# Supplementary material for: Transferable Measurements of Heredity in Models of the Origins of Life
Source: PLoS One. 2015 Oct 19;10(10):e0140663. doi: 10.1371/journal.pone.0140663 (PMC4610668; doi:10.1371/journal.pone.0140663)
Supplement: S1 Data — (ZIP) [file pone.0140663.s001.zip]

Archive with 563 entries (521 files):
- data/
- data/transition/
- data/transition/2/
- data/transition/2/vectors.txt
- data/transition/2/random_network_model.cpp
- data/transition/32/
- data/transition/32/silhouette.txt
- data/transition/32/vectors.txt
- data/transition/32/random_network_model.cpp
- data/transition/32/stability.txt
- data/transition/44/
- data/transition/44/vectors.txt
- data/transition/44/random_network_model.cpp
- data/transition/8/
- data/transition/8/vectors.txt
- data/transition/8/random_network_model.cpp
- data/transition/50/
- data/transition/50/vectors.txt
- data/transition/50/random_network_model.cpp
- data/transition/58/
- data/transition/58/vectors.txt
- data/transition/58/random_network_model.cpp
- data/transition/counts.txt
- data/transition/4/
- data/transition/4/vectors.txt
- data/transition/4/random_network_model.cpp
- data/transition/46/
- data/transition/46/vectors.txt
- data/transition/46/random_network_model.cpp
- data/transition/1/
- data/transition/1/vectors.txt
- data/transition/1/random_network_model.cpp
- data/transition/24/
- data/transition/24/vectors.txt
- data/transition/24/random_network_model.cpp
- data/transition/24/stability.txt
- data/transition/64/
- data/transition/64/silhouetteA.txt
- data/transition/64/silhouette.txt
- data/transition/64/vectors.txt
- data/transition/64/random_network_model.cpp
- data/transition/64/stability.txt
- data/transition/52/
- data/transition/52/vectors.txt
- data/transition/52/random_network_model.cpp
- data/transition/16/
- data/transition/16/silhouette.txt
- data/transition/16/vectors.txt
- data/transition/16/random_network_model.cpp
- data/transition/42/
- data/transition/42/vectors.txt
- data/transition/42/random_network_model.cpp
- data/transition/48/
- data/transition/48/vectors.txt
- data/transition/48/random_network_model.cpp
- data/transition/40/
- data/transition/40/vectors.txt
- data/transition/40/random_network_model.cpp
- data/transition/40/stability.txt
- data/transition/128/
- data/transition/128/vectors.txt
- data/transition/128/random_network_model.cpp
- data/transition/128/stability.txt
- data/transition/128/fit.log
- data/transition/transition_matrix_plot.py
- data/transition/36/
- data/transition/36/vectors.txt
- data/transition/36/random_network_model.cpp
- data/transition/56/
- data/transition/56/vectors.txt
- data/transition/56/random_network_model.cpp
- data/species/
- data/species/species_tests.py
- data/species/data1.txt
- data/species/data7.txt
- data/species/data0.txt
- data/species/data2.txt
- data/species/data6.txt
- data/species/data4.txt
- data/species/speciesplot.py
- data/species/data5.txt
- data/species/data3.txt
- data/gard/
- data/gard/pop1/
- data/gard/pop1/Nmax200/
- data/gard/pop1/Nmax200/seqs16.txt
- data/gard/pop1/Nmax200/seqs14.txt
- data/gard/pop1/Nmax200/seqs20.txt
- data/gard/pop1/Nmax200/seqs15.txt
- data/gard/pop1/Nmax200/seqs23.txt
- data/gard/pop1/Nmax200/seqs11.txt
- data/gard/pop1/Nmax200/seqs18.txt
- data/gard/pop1/Nmax200/seqs3.txt
- data/gard/pop1/Nmax200/seqs7.txt
- data/gard/pop1/Nmax200/seqs12.txt
- data/gard/pop1/Nmax200/seqs19.txt
- data/gard/pop1/Nmax200/seqs5.txt
- data/gard/pop1/Nmax200/seqs2.txt
- data/gard/pop1/Nmax200/seqs8.txt
- data/gard/pop1/Nmax200/seqs22.txt
- data/gard/pop1/Nmax200/seqs6.txt
- data/gard/pop1/Nmax200/seqs10.txt
- data/gard/pop1/Nmax200/seqs21.txt
- data/gard/pop1/Nmax200/seqs1.txt
- data/gard/pop1/Nmax200/seqs9.txt
- data/gard/pop1/Nmax200/gard.txt
- data/gard/pop1/Nmax200/seqs17.txt
- data/gard/pop1/Nmax200/seqs24.txt
- data/gard/pop1/Nmax200/seqs4.txt
- data/gard/pop1/Nmax200/seqs13.txt
- data/gard/pop1/Nmax50/
- data/gard/pop1/Nmax50/seqs16.txt
- data/gard/pop1/Nmax50/seqs41.txt
- data/gard/pop1/Nmax50/seqs63.txt
- data/gard/pop1/Nmax50/seqs14.txt
- data/gard/pop1/Nmax50/seqs20.txt
- data/gard/pop1/Nmax50/seqs43.txt
- data/gard/pop1/Nmax50/seqs39.txt
- data/gard/pop1/Nmax50/seqs59.txt
- data/gard/pop1/Nmax50/seqs52.txt
- data/gard/pop1/Nmax50/seqs15.txt
- data/gard/pop1/Nmax50/seqs70.txt
- data/gard/pop1/Nmax50/seqs45.txt
- data/gard/pop1/Nmax50/seqs30.txt
- data/gard/pop1/Nmax50/seqs33.txt
- data/gard/pop1/Nmax50/seqs23.txt
- data/gard/pop1/Nmax50/seqs11.txt
- data/gard/pop1/Nmax50/seqs25.txt
- data/gard/pop1/Nmax50/seqs18.txt
- data/gard/pop1/Nmax50/seqs3.txt
- data/gard/pop1/Nmax50/seqs57.txt
- data/gard/pop1/Nmax50/seqs51.txt
- data/gard/pop1/Nmax50/seqs62.txt
- data/gard/pop1/Nmax50/seqs56.txt
- data/gard/pop1/Nmax50/seqs47.txt
- data/gard/pop1/Nmax50/seqs36.txt
- data/gard/pop1/Nmax50/seqs7.txt
- data/gard/pop1/Nmax50/seqs48.txt
- data/gard/pop1/Nmax50/seqs29.txt
- data/gard/pop1/Nmax50/seqs12.txt
- data/gard/pop1/Nmax50/seqs31.txt
- data/gard/pop1/Nmax50/seqs50.txt
- data/gard/pop1/Nmax50/seqs65.txt
- data/gard/pop1/Nmax50/seqs19.txt
- data/gard/pop1/Nmax50/seqs64.txt
- data/gard/pop1/Nmax50/seqs67.txt
- data/gard/pop1/Nmax50/seqs5.txt
- data/gard/pop1/Nmax50/seqs37.txt
- data/gard/pop1/Nmax50/seqs35.txt
- data/gard/pop1/Nmax50/seqs2.txt
- data/gard/pop1/Nmax50/seqs27.txt
- data/gard/pop1/Nmax50/seqs49.txt
- data/gard/pop1/Nmax50/seqs8.txt
- data/gard/pop1/Nmax50/seqs46.txt
- data/gard/pop1/Nmax50/seqs44.txt
- data/gard/pop1/Nmax50/seqs66.txt
- data/gard/pop1/Nmax50/seqs28.txt
- data/gard/pop1/Nmax50/seqs42.txt
- data/gard/pop1/Nmax50/seqs40.txt
- data/gard/pop1/Nmax50/seqs22.txt
- data/gard/pop1/Nmax50/seqs58.txt
- data/gard/pop1/Nmax50/seqs6.txt
- data/gard/pop1/Nmax50/seqs61.txt
- data/gard/pop1/Nmax50/seqs10.txt
- data/gard/pop1/Nmax50/seqs34.txt
- data/gard/pop1/Nmax50/seqs68.txt
- data/gard/pop1/Nmax50/seqs21.txt
- data/gard/pop1/Nmax50/seqs1.txt
- data/gard/pop1/Nmax50/seqs26.txt
- data/gard/pop1/Nmax50/seqs72.txt
- data/gard/pop1/Nmax50/seqs9.txt
- data/gard/pop1/Nmax50/seqs60.txt
- data/gard/pop1/Nmax50/seqs32.txt
- data/gard/pop1/Nmax50/gard.txt
- data/gard/pop1/Nmax50/seqs17.txt
- data/gard/pop1/Nmax50/seqs55.txt
- data/gard/pop1/Nmax50/seqs69.txt
- data/gard/pop1/Nmax50/gard2.txt
- data/gard/pop1/Nmax50/seqs24.txt
- data/gard/pop1/Nmax50/seqs4.txt
- data/gard/pop1/Nmax50/seqs54.txt
- data/gard/pop1/Nmax50/seqs71.txt
- data/gard/pop1/Nmax50/seqs38.txt
- data/gard/pop1/Nmax50/seqs13.txt
- data/gard/pop1/Nmax50/seqs53.txt
- data/gard/pop1/Ndep.txt
- data/gard/pop1/Nmax100/
- data/gard/pop1/Nmax100/seqs16.txt
- data/gard/pop1/Nmax100/seqs14.txt
- data/gard/pop1/Nmax100/seqs20.txt
- data/gard/pop1/Nmax100/seqs15.txt
- data/gard/pop1/Nmax100/seqs23.txt
- data/gard/pop1/Nmax100/seqs11.txt
- data/gard/pop1/Nmax100/seqs18.txt
- data/gard/pop1/Nmax100/seqs3.txt
- data/gard/pop1/Nmax100/seqs7.txt
- data/gard/pop1/Nmax100/seqs12.txt
- data/gard/pop1/Nmax100/seqs19.txt
- data/gard/pop1/Nmax100/seqs5.txt
- data/gard/pop1/Nmax100/seqs2.txt
- data/gard/pop1/Nmax100/seqs8.txt
- data/gard/pop1/Nmax100/seqs22.txt
- data/gard/pop1/Nmax100/seqs6.txt
- data/gard/pop1/Nmax100/seqs10.txt
- data/gard/pop1/Nmax100/seqs21.txt
- data/gard/pop1/Nmax100/seqs1.txt
- data/gard/pop1/Nmax100/seqs9.txt
- data/gard/pop1/Nmax100/gard.txt
- data/gard/pop1/Nmax100/seqs17.txt
- data/gard/pop1/Nmax100/seqs24.txt
- data/gard/pop1/Nmax100/seqs4.txt
- data/gard/pop1/Nmax100/seqs13.txt
- data/gard/pop1/Nmax500/
- data/gard/pop1/Nmax500/seqs16.txt
- data/gard/pop1/Nmax500/seqs14.txt
- data/gard/pop1/Nmax500/seqs20.txt
- data/gard/pop1/Nmax500/seqs15.txt
- data/gard/pop1/Nmax500/seqs23.txt
- data/gard/pop1/Nmax500/seqs11.txt
- data/gard/pop1/Nmax500/seqs18.txt
- data/gard/pop1/Nmax500/seqs3.txt
- data/gard/pop1/Nmax500/seqs7.txt
- data/gard/pop1/Nmax500/seqs12.txt
- data/gard/pop1/Nmax500/seqs19.txt
- data/gard/pop1/Nmax500/seqs5.txt
- data/gard/pop1/Nmax500/seqs2.txt
- data/gard/pop1/Nmax500/seqs8.txt
- data/gard/pop1/Nmax500/seqs22.txt
- data/gard/pop1/Nmax500/seqs6.txt
- data/gard/pop1/Nmax500/seqs10.txt
- data/gard/pop1/Nmax500/seqs21.txt
- data/gard/pop1/Nmax500/seqs1.txt
- data/gard/pop1/Nmax500/seqs9.txt
- data/gard/pop1/Nmax500/gard.txt
- data/gard/pop1/Nmax500/seqs17.txt
- data/gard/pop1/Nmax500/seqs24.txt
- data/gard/pop1/Nmax500/seqs4.txt
- data/gard/pop1/Nmax500/seqs13.txt
- data/gard/pop1/Nmax24/
- data/gard/pop1/Nmax24/seqs16.txt
- data/gard/pop1/Nmax24/seqs14.txt
- data/gard/pop1/Nmax24/seqs20.txt
- data/gard/pop1/Nmax24/seqs15.txt
- data/gard/pop1/Nmax24/seqs23.txt
- data/gard/pop1/Nmax24/seqs11.txt
- data/gard/pop1/Nmax24/seqs18.txt
- data/gard/pop1/Nmax24/seqs3.txt
- data/gard/pop1/Nmax24/seqs7.txt
- data/gard/pop1/Nmax24/seqs12.txt
- data/gard/pop1/Nmax24/seqs19.txt
- data/gard/pop1/Nmax24/seqs5.txt
- data/gard/pop1/Nmax24/seqs2.txt
- data/gard/pop1/Nmax24/seqs8.txt
- data/gard/pop1/Nmax24/seqs22.txt
- data/gard/pop1/Nmax24/seqs6.txt
- data/gard/pop1/Nmax24/seqs10.txt
- data/gard/pop1/Nmax24/seqs21.txt
- data/gard/pop1/Nmax24/seqs1.txt
- data/gard/pop1/Nmax24/seqs9.txt
- data/gard/pop1/Nmax24/gard.txt
- data/gard/pop1/Nmax24/seqs17.txt
- data/gard/pop1/Nmax24/gard2.txt
- data/gard/pop1/Nmax24/seqs24.txt
- data/gard/pop1/Nmax24/seqs4.txt
- data/gard/pop1/Nmax24/seqs13.txt
- data/gard/gard.cpp
- data/gard/ref8.txt
- data/gard/betadata/
- data/gard/betadata/seed7.csv
- data/gard/betadata/seed9.csv
- data/gard/betadata/seed6.csv
- data/gard/betadata/seed25.csv
- data/gard/betadata/seed21.csv
- data/gard/betadata/seed27.csv
- data/gard/betadata/seed20.csv
- data/gard/betadata/seed14.csv
- data/gard/betadata/seed3.csv
- data/gard/betadata/seed2.csv
- data/gard/betadata/seed28.csv
- data/gard/betadata/seed24.csv
- data/gard/betadata/seed5.csv
- data/gard/betadata/seed10.csv
- data/gard/betadata/seed17.csv
- data/gard/betadata/seed16.csv
- data/gard/betadata/seed1.csv
- data/gard/betadata/seed15.csv
- data/gard/betadata/seed19.csv
- data/gard/betadata/seed4.csv
- data/gard/betadata/seed23.csv
- data/gard/betadata/seed11.csv
- data/gard/betadata/seed26.csv
- data/gard/betadata/seed29.csv
- data/gard/betadata/seed18.csv
- data/gard/betadata/seed13.csv
- data/gard/betadata/aboutbetas.txt
- data/gard/betadata/seed22.csv
- data/gard/betadata/seed12.csv
- data/gard/betadata/seed8.csv
- data/gard/plotstream.py
- data/gard/analyzedata_eigval.py
[truncated: 263 more entries]
