# Supplementary material for: Transferable Measurements of Heredity in Models of the Origins of Life
Source: PLoS One. 2015 Oct 19;10(10):e0140663. doi: 10.1371/journal.pone.0140663 (PMC4610668; doi:10.1371/journal.pone.0140663)
Supplement: S1 Data — (ZIP) [file pone.0140663.s001.zip › data/transition/2/vectors.txt]

0.000830284 0.00101565 0.000825028 0.00121437 0.000757851 0.00118711 0.00116894 0.000593613 0.00108689 0.00107189 0.000696059 0.000719828 0.00120321 0.000951022 0.000881983 0.000689366 0.00119576 0.000858084 0.000832477 0.000698678 0.000707805 0.000934917 0.00118306 0.00128271 0.000822225 0.000792086 0.000676779 0.000979781 0.00132057 0.00112106 0.000671959 0.000952293 0.00130039 0.00113686 0.000921049 0.00135957 0.00143523 0.00126712 0.00126314 0.000810962 0.000770765 0.00112504 0.00142733 0.000825841 0.00105406 0.00091547 0.00175583 0.000676311 0.00108672 0.00101483 0.000818713 0.00139427 0.000715512 0.000876642 0.000866171 0.00129477 0.00074908 0.00104427 0.0007301 0.00141567 0.00107601 0.000804814 0.000773452 0.000858844 0.0007934 0.00063875 0.000761788 0.00112793 0.00133495 0.000711484 0.00127207 0.00108575 0.000683176 0.00125423 0.00141835 0.00120429 0.00142554 0.00133355 0.00111613 0.000746436 0.000737072 0.00136333 0.000689918 0.000801231 0.00147468 0.00132825 0.000686196 0.000855399 0.000778202 0.000805824 0.00118453 0.000832653 0.000886057 0.00116017 0.00133215 0.00082803 0.000717996 0.00106222 0.000758059 0.00134317 0.0012217 0.000636336 0.000833614 0.0012702 0.00131586 0.00120863 0.00061393 0.000684993 0.00135147 0.00106521 0.000794013 0.00149972 0.00128333 0.000890983 0.000865812 0.000868722 0.00114337 0.000804917 0.000802039 0.00117725 0.00129872 0.00090528 0.000947594 0.00133117 0.000901003 0.000877885 0.000633569 0.00100566 0.00127719 0.00103872 0.000961822 0.00111826 0.00109334 0.00112847 0.00149863 0.00146794 0.00109918 0.00078335 0.00146344 0.00095148 0.000604959 0.000840258 0.00124254 0.000919047 0.000832476 0.000864734 0.000910218 0.00106925 0.00130633 0.00105795 0.00106935 0.00134826 0.00150693 0.000912173 0.00106515 0.000953015 0.00116022 0.000816183 0.00132124 0.00109479 0.00100007 0.000806267 0.000661362 0.000639559 0.000848508 0.000950799 0.00102435 0.000862956 0.000902199 0.00133072 0.00125664 0.00146126 0.00103309 0.00117251 0.00126392 0.00104189 0.000942275 0.00136314 0.00128207 0.0012784 0.00110786 0.0015142 0.00102779 0.000820796 0.00133466 0.000773531 0.000814172 0.00078788 0.00128405 0.00126712 0.000800347 0.000655148 0.000694001 0.00116677 0.000911653 0.00111323 0.00131809 0.00142778 0.00131086 0.000983014 0.00116902 0.00134438 0.00109229 0.0011774 0.000584844 0.000775328 0.000683198 0.0010687 0.000793114 0.00135618 0.00106448 0.00118675 0.000865738 0.00110455 0.000739603 0.000957497 0.00126312 0.00111395 0.00086228 0.000770876 0.00149209 0.0012998 0.00147932 0.00118395 0.00111586 0.00121691 0.00137737 0.000666142 0.00085796 0.00102052 0.00124808 0.000677648 0.000836275 0.000853866 0.000881522 0.000919919 0.00167383 0.000559057 0.00101703 0.000724152 0.00049386 0.00110756 0.000951902 0.000878556 0.00155452 0.000565177 0.0008277 0.00134702 0.000858539 0.00121994 0.00100181 0.00121018 0.000720623 0.000904485 0.0013296 0.000938594 0.000881075 0.00139425 0.000990276 0.0012831 0.000947318 0.000878488 0.00116037 0.00140055 0.0012333 0.0013447 0.00116406 0.00093227 0.000843354 0.000884419 0.000669776 0.00143371 0.0012114 0.0009977 0.00139469 0.00124396 0.000689731 0.000921031 0.00126587 0.000629542 0.00125259 0.0011605 0.00121745 0.00104867 0.000705098 0.000886259 0.000839872 0.000899673 0.000864291 0.000795259 0.000887893 0.000758013 0.000810105 0.000735377 0.00106251 0.000745152 0.000663361 0.00121477 0.000688579 0.000829001 0.00159997 0.000907025 0.000614781 0.0012845 0.000647951 0.000874207 0.00108055 0.00104967 0.000847657 0.000813178 0.00123457 0.000893686 0.000727153 0.000859803 0.00126076 0.00100826 0.000881915 0.00102992 0.000996283 0.00120985 0.00121224 0.00105679 0.0014611 0.00107818 0.000860992 0.0011405 0.00151233 0.000733117 0.000834185 0.000922719 0.000803382 0.000946441 0.00111376 0.000811494 0.00130939 0.000784516 0.000766098 0.000920977 0.000617021 0.0005319 0.000764807 0.00101638 0.000667011 0.000758766 0.00100748 0.00147006 0.000797937 0.00111034 0.000814415 0.00117866 0.00122369 0.000995555 0.000991402 0.000818914 0.000916226 0.00084482 0.000757959 0.000542168 0.00119257 0.000665599 0.000763905 0.00101087 0.00108719 0.000839122 0.000700801 0.000696631 0.00105356 0.000844165 0.00114622 0.000767492 0.000633386 0.00065418 0.000881911 0.000542243 0.00109297 0.000790515 0.00139058 0.00130511 0.000759681 0.00123914 0.00083401 0.00134803 0.00115503 0.00110492 0.000774886 0.00114986 0.000724448 0.00137207 0.000616516 0.000646791 0.000755047 0.00107648 0.00155008 0.00100014 0.00124242 0.00108401 0.000894306 0.00134264 0.00070498 0.000716942 0.00107394 0.00097861 0.000915085 0.000676614 0.000626419 0.000974203 0.000853648 0.000715744 0.000722766 0.00121744 0.00060289 0.00116136 0.00100216 0.000776347 0.00119529 0.00128702 0.000970782 0.000899671 0.00112261 0.000812997 0.00154772 0.000960921 0.000684631 0.00108383 0.00122467 0.00075358 0.000842871 0.00141773 0.000918346 0.00125594 0.00135616 0.00135999 0.00057062 0.00128095 0.000851684 0.000943728 0.00137946 0.000715991 0.00112392 0.00105615 0.00129174 0.000904173 0.0015687 0.00118625 0.000797265 0.000780308 0.00123457 0.000812479 0.00072612 0.000729828 0.000927862 0.000746322 0.000580667 0.00123362 0.000875123 0.000845165 0.000979585 0.00100453 0.00112693 0.00113034 0.00120749 0.000781475 0.0010812 0.00144423 0.000788069 0.00103471 0.00125898 0.00119866 0.000948509 0.000896279 0.00131039 0.000721638 0.000947696 0.000797525 0.000804572 0.00063774 0.00105742 0.000697994 0.00152796 0.000742746 0.00115231 0.000916308 0.000938205 0.000847529 0.000996582 0.00110055 0.000853488 0.000986886 0.00131239 0.0010085 0.00119208 0.00161657 0.00191532 0.00122208 0.000701072 0.00122171 0.00113789 0.000882589 0.00135885 0.0011522 0.000799816 0.000960412 0.00100626 0.000784901 0.00109177 0.00130908 0.000860326 0.00132765 0.00117917 0.000651233 0.00101119 0.000779721 0.000910379 0.00107835 0.000672672 0.00104402 0.000736611 0.000594197 0.00072765 0.00123098 0.000825281 0.000785036 0.000877775 0.000876794 0.00072305 0.0011904 0.00111745 0.00111448 0.00142922 0.000899021 0.000742932 0.0010694 0.000652322 0.00132758 0.00126893 0.000901182 0.000698595 0.00128044 0.000936958 0.0010085 0.00142759 0.00069001 0.000643002 0.000832144 0.00131921 0.00115341 0.000698595 0.000788133 0.000851564 0.000636767 0.00100522 0.00106184 0.000767906 0.00086879 0.000864847 0.00084389 0.000697038 0.000743143 0.00116415 0.000812698 0.00125056 0.000883706 0.000598992 0.00097467 0.000690425 0.000834299 0.000735113 0.0011436 0.000647126 0.00130957 0.000913879 0.00134734 0.00110806 0.000698597 0.00149765 0.00124001 0.000740203 0.000866132 0.000616324 0.00133271 0.000864938 0.000919839 0.000633641 0.0011552 0.0010848 0.000810296 0.000727426 0.000833253 0.00119613 0.00171311 0.00113958 0.000920563 0.00129737 0.00109826 0.000906828 0.00123576 0.00156557 0.00097475 0.00126583 0.000747777 0.000704476 0.000912631 0.000834796 0.00085667 0.0013116 0.000871453 0.00133767 0.00116564 0.000798255 0.00072336 0.000717224 0.000764361 0.000509932 0.00133258 0.000752304 0.000712946 0.00135552 0.000721723 0.000717805 0.00116553 0.000834101 0.000873375 0.00118788 0.000958915 0.000839174 0.00115017 0.000927094 0.000905023 0.00104584 0.00105878 0.000956609 0.000930381 0.00122605 0.000766025 0.000823463 0.000847681 0.000824964 0.000716669 0.0006762 0.000738607 0.001328 0.000893479 0.000878392 0.00135449 0.00143596 0.000780946 0.000853672 0.00115143 0.00132668 0.00114007 0.00075349 0.000884414 0.000879633 0.00140213 0.00130346 0.000883855 0.0010258 0.000730515 0.00134455 0.00110064 0.000841054 0.000690487 0.000951349 0.000682592 0.000892632 0.00109777 0.000844252 0.000916805 0.000854217 0.000738174 0.000802725 0.0012371 0.00107597 0.000922104 0.000662028 0.000910228 0.00151144 0.00130007 0.0011848 0.000642288 0.00101944 0.00131941 0.000929744 0.00112125 0.000864628 0.000952958 0.000843614 0.00097594 0.000959266 0.00137172 0.00132555 0.00124483 0.000790324 0.0008812 0.00154597 0.0012281 0.000876873 0.000785543 0.00113739 0.000861868 0.000864899 0.00081166 0.000910745 0.00110174 0.00113343 0.000804499 0.000879567 0.00082418 0.00118732 0.00111704 0.000884079 0.000667087 0.00109713 0.00071434 0.000672166 0.00107258 0.00125056 0.000869009 0.00127144 0.00124771 0.000877458 0.000692229 0.000850225 0.00123631 0.000861463 0.000890079 0.00080513 0.000785994 0.00141847 0.000820228 0.000765134 0.00130471 0.000811136 0.000787062 0.00119226 0.00121321 0.000862345 0.000873095 0.000960918 0.00087731 0.00115774 0.00123561 0.00112463 0.00130749 0.000802448 0.000717265 0.000905814 0.00129531 0.00115048 0.00135219 0.000956874 0.000914968 0.000855436 0.000772562 0.000884917 0.00078687 0.000702426 0.00137803 0.000899625 0.000807235 0.000644643 0.000937285 0.00152141 0.000722651 0.00102759 0.000722912 0.00100995 0.000749023 0.000905537 0.00115928 0.00145758 0.000840907 0.000798516 0.00129628 0.000805045 0.00092211 0.00163957 0.00112203 0.000870664 0.00110427 0.00127303 0.000890419 0.00106647 0.00106279 0.00119779 0.00117243 0.00102521 0.00120668 0.000773883 0.00087239 0.00138404 0.000976682 0.00112431 0.00126638 0.00117538 0.00115789 0.0010615 0.00120062 0.00118206 0.00075485 0.00142169 0.00142434 0.00114389 0.00141329 0.000795411 0.00107201 0.000801928 0.00106528 0.00118516 0.000922586 0.000870826 0.000944789 0.00102081 0.000638459 0.00109924 0.00132998 0.000850615 0.000921273 0.000833807 0.00130585 0.00104091 0.000758289 0.000784046 0.00112031 0.000763767 0.00132521 0.000637201 0.00122145 0.000878608 0.000972804 0.00151994 0.000771197 0.000696681 0.000757415 0.00126095 0.00121108 0.00143929 0.00100844 0.000641641 0.000647474 0.000885256 0.00100241 0.00120417 0.000889204 0.0010611 0.00106014 0.000791934 0.00114215 0.00133143 0.000894 0.000802201 0.000793142 0.000818097 0.00120598 0.000981475 0.000814902 0.00121189 0.000833249 0.00070788 0.000773095 0.000767546 0.0010212 0.000772671 0.000903437 0.0010534 0.00097836 0.000778692 0.00100676 0.000762828 0.000853698 0.000977217 0.000755493 0.00104754 0.000892124 0.00150976 0.000743407 0.000901231 0.00112646 0.0012267 0.0014156 0.00115979 0.000545744 0.000870777 0.00121755 0.000734418 0.000950638 0.00121829 0.00117077 0.00141447 0.000781347 0.00114783 0.00108181 0.000920297 0.000541845 0.00140644 0.000960522 0.000664812 0.00149744 0.000895013 0.00113428 0.000939548 0.00107452 0.00111795 0.000902761 0.0013106 0.000635239 0.000894205 0.000847054 0.00122439 0.00148855 0.00111458 0.000791854 0.000975758 0.00114984 0.000896164 0.00110885 0.00140755 0.000874385 0.000936454 0.00108061 0.000771062 0.000844216 0.00119107 0.000932772 0.000685972 0.000727848 0.00125073 0.00138603 0.000926151 0.000873505 0.000698374 0.00148321 0.000855797 0.000599007 0.000778832 0.00133682 0.001067 0.000883926 0.00122709 0.00127173 0.000783944 0.00135595 0.000525846 0.00114976 0.00116859 0.00120114 0.000664573 0.000836969 0.000970294 0.000713469 0.00135427 0.000980303 0.0014319 0.000961263 0.00118258 0.000959033 0.00109338 0.00111735 0.000966097 0.00122874 0.000856639 0.000858492 0.000767659 0.00102345 0.00130507 0.00077118 0.00107939 0.000684655 0.00145866 0.00106983 0.000884176 0.0012838 0.000800944 0.000717223 0.000640815 0.00117914 0.000801557 0.00109566 0.000900929 0.000974388 0.00121326 0.00120677 0.00121772 0.00124523 0.00115831 0.000880229 0.000778928 0.00121956 0.000986492 0.000928376 0.00131569 0.000745176 0.00105532 0.00131661 0.000631158 0.00135136 0.000638121 0.00115227 0.000853102 0.00121776 
1.36381e-05 1.56635e-05 1.46569e-05 0.00211065 1.34863e-05 0.00172507 0.00231673 1.52128e-05 0.00208783 0.00199613 1.13816e-05 1.44715e-05 0.00208635 0.00158883 1.7087e-05 1.48659e-05 0.00230467 1.69805e-05 1.47076e-05 1.45483e-05 1.74138e-05 1.38871e-05 0.0020851 0.00268889 1.62167e-05 1.3552e-05 1.1536e-05 0.00196403 0.0017935 0.00118431 1.51734e-05 0.00170123 0.00242604 0.0018828 1.34921e-05 0.00226382 0.00213795 0.00214406 0.00241356 1.40825e-05 1.43935e-05 0.00189355 0.00231979 1.44972e-05 0.00174474 0.00157442 0.00260478 1.4497e-05 0.00148259 0.00152238 1.69043e-05 0.00221867 1.29473e-05 1.76961e-05 1.46079e-05 0.00203484 1.27195e-05 0.0021257 1.60548e-05 0.00258692 0.00191505 1.51619e-05 1.46079e-05 1.49963e-05 1.50825e-05 1.09525e-05 1.53401e-05 0.00216568 0.00207753 1.40671e-05 0.00213333 0.00193891 1.57597e-05 0.00208626 0.00221348 0.00231445 0.00247111 0.00186077 0.00214958 1.27233e-05 1.16082e-05 0.00193565 1.4088e-05 1.70358e-05 0.00203951 0.00218503 1.39218e-05 1.40275e-05 1.50687e-05 1.35154e-05 0.00172168 1.45898e-05 1.3377e-05 0.00168126 0.00247008 1.57788e-05 1.30377e-05 0.00172061 1.33439e-05 0.00189619 0.00184274 1.13299e-05 1.64323e-05 0.0023173 0.00213777 0.00217647 1.38912e-05 1.55139e-05 0.00221761 0.00171324 0.00160282 0.00237562 0.00207546 1.33972e-05 0.0017983 1.40375e-05 0.00218688 1.29895e-05 1.50673e-05 0.00223456 0.00210571 1.58636e-05 0.00198084 0.00225717 1.56089e-05 1.47574e-05 1.38288e-05 0.00189839 0.00163827 0.00154505 0.00176454 0.00161651 0.00196436 0.00172265 0.0020514 0.00168308 0.001503 1.28636e-05 0.00200261 1.64048e-05 9.67454e-06 1.82333e-05 0.00172826 1.53086e-05 1.38146e-05 1.33581e-05 1.52475e-05 0.00186215 0.00186642 0.00181448 0.00202323 0.00211346 0.00248622 1.45907e-05 1.46288e-05 1.46902e-05 0.00207563 1.15258e-05 0.00199976 0.00230813 0.00169378 1.35885e-05 1.25062e-05 1.59302e-05 1.67814e-05 1.79042e-05 0.00237467 1.3815e-05 1.28208e-05 0.00206833 0.00184496 0.00220217 0.00208517 0.00219019 0.00237687 0.00225788 1.56047e-05 0.00243274 0.00242707 0.0015719 0.00224977 0.00256948 1.51735e-05 1.56144e-05 0.00226952 0.00168984 1.39611e-05 1.56553e-05 0.00215464 0.00212353 1.48147e-05 1.68283e-05 1.32383e-05 0.0018594 1.30402e-05 0.00176022 0.00172071 0.00215053 0.00212076 0.00208648 0.002069 0.00220464 0.00171196 0.00202208 1.12792e-05 1.26042e-05 1.51173e-05 0.00209767 1.26782e-05 0.00196131 0.00182612 0.00216841 1.30723e-05 1.8076e-05 1.37503e-05 1.48245e-05 0.00243005 0.00226888 1.32713e-05 1.34602e-05 0.00237261 0.00262974 0.00248974 0.00186863 0.00190065 0.00235518 0.00233384 1.25223e-05 1.43769e-05 0.00174373 0.0021789 9.96958e-06 1.54871e-05 1.44028e-05 1.53982e-05 1.74866e-05 0.00218486 1.08767e-05 1.79877e-05 1.54013e-05 1.32926e-05 0.00203705 1.51761e-05 1.50287e-05 0.00267459 1.13498e-05 1.59647e-05 0.00215483 1.74423e-05 0.002162 1.82373e-05 0.0021611 1.25157e-05 1.65443e-05 0.0020206 0.0020099 1.64292e-05 0.00235417 0.00173049 0.00191402 1.54956e-05 0.00222291 0.00227328 0.00209072 0.00231175 0.00208506 0.00178798 1.30423e-05 1.34836e-05 1.5952e-05 1.23839e-05 0.00208498 0.00244007 0.00202507 0.00169709 0.00186347 1.35262e-05 1.80288e-05 0.00254614 1.43799e-05 0.00224679 0.00186782 0.00204623 0.00216608 1.35084e-05 1.63254e-05 1.49338e-05 1.71063e-05 1.70488e-05 1.60651e-05 1.91933e-05 1.4084e-05 1.525e-05 1.26595e-05 0.00215439 0.00161993 1.50562e-05 0.00171291 9.13015e-06 1.09275e-05 0.00272578 1.11481e-05 1.27655e-05 0.0020144 1.50244e-05 1.71016e-05 0.0015291 0.00163942 1.57745e-05 1.47162e-05 0.00219465 1.53816e-05 1.40375e-05 1.54101e-05 0.00218444 0.00191119 1.57069e-05 0.00162462 1.49713e-05 0.00225096 0.001757 0.0021128 0.00228214 0.00188681 1.58739e-05 0.00190785 0.00204511 1.19827e-05 1.32528e-05 1.48507e-05 1.26244e-05 0.00168425 0.00197443 1.4315e-05 0.00225451 1.34024e-05 1.65033e-05 1.49343e-05 1.25357e-05 1.3051e-05 1.46143e-05 0.0018519 1.44566e-05 1.32371e-05 0.00198907 0.00243664 1.11998e-05 0.00202706 1.4289e-05 0.00193272 0.00198071 0.0015848 0.00206748 0.00143042 1.51166e-05 1.50548e-05 1.38644e-05 1.36273e-05 0.00165087 1.37223e-05 1.57756e-05 0.00183468 0.00197159 1.64991e-05 1.68515e-05 1.72726e-05 0.00153917 1.42394e-05 0.00214001 1.43234e-05 1.16748e-05 7.42119e-06 1.43056e-05 1.16566e-05 0.00142172 1.29856e-05 0.00235627 0.00185845 1.16991e-05 0.00174842 1.73663e-05 0.00185601 0.00189299 0.0017603 1.32187e-05 0.00251553 1.42631e-05 0.00222991 1.35766e-05 1.35383e-05 1.53359e-05 0.0017 0.0024001 0.00158506 0.00218169 0.00171778 1.40334e-05 0.0019884 1.69396e-05 1.07716e-05 0.00215236 0.0017535 1.56892e-05 1.28785e-05 1.14884e-05 1.53058e-05 1.40736e-05 1.41261e-05 1.35397e-05 0.00185162 1.21941e-05 0.00234661 0.00135199 1.40994e-05 0.00262982 0.00173651 1.55203e-05 0.00188383 0.00176928 1.31957e-05 0.00227198 1.61458e-05 1.06921e-05 0.00140911 0.00187351 1.20973e-05 1.6055e-05 0.00258876 1.71629e-05 0.00225592 0.00185058 0.00196351 1.06121e-05 0.00209879 1.73532e-05 0.00200111 0.00239111 1.04036e-05 0.00176322 0.00182386 0.00207481 1.57111e-05 0.00241226 0.00200913 1.46987e-05 1.38068e-05 0.00224883 1.52237e-05 0.00186532 1.12174e-05 0.0015165 1.63497e-05 1.18492e-05 0.00221345 1.5772e-05 1.78549e-05 0.00226111 0.00173572 0.00186733 0.00217547 0.00264622 1.71142e-05 0.0017414 0.00241093 1.27995e-05 0.00136943 0.00203435 0.00245054 1.44591e-05 1.5508e-05 0.00206517 1.31876e-05 1.53186e-05 1.43795e-05 1.37083e-05 1.06502e-05 0.00156654 1.39148e-05 0.00216196 1.48454e-05 0.00220515 1.41407e-05 1.39048e-05 1.36192e-05 1.65061e-05 0.00222094 1.65839e-05 0.00157846 0.00249749 0.00173216 0.00210818 0.00190821 0.00273608 0.00178954 1.51112e-05 0.00218528 0.00213295 1.67401e-05 0.00214105 0.00222763 1.60666e-05 1.93735e-05 1.75302e-05 1.35901e-05 0.00209706 0.00182124 1.70501e-05 0.00231866 0.00216084 1.28203e-05 0.00220934 1.37061e-05 1.58058e-05 0.00189326 1.47747e-05 1.4792e-05 1.28726e-05 1.47595e-05 1.07783e-05 0.00240858 0.00178359 1.60366e-05 1.51435e-05 1.34779e-05 1.24541e-05 0.00245701 0.00201053 0.0020365 0.00220515 0.00140376 1.4285e-05 0.00212796 1.33439e-05 0.00196533 0.00222025 1.38056e-05 1.03513e-05 0.00222459 1.29309e-05 1.91381e-05 0.0023766 1.47266e-05 1.46024e-05 1.38856e-05 0.00202941 0.00215729 1.50864e-05 1.29177e-05 1.55678e-05 1.31706e-05 0.00149273 0.00163226 1.27072e-05 1.55759e-05 1.77766e-05 1.87711e-05 1.28782e-05 1.55453e-05 0.00203549 1.8992e-05 0.0021326 1.50002e-05 1.10734e-05 1.45638e-05 1.50466e-05 1.6517e-05 1.25384e-05 0.00178029 1.38296e-05 0.00156268 1.47345e-05 0.0022313 0.00194756 1.1899e-05 0.00238618 0.00188056 1.45759e-05 1.42371e-05 1.23042e-05 0.002214 1.43024e-05 0.0020862 1.28043e-05 0.00207031 0.00206869 1.42261e-05 1.03711e-05 1.11027e-05 0.00186181 0.00257145 1.76092e-05 1.86654e-05 0.00195011 0.00163227 1.48398e-05 0.00188826 0.00223827 1.7856e-05 0.00206602 1.3229e-05 9.76522e-06 0.00182184 1.04744e-05 1.64047e-05 0.00191124 1.42724e-05 0.00248185 0.00189717 1.4185e-05 1.34718e-05 1.30406e-05 1.38925e-05 1.16214e-05 0.00241255 1.45302e-05 9.92016e-06 0.00215172 0.00189507 1.23511e-05 0.00213179 1.43772e-05 1.61516e-05 0.00210856 1.67239e-05 1.37174e-05 0.00194564 0.00179498 1.28452e-05 0.00175459 0.00169455 1.24744e-05 1.46038e-05 0.00153426 1.69384e-05 1.53705e-05 1.63784e-05 1.27264e-05 1.34899e-05 1.38789e-05 1.6569e-05 0.00225418 1.4261e-05 1.41153e-05 0.0023611 0.00189774 1.30974e-05 1.24793e-05 0.00200508 0.00224393 0.00172432 1.66502e-05 1.80298e-05 1.20118e-05 0.00236596 0.00179869 1.40894e-05 1.88242e-05 1.62514e-05 0.0024892 0.00208185 1.30461e-05 1.46553e-05 1.45803e-05 1.29416e-05 1.71521e-05 0.001657 1.25162e-05 1.71076e-05 1.55101e-05 1.50892e-05 1.24034e-05 0.00176848 0.00224122 1.16064e-05 1.41986e-05 1.62146e-05 0.00247995 0.00272019 0.00228824 1.40298e-05 1.9417e-05 0.00181826 1.52887e-05 0.00189633 1.35627e-05 0.00144295 1.40997e-05 1.51107e-05 0.00170766 0.00236956 0.00223993 0.00160814 1.54188e-05 1.51234e-05 0.00221807 0.00190443 0.00176167 1.45487e-05 0.0020519 1.52351e-05 1.55749e-05 1.75202e-05 0.00229875 0.00194294 0.00226968 1.47638e-05 1.47369e-05 1.5298e-05 0.00229758 0.00224499 1.71628e-05 1.27638e-05 1.93482e-05 1.51518e-05 1.33969e-05 0.001979 0.00181252 1.68474e-05 0.00234207 0.00204236 1.53111e-05 1.16173e-05 1.61282e-05 0.00173962 1.59942e-05 1.75017e-05 1.37983e-05 1.43466e-05 0.00230253 1.56401e-05 1.21107e-05 0.0024987 1.4036e-05 1.47183e-05 0.00163945 0.00200349 1.62194e-05 1.54134e-05 1.25323e-05 1.61667e-05 0.00191138 0.00231975 0.00225237 0.00196734 1.69809e-05 1.53972e-05 1.26937e-05 0.00205456 0.00214896 0.00211576 1.56664e-05 1.85163e-05 1.23501e-05 0.00190509 0.00125508 1.67152e-05 1.02527e-05 0.00217552 1.7819e-05 1.31948e-05 1.4286e-05 1.2989e-05 0.00203834 1.5594e-05 0.00196359 1.40991e-05 1.89443e-05 1.33088e-05 1.79547e-05 0.00223918 0.00250393 1.51291e-05 1.39856e-05 0.0024337 1.22074e-05 1.9325e-05 0.00208656 0.00220381 1.42232e-05 0.00194861 0.00227575 1.56789e-05 0.00199671 1.48205e-05 0.00209795 0.00241604 2.01932e-05 0.00182248 1.23226e-05 1.62564e-05 0.0023484 0.00167763 0.00231228 0.00209278 0.0021725 0.00184083 0.0020259 0.00278921 0.00190054 1.35716e-05 0.00255827 0.0018569 0.00232811 0.00203749 1.3099e-05 0.00204869 1.41282e-05 1.56586e-05 0.00191317 0.00159493 1.50481e-05 1.43537e-05 0.0015534 1.34006e-05 0.00181049 0.00210004 1.37495e-05 1.39181e-05 1.51405e-05 0.0020376 0.0017946 1.46187e-05 1.47185e-05 0.00226486 1.33003e-05 0.00203248 1.14747e-05 0.00166016 1.50246e-05 1.35325e-05 0.00304206 1.48559e-05 1.6429e-05 1.525e-05 0.0017391 0.00205443 0.0023763 0.00205582 1.18702e-05 1.33074e-05 1.53359e-05 1.62773e-05 0.00169269 1.59343e-05 0.001708 1.51561e-05 1.56296e-05 0.0026505 0.00231329 1.49401e-05 1.23456e-05 1.2261e-05 1.30644e-05 0.00182067 1.32986e-05 1.53647e-05 0.00207705 1.45561e-05 1.34761e-05 1.73026e-05 1.33703e-05 0.00152434 1.57738e-05 1.34863e-05 0.00199844 0.00164598 1.42837e-05 0.00144623 1.51697e-05 1.60304e-05 0.00210366 1.66286e-05 1.57098e-05 1.5164e-05 0.00228939 1.41644e-05 1.48831e-05 0.00231826 0.0019831 0.00200702 0.00184847 1.65534e-05 1.85251e-05 0.00185849 1.78501e-05 1.56142e-05 0.00233107 0.00154049 0.00226588 1.41306e-05 0.00184633 0.00170702 1.14372e-05 1.36429e-05 0.00204757 1.68662e-05 1.39903e-05 0.00228969 1.47025e-05 0.00175096 1.59883e-05 0.00197507 0.00204788 0.00164949 0.00206814 1.40339e-05 1.58019e-05 1.41968e-05 0.00206452 0.0024037 0.00203205 1.16659e-05 0.00197693 0.00193961 1.59984e-05 0.00198722 0.00192859 0.00191697 1.44406e-05 0.00186228 1.31575e-05 1.61383e-05 0.00220201 1.4097e-05 1.39592e-05 1.34743e-05 0.00193148 0.00237618 1.47646e-05 0.00165981 1.20993e-05 0.00225443 1.73759e-05 1.09438e-05 1.6832e-05 0.00196671 0.00176655 1.34087e-05 0.0018326 0.00212055 1.25113e-05 0.00187595 1.26206e-05 0.00191969 0.00156731 0.00175673 1.51227e-05 1.17756e-05 0.00152497 1.4855e-05 0.00232341 0.00205852 0.00206918 0.00179305 0.00232024 0.00142191 0.00159454 0.00172304 1.66807e-05 0.00229412 1.61378e-05 1.35929e-05 0.00154457 0.00173757 0.00153408 1.34772e-05 0.00150221 1.29e-05 0.00244354 0.00175949 1.61362e-05 0.00156064 1.38196e-05 1.51318e-05 1.3983e-05 0.00229003 1.11622e-05 0.00139269 1.45911e-05 1.59807e-05 0.00225457 0.00178091 0.00218767 0.00177981 0.00203602 1.44158e-05 1.43098e-05 0.00225367 0.00161825 1.90788e-05 0.00224485 1.49914e-05 0.00152717 0.0018045 1.25138e-05 0.00234289 1.28761e-05 0.00186975 1.50237e-05 0.00182426 
0.00252523 0.00206827 0.0017182 9.13675e-06 0.00209869 8.55813e-06 9.63141e-06 0.00175965 1.0753e-05 9.31908e-06 0.00168961 0.00192673 1.06784e-05 9.07392e-06 0.00191551 0.00183671 1.06795e-05 0.00184463 0.00146925 0.00219157 0.00174168 0.00209482 8.11522e-06 9.64657e-06 0.00159113 0.00196748 0.00125261 9.64924e-06 1.04633e-05 1.02111e-05 0.00168357 8.70856e-06 1.37712e-05 1.00187e-05 0.00164101 1.18367e-05 1.13328e-05 1.07774e-05 1.09827e-05 0.00197328 0.00218829 1.25322e-05 1.00431e-05 0.00192942 1.034e-05 8.71419e-06 1.36563e-05 0.00192947 7.62777e-06 8.54069e-06 0.00209769 9.83943e-06 0.00143903 0.00227217 0.00204825 1.02528e-05 0.00150747 8.61353e-06 0.00173037 1.35585e-05 1.015e-05 0.00176211 0.00161375 0.00173348 0.00206048 0.0013555 0.00202011 1.05051e-05 1.22713e-05 0.00176535 1.07565e-05 9.99964e-06 0.00225739 1.03092e-05 1.16724e-05 1.08688e-05 1.11466e-05 9.597e-06 1.10095e-05 0.00202166 0.00202093 1.1024e-05 0.0012679 0.00209583 8.40438e-06 1.2522e-05 0.00183577 0.00204475 0.00165777 0.00183763 7.54438e-06 0.00208455 0.00193624 8.81986e-06 1.28528e-05 0.00197828 0.00192342 7.97101e-06 0.00188778 1.02732e-05 9.52408e-06 0.00189149 0.00184908 1.01177e-05 9.90505e-06 1.10886e-05 0.00125152 0.00169629 1.01355e-05 8.25629e-06 9.61034e-06 1.12292e-05 1.15574e-05 0.00175099 9.9122e-06 0.00214018 1.0155e-05 0.00184647 0.00199637 1.03734e-05 8.99208e-06 0.00213408 7.53303e-06 9.72266e-06 0.00185456 0.00222816 0.0017638 9.78448e-06 1.13843e-05 8.50452e-06 8.79715e-06 9.86851e-06 1.08907e-05 1.12065e-05 9.76246e-06 8.64579e-06 1.04111e-05 0.00208547 1.091e-05 0.00195183 0.00144248 0.00245528 1.15487e-05 0.00191408 0.00164896 0.00224282 0.00232957 8.32639e-06 9.77627e-06 1.05195e-05 8.07718e-06 1.12924e-05 1.04398e-05 0.00198264 0.00242102 0.0020618 1.0898e-05 0.00186108 1.05744e-05 1.05201e-05 8.52377e-06 0.00195985 0.00185399 0.00164053 0.0020172 0.00227359 1.22824e-05 0.00231644 0.00199373 9.72369e-06 1.14328e-05 1.23803e-05 1.17067e-05 1.06109e-05 1.05252e-05 9.99804e-06 0.00221275 1.00512e-05 1.13193e-05 1.05259e-05 1.08733e-05 1.19809e-05 0.0017438 0.00213208 1.08406e-05 7.41192e-06 0.00184222 0.00248104 8.49592e-06 1.13539e-05 0.00165234 0.00207526 0.00137877 8.74905e-06 0.00195257 9.96665e-06 9.18665e-06 9.96593e-06 1.1514e-05 1.04478e-05 1.04907e-05 1.02573e-05 9.50963e-06 9.95557e-06 0.00146601 0.00189468 0.00187017 1.02543e-05 0.00169377 1.01222e-05 1.00335e-05 1.11285e-05 0.00195361 0.00228428 0.00191794 0.00203282 9.96488e-06 8.49991e-06 0.00223723 0.00226403 1.25384e-05 1.12239e-05 9.25518e-06 8.87729e-06 9.41968e-06 1.20523e-05 1.14574e-05 0.00174974 0.0019476 8.20587e-06 9.14661e-06 0.00164128 0.00217501 0.00201513 0.00184919 0.00197106 9.79604e-06 0.00140901 0.00262116 0.00170509 0.00159355 9.83084e-06 0.00211021 0.00229187 1.14253e-05 0.00151807 0.00200865 1.05444e-05 0.00159539 7.8606e-06 0.00220242 1.06792e-05 0.00185336 0.00235931 1.05119e-05 1.00893e-05 0.00201493 1.22388e-05 8.43094e-06 8.51366e-06 0.00210368 9.01958e-06 9.64424e-06 1.14094e-05 1.14515e-05 1.02018e-05 8.21042e-06 0.00216646 0.00192753 0.00220309 0.00188639 9.26121e-06 1.18966e-05 9.21037e-06 1.08281e-05 1.15439e-05 0.00180552 0.00195905 8.72978e-06 0.0017502 1.0547e-05 9.38908e-06 1.17071e-05 1.03048e-05 0.00202271 0.00194803 0.00149667 0.00211029 0.00189935 0.00196177 0.00214287 0.00162077 0.00165492 0.0020145 1.29249e-05 6.30941e-06 0.00174372 7.82053e-06 0.0014668 0.00154513 1.23877e-05 0.00206055 0.00155129 1.08015e-05 0.0014827 0.0020524 1.04446e-05 8.05391e-06 0.0019509 0.00210534 9.88708e-06 0.00218851 0.00190897 0.0018649 1.03903e-05 1.0048e-05 0.00244785 8.06061e-06 0.00207278 1.1181e-05 1.17141e-05 1.07353e-05 1.13258e-05 9.73715e-06 0.00220285 1.17037e-05 1.2613e-05 0.00136292 0.00227031 0.00231523 0.00218125 1.07051e-05 1.02598e-05 0.00165907 1.31273e-05 0.00150665 0.00209307 0.00202232 0.0015609 0.00166339 0.00199369 9.89859e-06 0.00203939 0.00195463 9.45622e-06 1.2921e-05 0.0019275 1.01753e-05 0.00186482 1.11599e-05 7.84433e-06 7.59383e-06 8.56852e-06 8.97653e-06 0.00227406 0.00220353 0.00200558 0.00174078 9.30486e-06 0.00176472 0.00186839 1.14641e-05 8.99165e-06 0.00210071 0.00179771 0.00170772 9.02845e-06 0.00203456 9.23674e-06 0.00180405 0.00155474 0.00145666 0.00201076 0.00127231 8.12565e-06 0.00175415 1.04685e-05 9.59125e-06 0.00175225 1.06842e-05 0.00169378 1.12425e-05 9.27995e-06 9.21472e-06 0.00236786 1.0699e-05 0.00167978 1.1381e-05 0.00185281 0.00173454 0.00234286 1.0597e-05 1.13739e-05 8.40193e-06 1.0049e-05 8.65908e-06 0.00192211 1.16671e-05 0.00223249 0.00169587 1.03677e-05 9.87144e-06 0.00233976 0.00166052 0.00181273 0.00229375 0.00205439 0.00224274 0.00193053 1.10282e-05 0.00234091 1.06228e-05 8.97182e-06 0.00201037 1.19931e-05 1.11307e-05 0.00218349 1.06059e-05 8.63263e-06 0.001639 1.12294e-05 0.00226474 0.00187474 8.95321e-06 8.90361e-06 0.00152103 0.00163848 1.01825e-05 0.00209646 9.44769e-06 1.08171e-05 1.15316e-05 0.00131306 1.21913e-05 0.00211576 9.24118e-06 1.02635e-05 0.0014464 9.57707e-06 9.91599e-06 1.13081e-05 0.00205244 1.26803e-05 9.12906e-06 0.00187379 0.00180886 9.16561e-06 0.00185497 8.81236e-06 0.00168632 7.7304e-06 0.00181853 0.00178468 1.13729e-05 0.00234208 0.00213545 1.07179e-05 1.12324e-05 9.20609e-06 1.16191e-05 1.07461e-05 0.00174871 9.44787e-06 1.13206e-05 0.00204585 9.09684e-06 9.34318e-06 1.2276e-05 0.00222109 0.00212922 1.16785e-05 0.0015928 0.00222421 0.00191129 0.00188896 0.00131885 9.45058e-06 0.00180967 1.27295e-05 0.00181877 1.03067e-05 0.00207936 0.00200477 0.0019089 0.00203996 9.91024e-06 0.00202654 8.64019e-06 1.39591e-05 9.47153e-06 1.14444e-05 1.24318e-05 1.41373e-05 1.06351e-05 0.00204434 9.75613e-06 1.09714e-05 0.00219697 1.19493e-05 1.04972e-05 0.00175002 0.00206477 0.00234764 0.00202395 9.83852e-06 9.9885e-06 0.00218647 1.02336e-05 1.10724e-05 0.00171751 1.00063e-05 0.00182931 0.00260189 1.08207e-05 0.00199171 0.00247542 0.00194616 0.00179363 0.00191646 9.46458e-06 9.12407e-06 0.00202709 0.00214409 0.00250092 0.00168935 1.02716e-05 1.02106e-05 9.46136e-06 1.05509e-05 1.03151e-05 0.00210443 1.13578e-05 0.00138268 9.0668e-06 9.53772e-06 0.00230073 0.00185323 1.14132e-05 0.00244455 0.0021518 1.22582e-05 0.00150801 0.00181729 0.00173992 9.8691e-06 1.126e-05 0.00187139 0.00158692 0.00218087 0.00210295 1.18729e-05 8.17665e-06 0.0017297 0.00186914 0.00224863 0.00249017 0.00155328 0.00182403 1.12795e-05 0.00234705 8.42952e-06 0.00221586 0.00165377 0.00200618 0.00189083 0.00196837 0.00194999 1.0766e-05 0.00174511 1.02824e-05 0.00203488 1.12238e-05 8.20749e-06 0.0017407 1.3657e-05 1.03385e-05 0.00184691 0.00203318 0.00142201 8.68851e-06 0.00173778 8.88807e-06 0.00191479 1.00575e-05 8.38967e-06 0.00201113 0.00180766 0.00169944 1.02693e-05 1.17616e-05 0.00220826 0.00223043 1.00087e-05 9.73321e-06 0.00199586 9.51694e-06 1.11045e-05 0.00204256 8.00859e-06 0.00205507 0.00151494 9.69291e-06 0.00173953 0.00175336 1.26536e-05 0.00185582 1.32669e-05 9.64367e-06 0.00175131 0.0020264 0.00176147 0.00179946 0.00178178 1.14664e-05 0.00199411 0.00152335 1.16934e-05 1.04738e-05 0.00173675 1.09653e-05 0.00175526 0.00206362 1.0838e-05 0.00196677 0.00204046 8.50321e-06 8.28643e-06 0.0019595 9.51825e-06 1.04127e-05 0.00223131 0.00218321 9.21631e-06 0.00172375 0.00205418 0.00221428 0.00169772 0.00173068 0.00191386 0.00240676 1.12039e-05 0.00207034 0.00181453 1.07789e-05 1.04171e-05 0.00169455 0.00186155 9.19438e-06 1.19871e-05 9.12299e-06 0.0021974 0.00268296 0.00236147 1.03807e-05 8.26377e-06 0.00185696 0.0023026 0.00202835 1.15494e-05 1.08118e-05 0.00177623 0.00172994 0.00154795 0.00140038 0.00200484 9.12512e-06 0.00213153 0.00206454 0.00189111 0.00168425 0.00220171 1.15056e-05 1.11385e-05 0.00184298 0.00203618 0.00237186 1.08462e-05 1.14703e-05 1.1458e-05 0.0017402 0.00225339 7.87823e-06 0.0020538 9.60849e-06 0.00190874 8.19702e-06 0.00179334 0.0025911 9.93389e-06 1.09324e-05 1.07412e-05 9.1445e-06 0.00224321 0.00192511 1.1817e-05 1.12493e-05 8.31033e-06 0.00215472 1.04435e-05 0.0018835 0.00222574 0.00232435 8.7275e-06 1.18239e-05 1.1362e-05 0.00192673 0.00221005 0.00179134 1.10815e-05 9.89341e-06 0.00211199 0.00170373 0.00200423 0.00219172 0.00177214 8.1549e-06 1.20454e-05 0.00206014 1.15685e-05 9.96732e-06 0.00194372 0.00187613 0.00236861 8.921e-06 0.00190528 0.00245129 0.00207092 0.00189094 9.59008e-06 0.00232812 0.00198144 1.22228e-05 0.00207919 0.00227538 9.93512e-06 9.16562e-06 0.00165654 0.00189644 0.00228752 0.00201728 9.92081e-06 1.10049e-05 9.79083e-06 9.69767e-06 0.00192663 0.00178218 0.0014344 9.12408e-06 1.01506e-05 1.17668e-05 0.00235179 0.00253687 0.00206636 8.01589e-06 7.32051e-06 0.00207943 0.00171253 1.04663e-05 0.00229288 0.00199267 0.00187127 0.00205718 1.00708e-05 0.00197299 1.00834e-05 0.00192311 0.00254211 0.00148203 0.00233021 9.23982e-06 1.03631e-05 0.00206009 0.00178393 9.71562e-06 0.00135787 0.00214859 1.13336e-05 1.0339e-05 0.00230638 8.14586e-06 1.2323e-05 0.0023517 9.68159e-06 0.00236579 9.94893e-06 1.13522e-05 0.00258532 1.05582e-05 0.00173485 0.0018671 1.26186e-05 8.27149e-06 8.69107e-06 1.1656e-05 9.78238e-06 1.08645e-05 1.05692e-05 1.14306e-05 8.11159e-06 0.00154275 1.01768e-05 9.17372e-06 9.85003e-06 1.17623e-05 0.00217457 1.06623e-05 0.00178928 0.00244141 9.19171e-06 8.78658e-06 0.00221063 0.00235047 8.18677e-06 0.00165037 8.70939e-06 1.25024e-05 0.00204557 0.00224608 0.0019104 1.00851e-05 9.31523e-06 0.00204111 0.00188022 1.20464e-05 0.00198069 8.78961e-06 0.00209345 9.17338e-06 0.00194319 0.00201584 1.19729e-05 0.00173723 0.00220943 0.00210483 9.79332e-06 1.06921e-05 1.20325e-05 7.22567e-06 0.00175592 0.00190137 0.00229658 0.00191628 7.87228e-06 0.00200214 8.57947e-06 0.0023538 0.00208855 1.05323e-05 9.12764e-06 0.00205996 0.00173405 0.00215005 0.0025031 1.00368e-05 0.00165414 0.00175079 1.08371e-05 0.0019169 0.00200672 0.00188758 0.00197053 1.12939e-05 0.0020168 0.00175695 8.3777e-06 8.72486e-06 0.00202052 8.14345e-06 0.00181641 0.00204671 8.60078e-06 0.00159275 0.00247026 0.00187858 1.01017e-05 0.00203462 0.0018804 1.05835e-05 1.03941e-05 1.00508e-05 1.00296e-05 0.00188516 0.00223345 9.56988e-06 0.00206673 0.00219932 1.14066e-05 9.4026e-06 1.20926e-05 0.00181177 8.51267e-06 1.04003e-05 0.00207507 0.00185123 1.01844e-05 0.00202318 0.00216843 1.30944e-05 0.00218878 9.82058e-06 0.00217457 9.72249e-06 1.0381e-05 8.80089e-06 9.37242e-06 0.00194711 0.00210134 0.00232346 8.89601e-06 1.17048e-05 8.39688e-06 0.00169378 9.24243e-06 1.07011e-05 0.00205459 7.82572e-06 1.01096e-05 8.75198e-06 0.00213244 9.79153e-06 0.00212552 0.00180286 1.16303e-05 0.00241019 0.00176209 0.00204824 1.00472e-05 1.30434e-05 0.00216374 1.09084e-05 0.00188217 1.02606e-05 0.00177245 0.00132686 0.00216034 9.9373e-06 1.00768e-05 0.00211783 1.07624e-05 1.07805e-05 0.00186907 9.61524e-06 0.00155413 1.04674e-05 8.29033e-06 1.10712e-05 0.00164573 0.0019899 9.63356e-06 0.00201142 1.31102e-05 9.73322e-06 1.09246e-05 8.5533e-06 1.0495e-05 9.6081e-06 8.74258e-06 1.04704e-05 0.00238902 1.07504e-05 0.00201195 0.0020364 7.04761e-06 9.49992e-06 1.05515e-05 0.00211755 1.01596e-05 0.00215223 1.22348e-05 8.60344e-06 0.00201226 1.00882e-05 0.00163805 0.00256456 0.00138984 8.721e-06 0.0016959 9.32469e-06 0.00222127 0.00202647 1.0443e-05 1.06571e-05 1.03119e-05 1.02137e-05 1.28739e-05 0.00260762 0.00164757 1.03235e-05 8.36417e-06 0.00251469 8.51476e-06 0.00160505 9.48638e-06 1.04898e-05 0.00173838 1.03134e-05 0.0016311 1.08365e-05 0.00235102 1.13744e-05 
1.56997e-05 2.23838e-05 2.21297e-05 0.00211499 1.71934e-05 0.00156979 0.00168319 1.65405e-05 0.00217901 0.00167027 1.22463e-05 1.73975e-05 0.00184646 0.00208664 2.07112e-05 2.34321e-05 0.00202935 2.1798e-05 1.74397e-05 1.8726e-05 1.88701e-05 1.82825e-05 0.00194001 0.00206215 2.03683e-05 1.85355e-05 1.66988e-05 0.00199803 0.00201457 0.00135025 1.85793e-05 0.00185213 0.00254076 0.00175076 1.60997e-05 0.00226017 0.00258501 0.00233315 0.00237118 1.83922e-05 1.56599e-05 0.00209543 0.00211029 1.47474e-05 0.00203422 0.0018121 0.00235949 1.99261e-05 0.00140166 0.00192 1.61948e-05 0.00210347 1.51357e-05 2.30477e-05 1.57993e-05 0.0020798 1.70895e-05 0.00173504 1.94877e-05 0.00276198 0.00192168 2.09818e-05 1.56155e-05 1.80493e-05 1.76786e-05 1.32347e-05 1.74209e-05 0.00204553 0.0023009 1.65642e-05 0.00235496 0.00220255 2.04829e-05 0.00186992 0.00229902 0.00206929 0.00258026 0.00165033 0.00195365 2.24355e-05 1.60216e-05 0.00199551 1.82108e-05 2.07847e-05 0.00224926 0.00252835 2.01859e-05 1.97178e-05 2.13391e-05 2.06262e-05 0.00187291 1.94507e-05 1.74838e-05 0.00188135 0.00245609 1.76091e-05 1.86753e-05 0.00159072 2.05751e-05 0.00221469 0.0021622 1.49805e-05 2.54907e-05 0.00254977 0.00246628 0.0022106 1.25984e-05 2.0376e-05 0.00241436 0.00178946 0.00147687 0.00180685 0.00193767 2.04093e-05 0.00193805 1.8537e-05 0.00226658 2.00713e-05 1.5789e-05 0.00223803 0.00202085 2.34418e-05 0.00181452 0.00199463 2.01662e-05 1.58147e-05 1.46644e-05 0.00183613 0.0023526 0.00145848 0.00168557 0.00173077 0.00185703 0.00217555 0.0022196 0.00218922 0.00192754 1.90831e-05 0.00187637 1.67779e-05 1.43383e-05 1.93132e-05 0.00240878 1.69643e-05 1.71676e-05 2.11915e-05 2.13682e-05 0.00157987 0.00221473 0.00165695 0.00130075 0.00235011 0.00219545 2.18476e-05 2.22427e-05 2.10539e-05 0.00203558 1.55646e-05 0.00191964 0.00180016 0.00153088 1.92418e-05 1.50542e-05 1.52377e-05 1.87472e-05 2.22772e-05 0.00232615 1.84375e-05 1.77055e-05 0.00187163 0.00232037 0.00223804 0.00203029 0.00213898 0.00188918 0.0018634 1.88358e-05 0.00256336 0.00194754 0.00157281 0.00223827 0.00216264 1.92399e-05 1.71861e-05 0.00224311 0.00151387 2.01631e-05 2.26424e-05 0.001953 0.00233664 1.8156e-05 1.88455e-05 1.83494e-05 0.00171403 2.03429e-05 0.00171789 0.00208897 0.00237222 0.00173053 0.00182235 0.00195412 0.00263337 0.00198147 0.00209329 1.68017e-05 2.18152e-05 1.97108e-05 0.00219749 1.60708e-05 0.00193789 0.00225238 0.00178685 2.33135e-05 2.34945e-05 1.7475e-05 2.12941e-05 0.00258069 0.00204665 1.90641e-05 1.4285e-05 0.00248324 0.00236877 0.00249401 0.00168958 0.00193684 0.00208917 0.00217279 1.5625e-05 2.0891e-05 0.00146593 0.00174189 1.67435e-05 2.33669e-05 2.0795e-05 1.93884e-05 2.13028e-05 0.00195001 1.25146e-05 2.47952e-05 1.78917e-05 1.46596e-05 0.00202319 1.78654e-05 2.22292e-05 0.00230245 1.58888e-05 2.03907e-05 0.00201043 2.40425e-05 0.0014284 2.06975e-05 0.00207522 2.05185e-05 1.92707e-05 0.00205634 0.00181074 1.9369e-05 0.0023006 0.00178233 0.00176802 1.68493e-05 0.00174242 0.00182811 0.00199003 0.00249023 0.00216338 0.00172098 2.25184e-05 1.71102e-05 1.9488e-05 1.84865e-05 0.00186434 0.00259086 0.00186127 0.00197108 0.0022892 1.43502e-05 1.95915e-05 0.00187566 1.60972e-05 0.00245116 0.00221406 0.00205534 0.00185275 1.77953e-05 1.92235e-05 2.30227e-05 2.22661e-05 1.7652e-05 2.14354e-05 2.39648e-05 1.93496e-05 1.83275e-05 1.49281e-05 0.00176478 0.00126421 1.85554e-05 0.0015018 1.60962e-05 1.72993e-05 0.00238007 1.88923e-05 1.53561e-05 0.00186069 1.29132e-05 1.92486e-05 0.0020905 0.00173158 2.13075e-05 1.76986e-05 0.00243789 1.99489e-05 1.62314e-05 1.88349e-05 0.00214506 0.0015704 2.10504e-05 0.00156815 1.99702e-05 0.00201607 0.00221944 0.00236983 0.00202211 0.00192972 1.94619e-05 0.00219457 0.00222261 1.87266e-05 2.35964e-05 1.91845e-05 1.76944e-05 0.00180625 0.00156532 1.52566e-05 0.00247739 1.52718e-05 1.75496e-05 2.17462e-05 1.46179e-05 1.51263e-05 2.17202e-05 0.00165768 2.03265e-05 1.8305e-05 0.00223704 0.00274923 1.62482e-05 0.00230663 2.09542e-05 0.00196719 0.00179823 0.00152554 0.00182773 0.00153021 1.66083e-05 2.01912e-05 1.80755e-05 1.69149e-05 0.00191284 1.51933e-05 1.82041e-05 0.00244835 0.00170085 1.81633e-05 1.81939e-05 1.69535e-05 0.00186301 1.91362e-05 0.00202954 1.92313e-05 1.75581e-05 1.26493e-05 1.72121e-05 1.38361e-05 0.00177864 2.09638e-05 0.00216336 0.00169605 1.70573e-05 0.00243511 1.49766e-05 0.00207914 0.0019579 0.00155516 2.22001e-05 0.00231423 1.77229e-05 0.00211838 2.03474e-05 1.68844e-05 1.82309e-05 0.00178394 0.0024978 0.00203944 0.00189942 0.00170908 1.6924e-05 0.00207287 1.8131e-05 1.26131e-05 0.00205918 0.00185655 2.44408e-05 1.90351e-05 1.76476e-05 2.09754e-05 1.99474e-05 2.03162e-05 1.76173e-05 0.00171176 1.82783e-05 0.00150518 0.0017561 2.18997e-05 0.00204972 0.00211632 2.16046e-05 0.00228776 0.00222136 1.76233e-05 0.00217239 2.31743e-05 1.74196e-05 0.00178149 0.00203548 1.4532e-05 1.94407e-05 0.00217322 2.67283e-05 0.00248271 0.00214371 0.00196813 1.54874e-05 0.00203473 2.0411e-05 0.00142791 0.00258285 1.45017e-05 0.00198371 0.00212262 0.00160584 1.57976e-05 0.00217463 0.00185364 2.15385e-05 1.53997e-05 0.00204374 2.02183e-05 0.00160281 1.66413e-05 0.0016723 1.71711e-05 1.38953e-05 0.00224955 1.91837e-05 1.95735e-05 0.00189274 0.00187357 0.00253894 0.00213173 0.00202603 1.75742e-05 0.00224854 0.00212739 2.14642e-05 0.00184355 0.00202181 0.00205049 1.62697e-05 1.84637e-05 0.00176539 1.84925e-05 2.04733e-05 1.70629e-05 2.29233e-05 1.17463e-05 0.00171866 1.88032e-05 0.00217144 1.50967e-05 0.00241551 1.96733e-05 1.77478e-05 2.10589e-05 2.41444e-05 0.00172226 2.01672e-05 0.00175996 0.00271616 0.00161346 0.00255073 0.00224104 0.00299899 0.00196576 1.49969e-05 0.00200937 0.00202711 2.48678e-05 0.00193459 0.00243502 1.57615e-05 2.02067e-05 2.38993e-05 1.69058e-05 0.00253495 0.00186047 1.93544e-05 0.00194944 0.00179471 1.59777e-05 0.00202978 1.50522e-05 2.44848e-05 0.00201608 1.84939e-05 1.97226e-05 1.53018e-05 1.91288e-05 1.46425e-05 0.00212374 0.00166972 2.07162e-05 1.82699e-05 2.30142e-05 1.64197e-05 0.00215326 0.00179691 0.00193625 0.00205845 0.00235801 2.0057e-05 0.00183319 1.43948e-05 0.00171274 0.00251685 2.1797e-05 1.50469e-05 0.00188096 2.08117e-05 2.30139e-05 0.00227101 1.77334e-05 1.75535e-05 1.62042e-05 0.00223752 0.00185677 1.83753e-05 1.34779e-05 1.90197e-05 1.82473e-05 0.00198804 0.00183328 1.68922e-05 1.89798e-05 2.24721e-05 2.26095e-05 1.50831e-05 1.6563e-05 0.00227947 2.02227e-05 0.00193243 2.15486e-05 1.8031e-05 2.10698e-05 1.40373e-05 1.69179e-05 1.96463e-05 0.00231913 1.54468e-05 0.00228232 2.17054e-05 0.0022193 0.00153412 1.08811e-05 0.00281779 0.00199763 1.90959e-05 1.76302e-05 1.64819e-05 0.00232173 1.85884e-05 0.00179391 1.84268e-05 0.00195376 0.00208968 1.81725e-05 1.55123e-05 1.57599e-05 0.00177298 0.00206805 2.22677e-05 2.05992e-05 0.00183666 0.00155707 2.03603e-05 0.00193074 0.00254262 2.04099e-05 0.00196724 1.68765e-05 1.48803e-05 0.00183638 1.69628e-05 2.14769e-05 0.00204296 1.62896e-05 0.00231112 0.00210003 1.73752e-05 1.8478e-05 1.57224e-05 1.36273e-05 1.54525e-05 0.00259148 1.83262e-05 1.7116e-05 0.00205891 0.00187768 1.78648e-05 0.00177436 1.96952e-05 2.01204e-05 0.00216534 1.91596e-05 2.04962e-05 0.00189551 0.00145772 2.26928e-05 0.00163475 0.00189425 2.12469e-05 2.32162e-05 0.00212465 1.87939e-05 2.22702e-05 1.87676e-05 1.63355e-05 1.76163e-05 1.50418e-05 2.14456e-05 0.00198723 2.02404e-05 1.74572e-05 0.00221279 0.00235363 1.80938e-05 1.98819e-05 0.0017915 0.00241523 0.00197625 1.6063e-05 2.4469e-05 2.22732e-05 0.00200388 0.00170227 1.9185e-05 2.15032e-05 1.95465e-05 0.00235796 0.00156221 1.90689e-05 1.57642e-05 1.97577e-05 1.6962e-05 2.15879e-05 0.00154337 1.98996e-05 2.10564e-05 1.91642e-05 1.56015e-05 1.93063e-05 0.00202429 0.0019591 2.09758e-05 2.21136e-05 2.25581e-05 0.00242739 0.00235386 0.00183081 1.49371e-05 2.05771e-05 0.00211538 1.8488e-05 0.00205637 2.04663e-05 0.00188835 1.51289e-05 2.0602e-05 0.00143138 0.00254818 0.0025121 0.00203365 2.14557e-05 2.26207e-05 0.00245554 0.00195054 0.00193235 2.16005e-05 0.00190366 1.80733e-05 2.17949e-05 2.24502e-05 0.00185279 0.00238154 0.00184698 2.21771e-05 2.09342e-05 2.02213e-05 0.00233199 0.00186243 1.73974e-05 1.33956e-05 1.93067e-05 1.91942e-05 1.81047e-05 0.00216158 0.00186658 2.12781e-05 0.00233012 0.00187265 1.80907e-05 2.01087e-05 2.32247e-05 0.00220157 1.87112e-05 2.08733e-05 2.10539e-05 1.92089e-05 0.00227303 2.04298e-05 1.47415e-05 0.0019467 1.72651e-05 1.83925e-05 0.00214623 0.0021116 2.16927e-05 1.90511e-05 1.98974e-05 2.02022e-05 0.0020792 0.0020467 0.00217661 0.00171127 2.00012e-05 2.04746e-05 1.98579e-05 0.00209011 0.00178084 0.00227494 1.98329e-05 2.06344e-05 1.69109e-05 0.0016221 0.00169527 2.32118e-05 1.99042e-05 0.00232369 2.10423e-05 1.94637e-05 1.66643e-05 2.24335e-05 0.00191505 1.91984e-05 0.00188241 2.12475e-05 2.3334e-05 1.68415e-05 2.13312e-05 0.00232103 0.0020444 1.95655e-05 1.80613e-05 0.00234616 1.51714e-05 2.20428e-05 0.00221755 0.00195381 2.16716e-05 0.0015592 0.00224753 2.60373e-05 0.00208021 1.9883e-05 0.00211051 0.00227126 2.23166e-05 0.00201974 1.78551e-05 1.68791e-05 0.00207064 0.00166827 0.00172096 0.00192431 0.00226404 0.00194737 0.00175624 0.00220477 0.00197738 1.72897e-05 0.00249661 0.00226461 0.00215033 0.00208919 1.80824e-05 0.00213708 1.65266e-05 2.41419e-05 0.00171249 0.00147855 1.99366e-05 1.87615e-05 0.00197499 1.59378e-05 0.00195507 0.00178006 2.13336e-05 1.75044e-05 1.84019e-05 0.00180242 0.00169356 1.99192e-05 1.72627e-05 0.00208934 1.81023e-05 0.00186419 1.99465e-05 0.00187604 2.36089e-05 1.68368e-05 0.00248165 1.88376e-05 1.93129e-05 1.95457e-05 0.00175662 0.00189907 0.00173494 0.00183549 1.46993e-05 1.56248e-05 2.18748e-05 2.44767e-05 0.00201552 1.83133e-05 0.00180075 2.05845e-05 2.24237e-05 0.00259887 0.00179002 1.70321e-05 1.76038e-05 1.79833e-05 2.26474e-05 0.00204056 1.90788e-05 1.7949e-05 0.0022 1.81262e-05 1.92724e-05 1.77905e-05 2.08466e-05 0.00192922 1.76111e-05 1.84839e-05 0.00153551 0.00155578 1.77434e-05 0.00158246 1.95633e-05 2.21705e-05 0.00183291 1.76336e-05 2.33276e-05 2.06951e-05 0.00219275 1.71779e-05 1.8832e-05 0.00210225 0.00168835 0.00143557 0.0017797 1.7499e-05 2.09504e-05 0.00188869 2.04258e-05 2.2292e-05 0.00241285 0.00208431 0.00272303 2.04907e-05 0.00212795 0.00186893 2.22945e-05 1.47857e-05 0.00247018 2.05757e-05 1.74462e-05 0.00248219 2.31488e-05 0.0018117 1.99933e-05 0.00223888 0.00204709 0.00174057 0.00202466 2.01239e-05 1.76808e-05 1.83258e-05 0.00208401 0.00245484 0.00207344 1.69352e-05 0.00187066 0.00172971 1.85916e-05 0.00173115 0.00192391 0.00214273 2.19676e-05 0.00157051 1.75378e-05 1.93614e-05 0.00199635 2.16056e-05 1.87455e-05 1.72168e-05 0.00210436 0.00231007 2.06186e-05 0.00205811 1.64134e-05 0.00209376 1.72435e-05 1.52462e-05 2.05104e-05 0.00222065 0.00208908 2.00549e-05 0.00182779 0.00241549 1.42846e-05 0.00203878 1.26781e-05 0.00184923 0.0016739 0.00259248 2.25265e-05 1.68527e-05 0.00188525 2.23166e-05 0.00240937 0.00234412 0.00226885 0.00175245 0.00195776 0.00168088 0.00146186 0.00177789 1.95993e-05 0.00221415 1.69406e-05 2.29302e-05 0.00161499 0.00159082 0.00174252 1.99899e-05 0.0021101 1.93255e-05 0.00197172 0.00157753 2.72405e-05 0.00183209 1.56014e-05 2.2971e-05 1.6782e-05 0.00209584 1.82442e-05 0.00200208 2.22319e-05 2.10362e-05 0.00219632 0.00184937 0.00251345 0.00190033 0.00208135 2.21996e-05 1.86283e-05 0.00182587 0.0016024 1.95128e-05 0.00202369 1.87492e-05 0.00191018 0.00165622 1.44207e-05 0.00226955 1.73608e-05 0.00180623 2.2823e-05 0.00194405 
1.97124e-05 2.3228e-05 2.14183e-05 0.00228245 1.99345e-05 0.00168228 0.00188078 2.04469e-05 0.00233118 0.00166946 1.5421e-05 2.09083e-05 0.00156253 0.00215393 2.19417e-05 1.86608e-05 0.00219658 1.95177e-05 2.09346e-05 1.49303e-05 1.8546e-05 2.13475e-05 0.00188403 0.00232259 2.24898e-05 2.01961e-05 1.95781e-05 0.00182141 0.00196489 0.00186698 2.00006e-05 0.00173681 0.0026245 0.00179838 1.89756e-05 0.00175919 0.00220138 0.00214305 0.00199784 2.20053e-05 2.08083e-05 0.00235344 0.00242365 1.53981e-05 0.00224415 0.00145165 0.00267946 1.86177e-05 0.00143391 0.00179553 1.6503e-05 0.0021625 1.74354e-05 2.33641e-05 1.57524e-05 0.00138394 1.6438e-05 0.00194782 1.98589e-05 0.00210071 0.00174942 2.09605e-05 1.97068e-05 1.41597e-05 2.06076e-05 1.49953e-05 1.9481e-05 0.00202318 0.00239698 1.73352e-05 0.00193272 0.00238593 1.97817e-05 0.00229017 0.00239132 0.00209989 0.00208388 0.00183052 0.00194134 2.047e-05 1.67583e-05 0.00204511 1.84517e-05 2.3379e-05 0.00216751 0.00205511 1.89718e-05 1.84096e-05 2.33872e-05 2.35969e-05 0.00188894 1.87586e-05 2.34854e-05 0.00194876 0.00285892 1.79368e-05 2.05775e-05 0.00144432 2.26351e-05 0.00201051 0.00207312 1.90184e-05 2.07005e-05 0.00208735 0.00233602 0.00208157 1.51141e-05 1.86959e-05 0.00210951 0.00175076 0.00181147 0.00223245 0.00225355 1.94994e-05 0.00145677 2.15947e-05 0.00201426 1.62484e-05 2.18548e-05 0.00189062 0.00185706 2.21118e-05 0.00154479 0.0021769 1.85013e-05 1.75592e-05 1.58645e-05 0.00199993 0.00206293 0.00163222 0.00157935 0.00162721 0.00178601 0.00197272 0.00210036 0.0023542 0.00179536 2.31063e-05 0.00246266 1.82477e-05 1.64499e-05 2.00692e-05 0.00183563 2.35212e-05 2.14094e-05 1.91393e-05 2.54821e-05 0.0019404 0.00254054 0.00216648 0.00169879 0.00249169 0.00250841 2.02715e-05 2.23011e-05 1.83137e-05 0.00194994 2.06545e-05 0.00217406 0.00196103 0.00152976 1.80892e-05 1.66168e-05 1.80522e-05 2.33229e-05 2.56081e-05 0.0020282 1.46974e-05 1.95183e-05 0.00203513 0.00204735 0.00221461 0.00240624 0.00215529 0.00190731 0.00208899 1.98366e-05 0.00265982 0.00232089 0.0022524 0.00197972 0.00260338 2.093e-05 2.04178e-05 0.00238435 0.00124671 2.36339e-05 2.09756e-05 0.0019815 0.00190528 2.07082e-05 2.09912e-05 1.89641e-05 0.0018184 1.97633e-05 0.00185829 0.00205321 0.00252716 0.0016981 0.00189282 0.00154056 0.00249177 0.00206995 0.00224986 1.48626e-05 2.00711e-05 2.14834e-05 0.00187304 1.92999e-05 0.00199088 0.00172833 0.00173165 2.20811e-05 2.52983e-05 1.63434e-05 2.04801e-05 0.00230696 0.00219404 2.34459e-05 2.11974e-05 0.00204183 0.00224094 0.00249817 0.00184225 0.00202774 0.00193718 0.00214411 1.88352e-05 2.69441e-05 0.00178685 0.00168103 1.5662e-05 2.08594e-05 1.88195e-05 2.23316e-05 2.21056e-05 0.00219289 1.23634e-05 2.68009e-05 2.17278e-05 1.89989e-05 0.00174707 2.34961e-05 2.33286e-05 0.0020882 1.45597e-05 1.87312e-05 0.00190429 1.99264e-05 0.00182655 1.89592e-05 0.00202696 1.45535e-05 2.24059e-05 0.00207934 0.00159844 2.04222e-05 0.00231687 0.0018521 0.00216727 2.43882e-05 0.00195645 0.00178091 0.00178716 0.0023777 0.00217382 0.00142526 1.95273e-05 2.00235e-05 1.6524e-05 1.93153e-05 0.00233359 0.00255368 0.00193427 0.00233628 0.00192613 1.87472e-05 2.08355e-05 0.00183399 1.80145e-05 0.00202782 0.00214259 0.00239257 0.00186269 1.94307e-05 2.13748e-05 1.74783e-05 2.20781e-05 2.41115e-05 1.95047e-05 2.38842e-05 1.55517e-05 1.94301e-05 1.90564e-05 0.00209193 0.00121452 2.32769e-05 0.00162656 1.6313e-05 1.74399e-05 0.00265803 1.80202e-05 1.66675e-05 0.00260096 1.8099e-05 2.21998e-05 0.00145712 0.00203286 2.00954e-05 1.92207e-05 0.00194037 1.8463e-05 1.89558e-05 1.94495e-05 0.00208773 0.00198662 2.3033e-05 0.00141294 2.16245e-05 0.00165097 0.00190066 0.00188428 0.00218625 0.00225475 2.27361e-05 0.00236444 0.00222797 1.75205e-05 2.43186e-05 2.23154e-05 2.10478e-05 0.0018283 0.00183956 1.82219e-05 0.00222193 2.09548e-05 1.69584e-05 1.80134e-05 1.65044e-05 1.61612e-05 2.25744e-05 0.00186242 2.25822e-05 2.20243e-05 0.00192527 0.00276875 1.83266e-05 0.00191779 2.29138e-05 0.00203096 0.00176401 0.00135393 0.00193322 0.00166857 1.67492e-05 2.07813e-05 1.8379e-05 1.4881e-05 0.00167198 1.54718e-05 1.88972e-05 0.00190462 0.00193261 1.81451e-05 1.68579e-05 1.93005e-05 0.00182056 2.07537e-05 0.0021266 2.15698e-05 1.31128e-05 1.65743e-05 1.86446e-05 1.5446e-05 0.00179399 2.10728e-05 0.00238349 0.0020858 1.37178e-05 0.00201332 1.61245e-05 0.00205027 0.00226265 0.00179088 2.18604e-05 0.0021158 1.65614e-05 0.00229002 1.84243e-05 1.3313e-05 1.85608e-05 0.00196994 0.00190108 0.00177162 0.00180187 0.00185331 1.85725e-05 0.00225525 2.32177e-05 1.59922e-05 0.00194988 0.00172454 2.46214e-05 1.97164e-05 1.91537e-05 2.54771e-05 1.96239e-05 2.21433e-05 1.93242e-05 0.00186658 1.65708e-05 0.00189298 0.00178194 1.9407e-05 0.0022879 0.00191627 2.23112e-05 0.00197526 0.00177227 1.84789e-05 0.00236058 2.04671e-05 1.73599e-05 0.00179048 0.00211872 1.51015e-05 2.00158e-05 0.00236684 2.11744e-05 0.00201486 0.0019866 0.00242261 1.66679e-05 0.00206756 1.88513e-05 0.00170918 0.0022376 1.61604e-05 0.0020917 0.0020377 0.00179627 1.97695e-05 0.00204713 0.00180912 1.93511e-05 1.72585e-05 0.00175508 2.17036e-05 0.00169888 1.81787e-05 0.00135051 1.92983e-05 1.55538e-05 0.00238221 1.63586e-05 2.10182e-05 0.00233149 0.00223199 0.00187748 0.00201726 0.0022684 1.94084e-05 0.00205124 0.002427 1.85939e-05 0.00196208 0.00197765 0.00217888 1.94577e-05 1.55176e-05 0.00182428 2.17466e-05 1.99153e-05 2.33471e-05 2.00009e-05 1.25202e-05 0.00198327 1.61707e-05 0.00231607 1.9818e-05 0.00213218 2.30912e-05 1.95003e-05 1.95186e-05 2.4759e-05 0.00213763 2.11083e-05 0.00186819 0.00257605 0.00178457 0.00240284 0.00233661 0.00273032 0.00170291 2.14167e-05 0.00222807 0.0024371 1.88283e-05 0.00206226 0.00177981 1.87863e-05 1.94661e-05 2.20042e-05 2.33022e-05 0.00222213 0.00222355 1.92674e-05 0.00223786 0.00156375 1.43927e-05 0.00223558 1.37312e-05 2.17841e-05 0.00174827 1.96013e-05 2.47869e-05 1.57385e-05 1.75749e-05 1.91418e-05 0.00188307 0.00183535 1.91642e-05 2.12995e-05 2.18593e-05 1.51166e-05 0.0021249 0.00166946 0.00173946 0.00175392 0.00252063 2.00625e-05 0.00158807 1.61123e-05 0.0022691 0.00198528 1.94945e-05 1.87649e-05 0.00231573 2.1415e-05 2.42236e-05 0.00220497 1.94765e-05 1.68262e-05 1.6338e-05 0.00242895 0.00157658 1.92734e-05 1.42201e-05 1.97235e-05 1.66351e-05 0.00177725 0.00171947 1.91356e-05 1.62774e-05 2.49567e-05 2.1355e-05 1.87098e-05 1.81523e-05 0.00170224 2.28885e-05 0.00189603 2.07968e-05 1.85936e-05 2.27685e-05 1.77391e-05 1.96466e-05 1.9159e-05 0.00204702 1.90864e-05 0.00220388 2.27238e-05 0.00211392 0.00176073 1.4322e-05 0.00222035 0.00201966 1.95919e-05 2.11772e-05 1.45972e-05 0.00210676 1.83834e-05 0.00177947 1.6974e-05 0.0020642 0.0020676 2.07224e-05 2.31781e-05 1.92349e-05 0.00182732 0.00237302 2.11961e-05 2.60904e-05 0.0018094 0.00167965 2.09616e-05 0.00214366 0.00242093 2.04742e-05 0.00200562 1.6647e-05 1.72278e-05 0.0017699 2.06276e-05 2.35713e-05 0.00238703 1.9324e-05 0.00218821 0.00218581 1.76965e-05 2.26714e-05 1.8602e-05 1.77479e-05 1.68774e-05 0.00208809 2.13859e-05 1.56691e-05 0.00213937 0.0018271 1.84425e-05 0.00178963 2.20289e-05 1.96279e-05 0.00217657 2.15159e-05 1.86163e-05 0.00184258 0.00161133 1.84643e-05 0.00181791 0.00206323 2.09823e-05 2.00943e-05 0.00174756 2.01893e-05 2.01542e-05 2.00759e-05 1.88932e-05 1.5602e-05 1.87543e-05 2.11233e-05 0.00238268 1.90389e-05 2.02571e-05 0.00186932 0.00211339 1.81386e-05 2.23103e-05 0.00183657 0.00223503 0.00193328 1.97542e-05 2.37297e-05 2.02993e-05 0.00213871 0.00190394 2.37139e-05 2.27006e-05 2.42429e-05 0.00205476 0.00188127 1.66199e-05 1.64969e-05 2.03933e-05 1.99497e-05 1.7514e-05 0.00170604 2.55723e-05 2.249e-05 1.95224e-05 1.87728e-05 1.72616e-05 0.00170173 0.00214992 1.88258e-05 1.86332e-05 2.17977e-05 0.00234874 0.00263774 0.00185327 1.65713e-05 2.00048e-05 0.00188913 2.22909e-05 0.00224866 2.44676e-05 0.00176731 1.75777e-05 2.21822e-05 0.00159275 0.00227724 0.00257551 0.00224977 1.78491e-05 2.17571e-05 0.00240092 0.00183343 0.00156783 2.05399e-05 0.00177171 2.0249e-05 2.32503e-05 2.51901e-05 0.00184486 0.00240487 0.00248469 1.71884e-05 2.33721e-05 2.13588e-05 0.00212249 0.00218841 1.77906e-05 1.96692e-05 2.37567e-05 1.85003e-05 1.83108e-05 0.00202819 0.00209842 2.0412e-05 0.00213474 0.00180621 2.46188e-05 1.69889e-05 2.13163e-05 0.00214222 2.22697e-05 2.53218e-05 1.6804e-05 1.75716e-05 0.00252293 1.40868e-05 1.67905e-05 0.00217967 2.19367e-05 1.86841e-05 0.00195423 0.00174632 2.36446e-05 1.85708e-05 1.79503e-05 1.94923e-05 0.00216936 0.00209046 0.00230423 0.00199769 1.8789e-05 1.96577e-05 1.98059e-05 0.00208189 0.00192773 0.00201171 2.26174e-05 2.59402e-05 1.84929e-05 0.00144118 0.00154665 2.36353e-05 1.55008e-05 0.00224455 2.44183e-05 1.92752e-05 1.78712e-05 2.01348e-05 0.00251084 1.83798e-05 0.00211201 1.77941e-05 2.2115e-05 1.95442e-05 2.15196e-05 0.00210499 0.00223521 2.0257e-05 2.1088e-05 0.0023207 1.62676e-05 2.41976e-05 0.00263585 0.00179593 2.05552e-05 0.00178532 0.0021891 2.45799e-05 0.0018729 2.26474e-05 0.00235104 0.0024857 2.29357e-05 0.00194231 1.72089e-05 2.23003e-05 0.00222737 0.00158285 0.00183904 0.00206903 0.00202175 0.00176781 0.00142093 0.00224326 0.00175416 1.95112e-05 0.00215311 0.00222529 0.00196312 0.00211615 2.22316e-05 0.00175177 1.93648e-05 1.93994e-05 0.00176064 0.0015828 2.05532e-05 2.29749e-05 0.00206422 1.74023e-05 0.00190194 0.00197719 2.08773e-05 2.41634e-05 2.01264e-05 0.00180023 0.00162328 1.77411e-05 1.90189e-05 0.00189625 2.15678e-05 0.00223921 1.86102e-05 0.00185959 2.2954e-05 1.82721e-05 0.00261095 2.02534e-05 2.17451e-05 1.5125e-05 0.00215936 0.00180278 0.00215178 0.00147022 1.56581e-05 1.77228e-05 2.14356e-05 2.45705e-05 0.00176137 2.00379e-05 0.00170013 2.53806e-05 1.9957e-05 0.00239223 0.00203647 2.14598e-05 1.74337e-05 2.12242e-05 2.48844e-05 0.00188511 2.22852e-05 1.8634e-05 0.0021836 2.16258e-05 2.1935e-05 1.78973e-05 2.21886e-05 0.00141925 1.90977e-05 1.92116e-05 0.00168297 0.00143265 1.74419e-05 0.00184989 1.69689e-05 2.28118e-05 0.00179544 1.87724e-05 2.10341e-05 1.85865e-05 0.00221407 1.8538e-05 2.12035e-05 0.00198208 0.00220522 0.00227948 0.00212911 2.00029e-05 2.27843e-05 0.00204582 2.3365e-05 2.0365e-05 0.00227655 0.00178771 0.00243263 2.04318e-05 0.00216391 0.00166527 2.2075e-05 1.74116e-05 0.00220243 2.37102e-05 1.87645e-05 0.00187287 1.89313e-05 0.00182777 2.33223e-05 0.00224206 0.00220001 0.00194317 0.00173265 1.86996e-05 2.19977e-05 1.96858e-05 0.00217443 0.00241586 0.00182574 2.00945e-05 0.00173904 0.0023707 1.82218e-05 0.00180968 0.00225084 0.00187991 1.94163e-05 0.00188705 2.00263e-05 2.08626e-05 0.00173198 2.2988e-05 2.14419e-05 1.7948e-05 0.00223065 0.00253033 1.99653e-05 0.00212923 1.91531e-05 0.00226055 2.17043e-05 1.51018e-05 2.03172e-05 0.00196403 0.00203941 1.92451e-05 0.0020258 0.00211525 1.76279e-05 0.00203215 1.60777e-05 0.00170739 0.00189033 0.00222093 1.90298e-05 2.01585e-05 0.00162207 1.9008e-05 0.00244253 0.00201604 0.00194804 0.00156263 0.00232023 0.00181529 0.00180951 0.00164157 2.09852e-05 0.0024669 2.12105e-05 2.0869e-05 0.00154498 0.00206287 0.00198859 2.14864e-05 0.00175757 2.14184e-05 0.00266898 0.00178932 2.16966e-05 0.00173936 1.57414e-05 2.03491e-05 1.59732e-05 0.00230577 1.89993e-05 0.00162506 2.29364e-05 2.14872e-05 0.00201348 0.00186669 0.00188778 0.00193154 0.00249671 1.99029e-05 1.65853e-05 0.00195112 0.00179187 2.83314e-05 0.00218165 2.15809e-05 0.00188695 0.00162767 1.59232e-05 0.00227512 1.73779e-05 0.00220789 2.26055e-05 0.00217187 
0.00194359 0.00238024 0.00187009 2.26287e-05 0.00168004 1.86198e-05 1.66716e-05 0.00180125 2.09609e-05 1.29134e-05 0.00175214 0.00206126 1.59258e-05 1.64588e-05 0.00197393 0.00185811 1.90577e-05 0.00237775 0.00166873 0.00180681 0.00167954 0.00218925 1.73794e-05 1.53798e-05 0.00218306 0.00195691 0.00153622 1.64927e-05 1.49788e-05 1.64018e-05 0.0016233 1.18781e-05 2.2835e-05 1.62578e-05 0.00189512 1.76135e-05 1.9997e-05 1.85657e-05 1.96242e-05 0.00210821 0.00164433 1.76799e-05 2.04764e-05 0.00200209 2.05671e-05 1.59333e-05 2.07555e-05 0.0021196 1.32913e-05 1.19795e-05 0.00180859 1.9778e-05 0.00174531 0.00221443 0.00180902 1.74727e-05 0.00199862 1.90098e-05 0.00238573 1.96392e-05 1.58426e-05 0.00195243 0.00184873 0.00214779 0.00192583 0.00156531 0.00144365 1.36417e-05 1.80033e-05 0.00172079 1.92318e-05 1.59992e-05 0.00207584 1.84747e-05 1.86699e-05 2.16732e-05 1.73224e-05 1.46276e-05 2.09979e-05 0.00183017 0.00154767 1.84451e-05 0.00166241 0.00187823 1.69714e-05 1.80007e-05 0.00185533 0.00143226 0.00205425 0.00165636 1.39698e-05 0.00200046 0.00217713 1.42173e-05 1.95238e-05 0.00172884 0.00195242 1.40397e-05 0.00157542 1.61265e-05 1.61564e-05 0.00182099 0.00218711 1.95283e-05 1.44806e-05 1.78434e-05 0.00153797 0.00187773 1.94441e-05 1.62747e-05 1.2983e-05 1.76824e-05 2.02712e-05 0.00197783 1.58453e-05 0.00209677 1.7407e-05 0.0016988 0.0019863 1.6922e-05 1.73758e-05 0.00224432 1.47628e-05 1.92487e-05 0.00178648 0.00200876 0.00161574 1.39221e-05 1.72542e-05 1.35752e-05 1.72385e-05 1.45088e-05 1.75936e-05 1.43333e-05 2.21888e-05 2.08454e-05 1.51986e-05 0.00188236 1.47057e-05 0.00202394 0.00136105 0.00166877 1.53746e-05 0.00195996 0.00188099 0.00179871 0.00233728 1.65674e-05 2.04788e-05 1.86972e-05 1.65182e-05 1.80356e-05 1.79191e-05 0.00205155 0.00254019 0.00228592 2.00183e-05 0.00194249 1.83435e-05 1.58479e-05 1.45857e-05 0.00182565 0.00198986 0.00190107 0.00176835 0.00253381 1.96723e-05 0.00217376 0.00182395 1.77021e-05 1.84853e-05 1.84077e-05 1.8213e-05 2.04932e-05 1.7088e-05 1.85042e-05 0.00208467 1.9749e-05 1.66931e-05 1.59486e-05 1.85817e-05 2.03231e-05 0.00220583 0.00179194 1.7724e-05 1.57878e-05 0.00256399 0.00241754 1.55088e-05 2.02363e-05 0.00209799 0.00211322 0.00184376 1.78166e-05 0.00208817 1.69168e-05 1.82853e-05 2.21019e-05 1.95695e-05 1.42759e-05 1.7991e-05 1.8706e-05 1.67007e-05 2.0259e-05 0.00156022 0.00232582 0.00219636 1.46477e-05 0.00183478 1.91018e-05 1.75954e-05 1.73691e-05 0.00182306 0.00255233 0.00145379 0.00173735 1.74455e-05 1.76266e-05 0.00209404 0.00196695 1.89427e-05 2.03815e-05 1.93579e-05 1.71574e-05 1.70242e-05 1.83131e-05 2.05936e-05 0.00180631 0.00183384 1.35817e-05 1.84885e-05 0.00162023 0.00246076 0.00222145 0.0022211 0.00235419 1.93848e-05 0.00132548 0.00235657 0.00197986 0.00153125 1.68979e-05 0.00185158 0.00219111 2.30337e-05 0.0015602 0.00224059 2.07028e-05 0.00196992 1.69476e-05 0.00225044 1.88555e-05 0.00154053 0.00234383 1.8354e-05 1.48345e-05 0.00171767 1.74517e-05 1.27868e-05 1.71233e-05 0.00188686 1.70286e-05 1.65951e-05 1.7858e-05 2.0436e-05 2.01991e-05 1.24956e-05 0.00222746 0.00211054 0.00241678 0.001756 1.6775e-05 2.1567e-05 1.52395e-05 1.87236e-05 1.81209e-05 0.0018695 0.00225237 1.51992e-05 0.00199683 1.78101e-05 1.63477e-05 1.9624e-05 1.33885e-05 0.00200009 0.00210835 0.00164096 0.00170383 0.00202099 0.00175817 0.00217346 0.00193797 0.00189529 0.00175014 1.82809e-05 1.07804e-05 0.00196569 1.15148e-05 0.00145775 0.00179032 2.03359e-05 0.00179527 0.00149736 1.92357e-05 0.00148695 0.00240699 1.73697e-05 1.5099e-05 0.00208725 0.00207257 1.87277e-05 0.00201285 0.00199481 0.00221433 1.63929e-05 1.5638e-05 0.00265593 1.46983e-05 0.0018313 2.09571e-05 1.6131e-05 1.71987e-05 1.85052e-05 1.98913e-05 0.00206601 1.57407e-05 1.67151e-05 0.00173038 0.00200186 0.00193523 0.00194028 1.43424e-05 1.76338e-05 0.00190248 1.74785e-05 0.00159547 0.00184639 0.00198239 0.0016718 0.00144897 0.00178256 1.39985e-05 0.0019224 0.00195379 1.86635e-05 1.63029e-05 0.00171352 1.61803e-05 0.00179038 1.84265e-05 1.70445e-05 1.28327e-05 1.71271e-05 1.55571e-05 0.00195668 0.00218682 0.00164126 0.00168288 1.6629e-05 0.00173153 0.00198247 1.43145e-05 1.57733e-05 0.00194271 0.00150521 0.00189126 1.63679e-05 0.00219457 1.80591e-05 0.00162661 0.00161942 0.00161664 0.00224967 0.0014343 1.52971e-05 0.00161451 1.85299e-05 1.82448e-05 0.00144779 1.61733e-05 0.00156024 1.62063e-05 2.0469e-05 1.48013e-05 0.00241231 2.02695e-05 0.00171 2.02602e-05 0.00233662 0.00173633 0.00186826 1.5456e-05 1.90369e-05 1.44299e-05 1.71984e-05 1.78582e-05 0.00215025 1.88422e-05 0.00220294 0.00133498 1.64546e-05 1.49449e-05 0.00233149 0.00164895 0.00171601 0.00240491 0.00192922 0.00184062 0.0020332 1.6971e-05 0.00155434 1.38192e-05 1.55543e-05 0.0018394 1.67224e-05 1.52024e-05 0.0017322 1.70692e-05 1.76688e-05 0.00176979 1.85161e-05 0.00240068 0.00190092 1.47631e-05 1.65124e-05 0.0019135 0.00207821 2.01449e-05 0.00219055 1.90955e-05 1.98705e-05 1.83447e-05 0.00159694 1.46195e-05 0.00215978 1.61834e-05 1.84855e-05 0.0014809 1.65152e-05 1.60905e-05 1.8622e-05 0.00188261 1.61606e-05 1.78082e-05 0.00209428 0.00153781 1.92263e-05 0.00141739 1.78733e-05 0.00178478 1.32318e-05 0.00174911 0.00126062 1.76144e-05 0.00185038 0.00200771 1.82439e-05 1.54622e-05 1.91112e-05 1.91029e-05 1.97145e-05 0.00168308 1.59494e-05 1.64583e-05 0.00180609 1.76015e-05 1.78979e-05 1.73108e-05 0.00191742 0.00198435 1.76444e-05 0.00169385 0.00229628 0.00200019 0.00218342 0.00148464 1.28849e-05 0.00182402 1.80092e-05 0.00155833 1.98374e-05 0.00198571 0.00226001 0.00237877 0.00240666 1.83684e-05 0.00202262 1.57038e-05 1.95898e-05 1.29239e-05 2.12711e-05 2.23191e-05 2.407e-05 1.73689e-05 0.00186078 1.60847e-05 2.01582e-05 0.00232281 1.59051e-05 2.07192e-05 0.00198806 0.00237433 0.00239479 0.00205824 1.54609e-05 1.62886e-05 0.00218702 2.0085e-05 1.65582e-05 0.00161921 1.69133e-05 0.00163485 0.00240575 1.56282e-05 0.00188888 0.00221245 0.00151604 0.00180962 0.00191442 1.93023e-05 1.49584e-05 0.00191244 0.00235487 0.00208535 0.00210488 1.7352e-05 1.63251e-05 1.71221e-05 1.71871e-05 1.90262e-05 0.00222962 1.81517e-05 0.00172454 1.84602e-05 1.64187e-05 0.0019894 0.00177266 1.92237e-05 0.00181647 0.00234654 1.68773e-05 0.00185516 0.00195537 0.00167133 1.95123e-05 1.47133e-05 0.00187354 0.00155424 0.00226639 0.00185322 1.64151e-05 1.26782e-05 0.00169126 0.0020863 0.00238068 0.00225972 0.00166206 0.00186076 1.39658e-05 0.00253711 1.60265e-05 0.00218526 0.00180027 0.00235441 0.00151291 0.00205928 0.00147169 1.6292e-05 0.00176251 1.56235e-05 0.0019797 1.67824e-05 1.74324e-05 0.00166668 1.80829e-05 1.93925e-05 0.00202956 0.00238401 0.00134727 1.85947e-05 0.00166494 1.51315e-05 0.00152502 1.7134e-05 1.5717e-05 0.00205874 0.00182009 0.00187251 1.46835e-05 2.02355e-05 0.0020249 0.00203178 1.8095e-05 1.75128e-05 0.00192096 1.64563e-05 1.879e-05 0.00227347 2.04075e-05 0.00166455 0.00170077 1.61072e-05 0.00157439 0.00223362 1.78713e-05 0.00184652 2.25716e-05 1.70466e-05 0.00171851 0.00210386 0.00175802 0.00171645 0.00136983 2.00526e-05 0.00171448 0.00168549 1.63142e-05 1.52389e-05 0.00216229 1.62712e-05 0.00194365 0.00239532 1.62832e-05 0.00234997 0.00171791 1.60501e-05 1.32801e-05 0.00237419 1.50261e-05 1.76964e-05 0.00230334 0.00250283 1.68463e-05 0.00205181 0.00246023 0.00191496 0.00211793 0.00179185 0.0018345 0.0020257 2.04437e-05 0.00176252 0.00178989 1.84589e-05 1.69341e-05 0.00182587 0.00205348 1.54644e-05 1.81752e-05 1.54934e-05 0.00214372 0.00195533 0.002064 1.71154e-05 2.08751e-05 0.00190414 0.00230129 0.00189028 1.68601e-05 1.47255e-05 0.00191082 0.00161615 0.00217438 0.00155354 0.00209851 1.48277e-05 0.0020987 0.00205592 0.00219213 0.00187192 0.00180545 1.51292e-05 1.8189e-05 0.00171696 0.00189268 0.00178784 1.61119e-05 2.25845e-05 1.72266e-05 0.00157732 0.00189478 1.69125e-05 0.00212741 1.51444e-05 0.00210421 1.47104e-05 0.00185818 0.00256658 1.74977e-05 2.05684e-05 1.9658e-05 1.63877e-05 0.00205244 0.00184209 1.82853e-05 1.70638e-05 1.20098e-05 0.00218317 1.86654e-05 0.00227269 0.00170806 0.00231946 1.56419e-05 2.09325e-05 2.16759e-05 0.00183683 0.00219355 0.00215316 1.89108e-05 1.86659e-05 0.00172851 0.00157312 0.00227012 0.00203826 0.001813 1.68762e-05 1.87697e-05 0.00202267 2.08772e-05 1.31581e-05 0.00229889 0.00156297 0.00204915 1.86763e-05 0.00206675 0.00216993 0.00203947 0.00188566 1.96247e-05 0.0023787 0.00167963 1.1861e-05 0.00204226 0.00211705 1.78377e-05 1.68867e-05 0.00208059 0.00202939 0.00212711 0.00230646 1.57357e-05 1.59373e-05 1.82894e-05 1.55983e-05 0.00205242 0.00158028 0.00169034 1.53792e-05 1.81223e-05 1.77822e-05 0.00234434 0.00244501 0.00182427 1.60737e-05 1.46229e-05 0.00176959 0.00172927 1.74808e-05 0.00238521 0.00172182 0.00165248 0.00191573 1.64106e-05 0.00185414 1.77146e-05 0.00180005 0.00194804 0.00212316 0.00235283 1.57215e-05 2.18327e-05 0.00163858 0.00197334 1.97684e-05 0.00194995 0.00228431 2.12673e-05 1.56276e-05 0.0019584 1.46376e-05 1.98877e-05 0.00220762 1.74788e-05 0.00204486 1.69835e-05 2.00839e-05 0.00233628 1.46293e-05 0.00184795 0.00217882 1.71734e-05 1.45389e-05 1.88941e-05 1.27463e-05 1.98148e-05 1.75092e-05 1.70848e-05 1.83904e-05 1.71809e-05 0.00189421 1.84833e-05 1.66306e-05 1.50915e-05 2.10991e-05 0.00204685 1.69464e-05 0.00195435 0.00227587 1.66415e-05 1.23538e-05 0.00216575 0.00222026 1.58662e-05 0.00172457 1.79644e-05 1.906e-05 0.00191194 0.00239718 0.00177467 1.75365e-05 1.74592e-05 0.00176495 0.00213654 2.15653e-05 0.00222326 1.54857e-05 0.00177431 1.75032e-05 0.00213573 0.00190448 2.21417e-05 0.00185858 0.00218485 0.00182315 1.88035e-05 1.69452e-05 1.59192e-05 1.41713e-05 0.00144195 0.00183629 0.00272083 0.00209949 1.40489e-05 0.00205379 1.67747e-05 0.00220497 0.0019552 2.24589e-05 1.87035e-05 0.00210433 0.00156575 0.00231671 0.00195514 1.80212e-05 0.00220085 0.00191278 1.72298e-05 0.00191842 0.00187437 0.00202208 0.00218279 1.76705e-05 0.00207271 0.00179767 1.44333e-05 1.48173e-05 0.00151011 1.52824e-05 0.00199048 0.00234288 1.31578e-05 0.00166168 0.00215007 0.00184207 1.55069e-05 0.00190874 0.00202318 1.88053e-05 1.7135e-05 1.78123e-05 1.6317e-05 0.00158654 0.00257022 1.84212e-05 0.00222709 0.00203976 1.89148e-05 1.65784e-05 2.07104e-05 0.00193537 1.48425e-05 1.6287e-05 0.0017403 0.00176391 1.49276e-05 0.002094 0.00210043 1.83274e-05 0.00240563 1.7462e-05 0.00192811 1.82728e-05 1.66278e-05 1.34767e-05 1.94934e-05 0.00198292 0.00225988 0.00187622 1.83557e-05 1.95558e-05 1.83268e-05 0.00193573 1.62608e-05 1.62104e-05 0.00180813 1.65402e-05 1.5993e-05 1.60459e-05 0.00160118 1.51051e-05 0.00186115 0.00166133 1.61083e-05 0.00204755 0.00155688 0.00213948 1.89277e-05 1.99213e-05 0.00205118 1.61586e-05 0.00185355 1.7902e-05 0.00151517 0.00164634 0.00201903 1.73103e-05 1.51296e-05 0.00175422 1.82835e-05 1.74475e-05 0.00136378 1.74512e-05 0.00156875 1.7045e-05 1.60547e-05 1.81091e-05 0.00209979 0.00205297 1.26094e-05 0.0021582 2.19715e-05 1.59061e-05 1.86721e-05 1.37277e-05 1.58792e-05 1.71508e-05 1.33127e-05 1.67518e-05 0.00225477 1.96549e-05 0.00227464 0.00264531 1.3342e-05 1.59966e-05 1.83027e-05 0.00224288 1.24096e-05 0.00149137 1.89786e-05 1.34887e-05 0.0022541 1.46282e-05 0.00152449 0.00227841 0.00169145 2.04024e-05 0.00208407 1.55265e-05 0.00225914 0.00244437 1.74988e-05 1.53168e-05 1.70316e-05 1.85128e-05 1.62472e-05 0.00183537 0.00207618 1.74759e-05 1.50493e-05 0.00207539 1.62941e-05 0.00166254 1.417e-05 1.532e-05 0.00139274 2.12706e-05 0.00188202 1.82525e-05 0.00215157 1.8249e-05 
1.2873e-05 1.50459e-05 1.3671e-05 0.00235321 1.35698e-05 0.00148741 0.00208547 1.21578e-05 0.00259451 0.00127935 1.28708e-05 1.33735e-05 0.00181087 0.00189047 1.44193e-05 1.34054e-05 0.00223259 1.37784e-05 1.1177e-05 1.20764e-05 1.30536e-05 1.4387e-05 0.00184286 0.00221433 1.23487e-05 1.42128e-05 9.23062e-06 0.00204546 0.00195927 0.00179085 1.26117e-05 0.00158487 0.00251358 0.00154322 1.22939e-05 0.00211555 0.00210167 0.00212053 0.00288655 1.41499e-05 1.43909e-05 0.0022645 0.00223719 1.43533e-05 0.00207053 0.00176938 0.00262135 1.25091e-05 0.00150858 0.00175564 1.40408e-05 0.00192977 1.16176e-05 1.62555e-05 1.19437e-05 0.00162267 1.32657e-05 0.00201045 1.35911e-05 0.00234287 0.00167937 1.3468e-05 1.30866e-05 1.28869e-05 1.44866e-05 1.11325e-05 1.34579e-05 0.00188331 0.00227524 1.35206e-05 0.00188651 0.00219636 1.29213e-05 0.00213815 0.00244327 0.00197723 0.00254274 0.00165247 0.00211263 1.17231e-05 1.2288e-05 0.00226082 1.00466e-05 1.29798e-05 0.00196952 0.00200075 1.37986e-05 1.50925e-05 1.54573e-05 1.47403e-05 0.00201803 1.24344e-05 1.5067e-05 0.00180021 0.00239965 1.50394e-05 1.44719e-05 0.00174989 1.55647e-05 0.001989 0.00238583 1.55404e-05 1.20879e-05 0.00198074 0.00227328 0.00199399 1.1107e-05 1.24116e-05 0.00200168 0.00195546 0.00163339 0.0023063 0.00234655 1.30316e-05 0.00174191 1.40745e-05 0.00180305 1.34889e-05 1.47694e-05 0.00187498 0.00210917 1.48167e-05 0.00172874 0.00251271 1.37959e-05 1.32704e-05 1.08473e-05 0.00191395 0.00240613 0.00156681 0.00191492 0.00178106 0.00176936 0.0018245 0.00241808 0.00215294 0.00187022 1.45673e-05 0.00157154 1.4388e-05 1.06804e-05 1.44037e-05 0.00195533 1.35672e-05 1.10752e-05 1.30918e-05 1.45304e-05 0.00193509 0.00205992 0.00175627 0.00168738 0.00218032 0.00210264 1.44426e-05 1.80136e-05 1.32771e-05 0.00223516 1.45354e-05 0.00213092 0.00183123 0.00150614 1.21854e-05 1.26704e-05 1.28231e-05 1.84122e-05 1.57959e-05 0.00244576 1.30881e-05 1.53243e-05 0.00238107 0.00178624 0.0018713 0.00224919 0.0021014 0.00183946 0.00209395 1.27231e-05 0.00243725 0.00196793 0.0018628 0.00217932 0.00256076 1.12599e-05 1.41075e-05 0.0022344 0.00147652 1.49964e-05 1.66401e-05 0.00172891 0.00215531 1.26557e-05 1.4661e-05 1.24347e-05 0.00221728 1.40089e-05 0.00190757 0.00172882 0.00178298 0.0017482 0.00185509 0.00200787 0.00223244 0.00188582 0.00181432 1.0486e-05 1.44971e-05 1.33084e-05 0.00141904 1.41307e-05 0.00222591 0.00200518 0.00196952 1.36133e-05 1.56962e-05 1.21508e-05 1.50253e-05 0.0024217 0.00200956 1.47631e-05 1.33959e-05 0.00210721 0.00228687 0.00257734 0.00169604 0.00209702 0.00226265 0.00247738 1.4913e-05 1.73711e-05 0.00163821 0.00206265 1.06451e-05 1.47957e-05 1.61936e-05 1.39055e-05 1.24861e-05 0.00232417 9.35868e-06 2.00806e-05 1.28635e-05 9.73582e-06 0.00174205 1.1837e-05 1.30857e-05 0.00226726 1.18303e-05 1.51108e-05 0.002046 1.32675e-05 0.00194525 1.56937e-05 0.00205818 1.16676e-05 1.50999e-05 0.00244482 0.00157685 1.52951e-05 0.00238559 0.00180179 0.00226727 1.83639e-05 0.00181599 0.00174601 0.00219181 0.00245292 0.00192353 0.0018446 1.40673e-05 1.63306e-05 1.43004e-05 1.29189e-05 0.00211459 0.00228939 0.00194895 0.00227446 0.00220371 1.10462e-05 1.50987e-05 0.00234521 1.26651e-05 0.00187632 0.00155586 0.00178013 0.00195265 1.43993e-05 1.52337e-05 1.14978e-05 1.48023e-05 1.53894e-05 1.33772e-05 1.59139e-05 1.14928e-05 1.20427e-05 1.31758e-05 0.00223793 0.00159375 1.30041e-05 0.00177834 1.20233e-05 1.2107e-05 0.00237208 1.47296e-05 1.1697e-05 0.0020559 1.35191e-05 1.50061e-05 0.00206396 0.00184023 1.30295e-05 1.03751e-05 0.0017906 1.5088e-05 1.37232e-05 1.37272e-05 0.0023184 0.00236294 1.42928e-05 0.00145907 1.44539e-05 0.00198051 0.00221214 0.00220311 0.00195648 0.00190034 1.7081e-05 0.00235076 0.00207682 1.30714e-05 1.58974e-05 1.51113e-05 1.55118e-05 0.0017195 0.00193272 1.3645e-05 0.0020676 1.31995e-05 1.49212e-05 1.4448e-05 1.45866e-05 1.1562e-05 1.48089e-05 0.0019568 1.33343e-05 1.55253e-05 0.00208088 0.00253105 1.38918e-05 0.0018657 1.27381e-05 0.0019484 0.00180948 0.00144231 0.00165722 0.00173105 1.51831e-05 1.81854e-05 1.20394e-05 1.41533e-05 0.00144646 1.16021e-05 1.48799e-05 0.00213197 0.00181881 1.51149e-05 1.28613e-05 1.27413e-05 0.00155852 1.33855e-05 0.00220773 1.26421e-05 1.06859e-05 1.20429e-05 1.16082e-05 1.0618e-05 0.00162642 1.26216e-05 0.00181429 0.00177429 1.05513e-05 0.00187956 1.25559e-05 0.00233914 0.00180949 0.00178081 1.26987e-05 0.00272434 1.23835e-05 0.00257425 1.53124e-05 1.13123e-05 1.29227e-05 0.00150113 0.00218176 0.00176493 0.00157162 0.00177989 1.49617e-05 0.00201584 1.42971e-05 1.18847e-05 0.00223056 0.0015392 1.46344e-05 1.26394e-05 1.13079e-05 1.54645e-05 1.47592e-05 1.49916e-05 1.4515e-05 0.00184091 1.08219e-05 0.00186713 0.0015801 1.51904e-05 0.00206992 0.00215545 1.39177e-05 0.00213898 0.00190883 1.34562e-05 0.00215273 1.48149e-05 1.29525e-05 0.0016608 0.00189376 1.11978e-05 1.43786e-05 0.00191717 1.55297e-05 0.00227029 0.00208346 0.0020952 1.06717e-05 0.00187307 1.44166e-05 0.00183265 0.00232036 1.28248e-05 0.00170239 0.00180084 0.00191762 1.20085e-05 0.00220574 0.00157391 1.51601e-05 1.17673e-05 0.00213705 1.15291e-05 0.00192157 1.07188e-05 0.00134028 1.46649e-05 8.70581e-06 0.00182919 1.48823e-05 1.50711e-05 0.00194525 0.00158739 0.00194489 0.00207192 0.00215762 1.20099e-05 0.001879 0.00186735 1.15867e-05 0.00176968 0.00219521 0.00241607 1.32916e-05 1.26346e-05 0.00254028 1.28218e-05 1.47754e-05 1.54586e-05 1.30832e-05 8.48402e-06 0.00199613 1.36243e-05 0.00206863 1.13918e-05 0.00246785 1.49922e-05 1.51013e-05 1.48944e-05 1.50145e-05 0.00231441 1.43115e-05 0.00171341 0.00258627 0.00165186 0.00269974 0.00284113 0.00257649 0.00213891 1.57846e-05 0.00195649 0.00226373 1.31417e-05 0.00206215 0.00189162 1.09168e-05 1.64427e-05 1.75361e-05 1.36222e-05 0.00176287 0.00219345 1.60273e-05 0.00201421 0.00185957 1.17537e-05 0.00184458 1.40923e-05 1.60728e-05 0.00178411 1.47504e-05 1.47054e-05 1.24331e-05 1.25629e-05 1.29002e-05 0.00221593 0.00209069 1.50574e-05 1.45153e-05 1.35932e-05 1.47333e-05 0.00204476 0.0016674 0.0022177 0.0018638 0.00243867 1.51289e-05 0.00211787 9.24018e-06 0.00218431 0.00206671 1.60429e-05 1.12049e-05 0.00217474 1.59225e-05 1.78877e-05 0.00234834 1.17788e-05 1.39479e-05 1.3183e-05 0.00225147 0.00187364 1.36863e-05 1.02533e-05 1.4792e-05 1.18948e-05 0.00178803 0.00196791 1.3236e-05 1.49519e-05 1.84869e-05 1.56204e-05 1.17411e-05 1.43521e-05 0.00212016 1.33917e-05 0.00212324 1.66534e-05 1.12929e-05 1.39389e-05 1.0867e-05 1.5119e-05 1.25945e-05 0.00219357 1.36205e-05 0.00222571 1.45275e-05 0.00202888 0.00194834 1.33967e-05 0.00250464 0.00235399 1.34427e-05 1.40105e-05 1.08984e-05 0.00196461 1.38739e-05 0.00178905 1.31134e-05 0.00179543 0.00181094 1.37532e-05 1.36771e-05 1.31722e-05 0.00201815 0.00224881 1.4345e-05 1.63511e-05 0.00155109 0.00178342 1.3378e-05 0.00160567 0.00240015 1.39925e-05 0.00243446 1.33738e-05 1.15352e-05 0.00184051 1.17183e-05 1.55309e-05 0.00219463 1.26174e-05 0.00253541 0.00214201 1.34131e-05 1.579e-05 1.23337e-05 1.02696e-05 1.23927e-05 0.00221733 1.35285e-05 9.75082e-06 0.00223533 0.00197156 1.27468e-05 0.00224186 1.1974e-05 1.30359e-05 0.00173793 1.63792e-05 1.39367e-05 0.00187411 0.00165427 1.81997e-05 0.0017656 0.00207897 1.55137e-05 1.48838e-05 0.00187984 1.28735e-05 1.44875e-05 1.5622e-05 1.16413e-05 1.23816e-05 1.42676e-05 1.44051e-05 0.00230631 1.26264e-05 1.34977e-05 0.00194431 0.00217259 1.41201e-05 1.28429e-05 0.00194051 0.00215204 0.00216025 1.45952e-05 1.55434e-05 1.37635e-05 0.00189913 0.00199817 1.2518e-05 1.39382e-05 1.15381e-05 0.00241448 0.00198074 1.43525e-05 1.3e-05 1.26153e-05 1.13719e-05 1.45786e-05 0.00168655 1.2565e-05 1.21794e-05 1.46051e-05 1.28435e-05 1.5301e-05 0.00223617 0.00240032 1.58615e-05 1.38187e-05 1.40078e-05 0.00227276 0.00254478 0.00178292 1.10186e-05 1.51986e-05 0.0018096 1.57424e-05 0.00200715 1.22203e-05 0.00161237 1.11894e-05 1.586e-05 0.00158402 0.00236211 0.00211454 0.00191498 1.37586e-05 1.48913e-05 0.00228262 0.00197408 0.00180987 1.48982e-05 0.00185732 1.22943e-05 1.35484e-05 1.68037e-05 0.00187789 0.00254591 0.00206791 1.41651e-05 1.52456e-05 1.35643e-05 0.00197543 0.00220324 1.37019e-05 1.22246e-05 1.47439e-05 1.3753e-05 1.41712e-05 0.00216158 0.00228634 1.55209e-05 0.00202518 0.0021246 1.48911e-05 1.22609e-05 1.63296e-05 0.0021096 1.58922e-05 1.37023e-05 1.44777e-05 1.42328e-05 0.00250752 1.55755e-05 1.31481e-05 0.00174177 1.43615e-05 1.13541e-05 0.00227703 0.00173372 1.37771e-05 1.21982e-05 1.57585e-05 1.67952e-05 0.00194987 0.0020439 0.00207974 0.00165652 1.54662e-05 1.29956e-05 1.39133e-05 0.00215384 0.00170899 0.00219382 1.46424e-05 1.94085e-05 1.42234e-05 0.00154263 0.00191289 1.4505e-05 1.12173e-05 0.0021885 1.49759e-05 1.3259e-05 1.10519e-05 1.57874e-05 0.00220476 1.08203e-05 0.00161558 1.31624e-05 1.54566e-05 1.27797e-05 1.35022e-05 0.00228531 0.00257458 1.44824e-05 1.5029e-05 0.00235086 1.1611e-05 1.73011e-05 0.00251228 0.00209024 1.58424e-05 0.00144447 0.00269867 1.27217e-05 0.00202366 1.51281e-05 0.00190736 0.00235522 1.67049e-05 0.00178962 1.44459e-05 1.60515e-05 0.00206475 0.0019525 0.00213148 0.00228629 0.00216487 0.00168632 0.00176811 0.0024183 0.00203841 1.18703e-05 0.00209693 0.0019056 0.00206431 0.00212005 1.3893e-05 0.00193493 1.32589e-05 1.58561e-05 0.00165079 0.0018108 1.62449e-05 1.50899e-05 0.00208742 1.43356e-05 0.00211379 0.00241587 1.45292e-05 1.66204e-05 1.22687e-05 0.00232995 0.00167514 1.35142e-05 1.25403e-05 0.00229654 1.34528e-05 0.00193422 1.15053e-05 0.00177238 1.50783e-05 1.42296e-05 0.00282157 1.69672e-05 1.6487e-05 1.20047e-05 0.00190126 0.0017096 0.00228102 0.00201775 9.59062e-06 1.2361e-05 1.46613e-05 1.44172e-05 0.00156427 1.48392e-05 0.0021989 1.75966e-05 1.48113e-05 0.00247376 0.00197351 1.28478e-05 1.14518e-05 1.36401e-05 1.64337e-05 0.00205939 1.61163e-05 1.45626e-05 0.00214771 1.32295e-05 1.44303e-05 1.4081e-05 1.2887e-05 0.00162106 1.37335e-05 1.29555e-05 0.00175811 0.00177091 1.54712e-05 0.00170406 1.36005e-05 1.72226e-05 0.00186063 1.42055e-05 1.80441e-05 1.29558e-05 0.00182787 1.35812e-05 1.34981e-05 0.00232105 0.00231741 0.00224472 0.00175838 1.18203e-05 1.39406e-05 0.00173855 1.68161e-05 1.1368e-05 0.00249348 0.00188668 0.00216232 1.52604e-05 0.00210507 0.00181447 1.48836e-05 1.16723e-05 0.00243243 1.62177e-05 1.10367e-05 0.00235195 1.79936e-05 0.0019715 1.55826e-05 0.0021442 0.00191536 0.00196125 0.00205615 1.48838e-05 1.09675e-05 1.30699e-05 0.00226026 0.00211816 0.00181196 1.14818e-05 0.00158241 0.00208035 1.40801e-05 0.00197632 0.00204345 0.00240576 1.57742e-05 0.00203397 1.12396e-05 1.15289e-05 0.00211239 1.45175e-05 1.13482e-05 1.39916e-05 0.00220096 0.0024285 1.20078e-05 0.00211712 1.36176e-05 0.00211525 1.60547e-05 1.09098e-05 1.40878e-05 0.00201172 0.00186177 1.5437e-05 0.0019795 0.00171763 9.62082e-06 0.00229683 1.14623e-05 0.00174908 0.0015352 0.00174077 1.23845e-05 1.52121e-05 0.00190435 1.38617e-05 0.00255848 0.00178652 0.00224462 0.0017329 0.00266943 0.00183674 0.0019014 0.00201815 1.57439e-05 0.00206703 1.45837e-05 1.73499e-05 0.00135561 0.00183607 0.00155755 1.46772e-05 0.00162639 1.48639e-05 0.00223949 0.00169404 1.38006e-05 0.00189274 1.31509e-05 1.53005e-05 1.27468e-05 0.00207916 1.28426e-05 0.00195986 1.57994e-05 1.8766e-05 0.00207646 0.00242032 0.00187893 0.00213245 0.00223789 1.59238e-05 1.2874e-05 0.00176473 0.00177044 1.86632e-05 0.00217997 1.4243e-05 0.00172243 0.0021199 1.26843e-05 0.00222006 1.12127e-05 0.00209868 1.34078e-05 0.00214392 
0.00239826 0.00240234 0.00183234 4.37887e-05 0.0018529 3.57484e-05 3.64932e-05 0.0018572 4.1532e-05 3.02073e-05 0.00140672 0.00157545 3.45553e-05 3.95434e-05 0.00205454 0.002203 3.70259e-05 0.00204445 0.00205367 0.00179356 0.001476 0.00211443 3.54238e-05 4.1348e-05 0.00199121 0.00203456 0.00148068 3.74459e-05 3.45066e-05 3.08387e-05 0.00191993 2.74544e-05 4.97167e-05 3.18634e-05 0.00177551 4.23707e-05 3.99796e-05 3.85424e-05 3.93937e-05 0.00196711 0.00212259 4.35963e-05 4.04566e-05 0.00164332 3.41075e-05 3.65608e-05 4.76035e-05 0.00211486 2.68278e-05 2.92214e-05 0.00188758 3.90625e-05 0.00173269 0.00222298 0.0018114 3.14853e-05 0.00177839 4.09505e-05 0.00188546 4.35499e-05 3.52779e-05 0.00189889 0.00151458 0.00180643 0.002205 0.00148705 0.00192091 3.93144e-05 4.16173e-05 0.00169498 3.78563e-05 3.13706e-05 0.00183955 3.45853e-05 4.79297e-05 4.23449e-05 4.87644e-05 3.56733e-05 3.86537e-05 0.00231493 0.00191144 4.46515e-05 0.00159849 0.00194265 4.1459e-05 4.45181e-05 0.00150464 0.00214426 0.00197182 0.0020865 3.37159e-05 0.00219931 0.00190573 3.41963e-05 3.6778e-05 0.00215121 0.00157207 2.7626e-05 0.0024167 3.6074e-05 3.72386e-05 0.00156348 0.00185447 3.44686e-05 4.10235e-05 3.79773e-05 0.00148747 0.00188802 4.07046e-05 3.3085e-05 3.09572e-05 4.61887e-05 4.15956e-05 0.00208383 3.21258e-05 0.00198334 3.09078e-05 0.00178175 0.00211059 4.0106e-05 3.46139e-05 0.0020006 4.01824e-05 3.79395e-05 0.00208049 0.00196812 0.00183811 3.63147e-05 3.71683e-05 3.2749e-05 2.85704e-05 3.56496e-05 3.76094e-05 3.03089e-05 4.656e-05 3.71877e-05 3.55755e-05 0.00176709 3.95744e-05 0.00228182 0.00171974 0.00203479 3.41692e-05 0.00192473 0.00188847 0.00186556 0.00204344 3.5871e-05 3.76678e-05 3.35285e-05 3.41786e-05 4.08472e-05 4.02319e-05 0.00195941 0.00215109 0.0018692 3.37575e-05 0.00222402 3.39653e-05 4.07172e-05 2.89174e-05 0.00194804 0.00173451 0.00169699 0.00198833 0.00230175 4.2436e-05 0.00211977 0.00196662 3.51218e-05 3.95981e-05 4.72471e-05 4.21891e-05 3.9391e-05 3.95278e-05 3.5434e-05 0.0019895 4.33903e-05 4.36378e-05 2.95069e-05 3.64839e-05 5.30737e-05 0.00177153 0.00173843 4.52807e-05 3.05721e-05 0.00211413 0.00231274 3.94291e-05 3.93838e-05 0.0020072 0.00214276 0.00183327 3.50578e-05 0.00203132 3.80194e-05 3.88975e-05 4.53095e-05 3.37588e-05 3.65142e-05 3.80932e-05 4.39751e-05 4.12338e-05 3.49273e-05 0.00143127 0.00238379 0.00184265 2.74104e-05 0.00171039 3.83591e-05 3.28118e-05 3.09185e-05 0.0020678 0.00253085 0.00201975 0.00202158 4.45056e-05 3.56702e-05 0.00159219 0.00173146 4.48919e-05 4.0096e-05 3.93246e-05 3.36867e-05 4.01844e-05 3.29643e-05 4.18831e-05 0.00177887 0.00204925 2.71692e-05 4.28686e-05 0.00152626 0.0019099 0.00183456 0.00187988 0.00223987 4.03976e-05 0.00138558 0.00297984 0.00157384 0.00141021 3.78747e-05 0.00200932 0.00209115 4.19251e-05 0.00154237 0.00207562 4.05436e-05 0.00182298 2.75988e-05 0.00235485 3.93306e-05 0.00178379 0.00203415 3.67676e-05 3.30908e-05 0.00195057 3.69987e-05 3.32808e-05 3.08102e-05 0.00232593 2.72703e-05 3.37242e-05 4.74009e-05 4.61525e-05 3.62027e-05 3.37119e-05 0.00230009 0.00190357 0.00243112 0.00188069 3.32636e-05 3.8541e-05 3.67711e-05 3.88981e-05 4.13436e-05 0.00174097 0.00172339 4.10865e-05 0.0019737 3.5246e-05 4.03548e-05 3.91564e-05 3.55394e-05 0.00182369 0.00209005 0.00184358 0.00229091 0.00211688 0.00158689 0.0022906 0.00160476 0.00189481 0.00157461 3.1834e-05 2.66351e-05 0.00193243 3.10968e-05 0.00122992 0.00169481 4.73527e-05 0.00199605 0.00149647 4.32138e-05 0.0016753 0.00206722 3.13714e-05 3.55965e-05 0.001969 0.00190747 4.06515e-05 0.00193453 0.00157942 0.00207764 4.20678e-05 3.1864e-05 0.00224959 3.32568e-05 0.00182653 4.16341e-05 3.82871e-05 3.64263e-05 4.75505e-05 3.29446e-05 0.00216825 3.63453e-05 4.25795e-05 0.00176878 0.00237118 0.00200459 0.00218362 3.55844e-05 2.94865e-05 0.00185615 4.15856e-05 0.00178169 0.00166569 0.00188213 0.00194423 0.00145005 0.00202424 3.61963e-05 0.00168651 0.00190846 3.68434e-05 3.943e-05 0.00174488 2.88161e-05 0.0021076 3.48979e-05 3.51693e-05 3.10668e-05 3.30907e-05 2.75418e-05 0.00194222 0.00221896 0.0020169 0.00169107 3.62297e-05 0.00136645 0.00195367 4.37457e-05 3.42922e-05 0.00231344 0.00199406 0.00158321 2.98309e-05 0.00172539 4.00951e-05 0.0021457 0.00161587 0.00141688 0.00176832 0.00143703 2.78824e-05 0.00215802 3.97564e-05 3.37238e-05 0.0015952 4.11057e-05 0.00184267 3.27023e-05 3.22977e-05 3.34238e-05 0.00214686 4.09597e-05 0.0013662 3.45137e-05 0.00174205 0.00178038 0.0020097 3.03447e-05 4.29826e-05 3.46653e-05 4.77296e-05 3.88274e-05 0.00209819 4.13647e-05 0.00207793 0.0013936 4.00482e-05 3.80973e-05 0.00217855 0.00177845 0.00173236 0.00225297 0.00208393 0.00194131 0.00211854 3.41035e-05 0.0016497 3.98668e-05 3.17146e-05 0.00198859 3.99632e-05 3.49789e-05 0.00203047 3.61729e-05 3.05897e-05 0.00172712 4.27204e-05 0.00213794 0.00168629 2.86646e-05 3.11173e-05 0.00168458 0.00185842 5.25108e-05 0.00217148 3.42236e-05 3.8764e-05 4.27102e-05 0.00149542 3.38848e-05 0.00173807 3.12597e-05 3.6019e-05 0.00132471 3.34822e-05 3.66472e-05 4.04544e-05 0.00201954 3.74536e-05 3.00628e-05 0.00164287 0.00202144 4.1198e-05 0.00160619 3.87926e-05 0.00159765 3.09086e-05 0.00189678 0.00117279 3.28907e-05 0.00193014 0.00179497 3.52668e-05 3.76352e-05 3.75482e-05 4.01371e-05 3.9092e-05 0.00172952 3.24006e-05 3.57603e-05 0.00183699 3.14959e-05 3.42651e-05 4.3898e-05 0.00215474 0.00185127 4.83713e-05 0.00165496 0.00189844 0.00177179 0.00221815 0.001232 3.5929e-05 0.00162136 3.81309e-05 0.00171248 3.89124e-05 0.00187864 0.00193138 0.00194579 0.00237795 3.77154e-05 0.00189711 3.68155e-05 5.05561e-05 2.82449e-05 4.55746e-05 4.6163e-05 5.27133e-05 3.7521e-05 0.00203268 3.99873e-05 4.63688e-05 0.00206529 3.39221e-05 3.83182e-05 0.00141185 0.00216766 0.00230563 0.00182663 3.41374e-05 3.50227e-05 0.00212353 4.53057e-05 3.86145e-05 0.00162964 3.13577e-05 0.00168627 0.00233883 3.04276e-05 0.00160967 0.00208992 0.00179424 0.00192845 0.00163712 3.37435e-05 2.97076e-05 0.00223474 0.00237127 0.00219257 0.00159481 3.5437e-05 3.83568e-05 3.7161e-05 3.94927e-05 3.40011e-05 0.00219934 3.73779e-05 0.00138829 4.08984e-05 3.8943e-05 0.0019896 0.0013873 3.97256e-05 0.00196008 0.00212369 4.35986e-05 0.00188611 0.00173363 0.0019849 3.72835e-05 3.62751e-05 0.00181901 0.0018234 0.0018561 0.00186411 3.55249e-05 3.23098e-05 0.00141086 0.00221547 0.00224377 0.00230092 0.00157714 0.00177722 3.63507e-05 0.00260577 4.15019e-05 0.00217712 0.00186657 0.00223926 0.00171351 0.00231976 0.00183963 3.78917e-05 0.00173856 3.30285e-05 0.00209267 3.55395e-05 2.72836e-05 0.00166243 4.9325e-05 3.40966e-05 0.00136156 0.00223067 0.00147343 3.74274e-05 0.00142161 3.95112e-05 0.00166425 3.3966e-05 3.18287e-05 0.00188668 0.00184329 0.00183156 3.92202e-05 4.02466e-05 0.0022889 0.00208698 3.91902e-05 3.36723e-05 0.00216777 3.64751e-05 3.73546e-05 0.00206759 4.04744e-05 0.00165316 0.00204493 4.13663e-05 0.00187776 0.00216001 4.38898e-05 0.0022703 4.15493e-05 3.99353e-05 0.00171169 0.00233214 0.00175707 0.00156019 0.00163059 4.04136e-05 0.00206743 0.00155879 3.51631e-05 3.11683e-05 0.00187125 3.72714e-05 0.00185205 0.0017785 2.87906e-05 0.00221373 0.00201168 3.76015e-05 3.36537e-05 0.0018863 3.7445e-05 3.39927e-05 0.00210156 0.00243448 3.33311e-05 0.00212299 0.0020287 0.00234146 0.00165424 0.00158455 0.00188644 0.00212091 4.05606e-05 0.00154208 0.00221253 3.93525e-05 3.71326e-05 0.00153014 0.00169607 3.53046e-05 4.87389e-05 3.88082e-05 0.00200335 0.00204159 0.0022053 3.57629e-05 3.70034e-05 0.00212216 0.00239722 0.00194128 3.33796e-05 4.37479e-05 0.001589 0.00188249 0.00207063 0.00156823 0.00218673 2.80228e-05 0.00219391 0.00216507 0.00172875 0.00201283 0.00179481 3.85305e-05 3.56168e-05 0.00195754 0.00192767 0.00228992 4.14693e-05 3.94142e-05 3.89351e-05 0.00132642 0.00209539 3.35652e-05 0.0025256 4.13648e-05 0.00231308 3.31856e-05 0.00204295 0.00247311 3.1132e-05 4.11164e-05 4.43974e-05 3.86392e-05 0.00178373 0.0018468 4.42212e-05 3.63885e-05 3.20178e-05 0.00205586 3.69597e-05 0.00167046 0.00228995 0.0022455 3.22543e-05 4.16737e-05 3.71496e-05 0.00207402 0.00234012 0.00206301 3.55229e-05 3.87719e-05 0.00163264 0.00141535 0.00221922 0.00210473 0.00185813 4.12107e-05 4.34762e-05 0.00224436 3.53743e-05 3.16843e-05 0.00213735 0.00165007 0.00261294 3.96345e-05 0.00206166 0.00188664 0.00203658 0.00171957 3.90838e-05 0.00233575 0.00180568 3.88103e-05 0.00186685 0.00195551 3.76477e-05 3.56076e-05 0.00222565 0.00177423 0.00197195 0.00216707 3.20168e-05 4.3389e-05 4.20157e-05 3.66588e-05 0.00203083 0.00207317 0.00186325 3.89157e-05 4.22512e-05 3.81006e-05 0.00217948 0.00218163 0.00158306 3.16913e-05 3.12659e-05 0.00192834 0.00184394 4.12923e-05 0.00232107 0.00176593 0.00191616 0.00195528 4.0072e-05 0.00174826 3.54923e-05 0.0019638 0.00221589 0.00186723 0.00229888 3.40613e-05 4.48295e-05 0.00171966 0.00203156 4.12063e-05 0.00179469 0.00223839 4.70832e-05 3.28366e-05 0.00209607 3.07856e-05 4.51449e-05 0.00239813 3.70699e-05 0.00212151 3.46717e-05 3.09368e-05 0.00227525 3.51986e-05 0.00172671 0.00201539 4.92809e-05 3.03352e-05 2.99171e-05 3.60445e-05 3.83107e-05 3.95959e-05 3.9901e-05 4.80239e-05 3.27976e-05 0.001756 5.05309e-05 3.47323e-05 3.67813e-05 3.89171e-05 0.00212567 3.7422e-05 0.0020918 0.0022335 3.15198e-05 3.53872e-05 0.00222517 0.0023253 2.96504e-05 0.00177537 4.33458e-05 4.18641e-05 0.00201525 0.00212896 0.00160691 4.18806e-05 3.71403e-05 0.00200105 0.00185173 4.52225e-05 0.00177384 3.77288e-05 0.00187585 3.64931e-05 0.00231115 0.00193089 5.10799e-05 0.00179136 0.00228891 0.00175647 3.73681e-05 3.72445e-05 4.06322e-05 3.63651e-05 0.00195798 0.00177064 0.00210016 0.00176327 2.64113e-05 0.0020007 3.67983e-05 0.00236601 0.00193739 4.12203e-05 3.60819e-05 0.00207861 0.00160941 0.00195845 0.00228344 3.55506e-05 0.0021018 0.0016219 3.42779e-05 0.00170822 0.00157692 0.00177896 0.00172466 3.63194e-05 0.00227821 0.00202959 3.27313e-05 3.35414e-05 0.00184241 2.71013e-05 0.00207369 0.00254004 3.62984e-05 0.00154152 0.0021649 0.00218703 3.6448e-05 0.00181572 0.00203405 4.23829e-05 3.93851e-05 3.59308e-05 3.58012e-05 0.00176074 0.00217649 3.86209e-05 0.00201303 0.00211148 2.43703e-05 4.09333e-05 4.73236e-05 0.00172294 3.01107e-05 3.53672e-05 0.00190317 0.00172406 3.52867e-05 0.0019672 0.00153365 4.47392e-05 0.00206867 3.00856e-05 0.00219986 4.0195e-05 4.08591e-05 2.52585e-05 3.84918e-05 0.00193171 0.0019902 0.00194661 3.69516e-05 4.18555e-05 3.43207e-05 0.00166352 3.12007e-05 3.0474e-05 0.00194674 3.48516e-05 4.34054e-05 2.8453e-05 0.0019811 3.07675e-05 0.00206127 0.00230299 3.74852e-05 0.00182105 0.00178404 0.00182488 4.50206e-05 3.58381e-05 0.00204278 3.18461e-05 0.00174736 3.75381e-05 0.00204189 0.00175176 0.00199724 3.52905e-05 3.768e-05 0.00170512 4.11955e-05 3.46255e-05 0.00165765 3.76546e-05 0.00142149 3.26571e-05 3.42001e-05 3.21941e-05 0.0016859 0.00203692 3.24785e-05 0.00202573 4.32035e-05 3.58396e-05 4.36237e-05 2.92759e-05 4.00194e-05 3.46035e-05 3.21435e-05 3.86781e-05 0.00199023 4.31682e-05 0.00230482 0.00216954 3.13224e-05 4.23082e-05 2.69571e-05 0.00209681 2.8602e-05 0.00169216 4.62685e-05 3.12906e-05 0.00213821 3.52038e-05 0.00184174 0.00219185 0.00174258 3.79378e-05 0.00196637 3.96585e-05 0.002128 0.00206091 3.76852e-05 3.24662e-05 3.61767e-05 3.29717e-05 3.86965e-05 0.00174649 0.00177617 3.3317e-05 3.01113e-05 0.00250295 3.34622e-05 0.00208232 2.97523e-05 3.6488e-05 0.00154886 3.86708e-05 0.00169232 3.90967e-05 0.00197742 3.83224e-05 
2.1869e-05 1.96471e-05 1.77795e-05 0.00264414 1.5489e-05 0.00164274 0.0020755 1.52751e-05 0.00223028 0.00187199 1.7236e-05 1.46788e-05 0.00211251 0.00185249 2.0012e-05 1.67545e-05 0.00209494 2.11987e-05 1.81374e-05 1.93365e-05 1.55925e-05 2.02421e-05 0.00209067 0.00230719 2.26756e-05 1.90564e-05 1.4135e-05 0.00152092 0.00188135 0.00178707 1.71541e-05 0.00136982 0.00234213 0.00192768 1.98184e-05 0.00197353 0.00221432 0.0023493 0.0021621 1.91409e-05 1.78306e-05 0.0024001 0.00237173 1.92385e-05 0.00181484 0.00199431 0.00255117 1.89056e-05 0.0012303 0.00165699 2.05794e-05 0.00189688 1.56847e-05 2.47673e-05 1.47542e-05 0.00216081 1.78626e-05 0.00194979 1.76449e-05 0.00247648 0.00171639 1.81101e-05 1.95952e-05 2.03648e-05 2.05498e-05 1.36274e-05 1.69352e-05 0.00182099 0.00202976 1.66734e-05 0.0019204 0.00187621 1.87076e-05 0.0021987 0.00220699 0.00219172 0.00235577 0.00140182 0.00193224 1.73031e-05 1.66298e-05 0.00222248 1.72709e-05 2.17937e-05 0.00198561 0.00224005 1.68244e-05 1.76274e-05 2.08294e-05 2.01608e-05 0.00157676 1.99946e-05 1.95706e-05 0.00167689 0.00215123 2.06154e-05 1.79316e-05 0.00169683 2.3756e-05 0.00222789 0.00178832 1.74398e-05 1.99576e-05 0.00236624 0.00185206 0.00201937 1.37139e-05 1.87084e-05 0.00214085 0.0016821 0.0016543 0.00210187 0.00201734 1.86604e-05 0.00190968 2.22072e-05 0.00178036 1.63964e-05 1.68592e-05 0.00194372 0.00192228 1.84364e-05 0.002063 0.00199931 2.05187e-05 1.82628e-05 1.73025e-05 0.00185508 0.00238723 0.00171541 0.00150192 0.00178454 0.00176798 0.00162852 0.00233376 0.00211706 0.00186106 1.6659e-05 0.0023141 1.94143e-05 1.40532e-05 2.09261e-05 0.00182577 2.08045e-05 1.73024e-05 1.87045e-05 2.02373e-05 0.00200946 0.00243417 0.00192711 0.00167923 0.00251806 0.00198254 2.10108e-05 2.42336e-05 1.94826e-05 0.0020799 1.94293e-05 0.00222136 0.00201459 0.00162907 1.72863e-05 1.95229e-05 1.54655e-05 1.85719e-05 2.45044e-05 0.00237931 2.21153e-05 1.85884e-05 0.00191654 0.00231856 0.00218344 0.00209822 0.00177714 0.00235376 0.00185294 1.90975e-05 0.00248513 0.00211007 0.00181104 0.00197526 0.0022494 2.10037e-05 1.84055e-05 0.00216341 0.00149758 2.11669e-05 1.90395e-05 0.00195479 0.00238792 1.99164e-05 1.94361e-05 1.90451e-05 0.00187934 1.70484e-05 0.00205241 0.00184905 0.00211992 0.00201395 0.00172164 0.00180796 0.00221357 0.00178514 0.0025577 1.60504e-05 2.20751e-05 2.01568e-05 0.0016045 1.63928e-05 0.00235159 0.00201269 0.00194531 1.96162e-05 2.42097e-05 1.93772e-05 2.12984e-05 0.00219204 0.00212583 1.87575e-05 1.77912e-05 0.00231914 0.00229403 0.00230179 0.00156853 0.00174314 0.00215521 0.00253454 1.72952e-05 2.06508e-05 0.00166547 0.00203932 1.41785e-05 2.20224e-05 1.84851e-05 1.82565e-05 2.04436e-05 0.00254622 1.40857e-05 2.59198e-05 1.92353e-05 1.53421e-05 0.00208531 1.83662e-05 1.93544e-05 0.00259849 1.58777e-05 1.84996e-05 0.00173131 1.99709e-05 0.00197464 2.26292e-05 0.00221394 1.55087e-05 1.72328e-05 0.00209917 0.00180722 1.97675e-05 0.0018925 0.001724 0.00209755 2.02103e-05 0.0018503 0.00208875 0.00234053 0.00235989 0.00181812 0.00166691 2.17598e-05 1.84591e-05 2.11182e-05 1.88876e-05 0.00187553 0.00222746 0.00177157 0.00183875 0.00212497 1.86116e-05 1.99924e-05 0.00208416 1.71962e-05 0.00202606 0.00155047 0.00225764 0.00206596 1.90989e-05 2.08904e-05 1.7476e-05 1.89784e-05 2.0385e-05 1.62222e-05 2.26322e-05 1.60623e-05 1.68152e-05 1.54716e-05 0.00189566 0.00185838 1.86176e-05 0.00156122 1.39709e-05 1.61693e-05 0.00225804 1.95364e-05 1.50906e-05 0.0021496 1.90632e-05 2.09723e-05 0.00207283 0.00162031 1.69098e-05 1.97383e-05 0.00207966 2.20518e-05 1.76626e-05 2.00362e-05 0.0023168 0.00177227 2.12615e-05 0.00183165 2.04132e-05 0.00187051 0.00213391 0.00222713 0.00237292 0.00239367 2.10383e-05 0.00199518 0.00237247 1.4466e-05 1.73311e-05 1.87013e-05 1.86121e-05 0.0018048 0.00174838 1.80544e-05 0.00223872 1.69219e-05 1.79361e-05 2.32839e-05 1.57163e-05 1.58949e-05 1.70898e-05 0.00171509 1.79967e-05 2.32286e-05 0.00241776 0.00229644 1.85718e-05 0.0020274 1.87989e-05 0.0018075 0.00169737 0.00171879 0.00192517 0.00169306 1.82965e-05 1.8583e-05 1.44498e-05 1.58295e-05 0.00183133 1.65648e-05 1.9905e-05 0.00241038 0.00182307 2.28833e-05 1.75764e-05 1.88872e-05 0.00148795 1.99828e-05 0.00189054 1.48182e-05 1.68348e-05 1.33287e-05 2.27708e-05 1.498e-05 0.00179788 1.71503e-05 0.00242221 0.00182995 1.3865e-05 0.00188642 1.60319e-05 0.00237177 0.00199431 0.0018031 2.01227e-05 0.00241378 1.85605e-05 0.00253636 2.08394e-05 1.67303e-05 1.98234e-05 0.00190856 0.00218914 0.0018432 0.00215577 0.00167767 1.92213e-05 0.00199692 2.02725e-05 1.45509e-05 0.00208832 0.00196561 1.92462e-05 1.71482e-05 1.3943e-05 2.3139e-05 1.82466e-05 1.76445e-05 1.62667e-05 0.00215286 1.81665e-05 0.00183751 0.00144279 1.84139e-05 0.00200924 0.00212213 1.78569e-05 0.00185739 0.00222677 1.70698e-05 0.00209395 1.8711e-05 1.55064e-05 0.00156399 0.00168614 1.36325e-05 1.78876e-05 0.00205942 2.32901e-05 0.0021443 0.00226852 0.00201928 1.55996e-05 0.00180337 1.82435e-05 0.00194241 0.00233468 1.62316e-05 0.00147238 0.00176463 0.00195979 1.94334e-05 0.00246671 0.00180799 2.27227e-05 1.47418e-05 0.00195011 2.03707e-05 0.00185992 1.66831e-05 0.0016542 1.88414e-05 1.40117e-05 0.00231581 2.13341e-05 2.14649e-05 0.00188267 0.00169674 0.00196781 0.0022775 0.00238567 1.74997e-05 0.00199104 0.00214933 1.69377e-05 0.00178893 0.00204908 0.00216903 1.57661e-05 1.71257e-05 0.00209509 1.87702e-05 1.97769e-05 2.11216e-05 1.91875e-05 1.01206e-05 0.00211473 1.79328e-05 0.00212859 1.74037e-05 0.00201627 2.14264e-05 1.61333e-05 2.18833e-05 2.16815e-05 0.00194035 2.31575e-05 0.00164428 0.00246394 0.00192988 0.00219833 0.00245061 0.00271817 0.00186399 1.92361e-05 0.00207371 0.00225802 2.30519e-05 0.00235307 0.00184165 1.73868e-05 2.477e-05 2.21662e-05 1.94428e-05 0.00190809 0.00223559 2.20717e-05 0.00215641 0.00217563 1.62059e-05 0.00205821 1.54486e-05 2.26616e-05 0.00206322 1.7344e-05 1.98819e-05 1.56296e-05 1.72359e-05 1.5441e-05 0.00201259 0.00164096 2.01177e-05 1.99855e-05 1.87158e-05 1.59404e-05 0.00237134 0.00219012 0.00200378 0.00220119 0.00170092 1.61655e-05 0.00202568 1.44321e-05 0.00201245 0.00237717 1.99086e-05 1.56572e-05 0.00242134 1.71463e-05 1.9846e-05 0.00230582 1.85043e-05 1.74643e-05 1.48764e-05 0.0022886 0.00210062 1.81332e-05 1.80523e-05 1.80412e-05 1.62657e-05 0.00164958 0.00188998 1.58676e-05 2.12881e-05 2.76362e-05 2.24258e-05 1.41423e-05 1.51138e-05 0.00230702 2.3055e-05 0.00191198 2.1118e-05 1.95346e-05 1.97552e-05 1.32954e-05 1.90343e-05 1.84899e-05 0.00177344 1.54857e-05 0.00202489 2.23796e-05 0.00207252 0.00173764 1.21017e-05 0.00247506 0.00192665 1.83043e-05 2.01698e-05 1.97466e-05 0.00219458 2.04303e-05 0.00195177 1.83643e-05 0.00143233 0.00171765 2.20932e-05 1.59076e-05 1.40229e-05 0.00177798 0.00207638 2.14515e-05 2.35367e-05 0.00158491 0.00177615 2.0474e-05 0.00187367 0.00270341 1.86062e-05 0.00172515 1.73281e-05 1.60093e-05 0.00195812 1.47153e-05 2.11411e-05 0.00223324 1.84032e-05 0.00223965 0.00187994 1.43e-05 1.64566e-05 1.48108e-05 1.74678e-05 1.77666e-05 0.00216 1.55509e-05 1.75385e-05 0.00198842 0.00192302 1.6111e-05 0.00209439 2.04354e-05 2.03147e-05 0.00215373 2.14158e-05 1.84181e-05 0.00185025 0.00175576 1.63034e-05 0.00170612 0.00198386 2.17627e-05 2.33987e-05 0.00181761 1.89421e-05 1.99966e-05 1.75432e-05 1.74667e-05 1.51139e-05 1.98937e-05 2.137e-05 0.00205953 1.65686e-05 1.72608e-05 0.00200681 0.00214489 1.76831e-05 2.24757e-05 0.00185894 0.00232429 0.001821 2.15493e-05 2.08992e-05 1.83501e-05 0.00200324 0.0019599 2.05533e-05 2.14758e-05 1.96004e-05 0.00238701 0.00219013 1.8697e-05 1.43047e-05 1.97924e-05 1.35693e-05 1.7797e-05 0.00195812 1.76615e-05 2.2497e-05 2.01874e-05 1.68532e-05 1.69177e-05 0.00234596 0.00208443 1.84198e-05 1.89726e-05 1.98889e-05 0.00217884 0.00216167 0.00239005 1.46139e-05 1.86472e-05 0.00192243 1.96351e-05 0.00217822 1.99344e-05 0.00177458 1.84007e-05 2.59861e-05 0.00162048 0.00214131 0.0020308 0.00180124 1.9497e-05 2.08535e-05 0.00192641 0.00209718 0.00157851 1.85261e-05 0.00193008 2.04752e-05 2.05752e-05 2.00682e-05 0.00181456 0.00199615 0.00224775 2.13996e-05 1.66136e-05 2.06496e-05 0.0016582 0.0020393 1.72103e-05 1.59304e-05 2.10919e-05 2.12359e-05 1.98537e-05 0.00187344 0.00217916 1.75639e-05 0.00230883 0.00244347 1.90266e-05 1.566e-05 2.12867e-05 0.00181544 1.70813e-05 2.20945e-05 1.69409e-05 2.05681e-05 0.00180081 2.26621e-05 1.37709e-05 0.00274141 2.07174e-05 1.93541e-05 0.00190533 0.00207967 1.94324e-05 2.0058e-05 2.08612e-05 1.83323e-05 0.00178238 0.00221819 0.00209228 0.00192922 2.014e-05 1.81118e-05 1.98271e-05 0.00206812 0.00197448 0.00210433 2.359e-05 2.37017e-05 1.90726e-05 0.00184985 0.0018446 1.98289e-05 1.85325e-05 0.00218235 2.26034e-05 1.64531e-05 1.71613e-05 1.86329e-05 0.00188357 1.64622e-05 0.00199138 2.00748e-05 2.13672e-05 1.53721e-05 2.16622e-05 0.00219101 0.00252302 1.9446e-05 1.85559e-05 0.0024977 1.92441e-05 2.23382e-05 0.00245934 0.00193141 2.08475e-05 0.00184695 0.00210321 2.22517e-05 0.00178775 2.30733e-05 0.00209157 0.00253084 2.2759e-05 0.00183871 1.56275e-05 2.18182e-05 0.0023275 0.00199229 0.00203384 0.0019528 0.0019276 0.00174775 0.0019048 0.00225409 0.00231483 2.17332e-05 0.00230485 0.00177159 0.00186992 0.0023977 2.05067e-05 0.00217487 1.8963e-05 2.10081e-05 0.00180847 0.00182716 1.83939e-05 2.53607e-05 0.0016876 1.87992e-05 0.0016961 0.00252391 1.82458e-05 2.08185e-05 2.03645e-05 0.00258576 0.00171345 1.92982e-05 1.93294e-05 0.00208954 1.87496e-05 0.00221851 1.51906e-05 0.00193354 2.02972e-05 1.87345e-05 0.00278825 1.54788e-05 1.57041e-05 1.83108e-05 0.00167173 0.0023466 0.00235589 0.00183442 1.30828e-05 1.62917e-05 2.1534e-05 1.64574e-05 0.00175372 1.86442e-05 0.00186514 2.10341e-05 2.0999e-05 0.00227393 0.0019478 1.83236e-05 1.95764e-05 1.80886e-05 1.86804e-05 0.00195538 2.23819e-05 2.02448e-05 0.00202265 2.08902e-05 1.79452e-05 2.07472e-05 1.96888e-05 0.00209886 1.96477e-05 2.21528e-05 0.00179316 0.00153652 1.90493e-05 0.001605 1.96695e-05 2.10681e-05 0.00213345 2.06664e-05 2.29656e-05 2.13968e-05 0.00203463 1.82904e-05 2.03207e-05 0.00218964 0.00211167 0.00192555 0.00199904 1.77309e-05 2.18328e-05 0.00191628 2.04554e-05 1.98498e-05 0.00225237 0.00184224 0.00218602 1.55741e-05 0.00172494 0.00190209 2.19783e-05 1.64454e-05 0.00196626 2.27613e-05 1.62625e-05 0.00280108 2.11345e-05 0.00164081 2.22179e-05 0.00207589 0.00175597 0.00168832 0.00202275 2.05192e-05 2.03228e-05 1.98428e-05 0.00196125 0.00261499 0.00205885 2.02816e-05 0.00174178 0.00217898 1.94083e-05 0.0015557 0.00211896 0.00211312 1.866e-05 0.00220715 1.79727e-05 1.95913e-05 0.00190016 1.91034e-05 1.94435e-05 1.98816e-05 0.002517 0.00236853 2.22881e-05 0.00204036 1.88935e-05 0.00212727 1.95135e-05 1.47759e-05 2.13215e-05 0.0023209 0.00160903 1.66921e-05 0.00174418 0.00222946 1.66435e-05 0.00188283 1.32218e-05 0.0017638 0.00172747 0.00229669 1.92754e-05 1.82963e-05 0.00157076 1.76949e-05 0.00265754 0.00204718 0.00221777 0.00198974 0.00207668 0.00164879 0.00155891 0.00186081 1.73546e-05 0.00233342 2.13019e-05 2.27696e-05 0.00166341 0.00168312 0.00158528 2.07765e-05 0.00175526 1.93827e-05 0.00225842 0.0017435 2.28528e-05 0.00205007 1.48978e-05 1.92177e-05 1.57657e-05 0.00176653 1.60701e-05 0.00204324 2.21989e-05 1.95468e-05 0.0022781 0.00158709 0.00213573 0.00159777 0.00217801 1.91071e-05 1.88875e-05 0.00218965 0.00160028 1.90932e-05 0.00219946 1.8264e-05 0.00142666 0.00250198 1.44478e-05 0.00220266 1.3889e-05 0.00192855 1.71694e-05 0.00209794 
1.4726e-05 1.53785e-05 1.35771e-05 0.00237625 1.10056e-05 0.00170895 0.00218027 1.51539e-05 0.00261967 0.0017046 1.23457e-05 1.29574e-05 0.00205174 0.00145366 1.78176e-05 1.20889e-05 0.00245691 1.80668e-05 1.58927e-05 1.54676e-05 1.31038e-05 1.79413e-05 0.00190658 0.0025229 1.45099e-05 1.68722e-05 1.21427e-05 0.00168629 0.00188253 0.0016145 1.47279e-05 0.00177703 0.00250623 0.00224504 1.597e-05 0.00170315 0.00214328 0.00197304 0.00206686 1.48148e-05 1.29538e-05 0.00207126 0.00237162 1.36951e-05 0.00212115 0.00162914 0.00260627 1.32199e-05 0.00169817 0.0016883 1.61119e-05 0.00223109 1.29577e-05 1.67824e-05 1.33018e-05 0.00181682 1.36997e-05 0.00221703 1.50448e-05 0.00274869 0.00212456 1.60751e-05 1.32052e-05 1.33998e-05 1.46556e-05 1.06656e-05 1.50775e-05 0.00235119 0.00206358 1.46528e-05 0.00202848 0.00210452 1.46042e-05 0.00250571 0.00257807 0.00191885 0.00217349 0.00189027 0.00192199 1.46506e-05 1.2957e-05 0.00205247 1.49813e-05 1.62561e-05 0.00222412 0.00234132 1.21026e-05 1.53601e-05 1.56834e-05 1.51405e-05 0.00195789 1.33337e-05 1.59355e-05 0.00152497 0.00265393 1.49096e-05 1.05601e-05 0.00165489 1.25453e-05 0.00201871 0.00202644 1.29548e-05 1.63965e-05 0.0022838 0.00196565 0.00199382 1.28713e-05 1.29365e-05 0.00236794 0.00194132 0.00174156 0.00248658 0.00193937 1.1991e-05 0.00183059 1.49551e-05 0.00192154 1.32462e-05 1.46675e-05 0.00174586 0.00195002 1.70864e-05 0.00192346 0.00237795 1.97509e-05 1.61724e-05 1.30134e-05 0.0021183 0.0024009 0.00160274 0.00152028 0.00180941 0.00230484 0.00163105 0.00193468 0.00212698 0.00180142 1.28732e-05 0.00227515 1.41461e-05 1.00608e-05 1.73943e-05 0.00218298 1.85473e-05 1.36144e-05 1.56121e-05 1.51451e-05 0.00171078 0.00247271 0.00190591 0.00159085 0.00238887 0.00228137 1.7844e-05 1.8194e-05 1.36469e-05 0.00234751 1.34658e-05 0.00205973 0.00199119 0.00183621 1.50113e-05 1.81246e-05 1.38519e-05 1.71099e-05 2.10074e-05 0.0020758 1.78292e-05 1.26773e-05 0.00206318 0.00225427 0.00213952 0.00204284 0.00177187 0.00240223 0.00185834 1.59064e-05 0.00263829 0.00219923 0.0018877 0.00186946 0.00234852 1.97417e-05 1.51648e-05 0.00250524 0.00174145 1.85461e-05 1.88039e-05 0.00196315 0.00196259 1.77447e-05 1.45986e-05 1.21961e-05 0.00218729 1.36909e-05 0.00198064 0.00204919 0.00200623 0.00186621 0.00182004 0.00178963 0.00202718 0.00170151 0.00225327 1.14011e-05 1.42725e-05 1.60367e-05 0.00180175 1.24448e-05 0.00222045 0.00174521 0.00202418 1.64709e-05 1.71571e-05 1.24496e-05 1.50333e-05 0.00247216 0.00262373 1.54774e-05 1.54133e-05 0.00235934 0.00227045 0.00233869 0.00181518 0.00208679 0.00203376 0.0023073 1.13595e-05 1.573e-05 0.00162089 0.00213952 1.14787e-05 1.80844e-05 1.65363e-05 1.47378e-05 1.89545e-05 0.00247669 1.19555e-05 1.86734e-05 1.51742e-05 1.30588e-05 0.00164139 1.47481e-05 1.54812e-05 0.00266451 1.33836e-05 1.41738e-05 0.00221164 1.3834e-05 0.00187546 1.71817e-05 0.00192948 1.18872e-05 1.52493e-05 0.00204405 0.00160143 1.4517e-05 0.00203425 0.00178349 0.00241444 1.93062e-05 0.00187374 0.00184384 0.00210071 0.00210841 0.00204945 0.00178558 1.53059e-05 1.6192e-05 1.77437e-05 1.20637e-05 0.00164014 0.00219424 0.00187945 0.00196623 0.00159842 1.3444e-05 1.42252e-05 0.00209761 1.29445e-05 0.00190672 0.0019463 0.00212578 0.00171125 1.32848e-05 1.52097e-05 1.35985e-05 1.53096e-05 1.51088e-05 1.30587e-05 1.72301e-05 1.25797e-05 1.5612e-05 1.49546e-05 0.00193989 0.00167598 1.3382e-05 0.00177662 1.08865e-05 1.31386e-05 0.00250207 1.60205e-05 1.42035e-05 0.00205243 1.3172e-05 1.69452e-05 0.00153672 0.00201276 1.48227e-05 1.29649e-05 0.00206094 1.44467e-05 1.28365e-05 1.38969e-05 0.00190737 0.0020128 1.68211e-05 0.00152609 1.28434e-05 0.00217248 0.00183493 0.00232948 0.00254826 0.0022255 1.7186e-05 0.00217103 0.00194432 1.27569e-05 1.68118e-05 1.63591e-05 1.3227e-05 0.00178381 0.00178807 1.34576e-05 0.00181739 1.30267e-05 1.29454e-05 1.67257e-05 1.16786e-05 1.22185e-05 1.67472e-05 0.00177004 1.76563e-05 1.65107e-05 0.00216942 0.00200866 1.60526e-05 0.00176531 1.63716e-05 0.00191189 0.00198208 0.00162292 0.00183024 0.00165833 1.56264e-05 1.38889e-05 1.1169e-05 1.50026e-05 0.00211665 1.14541e-05 1.47594e-05 0.0018053 0.00204589 1.64554e-05 1.19584e-05 1.52347e-05 0.00173783 1.49352e-05 0.00217062 1.32607e-05 1.07135e-05 1.09085e-05 1.5387e-05 9.02617e-06 0.00159632 1.67983e-05 0.00211826 0.00210155 1.31341e-05 0.00176705 1.32245e-05 0.00219346 0.00207137 0.00184679 1.75808e-05 0.00228111 1.04197e-05 0.00214144 1.60453e-05 1.19947e-05 1.52756e-05 0.00146069 0.00209478 0.00165084 0.00230361 0.00180679 1.57287e-05 0.00240091 1.28056e-05 1.20965e-05 0.00229752 0.00191945 1.6636e-05 1.27902e-05 1.22647e-05 1.98466e-05 1.42006e-05 1.41666e-05 1.53619e-05 0.00172514 1.28646e-05 0.00221635 0.00149598 1.37791e-05 0.00238564 0.00212719 1.32333e-05 0.00193129 0.00186065 1.04813e-05 0.00243699 1.65429e-05 1.25982e-05 0.00155022 0.0020327 1.53538e-05 1.60522e-05 0.00195915 1.67246e-05 0.00234629 0.00216805 0.00230571 9.9329e-06 0.00203243 1.70563e-05 0.00199108 0.00219978 1.27493e-05 0.00231443 0.00165251 0.00198563 1.41842e-05 0.00253069 0.00169802 1.68743e-05 1.37546e-05 0.00223171 1.28576e-05 0.00176017 1.37896e-05 0.00196493 1.45848e-05 1.03418e-05 0.00224893 1.5433e-05 1.73925e-05 0.00182037 0.00178695 0.00191895 0.00203997 0.00188398 1.35413e-05 0.00179927 0.00230569 1.59551e-05 0.00216585 0.00194122 0.00217749 1.50869e-05 1.47721e-05 0.00233867 1.45611e-05 1.52488e-05 1.63188e-05 1.54754e-05 1.02467e-05 0.00203631 1.40568e-05 0.00229046 1.29511e-05 0.00239997 1.78367e-05 1.475e-05 1.67022e-05 1.69509e-05 0.00197766 1.70876e-05 0.00193976 0.00283935 0.00172488 0.00199682 0.00238614 0.0023428 0.00185709 1.31014e-05 0.00253333 0.00237633 1.62278e-05 0.00221409 0.00202547 1.29397e-05 1.74918e-05 1.849e-05 1.36385e-05 0.00224608 0.00202378 1.67596e-05 0.00183885 0.00197202 1.1859e-05 0.00190298 1.31772e-05 2.01786e-05 0.00206902 1.55045e-05 1.68845e-05 1.5299e-05 1.25429e-05 1.34417e-05 0.00194216 0.00152184 1.46304e-05 1.43508e-05 1.44771e-05 1.55801e-05 0.00230475 0.00155246 0.00209436 0.00208415 0.00202043 1.39074e-05 0.00194834 1.15441e-05 0.00189381 0.00217363 1.67434e-05 1.06684e-05 0.0022155 1.33959e-05 1.85248e-05 0.00226141 1.05581e-05 1.65406e-05 1.39725e-05 0.00210869 0.00192292 1.31808e-05 1.56382e-05 1.49057e-05 1.11212e-05 0.00161945 0.0017866 1.28233e-05 1.32622e-05 1.93432e-05 1.74757e-05 1.35424e-05 1.34978e-05 0.00194357 1.55175e-05 0.00220388 1.55055e-05 1.70432e-05 1.48302e-05 1.0068e-05 1.58027e-05 1.51197e-05 0.00181245 1.33721e-05 0.00169835 1.50603e-05 0.00187296 0.00169741 1.1554e-05 0.00247628 0.00256422 1.29398e-05 1.34157e-05 1.20952e-05 0.00222632 1.59072e-05 0.00166195 1.18057e-05 0.00184443 0.00191465 1.48286e-05 1.39248e-05 1.43175e-05 0.00159313 0.00250597 2.00356e-05 1.70022e-05 0.00187319 0.00204338 1.63685e-05 0.001772 0.00250071 1.51915e-05 0.00230685 1.28979e-05 1.49234e-05 0.00197754 1.3313e-05 1.51796e-05 0.00257209 1.31384e-05 0.00201889 0.00198758 1.34833e-05 1.65845e-05 1.3165e-05 1.14282e-05 1.21675e-05 0.00225834 1.29235e-05 1.55598e-05 0.00198505 0.00219395 1.2975e-05 0.00187155 1.4923e-05 1.80136e-05 0.00250047 1.86082e-05 1.31415e-05 0.00200927 0.0019678 1.44496e-05 0.00170252 0.00186792 1.5708e-05 1.59272e-05 0.00213182 1.85317e-05 1.87246e-05 1.87021e-05 1.36042e-05 9.63238e-06 1.48939e-05 1.76026e-05 0.0020404 1.33221e-05 1.61961e-05 0.00224478 0.00205361 1.32883e-05 1.64949e-05 0.00158702 0.00225633 0.00186403 1.58988e-05 1.79278e-05 1.53455e-05 0.00186872 0.00216614 1.31945e-05 1.71739e-05 1.38598e-05 0.00222453 0.00178253 1.07894e-05 1.55474e-05 1.64183e-05 1.17804e-05 1.46911e-05 0.00168564 1.58834e-05 1.61805e-05 1.56966e-05 1.60717e-05 1.63048e-05 0.00207326 0.00193469 1.20243e-05 1.44128e-05 1.49832e-05 0.00244484 0.00247841 0.00238319 1.29227e-05 1.6936e-05 0.00218508 1.61044e-05 0.00207244 1.829e-05 0.00142456 1.48787e-05 1.71536e-05 0.00177903 0.00221381 0.00215713 0.00181307 1.74256e-05 1.40924e-05 0.00245441 0.00167808 0.00162377 1.60866e-05 0.00188752 1.56918e-05 1.61109e-05 1.9366e-05 0.00181259 0.00219135 0.00251939 1.50745e-05 1.71235e-05 1.56824e-05 0.00161224 0.00164715 1.40716e-05 1.18053e-05 1.7799e-05 1.43668e-05 1.31076e-05 0.00203639 0.00204751 1.55906e-05 0.00233732 0.00239055 1.56058e-05 1.3762e-05 1.7657e-05 0.00204003 1.53954e-05 1.7051e-05 1.52563e-05 1.47379e-05 0.0024455 1.70352e-05 1.32588e-05 0.00179788 1.69693e-05 1.64414e-05 0.00214596 0.00158071 1.58898e-05 1.69274e-05 1.56669e-05 1.6203e-05 0.00209807 0.00178 0.00230424 0.00185278 1.68506e-05 1.41315e-05 1.38938e-05 0.0020102 0.00181755 0.00192647 1.87868e-05 1.79271e-05 1.44537e-05 0.00184294 0.00170245 1.67345e-05 1.59241e-05 0.00209987 1.76819e-05 1.41003e-05 1.4255e-05 1.62343e-05 0.00218647 1.22573e-05 0.00205454 1.57821e-05 1.75527e-05 1.03527e-05 1.55693e-05 0.00196947 0.0023354 1.50141e-05 1.1203e-05 0.00191935 1.38051e-05 1.45953e-05 0.00252802 0.00180366 1.49899e-05 0.0016183 0.00227466 1.56832e-05 0.00193776 1.87044e-05 0.00189946 0.00224583 1.9408e-05 0.00203714 1.38055e-05 1.44264e-05 0.00243301 0.00167382 0.00203118 0.00206842 0.00207202 0.00186156 0.00177486 0.00242837 0.00171499 1.3409e-05 0.0023126 0.00202506 0.00203521 0.00223456 1.61945e-05 0.00241574 1.26461e-05 1.78106e-05 0.00150329 0.00159883 1.47772e-05 1.80185e-05 0.00190298 1.23648e-05 0.00207864 0.00185831 1.66315e-05 1.62996e-05 1.69314e-05 0.00179596 0.0017501 1.52027e-05 1.37576e-05 0.0024073 1.32655e-05 0.00224524 1.44796e-05 0.00187391 1.4885e-05 1.33389e-05 0.00232183 1.34762e-05 1.55783e-05 1.59355e-05 0.00215417 0.0019414 0.00202936 0.00171683 1.20275e-05 1.63812e-05 1.98919e-05 1.54494e-05 0.0015396 1.80046e-05 0.00218571 1.38739e-05 1.30265e-05 0.00266822 0.00174329 1.40319e-05 1.21382e-05 1.56931e-05 1.67501e-05 0.00192514 1.53241e-05 1.75262e-05 0.00236076 1.56768e-05 1.46383e-05 1.46512e-05 1.60697e-05 0.0016806 1.60514e-05 1.7241e-05 0.00144099 0.00150621 1.34616e-05 0.00167697 1.40356e-05 1.62389e-05 0.00182222 1.42517e-05 1.62714e-05 1.72713e-05 0.00212764 1.40528e-05 1.55936e-05 0.00219943 0.0016846 0.00194737 0.00205519 1.29729e-05 1.56947e-05 0.00197247 1.48757e-05 1.81037e-05 0.00223464 0.00212234 0.00251284 1.58799e-05 0.00172323 0.00200232 1.63578e-05 1.31694e-05 0.00224524 1.7476e-05 1.18361e-05 0.00260328 1.57329e-05 0.00203808 1.25869e-05 0.00217746 0.00181421 0.00192806 0.00166501 1.43498e-05 1.50983e-05 1.68207e-05 0.00209124 0.00211451 0.00182567 1.35533e-05 0.00174226 0.00244262 1.46726e-05 0.00187492 0.00214471 0.00179056 1.67619e-05 0.00198288 1.31345e-05 1.54418e-05 0.00206959 1.46182e-05 1.6284e-05 1.4648e-05 0.00230215 0.00241612 1.55767e-05 0.00209926 1.11207e-05 0.00217334 1.62648e-05 1.16264e-05 1.43636e-05 0.00227642 0.00206233 1.28185e-05 0.00169946 0.00217554 1.19236e-05 0.00217438 1.22495e-05 0.00202136 0.00155133 0.00215292 1.60588e-05 1.4613e-05 0.00141858 1.69971e-05 0.00251854 0.00207068 0.00202944 0.00198936 0.0021904 0.00135115 0.00178468 0.00188974 1.6326e-05 0.00167011 1.77005e-05 1.73187e-05 0.00166218 0.00201207 0.00171167 1.44221e-05 0.00146201 1.48487e-05 0.00261185 0.00173045 1.38627e-05 0.0019659 1.37234e-05 1.71485e-05 9.91591e-06 0.00199514 1.28723e-05 0.00190819 1.53497e-05 1.73867e-05 0.00216728 0.0019846 0.00172316 0.00197699 0.0019709 1.30822e-05 1.44556e-05 0.00204318 0.00147538 1.79395e-05 0.00224519 1.43402e-05 0.00164135 0.00216655 1.07414e-05 0.00201395 1.29006e-05 0.00194334 1.80886e-05 0.00182773 
0.000526764 0.000592624 0.000461682 0.00180366 0.000481373 0.00123568 0.00132739 0.000495305 0.00141048 0.00116626 0.000476244 0.000576016 0.00158606 0.0016334 0.000531144 0.000455592 0.00166737 0.000463669 0.000501756 0.000535886 0.000433821 0.000458797 0.0013908 0.00160161 0.000515324 0.000555066 0.000399487 0.0013943 0.00135048 0.00135283 0.00041913 0.00121086 0.00181966 0.00126135 0.000459744 0.00165043 0.00172724 0.00167014 0.00154634 0.000474686 0.000474536 0.00172795 0.00189857 0.00049844 0.00130291 0.00158234 0.00183573 0.000536117 0.00123862 0.00145216 0.000543047 0.00157168 0.000430951 0.000652867 0.000487362 0.00143831 0.000451904 0.00172655 0.000557053 0.00178124 0.0016517 0.000579845 0.000397694 0.000500831 0.000454652 0.000382991 0.000508398 0.00123251 0.00148858 0.000374432 0.00162567 0.00136552 0.000475638 0.00150574 0.001766 0.0018629 0.00176176 0.001329 0.00121762 0.000577941 0.000497295 0.00152603 0.000423289 0.00050715 0.0015326 0.0018221 0.000471942 0.000458354 0.000506203 0.000441792 0.00134946 0.000552472 0.000637913 0.00133843 0.00188009 0.000565819 0.000606579 0.00135433 0.000596642 0.00167252 0.00152409 0.000547125 0.00051086 0.00167602 0.00151335 0.001456 0.000472221 0.000437498 0.00157024 0.00143111 0.00112728 0.00179505 0.00169288 0.000628744 0.00128109 0.000537948 0.00141445 0.000535094 0.000489696 0.00162146 0.00141338 0.000524747 0.00126286 0.00170565 0.000516857 0.000485124 0.000431538 0.00160945 0.00150403 0.00144291 0.00156481 0.00150775 0.00119248 0.00130348 0.00187666 0.00180003 0.00167542 0.000489041 0.0015589 0.000609785 0.000288673 0.000559931 0.00135568 0.000551468 0.000470037 0.000505174 0.000553156 0.00160807 0.00140633 0.00142181 0.00132063 0.0017289 0.00144733 0.000573648 0.000599043 0.000531615 0.00163632 0.000517347 0.00146903 0.00154726 0.00136961 0.000497653 0.000509914 0.00043414 0.000593135 0.000616544 0.00172004 0.000521052 0.000542469 0.00128876 0.0012967 0.00168746 0.001246 0.00143079 0.00175177 0.00135512 0.000484242 0.00159359 0.00182679 0.00110843 0.00100719 0.0017477 0.00053732 0.000484206 0.00148817 0.00109372 0.000463796 0.000623441 0.00142804 0.00146298 0.000521083 0.000518072 0.000431419 0.00143347 0.000503722 0.00135992 0.00128149 0.00158562 0.00156848 0.00141231 0.00168094 0.0018601 0.00144219 0.0017307 0.000322522 0.000496993 0.000612733 0.00126585 0.000398531 0.00149577 0.00142689 0.00133386 0.000448589 0.000529284 0.000392474 0.000620481 0.00169992 0.00162262 0.000414006 0.000462943 0.00176833 0.00180117 0.00178254 0.00162541 0.00144053 0.00151568 0.00173656 0.000491803 0.000505266 0.00102821 0.00140367 0.000425095 0.000579646 0.000484016 0.000478857 0.00055211 0.0016469 0.000323432 0.000549623 0.000425308 0.000409137 0.00131471 0.000479884 0.000636752 0.00185757 0.000437733 0.000653119 0.0018356 0.000451933 0.00143158 0.000618785 0.00164611 0.00047968 0.000481539 0.00145656 0.00112655 0.000543091 0.0015146 0.00152572 0.00131003 0.000535661 0.0014503 0.00123679 0.00177426 0.00171683 0.00144798 0.00142938 0.000539104 0.000486501 0.000541274 0.000526692 0.00179769 0.00166691 0.00150396 0.00136641 0.00155104 0.000430432 0.0005599 0.00163903 0.00055 0.00155637 0.00147163 0.00147358 0.00155905 0.000481571 0.000437691 0.000400008 0.000570096 0.000515198 0.000492286 0.000627162 0.000443702 0.000492979 0.00050494 0.00169135 0.00123889 0.000536777 0.00111096 0.000368115 0.000464784 0.00188605 0.000525717 0.000388472 0.00166638 0.000488118 0.000609582 0.00144385 0.00134162 0.000570787 0.000436177 0.00158839 0.000545023 0.000562012 0.00045926 0.00165203 0.0013989 0.00057899 0.00109524 0.000480944 0.00173842 0.00148307 0.00163459 0.00162561 0.00183296 0.00062377 0.00141573 0.00174042 0.000378082 0.000500543 0.000587232 0.000553312 0.0014663 0.0013777 0.00053297 0.001721 0.000402138 0.00052869 0.00040602 0.000414622 0.000434112 0.000491525 0.00139168 0.000474058 0.00059873 0.00175577 0.00176994 0.000510396 0.00152574 0.000522106 0.00155782 0.00134208 0.000872323 0.00140725 0.00116352 0.000545181 0.00059533 0.000556995 0.000469379 0.00135863 0.000428972 0.000467574 0.00160309 0.00156051 0.000616211 0.000484004 0.000548239 0.00140833 0.00046895 0.00165163 0.000444241 0.000418204 0.000478688 0.000499324 0.00035193 0.00133441 0.000648133 0.00161956 0.00161588 0.000314898 0.00157752 0.000431288 0.00164582 0.0014755 0.00158861 0.000592459 0.00172891 0.000398038 0.00174968 0.000522834 0.000365072 0.000466631 0.00110989 0.00178049 0.00127524 0.00137796 0.00184325 0.000578005 0.00146262 0.000612753 0.000427716 0.00156442 0.00105616 0.000679704 0.000453768 0.000437245 0.000569907 0.000524522 0.000539527 0.000504993 0.00157837 0.000420678 0.00109017 0.00119033 0.000573082 0.00118719 0.00140676 0.000552093 0.00117483 0.00134557 0.000355694 0.00157905 0.000560998 0.000439981 0.00138962 0.00117852 0.000494556 0.000521502 0.00175485 0.000474769 0.00152164 0.001958 0.00169238 0.000347597 0.00126747 0.000472604 0.00110765 0.00153154 0.000419356 0.00143423 0.00183032 0.00149141 0.000480563 0.00157866 0.00135914 0.000494589 0.000432635 0.00133921 0.000446572 0.00136783 0.000430969 0.00124146 0.000470334 0.000310011 0.00135024 0.000463695 0.000569569 0.00157437 0.00154125 0.00143046 0.00147115 0.00144089 0.000480868 0.00129527 0.00174248 0.000458727 0.00139681 0.00137249 0.00162075 0.000482348 0.00052968 0.00161712 0.000539672 0.000593251 0.000538104 0.000516404 0.000317909 0.00122087 0.000480152 0.00168496 0.000451158 0.0017161 0.000596271 0.000451507 0.000529346 0.00058725 0.00167528 0.000635736 0.00111785 0.00222402 0.00115254 0.00119108 0.00193776 0.00227638 0.00133826 0.000497198 0.00146324 0.00147624 0.000563007 0.00145794 0.0016672 0.000427329 0.000497467 0.000656337 0.00054225 0.00161845 0.00195966 0.000508421 0.0016365 0.00157745 0.000520934 0.00135514 0.00046137 0.000718629 0.00155106 0.000493764 0.000543357 0.000484901 0.000452949 0.000467586 0.00164569 0.00124277 0.000566902 0.000588249 0.000530212 0.000517628 0.00138277 0.00136484 0.00155751 0.00157004 0.00159303 0.000495729 0.00154742 0.0002946 0.00156641 0.00181042 0.000584049 0.00042146 0.00235208 0.000602036 0.000637005 0.00169523 0.000485936 0.000489029 0.000467127 0.00164306 0.00132256 0.000467377 0.000391699 0.00049464 0.000427669 0.0014044 0.00115999 0.000437241 0.000612963 0.00062146 0.000534219 0.000328758 0.000469547 0.00138407 0.00062976 0.00150179 0.000516735 0.000424631 0.000608512 0.000393582 0.000394783 0.000439861 0.00164928 0.000485727 0.00168464 0.000477672 0.00144529 0.00161812 0.000346945 0.00178721 0.00145418 0.00052627 0.000504978 0.000400341 0.00207814 0.0005049 0.0011997 0.000435729 0.00139169 0.00128442 0.000510378 0.000503415 0.00051802 0.00132918 0.00155229 0.000562664 0.000646567 0.00169062 0.00113677 0.000469983 0.00132895 0.00192243 0.000573138 0.00162358 0.000505254 0.000428722 0.00135102 0.000470319 0.000557216 0.00150007 0.00050317 0.00204089 0.00151113 0.000450145 0.000548162 0.000398932 0.000425687 0.000357764 0.00137306 0.000497811 0.000449465 0.00140361 0.00120193 0.000479637 0.00151131 0.000581575 0.000560324 0.00128516 0.000536865 0.000465176 0.00137909 0.001511 0.000474795 0.00148753 0.00153897 0.000528549 0.000652018 0.00153786 0.000472297 0.000540302 0.000562827 0.000532487 0.00040293 0.000485302 0.000542555 0.00136255 0.000502273 0.000455148 0.0013324 0.00107528 0.000420424 0.000565715 0.00133386 0.00168653 0.00141229 0.000510468 0.000547998 0.000487423 0.00165979 0.00150176 0.000518465 0.00054838 0.000508316 0.00152551 0.00168422 0.000430269 0.000463604 0.00062357 0.000347939 0.000557052 0.00116359 0.000496798 0.00057387 0.000575719 0.000417547 0.000583486 0.00141846 0.00164822 0.000443093 0.000468275 0.000573772 0.00152322 0.00178878 0.00156141 0.000383742 0.000508742 0.00140203 0.000652739 0.00134702 0.000601553 0.00122622 0.000435128 0.000661169 0.00131066 0.00189926 0.00175924 0.0015424 0.000655096 0.000391449 0.00163243 0.00166249 0.00146234 0.000526935 0.00153419 0.000594107 0.000575724 0.000578946 0.00140072 0.00158059 0.00148095 0.000409406 0.000609234 0.000556355 0.00142934 0.001468 0.000473434 0.000367852 0.000625118 0.000526591 0.000500865 0.00137374 0.00148572 0.000499091 0.001659 0.00169428 0.000585575 0.000433314 0.00070298 0.00132938 0.00042086 0.000578723 0.000624302 0.00051286 0.00156338 0.000607491 0.000331821 0.00153301 0.000495423 0.000389972 0.00129614 0.00143841 0.00060264 0.000532119 0.000582519 0.000574163 0.0014579 0.0016312 0.00138381 0.0016033 0.000436691 0.000542424 0.000510319 0.00173911 0.00116124 0.00176909 0.000628912 0.0005389 0.000447356 0.0011414 0.00138136 0.0006351 0.000349056 0.00143678 0.00062072 0.000495729 0.000553166 0.000558336 0.0019166 0.00047777 0.00144109 0.000391687 0.000570148 0.000465689 0.000582686 0.00150235 0.00153282 0.000509506 0.000521678 0.00191594 0.000503654 0.000454308 0.00180801 0.00135446 0.000543015 0.00164179 0.00157141 0.000572945 0.00136904 0.000538921 0.00149289 0.00176624 0.000599617 0.00142752 0.000493647 0.000484016 0.00198972 0.00164586 0.00161929 0.00170865 0.00180811 0.00131046 0.00114294 0.00166182 0.00134048 0.000515788 0.0017271 0.00157158 0.00155083 0.00181081 0.000525678 0.00170829 0.000486082 0.00054952 0.00166091 0.00149069 0.000582625 0.000599551 0.00110441 0.000405572 0.00152968 0.00165844 0.000428108 0.000576654 0.000415289 0.00144344 0.00138459 0.000514252 0.000543323 0.00127521 0.000520968 0.00147639 0.000499588 0.00143089 0.000552602 0.000546143 0.00203634 0.000437265 0.000546189 0.000391071 0.00161318 0.00142862 0.00147915 0.00135619 0.000407457 0.000387224 0.00065384 0.000545898 0.00129781 0.00057394 0.00116848 0.000585272 0.000481065 0.00169691 0.00171091 0.000539964 0.000484681 0.000579495 0.000496288 0.00153467 0.000556576 0.00049731 0.00111345 0.000381312 0.000437434 0.000552769 0.00053162 0.00148445 0.000473434 0.00058487 0.00136562 0.00109861 0.000478274 0.00101279 0.000561824 0.000566445 0.00139245 0.000421916 0.00065265 0.000524124 0.00155817 0.000475292 0.000506662 0.00168032 0.00162284 0.00151719 0.00147346 0.000409545 0.000555716 0.00146571 0.000554151 0.000462164 0.00164311 0.00156023 0.00136244 0.000546768 0.00140257 0.00134458 0.000524635 0.000467407 0.00142967 0.000557176 0.000434012 0.001882 0.000547466 0.00129529 0.000570689 0.00161549 0.00154939 0.0010849 0.0014981 0.000455316 0.000648565 0.000551419 0.00163057 0.00195064 0.00163028 0.000418765 0.00133902 0.00165468 0.000459178 0.00151841 0.00200028 0.00145001 0.000616589 0.00126475 0.000415874 0.000627448 0.00139547 0.000516509 0.000432921 0.000501864 0.00181677 0.00170516 0.000504322 0.0013966 0.000464248 0.0018963 0.000535821 0.000398589 0.000540785 0.00159193 0.00146108 0.000513655 0.0015037 0.0013615 0.000375387 0.00170663 0.000418659 0.00151303 0.00103228 0.00170328 0.000491153 0.000506341 0.00125229 0.0004779 0.00197581 0.00150866 0.00166272 0.00133848 0.00128891 0.00159314 0.00149988 0.00138853 0.000603559 0.00174539 0.000692529 0.000493972 0.00105529 0.00147507 0.00164914 0.000461022 0.00121358 0.000484857 0.00178783 0.00129718 0.000542473 0.00128404 0.000355141 0.000527386 0.00047925 0.00168608 0.000520226 0.00149022 0.000597898 0.000737936 0.00165487 0.00158296 0.00160876 0.00131886 0.00164998 0.000575937 0.000468884 0.00149388 0.00146493 0.000667154 0.0014677 0.000575479 0.00123887 0.00160518 0.000410337 0.00167437 0.000420608 0.00171448 0.000503767 0.00178663 
0.000486526 0.000542883 0.000406308 0.00179796 0.000445087 0.00158858 0.00148643 0.000457451 0.00197922 0.00112447 0.000394275 0.000422452 0.00148935 0.00116954 0.000447449 0.000483728 0.00185497 0.000490955 0.00049415 0.000459726 0.000433312 0.000504461 0.0015839 0.00157386 0.000401027 0.000455043 0.000452272 0.00142448 0.00159449 0.00148859 0.000408001 0.00138662 0.00195769 0.0013778 0.000357831 0.00141519 0.00187605 0.00176151 0.00187422 0.000442932 0.000395306 0.00204902 0.00173067 0.000358758 0.00162152 0.00143167 0.00210255 0.000290532 0.00133993 0.00151558 0.000402796 0.00153997 0.000326927 0.000485002 0.000410113 0.00135971 0.00038387 0.00170945 0.000394733 0.00163832 0.00160658 0.000475954 0.000392818 0.000416132 0.000412511 0.000363232 0.000426152 0.00155026 0.00160406 0.000457232 0.00169485 0.00151163 0.000426313 0.00157749 0.00200529 0.00173337 0.00210658 0.00152952 0.00146626 0.000433522 0.00046766 0.00162705 0.000299314 0.000463167 0.00184004 0.00159642 0.000380078 0.000422726 0.00057206 0.000512633 0.00142728 0.00046486 0.000498849 0.0014263 0.0016852 0.000481978 0.000455868 0.00126921 0.00053101 0.00179726 0.00162742 0.000406967 0.000507972 0.00135923 0.00168105 0.00154908 0.000345979 0.000434909 0.00194004 0.0014779 0.00144072 0.0019899 0.00168813 0.000416339 0.00159903 0.000427405 0.00164357 0.000424326 0.000436882 0.00169342 0.0017977 0.00046803 0.00144909 0.00165123 0.000569924 0.000423438 0.000412586 0.00145567 0.00141433 0.00103922 0.00161847 0.00140636 0.00200968 0.00155162 0.001541 0.00168855 0.00186915 0.000459564 0.00197286 0.000467083 0.000312854 0.000430214 0.0015833 0.000522385 0.000443394 0.000550447 0.000498754 0.00142143 0.00172727 0.00155222 0.00139037 0.00169728 0.00179815 0.000496848 0.000515734 0.000462426 0.00187993 0.000441524 0.001662 0.00165642 0.00145944 0.000374499 0.00046879 0.000468661 0.000522622 0.000492208 0.0016571 0.000460773 0.00040233 0.00129561 0.00186488 0.00188963 0.00164719 0.00178333 0.00146162 0.00144288 0.000513886 0.00186728 0.0018168 0.0014979 0.00167618 0.00180406 0.000523566 0.000493299 0.00204182 0.00129178 0.000524924 0.000476209 0.0015225 0.00175941 0.000428786 0.000555026 0.000383991 0.00165508 0.000428608 0.00111686 0.00168798 0.00179343 0.00144098 0.00157184 0.00186206 0.00176695 0.00133212 0.00155391 0.000365284 0.000539247 0.000438044 0.00145255 0.000390306 0.00151896 0.00133251 0.00152051 0.000443912 0.000594041 0.000441387 0.000427727 0.00163159 0.00129001 0.000356927 0.000394508 0.00148524 0.00178986 0.00198209 0.00122841 0.00116245 0.00147455 0.0019751 0.000440586 0.000511458 0.00136998 0.00168618 0.000329231 0.000452961 0.000437306 0.000435771 0.000527735 0.00150785 0.000346892 0.000526902 0.000406563 0.000427682 0.0014908 0.00046134 0.000529735 0.00198728 0.000358988 0.000424245 0.00136362 0.00051305 0.00145601 0.000503863 0.00131549 0.000296509 0.000386156 0.0012452 0.0011487 0.000548243 0.00154892 0.00137895 0.00143893 0.000509605 0.00126605 0.00157708 0.00160636 0.00163463 0.00161779 0.00153282 0.000488061 0.000524715 0.000492866 0.000489984 0.00157224 0.00157295 0.0015518 0.00163011 0.00168012 0.000378853 0.000492225 0.00158633 0.000425426 0.00160011 0.0015214 0.00150768 0.00161873 0.000426026 0.000499312 0.000566317 0.000513751 0.000520047 0.000516118 0.000472973 0.00052172 0.000342381 0.000384013 0.00151292 0.00117346 0.000423886 0.00146407 0.000409497 0.000455659 0.00218857 0.000403212 0.000412155 0.00166646 0.000444864 0.000478257 0.00158511 0.00170308 0.00049629 0.000356963 0.00145912 0.000362302 0.000385829 0.000502047 0.00185273 0.00156329 0.000445876 0.00127822 0.000504753 0.00142342 0.0016377 0.00151766 0.00183617 0.00140087 0.000484942 0.00137737 0.00186886 0.000401843 0.000436766 0.000512579 0.000470745 0.00127092 0.0014495 0.000433528 0.00184623 0.000343716 0.000455387 0.000416487 0.000261585 0.00042191 0.000503663 0.00126247 0.000560664 0.000484038 0.00166508 0.00181745 0.00038976 0.00115668 0.000508541 0.00160202 0.00148056 0.00123741 0.00158602 0.00106529 0.000475636 0.000530906 0.000371449 0.000469791 0.00143258 0.000368076 0.000427769 0.00144987 0.00153365 0.00049714 0.000469627 0.000434466 0.0015532 0.000440178 0.00150403 0.000494002 0.000345353 0.000378586 0.000434433 0.000323697 0.00132097 0.000503549 0.00183455 0.00128967 0.000377997 0.00153994 0.000396861 0.00173009 0.00153706 0.00137226 0.000479338 0.00192622 0.000407465 0.00165059 0.000472812 0.000359932 0.000470938 0.00158172 0.00185981 0.00120904 0.00182561 0.00125507 0.000486175 0.00184342 0.000560774 0.000328744 0.0013349 0.0014879 0.000394582 0.000443572 0.00042288 0.000440774 0.000619001 0.000484662 0.000362478 0.00168433 0.000391834 0.00167997 0.00120849 0.000491166 0.00148315 0.00107985 0.000521775 0.00151467 0.00125628 0.000357642 0.00225959 0.00052398 0.000406026 0.00148124 0.00137043 0.000420364 0.000518583 0.00185909 0.000513693 0.0015685 0.00184723 0.00143364 0.000336673 0.00178794 0.000490486 0.0014659 0.00187655 0.000342591 0.00167445 0.00144988 0.00150286 0.000402906 0.0018607 0.00151431 0.000439153 0.0005004 0.00139476 0.000442158 0.00127861 0.000404821 0.00132811 0.000498367 0.000360023 0.00160416 0.000497829 0.00044983 0.00157615 0.00150725 0.00154401 0.00159948 0.00174966 0.000460994 0.00154982 0.00175257 0.000502542 0.00164449 0.00147691 0.00163725 0.000515593 0.000519437 0.00167694 0.000452476 0.00044172 0.000469318 0.00058459 0.000316171 0.00137951 0.000407945 0.00169327 0.000455165 0.00153481 0.000471932 0.000433146 0.000515976 0.000577392 0.00208255 0.000529067 0.00136286 0.00199377 0.00156225 0.00160267 0.00176057 0.00202232 0.00168708 0.000461851 0.00124887 0.00185601 0.00046515 0.00134213 0.00147629 0.000367404 0.000495492 0.000553232 0.000524651 0.00155467 0.00172757 0.000436983 0.00169934 0.00180562 0.000308343 0.00141249 0.000372985 0.000530207 0.00187662 0.000400534 0.000513333 0.000402258 0.000444556 0.000401451 0.00167674 0.0014 0.00049492 0.000527312 0.000510699 0.000459961 0.00152248 0.00145446 0.00145311 0.00144743 0.00150151 0.000532807 0.00140405 0.000466628 0.00162669 0.00181323 0.000465612 0.000423041 0.00138889 0.000418544 0.000506071 0.00190351 0.000377323 0.000467041 0.000425118 0.00135934 0.00157473 0.0004881 0.000374861 0.00042085 0.000379223 0.0015577 0.00134707 0.000414115 0.000495355 0.000442616 0.000476892 0.000351659 0.000399405 0.00141302 0.000526695 0.00166633 0.000470401 0.00039394 0.000480391 0.000409098 0.000433174 0.000392164 0.00134014 0.000333626 0.00139732 0.000505358 0.0014741 0.00126702 0.000349038 0.00214014 0.00142444 0.000484703 0.000480378 0.000364426 0.00156014 0.000349672 0.00143117 0.000402808 0.00157313 0.00139764 0.000375033 0.000421476 0.000387307 0.00139733 0.00170929 0.000516954 0.000571564 0.00170112 0.00118903 0.000445601 0.00148946 0.00183928 0.000525782 0.00168035 0.00046391 0.000372647 0.00128251 0.000432035 0.000456783 0.00131082 0.000460143 0.00163552 0.00135651 0.000425462 0.000447308 0.000435741 0.000366325 0.000352085 0.00168325 0.000427155 0.000377675 0.00153574 0.00137462 0.000476206 0.00153116 0.000398719 0.000471158 0.00162419 0.000498142 0.000445705 0.00147475 0.001413 0.000422591 0.00156227 0.00188222 0.000571307 0.000543305 0.0014334 0.000523314 0.000498719 0.000533227 0.000441226 0.000436887 0.000367495 0.000418976 0.00168895 0.00049523 0.000485527 0.00168213 0.00151827 0.000330501 0.000440421 0.00146325 0.00176204 0.00153923 0.000515497 0.000591455 0.000419209 0.00174767 0.00124068 0.000519854 0.000561442 0.000458446 0.00174017 0.00181496 0.000441041 0.000409809 0.000470978 0.000333865 0.000583694 0.00119024 0.000468372 0.000580108 0.000506969 0.000448495 0.000450805 0.00125001 0.00163735 0.000510221 0.000282148 0.000504616 0.00174446 0.00144511 0.00161718 0.00034569 0.000460613 0.00155891 0.000444935 0.00147209 0.000547391 0.00131869 0.000440775 0.000467038 0.00128324 0.00170421 0.00167748 0.00144628 0.000495388 0.00047031 0.00168154 0.0012647 0.00112884 0.000494265 0.00141116 0.000446231 0.000422764 0.000414163 0.00130715 0.00184035 0.00173696 0.000439279 0.000527419 0.000505457 0.0016357 0.00177776 0.00047698 0.000318176 0.000569896 0.000444334 0.00037948 0.0017832 0.00162428 0.000536399 0.00157847 0.00156336 0.000413197 0.00046345 0.000496926 0.00150277 0.000471617 0.000492125 0.000420661 0.000395144 0.00196857 0.000417511 0.000369853 0.00198269 0.000487355 0.000530083 0.00129065 0.00205361 0.000478855 0.000468531 0.000541026 0.000451743 0.00150995 0.00135458 0.00192119 0.00149372 0.000461014 0.000502769 0.000397492 0.00168159 0.0015368 0.00153197 0.000512907 0.000563837 0.000352821 0.00155862 0.00141464 0.000455784 0.000397895 0.00156624 0.000582217 0.000405908 0.00049947 0.000465295 0.00191017 0.00036959 0.00158139 0.000461611 0.000622102 0.000419868 0.000390607 0.00166937 0.00174416 0.000419588 0.000490992 0.0017893 0.000377953 0.000533504 0.00214227 0.00175302 0.000585221 0.00138612 0.0013051 0.000501431 0.00122822 0.000510136 0.00145591 0.00157411 0.000504763 0.00134323 0.000391244 0.000519571 0.00187279 0.00122052 0.00144803 0.00143735 0.00147518 0.00137708 0.00129418 0.00185179 0.00148219 0.00043706 0.00151503 0.00174572 0.00149012 0.00184933 0.000479775 0.00160695 0.000448349 0.000450552 0.0016185 0.00106563 0.000517508 0.000440254 0.00116079 0.000402933 0.00135639 0.00198432 0.000420975 0.000417889 0.000388447 0.0018248 0.00116208 0.000401906 0.000486765 0.00165401 0.000453692 0.00185104 0.000408324 0.00170732 0.000476358 0.000479963 0.00218631 0.000429289 0.000524364 0.000510094 0.00142007 0.00152031 0.00166312 0.00157041 0.000342801 0.000426771 0.000542129 0.000465075 0.00138446 0.000478112 0.0014722 0.000428917 0.000485543 0.00158198 0.00157257 0.000416136 0.000411635 0.000502537 0.000410404 0.00150541 0.000499437 0.000459542 0.00168549 0.000475044 0.000412938 0.000450769 0.000470658 0.00121632 0.000517396 0.000384955 0.00156134 0.00150894 0.000352856 0.00131585 0.000472921 0.000527689 0.0013029 0.000460013 0.000594286 0.000447231 0.00148041 0.000422553 0.000546462 0.00146426 0.00165882 0.00155093 0.00175371 0.000496893 0.000528878 0.00148187 0.000490903 0.000534358 0.00190505 0.00145597 0.00160444 0.000404775 0.00137985 0.00136002 0.000433056 0.00034716 0.0016753 0.000493653 0.000341093 0.0017487 0.00046318 0.00141368 0.000427709 0.00185536 0.00153417 0.00115336 0.0014824 0.000471491 0.000594606 0.000424401 0.00159719 0.0021283 0.00180991 0.000419812 0.00125717 0.00147236 0.000536834 0.00133902 0.00160579 0.00156525 0.00044203 0.00118857 0.000383696 0.000442485 0.00148869 0.000580504 0.000401296 0.000399187 0.00179599 0.00193109 0.000538055 0.00159362 0.000388273 0.00186872 0.000508444 0.000400009 0.000475591 0.00172969 0.00155537 0.00038535 0.00148385 0.00167673 0.000280579 0.00167846 0.000286501 0.00162443 0.00145837 0.00166576 0.000339668 0.000483208 0.00129527 0.000477101 0.00190256 0.0016711 0.00159324 0.00126723 0.00154733 0.00148174 0.00136778 0.00146064 0.00053688 0.00163696 0.000522947 0.000449144 0.00132459 0.00142948 0.0015997 0.000465096 0.00130577 0.000381874 0.00190919 0.00126204 0.000488107 0.00142352 0.000444215 0.000558712 0.000402004 0.00137707 0.000426295 0.00175956 0.000477826 0.000420282 0.00156726 0.00106945 0.00148213 0.00120394 0.00154851 0.000545404 0.000431235 0.0015626 0.0014091 0.000535698 0.00180069 0.000474713 0.0011895 0.00159357 0.000428896 0.00164741 0.000452534 0.00143636 0.000579783 0.00145553 
0.002322 0.00213728 0.00162051 2.01916e-05 0.00178716 1.76505e-05 2.21974e-05 0.00196314 2.57652e-05 1.4871e-05 0.00174372 0.00198777 2.12204e-05 1.76901e-05 0.00200159 0.00179157 2.31847e-05 0.00194281 0.00204473 0.00187613 0.00183731 0.00220395 1.99742e-05 2.76535e-05 0.00198373 0.00176605 0.00155066 1.83954e-05 2.49989e-05 1.88491e-05 0.00197021 1.62164e-05 2.66672e-05 1.66342e-05 0.00200631 2.05318e-05 2.52518e-05 2.23667e-05 2.86398e-05 0.00192669 0.00207712 2.25709e-05 2.09807e-05 0.00205289 2.2035e-05 2.06301e-05 2.39051e-05 0.00186333 2.11638e-05 2.06981e-05 0.00187781 2.46344e-05 0.00169886 0.00194019 0.00194631 2.31171e-05 0.00175675 2.10549e-05 0.00195907 2.6233e-05 2.04182e-05 0.00212883 0.00157795 0.00176508 0.00187013 0.00146714 0.00163296 2.32961e-05 2.44818e-05 0.00173337 2.48416e-05 2.51591e-05 0.0021747 2.08065e-05 2.54955e-05 2.22773e-05 2.52919e-05 1.93984e-05 2.34064e-05 0.00214702 0.00179924 2.25255e-05 0.00160639 0.00217817 2.24212e-05 2.57886e-05 0.00166291 0.00205029 0.00208209 0.00150443 2.00901e-05 0.0016557 0.00233412 1.7237e-05 2.86985e-05 0.0018884 0.00212556 1.7223e-05 0.00186611 2.52918e-05 2.14259e-05 0.00190192 0.00181674 2.36352e-05 2.27521e-05 1.81921e-05 0.00178554 0.00201804 2.22547e-05 1.83718e-05 1.52056e-05 2.31252e-05 2.30311e-05 0.00149492 2.48469e-05 0.00206865 2.26143e-05 0.00185163 0.00229371 2.12692e-05 2.34753e-05 0.00196773 1.99318e-05 2.57883e-05 0.00228569 0.00211644 0.00154073 1.9054e-05 2.17134e-05 1.97555e-05 2.15473e-05 1.62154e-05 2.26559e-05 2.22706e-05 2.19545e-05 2.27418e-05 2.20369e-05 0.00182158 2.18784e-05 0.0021649 0.00164964 0.00218473 2.42581e-05 0.00213073 0.00189301 0.00202673 0.00266173 2.00552e-05 2.4141e-05 1.86358e-05 1.86733e-05 2.29944e-05 2.5921e-05 0.00167744 0.00190433 0.0021263 1.85538e-05 0.00221673 2.43138e-05 1.67468e-05 2.01194e-05 0.00173795 0.00198644 0.00173963 0.00215697 0.00230731 2.76468e-05 0.00213405 0.00168767 2.34486e-05 2.2298e-05 2.16861e-05 2.48422e-05 2.51198e-05 2.3522e-05 2.19964e-05 0.00194528 2.58523e-05 2.24129e-05 2.03738e-05 2.11976e-05 2.86256e-05 0.00198353 0.00220975 2.53132e-05 1.84283e-05 0.00194586 0.00208671 2.34069e-05 2.43381e-05 0.00205063 0.00215161 0.00187321 2.53855e-05 0.00202882 1.96743e-05 1.98486e-05 2.35844e-05 2.18741e-05 2.02723e-05 2.60447e-05 2.62989e-05 1.98254e-05 2.16458e-05 0.00150816 0.00189605 0.00207197 2.20122e-05 0.00168314 2.26508e-05 2.40026e-05 2.20783e-05 0.00220994 0.00210599 0.00163062 0.00173566 2.69613e-05 2.5089e-05 0.0019309 0.0017374 3.0144e-05 2.83604e-05 2.56775e-05 1.78398e-05 1.72804e-05 2.72609e-05 2.69542e-05 0.00158433 0.0020369 1.52093e-05 2.52661e-05 0.00120166 0.00230036 0.00184673 0.00204471 0.00218772 2.18706e-05 0.00137605 0.00268197 0.00189997 0.00163712 1.68554e-05 0.00204713 0.00202708 2.84145e-05 0.00161702 0.00202672 2.03453e-05 0.00220171 1.7024e-05 0.00241775 2.0527e-05 0.00163055 0.00219757 2.38767e-05 1.69618e-05 0.00162229 2.60135e-05 2.33898e-05 1.72695e-05 0.00226012 1.98579e-05 1.78923e-05 2.45305e-05 2.35627e-05 2.43163e-05 1.93366e-05 0.00198756 0.0019868 0.00209879 0.00149683 1.92468e-05 2.43434e-05 1.92783e-05 2.18621e-05 1.97253e-05 0.00213488 0.00219848 1.96626e-05 0.00199438 2.41041e-05 1.96964e-05 2.23477e-05 1.91649e-05 0.00201097 0.0022043 0.00181549 0.00217551 0.00198338 0.00195854 0.00239641 0.00172947 0.00186668 0.0017209 2.36168e-05 1.50202e-05 0.00183176 1.94283e-05 0.00151821 0.00202661 2.34214e-05 0.00184084 0.0015752 2.21199e-05 0.00170965 0.00194164 2.11932e-05 1.83668e-05 0.00204557 0.00176872 2.4373e-05 0.00228577 0.00180076 0.00205154 2.3446e-05 2.29905e-05 0.00200217 1.59923e-05 0.00195835 2.46396e-05 2.20497e-05 2.90415e-05 2.79807e-05 1.9621e-05 0.00210212 2.14254e-05 2.46014e-05 0.00190786 0.00216031 0.00227226 0.00185204 2.14868e-05 1.92983e-05 0.00169478 2.50458e-05 0.00168799 0.00218378 0.00194092 0.00204967 0.00189206 0.00202901 1.96247e-05 0.00189367 0.00212364 2.03956e-05 2.42644e-05 0.00196901 1.925e-05 0.00202718 2.18063e-05 2.05248e-05 2.32351e-05 2.116e-05 1.81175e-05 0.00213882 0.00171325 0.00177341 0.00174156 1.7511e-05 0.00148801 0.00252699 2.08734e-05 2.13007e-05 0.00202523 0.00142132 0.0018936 1.70972e-05 0.00198892 2.06894e-05 0.00180985 0.00138845 0.00157516 0.00188672 0.00149547 1.89594e-05 0.00198759 2.37331e-05 1.60309e-05 0.00190228 2.18763e-05 0.00158468 2.23156e-05 2.5385e-05 2.15681e-05 0.00252426 2.65692e-05 0.00188707 1.98932e-05 0.0020074 0.00198352 0.00211323 1.96671e-05 2.19051e-05 1.48114e-05 2.10076e-05 2.40858e-05 0.00207773 2.207e-05 0.0022238 0.00136468 2.42302e-05 1.97839e-05 0.00224628 0.00220716 0.00172726 0.00227251 0.00178058 0.00183203 0.00172636 1.94472e-05 0.00191877 2.13634e-05 1.97203e-05 0.00175865 2.71084e-05 2.07068e-05 0.00194874 2.08729e-05 2.14656e-05 0.00134198 2.00487e-05 0.00242055 0.00160859 1.81764e-05 2.06807e-05 0.00189427 0.0020527 2.55594e-05 0.0018906 2.03395e-05 2.14612e-05 2.06317e-05 0.0017028 2.01381e-05 0.00178596 1.86851e-05 2.36531e-05 0.00196749 2.17555e-05 1.98048e-05 2.07783e-05 0.00172102 2.17754e-05 2.03327e-05 0.0018845 0.00189426 2.10306e-05 0.00182829 2.33292e-05 0.00194569 1.64995e-05 0.00220716 0.00163526 2.16756e-05 0.00191828 0.00201319 2.0619e-05 1.94579e-05 2.09515e-05 2.24946e-05 2.13459e-05 0.00171683 1.9191e-05 2.48275e-05 0.00190246 2.11041e-05 1.96016e-05 2.31832e-05 0.00218619 0.00214589 2.27969e-05 0.00177726 0.00173354 0.00208209 0.00205886 0.00128037 2.07245e-05 0.00179548 2.0889e-05 0.00163733 2.53859e-05 0.00219054 0.00180875 0.00191458 0.00249396 1.82913e-05 0.00280967 1.97108e-05 2.70963e-05 1.7936e-05 2.38678e-05 2.44837e-05 3.26995e-05 1.72693e-05 0.00192598 2.18741e-05 2.32932e-05 0.00184626 1.9743e-05 2.2657e-05 0.00175365 0.00217929 0.0020208 0.00201596 2.46472e-05 2.06136e-05 0.001995 2.14099e-05 1.74133e-05 0.00159937 2.29918e-05 0.00143678 0.00224058 2.73167e-05 0.00176819 0.00221736 0.00166039 0.0012736 0.00198816 2.23924e-05 1.76337e-05 0.00218093 0.00211021 0.00211817 0.00204424 2.37847e-05 2.00617e-05 1.78782e-05 1.9452e-05 2.15201e-05 0.00252232 2.0862e-05 0.00151127 2.10813e-05 2.18812e-05 0.00259319 0.00190837 2.27731e-05 0.00205621 0.00245971 2.36093e-05 0.00171099 0.00166358 0.00172181 2.42834e-05 2.09724e-05 0.00167732 0.00182465 0.00187446 0.00156794 2.11174e-05 1.56452e-05 0.00192602 0.00193769 0.00245629 0.00210305 0.00189059 0.00192324 1.91831e-05 0.00219518 2.02763e-05 0.00209491 0.00148788 0.00226738 0.00161846 0.00185155 0.00190702 2.30655e-05 0.00141399 2.19897e-05 0.00195393 2.06964e-05 1.50541e-05 0.00149875 2.96855e-05 2.58103e-05 0.00174728 0.0022365 0.00113831 2.30641e-05 0.00164975 1.77513e-05 0.00169794 2.3089e-05 1.9319e-05 0.00199593 0.00172372 0.00168523 1.74708e-05 2.08725e-05 0.00227876 0.00239878 2.31388e-05 1.83604e-05 0.00187284 2.01865e-05 2.62436e-05 0.00216551 1.92705e-05 0.00154503 0.00186473 2.23578e-05 0.00192438 0.00214997 2.40924e-05 0.00173776 2.60021e-05 2.16749e-05 0.00186311 0.00192566 0.00167421 0.0017514 0.00177317 2.17979e-05 0.00168889 0.00140177 2.02684e-05 1.80368e-05 0.00155765 2.30624e-05 0.00179702 0.00227238 2.15754e-05 0.00189815 0.00177302 2.12543e-05 1.74002e-05 0.00208321 1.75546e-05 2.39086e-05 0.00236009 0.00193744 2.19187e-05 0.00225951 0.00226892 0.0020502 0.00197495 0.00162529 0.0020195 0.00197501 1.87593e-05 0.00184572 0.00226364 1.98271e-05 2.51244e-05 0.00175486 0.00227347 1.9718e-05 2.46543e-05 1.94537e-05 0.00156269 0.00212291 0.00209891 2.22299e-05 2.52075e-05 0.00185308 0.00217137 0.00180364 2.35022e-05 2.148e-05 0.00173525 0.0016463 0.00229848 0.00121641 0.00228623 1.77007e-05 0.00247435 0.00202835 0.00227526 0.00196523 0.001588 1.78964e-05 2.14666e-05 0.00158833 0.00225442 0.00237303 2.29295e-05 2.76315e-05 2.11788e-05 0.00178603 0.00225872 1.78213e-05 0.00248409 2.13182e-05 0.00181149 1.88226e-05 0.00183334 0.00238306 1.77991e-05 2.64953e-05 2.4087e-05 2.03159e-05 0.00204488 0.00202006 2.34625e-05 1.91076e-05 1.62351e-05 0.00203433 1.95661e-05 0.00190672 0.00191776 0.0022164 2.06529e-05 2.46215e-05 1.82376e-05 0.00195892 0.00223556 0.00175143 2.29674e-05 2.07626e-05 0.0020294 0.00163508 0.00183241 0.00190642 0.0021101 2.31854e-05 1.61104e-05 0.00202783 2.41945e-05 2.44369e-05 0.00197677 0.00157109 0.00230988 1.83836e-05 0.00185486 0.00215439 0.00195157 0.00207093 2.42181e-05 0.00198672 0.0018002 2.08538e-05 0.00171116 0.00212349 2.54833e-05 2.33118e-05 0.00241899 0.00184766 0.00221051 0.00234633 2.11525e-05 2.29735e-05 2.48391e-05 2.06083e-05 0.00203309 0.00170191 0.00170178 2.21702e-05 2.08768e-05 2.09551e-05 0.00265873 0.00256271 0.00190219 1.65904e-05 2.07351e-05 0.00153773 0.00175713 2.30841e-05 0.00221806 0.00177979 0.00203063 0.00201281 2.07649e-05 0.00179748 2.06311e-05 0.00178011 0.00283054 0.00188396 0.00228223 2.12996e-05 2.59949e-05 0.00206182 0.00166735 2.51827e-05 0.00175373 0.00244274 2.66315e-05 2.10099e-05 0.00214479 1.87232e-05 2.23212e-05 0.00233243 2.12392e-05 0.00233281 2.17056e-05 2.62302e-05 0.00246366 2.26793e-05 0.00178955 0.00240588 2.19627e-05 1.81055e-05 1.95175e-05 2.11334e-05 2.25163e-05 1.80424e-05 1.96379e-05 2.71386e-05 2.01446e-05 0.0020639 2.64705e-05 2.37117e-05 2.08109e-05 2.28153e-05 0.00223706 2.61412e-05 0.00194304 0.00173184 1.92676e-05 1.66214e-05 0.00189049 0.00211225 2.0015e-05 0.00146515 1.84395e-05 2.33337e-05 0.00183442 0.00195857 0.00199129 2.2876e-05 2.01041e-05 0.00163336 0.00196631 2.16223e-05 0.00181922 2.28415e-05 0.00207399 1.80525e-05 0.00182643 0.00191576 2.37936e-05 0.00202736 0.00180517 0.0019032 1.95622e-05 1.79272e-05 2.23735e-05 1.75458e-05 0.00175453 0.00160385 0.00189162 0.00217709 1.86625e-05 0.00182269 1.84667e-05 0.00209842 0.00187822 2.04036e-05 2.28981e-05 0.00200826 0.00191473 0.00203376 0.00218329 1.91569e-05 0.0024858 0.00202886 2.33175e-05 0.00186773 0.00169193 0.00175923 0.00191409 2.36098e-05 0.00196013 0.00197833 1.85139e-05 1.62607e-05 0.00203608 1.64335e-05 0.00186704 0.00245228 1.92633e-05 0.00212069 0.0021439 0.00181398 2.15347e-05 0.00203389 0.00203148 2.19275e-05 1.90311e-05 1.87013e-05 2.11418e-05 0.0017317 0.00222472 1.95596e-05 0.00204456 0.00202725 2.37835e-05 1.7558e-05 2.31693e-05 0.00204675 2.1145e-05 2.01263e-05 0.00200588 0.00179578 2.51909e-05 0.00247043 0.00197722 2.73004e-05 0.00188046 1.70322e-05 0.00216365 2.22798e-05 2.1953e-05 1.62615e-05 1.98968e-05 0.00163738 0.00224698 0.00218591 1.9904e-05 2.78284e-05 2.34941e-05 0.00175549 2.01497e-05 2.20162e-05 0.00202608 1.83434e-05 2.22141e-05 2.0001e-05 0.00200567 2.23055e-05 0.00184079 0.00184124 2.06479e-05 0.00202835 0.00155525 0.00188903 2.52837e-05 2.52275e-05 0.00166798 1.96255e-05 0.00176653 2.14553e-05 0.00212042 0.00174514 0.00207048 2.61039e-05 1.97623e-05 0.00183359 2.2323e-05 2.78815e-05 0.0016444 1.90087e-05 0.00146564 1.95757e-05 1.93861e-05 2.4923e-05 0.00149392 0.00220805 1.97716e-05 0.00210317 2.52068e-05 2.37369e-05 2.25494e-05 1.57414e-05 2.06815e-05 1.7339e-05 1.66682e-05 2.18823e-05 0.00237197 2.78563e-05 0.00235832 0.00179289 1.74756e-05 1.66019e-05 2.15868e-05 0.00217958 2.40921e-05 0.00175103 2.41039e-05 1.73862e-05 0.00206691 2.07848e-05 0.00183025 0.00187857 0.00157128 2.24288e-05 0.00173883 2.47826e-05 0.00216736 0.00199047 2.25146e-05 2.42574e-05 2.08769e-05 1.75244e-05 2.59869e-05 0.00217287 0.00213273 2.46361e-05 1.59326e-05 0.00249739 2.40324e-05 0.00178239 1.95887e-05 2.34523e-05 0.00152395 1.73972e-05 0.00118478 2.18657e-05 0.00257045 2.42704e-05 
2.58768e-05 2.84474e-05 1.87356e-05 0.00196393 1.94666e-05 0.00160126 0.00222831 2.54645e-05 0.00231218 0.00176404 1.89604e-05 2.34175e-05 0.00202908 0.0018741 2.77905e-05 2.35622e-05 0.00222392 2.79915e-05 2.48584e-05 2.4554e-05 2.46591e-05 2.40524e-05 0.00178086 0.00215793 2.9768e-05 3.15653e-05 2.07032e-05 0.00221356 0.00205896 0.00180084 2.83755e-05 0.00142554 0.00227935 0.00189545 2.65978e-05 0.00203439 0.00239706 0.00200317 0.00183015 2.60119e-05 2.65534e-05 0.00207996 0.00229712 2.58984e-05 0.00159592 0.00175412 0.00251896 3.22715e-05 0.00164891 0.0016884 2.15034e-05 0.00220158 2.60543e-05 3.17046e-05 2.45521e-05 0.00146929 2.18835e-05 0.00201458 2.54394e-05 0.00219812 0.00207669 2.60569e-05 1.80323e-05 2.73947e-05 2.24899e-05 1.88496e-05 1.92601e-05 0.00222575 0.00244463 2.10487e-05 0.00238155 0.00208976 2.50813e-05 0.00191278 0.00232793 0.00198407 0.00194547 0.00163713 0.00200574 2.74662e-05 2.45259e-05 0.00251005 2.09961e-05 2.65048e-05 0.00216319 0.0021428 1.98461e-05 2.64652e-05 1.81859e-05 2.58535e-05 0.00204515 2.54855e-05 2.82873e-05 0.00171805 0.00226584 2.75137e-05 2.49662e-05 0.00126928 2.72935e-05 0.00228001 0.0020107 1.95418e-05 3.11112e-05 0.00209091 0.00248576 0.00264042 2.16313e-05 2.01701e-05 0.00201762 0.0017959 0.00167093 0.00249068 0.00213366 2.58001e-05 0.00205999 2.35022e-05 0.00243322 2.33807e-05 2.57777e-05 0.00245231 0.00204732 2.33694e-05 0.00197285 0.00217407 2.61198e-05 2.72109e-05 1.81786e-05 0.00175472 0.00201474 0.00174713 0.00212408 0.00194884 0.0021371 0.00178502 0.00229733 0.00210408 0.00157206 2.6137e-05 0.00218609 2.69192e-05 1.79552e-05 2.34328e-05 0.00220653 2.60988e-05 2.38059e-05 2.54281e-05 3.606e-05 0.00178177 0.00247331 0.00160403 0.00188515 0.00256682 0.00199828 2.73394e-05 2.38653e-05 2.58922e-05 0.00201129 2.44581e-05 0.00240324 0.00179767 0.00146157 2.47707e-05 2.08632e-05 2.28107e-05 2.88557e-05 3.51659e-05 0.00191389 2.51205e-05 2.32138e-05 0.00200971 0.00205562 0.00180944 0.00213727 0.00216792 0.00204856 0.00232465 2.66527e-05 0.00262514 0.00236227 0.0019728 0.00205546 0.00242666 2.5442e-05 2.47813e-05 0.0019923 0.00153142 3.17603e-05 2.26527e-05 0.00220766 0.00152716 2.18672e-05 2.57013e-05 2.21215e-05 0.00194905 2.3438e-05 0.00168789 0.00205503 0.00219833 0.00205932 0.00220804 0.00182156 0.00240682 0.00176783 0.00187408 2.16521e-05 2.9543e-05 2.69036e-05 0.00181658 2.41716e-05 0.00235782 0.00175154 0.00197041 3.02009e-05 2.90017e-05 2.119e-05 2.56485e-05 0.00195814 0.00188835 3.36213e-05 2.42894e-05 0.00264304 0.00225539 0.00222128 0.002062 0.00206385 0.0018784 0.00271643 2.3435e-05 3.19687e-05 0.00146331 0.00176423 2.16348e-05 2.98809e-05 2.4648e-05 2.94551e-05 3.08632e-05 0.0025515 1.90187e-05 3.73292e-05 2.21209e-05 1.90961e-05 0.00187786 2.51108e-05 2.57296e-05 0.0025396 2.07468e-05 2.27578e-05 0.00217524 2.64999e-05 0.00180871 3.13935e-05 0.00210049 2.29197e-05 2.64008e-05 0.00206773 0.00153778 3.02298e-05 0.00220688 0.00157119 0.00201955 2.71046e-05 0.00168921 0.00182885 0.00176789 0.00225189 0.00267052 0.00184374 2.61289e-05 2.67377e-05 2.67416e-05 2.50552e-05 0.00220434 0.00243354 0.00183461 0.0023505 0.00198845 2.20567e-05 2.57092e-05 0.00228346 2.40246e-05 0.00207932 0.00199268 0.0021534 0.00177404 2.67163e-05 2.5932e-05 2.01188e-05 2.06419e-05 2.5148e-05 1.99938e-05 2.75666e-05 2.93658e-05 2.86378e-05 2.50592e-05 0.0014218 0.00141174 2.0005e-05 0.00143491 1.75314e-05 2.43183e-05 0.00250155 2.60221e-05 2.29571e-05 0.00202438 1.87604e-05 2.37502e-05 0.00142226 0.00167441 2.27518e-05 2.55564e-05 0.00202213 2.4494e-05 2.27995e-05 2.56703e-05 0.00236492 0.0018268 2.77817e-05 0.00174171 2.41292e-05 0.00213384 0.00195672 0.00233495 0.00212278 0.00228902 2.62885e-05 0.00186775 0.00180539 2.21778e-05 2.75334e-05 2.88415e-05 2.37414e-05 0.00133002 0.00183046 2.47705e-05 0.00202879 2.39929e-05 2.7934e-05 2.42466e-05 1.94147e-05 2.15469e-05 2.84027e-05 0.00183331 2.82251e-05 2.83036e-05 0.00202662 0.00220535 2.20888e-05 0.00210104 2.8617e-05 0.00238199 0.00189345 0.0014226 0.00174053 0.00157412 2.51144e-05 2.61865e-05 2.36326e-05 2.18383e-05 0.00177777 2.28985e-05 3.01692e-05 0.00214002 0.00198024 2.76095e-05 2.32701e-05 2.19622e-05 0.00194233 2.26642e-05 0.00265568 2.17372e-05 2.16724e-05 1.43522e-05 2.62336e-05 2.32343e-05 0.00175834 2.65132e-05 0.00252035 0.00190254 2.67462e-05 0.00181062 2.23757e-05 0.00173203 0.0020663 0.00167396 2.49206e-05 0.00214591 2.11682e-05 0.00203672 2.80158e-05 1.89114e-05 2.88639e-05 0.00198577 0.00227467 0.00189546 0.00170305 0.00176279 2.9677e-05 0.00188389 2.43473e-05 2.46956e-05 0.00237007 0.00213495 3.00086e-05 2.80128e-05 2.4953e-05 2.56351e-05 2.6691e-05 2.54897e-05 3.12934e-05 0.00194303 2.30826e-05 0.00231764 0.00190663 2.21117e-05 0.00261566 0.00176923 2.51361e-05 0.00166419 0.00194993 1.82587e-05 0.00204911 2.48489e-05 2.25454e-05 0.00172652 0.00201001 2.68622e-05 2.60379e-05 0.00226266 3.58196e-05 0.00235196 0.00188792 0.00231899 2.20698e-05 0.00215955 2.30378e-05 0.00154664 0.00220647 1.9782e-05 0.00231721 0.00238393 0.00212782 2.67527e-05 0.00195661 0.00183093 2.27276e-05 2.71785e-05 0.00191546 2.47502e-05 0.00165977 2.12841e-05 0.00191081 2.40705e-05 1.85595e-05 0.00195214 2.48904e-05 2.77965e-05 0.0015707 0.00201357 0.0019612 0.00196441 0.00216333 2.17978e-05 0.00162039 0.00217004 2.34885e-05 0.00182418 0.00181423 0.00204827 1.91704e-05 2.55196e-05 0.00231029 2.40977e-05 2.84903e-05 2.47106e-05 2.54656e-05 1.6184e-05 0.00167041 2.24373e-05 0.0019019 2.91684e-05 0.00152761 2.54482e-05 2.0501e-05 2.66845e-05 2.55509e-05 0.00177813 3.23822e-05 0.00179577 0.00273699 0.00165301 0.00241544 0.00211376 0.00299895 0.00182544 2.76511e-05 0.0019021 0.00206069 2.63829e-05 0.00176649 0.00207536 1.90543e-05 3.21449e-05 3.0558e-05 2.20883e-05 0.00230798 0.00205882 2.76006e-05 0.00212491 0.00212562 2.03486e-05 0.00205165 2.3642e-05 3.16889e-05 0.0023074 2.37205e-05 2.9803e-05 2.35076e-05 1.98105e-05 2.22436e-05 0.00186762 0.00214224 2.84806e-05 2.34631e-05 2.85763e-05 2.08764e-05 0.00179256 0.00203144 0.00198346 0.00236885 0.00184048 2.26188e-05 0.00185714 2.01141e-05 0.00192148 0.00198492 3.13482e-05 1.98386e-05 0.00202354 2.4039e-05 3.24596e-05 0.00197535 2.39131e-05 2.29604e-05 2.52036e-05 0.0022302 0.00197727 2.35853e-05 2.22712e-05 2.25391e-05 2.03721e-05 0.00178003 0.00172348 2.68208e-05 2.38903e-05 3.55642e-05 2.66527e-05 2.50914e-05 2.4543e-05 0.00190121 3.30427e-05 0.00204683 3.30505e-05 2.11999e-05 2.56623e-05 2.07177e-05 2.19266e-05 2.42431e-05 0.00229897 1.93351e-05 0.00192066 3.00021e-05 0.00187495 0.00162184 2.23263e-05 0.00226554 0.00186074 2.3287e-05 3.06257e-05 1.9989e-05 0.00204898 2.46358e-05 0.00203261 2.15405e-05 0.00200841 0.00202623 2.62616e-05 2.33715e-05 2.07241e-05 0.00180634 0.00242632 3.1417e-05 3.06661e-05 0.0017916 0.00202427 2.81033e-05 0.00182332 0.00245519 2.46063e-05 0.00175746 2.33037e-05 2.38229e-05 0.00186913 2.25442e-05 2.80069e-05 0.00222432 2.18003e-05 0.00236207 0.0020511 2.11728e-05 2.43139e-05 2.19748e-05 2.32618e-05 1.82527e-05 0.00244994 2.1462e-05 2.79841e-05 0.00230753 0.00194822 1.92217e-05 0.00189892 2.7169e-05 3.33742e-05 0.00182391 2.65055e-05 2.46958e-05 0.00239891 0.00183626 2.94879e-05 0.00199579 0.00250265 2.46395e-05 3.11704e-05 0.00190894 2.44429e-05 3.15916e-05 2.59479e-05 2.56118e-05 2.64274e-05 2.79769e-05 2.91169e-05 0.00186284 2.80906e-05 2.88139e-05 0.0020629 0.00177602 2.4323e-05 2.81034e-05 0.00194167 0.00253842 0.00190459 2.87239e-05 2.51182e-05 2.00111e-05 0.00187753 0.00206694 3.03202e-05 2.87034e-05 2.87771e-05 0.00183992 0.00202358 2.19112e-05 2.52836e-05 2.19942e-05 2.02247e-05 2.47766e-05 0.00119547 2.61805e-05 2.91426e-05 2.92304e-05 2.05063e-05 2.51429e-05 0.00221448 0.00203312 2.25737e-05 2.43675e-05 2.71628e-05 0.00206475 0.00205019 0.00209524 2.09889e-05 2.84549e-05 0.00208281 2.75172e-05 0.00155321 3.03523e-05 0.00185355 1.75112e-05 3.35775e-05 0.00150438 0.0023422 0.00224071 0.00184027 3.30722e-05 1.98719e-05 0.0025286 0.00221001 0.00175041 2.9359e-05 0.0020372 2.68153e-05 2.3006e-05 2.63703e-05 0.0020485 0.00210159 0.0021071 2.45394e-05 2.72064e-05 2.81818e-05 0.00225538 0.00181245 1.62119e-05 2.00854e-05 3.03454e-05 2.73472e-05 2.10825e-05 0.00195083 0.00184483 2.38042e-05 0.00219662 0.00211884 2.70364e-05 2.66914e-05 3.15686e-05 0.00204713 2.29276e-05 3.08623e-05 2.78465e-05 2.83866e-05 0.00260251 3.1576e-05 2.85431e-05 0.00184291 2.30915e-05 2.41581e-05 0.00194739 0.0021029 2.6987e-05 2.53998e-05 2.8276e-05 2.77747e-05 0.00182236 0.00194241 0.00260723 0.00186519 2.6995e-05 2.54179e-05 2.31771e-05 0.00181439 0.00168817 0.00192301 3.97287e-05 2.95922e-05 2.29122e-05 0.00150611 0.00150555 2.59689e-05 2.48724e-05 0.00225371 2.91874e-05 2.37962e-05 2.2559e-05 2.98008e-05 0.00202083 2.36596e-05 0.0021772 2.9088e-05 2.85914e-05 2.37054e-05 2.65656e-05 0.00195113 0.002617 2.49327e-05 2.53528e-05 0.00227035 2.64766e-05 3.15384e-05 0.00256606 0.00173908 2.96536e-05 0.00173236 0.00204427 3.03427e-05 0.00196538 2.62767e-05 0.00208848 0.00248487 2.67561e-05 0.00167027 2.54857e-05 2.63259e-05 0.00242279 0.00192213 0.00206421 0.0017996 0.00182699 0.00217434 0.0020429 0.00196482 0.00217404 2.5003e-05 0.00236906 0.00215558 0.00192361 0.0022091 2.26801e-05 0.00189775 2.0197e-05 2.82043e-05 0.00200918 0.00165168 2.74116e-05 3.12417e-05 0.0020723 2.17919e-05 0.00188939 0.00208361 2.72918e-05 2.57895e-05 2.89086e-05 0.00216477 0.00183954 2.62598e-05 2.25729e-05 0.0024915 2.65773e-05 0.00202189 2.37524e-05 0.00182268 2.57326e-05 2.21371e-05 0.00260705 2.87477e-05 2.08328e-05 2.85066e-05 0.00243242 0.00222939 0.00206544 0.00171095 2.07231e-05 2.42873e-05 2.44369e-05 2.31688e-05 0.00202347 2.61311e-05 0.00190002 2.55025e-05 2.94298e-05 0.0022264 0.00197089 2.98712e-05 2.196e-05 2.54656e-05 2.89495e-05 0.00208325 3.09456e-05 2.43752e-05 0.00193167 2.51335e-05 2.32766e-05 2.7855e-05 2.91836e-05 0.00157761 2.14264e-05 3.15788e-05 0.00145565 0.00165164 2.48711e-05 0.00173462 2.64984e-05 3.03747e-05 0.00186952 2.50928e-05 2.60635e-05 2.94855e-05 0.00194612 2.5166e-05 2.73211e-05 0.00170443 0.00227614 0.00178802 0.00214805 2.71557e-05 2.87861e-05 0.00228013 2.57159e-05 2.95351e-05 0.00198667 0.00201012 0.00233549 2.68114e-05 0.00207204 0.00170237 2.55283e-05 2.73852e-05 0.00196404 2.63259e-05 2.52465e-05 0.00243065 2.94757e-05 0.00210391 3.03603e-05 0.00201999 0.00191763 0.00168251 0.00231947 2.48599e-05 3.14568e-05 2.74831e-05 0.00224295 0.0024634 0.00186588 2.39026e-05 0.00146472 0.00197804 2.45443e-05 0.00191507 0.00204307 0.0017513 2.63273e-05 0.00182118 2.66789e-05 2.75026e-05 0.00182515 2.48011e-05 2.6313e-05 3.10127e-05 0.00224217 0.00228475 2.40962e-05 0.0019616 2.14252e-05 0.00212409 2.89162e-05 1.96414e-05 2.98547e-05 0.00244743 0.00202422 2.11683e-05 0.00175679 0.00226904 1.87732e-05 0.00220515 1.73284e-05 0.00174826 0.00143328 0.00207233 2.59584e-05 2.35914e-05 0.00218627 2.7987e-05 0.00259437 0.00226648 0.00187485 0.00184694 0.00175016 0.00177442 0.00149799 0.00198444 2.46646e-05 0.00227171 2.80253e-05 2.9154e-05 0.00155341 0.00178296 0.00159406 3.16609e-05 0.00173943 2.74736e-05 0.00229749 0.00141619 2.53648e-05 0.00155008 2.19592e-05 2.96498e-05 2.08818e-05 0.00202649 1.89479e-05 0.00207894 3.15474e-05 3.28151e-05 0.00237905 0.00203467 0.00184982 0.00155264 0.00212058 2.29448e-05 2.22763e-05 0.00213154 0.00174683 3.22242e-05 0.00183512 2.9097e-05 0.00151186 0.00198239 1.84138e-05 0.002037 1.98393e-05 0.00213731 2.83863e-05 0.00178121 
0.00217841 0.00212975 0.00202487 2.67824e-05 0.0015382 2.381e-05 2.37651e-05 0.00200532 2.09908e-05 2.2137e-05 0.00159415 0.0016071 2.3591e-05 2.16759e-05 0.00219941 0.00173696 2.41908e-05 0.00227095 0.00172107 0.00192046 0.0017547 0.00199253 2.43076e-05 3.5131e-05 0.00180924 0.0021028 0.00162151 2.17188e-05 2.95163e-05 1.53741e-05 0.00193217 2.16765e-05 3.37734e-05 2.65477e-05 0.00179392 2.27901e-05 2.77053e-05 2.536e-05 3.13964e-05 0.00181894 0.00179959 2.57408e-05 2.81609e-05 0.00186973 2.61888e-05 2.03575e-05 3.1476e-05 0.00191768 2.34158e-05 2.33913e-05 0.00150693 2.47033e-05 0.00149877 0.00215587 0.00197992 2.34019e-05 0.00176649 2.75683e-05 0.00152748 3.25522e-05 2.44047e-05 0.00207614 0.00155598 0.00208511 0.00215578 0.00175262 0.00183701 2.48509e-05 2.56075e-05 0.00191548 2.58087e-05 2.56715e-05 0.0015919 2.66934e-05 2.7608e-05 2.91652e-05 2.58698e-05 2.7822e-05 2.80228e-05 0.00213951 0.00185732 2.5055e-05 0.0015348 0.00203389 2.61411e-05 3.2034e-05 0.00147071 0.00173367 0.00181984 0.00201031 2.52956e-05 0.00200482 0.00206681 2.08113e-05 3.45396e-05 0.0019915 0.00244748 1.90114e-05 0.00225965 2.72063e-05 2.83847e-05 0.00193093 0.00208379 2.65052e-05 2.39434e-05 2.14221e-05 0.00175474 0.00196826 2.55112e-05 2.7516e-05 2.12719e-05 2.81729e-05 2.51557e-05 0.00209248 2.51293e-05 0.00198028 2.29959e-05 0.00195631 0.0017184 2.58152e-05 2.46576e-05 0.00190431 2.87275e-05 2.45896e-05 0.00251123 0.00222791 0.00160477 2.12079e-05 2.26898e-05 2.21671e-05 2.03108e-05 1.97194e-05 2.26045e-05 2.17251e-05 2.81345e-05 2.64082e-05 2.48907e-05 0.00199063 2.66153e-05 0.00195825 0.00147833 0.00186347 2.71614e-05 0.00196822 0.00169377 0.00212201 0.00193122 2.41011e-05 2.6071e-05 2.69841e-05 2.07765e-05 2.82844e-05 2.87915e-05 0.00232467 0.00214717 0.00200626 2.09028e-05 0.00181635 2.49554e-05 2.25403e-05 1.73052e-05 0.00218942 0.00180042 0.00159881 0.00180975 0.00258131 2.68543e-05 0.00201676 0.00176707 2.56737e-05 2.11631e-05 3.03051e-05 2.89628e-05 2.55503e-05 1.71176e-05 2.53275e-05 0.00203986 2.80997e-05 2.94805e-05 2.44797e-05 2.64705e-05 3.49165e-05 0.00182068 0.00176636 3.45687e-05 2.03209e-05 0.00207067 0.00187242 1.9001e-05 2.87541e-05 0.00186446 0.00187468 0.00186443 2.38069e-05 0.00177071 2.45764e-05 2.35895e-05 2.71253e-05 2.18027e-05 2.18436e-05 2.64883e-05 2.87727e-05 2.34342e-05 2.95265e-05 0.00153301 0.00231193 0.00202645 2.57373e-05 0.00178689 2.7248e-05 2.2364e-05 2.06599e-05 0.00216613 0.00212331 0.00154319 0.00204479 2.71423e-05 2.37582e-05 0.0024021 0.00198628 2.73086e-05 2.7387e-05 2.57108e-05 2.43997e-05 2.39759e-05 2.77844e-05 2.62241e-05 0.00173808 0.00214234 1.87991e-05 2.28877e-05 0.00142687 0.00239585 0.00189929 0.00166683 0.00252959 2.55923e-05 0.00154267 0.0027552 0.00181414 0.00139804 2.29534e-05 0.00221796 0.00225958 3.01894e-05 0.00146237 0.0019878 2.71442e-05 0.00230505 2.50633e-05 0.00210208 2.65786e-05 0.00156043 0.00230063 3.16922e-05 2.02298e-05 0.00170736 2.88347e-05 2.12374e-05 2.62166e-05 0.00211078 2.24273e-05 1.76473e-05 2.66036e-05 2.81794e-05 2.58845e-05 2.04455e-05 0.00173136 0.00191165 0.00217555 0.00164752 2.25807e-05 2.97336e-05 2.45164e-05 2.57663e-05 2.16747e-05 0.00170668 0.00199995 2.16404e-05 0.001736 2.66091e-05 2.25403e-05 2.34456e-05 1.85741e-05 0.00162974 0.00207541 0.00198978 0.00177319 0.0020937 0.00185759 0.00224589 0.00164897 0.00228919 0.00210968 2.32999e-05 2.01759e-05 0.00183919 2.06291e-05 0.00165618 0.00175405 2.88999e-05 0.00206887 0.00171492 2.23894e-05 0.00143962 0.00226517 2.01238e-05 2.35795e-05 0.00188772 0.00189454 2.24516e-05 0.00192797 0.00191379 0.00205209 2.55672e-05 2.17171e-05 0.00230248 2.34712e-05 0.00190631 2.49288e-05 2.92223e-05 2.55664e-05 2.74402e-05 2.48572e-05 0.00226059 2.48622e-05 2.60894e-05 0.00202428 0.00194228 0.00226943 0.00182117 2.06973e-05 2.42516e-05 0.0016433 2.71268e-05 0.00194275 0.0017406 0.00234828 0.00153773 0.00158427 0.00216054 2.58156e-05 0.00212076 0.00206558 2.50751e-05 3.65041e-05 0.00161331 2.60849e-05 0.00185281 2.05737e-05 2.32829e-05 2.09954e-05 2.45448e-05 2.31035e-05 0.00221407 0.00188198 0.00203422 0.00159714 2.30342e-05 0.00184425 0.00174545 2.7091e-05 2.58561e-05 0.00234378 0.00168084 0.00180784 2.15284e-05 0.00217948 2.42187e-05 0.00187399 0.00167653 0.00161895 0.00206987 0.00169323 2.44871e-05 0.00217734 3.23149e-05 2.25992e-05 0.00179456 2.16495e-05 0.00158995 2.17816e-05 2.97545e-05 2.24995e-05 0.0022675 2.52391e-05 0.00189703 2.38876e-05 0.00218901 0.00146419 0.00172541 2.20775e-05 2.70438e-05 2.2779e-05 2.74633e-05 2.34874e-05 0.00187564 3.03723e-05 0.00185739 0.00129228 2.71591e-05 2.60891e-05 0.00224682 0.00180401 0.00176334 0.00218114 0.0022762 0.00184246 0.00183449 2.40324e-05 0.0014945 3.05055e-05 2.35019e-05 0.0022447 2.4869e-05 2.63708e-05 0.00228166 2.30192e-05 2.22775e-05 0.00163275 2.8601e-05 0.00200239 0.00182429 2.27595e-05 2.77965e-05 0.00132985 0.00184601 2.47274e-05 0.00276829 2.58072e-05 2.28105e-05 3.01275e-05 0.0014543 2.50986e-05 0.00205059 2.31122e-05 2.84869e-05 0.00147197 2.85378e-05 2.97295e-05 2.31304e-05 0.00139757 3.22862e-05 1.94925e-05 0.0016477 0.00166239 2.44136e-05 0.00153494 1.76253e-05 0.00161415 1.87084e-05 0.00233403 0.0015122 2.89637e-05 0.00197536 0.00195868 2.69264e-05 2.45714e-05 2.47852e-05 2.61991e-05 2.9364e-05 0.00138056 2.11673e-05 2.77523e-05 0.0022185 2.25158e-05 2.19191e-05 2.61529e-05 0.00208849 0.00177041 2.67026e-05 0.00167024 0.00209956 0.00184028 0.00166742 0.00119641 2.38187e-05 0.00187644 3.18651e-05 0.00154647 2.82546e-05 0.0022087 0.0019081 0.00217531 0.00206873 2.83406e-05 0.00204296 2.20927e-05 3.38523e-05 1.84956e-05 3.126e-05 2.89515e-05 3.64274e-05 2.2561e-05 0.00197925 2.90973e-05 2.9685e-05 0.00236381 2.62359e-05 2.59409e-05 0.00151393 0.00241289 0.00264495 0.0018435 3.0488e-05 2.44352e-05 0.00213808 2.77472e-05 2.30704e-05 0.0014582 2.48245e-05 0.00187544 0.00255538 2.59825e-05 0.00217356 0.00239986 0.00181916 0.00180115 0.0018522 2.94718e-05 1.72798e-05 0.00188785 0.00203312 0.00187699 0.00150096 2.64809e-05 2.06507e-05 2.2352e-05 2.37359e-05 2.91632e-05 0.00170201 2.28945e-05 0.001303 2.4837e-05 2.78363e-05 0.00200003 0.00187682 2.44599e-05 0.00202818 0.00239573 2.50444e-05 0.00170046 0.00187655 0.00222599 2.82019e-05 2.21153e-05 0.00170568 0.00184371 0.0019122 0.00155346 2.5973e-05 2.08449e-05 0.00178075 0.00203963 0.00228166 0.00224154 0.00176414 0.00172521 2.00297e-05 0.00231916 2.46614e-05 0.00228254 0.00139161 0.00206055 0.00171295 0.00194317 0.00172112 2.5129e-05 0.00187909 2.36527e-05 0.0023123 2.61224e-05 1.63224e-05 0.00171195 3.18447e-05 2.57385e-05 0.00201113 0.00205906 0.00186768 2.74152e-05 0.00210804 1.77774e-05 0.00189921 2.59081e-05 2.93986e-05 0.00209018 0.00186394 0.00224262 2.1106e-05 2.96207e-05 0.00221598 0.002214 2.01422e-05 2.25454e-05 0.00193787 2.21525e-05 2.82643e-05 0.00206812 2.40473e-05 0.00219451 0.00138641 2.07417e-05 0.00155781 0.00207322 2.61313e-05 0.00197422 2.77921e-05 2.67668e-05 0.00168709 0.00225946 0.00179801 0.00164004 0.00178934 2.66798e-05 0.00131585 0.0016969 2.6664e-05 2.05761e-05 0.00192678 2.41579e-05 0.00230339 0.0023434 2.84192e-05 0.0019128 0.00178676 2.343e-05 1.68092e-05 0.00176766 2.16145e-05 2.5426e-05 0.00209721 0.00242502 1.69933e-05 0.00214102 0.002273 0.00201035 0.0019405 0.00189047 0.0014112 0.00171735 2.32674e-05 0.00198705 0.00191375 2.62657e-05 3.00356e-05 0.00203734 0.00199966 2.68609e-05 2.60926e-05 1.89394e-05 0.00246792 0.002238 0.00206381 2.56144e-05 2.71524e-05 0.00206275 0.00236028 0.00168706 2.75131e-05 2.80019e-05 0.00156188 0.00163849 0.00213707 0.00159536 0.00190362 2.45022e-05 0.0021798 0.00191461 0.00181206 0.00192021 0.00167025 1.93542e-05 2.86906e-05 0.00196338 0.00217483 0.0019574 2.63044e-05 3.24382e-05 2.49573e-05 0.00162876 0.00200871 2.18205e-05 0.00215977 2.12872e-05 0.0020587 2.23848e-05 0.00164102 0.00264964 2.24449e-05 3.18737e-05 2.45123e-05 2.30066e-05 0.00235346 0.00184433 3.08288e-05 2.24118e-05 2.0448e-05 0.00232317 2.56336e-05 0.00186521 0.00206992 0.0023608 2.62746e-05 2.61435e-05 2.3535e-05 0.0021428 0.00200805 0.00223761 2.5443e-05 2.41288e-05 0.00141761 0.00168227 0.00216517 0.00168182 0.00179872 2.69407e-05 2.09641e-05 0.00199692 3.25782e-05 3.1847e-05 0.00220352 0.00188271 0.00239734 2.15401e-05 0.00132299 0.00233092 0.00259534 0.00170273 2.91897e-05 0.00237203 0.00144061 2.29899e-05 0.00180455 0.001771 2.46544e-05 2.03853e-05 0.00196327 0.00184192 0.00190176 0.00200321 3.0274e-05 2.72584e-05 2.79445e-05 2.59814e-05 0.00205169 0.00190596 0.00151773 2.41854e-05 2.88702e-05 2.40612e-05 0.0022751 0.00252233 0.0018709 2.13152e-05 2.08505e-05 0.00213857 0.00180317 2.94956e-05 0.00241404 0.00185062 0.00195144 0.00206055 2.19805e-05 0.00175905 2.53238e-05 0.00222721 0.00237582 0.00168728 0.00191743 2.73841e-05 2.70777e-05 0.00182615 0.001964 2.48704e-05 0.00131379 0.00204895 2.51129e-05 2.27814e-05 0.00234318 2.41044e-05 3.17238e-05 0.00216489 2.3383e-05 0.00221428 2.7418e-05 2.70314e-05 0.0021879 2.31983e-05 0.00175147 0.00219966 2.5466e-05 1.94621e-05 2.40694e-05 2.92059e-05 2.68123e-05 2.65136e-05 2.34555e-05 2.66544e-05 2.37844e-05 0.00232309 2.83734e-05 2.50182e-05 2.97095e-05 2.72095e-05 0.00224465 2.90735e-05 0.00187439 0.00232635 2.06836e-05 1.96496e-05 0.00201122 0.00180559 2.51449e-05 0.00157457 2.82205e-05 2.4681e-05 0.00195802 0.00239827 0.00189295 2.86635e-05 2.71798e-05 0.00187314 0.00178608 2.71089e-05 0.00194097 2.42678e-05 0.00151977 2.18393e-05 0.00211776 0.00157459 3.1959e-05 0.00196326 0.00183832 0.00202409 2.43067e-05 2.52716e-05 2.25119e-05 2.18601e-05 0.00155464 0.00190837 0.00264803 0.00237354 2.15255e-05 0.00200452 3.04079e-05 0.00162659 0.0021378 2.4456e-05 2.27759e-05 0.002101 0.00159608 0.00234057 0.00216667 2.21794e-05 0.00214507 0.001798 2.17154e-05 0.0020193 0.00184912 0.00199533 0.00223347 2.12239e-05 0.00208701 0.00260858 2.05286e-05 1.90599e-05 0.00172823 1.93684e-05 0.0019845 0.00219053 2.29123e-05 0.00198549 0.00184224 0.00165756 2.85925e-05 0.00156743 0.00188689 2.18816e-05 2.91862e-05 2.34939e-05 2.51948e-05 0.0018067 0.00213883 2.33628e-05 0.00200517 0.00212414 2.72692e-05 2.33013e-05 3.45487e-05 0.00201876 2.49535e-05 2.43305e-05 0.00244518 0.00180586 2.60533e-05 0.00262911 0.00185272 3.16274e-05 0.00198144 2.25501e-05 0.00199752 2.87109e-05 2.36601e-05 2.24652e-05 2.09365e-05 0.00198517 0.00215367 0.00183948 2.94469e-05 2.60319e-05 2.09942e-05 0.00187501 2.59287e-05 2.71494e-05 0.00204373 2.33019e-05 2.85556e-05 2.37232e-05 0.0021944 2.6535e-05 0.00210774 0.00198121 2.15082e-05 0.00186839 0.00187903 0.00174698 2.60442e-05 3.15504e-05 0.00231236 2.4487e-05 0.00182723 2.72174e-05 0.00191314 0.00157854 0.00215777 2.70336e-05 2.59144e-05 0.00198088 2.60033e-05 2.60412e-05 0.00145276 2.01603e-05 0.00135921 2.45897e-05 2.09189e-05 2.75897e-05 0.00151157 0.00199018 1.95067e-05 0.00196019 2.7544e-05 2.27944e-05 2.40469e-05 2.05003e-05 2.62114e-05 2.08969e-05 1.84856e-05 2.53605e-05 0.00216686 2.33347e-05 0.00238541 0.00213886 1.67838e-05 2.14723e-05 1.95483e-05 0.00221784 1.78505e-05 0.00168007 2.31877e-05 2.13639e-05 0.00215619 2.24797e-05 0.0018013 0.00193479 0.00160569 3.01607e-05 0.00189314 2.15643e-05 0.00244839 0.00239364 2.24972e-05 2.28872e-05 2.56613e-05 2.40302e-05 2.67566e-05 0.00193979 0.00200292 2.39274e-05 2.07321e-05 0.00225325 2.48268e-05 0.00211369 1.85963e-05 2.80536e-05 0.00151662 2.33093e-05 0.00148706 2.15766e-05 0.00203054 2.37158e-05 
0.00224882 0.00239063 0.00205285 1.80114e-05 0.00177916 1.33515e-05 1.44324e-05 0.00164452 2.03804e-05 9.85012e-06 0.0015314 0.00203935 1.28454e-05 9.83187e-06 0.00213873 0.00168728 1.64288e-05 0.00224694 0.00196554 0.00181039 0.00180799 0.00195392 1.71088e-05 1.70485e-05 0.00193012 0.00207625 0.00131 1.39856e-05 1.47599e-05 1.32897e-05 0.0016362 1.20523e-05 1.87383e-05 1.56053e-05 0.00173077 1.60073e-05 1.64559e-05 1.54668e-05 1.66455e-05 0.001793 0.00183948 1.55438e-05 1.84829e-05 0.00156619 1.49845e-05 1.20296e-05 1.95876e-05 0.00186107 1.14234e-05 1.2523e-05 0.00216153 1.63982e-05 0.00169233 0.00270524 0.00195162 1.21147e-05 0.00158704 1.34867e-05 0.00183168 1.72983e-05 1.4823e-05 0.00210339 0.00174416 0.00153028 0.00179773 0.00157822 0.00172001 1.70243e-05 1.85881e-05 0.00180165 1.55577e-05 1.65264e-05 0.00190172 1.66564e-05 1.78014e-05 1.65695e-05 1.86924e-05 1.38493e-05 1.42229e-05 0.00212495 0.00178742 1.78829e-05 0.00163816 0.00194354 1.69499e-05 1.88544e-05 0.00177314 0.00179169 0.00183694 0.00240428 1.6224e-05 0.00211016 0.00212683 1.31319e-05 2.07396e-05 0.00191241 0.00166931 1.44961e-05 0.00194369 1.87803e-05 1.63342e-05 0.00168546 0.00226146 1.7942e-05 1.34949e-05 1.45959e-05 0.00137023 0.00176629 1.67343e-05 1.56759e-05 1.09765e-05 1.77114e-05 1.93808e-05 0.00199427 1.47146e-05 0.00185396 1.5494e-05 0.00190555 0.00177554 1.4307e-05 1.18401e-05 0.00216723 1.21223e-05 1.48237e-05 0.0021008 0.00160468 0.00154004 1.27971e-05 1.50125e-05 1.27065e-05 1.29072e-05 1.42797e-05 1.38459e-05 1.42351e-05 1.72323e-05 1.7848e-05 1.69514e-05 0.00148501 1.66331e-05 0.0015875 0.00156739 0.00229115 1.6594e-05 0.00201775 0.00195045 0.00199089 0.00189872 1.15457e-05 1.86096e-05 1.52687e-05 1.37683e-05 1.62882e-05 2.1451e-05 0.00238797 0.00205559 0.00212339 1.5494e-05 0.00182973 1.73562e-05 1.44888e-05 1.34992e-05 0.00190569 0.00187417 0.00163535 0.00223877 0.00246125 1.51292e-05 0.00203658 0.00199806 1.59305e-05 1.78854e-05 1.51351e-05 1.85488e-05 1.85209e-05 1.44126e-05 1.29506e-05 0.00200794 1.66234e-05 1.59268e-05 1.43624e-05 1.63099e-05 1.82388e-05 0.00204698 0.00195725 1.70182e-05 1.43673e-05 0.00214255 0.00198595 1.3293e-05 1.71366e-05 0.00194081 0.00231613 0.00201989 1.32349e-05 0.0019813 1.49823e-05 1.57683e-05 1.73533e-05 1.67777e-05 1.36596e-05 1.49036e-05 1.67652e-05 1.32944e-05 1.84492e-05 0.00155339 0.00204347 0.00242083 1.53557e-05 0.00152035 1.94049e-05 1.34209e-05 1.53939e-05 0.00223917 0.00241527 0.00167045 0.00220239 1.69141e-05 1.63565e-05 0.00204377 0.00207065 1.2756e-05 1.79263e-05 1.98351e-05 1.39427e-05 1.58838e-05 1.80463e-05 1.73704e-05 0.00145773 0.00168204 1.19046e-05 1.37904e-05 0.00168314 0.0021717 0.00180025 0.00204289 0.00233452 1.5539e-05 0.00116015 0.00263257 0.00196109 0.0016029 1.40557e-05 0.00217934 0.00209634 1.80729e-05 0.0014925 0.00208619 1.48293e-05 0.00199364 1.38075e-05 0.00231381 1.60821e-05 0.00154092 0.00216859 1.57379e-05 1.1956e-05 0.00231787 1.70445e-05 1.40751e-05 1.52289e-05 0.00206148 1.22601e-05 1.53517e-05 1.79552e-05 1.54466e-05 1.71821e-05 1.39674e-05 0.00194359 0.00237706 0.00217899 0.00199775 1.43875e-05 1.73652e-05 1.56296e-05 1.72438e-05 1.67529e-05 0.00170331 0.00209005 1.5838e-05 0.00199228 1.43415e-05 1.34666e-05 1.78065e-05 1.30841e-05 0.00188872 0.0019382 0.00157751 0.00233962 0.00219225 0.00202893 0.00215395 0.00208725 0.001945 0.00207517 1.88362e-05 1.21228e-05 0.00197965 1.41176e-05 0.00153483 0.00185609 1.53975e-05 0.00174484 0.00204961 1.43861e-05 0.00160887 0.0023361 1.5451e-05 1.57541e-05 0.00211222 0.0019345 1.62795e-05 0.00216751 0.00193548 0.00188261 1.48969e-05 1.42974e-05 0.00263786 1.35772e-05 0.00185721 1.37297e-05 1.71049e-05 1.79687e-05 1.73934e-05 1.29087e-05 0.00201812 1.72276e-05 1.72033e-05 0.00172942 0.0021173 0.00196251 0.00176613 1.37913e-05 1.33894e-05 0.00179137 1.90989e-05 0.00203039 0.00180805 0.00181336 0.00166333 0.00140226 0.00188206 1.45244e-05 0.00189084 0.00212477 1.87249e-05 1.89101e-05 0.00179111 1.4867e-05 0.0019704 1.58333e-05 1.66163e-05 1.21192e-05 1.37057e-05 1.14365e-05 0.00190561 0.00189725 0.00194785 0.00180019 1.50214e-05 0.00179421 0.00171061 1.57721e-05 1.56584e-05 0.00216322 0.0018268 0.00210357 1.23997e-05 0.00171001 1.64708e-05 0.00211309 0.00146886 0.00158675 0.00179843 0.00128872 1.44418e-05 0.00194318 1.53259e-05 1.35914e-05 0.00195265 1.5389e-05 0.00166452 1.66719e-05 1.64369e-05 1.44871e-05 0.00230706 1.81773e-05 0.00155075 1.49952e-05 0.00210229 0.00148659 0.00176682 1.34996e-05 1.92134e-05 1.23331e-05 1.43305e-05 1.56013e-05 0.00197768 1.6946e-05 0.00229307 0.00171668 1.64379e-05 1.26201e-05 0.00208089 0.00198415 0.00145282 0.00209804 0.00195188 0.00210313 0.00149526 1.63979e-05 0.00172711 1.3509e-05 1.66528e-05 0.00194951 1.55107e-05 1.52554e-05 0.00199103 1.71777e-05 1.5233e-05 0.00168086 1.51612e-05 0.00230734 0.00178824 1.13713e-05 1.54154e-05 0.00182319 0.00171533 1.68221e-05 0.00180976 1.89288e-05 1.73251e-05 1.52126e-05 0.00131472 1.76391e-05 0.00221053 1.28905e-05 1.59399e-05 0.00146341 1.38267e-05 1.5416e-05 1.61855e-05 0.0018397 1.62231e-05 1.7046e-05 0.00213477 0.00195263 1.38073e-05 0.00202392 1.44579e-05 0.00134545 1.39164e-05 0.00207269 0.00155371 1.5573e-05 0.00190644 0.00239211 1.2309e-05 1.60184e-05 1.55753e-05 1.82452e-05 1.81805e-05 0.00224441 1.55849e-05 1.61109e-05 0.00207273 1.67912e-05 1.69927e-05 1.91754e-05 0.00214626 0.00224479 1.61029e-05 0.00229103 0.0022623 0.00156755 0.00205638 0.00142053 1.78243e-05 0.0013451 1.91846e-05 0.00189594 1.71999e-05 0.0022474 0.00190303 0.00183829 0.00214251 1.59141e-05 0.00226358 1.35038e-05 2.02442e-05 1.4272e-05 1.67914e-05 1.93301e-05 2.20393e-05 1.38718e-05 0.00192951 1.7353e-05 1.93157e-05 0.00219177 1.57304e-05 1.54434e-05 0.00182396 0.0022644 0.00283473 0.00205202 1.96376e-05 1.35699e-05 0.00202347 1.63904e-05 1.75512e-05 0.00159723 1.36967e-05 0.00151632 0.00247382 1.5325e-05 0.0016993 0.00178037 0.00164404 0.00179275 0.0019609 1.61281e-05 1.28078e-05 0.00199335 0.00206279 0.00179439 0.00185431 1.49322e-05 1.74748e-05 1.44113e-05 1.47308e-05 1.68053e-05 0.00230426 1.22018e-05 0.00153038 1.38903e-05 1.6457e-05 0.00196477 0.0015677 1.92316e-05 0.00186546 0.00216047 1.85212e-05 0.00166928 0.00172023 0.00172282 1.59036e-05 1.67393e-05 0.00165427 0.00210571 0.00193798 0.00179412 1.1864e-05 1.28996e-05 0.00177166 0.00226345 0.00266389 0.00199519 0.00191312 0.00184028 1.15531e-05 0.00240679 1.48303e-05 0.00195012 0.00167698 0.00240344 0.00158205 0.00218108 0.00199401 1.52243e-05 0.00175241 1.71586e-05 0.00198067 1.46435e-05 1.25726e-05 0.00166853 2.14443e-05 1.50968e-05 0.00197189 0.00183218 0.00172575 1.45307e-05 0.00239552 1.39102e-05 0.0017005 1.39517e-05 1.50011e-05 0.00181097 0.00169601 0.00186518 1.38198e-05 1.71201e-05 0.00227624 0.00264104 1.50805e-05 1.45152e-05 0.00174416 1.76614e-05 1.49274e-05 0.00211366 1.34391e-05 0.00218583 0.00183563 1.17898e-05 0.00196919 0.00186113 2.10239e-05 0.00148811 1.97899e-05 1.58647e-05 0.00165066 0.00176567 0.00190707 0.00170015 0.00159544 1.84866e-05 0.00178889 0.00171979 1.92859e-05 1.27684e-05 0.00205838 1.46696e-05 0.00225731 0.00213203 1.66803e-05 0.00184725 0.00158176 1.47461e-05 1.18228e-05 0.00244857 1.40784e-05 1.69221e-05 0.00198346 0.00230739 1.30953e-05 0.00192403 0.00259709 0.00202178 0.00168539 0.00160853 0.00184567 0.00193183 1.3418e-05 0.00186523 0.00174109 1.6022e-05 1.47114e-05 0.00185144 0.00210256 1.39011e-05 1.56712e-05 1.39412e-05 0.00226998 0.00245843 0.00195957 1.49837e-05 1.38649e-05 0.00175653 0.00227767 0.00221338 1.47903e-05 1.54264e-05 0.0017467 0.00189574 0.00204638 0.00154027 0.00229254 1.43797e-05 0.0019224 0.00225892 0.00226365 0.0018301 0.0018131 1.48186e-05 1.66233e-05 0.0019111 0.0017848 0.0018417 1.63964e-05 1.49552e-05 1.52505e-05 0.00210303 0.00222855 1.21288e-05 0.00217976 1.46314e-05 0.00218809 1.12969e-05 0.00175767 0.00202841 1.23768e-05 1.82558e-05 1.69624e-05 1.33487e-05 0.00198594 0.00202508 1.95571e-05 1.46203e-05 1.21736e-05 0.00188867 1.84593e-05 0.00218614 0.002116 0.00187447 1.30675e-05 1.5685e-05 1.56837e-05 0.00200259 0.00205939 0.00212367 1.42102e-05 1.46659e-05 0.0020346 0.00167279 0.0025369 0.00196516 0.00182176 1.59471e-05 1.39081e-05 0.00232259 1.97528e-05 1.50946e-05 0.00208892 0.00175717 0.00182564 1.49991e-05 0.00191445 0.00215658 0.00202168 0.00179722 2.04489e-05 0.00222504 0.00189201 1.53036e-05 0.00192261 0.00214679 1.79699e-05 1.30976e-05 0.00238684 0.00198464 0.00208079 0.00195017 1.4592e-05 1.24031e-05 1.69144e-05 1.6669e-05 0.00210439 0.00186768 0.00181788 1.38794e-05 1.48324e-05 1.7327e-05 0.00188253 0.00217912 0.00186155 1.48741e-05 1.04898e-05 0.00202452 0.00140854 1.52851e-05 0.00247478 0.00194008 0.00160732 0.00189807 1.74574e-05 0.00161821 1.40577e-05 0.00195843 0.00223985 0.00188917 0.00210684 1.64199e-05 1.87854e-05 0.00183792 0.00167828 1.9442e-05 0.00153836 0.00256169 1.85718e-05 1.59999e-05 0.00237394 1.47626e-05 2.08884e-05 0.0024032 1.36144e-05 0.00249509 1.69499e-05 1.6918e-05 0.00237493 1.37421e-05 0.00203361 0.00213312 1.70673e-05 1.26817e-05 1.36363e-05 1.4037e-05 1.46947e-05 1.19925e-05 1.33212e-05 1.72531e-05 1.29431e-05 0.00187979 1.99671e-05 1.44696e-05 1.64713e-05 1.77374e-05 0.00170518 1.53376e-05 0.00176673 0.00195741 1.36674e-05 1.28214e-05 0.0023079 0.00271856 1.11718e-05 0.00153118 1.39582e-05 1.77666e-05 0.00171148 0.00152389 0.00185164 1.58004e-05 1.39038e-05 0.00183601 0.00218394 1.735e-05 0.00215949 1.38849e-05 0.00177556 1.43967e-05 0.00208925 0.00169749 2.21549e-05 0.00165673 0.00191546 0.00216764 1.43579e-05 1.79623e-05 1.6732e-05 1.70941e-05 0.00140464 0.00212653 0.00263191 0.00189736 1.17901e-05 0.00214375 1.58105e-05 0.00208369 0.00210061 1.66585e-05 1.81645e-05 0.00213866 0.00185374 0.00193478 0.00222822 1.52863e-05 0.00219501 0.00183878 1.49808e-05 0.00174444 0.00168959 0.00201005 0.00235132 1.39657e-05 0.00195749 0.00189587 1.20189e-05 1.32378e-05 0.00167346 1.34806e-05 0.00199195 0.00213915 1.59127e-05 0.00198713 0.00224591 0.0025332 1.49279e-05 0.00182571 0.00214962 1.56202e-05 1.61833e-05 1.56568e-05 1.5024e-05 0.00178133 0.00239489 1.38094e-05 0.00250324 0.00235165 1.50833e-05 1.54276e-05 1.92375e-05 0.00204073 1.39021e-05 1.43286e-05 0.00199138 0.00198811 1.76687e-05 0.00203161 0.00161323 1.83197e-05 0.00190108 1.37755e-05 0.00197538 1.75677e-05 1.64475e-05 1.4041e-05 1.02813e-05 0.0016333 0.00219441 0.00193531 1.73749e-05 1.8804e-05 1.09518e-05 0.00198847 1.46162e-05 1.66481e-05 0.00210463 1.33338e-05 1.53986e-05 1.3465e-05 0.0019446 1.50424e-05 0.00169627 0.00214213 1.43504e-05 0.00169824 0.00191885 0.00152553 1.61241e-05 1.83857e-05 0.00201401 1.51128e-05 0.00166076 1.73059e-05 0.00215415 0.00129985 0.00258981 1.86246e-05 1.64745e-05 0.00168958 1.72604e-05 1.9449e-05 0.00172021 1.73062e-05 0.00145862 1.40858e-05 1.45158e-05 1.72233e-05 0.00223815 0.00188538 1.05083e-05 0.00210736 1.52197e-05 1.84819e-05 1.6417e-05 1.72096e-05 1.27744e-05 1.50235e-05 1.28373e-05 1.46172e-05 0.00212356 1.68396e-05 0.00253826 0.00181538 1.20038e-05 1.55326e-05 1.41613e-05 0.00159315 1.27669e-05 0.00193209 1.36831e-05 1.10565e-05 0.0018189 1.25974e-05 0.00189621 0.00208385 0.00159777 1.55266e-05 0.00182307 1.6104e-05 0.00262946 0.00237453 1.63668e-05 1.3475e-05 1.81757e-05 1.37674e-05 1.87795e-05 0.00199704 0.00188941 1.59124e-05 1.50157e-05 0.00203884 1.49401e-05 0.00215702 1.18961e-05 1.42708e-05 0.00165462 1.42779e-05 0.00182543 1.66149e-05 0.00238554 1.95315e-05 
0.000407002 0.00042772 0.00034477 0.00195598 0.000316753 0.00149475 0.00157262 0.000365981 0.00177733 0.00110621 0.000334627 0.000361416 0.0014164 0.00130154 0.000375087 0.000317309 0.00199275 0.000405032 0.000407555 0.000382401 0.000297849 0.000394165 0.00140696 0.00174637 0.000409628 0.000370291 0.00029159 0.00145626 0.00163456 0.00138944 0.000405858 0.00117448 0.00233763 0.00152133 0.000422225 0.00166996 0.0018792 0.00170926 0.00193609 0.000345144 0.000406393 0.00165623 0.00188078 0.000363363 0.00142779 0.00137844 0.00210693 0.000370294 0.00139366 0.00142045 0.000337923 0.00204054 0.000296728 0.000472012 0.000355264 0.00121553 0.000275344 0.00146376 0.000393296 0.00199412 0.00144099 0.000303883 0.000305055 0.000371053 0.00036489 0.000253838 0.000359532 0.00151584 0.00164165 0.000334205 0.00207275 0.00139679 0.000452745 0.00142342 0.00168006 0.00162242 0.00193695 0.00164513 0.00191812 0.000412797 0.000298069 0.0018642 0.000353025 0.000336707 0.00176317 0.00155318 0.0002773 0.000373165 0.000403251 0.000403863 0.00156233 0.000397004 0.000395191 0.00146743 0.00191331 0.000411532 0.00037039 0.00123237 0.000406548 0.00232701 0.00166026 0.000338444 0.000448767 0.00153748 0.00179303 0.00177656 0.0002883 0.000325816 0.00173485 0.00146989 0.00111239 0.00204257 0.00178974 0.000397954 0.00152896 0.000427455 0.00179504 0.000291429 0.000286624 0.00194747 0.00168686 0.000439914 0.00154254 0.00159213 0.000416774 0.000424296 0.000292811 0.00137458 0.00130814 0.00131528 0.00127519 0.00136775 0.00144589 0.00140294 0.00171568 0.0019452 0.00157682 0.00038972 0.0020515 0.000421212 0.000271638 0.000449499 0.00160064 0.000423351 0.000275625 0.000421199 0.00045255 0.00111234 0.00169944 0.00145123 0.00149861 0.00174839 0.00199198 0.000385395 0.000497713 0.000295237 0.00193682 0.000413031 0.00169331 0.00137722 0.00112021 0.000337854 0.000444266 0.000290864 0.00030663 0.000457622 0.00247067 0.000401776 0.000409558 0.00152706 0.00190305 0.00165725 0.00167315 0.00186477 0.00179544 0.00166729 0.000361766 0.00138402 0.00141786 0.00122887 0.00139822 0.0020895 0.000363657 0.000388832 0.00190585 0.00157534 0.000393383 0.000409328 0.00152121 0.00193569 0.000337059 0.000334002 0.000327576 0.0015825 0.000347191 0.00154329 0.00175054 0.00177631 0.00155008 0.00171492 0.00174592 0.00195986 0.00154442 0.00214851 0.000290501 0.000359346 0.000440578 0.00133059 0.000327873 0.00190288 0.00141441 0.00169131 0.000449131 0.000418772 0.000320599 0.000443526 0.00186158 0.00200183 0.000423341 0.000337049 0.00183184 0.00186679 0.00207852 0.00117008 0.00155915 0.00202211 0.00195235 0.000337074 0.000460046 0.00145706 0.00178272 0.00031897 0.000438261 0.000365813 0.000351767 0.000420559 0.0022301 0.000249372 0.000448501 0.000340311 0.000237527 0.00160787 0.00037011 0.000382619 0.00206071 0.000273217 0.000343339 0.00173325 0.000392544 0.00160771 0.000410662 0.00150644 0.000359018 0.000342713 0.00176944 0.00151063 0.000404333 0.00199191 0.00152017 0.00188119 0.000429145 0.00136217 0.00155036 0.00192573 0.00195489 0.00162545 0.00139246 0.00042775 0.000410193 0.000397155 0.000308429 0.00178765 0.00215132 0.00159962 0.0016736 0.00214483 0.000387008 0.000389104 0.00157303 0.000341689 0.00183367 0.00137343 0.00134365 0.00153454 0.00038489 0.000404027 0.00039105 0.000362024 0.000419244 0.000341908 0.000379911 0.000309257 0.000362162 0.000321386 0.00180962 0.00109896 0.000400646 0.00162467 0.000306579 0.000274647 0.00195467 0.000437075 0.000289075 0.0016013 0.000336831 0.000440162 0.00162454 0.00151546 0.000485848 0.00033818 0.00178661 0.000372227 0.000324275 0.00039564 0.00239472 0.00126358 0.000422366 0.00129837 0.000434138 0.00170232 0.00143196 0.00186138 0.00189054 0.00157014 0.000429184 0.00144889 0.00180366 0.000356005 0.000426906 0.000402664 0.000367554 0.00115433 0.00171973 0.000334848 0.00178257 0.000288949 0.000374245 0.000370189 0.000259831 0.000280375 0.00035459 0.0013293 0.000408034 0.000408522 0.00146437 0.00188343 0.000390579 0.00142052 0.000402492 0.00207101 0.00138089 0.0012187 0.00159502 0.00139123 0.000371313 0.000462327 0.000318578 0.000291038 0.00132977 0.000309369 0.000458024 0.00173061 0.0012274 0.000421292 0.000363776 0.000311659 0.0014229 0.000305798 0.00170243 0.000291341 0.000317801 0.000323655 0.00037397 0.000260034 0.00123406 0.000347246 0.00170064 0.00141599 0.000275342 0.00174587 0.00033163 0.00163455 0.00177332 0.00138986 0.000445693 0.00214994 0.000353708 0.00186362 0.000387279 0.000337568 0.000423741 0.00135265 0.00181069 0.00146516 0.00169792 0.00169132 0.000398738 0.00191195 0.000441968 0.000288882 0.00178216 0.00116765 0.000442306 0.000349651 0.000320861 0.000387929 0.00038275 0.000382334 0.000402448 0.0015353 0.000346083 0.00173171 0.00169122 0.000399407 0.0017089 0.00142664 0.000321881 0.00163298 0.00136894 0.000273317 0.00189113 0.000428358 0.000328209 0.00159821 0.00172836 0.000390035 0.000412648 0.0015981 0.000474277 0.00187095 0.00192164 0.00172234 0.000289668 0.00133285 0.000358863 0.00143126 0.00194424 0.000306783 0.00163324 0.00174665 0.00192706 0.000328231 0.00167432 0.00163795 0.000358176 0.000303667 0.00159317 0.000411455 0.00150681 0.000327793 0.00127477 0.000361182 0.000278086 0.00130622 0.000350085 0.000408523 0.00130351 0.00131491 0.00135219 0.00185613 0.00178998 0.00032825 0.00144164 0.00175043 0.000336722 0.00185218 0.00161813 0.00167573 0.0003155 0.000364645 0.00191024 0.000352766 0.000367926 0.000427647 0.000407336 0.000204522 0.00156175 0.00043888 0.00197306 0.000395365 0.00161781 0.000411606 0.000362973 0.000459093 0.000434852 0.00189811 0.00039999 0.00144901 0.00190857 0.00126079 0.00175894 0.00230521 0.00241046 0.0015009 0.000338591 0.00180728 0.00186504 0.000438947 0.0016736 0.00160927 0.000304542 0.000440466 0.000431644 0.000296817 0.0015818 0.00160099 0.000368718 0.00180046 0.00179078 0.000322078 0.00146429 0.000334071 0.000524133 0.00166726 0.000339718 0.00044815 0.000314847 0.000353262 0.000312721 0.0020404 0.00140853 0.000337292 0.000382671 0.000387208 0.000364132 0.00186704 0.00160312 0.00139936 0.00164528 0.00135245 0.000374186 0.00140712 0.000338211 0.00209515 0.00173189 0.000402841 0.000282988 0.00197952 0.000325692 0.000481434 0.0019753 0.000362699 0.000393733 0.000353506 0.00191571 0.00193016 0.000364332 0.000392663 0.000358199 0.000325609 0.00147433 0.00137199 0.000396013 0.000432627 0.000444397 0.000446021 0.000277514 0.000389524 0.0016603 0.000435254 0.00178182 0.000465431 0.00035228 0.000365564 0.000287031 0.000327295 0.000378665 0.00159091 0.000326916 0.00169431 0.000395436 0.00129919 0.00145746 0.000273233 0.00213715 0.00158063 0.000298601 0.000360458 0.000339634 0.00186256 0.000433101 0.00168065 0.000319573 0.00169561 0.00148547 0.000423735 0.000335944 0.000285096 0.00140182 0.00150115 0.000441848 0.000412827 0.00152153 0.00186892 0.00043573 0.00150786 0.00186721 0.000444228 0.00167105 0.000378363 0.000368844 0.0012767 0.000265033 0.000401788 0.00207199 0.000429737 0.00203448 0.00191605 0.000309703 0.000424794 0.000351885 0.000316379 0.000330524 0.00178498 0.000384423 0.000356219 0.00149044 0.00109978 0.000344941 0.00165602 0.000346415 0.000439759 0.00166532 0.000428317 0.000419129 0.00163641 0.00133706 0.000406905 0.00140793 0.00122785 0.000425089 0.00049201 0.00139517 0.000436112 0.000418742 0.000379017 0.000323038 0.000284362 0.000322319 0.000348501 0.00155269 0.000372499 0.000378104 0.00146876 0.00173406 0.000343492 0.000362268 0.00132315 0.00136246 0.00157064 0.000392683 0.000382686 0.00039303 0.00166835 0.00198803 0.000404565 0.000436232 0.000375204 0.00200269 0.00166603 0.000405924 0.000388302 0.000313493 0.000287776 0.00044638 0.00156352 0.000402088 0.000445729 0.000442288 0.000337448 0.000399679 0.00146055 0.001661 0.0003226 0.000337922 0.000397404 0.00219346 0.00195541 0.00175764 0.000311597 0.000387368 0.00130209 0.000400274 0.00143075 0.000351749 0.00147791 0.000329736 0.000484194 0.00148436 0.00203449 0.00175067 0.00180792 0.000475258 0.000336252 0.00182104 0.00131685 0.00123198 0.000372915 0.00187493 0.000378264 0.000370612 0.000387183 0.00162011 0.0019341 0.00154246 0.000437831 0.000386024 0.000397999 0.00175522 0.00142134 0.000379375 0.00022302 0.000449415 0.000372844 0.000319442 0.00141593 0.00149489 0.000396285 0.00190317 0.00176934 0.000406213 0.00034547 0.00049667 0.00153669 0.000395021 0.000490462 0.00039492 0.000380174 0.00225485 0.000407361 0.00033903 0.00158676 0.000313212 0.000406747 0.00190354 0.00131475 0.000456482 0.000355871 0.000355814 0.000354979 0.00170113 0.0016907 0.00153423 0.00161007 0.000456536 0.000367095 0.000424516 0.00147863 0.00159874 0.00143881 0.000434973 0.000430025 0.00038878 0.00153418 0.00118355 0.000354481 0.000327136 0.00162915 0.000354028 0.000359824 0.000337361 0.000418462 0.00160411 0.000362838 0.00172923 0.000427427 0.000439379 0.00031354 0.00041279 0.00154992 0.00205453 0.000440217 0.000372288 0.00184175 0.000335858 0.000374455 0.00203653 0.00148647 0.000382009 0.00173543 0.00197628 0.000433694 0.00149411 0.000430355 0.0016213 0.00193381 0.000426462 0.0015288 0.000358099 0.000363205 0.00210101 0.00140597 0.00178943 0.0015798 0.00150225 0.00153922 0.00145454 0.0018526 0.00169999 0.000421242 0.00188797 0.00178949 0.00142625 0.00192723 0.000379364 0.00188219 0.000380163 0.000466834 0.00146696 0.00103785 0.000403481 0.000408913 0.00167428 0.000301736 0.00117481 0.00157526 0.000278791 0.00038255 0.000328862 0.00182662 0.00168073 0.000413061 0.000344439 0.00170111 0.000337061 0.00194013 0.000378631 0.00153866 0.000404479 0.000382568 0.00237856 0.000368592 0.000379164 0.000373425 0.00158186 0.00195904 0.00171151 0.00158033 0.000269495 0.000307233 0.00039336 0.00037486 0.00130563 0.000320175 0.00170086 0.000395561 0.000387198 0.00175504 0.0014778 0.000392826 0.000370875 0.000333952 0.000355633 0.00154305 0.000468817 0.000350443 0.00163193 0.00031141 0.000375717 0.000408011 0.000390343 0.00160043 0.000438665 0.000361694 0.00113366 0.00141062 0.000444213 0.00137236 0.00032392 0.000451893 0.00152927 0.000344859 0.000423625 0.000349777 0.00166257 0.000323859 0.000309089 0.00195649 0.00188739 0.00141375 0.00155123 0.000295254 0.000406413 0.00146534 0.000441389 0.000377247 0.00202288 0.0015268 0.00204406 0.000401279 0.001473 0.00139286 0.000450055 0.000335976 0.00188127 0.000447106 0.000298854 0.00188042 0.000438166 0.00154248 0.000458064 0.0016718 0.0013463 0.00123157 0.00157182 0.000352503 0.000396385 0.000363242 0.00179567 0.00208526 0.00176936 0.000347499 0.00157465 0.00144976 0.000374997 0.00156491 0.00177109 0.00158143 0.00042582 0.0018554 0.000406725 0.000441286 0.00144565 0.000431353 0.000331873 0.000398203 0.00170343 0.00208135 0.000423351 0.00162315 0.000403465 0.00184559 0.000408826 0.000281505 0.000385875 0.00184085 0.00163378 0.000370424 0.00155368 0.00196838 0.000283212 0.00157768 0.000269228 0.0017842 0.00154196 0.00150061 0.000300961 0.000378311 0.00137291 0.000422806 0.00191645 0.00182166 0.0017093 0.00139555 0.00161739 0.00135658 0.0016622 0.00155879 0.000411029 0.00168792 0.000396318 0.000379015 0.00122796 0.00138171 0.00171189 0.000435286 0.00146329 0.000410316 0.00157761 0.00160442 0.00043045 0.0013654 0.000405293 0.000424795 0.000285212 0.00145625 0.000366997 0.00154461 0.000428917 0.0004687 0.00194771 0.00164769 0.00147447 0.00156652 0.00222924 0.000411791 0.000330864 0.00169828 0.00163077 0.000414407 0.00162717 0.000437019 0.00150026 0.00175934 0.000349066 0.00152474 0.000292877 0.00153205 0.000479467 0.00149916 
0.00207162 0.0026066 0.00192532 2.59148e-05 0.00173263 2.19536e-05 2.38177e-05 0.00183812 2.98608e-05 1.96648e-05 0.00149888 0.00187949 2.20723e-05 2.17851e-05 0.00229484 0.00224378 2.47806e-05 0.0019566 0.00207356 0.00195623 0.00196371 0.00182194 1.94682e-05 2.63275e-05 0.00196871 0.00188968 0.00152865 1.95476e-05 2.3102e-05 1.85926e-05 0.00202988 1.87586e-05 3.14953e-05 2.61224e-05 0.00213487 2.61998e-05 2.89267e-05 2.56296e-05 2.52516e-05 0.00177963 0.00228674 2.34848e-05 2.04925e-05 0.00194383 2.36966e-05 2.18173e-05 2.88978e-05 0.00193088 2.30272e-05 2.35744e-05 0.00165411 2.60732e-05 0.0016157 0.00258668 0.00150621 1.86482e-05 0.00186545 2.24522e-05 0.00200855 2.41263e-05 2.35771e-05 0.0018027 0.00161685 0.00176137 0.0020865 0.00141059 0.00176772 2.07525e-05 2.0649e-05 0.00154282 2.95003e-05 2.36441e-05 0.00212529 2.47158e-05 2.88257e-05 1.99815e-05 2.80294e-05 1.44149e-05 2.60875e-05 0.00225976 0.00155232 2.65805e-05 0.00202822 0.00201436 2.68724e-05 2.61333e-05 0.00150195 0.00198086 0.00212999 0.00218785 2.56725e-05 0.00181999 0.00200486 2.33746e-05 2.17963e-05 0.00180921 0.00186536 2.44577e-05 0.00224837 2.48945e-05 2.53643e-05 0.00171927 0.00202611 2.24635e-05 2.21694e-05 2.71597e-05 0.00119245 0.00179552 2.28177e-05 1.77213e-05 1.86091e-05 2.34348e-05 2.60909e-05 0.00169973 2.35613e-05 0.00192322 2.2771e-05 0.00161916 0.00198894 2.51447e-05 2.61958e-05 0.00165345 2.10601e-05 2.72839e-05 0.00224613 0.00235047 0.00152682 1.9198e-05 2.28049e-05 1.88887e-05 2.05692e-05 2.47995e-05 2.28431e-05 2.27037e-05 2.39261e-05 2.34922e-05 2.17047e-05 0.00220961 2.68575e-05 0.00198378 0.0015403 0.00216675 2.67705e-05 0.00207622 0.00197518 0.00164993 0.0023495 2.42746e-05 2.52032e-05 2.14271e-05 2.13598e-05 2.7515e-05 2.83998e-05 0.00213842 0.00234592 0.00179514 2.26837e-05 0.00185713 2.55805e-05 2.28027e-05 1.89499e-05 0.00173155 0.00201321 0.00181976 0.00240166 0.00245088 2.35152e-05 0.00179919 0.00169115 2.83893e-05 2.64491e-05 2.2033e-05 2.25346e-05 2.65575e-05 2.30231e-05 2.1138e-05 0.00204905 2.39185e-05 2.19898e-05 2.07225e-05 2.51624e-05 2.91279e-05 0.00178415 0.00165531 2.6918e-05 2.0521e-05 0.00233307 0.00185774 2.4755e-05 2.7628e-05 0.00185096 0.00196763 0.00177802 2.47949e-05 0.00187567 1.88236e-05 2.15214e-05 2.6514e-05 2.34301e-05 2.47562e-05 2.44136e-05 2.77989e-05 2.13984e-05 2.4623e-05 0.00156093 0.00222644 0.002257 1.8758e-05 0.00167833 2.45651e-05 2.24785e-05 2.41806e-05 0.00220429 0.00242249 0.00155147 0.0021682 2.5737e-05 2.41206e-05 0.00197689 0.00168291 2.52116e-05 2.64116e-05 2.88629e-05 2.16523e-05 1.68406e-05 2.2749e-05 2.47335e-05 0.00154181 0.0020072 1.97491e-05 2.61518e-05 0.00177304 0.00201751 0.00203218 0.00203764 0.00216438 2.9944e-05 0.00135917 0.00287498 0.00176321 0.001406 1.98418e-05 0.00222344 0.00195667 2.82859e-05 0.00138687 0.00196077 2.59907e-05 0.00197646 2.21112e-05 0.00176407 2.38568e-05 0.00170161 0.0018854 2.13856e-05 1.9541e-05 0.00210634 2.45056e-05 2.06057e-05 2.37307e-05 0.00217193 2.01734e-05 2.03034e-05 2.47877e-05 2.82848e-05 2.05187e-05 2.10286e-05 0.00199685 0.00218434 0.00191829 0.00221218 2.45889e-05 2.62004e-05 1.84909e-05 2.22363e-05 2.5272e-05 0.00157686 0.00181314 2.34202e-05 0.00155818 2.30491e-05 2.08689e-05 2.19608e-05 1.80976e-05 0.0024132 0.00180499 0.00127765 0.00201083 0.00185884 0.00215146 0.00201017 0.00195474 0.00216873 0.0018441 2.02413e-05 1.64838e-05 0.0017784 1.88812e-05 0.00167354 0.00166475 2.88088e-05 0.001966 0.0015407 2.52002e-05 0.0016326 0.00195937 2.22603e-05 2.29447e-05 0.00161154 0.00186762 2.5919e-05 0.00170744 0.00190175 0.0020243 2.59219e-05 2.1243e-05 0.00236158 1.65112e-05 0.00191453 2.52173e-05 2.19807e-05 2.55229e-05 2.29782e-05 2.57416e-05 0.00201607 1.85816e-05 2.55608e-05 0.00196752 0.00182616 0.00181941 0.00191225 2.15009e-05 1.99873e-05 0.00194066 2.3505e-05 0.00173678 0.00201225 0.0020135 0.00159127 0.0014857 0.00193844 2.27885e-05 0.00211256 0.0022804 2.07951e-05 2.4548e-05 0.00211337 1.83112e-05 0.00203384 2.35229e-05 1.92116e-05 1.73387e-05 2.04063e-05 1.93195e-05 0.00230542 0.00202148 0.00164335 0.00173097 2.01196e-05 0.000908884 0.00247459 1.93993e-05 1.74008e-05 0.00223489 0.00158081 0.00154273 1.8938e-05 0.00207104 2.51213e-05 0.00161209 0.0017446 0.00143932 0.00181956 0.00160694 2.15775e-05 0.00242309 2.58351e-05 1.77396e-05 0.00162082 2.17811e-05 0.00167138 2.43988e-05 2.22082e-05 2.03101e-05 0.0020807 3.13015e-05 0.0017354 2.44647e-05 0.00230347 0.00157656 0.00203353 1.77512e-05 2.5675e-05 2.18315e-05 2.24181e-05 2.17724e-05 0.00226156 2.3556e-05 0.00208861 0.00157766 2.6579e-05 2.15433e-05 0.00230212 0.00186753 0.00176332 0.00198493 0.00228345 0.00170838 0.00201175 2.20774e-05 0.00189801 2.60185e-05 1.82686e-05 0.00185193 2.34224e-05 2.0138e-05 0.00223305 2.41238e-05 2.06476e-05 0.0016546 2.84568e-05 0.00199934 0.00144901 1.95083e-05 2.40822e-05 0.00196513 0.00209186 2.45632e-05 0.0023377 2.75943e-05 2.75572e-05 2.5588e-05 0.0014594 2.3663e-05 0.00183783 2.19421e-05 2.84162e-05 0.00166217 2.34198e-05 2.19819e-05 2.60961e-05 0.00170272 2.10137e-05 1.93981e-05 0.00181152 0.00184116 2.16942e-05 0.00200115 2.48461e-05 0.00184012 2.08748e-05 0.00177378 0.00170928 2.0058e-05 0.00206234 0.00217631 2.61283e-05 2.03155e-05 2.19176e-05 1.94716e-05 2.19146e-05 0.00181933 2.40499e-05 2.37221e-05 0.00195599 2.1655e-05 2.20582e-05 2.14511e-05 0.00210093 0.00161798 2.67688e-05 0.0023437 0.0019307 0.00206439 0.002042 0.00133469 1.85557e-05 0.00166474 2.98591e-05 0.00192529 2.57645e-05 0.00182985 0.00176301 0.00169846 0.00192288 2.707e-05 0.00225299 2.03501e-05 2.85275e-05 1.80284e-05 2.25332e-05 3.19742e-05 2.49364e-05 2.49941e-05 0.0018665 2.30974e-05 2.33604e-05 0.00250408 1.85579e-05 2.54578e-05 0.00155201 0.00253258 0.00221031 0.002186 2.88872e-05 2.77756e-05 0.0020046 1.92671e-05 2.24448e-05 0.00165847 2.15862e-05 0.00145842 0.00244053 2.49029e-05 0.00191721 0.00237938 0.00172991 0.00204831 0.00172839 2.17571e-05 1.95022e-05 0.00224576 0.00191236 0.00207692 0.00180409 2.81412e-05 2.18725e-05 2.39497e-05 1.75345e-05 2.13598e-05 0.00222524 2.21979e-05 0.001643 2.1664e-05 2.62096e-05 0.00207967 0.00160276 2.18339e-05 0.00174177 0.00222451 2.73428e-05 0.00195858 0.00162762 0.00175073 2.31831e-05 2.21581e-05 0.00146369 0.00195257 0.00174597 0.00168404 1.95315e-05 1.60415e-05 0.00209285 0.00241049 0.0019671 0.00232182 0.00184953 0.00186554 1.92126e-05 0.00215035 2.59907e-05 0.00223916 0.00175856 0.00219115 0.00146968 0.00201354 0.00191708 2.45439e-05 0.00175146 2.4978e-05 0.00207037 2.60772e-05 2.08783e-05 0.00159391 2.57411e-05 2.06524e-05 0.00209665 0.00267498 0.00160637 2.25847e-05 0.00228103 1.91298e-05 0.00168102 2.43154e-05 1.94617e-05 0.00188103 0.00180941 0.00179688 2.08818e-05 2.78806e-05 0.00183394 0.00225354 1.78792e-05 2.43059e-05 0.00193972 2.31241e-05 2.91528e-05 0.00182532 2.48311e-05 0.00230307 0.0020381 1.74393e-05 0.00189863 0.00177825 2.60391e-05 0.00196724 2.39807e-05 2.20054e-05 0.00172856 0.00185506 0.00170586 0.00142389 0.00156806 2.31605e-05 0.0019502 0.00204489 2.1909e-05 2.13695e-05 0.00191718 2.50275e-05 0.00222416 0.00234371 2.45347e-05 0.00202257 0.0019834 2.22754e-05 2.24064e-05 0.00222482 2.14295e-05 2.55544e-05 0.00230704 0.00217033 2.4158e-05 0.00210947 0.00256056 0.00192878 0.00180749 0.00151323 0.00208279 0.00194296 1.88369e-05 0.00214109 0.00184002 2.27978e-05 2.60758e-05 0.00189098 0.00238872 1.83837e-05 2.32943e-05 2.48367e-05 0.00220954 0.00226978 0.0016987 2.39131e-05 2.65298e-05 0.00198632 0.00219873 0.00205525 2.9521e-05 1.96307e-05 0.00188962 0.00187777 0.00192991 0.00137738 0.00196765 2.01121e-05 0.00238891 0.00230286 0.00194284 0.00179542 0.00189773 2.14778e-05 2.47433e-05 0.00168339 0.00223758 0.00206954 2.98201e-05 2.96978e-05 2.02572e-05 0.00133656 0.0023172 2.1062e-05 0.00222007 2.1923e-05 0.00212404 2.08123e-05 0.0016931 0.00248076 2.18403e-05 2.34035e-05 2.3221e-05 2.27174e-05 0.00202583 0.00201653 2.81145e-05 2.45825e-05 1.89965e-05 0.00176537 2.2485e-05 0.00168752 0.00198784 0.00214536 2.1169e-05 2.47943e-05 2.49405e-05 0.00213961 0.00235621 0.00211291 2.57071e-05 2.19247e-05 0.00192694 0.00172542 0.0022205 0.00177404 0.00183383 2.00309e-05 2.21036e-05 0.00235031 2.3278e-05 2.0721e-05 0.00203098 0.00192421 0.00217904 2.02372e-05 0.00216029 0.00201185 0.00177826 0.00180474 2.32177e-05 0.00217556 0.00190928 2.10948e-05 0.0019839 0.00211969 2.53728e-05 2.19339e-05 0.00217325 0.0021873 0.00182687 0.00232036 2.35539e-05 2.34871e-05 2.39049e-05 1.97055e-05 0.00183885 0.00208837 0.00214386 2.76583e-05 1.56983e-05 2.50042e-05 0.00267635 0.00231173 0.00198722 1.76963e-05 1.68536e-05 0.00209768 0.00149401 2.51391e-05 0.00206002 0.00157737 0.00225319 0.00214681 2.58663e-05 0.00180573 2.10526e-05 0.00237735 0.00241283 0.00187936 0.00212742 2.45181e-05 3.10346e-05 0.00196414 0.00193816 2.1869e-05 0.00166779 0.00187724 2.77391e-05 2.28708e-05 0.00200384 2.25428e-05 2.83299e-05 0.00205825 2.21398e-05 0.00203757 2.21976e-05 2.59047e-05 0.00200087 2.16671e-05 0.00206088 0.00198519 2.54669e-05 1.85586e-05 2.06715e-05 2.5001e-05 2.70802e-05 2.38671e-05 1.93373e-05 2.15225e-05 2.10358e-05 0.00186355 2.49557e-05 2.30961e-05 2.11803e-05 2.44364e-05 0.00189805 1.93938e-05 0.00209571 0.00224807 2.41055e-05 2.19802e-05 0.00246618 0.00213928 2.4388e-05 0.00160408 1.72638e-05 2.22291e-05 0.00178916 0.00200408 0.00167093 2.20942e-05 2.23109e-05 0.00154524 0.00183551 2.12083e-05 0.00217013 2.25618e-05 0.00168636 2.168e-05 0.00166918 0.00185668 3.42055e-05 0.00208727 0.00180234 0.00199565 2.47525e-05 2.19546e-05 2.1432e-05 2.12339e-05 0.00149451 0.00176122 0.00217402 0.00184833 1.89149e-05 0.0017724 2.13968e-05 0.00218201 0.00197813 2.62804e-05 1.70749e-05 0.00162555 0.00178773 0.00181139 0.00184982 2.25063e-05 0.00229187 0.00181647 2.49404e-05 0.00194201 0.00162322 0.00204414 0.00177059 2.10617e-05 0.00181378 0.00236254 2.16485e-05 2.35764e-05 0.00181903 1.96363e-05 0.00195737 0.00226362 2.02383e-05 0.0021707 0.00183881 0.00167145 2.41267e-05 0.00197278 0.00218765 2.6159e-05 2.30636e-05 2.03059e-05 2.47942e-05 0.00191251 0.00231915 2.37589e-05 0.00253747 0.00207604 2.80979e-05 2.00522e-05 2.54891e-05 0.00213167 1.81524e-05 2.14572e-05 0.00220587 0.00140695 2.75081e-05 0.00224565 0.00171683 2.57374e-05 0.00219586 2.00619e-05 0.00213003 2.12359e-05 1.9398e-05 2.08327e-05 2.49713e-05 0.00201266 0.00232904 0.0018074 2.10697e-05 2.58651e-05 2.75338e-05 0.00150447 1.91136e-05 2.31399e-05 0.00185405 2.17912e-05 2.41562e-05 2.05302e-05 0.00221788 2.10734e-05 0.00169755 0.00217233 2.22692e-05 0.00188216 0.00187623 0.00186558 2.40874e-05 2.98154e-05 0.00225855 2.07697e-05 0.00156443 2.89644e-05 0.00215622 0.0015143 0.00211386 2.47546e-05 2.15936e-05 0.00180997 2.3599e-05 2.75774e-05 0.00177429 2.21689e-05 0.00151411 2.14724e-05 1.79908e-05 2.29145e-05 0.0015336 0.00218084 2.30777e-05 0.00234225 2.67511e-05 2.28904e-05 2.8698e-05 1.98307e-05 1.9526e-05 2.10219e-05 1.7914e-05 2.1643e-05 0.00206431 2.05633e-05 0.00253351 0.00251115 2.01456e-05 2.02752e-05 2.24061e-05 0.00208827 1.97053e-05 0.00199324 2.36448e-05 2.01987e-05 0.00213826 2.1752e-05 0.00144288 0.00245691 0.00173488 2.12328e-05 0.00195255 2.70936e-05 0.00177168 0.00257402 2.40872e-05 2.24649e-05 2.0404e-05 2.19719e-05 2.75438e-05 0.00200746 0.00148255 2.44523e-05 2.12731e-05 0.00244782 2.49223e-05 0.00171324 1.77991e-05 2.12082e-05 0.00134422 2.40989e-05 0.00156701 2.11987e-05 0.0016348 2.1643e-05 
0.000868272 0.000792956 0.000705089 0.00167917 0.000686841 0.00115156 0.00122788 0.000650338 0.00141557 0.00106589 0.000733174 0.000695186 0.00102483 0.000988056 0.000837204 0.000788192 0.00160786 0.000805255 0.000751242 0.000749253 0.000758705 0.000633849 0.00122058 0.00152403 0.000646944 0.000588872 0.00075597 0.00101123 0.00121212 0.0011484 0.000698368 0.00114082 0.00168255 0.00153531 0.000669173 0.00157946 0.00156709 0.00122107 0.00160082 0.000568298 0.000778323 0.00125831 0.00144956 0.00068987 0.00145315 0.00106941 0.00162429 0.00069521 0.000966774 0.00123798 0.000782607 0.00138583 0.000678946 0.000806009 0.000677852 0.00127752 0.000538653 0.00148965 0.000772792 0.00166965 0.00120652 0.000653169 0.000558443 0.000636334 0.000762371 0.000567693 0.000740984 0.00118651 0.00151777 0.000573707 0.00139237 0.00133084 0.000801862 0.00135687 0.00140861 0.00103431 0.00131077 0.00104517 0.00153193 0.000829543 0.000620776 0.00138775 0.000614137 0.000720142 0.00132678 0.00135428 0.000693847 0.000608666 0.000796924 0.00067577 0.00116438 0.000625747 0.000704299 0.00103196 0.00150465 0.000744815 0.000684509 0.00100848 0.000842255 0.00148916 0.0012575 0.000632833 0.00076712 0.00140915 0.00135179 0.00122949 0.000603772 0.000610839 0.0014257 0.00120752 0.00117701 0.00154997 0.00129178 0.000637925 0.000949957 0.000624586 0.00132853 0.000556286 0.000590663 0.00128685 0.00137721 0.000741752 0.00111621 0.00136752 0.000918787 0.00068558 0.000490837 0.00106294 0.00146451 0.000907236 0.00111014 0.0011392 0.00129643 0.00122596 0.00134875 0.00113432 0.00118618 0.000738679 0.00131789 0.000611202 0.000683101 0.000717987 0.00130632 0.000766595 0.000514804 0.000639736 0.000816775 0.000962459 0.00130335 0.00124595 0.00116172 0.00157196 0.00126153 0.000723415 0.000828542 0.00070927 0.00134702 0.000663119 0.00147195 0.00126421 0.00106964 0.000531784 0.00065408 0.000615983 0.000740433 0.000820418 0.00148297 0.000803509 0.000823761 0.00143918 0.0013173 0.00140422 0.00115293 0.00116541 0.00131759 0.00115003 0.000615922 0.00138275 0.00140345 0.00134487 0.00145752 0.00150653 0.000719579 0.000685274 0.00163069 0.00100976 0.000690905 0.000731349 0.00116136 0.00150926 0.000699419 0.000674997 0.000631291 0.00155159 0.000805965 0.000945843 0.00119628 0.00107432 0.00117543 0.00108767 0.00116155 0.00130389 0.00110395 0.00125246 0.000547309 0.00064231 0.000679202 0.00106338 0.000525221 0.00153571 0.00110898 0.00106634 0.000891331 0.00091252 0.000650625 0.00062715 0.00135326 0.00143696 0.000894138 0.000792535 0.00112769 0.00157092 0.00141026 0.00122972 0.00110912 0.0011375 0.00153496 0.00069443 0.000865514 0.00104121 0.00134279 0.000545319 0.000742533 0.000723774 0.000701225 0.000987503 0.00126513 0.000466802 0.000910223 0.000772385 0.000557588 0.00122194 0.000821578 0.000716293 0.0016113 0.000700465 0.000567872 0.00134329 0.000684991 0.00112568 0.000757676 0.00111433 0.000584067 0.000786202 0.00134906 0.00109694 0.000701243 0.00138522 0.000910801 0.00129314 0.000806849 0.000988607 0.00106597 0.00126134 0.00170498 0.00151622 0.0011605 0.000730128 0.000821071 0.000731753 0.000663713 0.00119673 0.00164637 0.00107922 0.00137867 0.00127275 0.000664062 0.000813271 0.00136542 0.000783932 0.00118951 0.0010724 0.00146927 0.00107956 0.000664792 0.000591016 0.000709053 0.000743243 0.000717291 0.00083135 0.000909732 0.000653847 0.000729407 0.000725369 0.00112848 0.00100025 0.000686831 0.00106558 0.000498488 0.000548012 0.00150239 0.000700037 0.000588011 0.00125275 0.000542987 0.000791649 0.00129162 0.00132065 0.000723757 0.000617609 0.0013392 0.000748763 0.00070379 0.00076857 0.00153895 0.00130448 0.000695037 0.00109399 0.000665509 0.0014001 0.00146216 0.00156328 0.00151834 0.00131944 0.000669651 0.00115473 0.00136751 0.000732717 0.000906645 0.000868458 0.000798319 0.0009771 0.00129559 0.000675541 0.0014102 0.000667465 0.000664083 0.000629421 0.000743135 0.000744183 0.000706595 0.00104031 0.000790681 0.000751045 0.00146378 0.001466 0.000657366 0.00142214 0.000767537 0.00125482 0.00143164 0.00113748 0.0011974 0.00100966 0.000786087 0.000727855 0.000690143 0.000683489 0.00156021 0.000622065 0.000752938 0.00134622 0.0012236 0.000830069 0.000659192 0.000672225 0.00108281 0.000634515 0.00144615 0.000769898 0.000539688 0.000596325 0.00072756 0.000598738 0.00111283 0.000773382 0.00135876 0.00120183 0.000556557 0.00145678 0.000706129 0.00152987 0.00138407 0.000960909 0.000826457 0.00156583 0.000578921 0.00183108 0.000779367 0.000637121 0.000758141 0.00110043 0.00154655 0.00108245 0.00131085 0.00148331 0.000691572 0.00137702 0.000868378 0.000588125 0.00138023 0.00115737 0.000760372 0.000631424 0.000682176 0.000710263 0.000867787 0.000661398 0.00063346 0.00114706 0.000714712 0.00142588 0.00124269 0.000718891 0.00130067 0.00118879 0.000759006 0.00136951 0.00145957 0.000666752 0.0013193 0.000790466 0.000556009 0.00115285 0.00126985 0.000709462 0.00073768 0.0012778 0.000905535 0.00148156 0.00128788 0.00143772 0.000549593 0.00119208 0.000663486 0.00117972 0.00134989 0.000506333 0.00127093 0.00115673 0.00119828 0.00060733 0.0014263 0.00108722 0.000779764 0.000687484 0.0011962 0.000817527 0.00118432 0.000633317 0.00106204 0.000679078 0.000503746 0.00142397 0.000857705 0.000834297 0.0011489 0.00141587 0.00150826 0.00127618 0.00127899 0.000517391 0.00124559 0.00133668 0.000823405 0.00122504 0.00120427 0.00147052 0.000787097 0.000857097 0.00119919 0.000794481 0.000810691 0.000696549 0.000705703 0.000446773 0.00105858 0.000563056 0.00150903 0.000595059 0.00165181 0.000729474 0.000785658 0.000755547 0.000858529 0.00130552 0.000785956 0.0011577 0.00155884 0.00125876 0.0016211 0.00140794 0.00166511 0.00125295 0.000684218 0.00116372 0.00148049 0.000877627 0.00147237 0.00117093 0.000552562 0.000754871 0.000785629 0.000663413 0.00137627 0.00124254 0.000687128 0.00127683 0.00143898 0.000525131 0.00125534 0.000644197 0.00088249 0.00126929 0.00071551 0.000752907 0.000553742 0.000667588 0.000708394 0.00135858 0.00114051 0.000748489 0.000731749 0.000845953 0.000699054 0.00150387 0.00115325 0.00109447 0.00131086 0.00167727 0.00077621 0.00134084 0.000562424 0.00131772 0.00134104 0.000831866 0.000620525 0.00133948 0.000644992 0.000898179 0.00134183 0.000641975 0.000631239 0.000670336 0.00125729 0.00133656 0.00065699 0.000638985 0.00074945 0.000607608 0.00115294 0.00120438 0.000712689 0.000645784 0.000800182 0.000773132 0.000665566 0.000751647 0.00128688 0.000688039 0.00111398 0.000884652 0.000724334 0.000735577 0.000698044 0.000666296 0.000617705 0.00133311 0.00063563 0.00131916 0.000757052 0.00125565 0.0011643 0.000517351 0.00129695 0.00163252 0.000680119 0.000739086 0.000586687 0.001257 0.000756201 0.00118533 0.000753782 0.000962049 0.00117382 0.000728898 0.000629507 0.000678968 0.000990371 0.00156071 0.000808388 0.000761721 0.00117113 0.00127236 0.000684102 0.00106925 0.00139355 0.000757786 0.0014515 0.000703095 0.000689026 0.00132738 0.000671682 0.000730479 0.00155533 0.000761542 0.00182728 0.00138425 0.000688589 0.000569528 0.000609825 0.000580181 0.000549007 0.00151067 0.000751304 0.000517299 0.0014356 0.00116204 0.00062735 0.00123075 0.000643731 0.000735403 0.00160594 0.000814894 0.000740946 0.00122462 0.00110043 0.000710857 0.0010979 0.00128898 0.000756359 0.000927967 0.00113356 0.000722395 0.000706777 0.00081051 0.000748165 0.000660271 0.000623711 0.000706739 0.0014844 0.000701342 0.000812029 0.00130433 0.00125875 0.000630524 0.000771972 0.00138739 0.00123303 0.00115336 0.00069848 0.000697757 0.000802402 0.0012907 0.00137152 0.000738407 0.000965819 0.000523874 0.00133465 0.00117425 0.000628281 0.000680873 0.000859001 0.000634668 0.000812493 0.00117964 0.000767886 0.000694996 0.000763832 0.000643563 0.000608102 0.00114031 0.00125598 0.000603745 0.000783075 0.000812557 0.00170427 0.00141283 0.00134967 0.000539802 0.000789394 0.00103803 0.000791481 0.00114152 0.000726591 0.00118623 0.000679766 0.000783299 0.00111078 0.00144223 0.00141018 0.00127264 0.000715224 0.000742435 0.00145193 0.00116977 0.000947208 0.000805425 0.0014985 0.000772066 0.000801703 0.000730034 0.00110334 0.00172731 0.00146232 0.000799762 0.00076781 0.000781661 0.00119219 0.0011169 0.000769906 0.000666777 0.000909295 0.000729434 0.00069305 0.00108862 0.00146192 0.000789721 0.00148687 0.00140016 0.000642927 0.000702934 0.000808494 0.00141906 0.0007581 0.000848827 0.000775191 0.000621813 0.00153006 0.00080135 0.000609735 0.00128087 0.000760942 0.000767358 0.00146329 0.000988401 0.000791229 0.000700813 0.000829199 0.00078729 0.00131438 0.00116524 0.0013692 0.00130857 0.000644763 0.000664301 0.000638601 0.00124475 0.00143373 0.00134129 0.000735195 0.000695646 0.00071806 0.00103949 0.00128703 0.000905153 0.000610192 0.00134367 0.000868761 0.000720505 0.000761277 0.000652191 0.00140217 0.000691318 0.0014229 0.00088224 0.000866979 0.000570911 0.000720879 0.00127889 0.00172782 0.000595969 0.00080136 0.00130384 0.000642217 0.000890517 0.00160444 0.00110569 0.000845177 0.00108937 0.00141935 0.000836013 0.00118158 0.000738665 0.00125241 0.00150305 0.000805959 0.00116282 0.000660011 0.000836817 0.00146586 0.00122216 0.00138609 0.00114192 0.00110932 0.00139071 0.00113864 0.00133747 0.0012642 0.000806817 0.00139946 0.00103852 0.00100269 0.00154254 0.000710222 0.00108922 0.000734565 0.000688708 0.00100824 0.00106352 0.000808767 0.000773138 0.00122953 0.000587126 0.00114661 0.00160056 0.000747371 0.000954634 0.000769996 0.00117459 0.00107405 0.000737526 0.000817688 0.00156561 0.000731902 0.00123371 0.000582561 0.00130814 0.000750233 0.000708574 0.00158723 0.000628243 0.000675571 0.000691816 0.00131396 0.00148373 0.00155603 0.00134255 0.00061184 0.000732833 0.000840602 0.000950083 0.00101801 0.000744663 0.00130362 0.000772118 0.000877948 0.00159257 0.00132973 0.000734758 0.000807984 0.000745698 0.000771166 0.00140258 0.000774674 0.000737638 0.00125378 0.00080063 0.000713877 0.000786853 0.000659693 0.0011209 0.000883709 0.000708261 0.00111545 0.00108973 0.000557714 0.00105076 0.000711814 0.000950385 0.00103165 0.000537557 0.00096154 0.000820423 0.00147184 0.000763038 0.00077582 0.00137325 0.00135067 0.0013538 0.00135721 0.000741002 0.000924197 0.0013474 0.000850211 0.000738261 0.00142516 0.0012423 0.00151588 0.000667178 0.00123828 0.00120493 0.00077058 0.000546957 0.0014572 0.000693986 0.000683126 0.00171566 0.000763077 0.00131667 0.000652794 0.00133046 0.00122263 0.00104705 0.00101128 0.000698612 0.000765582 0.000793455 0.00125322 0.0014612 0.0012373 0.000605764 0.001164 0.00124443 0.000689355 0.00101038 0.00147697 0.00135675 0.000739083 0.00134359 0.00058809 0.000656291 0.00124086 0.000743561 0.000696648 0.000720066 0.00173025 0.00178195 0.000698534 0.00125963 0.000613023 0.00157512 0.000687233 0.000567812 0.000852286 0.00117736 0.00130009 0.000686612 0.00127203 0.0013457 0.000646743 0.00150763 0.000592378 0.00102888 0.00116558 0.00142401 0.000731501 0.000590788 0.00098502 0.000706239 0.00157536 0.00122979 0.00124667 0.00103969 0.00123499 0.00116579 0.00111263 0.00129312 0.000706652 0.00117108 0.000804928 0.000789489 0.000868583 0.00101416 0.00128225 0.000713525 0.000908426 0.00074518 0.00141814 0.000977813 0.000726795 0.00124154 0.000699747 0.000925425 0.000613899 0.00120348 0.000581748 0.00121685 0.000899373 0.000696234 0.00149947 0.00144289 0.00124247 0.00123047 0.00139066 0.000708321 0.000693832 0.00123866 0.00117616 0.000901562 0.00142341 0.000701233 0.00121036 0.00134227 0.000574073 0.00157222 0.000628846 0.0015738 0.000791275 0.00149158 
1.11755e-05 9.70823e-06 8.51101e-06 0.00181238 8.64379e-06 0.00219433 0.00208298 8.61227e-06 0.00204668 0.00167118 9.10315e-06 7.76843e-06 0.00214088 0.00142828 8.70802e-06 8.93592e-06 0.00227421 1.04793e-05 7.57137e-06 8.48969e-06 8.51388e-06 9.50825e-06 0.00165746 0.00244972 9.8779e-06 8.55223e-06 8.46177e-06 0.00159827 0.00206848 0.00202427 8.57976e-06 0.00162061 0.00259719 0.00190052 7.66472e-06 0.00202347 0.00238646 0.00204254 0.00246642 8.28441e-06 8.14764e-06 0.00193949 0.00226484 8.78715e-06 0.00171304 0.00168315 0.00252636 8.1507e-06 0.00144244 0.0021246 9.8802e-06 0.00184229 8.38119e-06 9.5104e-06 8.51785e-06 0.00171665 6.88092e-06 0.00211875 1.03379e-05 0.00239974 0.00194868 9.10567e-06 8.46286e-06 7.10395e-06 1.04974e-05 5.94385e-06 8.19834e-06 0.00218803 0.00202326 8.32826e-06 0.00184817 0.00205825 9.227e-06 0.00218755 0.00226875 0.00241304 0.00227471 0.00184313 0.00213273 8.38895e-06 8.52394e-06 0.00215349 7.39918e-06 9.86766e-06 0.00228734 0.00238948 8.03101e-06 8.75682e-06 9.9824e-06 9.17697e-06 0.00162194 1.07218e-05 9.52942e-06 0.00175006 0.00288338 1.03878e-05 8.04675e-06 0.00152174 1.00353e-05 0.00238084 0.00187846 7.74831e-06 1.04672e-05 0.0023895 0.00223727 0.00186274 8.00105e-06 9.20779e-06 0.00210739 0.00215435 0.00183267 0.00272852 0.00242913 8.65542e-06 0.00191073 9.09438e-06 0.00183968 8.85943e-06 1.00525e-05 0.00191364 0.00203229 1.00012e-05 0.00182448 0.00225919 9.71067e-06 8.39829e-06 9.15111e-06 0.00177267 0.00206309 0.0013833 0.00204034 0.00200501 0.00192407 0.00177214 0.00240672 0.0022762 0.00176972 7.6971e-06 0.00247442 9.79783e-06 6.82358e-06 9.66691e-06 0.00177898 9.55825e-06 9.18356e-06 8.78054e-06 8.2722e-06 0.00176941 0.00224482 0.00192772 0.0019961 0.00225025 0.00225367 9.16724e-06 9.18675e-06 1.05029e-05 0.00231194 8.77846e-06 0.00206097 0.00213186 0.00128558 1.0464e-05 9.78424e-06 9.24557e-06 8.8471e-06 1.04922e-05 0.00218191 7.08429e-06 9.74786e-06 0.00193991 0.00220704 0.00218814 0.00252823 0.00211782 0.00214313 0.00188332 8.50075e-06 0.00230318 0.00224711 0.00194101 0.00185165 0.0026524 1.03078e-05 8.57955e-06 0.0024651 0.00147955 1.0923e-05 1.04387e-05 0.00187505 0.0021399 7.86807e-06 9.13332e-06 8.54522e-06 0.0017363 8.99801e-06 0.00162593 0.00175409 0.00199755 0.00197082 0.00184247 0.00231017 0.00220986 0.00187894 0.00249943 8.18485e-06 1.0123e-05 1.17254e-05 0.00158875 7.71702e-06 0.00236089 0.00171012 0.00188671 1.02518e-05 1.11377e-05 8.37259e-06 8.49502e-06 0.00240477 0.00176828 8.58384e-06 9.05546e-06 0.0022728 0.00196442 0.00240543 0.0017088 0.00191628 0.00232129 0.00218167 6.34746e-06 8.89977e-06 0.00128478 0.00162379 7.6499e-06 9.71711e-06 9.90702e-06 8.9182e-06 1.01541e-05 0.00245684 5.50596e-06 1.15501e-05 7.60951e-06 7.37745e-06 0.00195815 8.23658e-06 1.00536e-05 0.00268797 7.44239e-06 1.04322e-05 0.00199374 9.75774e-06 0.00203188 9.88516e-06 0.00216391 6.70654e-06 1.01979e-05 0.00230681 0.00191373 1.03971e-05 0.00198187 0.0019329 0.00197611 1.11835e-05 0.00178351 0.0019392 0.00196053 0.00219282 0.00201852 0.00155454 9.35484e-06 9.84897e-06 8.79201e-06 9.23334e-06 0.0019725 0.0022917 0.00167406 0.00198972 0.00223476 7.51547e-06 9.18311e-06 0.00214868 8.22781e-06 0.00240025 0.00200092 0.00207121 0.00204481 1.07489e-05 7.41425e-06 8.6646e-06 8.91142e-06 7.08024e-06 7.53403e-06 1.09046e-05 8.93913e-06 8.78588e-06 8.81655e-06 0.00210759 0.00142403 9.38181e-06 0.00193509 8.15667e-06 9.51001e-06 0.00233491 1.03024e-05 6.98048e-06 0.00196984 7.67337e-06 1.0125e-05 0.00160465 0.00183779 7.59018e-06 9.51784e-06 0.00192731 9.77546e-06 8.5669e-06 8.20663e-06 0.00189819 0.00161547 1.03169e-05 0.00181937 8.91481e-06 0.00220254 0.00202958 0.00212452 0.00231138 0.00219614 1.01314e-05 0.00183891 0.0023138 7.47759e-06 1.1274e-05 8.47864e-06 8.60206e-06 0.0012962 0.00213744 7.05358e-06 0.00216942 7.99815e-06 9.18771e-06 7.25294e-06 9.14594e-06 7.74951e-06 9.80587e-06 0.0017028 9.53008e-06 1.11115e-05 0.00241898 0.00242319 9.07409e-06 0.00183123 9.14554e-06 0.00206582 0.00177128 0.00162994 0.00198627 0.00175006 7.89534e-06 9.59492e-06 8.40435e-06 7.68582e-06 0.0020784 8.07645e-06 9.67321e-06 0.0020786 0.00195696 8.39559e-06 8.27247e-06 7.32128e-06 0.00161908 8.53425e-06 0.00166303 8.65774e-06 7.31968e-06 6.30933e-06 7.95508e-06 6.90666e-06 0.00157362 8.80136e-06 0.00220965 0.00161857 7.90607e-06 0.00191693 8.00716e-06 0.00213964 0.00222362 0.00199744 7.66467e-06 0.0023147 6.94889e-06 0.00220625 9.1345e-06 8.57811e-06 1.07767e-05 0.00150698 0.00229215 0.00190434 0.00194575 0.00209491 9.00194e-06 0.0022083 8.89482e-06 8.13754e-06 0.00217881 0.00158562 9.4637e-06 7.40617e-06 7.88605e-06 1.24206e-05 8.67332e-06 8.6738e-06 9.00995e-06 0.00238669 8.59387e-06 0.00226989 0.00199602 8.75701e-06 0.00224662 0.00198477 8.79484e-06 0.0020295 0.00182047 7.11522e-06 0.00196149 9.42837e-06 7.32871e-06 0.00151879 0.00205882 7.47332e-06 8.68852e-06 0.00212813 8.67101e-06 0.00228467 0.00205709 0.00198917 6.92771e-06 0.00190821 9.83317e-06 0.00168118 0.00242328 7.10197e-06 0.00188147 0.00218743 0.00188227 9.63681e-06 0.00271571 0.00217929 9.06872e-06 7.88626e-06 0.00196863 8.95815e-06 0.00180131 7.69568e-06 0.00166242 8.39661e-06 7.20035e-06 0.00237804 9.95381e-06 1.12759e-05 0.00203946 0.00199837 0.00155168 0.0021042 0.00203127 9.30805e-06 0.00166573 0.00207109 8.50601e-06 0.00200217 0.0022242 0.00224678 9.83597e-06 9.67089e-06 0.00222607 9.79799e-06 1.03967e-05 9.87449e-06 8.85622e-06 5.67534e-06 0.00200072 6.99493e-06 0.00263471 8.42903e-06 0.00250926 1.02161e-05 9.30192e-06 7.9223e-06 1.02051e-05 0.00212928 9.07348e-06 0.0017965 0.00249626 0.00208847 0.00193825 0.00259157 0.00265949 0.00172679 8.94822e-06 0.00217408 0.00237136 9.47992e-06 0.00213881 0.00194363 7.62032e-06 1.22856e-05 1.25609e-05 9.29035e-06 0.00218306 0.00212263 8.51274e-06 0.00247818 0.00213994 7.98266e-06 0.00191549 8.08112e-06 1.07235e-05 0.00193661 8.3996e-06 8.8712e-06 8.23648e-06 8.7071e-06 9.84149e-06 0.00207443 0.00188737 1.05988e-05 1.06371e-05 9.32232e-06 9.14187e-06 0.00202472 0.00184592 0.00183793 0.00226097 0.00190977 1.12361e-05 0.00222385 6.70533e-06 0.00224322 0.00208791 9.66259e-06 6.14195e-06 0.0022833 9.25697e-06 1.00467e-05 0.00236557 7.90192e-06 7.39585e-06 7.23272e-06 0.00215842 0.00179583 6.90911e-06 9.6041e-06 9.21939e-06 8.74e-06 0.00178085 0.00178643 8.58258e-06 8.85315e-06 1.025e-05 1.08752e-05 8.63742e-06 8.71625e-06 0.0017816 1.0241e-05 0.00202914 1.00011e-05 9.40445e-06 9.85666e-06 7.39479e-06 9.31383e-06 9.02706e-06 0.00158064 8.33015e-06 0.00185521 9.30224e-06 0.00220617 0.00174117 7.46988e-06 0.00228426 0.00228757 8.404e-06 8.94022e-06 7.32672e-06 0.00209799 7.37502e-06 0.0018049 5.66975e-06 0.00200573 0.00189936 8.30419e-06 9.17007e-06 6.84995e-06 0.00182037 0.00242099 1.0013e-05 1.14108e-05 0.0019719 0.0020687 9.93185e-06 0.00210012 0.00237947 8.42254e-06 0.00168178 1.00871e-05 8.63317e-06 0.00157682 9.10833e-06 9.21441e-06 0.0026356 9.25828e-06 0.00245394 0.00192495 8.26852e-06 7.86769e-06 7.61315e-06 7.4584e-06 7.56759e-06 0.00233347 8.33796e-06 9.15562e-06 0.00204565 0.00210313 8.91272e-06 0.00188321 8.51644e-06 9.54235e-06 0.00216131 8.0311e-06 8.74334e-06 0.00205452 0.00157271 9.81255e-06 0.00200464 0.00211926 9.65985e-06 9.72144e-06 0.00149554 9.59871e-06 9.79781e-06 9.10451e-06 8.11555e-06 7.03308e-06 8.549e-06 1.1106e-05 0.00211887 1.01172e-05 9.22643e-06 0.00218273 0.00225876 8.01186e-06 9.95091e-06 0.00164503 0.0025091 0.00208502 9.70162e-06 1.07487e-05 9.14573e-06 0.00237575 0.00236951 8.10871e-06 9.53349e-06 1.06585e-05 0.00233324 0.00233054 7.02943e-06 8.43796e-06 8.89074e-06 7.11791e-06 9.58734e-06 0.00174008 1.07459e-05 9.03577e-06 9.67763e-06 6.6649e-06 7.98616e-06 0.00192845 0.00238325 8.57683e-06 8.15031e-06 9.52635e-06 0.00224295 0.00214344 0.00200279 7.68333e-06 9.69867e-06 0.00178539 1.02815e-05 0.00171396 9.26421e-06 0.00166882 7.79085e-06 8.6042e-06 0.00152217 0.00225489 0.00212148 0.00201676 1.06699e-05 9.83514e-06 0.00215422 0.00207603 0.00136117 9.91984e-06 0.00211069 8.07005e-06 1.07353e-05 8.69275e-06 0.0016648 0.002331 0.00205231 8.9907e-06 1.03377e-05 1.03546e-05 0.00206194 0.00151357 7.40864e-06 6.47183e-06 8.95047e-06 9.54954e-06 8.48103e-06 0.00183893 0.00209974 1.01213e-05 0.00190805 0.00229859 9.82047e-06 7.16609e-06 1.04071e-05 0.00194732 9.62004e-06 1.05969e-05 1.07799e-05 9.85963e-06 0.00204984 9.66484e-06 7.57493e-06 0.00187944 1.03689e-05 1.02647e-05 0.00253789 0.00180702 9.91359e-06 9.02934e-06 1.05296e-05 8.61188e-06 0.00185768 0.00206709 0.00212175 0.00209814 8.48882e-06 8.77129e-06 8.20004e-06 0.00202686 0.00156842 0.00223353 8.18694e-06 1.03617e-05 9.27088e-06 0.00171312 0.00165167 9.09641e-06 8.58308e-06 0.00226197 1.18539e-05 8.55756e-06 9.41456e-06 1.10255e-05 0.00218409 8.67759e-06 0.00232653 8.23933e-06 1.09943e-05 8.29035e-06 1.07463e-05 0.00185649 0.00196452 9.66295e-06 7.95272e-06 0.00226281 8.19828e-06 9.29903e-06 0.00272375 0.0020259 9.2087e-06 0.00172035 0.00237451 1.03316e-05 0.00160319 9.82641e-06 0.00209835 0.00235819 1.00433e-05 0.00167218 8.62129e-06 9.89454e-06 0.0024381 0.00168959 0.00190233 0.00201167 0.00226299 0.00216879 0.00197472 0.00228705 0.00177511 1.02987e-05 0.00220772 0.00214735 0.00213131 0.00219254 8.59566e-06 0.00177742 1.00909e-05 1.11309e-05 0.00187031 0.00164136 8.09447e-06 1.20882e-05 0.00182526 7.25152e-06 0.00157348 0.00222649 9.15684e-06 1.21288e-05 7.95498e-06 0.00197862 0.00173554 8.16617e-06 8.52841e-06 0.0023995 1.0163e-05 0.00209138 7.30056e-06 0.00155015 9.12204e-06 9.48125e-06 0.00319387 8.44048e-06 9.32839e-06 8.44391e-06 0.00213509 0.0020382 0.00206172 0.00199008 7.4501e-06 7.89412e-06 1.08236e-05 1.02691e-05 0.0014653 8.91719e-06 0.00151745 8.83164e-06 9.39327e-06 0.00233756 0.0017907 8.48662e-06 8.71651e-06 8.9224e-06 9.1294e-06 0.00174075 1.00927e-05 8.52421e-06 0.00190413 8.96165e-06 8.84969e-06 9.2126e-06 1.05457e-05 0.00191719 8.63028e-06 8.31172e-06 0.00184113 0.00150823 1.06272e-05 0.00196172 9.64221e-06 1.07106e-05 0.00192992 7.71867e-06 9.36858e-06 1.01468e-05 0.00208504 9.19153e-06 9.06607e-06 0.00233128 0.00241672 0.0019115 0.00212168 8.60509e-06 8.92911e-06 0.00181199 9.08091e-06 8.77925e-06 0.00190778 0.00194126 0.00252374 6.17121e-06 0.00156638 0.00152144 9.86158e-06 9.12272e-06 0.00238344 7.63751e-06 9.27813e-06 0.00225419 9.70502e-06 0.00191788 9.68005e-06 0.00203915 0.00196733 0.00210573 0.00161084 9.32997e-06 8.27446e-06 1.06043e-05 0.00245971 0.00183111 0.00194732 7.66779e-06 0.0017631 0.00181179 8.51314e-06 0.00192828 0.00220714 0.00203901 8.57047e-06 0.0018443 8.10296e-06 9.37434e-06 0.0020889 9.21771e-06 9.15304e-06 8.62606e-06 0.00211271 0.00236075 8.51913e-06 0.00200404 1.07489e-05 0.00205886 9.66622e-06 6.32311e-06 9.64768e-06 0.00225528 0.00204565 8.71971e-06 0.00236182 0.00186197 7.40053e-06 0.00242111 6.55851e-06 0.00200866 0.00181269 0.00184998 8.41732e-06 9.95108e-06 0.00135468 1.08965e-05 0.00259784 0.00210421 0.00213638 0.0016799 0.00181299 0.00176566 0.00170293 0.00186322 7.75902e-06 0.00192139 1.03753e-05 1.01875e-05 0.00156777 0.00143036 0.00196291 9.85347e-06 0.00163277 7.73409e-06 0.00241545 0.00165174 1.05496e-05 0.00217803 9.69119e-06 9.37388e-06 6.84901e-06 0.00198719 8.83198e-06 0.00190401 1.03349e-05 8.15694e-06 0.00230199 0.00208301 0.00248242 0.00219641 0.00233957 1.03335e-05 7.20333e-06 0.00190774 0.00203568 1.05098e-05 0.00200398 8.43575e-06 0.0017541 0.00225904 7.93679e-06 0.00247328 6.49441e-06 0.0017992 1.21581e-05 0.00199274 
0.00224236 0.0021526 0.00193665 1.56344e-05 0.00158778 1.45265e-05 1.38874e-05 0.00184144 1.8437e-05 1.51362e-05 0.00181784 0.0019292 1.34397e-05 1.54743e-05 0.00190005 0.00217868 1.75744e-05 0.00204865 0.00186354 0.00181294 0.00190002 0.00206026 1.38219e-05 1.66364e-05 0.00196507 0.00192864 0.00159935 1.27339e-05 1.84595e-05 1.65829e-05 0.00185962 1.52681e-05 2.135e-05 1.45506e-05 0.00195058 1.41623e-05 2.08883e-05 1.8165e-05 1.66352e-05 0.00177374 0.00173885 1.70851e-05 1.74728e-05 0.00209291 1.77014e-05 1.35583e-05 1.92728e-05 0.00166402 1.46351e-05 1.4014e-05 0.00196446 1.56496e-05 0.0016525 0.00238554 0.00157719 1.51228e-05 0.00180559 1.49011e-05 0.00206626 2.02659e-05 1.78143e-05 0.00198663 0.00168905 0.00193964 0.00189386 0.00146269 0.00179823 1.70926e-05 1.72229e-05 0.00180645 1.69056e-05 1.57468e-05 0.00209098 1.69299e-05 1.93814e-05 1.76571e-05 1.887e-05 1.44118e-05 1.7557e-05 0.0016998 0.00189095 2.0684e-05 0.00162855 0.0017529 1.51081e-05 1.96407e-05 0.0017244 0.00205502 0.00193914 0.00194309 1.54316e-05 0.0014902 0.00204088 1.3053e-05 2.17112e-05 0.00220172 0.00199828 1.22545e-05 0.00233794 1.70232e-05 1.63936e-05 0.00174082 0.00194066 1.87279e-05 2.02866e-05 1.61336e-05 0.00158235 0.00153749 1.65827e-05 1.23991e-05 1.12291e-05 1.97377e-05 1.56517e-05 0.00170946 1.34652e-05 0.001952 1.49683e-05 0.00183604 0.00181233 1.72476e-05 1.66131e-05 0.00190292 1.63929e-05 1.70685e-05 0.0021009 0.00186077 0.00145782 1.66504e-05 1.71097e-05 1.26044e-05 1.62646e-05 1.53224e-05 1.48473e-05 1.79346e-05 1.8033e-05 1.50693e-05 1.55017e-05 0.00208154 1.8946e-05 0.00205867 0.00147352 0.00225628 1.38589e-05 0.00204696 0.00173985 0.00192216 0.00250331 1.31726e-05 1.70245e-05 1.55391e-05 1.4847e-05 1.818e-05 1.48244e-05 0.00184197 0.00234307 0.00208771 1.50587e-05 0.00209049 2.17738e-05 1.58039e-05 1.38053e-05 0.00206406 0.00176676 0.00178477 0.00225265 0.00257472 1.68285e-05 0.00206227 0.0019372 1.60198e-05 1.75032e-05 1.89137e-05 1.66526e-05 2.02046e-05 1.77963e-05 1.69791e-05 0.00188615 1.63398e-05 1.67385e-05 1.49059e-05 1.55566e-05 1.94323e-05 0.00239919 0.00210245 1.61397e-05 1.25446e-05 0.00201168 0.00215109 1.60242e-05 1.70228e-05 0.00186552 0.00179212 0.00131309 1.81572e-05 0.00224481 1.5066e-05 1.57817e-05 1.84365e-05 1.45438e-05 1.44559e-05 1.58441e-05 1.5785e-05 1.46591e-05 1.4394e-05 0.0016915 0.00187892 0.00189497 1.36979e-05 0.00158277 1.69266e-05 1.82383e-05 1.73895e-05 0.00194502 0.00194024 0.00176947 0.00191233 1.57707e-05 1.43144e-05 0.00232451 0.00183983 1.61712e-05 1.95697e-05 1.5722e-05 1.4302e-05 1.52084e-05 1.7174e-05 1.9319e-05 0.00182182 0.0020203 1.17837e-05 1.27043e-05 0.00166595 0.0019659 0.00188933 0.00181933 0.00229408 1.46329e-05 0.00149089 0.00254293 0.0020805 0.00133019 1.37198e-05 0.00179012 0.00213033 1.92222e-05 0.00170244 0.00157771 1.76602e-05 0.00212644 1.42985e-05 0.00235548 1.67475e-05 0.00196443 0.00232464 1.4446e-05 1.2343e-05 0.00189554 1.85746e-05 1.64851e-05 1.54368e-05 0.00259462 1.24495e-05 1.5816e-05 1.74248e-05 2.08131e-05 1.55638e-05 1.19635e-05 0.00179445 0.00214746 0.00199383 0.0019481 1.56543e-05 1.7145e-05 1.57792e-05 1.9624e-05 1.53272e-05 0.00190202 0.00243187 1.58303e-05 0.00194224 1.52542e-05 1.25125e-05 1.88043e-05 1.43066e-05 0.00202417 0.0017757 0.00196786 0.00204537 0.00195531 0.00180069 0.00229176 0.00164287 0.00186047 0.00227643 1.71259e-05 1.12029e-05 0.00169727 1.59129e-05 0.00134278 0.00154522 1.55727e-05 0.00198388 0.00165317 1.64001e-05 0.00185792 0.0019761 1.47074e-05 1.46776e-05 0.00207186 0.00194954 1.60374e-05 0.00217212 0.00176912 0.00210248 1.68172e-05 1.7024e-05 0.00201806 1.30237e-05 0.00216371 1.52287e-05 1.72324e-05 1.76894e-05 1.85036e-05 1.65215e-05 0.00220138 1.68882e-05 1.92221e-05 0.00193258 0.00218954 0.00244061 0.00178489 1.49069e-05 1.60705e-05 0.00198837 1.74277e-05 0.00186356 0.00209558 0.00169705 0.00172631 0.00140394 0.00201512 1.63624e-05 0.00190852 0.00210302 1.75155e-05 1.77269e-05 0.00141858 1.64883e-05 0.00168146 1.54299e-05 1.38841e-05 1.45791e-05 1.40578e-05 1.35684e-05 0.00206355 0.00205862 0.00199354 0.00163109 1.34312e-05 0.00119251 0.00160839 1.77509e-05 1.34433e-05 0.00213955 0.00172655 0.00205617 1.23847e-05 0.0020723 1.93999e-05 0.00188143 0.00140458 0.00129098 0.00218731 0.00138276 1.56553e-05 0.00207053 1.69481e-05 1.51208e-05 0.0015271 1.89467e-05 0.00178354 1.49731e-05 1.70399e-05 1.63509e-05 0.00180244 1.88341e-05 0.00140854 1.98519e-05 0.00211087 0.00194622 0.00179827 1.39359e-05 1.76678e-05 1.11076e-05 1.47015e-05 1.54163e-05 0.00198107 1.74623e-05 0.00224844 0.00177729 1.41256e-05 1.30863e-05 0.00221903 0.00189813 0.00150473 0.00234128 0.00193877 0.0020305 0.00187734 1.60118e-05 0.00166239 1.48597e-05 1.47589e-05 0.00197022 1.71623e-05 1.37983e-05 0.00232991 1.38249e-05 1.3088e-05 0.00174163 1.66151e-05 0.00225006 0.0016629 1.24765e-05 1.43935e-05 0.00177781 0.00220488 1.98633e-05 0.00216075 1.5931e-05 1.80805e-05 1.82617e-05 0.00142503 1.68215e-05 0.00186148 1.37539e-05 1.91653e-05 0.00192058 1.36802e-05 1.39702e-05 1.51241e-05 0.00188282 1.69239e-05 1.27845e-05 0.00181791 0.00157708 1.81918e-05 0.00206299 1.39437e-05 0.00151051 1.43308e-05 0.00225614 0.00152177 1.55072e-05 0.00223361 0.00208758 1.5884e-05 1.46005e-05 1.69523e-05 1.62543e-05 1.70368e-05 0.00167813 1.49416e-05 1.62173e-05 0.00210181 1.6616e-05 1.63198e-05 1.86424e-05 0.00188362 0.00183979 1.69232e-05 0.00157603 0.00190563 0.00198494 0.00198991 0.00152168 1.66747e-05 0.00176042 1.71442e-05 0.00176442 1.76185e-05 0.00209144 0.00198345 0.00199159 0.0021045 1.43549e-05 0.00233427 1.48628e-05 2.20488e-05 1.35061e-05 1.92201e-05 1.67948e-05 1.99973e-05 1.62262e-05 0.00212264 1.64471e-05 1.82443e-05 0.00219902 1.43655e-05 1.46097e-05 0.00159668 0.00248856 0.00230894 0.00186907 1.65657e-05 1.72161e-05 0.00213089 1.41434e-05 1.64968e-05 0.00156028 1.33902e-05 0.00177473 0.00239084 1.50143e-05 0.00199849 0.00212171 0.00198601 0.00214521 0.00172477 1.79234e-05 1.49309e-05 0.00224686 0.00226572 0.00173109 0.00168108 1.7808e-05 1.57231e-05 1.63115e-05 1.52227e-05 1.65746e-05 0.00204615 1.59383e-05 0.0012004 1.53126e-05 1.63713e-05 0.00238362 0.00173835 1.54075e-05 0.00219235 0.00223159 1.88165e-05 0.00178455 0.00201455 0.00151416 1.57836e-05 1.60364e-05 0.00160652 0.00143675 0.00233798 0.00150558 1.59591e-05 1.49884e-05 0.00174459 0.00199679 0.00207807 0.00217322 0.00160008 0.00184098 1.56221e-05 0.00222174 1.66655e-05 0.00213567 0.00168788 0.0020641 0.00184777 0.00185128 0.00148882 1.90421e-05 0.00198146 1.74054e-05 0.00206478 1.39767e-05 1.48977e-05 0.00205915 1.67626e-05 1.58057e-05 0.00184686 0.00193182 0.00171115 1.40548e-05 0.00235841 1.64591e-05 0.00159277 1.60332e-05 1.43709e-05 0.00210675 0.00178927 0.0017386 1.42301e-05 1.63686e-05 0.00231094 0.00263527 1.65614e-05 1.25327e-05 0.00182098 1.72694e-05 1.9756e-05 0.00207534 1.46487e-05 0.00196707 0.00159047 1.45099e-05 0.00167891 0.00215542 1.78377e-05 0.00168078 1.87137e-05 1.44032e-05 0.0017048 0.00196924 0.00162406 0.00170375 0.00157283 1.67896e-05 0.00186089 0.00175536 1.61967e-05 1.426e-05 0.00182225 1.54477e-05 0.00178033 0.00185381 1.73319e-05 0.00227646 0.00191747 1.64447e-05 1.60529e-05 0.00182652 1.42435e-05 1.70063e-05 0.00199554 0.0021939 1.24334e-05 0.00230927 0.00238881 0.00170126 0.00174518 0.0016466 0.00179358 0.00197831 1.52354e-05 0.00197989 0.00169162 1.58155e-05 1.93041e-05 0.00189606 0.00181149 1.36083e-05 1.69198e-05 1.6346e-05 0.00223357 0.0020603 0.00178762 1.36849e-05 1.67791e-05 0.00191121 0.0025279 0.00176337 1.77207e-05 1.77681e-05 0.00148621 0.00171926 0.00236133 0.00149158 0.00240888 1.30594e-05 0.00199787 0.00203573 0.00210033 0.00156721 0.00179451 1.37238e-05 1.71399e-05 0.00156355 0.00215332 0.00227212 1.73585e-05 1.85495e-05 1.78927e-05 0.00168911 0.00196963 1.32287e-05 0.002271 1.75183e-05 0.00204658 1.56391e-05 0.00183718 0.00230422 1.48413e-05 1.71652e-05 1.58921e-05 1.70227e-05 0.00230055 0.00195051 1.89634e-05 1.34053e-05 1.33694e-05 0.00193013 1.36585e-05 0.00212027 0.00226394 0.00236025 1.38699e-05 1.68242e-05 1.54645e-05 0.00194501 0.00188878 0.00218323 1.6787e-05 1.3991e-05 0.00193316 0.0015562 0.00227603 0.00228257 0.00176732 1.75561e-05 1.50986e-05 0.00250658 1.78269e-05 1.59981e-05 0.00216104 0.00171115 0.00249244 1.58248e-05 0.0019413 0.00211582 0.00206632 0.00199741 1.88699e-05 0.00224854 0.0017692 1.7944e-05 0.00199516 0.00202527 1.81641e-05 1.67592e-05 0.00200481 0.00194302 0.00223434 0.00244025 1.59996e-05 1.73801e-05 1.81637e-05 1.61182e-05 0.00186258 0.00172372 0.00177926 1.66103e-05 1.57997e-05 1.38039e-05 0.00244324 0.00221632 0.0023592 1.32311e-05 1.46054e-05 0.00219049 0.0018192 1.80814e-05 0.00236034 0.00190497 0.00170902 0.00198513 1.59606e-05 0.00139175 1.63131e-05 0.0020166 0.00261819 0.00173733 0.00222644 1.69063e-05 1.89466e-05 0.00209288 0.00184893 1.5271e-05 0.00189379 0.00230807 1.96174e-05 1.53179e-05 0.00247039 1.43904e-05 1.73285e-05 0.00204749 1.66926e-05 0.0021619 1.58565e-05 1.8173e-05 0.00254959 1.40171e-05 0.00165287 0.00179663 2.00719e-05 1.29878e-05 1.53526e-05 1.5068e-05 1.74398e-05 1.54839e-05 1.48402e-05 1.86603e-05 1.64051e-05 0.00195485 1.61434e-05 1.57828e-05 1.23864e-05 1.70993e-05 0.00210627 1.48342e-05 0.00186152 0.00232072 1.62212e-05 1.61874e-05 0.00198944 0.00207266 1.36887e-05 0.00151264 1.46788e-05 1.91138e-05 0.00221808 0.00241465 0.00184977 1.70139e-05 1.48658e-05 0.00158423 0.00199589 1.807e-05 0.00212302 1.64318e-05 0.00178143 1.59204e-05 0.00209029 0.00187949 2.2553e-05 0.00153547 0.00201155 0.00214681 1.60011e-05 1.55551e-05 1.70965e-05 1.38241e-05 0.00162591 0.00170426 0.00209355 0.00196223 1.2482e-05 0.0022092 1.37121e-05 0.00241277 0.00166287 1.69829e-05 1.67883e-05 0.00233325 0.00160046 0.00201369 0.00216811 1.51572e-05 0.00240038 0.00201135 1.6578e-05 0.0018163 0.0019746 0.0020323 0.00191382 1.39065e-05 0.00229947 0.00247584 1.27196e-05 1.38013e-05 0.00148523 1.18919e-05 0.00186787 0.00223629 1.4819e-05 0.00192448 0.00228169 0.00232839 1.68133e-05 0.00186433 0.00237516 1.66063e-05 1.51785e-05 1.60405e-05 1.77334e-05 0.00191894 0.00212892 1.72785e-05 0.00225316 0.00205836 1.96738e-05 1.50018e-05 1.91766e-05 0.00184004 1.6776e-05 1.27434e-05 0.00211179 0.00185398 1.74818e-05 0.00185943 0.00194925 1.67587e-05 0.00223531 1.4932e-05 0.00209109 1.61782e-05 1.48919e-05 1.27359e-05 1.62682e-05 0.00177446 0.0018222 0.00197701 1.33756e-05 2.04741e-05 1.63752e-05 0.00186472 1.08071e-05 1.74039e-05 0.00230035 1.32502e-05 1.654e-05 1.72035e-05 0.00201873 1.36044e-05 0.00190699 0.00171811 1.48307e-05 0.00161521 0.00173007 0.0019489 1.61289e-05 2.09134e-05 0.00214085 1.51928e-05 0.00180326 1.76046e-05 0.00210658 0.00136424 0.0024569 1.4758e-05 1.5005e-05 0.00221416 1.34645e-05 2.11672e-05 0.00181055 1.64702e-05 0.00168905 1.38552e-05 1.49787e-05 1.61704e-05 0.00163386 0.00190672 1.47397e-05 0.00201253 2.05755e-05 1.54503e-05 1.77431e-05 1.29394e-05 1.44049e-05 1.45094e-05 1.62201e-05 1.76445e-05 0.00199123 1.96121e-05 0.00252444 0.00222576 1.10424e-05 1.42789e-05 1.84932e-05 0.00202905 1.61753e-05 0.00208084 1.85398e-05 1.25648e-05 0.00192425 1.52766e-05 0.00176081 0.00201558 0.00171051 1.40349e-05 0.00184975 1.7644e-05 0.00263174 0.00224428 1.75431e-05 1.27462e-05 1.44396e-05 1.34913e-05 1.72544e-05 0.00210817 0.0019039 1.53501e-05 1.65902e-05 0.00230555 1.65425e-05 0.00223623 1.36406e-05 1.30545e-05 0.00151699 1.83373e-05 0.00177569 1.90183e-05 0.0018981 1.61019e-05 
0.00216731 0.00251284 0.0017063 3.09584e-05 0.00158776 2.76842e-05 2.87138e-05 0.00152814 3.45126e-05 2.23834e-05 0.00142716 0.00193903 2.30397e-05 2.59189e-05 0.00208956 0.00207328 3.17093e-05 0.00176546 0.00176288 0.00188974 0.00184653 0.00224613 2.16969e-05 3.23795e-05 0.00171942 0.00204207 0.00165347 3.1779e-05 3.05668e-05 2.67403e-05 0.00209142 2.06473e-05 3.00783e-05 2.17194e-05 0.00183962 2.97578e-05 3.00051e-05 2.66665e-05 3.49066e-05 0.00186487 0.00172243 2.92626e-05 3.27472e-05 0.00179463 2.69362e-05 2.49632e-05 3.12842e-05 0.00232746 1.8559e-05 2.41757e-05 0.00202193 3.30449e-05 0.00160116 0.0021413 0.00177123 2.67647e-05 0.00134598 2.50382e-05 0.001858 3.79106e-05 3.00541e-05 0.00186027 0.00158799 0.00152727 0.00213732 0.00153316 0.00231959 2.82013e-05 2.77606e-05 0.00188654 3.0431e-05 2.4007e-05 0.00200695 2.37818e-05 2.96592e-05 2.31418e-05 3.33021e-05 2.54225e-05 3.00059e-05 0.00195253 0.00173552 3.24105e-05 0.00138815 0.00193151 2.98712e-05 3.41334e-05 0.00164734 0.00174231 0.00220631 0.00212073 2.66244e-05 0.00186164 0.00203132 2.63518e-05 3.71636e-05 0.00227988 0.00232113 2.58388e-05 0.00199595 2.96653e-05 2.69847e-05 0.00175111 0.00228344 3.3106e-05 3.12111e-05 3.08842e-05 0.00167902 0.00183734 3.14588e-05 2.41166e-05 2.2537e-05 3.37525e-05 3.1013e-05 0.00207261 2.55091e-05 0.0018755 2.34415e-05 0.00171686 0.00187741 3.12151e-05 2.6934e-05 0.00236599 2.27077e-05 3.10546e-05 0.0019826 0.00200957 0.00168737 2.38625e-05 3.2215e-05 2.16756e-05 2.66358e-05 1.9986e-05 2.61451e-05 2.89928e-05 2.93494e-05 3.17152e-05 2.54122e-05 0.00189727 3.30777e-05 0.00227169 0.00165636 0.00198395 2.65891e-05 0.00179022 0.00199629 0.00199633 0.00215338 2.49951e-05 3.29048e-05 2.51369e-05 1.81295e-05 2.98832e-05 2.74673e-05 0.00245454 0.00204064 0.00169478 3.12592e-05 0.00213743 2.98169e-05 2.54055e-05 1.9716e-05 0.00156209 0.00167251 0.00144423 0.00224925 0.00264716 3.58134e-05 0.00177877 0.00193276 2.84572e-05 2.97273e-05 3.0502e-05 2.46079e-05 2.36467e-05 2.78966e-05 2.73804e-05 0.00190454 3.20467e-05 3.06349e-05 2.95659e-05 2.77748e-05 3.54288e-05 0.00192698 0.00196268 3.46246e-05 2.25662e-05 0.0022562 0.00202658 2.46628e-05 2.9221e-05 0.00180759 0.00212263 0.00185251 3.10967e-05 0.00206617 2.83676e-05 2.50343e-05 2.56632e-05 2.93093e-05 2.50005e-05 2.85446e-05 2.92727e-05 2.40742e-05 2.68376e-05 0.00187177 0.00201433 0.00189349 2.42881e-05 0.00202486 3.55e-05 2.75821e-05 2.91671e-05 0.00248742 0.00271131 0.00153266 0.00230764 3.20376e-05 2.55745e-05 0.00220637 0.00191235 3.5853e-05 2.64702e-05 3.21541e-05 1.81497e-05 2.54619e-05 2.77339e-05 3.03788e-05 0.00162401 0.00248102 2.0501e-05 3.08791e-05 0.00143554 0.00236894 0.00215371 0.00213312 0.00237576 3.02985e-05 0.00129648 0.00229891 0.00196537 0.00138069 2.28973e-05 0.00194133 0.00215587 3.64613e-05 0.0011968 0.00212 2.79542e-05 0.00190261 2.5964e-05 0.00251383 2.9714e-05 0.0014153 0.00177347 2.84581e-05 2.31657e-05 0.00208293 3.55209e-05 2.82591e-05 2.92326e-05 0.00216953 2.651e-05 2.50134e-05 2.85119e-05 3.74284e-05 2.96547e-05 2.00318e-05 0.00224402 0.002199 0.00201853 0.00175849 2.544e-05 3.21639e-05 2.54324e-05 2.49537e-05 3.04703e-05 0.00143542 0.00273001 3.23381e-05 0.00147581 3.38333e-05 2.10778e-05 3.26863e-05 2.65885e-05 0.00220946 0.0020293 0.00193355 0.00209757 0.00209969 0.0020675 0.00221351 0.00187507 0.00175853 0.00198391 2.56968e-05 2.00916e-05 0.00155474 2.7975e-05 0.00147044 0.00158203 3.3799e-05 0.00188643 0.00183484 3.3246e-05 0.00192173 0.00193107 2.73045e-05 2.35313e-05 0.00211264 0.00200246 2.95755e-05 0.00170064 0.00193665 0.00210293 3.27247e-05 2.81134e-05 0.00271691 2.42994e-05 0.00202416 2.866e-05 2.78099e-05 2.89304e-05 3.73123e-05 2.87904e-05 0.00247408 2.79922e-05 3.00149e-05 0.00179259 0.00169269 0.00195702 0.0021299 2.35734e-05 2.42843e-05 0.00188698 3.42308e-05 0.00199669 0.00179151 0.00168872 0.001508 0.00166492 0.00200297 3.00066e-05 0.00183129 0.00173122 3.07376e-05 3.55853e-05 0.00168161 2.89814e-05 0.00179832 2.85948e-05 2.6872e-05 2.18777e-05 2.61805e-05 2.27119e-05 0.00156935 0.00210964 0.00172253 0.00160821 3.07094e-05 0.00132509 0.00191439 2.87752e-05 2.69457e-05 0.00196365 0.00186156 0.00175024 1.888e-05 0.00184711 2.74426e-05 0.0020689 0.00173959 0.00127032 0.0018331 0.0014879 2.46837e-05 0.00217625 3.21721e-05 2.17502e-05 0.00183631 2.74156e-05 0.00202184 2.9126e-05 2.9614e-05 3.16695e-05 0.0020822 3.15396e-05 0.00163272 3.46807e-05 0.00168783 0.00151036 0.00192518 2.66158e-05 2.9414e-05 2.69348e-05 2.72615e-05 2.83204e-05 0.00158261 2.69962e-05 0.0023302 0.00168927 2.9334e-05 2.31843e-05 0.00209534 0.00190115 0.00164155 0.00227653 0.00176104 0.00179347 0.00206965 2.29142e-05 0.00170379 2.87357e-05 2.63235e-05 0.00180665 2.55293e-05 2.99294e-05 0.0021274 2.91763e-05 2.55777e-05 0.00162932 2.81406e-05 0.00218689 0.0017384 2.31534e-05 2.10017e-05 0.00177048 0.00179317 3.60649e-05 0.00268485 3.21668e-05 2.91392e-05 3.11567e-05 0.00135152 3.29996e-05 0.00181837 2.80333e-05 2.72666e-05 0.00155428 2.45003e-05 3.18647e-05 2.33905e-05 0.00165574 3.41168e-05 2.68489e-05 0.00226331 0.00155312 3.16271e-05 0.00203839 2.70328e-05 0.00148031 2.06511e-05 0.00178792 0.00126095 2.4465e-05 0.0020921 0.00206701 2.80746e-05 2.62794e-05 2.6114e-05 3.00869e-05 2.56383e-05 0.00180388 2.85203e-05 2.87662e-05 0.00188979 2.24218e-05 3.0233e-05 3.4265e-05 0.00172221 0.00171663 3.47515e-05 0.00175122 0.00212277 0.00211422 0.00237301 0.00104567 2.15246e-05 0.00161425 2.86392e-05 0.00194425 2.87916e-05 0.00230665 0.00205174 0.00184776 0.00250115 2.89243e-05 0.00207233 2.68634e-05 3.73764e-05 2.13361e-05 3.17638e-05 3.24346e-05 4.16757e-05 2.94697e-05 0.00212339 2.52427e-05 2.897e-05 0.00237593 2.73677e-05 2.67946e-05 0.00135759 0.00223099 0.00259353 0.001835 2.9641e-05 2.85684e-05 0.00213814 3.19139e-05 2.84345e-05 0.00163064 2.74249e-05 0.00169561 0.00238423 2.613e-05 0.00185312 0.00219111 0.00182379 0.00185744 0.00208777 2.68918e-05 2.20154e-05 0.00201541 0.00190577 0.00191894 0.00198048 2.9074e-05 3.34007e-05 2.96759e-05 2.74244e-05 2.79068e-05 0.00198473 2.79101e-05 0.00158574 2.88657e-05 3.0015e-05 0.00193194 0.00154665 4.06902e-05 0.0022224 0.00220552 3.50245e-05 0.0018033 0.0019954 0.00157272 2.97165e-05 2.7441e-05 0.00173304 0.00169675 0.0020769 0.00172185 2.48923e-05 2.27455e-05 0.00153232 0.00199638 0.00232895 0.00237845 0.00187382 0.0015831 3.35402e-05 0.00225665 2.45844e-05 0.00183219 0.00170522 0.00221581 0.00129945 0.00197013 0.00189846 2.94428e-05 0.00183649 2.70324e-05 0.00203244 2.55006e-05 2.44661e-05 0.00176281 3.47238e-05 3.09143e-05 0.00169243 0.00187484 0.00175076 2.93219e-05 0.00187095 2.68363e-05 0.00175007 2.95361e-05 2.81409e-05 0.00160675 0.00168448 0.00182908 2.26813e-05 3.45813e-05 0.00253982 0.00222718 3.01017e-05 2.24564e-05 0.00215891 2.89608e-05 3.01926e-05 0.00193707 2.85852e-05 0.00186778 0.00188543 2.25511e-05 0.00197516 0.00242251 2.95938e-05 0.002056 3.22144e-05 2.9916e-05 0.00176745 0.00194974 0.00195509 0.00198465 0.00136495 3.14039e-05 0.00154425 0.00183339 3.0007e-05 2.5815e-05 0.00191245 2.65671e-05 0.00204654 0.00208889 3.05668e-05 0.00169042 0.002157 3.30327e-05 2.74685e-05 0.00182829 2.50107e-05 2.5861e-05 0.00200548 0.00221767 2.63099e-05 0.0017962 0.00194732 0.00176058 0.00184111 0.00181352 0.00190599 0.00201674 2.59637e-05 0.00201623 0.00179195 3.27561e-05 2.91129e-05 0.00156383 0.00236518 3.13956e-05 2.87874e-05 2.75798e-05 0.00246389 0.0023661 0.00187697 2.9839e-05 2.65905e-05 0.002158 0.00215754 0.00171114 3.13053e-05 2.83319e-05 0.00172347 0.00162174 0.00227642 0.00162726 0.00198242 2.53653e-05 0.00200478 0.00210651 0.00188925 0.00170512 0.00171707 2.63497e-05 2.98521e-05 0.00173593 0.00193994 0.00187014 2.74531e-05 2.96293e-05 3.11446e-05 0.00146588 0.00198006 2.30791e-05 0.00228401 3.36818e-05 0.00208141 2.5982e-05 0.00182559 0.00262792 2.49447e-05 3.79686e-05 2.62933e-05 2.74268e-05 0.00205217 0.00186785 3.6867e-05 2.39945e-05 1.97658e-05 0.00205626 3.06468e-05 0.00219713 0.00225387 0.00228217 2.71188e-05 3.06034e-05 2.53876e-05 0.0022183 0.00153285 0.00211223 2.90057e-05 3.06899e-05 0.00168535 0.00151763 0.00220782 0.00197249 0.00125315 2.6641e-05 2.70244e-05 0.00206421 2.96187e-05 3.60381e-05 0.00202089 0.00161634 0.00229657 2.84436e-05 0.00188208 0.00213868 0.00190041 0.0018299 3.17445e-05 0.00213111 0.0018791 2.39992e-05 0.00224571 0.00202958 2.87424e-05 2.86167e-05 0.00253069 0.00185882 0.00214968 0.00205507 2.74577e-05 2.92511e-05 3.53187e-05 2.70964e-05 0.00203343 0.00191676 0.00201957 3.11733e-05 3.10649e-05 3.08166e-05 0.00187514 0.00196534 0.0018618 2.36584e-05 2.81193e-05 0.00202035 0.00190073 3.08387e-05 0.00242164 0.0017808 0.0017846 0.00225876 2.57967e-05 0.00196702 2.62308e-05 0.00190604 0.00182789 0.00197174 0.00239596 2.36168e-05 2.8283e-05 0.00208583 0.00182403 3.30837e-05 0.00160393 0.00225894 3.17507e-05 2.4773e-05 0.00221985 2.13717e-05 3.34322e-05 0.00242522 2.42504e-05 0.00221245 3.0599e-05 3.54358e-05 0.00221208 2.8417e-05 0.00188777 0.00206647 3.57609e-05 2.39331e-05 3.08378e-05 3.20906e-05 2.76123e-05 3.11632e-05 3.15541e-05 2.99937e-05 2.10015e-05 0.00212415 3.6312e-05 2.73452e-05 2.29838e-05 2.86152e-05 0.00205522 2.92508e-05 0.00218024 0.00233506 2.27702e-05 2.43851e-05 0.00188167 0.00217043 2.40685e-05 0.00162082 3.02355e-05 2.74502e-05 0.00178852 0.00196987 0.00214844 3.13375e-05 2.83497e-05 0.00168798 0.00187479 3.10138e-05 0.00207773 3.12104e-05 0.00161878 2.43501e-05 0.00253005 0.0018055 3.81679e-05 0.00191705 0.00229452 0.00186176 2.55044e-05 2.86076e-05 3.04913e-05 2.46796e-05 0.00140346 0.00167828 0.00227191 0.00213191 2.17067e-05 0.00226792 2.66136e-05 0.00226363 0.00161471 3.18572e-05 2.86871e-05 0.00204659 0.00141145 0.00195523 0.00226181 2.76892e-05 0.00243638 0.00181397 3.0817e-05 0.00180127 0.00199554 0.00179328 0.0022501 2.35704e-05 0.0017631 0.00231243 2.18921e-05 2.33185e-05 0.00211019 2.54368e-05 0.00223465 0.00192765 2.43659e-05 0.0018483 0.0023178 0.0021775 2.71242e-05 0.001862 0.00221506 2.9246e-05 3.45026e-05 2.7394e-05 2.74613e-05 0.00182114 0.00205643 2.34519e-05 0.00189558 0.00197656 2.7949e-05 2.8358e-05 3.41995e-05 0.00176819 2.1437e-05 2.62361e-05 0.00218637 0.00144555 3.11451e-05 0.00215913 0.00160079 3.55295e-05 0.0023836 3.09336e-05 0.00214743 2.85957e-05 2.97124e-05 1.74855e-05 2.63738e-05 0.00217768 0.00238034 0.00246873 3.0777e-05 3.36031e-05 3.06744e-05 0.00172584 2.92157e-05 2.80942e-05 0.00198479 2.61052e-05 3.11677e-05 3.14919e-05 0.00218675 2.31311e-05 0.00155777 0.00192759 2.63761e-05 0.00138798 0.00151202 0.00177568 2.87091e-05 3.14603e-05 0.00212172 2.40349e-05 0.00152429 2.94534e-05 0.00191952 0.00160785 0.00216342 3.11697e-05 2.72266e-05 0.0019037 3.27768e-05 3.14685e-05 0.00182926 2.88766e-05 0.00151663 2.64192e-05 2.19732e-05 2.60409e-05 0.00194979 0.00228445 2.94536e-05 0.00163913 3.661e-05 2.9369e-05 3.09746e-05 2.24415e-05 2.98319e-05 2.14247e-05 2.59242e-05 3.0049e-05 0.00179247 2.57773e-05 0.00232623 0.00228087 2.33112e-05 2.72264e-05 2.46425e-05 0.00185219 2.97592e-05 0.00183425 3.14212e-05 2.97177e-05 0.00232505 2.64616e-05 0.00166331 0.00226074 0.00186113 3.02057e-05 0.00159744 2.66337e-05 0.00204476 0.0021769 3.32202e-05 2.82587e-05 2.87836e-05 2.91848e-05 2.46151e-05 0.0021064 0.00203031 2.73839e-05 2.42861e-05 0.00244919 2.57738e-05 0.00217148 2.47534e-05 3.73626e-05 0.00176822 3.00579e-05 0.00171703 3.33944e-05 0.00168451 2.79014e-05 
0.000396846 0.000335177 0.000293758 0.00190769 0.0003164 0.00165501 0.00178812 0.000345028 0.00221643 0.00143175 0.000289335 0.000296165 0.00181061 0.0015627 0.000385125 0.00028785 0.00191659 0.000324341 0.000332116 0.000348297 0.000299328 0.000292547 0.00130907 0.00194934 0.000322687 0.000317961 0.000258648 0.00153359 0.00149239 0.0013576 0.000325665 0.00139281 0.00202243 0.00186058 0.000279469 0.00207366 0.00198033 0.00118714 0.00214851 0.000295174 0.000365188 0.00202368 0.00180071 0.000360654 0.00164763 0.00133754 0.00207077 0.000277526 0.00115004 0.00175019 0.000378938 0.00201901 0.000312135 0.000371345 0.000261225 0.00167172 0.000304303 0.00152623 0.000303112 0.00188744 0.00148527 0.00031283 0.00027112 0.000358957 0.000329763 0.000268486 0.000340845 0.00156315 0.00211462 0.00021543 0.00186714 0.00152539 0.000330953 0.00156357 0.00198721 0.00180367 0.00192584 0.00110601 0.00132807 0.000334794 0.000250532 0.00183779 0.000263704 0.000326973 0.0018752 0.00195503 0.000294691 0.000338724 0.000323362 0.000342617 0.00146974 0.000295076 0.000335404 0.00128709 0.00220236 0.000319823 0.000283704 0.00144857 0.000317507 0.00180843 0.00150558 0.000371351 0.000371586 0.00183283 0.00177271 0.00194373 0.000229069 0.000329437 0.0017126 0.00171422 0.0012117 0.00188579 0.00191566 0.000260778 0.00152783 0.000419084 0.00179413 0.000324552 0.000361399 0.00210692 0.00168839 0.000321814 0.001442 0.00181377 0.000334703 0.000364174 0.000266389 0.00153999 0.00156701 0.00142658 0.00134246 0.00148167 0.00186899 0.00167957 0.00142374 0.0019745 0.00182524 0.000360265 0.00179273 0.000338859 0.000222315 0.00038002 0.00212517 0.000355742 0.000345069 0.000403924 0.000472157 0.00161384 0.00173736 0.0015919 0.0012316 0.00186682 0.00162369 0.000393637 0.000357548 0.000392166 0.00189504 0.000267834 0.0017986 0.00153427 0.00134401 0.000303043 0.000330842 0.000341128 0.00029794 0.000388743 0.00169804 0.000291737 0.000314358 0.00162832 0.00183489 0.00175199 0.00129096 0.00169337 0.00185002 0.00168535 0.000356091 0.00183002 0.00160705 0.00161031 0.00161363 0.00191938 0.000305362 0.000355479 0.00168127 0.00135912 0.000367517 0.000354483 0.00155988 0.00183148 0.000347213 0.000336881 0.000291531 0.0014632 0.000361571 0.00136772 0.00167204 0.00180156 0.00156274 0.00172923 0.00176707 0.00190389 0.00169609 0.00174811 0.000262059 0.000389199 0.000367257 0.00155471 0.00026704 0.00205256 0.00157433 0.00164707 0.000411017 0.000384016 0.000273832 0.000397485 0.00183965 0.00173469 0.00038396 0.000308305 0.0021881 0.00206415 0.00179049 0.00136086 0.00129543 0.00164748 0.00230188 0.000285239 0.000421739 0.00126614 0.00193568 0.000332396 0.000404225 0.000344578 0.000282063 0.000295118 0.00188944 0.000188917 0.000366857 0.00028931 0.000269927 0.00160747 0.000324183 0.000373183 0.00186137 0.000177939 0.000336235 0.00151786 0.000328655 0.00146633 0.000341089 0.00176364 0.000313022 0.000393254 0.00193722 0.00132305 0.000339325 0.00166197 0.00150182 0.00155952 0.000414484 0.00141961 0.00176547 0.00195994 0.0019439 0.00198103 0.00157045 0.00037989 0.000374458 0.000387952 0.000311142 0.00156431 0.00190005 0.00162095 0.00198885 0.00170602 0.000302987 0.000326406 0.00161101 0.000307068 0.00173223 0.00166795 0.00191433 0.0015137 0.000337559 0.000342041 0.00035291 0.0003366 0.000315739 0.000326845 0.000408703 0.000317225 0.00031373 0.000277905 0.00176355 0.00121108 0.000312439 0.00145383 0.000304671 0.000235985 0.00204907 0.000371589 0.000317985 0.00184325 0.000275908 0.000375964 0.00154862 0.00172902 0.000374118 0.0003827 0.00185239 0.000362048 0.000272495 0.000335326 0.00200259 0.00126393 0.000389409 0.00134973 0.000327143 0.00185554 0.00123818 0.00178463 0.00192085 0.00187639 0.000333895 0.00200669 0.00212083 0.000297458 0.000307501 0.000380787 0.000345959 0.00166241 0.00154644 0.00033027 0.00194582 0.000288295 0.00034371 0.000388026 0.000244917 0.000252119 0.000362068 0.00141488 0.000338528 0.000309752 0.00180541 0.00231996 0.000398015 0.00159731 0.000322805 0.00173409 0.00165783 0.00134842 0.00169899 0.00143696 0.000349188 0.000304195 0.000283365 0.000271668 0.00134291 0.000293088 0.000362724 0.00178863 0.0017107 0.000324817 0.000298806 0.000299036 0.00128686 0.000288045 0.00157669 0.000246286 0.000203274 0.000195466 0.000326595 0.000220965 0.00133061 0.00028107 0.00220409 0.00177517 0.000287419 0.00137977 0.000325708 0.00190874 0.00167506 0.0016433 0.000332697 0.00161203 0.000274885 0.00193225 0.000311509 0.000255616 0.000338715 0.00148046 0.00204118 0.00139561 0.00184691 0.00168203 0.000283908 0.00162611 0.000337766 0.000312595 0.00158657 0.00153223 0.000398023 0.00025539 0.000289052 0.000437795 0.000348151 0.000311958 0.000364976 0.00171161 0.000282561 0.00176985 0.00167004 0.000308169 0.00171401 0.00172942 0.000297715 0.00175591 0.00135541 0.000301307 0.00201658 0.000268605 0.000213192 0.00105954 0.00115945 0.000314021 0.000331314 0.00195592 0.000325631 0.00207933 0.00191775 0.00173496 0.000266128 0.00185559 0.000351798 0.00147072 0.00186106 0.000238766 0.00128426 0.00184043 0.00199154 0.000334253 0.00191748 0.0013953 0.000303853 0.000291731 0.00150803 0.00038309 0.00161637 0.000290485 0.000996163 0.000375382 0.000249807 0.00176302 0.000319953 0.000372703 0.00157482 0.00137907 0.00148606 0.00190531 0.00167212 0.000352565 0.00168777 0.0018162 0.000362083 0.0017009 0.00176761 0.00160805 0.000304777 0.000319711 0.00226419 0.000296115 0.000337205 0.00028204 0.000351808 0.00021176 0.0014575 0.000280667 0.00184604 0.000308851 0.0017702 0.000307098 0.000305225 0.000348517 0.000369782 0.00161535 0.000371298 0.00157241 0.00227369 0.00153391 0.001584 0.00204904 0.00223055 0.00165291 0.000293543 0.00133204 0.00156121 0.00034929 0.00146738 0.00154177 0.000277111 0.000340995 0.000340709 0.000299882 0.0017323 0.00146669 0.000358881 0.00176219 0.00195545 0.000281713 0.00162655 0.00033393 0.000422437 0.00141805 0.000346397 0.000431107 0.000257659 0.000334205 0.000290687 0.0018255 0.00174842 0.000367358 0.000360721 0.000341229 0.000317321 0.00159758 0.00169581 0.00181735 0.00152937 0.00186021 0.000326483 0.00149632 0.000274233 0.00151743 0.00174159 0.000390359 0.000260933 0.00193228 0.00032503 0.000356042 0.00202238 0.000288138 0.000279416 0.000333345 0.00167459 0.00149265 0.000314077 0.000300359 0.000364176 0.000270747 0.00161307 0.0013728 0.000376112 0.000374592 0.000394694 0.000399109 0.000248847 0.000354419 0.00188555 0.000367902 0.00147628 0.000401359 0.000275863 0.000317955 0.000233339 0.000353471 0.000264894 0.00169719 0.000306281 0.00195392 0.000351456 0.00174422 0.00136501 0.000250451 0.00177939 0.00166178 0.000328951 0.000341994 0.000285178 0.00188537 0.000341063 0.00145487 0.00028503 0.00159198 0.00133034 0.000343351 0.00029604 0.000287566 0.00145707 0.00196533 0.000426277 0.000333573 0.00141931 0.00146331 0.000370736 0.00173611 0.00206385 0.000339595 0.00171912 0.000312106 0.000305074 0.00162924 0.000280955 0.000361342 0.0018621 0.000317318 0.0019527 0.00161132 0.000276617 0.000305078 0.000243665 0.000301001 0.000291147 0.00208985 0.000319234 0.000293731 0.00182998 0.00171286 0.000267499 0.00208476 0.000355241 0.000363826 0.0017596 0.000295487 0.00035532 0.00150802 0.0017449 0.000370373 0.00147973 0.00166824 0.000336139 0.00040362 0.00163729 0.000335851 0.000368452 0.000404876 0.000299809 0.000287888 0.000293935 0.000404396 0.0016179 0.000350829 0.000372647 0.00169761 0.0020429 0.000314103 0.00034984 0.00185341 0.00196663 0.00187602 0.000354057 0.000317709 0.000376151 0.00211928 0.00160656 0.0003803 0.00037616 0.000284257 0.00180575 0.00139954 0.00028674 0.000338837 0.000306362 0.000292805 0.000309086 0.00163321 0.000409748 0.000363698 0.000309409 0.000294336 0.000347198 0.00131149 0.00163321 0.000318423 0.0003199 0.000345191 0.00215962 0.00162754 0.00157595 0.00025909 0.000366335 0.00160087 0.000394838 0.00162816 0.000399654 0.00141105 0.000266664 0.000385479 0.00157206 0.00194385 0.00205065 0.00148661 0.00037291 0.000308855 0.00184811 0.0019698 0.00161722 0.000379747 0.00156118 0.000313014 0.000345015 0.000376138 0.00158011 0.00185836 0.00151624 0.000337635 0.000347987 0.00032576 0.00202248 0.00182255 0.000350427 0.000224699 0.000388295 0.000304978 0.000296487 0.00170917 0.00164687 0.000389163 0.00199618 0.00170151 0.000297755 0.000336154 0.000350516 0.0016916 0.000342534 0.000442264 0.000371058 0.000279541 0.00197577 0.000335411 0.000245926 0.00196659 0.000382114 0.000381492 0.00198111 0.00173989 0.000372583 0.000271676 0.000394166 0.000354794 0.00181112 0.00181644 0.00183616 0.00159624 0.000340355 0.000341892 0.000340283 0.00172761 0.0016312 0.00193245 0.000388894 0.00034877 0.000413332 0.00144812 0.00121734 0.000348191 0.000321788 0.0018402 0.000337254 0.000325357 0.000342434 0.00035883 0.00209426 0.000342544 0.00151672 0.000334858 0.000448356 0.000257162 0.000334308 0.00156826 0.00197978 0.000306577 0.000331483 0.00165613 0.000300199 0.000379533 0.00207234 0.00165528 0.000331164 0.00129704 0.00177602 0.000340907 0.00155043 0.000382985 0.00156557 0.00225929 0.000345033 0.00159746 0.000287036 0.000313619 0.00214762 0.0013032 0.00160279 0.00168613 0.00164251 0.00190441 0.00187636 0.00168287 0.0015492 0.000312597 0.0018256 0.00174595 0.00168279 0.00209147 0.000357331 0.00178478 0.00025933 0.000422856 0.00129693 0.0011701 0.000411741 0.000318369 0.00129189 0.000280818 0.00131233 0.0018185 0.00034357 0.000411952 0.000332657 0.00209404 0.0015811 0.000301639 0.000310125 0.00182843 0.000323307 0.00205159 0.000309713 0.00161593 0.000375923 0.000340113 0.00213911 0.000319086 0.000347047 0.000322237 0.00160143 0.00144634 0.00181372 0.00169164 0.000234629 0.000293643 0.000349384 0.000455491 0.00121525 0.000371603 0.00167336 0.00035367 0.000273997 0.00201236 0.00163869 0.000350395 0.000383713 0.000279908 0.000357195 0.00164235 0.000359121 0.000338641 0.00160679 0.000257384 0.000330297 0.000376285 0.000287118 0.00134505 0.000358471 0.000341511 0.00165374 0.00132369 0.000245555 0.0012626 0.0002868 0.000371688 0.0014935 0.000329074 0.000358659 0.000324138 0.0018389 0.000350611 0.000327055 0.00172424 0.00181935 0.00158111 0.00150956 0.000293688 0.000272575 0.00170951 0.000388114 0.000382188 0.00175801 0.0014754 0.00168573 0.000333668 0.00150468 0.0016146 0.00033963 0.000255146 0.00178992 0.000325692 0.000308326 0.00225472 0.00028868 0.00160513 0.000366336 0.00152614 0.00183244 0.00145699 0.00164846 0.000372514 0.000374984 0.000352775 0.00172011 0.00217845 0.00180419 0.000312126 0.00134704 0.00182026 0.000321857 0.00126525 0.00174215 0.00194824 0.000362391 0.0015105 0.000335794 0.000356942 0.00142965 0.000318341 0.000269896 0.000381565 0.00193383 0.00216849 0.000370646 0.00181669 0.000303292 0.00182118 0.000318611 0.000343678 0.000342016 0.00154424 0.00152354 0.000409082 0.00188782 0.00188548 0.000321439 0.0018428 0.000285172 0.0014008 0.00141795 0.00178689 0.000324871 0.000333111 0.00137886 0.000299197 0.00206461 0.00183855 0.00218839 0.00176093 0.00160207 0.00185228 0.00154532 0.00156784 0.000326719 0.00178464 0.000332285 0.000375685 0.00108635 0.00173652 0.00161838 0.000418874 0.00143713 0.000336035 0.00194395 0.0013532 0.000361968 0.00177996 0.000325025 0.000362166 0.000212364 0.00145766 0.000314547 0.00188284 0.00036929 0.000422427 0.00165251 0.00175247 0.00187116 0.00174048 0.00163652 0.000332424 0.000301156 0.001818 0.00151626 0.000413122 0.00199179 0.000326449 0.00124893 0.00186515 0.000238336 0.00187412 0.000269583 0.00187029 0.000378538 0.00145353 
0.00218263 0.00219981 0.00212363 1.39475e-05 0.00140748 9.47923e-06 1.28275e-05 0.00205036 1.13439e-05 8.56167e-06 0.00181544 0.00183605 1.11554e-05 9.10297e-06 0.00203695 0.00208255 9.52611e-06 0.00227767 0.00197204 0.00195811 0.00148104 0.00248822 1.23873e-05 1.12826e-05 0.00197561 0.00201549 0.00162401 1.15439e-05 9.15461e-06 6.94732e-06 0.00180943 9.63225e-06 1.05526e-05 1.12344e-05 0.00179721 1.107e-05 1.22764e-05 1.14737e-05 1.21485e-05 0.00205921 0.0016863 1.20305e-05 1.32347e-05 0.00168785 1.22151e-05 9.22363e-06 1.48e-05 0.0017068 8.89471e-06 1.08439e-05 0.00206671 1.20669e-05 0.00159474 0.00239355 0.0019658 1.05817e-05 0.00155018 1.00283e-05 0.00199129 1.2741e-05 1.00615e-05 0.001928 0.00167007 0.00181926 0.00208679 0.00172153 0.00196711 1.21927e-05 1.29249e-05 0.00181302 1.06855e-05 1.13217e-05 0.00186371 1.1703e-05 1.14939e-05 1.19445e-05 1.39096e-05 9.18087e-06 1.20699e-05 0.00180404 0.0018281 1.12849e-05 0.00170199 0.00197942 1.26556e-05 1.08893e-05 0.00225871 0.00204769 0.00238634 0.0020153 1.01172e-05 0.00196236 0.00188675 8.71425e-06 1.3283e-05 0.00216311 0.00173727 8.88122e-06 0.0020259 1.39312e-05 1.0622e-05 0.00153482 0.00207541 1.2393e-05 9.7949e-06 1.11098e-05 0.00159768 0.00202168 1.27442e-05 1.11447e-05 9.95154e-06 1.27122e-05 1.10103e-05 0.00191143 1.22819e-05 0.00187423 1.14722e-05 0.00179676 0.00173467 9.08489e-06 1.13181e-05 0.00213953 1.00853e-05 1.18359e-05 0.00238388 0.00197822 0.00181379 8.68575e-06 1.06301e-05 9.57951e-06 7.73728e-06 1.09913e-05 1.25952e-05 1.02929e-05 1.11917e-05 1.27469e-05 1.00124e-05 0.00205118 1.21615e-05 0.00180519 0.00139936 0.00208806 1.2032e-05 0.00182699 0.00202697 0.00202746 0.00214537 9.19135e-06 1.19556e-05 1.07252e-05 1.06386e-05 1.11405e-05 9.07498e-06 0.00251261 0.00212722 0.00195442 1.09251e-05 0.00183088 1.15737e-05 1.07736e-05 9.15256e-06 0.00208027 0.00150546 0.00179489 0.00176138 0.00283608 1.23721e-05 0.00196362 0.00179646 1.1668e-05 1.08891e-05 9.47902e-06 1.35027e-05 9.93656e-06 1.30558e-05 9.08584e-06 0.00182316 1.0292e-05 1.28847e-05 1.02888e-05 1.03824e-05 1.29036e-05 0.00241503 0.00193742 1.19846e-05 9.54047e-06 0.00224787 0.00211792 8.98111e-06 1.27645e-05 0.00187687 0.00180218 0.0019233 1.01629e-05 0.00177305 1.21834e-05 1.06483e-05 1.23023e-05 1.12661e-05 1.04794e-05 1.19905e-05 1.19282e-05 1.00702e-05 1.19473e-05 0.00154606 0.00212096 0.00234466 9.93271e-06 0.00178597 1.12873e-05 1.3153e-05 1.03323e-05 0.00231825 0.00235014 0.00121624 0.0020857 1.22013e-05 1.0596e-05 0.00231272 0.00192247 1.29904e-05 1.25443e-05 1.03204e-05 9.57219e-06 8.16786e-06 1.18222e-05 1.21171e-05 0.00158462 0.00211583 9.76268e-06 9.55838e-06 0.00155716 0.002503 0.00217165 0.00188258 0.00215367 1.23696e-05 0.00134496 0.00250472 0.00197659 0.00145446 1.04326e-05 0.00182109 0.00221067 1.34912e-05 0.00173894 0.00192663 1.02501e-05 0.00195301 8.71795e-06 0.00244834 1.22154e-05 0.00165708 0.00192583 1.14892e-05 1.03407e-05 0.00193654 1.18046e-05 9.5028e-06 1.06579e-05 0.00263889 1.00675e-05 9.31079e-06 1.31614e-05 1.09608e-05 1.05179e-05 9.86341e-06 0.00238379 0.00178509 0.00226066 0.00190816 1.16805e-05 1.49869e-05 1.11135e-05 9.11963e-06 1.33905e-05 0.00187408 0.00250053 9.59206e-06 0.00180684 1.13706e-05 8.88949e-06 1.14111e-05 1.08808e-05 0.00190566 0.00209834 0.00200886 0.00238275 0.00215142 0.00233691 0.00245871 0.00181076 0.00197007 0.00168933 1.14408e-05 7.69301e-06 0.00190535 8.74139e-06 0.00154425 0.00173621 1.34443e-05 0.00188798 0.00189932 1.01971e-05 0.00129899 0.00238237 9.34068e-06 9.3288e-06 0.00215086 0.00236297 1.16984e-05 0.00192228 0.0019596 0.00223021 1.18286e-05 7.47437e-06 0.00236074 8.21226e-06 0.00220682 1.23601e-05 9.89352e-06 1.04245e-05 1.07111e-05 1.1225e-05 0.00242523 1.01872e-05 1.10727e-05 0.00162776 0.00222552 0.00237915 0.00172241 1.03584e-05 1.0957e-05 0.0020121 1.24227e-05 0.0018904 0.00193373 0.00194322 0.00169246 0.00159164 0.00217906 8.87021e-06 0.00213136 0.00200367 1.30802e-05 1.21781e-05 0.00192572 1.15834e-05 0.00210538 1.18234e-05 1.0818e-05 7.44519e-06 1.08344e-05 1.06565e-05 0.00167871 0.0019299 0.00193987 0.00174288 9.64007e-06 0.00141593 0.00172258 1.20332e-05 9.89032e-06 0.0023655 0.00149388 0.0015329 9.4239e-06 0.00167761 1.23149e-05 0.00185562 0.00161477 0.00155634 0.00186165 0.00156444 9.09824e-06 0.00204883 1.16549e-05 1.07495e-05 0.00188792 9.57377e-06 0.00168317 1.09985e-05 1.11226e-05 9.16259e-06 0.00219885 1.33447e-05 0.0013247 1.26986e-05 0.00182114 0.00161746 0.00199388 1.01298e-05 1.3468e-05 1.09235e-05 1.11204e-05 9.11751e-06 0.00175871 1.15252e-05 0.00206861 0.0015975 1.03293e-05 1.10842e-05 0.00209695 0.00160412 0.00130918 0.00248261 0.00178629 0.00206011 0.00206412 1.15925e-05 0.00208778 1.13262e-05 8.12813e-06 0.00186441 1.06644e-05 1.00554e-05 0.00249305 1.01884e-05 8.2564e-06 0.00180362 1.17674e-05 0.0023636 0.00122029 7.88969e-06 1.04723e-05 0.00182887 0.00197852 1.29565e-05 0.00242432 1.09198e-05 1.166e-05 1.07734e-05 0.00153941 1.09138e-05 0.00207627 9.33903e-06 1.3412e-05 0.0013942 1.03198e-05 1.11254e-05 1.19121e-05 0.00183705 1.19075e-05 1.04802e-05 0.00227864 0.00155806 1.06528e-05 0.00203958 9.09971e-06 0.00173383 8.93222e-06 0.00187874 0.00154496 1.05416e-05 0.00182467 0.00186416 1.0865e-05 9.53145e-06 1.11397e-05 1.12529e-05 1.21177e-05 0.00187677 1.07467e-05 1.00114e-05 0.00185173 8.88904e-06 9.30163e-06 1.26674e-05 0.00204067 0.0019431 1.48609e-05 0.00170165 0.00204394 0.0019876 0.0022422 0.00149751 9.37015e-06 0.00150457 1.23541e-05 0.00178872 1.27628e-05 0.00201695 0.00204685 0.0021977 0.00210031 1.09801e-05 0.00196177 9.82523e-06 1.34956e-05 8.77486e-06 1.04669e-05 1.13439e-05 1.42555e-05 1.17247e-05 0.00209467 1.06949e-05 1.37191e-05 0.00209838 1.08978e-05 1.08588e-05 0.00154137 0.00269379 0.00211121 0.00188108 1.24264e-05 9.41994e-06 0.00197187 1.31122e-05 1.19853e-05 0.00171779 1.09321e-05 0.00177482 0.00256393 1.07106e-05 0.00181448 0.00257642 0.00195311 0.00163664 0.00157711 1.25207e-05 8.78156e-06 0.00217409 0.00228718 0.0025872 0.00165971 1.1023e-05 9.58183e-06 1.13138e-05 9.64334e-06 1.18544e-05 0.00220883 1.11036e-05 0.00160753 1.03982e-05 1.181e-05 0.00203764 0.00164263 1.15256e-05 0.00205334 0.00221219 1.01036e-05 0.00200802 0.00180214 0.00178621 1.23349e-05 1.055e-05 0.00185017 0.00164028 0.00221364 0.00170094 9.4186e-06 7.92026e-06 0.00194584 0.00172077 0.00239675 0.00222411 0.00166015 0.00126837 1.2348e-05 0.00222465 1.21054e-05 0.00238325 0.00161676 0.00151658 0.00148772 0.00207446 0.0016488 1.20175e-05 0.00174277 1.15287e-05 0.00230474 1.13413e-05 9.31146e-06 0.0014917 1.23474e-05 1.10257e-05 0.00169054 0.00218228 0.00160716 1.27567e-05 0.00201827 8.90995e-06 0.00158828 8.30193e-06 8.98505e-06 0.00194623 0.00157516 0.0017185 9.79058e-06 1.44702e-05 0.00250713 0.00219909 9.86235e-06 9.6365e-06 0.00186107 9.94644e-06 1.32747e-05 0.00217415 1.02702e-05 0.00159581 0.00126849 1.0968e-05 0.00130281 0.00235453 1.28134e-05 0.00197297 1.25481e-05 9.1252e-06 0.00148131 0.00191954 0.00129546 0.00184177 0.00145448 1.17951e-05 0.00160979 0.00200815 1.14308e-05 1.0509e-05 0.00168686 1.07135e-05 0.00198022 0.00202346 1.09482e-05 0.00197967 0.00190668 8.831e-06 8.81439e-06 0.0018639 9.62993e-06 9.87305e-06 0.00244502 0.00205256 1.00622e-05 0.00210941 0.00226907 0.00215232 0.00197489 0.00132858 0.00184199 0.00194062 1.06167e-05 0.00186811 0.00188293 1.02885e-05 1.24458e-05 0.00181442 0.00201752 1.08982e-05 1.08246e-05 1.08357e-05 0.00220408 0.00196771 0.00242378 9.71174e-06 1.05306e-05 0.00188398 0.00235619 0.00186411 9.58488e-06 9.90126e-06 0.00191464 0.00164696 0.00196529 0.0015848 0.00201327 1.0252e-05 0.00244794 0.00182155 0.00212085 0.00167675 0.001626 1.0489e-05 9.35922e-06 0.00179971 0.00187862 0.00205177 1.14524e-05 1.27007e-05 1.15556e-05 0.00171224 0.00209318 1.10385e-05 0.00212926 9.65348e-06 0.00215731 9.18578e-06 0.00185217 0.00238575 8.40034e-06 1.26283e-05 1.33728e-05 1.09595e-05 0.00179878 0.00179158 1.34368e-05 1.04418e-05 8.83002e-06 0.00194083 1.16532e-05 0.00211532 0.00202478 0.00217588 9.61751e-06 1.31981e-05 9.56648e-06 0.00204623 0.00180442 0.00204347 1.03485e-05 1.21427e-05 0.00210972 0.00173656 0.00252095 0.0020517 0.00163281 1.17968e-05 1.14702e-05 0.00212852 1.08724e-05 1.03894e-05 0.00191485 0.00171195 0.00235387 9.63266e-06 0.00220488 0.00220632 0.00188699 0.00180765 1.15777e-05 0.00203334 0.00182202 1.01463e-05 0.00211798 0.00229949 1.21109e-05 8.99792e-06 0.00215564 0.00199278 0.00231859 0.00199782 1.05789e-05 9.08143e-06 1.23226e-05 1.0456e-05 0.00185487 0.00176146 0.00180097 1.21551e-05 1.09715e-05 1.13727e-05 0.00218089 0.00269315 0.00203714 1.02551e-05 7.95344e-06 0.00185284 0.00160728 1.16132e-05 0.00269831 0.00183146 0.00185565 0.00199751 1.00853e-05 0.00200417 1.03774e-05 0.00202237 0.00223394 0.00210743 0.00250759 1.20701e-05 1.2079e-05 0.00174487 0.00180806 1.12401e-05 0.00136405 0.00200738 1.08131e-05 9.35955e-06 0.00196405 9.31156e-06 1.11697e-05 0.00218194 9.6313e-06 0.00187898 1.0887e-05 1.2645e-05 0.00265329 8.6753e-06 0.0020595 0.00194391 1.21938e-05 9.9318e-06 9.43277e-06 9.98604e-06 9.6747e-06 1.0349e-05 1.15441e-05 1.11361e-05 1.04969e-05 0.00225044 1.11664e-05 9.78973e-06 1.09964e-05 1.30493e-05 0.00189462 1.17782e-05 0.00233854 0.00232439 8.65603e-06 8.99023e-06 0.00203715 0.00226146 1.1823e-05 0.0017885 1.12524e-05 1.11647e-05 0.00201215 0.00288701 0.00179298 1.19559e-05 9.68408e-06 0.00187027 0.00189612 1.25315e-05 0.00226623 1.05548e-05 0.00200979 9.1258e-06 0.00210196 0.00181621 1.22043e-05 0.00191758 0.00202558 0.00212824 1.28098e-05 1.23237e-05 9.90924e-06 1.10546e-05 0.0013938 0.00162426 0.00231746 0.00255955 9.25588e-06 0.00211085 1.07859e-05 0.00182646 0.00164392 1.13748e-05 9.27759e-06 0.00197729 0.001716 0.00200238 0.0023282 1.08729e-05 0.00215212 0.00179942 1.12047e-05 0.0017613 0.00182533 0.00187374 0.00188821 9.91096e-06 0.00178446 0.00191971 8.31904e-06 8.67216e-06 0.00200717 8.85058e-06 0.00200674 0.00218976 8.44187e-06 0.00189794 0.00221124 0.00168465 1.28885e-05 0.0020036 0.0020143 1.03315e-05 1.10076e-05 1.05865e-05 1.01159e-05 0.00183574 0.00210471 1.15438e-05 0.00236889 0.00188672 1.15779e-05 8.12237e-06 1.18893e-05 0.00203081 1.0724e-05 1.04541e-05 0.00191276 0.00165412 1.18653e-05 0.00205691 0.00191058 1.24484e-05 0.00216741 1.07663e-05 0.00196487 1.06037e-05 1.07722e-05 8.23226e-06 1.02708e-05 0.00214953 0.00220554 0.00218595 1.06445e-05 1.29674e-05 9.72375e-06 0.00185576 1.08654e-05 1.07819e-05 0.0022225 8.73831e-06 1.19405e-05 1.04438e-05 0.00187631 7.90925e-06 0.00203686 0.00223108 1.03965e-05 0.00166233 0.0018648 0.00172792 1.19962e-05 1.38694e-05 0.00210157 8.57268e-06 0.00158711 1.15989e-05 0.00154237 0.00186525 0.00205153 1.12914e-05 1.08804e-05 0.00194881 1.04638e-05 1.15469e-05 0.00159875 8.86241e-06 0.00159504 1.03493e-05 8.68989e-06 1.03799e-05 0.00175057 0.00223257 9.81804e-06 0.00194561 1.43819e-05 1.03054e-05 1.13132e-05 8.81406e-06 1.10813e-05 1.10048e-05 7.97996e-06 8.74873e-06 0.0020389 1.13445e-05 0.002061 0.00235435 7.91476e-06 1.15836e-05 1.00738e-05 0.00198521 8.77145e-06 0.00178999 1.11251e-05 8.26943e-06 0.00250781 1.08015e-05 0.00191579 0.00220646 0.00188638 1.10516e-05 0.00194244 1.13715e-05 0.0021974 0.0024037 1.31e-05 1.14826e-05 1.1991e-05 9.97369e-06 1.18372e-05 0.00214785 0.00193304 1.04894e-05 9.98646e-06 0.00212794 1.0502e-05 0.00211475 8.51314e-06 1.14146e-05 0.0017509 1.17352e-05 0.00148081 1.07698e-05 0.00200655 8.5563e-06 
8.19393e-05 9.46623e-05 6.8884e-05 0.00242767 7.0051e-05 0.00138956 0.00194635 8.68021e-05 0.00247325 0.00167229 6.73364e-05 8.67434e-05 0.00151243 0.00181708 8.97174e-05 7.98926e-05 0.00202802 8.13922e-05 8.07978e-05 6.40957e-05 9.39472e-05 9.05126e-05 0.00170121 0.0019647 7.73483e-05 7.90924e-05 6.81993e-05 0.00189786 0.00188551 0.00180165 6.54153e-05 0.00133588 0.00219599 0.00195559 8.82592e-05 0.00170196 0.00210888 0.00232056 0.00217866 6.94214e-05 7.06211e-05 0.00200092 0.00204156 9.9251e-05 0.00200513 0.00190147 0.00244833 9.20493e-05 0.00143058 0.00183426 9.33418e-05 0.002161 6.33668e-05 9.36397e-05 9.47854e-05 0.00165413 6.91167e-05 0.00191415 7.8868e-05 0.00213451 0.00196583 7.52705e-05 8.51638e-05 7.90275e-05 8.21766e-05 6.3822e-05 7.57423e-05 0.0019771 0.00229979 5.81783e-05 0.0021427 0.00201974 6.69634e-05 0.00223797 0.00237961 0.00233326 0.00250903 0.00178776 0.00182338 9.81565e-05 7.49331e-05 0.00231302 7.79544e-05 8.3548e-05 0.00218228 0.00276513 8.09052e-05 7.7293e-05 8.09979e-05 6.66618e-05 0.00164723 9.13282e-05 9.01575e-05 0.00165051 0.00222107 8.37523e-05 8.51753e-05 0.00150879 8.47043e-05 0.00209377 0.002058 6.13922e-05 8.86524e-05 0.0019323 0.00178033 0.00188248 5.54565e-05 7.32309e-05 0.00199777 0.00187353 0.0017748 0.00239148 0.00210153 7.27505e-05 0.00209832 8.29262e-05 0.00175653 7.52476e-05 7.10371e-05 0.00199707 0.00198767 9.02234e-05 0.00199901 0.00201754 9.03158e-05 7.61056e-05 7.78607e-05 0.00171989 0.00190406 0.00187122 0.0017138 0.00177416 0.0018578 0.00164004 0.00227626 0.00241524 0.0020399 9.48408e-05 0.00214455 9.45098e-05 7.69251e-05 8.13638e-05 0.00212887 9.03391e-05 8.1845e-05 6.75926e-05 9.57114e-05 0.00185494 0.00196639 0.0018444 0.00156328 0.00210358 0.00226328 9.66593e-05 7.99189e-05 7.78321e-05 0.00216453 8.28308e-05 0.00233162 0.00166621 0.00149083 8.50048e-05 6.9481e-05 7.30398e-05 8.05486e-05 0.000103981 0.00186276 8.97016e-05 7.78371e-05 0.00186735 0.00208941 0.00232871 0.0018733 0.00221103 0.00194123 0.00191356 7.84902e-05 0.00242562 0.0022016 0.00184437 0.00194346 0.0019744 0.000104099 8.46082e-05 0.00232256 0.00178661 8.51894e-05 8.40857e-05 0.00220739 0.00202167 7.9587e-05 8.75782e-05 7.29863e-05 0.00162629 8.20409e-05 0.00192599 0.00195446 0.00221503 0.00202886 0.00192246 0.00200981 0.00197599 0.00180089 0.00229868 6.52281e-05 8.47185e-05 9.17032e-05 0.00141394 8.57709e-05 0.00166892 0.00200553 0.0016492 9.15293e-05 8.31647e-05 8.66036e-05 9.09591e-05 0.0016693 0.0020119 7.59616e-05 7.4519e-05 0.00223914 0.00245477 0.00226594 0.00170385 0.00141031 0.00182288 0.00207826 6.84599e-05 8.70881e-05 0.00144968 0.00191068 6.00191e-05 7.99421e-05 7.73824e-05 8.40954e-05 8.37849e-05 0.00189366 5.9528e-05 9.98512e-05 8.60446e-05 5.90621e-05 0.00183017 8.95403e-05 9.11114e-05 0.00190862 6.54094e-05 8.24273e-05 0.00180479 8.57173e-05 0.00162054 0.000109603 0.00189167 8.14573e-05 9.37171e-05 0.00202568 0.00164412 7.91536e-05 0.00195012 0.00190769 0.00187882 0.000104315 0.00162893 0.00194839 0.00224766 0.00263095 0.00210724 0.00157922 8.93703e-05 8.59146e-05 7.82799e-05 6.09855e-05 0.00176184 0.00214897 0.00159854 0.00205646 0.00218361 7.89399e-05 9.33334e-05 0.00213677 7.37683e-05 0.00224878 0.00199971 0.00212213 0.00208783 9.33044e-05 8.27559e-05 6.54349e-05 9.86614e-05 9.42568e-05 9.34189e-05 9.06213e-05 6.97683e-05 8.06749e-05 7.45444e-05 0.00174829 0.00159591 7.3654e-05 0.00184616 5.50241e-05 8.43922e-05 0.00252223 6.46746e-05 7.09535e-05 0.00160201 6.4256e-05 7.96698e-05 0.00151724 0.00177739 0.000105989 8.18369e-05 0.00207835 7.97832e-05 7.31053e-05 8.92393e-05 0.00234855 0.0017082 9.24172e-05 0.00181784 8.54697e-05 0.00226345 0.00202109 0.00205848 0.00243172 0.0020851 9.28536e-05 0.00191801 0.00222483 8.54825e-05 9.74218e-05 9.31268e-05 7.50621e-05 0.00149109 0.00161625 7.74685e-05 0.00204873 6.79743e-05 8.19046e-05 7.85427e-05 6.33922e-05 5.34161e-05 8.22353e-05 0.00145654 8.26076e-05 9.43106e-05 0.00211854 0.00211843 8.68794e-05 0.0020642 8.6047e-05 0.00173159 0.00168603 0.00172887 0.00195531 0.00162347 9.23427e-05 9.60156e-05 6.27238e-05 5.60082e-05 0.00184829 6.08125e-05 7.95812e-05 0.00186792 0.00174966 9.81141e-05 6.13479e-05 7.41412e-05 0.00142584 6.19601e-05 0.00171935 7.65782e-05 6.71866e-05 7.55063e-05 9.60303e-05 6.41889e-05 0.00162107 8.08006e-05 0.00202012 0.00166218 7.0515e-05 0.0019899 6.92899e-05 0.00210757 0.00192374 0.00158621 9.74202e-05 0.00203743 8.89156e-05 0.00216665 8.54117e-05 7.41087e-05 8.0302e-05 0.00134346 0.00216614 0.00171391 0.00178742 0.00179821 8.69732e-05 0.00190348 9.35686e-05 6.8598e-05 0.00197038 0.00180719 7.32566e-05 7.60274e-05 6.99177e-05 8.17216e-05 7.82024e-05 8.33654e-05 5.94459e-05 0.00235977 6.63285e-05 0.00215235 0.00144455 9.01266e-05 0.00219718 0.00205423 9.90498e-05 0.00202168 0.00158026 6.70244e-05 0.00215678 8.32693e-05 6.13845e-05 0.00173081 0.00190275 8.33739e-05 7.62891e-05 0.00266334 8.7685e-05 0.00201771 0.00220212 0.00226801 5.90614e-05 0.00167889 7.12605e-05 0.00180864 0.00195028 7.92224e-05 0.00216001 0.0019274 0.00212272 8.90725e-05 0.00194057 0.00190895 7.74914e-05 7.2872e-05 0.00187006 8.40061e-05 0.00185804 7.6022e-05 0.0014285 8.11478e-05 6.90973e-05 0.00123745 8.4768e-05 8.99137e-05 0.00188043 0.00190926 0.00167923 0.00231412 0.00203843 8.85988e-05 0.0017203 0.00238267 5.84559e-05 0.00223634 0.00185432 0.00171946 7.71802e-05 8.07387e-05 0.00226897 7.76763e-05 8.06611e-05 8.16726e-05 8.75251e-05 5.34176e-05 0.00198213 6.30402e-05 0.0022832 7.44172e-05 0.001955 8.89782e-05 7.2727e-05 7.60148e-05 8.94823e-05 0.00233203 8.23391e-05 0.00187852 0.00274825 0.00151609 0.0022055 0.0024218 0.00297145 0.00193829 8.29417e-05 0.00184935 0.00221382 9.6806e-05 0.00192327 0.00246399 7.40436e-05 9.68016e-05 9.43603e-05 8.83456e-05 0.00210312 0.00206272 9.06633e-05 0.00198849 0.00200023 5.95573e-05 0.00178004 8.79193e-05 0.000100654 0.00170371 7.26209e-05 0.000104671 7.22762e-05 6.45308e-05 7.10369e-05 0.0018901 0.00191301 9.42328e-05 9.15483e-05 7.77411e-05 7.95398e-05 0.00193175 0.00167325 0.00180514 0.00195721 0.00169368 9.27559e-05 0.00189561 6.10448e-05 0.00186743 0.00217748 9.9898e-05 7.19146e-05 0.00204579 8.22212e-05 9.55454e-05 0.00186168 6.93966e-05 8.14887e-05 8.61815e-05 0.00184315 0.0019281 7.10247e-05 8.33269e-05 8.36089e-05 7.27242e-05 0.00180095 0.00169385 8.19172e-05 9.76568e-05 9.90903e-05 8.2646e-05 6.94563e-05 8.04073e-05 0.00170668 9.65962e-05 0.00198374 8.87895e-05 8.4562e-05 8.19365e-05 6.12215e-05 8.90549e-05 6.94581e-05 0.00161835 8.36817e-05 0.00189006 9.32172e-05 0.00219677 0.00189926 7.82137e-05 0.00266298 0.00199781 7.31859e-05 8.35105e-05 5.69763e-05 0.00208593 8.29072e-05 0.00180911 7.99731e-05 0.00207316 0.00188327 7.49199e-05 8.15573e-05 7.33845e-05 0.00190795 0.00215943 8.85077e-05 8.88314e-05 0.00187313 0.00167547 9.46257e-05 0.00180981 0.00218816 8.84937e-05 0.00163872 7.46771e-05 8.38742e-05 0.00174303 5.96763e-05 7.93572e-05 0.00209536 8.81467e-05 0.00254627 0.00221454 6.90975e-05 7.93939e-05 6.73815e-05 5.91067e-05 7.19651e-05 0.00214279 8.28374e-05 8.73535e-05 0.00199294 0.00170445 8.17874e-05 0.00192213 8.91522e-05 8.58284e-05 0.00214823 9.68129e-05 7.92518e-05 0.00183132 0.00188866 8.76292e-05 0.00183071 0.00191918 0.000102714 0.000101871 0.00226414 8.42006e-05 9.13861e-05 8.25477e-05 9.92764e-05 7.91614e-05 6.01452e-05 8.46711e-05 0.00185324 8.74108e-05 9.10481e-05 0.00185008 0.00196054 7.0308e-05 0.000100595 0.00167772 0.00263848 0.00186404 7.11247e-05 0.000105706 7.7541e-05 0.0020833 0.00210244 8.75414e-05 9.39589e-05 7.79889e-05 0.00187012 0.00215266 7.97926e-05 8.30808e-05 8.46626e-05 6.75375e-05 9.32226e-05 0.00169668 0.000106837 8.25016e-05 9.85455e-05 8.03871e-05 6.70279e-05 0.00222189 0.0020234 7.30328e-05 7.28886e-05 0.000105891 0.00215947 0.00195747 0.00202653 5.76913e-05 8.72506e-05 0.00196921 8.59928e-05 0.00177952 8.87408e-05 0.00212103 6.12717e-05 9.36511e-05 0.00128839 0.00230523 0.00214122 0.00182026 9.76811e-05 9.39185e-05 0.00203042 0.00191685 0.00160501 8.21445e-05 0.001883 7.56489e-05 7.48145e-05 7.29494e-05 0.00225731 0.00175594 0.0016178 8.07282e-05 9.81704e-05 8.07898e-05 0.00187458 0.00176701 7.0434e-05 6.18067e-05 9.84231e-05 8.35516e-05 8.11063e-05 0.00210724 0.00170207 9.00689e-05 0.00209314 0.00201687 8.96957e-05 6.26136e-05 8.19739e-05 0.00186385 8.26727e-05 7.79557e-05 7.95565e-05 8.9201e-05 0.00193098 8.64304e-05 7.55385e-05 0.00222085 7.23321e-05 9.58139e-05 0.00230764 0.00193248 0.000103717 8.07655e-05 8.87721e-05 9.32752e-05 0.00189178 0.00201444 0.00231141 0.00196814 8.4536e-05 8.94098e-05 8.47167e-05 0.00170407 0.00194326 0.00182955 9.13153e-05 9.16669e-05 8.43513e-05 0.00175716 0.00180697 9.42044e-05 6.31221e-05 0.00192961 8.91778e-05 8.34686e-05 8.2025e-05 8.76124e-05 0.00202843 7.52557e-05 0.0017682 8.27181e-05 0.000114136 7.83025e-05 8.63824e-05 0.00188467 0.00235914 8.24225e-05 7.78635e-05 0.00220513 7.76842e-05 8.71366e-05 0.00227703 0.00187309 7.51594e-05 0.0016559 0.00184427 9.22822e-05 0.00177085 7.51492e-05 0.00209975 0.00243197 7.67931e-05 0.00191971 7.72151e-05 8.03531e-05 0.00265231 0.00186205 0.00197553 0.00189402 0.00202209 0.00189496 0.00170858 0.00207851 0.00140219 8.48536e-05 0.00213922 0.00148527 0.00185704 0.00231472 8.37301e-05 0.00200773 7.69553e-05 8.45514e-05 0.00183619 0.00171486 8.73605e-05 9.22046e-05 0.00174301 7.81033e-05 0.00222768 0.00235254 7.6464e-05 8.21616e-05 8.45965e-05 0.00248842 0.0019498 6.99208e-05 7.74757e-05 0.00233329 8.24541e-05 0.00229317 6.82814e-05 0.00205113 7.38786e-05 7.99782e-05 0.00271352 8.01769e-05 7.05079e-05 7.92797e-05 0.00221725 0.00196195 0.00223232 0.00222197 7.34965e-05 6.4111e-05 8.93117e-05 8.25808e-05 0.00161548 9.00265e-05 0.0015772 9.55884e-05 8.94267e-05 0.00211087 0.00220746 8.36475e-05 9.06018e-05 6.37294e-05 8.87639e-05 0.00178908 0.000100524 7.19177e-05 0.00200827 7.42226e-05 7.40217e-05 8.4592e-05 7.58193e-05 0.00171805 7.24099e-05 7.47882e-05 0.00185273 0.00138989 7.1828e-05 0.00148958 8.76742e-05 8.2473e-05 0.00163428 7.71214e-05 8.81929e-05 8.76191e-05 0.00199491 8.51015e-05 9.46758e-05 0.0018643 0.00182303 0.00181293 0.00205295 5.89354e-05 8.81773e-05 0.00192064 8.7539e-05 5.87885e-05 0.00178734 0.00207562 0.0023206 8.30386e-05 0.00162729 0.00185458 9.42233e-05 5.99165e-05 0.00203314 9.47707e-05 7.25343e-05 0.00262704 8.57185e-05 0.00185959 9.05422e-05 0.00191555 0.00195178 0.00133387 0.00181074 6.64469e-05 9.5369e-05 9.28868e-05 0.0021609 0.00192574 0.00220597 7.88971e-05 0.0012925 0.00159243 9.14918e-05 0.00212831 0.00205564 0.0016474 9.70826e-05 0.00172451 6.68753e-05 8.57008e-05 0.00202342 8.74164e-05 6.95481e-05 7.4611e-05 0.00227023 0.00215471 9.43131e-05 0.00207058 7.08194e-05 0.00184789 9.30308e-05 5.79152e-05 7.68008e-05 0.00181739 0.00206745 8.17572e-05 0.00204639 0.00206065 7.96409e-05 0.00198548 5.75988e-05 0.0018716 0.00140212 0.00199623 8.03873e-05 6.89317e-05 0.00192655 8.47428e-05 0.00249779 0.00163335 0.00235378 0.00168287 0.0023659 0.00158368 0.00161929 0.00205946 9.54822e-05 0.00200157 0.000101919 7.88393e-05 0.00118949 0.00195947 0.00198516 8.58539e-05 0.00190298 7.71935e-05 0.00181579 0.00172838 8.03725e-05 0.00213526 6.54202e-05 6.87805e-05 7.28884e-05 0.00152277 8.80366e-05 0.00170603 8.32123e-05 9.79672e-05 0.00194821 0.00193492 0.00191397 0.00191737 0.00191249 9.51379e-05 8.58576e-05 0.00182048 0.00164431 0.000101624 0.00202756 8.68823e-05 0.00144836 0.00200033 7.42731e-05 0.00213104 6.48565e-05 0.00194047 9.46689e-05 0.00163364 
1.9936e-05 1.87865e-05 1.71497e-05 0.00275967 1.35574e-05 0.00166086 0.0022917 1.83457e-05 0.00252453 0.00158283 1.47031e-05 1.82912e-05 0.00184606 0.00169443 2.17559e-05 1.96217e-05 0.00181237 1.82729e-05 1.7289e-05 1.84777e-05 1.5104e-05 1.9379e-05 0.00200706 0.00263385 1.54364e-05 1.45909e-05 1.58483e-05 0.00184976 0.00168333 0.00181978 1.81073e-05 0.00177635 0.00242444 0.0018508 1.75464e-05 0.00210292 0.00229108 0.00213201 0.00222413 1.63913e-05 1.77193e-05 0.00217337 0.00200112 1.61099e-05 0.00217419 0.00180734 0.00250408 1.96753e-05 0.00158826 0.00169843 1.83211e-05 0.00228309 1.69733e-05 2.13014e-05 1.61566e-05 0.00210969 1.45846e-05 0.00214354 2.21871e-05 0.00229295 0.00226544 1.57309e-05 1.41876e-05 1.85423e-05 1.72408e-05 1.17951e-05 1.87897e-05 0.00202864 0.00200316 1.75822e-05 0.00209678 0.00199889 1.95996e-05 0.00190476 0.00262957 0.00191767 0.0020362 0.00166238 0.00215067 1.92904e-05 1.62374e-05 0.00211007 1.56979e-05 2.33496e-05 0.00214368 0.00195321 1.46796e-05 1.81101e-05 1.97385e-05 2.09725e-05 0.00192137 1.90248e-05 1.82228e-05 0.00181195 0.00253536 1.66847e-05 1.64064e-05 0.00170493 2.16783e-05 0.00257646 0.00198955 1.6088e-05 2.25228e-05 0.00206775 0.00202922 0.00210002 1.38944e-05 1.76562e-05 0.00239 0.00198832 0.00190455 0.00236264 0.00185004 1.74834e-05 0.00207274 1.87633e-05 0.00170698 1.41285e-05 1.72798e-05 0.00225384 0.00203202 1.93437e-05 0.00180956 0.00216546 2.06742e-05 1.68859e-05 1.57764e-05 0.00176407 0.00187664 0.00152661 0.0018528 0.00191435 0.00198185 0.00176266 0.00258509 0.00214179 0.00213643 1.86776e-05 0.00236849 2.16743e-05 1.31285e-05 2.10423e-05 0.00196777 1.91718e-05 1.58213e-05 1.6732e-05 1.97665e-05 0.00162465 0.00233599 0.00202148 0.00198243 0.00253231 0.00251932 1.75756e-05 1.98285e-05 1.9518e-05 0.0023964 1.93368e-05 0.00213572 0.00160157 0.00185399 1.67168e-05 1.77774e-05 1.8203e-05 1.84229e-05 2.45342e-05 0.00235008 2.10143e-05 1.77893e-05 0.00198129 0.00201093 0.00234798 0.00242979 0.00212072 0.00207283 0.00223001 1.87881e-05 0.00240089 0.00194883 0.00190638 0.00212528 0.00294472 1.95873e-05 1.80086e-05 0.00262694 0.00173746 2.12992e-05 1.90233e-05 0.00209845 0.00193104 1.71834e-05 1.81943e-05 1.71207e-05 0.00199095 1.72475e-05 0.00174496 0.0015732 0.00203343 0.00206508 0.00170066 0.00179976 0.00202576 0.00187102 0.00237665 1.54191e-05 1.57253e-05 2.25021e-05 0.00175999 1.73234e-05 0.0024895 0.00189374 0.0019726 1.63287e-05 2.07601e-05 1.6458e-05 2.1925e-05 0.00230629 0.00183672 1.68991e-05 1.87481e-05 0.00234246 0.00219775 0.00231447 0.00165234 0.00143294 0.00234304 0.00258165 1.5413e-05 1.89759e-05 0.00145213 0.00205985 1.40865e-05 1.80455e-05 1.93079e-05 2.03393e-05 2.23653e-05 0.00198636 1.45484e-05 2.51803e-05 1.83523e-05 1.25565e-05 0.00180692 2.08284e-05 2.0731e-05 0.00240583 1.55944e-05 1.50909e-05 0.00175041 1.74708e-05 0.00181196 2.07668e-05 0.0022405 1.84776e-05 1.74936e-05 0.00203373 0.00180343 1.84153e-05 0.00241705 0.00193991 0.00213426 2.27499e-05 0.00187779 0.0018085 0.00211727 0.00245331 0.00222497 0.00174223 1.64215e-05 2.10931e-05 2.11274e-05 1.70618e-05 0.00180398 0.00254066 0.00210439 0.00193779 0.00185201 1.76662e-05 1.9905e-05 0.00194298 1.51161e-05 0.00207162 0.00185479 0.0020307 0.00180757 1.75541e-05 1.63385e-05 1.57109e-05 2.07285e-05 2.05596e-05 1.79812e-05 1.86422e-05 1.6912e-05 1.68007e-05 1.88585e-05 0.00235105 0.00183483 1.33986e-05 0.00185553 1.53681e-05 1.71415e-05 0.0026811 1.85184e-05 1.57757e-05 0.00201858 1.6889e-05 1.79447e-05 0.00190134 0.0019172 1.98827e-05 1.57991e-05 0.00215462 1.80232e-05 1.62845e-05 1.83634e-05 0.00230849 0.00205136 2.38721e-05 0.00174739 1.42265e-05 0.00212226 0.00199045 0.00241579 0.00252774 0.00192991 2.00766e-05 0.00198628 0.00222396 1.468e-05 1.93275e-05 1.78357e-05 1.4226e-05 0.00166788 0.00176121 1.88035e-05 0.00195485 1.44491e-05 1.49181e-05 1.86012e-05 1.43464e-05 1.53235e-05 1.84914e-05 0.00191945 1.9544e-05 1.62118e-05 0.0022401 0.00214768 1.55087e-05 0.00176451 2.19475e-05 0.00185585 0.00149333 0.00153771 0.00196696 0.0018583 1.89768e-05 1.75571e-05 1.59561e-05 1.40118e-05 0.00187827 1.47955e-05 2.16336e-05 0.00212009 0.00206435 2.10841e-05 1.63529e-05 1.83042e-05 0.00193985 1.87884e-05 0.00225481 1.72585e-05 1.49223e-05 1.42939e-05 1.3936e-05 1.7396e-05 0.0018287 1.70942e-05 0.00196445 0.0018471 1.47976e-05 0.00196333 1.96626e-05 0.00202003 0.00222901 0.00160811 1.7122e-05 0.00246466 1.16951e-05 0.00244282 1.95748e-05 1.51312e-05 2.00052e-05 0.0017371 0.00237779 0.00173469 0.00194247 0.00180272 1.78215e-05 0.00190339 1.88598e-05 1.70918e-05 0.00195331 0.00169318 1.99707e-05 1.91388e-05 1.72354e-05 1.87162e-05 1.99661e-05 1.65895e-05 1.67484e-05 0.00200492 1.48347e-05 0.00239928 0.00166993 1.69065e-05 0.00212005 0.00158393 2.0665e-05 0.00193782 0.00192224 1.5746e-05 0.00242236 2.05753e-05 1.57215e-05 0.00168247 0.00201125 1.84502e-05 2.00241e-05 0.00254692 1.95253e-05 0.00245793 0.00225871 0.00214613 1.62704e-05 0.00190338 1.85218e-05 0.00207924 0.00215942 1.51168e-05 0.00179207 0.00202358 0.0020721 1.76779e-05 0.00220454 0.00194411 1.75254e-05 1.55082e-05 0.00184131 1.74666e-05 0.0020042 1.65076e-05 0.0015706 1.68528e-05 1.43786e-05 0.00189766 1.79948e-05 2.05493e-05 0.00210127 0.00192782 0.00224649 0.00229372 0.00234651 1.38598e-05 0.00170794 0.00223246 1.95355e-05 0.00164662 0.00206127 0.00215289 1.93645e-05 1.56707e-05 0.00226487 1.7751e-05 1.6804e-05 1.92108e-05 2.15261e-05 1.19504e-05 0.00209771 1.64659e-05 0.00208268 1.40707e-05 0.00184265 2.20741e-05 2.00454e-05 1.64267e-05 2.09231e-05 0.00201107 2.12067e-05 0.00169154 0.00270742 0.00141299 0.00234329 0.00242176 0.00293269 0.00213853 1.81645e-05 0.00204463 0.00238404 2.14209e-05 0.00184685 0.00227289 1.57092e-05 2.09574e-05 2.37599e-05 1.68006e-05 0.00223519 0.00199765 2.21536e-05 0.00200606 0.002477 1.59864e-05 0.00205633 1.59134e-05 2.38143e-05 0.00201402 2.00108e-05 2.06334e-05 1.54646e-05 1.79831e-05 1.59092e-05 0.00200755 0.00177344 2.02844e-05 1.66754e-05 1.58003e-05 1.46535e-05 0.00192064 0.002005 0.00206537 0.00211646 0.00213287 2.17175e-05 0.00223498 1.61422e-05 0.00189854 0.00215629 1.90574e-05 1.6279e-05 0.0022158 1.68576e-05 2.26641e-05 0.00193477 1.72434e-05 1.75447e-05 1.73874e-05 0.00184607 0.00201007 1.62272e-05 1.74835e-05 1.91397e-05 1.66645e-05 0.00176557 0.00157642 1.87436e-05 1.98674e-05 2.37533e-05 2.0561e-05 1.70103e-05 1.84013e-05 0.00201506 2.0964e-05 0.00227017 1.88084e-05 1.89962e-05 1.79328e-05 1.61642e-05 1.99618e-05 1.60988e-05 0.00186165 1.5965e-05 0.00183766 2.11576e-05 0.00191095 0.00155482 1.48031e-05 0.00253099 0.00206877 1.57819e-05 2.04182e-05 1.60966e-05 0.00209031 1.93515e-05 0.00165492 1.76613e-05 0.00183359 0.00158695 1.92332e-05 1.6752e-05 1.75668e-05 0.00150984 0.00216432 1.83097e-05 2.4975e-05 0.00161842 0.00141465 2.1309e-05 0.00193443 0.00235267 1.80975e-05 0.002226 1.7413e-05 1.69902e-05 0.00165937 1.73187e-05 1.60512e-05 0.00204156 1.9206e-05 0.00217432 0.00203847 1.34535e-05 1.86687e-05 1.45915e-05 1.71546e-05 1.23879e-05 0.00225462 1.71619e-05 1.51357e-05 0.00226223 0.00176956 1.62742e-05 0.00174056 1.77797e-05 1.92e-05 0.00187 1.83479e-05 1.92565e-05 0.00217121 0.00195458 2.13946e-05 0.00178622 0.00198701 2.26214e-05 2.15336e-05 0.00147328 1.80618e-05 1.98212e-05 1.81196e-05 1.66807e-05 1.33703e-05 1.73123e-05 1.98542e-05 0.00207901 1.97403e-05 2.00704e-05 0.00214734 0.00264667 1.64647e-05 2.10394e-05 0.00206627 0.00240831 0.00194452 1.96637e-05 2.45353e-05 1.89446e-05 0.00154682 0.00183741 1.89926e-05 1.93648e-05 2.10675e-05 0.00223233 0.00219326 1.70648e-05 1.75879e-05 2.09881e-05 1.64755e-05 2.07788e-05 0.00167649 1.83677e-05 2.00181e-05 1.83121e-05 1.69699e-05 1.76258e-05 0.0015137 0.00190879 1.9716e-05 1.74142e-05 2.01129e-05 0.00228219 0.00237449 0.00203751 1.42448e-05 1.90329e-05 0.0015751 2.5458e-05 0.00217867 1.77525e-05 0.00190586 1.74784e-05 2.51663e-05 0.00162158 0.00236391 0.0021155 0.00164673 1.90511e-05 1.60496e-05 0.00240532 0.00211793 0.00152314 1.7748e-05 0.00204407 1.98343e-05 1.79331e-05 2.07043e-05 0.0020225 0.00228962 0.00194933 1.79357e-05 1.97865e-05 1.85574e-05 0.00201234 0.00210033 1.64805e-05 1.53803e-05 1.89202e-05 1.97624e-05 1.3848e-05 0.00218182 0.00206774 1.90686e-05 0.00206135 0.00215744 1.63221e-05 1.68728e-05 2.07306e-05 0.00183982 1.89896e-05 2.13513e-05 1.81298e-05 1.98469e-05 0.0026383 2.03437e-05 1.46195e-05 0.00192978 2.26571e-05 2.0135e-05 0.00222884 0.00213241 2.39365e-05 1.66845e-05 1.87955e-05 1.80955e-05 0.00174994 0.00161995 0.00214044 0.00169108 2.05706e-05 1.8592e-05 1.62563e-05 0.00189426 0.00207083 0.00189863 1.93408e-05 1.98633e-05 1.66215e-05 0.00167776 0.00169174 1.80626e-05 1.38789e-05 0.00235443 2.09024e-05 1.61741e-05 1.94704e-05 1.53525e-05 0.00213691 1.87043e-05 0.00207398 1.61777e-05 2.10347e-05 1.92938e-05 1.96249e-05 0.00181484 0.00256985 1.9027e-05 1.85983e-05 0.00186625 1.61017e-05 2.10794e-05 0.00234502 0.00213679 1.71787e-05 0.00180364 0.00198464 2.29248e-05 0.00223384 2.06785e-05 0.00216066 0.00240426 1.9427e-05 0.00178671 1.62558e-05 2.15392e-05 0.00239205 0.00136656 0.00230158 0.00157749 0.00192987 0.00208622 0.00173983 0.00217118 0.00202039 1.6852e-05 0.00233417 0.00146854 0.00144924 0.0024761 1.98005e-05 0.00207757 1.54377e-05 1.75878e-05 0.00153926 0.00164285 1.7587e-05 1.97565e-05 0.00197208 1.58602e-05 0.00183093 0.00220684 1.62384e-05 2.085e-05 1.52876e-05 0.00225061 0.0020068 1.90932e-05 1.80017e-05 0.00208831 2.0153e-05 0.00210724 1.31975e-05 0.00170547 1.92721e-05 1.59924e-05 0.00249642 1.92216e-05 1.95753e-05 1.6513e-05 0.00209931 0.00186089 0.00217466 0.00224373 1.48983e-05 1.42946e-05 2.15143e-05 1.99868e-05 0.0020041 1.91898e-05 0.00163337 2.20259e-05 1.94257e-05 0.00227337 0.0023365 1.85969e-05 1.73816e-05 1.79043e-05 2.1321e-05 0.00210644 1.90292e-05 2.18776e-05 0.00187311 1.80779e-05 1.69669e-05 2.23671e-05 1.72845e-05 0.00170407 1.61168e-05 1.99191e-05 0.00189639 0.00161118 1.75251e-05 0.0015353 1.70162e-05 2.06359e-05 0.00177334 1.83504e-05 2.22143e-05 2.02092e-05 0.00195589 1.97498e-05 1.71935e-05 0.00240196 0.00210628 0.00168669 0.0021228 1.62573e-05 2.02405e-05 0.00156975 2.04379e-05 1.57219e-05 0.00206367 0.00233199 0.00214253 1.53325e-05 0.00191893 0.00142581 1.93306e-05 1.73437e-05 0.0022552 1.53714e-05 1.48464e-05 0.00255454 2.29815e-05 0.00195263 1.67086e-05 0.00226581 0.00192481 0.00157669 0.00237593 1.79602e-05 1.94436e-05 1.71296e-05 0.00227835 0.00235672 0.00200027 1.99373e-05 0.00130743 0.0020105 2.11533e-05 0.00195179 0.0018002 0.00207214 2.17105e-05 0.00183848 1.46675e-05 2.13316e-05 0.00195666 1.67949e-05 1.74031e-05 1.85773e-05 0.00227189 0.00232435 1.84237e-05 0.00164462 1.65506e-05 0.00227303 1.81998e-05 1.47239e-05 2.05703e-05 0.00217078 0.00204343 1.79903e-05 0.00173971 0.00237564 1.65015e-05 0.00195039 1.81076e-05 0.00195974 0.0016813 0.00200545 1.82474e-05 1.89146e-05 0.00189072 1.88213e-05 0.00222736 0.00205254 0.00210365 0.00170941 0.00175892 0.00175677 0.00180452 0.00196863 1.97337e-05 0.00222626 2.08358e-05 2.12587e-05 0.00152739 0.00180978 0.00154776 1.93997e-05 0.00209289 1.85385e-05 0.00228568 0.00148862 2.19276e-05 0.00204812 1.93248e-05 1.86358e-05 1.54804e-05 0.00210788 1.85421e-05 0.00239844 2.22077e-05 1.85385e-05 0.00212282 0.00178243 0.00210552 0.00174743 0.00191258 1.71123e-05 1.96777e-05 0.00207877 0.00183069 2.2949e-05 0.00203141 1.44832e-05 0.00136956 0.00176832 1.3755e-05 0.00189188 1.31139e-05 0.00196282 1.96431e-05 0.00195293 
0.00157884 0.00181482 0.00150495 0.000660999 0.00126275 0.000425176 0.000493049 0.00158207 0.000522419 0.000392895 0.00101199 0.0014064 0.000467265 0.000447386 0.00141378 0.00150578 0.000550652 0.00186872 0.00139852 0.00134826 0.0012803 0.00175971 0.00043387 0.000641308 0.00160729 0.00161368 0.00140821 0.00047446 0.000507764 0.000445479 0.00146998 0.000426823 0.000554044 0.000495234 0.00129743 0.000523088 0.00045098 0.000429083 0.000504742 0.0013752 0.00118405 0.000445819 0.000538395 0.00147465 0.000557996 0.000346825 0.000688778 0.00117614 0.000353519 0.000417938 0.00169413 0.000543699 0.00147092 0.00166694 0.00127517 0.000440529 0.0013156 0.000547113 0.00121203 0.000563369 0.000442722 0.0015189 0.00143672 0.0015503 0.00154564 0.00116246 0.00136905 0.000484439 0.000483437 0.00141117 0.000506099 0.00040642 0.00136266 0.000494446 0.000511827 0.00058687 0.000531925 0.00050411 0.00042415 0.00150548 0.00155161 0.000480159 0.00125734 0.00171619 0.000472291 0.000625954 0.00130299 0.00125727 0.00150878 0.00116952 0.000416938 0.00145352 0.00152657 0.000399246 0.00045237 0.00176047 0.00137092 0.000423726 0.00137517 0.000550751 0.000521947 0.00144514 0.00137033 0.000527346 0.000438396 0.000485144 0.00131907 0.00155302 0.000530447 0.000406326 0.000393463 0.000582325 0.000562765 0.00154711 0.000480635 0.00183829 0.000515115 0.00132398 0.00157998 0.000550145 0.000513731 0.00143371 0.00043564 0.000627628 0.00178732 0.00153142 0.00118811 0.000438876 0.000543052 0.000379378 0.000390668 0.00040344 0.000484968 0.000454386 0.000470178 0.000455796 0.000477818 0.00148854 0.000472366 0.00143401 0.00111954 0.00161637 0.000440853 0.00140905 0.00152354 0.00170681 0.00129735 0.000394131 0.00051919 0.000448548 0.000481582 0.00051618 0.000508107 0.00148039 0.00171014 0.00153705 0.000454279 0.00141122 0.000536586 0.000459117 0.0004281 0.00146744 0.00138189 0.00156532 0.001423 0.00211782 0.000468393 0.00133751 0.00124599 0.000454165 0.000586713 0.000602125 0.000473986 0.000525079 0.000575887 0.000513796 0.00148342 0.000589171 0.000389003 0.00042815 0.000494521 0.000581035 0.0016457 0.00144865 0.000519622 0.000413531 0.00178761 0.00169149 0.000443541 0.000569538 0.00159353 0.00147613 0.0012632 0.000583591 0.00125823 0.000453397 0.000455959 0.000473693 0.000392201 0.000391536 0.000455845 0.000581116 0.000511298 0.00054906 0.0011301 0.00174858 0.00153921 0.000365812 0.00127545 0.000562783 0.000507831 0.000545119 0.00155076 0.00194479 0.00103893 0.00148882 0.000484156 0.000561444 0.0016732 0.00171564 0.000570906 0.000549345 0.000444043 0.000466089 0.000448129 0.000513225 0.000525048 0.0010854 0.00161785 0.000353413 0.000489257 0.00127418 0.00171132 0.00173518 0.00140486 0.00176551 0.000533816 0.00120856 0.00232562 0.00158348 0.000969764 0.000425925 0.00162069 0.00163334 0.000505872 0.00118425 0.00156027 0.000442579 0.00169361 0.00036693 0.00171833 0.000508261 0.00123057 0.00180824 0.000466928 0.000373416 0.00140345 0.000605255 0.0004108 0.000477888 0.00180862 0.000410902 0.000468027 0.0004779 0.000617578 0.000459606 0.000418309 0.00144355 0.00155085 0.00148949 0.00123695 0.000434853 0.00056983 0.000427369 0.000493902 0.000444533 0.00124935 0.00151674 0.000480968 0.00127956 0.000464467 0.000465684 0.000439644 0.000394286 0.00146785 0.00191492 0.0013495 0.00191002 0.00144362 0.00157477 0.00181845 0.00153377 0.00168814 0.00141757 0.000418199 0.000298155 0.0014444 0.000401237 0.00127116 0.00155643 0.000488965 0.00147779 0.00111486 0.000440743 0.0013571 0.00191125 0.000406252 0.000416608 0.00154532 0.00162012 0.000507632 0.00151726 0.00146697 0.00158651 0.000500097 0.000534508 0.00188254 0.000398791 0.0014976 0.000513053 0.000543254 0.000529302 0.000531674 0.000478164 0.00189558 0.000607231 0.000433161 0.00145359 0.00159891 0.00173676 0.001585 0.000421862 0.000423196 0.00145096 0.00054776 0.00146764 0.00151816 0.00145515 0.00125321 0.001056 0.00167842 0.00045854 0.00169183 0.0014985 0.000453269 0.000584325 0.00143893 0.000448286 0.00143785 0.000459169 0.000467613 0.000478623 0.000499427 0.000438521 0.00136211 0.00169497 0.00147817 0.0013264 0.00045748 0.00098886 0.00157798 0.000480016 0.000434791 0.00142038 0.00174279 0.00134705 0.000327223 0.00157411 0.000489199 0.00146138 0.00122445 0.00112111 0.00144699 0.00114819 0.000398113 0.0015327 0.00050827 0.000452682 0.00118519 0.000431344 0.00141916 0.000580229 0.000449728 0.000532268 0.00154971 0.000595938 0.00114649 0.000585836 0.00158822 0.00100616 0.00158956 0.000448799 0.000580737 0.000397229 0.000463569 0.000448567 0.00154473 0.000537361 0.00151546 0.00120366 0.000500066 0.000371626 0.00173543 0.00136591 0.000991247 0.00194773 0.00161707 0.00144891 0.00153063 0.000410743 0.0014202 0.000519509 0.00046577 0.0015269 0.00052522 0.000444294 0.00159732 0.000491989 0.000454829 0.00118865 0.0005154 0.00170899 0.00123822 0.000449207 0.000347047 0.00114759 0.00156345 0.000469382 0.00187947 0.00050712 0.000572076 0.000483946 0.00110497 0.000500673 0.00164263 0.000469648 0.000498415 0.001099 0.000463122 0.000494921 0.000456488 0.00156211 0.00052643 0.000391788 0.0017056 0.0011318 0.000459436 0.00173146 0.000416907 0.00120863 0.000341824 0.00145665 0.00102071 0.000489032 0.00164108 0.00185241 0.000509833 0.000371384 0.000479568 0.000484395 0.000636698 0.000916399 0.000542289 0.000615001 0.00134873 0.000537502 0.000548542 0.000497035 0.00149357 0.0014838 0.000489683 0.00129258 0.00178555 0.00171179 0.00139893 0.000743133 0.000401163 0.00136053 0.00053963 0.00149573 0.000568653 0.00173216 0.0014086 0.00167206 0.00167564 0.000468619 0.00146473 0.000422257 0.000487405 0.000451766 0.000583664 0.000567058 0.000664504 0.000494039 0.00180321 0.000399856 0.000535173 0.00177331 0.000515882 0.000502191 0.00146663 0.00213818 0.00176279 0.00162401 0.000458322 0.000558673 0.00138334 0.000484523 0.000508229 0.00128077 0.000458535 0.00128542 0.00190265 0.00050967 0.00152307 0.0016433 0.00143494 0.0012856 0.00130125 0.00048252 0.000433056 0.00150233 0.00152507 0.00174591 0.00134225 0.000504481 0.000422241 0.000415989 0.000510374 0.000439643 0.00190252 0.000492441 0.00105431 0.000470401 0.000553786 0.00142245 0.00127902 0.000537605 0.00157905 0.00179919 0.000506309 0.00145558 0.0015263 0.00146446 0.000482058 0.000400043 0.00145264 0.0013378 0.00125507 0.0012097 0.00047309 0.000315373 0.00146853 0.00140046 0.00204878 0.00174505 0.00140482 0.00120805 0.000442503 0.00142592 0.000438206 0.00145082 0.00130052 0.00164615 0.00116309 0.00185855 0.00125293 0.000424009 0.00131525 0.000435799 0.00165735 0.000465478 0.000423339 0.00117188 0.00065821 0.00051297 0.00157625 0.00163586 0.00115631 0.000475831 0.00165573 0.000453926 0.00101508 0.000505926 0.000525525 0.00157132 0.00131281 0.00123718 0.000419929 0.000497128 0.00189069 0.00195353 0.000403092 0.000459849 0.00154555 0.000370314 0.000502937 0.00178226 0.000422694 0.00162776 0.00139429 0.000413501 0.00134779 0.00188416 0.000539433 0.00163354 0.000618534 0.000489303 0.00126879 0.00165125 0.00120862 0.00120947 0.00115272 0.000649553 0.00138588 0.00130922 0.000487642 0.000420304 0.00121806 0.000522753 0.00147175 0.00163852 0.00052887 0.00167323 0.00141382 0.000483685 0.000372572 0.0017605 0.000398311 0.000469479 0.00154027 0.00158473 0.000441102 0.00149961 0.00171762 0.00182405 0.00127877 0.00107452 0.00133024 0.00157607 0.000524011 0.00152948 0.00177409 0.000506812 0.000511016 0.0014012 0.00137618 0.000391186 0.00053368 0.000449561 0.00165592 0.00173103 0.00142278 0.000486436 0.000501579 0.00143836 0.00161211 0.001584 0.000475975 0.000481542 0.0011659 0.00132023 0.00137702 0.00123982 0.0014504 0.000439459 0.00149042 0.00156657 0.00134539 0.00135564 0.00152275 0.000451649 0.00056166 0.00120715 0.00135764 0.0013726 0.000639186 0.000463226 0.000469194 0.00128151 0.00165204 0.000376495 0.00143198 0.000456811 0.00163354 0.000399608 0.0014002 0.00189818 0.000425659 0.000535993 0.000490955 0.000458719 0.00178908 0.00138228 0.000575578 0.000389862 0.000368982 0.00177807 0.000513969 0.00136507 0.00153434 0.00169279 0.000489987 0.000365779 0.000443702 0.00144269 0.00130617 0.00166254 0.000385591 0.000444024 0.00152429 0.0012058 0.00165999 0.00177581 0.00140326 0.000491605 0.00047732 0.00158984 0.00050371 0.000572833 0.00170043 0.00161184 0.00180271 0.000435158 0.00134166 0.00169252 0.00148191 0.00157054 0.000601432 0.00178705 0.00137218 0.000597819 0.00149964 0.00164551 0.000448789 0.000493561 0.00168063 0.00141767 0.00141311 0.001691 0.000415065 0.00050787 0.000492276 0.000503688 0.00147515 0.00155473 0.0016148 0.000387926 0.00053798 0.00052323 0.00167052 0.00202283 0.00127927 0.000410767 0.000351315 0.00173741 0.00134009 0.000476761 0.00187363 0.00099569 0.00141195 0.00162148 0.000596411 0.00110706 0.000451472 0.00170793 0.00182251 0.00137477 0.00181461 0.000531325 0.000603798 0.00165915 0.00151735 0.000522635 0.00124322 0.00183775 0.000470489 0.000482001 0.00148202 0.00032451 0.000562265 0.0019304 0.000396899 0.00159898 0.000458915 0.000528695 0.00204004 0.000381229 0.00154721 0.00179198 0.000668015 0.000401825 0.000512087 0.000545559 0.000446596 0.000494552 0.000496241 0.000573707 0.000366863 0.00159303 0.000608442 0.000447887 0.000438766 0.000470848 0.00143685 0.000454708 0.00128773 0.00178235 0.000445859 0.000481446 0.00143571 0.00167421 0.000427347 0.00139682 0.000522555 0.000555462 0.00145817 0.00205227 0.00150683 0.000433909 0.00047604 0.0014027 0.0014191 0.000546013 0.00166576 0.000602547 0.00140855 0.000443427 0.00175862 0.00143857 0.000526423 0.0015256 0.00167744 0.0016171 0.000433921 0.000605197 0.000506856 0.000465957 0.00124254 0.00111824 0.00169118 0.0017757 0.000376758 0.00185173 0.000408253 0.00161389 0.00186756 0.000509676 0.000470211 0.00161306 0.00141803 0.00156914 0.00182111 0.000403874 0.00150327 0.00169565 0.000397989 0.00158965 0.00160254 0.00137764 0.00169045 0.000395426 0.00157967 0.00171035 0.000442039 0.000398264 0.00154035 0.000355678 0.00148029 0.00170922 0.000486124 0.00155652 0.00161545 0.00150038 0.000498374 0.00159107 0.00145633 0.000445085 0.000517352 0.000535585 0.00057591 0.00131831 0.00188683 0.000484561 0.00155435 0.00155156 0.000446401 0.000454794 0.000534611 0.00137775 0.000462564 0.000491601 0.00187347 0.00113947 0.000527845 0.00174791 0.00139028 0.000771457 0.00163532 0.000497956 0.00205073 0.000487178 0.00041283 0.000441497 0.000380947 0.00150402 0.00147773 0.00146782 0.000414965 0.000542749 0.000534006 0.00162567 0.000391207 0.000459027 0.00170087 0.000420912 0.000528935 0.000401781 0.00156548 0.000463102 0.00136029 0.00163053 0.000498725 0.00163175 0.00146108 0.00149938 0.000558206 0.000552846 0.00150777 0.000389261 0.00132914 0.000571712 0.00175677 0.00101502 0.00158931 0.000448641 0.00038676 0.00113765 0.000495794 0.000538633 0.00127945 0.000427613 0.00103216 0.00041469 0.000420879 0.000554391 0.00130952 0.00154805 0.000399804 0.00176564 0.000537377 0.000446941 0.000532356 0.00045496 0.000399127 0.00045956 0.000483363 0.000467521 0.00153715 0.000509499 0.00153045 0.00157967 0.000244766 0.000453039 0.000502416 0.00159755 0.000414883 0.00144182 0.000542468 0.000438655 0.00165462 0.000447346 0.0016595 0.00157889 0.00116089 0.000525535 0.00156464 0.000369799 0.00158615 0.00165989 0.000522683 0.000423656 0.00042593 0.000425972 0.000480732 0.00142305 0.00141554 0.000477466 0.000452259 0.00160434 0.000498904 0.00159948 0.000359518 0.000467046 0.00126083 0.000572946 0.00136684 0.000588105 0.00167799 0.000482317 
0.0017876 0.00197814 0.00164327 0.000121194 0.00167417 9.78892e-05 0.000128058 0.00198924 0.000137666 0.00010609 0.00175174 0.00181126 0.000123513 0.000127353 0.00184398 0.0021132 0.00011899 0.00207664 0.00143121 0.00171265 0.00188479 0.00169397 0.00010272 0.000123262 0.00190754 0.00187475 0.00184735 0.000120535 0.000119537 0.000100185 0.00200375 0.000115338 0.000172695 0.000130425 0.00164692 0.000137396 0.000120436 0.00013751 0.000138405 0.00202791 0.00159411 0.000121581 0.00013044 0.00182499 0.000117912 0.000105442 0.000157163 0.00125732 8.09282e-05 0.00012577 0.00139718 0.000102521 0.00172336 0.00229764 0.00155749 0.00010461 0.00142351 0.000123155 0.0018488 0.000146483 0.000101273 0.00173482 0.00168906 0.00151047 0.00179093 0.0012395 0.0017949 0.000138888 0.000138975 0.0017576 0.000149026 0.000120814 0.00167854 0.000132343 0.000127152 0.000142852 0.000139681 0.000104591 0.000122511 0.00192482 0.00169325 0.000126227 0.00169846 0.00216258 0.000127909 0.000127884 0.00174075 0.00184822 0.00193843 0.00193114 0.000111096 0.00149861 0.00194332 0.000109361 0.000152372 0.00222982 0.00151518 8.48349e-05 0.00206447 0.000144797 0.000110052 0.0018258 0.00157313 0.000141784 0.000116781 0.000119544 0.00152301 0.00174199 0.000159304 9.61027e-05 0.000120668 0.000120752 0.000143353 0.00166746 9.48398e-05 0.0020795 0.0001391 0.00153196 0.00172825 0.00013665 0.000104295 0.00204525 0.000115809 0.00014673 0.00175997 0.00145592 0.00147588 0.000128675 0.000134956 0.000104983 8.83912e-05 0.000112869 0.000126629 0.000124585 0.000108236 0.000118625 0.000122948 0.00180297 0.000132655 0.00206089 0.00143765 0.00180547 0.000127916 0.00232928 0.00188385 0.00150432 0.00226313 0.0001167 0.000132366 0.000128099 0.000112832 0.000142982 0.000122894 0.00178259 0.00199404 0.00187356 0.000122758 0.00207222 0.000125951 0.000105676 8.78418e-05 0.00184285 0.00145137 0.00173387 0.00193903 0.00186717 0.000127913 0.00167787 0.00209253 0.000127429 0.00015862 0.000141602 0.000128402 0.000116321 0.000136656 0.000128088 0.0017914 0.000137698 0.000116184 0.000105912 0.000129471 0.000143427 0.00206564 0.00220664 0.000136303 0.000110232 0.00169744 0.00208673 0.00011248 0.000152654 0.00169466 0.00167354 0.00180973 0.000126196 0.00179347 0.000126167 0.000120118 0.000124918 0.000103467 0.000106007 0.000123017 0.000141222 0.00012463 0.000125193 0.00144073 0.00171848 0.00208841 0.000100071 0.0015603 0.000134442 0.000134006 0.00012597 0.00196001 0.00231464 0.00149591 0.0018693 0.000132451 0.000156227 0.00185491 0.0015969 0.000135298 0.000133544 0.000114746 0.000112718 0.000123417 0.000138256 0.000150774 0.00148277 0.00207893 0.000106979 0.000106715 0.00158648 0.00175542 0.00191005 0.00193831 0.00178366 0.000113164 0.00110743 0.00286589 0.00194668 0.00140611 0.000136047 0.0016361 0.00188233 0.00014399 0.001267 0.00180909 9.06194e-05 0.00170816 0.000108262 0.00218016 0.000123751 0.00162504 0.00172926 0.000120565 8.1855e-05 0.00234424 0.000132089 0.00011267 0.000130046 0.00204801 0.000133146 0.000116703 0.000126986 0.000150075 0.000150225 0.000112146 0.00179253 0.00170166 0.00173737 0.00219912 0.00013525 0.000159121 0.000116112 0.000142182 0.000140776 0.00150172 0.00204896 0.000105243 0.0017235 0.000136283 0.000102598 0.000147008 0.000123897 0.0018728 0.00191559 0.00189952 0.00238944 0.00183049 0.00234394 0.00210848 0.00184538 0.0017371 0.00152439 0.000136661 8.16331e-05 0.00208868 0.000109421 0.00133715 0.00148324 0.000141655 0.0017821 0.001418 0.000139948 0.00159787 0.00179411 0.000115309 0.000114509 0.00212881 0.00181761 0.000124915 0.00189761 0.00183241 0.00217134 0.000125393 0.00014093 0.00223742 9.83496e-05 0.00177487 0.000141102 0.000126733 0.000115448 0.00016043 0.000140163 0.00178819 0.000146908 0.000135243 0.00167932 0.00207069 0.00200721 0.00190478 0.000107879 0.000119844 0.00183958 0.000132698 0.00143366 0.00225277 0.00175959 0.00105401 0.00204511 0.00188492 0.000100314 0.0015941 0.00204871 8.66618e-05 0.000132938 0.00177586 0.000117056 0.00159913 0.000143313 0.000105451 0.000125474 0.000112132 0.000119494 0.00197804 0.00229957 0.00146961 0.00100183 0.000108029 0.00138494 0.00185305 0.000113557 0.000106658 0.00187985 0.00179061 0.00163202 0.000115618 0.00171671 0.00012946 0.00164865 0.00158212 0.00126431 0.00189389 0.0017539 8.2428e-05 0.00188121 0.000158421 0.000140416 0.0017777 0.000117495 0.00202471 0.000137272 0.000153511 0.000119627 0.001981 0.000145744 0.00137521 0.000136051 0.00157833 0.00164317 0.001778 0.000113437 0.00011462 0.000105892 0.000134953 0.000120065 0.00179339 0.000123169 0.00201514 0.00174766 0.000117643 0.000110382 0.00236924 0.00173712 0.00164116 0.00219598 0.00177602 0.001908 0.00193062 0.000132601 0.00164899 0.000132284 8.33919e-05 0.00178799 0.000129084 0.000133068 0.00235549 0.000120347 0.000110339 0.00131315 0.000148328 0.00203254 0.00162501 0.00011587 0.000101276 0.0015592 0.00218687 0.000142744 0.0021217 0.000117916 0.000146246 0.000128414 0.00150187 0.000123963 0.00202041 0.000102608 0.000131592 0.00134722 0.000131041 0.000126763 0.000122734 0.00149765 0.000134736 0.00012008 0.00181758 0.00208559 0.000137056 0.00192759 0.000124464 0.00146171 0.000102799 0.0018661 0.00178775 0.000131517 0.00206376 0.00224413 0.000138604 0.000106313 0.00012763 0.000116274 0.000145561 0.00163229 0.000105974 0.000144517 0.00179477 0.000113907 0.000116498 0.000140402 0.00247237 0.00186169 0.000127553 0.00184697 0.00210221 0.00229151 0.00194774 0.00133894 0.000142416 0.00142923 0.000141477 0.00158991 0.000145119 0.00203638 0.00169687 0.00228808 0.00183634 0.000148753 0.00216393 9.74324e-05 0.000159373 0.000100659 0.000122899 0.000146062 0.000165974 0.000144844 0.00185525 0.000123811 0.000152411 0.00201217 0.000101273 0.000118494 0.00202624 0.00223853 0.00214296 0.0019075 0.000113904 0.00011899 0.00190121 0.000145605 0.000126153 0.00161118 0.000146453 0.00168866 0.00195022 0.000117262 0.00142055 0.0022291 0.00140857 0.00165497 0.00171935 0.000122387 0.000109465 0.00236208 0.00229418 0.00228753 0.00166169 0.000138149 0.000144929 0.000101781 0.000132102 0.000120321 0.00249497 0.000100756 0.00148589 9.36054e-05 0.000126185 0.00224158 0.00128478 0.000161477 0.00219622 0.00211718 0.000132027 0.00152676 0.00171223 0.00183951 0.000129158 0.000116785 0.00139196 0.00151089 0.00201884 0.00151913 0.000117892 9.89592e-05 0.00201768 0.00191131 0.00241958 0.0018395 0.00165454 0.0017582 0.000118577 0.00237541 0.000112951 0.00195857 0.00143523 0.00223931 0.00157693 0.00190908 0.00148278 0.00012517 0.00167695 0.000126625 0.00209948 0.000114743 8.78346e-05 0.00157759 0.000138578 0.000121501 0.00209522 0.00205175 0.0014881 0.000135665 0.00158885 0.000109171 0.00162361 0.00014865 0.000103945 0.0016685 0.00153989 0.00132922 0.000122463 0.000131176 0.00244791 0.0026448 0.000129032 0.000100288 0.00157285 9.87272e-05 0.000161138 0.00176055 0.000107019 0.00180847 0.00170381 0.000116463 0.00185923 0.0020618 0.000147837 0.00191239 0.000153199 0.000113442 0.00172857 0.00178939 0.00155084 0.00184148 0.00164266 0.000166025 0.00165081 0.00164695 0.000109839 0.00011363 0.00191875 0.000126286 0.00172123 0.00216857 0.000127914 0.00199397 0.00176722 9.90351e-05 0.000134526 0.00199213 0.000131706 0.000139365 0.00193631 0.00260629 0.000119112 0.0018585 0.00211222 0.00222554 0.0021736 0.00177096 0.00169951 0.00190144 0.000124489 0.00187938 0.00180204 0.000126531 0.000135758 0.00153187 0.00180127 0.000116084 0.000142488 0.000114528 0.00184762 0.00188697 0.00190548 0.00014391 0.000109266 0.00210757 0.00177346 0.00202733 0.000117249 0.000138719 0.00172301 0.0016851 0.00194305 0.00168881 0.00221951 0.000124378 0.00217935 0.00177026 0.00199758 0.00149507 0.00144203 0.000128009 0.000109616 0.00151615 0.00163177 0.00251045 0.000137866 0.000119947 0.000137866 0.00159024 0.00205984 8.8216e-05 0.00193381 0.000135411 0.00199495 0.000124432 0.00152374 0.00211001 0.000107444 0.000135466 0.000141663 0.00013734 0.00217108 0.00193299 0.000129542 0.0001181 0.00012081 0.00190955 0.000116626 0.00168168 0.00191182 0.00228905 0.000110419 0.000138307 0.000140418 0.00158443 0.00220088 0.0017305 0.000128488 0.000131826 0.00235592 0.00158082 0.00221057 0.00198113 0.00163205 0.000144314 0.000141425 0.0022652 0.000116001 0.000132109 0.00198539 0.00184448 0.00219341 0.000147574 0.00194113 0.00255097 0.0014358 0.00167653 0.000157672 0.00156372 0.00180617 0.000132399 0.00234637 0.00196274 0.000130974 0.000122437 0.00201449 0.00156833 0.00199748 0.00178669 0.000101825 0.000106288 0.000127264 0.000103298 0.00185566 0.00189072 0.00182155 0.000111562 0.000144404 0.000121441 0.00221307 0.00229166 0.00216527 9.51984e-05 0.000107671 0.00152241 0.00170197 0.000132963 0.00203949 0.00190648 0.0022384 0.00167295 0.000145283 0.00136432 0.000112505 0.00146032 0.00207739 0.00173693 0.00206285 0.000117746 0.000145604 0.0019661 0.0022398 0.000150838 0.00185051 0.00222304 0.000136516 0.000113384 0.00207531 0.000127175 0.00015161 0.00240677 0.000128301 0.00187274 0.000127906 0.000175881 0.00219315 0.000114013 0.00164151 0.00196873 0.000134117 9.11437e-05 0.000107028 0.00015598 0.000106622 0.000137795 0.000116277 0.000144221 0.000118895 0.00187744 0.000148989 0.000122496 9.86093e-05 0.00014211 0.00177059 0.000115011 0.0018198 0.00224864 0.000127764 0.000103502 0.00199397 0.00201818 0.000146711 0.00145382 8.74156e-05 0.000134645 0.00170879 0.00184773 0.00155553 9.59256e-05 0.000107463 0.00169666 0.00165021 0.000139242 0.00207433 0.000157592 0.0013905 9.71668e-05 0.00192671 0.00176536 0.000126071 0.00167296 0.00207271 0.00176284 0.000139689 0.000119765 0.000141052 0.000103617 0.00161124 0.00171678 0.00213824 0.00210626 0.000103609 0.00192206 0.000113892 0.00200497 0.00212189 0.000155184 0.000109349 0.00177514 0.00156426 0.0018493 0.00175916 9.88658e-05 0.00230815 0.00159936 0.00012463 0.0019264 0.00194362 0.00167138 0.00210019 8.97151e-05 0.0019094 0.00185787 0.000115361 9.61258e-05 0.0015517 8.37734e-05 0.00202814 0.00222858 0.000129269 0.00150821 0.00209931 0.00228229 0.000137924 0.00175847 0.00187577 0.000123758 0.00012387 0.000127127 0.00010255 0.00163284 0.00184122 0.000111771 0.00208875 0.00184197 0.000143616 9.53433e-05 0.000131404 0.00186132 8.73592e-05 0.000120438 0.00194828 0.00148522 0.000117958 0.00176823 0.00173512 0.0001244 0.0017896 0.000115633 0.00208768 0.000134182 0.000111275 8.98012e-05 0.000123397 0.00141404 0.00201592 0.00176127 0.000105238 0.000150088 0.000123651 0.0013344 9.3499e-05 0.000159188 0.00237006 0.000102703 0.000110047 0.000119006 0.00236789 9.83295e-05 0.00174059 0.00211073 0.000119918 0.0019385 0.00162529 0.00189818 0.000125274 0.000150686 0.00201247 0.000109428 0.00205706 0.000142951 0.00157232 0.00164023 0.00184694 0.0001152 0.000104115 0.00168905 0.000133415 0.000112237 0.00154197 0.000141793 0.00171476 0.00011084 0.000100643 0.000142135 0.00173995 0.00218637 8.70338e-05 0.00177067 0.000180771 0.000135136 0.000153172 0.000118881 9.84015e-05 0.000114116 8.68227e-05 0.000111175 0.00209746 0.000142646 0.00169672 0.00186379 0.000104116 0.000134468 0.000137227 0.00187002 0.000112416 0.00169985 0.000128201 9.85217e-05 0.00212955 0.000106534 0.00198445 0.00233691 0.0015564 0.00010992 0.00200167 0.000119786 0.00193698 0.00193491 0.000127068 0.000113028 0.000125217 0.00011579 0.000126169 0.00230966 0.00155704 0.000143492 0.000117186 0.00197864 0.000135304 0.00151972 0.000100721 0.000137853 0.00189496 0.000111305 0.00137688 0.000133549 0.00198824 0.000115658 
0.000761984 0.000684349 0.00057071 0.00178564 0.000544856 0.00119905 0.00125211 0.000672644 0.00155773 0.00112974 0.000568828 0.000689087 0.00128819 0.00104836 0.000659488 0.000648793 0.00181123 0.000716578 0.000594721 0.000499545 0.00050102 0.000702614 0.00110498 0.0017033 0.000644209 0.000699047 0.00048745 0.0010808 0.00154616 0.00132877 0.000688397 0.00118551 0.00180986 0.00136141 0.000584966 0.00150891 0.00167177 0.00138399 0.00153647 0.000624755 0.000582165 0.00158143 0.00146089 0.000740909 0.0016014 0.00137282 0.00197539 0.000620278 0.00103678 0.00139431 0.00060239 0.00144116 0.000376427 0.000764925 0.000625791 0.00131105 0.000514955 0.00131561 0.000629827 0.00140648 0.0012347 0.000660709 0.000558035 0.000561799 0.000631535 0.0004561 0.000542077 0.00133098 0.00163699 0.000643109 0.00141894 0.00117623 0.000596541 0.00145978 0.001657 0.00142506 0.00155288 0.00121557 0.00138561 0.000641257 0.000447573 0.00160445 0.000497535 0.000548483 0.0013802 0.00155824 0.000505759 0.00068345 0.000533531 0.000695828 0.00144525 0.000583961 0.000663592 0.00115625 0.00161187 0.000574619 0.000813178 0.00115963 0.000758207 0.00183185 0.00124177 0.000553235 0.00059396 0.00165294 0.00147607 0.00128836 0.000449008 0.000547496 0.00144531 0.00123722 0.00117657 0.00169367 0.00140452 0.000576076 0.00152528 0.000682713 0.0013641 0.000671155 0.000715543 0.00133401 0.00161192 0.000616789 0.00117383 0.00150826 0.00074464 0.000659113 0.00069225 0.00109008 0.00111701 0.000990703 0.00122874 0.00140292 0.00157891 0.0013618 0.00149154 0.00146455 0.00138787 0.000661468 0.00176655 0.00071129 0.000480972 0.000665171 0.00137732 0.000580925 0.000581132 0.000724021 0.000801578 0.00112314 0.00129018 0.00127157 0.00140146 0.00167454 0.00168307 0.000746131 0.000692135 0.000644902 0.00123964 0.000679119 0.00141084 0.00131898 0.00130023 0.000683393 0.000592081 0.000616603 0.000641632 0.000640046 0.00143664 0.000562721 0.000663535 0.0014433 0.00160674 0.00169903 0.00135185 0.00121714 0.00149335 0.00142896 0.000677668 0.00186258 0.00135353 0.00135452 0.00138179 0.0014769 0.000579585 0.000721822 0.0016295 0.000965832 0.000666023 0.000782594 0.00129314 0.00131355 0.000557537 0.000715608 0.000584285 0.00131087 0.000671042 0.00113968 0.0011709 0.00151041 0.00142472 0.00123207 0.0016352 0.00169358 0.00136644 0.00148403 0.000516317 0.000664469 0.000685857 0.00140807 0.000570328 0.0014499 0.00119449 0.00141372 0.000529203 0.000799561 0.000569933 0.000707452 0.00153255 0.00130713 0.000688951 0.00056691 0.00137406 0.00139259 0.00169988 0.00120151 0.00125639 0.00125239 0.0015655 0.000636427 0.000676449 0.00116381 0.0016133 0.000491632 0.000721965 0.000503995 0.00060095 0.000733406 0.00146699 0.000482108 0.000777297 0.000601283 0.00043153 0.0013309 0.000630751 0.000695695 0.00168835 0.000448758 0.00059742 0.00133935 0.000647491 0.00129587 0.000726449 0.00133552 0.000603784 0.000652002 0.00146248 0.00109601 0.000615739 0.00132014 0.00135306 0.00162527 0.000740956 0.00115135 0.00148778 0.00134406 0.00147026 0.00144507 0.00135852 0.000590328 0.00067528 0.000681852 0.000650902 0.00124891 0.001703 0.00135104 0.0011822 0.00134212 0.000550685 0.00066433 0.00149877 0.000581962 0.00165957 0.00142607 0.00146435 0.00117225 0.000569367 0.000577462 0.000560539 0.000616869 0.000514956 0.000689584 0.000679013 0.000614344 0.000630346 0.000577178 0.0014216 0.00106552 0.000629278 0.00109216 0.000484651 0.000621217 0.00163756 0.000611304 0.000541632 0.00150521 0.000542262 0.000597487 0.00137366 0.00131665 0.000654429 0.000575983 0.00135881 0.000520563 0.000629228 0.000654743 0.0014911 0.00147539 0.000726845 0.0010752 0.000563079 0.00144915 0.00133349 0.00150825 0.00188448 0.00164244 0.000793093 0.00175904 0.00145188 0.000587867 0.000738734 0.000728056 0.000714877 0.0015367 0.0011538 0.00060754 0.00186616 0.000522668 0.000669174 0.000730575 0.000587544 0.000498728 0.000698142 0.00129768 0.000669848 0.000685095 0.00160971 0.00168365 0.000540438 0.0013557 0.000628346 0.00152259 0.00132604 0.00119332 0.00134453 0.00117263 0.000654679 0.000628294 0.000568032 0.000456704 0.00129964 0.000507423 0.000671608 0.00121263 0.00121202 0.000806487 0.000723416 0.000668453 0.00117088 0.000685688 0.00157239 0.000692777 0.000467178 0.000500176 0.000589644 0.000463874 0.00137287 0.000625721 0.00166887 0.00129068 0.00043526 0.00143465 0.000569828 0.00143515 0.00136858 0.00122461 0.000590872 0.00157386 0.000395757 0.00148303 0.000694352 0.000476928 0.000657843 0.00102064 0.00160897 0.0014288 0.00160215 0.00122473 0.000664929 0.00142602 0.000676877 0.000559021 0.00137007 0.00103041 0.000814299 0.000671158 0.000583087 0.000685825 0.000615541 0.000634231 0.000570189 0.00127586 0.000498103 0.00148417 0.00104814 0.000672974 0.00160484 0.00136347 0.000722049 0.00132945 0.00122873 0.000548937 0.00161166 0.000716254 0.000527835 0.000897394 0.00110333 0.000507969 0.000603528 0.00173287 0.000616087 0.00146499 0.00148611 0.00141416 0.000620617 0.00133702 0.000584548 0.00128018 0.00149754 0.000496917 0.00127314 0.00128459 0.00118325 0.000493272 0.00153036 0.00129992 0.000638999 0.000576983 0.00117209 0.00059317 0.00134675 0.000493774 0.00125493 0.00058963 0.000580441 0.00152634 0.000605724 0.000591344 0.00152668 0.00114231 0.00116271 0.00134671 0.00164104 0.000587627 0.00156003 0.00152515 0.000637473 0.00139195 0.00119798 0.00139899 0.000697178 0.0005794 0.00151803 0.000597365 0.000613957 0.000679981 0.000645107 0.000360052 0.00116769 0.000533615 0.0017854 0.000536651 0.0014486 0.000826239 0.000745829 0.000755851 0.000784898 0.00130232 0.000673611 0.00118386 0.00166501 0.0010913 0.00154544 0.00164291 0.00166247 0.00128377 0.000567969 0.00123106 0.00153387 0.000700788 0.00149399 0.00139394 0.000543601 0.000869114 0.000666821 0.000688177 0.00149961 0.0013384 0.000726826 0.00158756 0.00169595 0.000582172 0.00129942 0.000483242 0.000862592 0.00142045 0.000591563 0.000698556 0.000567015 0.000623006 0.000545045 0.00108544 0.00115 0.000664716 0.000674371 0.000733175 0.000650064 0.00186888 0.00136047 0.0013983 0.00155513 0.00124633 0.000630842 0.00124767 0.000587432 0.00143281 0.00134498 0.000761413 0.000525013 0.00114048 0.000697479 0.000691694 0.00151274 0.00056037 0.000627583 0.000585042 0.00153621 0.0013964 0.000578378 0.000557221 0.00073547 0.000502142 0.00132206 0.00125633 0.000660056 0.000551093 0.000780157 0.000696495 0.000547557 0.00061423 0.00112143 0.000823882 0.0015298 0.000548094 0.000525912 0.000787897 0.000548664 0.000576052 0.000573223 0.00148394 0.000600725 0.00135619 0.000555864 0.00152336 0.000948688 0.000565752 0.00169541 0.00125979 0.000574524 0.000564454 0.000470356 0.00155281 0.000604529 0.00118671 0.000537122 0.00125006 0.00123123 0.000528661 0.000488246 0.000510436 0.00135481 0.0016163 0.000736675 0.000841548 0.00130988 0.00115147 0.000588544 0.00140991 0.0020307 0.000698242 0.00121741 0.000415358 0.000577843 0.00111179 0.000637584 0.000682068 0.0017023 0.000592068 0.00124961 0.00123744 0.000486847 0.000616789 0.00045676 0.00045066 0.000568064 0.00141607 0.000559662 0.000528892 0.00142745 0.00119028 0.000572798 0.0013712 0.000632917 0.000542465 0.0016441 0.000625385 0.000663169 0.00131031 0.00113069 0.000773227 0.000981916 0.00154595 0.000668217 0.000643757 0.00104892 0.000647682 0.00067071 0.000651098 0.000605865 0.000575909 0.000616764 0.000633713 0.00162473 0.000715777 0.000618451 0.00133616 0.00142757 0.000651379 0.000618544 0.0012105 0.00142546 0.00139778 0.000740707 0.000670382 0.000572679 0.00141511 0.00134569 0.000614797 0.000762062 0.000742023 0.00139421 0.00141445 0.000659661 0.000585325 0.000544577 0.000613474 0.000703828 0.00105158 0.000599323 0.000519131 0.000618519 0.000615016 0.000631543 0.00118722 0.00145654 0.000605227 0.000691334 0.00074942 0.00174344 0.0014034 0.00128406 0.000506163 0.000695071 0.00125493 0.000604512 0.00144419 0.000636073 0.00102446 0.000536461 0.000789817 0.00126769 0.00151861 0.00167181 0.00132264 0.000614789 0.00061905 0.00161221 0.00117592 0.0011467 0.000548941 0.00116572 0.000549421 0.000535973 0.000708081 0.0011681 0.00143277 0.00142628 0.000688577 0.000718405 0.000622513 0.00115196 0.0011111 0.000644987 0.000556085 0.000704705 0.000574446 0.000450373 0.00136724 0.00155586 0.000667754 0.00177926 0.0013033 0.000528664 0.00052438 0.000816465 0.00148867 0.000542242 0.000718314 0.000668338 0.000526655 0.00184028 0.000674889 0.000708128 0.00150365 0.000510844 0.000671848 0.00135159 0.00107216 0.000667258 0.000620438 0.000679595 0.000626893 0.00139799 0.00122549 0.00160884 0.00121932 0.00071679 0.000643894 0.00052506 0.00157772 0.00147198 0.00126585 0.000730109 0.000744283 0.00066445 0.00110886 0.00129318 0.000636869 0.000645421 0.0016893 0.00078276 0.000545584 0.000648068 0.000703753 0.00133797 0.00056184 0.00135972 0.000689208 0.000671917 0.000574828 0.000698336 0.00150048 0.00173876 0.000669487 0.000635636 0.00128254 0.000510094 0.000700088 0.00155258 0.00153395 0.000730035 0.00112858 0.00159587 0.000648734 0.00121001 0.000763918 0.00158439 0.001355 0.000719446 0.00143765 0.00048844 0.000681045 0.00161953 0.00112476 0.00137444 0.00123313 0.00126521 0.00123233 0.00134218 0.00160728 0.00130708 0.000694899 0.00156511 0.00123045 0.00128593 0.00169618 0.000682185 0.00146884 0.000663138 0.000684447 0.00112833 0.00126433 0.000573368 0.000712272 0.00124266 0.000488669 0.00125287 0.00146566 0.000728884 0.000789534 0.000450428 0.00130002 0.00100959 0.000575907 0.00052399 0.00148642 0.000686577 0.00146871 0.000654115 0.00122619 0.000659192 0.000625503 0.0017536 0.000627486 0.000633177 0.000689986 0.00129857 0.00159937 0.00131731 0.00127514 0.000446647 0.000627819 0.000651886 0.000690577 0.00108028 0.000670267 0.00119071 0.000633747 0.000586194 0.00183655 0.00123487 0.000624696 0.000531331 0.000668267 0.000648771 0.00117308 0.000682029 0.00055727 0.00148867 0.000582753 0.000673769 0.000671118 0.000657239 0.00109443 0.000708878 0.000708307 0.00156042 0.00113807 0.000644882 0.00100779 0.000581308 0.000822569 0.00112614 0.00072879 0.000657727 0.000648924 0.00168601 0.000502242 0.000646094 0.00137772 0.00138595 0.00149422 0.0014528 0.00058172 0.000805878 0.0015482 0.000716968 0.00069723 0.00168082 0.0011791 0.00143233 0.000691289 0.00120411 0.00138827 0.000689847 0.000577917 0.00146354 0.000721631 0.00059336 0.00158672 0.000690463 0.00131767 0.000737472 0.00144573 0.00138073 0.00118145 0.00126771 0.000620445 0.000752469 0.000661323 0.00171339 0.00173464 0.00124756 0.000576094 0.00116576 0.00130404 0.000685922 0.00116297 0.00142085 0.00120824 0.000661244 0.00144351 0.000612867 0.000722603 0.00134768 0.000700893 0.00054907 0.000556235 0.00166585 0.00147481 0.000675961 0.00136292 0.000640825 0.00171987 0.000437468 0.00049914 0.000696398 0.00127621 0.00105539 0.000519287 0.00144069 0.00172321 0.000490141 0.00149272 0.000485156 0.00134374 0.00149499 0.00158647 0.000581034 0.000611318 0.00116367 0.000822254 0.00147582 0.00143805 0.00149747 0.0011261 0.00122881 0.00122957 0.00126107 0.00138206 0.000688114 0.00171151 0.000825494 0.000695311 0.000785861 0.00107433 0.00138548 0.000697828 0.00148219 0.000641513 0.00168018 0.000994316 0.00065144 0.0013449 0.000667729 0.000625636 0.000638222 0.00146232 0.000694063 0.00152079 0.0007231 0.000691703 0.00132932 0.00105211 0.00114821 0.00140067 0.0012986 0.000745348 0.000641886 0.00141834 0.00124089 0.000684678 0.00155047 0.000654814 0.00106259 0.00112337 0.000524325 0.00153799 0.000589865 0.00152396 0.000633311 0.00138631 
0.00186869 0.00217266 0.00196495 1.49244e-05 0.00177336 1.11367e-05 1.46107e-05 0.00153201 1.44097e-05 8.49629e-06 0.00151098 0.00157598 1.21093e-05 9.78211e-06 0.00193908 0.00179784 1.2864e-05 0.00223742 0.0019815 0.00166844 0.00179591 0.00203981 9.76782e-06 1.47968e-05 0.00201133 0.001851 0.00157785 1.29546e-05 1.10528e-05 1.03611e-05 0.0016251 9.32411e-06 1.44268e-05 1.1649e-05 0.00179334 1.19725e-05 1.5043e-05 1.17638e-05 1.48071e-05 0.00212647 0.00190914 1.28308e-05 1.43741e-05 0.00182168 1.14068e-05 9.81143e-06 1.51525e-05 0.00184873 9.29756e-06 1.09844e-05 0.00221371 1.31529e-05 0.0017337 0.00245557 0.00183442 1.04849e-05 0.00178356 1.43263e-05 0.00187906 1.25463e-05 1.24847e-05 0.00159223 0.00154084 0.00180992 0.00225991 0.00135889 0.00167499 1.11927e-05 1.24538e-05 0.00156338 1.18463e-05 1.05405e-05 0.00206646 1.29829e-05 1.4371e-05 1.24024e-05 1.3946e-05 1.04055e-05 1.25539e-05 0.00225081 0.00204042 1.31062e-05 0.00179689 0.00163867 1.33233e-05 1.31696e-05 0.00164326 0.00213633 0.00215972 0.00195552 9.16684e-06 0.00183316 0.00202046 8.72423e-06 1.31956e-05 0.00199434 0.00175504 1.09004e-05 0.00202613 1.33871e-05 1.15776e-05 0.00190761 0.00201654 1.43986e-05 1.22627e-05 1.16699e-05 0.00151733 0.00164928 1.387e-05 1.06081e-05 8.531e-06 1.54392e-05 1.40554e-05 0.00158014 1.36199e-05 0.00221687 1.19071e-05 0.00189211 0.0020746 1.25426e-05 1.1443e-05 0.0021706 9.75211e-06 1.30474e-05 0.00199076 0.00187834 0.00175494 1.05082e-05 1.03815e-05 1.11759e-05 1.0382e-05 1.03376e-05 1.04106e-05 1.19494e-05 1.44043e-05 1.35434e-05 1.15093e-05 0.00179338 1.20417e-05 0.00199641 0.0013493 0.00190713 1.233e-05 0.00220686 0.00175948 0.00200154 0.00255619 1.2e-05 1.09767e-05 1.22251e-05 9.76943e-06 1.18212e-05 1.44782e-05 0.00228536 0.0024876 0.00205256 1.25793e-05 0.00160042 1.39025e-05 1.24978e-05 9.63871e-06 0.00238546 0.00189627 0.00162124 0.00224086 0.00206449 1.35542e-05 0.00202756 0.00168327 1.19654e-05 1.09275e-05 1.23371e-05 1.31519e-05 1.20237e-05 1.16277e-05 1.16137e-05 0.00213156 1.25891e-05 1.37275e-05 9.92768e-06 1.20821e-05 1.39206e-05 0.00178341 0.00221447 1.47339e-05 1.05117e-05 0.00230242 0.00228355 8.878e-06 1.06621e-05 0.00191927 0.00205049 0.00152567 1.19895e-05 0.00198369 1.1059e-05 1.15247e-05 1.37205e-05 1.12767e-05 1.13726e-05 1.28744e-05 1.48715e-05 1.14782e-05 1.1e-05 0.00146734 0.0021908 0.00193428 8.87749e-06 0.00208047 1.41949e-05 9.78036e-06 1.45097e-05 0.00244526 0.00254913 0.00158805 0.00202431 1.38415e-05 1.09049e-05 0.00213236 0.00168963 1.06278e-05 1.28854e-05 1.38704e-05 8.7596e-06 1.10189e-05 1.13002e-05 1.21536e-05 0.00159902 0.00237647 8.12007e-06 1.20874e-05 0.00158416 0.00220598 0.0022282 0.00176113 0.00236883 1.56582e-05 0.00138967 0.0028282 0.00191752 0.00139847 9.391e-06 0.00206567 0.00209541 1.26969e-05 0.00143324 0.00192153 1.12528e-05 0.00215031 1.07919e-05 0.00219398 9.51268e-06 0.00163987 0.00222342 1.29632e-05 9.51705e-06 0.00192032 1.07936e-05 1.12196e-05 1.38382e-05 0.0021506 1.08116e-05 9.8357e-06 1.36984e-05 1.28226e-05 1.22211e-05 1.04309e-05 0.00187971 0.00224401 0.00217632 0.00168223 1.18673e-05 1.33447e-05 1.19474e-05 1.10494e-05 1.1609e-05 0.00197277 0.00224994 1.29576e-05 0.00184175 1.31321e-05 1.17596e-05 1.23945e-05 9.60218e-06 0.00196459 0.00184168 0.0017912 0.00203721 0.00224333 0.00186655 0.00236426 0.00193028 0.00179142 0.00193232 1.06084e-05 9.37681e-06 0.00190529 1.22997e-05 0.00162281 0.00167658 1.23894e-05 0.00190439 0.00170368 1.51949e-05 0.00146184 0.00210207 1.03765e-05 1.20092e-05 0.00211668 0.00199687 1.34928e-05 0.00169275 0.00164105 0.00201494 1.08372e-05 1.28505e-05 0.0024686 1.12155e-05 0.00193467 1.17121e-05 1.30698e-05 1.46479e-05 1.3583e-05 1.31236e-05 0.00197817 1.07544e-05 1.41592e-05 0.00175459 0.00244631 0.0022697 0.00210866 1.08352e-05 9.67387e-06 0.00219411 1.14649e-05 0.00153057 0.00207 0.00201237 0.00133899 0.00173694 0.00196228 1.08672e-05 0.00210274 0.00236658 1.42967e-05 1.17032e-05 0.00200973 1.14427e-05 0.00212696 1.28022e-05 9.7837e-06 1.12551e-05 1.12223e-05 1.03965e-05 0.00199371 0.00185336 0.0018005 0.00202985 1.0901e-05 0.00186556 0.00188137 1.19217e-05 1.03777e-05 0.00177059 0.00171901 0.00165612 9.4645e-06 0.00155967 1.25537e-05 0.0019758 0.00163062 0.00160955 0.00195736 0.00152448 1.14718e-05 0.00171864 1.23757e-05 9.01031e-06 0.00178691 1.24971e-05 0.00147297 1.30181e-05 1.21537e-05 1.28104e-05 0.00189412 1.06087e-05 0.00148322 1.39278e-05 0.00204658 0.00174074 0.00209386 1.15307e-05 1.45552e-05 1.09926e-05 1.33118e-05 1.1172e-05 0.00218608 1.46225e-05 0.00198809 0.00170785 1.18329e-05 9.6182e-06 0.00249214 0.00178347 0.00167365 0.00231285 0.00252691 0.00220803 0.00209531 1.04747e-05 0.00164199 1.2971e-05 9.95455e-06 0.00209739 1.19618e-05 7.29587e-06 0.00194502 1.31471e-05 1.08124e-05 0.0015923 1.28826e-05 0.00186237 0.00145745 9.34124e-06 8.96583e-06 0.0020005 0.00166704 1.43479e-05 0.00216635 1.3233e-05 1.22822e-05 9.51923e-06 0.00151459 1.11724e-05 0.00182355 1.02447e-05 1.26782e-05 0.00133294 9.14669e-06 9.97669e-06 1.15541e-05 0.00207063 1.48167e-05 1.09796e-05 0.00186293 0.00186692 1.3711e-05 0.00178569 9.99373e-06 0.00176945 8.49746e-06 0.00174334 0.00146985 1.09978e-05 0.00217277 0.0021572 1.10118e-05 1.30672e-05 1.21594e-05 1.43538e-05 1.28199e-05 0.00176617 1.10204e-05 1.41204e-05 0.00203507 1.23508e-05 1.22267e-05 1.32474e-05 0.00176291 0.00185261 1.36257e-05 0.00174581 0.00224702 0.00203232 0.00202461 0.00133965 9.98613e-06 0.00190375 1.21478e-05 0.00182283 1.24457e-05 0.00195556 0.0024659 0.00230858 0.00265078 1.37519e-05 0.00218116 9.71839e-06 1.42079e-05 1.10671e-05 1.31279e-05 1.47768e-05 1.5778e-05 1.26168e-05 0.00204165 1.08619e-05 1.46352e-05 0.00207596 1.38229e-05 1.21952e-05 0.00155461 0.00205007 0.00228441 0.00196348 1.43596e-05 1.2466e-05 0.0023329 1.42757e-05 1.34898e-05 0.00117602 1.12235e-05 0.00175537 0.00230182 1.16885e-05 0.00210179 0.00190923 0.00182968 0.00159429 0.00173015 1.22643e-05 1.1359e-05 0.00223341 0.00227673 0.00232352 0.0019462 1.04191e-05 1.30732e-05 1.09475e-05 1.25601e-05 1.20838e-05 0.00221532 1.47323e-05 0.00171207 1.34051e-05 1.33321e-05 0.00241256 0.00144306 1.62622e-05 0.0016408 0.00236259 1.44068e-05 0.00171979 0.00195774 0.00167359 1.17731e-05 1.07076e-05 0.00165845 0.00181712 0.00202989 0.00148489 1.29702e-05 9.19912e-06 0.00195373 0.00196715 0.0023398 0.00262305 0.00183083 0.00178058 1.50149e-05 0.00212613 9.23203e-06 0.00172738 0.00179596 0.001965 0.00179468 0.00202666 0.00189299 1.06109e-05 0.00201507 1.17607e-05 0.00220941 1.03601e-05 1.09464e-05 0.00172929 1.39099e-05 1.28697e-05 0.00198725 0.00197768 0.00126637 1.19714e-05 0.00211014 1.30295e-05 0.00169301 1.17369e-05 1.13401e-05 0.00192073 0.00148887 0.00176629 1.04622e-05 1.31776e-05 0.00244327 0.00200561 1.19189e-05 1.08033e-05 0.00205285 1.0279e-05 1.4562e-05 0.00219329 1.1559e-05 0.00193368 0.00201423 6.88009e-06 0.00156761 0.0021655 1.37542e-05 0.00187361 1.29192e-05 1.27578e-05 0.00146263 0.00189436 0.00181881 0.00206227 0.00174865 1.16059e-05 0.0016578 0.00171385 1.36015e-05 1.17394e-05 0.00195778 1.14636e-05 0.00195545 0.00216564 1.31539e-05 0.00227472 0.00192422 1.20608e-05 1.13292e-05 0.00235136 1.0686e-05 1.21237e-05 0.00232873 0.00261344 1.03878e-05 0.00206742 0.00241865 0.00229204 0.00185428 0.00155475 0.00144448 0.00225617 1.20763e-05 0.00166087 0.00231124 1.32869e-05 1.20222e-05 0.00203378 0.0018951 1.26008e-05 1.43517e-05 1.05618e-05 0.00172746 0.00212603 0.00190121 1.09889e-05 1.23532e-05 0.00175701 0.00208701 0.00193862 1.47673e-05 1.31338e-05 0.00192032 0.00196419 0.00211369 0.00165137 0.00223481 9.88055e-06 0.00192249 0.00215083 0.00202962 0.00200658 0.00180327 9.77901e-06 1.19088e-05 0.00192809 0.00200417 0.00217021 1.3829e-05 1.14288e-05 1.23858e-05 0.00155873 0.00191253 8.96963e-06 0.00202149 1.03355e-05 0.00252634 1.22225e-05 0.00153442 0.00215552 1.06089e-05 1.33498e-05 1.33138e-05 1.06199e-05 0.00231433 0.0017334 1.25635e-05 1.05891e-05 8.05715e-06 0.00233345 1.24209e-05 0.00195544 0.00185427 0.00236852 1.20125e-05 1.40832e-05 1.13313e-05 0.00185429 0.00203425 0.00204525 1.0532e-05 1.28719e-05 0.00183777 0.00170205 0.00283688 0.00218728 0.00189401 1.31071e-05 9.12184e-06 0.00183643 1.17943e-05 1.45192e-05 0.00191333 0.00179888 0.00244914 1.14042e-05 0.00199519 0.002348 0.00182945 0.00179511 1.46479e-05 0.00204227 0.00171007 1.22721e-05 0.00155346 0.00215902 1.41341e-05 1.21681e-05 0.00169236 0.00191669 0.00230524 0.00199315 1.17656e-05 1.02002e-05 1.53315e-05 1.17925e-05 0.00230253 0.00214085 0.00178321 1.18266e-05 1.31751e-05 1.18134e-05 0.00255834 0.00245501 0.00197809 8.71923e-06 1.03203e-05 0.00198144 0.00168112 1.23509e-05 0.00264803 0.00206089 0.00202154 0.00178448 1.14881e-05 0.00172722 1.31055e-05 0.00196857 0.00250999 0.0016352 0.00186184 1.39984e-05 1.45061e-05 0.0020189 0.00181165 1.28477e-05 0.00199288 0.00238129 1.30237e-05 1.20183e-05 0.0021377 1.14302e-05 1.43628e-05 0.00210407 1.11014e-05 0.00202441 1.03472e-05 1.73588e-05 0.00206932 1.1421e-05 0.00173186 0.00230712 1.44813e-05 1.00228e-05 1.14889e-05 1.19086e-05 8.65949e-06 1.13276e-05 1.37341e-05 1.32475e-05 1.06505e-05 0.00201363 1.42616e-05 1.20288e-05 1.08413e-05 1.1634e-05 0.002122 1.10531e-05 0.00166444 0.00225523 1.00659e-05 1.20817e-05 0.0020329 0.00230048 7.73915e-06 0.00158976 1.09903e-05 1.42776e-05 0.00179355 0.0020642 0.00188323 1.01344e-05 1.01894e-05 0.00173653 0.00214499 1.29075e-05 0.00177755 1.28788e-05 0.00214853 1.16869e-05 0.00217238 0.00211357 1.39104e-05 0.00185079 0.00230287 0.00162185 1.27588e-05 9.53079e-06 1.15029e-05 1.27158e-05 0.00180059 0.00179606 0.00198773 0.00227017 1.12615e-05 0.00195438 1.12182e-05 0.00228146 0.00188483 1.4884e-05 1.24855e-05 0.0020883 0.00179833 0.00187524 0.00197476 9.8674e-06 0.00251914 0.00190012 1.11643e-05 0.00221802 0.00176443 0.00222349 0.00199526 1.0636e-05 0.00215503 0.00220849 9.81892e-06 1.06695e-05 0.00159497 8.63306e-06 0.0018096 0.0023323 1.07113e-05 0.00180965 0.00171865 0.00201575 1.31049e-05 0.00198829 0.00204445 1.16272e-05 1.25499e-05 1.26572e-05 1.21375e-05 0.00178178 0.0022145 1.32447e-05 0.00186083 0.00208541 1.43159e-05 1.08586e-05 1.24721e-05 0.001854 9.81466e-06 8.48861e-06 0.00217652 0.0015795 1.36853e-05 0.00191242 0.00172854 1.38884e-05 0.00225146 1.13244e-05 0.00257716 1.17222e-05 1.14384e-05 1.09089e-05 1.29542e-05 0.00172612 0.00191921 0.00165642 1.16402e-05 1.32293e-05 1.03162e-05 0.00176627 1.00704e-05 1.2307e-05 0.0022719 1.24668e-05 1.19053e-05 1.18338e-05 0.00192403 1.17861e-05 0.00211574 0.00220867 1.0128e-05 0.002269 0.00159378 0.00192715 1.20162e-05 1.41286e-05 0.00169284 1.19305e-05 0.00174139 1.11692e-05 0.00209585 0.00163178 0.00192732 1.32235e-05 1.09071e-05 0.00189492 1.25969e-05 1.43696e-05 0.0018166 1.27826e-05 0.0015658 1.13013e-05 1.20342e-05 1.18845e-05 0.00176584 0.00170684 1.10525e-05 0.00217817 1.2533e-05 1.28756e-05 1.33099e-05 1.09373e-05 1.10591e-05 1.13181e-05 1.20042e-05 1.02183e-05 0.00222527 1.10284e-05 0.00190786 0.0022438 8.42137e-06 1.10358e-05 9.78998e-06 0.00208677 1.00917e-05 0.00180741 1.22512e-05 1.04154e-05 0.00191826 1.18401e-05 0.00193744 0.0019846 0.00139548 1.00073e-05 0.00183021 1.25142e-05 0.00217251 0.00218747 1.07637e-05 1.20491e-05 1.29563e-05 1.0494e-05 1.15475e-05 0.00243203 0.00247859 1.23143e-05 1.11318e-05 0.00221782 1.21437e-05 0.00225032 7.48619e-06 1.27986e-05 0.00154066 1.48743e-05 0.00149202 1.39771e-05 0.00238737 1.23535e-05 
4.41994e-05 4.32464e-05 3.88331e-05 0.00278551 3.82436e-05 0.0018378 0.00238441 3.13703e-05 0.00242535 0.00153526 3.29668e-05 3.59476e-05 0.00182742 0.00149918 4.17113e-05 3.44983e-05 0.00190425 3.68723e-05 4.08789e-05 3.89653e-05 4.30814e-05 3.38592e-05 0.00191529 0.00252243 3.53195e-05 4.10128e-05 3.54961e-05 0.00194379 0.00224516 0.00180368 4.12676e-05 0.00147559 0.00234306 0.0017309 3.69315e-05 0.00183125 0.00206831 0.00189538 0.00211322 3.73903e-05 4.59844e-05 0.00216182 0.00189394 3.63715e-05 0.00225896 0.00160389 0.00262031 4.48247e-05 0.00169567 0.0016936 3.80272e-05 0.00185965 3.29813e-05 4.40475e-05 3.09389e-05 0.00206685 3.77865e-05 0.00214888 4.63066e-05 0.00238437 0.00184671 4.81382e-05 3.40267e-05 4.07575e-05 3.64823e-05 3.00707e-05 4.01725e-05 0.00234015 0.00241903 3.06429e-05 0.00188379 0.00234149 3.85471e-05 0.00189554 0.00255914 0.00202535 0.00228299 0.00181039 0.00208685 4.92577e-05 3.7445e-05 0.00231652 3.75113e-05 3.48411e-05 0.00201466 0.00234062 3.21543e-05 3.60496e-05 3.40826e-05 3.67412e-05 0.0022935 4.5461e-05 3.60957e-05 0.00182827 0.00229177 3.68133e-05 3.55615e-05 0.00142396 3.82751e-05 0.00254373 0.00203596 4.0844e-05 3.84413e-05 0.00244188 0.00211017 0.00197532 3.23697e-05 3.89555e-05 0.00201087 0.00159696 0.00150599 0.00267481 0.00229283 3.88942e-05 0.00180868 4.34446e-05 0.00197051 3.66027e-05 3.98579e-05 0.00189615 0.00209646 3.86229e-05 0.00160126 0.00225441 4.30986e-05 4.45645e-05 3.48874e-05 0.0017529 0.00165057 0.0012649 0.00174254 0.00159577 0.00186412 0.00180202 0.0020707 0.00212427 0.00185812 3.39695e-05 0.00218766 4.21381e-05 3.30109e-05 3.99013e-05 0.00179084 3.61286e-05 3.44819e-05 4.83379e-05 5.00148e-05 0.00202244 0.00235763 0.00190759 0.00172603 0.00213373 0.00232705 4.63886e-05 4.59537e-05 4.82767e-05 0.00227794 3.47559e-05 0.00216666 0.00225613 0.00193446 3.87956e-05 3.75992e-05 2.1416e-05 3.64721e-05 5.17673e-05 0.00207879 3.18325e-05 4.07582e-05 0.00226201 0.00206719 0.00224291 0.00206317 0.00198764 0.00217687 0.00197878 3.85541e-05 0.00255779 0.00178387 0.00210272 0.00212269 0.00234341 4.30469e-05 4.26402e-05 0.00201457 0.00164804 4.45215e-05 4.51834e-05 0.00189327 0.00186768 3.84847e-05 3.3851e-05 3.24545e-05 0.00175903 3.50395e-05 0.00188751 0.00173659 0.00211312 0.00190691 0.00168702 0.00196161 0.00242176 0.00182971 0.00197867 2.87341e-05 3.37033e-05 4.37231e-05 0.00188907 2.94712e-05 0.00234557 0.00201915 0.00217829 3.79034e-05 4.64326e-05 3.50851e-05 4.53657e-05 0.00220131 0.00194718 4.57904e-05 3.96044e-05 0.00255342 0.00243184 0.00224401 0.00172076 0.0016084 0.00200303 0.0023475 3.34312e-05 4.90527e-05 0.00175815 0.00193194 3.20133e-05 4.38574e-05 3.63184e-05 3.95556e-05 4.07725e-05 0.00227172 3.21256e-05 5.60785e-05 3.55941e-05 2.90218e-05 0.00165096 3.39079e-05 3.80965e-05 0.00212827 2.97966e-05 4.32651e-05 0.00234744 3.94511e-05 0.00181 5.02608e-05 0.00194457 3.32394e-05 4.44691e-05 0.00211497 0.00194489 4.04268e-05 0.00198414 0.00201296 0.00209073 4.14948e-05 0.00166916 0.00202246 0.00199772 0.00211043 0.00200425 0.00132606 3.84668e-05 4.56986e-05 3.86273e-05 3.8033e-05 0.00182727 0.00259411 0.00185395 0.00181125 0.00210477 3.44289e-05 4.35817e-05 0.00208717 4.03658e-05 0.00244643 0.0021663 0.00207927 0.00172925 4.03999e-05 3.80269e-05 4.91565e-05 4.50996e-05 4.01588e-05 3.80324e-05 5.22184e-05 3.79116e-05 4.10882e-05 3.52966e-05 0.00202093 0.00128422 4.43244e-05 0.00200719 3.21871e-05 2.8929e-05 0.00239366 3.73668e-05 3.12599e-05 0.00181214 2.78898e-05 4.38012e-05 0.00172187 0.00180734 4.66709e-05 2.92463e-05 0.00170487 3.87309e-05 3.02807e-05 3.97633e-05 0.00219364 0.00171772 4.02085e-05 0.00165756 3.98904e-05 0.00202655 0.00174612 0.00214211 0.00241201 0.00203095 4.46721e-05 0.00187871 0.0023127 4.09068e-05 4.76276e-05 4.29945e-05 3.61962e-05 0.0016229 0.0018293 3.77279e-05 0.00197575 3.65013e-05 4.08885e-05 3.94889e-05 3.96361e-05 3.76073e-05 3.95344e-05 0.0019478 3.73697e-05 3.3709e-05 0.00179577 0.00213337 3.3121e-05 0.00190369 3.88226e-05 0.00172193 0.00198667 0.00151607 0.00195845 0.00172004 3.66164e-05 4.09802e-05 3.31606e-05 3.45421e-05 0.00185213 3.06618e-05 4.62967e-05 0.0018775 0.00202665 4.03368e-05 4.12082e-05 3.58332e-05 0.00147401 3.41131e-05 0.00221405 3.85127e-05 2.74691e-05 2.5514e-05 4.78956e-05 2.90063e-05 0.0018619 3.73034e-05 0.0023611 0.00178896 3.12466e-05 0.00198084 4.46395e-05 0.00203849 0.0017704 0.00158455 4.63228e-05 0.0021147 3.40446e-05 0.00225992 3.94253e-05 3.1747e-05 4.45244e-05 0.00158643 0.00242648 0.0020042 0.00218886 0.00224181 3.81581e-05 0.00220953 4.11534e-05 2.95201e-05 0.00184999 0.00163412 4.70963e-05 4.20485e-05 4.01605e-05 4.62537e-05 3.49075e-05 3.8559e-05 4.36912e-05 0.00166 3.03415e-05 0.00176205 0.00157836 3.65774e-05 0.00238923 0.00202913 4.02502e-05 0.00189805 0.00192485 2.97732e-05 0.00198571 4.2465e-05 2.77069e-05 0.00152014 0.00172627 3.41399e-05 4.52109e-05 0.00260033 4.99802e-05 0.00233475 0.00210244 0.00201593 2.97041e-05 0.00204825 3.95964e-05 0.00199027 0.00222059 2.72013e-05 0.0019113 0.00206635 0.0020525 3.25021e-05 0.00219714 0.00204261 3.90365e-05 3.27635e-05 0.00201162 3.63778e-05 0.00194193 3.34125e-05 0.00171619 3.98183e-05 2.49758e-05 0.00184256 4.24052e-05 4.13011e-05 0.00224826 0.00154089 0.00194088 0.0014517 0.00205947 4.13642e-05 0.00176648 0.00224316 3.63135e-05 0.00194816 0.00191405 0.00230255 3.79893e-05 3.87306e-05 0.00237056 2.82825e-05 4.35244e-05 4.08229e-05 4.07205e-05 2.85502e-05 0.00166059 3.68293e-05 0.00186745 3.51683e-05 0.00210479 3.93578e-05 4.20244e-05 4.03076e-05 5.21349e-05 0.00215819 4.01887e-05 0.00164214 0.00269373 0.00154754 0.00221538 0.0024497 0.00260398 0.00174114 3.93581e-05 0.00208142 0.00249154 4.59108e-05 0.00235101 0.00206275 3.66873e-05 4.35809e-05 4.48937e-05 4.0304e-05 0.0023536 0.00218968 4.4793e-05 0.00214292 0.00215656 3.30636e-05 0.00204078 3.87941e-05 5.00879e-05 0.00196765 4.21065e-05 4.39748e-05 3.11879e-05 3.22707e-05 3.53138e-05 0.0019983 0.00161112 4.11397e-05 4.46022e-05 3.84408e-05 4.1552e-05 0.00192302 0.00171647 0.00182055 0.00202021 0.00227772 4.21478e-05 0.00193132 3.72974e-05 0.00221408 0.00168684 4.85641e-05 2.34594e-05 0.00168094 3.60608e-05 4.97619e-05 0.00219733 4.65754e-05 2.93045e-05 3.82528e-05 0.00218113 0.0018176 3.71508e-05 4.18712e-05 3.79072e-05 3.75653e-05 0.00196139 0.00155532 4.14474e-05 4.06702e-05 5.17394e-05 4.17129e-05 3.75369e-05 3.21007e-05 0.00190602 4.58777e-05 0.00195727 4.40022e-05 3.21786e-05 4.27094e-05 4.05013e-05 3.64018e-05 3.78497e-05 0.001972 3.84242e-05 0.00197427 3.35477e-05 0.00197849 0.00166745 3.2566e-05 0.00222321 0.00171389 3.15792e-05 3.86875e-05 2.77087e-05 0.00216275 3.97269e-05 0.00161164 3.64008e-05 0.00216081 0.00172287 4.31946e-05 3.32333e-05 3.37378e-05 0.00174434 0.00227658 4.20114e-05 4.36177e-05 0.00202215 0.00154409 4.46006e-05 0.00192664 0.00226991 3.8692e-05 0.00210855 3.79823e-05 3.58451e-05 0.00169696 3.03881e-05 4.41695e-05 0.00229557 3.93155e-05 0.00250102 0.00192427 3.87625e-05 3.37831e-05 3.74535e-05 3.00137e-05 3.61861e-05 0.00245861 3.8811e-05 3.73031e-05 0.00207621 0.00204144 3.5716e-05 0.00174637 3.43516e-05 4.68972e-05 0.00198751 4.30636e-05 3.56253e-05 0.00151525 0.00186266 4.71851e-05 0.00167724 0.00207063 4.38255e-05 4.47506e-05 0.00165955 3.73949e-05 3.91403e-05 3.94757e-05 3.75146e-05 3.73646e-05 4.10205e-05 4.32235e-05 0.00234354 3.85354e-05 4.52757e-05 0.00197528 0.00233586 3.46304e-05 3.90671e-05 0.00216431 0.00235225 0.001876 3.55305e-05 4.22761e-05 3.34968e-05 0.00204651 0.00193925 3.58071e-05 4.26677e-05 4.05067e-05 0.00209027 0.00205683 4.42543e-05 3.80131e-05 3.553e-05 3.23816e-05 4.01094e-05 0.00186538 4.03438e-05 3.78342e-05 4.57778e-05 4.36328e-05 4.41044e-05 0.00201375 0.00202149 3.8892e-05 3.94615e-05 4.24827e-05 0.00236597 0.00244409 0.00181096 3.17464e-05 4.83578e-05 0.00190953 4.80862e-05 0.00211381 3.9264e-05 0.00185473 3.01122e-05 5.25397e-05 0.00167176 0.0021634 0.00201256 0.00180546 5.16124e-05 4.31538e-05 0.00235892 0.0022015 0.00163779 5.27714e-05 0.00181486 3.9453e-05 4.06088e-05 5.3673e-05 0.00182391 0.00197731 0.00168881 4.48628e-05 4.29276e-05 3.82629e-05 0.00190171 0.00175681 3.82719e-05 2.78735e-05 4.65213e-05 3.59771e-05 3.68499e-05 0.00200923 0.00137519 4.27625e-05 0.00197677 0.00217735 4.42875e-05 3.35169e-05 4.78929e-05 0.002071 4.13944e-05 5.24914e-05 4.26577e-05 3.54564e-05 0.00245981 4.76883e-05 3.09644e-05 0.00200438 4.06056e-05 4.86217e-05 0.0018165 0.00187762 4.00325e-05 3.51931e-05 4.82922e-05 4.39317e-05 0.00233263 0.00206601 0.00241377 0.00157377 4.0541e-05 4.35851e-05 4.19765e-05 0.00201587 0.00189328 0.00180066 4.47518e-05 4.71432e-05 3.6395e-05 0.00169178 0.00147533 3.94508e-05 3.40425e-05 0.00210843 4.63043e-05 3.79729e-05 3.66197e-05 3.91093e-05 0.00208116 3.66562e-05 0.00183134 3.01332e-05 4.37421e-05 3.30584e-05 4.53594e-05 0.00195053 0.00219921 4.19237e-05 4.28665e-05 0.00191928 3.14345e-05 4.61383e-05 0.00229892 0.00185097 3.98588e-05 0.00151657 0.00173039 5.04238e-05 0.0014418 3.32653e-05 0.00221139 0.00245971 4.58501e-05 0.00167546 3.6076e-05 3.25416e-05 0.00228307 0.00165371 0.0019868 0.0020824 0.00191348 0.00214487 0.00194583 0.00205214 0.0020691 4.44522e-05 0.00227733 0.00190478 0.00201035 0.00241659 4.05316e-05 0.00187307 3.62685e-05 4.63216e-05 0.00155916 0.00156763 4.17918e-05 4.28206e-05 0.00204616 3.03386e-05 0.00193575 0.00229767 4.30142e-05 4.47204e-05 4.79705e-05 0.00197324 0.00225651 3.76268e-05 4.02825e-05 0.00186674 4.19821e-05 0.00225588 2.81024e-05 0.00191082 4.70245e-05 3.67309e-05 0.00253165 4.05123e-05 4.13407e-05 4.06989e-05 0.00202403 0.00198723 0.00216391 0.00208152 3.71482e-05 3.58536e-05 4.3184e-05 4.87473e-05 0.00175271 4.78942e-05 0.00186323 4.23744e-05 4.00673e-05 0.00220004 0.00180684 4.5736e-05 4.24846e-05 3.77961e-05 4.46666e-05 0.00185548 3.95037e-05 3.49074e-05 0.00240603 3.71739e-05 3.79683e-05 4.27969e-05 3.60762e-05 0.00167073 3.84912e-05 3.68469e-05 0.00167389 0.00142451 3.48636e-05 0.00188565 3.89972e-05 4.69741e-05 0.00201594 3.41376e-05 4.69426e-05 3.8157e-05 0.00240943 4.17167e-05 3.22828e-05 0.00172527 0.00231943 0.00216381 0.00210862 2.72404e-05 4.12411e-05 0.00213554 4.73739e-05 3.57247e-05 0.00223624 0.00189531 0.00243263 3.96018e-05 0.00210484 0.00169843 4.13755e-05 3.64474e-05 0.00221373 4.30498e-05 4.01921e-05 0.00277641 4.43599e-05 0.00210546 4.48835e-05 0.00210659 0.00191642 0.00182035 0.00203701 3.26254e-05 3.96131e-05 4.21557e-05 0.00194338 0.0023075 0.00176437 3.09425e-05 0.00137249 0.00202383 4.04071e-05 0.00168817 0.00208017 0.00215825 3.70346e-05 0.00177995 3.33267e-05 3.94962e-05 0.00197981 4.14607e-05 3.19301e-05 3.72574e-05 0.00209249 0.00276249 4.02661e-05 0.00171078 3.81079e-05 0.00214641 4.41675e-05 3.58971e-05 4.40539e-05 0.0022221 0.00180953 3.35998e-05 0.00209547 0.00171564 2.88098e-05 0.00208334 3.14521e-05 0.00167953 0.00159414 0.00188388 3.88791e-05 4.59072e-05 0.00176283 4.04331e-05 0.00222959 0.00207425 0.00234063 0.00165278 0.00174931 0.0019105 0.00197967 0.00190624 4.29424e-05 0.00225189 4.25635e-05 3.65761e-05 0.0013692 0.00176581 0.00167174 3.72663e-05 0.00191787 4.36083e-05 0.00224953 0.00179708 3.93307e-05 0.00197094 3.98951e-05 4.06726e-05 3.31188e-05 0.00197736 3.68168e-05 0.00217192 4.46372e-05 4.53825e-05 0.00221732 0.00167752 0.00214276 0.00191793 0.00224304 3.7968e-05 3.82803e-05 0.00230059 0.00187391 4.45721e-05 0.00224183 4.49999e-05 0.00180481 0.00224984 3.16615e-05 0.00213059 3.22886e-05 0.0019891 5.12066e-05 0.00193371 
0.00189278 0.00214203 0.00196569 5.24033e-05 0.00178578 3.9725e-05 3.95222e-05 0.00194132 5.49816e-05 3.0266e-05 0.00160132 0.00197437 4.18281e-05 4.12981e-05 0.00184258 0.00158519 4.75523e-05 0.00205531 0.00180551 0.00169238 0.00199253 0.0018742 3.38135e-05 4.54363e-05 0.00217197 0.00223695 0.00163662 4.0325e-05 4.11271e-05 3.39318e-05 0.0018968 3.56705e-05 5.37047e-05 5.20646e-05 0.00191609 4.18244e-05 4.64689e-05 5.46144e-05 5.19832e-05 0.00170128 0.00183622 4.40972e-05 4.92879e-05 0.00168027 4.52311e-05 3.9856e-05 5.7222e-05 0.00234639 3.04913e-05 4.37194e-05 0.0016058 4.86208e-05 0.00200272 0.0022657 0.00186855 4.37148e-05 0.00141992 4.53623e-05 0.00218819 5.17268e-05 3.51216e-05 0.00181425 0.00160932 0.00170791 0.00168203 0.00142428 0.00190529 4.41839e-05 4.68823e-05 0.00156535 4.92743e-05 3.67123e-05 0.00204856 4.80539e-05 4.64458e-05 3.80361e-05 5.46194e-05 3.84549e-05 5.27379e-05 0.00186383 0.00143973 4.90482e-05 0.00163703 0.0021009 4.61862e-05 4.63122e-05 0.00188242 0.00181413 0.00199931 0.00197781 4.42669e-05 0.00181687 0.00187165 4.17084e-05 5.1618e-05 0.00185285 0.00213407 3.65781e-05 0.00202237 4.96843e-05 4.54964e-05 0.0018659 0.00196154 5.24804e-05 4.94938e-05 4.28036e-05 0.00161825 0.00177245 4.41001e-05 3.76409e-05 3.49613e-05 5.62178e-05 4.57202e-05 0.00185636 4.07603e-05 0.00184238 3.90735e-05 0.00173642 0.00156894 3.78503e-05 3.57238e-05 0.00191273 3.96834e-05 5.10635e-05 0.00211933 0.00175812 0.00131325 4.92272e-05 4.0879e-05 3.82915e-05 3.51958e-05 3.88624e-05 3.92373e-05 4.30762e-05 4.23259e-05 5.03021e-05 4.80237e-05 0.00234716 4.97481e-05 0.00197171 0.00142218 0.0019634 4.64496e-05 0.00205634 0.00181333 0.00165666 0.00207145 3.23995e-05 4.57597e-05 4.68313e-05 3.91901e-05 5.5725e-05 5.27366e-05 0.00231148 0.00201948 0.00187517 4.70552e-05 0.00195156 3.8878e-05 4.11335e-05 3.45116e-05 0.00162175 0.0017438 0.00191381 0.00222135 0.00233997 5.38452e-05 0.00184521 0.00207992 4.68344e-05 4.47889e-05 4.21183e-05 4.68558e-05 4.16469e-05 4.20579e-05 3.88857e-05 0.00212506 5.30012e-05 4.4223e-05 3.32854e-05 3.85975e-05 5.59293e-05 0.00198673 0.00197276 4.19861e-05 3.3835e-05 0.00234951 0.00231776 4.61343e-05 4.16129e-05 0.00183916 0.00191931 0.00176502 3.84554e-05 0.00178559 3.04848e-05 3.88195e-05 4.19491e-05 4.0469e-05 4.26427e-05 4.96241e-05 5.33322e-05 4.53715e-05 4.97436e-05 0.00138521 0.00207776 0.00202299 3.61089e-05 0.00205912 4.63983e-05 4.04455e-05 4.59482e-05 0.00229435 0.00267092 0.0014106 0.00217994 5.12092e-05 4.51056e-05 0.0022433 0.0018366 4.682e-05 4.12247e-05 5.07779e-05 4.20321e-05 4.21713e-05 3.65394e-05 5.28128e-05 0.0016621 0.00227829 3.62549e-05 4.45709e-05 0.00140843 0.00229307 0.0019353 0.00196132 0.00259683 4.88495e-05 0.00147684 0.00302149 0.00227913 0.00143021 4.40084e-05 0.00188666 0.00212712 5.83538e-05 0.00159029 0.0019788 4.36064e-05 0.00219866 3.58289e-05 0.00206671 4.47966e-05 0.00159204 0.00217722 4.34486e-05 3.59949e-05 0.00186472 4.61991e-05 4.22522e-05 4.26798e-05 0.0018648 4.13481e-05 3.95616e-05 5.49926e-05 4.49228e-05 4.42814e-05 4.26161e-05 0.00211053 0.0020805 0.00173767 0.00191516 4.61563e-05 5.31545e-05 4.24675e-05 5.2661e-05 4.4306e-05 0.00198299 0.00158305 4.38799e-05 0.00164403 4.67433e-05 3.87396e-05 4.19866e-05 4.03753e-05 0.0018185 0.00173853 0.00162508 0.00217495 0.00182266 0.00169181 0.00222265 0.00176278 0.00181355 0.00182482 4.54465e-05 3.77746e-05 0.00149758 4.39377e-05 0.00166989 0.00157341 4.87684e-05 0.00176607 0.00167436 4.64732e-05 0.0019964 0.00225793 3.67839e-05 4.06614e-05 0.00211875 0.00165364 4.14959e-05 0.00167805 0.00184503 0.00224683 5.02366e-05 4.3527e-05 0.00239404 3.31123e-05 0.00156793 5.02586e-05 4.25994e-05 5.35614e-05 5.18504e-05 4.47429e-05 0.00197263 3.70816e-05 5.22471e-05 0.00160161 0.00212804 0.00236164 0.00195211 3.51787e-05 3.55871e-05 0.00178576 5.48611e-05 0.00186222 0.00176718 0.00204244 0.00178309 0.00161868 0.00209259 3.86901e-05 0.00195883 0.00218396 4.15565e-05 4.01373e-05 0.00150655 4.02916e-05 0.00216799 4.59524e-05 3.98457e-05 3.45761e-05 3.96593e-05 4.04865e-05 0.00215778 0.00190133 0.00153077 0.00169854 3.84478e-05 0.00158455 0.00205124 3.81769e-05 3.95997e-05 0.00184387 0.00143344 0.00169045 3.99385e-05 0.0020106 4.64193e-05 0.00152171 0.00150227 0.00162132 0.001761 0.00153611 3.87695e-05 0.00185834 4.6498e-05 3.68346e-05 0.00145209 4.40984e-05 0.00145675 4.79024e-05 4.92329e-05 3.59207e-05 0.00216459 4.6861e-05 0.00148149 5.1473e-05 0.00199741 0.00154031 0.00181262 3.9617e-05 4.36654e-05 4.06107e-05 4.93154e-05 3.71311e-05 0.00195055 4.78129e-05 0.00209907 0.00178753 4.48787e-05 4.02143e-05 0.0022832 0.00180243 0.00159816 0.00211607 0.00200788 0.00210876 0.00179263 4.52225e-05 0.00173866 4.28429e-05 3.13764e-05 0.00172897 4.58937e-05 4.19971e-05 0.00228231 4.75571e-05 3.3409e-05 0.00171547 5.19565e-05 0.002265 0.00172062 3.82851e-05 4.8513e-05 0.00191737 0.0022854 4.73898e-05 0.00227371 5.12385e-05 4.31113e-05 4.27008e-05 0.00136175 4.01181e-05 0.00223019 4.43792e-05 4.26339e-05 0.00126563 4.80039e-05 4.27118e-05 4.46814e-05 0.00173803 4.32399e-05 4.15665e-05 0.00200676 0.00179077 4.32072e-05 0.00211267 4.2949e-05 0.00167611 3.71965e-05 0.00208461 0.00146841 4.46353e-05 0.00194639 0.00215707 4.36174e-05 4.11258e-05 4.40078e-05 5.17864e-05 5.08948e-05 0.00207122 4.82081e-05 5.28867e-05 0.00176739 3.31372e-05 3.71979e-05 4.70017e-05 0.00179626 0.00198876 5.035e-05 0.00193788 0.002162 0.00211904 0.00190554 0.00119955 4.66992e-05 0.00181952 4.01637e-05 0.00160383 4.25482e-05 0.00204953 0.00185861 0.00207929 0.00203959 5.38705e-05 0.0024846 3.60061e-05 5.81378e-05 2.94293e-05 5.03312e-05 4.69254e-05 5.36895e-05 4.45862e-05 0.0019892 4.95612e-05 5.28897e-05 0.00221682 3.9252e-05 4.32207e-05 0.00180217 0.00248106 0.00221566 0.00201251 5.06004e-05 4.15393e-05 0.00220159 4.38861e-05 4.79476e-05 0.00164631 3.76983e-05 0.00159911 0.00238325 4.36644e-05 0.00183461 0.00204935 0.00173984 0.00174087 0.00203476 4.29034e-05 3.62561e-05 0.00200831 0.00185318 0.00190838 0.00202915 4.66751e-05 4.55796e-05 4.75827e-05 4.02782e-05 4.38265e-05 0.00198345 4.62166e-05 0.00147703 4.58926e-05 4.75641e-05 0.00225448 0.00161181 4.9134e-05 0.00158075 0.00251227 4.36449e-05 0.00185178 0.00180738 0.00156523 3.93018e-05 4.16097e-05 0.00172806 0.00177009 0.00204347 0.00146177 3.73505e-05 3.92548e-05 0.00186465 0.00182385 0.00237384 0.00234241 0.0015892 0.0015023 3.65086e-05 0.00231996 4.79118e-05 0.00201907 0.0016705 0.0020979 0.00169053 0.00208644 0.00181375 3.61867e-05 0.0020622 4.37762e-05 0.00185591 4.77496e-05 3.65413e-05 0.00161342 5.089e-05 4.30718e-05 0.00168857 0.00206383 0.0017175 4.21916e-05 0.00208449 4.40822e-05 0.00186525 4.84851e-05 3.56286e-05 0.00184521 0.00190595 0.00165736 4.5059e-05 5.42497e-05 0.00216772 0.00228446 4.82868e-05 3.7812e-05 0.0022726 4.47527e-05 5.53623e-05 0.00210347 4.38491e-05 0.00199623 0.00155925 4.10332e-05 0.00160022 0.0022879 4.94595e-05 0.00187127 5.35195e-05 4.39855e-05 0.00166625 0.00201167 0.00175611 0.00163478 0.00153912 4.58876e-05 0.00171377 0.00174055 4.54692e-05 4.52828e-05 0.00166162 4.62515e-05 0.00213655 0.00208787 4.1106e-05 0.00210384 0.00195606 3.96622e-05 3.92227e-05 0.00219822 4.39841e-05 4.47119e-05 0.00205737 0.00254625 4.08263e-05 0.00188606 0.00206417 0.00184865 0.00157672 0.00162807 0.00194956 0.00198142 4.9504e-05 0.00192681 0.00201967 4.59742e-05 4.51182e-05 0.00184027 0.00220282 4.00936e-05 4.77412e-05 4.65555e-05 0.00202242 0.00235446 0.00173543 4.15747e-05 4.50002e-05 0.00205164 0.00233957 0.002034 4.88285e-05 4.93621e-05 0.00195836 0.00165259 0.00190042 0.00183468 0.00192992 3.79582e-05 0.00186099 0.00166445 0.00185984 0.00131894 0.00182227 4.5161e-05 4.77162e-05 0.00183544 0.00198503 0.00159783 5.58959e-05 4.27682e-05 4.33523e-05 0.00167522 0.00214206 4.67324e-05 0.00211167 4.66749e-05 0.00220672 3.98136e-05 0.00175206 0.00228229 3.83813e-05 4.75964e-05 4.38384e-05 4.67906e-05 0.0020755 0.00183898 4.53476e-05 4.75657e-05 3.4011e-05 0.00200345 4.10559e-05 0.00197167 0.00202233 0.00185577 4.32284e-05 4.61462e-05 3.93334e-05 0.00157042 0.00208488 0.00196593 4.91411e-05 4.19565e-05 0.00163249 0.00173707 0.00221064 0.00177875 0.00156268 4.75108e-05 4.08436e-05 0.00235528 3.84464e-05 4.2536e-05 0.00213748 0.00188859 0.00251974 4.99616e-05 0.00203937 0.00225681 0.00204386 0.00166254 6.08549e-05 0.00196205 0.00224585 4.84432e-05 0.0017952 0.00202457 5.80442e-05 4.16588e-05 0.00214903 0.00204147 0.0019038 0.00214883 4.17557e-05 4.31515e-05 4.54829e-05 4.75673e-05 0.0022509 0.00164869 0.00171632 5.18029e-05 4.32986e-05 4.73702e-05 0.00209885 0.00250214 0.00202141 2.96852e-05 3.33015e-05 0.00214239 0.00180242 4.84497e-05 0.00229306 0.0017426 0.00188785 0.00196614 4.93201e-05 0.00178016 4.9036e-05 0.002081 0.00197393 0.00168182 0.00214493 4.18932e-05 5.7413e-05 0.00178853 0.0020472 5.3862e-05 0.00201003 0.00207142 4.52317e-05 4.21598e-05 0.00201497 4.65705e-05 5.0779e-05 0.002156 3.36797e-05 0.00201115 4.70327e-05 4.94003e-05 0.00228697 4.47048e-05 0.00151585 0.00190145 5.29078e-05 3.41204e-05 3.41764e-05 4.08152e-05 4.88041e-05 4.62958e-05 4.46242e-05 5.2808e-05 4.58271e-05 0.00184698 5.47571e-05 3.73924e-05 3.33938e-05 4.48448e-05 0.00188769 4.44748e-05 0.00195485 0.00200785 3.63349e-05 3.83865e-05 0.00190727 0.00246944 3.81696e-05 0.00156726 3.87989e-05 4.44693e-05 0.00161766 0.00207718 0.0019754 3.76404e-05 3.39909e-05 0.00189284 0.00227794 5.1859e-05 0.00192996 5.07485e-05 0.00193423 4.30037e-05 0.00184822 0.0017666 5.7342e-05 0.00182517 0.00215376 0.00168714 4.35458e-05 3.92761e-05 4.92826e-05 4.60274e-05 0.00134369 0.00150904 0.00233771 0.00204222 3.24627e-05 0.00204014 3.72109e-05 0.00238689 0.00192051 4.44484e-05 4.52771e-05 0.00199552 0.00169193 0.00178779 0.00198778 3.8318e-05 0.00240522 0.00186033 4.31718e-05 0.00192006 0.00161281 0.00221682 0.00204979 3.55982e-05 0.00204121 0.00209771 3.5918e-05 3.34262e-05 0.0020604 3.72363e-05 0.00192366 0.00228838 4.5873e-05 0.00184106 0.00232459 0.00207922 5.10473e-05 0.00174924 0.00214272 4.91849e-05 3.30219e-05 4.61282e-05 4.01955e-05 0.00178699 0.00263393 4.27961e-05 0.00214342 0.00204133 4.56049e-05 4.97038e-05 4.5239e-05 0.00182612 3.39265e-05 4.08428e-05 0.00205017 0.00170001 5.03854e-05 0.00197449 0.00182628 5.33661e-05 0.00221935 3.88073e-05 0.00243241 4.2098e-05 4.71374e-05 4.03815e-05 4.798e-05 0.00202507 0.00198113 0.00210272 4.13729e-05 4.77727e-05 3.86649e-05 0.00190853 3.50257e-05 5.07872e-05 0.0019091 4.26755e-05 4.41187e-05 3.82066e-05 0.00188028 4.01056e-05 0.00193451 0.00207483 3.89129e-05 0.0020195 0.00178451 0.00201776 4.68474e-05 4.98643e-05 0.00211461 3.67364e-05 0.00182937 4.51711e-05 0.0019811 0.00139128 0.00226732 4.11393e-05 4.32881e-05 0.0019601 4.18777e-05 4.1212e-05 0.00144976 5.08622e-05 0.00147152 4.30976e-05 3.83392e-05 3.84073e-05 0.00189359 0.00175259 3.92065e-05 0.0020115 4.83298e-05 4.22418e-05 4.5167e-05 3.63719e-05 4.93781e-05 3.56944e-05 3.87917e-05 4.57319e-05 0.00200994 4.8406e-05 0.00194983 0.00208307 3.51824e-05 4.00127e-05 3.76657e-05 0.00229653 4.18131e-05 0.00193518 4.47646e-05 4.50567e-05 0.00211232 4.30575e-05 0.00180145 0.00219164 0.00189283 3.89042e-05 0.00183565 4.72436e-05 0.0021972 0.00217049 4.3739e-05 3.43803e-05 4.42754e-05 3.77211e-05 4.42217e-05 0.00179484 0.00220588 4.22785e-05 3.9634e-05 0.00235252 4.27321e-05 0.00176647 3.77416e-05 3.81966e-05 0.00167685 4.22455e-05 0.00175509 3.92354e-05 0.00235345 4.31648e-05 
7.75031e-05 8.31527e-05 5.41344e-05 0.00217023 4.89463e-05 0.00188329 0.0021244 5.32706e-05 0.00236297 0.00184415 5.00816e-05 6.50442e-05 0.00159818 0.00203246 6.81664e-05 4.80175e-05 0.00175523 7.09782e-05 5.22449e-05 5.15084e-05 5.72286e-05 6.76049e-05 0.00235072 0.00230813 6.92558e-05 6.5287e-05 5.47597e-05 0.00185911 0.00194528 0.00196748 6.27294e-05 0.00138348 0.00273704 0.00222433 5.31716e-05 0.00197035 0.00221538 0.00219467 0.00243079 5.71681e-05 5.60421e-05 0.00212866 0.00229296 5.17614e-05 0.0018527 0.00191729 0.00240398 7.11976e-05 0.00140936 0.00162007 5.76015e-05 0.00173138 5.79817e-05 7.69202e-05 5.30655e-05 0.00210107 5.58896e-05 0.00193134 6.03215e-05 0.00254522 0.00227957 5.35462e-05 5.55434e-05 6.45818e-05 7.00688e-05 5.33593e-05 6.43733e-05 0.00177607 0.00203298 5.61892e-05 0.00161342 0.0019348 5.46193e-05 0.00181772 0.00236541 0.00180967 0.00219472 0.00126688 0.00201771 6.91928e-05 5.3532e-05 0.00212525 5.87932e-05 8.00434e-05 0.00188031 0.00202882 6.14706e-05 6.77073e-05 7.4439e-05 6.25677e-05 0.00214063 6.63225e-05 5.99048e-05 0.00164991 0.00236844 6.20968e-05 6.56183e-05 0.00159176 5.54341e-05 0.00204537 0.00212374 5.63888e-05 7.67325e-05 0.00228286 0.00182526 0.00160657 5.04136e-05 7.31011e-05 0.00205401 0.0017771 0.0017495 0.00208268 0.00219354 6.43939e-05 0.00155518 7.48497e-05 0.00163142 6.10158e-05 5.03526e-05 0.0019733 0.00211918 7.13867e-05 0.00182965 0.00237697 6.02941e-05 5.82362e-05 4.62449e-05 0.00171798 0.00174951 0.00137584 0.00194017 0.00187093 0.00183416 0.00176648 0.00204514 0.00207588 0.00171359 5.59004e-05 0.00219495 7.06318e-05 4.41377e-05 5.66426e-05 0.00154707 5.7573e-05 5.83702e-05 6.17071e-05 6.79864e-05 0.0019061 0.00199697 0.0016832 0.00146166 0.0020012 0.00236179 6.60332e-05 5.89589e-05 6.28748e-05 0.00207524 5.35344e-05 0.00240352 0.00193691 0.0016103 6.22305e-05 5.72517e-05 6.0953e-05 7.43268e-05 8.46524e-05 0.00177628 5.51391e-05 6.06596e-05 0.00182758 0.00189963 0.00227556 0.00156713 0.00218718 0.00229738 0.00155133 5.96171e-05 0.00234164 0.0023141 0.00189944 0.00194312 0.00224094 6.36004e-05 5.8835e-05 0.00253175 0.00163803 8.24228e-05 6.61779e-05 0.00194854 0.00223876 6.34412e-05 5.6533e-05 5.51219e-05 0.00191329 6.62952e-05 0.00156812 0.00185581 0.00205949 0.00204692 0.00197705 0.00191989 0.00224592 0.00230236 0.00230119 5.58543e-05 7.54437e-05 7.38128e-05 0.00173467 5.79114e-05 0.0021202 0.00159739 0.00175973 7.02726e-05 8.41292e-05 5.55684e-05 7.25571e-05 0.0021054 0.00188623 7.30506e-05 5.51442e-05 0.00234243 0.00250176 0.00238119 0.0016466 0.00184294 0.00202285 0.00234712 5.27153e-05 6.78404e-05 0.00141713 0.00195889 4.78787e-05 6.36333e-05 7.53172e-05 6.75606e-05 6.57426e-05 0.00205956 4.64572e-05 8.28478e-05 6.83647e-05 5.29344e-05 0.00183218 6.61633e-05 7.66704e-05 0.0028764 6.15199e-05 8.20971e-05 0.00225958 5.77368e-05 0.00138606 7.1173e-05 0.00183335 5.68947e-05 7.26175e-05 0.0018918 0.00171721 6.36156e-05 0.00198783 0.0018249 0.00211605 7.53223e-05 0.0015739 0.00177254 0.00169195 0.00190256 0.00190378 0.00165845 6.54017e-05 7.01859e-05 6.648e-05 5.51694e-05 0.00209642 0.00217676 0.00185974 0.00248981 0.00197234 6.31122e-05 6.18894e-05 0.00225494 5.83369e-05 0.00237207 0.00167391 0.00216112 0.00194901 7.54583e-05 6.41186e-05 5.90952e-05 5.73444e-05 6.25482e-05 6.24241e-05 7.52719e-05 4.87694e-05 5.70832e-05 6.50135e-05 0.00192589 0.00154069 5.55883e-05 0.00193233 4.35681e-05 5.76869e-05 0.00260525 5.79212e-05 6.41063e-05 0.00250041 5.14869e-05 7.04261e-05 0.00188505 0.00142678 7.46667e-05 5.85048e-05 0.00185846 5.47349e-05 6.3113e-05 6.06633e-05 0.00192475 0.00206461 6.56665e-05 0.00175407 5.35487e-05 0.00236153 0.00188284 0.0022106 0.00232477 0.00209179 6.56064e-05 0.0019222 0.00236618 6.0678e-05 7.14916e-05 6.44375e-05 5.84201e-05 0.00172303 0.00186311 6.60681e-05 0.00203084 5.28532e-05 6.80775e-05 6.06854e-05 5.41952e-05 5.06281e-05 6.72181e-05 0.0021436 5.84613e-05 6.67573e-05 0.00201221 0.00209454 6.51289e-05 0.00187525 6.18724e-05 0.00205946 0.00204036 0.00195798 0.00197002 0.00172307 6.90209e-05 6.8721e-05 6.1889e-05 6.10734e-05 0.00171016 5.48201e-05 5.67778e-05 0.00174219 0.00159314 6.73764e-05 5.7532e-05 5.86522e-05 0.00119694 7.01025e-05 0.00200704 5.31511e-05 6.15779e-05 5.10868e-05 6.73411e-05 5.77257e-05 0.00177273 7.60451e-05 0.00222341 0.00207087 5.69472e-05 0.00193822 5.69286e-05 0.00178899 0.00185528 0.00153767 6.67678e-05 0.00223775 6.30572e-05 0.00213853 6.86935e-05 6.03473e-05 7.04544e-05 0.00189964 0.00240455 0.00129 0.00207417 0.00188504 6.49335e-05 0.0017399 7.27988e-05 4.47461e-05 0.00188033 0.00206761 7.3034e-05 5.91731e-05 4.90657e-05 6.7224e-05 7.08562e-05 6.59865e-05 5.98372e-05 0.00193651 5.01055e-05 0.0018503 0.00143184 6.82244e-05 0.00203955 0.00187738 7.68042e-05 0.00176697 0.00151326 5.88955e-05 0.00226212 5.45106e-05 4.26126e-05 0.00187744 0.00196408 6.10534e-05 6.33474e-05 0.00269587 9.00737e-05 0.00226214 0.00250345 0.00225719 4.82098e-05 0.00151302 6.16925e-05 0.00154431 0.00234077 4.3149e-05 0.00190068 0.00188931 0.00206342 5.28349e-05 0.00241826 0.00159504 5.78886e-05 6.14104e-05 0.00206389 6.52947e-05 0.00200334 5.72103e-05 0.00177569 6.1447e-05 4.28728e-05 0.00207383 5.52703e-05 7.32232e-05 0.00192247 0.00186568 0.0018208 0.00206505 0.00214846 4.89231e-05 0.00123538 0.00196754 6.40234e-05 0.00202944 0.00225705 0.00231492 5.39326e-05 5.6394e-05 0.00236736 6.72826e-05 7.01292e-05 5.73662e-05 6.20374e-05 4.02896e-05 0.00197954 5.29343e-05 0.00203279 6.39931e-05 0.00240268 7.25396e-05 5.52054e-05 7.20094e-05 7.38847e-05 0.00201603 7.09321e-05 0.00147612 0.00252819 0.00161196 0.00166527 0.00228418 0.00276021 0.00190733 5.96686e-05 0.0019381 0.00254795 6.08834e-05 0.00181081 0.00226664 6.8384e-05 7.52989e-05 7.11667e-05 6.3579e-05 0.00208062 0.00186035 6.54605e-05 0.00169753 0.00166616 6.53892e-05 0.00179804 5.3631e-05 7.47147e-05 0.0019202 6.556e-05 6.13036e-05 4.56285e-05 6.24858e-05 5.4694e-05 0.00180381 0.00189717 7.09052e-05 7.52765e-05 6.6731e-05 5.79717e-05 0.00161859 0.00204485 0.00178796 0.00230938 0.00196645 7.55114e-05 0.00160592 3.83027e-05 0.00219913 0.00202983 6.52171e-05 5.02676e-05 0.00222605 6.21859e-05 7.64583e-05 0.00241885 6.19361e-05 6.78371e-05 4.75218e-05 0.00222898 0.00193621 6.91381e-05 5.71152e-05 7.45804e-05 5.14762e-05 0.00143904 0.00180959 6.72165e-05 7.4621e-05 8.68799e-05 7.5182e-05 5.73032e-05 5.57322e-05 0.00189453 7.03196e-05 0.00197197 7.23563e-05 6.68038e-05 6.59486e-05 5.53094e-05 5.97326e-05 5.01416e-05 0.00209932 6.30055e-05 0.00185347 8.35128e-05 0.00180082 0.00157265 5.09365e-05 0.0024274 0.00206573 7.07101e-05 6.63948e-05 4.31263e-05 0.00186399 6.74345e-05 0.00186351 5.65252e-05 0.00188331 0.00146808 5.65947e-05 6.28871e-05 5.74025e-05 0.00183505 0.00246282 7.32148e-05 7.40034e-05 0.0017674 0.00194875 6.01096e-05 0.00220863 0.00233644 6.8929e-05 0.00212343 6.65626e-05 6.20775e-05 0.00180906 5.61275e-05 6.98291e-05 0.00186933 6.24389e-05 0.00238231 0.00208655 5.06813e-05 6.53332e-05 5.7431e-05 6.53531e-05 3.9765e-05 0.00233163 6.04072e-05 5.54781e-05 0.00142788 0.00181429 5.61768e-05 0.0016754 7.37197e-05 7.33442e-05 0.0020703 6.80299e-05 6.05536e-05 0.00197347 0.0019 7.29231e-05 0.00202562 0.00206776 6.34733e-05 7.37133e-05 0.00120565 7.83731e-05 5.95873e-05 6.34386e-05 6.01428e-05 6.04561e-05 5.79249e-05 7.11998e-05 0.00219913 6.75931e-05 5.45265e-05 0.00198109 0.0023733 6.51949e-05 5.98563e-05 0.00191046 0.00192371 0.0020073 5.7611e-05 6.038e-05 6.1372e-05 0.0022029 0.00224607 6.99608e-05 7.27569e-05 6.73194e-05 0.00213721 0.00213429 6.45986e-05 6.11601e-05 6.48017e-05 5.61448e-05 7.80802e-05 0.00182775 6.72127e-05 7.32911e-05 6.214e-05 4.27979e-05 5.6804e-05 0.00166347 0.00212469 5.84351e-05 5.12533e-05 6.58684e-05 0.00222711 0.00222475 0.00183612 4.5596e-05 5.93804e-05 0.00182282 6.10699e-05 0.00176979 7.7089e-05 0.00166095 6.3223e-05 7.29395e-05 0.0015275 0.00257043 0.00211139 0.00227887 8.00751e-05 4.28797e-05 0.00227078 0.00206648 0.00150418 6.20467e-05 0.00201099 6.05138e-05 6.18566e-05 7.35476e-05 0.00191683 0.0022113 0.0020713 5.51725e-05 6.02088e-05 5.6913e-05 0.00203939 0.0015527 5.38941e-05 5.64454e-05 7.65285e-05 6.72632e-05 6.37078e-05 0.0021132 0.00199151 7.50694e-05 0.00204831 0.00207069 7.27242e-05 4.91993e-05 6.60648e-05 0.00161723 4.76156e-05 7.70529e-05 5.40842e-05 6.87568e-05 0.00231004 6.71744e-05 4.61802e-05 0.00197396 6.62952e-05 6.63526e-05 0.00168618 0.00230692 6.63697e-05 6.25432e-05 6.9793e-05 6.80543e-05 0.00169428 0.00185325 0.00235243 0.00195366 6.98795e-05 6.50544e-05 7.05282e-05 0.00208786 0.00187685 0.00190729 6.86493e-05 7.06541e-05 6.74638e-05 0.00157218 0.00140983 7.07444e-05 5.86523e-05 0.00232522 6.91193e-05 6.97222e-05 6.70243e-05 6.16961e-05 0.00216256 5.14949e-05 0.00216433 6.1364e-05 6.66499e-05 5.41675e-05 5.7115e-05 0.00189892 0.00250757 6.2945e-05 5.37545e-05 0.0019029 4.87692e-05 7.009e-05 0.00271501 0.00218539 5.80941e-05 0.0017659 0.00261369 7.21009e-05 0.00198609 7.01779e-05 0.0022466 0.00224738 7.03242e-05 0.00194574 4.84413e-05 6.82951e-05 0.0029562 0.0015604 0.00196006 0.00231552 0.00178649 0.00179436 0.00191955 0.00236145 0.00210161 5.93739e-05 0.00219194 0.00197456 0.00168475 0.00220577 5.80065e-05 0.00187202 5.72193e-05 7.80635e-05 0.002052 0.00176173 6.66288e-05 6.50334e-05 0.00146746 4.53805e-05 0.00160207 0.00214413 6.9526e-05 6.53099e-05 6.40552e-05 0.00197243 0.0018106 4.98065e-05 5.19294e-05 0.00179188 5.94296e-05 0.00178592 5.90645e-05 0.00189685 6.35025e-05 5.33662e-05 0.00277857 6.13011e-05 6.39249e-05 5.51688e-05 0.00223375 0.0020116 0.00220464 0.00176829 4.64733e-05 5.09499e-05 7.86672e-05 7.83876e-05 0.00184937 6.12561e-05 0.00177654 6.59901e-05 6.34753e-05 0.00252513 0.00215554 4.77018e-05 5.77274e-05 5.40113e-05 6.34578e-05 0.00171372 7.45514e-05 4.95501e-05 0.00184375 6.50186e-05 6.14088e-05 6.65446e-05 7.52367e-05 0.00175487 5.93861e-05 6.70875e-05 0.00168366 0.00190306 6.42683e-05 0.00137527 7.22508e-05 7.34723e-05 0.00182143 5.4453e-05 6.64768e-05 6.71535e-05 0.0017835 6.77062e-05 7.42138e-05 0.00193307 0.0025481 0.00198916 0.00169462 6.0692e-05 7.12089e-05 0.00193119 7.61929e-05 6.21144e-05 0.0019928 0.00176324 0.00223967 5.70906e-05 0.00176667 0.00153265 6.51354e-05 5.39285e-05 0.00193915 7.23751e-05 6.68113e-05 0.00225761 6.60311e-05 0.00191704 6.14934e-05 0.00185755 0.00179733 0.00196658 0.00194164 6.41753e-05 6.14341e-05 5.87381e-05 0.00235922 0.00256746 0.00200427 6.1056e-05 0.00180237 0.00209384 6.7958e-05 0.00185604 0.00188196 0.00184801 6.14533e-05 0.00163429 5.38177e-05 7.29495e-05 0.0018884 6.13802e-05 5.67447e-05 6.13307e-05 0.00214575 0.0023932 5.53097e-05 0.00185484 6.09308e-05 0.00247224 6.75401e-05 5.16373e-05 6.19096e-05 0.00211057 0.00186599 6.78785e-05 0.00206397 0.00188372 4.55318e-05 0.00237163 4.70058e-05 0.00162421 0.00153947 0.00200687 6.27174e-05 5.44117e-05 0.00157678 7.42123e-05 0.00222004 0.00207166 0.00183789 0.00185543 0.00169016 0.00184785 0.00171243 0.0018593 6.72666e-05 0.0021882 7.45894e-05 7.30883e-05 0.00186445 0.00215645 0.00195981 7.45774e-05 0.0019883 6.4076e-05 0.00200477 0.00140599 6.94984e-05 0.00194567 6.0042e-05 6.03769e-05 6.2194e-05 0.00168726 5.68628e-05 0.00189151 6.86815e-05 6.71698e-05 0.00216655 0.00205103 0.00151882 0.00193535 0.00212313 6.11947e-05 6.40299e-05 0.00182809 0.00157625 7.30918e-05 0.0017523 6.05204e-05 0.00154903 0.00207906 4.52858e-05 0.00200369 5.42256e-05 0.00232272 8.93922e-05 0.00152721 
0.00199672 0.00213837 0.00216304 2.40122e-05 0.00184104 1.8592e-05 2.08518e-05 0.00171936 2.37748e-05 1.95249e-05 0.0017943 0.00188068 1.70598e-05 1.80181e-05 0.00199586 0.00197071 2.037e-05 0.00211182 0.00194632 0.00165405 0.0021272 0.00204381 1.89728e-05 2.13802e-05 0.00182529 0.00172199 0.00184552 1.87798e-05 2.00139e-05 2.17752e-05 0.00156385 1.79647e-05 2.46752e-05 1.87341e-05 0.00154719 2.57957e-05 2.43072e-05 1.85246e-05 2.40824e-05 0.00185727 0.00195247 2.4528e-05 2.5145e-05 0.00175368 1.85867e-05 1.94109e-05 2.77759e-05 0.0017347 1.69113e-05 1.77056e-05 0.00170974 2.04898e-05 0.00171859 0.00217031 0.00175312 1.55204e-05 0.00179028 2.17004e-05 0.0016372 2.43641e-05 1.70123e-05 0.00205348 0.00162118 0.00178519 0.00187402 0.00128791 0.00200302 2.12389e-05 2.26327e-05 0.00154293 1.92498e-05 1.79066e-05 0.00198438 1.8571e-05 2.8896e-05 1.97166e-05 2.02602e-05 2.22828e-05 2.16861e-05 0.00214589 0.00176314 2.04245e-05 0.00141008 0.00209667 2.16936e-05 2.40098e-05 0.00175406 0.00184099 0.00212425 0.00197471 2.0044e-05 0.00225052 0.00214166 2.07083e-05 2.87581e-05 0.00212521 0.00158702 1.76064e-05 0.00234511 2.34484e-05 1.57182e-05 0.00173331 0.0022793 2.22877e-05 1.78788e-05 2.05739e-05 0.00180797 0.00204252 2.0561e-05 1.96675e-05 1.63757e-05 2.55969e-05 1.979e-05 0.00214335 1.7274e-05 0.00236356 1.87548e-05 0.0015829 0.00201789 1.70209e-05 1.84509e-05 0.00205069 1.75707e-05 2.17346e-05 0.00218452 0.00201113 0.00169121 1.74017e-05 2.06287e-05 1.91181e-05 1.69485e-05 1.77328e-05 2.02016e-05 2.01071e-05 2.50878e-05 2.43987e-05 2.03292e-05 0.00193559 2.23709e-05 0.00225773 0.00164023 0.00184832 2.08113e-05 0.0017134 0.00189397 0.00191212 0.00199984 1.96311e-05 1.94509e-05 2.02926e-05 1.79361e-05 2.04021e-05 2.33128e-05 0.00189394 0.00200714 0.002106 1.64082e-05 0.00184889 1.98208e-05 1.90534e-05 1.46968e-05 0.00192545 0.00180375 0.00188036 0.00207555 0.00224832 2.12627e-05 0.00207552 0.00183385 2.10387e-05 1.86297e-05 2.26725e-05 2.10506e-05 1.85602e-05 2.03361e-05 2.24168e-05 0.0021072 2.24508e-05 2.25248e-05 1.90284e-05 1.91963e-05 2.95339e-05 0.0018807 0.00207437 2.7147e-05 1.68094e-05 0.00197589 0.00227677 1.92137e-05 2.1825e-05 0.0020162 0.00181236 0.00163473 1.90527e-05 0.00178079 1.94505e-05 2.05525e-05 2.23651e-05 2.32457e-05 2.03184e-05 1.75193e-05 2.17796e-05 1.92222e-05 2.21943e-05 0.00156189 0.00221632 0.0021461 1.94908e-05 0.00175743 2.36845e-05 1.9173e-05 1.89089e-05 0.00197202 0.00260995 0.00155063 0.00217599 2.32811e-05 1.80938e-05 0.00185652 0.00198031 2.53112e-05 2.19665e-05 2.22737e-05 1.90641e-05 1.55821e-05 2.34876e-05 2.23461e-05 0.00173496 0.0021501 1.73397e-05 2.18534e-05 0.00138389 0.00210425 0.00199048 0.00172906 0.00221537 1.87027e-05 0.00153479 0.00288698 0.00156377 0.0016148 1.74226e-05 0.00192929 0.00205835 2.53189e-05 0.00172105 0.00199546 2.50615e-05 0.00170216 2.08245e-05 0.00242285 2.2178e-05 0.00153078 0.00184738 2.29441e-05 1.64219e-05 0.00182139 2.19113e-05 1.84285e-05 1.81381e-05 0.00242391 2.01857e-05 1.97419e-05 1.97316e-05 2.31292e-05 1.75499e-05 1.59236e-05 0.00201884 0.00183474 0.00220823 0.00200539 2.00297e-05 2.6465e-05 1.73092e-05 2.09039e-05 2.03328e-05 0.0019143 0.00231837 2.38225e-05 0.00206196 1.7119e-05 1.95886e-05 2.25023e-05 1.56572e-05 0.00188918 0.00180621 0.00173277 0.00196374 0.00213616 0.00178124 0.00192671 0.00170149 0.00178723 0.00179326 1.85228e-05 1.30457e-05 0.00186413 1.71136e-05 0.00156762 0.00174577 2.47416e-05 0.00190513 0.00155958 2.54203e-05 0.00144188 0.00226293 1.82307e-05 1.78784e-05 0.00195961 0.00189218 2.18995e-05 0.00220949 0.00179259 0.00221484 1.85982e-05 2.18149e-05 0.00226296 1.97458e-05 0.00192909 2.01705e-05 2.10273e-05 1.94245e-05 2.08694e-05 1.79452e-05 0.0022798 2.31182e-05 2.18022e-05 0.00162348 0.0017486 0.00194926 0.0022467 1.90196e-05 2.05022e-05 0.00176175 2.26265e-05 0.0018904 0.00202672 0.0019693 0.00165515 0.00160512 0.00172447 1.88415e-05 0.00221358 0.00210862 1.8732e-05 2.70128e-05 0.00193278 2.08705e-05 0.00207954 1.87862e-05 1.87114e-05 1.80545e-05 1.9129e-05 1.80882e-05 0.00184536 0.00244248 0.00169157 0.00173194 1.55935e-05 0.00165598 0.0017783 1.89708e-05 1.82545e-05 0.00229665 0.00167346 0.0018865 1.33715e-05 0.00221342 2.1764e-05 0.00201196 0.00157335 0.00147972 0.00208138 0.00161245 1.6687e-05 0.00196627 2.32394e-05 2.16978e-05 0.00172756 1.57076e-05 0.00194944 2.10675e-05 1.95686e-05 1.70273e-05 0.0019538 2.43421e-05 0.00151271 1.90094e-05 0.00211848 0.00171954 0.00207593 1.70182e-05 1.93695e-05 1.99443e-05 1.96521e-05 2.05612e-05 0.00217392 2.19924e-05 0.00169955 0.00158666 2.39355e-05 1.83184e-05 0.00227355 0.00169892 0.001946 0.00230035 0.00209449 0.00191469 0.00209061 1.92882e-05 0.00153664 1.87333e-05 1.97302e-05 0.00189567 2.00283e-05 1.83184e-05 0.00232959 1.78507e-05 1.60646e-05 0.00197652 2.34969e-05 0.00210653 0.00160833 1.67526e-05 1.95965e-05 0.00172759 0.00180583 2.55688e-05 0.00210632 2.0593e-05 2.22277e-05 2.5024e-05 0.0015248 2.06934e-05 0.00198821 1.85436e-05 2.42411e-05 0.001413 1.92334e-05 1.91913e-05 2.20564e-05 0.00170211 2.06157e-05 2.11223e-05 0.00182472 0.00204728 1.93399e-05 0.00221882 1.91982e-05 0.00144635 1.59286e-05 0.00194968 0.00150261 2.04735e-05 0.00177984 0.00203442 2.25671e-05 2.32628e-05 1.68887e-05 1.95808e-05 2.14913e-05 0.00156562 1.78617e-05 2.15334e-05 0.00155536 2.18039e-05 2.00854e-05 2.37374e-05 0.00211963 0.00167754 2.28498e-05 0.00200771 0.0021142 0.00197218 0.00194755 0.00135045 1.82313e-05 0.00161135 2.39613e-05 0.00132032 2.17112e-05 0.00236239 0.00208578 0.00182776 0.00269443 2.23445e-05 0.00215516 1.56642e-05 2.79837e-05 1.66099e-05 2.04688e-05 2.36791e-05 3.12152e-05 2.02974e-05 0.00215648 1.89785e-05 2.15084e-05 0.00202082 1.90542e-05 1.80119e-05 0.00191143 0.00224046 0.00228859 0.00217153 2.04166e-05 1.93853e-05 0.00218625 2.305e-05 2.20162e-05 0.00155056 2.04817e-05 0.00165104 0.00221035 2.14211e-05 0.00187575 0.00227484 0.00156871 0.00169923 0.00158814 1.89624e-05 1.54762e-05 0.00198583 0.00202893 0.00175795 0.00160786 2.16257e-05 1.94918e-05 2.28189e-05 2.40862e-05 2.06706e-05 0.00209359 1.87212e-05 0.00153918 1.9394e-05 2.3136e-05 0.00216088 0.00154226 2.47662e-05 0.00193009 0.00238606 2.405e-05 0.00159749 0.00184124 0.0017533 2.23282e-05 1.75643e-05 0.00217627 0.0019756 0.00178176 0.00198757 1.84051e-05 1.90196e-05 0.00233385 0.0020076 0.0028286 0.00201093 0.001501 0.00165828 1.97871e-05 0.00258044 2.26071e-05 0.00222784 0.00188361 0.00198358 0.0018962 0.00208221 0.00145265 2.43695e-05 0.00183487 1.9547e-05 0.00223385 1.90376e-05 1.70625e-05 0.00176686 2.22039e-05 2.38249e-05 0.00184876 0.00185405 0.0014333 2.05704e-05 0.00159131 1.862e-05 0.00149532 2.00035e-05 1.60099e-05 0.00187808 0.002146 0.00167259 1.68606e-05 2.353e-05 0.0024354 0.00216506 1.90915e-05 1.84186e-05 0.00215617 1.91192e-05 2.53236e-05 0.0023407 1.76162e-05 0.00195057 0.00168774 2.14472e-05 0.00174836 0.0021329 2.04645e-05 0.00223207 2.7529e-05 2.19809e-05 0.00182888 0.00183404 0.00173583 0.00167749 0.00167441 2.0604e-05 0.00178993 0.00176056 2.38363e-05 2.13437e-05 0.00180247 1.73837e-05 0.00161906 0.00200087 2.09365e-05 0.00205572 0.0018547 2.29827e-05 1.71902e-05 0.0019401 2.18893e-05 2.39817e-05 0.00206737 0.00250936 1.73822e-05 0.00199072 0.00226646 0.00227754 0.00175303 0.00167395 0.00195 0.00170356 2.00488e-05 0.00186194 0.00227706 2.20754e-05 1.82092e-05 0.00172057 0.00196289 1.90699e-05 2.42869e-05 1.86367e-05 0.00221626 0.00215867 0.00186583 1.97802e-05 1.98108e-05 0.00193448 0.00263069 0.00198398 2.20068e-05 2.40467e-05 0.00163192 0.00173988 0.00203666 0.00163269 0.00200553 1.76937e-05 0.00231215 0.00183283 0.00210013 0.00186142 0.00176906 1.94602e-05 2.20988e-05 0.00169531 0.0018585 0.00201462 2.05425e-05 2.66505e-05 1.73518e-05 0.00145181 0.00214995 2.08546e-05 0.0021634 1.49711e-05 0.00210381 1.89372e-05 0.0017828 0.00215354 1.9044e-05 2.09787e-05 1.94881e-05 1.94528e-05 0.00236705 0.00227606 2.54812e-05 1.96165e-05 1.70752e-05 0.00226236 2.13953e-05 0.00227804 0.00221503 0.00243219 1.808e-05 2.30884e-05 2.17608e-05 0.00143668 0.00182171 0.00175916 1.78542e-05 1.99042e-05 0.00182764 0.00179372 0.00216834 0.00195635 0.0017717 2.16758e-05 2.14747e-05 0.00219931 2.65897e-05 2.31742e-05 0.00221944 0.0016931 0.00230334 1.8258e-05 0.00208438 0.002195 0.00168041 0.00186495 1.98764e-05 0.00187408 0.00149994 1.91078e-05 0.00220515 0.00224889 1.88424e-05 2.31706e-05 0.00227156 0.00171564 0.00203392 0.00227252 2.28148e-05 1.98322e-05 2.14524e-05 1.52095e-05 0.00220372 0.00193191 0.00175566 2.03656e-05 1.63606e-05 2.11873e-05 0.00226188 0.00220769 0.00191715 1.4621e-05 1.38642e-05 0.00190322 0.00174816 2.09347e-05 0.00229529 0.00197973 0.0017819 0.00181987 2.32761e-05 0.00193884 1.91999e-05 0.0021269 0.00243022 0.0018816 0.00201945 1.96279e-05 2.36903e-05 0.0020402 0.00202192 2.24022e-05 0.00191389 0.00218743 2.5212e-05 2.20346e-05 0.002043 1.67861e-05 2.30814e-05 0.00255936 2.06827e-05 0.00192681 2.12417e-05 2.32083e-05 0.0025447 1.77516e-05 0.0018985 0.00199869 2.26284e-05 1.66345e-05 1.96183e-05 2.2289e-05 2.02547e-05 2.05345e-05 2.05732e-05 2.06032e-05 1.96396e-05 0.00195782 2.53392e-05 1.56539e-05 2.12432e-05 2.69138e-05 0.00176272 2.1694e-05 0.00171339 0.00234689 2.05775e-05 2.00538e-05 0.00193222 0.00227306 2.19678e-05 0.00151813 1.95508e-05 2.07473e-05 0.0018936 0.00206504 0.00176408 2.29785e-05 2.02193e-05 0.00191615 0.00196274 1.99701e-05 0.00172313 1.89206e-05 0.00176188 2.04977e-05 0.00226392 0.00194751 2.44286e-05 0.00202648 0.00228046 0.00208635 2.1696e-05 1.92898e-05 2.07228e-05 2.10605e-05 0.00138607 0.0016847 0.00225934 0.00231453 1.92534e-05 0.00209997 1.72115e-05 0.00229118 0.00212207 2.27178e-05 2.04107e-05 0.00188683 0.00174026 0.00189315 0.00201854 1.78118e-05 0.00240726 0.00166207 1.96366e-05 0.00197511 0.00202143 0.00217789 0.00197417 1.77152e-05 0.00232336 0.00165996 1.60429e-05 1.58153e-05 0.00186703 1.54338e-05 0.0020222 0.00205677 1.88635e-05 0.00221444 0.00221129 0.00213222 1.93629e-05 0.00203099 0.00208359 1.84814e-05 2.32684e-05 2.01576e-05 2.18671e-05 0.00167289 0.00214977 2.12701e-05 0.00197199 0.00218217 1.95506e-05 1.97162e-05 2.68401e-05 0.00206512 2.14008e-05 1.82352e-05 0.00227429 0.00181147 1.58757e-05 0.00218871 0.00173054 2.14313e-05 0.0020258 1.93532e-05 0.00194528 2.27018e-05 2.27394e-05 1.81679e-05 2.32968e-05 0.00190465 0.00210493 0.00176295 2.27751e-05 2.52285e-05 1.80775e-05 0.00159504 1.99332e-05 2.02279e-05 0.00210927 1.65643e-05 2.1212e-05 1.71523e-05 0.00193019 1.66368e-05 0.00195194 0.00234086 1.42338e-05 0.0020537 0.00202152 0.00183758 2.10826e-05 2.62002e-05 0.00201646 1.90257e-05 0.00202237 1.76991e-05 0.00184755 0.00166529 0.00226491 2.1692e-05 2.22584e-05 0.00169577 2.24523e-05 2.19747e-05 0.00165815 2.06006e-05 0.00154576 1.93239e-05 1.61702e-05 2.09153e-05 0.00166103 0.0017935 1.80325e-05 0.00215876 2.40948e-05 1.81127e-05 2.40333e-05 1.58489e-05 1.9688e-05 1.89401e-05 1.71046e-05 1.79393e-05 0.00184216 2.30709e-05 0.0024514 0.00198489 1.35515e-05 2.02435e-05 1.7258e-05 0.00202697 2.01452e-05 0.00206413 2.31581e-05 1.53535e-05 0.00228711 2.0533e-05 0.00182939 0.00223118 0.00167849 2.06615e-05 0.00176163 2.21908e-05 0.00219057 0.00216312 1.89022e-05 1.6826e-05 2.2466e-05 1.77658e-05 2.24779e-05 0.00205004 0.00204677 2.02488e-05 2.07535e-05 0.00233555 2.392e-05 0.00190604 1.62275e-05 2.05349e-05 0.00179082 1.91795e-05 0.00178938 2.22207e-05 0.00235391 1.61111e-05 
0.00208196 0.00248817 0.00195074 1.78197e-05 0.00211518 1.31098e-05 1.70776e-05 0.00179025 1.81536e-05 1.2871e-05 0.0016833 0.00159904 1.64357e-05 1.49966e-05 0.0021131 0.00170641 2.00632e-05 0.00185622 0.00215736 0.00192887 0.00205486 0.00187255 1.51929e-05 1.91274e-05 0.00172205 0.00197108 0.00138736 1.50861e-05 1.60366e-05 1.25201e-05 0.00173458 1.37215e-05 1.94363e-05 1.55063e-05 0.00220476 1.70603e-05 1.78637e-05 1.75764e-05 1.63114e-05 0.00200848 0.00156689 1.60424e-05 1.68306e-05 0.00202098 1.45417e-05 1.29794e-05 1.63074e-05 0.00196753 1.17328e-05 1.45359e-05 0.00188267 1.50404e-05 0.00166804 0.00240154 0.00181519 1.57081e-05 0.00163177 1.61635e-05 0.0020029 2.09881e-05 1.72995e-05 0.00174368 0.00162266 0.00214411 0.00160325 0.0014943 0.00176725 1.6462e-05 1.64266e-05 0.00160162 1.78232e-05 1.73995e-05 0.00164748 1.7395e-05 1.74391e-05 1.5814e-05 1.72031e-05 1.1664e-05 1.86881e-05 0.00223157 0.00180262 1.65168e-05 0.00151506 0.0020316 1.85492e-05 1.776e-05 0.00138889 0.00170446 0.00189382 0.00195632 1.54714e-05 0.00218716 0.00226769 1.3013e-05 1.95187e-05 0.00166103 0.00209141 1.32371e-05 0.00192139 1.892e-05 1.28161e-05 0.00194926 0.00213603 1.81663e-05 1.58455e-05 1.60287e-05 0.00172005 0.001864 1.55552e-05 1.51463e-05 1.51301e-05 1.98197e-05 1.49147e-05 0.00181483 1.54043e-05 0.00209706 1.51161e-05 0.00183189 0.00207787 1.38778e-05 1.58696e-05 0.00184387 1.2833e-05 1.7984e-05 0.00223755 0.00192098 0.00154434 1.50755e-05 1.63818e-05 1.35701e-05 1.39761e-05 1.48482e-05 1.33917e-05 1.42535e-05 1.7344e-05 1.41429e-05 1.33567e-05 0.0016916 1.81382e-05 0.00216599 0.00159298 0.00186138 1.34874e-05 0.00209431 0.00152026 0.00201213 0.00223039 1.35093e-05 1.55748e-05 1.48917e-05 1.37825e-05 1.88472e-05 1.76076e-05 0.00244288 0.0018763 0.00198063 1.56656e-05 0.00201393 1.5282e-05 1.6085e-05 1.45943e-05 0.00184403 0.00192796 0.0015339 0.00209737 0.00259721 2.04307e-05 0.00181214 0.00213598 1.72368e-05 1.61955e-05 1.4406e-05 1.63954e-05 1.52771e-05 1.62988e-05 1.50171e-05 0.00221924 1.77496e-05 1.25289e-05 1.33572e-05 1.72394e-05 1.57788e-05 0.00154925 0.00206464 1.71942e-05 1.13894e-05 0.00244025 0.00204463 1.35457e-05 1.7784e-05 0.00201528 0.00182548 0.00154436 1.50021e-05 0.00184296 1.23276e-05 1.33821e-05 1.6627e-05 1.6032e-05 1.27037e-05 1.34552e-05 1.70003e-05 1.53973e-05 1.64121e-05 0.00141816 0.00231206 0.00234336 1.61473e-05 0.0017638 1.79824e-05 1.11625e-05 1.39815e-05 0.00203343 0.00262607 0.00148858 0.00207854 1.83928e-05 1.48804e-05 0.00218479 0.00158299 1.43657e-05 1.60449e-05 1.62683e-05 1.26668e-05 1.29452e-05 1.54136e-05 1.76274e-05 0.00171772 0.00222175 1.22713e-05 1.48889e-05 0.00145819 0.00214412 0.00200293 0.00192144 0.00245876 1.7833e-05 0.00131907 0.00296447 0.00187597 0.00159913 1.298e-05 0.00215904 0.00172485 1.49438e-05 0.00163884 0.00218036 1.53323e-05 0.00217634 1.38816e-05 0.00237801 1.44987e-05 0.00161095 0.00219229 1.5078e-05 1.43596e-05 0.00220019 1.46773e-05 1.59994e-05 1.81787e-05 0.00231259 1.48494e-05 1.52887e-05 1.74393e-05 1.62597e-05 1.50915e-05 1.55362e-05 0.0020011 0.00226086 0.0021493 0.002241 1.65822e-05 1.71088e-05 1.76506e-05 1.63707e-05 1.62169e-05 0.00165176 0.00218229 1.29428e-05 0.00180288 1.52224e-05 1.54091e-05 1.60261e-05 1.5803e-05 0.00187793 0.00195737 0.00165126 0.00220208 0.00230935 0.0019541 0.00222295 0.00185058 0.00194298 0.00205979 1.50426e-05 1.3567e-05 0.00208921 1.34782e-05 0.00134214 0.00185107 1.73311e-05 0.00209787 0.00161715 1.71111e-05 0.00137416 0.00246256 1.28817e-05 1.62573e-05 0.00192503 0.00213194 1.76022e-05 0.00150787 0.00175623 0.001931 1.78693e-05 1.62959e-05 0.00228815 1.09014e-05 0.00184109 1.76838e-05 1.59758e-05 1.79378e-05 1.79464e-05 1.27955e-05 0.00194194 1.63076e-05 1.61578e-05 0.00184291 0.00244028 0.00235599 0.00164759 1.29891e-05 1.75725e-05 0.00198531 1.70875e-05 0.00192337 0.00197021 0.00189722 0.00175242 0.00142765 0.00213164 1.52514e-05 0.00176862 0.00179799 1.85976e-05 2.01594e-05 0.00191632 1.4582e-05 0.00178109 1.60277e-05 1.41487e-05 1.08834e-05 1.26993e-05 1.60742e-05 0.00237428 0.00211095 0.00175832 0.0015655 1.48371e-05 0.00170043 0.00194884 1.24538e-05 1.48042e-05 0.00155448 0.00166308 0.00204149 1.2015e-05 0.00186571 1.62942e-05 0.00166975 0.00159185 0.00200617 0.00209497 0.00122992 1.27331e-05 0.00196362 1.49992e-05 1.39727e-05 0.00161394 1.65571e-05 0.00173223 1.40409e-05 1.68659e-05 1.28573e-05 0.00211909 1.75471e-05 0.00152136 1.55462e-05 0.00216947 0.00168045 0.00185694 1.4999e-05 1.85259e-05 1.54369e-05 1.67462e-05 1.58612e-05 0.00215152 1.58531e-05 0.00188164 0.00159389 1.41166e-05 1.38834e-05 0.0024598 0.00149267 0.0017388 0.00205281 0.00184797 0.00210275 0.00194172 1.32641e-05 0.00171289 1.43921e-05 1.14822e-05 0.0018276 1.53136e-05 1.28251e-05 0.00226623 1.55551e-05 1.27111e-05 0.00140887 1.49966e-05 0.00221088 0.00149881 1.1757e-05 1.63128e-05 0.00177581 0.0025183 1.6718e-05 0.00241266 1.78989e-05 1.66184e-05 1.86392e-05 0.00162175 1.34415e-05 0.00207167 1.44849e-05 1.60731e-05 0.00148654 1.34725e-05 1.41295e-05 1.53067e-05 0.00205827 1.67718e-05 1.48768e-05 0.00168299 0.00192731 1.47632e-05 0.00203726 1.56262e-05 0.00155976 1.27206e-05 0.00174 0.00129217 1.49767e-05 0.00193897 0.00229315 1.82134e-05 1.45873e-05 1.42849e-05 1.43873e-05 1.50286e-05 0.00171115 1.41323e-05 1.57938e-05 0.00188243 1.33192e-05 1.67466e-05 1.71785e-05 0.00207238 0.00202072 1.71323e-05 0.00199467 0.00219356 0.00212381 0.00189479 0.00103599 1.65052e-05 0.001497 1.73173e-05 0.00178105 1.91839e-05 0.00220648 0.00212821 0.00198895 0.00256006 1.39633e-05 0.00242421 1.25554e-05 2.05086e-05 1.33534e-05 1.84243e-05 1.47739e-05 2.15658e-05 1.50959e-05 0.0019942 1.50285e-05 1.80535e-05 0.002758 1.52023e-05 1.60783e-05 0.00182166 0.00247539 0.00257713 0.00252936 1.7333e-05 1.47217e-05 0.00212756 1.51167e-05 1.66768e-05 0.00170716 2.02182e-05 0.00144392 0.00245237 1.4768e-05 0.00183385 0.00219559 0.00176313 0.00178127 0.00191372 1.71443e-05 1.25431e-05 0.00194176 0.00191015 0.0021021 0.00181322 1.85619e-05 1.26475e-05 1.71783e-05 1.57717e-05 1.57992e-05 0.00187193 1.40001e-05 0.00171548 1.36626e-05 1.84777e-05 0.00209605 0.00143894 1.67428e-05 0.00202826 0.00208825 1.84387e-05 0.00149923 0.00150234 0.0017714 1.63749e-05 1.61645e-05 0.0017713 0.0020653 0.00187786 0.00166752 1.38968e-05 1.16893e-05 0.00181228 0.00215048 0.00255214 0.00203684 0.0016156 0.00166739 1.49047e-05 0.00204887 1.65403e-05 0.00210594 0.00162607 0.00234444 0.00152785 0.00192186 0.00181755 1.48439e-05 0.00199149 1.16368e-05 0.00213811 1.52656e-05 1.22072e-05 0.00151222 1.99987e-05 1.53757e-05 0.00167514 0.00212352 0.0014925 1.55601e-05 0.00185504 1.24078e-05 0.00158864 1.70114e-05 1.42297e-05 0.00183158 0.00219659 0.00178112 1.35013e-05 1.65529e-05 0.00242718 0.0023819 1.45712e-05 1.23379e-05 0.00230004 1.67278e-05 1.84483e-05 0.00194668 1.37493e-05 0.00166642 0.0018232 1.46425e-05 0.00170439 0.00266247 1.86075e-05 0.00188008 1.94193e-05 1.40727e-05 0.00183541 0.00188662 0.0019514 0.00147877 0.00158044 1.58657e-05 0.00192474 0.00175446 1.52634e-05 1.26768e-05 0.00204891 1.46452e-05 0.0023598 0.00210911 1.65279e-05 0.0018242 0.00178054 1.43072e-05 1.59161e-05 0.0021357 1.25889e-05 1.49803e-05 0.00220482 0.00261386 1.7118e-05 0.0018542 0.00246899 0.00185379 0.00166767 0.00195959 0.0019311 0.00207006 1.40155e-05 0.00216496 0.00208919 1.91125e-05 1.74686e-05 0.00168483 0.00231026 1.38816e-05 1.72405e-05 1.42191e-05 0.00199228 0.00217566 0.00189036 1.31763e-05 1.6004e-05 0.00230062 0.002119 0.00175062 1.42374e-05 1.78468e-05 0.00192554 0.00167019 0.00199007 0.00167362 0.00192164 1.26066e-05 0.00212361 0.00229302 0.00181712 0.00197438 0.00163121 1.39915e-05 1.85219e-05 0.00185712 0.00208474 0.00185551 1.63839e-05 1.51627e-05 1.62976e-05 0.00148103 0.00205331 1.45749e-05 0.00227763 1.45728e-05 0.00219521 1.36054e-05 0.00178949 0.00234415 1.54201e-05 2.0826e-05 1.65341e-05 1.47069e-05 0.00233823 0.00213871 1.99548e-05 1.48913e-05 1.39098e-05 0.0024301 1.51139e-05 0.00197982 0.00178773 0.00201993 1.46486e-05 1.70928e-05 1.61235e-05 0.00174699 0.00215855 0.00208926 1.46435e-05 1.26844e-05 0.00178703 0.00163386 0.00230839 0.00206932 0.00185935 1.4924e-05 1.45416e-05 0.00212309 1.48754e-05 1.41987e-05 0.00208503 0.00190851 0.0022437 1.63708e-05 0.00197949 0.00209952 0.00227768 0.00172155 1.65074e-05 0.0020825 0.00166287 1.46145e-05 0.00222846 0.00209553 1.46582e-05 1.58416e-05 0.00200727 0.00188008 0.00225144 0.00220331 1.26476e-05 1.56723e-05 1.7638e-05 1.28183e-05 0.002219 0.00165501 0.00161328 1.52689e-05 1.6274e-05 1.28726e-05 0.0021158 0.0026458 0.00173701 1.53984e-05 1.39384e-05 0.00218456 0.00164145 1.84103e-05 0.00247293 0.00178819 0.00177143 0.00189932 1.70683e-05 0.00192435 1.54223e-05 0.00229016 0.00248556 0.00196778 0.00242608 1.76171e-05 1.76369e-05 0.00195792 0.00198126 1.42839e-05 0.0018049 0.002658 1.54482e-05 1.27896e-05 0.00177568 1.46612e-05 1.95062e-05 0.00245985 1.78509e-05 0.00208487 1.65441e-05 1.83027e-05 0.00230875 1.37929e-05 0.00182616 0.00199856 1.77124e-05 1.30765e-05 1.58789e-05 1.84653e-05 1.52929e-05 1.59126e-05 1.61666e-05 1.78633e-05 1.45022e-05 0.00219021 1.65646e-05 1.33161e-05 1.56553e-05 1.55181e-05 0.00219388 1.42558e-05 0.00173338 0.00231342 1.26275e-05 1.34707e-05 0.00189863 0.00210046 1.49625e-05 0.00138584 1.60792e-05 1.58132e-05 0.00184858 0.00205971 0.00169587 1.6238e-05 1.5404e-05 0.00178748 0.00223158 1.79949e-05 0.00204864 1.5768e-05 0.00185197 1.42055e-05 0.00243069 0.00209746 2.1186e-05 0.00189413 0.00224699 0.00198018 1.53479e-05 1.41032e-05 1.40776e-05 1.32003e-05 0.00145083 0.00156281 0.00213193 0.00221429 1.21478e-05 0.00205505 1.37378e-05 0.00188834 0.00164509 1.9183e-05 1.27739e-05 0.0022915 0.00173368 0.00209472 0.00212692 1.53984e-05 0.00211439 0.00177185 1.74007e-05 0.00176814 0.00188062 0.00187516 0.00169277 1.34719e-05 0.00192959 0.00225091 1.2165e-05 1.10954e-05 0.00203242 9.61325e-06 0.00167892 0.0021619 1.44552e-05 0.00177848 0.00203939 0.00196536 1.26746e-05 0.00162089 0.00165202 1.66817e-05 1.71117e-05 1.3978e-05 1.51219e-05 0.00151165 0.00218632 1.35594e-05 0.00232832 0.00194271 1.63076e-05 1.56028e-05 1.59947e-05 0.00206246 1.56106e-05 1.30791e-05 0.00198038 0.00153905 1.71126e-05 0.00175707 0.00175659 1.70615e-05 0.00205832 1.43577e-05 0.00240632 1.76706e-05 1.75259e-05 1.48275e-05 1.49281e-05 0.00215482 0.0018827 0.00198653 1.55065e-05 1.71004e-05 1.42235e-05 0.00154367 1.25841e-05 1.58955e-05 0.00206412 1.32895e-05 1.41503e-05 1.57161e-05 0.00185821 1.45344e-05 0.00180056 0.00174143 1.65207e-05 0.00197976 0.00150212 0.00186522 1.53484e-05 2.04586e-05 0.00196074 1.34766e-05 0.00182412 1.87569e-05 0.00202419 0.00170602 0.00183951 1.15372e-05 1.54981e-05 0.00195181 1.54221e-05 1.76632e-05 0.00164812 1.5314e-05 0.00156962 1.35429e-05 1.41364e-05 1.44847e-05 0.00190172 0.00198445 1.37253e-05 0.00214963 1.77146e-05 1.57085e-05 1.72944e-05 1.37883e-05 1.53518e-05 1.27211e-05 1.4745e-05 1.38804e-05 0.00203253 1.81759e-05 0.00202606 0.00208164 1.16238e-05 1.63678e-05 1.37884e-05 0.00249656 1.70917e-05 0.00190562 1.61531e-05 1.30023e-05 0.00273275 1.40301e-05 0.00196761 0.00192774 0.00147395 1.71843e-05 0.00192884 1.66271e-05 0.00214899 0.00269539 1.74302e-05 1.5635e-05 1.47448e-05 1.40374e-05 1.60678e-05 0.00199827 0.00188617 1.47713e-05 1.30984e-05 0.00236778 1.37015e-05 0.00207186 1.38434e-05 1.60884e-05 0.00157494 1.63005e-05 0.00186194 1.64923e-05 0.0021625 1.43908e-05
[truncated: 10,993,223 more chars]
