# Supplementary material for: Transferable Measurements of Heredity in Models of the Origins of Life
Source: PLoS One. 2015 Oct 19;10(10):e0140663. doi: 10.1371/journal.pone.0140663 (PMC4610668; doi:10.1371/journal.pone.0140663)
Supplement: S1 Data — (ZIP) [file pone.0140663.s001.zip › data/transition/32/silhouette.txt]

2 0.41418871131
3 0.23229604941
4 0.37159684077
5 0.282157021929
6 0.292439689959
7 0.10329008793
8 0.0214078891297
9 0.312426887157
10 0.172629472142
11 0.217852179612
12 0.325589830471
13 0.344884303951
14 0.0702470916972
15 0.145372394908
16 0.305700214431
17 0.317550490229
18 0.203755853896
19 0.234701995025
20 0.303393334818
21 0.256771863177
22 0.26917994849
23 0.203004872626
24 0.31507591992
25 0.33038301132
26 0.317758767401
27 0.378735834173
28 0.318570228012
29 0.414545169598
30 0.356473359539
31 0.466663476616
32 0.443790658708
33 0.390774039341
34 0.372775616145
35 0.37053750477
36 0.365544444909
37 0.355324306828
38 0.344662299014
39 0.343312097897
40 0.342852853984
41 0.344396472392
42 0.350460415818
43 0.339236186077
44 0.336546839848
45 0.3201149814
46 0.328226566951
47 0.329583049884
48 0.300458298472
49 0.308101527569
50 0.288416878073
51 0.304859990123
52 0.278008126499
53 0.270229407406
54 0.266162983133
55 0.290172972537
56 0.26790404914
57 0.251179559682
58 0.285283400917
59 0.254275222219
60 0.254426404425
61 0.233237509669
62 0.256848606991
63 0.245965973211
64 0.204561337069
65 0.237975096615
66 0.223009313579
67 0.243612294884
68 0.189931239289
69 0.237819805827
