# Supplementary material for: Transferable Measurements of Heredity in Models of the Origins of Life
Source: PLoS One. 2015 Oct 19;10(10):e0140663. doi: 10.1371/journal.pone.0140663 (PMC4610668; doi:10.1371/journal.pone.0140663)
Supplement: S1 Data — (ZIP) [file pone.0140663.s001.zip › data/transition/32/vectors.txt]

8.53793e-05 3.62116e-05 0.000395976 5.08732e-05 2.27689e-05 2.73742e-05 3.86269e-05 5.69001e-05 0.000341001 6.62738e-05 8.76921e-05 3.7604e-05 8.00681e-05 1.26208e-05 4.12092e-05 9.76922e-05 2.70631e-05 5.59632e-05 0.00026366 0.000127805 2.91153e-05 3.08723e-05 5.75996e-05 0.00013584 7.78817e-05 4.97759e-05 0.000148311 8.90023e-05 2.10304e-05 7.97444e-05 2.8245e-05 4.8742e-05 3.72005e-05 2.58665e-05 6.97024e-05 6.31422e-05 0.000102018 3.03325e-05 5.41651e-05 1.83764e-05 8.98013e-05 6.43846e-05 4.04625e-05 0.0001132 6.34774e-05 0.000106423 6.74885e-05 0.000159122 5.3552e-05 2.76492e-05 0.000122317 0.000101958 6.87719e-05 0.000689565 4.9908e-05 6.76484e-05 0.000118272 0.000103126 9.8363e-05 0.000126941 0.0341887 4.75527e-05 0.000631947 0.000249838 4.02591e-05 1.64349e-05 6.48668e-05 2.25068e-05 4.05703e-05 3.51341e-05 0.0519859 3.83535e-05 7.98151e-05 7.73047e-05 0.000155178 7.24601e-05 7.02659e-05 4.00839e-05 9.30328e-05 0.000109601 0.000132493 0.000118004 0.000366772 4.09261e-06 9.03734e-05 0.000116152 0.000112294 4.35042e-05 5.59074e-05 4.28657e-05 0.0162337 0.000118105 9.98518e-05 8.00743e-05 1.62519e-05 1.81229e-05 3.74737e-05 4.83131e-06 7.11224e-05 7.59974e-05 4.98663e-05 7.59964e-05 0.00015082 6.23955e-05 0.000108454 7.75821e-05 3.76119e-05 2.36018e-05 7.53787e-05 3.29721e-05 1.82874e-05 5.79337e-05 5.75646e-05 6.55169e-05 5.52711e-05 0.000117634 7.18643e-05 7.92127e-05 5.1612e-05 0.000201792 5.08604e-05 6.09228e-05 2.03861e-05 5.44079e-05 3.80347e-05 0.000100776 7.23347e-05 2.34497e-05 0.0707868 6.66186e-05 7.33272e-05 0.000131204 5.41339e-05 0.00012775 7.79896e-05 0.0215747 0.000179191 3.97913e-05 4.71557e-05 6.7896e-05 5.46814e-05 6.85084e-05 7.48083e-05 2.65867e-05 5.24211e-05 5.18154e-05 4.33596e-05 8.48781e-05 0.000150557 0.000107167 9.07875e-05 7.65571e-05 0.000108444 6.9589e-05 0.000137181 5.11407e-05 0.000101462 2.4268e-05 7.3232e-05 3.88071e-05 7.98635e-05 0.000228401 2.20833e-05 7.07909e-05 5.32632e-05 6.45545e-05 5.61921e-05 2.16167e-05 0.000426274 6.02073e-05 5.04979e-05 4.69449e-05 0.000139798 2.99364e-05 0.000110438 6.6727e-05 0.000170448 5.55294e-05 7.00766e-05 3.60798e-05 7.12024e-05 0.000142941 0.000450162 7.4704e-05 9.69807e-05 3.26585e-05 0.000171977 6.39617e-05 4.62124e-05 7.42488e-05 0.000176921 8.8972e-05 2.74086e-05 0.0206743 6.05217e-05 6.23446e-05 1.4095e-05 4.99055e-05 2.16867e-05 2.03889e-05 0.000102239 0.0220137 1.83575e-05 9.77028e-05 3.65808e-05 2.60815e-05 6.1666e-05 4.36059e-05 0.00018379 8.49755e-05 6.82287e-05 0.000203271 4.83834e-05 7.2656e-06 2.34682e-05 5.42098e-05 3.72021e-05 4.99511e-05 0.000890029 4.95172e-05 4.38965e-05 3.40148e-05 0.00030161 9.52736e-05 1.37935e-05 8.7516e-05 4.29143e-05 4.86572e-05 8.50493e-05 0.000157239 3.79645e-05 7.397e-05 7.15544e-05 4.99254e-05 4.71702e-05 4.92325e-05 8.52628e-05 0.000109154 5.74481e-05 3.84109e-05 6.5713e-05 3.97856e-05 2.86851e-05 6.09141e-05 9.4934e-05 4.88471e-05 5.64054e-05 5.35682e-05 4.45068e-05 2.42361e-05 4.96707e-05 9.72622e-06 0.000600749 0.000420607 5.79784e-05 4.43984e-05 0.000234314 1.05331e-05 5.00025e-05 1.36058e-05 7.25123e-05 0.0411844 0.000104091 1.52113e-05 7.49211e-05 9.21223e-05 4.97079e-05 0.00183822 8.86914e-05 6.88897e-05 3.76518e-05 1.70585e-05 3.41207e-05 0.048331 0.000111213 4.84567e-05 3.75269e-05 5.34456e-05 0.000122147 3.95382e-05 5.38727e-05 1.67071e-05 0.000110928 7.84985e-05 3.51981e-05 3.53531e-05 0.000189449 7.23184e-05 0.000124734 8.30517e-05 7.88653e-05 8.42617e-05 0.000228901 3.06571e-05 0.000127123 1.37234e-05 8.06924e-05 5.71272e-05 5.74795e-05 2.35291e-05 8.87309e-05 3.64817e-05 0.000459046 5.13311e-05 0.0001655 0.000128306 2.53179e-05 0.000144859 0.000194727 9.48829e-05 0.000106677 0.000205736 7.41038e-05 5.14218e-05 0.000101432 1.83586e-05 9.83616e-05 7.6628e-05 2.7681e-05 0.000102568 1.73538e-05 8.28206e-05 8.4846e-05 0.000119987 8.36533e-05 5.90088e-05 6.75694e-05 4.72664e-05 1.32259e-05 0.000110591 2.64087e-05 4.66087e-05 8.62044e-05 9.2662e-05 3.72117e-05 9.36082e-05 0.000111392 4.12203e-05 5.82694e-05 2.62454e-05 0.000110453 4.83511e-05 0.000108559 9.8433e-06 2.83894e-05 2.73158e-05 7.54752e-05 1.70497e-05 3.26149e-05 1.9385e-05 4.01955e-06 2.39815e-05 6.65282e-05 3.2299e-05 0.000156913 0.000124977 0.000107237 3.57299e-05 0.00013501 0.000142883 4.88071e-05 4.91171e-05 6.81417e-05 4.36094e-05 5.90914e-05 0.000179187 0.000109769 6.5099e-05 3.18651e-05 7.35022e-05 6.06344e-05 4.91247e-05 3.19709e-05 5.47428e-05 0.000151311 9.2825e-05 0.000130222 3.25287e-05 2.88224e-05 7.77977e-05 0.000123963 9.99498e-05 8.56125e-05 9.48228e-05 7.12654e-05 7.10174e-05 2.85409e-05 8.50453e-05 7.21979e-05 2.86373e-05 5.41047e-05 3.36881e-05 6.6471e-05 4.05248e-05 0.000117789 7.20039e-05 8.32567e-05 0.000104017 0.000655006 7.42647e-05 0.000130193 8.88755e-05 5.77778e-05 0.000143808 3.82712e-05 4.47217e-05 0.000100632 4.43923e-05 9.95165e-05 8.75298e-05 0.000236901 4.95884e-05 3.07066e-05 6.03236e-05 3.57821e-05 0.000154759 0.000105746 4.67081e-05 6.35755e-05 0.000199352 1.44922e-05 7.04705e-05 9.27322e-05 9.22175e-05 3.30413e-05 0.000135089 5.72747e-05 6.54894e-05 0.000629186 3.81719e-05 3.82611e-05 6.02053e-05 3.50844e-05 0.000108144 0.000170005 0.0605993 2.71785e-05 1.71933e-05 4.08976e-05 9.1822e-05 0.000245658 3.01634e-05 2.28011e-05 1.58177e-05 0.000390085 0.00016374 2.44591e-05 0.000135845 4.54786e-05 6.40669e-05 0.000125799 4.38991e-05 8.41062e-05 4.2599e-05 0.000197303 4.90431e-05 5.04649e-05 5.11665e-05 7.09688e-05 0.000168754 0.0328661 0.000260615 0.000244855 4.3383e-05 7.81682e-05 5.85578e-05 1.76067e-05 0.0364658 3.60651e-05 2.37499e-05 0.0294844 1.38816e-05 3.7141e-05 0.000143288 0.000173174 9.73564e-05 5.39727e-05 5.63363e-05 0.000246366 3.91246e-05 1.41071e-05 6.26375e-05 0.000106355 5.558e-05 0.000744082 9.8431e-05 6.00272e-05 6.57036e-05 0.019612 0.02736 0.000122643 3.72678e-05 0.000106879 6.2444e-05 5.97256e-05 3.89409e-05 0.0203328 5.80488e-05 0.000152269 2.87974e-05 4.76651e-05 8.5091e-05 5.30841e-05 5.49435e-05 6.38193e-05 3.27299e-05 0.000251012 0.000122117 8.38928e-05 6.89826e-05 0.000180346 2.71983e-05 5.78179e-05 2.17162e-05 0.00015592 0.000130564 2.91884e-05 5.695e-05 0.000106067 0.000105581 7.40449e-05 0.000420905 0.000117913 0.000111308 7.26859e-05 7.1214e-05 3.07488e-05 3.37117e-05 0.0210622 0.0123415 3.98655e-05 0.000137779 1.15977e-05 7.78672e-05 8.04702e-05 5.68695e-05 0.00037475 6.07184e-05 0.000689262 9.62179e-06 4.91132e-05 7.87381e-05 6.371e-05 2.49019e-05 0.0274709 7.30673e-05 0.000141174 0.000429864 6.54503e-05 6.42696e-05 0.000102178 5.33067e-05 3.29182e-05 5.7145e-05 0.000120338 7.12987e-05 3.52353e-05 4.81044e-05 9.15497e-05 0.000138184 5.15517e-05 9.06687e-05 3.98823e-05 1.11137e-05 4.83177e-05 3.27476e-05 2.92615e-05 0.0346241 3.10234e-05 6.16913e-05 2.44916e-05 4.55234e-05 1.03888e-05 2.69139e-05 2.59942e-05 2.86298e-05 8.8186e-05 1.8837e-05 3.53791e-05 8.01898e-05 2.11789e-05 6.60954e-05 1.27084e-05 3.18525e-05 0.000107091 5.79801e-05 6.87275e-05 5.74392e-05 2.2895e-05 4.60273e-05 0.000867149 6.56294e-05 5.28443e-05 5.92467e-05 0.000125583 0.000116931 7.55771e-05 5.78765e-05 3.26737e-05 0.000697146 8.46804e-05 2.49743e-05 4.811e-05 0.000109541 4.75651e-05 0.000113265 5.14059e-05 7.81424e-05 5.51099e-05 4.00726e-05 0.000196379 8.69403e-05 5.22613e-05 0.000104558 2.72812e-05 2.70633e-05 5.62655e-05 3.41375e-05 5.33228e-05 3.86142e-05 4.89881e-05 0.000114503 3.36462e-05 0.000197004 1.9116e-05 3.7513e-05 0.000110603 4.51077e-05 3.74376e-05 1.10095e-05 0.000184137 6.15044e-05 9.26614e-05 4.89679e-05 6.38292e-05 1.65808e-05 5.23566e-05 3.82563e-05 8.87519e-06 7.92593e-05 4.22092e-05 5.98026e-05 3.65961e-05 9.77819e-05 5.33755e-05 2.44462e-05 0.000633318 4.7512e-05 0.000206706 5.15921e-05 2.75207e-05 2.25383e-05 0.000720858 6.21875e-05 2.97281e-05 0.000116018 0.000136699 0.000269787 6.92842e-05 7.99538e-05 3.81354e-05 7.09127e-05 8.85776e-05 6.20139e-05 0.000304308 8.02789e-05 4.13062e-05 7.23315e-05 9.96636e-05 5.33281e-05 0.000113922 9.47075e-05 0.000157042 7.00348e-05 6.55987e-05 7.95808e-05 3.15704e-05 6.81244e-05 3.41457e-05 0.00024416 4.0686e-05 7.98171e-05 0.000192953 7.79193e-05 3.84299e-05 0.000147428 8.25614e-05 0.000720214 0.0152305 0.000183853 2.696e-05 5.07154e-05 6.27144e-05 7.41697e-05 4.25272e-05 3.15585e-05 7.53566e-05 5.11861e-05 3.94912e-05 7.35391e-05 5.13581e-05 0.000596618 0.0175884 6.40172e-05 5.96667e-05 0.000158269 4.29474e-05 3.83081e-05 1.596e-05 0.00510806 1.98067e-05 0.000393711 5.96234e-05 7.62566e-05 7.4307e-06 6.07662e-05 0.0165245 5.59472e-05 1.94059e-05 4.16159e-05 4.38867e-05 2.27166e-05 0.000509399 2.76286e-05 8.48602e-05 0.0002669 1.04848e-05 6.14951e-05 5.8115e-05 0.000864716 6.12146e-05 2.30948e-05 7.78066e-05 5.96832e-05 3.5804e-05 1.11074e-05 3.91795e-05 6.59313e-05 7.93944e-05 3.93052e-05 0.000119366 0.000135741 5.87467e-05 5.16687e-05 2.61868e-05 7.62581e-05 7.66254e-06 0.000103347 4.09025e-05 9.15193e-05 4.28363e-05 2.48024e-05 0.000118698 7.09309e-05 0.000187865 8.10773e-05 3.23783e-05 0.00015828 2.42826e-05 9.86106e-05 6.91473e-05 3.92657e-05 3.74169e-05 2.33553e-05 9.96647e-05 9.39207e-05 6.81425e-05 1.98315e-05 3.30261e-05 0.000111661 0.0234834 2.65556e-05 9.22021e-05 0.000110894 7.83872e-05 6.21869e-05 6.92595e-05 0.000141318 4.54586e-05 0.0678327 1.96718e-05 1.96871e-05 4.93761e-05 3.00345e-05 5.89795e-05 4.32654e-05 0.00017317 6.69779e-05 2.00125e-05 0.000215559 8.80145e-05 6.07489e-05 8.70873e-06 8.24095e-05 7.48158e-05 6.16764e-05 5.48348e-05 7.03705e-05 1.75719e-05 0.000162472 6.28103e-05 0.000117135 2.73242e-05 0.00014854 1.11901e-05 0.000129291 6.79578e-05 4.97001e-05 2.96487e-05 2.14883e-05 0.000328376 8.94498e-05 8.27622e-06 2.95764e-05 1.65194e-05 3.50175e-05 2.21554e-05 9.82957e-05 2.50303e-05 6.3148e-05 3.18721e-05 3.95598e-05 0.000122076 4.39832e-05 2.43751e-05 2.19432e-05 5.5073e-05 9.81919e-05 0.000892446 0.000113992 0.00010882 4.83306e-05 8.16937e-05 0.00010398 0.0259496 3.66167e-05 0.000229989 6.28633e-05 7.32437e-06 0.000444402 0.000133139 7.45613e-05 2.40562e-05 0.000128285 3.26779e-05 8.10415e-05 5.40676e-05 0.0221004 5.2157e-05 2.66639e-05 0.000353297 3.90422e-05 5.70706e-05 2.70257e-05 6.29909e-05 7.34885e-05 0.000266962 3.67011e-05 4.80494e-05 2.39158e-05 4.2686e-05 0.000189178 0.00013385 2.03116e-05 0.000159872 5.47269e-05 3.68619e-05 2.85355e-05 0.000476577 0.000234241 3.69021e-06 8.06709e-05 0.000148312 3.32304e-05 4.95099e-05 0.00245917 4.97419e-05 4.07033e-05 7.79435e-05 3.1851e-05 0.000197711 0.000174863 7.1199e-05 4.32847e-05 6.00446e-05 6.65204e-05 0.000140157 1.17225e-05 0.000105789 0.000401434 6.60945e-05 8.77893e-05 0.000117054 8.42353e-05 5.97038e-05 3.17891e-05 9.34627e-05 9.67887e-05 3.94713e-05 2.96458e-05 2.37193e-05 4.34706e-05 0.000126011 0.00552114 0.0298724 9.03508e-05 1.95083e-05 0.000110177 3.90146e-05 0.0200822 3.05618e-05 0.000551235 3.0096e-05 9.19699e-05 9.97121e-05 0.00336554 0.000150403 5.17258e-05 2.83091e-05 6.99898e-05 3.77674e-05 9.48054e-05 0.000106904 3.89414e-05 4.59296e-05 3.88902e-05 6.48279e-05 9.15562e-05 0.000112746 3.31354e-05 0.000310613 7.12005e-05 0.000101435 1.81792e-05 8.77677e-05 0.00663038 4.65106e-05 1.12056e-05 0.000150663 3.34908e-05 3.66885e-05 1.76453e-05 1.25953e-05 0.000179629 4.92178e-05 5.9366e-05 7.13259e-05 6.97578e-05 7.70758e-05 3.88722e-05 5.52957e-05 6.18615e-05 6.01758e-05 3.99253e-05 3.42256e-05 0.000115435 6.50941e-05 0.000139159 4.51052e-05 6.39722e-05 2.15559e-05 0.00030013 9.76738e-05 5.59531e-05 4.1803e-05 0.000576903 9.88023e-05 0.000160531 0.00010835 4.34962e-05 6.75474e-05 3.13579e-05 4.01077e-05 4.32267e-05 2.47359e-05 8.47578e-05 0.000133892 0.000105055 6.53369e-05 5.51226e-05 0.000120809 3.24421e-05 9.73935e-06 5.75751e-05 0.000101229 0.000455004 9.33376e-05 5.17634e-05 1.51995e-05 8.03843e-05 9.80697e-05 6.31842e-05 5.01207e-05 1.32419e-05 3.28136e-05 3.27658e-05 0.000132174 2.61269e-05 4.55878e-05 6.7271e-05 
6.97904e-05 5.37112e-05 6.74794e-05 4.58701e-05 7.54925e-05 0.000298148 7.48452e-05 3.52338e-05 3.13766e-05 4.70237e-05 9.47332e-05 7.14194e-05 5.72401e-05 2.0518e-05 7.32802e-05 8.74565e-05 1.55263e-05 8.05607e-05 4.36284e-05 8.27551e-06 8.34453e-05 0.000180807 7.14726e-05 1.74954e-05 0.000128854 0.000123548 7.22615e-05 6.95062e-05 7.98368e-05 3.5628e-05 0.01281 5.26317e-05 0.000144873 2.47798e-05 0.0306358 9.78182e-05 6.98161e-05 2.9913e-05 5.95965e-05 4.02549e-05 9.96595e-05 0.000103373 5.67997e-05 0.00014141 0.000103131 8.12236e-05 0.000109883 9.75151e-05 3.65352e-05 4.29947e-05 8.41246e-05 7.91527e-05 5.18904e-05 8.84432e-05 9.31046e-05 5.23723e-05 9.14091e-05 9.33831e-05 5.80914e-05 9.28248e-05 0.000100789 6.1871e-05 6.32672e-05 2.06728e-05 0.000115059 3.2267e-05 4.73053e-05 0.000283209 4.50478e-05 4.21537e-05 5.82851e-05 7.55376e-05 0.000273455 3.03946e-05 6.33133e-05 0.000138801 8.04413e-05 7.52261e-05 2.58832e-05 0.000120164 0.000124373 0.000192103 2.73534e-05 2.70058e-05 9.67081e-05 9.45178e-05 0.000116656 0.000124187 5.16865e-05 4.38919e-05 3.84043e-05 0.000110289 5.33516e-05 2.63262e-05 6.39215e-05 0.000108366 1.92804e-05 0.000213555 0.00050454 4.20767e-05 2.6779e-05 0.000163583 9.73637e-05 8.04568e-05 4.86904e-05 1.77963e-05 4.40517e-05 0.000100575 0.000139332 4.26771e-05 0.000189973 0.00012661 7.80426e-05 0.0284903 6.87274e-05 9.09476e-05 0.000208422 5.15295e-05 4.6701e-05 0.000134415 4.12937e-05 6.29631e-05 2.34615e-05 0.000176408 3.61653e-05 8.54905e-05 4.68437e-05 2.69135e-05 4.60643e-05 3.94878e-05 6.88513e-05 1.95019e-05 0.000432186 0.000108767 3.93682e-05 5.62124e-05 0.000104411 3.44337e-05 0.00015076 0.000102261 2.15828e-05 0.000150315 0.000102865 0.00013823 3.26819e-05 0.000346407 0.000107688 6.9443e-05 0.000107798 3.5059e-05 8.43592e-05 8.21234e-05 4.54489e-05 0.000191202 0.000108538 0.000208159 2.51814e-05 1.54168e-05 5.54695e-05 0.000135345 4.63663e-05 7.86374e-05 3.41947e-05 2.27651e-05 5.06863e-05 0.000137274 5.36259e-05 8.49925e-05 5.8337e-05 1.59437e-05 5.66236e-05 7.5212e-05 5.11774e-05 2.87907e-05 7.45873e-05 4.36229e-05 4.97475e-05 0.000115305 0.000174024 0.000218439 5.27972e-05 5.73264e-05 5.37829e-05 6.17785e-05 8.92861e-05 0.000350831 0.000118864 3.70782e-05 6.05608e-05 0.000281502 0.000169322 5.60359e-05 6.77597e-05 6.3063e-05 2.67389e-05 7.63554e-05 1.27998e-05 0.000138323 0.000170734 0.000422491 5.12081e-05 6.87997e-05 5.69624e-05 0.000102822 7.32629e-05 2.89e-05 0.000141542 6.16138e-05 0.000872532 6.96175e-05 0.000173334 2.50662e-05 3.212e-05 6.39608e-05 3.97119e-05 4.12934e-05 7.9633e-06 3.79042e-05 2.26981e-05 6.666e-05 6.47696e-05 6.37617e-05 0.000102325 8.68332e-05 2.7423e-05 0.000100797 0.000163672 4.20912e-05 0.000150415 2.74413e-05 3.02397e-05 6.43432e-05 0.000769212 2.84868e-05 4.09248e-05 0.000218171 8.29357e-05 5.49947e-05 0.000159311 4.43158e-05 2.58041e-05 8.37046e-05 0.00010398 0.000207591 0.000253215 3.9405e-05 4.09312e-05 6.82244e-05 0.000136922 1.12319e-05 0.000149155 9.20452e-05 2.03034e-05 6.52181e-05 6.45096e-05 4.0454e-05 0.000141788 2.28173e-05 0.000113271 1.57764e-05 5.77165e-05 3.08405e-05 0.00015078 5.57184e-05 4.03538e-05 8.61049e-05 2.10242e-05 0.000131021 8.16035e-05 0.000141645 4.98864e-05 2.61752e-05 4.02283e-05 4.91646e-05 8.76752e-05 5.49578e-05 7.77936e-05 2.76511e-05 6.04578e-05 7.74193e-05 2.01878e-05 0.000393006 0.000118037 6.42715e-05 3.04558e-05 0.000104725 4.75963e-05 0.0317734 7.23656e-05 3.75985e-05 0.0200816 0.000178055 0.000158209 4.82421e-05 5.66382e-06 1.85033e-05 2.60851e-05 1.30361e-05 6.40315e-05 3.78925e-05 6.15144e-05 0.000116038 3.45889e-05 0.0001014 9.88368e-05 0.000152955 2.81619e-05 0.000154705 0.0329243 0.0574243 2.9589e-05 0.000147777 0.000495053 3.29783e-05 5.5842e-05 5.44901e-05 0.000100937 9.40524e-05 0.000134178 0.000318489 1.79263e-05 0.000193919 0.000102587 4.42786e-05 0.0296279 0.000178183 0.000218012 6.0445e-05 3.39388e-06 0.000115535 0.000584426 3.80202e-05 7.00453e-05 8.1271e-05 2.8473e-05 0.000128342 0.000143011 9.76435e-05 4.78228e-05 0.012876 0.000222487 4.5474e-05 5.60864e-05 0.000142634 4.13165e-05 6.84281e-05 6.14131e-05 7.08774e-05 6.47429e-05 9.26345e-05 3.7978e-05 8.04867e-05 0.000105511 0.000347919 0.0556719 0.0203193 6.47611e-05 0.000169765 5.84032e-05 0.0183538 7.01167e-05 0.000112916 0.000123423 4.25377e-05 0.0111059 0.00013264 2.17426e-05 6.92601e-05 2.43172e-05 0.000103829 8.78834e-05 4.39676e-05 2.57996e-05 4.4052e-05 0.00036608 0.0396265 0.000100745 0.000371181 6.24619e-05 7.41577e-05 0.000142271 3.15162e-05 9.24993e-05 6.37882e-05 7.6418e-05 0.000163077 8.84752e-05 4.97185e-05 7.30255e-05 3.18846e-05 0.000377502 0.000245704 1.13755e-05 4.6679e-05 0.000623189 4.17246e-05 0.000108877 4.27274e-05 3.17638e-05 0.000129981 4.97228e-05 0.000108413 0.000129079 0.000122324 1.29319e-05 4.70331e-05 0.000113111 8.80634e-05 0.000121955 9.77523e-05 0.000157263 9.82701e-05 1.19327e-05 3.90053e-05 0.000112016 8.52224e-05 0.000166321 0.000292237 4.34233e-05 0.000168249 9.57588e-05 0.00012562 9.22705e-05 8.57051e-05 4.46619e-05 0.000113379 5.16596e-05 5.21328e-05 5.17056e-05 8.00059e-05 6.23516e-05 6.53446e-05 5.12865e-05 4.99523e-05 0.0789451 5.97349e-05 4.46971e-05 3.27067e-06 4.51349e-05 6.07335e-05 3.64225e-05 7.24111e-05 1.03711e-05 4.38085e-05 9.04664e-05 0.000155533 3.58423e-05 0.00010175 0.000180339 7.13901e-05 8.62813e-05 5.2343e-05 4.15004e-05 0.000132535 0.000169845 7.31325e-05 7.80065e-05 6.20466e-05 0.00021356 2.6793e-05 6.28522e-05 0.000112623 0.000103366 4.87932e-05 0.01763 0.000114434 8.09922e-06 7.1263e-05 0.00013398 7.44516e-05 4.63754e-05 6.74846e-05 0.0185729 0.000105757 9.36661e-05 9.02753e-05 6.06821e-05 8.51979e-05 0.000118978 3.73172e-05 1.99068e-05 0.000216764 1.43471e-05 6.55697e-05 9.73735e-05 8.48444e-05 0.0421537 2.65494e-05 5.09595e-05 0.000100346 1.54454e-05 0.000244205 4.23759e-05 5.00932e-05 3.93564e-05 6.60804e-05 5.27974e-05 0.000147613 9.28482e-05 2.87862e-05 7.53893e-05 0.000103781 0.000165178 4.57256e-05 8.69047e-05 7.05279e-05 0.00013138 5.32297e-05 0.000101061 0.000306434 6.44124e-05 9.61788e-05 3.08525e-05 5.68196e-05 9.4806e-05 0.000131189 3.47559e-05 5.8026e-05 6.4036e-05 6.1091e-05 4.68519e-05 5.32773e-05 0.000108933 0.0216391 7.13513e-05 6.78814e-05 6.5099e-05 6.02121e-05 4.8395e-05 8.89213e-05 3.94075e-05 0.000542696 2.05935e-05 6.99215e-05 6.46095e-05 3.05291e-05 8.73212e-05 0.000146097 4.83523e-05 6.04589e-05 2.9256e-05 6.00806e-05 6.06145e-05 4.67573e-05 4.73123e-05 4.10377e-05 5.49266e-05 7.39466e-05 0.000126884 3.81205e-05 0.000265201 4.53298e-05 0.000127984 0.00014921 0.000108772 0.000323127 0.000143332 5.80849e-05 4.14994e-05 6.6009e-05 0.00017887 1.94029e-05 0.00904136 2.35607e-05 7.48557e-05 7.90248e-05 0.000154744 7.15438e-05 8.65651e-05 3.46185e-05 0.000121459 9.74641e-05 1.48874e-05 3.31269e-05 5.37138e-05 6.85387e-05 0.000745763 7.05511e-05 1.8424e-05 7.27522e-05 2.56308e-05 0.000104768 6.00825e-05 4.00733e-05 4.74526e-05 0.000157487 6.54719e-05 6.42388e-05 6.57821e-05 6.72912e-05 7.49779e-05 5.57623e-05 4.66237e-05 9.56397e-05 8.95236e-05 0.000117709 5.42983e-05 9.63007e-05 2.28261e-05 9.77524e-05 7.2166e-05 6.6572e-05 0.000158326 6.84027e-05 3.43672e-05 6.39359e-05 0.000194385 9.33883e-06 3.38901e-05 0.0267618 0.000128288 0.0738296 7.84764e-06 0.000159493 1.80789e-05 6.68664e-05 1.64207e-05 5.96323e-05 5.75652e-05 7.95313e-05 4.08517e-05 0.000120636 2.51346e-05 0.000106079 3.55364e-05 6.56061e-05 1.85099e-05 2.99123e-05 6.19147e-05 0.000226234 4.60519e-05 7.89507e-05 9.18432e-05 1.75088e-05 8.15471e-05 5.36281e-05 9.22888e-05 0.000148693 1.31372e-05 5.31694e-05 6.74221e-05 5.01099e-05 6.12171e-05 0.000150736 1.12034e-05 9.74627e-05 6.15946e-05 1.73268e-05 0.000116223 4.55403e-05 3.39324e-05 4.87535e-05 0.000119802 2.47465e-05 5.3548e-05 6.2275e-05 7.25417e-05 4.59051e-05 0.000138929 2.99211e-05 5.17312e-05 0.000129867 5.83164e-05 6.81252e-05 0.000226563 5.2046e-05 7.96982e-05 6.77703e-05 3.87741e-05 5.76069e-05 0.0140809 2.13354e-05 6.71875e-05 0.000296462 1.0724e-05 0.000326871 0.000180563 3.51418e-05 9.70032e-05 0.000134322 8.01523e-05 0.000218116 0.000159396 8.40271e-05 0.000139673 6.9387e-05 6.72668e-05 8.73122e-05 2.55799e-05 5.30216e-05 0.000136349 5.99409e-05 0.000630635 0.000166027 0.000642887 6.37321e-05 0.000158363 0.000138223 5.02827e-06 0.000164481 5.07729e-05 9.07408e-05 4.51548e-05 5.68751e-05 4.4861e-05 0.000166649 6.77627e-05 0.000124893 0.000108861 6.70698e-05 2.61588e-05 4.57363e-05 0.000730065 7.54619e-05 6.31026e-05 0.000182329 4.04765e-05 3.55391e-05 7.5031e-05 4.85105e-05 0.000123339 3.7261e-05 7.70664e-05 3.61371e-05 6.54328e-05 0.0012763 0.000132242 9.08414e-05 8.38524e-05 3.55464e-05 8.40718e-05 1.49009e-05 8.36254e-05 7.27088e-05 0.000169247 1.13592e-05 0.000162124 5.39208e-05 7.98845e-05 3.32586e-05 5.64646e-05 4.5064e-05 4.1424e-05 0.000262129 0.000271964 6.35733e-05 3.87037e-05 1.33131e-05 3.25977e-06 9.47117e-05 0.00016287 0.00011676 9.37858e-05 0.000192739 4.9228e-05 0.000125327 2.51099e-05 4.56258e-05 0.000107682 0.000131476 0.000463594 0.000161798 5.3081e-05 5.95205e-05 5.94221e-05 6.95986e-05 3.98192e-05 0.000118371 0.0182962 0.000252194 9.18807e-05 0.000155607 6.97554e-05 9.65645e-05 8.53745e-05 9.38941e-05 4.09828e-05 7.30185e-05 9.79581e-05 7.04526e-05 6.44885e-05 3.51841e-05 4.85639e-05 2.72962e-05 1.86349e-05 9.3927e-05 0.000109797 2.87922e-05 0.000123423 5.30581e-05 0.000275127 5.23311e-05 3.94989e-05 6.13508e-05 5.12363e-05 0.000101316 1.4791e-05 5.36547e-06 4.70678e-05 0.000868753 0.000140694 2.04206e-05 9.16998e-05 0.000194826 0.0197406 0.000143259 0.000627956 5.99016e-05 3.63307e-05 0.000334948 5.12196e-06 0.000133347 1.58526e-05 0.000101283 0.000112775 0.000119409 3.44251e-05 5.96563e-05 3.79872e-05 0.000346766 2.07437e-05 5.69455e-05 8.2905e-05 8.78386e-05 0.000150107 5.26731e-05 0.000107783 7.82825e-05 4.77872e-05 0.000206487 0.00038278 0.000202625 9.61264e-05 0.000126542 4.58582e-05 0.000171911 8.8468e-05 0.000100118 3.99419e-05 4.42325e-05 9.09888e-05 0.056084 2.23766e-05 0.000132315 3.41834e-05 7.96012e-05 0.000637528 7.24576e-05 9.71032e-05 6.90036e-05 3.29468e-05 4.57989e-05 0.00011598 9.8748e-05 4.05937e-05 6.89351e-05 7.5391e-05 0.000156552 3.73608e-05 3.35953e-05 0.000137038 1.9722e-05 9.1687e-05 2.17269e-05 5.05491e-05 6.35666e-05 5.28857e-05 8.06639e-05 8.65854e-05 0.000137713 4.47677e-05 4.56527e-05 0.000146691 4.1351e-05 4.51013e-05 5.35517e-05 6.985e-05 3.72498e-05 5.53707e-05 6.23611e-05 0.000172756 5.11729e-05 0.000436578 8.30711e-05 3.29899e-05 9.75133e-05 6.92629e-05 0.000127428 7.80714e-05 3.85158e-05 6.30711e-05 5.29244e-05 0.0382984 4.64927e-05 7.90636e-05 0.000277283 8.90986e-05 2.41998e-05 0.000146453 8.00044e-05 6.10007e-05 0.00018158 4.35918e-05 3.77095e-05 5.69584e-05 0.000117421 5.42234e-05 0.000102203 0.000140231 5.87321e-05 3.95496e-05 0.000101672 0.000112305 6.97213e-05 0.000543568 3.85647e-05 3.95047e-05 0.000524609 9.71615e-05 3.17073e-05 7.11945e-05 5.16664e-05 0.000102835 0.000250141 7.49516e-05 0.000102084 0.000520498 3.69093e-05 7.38728e-05 1.38382e-05 3.64134e-05 8.25753e-05 0.023688 6.25267e-05 0.00023467 2.70337e-05 6.96853e-05 3.96773e-05 5.28032e-05 5.84057e-05 1.33079e-05 3.74801e-05 0.000102492 0.000125495 9.59858e-05 5.30883e-05 5.61076e-05 0.000103684 7.03347e-05 0.000143516 1.08515e-05 3.45387e-05 6.42646e-05 0.000252815 1.1105e-05 2.60189e-05 1.52185e-05 6.55571e-05 4.60514e-05 5.87599e-05 0.000102748 3.44849e-05 6.20243e-05 5.52325e-05 7.91894e-05 0.000101299 9.08526e-05 6.8202e-05 2.6716e-05 8.08835e-05 7.97153e-05 6.11395e-05 6.6897e-05 7.53936e-05 8.55705e-05 3.39704e-05 0.000155593 0.000105755 2.31064e-05 0.0159041 5.83381e-05 6.12062e-05 4.30448e-05 0.000243817 6.87287e-05 5.00287e-05 0.000549336 2.16219e-05 2.64278e-05 6.92974e-05 7.16415e-05 4.28574e-05 5.48395e-05 2.69264e-05 7.75115e-05 4.14489e-05 0.0306055 2.69822e-05 0.000131593 4.36377e-05 
0.00016986 3.53846e-05 3.49715e-05 6.31645e-05 9.31071e-05 0.000307703 4.08409e-05 5.71628e-05 0.000331998 0.000109861 6.93485e-05 6.95756e-05 0.000103658 4.96107e-05 8.96762e-05 0.000186184 6.65613e-05 7.76936e-05 4.30793e-06 5.80556e-05 2.92611e-05 0.00010424 7.22196e-05 0.000120791 7.06083e-05 0.000191904 2.81306e-05 0.000179925 0.000118606 0.000180496 7.13406e-05 5.06751e-05 7.03524e-05 0.000118894 3.29978e-05 6.94807e-05 8.42165e-05 3.26833e-05 5.3259e-05 6.68547e-05 4.75862e-05 0.000168173 3.3862e-05 0.000123375 0.000119877 0.000235772 0.000117666 0.000120842 0.0350866 3.46526e-05 9.90853e-05 7.48591e-05 3.91824e-05 5.15806e-05 9.57798e-05 5.3526e-05 6.85768e-05 9.43132e-05 0.000145055 0.000175785 0.000200838 8.12805e-05 7.49697e-05 3.72e-05 0.000135987 3.09209e-05 0.000106183 0.000165092 0.000137987 9.03426e-05 6.23365e-05 5.00321e-05 9.10154e-06 4.18156e-05 0.000249847 4.06256e-05 0.000174137 0.000465435 0.000128199 8.2492e-05 0.000174381 4.36349e-05 8.32865e-05 7.19535e-05 0.000106438 0.00010335 4.74668e-05 9.25067e-05 8.8791e-06 5.14945e-05 0.000143757 5.84816e-05 6.19385e-05 0.0578146 0.000241024 2.97643e-05 6.39424e-05 0.000300677 1.6293e-05 0.000124077 8.25965e-05 9.19127e-05 4.86288e-05 6.5475e-05 0.000123874 8.97556e-05 6.29479e-05 3.94752e-05 0.000194819 3.19584e-05 0.000151118 8.81674e-05 9.50328e-05 4.72603e-05 4.238e-05 6.90073e-05 0.000148065 0.000104391 4.12967e-05 0.000267277 7.17984e-05 0.000130975 0.0217074 9.10932e-05 6.8657e-05 8.80786e-05 6.39453e-05 3.70027e-05 0.000295786 5.61473e-05 7.13603e-06 0.000179843 0.000577381 0.000144285 5.28388e-05 3.40133e-05 0.000193148 0.00013629 9.44467e-05 0.000195963 0.000134153 0.000175384 4.99774e-05 5.49223e-05 3.09715e-05 2.49868e-05 0.000141425 4.05406e-05 8.88971e-05 0.000138825 8.43108e-05 0.000101395 4.13146e-05 0.00014756 8.28814e-05 0.000194926 0.000159181 4.1162e-05 0.000120549 6.10322e-05 6.14289e-05 5.73977e-05 4.32989e-05 0.000267594 5.12673e-05 7.97757e-05 0.000110113 7.34483e-05 5.24546e-05 4.30175e-05 3.36839e-05 0.000102108 0.000181826 0.000103574 0.00013946 0.00011101 0.00030844 3.32634e-05 1.99139e-05 0.000423182 0.000151826 0.000176504 6.21368e-05 0.000172009 2.88671e-05 0.000517371 0.000116319 0.000107959 8.53941e-05 6.55206e-05 0.000132017 0.000211012 5.86348e-05 4.15898e-05 7.75608e-05 0.000118687 4.04796e-05 9.0794e-05 7.3932e-05 0.000189675 5.10322e-05 7.73811e-05 4.09508e-05 8.72525e-06 3.40487e-05 7.26629e-05 0.000158561 0.000241661 5.14144e-05 7.49939e-05 1.54526e-05 0.000247265 7.58144e-05 1.6394e-05 5.79112e-05 0.000168515 4.44444e-05 0.000108496 8.13014e-05 0.000114207 0.000149007 4.68936e-05 0.000374398 6.71922e-05 0.0243334 1.93426e-05 0.000300963 0.000109147 6.43586e-05 0.000189632 0.000134502 3.84461e-05 3.40721e-05 2.19992e-05 0.000103185 0.000143079 0.000194398 3.10066e-05 0.000113783 6.26101e-05 0.000156486 3.84656e-05 5.9236e-05 0.000206875 8.80336e-05 9.88322e-05 0.00018659 3.15174e-05 0.000147669 0.0479649 0.000189445 1.32496e-05 2.54333e-05 3.66718e-05 7.10039e-05 0.000137619 0.000127669 0.00165391 8.61427e-05 4.76915e-05 0.000162902 0.000171602 0.000144536 4.41106e-05 7.46639e-05 7.00023e-05 8.20497e-05 0.00012997 0.000130927 0.000105658 1.57915e-05 8.49218e-05 9.29807e-05 0.000128222 0.000125057 3.06821e-05 0.000122424 4.82916e-05 9.29642e-05 0.000106169 0.0110905 0.000353814 0.000130157 5.95878e-05 6.87197e-05 9.81683e-05 2.5467e-05 3.17457e-05 0.000325772 4.39099e-05 1.16618e-05 1.27605e-05 8.6918e-05 8.73206e-05 3.94747e-05 0.0195152 0.000103936 2.01328e-06 5.39953e-05 7.23837e-05 0.000131471 9.28441e-05 4.81784e-05 7.0675e-05 4.68838e-05 8.72284e-05 8.4473e-05 5.88905e-05 8.11574e-05 5.25744e-05 0.000163366 0.00018531 2.53888e-05 0.000140829 0.000175174 9.53195e-05 0.000107191 8.86889e-05 0.00012824 9.7385e-05 0.0344126 1.81057e-05 2.65331e-05 9.93291e-05 2.6814e-05 0.000127562 9.74412e-05 0.000244022 2.93381e-05 8.3087e-05 5.01061e-06 7.89058e-05 0.000150676 8.09642e-05 3.52404e-05 0.000278626 0.000140575 7.45779e-05 2.38286e-05 5.06587e-05 0.000201177 5.50374e-05 9.13713e-05 2.54493e-05 6.19886e-05 7.16069e-05 2.15514e-05 3.71592e-05 6.06821e-05 4.93161e-05 3.69172e-05 6.5849e-05 6.09177e-05 0.000342774 6.47693e-05 3.60239e-05 0.000158851 4.67392e-05 0.000168855 4.39322e-05 6.16704e-05 9.74834e-05 4.42536e-05 5.8672e-05 3.2443e-05 9.71982e-05 5.45753e-05 5.03154e-05 0.000106495 0.000175737 0.000153721 4.46134e-05 0.000107009 7.92051e-05 3.89657e-05 5.67385e-05 0.000156023 0.000560502 0.000117023 3.8816e-05 9.71099e-05 4.93032e-05 9.82672e-05 5.15783e-05 7.79188e-05 5.39603e-05 0.000129647 4.00531e-05 0.000137857 7.89906e-05 2.14252e-05 0.000517871 1.67378e-05 0.000116707 0.000683652 0.000107644 0.000196016 0.000123298 0.000100053 5.28151e-05 8.97455e-05 2.71368e-05 0.000179605 0.000112968 0.000121078 9.28226e-05 0.000241172 7.22814e-05 8.55732e-05 8.71755e-05 0.000104487 0.000107073 7.69743e-05 3.28674e-05 8.9408e-05 0.000112798 0.00028352 0.000551735 0.000157875 0.00014411 7.60343e-05 0.000108223 0.000178202 5.318e-05 0.0572154 8.43495e-05 7.4642e-05 0.000114414 4.27793e-05 2.86752e-05 4.87393e-05 9.16614e-05 1.57477e-05 7.48864e-05 4.55546e-05 0.000220289 4.80232e-05 9.01479e-06 1.62539e-05 0.000181508 0.000185265 2.16432e-05 4.06343e-05 6.73199e-05 5.27391e-05 0.000211172 4.56798e-05 9.02689e-05 0.00025744 0.000118481 4.09108e-05 5.16082e-05 0.000112574 0.0376762 3.57291e-05 0.000101787 7.07217e-05 0.0145408 4.77837e-05 8.2306e-05 9.32011e-05 0.000123299 5.07851e-05 3.50147e-05 8.31459e-05 8.71603e-05 5.96114e-05 8.84944e-05 2.39247e-05 0.000180989 9.58801e-05 5.24989e-05 1.12817e-05 0.000199087 5.37278e-05 6.97e-05 8.2845e-05 6.49879e-05 7.20982e-05 7.73853e-05 0.0131767 3.89371e-05 9.1758e-05 9.01306e-05 6.9717e-05 0.000123638 0.000127782 4.37752e-05 6.5139e-05 6.90708e-05 0.0972183 0.000248158 0.000143208 6.48462e-05 0.000101477 0.000142758 0.000106162 0.000204944 0.000202479 2.80222e-05 0.00010331 7.04279e-05 7.7555e-05 0.000103342 0.000103538 0.000106199 0.000142006 0.000124943 4.9634e-05 3.37458e-05 0.119595 1.96101e-05 5.19602e-05 3.81676e-05 0.000144356 4.91439e-05 6.09565e-05 0.00016364 8.5105e-05 8.88945e-05 0.0338457 4.35208e-05 0.000142948 1.85614e-05 0.000213123 0.000135146 8.2221e-05 0.000212039 7.18868e-05 8.91409e-05 8.64241e-05 4.45576e-05 4.09675e-05 0.00010282 8.90692e-05 5.11434e-05 4.42504e-05 3.5988e-05 6.58522e-05 9.4422e-05 0.000217345 0.00013581 0.00016778 3.96067e-05 9.89749e-05 0.000132013 4.67615e-05 4.97614e-05 9.41253e-05 7.47087e-05 4.84026e-05 0.00013349 0.000116036 0.00012889 0.000265498 0.000129113 9.82302e-05 0.000110081 4.1087e-05 0.000196397 0.000308249 9.64636e-05 2.37192e-05 4.38863e-05 3.6925e-05 0.000107102 2.80912e-05 0.000210819 6.85149e-05 0.0355432 0.000185158 6.60966e-05 1.33917e-05 4.01309e-05 2.69156e-05 8.87126e-05 3.47046e-05 1.46721e-05 0.000103661 7.08867e-05 8.67628e-05 5.75089e-05 1.24584e-05 6.81643e-05 0.00018338 9.86471e-05 5.03232e-05 2.56629e-06 4.21553e-05 0.016091 6.08706e-05 5.36178e-05 3.41604e-05 0.000120604 9.06536e-05 9.69714e-05 0.000126514 9.92489e-05 1.29782e-05 4.74168e-05 0.000181735 5.15926e-05 5.09325e-05 3.9698e-05 0.000120014 0.000301276 9.74919e-05 0.043209 0.000109185 5.73821e-05 7.8923e-05 0.000112731 2.01473e-05 0.000106871 3.95092e-05 7.02996e-05 0.000134998 7.05457e-05 1.75627e-05 5.77905e-05 3.26204e-05 0.000109753 0.000132722 9.69266e-05 1.07736e-05 0.000282036 0.000209081 7.69311e-05 5.79478e-05 0.000136622 2.31747e-05 0.000107901 6.6184e-05 5.26065e-05 5.9399e-05 7.71255e-05 0.000114477 0.000126833 4.26931e-06 9.81878e-05 4.37517e-05 6.87573e-05 4.85157e-05 4.59385e-05 0.0230626 4.28927e-05 6.86479e-05 0.0494671 0.000227505 0.00487295 9.81806e-06 3.97108e-05 5.2549e-05 2.47506e-05 5.8292e-05 0.000117929 0.000303991 1.28069e-05 7.98886e-05 5.00445e-05 8.37883e-05 8.41725e-05 0.000133018 5.25988e-05 0.000167836 0.000154725 0.000121987 0.000127719 0.000201902 6.52278e-05 4.6231e-05 9.18629e-05 0.000276098 3.11769e-05 0.000105002 1.59734e-05 0.000114356 6.46806e-05 7.59492e-05 0.000101099 7.07578e-05 4.46763e-05 0.000194956 6.61469e-05 0.000136709 6.37138e-05 0.000151906 7.40004e-05 4.35155e-05 0.00023014 0.000358066 0.000428744 4.06178e-05 0.000232736 0.000654842 7.25179e-05 5.00063e-05 0.000120269 3.04414e-05 9.38051e-05 3.38851e-05 5.95499e-05 7.77847e-05 4.38141e-05 0.00014143 0.000185069 3.67666e-05 0.000103965 0.000211288 3.1778e-05 5.1148e-05 3.3679e-05 9.27818e-06 6.5707e-05 2.32122e-05 7.60492e-05 0.000102142 5.76514e-05 6.40866e-05 1.81082e-05 6.2778e-05 0.000135251 3.26891e-05 9.98816e-05 7.21592e-05 1.78912e-05 0.000123042 0.000160931 2.06353e-05 3.5727e-05 9.42149e-05 1.85253e-05 0.000219411 0.000110434 3.10408e-05 5.86012e-06 9.97996e-05 4.33418e-05 7.98585e-05 4.99252e-05 0.000227771 0.000153991 2.56982e-05 0.000447699 6.6759e-06 0.000122126 2.20582e-05 2.29927e-05 0.00032128 7.21657e-05 0.000163383 5.70747e-05 0.000156544 9.79151e-05 1.1651e-05 4.34092e-05 4.5599e-05 0.000226918 8.42566e-05 0.000119755 4.21392e-05 0.000108416 8.17952e-05 3.42806e-05 3.62227e-05 0.000135777 0.000204239 1.1103e-05 3.02551e-05 7.07492e-05 0.000153111 0.000151315 6.00466e-05 5.59909e-05 0.000204134 0.000232457 9.93316e-05 6.43108e-05 3.87184e-05 2.9331e-05 0.000104072 6.14226e-05 5.34599e-05 7.01503e-05 0.0348042 6.82952e-06 4.60611e-05 0.000127284 0.000130883 7.08936e-05 0.000124133 5.31101e-05 1.52021e-05 4.53364e-05 6.70597e-05 0.000124115 4.11909e-05 3.54789e-05 2.68365e-05 1.90005e-05 0.00010217 0.000135345 4.63658e-05 0.000116799 3.13298e-05 7.78063e-05 2.5412e-05 7.37632e-05 0.000488845 0.000134483 2.28222e-05 6.3594e-05 3.6882e-05 7.94953e-05 0.000111591 0.00010793 6.53931e-05 0.000240952 3.34704e-05 0.000510021 4.76844e-05 3.61803e-06 8.71807e-05 2.52625e-05 6.61659e-05 3.1708e-05 8.60264e-05 5.83119e-05 1.76952e-05 0.000151575 0.000128588 5.25264e-05 0.000114308 0.000290838 0.000140587 0.000488849 0.000153001 4.49495e-05 3.05642e-05 7.7137e-05 0.000256788 2.93022e-05 4.67263e-05 8.5877e-05 0.000143072 6.74569e-05 2.70968e-05 9.19322e-05 0.00011569 0.000109049 3.58823e-05 8.06109e-05 0.000228823 0.000106503 0.000106712 6.7558e-05 0.0002066 7.60527e-05 2.88867e-05 0.000132994 2.79631e-05 0.000237023 0.000274527 3.34872e-05 0.000244721 0.000103576 0.000136012 0.000116092 3.08562e-05 9.94948e-05 2.89226e-05 4.36803e-05 0.000166013 1.85454e-05 0.000137402 7.98818e-05 8.3214e-05 8.13658e-05 0.00020134 0.00013007 0.000245427 9.95434e-06 7.72876e-06 8.3735e-05 9.52472e-05 3.74684e-05 0.00014336 7.52745e-05 0.000115687 2.29407e-05 0.000112147 9.70471e-05 6.40363e-05 5.22406e-05 0.000147429 0.000142037 0.000103142 8.6007e-05 2.96961e-05 0.000130768 0.000142962 4.81296e-05 9.68252e-05 7.01431e-05 6.74404e-05 7.14733e-05 7.30772e-05 0.00016963 6.81374e-05 5.1953e-05 3.07688e-05 6.78306e-05 4.05587e-05 9.56951e-05 9.18858e-06 1.49328e-05 0.000216926 0.0197792 8.61288e-05 7.35018e-05 5.88953e-05 4.39369e-05 0.000133537 0.00025548 4.55223e-05 0.000155912 0.000634964 9.52933e-05 7.82121e-05 0.00013264 6.67276e-06 4.9219e-05 5.49682e-05 5.82856e-05 0.000167906 2.72078e-05 0.000120527 8.21114e-05 0.000108645 0.000109909 5.09158e-05 2.55288e-05 6.37497e-05 0.000142199 1.91973e-05 2.08236e-05 0.000206984 6.67038e-05 1.57861e-05 7.643e-06 3.03881e-05 8.11842e-05 7.37564e-05 0.0382736 0.0111794 0.000169456 0.00017059 0.000193383 0.000127994 8.14534e-05 4.68816e-05 7.62293e-06 0.000128286 0.000125997 5.21784e-05 5.55197e-05 2.32311e-05 5.47846e-05 0.000103145 0.000112858 0.000142545 8.48127e-05 8.10518e-05 0.000139687 6.92212e-05 0.000150005 0.000159666 8.75554e-05 0.000294028 5.54959e-05 0.000145343 4.75075e-05 7.28437e-05 0.000238704 0.000194647 5.00038e-05 1.59552e-06 0.000113691 2.39656e-05 3.83248e-05 8.97918e-05 6.02924e-05 7.38668e-05 5.88813e-05 4.45239e-05 2.23463e-05 9.58964e-05 4.43805e-05 0.000132055 0.000101356 
8.77477e-05 3.28125e-05 5.16688e-05 3.15994e-05 2.29274e-05 4.46447e-05 4.73183e-05 4.35935e-05 0.000178287 2.18265e-05 2.95415e-05 6.82966e-05 9.85868e-05 7.49377e-05 8.6063e-05 7.42873e-05 2.47702e-05 6.05295e-05 6.08899e-05 2.75252e-05 5.1202e-06 4.3457e-05 5.98691e-05 0.0293784 1.12906e-05 7.0487e-05 4.82106e-05 7.63411e-05 5.56851e-05 7.20822e-05 6.82213e-05 7.42818e-05 2.22107e-05 0.00589511 0.000145513 2.27821e-05 0.0326481 0.00294827 6.00488e-05 1.68731e-05 0.000105165 6.79184e-05 7.30344e-06 4.85117e-05 0.000101667 3.95259e-05 0.000185973 6.71321e-05 0.000122592 0.0288257 3.21296e-05 7.39795e-05 5.39167e-05 9.98741e-05 2.55799e-05 2.62903e-05 9.44864e-05 0.034353 3.18878e-05 6.61126e-05 2.7033e-05 7.14826e-05 0.000114521 3.28721e-05 2.27733e-05 3.32614e-05 6.00066e-05 5.2336e-05 0.000101708 4.33149e-05 5.7263e-05 2.74956e-05 0.000117905 0.0263022 5.1611e-05 1.29674e-05 0.000196728 2.34878e-05 0.0292731 0.00127999 5.58707e-05 4.95926e-05 6.95245e-05 1.9258e-05 0.000117956 7.08858e-05 6.22875e-05 1.60417e-05 0.00011111 1.33474e-05 0.00011531 0.000116075 5.17755e-05 0.000230531 4.66621e-05 2.82639e-05 1.8421e-05 3.30396e-05 1.61499e-05 6.24195e-05 5.17374e-05 2.48323e-05 5.00179e-05 0.000167485 4.91441e-05 7.59179e-05 2.70673e-05 2.15632e-05 2.83261e-05 0.000126194 1.67543e-05 7.29448e-05 2.40022e-05 5.7416e-05 8.18623e-05 2.89002e-05 0.0715448 2.51064e-05 1.63912e-05 3.89747e-05 8.13967e-05 0.000110699 0.000114263 4.66543e-05 5.66863e-05 4.9653e-05 3.02655e-06 0.000102263 5.907e-05 5.72243e-05 7.58331e-05 4.72835e-05 5.28769e-05 2.15409e-05 0.000172844 8.26988e-05 0.000127116 5.96456e-05 5.07706e-05 6.69838e-05 3.97932e-05 1.86347e-05 5.10144e-05 4.52145e-05 3.07112e-05 0.000334648 5.98056e-05 9.79162e-05 0.0292113 6.84993e-05 9.29859e-05 7.44248e-05 7.2975e-05 3.34476e-05 3.54598e-05 8.46049e-05 0.000223604 2.8269e-05 0.000105537 8.28379e-05 0.0217496 4.21507e-05 1.78109e-05 8.52045e-05 0.000317859 3.33652e-05 3.33836e-05 0.000141869 2.26288e-05 5.54805e-05 3.5401e-05 0.000113648 0.0001558 0.0112293 0.000121578 4.7177e-05 1.42535e-05 2.56512e-05 0.000121633 2.84851e-05 3.12544e-05 9.08533e-05 6.55016e-05 0.000139158 2.40007e-05 3.299e-05 3.3263e-05 0.000123751 9.82344e-05 3.58878e-05 6.1478e-05 1.08157e-05 3.16635e-05 4.14041e-05 5.73782e-05 0.0103632 3.57483e-05 0.000107053 9.74776e-05 3.21433e-05 2.12802e-05 7.64204e-05 3.11979e-05 2.53784e-05 1.75782e-05 3.92872e-05 4.35718e-05 1.97384e-05 3.85498e-05 5.76945e-05 2.46089e-05 0.000103719 1.72072e-05 7.58348e-06 1.83613e-05 0.000106317 6.17629e-05 2.84849e-05 3.08314e-05 1.99828e-05 8.28558e-05 3.296e-05 6.25229e-05 9.32313e-05 0.000104581 5.58487e-05 3.56549e-05 2.64568e-05 6.4991e-05 5.30373e-05 0.000128128 3.54812e-05 0.000436733 5.38932e-06 8.59106e-05 0.000104426 5.27875e-05 3.27305e-05 7.56578e-05 4.32794e-05 2.47778e-05 0.000117915 5.93348e-05 0.00011096 4.13775e-05 3.14201e-05 2.71525e-05 0.000102621 2.65285e-05 0.000168928 4.31301e-05 2.12258e-05 5.76199e-06 9.61236e-05 0.000116658 0.000107983 6.76441e-05 1.38107e-05 4.87158e-05 1.03872e-05 6.67365e-05 9.22612e-05 7.20462e-05 2.11167e-05 0.000120789 0.000132703 4.99933e-05 0.000182573 2.72172e-05 0.000129783 1.56523e-05 0.000103403 8.42498e-05 5.54194e-05 9.60722e-05 4.30205e-05 4.34174e-05 3.90824e-05 0.000106525 4.99312e-05 7.42759e-05 3.71755e-05 3.13654e-05 0.0194838 0.000502017 4.53416e-05 3.60586e-05 8.76999e-05 2.98613e-05 0.000405133 5.78142e-05 0.000133508 0.000111733 3.51044e-05 0.00010586 7.64246e-05 2.24496e-05 6.58595e-05 1.10021e-05 1.48056e-05 0.0131391 1.86359e-05 5.61436e-05 0.000153173 5.31966e-05 2.08364e-05 5.40437e-05 3.9504e-05 0.00023973 8.86769e-05 0.0539257 5.39366e-05 0.000208286 2.21171e-06 0.0299847 9.69604e-05 0.00104529 4.73645e-05 5.51e-05 5.91756e-05 0.000111163 0.000116951 0.000160647 4.67668e-05 2.20708e-05 6.23601e-05 8.20755e-05 6.71629e-05 0.000584963 4.38496e-05 4.32277e-05 0.000160315 6.74075e-05 6.46016e-05 2.29755e-05 5.71365e-05 3.92458e-05 4.25992e-05 6.3719e-05 3.14756e-05 3.39772e-05 5.70007e-05 3.38538e-05 1.43666e-05 6.99038e-05 0.000169198 2.56339e-05 2.64287e-05 5.09601e-05 4.99943e-05 1.10684e-05 0.0144474 0.000178888 5.45148e-05 9.92738e-05 0.000130549 1.94144e-05 4.14431e-05 0.000232681 7.87605e-05 3.25193e-05 0.000113969 0.000124014 5.79699e-05 5.48297e-05 0.00010186 3.7477e-05 2.36138e-05 4.89866e-05 4.12141e-05 4.22555e-05 2.03133e-05 6.01436e-05 8.1097e-05 5.70326e-05 4.91124e-05 8.29094e-05 3.12601e-05 2.6217e-05 2.35727e-05 4.80117e-05 0.0464354 6.87091e-05 4.69519e-05 0.000100898 0.000104246 2.85481e-05 6.13902e-05 6.20893e-05 4.01479e-05 0.000101011 3.45101e-05 5.4237e-05 3.61119e-05 7.5216e-05 4.03246e-05 6.05474e-05 0.0306668 7.77371e-05 3.14239e-05 8.60759e-05 4.38466e-05 7.96237e-05 9.49976e-05 4.7234e-05 5.93315e-05 9.09239e-05 4.29757e-05 4.0811e-05 5.37259e-05 9.2305e-05 5.97671e-05 4.48799e-05 5.53221e-05 0.000101723 5.49876e-05 8.01075e-05 3.19278e-05 3.99061e-05 8.81541e-05 3.8785e-05 5.05869e-05 2.5647e-05 8.86064e-05 0.000212198 7.61397e-05 4.04106e-05 0.00011737 0.000119667 5.06487e-05 0.000123404 0.00013323 8.94497e-05 0.000209205 0.000192556 0.000110312 5.24296e-05 8.31741e-06 1.47297e-05 4.97938e-05 0.000116433 3.72329e-05 0.00349723 5.11894e-05 0.000133792 0.000161689 2.05874e-05 3.68019e-05 6.79747e-05 7.05824e-05 5.91795e-05 5.269e-05 4.19513e-05 0.00015017 0.00010864 2.2596e-05 0.000103759 5.35325e-05 2.09786e-05 7.5591e-05 0.000192528 7.6066e-05 6.25896e-05 4.43991e-05 5.77634e-05 0.000112827 3.02774e-05 6.6678e-05 1.86097e-05 5.81314e-05 8.21982e-05 2.88314e-05 3.11581e-05 0.000154729 6.06324e-05 3.48658e-05 0.000166783 5.61553e-05 3.60134e-05 2.00859e-05 1.54386e-05 3.00695e-05 5.17716e-05 2.92457e-05 0.000140273 8.43059e-05 6.93004e-05 4.39456e-05 8.62946e-05 3.10993e-05 0.000382219 6.63692e-05 0.000216892 0.00201657 1.74674e-05 0.000150766 0.000103238 6.02142e-05 0.00010018 5.16314e-05 1.79549e-05 0.000102316 1.96452e-05 3.3896e-05 0.000128037 3.70981e-05 0.000122159 9.07408e-05 0.000146738 7.10916e-05 0.000471024 0.000101514 1.72556e-05 3.49617e-05 4.67841e-05 7.93954e-05 4.47609e-05 3.10114e-05 4.95762e-05 0.0311971 0.000222127 0.000117273 4.88605e-05 7.93411e-05 5.68865e-05 0.00015413 0.000148883 9.13279e-05 0.000112923 2.81614e-05 5.33465e-05 5.70038e-05 1.68307e-05 6.10067e-05 4.26939e-05 0.000320999 5.67146e-05 9.35969e-05 4.94817e-05 2.65061e-05 8.26273e-05 3.62962e-05 2.49475e-05 8.96723e-06 6.09011e-05 0.000137923 2.64949e-05 5.76508e-05 5.77808e-05 1.98752e-05 5.07075e-05 0.000109256 0.000115228 8.03707e-05 9.98634e-05 6.1288e-05 0.00190809 3.09322e-05 2.28723e-05 0.000137082 2.64068e-05 2.30053e-05 0.000101739 2.36151e-05 5.43809e-05 3.16888e-05 3.66349e-05 4.59447e-05 7.49294e-05 0.000139386 8.6382e-05 6.49234e-05 2.65172e-05 1.92063e-05 2.86238e-05 0.000137831 0.000159628 1.23389e-05 2.20712e-05 6.76828e-05 4.56329e-05 7.20408e-05 6.22122e-05 8.9108e-05 7.3911e-05 4.26809e-05 4.49772e-05 4.38839e-05 1.12486e-05 0.000125067 9.24941e-05 0.00123361 5.32129e-05 0.000289278 6.29963e-05 5.68927e-05 7.46602e-05 5.35026e-05 3.73803e-05 8.38305e-05 8.21894e-05 5.5184e-05 3.50194e-05 5.24126e-05 7.76577e-05 7.94726e-05 3.64756e-05 0.000184738 1.76234e-05 9.66245e-05 8.73946e-05 8.85769e-05 4.45608e-05 0.0589528 4.56282e-05 2.83277e-05 0.0238058 0.000121179 4.33042e-05 7.29357e-05 3.39479e-05 6.74334e-05 4.62488e-05 0.000136589 2.43918e-05 1.23374e-05 0.000140531 2.4617e-05 4.98207e-05 0.000108118 4.28977e-05 3.8333e-05 0.0414539 3.25507e-05 6.77764e-05 3.12734e-05 2.32838e-05 2.5111e-05 2.96394e-05 2.94312e-05 1.26585e-05 2.68568e-05 1.50515e-05 2.48659e-05 3.74725e-05 1.86045e-05 8.3758e-05 0.000210279 5.15051e-05 7.43707e-05 3.84064e-05 7.54932e-06 0.000103132 3.17131e-05 3.03224e-05 7.25012e-05 4.68384e-05 4.35769e-05 6.82714e-05 4.12663e-05 6.96314e-06 1.78226e-05 3.31517e-05 1.87446e-05 0.00010715 5.91443e-05 2.99366e-05 4.62353e-05 0.000133987 0.000445143 8.34757e-05 4.1561e-05 0.000127292 0.000192984 3.01835e-05 6.9407e-05 0.056048 4.76334e-05 5.08057e-05 7.54479e-05 2.23162e-05 5.80019e-05 4.89932e-05 0.000181324 3.44289e-05 0.030908 6.5414e-05 6.42146e-05 2.48385e-05 3.36179e-05 4.79747e-05 3.33277e-05 0.000305681 4.23773e-05 5.98678e-05 0.000118072 3.8443e-05 2.31892e-05 3.53706e-05 7.14571e-05 2.88137e-05 0.000112589 2.69487e-05 8.84919e-05 0.000146948 6.8749e-05 1.60293e-05 2.91384e-05 2.16468e-05 2.17602e-05 2.89978e-05 4.02021e-05 9.63214e-05 1.63414e-05 3.94703e-05 6.58069e-05 7.82534e-05 9.21415e-05 2.5046e-05 9.6808e-06 3.68017e-05 7.57367e-05 4.03706e-05 2.74493e-05 4.69831e-05 5.03828e-05 6.72548e-05 9.17482e-05 0.000106968 1.9934e-05 9.71491e-05 1.6588e-05 6.4406e-05 6.50167e-05 5.44169e-05 2.70073e-05 0.000106217 4.88366e-05 4.61297e-05 3.26068e-05 0.000192264 0.00011078 9.32042e-05 3.56126e-05 2.62424e-05 4.58137e-05 1.67902e-05 0.000183649 5.99732e-05 0.000135364 4.16834e-05 9.88992e-06 6.07424e-05 1.03428e-05 6.4911e-05 2.7429e-05 1.36252e-05 0.00012991 3.22914e-05 6.80373e-05 4.56838e-05 2.16864e-05 0.000103564 3.80061e-05 6.23746e-05 3.18921e-05 7.65607e-05 5.01758e-05 2.41456e-05 0.000127732 0.000169676 3.81004e-05 3.39531e-05 9.52125e-05 3.14523e-05 9.42793e-05 7.08331e-05 2.1569e-05 2.20726e-05 0.000109924 0.000103024 4.01349e-05 1.14839e-05 4.20603e-05 0.000115638 2.49628e-05 9.78884e-05 6.56472e-05 1.95778e-05 5.61716e-05 0.000124255 6.27333e-05 9.10197e-05 5.39149e-05 0.0130237 2.93653e-05 2.7402e-05 0.000147986 6.58693e-05 6.75814e-05 0.000171374 7.82245e-05 3.68869e-05 1.90485e-05 8.54971e-06 4.54934e-05 8.45472e-05 2.47427e-05 3.466e-05 0.00012948 6.67093e-05 5.81385e-05 3.22438e-05 6.41794e-05 3.49575e-05 4.83289e-05 3.25055e-05 0.000109597 3.82673e-05 6.35806e-05 7.55561e-06 1.80493e-05 5.10612e-05 3.84083e-05 6.73122e-05 5.86546e-05 6.94609e-05 9.83277e-05 1.94734e-05 5.29925e-05 0.000226167 5.88685e-05 7.15416e-05 6.61623e-05 0.000103658 5.5589e-05 8.91898e-05 8.71721e-05 3.52761e-05 3.19062e-05 4.35165e-05 0.000121784 6.53367e-05 8.04103e-05 1.82828e-05 3.1495e-05 6.66305e-05 0.000137296 7.01023e-05 1.1545e-05 5.26105e-05 5.16815e-05 9.22099e-05 0.000118167 3.22767e-05 6.43606e-05 9.3343e-05 5.78202e-05 3.67253e-05 6.2838e-05 5.17222e-05 9.0769e-05 8.25595e-05 2.48155e-05 0.000122564 3.92958e-05 3.01192e-05 0.000193583 4.67978e-05 9.42723e-05 1.45185e-05 1.8481e-05 5.42887e-05 3.19367e-05 0.000107993 0.000180226 0.000211619 1.74791e-05 6.53303e-05 0.0258589 9.64343e-05 3.4449e-05 4.9452e-05 9.9415e-05 2.85985e-05 7.68852e-05 5.2699e-05 7.39669e-05 0.000128678 4.56497e-05 0.000103947 0.0124225 0.000104254 1.92223e-05 0.000115137 3.62123e-05 5.46458e-05 5.1544e-05 3.39956e-05 7.11053e-05 8.04089e-05 5.87476e-05 6.9189e-05 0.000139538 3.30647e-05 6.39302e-05 3.41442e-05 3.21115e-05 4.90797e-05 4.31309e-05 7.53821e-05 7.55877e-05 3.06707e-05 0.000136284 3.01834e-05 7.40375e-05 0.000164224 0.000128848 9.27772e-05 6.80916e-05 3.32169e-05 6.43818e-05 0.0420811 4.63415e-05 2.22886e-05 7.26612e-05 1.82675e-05 7.12082e-05 5.56877e-05 0.000110449 2.8651e-05 7.02714e-05 0.00015961 0.000673739 0.00294768 3.80066e-05 7.0448e-05 0.000260887 6.53674e-05 0.000110721 2.23472e-05 6.99932e-05 3.0202e-05 4.00127e-05 3.07709e-05 0.000159898 2.39009e-05 2.14672e-05 0.000219291 2.68858e-05 6.9193e-05 3.16391e-05 7.04472e-05 0.00012153 3.90997e-05 2.13349e-05 5.94494e-05 0.000110841 5.10775e-05 5.90393e-05 1.25838e-05 5.05018e-05 4.79847e-05 4.40405e-05 3.17274e-05 8.18289e-05 4.55082e-05 5.48052e-05 4.90047e-05 6.23068e-05 5.32334e-05 8.69204e-05 3.06849e-05 1.64591e-05 2.94948e-05 0.0214689 4.81523e-05 5.43993e-05 5.56787e-05 5.49832e-05 8.82886e-05 9.82325e-05 0.000119219 1.90187e-05 4.51993e-05 8.17932e-05 5.4116e-05 4.87945e-05 5.35025e-05 5.17863e-05 4.47971e-05 5.05822e-05 0.000110987 0.000142849 6.0567e-05 8.29869e-05 0.000136498 5.14659e-05 4.05974e-05 0.0203951 
8.99491e-05 7.0915e-05 0.000204482 5.71322e-05 5.95298e-05 9.74704e-05 0.000144527 0.000105851 7.34396e-05 6.27495e-05 0.000234382 5.73935e-05 0.0125369 3.18117e-05 0.00703556 4.60639e-05 3.51173e-05 0.000140463 0.000198442 0.000119068 5.89804e-05 1.64093e-05 0.000269232 8.35172e-05 0.000142525 0.000151533 3.918e-05 5.20474e-05 5.46712e-05 6.00885e-05 6.44776e-05 4.15481e-05 9.00157e-05 0.000122202 9.79703e-05 5.83625e-05 0.000211776 6.99837e-05 0.000141827 0.000257024 5.85723e-05 3.41603e-05 1.77713e-05 0.0002097 9.84208e-05 8.5499e-06 0.000208137 0.000359162 1.53717e-05 0.000198271 0.000126696 9.34917e-05 0.000116636 0.000360996 3.8362e-05 1.4494e-05 0.000123245 0.000405252 5.29525e-05 6.57949e-05 0.000174062 3.49487e-05 0.000195737 0.000193356 4.08233e-05 4.24726e-05 0.000109577 3.99801e-05 0.000111783 0.000229529 0.000112206 6.15963e-05 6.36903e-05 0.000198401 3.44828e-05 9.92128e-05 2.85995e-05 0.00011503 0.000139061 0.00013734 0.000391005 0.000177895 0.000138905 4.93439e-05 0.000130596 0.000360173 0.00023983 6.47359e-05 0.00739455 0.000103431 0.000237943 0.000101588 0.000205228 5.07706e-05 8.16294e-05 2.88082e-05 0.000182119 0.000102563 0.00010019 0.000145144 9.27462e-05 7.99591e-05 0.000189539 5.45526e-05 0.000171054 0.000251503 6.28864e-05 4.37243e-05 7.28947e-05 7.09298e-05 3.37308e-05 0.000448924 0.000317926 3.16148e-05 3.03341e-05 6.78753e-05 0.000625705 8.35553e-05 6.4483e-05 1.60095e-05 0.00891329 0.0255949 5.17904e-05 9.65017e-05 3.72069e-05 7.78108e-05 4.43655e-05 5.48004e-05 0.000262476 4.03747e-05 8.35363e-05 0.000109641 0.000129275 5.65601e-05 5.67324e-05 4.37719e-05 0.000815337 0.0136041 0.000396971 0.000162632 5.4752e-05 1.41139e-05 0.000122508 7.9504e-05 8.32148e-05 2.72176e-05 9.65157e-05 0.0155753 0.000405721 6.30603e-05 7.66666e-05 5.73879e-05 5.55483e-05 3.09255e-05 0.000271165 5.90038e-05 8.40589e-05 0.000170277 0.000152156 0.00013644 0.000121078 7.15844e-05 9.97386e-05 0.0302977 0.000109688 0.000173885 2.82317e-05 0.000172414 0.00013725 2.98434e-05 3.16299e-05 0.0149011 5.69826e-05 0.0001136 7.75306e-05 0.000130776 7.35515e-05 0.000120904 9.65668e-05 7.1732e-05 3.51458e-05 0.000704673 0.000233667 0.0192834 7.74644e-05 8.33153e-05 0.000224655 3.29768e-05 0.000132766 0.000150827 0.000312633 5.80771e-05 6.54938e-05 0.000137296 0.000114707 0.000111045 3.93718e-05 0.000180214 5.70919e-05 7.36988e-05 4.93814e-05 6.8201e-05 2.65537e-05 8.13548e-05 0.000123151 6.70378e-05 6.54777e-05 4.86688e-05 0.000186803 0.000103649 7.78188e-05 8.65415e-05 4.86261e-05 1.54061e-05 0.000961975 0.000126044 7.37779e-05 3.41364e-05 0.000202475 8.79087e-05 0.000581112 5.90226e-05 7.14744e-05 1.57038e-05 6.22502e-05 9.83995e-05 6.71353e-05 0.000187124 7.43115e-05 9.90533e-05 3.90578e-05 4.96114e-05 9.95335e-05 5.87768e-05 0.00960095 0.000118111 0.000279545 6.86772e-05 0.000249983 0.000110373 6.71217e-05 0.021645 4.40896e-05 9.74826e-05 6.47003e-05 6.82642e-05 0.000230669 6.56754e-05 4.25618e-05 5.33744e-05 0.000116851 2.08813e-05 2.22041e-05 0.000274988 0.0140105 3.87552e-05 0.000135206 4.52852e-05 0.000507239 4.72715e-05 0.000169313 0.000315934 0.00054479 1.80662e-05 2.77029e-05 0.000123117 3.48207e-05 0.000178963 0.000307946 9.55443e-05 3.4859e-05 0.000123203 7.8984e-05 0.000276415 0.000529296 2.08528e-05 9.28009e-05 0.000884079 0.000363435 0.000211746 6.63397e-05 9.60972e-05 0.000249775 0.000164416 9.01141e-05 8.48713e-05 0.000152581 9.24404e-05 8.92558e-05 9.70544e-05 3.82988e-05 0.000133167 4.53133e-05 4.55726e-05 0.000101091 1.74718e-05 5.10515e-05 7.85346e-05 0.000116465 3.16761e-05 0.000164998 5.86109e-05 0.000226378 5.79329e-05 7.98245e-05 8.62689e-05 5.23898e-05 5.608e-05 5.02633e-05 8.20948e-05 0.000255354 0.000327234 6.8024e-05 8.5653e-05 0.000119492 7.43844e-05 9.62599e-05 0.000433603 9.18811e-05 5.92096e-05 9.62453e-05 4.33791e-05 0.000166667 0.00037826 4.52396e-05 8.15348e-05 2.74856e-05 8.79014e-05 0.000122496 0.000251832 7.53074e-05 1.50894e-05 8.41674e-05 8.38037e-05 4.22054e-05 0.000203108 0.000289344 0.000180892 7.48328e-05 4.07232e-05 8.95148e-05 0.00416641 0.00017684 6.80003e-05 5.58672e-05 8.88223e-05 5.00471e-05 8.93101e-05 0.000120956 7.23864e-05 7.35426e-05 0.000174377 0.0478893 4.91238e-05 0.000105438 6.69356e-05 0.000129616 1.82132e-05 0.0387106 6.0613e-05 3.38345e-05 0.000142489 0.000115442 0.000172689 5.59105e-05 0.000158812 0.00010247 4.77257e-05 2.87632e-05 0.000165564 0.0103169 7.09752e-05 8.65738e-05 1.07659e-05 0.000155861 0.000120621 7.33816e-05 9.78059e-05 0.000260465 5.51922e-05 0.000392476 0.000399501 0.000521464 5.14469e-05 0.0149337 0.000117724 6.85563e-05 0.00011098 0.000157942 0.000152929 6.09796e-05 0.000133974 7.39616e-05 7.91532e-05 0.000105006 0.000202756 0.000137637 0.000387848 0.000353396 0.000110772 3.32668e-05 9.49197e-05 0.000236441 8.64219e-05 2.39155e-05 0.000108064 0.000193349 8.21419e-05 0.000195085 0.000306387 0.000220909 0.000487184 2.64975e-05 2.9916e-05 0.00011622 9.15826e-05 0.000221738 7.28463e-05 0.000197029 0.000106586 8.31935e-05 7.25919e-05 9.88586e-05 0.000142238 0.000125558 0.000139906 0.00927038 4.45959e-05 0.000299121 5.81282e-05 3.29153e-05 0.0330312 8.68889e-05 0.0248138 6.28132e-05 0.000192158 0.000111406 2.98835e-05 1.23654e-05 3.04322e-05 0.000108989 0.000156976 8.46579e-05 3.71897e-05 0.000204629 0.00438396 2.34116e-05 0.000258422 0.000102262 0.000183872 6.77696e-05 0.000144188 0.000202802 4.57422e-05 0.000116091 8.8403e-05 0.0232915 8.37277e-05 0.000115537 0.000133213 0.000262064 0.000113734 0.000141343 0.000109596 8.73322e-05 0.0158117 0.00402165 0.000131446 5.29611e-05 0.000162477 9.81435e-05 7.43585e-05 5.23978e-05 0.0170776 0.000102395 0.00022865 8.51739e-05 5.32854e-05 0.000177878 3.92302e-05 3.39845e-05 8.34656e-05 0.00013736 3.8801e-05 0.000426476 0.000108279 0.000123145 9.33605e-05 0.000127358 0.000187897 0.000107371 4.91096e-05 6.56074e-05 0.000134689 0.000153549 0.0113546 9.3446e-05 7.61514e-05 9.43874e-05 2.84992e-05 0.000106277 2.84473e-05 5.85014e-05 5.70803e-05 6.38903e-05 2.60996e-05 0.000132862 5.10673e-05 6.47554e-05 7.0816e-05 0.000208655 6.59469e-05 0.00013511 0.00435499 0.000332007 0.00015582 7.36693e-05 7.01379e-05 0.000152639 0.000145329 7.03153e-05 0.000316563 0.000169172 8.77171e-05 0.000126747 2.50934e-05 0.00187959 9.32421e-05 0.000130684 3.69268e-05 5.68208e-05 8.95461e-05 2.93101e-05 6.39261e-05 0.000101898 7.39004e-05 0.0001311 0.0503854 7.83947e-05 8.25866e-05 0.000264344 7.65432e-05 0.000119277 1.31725e-05 5.69625e-05 4.80519e-05 3.35643e-05 0.000215527 4.08969e-05 0.000114795 9.10905e-05 8.02797e-05 0.000170875 0.0169196 0.00021835 0.000141697 0.000309569 0.00988794 6.34593e-05 0.00768687 3.58797e-05 9.392e-05 6.36677e-05 2.8958e-05 5.73398e-05 2.03994e-05 0.000116019 0.000329567 9.33179e-05 9.79048e-05 7.31849e-05 4.32882e-05 4.24229e-05 8.21209e-05 4.01903e-05 0.00609895 7.13474e-05 1.69381e-05 6.48646e-05 5.17518e-05 2.51937e-05 7.03748e-05 5.52303e-05 5.42879e-05 4.20363e-05 9.56878e-05 0.000120951 3.40771e-05 5.31968e-05 9.69435e-05 0.000132225 0.000161451 9.01092e-05 0.0317759 5.90072e-05 5.09031e-05 5.4901e-05 0.000133917 5.1622e-05 0.000339176 0.00020032 0.00539527 8.75172e-05 6.82644e-05 4.10301e-05 9.07125e-05 0.000108487 1.58278e-05 6.33258e-05 4.20228e-05 6.45103e-05 6.36514e-05 0.000260949 0.000380236 7.18644e-05 0.000147201 8.37512e-05 0.0254151 5.67678e-05 3.30789e-05 3.93121e-05 7.16492e-05 0.00015946 6.6145e-05 4.59833e-05 7.72038e-05 8.75586e-05 6.7269e-05 3.0772e-05 2.99378e-05 0.000176706 0.000106975 0.0003808 0.000137356 5.73419e-05 0.000101969 0.000110356 5.31772e-05 5.07118e-05 0.000144403 2.88821e-05 9.42566e-05 0.00017014 0.000120607 4.17713e-05 0.000155543 0.000183479 0.000114545 6.56316e-05 2.05507e-05 7.01613e-05 4.45255e-05 0.000240204 9.00655e-06 7.74123e-05 0.00340536 3.90721e-05 8.95281e-05 7.15086e-05 3.74665e-05 9.29786e-05 8.68367e-05 0.000102019 0.000160141 5.92545e-05 9.90536e-05 0.000203674 0.000128519 0.013577 4.61048e-05 6.33266e-05 5.6894e-05 2.67386e-05 5.41151e-05 0.000113279 7.80877e-05 0.000480758 6.80867e-05 0.000236697 3.12839e-05 8.03713e-05 7.9755e-05 0.000388188 4.71828e-05 5.77348e-05 9.19361e-05 0.0141346 0.00034013 7.23863e-05 0.000132093 9.02786e-05 0.000121238 0.000107279 9.40389e-05 0.000170933 4.91423e-05 1.98292e-05 0.000191357 2.95711e-05 6.56957e-05 5.23056e-05 0.000238617 6.92614e-05 6.86473e-05 5.01036e-05 0.000569005 5.97888e-05 9.31604e-05 6.71364e-05 3.92298e-05 3.14092e-05 9.63417e-05 7.90759e-05 5.96892e-05 5.40774e-05 7.41573e-05 0.000177122 0.013861 2.37475e-05 1.36173e-05 0.000139489 3.7236e-05 0.000263316 1.5121e-05 0.000175311 0.000146133 0.00738364 0.000132269 3.97373e-05 0.000116975 0.00819687 6.65265e-05 6.4842e-05 0.00014769 2.38582e-05 0.000150717 5.61828e-05 0.000177036 0.000226929 4.25184e-05 8.52156e-05 3.60912e-05 8.61326e-05 6.58477e-05 7.63805e-05 2.82717e-05 6.77508e-05 9.83904e-05 9.35083e-05 0.000214146 7.95712e-05 7.12387e-05 8.48415e-05 7.66505e-05 0.000236841 9.42408e-05 5.37611e-05 0.000112876 0.00307604 0.000125311 6.18767e-05 6.14908e-05 7.68732e-05 3.30687e-05 9.50048e-05 2.41114e-05 0.000221458 5.91802e-05 4.65873e-05 0.000180758 0.000151624 0.000110698 0.000104245 0.000566927 7.08322e-05 0.000189708 8.65375e-05 9.33103e-05 5.97058e-05 0.000266652 7.61825e-05 3.3528e-05 0.000268258 0.000209811 0.000109395 6.03114e-05 3.30868e-05 2.93797e-05 6.20691e-05 0.000197593 0.000125966 0.000246212 0.0087308 7.74683e-05 0.00017343 0.0006277 1.40457e-05 2.35063e-05 7.10694e-05 5.59859e-05 0.000178651 6.60699e-05 3.71421e-05 8.56866e-05 8.37263e-05 9.60881e-05 5.35179e-05 0.000216516 6.59983e-05 8.33401e-05 9.34725e-05 9.04371e-05 3.44627e-05 9.01516e-05 4.28876e-05 5.08809e-05 0.0018166 0.0210291 3.75425e-05 4.339e-05 7.09006e-05 1.02682e-05 0.000214443 3.13936e-05 0.000104952 6.71129e-05 0.0200117 0.000117005 6.13909e-05 0.000290192 1.66881e-05 9.18901e-05 0.00323517 4.60255e-05 9.65535e-05 0.000168539 9.14632e-05 0.000313506 2.27824e-05 0.000116053 0.000178504 6.12577e-05 6.30937e-05 0.000374795 5.23232e-05 0.000135386 6.83388e-05 5.07561e-05 6.00765e-05 7.95844e-05 0.000230128 0.000152188 0.0242621 0.000610768 0.00013528 3.78985e-05 0.000108199 0.010582 6.44443e-05 3.17267e-05 5.99172e-05 5.46393e-05 0.000159472 3.33253e-05 0.000113519 2.08903e-05 4.94493e-05 0.00399307 0.000180041 0.000352246 4.09326e-05 3.90203e-05 0.000240855 0.000137261 0.0182366 0.000122574 0.000110386 5.91501e-05 0.000355264 0.000139322 0.000441644 0.000184382 3.89821e-05 0.0152776 4.81688e-05 7.72501e-05 6.79232e-05 9.60685e-05 0.00036965 0.00011928 0.0184183 0.000110895 0.000108863 3.25599e-05 0.0185777 4.74535e-05 0.000208544 0.000278387 0.00010872 0.000392945 0.0175839 4.72935e-05 8.82451e-06 7.98335e-05 0.000112301 7.0047e-05 9.87539e-05 0.000257793 0.000266068 0.00012235 0.00343294 0.000150259 4.8468e-05 0.000609489 0.000104603 4.35116e-05 0.000116021 6.16768e-05 7.8947e-05 0.000101363 1.68146e-05 3.589e-05 0.000229588 7.20271e-05 4.53e-05 0.000175466 8.09589e-05 0.0003011 0.000116518 0.000130833 0.000171788 0.000461768 7.04152e-05 8.56052e-05 0.000247147 0.000114584 5.624e-05 2.50145e-05 1.8338e-05 0.000112588 7.93469e-05 4.99562e-05 3.00485e-05 7.85591e-05 6.20521e-05 3.98532e-05 0.000184384 4.77528e-05 9.89619e-05 3.34087e-05 0.000100962 3.4969e-05 6.99061e-05 5.70643e-05 7.00223e-05 0.000573742 7.41678e-05 9.60646e-05 7.28689e-05 5.31238e-05 2.35634e-05 0.000173009 4.24657e-05 5.38543e-05 4.28712e-05 0.000217156 1.73085e-05 6.78473e-05 8.21642e-05 0.0005959 0.000181875 8.76538e-05 8.30693e-05 0.00936518 5.29154e-05 0.000156021 0.000294206 6.21472e-05 0.000114504 7.12546e-05 6.46397e-05 7.24189e-05 1.78533e-05 8.84167e-05 6.18557e-05 0.000218687 7.53816e-05 7.08698e-05 3.41363e-05 0.000124644 6.90956e-05 4.62445e-05 0.0116998 8.89974e-05 8.58419e-05 0.000109605 5.22585e-05 6.17669e-05 9.07013e-05 0.000100984 
2.9749e-05 1.84878e-05 0.000132265 5.1501e-05 5.67956e-05 0.000154949 0.000144443 0.000262452 0.000334807 7.11765e-05 0.000108509 1.39883e-05 7.20208e-05 2.55705e-05 7.86385e-05 7.78219e-05 9.23445e-05 5.33303e-05 4.90322e-05 9.83119e-05 0.000125494 8.8574e-05 7.93865e-05 0.00189616 5.82851e-05 0.000132312 4.87857e-05 9.79842e-05 7.52103e-05 6.12305e-05 0.000465448 7.92557e-05 6.06174e-06 0.000556834 0.000328337 6.40721e-05 0.00318259 0.000380229 0.000131036 8.17801e-05 8.56626e-05 0.000107602 3.85863e-05 0.00019274 0.000114586 6.44397e-05 0.000231782 0.000157248 0.000122222 0.00402581 0.00013411 3.91025e-05 3.72888e-05 0.000166994 4.10891e-05 1.14873e-05 0.000111914 0.00642072 7.33493e-05 0.000209349 7.36479e-05 0.00012613 0.000150494 0.000118949 7.27691e-05 0.000133845 4.71454e-05 8.62674e-05 0.000139544 5.11757e-05 7.59497e-06 7.58955e-05 5.1309e-05 0.00285555 5.46816e-05 0.000112593 6.06337e-05 8.11644e-05 0.00498883 0.0525875 0.000242765 7.42141e-05 4.69188e-05 2.34899e-05 0.000128439 0.000275633 6.7101e-05 1.35133e-05 4.01808e-05 0.000346505 8.34393e-05 9.2255e-05 8.4232e-05 0.000195408 2.08418e-05 8.09886e-05 0.000100451 7.05102e-05 7.73824e-05 2.86646e-05 1.39534e-05 0.000125212 0.000104034 9.22678e-05 6.27221e-05 3.22549e-05 0.0331477 5.82091e-05 0.000194722 8.21834e-05 5.12291e-05 0.000192992 0.00020219 0.000451601 4.6482e-05 5.97272e-05 0.0112744 9.88453e-05 7.57151e-05 0.000107505 2.02982e-05 0.000114779 5.43994e-05 0.000122711 5.15708e-05 7.54595e-05 8.40053e-05 0.000103423 4.00818e-05 4.2493e-05 0.000152268 9.36581e-05 0.000171958 5.87491e-05 8.08153e-05 1.81124e-05 0.000278283 3.22779e-05 0.000217539 7.12835e-05 5.18052e-05 0.000120383 6.04324e-05 0.00015949 0.000137282 0.000132737 0.000116777 7.87739e-05 0.00585783 0.000199222 5.22388e-05 6.69875e-05 7.28744e-05 0.000214186 2.83968e-05 3.98125e-05 5.69365e-05 3.32961e-05 0.000134229 0.000137201 0.00526492 3.96076e-05 0.0079434 0.000131917 0.019734 0.000600487 5.98136e-05 0.0570442 7.23187e-05 2.61549e-05 2.56088e-05 3.80698e-05 9.93897e-05 0.00262222 0.000159618 0.000103945 4.18805e-05 0.000131363 9.81407e-05 0.000164191 7.75949e-05 0.000164455 8.16197e-05 6.5768e-05 2.89402e-05 7.76293e-05 0.000120357 0.013195 0.000126035 8.98721e-05 0.000157091 7.16232e-05 6.84846e-06 4.95688e-05 5.34188e-05 0.000446277 4.94689e-05 9.67563e-05 2.38352e-05 0.000103575 3.64268e-05 4.85632e-05 7.59953e-05 4.80867e-05 0.0193648 5.06377e-05 6.45594e-05 4.6385e-05 0.000119305 0.000113454 1.56918e-05 0.000121972 4.3678e-05 1.69441e-05 2.22598e-05 8.97963e-05 8.05933e-05 2.17748e-05 0.000145134 8.24748e-05 0.000212471 9.48579e-05 0.000116361 0.000109875 0.000148796 0.000142781 0.000121571 3.94109e-05 8.09018e-05 0.000179182 9.4648e-05 5.90106e-05 0.000161414 2.77793e-05 2.98262e-05 6.93646e-05 6.92753e-05 6.92186e-05 0.000218644 7.06272e-05 7.30137e-05 5.25981e-05 9.71282e-05 3.52642e-05 4.17289e-05 5.43593e-05 7.29225e-05 0.000137091 0.000171789 0.000251927 0.000108417 7.19746e-06 4.38569e-05 7.01873e-05 2.90009e-05 4.85052e-05 0.000208216 5.94793e-05 0.000100126 1.3126e-05 7.83848e-05 3.12708e-05 0.000300635 8.886e-05 3.31279e-05 8.88503e-05 0.000137117 0.000180687 0.000105586 0.000285729 3.4121e-05 2.42087e-05 5.99558e-05 4.10656e-05 0.000221996 6.58127e-05 1.31435e-05 1.44911e-05 0.000226968 6.96459e-05 0.000207294 0.000138975 6.70418e-05 0.00124953 0.000266843 4.72422e-05 8.04364e-05 0.000335655 0.000106038 0.0369169 1.9624e-05 6.17895e-05 7.34417e-05 2.6258e-05 0.000217925 9.60863e-05 5.76752e-05 0.000109279 5.86333e-05 0.000129441 0.00282217 9.03101e-05 0.000123258 0.000111369 8.24872e-05 0.000116675 1.7406e-05 9.25817e-05 0.000912307 0.000257614 0.00851488 0.000257414 3.96957e-05 6.97953e-05 0.0026543 2.19471e-05 0.0536762 9.49259e-05 6.76695e-05 0.000124179 0.000202459 0.000200869 0.000202456 0.000111124 0.000610499 3.96297e-05 0.000161013 3.47359e-05 0.0220027 4.44794e-05 4.58872e-05 4.25222e-05 8.10295e-05 0.00049398 5.23399e-05 0.000162646 0.000135116 4.40282e-05 4.1147e-05 1.56522e-05 0.000358331 2.68451e-05 8.08298e-05 0.000128026 1.9959e-05 7.5434e-05 0.000154884 0.000126184 0.000347867 3.86716e-05 3.30874e-05 0.00155019 4.31661e-05 0.000158403 0.000539531 0.0010174 4.03324e-05 4.26482e-05 6.794e-05 0.000332965 0.000348075 0.000140804 0.000196884 9.89914e-05 0.000303451 0.000131604 6.97986e-05 0.000152514 9.44144e-05 7.73093e-05 3.80054e-05 0.000221567 5.57601e-05 4.90503e-05 5.47245e-05 0.000474531 0.000143812 0.000186324 1.79298e-05 4.73614e-05 0.000167007 0.00671193 0.000260189 6.18681e-05 7.71162e-05 0.000321005 3.10911e-05 0.000113387 0.000117475 3.61531e-05 7.9621e-05 5.17685e-05 1.43497e-05 0.000102133 0.000111524 3.63174e-05 7.04711e-05 0.00588021 0.000228931 0.000110594 7.11435e-05 9.59869e-05 0.000109894 0.000103751 0.000236307 8.6617e-05 8.46441e-05 4.58828e-05 8.4832e-05 9.67004e-05 0.000177842 0.000140834 9.47799e-05 0.00010094 0.000108547 0.000133813 0.000134017 8.15931e-05 8.55535e-05 0.000115126 4.8344e-05 0.000151228 8.08665e-05 0.000128366 0.000563406 0.000119942 3.38504e-05 4.97719e-05 0.000144335 6.49083e-05 9.68758e-05 6.7772e-05 4.59521e-05 3.09778e-05 0.000642184 7.80703e-05 0.000103232 2.3725e-06 2.21008e-05 8.30337e-05 0.000250531 0.024679 0.000865777 2.68354e-05 9.41162e-05 0.000127635 7.44204e-05 0.000157789 4.91816e-05 7.74107e-05 0.000188052 5.23267e-05 0.000131682 0.000222847 9.5286e-06 0.000121263 5.24071e-05 0.000200769 7.72443e-05 1.11569e-05 1.80033e-05 9.01084e-05 0.00042778 7.34589e-05 0.000311108 6.09539e-05 3.07557e-05 3.46909e-05 4.40232e-05 2.23153e-05 5.98112e-05 2.58614e-05 4.19996e-05 0.000140187 7.6818e-05 2.57306e-05 6.87154e-05 5.99929e-05 0.000400849 6.37004e-05 4.82667e-05 6.84773e-05 0.000239655 9.79928e-05 0.000257973 5.96761e-05 0.000458275 1.98549e-05 1.98055e-05 3.48836e-05 0.000420587 4.05876e-05 0.000104769 0.00176976 7.97003e-05 1.84902e-05 4.81596e-05 0.000114158 0.000337835 2.19247e-05 0.000118581 3.81885e-05 9.37354e-05 4.53446e-05 9.24806e-05 5.13034e-05 0.000119795 0.000138799 2.67605e-05 3.69417e-05 0.000499678 2.99872e-05 6.50757e-05 6.26312e-05 0.000110629 0.000114711 3.60832e-05 1.60766e-05 8.61275e-05 0.00401232 0.000375235 3.07418e-05 0.000101315 0.000128964 7.81834e-05 9.28662e-05 4.96295e-05 0.000211026 1.76391e-05 5.53492e-05 6.72932e-05 5.06825e-05 0.000278764 3.47743e-05 0.000152094 0.000286736 0.000122481 6.71037e-05 8.11512e-05 0.0143436 2.864e-05 3.4028e-05 4.28589e-05 5.04971e-05 6.32702e-05 7.6213e-05 7.05557e-05 3.97829e-05 0.000117477 0.000264467 7.36996e-05 0.000128679 3.18699e-05 7.45509e-05 9.59239e-05 0.000180315 0.117443 4.0867e-05 6.90417e-05 8.21938e-05 7.95764e-05 0.000430977 0.000139052 6.80421e-05 0.000100708 4.06088e-06 2.14049e-05 0.000112353 6.83311e-05 0.000376797 5.7161e-05 0.000114344 8.31016e-06 0.000207272 4.85665e-05 5.43674e-05 9.37148e-05 9.85091e-06 3.79516e-05 0.000194446 3.60377e-05 2.83857e-05 3.31667e-05 6.7401e-05 7.79318e-05 9.97516e-05 2.84955e-05 2.9059e-05 4.17014e-05 0.000146305 4.28158e-05 0.0412023 3.6662e-05 5.39754e-05 8.07941e-05 0.000149557 0.000118116 4.94311e-05 9.77512e-05 9.13022e-05 0.000133405 4.78704e-05 0.000135893 4.19066e-05 2.5477e-05 4.77072e-05 3.96098e-05 2.74435e-05 5.31595e-05 0.000615796 5.6685e-05 0.000451913 7.20313e-05 0.00879625 7.35406e-05 9.13428e-05 0.00246573 4.39634e-05 2.49469e-05 4.69095e-05 0.000127282 0.000118057 1.44899e-05 0.000169008 9.2047e-06 0.000139743 0.000134062 0.000241724 0.000101666 4.32199e-05 8.59147e-05 3.0641e-05 0.00914618 6.20211e-05 0.000211986 0.000157229 4.47644e-05 0.000162553 4.20879e-05 3.75284e-05 4.40654e-05 0.000136031 5.78678e-05 9.63543e-05 9.66649e-05 1.78979e-05 8.33912e-05 0.000553332 0.000100813 0.000170414 0.000194731 3.28224e-05 0.000148778 8.00986e-06 3.35937e-05 5.76967e-05 3.71858e-05 5.80556e-05 1.42246e-05 5.53428e-05 3.95039e-05 0.000196333 5.86253e-05 8.5761e-05 0.000128149 0.000109726 5.82816e-05 0.000352312 6.08022e-05 0.010609 0.000138691 0.000155272 0.000198464 9.73595e-06 0.000426545 7.38138e-05 0.00940571 2.56427e-05 0.000220409 7.32795e-05 0.000198305 5.70455e-05 0.000236696 6.09552e-05 0.000212809 0.00564929 7.42149e-05 0.00012953 1.69846e-05 0.000357214 4.27796e-05 0.00021147 7.38869e-05 0.000191979 4.33425e-05 4.90917e-05 9.4578e-05 0.000155352 4.71721e-05 8.45274e-05 0.000280337 9.91114e-05 3.94088e-05 0.000158034 5.47529e-05 0.000168012 0.000109841 6.80844e-05 8.15749e-05 5.98446e-05 1.78814e-05 0.000113587 5.57615e-05 4.10241e-05 0.000243552 3.28949e-05 7.14803e-05 6.75661e-05 5.07149e-05 4.24913e-05 0.000111289 3.54296e-05 0.000116781 2.03032e-05 0.00012477 7.10591e-05 9.6309e-05 8.92138e-05 3.30286e-05 0.000142091 6.70849e-05 5.97251e-05 4.92075e-05 2.14788e-05 5.66001e-05 0.000480574 7.44334e-05 0.000425585 0.000106397 0.000155991 7.34567e-05 6.13532e-05 0.000144479 5.51413e-05 2.18637e-05 4.59044e-05 0.019263 0.000125961 0.000208269 0.00024669 0.000169648 0.000125821 0.000321104 0.000119848 0.000106482 2.95677e-05 2.43079e-05 0.000111176 4.56839e-05 7.45913e-05 0.0003092 8.27288e-05 0.000105987 0.000118264 0.000110492 0.000349011 0.000403664 6.41537e-05 2.3747e-05 9.97394e-05 4.81861e-05 0.000354771 5.15939e-05 0.000175474 4.98842e-05 8.7498e-05 1.18373e-05 9.539e-05 0.000137229 2.2574e-05 5.80014e-05 0.000102843 0.00016083 0.000155537 0.000140404 5.14924e-05 0.000128495 8.36975e-05 0.00013485 0.000225318 0.000146659 5.0293e-05 5.78781e-06 0.000147984 0.00186991 0.000135789 7.23849e-05 0.00271198 0.000113925 7.75356e-05 0.000180486 0.000104851 3.85816e-05 8.84772e-05 0.000189212 8.00346e-05 2.89096e-05 6.35089e-05 7.13977e-05 5.74789e-05 1.07021e-05 0.000216107 8.85018e-05 0.000208377 6.46659e-05 0.000144745 3.08986e-05 4.93178e-05 0.000236636 0.000128179 0.000105393 7.71771e-05 9.93827e-05 0.00011202 3.62922e-05 8.91347e-05 9.25698e-05 0.000172043 2.60453e-05 0.000163014 9.14688e-05 8.92814e-05 2.48211e-05 6.03605e-05 2.66719e-05 0.000101829 0.000122825 0.000183809 2.58872e-05 0.000158967 6.96383e-05 0.000412846 9.21672e-05 0.000105993 4.95089e-05 0.000125686 8.01575e-05 4.29645e-05 0.000124847 2.2736e-05 0.000161893 5.81464e-05 0.000158852 0.000154613 5.78133e-05 0.000113252 0.000283841 3.34418e-05 0.000259444 0.0152163 8.06206e-05 0.000144053 8.60621e-05 4.74243e-05 5.65864e-05 4.91512e-05 6.70126e-05 3.42772e-05 9.99028e-05 0.000129733 2.62286e-05 3.95529e-05 0.000126566 4.72156e-05 1.50908e-05 0.000148827 0.0614663 1.1039e-05 8.27445e-05 0.00197634 0.000202647 0.00010107 3.97624e-05 4.71835e-05 9.75422e-05 0.000143257 0.000225262 0.000236849 0.000180645 3.53093e-05 7.69624e-05 0.00225871 0.000111737 2.73057e-05 6.34273e-05 0.000195992 8.24456e-05 0.000138048 0.000145348 9.26312e-05 5.06189e-06 9.10154e-05 7.77113e-05 4.56797e-05 1.21468e-05 9.13655e-05 6.15095e-05 9.92206e-05 0.000121426 2.72823e-05 1.57354e-05 6.90969e-05 3.9141e-05 0.000322163 6.76897e-05 3.05744e-05 7.3019e-05 0.00040784 0.000137308 7.50086e-05 9.80724e-06 9.03793e-05 0.00582064 0.000198737 0.000119647 9.80607e-05 0.000129641 5.28159e-05 5.0927e-05 0.000123944 8.03994e-05 9.17285e-05 0.000709761 0.0260315 0.0975399 3.0998e-05 5.07909e-05 0.000162268 9.05075e-05 8.18545e-05 3.79172e-05 1.86757e-05 7.71345e-05 0.000123591 0.000118955 9.30771e-05 7.09771e-05 9.49973e-05 0.000122459 4.59427e-05 8.38224e-05 3.83662e-05 0.000299173 0.000298638 0.000126249 0.000163439 9.25076e-05 0.000189808 0.0134267 5.38722e-05 0.000130814 0.000147711 4.86988e-05 5.66605e-05 4.25069e-05 0.000130368 2.42958e-05 8.47083e-05 4.60197e-05 0.000147268 4.77824e-05 3.53132e-05 0.000118513 8.04285e-05 6.03765e-05 0.00179866 0.000102129 7.94895e-05 8.05292e-05 0.000542331 0.000137082 6.48749e-05 7.28362e-05 0.000152492 0.000164268 0.000156584 2.66648e-05 7.44366e-05 3.07902e-05 0.000183613 0.000173517 0.000224435 1.02957e-05 7.05196e-05 0.000121202 8.14646e-05 0.000235163 2.75892e-05 0.000155701 0.00175056 
0.000799619 0.000211983 7.61674e-05 0.000261101 0.000171409 0.000354027 0.000303853 0.000978391 0.000142261 0.000737659 0.00015079 0.000452772 9.21594e-06 8.85919e-06 2.8226e-05 0.000158653 0.000257236 0.000255986 9.91223e-05 0.000676914 7.63769e-05 0.000116828 0.00013507 8.70568e-05 5.97336e-05 0.000354346 7.32882e-05 0.000415315 6.37173e-05 0.000615817 0.000154642 0.000120582 0.00016395 0.000139914 0.0001609 0.000103947 0.000156439 9.7321e-05 8.08534e-05 0.000198589 0.000187255 0.000233108 0.000205853 9.19927e-05 0.000158347 0.000389848 7.29728e-05 0.000165487 9.84267e-05 0.000108132 0.000142095 0.000351219 0.000135863 0.000106237 5.43923e-05 2.63797e-05 7.43941e-05 5.57957e-05 0.000175302 0.000117406 3.53778e-05 0.000186267 0.000199246 3.877e-05 1.47179e-05 0.00440551 0.000160453 0.000209368 9.09823e-05 0.000275304 2.88444e-05 4.61706e-05 0.0020784 0.000373129 0.000127031 0.000393434 0.000184879 5.1853e-05 0.000148764 5.79745e-05 0.000111894 0.000459845 0.000131306 7.86902e-05 0.000145583 0.000119833 0.000108449 0.00021619 0.000211956 0.000817188 0.000100277 0.000275856 7.91575e-05 0.000492247 8.42364e-05 5.76261e-05 0.00020868 7.74708e-05 0.00147805 0.000309902 2.81912e-05 9.04268e-06 0.00014288 0.000160228 0.000136638 9.37212e-06 8.89293e-06 6.34858e-05 0.000133061 0.000104001 5.12127e-05 0.000219045 0.000131502 0.000227977 0.000233564 0.000140425 0.000252883 0.000134009 9.11819e-06 0.000105 1.50736e-05 0.000177958 0.000199855 0.000438155 0.000134158 0.000108093 6.60668e-05 0.000449723 1.99392e-05 0.000168627 4.75246e-05 0.000582994 0.000250513 0.000125886 0.000201745 0.000210383 0.000428 0.000156803 0.000256122 0.000425092 0.000133438 4.1745e-05 0.000287356 0.000113989 0.000429022 0.000907777 0.000158292 0.000418525 0.000287049 9.41825e-05 0.000187967 0.000428961 5.72446e-05 0.000220373 0.000224058 0.000686402 0.000298621 8.66549e-05 8.50386e-05 0.000767798 4.26987e-05 8.3748e-05 5.04607e-06 0.000303615 0.000171397 0.00183776 0.000125695 0.000153933 0.0435442 2.60689e-05 3.87602e-05 0.0002488 0.000388139 9.89019e-05 0.000223617 6.29021e-05 0.000203988 0.000656394 0.000501644 0.000111527 7.16636e-05 0.00066127 0.000135372 0.0003119 0.000485078 0.000278841 4.23535e-05 0.000163643 0.000170827 0.000627886 0.000193576 0.000119006 4.39067e-05 3.60453e-05 0.00019591 0.000155392 1.67794e-05 0.000445569 0.000185853 0.000110015 4.87234e-05 0.000195564 0.000116147 0.00031257 1.53273e-05 0.000371351 6.05277e-05 0.000290332 0.00274055 2.3379e-05 0.00030967 3.75939e-05 0.000256555 4.09921e-06 4.18691e-05 0.000314425 0.000154949 8.95406e-05 0.0673527 4.70703e-05 0.00037099 0.000100982 0.000251943 1.0759e-05 0.000322906 0.00039716 0.000240192 7.21905e-05 0.00024356 0.000201801 0.000119828 6.95314e-05 0.00138599 0.000255853 0.000129547 0.00107397 0.000240461 4.93276e-05 0.000221468 0.000181669 0.000212813 7.57166e-05 5.01136e-05 0.00111282 0.000621684 0.000291459 0.000136782 0.000396564 8.7536e-05 0.00043346 7.47773e-05 9.65275e-05 0.000328361 0.00013684 3.21645e-05 0.000460377 3.65645e-05 7.40246e-05 0.000212724 9.51898e-05 0.000342256 7.47034e-05 0.000162954 6.62176e-06 0.000157824 8.70634e-05 1.29021e-05 0.159488 0.000188758 0.000144188 8.97415e-05 1.47716e-05 0.000183242 6.31953e-05 0.00012608 0.000212534 0.000155798 5.32833e-05 0.000183108 0.000298441 0.000225613 0.00010949 0.000144379 8.84137e-05 0.00010392 0.000160585 5.31645e-05 0.00014272 0.000311943 5.48983e-05 0.000112103 0.000224354 0.000132293 0.000397261 9.04103e-05 0.000262934 9.14136e-05 8.32647e-05 0.000407375 1.25568e-05 8.51458e-05 0.000108838 7.59999e-05 0.0002807 0.000106371 0.000283318 8.20801e-05 0.000662651 0.000334485 0.00025142 0.000100423 0.000374007 0.00163586 0.000354952 4.32336e-05 0.00043521 9.59075e-05 0.000130623 0.000681158 0.000734004 0.000180359 0.000413753 0.000334098 0.000137901 0.000113153 0.000268954 0.000315736 0.000407958 0.000109929 0.000275789 0.000431612 0.000264049 0.000153859 0.000772325 0.000317773 0.000418586 6.19177e-05 0.00034828 2.49251e-05 4.47979e-05 0.000129061 0.000208065 5.67353e-05 0.000188811 0.000187444 0.000156563 0.000144154 0.000340597 0.00114055 0.000234454 7.17711e-05 4.24549e-05 0.000266748 0.000112694 0.000171012 0.000304163 0.000151812 5.29963e-05 3.16574e-05 0.000171063 0.000525806 0.000216875 0.000528756 0.000400919 0.000112201 0.000144232 5.09516e-05 3.65116e-05 4.88953e-05 0.000112466 4.61162e-05 0.00014224 0.000502226 7.73821e-05 0.0008254 0.000129483 0.000194081 0.000256839 0.000433443 7.25135e-05 6.18046e-05 0.000164228 0.000139348 0.000170666 0.000219399 0.00100518 0.000394988 9.6199e-05 9.33482e-05 0.000220252 0.00166555 0.000153106 0.000126219 5.11426e-05 0.000538039 0.000173445 0.000726982 0.00013482 0.000236466 0.000117954 0.00021633 2.32433e-05 0.000180664 0.000151644 0.000486397 0.000438949 0.000266116 5.32826e-05 0.00020142 7.08573e-05 0.000158254 9.71771e-05 5.18987e-05 4.27488e-05 0.000278397 6.04194e-05 0.000400386 0.000259682 0.000195381 0.000300535 0.000172518 0.000122614 0.000100595 7.78695e-05 0.000877746 5.00888e-05 9.32949e-05 0.000122138 0.000281112 0.000212624 0.000190258 0.000247022 5.07436e-05 0.000442317 0.000264305 0.000102903 4.37804e-05 9.83918e-06 6.68512e-05 3.28866e-05 0.000284726 0.000145025 0.000147045 9.02103e-05 0.000311641 7.7397e-05 5.0843e-05 7.17526e-06 7.59127e-05 0.000329548 8.76179e-05 0.000212023 8.5997e-05 0.000443494 0.000238405 4.59945e-05 9.29746e-05 0.000338266 0.000334633 0.00026426 0.000126708 0.000105903 0.000135038 0.00019332 0.000302256 0.000190187 8.06422e-05 5.93621e-05 0.000761652 0.000212017 4.72407e-05 4.9518e-05 0.000253158 0.00022221 8.91402e-05 0.00018797 0.000178985 0.000202544 0.000288231 0.00013859 0.000114501 0.000276459 0.000796266 0.000137221 0.000353113 0.000128127 0.000200684 0.000243021 6.40453e-05 0.00014617 0.00126311 0.000242442 0.00025667 6.08541e-05 3.74136e-05 0.000238533 0.000218165 4.23912e-05 0.000123021 3.39514e-06 0.000128227 0.000451447 5.65402e-05 0.000198998 0.000216199 7.94334e-06 0.000108107 0.000115 0.000127731 0.000430289 0.00120462 0.000298668 0.000153182 8.92332e-06 0.000300549 8.88425e-05 7.28611e-05 0.000344015 0.000109762 0.000217636 0.000229488 0.000152751 0.000382106 0.000146064 0.000754282 0.000505292 7.89037e-05 0.000456025 4.83777e-06 3.08768e-05 0.000207579 0.00124897 0.000108846 8.44532e-05 0.000380933 0.000104748 4.81506e-05 0.000236371 0.00794107 0.000134346 0.000343461 0.000209572 0.000393041 7.48222e-05 0.000214256 0.000459777 0.000102818 0.000156358 2.4569e-05 0.000849734 0.000586026 0.000190661 0.00084714 7.64994e-05 0.000248748 0.0003377 0.000226549 1.26275e-05 0.000359315 0.000127117 0.000198381 0.00090894 0.000103721 0.00016349 0.000110429 0.00021457 0.000140802 0.000104263 0.000103381 0.000643421 0.00067441 0.00014696 0.000235028 0.000376683 0.000510231 7.99183e-05 0.00260216 2.55043e-05 9.52854e-05 0.000213626 0.000426271 7.90687e-05 2.44353e-05 0.000195166 0.00029728 4.33459e-05 0.000183501 0.000140309 5.73831e-05 0.000354763 0.0702294 0.000128047 9.21566e-05 0.000175809 0.000193441 0.000227968 0.000213568 0.000143114 0.000305177 0.000233318 7.82206e-05 8.60665e-05 5.24347e-05 0.000112178 7.40796e-05 0.000585938 0.000144681 0.00039211 5.63766e-05 0.000301449 0.000216747 0.000271619 0.000231945 0.000204162 0.000127607 0.000946262 0.000336608 7.13822e-05 8.23374e-05 6.48191e-05 0.000202866 0.000109676 0.000263049 0.000139232 7.62294e-05 0.000175208 0.000584563 0.000273195 4.29253e-05 0.000346745 3.15457e-05 6.39535e-05 0.000190339 0.000289828 0.000123022 5.25291e-05 0.00063022 9.80867e-05 0.000239362 5.46578e-05 0.000240431 6.72221e-05 7.07358e-05 0.000509972 0.000224721 0.000230559 0.000186268 0.000956362 3.61624e-05 0.000142752 0.000352343 5.25683e-05 0.000181132 6.18396e-05 0.000139169 8.53998e-05 0.000224002 5.61035e-05 0.000183008 4.01711e-05 2.76521e-05 1.76767e-05 3.14324e-05 8.58437e-05 0.00015589 0.000315516 0.000162135 0.00163432 0.000232774 0.000123296 0.000102618 0.000166517 3.45495e-05 0.00107813 0.00138495 0.00142957 0.000202682 4.03156e-05 0.000302942 0.000183112 0.00037044 2.46556e-05 0.000183378 0.000165634 7.69841e-05 0.000200981 9.28378e-05 0.000307896 6.73058e-05 0.000231468 0.000201382 9.30439e-05 0.00261101 0.000321059 0.000412033 0.000379668 0.000359644 0.000100767 7.72553e-05 0.000299239 0.000664576 0.000179877 2.72073e-05 0.000193716 0.000293051 0.00031665 8.70882e-05 0.000445683 4.40498e-05 3.23183e-05 7.97115e-06 2.90711e-05 0.00150165 4.07697e-05 6.97669e-05 0.000255416 2.92731e-05 0.000175762 4.65637e-05 9.82628e-05 7.97215e-05 0.000520178 0.000249883 0.000387178 5.36329e-05 0.00229098 4.17763e-05 0.000308123 0.000241494 0.0675305 0.000130761 3.30372e-05 0.000201983 0.000370035 0.000120132 0.000626287 0.00076243 0.00112839 0.000211864 0.000104224 0.000648787 0.000168415 0.000151655 3.42783e-05 0.000718003 0.000605151 5.05634e-05 0.00022299 0.000197983 0.000833746 0.000120116 1.84223e-05 0.00117512 0.000528852 0.000134588 6.93055e-05 0.000215179 0.000512414 0.000115002 0.000257309 7.46962e-05 3.96527e-05 0.000186914 0.000272749 0.000227994 0.00109515 0.00120988 8.1432e-05 0.000137241 0.000274663 0.000122658 7.81942e-05 0.000272907 0.000181446 0.000226831 0.000221959 0.000193399 0.000764645 0.000328796 8.17198e-05 0.000255718 0.000198538 5.98795e-05 0.00730826 0.000553988 0.000506138 0.000124245 9.82628e-05 0.000139551 0.00740504 0.000371535 4.75771e-05 8.0193e-05 0.000401269 0.000164219 0.000119507 0.00033909 0.000133245 0.000341356 0.00284867 0.000353072 7.98322e-05 0.000196214 0.000691135 7.09968e-05 0.000583763 0.00178755 0.000282841 0.000159618 0.000225667 0.0286466 0.000447879 0.000131556 0.000107289 0.000153368 0.000198779 2.96927e-05 0.000172049 0.000463131 0.000274523 0.000160335 0.000183339 1.83418e-05 0.000126897 6.64457e-05 6.47536e-06 0.000164895 0.000299188 0.0624648 0.000128875 0.000232682 0.000143247 8.31784e-05 0.00094046 2.74942e-05 0.000370775 0.000296825 8.47415e-05 6.44915e-05 0.000111134 0.000463928 0.000166663 8.47127e-05 0.000125682 0.000209076 6.67436e-05 0.00164867 0.000130286 0.000140388 0.000123871 0.000153716 0.000103552 0.000265578 0.000269355 0.000150953 5.34067e-05 0.000150511 3.76657e-05 0.000817901 9.56357e-05 0.000219763 0.000133279 0.000497806 6.47828e-05 0.000308679 0.00030737 8.5668e-05 0.000234357 0.000186543 0.000214666 1.52761e-05 6.78744e-05 6.34346e-05 0.000242918 0.000168264 0.17201 0.000238297 5.22125e-05 5.03118e-05 0.000109413 9.04746e-05 5.98419e-05 0.00104424 6.37085e-05 0.000131755 0.00023016 8.38028e-05 0.00133577 3.90983e-05 0.0288107 0.000127783 0.000117586 0.0003844 5.76011e-05 6.2721e-05 8.15196e-05 0.000225876 0.000173743 5.12942e-05 0.000195496 0.000168881 0.000170165 0.00020507 4.78877e-05 5.93015e-05 9.81549e-05 4.04346e-05 0.000446601 8.12636e-05 0.000191598 2.62604e-05 0.000128608 0.000113379 0.000434027 0.000781677 2.81522e-05 0.000683588 0.00444746 0.000161485 0.00023716 0.000332263 0.000225682 0.00015175 8.18202e-05 6.15847e-05 0.000337943 0.000300344 0.00023155 9.66179e-05 0.000108524 5.31018e-05 0.000147951 0.000293101 6.88554e-06 0.000290187 3.85555e-05 0.000222086 7.85128e-05 0.00023908 0.000308681 0.000340883 8.22083e-05 0.000150203 0.00099246 0.000198002 0.000222224 6.08905e-05 1.08102e-05 0.000326692 0.000783374 0.000362714 5.96178e-06 0.000349516 0.00220391 0.000167102 0.000384715 0.000417039 0.000334514 0.000203241 0.000157941 3.94396e-05 0.0216525 0.000119066 0.000141741 0.000275311 0.000107314 0.000116241 0.000125571 0.000302649 0.000233857 0.000235263 0.0001592 2.61621e-05 0.000105927 2.57383e-05 4.60805e-05 0.000321643 0.000658052 0.000328143 0.000136513 0.000221196 0.000119453 0.00033075 0.00029326 0.000269886 6.06139e-05 0.00055324 5.1077e-05 0.000150704 0.000665709 0.000225789 0.000221873 0.000107556 7.00336e-05 0.000112532 0.000167041 0.000103981 0.000299753 5.46414e-05 6.03465e-05 
5.85376e-05 3.82632e-05 2.17431e-05 6.92285e-05 0.000102162 0.000129435 0.000100135 6.64118e-05 6.9937e-05 9.27135e-05 0.000135002 4.50005e-05 0.000100984 1.79199e-05 0.000134906 6.70131e-05 4.56315e-05 0.000212831 2.21976e-05 2.55964e-05 0.000111403 0.000141992 0.028153 8.29925e-05 8.7129e-05 0.000190236 0.000122509 6.65847e-05 0.000334601 5.80394e-05 8.39339e-05 3.9854e-05 8.0627e-05 9.60157e-05 0.000119122 3.80884e-05 0.00010929 5.97098e-05 9.85104e-05 0.000108649 0.000107738 9.31117e-05 0.00013674 0.000122028 8.91365e-05 6.31562e-05 0.000743076 8.49395e-05 5.76249e-05 0.000131991 5.17004e-05 0.000124368 7.97333e-05 5.84043e-05 8.51891e-05 7.5283e-05 5.37492e-05 1.94271e-05 0.000160073 4.54204e-05 7.67981e-05 6.70932e-05 0.000128612 5.36051e-05 0.000127777 5.6281e-05 0.000184912 8.09596e-05 4.56517e-05 2.38078e-05 0.000344658 7.26655e-05 9.85984e-05 0.000124347 2.90084e-05 8.90072e-05 4.23031e-05 7.16359e-05 3.43178e-05 6.4624e-05 6.47407e-05 4.57348e-05 3.70398e-05 4.08127e-05 0.000139552 0.000615025 6.25612e-05 1.79036e-05 8.76488e-05 5.89111e-05 0.000116328 6.83967e-05 6.70255e-05 6.90545e-05 7.74115e-05 4.95345e-05 0.000117761 0.000121738 6.585e-05 0.0334224 0.0228763 9.39052e-05 8.6528e-05 0.000292707 0.046274 0.0527945 7.34191e-05 0.000138218 5.23086e-05 0.000254625 3.84961e-05 0.000646285 0.000478667 1.53857e-05 9.90343e-05 6.69287e-05 0.000177647 6.82242e-05 4.1036e-05 9.52565e-05 2.73221e-05 0.000120682 4.73458e-05 3.85868e-05 5.18926e-05 3.91031e-05 0.000112015 0.000199479 0.000578189 3.48562e-05 6.47406e-05 5.68158e-05 0.00014217 2.64865e-05 4.87319e-05 0.000201099 0.000560547 8.88761e-05 0.000586735 0.000189964 4.00682e-05 0.000186859 9.99579e-05 5.94274e-05 5.98909e-05 5.86321e-05 0.00010143 0.000115308 0.000173679 3.84011e-05 7.96527e-05 0.00012827 5.90117e-05 0.00010323 0.000111908 5.68344e-05 6.30971e-05 3.99813e-05 9.63844e-05 0.00013145 3.62235e-05 4.84383e-05 4.98094e-05 0.000259176 2.52878e-05 3.20383e-05 3.59544e-05 7.44986e-05 0.000123962 4.25148e-05 5.81829e-05 0.000149684 6.25954e-05 6.20413e-05 4.57467e-05 0.0312514 0.000219255 6.06977e-05 0.000216236 0.000146133 0.000106706 0.000407732 4.00064e-05 0.000211893 9.67579e-05 0.000130103 8.33227e-05 4.47367e-05 0.000101402 0.000124742 0.000110557 3.20113e-05 6.71799e-05 1.99659e-05 8.21425e-05 6.62987e-05 3.0896e-05 7.88664e-05 9.50077e-05 5.98553e-05 0.0465544 0.000157057 5.78951e-05 3.21873e-05 4.67547e-05 4.22303e-05 0.000181437 6.12805e-05 8.37531e-05 0.000101173 3.57239e-05 9.62731e-05 5.60523e-05 3.88077e-05 9.67113e-05 0.000115637 4.95419e-05 0.000140541 2.79708e-05 0.000128113 0.000572744 2.54406e-05 8.93492e-05 2.93253e-05 7.41086e-05 0.000101211 5.49653e-05 0.000117983 0.000127202 8.61637e-05 7.1344e-05 0.000125729 8.84313e-05 3.46993e-05 0.000105288 6.74072e-05 0.0593886 1.435e-05 0.000221895 8.196e-05 0.00011748 8.37963e-05 2.9012e-05 0.000124608 0.000100735 5.43467e-05 0.000113616 9.07852e-05 0.000164404 0.000158321 0.000294183 1.97882e-06 7.2608e-05 1.94338e-05 0.000101397 3.4793e-05 9.97677e-05 2.00508e-05 0.00046518 0.000184741 0.000137769 0.000306736 0.000800996 0.000129817 0.000118603 0.00011256 4.40903e-05 0.000159764 8.02026e-05 0.000144937 6.03583e-05 0.000106855 0.000257772 0.000304505 0.000521971 2.55853e-05 0.000173705 8.1486e-05 0.00026617 0.000128617 7.20629e-05 8.6146e-05 0.0391032 0.000170999 6.53281e-05 0.000157431 3.41416e-05 6.38757e-05 0.000116956 1.39524e-05 0.000123175 0.000238313 4.21992e-05 3.01544e-05 7.26619e-05 6.19861e-05 6.83743e-05 6.30164e-05 0.000115867 6.57863e-05 6.63273e-05 7.5888e-05 1.08387e-05 0.00020398 5.85083e-05 0.00020882 6.62577e-05 7.45109e-05 9.23818e-05 9.81264e-05 0.000210923 0.000102088 6.48137e-05 0.00011024 0.000117652 0.000155705 3.10318e-05 0.000404361 6.82359e-05 8.18815e-05 6.76672e-05 9.11851e-05 0.000145623 0.000329145 2.41963e-05 8.36815e-05 9.38209e-05 2.20066e-05 8.45325e-05 5.32623e-05 1.63348e-05 9.09577e-05 0.000116983 2.52972e-05 3.64939e-05 0.000158558 7.00277e-05 9.76176e-05 3.00381e-05 1.67318e-05 0.00019446 5.58251e-05 0.000112353 0.000115674 0.000246284 0.000403573 0.000190929 6.29175e-05 4.04905e-05 3.29853e-05 9.67003e-05 6.96241e-05 0.000140916 0.00013183 8.29811e-05 2.4368e-05 8.67324e-05 0.000123737 0.000173552 6.23902e-05 2.15207e-05 6.91848e-05 0.000122818 4.93877e-05 4.57299e-05 0.000117514 6.37171e-05 0.000110874 1.96669e-05 0.000170388 0.000120137 7.47142e-05 6.62082e-05 4.68679e-05 0.000107466 8.47534e-05 6.10691e-05 0.000114857 4.20777e-05 6.49493e-05 7.3422e-05 0.000138005 0.000358824 7.63728e-05 0.000166423 0.000120271 5.31398e-05 4.49396e-05 9.32201e-05 4.19995e-05 0.000107478 7.55968e-05 6.33285e-05 0.000103911 0.000209758 0.0461173 8.67269e-05 0.000129036 4.07627e-05 4.6505e-05 4.38431e-05 9.1751e-05 0.000235291 7.25867e-05 4.68849e-05 3.31012e-05 0.000118879 0.000182921 6.0698e-05 0.0193964 8.15949e-05 0.000317596 9.03808e-05 0.000188858 0.000106839 4.68976e-05 0.000238374 3.88974e-05 0.0413872 5.89021e-05 0.000115525 0.000172849 8.76126e-05 0.000121267 9.13202e-05 0.000130083 9.77721e-05 5.95238e-05 5.09832e-05 8.05154e-05 0.00052992 0.000142092 3.87718e-05 0.000211642 5.76481e-05 0.000504527 0.000419343 8.7063e-05 8.00573e-05 4.877e-05 0.00012875 7.18007e-05 5.47665e-05 3.11153e-05 2.3962e-05 0.000332947 0.000107941 3.10797e-05 6.32959e-05 0.000141279 6.68393e-05 7.54094e-05 3.11127e-05 8.17966e-05 9.13784e-05 0.0001903 0.000110083 3.40998e-05 3.53044e-05 4.66683e-05 0.000212927 8.71867e-05 0.000159204 5.17811e-05 8.98225e-05 0.000108096 4.81033e-05 0.000128771 9.02176e-06 0.000323948 8.68553e-05 4.13277e-05 6.04345e-05 0.000282353 7.91053e-05 0.000134352 0.000494791 6.16641e-05 0.000176153 0.000103387 7.22793e-05 3.1643e-05 2.64116e-05 4.23766e-05 0.000112105 0.0381325 0.000105771 0.0339534 0.000152441 8.30659e-05 0.000179879 4.46775e-05 3.67463e-05 6.56194e-05 2.33276e-05 9.98196e-05 9.09741e-05 0.000284869 0.000104148 7.42702e-05 0.000193185 2.848e-05 0.000198224 9.55399e-05 7.97129e-05 0.00010614 7.33657e-05 5.41765e-05 0.00024134 6.37508e-05 0.000124012 2.15017e-05 7.76865e-05 0.00010128 6.54053e-05 0.000110001 4.60667e-05 2.85837e-05 4.87147e-05 9.30532e-05 0.00010617 2.10269e-05 8.85888e-05 0.00012924 5.24813e-05 8.59699e-05 0.000150372 4.38689e-05 0.000112093 0.000117435 8.58304e-05 7.73508e-05 1.47338e-05 0.000106317 0.000112209 6.23835e-05 4.47157e-05 0.000113938 0.000114259 2.82762e-05 0.0588257 0.000113141 0.000186602 8.3002e-05 9.09356e-05 6.27258e-05 3.97577e-05 0.000106571 7.77361e-05 3.43628e-05 7.04735e-05 0.000111282 1.72241e-05 0.000126606 0.00013823 0.000228644 0.000173069 3.95001e-05 5.81476e-05 0.000263882 7.40017e-05 8.30099e-05 5.99015e-05 4.62111e-05 9.41656e-05 3.28764e-05 9.6354e-05 0.000116812 3.4447e-05 9.22335e-05 4.27479e-05 4.02013e-05 5.28489e-05 3.04578e-05 1.64923e-05 0.000136981 5.13153e-05 8.32806e-05 4.30395e-05 8.95298e-05 0.00010541 0.000132205 1.89161e-05 0.00045129 8.02401e-05 0.000203243 4.50861e-05 8.14755e-05 3.76864e-05 8.48078e-05 0.000100896 0.000179607 4.10748e-05 0.000205956 4.28264e-05 7.86133e-05 0.000113326 0.000180457 3.42469e-05 6.69789e-05 0.000189597 0.000128292 9.58708e-05 4.95465e-05 9.24164e-05 5.46196e-05 0.000183796 2.08819e-05 0.000147928 7.34433e-05 5.59884e-05 0.000104822 8.00543e-05 7.68011e-05 4.97899e-05 0.000107338 9.5742e-06 8.12609e-05 3.42097e-05 0.000100772 3.10877e-05 7.57103e-05 6.74708e-05 3.30593e-05 3.79728e-05 7.31363e-05 5.03429e-05 2.45892e-05 7.01162e-05 4.66497e-05 1.37357e-05 0.000108929 0.000149094 4.10994e-05 0.000276586 0.000130938 8.28376e-05 4.07442e-05 4.82443e-05 5.30394e-05 1.80869e-05 0.000200353 9.57806e-05 6.87194e-05 7.7336e-05 3.33164e-05 2.51499e-05 0.000104494 6.43921e-05 6.80119e-05 7.56333e-05 4.1455e-05 4.12418e-05 2.22788e-05 7.30187e-05 0.000104847 0.000149071 2.94229e-05 0.000108778 7.33579e-05 3.95665e-05 0.000182628 7.51633e-05 4.74659e-05 7.2948e-05 4.86047e-05 0.000163977 0.000129239 0.000192894 5.63046e-05 5.75491e-05 5.31004e-05 6.04122e-05 4.17382e-05 3.44151e-05 3.46033e-05 0.000144836 8.77987e-05 0.000548025 5.74124e-05 4.08419e-05 6.85502e-05 0.000107065 0.000339519 8.6819e-05 9.44917e-05 0.000199918 4.91104e-05 9.40547e-05 4.12089e-05 2.52008e-05 0.000147316 5.19074e-05 0.000131436 0.000128713 0.000429547 5.43466e-05 0.000133387 1.19734e-05 8.85355e-05 4.87044e-05 0.00010456 0.000128651 9.71151e-05 0.000109259 0.000100901 0.000108587 5.13746e-05 7.55681e-05 8.75353e-05 1.20324e-05 1.03106e-05 1.33981e-05 4.80406e-05 6.82914e-06 0.000181394 0.000142314 0.000111111 4.56326e-05 6.10753e-05 8.54999e-05 7.2513e-06 6.78703e-05 2.66669e-05 4.43981e-05 0.000114483 5.74309e-05 0.000219832 6.68462e-05 6.07403e-05 0.000151154 6.78258e-06 0.000125756 0.000122218 0.000122361 2.38327e-05 2.70966e-05 6.8303e-05 4.35068e-05 5.27254e-05 8.28192e-05 0.0628744 7.25687e-05 0.000108972 1.63857e-05 4.4849e-05 2.34479e-05 0.00016762 3.97637e-05 0.00013309 0.00026254 8.84544e-05 6.12449e-05 0.000122504 0.0566876 4.74319e-05 6.45913e-05 0.000136927 6.2443e-05 5.43912e-05 2.63837e-05 0.000126753 0.000440004 9.75435e-05 0.000148592 8.31722e-05 7.2208e-05 0.000109275 3.85261e-05 9.11885e-05 0.000100987 0.000205988 3.48375e-05 0.000389858 0.000186533 0.000207687 5.9299e-05 0.000147935 0.000144386 0.00042763 0.000505984 1.98573e-05 0.000189028 0.000177054 7.983e-05 9.17866e-05 8.60135e-05 2.05355e-05 0.000167851 0.000250243 0.000134222 0.021128 6.6145e-05 9.44224e-05 0.000105553 0.000226139 2.43206e-05 5.74907e-05 0.000132466 7.20858e-05 0.000139563 6.02745e-05 6.37617e-05 0.000132155 3.44327e-05 0.000114045 4.15109e-05 4.52239e-05 9.17162e-05 0.000106639 3.69179e-05 0.000119108 0.000211036 0.000120481 5.94571e-05 0.000516931 3.00296e-05 0.000116773 3.09648e-05 8.47545e-05 6.89114e-05 6.79219e-05 0.000156434 4.82105e-05 0.000154737 0.000220769 0.000221913 0.000145434 5.07681e-05 0.000127421 7.86158e-05 0.000186061 0.000161451 3.70182e-05 4.97466e-05 7.84279e-05 0.000136971 0.000448243 3.38721e-06 5.2952e-05 0.000124776 3.7214e-05 3.30677e-05 0.000115158 5.67784e-05 8.40157e-05 4.30442e-05 0.000129591 9.78874e-05 0.000127377 4.62883e-05 0.000113498 9.79974e-05 0.000473321 0.000173174 7.94978e-05 7.65204e-05 3.54217e-05 0.00010548 4.01063e-05 0.000145701 2.17439e-05 0.000188128 4.70299e-05 8.64843e-05 8.84912e-05 8.56987e-05 0.000151315 8.44131e-05 0.000139971 2.12565e-05 1.55861e-05 0.000122594 9.86491e-05 6.12675e-05 3.97e-05 1.95742e-05 0.000115443 0.063795 9.70632e-05 0.0628817 3.37724e-05 2.79903e-05 0.000132655 4.14435e-05 0.000102705 8.34839e-05 7.71827e-05 0.0004953 8.70254e-05 8.21276e-05 3.03097e-05 0.000113955 4.00929e-05 6.13423e-05 0.000141487 7.85654e-05 0.000287321 0.000125974 0.000493283 4.5315e-05 5.44522e-05 7.38503e-05 9.69047e-05 0.000149426 0.000162641 0.000160114 0.000173561 0.000394643 0.000289829 8.66101e-05 4.61953e-05 5.22932e-05 0.000868549 4.75543e-05 1.80067e-05 9.09961e-05 8.30035e-05 5.57578e-05 7.77344e-05 1.89577e-05 6.50904e-05 8.74933e-05 0.000190588 9.11427e-05 0.000105801 0.000169221 0.000239476 4.54013e-05 9.00628e-05 6.07108e-05 0.000276663 5.22325e-05 5.55727e-05 0.000173797 8.51774e-05 4.19456e-05 8.68647e-05 4.73392e-05 0.000168403 0.000101906 5.41752e-05 9.5232e-05 0.00012679 3.73319e-05 0.000127011 0.000138696 0.000119279 0.000170331 4.7117e-05 5.89631e-05 3.92701e-05 0.000101805 0.000118491 8.32219e-05 0.000347771 9.9579e-05 0.000135747 5.06285e-05 2.56291e-05 8.41497e-05 0.000129234 6.20081e-05 0.0295317 2.2756e-05 4.06379e-05 5.40596e-05 6.8254e-05 8.99e-05 0.000459343 0.000146487 0.000177358 0.000153981 0.000104286 6.50981e-05 0.000108354 0.000137283 2.18859e-05 0.00011693 6.81617e-05 4.7282e-05 0.0002979 0.000394533 0.000195243 5.03184e-05 5.81551e-05 4.73522e-05 5.53055e-05 5.10793e-05 2.97734e-05 4.11539e-05 0.000176159 0.000146623 0.000480421 0.000187548 5.12838e-05 2.51879e-05 2.85406e-05 0.000155423 5.76242e-05 
3.9352e-05 0.00011527 0.000100364 4.11473e-05 0.00036142 7.62126e-05 0.000101657 2.49298e-05 0.000136656 2.68191e-05 8.5341e-05 2.42788e-05 6.27149e-05 5.37989e-06 5.37348e-05 0.000199902 8.02706e-05 5.16791e-05 5.6035e-05 1.04285e-05 4.99673e-05 6.79227e-05 3.0187e-05 5.21988e-05 5.83295e-05 8.00123e-05 5.10495e-05 3.60552e-05 6.86586e-05 5.3135e-05 0.0408146 3.4188e-05 4.47196e-05 4.28453e-05 0.0373347 7.61821e-05 4.48068e-05 3.33295e-05 8.0373e-05 8.22436e-05 9.66862e-05 7.07572e-05 2.84762e-05 0.000120658 3.62786e-05 6.08115e-05 2.76131e-05 0.000128977 7.47904e-06 9.01908e-05 6.67574e-05 4.24191e-05 4.78643e-05 9.82439e-05 3.02457e-05 4.20601e-05 8.69416e-05 6.94585e-05 0.000179706 4.20547e-05 6.04915e-05 9.67815e-05 7.84095e-05 3.27058e-06 3.65701e-05 4.03054e-05 0.000337292 5.28886e-05 2.80151e-05 0.000101667 1.92947e-05 3.54792e-05 1.3014e-05 4.99022e-05 3.76815e-05 4.03346e-05 7.93084e-05 7.88021e-05 4.19311e-05 9.09457e-05 7.5549e-05 2.76911e-05 5.40647e-05 8.17904e-05 5.37237e-05 4.59861e-05 0.000123918 8.92741e-06 3.56476e-05 3.72248e-05 5.04237e-05 0.000105586 9.75192e-05 3.34953e-05 5.67279e-05 4.16926e-05 8.57623e-05 6.46675e-05 7.60863e-05 4.21379e-05 1.55114e-05 8.05968e-05 8.91695e-05 7.75309e-05 6.19526e-05 1.80868e-05 1.63696e-05 5.69846e-05 7.63715e-05 9.13551e-05 4.9027e-05 5.54092e-05 5.78509e-05 0.0213273 2.82841e-05 0.000103378 0.000137339 2.91047e-05 5.50156e-05 4.6872e-05 6.42326e-05 5.5489e-05 1.63247e-05 4.08595e-05 6.222e-05 5.86508e-05 9.05849e-05 4.37504e-05 0.00010201 1.67934e-05 5.37885e-05 5.59719e-06 6.85177e-05 4.20129e-05 2.63772e-05 4.33901e-05 0.00011441 7.05611e-05 7.06527e-05 7.62876e-05 0.000198169 2.12932e-05 5.5577e-05 7.77235e-05 2.5879e-05 0.000191877 2.76188e-05 0.000196984 4.88218e-05 7.52344e-05 4.92557e-05 0.000112175 4.93478e-05 4.29211e-05 7.84259e-05 4.40479e-05 8.86595e-05 6.3897e-05 5.32401e-05 9.53972e-05 6.01214e-05 4.09375e-05 2.54729e-05 0.000108308 5.34104e-05 7.99778e-05 3.65878e-06 5.54584e-05 5.56883e-05 6.785e-06 6.16079e-05 8.89794e-05 6.96259e-05 1.86896e-05 5.53442e-05 2.92024e-05 0.000459344 8.54815e-05 0.000121541 7.2061e-05 4.04968e-05 6.4384e-05 0.00011612 5.23172e-05 6.39812e-05 0.000104815 4.38025e-05 3.95755e-05 7.85223e-05 9.72367e-05 0.000132367 0.000210713 1.38778e-05 3.58884e-05 0.000182611 6.06788e-05 1.67655e-05 7.63576e-05 2.65454e-05 5.53828e-05 6.03171e-05 4.76874e-05 4.01479e-05 4.65261e-05 4.12686e-05 1.82619e-05 6.25023e-05 6.49169e-05 6.92839e-05 8.07414e-05 5.25151e-05 4.4561e-05 8.67675e-05 5.18841e-05 3.17966e-05 7.46482e-05 2.50396e-05 0.000128347 5.85785e-05 2.69733e-05 8.29358e-05 5.84181e-05 4.52694e-05 5.69528e-05 4.24305e-05 7.14497e-05 5.15957e-05 6.76682e-05 5.42995e-05 5.56648e-05 2.49447e-05 3.4113e-05 0.000232148 2.3283e-05 5.0457e-05 5.06e-05 7.51575e-05 5.81993e-05 8.46719e-05 8.31773e-05 0.000191973 0.0001218 4.0833e-05 9.25375e-05 4.30956e-05 3.01171e-05 5.48997e-05 5.59845e-05 2.37149e-05 2.42276e-05 4.7165e-05 5.7013e-05 5.69382e-05 9.50988e-05 7.96273e-05 2.69004e-05 0.00010902 2.44259e-05 7.97062e-05 1.78665e-05 6.86257e-05 5.38304e-05 6.72731e-05 3.05731e-05 5.90676e-05 2.35158e-05 3.64903e-05 4.01376e-05 0.000104842 0.000170245 5.25479e-05 4.83347e-05 6.98298e-05 2.88952e-05 0.000103441 5.70162e-06 8.18249e-05 8.42837e-06 8.13618e-05 9.14806e-05 6.06506e-06 2.85046e-05 4.51346e-05 1.32981e-05 2.65703e-05 3.78614e-05 6.39076e-05 0.030758 0.000281773 3.79573e-05 0.0116942 4.9438e-05 4.20711e-05 2.25311e-05 2.64151e-05 3.10331e-05 0.000108856 2.2854e-06 3.34979e-05 2.57579e-05 4.08704e-05 0.00012989 4.51395e-05 0.00010735 8.62302e-05 3.79566e-05 4.5973e-05 2.94897e-05 0.0625789 0.0360957 3.90414e-05 7.97137e-05 4.61593e-05 0.000120428 3.52497e-05 5.87474e-05 6.65103e-05 7.05155e-05 1.2481e-05 3.8017e-05 2.66268e-05 6.63557e-05 9.44656e-05 7.19927e-05 0.02871 9.4545e-05 9.20274e-05 4.7472e-05 1.60726e-05 0.000108858 1.87131e-05 5.01893e-05 4.75431e-05 4.5775e-05 2.63851e-05 9.28305e-05 6.84704e-05 0.000143412 4.95361e-05 0.017377 0.000120172 8.31321e-05 6.77316e-05 2.98095e-05 7.65613e-05 8.70097e-05 4.49852e-05 2.06574e-05 5.75536e-05 3.9822e-05 3.93969e-05 4.01667e-05 0.000238052 5.75708e-05 0.0566885 0.0457362 4.11188e-05 9.07221e-05 0.000202925 0.0182061 4.84601e-05 6.95631e-05 6.06467e-05 4.74582e-05 0.0282409 9.0366e-05 4.15524e-05 7.02358e-05 4.8398e-05 3.39177e-05 2.52455e-05 0.000107363 1.18873e-05 4.83347e-05 6.6866e-05 0.02004 6.08947e-05 9.70125e-05 0.000118334 3.9695e-05 8.72831e-05 7.5638e-05 6.53435e-05 1.58294e-05 4.33685e-05 0.00018074 5.12062e-05 4.47669e-05 3.54646e-05 5.4575e-05 4.92111e-05 3.18088e-05 1.83916e-05 3.51533e-05 8.83247e-05 3.11463e-05 7.34678e-05 7.32328e-05 0.000123819 6.98419e-05 9.44618e-05 7.59643e-05 5.49452e-05 8.04263e-05 9.38298e-06 5.36176e-05 8.66899e-05 7.52892e-05 5.53634e-05 1.70829e-05 9.83191e-05 7.47082e-05 1.61989e-05 5.21495e-05 7.04962e-05 9.13438e-05 0.000124418 3.00189e-05 2.76613e-05 0.000143509 8.21361e-05 9.17291e-05 0.000264317 6.43315e-05 4.24165e-05 9.37904e-05 4.23385e-05 4.02491e-05 6.72864e-05 6.54406e-05 8.46179e-05 0.000147682 3.7841e-05 0.000147768 0.0434042 5.86282e-05 6.09372e-05 2.8001e-05 5.50701e-05 4.93173e-05 5.6511e-05 2.60506e-05 1.72305e-05 3.29894e-05 7.3182e-05 0.000143361 2.77808e-05 7.36953e-05 4.22776e-05 6.62288e-05 5.35104e-05 6.12729e-05 5.25865e-05 7.07175e-05 0.000108316 9.39113e-05 9.50771e-05 2.98957e-05 4.61683e-05 5.41269e-05 2.54202e-05 0.000108262 8.51703e-05 3.80688e-05 0.0341756 0.000156625 2.93468e-05 3.49188e-05 4.88908e-05 6.52812e-05 2.10911e-05 2.55642e-05 0.00989048 7.01043e-05 6.91386e-05 8.89139e-05 7.02511e-05 7.95557e-06 0.000133568 0.000183105 2.86102e-05 2.56981e-05 2.6877e-05 0.000329153 0.000127541 5.62049e-05 0.0382342 4.48412e-05 2.69566e-05 6.05895e-05 1.62298e-05 4.41354e-05 5.68761e-05 7.5607e-06 3.35735e-05 6.13646e-05 2.46856e-05 3.91461e-05 0.000100703 2.60857e-05 8.79713e-06 2.91264e-05 3.79364e-05 0.000288355 2.74513e-05 5.37321e-05 0.000152488 6.48608e-05 0.000116235 1.56023e-05 0.000105686 2.87434e-05 7.18901e-05 6.99094e-05 6.68887e-05 9.6381e-05 2.74429e-05 4.06489e-05 6.24731e-05 3.06142e-05 3.81269e-05 8.9835e-05 9.08657e-05 0.0163054 6.02399e-05 4.97499e-05 5.74021e-05 1.99864e-05 2.6184e-05 4.64365e-05 7.75915e-05 6.40519e-05 2.1182e-05 2.67261e-05 8.00237e-05 4.49399e-05 0.000122314 0.000253534 5.72027e-05 2.99164e-05 3.85614e-05 0.000127781 0.000412504 3.5754e-05 3.09381e-05 5.10918e-05 6.48335e-05 8.67314e-05 1.70283e-05 3.65182e-05 4.45749e-05 8.17323e-05 2.2272e-05 0.000105357 8.17711e-05 9.94782e-05 8.47145e-05 3.76071e-05 2.48892e-05 6.65235e-05 8.75529e-05 1.61625e-05 0.0283813 2.9097e-05 5.65526e-05 1.40673e-05 8.10935e-05 9.49777e-05 6.34017e-05 2.69472e-05 5.79244e-05 8.11551e-05 2.16891e-05 2.24131e-05 3.91401e-05 4.39931e-05 9.16069e-05 3.8183e-05 1.79723e-05 0.000105333 3.76007e-05 7.26154e-05 4.91251e-05 4.13119e-05 4.75354e-05 0.00011682 2.20342e-05 4.4445e-05 6.01507e-05 3.94073e-05 9.57168e-05 1.55825e-05 4.17595e-05 0.000155403 0.000109097 6.59414e-05 4.0606e-05 6.58773e-05 2.97083e-05 0.000186563 3.49269e-05 7.62078e-05 4.00131e-05 5.67586e-05 5.59068e-05 5.13296e-05 5.7926e-05 8.43349e-06 0.000206252 0.0331602 9.99226e-05 0.0412879 7.78559e-05 8.53236e-05 3.9472e-05 9.78087e-05 5.70724e-05 0.000120836 5.04519e-05 4.03096e-05 1.22288e-05 9.70409e-05 4.75587e-05 6.97334e-05 2.90865e-05 6.02333e-05 9.5604e-06 2.39872e-05 1.64372e-05 5.53525e-05 7.34267e-05 5.20654e-05 6.7256e-05 3.91272e-05 8.9924e-05 4.33854e-05 2.88021e-05 4.9554e-05 0.000109091 5.92731e-05 2.38498e-05 7.51033e-05 6.64723e-05 4.57951e-05 2.33985e-05 7.10702e-05 5.02028e-05 3.52655e-05 6.18878e-05 1.25854e-05 2.69302e-05 4.03509e-05 0.000157611 2.88781e-06 4.13893e-05 6.78302e-05 0.000449428 6.82185e-05 4.3937e-05 2.40249e-05 3.06994e-05 4.85579e-05 2.50839e-05 6.12446e-05 0.000188391 4.71199e-05 6.03854e-05 5.47791e-05 5.17213e-05 4.37559e-05 0.0226124 1.48901e-05 9.84966e-05 3.60821e-05 3.12365e-05 3.24186e-05 0.000139538 2.04344e-05 3.80961e-05 9.45969e-05 6.59484e-05 4.72649e-05 0.000146392 0.000118266 6.18797e-05 5.6232e-05 0.000137921 0.000130664 2.38637e-05 9.47542e-05 4.70993e-05 4.46081e-05 6.93287e-05 7.14988e-05 0.000119458 7.21648e-05 1.15007e-05 7.5866e-05 2.79941e-05 0.000112331 4.6223e-05 7.69874e-05 2.89082e-05 8.94418e-05 6.42921e-05 0.000185356 7.68172e-05 3.31349e-05 5.17783e-05 3.89218e-05 1.62531e-05 6.21557e-05 4.61356e-05 5.53856e-05 3.96843e-05 5.34211e-05 2.63866e-05 2.01823e-05 2.92784e-05 6.25052e-05 6.20151e-05 3.47641e-05 7.28269e-05 2.27371e-05 5.31168e-05 6.46012e-05 6.52166e-05 5.76952e-05 5.90792e-05 1.41281e-05 4.14239e-05 2.10935e-05 0.000201963 4.8486e-05 5.83555e-05 3.55509e-05 2.73621e-05 4.61354e-05 9.27173e-05 5.03171e-05 0.000128477 5.20224e-05 5.58368e-05 9.17171e-05 4.02096e-05 4.1445e-05 1.55568e-05 3.79093e-05 3.60324e-05 0.000218337 3.16356e-05 6.86488e-05 5.83512e-05 5.49113e-05 4.47752e-05 6.43352e-05 0.000114005 9.54662e-05 4.18474e-05 6.82235e-05 0.0234004 3.80307e-05 6.83918e-05 6.84071e-05 6.1461e-05 5.87234e-05 3.73068e-05 3.33493e-05 0.0154219 0.000102003 6.56069e-05 0.000117459 5.4357e-05 0.000117847 0.000303112 6.40692e-05 3.01137e-05 7.83108e-05 5.13119e-05 2.93859e-05 5.53037e-05 4.33751e-05 3.73508e-05 8.88681e-05 6.57771e-05 0.000131422 9.37725e-05 3.52697e-05 3.47694e-05 8.63498e-05 0.000191196 1.6358e-05 4.64485e-05 3.84526e-05 2.85784e-05 9.84334e-05 6.9826e-05 4.34737e-06 9.61413e-05 6.20173e-05 0.000103243 3.05424e-05 5.26617e-05 5.39081e-05 0.0134711 4.12806e-05 8.94958e-05 0.000133963 7.61684e-05 0.000122001 1.34702e-05 7.31751e-05 1.41949e-05 6.85164e-05 3.74001e-05 9.63409e-05 2.5135e-05 5.2784e-05 3.76964e-05 5.36451e-05 4.06043e-05 3.79788e-05 0.000109912 0.00011197 7.83578e-05 4.13004e-05 9.2997e-05 4.2677e-05 6.39695e-05 0.000164809 0.000112057 2.24829e-05 3.44724e-05 4.5007e-05 2.11802e-05 7.32119e-05 0.000175096 6.40129e-05 1.12879e-05 7.86341e-05 0.000399415 0.0262188 3.55715e-05 0.000127137 6.44547e-05 0.000103788 4.93652e-05 4.26358e-05 1.78845e-05 0.000278847 8.27473e-05 1.99074e-05 7.53729e-05 0.000124791 4.89788e-05 6.198e-05 8.27701e-05 9.67581e-05 2.8279e-05 2.69611e-05 3.95979e-05 3.20275e-05 8.49299e-05 8.09784e-06 8.54418e-05 4.95716e-05 1.80785e-05 3.09448e-05 0.000116981 0.000157241 3.81041e-05 5.7318e-05 0.000153523 6.5928e-05 7.77923e-05 2.47281e-05 6.19133e-05 8.08428e-05 3.44833e-05 5.43059e-05 6.22288e-05 4.20471e-05 5.3448e-05 0.000103247 0.000153155 0.000112819 6.40837e-05 7.82091e-05 3.73236e-05 1.64624e-05 0.00012932 3.57114e-05 0.0304289 3.04084e-05 0.000119477 5.50921e-05 0.000109665 5.35937e-05 2.57459e-05 5.4984e-05 7.01037e-05 0.000120617 0.000110928 3.54477e-05 2.50692e-05 7.4745e-05 2.10935e-05 5.79098e-05 6.17668e-05 4.8761e-05 5.42342e-05 9.41657e-05 2.02378e-05 2.03455e-05 3.26069e-05 4.42081e-05 4.13963e-05 4.41796e-05 0.000101763 2.60695e-05 3.24999e-05 4.50963e-05 5.62474e-05 7.69445e-05 2.2084e-05 8.20133e-05 9.58573e-05 2.64136e-05 3.50032e-05 4.633e-05 7.26059e-05 6.83667e-05 0.0411586 2.95061e-05 7.74894e-05 3.34973e-05 4.12296e-05 4.95742e-05 0.000104261 6.83894e-05 4.17565e-05 1.96726e-05 2.47229e-05 4.69143e-05 6.80026e-05 6.60929e-05 5.15065e-05 6.87033e-05 4.49447e-05 3.19071e-05 8.99811e-05 1.63392e-05 8.67605e-05 3.30755e-05 1.50035e-05 7.24001e-05 4.31888e-05 5.12704e-05 5.61015e-05 3.83278e-05 8.30885e-05 9.59029e-05 6.09571e-05 1.94479e-05 4.08799e-05 0.00010621 5.00799e-05 5.54193e-05 7.8279e-05 7.65025e-05 5.43732e-05 6.75624e-05 2.55071e-05 4.99648e-05 3.32584e-05 5.7253e-05 9.46063e-05 9.96119e-05 0.000197191 0.0402247 7.29166e-05 2.44572e-05 2.71565e-05 5.25833e-05 7.56693e-05 8.54744e-05 4.65096e-05 1.06108e-05 1.87632e-05 5.82007e-05 7.21658e-05 3.94117e-05 7.63341e-05 4.35826e-05 6.35624e-05 5.64447e-05 0.0233997 5.15717e-05 2.30867e-05 4.7025e-05 
7.86539e-05 2.71663e-05 0.000128444 5.23055e-05 2.47894e-05 0.000206183 8.45463e-05 7.10414e-05 9.7542e-05 2.3249e-05 0.000114806 3.79616e-05 0.000101775 2.40793e-05 1.53391e-05 4.5969e-05 9.0237e-05 0.000103253 2.39881e-05 5.38471e-05 0.000359441 0.000163019 3.75927e-05 0.000249349 3.9254e-05 0.000121153 0.000108013 7.16374e-05 0.000117435 0.000102606 5.3766e-05 2.61437e-05 1.84029e-05 3.39399e-05 9.5801e-05 6.28126e-05 8.73787e-05 4.7027e-05 2.96201e-05 6.8481e-05 0.000256936 8.15361e-05 6.15656e-05 0.000102016 0.000149308 0.00014629 7.25618e-05 0.000111635 3.0937e-05 0.000160795 6.64163e-05 8.78512e-05 9.01367e-05 0.000230937 0.000152411 3.3844e-05 0.000259673 0.000582068 6.98479e-05 8.34981e-05 0.0135437 0.000256613 0.000166459 0.00011525 0.000232562 4.08883e-05 6.74026e-05 0.000201873 7.48355e-06 1.06003e-05 0.00642758 2.18366e-05 8.25301e-05 8.05445e-05 8.11962e-05 4.38807e-05 8.62505e-05 4.65859e-05 0.000289384 0.000185456 0.000166521 6.79962e-05 0.000138559 2.10079e-05 0.000107578 6.09859e-05 0.000112732 0.000251108 0.000130074 5.50234e-05 0.0595358 0.000223832 7.86132e-05 1.09989e-05 5.39199e-05 5.77279e-05 6.79325e-05 0.000125249 9.52799e-05 6.8083e-05 1.08843e-05 5.88498e-05 0.000261842 0.00011854 9.53294e-05 2.30486e-05 5.44174e-05 4.46774e-05 9.14775e-05 0.000107395 3.69529e-06 5.54452e-05 6.72878e-05 0.000116797 4.21832e-05 0.000100826 0.000753622 0.000218847 5.81845e-05 9.7729e-05 2.09816e-05 6.71914e-05 3.37839e-05 6.60855e-05 0.000240249 0.000147247 3.85572e-05 1.46607e-05 0.00158571 6.20556e-05 8.26651e-05 7.05382e-05 0.000305886 4.64826e-05 6.2523e-05 0.00750199 0.000173606 0.000106514 0.000118168 8.38338e-05 3.56389e-05 0.000399068 3.30311e-05 0.00031451 6.24292e-05 0.000180338 8.13182e-05 0.000215421 0.000569762 4.19782e-05 3.6061e-05 9.1655e-05 2.12469e-05 0.000393859 0.000140733 2.25815e-05 0.000101822 4.6229e-05 1.81177e-05 0.000101723 0.000331341 0.000114929 4.7903e-05 0.000209008 0.000194817 9.1469e-05 6.83475e-05 7.78666e-05 2.9214e-05 1.58876e-05 5.17679e-05 4.42917e-05 0.00010231 1.71885e-05 6.17161e-05 1.97461e-05 0.000124041 3.27859e-05 8.23738e-05 4.0038e-05 4.23983e-05 7.30303e-05 0.000265418 6.65156e-05 4.9465e-05 0.000229813 0.000113618 0.000221878 5.78654e-05 5.09513e-05 8.3759e-05 5.88862e-05 3.86021e-05 0.0346426 5.93762e-05 0.000231427 2.64258e-05 0.00014744 3.61119e-05 0.000188892 5.90442e-05 0.00831661 6.50867e-05 4.73901e-05 4.03145e-05 6.31319e-06 0.000323831 8.96209e-05 0.000133432 2.84063e-05 5.9919e-05 8.7587e-05 3.93596e-05 1.23199e-05 3.68933e-05 7.89345e-05 6.08363e-05 3.28541e-05 6.23507e-05 0.00020736 5.66165e-05 8.31733e-05 0.000143458 2.65442e-05 1.62439e-05 1.54197e-05 0.000178034 6.17208e-05 0.000306016 8.75258e-05 3.20354e-05 4.72903e-05 0.000211659 3.95641e-05 0.000116249 8.16553e-05 3.49937e-05 0.000159137 0.00017871 0.000191217 7.11042e-05 0.000116482 0.000129246 4.63214e-05 0.00012962 3.39393e-05 7.79943e-05 9.69978e-05 0.000227374 7.60841e-05 8.74077e-05 1.61012e-05 1.89306e-05 9.56356e-05 9.26153e-05 5.66406e-05 0.00023334 4.54652e-05 7.34324e-05 9.1155e-05 0.000170632 0.0264714 8.33966e-05 2.77474e-05 7.23875e-05 9.87351e-05 0.000102317 0.000111891 7.34095e-05 0.000391868 2.81198e-05 2.31786e-05 6.76029e-05 0.00585103 0.000157102 3.31928e-05 6.35168e-06 2.29597e-05 9.21489e-05 9.16758e-05 7.73358e-05 0.000103813 7.19185e-05 0.000233394 6.95849e-05 0.000161564 4.62239e-05 7.79488e-05 0.000119146 0.000133622 6.52445e-05 0.000140917 0.000324279 3.44234e-05 4.20667e-06 9.40677e-06 3.1636e-05 1.82142e-05 6.74205e-05 0.000357956 0.00027468 2.57039e-05 0.00014056 9.04495e-05 0.000216607 0.000219003 3.21397e-05 9.33974e-05 0.000154658 5.64631e-05 0.000189761 0.000101312 0.000151193 2.36297e-05 0.000148341 8.93129e-05 0.000178873 3.88517e-05 5.96017e-05 9.95503e-05 2.76486e-05 4.67367e-05 8.07265e-05 9.70428e-05 0.0001589 8.55434e-05 4.4334e-05 8.03373e-05 2.95445e-05 0.000147302 6.34366e-05 9.93679e-05 7.45276e-05 6.24318e-05 1.78681e-05 0.0001852 0.000122782 0.00012254 0.000171 4.2585e-05 0.000748855 8.83601e-05 0.000181253 9.93092e-05 9.20252e-05 0.000103287 0.000228951 5.40559e-05 6.83267e-05 7.33799e-06 2.33371e-05 0.00015736 0.000156869 0.000206218 9.20046e-05 0.000110007 0.000115011 1.99708e-05 7.07473e-05 8.86439e-05 4.32237e-05 7.48231e-05 4.4378e-05 6.58524e-05 6.95215e-05 0.000573071 4.70315e-05 4.11486e-05 2.02891e-05 8.63231e-05 8.65032e-05 0.00101172 3.89204e-05 2.96254e-05 6.88599e-05 3.82784e-05 1.74738e-05 0.000132435 5.21172e-05 6.48354e-05 0.000242869 5.75738e-05 0.000125238 4.24328e-05 8.20058e-05 8.47769e-05 4.3754e-05 0.000131068 5.98195e-05 4.83609e-05 0.000100062 7.46373e-05 2.82609e-05 6.97831e-05 0.000459508 1.9504e-05 3.58979e-05 0.00037725 0.000192741 5.43772e-05 9.1298e-05 3.55218e-05 0.00011188 0.000249426 4.05198e-05 9.76775e-05 0.000195979 6.33552e-05 9.50875e-05 7.25653e-05 0.000409658 7.71215e-05 2.94792e-05 2.92512e-05 4.25294e-05 0.000157141 0.000205771 0.000263901 2.50628e-06 0.000207027 7.33707e-05 4.12245e-05 3.55303e-05 3.29881e-05 7.79524e-05 0.000141607 7.02811e-05 8.18748e-05 0.000212659 2.68916e-05 0.000154454 7.15295e-05 0.000135897 0.000245244 0.000233001 0.058918 0.000101204 7.28019e-05 0.000106786 6.1769e-05 0.000120388 5.60271e-05 3.56189e-05 6.36308e-05 0.000163694 0.000135259 1.73733e-05 0.000149331 0.00021549 0.000130746 1.26874e-05 0.000142043 6.73502e-05 4.90397e-05 0.000447424 2.78741e-05 6.27333e-05 5.12695e-05 2.65051e-05 0.00013346 0.058873 0.00038644 0.000147968 4.36769e-05 7.17346e-05 9.88839e-05 2.52445e-05 0.0290684 7.09887e-06 4.39576e-05 0.0372381 5.59705e-05 1.14351e-05 9.92775e-05 0.000297984 5.89283e-05 0.000111028 5.36795e-05 0.000165888 5.3266e-05 1.99132e-05 7.15666e-05 7.77205e-05 9.20056e-05 0.000256994 6.07953e-05 7.09857e-05 5.71575e-05 0.0295478 0.0333525 7.99389e-05 0.000209126 6.4534e-05 0.000285156 3.38823e-05 5.04227e-05 0.0336539 0.000364106 0.00013018 1.90868e-05 0.000234328 5.05492e-05 0.000152339 4.9046e-05 5.27266e-05 8.7783e-06 0.000286889 3.99992e-05 0.000162544 4.82764e-05 5.98225e-05 2.39294e-05 4.06365e-05 3.95488e-05 0.000162688 0.000406542 8.88599e-06 5.66752e-05 9.86963e-05 0.000143666 5.94549e-05 6.44867e-05 7.85391e-05 5.48268e-05 4.67502e-05 3.27917e-05 0.000104338 3.21824e-05 0.0277982 0.000331784 0.000318067 0.000154902 3.63339e-05 7.55545e-05 7.24777e-05 0.00011072 0.000221099 0.00018974 3.80527e-05 0.00015682 4.43229e-05 5.86852e-05 5.62412e-05 0.000122588 0.0170418 5.57867e-05 0.000111046 0.000101315 0.000232085 8.08819e-05 8.2843e-05 5.0956e-05 9.01359e-05 0.00014228 0.000176436 0.000123015 9.70366e-05 7.14348e-05 4.31396e-05 6.97309e-05 0.000124196 8.94349e-05 2.09123e-05 3.31763e-05 0.00031638 3.94064e-05 5.37007e-05 0.0675166 9.20543e-05 6.40601e-05 7.73941e-05 3.59526e-05 7.29879e-05 2.01438e-05 2.468e-05 0.000126468 9.0978e-05 6.23858e-06 4.18584e-05 7.42375e-05 4.40782e-05 7.60949e-05 6.47907e-05 0.000100313 5.1703e-05 0.000105441 0.000155007 5.48148e-05 7.56429e-05 4.97725e-05 2.49835e-05 7.46996e-05 3.14114e-05 0.000136494 0.000128228 6.88078e-05 5.567e-05 3.58501e-05 6.28399e-05 0.000290467 9.01976e-05 8.42874e-05 8.15532e-05 0.000261886 2.55817e-05 5.70155e-05 4.72583e-05 1.47349e-05 4.25078e-05 0.000134914 1.50013e-05 0.000138664 0.000115075 0.000601767 4.40821e-05 9.09329e-05 0.000243936 0.000120643 0.000106333 3.05712e-05 3.1937e-05 0.000171159 0.000141948 0.000294296 1.3114e-05 4.4808e-05 4.4629e-05 2.9362e-05 1.26258e-05 6.87067e-05 0.000108921 6.86363e-05 0.000519868 6.54585e-05 0.000317097 5.41368e-05 1.7491e-05 0.000229042 1.68013e-05 0.000250832 3.53694e-05 8.37918e-05 6.53933e-05 5.36279e-05 8.52067e-05 5.97403e-05 0.000157478 3.99246e-05 0.000110494 3.46776e-05 6.67123e-05 6.50663e-05 0.000332572 2.34512e-05 5.36288e-05 9.32677e-05 7.71042e-05 9.00594e-05 2.83932e-05 4.9238e-05 2.72519e-05 0.000427489 0.000108164 0.00011789 0.000286128 5.24731e-05 0.000113007 0.000121183 9.11249e-05 0.000123389 4.16286e-05 5.49087e-05 7.10803e-05 0.000103543 6.01753e-05 7.60906e-05 0.000534261 2.94684e-05 5.46415e-05 0.000102878 2.90376e-05 0.000207209 0.000143821 0.000154535 0.00032181 0.000167803 0.000140997 0.000182228 0.0125355 8.52671e-05 0.000160839 4.65638e-05 0.000193137 0.000699082 0.000490704 7.98047e-05 6.57067e-05 0.000121876 4.55122e-05 0.000591912 8.25419e-05 0.000273855 0.0232399 3.82709e-05 4.51062e-05 0.000281257 4.50653e-05 4.56314e-05 1.51156e-05 0.0118815 5.05165e-05 0.000161883 6.92061e-05 4.01867e-06 3.36944e-05 9.98693e-05 0.00998889 0.000140643 1.30122e-05 4.46075e-05 7.46079e-05 4.67298e-05 0.000125297 4.14383e-05 8.42563e-05 2.21352e-05 4.31719e-05 9.8718e-05 6.68112e-05 1.75138e-05 9.03292e-05 4.03774e-05 7.90978e-05 1.7104e-05 2.98944e-05 0.000177982 9.47502e-05 3.27033e-05 0.000100333 2.46687e-05 0.000178863 1.67883e-05 4.4259e-05 0.000226222 5.33773e-05 2.43058e-05 1.12402e-05 9.79185e-05 5.1305e-05 0.000116066 0.000428466 5.12583e-05 9.35704e-05 4.80303e-05 4.49394e-05 0.000148208 2.43011e-05 0.000212191 4.26457e-05 0.000160418 2.71283e-05 0.00024701 0.000140836 6.37224e-05 5.86634e-05 9.9736e-05 0.000108889 6.11098e-05 2.81736e-05 9.53046e-05 0.073599 0.00100369 5.47405e-05 0.000168877 4.60824e-05 9.51136e-05 5.34378e-05 7.20095e-05 0.00050983 0.0287958 0.000156313 1.33563e-05 4.3556e-05 7.81689e-05 4.81419e-05 7.52458e-05 0.000373963 4.98387e-05 0.000331045 4.34982e-05 0.000102791 4.4055e-05 4.9764e-05 1.55866e-05 0.000107738 0.000125985 6.85037e-05 1.49402e-05 2.14523e-05 6.38943e-05 6.54933e-05 5.4005e-05 2.55142e-05 0.000121067 4.9376e-05 9.50942e-05 7.17352e-06 3.2554e-05 0.000106997 7.15497e-05 2.4385e-05 0.000781035 7.49684e-05 0.000348283 4.46404e-05 0.000165523 3.63504e-05 8.17834e-05 1.47203e-05 0.000269412 5.79704e-05 1.82113e-05 5.49429e-05 1.45839e-05 0.000116485 5.90145e-05 7.9504e-05 3.55532e-05 4.11899e-06 0.000174134 9.31936e-05 0.000137392 0.000127325 3.50631e-05 0.0436877 0.000239713 0.000107732 0.000117917 3.07494e-05 0.000160133 7.7232e-05 0.0001299 5.31497e-05 0.000120172 1.74831e-05 8.48418e-05 7.72429e-05 0.0399684 1.8543e-05 3.08103e-05 8.35621e-05 3.30814e-05 0.000119716 5.95958e-05 2.54299e-05 6.62859e-05 0.000115943 0.000105132 8.91626e-05 9.74888e-05 0.000408177 3.47644e-05 0.000140868 2.80933e-05 0.000207984 3.53955e-05 0.000155321 0.000100409 0.000216782 0.00017862 1.08129e-05 0.000166646 9.54759e-05 4.84796e-05 2.28099e-05 0.000103121 0.000147899 8.21767e-05 1.92385e-05 0.000118209 0.000126738 4.2369e-05 5.99941e-05 5.91032e-05 6.61875e-05 0.000227265 5.24251e-05 0.000276061 5.67772e-05 1.66576e-05 6.7627e-05 0.000218165 6.81073e-05 8.21229e-05 8.43744e-05 0.000367501 9.27264e-05 0.000102749 0.000114869 4.17943e-05 0.000121749 2.58492e-05 9.91955e-05 0.0329651 0.0103873 0.000185362 2.09035e-05 0.00015006 8.59702e-05 0.0157967 4.73543e-05 0.000190603 5.10609e-06 3.51154e-05 7.81278e-05 0.0215724 7.26427e-05 3.54965e-05 0.000237845 2.96149e-05 2.13812e-05 0.000187147 0.000579047 0.000404284 0.000275226 0.000137532 0.0004153 8.72458e-05 0.000121359 2.50233e-05 0.000162021 0.000103541 0.000153675 2.65084e-05 0.000134381 0.0146182 4.29186e-05 4.77401e-05 2.78383e-05 0.000137288 4.23856e-05 1.62383e-05 6.91555e-05 0.000127798 7.00881e-05 0.000173674 6.51337e-05 2.60595e-05 7.16938e-05 1.77509e-05 1.18113e-05 9.9362e-05 0.000115321 3.57409e-05 5.72327e-05 9.15719e-05 4.81518e-05 0.000129339 0.000127042 4.09863e-05 6.49508e-05 3.05233e-05 0.000132614 3.93011e-05 3.7572e-05 0.00026167 8.52384e-05 0.00020485 4.117e-05 8.71862e-05 6.80109e-05 8.80189e-05 0.000122642 2.90011e-05 7.29209e-05 0.00028337 0.000130683 0.000144634 4.37107e-05 0.000125187 0.000117313 0.000116442 8.10329e-05 0.000252158 3.70251e-05 0.000122935 4.28068e-05 2.14495e-05 9.85329e-05 5.36433e-05 0.000103643 0.000100352 6.49463e-05 2.2325e-05 8.01759e-05 6.99234e-05 0.000131507 0.000161759 0.000215024 0.000233518 
5.18767e-05 7.28742e-05 0.000107674 8.27403e-05 9.06862e-05 2.0129e-05 0.000157601 7.79666e-05 4.73158e-05 2.44852e-05 3.02057e-05 1.40667e-05 4.69324e-05 4.7182e-05 7.37414e-05 6.15635e-05 0.000404775 0.000123685 0.000110523 7.17855e-06 5.00611e-05 0.000117435 9.1081e-05 9.8254e-05 8.68837e-05 0.000234446 1.19786e-05 3.82073e-05 2.93178e-05 2.48615e-05 0.000124294 3.03206e-05 0.000102716 6.39078e-05 0.00021272 7.68372e-05 5.21326e-05 5.10949e-06 0.000224414 7.58751e-05 4.54926e-05 2.81493e-05 2.31213e-05 8.13147e-05 0.000163516 2.7e-05 0.000119445 2.8036e-05 0.000102463 6.78228e-05 2.26354e-05 0.000144845 1.52375e-05 0.000202526 6.84439e-05 2.21929e-05 6.71094e-05 0.000112853 9.88549e-05 0.000182753 0.000150699 8.2686e-05 0.000205044 4.45643e-05 6.51829e-05 0.000105758 5.24949e-05 3.04329e-05 0.000172147 0.000106633 0.000220657 6.71624e-05 0.000195078 0.000118232 7.85103e-05 6.75277e-05 2.73737e-05 6.67003e-05 4.92725e-05 9.57701e-05 3.422e-05 8.26705e-05 9.18205e-05 5.03245e-05 0.000185161 0.000120931 2.08915e-05 7.46892e-05 7.51878e-06 2.54745e-05 9.34328e-05 6.28795e-05 2.16445e-05 5.68928e-05 3.53788e-05 0.000118986 0.000192677 3.0224e-05 0.000230593 6.17138e-05 9.32465e-05 0.000111908 0.000162329 9.19823e-05 0.000119249 8.27606e-05 6.82584e-05 8.17891e-05 0.000120713 6.53184e-05 3.04282e-05 8.98963e-05 8.80565e-05 0.000126956 6.24506e-05 9.35797e-05 0.000114205 4.88836e-05 3.39796e-05 3.95618e-05 2.51207e-05 8.7748e-05 0.000109293 2.61955e-05 7.45925e-05 0.000105388 0.000170327 0.000152897 0.000348042 7.79398e-05 0.000182192 8.02274e-06 1.4961e-05 3.64029e-05 0.000133065 0.000106199 0.00017157 6.45753e-06 9.54984e-05 0.00016783 7.2856e-05 0.000109345 3.19301e-05 8.43226e-05 6.03595e-05 0.00034768 0.000118258 0.00018883 0.000140099 4.06347e-05 0.000107116 7.60653e-05 0.0141544 0.000115282 3.30034e-05 4.91207e-05 8.66031e-05 8.48675e-05 0.0899642 0.000482125 9.3446e-05 8.54939e-05 6.96433e-05 0.000184967 3.17873e-05 6.20816e-05 1.98072e-05 7.64753e-05 0.0001261 0.0048726 6.97516e-05 2.85909e-05 6.41761e-05 7.00029e-05 0.000115651 4.81019e-05 7.2979e-05 0.0005428 6.42305e-05 0.000124014 0.0001322 0.000121898 8.51616e-05 0.000136623 3.88983e-05 4.3338e-05 3.51923e-05 9.52418e-05 0.000363206 1.00399e-05 4.01207e-05 4.79649e-05 6.19652e-05 1.93756e-05 0.000124568 6.08991e-05 0.0153911 0.000157043 9.01648e-05 6.88734e-05 7.28914e-05 0.00011392 1.16643e-05 9.58324e-05 1.01904e-05 0.000121876 0.000106215 7.02107e-06 0.000556779 0.0448605 5.97617e-05 0.000130893 7.70761e-05 1.12092e-05 2.48342e-05 0.0001953 0.000422989 0.0164491 0.000122879 4.62229e-05 9.0659e-05 0.000184516 0.000159054 7.19794e-06 3.92691e-05 2.16859e-05 2.33519e-05 0.00015458 5.13271e-05 2.76932e-05 2.95192e-05 1.01422e-05 0.000433082 5.25924e-05 5.54988e-05 0.000117307 0.000121723 2.93882e-05 0.000267359 3.89609e-05 4.9041e-05 5.14344e-05 6.3928e-05 2.94902e-05 6.4578e-05 5.35645e-05 0.000126603 0.000112332 7.6971e-05 0.000108977 0.000101533 1.28352e-05 1.9823e-05 0.000189736 4.0898e-05 3.88225e-05 0.000106985 6.54234e-05 7.62963e-05 1.84656e-05 0.0001335 8.1803e-05 0.000123837 0.000205762 5.9641e-05 0.000155088 0.000222854 0.000235392 0.000154977 3.30483e-05 2.85957e-05 0.0158635 0.000106818 0.000123968 0.00012121 8.5702e-05 9.89292e-05 6.88484e-05 7.95838e-05 0.000116823 8.80686e-05 3.62018e-05 0.000105249 8.37936e-05 5.4858e-05 0.000100207 6.7698e-05 0.00011064 0.000106312 4.10143e-05 9.35988e-05 0.000115563 5.70484e-05 5.0811e-05 6.57978e-05 2.60733e-05 3.9985e-05 9.53693e-06 0.000134714 3.92353e-05 4.90042e-05 3.57781e-05 0.000117103 9.89619e-05 0.000123609 5.23202e-05 8.06613e-05 1.93012e-05 0.000141102 0.000128129 0.000103808 4.3862e-05 8.66935e-05 0.000147694 0.000124153 5.89199e-05 4.71309e-05 5.91421e-05 1.98266e-05 2.98178e-05 0.000120684 0.00017082 0.000379084 0.000148955 0.000103336 7.68196e-05 0.000104762 2.04183e-05 3.66022e-05 2.88014e-05 0.000202561 3.88193e-05 0.000100996 8.07462e-05 2.22944e-05 0.000340274 3.30824e-05 0.000210674 2.88318e-05 5.45812e-05 0.000167107 3.79199e-05 0.000492315 3.88843e-05 0.000147682 6.08584e-05 1.9371e-05 0.000356828 8.64646e-05 2.94697e-05 3.42347e-06 5.00179e-05 9.23973e-05 0.000117319 0.000172669 0.000221615 0.000200492 8.93817e-05 9.91822e-05 9.24185e-05 5.08346e-05 0.000262279 0.000142673 6.31824e-05 8.75109e-05 0.000124625 4.59049e-05 0.00013351 7.30939e-05 0.000166745 0.000112515 4.47257e-05 5.29358e-05 9.54e-05 0.00015083 6.48384e-05 8.38332e-05 6.12083e-05 8.77687e-05 2.51991e-05 5.6785e-05 0.0001043 9.59198e-05 0.000147643 2.60491e-05 0.000986052 2.70172e-05 0.000363305 0.000157122 7.97129e-05 0.000223285 2.97819e-05 0.0104385 0.000189901 7.89795e-05 3.28909e-05 6.50162e-05 8.83266e-05 9.67919e-05 2.50248e-05 0.0335777 9.31977e-05 0.000210507 0.00010306 6.35827e-05 0.000119049 0.000170017 0.000141466 3.14305e-05 7.90706e-05 0.00014127 4.25263e-05 0.000107109 7.3873e-05 0.000134309 4.38916e-05 0.000220898 3.81866e-05 7.013e-05 0.000111657 4.95121e-05 0.000279742 0.000185946 0.000246592 5.42631e-05 1.61527e-05 7.76875e-05 4.92447e-05 0.000235609 0.000176618 0.000120945 9.23731e-05 3.51726e-05 0.000157433 4.82302e-05 0.000236666 9.24165e-05 2.94766e-05 0.0121771 7.34635e-05 0.000146386 9.2129e-06 3.38872e-05 2.45986e-05 0.000138228 0.000291993 7.81272e-05 4.99146e-05 3.12581e-05 0.000169895 9.47706e-05 0.000109621 2.27325e-05 6.45027e-05 0.000104058 5.51119e-05 0.000123465 2.81513e-05 6.61581e-05 8.74356e-05 0.000104635 0.000132588 0.128567 9.97186e-05 5.35886e-05 0.000110086 2.54794e-05 0.000116033 4.07389e-05 0.000127907 0.000149198 4.23537e-05 4.25839e-05 0.000174644 0.000184801 5.26327e-05 6.05332e-05 4.51009e-05 0.112123 6.73e-05 5.88528e-05 0.000136816 0.000110515 2.36499e-05 0.00026183 5.23248e-05 0.000119484 4.21351e-05 0.000106491 2.97016e-05 0.000137304 8.57727e-05 3.8482e-05 6.56327e-05 0.000187371 7.50849e-05 7.66051e-05 0.000150625 9.06259e-05 2.06271e-05 3.71326e-05 0.000112668 7.99998e-05 8.18793e-05 0.000178729 3.70916e-05 0.000116959 5.7498e-05 9.02425e-05 0.000234016 0.000117314 6.99827e-06 0.000161593 1.90183e-05 3.23752e-05 8.06679e-05 4.40075e-05 3.8414e-05 4.57498e-05 0.000106201 7.20125e-05 0.00017131 0.000173119 9.46031e-05 5.30955e-05 3.62516e-05 1.32918e-05 6.45607e-05 6.8526e-05 5.51752e-05 0.000122862 7.63217e-05 1.95887e-05 0.000192059 9.97605e-05 4.26812e-05 7.21314e-05 5.92854e-05 6.44303e-05 3.41697e-05 7.1497e-05 0.000104694 0.000158595 1.84971e-06 6.79413e-05 5.94437e-05 0.000131491 8.85936e-05 8.60748e-05 7.64284e-05 5.51193e-05 0.0566155 8.31321e-05 0.000145047 0.000268897 0.000464151 5.1236e-05 4.12379e-05 6.21587e-05 0.000153899 1.4792e-05 0.000105634 0.000106085 0.000104252 2.4536e-05 1.91676e-05 0.000137323 0.000110262 0.000200516 4.77999e-05 3.24517e-05 9.28377e-05 0.00033995 0.0001108 6.82567e-06 1.95823e-05 0.000157896 6.84009e-06 0.000132226 0.000656349 0.000124144 3.08554e-05 2.45135e-05 8.88576e-05 5.8436e-05 0.000240765 2.97063e-05 4.19732e-05 0.000103222 6.03101e-05 0.000141108 5.67396e-05 0.000106621 0.000130391 7.88627e-05 6.45977e-05 0.000122274 5.43993e-05 0.000244878 5.56667e-05 0.000207707 2.41276e-05 0.000276955 3.56628e-05 2.45316e-05 7.34047e-05 3.84852e-05 4.66661e-05 4.25451e-05 0.000182682 0.000134046 0.000137297 0.000131349 0.000168533 8.26416e-05 0.000151437 7.51563e-05 6.22207e-05 3.95895e-05 0.000103314 8.82028e-06 7.63807e-05 0.000200066 0.000105213 1.69455e-05 3.18926e-05 2.32101e-06 6.99245e-05 0.000118174 0.000128655 2.2024e-05 0.000130823 0.000106629 0.000145819 1.47976e-05 0.000208171 5.28226e-05 4.72521e-05 8.38791e-05 0.000123292 7.23282e-05 0.000211848 4.48367e-05 5.5789e-05 7.73314e-05 0.000163986 0.000124733 3.69888e-05 0.000104272 3.28739e-05 1.67662e-05 0.000140016 0.000149449 2.7587e-05 8.37244e-05 9.2505e-05 9.88092e-05 5.95189e-05 7.42179e-05 3.43632e-05 0.000136786 4.46242e-05 7.81012e-05 0.000111063 0.000169688 3.91065e-05 9.71759e-05 0.000174027 8.27806e-05 4.2589e-05 0.000134866 5.82467e-05 7.70592e-05 0.000163396 0.000110732 3.28275e-05 3.50313e-05 8.37093e-05 0.000102032 7.98136e-05 4.40672e-05 8.67675e-05 4.28717e-05 7.42854e-05 7.17327e-05 0.000108374 0.00019753 0.000106066 9.58655e-05 0.000145819 2.74218e-05 3.5702e-05 0.000149307 0.000141816 3.79253e-05 4.07194e-05 3.34902e-05 0.000296219 0.000133845 9.83225e-05 9.20016e-05 0.000114756 5.39637e-05 0.000350066 2.73206e-05 4.02114e-05 0.000185628 5.47738e-05 2.00649e-05 8.27788e-05 1.84266e-05 6.45208e-05 1.73716e-05 7.08068e-05 1.48546e-05 6.89288e-05 0.000123757 3.72917e-05 2.74715e-05 0.0190427 6.10129e-05 3.48363e-05 8.54119e-05 2.77899e-05 1.7573e-05 0.00090652 3.31761e-05 0.000199247 3.47736e-05 3.78591e-05 0.000125181 9.7918e-06 0.000125227 3.71899e-05 5.56056e-05 0.000919955 1.01917e-05 8.13074e-05 2.67922e-05 4.91866e-05 7.03732e-05 0.000173243 0.00035797 3.91266e-05 0.000251454 0.000134958 1.37106e-05 0.000165195 4.13437e-05 0.000188704 8.19685e-05 0.000146775 1.71772e-05 4.80106e-05 4.83976e-05 8.00711e-05 2.53793e-05 2.44976e-05 3.84392e-05 5.13055e-05 5.19687e-05 5.63561e-05 0.000126469 0.000134706 5.59212e-05 6.68043e-05 4.18963e-05 0.000134052 8.40344e-05 0.000140463 9.16409e-05 5.80076e-05 3.51133e-05 0.000181769 5.1269e-05 0.000251683 0.000106216 2.51742e-05 8.94922e-05 0.000178585 0.000120402 1.77104e-05 3.97359e-05 0.000125766 0.000127502 0.000436541 8.52909e-05 4.55408e-05 4.6247e-05 0.000162699 0.000106809 4.38946e-05 8.79587e-05 5.82826e-05 5.29883e-05 1.62436e-05 0.000302774 6.96296e-05 7.3291e-05 0.000385789 0.000314759 4.75696e-05 1.21549e-05 7.59089e-05 6.27393e-05 4.79942e-05 5.82169e-05 0.00017725 7.69519e-05 0.000135114 3.01866e-05 0.00011913 1.0969e-05 4.25387e-05 2.50209e-05 8.32965e-05 2.7239e-05 0.000144459 4.89964e-05 4.51866e-05 7.81535e-05 3.50997e-05 4.12707e-05 0.000338046 0.000184296 7.23677e-05 0.000144808 5.25936e-05 9.69385e-05 8.04704e-05 0.000136738 0.000290821 0.000108759 6.35123e-05 0.00011316 4.58777e-05 0.0568834 0.000109041 3.7965e-05 0.000116226 0.000147904 1.8255e-05 8.94453e-05 2.54777e-05 2.41961e-05 3.83031e-05 0.000210078 0.000139542 0.000257452 2.72669e-05 3.54934e-05 7.49291e-05 8.77726e-05 0.000137 7.53891e-05 1.96003e-05 0.000123828 3.4772e-05 6.31332e-05 3.63817e-05 5.97256e-05 0.0001428 0.000247471 7.9961e-05 6.0558e-05 6.41224e-05 3.94043e-05 4.60202e-05 0.000122804 2.64217e-05 4.30067e-05 6.26572e-05 9.82709e-05 6.85355e-05 2.96793e-05 6.35154e-05 5.08545e-05 0.031716 4.18939e-05 0.000173187 0.000161416 9.38354e-05 1.81848e-05 5.11872e-05 2.70677e-05 4.90589e-05 6.20898e-05 0.000627645 0.000108214 9.54859e-05 2.61079e-05 0.000123261 7.12428e-05 0.000126315 7.90452e-05 6.2945e-05 6.67511e-05 4.06504e-05 0.000269669 0.000123916 5.7632e-05 2.40462e-05 0.0435546 6.54522e-05 0.000131077 8.34364e-05 4.24001e-05 0.000334918 5.33469e-05 4.66629e-05 7.69893e-05 0.000135671 4.47581e-06 0.000172489 0.000530922 2.21995e-05 0.000133267 7.89454e-05 5.11124e-05 0.0338492 4.18046e-05 0.000136098 9.25816e-05 7.03222e-05 7.33652e-05 0.000166357 0.000106248 0.000128775 1.14424e-05 0.0709989 1.35241e-05 7.70822e-05 0.000256454 9.45469e-06 5.9824e-05 3.73052e-05 0.000100561 3.13416e-05 0.047845 0.000379047 0.000100277 0.000314333 0.000135349 6.22736e-05 0.000365897 0.000465306 0.000253499 0.000137651 0.000141524 0.000127473 9.89783e-05 5.00032e-05 0.000688203 4.41213e-05 0.00010575 0.000181633 3.91429e-05 4.89638e-05 9.30361e-05 0.000157659 0.000168247 6.6746e-05 6.57969e-05 5.88148e-05 0.000118476 0.000173098 0.0103736 9.64253e-05 0.0316017 0.000111652 0.000157508 1.59321e-05 2.62208e-05 7.02602e-05 6.33321e-05 7.18407e-05 4.58405e-05 7.81476e-05 0.000141658 0.000147541 3.83131e-05 9.78266e-05 3.30174e-05 4.50851e-05 9.66703e-05 0.00010669 0.000346618 0.000140938 0.000270129 1.09879e-05 9.8063e-05 0.000239367 2.65893e-05 0.000138561 0.000216029 0.000161411 0.000104902 0.000370508 7.96292e-05 0.000177449 
0.000106454 8.43091e-05 8.24181e-05 1.79559e-05 5.37413e-05 8.74076e-05 0.0001248 1.02532e-05 0.000240575 1.51329e-05 0.000145046 6.5022e-05 0.000122215 3.15726e-06 1.10871e-05 8.0598e-05 0.000161532 0.00011315 8.76137e-05 9.86858e-05 0.000130273 0.000147193 3.46181e-05 0.00010692 0.000306225 0.000258315 3.47844e-05 8.37786e-05 3.69267e-05 0.000294718 7.01684e-05 7.5004e-05 4.4244e-05 9.36517e-05 0.000120528 4.40628e-05 1.609e-05 3.06155e-05 1.07979e-05 0.000636473 0.000164545 0.000162929 0.000121762 0.000168053 0.000100328 0.000212001 7.71021e-06 0.000202424 9.96453e-05 0.000119818 4.96318e-05 0.000139353 5.49057e-05 0.000154472 7.18854e-05 3.90761e-05 3.86468e-05 0.000107258 7.58784e-05 0.000168679 0.000322043 0.00021926 0.000198901 5.81619e-05 5.11715e-05 0.000217299 6.66333e-05 0.00010323 2.51611e-05 0.000683642 0.000535963 8.18063e-05 0.000272176 2.63996e-05 0.000153341 8.82779e-05 0.000176357 2.47159e-05 0.000222471 0.000708369 0.000197816 5.73271e-05 7.78977e-05 2.27785e-05 4.39087e-05 0.000129073 4.80336e-05 1.86505e-05 3.14899e-05 0.000133545 0.000175625 3.34631e-05 0.000170675 6.73937e-05 2.67764e-05 5.47577e-05 0.000387253 5.36063e-05 0.000298526 0.000149642 6.51648e-05 8.81324e-05 3.71039e-05 4.67637e-05 9.16847e-05 3.00691e-05 0.00026795 3.08848e-05 0.000159543 8.70795e-06 2.0425e-06 1.65555e-05 0.0001541 9.43133e-05 0.000109928 0.000100241 4.44112e-05 0.000165326 6.34537e-05 5.77987e-05 0.000100289 4.49345e-05 7.64881e-05 9.75872e-05 6.75901e-05 3.3451e-05 1.60882e-05 8.19866e-05 0.000757846 0.00015885 2.25483e-05 0.000149236 1.34545e-05 8.03433e-05 0.00013708 0.000327799 0.000200071 5.14283e-05 0.000127641 9.35805e-05 2.26955e-05 7.75126e-05 6.42207e-05 2.64175e-06 8.7649e-06 0.000735428 9.6228e-05 0.000848351 7.24115e-05 9.24936e-05 1.49156e-05 0.000163632 3.64058e-05 6.6068e-05 0.000115474 0.000222203 0.000252353 6.99827e-05 5.44079e-05 0.000413802 8.40551e-05 2.67379e-05 0.000168698 0.000133462 0.000531982 0.000313957 0.000169019 0.000571056 0.0160625 3.3091e-06 5.71075e-06 0.000218778 0.000319567 3.66489e-05 0.000131987 4.01746e-05 0.000168543 0.000566645 0.000126331 7.57367e-05 4.06086e-05 0.000148853 0.000105461 0.000211177 0.000122044 0.000154804 3.9142e-05 0.000690354 8.45919e-05 0.000150278 0.000199041 6.90604e-05 4.81825e-05 4.39381e-05 0.000176885 0.000203544 3.23331e-05 0.000158854 3.85503e-05 2.59755e-05 2.95639e-05 0.000300113 4.23247e-05 7.76203e-05 0.000174166 4.21579e-05 6.26517e-05 0.000300547 0.000365614 2.10942e-05 8.33911e-05 4.71437e-05 3.93362e-05 1.98901e-06 9.71735e-06 0.000198777 0.000335816 1.52114e-05 0.105383 5.82241e-05 0.000146999 4.62532e-06 2.51307e-05 5.58349e-05 0.00016771 0.000277488 0.000107222 0.000220705 9.7807e-05 6.09476e-05 4.94278e-05 3.41718e-05 0.00104079 0.00011778 4.81445e-05 1.0208e-05 0.000215283 7.0412e-05 0.00055365 3.57064e-05 7.58323e-05 0.000169811 2.61466e-05 0.000233979 0.000167748 0.000143377 9.79442e-05 0.000221757 0.00014552 6.7297e-05 0.000160219 9.31809e-05 0.0217858 0.00011579 0.00013616 0.000148667 3.12592e-05 2.84191e-05 6.49086e-05 1.79591e-05 0.000208485 0.00042184 0.000179102 0.000213947 0.0001386 3.30089e-05 0.00011786 0.188957 0.00058209 0.00020964 2.65628e-05 1.7169e-05 1.2338e-05 0.000506857 8.22883e-05 1.23551e-05 0.000289295 4.84922e-05 0.000111976 0.000298423 5.15138e-05 2.7336e-05 0.000123187 4.87842e-05 0.000171895 0.00017097 4.2435e-05 5.37903e-05 5.33012e-05 0.000441954 0.000123873 0.00019716 2.54962e-05 7.3528e-05 9.59079e-05 7.58541e-05 0.000104422 5.69418e-05 0.000191455 4.69121e-05 8.61953e-05 0.000141629 0.000103898 0.000219662 2.04124e-05 0.000160204 1.75142e-05 0.000124687 3.27926e-05 5.39172e-05 7.87022e-05 0.000196053 0.000293421 7.9012e-05 5.92128e-05 0.000254529 0.000475773 0.000127055 0.000155653 8.9815e-05 0.000137779 0.000216014 0.000160703 8.83046e-05 2.33432e-05 3.42521e-05 0.000126886 0.000103933 0.000365291 0.000153781 0.000249568 0.000176586 0.00012826 0.000198014 5.57936e-05 0.000568673 9.4855e-05 0.000644094 4.11016e-05 5.71351e-05 0.000136352 0.000284089 1.193e-05 0.000141106 0.000186401 1.18433e-05 2.76251e-06 0.000199867 0.000116514 3.64916e-05 2.17775e-05 1.68434e-05 0.000278216 1.93337e-05 6.94543e-05 0.000156334 0.000135269 1.73872e-05 0.000318137 3.21814e-05 0.000208937 7.41353e-05 0.000288659 0.00101105 2.521e-05 2.54646e-05 6.86668e-05 5.23718e-05 3.50781e-05 0.000110799 7.41612e-05 6.40503e-06 0.00015282 0.000192184 0.000124115 2.64528e-05 0.000283996 0.000122005 0.000848499 2.80797e-05 6.28035e-05 3.80053e-05 9.14923e-05 0.000164908 0.000180859 0.000652748 6.20322e-05 0.000245238 0.000127589 2.714e-05 0.000198877 1.11728e-05 6.91512e-05 2.37179e-05 2.89064e-05 5.05518e-05 9.98883e-05 8.54309e-05 0.000203174 0.000152341 7.79734e-05 1.4783e-05 0.000166743 2.67697e-05 3.16007e-05 0.000288303 0.000143542 1.95856e-05 0.000114788 0.000118497 4.48663e-05 5.00971e-05 0.000170825 0.000111583 0.000153738 0.000110044 0.000150503 1.98195e-05 3.63426e-05 2.84008e-05 1.13873e-05 1.10348e-05 0.000118738 2.83384e-05 0.000135815 3.90604e-05 8.09871e-05 8.12832e-05 0.000124432 0.000223968 0.000124201 0.000276414 2.85278e-05 0.000667703 7.39901e-05 0.000633051 1.7967e-05 3.18881e-06 9.9723e-06 7.73667e-05 0.000210113 0.000236868 0.000157997 3.24981e-05 0.000260759 0.000204862 3.46265e-06 8.02931e-05 6.16112e-05 0.000208831 8.94138e-05 7.0386e-05 6.26704e-05 4.90231e-05 2.48458e-05 7.98921e-05 0.000143799 4.28274e-05 4.39093e-05 0.000199047 0.00043739 6.53477e-05 0.000108163 6.06051e-05 5.337e-05 0.000238443 0.000136491 0.000506318 0.000144042 0.000202601 0.000247926 8.5322e-05 0.000119615 0.000181779 1.30871e-05 9.34914e-06 2.39457e-05 0.000114073 0.000105272 4.90365e-05 3.41189e-05 0.000108876 0.000194862 7.90103e-05 0.000171768 0.00013601 4.92624e-05 6.06624e-05 0.000312334 4.17368e-05 5.48064e-05 1.48464e-05 0.000215635 3.84863e-05 0.000192788 0.000120663 0.000196662 0.00010161 0.000173627 1.82464e-06 0.000121016 9.89856e-05 0.000107973 9.71906e-05 2.29454e-05 5.53429e-05 3.83253e-05 0.000125991 6.45406e-05 7.28683e-05 0.000166579 8.79645e-05 0.000212076 4.29432e-05 0.000175823 9.41077e-05 0.000111851 3.41189e-05 4.90315e-05 7.05581e-05 5.96889e-05 0.000126573 0.000180782 3.20361e-05 2.01051e-05 0.000116131 3.61311e-05 7.96565e-05 0.000246666 4.44973e-05 0.000122414 0.000162419 0.000118266 3.20482e-05 9.11626e-05 0.000171708 5.9256e-05 0.000462826 0.0221652 0.000665723 0.00018234 8.06445e-05 7.20261e-05 4.79161e-05 0.000259023 0.000156196 2.94973e-05 6.48541e-05 4.00034e-05 8.53102e-05 0.000218666 3.27646e-05 0.000139231 9.85775e-05 0.000271092 8.4905e-05 0.00105258 1.87778e-05 0.000127494 4.66086e-05 0.000110769 0.000204614 0.000136566 1.93182e-05 4.66875e-05 1.83699e-05 2.40453e-05 0.000252393 0.000103014 0.000169755 0.000161438 3.1944e-05 0.000137367 5.1163e-05 0.000157129 7.83171e-05 0.000205164 3.37536e-05 4.57018e-05 0.000554071 0.000120083 0.00010419 2.52183e-05 5.32966e-05 0.000101878 5.0169e-05 8.12482e-05 7.4898e-06 0.000130946 0.000111407 0.00135116 0.000768101 0.000127424 0.000206831 5.97452e-05 6.65116e-05 3.61684e-05 9.47996e-05 0.0002341 7.16653e-05 1.60851e-05 0.000163861 8.10764e-06 0.000148323 5.35401e-05 0.000181736 8.79748e-05 2.68357e-06 0.000153225 5.77896e-05 2.69859e-05 0.000129053 0.000371952 9.35186e-05 0.000216476 0.00058334 8.49949e-05 0.000173147 2.75463e-05 7.81145e-06 0.000179902 3.43985e-05 9.50716e-05 3.84737e-05 7.162e-05 1.66559e-05 0.000118245 0.000111384 2.02796e-05 0.000218741 6.70475e-05 5.55668e-05 0.00011002 0.000257959 9.49364e-05 3.50286e-05 0.000235749 0.000134586 3.7511e-05 4.75403e-05 0.000112694 3.43859e-05 0.000195132 8.28852e-05 0.000104229 0.000339056 7.67835e-05 0.00014628 0.000118287 9.46041e-05 2.50351e-05 9.13754e-06 0.00016773 0.00013056 0.000163421 0.000110233 4.57416e-05 4.14863e-05 1.58478e-05 3.45702e-05 3.77209e-06 0.000149651 8.69778e-06 0.000215717 4.05438e-05 0.000231196 4.08284e-05 0.00011014 0.000147203 0.000240923 0.000123028 0.000137421 7.94549e-05 0.00010221 0.00010226 0.000104237 2.0586e-05 2.57432e-05 0.000275961 0.000113394 0.000146138 2.11623e-05 7.13875e-05 9.59947e-06 1.55261e-05 0.000231841 0.000141635 0.000262114 0.000244196 6.73307e-05 4.21112e-05 4.86633e-05 0.000296219 8.41916e-05 4.25935e-05 5.4616e-05 3.18272e-06 0.000224575 0.000177068 3.35165e-05 0.000247127 0.000181106 9.52412e-05 0.000154065 0.000225727 0.000106383 5.66595e-05 4.76943e-05 2.25918e-05 0.000161425 6.6426e-06 3.36278e-05 0.000138971 7.05509e-05 0.000272231 0.000145246 0.000285363 9.82158e-05 1.62165e-05 2.96739e-05 7.2959e-05 7.6679e-05 0.000316311 2.68065e-05 9.09652e-05 0.000172476 6.56676e-05 0.000162254 1.10235e-05 0.0897562 9.76916e-05 1.90006e-05 0.000120853 0.00024608 7.35649e-05 7.91581e-05 0.000214997 0.000190531 9.41909e-05 5.87716e-05 0.00035824 0.000150883 0.000138298 3.11191e-05 0.000227367 0.00013492 0.000231826 0.000102213 6.25278e-05 0.000252303 0.000174467 6.40965e-05 0.000228174 6.72516e-05 4.41585e-05 2.62842e-05 1.73014e-05 0.000336401 0.000117334 0.000114496 1.82804e-05 9.92569e-05 8.75493e-05 0.000114238 0.000147074 0.000372757 5.22492e-05 6.95592e-06 0.00011809 9.97477e-05 0.000244501 6.58041e-05 9.44115e-05 0.000124291 0.00017288 0.000353696 1.72261e-05 0.000192472 5.97824e-05 0.000739851 9.1664e-05 0.000249984 7.44337e-05 0.0157929 0.000422202 0.000238061 0.00014555 0.000120963 0.000208696 0.00781796 0.00012138 5.15176e-05 0.000136116 9.71204e-05 5.70318e-05 3.75827e-05 0.000273154 0.000126735 9.16244e-05 0.000188496 0.000161813 6.04479e-05 0.000106089 0.000251367 6.4776e-05 0.000202569 0.000120325 0.000502588 0.000114448 4.0259e-05 0.0319663 4.54984e-05 0.000130702 9.60235e-05 2.35836e-05 7.89973e-05 4.23333e-05 0.000103888 6.26494e-05 3.6796e-05 8.74577e-05 8.80712e-05 9.01522e-05 0.000282564 1.12466e-05 4.47845e-05 0.000111085 0.000116497 0.0325058 5.57592e-05 2.77405e-05 8.99388e-05 9.54728e-05 0.000166895 0.000158084 4.99491e-05 0.000106596 7.66695e-05 8.36529e-05 0.000100758 0.000266415 4.33381e-05 6.22841e-05 9.27779e-05 1.93822e-05 0.000190406 0.000322826 0.000333912 7.06115e-05 9.66339e-05 0.000202209 9.04486e-05 0.000339053 4.90632e-05 4.41124e-05 6.33872e-05 0.000194244 1.94293e-05 9.09437e-05 0.000123982 5.91254e-05 5.35964e-05 0.000251316 0.000108245 0.000375354 3.29793e-05 7.45065e-05 0.000108117 0.000169064 0.000140592 2.17033e-05 3.19944e-06 0.000203718 0.000141618 0.000281139 0.270743 0.000587963 2.09908e-05 0.00017158 5.19018e-05 0.000343325 7.84841e-05 0.000269151 0.000159324 3.07651e-05 7.98489e-05 0.000182278 0.000387742 7.15742e-05 0.0319533 0.000156279 4.06729e-05 8.62207e-05 7.21187e-05 0.000241246 0.000225341 0.000168375 8.31597e-05 2.38629e-05 7.87586e-05 0.000140296 9.99986e-06 2.91934e-05 0.000272773 0.000352888 7.39133e-05 4.56692e-05 0.000221652 4.57481e-05 0.000283901 6.84028e-05 6.45174e-05 0.000110597 0.000234762 0.000305841 8.32832e-05 0.000126404 0.00215935 0.000121897 0.000141814 1.92329e-05 3.54105e-05 0.000135639 0.000119663 0.000140615 0.000153592 5.48937e-05 0.00015883 4.79365e-05 7.55256e-05 9.70474e-05 7.32389e-05 5.63317e-05 0.0001927 0.000819073 0.000126785 6.66424e-05 1.20775e-05 3.06932e-05 7.56985e-05 0.000238848 6.25601e-05 0.000140877 9.44972e-05 0.000285264 6.83137e-05 0.00027245 2.99795e-05 0.0002525 6.9409e-05 9.03509e-05 4.06857e-05 0.000321376 0.000999361 5.67876e-05 6.06228e-05 0.000121154 0.000240397 0.000204201 0.000117611 1.88451e-05 0.0316051 3.4866e-05 0.000217051 1.73888e-05 0.000199901 0.000120723 0.000127453 7.14863e-05 0.000113692 0.000248349 1.33643e-05 6.47948e-05 0.000159798 1.01274e-05 0.000123351 0.000100312 3.95478e-05 0.00020791 1.3493e-05 0.000276992 1.65223e-05 0.000270504 2.26996e-05 0.000105214 5.38213e-05 0.000238241 1.88569e-05 0.000112793 7.17234e-05 0.000157814 7.21781e-05 0.000101044 4.96766e-05 1.04156e-05 5.2902e-05 5.0123e-05 0.000106254 6.33819e-05 3.56997e-05 
7.13999e-05 3.36644e-05 7.84174e-05 5.25078e-05 2.09748e-05 4.48209e-05 5.85455e-05 4.34585e-05 6.92773e-05 1.09871e-05 4.8317e-05 3.27798e-05 3.35302e-05 0.0073825 3.47998e-05 4.52834e-05 0.000145396 6.82361e-05 3.07073e-05 3.46376e-05 0.000119997 0.000152417 3.87835e-05 0.000156419 3.96484e-05 5.94401e-05 4.30962e-05 2.99453e-05 0.0323271 6.0054e-05 4.7763e-05 3.84638e-05 8.90315e-05 0.000104185 0.000119281 5.45134e-05 0.000294709 9.3314e-05 5.22265e-05 1.97245e-05 0.000159469 3.88519e-05 4.60021e-05 5.83275e-05 8.01736e-05 6.83927e-05 0.00011221 6.06426e-05 2.29725e-05 0.000186979 5.37178e-05 2.99661e-05 3.88162e-05 7.97022e-05 0.00013888 3.7075e-05 4.98921e-05 1.93485e-05 9.02939e-05 8.11577e-05 3.63344e-05 0.000118392 4.74603e-05 3.9779e-05 0.000118128 1.84047e-05 5.97434e-05 1.82058e-05 3.03961e-05 3.76722e-05 6.33307e-05 3.78614e-05 0.000197726 0.000165003 6.46288e-05 5.59336e-05 0.0001304 4.38779e-05 0.000105747 0.000206475 8.93122e-05 5.07523e-05 7.11688e-05 5.00992e-05 3.78949e-05 0.000117718 6.80904e-05 7.49242e-05 0.000105564 5.98237e-05 0.000102299 4.7022e-05 4.45963e-05 9.16285e-05 3.87603e-05 3.36694e-05 1.29409e-05 4.36021e-05 7.13477e-05 7.47323e-05 3.03164e-05 3.44749e-05 6.97561e-05 0.0453527 8.21755e-05 2.00815e-05 8.70444e-05 4.65682e-05 6.08176e-05 0.0393973 3.78364e-05 9.64192e-05 7.19269e-05 5.85954e-05 2.39296e-05 4.28582e-05 0.000367106 4.65074e-05 5.22253e-05 9.45509e-05 3.92725e-05 7.48376e-05 5.32009e-05 4.89757e-05 0.000119253 4.22905e-05 3.40338e-05 0.0226242 4.03018e-05 5.48798e-05 4.03014e-05 2.50694e-05 2.64145e-05 5.77524e-05 0.0216344 2.5994e-05 0.000147224 9.24226e-05 9.29704e-05 3.90045e-05 7.56147e-05 0.000151462 8.52076e-05 0.000104252 4.20355e-05 0.0002544 3.01423e-05 2.56343e-05 0.000117192 4.4841e-05 3.95843e-05 0.000470867 0.000139329 0.000139971 5.35366e-05 8.75718e-05 8.17657e-05 3.72038e-05 0.000106363 0.000222934 0.000101254 5.01757e-05 4.19187e-05 0.000165963 0.000105183 4.43721e-05 8.31959e-05 0.000199087 2.23073e-05 4.6753e-05 0.000175167 6.97247e-05 0.00014161 8.91579e-05 7.60675e-05 3.78647e-05 6.17963e-05 0.000274543 0.000695226 6.26718e-05 6.32967e-05 8.72103e-05 6.04946e-05 7.31262e-05 0.000112401 5.58883e-05 6.27249e-05 0.000102823 8.19125e-05 0.000105596 5.7206e-05 7.66022e-05 0.000151026 4.6994e-05 3.27837e-05 6.03227e-05 2.14752e-05 3.46772e-05 0.000387316 3.85503e-05 5.38653e-05 4.64087e-05 1.90888e-05 6.89517e-05 5.80763e-05 1.63822e-05 0.000219058 4.07027e-05 8.98838e-05 0.00012269 2.01173e-05 4.40568e-05 3.75944e-05 1.29769e-05 3.91303e-05 2.15276e-05 0.000206222 5.778e-05 7.76007e-05 0.000138342 0.000103912 2.31948e-05 0.000119682 3.92762e-05 3.87466e-05 7.50973e-05 3.70648e-05 2.70972e-05 9.28904e-05 3.48645e-05 6.72154e-05 3.35726e-05 0.000363975 3.79754e-05 8.74572e-05 9.49898e-05 3.68492e-05 5.9118e-05 5.65678e-05 4.01318e-05 6.90078e-05 9.25091e-05 6.72931e-05 9.27964e-05 4.95921e-05 4.1254e-05 2.50146e-05 5.39384e-05 0.000147149 3.21229e-05 0.000278988 3.70141e-05 8.99401e-06 5.80506e-05 8.09025e-05 6.24889e-05 7.97109e-05 3.42444e-05 0.000122566 0.0227645 2.49478e-05 7.24158e-05 0.000157728 0.000223573 6.60192e-05 4.25383e-05 5.22485e-05 5.31431e-05 2.00309e-05 0.000141071 2.13549e-05 3.84247e-05 0.0350851 6.90362e-05 0.00016507 5.33545e-05 4.02193e-05 2.77827e-05 0.000119714 4.50467e-05 4.16523e-05 2.8983e-05 6.00811e-05 0.000152365 0.000158004 0.000192809 3.1566e-05 4.3221e-05 0.000103555 6.47928e-05 4.57143e-05 0.000139407 4.73618e-05 3.95248e-05 2.08581e-05 3.29213e-05 7.22308e-05 1.21367e-05 4.48214e-05 8.72112e-05 8.5116e-05 3.43306e-05 5.68099e-05 0.0529115 3.97335e-05 8.05186e-05 4.2534e-05 4.05641e-05 9.6204e-05 5.24973e-05 0.000180393 7.82878e-05 0.000204256 3.53822e-05 0.000121579 3.56833e-05 0.000241203 5.89801e-05 4.60908e-05 4.42796e-05 3.52708e-05 7.13562e-05 7.22493e-05 9.53317e-05 5.81693e-05 0.0002493 0.000564712 9.23245e-05 4.47776e-05 8.84457e-05 4.70839e-05 7.88362e-05 4.59259e-05 4.02022e-05 3.58207e-05 7.20322e-05 5.93505e-05 6.81254e-05 2.98665e-05 8.08661e-06 0.000223873 6.11064e-05 7.88789e-05 0.000230782 0.0403055 0.0243418 5.42322e-05 0.000152558 5.18928e-05 3.31824e-05 0.000126161 6.62289e-05 0.000159726 5.29928e-05 9.72182e-05 8.6871e-05 3.24156e-05 4.62452e-05 4.96517e-05 4.27496e-05 1.25593e-05 5.7326e-05 6.87347e-05 4.14923e-05 3.71764e-05 8.25325e-05 5.82002e-05 6.94105e-05 1.88871e-05 3.92107e-05 9.50587e-05 0.00017535 1.72261e-05 2.75593e-05 6.31664e-05 5.63172e-05 3.53872e-05 9.72089e-05 3.4812e-05 1.81413e-05 0.000106257 0.000280559 0.000163711 3.00185e-05 6.11176e-05 0.000426648 6.91323e-05 9.98654e-05 4.35118e-05 3.71462e-05 0.00017294 1.18659e-05 8.34553e-05 3.87113e-05 6.73657e-05 4.48806e-05 9.05002e-05 0.000132503 3.32397e-05 6.78928e-05 7.61022e-05 2.57606e-05 5.80978e-05 0.000108718 4.35285e-05 3.83961e-05 3.96322e-05 8.00959e-05 7.8741e-05 7.40529e-05 8.52821e-05 5.58216e-05 0.000144633 7.32047e-05 8.2965e-05 6.01192e-05 5.35289e-05 1.12559e-05 3.45135e-05 4.47588e-05 0.000219942 5.38335e-05 7.22514e-05 3.501e-05 5.73542e-05 4.93051e-05 3.49442e-05 6.09577e-05 5.95355e-05 3.89034e-05 0.0466913 8.66958e-05 3.62823e-05 4.83427e-05 2.57446e-05 0.000157821 0.0332359 2.94183e-05 7.60959e-05 4.44074e-05 4.38389e-05 6.95278e-05 9.20144e-05 1.86829e-05 6.48625e-05 0.000112775 3.96941e-05 8.11026e-05 5.24346e-05 3.51229e-05 1.58515e-05 3.38811e-05 3.28758e-05 5.89806e-06 4.22472e-05 6.1727e-05 9.67596e-05 3.56889e-05 5.43474e-05 5.20875e-05 7.54607e-05 4.38292e-05 7.96922e-05 3.32548e-05 8.57436e-06 5.29693e-05 4.29275e-05 0.000123864 3.0786e-05 5.48922e-05 6.89541e-05 3.56139e-05 1.97718e-05 8.55147e-05 3.77721e-05 7.37828e-05 0.0348366 2.07049e-05 0.000103697 5.80469e-05 3.0037e-05 0.000102293 1.22152e-05 4.98195e-05 4.78457e-05 2.81943e-05 5.90267e-05 3.70362e-05 0.000133656 7.38304e-05 0.000103181 5.27991e-05 0.000119611 5.89467e-05 5.21715e-05 7.44026e-05 8.28764e-05 0.000246595 9.55708e-05 0.00850195 0.000203806 5.10668e-05 0.000192351 4.77958e-05 4.89075e-05 3.90857e-05 5.80811e-05 2.92455e-05 0.0321819 7.50927e-05 9.22649e-05 6.05048e-05 4.21022e-05 3.99743e-05 0.000103139 5.78042e-05 3.54588e-05 7.71108e-05 4.62606e-05 0.000187986 4.07473e-05 4.26016e-05 2.62176e-05 3.7942e-05 8.5375e-05 7.15455e-05 7.09229e-05 6.68379e-05 8.47143e-05 6.69401e-05 8.33222e-05 2.83428e-05 7.57298e-05 5.7858e-05 6.83863e-05 6.47351e-05 6.22277e-05 0.000134149 3.94533e-05 5.55228e-05 4.96083e-05 2.42326e-05 0.000100464 2.48641e-05 5.46541e-05 4.79034e-05 3.75758e-05 3.46673e-05 0.000134159 6.31033e-05 6.24547e-05 8.87267e-05 7.11346e-05 9.57255e-05 5.2646e-05 0.000112867 0.000320205 6.54314e-05 6.70273e-05 4.43636e-05 5.34081e-05 7.84965e-05 6.00809e-05 3.99989e-05 0.00012984 4.89634e-05 6.90968e-05 5.28185e-05 4.38437e-05 5.66202e-05 8.97153e-05 0.000212407 1.50023e-05 3.62262e-05 8.38931e-05 9.58338e-05 0.000125159 3.682e-05 1.53792e-05 0.00027695 1.4027e-05 0.000396351 2.29336e-05 0.0247722 7.38213e-05 5.77927e-05 4.14281e-05 4.39817e-05 5.50248e-05 8.59889e-05 5.93931e-05 0.00015135 1.13132e-05 0.000132074 2.04625e-05 5.37593e-05 4.82645e-05 2.73798e-05 7.45769e-05 6.09537e-05 5.90996e-05 4.8519e-05 8.7673e-05 3.33487e-05 5.24488e-05 0.000136202 0.000471323 6.695e-05 4.67657e-05 7.56584e-05 1.9814e-05 8.54083e-05 5.63996e-05 0.000296389 3.70482e-05 3.58239e-05 0.000116844 6.59307e-05 3.42607e-05 3.21563e-05 3.64609e-05 5.58085e-05 4.78819e-05 3.21276e-05 3.70193e-05 2.46261e-05 2.71821e-05 2.02962e-05 4.41918e-05 0.000644372 3.88709e-05 3.43493e-05 0.000254784 3.06538e-05 9.84352e-05 9.35943e-05 7.68489e-05 5.99609e-05 3.88834e-05 3.46631e-05 7.32896e-05 7.03898e-05 2.64142e-05 9.29405e-05 4.15597e-05 6.90456e-05 2.70573e-05 5.40754e-05 7.03328e-05 3.21158e-05 2.21047e-05 5.24894e-05 8.04098e-05 1.80184e-05 5.37555e-05 5.703e-05 5.18802e-05 4.26335e-05 0.000286395 4.46687e-05 3.3201e-05 0.000177073 1.16806e-05 5.53864e-05 0.000114679 7.38176e-05 7.10878e-05 9.63197e-05 9.92839e-05 8.48458e-05 3.07687e-05 4.09421e-05 3.97313e-05 0.000183731 5.61214e-05 5.55515e-05 0.000377376 3.52018e-05 7.96919e-05 5.26946e-05 2.61096e-05 1.85173e-05 6.77366e-05 0.0456279 8.8392e-05 0.000207176 7.93632e-05 0.000103522 3.35485e-05 9.18765e-05 7.09044e-06 4.49007e-05 0.00017745 0.000217296 0.000112941 0.0388296 4.58469e-05 7.15124e-05 3.91438e-05 0.00020542 3.70784e-05 4.97757e-05 8.45367e-05 4.56949e-05 8.18388e-05 0.000106158 7.68125e-05 7.7997e-05 5.69641e-06 7.44341e-05 2.30296e-05 2.27971e-05 7.05279e-05 4.96087e-05 6.61241e-05 0.000621859 5.22971e-05 9.16605e-05 1.08333e-05 7.90072e-05 7.33724e-05 3.66262e-05 6.31946e-05 4.11074e-05 2.30709e-05 3.22078e-05 3.19129e-05 4.12113e-05 0.00972098 2.64281e-05 6.67779e-05 4.74822e-05 4.24135e-05 8.1109e-05 0.000108016 6.22678e-05 6.48088e-05 5.12972e-05 6.27071e-05 3.11383e-05 0.000141699 4.3566e-05 4.76031e-05 5.99589e-05 0.000114721 3.28325e-05 6.22527e-05 0.0295136 3.35572e-05 0.00159589 0.000246412 7.15034e-05 8.49331e-05 9.07306e-05 5.21845e-05 2.94987e-05 2.82671e-05 8.23015e-05 5.86656e-05 6.73903e-05 4.6517e-05 0.000154048 0.0396109 5.9655e-05 6.70587e-05 7.56892e-05 7.5921e-05 8.53146e-05 4.18585e-05 0.000108378 6.08055e-05 0.000310484 7.27628e-05 0.000170328 9.89457e-05 3.50389e-05 2.99183e-05 0.000112853 0.000125526 9.27873e-05 0.0498468 5.36921e-05 8.33917e-05 0.000102227 3.34466e-05 0.000160828 5.94149e-05 4.44196e-05 0.000138142 0.00010464 0.000748469 5.34763e-05 7.87888e-05 3.52446e-05 0.000122466 0.000165132 7.79824e-05 0.000102053 0.000508526 3.40813e-05 0.000133446 5.93873e-05 0.000121922 7.00715e-05 2.06535e-05 3.09902e-05 4.61864e-05 2.34034e-05 4.55289e-05 0.000545594 4.35373e-05 0.000166538 1.7526e-05 0.000118666 8.60025e-05 0.038034 3.76442e-05 7.18839e-05 5.33393e-05 5.49928e-05 2.11367e-05 2.92228e-05 5.95392e-05 0.000107743 4.15833e-05 0.0267837 8.10072e-05 5.1189e-05 3.15322e-05 9.41286e-05 0.000752639 8.5361e-05 6.84803e-05 0.000140183 4.39239e-05 6.32483e-05 0.000158175 0.000132843 3.31386e-05 4.97852e-05 7.35867e-05 0.000156111 5.01735e-05 4.76842e-05 3.64039e-05 6.86165e-05 7.1525e-05 7.52943e-05 6.24607e-05 3.21074e-05 5.09114e-05 4.56409e-05 0.000135811 0.000159126 7.29358e-05 3.72235e-05 6.63779e-05 5.03773e-05 3.32173e-05 5.51653e-05 0.000141286 3.57937e-05 3.15389e-05 2.30506e-05 8.88559e-05 2.8412e-05 7.9001e-05 0.000131522 0.000117708 0.000119271 2.24623e-05 3.04446e-05 9.69158e-05 2.39924e-05 3.49632e-05 5.47328e-05 0.000209868 3.4871e-05 0.000102984 0.000166472 0.00014622 4.35502e-05 7.12912e-05 3.93954e-05 2.71866e-05 0.000144237 1.44677e-05 0.000303245 0.000101028 5.06957e-05 2.96314e-05 7.45502e-05 6.42996e-05 4.9836e-05 4.91707e-05 0.000322343 5.73384e-05 9.89788e-05 0.000105855 9.00928e-05 8.44329e-05 0.000347436 8.51893e-05 7.40496e-05 3.44821e-05 0.000129884 4.41491e-05 4.83173e-05 0.000134838 7.78399e-05 7.35501e-05 7.7014e-05 4.76067e-05 9.45916e-05 0.000130502 6.84953e-05 0.000102715 3.23154e-05 8.63358e-05 5.37852e-05 2.15351e-05 3.80049e-05 0.0002744 0.000200982 9.80792e-05 3.43163e-05 0.000118301 8.01596e-05 3.30483e-05 9.58146e-05 2.14225e-05 0.000118121 7.08282e-05 0.000126159 0.000428117 3.87946e-05 2.7437e-05 0.000114419 7.33257e-05 6.85666e-05 2.38013e-05 3.11703e-05 7.2679e-05 7.67239e-05 0.000116254 4.32652e-05 4.51821e-05 5.93294e-05 0.0292209 1.64898e-05 0.000536698 4.736e-06 0.00022544 2.40506e-05 7.85201e-05 0.000102755 7.27137e-05 7.18192e-05 0.000111719 5.25371e-05 3.80236e-05 6.7335e-05 3.62354e-05 5.33526e-05 4.5951e-05 3.33455e-05 5.52402e-05 4.4977e-05 7.33634e-05 8.46587e-05 3.02532e-05 0.000309165 0.000123897 5.09136e-05 5.38632e-05 0.000165747 8.56361e-05 5.90826e-05 9.88746e-05 5.81397e-05 9.77078e-05 0.0391902 0.0237772 5.29468e-05 3.95411e-05 2.75321e-05 7.30501e-05 5.35017e-05 1.31908e-05 8.42522e-05 3.84469e-05 6.46476e-05 7.23484e-05 0.0254101 8.9034e-05 2.52176e-05 7.89638e-05 8.09317e-05 0.00018224 8.48031e-05 
9.2413e-05 5.86025e-05 9.47811e-05 0.000337601 7.99325e-05 9.04296e-05 0.000100395 9.54164e-05 5.3563e-05 4.90513e-05 4.40574e-05 3.46329e-05 5.61012e-05 1.12476e-05 7.24034e-05 0.000116002 0.000114321 0.000582525 4.02949e-05 2.67212e-05 8.4283e-05 9.88098e-05 0.0111207 5.53471e-05 0.000162298 0.000502968 4.31784e-05 4.29164e-05 8.47131e-05 0.000142104 0.000156284 2.61248e-05 9.43131e-05 9.73131e-05 0.000165503 4.64325e-05 0.000121547 1.90673e-05 0.000729146 0.000303633 5.47534e-05 0.000102513 1.7884e-05 7.93468e-05 5.20827e-05 6.12459e-05 9.85807e-05 4.21673e-05 1.89606e-05 9.9797e-05 2.33135e-05 0.000508904 3.48075e-05 0.000118119 3.17486e-06 6.65488e-05 6.70882e-05 9.54569e-05 0.000132193 4.91366e-05 2.51157e-05 8.55106e-05 0.000149039 7.90061e-05 8.6487e-05 6.81367e-05 0.000178096 7.52617e-05 0.000505013 0.000209873 2.34312e-05 0.000150114 0.000246629 0.000108994 5.28956e-05 0.000223068 0.000105551 8.1794e-06 1.4914e-05 8.01491e-05 3.02848e-05 0.000298671 6.76738e-05 9.63101e-05 0.000684018 7.76462e-05 1.92072e-05 1.99889e-05 7.87791e-05 4.85427e-05 2.2993e-05 6.73871e-05 3.00789e-05 9.81104e-05 4.48092e-05 6.33529e-05 0.000249434 5.75961e-05 0.000568355 0.0292332 0.0378608 9.3143e-05 7.60873e-05 0.000121556 0.028743 0.0468171 4.34284e-05 0.00020287 7.48345e-05 0.000116689 7.63616e-06 3.46928e-05 3.88743e-05 0.000134049 0.000184819 4.18383e-05 0.000247654 4.62932e-05 3.18716e-05 7.62496e-05 6.89819e-05 0.000110564 5.40406e-05 0.000222303 4.84334e-05 4.84218e-05 0.000259686 0.000131812 0.000296811 4.40772e-05 0.000508037 9.45356e-05 3.37965e-05 1.74805e-05 0.000135143 6.17723e-05 0.000114305 5.58626e-05 6.95722e-05 0.00038333 5.24974e-05 8.30116e-05 0.000209584 2.24747e-05 6.40133e-05 0.000298856 0.000286104 1.95193e-05 0.000113705 3.74123e-05 0.000474317 9.5168e-05 5.87719e-05 6.47533e-05 2.36759e-05 4.43467e-05 2.78264e-05 0.000118127 5.81546e-05 0.000181711 6.65255e-05 8.87978e-05 3.59951e-05 7.2673e-05 4.36877e-05 4.43296e-05 0.000106691 9.37037e-05 7.00426e-05 2.52919e-05 3.16627e-05 0.000151206 0.000134279 7.38191e-05 6.41926e-05 0.0366564 0.000359485 0.000144092 0.000163193 9.19186e-05 0.000349539 9.44552e-05 0.000110863 5.16353e-05 0.00019029 3.60336e-05 3.36853e-05 5.23489e-05 7.6671e-05 0.000135736 4.15823e-05 0.000163139 3.59665e-05 2.57976e-05 6.27002e-05 2.21764e-05 5.38861e-06 4.76721e-05 0.000111665 4.9085e-05 0.0194586 3.57162e-05 9.60852e-05 0.000126175 5.18947e-06 1.73847e-05 8.42142e-05 6.80478e-05 0.00082264 3.63139e-05 9.90059e-05 3.29511e-05 5.49036e-05 3.67637e-05 6.46616e-05 0.000574564 0.000125232 5.65577e-05 4.02997e-05 5.87838e-05 2.68531e-05 5.92146e-05 2.30377e-05 3.19509e-05 5.87441e-05 0.000235056 3.78447e-05 0.000150032 9.7893e-05 6.47269e-05 8.25411e-05 6.21805e-05 0.000404882 1.63973e-05 0.000108824 6.7245e-05 0.0506358 8.49216e-05 0.00079736 5.33864e-05 0.000166094 3.08388e-05 4.47538e-05 6.93629e-05 0.000244963 6.4453e-05 0.000253131 7.38785e-05 0.000120289 8.05518e-05 0.000138791 2.57224e-06 8.73168e-05 4.53366e-05 8.05958e-05 0.000112311 0.000108813 2.75363e-05 4.90182e-05 2.14444e-05 0.000318238 7.1414e-05 7.77152e-05 4.82907e-05 0.000180809 0.000395191 7.85752e-05 0.000134331 0.000160892 8.72753e-05 4.87675e-05 8.20443e-06 2.64271e-05 0.000141523 0.000124296 6.14907e-05 0.000545277 4.55619e-05 5.8008e-05 0.00023672 1.8978e-05 6.11131e-05 0.00108917 6.96496e-05 3.07868e-05 9.27037e-05 5.73651e-05 0.000192852 0.000203146 5.17923e-05 9.36248e-05 0.000133061 4.40624e-05 1.4321e-05 1.51164e-05 5.09513e-05 9.48513e-05 4.77818e-05 0.000313566 6.43167e-05 2.91549e-05 6.52784e-05 7.93739e-05 0.000131141 4.69738e-05 0.000121825 0.000352926 0.000148884 0.000309509 0.000193008 0.000135824 7.29035e-05 0.000389576 0.000142552 9.78169e-05 0.000118203 8.40296e-05 3.13825e-05 8.09992e-05 0.000118539 8.19388e-05 5.46845e-05 9.95028e-05 3.22252e-05 0.000128141 7.00896e-05 8.87698e-05 5.99432e-05 1.16359e-05 5.65902e-05 0.000177453 0.000119908 0.000511623 6.94983e-05 1.91549e-05 0.000863849 4.02405e-05 0.000425254 6.75194e-05 4.63364e-05 6.5895e-05 3.23887e-05 0.000206413 0.000159008 4.48586e-05 9.87953e-05 0.000117203 4.8934e-05 6.06203e-05 0.000207747 1.16053e-05 7.7857e-05 0.000141766 7.50359e-05 0.000220867 0.000185266 0.000578877 0.000102434 0.000171019 7.6522e-05 2.58753e-05 9.297e-05 7.85669e-05 0.000373503 0.000129851 0.000109574 3.7118e-05 0.000122574 1.75141e-05 0.000606027 6.99984e-05 0.000135941 3.23322e-05 0.000127831 0.000247322 0.000225118 5.75291e-05 9.95835e-05 0.000326987 0.000100319 3.60133e-05 0.000142619 7.71231e-05 0.000236309 6.8875e-05 0.000303761 5.87929e-05 9.60791e-05 0.000200784 0.000102344 0.000273945 4.00781e-05 9.1383e-05 0.000498976 0.000117685 0.0522752 7.90899e-05 0.00014328 0.000106744 7.29062e-05 4.05354e-05 0.000301082 0.000942657 7.6659e-05 2.92966e-05 0.000122555 0.000553917 0.000301178 5.84366e-05 0.0254611 0.000123705 4.69416e-05 1.66447e-05 9.84764e-05 4.00601e-05 5.53601e-05 0.000675579 4.8483e-05 0.0578753 8.05434e-05 3.11546e-05 0.00028229 0.000120663 0.000653455 3.46153e-05 4.49545e-05 7.79723e-05 7.55277e-05 8.99317e-05 5.3103e-05 0.000133307 0.000114223 7.42507e-05 0.000106044 0.000196619 0.000227796 5.63677e-05 6.03412e-05 5.04448e-05 4.73798e-05 4.00107e-05 1.15997e-05 3.3987e-05 0.000246722 8.72511e-05 0.000134531 0.000178732 4.003e-05 9.01741e-05 0.00061752 1.75926e-05 0.000360974 1.75549e-05 7.19221e-05 6.48069e-05 0.00030366 8.73896e-05 4.15526e-05 0.000186731 4.47398e-05 3.95485e-05 5.88982e-05 0.00018643 4.43093e-05 0.000200883 1.88542e-05 5.44554e-05 3.76876e-05 0.000148838 0.000508543 2.40862e-05 5.35593e-05 4.96376e-05 0.000105293 7.25754e-05 7.20404e-05 0.000131702 4.1862e-05 0.000172435 0.00013086 7.85913e-05 0.000350778 6.26152e-05 0.000175685 0.000140497 0.0295368 0.000265887 0.0365361 0.000122803 0.000101483 9.38492e-05 7.38093e-05 7.22948e-05 8.36346e-05 0.000105426 0.000111686 1.93891e-05 0.000101086 6.57856e-05 1.95757e-05 0.000118384 3.59501e-05 9.9653e-05 9.30039e-05 0.000333698 0.000181123 8.35599e-05 3.15328e-05 0.000104112 0.000320807 9.20361e-05 1.6296e-05 0.000199323 4.53072e-05 8.28425e-05 0.000119617 0.000101039 4.74509e-05 3.00326e-06 6.01676e-05 5.8452e-05 2.26044e-05 0.000565776 0.000169585 4.52973e-05 0.000139372 4.16806e-05 0.000172367 1.63112e-05 2.714e-05 5.92043e-05 0.00020379 1.91589e-05 0.000489623 4.78383e-05 7.4781e-05 0.000117074 0.000103891 0.000108461 3.18449e-05 0.086987 5.83245e-05 0.000289391 8.07768e-05 1.69783e-05 0.000117791 4.59338e-05 0.000133756 4.61624e-05 6.49618e-05 0.000212118 9.60665e-05 3.2042e-05 0.000111723 0.0012755 0.000571697 1.28387e-05 5.59466e-05 0.000226127 0.000138895 1.56261e-05 0.000109756 8.152e-05 0.000111395 2.71901e-05 3.51403e-05 0.000265222 5.13104e-05 0.000257032 7.03849e-05 4.06198e-05 4.77471e-05 0.000123112 3.49781e-05 4.85378e-05 5.54851e-05 0.000506817 6.85009e-05 0.000241292 0.000259711 0.000189643 2.36466e-05 5.34834e-05 4.24929e-05 0.000183803 0.00029331 3.43554e-05 0.000135953 1.32674e-05 0.00013471 7.53104e-05 3.94346e-05 1.16626e-05 4.6658e-05 4.38595e-05 3.8646e-05 0.000514457 0.000566574 5.27543e-05 0.000162073 0.000598832 9.83608e-05 0.000254228 3.28093e-05 2.47526e-05 7.3965e-05 6.84631e-05 2.07054e-05 0.000125702 0.000212199 2.38671e-05 0.000393465 0.000204317 0.000172868 9.16883e-05 0.000398567 5.52276e-05 2.85799e-05 4.81627e-05 0.000193372 1.68127e-05 7.34104e-05 5.92935e-05 4.61098e-05 9.76211e-06 5.50001e-05 0.000112325 6.86067e-05 8.09784e-05 0.000131956 6.78025e-05 0.000488312 0.000214549 0.00022919 0.000155118 0.000282968 2.15351e-05 2.57052e-05 4.97326e-05 5.39098e-05 4.0479e-05 0.000255814 8.47423e-05 0.000145062 6.13766e-05 0.0001333 0.000115586 8.87263e-05 6.63806e-05 9.02044e-05 6.17358e-05 0.000148299 9.74176e-05 4.96478e-05 5.28135e-05 9.6645e-05 0.000278754 7.73258e-05 5.60658e-05 0.000302742 3.01323e-05 7.17866e-05 0.000322743 0.000160734 2.90372e-05 0.000176691 0.000516577 0.000199923 0.000118035 3.78702e-05 0.000157342 4.16536e-05 6.18228e-05 0.000303278 7.76698e-05 0.000361331 0.000183499 0.000408552 7.73785e-05 5.20701e-05 6.14694e-05 8.30043e-05 6.63826e-05 9.2699e-05 0.000142206 2.73161e-05 3.91455e-05 0.000126318 6.94402e-05 7.35293e-05 5.28632e-05 8.04748e-05 0.000422268 0.000130455 5.1594e-05 8.97322e-05 0.000148957 0.000570188 7.51689e-05 3.17266e-05 6.63843e-05 0.000120202 3.39249e-05 0.000139155 0.000120854 3.49741e-05 0.000165888 6.19341e-05 5.25735e-05 5.678e-05 1.10979e-05 7.97469e-05 0.000535617 3.20137e-05 3.86591e-05 0.000186719 5.87946e-05 0.000136325 3.20983e-05 4.80837e-05 4.52549e-05 2.90396e-05 8.89055e-05 6.40906e-05 2.32019e-05 0.0012552 2.97003e-05 0.000631349 4.80264e-05 2.48022e-05 5.16716e-05 6.32955e-05 0.00010869 0.000233467 7.36934e-05 0.000145849 2.18702e-05 0.000115827 1.66454e-05 2.47613e-05 8.62606e-05 0.0611621 8.67431e-05 6.77339e-05 8.0994e-05 3.25498e-05 1.78651e-05 0.000166472 7.89569e-06 0.000127969 0.000107051 0.000258469 7.29574e-05 0.000223076 0.0589711 5.79672e-05 3.30913e-05 9.64559e-05 4.9772e-05 1.42974e-05 6.22513e-05 6.29394e-05 0.000119411 7.86573e-05 3.845e-05 0.000102822 8.88412e-05 0.000122657 4.50364e-05 0.000204655 5.62694e-05 0.000183342 4.07586e-05 8.42711e-05 0.000150086 0.000809563 0.000324347 0.000157379 0.00010576 7.56966e-05 2.29411e-05 3.75994e-05 4.34683e-05 0.000134067 2.3919e-05 0.000109898 5.30006e-05 3.93519e-05 8.75683e-05 0.000178003 0.000126386 0.0275037 2.69026e-05 5.278e-05 5.94928e-05 1.54663e-05 0.000146806 6.77251e-05 0.000104435 0.000691574 6.83145e-05 4.84493e-05 5.75454e-05 0.000169437 6.17874e-05 0.000201145 0.000454142 0.000182562 5.53899e-05 9.04008e-05 3.02687e-05 0.000123097 1.8265e-05 9.11249e-05 1.31482e-05 0.0001652 1.23886e-05 6.3991e-05 3.33949e-05 3.10568e-05 4.81267e-05 6.34893e-05 5.30177e-05 0.000161815 0.000261859 9.94233e-05 8.75769e-05 8.46078e-05 8.52416e-05 2.98971e-05 0.000117858 0.000431412 7.43044e-05 7.59302e-05 2.25282e-05 9.22916e-05 6.63521e-05 5.02761e-05 3.68148e-06 8.85132e-05 0.000269476 6.88915e-05 7.43029e-05 7.68586e-05 3.50839e-05 5.50868e-05 0.000275939 2.76453e-05 0.000392782 0.000111364 5.59669e-05 0.000407922 3.73382e-05 5.45629e-05 0.00016597 7.04131e-05 6.99399e-05 1.61127e-05 8.44522e-05 6.4212e-05 8.27105e-05 5.62495e-05 0.000841075 4.3158e-05 3.45602e-05 0.000355935 1.84355e-05 4.00749e-05 0.000129458 6.04081e-05 1.11801e-05 2.08714e-05 8.6243e-05 0.000118716 5.57195e-05 0.000108315 2.96848e-05 2.90158e-06 0.0723785 7.25639e-05 0.080727 4.45928e-05 0.000148069 0.000121972 5.1394e-05 4.49821e-05 4.23895e-05 4.98971e-05 9.27815e-05 5.12563e-05 9.85297e-05 4.15721e-05 0.000219951 5.64073e-05 8.83859e-05 0.00018256 7.8721e-05 9.40049e-05 0.000309053 7.07332e-05 2.83898e-05 1.94643e-05 8.47104e-05 1.40235e-05 5.50261e-05 6.67282e-05 7.72915e-05 0.000819379 5.04881e-05 0.000123563 9.73453e-05 0.000130875 0.000132401 9.84217e-05 0.000591052 1.13406e-05 0.000164294 9.01009e-05 2.75325e-05 3.96357e-05 2.63778e-05 8.48299e-05 0.000182422 0.000139476 9.00852e-05 0.000241082 0.000106177 6.66915e-05 4.23426e-05 5.59559e-05 9.56428e-05 2.71662e-05 0.000269941 2.61173e-05 0.000120604 1.58464e-05 0.000329192 6.40192e-05 6.47473e-05 0.000120921 0.000145481 3.88567e-05 0.000145706 0.000321746 0.00011343 0.000126722 0.000791593 0.000245082 0.000153592 0.00011755 4.92702e-05 0.000353198 9.89448e-05 9.51849e-05 8.19503e-05 5.90964e-05 0.000119341 0.000229417 3.85737e-05 0.000236145 9.77944e-05 0.000121763 3.53312e-05 0.0258191 0.000247022 7.91654e-05 2.12626e-05 4.79706e-05 0.000105866 5.06104e-05 0.000685955 0.000104939 4.77055e-05 7.30093e-05 0.000158239 1.65781e-05 8.51528e-05 0.000293514 0.000188605 0.000179228 0.000142034 6.72855e-05 3.67097e-05 0.000150551 5.7857e-05 9.63265e-05 0.000314863 0.000278217 7.50257e-05 1.66327e-05 2.94208e-05 0.000304083 6.42594e-05 0.000109018 0.000256076 3.50135e-05 0.000131648 0.000122708 0.000116646 8.71728e-05 
0.000625078 0.000152048 0.000106614 0.000218021 8.71288e-05 0.0001922 9.30114e-05 0.000131054 0.000364743 0.000338852 0.000166735 0.000270766 7.63546e-05 6.72724e-05 4.35064e-05 0.000149002 0.000737728 2.94457e-05 3.13259e-05 0.000200776 6.96901e-05 0.000108747 0.000285444 0.000138631 5.65441e-05 8.76796e-05 9.23569e-05 9.85666e-05 4.38922e-05 0.000387405 0.000507119 9.54032e-05 9.91021e-05 0.000106732 0.000817902 5.58711e-05 0.000108955 6.64744e-05 0.000146524 5.43177e-05 0.000263786 0.000238254 0.000161016 0.000132387 0.000112992 0.000303653 0.000102266 7.02332e-05 0.000129466 9.93932e-05 0.000119899 0.000402728 3.6358e-06 7.25311e-05 0.000118184 6.96275e-05 7.4493e-05 6.0644e-05 0.000121698 3.91389e-05 5.55452e-05 0.000156375 7.4524e-05 8.78301e-06 7.43057e-05 0.0243328 0.000220306 0.000249173 0.00025676 8.87879e-06 3.10257e-05 7.96308e-05 0.000312863 0.00032564 0.000133176 0.000221681 0.000194696 5.60277e-05 0.000213478 0.000209219 0.000145087 0.000225669 7.23638e-05 9.97957e-05 0.000489788 0.000339631 8.27685e-05 0.00016513 0.000169226 0.000127256 6.40636e-05 0.000280495 0.000173109 0.000116034 0.000132221 8.18748e-05 0.000144244 0.000122932 0.000298632 0.000633214 0.000381857 7.96116e-05 0.000107755 9.72429e-05 0.000684429 0.000271893 0.000138891 0.000116066 9.55338e-05 9.68334e-05 2.86946e-05 0.000317389 0.000289136 0.000357627 0.00032833 9.21624e-05 0.000200296 0.00014656 5.50207e-05 0.000103304 0.000130118 4.78212e-05 0.000192865 0.000128694 0.000109419 7.92649e-05 0.000204234 0.00046941 2.38667e-05 0.000179191 0.000151424 0.000129085 0.000108335 0.000128093 0.000170918 0.000168354 0.000505526 3.49977e-05 0.00043736 0.000153186 0.000170529 0.000145611 0.00021955 8.56422e-05 3.36831e-05 2.42549e-05 5.95492e-05 0.000208186 0.00029419 0.000111302 0.000101997 0.000187078 5.66214e-05 0.000230767 0.000147226 0.0008169 0.000346172 3.49741e-05 0.00020938 0.00114494 0.000112716 5.64988e-05 5.09e-05 4.08827e-06 0.000201018 0.000439178 0.000179278 0.000361505 0.0231984 3.17306e-05 1.62001e-05 0.000225782 0.000448581 0.000151357 0.000176837 0.000111977 0.000170928 0.000799548 0.000320127 0.000184916 9.11177e-05 0.000570927 4.70671e-05 0.000126174 0.000214398 0.000151172 5.13002e-05 0.00027894 0.000113541 0.000162001 0.000144521 0.000110513 2.9328e-05 7.11643e-05 0.000206296 0.00019173 5.92704e-05 0.000217238 6.87335e-05 2.34601e-05 0.000397152 0.000150511 0.000458988 8.30223e-05 8.85022e-05 0.000181068 0.00016622 0.000192426 6.59006e-05 0.000135154 8.82366e-05 0.00021363 0.000198248 3.6742e-06 4.55066e-06 0.000149247 0.000501927 7.71392e-05 0.0949055 3.50822e-05 0.000420511 0.000293493 0.000236681 1.6618e-05 0.000105295 0.000301218 0.000135487 7.64108e-05 0.00033771 0.000197061 0.000165451 0.000324346 6.30251e-05 0.00035245 8.24902e-06 0.00112387 0.00081007 5.36594e-05 0.000220979 0.000278606 0.00024277 1.09836e-05 8.52759e-05 0.000492816 0.000222083 0.000363771 1.78775e-05 0.000148463 0.000209786 3.4376e-05 6.63948e-05 0.00011323 0.0354409 8.15039e-05 8.10417e-05 0.00035119 0.000176948 8.49799e-05 0.000440523 5.09621e-05 0.000116046 6.46454e-05 0.000424348 0.000341397 0.000150828 0.000214215 4.17095e-05 0.140102 0.000161087 0.000396769 4.71899e-05 4.94614e-05 0.000234352 7.85846e-05 0.000413562 0.000154184 0.000143994 5.49916e-05 0.000393172 1.99263e-05 4.53008e-05 0.000121186 0.000359375 6.11105e-05 8.08299e-05 0.000142682 5.12842e-05 0.000754391 0.000377428 0.000103967 0.000239339 0.000224484 0.000130631 0.000236388 0.000177682 3.69833e-05 0.000214917 5.82282e-05 0.00019455 8.60582e-05 9.32774e-05 0.000125388 2.99485e-05 0.000377864 0.000110169 0.000483404 9.97162e-05 0.000231465 0.00130302 0.0009131 0.000243926 0.000375926 0.000149761 0.000306043 6.65478e-05 0.000221239 0.00021709 0.000188612 0.000785119 0.000258299 0.00012036 5.21823e-05 0.000124516 0.000242995 0.000345577 0.000123696 0.000159328 0.000322566 0.000170211 0.000495336 0.00026872 0.000236896 0.000140817 0.00011241 0.000254906 0.000176386 0.000131402 2.76861e-05 0.000147837 0.000426616 0.000234544 0.000191025 0.000401614 0.000228618 0.000196143 0.000145865 0.000393407 0.000591628 0.000313231 0.000185674 3.64602e-05 4.38654e-05 0.000133633 0.000117742 0.00153412 0.000581925 0.000134972 0.000124282 0.000192489 0.000554236 0.000143306 0.000113017 0.000321587 0.000114814 0.000488214 0.000179289 0.000180096 0.000185534 2.9427e-06 0.000105139 5.6741e-05 0.000115541 0.0002543 7.4171e-05 0.000292982 0.000681242 0.000159199 0.000221606 8.50059e-05 1.8709e-05 9.77332e-05 6.07481e-05 0.000346111 0.000172573 5.88925e-05 0.00158848 0.000266895 0.000492816 3.1262e-05 0.000147836 9.81546e-05 0.000217912 9.8337e-05 9.50332e-05 0.000232543 0.000337857 0.000886998 0.000111629 0.000118275 0.000218984 8.62116e-05 8.07469e-05 8.31465e-05 0.000204052 3.34136e-05 0.000264476 7.90636e-05 0.000133719 0.000307551 3.7321e-05 0.000235429 0.00022247 0.000452732 0.000375791 0.000114728 0.000108773 7.46951e-05 0.000212875 0.000363867 0.000313116 3.32887e-05 0.000247746 0.000112505 0.000298523 0.000214172 0.000158658 3.75024e-05 0.000147898 0.000132146 0.000102174 0.000204479 0.00022148 4.89793e-05 0.000129118 0.00121989 0.000131729 0.00022187 0.000149846 3.47128e-05 1.9936e-05 0.000372198 0.000201582 0.000133652 3.847e-05 0.000217679 6.07139e-05 3.71199e-05 4.93957e-05 0.000128289 0.000153822 0.000117007 6.17205e-05 0.000116774 0.00015324 0.000286681 0.000163748 0.000148595 0.000285443 0.000190004 0.000289148 7.88638e-05 7.27951e-05 4.86086e-05 0.000230771 0.000832153 0.000292876 9.48351e-05 0.000106566 5.42496e-05 8.57134e-05 4.87697e-05 0.000209664 0.000358053 0.000115331 8.83841e-05 0.000308384 9.87962e-05 0.000251732 0.000355374 0.000132282 0.000114903 0.000137184 0.000219708 7.08995e-05 0.000175037 0.000470252 0.00102655 0.000370569 0.000164687 0.00015005 0.000160119 0.000232209 0.000325155 4.54229e-05 0.000136105 0.000201746 0.00020431 0.000164147 0.000186009 2.00787e-05 9.37608e-05 0.000543497 0.000105392 0.000167412 0.000333728 3.05509e-05 0.000113762 0.000133953 0.000102145 8.20021e-05 0.00020585 0.000237092 7.14659e-05 2.73424e-05 0.000417686 7.7265e-05 6.50189e-05 0.000463245 0.000125615 0.000250613 0.000184415 2.3932e-05 0.000190338 0.000370074 0.000391635 0.000152258 4.08367e-05 0.000375639 4.26042e-05 2.37599e-05 0.000155017 0.000351334 0.000103839 7.99271e-05 0.000283963 4.79728e-06 5.08011e-05 0.000149323 0.0432015 0.000282713 0.000813928 0.000214999 0.000305922 0.000225445 0.000218279 0.000155536 4.81285e-05 4.18926e-06 0.00015451 1.17407e-05 0.000301544 0.000303572 0.00100189 3.01099e-05 0.000143178 0.000633972 0.000543109 3.60869e-05 0.000143725 6.72443e-05 9.99048e-05 0.000163094 0.000321754 0.000173535 0.000177694 0.000352497 0.000319811 6.05114e-05 0.000192027 0.000293657 0.000373528 3.92265e-05 0.000187991 8.58841e-05 0.000431306 4.10755e-05 0.000125521 7.78502e-05 4.94153e-06 0.000929076 0.00030842 0.000107675 8.56981e-05 5.43041e-05 0.00014295 0.000286572 0.000115587 0.000182052 5.59692e-05 0.00031919 0.0571996 0.000353516 0.000146137 0.000190346 0.000101381 0.000223726 0.000270688 5.93353e-05 0.00031341 0.000145255 5.91925e-05 0.000146027 0.00027631 0.000155142 0.00012374 0.000762279 7.52656e-05 1.04346e-05 0.000116326 0.000642237 0.000158645 0.00157669 4.67322e-05 0.000111515 3.8761e-05 0.000370634 0.000350488 0.000134408 0.000122543 0.000148951 8.40926e-05 0.000194866 7.52359e-05 0.000143774 0.000171911 0.000197406 7.08971e-05 4.5587e-05 3.45371e-05 0.000246397 4.0652e-05 9.62865e-05 0.000165798 2.83557e-05 0.000388961 0.000171173 0.000248661 0.000104673 0.000239364 9.07229e-05 0.000226256 0.000265014 3.58365e-05 0.0001745 0.00020616 0.000138133 9.70316e-05 9.05551e-05 6.44157e-05 0.000222862 0.000136847 8.34916e-05 8.26781e-05 6.15503e-05 5.6367e-05 5.17852e-05 0.000139742 6.78255e-05 4.72941e-05 7.26492e-05 4.33498e-05 6.25879e-05 9.48702e-05 5.9347e-05 0.000256145 0.000228662 4.55876e-05 6.53441e-05 6.93109e-05 0.000107803 0.000637422 0.000166544 7.1119e-05 0.000135382 0.000386005 4.4116e-05 0.000126283 5.21849e-05 0.000520222 0.000213237 0.000145246 0.000107984 0.000291396 0.000203407 3.81494e-05 0.000176454 6.78505e-05 0.000143896 6.32783e-05 0.000238448 3.42233e-05 0.000120022 0.00013327 0.000273468 0.000248538 0.00010296 8.84958e-06 9.50454e-05 0.000327555 0.000253307 0.000147079 0.000163092 9.56535e-06 0.000618123 0.000300251 0.000329414 0.000180076 0.000515076 6.75828e-05 5.1626e-05 0.000141156 4.7169e-05 0.000104383 9.8215e-05 9.35401e-05 0.000187661 8.42627e-05 9.15431e-05 3.19028e-05 5.10276e-05 4.56138e-05 0.000216584 0.000180976 0.000377146 9.90914e-05 5.76373e-05 2.24774e-05 0.000135655 0.000180918 0.059211 9.1919e-05 8.53673e-05 0.000211349 0.000146891 9.15193e-05 0.00116316 0.00106909 0.00016875 0.000184075 2.21565e-05 0.000478675 0.000379055 4.4885e-05 7.8513e-05 7.82618e-05 0.000413989 0.000102655 0.000209682 1.87463e-05 0.000143292 0.000141971 0.000176522 0.000378098 0.00017635 0.000444521 0.000131161 0.000183122 0.000308101 9.49092e-05 0.000202035 0.00035654 0.000100346 0.000105074 0.000249195 0.000190001 0.000167534 0.000321804 0.000132407 0.000269347 0.000216618 5.13922e-05 0.00011872 0.000485468 0.000312952 0.00015166 0.000177613 0.00026772 0.000189609 0.000243197 0.000115111 0.000229797 0.000132459 0.000221968 0.0401824 0.000361211 0.000794253 0.000168612 6.57284e-05 0.0001376 0.030403 8.23831e-05 8.96345e-05 0.00011905 0.000212108 0.00017406 0.000502247 0.000626168 7.4505e-05 8.74936e-05 5.34332e-05 0.000243357 0.000110593 7.87884e-05 0.000329936 0.000281176 0.000196615 9.49413e-05 0.000135472 0.000128012 7.22716e-05 0.000315582 0.000416886 0.000175109 3.493e-05 4.04681e-05 0.000331952 1.14978e-05 8.20445e-05 0.00017048 0.000212595 6.06181e-05 0.000163792 0.000139246 0.000715952 0.000172032 8.35018e-05 3.46007e-05 7.44982e-05 0.0570484 0.000163938 0.000146706 0.000352685 2.73466e-05 0.00098241 2.71852e-05 0.000223118 0.000184196 0.000248756 2.67644e-05 3.30516e-05 0.000333686 0.000818153 0.000131101 0.000176872 6.87309e-05 0.000155064 0.000166725 0.000112995 0.000117314 0.000142414 0.000143124 3.34819e-05 0.000106592 0.0005838 4.79848e-05 0.000165816 0.000246901 2.00619e-05 0.000105641 5.74975e-05 0.00013465 0.000116627 0.000361936 0.00792132 0.000411108 0.000241354 5.14911e-05 0.000201977 0.000100631 0.00029847 3.40721e-05 4.62811e-05 0.000184186 6.98715e-05 0.000276023 0.171628 0.00023426 7.84422e-05 0.000355605 3.89543e-05 0.000244527 5.7069e-05 0.000143529 0.00015932 7.89145e-05 0.000383743 0.000132299 0.000818791 0.00027815 0.000185619 0.000180703 0.000105954 0.000860355 0.000135023 0.000131457 6.26789e-05 0.000274409 0.000110426 0.000293352 0.000283681 7.71707e-05 3.54014e-05 0.000168606 4.34589e-05 6.32173e-05 0.000519673 2.24894e-05 0.000480945 0.000161591 0.000150687 0.000110917 3.95126e-05 0.000154855 0.000408486 0.000210075 5.38849e-05 0.000458845 0.00192536 0.000291812 0.000215015 0.000309271 0.000171554 0.00019672 6.49819e-05 0.000157818 0.00011376 0.0001683 0.00026311 0.000106749 0.000176043 8.24923e-05 0.000321006 0.000905652 0.000116338 0.000517438 4.23208e-05 0.000181112 6.10335e-05 7.81833e-05 0.000195261 0.000239288 9.13559e-05 0.000172334 0.00020427 0.000687113 3.27311e-05 0.000106937 0.000208551 0.000233158 4.15688e-05 2.55737e-05 3.85633e-05 0.000975804 0.000920498 0.000169311 0.000276871 0.000202633 0.000227449 0.000200735 0.000137101 0.000142052 0.0159013 0.000152464 0.000205165 0.000213107 0.000103707 6.22369e-05 0.000135366 0.000206579 0.000398428 0.000113618 4.42141e-05 0.000115247 9.25767e-05 5.57747e-05 0.000132483 0.000285601 1.70948e-05 0.000329436 0.000133562 0.000329357 0.000119854 0.000166863 0.000161465 0.000234129 6.06893e-05 0.000204663 6.63707e-05 0.000134524 1.80924e-05 0.000241997 0.000304235 8.45117e-05 0.000106069 0.000216716 9.4558e-05 0.000602038 0.000118304 7.85579e-05 5.34984e-05 
3.94083e-05 4.24988e-05 6.64275e-05 1.42951e-05 5.77274e-05 0.0381791 0.000194557 6.90177e-05 0.000106066 3.8031e-05 7.13362e-05 5.0141e-05 4.46204e-05 2.90693e-05 4.89938e-05 3.23216e-05 7.08394e-05 9.23479e-05 4.21647e-05 4.07765e-05 4.15299e-05 4.15418e-05 4.04481e-05 3.16894e-05 1.47039e-05 7.78142e-05 9.13358e-05 5.06507e-05 1.11253e-05 5.64165e-05 7.04071e-05 3.37757e-05 7.52458e-05 2.90775e-05 7.19705e-05 5.62622e-05 3.30815e-05 2.93192e-05 5.61522e-05 4.86704e-05 0.000134164 2.976e-05 1.31199e-05 6.28905e-05 0.000162438 2.92517e-05 0.000116434 4.11062e-05 1.98449e-05 4.99871e-05 1.81599e-05 9.94244e-05 2.97658e-05 6.04919e-05 2.88937e-05 5.76976e-05 2.29293e-05 5.76098e-05 5.85874e-05 2.37152e-05 8.0129e-05 0.000137846 5.36552e-05 3.68873e-05 3.59052e-05 1.50181e-05 4.27156e-05 0.00938374 0.000135924 6.53108e-05 5.98402e-05 2.24409e-05 7.32865e-05 2.88554e-05 7.13432e-05 7.5882e-05 0.000104871 0.0169585 3.77243e-05 1.97626e-05 5.58604e-05 9.25013e-05 3.71467e-05 4.48482e-05 0.000227258 0.000106747 7.81158e-05 3.94681e-05 1.70292e-05 7.99744e-05 6.2521e-05 6.04082e-05 4.69351e-05 6.65142e-05 0.0104304 2.35057e-05 3.36779e-05 0.0287053 6.80492e-05 2.35755e-05 1.96831e-05 4.54334e-05 6.87659e-05 4.30125e-05 1.83954e-05 2.1585e-05 1.2212e-05 5.4425e-05 9.33371e-05 2.42475e-05 0.0121202 0.000109212 0.000102815 2.32487e-05 0.000100907 5.37089e-05 5.90701e-05 4.7995e-05 6.12942e-05 9.10293e-05 3.23831e-05 9.81678e-05 6.51709e-05 5.49524e-05 5.87268e-05 3.90768e-05 2.69228e-05 4.07279e-05 4.02201e-05 5.38747e-05 8.52216e-05 8.02076e-05 0.0416026 7.0812e-05 8.87974e-06 4.79478e-05 0.000127665 2.18467e-05 8.18655e-05 7.54474e-05 4.04348e-05 2.78084e-05 7.82007e-05 6.11616e-05 6.72479e-05 2.47849e-05 4.95334e-05 3.12385e-05 6.54706e-05 5.60087e-05 9.22047e-05 8.37249e-05 0.000293914 3.79894e-05 9.39868e-05 6.16791e-05 8.6208e-05 1.82683e-05 0.000327255 0.000102753 8.07855e-05 3.85036e-05 4.98682e-05 8.79205e-05 5.31648e-06 0.000104011 5.10191e-05 4.85416e-05 4.62005e-05 6.86711e-05 2.01703e-05 5.93873e-05 0.00014489 4.94394e-05 7.22088e-05 1.75429e-05 8.0908e-05 0.000121243 5.50575e-05 0.0360243 6.62035e-05 8.19574e-05 5.69617e-05 7.85755e-05 0.000135152 0.0415185 4.40025e-05 6.27382e-05 0.000286442 0.000161197 5.27226e-05 7.21623e-05 9.22822e-06 4.79116e-05 6.15584e-05 3.41303e-05 9.00766e-05 0.00018248 3.58951e-05 0.0158922 3.97049e-05 3.75868e-05 6.87124e-05 8.54836e-05 2.80564e-05 4.57317e-05 3.97787e-05 0.0193144 7.82278e-05 0.00027125 5.95682e-05 2.00453e-05 4.41063e-05 6.12958e-06 2.95697e-05 4.95263e-05 0.000120151 0.000103268 9.54904e-05 3.11609e-05 8.20537e-05 4.4914e-05 0.000132132 2.88541e-05 4.66187e-05 7.76932e-05 0.0223811 4.45978e-05 8.12332e-05 5.09828e-05 3.30888e-05 5.6966e-05 8.23875e-05 7.86797e-06 4.15887e-05 8.81057e-06 3.87372e-05 4.71015e-05 0.000121236 1.67318e-05 3.79773e-05 4.69893e-05 2.71816e-05 9.68284e-05 8.80767e-05 2.24628e-05 7.04749e-05 4.64569e-05 2.98308e-05 6.75059e-05 6.52346e-05 2.34821e-05 3.36031e-05 6.05502e-05 4.14154e-05 3.78307e-05 7.10036e-05 4.75407e-05 6.98198e-05 3.46379e-05 5.90673e-05 6.10764e-05 0.000125392 5.23193e-05 6.69137e-05 0.000174615 6.77405e-05 0.000162102 3.12703e-05 9.02684e-05 2.05367e-05 0.000114299 6.14926e-05 1.61586e-05 5.83756e-05 6.65534e-05 4.65897e-05 1.88865e-05 7.40562e-05 2.7363e-05 2.62713e-05 0.0280004 5.18843e-05 3.648e-05 5.36032e-05 4.67472e-05 5.18232e-05 6.6978e-05 3.5983e-05 1.24244e-06 3.16605e-05 0.000109007 7.10582e-05 3.49934e-05 2.22559e-05 3.15862e-05 4.7611e-05 9.05506e-05 5.08472e-05 2.31881e-05 5.45246e-05 1.64915e-05 4.27898e-05 2.90527e-05 5.75238e-05 9.16417e-05 4.63548e-05 5.92759e-05 0.000107362 7.30712e-05 9.20696e-05 4.59057e-05 5.54514e-05 2.71075e-05 5.66295e-05 0.00012442 6.02406e-05 9.19252e-05 6.59679e-05 0.000102726 4.80939e-05 0.000117089 0.000310866 7.59578e-05 2.90437e-05 7.65998e-05 6.7453e-05 7.27562e-05 3.48213e-05 0.000111562 3.77439e-05 2.98598e-05 8.89807e-05 5.72429e-05 4.1215e-05 0.00010674 5.28118e-05 7.05514e-05 4.39742e-05 2.77398e-05 5.25483e-05 4.69986e-05 5.18899e-05 6.39401e-05 1.64889e-05 4.1812e-05 4.82936e-05 4.47445e-05 8.78855e-05 5.22851e-05 3.72047e-05 2.98006e-05 4.48327e-05 0.0396883 8.16687e-05 2.71686e-05 5.4734e-05 4.04353e-05 4.79567e-05 2.32328e-05 4.97664e-05 0.000130573 0.000235616 6.45156e-05 2.99252e-05 9.66529e-05 3.67001e-05 2.44519e-05 3.34118e-05 6.31701e-05 5.84364e-05 2.84928e-05 5.52532e-05 3.33963e-05 4.03944e-05 0.000119276 2.76922e-05 0.0532526 5.15188e-05 5.41762e-05 4.76156e-05 3.77714e-05 7.62776e-05 0.000109972 3.67865e-05 0.000145255 2.16331e-05 5.69512e-05 5.70686e-05 8.19482e-06 6.98551e-05 0.019057 0.000149207 8.71175e-05 0.0563108 2.57637e-05 4.44428e-05 4.8009e-05 7.91451e-05 4.50095e-05 0.00031545 2.34338e-05 0.000133463 9.20116e-05 5.48662e-05 5.93745e-05 9.95877e-05 2.88364e-05 4.44237e-05 8.62079e-06 8.29485e-05 7.2428e-05 6.31271e-05 5.829e-05 0.000114585 8.88558e-05 8.08319e-05 0.0105098 3.90359e-05 8.55742e-05 8.29676e-05 7.21451e-05 5.72154e-05 6.63901e-05 4.3882e-05 8.74653e-05 5.9344e-05 1.19514e-05 5.89869e-05 9.06509e-05 3.82789e-05 5.43353e-05 1.38393e-05 5.88636e-05 6.64692e-05 0.000143142 4.99078e-05 4.12047e-05 0.000152521 2.96019e-05 5.33485e-05 4.46447e-05 2.25434e-05 5.07636e-05 3.3215e-05 2.97655e-05 3.56658e-05 2.83277e-05 0.0287296 8.52233e-05 1.94578e-05 7.16828e-05 5.14557e-05 3.21508e-05 0.000106553 5.10446e-05 3.39413e-05 1.50983e-05 7.20933e-05 2.45223e-05 0.00010481 7.96411e-05 0.000647109 9.9534e-05 3.99126e-05 4.60486e-05 2.17099e-05 6.06751e-05 1.11776e-05 9.35873e-05 7.27191e-05 1.50745e-05 5.24677e-05 5.21036e-05 9.78239e-05 9.20486e-05 7.05507e-05 6.4161e-05 0.000604182 4.39796e-05 5.24913e-05 3.64951e-05 4.50224e-05 8.86505e-05 7.21569e-05 1.85349e-05 9.22336e-05 1.19296e-05 5.75064e-05 4.82083e-05 7.49225e-05 0.0134557 8.35594e-05 3.89986e-05 3.45055e-05 6.62517e-05 6.63517e-05 4.21171e-05 7.7897e-05 3.35708e-05 2.36129e-05 2.19835e-05 2.97583e-05 5.73222e-05 0.000190242 4.91802e-05 7.95486e-05 6.94107e-05 5.74518e-05 2.02704e-05 0.000107039 3.77108e-05 4.15369e-05 4.43321e-05 7.58779e-05 3.97274e-05 9.3614e-06 4.85172e-05 6.84233e-05 4.39204e-05 2.19262e-05 7.3202e-05 7.1995e-05 6.99596e-05 6.21417e-05 3.33682e-05 3.59369e-05 0.000112546 7.49011e-05 3.81992e-05 0.000101741 0.000110823 2.2479e-05 0.000133161 0.000107785 3.57675e-05 5.04202e-05 3.71286e-05 7.18613e-05 4.11963e-05 5.16505e-05 3.29472e-05 5.82218e-05 2.47143e-05 3.91994e-05 4.23454e-05 4.20982e-05 4.76676e-05 1.5257e-05 6.0348e-05 9.4373e-05 0.000195803 5.54923e-05 5.20026e-05 5.65218e-05 8.30322e-05 2.85101e-05 3.29004e-05 6.42335e-05 5.53605e-05 0.0134787 5.4951e-05 2.12672e-05 2.80596e-05 9.23033e-05 2.1335e-05 7.69437e-06 8.61495e-05 5.66138e-05 4.26643e-05 4.98577e-05 6.75747e-05 5.0271e-05 2.4474e-05 4.40973e-05 3.21427e-05 5.84452e-05 4.92242e-05 5.66478e-05 9.6578e-05 3.94394e-05 1.61891e-05 2.27531e-05 5.92734e-05 8.49086e-05 2.29975e-05 3.3565e-05 4.00546e-05 1.2529e-05 8.86509e-05 6.07942e-06 3.32297e-05 9.7015e-05 8.15231e-05 4.5996e-05 5.78245e-05 0.000130282 5.89749e-05 6.61098e-05 7.46764e-05 2.96205e-05 5.65998e-05 2.92088e-05 6.77517e-05 6.14917e-05 5.52105e-05 3.05546e-05 7.0067e-05 2.7369e-05 5.08444e-05 7.20864e-05 5.92677e-05 3.10944e-05 7.84994e-05 3.42982e-05 4.18354e-05 7.19791e-05 3.13653e-05 2.8425e-05 4.78469e-05 4.86364e-05 7.15776e-05 0.000120166 5.11043e-05 1.45993e-05 0.0165536 9.38943e-05 2.98874e-05 7.72889e-05 4.53227e-05 4.68483e-05 6.03169e-05 4.05692e-05 3.89639e-05 7.32461e-05 5.54279e-05 5.55897e-05 7.51602e-06 3.0275e-05 5.36766e-05 5.25863e-05 4.57418e-05 2.07927e-05 8.97167e-05 3.44453e-05 3.01837e-05 4.90528e-05 4.03141e-05 8.27573e-05 2.58344e-05 3.31367e-05 4.01224e-05 0.000106168 3.92438e-05 7.44125e-05 4.30177e-05 6.49779e-05 4.85751e-05 4.19721e-05 7.40317e-05 1.56276e-05 3.47759e-05 2.85858e-05 4.55308e-05 0.000103339 0.000103255 7.30545e-05 0.000144512 5.08025e-05 6.25321e-05 4.37281e-05 5.11611e-05 3.86579e-05 3.37531e-05 5.91187e-05 3.23749e-05 5.43491e-05 8.38432e-05 6.49218e-05 0.000101526 2.97231e-05 0.0158358 8.29042e-05 6.32619e-05 1.82802e-05 7.97297e-05 6.59812e-05 4.07608e-05 3.63314e-05 9.62137e-05 0.0233463 0.030262 9.43049e-05 6.47691e-05 0.0466013 6.14414e-05 4.06419e-05 9.40223e-05 5.69484e-05 0.000114749 8.41448e-05 5.47019e-05 2.95849e-05 7.6289e-05 5.83519e-05 0.000143257 6.84871e-05 1.66276e-05 0.0114241 5.17894e-05 1.53675e-05 3.53233e-05 2.99974e-05 3.10993e-05 1.78356e-05 5.06956e-05 4.31978e-05 3.77564e-05 3.96556e-05 0.000132438 7.28554e-05 4.07999e-05 3.38705e-05 2.41245e-05 4.82398e-05 2.81962e-05 4.12169e-05 4.93212e-05 4.02245e-05 9.99417e-05 2.26189e-05 3.71929e-05 4.75988e-05 6.30564e-06 1.8261e-05 2.10113e-05 7.08307e-05 5.21329e-05 5.3624e-05 2.88536e-05 9.61282e-05 3.02186e-05 0.00021569 0.0300929 2.64888e-05 4.14712e-05 3.21554e-05 2.11919e-05 1.43104e-05 5.63174e-05 3.98764e-05 5.95895e-05 0.000110224 7.35239e-05 1.46265e-05 6.01472e-05 3.20635e-05 6.84819e-05 3.00986e-05 8.34508e-05 6.89004e-05 2.66915e-05 1.6279e-05 4.70596e-05 4.62499e-05 9.81662e-05 6.82964e-05 5.21733e-05 4.56312e-05 9.97727e-05 9.8241e-05 2.94339e-05 1.30473e-05 7.77993e-05 6.88813e-05 5.36924e-05 0.000104028 0.000134164 2.24934e-05 5.55587e-05 4.57531e-05 3.1461e-05 3.22654e-05 5.02227e-05 3.72325e-05 5.89183e-05 9.59351e-05 3.29318e-05 2.06239e-05 9.14789e-05 4.13033e-05 8.46188e-06 2.87827e-05 0.00013927 2.92682e-05 5.08186e-05 6.81044e-05 5.42958e-05 1.87939e-05 5.00375e-05 0.000257955 6.62749e-05 4.37044e-05 0.000101046 5.59403e-05 7.81162e-05 1.76621e-05 4.51944e-05 0.0204709 2.18789e-05 1.7906e-05 5.23632e-05 1.89061e-05 5.72151e-05 0.0130831 3.77974e-05 2.31724e-05 7.76137e-05 2.33187e-05 0.0369172 8.08959e-05 3.16866e-05 8.51356e-05 0.000109505 4.80431e-05 2.30735e-05 5.12097e-05 0.000220639 3.55178e-05 0.000115089 4.91461e-05 7.95018e-05 2.33897e-05 6.79686e-05 0.000103132 0.0369191 0.000554404 9.8859e-05 5.82735e-05 6.56806e-05 3.91506e-05 6.9534e-05 0.000108422 8.41572e-05 4.39399e-05 4.4143e-05 7.89884e-05 5.5358e-05 0.000144891 4.19835e-05 7.41948e-05 3.16364e-05 3.55641e-05 8.16233e-05 5.77305e-05 0.000102452 0.000102011 4.96597e-05 4.62062e-05 2.55223e-05 3.39182e-05 3.82998e-05 8.37973e-05 2.27283e-05 9.69685e-05 5.36194e-05 2.62311e-05 2.64611e-05 4.5104e-05 0.000146655 3.1921e-05 4.0315e-05 0.000106482 1.85662e-05 3.81355e-05 0.000215381 1.84705e-05 0.000186754 2.9469e-05 3.81128e-05 2.39418e-05 5.17853e-05 4.72774e-05 2.74995e-05 3.59823e-05 5.54187e-05 4.75313e-05 0.000135894 4.4572e-05 2.24163e-05 2.82893e-05 4.63261e-05 8.60999e-05 5.4084e-05 5.30733e-05 8.43131e-05 7.96107e-05 3.13841e-05 3.46787e-05 7.13978e-05 6.32797e-05 4.82237e-05 0.00035188 3.39107e-05 2.37832e-05 3.02229e-05 5.59176e-05 0.00011256 6.62981e-05 6.48399e-05 3.81126e-05 5.42628e-05 7.07818e-05 0.000147247 3.97014e-05 3.28608e-05 9.60305e-05 0.000227249 7.45407e-05 0.000271455 1.74176e-05 3.69111e-05 5.40326e-05 4.29603e-05 2.3501e-05 5.49165e-05 0.0625378 3.50341e-05 4.01243e-05 0.000309642 2.96131e-05 8.29091e-05 3.9397e-05 4.11989e-06 0.000105403 2.82635e-05 9.15045e-05 4.06716e-05 0.000432595 0.000177111 1.65556e-05 0.000180881 6.95618e-05 0.000150389 6.96076e-05 0.000311739 2.2546e-05 5.32604e-05 3.88988e-05 2.11097e-05 2.31304e-05 8.10379e-05 9.30597e-05 0.000145763 3.30705e-05 6.68822e-05 9.1885e-05 0.000127018 6.6771e-05 6.80028e-05 3.7359e-05 6.20216e-05 4.75364e-05 5.04734e-05 4.12024e-05 6.96173e-05 0.000104331 6.22235e-05 0.000257573 4.88803e-05 5.78718e-05 1.01056e-05 3.66382e-05 3.49329e-05 6.0441e-05 6.87476e-05 7.02105e-05 0.00015818 4.87139e-05 2.9073e-05 0.000101924 5.55288e-05 3.16489e-05 0.0397189 6.27139e-05 3.58453e-05 2.815e-05 7.32548e-05 5.14859e-05 4.54843e-05 3.17263e-05 6.72921e-05 5.52954e-05 9.24312e-05 6.8078e-05 9.53665e-05 5.77813e-05 5.13195e-05 4.04092e-05 7.78419e-05 
7.9903e-05 5.8722e-05 4.01463e-05 6.06907e-05 0.000103167 0.000116923 6.33812e-05 4.43972e-05 5.87102e-05 4.55207e-05 7.94492e-05 3.89651e-05 5.33792e-05 1.40304e-05 0.000128781 9.55498e-05 5.32759e-05 5.90797e-05 2.28854e-05 1.97812e-05 5.51392e-05 4.36671e-05 0.0357621 3.91865e-05 0.00012027 5.75336e-05 4.62049e-05 3.74802e-05 3.02618e-05 6.92221e-05 5.45903e-05 2.5684e-05 7.67463e-05 0.00010346 5.85587e-05 1.81695e-05 9.96781e-05 4.92067e-05 4.32771e-05 0.000167585 4.50267e-05 8.78667e-05 1.85485e-05 9.10611e-05 6.49054e-05 7.62343e-05 6.15103e-05 6.95976e-05 2.83664e-05 8.26148e-05 5.23925e-05 8.61672e-05 5.01389e-05 0.000109867 4.13295e-05 6.34044e-05 3.91727e-05 5.76086e-05 0.000128169 4.70154e-05 4.46958e-05 0.000111347 0.000116027 6.25608e-05 8.08956e-05 6.56128e-05 0.000212162 7.65913e-05 5.05345e-05 0.000153398 0.000173459 8.83118e-05 6.03463e-05 0.000103815 7.39787e-05 5.32145e-05 0.000114683 5.69129e-05 1.1814e-05 8.02081e-05 8.96815e-05 0.000107095 5.48091e-05 0.000105642 5.95921e-05 3.52815e-05 5.47371e-05 1.57985e-05 6.1889e-05 2.01986e-05 5.25128e-05 5.28518e-05 1.87967e-05 0.000106292 8.65541e-05 3.62658e-05 0.000108815 5.41925e-05 5.64534e-05 0.0377276 0.0340948 8.92944e-05 1.73061e-05 4.82045e-05 0.0525983 0.0536183 5.63603e-05 4.53338e-05 4.38016e-05 6.45213e-05 3.39994e-05 5.91043e-05 4.86613e-05 6.1526e-05 8.29021e-05 3.11578e-05 0.000163016 5.30532e-05 2.57659e-05 9.51848e-05 3.43949e-05 0.000126213 3.80282e-05 9.61645e-05 7.09275e-05 2.82794e-05 6.5711e-05 5.75132e-05 0.000268609 5.37461e-05 3.34631e-05 1.63949e-05 0.000103187 1.34193e-05 4.26867e-05 9.3616e-05 8.60467e-05 0.000113111 9.15319e-05 2.41124e-05 0.000127463 0.00010106 0.00010895 2.82985e-05 5.47173e-05 1.66851e-05 3.67698e-05 1.03732e-05 8.28387e-05 3.47814e-05 5.44101e-05 7.25556e-05 6.65359e-05 6.13423e-05 3.22468e-05 3.72864e-05 6.33815e-05 5.83263e-05 6.7113e-05 6.83773e-05 4.62213e-05 4.89469e-05 3.93687e-05 0.000161367 7.15069e-05 4.73079e-05 4.96479e-05 8.95027e-05 3.09309e-05 4.32136e-05 4.18541e-05 4.23714e-05 7.97391e-05 7.6473e-05 4.42816e-05 0.0155044 0.000174804 4.18425e-05 0.000120579 0.000111793 2.92296e-05 4.69735e-05 4.91574e-05 9.33978e-05 9.99238e-05 8.74579e-05 3.64156e-05 1.30558e-05 5.60276e-05 4.10417e-05 6.9361e-05 9.65994e-05 1.14914e-05 7.56867e-05 8.1455e-05 4.07934e-05 1.77898e-05 6.24667e-05 7.88794e-05 7.26957e-05 0.03767 9.33195e-05 5.9976e-05 3.81954e-05 2.25175e-05 2.48394e-05 8.18699e-05 6.80984e-05 4.15203e-05 7.51245e-05 1.69141e-05 4.25899e-05 6.64045e-05 3.40188e-05 6.6742e-05 2.4941e-05 4.85009e-05 0.000131283 5.43227e-05 0.000109511 5.81307e-05 2.76241e-05 5.85089e-05 2.33076e-05 2.43471e-05 0.000109293 7.65006e-05 0.000190963 9.6824e-05 7.14632e-05 0.000100125 5.75179e-05 7.47235e-05 4.05196e-05 0.000123551 5.21433e-05 0.0584794 6.08434e-05 8.64157e-05 5.37103e-05 0.000127225 3.04347e-05 3.19828e-05 8.06354e-05 5.98308e-05 5.7394e-05 3.45443e-05 1.69419e-05 9.02819e-05 7.63487e-05 0.00013541 1.0322e-06 3.54839e-05 2.79178e-05 4.15362e-05 5.56718e-05 7.2814e-05 1.7029e-06 7.65492e-05 2.88562e-05 4.3785e-05 7.50228e-05 5.46609e-05 4.59357e-05 7.73078e-05 5.1109e-05 4.73961e-05 5.37988e-05 0.000226542 9.00437e-05 4.87967e-05 3.68373e-05 5.27678e-05 0.000138857 0.000111692 2.94582e-05 6.47395e-05 7.02829e-05 2.50306e-05 0.000144876 2.25853e-05 7.8712e-05 0.061188 8.69412e-05 2.58018e-05 6.64071e-05 4.03776e-05 5.12988e-05 0.000190763 4.23047e-05 7.9303e-05 3.02445e-05 5.41393e-05 3.15927e-05 3.85754e-05 2.58499e-05 0.000139053 1.47165e-05 6.27987e-05 2.75527e-05 5.17124e-05 6.80513e-05 5.68616e-05 8.44119e-05 5.23747e-05 8.47132e-05 3.27625e-05 0.000106985 7.25068e-05 8.43803e-05 0.000136442 0.000101703 3.00241e-05 9.03108e-05 8.45937e-05 7.32757e-05 0.000100433 3.62649e-05 8.19317e-05 9.11734e-05 6.953e-05 2.70639e-05 4.35506e-05 5.92247e-05 6.08782e-05 3.30166e-05 5.35657e-05 4.53661e-05 2.73714e-05 6.42315e-05 1.86374e-05 0.000131053 6.00431e-05 5.69208e-05 1.12171e-05 4.21831e-05 5.01344e-05 0.000258481 2.35285e-05 2.04486e-05 0.000104806 4.1014e-05 0.000104726 0.000100574 3.09496e-05 6.53731e-05 8.18399e-05 2.03018e-05 5.24639e-05 4.36759e-05 4.30544e-05 5.4687e-05 6.40766e-05 8.99672e-05 0.00010816 7.28458e-05 3.00794e-05 3.83316e-05 8.90902e-05 5.08913e-05 1.94479e-05 3.46173e-05 6.35427e-05 8.37822e-05 7.24527e-05 0.000102669 2.07919e-05 2.63105e-05 1.89357e-05 7.46629e-05 5.41721e-05 8.94367e-05 4.30763e-05 0.000150019 0.00010022 6.74562e-05 6.28387e-05 0.000112285 0.000191137 3.75866e-05 5.19894e-05 9.23129e-05 9.13433e-05 2.19465e-05 9.7763e-05 5.77961e-05 7.56216e-05 5.63576e-05 2.92333e-05 5.90036e-05 9.22262e-05 0.000106773 8.09292e-05 6.32881e-05 0.000229983 0.0250756 7.96827e-05 9.13658e-05 4.54008e-05 3.74041e-05 2.58855e-05 3.0857e-05 8.50918e-05 6.49184e-05 1.30104e-05 9.2061e-06 8.91282e-05 0.00011141 5.37366e-05 0.0461326 2.81192e-05 2.64684e-05 7.06133e-06 8.77806e-05 3.38559e-05 1.41354e-05 6.33718e-05 0.000102346 0.0345756 5.64123e-05 3.10895e-05 7.58281e-05 0.000117676 4.68468e-05 8.20499e-05 3.40065e-05 0.000117992 8.93064e-05 7.40321e-05 3.25758e-05 5.48396e-05 6.89231e-05 3.61959e-05 7.20949e-05 3.48706e-05 0.000250119 7.1679e-05 1.23301e-05 6.23242e-05 3.4703e-05 3.72108e-05 2.13018e-05 6.22475e-05 3.85443e-05 1.57025e-05 0.000217274 0.000101615 5.28873e-05 4.14089e-05 4.83913e-05 2.99402e-05 3.06962e-05 4.64907e-05 6.03937e-05 3.43738e-05 0.000124258 6.41045e-05 3.75669e-05 7.18519e-05 9.05704e-05 3.02426e-05 7.93778e-05 6.69224e-05 2.56737e-05 8.63987e-05 1.68682e-05 1.79458e-05 6.73708e-05 1.84848e-05 9.42391e-05 0.000100146 6.78969e-05 5.03821e-05 0.000185648 5.21682e-05 8.65618e-05 8.86667e-05 5.58859e-05 6.78958e-05 0.00010477 3.90966e-05 2.34659e-05 3.67168e-05 9.03525e-05 0.000103825 0.0588443 6.85997e-05 0.0166668 0.000161429 0.000151758 0.000151659 6.96076e-05 9.85401e-05 3.09168e-05 8.09025e-05 5.31086e-05 4.50224e-05 0.000108502 7.8395e-05 1.5301e-05 0.000107944 4.65866e-05 0.000102209 0.000108633 6.94214e-05 1.88538e-05 2.71028e-05 1.79393e-05 5.34057e-05 2.91674e-05 0.000128259 1.48277e-05 0.000136434 1.47928e-05 7.84619e-05 7.37645e-05 8.43125e-05 4.46687e-05 6.05507e-05 7.43789e-05 2.54244e-05 2.09967e-05 3.40045e-05 7.93966e-05 5.05115e-05 3.61642e-05 2.32212e-05 0.000127399 2.23104e-05 1.53968e-05 0.000102123 0.00011498 2.30591e-05 3.09018e-05 8.35033e-05 6.59717e-05 6.67684e-05 8.81851e-05 4.50295e-05 2.66596e-05 0.0611842 0.000104319 0.000218765 1.74503e-05 4.92469e-05 4.00616e-05 3.68356e-05 0.000100933 4.79081e-05 2.7368e-05 0.000104681 0.000104101 4.09644e-05 0.000110869 3.69789e-05 9.79047e-05 7.34895e-05 7.07418e-05 8.75395e-05 0.000190085 8.47097e-05 5.60908e-05 3.83442e-05 4.78372e-05 4.62512e-05 2.08886e-05 9.99842e-05 0.000105882 6.70767e-05 0.000100337 4.71792e-05 6.94058e-05 7.88739e-05 2.94794e-05 2.06145e-05 6.20615e-05 4.23207e-05 5.88435e-05 1.92787e-05 3.80368e-05 2.21392e-05 3.89739e-05 1.93073e-05 2.6071e-05 0.000106434 0.000163468 8.12618e-05 5.55798e-05 3.84219e-05 5.65988e-05 4.11685e-05 5.48663e-05 4.09358e-05 2.65053e-05 2.36952e-05 5.84984e-05 6.62641e-05 7.0907e-05 3.53006e-05 9.99395e-05 1.72535e-05 4.36783e-05 4.9177e-05 3.42043e-05 0.000132215 6.72052e-05 6.29698e-05 6.0945e-05 0.000102064 7.61957e-05 1.66695e-05 0.000121824 6.86388e-05 0.000147983 3.67115e-05 0.000177561 4.57315e-05 2.69044e-05 2.44819e-05 8.32689e-05 3.15665e-05 5.69673e-05 6.20572e-05 4.42955e-05 3.25505e-05 7.79342e-05 5.62914e-05 2.42382e-05 6.58721e-05 6.96551e-05 3.45067e-05 1.65818e-05 0.000118957 8.1518e-05 5.63983e-05 4.44498e-05 5.83877e-05 5.19026e-05 7.99664e-05 4.99355e-05 3.67773e-05 9.71469e-05 0.00010257 9.43472e-05 5.20908e-05 0.000118015 5.01443e-05 0.000101909 3.81022e-05 5.34912e-05 6.19694e-05 5.51864e-05 7.8358e-05 3.06432e-05 6.74192e-05 0.00010595 0.00016866 4.51062e-05 2.79053e-05 2.97265e-05 0.000106506 7.19334e-05 2.92711e-05 0.000163107 5.84863e-05 4.8818e-05 6.89493e-05 8.25275e-05 0.000158415 4.69792e-05 5.2207e-05 4.09206e-05 6.91428e-05 1.31019e-05 2.72669e-05 2.97809e-05 0.000138585 8.64428e-05 9.3299e-05 7.48447e-05 4.65677e-05 3.20572e-05 0.000121116 5.15729e-05 8.75544e-05 5.70695e-05 7.62515e-05 6.88924e-05 7.63826e-05 3.19837e-05 3.83944e-05 7.48158e-05 7.35561e-05 0.000109839 0.000104232 7.14055e-05 8.21414e-05 4.8144e-05 2.12985e-05 0.000110448 4.28729e-05 9.37024e-05 5.24317e-05 8.66078e-05 7.38789e-05 0.000117206 4.93799e-05 6.32073e-05 5.21785e-05 5.55935e-05 9.6063e-06 3.49277e-05 1.27078e-06 0.000135999 3.23403e-05 0.000112324 5.59427e-05 0.000115933 3.70349e-05 7.10179e-05 5.48115e-05 2.70631e-05 7.78343e-05 2.82024e-05 3.28758e-05 1.84047e-05 0.000104719 9.07152e-06 2.93419e-05 2.82194e-05 5.87777e-05 4.46435e-05 0.000116933 0.0001122 7.89057e-05 2.58874e-05 2.68179e-05 7.75428e-05 4.34086e-05 4.16695e-05 0.000106492 0.0550257 3.04501e-05 5.03269e-05 3.06967e-05 5.35752e-05 2.32939e-05 3.14359e-05 2.92982e-05 0.000116492 9.29248e-05 4.73869e-05 4.17432e-05 9.92121e-05 0.0391134 3.57468e-05 7.36492e-05 0.000116467 9.77962e-05 4.00295e-05 3.219e-05 5.98359e-05 5.66707e-05 7.66697e-05 3.34041e-05 7.05288e-05 7.97974e-05 5.47492e-05 3.95081e-05 9.22322e-05 0.000101335 0.000142824 4.05518e-05 7.49827e-05 0.000144528 4.52094e-05 3.85381e-05 7.32969e-05 8.10621e-05 0.000166215 7.44622e-05 2.3016e-05 5.67343e-05 0.000110954 3.55082e-05 6.88256e-05 3.68561e-05 1.36143e-05 8.15045e-05 0.000107342 7.36098e-05 0.0297953 3.19183e-05 4.66136e-05 6.97754e-05 4.3563e-05 2.92573e-05 6.40139e-05 0.00011581 1.30238e-05 5.04287e-05 5.46063e-05 4.75605e-05 0.000147855 2.5986e-05 5.43026e-05 4.25876e-05 0.000127781 7.68669e-05 4.86916e-05 2.69417e-05 5.61208e-05 4.58793e-05 8.69853e-05 6.175e-05 6.27928e-05 2.7751e-05 0.000123656 6.85845e-05 8.73489e-05 4.08247e-05 6.16094e-05 8.77779e-05 4.12774e-05 0.000109345 4.57961e-05 0.000131088 5.67396e-05 5.0497e-05 8.12876e-05 7.24523e-05 9.86979e-05 8.68314e-05 3.00783e-05 5.07426e-05 8.13745e-05 0.000108938 3.05378e-05 4.78505e-05 6.78897e-05 0.000104827 7.65587e-05 1.41284e-05 7.594e-05 4.29681e-05 5.79171e-05 3.36481e-05 1.75484e-05 6.37583e-05 0.000116028 4.33041e-05 4.08963e-05 0.000172344 5.18583e-05 2.64885e-05 5.85761e-05 4.14801e-05 2.13593e-05 9.99959e-05 8.51027e-05 5.39733e-05 4.27642e-05 2.34373e-05 2.05833e-05 6.14458e-05 5.31191e-05 7.51022e-05 4.09435e-05 8.1903e-05 8.63433e-05 2.99785e-05 2.53329e-05 9.00181e-05 8.85469e-05 4.12579e-05 1.80559e-05 5.21391e-05 6.33724e-05 0.0603702 5.06066e-05 0.085664 3.44633e-05 1.50378e-05 5.72726e-05 6.64968e-05 4.63286e-05 4.86497e-05 1.14981e-05 6.03045e-05 3.76449e-05 6.36167e-05 3.87405e-05 8.40524e-05 5.02552e-05 4.1942e-05 0.000104557 4.26012e-05 0.000108349 8.06959e-05 4.38461e-05 4.9929e-05 6.545e-05 8.05449e-05 5.90756e-05 0.000142438 4.81268e-05 6.02523e-05 5.41726e-05 5.38697e-05 0.000120394 6.27533e-05 8.12289e-05 5.82582e-05 8.57151e-05 2.24113e-05 8.78548e-06 0.000112868 0.000489779 5.05582e-05 5.6638e-05 3.1134e-05 6.67126e-05 8.49489e-05 0.000109653 6.55562e-05 3.74443e-05 0.000180532 5.70392e-05 2.8641e-05 8.44508e-05 8.36033e-05 5.77659e-05 5.76047e-05 3.32174e-05 0.000134597 2.88325e-05 2.17341e-05 6.30568e-05 5.61133e-05 8.91225e-05 0.000103301 2.74227e-05 8.95234e-05 8.24705e-05 3.03366e-05 2.53506e-05 7.06992e-05 3.8327e-05 4.87216e-05 5.17298e-05 5.20746e-05 5.52052e-06 1.41846e-05 0.000239552 7.33893e-05 5.14867e-05 6.07528e-05 0.000129677 4.29942e-05 2.73166e-05 5.93066e-05 8.03513e-05 3.38157e-05 0.0367238 4.05974e-05 6.81411e-05 1.25238e-05 6.47556e-05 0.00011645 5.05496e-05 4.83124e-05 7.55072e-05 7.63286e-05 9.14193e-05 5.04957e-05 6.81265e-05 0.000137031 5.65177e-05 0.000217487 4.05144e-05 5.87178e-05 7.08617e-05 3.0877e-05 0.000149812 5.79286e-05 4.80135e-05 2.87635e-05 3.80306e-05 8.97075e-05 4.0201e-05 4.1493e-05 0.000106083 2.95662e-05 4.72093e-05 2.92401e-05 5.00112e-05 3.94659e-05 5.47297e-05 0.000107991 8.01014e-05 
0.00019963 5.81594e-05 0.000141132 4.33356e-05 0.000167969 0.000131848 8.67606e-05 9.72511e-05 0.000215436 4.68773e-05 8.15176e-05 0.000111905 5.13393e-05 5.3742e-05 0.000203879 0.000238264 0.000125622 0.000145593 0.000205006 4.25537e-05 0.000143002 1.32928e-05 0.0202863 0.000176513 0.000130506 0.000122155 0.000111314 6.57761e-05 6.16046e-05 4.0845e-05 4.2459e-05 5.11011e-05 5.53921e-05 0.000175001 8.79749e-05 3.68211e-05 0.000121184 0.000127505 9.24308e-05 0.000125114 0.000162946 9.45519e-05 1.68674e-05 0.000106312 5.47096e-05 0.000119678 0.000342201 6.0923e-05 7.47756e-05 0.00011501 4.18266e-05 8.40812e-05 6.66669e-05 0.000365347 4.49055e-05 5.01708e-05 0.000123945 0.000288252 0.000246289 9.74369e-05 0.00282828 8.1475e-05 0.000420975 0.000141556 6.03364e-05 5.73663e-05 0.000256636 3.32504e-05 8.76111e-05 7.61386e-05 0.00269521 6.87465e-05 0.00013754 0.000147584 9.0291e-05 4.01115e-05 5.03096e-05 7.18503e-05 0.00013919 1.98488e-05 0.000154851 6.93903e-05 0.0002644 0.000162081 0.000153391 0.000278432 0.000100105 0.000158788 0.000125959 7.42879e-05 0.0100001 0.000174469 5.5661e-05 0.000106264 7.21e-05 8.5528e-05 0.000178989 8.02536e-05 0.000144492 0.040558 0.0266665 6.84335e-05 6.86516e-05 9.22359e-05 0.0442138 0.0261612 7.46526e-05 8.80124e-05 4.40749e-05 6.95427e-05 4.24647e-05 8.8929e-05 0.000131007 3.54391e-05 0.000122 0.000119812 0.000388688 0.000170575 2.85374e-05 0.000153114 3.69704e-05 0.000288795 6.14003e-05 6.19558e-05 9.56009e-05 8.7348e-05 5.51008e-05 7.37672e-05 0.00276751 5.5966e-05 0.000103697 2.76165e-05 0.000106935 4.72658e-05 0.000131205 0.00353782 0.000224083 3.95031e-05 0.000167494 0.000102821 0.00020631 8.1357e-05 4.78411e-05 4.43247e-05 7.57555e-05 3.54077e-05 8.56346e-05 3.74623e-05 0.000269184 0.000117913 8.05411e-05 9.41221e-05 7.2946e-05 2.12875e-05 0.000124246 6.68372e-05 3.92729e-05 0.000149712 8.01148e-05 9.75446e-05 0.000117376 0.00018983 3.14103e-05 0.000197736 3.1505e-05 5.37164e-05 9.47849e-05 3.48865e-05 9.41269e-06 4.80322e-05 5.59033e-05 7.29348e-05 0.000107451 0.000128288 0.000100084 0.0132996 0.000231366 9.51517e-05 0.000148105 0.000190275 4.4389e-05 0.00014745 0.000257331 0.000351194 4.1303e-05 0.000136741 5.51162e-05 2.46763e-05 3.65421e-05 6.60782e-05 6.55024e-05 0.000128124 8.71623e-06 0.00533232 6.87856e-05 0.000127466 7.0185e-06 0.000123038 4.00301e-05 4.02269e-05 0.0488902 0.00212099 8.34258e-05 2.83137e-05 2.74564e-05 9.3534e-05 0.000119982 6.74845e-05 0.000183917 7.8011e-05 5.09931e-05 4.9671e-05 9.97277e-05 2.70619e-05 5.82784e-05 7.5246e-05 8.92605e-05 4.29e-05 9.40025e-05 8.74346e-05 0.000111445 3.03685e-05 0.000200519 5.76627e-05 5.42147e-05 0.000108215 9.23032e-05 0.000153393 0.000346019 0.000134295 6.57746e-05 0.000223097 0.00019441 6.26722e-05 8.81791e-05 0.000169438 0.0559141 0.00013927 0.000163797 0.000213241 0.000149644 2.05522e-05 9.29687e-05 0.000121875 0.000105386 0.000121873 0.000109776 5.32771e-05 0.000128997 8.33755e-05 0.000247637 4.21886e-06 4.4432e-05 0.000329531 2.20847e-05 4.07818e-05 0.000184734 4.47959e-05 0.000117466 3.80019e-05 0.000133952 0.00519556 0.000196204 0.000125075 4.72772e-05 9.0296e-05 5.6446e-05 1.96424e-05 6.14932e-05 0.000315335 8.23524e-05 7.24451e-05 3.04639e-05 0.00293173 0.000185583 5.95659e-05 9.68798e-05 5.86787e-05 1.30135e-05 6.22077e-05 4.0918e-05 8.79158e-05 0.050498 0.000246442 1.72254e-05 9.39628e-05 0.000134075 4.93493e-05 0.000362124 2.05786e-05 8.9143e-05 0.000305051 8.25795e-05 7.80708e-05 9.38963e-05 1.98117e-05 0.000171821 5.2656e-05 0.000130851 8.8446e-05 0.00014234 9.6569e-05 0.000202186 0.000154302 0.000128682 0.000410244 5.74392e-06 0.000108679 0.000125692 5.50387e-05 0.000154395 0.000134836 0.000110261 7.88994e-05 0.000221807 9.35046e-05 7.53747e-05 9.97087e-05 0.000154459 0.000117819 7.95665e-05 6.06751e-05 8.7917e-05 0.00010264 7.64436e-05 4.95016e-05 4.69961e-05 8.63345e-05 1.01383e-05 8.27719e-05 3.90553e-05 7.37904e-05 8.6319e-05 7.52622e-05 2.20924e-05 0.000155695 0.000114825 0.000166426 3.37607e-05 3.13774e-05 0.000268186 3.99756e-05 0.000267763 0.000215189 4.45964e-05 5.55283e-05 0.000311368 2.5314e-05 8.71533e-05 3.28778e-05 1.06248e-05 0.000171881 5.97054e-05 0.000115836 7.23035e-05 8.77299e-05 9.58486e-05 0.000112613 5.00112e-05 9.28842e-05 4.17644e-05 0.000103537 8.27287e-05 0.00011291 5.32273e-05 0.000263079 6.48607e-05 5.81408e-05 4.50054e-05 0.000109512 8.68358e-05 0.000372042 9.12973e-05 6.95799e-05 0.000158927 9.28014e-05 7.93147e-05 0.000245904 0.000116703 3.19679e-05 0.000123386 0.000108755 0.000235591 7.39944e-05 0.000268279 0.000169527 0.000140923 5.56455e-05 9.76271e-05 8.56428e-05 0.000150566 8.8665e-05 6.13088e-05 4.56714e-05 0.00026245 0.0183631 0.000198101 0.000208623 0.000159372 7.30945e-05 3.93541e-05 8.54765e-05 0.000167344 8.67476e-05 6.64627e-05 3.24603e-05 0.000124581 0.000220811 8.76956e-05 0.00055016 0.000168611 0.000128912 6.5022e-05 0.000249306 6.69825e-05 7.58385e-05 0.000187026 7.53116e-05 0.020834 0.00015794 5.34778e-05 9.60383e-05 0.000151244 7.89272e-05 5.59297e-05 0.000132198 0.000211012 6.43315e-05 0.000323208 5.5147e-05 0.000128508 5.59951e-05 6.85976e-05 8.05311e-05 0.000120824 0.00847425 5.37776e-05 0.000101844 4.07198e-05 4.73536e-05 0.000136037 1.87629e-05 4.86128e-05 1.98341e-05 0.000262206 9.1554e-05 0.000100961 9.89164e-05 8.87668e-05 0.000147881 9.29349e-05 6.86731e-05 6.57039e-05 3.57613e-05 0.000161343 9.23147e-05 7.04949e-05 2.23803e-05 6.83688e-05 7.14373e-05 0.0110248 0.000167212 0.000196882 8.26891e-05 9.64305e-05 1.88255e-05 1.13329e-05 0.00861288 6.21583e-05 0.000162581 0.00812588 0.000154209 3.69395e-05 0.000275467 0.000147069 9.58476e-05 9.05339e-05 0.000156294 0.000167179 0.00011139 6.85511e-05 5.18702e-05 0.000120629 0.000105053 0.000469256 0.0559773 6.66885e-05 0.0235512 0.00767909 0.0044679 0.000163898 4.13426e-05 8.6274e-05 9.5942e-05 0.000100393 3.11629e-05 0.00794145 0.000175928 0.00015833 4.22083e-05 0.000130927 9.23669e-05 0.000126982 0.000136967 0.000113067 2.15363e-05 0.000142177 5.15506e-05 8.19291e-05 6.243e-05 0.000175003 1.52976e-05 7.9896e-05 3.87686e-05 0.000152148 0.000101443 7.24181e-05 8.52653e-05 2.94219e-05 8.8357e-05 9.52084e-05 0.000234907 0.000104962 8.42164e-05 0.000158898 4.17285e-05 3.21045e-05 0.000111123 0.00619898 0.00144873 0.000143497 0.00022726 2.93084e-05 3.54561e-05 0.000180774 4.52483e-05 0.000238734 5.40118e-05 6.11289e-05 2.83659e-05 0.0492031 0.000284855 6.54812e-05 0.00017729 0.00391345 6.0624e-05 8.67438e-05 0.000274529 6.08595e-05 8.60805e-05 0.000145874 6.10753e-05 0.000267815 0.00013814 9.39423e-05 0.000212328 2.88632e-05 8.92489e-05 4.66247e-05 0.000245523 9.04627e-05 9.94492e-05 5.20808e-05 4.16401e-05 8.59454e-05 1.89856e-05 0.000142725 0.0100485 7.30162e-05 6.54631e-05 0.000103507 8.59652e-05 7.61922e-05 5.72754e-05 1.03824e-05 6.80426e-05 0.000177255 4.43918e-05 5.99989e-05 7.36323e-05 5.75794e-05 4.22673e-05 3.57995e-05 5.44685e-05 3.12371e-05 0.000135362 0.000255892 6.9156e-05 2.65847e-05 0.000106998 3.94911e-05 5.2955e-05 6.30112e-05 4.8156e-05 0.000123806 0.000119008 6.27184e-05 0.000146902 2.90939e-05 0.000280875 8.42362e-05 5.91144e-05 0.000100881 0.000100126 8.86634e-05 0.000207018 4.0103e-05 9.12229e-05 0.000181497 8.73556e-05 0.000135854 8.29595e-05 0.000139292 0.00031464 2.75621e-05 7.27543e-05 3.71617e-05 4.74295e-05 4.72305e-05 7.85909e-05 8.06945e-05 0.000102519 7.29441e-05 0.000120417 8.88006e-05 0.000102126 2.67164e-05 6.54167e-05 7.73203e-05 4.26686e-05 8.82121e-05 6.68269e-05 0.000133836 0.00012742 0.000374451 7.74365e-05 0.000190621 8.95952e-05 0.000110593 0.00010461 3.77717e-05 0.000163167 8.24256e-05 5.67135e-05 0.000100148 0.000122614 0.000236591 3.22205e-05 7.09108e-05 4.67165e-05 5.13405e-05 5.81889e-05 0.000293543 3.04862e-05 9.72428e-05 5.84704e-05 0.000261561 0.0001812 6.54181e-05 8.7053e-05 4.87428e-05 0.000162289 0.000104693 0.000153366 0.000213859 8.20823e-05 0.000147871 0.000172555 0.000147715 1.50313e-05 5.89802e-05 8.86124e-05 0.000135416 6.37812e-05 8.12308e-05 0.000144886 0.000357041 8.20377e-05 0.000164725 0.000102064 9.58973e-05 9.20734e-05 0.000161162 9.8237e-05 0.000119506 0.000217713 7.98398e-05 0.000420136 0.0026257 0.000121147 7.6338e-05 0.000126366 0.000219017 0.000311034 8.89466e-05 5.1234e-05 7.64687e-05 0.000162513 2.50818e-05 0.000115884 0.000128825 0.000399653 0.00495493 0.000138888 6.88717e-05 0.000184698 8.44611e-05 0.000113158 8.23463e-05 0.00369342 1.56808e-05 9.66654e-05 4.65462e-05 2.11308e-05 9.22344e-06 0.000143992 0.00399728 0.000201573 3.61683e-05 5.93635e-05 7.21041e-05 5.30083e-05 0.000197263 3.14317e-05 4.96134e-05 0.000179184 0.000181953 9.89515e-05 4.23764e-05 4.914e-05 6.69883e-05 3.44335e-05 0.000277041 9.43632e-05 0.000142409 0.000198676 0.000141125 0.000123932 6.82134e-05 0.000105356 7.47235e-05 0.0342402 6.28351e-05 7.53327e-05 3.46835e-05 0.000100132 2.54539e-05 8.85617e-05 3.9867e-05 0.000109852 0.000167307 0.000130006 0.000106833 1.79661e-05 0.0344909 5.5471e-05 7.01361e-05 5.91871e-05 0.000143988 9.47985e-05 1.90561e-05 5.52927e-05 9.45391e-05 0.000145191 9.42273e-05 0.000173157 8.58245e-05 9.69433e-05 4.08672e-05 4.25367e-05 0.0129243 0.000366103 6.03283e-05 0.000171312 0.000185117 0.00013449 4.22118e-05 0.000100171 0.000182198 0.00706542 9.24143e-05 1.82909e-05 0.000146104 9.55133e-05 4.03071e-05 0.000144635 0.000153322 5.53483e-05 0.000123864 7.3953e-05 0.00010249 0.00555968 4.15767e-05 7.96952e-05 9.2253e-05 6.26515e-05 7.72705e-05 0.000143777 0.000104344 0.000210693 6.33398e-05 0.000125307 7.96871e-05 0.000120248 4.45329e-05 9.74535e-05 0.000121232 9.07363e-05 0.000108581 2.68565e-05 4.28343e-05 0.000222253 7.7735e-05 0.000141909 8.92135e-05 0.000133203 3.18275e-05 8.23951e-05 4.06053e-05 0.00015484 4.86187e-05 5.69508e-05 0.000144345 9.00919e-05 0.000161645 0.000101782 0.000158098 7.81345e-05 5.49387e-05 0.00013628 0.000115911 0.000215126 9.95073e-05 0.000120203 0.0095417 0.000139406 7.38826e-05 0.000105004 4.99008e-05 0.000267381 0.000175062 6.78055e-05 4.93454e-05 0.00013807 9.42834e-05 0.000113338 0.000157081 0.00830183 7.7723e-05 0.000199339 5.72505e-05 9.09616e-05 0.000125147 0.000149618 0.000123467 9.23515e-05 9.79016e-05 4.14107e-05 0.000139732 4.78624e-05 0.000114568 6.99103e-05 0.0001306 3.76468e-05 2.97096e-05 7.67978e-05 6.25842e-05 6.14739e-05 0.000299022 0.000142916 3.82168e-05 8.57404e-05 0.000146958 8.08451e-05 3.57898e-05 3.34431e-05 2.49391e-05 3.55755e-05 0.0379414 0.000242287 0.056051 9.34142e-05 9.84576e-05 0.000111218 0.000121505 0.000107183 9.96918e-05 4.25753e-05 0.000174492 5.48115e-05 8.88647e-05 0.000134254 4.79971e-05 0.000113088 4.26835e-05 0.000275585 8.65649e-05 0.000106356 0.000209906 8.30547e-05 3.02958e-05 2.83233e-05 3.29995e-05 0.00773454 0.00383166 0.0003581 9.6214e-05 0.000196622 9.06604e-05 0.0024498 6.33478e-05 0.000408354 2.07882e-05 0.000388215 7.31357e-05 0.00396979 8.57913e-05 0.000918923 0.000166011 6.84418e-05 3.17555e-05 8.78505e-05 0.000202172 0.000139847 9.21337e-05 8.21527e-05 0.000235423 7.77864e-05 4.26805e-05 0.000107037 5.93352e-05 8.26617e-05 0.000101339 2.6511e-05 7.5296e-05 0.00197177 5.05099e-06 4.78677e-05 2.22776e-05 0.000115687 6.66559e-05 2.98322e-05 0.000125523 0.000101914 3.79762e-05 0.000135716 7.10993e-05 5.864e-05 0.000132711 8.62733e-05 5.31636e-05 3.82416e-05 0.000135121 0.000519103 7.80542e-05 0.000112565 4.72891e-05 0.000138883 2.4165e-05 5.50107e-05 9.46349e-05 3.74417e-05 6.0736e-05 0.0463044 1.8032e-05 0.000320166 3.49793e-05 7.42207e-05 7.15378e-05 0.000115156 0.000123111 8.81819e-05 0.000126252 7.99851e-05 0.000127736 0.000131306 0.000128107 5.43555e-05 0.000375977 7.90582e-05 7.88799e-05 0.000117649 9.63892e-05 0.000203093 4.84333e-05 0.000199811 5.65912e-05 3.12777e-05 5.39752e-05 5.31141e-05 0.000122458 0.000193572 9.90546e-06 3.00156e-05 0.000115222 7.94152e-05 6.42231e-05 5.32036e-05 0.00012982 0.000163436 
0.000660855 6.08376e-05 0.000128986 0.000232543 7.96614e-05 0.000131105 0.000159028 1.86993e-05 0.000188365 8.49567e-05 0.000209801 0.000497213 0.000122722 2.82358e-05 4.05592e-05 5.67903e-05 5.36033e-05 0.000151047 3.70521e-05 2.11783e-05 2.78894e-05 0.000101026 8.00648e-05 0.000137191 0.000348746 0.000159139 0.000205559 0.000191297 1.76332e-05 0.000112486 3.75268e-05 3.17403e-05 0.000176968 0.00012896 4.24156e-05 7.57331e-05 0.000236988 7.17702e-05 0.000562056 0.000214547 0.000163062 8.79798e-05 5.92474e-05 0.000218004 0.000507976 0.000181531 0.000518123 9.23717e-05 0.000420342 4.47023e-05 0.000140918 0.000439648 0.000155612 0.000184607 7.13211e-05 9.90547e-05 8.96941e-05 6.99771e-06 0.000151967 0.000259026 0.000713601 3.32586e-05 4.00111e-05 7.7712e-05 5.68267e-05 0.0450342 0.000136951 0.000121628 0.000386112 0.000222832 0.0014068 3.90344e-05 0.000583079 0.000162218 0.000271678 0.000108264 0.000255831 4.07542e-05 8.12822e-05 0.000414796 0.000241253 0.000166851 0.000111035 4.05979e-05 0.00107189 0.000429173 0.000137994 6.6367e-05 0.000112348 3.08443e-05 0.00133235 0.000186776 0.000188442 0.000650011 5.10129e-05 5.50803e-05 0.000322981 6.75772e-05 0.000383594 8.99376e-05 9.02216e-05 0.000119921 0.000286441 6.46789e-05 0.00012696 6.58655e-05 0.000139366 6.29343e-05 0.000270992 0.000120859 2.51015e-05 0.000234716 0.000284139 3.22978e-05 0.00050631 8.8848e-05 0.000174271 0.000222415 0.000100737 0.000208625 9.97244e-05 0.000152697 0.000123338 0.000149194 5.49811e-05 3.44283e-05 0.000104249 9.5238e-05 0.00170806 8.80001e-05 0.000720726 0.000111687 0.00013084 4.6017e-05 6.31116e-05 0.000734154 0.000522663 3.11801e-05 0.00033599 9.31525e-05 4.14898e-05 5.39176e-05 9.17432e-05 2.25971e-05 1.862e-05 0.0021312 7.40453e-05 0.000306669 0.000186321 9.12596e-05 0.000550821 0.000119405 3.20345e-05 8.85445e-05 0.000308703 0.0007865 7.15898e-05 6.97255e-05 4.97145e-05 6.83646e-05 0.000112267 5.00206e-05 0.000114257 9.82271e-05 0.000185636 7.11012e-05 0.000155483 0.000367426 0.0510582 3.69262e-05 4.24465e-06 0.000239054 0.000129821 0.000110291 9.16059e-05 1.14171e-05 0.000341054 5.78662e-05 0.000121341 7.89404e-05 0.000112252 0.000217357 0.000238803 0.00019379 0.000130051 4.69944e-05 0.000140637 0.000236384 0.000445055 0.000172334 0.000154387 9.46843e-05 6.37187e-05 0.000600062 3.36568e-05 0.000143206 2.71676e-05 0.000366233 7.60635e-05 8.93795e-05 4.09931e-05 0.000353469 5.24096e-05 8.5771e-05 0.000172731 3.02396e-05 0.000123493 8.31956e-05 0.00220482 2.125e-05 6.79444e-05 7.7156e-05 1.47737e-05 2.97959e-06 4.4765e-05 0.000207244 4.42934e-05 3.41021e-05 0.0976117 6.2037e-05 0.000358456 2.41827e-05 0.000166447 1.95703e-05 0.000336928 7.07521e-05 7.78826e-05 0.000416769 0.000158973 0.000128887 8.686e-05 0.000132368 0.00313137 0.00019723 7.74186e-05 0.000878542 9.01446e-05 9.44076e-05 0.000200533 8.78015e-05 0.000106983 3.98112e-05 8.76121e-05 0.000664697 0.000146852 0.000293399 4.39305e-05 0.00035174 0.000107351 0.000322053 5.81321e-05 6.84243e-05 0.0455119 7.55599e-05 0.000113748 9.89859e-05 0.000153156 0.000183511 6.45896e-05 3.88005e-05 9.88887e-05 0.000891711 0.000450535 3.95443e-05 4.87615e-05 0.000637257 0.000137289 0.100564 0.000671277 0.000172562 4.9408e-05 0.000119206 0.000151028 0.00110915 0.000270781 0.000240173 8.96183e-05 7.58773e-05 0.000349794 0.000461307 0.000129415 0.000113453 6.77505e-05 0.000139807 0.00013224 0.000111987 0.00012806 5.48005e-05 0.000162367 0.000119238 1.78338e-05 0.000179283 0.000184022 0.00027185 1.20506e-05 0.000156746 7.12805e-05 0.000282226 6.10253e-05 7.17295e-05 7.14816e-05 0.000119991 2.60711e-05 0.000144136 0.000148253 0.000240372 0.000516544 7.99274e-05 0.000129032 0.000102693 0.000259557 0.000153636 0.00112352 0.000151593 0.000116177 0.000395946 0.000562187 0.000225691 0.000407562 4.2971e-05 0.000280193 0.000428894 0.000504891 0.000195616 1.27722e-05 0.000203721 0.000160274 0.000676752 0.000130009 0.000288591 0.00140745 5.89007e-05 0.000429307 9.43676e-05 0.00010601 0.000137143 0.000185418 0.000281036 0.000119619 6.98682e-05 0.000103547 7.77063e-05 0.000269111 7.05941e-05 7.22311e-05 9.84673e-05 0.000119992 6.18361e-05 8.5774e-05 0.000283662 3.12823e-05 6.93498e-05 0.000139305 6.59411e-05 7.5817e-05 4.07791e-05 0.000116958 8.87049e-05 0.00024551 1.31985e-05 0.000111174 0.000162247 0.000434381 0.000357414 2.29644e-05 0.000184789 0.000139837 9.95946e-05 3.48334e-05 0.000109174 2.77617e-05 2.19675e-05 0.000109145 0.000300948 0.000165883 7.94142e-05 0.000174749 4.45979e-05 0.000232185 3.60058e-05 0.000216955 0.00015155 0.000289267 0.000368619 0.000150452 8.15777e-05 0.00020588 2.73649e-05 8.24117e-05 8.44507e-05 0.000326454 6.62854e-05 7.28152e-05 0.000283272 0.000158829 7.9245e-06 0.000718393 0.000120111 0.000216544 0.000201395 9.83431e-05 0.000243963 0.00012931 0.000284097 1.15017e-05 0.000124273 0.000126626 0.000114429 0.000180694 5.28256e-05 0.000215759 0.000169485 7.30162e-05 0.000132448 0.000326541 0.000128369 0.000169171 0.000118145 6.8391e-06 0.000111245 8.17978e-05 0.000105833 0.000171752 0.000547962 0.00030298 0.000265267 7.07603e-05 4.10483e-05 0.000115674 0.000120843 0.000246285 0.000129479 7.33949e-05 0.000319101 2.509e-05 0.00104927 0.000192235 0.000129417 1.20279e-05 7.12872e-05 0.000126483 0.000206676 0.000148938 0.000310106 0.00014926 0.000117667 2.03323e-05 0.000159633 7.07474e-05 0.000123 3.84461e-05 4.68679e-05 3.10932e-05 0.000267498 0.000167083 8.52948e-05 0.000140853 0.000113695 0.000119091 2.42269e-05 0.00147204 5.7964e-05 0.000185809 0.000151224 7.92673e-05 0.000235913 5.95456e-05 0.000843165 0.0004644 0.000104573 0.000851325 0.000438197 1.42751e-05 0.00015157 0.00014049 0.000102233 0.000116988 6.39176e-05 0.000143119 0.000135916 0.000289994 0.00069392 9.05634e-05 2.99694e-05 0.000251427 0.000153948 0.000108039 2.72624e-05 0.000889546 0.000649796 0.000651502 8.1128e-05 0.000100126 9.50918e-05 0.000341192 0.000141939 0.000743181 9.63979e-05 0.000408558 3.34854e-06 5.8032e-05 0.000391751 4.05989e-05 7.36487e-05 0.000814541 0.000212975 0.000118565 0.000122236 0.000157337 0.000958423 0.00114242 8.1076e-05 0.000474994 5.61655e-05 0.000214792 0.000105797 0.000176266 0.000407126 0.000118476 0.000179642 0.000458697 7.24737e-05 0.000154915 6.47105e-05 0.000605638 0.000102125 0.000158411 8.30535e-05 0.00070249 0.000481563 4.948e-05 4.75809e-05 0.000192445 0.000772732 0.000146507 0.000109065 0.000177013 0.000119158 0.0708003 7.82e-05 0.000154359 0.000114647 0.000253324 0.000107317 0.000330438 6.72052e-05 2.35236e-05 6.91042e-05 6.84227e-05 6.59934e-06 0.000109555 2.20256e-05 0.000560527 1.87489e-05 7.01463e-05 0.000211526 0.000776385 2.00538e-05 0.000112449 0.00016227 8.15202e-05 0.000153917 3.68758e-05 4.93614e-05 6.84302e-05 0.000186518 5.12326e-05 0.000740208 7.17883e-05 0.000389381 0.000493921 0.000116047 4.20431e-05 0.000101364 3.81857e-05 0.000120693 0.000920611 2.63386e-05 2.94203e-05 2.27341e-05 0.000126283 4.47868e-05 8.23268e-05 5.66394e-05 3.7675e-05 6.25281e-05 4.79411e-05 1.19745e-05 0.000141016 0.000205986 0.0725401 6.60094e-05 4.84748e-05 0.000188497 0.00012556 0.00019794 0.000505239 5.35873e-05 5.82914e-05 0.000231881 7.0195e-05 9.96275e-05 0.000115444 0.000181674 3.64492e-05 0.000589441 9.79409e-05 0.000425985 0.000141094 1.0294e-05 0.000103203 6.54748e-05 0.000167398 0.000201692 0.000240256 0.000341774 0.000156487 0.000117044 8.7942e-05 0.00011279 7.28567e-05 9.10371e-05 0.000189446 8.40609e-05 0.000115955 3.89373e-05 6.81519e-05 4.8665e-05 0.000363042 0.00019954 5.27584e-05 0.000116304 0.000204552 0.000275388 0.000197755 0.000132789 0.000562129 3.46974e-05 6.39167e-05 0.000142258 9.88923e-05 0.000158065 0.000219053 0.000124082 0.000250538 0.000214979 0.000109266 0.000374169 0.000158789 0.000232125 3.91864e-05 4.47562e-05 0.000246729 4.09629e-05 0.000135908 0.000168171 0.000280597 8.93136e-05 8.02944e-05 0.000280441 0.000350413 3.46091e-05 7.20613e-05 0.000270098 0.000158316 0.000150573 7.01566e-05 0.000100069 8.39397e-05 0.000170693 4.48147e-05 6.52196e-05 4.95057e-05 0.00135299 5.44925e-05 0.00109029 8.57546e-05 0.000226129 0.000305964 0.000151815 0.000144497 5.89886e-05 0.000203562 0.00020218 8.92483e-05 0.000147246 0.000117687 0.000287341 0.000338953 0.000204459 5.12226e-05 6.37022e-05 0.00161312 0.000163098 0.00012053 5.55659e-05 2.04406e-05 0.000127049 6.4614e-05 3.28135e-05 0.000121076 0.000230593 0.000395206 5.95998e-05 9.37526e-05 0.000248688 0.000117948 0.000555199 6.36677e-05 0.000272371 7.04149e-06 8.12148e-05 0.000413421 0.000331369 6.4079e-06 0.000228633 0.000607526 0.000140833 6.14898e-05 3.77791e-05 0.000131196 0.000307766 0.000148509 0.000121502 0.00014426 0.00393515 4.51524e-06 0.000196226 5.44552e-05 0.0584842 0.000131907 7.23006e-05 0.000124776 0.000441521 2.96331e-05 0.00013881 0.000205791 0.00011017 0.000228572 4.26963e-05 0.000137469 0.000148004 0.000209887 4.62557e-05 0.000961498 0.000424801 0.00016252 0.00015333 8.74787e-05 0.000597796 0.00014496 6.26167e-05 6.2953e-05 0.00012237 7.57207e-05 7.32174e-05 4.71483e-05 0.000139591 9.85997e-05 0.000255123 7.2324e-05 3.0688e-05 0.000131133 0.000127774 0.00020979 0.000159243 2.52083e-05 0.000118048 6.34779e-05 9.23867e-05 0.00122664 0.000131223 0.000375223 0.000196603 0.000128183 7.37764e-05 0.000333796 0.000148527 6.26114e-05 0.00123271 0.000211928 5.91031e-05 0.000139901 0.0673527 0.000364223 0.000130635 0.000196622 0.000173528 8.82849e-05 0.0297149 0.000238246 3.42702e-06 6.32241e-05 0.000359472 0.000135786 0.000456144 0.000110801 0.00013123 0.000313752 0.00151719 0.000638091 7.96345e-05 9.05273e-05 6.03839e-05 4.60151e-05 6.40343e-05 0.000954282 0.000303623 0.000103943 5.6778e-05 0.00402526 6.16319e-05 0.000246329 8.91312e-05 5.41477e-05 0.000204 1.76759e-05 0.000111729 6.35919e-05 7.82194e-05 0.000166364 6.12769e-05 0.000199061 7.06005e-05 0.000103771 1.43158e-05 9.84678e-05 0.000475455 0.0655709 0.000388337 0.000183566 0.00011621 4.37979e-05 0.000872501 0.00130175 0.000140376 8.61774e-05 0.000212418 1.94149e-05 0.00017754 0.000182898 7.01581e-06 0.000222129 0.000141614 6.54971e-05 0.000143676 0.00106292 0.00073346 0.000490228 0.000129894 0.000210634 8.34878e-05 3.26062e-05 0.0006025 0.000132276 7.72145e-05 0.000198254 7.30205e-05 9.22765e-05 0.000265048 4.79045e-05 8.54821e-05 0.000188777 0.0119998 0.000123952 0.000484845 9.34096e-05 0.000177914 0.000132225 0.00027594 4.38529e-05 2.51331e-05 0.000296248 0.000199837 0.000185332 0.0475785 0.000407151 2.68345e-05 5.4205e-05 6.15485e-05 0.000156552 0.000158401 0.00034939 0.000128212 3.46845e-05 8.74657e-05 6.60454e-05 0.00024865 0.000162178 0.0134064 0.000189858 0.000117021 7.09114e-05 0.000107585 9.83441e-05 5.87207e-05 0.000204173 0.000229302 0.000122888 8.11865e-05 9.90386e-05 0.000134469 0.000129978 0.0010261 0.0008389 0.000106365 4.01107e-05 0.000260441 0.00025614 0.000362071 2.84422e-05 0.000114385 3.10072e-05 0.000561223 0.00174969 0.000519885 0.000160817 0.000351375 3.89036e-05 8.60474e-05 9.89134e-05 7.2077e-05 0.000227233 7.82115e-05 4.72322e-05 6.96317e-05 4.35293e-05 0.00012839 0.000190337 5.73306e-05 0.00014031 0.00010845 2.84853e-05 0.000352312 0.00123851 0.000261121 0.000183082 0.000184344 7.62286e-05 0.000249981 0.00027454 6.41834e-05 5.81613e-05 0.000257371 1.23089e-05 0.000132725 7.45335e-05 8.67605e-05 0.000163392 0.000507956 0.000197686 0.000311177 8.43646e-05 0.000297412 0.000228078 0.00021897 8.30865e-05 9.23004e-05 0.00025475 0.000140206 5.01576e-05 0.0138987 4.72864e-05 7.10036e-05 0.000234817 0.000194089 4.74261e-05 6.47847e-05 6.51132e-05 0.000319177 9.49691e-05 0.000114279 0.000112079 8.86652e-05 6.60414e-05 0.000168467 0.00030535 0.000156591 0.000200251 5.1139e-05 9.46294e-05 0.000177317 0.000104418 7.6013e-05 0.000193735 0.000148354 0.00152936 0.000157066 6.33653e-05 4.35445e-05 0.000123174 0.000163371 0.000130223 0.000152498 0.000143466 9.80233e-05 4.14759e-05 7.77537e-05 6.04303e-05 7.18784e-05 
9.26033e-05 1.4638e-05 0.000139129 8.21687e-05 4.41107e-05 0.000376064 0.000185439 8.08514e-05 0.00125108 0.000121225 9.31874e-05 3.31413e-05 5.30636e-05 4.90707e-05 5.39645e-05 3.46084e-05 7.46489e-05 5.58299e-05 3.63333e-05 7.11639e-05 7.86471e-05 4.14727e-05 5.88953e-05 6.95441e-05 2.09109e-05 0.00015846 8.18329e-05 4.54826e-05 7.74075e-05 0.000137376 7.03856e-05 0.000337344 7.05843e-05 0.000116979 9.29704e-05 0.000441138 0.000114451 7.90163e-05 0.00010459 3.11154e-05 0.000146216 0.000515422 0.000104731 8.97205e-05 0.000228251 0.00100496 0.000143177 6.15699e-05 0.01794 4.4529e-05 6.94524e-05 0.00011876 4.0946e-05 0.000222404 7.2792e-05 0.000199662 6.36535e-05 0.000115814 2.65917e-05 0.000664953 9.68864e-05 5.687e-05 5.7723e-05 9.81167e-05 3.59352e-05 4.53465e-05 5.37898e-05 0.000268373 7.56498e-05 6.10925e-05 6.99892e-05 0.000178613 7.333e-05 0.00013757 0.000863087 0.000435979 0.000134346 0.000296225 5.76199e-05 0.000190135 2.30215e-05 0.000559356 0.000126016 5.38881e-05 0.000133358 0.00010716 5.41678e-05 0.000122657 0.000103562 9.02415e-05 0.000186862 0.000130155 0.000103467 0.0307296 0.000200128 4.22229e-05 6.97884e-05 0.000351637 0.000119959 0.000138301 5.00828e-05 4.9086e-05 0.00022421 6.81477e-05 4.14389e-05 5.97289e-05 9.72092e-05 7.45399e-05 0.000697057 4.10705e-05 0.000147256 0.000179279 0.000132698 3.52316e-05 8.58703e-05 8.42848e-05 9.13464e-05 0.000124673 3.76584e-05 0.00129129 2.03427e-05 7.35387e-05 0.0201541 0.000446793 5.76901e-05 0.000118401 6.12431e-05 0.000176987 8.84517e-05 5.9072e-05 1.52732e-05 2.71772e-05 0.000671812 0.000981397 8.84761e-05 0.000137288 0.000294691 2.40071e-05 0.000248855 7.91405e-05 3.13262e-05 8.69124e-05 0.000322315 7.36922e-05 4.33484e-05 4.9023e-05 0.00012608 0.000102133 0.00011884 0.000400009 8.46475e-05 0.00015092 0.000305819 0.000144219 8.2328e-05 0.000173145 0.000135657 3.60962e-05 0.000916439 0.000195088 0.000101563 8.94315e-05 8.2374e-05 0.000133609 0.000154932 0.000115841 9.76905e-05 0.000248459 0.00410487 6.96907e-05 0.000127911 7.0853e-05 0.000134746 9.9771e-05 0.00106366 4.92115e-05 6.25301e-05 7.57601e-05 0.000200934 0.000326783 5.09191e-05 0.000236016 0.000136174 0.000106342 0.000289409 0.000433418 9.90619e-05 0.000126163 0.00013824 0.000858121 0.000103363 5.51909e-05 7.7303e-05 1.72525e-05 2.14553e-05 6.99544e-05 0.000189876 0.000233219 0.000163615 0.000270999 0.000109635 0.000121849 0.000141551 0.000343697 9.16324e-05 7.18369e-05 2.98352e-05 0.00019152 7.18226e-05 0.000455662 0.000324071 0.00124776 8.99219e-05 8.03485e-06 1.52364e-05 0.000164763 0.000117733 0.00014444 0.00958831 2.59753e-05 0.000229617 5.29655e-05 0.0021377 0.000204188 0.0114433 0.000340311 0.000165682 4.09862e-05 0.000147092 0.00129606 9.24759e-05 7.57175e-05 4.58799e-05 2.76701e-05 0.000103894 0.000267268 0.000118252 0.000170376 0.000170952 0.00012439 5.02158e-05 0.000103615 7.47739e-05 9.40285e-05 0.000544215 4.88664e-05 3.30679e-05 0.00019983 7.62079e-05 0.0324628 3.81549e-05 1.90833e-05 4.91613e-05 7.68381e-05 3.96182e-05 0.000195915 0.000138061 0.000168702 0.000247279 7.34837e-06 0.000106246 6.63836e-05 0.000286331 4.43131e-05 0.000126923 5.37657e-05 6.10287e-05 0.0185614 5.83541e-05 0.000113758 1.47894e-05 0.000188422 7.34664e-05 2.69531e-05 0.000197869 8.58308e-05 7.88655e-05 1.18737e-05 0.000188548 7.58257e-05 0.0117791 0.000453897 0.000143534 5.82594e-05 8.61242e-05 0.000109438 5.34286e-05 2.82207e-05 4.01001e-05 0.000108924 3.93811e-05 0.000166969 0.000197948 8.9311e-05 0.000687258 0.013545 3.68854e-05 0.000125979 9.29175e-05 1.82851e-05 0.000108931 3.39399e-05 6.83279e-05 8.09273e-05 0.000110839 0.000185996 2.17319e-05 0.00033556 0.000241418 5.54447e-05 0.000124955 0.000113547 4.6057e-05 4.68853e-05 8.29875e-05 0.000208251 0.00015738 0.000182655 0.000197983 0.000527831 0.0117848 0.00014446 0.000185625 0.000189931 2.6255e-05 0.000139871 7.32044e-05 5.36631e-05 6.62949e-05 9.96433e-05 6.0585e-05 9.81864e-05 0.000104043 5.22619e-05 0.000158547 0.000149703 3.98188e-05 0.000139866 9.1211e-05 9.3634e-05 0.000132918 4.61099e-05 0.000101831 5.54679e-05 5.40579e-05 0.000102338 0.000107764 6.32791e-05 0.000148549 0.00013248 4.66933e-05 2.01999e-05 0.000106554 0.000372254 0.000151144 0.000157502 5.83999e-05 3.43621e-05 1.66268e-05 6.05207e-05 5.56641e-05 8.75665e-05 0.000176003 9.11738e-05 7.40225e-05 0.000183441 0.000120949 2.73532e-05 0.000170126 3.5913e-05 9.43648e-05 0.000237144 2.35065e-05 2.61216e-05 0.000964271 9.05027e-05 0.000370784 0.000385124 7.29403e-05 0.000149354 6.53667e-05 9.74159e-05 0.000262545 4.2621e-05 8.65634e-05 0.000360673 7.22752e-05 0.000127327 2.1052e-05 8.1527e-05 9.02826e-06 0.00040895 0.00027001 6.36953e-05 0.0006436 0.000104752 0.000184561 0.000108207 0.000110673 5.2626e-05 0.00025054 1.14555e-05 6.31676e-05 0.000241133 6.90855e-05 0.000155055 0.000106708 0.000106955 8.53826e-05 6.55616e-05 0.000281524 0.000108438 8.65744e-05 6.68056e-05 0.000184855 0.000364734 5.91817e-05 0.000288266 8.22714e-05 0.000200354 3.11348e-05 0.000114155 3.18579e-05 4.04365e-05 0.0289175 7.55772e-05 5.84606e-05 6.60048e-05 0.00016863 5.55416e-05 8.85159e-05 8.98654e-05 6.16805e-05 0.000140494 0.000213339 7.93844e-05 5.807e-05 6.16015e-05 0.000289312 0.000403245 0.00145097 0.000144289 4.17259e-05 5.87218e-05 0.000123547 0.000131715 2.49349e-05 2.49881e-05 0.000348398 0.000137473 0.000558903 0.000101061 4.43762e-05 0.0233787 0.000231497 6.52951e-05 3.17755e-05 0.00321817 0.000471352 0.000168536 0.000209537 0.00017731 0.00152293 0.000139809 0.000229716 7.87486e-05 3.72371e-05 0.000166645 1.93239e-05 5.80728e-05 0.000131976 5.75399e-05 5.32252e-05 0.000124434 0.000130559 8.10798e-05 9.35267e-05 7.76236e-05 0.00126327 6.94214e-06 0.00664955 6.56809e-05 9.43459e-05 1.55462e-05 0.000263937 3.73655e-05 8.77192e-05 7.91062e-05 0.000194476 0.000109118 0.0486153 0.000276021 0.000123267 7.67618e-05 3.88646e-05 6.4703e-05 0.000206462 7.26011e-05 0.00132655 2.14523e-05 3.84539e-05 0.000108764 7.53057e-05 1.98235e-05 7.92533e-05 1.37918e-05 0.000116544 0.000305821 6.41783e-05 4.25709e-05 0.0652032 9.21597e-05 2.73268e-05 2.55536e-05 0.000138585 0.00017059 2.27909e-05 0.000145232 5.82849e-05 0.000136436 0.0306827 5.51977e-05 0.000104185 5.66997e-05 0.000132002 4.8863e-05 1.27303e-05 0.000189452 0.000132878 9.91869e-05 5.93909e-05 0.000547922 9.46519e-05 6.38471e-05 0.00137447 2.72693e-05 0.000137691 0.000111189 0.00192253 8.70819e-05 0.000134233 4.02262e-05 3.59275e-05 5.25108e-05 8.57724e-05 6.97981e-05 9.01744e-05 9.05474e-05 2.86385e-05 5.02886e-05 0.0006177 0.000671968 0.000299391 9.42889e-05 0.000161432 0.000156368 0.000359901 4.69788e-05 0.000330896 9.61331e-05 0.000168692 8.39592e-05 6.07534e-05 5.19302e-05 5.34304e-05 7.68247e-05 9.56008e-05 0.000129806 4.1767e-05 0.0290749 6.69153e-05 7.55379e-05 0.00010658 3.56901e-05 8.42507e-05 7.86956e-06 8.57348e-05 3.28178e-05 5.62839e-05 0.000263328 0.000116192 2.46803e-05 6.00935e-05 7.68093e-05 0.000107758 6.08244e-05 0.000163692 5.83489e-05 0.000108465 0.0177851 0.00618937 0.000104664 5.31736e-05 0.000103437 8.08028e-05 0.00082858 0.000116128 6.52039e-05 0.000121852 0.00019806 5.58452e-05 2.92591e-05 3.79519e-05 8.21473e-05 2.99945e-05 0.000184 0.000124038 0.0224434 3.30197e-05 0.000130218 9.32234e-05 9.30955e-05 6.55875e-05 0.000234397 3.31124e-05 0.000164336 0.000197191 0.000110926 6.23589e-05 5.23282e-05 3.57217e-05 0.000153307 0.000134865 0.000173302 7.74449e-05 0.000224257 1.20012e-05 6.09528e-05 3.73117e-05 0.000390272 9.76502e-05 8.27776e-05 7.89432e-05 8.96035e-05 5.84702e-05 6.02476e-05 8.62487e-05 3.68399e-05 5.18956e-05 0.000137861 8.98795e-05 0.000111915 1.42862e-05 0.000472407 0.0144167 8.12667e-05 0.000108425 0.0243672 0.00114099 0.020808 1.55809e-05 3.99276e-05 0.000182739 0.00012798 0.000726674 0.000103164 0.000105419 6.25941e-05 0.000111223 1.63372e-05 1.93495e-05 6.86891e-05 1.82363e-05 6.86145e-05 0.000204949 0.000133411 9.14228e-05 0.000105537 6.30656e-05 1.15963e-05 6.51258e-05 0.000644832 0.000455871 5.20788e-05 0.000103458 3.02581e-05 5.70779e-05 3.67612e-05 0.000184845 0.000223053 4.18156e-05 0.000214787 9.53427e-05 8.57746e-05 0.000151911 0.000136653 0.00011612 0.000125397 9.61654e-05 0.000872 0.000208641 0.000358498 2.81258e-05 0.000188874 0.000638029 0.000178746 0.000198615 9.08675e-05 8.31551e-05 6.67936e-05 6.16375e-05 0.000151491 5.90793e-05 0.00019622 0.000116563 0.00012902 7.36852e-05 9.975e-05 0.000140273 0.000109371 3.72364e-06 8.5303e-05 9.27962e-05 2.59666e-05 7.78814e-05 0.00034527 9.23429e-05 4.92728e-05 6.88148e-05 0.000355752 4.64657e-05 5.10415e-05 0.000140925 8.49123e-05 6.31241e-05 0.000105848 7.71906e-05 0.000112257 9.65315e-05 0.0091452 4.67341e-05 2.23128e-05 3.02744e-05 0.000103931 0.000106329 1.79622e-05 0.000225548 0.000127961 6.74334e-05 5.14828e-05 0.00012916 4.53816e-05 5.31769e-05 0.000383419 1.05881e-05 7.5821e-05 0.000104116 4.55963e-05 0.0164313 0.000831702 7.64401e-05 4.76641e-05 0.000138448 0.000760044 7.07855e-05 0.000114946 6.25409e-05 3.99786e-05 5.99113e-05 7.53894e-05 0.000109525 0.000122471 5.87113e-05 0.000129838 0.000108806 9.18863e-05 9.82595e-05 2.85902e-05 4.01926e-05 0.000600717 0.000233752 0.000239697 3.22624e-05 0.000169491 2.37703e-05 5.09356e-05 7.57776e-05 0.000563094 0.000220471 7.1535e-05 0.000118443 5.98858e-05 0.000129062 0.00268694 0.0211083 7.70436e-05 0.000212847 0.00041832 6.13412e-05 0.00311595 0.000402133 5.48774e-05 1.13116e-05 0.00015939 8.34683e-05 0.000163543 0.000173273 9.95707e-05 0.000283712 0.000113323 0.000277772 0.000437013 8.05022e-05 0.000714752 9.76643e-05 0.000504706 4.83632e-05 7.97199e-05 0.000222372 0.000172006 0.00313973 0.000226399 8.95868e-05 6.60038e-05 7.94352e-05 9.54136e-05 3.30064e-05 2.80936e-05 5.15029e-05 0.000483282 8.39874e-05 7.16203e-05 0.000105546 0.000114608 6.14612e-05 4.44448e-05 9.13212e-05 0.000216482 0.00923028 0.000115986 0.00040173 9.32458e-05 8.03537e-05 0.000305949 0.000147306 0.000277873 0.000473649 0.000179735 8.94572e-05 9.80712e-05 6.2011e-05 0.000107989 9.73432e-05 6.69624e-05 4.05735e-05 4.55275e-05 3.23874e-05 0.000158697 0.000108866 4.24317e-05 0.000112668 6.91418e-05 0.000156174 0.000182185 3.4717e-05 9.04771e-05 0.0012809 2.68893e-05 5.42125e-05 0.000102424 0.000172854 0.000736923 0.00023891 0.000925972 9.19899e-05 9.43076e-05 3.23239e-05 6.06344e-05 0.000154762 8.08545e-05 1.59435e-05 2.1033e-05 6.80656e-05 3.41583e-05 6.72729e-05 0.0227801 0.000243981 0.000353319 6.55919e-05 0.00011132 6.51557e-05 8.4203e-05 8.20974e-05 4.37831e-05 1.70197e-05 0.000120932 0.000301913 3.85475e-05 0.00027677 0.00404648 6.74995e-05 8.54642e-05 0.000128356 9.30363e-05 2.43406e-05 0.000116462 0.000101062 0.000128101 0.00011207 0.000160142 4.47383e-05 6.87996e-05 0.000333205 0.000210175 3.98027e-05 0.000225925 2.62894e-05 0.000160978 0.000115047 0.000145771 7.64869e-05 0.000149103 0.000251347 0.000122361 0.000138114 0.000114596 0.00026253 0.146373 0.000104872 0.000359769 9.67699e-05 0.000134005 0.000129639 6.40741e-05 3.28135e-05 9.93731e-05 0.000438878 0.000169347 6.97668e-05 0.000907105 4.37716e-05 0.000227399 9.36011e-05 8.43325e-05 0.00032886 3.57673e-05 0.000126566 2.02527e-05 0.000489184 0.000123706 0.000113219 0.000198983 0.000100494 0.000902834 0.000188491 0.000202963 4.14606e-05 0.000104365 8.13073e-05 1.44529e-05 0.000340352 1.46154e-05 0.000288503 0.0765312 0.00445966 0.000137742 8.88036e-05 0.000137963 0.000136224 2.51708e-05 8.42804e-05 0.00488272 0.000951492 0.000152985 0.000103438 0.000166262 8.62412e-05 0.000105797 0.000488332 0.000197551 0.000142609 9.80138e-05 1.85922e-05 7.80217e-05 0.000123981 3.63221e-05 8.86803e-05 0.000529768 0.000108939 3.07087e-05 9.7197e-05 0.000111586 0.00015139 0.000262286 0.000638936 3.16459e-05 7.10682e-05 4.44517e-05 0.000113817 1.88924e-05 0.000411875 9.99803e-05 3.7553e-05 4.97211e-05 5.35449e-05 0.000107475 7.61331e-05 0.000123227 0.000121316 8.79232e-05 
4.37253e-05 2.0702e-05 0.000650859 6.74421e-05 2.3016e-05 8.58524e-05 7.22657e-05 7.08784e-05 0.0371454 6.35822e-05 7.50827e-05 1.97972e-05 5.20725e-05 2.86592e-05 7.89301e-05 4.47121e-05 3.65682e-05 8.05722e-05 0.000541884 2.44952e-05 4.10155e-05 4.64962e-05 3.25849e-05 7.55103e-05 0.000405464 0.000107227 4.35941e-05 0.00011068 2.75528e-05 0.000101086 7.54583e-05 0.0174226 2.01105e-05 4.71889e-05 6.05314e-05 0.0191243 7.22884e-05 1.96697e-05 0.000140752 0.000373803 6.76201e-05 0.0134574 2.2351e-05 9.02861e-05 5.29093e-05 0.0370357 0.000139285 4.85379e-05 3.31952e-05 7.13225e-05 8.30039e-05 0.000103426 1.96933e-05 0.000961226 1.81105e-05 0.00118652 6.69862e-05 3.83802e-05 4.21212e-05 0.0153834 0.00012081 4.40762e-05 0.000680997 0.000502399 6.62749e-05 7.36546e-05 4.54301e-05 5.5561e-05 8.26809e-05 0.000281841 6.20285e-05 9.54118e-06 5.36975e-05 4.07049e-05 0.0239313 1.02478e-05 0.000126665 6.72384e-05 7.22749e-05 6.79053e-05 7.65394e-05 2.22593e-05 0.000198525 3.16654e-05 0.000210017 5.12053e-05 3.56635e-05 2.86555e-05 3.47279e-05 9.00163e-06 0.000121299 9.31446e-05 2.60958e-05 2.72514e-05 3.44334e-05 3.26066e-05 0.000240652 2.7767e-05 0.00014921 1.03836e-05 3.16913e-05 0.000113128 8.10101e-05 2.16335e-05 2.02008e-05 5.37508e-05 4.97989e-05 1.635e-05 0.0248113 2.27434e-05 3.20989e-05 4.52215e-05 3.24157e-05 0.000137679 9.08792e-05 5.66354e-05 3.33216e-05 8.16799e-05 4.8022e-05 0.0357593 6.83916e-05 0.000113904 9.4684e-05 2.22064e-05 5.74138e-05 3.80265e-05 3.66372e-05 2.55489e-05 9.01608e-05 5.62886e-05 9.09553e-05 0.000147182 0.000110171 0.0207313 1.91535e-05 9.97941e-05 0.000104741 7.38101e-06 7.28486e-05 8.04093e-05 3.97369e-05 5.82259e-05 2.61248e-05 4.83607e-05 4.04907e-05 0.000261105 3.74325e-05 0.000127071 2.86473e-05 0.0166536 3.14689e-05 0.000191579 6.53686e-05 3.65368e-05 8.44075e-05 5.15723e-05 8.07384e-05 0.000369404 0.000134814 1.17595e-05 4.40743e-05 0.000189994 1.68996e-05 3.04173e-05 6.52239e-05 4.89143e-05 6.71256e-05 7.14261e-05 4.62984e-05 5.93858e-06 6.15139e-05 4.73462e-05 5.21052e-05 1.55514e-05 0.03648 2.08392e-05 2.98563e-05 4.84568e-05 0.000225482 7.29754e-05 7.83588e-05 4.83392e-05 0.00100185 6.3854e-05 1.99861e-05 4.05297e-05 5.13841e-05 4.53085e-05 7.25141e-05 7.73917e-06 0.00010673 4.53481e-05 6.53766e-06 0.000116522 3.63461e-05 6.72119e-05 6.49696e-06 3.70603e-05 3.81905e-05 6.81703e-05 1.98015e-05 6.51828e-05 2.65381e-05 3.80146e-05 5.08459e-05 1.00773e-05 2.6025e-05 3.8563e-05 0.000121685 4.35491e-05 1.62482e-05 0.00721132 3.28988e-05 1.66307e-05 1.77825e-05 6.13178e-05 5.2239e-05 8.4645e-05 4.53793e-05 6.54183e-05 6.15005e-05 3.71571e-05 0.0382863 0.00347967 2.40301e-05 1.41228e-05 4.00129e-05 0.000540523 4.54996e-05 0.0346482 7.21515e-05 0.000117964 0.000306987 1.22824e-05 4.55233e-05 9.19956e-05 3.42684e-05 0.000653569 4.17923e-05 7.61223e-05 1.42144e-05 5.10579e-05 5.34391e-05 3.42789e-05 2.17337e-05 3.202e-05 3.00333e-05 3.17132e-05 4.39719e-05 5.26641e-05 6.68636e-05 2.74347e-05 4.54962e-05 0.000900118 6.38158e-05 4.03635e-05 0.000123731 4.62901e-05 8.7437e-05 1.3824e-05 7.47167e-05 0.000127366 5.46969e-05 1.87807e-05 9.5714e-05 9.20815e-05 3.90409e-05 7.06593e-05 0.000990171 0.000237019 3.31233e-05 7.77844e-05 1.78441e-05 0.000104772 4.49511e-05 3.14567e-05 6.72148e-05 3.63624e-05 3.53622e-05 0.000470759 5.8371e-05 5.26614e-05 4.67851e-05 2.42162e-05 7.08637e-05 5.59018e-05 0.000363873 7.12049e-05 6.92613e-05 3.0713e-05 5.08697e-05 0.000119188 8.84035e-05 8.15032e-06 0.0231673 1.75761e-05 4.51265e-05 1.79349e-05 3.593e-05 3.44358e-05 6.40015e-05 1.40588e-05 0.000384244 2.58582e-05 8.46081e-05 0.000135195 3.95666e-05 2.62529e-05 0.000238329 0.000120804 5.05362e-05 0.00012665 0.000216752 2.59773e-05 4.95052e-05 2.48972e-05 8.92962e-05 6.0001e-05 3.06461e-05 3.97885e-05 4.03811e-05 1.94684e-05 6.34073e-05 4.18816e-05 9.76768e-05 0.00019728 0.000212345 5.34872e-05 3.17861e-05 0.00011907 4.59398e-05 5.60922e-05 6.97967e-05 6.69416e-05 0.000208427 9.46518e-05 0.000100385 0.000323382 7.67068e-05 2.57985e-05 7.65835e-05 4.12429e-05 1.40956e-05 4.8616e-05 2.60681e-05 3.69546e-05 0.00016599 2.53229e-05 3.24442e-05 3.81326e-05 1.30767e-05 1.99841e-05 0.000136871 4.52737e-05 0.000218178 0.00028336 1.48662e-05 8.32125e-06 0.000152221 0.000110698 2.61944e-05 5.40771e-05 4.88792e-05 0.00014733 0.00012348 8.97224e-05 1.60162e-05 1.61143e-05 0.0049518 6.79299e-05 5.55806e-05 1.24329e-05 2.86586e-05 0.000451337 2.49345e-05 0.000191841 0.00394954 8.25861e-05 0.000466172 2.29634e-05 5.78079e-05 5.28e-05 8.43342e-05 8.09048e-05 8.11972e-05 8.82904e-05 3.27489e-05 2.26943e-05 3.73006e-05 0.000268743 8.12866e-05 6.53887e-05 8.54537e-05 6.03026e-05 6.40304e-05 3.72534e-05 2.91017e-05 7.70504e-05 0.000757339 0.000105889 0.000194327 8.12553e-05 7.10146e-05 8.96508e-05 2.25604e-05 2.40634e-05 5.92839e-05 3.21187e-05 9.2184e-05 5.56393e-05 0.000119061 3.78501e-05 4.45647e-06 0.000116194 4.63283e-05 0.0267744 0.000142173 5.5367e-05 4.59565e-05 0.000113973 0.000137218 5.01453e-05 3.53231e-05 0.000149475 8.16588e-05 5.85094e-05 6.15334e-05 4.37447e-05 0.000519311 4.93784e-05 2.03222e-05 7.79357e-05 6.4145e-05 0.000134389 0.000286309 0.000323871 3.78126e-05 5.85992e-05 4.9296e-05 0.0127388 0.0453848 3.49128e-05 2.07766e-05 1.76212e-05 0.000862227 0.000129945 2.12656e-05 2.91506e-05 1.92754e-05 6.24939e-05 0.0223729 3.30544e-05 5.28862e-05 6.4982e-05 0.000113065 3.09604e-05 6.39785e-05 3.25839e-05 1.88608e-05 2.71336e-05 0.00016442 0.000131869 0.000625738 2.61213e-05 0.000113312 8.29615e-05 1.4652e-05 0.000133 6.91676e-05 8.23391e-05 0.000184372 2.08001e-05 2.41842e-05 0.000112648 3.0318e-05 6.08695e-05 3.0066e-05 6.48847e-05 0.000540657 3.80877e-05 7.73545e-05 5.72133e-05 3.95684e-05 6.72333e-06 0.00141698 3.01989e-05 0.000131616 2.09845e-05 0.000200624 0.00011773 0.000105735 6.03241e-05 6.35482e-05 4.08285e-05 0.000450664 4.22909e-05 9.51646e-05 5.82308e-05 0.0410124 3.00063e-05 6.14392e-05 1.61786e-05 5.48007e-05 2.97956e-05 0.000136185 9.39144e-05 0.000116485 0.00764321 3.27703e-05 1.29104e-05 2.52124e-05 2.81118e-05 0.000272191 1.34646e-05 9.20294e-05 4.79218e-05 0.000203138 2.49094e-05 8.71986e-05 4.61647e-05 5.21913e-05 0.000847749 5.38916e-05 5.54055e-05 3.1524e-05 4.94653e-05 3.34369e-05 8.36947e-05 6.85797e-05 4.75967e-05 6.43326e-05 3.81514e-05 2.79832e-05 8.41421e-05 0.0519892 2.61341e-05 0.000717854 9.64304e-05 4.32715e-05 3.04168e-05 5.01539e-05 4.5693e-05 5.09738e-05 7.99402e-05 7.51805e-05 8.54113e-05 1.71693e-05 0.000836277 2.41003e-05 2.00447e-05 1.26748e-05 0.000159843 5.75284e-05 0.000111884 8.61306e-05 4.78433e-05 0.000161007 5.1169e-05 1.46088e-05 7.78404e-05 4.07079e-05 3.3188e-05 6.82194e-05 2.61178e-05 3.6044e-05 2.17184e-05 2.03175e-05 0.000193591 1.38611e-05 5.0182e-05 5.29479e-05 9.38423e-05 2.97721e-06 3.56997e-05 2.41858e-05 5.75462e-05 0.000110704 1.79065e-05 3.81287e-05 8.33189e-05 4.52904e-05 0.000112704 4.52471e-05 3.18609e-05 0.000117347 3.48961e-05 0.000638686 2.70479e-05 8.37604e-06 9.66882e-05 4.39618e-05 6.4577e-05 3.6632e-05 3.68513e-05 5.70361e-05 0.0189485 8.88352e-05 5.53672e-05 4.06734e-05 0.00125353 9.22493e-05 5.58013e-05 4.97914e-05 5.39814e-05 2.96382e-05 5.29033e-05 0.000130977 3.12503e-05 7.60601e-06 0.000148866 9.13754e-05 0.000225555 0.000405752 8.00576e-05 0.000167906 0.000532048 6.34742e-05 4.63591e-05 5.76141e-05 6.70373e-05 2.68521e-05 7.58069e-05 3.85404e-05 7.98307e-05 4.45603e-05 3.64614e-05 0.000114848 9.63038e-06 3.01873e-05 0.00010715 0.000296419 3.51412e-05 6.68133e-05 0.000253661 0.000168955 4.71914e-05 5.39597e-05 3.61732e-05 4.26823e-05 4.20377e-05 6.79195e-05 3.01131e-05 0.000138246 2.71011e-05 7.50837e-05 0.000340954 0.000391011 3.72152e-05 0.013409 5.38393e-05 3.25776e-05 2.53062e-05 0.00127341 1.56176e-05 0.0166252 9.02655e-05 4.6775e-05 0.000199809 0.000165873 5.36692e-05 0.000517838 3.66056e-05 2.57791e-05 0.000519845 0.000122625 6.54499e-05 6.57806e-05 6.14995e-05 3.66435e-05 1.9409e-05 0.00010109 0.0156902 0.0210347 0.000198013 4.59386e-05 3.8739e-05 4.62492e-05 5.95748e-05 2.05883e-05 0.000111289 1.32794e-05 1.29023e-05 0.000110792 4.19227e-05 2.70792e-05 4.05468e-05 6.94198e-05 0.00109905 4.01155e-05 0.0213372 5.95071e-05 4.65965e-05 0.000183774 6.12875e-05 0.000116778 3.49066e-05 2.28661e-05 5.09087e-05 2.54531e-05 2.21597e-05 2.96638e-05 0.00138002 6.36218e-05 2.97307e-05 6.93883e-05 5.76271e-05 2.13764e-05 4.27138e-05 3.18952e-05 7.45069e-05 2.84013e-06 0.000586386 7.07044e-05 0.000463914 1.4816e-05 0.000155011 9.98061e-05 5.87147e-05 3.09647e-05 0.000101741 7.66632e-05 2.53017e-05 0.000882221 3.2542e-05 4.93399e-05 7.573e-05 4.72767e-05 7.34557e-05 2.45286e-05 2.05395e-05 3.57547e-05 1.70683e-05 4.50317e-05 0.000144358 0.000108314 2.40855e-05 9.34785e-06 6.09246e-05 6.72024e-05 1.11296e-05 0.000108582 2.78246e-05 5.3614e-05 2.92983e-05 5.28084e-05 4.68463e-05 3.26874e-05 2.34277e-05 3.14214e-05 0.000167181 4.45134e-05 4.15166e-05 5.39233e-05 1.6125e-05 3.66278e-05 4.1556e-05 2.8442e-05 0.000120237 2.70308e-05 9.76032e-05 3.45666e-05 2.60855e-05 4.44199e-05 2.15937e-05 1.71074e-05 4.30087e-05 6.68554e-05 2.53054e-05 1.78815e-05 2.23138e-05 0.000111662 4.02381e-05 3.7629e-05 5.99706e-05 1.71296e-05 9.40814e-05 4.9604e-05 2.50579e-05 1.25066e-05 0.000188705 4.45054e-05 1.68682e-05 4.85024e-05 7.07844e-05 8.87638e-05 4.73193e-05 0.000119146 0.0145188 1.53757e-05 3.20768e-05 0.000147242 3.22827e-05 4.70558e-05 3.42095e-05 8.02871e-06 0.000101967 1.8662e-05 2.54527e-05 0.000107815 8.6267e-05 0.000112752 0.0175081 5.87273e-05 2.6936e-05 3.93215e-05 3.34629e-05 5.98551e-05 0.000457809 5.91912e-05 6.85386e-05 3.22911e-05 1.82982e-05 4.51182e-05 0.000180502 4.68199e-05 3.23687e-05 1.83816e-05 0.00010684 2.2107e-05 6.77776e-05 4.9205e-05 2.42064e-05 8.29288e-05 2.66043e-05 9.29759e-06 2.94347e-05 5.80368e-05 7.08057e-05 4.4968e-05 0.000123441 0.00021981 5.05345e-05 2.95372e-05 5.42092e-05 8.69631e-05 4.76537e-05 0.000281002 4.13111e-05 2.21225e-05 0.000761399 2.38285e-05 0.000177923 2.25863e-05 7.56684e-05 1.35985e-05 4.66205e-05 9.03013e-05 4.63208e-05 4.23606e-05 3.06373e-05 0.000662533 7.07659e-05 8.10365e-05 9.45561e-05 7.21293e-05 2.87514e-05 0.039461 8.59657e-05 4.07875e-05 4.02823e-05 4.26391e-05 0.0218503 6.77823e-05 1.17738e-05 9.75478e-05 6.40514e-05 5.44834e-05 4.93859e-05 0.000669457 0.00011308 9.81188e-06 2.40483e-05 0.000140708 0.000229791 7.22963e-05 1.16227e-05 7.28968e-05 2.05605e-05 5.97233e-05 3.39741e-05 7.09409e-05 0.000349994 8.04489e-05 4.31405e-05 5.12869e-05 6.50551e-05 0.0135688 1.68477e-05 4.46354e-05 1.59192e-05 7.57288e-05 4.42864e-05 5.67846e-05 2.53027e-05 7.76513e-05 6.522e-05 7.68239e-05 8.14545e-05 5.00491e-05 6.32199e-05 6.25685e-05 6.72263e-05 0.000239729 0.000102958 9.7263e-05 0.000169373 5.9897e-05 5.28505e-05 7.53079e-05 0.000115326 3.98308e-05 0.000832248 1.13593e-05 0.000159391 7.22155e-05 5.99832e-05 0.000160234 3.50973e-05 5.32439e-05 7.72118e-05 2.4151e-05 4.19333e-05 0.000109 7.63429e-05 4.46487e-05 6.89327e-05 0.000100171 3.7085e-05 8.39804e-05 8.35668e-05 0.000499794 4.70782e-05 0.000181346 7.25905e-05 0.000231529 6.41096e-05 4.45016e-05 1.62797e-05 0.00026221 6.04555e-05 0.000122913 4.95388e-05 2.84725e-05 3.77102e-05 1.51976e-05 3.40406e-05 7.34251e-05 4.39498e-05 2.25601e-05 3.81984e-05 6.82975e-05 5.66105e-05 6.93128e-05 4.47039e-05 5.24831e-05 5.37178e-05 0.000100803 0.00016698 1.88206e-05 1.51416e-05 3.48792e-05 1.60041e-05 0.0220549 3.55998e-05 4.04096e-05 0.00106336 0.000103353 5.90063e-05 0.00016002 9.21253e-05 2.50384e-05 0.000114823 5.10628e-05 4.69364e-05 4.25911e-05 4.24345e-05 0.000100938 2.75918e-05 8.20711e-05 4.8124e-05 6.58094e-05 5.04798e-05 4.59446e-05 3.90839e-05 0.0191613 0.000807914 1.66181e-05 2.63324e-05 1.31753e-05 3.80492e-05 0.0286749 4.98592e-05 5.58796e-05 6.36768e-05 2.63508e-05 3.80807e-05 0.000147098 4.83376e-05 6.55215e-05 4.38353e-05 
0.000133542 6.61194e-05 0.000105546 4.5833e-05 4.40688e-05 5.53566e-05 3.16139e-05 0.000100916 5.37995e-05 3.53178e-05 4.98262e-05 0.000102948 2.14339e-05 5.62206e-05 3.14874e-05 7.39941e-05 0.0259535 9.24316e-05 3.29088e-05 9.48198e-05 6.90643e-05 9.62297e-05 7.46251e-05 9.15759e-05 2.48851e-05 7.60911e-05 5.2041e-05 5.39277e-05 6.57633e-05 4.64644e-05 6.58265e-05 7.89871e-05 0.000120961 4.18963e-05 0.000124319 1.00212e-05 3.71168e-05 5.0153e-05 0.00035427 5.35536e-05 6.07653e-05 7.25711e-05 8.43737e-05 4.03272e-05 5.98673e-05 6.88042e-05 9.19621e-05 1.37777e-05 4.50906e-05 6.89336e-05 4.87965e-05 0.000142631 5.85888e-05 8.7495e-05 8.00168e-05 2.45282e-05 7.95085e-05 8.9407e-05 7.29435e-05 0.000115735 6.46566e-05 8.14722e-05 7.87904e-05 3.80431e-05 0.00012396 0.000109285 6.69906e-05 1.49675e-05 0.000144429 4.55827e-05 1.31215e-05 1.45648e-05 5.22746e-05 5.77821e-05 8.97175e-05 9.06455e-05 0.000104098 1.35815e-05 1.42665e-05 0.000680735 2.42452e-05 3.10154e-05 6.96333e-05 3.52183e-05 0.000261509 9.47345e-05 4.27064e-05 1.67601e-05 6.26956e-05 6.99199e-05 0.000128686 0.000129206 7.89005e-05 7.00527e-05 1.52809e-05 3.89943e-05 2.94895e-05 2.7808e-05 3.66422e-05 7.63166e-05 3.91817e-05 4.05401e-05 0.000162447 7.56578e-05 8.34209e-05 5.1671e-05 8.78491e-05 0.000104866 8.57102e-05 0.000118207 3.30555e-05 6.9616e-05 2.92684e-05 7.07916e-05 9.57839e-05 4.81287e-05 0.000121411 5.53451e-05 4.94619e-05 0.000100222 1.55511e-05 0.000187301 4.14996e-05 9.10356e-05 0.000103567 5.54958e-05 0.000105574 7.55115e-05 0.000203484 9.64392e-05 0.000256487 4.83303e-05 0.00011277 2.22041e-05 2.90611e-05 3.01642e-05 6.94811e-05 8.24507e-05 4.60942e-05 0.000103773 3.8441e-05 5.85879e-05 6.94042e-05 7.34242e-05 5.36233e-05 0.000161098 2.42916e-05 2.53646e-05 7.08379e-05 5.75591e-05 0.000125838 9.43941e-05 8.71391e-05 6.48093e-05 0.000112373 8.46208e-05 9.6924e-05 3.88053e-05 7.77292e-05 0.072057 1.91887e-05 3.29329e-05 0.00022191 0.000159243 0.000212564 9.43765e-05 4.37149e-05 0.000277198 6.52321e-05 3.18888e-05 2.26082e-05 1.79976e-05 0.000101193 6.47452e-05 6.6339e-05 2.86687e-05 9.75361e-05 0.0852427 0.000144851 3.4643e-05 0.000119004 8.48404e-05 9.47711e-05 0.000146205 2.78746e-05 8.17287e-05 2.61066e-05 0.000332099 7.09484e-05 0.000135206 7.82623e-05 4.62183e-05 8.20352e-05 4.55352e-05 4.81034e-05 4.70164e-05 2.00988e-05 4.96556e-05 0.000177102 5.44988e-05 3.74962e-05 4.12031e-05 0.013696 9.60828e-05 0.000196909 0.000100933 8.37475e-05 4.52766e-05 4.09059e-05 8.17667e-05 7.3331e-05 5.01383e-05 2.07523e-05 6.6025e-05 6.34601e-05 6.05128e-05 0.0448809 0.000268536 1.7598e-05 7.99924e-05 5.15352e-05 0.00467881 0.000108426 8.18557e-05 7.08378e-05 5.99931e-05 3.35757e-05 4.82523e-05 6.40153e-05 1.41322e-05 4.02325e-05 7.71521e-05 0.000254647 5.96239e-05 0.000140118 9.95036e-05 0.000110612 5.75592e-05 0.000113568 5.90889e-05 7.04857e-05 7.12928e-05 0.000104704 0.000167127 8.51484e-05 0.000104576 5.74433e-05 5.30759e-05 3.96559e-05 8.23409e-05 0.000220893 5.79862e-06 3.46988e-05 8.0856e-05 2.05465e-05 8.49123e-05 0.000117566 2.31478e-05 2.75192e-05 4.82469e-05 7.40896e-05 6.20262e-05 8.76769e-05 0.0223866 3.40969e-05 0.000204184 0.000117929 0.000127217 3.70723e-05 0.000170382 2.60617e-05 0.000164792 0.000158243 0.000108289 0.000137933 0.000107003 6.38304e-05 3.75085e-05 0.000114306 5.6785e-05 3.22822e-05 6.61492e-05 5.57194e-05 4.28119e-05 0.00039943 0.000144484 3.8408e-05 5.98033e-05 7.58464e-05 0.000253786 8.51157e-05 4.63556e-05 6.07661e-05 6.99526e-05 7.2796e-05 3.53526e-05 2.925e-05 4.65263e-05 4.12377e-05 4.04578e-05 6.46277e-05 4.24218e-05 9.10178e-05 8.49487e-05 0.000140164 7.90876e-05 0.000122474 7.97931e-05 9.48999e-05 8.28937e-05 4.96484e-05 7.8759e-05 3.97025e-05 8.42198e-05 4.312e-05 3.32904e-05 0.000651978 6.69217e-05 9.0269e-05 7.70513e-05 6.66442e-05 7.25493e-05 4.13609e-05 8.11237e-05 6.81726e-05 0.000189886 0.000158687 0.000152686 0.000366425 0.000106546 4.88129e-05 7.72037e-05 0.000155944 0.000162053 5.19999e-05 0.000133081 0.000136609 9.4492e-05 0.000127341 9.42762e-05 0.000127317 3.45405e-05 6.92337e-05 0.000170242 7.44957e-05 8.93218e-05 0.000139686 0.0405894 8.35444e-05 9.79359e-05 4.56881e-05 2.07707e-05 8.59852e-05 4.16458e-05 0.000108947 6.20349e-05 5.47385e-05 6.03406e-05 5.14553e-05 6.55989e-05 1.13629e-05 3.19084e-05 3.16848e-05 1.52147e-05 7.57399e-05 0.000182442 2.87404e-05 0.000118373 2.40878e-05 6.17646e-05 6.89185e-05 5.11524e-05 0.000100093 2.50023e-05 8.85815e-05 8.51564e-05 8.45145e-05 5.53685e-05 3.11847e-05 6.72393e-05 7.04823e-05 1.89837e-05 5.49213e-05 0.000181545 0.000172679 0.143001 0.000130632 0.0109344 3.14357e-05 5.35412e-05 6.77162e-05 2.50754e-05 3.08666e-05 0.000143995 7.75747e-05 2.81028e-05 0.000185498 5.47366e-05 0.000133546 0.00011347 3.26396e-05 0.000187305 0.000102158 0.000164045 6.77114e-05 5.22625e-05 1.82367e-05 9.14576e-05 0.000108999 9.16024e-05 0.000173436 8.12225e-05 0.00947931 6.43536e-05 2.64864e-06 3.05147e-05 5.12699e-05 2.21077e-05 6.39757e-05 0.000148508 0.000135466 0.000129463 5.93031e-05 0.000342093 0.000149601 9.45306e-05 7.12037e-05 4.16014e-05 0.000154686 4.21164e-05 5.08919e-05 5.76492e-05 8.28705e-05 3.34084e-05 2.01469e-05 0.000151164 7.21439e-05 6.66522e-06 4.44665e-05 5.60092e-05 0.000136734 0.000336353 4.14672e-05 8.87305e-05 8.25731e-05 0.000188463 5.18506e-05 7.18155e-05 6.83666e-05 6.39342e-05 4.70525e-05 5.10424e-05 2.10943e-05 8.74234e-05 0.000199495 8.12797e-05 9.47031e-05 7.91549e-05 7.57008e-05 3.47195e-05 0.000123376 8.5921e-05 0.000173375 5.36482e-05 5.96047e-05 9.60255e-05 3.77844e-05 5.06789e-05 2.60014e-05 7.22774e-05 4.59901e-05 0.000103428 3.2721e-05 0.000160431 0.000107999 7.23025e-05 0.000167997 6.33242e-05 0.000164485 4.01405e-05 5.39475e-05 5.0372e-05 6.68882e-05 9.58218e-05 0.000175525 6.99245e-05 0.000123707 3.87305e-05 6.33291e-05 4.65442e-05 8.33017e-05 3.06825e-05 9.96309e-05 2.72918e-05 6.26364e-05 0.000149458 4.11147e-05 0.000198734 0.00015016 7.36614e-05 0.000149965 5.12953e-05 7.18868e-05 0.000109454 0.000148267 0.000157108 9.2676e-05 6.65704e-05 0.000163554 2.05533e-05 0.000220408 8.24716e-05 5.89757e-05 5.10738e-05 7.91783e-05 0.000144592 1.89692e-05 0.000118034 3.20315e-05 7.02339e-05 0.000120496 5.71639e-05 6.16106e-05 9.78454e-05 0.00013364 9.80232e-05 6.6124e-05 7.88494e-05 6.40417e-05 4.43657e-05 5.41999e-05 0.000218357 3.80714e-05 0.00026999 3.5595e-05 0.00026491 8.39792e-05 0.000168737 1.58892e-05 0.000260222 6.91983e-05 5.05972e-05 0.000140685 3.15287e-05 5.01054e-05 3.26364e-05 9.36011e-05 2.35863e-05 8.3693e-05 8.79754e-05 4.63584e-05 5.80196e-05 9.49137e-05 0.000155272 6.55594e-05 0.000114137 0.00123557 7.75881e-05 4.69863e-05 7.88074e-05 3.87632e-05 7.0477e-05 3.21228e-05 7.92524e-05 5.04514e-05 0.000101924 5.08645e-05 0.000109215 0.000101556 9.95154e-05 0.000124281 0.000114727 0.0114989 6.75137e-05 0.0233841 8.64217e-05 7.51971e-05 5.77125e-05 4.97298e-05 0.0518679 6.09059e-05 0.00010861 7.99003e-05 0.000174022 6.59625e-05 5.5163e-05 4.40616e-05 6.53967e-05 1.95065e-05 8.0683e-05 7.13508e-05 0.000753042 2.4322e-05 0.000114241 4.83596e-05 7.067e-05 0.000106475 5.51634e-05 0.0158713 0.000100054 0.000153852 1.53966e-05 7.20048e-05 8.9317e-05 5.94172e-05 0.000187824 0.000247179 7.4024e-05 9.603e-05 5.44247e-05 6.63377e-05 9.23103e-05 3.5638e-05 0.000120296 2.78506e-05 6.42608e-05 4.68716e-05 6.82604e-05 6.94991e-05 8.08259e-05 0.000135786 9.91703e-05 7.33945e-05 9.00318e-05 2.38677e-05 5.48532e-05 5.83201e-05 3.7327e-05 0.00013031 0.000349652 8.55159e-05 6.63697e-05 5.14473e-05 7.17023e-05 9.55367e-05 0.000136353 0.000119104 3.47042e-05 6.64013e-05 0.000105932 7.49471e-05 0.000121028 4.79351e-05 0.000115754 4.12486e-05 7.2084e-05 7.37302e-05 5.68842e-05 0.000113207 5.14608e-05 0.000108293 0.000184169 9.92608e-05 4.11455e-05 3.47696e-05 9.32947e-05 5.05582e-05 5.87929e-05 0.000174021 0.00010693 8.22632e-06 0.000110625 6.39582e-05 6.61546e-05 0.000194135 7.59301e-05 5.014e-05 0.000156511 0.000120233 0.000361059 6.58139e-05 4.01888e-05 8.93774e-05 3.9156e-05 0.000142984 0.000109417 0.000173507 0.000195326 4.67461e-05 0.000114518 6.47155e-05 4.69607e-05 4.1588e-05 9.32608e-05 8.93404e-05 7.64309e-05 0.000153034 5.40299e-05 9.52555e-05 5.02706e-05 2.77606e-05 1.33795e-05 1.73646e-05 0.000167124 9.61673e-05 0.000146791 8.77313e-05 7.75218e-05 0.00892135 1.76938e-05 0.000237394 0.000168944 7.07495e-05 0.0413092 6.29473e-05 0.000124109 0.000118054 0.000116533 1.29888e-05 7.54627e-05 3.87796e-05 8.43269e-05 6.23146e-05 5.65979e-06 0.000134514 0.000218038 1.87221e-05 0.000137559 3.97015e-05 4.17776e-05 4.85773e-05 9.60002e-05 9.66645e-05 3.03969e-05 7.10985e-05 6.45797e-05 4.62242e-05 8.84516e-05 0.00012604 2.1395e-05 0.000117518 3.06045e-05 3.22237e-05 2.24346e-05 4.2639e-05 0.0612667 7.16366e-05 0.000152169 8.17622e-05 7.85425e-05 8.06726e-05 8.36164e-05 4.96362e-05 6.71947e-05 2.78182e-05 6.58964e-05 5.55176e-05 6.30021e-05 5.97411e-05 0.000238776 0.000163084 0.000125576 0.000165459 5.22551e-05 3.26534e-05 6.00905e-05 2.31966e-05 4.62638e-05 7.94033e-05 6.63767e-05 2.59001e-05 0.000198269 0.000162485 0.000123712 3.82308e-05 0.000111427 0.000210191 7.15784e-05 8.02261e-05 6.77085e-05 0.000100284 0.000171466 0.000107339 6.4819e-05 7.68374e-05 8.16351e-05 8.05917e-05 4.66698e-05 6.16741e-05 6.72749e-05 0.000143317 3.43273e-05 4.26353e-05 8.9117e-05 0.000111851 0.0258328 0.000123058 4.15498e-05 8.45772e-05 5.88909e-05 0.000173689 2.5921e-05 6.9862e-05 5.06507e-05 3.75938e-05 4.26557e-05 0.00720394 1.94986e-05 3.78635e-05 5.81231e-05 0.000112296 6.29102e-05 2.49306e-05 8.72744e-05 6.45461e-05 8.63968e-05 7.43638e-05 3.77323e-05 5.31928e-05 0.000240194 4.39783e-05 0.000105836 6.44279e-05 9.13554e-05 3.93579e-05 4.34601e-05 5.08226e-05 0.000104741 1.07488e-05 5.68376e-05 4.05458e-05 6.30689e-05 4.97415e-05 0.0242375 6.00367e-05 9.32824e-05 0.000136783 6.28903e-05 0.000110105 6.13173e-05 0.000377927 0.000101939 5.2234e-05 0.000175416 9.85734e-05 2.22893e-05 0.000162683 9.47363e-05 4.06745e-05 7.33657e-05 7.32657e-05 2.59967e-05 4.95274e-05 8.32872e-05 4.56031e-05 8.22137e-05 4.97959e-05 5.79724e-05 0.000176627 4.89876e-05 7.85903e-05 6.32916e-05 0.000134555 8.86545e-05 6.69038e-05 0.0001173 9.89302e-05 6.09039e-05 3.21781e-05 0.000132952 0.000105766 5.53491e-05 9.09401e-05 1.97829e-05 8.31337e-05 9.87533e-05 0.000114139 9.40864e-05 0.000128114 0.000103743 2.66023e-05 5.03293e-05 0.000102766 7.931e-05 3.16842e-05 9.79944e-06 0.000455503 0.000127974 2.78254e-05 4.57487e-05 0.000104615 3.67778e-05 8.28769e-05 3.00102e-05 5.70364e-05 8.64278e-05 5.92575e-05 0.0805936 6.53063e-05 9.70418e-05 4.97274e-05 4.7244e-05 6.86267e-05 2.76705e-05 3.85059e-05 0.00020284 4.87417e-05 4.59547e-05 5.62956e-05 0.000105023 7.26785e-05 0.000124299 3.2512e-05 0.000114877 4.18465e-06 0.000110488 2.36909e-05 0.000109418 5.59262e-05 7.60502e-05 4.39291e-05 8.33974e-05 1.85604e-05 2.69044e-05 5.97305e-05 4.5862e-05 7.31273e-05 0.000582271 4.15568e-05 3.14394e-05 6.71785e-05 7.85767e-05 4.72912e-05 0.000196098 3.61352e-05 4.90159e-05 8.08708e-05 8.15454e-05 2.2193e-05 5.89151e-05 6.58843e-05 5.12133e-05 7.06301e-05 0.000372066 0.00155249 3.22459e-05 0.000214136 7.63252e-05 5.15714e-05 5.65357e-05 3.8274e-05 6.80338e-05 7.5818e-05 3.50031e-05 0.0200081 2.39108e-05 3.64243e-05 9.27128e-05 8.18834e-05 7.34841e-05 0.000119333 8.41643e-05 0.0506764 0.000282636 4.92445e-05 5.25853e-05 8.62681e-05 0.000110205 0.000239208 5.3398e-05 7.1725e-05 4.77296e-05 2.61676e-05 7.85132e-05 4.72987e-05 0.000103365 2.37448e-05 0.000111311 5.42926e-05 0.000161179 8.48612e-05 9.47178e-05 8.6008e-05 7.46053e-05 5.43386e-05 6.31168e-05 7.19625e-05 2.80109e-05 0.00013151 7.03453e-05 0.000103826 7.27327e-05 0.000218106 3.34036e-05 6.50799e-05 8.03675e-05 1.96056e-05 3.41971e-05 0.00478297 5.9173e-05 5.52042e-05 0.000106741 3.70989e-05 0.000141129 7.8254e-05 6.49808e-06 2.43944e-05 0.0139666 0.000114036 4.43897e-05 
0.000127486 9.55487e-05 0.000205416 3.80203e-05 4.71532e-05 7.69863e-05 0.000213699 5.29158e-05 0.00024 1.47371e-05 0.000125365 8.31528e-05 1.24257e-05 9.40015e-05 4.8293e-05 0.000110582 5.49185e-05 6.66584e-05 3.43159e-05 4.10504e-05 6.85686e-05 0.000113555 7.70959e-06 0.000126748 7.04793e-05 0.000152619 0.000132446 2.08651e-05 6.97724e-05 4.31451e-05 0.000105606 7.38371e-05 6.06049e-05 0.000144715 8.68606e-05 4.42055e-05 3.72074e-05 9.208e-05 0.000142359 0.000112924 0.000103647 2.10407e-05 3.99486e-05 2.30679e-05 0.000283143 0.00016734 0.000178896 5.774e-05 0.0120796 6.16462e-05 4.30813e-05 5.00221e-05 1.51284e-05 0.000177242 0.000153719 0.000102787 5.57422e-05 3.51847e-05 0.000138141 8.27311e-05 1.86936e-05 9.71423e-05 0.000135551 0.000205799 0.000135646 4.20797e-05 7.86394e-05 9.86284e-05 8.46998e-05 0.000110959 4.39292e-05 4.15938e-05 7.09997e-05 4.52999e-05 0.000105474 0.00013531 0.000163869 4.33826e-05 4.94651e-05 0.000179795 0.000144124 0.000112699 5.85001e-05 6.16667e-05 0.000192712 7.89946e-05 7.87209e-05 9.32132e-06 0.000148342 5.2545e-05 4.43001e-05 9.62315e-05 0.000187692 0.0270428 1.91186e-05 3.34597e-05 0.000123795 7.01798e-05 8.64079e-05 0.000112583 1.57576e-06 8.59686e-05 0.000181159 0.000207466 1.25869e-05 3.48985e-05 0.000114087 0.000199237 0.00011357 2.94065e-05 3.49488e-05 1.87678e-05 4.42302e-05 1.92744e-05 6.57103e-05 0.000132109 0.000155571 0.00020563 5.42679e-06 8.75744e-05 5.82678e-06 0.000125191 0.00771797 9.54506e-05 1.51164e-05 0.00013337 6.56058e-05 0.000104777 7.29542e-05 3.84579e-05 6.39899e-05 1.63081e-05 5.97773e-05 3.68413e-05 0.000205128 4.05927e-05 4.7699e-05 1.94893e-05 0.00010457 4.02326e-05 7.82415e-05 0.0001522 0.000200302 1.91077e-06 2.29259e-05 0.000155174 0.000266245 2.31614e-05 1.05375e-05 8.54273e-05 7.59863e-05 0.00020236 6.44191e-05 0.000315145 0.000148553 0.000131879 0.000129034 2.50699e-05 6.22101e-05 0.000141233 0.000158175 7.73529e-05 6.41071e-05 0.000100471 0.000221293 0.000121474 5.26824e-05 0.000357141 8.77883e-05 2.50301e-05 0.000240375 2.89668e-05 0.000118847 9.85217e-05 8.03333e-05 3.39108e-05 0.000214963 7.85418e-05 0.000230006 0.000127316 7.00976e-05 9.84832e-05 9.20939e-05 0.000163292 0.000282411 7.8754e-05 9.9274e-05 0.000174212 6.80948e-05 0.000241168 0.000186101 9.7846e-05 0.000203624 1.17855e-05 0.00013343 1.87795e-05 3.08477e-05 0.000246179 0.000250077 0.000152873 8.32348e-05 9.83543e-05 0.000145158 0.000116391 0.000100281 3.13177e-05 6.60633e-05 5.9033e-05 0.000109894 5.0613e-05 7.35366e-05 0.000217381 6.35042e-05 1.38121e-06 2.10078e-05 1.39725e-05 7.79065e-05 0.000120209 0.000438781 7.72496e-05 3.51055e-05 7.30373e-05 0.000123281 9.33595e-06 0.000449101 0.00010363 0.000110458 8.08202e-05 5.92023e-05 0.000176248 6.73384e-05 0.000104366 0.000202257 1.86984e-05 0.000238474 0.000235278 0.000101547 0.000208715 0.000177382 0.000119903 0.000150377 0.000125824 3.63929e-05 0.000161825 9.74879e-05 8.78814e-05 5.704e-05 0.00010233 0.000123118 0.000657179 0.0001027 2.09142e-05 5.7711e-06 3.10303e-05 1.16787e-05 0.000121723 0.000148001 0.000118384 4.9585e-05 2.24687e-05 0.000138977 4.89725e-05 6.54146e-05 3.8337e-05 4.49342e-05 4.20376e-05 9.42213e-05 0.000696381 7.136e-05 0.000111726 4.64279e-05 5.64502e-05 0.000127823 1.96632e-05 7.05488e-05 4.12007e-05 0.000172199 4.2105e-05 3.46829e-05 0.000151171 0.000267111 0.000122526 0.000207219 9.29276e-05 2.0714e-05 0.000283543 5.5055e-05 9.48322e-05 0.00011513 0.00011255 2.65751e-05 4.6637e-05 0.000150293 6.15111e-05 2.95825e-05 0.000234214 0.000108686 2.78277e-06 4.5204e-05 2.92623e-05 9.60325e-05 6.63073e-05 9.67307e-05 0.00027539 6.98171e-05 9.85133e-05 2.21385e-05 0.000226025 9.28697e-05 4.98436e-05 0.00024811 5.89183e-05 8.80889e-05 5.73665e-05 0.000142903 0.000160248 0.000338035 3.37529e-05 6.44544e-05 0.000184589 0.00769872 9.53779e-05 0.000116047 6.27057e-05 3.21047e-05 0.00023747 8.24621e-05 6.85666e-05 0.000103902 6.97674e-05 1.56493e-05 7.3574e-05 0.000145634 0.000123661 8.96458e-05 0.000166856 5.72781e-05 0.00022952 2.22319e-05 0.000150148 0.00031823 2.01093e-05 0.000210454 3.48897e-05 0.000151626 0.000204433 9.49936e-05 7.11868e-05 4.26455e-05 3.14189e-05 0.000137399 2.45143e-05 9.23282e-05 0.000103528 0.000218767 2.4568e-05 9.99496e-05 0.000103166 3.69774e-05 1.11386e-05 6.02427e-05 8.8404e-05 0.000106392 9.73098e-05 6.39113e-05 0.000106674 2.44753e-05 7.67067e-05 2.76966e-05 0.000135648 0.000161762 0.000214568 8.44685e-05 2.46399e-05 0.000212125 0.000127631 4.34558e-05 0.000102323 0.000136665 6.25057e-05 4.99437e-05 0.000126093 9.39561e-05 9.25381e-05 7.81098e-05 0.000158009 4.9559e-05 8.16963e-05 6.63711e-05 6.47362e-05 5.67819e-05 4.18544e-05 0.000225654 6.09016e-05 0.000232768 0.000102819 9.24269e-05 8.26674e-05 0.00017042 1.37277e-05 9.29774e-05 2.46915e-05 9.37266e-05 0.00015238 8.03324e-05 0.000113916 6.47309e-05 0.000178025 4.63615e-05 0.000233176 7.90439e-05 4.99444e-05 0.000139847 5.91792e-05 0.000151896 6.03771e-05 0.000123516 5.19662e-05 3.82733e-05 0.000103072 0.000143701 3.79615e-05 0.000199369 4.6058e-05 0.0454576 4.10983e-05 3.09406e-05 4.43139e-05 0.000202614 5.54127e-05 0.000208789 5.61826e-05 1.20951e-05 3.85112e-05 0.000227705 7.34931e-05 7.98907e-05 0.000110368 0.000127541 1.06117e-05 8.79072e-05 9.21337e-05 4.66106e-06 2.37614e-05 0.000157451 0.000203861 2.99081e-05 6.32656e-05 7.05533e-05 2.34963e-05 3.21844e-06 3.26642e-05 4.31427e-05 0.00776001 5.2456e-05 0.000119553 3.19274e-05 0.000118761 0.000120806 2.37307e-05 2.45451e-05 8.72258e-05 9.01773e-05 5.33197e-05 0.000212326 6.41089e-05 3.64871e-06 5.92755e-05 5.61137e-05 0.000115271 2.89831e-05 0.000173452 2.58107e-05 0.000170258 6.18892e-05 6.81073e-05 6.50855e-05 1.71119e-05 7.64805e-05 3.78639e-05 0.000135192 3.80265e-05 8.73887e-05 7.65993e-05 0.000266892 3.32703e-05 0.000108957 7.02992e-06 4.13154e-05 2.43369e-05 0.072256 5.06421e-05 0.000104799 2.7413e-05 0.000110479 2.67084e-05 3.7342e-05 0.000219433 0.000168703 3.38573e-05 4.12283e-05 8.66832e-05 0.000188398 7.93981e-05 0.000106541 5.0577e-05 0.000123243 0.000177426 0.000184047 2.5682e-06 0.077587 9.76248e-05 0.000100683 2.68806e-05 0.000110476 0.000176428 5.98769e-05 0.00019581 4.45683e-05 0.000217531 0.0125056 5.53418e-05 3.15797e-05 5.53126e-05 0.00011297 4.47023e-05 2.91636e-05 8.48665e-05 2.87506e-05 4.21277e-05 5.17341e-05 0.000216976 8.50661e-05 9.73546e-05 0.000186291 2.46073e-06 0.000104665 7.22725e-05 0.000143116 0.000152298 3.06799e-05 0.00013287 0.00014288 0.00014387 4.79041e-05 2.89908e-05 0.000108527 5.39016e-05 0.000180281 3.99181e-05 9.30109e-05 0.000167274 0.000196714 0.000219672 0.000258228 0.000165181 0.000607958 5.80765e-05 5.86496e-05 0.000204406 6.2958e-05 0.000101894 4.35992e-05 5.20886e-06 9.3764e-06 5.51055e-05 4.69294e-05 3.59826e-05 8.75891e-05 0.0380317 6.25535e-05 4.82457e-05 4.02521e-05 5.68656e-05 2.45579e-05 5.73161e-05 0.000105008 6.85656e-06 0.000102103 0.000116293 3.49854e-05 0.000169546 2.70432e-06 0.000103531 3.67653e-05 6.08424e-05 5.07057e-05 3.79599e-05 7.66384e-05 0.000209816 0.000329538 4.01647e-05 2.45411e-05 6.17031e-05 5.67038e-05 0.000134697 6.50804e-05 5.45345e-05 0.000152805 6.03393e-05 8.18437e-05 8.30861e-06 8.91908e-05 4.26761e-05 1.39096e-05 0.000220793 0.000243656 0.0269144 0.000125299 5.48049e-05 0.000118025 5.50628e-05 0.000126562 8.93301e-05 6.67178e-05 0.00012035 0.000186058 0.000152154 1.00617e-05 3.11519e-05 3.24019e-05 0.000167251 0.000160211 0.000120166 0.000136127 3.82244e-05 6.54869e-05 3.97314e-05 7.72428e-05 0.000239191 6.18409e-05 0.000127363 9.12736e-05 0.00010314 7.21717e-05 0.000128046 0.000269088 0.000133515 2.83161e-05 4.26692e-05 2.27904e-05 8.86584e-05 0.000100795 0.000120671 8.17872e-05 3.81233e-05 0.000118361 0.0385894 6.57334e-05 0.000262554 7.06511e-05 5.97946e-05 0.000131051 7.80577e-05 6.44509e-05 0.000139641 0.00020553 2.74616e-05 0.000188782 6.27606e-05 2.13865e-05 0.000142569 2.7824e-05 7.33578e-05 0.000134283 6.26052e-05 0.00015295 4.66743e-05 7.80655e-05 7.06791e-06 8.41562e-05 3.04034e-05 5.97971e-05 1.29267e-05 0.000182497 1.14425e-05 0.000118003 4.62787e-05 5.52581e-05 0.000126051 3.06222e-05 8.82673e-05 8.15291e-05 0.000112129 0.00019341 9.10318e-05 0.000108683 0.000149508 9.25e-05 0.000191794 0.000102603 2.8073e-05 8.17581e-05 0.000265369 7.72947e-05 0.000403861 6.55145e-05 0.000147815 5.50852e-05 1.8753e-05 0.000103409 0.000196799 1.11469e-05 7.2626e-05 5.78465e-05 0.00015739 8.64752e-05 9.6275e-05 6.26095e-05 8.79124e-05 1.9193e-06 0.000123712 3.47512e-05 6.37716e-05 4.97502e-05 0.000223159 3.02977e-05 8.26199e-05 0.000103057 0.000109145 7.48333e-06 0.000137894 0.000218873 8.25156e-06 0.0001747 9.28493e-05 3.98036e-05 7.65969e-05 6.68854e-05 0.000355141 5.0204e-05 2.49479e-05 0.000136621 0.000123648 3.21885e-05 0.000239426 1.91372e-05 0.000217898 4.92908e-05 0.000124375 0.000111857 5.23077e-06 4.01872e-05 8.29454e-05 8.0775e-05 0.000123356 0.000169554 6.3244e-05 0.000183847 0.000384926 8.15468e-05 5.707e-05 6.38579e-05 0.000152858 5.83448e-06 9.27738e-05 1.00844e-05 5.92799e-05 1.4856e-05 7.09061e-05 0.000175808 0.000143708 0.000197972 3.01638e-05 3.59556e-05 0.0001237 0.000193815 7.56346e-05 5.72287e-05 0.000124596 5.44153e-05 0.000303383 8.02324e-05 8.17984e-05 0.000192733 0.000150814 3.61606e-06 0.000318126 0.000241316 5.97774e-05 0.000194404 7.11555e-05 6.7735e-05 0.000152592 0.00026817 2.66466e-06 9.1093e-05 1.71512e-05 5.31668e-05 0.000101683 0.000296961 7.08868e-05 3.5789e-05 9.52187e-05 0.000128926 8.85222e-05 4.13999e-05 1.0918e-05 4.52256e-05 0.000228655 0.000107863 7.45356e-05 0.000102097 0.000224028 0.00018812 0.000117228 2.13103e-05 7.27169e-05 4.61825e-05 0.000288114 9.05208e-06 0.000137317 0.000116812 7.5345e-06 4.04401e-05 2.26813e-05 2.1564e-05 0.000147623 0.000121698 6.8792e-05 9.31423e-05 5.11758e-06 0.000188252 4.07915e-05 0.000138588 8.53396e-05 0.000102866 0.000190051 0.000288517 0.000160677 0.00043507 0.000138587 0.000112621 0.00021718 4.09971e-05 0.000153417 0.000108668 0.000106948 0.000164864 0.000117464 0.000200804 7.28961e-05 2.5145e-06 7.546e-05 7.80223e-06 1.79191e-05 0.000121445 5.95321e-05 0.000189882 5.59215e-05 8.1989e-05 4.77537e-05 0.000110165 7.07741e-05 4.67869e-05 0.000100937 0.000164694 8.60025e-05 7.19284e-05 0.000168041 3.83493e-05 0.000173453 0.000165179 3.53095e-05 0.000116419 3.85852e-05 8.25462e-05 5.20782e-05 0.000206887 5.58883e-05 5.87865e-05 1.50323e-05 0.000100663 0.000100366 2.98641e-05 0.00102309 0.000275949 0.000133766 3.93197e-05 0.000151938 7.61973e-05 0.000113541 0.000127427 6.28531e-05 6.69973e-05 3.6956e-05 3.50248e-05 0.000114707 0.000176497 0.000106893 3.43487e-05 4.37594e-05 0.00018392 2.44022e-06 4.00048e-05 0.000184145 6.02479e-05 2.11013e-05 0.000158971 5.72649e-05 7.94461e-05 0.000155142 0.000192307 0.000117334 2.1191e-05 0.000214419 8.83717e-05 0.000238436 1.3779e-05 2.94778e-05 0.000171504 0.0001013 4.20822e-05 4.48094e-05 0.00020315 4.77629e-05 9.97739e-05 0.362864 2.44412e-05 7.55915e-05 1.72182e-05 0.000102739 6.43344e-05 0.000124572 0.000118003 5.60706e-05 0.000257664 6.28372e-05 2.89551e-05 8.11256e-05 2.5251e-05 2.32849e-05 2.39132e-05 0.000129512 0.000466005 2.10347e-05 0.000120975 4.46936e-05 7.95634e-05 0.000210594 0.000153627 0.000231839 6.48389e-05 0.000265414 0.000128046 0.000100388 0.000107809 0.000136781 0.000182746 4.4631e-05 0.000211978 4.20308e-05 0.000184269 0.163708 0.000215055 5.96329e-05 6.07879e-05 8.83547e-05 6.45176e-05 4.98235e-05 4.62354e-05 0.000133318 3.861e-05 0.000144996 1.42516e-05 4.88469e-05 3.09863e-05 3.81608e-05 8.49161e-05 5.08486e-05 6.35076e-05 0.000288986 0.00011678 5.27259e-05 0.000150884 3.45366e-05 7.07771e-05 8.21748e-05 0.000260603 6.36939e-05 5.98813e-05 9.2463e-05 0.000185289 5.63989e-05 5.47917e-05 8.09646e-05 5.99143e-06 6.07613e-05 5.46173e-05 4.70908e-05 6.07658e-05 6.68156e-05 2.89941e-05 4.00601e-05 0.0001783 0.000171842 5.53315e-05 8.53514e-05 0.000256595 7.62856e-05 
0.000171616 1.62608e-05 0.000275368 3.30733e-05 5.33113e-05 0.000320181 0.000183153 1.86051e-05 0.000209327 0.000102521 0.000163458 0.000144474 8.74771e-05 3.32208e-06 8.05574e-06 9.99744e-05 0.000457329 0.000116949 9.78884e-05 0.000126377 0.000127155 0.000160308 0.000120289 0.000152547 9.61073e-06 0.000134185 8.98544e-05 0.000285899 0.000124437 0.000359612 0.000273364 5.24476e-05 1.78162e-05 0.000154184 0.00033519 4.43396e-06 0.000129213 5.35728e-06 2.84604e-05 0.00115302 0.000285956 0.000136683 0.000134813 0.000257914 0.000131909 0.000433944 1.12913e-05 0.000224323 0.000239401 0.000157622 0.000120061 0.000177642 2.62049e-05 0.000280659 0.000107594 6.33431e-06 6.18945e-05 9.44007e-05 9.90412e-05 0.000185425 6.45524e-05 0.000218136 0.000215235 0.000154909 4.3231e-05 2.46235e-05 0.00017191 0.000309169 3.01123e-05 0.00131387 0.000643944 6.0414e-05 0.000180893 9.5712e-05 0.000377534 0.000122658 0.000506045 0.000218037 0.000212122 0.000612892 0.00023365 0.000157254 0.000106313 5.94433e-05 9.9384e-05 5.50351e-06 8.96259e-05 0.000102269 3.81106e-05 4.34769e-05 0.000142275 6.09788e-05 0.000181817 0.000253137 0.000158812 8.37412e-05 0.000672152 0.000398638 0.000171578 0.000239229 8.97641e-06 4.76611e-05 8.59267e-05 0.000430161 6.55367e-05 4.85124e-05 7.84498e-06 4.15103e-05 0.000170112 8.71337e-05 5.97024e-05 1.32618e-05 7.47455e-05 0.0001243 0.000180386 0.000139514 0.000243559 0.000203395 4.70829e-05 0.000117224 5.88162e-05 6.01575e-05 5.84005e-05 0.000220012 6.74965e-05 5.43633e-05 8.18812e-05 0.000520428 0.00104386 0.000164322 1.54695e-05 0.000247158 0.000641403 6.08169e-05 6.49796e-06 0.000308706 8.21985e-05 6.59068e-05 7.22575e-05 0.000127337 4.93065e-05 8.363e-05 4.94072e-05 6.45941e-05 1.13321e-05 3.29759e-06 4.12197e-05 0.000310809 0.000118647 7.06101e-06 2.11029e-05 0.000249116 8.90419e-06 7.26347e-05 0.000186772 0.000173926 0.000390841 0.000153551 5.07234e-06 0.000714171 0.000109116 6.97802e-05 0.000135047 5.53133e-05 0.000579731 0.000153948 0.00024442 0.000317429 0.00101506 3.97174e-06 2.37059e-05 0.00021705 0.00051118 0.000101575 7.1504e-05 4.07834e-06 0.000227729 0.00060306 0.000139055 0.000306311 2.54576e-05 4.50441e-05 0.00024509 0.000212819 6.25281e-05 0.000735472 9.37637e-05 0.000368743 0.000147134 0.00033965 0.000146465 2.76257e-05 4.00199e-05 9.43702e-05 9.81052e-05 0.000225841 2.4215e-06 6.2242e-05 1.57056e-05 3.07985e-05 0.00010431 0.000264213 0.000218845 0.000127457 6.38253e-06 3.11513e-05 0.000135464 0.000450771 0.000272136 8.86841e-06 0.000152892 2.02838e-05 0.000130434 1.95556e-06 3.13823e-05 0.000189382 0.000286576 0.000118502 0.112457 0.000139606 9.04039e-05 9.66724e-05 0.000162798 2.7032e-05 0.0003082 0.000246466 0.000286833 0.000474933 0.000141586 0.00017604 2.41755e-05 5.58372e-05 8.14266e-05 0.000128124 4.50465e-05 0.000154313 0.000189316 0.000182021 0.000175216 8.90933e-05 0.000112616 0.000106796 4.83438e-05 0.000111178 0.000253662 0.000188138 5.97063e-05 4.98276e-05 0.000164779 0.000234868 7.33106e-05 0.000121989 2.13303e-05 0.000192687 2.9421e-05 0.00017657 4.98626e-05 6.98194e-05 3.86257e-05 0.000245533 0.000222944 0.000580746 1.17895e-05 6.02645e-06 0.000106755 4.98646e-05 9.24785e-05 0.237772 0.00121725 0.000309056 4.99757e-05 2.68078e-06 0.000209368 0.000352545 1.96529e-05 2.47674e-05 0.000124045 8.08315e-05 6.20049e-05 0.000617226 0.000102232 0.000306896 0.000161314 9.52373e-05 0.000262126 0.000133698 3.28743e-05 0.000116364 0.000166463 0.000151336 0.000185856 0.000143071 7.07913e-05 8.98879e-05 9.1337e-05 0.000192096 0.000190366 7.58865e-05 0.000187903 3.80184e-05 7.08512e-05 0.000148013 6.41854e-05 0.00045267 4.62912e-05 0.000242994 2.74476e-05 0.000157491 0.000261376 0.000252121 0.000200223 0.000229991 0.000146047 0.000136773 0.000171589 0.000151099 0.000393867 6.8569e-05 8.93125e-05 0.000236397 0.000312858 9.58172e-05 0.000150687 2.45555e-05 0.000114153 0.000102137 7.93235e-05 0.000165483 0.000405144 0.000437453 9.10117e-05 0.00017703 0.000149395 7.88124e-05 5.29349e-05 0.000313082 3.78401e-05 0.0011607 2.15651e-05 0.000131241 0.000133427 0.000385957 9.15836e-06 0.000100365 0.000364896 0.000298206 0.000116823 0.000384834 3.9267e-05 2.23972e-05 4.32563e-05 5.28071e-05 0.000237857 0.000329459 0.000399296 0.000549046 4.24609e-05 3.3435e-05 4.95721e-05 9.66786e-05 0.000215461 0.000106671 0.000364008 0.00136755 7.47661e-05 8.13619e-05 4.03607e-06 9.41891e-06 5.88332e-06 6.05585e-05 0.000102221 2.93223e-05 0.000131439 0.000323032 0.000284031 0.00020684 0.000297529 0.000387496 0.000925759 0.000122447 0.00010818 7.58348e-05 2.81709e-05 0.000206969 9.99673e-05 0.00122821 4.23424e-05 0.000425893 3.97416e-05 0.000376676 7.09819e-05 0.000187591 4.08147e-06 2.00217e-05 0.000931323 2.61502e-05 0.000121327 8.22726e-05 0.000359697 0.000109023 0.000106968 2.75872e-05 0.000114807 0.000111454 3.13534e-05 0.000329332 0.000153334 9.76945e-05 0.000170075 0.000109616 0.000146592 1.02773e-05 5.52899e-05 0.000111344 0.000232373 4.47585e-05 0.000206628 0.000301677 2.5087e-05 7.3823e-05 9.1788e-05 0.000225954 2.05548e-05 7.37384e-05 0.000409669 0.000120876 3.22888e-05 5.76637e-05 0.000123234 0.000422726 0.000372049 7.32684e-05 4.98159e-05 5.70381e-05 9.03285e-05 0.00086495 0.000193849 7.4832e-05 5.8985e-06 2.82668e-05 0.000312407 5.35151e-05 0.000187162 4.80526e-06 0.000351492 0.000131698 1.09312e-05 6.52533e-05 0.000185183 0.000234578 7.90547e-05 7.60589e-05 5.55996e-05 0.00024191 4.81202e-05 8.00246e-05 0.000150264 0.00015819 0.000147146 0.000360221 0.000129661 7.93306e-05 3.55584e-06 5.3623e-05 0.000184725 0.000275184 0.000132228 0.000102313 3.23503e-05 2.58805e-05 5.15169e-05 0.000114821 0.000192095 0.000228756 0.000132212 0.000273353 0.000330351 9.48821e-05 6.26851e-05 0.00010965 0.000160761 6.22411e-05 5.21604e-05 1.40356e-05 0.000121292 7.66111e-05 0.000336521 7.80355e-05 0.000155155 0.000177052 0.000361817 0.000123129 0.000304122 3.62655e-05 0.000284119 0.00030523 0.000300493 0.000102887 0.000221047 2.84321e-06 0.000122948 0.000188434 0.000107207 5.43823e-05 8.00226e-05 3.00617e-05 8.36388e-05 8.82316e-06 6.63934e-05 1.78565e-05 0.000677793 6.10083e-05 0.000839702 3.01803e-05 0.000374767 0.000160889 0.000139376 9.84423e-05 0.000149671 0.000160922 0.00021839 0.000161241 3.72977e-05 0.000158069 0.0001455 0.000186259 1.29637e-05 0.00030487 0.000251424 0.000190471 0.000167197 0.000562427 0.000186613 5.31923e-05 0.0003201 0.000150831 0.000177514 0.00015158 0.00116827 0.000440124 9.90849e-05 0.000168091 0.000215542 0.000140466 0.000266073 0.000260068 6.76393e-05 9.66008e-05 4.02701e-06 0.000107561 0.000210069 7.88569e-05 0.000122665 7.12156e-05 0.000148563 0.000384299 0.00102452 6.21161e-05 0.000138588 6.32277e-05 0.000515457 0.00013012 0.000240146 2.92636e-05 0.000115525 7.33075e-05 0.000134974 0.000313757 0.00013653 0.000467353 0.000204433 5.54995e-05 0.000462738 4.59851e-06 2.30321e-05 6.70941e-06 7.00164e-05 2.22189e-05 5.10313e-05 0.000833385 0.00010989 0.000190292 2.4069e-05 0.000483331 0.000272346 2.54595e-05 7.08674e-05 3.88402e-05 0.000122728 0.000306779 0.00219411 0.000719528 0.000180725 0.000290441 8.51413e-05 5.26181e-05 4.21173e-05 7.14273e-05 0.000209839 0.000142947 4.93928e-05 0.000135231 0.000139122 0.00014728 0.000107544 0.000142731 0.000159146 4.6685e-06 8.50853e-05 0.000217463 3.44585e-05 0.000484671 0.000884155 0.000212032 0.000260337 0.000912915 0.000163816 8.50325e-05 2.81026e-05 2.55016e-05 0.00014383 3.49182e-05 5.64892e-05 5.77419e-05 9.87637e-05 0.000183243 0.000281863 0.000108736 1.73352e-05 0.000261267 0.00014685 3.72732e-05 0.000143418 0.000346338 0.000103875 6.70077e-05 0.000335129 0.000196427 6.9018e-05 9.20013e-05 0.000137099 6.7552e-05 0.000535948 0.000135646 0.000230128 0.000534202 9.07212e-05 0.000424076 0.00013256 0.000230223 1.10885e-05 4.53613e-05 0.000199834 0.000122893 0.000189248 9.21105e-05 7.47603e-05 9.78461e-05 7.17824e-05 1.71178e-05 0.000142322 0.00011321 2.09332e-05 0.000383927 8.46254e-05 0.00053232 0.000109266 4.9592e-05 0.000198065 0.000122991 0.000124784 0.000258529 5.27573e-06 4.95319e-05 6.04236e-05 0.000127169 0.000175955 2.28539e-05 0.000260847 0.000198656 0.000163249 5.13608e-06 0.000196456 9.79656e-05 3.86779e-05 0.000253822 0.000134849 0.000365046 7.05202e-05 0.000160922 0.000163882 0.00031211 0.000141152 0.000117892 0.000394808 0.000407134 0.000132987 4.00389e-05 0.000143788 9.9527e-05 0.000180023 0.000433092 0.000177428 0.000712976 0.000342844 0.000387622 0.000113035 5.59758e-05 9.00698e-05 2.4307e-05 4.11586e-05 0.000100946 7.76359e-05 0.000357045 0.00025266 0.000142103 0.000171029 5.37443e-05 4.04845e-06 4.72243e-06 5.52573e-05 6.18542e-05 0.000366091 0.000151237 8.28405e-05 6.49371e-05 1.06502e-05 0.000248248 9.64816e-05 0.112461 6.40878e-05 4.43079e-06 0.000220989 0.000425719 6.47609e-05 9.47509e-06 0.000236199 8.80764e-05 0.000200873 4.90471e-05 0.000310576 0.00020617 0.000155496 0.000409715 0.000106773 6.31675e-05 3.70487e-05 0.000186966 0.000210259 0.000242111 0.000113424 4.49389e-05 0.00012543 0.00013662 3.14821e-05 5.18267e-05 4.51861e-05 0.00024363 9.89851e-05 0.000197027 0.000177832 0.000104731 0.000550766 0.000178706 0.000138705 0.000197965 8.87918e-06 3.54977e-05 0.000181253 0.000230695 0.00028026 1.73416e-05 1.11452e-05 7.41505e-06 0.000264507 0.000266218 4.16458e-05 0.000257609 6.54324e-05 0.000676331 0.000170265 0.000266273 2.59946e-05 0.00151771 0.000820879 0.000601491 0.000174056 0.000206165 0.000181425 0.00164378 9.23317e-05 6.54755e-05 0.000176175 7.1281e-05 6.16819e-05 7.89136e-05 0.000495261 6.16841e-05 5.19264e-06 3.79401e-05 0.000279043 7.60305e-05 0.000138587 0.000355711 0.000154247 0.000313782 6.46876e-05 0.00103437 0.000316147 9.1161e-05 0.000554206 9.7963e-05 7.38475e-05 5.82113e-05 0.000283543 0.00033018 4.52931e-06 0.000202231 8.68509e-05 0.000359167 0.00010085 0.000106626 0.000108321 0.000551351 3.33491e-05 0.000392672 5.79461e-05 0.000226724 0.00208322 0.000162511 0.000126623 0.000253395 5.89704e-05 0.000295222 0.00011489 0.000223381 0.000152588 6.51181e-06 8.27441e-05 0.000168883 0.000323774 4.42493e-05 2.7496e-05 0.000125474 3.85475e-05 0.000248773 5.34829e-05 0.00038311 9.38755e-05 0.000121402 0.000420546 5.26473e-05 0.000294271 7.85738e-05 4.30776e-05 4.43925e-05 0.000160576 3.23753e-05 8.35574e-05 0.000417625 1.65529e-05 0.000215914 0.000110597 0.000437889 0.000277724 6.28519e-05 0.000152822 0.000108031 0.000293586 0.00027137 4.3101e-06 1.46591e-05 0.000285705 0.000385485 0.00030913 0.35316 0.000443896 4.78201e-05 3.12725e-05 6.47876e-05 5.98437e-05 0.000223509 0.000139003 9.46734e-05 5.00892e-05 6.81801e-05 0.000195509 0.000832474 1.44031e-05 0.0010312 0.000237914 6.85965e-05 0.000209478 0.000113433 3.10441e-05 9.7956e-05 0.000185053 8.73622e-06 0.000157623 3.21851e-05 0.00013416 2.45397e-05 8.2172e-05 3.62084e-05 0.000344559 0.000187812 2.23396e-05 8.23776e-05 9.37663e-06 0.000348147 3.93308e-05 9.85394e-05 0.000123459 0.000207485 0.000121439 0.000126943 0.000285927 0.000457872 0.000126699 0.0001303 4.73751e-05 3.75123e-05 0.000167578 0.000205391 0.00016639 0.000217735 0.000355193 0.000146175 9.80625e-05 3.09674e-06 0.000142752 3.84408e-05 0.000321829 0.00032226 0.000953645 6.23429e-06 2.74361e-05 5.7953e-06 4.89138e-05 0.000125734 0.00052859 6.44631e-06 0.00027043 0.000173103 0.000471494 0.000235086 4.90435e-05 4.80466e-05 0.000374069 5.0045e-05 3.79826e-05 2.54529e-05 0.000734625 0.000272054 6.53574e-05 3.57969e-06 0.000179484 0.000366428 0.000195382 0.000127584 7.38235e-05 0.00153419 0.000112493 0.000251212 3.69507e-05 0.000174735 0.000125236 0.000122606 0.000115184 0.000133783 0.000161392 0.000101527 3.9205e-05 0.000210612 0.00013285 0.000120814 0.000260263 6.80256e-05 0.000256533 0.000238346 0.000310326 0.000206175 0.000613665 0.000338509 0.000246336 0.000149919 0.00017694 1.95559e-05 0.000327625 1.23213e-05 0.000311601 7.24142e-05 8.57775e-05 0.000433307 1.97986e-05 7.4541e-05 0.000192688 0.000353324 0.000127268 0.000104205 
3.53618e-05 1.12644e-05 9.1973e-05 6.00124e-05 3.97978e-05 6.32872e-05 0.000109702 4.87716e-05 0.000106945 3.99715e-05 0.000135984 2.85915e-05 6.84656e-05 2.14017e-05 0.000101004 5.96725e-05 2.25461e-05 7.0957e-05 8.51765e-05 8.57227e-05 1.58866e-05 5.98339e-05 4.62805e-05 0.000123819 7.99045e-05 6.88888e-05 6.52094e-05 5.55727e-05 8.5816e-05 2.14705e-05 3.64557e-05 5.93411e-05 2.8641e-05 5.17749e-05 5.97695e-05 2.7593e-05 0.000185416 4.69184e-05 0.000117096 3.37771e-05 3.82496e-05 5.11838e-05 3.3591e-05 0.000158364 0.000170938 7.51661e-05 0.000103587 0.000127925 0.000206598 6.56899e-05 0.000126167 0.000108432 0.000105227 0.00014389 3.09744e-05 4.44905e-05 7.68984e-05 0.000157628 4.85055e-05 9.25505e-05 0.00836835 7.69512e-05 0.000139371 4.91384e-05 8.82792e-05 4.19546e-05 7.90148e-05 6.04158e-05 0.000103111 7.39024e-05 0.017216 0.000130643 3.2769e-05 8.06948e-05 5.42809e-05 0.000316877 4.09604e-05 4.29853e-05 0.000113932 0.0610555 0.000195646 0.000332611 7.24917e-05 3.23523e-05 0.000122572 5.75842e-05 0.000148654 1.79052e-05 6.4207e-05 5.69163e-05 0.00612832 5.9578e-05 8.32773e-05 0.000404402 2.11134e-05 3.91547e-05 4.51075e-05 2.71149e-05 7.30575e-05 7.64661e-05 5.15168e-05 9.03665e-05 6.63233e-05 0.000133005 0.000114503 4.44393e-05 0.0101055 1.30967e-05 7.77901e-05 0.000120834 2.43487e-05 4.19011e-05 0.000113744 2.89379e-05 8.84443e-05 5.08958e-05 0.000273312 6.05717e-05 6.41415e-05 5.09185e-05 2.45017e-05 6.98361e-05 3.60573e-05 0.000303486 3.68291e-05 5.0179e-05 5.7032e-05 0.000159435 0.0238504 5.10899e-05 7.93834e-05 2.04552e-05 6.49007e-05 1.4447e-05 0.00011581 0.00413666 0.000152644 2.54926e-05 4.95995e-05 8.8456e-05 2.86752e-05 7.33382e-05 0.000261397 7.38103e-05 2.13883e-05 3.37673e-05 5.70441e-05 0.000231237 0.000114804 2.33388e-05 4.7026e-05 3.57074e-05 6.8171e-05 7.63738e-05 8.95326e-05 4.15909e-05 5.45956e-05 4.07644e-05 2.28427e-05 7.67009e-05 8.25537e-05 6.63426e-05 0.00940918 3.98028e-05 0.0306439 3.25306e-05 1.96621e-05 0.0293725 0.000236672 3.97736e-05 2.1299e-05 2.3803e-05 6.82159e-05 3.5212e-05 5.16779e-05 3.03966e-05 5.06108e-05 4.03199e-05 6.83462e-05 8.36674e-05 7.25984e-05 0.000129791 8.78329e-05 4.72257e-05 0.000387603 4.95757e-05 0.000137735 0.0136222 9.6395e-05 0.000320999 0.000120157 2.74078e-05 7.93801e-05 0.00493532 6.26796e-05 7.64326e-05 3.86005e-05 0.000108603 6.96605e-05 3.9121e-05 0.000112315 0.00482775 2.317e-05 0.000209155 0.00647724 1.77231e-05 7.88022e-05 4.21314e-05 0.00015474 3.34445e-05 0.000118735 7.82177e-05 4.05906e-05 2.40415e-06 8.66765e-06 5.48399e-05 2.46025e-05 1.99409e-05 0.000155076 5.44589e-05 5.72539e-05 5.48131e-05 9.90988e-05 7.75545e-05 3.77657e-05 0.000274022 5.78275e-05 9.33694e-05 3.23889e-05 3.88022e-05 6.1462e-05 9.67052e-06 0.000109966 4.47479e-05 4.42508e-05 6.01666e-05 0.000109937 9.08192e-05 6.0335e-05 2.47675e-05 4.94528e-05 4.14121e-05 3.40814e-05 5.90436e-05 0.000154084 2.86352e-05 7.14636e-05 9.07626e-05 8.79382e-05 6.37624e-05 0.000103618 7.97239e-06 0.000133419 0.000111889 2.88342e-05 7.94415e-05 7.50569e-05 2.52819e-05 8.80766e-05 8.68989e-05 5.41902e-05 0.0160096 7.28329e-05 3.66342e-05 1.24525e-05 6.51207e-05 0.000125941 0.000204755 0.000224304 2.8267e-05 3.07134e-05 2.80546e-05 0.000155563 0.0172623 3.92177e-05 4.86232e-05 5.17131e-05 3.43208e-05 1.77706e-05 3.17419e-05 5.20298e-05 5.46381e-05 6.00863e-05 6.51807e-05 0.0164871 9.58649e-05 5.47141e-05 7.03444e-05 7.14651e-05 0.0300644 2.69943e-05 1.35324e-05 8.27945e-05 2.63564e-05 2.02789e-05 2.00625e-05 4.15695e-05 0.000112422 3.12481e-05 3.95827e-05 0.000122795 4.71069e-05 5.01589e-05 0.000191042 6.05755e-05 1.88521e-05 6.90541e-05 0.000288933 5.46e-05 9.55113e-05 0.00011133 0.00017792 2.71003e-05 2.45401e-05 0.000118496 3.97936e-05 0.0568127 6.4564e-05 3.13169e-05 0.000282447 0.000462469 0.000186387 0.000109055 5.95211e-05 5.39691e-05 4.45695e-05 6.95237e-05 2.57746e-05 0.000288491 0.000134864 7.77871e-05 6.83006e-05 6.06155e-05 4.42114e-05 4.02672e-05 6.93715e-05 0.000121463 5.73163e-05 7.51773e-05 3.48869e-05 8.94077e-05 5.06693e-05 8.10881e-05 0.000101747 0.000119054 6.34276e-05 8.11021e-05 5.23318e-05 5.28646e-05 3.79018e-05 1.28769e-05 3.92644e-05 5.54202e-05 5.70824e-05 0.000179872 7.83273e-05 4.15711e-05 4.21343e-05 7.94103e-05 7.32916e-05 5.71751e-05 9.56109e-05 0.000150027 3.99167e-05 2.89996e-05 8.86269e-05 3.49964e-05 7.58203e-05 2.13853e-05 6.77415e-05 3.03491e-05 5.74334e-05 3.55584e-05 6.97771e-05 0.000325172 0.000115935 6.29952e-05 7.37442e-05 1.73737e-05 2.9459e-05 9.94446e-05 0.000191495 7.72212e-05 7.30796e-05 4.29765e-05 9.45863e-05 5.9949e-05 7.80833e-05 7.84181e-05 1.33807e-05 6.62965e-05 1.78549e-05 4.86203e-05 6.95201e-05 7.17838e-05 3.96516e-05 8.09883e-05 0.000121871 6.21015e-05 0.000172206 5.57661e-05 6.62491e-05 8.4749e-05 0.000107672 4.07595e-05 7.08257e-05 7.13779e-05 7.20887e-05 0.000163643 2.54518e-05 0.000122917 0.000142596 3.42689e-05 3.6133e-05 6.50685e-05 4.16605e-05 9.3254e-05 3.8324e-05 1.42452e-05 8.70303e-05 5.83754e-05 3.01838e-05 3.8378e-05 0.00014359 0.00189918 0.000105747 4.9772e-05 5.24962e-05 4.65342e-05 9.23038e-05 5.58017e-05 3.00711e-05 6.75998e-05 0.000177077 0.000128327 0.0212457 5.54259e-05 9.70599e-06 6.21604e-05 4.42745e-05 8.26942e-05 0.00895356 6.41217e-05 3.21357e-05 0.000108813 7.74843e-05 3.69485e-05 7.16565e-05 4.30005e-05 5.62039e-05 1.25271e-05 4.38423e-05 8.39227e-05 2.86842e-05 8.35176e-05 8.81209e-05 7.32428e-05 0.000430436 0.000191513 0.000288257 0.00961946 0.000103243 7.67819e-05 0.000124182 9.0035e-05 4.14674e-05 4.98648e-05 0.0140038 2.80534e-05 6.64757e-05 0.00778073 2.59246e-05 7.97132e-05 0.000144375 3.92552e-05 5.42725e-05 0.000172158 1.53388e-05 8.09848e-05 4.89107e-05 6.1949e-05 4.74048e-05 4.89993e-05 2.00976e-05 0.000152777 7.11204e-05 0.000106844 7.34743e-05 0.00539392 0.00985973 0.00188091 5.3287e-05 0.000103975 5.00483e-05 8.23232e-05 4.40525e-05 0.00912144 0.000119993 8.43299e-05 1.81777e-05 8.03524e-05 5.25095e-05 7.88833e-05 4.88088e-05 7.49655e-05 7.58794e-05 6.567e-05 4.06142e-05 0.000126427 6.16638e-05 0.00224658 3.20743e-05 7.80604e-05 6.99368e-05 4.30739e-05 7.61566e-05 1.57329e-05 3.85151e-05 9.86632e-05 0.000134953 0.00023574 9.6204e-05 6.66465e-05 3.48564e-05 2.82777e-05 4.66772e-05 5.57555e-05 6.45004e-05 0.00881826 0.00860468 5.11789e-05 0.00037509 0.00218717 0.000101252 0.000104404 0.0167581 7.12489e-05 9.05889e-05 0.000158483 0.0110268 8.76117e-05 6.61379e-05 4.96847e-05 2.08265e-05 0.0087676 1.94642e-05 4.14721e-05 8.68718e-05 4.11636e-05 3.30417e-05 0.000292332 2.11236e-05 5.81428e-05 6.79967e-05 0.000117366 5.03956e-05 0.0472277 4.78375e-05 0.000189662 6.26816e-05 2.95835e-05 5.7324e-05 3.57712e-05 3.08425e-05 3.72722e-05 2.98028e-05 4.61107e-05 0.00868215 2.78014e-05 0.00184604 4.39031e-05 5.89875e-05 4.43866e-05 2.55488e-05 6.45571e-05 4.04933e-05 5.80341e-05 9.88227e-06 4.68345e-05 5.47909e-05 4.665e-05 5.30652e-05 4.75099e-05 0.000171237 2.04192e-05 5.15761e-05 6.33039e-05 1.93584e-05 4.27782e-05 4.78281e-05 0.000174901 0.0278447 5.81022e-05 4.36446e-05 7.7668e-05 8.14694e-05 7.10789e-05 6.23101e-05 5.38507e-05 9.18708e-05 0.000105221 4.524e-05 2.91663e-05 3.00553e-05 6.67162e-05 9.47069e-05 3.74896e-05 1.24915e-05 4.66321e-05 5.84177e-05 6.86438e-05 7.80494e-05 7.84921e-05 0.000205571 1.58266e-05 6.18045e-05 8.73467e-05 4.0527e-05 2.34215e-05 8.2738e-05 5.83796e-05 4.52081e-05 8.10288e-05 8.9123e-05 2.06645e-05 5.59518e-05 8.91278e-05 4.21444e-05 6.82215e-05 5.59113e-05 5.69076e-05 3.42047e-05 0.000198742 2.2604e-05 4.25136e-05 6.971e-05 2.85377e-05 1.93503e-05 5.69348e-05 4.58217e-05 4.76597e-05 2.97111e-05 2.85853e-05 0.000240362 0.000104 7.90984e-05 7.63536e-05 0.00209474 0.000105683 3.48273e-05 3.57996e-05 4.48022e-05 0.000106865 1.23023e-05 6.80428e-05 3.90136e-05 2.17137e-05 7.33849e-05 7.32584e-05 3.99604e-05 0.000110338 6.43098e-05 5.97877e-05 0.000115489 0.000101224 3.19139e-05 9.22625e-05 2.03124e-05 3.16459e-05 0.0221467 6.48061e-05 5.83867e-05 7.44901e-05 3.57918e-05 2.36497e-05 3.38569e-05 0.00019875 4.93021e-05 5.64158e-05 6.99355e-05 3.3857e-05 4.8051e-05 0.00020682 0.000146576 4.09493e-05 4.33207e-05 4.0132e-05 0.000146841 0.0065559 8.39899e-05 1.9652e-05 7.3101e-05 9.42218e-05 0.000150628 1.92833e-05 0.000105667 0.000219233 6.19199e-05 1.77681e-05 5.7032e-05 3.65599e-05 0.000107096 0.00497243 3.04415e-05 2.49315e-05 0.000225772 5.83844e-05 6.54741e-05 2.45695e-05 0.00179735 2.14628e-05 5.39016e-05 6.98223e-05 0.000102466 0.00943983 4.18119e-05 0.00779903 8.04518e-05 3.11834e-05 5.12134e-05 0.000103747 1.40499e-05 0.000129892 8.77713e-06 0.000114178 0.000252416 0.000137511 8.01811e-05 7.96256e-05 0.00010775 3.54671e-05 0.000142153 4.96763e-05 8.28108e-06 2.36132e-05 2.97681e-05 3.09032e-05 8.189e-05 0.000165519 1.56165e-05 6.49953e-05 8.48788e-05 6.80851e-05 1.53721e-05 6.0461e-05 3.13986e-05 0.00753156 0.000128775 3.31881e-05 0.00017032 7.25991e-05 6.08863e-05 4.41353e-05 0.000282045 6.22065e-05 3.95686e-05 1.60639e-05 6.0361e-05 7.14887e-05 6.34597e-05 8.57751e-05 8.44643e-05 0.000151657 3.51927e-05 5.55294e-05 7.04368e-05 5.72637e-05 2.11211e-05 6.54723e-05 0.000228867 0.0127986 7.59167e-05 6.47457e-05 7.57282e-05 3.45211e-05 9.80729e-05 5.95772e-05 0.000410804 4.60841e-05 0.0220236 0.000128059 2.21294e-05 3.94985e-05 4.43232e-05 6.28585e-05 1.03483e-05 5.03733e-05 4.41473e-05 4.9775e-05 6.98841e-05 9.29789e-05 2.20048e-05 1.48987e-05 0.000142088 0.000114219 6.41915e-05 4.67136e-05 6.28854e-06 5.03841e-05 0.000151548 0.000181442 5.66819e-05 1.64198e-05 0.000349695 4.17337e-05 0.000246846 2.41317e-05 8.94402e-05 4.11038e-05 8.18744e-05 4.9922e-05 6.66074e-05 4.79821e-05 2.1936e-05 2.01848e-05 9.24334e-05 2.83092e-05 6.49787e-05 3.50734e-05 6.76544e-05 4.19425e-05 5.10263e-05 8.88042e-05 1.2548e-05 6.73899e-05 9.07956e-05 8.04617e-05 0.000174162 0.000168059 0.000217762 0.000108798 5.18717e-05 5.02073e-05 6.11334e-05 0.00439034 6.73535e-05 6.52318e-05 6.19763e-05 3.46929e-05 6.91894e-05 6.14617e-05 7.13872e-05 9.38264e-05 0.000114914 2.2528e-05 0.000133698 6.93828e-05 0.00966029 0.000132148 3.31667e-05 5.83105e-05 7.1999e-05 0.000105873 5.72604e-05 8.6346e-05 4.93367e-05 0.000106194 2.60584e-05 1.69429e-05 0.0134384 6.26768e-05 6.99027e-05 8.19699e-05 4.69124e-05 4.51095e-05 8.86199e-05 7.04542e-05 3.79517e-05 0.000100983 0.000185834 2.72415e-05 4.42356e-05 0.000108098 3.45621e-05 3.72398e-05 0.000116484 0.0231864 6.31414e-05 4.39532e-05 6.82837e-05 4.66333e-05 5.65157e-05 2.333e-05 3.24463e-05 6.2639e-05 4.12308e-05 5.27105e-05 7.32821e-05 5.66106e-05 7.04587e-05 5.02596e-05 0.000105257 0.000100002 2.92899e-05 7.09689e-05 0.000114031 7.34222e-05 4.44961e-05 8.77957e-05 7.48664e-05 3.07185e-05 3.64237e-05 5.60856e-05 0.00164536 0.00978137 4.9281e-05 4.62069e-05 5.25595e-05 4.75328e-05 0.00804521 2.98032e-05 8.74442e-05 6.03281e-05 7.37749e-05 0.000127177 0.0040335 8.43016e-05 0.0157258 1.33255e-05 8.8578e-06 2.14585e-05 5.86614e-05 0.000157533 8.22283e-05 4.30135e-05 0.000106031 8.11493e-05 5.38427e-05 4.98134e-05 1.94819e-05 4.62302e-05 0.000104721 6.06605e-05 0.0231613 0.0932111 0.00162708 8.72418e-05 0.0073898 2.7093e-05 6.18026e-05 2.56375e-05 2.69583e-05 4.70201e-05 0.000199421 6.66388e-05 8.05734e-05 5.89748e-05 3.93084e-05 0.00010543 5.82204e-05 9.18837e-05 7.46746e-05 7.9685e-05 0.00730851 7.03224e-05 5.20576e-05 6.14937e-05 4.80412e-05 0.00958288 6.85775e-05 9.0924e-05 4.57749e-05 9.95678e-05 2.96413e-05 7.62471e-05 8.62573e-05 4.84158e-05 7.92508e-05 1.37868e-05 5.89978e-05 4.34971e-05 5.36645e-05 5.12872e-05 5.79214e-05 7.87087e-05 0.000108581 0.00013316 0.000193683 6.96241e-05 6.12145e-05 5.37126e-05 0.000101394 0.000201684 4.91419e-05 0.00011439 7.0561e-05 7.32268e-05 3.74995e-05 6.24945e-05 2.77819e-05 7.12484e-05 6.66304e-05 5.50232e-05 0.000172769 7.70688e-05 3.88328e-05 4.11213e-05 9.95551e-05 0.00010093 7.32362e-05 
0.000280625 5.89002e-05 7.13293e-05 5.55121e-05 0.00014298 5.76449e-05 7.26888e-05 2.63332e-05 0.00014436 2.68719e-05 4.35707e-05 9.40572e-05 8.30908e-05 1.38072e-05 8.75591e-05 0.00013161 5.32037e-05 8.45862e-05 7.37613e-05 3.53342e-05 6.14412e-05 8.27397e-05 2.86423e-05 4.76332e-05 0.000156308 5.4244e-05 0.00011884 6.65388e-05 1.0929e-05 5.23573e-05 6.72285e-05 4.78353e-05 0.023159 7.39974e-05 9.71305e-05 3.12657e-05 4.34117e-05 4.47532e-05 4.80111e-05 0.000224751 0.000110379 6.75479e-05 1.71081e-05 3.15421e-05 3.42338e-05 4.60923e-05 0.000176461 0.000107594 1.55817e-05 4.82796e-05 6.86291e-05 8.91308e-05 1.88307e-05 0.000110256 4.60317e-05 4.0542e-05 3.91499e-05 0.000133777 0.000122502 0.000153576 0.000222928 3.35606e-05 1.66212e-05 3.98421e-05 5.93373e-05 0.000119164 0.00027629 1.86994e-05 4.96009e-05 0.000217286 0.000127139 2.49734e-05 5.61173e-05 8.60998e-05 7.47266e-05 7.82267e-05 0.000216015 4.98334e-05 5.92659e-05 0.000433124 4.99437e-05 0.000119416 4.23856e-05 0.00015474 0.000211731 0.000140042 5.80876e-05 0.000100768 5.44122e-05 3.83145e-05 0.000281725 4.15171e-05 7.96078e-05 4.20538e-05 3.5898e-05 6.046e-05 5.65235e-05 5.54709e-05 8.29345e-05 6.61e-05 3.85636e-05 4.98648e-05 8.30869e-05 2.76907e-05 4.32235e-05 7.21808e-05 1.96912e-05 4.69084e-05 0.000107005 2.04249e-05 4.18945e-05 0.000135402 6.79094e-05 1.12329e-05 0.00015031 3.10123e-05 0.000216463 2.27596e-05 5.51629e-05 9.77719e-05 4.90326e-05 7.35524e-05 5.88275e-05 8.12448e-05 4.29844e-05 3.15305e-05 3.82675e-05 2.71108e-05 0.000131391 4.71812e-05 0.000132447 9.55079e-05 0.000107133 4.43222e-05 7.10849e-05 0.000110826 0.000226907 1.5178e-05 0.000117109 9.14472e-05 0.000158834 5.56966e-05 6.7418e-05 7.38488e-05 2.05005e-05 0.000148224 6.54795e-05 2.68047e-05 0.000183726 5.79294e-05 5.52084e-05 0.00769411 0.000106333 4.73176e-05 1.29486e-05 0.00040148 0.000193324 9.61332e-05 5.11075e-05 6.34614e-05 7.42981e-05 2.49259e-05 0.000116192 1.76947e-05 0.000169912 3.54062e-05 7.02428e-05 0.000159701 2.34193e-05 5.70397e-05 0.00386276 3.37737e-05 0.000168251 6.15225e-05 9.08069e-05 1.44521e-05 0.000178351 6.87095e-05 0.0408237 9.55005e-05 2.59321e-05 8.56513e-05 5.89423e-05 7.98169e-05 7.45488e-05 0.000115235 7.96297e-05 7.84024e-05 0.000105858 7.83938e-05 7.58703e-05 0.000104855 3.30918e-05 0.000110075 7.09698e-05 5.92826e-05 2.01577e-05 5.68532e-05 0.037067 2.68686e-05 4.95042e-05 0.00011528 3.14972e-05 5.47487e-05 2.62403e-05 6.17609e-05 6.38156e-05 2.87681e-05 0.000110148 8.35632e-05 7.30448e-05 0.00012673 0.000129335 4.85941e-06 9.8114e-06 3.11942e-05 6.59832e-05 3.64603e-05 0.000195938 3.63143e-05 0.000167371 4.42276e-05 0.000131262 2.10964e-05 2.75751e-05 6.48213e-05 5.32762e-05 0.00017781 0.000116679 0.000108807 8.89522e-05 6.48998e-05 0.000102318 6.53511e-05 5.4791e-05 0.00024533 6.93124e-05 6.10555e-05 6.33162e-05 8.0581e-05 0.000198915 2.85792e-05 3.14567e-05 0.000333479 0.00010771 0.000112912 7.10303e-05 5.14639e-05 2.89191e-05 2.37495e-05 6.97446e-05 3.48414e-05 0.000128908 4.8537e-05 2.93206e-05 4.73955e-05 9.48446e-05 2.49583e-05 0.000118135 1.92893e-05 8.26838e-05 0.000132072 0.000187688 5.14746e-05 0.000153635 0.000130891 1.18306e-05 0.000319152 0.000316612 9.95409e-05 5.48269e-05 5.27675e-05 3.41989e-05 8.60806e-05 0.000255563 9.25442e-05 1.43387e-05 3.13445e-05 6.3013e-05 0.000286959 1.35579e-05 6.72918e-05 7.58721e-05 5.66496e-05 4.99455e-05 4.75691e-05 5.60747e-05 6.06649e-05 0.000285753 0.000141178 4.10815e-05 0.000192134 1.96924e-05 0.000203902 0.000111976 3.36901e-05 0.000170245 4.0474e-05 4.87581e-05 4.02509e-05 7.12733e-05 5.76295e-05 0.000123033 7.39755e-05 7.00526e-05 0.000173827 5.46644e-05 4.39871e-05 4.68819e-05 5.48844e-05 9.21109e-05 3.99748e-05 8.95155e-05 0.000183424 6.5754e-05 6.29557e-05 0.000388093 0.000140867 0.000360705 0.00010438 6.34805e-05 5.41008e-05 7.04851e-05 0.000207079 5.0937e-05 0.0265475 0.0301524 0.000285968 2.18299e-05 0.000203253 8.94797e-06 0.000106173 5.26068e-05 7.92713e-05 2.71892e-05 4.31161e-05 6.36874e-05 0.000382117 3.80389e-05 7.38881e-05 0.000141071 4.17876e-05 4.96044e-05 7.554e-05 6.08305e-05 3.02048e-05 6.79379e-05 6.67063e-05 5.11238e-05 2.49707e-05 0.0089321 7.02842e-05 0.000101374 5.08167e-05 0.00013217 7.20248e-05 7.13425e-05 3.13417e-05 3.49914e-05 5.91578e-05 3.48369e-05 8.24864e-05 4.85532e-05 8.87372e-05 9.04835e-05 6.97024e-05 5.11703e-05 3.80031e-05 8.51469e-05 4.03856e-05 6.042e-05 6.65657e-05 0.000111683 0.000156455 0.000104212 0.000107013 9.08626e-05 0.000109601 0.000345653 3.78988e-05 6.17315e-05 3.87699e-05 0.00020264 8.33186e-05 5.38759e-05 9.09189e-05 0.000232009 4.79652e-05 5.50028e-05 0.000100515 0.000103193 0.000115178 7.86133e-05 2.75917e-05 0.000149491 2.20818e-05 0.00040661 0.00010635 7.29073e-05 0.000100528 4.00519e-05 4.98581e-05 7.14745e-05 7.24741e-05 5.11199e-05 5.50814e-05 8.77041e-05 6.99e-05 0.000123605 8.25652e-06 0.000100227 0.000114453 7.18068e-05 0.000106883 4.22095e-05 1.75732e-05 8.15662e-05 9.1081e-05 3.56538e-05 8.40377e-05 0.000376649 4.23816e-05 0.000174676 0.000121971 1.38459e-05 7.79785e-05 6.78519e-05 0.000104438 3.61565e-05 2.81484e-05 5.3468e-05 8.63302e-05 6.06108e-05 4.51069e-05 6.69248e-05 0.00045221 4.15663e-05 8.75534e-05 7.55372e-05 4.82761e-05 0.00016563 1.5379e-05 7.14191e-05 6.81404e-05 5.53344e-05 7.5198e-05 3.81131e-05 4.60076e-05 2.32259e-05 6.6507e-05 0.000100536 6.08721e-05 5.87839e-05 5.35332e-05 6.06041e-05 5.55851e-05 8.47785e-05 2.41223e-05 6.60514e-05 0.000115871 0.00034545 0.000112709 1.39376e-05 3.73287e-05 3.18268e-05 8.6145e-05 4.76001e-05 0.000232291 2.68119e-05 3.21678e-05 0.000313584 3.46051e-05 2.44538e-05 0.000109235 7.50375e-05 0.000118354 3.93791e-05 7.26897e-05 4.43663e-05 0.00019611 7.57962e-05 3.45688e-05 6.10687e-05 4.69992e-05 6.26655e-05 5.03792e-05 6.66957e-05 4.43433e-05 0.00031439 0.000131018 2.87346e-05 3.8793e-05 0.00023549 7.6103e-05 0.000123814 8.56518e-05 0.000249619 4.08028e-05 0.000155959 3.80459e-05 5.352e-05 0.000121669 7.51469e-05 8.88621e-05 0.000200034 5.77542e-05 4.23293e-05 7.39259e-05 3.6113e-05 4.33635e-05 8.24151e-05 0.000121096 0.000190822 4.05895e-05 0.000103349 6.77051e-05 2.10838e-05 0.000193524 3.79283e-05 8.67187e-05 8.44315e-05 5.35131e-05 3.31685e-05 5.90803e-05 0.000243701 0.000109859 8.05638e-05 0.000108084 0.000227361 0.000187896 7.18346e-05 0.000149881 2.35112e-05 5.83854e-05 7.42987e-05 0.000154788 4.90484e-05 0.000151029 0.000178417 4.63743e-05 8.10523e-05 0.000158214 0.000338119 5.11253e-05 0.000143164 8.49036e-05 5.41885e-05 2.27659e-05 1.38092e-05 4.73363e-05 6.04877e-05 5.08127e-05 0.000245706 6.97248e-05 8.20656e-05 5.70027e-05 0.000502562 8.67762e-05 9.99843e-05 0.00010133 7.17012e-05 5.90793e-05 3.68554e-05 3.77359e-05 6.82499e-05 6.27491e-05 3.41749e-05 0.00020653 7.59274e-06 7.69626e-05 0.000281686 0.0222637 4.80436e-05 3.4956e-05 1.87841e-06 8.83285e-05 0.000149549 1.79156e-05 6.32282e-05 3.86433e-05 3.82215e-05 0.0303349 7.61072e-05 1.62705e-05 0.000155688 4.56361e-05 3.71146e-05 1.11876e-05 2.31237e-05 8.38703e-05 0.000125739 4.60005e-05 1.5321e-05 8.15279e-05 2.87516e-05 9.74785e-05 6.43701e-05 2.06618e-05 6.32394e-05 4.49861e-05 5.86479e-05 0.000110538 1.06054e-05 2.60316e-05 9.94601e-05 0.000302508 0.0309526 6.6085e-06 0.000119853 5.47849e-05 3.47813e-05 0.000104018 0.000197174 0.000198548 5.8392e-05 0.000324502 7.94599e-05 6.44865e-05 3.57682e-05 4.35859e-05 1.38236e-05 4.97211e-05 6.5625e-05 6.55437e-05 5.04174e-05 1.40693e-05 0.00018576 5.83137e-05 6.35543e-05 0.0417935 5.77971e-05 2.54978e-05 0.000139214 0.000126821 7.46515e-05 5.87725e-05 0.000231621 6.44626e-05 0.000132524 9.83514e-05 0.000243397 3.98087e-05 0.000119607 9.95385e-05 6.63518e-05 0.00012822 3.59104e-05 3.10042e-05 0.000130111 6.1978e-05 1.23748e-05 2.1509e-05 5.4015e-05 2.71509e-05 3.47377e-05 6.87084e-05 0.00014076 5.31028e-05 0.0330996 4.99324e-05 0.000149927 6.66375e-05 9.54812e-05 0.000173524 0.000102186 5.42713e-05 6.43683e-05 5.54596e-05 4.87107e-05 0.000159319 5.40073e-05 8.31766e-05 0.000100327 0.000150894 9.25859e-05 5.39816e-05 0.000168403 3.58612e-05 5.66417e-05 0.000114585 3.20555e-05 6.713e-06 6.56004e-05 4.17221e-05 6.82659e-05 0.000124313 3.99393e-05 4.98904e-05 9.68738e-05 0.000164557 6.55073e-05 4.43489e-05 0.0001163 9.04641e-05 9.20855e-05 5.61773e-05 4.39747e-05 6.58358e-05 4.28944e-05 7.26842e-05 5.53818e-05 7.18228e-05 7.62201e-05 5.06658e-05 0.000184243 0.000117472 2.82371e-05 0.000174488 1.82718e-05 7.6535e-05 4.9728e-05 2.93022e-05 6.30567e-05 0.000139875 9.97907e-05 0.0513954 0.000189005 7.92058e-05 9.99756e-06 7.56642e-05 2.74077e-05 0.000216828 6.86997e-05 4.86109e-05 6.02591e-05 0.000114688 6.065e-05 5.57713e-05 1.74115e-05 7.92918e-06 5.12378e-05 3.02026e-05 0.000190225 0.000172478 0.00637371 0.000127577 0.000332739 8.51034e-05 3.62387e-05 4.67665e-05 0.000161214 0.000118249 4.16727e-05 7.8134e-05 2.49711e-05 0.000192644 3.29621e-05 0.000107782 3.48351e-05 0.168217 9.06603e-05 6.01187e-05 5.43729e-05 0.000149175 6.46071e-05 3.56159e-05 8.0912e-05 0.00013001 5.84442e-05 5.01897e-05 7.82164e-05 2.54074e-05 2.32953e-05 7.15522e-05 0.000108396 5.39899e-05 8.31925e-05 1.54475e-05 1.8474e-05 7.8936e-05 0.000356739 4.76376e-05 0.000121775 0.000225954 0.000182452 7.0286e-05 5.94828e-05 4.0226e-05 4.87938e-05 0.00016248 6.04856e-05 5.30503e-05 0.000100358 0.000169992 9.87114e-05 2.99582e-05 5.52833e-05 6.37842e-05 2.03425e-05 5.76232e-05 0.0790704 2.08973e-05 5.19767e-05 5.00907e-05 2.11473e-05 0.000128722 3.51655e-05 7.96733e-05 0.0453592 0.000131541 8.22934e-05 0.000111369 0.0218601 9.81461e-05 3.2094e-05 9.5072e-05 8.94023e-05 0.000169382 8.11137e-05 0.0351545 7.79756e-06 6.36887e-05 9.28615e-05 6.12382e-05 6.07693e-05 4.92335e-05 1.89071e-05 0.000113967 3.47637e-05 7.27003e-05 3.76943e-05 2.23983e-05 7.10018e-05 6.54466e-05 1.83181e-05 5.11412e-06 4.47268e-05 7.51064e-05 0.000134061 9.0057e-05 0.0589149 2.45357e-05 5.00492e-05 0.000455355 0.000254279 8.74878e-05 6.50323e-05 0.000148662 5.99166e-05 3.62806e-05 0.00026798 7.39167e-05 5.65184e-05 3.42291e-05 4.05602e-05 6.46007e-05 3.20908e-05 0.000264758 0.000112514 0.000181053 2.52169e-05 4.2564e-05 6.98001e-05 8.2542e-05 4.40736e-06 4.22532e-05 0.000159211 4.98247e-05 1.3025e-05 0.0001156 6.10494e-05 0.00013942 8.78949e-05 6.54706e-05 8.62223e-05 0.00010521 3.19853e-05 7.98227e-05 5.73803e-05 0.000138147 3.40566e-05 2.36818e-05 6.3202e-05 0.000109507 3.3547e-05 0.000240284 0.000153468 7.84824e-05 7.17892e-05 4.90652e-05 1.7248e-05 1.58147e-05 1.60907e-05 2.19839e-05 6.94253e-05 5.23406e-05 7.24563e-05 8.20189e-05 0.000124002 1.36192e-05 3.17026e-05 7.84367e-05 3.26057e-05 1.61937e-05 5.44593e-05 9.33894e-05 4.92375e-05 0.000109577 3.76013e-05 5.74241e-05 4.46011e-05 0.0334342 5.91717e-05 0.000270776 8.13011e-05 6.31807e-05 3.21432e-05 5.84846e-05 4.83773e-05 0.000200131 6.31736e-05 2.83275e-05 7.40844e-05 6.73909e-05 3.49631e-05 0.000199809 0.000117088 0.00052382 9.26732e-05 2.74572e-05 3.08486e-05 4.39268e-05 0.000128766 8.29262e-05 3.93537e-05 5.80189e-05 0.000107618 4.48123e-05 3.9993e-05 2.96032e-05 2.85389e-05 0.000185728 8.67064e-05 0.000251235 0.000964771 6.15766e-05 4.9614e-05 7.05588e-05 4.77998e-05 5.77925e-05 0.000110426 5.85231e-05 3.9343e-05 0.000163056 4.40505e-05 3.52402e-05 4.41747e-05 1.49316e-05 6.34151e-05 6.46662e-05 0.059407 0.000119012 9.28064e-05 0.000285579 3.0972e-05 0.000144761 7.19522e-05 0.000195863 8.4997e-05 6.23939e-05 3.8813e-05 6.79715e-05 5.27363e-05 7.01452e-05 5.35814e-05 6.01027e-05 3.49545e-05 3.79989e-05 1.32696e-05 9.54375e-05 6.77452e-05 0.0198856 6.71434e-05 3.64897e-05 5.40343e-05 4.11388e-05 7.37106e-05 0.00012902 0.000303018 6.12899e-05 0.000107297 4.28382e-05 6.34522e-06 8.00301e-05 9.68409e-05 3.48377e-05 1.84126e-05 2.09463e-05 2.29561e-05 7.00022e-05 7.20731e-05 6.37458e-05 3.26801e-05 5.84184e-05 4.86953e-05 4.451e-05 9.12921e-05 7.72812e-05 2.77248e-05 7.52295e-05 
3.1918e-05 1.89203e-05 0.000178176 3.99257e-05 3.10634e-05 8.36587e-05 9.19085e-05 4.81582e-05 8.45251e-05 6.3055e-06 0.000107291 4.1609e-05 3.24794e-05 4.09714e-05 1.66591e-05 4.50296e-05 5.82916e-05 4.4466e-05 4.8001e-05 3.80154e-05 4.40742e-05 6.29946e-05 7.41028e-06 5.77338e-05 3.10347e-05 8.60223e-05 0.000119821 9.47201e-06 7.11654e-05 2.42229e-05 9.48099e-05 2.71438e-05 3.00929e-05 0.000113227 8.38053e-05 4.23552e-05 1.81655e-05 5.5858e-05 8.3165e-05 7.70938e-05 8.76369e-05 4.00503e-05 2.73153e-05 4.11848e-05 7.07473e-05 0.000114004 9.90314e-05 5.05694e-05 0.00346048 1.20382e-05 2.33887e-05 0.000111102 3.43739e-05 0.00019883 8.68151e-05 5.02765e-05 7.20168e-05 3.13566e-05 2.91269e-05 2.45746e-05 8.11568e-05 0.000108307 0.000105639 0.000131461 4.71274e-05 7.46258e-05 4.4775e-05 8.42395e-05 0.000139357 0.000103471 3.43344e-05 2.72493e-05 0.000121459 1.26989e-05 7.17686e-05 2.83823e-05 5.78673e-05 5.91256e-05 4.48079e-05 0.00021225 8.56733e-05 4.72233e-05 7.90487e-05 5.03707e-05 0.00016903 5.84444e-05 4.62034e-05 1.28419e-05 9.51101e-05 2.92694e-05 5.63527e-05 8.93009e-05 0.000106262 0.0388426 3.56877e-05 2.58948e-05 4.12831e-05 5.87376e-05 0.000163039 7.93173e-05 3.92297e-05 3.25217e-05 0.000157045 7.83687e-05 5.34737e-05 5.07641e-05 5.22649e-05 0.000106358 1.99502e-05 5.23719e-05 4.34092e-05 2.39057e-05 3.61729e-05 3.33216e-05 7.2136e-05 8.98492e-05 0.000101224 9.82919e-05 3.67863e-05 5.09219e-05 6.05787e-06 5.77073e-05 0.0109435 6.17533e-05 5.92848e-05 9.22227e-05 1.57977e-05 4.94354e-05 7.09522e-05 2.21131e-05 5.05049e-05 3.35289e-05 0.000163593 2.77279e-05 6.97709e-05 3.13168e-05 8.8191e-05 6.35032e-06 7.0718e-05 1.93771e-05 1.671e-05 0.000120851 0.00010342 4.14276e-05 2.55435e-05 6.88253e-05 0.000143653 2.06266e-05 5.21956e-05 2.67933e-05 0.000115492 0.000104605 7.64189e-05 0.000121294 0.000107876 3.37798e-05 7.81586e-06 2.05614e-05 7.19299e-05 5.78783e-05 8.18696e-05 8.12873e-05 7.34108e-05 9.97056e-05 0.000138938 8.23963e-05 2.25212e-05 0.000197126 0.00010971 2.60374e-05 0.000117565 3.05834e-05 3.80077e-05 4.67725e-05 2.89266e-05 2.2823e-05 2.32076e-05 2.42423e-05 9.46817e-05 0.00010838 8.26634e-05 8.2467e-05 0.000147519 8.79004e-05 8.894e-05 0.000143669 5.44204e-05 7.77127e-05 3.38953e-05 7.7192e-05 8.43932e-05 5.92935e-05 0.000144027 1.55199e-05 2.5136e-05 5.41459e-05 2.03503e-05 0.000127319 1.26478e-05 0.000121006 9.1331e-05 7.81944e-05 8.90253e-05 3.7355e-05 3.98733e-05 1.719e-05 4.25801e-05 0.000105987 0.000135822 2.43857e-05 2.22947e-05 0.00012002 2.42601e-05 3.16987e-06 1.78357e-05 1.06634e-05 2.54431e-05 3.12688e-05 4.53944e-05 6.53608e-05 3.84565e-05 3.58842e-05 7.26052e-05 1.19773e-05 0.0133916 3.38319e-05 9.50511e-05 4.87353e-05 7.97678e-05 8.17198e-05 9.36314e-06 0.000128194 0.000124433 1.01405e-05 0.000114789 3.41669e-05 7.92136e-05 0.00023254 0.000116426 8.67481e-05 5.4661e-05 9.39438e-05 4.96066e-05 0.000105267 5.1331e-05 3.30382e-05 5.05431e-05 5.56345e-05 8.32937e-05 0.0311819 7.10524e-05 1.72637e-05 1.8302e-05 6.56066e-05 2.51736e-05 6.51898e-05 9.19112e-05 0.00323599 4.22762e-05 2.09572e-05 0.000110353 5.05579e-05 3.10036e-05 1.4676e-05 2.25821e-05 0.000138484 1.62065e-05 9.41625e-05 0.000101047 0.000151397 2.2865e-05 0.000147496 6.53304e-05 3.23129e-05 4.00521e-05 7.7428e-05 6.90652e-05 2.07741e-05 8.3961e-05 7.9334e-05 0.014185 0.000116108 6.35206e-05 3.88318e-05 5.76651e-05 0.000139786 8.49623e-05 0.000114583 3.67092e-05 0.00012725 4.27814e-05 0.00013065 8.2084e-05 5.06235e-05 4.01931e-05 0.0187456 2.82491e-05 5.69671e-06 2.00509e-05 4.03079e-05 9.25161e-05 1.76571e-05 8.90613e-05 4.11004e-05 6.82521e-05 8.96111e-05 7.74277e-05 8.36876e-05 8.78463e-05 7.55222e-05 1.73502e-05 9.56077e-05 0.000136669 1.17231e-05 3.79251e-05 0.000108756 0.00026916 2.67326e-05 2.34872e-05 3.63392e-05 0.0203673 4.63326e-05 8.77284e-05 2.84876e-05 5.15079e-05 5.49161e-05 8.33341e-05 3.03083e-05 2.10231e-06 6.998e-05 7.80555e-05 1.45627e-05 0.000178466 8.72825e-05 5.98579e-05 9.67486e-05 8.73312e-05 0.000181196 2.49937e-05 0.000109683 0.000138421 1.65997e-05 2.96016e-05 3.64085e-05 4.89059e-05 7.36415e-05 9.9801e-05 1.82263e-05 6.62347e-05 6.48762e-05 4.06159e-05 2.72329e-05 4.60493e-05 7.06299e-05 0.000171392 6.75362e-05 5.86774e-05 6.24191e-05 3.31003e-05 5.15329e-05 4.43156e-05 7.26755e-05 5.22928e-05 4.45014e-05 3.58603e-05 0.000100918 3.07139e-05 5.11226e-05 3.5474e-05 6.84916e-05 0.000111516 8.67386e-05 3.90992e-05 6.25262e-05 3.26089e-05 0.00012799 4.03338e-05 0.000110145 9.43397e-05 2.13586e-05 7.576e-05 1.54994e-05 6.72417e-05 9.05082e-05 8.17883e-05 9.69154e-05 2.05009e-05 2.25456e-05 2.85116e-05 3.1195e-05 0.000166613 7.75721e-05 9.53292e-05 7.81374e-05 0.000195872 6.29712e-05 5.97106e-05 6.66233e-05 0.000176108 7.18239e-05 9.38219e-05 4.39037e-05 6.02537e-05 0.000117882 5.72638e-05 8.20774e-05 8.95628e-05 0.000106162 6.13184e-05 6.10441e-05 0.000148575 3.49707e-05 6.60392e-05 9.40986e-05 8.48753e-05 5.09507e-05 6.87064e-05 0.000119081 2.86393e-05 9.3112e-05 4.55465e-05 6.6737e-05 2.70918e-05 7.01318e-05 0.0557989 7.59198e-05 6.92532e-05 1.29793e-05 0.000179376 5.46529e-05 0.000135185 1.94092e-05 6.03614e-06 1.6016e-05 9.48283e-05 0.000103999 9.42881e-05 6.09427e-05 2.87619e-05 4.48603e-05 9.15099e-05 2.93711e-05 8.80331e-06 4.76475e-05 0.000105884 9.207e-05 2.80453e-05 7.11655e-05 0.000114544 4.08493e-05 5.23405e-06 3.4206e-05 4.75605e-05 0.0223504 7.84647e-05 8.52915e-05 3.37304e-05 0.0176661 5.60556e-05 3.14744e-05 4.71678e-05 5.94984e-05 1.90741e-05 8.60428e-05 0.000195056 3.94192e-05 2.46615e-05 7.33164e-05 4.28576e-05 5.98593e-05 6.26819e-05 9.02976e-05 6.1406e-05 0.000144602 5.39345e-05 3.3286e-05 7.6541e-05 7.85182e-05 3.16654e-05 1.79047e-05 0.00546992 0.000140972 4.98557e-05 4.08533e-05 0.000306639 7.02071e-05 0.000150199 5.113e-05 6.94986e-05 3.76489e-05 0.0787165 9.91839e-05 2.63605e-05 4.63724e-05 7.17503e-05 5.64105e-05 6.95991e-05 9.95563e-05 8.0362e-05 1.80652e-05 2.70929e-05 2.14885e-05 5.14436e-05 2.8164e-05 6.66008e-05 8.75454e-05 8.41403e-05 7.60672e-05 5.08307e-05 4.54075e-05 0.0761165 6.98657e-05 5.88199e-05 1.87661e-05 0.00012284 0.000117644 2.11405e-05 9.47377e-05 3.50604e-05 6.7615e-05 0.0157602 7.31767e-05 5.08197e-05 3.15876e-05 2.70281e-05 2.72807e-05 5.47652e-06 6.25086e-06 4.64301e-05 5.80922e-05 6.279e-05 1.3805e-05 1.90988e-05 0.000123165 0.000112181 0.000120338 0.000166973 2.26577e-05 5.31852e-05 4.34702e-05 5.33686e-05 4.51911e-05 4.88282e-05 7.79136e-05 6.01742e-05 5.71761e-05 4.6399e-05 0.000102915 4.70266e-05 6.01412e-05 3.11915e-05 7.25131e-05 5.384e-05 0.000135731 0.000145711 9.03773e-05 0.00011208 5.42594e-05 3.31935e-05 0.000116274 8.38679e-05 5.70236e-05 2.51703e-05 1.73804e-05 4.66482e-05 1.54091e-05 3.61931e-05 7.05528e-05 1.85172e-05 0.0340469 3.80864e-05 5.79539e-05 5.45885e-06 4.19512e-05 2.49229e-05 2.87668e-05 0.00026508 1.52983e-05 6.30428e-05 6.95869e-05 4.86274e-05 6.48612e-05 2.06605e-05 4.51936e-05 4.2392e-05 3.47968e-05 9.06671e-05 2.08315e-05 7.67515e-06 0.0109937 6.77487e-05 5.31574e-05 4.69837e-05 4.14319e-05 6.31723e-05 6.88884e-05 0.00012545 5.21211e-05 4.71925e-05 0.000251881 4.88274e-05 2.01406e-05 4.72146e-05 4.07434e-05 2.41559e-05 2.53959e-05 0.000100409 0.0233644 2.2338e-05 8.36873e-05 0.00011133 8.80342e-05 7.04519e-05 4.35361e-05 2.85636e-05 9.1131e-05 0.000109277 8.59065e-05 1.08724e-05 5.11417e-05 4.66228e-05 0.00010724 4.78956e-05 6.2267e-05 7.56139e-05 4.55779e-05 1.57974e-05 5.71159e-05 7.05456e-05 4.71101e-05 0.000106746 8.40526e-05 5.31226e-05 7.58927e-05 0.00010907 8.58968e-05 0.000113367 7.6031e-05 1.56777e-05 5.63824e-05 2.22564e-05 4.31981e-05 5.31009e-05 3.39004e-05 0.00940185 5.06904e-05 7.35462e-05 0.0681909 4.74144e-05 0.00409423 1.6342e-05 5.68827e-05 0.000264222 2.96598e-05 4.67748e-05 8.26599e-05 2.35173e-05 3.92798e-05 0.000100985 4.22872e-05 2.44399e-05 0.000121651 3.41467e-05 5.87562e-05 9.14916e-05 1.08692e-05 9.75524e-05 2.6774e-05 4.7087e-05 0.000118244 8.77017e-05 1.37737e-05 5.81855e-05 7.70224e-05 3.19783e-05 8.86725e-05 7.07366e-05 8.33608e-05 2.47129e-05 8.97645e-05 4.17731e-05 8.50557e-05 7.20658e-05 7.11799e-05 0.000107776 1.64313e-05 0.000114909 0.000156367 7.12543e-05 1.69315e-05 0.000118 2.52933e-05 0.000137151 0.000109117 0.000157727 0.00013596 1.10662e-05 9.14703e-05 3.69259e-05 6.62942e-05 4.16393e-05 0.000157584 1.34359e-05 6.93163e-05 2.58974e-05 9.83062e-05 6.69477e-05 3.39193e-05 4.11917e-05 5.24136e-05 1.08295e-05 0.000131427 0.00016799 6.64158e-05 7.87327e-05 8.67673e-05 7.62861e-05 6.11645e-05 7.90177e-05 4.42275e-05 3.53289e-05 7.62486e-05 0.000116015 2.18423e-05 6.7264e-05 0.000127173 2.96581e-05 5.07231e-05 3.2475e-05 1.62741e-05 5.28272e-05 3.33839e-05 4.84688e-05 1.3137e-05 2.61781e-05 1.80838e-05 1.40571e-05 0.000120385 3.15089e-05 7.27418e-05 1.38847e-05 2.12255e-05 4.76721e-05 9.16872e-05 4.08153e-05 8.35006e-05 7.2069e-05 4.58581e-05 0.0221984 0.000145989 7.25889e-05 4.92693e-05 8.98394e-05 1.83269e-05 3.23396e-05 7.59661e-05 1.09363e-05 2.49812e-05 4.24137e-05 6.1265e-05 6.21608e-05 9.23205e-05 9.31036e-05 1.56865e-05 3.31939e-05 6.01694e-05 0.000109619 6.35245e-05 8.2213e-05 6.00499e-05 6.13671e-05 0.000146953 2.48608e-05 6.21799e-05 2.05963e-05 7.02296e-05 7.14244e-05 9.89823e-05 0.000170818 3.57751e-05 7.85878e-05 6.00553e-05 3.84152e-05 7.20725e-05 0.0159743 3.7488e-05 4.92769e-05 7.29047e-06 7.44534e-05 9.79256e-05 0.000118479 2.98962e-05 3.60385e-05 6.23554e-05 7.23225e-05 2.91624e-05 3.62782e-05 1.94238e-05 5.76342e-05 0.000215299 5.24092e-05 4.0972e-05 3.39308e-05 4.57264e-05 0.000117707 3.18662e-05 0.00015098 9.89832e-05 7.70729e-05 7.11463e-05 9.30193e-06 5.69725e-05 6.86183e-05 7.78666e-05 4.36432e-05 0.000101942 1.97488e-05 3.60904e-05 6.39915e-05 7.01041e-05 4.21483e-05 1.36832e-05 0.000114871 4.87273e-05 6.45973e-05 3.31057e-05 3.27561e-05 5.7054e-05 5.23393e-05 0.000108018 3.77015e-05 8.88208e-05 5.95176e-05 7.40889e-06 6.4514e-05 0.000151613 5.98008e-05 6.30776e-05 8.37238e-05 0.000109292 5.52866e-05 6.03631e-05 3.05895e-05 5.72044e-05 3.39033e-05 4.33501e-05 0.000178693 5.34565e-05 0.000161518 3.75829e-05 0.000153348 2.49218e-05 4.81821e-05 3.35075e-05 1.78123e-05 6.10467e-05 6.82362e-05 2.21308e-05 3.36154e-05 0.000143463 0.000106278 0.000124717 0.000114433 7.76771e-06 5.03834e-05 5.24042e-05 2.94872e-05 2.56136e-05 0.000212833 8.6073e-05 6.25563e-05 1.41867e-05 6.45675e-05 2.48575e-05 2.67466e-05 1.6969e-05 0.000124003 2.94389e-05 4.62393e-05 7.47866e-05 4.6344e-05 9.99e-05 0.000170842 5.60003e-05 2.97487e-05 7.6884e-05 6.65029e-05 5.89782e-05 0.000120839 5.22152e-05 3.31668e-05 4.36722e-05 0.000145298 4.23405e-05 3.88238e-05 0.000128043 3.22109e-05 2.88145e-05 7.55445e-05 4.85838e-05 3.58347e-05 0.000110969 0.000103171 0.000107414 4.15658e-05 0.000173836 5.03528e-05 0.000117637 2.4543e-05 2.75147e-05 9.35654e-05 9.05788e-05 2.67725e-05 4.3337e-05 0.000205875 5.59273e-05 4.31024e-05 0.204151 0.000103763 2.34907e-05 1.93982e-05 6.74552e-05 7.46381e-05 7.86713e-05 2.21978e-05 5.6608e-05 0.000167106 2.35679e-05 5.17643e-05 3.29801e-05 7.44364e-05 3.73867e-05 8.8567e-05 5.4856e-05 0.00037181 3.06944e-05 0.000135495 9.37731e-05 6.91131e-05 7.42403e-05 7.40456e-05 9.79531e-05 5.93388e-05 9.78226e-05 5.68359e-05 9.25122e-05 4.90036e-05 8.77114e-05 2.81297e-05 1.89372e-05 9.51752e-05 3.77276e-05 0.000111805 0.110117 0.00706018 4.93634e-05 2.74263e-05 1.80739e-05 0.000137712 3.93345e-05 2.95039e-05 9.23837e-05 6.77523e-05 6.33492e-05 5.82541e-05 0.000186995 1.46313e-05 4.72192e-05 5.49863e-05 3.68738e-05 7.37083e-05 9.32872e-05 5.22787e-05 4.94474e-05 8.24163e-05 6.0957e-05 6.41611e-05 9.08846e-05 9.6883e-05 3.35388e-05 1.8933e-05 8.64607e-05 8.76597e-05 9.12593e-05 5.19944e-05 0.000123328 4.58963e-05 7.25395e-05 1.5615e-05 5.8269e-05 7.0795e-05 4.04488e-05 1.81928e-05 5.78264e-05 9.76866e-05 9.20802e-05 5.00484e-05 3.2819e-05 9.98308e-05 5.05646e-05 
0.000120676 3.82641e-05 5.18732e-05 0.000107171 7.92933e-05 0.00100745 4.59584e-05 0.0223472 6.08768e-05 3.62167e-05 8.63628e-05 4.43126e-05 4.38286e-05 3.51619e-05 5.87473e-05 6.8335e-05 7.28329e-05 0.000259672 2.72099e-05 0.0215479 8.64052e-05 7.72161e-05 5.63891e-05 0.00898786 2.65923e-05 0.000349729 4.73201e-05 5.63232e-05 4.69488e-06 4.10087e-05 3.8429e-05 3.07481e-05 6.05974e-05 0.0014314 4.95033e-05 1.18365e-05 0.00673775 0.00107157 0.000106314 4.46817e-05 5.54322e-05 3.28395e-05 8.29776e-06 7.22992e-05 8.83369e-05 1.17306e-05 8.40465e-05 5.87925e-05 3.50953e-05 0.0107914 3.09114e-05 0.000163682 4.74698e-05 0.000121095 2.16582e-05 1.89196e-05 4.1831e-05 0.0184609 7.142e-05 5.58121e-05 0.00037354 6.29666e-05 7.55175e-05 7.68952e-05 2.592e-05 4.34184e-05 7.96881e-05 0.000721093 0.000114105 6.77111e-05 0.000406739 2.31051e-05 4.33569e-05 0.00563211 3.12458e-05 0.000564146 9.0171e-05 0.000377084 0.0141098 0.000261101 0.0001309 0.000367052 4.99382e-05 5.4859e-05 0.000269187 4.77202e-05 8.19444e-05 4.24281e-05 4.97128e-05 0.0150437 0.000161594 3.58033e-05 4.68814e-05 2.83058e-05 0.000156672 5.43323e-05 1.96817e-05 0.000332497 2.89116e-05 8.43786e-05 2.93429e-05 5.90378e-05 9.48758e-05 5.2203e-05 4.75367e-05 2.05594e-05 0.000161371 4.98738e-05 2.7573e-05 1.37109e-05 0.000256237 2.13954e-05 4.85397e-05 5.20226e-05 7.88057e-05 2.05765e-05 0.0343794 3.48398e-05 3.07856e-05 1.87544e-05 4.87528e-05 7.5179e-05 3.56669e-05 0.000444316 4.43633e-05 3.265e-05 6.93308e-05 2.19861e-05 0.000462175 2.42569e-05 0.000133932 3.83438e-05 0.00104557 2.83655e-05 3.00128e-05 0.000238507 0.000140846 3.8988e-05 7.46186e-05 0.000256085 6.16322e-05 3.76443e-05 0.000288222 2.03063e-05 0.00829576 4.68935e-05 0.000304591 0.000231124 0.0182571 3.7344e-05 0.000120194 6.81753e-05 5.8052e-05 6.26611e-05 4.83218e-05 0.000107573 0.000113632 3.22094e-05 6.32743e-05 0.000169736 0.0147258 2.32925e-05 0.00015695 3.19579e-05 0.000207703 0.0344629 2.95352e-05 0.000286182 5.55794e-05 5.64811e-05 2.61446e-05 0.000146413 8.05693e-05 0.00570973 5.30706e-05 4.70946e-05 9.3124e-05 0.000142592 6.1544e-05 0.000364957 0.00012687 0.000111603 8.0385e-05 9.76334e-05 0.000560634 0.000951281 5.8123e-05 0.000121218 2.09871e-05 0.000525239 7.50821e-05 6.66157e-05 3.82351e-05 6.85478e-05 4.10607e-05 0.00792076 5.64064e-05 5.7256e-05 5.42179e-05 0.000545641 2.68885e-05 0.00018907 6.2651e-05 0.00023924 0.000158141 3.66443e-05 4.42872e-05 0.00046611 3.4487e-05 6.02777e-05 0.000203746 5.67902e-05 4.85473e-05 1.84364e-05 2.95789e-05 0.000350561 0.000107715 1.92965e-05 5.63913e-05 4.41916e-05 8.55568e-05 8.17792e-05 8.18318e-05 5.66421e-05 3.17336e-05 0.000234248 0.000329879 6.96357e-05 7.16568e-05 3.15578e-05 4.53999e-05 7.97785e-05 4.70666e-05 9.42875e-05 4.4652e-05 0.000212841 4.48185e-05 6.30574e-05 0.000561024 4.74585e-05 7.08292e-05 0.000116396 3.37199e-05 0.000117268 0.000294627 0.000104733 0.000332256 5.52219e-05 7.60404e-05 4.63357e-05 7.03179e-05 3.20787e-05 1.15482e-05 4.02136e-05 0.00010272 4.61024e-05 6.01605e-05 2.09732e-05 8.50769e-05 3.90252e-05 0.000312219 0.000441087 4.62135e-05 7.8593e-05 3.95701e-05 0.000217129 5.9092e-05 0.000152213 9.94506e-05 8.54388e-05 2.04308e-05 4.24996e-05 8.36321e-05 0.000405811 0.00010123 7.52907e-05 0.000228073 1.83222e-05 5.11983e-05 5.78827e-05 4.3687e-05 0.000744046 1.46235e-05 0.0124391 9.41403e-05 3.44349e-05 3.6469e-05 3.90233e-05 0.00013679 0.000171311 4.70086e-05 2.83944e-05 4.73622e-05 4.26517e-05 7.7735e-05 1.83792e-05 7.23e-05 6.95491e-06 0.000154554 2.21094e-05 0.0108691 5.14676e-05 5.76716e-05 6.60344e-05 4.27943e-05 0.000102965 9.70217e-05 0.000430744 4.60198e-05 4.51501e-05 0.0211724 9.17262e-05 6.20069e-05 3.41552e-05 0.0132635 4.26186e-05 0.000195913 8.97761e-06 0.000108323 0.000440207 2.3767e-05 6.07091e-05 4.8618e-05 4.89684e-05 2.16864e-05 6.1776e-05 8.87259e-05 0.000129025 0.000204246 0.000118632 2.48869e-05 6.39696e-05 0.000154731 0.0134439 3.28511e-05 0.000636027 9.0025e-05 7.71637e-05 2.65244e-05 3.48058e-05 0.000245854 0.000104225 5.00458e-05 6.05078e-05 5.51764e-05 4.31006e-05 7.74974e-05 4.46189e-05 0.0228171 6.68973e-05 4.65192e-05 0.00742195 0.00021192 0.000831397 5.22972e-05 4.648e-05 0.00025273 4.09167e-05 8.78718e-05 2.71213e-05 0.00016374 8.29351e-05 7.65851e-05 0.000111236 2.81231e-05 4.56185e-05 4.12488e-05 8.82539e-05 2.72093e-05 0.000282278 2.27699e-05 0.000301435 9.03939e-05 6.79483e-05 0.000579594 4.21797e-05 4.61685e-05 0.000730586 5.56561e-05 3.34664e-05 8.4379e-05 0.0190248 9.77908e-05 0.000124978 6.58547e-05 0.00032777 7.97689e-05 8.30632e-05 0.000285878 2.64226e-05 2.90477e-05 0.000738833 4.82164e-05 0.000116823 0.00115026 1.95515e-05 0.000155719 0.0165831 7.48036e-05 6.96754e-05 6.88441e-05 8.64657e-05 0.000382715 5.03121e-05 0.0141214 0.000217123 0.000451837 0.00011397 0.000113882 5.38872e-05 0.000102412 4.84704e-05 7.33541e-05 5.29735e-05 5.28629e-05 2.49378e-05 0.000443764 0.000694727 4.90128e-05 5.20029e-05 7.20017e-05 6.15597e-05 7.45451e-05 0.000126572 2.67975e-05 7.95488e-05 4.50424e-05 2.77984e-05 6.22552e-05 4.21492e-05 4.94945e-05 8.17687e-05 3.40187e-05 0.000218999 0.000100465 0.000382417 2.15233e-05 2.02617e-05 3.68743e-05 2.38239e-05 5.71999e-05 0.000281789 0.00131377 4.28362e-05 4.66289e-05 3.40551e-05 5.31313e-05 7.92249e-05 0.00041703 0.000311578 3.63209e-05 0.000241016 7.64116e-05 4.54545e-05 2.77487e-05 0.0001403 0.000106727 1.2381e-05 0.000226794 8.12292e-05 0.00030048 4.86551e-05 7.71517e-05 3.16124e-05 1.49153e-05 0.00014878 5.77709e-05 0.000426085 2.80357e-05 0.0003351 0.000335358 7.29621e-05 3.28671e-05 3.62659e-05 9.29007e-05 8.3976e-05 2.25137e-05 5.37666e-05 0.000117294 1.09889e-05 3.32837e-05 1.8971e-05 0.0128687 1.94395e-05 0.00011417 4.49024e-05 5.2973e-05 4.01504e-05 0.000285725 6.38763e-05 4.73058e-05 0.000706947 0.000109922 0.0103389 7.53276e-06 0.000124083 8.96669e-05 2.94027e-05 6.78198e-05 2.21822e-05 5.79106e-05 0.000109796 6.26327e-05 6.17381e-05 0.000123508 2.88087e-05 6.44064e-05 3.31736e-05 2.79794e-05 1.25869e-05 4.21192e-05 3.86337e-05 3.24486e-05 6.84638e-05 0.00011362 7.63804e-05 4.02965e-05 0.000120766 5.68134e-05 0.0116123 4.29095e-05 2.39473e-05 0.000328919 4.70737e-05 0.000100082 3.94769e-05 7.81174e-05 3.1998e-05 0.000227595 8.69287e-05 4.77633e-05 0.000567257 3.53773e-05 0.000106797 5.97078e-05 2.54175e-05 7.12543e-05 0.000142736 4.97022e-05 0.000188208 6.4651e-05 5.50427e-05 6.22806e-05 2.6369e-05 0.000118859 3.76554e-05 3.36994e-05 5.08984e-05 5.27668e-05 0.0248817 0.000237942 5.32895e-05 0.00010967 5.65371e-05 0.00047807 3.59527e-05 0.000490694 2.49113e-05 0.000128849 4.69597e-05 0.000243375 0.0199156 3.88069e-05 2.98246e-05 2.47872e-05 8.79301e-05 4.91646e-05 0.000396921 2.28025e-05 3.18643e-05 0.000130841 4.64951e-05 5.83507e-05 0.0125778 0.00012372 4.48357e-05 7.16016e-05 3.05965e-05 0.000112761 2.32718e-05 8.48071e-05 4.39102e-05 2.82579e-05 5.12145e-05 3.32081e-05 0.000124267 7.73312e-05 7.08532e-05 2.05565e-05 3.13008e-05 4.44474e-05 0.000389309 2.16247e-05 0.000132446 2.39604e-05 4.11697e-05 0.000115692 0.000134226 9.84826e-05 0.000103356 0.000120487 9.75205e-05 7.20718e-05 3.21167e-05 2.04699e-05 8.31801e-05 5.83225e-05 3.12557e-05 6.59435e-05 4.42215e-05 4.0224e-05 7.73875e-05 4.15654e-05 0.0249397 4.21e-05 4.86065e-05 0.00728971 8.22169e-05 1.21775e-05 7.58949e-05 0.0151834 3.22246e-05 5.84831e-05 4.69556e-05 2.39108e-05 8.12261e-05 4.38113e-05 0.00763116 0.000105593 5.14547e-05 5.05065e-05 0.000207819 0.0288118 3.08799e-05 6.53832e-05 0.000132698 6.11058e-05 8.06926e-05 4.00755e-05 6.86638e-05 4.5322e-05 7.73228e-05 3.57485e-05 0.000280644 5.02019e-05 4.48675e-05 2.68367e-05 2.10274e-05 4.82849e-05 3.86943e-05 0.0105692 5.83417e-05 0.000117385 0.000129378 3.71853e-05 2.0134e-05 0.000117553 6.22767e-05 4.2152e-05 0.000107537 1.85646e-05 6.1583e-05 0.000158522 6.27466e-05 5.41499e-05 5.90909e-05 0.000216147 0.0265483 4.88555e-05 0.000101689 3.63143e-05 5.04575e-05 4.53657e-05 4.415e-05 0.037435 2.21113e-05 0.022865 0.00011227 5.93502e-05 3.58772e-05 0.00649632 0.000186902 0.000103437 4.62928e-05 0.000126954 0.00979644 2.64041e-05 7.94449e-05 0.000165663 5.25189e-05 0.000321896 0.000407193 7.59572e-05 0.000236344 0.000993276 5.56984e-05 0.000319368 0.00023794 3.92573e-05 3.67686e-05 0.0125598 8.43001e-05 0.000112896 7.60764e-05 3.69132e-05 0.000190071 7.73424e-05 0.000133908 0.000103865 0.000191079 5.04025e-05 2.84233e-05 5.43697e-05 6.18796e-05 6.8728e-05 5.1208e-05 0.000404914 3.30306e-05 1.63462e-05 4.91297e-05 2.62456e-05 0.000105159 8.79903e-05 2.69177e-05 7.24421e-05 5.62592e-05 3.18254e-05 0.000258733 2.47202e-05 2.54737e-05 2.36468e-05 0.000156221 0.00012869 8.2902e-05 2.77137e-05 0.000244695 7.82049e-05 0.0263211 5.89583e-05 0.00108586 9.92814e-05 4.05359e-05 3.57473e-05 0.000644914 2.99884e-05 0.000111615 9.37477e-05 1.47539e-05 1.27999e-05 8.74038e-05 4.37661e-05 8.38413e-05 0.0169803 0.000496981 2.77997e-05 2.72714e-05 5.2863e-05 6.68442e-05 2.30998e-05 5.76587e-05 4.16508e-05 7.57353e-05 5.64278e-05 6.0428e-05 3.51118e-05 0.00399869 0.0485245 0.00010212 2.29161e-05 0.000303099 0.00019872 0.000313986 8.7866e-05 9.40686e-05 7.56394e-05 0.000453759 0.000106954 0.000527508 9.87718e-05 0.0004943 4.8727e-05 0.00280329 4.59769e-05 5.10553e-05 5.33873e-05 1.64563e-05 4.06565e-05 5.78085e-05 4.86272e-05 3.24157e-05 5.62625e-05 2.42036e-05 7.22994e-05 2.44853e-05 0.00607746 0.000114874 1.65658e-05 0.000184552 3.64552e-05 7.5435e-05 7.84337e-05 3.03782e-05 2.32218e-05 0.000561739 4.86407e-05 0.000329679 5.50485e-05 5.19551e-05 0.000611358 5.5206e-05 3.50008e-05 0.0001869 5.2426e-05 3.19081e-05 0.000179833 2.73233e-05 2.91808e-05 5.17604e-05 0.00529117 0.000855583 1.99631e-05 1.96435e-05 6.76602e-05 3.44728e-05 4.30136e-05 2.39954e-05 4.24031e-05 4.63301e-05 3.70275e-05 7.81179e-05 5.06171e-05 0.000105962 2.61854e-05 0.000156297 0.00017711 0.000311968 8.26209e-05 4.13254e-05 1.5601e-05 6.995e-05 0.000105372 4.87452e-05 4.22502e-05 5.753e-05 6.57005e-05 5.53025e-05 4.55027e-05 9.88391e-05 0.000216845 8.46028e-05 4.79002e-05 0.000235982 3.19205e-05 0.000120202 0.000117625 4.78422e-05 3.98759e-05 4.73165e-05 0.00717304 0.000176042 0.000114767 3.2085e-05 0.000449276 2.98161e-05 5.13763e-05 3.15615e-05 3.6135e-05 3.76576e-05 7.88622e-05 0.000101573 1.60166e-05 2.37456e-05 7.05163e-05 2.32618e-05 9.72499e-05 9.14027e-05 0.000224045 6.26285e-05 2.55697e-05 0.00726719 8.14215e-05 4.8974e-05 3.39971e-05 9.76194e-05 3.42433e-05 2.44078e-05 4.78796e-05 0.000358102 8.55124e-05 5.96294e-05 8.55529e-05 0.00761843 3.98065e-05 3.15943e-05 0.000155197 8.59545e-05 3.27411e-05 6.05402e-05 7.79936e-05 2.05011e-05 5.02012e-05 2.58528e-05 6.79527e-05 0.000100643 0.000282855 0.000102142 0.00011903 0.000353453 4.94646e-05 0.000222404 6.00197e-05 4.78659e-05 0.000120226 0.00014383 2.10235e-05 5.59084e-05 8.62258e-05 0.000848423 3.5569e-05 6.17871e-05 2.60341e-05 3.49985e-05 0.027176 4.42648e-05 4.75062e-05 0.000282472 0.000705755 5.91904e-05 5.64101e-05 5.38666e-05 4.53746e-05 7.04378e-05 4.32739e-05 9.04021e-05 0.000364306 4.91809e-05 3.65498e-05 1.46418e-05 2.86377e-05 7.32927e-05 2.45962e-05 7.42989e-05 4.79516e-05 0.000646747 3.74424e-05 3.97643e-05 0.000412048 0.000108016 3.08174e-05 3.30539e-05 5.08886e-05 7.23694e-05 0.000155657 0.000403091 3.19512e-05 8.25771e-05 5.76463e-05 6.58674e-05 9.45818e-05 5.61575e-05 4.19099e-05 3.91197e-05 3.21823e-05 2.60722e-05 7.04898e-05 8.73495e-05 4.90294e-05 5.87034e-06 2.31599e-05 4.43165e-05 0.000255009 6.48864e-05 6.61294e-05 2.07509e-05 7.04305e-05 0.00971358 9.44592e-05 0.000191647 0.000128157 5.31985e-05 7.19772e-05 3.35025e-05 6.14032e-05 0.000479954 3.13173e-05 6.24082e-05 3.44716e-05 0.000101309 9.55731e-05 0.012075 5.285e-05 0.000155101 0.000112442 2.9648e-05 0.00010227 4.73265e-05 6.94872e-05 6.92875e-05 7.96569e-05 0.0100788 
3.65441e-05 2.58908e-05 0.000105852 9.76516e-05 8.11033e-05 3.46398e-05 0.000186417 7.29793e-05 0.000159418 0.000158975 8.63576e-05 7.91881e-06 9.04258e-05 4.70091e-05 0.00014898 4.13166e-05 5.88103e-05 0.000186451 7.05345e-05 5.24845e-05 0.0003365 0.00064836 3.93004e-05 0.000298209 4.80906e-05 0.000104807 6.70633e-05 0.000246203 0.00011581 0.000199932 0.000419803 4.21428e-05 2.79913e-05 9.36483e-05 0.000383453 0.000154269 0.000389341 9.91687e-05 0.000136563 2.84399e-05 8.04411e-05 9.18907e-05 5.90179e-05 7.44681e-05 0.000107584 0.000188323 0.000143061 4.7011e-05 0.000144872 0.000142532 8.81314e-05 0.000125151 4.42111e-05 8.78994e-05 0.000147213 6.952e-05 7.80336e-05 0.000131573 8.3962e-05 0.000106514 7.64308e-05 0.000141644 7.00462e-05 4.80309e-05 0.000598267 2.17015e-05 6.44595e-05 2.67574e-05 0.000197321 8.30585e-05 3.82455e-05 3.21036e-05 9.80635e-05 0.000208976 9.85445e-05 9.10567e-05 0.00071753 9.21328e-05 0.000301717 0.0476427 7.6803e-05 0.00011281 7.74944e-05 1.86678e-05 0.000195284 9.62107e-05 0.000130736 3.80078e-05 0.000184372 9.53495e-05 8.5798e-05 3.02017e-05 7.22874e-05 0.000189627 2.52369e-05 6.31818e-05 0.000105115 4.75311e-05 0.000130073 5.10153e-05 1.63682e-05 0.000100816 4.60919e-05 0.00027807 7.1955e-05 2.38502e-05 0.000269646 0.000109256 0.000184433 9.02988e-05 4.36338e-05 9.54184e-05 7.45697e-05 0.000211387 0.000115397 4.48087e-05 0.000142135 5.24857e-05 5.60086e-05 0.000203678 4.69198e-05 0.000293962 0.000164827 0.000117473 5.73348e-05 3.15203e-05 0.000201202 0.000251179 4.71082e-05 0.000340621 6.46329e-05 7.36974e-05 0.000112636 0.000136558 5.60907e-05 3.81216e-05 0.000265483 0.000218197 2.21368e-05 0.000165508 2.7134e-05 0.000561816 5.76905e-05 9.28926e-05 4.36813e-05 0.00035143 0.000116752 0.00027636 0.000310986 2.59349e-05 0.00012074 4.17578e-05 0.00017568 0.000676552 0.000141402 8.2486e-05 0.000395294 3.00818e-05 0.000391891 0.000214521 9.2014e-05 4.76354e-05 0.0213536 0.000543825 0.015025 0.000160833 0.000160976 0.0220754 3.12284e-05 7.99427e-06 2.7676e-05 0.000156297 0.00078095 0.000116217 0.00013714 6.4749e-05 3.90464e-05 0.000178405 0.000131163 7.56443e-05 0.000101482 0.000285041 0.000125362 0.000348193 7.06865e-05 7.61657e-05 0.000107243 0.0344047 4.67626e-05 0.00014477 7.65174e-05 4.14194e-05 0.000320308 5.39034e-05 4.24403e-05 0.000119641 3.19255e-05 0.00014131 3.40845e-05 6.48179e-05 5.57856e-05 3.85259e-05 3.28113e-05 8.4915e-05 0.0148549 9.91087e-05 0.000424277 5.2184e-05 8.36703e-05 0.000179082 6.90432e-05 5.71489e-05 3.27824e-05 3.15683e-05 5.86567e-05 0.000252102 6.39314e-05 0.000174801 0.000217019 0.000337095 5.76628e-05 5.35403e-05 0.000230736 6.27184e-05 0.00013013 6.42297e-05 9.05809e-05 2.65347e-05 0.000105904 0.000129269 0.00021906 4.68647e-06 0.000431972 0.000108944 0.000203957 0.000250037 7.37179e-05 0.000147026 0.000288857 4.10193e-05 5.67689e-05 4.03936e-05 6.66425e-05 0.000121426 0.000106378 3.56302e-05 9.13407e-05 0.000115263 0.000832809 8.82994e-05 0.000750343 1.82815e-05 0.000169788 7.3297e-05 8.6835e-05 0.000411543 5.99193e-05 9.50425e-05 0.000106703 2.1249e-05 0.000162113 5.32104e-05 0.000124581 5.41008e-05 0.000530305 0.000169821 0.000139709 0.000112331 0.000100329 0.000180868 2.82524e-05 0.00016046 0.000116192 6.4647e-05 0.000143864 7.04393e-05 0.000141216 0.000119926 1.40375e-05 0.000135642 7.77788e-05 0.00011453 0.000118225 8.81245e-05 0.0419338 0.000354812 6.8517e-05 0.000353861 0.000115268 0.000843813 0.000206495 0.000221102 6.34831e-05 4.2884e-05 0.000114962 1.1435e-05 7.4577e-05 5.99041e-05 9.60605e-05 0.000171749 0.000112521 3.76735e-05 0.000110914 0.000261071 1.82443e-05 2.31642e-05 6.11591e-05 0.000106802 0.000668294 0.000635322 0.000319856 0.000103867 5.80408e-05 7.93879e-05 0.000190533 5.28846e-05 0.0771891 0.000123668 0.000146676 0.000106086 0.000118979 0.000192841 9.22073e-05 0.000165692 0.000261296 1.70006e-05 0.000112464 0.000107231 0.0384233 0.000110195 0.000100084 0.000469327 0.000167174 0.00020555 4.75637e-05 0.000336579 5.16772e-05 7.80045e-05 8.4759e-05 8.3191e-05 0.00086301 2.58523e-05 8.53021e-05 0.000731837 0.00015006 0.000164926 0.000127029 4.14073e-05 8.37316e-05 0.000155959 6.43897e-06 0.000139935 0.00010128 7.04253e-05 0.000715538 0.000417656 0.000149808 6.17873e-05 6.31958e-05 0.000277256 7.77858e-05 0.000156616 0.000113813 0.000147776 0.00018915 2.04172e-05 8.13771e-05 6.01583e-05 1.97724e-05 0.000189956 0.000186139 0.000243678 0.000114161 2.25618e-06 5.25821e-05 0.000520218 9.38152e-05 7.09471e-05 9.03236e-05 5.78046e-05 4.00547e-05 0.000205862 0.000132965 6.9653e-05 0.000237606 0.000450624 9.599e-05 0.000106553 0.000101516 1.93644e-05 8.29856e-05 8.29325e-05 1.95655e-05 0.000165041 0.000167783 3.03465e-05 0.000154022 0.000258968 0.000153729 8.22264e-05 0.000631047 8.0705e-05 0.000308396 8.89322e-05 7.57742e-05 0.000175379 0.000196026 0.000139706 0.000128528 4.17868e-05 4.61093e-05 0.000189495 8.42117e-05 7.7956e-05 4.22571e-05 0.000170017 0.000304244 0.000142899 5.03207e-05 6.64749e-05 4.9767e-05 6.64178e-05 4.08368e-05 0.00011695 7.8931e-05 8.69332e-05 0.000137079 0.000338986 9.62801e-05 0.000116912 0.000185787 0.00012653 4.57979e-05 0.000238745 0.000153934 0.000121342 0.000140696 4.13502e-06 0.000284807 0.000104001 0.000193111 0.0293576 3.99818e-05 0.000102656 0.000108869 0.000351186 8.92695e-05 2.3974e-05 7.41389e-05 0.000187849 0.000126894 0.000210699 3.14699e-05 0.00013053 5.56057e-05 6.25569e-05 4.7727e-05 5.79309e-05 4.65798e-05 1.5451e-05 3.9927e-05 4.95862e-05 0.0012625 6.72917e-05 0.000263364 2.79565e-05 6.17666e-05 0.000131868 7.69242e-05 0.000117565 0.000127066 3.68981e-05 8.94623e-05 0.000372495 5.84941e-05 0.000162705 0.000158637 0.000108711 0.00115944 4.33877e-05 0.000100239 0.000132912 8.08771e-05 3.92705e-05 0.000232099 3.38919e-05 0.000591261 4.78589e-05 0.000167566 4.76148e-05 0.000126848 7.2226e-05 0.000686861 7.06928e-05 3.79637e-05 0.000118753 0.000109084 0.000625218 0.000136821 2.47823e-05 0.0001671 2.74361e-05 0.000617373 4.56107e-05 0.000165021 5.87253e-05 8.36952e-05 4.27933e-05 0.000148524 2.74985e-05 0.000412465 1.13327e-05 7.69132e-05 0.000128878 0.000112146 9.70009e-05 1.3481e-05 7.42197e-05 7.94132e-05 0.000268169 0.000253172 9.26406e-05 0.000171026 0.000387841 0.000189361 0.00045499 3.04409e-05 0.000369829 0.0001119 9.36407e-05 0.00014474 0.00012033 0.0048898 5.37643e-05 0.000102234 0.00930993 9.12125e-05 3.94508e-05 0.00018039 0.0226822 4.07277e-05 4.30371e-05 3.75065e-05 5.64397e-05 5.86916e-05 0.000290108 4.01359e-05 9.00407e-05 0.000304799 0.000100397 7.87121e-05 0.00048157 0.000300586 0.00019982 0.00021934 0.000137248 0.119994 6.73562e-05 0.000100487 0.000401407 6.51993e-05 0.000149277 0.000251098 7.81604e-05 0.000113759 2.05801e-05 9.75847e-05 6.71121e-05 0.000100557 0.000250011 5.67871e-05 9.75813e-05 1.43405e-05 0.000109329 0.000208151 4.29696e-05 9.71312e-05 3.45666e-05 0.000101984 0.000119784 4.89523e-05 7.65541e-05 5.88945e-05 0.000261048 0.000628761 0.000136515 0.000156014 6.08329e-05 9.40005e-05 0.000250762 0.000224939 0.0666349 7.38675e-05 3.05934e-05 3.06856e-05 0.000127614 0.000167065 0.000134247 5.86452e-05 0.000168698 0.000199111 0.000156404 0.000100404 3.49991e-05 0.000246759 0.000162424 5.74333e-05 1.62165e-05 5.15277e-05 0.000555993 2.32731e-05 0.000926897 5.90322e-05 0.000299752 8.86062e-05 7.11931e-05 0.00016614 3.07684e-05 2.89786e-05 0.000122017 3.05e-05 4.32254e-05 3.32261e-05 7.38612e-05 3.38991e-05 0.000110519 0.000436971 6.48792e-05 9.291e-05 3.03794e-05 9.5811e-05 9.20394e-05 0.00014915 5.5959e-05 0.000141503 0.000111106 5.5146e-05 9.89024e-05 4.73762e-05 3.85679e-05 7.52624e-05 0.000144817 2.75985e-05 0.000165549 0.000227182 3.45187e-05 9.33474e-05 0.000121952 0.000143913 0.000134457 6.20622e-05 0.000114357 0.000173573 1.65052e-05 6.22032e-05 0.000162657 3.70114e-05 6.91003e-05 7.29177e-05 5.00995e-05 2.24958e-05 0.000692534 5.02804e-05 4.63447e-05 7.04084e-05 0.00048228 0.000172315 0.000165007 0.000461841 0.00930263 0.000165292 0.00013053 9.9261e-05 6.30472e-05 0.000145521 3.07215e-05 0.000121186 6.89815e-05 8.08377e-05 3.94598e-05 0.000140566 2.53929e-05 0.000123958 9.0822e-05 0.000518809 0.000286522 0.000316693 0.000173235 5.13415e-05 8.28751e-05 9.46836e-05 0.000158228 3.25797e-05 0.00107081 4.18381e-05 0.0002483 9.1559e-05 0.000201168 5.69423e-05 0.00017644 6.28182e-05 8.23445e-05 5.8838e-05 2.88459e-05 0.000410032 0.000175958 0.000172992 0.00012324 4.82052e-05 0.000117073 3.27113e-05 5.3532e-05 8.30239e-05 6.40943e-05 0.00679448 6.22826e-05 0.000120972 0.000133189 3.36492e-05 0.000242067 9.64582e-05 3.393e-05 0.000156673 0.000117071 6.64655e-05 7.20299e-05 0.000174314 0.000162446 8.3784e-05 3.67804e-05 0.000222057 7.41662e-05 6.84191e-05 0.000166298 9.26574e-05 0.000301768 0.000164748 0.000166868 0.000100885 6.93217e-05 0.00056355 3.66493e-05 6.48697e-05 4.38201e-05 5.71835e-05 3.04233e-05 0.00042335 9.93871e-05 0.000100364 9.54539e-05 0.000659158 0.000150928 0.000146597 9.86813e-05 7.61425e-05 2.91227e-05 3.76363e-05 0.000159915 0.000108028 0.000119394 0.000141324 0.000671469 0.000260442 0.000111454 9.17608e-05 9.39489e-05 0.00017177 2.95369e-05 9.88525e-05 6.68737e-05 9.12674e-05 0.000905755 0.000113181 0.000101213 5.16571e-05 0.000104013 7.86388e-05 9.80766e-05 0.00038197 9.87314e-05 0.000144688 8.81044e-05 8.22055e-05 0.000232476 0.000368644 0.000113248 6.56117e-05 6.47343e-05 0.000274668 0.000102606 7.80513e-05 2.82369e-05 3.09287e-06 7.44516e-05 7.02632e-05 6.08128e-05 4.85976e-05 8.66881e-05 6.62976e-05 0.000114558 0.00014691 5.20381e-05 6.01758e-05 0.00010337 0.000152543 0.000120545 3.34103e-05 7.2439e-05 9.58946e-05 5.11167e-05 1.75221e-05 0.000451738 0.000106018 0.000149013 4.68251e-05 2.78989e-05 7.0381e-05 0.000269039 0.000102688 0.000133984 7.09866e-05 6.98296e-05 0.000101069 4.82799e-06 0.000139078 0.000130125 0.0001929 0.000124373 0.00019894 0.000158514 9.92772e-05 0.000146106 0.000196362 0.000154081 5.48568e-05 0.000107903 0.0007704 0.000132785 8.57856e-05 3.59771e-05 9.23494e-05 0.000733615 6.00799e-05 0.000134182 0.0003016 3.32602e-05 8.269e-05 5.32649e-05 0.000222506 4.98995e-05 8.63019e-05 8.0673e-05 0.000361845 0.000105228 0.000167719 0.000104767 0.00017427 0.000103489 8.31103e-05 0.0199979 0.000616193 0.000112565 0.000169621 4.21062e-05 0.00018657 7.37018e-05 0.000397863 2.4128e-05 5.96406e-05 0.000139134 2.39402e-05 4.63429e-05 0.00014572 5.3811e-05 4.29894e-05 8.52644e-05 0.0164853 0.000179679 7.20604e-05 0.000111253 3.9902e-05 2.96038e-05 3.83824e-05 0.000160691 5.50909e-05 0.000114187 0.000108597 0.000487843 8.72135e-05 2.18117e-05 0.000137013 0.000116317 0.000522549 2.18459e-05 0.000123332 0.00105687 5.48595e-05 7.11812e-05 8.34285e-05 0.000136838 0.00017008 7.22415e-05 0.000766868 7.76995e-05 3.19576e-05 0.000164238 8.04457e-05 0.000143409 0.000131925 4.43164e-05 3.71849e-05 0.00010435 5.40047e-05 0.000136547 0.000107588 5.16138e-05 0.0006409 0.000207218 0.000129432 9.13924e-05 1.42532e-05 7.35233e-05 0.000424972 0.0010411 0.000204464 0.000156689 0.000115102 4.73152e-05 4.55247e-05 0.000271376 8.40866e-05 0.00010773 0.000490569 0.0437179 0.155286 1.25384e-05 0.000153751 0.00934984 0.000660373 6.44074e-05 6.61187e-05 8.0284e-05 0.000122323 0.000164028 7.40202e-05 0.000118583 8.16097e-05 0.000157939 0.000159377 8.22606e-05 2.12518e-05 6.22742e-05 0.00012012 0.000117476 5.87501e-05 0.000158746 0.000329675 0.000616658 0.0292733 9.09229e-05 0.000211271 7.04984e-05 0.000171489 4.79616e-05 0.000134511 0.000157609 0.000167072 1.28447e-05 0.000461794 6.16436e-05 0.00019732 2.76427e-05 0.000566864 0.000114384 0.000110058 0.000162331 0.00012265 7.95302e-05 8.44852e-05 0.000323897 0.000285936 6.16183e-05 0.000227105 9.31589e-05 0.000164967 0.000154983 2.5008e-05 0.000113051 3.6989e-05 0.000144264 0.000110436 9.64927e-05 4.17312e-05 0.000237688 0.000127312 3.95611e-05 0.00045585 0.000151669 0.000731451 7.21964e-05 
0.000133647 3.77075e-05 0.000179652 6.95846e-05 1.90394e-05 3.21267e-05 0.000179904 1.92359e-05 0.000256042 1.6784e-05 0.000205373 4.90718e-05 2.24043e-05 5.36414e-05 4.60998e-05 4.13444e-05 4.70059e-05 2.69122e-05 3.35071e-05 7.23494e-06 7.93797e-05 8.27263e-05 0.000415308 0.000664313 8.40644e-06 0.000149928 0.000210851 5.68967e-06 0.000112605 1.87352e-05 9.82697e-05 3.67167e-05 5.02703e-05 0.000387138 0.0001292 3.73544e-05 0.000818742 9.26517e-05 0.000306386 0.000228603 0.000178705 0.00012483 3.29757e-05 0.000234611 0.000189283 0.000449485 0.000206655 0.000323602 6.29011e-06 0.000522318 0.000136895 0.000103963 4.94521e-05 8.81876e-05 0.000161041 0.000101853 0.000911922 0.000392573 3.87496e-05 0.00012788 5.56331e-05 0.000127467 0.000143006 0.00013841 4.27296e-05 6.56613e-05 5.86472e-05 9.68803e-06 9.47544e-05 0.000250625 4.54564e-05 2.58132e-05 0.000107632 0.000385073 0.000211116 2.57038e-05 0.000143325 1.60705e-05 0.000670734 0.000157492 0.000313504 7.94266e-06 4.35493e-05 3.88989e-05 0.000429845 6.57974e-05 0.000163433 8.24612e-05 0.000183814 4.27423e-05 2.56373e-05 0.000860501 0.000197696 0.000367507 1.26718e-05 0.000130639 8.22536e-05 1.23194e-05 0.000264137 0.00195977 0.00125042 8.97728e-05 0.000435209 0.00034931 0.00387843 0.00268486 4.1264e-05 0.00026395 0.000175672 8.42607e-05 9.4189e-06 3.13908e-05 3.14987e-05 1.00102e-05 0.0001812 0.000673466 0.00112684 0.000512797 9.23957e-05 0.000173703 1.39204e-05 0.000112913 0.0132019 3.89186e-05 4.70831e-05 0.000545156 0.000243175 0.000398631 6.01513e-05 4.59086e-05 0.000280027 1.31859e-05 5.52552e-05 5.78612e-06 0.000108617 3.82174e-05 0.00019097 1.05434e-05 0.000125565 1.69785e-05 7.09246e-06 0.000103518 0.000119384 3.6393e-06 1.06211e-05 0.000155308 0.000217466 3.78489e-06 0.00120483 3.89671e-05 8.7919e-05 0.000293662 0.000105853 0.000153917 0.000256814 0.000101015 7.44359e-06 4.85202e-06 0.000138112 0.000117454 0.000562955 4.87338e-05 8.01851e-05 2.96712e-05 9.01787e-05 8.06136e-05 4.94029e-05 0.000172443 9.81099e-05 5.40491e-06 0.000241069 5.99573e-05 6.14845e-05 0.000358762 0.000122547 0.00131302 3.59015e-05 3.39912e-05 0.000257424 3.37322e-05 8.20197e-05 0.00015144 7.44419e-05 0.000113446 0.000103882 4.69522e-05 0.000246962 6.49338e-05 0.000145997 0.000117863 0.000243984 6.30563e-05 0.000171834 2.09e-05 1.36262e-05 0.000384801 3.54446e-05 0.000283226 8.04613e-06 0.000103309 0.00156291 0.000125385 9.99786e-05 1.80836e-05 2.68456e-05 3.34121e-05 9.18719e-05 7.22965e-05 0.000334044 0.000110335 1.5024e-05 0.000192938 1.95077e-05 3.00578e-06 7.60292e-06 7.51606e-06 2.83002e-05 9.83389e-05 0.000541335 2.34009e-05 6.10193e-05 5.14888e-06 0.000171527 0.000110794 0.000220533 3.31505e-05 4.46282e-05 0.000127672 0.000179784 0.000281316 3.3178e-05 9.70936e-05 0.0001451 5.2127e-05 0.000251628 0.000217064 0.0036398 0.00021429 0.000237021 9.438e-05 0.000121757 0.000163086 0.000470938 0.000104442 5.6635e-05 9.68615e-05 3.23562e-05 5.97225e-05 0.000129908 0.000270461 9.94072e-05 2.36056e-05 1.18605e-05 1.63063e-05 5.44904e-05 0.000124297 0.00125868 0.00010756 8.2219e-05 2.71241e-05 0.000130357 1.43407e-05 5.24976e-05 1.07757e-05 1.31077e-05 0.00015345 1.66195e-05 0.00109354 0.000249606 0.000184219 3.29566e-05 4.94732e-05 0.000167772 5.06239e-06 8.24069e-05 0.000143715 0.000116458 4.20205e-05 0.000111374 0.000158236 0.000168009 0.00012318 0.00447963 0.000527345 5.45238e-05 0.000247493 2.4784e-05 0.000109624 6.76006e-05 9.74096e-05 8.15851e-05 0.000146505 0.00153751 7.33653e-05 9.88221e-05 0.000178998 3.11092e-05 0.000103879 1.57927e-05 7.13535e-05 0.000454647 2.51997e-05 7.84332e-05 0.000228972 0.000741497 0.000118659 2.18662e-05 0.000104116 0.00017869 9.71262e-05 0.000972493 0.000103534 0.000275484 3.32851e-05 0.000564505 0.000131177 0.000213509 5.03996e-05 8.57759e-05 6.18099e-05 0.000126951 9.69407e-05 0.000296554 4.40609e-05 4.21832e-05 0.000243022 0.000224668 2.64461e-05 7.21128e-05 0.000234911 8.66361e-05 2.5536e-05 0.00015288 2.58649e-05 0.000113924 0.000125936 0.00024819 0.000512894 0.000593936 0.000120774 0.000165283 5.07775e-06 0.000419908 9.74756e-05 0.000121857 0.000206428 5.16593e-05 1.76362e-05 3.60182e-05 7.05138e-05 4.23169e-06 0.000397045 0.000132108 2.35952e-05 0.000149692 2.70916e-05 7.95306e-05 9.78303e-05 6.11985e-05 7.82589e-05 4.42846e-06 5.99046e-05 9.02043e-05 9.58784e-05 2.00117e-05 0.00143057 4.07959e-05 0.000143874 4.56235e-05 0.000107161 0.000160791 0.000162406 0.000104762 8.70396e-05 3.85515e-05 7.91102e-05 0.000136539 1.39789e-05 0.000251094 1.64254e-05 0.000327107 0.000750939 0.000100731 0.000206144 0.000137361 5.43474e-05 9.01763e-05 2.90627e-05 2.95664e-05 3.84719e-05 0.000208864 1.7473e-05 0.000244301 7.338e-05 0.00010656 0.00206568 0.000141412 0.000901534 2.93107e-05 0.000154851 0.000222845 0.000130669 0.000108616 0.00129003 2.77759e-05 0.000103917 8.13257e-05 0.000398494 0.000294349 0.00395914 0.00168256 4.34708e-05 0.000103959 2.87302e-05 7.93989e-05 0.000108187 0.000100101 3.21157e-05 0.00157743 0.00136782 0.000189484 0.000179795 2.79539e-05 0.000170137 0.0386831 0.00019733 4.2275e-05 1.95062e-05 0.000188475 2.18584e-05 0.00025452 8.02549e-05 0.000510705 5.95803e-05 0.000154143 6.05263e-05 8.98904e-05 0.0001321 9.76489e-05 0.000155704 0.000276378 6.00989e-05 0.000275899 2.14174e-05 6.95426e-05 0.000196235 2.9564e-05 0.000232022 9.79642e-05 2.18706e-05 9.90343e-05 1.20044e-05 0.000104918 0.000206654 0.00130124 0.000228807 9.00128e-05 0.000105608 0.000106141 3.3504e-05 2.34078e-05 0.00129135 0.000233813 7.88124e-05 0.000223745 6.0066e-05 1.77254e-05 4.32683e-05 8.79129e-05 4.32968e-05 4.32682e-05 0.000158032 2.18492e-05 0.000280745 0.000642518 0.000236773 0.000217298 7.43234e-05 0.000207847 2.12078e-05 9.67512e-05 0.000171997 1.8554e-05 3.53308e-05 0.000236079 0.00296909 9.42887e-05 0.00211331 4.52588e-05 3.88406e-05 0.038909 2.90632e-05 6.70792e-05 0.000335597 6.10679e-05 5.37649e-05 3.83132e-05 0.000180857 0.00026897 2.95711e-06 4.66081e-05 0.000105431 0.000113264 2.57962e-05 0.000231121 2.43277e-05 0.0016003 9.58158e-05 0.00012994 0.000107626 0.0387833 0.000114988 0.000155063 9.29941e-06 0.000319404 0.000846002 3.18676e-05 0.000192388 0.000114801 0.000594004 0.0134522 7.72975e-05 5.295e-05 9.62639e-05 4.78351e-05 4.78959e-05 3.4465e-06 4.0598e-05 2.47082e-05 2.61092e-05 5.09378e-05 6.5321e-05 5.15646e-06 0.000127681 0.000349737 6.53759e-05 0.00010074 0.000139696 0.000167246 3.5452e-05 0.00389206 2.15463e-05 5.69691e-05 0.000132123 3.92092e-05 3.83108e-05 0.00028336 7.20509e-05 7.20668e-05 3.38688e-05 3.89297e-05 0.0001373 0.000194046 0.000156687 0.000257726 0.000370292 0.000160805 2.50913e-05 8.99946e-06 0.000198549 2.01604e-05 2.29659e-05 2.97549e-05 4.38787e-05 4.58302e-05 7.82065e-05 0.000217637 3.2985e-05 0.000185658 0.0390272 9.73718e-05 0.000118601 7.66583e-06 2.62013e-05 2.0236e-05 3.13011e-05 0.000328278 5.41934e-05 0.000113661 5.56349e-05 1.31204e-05 0.000158135 0.000487019 0.000322939 4.74284e-05 0.00026693 4.09033e-05 5.04643e-05 4.95585e-05 0.013267 0.000547915 0.000148337 5.13915e-05 0.00014275 0.000766985 0.000159496 3.06988e-05 1.22798e-05 9.09667e-05 0.000143696 0.000119981 1.65147e-05 0.000240045 0.000692142 2.61311e-05 0.000182417 0.000140387 0.000194386 2.44905e-05 4.80727e-05 0.00069614 2.33745e-05 0.000152862 0.000788623 4.20439e-05 0.00022235 0.000563461 0.000178856 0.000336006 9.15718e-05 2.23878e-05 0.00107918 0.000146467 0.00143116 0.000109704 2.73866e-05 9.23302e-06 2.01157e-05 0.000162047 1.12738e-05 5.46032e-05 0.000126599 0.000755578 0.000128479 0.000135062 0.000221796 0.000241214 2.64911e-05 1.13467e-05 0.000342788 2.71346e-05 0.000193555 0.000108267 1.06284e-05 0.000206624 0.000119763 3.83434e-05 0.0390548 0.000119146 0.0130555 5.60288e-06 4.27306e-05 0.000139864 5.19263e-06 6.07846e-05 0.000174203 1.56565e-05 2.6793e-05 0.000269029 5.70358e-05 3.11051e-05 0.000151348 7.14454e-05 0.000138466 0.00127197 3.88621e-05 1.85032e-05 3.85583e-05 8.57263e-05 8.77373e-05 9.61912e-05 9.33731e-05 0.000169676 0.000105172 5.83501e-05 0.000139871 0.000924774 6.04714e-05 5.66964e-05 0.00134636 2.22007e-05 7.64419e-05 0.000198705 9.59138e-05 0.000210963 0.00062402 9.4193e-05 0.000155702 9.79685e-05 0.000196147 0.000107564 2.64698e-05 0.000136167 0.000127594 3.88402e-05 0.000364432 1.76911e-05 8.52842e-05 3.01131e-05 7.81193e-05 3.29501e-05 7.19754e-05 2.70048e-05 5.25242e-05 6.16859e-05 0.000446484 0.000158881 4.56221e-05 3.27554e-05 0.000103292 3.34652e-05 0.000101978 0.000297846 9.23557e-05 3.34457e-05 0.000242477 2.43732e-05 9.82354e-05 8.86037e-05 0.00012423 0.000136715 0.000140212 0.000177137 3.67654e-05 0.000168351 0.000459884 1.61815e-05 5.23761e-05 8.81772e-05 0.000527856 8.45287e-05 4.37095e-06 4.35487e-05 7.57778e-05 8.23773e-05 6.00557e-06 6.69562e-05 0.000119614 0.000170718 0.000111376 2.63056e-05 0.0034296 0.000149574 3.3144e-05 0.000144864 0.000130293 8.89014e-05 2.35385e-05 0.000245573 0.000630101 0.000153013 0.00013551 5.23135e-05 1.02758e-05 0.00103213 0.000561539 1.10787e-05 1.27805e-05 2.4045e-05 0.000185138 8.82637e-05 8.35441e-05 0.000431991 0.000274273 3.15858e-05 4.05534e-05 3.57608e-05 0.000112409 2.96591e-05 4.76893e-05 4.28586e-05 0.00026465 6.33516e-05 0.000107046 3.75149e-05 4.53702e-05 9.35424e-05 0.000113479 0.000274669 3.12043e-05 8.69735e-06 1.54388e-05 8.23887e-05 3.13902e-05 0.000180357 6.01546e-06 0.00112253 0.000114598 5.30338e-05 5.326e-05 0.0003801 0.00239039 3.77841e-05 0.000141806 0.00024053 0.000142471 3.88527e-05 9.65512e-06 0.000274879 0.000447283 7.53878e-05 5.896e-05 6.6848e-05 3.68196e-05 0.000124656 2.70553e-05 0.000178106 0.000211761 2.1793e-05 0.000187861 0.000196924 0.000158187 0.000111562 0.000116443 3.43271e-06 9.05335e-05 8.57696e-06 9.20639e-05 3.22343e-05 2.69302e-05 6.44575e-05 0.000156609 0.000227133 6.18876e-05 0.000165945 0.000304268 8.19751e-05 0.000167673 0.00055138 0.000326053 0.000282067 0.00022825 0.000115491 0.000205523 5.91923e-05 9.98627e-05 0.000190587 0.000124656 0.000182397 8.68021e-05 7.99785e-05 6.24707e-05 4.14395e-06 0.000271976 2.93116e-05 0.000153381 0.000268676 5.93426e-05 0.000303546 3.15959e-05 8.0329e-06 1.09777e-05 7.75463e-05 0.000197003 1.18272e-05 5.06102e-05 0.000170147 4.76206e-05 2.02439e-05 0.000223536 9.27249e-05 0.000297934 0.000165609 3.31045e-05 9.95469e-05 5.13253e-05 1.82326e-05 5.64588e-05 0.000186132 0.000255452 0.000107812 0.000211299 0.000111553 6.27711e-05 3.04136e-05 0.00161033 6.1285e-05 9.12561e-05 0.00332021 0.000494781 0.00360462 5.09996e-06 0.00023144 9.80427e-05 9.78797e-06 6.92669e-05 0.00016809 5.92323e-05 0.000188095 0.000328464 4.27336e-05 0.000385246 0.000210865 0.000515254 3.72755e-05 0.000177007 0.000156164 4.3109e-05 0.000296566 7.2984e-05 2.27185e-05 0.000236445 0.000240714 9.08194e-05 1.99763e-05 0.000282714 3.32032e-05 0.000130871 1.28419e-05 2.75311e-05 0.000216411 4.32972e-05 2.15143e-05 0.000245978 0.000547165 4.93653e-05 5.82201e-05 0.376244 5.83247e-05 7.71531e-05 6.91151e-06 0.000583335 0.00121633 0.000130271 4.91238e-05 3.18213e-05 9.75702e-05 1.75146e-05 0.000137876 4.53945e-05 2.75251e-05 0.000101868 0.000112196 7.51772e-05 0.000153694 4.0328e-06 0.000132401 5.10669e-05 8.99984e-05 0.000203852 0.00014748 0.00025548 7.55484e-05 5.47252e-05 9.00403e-05 0.000411137 3.25743e-05 0.000234525 0.000132215 5.82502e-06 0.000320616 7.27502e-05 0.000131564 0.168719 0.000114173 9.50314e-05 3.59793e-05 5.21787e-05 0.000104655 0.000106737 0.000256225 0.000297874 0.000120802 0.0011571 5.08268e-05 8.19664e-05 0.000116014 0.000621939 8.03329e-05 4.7627e-05 1.40414e-05 0.000294869 0.000164022 1.84004e-05 0.000264818 0.000577607 0.000299704 9.37708e-05 0.000143389 7.64422e-06 5.64479e-05 0.000112146 0.000402501 4.75051e-05 0.00011716 4.08972e-05 0.000160138 1.32083e-05 5.04349e-06 3.61163e-05 0.000228387 0.000238775 3.14929e-05 0.000403091 0.000100731 0.000174136 0.000115805 4.82235e-06 0.00014868 0.000497631 
7.9327e-05 2.70964e-05 6.50766e-05 7.65321e-05 0.000127367 4.64345e-05 8.94678e-05 6.03941e-05 4.17848e-05 5.86447e-05 5.17505e-05 5.13246e-05 0.00036447 4.01839e-05 0.000101039 0.000107717 4.86124e-05 7.66083e-05 1.78093e-05 2.41986e-05 4.04974e-05 5.16224e-05 8.21405e-05 0.000151375 0.0126255 6.32674e-05 4.3884e-05 6.14141e-05 6.88938e-05 0.000116294 6.89714e-05 4.481e-05 8.218e-05 0.000139693 9.34028e-05 3.38492e-05 0.00023925 9.13916e-05 0.000118955 0.0342951 1.3643e-05 4.12481e-05 3.3465e-05 6.87159e-05 0.0002433 5.58149e-05 2.26998e-05 2.87375e-05 5.39973e-05 0.000229085 4.73826e-05 7.71675e-05 7.13821e-05 7.10838e-05 4.87005e-05 3.61146e-05 0.000162767 0.000529479 0.000106792 9.07654e-05 8.72463e-05 7.04743e-05 3.04755e-05 6.03172e-05 5.26999e-05 0.00011652 0.000155664 5.54092e-05 0.000106886 0.0293286 6.41752e-05 2.13179e-05 0.000300089 0.000226015 3.35123e-05 0.00125161 9.85449e-05 4.64841e-05 0.000239916 6.56298e-05 5.22104e-05 0.000332011 7.13578e-05 0.000121557 9.26274e-05 6.29682e-05 9.0921e-05 6.33889e-05 0.000200199 6.09492e-05 0.000165396 0.000161957 6.75319e-05 4.68664e-05 3.31564e-05 5.31395e-05 0.0370686 3.13361e-05 0.000329262 0.000115837 8.2877e-05 4.70357e-05 0.000112378 8.40705e-05 0.000119129 0.000134829 1.33009e-05 0.000151636 5.54901e-05 9.58736e-05 2.16265e-05 6.87883e-05 6.09096e-05 2.45803e-05 4.7658e-05 9.17772e-05 0.000677984 5.08279e-05 6.23922e-05 7.24946e-05 7.69256e-05 0.000136762 7.1053e-05 0.000940944 2.30666e-05 7.35928e-05 8.08154e-05 4.78249e-05 7.68597e-05 4.31897e-05 6.54259e-05 7.2635e-05 7.01132e-05 4.25862e-05 3.86378e-05 4.23068e-05 5.87507e-05 9.70244e-05 3.96164e-05 3.50862e-05 0.000125778 3.95885e-05 0.00113756 5.93025e-05 4.22374e-05 0.000199459 6.38281e-05 3.38769e-05 0.000553153 5.47073e-05 9.23082e-05 7.61139e-05 3.63614e-05 5.23661e-05 9.53521e-05 7.68252e-05 8.87467e-05 0.0177443 7.75947e-05 0.000318224 0.000197844 3.97681e-05 2.40575e-05 0.000158047 7.65934e-05 0.000107458 3.00213e-05 6.70814e-05 7.74902e-05 2.11228e-05 2.11934e-05 0.000402876 5.5982e-05 0.000198162 7.04765e-05 3.40375e-05 0.000167886 0.000301299 0.000201085 6.03175e-05 6.25405e-05 6.82653e-05 5.02574e-05 0.000186348 0.00113546 2.90947e-05 7.09989e-05 0.000122343 8.10222e-05 0.00214257 0.000101644 5.51889e-05 2.80516e-05 0.000118432 5.16015e-05 0.000144669 3.64571e-05 0.000210996 0.00021408 4.81638e-05 0.000141478 8.94912e-05 5.38397e-05 0.000947701 1.47417e-05 4.31822e-05 3.72088e-05 4.72222e-05 0.000260157 7.05084e-05 0.0012841 6.61772e-05 7.14423e-05 1.84225e-05 4.12996e-05 7.68406e-05 0.000123882 4.04847e-05 5.87222e-05 4.14857e-05 6.95706e-05 5.51523e-05 6.51974e-05 4.87175e-05 3.42851e-05 0.000858633 5.50993e-05 0.0428781 3.24493e-05 7.31117e-05 6.95989e-05 5.04863e-05 0.000301151 2.37209e-05 0.000148408 6.49202e-05 0.000139931 2.67702e-05 7.24327e-05 3.63487e-05 0.000107666 0.00036336 9.95262e-05 9.01699e-05 0.00230862 4.21082e-05 4.94749e-05 4.76827e-05 3.4825e-05 3.61591e-05 2.08862e-05 2.84425e-05 4.20045e-05 8.45663e-05 0.00025234 9.62009e-05 7.3621e-05 3.54121e-05 5.08183e-05 3.01639e-05 0.000106057 0.000151354 6.24075e-05 2.42413e-05 5.72205e-05 6.99888e-05 9.69375e-05 0.000132972 0.0517648 9.9251e-05 4.96209e-05 8.13331e-05 6.92684e-05 3.31414e-05 5.55312e-05 7.0637e-05 4.36593e-05 0.000107962 5.86009e-05 0.0365941 2.96158e-05 5.521e-05 0.00012154 0.000192702 4.36272e-05 5.78695e-05 2.41987e-05 5.2818e-05 0.000199346 3.29413e-05 3.416e-05 9.54368e-05 0.000180932 5.53658e-05 5.43837e-05 1.77834e-05 9.93428e-05 9.55512e-06 5.89525e-05 6.10423e-05 0.000350014 7.52944e-05 3.82583e-05 0.000105192 0.000113817 8.9555e-05 0.000116638 0.00197909 5.02662e-05 8.8818e-05 0.000398825 0.000113845 0.000355192 3.42955e-05 0.000104517 0.000133975 0.000147774 3.1135e-05 4.78133e-05 0.00287153 3.23886e-05 0.000114349 0.000105861 8.28911e-05 5.91198e-05 0.000155701 0.000155215 1.18572e-05 9.38797e-05 6.23898e-05 0.000130883 6.08566e-05 0.000140152 4.3229e-05 1.95123e-05 0.000118971 5.31146e-05 0.0705436 6.73358e-05 4.16863e-05 7.57717e-05 0.000140845 0.00019368 4.8023e-05 0.000114161 8.5978e-05 3.23871e-05 0.000184513 5.7402e-05 2.10151e-05 1.3781e-05 0.000196017 0.000364364 1.71816e-05 8.28913e-05 7.30582e-05 3.45314e-05 0.00014259 0.000412832 2.64418e-05 2.24611e-05 0.000149346 0.000109221 0.0265523 2.78834e-05 0.000176725 3.05288e-05 9.34927e-05 3.61784e-05 5.85108e-05 9.36923e-05 4.74232e-05 4.85245e-05 0.0141765 0.00219953 6.83705e-05 5.67171e-05 4.21449e-05 0.0537779 4.36333e-05 6.83626e-05 0.00041684 5.79723e-05 9.82957e-05 6.45e-05 0.000500159 6.5264e-05 0.000107597 5.7897e-05 0.017712 8.20681e-05 5.41464e-05 4.6285e-05 8.80034e-05 0.000113892 4.56479e-05 9.68393e-05 0.000488952 4.30063e-05 4.79985e-05 8.2911e-05 4.02648e-05 0.000106229 0.000174224 5.1365e-05 5.35873e-05 9.83394e-05 0.000147905 5.1111e-05 0.000108424 0.000102656 3.89747e-05 3.47548e-05 5.75154e-05 0.000115349 5.95769e-05 0.000153518 5.27672e-05 3.55255e-05 0.000204884 8.24541e-05 7.87061e-05 7.98739e-05 8.24489e-05 0.00188094 8.80371e-05 7.831e-05 5.48542e-05 4.57297e-05 4.03875e-05 3.0142e-05 0.000397674 7.13763e-05 0.000352623 0.000111098 8.54409e-05 7.08721e-05 1.77426e-05 6.43894e-05 5.00535e-05 6.71915e-05 2.84192e-05 0.000105205 5.7602e-05 4.18761e-05 0.000225838 5.2046e-05 4.3994e-05 2.7226e-05 6.12235e-05 1.8152e-05 4.21642e-05 5.56163e-05 5.82548e-05 0.000166356 0.000184602 0.000234111 4.73675e-05 0.00122423 0.00148851 0.000143437 9.11482e-05 0.000118713 0.000156819 5.28143e-05 0.000313319 0.000100653 8.90361e-05 0.000155571 3.20621e-05 0.000113734 3.68496e-05 5.36372e-05 0.00029782 8.64109e-05 4.74194e-05 6.44602e-05 4.13304e-05 0.000125536 6.16828e-05 2.89294e-05 0.000252407 4.26377e-05 5.22094e-05 6.79841e-05 0.000177841 6.81856e-05 4.64654e-05 8.24546e-05 0.000147281 0.00194081 7.13378e-05 7.19391e-05 0.000251634 0.0175379 0.000447662 0.00011727 4.53733e-05 9.27858e-05 2.64368e-05 3.12506e-05 4.13057e-05 6.3771e-05 8.64256e-05 0.000129607 5.48128e-05 0.000235967 8.45859e-05 0.0001033 0.000123208 0.00192542 5.69804e-05 0.030226 0.000130466 9.81089e-05 0.000178685 0.0115429 5.13957e-05 2.53429e-05 0.000195259 9.63094e-05 2.44301e-05 8.60627e-05 2.69639e-05 1.908e-05 7.56552e-05 0.000369076 7.3058e-05 8.53033e-05 6.17545e-05 3.74831e-05 0.0033856 3.8701e-05 0.000137096 9.18425e-05 3.77918e-05 4.85539e-05 0.000300628 6.04081e-05 8.89208e-05 0.000111185 0.000167457 5.94953e-05 2.25145e-05 5.62331e-05 7.88153e-05 5.09859e-05 1.09796e-05 4.4673e-05 3.22137e-05 0.00214191 2.82437e-05 6.82985e-05 0.000181738 0.000110672 5.32502e-05 0.000217509 7.01446e-05 0.000306213 0.000245765 3.57424e-05 4.02253e-05 2.98325e-05 2.81774e-05 3.5157e-05 2.84042e-05 7.86677e-05 0.000177911 2.41414e-05 0.00194233 7.72195e-05 8.00312e-05 5.61804e-05 3.1832e-05 0.000144179 0.000383564 0.000432984 2.23041e-05 2.6118e-05 0.000212028 2.03801e-05 0.000141621 4.94387e-05 6.9446e-05 8.76179e-05 0.000105028 3.06301e-05 2.47457e-05 6.49018e-05 7.67941e-05 3.43398e-05 0.000120588 8.02777e-05 0.00069464 0.000122554 0.000109175 9.83088e-05 9.82342e-05 4.50507e-05 5.78711e-05 5.663e-05 0.000217311 6.10319e-05 7.58231e-05 6.98719e-05 9.01372e-05 0.00023849 3.69836e-05 8.78322e-05 5.71265e-05 0.000106622 7.30081e-05 0.0174593 0.000466466 0.0160924 0.0423772 0.0001293 0.000327868 5.69714e-05 7.05455e-05 2.96639e-05 0.000153443 0.000130153 9.40399e-05 1.99666e-05 5.10844e-05 7.61955e-05 5.26435e-05 4.74294e-05 0.000384664 3.80139e-05 6.39718e-05 0.000473653 0.0336814 9.33507e-05 0.000115793 5.81691e-05 4.98696e-05 9.8006e-05 0.000172085 7.24235e-05 0.00010015 0.0232895 0.00141046 3.82083e-05 0.0240287 5.24665e-05 0.00191002 3.59928e-05 4.28559e-05 3.11199e-05 0.000107758 3.82688e-05 0.000430875 6.13942e-05 0.000174741 0.000203048 3.12212e-05 0.000149574 9.12668e-05 0.00813158 3.50574e-05 5.67075e-05 0.0372265 0.000161267 6.32045e-05 5.30591e-05 9.61862e-05 0.000266347 1.58623e-05 5.6276e-05 4.43275e-05 5.65789e-05 0.000155532 5.88169e-05 0.000186194 0.000522438 7.75056e-05 5.576e-05 0.000137305 1.43964e-05 8.78614e-06 8.57183e-05 0.000103262 4.43641e-05 0.000110416 0.000108809 2.4776e-05 4.58275e-05 4.80556e-05 3.21012e-05 5.72835e-05 0.000305758 7.06396e-05 7.1989e-05 6.64702e-05 0.000638197 3.38774e-05 2.22014e-05 5.84278e-05 3.75476e-05 9.23226e-05 9.15117e-05 0.000136563 7.92078e-05 8.78623e-05 8.18772e-05 6.21721e-05 3.92204e-05 5.0759e-05 3.55569e-05 3.52903e-05 0.000381969 0.0261421 4.09042e-05 0.000294454 6.7135e-05 0.000188469 1.93911e-05 6.3762e-05 4.44909e-05 3.01413e-05 4.41446e-05 6.29002e-05 2.71117e-05 0.000480499 8.2249e-05 7.69385e-05 5.15138e-05 2.8496e-05 0.000141499 8.1663e-05 0.00019164 0.0298737 0.000135424 7.51011e-05 6.69803e-05 3.79285e-05 7.37243e-05 2.31624e-05 6.85654e-05 0.000197533 6.05459e-05 2.35341e-05 0.000131018 6.32966e-05 1.67859e-05 6.01514e-05 2.39104e-05 0.000581893 8.64514e-05 0.000102251 6.72342e-05 0.00252629 6.43067e-05 9.11083e-05 7.03033e-05 3.16246e-05 0.000112559 7.94441e-05 3.28051e-05 4.32097e-05 2.18619e-05 5.25158e-05 2.8631e-05 7.98442e-05 8.10025e-05 0.000151288 4.57159e-05 0.00180382 0.000230982 7.51656e-05 7.92412e-05 5.76586e-05 8.39339e-05 9.26222e-05 8.60587e-05 0.00203832 4.93756e-05 0.000122319 0.000100381 1.42371e-05 5.62496e-05 0.000114768 8.22539e-05 0.000164788 7.34449e-05 2.50895e-05 5.18664e-05 0.000141177 0.000392654 6.71026e-05 9.36699e-05 7.94181e-05 0.000217228 1.66352e-05 4.61708e-06 4.56405e-05 0.000177382 0.000427031 0.000169745 1.9245e-05 4.02261e-05 0.00298642 4.97321e-05 0.00152533 0.000335419 0.0317809 2.24318e-05 0.000246686 2.75671e-05 4.97346e-05 3.48481e-05 0.00012947 2.32938e-05 4.96478e-05 5.00092e-05 0.000208984 9.20834e-06 7.5996e-05 5.81952e-05 1.75825e-05 5.70769e-05 0.000105548 0.000122922 1.93699e-05 0.000137129 0.000104091 4.33113e-05 0.000129036 0.000405364 0.000151261 0.000102486 8.25219e-05 0.000115287 5.44571e-05 0.000124069 2.90624e-05 2.33236e-05 4.83888e-05 0.000114712 5.55559e-05 0.000108616 6.56957e-05 8.08438e-05 4.64973e-05 0.000330502 0.000111221 0.000108695 0.000103425 3.6668e-05 4.37852e-05 0.000154857 1.83648e-05 5.87574e-05 3.06564e-05 8.0026e-05 0.00010288 2.63138e-05 8.2151e-05 5.61681e-05 3.40259e-05 0.000104851 4.03265e-05 5.80394e-05 0.000123892 3.28457e-05 0.000486523 5.46708e-05 9.36925e-05 4.13445e-05 5.31683e-05 7.97803e-05 0.0107169 0.000208991 2.59929e-05 6.99781e-05 6.554e-05 8.20251e-05 0.000201501 0.000124607 4.0297e-05 0.000250646 0.00022932 8.81307e-05 4.64648e-05 2.99072e-05 0.000402847 6.82528e-05 4.02578e-05 0.000275476 0.000147619 7.54339e-05 5.93152e-05 0.00018826 3.65065e-05 8.92767e-05 2.90467e-05 9.25088e-05 5.59553e-05 0.000109475 2.29552e-05 7.69566e-05 7.55202e-05 4.51786e-05 6.39071e-05 3.53326e-05 4.38256e-05 4.77115e-05 9.84561e-05 8.84514e-05 5.90759e-05 0.000778709 6.31539e-05 0.000379764 0.000102561 0.000105139 0.0181009 4.24288e-05 4.03874e-05 3.61431e-05 5.03835e-05 0.000317862 4.42135e-05 5.00214e-05 6.2429e-05 6.89328e-05 1.80202e-05 7.43337e-05 4.09607e-05 2.18847e-05 5.87339e-05 6.8282e-05 5.27842e-05 0.000202388 6.01553e-05 6.98366e-05 2.17133e-05 6.06488e-05 0.000148996 0.0229957 2.77418e-05 8.10806e-05 0.00303658 0.000197964 0.000145569 5.25178e-05 0.000125374 1.26097e-05 0.000160307 0.000242814 5.24221e-05 0.000176899 0.00811135 3.1695e-05 4.79541e-05 5.41192e-05 8.84507e-05 5.74519e-05 0.000109333 8.16846e-05 0.000128399 9.17763e-05 4.78005e-05 6.3126e-05 3.30906e-05 5.59672e-05 6.97271e-05 6.38282e-05 3.04756e-05 3.1797e-05 1.93476e-05 2.37726e-05 7.46037e-05 7.85622e-05 0.000254739 9.43038e-05 0.00116096 0.000229772 2.54744e-05 3.70479e-05 3.93148e-05 7.69895e-05 5.84381e-05 6.92355e-05 6.87396e-05 0.000194517 5.92455e-05 2.83825e-05 5.73873e-05 7.61951e-05 8.60325e-05 0.000347847 3.89485e-05 0.000189472 5.13031e-05 4.95703e-05 0.000127042 8.90159e-05 0.000134691 
0.000143624 6.59888e-05 9.35719e-05 3.83802e-05 9.24981e-05 0.000129323 0.000370832 0.000359181 0.000245864 0.000540063 6.51665e-05 7.50442e-05 4.86542e-05 3.09754e-05 1.6421e-05 4.95997e-05 2.28865e-05 1.61266e-05 8.76022e-05 0.000476194 4.30477e-05 7.28797e-05 0.000140168 6.96213e-05 9.1867e-05 0.000181694 7.10012e-05 0.00109048 6.38159e-05 0.000862997 0.000166085 6.66268e-05 5.88926e-05 0.00011834 0.000172512 3.73194e-05 0.000138058 7.63503e-05 9.41763e-05 9.3799e-05 0.000176451 8.78279e-05 9.74836e-05 5.20756e-05 0.000216384 0.000170208 0.0401498 4.48827e-05 0.000119481 0.000164472 7.00894e-05 0.000109009 2.02132e-05 5.72248e-05 2.64774e-05 6.55714e-05 5.94961e-05 6.68216e-05 3.67132e-05 0.000130492 6.88746e-05 0.000211195 0.000117963 1.8631e-05 7.04599e-05 0.00019131 3.99685e-05 4.96347e-05 7.85235e-05 9.82209e-05 4.89831e-06 6.71759e-05 0.000158405 0.000166943 0.000207231 5.95208e-05 0.00176354 9.04219e-05 0.000142642 0.000523083 0.000103458 7.21572e-05 0.000116722 1.85487e-05 7.55404e-05 0.0484522 5.54734e-05 4.28143e-05 6.98011e-05 0.000466663 0.000112631 8.74595e-05 5.18479e-05 0.000228467 1.16044e-05 7.66762e-05 0.000259702 6.48019e-05 0.000163781 0.000176522 0.000119452 3.97277e-05 1.91944e-05 0.000113994 0.000164446 0.000146189 1.37737e-05 0.000147563 0.000155624 6.6734e-05 5.88988e-05 0.00850212 0.019212 3.20468e-05 8.07568e-05 4.77379e-05 0.000281574 6.98545e-05 2.54582e-05 0.00014247 2.01189e-05 9.73237e-05 4.13634e-05 0.000104178 0.000142474 1.92052e-05 7.18702e-05 0.00023332 0.000152084 0.000800254 1.88228e-05 0.000637565 0.000202615 3.79972e-05 4.93919e-05 9.76196e-05 0.0344827 1.67611e-05 0.0242841 9.62157e-05 6.03657e-05 0.000122635 5.03507e-05 0.000127151 0.000196724 1.65666e-05 7.923e-05 5.25032e-05 0.00029936 9.20296e-05 5.77986e-05 0.000205809 0.000137377 0.000129325 9.51267e-05 4.99841e-05 0.000775149 8.71071e-05 0.000182098 0.000194209 0.000101299 6.43177e-05 0.000257792 0.000239493 0.000324975 0.000891442 0.000909383 0.000505298 4.3318e-05 4.7796e-05 2.39605e-05 4.28863e-05 0.00161794 0.000150493 0.000133315 4.27734e-05 0.000126805 0.000205518 0.00015849 0.000105832 2.57314e-05 0.0261389 0.000100511 0.00016698 0.000116207 0.000134767 5.26697e-05 0.000278756 0.000176619 6.60834e-05 7.9678e-05 3.67754e-05 5.09357e-06 5.2874e-05 6.91053e-05 0.000135155 8.40078e-05 0.000449995 5.53516e-05 0.000105419 8.68161e-05 8.1779e-05 2.6022e-05 6.77104e-05 9.8304e-06 7.66223e-05 2.81744e-05 6.51748e-05 0.00021834 0.000165676 4.01148e-05 0.000134924 5.63661e-05 2.10772e-05 2.44185e-05 0.000159498 0.000153826 0.000232091 0.012562 8.32064e-05 0.0285934 6.71901e-05 0.000254749 5.81192e-05 0.000128571 8.4615e-05 5.21452e-05 0.000113318 0.000107168 0.000208426 0.000561636 6.78576e-05 7.83077e-05 3.13188e-05 4.1625e-05 9.6064e-05 0.000168803 0.000119026 0.000193128 0.000132144 7.52921e-05 6.08831e-05 3.68906e-05 9.68237e-05 6.22806e-05 5.46531e-05 0.000114722 0.000274127 0.000123029 0.000116123 0.000136307 3.82139e-05 0.000123327 0.000117402 5.66748e-05 0.00100067 8.04525e-05 3.77115e-05 0.0232883 1.02698e-05 0.000183879 4.93539e-05 0.0285636 9.59512e-05 0.000406657 7.91254e-05 0.000115132 0.0265909 8.60471e-05 0.000411739 2.11245e-05 6.24344e-05 7.62133e-05 6.46384e-05 0.0237459 5.87819e-05 0.000115223 2.84913e-05 0.0210558 0.000135308 4.30199e-05 0.000131319 0.000154463 0.000119018 0.000174665 7.41049e-05 5.82589e-05 0.000113925 0.000110124 0.000281618 5.52399e-05 0.000189035 7.98445e-05 0.000111803 0.000206697 7.33316e-05 5.20477e-05 1.17212e-05 0.000108659 5.22203e-05 0.000178901 6.95231e-05 3.35181e-05 0.000199324 4.3811e-05 0.00016035 3.78472e-05 9.3788e-05 0.000284492 9.78743e-05 0.000283653 0.000145355 9.91153e-05 9.91542e-05 5.22593e-05 0.000314524 0.000732643 0.00157328 0.000102799 2.8693e-05 4.50091e-05 0.000226424 0.000368336 0.00510485 5.27471e-05 0.000118179 0.000140776 8.01501e-05 8.80733e-05 6.97509e-05 6.5046e-05 0.000567568 8.11506e-05 0.000686022 0.000113198 0.000225037 5.89738e-05 0.000150688 1.31274e-05 5.92387e-05 0.00013665 6.37438e-05 0.000113527 0.000131014 4.79597e-05 9.22242e-05 8.00976e-05 0.000158765 0.000651443 9.12903e-05 4.1155e-05 8.42527e-05 5.89085e-05 5.6289e-05 0.000189297 0.000171597 5.89918e-05 6.65455e-05 1.48261e-05 5.4206e-05 0.000116611 0.000325437 0.000246134 0.000283249 6.58012e-05 7.33689e-05 0.00662756 1.64743e-05 6.79577e-05 4.0306e-05 5.6419e-05 2.16407e-05 6.46918e-05 5.07014e-05 4.92047e-05 0.000125332 0.000134603 0.000192634 0.000127502 2.80806e-05 7.0017e-05 0.00020534 0.0383614 6.67176e-05 0.000124793 0.000357698 5.97835e-05 0.000163006 8.2992e-05 0.000143755 8.72362e-05 0.000186744 0.000103189 4.04031e-05 0.000141632 0.00014737 0.000103499 0.000194568 7.85894e-05 2.75173e-05 7.00722e-05 2.16478e-05 7.61523e-05 8.46194e-05 0.000334527 0.000175314 0.000186117 0.000238212 7.12656e-05 0.000133206 5.6636e-05 0.00787229 0.000107948 0.000142379 0.00023342 8.73451e-05 0.000161591 0.000113562 0.000153978 8.10582e-05 8.08753e-05 0.000115272 7.14787e-05 5.78981e-05 0.000115225 6.67564e-05 8.99365e-05 0.000497549 0.000110752 0.000105613 0.000147897 0.000116419 5.70708e-06 9.65933e-05 6.01414e-05 7.36569e-05 8.31822e-05 5.78511e-05 0.000100142 8.25526e-05 0.000235518 7.50524e-05 9.75107e-05 3.62557e-05 0.000128685 5.32935e-05 1.76034e-05 3.63841e-05 1.78735e-05 0.000118887 0.000140813 9.49169e-05 5.4476e-05 7.51287e-05 6.22904e-05 0.000203653 3.66981e-05 9.97413e-05 8.84891e-05 4.2458e-05 5.07589e-05 2.97655e-05 0.000259691 0.000160673 0.000144319 5.50039e-05 2.75762e-05 6.96799e-05 6.1948e-05 0.000132049 6.28343e-05 3.2046e-05 6.20705e-05 9.58581e-05 6.02694e-05 7.86667e-05 0.000103343 6.99382e-05 0.000413156 4.19497e-05 4.78951e-05 4.91897e-05 0.000591651 2.29074e-05 0.000209349 5.73411e-05 0.000197602 8.34657e-05 8.37533e-05 7.69974e-05 0.000277635 6.72504e-05 0.00108602 9.70363e-05 0.000127625 0.000127993 8.75603e-05 0.000101295 0.000245822 2.47147e-05 5.83922e-05 2.96906e-05 0.000105091 6.52308e-05 7.80424e-05 2.304e-05 6.23733e-05 0.0001228 9.07498e-05 0.00013864 0.000514124 4.96728e-05 0.000131782 1.94307e-05 0.000124596 6.134e-05 4.65401e-05 4.51115e-05 3.9203e-05 7.91511e-05 0.000186465 9.02036e-05 0.000135999 5.0803e-05 0.000116561 0.000501394 9.50578e-05 0.00121278 3.17188e-05 2.55384e-05 0.00014232 0.000112584 9.91318e-05 4.88519e-05 0.000210761 0.000404112 9.2989e-05 5.73403e-05 0.000147579 0.000220474 0.000237426 0.000104969 0.00016274 5.52907e-05 6.25487e-05 0.000604899 2.54249e-05 0.000108337 7.61203e-05 0.000659199 0.000125421 0.000189615 8.0239e-05 0.000121149 0.000185971 0.000421766 0.000257095 7.09724e-05 6.32464e-05 0.000106565 0.000100921 0.000608834 6.9512e-05 5.06283e-05 0.00012194 1.04436e-05 0.000251476 0.000151555 0.000221392 6.98588e-05 9.33133e-05 5.25075e-05 9.60107e-05 0.000456513 8.05665e-05 6.41289e-05 0.000105624 3.16671e-05 2.8521e-05 0.000211505 0.000120895 4.56891e-05 2.294e-05 0.000151916 0.00112321 0.000184114 0.00014705 0.000119937 0.000217773 0.000153383 0.00856529 0.00017293 9.97731e-05 0.000125615 3.2279e-05 0.000152471 4.98112e-05 0.000107691 8.68323e-05 0.000157398 5.62726e-05 4.14091e-05 0.000195571 7.08842e-05 0.00104599 3.3556e-05 9.26105e-05 0.000192186 5.6455e-05 0.000223064 6.0734e-05 0.000291849 0.000137485 0.000119666 0.000130742 0.00026835 0.000124539 2.83684e-05 2.87901e-05 3.14876e-05 0.00046335 5.28818e-05 0.000252547 5.15198e-05 2.77331e-05 3.8321e-05 0.000581803 0.000312381 3.96457e-05 5.20453e-05 4.11864e-05 4.46863e-05 0.000218143 6.09258e-05 0.000278709 0.000138786 8.71853e-05 5.40233e-05 5.53066e-05 4.38164e-05 6.69126e-05 0.000108633 0.000134835 6.75759e-05 3.25344e-05 0.000148725 0.000111616 0.000129863 0.00015075 5.65343e-05 1.84195e-05 5.89645e-05 0.000188406 3.21205e-05 8.08736e-05 3.25813e-05 0.0001754 9.43245e-05 3.45088e-05 6.2802e-05 3.04329e-05 0.000135081 6.0914e-05 0.000134007 9.06322e-05 0.00147923 6.1308e-05 0.000609665 7.44351e-05 0.000359144 0.000124878 0.000176037 9.63041e-05 0.000121952 0.000789066 4.39163e-05 0.000223166 5.26601e-05 0.0141278 8.46993e-05 0.000292202 2.53595e-05 0.000126611 0.000130425 8.86459e-05 0.000153877 0.000124364 0.00011789 3.39148e-05 0.000319959 7.18173e-05 0.000141156 0.000140207 0.000104149 0.000182598 0.000113315 5.37641e-05 7.94453e-05 8.86031e-05 0.000220131 0.000546939 0.000101637 5.09246e-05 0.000179781 0.00093475 8.71025e-05 7.13063e-05 2.61063e-05 3.90271e-05 3.97257e-05 2.15812e-05 5.44112e-05 4.24261e-05 4.01211e-05 0.000252871 7.64934e-05 5.37735e-05 8.75503e-05 1.43614e-05 0.00013294 3.22737e-05 4.4345e-05 0.000124516 0.000623373 5.9465e-05 0.000388793 6.79495e-05 0.000128345 7.11956e-05 0.0123808 5.81982e-05 3.48185e-05 0.00011216 0.000292759 4.76987e-05 0.000434572 0.000111104 0.000854656 5.2418e-05 0.000211728 0.00111138 5.31394e-05 0.000215088 6.90905e-05 4.78429e-05 6.52234e-05 5.16995e-05 9.64912e-05 7.69406e-05 4.87012e-05 0.000108622 0.000175178 0.000563529 5.63399e-05 0.000136423 3.92682e-05 9.17587e-05 0.000858179 6.4431e-05 9.23729e-05 2.55693e-05 0.0001191 0.000124399 0.000158478 0.00831855 0.000232947 0.000845837 0.000153097 3.76818e-05 4.78676e-05 8.27984e-05 0.00010728 2.81259e-05 0.0175138 0.000131201 0.000174098 8.17003e-05 0.000102866 0.000109574 5.78011e-05 0.000126281 0.000188701 0.0197148 0.000223622 0.000169686 9.25726e-05 5.46912e-05 7.08401e-05 5.92384e-05 7.19134e-05 8.97902e-05 7.13685e-05 4.3598e-05 0.000143068 0.00013889 0.0343438 0.000123603 2.50113e-05 3.3963e-05 0.000180796 0.000201684 8.89481e-05 2.42957e-05 7.96209e-05 2.97942e-05 7.21567e-05 5.56558e-05 0.000154416 0.000130911 8.12438e-05 0.00441215 0.000150111 0.00855506 0.000262591 6.36473e-05 0.000147522 2.95919e-05 4.51583e-05 0.000227815 5.63299e-05 0.000144577 5.89561e-05 4.86426e-05 7.2703e-05 0.000172507 0.00011267 5.24142e-05 0.000153649 0.0129635 7.42526e-05 5.42318e-05 0.000343132 3.31262e-05 0.00010167 6.49335e-05 0.000122785 0.00029798 0.0136725 5.8468e-06 7.28131e-05 0.000129251 0.000161742 0.000143407 9.14729e-05 0.000505959 7.11443e-05 7.17566e-05 2.73687e-05 2.84018e-05 8.65572e-05 6.61617e-05 5.28423e-05 0.000201708 0.0472876 5.22927e-05 0.000118746 0.000253243 2.80173e-05 0.000254917 0.000269126 8.95658e-05 0.000189825 0.000264778 4.23632e-05 0.000975128 0.000102456 8.16716e-05 0.000134452 0.000101031 5.76031e-05 4.16288e-05 2.01702e-05 9.07254e-05 0.000120803 2.95892e-05 0.0385909 0.000435654 0.000230942 0.000145256 8.55515e-05 0.00015449 2.01615e-05 4.82768e-05 3.86808e-05 3.88447e-05 0.000173687 0.000157782 0.000260224 0.0245781 0.00442736 8.81718e-05 0.000102314 0.000228451 4.84206e-05 3.09957e-05 0.000155934 7.22676e-05 0.0139845 0.000200731 0.00823062 5.95043e-05 6.54566e-05 0.000130893 9.667e-05 1.04045e-05 6.70949e-05 2.07432e-05 0.000195247 0.0179714 7.31174e-05 3.71542e-05 0.000114361 4.57987e-05 0.0508958 0.000120938 4.86898e-05 0.00196187 0.000764501 0.000162272 0.000169588 8.42522e-05 6.4832e-05 0.000193234 0.000160499 4.47378e-05 0.000170346 0.000137803 0.0073379 5.16082e-05 0.000192817 4.51039e-05 0.021695 0.000165433 8.4204e-05 0.000685559 2.96084e-05 6.7142e-05 0.00016094 7.83752e-05 0.000352244 0.000242878 7.90311e-05 0.000118582 6.57463e-05 0.000116313 0.000213785 0.000104667 0.000121693 0.00011432 3.57645e-05 1.40432e-05 2.47456e-05 0.000287038 0.000458506 6.21056e-05 0.019469 0.000696689 0.00196444 0.000469805 7.85441e-05 7.27694e-05 0.00447986 5.92058e-05 8.89915e-05 5.45126e-05 0.000147904 7.23176e-05 5.69444e-05 9.14319e-05 0.019102 0.00011425 6.12827e-05 0.000105203 6.70922e-05 0.000197375 0.000162989 0.000101622 5.95913e-05 9.3118e-05 4.94569e-05 0.00129687 7.87271e-05 0.000193959 0.000137138 0.000208327 6.9261e-05 0.000141665 2.55847e-05 3.03342e-05 0.000346283 0.000102486 0.000242191 3.13377e-05 0.000134917 0.000133568 0.000166452 0.000164979 9.63979e-05 0.000109712 0.000103326 
0.000125639 2.27062e-05 2.53555e-05 4.87141e-05 5.03158e-05 6.02707e-05 3.5248e-05 4.66796e-05 0.000102828 3.89881e-05 6.42429e-05 7.63909e-05 5.75125e-05 1.98487e-05 4.59748e-05 4.15544e-05 5.37125e-05 0.000109628 5.35861e-05 4.97973e-05 3.5971e-05 4.61801e-05 4.52393e-05 8.8859e-05 5.67804e-05 6.82763e-05 3.8397e-05 5.84869e-05 7.4749e-05 4.13343e-05 6.5409e-05 5.1649e-05 3.57381e-05 5.88889e-05 5.11223e-05 3.6238e-05 0.00015376 4.00776e-05 0.000110482 4.04585e-05 3.31528e-05 1.9834e-05 1.73032e-05 6.33947e-05 4.07749e-05 4.84161e-05 4.59867e-05 0.000128565 2.70528e-05 5.31682e-05 7.55763e-05 0.000113837 1.88589e-05 3.60478e-05 3.19271e-05 1.90198e-05 0.000134308 5.65232e-05 6.28151e-05 6.60444e-05 1.8419e-05 4.82244e-05 0.000108315 3.20699e-06 5.94856e-05 7.7751e-05 5.50542e-05 7.22839e-06 0.000114017 6.51194e-05 1.787e-05 0.000594385 0.000157046 6.27074e-05 4.0888e-05 0.00181797 3.66751e-05 6.2176e-05 7.65874e-05 0.0790051 0.000103478 0.000873003 5.2897e-05 1.85403e-05 0.000203925 3.3597e-05 6.00278e-05 3.16547e-05 5.81292e-05 4.92014e-05 3.46669e-05 0.00010908 6.95974e-05 8.03786e-05 1.23935e-05 5.45994e-05 8.94888e-05 3.98988e-05 8.40931e-05 6.48336e-05 3.7907e-05 6.41783e-05 9.93901e-05 2.74719e-05 1.36292e-05 1.7507e-05 0.0144139 7.61713e-05 8.40935e-05 2.42884e-05 1.42097e-05 7.13971e-05 8.55908e-05 3.4463e-05 0.00011038 4.40353e-05 0.000156878 0.000113049 6.40187e-05 7.40543e-05 8.44417e-06 0.000102807 1.20877e-05 0.00169534 3.26798e-05 6.95563e-05 0.000105989 3.46818e-05 4.78455e-05 4.58666e-05 0.000104749 4.58079e-05 4.10814e-05 1.08318e-05 2.21572e-05 1.6003e-05 0.000127736 8.26656e-05 7.68889e-05 7.49384e-05 3.63269e-05 6.40428e-05 0.00166367 7.98508e-05 1.57031e-05 9.04018e-05 7.5022e-05 0.000287162 0.000106473 4.13896e-05 6.25758e-05 4.5623e-05 4.1838e-05 7.62675e-05 6.74415e-05 9.6838e-05 1.17969e-05 2.67873e-05 1.71686e-05 8.31564e-05 5.26905e-05 4.22084e-05 0.0208782 0.000101797 0.0443463 3.42807e-05 3.36057e-05 0.0465166 0.00116419 2.58048e-05 1.61642e-06 2.39004e-05 3.63017e-05 2.63061e-05 6.8558e-05 4.17521e-05 2.66246e-05 6.1163e-05 7.54715e-05 3.60589e-05 8.69491e-05 0.000103047 4.69672e-05 0.000117394 0.000944887 3.26377e-05 8.47364e-05 0.0216545 6.32738e-05 0.00276223 8.63638e-05 4.59649e-05 3.97691e-05 4.55195e-05 5.82896e-05 4.20986e-05 5.43058e-05 2.34104e-05 2.86585e-05 3.50271e-05 4.29094e-05 5.47477e-06 1.12894e-05 0.00109949 0.0117782 5.18832e-05 3.08029e-05 4.85147e-05 0.000126332 2.15945e-05 0.000959116 8.16192e-05 5.40204e-05 1.12699e-05 2.00341e-05 5.26114e-05 4.62359e-05 2.10284e-05 0.00257039 7.36596e-05 7.01144e-05 3.45783e-05 7.43581e-05 8.43813e-05 6.17583e-05 0.00111417 3.00459e-05 4.71459e-05 4.02837e-05 3.96316e-05 5.90407e-05 2.81233e-05 0.000134274 4.23353e-05 9.84418e-05 0.000195102 8.80946e-05 6.61494e-05 9.92912e-05 5.20306e-05 7.0665e-05 3.88741e-05 6.04224e-05 0.000129365 0.00166429 7.70629e-05 0.000100646 5.50038e-05 7.47558e-05 5.153e-05 8.51666e-05 1.31556e-05 4.10376e-05 5.47127e-05 3.99719e-05 7.00557e-05 0.000137578 2.0337e-05 6.55884e-05 2.37872e-05 0.000137316 3.10988e-05 7.09426e-05 7.48719e-05 2.37105e-05 0.000133581 6.81947e-05 0.00566909 0.000110885 4.74679e-05 3.279e-05 6.7258e-05 6.85208e-05 5.62133e-05 0.000100814 6.35873e-05 2.28113e-05 1.27955e-05 7.28474e-05 0.0001188 3.88919e-05 6.33832e-05 2.2384e-05 9.33217e-05 0.0201091 3.5881e-05 2.36202e-05 6.15139e-05 8.0045e-05 0.0403002 2.61362e-05 8.11667e-05 0.000106402 7.27783e-05 4.0136e-05 3.52622e-05 3.29763e-05 5.46096e-05 5.49698e-05 3.11685e-05 5.74538e-05 4.42092e-05 3.55071e-05 3.62277e-05 0.000103995 6.16029e-05 4.84866e-05 0.00168897 6.96666e-05 9.1792e-05 8.00757e-05 6.96814e-05 0.000123952 5.57333e-05 6.07518e-05 2.52705e-05 0.0752706 7.02465e-05 8.86775e-05 0.00191353 6.36734e-05 4.9374e-05 3.07181e-05 7.54541e-05 3.06506e-05 6.80201e-05 3.45832e-05 5.23491e-05 0.00915912 6.7193e-05 5.16438e-05 3.91255e-05 0.000108397 7.39337e-05 5.04507e-05 0.00014183 0.000117834 0.000140122 9.30004e-05 3.29448e-05 5.42932e-05 3.21058e-05 0.000126928 7.74927e-05 5.64258e-05 3.91232e-05 9.31791e-05 9.19869e-05 4.78149e-05 5.63454e-05 2.05325e-05 4.98175e-05 5.61331e-05 3.10333e-05 0.000110481 8.36525e-05 8.32112e-05 6.99549e-05 5.95611e-05 7.76021e-05 6.24739e-05 2.13801e-05 6.53242e-05 7.42698e-05 2.64078e-05 0.000102238 4.45349e-05 7.55586e-05 3.99238e-05 0.000125645 2.54117e-05 6.19782e-05 7.23093e-05 4.06648e-05 0.00210039 9.24126e-05 7.91775e-05 4.33679e-05 8.78495e-05 0.000645467 8.49801e-05 8.13585e-05 7.0965e-05 6.24426e-05 8.71778e-05 0.000115782 9.69834e-05 6.07499e-05 8.65244e-05 3.79956e-05 0.000113928 2.03506e-05 2.5084e-05 0.000150764 8.72445e-05 3.39483e-05 7.98067e-05 8.40073e-05 4.82319e-05 0.000109023 7.34001e-05 7.53348e-05 0.000155565 0.000157999 3.72417e-05 9.87803e-05 0.000145789 9.83922e-05 0.000120084 1.95552e-05 0.000179938 0.000151609 5.22428e-05 5.53635e-05 1.40113e-05 4.09543e-05 0.000219429 2.47472e-05 3.91156e-05 9.49222e-05 3.22325e-05 0.000138066 2.94344e-05 8.34852e-05 8.19306e-05 6.25862e-05 2.84856e-05 3.47017e-05 7.1078e-05 1.63184e-05 2.97031e-05 4.72671e-05 7.9448e-05 0.000209142 3.29507e-05 7.42487e-05 1.87791e-05 1.91302e-05 2.87948e-05 3.87137e-05 5.70544e-05 0.0163739 3.6552e-05 5.79302e-05 5.56596e-05 0.000112953 1.72051e-05 7.45153e-05 8.42145e-05 9.8663e-05 1.43159e-05 0.000105452 5.91154e-05 2.88713e-05 9.68346e-05 0.000107859 6.3274e-05 4.33064e-05 0.00141728 0.0020724 1.3077e-05 0.00011412 5.33283e-05 3.36203e-05 4.88529e-05 5.18922e-05 2.61966e-05 6.17654e-05 6.80567e-05 6.04295e-05 7.37928e-05 7.47626e-05 7.84853e-05 7.74172e-05 5.79837e-05 3.87424e-05 5.18678e-05 1.44099e-05 1.90287e-05 7.36754e-05 2.88531e-05 5.55906e-05 3.01539e-05 1.3199e-05 0.000127044 2.32039e-05 9.18645e-05 4.75145e-05 3.56469e-05 7.79984e-06 9.26187e-05 5.33406e-05 6.52389e-05 5.38426e-05 4.76954e-05 9.46173e-05 6.32006e-05 8.71814e-05 0.000103725 8.73354e-06 4.43683e-05 6.51987e-05 5.16814e-05 4.27144e-05 4.85901e-05 6.27398e-05 0.000102899 5.14875e-05 4.80989e-05 6.17428e-05 0.000105733 5.80039e-05 0.000106398 6.36888e-05 9.86333e-05 0.000153823 2.18516e-05 2.10248e-05 4.8864e-05 8.08138e-05 2.32383e-05 7.47395e-05 9.04566e-05 2.57501e-05 9.91952e-05 4.81493e-05 1.11328e-05 0.000110232 1.9241e-05 5.50727e-05 5.565e-05 0.00152231 0.0127303 0.000100278 2.36892e-05 0.0224214 4.76059e-05 8.78098e-05 4.70849e-05 0.00680852 0.000106447 3.57564e-05 6.42509e-05 2.05989e-05 6.87577e-05 4.3716e-05 2.61212e-05 6.72417e-05 2.30741e-05 2.85617e-05 0.00255581 3.56214e-05 0.000109538 8.17848e-05 8.81894e-05 0.000144272 0.0868944 3.68368e-05 0.000667587 0.000107333 5.63516e-05 4.44358e-05 3.91001e-05 4.63589e-05 3.95453e-06 3.91861e-05 8.74483e-05 4.33375e-05 7.46209e-05 4.88022e-05 0.000142728 6.24133e-05 1.49195e-05 2.02215e-05 6.26349e-05 2.45872e-05 0.00012444 5.10784e-06 4.47936e-05 8.26618e-05 6.28013e-05 3.68447e-05 6.59329e-05 6.58204e-05 5.45037e-05 7.99243e-05 4.95913e-05 2.13371e-05 3.27106e-05 2.11752e-05 0.00165667 0.0357996 3.98789e-05 4.95903e-05 8.50057e-05 6.96857e-05 0.000105985 7.13326e-05 6.88651e-05 5.22131e-05 6.50728e-05 4.00803e-05 7.03425e-05 3.55173e-05 5.23811e-05 7.0805e-05 3.41711e-05 4.57987e-05 3.57208e-05 7.31247e-05 9.10855e-05 0.00010182 4.45546e-05 0.000101519 4.17008e-05 9.17521e-05 4.83851e-05 2.98287e-05 6.008e-06 8.59622e-05 3.34224e-05 6.58898e-05 2.80175e-05 0.000111906 1.6083e-05 5.57886e-05 6.27745e-05 3.57953e-05 6.65819e-05 1.94706e-05 2.14902e-05 4.56735e-05 9.0371e-05 3.87591e-05 8.21934e-05 0.000104937 0.000104315 1.47418e-05 5.77148e-05 7.76653e-05 3.07403e-05 8.46975e-05 3.26907e-05 0.00139068 3.31226e-05 8.57617e-05 7.71989e-05 0.00011096 6.23129e-05 4.03049e-05 3.81193e-05 6.34241e-05 9.37109e-05 0.000327706 4.52805e-05 6.16356e-05 4.26151e-05 2.32198e-05 6.71875e-05 5.03143e-05 6.44199e-05 6.75988e-05 3.85647e-05 0.000141429 0.00010268 4.06824e-05 0.000107894 3.39321e-05 0.00011966 0.0301468 5.6435e-05 4.21504e-05 8.9491e-05 8.23027e-05 2.18382e-05 1.90119e-05 0.000118677 7.18912e-05 3.57062e-05 9.18147e-05 3.26963e-05 3.45445e-05 7.95011e-05 4.76681e-05 6.3058e-05 6.67042e-05 3.53477e-05 7.21718e-05 2.01063e-05 9.49009e-05 4.16527e-05 0.000100315 0.000122717 2.55014e-05 5.42734e-05 5.87548e-05 0.000376872 8.06191e-05 3.00443e-05 2.2363e-05 1.41598e-05 7.23471e-05 2.24564e-05 4.6049e-05 5.38372e-05 0.000118792 8.14144e-05 0.000138829 2.776e-05 5.28649e-05 3.37138e-05 1.29093e-05 0.000110162 5.4158e-05 0.0163798 4.58097e-05 6.25878e-05 5.4967e-05 3.97588e-05 4.22402e-05 3.36324e-05 6.45694e-05 6.16135e-05 3.19649e-06 5.53798e-05 0.000118026 0.000108347 9.01339e-05 5.11277e-05 0.00251559 3.29285e-05 0.000579328 3.68147e-05 2.8205e-05 3.75296e-05 3.86618e-05 0.000142845 6.58372e-05 9.29687e-05 6.88261e-06 1.61787e-05 2.23745e-05 2.47305e-05 2.82408e-05 6.34868e-05 8.24385e-05 0.0136057 2.79057e-05 2.7607e-05 4.72452e-05 8.68351e-05 8.61465e-05 3.62974e-05 0.00245727 8.87794e-05 2.79559e-05 2.70845e-05 3.32106e-05 3.62356e-05 7.51766e-05 3.53707e-05 5.67752e-05 0.000125751 5.85237e-05 5.19739e-05 2.1054e-05 4.40401e-05 6.31751e-05 6.12065e-05 0.00258988 2.06414e-05 8.99785e-05 5.60408e-05 0.000120149 3.2555e-05 8.2875e-05 3.29341e-05 0.00168541 3.62263e-05 1.4351e-05 3.03305e-05 1.97343e-05 3.64319e-05 9.69089e-05 3.98566e-05 5.27349e-06 7.37217e-05 4.54805e-05 4.31478e-05 0.000111199 5.34494e-05 2.05187e-05 3.47951e-05 7.13603e-05 5.05729e-05 5.87407e-05 5.16622e-05 4.77958e-05 1.28695e-05 0.000127257 5.23501e-05 3.59061e-05 2.29696e-05 0.00319613 3.26533e-05 0.00211549 3.40332e-05 4.61673e-05 6.62704e-05 1.1551e-05 2.4986e-05 4.51247e-05 2.50623e-05 5.20896e-05 2.11778e-05 6.51982e-05 2.73284e-05 6.50852e-05 3.35748e-05 4.58467e-05 2.23676e-05 7.85033e-05 9.91589e-05 2.67673e-05 8.00494e-05 5.36547e-05 5.89286e-05 5.92074e-05 0.0016583 0.000100545 3.61686e-05 0.000140544 7.09241e-05 8.25772e-05 1.81009e-05 9.84736e-05 4.06012e-05 9.62254e-05 3.298e-05 2.22648e-05 0.000114049 0.000111156 7.46476e-05 7.48058e-05 3.47956e-06 5.75278e-05 0.00010104 4.5621e-05 0.000109399 5.41411e-05 1.7846e-05 9.01697e-05 0.000124879 4.61761e-05 9.14694e-05 3.85067e-05 4.44758e-05 4.68984e-05 2.00236e-05 0.0194514 2.88845e-05 5.83024e-05 0.000111989 3.61575e-05 2.50536e-05 4.88869e-05 5.05968e-05 3.67513e-05 6.81011e-05 8.25565e-05 2.8473e-05 3.29916e-05 0.00010811 2.28659e-05 1.48061e-05 0.00696492 0.0541614 3.92771e-05 7.55373e-05 4.0368e-05 7.18831e-05 2.72698e-05 6.38681e-05 2.9444e-05 7.82543e-05 1.80763e-05 0.000102433 0.000101425 7.68976e-05 2.3669e-05 3.83369e-05 7.50751e-05 9.62469e-05 2.44779e-05 4.03156e-05 4.24085e-05 6.60595e-05 6.37166e-05 0.000101407 5.8022e-05 5.59047e-05 3.58059e-05 1.91698e-05 2.64209e-05 2.8997e-05 3.03181e-05 6.84534e-05 3.79533e-05 5.67579e-05 1.86582e-05 3.51631e-05 5.22744e-05 0.000700395 3.20931e-05 9.14522e-05 3.63927e-05 4.82771e-05 6.7016e-05 2.30831e-05 4.82227e-05 3.78833e-06 4.41169e-05 0.000151984 9.80295e-05 3.03301e-05 0.000151532 6.4979e-05 4.61494e-05 2.22215e-05 4.10932e-05 3.12293e-05 0.000104948 7.98205e-05 0.0277427 0.126823 1.8904e-05 7.42558e-05 0.00894069 1.68768e-05 3.15659e-05 5.25025e-05 1.37574e-05 8.03817e-05 0.00226401 5.34941e-05 5.59157e-05 5.27838e-05 0.000116212 7.95761e-05 7.45737e-05 1.35605e-05 9.95185e-05 0.000154558 6.631e-05 3.09635e-05 5.12215e-05 6.19001e-05 4.61257e-05 0.0119968 3.03535e-05 0.000149214 8.71339e-05 6.38699e-05 4.06509e-05 2.80337e-05 6.08772e-05 5.01482e-05 7.24848e-05 4.04836e-06 0.000125877 8.8419e-05 3.49267e-05 4.61607e-05 5.91884e-05 9.267e-05 5.045e-05 5.97832e-05 0.000412157 0.000101858 5.93987e-05 6.4268e-05 2.11284e-05 6.01461e-05 4.45849e-05 0.000116104 9.54988e-05 4.85394e-05 3.8593e-05 3.46244e-05 7.77372e-06 3.81416e-05 8.82527e-05 4.56425e-05 5.6213e-05 0.000138939 2.02904e-05 6.11165e-05 5.66406e-05 9.27645e-05 4.05393e-05
[truncated: 11,439,856 more chars]
