# Supplementary material for: Transferable Measurements of Heredity in Models of the Origins of Life
Source: PLoS One. 2015 Oct 19;10(10):e0140663. doi: 10.1371/journal.pone.0140663 (PMC4610668; doi:10.1371/journal.pone.0140663)
Supplement: S1 Data — (ZIP) [file pone.0140663.s001.zip › data/transition/32/stability.txt]

1 0.0531092841887 0.0389765706873
2 0.0544376212908 0.0382721191197
3 0.227912251256 0.0366828296367
4 0.194715447573 0.0362522684124
5 0.126723155252 0.0342757057216
6 0.167205188233 0.0335281895569
7 0.212240985417 0.0329304287587
8 0.363424219481 0.0319203272331
9 0.408781184822 0.0312806895372
10 0.561077957736 0.031030788549
11 0.570514484555 0.0307233539649
12 0.42700193493 0.0304686898487
13 0.321420635971 0.0297283208457
14 0.2842090004 0.0294392130329
15 0.30134763679 0.0289917465835
16 0.295841629359 0.0284499253779
17 0.329913070394 0.0279957278732
18 0.260355553745 0.0276882081086
19 0.0574913750904 0.02678519942
20 0.32219720831 0.0255505139651
21 0.531928290756 0.0252520707411
22 0.542751131755 0.0251408623522
23 0.575258373386 0.0250036694837
24 0.237139495787 0.0242802854867
25 0.148937274919 0.0231751870884
26 0.397254278239 0.0225761271429
27 0.388561683192 0.0224978305785
28 0.20820956198 0.022137071898
29 0.0671814860086 0.0199440188565
30 0.062868216584 0.0194153763103
31 0.00196278250562 0.0141132256534
32 0.0757497604485 0.00310900172897
33 0.684011254815 0.00227842410139
34 0.827977490981 0.00214524884446
35 0.801681652481 0.00193400350824
36 0.799575987189 0.00192613946994
37 0.916310955777 0.00176007402229
38 0.853118870666 0.00173582818043
39 0.837490711903 0.00168767121352
40 0.907919780242 0.0016508263299
41 0.880169723876 0.00161747340069
42 0.917357129003 0.00157223788014
43 0.896970538172 0.00149220489582
44 0.908839664877 0.00144845590712
45 0.924116073285 0.00140338394376
46 0.895906625819 0.00138390438308
47 0.949619004552 0.0012873342284
48 0.90893477564 0.00123224445096
49 0.927105960124 0.00121906517572
50 0.897258143714 0.00118261584925
51 0.963806864772 0.00116372013708
52 0.880436101008 0.00112460374209
53 0.851703533069 0.00111772555474
54 0.879561037567 0.00108371622528
55 0.879087432984 0.00108115321462
56 0.873567521929 0.00106863150853
57 0.913477785484 0.0010512465051
58 0.895240969409 0.00104631863536
59 0.883482995849 0.00103915900202
60 0.899549210118 0.0010243222967
61 0.938876870526 0.00101955589997
62 0.914820598477 0.00101609940974
63 0.901900456038 0.00100106558056
64 0.860181112094 0.000988270035467
65 0.935191686191 0.000960604370446
66 0.939107953395 0.000937637490391
67 0.919761435086 0.000897574579354
68 0.891854969351 0.00088124068646
69 0.905065136083 0.000876407290731
70 0.899280029277 0.000858168053843
71 0.892114341932 0.000852264096523
72 0.888943636389 0.000849500993642
73 0.87579214099 0.000842953485489
74 0.921938007323 0.000836038349088
75 0.905646670211 0.000818361304842
76 0.919782169958 0.000803265588559
77 0.92255272517 0.000796581149668
78 0.943839241105 0.00077308645109
79 0.917732327794 0.00076567958927
80 0.926558382863 0.000760577780235
81 0.946065403627 0.000707543909224
82 0.932462121528 0.000705121082273
83 0.907621885141 0.00069795116881
84 0.894958192757 0.000692434023162
85 0.935645030303 0.000677306602088
86 0.939606506784 0.000652785171771
87 0.908930261616 0.000643743172897
88 0.847904805113 0.00064055682004
89 0.926053131846 0.000631254527312
90 0.868602609225 0.000614558197869
91 0.915844541549 0.000606303672926
92 0.91680206079 0.000601172312367
93 0.906765635503 0.000595738662399
94 0.953465785905 0.000593376607884
95 0.912011861628 0.000584854969316
96 0.910284986557 0.000580538973497
97 0.924417473904 0.00057749286681
98 0.931515859191 0.000571394828637
99 0.919646534508 0.000568610005889
100 0.872715694914 0.000563393622754
101 0.897808881092 0.00055863126811
102 0.917128905415 0.000551854623391
103 0.923353634528 0.000547437084538
104 0.914039600117 0.000544471684237
105 0.934758599342 0.000538553992502
106 0.931916609108 0.000535641492632
107 0.959827529285 0.000524992039381
108 0.944631332639 0.000519191683435
109 0.903219791968 0.000501533830787
110 0.944883207559 0.000495217032882
111 0.954510425189 0.0004859509231
112 0.92351418977 0.000479916416097
113 0.935111359106 0.000478179985386
114 0.937366250928 0.000474534696237
115 0.924959107955 0.000472032405272
116 0.892961039554 0.000467799323888
117 0.897591792269 0.000463403569833
118 0.913004217333 0.000457376513461
119 0.923304128414 0.000454622987447
120 0.953269307781 0.000445154984501
121 0.930628805057 0.000437167762309
122 0.934909008841 0.000435056529299
123 0.942332114076 0.000426002423284
124 0.938168560427 0.000424309486503
125 0.933531988621 0.00041748742757
126 0.953305012285 0.000413904507443
127 0.9512251282 0.000410932258097
128 0.952076163974 0.000409564602012
129 0.956876778871 0.000404145668348
130 0.955507219128 0.000401933791574
131 0.930717378171 0.000395557748704
132 0.923824050587 0.000394709642552
133 0.953023845204 0.000370818800948
134 0.905683324785 0.000368718037513
135 0.909689920383 0.000366496658687
136 0.944337501484 0.000365099455652
137 0.930226014994 0.000363449547232
138 0.931706629578 0.000361415677516
139 0.954552335811 0.000359682966604
140 0.958242698505 0.000349802935031
141 0.964537945841 0.000348116554352
142 0.944847794846 0.000345002155905
143 0.959093123906 0.000343564047226
144 0.93074031827 0.000338146148949
145 0.95840403013 0.000328844491131
146 0.923826820448 0.000321513083549
147 0.941329229451 0.00031810015696
148 0.936897683215 0.00031702820974
149 0.952091992585 0.000313041813827
150 0.949367687182 0.000311669673731
151 0.939310230944 0.000310278643877
152 0.947868653716 0.000309703951283
153 0.935514927948 0.00030298348255
154 0.94536875945 0.000302222028808
155 0.92924737106 0.000299498210324
156 0.935448524217 0.000297950825871
157 0.931456324271 0.000294832749823
158 0.936068274385 0.000293975073233
159 0.938054804113 0.000292604812162
160 0.944753612252 0.000291521645776
161 0.918711217177 0.000288221171506
162 0.950098873434 0.000286791003181
163 0.931286849798 0.000284800383738
164 0.947899846322 0.000282084991081
165 0.951587295917 0.000276549423098
166 0.938936736861 0.000274600863388
167 0.960671090979 0.000274438167708
168 0.96021927605 0.000272543868363
169 0.948226470582 0.000267723559961
170 0.955347932353 0.000267101763381
171 0.956467616833 0.000265583216048
172 0.964471139558 0.00026507974479
173 0.964650666244 0.000260005019307
174 0.956559683101 0.000257848423085
175 0.963973005906 0.000256796074666
176 0.952365152073 0.000252747687981
177 0.937464610868 0.000251634968163
178 0.945135342434 0.000249926372413
179 0.935384321959 0.000248901704886
180 0.950863531337 0.000248290007763
181 0.937631360549 0.000247250112173
182 0.95201090216 0.000239672446023
183 0.961710669952 0.000238036556395
184 0.936894052897 0.000236849064164
185 0.951885627916 0.000234938719379
186 0.955302349494 0.000231446328194
187 0.951421607721 0.000229020447801
188 0.964228473799 0.000225226990094
189 0.972994787542 0.000222097563086
190 0.95508780684 0.000219409069934
191 0.965519057395 0.000218932434089
192 0.963590694622 0.00021392807178
193 0.956733226097 0.000212785298129
194 0.94334172294 0.000212309019258
195 0.955568527761 0.0002114695943
196 0.962524300538 0.000210828899967
197 0.967019791789 0.000208482347702
198 0.972752022895 0.00020207057733
199 0.953262785083 0.000200696010187
200 0.95046709753 0.000199616833626
201 0.97297945158 0.000198917045187
202 0.954928830645 0.000196454183636
203 0.951693539305 0.000194480411318
204 0.964468428499 0.000190853238884
205 0.968878946354 0.000188731143492
206 0.966185626385 0.000188559250317
207 0.966435640483 0.000184551010842
208 0.955801320727 0.000184190652443
209 0.956475014181 0.000181211372588
210 0.975734514569 0.000180867019065
211 0.966038056607 0.000176828298923
212 0.95263892067 0.000172885529669
213 0.952968016365 0.00017153914862
214 0.969033367407 0.000168478641296
215 0.950257354079 0.000167420796186
216 0.9780013394 0.000164185968648
217 0.962090885358 0.00016326752752
218 0.947359557331 0.000162138958813
219 0.95949957661 0.000161643767089
220 0.959763066273 0.00016052926276
221 0.967579007734 0.000160007560783
222 0.954964931699 0.000157710875346
223 0.955155745269 0.000157151849136
224 0.969378395295 0.000156302522575
225 0.966624901752 0.000155964870489
226 0.953473269376 0.000154067573936
227 0.968673786793 0.000153075177615
228 0.965583691592 0.000150894435094
229 0.958252437525 0.000149969540655
230 0.950507617223 0.000147782749116
231 0.949222226724 0.000144736616706
232 0.954013532991 0.00014165266701
233 0.968337854853 0.000140233542957
234 0.96402615996 0.000139781931259
235 0.973714201517 0.000138785846601
236 0.969357618111 0.000137390978154
237 0.963162822859 0.0001369236544
238 0.960804833371 0.000134652343345
239 0.96820615944 0.000134299626097
240 0.966264223539 0.000133444951627
241 0.971575350001 0.000130583354547
242 0.962868177836 0.000128656386975
243 0.955330750912 0.000127551568804
244 0.959220051826 0.00012564768712
245 0.965168485911 0.000125326771533
246 0.964663094747 0.000124349550667
247 0.962829298449 0.000123165028346
248 0.96243970942 0.000122180709135
249 0.978832096772 0.000121527898604
250 0.968661232091 0.00011947348753
251 0.971504611733 0.000118283185257
252 0.964150066745 0.000117748343338
253 0.956664220902 0.000116934508805
254 0.968955624862 0.000116121311014
255 0.954129923446 0.000115730111044
256 0.967480553602 0.000114363661923
257 0.951420926005 0.00011400440738
258 0.957919660291 0.000113334250273
259 0.968561857907 0.000112484829413
260 0.980503030061 0.000112076045208
261 0.967265665616 0.00011083764507
262 0.977685323498 0.00011062223359
263 0.97037948946 0.000109888681315
264 0.977904477898 0.000109789716568
265 0.976758354921 0.000107735538275
266 0.971860343169 0.000106517005346
267 0.976987296692 0.000105801882336
268 0.978925442788 0.000104855783598
269 0.966857663343 0.00010302267359
270 0.974957986482 0.000102381412245
271 0.971819010819 0.000101283565657
272 0.978352146206 0.00010033685233
273 0.968529691697 9.83903560492e-05
274 0.971350857116 9.73013680466e-05
275 0.972455052859 9.62153690691e-05
276 0.970961441241 9.6171679881e-05
277 0.970306507333 9.38242549969e-05
278 0.975118035793 9.3530110599e-05
279 0.976350209088 9.19233741205e-05
280 0.967070212525 9.04880502017e-05
281 0.97772183208 9.02672113002e-05
282 0.963102805737 9.01522590873e-05
283 0.976913584402 8.89929115192e-05
284 0.974598572283 8.79439099873e-05
285 0.978299060835 8.75659427537e-05
286 0.969961497504 8.61200920829e-05
287 0.97374089822 8.5792585601e-05
288 0.972945455171 8.4996259423e-05
289 0.972424001369 8.42163140953e-05
290 0.976751781854 8.2872228006e-05
291 0.976961228287 8.27729482533e-05
292 0.981479240449 8.16109850352e-05
293 0.974682473802 8.12991960819e-05
294 0.976491202548 8.02912945132e-05
295 0.98369996956 7.98390327183e-05
296 0.980563942785 7.92249051466e-05
297 0.982375354801 7.87857177181e-05
298 0.9767875539 7.56616986859e-05
299 0.968900869872 7.51031716486e-05
300 0.968483990423 7.46194850623e-05
301 0.972979098846 7.4104983436e-05
302 0.959351420359 7.27670474016e-05
303 0.976272057528 7.25315780477e-05
304 0.965748878634 7.1298941198e-05
305 0.980620624978 7.04436034337e-05
306 0.967823295447 6.95907397988e-05
307 0.977584925055 6.92730701797e-05
308 0.981015594672 6.81767982645e-05
309 0.97689702729 6.78257626127e-05
310 0.977849452561 6.74489777829e-05
311 0.982469845798 6.69410635353e-05
312 0.978829252575 6.6463697646e-05
313 0.972392155919 6.54996259307e-05
314 0.977678626614 6.50437459485e-05
315 0.980686316381 6.47728580319e-05
316 0.973883841654 6.4319500604e-05
317 0.975309238237 6.20133738503e-05
318 0.977806049123 6.07751498799e-05
319 0.980724980334 5.96974392196e-05
320 0.982284278373 5.9080487785e-05
321 0.985705552573 5.84655388485e-05
322 0.976409343536 5.76979041239e-05
323 0.971549285884 5.74147724604e-05
324 0.9719608446 5.69527799989e-05
325 0.980512182228 5.6764661321e-05
326 0.97883742318 5.62395948807e-05
327 0.978496515659 5.56504319605e-05
328 0.969458321996 5.40754674533e-05
329 0.971521692413 5.34719696276e-05
330 0.974890973663 5.27022603739e-05
331 0.963954745049 5.24985392152e-05
332 0.975764683137 5.16409539057e-05
333 0.979806700162 5.08025164817e-05
334 0.978063406623 5.05071831227e-05
335 0.970167483267 5.02685957544e-05
336 0.977551922983 5.01007461834e-05
337 0.978316311836 4.91028679433e-05
338 0.975988466423 4.85915447622e-05
339 0.981773704149 4.82881595877e-05
340 0.976358535157 4.81709613488e-05
341 0.97954941445 4.78051807016e-05
342 0.97651010657 4.73694373811e-05
343 0.978329822785 4.71384719043e-05
344 0.971926881426 4.69735180098e-05
345 0.97810927143 4.63465639625e-05
346 0.974677591691 4.59024244125e-05
347 0.968570667308 4.51119215181e-05
348 0.966467171851 4.46546645052e-05
349 0.97093657582 4.42211080491e-05
350 0.973811532916 4.35898941461e-05
351 0.971898441933 4.33659963011e-05
352 0.973905031124 4.27318160917e-05
353 0.974904451776 4.20428036903e-05
354 0.975114882512 4.17153329851e-05
355 0.97178816308 4.13509639726e-05
356 0.970566484331 4.12139862851e-05
357 0.974729496731 4.07071056689e-05
358 0.978805119323 4.02851737469e-05
359 0.971397717248 3.99062703147e-05
360 0.974971368504 3.97918146579e-05
361 0.976885739202 3.91108776013e-05
362 0.972442087545 3.87898439748e-05
363 0.966127102674 3.8353684147e-05
364 0.968158771338 3.81252458291e-05
365 0.975711193747 3.69930945041e-05
366 0.974895054521 3.6730806242e-05
367 0.976375721498 3.64346837253e-05
368 0.976058954259 3.61574997627e-05
369 0.977275206415 3.57647277989e-05
370 0.973571376688 3.50744112407e-05
371 0.974485681338 3.47952419771e-05
372 0.972435164959 3.419833476e-05
373 0.975476758988 3.40125758053e-05
374 0.971010841506 3.37767121747e-05
375 0.97248040458 3.34896870223e-05
376 0.975269002294 3.31460602096e-05
377 0.974434006469 3.27885988269e-05
378 0.974539116972 3.27663055241e-05
379 0.966404538854 3.21907549767e-05
380 0.98011097673 3.21297798497e-05
381 0.982707836488 3.17075151087e-05
382 0.978655265182 3.14005959275e-05
383 0.979866461575 3.11072258502e-05
384 0.970344089426 3.07663579592e-05
385 0.981940714404 3.06457560262e-05
386 0.978892513058 3.03327991514e-05
387 0.967776870014 3.01804978185e-05
388 0.976079915137 2.99323838779e-05
389 0.974391727058 2.94390934767e-05
390 0.979263851894 2.92040501021e-05
391 0.971157047047 2.86619441732e-05
392 0.962927120936 2.83780369247e-05
393 0.989118973998 2.79022479467e-05
394 0.976862616361 2.75820141945e-05
395 0.978492916888 2.74386123962e-05
396 0.971360850233 2.69634956508e-05
397 0.972264833036 2.679731405e-05
398 0.963269322248 2.63929308389e-05
399 0.964861611991 2.5919110008e-05
400 0.983042709257 2.50783545977e-05
401 0.974830417689 2.49487403814e-05
402 0.961263762037 2.46906177518e-05
403 0.968642545736 2.42208314449e-05
404 0.961282536604 2.40859927725e-05
405 0.973211999362 2.38785276696e-05
406 0.969643177481 2.35139673752e-05
407 0.974001676217 2.32584692738e-05
408 0.968426084567 2.32097506866e-05
409 0.97418051265 2.29567754863e-05
410 0.974349344227 2.26118186257e-05
411 0.976702139847 2.23612394223e-05
412 0.969877841418 2.21875416542e-05
413 0.975375292841 2.19096822327e-05
414 0.973991412271 2.14539454545e-05
415 0.965965853715 2.12480109794e-05
416 0.980845158404 2.10541589815e-05
417 0.978872586422 2.07527181969e-05
418 0.974390456839 2.06255646968e-05
419 0.97804834594 2.03472279794e-05
420 0.977296379809 2.01563852564e-05
421 0.973427972563 2.00793210203e-05
422 0.972068420422 1.97069697883e-05
423 0.97944731091 1.91560878816e-05
424 0.965679015105 1.88700555635e-05
425 0.972315926547 1.84736368787e-05
426 0.970198397474 1.82849504096e-05
427 0.974959295141 1.7827901702e-05
428 0.977312990705 1.76004472262e-05
429 0.971978096107 1.74165646342e-05
430 0.966115209977 1.70661539976e-05
431 0.979558863692 1.68656083462e-05
432 0.970523221359 1.66355528017e-05
433 0.974445595999 1.64890218321e-05
434 0.977586685758 1.6376039293e-05
435 0.967968267018 1.58398931555e-05
436 0.970942423009 1.5580718505e-05
437 0.976317356307 1.54258886243e-05
438 0.973453773996 1.53268318547e-05
439 0.972893362799 1.5046621473e-05
440 0.984834238442 1.49361192166e-05
441 0.97238687072 1.4851084125e-05
442 0.968922510366 1.44799884025e-05
443 0.9765119019 1.43010323823e-05
444 0.97243417771 1.40839066642e-05
445 0.975634556861 1.34618133872e-05
446 0.97497342408 1.32675056268e-05
447 0.979045141671 1.29532907648e-05
448 0.974503381535 1.28615375118e-05
449 0.975062935093 1.27900928063e-05
450 0.979874752391 1.26144207316e-05
451 0.97076878413 1.2581077204e-05
452 0.975311973294 1.23646602227e-05
453 0.980177555208 1.21324494228e-05
454 0.972927454109 1.19727693582e-05
455 0.975733235081 1.18961312637e-05
456 0.972506574216 1.17737879072e-05
457 0.977000256887 1.16735761233e-05
458 0.971196757088 1.13567667294e-05
459 0.964510303784 1.1175367185e-05
460 0.966932557288 1.10542585931e-05
461 0.967908791924 1.05789442266e-05
462 0.970859790726 1.01845087805e-05
463 0.985520990887 1.00123428255e-05
464 0.974661252691 9.87169281396e-06
465 0.969443131173 9.81911655412e-06
466 0.975896808787 9.60647245309e-06
467 0.967527387528 9.37322408714e-06
468 0.976086927755 9.34317331498e-06
469 0.968710896347 9.16477886569e-06
470 0.96882721921 9.0882686856e-06
471 0.979368972783 8.87824639401e-06
472 0.977520735819 8.69372340608e-06
473 0.974014382321 8.62254794105e-06
474 0.973522933043 8.42410279384e-06
475 0.973290861939 8.31064119116e-06
476 0.965665624297 8.2255209227e-06
477 0.963809498802 8.2144979674e-06
478 0.973389442268 8.10458801351e-06
479 0.977449567451 7.82931382458e-06
480 0.963840163324 7.66243179427e-06
481 0.971117357169 7.64341731721e-06
482 0.975182760864 7.39408349725e-06
483 0.966961273937 7.34807817265e-06
484 0.975631327884 7.23133005715e-06
485 0.972734845062 7.08105559e-06
486 0.967177162231 6.99897592982e-06
487 0.974262711063 6.95150822271e-06
488 0.974035614825 6.85999823347e-06
489 0.976507289483 6.76358948346e-06
490 0.977368623868 6.65901946166e-06
491 0.979441705734 6.60200319505e-06
492 0.972613452243 6.55664183579e-06
493 0.97725208059 6.43570167699e-06
494 0.979715448418 6.3379618268e-06
495 0.982034683655 6.22749192135e-06
496 0.972792045566 6.08200265043e-06
497 0.975857480125 5.99255814547e-06
498 0.976916756557 5.65695332411e-06
499 0.96995228983 5.6290504215e-06
500 0.972502620157 5.56498195091e-06
