# Supplementary material for: Transferable Measurements of Heredity in Models of the Origins of Life
Source: PLoS One. 2015 Oct 19;10(10):e0140663. doi: 10.1371/journal.pone.0140663 (PMC4610668; doi:10.1371/journal.pone.0140663)
Supplement: S1 Data — (ZIP) [file pone.0140663.s001.zip › data/transition/44/vectors.txt]

8.11446e-05 8.19715e-05 0.0744639 9.81591e-05 3.37e-05 2.99859e-05 4.4405e-05 6.36831e-05 0.00014041 7.09322e-05 0.000121256 0.00012824 4.13745e-05 3.03095e-05 0.00013774 2.67306e-05 3.89896e-05 2.31592e-05 0.000147534 7.30188e-05 4.26314e-05 2.54036e-05 3.33019e-05 0.000230682 7.24488e-05 0.000146492 6.18924e-05 0.000184609 9.49672e-05 4.57424e-05 4.63528e-05 6.04832e-05 5.19861e-05 4.5527e-05 4.63726e-05 7.47912e-05 3.5143e-05 0.000120194 5.65446e-06 4.47648e-05 0.000114947 4.11115e-05 6.25015e-05 3.41195e-05 5.25243e-05 0.000142441 1.85453e-05 0.0010197 2.85323e-05 3.99309e-05 6.68743e-05 2.7594e-05 0.000124071 7.71424e-05 3.36057e-05 1.53441e-05 6.84128e-05 2.88671e-05 0.000120537 0.000548823 5.65849e-05 0.000108297 3.93773e-05 9.13365e-05 1.2814e-05 0.000412122 0.000195903 5.57422e-05 7.26623e-05 9.79923e-05 5.85612e-05 5.1092e-05 0.000205376 4.22531e-05 2.94295e-05 3.11017e-05 0.000214775 6.61707e-05 6.81449e-05 1.61263e-05 0.000188831 0.000376492 3.0701e-05 6.11558e-05 5.30591e-05 7.03339e-05 6.83887e-05 0.000121831 1.28136e-05 6.16163e-05 5.36787e-05 0.0529352 6.40776e-05 4.37759e-05 4.26469e-05 9.62085e-05 0.000220498 0.000184926 5.12939e-05 9.82066e-05 4.3637e-05 0.000133671 0.000159699 0.000251953 3.40209e-05 0.00728559 5.9495e-05 0.000211937 0.000155326 5.84131e-05 0.000216677 0.000180903 0.000245132 2.46185e-05 3.9026e-05 5.58203e-05 6.83984e-05 8.82204e-05 5.75595e-05 0.00791507 9.09143e-05 0.000465179 1.35572e-05 0.0117305 4.01779e-05 8.51107e-05 1.9615e-05 4.54127e-05 9.11369e-05 0.000240205 8.21614e-05 0.000205694 3.06051e-05 9.02243e-05 4.30721e-05 0.000254229 0.000112792 6.36368e-05 7.1083e-05 4.83059e-05 0.0265606 3.89314e-05 6.40663e-05 0.000156987 7.15839e-05 5.91015e-05 0.00838605 0.000392266 5.31044e-05 3.10118e-05 9.81395e-05 9.26199e-05 5.8691e-05 0.000171577 0.000158849 0.000616091 0.00698705 2.91965e-05 0.000121362 6.06214e-05 5.30338e-05 2.89967e-05 8.31767e-05 8.60351e-05 6.60841e-05 0.000130537 0.000173323 4.10847e-05 0.000304659 0.000164279 0.000301548 4.87327e-05 9.37225e-05 0.000187037 0.000127188 5.73079e-05 0.00018625 9.03715e-06 0.000377432 2.62577e-05 0.000151187 0.000208299 0.00568138 5.2334e-05 0.000129999 5.0833e-05 0.000228017 2.70917e-05 3.17013e-05 6.57203e-05 0.000168252 0.00020506 0.00013584 0.000332426 1.03605e-05 2.7164e-05 7.11742e-05 7.18641e-05 0.000110491 6.86257e-05 7.19516e-05 8.45392e-05 1.63567e-05 4.16144e-05 1.91366e-05 3.66821e-05 8.06241e-05 0.000236238 0.000103292 4.23661e-05 0.00032812 0.000132574 0.00021765 3.3495e-05 0.000907885 0.000137277 2.24536e-05 0.000243321 7.48479e-05 4.94892e-05 5.76084e-05 4.79608e-05 0.000152318 5.3801e-05 0.000268696 5.3914e-05 9.06872e-05 3.49289e-05 2.04566e-05 8.74593e-05 0.000117569 0.00016726 0.000196417 6.23615e-06 0.000290064 0.000128355 4.45008e-05 0.000142907 8.84244e-05 9.01482e-05 0.000261451 4.49746e-05 2.08969e-05 0.000381324 9.60976e-05 6.05824e-05 0.000101561 7.08337e-05 6.92281e-05 7.39256e-05 5.61981e-05 4.03655e-05 1.99315e-05 0.000117862 0.000300727 3.55805e-05 3.20305e-05 0.000116939 4.71207e-05 0.000198956 0.0180021 8.50216e-05 4.85999e-05 8.43212e-05 0.0258204 0.000518929 2.15096e-05 0.000183482 0.000105453 0.000102191 2.22346e-05 3.45032e-05 7.0288e-05 8.06348e-05 0.000252886 6.09557e-05 6.96783e-05 0.000229664 0.000129118 9.85532e-05 8.90378e-05 4.10443e-05 0.000225786 0.00013736 0.000119551 7.56194e-05 5.15457e-05 6.59635e-05 0.000200143 2.00589e-05 0.000131335 5.90846e-05 0.0376695 7.79212e-05 0.00674076 4.3407e-05 0.000106565 0.000139168 5.29686e-05 7.14556e-05 9.23084e-05 0.0295563 0.000154492 5.33425e-05 9.77764e-05 6.04342e-05 0.000164294 1.29161e-05 3.07941e-05 0.000139334 6.25061e-05 9.2668e-05 4.5674e-05 0.000119528 5.60315e-05 4.89781e-05 3.95192e-05 0.000133441 9.78627e-05 8.21083e-05 5.52463e-05 6.4883e-05 7.94581e-05 7.61073e-05 7.33278e-05 2.36717e-05 0.000114406 5.5496e-05 0.000145276 9.57929e-05 1.35998e-05 6.57228e-05 3.86065e-05 4.40328e-05 0.000166029 1.80773e-05 7.38417e-05 8.21265e-05 0.0390301 3.02007e-05 5.63443e-05 2.7759e-05 0.067981 2.06622e-05 1.98773e-05 3.77017e-05 3.12106e-05 2.58498e-05 8.23112e-05 2.57856e-05 5.15615e-05 0.00037707 4.19067e-05 4.71455e-05 0.00011967 6.84135e-06 0.000101829 6.14299e-05 7.13223e-05 0.000305836 0.000287291 5.86045e-05 2.70969e-05 0.000126524 4.2462e-05 6.13412e-05 0.000104038 3.75062e-05 9.18803e-05 2.69643e-05 2.49287e-05 0.000578601 5.59478e-05 0.000193746 0.000138493 2.08048e-05 4.33579e-05 0.000169494 1.38101e-05 3.35389e-05 6.90604e-05 6.37281e-06 4.92284e-05 1.66785e-05 1.04308e-05 0.00011309 7.16102e-05 7.12472e-05 8.23692e-05 1.84707e-05 9.30906e-05 3.03799e-05 5.6697e-05 6.49915e-05 0.00026646 4.13629e-05 9.59325e-05 4.89468e-05 4.32154e-05 0.000170959 0.00021185 2.38552e-05 7.83157e-05 0.000248072 0.000112046 9.31819e-05 2.91758e-05 9.07744e-05 0.000137206 3.60098e-05 6.23576e-05 0.00752105 2.79498e-05 0.000114351 7.33481e-05 1.79236e-05 5.65722e-05 0.000102175 5.5831e-05 2.9438e-05 6.24437e-05 0.000113735 2.893e-05 3.45347e-05 1.8687e-05 6.77263e-05 9.70839e-05 0.000404171 5.6936e-05 4.09789e-05 0.000754938 9.01674e-05 6.48706e-05 6.65913e-05 0.000123346 0.000179024 0.000102399 4.96455e-06 4.48414e-05 0.000207804 7.53644e-05 0.000101288 0.000148893 1.92467e-05 6.53021e-05 0.000139682 7.51194e-05 8.20362e-05 5.18931e-05 6.36178e-05 9.32485e-05 8.3079e-05 1.73194e-05 0.000129136 6.55528e-05 4.83909e-05 3.92292e-05 0.000570683 3.69366e-05 2.94218e-05 4.31482e-05 4.36769e-05 0.0160268 6.49862e-05 3.56617e-05 5.15102e-05 6.26734e-05 0.000283956 0.000727997 4.42893e-05 4.24002e-05 5.94816e-05 9.9531e-05 5.26292e-05 1.9193e-05 0.000111895 0.000169732 3.73097e-05 0.000422871 0.00025228 0.000138024 4.46058e-05 0.000211475 0.000144169 0.000203735 0.000155631 2.89719e-05 0.000498494 0.000194544 0.000107089 5.42061e-05 5.26105e-05 0.000191772 5.64666e-05 1.69938e-05 9.45921e-05 6.50298e-05 7.65559e-05 8.53751e-05 6.72511e-05 0.0177586 0.000120686 3.2472e-05 5.86497e-05 3.69326e-05 0.000100111 0.000345673 0.000133382 0.000343199 4.14418e-05 0.000272615 5.13096e-05 7.40642e-05 5.36802e-05 8.25019e-05 0.000132288 5.86966e-05 0.000169866 0.000133462 3.86721e-05 6.32793e-05 4.69983e-05 6.95483e-05 3.57627e-05 3.80141e-05 6.0426e-05 9.07236e-05 7.36747e-06 0.000163987 4.80025e-05 0.000953445 0.000112193 4.61715e-05 4.28374e-05 0.000138528 2.22082e-05 0.000303369 5.82696e-05 0.000231166 9.65939e-05 8.10694e-05 5.90503e-05 1.92813e-05 2.61581e-05 3.06622e-05 0.000142706 5.15335e-05 3.73097e-05 4.203e-05 0.000101828 0.000134445 6.04534e-05 0.00014137 5.87117e-05 0.0434811 0.000100599 5.24009e-05 3.45028e-05 0.000257142 6.50911e-05 1.89497e-05 7.15447e-05 2.26112e-05 6.90229e-05 7.81445e-05 8.96635e-05 1.30502e-05 0.000270529 0.000105389 0.000145007 8.95857e-05 2.34191e-05 3.36634e-05 0.000123451 1.34906e-05 1.41171e-05 3.68e-05 0.000100464 9.08363e-05 7.04353e-05 1.28117e-05 0.000242981 0.0140784 2.1977e-05 0.000171255 6.3579e-05 5.51358e-05 9.83681e-05 0.00111908 3.48865e-05 7.81247e-06 0.000166883 6.19851e-05 1.4709e-05 3.13162e-05 0.000142236 5.4321e-05 8.40145e-05 8.56611e-05 2.1061e-05 4.66395e-05 0.000104963 2.98381e-05 4.70177e-05 0.000285478 0.000385259 0.000134288 5.11625e-05 2.7179e-05 0.000167161 7.98643e-06 3.06933e-05 6.61984e-05 0.000106682 6.33479e-05 0.000148543 0.000109607 7.26248e-05 8.47091e-05 1.3562e-05 0.00012561 0.000155927 3.91806e-05 0.000197472 0.000179479 0.00012864 7.04635e-05 4.25333e-05 5.53797e-05 2.75058e-05 5.9117e-05 4.92928e-05 4.45831e-05 4.30188e-05 7.56e-06 4.98338e-05 2.28042e-05 1.95087e-05 0.018526 0.000102845 0.000410911 5.38562e-05 4.37116e-05 5.58232e-05 5.19453e-05 1.01672e-05 0.000622796 3.9222e-05 0.000229147 0.000139201 3.46785e-05 0.000124612 5.39492e-05 0.000111138 1.00024e-05 0.0001578 7.01043e-05 8.42549e-05 4.55481e-05 0.000136981 0.00011675 0.000133934 6.20007e-05 3.69951e-05 9.35048e-05 7.86155e-05 6.10739e-05 0.000213328 0.000169918 7.00934e-05 9.18136e-05 0.000128942 6.22542e-05 8.00793e-05 4.45863e-05 4.75515e-05 0.000111579 0.000111864 0.000271299 3.15198e-05 5.4549e-05 4.13604e-05 3.60939e-05 4.44077e-05 8.314e-05 4.91999e-05 4.2347e-05 0.000305709 0.0105172 0.000160649 0.000171821 0.000147958 1.63489e-05 5.03636e-05 5.73924e-05 3.25842e-05 3.03123e-05 4.35645e-05 5.66721e-05 4.93595e-05 5.14774e-05 0.096748 4.1906e-05 0.000237792 3.27825e-05 7.97509e-05 5.95784e-05 9.86357e-05 0.000196045 0.000173578 2.38391e-05 7.03658e-05 1.52653e-05 6.88181e-05 4.12104e-05 2.41209e-05 0.0001219 3.11127e-05 5.42248e-05 0.000174307 0.00015039 0.000105876 3.35144e-05 0.000142733 4.60124e-05 8.90503e-05 0.000105385 0.000137761 4.99123e-05 6.95933e-05 9.64069e-06 3.48724e-05 4.90153e-05 2.94843e-05 4.06053e-05 8.78676e-05 5.10665e-05 7.65429e-05 0.000136985 0.000187654 3.58934e-05 4.28104e-05 0.000195117 0.000167449 6.46762e-05 0.00018488 7.49805e-05 6.63498e-05 3.14162e-05 0.000128952 0.000126845 9.78783e-05 7.67031e-05 7.49369e-05 0.000100698 6.86192e-05 4.6063e-05 0.0129487 0.000153096 0.000217979 3.84088e-05 3.99002e-05 8.33438e-05 0.000107559 9.53291e-05 6.28811e-05 9.8627e-05 0.0579156 5.56932e-05 2.99819e-05 0.000189709 4.45493e-05 9.33878e-05 0.000276824 5.24062e-05 0.000138034 1.67074e-05 0.000293579 0.0640881 3.64371e-05 0.000445362 0.00129433 0.000202768 2.58711e-05 5.40923e-05 1.93689e-05 0.000100009 3.06891e-05 5.11464e-05 0.000109343 0.000328964 0.00861404 7.01765e-05 0.00017596 5.17382e-05 7.95394e-05 8.73395e-05 3.44795e-05 7.83425e-05 9.64332e-05 0.000136587 0.0039245 4.54929e-05 9.43854e-05 0.00831006 8.775e-05 2.31281e-05 5.12641e-05 4.46989e-05 2.91895e-05 8.6535e-05 0.000173614 7.91705e-05 4.59125e-05 5.57484e-05 8.66638e-06 0.000108312 5.76867e-05 6.97698e-05 9.29943e-05 8.42791e-05 5.18788e-05 1.08126e-05 0.000157738 0.000662984 3.34423e-05 2.66265e-05 0.000210688 0.00020104 0.000123651 0.000235349 3.75875e-05 8.29544e-05 2.38924e-05 1.20608e-05 0.000243896 4.03682e-05 5.33356e-05 0.00014221 4.37262e-05 0.000103956 7.98801e-05 1.14358e-05 0.000103999 0.000155349 8.62214e-06 2.26661e-05 0.000211912 0.000149376 0.00129478 0.000183727 0.018452 0.00125633 0.00327984 8.23659e-05 3.39666e-05 0.000109648 1.0849e-05 2.92559e-05 8.04768e-05 5.42663e-05 0.000208717 0.000201618 5.71258e-05 4.69999e-05 4.35868e-06 5.1685e-05 9.12377e-05 5.15463e-05 0.000203508 6.42659e-05 7.76414e-06 7.95748e-05 0.000255627 5.96587e-05 2.28969e-05 6.44301e-05 3.64393e-05 0.000131628 0.000151749 0.000168937 2.90057e-05 0.000106271 4.76003e-05 4.3365e-05 1.29077e-05 9.44872e-05 6.39242e-05 0.0126508 0.000105257 5.90771e-05 0.000145507 0.000165038 0.000104349 0.000115363 6.72289e-05 8.18235e-05 3.86679e-05 4.72407e-05 4.56465e-05 0.000207009 2.56106e-05 5.09688e-05 4.67541e-05 0.0001315 6.87921e-05 7.65663e-05 0.000127533 5.45988e-05 0.000162991 0.000240248 5.95999e-05 0.000136942 0.000148456 9.7796e-05 0.000436769 0.00566343 5.14627e-05 3.03133e-05 8.06538e-05 9.5603e-05 5.6127e-06 7.04333e-05 4.08204e-05 8.90012e-05 0.000184246 3.77352e-05 9.10278e-05 0.000142649 5.71524e-05 0.000118475 0.000124037 5.93975e-06 9.18943e-05 9.81463e-05 0.000215288 4.11054e-05 4.28326e-05 0.000178175 3.2345e-05 0.000394433 0.000142674 4.21567e-05 0.000105596 8.67719e-05 5.0032e-05 0.000134249 6.57342e-05 8.82774e-05 6.84402e-05 7.80871e-05 4.51392e-05 1.71743e-05 0.000112476 7.89186e-05 0.00812941 0.00018742 3.17908e-05 0.00019784 5.41675e-05 9.99001e-05 0.000257596 0.00297211 0.00650373 0.000166415 0.00725683 0.000148028 6.63105e-05 0.000329937 0.00633222 0.0001435 0.000252958 3.51441e-05 0.000183667 0.00011203 3.59749e-05 0.000541882 0.000160128 6.45059e-05 0.000277246 4.81527e-05 6.26939e-05 7.3257e-05 0.00017401 0.000149407 6.50661e-05 3.9072e-05 5.93627e-05 8.89226e-05 2.28949e-05 0.0188174 8.36948e-05 3.53838e-05 3.9562e-05 2.9331e-05 3.59452e-05 1.40936e-05 4.44011e-05 5.26267e-05 0.000878305 
0.00116686 1.61495e-05 0.000423807 0.000404125 2.29416e-05 0.000208657 0.000241035 1.00805e-05 0.000256597 0.000180484 8.59689e-05 2.5822e-05 1.16759e-05 5.40728e-06 0.000431475 8.02682e-05 0.000796938 0.000531472 0.000466217 5.59278e-06 0.000641116 1.67446e-05 0.000326105 8.98536e-05 1.38715e-05 0.000205447 0.000142428 7.61339e-06 9.68423e-05 4.17438e-05 0.000134014 0.000274943 5.4336e-05 1.15786e-05 7.00034e-05 0.000502822 1.07134e-05 0.000561382 1.01925e-05 0.00036582 1.3483e-05 6.23421e-05 0.000179692 1.59053e-05 1.75309e-05 5.83797e-06 7.23516e-06 0.000445416 0.000123944 0.000474776 1.81319e-05 0.000462697 0.000953803 2.661e-05 0.000493407 3.5531e-05 1.96385e-05 0.000536196 2.19977e-05 9.63013e-05 0.000617199 0.00116849 3.16598e-05 1.17218e-05 3.48135e-05 0.000230782 0.000233353 1.72684e-05 8.4003e-06 0.000321012 1.13365e-05 6.55395e-06 5.53223e-05 1.4391e-05 0.000808138 0.000408187 1.2394e-05 8.48019e-06 0.000108556 0.00057598 2.48846e-05 1.04255e-05 0.000100965 0.000198572 4.21302e-06 0.000171983 0.000268471 0.000506495 7.84792e-06 0.000412768 1.65655e-05 0.000149786 5.04034e-05 6.95375e-06 4.68536e-06 0.000323218 8.34798e-06 9.80931e-05 0.000178723 0.000239706 9.42664e-05 0.000177574 1.48482e-05 5.04599e-05 0.000403174 3.77124e-05 8.36637e-05 4.97088e-05 0.000477301 0.000404629 1.54639e-05 0.000517539 8.63196e-05 5.36479e-06 3.51303e-06 0.00055603 0.00122205 4.52714e-05 0.000651204 2.51812e-05 8.85776e-05 0.000146996 1.17943e-05 1.57428e-05 0.00015517 6.99808e-05 2.88227e-06 7.25437e-05 9.49393e-06 9.22005e-06 5.65376e-06 0.000160392 3.63375e-05 0.000322796 4.89485e-05 8.38401e-05 0.000239787 0.000409143 0.000263366 0.000498323 2.84121e-05 5.42067e-05 0.000167541 0.000484636 2.29139e-05 0.000113507 1.52613e-05 0.000194961 0.000121755 2.74096e-05 1.80383e-05 0.000484069 2.26652e-05 6.82269e-06 8.14987e-05 0.000117078 2.07534e-05 2.34408e-05 3.0927e-05 6.77622e-05 0.000909177 7.74006e-06 1.01582e-05 7.84751e-06 6.81924e-05 0.000414737 0.000245394 0.00038276 0.000406156 2.43636e-05 0.000494062 0.00105706 0.000157954 1.21215e-05 0.000482441 3.11636e-05 2.07156e-05 1.50248e-05 0.00010236 0.000317075 0.000831856 0.000144514 0.000514943 1.00379e-05 0.000288957 0.000244595 0.000168126 0.00090927 6.53938e-06 0.000155304 6.56698e-05 1.05623e-05 0.00023335 0.000426363 0.000424545 3.18023e-05 1.19989e-05 0.000524 9.01857e-05 0.000200593 0.000148113 1.30743e-05 4.08093e-05 6.7225e-06 8.74115e-05 5.42545e-06 0.000429921 1.06168e-05 6.70974e-05 0.000427438 5.17719e-05 0.000181111 5.91581e-05 0.000115828 8.33154e-06 1.15673e-05 1.83656e-05 2.01247e-05 1.7721e-05 0.000256222 1.17255e-05 0.000115093 0.000206282 3.56755e-06 6.82033e-05 1.18454e-05 0.000813961 1.2201e-05 0.000462539 4.79648e-05 3.65785e-05 7.5761e-05 9.97847e-05 1.71864e-05 5.55015e-05 0.000135788 8.89925e-05 5.06408e-06 0.000918906 0.000733973 2.12351e-05 6.23973e-05 0.000183734 0.000240556 0.000203305 5.1459e-05 0.000418971 6.94345e-06 0.000145645 0.000102718 0.000150373 0.000490753 0.000343673 1.48929e-05 0.000118255 0.000103024 9.49118e-05 0.000105956 0.000167934 0.000110368 7.41309e-05 0.000480217 0.000499987 0.000169521 0.792799 0.000284742 0.000909033 3.26491e-05 0.000694113 2.46545e-05 0.000399942 6.09328e-06 0.000107664 0.000402963 6.20868e-05 0.000450405 6.87378e-05 0.000515452 7.4971e-05 1.40263e-05 0.000338398 0.000401721 7.18698e-05 0.000692238 0.000309752 3.27841e-05 0.000169135 0.000133206 0.00026532 6.35825e-06 0.000156723 3.96775e-05 3.53393e-05 0.000801873 4.17342e-05 1.32879e-05 0.000202045 6.9276e-05 0.000411761 5.41274e-06 1.60329e-05 0.000250381 5.20615e-06 0.000122651 1.14727e-05 0.000146327 0.000662192 5.55116e-06 3.08803e-06 0.0006519 0.000158076 5.1528e-05 0.000316229 0.000177837 7.65482e-05 7.76709e-06 0.000130908 0.00014862 0.000755036 0.000112977 1.12566e-05 0.000571324 0.000416872 0.000660159 0.000515032 0.000407208 0.000256466 0.000377206 0.000384815 1.19999e-05 9.99535e-06 0.000277072 1.94426e-05 6.59508e-06 1.54628e-05 1.83928e-05 0.000119304 1.26031e-05 0.000194837 7.95475e-06 0.00033207 1.09962e-05 0.000495476 6.24241e-06 0.000763823 0.000435435 8.36637e-06 7.6046e-06 0.00040282 0.000742017 0.000147206 0.000556154 0.000466599 0.000672401 0.000470294 5.10112e-05 3.15229e-06 1.15161e-05 0.00130918 1.69672e-05 6.77051e-06 2.10265e-05 0.000494374 0.000211292 7.1165e-05 0.000403442 1.07742e-05 0.00010736 0.000127482 2.86855e-05 0.000401766 0.000340713 0.000126823 2.54931e-05 0.000113138 1.35506e-05 0.00041307 3.64405e-06 0.000681593 1.46854e-05 0.000106243 4.32099e-06 8.57288e-05 4.6902e-06 0.000222124 0.000502201 6.74165e-06 0.000406857 2.46896e-05 6.87608e-05 0.000593456 6.39128e-05 1.55859e-05 4.73856e-05 0.00013129 1.12138e-05 5.48564e-05 1.21265e-05 0.000346161 0.000113765 0.000402262 7.12626e-06 1.34827e-05 1.37023e-05 0.00193575 0.000123213 1.36556e-05 0.000116881 9.30087e-06 1.26904e-05 4.62619e-05 1.26842e-05 0.000404319 2.21729e-05 4.50484e-05 3.87653e-06 0.000124602 0.000636646 1.11951e-05 0.000155168 6.43774e-06 1.3759e-05 0.000261833 0.000119288 5.12245e-06 0.000879653 0.000888699 0.000159717 0.000257907 0.000450651 0.000557957 0.000496423 0.000866796 8.47546e-05 0.000349693 0.000216265 0.000341702 1.61633e-05 0.000487816 0.00035162 8.53754e-05 5.61817e-06 0.00200186 5.25793e-05 2.36268e-05 1.00291e-05 6.99912e-05 1.47174e-05 0.000900185 0.000564474 0.000153563 5.31776e-05 0.000628181 9.35015e-05 2.04653e-05 0.000450677 1.03894e-05 5.02707e-05 0.000397412 0.000193502 9.16376e-06 0.000245544 2.52054e-05 0.00140003 0.00017645 1.68488e-05 5.60655e-05 0.000149337 1.20268e-05 3.20905e-05 0.000146467 0.000605725 8.64218e-05 0.000271045 1.40316e-05 0.000447826 0.000152737 5.25795e-05 2.88407e-05 2.21115e-05 0.00084112 9.98376e-06 0.000645862 1.15056e-05 0.000308298 5.33533e-05 4.87396e-05 3.51512e-05 0.000254574 0.000122451 3.91042e-05 9.78906e-05 3.72758e-05 2.36341e-05 0.000251928 0.000413107 0.000557263 0.000550084 0.000627151 8.90913e-06 7.94684e-06 9.60014e-05 0.000106719 1.54516e-05 0.000168545 0.000102233 1.68897e-05 0.000897951 0.000201371 6.62838e-06 0.000418544 7.48216e-06 3.788e-05 6.7858e-06 9.97262e-06 0.000119362 8.76456e-06 7.54371e-06 1.55749e-05 0.000211029 1.59264e-05 0.000163608 3.04963e-05 6.99416e-06 9.78148e-06 0.000371009 0.000586421 2.61943e-05 0.000237839 0.000113 1.36596e-05 0.000134938 4.23421e-05 1.78948e-05 1.72552e-05 5.59493e-05 2.13984e-05 0.000172904 0.000870936 1.8441e-05 8.06262e-05 6.40657e-05 0.000694942 5.19785e-06 7.26039e-05 0.000197651 9.53866e-06 0.000414122 0.000100228 0.00155487 0.000100874 8.49026e-06 0.000222174 0.000909464 0.000409265 1.1201e-05 2.38734e-05 0.000167578 0.000145099 0.000473655 0.00015777 0.000853561 0.000847538 0.000139186 0.00071212 1.26751e-05 5.69512e-05 8.74961e-05 1.57092e-05 0.000163319 6.43568e-06 0.000471492 5.18741e-06 0.000110709 2.95525e-06 9.19316e-05 7.05757e-05 1.76879e-05 0.00049494 1.52233e-05 0.000448665 0.00020128 0.000115442 0.00040547 0.000887627 7.59397e-05 8.8856e-06 2.35865e-05 0.000155508 0.00037466 3.81002e-05 0.000807154 1.96799e-05 1.02167e-05 0.00100499 0.000148182 0.000202436 3.29143e-05 1.19685e-05 5.01303e-05 0.000121224 7.84093e-06 9.84123e-05 1.94516e-05 0.000365493 0.000116717 0.000103843 1.50267e-05 1.20648e-05 9.48841e-06 4.97287e-05 1.62793e-05 1.80822e-05 0.000504615 0.0004045 0.000504133 4.79365e-05 1.7456e-05 1.38775e-05 4.86779e-06 0.00116017 5.41025e-05 0.000474886 0.00015454 1.30505e-05 0.000539681 3.93122e-06 2.06887e-05 0.000953077 5.20287e-05 0.000153331 5.10917e-05 0.000488418 0.000606959 0.000636454 4.94663e-05 0.00029808 0.00019543 8.4038e-05 0.000703791 0.00047529 2.5941e-05 9.52025e-06 0.000290432 0.000487976 8.94573e-06 0.000253514 0.000137498 0.000343899 2.9204e-05 1.23425e-05 0.000277881 5.88383e-05 0.000524534 6.04179e-06 1.014e-05 9.39166e-05 5.54648e-05 0.000127544 6.42314e-05 0.000121547 1.2025e-05 0.000431297 9.59445e-06 4.13458e-05 0.000325795 0.000121841 1.79967e-05 0.000140391 0.000260469 0.00016222 3.87616e-05 1.11719e-05 0.000426812 1.63267e-05 0.000402144 4.93287e-05 0.000285378 0.00101628 3.92351e-05 0.000375938 0.000243804 3.72327e-05 0.000410692 0.000403036 0.000103146 2.76897e-06 1.96168e-05 2.76443e-05 8.95419e-06 0.000534423 0.000418026 0.000802448 0.000404517 1.21645e-05 1.82487e-05 2.9111e-05 3.17281e-06 5.37453e-05 1.01636e-05 0.000533251 0.000333746 1.17894e-05 7.28359e-06 7.88321e-06 0.000938242 0.000224055 0.000198084 8.6867e-05 0.000107762 0.000441477 0.000517134 0.000397924 0.000107769 1.72216e-05 8.29315e-05 0.000255708 4.35255e-05 5.63046e-06 0.000125325 0.000209127 0.00115987 6.56896e-06 0.000178393 1.25834e-05 1.17225e-05 0.000856696 0.000119746 0.000660053 7.48746e-06 6.94097e-05 0.000570108 9.94934e-05 7.43294e-06 7.22144e-06 0.000243296 5.33988e-05 4.04621e-06 0.000749931 0.000839096 1.10352e-05 2.33247e-05 0.000406241 0.000109265 0.000402585 2.14746e-05 0.000128052 0.000392712 1.42744e-05 7.05181e-06 9.57896e-06 0.000519257 0.00100168 0.000251827 8.39711e-06 0.000115449 0.000814882 5.26676e-05 1.18464e-05 4.0485e-05 3.10284e-05 1.65619e-05 0.000413138 1.92406e-05 5.46876e-05 0.000152223 1.66959e-05 7.33693e-05 2.38705e-05 1.80335e-05 1.83817e-05 0.000308632 5.89631e-05 0.000151434 6.94924e-06 8.40391e-06 5.40031e-06 5.06044e-05 7.15372e-06 0.00014869 0.000145723 1.04083e-05 0.000847671 1.41306e-05 9.23183e-06 7.89027e-06 0.000159088 0.000181523 6.04899e-05 0.000804393 0.000232025 5.60059e-06 7.17899e-05 0.000532271 0.000403513 6.17298e-06 0.000398228 2.94327e-05 3.9697e-05 0.000606499 0.000888888 2.771e-05 2.28826e-05 0.000582726 1.08932e-05 8.96057e-05 0.00023494 9.36553e-06 4.33478e-05 0.000804035 0.00013065 0.000124794 0.000232407 0.000156273 6.5123e-06 8.48862e-05 0.000282859 1.3333e-05 0.000583682 0.000478178 0.000634904 1.58907e-05 0.00045032 0.000819758 7.5622e-06 0.000653822 0.000299129 4.52435e-05 3.08766e-05 8.58069e-05 0.000196895 5.66239e-06 9.20652e-06 0.000638843 4.3879e-06 0.000500038 0.000217681 0.000110911 0.000505539 6.62416e-06 1.34511e-05 4.60543e-06 3.42663e-06 8.01271e-06 1.13467e-05 3.59139e-06 0.000769985 1.61847e-05 8.01313e-05 6.63052e-05 0.000217261 1.81393e-05 1.20894e-05 1.38427e-05 0.000504527 7.32782e-06 0.000153149 0.000402963 0.000646373 0.000171918 7.37924e-06 1.68405e-05 8.30335e-06 4.70548e-06 6.17072e-05 1.38455e-05 6.24504e-05 2.09761e-05 0.000410224 0.000248745 1.49411e-05 0.00040734 0.000711226 0.000266737 0.000210273 0.000213876 0.000123705 0.00041178 8.76439e-06 3.2094e-06 0.00011196 0.000120453 0.000469034 0.000885041 5.01103e-05 0.000364084 0.000104016 0.000431857 3.49901e-05 3.32793e-05 0.000219485 0.000167941 1.28554e-05 8.10342e-05 8.4715e-06 0.000149644 0.000497323 7.62507e-06 2.24927e-05 4.00779e-06 0.000428542 0.00053056 1.13201e-05 0.000258012 0.000154265 8.09893e-06 6.16135e-06 0.00040125 0.000267185 0.00019107 0.000103742 7.32621e-06 2.29571e-05 1.73754e-05 2.25474e-05 5.14692e-05 3.92058e-05 1.40603e-05 0.000742609 0.000140238 8.44492e-06 1.52815e-05 0.000697114 1.38042e-05 0.000448175 0.000717738 0.00047213 0.000224955 0.000186073 6.47136e-05 9.25215e-06 0.000552705 0.000126314 0.000147736 0.000148604 9.11946e-05 0.00048378 1.32663e-05 0.00047131 2.32678e-05 0.000437068 9.72784e-05 3.46158e-05 3.39811e-05 0.00134599 0.000202389 2.04811e-05 0.000924147 0.000490775 0.000705966 8.10533e-06 1.01499e-05 5.52743e-06 9.11212e-06 0.00055761 1.46813e-05 4.16606e-05 0.000412862 1.9921e-05 4.59771e-05 2.44282e-05 1.84295e-05 8.11415e-06 5.18018e-06 8.95355e-05 0.000409531 0.000277241 2.35624e-05 7.01775e-05 6.63028e-06 2.73147e-05 1.77484e-05 9.53708e-06 0.00030074 0.000505056 7.32444e-06 0.000162562 0.000673776 7.6306e-06 2.07765e-05 0.000148022 0.000366273 0.000444533 7.24482e-05 4.82297e-05 0.000424466 0.000228637 0.000178736 2.93505e-05 0.000162883 1.90014e-05 2.10335e-05 9.67485e-05 8.72452e-05 2.08282e-06 0.000422084 9.71843e-05 0.000116687 6.69242e-06 2.96311e-05 
3.68423e-05 9.01958e-05 0.000588306 8.87905e-05 4.36028e-06 0.000142634 2.09632e-05 5.41756e-05 5.6103e-05 1.0084e-05 9.3656e-05 9.56541e-05 0.000171056 2.96366e-06 3.01748e-05 0.000623904 0.000391298 4.66259e-05 0.000666342 7.09725e-06 0.000131053 1.20317e-05 2.49189e-05 0.000418274 3.14659e-06 0.000542195 0.00012828 0.000549408 2.99106e-05 0.000349961 4.59969e-05 0.000215277 5.0007e-05 0.000224512 2.16054e-05 8.65619e-05 0.000552354 1.82206e-05 1.46522e-05 1.59769e-05 4.99851e-05 0.000284744 6.12621e-05 0.000336219 0.000468191 8.39856e-06 4.37583e-05 7.61853e-06 0.000252727 3.44145e-05 0.000836118 0.000237685 4.21702e-05 1.3316e-05 5.54317e-05 4.37207e-05 0.000243549 4.95064e-05 5.91711e-05 0.000385067 0.000252508 0.000494506 0.000145488 1.2324e-05 0.000342277 0.000145042 0.000258325 0.000186603 8.75228e-05 1.86119e-05 7.02475e-06 3.68228e-06 0.000194152 0.000188192 0.00113068 3.16384e-05 0.000884437 0.000144159 0.000226791 0.000211835 0.000527329 5.8836e-05 6.03425e-05 2.899e-05 6.03072e-06 0.00047283 8.13217e-06 4.74273e-05 0.000344465 5.49468e-05 5.2593e-05 0.000791765 0.000262728 3.4815e-05 6.38821e-05 7.32342e-05 0.0010299 0.000172911 3.12133e-05 0.000242367 1.23298e-05 0.000424469 3.57239e-05 6.62994e-05 3.67478e-05 5.47447e-05 0.000149154 9.65577e-05 0.000167897 0.000197618 0.000163366 0.000163249 6.19461e-05 0.000216617 2.82733e-05 7.64206e-05 0.00105712 0.000407904 0.000387565 2.1576e-05 5.5928e-06 0.000279247 6.4525e-05 8.36067e-06 0.000106525 8.86639e-06 0.00037671 6.75619e-05 0.000208959 1.76339e-05 0.000167294 0.000975721 4.33485e-06 0.000400427 2.65841e-05 0.000233519 0.000306289 4.19844e-05 7.60723e-06 0.000399849 0.00025774 2.34601e-05 0.000219549 3.80951e-05 6.70974e-05 6.27641e-06 4.74183e-06 0.000159855 0.000226194 4.87578e-05 0.000499325 0.000448197 0.000436491 0.000450198 0.000177705 0.000456549 1.0543e-05 3.65356e-06 2.16111e-05 0.000414152 8.92533e-05 0.000186993 2.24402e-05 5.28854e-06 0.000535465 2.66197e-05 6.81261e-05 0.000142286 0.00226155 0.000402127 0.000555894 6.58711e-06 0.00028469 6.95028e-05 0.00016065 5.28039e-05 6.30131e-05 0.000345082 0.000212724 4.96862e-05 0.000403318 0.000116737 4.26356e-05 0.000469846 0.000413664 0.00010504 0.000136672 2.81627e-05 5.09666e-06 9.92878e-05 0.000159569 4.43951e-05 7.91403e-05 0.000407809 0.000456317 6.48384e-05 0.000360551 0.000165493 0.000332324 0.000162526 0.000519699 1.1162e-05 9.64709e-05 1.95002e-05 0.000128279 3.85414e-06 0.000442375 0.000331336 0.000166792 8.56899e-05 0.000249057 5.54625e-05 8.24406e-05 5.66978e-05 0.000623037 0.67799 0.000358095 7.40908e-05 1.02177e-05 0.000479049 4.93738e-05 0.000427773 0.000162806 2.10458e-05 0.000577762 0.000410391 5.51356e-05 3.09026e-06 0.000182515 9.38431e-05 0.000360547 0.000510318 8.89784e-06 1.58138e-05 2.88663e-05 3.73145e-05 9.58765e-05 7.95151e-05 0.000211326 6.32407e-05 6.9596e-05 0.000122775 8.57047e-05 0.000281949 1.04219e-05 3.14206e-06 0.00010299 0.000350946 0.000124671 0.000131162 0.000553015 0.000303137 3.93967e-05 2.07111e-05 0.000197365 2.30031e-05 4.01726e-05 0.00018414 0.000535726 0.000101989 0.000197508 3.33519e-05 0.000167776 9.6449e-05 0.0481982 0.000227079 0.000427819 0.000225884 0.000239759 0.00038558 0.000365822 5.79735e-05 7.75184e-05 2.79663e-05 0.000100222 0.00016935 0.000483158 0.000616637 0.000314299 7.02656e-06 0.00046566 0.000179809 0.000141397 8.14774e-05 4.16702e-05 6.85367e-05 4.906e-05 2.23586e-05 4.82052e-05 2.19558e-06 0.000162135 4.38903e-05 0.000104306 5.89947e-05 7.4949e-06 0.000364025 0.000303451 8.94747e-05 4.12841e-05 7.9949e-05 0.000344357 1.38053e-05 4.38167e-05 4.74446e-05 2.55867e-05 7.46503e-05 0.000123143 3.25602e-06 3.3244e-06 2.78113e-05 0.000241457 0.000352637 7.40211e-05 0.000258667 0.000433173 0.000431717 0.00010796 0.000250228 4.01199e-05 0.000368251 0.000413962 0.000389752 0.0005465 0.000678819 7.87828e-05 6.9614e-05 1.36147e-05 0.000137153 6.50444e-05 1.23237e-05 2.29333e-05 0.000592869 0.000208735 0.000403207 1.5313e-05 0.000343842 0.000124688 9.06877e-06 0.000554277 8.37106e-06 0.000449976 0.00033425 0.000639353 4.82937e-06 0.000137211 0.000173488 0.000134537 3.51524e-05 2.87598e-05 7.59592e-05 0.0002885 0.000314395 2.85229e-05 8.43736e-05 0.000330858 0.000138965 5.73056e-06 9.94237e-06 0.000143847 9.95724e-06 0.000180548 0.000466164 0.000366082 4.23577e-05 0.000368086 0.000165928 0.000744552 7.32736e-05 0.000209589 1.17028e-05 5.1108e-05 0.000329643 1.9576e-05 1.991e-05 4.59993e-05 9.60088e-06 0.00021794 0.000570839 6.79562e-05 1.57757e-05 2.54069e-05 1.43065e-05 5.24493e-05 4.21131e-05 1.66962e-05 0.00045256 0.000231578 0.000117928 1.80347e-05 5.28465e-05 0.00010446 0.000416897 2.31596e-05 2.65789e-05 0.000613512 0.000348065 9.42651e-06 0.000247781 0.000261725 0.000125088 8.75819e-05 1.20428e-05 1.68486e-05 3.99294e-05 3.11534e-05 0.000629976 0.000484575 0.000164259 6.84635e-05 5.40692e-05 2.52754e-05 4.80887e-05 0.000151048 1.15291e-05 8.29494e-06 5.50151e-06 0.000408059 0.000317521 0.000346035 0.000442683 7.99157e-05 2.64422e-05 0.000492003 0.00018926 4.01685e-06 4.56959e-05 5.61073e-05 0.000268402 0.000153169 0.000268516 0.000177178 0.000108975 9.65431e-05 8.63399e-05 0.000360074 0.000110146 0.000267421 9.69363e-06 0.000175613 0.000385813 0.000399518 3.66539e-06 0.000163462 0.000103804 8.50244e-05 4.11289e-06 6.00972e-05 0.000227355 0.000183469 0.000113231 0.00028981 0.000268537 8.31476e-05 0.00052151 0.0790303 0.000213454 8.71362e-05 0.000413059 2.89861e-05 7.29914e-05 0.000343677 0.000236302 1.2233e-05 0.000947338 0.000367383 0.000586618 0.000669392 0.000388492 5.97842e-06 0.000132165 0.000171062 0.000126788 6.24264e-05 7.93086e-05 0.000102415 0.000155546 0.000452832 1.69553e-05 0.000163224 1.91496e-05 0.000657576 0.000124416 0.000146734 0.000129817 6.42528e-05 6.14548e-05 4.54843e-05 0.000181487 0.000140813 0.000168003 0.000248112 4.84115e-06 3.00126e-05 0.000606919 5.30888e-05 0.000572497 0.000304906 5.12419e-05 9.56041e-05 0.000484414 8.35953e-06 8.43034e-05 0.000682988 6.30647e-05 0.000312631 0.000225332 0.00011136 5.10182e-05 0.00031794 6.21625e-05 0.000288658 5.8792e-05 0.00103217 0.000414283 4.50377e-05 0.000614429 0.00123745 0.000149023 8.0217e-05 0.000364668 0.000105258 0.000147672 1.92114e-05 8.48309e-06 0.000187972 0.000185543 3.1157e-05 3.12234e-05 0.00072088 8.78316e-05 0.00160823 0.00044852 4.23938e-06 1.14851e-05 3.06335e-05 0.000168478 6.06887e-05 5.78691e-05 0.000375551 0.00016262 8.95604e-05 7.58821e-05 0.000120632 2.5774e-06 0.000427692 2.54352e-05 8.63076e-06 0.00011036 0.000236842 0.000385858 0.000159309 7.16942e-06 0.00018341 2.69522e-05 0.000132506 0.0001216 8.31654e-06 5.81906e-05 0.000298181 5.46011e-05 0.00014747 0.000382962 9.57392e-05 2.37911e-05 0.000136913 8.46152e-06 0.000363027 0.000240799 3.60812e-05 0.000711481 5.30142e-06 0.000430425 0.000102737 0.000126082 0.000341771 0.00013365 8.99497e-05 2.50655e-05 0.000134905 7.53019e-05 3.82611e-05 0.000503468 6.88183e-05 3.42852e-05 3.02902e-05 0.000376892 0.000418006 0.000145985 0.000405054 2.60209e-05 0.000564131 8.21546e-05 0.00011366 0.000118955 5.44228e-05 0.000126215 6.75939e-05 0.000218608 6.38988e-05 0.000475027 1.91148e-05 6.0199e-05 0.000419801 9.13215e-06 0.000486129 0.000178286 2.87887e-05 7.07675e-05 8.76674e-06 6.23419e-05 0.000125832 8.23749e-06 0.000138994 0.000390484 2.72919e-05 0.000535655 0.000131618 1.13877e-05 9.68772e-05 1.75939e-05 7.1116e-05 0.00019489 0.000131909 0.000371618 4.52717e-05 0.000404715 2.7553e-06 0.000264162 0.000580361 7.34593e-06 0.000212524 8.80683e-05 0.000362286 0.000111177 8.1903e-05 0.000107665 0.000108935 4.12054e-05 6.86099e-06 0.000663092 3.92486e-05 5.79301e-05 0.000129128 0.000215171 0.000376651 0.000114713 9.2045e-06 0.000153624 0.000283185 0.000128961 8.69194e-05 1.63928e-05 8.15702e-06 0.000220369 0.00101586 6.58175e-06 0.000352518 0.00121714 0.00018847 5.03258e-06 0.000381668 2.58499e-05 0.00010757 0.000120797 0.000110809 1.70261e-05 2.32628e-05 5.59987e-06 0.000434081 0.000110257 0.000681171 0.000150782 0.000348493 0.000390431 4.08565e-06 0.00036207 9.58416e-05 0.000481812 0.00016585 5.72196e-05 1.24654e-05 7.02746e-05 0.000103827 0.000199659 0.000112165 3.05805e-06 2.45578e-06 8.08973e-05 4.92518e-05 8.78533e-05 5.86878e-05 0.000123585 5.3174e-05 0.000448637 5.18693e-05 0.0001081 4.24864e-05 8.11473e-06 9.09637e-05 3.21466e-06 0.00015748 0.000409713 0.00035108 7.5535e-05 2.08672e-05 0.000426305 6.0018e-05 2.41283e-05 0.000178576 0.00012781 7.10702e-05 0.00032567 2.70169e-05 0.000360711 1.34969e-05 0.000292501 4.30004e-06 4.82564e-05 2.09369e-05 8.31518e-05 0.000110537 2.78007e-05 0.00033876 8.33205e-05 3.93164e-05 0.000439058 9.07738e-06 0.000401383 0.000132738 1.51744e-05 2.60014e-05 7.43044e-05 4.66897e-05 0.00026795 0.00035459 0.000283631 5.84138e-05 5.56691e-05 4.34639e-05 7.49195e-06 9.0133e-06 5.33203e-06 4.22191e-05 0.000171292 3.36044e-05 0.000112383 2.06045e-05 1.97475e-05 4.31731e-05 3.04548e-05 3.83202e-05 6.81652e-05 0.000168172 0.000591599 3.24465e-05 0.000553453 9.38195e-05 3.37629e-05 0.000143106 0.000132147 1.88731e-05 9.07353e-06 0.000125662 1.14712e-05 0.000475763 7.7351e-05 0.000211591 0.000500802 0.000434389 6.76234e-06 0.000175835 9.06027e-05 7.81103e-05 1.252e-05 0.0001467 3.19632e-05 0.000359905 0.000208595 0.00029274 1.00614e-05 0.000242622 0.00239457 0.000394154 1.06099e-05 9.35048e-06 0.00035661 0.000357575 2.64577e-05 1.55071e-05 7.16083e-05 0.000361758 1.64721e-05 0.000766042 0.000477042 0.00036832 4.97308e-06 0.000151239 9.04656e-05 0.000153961 4.59665e-05 0.00102281 4.74357e-06 5.46232e-05 0.000196317 6.82248e-06 0.000131399 0.00035293 4.55132e-05 5.07626e-06 5.85675e-05 2.36899e-05 0.00161987 0.0001358 2.09501e-05 0.000407445 2.96977e-05 0.000346491 4.30615e-05 0.00022751 0.000698188 5.58113e-05 0.000394774 0.000340692 0.000206996 0.000434616 0.000202527 2.94675e-06 0.00051371 0.000348305 0.000680528 1.2242e-05 4.13347e-05 4.42726e-05 2.5795e-05 2.71895e-06 0.000778788 6.22991e-05 2.14322e-05 6.83058e-05 6.04232e-06 0.000375329 0.000397974 4.31827e-05 0.000133128 5.12879e-05 0.000343542 3.52072e-05 0.000481569 0.00038355 5.26303e-05 0.000294349 0.000147165 0.00189952 8.5825e-05 0.000111306 0.000110528 0.000380227 7.03056e-05 5.81466e-05 2.53851e-05 0.000122925 7.41262e-05 0.00036462 6.71287e-05 0.000135746 0.000119249 0.000505061 0.000180825 2.98627e-05 0.000498724 7.51239e-05 3.09768e-05 0.00035452 0.000250344 0.000339083 0.000123316 7.0388e-05 4.08457e-05 5.30789e-06 0.000449505 0.000462469 2.85765e-06 4.3276e-05 5.39125e-05 0.000147052 3.24459e-06 5.03062e-05 0.000403985 6.87587e-06 0.00018221 0.000128496 4.97022e-05 0.00117145 0.000690965 8.67464e-05 0.00043834 0.000369375 4.7499e-06 5.08193e-06 6.66099e-06 0.000496114 2.77669e-05 0.000528224 0.000729051 0.000170828 6.17961e-06 3.214e-05 0.000168001 0.00028881 9.85582e-05 3.22828e-05 0.00041954 5.86492e-05 1.07889e-05 0.000101538 0.000442579 1.91461e-05 9.091e-05 4.93605e-05 7.84593e-06 3.43315e-05 1.51928e-05 0.000115106 1.46025e-05 0.000110396 8.08056e-06 0.000662537 0.000244877 7.51001e-05 0.000369562 2.1893e-05 0.000261206 0.000342753 0.000361801 0.000161559 0.000219434 0.000190401 1.26829e-05 0.000492501 0.000405035 0.00020144 7.79273e-05 0.000174775 0.000149688 0.000351775 0.000147268 8.97054e-05 0.000190413 6.68439e-05 3.36144e-05 1.69525e-05 0.000383302 0.000346164 0.000197361 0.000433706 1.23755e-05 0.000153158 3.62831e-05 6.86436e-05 2.22949e-05 9.44665e-05 3.90975e-06 5.78934e-05 4.59727e-05 0.000179821 0.000122156 0.000263106 0.00102583 0.000540705 1.28277e-05 5.41319e-05 6.65773e-05 5.67887e-05 0.00037038 0.00056579 4.56781e-05 0.0017068 0.000377107 0.000209917 0.000122964 3.69801e-05 2.9768e-05 0.000552904 9.04348e-05 0.000190207 7.79667e-05 9.90283e-05 3.66329e-05 0.000343078 0.00014018 2.80149e-05 0.0003973 4.07847e-06 0.000133713 5.99878e-06 2.90717e-05 3.96428e-05 0.000852318 1.75593e-05 0.000347898 
0.000254912 0.000295448 0.000975087 0.000234021 5.42592e-06 0.000319732 4.30469e-06 2.25665e-05 0.000276718 2.83983e-05 0.000184101 0.000388027 7.21316e-05 2.37737e-06 0.0003443 0.0001895 0.000404452 0.000250292 8.44928e-05 4.56704e-06 0.000576706 3.3802e-06 6.88759e-06 5.41804e-06 3.33663e-06 0.000166717 2.17846e-05 4.33343e-06 5.94246e-05 8.16529e-05 6.52302e-06 0.000295469 0.000232427 8.56383e-05 5.17911e-06 0.000422273 0.000135653 3.05881e-05 5.69218e-06 6.26544e-05 2.2248e-05 0.000269301 0.00031999 1.02991e-05 0.000444376 4.77878e-06 0.000281323 5.61526e-05 6.94584e-06 0.00020205 0.000248756 0.000522757 0.000194251 5.60747e-06 0.000291394 4.59952e-06 7.28912e-05 0.000309043 0.000142071 0.000707531 0.000503857 0.000483524 6.33279e-05 6.39875e-06 0.000139028 0.000442825 0.000432054 0.000115601 3.59945e-06 9.39432e-05 3.60096e-05 4.92093e-06 0.000162709 5.50941e-05 0.000381854 0.000194719 0.000462051 3.35886e-05 9.96557e-06 0.000587014 0.000310938 0.000279451 2.34974e-05 6.48502e-06 3.23384e-06 0.000160577 4.43732e-05 6.37204e-05 2.0437e-05 0.000294776 0.000234751 0.000184936 0.000458122 0.000127306 1.27273e-05 0.000312672 0.000423527 5.99781e-05 0.000147536 3.95312e-05 8.37845e-05 0.000251257 5.83859e-05 6.8763e-05 0.000237651 0.000373274 0.000293488 3.3999e-06 0.000276884 0.000194978 1.00143e-05 0.000298294 0.000138225 0.000231918 5.33881e-06 0.000295521 0.000640854 6.38123e-05 0.000211468 0.000207304 1.38654e-05 0.000484439 0.000231944 3.21941e-06 4.76212e-05 1.91776e-06 2.43888e-06 2.24529e-05 9.2631e-05 0.000233688 2.53639e-05 4.89537e-05 3.2003e-06 0.000102333 2.53981e-05 0.00016442 0.000303817 0.000297878 0.000119463 0.000322629 0.000459996 8.28757e-05 1.12688e-05 7.68167e-06 1.08391e-05 4.59897e-05 0.000187433 0.000361357 3.64974e-05 4.2152e-06 2.04517e-05 0.000479116 0.000231852 6.85653e-06 6.14191e-05 0.000582271 2.45786e-05 1.37759e-05 6.98815e-05 7.37153e-05 0.000197404 6.52004e-06 7.7052e-06 7.12939e-05 0.000202374 0.000224831 5.38807e-05 0.000134028 0.000845954 4.72884e-05 0.00067412 8.3508e-06 0.000273493 0.000279549 0.000213265 5.0391e-06 0.000111821 3.11883e-06 0.000397076 6.78109e-06 0.000649969 5.47673e-05 0.000391248 0.000557149 5.51394e-05 0.000304275 3.54861e-05 0.000611427 5.83792e-06 6.84629e-06 8.38115e-05 8.71582e-05 0.000322326 4.60359e-05 0.00086691 0.000240004 9.01004e-05 0.000665643 4.25092e-05 6.35593e-05 0.000442975 4.53159e-05 0.000505933 5.83456e-05 4.81301e-05 2.67235e-05 0.000785815 3.19123e-05 2.31832e-05 0.000418776 0.000702361 0.000231654 0.00025019 0.000121024 0.000688499 8.81783e-06 1.04473e-05 4.12164e-06 8.53795e-06 2.38889e-05 0.000248602 0.000403884 0.00014062 3.00901e-06 5.26014e-05 0.000131047 0.000407167 3.0886e-06 0.000164384 6.51543e-06 0.000223181 0.000156985 0.000157531 1.04842e-05 5.4853e-05 2.96565e-05 0.000463638 0.000232116 0.000331393 0.000196327 0.000138014 7.02021e-05 0.000184767 0.000404281 5.83827e-06 4.35509e-06 0.000424078 5.86103e-06 0.000216042 6.11306e-05 2.51966e-05 0.000296998 2.62559e-05 0.000194191 0.000140432 4.2352e-05 0.000185763 0.000268451 0.000203847 9.13174e-05 0.000767784 0.000197522 0.00026064 5.10718e-05 0.374678 0.000281062 0.000410835 0.000145471 0.00017274 0.000240938 0.000193358 5.0556e-06 5.98697e-05 0.000240658 0.000382401 0.000209339 1.39072e-05 0.000807294 6.01063e-05 3.3219e-05 0.000200174 0.000195821 0.000704176 0.000328828 0.00032066 1.00639e-05 0.000126674 7.01427e-06 0.000203169 3.98024e-06 0.000142106 0.000122114 0.000149473 0.0002514 8.71766e-05 8.29577e-06 6.23608e-05 8.18862e-05 0.000202909 0.000231454 0.000422735 0.000308391 1.12161e-05 0.000380495 1.03757e-05 0.00019338 0.000289617 6.06632e-06 3.11398e-06 0.000498607 4.94619e-06 6.59719e-05 0.000111747 0.000214904 9.58103e-05 9.30446e-05 0.000258939 6.6457e-05 0.000287816 6.69013e-05 8.32233e-06 0.000254764 0.000195588 0.000504983 0.0004204 0.00043038 3.20214e-05 0.000194171 0.000351176 1.73321e-05 4.6129e-06 7.54822e-05 0.000466856 5.27749e-06 4.03247e-06 5.86941e-06 2.40593e-05 9.54352e-06 0.000375416 1.50009e-05 0.000504059 0.000306684 0.000430363 7.9626e-06 0.000253444 0.000291487 0.000583042 6.38789e-06 0.000196688 3.15537e-05 0.000295579 0.000388541 0.000194864 0.000194681 0.000403088 0.000192213 8.4468e-05 4.94786e-06 0.00076777 8.61345e-05 0.00032695 9.97437e-06 0.000236215 0.000107593 6.06793e-06 0.000233071 0.000171803 8.07745e-05 0.000136141 1.75392e-05 0.000192374 9.76363e-06 9.5575e-05 0.000106632 0.000308465 1.13879e-05 0.000242828 0.000154163 0.000483812 2.58006e-05 6.4923e-06 2.6745e-06 7.5699e-05 0.000232289 0.000104676 0.000236935 9.79485e-05 0.000368585 1.55785e-05 0.000230484 0.000221474 9.25941e-05 6.562e-05 7.64615e-05 0.000186837 3.39825e-05 0.000302626 9.16083e-06 0.000347414 2.0643e-05 0.000112261 4.41716e-06 7.47987e-06 2.93157e-05 0.000330115 0.000528087 2.63002e-05 0.000272397 9.19724e-05 0.000232443 3.73369e-06 0.0002401 0.000241607 3.64235e-05 7.63631e-06 3.00705e-06 0.000234576 8.36089e-05 1.20812e-05 0.000306486 1.14405e-05 0.000155453 0.000244462 0.000118364 7.73146e-06 0.000143985 0.000343648 0.00039352 0.000175953 0.000275447 0.000494339 0.000261408 0.000626774 0.000270816 7.79363e-05 0.000643403 0.000491032 3.05993e-06 0.000274176 0.000236743 0.000122354 5.99107e-05 0.000667399 4.11407e-05 2.5808e-05 6.26072e-06 0.000233576 1.4883e-05 5.39542e-05 3.10651e-05 4.96177e-06 7.19412e-05 0.000254552 3.43638e-05 0.452217 0.000209922 0.00045923 0.000168591 0.000194792 4.02157e-05 7.1308e-06 0.000310865 0.000101796 0.000254171 7.33897e-06 0.000357738 1.31139e-05 0.000291955 2.88845e-06 0.000282864 0.000205169 0.000308936 0.000411369 0.000282621 9.09856e-06 0.000271807 5.81055e-05 5.37427e-06 0.000313631 4.8558e-05 0.000101921 4.61309e-05 0.000215821 1.23641e-05 0.000413447 0.000162725 0.000229015 7.77381e-05 3.78975e-05 0.000156275 1.39058e-05 5.65605e-05 6.53403e-05 7.55613e-06 0.000246874 0.000245457 0.000259023 0.000208952 0.000203912 7.17404e-06 6.71823e-05 4.28278e-05 2.85675e-05 8.01919e-06 0.000236256 1.7755e-05 0.000342376 0.000423159 3.47321e-05 2.1441e-05 0.000203759 0.000285435 5.80455e-05 4.58166e-05 0.000235221 2.36234e-05 0.000535478 0.000323241 2.08273e-05 4.76679e-06 0.000229712 0.000157563 2.48165e-05 1.84535e-05 9.23395e-06 6.89811e-05 0.000305793 4.31357e-06 0.000288367 0.000327213 0.000542304 4.64531e-05 4.43692e-06 4.05893e-05 3.90021e-05 0.000301218 0.000102478 5.12998e-06 1.42952e-05 4.87603e-06 0.000234631 6.03565e-05 0.000348755 4.77181e-06 0.000235104 1.23957e-05 1.09234e-05 0.000196691 0.000296228 0.000210504 0.000472557 9.92219e-05 0.000334255 6.41331e-05 0.000384604 3.94629e-05 1.42149e-05 6.29837e-06 0.000436017 0.000226195 5.76438e-05 0.000344703 0.000389255 8.13502e-06 0.000454122 9.33493e-05 1.1486e-05 4.05564e-05 0.000123597 3.56294e-05 4.68436e-06 0.000297481 6.23652e-06 0.000304809 2.14635e-06 0.000103589 6.66338e-06 7.83534e-05 0.000288376 1.75405e-05 0.000251055 5.02119e-05 5.49239e-05 0.000304828 0.000429425 3.58461e-05 5.27465e-05 1.51645e-05 0.000159993 4.91542e-05 0.000354966 0.00055841 9.25824e-05 6.8687e-06 0.000482098 0.000183416 4.0111e-05 7.77996e-06 4.01957e-05 0.000151928 7.51925e-06 6.53659e-06 0.000165875 1.36299e-05 0.000484922 0.000302511 8.6016e-05 2.55922e-05 7.04127e-06 0.000288553 5.46058e-05 1.54854e-05 5.69589e-05 0.000241182 0.000196768 8.23829e-05 6.39882e-05 0.000434875 0.00023723 2.66752e-06 0.000427192 0.000276003 0.000308571 2.06543e-05 0.000243565 0.000274914 5.73798e-06 4.49555e-05 3.30915e-05 5.3458e-06 8.32273e-05 1.56521e-05 0.000191692 0.000592736 0.00019704 0.000102489 0.00041871 0.000110656 0.000215936 0.000303566 0.000196484 6.71923e-06 0.000232219 0.000129323 0.000199088 7.7309e-05 7.75947e-06 0.000383154 0.000239022 0.000142306 0.00013727 8.19123e-05 1.13868e-05 0.000302431 3.40975e-06 9.95537e-06 4.66097e-06 0.00020822 0.000525378 5.37144e-05 0.000213869 6.72957e-05 0.000241779 4.23833e-05 0.000398508 7.24645e-05 7.35509e-06 1.64533e-05 3.99758e-05 0.000149085 0.000198464 5.29331e-05 4.37608e-05 0.000251586 0.000133579 0.000193136 6.00132e-06 6.76895e-06 0.000606923 5.5343e-05 3.73481e-05 5.57564e-05 0.000232611 0.000424595 0.000445126 6.07924e-05 1.69588e-06 0.000130172 0.000371161 2.24638e-05 0.00019642 0.000261669 0.000384026 0.000192766 1.01969e-05 1.32105e-05 0.000227629 2.86469e-06 1.937e-05 4.73881e-06 0.000340672 0.000151965 2.94611e-05 0.00028354 0.000103924 0.000245596 0.000229779 9.7305e-05 0.00012685 4.7296e-05 0.000193374 0.000200491 0.000194325 0.000158243 1.91459e-05 3.86402e-05 0.000146046 0.000375153 4.8411e-06 9.30403e-05 0.000231781 0.000116827 1.23614e-05 4.59181e-05 2.91404e-05 1.27123e-05 5.85388e-06 0.000134127 0.000459451 0.00012301 3.36581e-06 0.000191812 8.78988e-06 0.000120549 4.49014e-05 5.77734e-05 4.15547e-05 4.85416e-06 0.000297951 0.000476975 3.18534e-05 8.64001e-05 0.000241663 8.17696e-05 7.05787e-06 1.07823e-05 1.84998e-05 1.15341e-05 0.000230714 3.37056e-05 4.76882e-05 0.000473869 0.000294924 2.74473e-05 8.2616e-06 0.000290153 0.000386742 0.000368802 4.17971e-05 0.000205564 3.95843e-05 8.82327e-06 9.0268e-06 1.52488e-05 3.84325e-05 7.13816e-05 2.7986e-05 0.00050267 0.000340818 5.59015e-06 0.000586007 0.000113642 0.000321747 9.15145e-06 8.47479e-06 7.26192e-05 5.85954e-06 0.000247892 0.00069218 0.000101616 0.000140054 0.00098698 0.000478472 1.06646e-05 6.67706e-06 0.0001198 0.000277366 4.90145e-05 5.61025e-06 0.000391155 7.81505e-05 8.31038e-05 1.45379e-05 4.31625e-06 0.000198846 3.07559e-05 5.95505e-05 9.63132e-06 1.27081e-05 0.000199833 3.12679e-05 6.99498e-06 0.000107786 0.000361386 0.000242461 7.45838e-05 8.93851e-05 0.000495171 8.29386e-06 0.000383368 1.83319e-05 7.34947e-05 7.22953e-05 3.46252e-06 0.000239075 2.6694e-05 0.000105401 0.000231139 0.000278449 0.000248236 4.94823e-05 3.08144e-06 6.36648e-05 0.000509895 8.51893e-06 7.56753e-06 0.000342414 0.000319261 5.40921e-05 1.26133e-05 1.25865e-05 0.000232384 0.000230516 0.000129846 4.27292e-06 0.000318946 0.000184039 6.65178e-05 0.000198528 7.98739e-06 0.000235325 8.75939e-06 0.000232931 0.00043633 8.59829e-05 2.8087e-06 0.000228811 0.000371346 9.64621e-05 0.000363431 5.0205e-06 0.000411691 0.00079104 0.000465038 0.00031881 0.000234674 7.03268e-05 0.000462784 0.000195714 1.53762e-05 0.000262522 0.00019282 5.54027e-05 1.27059e-05 3.76496e-06 6.34405e-06 0.0003879 9.50919e-05 0.000190645 0.000119853 6.74544e-06 0.000190831 7.36229e-05 0.000396373 2.0661e-05 0.000678343 3.86752e-06 0.000248164 5.67632e-06 4.74632e-05 8.22404e-05 3.83567e-06 0.000248637 0.000427161 0.000251176 6.29078e-05 0.000234692 0.000370075 0.000110278 9.16713e-06 0.00028342 1.04693e-05 6.63143e-05 0.000180615 1.09322e-05 0.000120843 0.000192538 0.000105714 6.10462e-06 2.6078e-06 0.000587529 0.000194346 4.35859e-05 3.66878e-05 0.000683138 4.8319e-06 5.4619e-05 0.000192934 0.000285946 8.70322e-05 7.76442e-05 3.56874e-05 0.000180407 0.000166087 0.000129249 0.000420541 0.0002535 0.000160775 9.44835e-05 0.00010242 6.64993e-05 1.33238e-05 0.000298903 4.60827e-05 0.000239174 0.000706427 0.000428793 1.68199e-05 4.28837e-05 0.000181959 5.17599e-06 0.000258602 0.000143786 4.21519e-06 3.07585e-05 0.000444313 0.000582153 7.98802e-06 0.000542873 0.000175491 0.000466503 3.36686e-05 8.18754e-05 0.000511588 0.000409598 0.000466625 7.04208e-05 0.000432642 0.000256408 0.000566508 5.65407e-05 0.000756349 4.52166e-06 9.88629e-06 0.000300961 2.30527e-05 0.000179903 0.000290746 0.000172318 7.61914e-06 0.000512727 3.35071e-05 0.00030876 0.000233794 3.8501e-05 0.000616701 3.84898e-05 6.46379e-05 0.000430434 2.35187e-05 0.000133866 2.20231e-05 8.27719e-06 0.000440092 0.000229436 0.000230067 0.00104858 0.000384981 7.61854e-06 0.000401312 0.000124632 0.000116162 0.000296692 0.000144181 0.000102987 0.00034772 0.000110993 1.56826e-05 4.8233e-05 0.000507075 8.63575e-05 1.82633e-05 6.04052e-05 6.6258e-06 1.31486e-05 0.000223401 5.68502e-06 0.000233258 3.04763e-06 0.000337389 
0.000525426 0.00033587 0.000312258 0.000361761 3.52733e-06 1.60194e-05 0.000445982 9.685e-06 0.000431109 1.48523e-05 0.000161624 0.000854194 0.000111081 6.0634e-05 0.000385829 0.000411129 0.000308981 2.67897e-05 1.95129e-05 8.08958e-05 2.94604e-05 6.81534e-06 1.13021e-05 0.000395242 1.2658e-05 0.000171622 0.00101065 1.79363e-05 5.60998e-06 5.48781e-05 9.23004e-06 0.000110521 0.000446336 0.000332868 5.64876e-06 1.94459e-05 0.000790773 0.000497342 0.763307 0.00018762 9.53175e-06 0.000496901 0.000401972 0.000499539 2.91757e-05 1.20168e-05 0.000497922 1.1282e-05 0.000151225 9.91555e-05 0.000933452 2.54961e-05 1.37681e-05 0.000391052 2.40293e-05 2.78576e-05 4.13816e-05 0.000217692 0.000373612 0.000456783 0.000329753 0.00036608 2.08207e-05 2.47966e-05 0.000394644 0.000281852 5.01381e-06 4.20735e-05 9.0668e-05 0.000114045 1.85995e-05 5.41696e-06 0.000199676 1.22423e-05 0.000404285 5.68233e-06 0.000254344 1.01619e-05 0.000887395 4.17262e-05 0.000168277 0.000406081 7.50767e-06 6.02504e-06 6.56118e-05 0.000210188 0.000373073 0.000579369 0.000452629 5.79237e-06 0.000144381 0.00104999 2.68442e-05 2.47273e-05 8.04642e-06 1.38778e-05 0.000175873 1.60021e-05 0.000750474 0.000181802 0.000205107 0.000566037 1.44855e-05 0.000391523 0.000633256 1.682e-05 0.000415811 7.81716e-06 4.71681e-05 3.88641e-06 3.07733e-05 0.000263312 3.77034e-05 1.10963e-05 4.71059e-06 0.000390759 0.000438043 0.00013561 0.000201276 1.98646e-05 0.000499118 0.000425848 2.14354e-05 0.00052609 3.29143e-05 8.7884e-06 1.11578e-05 5.75843e-06 2.51629e-05 2.20858e-05 0.000402845 0.000740118 5.77499e-06 0.000252751 1.24048e-05 0.000580195 2.13857e-05 1.29396e-05 0.000589647 8.29119e-05 0.000386045 4.56207e-05 0.000180767 9.41421e-05 0.000885094 8.49037e-05 0.00010627 6.1728e-05 1.33959e-05 0.000526252 1.16935e-05 0.000449913 0.000404198 1.5745e-05 0.00039778 0.000664638 1.1746e-05 9.8022e-06 6.41891e-06 2.56015e-05 0.000481402 1.30096e-05 8.06405e-06 6.3925e-06 6.02111e-05 7.54279e-06 7.23887e-06 2.791e-05 0.000950119 2.7798e-05 0.000163143 1.72971e-05 1.5342e-05 0.000126708 2.52008e-05 0.000539157 0.000488656 0.00123542 0.000100991 0.000603011 0.000215217 0.00042373 0.000220911 3.95142e-05 0.000728682 3.26785e-05 0.000562128 1.72274e-05 9.086e-06 0.000439942 0.000218627 5.53513e-05 0.000538232 0.000311302 0.000527627 1.98136e-05 0.000476674 1.36876e-05 0.000103381 0.000391075 0.00055227 1.7045e-05 3.81699e-05 3.71218e-06 6.06273e-05 4.52156e-06 2.43385e-05 7.92237e-06 0.00142153 1.33338e-05 0.00027593 0.000122366 3.95229e-05 7.40207e-05 0.000696674 0.0154101 2.76452e-05 5.86411e-06 6.58488e-06 0.00011995 2.81911e-05 0.000404368 0.000533187 0.000143208 0.000406515 0.000231089 4.78963e-06 3.65458e-06 0.00035006 0.000269509 0.000143496 0.00024854 0.000396172 0.000432867 0.00021827 0.000236555 0.000403252 0.000138196 3.74244e-05 0.000508644 0.000141589 1.15587e-05 2.31497e-05 0.000588164 0.000566919 3.13563e-06 1.54701e-05 1.81262e-05 2.01623e-05 1.93926e-05 3.62828e-05 0.000480038 0.000481663 6.09357e-06 3.62725e-05 0.000511317 0.00050473 6.04337e-05 0.00019434 9.42583e-05 0.000340503 0.000386789 5.83496e-06 5.23398e-06 0.000150843 0.000549325 0.000135538 1.82462e-05 0.000637225 0.000309586 1.32497e-05 0.000390999 1.10321e-05 0.000162205 0.000765439 3.69153e-05 7.65762e-05 0.000259665 3.32981e-05 3.62421e-06 0.000158085 2.09226e-05 0.000295609 1.24627e-05 8.45007e-06 1.58821e-05 4.00727e-05 1.69033e-05 0.000350489 7.92025e-06 0.000510182 0.000805637 0.000766846 0.000778431 0.000391446 1.1568e-05 5.67753e-05 0.000859707 4.64209e-05 1.17969e-05 0.000226173 0.00060784 6.9713e-06 2.10688e-05 0.000596404 0.000401509 0.000410169 0.000385024 3.52789e-06 1.4036e-05 0.000252561 2.23654e-05 0.00111515 4.89177e-06 2.12005e-05 8.06012e-05 4.23383e-05 0.000141617 0.000606359 4.65897e-05 2.12948e-05 2.61227e-05 4.07421e-05 0.000230878 1.56932e-05 1.12812e-05 0.000268854 0.000896999 1.23912e-05 7.18309e-06 0.00022314 7.76782e-05 2.72226e-05 1.23108e-05 0.000721737 1.29252e-05 7.19687e-05 6.51665e-05 0.000292156 0.000297605 0.000282638 2.7506e-05 0.000888523 0.000202379 0.000806623 3.56976e-05 3.57127e-05 3.58682e-05 0.000361264 0.000138312 2.80265e-05 3.4732e-05 0.000218539 0.00069715 1.63574e-05 5.07308e-05 5.40845e-06 0.000122312 1.092e-05 1.12801e-05 9.50367e-05 2.54645e-05 1.17929e-05 0.000408858 0.00039973 0.000124048 1.37754e-05 1.63672e-05 0.000393461 1.04689e-05 4.58791e-06 3.30206e-06 6.48067e-05 6.2717e-06 1.40142e-05 3.23313e-06 0.000255658 2.28715e-05 0.000173204 8.79426e-06 6.68065e-06 0.00039317 0.00076661 1.74436e-05 1.63676e-05 0.000174968 0.000235834 4.81738e-06 3.6273e-05 0.000397042 0.000642073 0.000404291 3.2214e-05 9.42537e-05 5.50181e-05 2.23966e-05 5.94297e-05 5.30339e-06 0.00016235 6.3627e-05 0.000505922 0.000390137 0.000491756 3.24671e-05 0.00102483 0.000919078 4.22618e-05 3.38738e-05 0.00192293 1.74172e-05 7.6073e-06 1.46099e-05 5.99383e-06 3.79933e-06 8.95832e-06 4.26557e-06 2.76171e-05 1.33404e-05 2.36889e-05 3.86596e-05 0.000469632 1.20782e-05 3.6736e-05 0.000397321 0.000387751 0.00121554 0.00103454 0.000191608 5.61989e-06 1.43446e-05 4.03525e-05 3.6048e-05 1.51342e-05 2.38792e-05 0.000148956 0.00019515 0.000387756 0.000219965 0.000401805 0.000500015 6.67922e-05 5.99212e-06 0.00055136 1.60942e-05 0.000139232 5.16195e-06 0.000108778 2.59386e-05 0.000161897 2.81555e-05 0.000342185 0.000101982 0.000532022 0.000235808 0.0163094 7.25184e-05 2.90115e-05 4.74073e-05 4.66586e-06 1.03493e-05 0.000818518 2.18006e-05 1.23225e-05 3.69746e-05 2.26654e-05 2.97267e-05 0.00014474 0.000703294 5.78709e-06 2.5536e-05 0.000146985 0.000409125 2.45745e-05 0.000142696 5.26861e-06 0.00087076 3.19914e-05 5.67115e-06 2.91664e-05 0.000251613 0.000414962 0.000522804 0.000485171 0.000406156 1.4244e-05 0.000540123 1.2912e-05 0.00027969 0.000207425 7.5969e-05 1.21989e-05 7.03949e-06 9.90398e-05 0.000468704 0.000201204 0.000399756 0.000239019 9.72991e-06 0.000332952 1.55616e-05 9.35679e-05 0.000354473 2.5234e-05 0.000357556 0.00048427 8.0232e-05 0.00051509 0.000681031 6.21726e-05 6.80577e-06 4.64945e-05 1.72014e-05 0.00113984 1.39726e-05 0.000396691 0.000117438 4.90666e-05 1.16536e-05 0.000776304 0.000161943 2.27749e-05 1.2566e-05 0.000158755 0.000584295 0.000650037 0.000163961 0.000212981 2.52307e-05 0.000410984 4.4717e-05 0.00102177 3.32523e-05 0.00038416 0.000463677 2.49959e-05 0.000219997 7.38347e-05 8.40344e-05 0.00114693 1.52902e-05 0.00016099 0.000441632 6.21996e-05 2.51508e-06 4.7349e-05 0.000267769 5.26891e-06 1.39128e-05 0.000530124 0.000400357 7.0689e-05 0.00043638 0.000224491 0.000296583 0.000138785 5.99779e-05 8.25326e-06 8.15352e-06 8.09598e-05 0.00103056 0.000377047 0.000104938 2.29675e-05 3.79413e-06 0.000298058 6.36e-06 2.06617e-05 0.000742406 0.000114525 0.000500466 0.000385826 0.000125553 1.78124e-05 0.000308757 1.29563e-05 2.64108e-05 0.000357482 5.24703e-06 7.20134e-05 5.01001e-05 8.08663e-06 3.1708e-05 0.000326271 7.08896e-06 0.00037994 0.00011897 8.79083e-05 9.88572e-06 0.000609704 1.05804e-05 0.000137305 7.68185e-06 8.73243e-05 2.72912e-06 2.2934e-05 0.000831966 5.92026e-06 6.29078e-05 0.000479034 0.000429967 0.000389969 2.10355e-05 3.60419e-05 0.000493439 0.000161027 0.000214045 0.000539509 0.000488412 0.000125314 6.87741e-05 0.000396481 0.000202195 2.87594e-05 2.11981e-05 0.000567362 0.000286882 4.06405e-05 0.00039867 1.99057e-05 1.41393e-05 0.000952696 9.89997e-05 2.15985e-05 2.85897e-05 0.000803507 0.000173578 4.27727e-06 0.000489285 0.000146517 2.94233e-05 2.08726e-05 2.01448e-05 1.40318e-05 0.000171016 0.000178521 0.00110479 4.09584e-05 1.95743e-05 0.000179637 3.6441e-05 0.000469924 1.29766e-05 2.83033e-05 0.000107451 0.000197493 0.000439783 6.26366e-06 2.36867e-05 0.000817549 2.54718e-05 2.35776e-05 5.48498e-05 0.000384739 1.91989e-05 2.62191e-05 0.000495132 1.4201e-05 0.000464815 0.000119052 6.10572e-05 0.00073404 0.000190283 1.40534e-05 1.88624e-05 6.71462e-05 0.000231012 5.39813e-06 7.92655e-06 0.000483973 4.46374e-05 2.45088e-05 9.87763e-05 1.74199e-05 0.00040837 2.15227e-05 1.4171e-05 0.000113668 0.000756873 0.000561976 0.000132626 0.000133443 2.60519e-05 0.000122565 2.46768e-05 1.31475e-05 5.59153e-05 0.000385971 0.000184621 2.62823e-05 9.38655e-05 0.000406689 0.000391511 3.47915e-06 1.39083e-05 1.54331e-05 2.01332e-05 2.86346e-05 0.000386589 8.75546e-05 0.000393349 5.63565e-05 0.000963916 2.59593e-05 0.000492565 8.16825e-06 0.000876863 1.02226e-05 0.000157501 1.42418e-05 0.000334995 0.00011937 0.00052434 3.85331e-06 0.000127772 0.000897444 7.96386e-06 0.000116437 0.000148561 0.000770639 0.00040209 0.000843278 0.000882902 1.25536e-05 8.06017e-05 1.18546e-05 0.000404358 0.000836842 1.30371e-05 0.000403751 4.76125e-06 9.13302e-06 0.000531361 2.00039e-05 0.000399171 0.000257302 4.31794e-06 3.87169e-05 2.42645e-05 0.000554942 0.000713139 2.11029e-05 0.000159234 0.000500532 2.86226e-05 0.000230347 2.2045e-05 9.31958e-06 0.000387651 6.4252e-05 2.01849e-05 0.00116831 1.39422e-05 0.000393058 0.000364429 1.29603e-05 0.000417201 2.33895e-05 2.23303e-05 3.74794e-05 0.000141871 0.00012404 0.000437345 0.000606395 0.000224835 4.64133e-06 0.000133082 3.64828e-05 0.00106879 0.000299454 6.84762e-06 6.59116e-05 3.9914e-05 0.000333146 2.76374e-05 1.40405e-05 0.000161228 0.000224962 0.000427122 0.000559206 0.00011297 1.55915e-05 0.00037739 0.0010012 1.58763e-05 1.56583e-05 1.60623e-05 0.000147794 0.000176837 6.71572e-06 0.000837085 0.000136129 6.15601e-06 0.000243753 0.000698695 0.00039999 1.03874e-05 0.000312895 2.21165e-05 0.000533705 4.60515e-05 3.04934e-05 0.000395989 1.93958e-05 1.67411e-05 0.000111228 0.00040624 7.73012e-05 1.37221e-05 0.00011229 1.90286e-05 3.88562e-06 2.82098e-05 0.000486136 4.09435e-05 8.28396e-05 6.3423e-06 8.14454e-05 1.38937e-05 0.000924771 0.000814692 1.56792e-05 1.18391e-05 0.000197304 1.67217e-05 1.18967e-05 9.96656e-06 1.17454e-05 3.31673e-05 2.41736e-05 0.000155547 0.00042719 1.38838e-05 1.97032e-05 0.000511922 9.64442e-06 0.000169901 1.36733e-05 2.63952e-05 0.000113672 6.16456e-06 1.66358e-05 1.35878e-05 1.38458e-05 1.73348e-05 5.18137e-05 1.3579e-05 0.000131286 9.66667e-05 0.000266863 4.26561e-05 6.80623e-06 0.000452149 0.000537987 1.97785e-05 4.9645e-05 2.3999e-05 1.82331e-05 1.37276e-05 6.59571e-06 1.25036e-05 2.2468e-05 9.3951e-05 0.000133298 0.000388739 7.13392e-05 6.21807e-06 0.000691787 7.92438e-05 6.66441e-06 0.000991485 0.000260346 8.89507e-06 0.000461262 0.000255321 0.000178257 0.000139523 1.56198e-05 8.34811e-06 9.52708e-06 0.000477763 0.000158678 5.86404e-06 0.000427318 8.42098e-06 0.000120406 0.000188376 0.000927987 3.39856e-05 0.000144585 0.000503544 1.56933e-05 0.00035027 6.6287e-05 2.31533e-05 4.19177e-05 8.66721e-05 1.45487e-05 0.000443487 6.64923e-06 7.19571e-05 0.000129564 8.23279e-06 2.63085e-05 0.000152396 3.00669e-05 7.0583e-06 9.90049e-06 5.3149e-06 0.000125873 0.000122793 1.11383e-05 9.64456e-05 0.000139713 0.000389965 3.84439e-05 0.000299498 1.11365e-05 0.000224079 0.000161898 0.00034433 8.36992e-06 5.91145e-05 8.37831e-05 1.92375e-05 0.000424893 0.000409513 0.000461699 0.00013688 0.000536398 0.000164125 8.37792e-05 5.59258e-06 1.45048e-05 1.37883e-05 3.9804e-05 0.0004416 2.84025e-05 2.5174e-05 0.000131034 0.000411073 0.000664909 0.000930777 6.49658e-05 0.00064429 0.000121595 2.17561e-05 4.738e-05 0.000128609 0.000113267 1.14382e-05 9.28712e-06 1.36282e-05 0.000397131 2.23207e-05 1.50926e-05 9.99136e-06 7.65816e-05 8.52776e-06 7.04725e-05 2.19548e-05 3.33969e-05 9.59573e-05 1.14659e-05 1.40196e-05 0.000213882 0.000242921 2.5311e-05 7.06307e-05 0.000305139 1.07998e-05 0.000603198 9.29477e-05 2.02751e-05 0.000412978 0.000250548 3.5818e-05 6.37341e-05 0.000349612 1.09228e-05 0.00039645 7.14992e-06 1.13511e-05 0.000161207 0.000115099 9.89834e-06 1.66997e-05 0.000187456 8.15359e-05 1.94417e-05 0.000410017 0.000384357 2.69922e-05 8.91288e-06 0.0001195 3.57095e-06 9.42543e-05 6.3838e-06 4.26901e-05 0.000387789 6.64263e-05 
0.000151994 3.28038e-05 0.000656506 1.03427e-05 4.49718e-06 0.000235481 5.30566e-05 1.33556e-05 4.29032e-05 1.94543e-05 0.000233753 0.000278245 1.0083e-05 5.52707e-06 4.72346e-06 0.000450276 0.000424571 0.000138356 0.000421646 4.10498e-06 4.15398e-05 2.26732e-05 1.12959e-05 0.000384266 4.89609e-06 0.00051421 0.000198966 0.000394584 5.9539e-06 1.6626e-05 3.86673e-06 7.38882e-05 4.56011e-05 0.000297262 5.59906e-05 3.32416e-05 0.000560981 3.0344e-06 8.59494e-06 7.55096e-05 1.05991e-05 0.000164309 0.000258822 0.000331396 0.000409956 8.91228e-06 2.72386e-05 3.80251e-05 9.62556e-05 4.48805e-05 0.000499392 9.10477e-05 1.90013e-05 7.48416e-05 6.41177e-05 7.68239e-06 0.000187785 0.000147838 1.16046e-05 7.7874e-05 0.000252472 0.000568708 8.55148e-05 5.86021e-06 0.00015471 0.00044453 0.000345904 0.000166072 0.000104337 7.54848e-06 0.000136997 5.39164e-06 0.00013079 0.000145821 0.00116871 7.18924e-06 0.000447297 6.35133e-05 2.49764e-05 0.000144663 0.000604131 6.68676e-06 5.85395e-06 0.000136949 7.39544e-06 0.000395504 7.25076e-05 0.000188068 0.000356262 2.06494e-05 0.000261559 0.000771509 0.000111907 5.14568e-05 2.98079e-06 0.000153492 0.000505047 4.85076e-05 1.19811e-05 0.000271423 4.84125e-06 0.000213782 2.27524e-05 1.61698e-05 4.37094e-05 3.91527e-05 6.85867e-05 0.000316781 0.000216642 0.000175043 2.10009e-05 0.00023437 0.000110444 0.000169931 1.98105e-06 5.91861e-06 0.000733722 0.00049254 0.000448102 2.59058e-05 7.05336e-05 0.000470831 9.84244e-05 1.55921e-05 9.62318e-06 0.000103966 0.000443584 0.000173108 0.000389554 9.27118e-06 8.6964e-06 0.00109001 1.8648e-05 0.000412641 4.47737e-06 6.39191e-05 0.000230875 3.86146e-05 7.5954e-06 0.000117264 0.000195759 3.36864e-05 8.62617e-05 2.10177e-05 0.000343883 1.04796e-05 1.79722e-05 4.70158e-06 0.000136802 2.11488e-05 0.000551169 0.000466843 0.000624277 0.000422447 0.000260891 0.000579895 1.88834e-05 0.000158188 1.59987e-05 0.000429139 1.29979e-05 0.000208344 4.00643e-05 3.46763e-06 0.000268511 1.91792e-05 2.79059e-05 7.81342e-05 0.00128719 0.000884686 0.000474306 0.000734123 0.000368754 3.09681e-05 0.000164488 3.77047e-05 2.53315e-05 0.00038989 7.30085e-05 1.15705e-05 0.00018447 3.33009e-05 1.42921e-05 0.000435114 0.00043422 0.000326368 0.00015903 1.10488e-05 7.14171e-06 0.000121606 0.000146982 1.02273e-05 0.000138268 0.000532964 7.57987e-05 0.0001351 0.000391937 0.000324866 0.000149713 9.68819e-05 0.000110174 0.000397469 4.80292e-05 0.000113591 1.5909e-05 4.22488e-06 0.000108562 0.000267666 0.000464085 2.76701e-05 7.19791e-05 3.29388e-05 0.000240724 3.31366e-05 0.000512171 0.767761 0.00062083 5.73477e-05 7.40739e-06 0.000507781 0.000154803 0.000464126 0.000231339 3.2471e-06 0.000501258 0.000390737 0.000156337 5.7471e-05 1.97852e-05 0.000104606 0.00059657 0.00066134 0.00010296 3.42641e-06 5.94793e-05 1.79025e-05 5.66572e-05 3.87042e-05 0.000142337 0.000276916 2.99934e-05 0.000255796 0.000177467 0.000131342 5.23632e-06 6.55923e-05 0.000140109 0.000389331 0.000270371 0.000172779 0.000655067 7.23467e-06 0.000296306 7.30711e-06 7.67922e-06 4.14672e-06 3.02378e-05 0.000307868 0.000539046 1.31149e-05 5.87504e-05 4.94246e-06 5.06345e-06 0.000229051 2.32093e-05 0.000506074 0.000758576 2.62005e-05 0.000116303 0.000378468 0.000386429 0.000172877 0.000149633 8.57713e-06 3.30055e-05 8.58378e-05 0.000386896 0.00057429 0.000207264 1.45448e-05 0.00047452 7.59663e-05 7.04016e-05 0.000605271 0.000107908 0.000375093 0.000103901 2.18014e-05 0.000313202 6.00977e-06 0.000269461 1.07734e-05 1.27352e-05 0.000224331 1.3467e-05 0.000421021 6.78197e-05 1.64198e-05 1.06281e-05 0.000117247 0.000366787 0.000250695 0.000166807 0.000155529 8.3313e-06 2.95051e-05 0.00107689 2.77584e-06 4.92201e-06 0.000115975 6.61651e-05 0.000643117 9.73654e-05 0.000407669 0.000525002 0.000486109 0.000136677 0.000172871 9.13947e-05 0.000458569 0.000555648 0.000329974 0.000466993 0.000540864 2.80601e-05 5.89772e-05 1.54381e-05 4.18078e-05 8.58639e-05 7.02608e-06 6.302e-05 0.000439692 5.3277e-05 0.000391854 4.10362e-05 0.000414526 0.000268552 1.69105e-05 0.000440024 1.0408e-05 0.000453939 3.4298e-05 0.000563324 4.57399e-06 4.88034e-05 0.000323242 6.825e-05 4.07774e-05 7.91168e-05 0.000308082 0.000109747 1.95423e-05 2.05566e-05 9.5584e-06 0.000373963 1.82819e-05 4.00187e-06 6.36576e-06 0.000211682 1.38041e-05 0.00029972 0.000466311 0.000426165 0.000141576 0.000396262 8.87621e-05 0.000662804 3.46186e-05 0.000199889 1.06201e-05 2.01462e-06 0.000112689 1.4198e-05 3.13176e-05 6.43879e-05 4.1744e-06 7.15574e-06 0.000585665 4.48887e-05 0.000230556 8.52761e-06 3.56285e-06 0.000192657 2.66565e-05 8.95159e-06 0.000252529 0.000116665 0.000185867 1.08938e-05 2.45198e-05 0.000171814 0.000465226 1.81822e-05 1.56579e-05 0.000499416 0.00063671 7.06331e-05 0.000313972 0.000140848 0.000267429 0.000118407 1.3172e-05 1.67375e-05 1.05155e-05 0.00038197 0.00066243 0.000411847 4.76859e-05 0.00097131 5.95007e-05 9.32388e-06 4.50295e-05 6.98073e-05 1.76105e-05 7.11547e-06 8.27214e-06 0.000419895 0.000246197 0.000501473 0.000600976 4.78769e-06 0.000104217 0.000512509 7.77338e-05 5.23449e-06 0.000152387 0.000284344 0.000275743 0.000132988 0.000220997 0.000111192 1.12862e-05 0.000154098 0.000272226 0.000146345 6.73534e-05 0.000217888 8.29088e-06 0.000169876 0.000412012 0.000512166 7.00183e-06 0.00132499 1.41188e-05 1.25305e-05 4.63339e-05 3.16853e-05 6.92687e-06 0.000184724 6.22511e-05 0.000232823 0.000104595 3.16105e-05 0.000419576 0.0428073 7.06477e-05 5.23426e-05 0.000434371 3.02505e-06 6.96826e-05 0.000396088 0.000192086 1.93488e-05 0.00092299 0.000439461 0.000591969 0.000751991 0.000428495 9.02734e-06 3.9712e-05 6.86391e-06 6.12764e-06 0.000103453 2.54753e-05 6.51249e-05 0.000121365 0.000499247 9.08937e-06 5.8108e-05 1.26123e-05 0.000710243 0.000120976 0.000129226 0.000167376 0.000669636 1.95688e-05 0.000124906 1.24739e-05 0.000184321 0.00014959 0.000478062 6.07182e-06 3.19768e-05 0.000505258 8.15409e-05 0.000476039 0.000266812 4.25663e-05 2.17072e-05 0.000456333 6.15533e-06 9.3254e-05 0.000810345 2.21375e-05 3.38476e-05 0.000334504 4.77283e-05 0.000158923 0.000398512 6.58201e-06 1.46845e-05 3.41239e-05 0.00115718 0.00045933 3.15228e-05 0.000595416 0.000432055 4.12617e-05 9.7774e-06 0.000282964 2.7767e-05 0.000173402 1.47337e-05 9.10537e-06 0.000185901 0.000121371 3.16633e-05 3.99557e-06 0.000779146 0.000401081 0.000140535 0.00019908 9.71033e-05 4.18168e-05 0.000346137 2.94269e-05 2.40978e-05 9.00225e-05 0.000445778 0.000142507 2.96181e-05 2.36984e-05 0.000153993 3.00701e-06 0.000436896 4.44785e-05 7.37386e-06 0.000155937 0.000157736 0.000462084 9.26844e-05 8.62932e-06 8.71015e-05 7.62199e-05 1.58586e-05 1.93232e-05 1.21256e-05 1.28845e-05 0.000119712 5.03687e-05 4.37703e-05 0.000399245 3.89788e-06 2.66137e-05 0.000227737 1.08378e-05 0.000395581 0.000221798 6.32392e-06 0.000805519 2.37411e-05 0.00039781 3.73101e-06 0.000188687 0.000385194 0.000108745 8.60491e-05 2.21796e-05 0.000138871 7.03838e-06 1.77358e-05 0.000547922 1.9478e-05 7.0641e-06 5.55669e-06 0.000414862 0.000394465 0.000246185 0.000426355 0.000276657 0.000408418 5.37184e-05 0.000133408 6.43304e-06 7.69664e-05 0.000138986 0.000136769 8.07362e-05 0.000158485 0.000283599 6.482e-06 4.2434e-06 0.000143142 1.03765e-05 0.000700272 0.000272142 4.20226e-05 6.63116e-05 7.20282e-06 3.37538e-05 7.52956e-06 8.04035e-06 1.22618e-05 0.000370374 6.44737e-05 0.00049444 7.33296e-06 1.44616e-05 6.71937e-05 6.1948e-06 7.53426e-05 0.000110703 0.000383975 0.000402556 0.000210577 0.000391897 4.27318e-06 0.000190915 0.00076757 0.000146923 2.19425e-05 2.87073e-05 0.000389852 3.2319e-05 1.03416e-05 0.00029079 4.41563e-05 0.000101287 2.86712e-05 0.000645214 7.44143e-05 4.58636e-06 4.61153e-05 0.000109949 0.000125602 2.61865e-05 6.66906e-06 9.16241e-05 0.00034926 2.84406e-05 9.57759e-06 9.38304e-05 3.91135e-05 0.00024098 0.00114831 0.000170646 0.000388759 0.000879003 0.000133536 5.94869e-06 0.000222704 5.38437e-06 2.74014e-05 6.46012e-06 5.59588e-05 7.80135e-06 0.000149481 0.000247563 0.000401008 7.44996e-05 0.000825994 6.94433e-05 0.000414909 0.000415251 7.74624e-06 0.000385853 3.50507e-05 0.000427326 0.000173075 5.08756e-05 2.81509e-05 8.66839e-05 8.74702e-05 0.000173241 3.94985e-05 5.05177e-06 2.88309e-06 3.5921e-05 6.55214e-05 1.62503e-05 0.000207655 1.53135e-05 4.90791e-06 0.000390879 0.000175209 1.25324e-05 2.51621e-05 1.67436e-05 6.87041e-06 6.85711e-06 2.42208e-05 0.000177378 0.000514161 0.000188863 0.000160924 0.000485002 6.00562e-05 0.00012572 0.000204139 1.52279e-05 8.76899e-06 0.000184256 2.45109e-06 0.000394002 6.18733e-06 0.000221562 1.05742e-05 6.7435e-05 4.37427e-06 0.000108407 2.99337e-05 8.67291e-05 0.00044463 0.000104356 1.07524e-05 0.00039406 0.000281308 0.000498457 0.000191976 1.13424e-05 1.97356e-05 9.36779e-05 0.000236331 8.26228e-06 0.000391377 8.90679e-06 5.4449e-05 2.77923e-05 3.96061e-05 0.000348805 0.000446671 1.95655e-05 1.84005e-05 4.30294e-05 1.57784e-05 2.35159e-05 1.17865e-05 0.000334028 3.48099e-05 9.69003e-06 2.20652e-05 3.36831e-05 3.40802e-05 0.000538653 1.29028e-05 0.000559674 7.41487e-05 2.29317e-05 1.52821e-05 0.000398341 3.77249e-05 6.69287e-06 0.000102052 1.08167e-05 0.000449876 6.09193e-05 3.11836e-05 0.00042901 0.00041482 4.97188e-06 0.000207627 1.01403e-05 3.97784e-05 1.64739e-05 0.000223758 1.53068e-05 0.000392504 6.0057e-05 5.70497e-05 1.56932e-05 4.98276e-05 0.000236503 0.000423256 6.54883e-06 1.78515e-05 0.000389382 0.000193465 4.68902e-05 9.13192e-06 0.000171583 0.000432877 1.01113e-05 0.000611245 0.00050103 0.000477635 8.34895e-05 3.78444e-05 0.000181452 5.07543e-05 6.16869e-05 0.000876039 1.19798e-05 7.61462e-06 0.000176956 1.74527e-05 0.000305567 0.000475764 3.20039e-05 6.67572e-06 1.83444e-05 9.85915e-06 0.0018011 4.67576e-05 1.83227e-05 0.000409668 0.000255099 0.000398278 3.14095e-05 0.000346911 0.0010529 0.000427555 0.000458205 0.000457587 2.91759e-05 0.000446168 0.000257785 2.45046e-05 0.000493703 0.000432935 0.000841082 5.67619e-05 2.68036e-05 2.58404e-05 0.000379956 5.30035e-06 0.000391936 2.41056e-05 3.2955e-05 4.41223e-05 4.23447e-05 0.0004057 0.00048744 2.5363e-05 3.44658e-05 5.66346e-06 0.00038719 2.48437e-05 0.00068389 0.00039555 3.76617e-05 1.72713e-05 3.24488e-05 0.000603343 5.75962e-05 7.85962e-06 2.89618e-05 0.000433575 2.70877e-05 6.90715e-06 4.96173e-05 3.39147e-05 2.9075e-05 0.000402618 8.39882e-06 4.73528e-06 1.06637e-05 0.000355975 0.000127498 6.08537e-06 0.000866503 0.000107051 6.91957e-06 0.00050882 7.79788e-05 0.000433632 6.668e-05 7.09906e-06 7.64739e-05 2.63155e-05 0.00038561 0.000488204 4.53023e-06 0.000335347 0.00012575 5.69616e-05 7.27002e-05 6.34713e-05 0.000474121 1.15026e-05 9.81788e-06 0.000163006 0.000126754 0.00133733 0.000872038 1.15023e-05 6.89382e-05 0.000513996 0.000144896 1.1355e-05 7.55709e-06 0.000613311 1.76675e-05 0.000701663 0.000561818 0.000271421 4.31019e-06 1.96551e-05 4.02372e-05 0.000133175 6.37575e-05 4.07e-05 0.000403428 8.60876e-06 0.000157043 7.18772e-06 0.000421473 6.03496e-06 0.0001682 0.000132117 7.46453e-06 5.0418e-05 1.05609e-05 0.000106651 1.16245e-05 0.000137814 0.000248441 0.000376927 0.000251675 4.04853e-06 0.000758052 1.20977e-05 0.00023081 0.000401969 0.000435395 0.000491242 7.85978e-05 9.2525e-05 4.43305e-06 0.000462263 0.000388574 0.000220181 8.08708e-05 4.90667e-05 0.00013967 0.000117817 0.0001039 1.59556e-05 0.000115231 6.55466e-06 7.5155e-05 0.000476338 0.000368826 0.000392474 1.61344e-05 0.000536909 2.07018e-05 8.03047e-06 1.68167e-05 1.86816e-05 7.95395e-05 5.79522e-05 0.000234644 2.77256e-05 4.09193e-05 0.000101211 4.17109e-05 0.000306277 0.00110747 0.00041804 2.08571e-05 8.4835e-06 2.54562e-05 3.84659e-05 0.000177192 0.000636206 0.00018545 0.000620553 0.000531359 0.000301498 5.14367e-05 8.89017e-06 0.000306169 0.000688059 4.97357e-05 0.000241446 3.84256e-05 5.66494e-06 0.000173464 0.000447368 0.000126631 2.89927e-05 0.000765462 7.47624e-06 0.000133311 1.75904e-05 3.92821e-06 1.87104e-05 0.000988951 1.18199e-05 0.000395002 
8.83099e-05 6.34968e-05 0.000237632 0.000274253 1.02835e-05 7.51351e-05 0.000286067 7.30616e-05 0.000521641 5.27862e-05 0.000212721 0.000368329 4.06348e-05 5.05295e-05 0.000324572 0.000314035 3.33109e-05 1.03003e-05 0.000166317 5.81971e-06 2.5848e-05 5.94058e-06 2.94521e-05 0.000354842 6.23782e-05 0.000214636 0.00031146 4.13435e-05 2.99551e-05 4.28241e-05 3.26356e-06 0.000370371 0.000313816 3.0379e-05 2.53498e-06 7.34573e-05 0.000607766 0.000314983 0.508982 5.97805e-05 0.000105081 0.000505035 0.000278583 0.00010503 2.0721e-05 4.88593e-05 0.000296841 4.5553e-05 0.000165015 0.000336887 0.000641937 0.000176177 5.88453e-05 0.000256985 2.24454e-05 3.86678e-05 5.42121e-05 5.91096e-05 7.36715e-05 0.000262575 0.00047672 4.50038e-05 3.45859e-05 0.00014178 0.000336008 0.000385117 0.00013741 1.58809e-05 7.03196e-05 0.000188798 1.03989e-05 2.87737e-05 0.000308726 8.92625e-05 0.00040793 2.95963e-05 0.000119123 3.4044e-05 0.000614476 5.03435e-05 0.00020934 0.000350937 3.9441e-05 6.7375e-05 5.13711e-05 3.22004e-05 0.000146732 4.12541e-05 9.85492e-05 3.92845e-05 4.08026e-05 0.000546064 1.34051e-05 7.68479e-05 3.48306e-06 0.000146967 0.000133627 0.000148156 0.000474187 0.000374447 5.33069e-05 0.000303757 4.52488e-05 0.000289582 0.000292967 6.74882e-05 0.00029647 0.0642612 6.09009e-05 2.11523e-05 0.000278719 0.000100799 2.32434e-05 5.1231e-05 9.72592e-06 0.000336783 1.09447e-05 0.000228704 8.46049e-05 0.000114737 0.000348724 0.000488576 3.17085e-05 0.000412844 2.55141e-05 3.6279e-05 4.4567e-05 2.87467e-05 7.97274e-05 8.85244e-05 0.000330651 0.000256681 0.000170037 0.000516866 9.01905e-05 0.000455612 0.000182641 0.000224675 0.000260476 3.05973e-05 4.22351e-05 0.000204921 0.00020373 0.000170685 0.000257463 0.000112369 2.01726e-05 0.000109673 4.37109e-05 0.000400489 0.00022654 0.000302748 7.91852e-05 8.02769e-06 6.8978e-05 0.000530433 0.000105536 4.82315e-05 3.60065e-05 2.28304e-05 0.00013378 0.000150687 2.78704e-05 1.05692e-05 8.01206e-05 1.52201e-05 6.94949e-05 0.000104472 0.000715371 8.48837e-05 0.000175849 2.93297e-05 0.000283619 2.71293e-05 7.05196e-05 0.000434122 0.0003654 0.000561487 0.000100266 0.000345997 8.15567e-05 3.55785e-05 0.000103001 7.9229e-05 0.000450037 5.39349e-05 0.00038046 1.83974e-05 2.7839e-06 0.000109468 0.000425373 6.24392e-05 0.000575445 9.87723e-05 0.000402998 7.45812e-05 0.000396925 7.83672e-06 7.4149e-05 0.000554932 0.000341858 7.67835e-05 7.83803e-05 0.00011387 7.47065e-05 3.54898e-05 8.00326e-05 4.15121e-05 0.00061883 5.83941e-05 0.000213152 3.5473e-05 0.12366 9.59177e-05 0.000388423 0.000296645 0.000130463 1.79712e-05 7.75112e-05 0.000145557 3.11988e-05 0.00031037 0.000562576 0.000149376 9.75157e-05 7.55302e-05 4.91486e-06 1.20182e-05 0.000359225 3.77605e-05 0.000464331 0.000277757 0.000338281 0.000270924 0.000223074 0.000263756 0.000303043 0.000101564 8.34527e-05 4.48778e-05 0.000127624 1.44146e-05 5.46976e-05 0.00065845 0.000436791 1.91771e-06 0.00109079 5.07346e-05 0.000139055 2.00116e-05 0.000105531 0.00031144 0.000365449 5.71352e-05 0.000124809 0.000255635 0.000349367 0.000112819 5.75701e-05 0.00017406 6.73337e-05 7.16506e-05 9.91378e-05 6.09028e-05 0.000303081 0.000150137 0.000153405 0.000134779 0.000496384 6.82232e-05 0.000104543 0.000302883 4.14163e-05 3.00941e-05 0.000418281 6.49577e-05 0.000155278 0.000301294 9.53271e-05 6.46284e-05 4.10419e-05 0.000155543 0.0001077 5.05873e-05 8.28655e-05 8.66621e-06 0.000100721 0.000187915 0.000365447 1.16572e-05 0.000697631 0.000888739 0.000635053 0.000331758 0.000305843 4.87408e-05 0.000111887 0.000620884 8.03002e-06 4.29983e-05 9.63881e-05 0.000294783 5.16141e-05 3.10489e-05 0.000373171 0.000502901 0.000311061 0.00028127 6.96764e-05 0.000105271 8.40407e-05 0.000111018 0.000569988 4.31811e-05 3.43124e-05 2.04552e-05 5.18719e-05 0.000212039 0.000386392 2.38267e-05 0.000121358 6.01383e-05 0.0002159 0.000483947 2.19349e-05 1.85472e-05 0.000345252 0.00035437 0.000114463 5.46955e-05 4.59617e-06 0.000172148 7.3467e-05 0.000106877 0.00044354 2.58173e-06 7.50753e-05 2.48741e-06 4.66528e-05 0.000226175 0.000401813 1.82122e-05 0.000381337 0.000125748 0.000505935 0.000129641 4.75987e-05 3.86997e-05 8.96886e-05 1.62617e-05 0.000119118 7.00879e-05 7.00063e-05 0.000341097 8.38169e-05 0.000472179 6.32857e-06 1.59478e-05 5.02659e-05 1.20339e-05 0.000297341 8.42067e-05 3.90231e-05 0.000149798 0.000257661 0.000190412 0.000286674 0.000107747 0.000348498 1.2533e-05 4.53651e-05 5.65588e-05 0.000137662 5.84395e-05 5.66095e-05 1.39784e-05 6.67237e-05 0.000125112 7.11712e-05 6.16858e-05 0.000110898 0.000275121 0.000717083 3.49325e-05 9.22186e-05 0.000164897 2.26296e-05 3.56778e-06 0.000128176 0.000271421 0.000160179 0.000394301 3.64334e-05 0.000146074 0.000167841 1.87785e-05 3.9967e-05 7.2764e-05 0.000286281 0.000118925 0.000321996 0.000362774 0.000426399 0.000113735 0.000171965 0.000767069 4.86226e-05 0.000211389 0.000316778 7.41208e-05 9.22997e-06 0.000128632 5.57606e-05 7.05833e-05 7.81139e-05 3.25184e-05 0.000186804 5.7982e-05 2.21832e-05 6.26596e-05 0.000417383 2.37913e-05 5.03846e-05 0.000369472 0.000282824 0.000587863 0.000533064 0.000127376 8.61311e-05 0.000186979 0.00020113 0.000162675 0.00019332 5.36991e-05 0.000181978 6.22607e-05 0.000274473 0.000284423 0.000263166 0.000347209 2.45882e-05 6.09556e-06 0.000263984 5.80726e-05 0.000338865 9.25597e-05 0.000140301 5.51244e-05 8.88303e-05 7.74333e-05 0.000158378 0.000197113 0.000403193 0.000319082 0.0102001 0.000115337 2.82216e-05 0.000131835 6.96627e-05 3.5123e-05 0.000704624 0.000102499 0.000183107 2.94594e-06 0.000146328 0.000130467 0.000208302 5.74457e-05 3.88169e-05 5.04947e-05 7.69493e-05 0.00042923 4.33658e-05 0.000233449 0.000130312 0.000298207 3.91421e-05 6.04886e-06 0.000233434 0.000180957 0.000386816 0.000343635 0.000356805 0.000303527 0.000172359 0.000299335 4.23812e-05 0.000148125 3.86839e-06 2.59868e-05 6.02716e-05 3.4746e-05 1.83091e-05 2.47469e-05 0.000129446 0.000450816 0.000231642 0.000192921 5.51538e-05 4.63074e-05 3.91946e-05 0.000129409 3.35129e-05 0.000169064 0.000230559 9.27574e-05 0.000394274 0.000464984 4.31095e-05 8.71911e-05 0.000312965 7.29982e-05 0.000340272 6.71776e-05 0.0003077 0.000183743 0.000206617 8.09106e-05 0.000571441 0.00042537 9.86131e-05 0.000184469 0.000200611 0.000371062 0.000310388 0.000423286 5.39069e-05 0.000110976 0.000298548 4.41689e-05 0.000544664 0.000178834 0.000412193 7.93126e-05 9.97076e-05 0.000219585 5.86312e-05 5.58747e-05 0.000940333 0.00508271 1.03702e-05 0.000377428 7.52575e-05 1.26581e-05 3.04773e-05 0.000201793 0.000129214 7.13236e-06 0.000455279 8.74584e-05 0.00016182 4.07472e-05 0.00020374 8.13069e-05 0.000159669 0.000138685 2.42395e-05 0.00017242 0.000140113 0.000607823 0.000319205 0.000257568 6.95392e-05 0.000185451 0.000250727 5.76017e-05 1.38232e-05 0.000263993 0.000199619 0.000443581 0.000277501 9.9393e-05 8.19389e-05 0.000111464 7.81767e-06 3.99155e-05 0.000191372 5.60645e-05 0.000149323 5.12575e-05 0.000141524 6.36484e-05 7.89385e-05 4.39045e-05 0.0002872 0.000268732 0.000113817 0.000102757 0.000572578 2.42623e-05 0.000498147 6.78359e-05 1.1832e-05 8.58481e-05 3.16388e-05 0.000104326 1.01977e-05 0.000175432 2.06377e-05 0.000316859 0.000358277 0.000144317 2.32907e-05 0.000394338 0.000498412 0.000343433 0.000339128 0.000290876 3.60384e-05 5.66284e-05 0.000264804 0.000218932 8.49071e-05 4.03603e-05 0.000340005 0.000325254 0.000119085 0.00030868 4.68462e-05 4.12698e-05 0.000354791 0.000293205 9.25267e-05 0.000159679 0.000598689 9.46973e-05 4.74613e-06 0.000359227 1.01588e-05 3.671e-05 0.000165221 0.0525187 2.37321e-06 0.000261833 0.000153291 0.000914247 0.000118854 5.91897e-05 6.03834e-05 0.000164424 0.000158701 0.0222164 2.95911e-05 0.000257751 0.000269788 0.000327167 4.90867e-05 8.39156e-05 0.000482618 0.000137225 9.22497e-05 0.000105521 0.000361866 0.000104548 6.75967e-05 0.000389107 6.84393e-06 0.000408399 9.10785e-05 0.000165432 0.0004146 0.000107668 0.00015 3.10049e-05 8.3299e-05 0.000191298 8.32146e-05 0.000223491 0.000429786 0.000102128 8.47452e-05 5.58957e-05 3.84852e-05 0.000307483 4.31054e-05 1.65662e-05 0.000285929 0.000541606 9.16803e-05 0.000251669 7.34559e-05 7.7345e-05 9.75175e-05 9.41428e-05 5.44562e-05 3.6546e-05 0.00028769 0.000121095 0.000103847 1.14775e-05 0.000142251 0.000403706 1.30453e-05 8.01801e-05 7.52106e-05 0.000172023 2.07835e-05 0.000281193 6.50148e-05 0.000267858 8.95589e-05 0.000108683 4.13365e-05 7.96042e-05 0.000142851 0.000287093 6.46183e-05 0.000114908 0.000193428 0.000107344 0.000170145 0.000334945 2.84106e-05 0.00032643 0.000529761 0.000178342 0.000126676 5.40733e-05 0.000523613 2.48843e-05 0.000580118 0.000401526 3.84742e-05 6.83539e-05 0.000112202 0.000295144 0.000365378 6.52841e-05 0.000303738 4.3372e-05 6.32897e-05 0.000554376 9.34716e-06 0.000324465 8.85463e-05 7.08796e-05 8.3855e-05 5.32579e-05 0.000454802 0.000542926 4.39975e-05 2.11515e-05 0.000274486 0.000117651 1.18581e-05 0.00014988 0.000102406 0.000269271 0.000154357 0.000128759 0.000822602 0.000112574 8.99964e-05 0.000196564 3.0096e-05 0.000328258 3.85493e-05 3.75787e-05 0.000343275 0.000285017 0.000289928 0.000289699 8.6616e-05 0.000180788 0.000153544 0.00020366 9.86454e-05 0.000315803 0.00019755 5.85108e-05 0.000178811 8.71337e-05 0.000410378 8.59309e-06 0.000178018 0.000111729 5.63072e-05 0.000446447 0.000420442 3.81396e-05 0.000200567 0.000281981 0.000279359 6.43564e-05 3.34784e-05 1.22677e-05 0.000264373 9.71983e-05 4.24887e-05 0.000168287 1.04595e-05 0.000141815 0.000348272 0.000113865 0.000288831 3.49657e-05 0.000222109 7.18831e-05 0.000323385 1.83738e-05 8.09394e-05 0.000294414 3.56551e-05 0.000184808 2.44642e-05 0.000590424 1.38041e-05 0.000184447 6.6822e-05 1.83401e-05 8.09492e-05 0.000149106 0.000524213 2.60797e-05 9.09981e-05 2.89086e-05 8.69567e-05 5.19415e-05 0.000200897 0.000637296 5.39141e-05 3.46187e-06 5.94523e-05 5.78381e-05 7.43204e-05 4.35207e-06 2.66429e-06 6.14598e-05 0.000113773 9.47486e-05 0.000238601 3.97061e-05 8.99153e-05 0.000181799 2.94508e-05 9.02093e-05 0.000102271 8.19446e-05 0.000184369 4.02778e-06 0.000107897 3.09837e-05 6.6637e-05 8.49817e-05 1.67251e-05 3.59892e-06 4.60042e-06 0.000142619 0.000168913 1.69495e-05 8.60277e-05 0.000356496 0.000353675 1.58751e-05 0.000172215 7.02924e-05 3.72114e-05 3.59054e-05 4.84897e-06 0.000113323 0.000282647 0.000137355 4.62028e-05 0.000329574 4.69996e-06 6.74859e-05 0.000384776 4.68874e-05 0.00501504 2.96042e-05 4.31525e-05 3.60208e-05 1.38573e-05 0.000283361 0.000208228 0.000285449 6.10496e-05 7.77761e-05 5.34277e-05 0.000253348 0.000171984 4.78373e-05 0.000107617 6.29988e-05 0.000311501 3.86468e-05 0.000550991 0.000106798 0.000134369 0.000337035 8.72435e-05 0.000108164 0.00019456 1.5935e-05 4.73902e-05 0.000187676 3.10097e-06 0.000283685 0.00010806 4.58622e-05 0.0002126 4.44989e-05 4.12588e-05 0.000296795 4.93637e-05 1.50024e-05 7.67076e-05 4.45117e-05 0.000358647 0.000119137 6.47225e-05 9.07275e-05 0.000192259 0.000323168 0.000116712 0.000180947 8.35701e-05 1.15144e-05 9.61482e-05 0.00021806 0.000121578 1.22719e-05 5.46841e-05 4.58186e-06 0.000435253 0.000350102 0.00037725 0.00031144 0.000428218 8.42953e-05 6.6277e-05 9.66508e-05 0.000268626 0.000133241 0.0289278 0.000315298 7.3091e-05 0.00014074 0.000169669 0.000348306 0.000641589 0.000654039 0.000110236 0.000144745 8.76538e-05 4.43474e-05 5.27372e-05 0.000134333 7.88367e-05 3.15667e-05 6.38588e-05 7.48869e-05 0.000302352 0.000207386 3.70761e-05 0.000121464 9.83379e-05 1.7092e-05 4.49797e-05 5.4375e-05 5.32721e-05 0.000308321 9.97523e-05 7.56345e-05 5.09089e-05 2.64828e-05 6.86031e-05 0.000195595 8.64194e-05 3.98173e-05 0.000447572 3.75687e-05 0.0010892 0.000467142 0.000405195 9.25304e-05 0.000304474 0.000290431 0.000170171 7.01991e-05 3.3009e-05 2.81103e-06 3.6139e-05 9.69061e-05 0.000293048 0.000121134 3.55592e-05 4.25961e-05 8.53141e-05 6.38957e-05 0.000320666 0.0100535 8.34114e-06 0.000301906 3.95177e-05 9.13999e-05 4.7851e-05 3.07749e-05 0.00039528 0.000439173 
1.53724e-05 0.00053422 0.00152045 0.000146455 7.44378e-06 0.000488347 0.000142898 0.000123667 0.000799724 5.21971e-05 0.000127034 4.34899e-06 8.20945e-05 3.3968e-05 1.0126e-05 0.000111615 1.90323e-05 0.000148234 3.74565e-05 6.57952e-06 0.000420835 9.70149e-06 0.000179592 2.97189e-05 6.93158e-06 4.90568e-05 7.88821e-05 1.02151e-05 0.00019622 6.73702e-05 9.50312e-06 0.000593075 0.000456952 1.23842e-05 1.12771e-05 0.000756246 0.000259808 0.000217717 1.31954e-05 8.95973e-06 3.64253e-05 0.000444914 0.000445038 8.69725e-05 0.000416703 1.41482e-05 0.000432101 9.12781e-06 2.72846e-05 8.47989e-05 2.85592e-05 0.00051756 1.35433e-05 8.8509e-06 4.72565e-05 7.00412e-06 2.7772e-05 1.23087e-05 4.61952e-05 0.000509995 0.000513298 5.30428e-05 4.94385e-05 1.74775e-05 1.42809e-05 0.000206555 3.23502e-05 2.75592e-05 1.78995e-05 0.000718798 6.31257e-06 5.87414e-06 5.82372e-05 0.000111485 1.6011e-05 1.03052e-05 0.000810839 4.06142e-05 3.2842e-05 0.000470785 0.000566326 0.000102207 1.28266e-05 2.09348e-05 3.65072e-05 3.66437e-06 6.69488e-05 9.99004e-06 3.32234e-05 0.000201565 0.00083074 1.64271e-05 0.000810269 0.000191607 6.35444e-06 0.000134593 7.05115e-05 3.39333e-05 0.000249227 0.000128634 2.78057e-05 0.0002993 0.000151369 1.73108e-05 0.000184084 3.31877e-05 0.000524183 8.00875e-06 7.94369e-05 1.28634e-05 0.000351424 6.07838e-05 3.97022e-05 0.000407048 1.89391e-05 1.95164e-05 3.781e-05 0.000177631 1.19215e-05 1.71966e-05 6.44428e-06 0.000510077 0.000411331 2.14688e-05 0.000139228 1.18571e-05 9.81361e-06 2.79262e-05 6.55235e-06 3.51219e-05 9.77486e-06 0.000100044 2.41005e-05 0.000192897 1.8254e-05 6.048e-05 0.000492332 1.02257e-05 0.000151681 0.000279333 0.00105402 0.000158862 1.06145e-05 1.54293e-05 9.13241e-05 0.000175722 0.000236709 2.91185e-05 7.80827e-05 5.42522e-05 0.000228928 0.000405448 0.000439733 2.17489e-05 0.000146125 0.000371162 1.14146e-05 5.67511e-06 0.000233802 0.000126918 1.74177e-05 9.22043e-05 1.01499e-05 5.43368e-06 5.3402e-05 8.64808e-06 9.05194e-05 2.70718e-05 6.15098e-05 0.000415888 0.000595462 4.59279e-05 0.000237101 0.000413352 1.70071e-05 8.79647e-05 0.000420882 2.71302e-06 0.000139567 2.35049e-05 0.000439094 0.000201749 0.000382014 0.000999614 0.000110712 0.000563279 0.000103961 0.000204087 2.30284e-05 4.64271e-05 0.000125759 8.34087e-05 0.00011755 0.000112839 0.000835091 0.000407849 5.62738e-06 2.72028e-05 5.42831e-05 5.82915e-05 0.00056411 1.13657e-05 0.000919421 1.01001e-05 0.00015994 4.77429e-06 0.000837224 1.24644e-05 0.000121336 0.000573575 0.000849083 0.000587913 0.000410568 6.54165e-05 9.61175e-06 1.2664e-05 1.61581e-05 0.000106857 1.17303e-05 7.63933e-05 0.000414057 0.000528099 4.61726e-05 2.37502e-06 0.000157992 4.97256e-06 3.57355e-05 7.29819e-06 0.000753172 2.8569e-05 0.000254062 0.000196982 1.03949e-05 2.78574e-05 0.000110716 1.55537e-05 0.000945632 0.000539332 5.83834e-05 1.39701e-05 0.000209829 0.000125252 0.000255919 0.000542925 3.8301e-05 7.35953e-06 0.000405048 0.000116787 0.000266619 0.000368164 4.02434e-05 2.1403e-05 9.1394e-05 3.00866e-05 1.84847e-05 4.14258e-05 0.000132415 0.00050778 6.79745e-05 0.00022184 0.00143553 9.95246e-05 3.6059e-05 8.46592e-05 0.000238055 0.000414483 4.59062e-05 0.000503675 0.000498178 0.000469784 8.81952e-06 9.11568e-06 0.000226869 7.10547e-05 0.000156616 2.93073e-05 0.000157904 0.000881844 4.36221e-05 1.03714e-05 1.57924e-05 8.23923e-05 9.84096e-05 0.00120234 5.98486e-05 2.02379e-05 0.000132047 2.11258e-05 0.000339409 1.79091e-06 0.000218203 0.000282103 0.000225227 0.000415177 6.36901e-05 4.22607e-05 5.39948e-05 0.000118117 2.05887e-05 0.000407446 0.00540714 0.000380091 2.41099e-05 0.000405437 1.07852e-05 0.000830532 0.000432282 6.54247e-06 1.25045e-05 9.64003e-05 8.16224e-06 1.20711e-05 0.000120579 6.57028e-05 0.000101445 9.68862e-06 0.000622716 6.46831e-06 0.000230691 2.21354e-05 2.5895e-05 0.000135198 0.000194339 0.000647665 0.000420852 0.000407929 0.000210126 0.000262089 1.49457e-05 4.21946e-05 7.50763e-06 5.55177e-05 0.000819048 0.000148524 0.000111501 1.40869e-05 1.80432e-05 1.00609e-05 0.000696818 2.09479e-05 0.000563088 0.000551502 0.000828311 1.05749e-05 0.000581024 0.000153997 0.00159459 1.0038e-05 1.0324e-05 0.000155665 0.000420952 3.31156e-05 7.39316e-06 7.6068e-05 4.5538e-05 1.18974e-05 1.47309e-05 1.01942e-05 2.40611e-05 0.000129297 0.000246282 0.000154385 6.97898e-06 0.00014816 9.73743e-06 0.000462431 0.000196871 0.000186874 1.50615e-05 2.56489e-05 0.00018619 4.31988e-05 6.67219e-05 0.000105932 0.00043022 1.16631e-05 6.95053e-06 2.43984e-05 0.000436479 8.74091e-06 0.000218064 5.63412e-06 0.00016358 0.0004014 0.000110445 0.000149652 2.0682e-05 2.39774e-05 1.57387e-05 0.000428174 0.000285606 7.69182e-05 1.68836e-05 0.000290177 6.29273e-05 9.83189e-06 1.18341e-05 6.53901e-05 4.94287e-05 1.33321e-05 8.24334e-05 7.24253e-05 0.000117722 0.000187625 1.46775e-05 0.000821775 3.99371e-05 0.000161649 0.000137309 0.000419293 1.43236e-05 0.000403959 2.2955e-05 1.6899e-05 2.07708e-05 2.90339e-05 0.000436694 0.000389441 1.34124e-05 0.000630263 9.44815e-06 4.09857e-05 0.000458622 6.3406e-05 0.000195676 0.000162197 0.000227481 0.000166447 1.33478e-05 9.4778e-05 2.92175e-05 0.000259303 4.49986e-05 0.00101036 0.000132948 0.0010906 1.75946e-05 8.21233e-05 4.5683e-05 0.00038256 0.000106587 0.000126136 7.42669e-05 2.55123e-05 0.000284107 5.37694e-06 0.000568661 1.76109e-05 0.00059307 2.60153e-05 0.000557027 3.21442e-05 0.000129839 0.000258898 0.795545 4.483e-05 0.000805763 3.03495e-05 6.26461e-06 2.38085e-05 1.22088e-05 0.000406762 9.87032e-06 6.21256e-05 2.18286e-05 0.00051052 6.53658e-05 0.00112039 7.35216e-06 0.000566997 6.57978e-05 0.00019219 0.000414899 0.00095997 2.42006e-05 6.65017e-05 1.25566e-05 7.06526e-05 5.59591e-05 0.000170668 0.000836427 2.15972e-05 0.000274395 3.66448e-05 0.000161851 0.000387854 0.000410365 9.27393e-05 0.000135222 0.000191468 0.000166589 9.35012e-06 0.000119307 1.80138e-05 0.000405375 0.000206238 0.000113259 5.81656e-05 0.000627517 2.54134e-05 0.000210416 0.000156267 3.63075e-05 0.000288882 0.000688428 0.000311512 0.000589649 0.000413518 1.05196e-05 5.19162e-05 0.000455336 0.000531899 0.000107446 1.43919e-05 0.000402401 0.00016635 2.20701e-05 0.000748936 3.81786e-05 9.00855e-06 0.000458891 8.76672e-06 3.08818e-05 2.11388e-05 5.42074e-05 0.000514932 5.53183e-06 3.39122e-06 1.98691e-05 0.00052105 5.94379e-05 0.000257188 5.96829e-06 1.04153e-05 1.80553e-05 0.000426946 9.01298e-05 7.5819e-06 1.31634e-05 3.36874e-05 0.000528964 8.24585e-05 0.000112416 5.70568e-06 0.000401599 2.00413e-05 1.66285e-05 7.57634e-06 0.000562204 1.12834e-05 0.000856493 3.37615e-05 0.000274261 1.14088e-05 0.000641203 0.000197566 1.77128e-05 0.000469937 0.000151566 7.27381e-05 3.7497e-05 0.000484198 2.13122e-05 2.57169e-05 0.000414391 3.27868e-05 9.39164e-05 0.000111748 3.06239e-05 0.000193458 1.00287e-05 8.18094e-06 4.10945e-05 0.000452056 2.51574e-06 8.20466e-05 1.60369e-05 0.000158231 3.96346e-05 0.000207813 5.84285e-06 8.49668e-05 0.000651865 0.00147522 7.42448e-05 0.000174907 7.15161e-05 0.000113866 3.94564e-05 3.8313e-05 0.000417917 4.779e-05 1.69531e-05 1.32301e-05 0.000163092 0.000451996 1.83437e-05 4.00699e-05 2.0042e-05 4.10487e-05 1.40568e-05 1.48708e-05 0.000136577 1.28915e-05 0.000543989 0.000184067 0.000104053 2.79052e-05 1.08694e-05 0.000499033 8.58932e-06 1.93888e-05 0.000241378 0.000156365 8.10234e-06 8.77785e-06 1.30033e-05 0.00187266 0.0004977 9.72989e-06 0.000224118 0.000450543 0.000144758 7.11233e-05 0.000413131 6.62261e-05 1.03179e-05 0.000106467 0.000214475 5.72163e-05 4.37493e-05 1.87753e-05 3.09459e-06 0.000835542 9.81058e-06 0.000324085 0.000939541 0.000113692 0.000529467 7.44514e-05 4.83903e-05 7.20047e-06 0.000856142 6.55468e-05 9.20547e-05 6.21266e-05 2.37861e-05 0.000545441 0.000554971 9.92128e-05 0.000314614 0.000120156 2.46722e-05 0.000490272 4.78704e-06 5.93743e-06 1.00572e-05 4.44401e-05 0.000822342 0.00011733 0.000132909 1.41217e-05 1.62416e-05 0.000168039 0.00048518 4.25857e-05 1.32852e-05 1.49426e-05 0.000184132 4.14337e-05 4.63669e-06 4.98888e-05 1.01625e-05 6.70816e-05 0.000319987 8.99655e-06 4.25231e-05 3.0997e-05 0.000419037 4.13582e-05 8.3618e-06 0.000243944 0.00042552 0.000626957 0.000416859 4.31802e-05 4.76049e-06 0.000389616 3.70277e-05 1.28809e-05 8.24913e-06 0.000149982 7.94725e-06 5.15639e-05 0.000128906 0.000197046 0.000411789 1.52178e-05 8.23221e-05 1.07892e-05 0.00045477 0.000573065 7.99638e-06 0.000406575 3.29481e-05 6.45954e-05 9.56781e-05 3.4453e-06 4.41626e-05 0.000583633 0.000427778 0.000232599 4.85337e-06 0.000434548 2.41888e-05 7.83404e-06 9.91006e-05 0.000408669 0.000178948 0.000177775 0.000503359 1.14035e-05 1.097e-05 9.03976e-06 0.000144868 4.59416e-05 1.97919e-05 5.48348e-05 0.000150592 0.000101027 1.45988e-05 0.000122868 1.35932e-05 3.82878e-06 3.65342e-05 0.000345638 8.21661e-06 0.000504 3.39065e-06 0.000273114 1.49282e-05 0.000171066 4.72932e-06 2.44965e-05 0.000115018 0.000198057 6.65423e-05 3.67284e-05 0.000417012 1.55502e-05 0.000167677 0.000405527 0.000195729 0.00026848 0.000230225 0.000519831 3.16248e-05 0.00013422 7.86009e-05 0.000279165 7.13414e-05 1.35048e-05 0.000157046 3.17087e-05 3.63132e-05 3.95288e-05 0.000573676 0.00070395 0.000417129 2.07784e-05 0.000866364 3.42506e-05 0.000675005 0.000322192 3.98324e-05 0.000102784 0.000613961 6.08759e-05 0.000817268 0.000274644 3.54559e-05 0.00087156 4.60212e-05 7.02072e-06 0.00192191 0.00148021 0.000503579 0.000135223 1.67006e-05 7.02989e-06 0.000179527 1.36738e-05 0.000232155 6.81399e-05 1.55487e-05 5.63483e-06 3.93032e-05 0.000107495 0.000166514 1.19257e-05 0.000548336 6.50004e-05 9.10356e-05 9.94982e-05 0.00023841 4.57766e-05 0.000153681 0.000413394 0.000149545 1.14484e-05 3.45317e-05 0.000180691 0.000253906 1.48545e-05 0.000405429 7.47888e-05 1.32374e-05 0.000409309 0.000277985 0.000462748 0.00020991 3.80756e-06 8.59532e-06 8.45181e-05 2.61298e-05 4.82039e-06 0.000298836 0.000414845 1.16534e-05 9.86972e-06 1.57847e-05 0.000404887 0.000408211 3.28166e-05 6.51793e-06 2.12073e-05 9.77196e-05 0.000160449 0.000128974 1.08963e-05 0.000505488 2.07365e-05 0.000403774 0.00104744 1.65244e-05 5.72369e-06 1.09217e-05 0.000422684 0.000331234 0.000532807 3.65355e-05 0.000410145 0.000460203 0.000810839 0.000172868 0.000438877 9.16545e-05 0.000407423 0.00056788 2.7572e-05 0.000437406 8.53433e-05 0.000120734 8.7744e-05 3.75676e-06 1.58295e-05 4.49443e-05 3.26742e-05 1.78734e-05 8.8509e-05 7.87508e-05 2.22061e-06 6.43618e-05 0.000297682 5.96774e-05 0.00136997 1.77041e-05 5.70221e-06 7.09349e-06 4.96608e-06 7.39327e-05 2.8905e-06 0.000137238 8.75113e-06 0.000530377 8.25089e-06 0.000464842 0.000128646 2.53274e-05 1.59355e-05 0.000477774 0.000155953 3.93489e-05 2.58246e-05 0.000135987 6.71932e-05 3.08142e-06 1.40198e-05 8.21775e-06 4.77346e-05 0.000516609 0.000275789 1.28909e-05 0.000220778 0.00122193 8.91298e-06 0.000114139 0.000113287 0.000575606 0.000270702 1.07193e-05 2.16131e-05 3.39982e-05 0.00026428 0.000300523 0.000517993 0.000113675 1.35128e-05 0.000220489 6.84535e-05 2.0308e-05 1.61023e-05 0.000231393 5.6523e-05 2.09631e-05 0.000143745 0.000501632 4.55688e-05 1.03806e-05 0.000128059 0.000121694 1.06261e-05 1.66177e-05 2.87822e-05 3.81524e-05 0.000501319 0.000522911 2.11048e-05 0.000470122 8.19759e-05 4.43631e-05 4.91458e-05 4.52838e-05 0.000912249 0.00022269 0.00146952 0.000224972 0.00044855 4.0817e-05 4.92773e-06 6.60174e-06 0.00541092 0.000391551 0.000143075 0.000276346 1.93805e-05 3.35876e-05 0.000224144 0.000159188 5.10434e-06 0.000982139 9.97986e-06 0.000399829 0.00043838 1.97335e-05 0.000806071 9.16108e-05 8.11708e-05 8.88407e-05 4.40333e-05 2.55787e-05 3.8517e-05 9.21241e-06 0.00035522 0.000111481 0.000405403 0.000183025 0.000155248 2.45068e-05 0.000667665 1.84376e-05 0.000117593 1.38957e-05 0.000137911 3.89631e-05 5.81087e-05 6.09095e-05 7.70037e-05 4.08646e-05 0.000831448 2.64234e-05 2.1963e-05 0.00020071 3.40925e-05 1.06055e-05 0.000242086 8.10864e-06 0.000472887 3.18104e-05 0.000161151 
0.000437118 6.03225e-05 0.00016984 0.000435667 3.81239e-06 4.97802e-05 8.7315e-05 8.02629e-05 0.000593166 0.000127559 0.000150083 0.000655655 6.61781e-06 4.09214e-06 0.000408036 0.000551752 0.00025011 1.20776e-05 0.000180574 5.25604e-06 8.27944e-06 3.66874e-06 7.0519e-05 0.000497771 8.85047e-06 0.000170034 0.000446816 1.21521e-05 1.78908e-05 8.68285e-06 7.34527e-06 7.28083e-05 0.000484316 0.000240497 6.75069e-06 7.77032e-05 0.00122065 0.00054923 0.796093 0.000119591 6.80282e-06 0.000504515 0.000533799 0.000209822 1.01172e-05 6.62686e-05 0.00051595 6.41179e-06 6.27587e-05 7.87443e-05 0.00080402 2.18986e-05 9.10549e-05 0.000404166 1.40747e-05 2.46765e-06 0.000103504 0.000292134 4.38885e-05 0.000195043 0.0001635 4.60302e-05 1.29882e-05 0.000103302 0.000564666 0.00019087 6.71751e-06 2.88754e-05 6.82193e-05 0.000237293 1.35282e-05 6.97109e-06 0.000160552 4.60275e-05 0.000417501 7.6284e-06 1.3821e-05 6.72563e-05 0.000609828 8.61748e-06 8.93072e-05 0.00041893 3.20434e-06 1.29252e-05 4.94685e-06 0.0001936 0.000161618 0.000529064 0.000173768 1.01492e-05 1.10693e-05 0.000826441 5.55408e-06 5.88197e-05 1.89172e-05 1.03776e-05 7.20718e-05 0.000128472 0.0006194 0.000171169 0.000229065 0.000285655 7.55353e-06 0.000420694 0.000438467 0.000131708 0.000530112 0.000412275 3.87696e-05 7.17869e-06 4.84256e-06 0.000133739 7.62054e-06 3.90046e-06 3.90182e-06 0.000411579 0.000262932 0.000149411 0.000237157 1.60858e-05 0.000508986 0.000122387 4.41939e-06 0.000550748 7.04428e-05 6.93207e-06 2.31608e-06 0.000131546 1.19046e-05 5.30054e-05 0.000408649 0.000286323 0.000148952 9.64235e-05 9.54211e-05 0.000444084 0.000260718 0.000558619 0.00090617 0.000274134 5.21267e-06 0.000428307 1.16114e-05 0.000231277 3.99494e-05 0.000119874 1.05195e-05 4.76043e-05 5.88321e-05 0.000402637 0.000497878 0.000414783 1.59741e-05 3.15447e-06 3.30722e-05 0.00072582 5.48094e-06 1.5314e-05 1.01491e-05 7.63763e-05 0.000180128 6.99922e-06 1.01254e-05 3.27444e-06 6.55799e-05 1.02358e-05 7.65482e-05 7.40617e-06 8.67689e-05 1.82231e-05 0.000125319 7.4356e-06 0.000104285 7.72707e-05 9.76968e-06 0.000548249 0.000409433 0.00108472 5.78094e-05 0.000545289 7.61705e-05 8.33357e-05 3.39716e-05 1.28008e-05 0.000411377 4.70729e-05 0.000413763 2.24438e-05 6.68001e-06 6.57107e-05 7.60317e-05 1.68838e-05 0.000860078 0.000155583 0.000617566 1.01255e-05 8.1024e-06 1.96925e-05 0.000681084 0.000552888 0.000532573 1.26386e-05 0.000116002 1.14195e-05 7.93174e-05 5.39186e-06 9.16042e-05 9.72428e-06 0.000843388 1.00656e-05 0.000164426 1.74803e-05 0.000790024 2.61447e-05 0.000439824 0.000504656 7.67659e-06 3.37279e-05 5.67086e-05 0.000127636 6.33403e-06 0.000408585 0.000974803 0.000145487 0.000210873 7.9991e-06 1.56404e-05 1.29389e-05 0.000547374 4.1178e-05 0.000462703 0.000167159 0.000410132 0.000401486 1.491e-05 5.73054e-06 0.000475879 1.08692e-05 1.77166e-05 0.000497361 4.13388e-05 6.41252e-05 6.21924e-06 0.000454618 0.000773254 3.46655e-06 1.45813e-05 6.65512e-06 4.97432e-06 2.09397e-05 5.58545e-05 0.000513506 0.000437547 3.1815e-06 6.50697e-05 0.000435708 0.000534127 0.000437426 0.000203671 0.000464608 4.25406e-05 0.000412423 3.22202e-05 4.80223e-06 0.00998854 0.000285275 0.000223816 0.000159045 0.000473116 0.00016893 7.63483e-05 0.000495502 1.42773e-05 0.000121155 0.000587048 4.92343e-05 2.79225e-05 0.000135839 0.000562712 2.60866e-06 1.8389e-05 1.90343e-05 0.000152918 9.73545e-05 6.99822e-06 7.76982e-06 2.02716e-05 1.52258e-05 0.000636292 3.41212e-06 0.000943136 0.00112169 0.000874103 0.000812584 0.000400029 7.17564e-05 2.57574e-05 0.000943967 9.67253e-05 2.79575e-06 0.000636114 0.000415019 1.51667e-05 9.06909e-06 0.000648018 0.000560581 3.08354e-05 0.000403 3.66673e-06 9.80073e-06 7.04858e-05 1.50902e-05 0.00088456 8.43258e-06 1.6501e-05 4.85045e-05 2.17305e-05 0.000454063 0.000482918 3.06888e-05 3.98122e-06 0.000248127 1.68796e-05 8.1062e-05 1.40097e-05 1.17167e-05 0.000538027 0.000425847 9.12725e-06 9.68917e-06 5.50346e-06 9.58648e-05 8.65884e-06 7.52032e-06 0.000515497 0.000105755 4.94248e-05 8.57287e-06 1.71769e-05 2.47082e-05 0.000517112 8.94435e-05 0.000433109 1.06325e-05 0.000454163 0.000211776 1.18367e-05 2.65993e-05 0.000156018 0.000149918 9.59673e-06 1.06367e-05 0.000286972 0.0005354 1.40008e-05 0.000241645 2.84488e-06 5.30383e-06 2.2231e-05 1.18326e-05 9.03391e-05 4.40257e-06 9.69632e-06 2.83778e-05 0.00040615 0.000115241 0.000103159 0.000149248 0.000706849 3.05047e-05 5.83286e-05 9.68255e-06 2.61231e-05 6.17428e-06 5.44235e-06 2.65016e-05 8.29791e-06 6.67394e-05 9.20231e-06 1.02514e-05 0.000156687 0.000516674 0.000849646 5.68038e-06 8.89853e-05 0.000180167 0.000203644 1.18914e-05 0.000106956 0.00041033 0.000349078 0.000466598 1.1381e-05 0.000236691 1.56191e-05 8.97811e-06 8.19979e-06 0.000108542 2.66442e-05 4.69061e-05 0.000404634 0.000411135 0.000547413 0.000123607 0.000605365 0.000946173 5.1785e-05 0.000256297 9.75095e-05 1.10333e-05 6.63572e-06 0.000152477 6.92381e-05 2.95156e-06 0.000130175 2.63906e-05 0.000170648 7.03779e-05 8.79564e-06 7.81785e-06 0.000407257 4.55454e-06 2.15888e-05 0.000531873 0.00042383 0.000842107 0.000729196 0.000157128 8.08846e-06 6.72388e-05 6.65809e-06 0.000315381 1.54267e-05 2.34267e-05 0.000125015 7.8737e-05 0.000416285 0.000356509 0.000564979 0.00054646 5.24223e-06 8.56259e-06 0.000435574 1.8841e-05 0.00024662 1.20281e-05 0.000236819 2.96785e-05 0.000144812 2.59781e-05 1.20859e-05 0.000205426 0.000561389 0.000978548 0.000437473 4.06578e-05 3.48699e-06 8.69768e-05 1.1439e-05 3.42578e-05 0.000410731 0.000112632 0.000193653 1.33868e-05 1.09373e-05 4.18073e-05 0.000277909 0.000501252 8.16758e-06 3.26435e-05 0.000144159 0.00061445 5.63113e-06 0.000431317 1.76258e-05 0.000461155 1.17242e-05 6.575e-05 3.95331e-05 7.69557e-05 0.000497305 0.000465659 2.68899e-05 0.000414009 1.60691e-05 0.000611633 4.73077e-06 0.00020011 2.2743e-05 6.03296e-05 0.000390636 4.91938e-06 7.26289e-05 0.000167848 0.000115825 0.000664619 9.1335e-05 1.50204e-05 0.000193986 4.88999e-06 2.58358e-05 4.50494e-05 1.56722e-05 0.000130096 0.000216295 0.000282193 0.000430232 0.00119205 4.26616e-05 6.30727e-06 1.39056e-05 4.77803e-06 0.000633345 7.24048e-06 0.000405148 0.000222494 0.000245191 2.14925e-05 0.000827216 4.6792e-06 4.60942e-06 7.38555e-06 7.6798e-05 0.000417608 0.000408836 0.000159292 4.03383e-05 3.3781e-06 0.000450151 0.000210388 0.000244575 5.90688e-06 0.000409681 0.00028437 1.85594e-05 0.000556171 1.60104e-05 1.77513e-05 0.00178957 1.90509e-05 0.00019193 0.000577113 1.00561e-05 1.90965e-06 3.61216e-06 7.29346e-06 0.000138581 1.22757e-05 0.000617658 0.000243163 2.20422e-05 0.000138264 0.000111593 2.09296e-05 0.000123912 9.22915e-05 0.000178646 0.000262937 0.000126714 0.000813259 6.01211e-05 0.000258602 2.70329e-05 1.44262e-05 9.17813e-06 3.51258e-06 2.14742e-05 0.000414634 0.000366956 0.000547742 0.000406234 1.31447e-05 8.87215e-06 0.000213636 5.57741e-06 4.39746e-05 9.1832e-06 5.97346e-06 0.000180815 6.25051e-05 4.8408e-05 4.09288e-06 5.26392e-05 0.000222865 0.00101828 0.000362337 0.000134842 1.1804e-05 0.000424139 3.41766e-05 0.000819828 1.62301e-05 4.8188e-05 4.86266e-06 1.70062e-05 0.000205937 5.90264e-06 9.49212e-05 0.00030433 0.000435017 0.000403685 6.07143e-06 0.000202169 0.000432505 0.000690184 0.000109184 0.000469852 0.000405966 1.15841e-05 5.09932e-06 0.00040928 2.37845e-05 9.34667e-05 0.000617273 0.000549449 9.26813e-06 3.94766e-05 0.000622758 6.55477e-06 0.000233071 0.00043761 0.000334374 7.53292e-05 3.21799e-05 0.00103719 0.000204241 5.49169e-06 3.04878e-05 0.000147556 9.16155e-05 7.32772e-06 0.00039229 1.21346e-05 0.000239681 8.7197e-06 0.00124557 8.68461e-05 6.15075e-06 3.43884e-05 0.000285728 0.000140682 0.000145102 7.82385e-05 0.000297651 7.54834e-05 0.000428096 9.70828e-06 3.17031e-05 0.000237051 1.35665e-05 7.12356e-06 0.000154621 0.000407877 0.000374027 2.81254e-06 0.000637114 4.34436e-06 0.000813622 0.000165073 0.000346489 0.000637256 7.27038e-05 0.000125847 9.60288e-06 0.000162259 0.000607721 1.17635e-05 0.000154476 0.000436148 2.04416e-05 4.43695e-06 4.29407e-06 3.89778e-06 0.000441604 1.28351e-05 9.82349e-06 6.16337e-05 5.32281e-05 5.39595e-05 0.000376799 1.27077e-05 2.34272e-05 5.80239e-06 0.00020122 9.82323e-06 0.00013683 0.000404868 0.000129509 4.84722e-05 7.52764e-06 0.000230748 0.000469821 1.29616e-05 9.10735e-06 5.02393e-06 6.45234e-06 1.93938e-05 0.000407388 0.000199964 0.000481603 3.52508e-05 4.58917e-05 9.62275e-06 0.000268073 4.06718e-05 0.000491146 1.01853e-05 1.95391e-05 3.29705e-05 8.08505e-06 8.89729e-05 0.000430989 8.82325e-06 0.000318328 0.000807564 8.87961e-06 0.000489055 0.000186505 0.000804481 0.000241832 0.000824199 0.000989335 5.92576e-06 1.91989e-05 1.06994e-05 0.000413441 0.000815432 6.0143e-06 0.000458459 4.90084e-06 5.77045e-06 0.000504661 6.30602e-06 0.00040801 7.29157e-05 4.01256e-05 3.40577e-05 1.13946e-05 0.000420175 2.43925e-05 9.84297e-06 0.000167624 0.000477843 5.20659e-05 8.04089e-06 8.9947e-05 1.26279e-05 0.000411395 5.98015e-05 1.40159e-05 0.0012102 6.79286e-05 0.00018514 0.000152993 5.231e-06 0.000408665 1.20517e-05 4.01629e-06 1.15403e-05 0.000191533 0.000215245 0.00044817 0.000100765 0.000285205 0.000156149 7.23933e-05 2.87453e-05 0.000441649 0.000376769 5.48959e-06 6.67797e-05 3.21954e-05 0.000569544 0.000146233 9.62994e-06 6.85623e-05 0.000412481 0.000434106 0.000555551 8.98542e-05 0.000161637 7.53089e-05 0.000223379 1.40031e-05 0.000171204 0.000170912 0.00011424 3.26412e-05 6.21018e-06 0.000296963 6.12456e-06 0.000160611 0.000823598 0.000146619 0.000441386 7.86482e-06 0.000128568 0.000152443 0.000569033 1.53594e-05 8.09513e-05 0.000404163 4.72486e-05 0.000127596 1.21819e-05 0.000494406 8.09224e-05 0.000292815 9.61956e-05 1.936e-05 7.74651e-05 0.00183428 0.000608708 5.06419e-06 7.32881e-05 1.06003e-05 6.1745e-06 7.14501e-06 1.09074e-05 0.00156813 8.43417e-05 2.78673e-06 8.92779e-06 1.92574e-05 3.3071e-06 5.46714e-06 9.48451e-06 4.28075e-05 0.000109792 0.000116567 3.85932e-05 6.201e-06 8.26343e-06 0.000215397 4.90889e-06 0.000121441 0.000154458 0.000109273 5.3192e-05 0.000209984 1.02143e-05 5.94996e-06 6.77184e-06 8.32882e-06 6.80225e-06 4.71019e-06 1.60573e-05 0.000118326 0.000327362 1.32638e-05 1.50678e-05 0.00047288 0.000471475 2.63093e-06 0.000156002 1.08042e-05 6.96462e-06 1.00571e-05 0.000100937 1.18924e-05 0.000131223 0.000236814 0.000100923 0.000416619 6.51132e-05 6.22856e-06 0.000978558 4.79717e-05 2.09185e-05 5.92745e-05 4.95967e-05 7.9574e-06 6.76027e-06 0.000138618 0.000197873 0.000122734 9.50181e-06 1.84672e-05 4.22413e-06 0.000449525 0.000144422 3.60342e-05 3.27198e-05 1.66435e-05 0.000352107 6.00952e-06 0.000812161 0.000143238 0.000191673 0.000513557 5.27843e-05 0.000206348 0.00106309 2.22364e-06 9.33116e-06 0.000176982 1.15674e-05 0.000409697 7.18668e-06 6.86371e-05 0.000151848 7.68697e-05 9.96419e-06 0.000211417 0.000139109 3.73433e-06 3.13823e-05 8.41506e-06 0.000101695 0.000140251 4.45912e-06 0.000130067 0.000131362 0.000362979 1.69121e-05 0.00022344 6.40152e-06 0.000197826 0.000164484 0.000561986 0.00014627 0.000143696 0.000121158 3.93386e-06 0.000689323 0.000417387 0.000980185 0.000180657 0.00042879 0.000344896 6.18058e-06 0.000302225 0.000419131 1.08943e-05 4.27965e-05 0.000403773 4.79537e-05 9.73878e-05 9.83286e-05 0.000460383 0.00042498 0.000944899 0.00030236 0.000151196 0.000171706 1.03322e-05 5.09098e-06 0.000134484 7.47521e-05 0.000166251 1.55468e-05 0.000358449 0.00060659 1.28471e-05 3.36574e-05 8.88519e-05 6.78963e-05 7.62284e-05 2.09479e-05 2.0457e-05 9.71215e-06 0.000225171 1.30818e-05 0.000173933 2.75168e-05 1.57616e-05 0.000149788 0.000147401 0.000186319 8.93826e-05 0.000716927 1.21445e-05 1.18627e-05 0.000248679 0.000387647 7.75868e-06 0.000254766 0.000680884 9.987e-06 3.62376e-05 4.90203e-06 2.2174e-05 1.9514e-05 3.83981e-05 0.000349113 0.000168076 3.88785e-05 5.7468e-05 6.28453e-06 8.65032e-05 0.00041767 2.30682e-05 1.99501e-05 0.000115197 2.96595e-05 3.488e-05 1.08195e-05 0.000224208 0.00052954 3.90107e-05 
0.000245589 0.000359843 0.000109824 0.000251861 0.000184332 0.000271651 4.57662e-05 5.67295e-05 2.13101e-05 0.000210616 0.000264311 0.000139908 0.000310551 9.72576e-05 0.00016791 0.000344927 0.00016246 0.000108723 0.000170678 0.000187962 0.000195231 3.02817e-05 0.000455057 0.000191748 0.000159775 0.000168313 0.000544226 1.38184e-05 7.49559e-05 0.00029102 6.07078e-05 0.000174155 0.000201301 0.000142501 0.000157631 8.63478e-05 0.000199084 0.000162739 0.000141045 0.000129019 0.000245591 0.000213913 0.000142759 0.000525076 7.03314e-05 0.000233374 0.00038517 0.000361905 0.000259586 0.000101505 9.94351e-05 0.000328989 0.000125683 0.000112978 0.000148775 5.50212e-05 0.000177205 0.000207024 0.000157553 0.000781705 0.000134989 0.000359475 0.000153986 0.000210586 0.000313552 0.000287388 0.000304962 0.000152731 8.51596e-05 0.000369531 0.000134626 3.78407e-06 0.000310208 4.41016e-05 0.000236469 6.11823e-06 0.187365 6.96463e-05 8.36736e-05 1.65086e-05 9.59698e-05 0.000540478 7.15047e-05 0.000141452 0.000111998 0.000152304 0.000284587 1.72895e-05 0.000378227 6.93861e-06 0.135445 3.06974e-05 3.37854e-05 0.000129364 7.95208e-05 0.000192081 7.40626e-06 4.20347e-05 0.000216459 0.000387019 0.000271388 0.00112342 9.0217e-05 0.000409045 5.2141e-05 6.04189e-05 0.000331961 0.000132928 0.000190333 0.000204728 0.000316339 0.000325001 3.32465e-05 0.000322753 3.05462e-05 8.53973e-05 0.000417466 0.000157637 8.93782e-05 9.06806e-05 0.000136219 0.000272675 7.3361e-05 9.00453e-06 0.000176781 0.000201697 5.52126e-05 0.000178926 0.000249649 0.000246213 0.000134343 0.000113553 0.000125621 0.000303388 4.93848e-05 0.000358445 0.000241833 0.000309683 0.000197732 0.000535379 5.02892e-05 6.87617e-05 0.000242545 0.000116876 0.000419261 0.000241335 8.48211e-05 0.000541945 1.93966e-05 0.000103147 0.000190099 8.36729e-05 0.134639 0.000421903 0.000478689 0.000371053 0.000171386 0.000172716 9.82652e-06 0.000212768 6.77773e-05 0.000125613 0.000346487 0.000166728 0.000352128 0.000172534 0.000274117 0.000100717 0.000163374 0.000289568 0.000561953 0.000593887 0.000163347 0.000144157 0.000201662 6.05182e-06 0.00019283 0.00035023 0.000554113 0.000222129 0.000187197 0.000646296 0.000132142 0.000325143 0.00039096 0.00018466 0.000266673 3.25009e-06 7.4509e-06 0.000246612 0.000227974 0.000168167 0.000590458 0.000365412 0.000166405 0.000257143 0.000444753 0.000165469 0.00017213 0.000151801 0.000348985 0.000233478 6.76267e-05 0.000236877 9.09037e-05 6.90127e-06 0.00033986 5.69334e-05 0.000486548 0.000116896 0.000538225 6.39637e-05 0.000209842 0.000122937 0.000157723 0.000218202 0.000169845 0.000292453 4.70156e-05 0.000143482 0.000142379 0.000152116 3.47322e-05 5.72102e-06 0.000419509 0.136896 0.000241177 0.000103554 0.000802348 8.28505e-05 0.000103386 0.000288605 9.7013e-05 0.000100504 0.000247342 0.000130039 0.000417338 0.000132452 0.000434423 5.57862e-05 0.000351371 3.46944e-05 0.000188427 0.000445495 6.12276e-05 0.00027005 3.47521e-06 0.000227033 0.000129647 0.000203872 0.00010819 0.000164904 0.000185442 0.000135905 0.000456172 8.93398e-06 0.000363454 0.000275916 0.000309323 0.000437065 7.83908e-05 0.000152449 0.000143867 5.35126e-05 0.000200995 0.000809536 6.7625e-05 0.000407193 0.000743425 0.000327086 0.000208182 0.000251546 0.000272004 0.000252644 0.000401677 0.000209506 0.000371419 0.000292734 0.00013658 7.22694e-06 0.000136139 0.000197167 0.000374492 0.000267496 8.85962e-05 1.19228e-05 4.15016e-05 0.000412473 0.00041874 3.39769e-06 0.000423379 0.000372829 1.21232e-05 0.000401592 2.19195e-05 7.59974e-05 9.52604e-05 0.000244524 0.00017096 0.000231006 6.88071e-05 0.000118775 0.000517406 6.29865e-05 0.000258664 0.000472923 0.000131328 6.62522e-06 7.65609e-06 0.00028936 0.000242594 0.000366837 0.000265787 0.000231478 0.0002825 8.22869e-05 3.3264e-05 4.42081e-05 0.000429144 0.000100772 0.000195876 0.00010778 9.78744e-05 0.000306372 0.000211612 7.2798e-05 0.000152184 0.000257208 0.000347889 0.000107265 0.000211839 0.000212879 0.00021973 7.30062e-05 6.32426e-05 7.67993e-05 0.000465395 6.80808e-05 0.000111563 0.000225399 0.00046507 6.59089e-05 4.52452e-05 0.000106185 0.000394723 0.000653904 0.000365796 0.000117118 0.000173836 0.000464336 0.000300988 0.000613228 0.000166049 7.87638e-06 0.00010773 0.00349195 8.36662e-05 7.41804e-05 0.000243502 0.000150465 0.000114434 8.16904e-06 0.000130461 5.29316e-05 0.000169659 3.35287e-05 5.42363e-05 0.000167381 0.000106249 0.000140677 0.000116904 0.000199728 9.77385e-05 0.000181187 9.05728e-05 7.29439e-05 1.74536e-05 0.000256621 0.000126094 6.47972e-05 0.000187254 0.000233705 0.000256932 0.000165967 8.62108e-05 0.000115763 8.6705e-06 0.000258447 0.000117074 0.000110292 0.000574301 0.000209828 0.00013613 0.000100814 0.000458483 2.66188e-05 0.000162863 0.000102951 6.46598e-05 0.000398763 0.000183636 7.43475e-05 9.6199e-05 0.000323338 0.000380104 0.000211351 0.000229919 0.000449372 0.000361786 0.000106349 0.000300914 3.55848e-06 0.000171135 1.30798e-05 0.000110502 9.0349e-05 0.000175666 0.000329547 0.000365784 7.14624e-05 0.000264991 7.83679e-05 0.000174409 0.000271094 9.83407e-05 0.000296594 0.000609335 0.000712171 0.000174166 0.000531019 0.00121387 0.000274328 0.00022357 9.79133e-06 4.81479e-05 0.00043593 0.000105366 7.41617e-05 5.93109e-05 0.000509534 0.000127872 0.000161934 0.000768642 2.86271e-05 0.000664763 7.50101e-06 0.000285671 0.000127933 0.000660059 0.000146861 1.30848e-05 0.000414179 4.94085e-05 0.00024034 3.37857e-05 0.000208157 1.12878e-05 0.000290556 7.183e-05 0.000212033 1.34615e-05 0.000189461 9.8365e-06 0.000265171 0.000124 0.000593355 0.000185638 0.00062135 0.000108961 0.000113069 0.000212939 0.000407882 5.70031e-06 0.000650881 0.000220917 0.000435651 0.000345261 0.000130165 0.000532839 0.000255435 0.00112527 0.000293596 0.000483376 0.000565061 0.00021844 0.000614918 0.000172243 0.000687675 0.000166788 0.000112888 0.000180894 0.000133133 0.000291406 0.000431099 8.16588e-05 0.00017015 3.86517e-05 0.000105547 0.000640994 9.75382e-05 8.11702e-05 0.000111402 0.000264686 0.000200385 0.000393583 0.000355232 0.000207795 0.00053988 0.000369797 0.000198064 0.000401354 9.76845e-05 0.000599259 0.000316499 0.000110631 0.000381294 0.00017813 0.000258424 0.00024537 5.51502e-05 6.13858e-05 0.000265442 6.44933e-05 4.7022e-05 0.000301921 0.000203646 0.000309455 4.03717e-05 0.000239638 4.0483e-05 0.000213041 0.000462306 2.59661e-05 0.000288045 0.000188732 0.000674305 0.000218621 0.000196998 0.000242809 0.000116959 0.000407271 0.000206207 0.000240335 7.12511e-05 5.75241e-05 0.000116857 0.000201643 8.81038e-06 0.000249875 0.000215356 0.000145807 0.000242052 0.000319049 0.000220286 1.4718e-05 0.000426797 9.80578e-05 0.000328668 0.00055729 0.000184607 9.76103e-05 0.000430725 0.000174647 0.00030237 0.000445042 9.85758e-05 5.6834e-05 0.000166868 0.000259052 5.64731e-05 0.000232535 0.000215398 6.56711e-05 0.000288081 5.68092e-05 0.000542417 0.000280634 0.00014073 0.000116505 0.000168036 0.000302197 0.000315223 8.91893e-05 2.68293e-05 0.000204269 0.000163673 7.26987e-05 0.000153965 0.00188766 0.000143579 0.000529059 0.00017825 0.000114922 4.88259e-06 7.65767e-05 0.000352385 0.000293315 0.000417567 5.23945e-05 0.00041186 9.90519e-05 0.000197357 0.000185967 0.000222943 9.8836e-05 0.000364143 0.000178612 5.80889e-05 4.58787e-05 5.14207e-05 0.00055962 9.98688e-05 0.000386465 0.000244502 4.96715e-06 0.000839266 0.000281025 0.000301165 0.000408714 0.000194702 0.000224649 0.000496291 0.000345954 0.000570437 0.000290209 0.000252992 4.13757e-06 0.000287327 0.000458334 0.000225168 2.48105e-05 4.68919e-05 5.52816e-05 0.000447087 0.000199336 0.000140117 7.57067e-05 8.0992e-05 1.06333e-05 0.000199516 0.000422755 7.85195e-05 0.000386954 0.000123324 0.000264917 0.000232112 0.000218669 0.000414406 0.000286349 0.000178812 7.51655e-05 0.000382438 6.14442e-05 0.000103141 4.27413e-06 6.73098e-05 5.08816e-05 0.00015884 0.000172509 0.00010444 0.000736053 0.000165465 9.85729e-05 0.000144698 0.000298157 6.68575e-05 0.000116336 0.000160115 0.000322089 8.88633e-05 0.000114852 0.000210435 9.50866e-05 3.47133e-05 0.000211575 1.22789e-05 1.15462e-05 7.0561e-05 0.00022528 0.000218482 0.000264878 0.00017741 0.000269256 5.09615e-05 0.000337234 0.000274412 5.97618e-05 0.000330938 4.8957e-05 0.0834651 0.00042871 0.000213657 4.96473e-06 1.08603e-05 7.86923e-05 0.00013752 5.03672e-06 7.43706e-05 0.000357356 0.000116497 0.000133576 3.82486e-05 0.000126254 0.000147669 5.53512e-05 0.000344268 0.000195211 0.000169204 0.000371089 4.21745e-05 0.000270437 0.000591665 9.88817e-05 0.000564405 5.53152e-06 0.000107386 0.000101394 0.000252542 0.00012711 0.000256807 0.00016116 0.000474016 9.79876e-05 0.000318203 7.08916e-05 0.000424937 0.000337762 4.7653e-05 0.000377018 4.87496e-05 1.35926e-05 0.000155359 7.1356e-05 0.00017888 9.4851e-05 0.000449485 0.000153267 0.000232443 0.000196482 0.000119718 0.00015424 0.000141001 0.000308914 0.000122814 8.33418e-05 0.000271314 0.000124098 0.000329778 6.81194e-06 0.000290512 0.0002026 0.000144238 0.000252649 0.000146315 0.000239425 0.000190251 8.58073e-06 2.11316e-05 0.000422255 0.000252026 8.52939e-05 0.000112999 0.000128092 0.000219819 0.00023774 0.000173975 0.000320178 5.26983e-05 0.0005359 0.000173143 0.000347043 0.000134002 0.000441286 0.000400791 0.000287948 4.82718e-05 0.000203993 0.000646774 6.79853e-05 0.000661748 0.000645967 0.000161014 6.12369e-05 5.11211e-05 0.000417657 2.56739e-05 0.000338927 0.000233273 0.000281257 0.000134008 0.000181793 0.000154545 0.000165081 0.000135609 0.000250784 4.31911e-05 0.000130342 0.000132671 0.000291217 0.000199805 0.000607851 1.82775e-05 0.000284929 6.90436e-05 6.49541e-05 0.000188697 0.000245865 0.000152316 0.000184981 0.00014772 8.35219e-05 0.000319235 0.000219688 0.000101047 6.17463e-05 0.000197365 0.000180164 0.000143468 0.000773335 0.000113778 0.00031995 2.66235e-05 0.000220674 0.000189348 0.000316507 1.01815e-05 4.07252e-06 0.000397083 0.000145874 0.000143831 9.78908e-05 8.16603e-06 0.000246552 0.000353028 4.71908e-05 0.000416964 8.96235e-05 4.79506e-05 0.000147067 5.67184e-05 0.000558061 8.21945e-05 0.000139075 0.00013303 0.000661972 9.85236e-05 0.00020399 0.000404563 0.000210141 6.37563e-05 0.00035565 2.31912e-05 0.000106005 6.02557e-05 0.000504498 0.000193696 0.00012875 6.3926e-05 0.0001443 0.000189206 0.000130464 0.000354659 0.000165963 0.000173835 0.000208223 2.84366e-05 0.000458238 0.000115956 7.57383e-05 0.000549671 6.60069e-05 5.65998e-06 0.0003263 0.000174259 0.000215172 0.000206999 1.32636e-05 5.42456e-05 4.31631e-06 0.000213364 0.000196816 0.000131678 0.000217811 0.000127709 0.00019939 7.36637e-05 6.45769e-05 0.000358537 1.2024e-05 0.000144752 0.000178189 0.000362799 0.000201667 5.42597e-06 0.000178394 0.000271541 0.000154024 0.000324076 0.000211338 6.825e-05 0.000192173 0.000303855 1.45117e-05 0.000296179 0.000104261 0.000102236 0.000218615 0.000110638 0.000247401 0.00029474 0.000308323 2.86332e-05 0.000178704 0.000261989 0.000464867 0.000728607 2.19308e-05 0.000286397 6.15071e-05 0.000250426 0.000193548 0.000140914 0.00027325 0.000265105 0.000146345 0.00020615 0.00013795 0.000254524 0.000242155 0.000127084 3.77185e-05 0.000114295 0.00145661 0.000205306 0.000613821 0.000499563 0.000322565 0.000183187 0.000346996 0.000309629 0.000313658 9.61887e-05 0.000306032 0.000292837 0.000597663 0.00020268 0.000147424 0.000148766 0.000152427 0.000200842 0.00019428 0.000258474 0.000118032 0.000279615 5.70184e-05 1.27327e-05 0.000389489 0.00042291 0.000172236 0.000199574 0.000121199 0.000384878 1.86416e-05 6.90138e-05 0.000376295 0.000196852 0.000182167 0.00023827 0.00045762 0.000226087 0.000389787 0.103239 8.97818e-06 0.000392387 0.00024131 0.000259907 0.000232473 0.000406853 0.000259816 0.000293165 0.000175839 0.000141667 0.000286507 0.000136435 0.000222552 7.86786e-05 0.000164167 0.000201869 0.00014491 0.000567203 2.10325e-05 0.000275782 9.96202e-06 9.67099e-05 5.84637e-05 0.000111596 0.000176931 8.97119e-05 6.0285e-05 0.0014589 
0.000229823 5.57053e-05 0.00104657 1.19612e-05 4.26722e-06 6.25162e-06 4.10119e-05 4.01006e-05 7.56994e-06 2.59862e-05 5.95131e-05 5.21613e-06 0.000143754 5.52723e-06 6.32362e-05 0.000562254 0.000408341 9.19879e-05 2.04945e-05 3.81277e-06 3.71423e-05 4.56039e-05 5.30609e-06 0.000524314 9.19611e-06 0.000796171 3.79294e-05 0.000421335 2.75978e-05 0.000157923 4.38213e-05 5.33783e-06 9.1429e-06 0.000299131 5.88195e-05 1.05714e-05 0.000501711 4.15022e-05 1.00315e-05 9.56675e-05 2.88982e-05 0.000144631 0.000291479 8.97817e-06 0.000571983 1.07241e-05 8.15633e-06 4.90385e-06 2.22332e-05 2.22969e-05 0.000416129 5.70582e-05 4.39137e-06 6.58966e-05 3.02402e-05 3.89158e-06 8.26143e-05 8.13391e-05 0.000108636 7.52154e-05 0.000198469 0.000699731 0.000174324 4.61949e-06 6.74011e-05 0.000162502 0.000128188 0.000125802 8.22499e-05 3.44198e-05 7.07681e-05 4.85342e-06 6.78599e-05 9.14019e-06 0.000853811 9.83134e-06 0.000440413 1.26004e-05 0.000219584 0.000104918 0.000461636 1.85667e-05 9.45339e-05 1.44448e-05 3.2253e-06 0.000570254 2.96351e-05 0.000105188 2.53031e-05 3.10534e-06 8.69445e-06 0.000823622 0.000216313 6.55921e-05 1.57185e-05 0.000163674 0.000412536 0.000185976 5.91035e-06 0.000154259 7.81592e-06 6.00922e-05 1.15235e-05 0.000253217 9.36843e-05 1.4776e-05 5.11315e-05 0.000342105 1.9637e-05 0.00017843 0.000192093 7.69509e-06 1.34582e-05 9.84146e-06 3.58548e-06 2.52148e-05 0.000740915 0.000450926 0.000469888 2.091e-05 1.27523e-05 0.000360517 5.14738e-05 9.52992e-06 9.60539e-05 1.08636e-05 0.000422433 6.79957e-05 0.000263677 4.03672e-05 5.12408e-06 0.00101674 8.08469e-06 0.0003532 0.000133607 5.46162e-05 0.000248613 7.21005e-06 0.000184071 0.000660503 0.000165256 3.01467e-05 1.25649e-05 5.36895e-06 9.00083e-06 7.14081e-06 3.86543e-05 5.01272e-05 3.99823e-05 5.57308e-06 0.000195013 0.000417273 0.000436039 0.000418123 0.000124622 0.000591764 5.36466e-06 5.89674e-05 1.38042e-05 0.000590587 1.454e-05 0.000113094 9.4583e-06 6.68494e-06 0.000132758 9.65816e-06 1.87134e-05 4.99004e-05 0.000824057 0.000620594 0.000485798 8.76825e-06 0.000460271 1.29596e-05 9.4269e-06 9.77912e-06 6.24195e-05 0.000641316 2.98299e-05 1.53619e-05 8.88635e-05 4.66106e-05 7.84255e-06 0.000435714 0.000586262 0.000334973 0.000131158 5.87337e-05 1.18429e-05 0.000249524 2.49652e-05 5.814e-05 6.26525e-05 0.000437087 9.40399e-05 7.289e-05 0.000877007 1.53591e-05 0.000355423 2.497e-05 0.000174964 7.99532e-05 0.000166788 1.69044e-05 0.000117018 5.70199e-06 0.000437494 0.000266562 2.88931e-05 1.03538e-05 6.43224e-05 1.47555e-05 0.000443807 1.04737e-05 0.000563682 0.813655 0.000796762 0.00010372 6.85577e-06 0.000487184 1.73692e-05 0.000468769 0.000274326 7.23951e-06 0.000493854 0.00043202 0.000131911 5.70388e-05 0.000182332 0.000227926 0.000628775 0.000603983 0.000126338 6.61541e-06 5.24444e-05 1.61449e-05 1.15181e-05 2.96324e-05 8.03203e-05 1.92911e-05 0.000120328 5.41773e-05 0.000110685 3.32625e-05 8.55988e-06 6.67439e-06 0.000103857 0.000504107 0.000265235 0.00030276 0.000446911 0.000103369 0.000169898 0.000157588 3.14677e-05 3.12922e-06 0.000182215 0.00011323 0.000419593 8.08224e-06 0.000174624 7.61738e-06 3.49909e-05 5.50026e-06 2.35429e-05 0.000297224 7.26032e-05 0.000120982 0.000259229 2.32149e-05 0.000408336 0.000173094 0.000260448 0.00017492 0.000107944 8.82041e-05 0.000144592 0.000560992 0.000205397 7.42347e-06 0.000481582 9.16798e-05 2.05298e-05 0.000577853 3.01696e-05 0.000262048 0.000108499 2.09441e-05 0.000141433 2.62689e-06 0.000109852 1.10537e-05 0.000280985 0.000170769 7.55709e-06 0.000423654 1.66614e-05 1.25659e-05 1.1401e-05 2.30401e-05 0.000567549 1.60985e-05 0.000192241 9.34358e-06 3.7595e-06 1.2933e-05 0.000192548 7.46676e-06 4.25998e-06 5.98648e-05 0.000194472 0.000472923 7.19539e-05 9.50657e-05 0.000589539 0.000498684 6.35312e-05 0.000327095 7.29144e-05 0.000492949 0.000619464 3.67192e-05 0.000486151 0.000467473 1.02587e-05 9.43619e-06 6.73649e-06 0.000131361 0.000217769 3.53469e-05 4.52957e-06 0.000469912 1.25415e-05 0.000484564 0.000421037 0.000421996 0.000261405 0.000306168 0.000425829 9.65406e-06 0.000576911 1.77812e-05 0.000826312 6.01183e-06 0.000227473 0.000186463 2.0513e-05 3.69142e-05 7.9014e-06 0.000384894 9.00829e-05 0.000253262 9.2395e-06 4.12914e-06 0.000130975 0.000924139 0.000142323 4.65029e-06 9.47004e-06 0.000155229 0.000103464 0.000580245 0.000409199 8.65531e-05 0.000442362 8.12102e-05 0.000699632 0.000236505 0.000208641 9.26869e-06 4.38012e-06 0.000185008 1.02376e-05 4.65718e-06 1.31652e-05 2.65799e-06 1.9994e-05 0.000790549 3.22938e-05 7.40178e-06 8.0216e-06 2.84891e-06 9.04637e-05 4.62517e-06 5.87692e-05 2.23565e-05 5.32619e-06 5.79683e-06 1.06905e-05 4.10629e-06 0.00015932 0.000563902 0.000450868 6.29947e-06 0.000630594 0.00041064 0.000422718 0.000101016 0.000148431 0.000276648 1.73895e-05 5.95326e-06 8.87272e-06 2.41379e-05 0.000354506 0.000596261 0.000648375 0.000242403 0.000394431 2.83188e-05 1.03288e-05 4.40418e-06 0.00014496 5.24088e-06 0.000107056 6.08768e-06 0.000462765 0.000319094 0.000433062 0.000545677 2.58152e-05 0.000118116 0.000419192 0.000102725 3.8697e-05 8.19784e-05 0.000212512 4.45545e-05 5.27218e-05 0.000120683 0.0006107 0.000325298 5.94245e-05 0.000284968 0.000101562 2.30441e-05 0.000180011 4.21765e-06 0.000190727 0.000425584 0.000416453 7.83768e-06 0.000486421 6.13008e-05 2.55038e-05 3.34286e-05 1.53415e-05 0.000204025 0.000537521 2.2851e-05 1.98503e-05 9.40855e-05 1.80736e-05 6.87206e-05 3.58327e-06 1.65124e-05 9.43091e-05 0.000796182 2.58938e-06 0.000150175 0.000882665 1.41215e-05 1.32495e-05 0.000527974 0.000411497 0.000824331 0.000415344 0.000426442 4.9875e-06 2.29901e-05 0.000161401 9.0882e-05 0.000109077 3.27889e-05 6.16461e-06 1.19383e-05 0.000491224 9.1528e-06 1.5033e-05 4.77086e-05 0.000786843 8.33771e-06 0.000130598 0.000131148 0.000226484 2.17039e-05 1.09153e-05 8.635e-05 2.93168e-05 0.000161179 0.000110418 6.43229e-06 3.13252e-05 0.000430969 3.44835e-05 0.00018784 0.000283982 0.000458744 1.89248e-05 0.000581835 0.00014258 1.56155e-05 0.000833109 1.12092e-05 0.000299326 2.62584e-05 1.72574e-05 0.000390173 0.000268244 7.90836e-05 0.00033308 6.00349e-06 0.000829584 0.000406349 6.6688e-05 0.000158339 8.0819e-06 6.22863e-05 0.000107217 5.50362e-05 2.17313e-05 6.85928e-05 1.05583e-05 5.41413e-06 9.52617e-06 3.03e-05 1.27224e-05 6.59881e-06 0.000832123 9.93376e-06 0.000737491 0.000154263 9.95454e-06 0.000267108 2.28693e-05 0.00028324 3.61914e-05 1.3104e-05 0.000419289 0.000461259 1.87472e-05 5.75919e-05 0.000143032 4.69117e-06 0.000421473 0.000146673 5.84158e-06 3.45369e-05 0.000159354 0.000428192 3.26681e-05 6.03848e-06 5.85104e-05 0.000107507 0.00044144 0.000257894 7.06288e-06 1.0097e-05 1.08127e-05 2.9219e-05 5.01596e-05 0.000415476 6.63508e-06 2.10178e-05 1.10889e-05 8.08436e-06 0.000539274 1.5528e-05 1.47727e-05 0.000565925 2.68512e-06 0.000419167 3.55686e-06 0.000162795 0.000405993 0.000132807 1.32408e-05 9.4967e-06 0.000199571 4.17106e-05 2.55656e-05 0.000428256 0.000144753 8.58818e-06 1.01808e-05 0.000443001 0.000542778 0.000280238 0.00100567 0.000254582 0.000429343 5.21101e-05 9.75702e-05 0.000219062 7.16548e-05 0.000396617 5.68734e-06 4.30207e-05 0.000119009 1.4747e-05 6.1835e-06 9.54664e-05 9.8233e-05 8.28021e-06 0.000823011 8.27345e-05 1.3166e-05 6.34497e-06 5.24636e-06 3.90409e-05 0.000280529 1.07557e-05 0.000109922 0.000206068 5.05775e-06 0.000516974 6.40554e-05 0.000114481 8.22504e-05 3.41909e-06 4.73055e-05 0.000195058 0.000402286 0.000849862 5.25856e-06 0.000437585 2.78683e-06 5.45829e-05 0.000692924 0.000168611 5.08889e-05 0.000286949 0.000406579 5.67293e-05 8.6571e-06 4.10672e-05 6.95069e-06 0.000104922 0.000177928 0.000111384 0.000507239 0.000122957 5.90813e-05 0.000130774 2.74836e-05 2.48658e-05 0.000210174 1.8356e-05 0.000289081 0.000254641 1.08377e-05 0.000168729 1.33163e-05 0.000553611 0.00121912 6.57806e-06 0.000407667 0.00112054 7.88988e-05 4.33168e-06 0.000106267 2.75634e-05 0.000172017 0.00010866 0.000248349 5.55181e-06 1.57891e-05 0.000187235 0.000429302 2.99573e-05 0.00102322 2.76721e-05 0.000414519 0.000411336 1.31595e-05 0.000407739 1.79872e-05 0.000563477 0.000389591 7.65473e-05 4.15707e-05 0.000177619 1.44312e-05 0.000292129 0.000136131 9.25219e-06 3.83391e-06 0.000134237 2.24422e-05 0.000443238 0.000155102 1.42157e-05 7.07032e-06 0.000410373 0.000268621 9.87901e-05 1.77865e-05 7.70108e-06 1.12016e-05 2.21165e-05 9.57274e-05 0.000338336 0.000478125 0.000155853 0.000297881 0.00047319 4.76107e-05 8.18644e-05 0.000372006 3.03975e-05 8.45959e-06 0.000503255 3.08352e-06 0.000414394 5.58687e-06 0.000203179 6.38277e-05 2.98642e-05 6.44576e-06 0.000266432 7.31716e-06 0.000351915 0.000503332 1.80346e-05 5.41983e-05 0.000522558 1.04142e-05 0.000585018 0.00013609 8.93706e-06 8.4261e-06 8.46782e-05 0.000244392 6.89112e-06 0.000526637 6.98716e-06 5.91847e-05 4.15593e-05 4.18634e-06 1.01055e-05 0.000244896 2.33171e-06 7.75443e-06 0.000114276 1.18247e-05 8.13889e-05 0.000446554 9.5308e-06 8.43397e-06 8.37777e-05 1.07625e-05 5.02885e-05 0.000117094 0.000417267 8.00866e-06 0.000552276 8.80213e-05 2.41579e-05 0.000153661 0.000201799 2.57583e-05 6.28209e-06 7.1869e-05 8.11682e-06 5.5658e-05 9.02157e-06 0.000155433 0.000459708 0.000573385 5.88307e-06 3.98119e-05 5.36457e-05 3.86327e-05 1.18246e-05 0.000119968 2.78989e-05 0.000793003 2.42985e-05 0.000263479 1.11678e-05 0.000472612 0.000295465 0.000927034 1.21396e-05 4.19796e-06 0.000411991 4.47337e-05 4.03114e-05 1.13218e-05 5.26544e-06 0.000423251 9.82778e-06 0.000119196 0.000485352 0.000412397 5.82439e-06 1.43591e-05 3.57567e-05 2.49067e-05 3.16847e-05 0.000660434 8.47545e-06 6.74479e-05 0.000239494 3.25012e-05 0.000247632 0.000447535 1.14708e-05 1.04474e-05 4.44925e-06 3.76233e-05 0.00187334 1.99756e-05 1.89385e-05 0.000419911 0.000344408 0.000978397 1.29155e-05 0.00020943 0.000629069 0.000417852 0.000420356 0.000486923 0.000110315 0.000431549 0.000138914 8.87862e-06 0.000781159 0.000415353 0.000843894 0.000259293 7.31981e-06 2.19509e-05 1.05408e-05 5.06078e-06 0.00042819 0.000271509 3.76436e-05 1.43259e-05 5.1449e-06 0.000136023 0.0005021 6.0713e-06 2.09083e-05 7.61052e-06 0.000408653 3.89115e-05 0.000409568 0.000453675 0.000156176 1.32769e-05 0.000136149 0.000428871 7.1657e-06 0.000360401 1.65073e-05 0.000424347 5.80589e-06 5.59125e-06 1.71962e-05 0.000157584 8.36417e-05 0.000430881 7.89271e-05 0.000190559 0.000177219 0.000354044 9.80839e-05 0.000383701 0.000506417 0.000231186 3.98421e-06 0.00044633 0.000103728 5.21995e-05 8.12961e-06 3.58545e-05 2.2187e-05 9.05247e-06 0.000406548 0.000415628 4.89821e-05 0.000200073 6.25936e-06 0.000214294 6.97348e-05 0.000159348 0.000438737 1.13445e-05 0.000295668 0.000126568 1.27543e-05 0.00137762 0.000832675 2.40215e-05 0.000320942 0.000413071 0.000325319 1.29945e-05 5.56818e-05 0.000445995 1.00662e-05 0.000672787 0.000513518 0.000323962 3.73674e-06 5.36514e-05 7.40663e-06 9.09214e-05 2.27846e-05 7.41086e-05 0.000688305 2.14474e-05 0.000328722 0.000197252 0.000508564 5.13761e-06 0.000167144 3.6204e-05 1.12549e-05 7.55026e-05 6.09957e-06 0.000122044 1.61527e-05 0.000182665 0.000151041 4.45283e-05 0.000209965 5.80086e-06 0.000417572 7.62621e-06 0.000359289 0.000783383 0.000417718 0.000804219 1.6796e-05 0.000152986 6.86216e-06 0.000419377 0.000547544 0.000170618 1.17786e-05 0.000226735 1.62104e-05 0.000366908 0.000263516 0.000100573 6.73899e-05 2.64455e-05 0.000225245 3.78798e-05 0.000402727 0.000517981 0.000164752 0.000576074 8.52719e-06 1.00317e-05 8.29345e-06 5.06564e-05 4.47046e-05 4.47716e-05 5.23019e-05 8.15051e-06 1.10709e-05 2.25277e-05 1.578e-05 2.42196e-05 0.000983781 0.000495725 6.38557e-06 1.15958e-05 1.63734e-05 0.000164044 0.000162558 0.000565936 1.17116e-05 1.26682e-05 0.000790503 9.77774e-05 0.000116091 7.36444e-06 0.000138595 0.000653747 0.000326358 0.000354105 1.52088e-05 0.000129294 0.000161843 0.000411719 4.81218e-05 9.67055e-06 0.000749729 6.37091e-06 9.47477e-06 3.25009e-06 3.85535e-05 1.17318e-05 0.000936094 7.30042e-06 0.00119546 
1.2333e-05 0.000437463 0.000874962 7.04631e-05 4.54659e-06 0.00073241 8.78721e-06 7.33642e-06 0.000424744 1.13196e-05 0.000116404 4.62964e-06 8.62461e-05 1.72027e-06 8.99048e-05 3.99326e-05 7.22823e-06 8.99235e-05 6.32032e-05 4.91178e-06 0.000435604 4.08151e-06 3.96845e-06 3.00917e-05 3.00462e-05 0.000288193 6.4144e-06 0.000148155 0.000159068 6.00123e-05 5.8229e-06 0.000548175 0.000415867 4.73126e-06 6.99085e-06 0.0005474 8.83645e-05 2.9796e-05 0.000118482 4.28237e-06 2.37909e-05 0.000507184 1.84388e-05 3.24718e-06 0.000431654 6.68119e-06 0.000420504 1.87684e-05 1.16098e-05 1.3017e-05 8.54214e-06 0.000737575 4.30242e-06 4.43768e-06 1.19229e-05 4.44895e-05 4.01729e-05 0.000173388 1.87149e-05 0.000796422 0.00059689 6.13729e-05 9.1338e-05 6.42508e-06 4.89194e-05 0.000183434 4.63294e-05 7.85187e-06 7.53585e-06 0.000111626 0.00034241 4.99855e-06 0.000115005 7.12891e-06 2.26693e-05 4.77772e-06 0.000946909 5.88042e-06 9.62549e-06 0.000509352 0.000529752 0.00065566 5.10601e-06 1.05642e-05 1.85637e-06 0.000185547 6.86891e-05 1.07426e-05 3.21979e-05 6.1151e-06 0.000423625 0.000243275 0.000876924 0.000120913 3.76967e-06 0.000114888 7.53901e-05 3.31915e-05 0.000148057 0.000128993 3.98382e-06 0.000104554 0.000104114 4.45441e-05 7.01388e-05 3.67054e-05 0.000529259 9.70639e-06 0.000329438 7.06754e-06 0.000230327 4.30225e-05 3.96732e-05 0.000412494 4.13388e-06 2.69379e-05 2.17615e-05 0.000324464 1.06031e-05 0.000151835 9.81046e-05 0.000451259 0.000603994 7.09029e-05 0.000150644 5.84462e-06 1.50863e-05 8.82373e-05 0.000511247 0.000381523 4.69211e-05 7.44e-06 4.61783e-06 0.000168839 2.89832e-05 0.000321074 2.36579e-05 0.000231901 9.2644e-06 8.21526e-05 0.000833142 0.000107064 3.82481e-05 8.47165e-06 1.667e-05 4.50477e-05 0.00012325 3.73048e-05 4.51869e-06 3.41451e-05 0.000137773 0.000459607 0.000157987 0.000240357 0.000132242 0.000122457 0.000152404 4.70537e-06 0.000138558 0.000160424 8.7127e-06 5.43845e-05 0.000124977 3.82454e-06 2.24198e-05 7.99744e-06 7.5993e-05 5.89197e-05 9.32089e-05 0.000389631 0.000808927 1.0133e-05 2.74782e-05 0.000601251 2.57151e-05 6.4963e-05 2.76549e-05 2.62649e-06 0.000283106 7.63964e-06 0.000419701 6.77917e-05 0.000122528 0.000981933 5.35974e-06 0.000425531 5.53592e-05 0.000217255 9.88515e-06 3.64744e-06 0.000121434 7.06815e-05 0.000401608 6.1842e-05 0.00090277 0.000586712 0.000149132 6.77469e-06 0.000113876 2.01617e-05 0.000468889 0.000406692 0.000848252 0.000366599 6.91676e-06 4.22907e-06 0.000873471 2.65915e-05 6.63433e-05 0.000548783 0.00112788 0.000492831 0.000416467 2.02997e-05 8.61605e-06 1.31406e-05 0.000264806 0.000169692 3.27436e-05 8.47327e-05 0.000694975 0.000547243 2.93629e-05 2.3371e-06 0.000635317 1.4591e-05 3.20316e-05 7.96519e-05 0.000174069 5.79218e-06 3.86235e-05 0.000166018 0.000381096 4.18e-06 5.82409e-05 2.56176e-05 0.000865445 0.000439126 7.85314e-05 1.08423e-05 0.00014836 1.08065e-05 8.83356e-05 0.000151825 6.87047e-06 5.69982e-05 0.000414896 0.000317042 0.000264536 0.000198045 1.78235e-05 3.65331e-05 0.000126972 6.84456e-06 6.53234e-06 7.18967e-06 0.000315516 0.000497705 0.000158735 8.58497e-05 0.00117997 8.8495e-06 5.8214e-05 0.000407803 0.000130334 0.000635392 7.45903e-06 1.739e-05 0.000419063 0.000437886 4.27233e-06 9.58134e-06 0.000196644 9.24413e-06 0.00020065 0.000217985 1.86812e-05 0.000979136 9.77329e-05 9.16044e-06 9.29e-06 0.000209048 0.000509772 0.000969 7.494e-05 4.69518e-06 0.000111613 8.68632e-06 0.000637749 2.06916e-06 0.000495707 0.000282798 6.64548e-06 0.000422195 2.0132e-05 1.19623e-05 3.55889e-05 7.20207e-05 1.06912e-05 0.000501271 1.65344e-05 0.000342639 0.000337239 0.000417081 9.8717e-06 0.000257982 0.000422096 4.27405e-06 2.29558e-06 0.000126122 9.64853e-06 2.98973e-05 9.11702e-05 6.46767e-05 0.000164031 4.47436e-06 0.000456704 1.95399e-05 0.00020382 6.26867e-05 0.000173326 6.79187e-05 0.000517458 0.000479058 0.000417286 0.00056285 6.6639e-06 0.000208228 2.22856e-05 2.45075e-05 4.60487e-06 9.16271e-05 0.000832285 0.000102792 6.83137e-05 7.74955e-06 1.75901e-05 4.98513e-06 0.000635832 9.59499e-06 0.000946558 0.000416033 1.70683e-05 6.02122e-06 1.47679e-05 0.000575263 0.00120401 4.35024e-06 4.57576e-06 0.00020681 0.000486971 6.24394e-05 0.000140504 5.45285e-06 5.69431e-05 0.000251576 8.16317e-06 3.0567e-06 1.02927e-05 4.79528e-06 0.000262498 0.000197815 5.79453e-06 1.60729e-05 4.04792e-06 0.000493851 2.87474e-05 2.6006e-05 1.67526e-05 1.02e-05 0.000119392 2.52297e-05 9.923e-05 1.05768e-05 0.000432095 6.93212e-06 4.35375e-06 5.07456e-06 0.000420083 0.000231619 9.03834e-05 3.42147e-06 5.25225e-05 0.00041492 3.78152e-05 3.64896e-06 4.4317e-06 3.92754e-06 5.22128e-06 0.000443638 0.000101654 0.000236617 0.000451304 0.00013222 6.61903e-05 0.000221102 5.53099e-05 1.00433e-05 0.000551957 3.1416e-05 4.66344e-05 2.88501e-06 8.03867e-06 8.09537e-05 1.45485e-05 0.000922948 3.509e-05 0.000443297 3.54801e-05 0.000528275 5.62239e-06 0.000535312 1.62954e-05 4.3588e-06 9.07644e-06 2.4636e-06 0.000478675 0.000196564 0.000381195 0.000525843 1.77036e-05 3.17717e-05 0.00046238 0.000251645 4.37152e-06 6.64167e-05 0.000294544 0.000617951 1.58619e-05 0.000304836 5.94714e-05 5.99845e-05 4.75322e-05 0.00085147 0.000103827 0.000831948 7.70447e-06 2.60855e-05 2.91947e-05 0.000157886 6.02797e-05 4.92454e-06 1.04945e-05 2.3684e-05 2.08855e-05 2.22311e-05 0.000417942 3.67849e-05 0.000568227 6.81629e-05 0.000505316 5.86883e-05 0.000108227 7.60892e-05 0.825901 7.05788e-05 0.000856978 5.07803e-05 4.39259e-06 7.87522e-06 5.01695e-06 0.00041535 7.67939e-05 1.80697e-05 8.09424e-06 0.000523215 3.24586e-06 0.000472946 2.62279e-06 0.000618221 0.000172886 0.000245833 0.000451408 0.000316587 3.69296e-05 0.000138349 0.000122657 7.36919e-05 0.000316178 6.00272e-05 0.000393447 6.87568e-05 0.000192144 0.00013656 0.000177204 0.000101441 0.000418462 0.000213232 3.4483e-05 5.59674e-05 6.86696e-05 5.73615e-05 4.69515e-06 2.32221e-05 0.000413656 1.24882e-05 7.44553e-05 1.07399e-05 0.000183215 0.00011051 0.000117288 7.51155e-05 2.50121e-05 1.87394e-05 0.000416578 1.15904e-05 0.000537815 2.00075e-05 0.000138685 1.62453e-05 0.000118487 0.000414109 7.78895e-05 1.72254e-06 0.000654972 7.55724e-05 0.000262922 0.000648982 1.16434e-05 1.15737e-05 0.000534855 4.7878e-05 1.26944e-05 1.23764e-05 2.60164e-06 0.000157746 0.000163969 2.91311e-05 1.24103e-05 0.000474888 7.5278e-05 7.36476e-05 6.08088e-06 5.56358e-06 0.000712875 0.000419788 0.000125171 0.000138253 0.000237129 1.11963e-05 0.000455583 8.47678e-05 0.000157394 3.67655e-06 0.000413685 7.71471e-06 6.13235e-06 3.9451e-06 0.000622998 9.68438e-06 0.000849916 2.72321e-06 0.000111481 6.6419e-06 9.24253e-06 8.57345e-05 8.69563e-06 0.000211364 0.000182859 4.90882e-05 6.14969e-06 9.56469e-05 1.81508e-05 3.77958e-06 0.000496447 5.08414e-06 3.54456e-05 3.69363e-05 1.17691e-05 6.94398e-06 3.28971e-06 5.93096e-06 7.07573e-06 0.000417852 2.20482e-06 0.000196052 4.4134e-05 7.30036e-06 0.000112577 5.5732e-06 2.51972e-05 8.73421e-05 0.000204577 5.87482e-06 1.60106e-05 0.000199413 0.000105738 3.56461e-05 2.49081e-05 3.33444e-05 0.000424372 4.06818e-05 6.46858e-06 9.76357e-05 4.80256e-05 7.74457e-05 3.00166e-06 6.66626e-05 1.07132e-05 5.62284e-06 8.47543e-06 7.7682e-05 4.56031e-05 3.73218e-06 3.24982e-05 0.000203673 1.14336e-05 1.17483e-05 2.63434e-06 0.000412706 1.99746e-06 9.31659e-06 6.61982e-05 4.47229e-05 4.96771e-06 5.87857e-05 1.90652e-05 8.21283e-06 0.000451824 6.41253e-06 1.70806e-05 0.000594887 0.000222935 7.63179e-06 0.000415265 7.45932e-06 7.04598e-06 0.000116051 0.000206262 8.74599e-05 4.47111e-05 8.83097e-06 1.93411e-06 0.0005342 5.62523e-06 0.000622337 0.000529651 9.84547e-05 9.33442e-06 0.000159421 1.13883e-05 4.14811e-06 0.000754636 0.000105576 1.31454e-05 2.47716e-06 1.4648e-05 0.000798681 0.000545315 0.000653137 7.86617e-06 0.000241358 9.44641e-06 2.30852e-05 2.03364e-06 6.97168e-06 3.08984e-06 0.000151553 0.000927835 1.64167e-05 0.000145152 1.11918e-05 0.000221467 1.76869e-05 0.000731979 1.00465e-05 9.20749e-06 3.81043e-05 0.000130702 4.04604e-05 3.7372e-05 0.000231858 0.000262019 6.27492e-05 9.48127e-06 4.64709e-06 7.52515e-06 8.8286e-06 0.000417455 0.000258584 5.88728e-06 0.000167142 0.00042745 0.000414288 0.000430443 1.0388e-05 2.24989e-06 7.30493e-05 2.34224e-05 0.000101275 3.02948e-05 7.27247e-05 4.98169e-06 2.94803e-05 0.000399757 0.000187631 0.00042193 4.11939e-06 3.70125e-06 8.44119e-06 6.00844e-05 0.000538677 0.000177893 0.000535301 1.61738e-05 4.42903e-05 0.000114069 2.87144e-05 4.18885e-05 0.000569432 0.00010822 4.71187e-05 4.99489e-06 0.000269722 1.45781e-05 4.90666e-06 1.27036e-05 0.00044334 0.000134062 1.10314e-05 0.00045396 1.21277e-05 7.60696e-06 3.41884e-05 2.48227e-05 1.61966e-05 9.07795e-06 4.67258e-05 0.000288144 3.37952e-06 2.42412e-06 0.000252602 4.72713e-06 3.09552e-06 1.05905e-05 0.000160256 2.12897e-05 0.000353127 3.32974e-06 9.05417e-05 0.000396452 4.57967e-06 0.000226951 4.28699e-05 1.07683e-05 5.74476e-05 1.1795e-05 4.68291e-06 0.00041274 0.000160323 2.25924e-05 0.000475954 8.34705e-05 0.000132852 0.000214402 0.000570018 1.66444e-05 7.94057e-05 1.22015e-05 0.000193618 0.000406612 3.07561e-06 2.00546e-05 7.91345e-06 2.87865e-05 6.67198e-05 0.00035873 0.00104165 0.000435762 2.62261e-05 0.00109286 6.78566e-05 0.000627321 1.28185e-05 0.000104375 6.26639e-06 1.03569e-05 0.000342801 0.000957832 7.08694e-05 5.92475e-05 0.000927471 4.46787e-06 1.38075e-05 3.72148e-06 6.7112e-06 0.000466829 3.16941e-06 5.92612e-06 4.85157e-06 6.7559e-05 2.07375e-06 3.34737e-05 2.68687e-05 0.000163336 0.000107111 5.94816e-06 1.78464e-05 9.99345e-05 9.19733e-05 0.000188884 2.91541e-05 0.000163916 2.4933e-05 0.000116481 0.000169481 0.000149327 0.000424799 0.0002151 0.000280616 6.09136e-05 0.000227342 1.23763e-05 1.24915e-05 0.000449536 3.20014e-05 0.000331451 0.000418576 0.000295602 2.30699e-05 8.10593e-05 2.28765e-06 4.92837e-06 0.000543121 9.34383e-05 4.29294e-06 7.10555e-06 0.000451905 5.05069e-05 0.000115649 1.10199e-05 0.000408954 0.000425686 5.54276e-05 4.27201e-06 0.000221167 2.06841e-05 1.96182e-05 6.95288e-05 7.72539e-06 0.000549088 9.71786e-05 0.000412531 0.000616535 0.00033675 4.64684e-06 7.0677e-06 0.000831229 7.13634e-05 0.000416558 0.000371122 0.000526118 0.000492244 0.000833845 0.000219437 0.000416969 6.77069e-05 0.000413083 0.00010247 6.70325e-06 0.000410806 0.000192416 3.83004e-05 5.95518e-05 5.3736e-05 0.000163008 0.000218424 1.1785e-05 2.72309e-06 1.92045e-05 6.94775e-05 2.43517e-06 2.89541e-05 0.000142747 5.94235e-06 0.000846254 3.13357e-05 0.000429329 0.000122023 0.00010357 7.96257e-05 6.13716e-05 3.00559e-05 6.40545e-06 0.000601152 2.56986e-06 0.000477217 0.000262769 7.635e-05 0.000335066 0.000619992 0.000567117 0.000111536 2.78465e-05 4.93893e-06 5.0846e-05 0.000107114 1.24268e-05 6.70853e-06 4.34654e-06 0.000519267 5.5275e-06 0.000224805 0.000132848 0.0012433 5.54252e-06 0.000147723 8.42966e-05 0.000594444 9.90995e-05 1.22063e-05 0.000107265 4.74199e-06 1.34452e-05 1.97452e-05 0.000740724 5.728e-05 2.5407e-06 6.61927e-05 1.02153e-05 0.000101323 3.63023e-06 0.000149604 7.50562e-05 0.000143041 0.000125286 0.000419899 5.20864e-05 2.42939e-05 0.000168084 6.32186e-06 1.32165e-05 6.44148e-05 1.18738e-05 8.14713e-06 0.000497757 0.000607092 5.97715e-06 0.000550392 8.59967e-05 9.12733e-05 3.86787e-05 0.000148612 0.000899272 0.000155425 0.00138152 1.19134e-05 0.000490341 1.38512e-05 5.8848e-05 0.00027242 0.000415687 5.63518e-06 0.000352281 0.00027311 3.74509e-05 5.52521e-05 0.000108249 2.65197e-05 6.86014e-05 0.000867377 3.16328e-05 0.000423591 0.000437726 0.000148389 0.000751691 3.05307e-05 3.81804e-05 0.000418072 0.000126184 1.77463e-05 1.33263e-05 4.44299e-06 0.000247867 0.000227015 0.000584102 0.000272534 2.08729e-05 7.56173e-05 0.00052724 4.88071e-05 0.000113756 1.1266e-05 0.000156219 2.34496e-05 0.000397497 1.72206e-06 3.66246e-05 9.28506e-06 0.000898077 0.000151333 6.89213e-06 0.000158355 5.12588e-06 3.9801e-06 6.79365e-06 7.34759e-06 0.00043161 3.50762e-06 0.000163661 
2.59039e-05 0.00036467 0.000312236 0.000394642 5.29803e-06 0.000128747 0.000472294 3.45151e-05 0.000507197 2.08295e-05 0.000196405 0.000397413 0.000189045 5.79715e-05 0.000482545 0.000529325 2.99474e-05 2.70411e-05 0.000174513 4.07879e-06 3.18129e-05 4.68471e-06 5.03898e-05 0.000505833 9.04573e-05 9.33783e-05 0.000867363 1.93823e-05 1.34039e-05 2.31107e-05 3.16959e-05 0.000131815 0.000375764 1.44242e-05 1.76961e-05 0.000100607 0.00101728 0.000419782 0.726576 2.22191e-05 0.00017285 0.000468596 0.000446747 1.54581e-05 1.18753e-05 2.97027e-05 0.000458341 8.92634e-06 0.000393175 0.000442637 0.00100114 8.45865e-05 2.86315e-05 0.000370067 1.73747e-05 1.56539e-05 2.06046e-05 0.000154774 0.000397444 0.000109356 0.000184652 8.08963e-05 0.000128722 0.00014474 0.000501967 0.000126011 0.000196315 2.89847e-05 8.18727e-06 3.46134e-05 4.68735e-06 7.54297e-06 0.000226972 4.93557e-05 0.000531247 1.30285e-05 1.10555e-05 8.7e-05 0.000904832 4.11068e-05 0.000132088 0.000392913 3.18577e-05 2.65728e-05 5.96966e-05 2.29726e-05 0.000331899 2.91732e-05 2.34891e-05 7.12437e-06 1.49357e-05 0.000987185 5.89851e-06 9.02033e-05 5.88533e-05 3.2304e-05 0.00041793 0.000177237 0.000609098 7.24728e-05 0.000171447 0.000217068 2.86986e-05 0.000419527 0.000413809 9.30973e-05 0.000478389 0.0100922 1.52316e-05 1.37625e-05 4.02581e-05 3.92736e-05 3.11555e-05 8.29385e-06 5.97621e-06 0.00036963 2.76659e-05 0.00016765 2.65214e-05 8.67219e-06 0.000398286 0.000136159 9.50497e-06 0.000500944 6.47055e-05 2.68867e-05 1.14149e-05 0.000212432 3.54458e-05 9.29392e-05 0.000421261 0.000331719 0.0002828 7.54382e-05 0.000107771 0.000483175 0.000294236 2.25523e-05 0.000372966 0.000227108 7.03291e-05 0.00111013 5.09986e-05 0.000148951 3.6596e-05 4.95252e-06 1.78462e-05 8.35972e-05 0.000200709 0.00049278 0.000445492 0.000389447 9.77385e-05 1.45724e-05 0.000122198 0.000690157 1.64336e-05 7.59962e-06 0.000124191 0.000115418 0.000455692 1.4357e-05 1.19331e-05 9.3627e-06 0.000155247 8.61756e-06 3.26228e-05 5.46467e-05 0.000448614 2.19487e-05 4.66268e-05 5.78075e-06 9.73175e-05 3.29614e-05 4.52802e-05 0.000383524 0.000473885 0.000756751 2.69207e-05 0.000623751 1.35343e-05 0.000379123 2.95118e-05 8.48866e-05 0.000491597 1.15502e-05 0.00075223 1.46943e-05 1.84193e-05 0.000173351 0.000165745 0.000137471 0.000881257 0.000131741 0.000530168 6.38289e-05 0.000429292 0.000152118 2.99274e-05 0.000769266 0.00039787 1.91842e-05 0.0001095 2.64198e-05 8.02696e-05 4.56463e-05 0.00020603 9.86199e-06 0.000836196 9.95247e-05 4.9996e-05 0.000118419 0.0193509 4.18622e-05 0.00099113 0.0115434 1.60979e-05 9.24327e-06 8.12614e-06 0.000143199 2.18784e-05 0.000443394 0.000611732 2.20175e-05 0.000159601 9.48704e-05 1.04334e-05 9.77197e-06 0.000239517 5.78599e-05 0.000116697 0.000206894 0.000485439 0.000380609 0.000405155 0.000284986 0.000430231 1.13417e-05 7.8222e-05 3.19843e-05 0.000161904 5.74057e-05 3.1672e-05 0.000542226 0.000521353 2.55848e-06 8.81916e-05 2.04247e-05 3.87554e-05 6.93644e-05 8.88352e-05 0.000390748 0.000416632 6.83301e-05 0.000150065 0.00041072 0.000499038 0.00039601 1.85407e-05 0.000176709 1.33069e-05 1.63696e-05 3.86611e-05 0.000219076 0.00378479 0.000173838 0.000383042 0.000278378 0.000227071 1.31155e-05 2.1423e-05 0.000411606 6.01757e-05 0.000199526 0.000395939 8.04232e-05 0.000116924 0.000109193 0.000388532 1.34399e-05 2.0073e-05 1.29537e-05 2.82071e-05 0.000101848 6.57578e-05 8.86045e-05 1.74795e-05 9.75138e-05 0.000580782 4.18955e-06 0.000751071 0.000744324 0.000836822 0.000396904 0.000373398 2.91249e-05 8.20428e-05 0.000870198 0.000227466 7.83726e-06 2.52838e-05 0.000482142 7.64229e-06 3.75119e-05 0.000568425 0.000281256 0.000486494 0.000368232 4.56954e-05 0.000108811 0.000304542 0.000116624 0.00106203 7.34807e-05 1.103e-05 2.13892e-05 3.99513e-05 0.000148769 0.000666624 2.37013e-05 1.73069e-05 0.000358475 1.57839e-05 9.10431e-05 8.08813e-06 5.36285e-06 0.000190299 0.000522173 8.68448e-05 5.94758e-05 1.01629e-05 0.000102876 7.32669e-05 7.14436e-05 0.000533029 1.04493e-05 5.93573e-06 0.000154617 0.000212268 0.000417343 0.000354303 5.731e-05 0.000491237 0.000241229 0.000647193 0.000377607 2.42894e-05 1.55759e-05 9.51792e-06 0.00018721 1.57848e-05 8.3922e-05 1.38144e-05 0.000641428 0.000101654 0.00458493 8.44769e-06 6.86312e-06 2.29403e-05 9.06507e-06 3.52069e-05 1.83228e-05 1.91408e-05 3.39389e-05 0.00038801 0.000119143 0.000118128 9.98731e-05 0.000589183 0.00011255 8.33231e-06 2.79927e-05 5.38601e-05 1.67834e-05 1.64184e-05 0.000142326 0.000235255 0.000122184 0.000196278 1.24085e-05 6.44424e-05 0.000468104 0.000792824 4.43943e-06 1.01443e-05 0.000275534 0.000196896 0.000214161 8.47487e-05 0.000384014 0.000434482 0.000450183 2.31869e-05 0.000175951 0.000246138 1.90737e-05 0.000126596 0.00010428 1.62068e-05 9.10963e-06 0.000412362 0.000461211 0.000384381 7.69662e-05 4.44378e-05 0.000976928 9.58281e-05 0.000208366 3.13213e-05 1.0688e-05 1.60492e-05 1.43619e-05 7.74795e-05 4.56483e-06 8.97989e-05 6.30333e-06 0.000560216 4.81695e-05 2.59301e-05 5.41849e-05 0.000382779 5.16631e-05 3.94936e-05 0.000568882 0.000374349 0.000932159 0.0010068 4.01357e-05 6.55753e-05 0.000206341 0.000222089 0.000304674 0.000133119 4.5884e-06 0.000182014 0.000276247 0.000413145 0.000204202 0.000383315 0.000742078 2.72686e-05 9.94929e-05 0.000419288 4.17642e-05 0.000220204 8.76414e-06 0.000163122 6.05035e-06 0.00020643 1.04523e-05 4.13179e-05 0.000131844 0.000612476 0.000348015 0.000766603 0.000116861 4.75977e-06 0.000244563 1.67929e-05 8.74547e-05 0.000812728 0.000112694 1.09753e-05 4.83742e-05 0.000102889 0.000277224 0.000319381 0.00025314 1.04303e-05 1.75955e-05 3.40123e-05 0.000375227 3.79929e-05 2.66757e-05 2.96936e-05 0.000685105 0.000118564 6.24911e-05 0.000122866 0.000251166 0.000475543 0.000382222 0.000558477 0.000384708 0.000159444 0.000410417 2.64593e-05 3.57354e-05 8.84031e-05 1.1776e-05 0.000309191 9.154e-05 8.86773e-05 2.12463e-05 2.36458e-05 0.000739177 0.00013697 7.07094e-05 7.35902e-05 1.37942e-05 1.52642e-05 0.000105639 4.10631e-05 0.000332741 0.000400818 0.000352124 0.000427934 0.000584118 6.27111e-05 0.00011025 4.08627e-05 1.35949e-05 0.000707325 0.000124077 0.00042943 0.000258428 0.000620485 5.89057e-05 0.000852436 0.000729385 7.62204e-06 9.39735e-05 0.000408046 0.000652126 0.000369574 0.000160131 0.000326595 1.98154e-05 0.000647099 1.47914e-05 0.000510375 6.45658e-05 0.000469457 2.12163e-05 4.00954e-05 0.00150145 3.04909e-05 8.87156e-05 0.00102796 5.79509e-05 8.23111e-05 0.00048141 4.08551e-05 4.00265e-06 1.83652e-05 0.000189919 0.000169738 8.90041e-05 0.000588071 2.53285e-05 1.301e-05 1.28747e-05 0.000144068 2.30644e-05 8.87101e-05 1.79773e-05 0.000123673 6.75958e-05 2.94166e-05 0.000732791 0.000401515 1.71675e-05 1.91688e-05 1.71351e-05 0.000300364 1.89059e-05 2.65346e-05 0.000677738 0.000366184 0.000732594 0.000369028 1.98408e-05 3.8362e-06 0.000229886 1.04925e-05 1.01102e-05 0.000592335 1.51713e-05 0.000211241 6.79013e-05 0.000260223 7.54147e-05 0.000173487 1.30885e-05 0.000201008 0.000288023 1.67976e-05 1.94729e-05 0.000631004 4.32036e-05 0.000146932 7.18158e-05 1.59802e-05 1.22679e-05 1.90551e-05 5.00591e-05 9.27692e-06 0.000134402 1.063e-05 0.00053261 0.000384578 1.16052e-05 0.000182914 0.000571842 0.000181377 0.000161211 0.000372667 0.000386639 2.66775e-05 0.000247238 0.0012677 0.00032046 6.29693e-05 0.000488091 0.000372477 0.00050429 6.87254e-05 0.000372601 8.79218e-06 0.000212242 0.000660654 0.000296661 0.00026682 0.000104159 0.000738994 0.000260873 5.91755e-06 0.000225093 0.00017219 2.85085e-05 8.32102e-05 0.00823781 1.28953e-05 1.65191e-05 0.000206409 0.00109805 7.78497e-06 3.17775e-05 1.47559e-05 0.000222458 0.000174877 0.00351088 0.000108824 0.000215821 0.000600238 0.00047083 2.75575e-05 3.92323e-05 0.000529516 1.44973e-05 9.70701e-06 0.000172256 0.000374311 0.000375551 2.61113e-05 0.000379914 1.17675e-05 0.000591691 9.32705e-05 6.8282e-05 0.000383327 0.0002365 0.00121435 4.37787e-05 0.00016836 0.00023904 4.2057e-05 0.000204662 0.000459476 1.90377e-05 0.000114652 1.51348e-05 1.98495e-05 0.000396409 7.0207e-06 1.38904e-05 0.000275264 0.000860278 0.000237236 0.000162614 2.75329e-05 4.89908e-05 7.82149e-06 1.2597e-05 0.000120813 0.000115487 0.000375798 9.10327e-05 0.000101984 7.82713e-05 9.09675e-05 0.000442261 1.0175e-05 2.13245e-05 1.12324e-05 1.56657e-05 3.25233e-06 0.000375727 0.000113167 0.000370717 9.90611e-06 0.000251372 1.90975e-05 0.000172214 1.1586e-05 0.000691963 6.75863e-05 1.20832e-05 0.000170492 4.49393e-05 7.06115e-05 0.000629551 1.16243e-05 2.08665e-05 0.00108187 1.69952e-05 0.000192805 0.000150546 0.000779086 0.000125706 0.00107722 0.000376247 2.26391e-05 0.000110819 0.000149726 0.000531546 0.000377244 5.91052e-05 0.000495265 9.26896e-06 0.000103187 0.000441525 1.87761e-05 0.000500205 2.54922e-05 1.3098e-05 2.33192e-05 7.10967e-05 0.000384265 0.000830624 2.1297e-05 8.04407e-06 0.000400306 9.94063e-05 5.3763e-05 0.000317686 6.99255e-05 0.000475764 7.32446e-05 2.99178e-05 0.00117588 0.000495042 0.000371719 0.000124859 7.20762e-05 0.000398257 1.95606e-05 1.20233e-05 0.000434297 0.000126195 0.00100128 0.000502174 0.000936499 0.000504788 6.73218e-05 0.000107934 8.38335e-05 0.000192545 0.000171663 1.87347e-05 2.22494e-05 9.61686e-06 0.000246257 0.000440733 1.33266e-05 0.000185759 1.60143e-05 0.000476718 0.000158563 5.6921e-05 0.000321343 0.000623466 0.00031773 5.09281e-05 0.000480253 1.04954e-05 0.0002477 1.07598e-05 7.6703e-06 1.59071e-05 3.46145e-05 5.92034e-06 0.000357151 0.000937405 0.000419397 1.20204e-05 0.000287061 0.000100369 0.000406669 6.92252e-05 3.94385e-05 0.000376658 1.16014e-05 0.000100776 1.67705e-05 0.000477967 0.000171676 4.89757e-05 1.52554e-05 1.76464e-05 5.93509e-05 0.00290733 0.000504531 5.26792e-05 1.67734e-05 9.25227e-05 0.000213635 9.45085e-06 0.000237454 0.00134994 0.000105581 1.04983e-05 2.95034e-05 1.58721e-05 1.9209e-05 6.83792e-05 5.12458e-06 6.19784e-05 0.000224508 0.000276496 0.000289394 5.29188e-06 1.33831e-05 0.000401837 5.14962e-06 0.000177406 0.000110082 9.77245e-05 3.26224e-05 6.27773e-06 2.39409e-05 1.54611e-05 4.74516e-06 0.0001141 3.90157e-06 9.17304e-06 1.98013e-05 1.47063e-05 0.000304931 1.19427e-05 2.15995e-05 0.000460738 0.00111472 9.44618e-06 9.85909e-05 3.96282e-05 1.9553e-05 8.86965e-05 6.51915e-05 7.11235e-06 0.000839992 1.12197e-05 0.000106458 0.000473307 1.23758e-05 8.21956e-06 0.000511744 2.71042e-05 5.48747e-05 0.000686723 9.47622e-05 9.68487e-06 0.000160095 0.000157872 0.000434656 9.9471e-06 1.83436e-05 1.67937e-05 5.51428e-05 0.000402111 4.37136e-05 0.000320781 3.02965e-05 1.655e-05 2.73101e-05 1.32528e-05 0.000834344 0.000207858 0.000138962 0.000594516 0.000179778 0.000160012 0.00226485 3.70284e-05 1.49899e-05 0.000187177 1.1319e-05 0.000503582 1.70931e-05 0.000102899 0.000118005 0.000100342 2.3297e-05 0.000164576 9.95827e-05 5.96284e-06 0.000113273 1.08665e-05 0.000158763 2.52859e-05 6.66932e-05 1.48797e-05 1.61629e-05 0.000413134 0.000988488 4.91834e-05 1.31609e-05 1.08476e-05 0.000338842 0.000323778 0.000220091 0.000253134 0.00017858 4.26286e-06 0.000494663 0.000427187 0.000260166 0.000108553 0.000425801 2.30777e-05 2.08783e-05 0.000298734 0.00264038 8.99075e-05 0.0013163 0.000385081 5.83627e-05 0.000116992 3.28889e-05 0.000469809 0.00042703 0.000749246 0.000250985 0.000342684 0.000164548 6.00197e-05 0.000287055 0.000121906 0.000155243 4.11085e-05 3.00509e-05 1.81867e-05 0.000473542 9.26883e-06 2.50736e-05 0.00013581 2.17792e-05 6.60132e-05 0.000165967 6.08591e-05 4.69093e-05 0.000394014 1.57222e-05 0.000165443 0.000215698 0.000181049 1.8384e-05 0.000151501 3.16517e-05 8.91081e-05 0.000854183 8.55295e-05 5.54255e-06 0.000293897 0.000358022 0.000153093 0.00104345 0.00049299 1.26624e-05 0.000368663 4.48263e-05 4.04499e-05 5.71363e-05 0.000206399 0.000221649 6.39635e-05 0.000137643 0.000145559 4.69925e-05 0.000461426 0.000376032 0.000100981 7.04723e-06 0.000447006 6.67824e-06 8.20566e-05 1.80871e-05 0.000343843 0.000527808 5.75133e-05 
7.7378e-06 0.000467625 0.000252158 0.00037028 4.91266e-06 5.52988e-06 9.85217e-06 9.5642e-05 0.000817118 1.85466e-05 0.000258626 0.000163208 0.000140873 6.70492e-05 0.000408124 0.000729247 9.87355e-06 2.19627e-05 0.000139119 7.70699e-06 1.41504e-05 3.22888e-06 8.25557e-05 0.000412189 5.23078e-05 7.77016e-05 0.00049271 0.000177212 2.98888e-06 2.70183e-05 4.33124e-06 0.000329699 0.000449642 6.77752e-06 5.49247e-06 5.75192e-05 0.000986521 0.000583781 0.814219 6.18688e-06 3.58063e-05 0.000555875 0.000525504 0.000249027 9.75397e-06 3.50404e-06 0.000498516 6.04304e-06 0.000140435 6.22172e-05 0.000924061 2.86676e-05 0.000108115 0.000410486 1.06429e-05 5.11874e-06 0.000217265 2.46086e-05 0.00051255 0.000192239 9.26867e-05 0.000166176 5.07447e-05 3.96266e-05 0.000685953 0.000185413 0.000140699 8.46638e-06 3.39428e-06 1.23137e-05 1.15898e-05 5.23854e-06 0.000213637 1.88056e-05 0.000591706 6.64349e-06 0.000234549 3.47795e-05 0.000493851 1.81046e-05 7.65383e-05 0.000409115 1.90687e-05 0.000142556 6.94864e-05 8.46843e-06 0.000286003 7.40148e-06 0.000269715 5.70129e-06 0.000124164 0.00103715 7.40665e-06 9.16979e-05 3.15837e-06 5.89477e-06 0.000184347 6.95958e-05 0.000417426 0.000591868 0.000163281 0.000120661 5.75048e-06 0.000410161 0.00055465 1.89085e-05 0.000597358 6.83451e-06 8.93213e-06 7.38293e-06 1.10103e-05 2.91248e-05 3.62546e-05 3.3374e-06 3.69821e-06 0.000423955 2.23485e-05 6.52397e-05 8.52624e-06 2.78642e-05 0.000494729 0.00013382 9.04248e-06 0.000609815 1.73094e-05 9.36226e-05 6.11139e-06 0.00013303 1.28969e-05 9.39095e-05 0.000410178 0.000460819 6.60252e-06 0.000503068 2.78323e-05 0.000552761 0.000454157 0.00022273 0.000410821 0.000721379 2.93725e-06 0.000123337 0.000164394 0.000163384 8.56961e-05 5.12999e-06 5.71867e-06 0.000101373 3.59105e-05 0.000429886 0.000139092 0.000409795 0.000244352 1.02e-05 0.000154998 0.000761214 1.87174e-05 1.28498e-05 2.29953e-05 8.97263e-05 0.000278909 7.32613e-06 9.70035e-06 3.21305e-06 0.000323614 7.26276e-06 6.92923e-06 3.41214e-05 0.000989994 2.07503e-05 2.5205e-05 9.74949e-06 0.000180937 8.16209e-05 2.31654e-05 0.000548978 0.000522001 0.000826013 9.37486e-06 0.000526292 1.63511e-05 0.000439203 7.88846e-06 3.89576e-05 0.000562268 7.92365e-06 0.000522062 2.66872e-06 2.76923e-05 1.53121e-05 0.000100584 0.000107139 0.000561366 9.48271e-05 0.000639259 1.55114e-05 0.000563264 0.000120477 0.000575313 0.000411115 0.000472187 1.03462e-05 0.000117193 8.46839e-06 0.000207886 3.77709e-06 0.000215355 7.84792e-06 0.00105649 3.49244e-06 7.61657e-05 2.39665e-05 1.09682e-05 2.31256e-05 0.000745707 0.00450084 1.3709e-05 7.84701e-06 6.53949e-06 1.18881e-05 1.11415e-05 0.000454254 0.00101732 0.000148282 0.000106357 2.86032e-05 6.78116e-06 1.97683e-06 1.61603e-05 1.39952e-05 0.000494553 0.00015051 0.000413941 0.00040859 0.000203588 0.000237955 0.000476509 0.000160654 3.56166e-05 8.65069e-06 0.00020062 0.000294463 5.49125e-05 0.00059369 0.000411523 2.9619e-06 8.13898e-06 1.10567e-05 3.04487e-05 8.53443e-06 8.91319e-05 0.000423439 0.000440914 5.7073e-06 8.09954e-05 0.00046436 0.000522478 0.000181621 2.8745e-05 0.000390103 9.15806e-06 1.96681e-05 5.49596e-05 6.37371e-06 0.000198428 0.000334162 0.000299382 0.000231089 0.000237607 0.000304598 0.000151332 0.000527526 9.95954e-06 0.000105145 0.000514048 5.26877e-05 0.000397424 1.02513e-05 1.13591e-05 4.85205e-06 9.64888e-06 1.01872e-05 8.81445e-06 1.13361e-05 3.75776e-05 7.09807e-06 2.83857e-05 0.000329388 0.000265815 4.5833e-06 0.000147059 0.00081744 0.000893522 0.000411068 0.00041902 1.01945e-05 3.80917e-05 0.000878749 0.000105662 2.99171e-06 0.000639895 0.000446736 3.66248e-06 7.12566e-06 0.000467622 1.12924e-05 8.21859e-06 0.00040987 4.98686e-06 0.000116262 4.63779e-06 4.41711e-05 0.000888756 5.46041e-05 1.19734e-05 4.39676e-06 2.65377e-05 0.000498163 0.000710654 0.00016446 7.63524e-06 1.05452e-05 1.01634e-05 0.000263826 3.4417e-05 7.15702e-06 0.000228974 0.000524371 5.93659e-05 1.69354e-05 9.01362e-05 7.08712e-05 4.01418e-05 7.50651e-06 0.000413131 0.000110887 1.07123e-05 1.19813e-05 7.24823e-05 1.98352e-05 0.000194641 1.11272e-05 0.000524442 1.48891e-05 0.000411475 0.000233401 1.31339e-05 6.60817e-06 9.2748e-05 1.27735e-05 4.47548e-05 6.12543e-05 1.3446e-05 0.000600063 8.21165e-05 5.03267e-05 4.22542e-06 4.71117e-06 8.0077e-06 0.000481102 0.000157894 1.59446e-05 4.64285e-06 0.00010166 0.000412647 2.29879e-05 0.00012373 0.000394972 0.000850396 5.18267e-05 4.80604e-06 2.08955e-05 2.54002e-06 7.14331e-06 6.90424e-06 3.86582e-05 1.08545e-05 8.53669e-05 4.19059e-05 4.4178e-06 4.73653e-06 0.000519877 0.00120002 7.05704e-06 1.40036e-05 1.52482e-05 5.36637e-06 0.000226454 5.88191e-05 0.00041076 0.00039805 0.000435227 2.04296e-05 7.02752e-05 0.000178756 1.5955e-05 6.27913e-06 4.40784e-05 5.2605e-05 3.16152e-06 0.000415777 0.000411912 0.000554659 0.000175301 9.96702e-06 0.000502968 0.000230752 0.000111988 0.000237412 9.98184e-06 0.000257673 1.13561e-05 2.99005e-05 9.6647e-06 1.41797e-05 2.06885e-06 0.000124217 7.42238e-06 8.11106e-06 3.55045e-05 0.000423617 1.43458e-05 1.56065e-05 0.000528069 0.000431553 0.00106937 0.000781268 0.000114258 3.656e-05 7.40217e-05 0.000121394 0.000231302 0.000105031 1.25982e-05 2.45802e-05 0.00022447 0.00041851 6.34034e-06 0.000568227 0.000679872 3.96851e-05 6.68883e-06 0.000534197 3.45425e-05 0.000630488 6.12599e-06 7.23938e-05 3.00193e-05 1.50735e-05 4.18507e-05 2.24689e-05 0.00036636 0.000615049 0.000564078 0.000565211 9.51877e-05 4.53059e-06 9.76478e-05 4.85275e-06 0.000123692 0.00107282 0.000121703 4.90362e-06 9.73228e-06 0.000282726 0.000140517 4.19541e-05 7.04714e-05 3.19791e-06 1.59524e-05 2.25504e-05 0.000413776 3.86545e-05 1.59258e-05 0.00011422 0.000535995 2.95497e-05 4.9312e-06 0.000141661 0.000403162 0.000421286 0.000512243 1.52466e-05 0.0004137 0.000123196 0.000458582 6.36986e-05 0.000110192 0.000101647 6.64872e-05 0.000317122 3.08433e-06 9.95995e-05 1.85597e-05 4.86656e-06 0.000591194 9.04045e-05 0.000206912 3.35553e-05 6.81853e-06 2.54377e-06 0.000118351 2.83848e-05 0.000547072 5.76349e-05 0.000149558 0.000615294 0.000291814 8.10586e-05 9.84354e-06 1.36843e-05 6.27419e-06 0.000706509 0.000115388 0.000409004 0.000572126 1.05809e-05 2.73343e-05 0.000850346 5.10631e-06 6.18579e-06 2.83773e-05 9.40107e-05 0.000412714 0.000410767 0.000307318 0.000207298 2.67188e-06 0.000605247 0.000177492 0.000244651 0.000164963 0.000466693 1.57046e-05 1.47846e-05 0.000283497 5.73746e-05 2.55676e-05 0.00114064 1.16075e-05 2.76151e-05 0.000559582 5.21678e-05 2.26825e-06 2.21602e-05 6.79535e-06 6.96102e-06 6.21086e-06 0.000518112 4.86574e-06 0.000335727 8.02258e-06 9.51944e-05 1.14592e-05 8.72535e-05 9.53649e-05 0.000122996 8.54897e-06 3.54282e-05 0.000972534 6.06782e-05 1.53291e-05 1.84849e-06 0.000110659 0.00012822 5.80827e-06 0.000122734 0.000788574 0.000210362 0.000445724 0.000412233 7.1801e-05 5.04907e-06 0.000194578 6.44163e-06 3.58407e-05 0.000273184 6.04334e-06 5.33057e-05 3.96698e-05 6.31218e-06 2.34678e-05 7.85556e-06 5.22655e-05 1.15094e-05 0.000193734 3.58432e-05 4.56582e-06 0.00131941 7.36537e-06 0.000620666 2.24035e-05 8.16657e-06 7.58307e-06 9.98189e-06 0.000303794 4.18551e-06 0.000262722 4.11321e-06 0.00058963 0.00042021 5.26413e-06 0.000413364 0.000431838 0.000953737 0.000101639 0.00044765 0.000410954 1.58595e-05 0.000118004 0.000409119 2.54275e-05 0.000137638 0.000364002 0.000440403 7.50556e-05 9.26936e-05 0.000410501 5.76501e-06 0.000232914 8.84167e-05 0.00015233 9.43521e-05 0.000283359 0.000420696 0.000199459 3.89919e-06 0.000357026 1.48239e-05 7.63443e-06 2.86339e-05 0.000114785 6.97065e-06 1.11278e-05 9.09838e-06 0.000997509 8.09533e-06 1.44663e-05 6.627e-06 0.000242072 1.50439e-05 4.39065e-06 9.86668e-05 0.000157957 0.000111898 0.00053397 1.67243e-05 2.82747e-05 0.000313438 1.25913e-05 2.76034e-05 4.42095e-05 0.000453016 0.00052945 1.07953e-05 9.4124e-05 1.09029e-05 0.000942521 0.000161231 0.000365603 0.000573526 0.000288323 1.11361e-05 1.36485e-05 9.0542e-05 6.54531e-05 0.000343998 8.90732e-06 0.000553477 2.02025e-05 0.000111336 8.0647e-06 9.30428e-06 0.000438216 3.86866e-05 7.35539e-06 0.000110853 9.01863e-05 2.4294e-05 0.000108242 4.4716e-06 6.56167e-06 0.000102606 7.38745e-05 4.72406e-05 6.8803e-05 0.000404414 0.000371057 0.000124602 1.12123e-05 0.000243591 0.000479592 2.98193e-06 8.46679e-06 7.40696e-06 1.23793e-05 5.8128e-05 0.00064754 1.96073e-05 0.000491159 4.57505e-06 0.000232519 1.35718e-05 0.000449259 4.16259e-05 0.000494983 3.56878e-05 0.000168363 0.000138426 7.89856e-06 5.42421e-06 0.000956289 2.30565e-06 1.01811e-05 0.00104067 2.49162e-05 4.93903e-05 9.77262e-06 0.000811945 1.58942e-05 0.000821585 0.00041179 5.65857e-06 8.25109e-05 3.65559e-05 0.000441574 0.000410233 1.97277e-05 0.000453298 5.46518e-06 7.25094e-06 0.000450251 6.34511e-06 0.000405014 5.42141e-05 2.31102e-06 1.02696e-05 2.1155e-05 0.000619423 1.56645e-05 1.59404e-05 4.24342e-06 0.000554863 9.22916e-05 2.57573e-05 0.000139249 0.000236113 0.000521892 5.83739e-05 7.49684e-06 0.00125528 3.84576e-06 0.000255084 3.1045e-05 1.91074e-05 0.000415976 8.73551e-06 2.11524e-05 9.71026e-05 0.000206145 5.32436e-05 0.000481373 1.50894e-05 0.000237342 6.99344e-05 2.75464e-05 7.24986e-05 0.000170331 0.000551629 6.93889e-06 3.62488e-05 6.85994e-06 1.38187e-05 0.000228336 9.8276e-06 0.000324324 5.68241e-05 0.000495002 0.000169883 7.70164e-05 6.36351e-05 0.000464578 4.99741e-05 3.82189e-05 0.000576547 7.42441e-06 0.000327954 0.000156281 8.28204e-05 0.000258396 0.000130742 7.00781e-05 0.000658923 1.9774e-05 0.000411285 6.81788e-06 0.000195051 3.04255e-05 0.000553021 1.06027e-05 1.06231e-05 0.000413903 3.04844e-06 0.000140588 5.82517e-06 0.000705367 7.08578e-05 0.00021768 9.87909e-05 6.61323e-06 9.01389e-06 2.47514e-05 0.00048515 3.9684e-06 6.72508e-05 1.69319e-05 6.46599e-06 5.4602e-06 0.000372298 0.00126825 9.23049e-06 4.20121e-06 1.28972e-05 1.24544e-05 1.90056e-05 5.69313e-06 2.34058e-06 3.2256e-05 1.04117e-05 1.79103e-05 8.79554e-05 6.26636e-06 1.70751e-05 1.90686e-05 7.67939e-06 0.0001212 0.000163412 0.000147551 7.66257e-05 0.000213188 8.60393e-06 6.95356e-06 6.07125e-06 3.19641e-05 6.00258e-06 7.63319e-06 3.65691e-06 3.73909e-05 0.000296476 0.000477852 8.94413e-06 0.000485909 0.000975932 8.91498e-06 7.28537e-05 3.54546e-05 1.21544e-05 6.2447e-06 5.5857e-06 0.000109445 0.000125597 8.52399e-06 0.000361106 0.000420163 2.31683e-06 9.91603e-06 0.00119599 3.9209e-06 1.44987e-05 0.000141453 1.65018e-05 4.94834e-06 2.38688e-05 9.49365e-05 3.44477e-05 4.37308e-06 2.6256e-05 1.14039e-05 2.44923e-05 0.000458397 0.000151716 3.41444e-06 0.00019361 4.50268e-06 6.84349e-05 7.91651e-06 0.00081528 0.000139082 0.000194297 0.000411984 7.35102e-05 3.23575e-05 0.000143485 1.97789e-05 5.76194e-05 0.000310839 9.61573e-06 0.000441043 1.27255e-05 6.23851e-06 9.7161e-05 5.90576e-05 1.10347e-05 0.000453188 0.000109046 3.19003e-06 2.818e-05 7.26109e-06 0.000410417 1.35039e-05 2.69854e-05 2.3969e-05 9.4827e-05 0.000309245 0.000107372 0.00013131 9.10186e-06 6.88826e-06 0.000235686 0.000110652 4.08648e-05 0.000149265 0.00011673 4.81457e-06 7.63227e-05 0.00046237 0.000732856 0.00018367 0.000495209 0.000179892 0.000101227 0.000449208 7.14593e-06 6.42455e-05 2.57487e-05 0.000435884 7.2562e-05 4.22734e-05 9.31834e-06 0.000437002 0.000454004 0.000971816 0.000384466 0.000428519 9.76087e-06 1.32106e-05 0.000319137 4.35522e-05 0.000132186 4.50745e-06 1.23546e-05 5.34809e-05 0.000575695 1.36139e-05 1.08772e-05 4.14611e-05 5.1344e-06 5.44847e-05 9.15985e-05 2.35445e-05 1.13011e-05 9.74278e-05 2.83723e-06 8.01563e-05 0.000250377 7.45193e-06 3.01839e-05 0.000497449 1.37467e-05 0.000148328 0.000670148 1.98392e-05 1.15972e-05 7.48234e-05 0.0001558 1.10147e-05 0.000267492 9.10709e-05 5.07262e-06 0.000370137 2.84825e-06 6.22736e-06 1.30709e-05 0.00014338 0.000384757 3.1468e-05 0.000144318 6.75212e-05 9.39992e-06 1.27666e-05 0.000535726 1.76394e-05 5.07746e-06 0.000115437 4.8891e-05 0.000115157 6.21939e-05 0.000196991 0.000530494 0.000737012 
6.71031e-05 5.65908e-05 0.000971974 4.40166e-05 5.2803e-06 3.27339e-05 1.5027e-05 1.95701e-05 3.41634e-05 5.00812e-05 0.000214365 0.000550189 1.55371e-05 7.4802e-06 1.08969e-05 0.000719656 0.000418699 0.000141176 0.000338757 5.99718e-06 4.26837e-05 1.81656e-05 3.24451e-05 0.000396311 2.35351e-05 0.00110722 0.000412309 0.000607669 9.36467e-05 0.000305968 1.50949e-05 3.27383e-05 5.34854e-05 0.000256181 1.0334e-05 1.66164e-05 0.000609332 8.59585e-06 4.72799e-05 8.23382e-05 1.71774e-05 8.27444e-05 0.000241932 2.76826e-05 0.000448692 1.97542e-05 6.27598e-05 7.22779e-05 1.43183e-05 1.98475e-05 0.000519922 2.04117e-05 1.0577e-05 1.01591e-05 6.74129e-05 7.04366e-05 0.000232569 4.13842e-05 0.000117864 0.00108561 7.32169e-05 0.000503475 0.000429497 8.52899e-06 0.000487999 0.00039569 0.00046092 0.000130747 8.98004e-05 0.00015027 9.366e-05 6.68775e-06 0.000172318 5.19024e-06 0.000777651 5.85474e-06 0.00174138 0.000119851 9.33129e-06 9.85645e-05 0.000489032 0.000543776 0.000107515 8.75476e-06 8.58013e-06 0.000568882 7.59921e-05 0.000338351 5.90337e-05 1.02205e-05 1.21459e-05 0.00124734 0.000404839 5.46627e-05 6.19805e-06 0.000291532 0.000546617 0.000132811 2.20939e-05 0.00011703 6.29118e-05 0.000309809 2.07541e-05 2.33535e-05 9.7863e-06 1.4795e-05 0.000175374 0.000112593 0.00031139 0.000166672 0.000270424 5.07036e-05 4.75672e-05 9.77333e-06 3.92355e-05 2.41775e-05 0.00114639 0.000684664 0.000502759 1.74614e-05 0.000150665 0.000341436 7.05611e-05 1.07479e-05 0.000152371 1.00449e-05 0.000389498 4.68262e-05 5.15571e-05 0.000183558 0.000203545 0.00106517 9.79035e-06 0.000272071 7.39315e-06 0.000816236 8.38805e-05 0.000165339 0.000349023 0.000861127 0.00043256 0.000337022 1.74998e-05 1.58196e-05 0.0006306 9.26794e-06 9.85723e-05 0.000125165 0.000141952 7.31351e-06 0.000135135 0.000479154 0.000549202 0.000410834 0.000438036 0.000594945 1.39425e-05 3.84792e-05 0.000202408 0.000434325 1.29125e-05 2.99188e-05 1.38108e-05 1.45638e-05 0.000614827 1.92994e-05 1.14017e-05 4.57882e-05 0.00133118 0.000820342 0.000895488 0.00104583 0.000245481 0.000137624 6.21442e-06 7.83381e-06 5.57582e-05 0.000388244 0.000487081 2.19909e-05 0.000521663 8.1404e-05 0.000102565 0.000436644 0.000535409 0.000173509 0.00014591 0.000108179 9.67159e-06 1.2714e-05 0.000152915 8.14708e-06 0.000630378 0.000450162 0.000550727 5.10788e-05 0.000835142 0.000557822 0.000309621 1.72419e-05 0.00065831 0.000228373 1.16306e-05 4.29893e-05 7.43001e-05 6.29919e-06 0.000820118 0.000266602 0.000773936 0.000159797 0.000664172 0.000165731 7.80432e-05 2.60631e-05 0.000391389 0.765159 0.000502945 0.00012304 1.48416e-05 0.000455025 4.19529e-05 0.000399816 0.000315742 1.75498e-05 0.00039216 0.00129987 0.000198941 3.55259e-05 0.000245682 1.08388e-05 0.000541965 0.000524886 0.000429663 6.38097e-06 5.04877e-05 1.30335e-05 6.08851e-05 1.04145e-05 7.49726e-05 0.000398945 0.000128542 5.78399e-06 0.000180622 0.000116438 5.89996e-06 0.000205653 7.34819e-06 0.000462605 0.000230217 0.000266865 0.000722524 0.000466467 4.76661e-05 0.000105883 2.8609e-05 2.3738e-05 0.000103088 0.000232205 0.000727753 8.65228e-05 0.000168849 1.37196e-05 2.247e-05 3.81305e-05 1.24043e-05 0.000154904 0.000198262 6.304e-05 0.000191893 5.31213e-05 0.00039402 0.000192945 0.000265481 0.000261345 0.000803936 1.82385e-05 0.000585724 0.000533536 9.53984e-05 1.28201e-05 0.000457589 0.000106062 0.000989285 0.000293173 0.000108457 8.77921e-05 0.000144052 1.63e-05 0.000730474 6.41237e-06 0.000767609 0.000103767 9.88572e-06 0.000388726 1.16132e-05 0.000391757 0.000134726 8.52919e-05 1.80792e-05 1.11668e-05 1.28379e-05 0.000390091 2.06483e-05 0.000212718 1.43436e-05 8.43396e-05 0.000620608 5.98948e-06 1.15793e-05 0.000243709 1.33123e-05 0.00043088 1.55813e-05 0.000378774 0.000577307 0.000482329 0.000164182 0.000146423 0.000104389 0.000412366 0.000477081 0.00026179 0.000700653 0.00039282 4.3327e-06 1.22872e-05 6.35021e-05 2.941e-05 0.000345701 1.48884e-05 0.000134892 0.000400038 3.46863e-05 0.000396328 0.000394045 0.000388719 0.0001398 0.000576202 0.000724603 1.50918e-05 0.000905762 0.000121958 0.00111576 1.00557e-05 3.38668e-05 6.21235e-05 2.35771e-05 7.92763e-06 0.000234453 0.000460687 7.23354e-05 0.000202196 5.36412e-06 1.73936e-05 0.000664276 0.00015167 0.000102411 7.54574e-06 0.00024838 3.95521e-06 0.000303822 0.000553412 0.000383758 0.000427772 0.000405216 9.61169e-05 0.000582529 0.000287996 0.000118608 1.53253e-05 3.42153e-05 3.02664e-05 3.19724e-05 1.8462e-05 0.000163956 5.59697e-06 0.000460764 0.000589564 1.3464e-05 0.000147539 0.000140946 6.55934e-06 1.91517e-05 8.13487e-06 1.76133e-05 0.000297567 0.000133591 0.000323589 2.11213e-05 1.07263e-05 8.23162e-05 0.000401782 1.47453e-05 3.58152e-05 0.000610242 0.000397702 0.000562143 0.000135404 0.000198067 0.000140917 7.83574e-05 1.20615e-05 1.31499e-05 3.5202e-05 8.55034e-05 0.000883193 0.000606151 0.00054746 0.00179229 7.93059e-05 7.44049e-06 4.93442e-06 8.00371e-05 2.13261e-05 2.62423e-05 7.97292e-06 0.000394802 0.000147483 0.000455274 0.000518537 1.29257e-05 7.84305e-05 0.000443246 1.53014e-05 8.50346e-06 5.8885e-05 0.000142771 0.000470924 0.000244451 0.000107352 0.000120108 8.29679e-05 0.000307002 0.00023384 0.000224683 0.000443386 0.000334108 1.17832e-05 0.000177646 0.000841219 0.000476146 3.67782e-05 0.00201205 0.000104039 5.44287e-05 1.54645e-05 4.50433e-05 0.000195463 0.000380373 3.93989e-05 1.05237e-05 0.000398071 4.50139e-06 0.000101815 6.67762e-06 0.000162856 1.05926e-05 0.000438764 4.29128e-06 8.02814e-05 0.000836745 6.09577e-06 1.22495e-05 0.000892603 0.000395215 0.000577998 0.00058909 0.000863713 5.01871e-05 3.40903e-05 0.00040945 0.000186626 0.000212273 0.000167721 0.000128461 0.000152665 0.000547207 1.00451e-05 0.000397257 5.90677e-05 0.000762467 7.47065e-06 0.000150483 4.99403e-05 0.000717844 7.70914e-05 1.53128e-05 0.000882078 7.85042e-05 5.43496e-06 8.8252e-06 3.46147e-05 8.03498e-05 0.00066225 4.36485e-05 0.000172084 0.000241351 1.17435e-05 4.45038e-05 0.000551055 0.000192135 0.000264669 0.000891797 6.02729e-06 2.83066e-05 3.791e-05 2.60898e-05 0.000494836 0.000470479 1.4759e-05 0.000245212 1.33678e-05 0.000947506 0.00055509 0.000330693 0.000880887 0.000136818 4.96252e-05 3.04845e-05 7.13674e-06 0.000199273 0.000136836 1.19843e-05 1.28631e-05 6.9768e-06 2.50424e-05 0.000111899 6.89084e-05 0.0013168 7.28048e-05 3.36821e-05 8.38581e-05 6.40002e-06 1.11335e-05 0.000111866 0.000343392 2.48069e-05 8.39541e-06 0.00078111 0.000396217 0.000191382 0.00010913 0.000112091 4.63805e-06 0.000400228 7.89218e-06 1.5806e-05 8.54725e-05 0.000361119 0.000576434 3.75258e-05 2.13783e-05 9.0823e-05 0.000145201 0.000296434 0.000375672 1.47312e-05 0.000194497 0.000518023 3.02162e-05 1.78187e-05 0.000542255 3.76482e-05 8.68776e-06 6.65086e-05 1.05053e-05 0.000421713 4.44963e-05 1.10785e-05 0.00061266 7.83275e-06 0.00040038 3.19422e-05 6.47274e-05 0.000386151 4.52462e-05 0.000176959 1.4921e-05 0.000508355 8.52019e-05 7.0023e-06 0.00041609 0.000163294 1.1337e-05 0.000383046 0.000535082 0.000582093 7.54867e-06 0.000402083 0.000147636 0.000400008 4.63921e-05 0.000128054 0.000180531 6.15637e-05 1.77017e-05 0.000257113 0.00030096 9.76291e-05 0.000676487 6.70591e-06 0.000116416 0.000540316 1.25656e-05 0.000555389 0.00017357 6.67633e-05 5.19704e-05 9.47087e-06 3.68786e-05 8.33524e-06 8.34505e-06 0.000150006 0.000260703 0.000125779 0.000605503 2.43753e-05 0.000111733 1.99096e-05 8.95956e-06 5.91409e-05 0.000392815 0.000301567 0.000789227 0.000291361 0.000389912 8.48683e-06 0.000202144 0.000993122 0.000122621 0.000132686 2.14886e-05 0.00047262 0.00013772 6.48957e-05 0.000520971 0.000122316 8.33747e-05 0.000200601 0.000320431 0.000397101 1.26939e-05 2.36741e-05 3.71013e-05 2.76597e-05 2.99549e-05 3.08759e-05 1.94157e-05 0.000581886 0.000168724 8.24501e-05 0.000451072 9.84275e-06 0.000357157 0.00115228 0.000293162 0.000389872 0.00120269 3.71294e-05 1.02563e-05 0.000357667 2.09847e-05 9.74653e-05 0.000104301 0.000379899 3.63237e-05 1.47367e-05 2.8138e-05 0.000391389 7.39159e-05 0.00105075 0.000367121 0.000424535 0.00039402 5.47113e-05 0.000394584 2.58226e-05 0.00039326 8.86215e-06 0.000293451 0.00015766 5.04114e-05 7.26702e-05 1.61853e-05 0.000216361 7.06709e-06 8.41949e-06 0.000133941 1.3325e-05 0.000713453 9.6438e-05 0.0001385 5.36532e-06 0.000407695 0.000104019 0.000325876 1.63623e-05 5.05498e-06 0.00011943 2.96119e-05 0.000199883 0.000983263 0.000466129 0.000148363 0.00016157 0.000449587 0.000119756 0.000252583 0.000184557 0.00015967 8.60269e-05 0.000670183 5.2956e-06 0.000471229 1.07002e-05 0.000127273 0.000236643 6.30719e-05 7.64439e-06 9.09386e-06 2.09673e-05 9.09405e-05 0.000423516 0.000142203 2.55659e-05 0.000405017 0.000190351 0.000536843 2.25685e-05 9.6821e-06 2.87088e-05 9.47425e-05 1.9426e-05 1.04875e-05 0.000603098 5.62537e-05 4.17822e-05 2.81007e-05 1.15966e-05 1.19139e-05 0.000266667 1.01233e-05 0.00011907 0.000137322 2.28279e-05 4.30713e-05 1.96639e-05 0.000489562 1.37398e-05 0.000131648 2.16234e-05 4.38322e-06 1.96026e-05 0.000399872 1.44912e-05 0.000517129 1.30002e-05 1.8104e-05 0.000145454 0.000271671 0.000153828 5.03761e-06 1.74067e-05 1.9899e-05 3.88126e-05 2.45808e-05 0.000154471 0.00120622 0.000982994 4.02704e-05 0.000305959 3.58527e-05 9.5677e-05 0.000849454 4.11978e-05 5.84562e-05 0.000501932 0.000567845 0.000662614 4.25582e-05 5.59138e-05 5.30755e-05 0.000966382 1.97489e-05 0.000120193 0.000392972 0.000503437 0.000157314 5.96208e-06 0.000482383 0.000448344 7.31677e-06 0.000296533 0.000403831 0.000412338 1.57526e-05 2.43459e-05 1.02592e-05 2.50169e-05 4.03753e-05 0.000824221 8.08826e-06 0.000250942 0.000243776 9.4104e-05 8.24511e-05 0.000404886 0.000162104 3.71454e-05 1.78886e-05 1.72723e-05 0.00167009 2.10288e-05 4.5488e-05 0.000552007 0.000235516 0.001252 1.18165e-05 0.000502161 0.000629543 0.000125332 0.000454627 0.000408262 0.000284454 0.000419763 0.000294583 1.14526e-05 0.000486837 0.00039711 0.000987141 0.000237614 7.18616e-06 2.47873e-05 0.000235457 7.97913e-06 0.000703388 0.000177987 2.03879e-05 1.98052e-05 4.59343e-06 1.76325e-05 0.000394498 4.13591e-06 2.79248e-05 5.5896e-06 0.000391874 0.00015566 0.000824258 0.000419762 6.57745e-06 2.55246e-05 6.97651e-05 0.000430638 9.81954e-06 0.000402483 6.45883e-05 0.000449026 8.06532e-06 9.55941e-05 8.82219e-06 1.61563e-05 0.000190097 0.000389193 1.6548e-05 6.80703e-06 0.000165541 0.000816795 0.000119481 0.000238348 0.00114665 6.9826e-06 7.43313e-06 0.000429699 0.000168671 0.000197739 0.000183536 4.43389e-05 3.95001e-05 8.115e-06 0.000392688 0.000430513 4.82201e-06 0.000504324 9.20153e-05 0.000238361 5.56791e-06 5.72915e-06 0.000401364 1.35405e-05 0.000322001 0.000105226 0.00022813 0.00125477 0.000913063 2.57433e-05 0.000523579 0.00078593 0.000359776 7.52244e-06 0.000156389 0.00052197 0.000203878 0.000416026 0.000474453 0.000303188 8.79791e-06 9.4711e-05 1.65317e-05 5.06105e-05 0.000171493 3.90298e-05 0.000636807 0.000247339 0.000385212 0.000161706 0.00099023 1.76538e-05 9.79574e-05 1.21982e-05 1.22946e-05 0.000201085 1.24818e-05 0.000114666 3.72207e-05 0.000391755 0.000388277 3.98778e-05 0.000136283 2.94883e-05 0.000565242 1.16122e-05 0.000146222 0.000715677 0.00039571 8.8072e-05 0.00022187 2.61166e-05 1.22937e-05 0.000528723 0.000415527 0.000356418 9.75072e-06 0.000402456 2.88203e-05 0.000215636 0.000235358 0.000132018 7.61916e-05 8.7604e-06 0.000696976 0.0002732 0.000115863 0.00049306 0.000162959 0.000703202 9.05396e-06 0.000366149 3.65993e-05 2.25065e-05 1.18467e-05 4.61712e-05 4.83142e-05 3.88276e-06 1.2586e-05 0.000409387 9.57722e-05 5.37067e-05 0.00121531 0.00123201 1.4672e-05 1.90205e-05 0.000906628 2.88157e-05 0.000241373 0.000813544 7.39202e-06 0.000137644 0.000831906 2.98011e-05 9.6441e-05 1.27599e-05 0.000436269 0.00075637 4.76441e-05 4.1984e-05 0.000209556 0.000114716 0.000127599 0.000577085 8.1315e-05 1.06472e-05 0.000453072 0.000141372 2.46173e-05 6.50921e-06 2.28575e-05 3.44647e-06 0.000910217 6.32279e-06 0.00042703 
0.000276688 3.44114e-05 0.00103382 1.11877e-05 3.61049e-06 0.000329524 1.07418e-05 9.35058e-06 0.000139265 3.48983e-05 0.000102986 0.000194209 0.000107334 2.93861e-06 4.30203e-06 0.000446884 0.000404238 0.00013216 0.000636216 5.27959e-06 2.45561e-05 4.50312e-05 6.68059e-05 0.000460177 5.90486e-05 0.000632005 1.56904e-05 0.000594236 3.29779e-05 1.0302e-05 5.13716e-05 0.000116823 2.55139e-05 4.21881e-05 6.7562e-05 0.000210363 0.000627255 9.97524e-06 8.58876e-06 0.000108132 7.21485e-05 0.00012868 0.000163813 1.26786e-05 0.000627228 1.69194e-06 3.01547e-05 1.22566e-05 5.16267e-06 1.21441e-05 0.000544164 0.00037007 3.97577e-06 7.11326e-05 2.59868e-05 3.01703e-05 0.000134345 0.000313901 9.55054e-05 9.8128e-05 8.3475e-05 0.000664989 0.00012656 4.85894e-06 3.76154e-05 6.54194e-05 0.000151933 0.000119673 1.40806e-05 4.66467e-05 6.67376e-05 4.0544e-06 8.88328e-05 0.000122004 0.00113353 1.28838e-05 0.00103347 0.000135399 1.33154e-05 8.88009e-05 0.000487757 0.000138631 2.67682e-05 0.000151704 7.29358e-06 0.000557186 0.000118617 0.000107406 1.39136e-05 6.82393e-06 0.000575871 0.00102857 5.06712e-05 0.000119837 5.21341e-05 2.88914e-05 0.000522222 0.000166494 6.57437e-05 8.32099e-05 4.18112e-05 0.000174532 1.33161e-05 4.90911e-05 4.3371e-06 3.38051e-05 9.48489e-05 1.69745e-05 0.000293931 5.0271e-06 0.000132163 5.5558e-05 0.000175145 3.11605e-05 2.70466e-06 0.000113275 0.00017827 0.000516895 0.000423713 2.43474e-05 7.48947e-06 0.000131968 3.05867e-05 7.91871e-06 0.000135841 0.000141353 0.000383193 0.00020267 0.000262294 1.65145e-05 7.66488e-06 0.000968202 8.52813e-06 7.34369e-05 7.65173e-05 0.000158951 0.000412512 0.000120658 7.46153e-06 0.000107143 4.81749e-05 0.000597774 6.26117e-05 1.10223e-05 1.40745e-05 5.79648e-06 5.65598e-05 0.000180567 0.000177758 8.99532e-06 0.000210832 0.000406902 0.00111106 0.000388375 1.73973e-05 0.000575249 1.24891e-05 0.000161416 0.000261028 0.00057996 8.55825e-06 1.2283e-05 1.15643e-05 4.44323e-06 0.000183549 7.47736e-06 3.16855e-05 0.000176854 0.00080995 0.000625605 0.000611498 9.70637e-06 0.00029913 0.000182811 1.42287e-05 8.10359e-05 1.68319e-05 0.000386143 0.000159745 9.92388e-06 0.000357435 0.000127462 8.24055e-06 0.000457523 0.000391301 5.41151e-05 0.000180787 2.31556e-05 1.51519e-05 6.30682e-06 6.28251e-05 3.96414e-05 0.000304633 0.000616245 0.000239765 0.000111133 0.000387802 7.10764e-05 0.000248886 1.215e-05 0.000181182 8.38983e-05 0.000180457 2.62345e-05 5.20919e-05 2.99579e-05 0.000116906 0.000405687 2.64367e-05 0.000281039 0.000139251 0.000299538 0.000110419 5.93333e-06 0.000457168 0.759316 0.000639605 0.000188964 1.05583e-05 0.000433058 4.48238e-05 0.000561534 0.000359084 2.39069e-05 0.000772803 0.000573572 6.13276e-06 6.44159e-05 0.000239944 9.41018e-06 0.000447992 0.000533859 6.76418e-06 3.65206e-06 9.01672e-05 3.58931e-05 4.83674e-05 3.96035e-05 3.46889e-05 0.000201112 0.000100636 6.90889e-05 0.000224328 0.000186285 1.10366e-05 5.15188e-06 3.60578e-05 0.000404629 0.00033161 4.04912e-05 0.000598619 7.34715e-05 0.000242789 0.000123791 1.5786e-05 2.7995e-05 0.00022051 0.000305549 0.00048435 9.46899e-06 0.000324199 4.16893e-06 8.06494e-05 0.000300698 2.56811e-05 0.000269729 0.000272724 4.04816e-05 0.000228413 4.13857e-05 0.000385627 0.000281095 0.000107575 0.000118146 0.00021899 0.000277841 0.000201407 0.000525722 0.000166922 8.8331e-06 0.00047536 0.000112597 0.000201981 9.55908e-05 1.84826e-05 0.000245216 0.000179699 1.9686e-05 0.000382002 4.24511e-06 0.000157122 4.81181e-05 9.55105e-05 0.000346442 1.33285e-05 0.00041048 0.000368032 1.49433e-05 8.94397e-06 2.33182e-05 0.000376029 0.000320175 8.63422e-06 2.53917e-05 1.02754e-05 6.18252e-05 9.64245e-05 4.73788e-06 8.34746e-06 4.10983e-05 6.89359e-06 0.000635021 9.16996e-05 1.8728e-05 0.00040877 0.000468881 0.000110617 0.000450949 0.000187429 0.000407451 0.000526691 0.000327659 0.000477668 0.00048944 6.11773e-05 2.87487e-05 4.14455e-05 0.000130411 1.19252e-05 5.57227e-05 6.98665e-06 0.0004593 5.1034e-05 0.000385175 1.28098e-05 0.000399002 0.00031463 0.000495581 0.000574367 1.89798e-05 0.000689276 0.00014233 0.000597775 7.58482e-06 8.64351e-06 0.00044685 8.1808e-05 1.26228e-05 7.44689e-06 0.000243179 0.000152371 0.00021688 0.000229404 9.16514e-06 5.23722e-05 0.00340926 4.7071e-06 6.43705e-06 1.02996e-05 5.67989e-05 4.72846e-06 0.000398762 0.000387292 9.65174e-06 0.000423325 0.000135624 0.000648034 5.70648e-05 0.000225802 1.05027e-05 2.67904e-06 7.1608e-06 5.7394e-05 3.41718e-06 0.000192098 8.77073e-06 0.000210559 0.000582451 2.33662e-05 2.26678e-05 0.000118074 1.24263e-05 7.36657e-05 2.55109e-05 1.28574e-05 0.000290592 0.00011922 6.8898e-05 1.62069e-05 2.33593e-05 0.000249096 0.00054227 3.25751e-05 1.01183e-05 0.000540776 0.000388588 0.000309693 0.000227926 0.000157565 0.000332552 0.000256643 7.54658e-06 1.71409e-05 2.38127e-05 0.000556056 0.000541427 0.000424314 0.000111944 2.39775e-05 5.88571e-05 5.88307e-05 3.3221e-05 8.81132e-05 6.21732e-06 3.68998e-06 5.55172e-06 0.000406621 0.000249262 0.000399388 0.000665241 7.44508e-05 1.69153e-05 0.000426742 0.000288257 5.99798e-06 7.83885e-05 0.00045099 0.000367906 6.05672e-05 0.00042157 1.12234e-05 0.000286225 0.000164569 5.765e-05 0.000359489 0.000767168 1.06647e-05 2.13844e-05 5.43956e-06 0.000903854 0.000437042 7.69065e-06 0.000549613 0.000119478 1.49787e-05 7.05857e-05 3.81392e-05 0.000285582 0.000242957 0.000164453 0.000130848 0.000145412 5.76033e-05 0.000227322 0.0410422 2.55507e-05 0.000111108 0.000420588 3.32564e-06 0.000198784 0.000392224 0.000220061 1.66706e-05 0.000391389 0.000473754 0.000583773 0.000520418 0.000758686 3.91597e-06 0.00015533 6.93078e-05 0.000153319 3.3458e-05 0.000113731 9.43019e-06 2.52458e-05 0.000494035 3.16205e-06 0.000189494 1.92617e-05 0.000799116 1.44957e-05 0.000218052 1.80356e-05 0.000543004 9.5333e-05 0.000127235 0.000353224 0.000126848 0.000211598 0.000228947 3.85993e-06 5.29878e-05 3.85161e-05 6.60478e-05 0.000143225 0.000162815 6.8588e-05 0.000613756 0.000382716 0.000144491 1.9383e-05 0.000781021 2.38437e-05 3.1702e-05 0.000193919 3.07446e-05 0.000250198 0.000414298 2.8462e-05 0.000218068 2.7422e-05 0.000794349 0.000443012 0.000205414 0.000404845 0.00014868 0.000124226 4.1452e-05 1.32436e-05 2.41582e-05 0.000145829 1.14542e-05 1.3682e-05 1.19561e-05 0.000199785 7.27549e-06 3.89709e-06 0.00130216 0.000144522 0.000581753 0.000248161 0.00010453 3.97093e-05 7.75004e-05 0.00108466 4.49358e-05 0.000234862 0.000500468 4.157e-05 0.000267037 5.61025e-05 0.000431942 3.74976e-06 0.000427655 9.17655e-06 1.26666e-05 5.74533e-05 6.8718e-05 0.000409239 0.000159721 9.2593e-06 0.000185273 0.000157148 0.000426802 5.21978e-05 9.54595e-06 0.000129646 0.000252174 7.61352e-05 1.35332e-05 0.00051754 3.08906e-06 1.38445e-05 0.000242141 6.15646e-06 0.000411725 5.15845e-05 1.41736e-05 0.000523133 2.68381e-06 0.000403063 0.000120074 0.000130905 0.000380454 0.0002599 1.7191e-05 6.60002e-06 0.000105984 5.2342e-06 1.29504e-05 0.000454862 0.000145827 8.36931e-06 1.60223e-05 0.000544879 0.000500629 1.92217e-05 0.000825515 1.93862e-05 0.000513135 1.36465e-05 9.43776e-05 8.5933e-06 0.000148233 1.21873e-05 6.81201e-05 6.0058e-05 6.4885e-05 0.000280181 8.3194e-06 9.67617e-05 7.77787e-05 8.99791e-06 0.000957795 6.35697e-05 7.5553e-05 3.81984e-05 8.4036e-06 2.45078e-05 0.000687576 9.88745e-06 0.000122262 0.000487485 4.98004e-06 0.00055359 6.89675e-05 1.58199e-05 2.93392e-05 1.76659e-05 0.00011071 0.000203725 0.000281354 0.000409815 0.000209409 0.000387319 3.50888e-06 2.77272e-05 0.000638876 0.000225424 0.000289789 3.44429e-05 0.000466923 9.46219e-05 1.01469e-05 0.000225874 0.000119109 0.000113637 0.00020095 0.000656412 7.01526e-06 2.35825e-05 5.28292e-05 1.06012e-05 1.47401e-05 2.24674e-05 1.40702e-05 0.000243004 0.00023085 0.000133844 1.67067e-05 0.000138649 5.96281e-05 0.000710585 0.00114615 0.000187604 0.000381822 0.000779073 5.25462e-05 5.4869e-06 9.76565e-05 1.59939e-05 1.16941e-05 0.000157968 0.000260899 1.31952e-05 0.000207816 0.000305468 0.000457001 9.84319e-05 0.000788601 0.000104823 0.000382415 0.00043766 3.18963e-05 0.000381951 7.74899e-06 0.000390779 3.50421e-05 0.000209164 4.75586e-05 3.27654e-05 3.05883e-05 0.00017073 0.000119477 9.75897e-06 2.58777e-06 0.000127788 3.11944e-05 8.03825e-05 0.000208732 1.12089e-05 4.85453e-06 0.00038954 0.000143771 0.000200648 2.33522e-05 1.6261e-05 9.58492e-06 3.03151e-05 0.000179085 0.000531893 0.000460706 0.000268162 0.000255434 0.000546696 1.65364e-05 2.93185e-06 0.000101313 0.000148828 2.13977e-05 4.35163e-06 2.8978e-06 0.000418405 7.71244e-06 6.6758e-06 1.16253e-05 3.36868e-05 0.000125739 4.04763e-06 3.04413e-05 0.000334666 0.000385544 0.000158085 5.24226e-05 0.000395929 0.000159463 0.00045235 0.000345368 5.50117e-06 3.10731e-06 2.91396e-05 0.000254232 3.63503e-05 0.000494672 0.000223494 6.30189e-05 0.000110922 8.08694e-06 0.000407985 1.78741e-05 2.60741e-06 0.000163274 0.000219923 9.56598e-06 4.3286e-05 5.1048e-05 1.14154e-05 2.43153e-05 0.000114022 1.5001e-05 3.40372e-05 0.000114844 0.000473966 0.000128034 0.000485978 6.7706e-06 1.28886e-05 5.68761e-05 0.000182611 0.000747576 6.91472e-06 7.30395e-06 9.89004e-06 0.000543512 5.42986e-05 0.00017094 0.000671908 0.000410235 6.49348e-05 0.00032688 0.000160622 9.70697e-05 0.000349014 1.8153e-05 6.1653e-06 0.000403857 0.000105857 0.000232007 2.62898e-05 4.5294e-05 0.000791812 0.000394136 1.18579e-05 2.65267e-05 0.000394371 9.14207e-05 4.35351e-06 1.22646e-05 5.32016e-06 0.000489844 1.41872e-05 0.00038639 0.000390693 0.000531709 5.05531e-06 8.49153e-06 6.17552e-05 0.000119578 0.000100822 0.000753211 1.10557e-05 0.000122613 0.00022675 6.11538e-05 0.000166686 0.000464282 0.00022597 7.14139e-05 1.63882e-05 2.2071e-05 0.00160284 6.54602e-05 5.38823e-06 0.000522735 6.44928e-05 0.000886787 2.59842e-05 0.00064563 0.000905663 4.04014e-05 0.000397581 0.000506004 0.000111161 0.000386932 0.000104563 3.31967e-06 0.000502434 0.000530655 0.000861318 3.66631e-06 2.41607e-05 9.26685e-05 0.00025731 3.90196e-06 0.00071458 0.000367556 3.64668e-05 4.11118e-06 4.03072e-06 2.97179e-05 0.000390101 2.40106e-05 4.01032e-05 7.23192e-06 0.0003808 4.91359e-05 0.000790582 0.000389784 8.36225e-05 9.59303e-06 0.000121982 0.000884942 4.42653e-05 0.000214551 4.54517e-05 0.000451616 8.06068e-05 2.56215e-05 7.33188e-05 2.68192e-05 0.000113704 0.000415989 2.24239e-05 0.000153572 9.88761e-06 0.000246546 9.34377e-05 6.70255e-06 0.000406111 5.91774e-06 4.89554e-06 0.000414565 0.000198599 0.000195909 0.000204679 0.000124271 3.23918e-05 1.04127e-05 0.000563964 0.000452902 8.38931e-06 1.2572e-05 5.50432e-06 0.000238497 0.000105608 2.40294e-05 0.000518979 1.63685e-05 9.46489e-06 0.000273575 0.000212672 0.00142961 0.000769561 6.23882e-06 0.00026145 0.000384091 0.000295298 9.22329e-06 6.28497e-06 0.000408753 0.000201076 0.000641581 0.000495869 0.000492453 4.44573e-06 0.000171844 6.2348e-06 0.000148668 0.000178491 2.40232e-05 0.000523462 4.28407e-05 0.000343279 6.27044e-05 0.000561309 1.19408e-05 0.00016201 3.86739e-05 1.90192e-05 0.000110374 1.47422e-05 0.000241519 3.61465e-05 0.000136589 0.000133669 5.80497e-05 4.45575e-05 6.73068e-05 0.000501777 8.24241e-06 0.000483481 0.00196096 0.000465057 0.000409599 0.0001641 0.000229344 9.74112e-06 0.000483607 0.000479674 1.87207e-05 4.66458e-05 6.71618e-06 9.0134e-05 0.000437896 0.000182632 0.000102039 0.000213455 6.42017e-06 0.000205524 5.06196e-05 0.000365089 0.00039357 9.48896e-05 0.000415712 3.51838e-06 0.000104355 6.23041e-06 1.17359e-05 0.000100296 5.26713e-05 0.000265488 3.13076e-05 2.37477e-05 1.46918e-05 3.7579e-05 5.95328e-05 0.000896517 0.00060186 1.17735e-05 2.07748e-05 7.50999e-05 7.44815e-05 0.00022223 0.000507331 0.00026286 0.000331233 0.000687453 1.45391e-05 0.000147551 6.43842e-05 8.84651e-05 0.00042232 0.000217732 0.00036481 0.000116093 0.00011859 0.000187969 0.000426848 0.000231803 2.34194e-05 0.000580769 0.000103789 9.89395e-06 5.68336e-06 3.87669e-06 4.91599e-05 0.00096523 4.61157e-06 0.000987057 
0.000231367 1.94504e-05 0.000576097 4.5862e-05 0.000102786 7.94865e-05 6.20639e-05 7.37345e-06 8.01118e-06 1.04857e-05 1.85835e-05 0.000294676 6.06051e-06 5.46427e-06 0.00018442 0.000570332 0.000455969 4.89836e-05 0.000122758 2.17345e-06 7.24269e-05 3.58383e-06 7.4378e-05 0.000374282 5.1064e-05 0.000472233 4.64612e-06 0.000586855 6.31455e-06 0.000215773 3.15643e-06 3.4236e-05 4.1261e-06 9.03288e-06 4.59818e-06 0.00011023 0.000681661 9.32768e-05 7.38679e-06 4.66213e-05 5.97451e-05 1.06358e-05 0.000157091 0.000278533 0.000403777 6.8486e-06 3.43627e-06 2.3751e-05 0.000123387 5.0321e-05 0.000483007 0.000218944 0.000109089 5.96957e-06 7.41154e-05 3.08019e-05 0.000187685 0.000273936 0.000109495 0.000234949 8.22781e-05 0.000563317 0.000307364 3.65397e-06 0.000115734 0.000105255 0.00036166 0.000106295 6.09087e-06 6.12777e-05 8.62353e-05 4.5961e-06 1.62817e-05 0.000148061 0.000831351 4.59974e-05 0.000419831 0.0001156 2.20593e-05 7.75235e-05 0.000387634 0.000192496 0.000117076 0.000178823 4.04737e-06 0.000391552 1.67643e-05 0.00018247 0.000275874 4.78262e-05 6.70493e-06 0.000782266 0.000330134 2.35971e-05 3.0067e-06 0.000212744 0.000481638 7.55618e-05 2.95304e-06 3.84326e-05 3.72856e-06 1.50562e-05 3.83117e-06 2.33147e-05 5.94896e-05 3.58621e-06 0.000100303 7.74852e-05 0.000155065 0.000225957 0.000408641 0.000203351 0.000165439 1.49602e-05 3.4376e-06 4.44466e-05 0.000297124 0.000444813 0.000478326 8.54667e-06 5.08541e-05 0.000289055 5.75792e-06 4.93772e-06 6.59021e-06 6.89752e-05 0.000376077 7.40114e-05 0.000217379 3.55767e-05 0.00017645 0.000955139 1.8476e-05 4.40832e-05 3.12275e-05 0.000220851 1.94263e-05 0.00031917 0.000118263 0.000562447 0.00017167 1.54181e-05 2.61705e-05 0.000130196 0.000184676 3.39761e-06 2.17626e-05 0.000118287 0.00015379 6.88922e-06 0.00032342 0.000458545 0.000380648 0.000557973 6.83017e-06 0.000462184 5.53545e-06 0.000136412 0.000207178 0.000515337 7.24879e-05 8.19982e-06 0.000103163 3.32719e-06 0.000226915 6.49961e-05 9.69633e-05 1.59537e-05 0.000800435 0.000777829 0.000488325 6.61239e-05 7.65819e-05 4.4225e-05 0.000148013 3.50476e-05 2.00187e-05 0.000467591 0.000119493 1.18483e-05 9.12635e-05 0.000127818 7.76701e-05 0.000382293 0.000398084 0.000105218 0.000228303 0.000179503 3.14729e-06 8.28635e-06 1.6357e-05 6.39529e-06 6.66586e-05 0.000556405 0.000155715 8.21745e-06 0.000379635 0.000347517 0.000273017 0.000127476 0.000132983 0.000132905 0.000138045 0.000214385 0.000106807 2.75595e-05 0.000536343 0.000342486 0.000185571 0.000251157 0.000192389 0.000289832 2.65187e-05 2.88766e-06 0.000399724 0.735105 0.000762402 4.98132e-06 4.11697e-06 0.000392133 0.00010817 0.000425659 0.00020978 1.14408e-05 0.000595486 0.00037173 0.000245585 4.22728e-05 1.60424e-05 6.74113e-06 0.000372211 0.000471566 0.000365629 2.8169e-06 0.000105593 1.59164e-05 5.15651e-05 1.10382e-05 6.99973e-05 0.000194278 9.76274e-05 0.000169944 7.57199e-05 8.0246e-06 3.48774e-05 0.000133538 4.52427e-05 0.000488621 8.63712e-06 0.000154567 0.000470479 4.64311e-05 7.43295e-06 9.10516e-05 2.47275e-05 5.2017e-06 4.641e-06 0.000277409 0.00049438 9.15523e-05 8.64947e-05 9.58155e-05 5.56426e-05 0.000109132 0.0836015 0.000392197 0.000457193 2.08684e-05 0.000169779 0.00027637 0.000414553 0.000156688 0.000154278 0.000182656 0.000126681 0.000163038 0.000222604 0.000522118 5.92807e-05 1.06783e-05 0.000507503 0.000387223 0.0002463 0.000200248 0.000146637 6.93176e-05 4.34736e-06 5.46497e-05 0.000125041 1.96778e-06 9.41529e-05 3.21525e-05 0.00010329 0.000266231 5.23433e-06 0.00039993 2.56163e-05 9.18538e-05 4.80005e-05 3.75721e-05 0.00026057 3.07487e-05 0.000152449 0.000145165 6.20636e-06 4.96367e-05 0.00102361 3.37416e-06 2.63824e-06 0.000109223 6.08112e-05 0.000601873 3.41811e-05 0.000526699 0.000473389 0.000471941 2.93225e-05 0.000166443 6.41861e-05 0.000382359 0.000513779 0.000433081 0.000698758 0.000433566 0.00025238 4.61441e-05 4.84824e-05 5.70793e-05 0.000231445 5.64542e-05 3.42602e-06 0.000413477 2.05778e-05 0.000376328 2.16214e-05 0.000372951 0.000153719 7.01035e-06 0.000408226 7.40889e-06 0.000412439 0.000236807 0.00057615 4.89508e-06 0.000129516 0.000236304 1.02392e-05 2.67843e-06 4.68042e-05 0.000414638 1.50491e-05 0.000186142 0.000187544 4.53391e-05 0.000496819 2.10809e-05 0.000117523 4.64167e-06 0.000203938 5.191e-06 5.30445e-06 0.000380096 0.000415629 8.48531e-05 0.000376799 3.2143e-05 0.000378142 0.000250206 0.000109171 7.10669e-06 4.38597e-05 0.000222104 6.11029e-06 2.38485e-05 0.000106006 2.85589e-06 4.89563e-05 0.000384233 4.9544e-05 9.4707e-05 0.000114751 3.12825e-06 1.23711e-05 3.15646e-06 7.43935e-06 0.000309013 0.00010922 0.000148095 6.14694e-06 4.31118e-06 6.51541e-05 0.000458487 0.000660665 6.18978e-06 0.000450698 0.000479804 0.000414653 0.000112002 4.13283e-06 0.000184559 0.000231874 2.85349e-06 7.87368e-06 9.33028e-06 0.000582229 0.000421077 0.00073195 7.09479e-05 0.000512978 0.000181195 5.40848e-06 4.98628e-06 4.7415e-05 4.20992e-06 2.08771e-05 3.62475e-06 0.000412656 0.00012033 0.000514138 0.000391697 3.66194e-06 0.000220748 0.000383379 0.000189512 3.01251e-06 4.13396e-05 5.77522e-05 0.000199657 7.84271e-05 0.000257183 0.00018953 0.000396299 8.8306e-05 0.000154625 2.91623e-05 0.000342883 0.00030108 1.16221e-05 0.000207074 0.00080946 0.000421792 3.39033e-06 0.000594155 7.42881e-05 2.49279e-05 3.1869e-05 7.43782e-06 0.000252211 0.000287952 3.29834e-05 0.000185364 0.000203738 5.09927e-05 0.000124796 5.84309e-06 6.57287e-05 6.20139e-05 0.000399702 4.37983e-05 3.41168e-06 0.000381941 0.000119179 3.49177e-06 0.00103007 0.000446972 0.000382627 0.000495398 0.000855585 2.80757e-05 1.393e-05 0.000175246 8.03011e-05 0.000181661 5.82875e-05 1.00638e-05 4.4548e-05 0.000492435 5.99674e-06 8.49838e-05 1.89336e-05 0.000634828 4.59688e-06 0.000331425 0.000108474 0.000306645 9.11895e-05 8.20852e-06 0.000252478 3.11823e-05 2.99705e-05 0.000241485 4.17089e-06 3.25329e-05 0.000165362 2.52284e-05 0.000236996 5.56201e-05 0.000813282 0.00012148 0.000374872 3.33306e-06 5.31113e-06 0.000770275 1.2288e-05 7.24402e-05 6.83782e-05 2.10672e-05 0.000170896 0.000316325 1.94437e-05 0.00032226 6.40298e-06 0.00102374 0.000439305 9.3595e-05 0.000302051 0.000406203 8.79752e-05 1.14061e-05 0.000288855 0.000129197 0.000109194 6.48358e-06 3.77387e-06 6.94307e-06 3.95329e-05 5.7952e-05 3.12342e-05 0.00123075 5.48071e-05 9.04395e-06 7.2084e-06 2.60888e-05 9.24059e-05 0.000414912 1.35891e-05 9.98431e-06 9.17689e-05 0.000794293 0.000127589 0.000211714 3.54731e-05 8.05332e-05 3.1202e-06 0.000380203 7.56659e-06 3.95839e-06 0.000105863 4.64278e-06 0.000642209 8.63799e-06 2.37854e-06 2.53986e-05 8.1515e-06 0.000150411 4.00996e-05 5.23699e-06 0.000127086 0.000109211 6.77596e-05 7.23681e-05 0.000533968 8.70453e-05 0.000170746 0.000349771 5.50087e-06 0.000520358 0.00010721 9.95449e-06 0.00042697 0.000174758 0.000413503 0.000232832 9.06215e-05 0.000370784 0.00013322 7.43224e-06 2.06434e-05 6.40802e-05 8.79446e-05 5.94002e-05 0.000512309 2.57867e-05 4.77244e-05 0.000147305 0.000392435 0.0003757 0.000100255 0.000375034 0.00016633 0.000802183 0.000312733 0.000108467 6.81939e-06 0.000131644 2.50843e-05 6.74986e-05 2.08817e-05 8.01557e-06 0.000179934 0.000107329 0.000164307 0.000147812 6.28445e-06 0.000553934 3.16284e-05 4.96247e-05 6.55376e-06 3.69984e-06 3.46433e-06 4.2774e-06 5.10979e-06 9.59283e-05 0.000358049 4.56786e-05 0.000696449 3.29645e-05 0.000153285 3.54649e-05 3.34584e-06 5.21105e-05 7.40594e-05 0.000212744 0.00137861 0.000466534 0.000463731 2.6101e-06 1.03658e-05 0.00092862 6.62974e-06 5.57123e-06 6.27081e-06 0.000414223 8.64318e-05 0.000166413 0.000164556 4.65382e-05 3.37785e-06 3.92248e-05 0.000256825 6.32269e-05 4.85544e-06 1.04635e-05 3.02657e-05 0.000245852 5.21779e-06 5.55879e-06 3.51492e-05 0.000268237 0.000129724 1.3568e-05 4.93146e-05 3.41118e-05 2.11478e-05 0.00111165 0.000331484 0.000475979 0.00126566 1.24169e-05 4.00953e-06 4.82708e-06 2.05159e-05 5.83682e-05 0.0001282 6.74706e-05 4.52583e-05 0.000119524 4.67668e-05 0.000374585 2.29354e-05 0.00091872 8.56348e-05 0.000437106 0.000413321 1.75571e-05 0.000414681 4.85773e-05 0.00043504 8.86913e-05 4.0729e-05 0.000110144 3.25445e-05 6.31605e-06 4.92593e-05 9.64563e-05 4.0694e-06 2.15533e-06 9.41507e-05 4.26655e-06 8.86075e-06 0.000284292 0.00013299 8.78988e-05 0.000414478 0.000167386 0.000691486 6.54139e-06 8.42307e-06 8.68279e-05 9.79591e-06 9.01495e-05 0.000274208 0.000498503 0.00022995 0.000257986 0.000450345 6.30318e-05 8.03906e-05 4.94013e-06 0.000170233 6.68514e-05 0.000159125 4.3989e-05 0.000399849 5.15706e-06 5.479e-06 9.49476e-05 5.5894e-05 5.68059e-05 4.13846e-06 0.000179791 0.000580917 0.000469005 0.000229115 3.77265e-05 0.000381783 0.000148205 0.000632585 0.000138032 5.50015e-06 5.23808e-06 7.26416e-05 6.88066e-06 6.54839e-06 0.000480274 4.4156e-06 0.000102198 4.78559e-05 0.000181526 0.000205101 0.000609487 2.7894e-06 5.90871e-05 0.000103293 1.42427e-05 2.05293e-05 0.00101705 3.22366e-06 5.3259e-06 0.000293389 7.37646e-06 6.37401e-05 8.47991e-05 0.000391161 8.7983e-05 0.000376733 0.000122859 5.45295e-06 2.26421e-05 8.91012e-05 2.24766e-05 5.45965e-06 0.00016616 7.39685e-06 7.62381e-06 1.45461e-05 9.96663e-05 0.000476043 0.000658837 4.83573e-06 0.000117313 2.59677e-05 3.60795e-05 0.000745938 0.000104936 8.92283e-06 0.000726926 8.7961e-05 0.000186774 7.89277e-05 1.45639e-05 0.000157979 0.000463098 6.14934e-06 5.50791e-06 0.000376141 9.3232e-05 2.88003e-05 4.78922e-06 0.000126953 0.00038859 4.8181e-06 0.000256818 0.00056266 0.00041961 3.56003e-06 7.0019e-05 0.000140924 6.85692e-06 9.9077e-05 0.00069722 5.06161e-06 2.88667e-05 0.000260468 2.95422e-05 2.10729e-05 0.000379866 5.4409e-05 4.7356e-05 8.98577e-05 6.65631e-06 0.000820099 2.65028e-05 7.49387e-05 0.00042762 2.62544e-05 0.00081094 1.58749e-05 0.000198587 0.000618968 1.12762e-05 0.000433133 0.000384152 0.000335866 0.000432492 0.000307997 7.25889e-05 0.000391773 0.000390362 0.000798601 8.56313e-06 4.72146e-06 5.03945e-05 6.667e-06 2.18253e-06 0.000874111 9.02851e-05 1.71003e-05 4.43933e-05 3.05155e-06 0.00010876 0.000524893 3.46392e-06 8.95858e-06 9.85609e-06 0.000370617 0.000150027 0.000593213 0.000380795 3.74306e-06 0.000332346 0.000107348 0.000521948 6.18897e-06 0.000112239 8.79973e-06 0.000395878 9.38594e-05 7.28452e-05 4.41506e-05 1.41617e-05 4.07659e-06 0.000372551 1.93432e-05 3.14233e-06 7.8015e-06 0.000691565 0.000105672 4.98221e-05 0.00045596 1.72911e-05 4.49531e-05 0.000393356 1.31968e-05 0.00015785 0.000146258 3.59654e-06 0.000151104 5.91008e-06 0.000486429 0.000529802 1.83023e-05 0.000211772 0.000166244 2.3864e-05 3.60331e-06 1.64664e-05 0.000475051 2.54239e-06 0.000341895 0.000146019 2.35345e-05 0.000864946 0.000799431 5.80976e-06 0.000329261 0.000673384 0.000113268 2.88078e-05 3.48494e-05 0.00042374 0.000208184 0.000427238 0.000408463 0.000158528 3.38274e-06 4.42355e-05 0.000108482 3.48573e-05 0.000207739 2.72373e-06 0.000387139 2.51529e-05 0.000124268 6.5701e-06 0.000475227 2.64212e-06 0.000105492 1.25173e-05 2.33946e-05 4.869e-05 8.80269e-06 7.6746e-05 1.46783e-05 4.68068e-05 0.000325799 0.00029939 3.63255e-05 0.000112997 0.000387367 7.33101e-06 0.000151232 0.000401899 0.00071347 6.90758e-05 7.86728e-05 0.000153873 4.64203e-06 0.000431212 0.000391189 0.000147462 1.75485e-05 0.000337073 8.20652e-05 0.000328325 0.000112731 9.53907e-05 7.1005e-05 9.09248e-05 0.000524278 0.000301006 0.000107009 0.000469891 0.000409415 0.000574196 4.50632e-06 0.000108203 0.00011178 1.8715e-05 3.64779e-06 6.81618e-06 0.00013429 4.73369e-06 5.11128e-06 0.000182172 5.18876e-05 6.74078e-06 0.00115336 0.000625052 3.27805e-06 5.6345e-06 1.62962e-05 3.67481e-06 2.1073e-05 0.000474573 8.92773e-05 0.00055537 0.000605647 9.65426e-05 8.60094e-05 1.97297e-05 0.000379816 0.000642114 9.55005e-06 0.000177916 7.29416e-05 0.000103368 9.90339e-05 0.000376978 3.36974e-05 6.2385e-06 0.000434186 5.28762e-06 0.00012405 2.14868e-06 4.55513e-05 1.69291e-05 0.000909581 1.3893e-05 0.000386314 
1.02292e-05 0.000149254 0.000655181 8.72214e-05 4.59361e-06 0.000174995 6.23523e-05 5.97515e-05 0.000175912 2.17608e-05 0.000199511 0.000200066 6.23427e-06 4.16171e-06 1.32011e-05 0.000322198 0.000350093 1.43739e-05 1.33899e-05 4.92247e-06 0.000149811 4.65962e-06 7.34111e-05 0.000279738 5.96408e-06 0.000612599 8.74711e-06 0.000688548 8.76576e-05 0.000436717 1.92267e-05 0.000195875 0.000153895 8.04937e-05 1.54961e-05 0.000347713 0.000434189 6.93638e-05 7.41243e-05 8.8017e-06 9.53162e-06 0.000332158 0.000298935 9.44192e-06 0.000429091 2.57135e-05 0.000192809 5.98638e-05 1.5829e-05 4.23642e-05 0.000281322 0.000292258 5.36158e-05 1.19794e-05 5.11702e-05 2.67485e-05 8.67507e-05 0.000213438 9.27513e-06 0.000197487 0.000297803 0.000384498 0.000148409 1.07985e-05 4.97342e-05 0.000522329 5.71407e-05 8.11004e-05 3.66101e-05 0.000179361 8.73825e-05 5.04899e-06 0.000297269 0.00011112 0.00101522 5.58749e-06 0.00121034 1.74983e-05 9.98443e-06 0.000286301 0.000605119 5.55894e-06 4.77636e-06 0.000118151 4.56796e-06 0.000536438 5.75836e-05 7.58784e-05 8.34823e-06 6.25003e-05 0.000763524 0.00058912 0.000265032 0.000154645 4.82001e-06 0.000103056 0.000295792 7.0418e-06 0.000106975 0.000190329 9.54162e-05 0.000311154 1.53512e-05 7.55513e-06 3.26318e-05 8.32006e-06 0.000188463 0.000256638 4.86003e-05 0.000145505 3.6218e-05 0.000100333 0.000173265 0.000288128 3.62876e-05 1.69925e-05 8.36664e-05 0.000444482 0.000282564 9.06515e-06 3.5513e-05 0.00057411 0.000209383 6.84813e-06 0.000103883 8.63359e-05 0.000273653 4.96956e-05 0.000265282 2.47589e-05 0.000167828 0.000730689 8.63364e-06 0.00040555 5.52383e-06 1.56894e-05 0.000521622 0.000177909 9.63134e-05 0.00017349 0.000267241 0.000125777 0.000269297 3.60679e-05 7.87692e-06 6.42431e-06 4.47235e-05 7.35271e-06 3.66148e-05 3.25411e-05 0.000189337 0.000406688 0.00143558 0.000331775 1.18105e-05 0.000789927 7.31698e-06 6.31449e-06 0.000192313 0.00045891 3.1425e-05 5.89577e-05 0.000103259 6.39605e-06 0.000119423 2.28224e-05 1.89609e-05 3.62856e-05 0.000902306 0.000504928 0.00045248 2.01258e-05 0.000772774 0.000275244 4.10717e-05 6.36633e-06 7.88233e-05 0.000335958 1.00452e-05 1.39976e-05 0.000190022 3.13683e-05 4.43255e-05 0.00058942 0.000310918 0.000337563 0.000130582 3.86235e-05 5.4483e-06 1.88444e-05 0.000270993 3.17903e-05 0.000232039 0.00039812 0.000455508 0.000179271 0.000543593 0.000110708 0.000736325 5.08888e-05 0.00087494 0.000152564 0.000420402 0.000104333 1.2497e-05 3.37857e-06 0.000578484 0.000236551 7.01862e-06 0.000283257 0.000314604 0.000135626 0.000348475 0.000104237 0.000938099 0.542124 0.000473577 7.5921e-05 6.02551e-06 0.000342567 0.000215657 0.000531576 0.0006744 3.75836e-06 0.000399952 0.000458917 2.72637e-05 2.75908e-05 0.000141219 7.49952e-06 0.000986389 0.000391294 1.42858e-05 5.02529e-06 2.39394e-05 4.18036e-05 0.000263717 0.000165106 4.456e-05 7.78255e-05 3.47233e-05 7.70087e-05 0.000181866 0.000580893 6.28004e-05 8.00043e-06 0.000155333 0.000337517 7.65664e-05 9.32084e-05 0.000288219 0.000465318 0.000152824 3.73618e-05 9.39176e-06 5.10122e-06 0.000175627 0.000239006 0.000886094 0.000107713 0.000641489 7.03406e-06 0.000115338 4.97989e-05 8.67456e-06 0.000341275 0.00014027 0.000117312 0.000455663 0.00013714 0.000301216 0.000213534 6.43895e-05 0.000144507 4.72985e-05 0.000170175 1.74543e-05 0.000908757 0.000607615 2.17117e-05 0.000388818 0.000170136 7.68758e-05 0.000522961 6.82123e-05 5.16865e-05 5.73812e-05 5.62555e-05 0.000466163 2.22062e-06 0.000220562 1.88226e-05 0.000138575 0.000141326 8.99992e-06 0.00030441 0.000102414 9.05338e-05 1.584e-05 0.000186906 0.00144536 5.39938e-05 0.000249718 0.000173218 6.73379e-06 7.57273e-05 0.000852572 4.17789e-06 8.424e-06 5.80192e-05 1.66739e-05 0.000281199 0.000141935 0.00010712 0.000330229 0.00036301 0.000264437 0.000460732 0.000238204 0.000346673 0.000450019 5.67493e-05 0.000570155 0.000620719 0.000144555 0.000133255 0.000135638 0.000271613 3.18744e-05 4.8281e-06 5.90639e-06 0.000336681 0.000263369 0.000277898 3.86246e-05 0.00027634 0.000212226 0.000451565 0.000456418 1.2624e-05 0.000696726 0.000161632 0.000328856 6.35281e-06 6.45193e-05 0.00036177 0.000365804 4.63082e-06 5.25181e-05 7.64806e-06 0.00035068 7.24465e-06 8.74847e-05 6.53239e-06 5.30397e-05 2.96055e-05 5.57623e-06 5.28148e-06 4.67225e-05 8.03598e-05 0.000275231 0.000410746 0.000307518 7.82039e-06 0.000286252 0.000219222 0.000800021 0.000185066 0.000588143 1.2844e-05 4.83859e-05 7.07458e-06 0.000112634 6.65071e-05 0.000148478 1.01699e-05 0.000298093 0.000405345 0.000193251 0.000179676 3.69523e-05 5.38008e-06 0.00014744 0.000133316 5.92941e-05 1.00114e-05 4.44188e-06 5.8614e-05 1.80691e-05 0.000139639 0.000147689 0.000440837 8.55523e-05 9.92031e-05 0.000277982 0.000329515 0.000293032 0.000153901 7.3597e-05 0.000213678 0.000142372 6.4979e-06 5.01432e-06 3.57502e-05 0.000156746 0.000814965 0.000280339 0.00025248 1.16329e-05 0.000233632 1.65015e-05 0.000130031 5.06938e-05 2.51743e-05 8.89015e-06 3.8438e-06 0.000410482 0.000500414 0.00039937 0.000501245 5.08329e-05 6.202e-05 0.000423264 0.000155175 5.8069e-06 0.000192721 0.000275369 5.8431e-05 3.55491e-05 0.000147524 1.42809e-05 0.000323638 4.13955e-05 0.000254441 0.000109227 0.000941555 0.000177971 3.76299e-06 0.000257582 0.000817218 0.000304192 6.11483e-05 0.000424792 8.2087e-06 9.51352e-05 5.62856e-06 0.000185775 0.000263192 4.07479e-05 8.12593e-06 0.000248128 0.000137185 0.000111991 5.19257e-05 0.255945 3.63234e-05 0.000263458 0.000281695 4.62562e-06 0.000268828 0.000278896 0.000161015 2.0786e-06 0.00064327 0.000319094 0.000848454 0.000284703 0.000728239 4.62885e-06 0.00016409 0.00040215 0.000115745 0.000167381 0.000111751 5.23159e-06 9.13562e-06 0.000457338 2.86878e-05 5.9439e-05 5.61997e-05 0.000979054 6.33802e-06 0.000276022 0.000142773 0.000179113 0.000139153 0.000203545 1.4338e-05 4.60157e-05 7.26582e-06 0.000169162 3.21154e-05 2.82392e-05 0.000103951 0.000134153 0.000164844 0.000206199 5.7936e-05 0.000684718 0.000372538 0.000130141 1.02304e-05 0.000559435 2.00847e-05 0.000145058 6.70481e-06 0.000188508 0.000329028 0.000225049 6.26531e-06 0.000153501 0.000160433 0.000560015 0.000331653 0.000300981 8.54879e-05 1.17524e-05 0.000145668 3.6207e-05 0.000178709 0.00017265 6.30272e-05 1.25883e-05 3.96459e-06 6.11987e-06 0.000188494 5.96808e-05 5.52489e-06 0.000973698 0.000426981 0.0013016 0.000231499 7.29462e-05 6.80929e-05 0.000274325 0.000223557 1.65138e-05 0.000169676 0.000513232 9.4963e-05 0.000254082 6.47101e-05 9.73066e-05 4.12286e-06 0.000429358 1.92341e-05 1.43095e-05 4.85979e-05 0.000342951 0.000282005 0.000299342 5.55419e-05 0.000269708 6.98184e-06 0.000184899 0.000135293 8.34703e-06 0.000100354 3.18416e-05 4.00814e-05 6.17649e-05 0.000299528 7.35734e-06 3.09341e-05 0.000276595 1.83905e-05 0.000280785 7.88132e-05 1.79153e-05 0.000362854 6.11076e-06 0.000356017 0.000108306 0.000136461 0.000278248 0.000152541 1.26018e-05 4.74428e-05 0.000219709 8.18264e-05 3.53743e-05 0.000332901 9.4667e-05 0.000398979 0.000259242 0.000324067 0.000325736 8.88586e-05 0.000284851 0.000120525 0.000426172 4.4217e-05 0.000102766 6.61036e-06 8.9697e-05 9.66101e-05 5.41967e-05 3.51838e-05 0.000124759 8.51214e-06 3.41573e-05 4.50074e-05 6.96214e-05 1.20565e-05 0.00125016 0.000347352 5.28388e-05 3.22789e-05 9.22983e-06 0.000189003 5.14355e-06 1.15742e-05 0.000178752 0.000160099 4.73449e-05 0.000489912 7.5987e-06 0.00058278 0.000156649 7.29944e-06 0.000156193 0.000268591 0.000285745 0.000291979 0.000324315 0.000320328 3.22268e-06 1.49461e-05 0.000446432 0.000213655 5.72438e-05 6.53714e-06 0.000334543 0.000205938 0.000104784 0.000407736 0.000186846 1.57947e-05 0.000140963 7.90238e-05 6.48113e-05 7.10447e-06 0.000240634 0.000125032 0.000168334 6.43902e-05 2.80578e-05 0.000316422 0.000396645 0.000147573 6.61176e-06 0.000246014 2.67613e-05 0.000803842 0.000822692 0.000192543 0.000298941 0.000723781 0.000357054 4.84026e-06 0.000103998 1.74215e-05 3.59679e-05 0.000179096 0.000296702 0.000137914 8.94226e-05 0.000106008 0.000537275 0.000108177 0.000571728 4.53724e-05 0.000357118 0.000358504 7.12848e-06 0.00027432 8.69692e-06 0.000328586 0.000181158 0.000208279 6.58727e-06 0.000108991 0.00013379 0.000135816 0.000207313 7.88707e-06 3.79336e-06 5.41494e-05 1.10961e-05 0.0017361 7.04245e-05 0.000129563 7.21203e-06 0.000278798 0.000213814 0.000183727 0.000131821 3.53412e-06 0.000130172 3.73736e-05 0.000105084 0.000356022 0.000278514 0.000238065 0.000353041 0.000338776 6.47067e-05 3.3806e-06 5.3568e-05 0.000171541 4.87554e-05 0.000142406 4.64044e-06 0.000280598 9.38796e-06 0.000237673 0.000121095 0.000289285 0.000154144 7.43695e-05 0.000215277 0.000153076 0.000315342 9.69745e-06 5.24123e-05 0.000281944 1.22275e-05 0.00037698 0.00016989 3.46152e-05 3.44964e-06 3.47454e-05 1.78836e-05 9.17885e-06 0.000409722 0.000369763 8.4505e-05 0.000153112 2.5424e-05 0.000415424 0.000128185 5.96352e-05 0.000123897 7.89798e-06 5.14602e-05 6.3943e-05 2.45606e-05 1.34565e-05 0.000134424 9.94114e-05 2.35233e-05 0.00016244 0.000216966 0.000425284 0.000152316 0.000525046 0.000165224 1.15504e-05 3.8853e-05 0.000193539 5.72576e-05 6.35282e-06 2.78831e-05 8.42004e-06 0.000548612 0.000158681 0.000311257 0.00092159 0.000532984 5.97981e-05 0.000321867 1.54e-05 0.000213525 0.000263552 0.000156757 6.89676e-05 0.000453557 5.80677e-05 0.000570625 2.83353e-05 9.07406e-06 0.0012925 0.000353085 4.61109e-06 0.000596846 0.000670403 0.000162621 3.09851e-05 2.93341e-05 9.40418e-05 0.000291689 3.21016e-06 0.000246158 0.000291894 0.000375982 6.70558e-05 5.24373e-05 4.98157e-05 0.00016165 3.53448e-05 0.00106306 3.72895e-06 1.07919e-05 0.000637355 4.17808e-05 9.74088e-05 0.000390628 0.000219342 4.41511e-05 3.42967e-05 4.01051e-05 0.000797177 0.000145643 1.28496e-05 0.000522136 6.8418e-06 0.000564997 0.000136283 0.000298754 0.00045194 0.000268165 0.000322642 0.000277346 0.000264924 0.000280915 0.000180249 0.000101338 0.000452363 0.000280477 0.000793687 5.62858e-05 0.000131926 0.000161172 0.000106477 3.31871e-06 0.00057449 0.000605411 9.3008e-05 0.000185301 7.94457e-06 0.000309353 0.000335065 0.000133071 0.000293812 0.0006161 0.000280486 7.2746e-06 0.000470748 0.000361459 0.00020826 0.000170058 0.000169117 0.00117272 0.000263973 0.000201887 0.000143724 0.00029408 0.000132179 0.000129885 4.40594e-05 0.000132264 8.27293e-05 0.000326855 6.2185e-06 5.35562e-06 6.52504e-05 0.000270157 0.000102647 8.02773e-06 0.000283744 3.38396e-05 5.078e-06 0.000378716 0.000420218 3.13609e-05 0.000267784 4.45948e-05 8.05752e-05 7.0035e-06 0.000330416 0.000311766 2.93474e-06 9.97516e-06 3.72278e-05 0.000282391 3.61006e-06 0.000160572 0.000439116 8.06717e-06 1.4997e-05 0.000200079 1.15788e-05 0.000351894 0.00054956 1.01797e-05 0.000215315 0.000275908 0.000253191 4.27009e-06 4.15666e-05 0.00057793 6.77306e-05 0.000448326 0.000533276 0.000684889 3.84443e-06 8.19439e-05 5.71092e-06 0.000289288 2.45429e-05 9.03117e-06 0.000294053 1.16778e-05 0.000294979 8.93571e-05 0.000434892 1.05276e-05 0.000142384 0.000213562 9.86467e-05 7.67444e-05 7.30297e-06 0.000195122 3.88107e-05 0.000100204 7.72888e-05 0.000163886 0.000281819 8.02631e-05 0.000802896 4.3185e-05 0.000579426 0.000410074 0.000308778 0.000292512 0.000154707 0.000375131 1.51732e-05 0.000429506 0.000280411 0.000410696 4.42686e-05 0.000205041 0.000290489 0.000317645 0.000385113 0.000138034 0.000197206 4.70528e-05 1.23952e-05 6.64869e-05 0.00151577 0.000450849 0.000143194 0.00042248 5.8139e-06 8.82153e-06 8.6667e-06 5.09443e-05 5.15709e-06 0.000303046 1.3278e-05 0.000132157 0.000132769 0.00017176 0.000244326 4.42258e-05 0.00069817 0.000317951 8.08055e-06 2.31369e-05 0.00191023 2.42384e-05 0.00043632 0.000558254 0.000259953 6.80868e-05 0.000602724 0.000229689 0.000162303 0.000100564 8.95094e-05 0.00047587 8.48939e-06 0.000681275 0.000185556 0.000122561 0.000150983 0.00028072 0.000325761 2.98733e-06 0.000431408 0.000145874 9.58394e-05 4.42282e-06 4.40391e-05 2.41811e-05 0.000781267 5.54404e-06 0.000284812 
0.000290582 0.000447376 0.000241301 2.72526e-05 3.97973e-06 4.14341e-06 0.000198767 1.86113e-05 0.000410814 8.64222e-05 0.00026928 0.000172848 0.000148731 6.49287e-05 0.000521497 0.000469512 1.00643e-05 9.51242e-05 0.000309668 5.21102e-06 4.99578e-05 1.66711e-05 5.40688e-05 0.000456736 8.3642e-06 0.000299719 0.000974287 9.85559e-06 3.61382e-06 0.000107724 5.03187e-05 7.67473e-05 0.000448954 7.70859e-06 2.4255e-05 6.83378e-05 0.00082188 0.00049854 0.809599 9.1703e-05 6.27226e-05 0.00041083 0.000415583 0.000277628 0.000200444 2.71512e-05 0.000410541 1.57049e-05 0.000203297 0.000304845 0.000827171 4.29663e-05 3.68538e-05 0.000411641 6.72053e-05 2.63354e-05 3.45951e-06 0.000329953 0.000473231 0.000313295 4.65426e-05 0.00024527 9.42152e-06 9.87401e-05 0.000422885 0.000306785 0.000137579 1.18962e-05 0.000149301 6.95046e-06 9.17044e-06 4.38567e-06 0.00027415 5.3567e-06 0.000464657 1.28346e-05 9.43374e-06 3.91104e-06 0.000987186 5.08866e-05 4.98316e-05 0.000439238 3.5044e-06 2.20176e-05 6.82866e-05 3.14949e-05 0.000310367 0.000405013 0.000274799 7.5676e-06 8.12627e-06 0.000997183 4.01107e-06 5.67145e-05 4.81718e-06 4.98531e-05 1.21978e-05 7.12817e-05 0.000451289 3.75442e-05 4.91703e-06 8.71833e-05 5.4199e-05 0.000556206 0.000569459 7.29762e-06 0.000591835 9.57227e-05 5.36331e-05 3.4219e-06 4.89745e-06 1.23732e-05 1.66906e-05 1.41561e-05 5.30898e-06 0.000509115 6.63258e-05 0.000270577 3.97747e-05 1.18414e-05 0.000410263 0.000373816 8.23253e-06 0.000415284 2.01328e-05 6.8815e-05 3.86802e-05 0.000153509 1.28388e-05 7.94644e-06 0.000413361 0.000671932 0.000247461 0.000104772 2.85833e-05 0.000466779 7.28047e-05 0.000460503 0.000406484 9.97105e-05 0.000240576 0.000264545 2.37054e-05 0.000407484 8.50758e-06 7.75198e-06 3.46892e-05 0.000129814 4.94949e-06 0.000408775 8.2021e-06 0.000410798 1.49413e-05 4.12666e-05 0.000116435 0.000722796 7.05887e-06 6.81997e-06 1.6355e-05 8.14089e-05 0.000170023 0.00017984 3.59479e-05 5.08157e-06 2.0623e-05 8.34628e-06 8.10518e-05 0.000140705 1.36004e-05 1.49642e-05 0.000215912 0.000454304 4.65277e-05 5.74739e-06 1.39863e-05 0.000413597 0.000578875 0.000820297 0.00012749 0.000581048 0.000123356 3.74178e-05 4.55393e-05 6.65571e-05 0.000805295 8.04716e-05 0.000501411 5.09237e-06 7.13311e-06 0.000306977 0.000167935 6.42912e-05 0.00101395 8.78406e-05 0.0005727 4.53244e-05 0.000446803 1.52216e-05 0.000651645 0.000752989 0.000731969 5.53996e-06 4.28506e-06 1.18997e-05 0.000160504 4.93333e-06 2.45836e-05 5.43398e-06 0.00102622 1.57333e-05 0.00020534 1.66312e-05 1.26192e-05 4.82262e-06 0.000553291 0.00322577 8.47057e-06 3.38867e-05 2.60955e-05 0.000216434 8.15011e-06 0.00043905 0.000548105 3.81213e-06 8.26951e-05 9.9508e-06 2.06135e-05 3.5202e-06 0.000251607 0.000155797 0.000105171 0.000108032 0.000522692 0.00041209 0.000102325 0.000186064 0.000465853 0.000170609 0.000116265 0.000328769 0.000160918 1.1557e-05 0.000194423 0.000574007 0.000409808 2.89443e-06 9.6436e-05 1.02455e-05 0.000133245 7.88984e-05 3.77792e-05 0.000612446 0.000538814 3.39392e-05 9.96875e-05 0.000408018 0.000668418 6.89553e-06 6.73138e-05 3.68462e-05 1.33908e-05 7.67289e-06 6.87821e-06 2.70656e-05 0.000345226 0.000186307 1.28873e-05 0.000125986 0.000312496 0.000301939 5.35296e-06 0.000410843 5.8684e-05 6.18213e-06 0.000651481 2.57295e-05 5.93832e-05 0.000277175 0.000175087 3.93421e-06 2.04929e-05 1.14002e-05 0.000291671 0.000108458 2.26499e-05 0.000112313 0.000123577 0.000357562 0.000734794 6.07522e-06 0.000998484 0.00085929 0.000913554 0.000622307 0.000409867 3.76787e-06 0.000229349 0.000886475 2.48859e-05 5.5808e-05 0.000476686 0.000418425 8.54475e-05 6.28732e-06 0.000431736 0.000242049 2.31554e-05 0.000406819 3.25363e-06 0.000103138 0.000410542 8.56338e-06 0.000998811 2.07041e-05 5.20655e-05 6.25683e-06 0.000137022 3.45976e-05 0.000500178 1.45917e-05 8.82847e-06 9.24226e-06 1.93259e-05 0.000100847 4.64619e-06 3.13344e-06 7.40001e-06 0.000614979 1.24782e-05 3.35157e-05 9.11792e-05 6.74711e-05 6.93132e-06 5.94386e-05 0.000409778 5.29415e-06 9.24984e-06 9.50104e-06 1.99102e-05 0.000183402 0.000382579 6.69478e-06 0.000662114 0.000185863 0.000419971 0.000223864 4.28104e-05 3.27904e-06 9.78148e-05 0.000183523 1.75214e-05 0.000202444 0.000313684 0.000521515 5.22877e-06 0.000385478 1.32425e-05 4.71792e-06 1.59005e-05 6.32999e-06 7.68221e-05 1.33028e-05 5.10518e-06 0.000143154 0.000445256 0.00022853 9.64482e-05 0.000135928 0.00043707 2.32882e-05 8.86027e-06 7.09713e-06 3.71792e-05 9.63998e-06 7.77245e-06 2.66252e-06 5.83553e-06 0.000167131 5.73996e-05 1.03633e-05 7.61373e-06 0.000521912 0.000972844 7.72004e-06 2.46022e-05 8.63445e-06 8.61703e-06 7.51371e-06 0.000108346 0.000410546 0.000481205 0.000449223 1.4873e-05 0.000111834 8.31213e-05 1.28881e-05 8.18455e-06 5.03277e-06 0.000151814 4.01998e-06 0.000421527 0.00049144 0.000554411 9.80864e-05 0.000507917 0.00128646 1.97162e-05 0.000244239 0.000683533 1.21407e-05 0.000294764 7.35251e-06 6.42905e-05 4.50369e-06 8.40952e-06 3.38032e-06 0.000171041 0.000142471 1.40684e-05 0.000130166 0.000410361 8.0792e-06 9.92517e-05 0.000567685 0.000414199 0.00117275 0.000843233 7.72771e-05 4.41736e-05 6.06761e-05 0.000155987 3.66003e-06 0.000165348 4.72821e-05 0.000350804 8.03459e-05 0.000414108 0.000256657 0.000549347 0.000554232 2.83936e-05 7.05444e-05 0.000881628 2.0358e-05 0.000259036 5.46269e-06 0.000114625 3.08489e-05 0.000181174 0.000146422 1.48757e-05 8.4408e-05 0.000656551 1.16591e-05 0.000447585 2.25852e-05 5.61591e-06 0.000227809 4.89007e-06 1.26203e-05 0.000851518 0.00018184 4.22358e-06 2.25545e-05 0.000365856 0.000199604 7.52555e-06 9.46701e-05 1.33095e-05 0.000103098 6.77132e-05 0.000419154 7.06259e-06 3.85099e-05 1.02109e-05 0.000775429 9.58422e-05 3.6119e-06 4.95142e-05 0.000123516 0.000626366 0.000413947 1.62833e-05 0.000475299 0.000128132 0.000449161 3.8744e-06 4.92597e-05 1.11721e-05 6.67347e-06 4.19556e-06 9.48585e-05 1.12004e-05 9.62325e-06 3.34955e-05 0.000413486 2.81873e-05 0.000164469 4.20818e-05 6.8153e-06 3.41448e-05 0.00014205 1.17385e-05 0.000408565 0.000358921 1.34669e-05 0.000672474 6.55919e-06 7.47935e-06 7.83652e-05 1.564e-05 1.06909e-05 0.00101507 6.2766e-06 0.000405451 0.000114619 0.000354366 1.28972e-05 0.000903283 0.000623714 9.05766e-06 6.97947e-05 5.50699e-05 0.000595777 0.000409294 0.000165164 0.000190514 3.29149e-06 0.000461511 0.000144796 0.000149053 1.24606e-05 0.00050866 8.43869e-06 2.09364e-05 0.000337339 9.95034e-05 0.000122463 0.00169673 3.45897e-05 2.35809e-05 0.000623628 0.000208344 2.55667e-06 9.95607e-06 0.000222082 9.9251e-05 0.000113028 0.000625836 0.000169922 1.70418e-05 0.000308453 0.00019491 0.000113669 0.000103546 0.000129061 0.000111984 3.41404e-05 0.000134691 0.00101219 0.000177251 3.34794e-05 4.41957e-05 6.77019e-05 0.000100611 8.81581e-06 5.42818e-05 0.000421693 0.000250681 0.000415462 0.000414238 8.86569e-06 8.74731e-06 9.93648e-05 6.20733e-06 1.49521e-05 0.000447371 1.38135e-05 0.000312284 3.70048e-06 3.20664e-05 8.75752e-06 1.45123e-05 0.000178238 7.58655e-06 0.000300295 8.57209e-05 3.08177e-05 0.00155169 8.21139e-05 1.6664e-05 6.2768e-06 0.0001563 4.31036e-06 7.56686e-05 0.000597411 4.61947e-06 3.33116e-05 6.71315e-06 0.000437235 0.000475673 7.90478e-06 9.41067e-05 0.00043764 9.12734e-05 1.02141e-05 0.000411834 0.000413689 9.86158e-06 0.000138331 0.000414749 0.000195703 6.05177e-05 1.13778e-05 0.000442811 1.18311e-05 7.78362e-05 0.000543251 3.68519e-06 0.00023772 0.000101608 0.000559841 0.000144531 0.000136437 0.000424732 9.37662e-05 3.0659e-06 8.83024e-06 0.000173811 0.000233416 0.000168634 7.5023e-05 7.19734e-06 3.0047e-05 1.04907e-05 0.0014507 3.3113e-05 2.16688e-05 3.11989e-06 0.00039034 0.000134362 3.68553e-05 7.3179e-05 0.000127685 0.00037108 0.000499401 1.59637e-05 2.68568e-05 0.000570221 1.00544e-05 3.46786e-05 0.000173606 0.000434771 1.63872e-05 7.15368e-06 0.00010118 4.74716e-06 0.000562395 6.63776e-06 2.02123e-05 0.000480441 4.94466e-05 0.000182247 3.81573e-05 0.000146147 6.96354e-06 0.000280787 7.583e-06 0.000532173 0.000103369 0.000101414 0.000110387 7.46677e-06 0.000416586 5.55395e-05 7.33703e-06 0.000192404 0.000671544 0.000322549 0.000375011 3.35818e-05 1.82953e-05 6.91823e-06 5.80845e-05 0.000189944 2.26967e-05 0.000408237 0.00030428 7.43933e-06 1.90697e-05 0.000190716 8.9107e-05 3.38757e-06 8.01341e-05 6.3492e-06 8.42565e-06 2.411e-06 0.000638648 2.01606e-05 0.000423645 1.57322e-05 0.000419263 8.33779e-06 0.000150955 1.13663e-05 0.000655385 5.14626e-06 0.000140495 5.5983e-05 8.52277e-06 9.85847e-06 0.000429779 2.93236e-06 9.98494e-06 0.000828464 7.6182e-06 4.15858e-06 9.00212e-06 0.000826392 0.000154849 0.000825229 0.000562096 5.95945e-06 7.21512e-06 3.58294e-05 0.000527566 0.000575794 2.27505e-05 0.000476861 4.60689e-06 0.00011004 0.000442138 2.07069e-05 0.00041702 1.29561e-05 4.83772e-05 9.23035e-06 2.37568e-05 0.000832705 1.38926e-05 1.45139e-05 4.82379e-06 0.000415541 9.56596e-05 3.75997e-06 7.51929e-05 0.000138203 0.000415201 5.57444e-06 1.17799e-05 0.00124514 7.72295e-05 0.000356845 2.2546e-05 2.92673e-05 0.000488086 4.10031e-05 6.29852e-06 9.74106e-05 8.50159e-05 0.000337169 0.000453348 0.000444969 0.000375642 5.76501e-05 9.00836e-05 6.7671e-05 0.000681785 0.000297503 6.71841e-05 3.892e-05 0.000143786 0.000266865 0.000123783 0.000275144 0.000207213 0.000353572 0.000462186 0.000717616 7.5852e-05 0.000175228 0.000273075 0.000506193 9.62886e-06 0.000170371 0.000132651 9.59088e-05 0.000165284 8.40141e-05 0.000268786 1.46628e-05 6.59903e-06 1.8128e-05 0.000445484 0.000435605 8.39181e-06 0.000119397 1.01974e-05 0.000412352 1.40958e-05 0.000174453 0.000415723 2.26392e-05 2.51858e-05 3.75346e-05 0.00044872 0.000128258 4.95417e-06 9.07942e-06 1.16864e-05 3.00722e-05 0.000330952 0.000534849 6.97988e-06 6.63478e-06 6.61757e-05 0.000119399 4.23114e-06 0.00056076 0.000826078 0.000103048 3.56226e-06 9.76094e-05 1.95553e-05 4.84008e-05 5.89418e-05 7.85451e-06 0.000189216 1.01427e-05 0.000123695 0.000322209 5.72298e-06 1.14891e-05 0.000127325 8.69639e-06 0.000102399 2.13369e-05 6.30739e-05 4.13924e-05 7.21179e-06 6.08633e-05 2.26083e-05 5.41717e-06 6.36868e-05 6.16738e-06 7.15695e-06 3.19456e-05 0.00010059 4.45725e-05 1.54518e-05 5.11782e-05 0.000542471 0.000683922 5.82908e-06 0.000131942 3.24816e-05 1.38732e-05 7.96081e-06 8.9518e-06 6.47975e-05 0.000126406 0.000230436 0.000191717 0.000478142 3.5331e-06 7.25507e-06 0.000837085 0.000151499 6.38553e-06 0.00095777 9.03106e-05 7.38919e-06 5.20008e-05 0.00022845 1.14429e-05 7.98148e-06 7.63563e-05 1.45413e-05 4.46113e-06 0.00041394 9.28177e-06 4.98765e-05 0.000377161 5.37029e-06 0.000165038 9.2344e-05 0.000876544 0.00015728 8.90769e-06 0.000520924 6.92826e-05 7.9362e-05 0.000213005 5.65869e-06 1.12955e-05 0.000113487 6.82249e-06 0.000409467 5.68383e-06 6.39539e-06 6.81723e-05 5.70535e-05 1.24973e-05 1.05842e-05 5.17773e-06 5.08677e-06 0.000193411 5.00989e-05 9.61799e-05 8.53769e-05 2.60192e-05 5.34689e-05 6.65355e-06 5.76811e-06 0.000120932 0.000125252 1.01965e-05 9.44286e-06 0.000314836 7.65031e-06 0.000331433 9.076e-05 0.000222668 5.34167e-05 0.000680216 0.000446696 1.67313e-05 3.21205e-05 0.000416044 0.000148757 0.000119015 9.2638e-05 0.000264109 0.000120424 0.000171935 0.000435534 5.66113e-05 9.85452e-05 0.000115081 0.000441672 0.000593905 0.000828933 9.67804e-05 8.07811e-06 0.000248805 6.10768e-05 0.000308142 0.000237214 8.59419e-05 6.66544e-06 1.61762e-05 0.000132184 0.000579609 1.18072e-05 3.45504e-05 5.50482e-06 4.85198e-05 6.66251e-05 0.000130353 4.40862e-05 1.31001e-05 1.24408e-05 3.55948e-06 6.89998e-06 5.72297e-06 4.46945e-05 0.000157829 2.75013e-05 0.000250124 8.50147e-06 0.000433604 4.17336e-06 3.75177e-05 0.000385305 0.000571415 1.94668e-05 0.000543517 6.35173e-06 0.000196657 0.000392886 2.59223e-05 3.7845e-05 1.64685e-05 0.000198713 0.000157635 0.000167344 0.000194225 0.000168636 0.000162798 0.000249534 0.000416214 0.000161089 5.94781e-06 0.000269958 1.26509e-05 6.64667e-05 2.16103e-05 1.62405e-05 0.000527614 0.000859519 
0.000163853 7.50437e-05 9.56788e-05 1.2675e-05 5.51096e-06 1.03919e-05 0.000110756 0.000125098 0.000425512 7.51336e-05 5.37789e-06 0.000621712 0.000235065 6.24457e-05 0.000403265 0.00060184 9.61229e-06 7.91763e-06 9.85448e-06 6.80683e-06 5.99304e-06 7.5551e-05 7.27423e-05 0.000427153 1.09358e-05 0.000211155 0.000628977 0.000171396 8.29619e-06 0.000390602 2.74599e-05 2.9872e-05 0.000510791 5.80438e-06 3.72176e-06 7.46235e-05 0.00102742 0.000480988 0.8 4.09335e-05 0.000259251 0.000614785 0.000461443 0.000295038 1.30243e-05 4.85365e-05 0.000482815 3.84099e-05 4.73932e-05 0.000145662 0.0010307 1.2787e-05 0.000121667 0.000454799 8.8322e-06 2.74892e-05 4.65952e-05 9.58969e-06 3.02999e-05 0.000534154 0.000105997 0.000133816 7.40655e-05 8.49572e-06 0.000517649 2.4766e-05 1.42657e-05 1.11317e-05 7.53423e-06 0.000223052 7.77078e-06 5.66759e-06 2.52999e-05 6.02909e-06 0.000458311 3.7873e-06 0.000232492 3.36808e-05 0.000473353 6.89782e-06 1.52116e-05 0.000441003 4.34679e-06 1.15248e-05 6.52802e-05 0.000191103 0.000127411 5.31154e-05 0.000243512 8.39226e-06 0.000122842 0.00107856 9.04821e-06 5.4237e-06 2.74256e-05 1.16836e-05 0.000169704 7.23309e-05 0.000616139 0.000119454 0.000135935 1.00638e-05 9.85179e-06 0.000558784 0.000551369 9.62652e-05 0.000488856 0.000343393 6.62898e-05 4.49112e-06 1.06097e-05 0.000268572 2.57602e-05 8.91844e-06 4.14888e-06 0.000408344 1.6834e-05 7.42106e-05 7.90591e-05 8.73982e-05 0.000490401 0.000105683 7.41372e-06 0.000690518 0.000112168 5.38593e-06 5.58901e-06 4.54225e-06 1.20757e-05 0.000108096 0.000443065 0.000616977 7.25485e-05 0.00020607 3.18771e-05 0.00056769 0.000209522 0.000742482 0.000585701 0.000397368 6.77824e-05 0.000341221 0.000230929 8.76324e-05 5.51899e-06 9.54221e-06 1.21873e-05 3.97837e-05 8.69781e-05 0.000423384 7.17306e-05 0.000431548 0.000228815 8.94351e-06 9.6363e-05 0.00050875 6.09576e-05 1.01001e-05 2.84652e-05 5.31704e-06 0.000161918 8.90506e-06 1.23619e-05 5.15693e-06 7.51683e-05 9.50946e-06 7.109e-06 8.2797e-06 0.00107751 1.92257e-05 0.000174872 0.0021566 5.5899e-05 3.35947e-05 6.55673e-06 0.000554052 0.000422764 0.00079462 0.000178143 0.000530757 3.72974e-06 0.000564909 3.67432e-05 0.000451558 0.000797456 2.94042e-05 0.000657731 1.73284e-05 6.5912e-06 0.000196573 7.62016e-06 1.91058e-05 0.000636238 0.000276799 0.000492102 1.37862e-05 1.06539e-05 0.00100098 0.000456136 0.000484019 0.000538974 5.00806e-06 2.03148e-05 5.51044e-06 0.000159806 6.38964e-06 8.13814e-05 1.15432e-05 0.000886749 1.21234e-05 0.000263321 3.40862e-05 0.000323332 1.11604e-05 0.000588982 7.4784e-05 8.34375e-06 7.57788e-06 4.00779e-05 6.11229e-06 1.05257e-05 0.000408025 0.000733628 0.000179055 4.29975e-06 3.73486e-06 1.64142e-05 5.22469e-06 0.000263575 4.47497e-05 0.000325964 9.73063e-05 0.000402747 0.000398324 0.000195679 9.42438e-06 0.000514676 8.64785e-06 1.48596e-05 4.33319e-05 2.59466e-05 4.80496e-06 4.56312e-06 0.000416614 0.000584913 3.74361e-06 0.000129942 1.12012e-05 1.00994e-05 5.44443e-05 3.3231e-05 0.000521901 0.000427472 1.35299e-05 4.68662e-05 0.000516505 0.000515599 0.00024464 0.000183157 1.83247e-05 2.26029e-05 9.84968e-06 3.38221e-05 1.21078e-05 0.00049562 0.000214267 7.46882e-05 0.000483059 0.000239861 0.000265891 4.31178e-06 0.000466152 5.25478e-05 9.01457e-05 0.0004972 9.30433e-06 0.000211042 9.60437e-06 0.00065617 4.90029e-06 0.000704025 7.45186e-06 3.83401e-05 2.26358e-05 1.73473e-05 0.000190242 1.11321e-05 1.41709e-05 0.000141659 5.54739e-06 0.000362033 0.000863624 0.000828828 0.000462766 0.000398787 4.4929e-06 6.88619e-06 0.000828682 2.0579e-05 8.97393e-06 0.00135492 0.000468349 1.47034e-05 0.000216583 0.000405572 0.000354373 0.00165043 0.000402426 8.99773e-06 9.58068e-06 7.21371e-05 9.37141e-06 0.00105802 1.05252e-05 3.81944e-05 7.37869e-06 5.98092e-06 0.000274807 0.00029755 3.65695e-05 4.89089e-06 0.000148457 1.08816e-05 0.000147265 1.09644e-05 3.48765e-06 0.000208384 0.000677839 1.70962e-05 0.000137926 5.28873e-06 1.08517e-05 4.38869e-05 4.26106e-05 0.000618328 0.000117922 8.06152e-05 1.39926e-05 0.000118999 2.69734e-05 0.000358222 3.21699e-05 0.000564214 2.80062e-05 0.00045013 1.80453e-05 0.000108649 5.4103e-06 0.000142588 0.000143867 5.30108e-05 0.000232163 9.17843e-06 0.000525212 1.12122e-05 0.000366041 4.60212e-06 0.000113477 0.000986377 1.16508e-05 9.52721e-06 1.29024e-05 2.46661e-06 6.29926e-06 0.000479455 1.01433e-05 6.8315e-05 9.41438e-05 0.000473108 2.47135e-05 4.27614e-05 3.89045e-06 1.07605e-05 1.17866e-05 3.67117e-05 2.93795e-05 7.60404e-06 4.86254e-06 0.000142658 6.43934e-06 6.50621e-05 0.000509441 0.000834963 8.2026e-06 5.06034e-05 9.46756e-05 0.000240466 0.000821115 6.53169e-05 0.000411919 0.000258358 0.00040433 1.0464e-05 6.35035e-05 0.000223358 1.03479e-05 8.33426e-06 5.2911e-06 1.15006e-05 7.3532e-05 0.000433964 0.00040221 0.000536955 0.000127609 0.000209389 0.000964251 6.82947e-05 0.000106728 0.000112508 7.57311e-06 4.36832e-06 0.000237807 3.02225e-05 3.75331e-06 9.80467e-06 3.78754e-06 0.00011955 2.63741e-05 3.09654e-06 3.37943e-06 0.000517839 1.05395e-05 4.11405e-06 0.000406974 0.00040623 0.000883494 0.000662398 7.23264e-05 1.14217e-05 2.14222e-05 0.00048161 4.09928e-05 1.84305e-05 2.84367e-05 1.06448e-05 0.000131187 0.00121773 0.00026513 0.000420046 0.000609356 4.16404e-05 8.44522e-06 0.00426931 5.63945e-05 0.000229106 7.7127e-06 0.000100426 6.83365e-06 0.000138705 1.25307e-05 0.00040585 0.000102571 0.000458558 0.000111448 0.000641543 3.98694e-05 8.1256e-06 0.000180253 7.4215e-06 4.62055e-05 0.000507316 9.99128e-06 0.000191723 2.76458e-05 0.000209328 0.000172823 5.52155e-06 4.89935e-05 2.22482e-05 5.29847e-05 0.000155771 0.000452341 1.44283e-05 0.000217684 8.8769e-05 0.000638376 0.000106215 6.6068e-05 0.000210345 2.96394e-05 0.000469606 0.000453797 0.000604258 0.000417564 2.24008e-05 0.000639926 3.89971e-06 0.000111624 0.000204849 8.31935e-05 7.42559e-05 9.662e-05 0.000235477 1.37711e-05 7.85484e-05 0.000406896 4.50411e-05 2.27988e-05 0.000194477 5.57106e-06 2.58142e-05 0.000115158 3.1421e-05 0.000134826 8.75735e-06 0.000158519 0.000430285 0.00044998 6.50999e-06 0.000101524 1.06349e-05 1.10904e-05 0.000907839 0.000383948 0.000403925 0.000367264 0.000314719 8.042e-05 0.00092487 9.44109e-06 4.81615e-06 2.04783e-05 2.3994e-05 0.000407125 0.000398618 3.08684e-05 0.000213298 2.71373e-05 0.00043083 7.63564e-05 0.00021108 4.19596e-05 0.000405459 5.79675e-06 7.97142e-06 0.000397764 2.54394e-05 8.80359e-06 0.00170401 0.000122082 0.000190916 0.000520159 1.70189e-05 2.73362e-06 4.918e-05 0.000245672 1.56225e-05 0.000128301 0.00060709 0.000117092 2.90737e-05 0.000208334 8.43346e-06 7.54276e-05 2.92477e-05 3.6285e-05 7.83039e-05 0.000159583 0.000213665 0.00083797 1.76695e-05 9.22523e-05 4.33162e-06 1.32516e-05 0.000220024 1.07428e-05 7.50724e-05 0.000813612 0.000139384 0.000557161 0.000779102 9.57036e-05 6.51724e-06 9.62704e-05 5.02765e-06 1.41957e-05 0.000544495 1.2074e-05 0.000218618 1.80311e-05 3.31489e-05 3.87004e-05 3.23941e-05 0.000405384 0.000239768 0.000184816 7.44714e-05 5.60489e-06 0.00147294 1.90191e-05 0.000811677 7.75833e-06 1.30038e-05 4.64333e-06 1.00201e-05 0.000395359 0.000383807 0.000133018 6.29678e-06 0.000458822 0.000400209 6.88533e-06 0.00018657 0.000425109 0.000296105 3.0803e-05 0.000591065 0.000398618 0.000116195 1.48626e-05 0.000400397 1.35585e-05 0.000311304 0.000347547 0.000534408 0.000325855 4.78369e-05 0.000859206 9.31197e-06 0.000230752 0.000580859 0.000185852 2.00624e-05 3.05786e-05 0.00139395 6.5233e-05 6.50598e-06 0.000243087 0.000144567 0.000157864 8.16667e-06 0.000132116 7.85183e-06 0.000184885 0.000214646 0.000838425 0.000121372 6.28448e-06 2.58705e-05 1.55614e-05 0.000272308 4.21216e-06 0.000112324 0.000179871 4.96669e-05 0.000404105 3.63424e-06 1.63075e-05 0.000525697 1.35996e-05 9.82984e-05 6.90334e-05 0.000407379 0.000299701 3.04223e-06 0.000618303 2.96618e-06 0.000620033 0.000195951 1.07112e-05 0.000416889 1.46463e-05 0.000148334 4.74457e-05 0.00010145 0.000228727 0.000209839 8.06658e-06 0.00042047 5.49023e-06 6.00001e-06 0.000104788 6.42591e-06 0.000417562 0.000421547 6.57168e-06 7.38423e-05 8.84329e-06 0.000255518 0.000164666 2.51925e-05 1.62222e-05 7.30777e-06 5.91063e-05 0.000107315 2.15534e-05 0.000395967 4.06237e-05 7.27441e-05 1.25443e-05 0.000219014 1.46328e-05 3.55866e-06 4.30124e-06 8.48366e-06 1.1756e-05 1.51763e-05 0.000400576 8.64291e-06 0.000501101 5.26383e-05 0.0003499 9.87727e-06 0.000218953 0.000104475 0.000491449 1.33145e-05 1.02302e-05 0.000155196 0.000423103 9.07206e-05 0.000685064 3.95703e-06 1.17804e-05 0.0011425 1.14689e-05 8.18413e-05 0.000191191 0.000797555 0.000106088 0.00105088 0.000561166 6.61668e-06 0.000104028 0.000169215 0.000451359 0.000556343 9.124e-06 0.000408593 7.40275e-06 9.1754e-05 0.000541386 6.49053e-05 0.000466149 0.000128691 8.45802e-06 3.42087e-05 0.000103873 0.000459165 0.000534551 9.6768e-06 6.7165e-06 0.000427087 7.00407e-05 7.09616e-06 0.000618846 2.93602e-05 0.00153334 5.74804e-06 9.40241e-06 0.00120297 2.99197e-05 0.000132827 0.00018462 3.42445e-05 0.000405547 4.00758e-06 6.63015e-06 0.000584159 0.000112463 0.000262854 0.000400753 0.000116695 0.000162665 4.09748e-05 1.10847e-05 0.000257936 0.000181495 0.000316944 5.34064e-06 0.000100948 9.19964e-06 0.00041963 0.000115056 1.33101e-05 1.3156e-05 0.000486012 0.000570734 1.55102e-05 8.47972e-05 0.000238365 1.72594e-05 0.000490424 1.11253e-05 0.00100342 0.000366156 0.000207051 0.000251794 5.06954e-06 0.000274468 9.50728e-05 0.000265965 0.000188282 4.23877e-05 0.000404815 5.04038e-06 0.000137555 1.90128e-05 0.000515495 5.41067e-05 4.01547e-05 0.000414152 4.16177e-05 0.000112191 1.74123e-05 0.000506781 9.5535e-05 0.000294478 7.42318e-05 7.68169e-06 4.87786e-05 0.000536728 0.000412655 4.97434e-05 8.27804e-05 4.05682e-06 9.09742e-06 6.60472e-06 0.000307524 0.00115551 2.15448e-05 3.88303e-06 7.26023e-05 1.15243e-05 5.63701e-06 1.67108e-05 8.64095e-06 0.000159155 9.25622e-06 0.000115572 0.000234556 5.23261e-06 2.56987e-05 0.000287678 8.7993e-06 0.000207816 0.000104134 1.71911e-05 3.34985e-05 0.000233729 1.21207e-05 6.42993e-06 7.63647e-06 0.000178567 3.02677e-06 5.75793e-06 2.22144e-05 0.000190677 4.39855e-05 1.13865e-05 1.06147e-05 0.000417295 0.000536375 8.67879e-06 9.0836e-05 0.000204989 6.87217e-05 6.69126e-06 0.000151847 1.13452e-05 0.000125461 0.000260455 2.48162e-05 0.000483814 5.28784e-05 9.21308e-06 0.000683991 6.76763e-06 7.5265e-06 0.000153317 7.64034e-06 7.90876e-06 0.000126705 2.77543e-05 8.41998e-05 1.86649e-05 7.65743e-06 8.78401e-06 5.65126e-05 0.000403113 0.000157105 3.11378e-06 8.81357e-05 4.65809e-06 7.71159e-05 4.23629e-05 0.000847727 1.66545e-05 0.000288028 0.000512561 1.15797e-05 5.31992e-06 0.000485543 4.70733e-06 6.66996e-05 0.000140432 8.06328e-06 0.000434233 7.52985e-06 7.17018e-06 7.5186e-06 0.000115498 8.78412e-06 0.000190038 0.000109868 4.97529e-06 0.000103295 4.94689e-06 0.000158999 0.000249837 3.16178e-05 6.94952e-05 4.37531e-05 0.000354437 0.0011858 0.000259214 9.38683e-06 5.35965e-06 5.67068e-05 0.000307453 0.000118039 8.17161e-05 9.9415e-06 3.75936e-05 0.000325567 0.000427941 0.000104259 0.000125321 0.000474945 0.000191071 6.82881e-06 0.000148718 0.000278193 1.19633e-05 0.000208389 0.000463296 1.63453e-05 8.90901e-06 0.000139614 0.000454083 0.000411452 0.000942971 0.000116307 0.00068156 0.000136824 4.92004e-05 1.49971e-05 1.43113e-05 6.6148e-05 0.000166951 9.40911e-06 0.000462544 0.000651645 8.70093e-06 3.38911e-05 9.75093e-05 7.56213e-05 8.99365e-05 3.88903e-05 5.53047e-06 2.14472e-05 1.56949e-05 2.42612e-05 0.000246854 4.36443e-05 1.99947e-05 0.000106021 0.000118015 0.000183876 0.000262884 0.000550294 1.68175e-05 8.09263e-05 9.40065e-06 0.000203562 6.4791e-06 0.00038483 0.000129012 1.09665e-05 4.78548e-05 2.98741e-05 2.60059e-05 0.000803919 0.000223558 0.000341181 6.09816e-05 0.000125225 1.0146e-05 2.10731e-05 0.000203027 0.000799949 0.000226924 1.10263e-05 1.14249e-05 4.65659e-06 7.8585e-05 6.9474e-06 0.000242613 0.000518978 0.000814357 
0.000442081 0.000116557 0.000173255 6.64565e-06 4.7519e-06 2.21549e-05 0.000172865 5.93024e-06 0.000768723 1.68597e-05 0.000231348 0.00139408 6.40062e-06 3.28495e-06 0.00041364 0.000685321 0.000225661 1.7546e-05 0.000233979 8.1063e-05 1.79079e-05 4.07506e-06 4.27167e-05 0.000409526 8.45511e-06 1.88273e-05 0.000538488 0.000174911 4.22511e-06 4.8134e-05 3.86701e-06 0.000232669 0.000408777 0.000243524 2.37595e-06 8.40157e-06 0.000848458 0.000712404 0.810682 0.000105153 7.37559e-06 0.000510146 0.00044363 8.45321e-05 2.91455e-05 4.78878e-06 0.000411595 1.30509e-05 7.89919e-05 0.000179261 0.000823972 0.000184885 0.000463842 0.000408729 8.71557e-06 2.7177e-05 3.67986e-05 0.000379352 5.39971e-05 0.000272358 0.000132783 0.000173571 0.000133524 3.96652e-05 0.000657215 0.000132756 0.0002148 8.08554e-06 5.48274e-06 0.00017748 8.87543e-06 6.67885e-06 0.000181437 8.14362e-06 0.000434817 8.41573e-06 0.000233782 1.17747e-05 0.000843998 2.28198e-05 6.76864e-05 0.000508801 4.26814e-05 7.29987e-05 4.24631e-06 0.000178306 0.000341629 0.000107352 0.000190076 3.18019e-06 6.08398e-06 0.000837291 3.57467e-06 7.82135e-05 3.61755e-06 0.000122597 1.21462e-05 4.49284e-05 0.000673074 0.00038088 0.000203068 8.44905e-05 1.13039e-05 0.000410857 0.000555035 2.88069e-05 0.000549624 9.86063e-05 9.11156e-05 6.98753e-06 1.01745e-05 2.9965e-05 2.70084e-05 6.9893e-06 4.22948e-06 0.000412889 0.00013222 5.65777e-05 0.000154337 7.40031e-05 0.000412652 4.19199e-05 8.2517e-06 0.000421595 0.000121292 5.46604e-06 6.16932e-06 5.62679e-06 5.11582e-06 0.000126643 0.000406653 0.000170533 0.000219161 0.000426637 6.69583e-06 0.000567125 0.000186121 0.000631443 0.000986269 0.000518136 1.04735e-05 7.79213e-06 7.06577e-06 0.000308491 0.000171032 1.96546e-05 6.53704e-06 2.87053e-05 7.23026e-05 0.000410887 0.000110598 0.000445707 0.000364485 8.05472e-06 0.000547062 0.000627303 6.68671e-05 6.1874e-06 4.67869e-05 6.167e-05 0.000176531 6.26092e-06 9.33509e-06 4.9811e-06 0.000252854 5.85474e-06 5.63275e-06 4.7157e-05 2.13576e-05 9.72233e-06 0.000294235 5.41218e-06 0.000342827 2.57791e-05 2.65494e-05 0.00055041 0.000532117 0.00104346 6.14587e-05 0.000449962 5.43903e-06 3.3827e-05 2.60018e-05 9.28403e-06 0.000568169 6.37125e-06 0.000410157 1.99148e-05 4.11957e-06 1.83589e-05 6.91394e-05 4.50995e-05 0.00051208 2.14658e-05 0.000567725 1.21208e-05 0.000566807 1.07112e-05 8.69882e-05 0.000623258 0.000471822 5.93493e-06 8.32413e-06 4.61657e-06 0.000120642 3.69874e-06 0.000347451 3.09412e-05 0.00101354 5.86452e-06 0.000157623 0.000148081 1.62697e-05 3.38501e-06 0.000412032 0.00546298 1.28273e-05 7.13155e-05 7.09847e-06 0.000156438 6.04866e-06 0.000458764 0.000745315 0.000149357 8.1713e-06 0.000157934 7.2302e-06 3.38554e-06 7.46118e-05 1.62775e-05 0.000577831 2.66413e-05 0.000408977 0.000439024 9.20578e-06 8.3674e-06 0.000428319 0.000107235 6.96926e-05 5.31484e-05 8.05693e-05 4.81009e-05 1.9968e-05 0.000544043 0.000624928 2.96707e-06 8.90586e-05 9.81585e-06 3.10948e-05 1.10239e-05 3.10785e-05 0.000472651 0.000607371 5.57742e-05 4.87667e-06 0.00079249 0.000413184 4.20743e-05 0.000128239 0.000414832 3.6585e-05 0.000427017 8.99127e-05 2.97346e-05 0.000121329 1.32734e-05 0.000285253 1.16339e-05 0.000966992 0.000174563 0.000137888 0.000451484 1.15191e-05 0.000384122 0.000704973 4.92663e-05 0.000212676 1.64284e-05 1.33914e-05 7.70203e-06 1.14684e-05 1.10283e-05 0.000272546 1.01066e-05 9.39991e-06 0.000151081 1.13441e-05 0.000232567 0.000134056 2.91278e-06 0.000102533 0.000886401 0.000877333 0.000625872 0.000416947 1.05919e-05 5.9317e-06 0.000809701 8.48338e-05 7.64107e-06 0.000296336 0.000414019 1.22073e-05 5.72289e-06 0.000452976 0.000108864 7.31637e-06 0.000404843 4.49768e-06 0.000155528 0.00012444 1.53039e-05 0.000994522 4.78104e-05 9.7563e-06 4.16452e-05 1.97041e-05 0.000198459 0.000491525 5.6432e-05 9.26843e-06 0.000157895 1.05671e-05 0.000191957 2.24422e-05 5.03729e-06 0.000500402 0.000661451 8.42831e-06 6.37819e-06 0.000308684 0.000171432 3.92756e-06 5.63451e-06 0.000465593 0.00010928 6.2703e-05 8.64205e-06 2.87341e-05 2.11096e-05 1.24042e-05 1.2029e-05 0.000439211 1.04378e-05 0.00058874 0.000170991 8.56038e-06 6.0855e-06 0.000573793 5.81985e-06 9.23357e-05 4.5005e-05 0.000328109 0.000481039 0.000173016 4.05572e-05 3.20337e-06 4.9153e-06 1.32667e-05 1.06626e-05 7.9068e-05 7.9217e-06 7.57951e-06 0.00026002 0.000409819 0.000148397 0.000271266 0.000288098 0.000469402 2.53974e-05 4.18339e-06 3.08535e-06 2.2633e-05 7.05625e-06 9.29372e-06 3.05755e-05 0.000294777 1.73805e-05 5.98995e-05 3.12917e-06 6.76348e-05 0.000410163 0.0010901 4.96891e-06 1.8847e-05 0.000149937 1.24616e-05 9.11048e-06 4.00865e-05 0.000422754 0.000748781 0.000445315 4.66328e-06 0.000145815 0.000135217 7.24372e-06 1.25563e-05 6.36507e-06 1.5868e-05 5.95567e-05 0.000420363 0.000404724 0.000517059 0.000165277 0.000445441 0.00041676 0.00022867 3.21207e-05 0.000390129 6.45302e-06 0.000227706 0.000177591 8.49295e-06 1.37736e-05 6.20481e-06 3.3023e-06 1.10023e-05 1.40343e-05 8.01787e-06 4.88123e-05 0.000409322 3.24606e-06 4.08875e-05 0.000560622 0.00040555 0.00119596 0.000704555 0.000263851 0.000114672 0.000152533 0.00015396 6.15026e-05 0.000283282 1.2414e-05 0.000132502 0.000249841 0.000422048 8.29856e-06 0.000570182 0.000572105 3.98187e-05 1.21349e-05 0.00042963 2.46534e-05 0.000378373 3.17929e-06 0.000148607 9.69463e-06 1.2902e-05 3.88718e-05 1.15095e-05 0.000337435 0.000802588 7.68912e-05 0.00055016 1.91706e-05 6.42174e-06 2.96602e-05 5.79438e-06 2.57601e-05 0.00107416 0.00014296 0.000116205 9.37892e-06 0.000219905 0.000116802 0.000161524 0.00083312 1.07189e-05 1.80575e-05 0.000150673 0.000517046 3.26594e-05 0.000155915 0.000109131 0.000757487 0.000115654 8.4131e-05 0.000173536 0.000144168 0.000423997 0.000464297 4.15633e-05 0.000413561 0.000243799 0.000497123 4.87501e-06 0.000256338 3.7294e-05 5.3795e-05 4.47284e-05 9.19161e-05 1.78818e-05 7.69417e-05 0.000124328 0.00044552 0.000133757 0.000106327 0.000225633 8.8327e-06 3.0065e-05 0.00022078 4.04721e-05 0.000220397 0.000258369 3.07476e-05 0.000580912 0.00127009 4.5053e-05 7.37636e-06 1.34458e-05 4.86771e-06 0.000694614 7.16202e-06 0.000405338 0.000534741 0.000217973 5.9784e-06 0.000815787 0.000475359 4.23492e-06 0.000152088 7.57476e-05 0.00042269 0.000451821 0.000287931 0.000328833 2.54939e-05 0.000463506 0.000181802 9.01898e-06 6.10775e-06 0.000412451 0.0002303 5.40428e-06 0.000224892 2.06658e-05 0.000195638 0.00217343 5.44391e-05 3.13816e-05 0.000518169 1.12311e-05 2.39112e-06 5.59833e-06 7.91796e-06 7.88604e-06 9.41867e-05 0.000429073 0.000247307 0.000210334 8.39313e-06 8.29013e-05 0.000103161 0.000116199 1.30733e-05 8.89659e-05 8.18718e-05 9.18874e-05 0.000980001 0.000150524 5.64369e-05 4.36293e-06 2.40892e-05 1.03841e-05 3.37032e-06 5.01147e-05 0.000457214 0.000203163 0.00048349 0.000408987 3.12779e-05 7.10823e-06 8.95469e-05 7.93123e-06 4.15741e-05 0.000194093 3.91619e-06 2.79854e-05 5.47107e-06 9.24739e-06 2.78145e-05 4.83819e-05 6.45184e-06 0.00100907 0.000115107 2.02302e-05 4.79193e-06 0.000421728 1.03166e-05 0.000122959 4.97566e-06 4.02271e-05 3.35366e-06 1.29588e-05 0.000304778 4.15502e-06 0.000273636 0.000224009 0.000632454 0.000409012 6.30011e-06 0.000216043 0.000419791 0.000594066 2.87657e-05 0.000416556 0.000406805 7.03198e-06 7.7198e-06 0.000414329 1.00616e-05 6.45366e-06 0.000100827 0.000704779 3.5315e-05 3.75404e-06 0.000418914 4.24492e-06 1.17227e-05 0.000671195 2.02043e-05 0.000119582 0.00010636 0.00118023 9.80983e-06 4.88834e-06 0.000133928 9.97405e-06 3.93222e-06 1.51126e-05 0.000181254 9.30594e-06 0.000160524 4.23262e-06 0.000953381 4.86366e-05 2.43544e-05 2.98191e-05 0.000344235 6.27106e-05 4.08809e-05 7.16912e-06 0.000230561 0.000171053 0.000499385 2.65265e-06 2.40943e-05 9.25005e-06 1.10075e-05 8.04977e-06 4.13953e-06 0.000458276 0.000184139 1.06457e-05 0.000777662 7.69445e-06 0.000723928 0.000120165 0.00036413 0.000483884 0.000116866 0.000229487 8.12832e-06 3.3995e-05 0.000580284 0.000220343 0.00016681 0.000548507 4.26094e-06 0.000125458 7.23739e-05 9.6228e-06 0.000416655 7.47534e-06 1.22051e-05 9.22304e-05 0.000624235 1.88463e-05 1.48297e-05 3.03013e-05 2.45801e-06 0.00010566 8.32632e-05 4.41449e-06 0.000132894 0.000403206 0.000102418 2.71916e-05 0.000107971 6.23541e-05 1.11319e-05 2.59011e-06 6.1443e-06 7.13993e-06 5.56667e-06 3.99504e-05 0.000634855 0.000145611 0.000411346 4.22554e-05 6.80608e-05 1.13086e-05 0.000171436 0.000156874 0.000490887 1.30154e-05 0.000348688 0.000116316 1.24228e-05 8.26561e-05 0.000858544 5.4629e-06 9.17479e-05 0.00103851 1.75671e-05 0.000693603 0.000114173 0.000812467 1.88359e-05 0.000819444 0.000841005 6.51107e-06 1.28934e-05 1.01013e-05 0.000414658 0.000728493 6.02426e-05 0.000518716 2.67018e-06 9.3028e-06 0.000408466 6.23136e-05 0.000410156 0.000542994 6.43816e-06 9.65735e-06 5.34091e-06 0.000574604 3.5205e-05 5.50394e-06 5.31e-06 0.000410133 4.6589e-05 4.87417e-06 0.000150689 7.66771e-05 0.000413129 3.9448e-06 8.54455e-06 0.00125569 6.14459e-06 0.000355818 7.1299e-05 6.19363e-06 0.000423049 1.86797e-06 4.51641e-05 0.000286781 9.46346e-05 1.05614e-05 0.000468963 0.000207014 0.000193745 0.000122281 3.45692e-06 1.02704e-05 1.62319e-05 0.000655248 5.47984e-06 0.000101618 5.75492e-06 0.000205939 5.0971e-05 8.93296e-06 0.000130323 0.000222267 0.000617554 0.000147831 0.000192617 2.42316e-05 9.15435e-06 6.91567e-05 4.90271e-06 9.05005e-06 8.84092e-06 0.000267292 0.00015414 6.49963e-06 0.00117793 1.23757e-05 0.000116876 4.24706e-05 8.0221e-06 0.000423174 5.20802e-06 7.66642e-05 6.29078e-05 0.000529024 3.2694e-05 1.31549e-05 0.00041203 3.27221e-05 0.000219162 4.369e-06 0.000641923 2.15833e-05 1.26499e-05 4.14477e-05 6.05846e-06 6.29196e-05 0.000138585 0.000580554 7.38415e-06 2.74135e-05 4.08218e-06 8.28036e-06 4.06134e-06 0.00055548 0.000847023 7.76071e-06 4.62634e-06 0.000131045 7.04705e-06 6.76832e-06 7.44491e-06 2.55674e-06 1.00445e-05 0.000162938 0.00012288 1.00896e-05 5.91939e-06 5.84718e-06 0.000348838 6.56791e-06 0.000120236 0.000138237 0.000155232 7.2659e-05 0.000210964 1.22258e-05 7.83308e-06 5.60543e-06 7.76135e-06 4.25348e-06 8.61346e-06 2.9704e-05 0.000155763 1.56655e-05 1.36083e-05 1.05068e-05 0.000474612 0.000418912 2.57949e-05 1.75967e-05 3.77674e-06 9.56873e-06 4.29002e-06 8.97624e-05 5.13754e-05 0.000223497 0.000168307 4.26721e-05 0.00041099 4.93844e-05 5.57052e-06 0.000947284 4.16541e-05 5.42161e-05 0.000202462 1.60344e-05 2.87068e-06 0.000119187 0.000111477 0.000194325 1.73661e-05 1.57276e-05 3.27709e-06 4.35665e-05 0.000407619 0.000154489 4.77027e-06 0.000345186 8.02817e-06 2.07281e-05 8.38578e-05 0.000811689 1.44641e-05 5.38009e-06 0.000515188 3.88003e-05 4.54661e-06 1.7753e-05 3.2934e-05 2.04675e-05 0.000242586 7.9367e-06 0.000769027 6.01936e-06 0.000376298 8.34435e-05 1.17149e-05 8.22436e-06 0.000405467 0.000100799 5.15132e-06 1.54063e-05 4.6266e-06 0.000259409 1.38605e-05 2.43344e-05 9.64197e-06 0.000151975 0.000478144 1.12319e-05 0.00031259 6.99035e-06 0.00019013 0.000373811 0.000466079 2.40079e-05 0.000128539 0.000119861 7.77586e-06 3.59734e-05 0.000552801 0.000174993 0.000165933 0.000441202 0.000281449 9.53055e-05 7.10689e-05 2.10958e-05 7.41877e-05 5.91028e-06 0.000441769 4.13776e-05 3.95031e-05 0.000138039 0.000411666 0.000417596 0.000977907 0.000379712 9.37571e-06 1.25672e-05 1.55307e-05 2.02264e-05 0.000137713 0.000137102 9.11106e-06 5.8589e-06 8.47962e-05 0.000411642 1.39662e-05 8.42132e-06 3.12665e-05 9.09716e-05 6.79285e-05 8.64971e-05 4.63023e-05 4.01388e-05 0.000220727 2.33822e-06 1.4249e-05 0.00015103 1.61459e-05 3.11468e-05 0.000364765 0.0001565 6.58754e-05 0.000626509 0.000209763 8.58257e-06 0.000104511 7.05965e-05 0.000132722 0.000224691 0.000950261 1.00829e-05 5.08004e-05 5.80854e-06 7.29558e-06 1.59351e-05 2.76377e-05 0.000326894 1.7467e-05 0.000231888 0.000199706 4.70269e-05 6.83128e-05 0.00047104 9.54187e-05 5.30796e-06 0.000168196 4.76135e-05 6.57766e-06 4.91134e-06 7.22359e-05 0.000407039 1.10018e-05 
0.000197122 0.000619872 0.000828035 0.000436295 4.87213e-06 0.000281791 0.000102033 1.30618e-05 0.000721283 8.04893e-06 0.000100962 0.000379291 2.35883e-05 3.4917e-06 0.000516047 0.000665803 0.000224251 1.49021e-05 0.000133286 7.53778e-05 7.9574e-06 4.54726e-06 0.000103396 0.000482673 9.32265e-06 0.000106337 0.000501972 0.000177183 5.33e-06 0.000214811 4.10217e-06 0.000333995 0.000474315 0.000299222 5.12515e-06 0.000161011 0.00109116 0.000584262 0.797252 5.7208e-05 1.94855e-05 0.000550552 0.000409782 0.000466894 6.40783e-06 8.71912e-06 0.000410967 8.79185e-06 0.000171654 7.5198e-05 0.000946612 9.26063e-05 8.85064e-06 0.000412169 1.27743e-05 5.06325e-05 0.000148558 0.000436839 0.00053484 4.14843e-05 0.000440296 0.000151798 7.74806e-06 7.26321e-06 0.000644278 8.60187e-05 6.22321e-06 5.75586e-05 0.000223555 7.31512e-06 8.43571e-06 7.50605e-06 9.38344e-05 4.13133e-06 0.000502616 4.61262e-06 0.000232231 6.61905e-05 0.00063803 5.8116e-06 1.7669e-05 0.00043917 3.42541e-06 0.000275752 8.07863e-06 0.000287431 0.000176259 7.13349e-05 0.000442266 8.30598e-06 6.15701e-06 0.00112371 3.41981e-06 0.000128786 5.4069e-05 1.0362e-05 0.000201002 0.000105587 0.000429892 0.000769784 8.44007e-06 3.89961e-05 7.76958e-06 0.000416012 0.000424958 8.46699e-06 0.000690008 0.000101063 5.36666e-05 3.05639e-06 1.12557e-05 1.54609e-05 1.32325e-05 6.62596e-06 7.21446e-06 0.000412033 0.000216041 0.000144621 4.09107e-05 1.11997e-05 0.000404567 2.13037e-05 8.29638e-06 0.000413513 1.68071e-05 0.000176217 4.95666e-06 0.000187333 1.17026e-05 1.60598e-05 0.000406813 0.000274746 7.4542e-06 0.000471458 8.92934e-05 0.000467955 0.000200524 1.30347e-05 0.000580991 0.000501873 9.73028e-06 5.898e-05 0.000206181 1.59664e-05 0.000116026 7.00305e-06 0.00013981 1.80797e-05 0.000191071 0.000569113 0.000610658 0.000517178 0.000114424 8.67991e-06 0.000351874 0.000497905 3.96116e-06 6.88877e-06 0.000129185 6.45225e-05 0.00016589 8.8706e-06 8.5563e-06 3.70406e-06 0.000178599 5.9449e-06 1.20011e-05 4.77796e-05 0.00114796 2.11577e-05 0.000164882 0.00077984 0.000124201 7.19988e-05 9.10544e-06 0.000554748 0.000679044 0.000985306 2.09803e-05 0.000427529 0.000257312 2.55534e-05 1.27699e-05 1.57426e-05 0.000519305 6.4028e-06 0.000461322 1.03331e-05 2.79622e-05 0.000196339 8.20695e-05 0.000125152 0.000632418 1.55237e-05 0.000700449 0.000109854 7.49925e-06 0.000177372 0.000882162 0.000429572 0.000813006 8.5796e-06 7.78642e-05 1.01062e-05 0.0002125 5.80965e-05 7.91856e-05 0.000109581 0.000887152 5.98591e-05 0.00013496 0.000195841 2.51149e-05 4.8059e-06 0.000553967 0.000433261 1.41754e-05 4.34478e-05 8.93919e-06 2.96673e-05 9.51742e-06 0.000482215 0.000629993 0.000148541 0.000200772 6.37135e-06 8.42445e-06 4.67698e-06 1.45709e-05 4.57826e-05 0.000358679 7.11064e-05 0.000521068 0.000404944 3.3243e-05 6.5467e-05 0.000494211 6.09839e-06 4.14822e-05 2.91705e-05 0.000148643 0.00026896 5.23496e-05 0.000415848 0.000411418 2.9617e-06 8.84528e-05 1.08987e-05 5.38471e-06 9.10069e-06 3.64369e-05 0.000631836 0.000476381 2.9313e-06 2.63276e-05 0.000408211 0.000535852 0.000296638 0.000219702 0.000389418 0.00087771 0.000441321 3.82636e-05 0.000259252 0.000519211 0.000261601 0.000623939 7.46391e-05 0.000676063 0.000393481 5.28176e-06 0.000487781 1.09534e-05 1.2249e-05 0.000469804 0.000146867 0.000227364 7.77432e-05 0.000308329 3.00417e-06 0.000210092 1.55109e-05 9.12244e-05 9.76895e-06 8.104e-06 9.3861e-05 5.4068e-06 0.00028972 0.00042155 5.38025e-06 0.000615916 0.000812247 0.00110648 0.000590918 0.000403652 4.60306e-05 2.38021e-05 0.000842425 9.52384e-06 7.84846e-06 0.000639637 0.000476248 9.2969e-06 8.14516e-06 0.000616187 1.62772e-05 0.000573904 0.000404636 6.48801e-06 7.52849e-06 9.13018e-05 6.41317e-05 0.000968032 1.15812e-05 5.00919e-06 9.21248e-05 9.47059e-06 0.000355682 0.000238522 0.000105262 1.39248e-05 0.000381837 1.80641e-05 0.000370749 0.000141018 4.7193e-06 0.000160466 0.000503833 1.06115e-05 1.41146e-05 4.0514e-06 0.00015678 1.10016e-05 5.70731e-05 0.000500342 4.30219e-06 6.27619e-05 1.57213e-05 0.000377687 1.36793e-05 0.000169943 5.22509e-05 0.000990717 1.36737e-05 0.000433706 0.000699678 3.59072e-05 5.04832e-06 0.000219997 1.43662e-05 7.07893e-05 1.32961e-05 0.000337514 0.000478061 1.0027e-05 2.7573e-05 4.34346e-06 0.000123453 0.000172863 0.000585321 5.12671e-06 1.31638e-05 3.69664e-06 4.3527e-05 0.000409059 9.43999e-06 0.00011464 0.000148821 0.00066622 6.94192e-06 6.28151e-06 6.1037e-06 1.94402e-05 4.776e-06 7.97593e-06 5.33671e-06 3.86813e-06 6.20618e-05 5.50244e-06 1.22173e-05 4.32981e-06 0.00040787 0.00119501 8.72763e-06 8.50502e-06 0.000214355 0.00024837 0.000252268 1.3685e-05 0.000403073 0.000373388 0.000483075 2.36398e-05 3.70362e-05 2.26539e-05 7.81597e-06 1.57853e-05 9.48302e-05 1.74527e-05 6.55926e-05 0.000419329 0.000420325 0.000510918 0.00032041 0.000224357 0.000924931 0.000179591 7.97842e-05 0.000114886 7.81283e-06 0.000276062 4.40899e-06 4.2403e-05 6.22527e-06 0.000113506 2.59733e-05 8.33179e-06 8.15188e-06 2.71951e-06 4.90046e-05 0.000434096 1.29741e-05 3.14985e-05 0.000599074 0.000403239 0.000881555 0.000579151 5.67343e-05 6.34293e-06 0.000422809 5.88774e-06 1.376e-05 1.21081e-05 1.14826e-05 1.43936e-05 0.000356413 0.000566858 8.06192e-06 0.000601851 0.000750616 0.000160457 0.00016337 0.00152811 1.709e-05 0.000640673 1.28645e-05 0.000110718 1.40734e-05 1.39072e-05 3.51478e-05 2.15484e-05 0.000151469 0.000575229 0.000432104 0.000535537 0.000123198 5.8701e-06 0.00011149 7.29557e-06 3.91752e-05 0.000517348 0.000113966 9.35515e-06 1.09813e-05 0.000303641 5.84265e-05 0.000326747 0.00111847 2.93559e-06 4.56942e-05 0.000308886 0.000409478 9.36691e-06 9.30523e-06 1.46431e-05 0.000781729 6.59228e-05 4.21424e-06 3.63508e-05 0.000179618 0.000410669 0.000555713 7.18774e-05 0.000414116 1.99515e-05 0.000798451 6.57108e-05 7.78939e-05 1.56052e-05 0.000178234 0.000394706 6.10341e-06 1.47559e-05 1.10901e-05 2.28359e-05 0.000908313 0.000233725 0.000462939 0.000546977 1.27011e-05 0.000112765 0.000156731 4.76063e-06 0.000557195 0.000133424 5.30963e-05 0.000467756 0.000270599 0.000112786 6.24265e-05 1.78264e-05 1.04563e-05 0.000992622 0.000112957 0.000409013 0.00053065 0.000440152 5.50738e-06 0.000866958 0.000142675 9.63663e-06 9.78031e-06 6.27878e-05 0.000415029 0.000403535 0.000304694 1.1833e-05 4.97238e-05 0.00041925 0.000274046 0.000237623 0.000293416 0.000468444 0.000264739 1.6417e-05 0.00026418 7.47844e-05 0.000247819 0.00101861 6.0686e-06 0.000208703 0.000675985 3.16233e-05 2.83247e-06 3.20938e-05 0.000214938 1.21465e-05 9.47014e-05 0.000566674 0.000104866 0.000280846 3.06994e-05 9.79448e-05 6.76626e-05 0.000510603 5.08287e-05 0.000102353 6.81658e-06 3.34283e-05 0.000814313 0.000227739 1.2893e-05 3.39083e-06 0.000163222 3.27652e-05 4.93325e-06 8.6519e-05 0.000415833 0.000200066 0.000620637 0.000407635 6.42709e-05 9.88226e-06 7.48133e-05 6.10131e-06 0.000180595 0.000185428 8.09392e-06 9.79291e-05 1.78945e-05 9.05661e-06 1.15398e-05 0.000217784 8.01023e-06 0.000183192 0.000117561 4.38102e-05 4.51285e-06 0.000432073 9.78158e-06 0.000150444 1.33495e-05 0.000239971 7.76161e-06 8.56569e-06 0.000277936 5.34299e-06 0.000146526 0.000381489 0.000590573 0.000453358 1.0672e-05 0.0003438 0.00041934 0.000274002 3.30278e-05 0.000406107 0.000403527 0.000129881 0.0002814 0.000410276 1.35305e-05 3.10217e-05 0.000652323 0.000489857 0.000249155 3.26185e-05 0.000423091 3.41339e-06 1.42064e-05 1.61001e-05 0.00015187 0.00023108 0.00049697 0.000774 4.62118e-05 6.34743e-06 0.000176147 1.32251e-05 0.000365446 4.27647e-06 1.55966e-05 6.83933e-06 8.88193e-06 3.12278e-05 0.00116994 9.00033e-06 3.36161e-06 0.000309987 0.000235867 0.00010681 6.91065e-06 7.03298e-05 0.000199888 0.000132289 0.000404947 2.23212e-06 0.000165463 0.000457252 1.22856e-05 2.42323e-05 8.66569e-05 0.000553107 0.000361605 2.73974e-06 0.000370928 5.00926e-06 0.000881529 0.000183581 0.000298178 0.000404587 8.44865e-05 9.85759e-06 2.67731e-05 0.000176054 7.0088e-06 0.000306841 0.000129762 0.000414516 2.52254e-06 5.2466e-06 3.14774e-05 9.0152e-06 0.000407507 2.00732e-05 6.92726e-06 0.000123978 0.00041946 0.000172211 0.000128175 2.27329e-05 8.91087e-06 4.80385e-06 1.18493e-05 3.81972e-05 0.000142546 0.000405824 0.000564713 6.96835e-06 0.000125461 0.000162072 0.000377417 3.94562e-06 4.08835e-06 1.32449e-05 1.38444e-05 4.72487e-06 0.000629953 9.09963e-05 0.000409393 1.20244e-05 0.000904331 8.67715e-06 0.000200109 1.94929e-05 0.000493523 8.64596e-06 0.000182795 4.11747e-05 1.9316e-05 4.89867e-06 0.000886403 4.42347e-06 1.18705e-05 0.000936043 0.000129791 0.000106668 0.000145212 0.000864019 0.000224999 0.000807168 0.00058388 5.7199e-06 1.18814e-05 1.21927e-05 0.000515773 0.000523154 8.16619e-06 0.000570863 6.16422e-06 7.93269e-06 0.000591874 9.68664e-06 0.00049964 1.43059e-05 5.00157e-06 1.03959e-05 1.812e-05 0.000420386 1.04691e-05 1.67277e-05 0.000167947 0.000481535 3.01455e-05 6.00399e-06 1.25433e-05 0.000455418 0.000517765 6.021e-05 7.85267e-06 0.00124838 7.39255e-06 0.000318084 0.000263101 0.000128061 0.000408436 6.78154e-06 1.2953e-05 6.71568e-05 2.68399e-05 1.17112e-05 0.000449814 0.000119488 0.000203629 3.35449e-05 7.02125e-05 2.78221e-05 0.00106286 0.000402841 0.00010096 6.63022e-05 3.77463e-06 1.29473e-05 9.57156e-05 1.20691e-05 0.000319556 0.000225606 0.000434987 0.000882965 0.000372914 0.000165414 0.000265181 0.000287642 9.50029e-06 0.000418265 9.98696e-06 0.000218757 3.15678e-05 0.000114278 0.000297696 8.06013e-06 5.16111e-06 0.000416311 0.000149066 0.000488564 4.22074e-06 7.03717e-05 0.000215505 0.000618198 1.01456e-05 4.55226e-06 0.000405423 1.54123e-05 5.50773e-05 0.000143557 0.000823236 0.000114474 1.67052e-05 3.55293e-05 7.16047e-06 7.26787e-06 0.000360331 0.000503084 6.89372e-06 3.63451e-05 3.06528e-05 0.00011596 4.03104e-06 0.000312515 0.00118058 6.00687e-06 2.01871e-06 4.87796e-05 2.38759e-05 8.40917e-06 1.04726e-05 4.73677e-06 4.59608e-05 0.000120792 0.000252396 0.000256425 6.68122e-06 6.0367e-06 0.000108047 8.15918e-06 4.63573e-05 0.00016282 7.49529e-05 3.39117e-06 4.40923e-06 1.05123e-05 7.63639e-06 7.47432e-06 4.14678e-05 9.36237e-06 6.46867e-06 2.13353e-05 9.10187e-05 0.000275443 0.000584919 9.10858e-06 0.000559543 0.000662275 3.13432e-06 3.86897e-05 6.95626e-06 1.15537e-05 0.000111008 5.81081e-06 0.000231324 9.43861e-06 0.000117135 0.000280051 0.000464009 9.71089e-05 9.83107e-06 0.00123754 0.000235088 7.88356e-06 0.000144676 5.47733e-06 6.01913e-06 3.38477e-05 0.00010596 0.000315364 7.55387e-06 9.35313e-06 1.59627e-05 5.01624e-06 0.000443549 0.000157819 4.29519e-06 0.000101548 7.35973e-06 4.89016e-05 4.45739e-05 0.000858921 0.000241966 1.20095e-05 0.00065034 0.000209875 0.000131528 0.000197364 6.02877e-06 5.55282e-05 0.000132571 7.56622e-06 0.000409034 4.88761e-06 6.34304e-06 7.8848e-06 0.000106284 7.8181e-06 0.00063209 9.59099e-05 4.93621e-06 4.79374e-05 5.69764e-06 0.000328741 1.66218e-05 1.23096e-05 3.64465e-05 7.02467e-06 0.000198689 0.000938471 0.000123925 1.50489e-05 0.000390259 0.000202682 4.0662e-05 2.45755e-05 0.0001465 0.00021348 9.92445e-06 0.000511109 0.000426668 0.000385678 0.000378254 0.000429808 0.00043822 5.23541e-06 0.000281967 6.56509e-05 0.000210881 2.61859e-05 0.000423085 0.000200693 8.59257e-06 9.51454e-05 0.000436281 0.000445553 0.00095154 0.000415692 1.78525e-05 1.24102e-05 1.04383e-05 0.000561556 2.24624e-05 0.000120247 1.66144e-05 1.47316e-05 9.20418e-06 0.000411335 1.55682e-05 8.26169e-06 5.82451e-06 2.71907e-05 0.000231973 0.000284222 0.000137013 0.000204474 0.000265495 2.97811e-06 7.3409e-06 1.09354e-05 0.000351511 1.056e-05 0.000177222 6.77777e-05 7.21485e-06 0.000615115 0.000129703 1.22479e-05 0.000218947 0.000206867 0.000219587 0.000500344 4.33867e-05 1.15021e-05 0.000581213 4.63501e-06 9.28196e-06 0.000207863 2.75801e-05 0.000140575 6.31981e-05 0.000141092 0.000241871 0.000240305 0.000163633 0.000412813 0.00010134 6.90952e-06 0.000120994 2.38202e-05 1.89435e-05 4.74675e-06 0.000331864 0.000403206 5.11676e-05 
1.99787e-05 0.000103184 0.00265708 9.76018e-05 0.000107555 3.25854e-05 2.22322e-05 6.43379e-05 7.67594e-05 0.000124047 5.22238e-06 1.73992e-05 0.000274203 3.51671e-06 7.52243e-06 0.000530473 0.000498315 1.96781e-05 1.96141e-05 6.18209e-06 3.98278e-05 9.48114e-06 1.35592e-05 0.000451247 4.30962e-05 0.00064679 0.000207045 0.000595097 1.40175e-05 0.000389578 2.25171e-06 0.000248617 3.52129e-05 0.000170541 8.83475e-06 9.5236e-05 0.000571676 0.00010101 1.37186e-05 2.14545e-05 4.71145e-05 4.48305e-05 0.000282136 0.000432942 0.000412236 2.7717e-05 3.50657e-05 2.31066e-05 9.11004e-05 2.01156e-05 0.000384292 0.000120744 1.2096e-05 1.14325e-05 8.71623e-06 6.0491e-05 7.00996e-05 9.21253e-05 0.00012123 0.000154063 0.000218717 0.000389968 3.1529e-05 1.73298e-05 5.1291e-05 0.000111441 0.000627474 0.000145101 4.95323e-05 5.06051e-06 7.91795e-05 2.84702e-06 4.64449e-06 2.69809e-05 0.000789331 2.1451e-05 0.000485461 3.84031e-05 0.000152478 4.28217e-05 0.000413056 0.000201405 1.22254e-05 0.000127395 9.93675e-06 0.000461597 8.85233e-06 6.83644e-05 0.000336856 5.41183e-06 0.000282504 0.00162198 0.000251232 1.93033e-05 1.43108e-05 0.000184902 0.000386377 0.000160963 4.37574e-06 0.000334068 1.53312e-05 5.49915e-06 3.36912e-05 0.000109064 2.09471e-05 1.1457e-05 7.87919e-05 6.15438e-05 0.000131507 0.000177138 0.000215988 3.97549e-05 0.000148244 0.000199627 2.85432e-06 1.60681e-05 5.47814e-05 0.000556411 0.000406902 3.0589e-05 6.66666e-06 0.000249127 4.03795e-05 2.66517e-05 1.748e-05 0.000146729 0.00038232 4.93025e-05 0.000218985 4.61746e-05 0.000141816 0.00104069 3.93602e-06 0.000205335 5.17933e-06 6.56317e-05 6.06917e-05 6.18502e-06 1.68757e-05 0.000130189 0.000429486 7.08208e-05 0.000181878 1.0862e-05 0.000344958 1.39508e-05 0.000191202 0.00018736 3.83396e-05 2.38455e-06 0.000337888 0.000488037 0.000785575 0.000482771 8.95354e-05 0.000485616 1.75969e-05 7.95379e-05 8.02933e-05 0.000447105 1.31274e-05 0.000127646 3.41722e-06 1.10528e-05 4.40683e-05 1.09131e-05 5.90738e-05 2.7796e-05 0.000763465 0.000581464 0.000602987 2.10014e-05 9.53191e-05 7.95192e-05 2.07733e-05 0.000103061 7.39715e-05 0.000464463 0.000109259 3.20452e-05 0.000141083 0.000225215 7.09863e-05 0.000521721 0.000530511 4.48707e-05 0.000215198 7.8699e-06 3.71036e-05 1.09098e-05 1.18169e-05 7.67269e-06 0.000136381 0.000550377 0.000140972 5.93939e-05 0.000828125 6.49494e-05 0.000205403 7.24535e-06 0.000287329 0.000188853 0.000222393 1.75187e-05 0.000116418 4.51957e-06 0.000157016 7.88563e-06 0.000353249 8.14125e-05 0.000156894 8.62546e-05 0.000131242 3.20419e-06 0.000430182 0.756955 0.000393192 0.000150219 8.09456e-06 0.00038741 4.77273e-05 0.000475978 0.000512378 1.90086e-05 0.000548674 0.000561306 4.60134e-06 5.62409e-05 2.65003e-05 1.70155e-05 0.000496454 0.000476812 7.97502e-05 2.541e-06 0.000181244 7.58087e-05 0.000104384 3.09525e-05 4.2657e-05 2.35218e-05 0.000117773 0.000332845 1.79909e-05 9.80182e-06 1.27722e-05 4.99219e-06 8.61273e-05 0.000397211 2.58442e-05 2.20391e-05 0.000555741 0.000246368 9.69413e-06 0.000190699 0.000257482 1.17285e-05 7.04026e-05 0.000278273 0.000473036 0.000179586 0.000796878 3.60525e-05 0.000145253 3.19011e-05 3.77002e-05 0.0002914 0.000493855 0.000158653 1.37938e-05 0.000368778 0.000387325 0.000166148 1.39082e-05 1.08026e-05 8.94523e-05 3.76567e-05 0.000191688 0.000538261 0.000282617 8.38132e-06 0.0004799 5.41429e-05 0.000195813 5.09289e-05 1.95686e-05 1.26938e-05 2.36019e-05 7.89286e-05 0.000133974 6.12669e-06 0.000164741 9.38306e-06 0.000817531 0.000182297 1.34368e-05 0.000406462 1.67649e-05 0.000155885 1.58361e-05 2.91421e-05 0.000378718 0.000540724 9.76193e-05 3.34569e-05 2.27375e-05 2.24216e-05 0.000104709 4.22104e-06 1.45954e-05 0.000199838 0.000158122 0.000435624 1.22507e-05 0.000367049 0.00038732 0.00048785 4.56872e-05 0.000296639 1.97115e-05 0.000476823 0.000391418 8.87653e-05 0.000438047 0.000604987 6.22865e-05 4.25562e-05 2.14814e-05 5.88102e-06 4.34936e-05 3.20896e-05 6.8989e-06 0.000633139 0.000226412 0.000390189 0.000390885 0.000383522 0.000293127 0.000628774 0.0010052 2.19012e-05 0.000631049 3.6654e-05 0.00201738 1.09472e-05 1.50813e-05 0.000223749 9.1264e-05 1.11351e-05 8.59294e-06 0.000168953 0.000235567 6.05794e-05 3.13827e-05 1.76718e-05 0.000450308 0.000183511 6.52718e-05 5.8657e-06 4.86081e-05 9.26652e-06 9.60545e-05 0.000396512 0.000380963 0.000149182 0.000382006 3.08177e-05 0.000415541 0.000101909 0.000100963 1.00036e-05 1.35442e-05 0.000350977 3.73775e-06 1.14579e-05 5.02111e-05 6.63238e-06 0.000447101 0.000797222 3.43883e-05 0.00016382 7.14396e-06 3.05759e-06 8.93222e-05 3.29584e-05 9.48937e-06 0.000191385 7.33354e-06 6.15037e-05 1.96356e-05 3.49597e-05 1.53092e-05 0.000441582 0.000458405 0.000117506 0.000583964 0.000408843 0.000400432 0.000177511 5.87906e-05 0.000319841 0.000168833 1.60356e-05 1.54151e-05 4.49395e-05 5.0804e-05 0.000547062 0.000396844 0.00027954 0.000958083 5.63084e-05 2.34493e-05 4.50025e-05 0.000156757 7.74104e-06 7.51378e-05 6.68617e-06 0.00041349 5.42405e-05 0.000402607 0.00042355 2.74641e-05 7.75499e-05 0.000423366 0.00014802 7.19688e-06 1.75703e-05 1.41737e-05 0.00023159 3.90812e-05 4.38241e-05 0.000163294 0.000464533 0.000327936 3.41501e-05 3.16477e-05 0.000324849 0.000211319 7.73722e-06 0.000180629 0.000532454 0.000484283 2.51663e-05 0.000547841 3.99006e-05 5.01647e-05 5.28967e-05 0.00015744 0.000246563 2.55286e-05 1.41727e-05 0.000431783 6.95562e-05 7.94165e-06 0.00056462 0.0513343 3.08385e-05 6.57838e-05 0.000632787 2.98499e-06 6.85181e-05 0.000847567 3.39873e-05 2.55742e-06 0.000390978 0.000490873 0.000790782 0.000652766 0.000691873 1.15237e-05 0.000295686 0.000285804 6.65645e-06 0.000109772 2.26028e-05 1.93382e-05 0.000114999 0.000376689 2.51186e-06 0.000206195 7.2873e-05 0.000447263 0.000217595 0.000203385 0.000130143 0.000675416 8.44451e-05 0.000141846 0.000185229 7.21321e-05 3.99416e-05 0.000223745 5.48047e-06 0.000124216 0.000118794 4.57738e-05 0.000274435 0.000209751 2.45906e-05 0.000315157 0.000381142 0.000420928 7.8904e-05 0.000768787 4.52701e-05 0.000224982 0.000127921 5.70298e-05 5.07138e-05 1.26111e-05 3.32224e-05 4.8894e-05 3.54098e-05 0.00125251 0.000435105 0.000329354 0.000384981 9.59574e-06 9.22076e-05 3.26081e-05 0.000212778 7.57236e-05 0.000209866 2.42571e-05 1.39285e-05 0.000241452 0.000314958 3.92027e-06 4.89796e-05 0.000811714 9.2946e-05 7.18207e-05 0.000241246 0.000135908 0.000169083 4.32483e-05 0.000187518 1.56557e-05 0.00011421 0.000396628 0.000255084 9.85227e-05 2.3183e-05 2.46431e-05 2.87526e-06 0.000466623 5.55584e-05 2.1306e-05 2.41912e-05 0.000154497 0.000497088 0.000242392 2.64664e-06 6.9975e-06 5.29363e-05 0.0011617 0.000173034 1.24702e-05 2.00176e-05 0.000202907 9.60275e-06 8.88436e-06 0.000400538 3.92206e-06 2.01469e-05 0.000141548 1.0061e-05 0.000401112 4.30801e-05 1.6934e-05 0.000698748 1.07485e-05 0.000447876 4.07045e-06 3.65717e-05 0.000381836 4.30454e-05 6.06373e-06 1.0113e-05 8.3374e-05 9.45556e-05 2.89553e-05 0.000446782 0.000364084 0.000103804 4.30573e-05 0.000395634 0.000593413 0.000218649 0.000419679 5.10535e-05 0.000849709 2.67043e-05 0.00011865 5.30191e-06 2.01034e-05 3.16206e-05 7.28191e-05 2.31602e-05 0.000265471 0.000210429 0.000123199 4.48517e-06 7.99481e-05 1.29262e-05 0.000722833 5.72018e-06 2.33758e-05 8.70913e-05 7.34992e-06 5.94596e-05 0.000148739 9.58668e-06 0.000187812 0.00033019 3.52666e-06 0.000599352 0.00017788 0.000336842 3.27937e-05 4.01307e-06 7.60785e-06 0.000202604 0.000387759 0.000474241 4.03913e-05 0.00049212 3.23234e-06 0.000145068 0.000525351 4.78644e-06 3.10741e-05 3.4351e-05 0.000383984 4.48145e-05 8.09261e-05 0.000103588 4.43245e-05 1.31277e-05 0.000492555 2.48835e-05 0.000395879 2.04345e-05 7.11516e-05 0.000171286 0.000235706 6.50224e-06 1.46895e-05 8.68036e-05 0.000625926 7.99265e-05 1.41422e-05 0.000102139 9.93684e-06 0.00030906 0.00113044 9.61782e-06 0.000489652 0.000999711 0.00012937 3.09102e-05 9.56858e-05 1.82246e-05 9.29918e-05 0.000157303 0.000181505 1.31712e-05 0.000291775 0.000199324 0.000383869 2.08421e-05 0.000860886 0.000111893 0.000376658 0.000378284 5.13517e-05 0.000384122 5.20295e-05 0.000382549 8.25093e-05 0.00018367 0.000126402 6.75714e-06 0.000118673 4.56882e-05 7.27871e-05 9.88507e-05 8.54961e-06 0.000151508 8.88989e-06 0.00096551 0.000223229 0.000194451 3.7476e-06 0.000442601 2.52094e-05 0.00021188 2.8665e-05 1.39117e-05 0.000159386 1.3339e-05 1.05605e-05 0.00174528 0.000386997 0.000224629 0.000230285 0.000391785 6.53418e-06 0.000127059 0.000319057 0.000165798 6.94111e-06 3.57198e-06 3.69999e-06 0.000392019 9.00098e-06 8.47163e-05 2.49844e-05 0.000248033 6.21984e-05 5.37718e-05 0.000197688 3.10815e-05 0.00044193 8.01008e-06 0.00010687 0.000406762 2.23887e-05 0.000437097 0.000128687 9.01178e-06 8.88778e-06 0.000100889 2.52614e-05 8.15749e-06 0.000389462 7.00139e-06 0.00017424 6.91697e-05 1.22712e-05 0.000149405 0.000248399 1.15288e-05 4.83162e-05 0.000158371 8.84063e-06 0.000113351 3.97658e-05 1.25371e-05 3.82322e-05 4.45782e-05 3.0119e-05 5.51904e-05 1.29904e-05 0.000555548 9.39254e-05 0.000409238 3.27013e-05 2.98431e-05 0.000137248 0.000103522 0.000117652 1.63206e-05 2.30185e-05 2.34208e-05 6.49533e-05 4.22242e-06 0.000247605 0.00105045 0.000421081 9.44466e-06 0.000170342 9.55186e-06 4.82396e-05 7.47564e-05 0.000128422 2.56358e-05 0.000513036 0.000154627 0.000704564 2.94129e-05 0.000233531 0.000102468 0.0008932 3.47083e-05 0.000347222 0.000481159 7.85913e-05 0.000158249 3.6343e-05 8.34645e-06 0.000447449 9.5965e-06 0.000464478 0.000410594 0.000408046 5.52347e-05 1.42018e-05 6.20661e-05 0.00010907 8.39489e-06 0.00041868 1.57876e-05 9.89262e-05 0.000270275 0.000195517 0.000246459 0.000380278 0.000324388 5.48989e-06 1.80751e-05 1.16864e-05 0.000798337 0.000103353 2.44823e-05 0.00040723 0.000245583 0.000832881 4.93363e-05 1.83365e-05 0.000758574 3.18471e-05 0.000378724 0.00039448 5.1724e-05 0.000436994 6.94552e-05 2.96086e-06 0.000551042 0.000381712 0.00107606 0.000214206 3.43062e-05 4.20375e-05 6.70831e-06 8.04393e-06 0.000568695 0.000333862 6.81663e-05 4.45785e-06 8.98291e-06 0.000319253 0.000528017 3.1438e-05 0.000138949 8.9875e-06 0.000380923 0.000123655 0.000548227 0.000477447 3.86149e-05 0.000294411 0.000410074 0.000450436 6.66907e-05 0.000277014 7.80722e-05 0.000463432 3.28997e-05 6.58547e-06 3.1013e-05 0.000118478 0.000135367 0.000401902 2.60818e-05 3.25608e-06 1.26351e-05 9.89371e-05 0.000118249 0.000251175 0.000848865 2.18816e-05 6.69517e-06 0.000383697 1.11829e-05 0.000279709 5.98688e-05 1.82195e-05 2.71825e-05 1.32256e-05 0.000424298 0.000450519 3.13151e-06 0.000332111 1.02316e-05 0.000259584 6.09205e-06 8.87733e-05 0.000449447 2.48054e-05 0.00027003 6.0585e-05 0.000127891 0.000881192 0.000833782 6.30906e-05 0.00017076 0.000386467 6.87894e-06 4.18165e-05 6.6267e-06 0.000410437 3.24416e-05 0.000601635 0.00069651 0.000435423 5.06489e-06 0.000204245 8.62637e-05 0.000229267 7.06123e-05 6.29674e-05 0.000514877 2.26434e-06 4.13463e-05 0.000153493 0.000614166 1.53859e-05 0.000348589 9.31369e-06 2.66301e-05 7.80356e-05 1.44202e-05 2.1151e-05 5.33179e-05 1.54098e-05 0.000452995 0.000495091 0.000222079 0.000148652 0.000485887 1.2544e-05 0.000163646 0.000407844 0.000517746 0.000240553 0.000178134 0.000113877 1.90445e-05 0.000487536 0.000567628 0.000107815 4.36669e-05 1.97857e-05 0.000135115 2.61623e-05 7.34012e-05 0.000101235 4.78306e-05 4.69965e-05 1.19286e-05 3.71191e-05 0.000260998 0.000511234 9.06705e-05 0.000388114 1.00724e-05 2.55261e-05 3.56815e-05 2.31967e-05 8.91874e-06 0.000100053 0.000103867 3.18282e-05 4.71854e-05 0.000144564 0.000130378 0.000262494 0.000786617 0.00056829 2.33476e-05 2.32325e-05 0.000174435 6.10255e-05 0.000101383 0.000468997 0.000128304 9.21166e-06 0.000404602 0.000272445 0.000131785 5.79557e-05 0.000160117 0.000591585 0.000304362 8.44048e-05 4.18292e-05 8.27125e-06 9.72e-05 0.000555508 6.97032e-05 3.51275e-05 0.000472954 1.16271e-05 0.000120248 1.27293e-05 1.20439e-05 1.24058e-05 0.000903336 8.33507e-06 0.00068687 
0.000522687 8.15368e-06 0.000476361 0.000417602 4.58563e-06 0.000151612 6.17405e-05 6.3496e-06 0.000412424 2.54055e-05 0.000189023 0.000456711 0.000168764 6.7999e-05 0.000597546 0.000458538 8.19451e-06 5.28917e-06 1.38867e-05 4.61699e-06 3.42245e-06 1.03871e-05 9.56777e-06 0.000443316 0.000104118 5.27242e-05 0.00041493 8.1204e-06 3.40375e-06 2.25671e-06 1.69109e-05 0.00023909 0.000410938 4.91698e-06 5.92215e-06 9.79275e-06 0.000838468 0.000547482 0.819133 0.000410415 9.82268e-05 0.000551073 0.000414332 6.4552e-06 0.000318895 9.96287e-06 0.000416017 3.55139e-06 3.9913e-05 1.05716e-05 0.000964579 6.76475e-05 6.49321e-06 0.000414058 4.44727e-06 5.55875e-06 1.14085e-05 0.000377512 1.36601e-05 0.000479546 0.000251895 6.59303e-05 9.74812e-05 9.22206e-05 0.000481073 0.00030769 8.69489e-06 3.57524e-06 4.94508e-06 0.000116934 7.02965e-06 3.81422e-06 0.000186926 1.21539e-05 0.000427221 7.01314e-06 1.70767e-05 6.12304e-06 0.000501491 4.67863e-06 5.67474e-05 0.000412886 7.51138e-06 0.00048057 6.96575e-05 7.11525e-06 0.000292622 0.000852632 5.4158e-05 7.16131e-06 3.74452e-06 0.00123721 2.62369e-05 6.04032e-05 4.93177e-06 7.46499e-06 0.000154275 2.80979e-05 0.000448258 0.00032119 7.87177e-06 0.000952675 3.40118e-06 0.000428299 0.000559831 0.000111539 0.000550291 5.17633e-06 4.09652e-05 6.16743e-06 8.92644e-06 4.03944e-05 3.89141e-05 5.84974e-06 4.72276e-06 0.000414531 2.12109e-05 0.000100013 0.000188894 2.00295e-05 0.00044899 0.000299356 6.5153e-06 0.000443699 1.03155e-05 0.000328834 3.42097e-06 8.03069e-05 4.29741e-06 8.82179e-06 0.000465575 0.000184865 4.79495e-06 0.000260287 2.30498e-05 0.000579581 0.000297328 0.000225519 0.000580455 2.80721e-05 4.74066e-06 0.000122615 8.1641e-05 0.000225498 3.7516e-06 4.27099e-06 3.61984e-06 4.40861e-05 6.40926e-06 0.00042421 3.53768e-05 0.000413253 7.47268e-06 7.68356e-06 0.000133617 0.000562425 2.26996e-05 5.01087e-05 3.58987e-05 0.000112225 1.15902e-05 6.00563e-06 5.75212e-06 4.54473e-06 0.000104983 4.09513e-06 7.13361e-05 8.74014e-06 2.04118e-05 9.31349e-06 0.000153398 6.30144e-06 0.000318602 0.000102033 3.82613e-05 0.000445374 0.000418231 0.000827112 0.000157379 0.000415406 1.30413e-05 0.00049832 4.53014e-06 0.00026483 0.000723271 4.05988e-06 0.000555848 4.57921e-06 4.90804e-06 0.000179603 0.000146488 8.12427e-06 0.000654329 0.000120937 0.000609037 3.33183e-05 6.92225e-06 9.39579e-06 1.01554e-05 0.000441418 0.000414558 4.12461e-06 0.000166361 5.86336e-06 5.31733e-06 1.21626e-05 0.000252535 0.000138425 0.000918702 2.53574e-05 0.000227467 4.10608e-05 8.74626e-06 2.67107e-05 0.000527716 0.000455462 8.82918e-06 2.54931e-05 5.26203e-06 4.38873e-06 5.52157e-06 0.00046126 0.000853512 4.61001e-06 0.000262541 8.70278e-06 5.63025e-06 3.57262e-06 1.02596e-05 2.99503e-05 0.000627697 9.2341e-05 0.00063211 0.000413025 0.000253745 0.00034263 0.000452024 4.78201e-06 8.33799e-06 0.000559453 6.48955e-06 1.09592e-05 1.16257e-05 0.000504767 0.000637421 2.48967e-05 5.67224e-06 4.77431e-06 9.46958e-06 6.33705e-06 4.23034e-05 0.000412582 0.00046975 8.82258e-06 8.83378e-05 0.000451252 0.000493755 8.80197e-06 6.09533e-06 0.000341788 0.000137616 9.91613e-06 2.34034e-05 0.000178404 0.000843977 0.000406897 0.000114166 0.000182593 0.000346846 5.50682e-05 5.76108e-06 0.000523851 6.98768e-06 6.15699e-06 0.000824598 4.90126e-05 0.000186579 0.000252055 7.20737e-06 4.83898e-06 1.03659e-05 7.38521e-06 0.000299955 9.04352e-06 6.22579e-06 6.81618e-05 5.34159e-06 0.000618247 0.000267096 3.03025e-06 0.000101103 0.000825969 0.000951419 0.000880354 0.00043833 3.56654e-06 1.10499e-05 0.000916317 6.25974e-06 4.49976e-06 0.000858606 0.000598356 1.11101e-05 6.28149e-06 0.000624632 8.45257e-06 1.17598e-05 0.0004117 2.61575e-06 4.77183e-06 2.38377e-05 0.000130618 0.00100695 8.27378e-06 8.31253e-06 4.59302e-06 1.05628e-05 0.00046565 0.000462092 3.98135e-05 5.71972e-06 7.88941e-06 7.9963e-06 0.00010826 0.000252162 6.04533e-06 7.23648e-05 0.000643144 5.59474e-06 9.34259e-06 3.51756e-06 0.000105961 4.37788e-05 1.60548e-05 0.000413533 0.000110222 3.48739e-05 3.3034e-06 0.000353349 1.1458e-05 0.000160204 3.95472e-05 0.000582741 5.54462e-06 0.000416063 0.000433884 1.31667e-05 3.75704e-06 6.99661e-06 8.66351e-06 4.67518e-05 2.68421e-05 0.000270164 0.000416147 1.25861e-05 0.000188262 3.37679e-06 6.26293e-06 6.37744e-06 1.00053e-05 6.30291e-05 4.15201e-06 2.88388e-06 4.26665e-06 0.000419219 1.03903e-05 0.000302532 7.59683e-05 0.000678507 1.82575e-05 3.34392e-06 3.24402e-06 5.77565e-05 4.26446e-06 2.24131e-05 1.69792e-05 5.98953e-06 4.60702e-05 0.000175055 3.4758e-06 3.66802e-06 0.000520205 0.000840015 2.65249e-06 1.28202e-05 0.000118173 3.83823e-05 6.15914e-06 9.55841e-05 0.000409758 0.000234229 0.00048068 1.08162e-05 0.000253725 0.000182141 4.57431e-06 0.000124591 6.6456e-06 1.80241e-05 7.17004e-05 0.000471085 0.000412035 0.000415442 0.000115519 0.00129559 0.000606032 8.20244e-05 2.85646e-05 1.52976e-05 5.88924e-06 0.000388464 5.28968e-06 3.72768e-05 2.81486e-06 1.5415e-05 5.12803e-06 0.000159114 6.54828e-06 3.85946e-06 7.93644e-06 0.000431364 4.76145e-06 5.83658e-06 0.000471639 0.00044528 0.00108839 0.000809548 0.000211892 1.18369e-05 0.000310344 0.000147815 0.000262049 1.40248e-05 5.54302e-06 2.14818e-05 4.23325e-05 0.000421348 4.31333e-06 0.000411687 0.000455506 6.68755e-06 4.06737e-06 0.000422118 4.73178e-06 0.000221455 8.36972e-05 0.000221832 4.53402e-06 6.19702e-06 9.66522e-06 0.000283192 3.04453e-05 0.000495365 1.97379e-05 0.000434006 6.73009e-05 3.87886e-06 6.94118e-05 4.50001e-06 0.000109473 0.00041453 8.04094e-06 1.91319e-05 6.5384e-06 0.000553334 0.000182933 0.00012182 0.000128422 3.35603e-06 1.90139e-05 6.70522e-06 0.00041212 3.95571e-06 0.000118133 6.09556e-05 0.000414958 0.000153024 5.91656e-06 6.50779e-05 7.89038e-06 0.000422743 0.000410481 0.000534805 0.000423934 2.05332e-05 0.000664061 0.000117789 0.000245535 0.000135894 7.25055e-06 5.66442e-06 0.00011222 0.000127955 1.2673e-05 4.06075e-06 0.00042247 0.00013567 0.000443177 0.000185858 5.69198e-06 6.796e-05 6.08846e-06 2.74488e-05 0.000117149 2.0819e-05 7.66476e-06 0.000417482 0.000232086 0.000209428 2.98848e-05 1.01366e-05 5.31796e-06 0.000415793 6.09849e-06 0.000417076 0.000255182 0.000308092 3.95434e-05 0.000823135 0.000115978 7.72673e-06 1.53212e-05 4.65881e-05 0.000424103 0.000410729 0.000183401 0.000383763 2.62525e-06 0.00043754 7.8693e-06 2.78492e-05 9.28915e-05 0.000630154 1.31119e-05 6.51532e-06 1.00043e-05 4.04311e-06 0.000182114 0.00126595 2.55554e-05 0.000187391 0.000498078 1.06142e-05 2.18801e-06 5.18958e-05 0.000154012 9.26743e-05 1.83811e-05 0.000528602 0.00033574 0.000179643 6.14789e-06 0.000141921 0.000278677 0.00021761 5.44344e-06 0.000100314 9.16709e-06 9.54491e-05 0.000940047 0.000102137 1.14896e-05 2.89319e-06 0.00013938 0.000169465 5.10179e-06 4.00547e-06 0.000785778 0.000286603 0.00041896 0.000529444 1.48742e-05 6.23598e-06 8.81695e-05 2.40145e-06 1.64772e-05 0.000219406 3.89777e-06 0.00014039 0.000117621 2.78696e-05 8.33817e-05 0.000246413 0.00023009 0.000301812 8.83895e-05 9.02733e-06 9.62985e-06 0.000669719 6.6091e-06 0.000390562 5.29186e-06 7.26815e-06 5.07532e-06 1.01332e-05 0.000319594 4.84953e-06 0.000156369 4.79152e-06 0.000575875 0.000527565 5.22685e-06 5.05297e-05 0.000418659 0.000609483 6.04851e-05 0.000455385 0.000407091 6.03809e-06 1.07529e-05 0.000411281 6.57852e-06 0.000190701 8.15816e-06 0.000416797 0.000303942 4.22038e-05 0.000868173 7.21485e-06 0.000229167 0.000198917 0.00013458 0.000254052 0.000381291 0.000982602 0.000131982 5.07279e-06 0.000220309 4.64455e-06 8.03799e-06 9.96086e-06 0.00012285 4.14959e-06 0.000121509 6.28734e-06 0.00104674 1.30466e-05 4.16178e-06 6.63686e-05 1.41051e-05 2.15421e-05 9.05161e-06 5.50515e-05 0.000232642 2.24039e-05 0.000409737 8.60732e-06 2.88418e-05 0.000156306 4.7769e-06 6.23604e-06 3.08351e-05 0.000534744 0.000345617 1.96943e-06 0.000454209 4.87001e-06 0.000510309 0.000111709 0.000282612 0.000966936 6.07443e-06 0.000251887 2.57977e-05 2.24955e-05 7.15289e-05 0.000556311 0.000225288 0.000518114 3.89429e-06 4.30914e-06 9.80611e-05 5.81771e-06 0.000430946 0.000257302 3.30928e-06 1.97962e-05 0.000323666 0.000183612 8.65199e-05 6.39919e-05 5.46293e-06 7.93579e-05 0.000101417 8.04928e-05 0.000120871 0.000411036 1.12915e-05 0.00010508 3.60265e-06 0.000306327 0.000638146 3.09856e-06 6.91113e-06 4.82246e-06 1.1569e-05 3.28675e-05 0.000653126 0.000185934 0.000411927 7.66993e-06 0.000468822 2.36374e-06 0.000382795 9.36906e-05 0.000530579 4.71216e-06 8.09917e-05 0.000134207 0.000258142 9.27392e-06 0.000500809 3.73342e-06 4.6164e-06 0.000825724 3.25123e-06 8.18274e-05 0.000241327 0.000820223 3.23782e-05 0.000849077 0.00111491 4.3095e-06 0.000113887 0.000105618 0.000466594 0.000747771 1.07569e-05 0.000543376 5.5171e-06 5.04355e-06 0.000475532 6.76107e-05 0.000415025 4.16347e-05 7.43652e-06 2.819e-05 4.46966e-05 0.000628802 0.00048228 1.03311e-05 4.51207e-06 0.000512137 2.42162e-05 7.53994e-05 0.000377039 0.000492386 0.000413325 4.37989e-06 4.96506e-06 0.00122925 7.14973e-05 0.000165937 0.000186645 2.1851e-05 0.000413583 6.31336e-06 1.05646e-05 0.000416511 9.71595e-05 6.43486e-05 0.000456861 0.000103727 0.000197448 2.9627e-05 0.000113768 0.000190126 0.000286844 0.00037668 4.76303e-06 5.8646e-05 5.81817e-06 0.000121261 8.23754e-05 8.74462e-06 7.44731e-06 0.000279159 0.000446747 0.00019414 5.68296e-05 8.68782e-05 1.38918e-05 0.00015683 5.27875e-05 0.000127468 0.000230538 0.000152423 0.000149604 0.000277711 7.62817e-06 0.000109521 7.17979e-05 5.11558e-05 8.7609e-06 0.000437588 3.76853e-06 1.15264e-05 6.33781e-06 0.000497106 5.07364e-05 5.66991e-06 0.000411913 1.41079e-05 0.000110272 5.95581e-06 0.000706226 3.916e-06 0.000299628 4.02853e-06 5.1341e-06 1.16163e-05 0.000131181 0.000604656 4.21409e-06 4.29254e-05 9.41119e-05 0.000145211 3.13843e-05 0.000282197 0.000824115 7.14021e-06 3.03515e-06 0.000231941 7.22105e-06 4.22996e-06 4.02098e-06 1.96235e-06 7.07464e-06 0.000214682 0.000309804 0.000162595 4.055e-06 7.17422e-06 0.000104052 2.69305e-06 0.000230466 0.000117756 0.000102109 0.000112952 0.000215618 7.70344e-06 7.82779e-06 3.24096e-06 9.96391e-05 3.79174e-06 2.22025e-06 6.58826e-05 8.32404e-05 0.000335692 1.63498e-05 6.08978e-06 0.000501051 0.000523598 3.71542e-06 2.04706e-05 0.000148914 7.70556e-05 2.25123e-05 6.64748e-06 0.000214647 0.000306063 0.000116576 1.15897e-05 0.000439804 5.71506e-06 4.50202e-06 0.000982303 4.4094e-06 6.81816e-06 1.82775e-05 3.05543e-05 3.6431e-06 0.00018622 0.000190536 0.000116394 6.94424e-06 8.89383e-06 5.51818e-06 3.84354e-06 0.000474441 6.44876e-05 7.03388e-05 8.58475e-05 4.56872e-06 5.48094e-06 0.000228618 0.000818278 3.38547e-05 1.31106e-05 0.000709334 0.000194819 0.000273824 0.000124255 2.04016e-06 8.17182e-06 3.24947e-05 4.91425e-05 0.000439353 8.24908e-05 7.63367e-06 6.58733e-05 6.49889e-05 5.934e-06 0.000240219 8.14669e-05 5.84604e-06 8.222e-05 3.73627e-06 0.000194926 0.000141244 2.59594e-05 1.23321e-05 0.000180888 0.000216791 0.000949141 0.000257864 1.17059e-05 5.12792e-06 0.000106971 2.05534e-05 0.000109206 0.000150162 0.000251252 2.25789e-05 1.15238e-05 0.00041435 4.1708e-05 0.00020537 0.000589382 8.18947e-06 4.88162e-06 0.000342235 0.000134838 0.000418101 2.9201e-05 0.000452193 7.02945e-05 9.24483e-05 0.000100735 0.000447192 0.000557199 0.000857357 0.000222198 0.000425607 6.74083e-06 7.4213e-06 4.71805e-06 1.37836e-05 0.000229943 0.000186867 7.87943e-06 0.000684367 0.000522259 7.36797e-06 8.8699e-06 0.00011012 8.13088e-05 5.46294e-05 1.01809e-05 6.10699e-05 2.76105e-06 0.000427281 3.06239e-06 0.000274763 0.000248219 0.000189194 8.92768e-05 0.000145853 0.000287081 0.000241717 0.000645838 6.00562e-06 1.97634e-05 0.000281727 0.000221889 9.0687e-05 0.000309674 0.000126967 1.03823e-05 1.03644e-05 1.11998e-05 5.22162e-06 1.34518e-05 0.000134463 0.000571718 2.75858e-05 9.02381e-05 0.00024049 8.94803e-06 0.000249893 0.000555195 6.08998e-06 4.70538e-06 5.27043e-06 9.28939e-06 0.000207471 4.6813e-05 7.90673e-06 0.000498021 9.64248e-06 
7.25855e-05 0.000367965 5.71356e-05 1.17239e-05 7.30864e-06 2.04059e-05 6.33947e-05 8.47544e-05 0.000424672 5.7563e-06 0.000275421 2.22084e-05 0.000142967 2.83606e-06 0.000527395 0.00049598 0.00018535 6.71518e-06 1.04496e-05 4.247e-06 1.25731e-05 7.67208e-06 7.83891e-05 0.000431573 9.20073e-06 1.55625e-05 0.000604983 1.1775e-05 2.59737e-05 7.33178e-05 3.26388e-05 0.000243666 0.000416399 0.000182871 2.37819e-05 8.4461e-05 0.000819093 0.000418882 0.811273 2.95994e-06 8.62791e-05 0.000440596 0.0004525 0.000417886 0.000107924 5.54386e-06 0.000421905 3.52242e-06 6.54056e-06 4.56527e-05 0.00112581 3.81999e-05 1.23754e-05 0.000424814 4.14165e-06 4.35183e-05 9.17233e-05 2.64983e-05 0.000352546 0.000588334 8.37807e-05 0.000349631 8.1651e-05 6.49481e-06 0.000449173 0.000509686 0.000164925 9.44038e-06 5.06656e-05 6.41861e-06 7.6955e-06 4.49672e-06 0.000256739 4.86031e-06 0.000482636 4.95302e-06 2.91028e-05 1.27929e-05 0.000623091 1.36658e-05 6.67529e-05 0.000506607 1.47417e-05 0.000120774 7.17772e-06 0.000180562 0.000349053 5.02682e-06 0.00023111 9.50374e-06 2.52207e-05 0.00104318 1.86752e-05 1.29263e-05 2.54547e-06 7.40526e-06 0.000163409 2.05795e-05 0.000460264 0.000401684 6.73065e-06 0.000656874 5.54795e-06 0.000422277 0.000413952 1.66107e-05 0.000521539 0.000117628 2.89201e-05 3.40138e-06 2.03991e-05 1.19404e-05 5.79313e-06 1.43307e-05 3.88777e-06 0.000415005 5.43371e-05 6.68091e-05 7.17084e-05 1.41978e-05 0.000407729 0.000538105 1.54453e-05 0.000418422 1.28693e-05 2.9026e-05 3.31738e-05 0.000134335 1.05202e-05 0.000140795 0.000413212 0.000222205 0.000166062 0.000202503 2.08297e-05 0.000526055 0.000253998 0.000217191 0.000413725 5.14307e-05 1.90997e-05 5.76659e-05 0.000101464 1.70899e-05 0.000184282 7.1037e-06 3.23577e-06 3.24801e-05 1.69066e-05 0.000416002 9.00032e-05 0.000468862 1.83109e-05 1.17308e-05 0.000116514 0.000904622 7.24067e-06 1.64706e-05 0.000134423 4.47621e-05 0.000249562 0.000159608 1.07711e-05 4.36004e-06 4.69588e-05 7.06332e-06 5.2551e-06 8.53082e-06 0.00126758 2.82023e-05 8.80412e-05 0.00090256 6.65318e-05 3.61263e-05 5.69674e-06 0.000559983 0.000518557 0.000995968 0.000171782 0.000614171 6.23708e-05 1.36055e-05 1.00702e-05 6.98059e-05 0.00041932 5.49212e-05 0.000509289 4.4308e-06 4.9921e-06 7.1429e-06 2.40282e-05 6.83117e-06 0.000539221 8.39738e-06 0.00061162 2.85327e-05 4.91819e-06 6.30384e-06 0.000475221 0.000575391 0.000681784 1.03165e-05 2.14841e-05 6.69859e-06 2.44149e-05 4.0242e-06 0.000223618 2.29802e-05 0.000907405 9.74337e-05 0.000170111 0.00016983 4.63063e-05 5.99247e-05 0.00139097 0.000315736 1.38604e-05 2.4561e-05 4.59744e-06 4.147e-06 1.61286e-05 0.00043984 0.000729986 0.000149254 0.000105181 3.91335e-06 1.09253e-05 2.28775e-06 0.000267812 3.9421e-06 0.000274864 0.000134718 0.000530213 0.000424372 9.83777e-05 0.00018532 0.00050324 9.66892e-05 1.17844e-05 3.26441e-05 5.5826e-06 2.2714e-05 4.83138e-06 0.000798371 0.000560779 1.97096e-06 9.96745e-05 1.03605e-05 5.72253e-06 1.87639e-05 2.67119e-05 0.000631638 0.000542971 3.55132e-05 2.94176e-05 0.000409737 0.000483088 1.49828e-05 0.000182874 1.56151e-05 2.95012e-05 0.00041958 1.67035e-05 1.92458e-05 9.39918e-06 6.40975e-05 0.000162482 0.000256701 0.00100237 0.000241159 9.44401e-05 0.000411714 1.14287e-05 6.03029e-06 0.000627458 4.74205e-05 0.000203896 0.000209845 0.000728138 3.94852e-06 0.00031917 1.18791e-05 0.000108568 0.000103794 3.67683e-05 9.7706e-05 8.92968e-06 0.000117256 0.000243916 3.73205e-06 0.000131995 0.000911197 0.000818557 0.000448403 0.000414704 1.5182e-05 6.10848e-06 0.000826038 8.23221e-06 4.69033e-05 0.000131716 0.000451429 3.35642e-05 1.06361e-05 0.000561106 0.000365331 0.000914906 0.000408425 2.90717e-06 9.81603e-05 5.22872e-05 3.71631e-06 0.00112761 4.97864e-05 2.16377e-05 4.50404e-06 1.46052e-05 0.000278762 0.000360481 4.52754e-05 7.09403e-06 4.16021e-05 1.08606e-05 8.91529e-05 8.4601e-05 1.22009e-05 7.73208e-06 0.000679578 6.2659e-05 5.53921e-05 8.75942e-06 0.000110804 3.8051e-05 5.69508e-05 0.000493053 9.21736e-06 1.77171e-05 6.83942e-06 8.23235e-05 5.75079e-06 0.000151117 4.3747e-05 0.000481767 7.75252e-06 0.000719811 0.000166141 3.44243e-05 3.50648e-06 1.05431e-05 0.000133527 2.81083e-05 2.72058e-05 1.28174e-05 0.000609439 5.23082e-05 3.2025e-06 3.84059e-06 0.00011625 0.000171284 9.13578e-06 0.000172586 1.58629e-05 4.07912e-06 4.64611e-05 0.000428007 1.7591e-05 7.38688e-05 0.000171531 0.0004909 6.68116e-06 2.60296e-06 2.45633e-05 2.76584e-05 8.26109e-06 1.19537e-05 2.94453e-06 2.6918e-06 3.34868e-05 0.000214218 8.9817e-06 2.99877e-05 0.000527815 0.000852778 1.32398e-05 5.68758e-06 0.000125183 0.000207838 6.98893e-06 1.18613e-05 0.000417862 0.00050771 0.00044702 6.1697e-06 8.75216e-06 5.04871e-05 8.5075e-06 1.14408e-05 3.67239e-05 1.04265e-05 3.05919e-05 0.000414532 0.000472258 0.000418629 3.87322e-06 0.000138398 0.000499838 4.26659e-06 3.81849e-05 0.000185512 1.68604e-05 3.56432e-06 1.77204e-05 3.03508e-05 4.12421e-06 9.7606e-06 3.61086e-06 1.31846e-05 9.08439e-05 6.17803e-06 1.02317e-05 0.000408978 1.75767e-05 1.43144e-05 0.000545563 0.000413956 0.00110583 0.000778806 0.000165345 3.1547e-05 2.508e-05 2.98131e-05 7.63853e-06 0.000126422 1.87618e-05 1.30065e-05 0.000143795 0.000419613 0.000246466 0.000433331 0.000608866 5.75231e-05 2.70192e-06 0.00177744 1.45554e-05 5.11356e-05 3.37955e-05 2.19597e-05 1.59707e-05 0.000141404 9.84458e-06 2.90481e-06 0.00018719 0.000610972 2.85931e-05 0.0159297 7.46054e-05 2.15472e-05 3.28891e-05 3.5258e-06 6.43026e-05 0.000419628 1.59288e-05 6.10994e-06 3.4439e-05 0.000395007 6.68283e-05 0.000119812 0.000503124 5.8538e-06 1.09666e-05 0.000258572 0.000508453 2.12521e-05 4.50499e-05 6.22881e-05 0.000630966 3.0186e-05 5.93096e-06 0.000211617 5.34358e-05 0.000448736 0.000483361 4.43285e-05 0.000422617 0.000112369 0.000679531 1.10496e-05 0.000112687 9.21504e-06 4.55049e-06 1.70803e-05 3.82998e-06 1.29011e-05 3.67335e-06 7.86254e-05 0.000439515 6.55009e-05 0.000285455 0.000204327 5.7846e-06 3.8826e-06 0.000104335 5.41212e-06 0.000378823 0.000361439 9.75433e-06 0.000546314 1.34027e-05 4.56595e-06 5.9145e-05 2.73727e-05 1.86117e-05 0.000879856 6.30388e-06 0.00041589 0.0003248 0.000754643 3.67561e-05 0.0009253 6.90685e-06 1.49496e-05 4.17388e-05 9.71085e-06 0.000421944 0.000631908 0.000153449 0.000149721 4.10522e-05 0.000548984 5.22622e-05 0.00174267 0.000101025 0.00050257 0.000184691 1.28932e-05 1.43937e-05 8.64439e-06 2.11008e-05 0.000848661 3.18934e-05 0.000327211 0.000512003 1.2568e-05 2.50556e-06 5.55209e-05 6.85134e-06 3.881e-06 9.68799e-05 0.000524608 4.76749e-06 0.000167995 1.76833e-06 0.000172617 6.41173e-06 4.21803e-06 3.4168e-06 6.4556e-06 3.06337e-05 0.000135961 0.000875189 5.43435e-06 3.23536e-05 4.19364e-06 5.79551e-05 0.000101122 5.96211e-06 5.05322e-06 0.000420427 1.37315e-05 0.000445756 0.000523918 5.93499e-06 6.31213e-06 0.000287303 2.10212e-06 4.76167e-05 0.000296456 1.27633e-05 5.36132e-05 9.02536e-06 5.23656e-05 2.91474e-06 8.57162e-06 3.7876e-05 0.000157055 1.02298e-05 4.52951e-06 1.94842e-05 0.00130755 6.45914e-05 0.000160799 1.97857e-05 9.74358e-06 3.76661e-06 6.60366e-06 1.37331e-05 0.000161311 0.000255863 0.000229508 0.000446639 0.000426495 5.80643e-06 7.58005e-05 0.000412539 0.000516023 0.000283476 0.000417231 0.00041736 0.000115684 3.43132e-05 0.000409051 4.28949e-06 8.69327e-05 2.49744e-05 0.000415586 8.20898e-06 1.92494e-05 0.000444071 1.47268e-05 0.000233442 0.000302197 9.79366e-05 5.83853e-05 0.000399659 0.00053732 9.87016e-06 5.52321e-06 0.000269971 0.00012649 0.000174974 6.75457e-06 9.2468e-05 2.39329e-06 1.31294e-05 5.14159e-06 0.00100155 4.62317e-05 5.37904e-06 4.91884e-06 1.28581e-05 8.65247e-05 4.57607e-05 0.000148667 0.000201991 5.28308e-05 0.000537941 3.19601e-05 3.56947e-05 0.000406637 1.82316e-05 9.98819e-06 3.84333e-05 0.00047544 0.000356979 2.34424e-06 1.02296e-05 1.79896e-05 0.000538621 8.80309e-05 8.40923e-06 0.00047115 6.13189e-06 0.000222397 1.5751e-05 6.20058e-05 7.25646e-06 0.000267423 3.58928e-05 0.000592665 5.87272e-06 9.96579e-05 0.000123023 4.6566e-06 0.000409977 6.06164e-06 2.62568e-06 7.96432e-05 7.10963e-06 1.67456e-05 7.33801e-05 5.42198e-06 2.92091e-05 8.74275e-05 1.50215e-05 1.09395e-05 6.59795e-06 0.000412263 8.66253e-05 8.16233e-05 2.15739e-05 7.26962e-05 2.10842e-05 3.17476e-06 7.08062e-05 9.54872e-06 1.1835e-05 1.15786e-05 0.000413561 1.56412e-05 0.00048808 4.35624e-05 0.000238154 5.18761e-06 0.000180003 4.33824e-06 0.000828079 3.75657e-05 5.09612e-06 1.342e-05 5.52494e-06 9.11958e-05 0.0006004 3.23709e-06 9.4162e-05 0.000938829 3.90666e-06 6.42848e-06 0.000163701 0.000818729 8.14469e-06 0.000823458 0.00054735 7.01152e-06 6.59788e-06 4.282e-06 0.00052049 0.000506697 6.46645e-06 0.00045111 5.65521e-06 8.86972e-05 0.00048215 2.95692e-05 0.000570297 6.5991e-06 2.61329e-05 2.51157e-06 2.15329e-05 0.000632279 0.000116574 1.02127e-05 6.59243e-06 0.000420507 2.1178e-05 0.000100287 0.000148182 0.000313119 0.000732305 2.5018e-05 1.02857e-05 0.0012376 6.0444e-05 0.000357104 0.00019526 5.1096e-06 0.00042344 3.62874e-05 1.48837e-05 0.000109356 0.000209115 3.20409e-06 0.000411777 7.93876e-05 1.40503e-05 4.30851e-06 2.5273e-05 2.43429e-05 0.000190531 0.000408261 4.87145e-05 6.81753e-05 7.47836e-06 0.000255622 8.21064e-05 0.000218354 6.24283e-05 1.4639e-05 0.00063256 2.44911e-05 0.000149567 4.06809e-05 0.0013498 0.000255267 7.11482e-06 0.000122437 4.22609e-05 0.000160126 7.13681e-06 1.02035e-05 2.29118e-05 7.30425e-06 6.65678e-05 4.53527e-05 0.000136812 0.000417578 2.25643e-06 0.000196229 4.97444e-05 0.000489895 1.56264e-05 2.22268e-05 0.000417358 5.87674e-05 2.8916e-05 5.56618e-06 0.000573072 0.000195052 2.04959e-05 3.23734e-06 6.70457e-06 4.25054e-06 3.87005e-05 0.000562213 4.25663e-06 3.83033e-05 3.34405e-05 0.000114337 2.21083e-05 0.00049083 0.000866377 8.41497e-05 7.40348e-06 3.4159e-06 5.8846e-06 5.59521e-05 5.66442e-05 1.08745e-05 2.78322e-05 1.82142e-05 0.00025965 0.000178303 1.05537e-05 1.92084e-05 0.000206247 4.84701e-06 4.65566e-05 0.000101028 7.85949e-05 0.000100464 7.54066e-06 5.55983e-05 5.77967e-06 1.23993e-05 3.83849e-05 3.42578e-06 4.05726e-06 4.32697e-06 0.000100755 1.96196e-05 1.55187e-05 4.23744e-06 0.000424503 0.00147382 1.99423e-05 1.01644e-05 1.42517e-05 4.46342e-06 1.18184e-05 4.75914e-06 7.65749e-05 0.000229994 0.000146448 4.07903e-05 0.000464849 2.67361e-06 3.23304e-06 0.00108459 8.52326e-06 2.97862e-06 0.000109946 7.4062e-06 5.8183e-06 0.000267361 0.000275357 0.000127096 0.000164771 7.36284e-06 7.58628e-06 7.90595e-06 0.000418813 0.000152877 2.68162e-06 3.4658e-05 5.84571e-06 1.20925e-05 2.97218e-06 0.000823934 0.000137209 1.34205e-05 0.000656146 3.16513e-05 9.56123e-05 0.000123029 2.40127e-06 5.56677e-06 6.90502e-05 3.22245e-06 0.00041361 4.71752e-06 6.56487e-06 0.000219479 0.000163 8.00281e-06 0.000263706 0.000112579 4.48301e-06 3.92732e-06 3.8928e-05 5.24973e-05 7.31096e-06 5.40502e-06 5.62541e-06 0.000135009 0.000155613 0.0010207 0.000174389 5.98571e-06 0.000182197 0.00035893 7.76495e-06 2.26702e-05 6.34243e-06 1.74537e-05 3.05358e-06 5.47167e-05 0.000451095 0.000110472 4.39184e-05 0.000413647 0.000182383 8.89581e-05 0.000229565 5.18676e-05 0.000230285 5.59479e-05 0.000472811 5.11902e-05 8.20422e-06 4.32451e-05 0.000441421 0.000731314 0.000964085 0.000321394 2.69037e-05 0.000155252 2.02598e-05 1.35553e-05 1.56513e-05 5.59116e-06 1.57133e-05 8.92649e-06 4.55312e-05 0.00052277 9.70668e-06 4.45698e-05 5.66684e-06 5.80745e-05 0.00012864 5.55564e-05 1.09754e-05 4.48997e-05 1.08495e-05 1.19182e-05 7.5326e-05 0.000149811 1.51078e-05 3.15548e-06 0.000324134 0.000158532 0.000132507 0.000571457 2.64425e-05 7.18658e-06 0.000175472 0.000146721 2.61179e-05 0.000904596 6.88871e-06 0.000171178 0.000355098 3.98701e-06 2.85106e-05 0.000327024 0.000121341 0.000138493 2.27802e-05 0.000230363 1.92158e-05 4.97231e-06 0.000438504 0.000669058 9.99231e-05 2.02459e-05 6.29402e-05 4.58778e-06 1.10086e-05 1.47251e-05 2.25984e-05 0.000409525 0.00069941 
5.85386e-05 0.000475114 0.0014168 1.76156e-05 4.56295e-06 0.000437985 0.000125378 7.44618e-05 0.000466327 1.00835e-05 5.51283e-06 9.33394e-06 9.72582e-05 3.97199e-06 0.000110137 0.000179153 1.70373e-05 0.000110436 0.000305015 2.2558e-06 0.000495226 5.99034e-06 9.7681e-06 5.39541e-06 3.738e-06 0.000252895 3.52155e-05 6.78379e-06 2.12535e-05 7.78572e-05 5.62693e-06 0.000516679 0.000475633 1.11816e-05 2.39542e-06 0.00042614 0.000232491 9.9214e-06 6.80898e-06 5.25243e-05 5.83553e-06 0.00054175 0.000450582 6.3535e-05 0.000469864 8.55066e-05 0.000469439 5.08837e-05 1.88895e-05 8.004e-05 8.65083e-06 0.000690935 5.91811e-06 2.87175e-06 7.87578e-05 5.31825e-05 8.58929e-05 6.66506e-05 5.01899e-05 0.000923509 0.000708552 8.75125e-06 8.02604e-05 1.04833e-05 0.000165683 9.7966e-05 5.66889e-06 2.85468e-05 5.24826e-06 5.96003e-05 0.000220983 5.08966e-06 5.82633e-06 8.73414e-05 3.3583e-06 2.34069e-06 0.000837767 1.48814e-05 1.40488e-05 0.000605257 0.000421114 3.98406e-05 6.99532e-06 1.03637e-05 7.50665e-06 0.00017281 4.7473e-06 0.000271603 4.03306e-05 5.20494e-06 0.000858022 0.000360542 0.000921703 1.12155e-05 2.35718e-06 0.000100349 6.0765e-06 5.04665e-06 4.56347e-06 0.000551135 0.000152585 2.38192e-05 1.38777e-05 4.23177e-05 9.81828e-05 0.000443263 0.000570122 0.000469756 0.00022636 7.98263e-05 0.000100629 1.40949e-05 5.89123e-06 0.000514637 4.89862e-06 0.000165359 2.28867e-05 0.000236589 9.79657e-06 0.000130741 6.84056e-06 0.000425777 0.000539885 5.3128e-06 0.000135153 5.08503e-06 1.95427e-05 1.11351e-05 0.000322007 5.63808e-05 6.99598e-06 7.51802e-05 4.77871e-06 0.000641078 5.3427e-06 7.66549e-05 0.000464696 0.000235744 8.63738e-05 0.000113604 0.000837985 0.000180332 0.00028298 7.06153e-06 4.44117e-05 3.76714e-05 0.00012139 4.299e-05 3.61192e-05 3.41272e-05 0.000151589 0.00047219 0.000462048 7.69892e-06 8.20598e-05 0.000108034 5.1646e-06 9.91271e-06 0.000337718 2.89364e-05 4.9156e-05 8.96908e-05 9.98265e-05 6.56709e-06 0.000216867 1.15346e-05 9.55436e-06 4.02493e-05 2.14627e-05 0.000106523 0.000725613 1.07082e-05 1.5744e-05 0.00052106 8.38544e-06 2.91114e-06 0.000147686 1.02783e-05 0.000352371 4.12301e-05 0.000443994 1.10934e-05 0.000124818 0.000841105 0.000104057 0.000447087 1.3026e-05 0.000101505 1.78927e-05 4.14562e-05 3.55649e-06 2.2422e-05 0.000321379 2.03166e-05 0.00115498 0.000432702 1.39922e-05 1.09548e-05 0.000112295 1.72291e-05 0.000604789 0.000195466 0.000840841 0.000198633 3.0128e-05 5.23529e-06 0.000968115 5.20841e-05 2.18492e-05 0.000546759 0.000979329 0.000727466 0.000892462 9.93222e-06 6.949e-06 2.50685e-05 0.00017823 0.000128684 3.37986e-05 0.000121951 0.000594663 0.000556699 1.55666e-05 5.33741e-06 9.54359e-05 2.60772e-05 2.75473e-06 7.95329e-05 0.000129845 4.18999e-05 1.69913e-05 6.11699e-06 0.000490669 1.70481e-05 1.97768e-05 1.30767e-05 0.00095692 0.000541794 0.000221005 0.000227733 4.08485e-05 0.000144393 8.78676e-05 0.000108672 2.77173e-06 8.66933e-05 0.000423452 0.000160182 0.000388302 0.000150942 3.60081e-05 0.000133243 5.85407e-06 3.26301e-06 0.000124836 5.24226e-05 0.00017918 0.000504096 0.000253916 2.10539e-05 0.00136909 9.16372e-06 0.00016893 4.70973e-06 0.00023344 0.000540366 6.78291e-05 0.000142769 1.45635e-05 0.000452466 1.67034e-05 6.92243e-06 0.00030683 7.4522e-05 0.000178839 0.000130128 4.95154e-05 0.0008623 6.23488e-05 7.97002e-06 0.000215563 0.000209952 7.06638e-05 0.000802808 3.92996e-05 8.17504e-06 0.000247805 1.4653e-05 0.000660538 6.87348e-06 0.000386872 0.000149075 4.16334e-06 0.000421202 4.07715e-06 4.58886e-06 0.000157991 1.82078e-05 1.67806e-05 0.00043035 0.000117427 0.000737498 4.3526e-05 0.000421895 2.26682e-05 0.000287994 0.000518701 1.5352e-06 6.90737e-06 0.000107356 2.59698e-05 9.26402e-06 8.18481e-06 9.43664e-06 7.0822e-05 8.40986e-06 0.00045425 8.38526e-06 1.17357e-05 0.000428675 9.52559e-05 0.000110768 0.000164653 0.000728886 0.000415445 0.000531274 4.74486e-05 5.39933e-06 1.67968e-05 5.74935e-06 1.78201e-06 0.000125214 0.000930921 9.64854e-05 0.000124126 3.35073e-06 1.59462e-05 7.36222e-05 0.00105236 1.13222e-05 0.000771097 0.000501676 0.000416661 1.09874e-05 7.1315e-05 7.35212e-05 0.00121777 7.3866e-06 2.42797e-06 0.000246772 0.000570858 1.15507e-05 4.50339e-05 9.196e-05 3.52659e-05 0.000287758 2.53384e-06 5.64469e-06 3.3035e-05 4.48459e-06 9.49159e-05 0.000322807 1.90215e-05 4.8274e-05 7.00745e-06 0.00065549 1.17691e-05 6.46061e-05 1.32583e-05 1.08358e-05 0.000123343 3.39871e-05 4.1422e-06 1.45851e-05 0.000428248 3.76621e-06 9.81543e-06 3.21942e-06 0.000419034 0.000112203 8.68263e-05 0.000116513 0.000127853 0.000422404 4.62255e-05 1.53142e-05 5.44815e-06 5.49034e-06 1.4861e-05 0.000436086 5.89455e-06 3.22503e-05 7.829e-05 5.65543e-06 8.81288e-06 0.000100156 0.00015681 1.80058e-05 0.000877703 1.72264e-05 2.01102e-05 6.74969e-05 1.37914e-05 5.14662e-05 0.000261042 0.0010895 6.64538e-05 0.000343023 5.24274e-05 0.000531926 7.83619e-06 0.000418604 1.31115e-05 1.32047e-05 4.49355e-05 2.34716e-06 0.000426404 0.000101513 0.000141256 0.000498763 5.48295e-05 9.32532e-06 0.00045145 7.84977e-05 9.49768e-06 1.1364e-05 9.89664e-06 0.000399061 7.76707e-06 0.000102691 9.80192e-06 7.35999e-06 1.53025e-05 0.000777923 0.000145981 0.00127545 8.62832e-05 6.92301e-05 3.00678e-05 0.00044878 6.55155e-05 3.21627e-06 0.000207721 7.58199e-06 0.000133593 1.05925e-05 0.000431999 8.87115e-06 0.000473766 0.000225783 9.81973e-06 0.000186304 2.18076e-06 0.000102342 0.823021 8.71851e-05 0.00089426 1.28143e-05 5.14589e-06 7.60071e-06 1.56108e-05 0.000711695 8.08886e-06 0.000131467 1.25952e-05 0.000433083 2.90805e-06 0.000706866 3.36933e-05 0.000542302 0.000226627 1.63681e-05 0.00045123 0.000245662 6.02399e-05 0.000154305 4.50495e-05 9.49103e-05 0.000288906 0.000118933 0.000389857 9.50196e-05 0.00038536 0.000212377 0.000109781 0.000222859 0.000420282 0.000166256 1.97467e-05 4.57377e-06 9.67707e-05 2.60831e-05 2.12965e-05 1.11586e-05 0.000425318 8.12475e-05 0.000347876 2.67807e-05 1.76477e-05 3.43414e-05 0.000121041 9.12618e-05 3.89929e-06 9.05518e-05 0.000438321 0.000297275 0.000550189 0.000243812 6.19435e-05 4.74436e-06 0.00031486 0.000426299 0.000139633 7.25652e-06 0.000670417 0.000139719 8.08528e-06 0.000123921 5.46183e-06 2.29309e-05 0.000574529 4.12963e-05 2.11463e-05 1.90995e-05 3.69134e-05 0.000253797 5.44323e-05 3.79995e-05 0.000454989 0.000502871 1.58937e-05 0.000451051 3.80553e-06 1.83268e-05 0.000325325 0.000430573 4.19102e-05 0.00012445 0.000238486 1.02843e-05 0.000642129 0.000124634 0.000290815 2.54414e-06 0.000461774 6.46316e-06 1.0211e-05 5.09768e-06 0.000544362 3.66269e-05 0.00101118 0.000157888 3.35955e-05 5.33478e-05 1.04917e-05 0.000105761 1.17609e-05 0.000228056 0.000491518 6.83341e-06 3.03871e-06 7.87009e-05 5.92655e-06 1.9344e-05 0.000501369 6.65641e-06 3.55526e-05 1.40193e-05 2.01611e-05 3.31253e-05 6.907e-06 0.000167825 5.40383e-06 0.000418815 2.26011e-06 3.72066e-05 5.37582e-05 7.6477e-06 4.94921e-05 1.4426e-05 9.55222e-05 7.10362e-06 0.000204708 2.89783e-05 1.49523e-05 7.78703e-05 0.000158728 2.41976e-05 4.63726e-06 6.95553e-05 0.000457175 8.40422e-06 1.36634e-05 6.06479e-06 8.57485e-06 0.000289326 9.81799e-06 0.000116046 1.534e-05 0.000218911 7.15504e-06 5.6138e-05 0.000207451 7.62911e-06 1.8426e-05 9.61992e-05 6.40272e-06 1.94297e-05 4.80552e-06 0.000444349 6.56294e-06 9.95474e-06 5.72158e-05 3.70665e-05 4.42943e-06 2.10362e-05 0.000103141 4.31643e-06 0.000429793 0.00011762 1.09765e-05 0.000619491 0.000162324 2.46359e-05 0.000427466 2.54792e-05 4.67329e-06 0.000145434 7.46633e-05 5.82992e-05 0.00018677 1.36044e-05 2.78012e-06 0.000555812 7.67425e-06 0.000453018 0.000520742 8.16136e-05 0.000176113 0.000520704 0.000206792 4.84128e-06 0.00076452 0.000283818 8.87415e-05 1.59276e-05 3.58032e-05 0.000676921 0.000677269 0.00030735 6.29867e-06 0.00011951 1.37462e-05 0.000454781 1.97117e-06 7.04848e-06 5.26591e-06 0.000254562 0.00108552 1.16088e-05 9.82755e-06 5.28763e-05 0.000167774 1.10182e-05 0.000658658 6.0721e-05 6.20362e-06 2.1559e-05 4.58818e-06 0.000341832 5.24972e-06 2.87232e-05 0.00021421 5.72476e-06 4.07932e-06 5.05833e-06 1.02507e-05 2.75468e-05 0.000583465 0.000139604 3.19542e-06 0.000234156 0.000453478 0.000509856 0.000444518 1.56809e-05 5.57023e-06 0.000139152 0.000558054 1.4297e-05 4.49249e-05 3.36571e-05 2.25716e-06 4.43423e-05 0.000165296 0.000346252 0.000468524 6.80742e-06 1.42318e-05 8.94774e-06 3.41725e-05 0.000845119 1.06607e-05 0.000535942 9.15584e-06 6.02162e-06 0.000104752 2.22325e-05 1.1294e-05 2.02217e-05 0.000208593 5.84248e-05 4.81166e-06 0.000105369 2.23038e-05 6.52551e-05 3.67772e-05 0.000450728 8.91403e-06 0.000249131 0.000416137 2.22003e-05 9.61656e-06 1.09997e-05 7.34836e-05 3.71583e-06 4.71784e-05 5.16877e-06 8.6733e-05 3.11195e-06 5.24546e-06 0.000260013 2.98951e-06 8.77429e-06 4.03013e-05 3.12613e-05 3.43731e-06 0.00034514 5.91659e-06 0.000296319 0.000321022 0.000178062 0.000105519 1.1329e-05 1.07466e-05 0.000140007 3.1486e-05 7.49915e-06 0.000414757 4.46537e-05 9.16776e-06 0.000507363 6.60247e-06 0.000406567 1.8429e-05 0.000598547 2.9614e-05 0.000359112 4.57237e-05 9.4454e-06 0.000305864 1.13323e-05 0.000151308 2.12009e-05 4.70902e-06 2.00445e-06 0.00041345 0.00102143 0.000457808 2.13965e-05 0.0010985 8.27678e-05 0.000637874 0.000521158 0.00022919 6.86359e-05 0.000163988 0.00023206 0.00102172 7.09547e-06 9.80071e-05 0.000838977 0.000208337 9.78014e-06 3.29278e-05 0.000120452 0.00051623 8.48795e-05 7.92205e-06 1.61146e-06 9.25576e-06 5.55138e-06 6.15074e-05 6.74604e-05 0.000100427 6.94324e-05 3.14657e-05 6.63614e-06 9.35107e-05 8.77934e-05 8.75127e-05 7.39519e-06 0.000224619 1.23378e-05 0.000122163 0.000329263 6.67778e-06 0.000424732 1.59742e-05 0.00012296 4.64832e-05 0.000318224 0.000350559 5.98226e-06 0.000439603 3.30203e-05 0.000518816 0.000418701 1.23897e-05 0.000368921 3.21044e-05 2.85004e-06 5.18358e-05 7.21793e-05 4.82095e-05 0.00011786 7.64187e-06 0.00043035 5.91177e-06 0.000184755 9.23359e-05 0.000420857 0.000418506 4.36649e-06 5.85217e-06 0.000116399 1.11944e-05 0.000134091 4.28119e-06 4.11366e-06 0.000446561 1.8956e-05 0.000419712 0.000480375 7.34167e-06 2.25212e-06 4.50854e-06 0.000897374 2.43324e-05 0.000421456 1.21233e-05 0.000540263 0.000425128 0.000829038 0.000154211 0.00042453 6.64433e-06 0.000420454 0.000101533 2.45056e-05 0.000426233 0.0003696 7.7262e-05 5.08569e-05 3.10707e-06 2.87881e-06 0.000418444 1.91119e-05 5.03894e-06 3.29393e-05 0.000131729 5.73339e-06 4.49955e-06 3.48021e-05 4.04568e-05 0.000883737 3.93233e-05 0.000275591 7.86067e-06 8.73734e-05 1.23228e-05 4.46333e-06 3.94896e-05 2.45335e-05 0.000523599 4.90485e-05 0.000507928 2.22621e-05 9.93182e-06 0.00039324 0.000454308 1.33622e-05 0.000279965 2.12553e-06 3.06635e-05 0.000121393 0.000169842 4.50631e-05 6.79311e-06 2.44236e-05 0.000517967 0.000245352 0.000139324 0.00022557 0.0012529 6.53492e-06 6.96498e-05 2.70315e-05 0.000641874 9.3852e-06 2.81312e-06 8.84702e-05 0.000185886 0.000152632 7.83508e-06 0.000685159 0.000121991 1.25276e-05 9.71101e-06 7.05866e-05 8.42266e-05 1.08018e-05 2.68328e-05 5.38389e-05 0.000193838 1.15771e-05 0.000457719 0.00044118 6.70701e-06 0.000214335 9.33324e-05 1.18434e-05 0.000199042 1.00642e-05 6.64356e-06 0.00061531 0.000551899 8.25261e-06 0.000531982 1.34098e-05 3.30767e-06 2.79289e-06 0.000106064 0.000837731 0.000237256 0.00132449 2.59496e-05 0.000588088 1.76168e-05 0.000178848 0.000243008 0.000480848 3.17973e-05 0.00032552 6.13475e-05 5.50753e-06 0.000217217 1.1553e-05 6.68459e-05 5.94791e-06 0.000877925 1.75258e-05 0.00041742 0.000424683 7.3326e-06 0.000912227 1.08612e-05 4.58473e-05 0.000309479 5.52132e-06 3.99542e-05 1.90162e-05 1.08126e-05 3.42338e-05 0.000280854 0.000424379 1.413e-05 0.000161033 9.52064e-05 0.000453004 1.13139e-05 4.00785e-05 0.000289788 4.17542e-06 1.8654e-05 0.000258208 5.62611e-06 1.47881e-05 3.12576e-05 0.000838553 6.58971e-06 6.91169e-06 1.0444e-05 2.18452e-05 4.5344e-06 1.42163e-05 1.47266e-05 0.000451941 6.31231e-06 2.11557e-05 
0.000526954 3.06627e-05 0.00067906 0.000527877 7.54438e-06 4.43511e-05 0.000178788 8.14447e-05 0.00042761 8.31153e-05 6.77867e-06 0.00050776 0.000166884 4.15958e-06 0.000393943 0.000593683 2.19651e-05 9.91174e-06 1.35093e-05 6.2699e-06 1.38145e-05 1.87281e-05 9.13409e-05 0.000567456 6.16387e-06 0.000457874 0.00066628 0.000122199 3.13018e-06 1.86534e-05 1.62974e-05 0.000142161 0.000399976 8.15399e-06 5.84932e-06 0.00011123 0.000831421 0.000945937 0.776929 0.000124171 1.89849e-05 0.00064544 0.000477576 0.00016836 0.000183683 3.6812e-06 0.000506511 9.69646e-06 0.000121671 0.000143424 0.000862594 2.81608e-05 2.61095e-05 0.000393945 9.80847e-06 3.43788e-06 0.0001054 8.19266e-05 4.07864e-05 0.000268266 0.000182219 0.000106688 0.000168813 0.00016323 0.000582952 0.00015987 1.68253e-05 1.81743e-05 0.000143729 2.10502e-05 8.07362e-06 5.60225e-06 4.38433e-05 3.4725e-05 0.00046916 2.75831e-06 0.000153378 2.54577e-05 0.000568742 1.9081e-05 3.50362e-05 0.000440473 1.2104e-05 0.000137056 5.99637e-06 2.4699e-05 0.000239628 0.00014078 0.000168493 9.64257e-06 8.97785e-05 0.00117033 2.37533e-05 2.11658e-05 2.57923e-05 1.91784e-05 0.000126065 0.000219929 0.000416844 4.96007e-05 0.000200458 0.000793537 3.55278e-05 0.000434868 0.000530993 6.67557e-05 0.000494122 0.000102806 2.30719e-05 1.0911e-05 8.66546e-05 0.000134865 7.80744e-06 2.08613e-05 2.41357e-06 0.000395777 1.49734e-05 0.000360602 0.00017986 5.1403e-05 0.000404469 0.000228443 2.52305e-05 0.000633319 0.000119322 5.78808e-05 4.46965e-05 1.9335e-05 2.98467e-05 1.54325e-05 0.000389862 0.000462228 5.23434e-06 0.000169727 8.9875e-05 0.000399487 4.52883e-05 0.000265157 0.00043352 0.000394583 0.000284801 0.000119047 0.000155681 3.11911e-05 1.59877e-05 5.54861e-06 3.75783e-06 0.000213452 8.63779e-05 0.000510578 8.89739e-05 0.000413942 0.000251939 3.62395e-05 4.51506e-05 0.000506755 6.83568e-05 1.38168e-05 4.89863e-05 3.31526e-05 0.000144895 0.000164948 5.71315e-05 4.42805e-06 6.9071e-05 6.99324e-06 0.000109673 1.35297e-05 0.000209698 4.31507e-05 8.10774e-05 0.000437687 0.000100678 4.74341e-05 5.4542e-06 0.000544429 0.000499274 0.000786929 9.44259e-05 0.000396735 3.18249e-05 6.8212e-05 8.76738e-05 3.49432e-05 0.000544478 1.02763e-05 0.000497528 6.43358e-06 9.01259e-06 7.48835e-06 2.22191e-05 2.19389e-05 0.00137158 0.000234366 0.000586379 2.30861e-05 4.8161e-05 2.02338e-05 2.80774e-05 0.000393608 0.000416943 9.84148e-06 0.00033043 2.25046e-05 8.23299e-05 3.79814e-06 0.000230637 6.68768e-06 0.000782921 5.44626e-05 9.07687e-05 4.08324e-05 2.58017e-05 4.40098e-06 0.000470985 0.0266518 6.01601e-05 6.82861e-06 1.24624e-05 2.42188e-05 1.55653e-05 0.000422689 0.000595528 0.000144784 6.31065e-05 3.13753e-05 3.93708e-06 6.59517e-06 5.01024e-05 3.23324e-06 0.000241434 1.76781e-05 0.000389079 0.000396623 0.000197285 0.000220503 0.000472501 0.000124096 1.97719e-05 5.68369e-05 6.19021e-05 3.65986e-05 1.52164e-05 0.000476177 0.000436147 2.10127e-06 0.000106926 2.95911e-05 1.27286e-05 5.32989e-06 5.2152e-05 0.000394566 0.000446612 1.64773e-05 0.000197797 0.000392304 0.000682282 0.000105088 3.48576e-05 0.000733323 0.000129257 2.09486e-05 9.41099e-05 5.96643e-05 0.000502038 0.000196479 0.000229786 0.000205881 0.000104413 0.000183118 0.000120035 0.000387136 5.15686e-06 0.000195264 0.000498192 3.81026e-05 4.34399e-05 0.000138117 2.1373e-05 2.05855e-06 2.62622e-05 3.85539e-05 7.47382e-05 9.70295e-06 1.50114e-05 0.00011639 8.53853e-06 0.000229223 0.00109755 4.39356e-06 0.00110928 0.000815319 0.000943871 0.000690321 0.000411438 2.03136e-05 1.41779e-05 0.000942086 0.000243445 5.71595e-05 0.000486038 0.000443363 8.95437e-05 1.51884e-05 0.000738573 8.12394e-05 0.000452823 0.000391308 2.92478e-06 7.23714e-06 1.69069e-05 3.84574e-05 0.000869961 1.72857e-05 2.03913e-05 2.18673e-05 1.43294e-05 0.000239237 0.000316292 4.24351e-05 4.54566e-05 0.000114067 8.34844e-05 0.000205607 2.42284e-05 1.02208e-05 0.000155763 0.000433217 2.12294e-05 1.09976e-05 0.000102743 0.000158062 5.99974e-05 6.89097e-05 0.00054472 1.89732e-05 9.70618e-06 3.99892e-05 0.000481175 4.14725e-05 0.000673407 9.37175e-05 0.00111919 1.12492e-05 0.000408434 0.00011618 3.54635e-05 3.42541e-06 0.000136797 1.08798e-05 0.000112904 0.000154022 1.20434e-05 0.000456016 1.5693e-05 3.71867e-06 1.2177e-05 4.61192e-06 1.40483e-05 1.01932e-05 6.6054e-05 4.62664e-05 1.54733e-05 2.58201e-05 0.000415497 1.65017e-05 9.74105e-05 0.000222503 0.000441053 7.60256e-06 2.37973e-06 1.26075e-05 3.40219e-06 7.75243e-06 1.95301e-05 3.70652e-05 3.0305e-05 6.1202e-05 3.5168e-05 1.59238e-05 6.39228e-05 0.000500049 0.000838466 1.2461e-05 7.90848e-05 0.000223088 0.000200344 1.00124e-05 0.000167779 0.000404417 0.000415551 0.000428311 5.23735e-05 0.000363411 0.000270156 2.82791e-05 2.24418e-05 8.36196e-06 2.35658e-05 4.63308e-06 0.000453171 0.000390776 0.000520889 1.31737e-05 0.00051937 0.00139097 2.95638e-05 0.000510969 0.000407885 1.06095e-05 0.000222529 0.00020144 4.73265e-05 4.4586e-06 0.000115229 3.56292e-06 0.000191263 6.72978e-06 3.91849e-05 2.70842e-05 0.000486687 1.92083e-05 2.57056e-05 0.0004166 0.000387869 0.000923164 0.000502884 3.68028e-05 1.7857e-05 3.73116e-05 0.000285268 0.000381567 9.50611e-06 1.27832e-05 1.92315e-05 0.000290135 0.000403568 1.22953e-05 0.000390651 0.000571497 1.8089e-05 6.52115e-06 0.000849487 4.48492e-05 6.36771e-05 6.88576e-06 0.000349528 1.8535e-05 5.36592e-06 1.22665e-05 0.000113339 0.000199391 0.000541057 9.54068e-05 0.0121012 5.79517e-05 1.60711e-05 0.000124149 5.50623e-06 6.55474e-06 0.000507265 1.56207e-05 0.000298273 3.98795e-05 0.00025118 0.000206632 0.000201765 0.000317197 6.20932e-06 0.000186458 5.22862e-06 0.000424606 1.64334e-05 2.03233e-05 1.48705e-05 0.000461248 1.91708e-05 6.41208e-05 2.6124e-05 3.59932e-05 0.000404703 0.000419726 3.65534e-05 0.000438291 6.07246e-05 0.00041095 6.08534e-05 1.35518e-05 8.08136e-05 1.18019e-05 4.10369e-05 4.87445e-06 3.71185e-05 9.4156e-06 0.000138047 0.000439784 0.000129193 7.4329e-05 0.000312912 3.3194e-05 9.32224e-05 5.07778e-05 7.73113e-05 5.2919e-05 2.58449e-05 9.31728e-05 0.000558698 0.000161105 2.27879e-05 5.7279e-05 9.4731e-05 1.51792e-05 0.000613456 2.02583e-05 0.000405243 0.000208785 0.000321663 1.53894e-05 0.000841968 0.000358108 3.07195e-05 1.89228e-05 0.000111174 0.000408678 0.000387256 0.000175278 0.000156837 4.03943e-06 0.000453002 1.49206e-05 0.000204913 0.000122838 0.00044515 9.02954e-06 5.28576e-05 0.000274651 5.84086e-05 8.35944e-05 0.000910483 4.46294e-05 4.80275e-05 0.000543805 1.7305e-05 2.64981e-06 2.51493e-05 7.05102e-06 0.000138797 0.000107791 0.000968823 0.000287665 2.25615e-05 5.63636e-06 4.01859e-05 0.000113125 0.000350816 0.000218534 0.000150275 7.16452e-05 8.06411e-05 0.000869015 0.000206559 6.01523e-05 2.7667e-06 5.44917e-05 0.000130859 4.73333e-06 2.78318e-05 0.000413208 0.000444089 0.000624427 0.000530648 0.000115941 1.4649e-05 2.15101e-05 1.84845e-05 9.40908e-06 0.000227447 8.15574e-06 0.000508994 9.77803e-05 6.43752e-06 5.74888e-05 0.000376004 0.000131459 0.000209206 0.000151063 0.000107363 2.43203e-05 0.000678883 5.12604e-06 0.000420278 1.62066e-05 0.000151515 2.18203e-05 7.72361e-06 0.000289658 6.08083e-06 0.000129276 1.20577e-05 0.000447711 0.000402801 3.05162e-05 0.000242843 0.00038858 0.000232737 9.7216e-05 0.000468758 0.000399027 8.24273e-06 2.04215e-05 0.000388949 9.21403e-06 8.97401e-05 0.000150761 0.000501066 4.59118e-05 8.97942e-05 0.000555595 1.67524e-05 0.000228627 6.86656e-05 0.000551003 0.00010576 3.94279e-05 0.000861132 0.000183686 4.32204e-06 0.000249438 3.37397e-05 1.42913e-05 1.14903e-05 7.59488e-05 1.86463e-05 6.75393e-05 4.18732e-06 0.00132006 6.20414e-05 5.56337e-06 0.000131164 1.66645e-05 0.000165372 3.75802e-05 0.000147228 0.000211996 0.000351257 0.000388516 1.66826e-05 1.44085e-05 0.000303698 3.25832e-05 1.81821e-05 0.000403464 0.000450413 0.000208885 4.17242e-05 0.000328972 2.35196e-05 0.000795832 0.00011006 0.000560941 0.000791176 3.84556e-05 0.000211395 1.91757e-05 0.000439998 0.00012613 0.000289951 0.000136592 0.000410655 1.06705e-05 3.78684e-05 7.82172e-05 1.89505e-05 0.000402452 9.85833e-06 1.85201e-05 6.18887e-05 0.000484704 1.28852e-05 0.000351326 3.39049e-05 2.55112e-06 9.95627e-06 1.4286e-05 0.000165926 0.000283729 0.000388619 0.000106156 0.000203928 1.60577e-05 0.000158697 0.000600749 2.95687e-06 8.62329e-05 3.36785e-05 5.166e-05 1.3158e-05 0.000613746 0.000434329 0.000464596 2.6683e-05 0.000801301 2.35418e-05 0.000329554 1.79177e-05 0.000531514 1.42427e-05 9.94448e-06 0.000124221 0.000118119 7.92673e-05 0.00067304 2.35595e-06 4.29673e-05 0.000779454 7.73787e-05 0.000160042 2.31841e-05 0.000820709 7.37249e-06 0.000782029 0.000849525 2.4147e-05 2.48526e-05 3.49574e-06 0.000517261 0.000759722 3.58968e-05 0.000431667 6.78054e-06 6.0595e-06 0.000430449 1.27992e-05 0.000459594 7.88534e-05 2.62837e-06 1.69217e-05 1.72504e-05 0.00065636 3.56917e-05 3.40644e-05 3.52785e-06 0.000428893 0.000135198 1.21927e-05 8.0877e-05 1.64285e-05 0.000395246 6.31166e-05 1.11913e-05 0.00118672 6.54891e-05 0.000176089 0.000140383 7.83659e-05 0.000414451 5.39624e-05 2.6771e-05 6.69481e-05 7.27324e-06 8.37192e-06 0.000453729 5.69549e-05 0.000313678 5.72676e-05 5.18497e-06 2.82574e-05 0.000795754 0.000547285 4.98072e-06 3.34196e-05 5.00056e-06 5.88824e-05 0.000125876 0.000244924 7.29793e-05 0.000344088 0.00042137 0.000961671 7.2991e-05 0.000281087 0.000225434 0.000176809 6.64924e-06 0.000116323 0.000145708 0.000170287 0.000148052 9.78544e-06 0.000303251 3.5671e-05 0.000278114 0.000107489 3.39797e-05 0.000424482 6.90904e-06 6.82193e-05 1.31227e-05 0.000446594 3.16363e-05 2.51075e-05 0.000394918 3.09131e-06 4.86773e-05 6.10123e-06 0.000489997 0.000163949 1.95016e-05 2.61604e-05 2.55125e-05 9.39738e-05 0.000179011 0.000503476 4.17735e-06 2.62405e-05 1.94197e-05 4.5054e-05 1.08431e-05 0.000104175 0.000843712 6.29895e-06 1.62105e-05 0.000160056 2.20391e-05 4.52929e-05 1.49081e-05 9.52203e-06 4.08017e-05 0.000191925 5.15391e-05 9.54659e-06 1.15696e-05 1.18119e-05 7.43958e-06 6.35238e-06 4.97979e-05 9.97717e-05 0.000103696 3.3955e-06 5.6647e-06 8.35618e-05 2.55582e-05 1.15726e-05 1.24136e-05 3.27762e-05 1.77304e-05 3.19898e-05 0.000116426 0.000495947 2.72675e-05 4.61701e-05 0.000566901 0.000627026 3.7465e-05 0.000347298 1.28156e-05 3.13985e-05 1.049e-05 7.45685e-05 8.59298e-05 0.00032844 0.000125365 3.46443e-05 0.000441523 8.84896e-06 2.57885e-05 0.00104785 0.000157096 6.14799e-06 0.000556536 5.94573e-06 4.73395e-06 2.16398e-05 7.46376e-05 0.000308361 2.05753e-05 6.35338e-06 2.14758e-05 3.05505e-05 0.000432678 0.000173184 5.70169e-05 0.00022314 6.92887e-06 0.000266902 9.73801e-05 0.000787681 2.03932e-05 0.000287077 0.00039935 4.63459e-05 3.61453e-05 0.00013082 3.37112e-05 4.23246e-05 0.000114273 1.86819e-05 0.000388941 8.71513e-06 0.000178779 8.10153e-05 5.9177e-05 3.1729e-05 0.000268483 0.000109788 4.51908e-06 0.000223366 3.78318e-05 0.000185877 0.000201737 4.51956e-05 2.45e-05 1.83502e-05 0.000131205 7.42116e-05 2.61675e-05 6.90382e-05 1.45193e-05 0.000193909 5.45688e-05 0.000366989 0.000198867 2.26139e-05 6.87481e-05 0.000707961 0.000403418 0.000141121 0.00011953 0.000494996 2.25535e-05 8.97563e-05 8.75935e-05 7.22656e-05 0.000116474 0.000118969 0.000403427 3.16736e-05 0.000164583 2.35305e-05 0.000454952 0.000536287 0.000918392 0.000456015 0.000171465 7.87658e-06 1.76952e-05 3.94111e-05 1.918e-05 0.000284949 1.21696e-05 2.28999e-05 0.000367737 0.000554313 4.3707e-05 1.75528e-05 9.49294e-05 2.22145e-05 6.29112e-05 9.00674e-05 2.2597e-05 2.89454e-05 0.000349202 5.05396e-05 9.95405e-05 0.000151694 0.000223531 0.000176627 0.000351874 0.000150611 0.000132641 0.000873638 2.93225e-05 4.57769e-05 4.19913e-05 0.000701619 0.00011314 0.000395174 0.000221732 0.000168201 7.19088e-05 4.65503e-05 1.0166e-05 3.18818e-05 0.000196632 1.16512e-05 0.000203914 3.13076e-05 8.70378e-05 2.12324e-05 0.000100488 0.000617232 0.000149277 3.98852e-06 0.000239798 3.82058e-06 0.000127816 3.14181e-05 0.000114093 0.000501914 9.14927e-05 
0.00020251 8.1474e-05 0.000160807 4.42484e-05 6.92781e-05 4.16678e-05 8.98722e-05 3.11549e-05 4.59895e-05 4.03885e-05 2.55124e-05 0.000113425 1.05712e-05 4.56364e-05 8.07674e-05 0.000220659 0.000243465 0.00018534 0.000170413 9.31151e-06 0.000116876 3.98737e-06 0.000131153 6.19346e-05 0.000117098 0.000204085 9.9707e-05 0.000107165 3.242e-06 0.000167179 6.99577e-06 0.0001558 0.000145999 9.9846e-05 8.86918e-05 0.00011376 2.94667e-05 0.000245107 0.000119693 0.000170526 9.2239e-06 9.29172e-05 0.000168365 0.000201104 0.000232643 0.000137548 1.50813e-05 0.0005821 0.000225259 5.97054e-05 0.000188726 2.59289e-05 0.000180719 9.23637e-05 0.000131725 4.87098e-05 0.000176042 3.4356e-05 9.10008e-05 0.000816536 0.000243497 0.000177548 0.00021099 7.35045e-05 9.6841e-05 8.5279e-05 0.000179638 8.38455e-05 0.000137181 4.99326e-06 2.53058e-05 2.93226e-06 0.000104368 7.80807e-05 8.88179e-05 1.79264e-05 1.52323e-05 0.000163063 0.000212897 0.00024457 8.55408e-05 0.000670144 0.00013274 7.81145e-05 4.59178e-05 0.000135418 8.94202e-05 0.000244479 3.62699e-05 0.00018386 1.16203e-05 0.000242123 7.05055e-05 6.07075e-05 0.000131117 0.000167642 0.000211186 0.000131755 3.77538e-05 0.000115147 2.76637e-05 0.000216983 0.000119454 8.71701e-05 0.000151675 0.000117477 0.000258542 0.000301004 0.000315149 3.8084e-05 0.000448915 3.52452e-05 7.76829e-05 3.46334e-05 0.00016545 0.000122747 0.000285874 0.000122754 0.000109535 5.63493e-05 7.50932e-05 0.000184957 0.000108871 0.000148673 6.07593e-05 0.000104799 9.4534e-05 0.000111625 6.13772e-05 0.000335132 0.000121319 0.000225572 7.52806e-05 0.000147547 8.33094e-05 0.000195484 0.000170459 5.18561e-05 0.00016021 0.000232553 0.000170668 0.00111523 0.000233353 0.000169915 9.79766e-05 0.000107391 7.29623e-05 9.16508e-05 2.81218e-05 3.57215e-05 6.67796e-05 0.000101546 0.000111336 8.07626e-05 5.31146e-05 0.000125198 6.47761e-05 4.75591e-05 0.000187663 9.94161e-05 0.000197139 6.66859e-05 0.000149549 9.40748e-05 0.000216328 0.000131176 4.36474e-05 0.000184412 0.000152645 0.000137706 0.000607751 6.27539e-05 6.21364e-05 9.15966e-05 3.3819e-05 0.000212931 9.35129e-05 0.000193981 0.000498925 5.76703e-05 8.82313e-05 3.87292e-05 0.000127012 0.00013445 0.000171405 6.9746e-05 5.08036e-05 4.54307e-05 6.90356e-05 0.000148289 2.76813e-05 9.83805e-05 0.000130977 0.000101602 0.000149195 3.16499e-06 5.75866e-05 0.000128903 0.000246951 9.12582e-06 8.69135e-05 0.000105899 6.889e-05 8.34533e-05 6.56474e-05 8.4841e-06 7.14183e-05 5.7097e-05 9.40327e-06 8.30018e-05 0.0003217 0.000235529 0.000444503 1.45147e-05 4.06472e-05 0.0469662 0.000160962 0.000270668 2.17145e-05 0.000118702 3.9938e-05 7.8969e-05 8.72057e-05 1.37418e-05 8.93041e-05 0.00023788 1.08757e-05 0.000198427 1.83888e-05 6.69653e-05 2.46085e-05 8.74186e-05 0.00012643 6.9983e-05 0.000122045 0.000210955 8.1127e-05 0.000135784 0.000263672 0.000224533 5.14049e-05 0.000181278 0.000357831 3.60334e-05 7.35852e-05 8.53879e-05 0.000173289 0.000166247 0.000246266 0.000158869 0.000118749 8.70046e-05 0.000123805 0.0001414 3.58564e-05 4.84527e-05 0.000192076 8.79055e-05 0.0001558 0.000159851 0.000106132 7.82714e-05 0.000147142 1.11375e-05 0.00785287 4.89709e-05 0.000103907 0.000135992 8.37333e-05 8.26075e-05 3.74704e-05 2.49376e-05 0.000179352 5.55923e-05 0.000642537 6.66792e-05 0.000136103 5.69718e-05 0.000153479 0.000151744 0.00034767 9.42995e-05 0.000909886 0.000168776 0.000141454 9.64168e-05 0.000157979 0.000141825 5.82884e-05 4.41778e-06 6.0041e-05 7.28533e-05 0.000112197 0.000220501 9.00968e-05 4.62288e-05 0.000146831 8.61553e-05 8.19002e-05 6.2772e-06 0.223835 2.33585e-05 0.00019016 0.000128314 0.000272129 0.000189859 0.000519844 1.1538e-05 0.000187565 3.61019e-05 0.000201073 0.000127855 8.85366e-05 0.000106748 7.96797e-05 6.28779e-05 0.00023562 7.0212e-05 0.000161893 0.00017374 0.000125717 0.000101688 0.000277427 0.000126988 0.000107032 8.81446e-06 7.8207e-05 8.33198e-05 3.01384e-05 0.000107884 1.29965e-05 0.000134421 4.21972e-05 3.55739e-05 0.000147278 6.92583e-05 0.000224352 9.40238e-05 0.000208806 3.89296e-05 0.000131934 3.79276e-05 0.000143336 1.66978e-05 0.000112526 0.000118527 2.77953e-05 7.53461e-05 0.000133575 5.48703e-05 0.000170054 0.000103929 9.33074e-05 0.000161482 9.44338e-05 0.00335086 8.76588e-05 0.000123344 0.000110055 6.23582e-06 3.52979e-05 0.00010115 7.16021e-05 0.00013443 0.000131652 2.57084e-05 3.28716e-05 0.000103184 0.000106799 0.000198315 3.69818e-05 0.000104789 1.38514e-05 0.000281964 2.0055e-05 0.000115863 1.64678e-05 0.0001875 5.7496e-05 0.000155089 5.59373e-06 3.9859e-06 7.64448e-05 3.64011e-06 9.14769e-05 1.74874e-05 0.000122683 6.87417e-05 0.000219271 4.78566e-05 6.28495e-05 0.00012102 0.000106513 5.54793e-06 4.86035e-05 3.33795e-05 0.000243779 0.000180733 7.03679e-05 0.00010526 0.000146146 4.213e-05 9.13715e-05 8.36778e-05 0.000402553 0.000172241 0.000255464 0.000154226 8.47648e-05 0.000128274 8.61003e-05 3.89937e-06 6.10853e-05 0.000288103 0.000119163 4.75632e-06 4.36385e-05 2.36792e-05 0.000101689 0.000280304 0.000166308 0.000126534 0.000172254 3.24784e-05 1.91272e-05 0.000139205 0.00026837 0.000661619 5.60136e-05 8.09823e-05 1.87561e-05 7.40222e-05 9.47717e-05 0.000158928 0.000244251 0.000287651 0.000146751 0.00015516 0.000132099 0.000301822 0.00021306 2.59497e-05 0.000250206 4.88987e-05 0.000128501 1.57644e-05 7.61004e-05 6.45387e-05 0.000216325 0.000100468 0.000166596 0.000179238 0.000133682 0.000107567 0.000140423 5.4664e-05 0.000164488 0.0001457 8.34479e-05 4.87247e-05 0.000170609 0.000186479 4.61727e-05 0.000139158 0.000142324 7.78345e-05 3.17602e-05 0.000482529 0.000376984 0.000112117 0.000122474 6.86365e-05 3.15242e-05 0.000127392 0.000104028 7.63653e-05 9.21628e-05 4.28228e-06 0.00073828 0.000127068 0.000170139 4.91403e-05 1.06647e-05 0.000166754 0.000124113 0.000343958 7.09924e-05 0.000233984 3.1552e-05 6.07451e-05 0.000168377 8.90553e-05 7.77873e-05 0.000190657 9.47629e-05 3.1125e-05 0.000107273 0.000113894 0.000279807 0.000149719 4.90077e-05 0.000127429 8.40745e-05 7.32347e-05 0.00024933 9.69369e-05 5.10427e-05 0.000156186 0.000105635 8.9296e-05 0.000471235 8.44619e-05 0.000125466 5.26418e-05 8.60827e-05 0.000257069 0.000215968 8.61375e-05 2.0375e-05 0.000173331 0.000162461 0.000211101 0.000225444 5.47885e-06 0.0002777 0.00017977 4.73777e-05 3.58871e-05 0.000197287 0.000137995 0.000165864 0.000148294 3.47541e-05 0.000156234 0.00031512 0.00153223 7.39387e-05 0.000103573 8.52552e-05 0.000194521 0.000177555 6.13819e-05 0.000306246 3.83606e-06 0.000141783 0.000164597 0.000185254 4.7521e-05 6.1937e-05 0.000187718 0.000111824 0.000208818 1.62811e-05 0.000185016 0.000125247 8.68576e-05 0.000181396 7.94415e-05 0.000389508 4.93944e-05 0.000108068 0.000134865 7.85407e-05 6.77791e-06 8.37272e-05 0.000102023 0.000194981 0.000129706 0.000303527 6.4854e-05 4.1544e-06 6.24249e-05 9.23342e-05 1.2952e-05 2.93632e-05 2.34114e-05 3.20223e-05 0.000178805 9.15897e-05 9.01228e-05 3.76944e-05 6.92988e-05 9.37531e-05 0.0591086 0.000158267 0.000502206 0.00019463 4.50975e-05 3.10904e-05 7.72777e-05 0.000278121 0.000134255 3.24475e-05 0.000107243 0.000221839 0.000382109 8.60826e-05 3.30988e-05 0.000211417 0.000143551 4.60091e-05 0.000123341 0.000207405 0.000122455 0.000344042 2.69887e-05 3.69113e-05 7.8525e-05 5.5436e-05 0.000118085 0.00076129 0.00021127 0.000116744 2.41712e-05 0.000137668 0.000108921 9.16086e-05 0.136309 0.000120159 7.34724e-06 0.000118954 0.000104812 0.00011309 8.73702e-05 4.52657e-05 0.000102183 4.79998e-06 0.000148463 0.000144519 0.000118949 0.000171314 0.000145561 3.54015e-05 0.000106176 5.02625e-05 0.000137853 0.000172972 9.23984e-05 9.75684e-05 0.000202058 0.000248007 5.92473e-05 0.000160625 0.000137704 0.000272389 4.58923e-05 8.76465e-05 2.09103e-05 6.37949e-05 6.27087e-05 9.68487e-05 8.08181e-05 9.06719e-05 0.000200367 0.000109487 3.44089e-05 8.48941e-05 0.000349422 0.000101141 0.000147901 0.000145611 9.68774e-05 0.000817172 4.87298e-05 0.000304932 0.000210899 0.000108249 0.000114992 5.97159e-05 0.00011067 5.32007e-05 0.000339324 8.57511e-05 0.00010009 4.89705e-05 0.00010625 0.000222719 0.000243627 0.000176672 0.000116889 5.7416e-05 3.56287e-05 7.40786e-05 0.00010828 7.33596e-05 6.08116e-05 1.12614e-05 0.00016675 0.000162042 0.000116781 0.000146873 7.21111e-05 0.000110051 3.61608e-05 0.000187836 0.000180502 3.8518e-05 6.13852e-06 1.01487e-05 9.33145e-05 0.000120978 0.000183018 4.70868e-05 7.13105e-05 6.28713e-06 9.56538e-05 0.000101929 6.12391e-05 5.87593e-05 4.01677e-05 7.26689e-05 2.97737e-05 7.12268e-06 6.67407e-05 6.00202e-05 8.79732e-05 6.11527e-05 9.47323e-05 0.000120851 0.000370943 4.21488e-05 0.000136454 0.000117792 3.02837e-05 5.72231e-05 0.000110731 0.000174001 8.48072e-05 7.52705e-05 0.000111734 5.58792e-06 0.000143942 5.24208e-05 4.70086e-05 4.66892e-05 8.26689e-06 0.000187653 0.000183247 4.44544e-05 2.4883e-05 0.000257277 5.92138e-05 1.10363e-05 0.000164077 5.20946e-05 0.000191556 6.06835e-05 9.30728e-05 4.27952e-05 0.000142048 9.52771e-05 4.13449e-05 0.000151811 5.37448e-05 0.000237621 0.000107847 0.000174451 0.000127063 0.000115942 6.05409e-05 0.00128955 4.8796e-05 0.000235977 0.000154795 9.12685e-05 3.42007e-05 0.000176048 8.51969e-05 0.000253454 7.74616e-06 0.000452898 0.000110182 0.000103907 0.000271448 0.000171017 0.000109892 0.0156157 0.000600711 8.67028e-05 0.000195565 0.000129153 0.0002802 0.000402563 0.00010855 0.136528 0.0598036 0.000244961 7.5297e-05 7.93954e-05 9.05284e-05 3.55629e-05 4.03252e-05 0.000190725 0.000322399 0.000107725 4.54592e-05 9.33369e-05 0.000104065 4.77633e-05 4.39703e-05 0.00011678 0.000109061 0.000160963 0.000158705 5.12531e-05 0.000141649 5.44593e-05 0.000125209 0.000115703 0.000154651 5.63585e-05 0.00495303 8.77495e-05 8.62595e-05 9.66903e-05 6.47244e-05 9.79899e-05 0.000173416 0.000130099 0.00012321 7.62216e-06 7.08131e-05 0.00019796 0.000126883 3.02825e-05 3.98993e-05 4.33762e-05 7.0945e-05 6.78324e-05 0.000138998 0.000393165 0.000103429 2.33933e-05 4.82177e-05 9.79569e-05 0.00011042 2.73202e-05 9.83778e-06 3.85568e-05 2.3789e-06 0.000187872 0.000248959 3.85362e-05 5.97956e-05 3.1709e-05 4.30792e-05 0.000102247 0.000554539 7.05146e-05 3.73246e-05 5.93385e-05 4.42337e-05 0.000257193 7.77373e-05 0.000205414 9.18578e-05 5.92882e-05 5.39701e-05 7.0829e-05 0.000134102 0.000109437 0.000272122 0.000117827 0.000189261 8.12626e-05 4.02955e-05 0.000261137 3.38763e-05 0.000124789 0.000133243 0.000171006 7.55054e-06 0.000116669 7.32478e-05 5.85666e-05 7.65293e-05 5.49983e-05 0.000123087 1.95363e-05 2.68777e-05 4.54207e-05 4.83413e-05 0.000150971 0.000156259 0.00010278 0.000135424 0.000195908 8.20058e-05 4.98149e-05 6.63053e-05 6.21596e-05 7.09844e-05 0.00289595 9.22754e-05 8.3053e-05 0.000266152 0.000106597 1.5384e-05 0.000162497 5.94668e-06 0.000141907 0.000105674 0.000153665 0.000196144 6.64642e-05 0.000101743 7.9217e-05 0.00014612 0.000139805 6.63581e-05 5.8827e-05 0.000250802 0.000162618 6.86208e-05 8.64223e-05 0.000590117 8.2906e-05 7.00887e-05 7.42867e-05 4.14842e-05 0.000198201 0.000173825 2.76987e-05 0.00013229 0.000132741 5.67168e-05 9.11187e-05 0.000184212 0.000154592 0.000248776 4.62339e-05 3.58442e-05 0.00206699 0.000169835 0.000419446 0.000294323 0.000139143 3.8332e-05 0.000294239 5.67805e-05 6.41539e-05 2.10919e-05 9.0482e-05 1.91104e-05 0.000102235 0.000229629 8.58726e-05 0.000221844 9.52428e-05 0.000124626 0.000123482 0.159151 0.0154476 0.000203105 9.97421e-05 0.000115658 0.000136645 0.000176312 0.000109205 3.60545e-05 0.000107176 9.83276e-05 3.79721e-05 5.13885e-05 0.000150524 9.36478e-05 0.000146874 0.000235449 0.000640688 0.000162411 0.000309403 0.000161096 4.52333e-05 8.78973e-05 0.000113921 1.16682e-05 0.000226247 0.000172984 0.000147611 0.000142104 0.000142232 5.76201e-05 0.000327287 5.15847e-05 0.00013767 4.30328e-05 3.69688e-05 1.30916e-05 0.000140959 5.62014e-05 5.21953e-05 0.000230383 8.62171e-05 0.000110116 2.72086e-05 6.95838e-05 4.39473e-05 8.47885e-05 5.37063e-05 6.44316e-05 
0.000451495 5.21288e-06 0.000520416 4.8724e-05 4.49242e-06 6.89019e-06 4.16993e-06 7.18535e-06 2.58842e-05 3.92196e-05 0.000254167 8.56879e-05 7.304e-05 3.90366e-06 4.43081e-05 0.000514052 0.000443993 7.51674e-05 0.00049499 2.40293e-06 8.78149e-05 1.81067e-05 7.25732e-05 0.000373637 7.35164e-06 0.00108054 7.46343e-05 0.000374616 1.9074e-05 1.02784e-05 1.63253e-05 3.12431e-05 1.31892e-05 6.95007e-06 1.06934e-05 8.32811e-05 0.000392728 9.72863e-05 7.42339e-05 0.000115933 7.18044e-06 7.48864e-05 0.000278015 0.000379666 0.000379248 2.2711e-06 3.9061e-06 0.000163192 8.31194e-05 8.46114e-05 0.000612604 0.000214833 4.34375e-05 1.24675e-05 9.23244e-05 5.45064e-06 2.10979e-05 4.80883e-05 8.60781e-05 2.83783e-05 0.000122237 0.000584105 0.0002497 1.2609e-05 6.57855e-05 0.000328205 7.1719e-05 5.39206e-06 4.33484e-06 0.000131933 9.31311e-05 4.3615e-06 7.1708e-05 1.0687e-05 0.000870866 4.09271e-05 1.50861e-05 1.66167e-05 2.75406e-05 6.11368e-05 0.000604373 0.000150655 6.87226e-06 0.000106165 4.09192e-06 0.000723164 2.43163e-05 0.000120735 0.000308781 4.13889e-05 8.05015e-06 0.00100413 0.000402228 9.90624e-05 1.50671e-05 7.65507e-05 0.000744854 1.59192e-05 3.25317e-05 0.000136603 1.18658e-05 0.000509682 8.62435e-06 1.50282e-05 7.25584e-05 9.51613e-06 9.21847e-05 0.000220137 0.000260961 0.000207209 1.38973e-05 4.35834e-05 0.000124558 1.5211e-05 4.44842e-06 6.99266e-05 0.000123206 0.000612395 0.000514941 6.82952e-06 5.45832e-06 0.000502065 0.000104139 8.11081e-06 0.000187981 0.000125706 0.000366194 3.10902e-06 8.10754e-05 5.35988e-06 5.47044e-06 0.000747529 2.23045e-05 0.000303442 8.1164e-06 0.000122985 0.000125639 7.67113e-05 3.61155e-06 0.000375033 0.000327101 8.91525e-06 1.11912e-05 3.26423e-05 7.11529e-06 0.000116704 4.85911e-05 1.59927e-05 4.50982e-05 9.25082e-06 0.000230431 0.000482918 0.000574901 0.000413176 6.63783e-06 0.000619816 6.16513e-06 4.88327e-06 0.000112602 0.00043784 6.90216e-05 0.000177606 7.95518e-05 1.9701e-05 0.000224255 5.98529e-05 5.70339e-05 6.81923e-05 0.00199072 0.000627773 0.000486262 0.000146191 7.32512e-05 0.00010332 4.36359e-05 4.35405e-05 6.1408e-06 0.000368304 0.00011754 3.4712e-05 8.84987e-05 0.000104928 0.000101208 0.000377289 0.000505481 1.4734e-05 0.000213584 9.37271e-05 6.59762e-06 1.29876e-05 0.000200178 3.66292e-05 0.000448507 0.000537008 0.000109078 2.13913e-05 0.00037762 7.99249e-05 0.000361701 0.000123027 0.0005485 8.30259e-05 0.000149698 1.68688e-05 0.000117016 4.01136e-06 0.000321637 0.000240866 7.11671e-06 0.000149836 6.27301e-05 0.000185162 0.000139005 5.8028e-06 0.00187716 0.733488 0.000713105 6.14451e-05 6.25736e-06 0.000436058 1.54289e-05 0.000435876 0.000244094 2.93273e-06 0.000437504 0.00050079 0.000102935 3.16314e-06 0.00050131 8.61416e-06 0.00034835 0.000509498 0.000321631 4.12422e-06 9.71313e-05 3.01322e-05 5.19076e-05 2.14815e-05 0.00011171 0.000289766 9.85541e-05 6.76265e-06 9.86433e-05 5.3704e-05 9.9009e-06 0.000207259 0.000181605 0.000439821 4.61669e-05 1.33983e-05 0.000496848 0.000492327 0.000133563 4.20589e-05 1.19189e-05 1.72701e-05 0.000196766 3.16089e-05 0.000689014 5.59398e-05 9.06059e-05 5.31542e-05 6.92757e-05 2.3107e-05 0.0758905 0.000174674 0.000144866 8.71683e-06 0.00020001 0.000313742 0.00040723 0.000152305 9.73877e-05 4.38314e-05 8.66802e-06 4.16551e-05 0.000141736 0.000645323 0.000814427 1.17656e-05 0.000459769 0.000266419 0.000133825 8.16806e-05 4.88591e-06 0.000102358 1.11497e-05 1.01591e-05 0.000481585 4.2421e-06 0.000560559 7.19189e-05 2.86083e-05 0.00057651 4.74457e-06 0.000375315 0.000172981 1.14814e-05 5.82495e-05 4.56203e-05 0.000333673 3.48536e-05 0.000191929 6.693e-05 9.06911e-06 0.00015116 4.2264e-05 4.78729e-06 5.72578e-06 7.22114e-05 4.43108e-05 0.000372896 3.32246e-05 7.34612e-05 0.000381196 0.000370264 6.56395e-05 8.37127e-06 9.54414e-05 0.000376217 0.000539514 0.000126758 0.000783136 0.000438688 6.51902e-05 4.09378e-05 6.15566e-06 7.59751e-05 7.40839e-06 6.34597e-06 7.16878e-06 0.000385056 6.94914e-06 0.000371557 0.000291695 0.000370088 0.00026895 0.000778062 0.000593024 7.15895e-06 0.000817067 1.81607e-05 0.000905592 4.18286e-06 0.000101553 0.000117554 6.11737e-06 3.68418e-06 6.46096e-05 9.85918e-06 9.52015e-05 5.42742e-05 4.67324e-05 6.92033e-05 8.58368e-06 0.0001541 5.89987e-06 2.98821e-06 0.000154417 1.94761e-05 2.97744e-05 0.000486353 0.000452345 9.15879e-06 0.000384057 2.23741e-05 0.000379834 0.000192309 5.85842e-05 6.19871e-06 4.23556e-05 0.000318688 0.000108812 2.67188e-05 0.000149442 2.09526e-06 0.000244583 0.000371519 5.54072e-05 7.76008e-06 0.000150961 4.93887e-06 5.90603e-06 5.10377e-06 0.000102918 5.07627e-05 4.08387e-06 7.28896e-05 1.32788e-05 1.78737e-05 9.82332e-05 0.000424239 9.22128e-05 5.59945e-06 0.000384329 0.000376971 0.000698552 0.000104457 3.33492e-05 0.00026768 0.000184757 1.27263e-05 4.74973e-06 2.98448e-05 0.00061813 0.000882362 0.00065421 0.000565277 1.21553e-05 3.12986e-05 4.46862e-05 3.98691e-06 4.51912e-05 3.35771e-06 8.2989e-06 4.91291e-06 0.000379933 0.000274799 0.000407514 0.000417399 7.32685e-06 6.75389e-05 0.000410684 0.000182737 3.56047e-05 0.000192664 0.000250433 0.000271893 5.22623e-05 0.000214899 1.03445e-05 0.000334942 8.92495e-05 3.28839e-05 0.000185765 0.000207497 0.000188795 2.30688e-05 0.000264526 0.000431955 0.000445086 3.914e-06 0.000190142 4.68254e-06 8.27437e-06 4.60034e-06 9.76257e-06 8.2555e-06 1.79758e-05 2.58243e-05 0.000359971 0.000123166 4.1965e-05 0.000103086 8.63191e-06 6.45158e-05 8.04826e-05 0.000370456 4.24053e-05 2.65464e-05 0.000372592 0.000128481 3.69696e-06 0.000891832 0.000446606 0.000445557 0.000432492 0.00060155 9.71218e-05 0.000215853 0.000162975 0.00021439 1.70215e-05 0.00014903 1.27756e-05 7.05457e-05 0.000481789 4.41243e-05 0.000122063 1.3591e-05 0.000527843 7.34567e-05 0.000228688 0.000199951 0.000180819 8.41238e-05 0.000100001 0.000140805 9.81982e-05 0.000208833 6.17353e-05 4.47846e-05 4.7091e-05 4.32603e-06 0.000106081 0.000236794 0.000254425 5.43332e-05 0.000282911 0.00044977 0.000116443 9.73483e-06 0.000750044 6.55642e-06 2.80313e-05 9.39288e-06 1.98779e-05 6.11767e-05 0.000278663 4.66949e-06 0.000158898 3.79931e-06 0.00113382 0.000388242 0.000292045 0.000208678 0.00112817 7.50415e-06 6.44002e-06 0.000239392 1.7527e-05 7.9641e-05 1.13353e-05 4.36714e-06 5.92707e-06 5.21261e-05 0.000122008 6.23914e-06 0.000850926 0.000339689 0.00268138 9.28589e-05 0.000103208 4.34563e-06 6.73442e-05 5.64875e-06 4.21384e-05 6.8809e-06 0.000447628 0.000261736 0.000158137 4.83972e-05 0.000111626 3.26948e-06 0.000371734 4.00333e-05 1.04862e-05 0.000160678 0.000515019 0.000681428 5.8587e-06 3.98442e-06 0.000143509 0.000278757 0.000181858 0.000275906 6.48999e-06 0.000166636 0.000192863 7.0727e-05 6.29217e-05 0.000668559 7.87812e-05 5.86591e-06 0.000138226 2.39454e-05 0.000499721 2.80851e-05 4.14894e-05 0.00050432 2.51874e-06 0.000419554 0.000147672 0.000183812 0.000371234 7.27773e-06 2.90742e-05 1.92251e-05 0.000362191 3.84748e-05 5.01406e-05 0.000395855 0.00011176 0.000135151 5.13739e-05 0.000520091 0.000565752 0.000338025 0.000381197 2.58218e-05 0.000386645 0.000102382 3.71231e-06 2.4533e-05 0.000102651 6.36511e-05 3.1284e-05 2.79405e-05 5.68381e-06 0.00018422 1.14066e-05 8.32487e-05 0.000110078 6.6524e-06 0.000581732 9.44953e-05 3.29391e-05 2.5104e-06 4.7919e-06 4.22736e-06 5.30298e-06 6.27021e-06 9.2339e-06 9.14962e-05 6.06381e-05 0.000604145 1.03425e-05 0.000233608 0.000100164 5.32469e-06 0.000110467 0.000363176 0.00010387 0.000799749 5.22154e-06 0.000431698 3.58891e-06 9.38689e-06 0.000566621 0.000346445 0.000149796 3.20076e-05 0.000495622 0.000190416 0.000122662 0.00026904 1.95546e-05 3.80924e-06 7.24903e-05 0.000480023 0.000328376 2.86236e-05 6.36686e-06 0.000128526 0.000218948 3.66783e-06 0.000159775 2.07523e-05 0.000272101 0.000335765 8.23488e-06 0.000294468 5.39349e-06 0.000121875 0.00110472 4.39571e-06 0.000369801 0.00102405 7.82273e-05 5.47122e-05 0.000279506 2.94028e-06 4.32925e-05 5.94389e-06 0.00050112 7.57516e-06 0.000191389 0.000138645 0.000490666 2.48996e-05 0.000763398 8.5362e-05 0.000389511 0.000477351 7.44536e-06 0.000407542 1.5152e-05 0.00037001 0.000135675 0.000274294 0.000218213 2.17629e-05 4.65616e-06 4.65217e-05 0.000107975 6.93581e-06 1.94838e-06 0.000114955 1.03875e-05 7.79185e-05 0.000189702 8.61918e-05 7.93124e-05 0.000410243 0.000241365 0.00026732 3.94665e-06 1.26977e-05 6.38339e-06 6.27556e-06 0.000193935 0.000621328 0.000439289 0.000181705 0.000213011 0.000482125 5.16092e-06 6.03455e-06 7.6842e-06 0.000134272 0.00010337 0.000140394 4.14537e-05 0.000519993 3.68745e-06 0.000199079 4.25125e-06 0.000377899 3.77183e-06 4.23948e-05 0.000104046 0.000618495 0.000421008 0.000138654 6.61463e-06 0.000370117 0.000214827 0.000449325 0.00015215 1.95274e-05 4.23583e-06 0.000148901 2.973e-05 0.000242221 0.000379811 0.000265347 5.96231e-06 6.69903e-06 7.47181e-05 0.00019509 0.000239664 9.30075e-06 0.000179986 1.83475e-05 2.52852e-05 7.84708e-06 3.51066e-05 7.20063e-05 7.54395e-06 0.00016388 5.53034e-06 4.29062e-05 9.14043e-05 0.000405656 3.78134e-06 0.000396992 0.000182698 6.40027e-06 1.1541e-05 0.000254327 0.000149641 6.21612e-06 8.9423e-05 1.70871e-05 2.99383e-05 3.59147e-05 9.59075e-06 0.000929306 0.000519652 6.71937e-06 0.000169059 6.50898e-05 0.000123442 0.000110943 0.000184872 4.51171e-06 0.000570479 9.52001e-05 0.000543886 3.13462e-05 9.44537e-06 0.0025044 0.000822834 4.66675e-06 8.62095e-06 0.000463438 5.41498e-05 0.000136764 9.72e-06 0.000120046 0.00041679 4.43673e-06 8.44158e-05 0.000458183 0.000424971 6.25718e-05 9.2614e-05 3.60713e-05 1.707e-05 8.13376e-05 0.000930863 7.33504e-06 6.75608e-06 0.000217306 6.05139e-05 0.000125304 0.000383108 0.000151071 4.01772e-05 0.000112732 6.79131e-05 0.000800442 2.26752e-05 3.35279e-05 0.000443844 9.69205e-06 0.00127541 5.25205e-06 0.000243925 0.000511884 1.20216e-05 0.000370451 0.000518167 0.000361711 0.000372543 0.000253516 3.41308e-05 0.000372074 0.000376379 0.00136378 0.000142109 4.61844e-06 5.33235e-06 0.000134897 4.15223e-06 0.000489411 0.000126543 4.5759e-06 0.000123756 1.09302e-05 0.00017576 0.000450875 7.03911e-06 5.58263e-06 6.22054e-06 0.000366376 0.000253785 0.000648913 0.000406445 3.04198e-05 0.000237666 6.26333e-05 0.00217172 4.87756e-06 0.000353582 4.12138e-06 0.00043078 4.28918e-05 5.80787e-05 5.56014e-06 1.07349e-05 2.12214e-05 0.000385698 6.17256e-06 0.000242733 7.07409e-05 0.000332833 6.92302e-06 0.000279775 0.000442906 2.80226e-05 4.18513e-05 0.000508245 0.000123857 4.08711e-05 0.000161518 3.36383e-05 7.25605e-05 4.85615e-06 0.000393406 0.000367849 4.6981e-06 4.69781e-05 0.000127079 0.000364798 0.000113346 5.55626e-05 0.000418046 9.05938e-06 0.000209497 6.64426e-05 4.59205e-05 0.00077509 0.000731542 8.0755e-06 0.000263932 0.000809744 4.63735e-06 1.06641e-05 3.75788e-06 0.000438186 0.000217993 0.000402135 0.000462682 0.000205341 4.14081e-06 0.000124246 4.56335e-05 8.57678e-05 0.000199106 5.93537e-06 0.000581563 1.34909e-05 1.37922e-05 9.01756e-06 0.000375931 4.46598e-06 5.18659e-06 0.000125752 8.63459e-06 0.000177301 6.61043e-06 0.000150147 7.45875e-05 0.00035789 0.0001333 0.00014836 0.000196906 4.21812e-05 0.000837419 3.76363e-06 8.25894e-05 0.00037285 0.000403827 8.88841e-05 5.64451e-05 0.000105071 1.3687e-05 0.000461864 0.000430646 0.000299837 6.55442e-06 0.000143452 3.11076e-05 0.000341953 0.00013066 8.62493e-05 8.44112e-05 6.20756e-05 0.000664884 0.000269563 0.000215265 0.000370249 0.000221519 0.000449019 7.96759e-06 8.09982e-05 5.05453e-05 3.80446e-06 3.96156e-06 5.0253e-06 1.60118e-05 3.36625e-06 8.49245e-06 5.13224e-05 0.00012159 0.000289888 0.000991732 0.000448431 8.23254e-06 4.28437e-05 0.000150782 8.62728e-05 0.00011805 0.000847479 1.99893e-05 0.00139299 0.000416607 0.000221087 0.000111206 3.45691e-06 9.73103e-05 0.00059925 0.000129364 4.62022e-05 0.000346758 0.00012707 5.85196e-05 0.000366466 5.98341e-05 1.23624e-05 0.000459503 0.000104938 0.000111165 1.91137e-05 7.57122e-05 3.86489e-05 0.000775426 1.13425e-05 0.000499184 
0.000126117 4.07833e-05 0.00100263 5.56746e-05 0.000107489 0.000110946 5.42337e-05 1.81696e-05 3.00594e-05 3.85088e-06 7.8202e-05 0.000217402 9.60275e-05 3.82005e-06 1.51996e-05 0.000492619 0.000597673 0.000117731 0.000485336 2.55739e-06 9.39475e-05 1.77752e-05 5.50507e-05 0.000548349 2.59118e-05 0.000723591 1.42194e-05 0.00039568 2.91193e-05 0.00033758 6.35496e-05 9.80483e-05 3.67354e-05 0.00021062 4.93029e-05 4.78522e-05 0.000488836 2.12687e-05 9.06582e-06 5.66427e-06 2.20867e-05 0.000237436 0.000407614 0.000298072 0.000753976 9.95156e-05 3.57906e-05 2.11476e-05 7.63807e-05 6.9299e-05 0.000520799 8.87279e-05 3.07689e-05 3.91437e-05 9.06005e-05 5.54001e-05 0.000104057 0.000133841 2.0061e-05 6.06088e-05 0.000298935 0.000634588 1.14921e-05 6.42451e-06 0.000137963 0.000225443 2.31966e-05 8.66779e-06 6.07927e-05 2.5657e-05 1.86454e-05 3.29807e-06 0.000101639 0.000107873 0.000805895 1.72501e-05 6.61037e-05 0.000106549 0.000213095 0.00021553 0.000544105 3.9877e-05 6.037e-06 0.000104283 1.0939e-05 0.00050163 5.85765e-06 4.10105e-05 0.000296476 2.16889e-05 6.95009e-05 0.000989407 0.000372769 5.54539e-05 4.11045e-06 1.23208e-05 0.00066991 0.000314782 2.5815e-05 0.000323832 1.72757e-05 0.000361961 1.79136e-05 0.000292656 1.3599e-05 1.18501e-05 7.96202e-05 0.00024875 0.000116975 1.44608e-05 1.13644e-05 3.84613e-05 0.000114908 0.000166324 3.67781e-05 0.000125815 0.000630748 0.000448226 0.000385635 1.32373e-05 0.000210018 0.000434446 0.000107361 1.87961e-05 1.73375e-05 5.17208e-06 0.000374927 5.71128e-05 0.000264971 4.00443e-05 0.000209137 0.000893603 3.44046e-05 0.000572188 0.000171157 1.17311e-05 0.00020234 0.000130446 9.27012e-05 6.65641e-05 6.17471e-05 4.02497e-05 0.000129296 2.30855e-05 1.32305e-05 1.41245e-05 5.18293e-05 0.000225618 0.000142824 5.51378e-05 7.01121e-05 0.000454945 0.000445388 0.000380198 5.9617e-05 0.000606755 9.68534e-06 9.37188e-05 4.11141e-05 0.000441464 0.000102366 8.8818e-05 1.94021e-05 1.07902e-05 0.000220324 2.10156e-05 2.3791e-05 0.000141653 0.00088401 0.000531515 0.000427282 0.000443306 0.000461635 0.000257043 2.18953e-05 5.37637e-05 3.63855e-05 0.000765379 2.67731e-05 9.76852e-05 0.00045687 6.67119e-05 0.000176263 0.000500182 0.000543904 9.17602e-05 0.000152338 3.10402e-05 5.65787e-06 0.000214426 6.05791e-05 9.63474e-06 0.000224012 0.000535959 9.60935e-05 7.83591e-05 0.000394756 2.56272e-05 0.00033316 0.000121529 0.000459481 0.000123573 6.27624e-05 1.41107e-05 0.000101701 3.89319e-05 7.00703e-05 0.000370873 6.6351e-06 4.05191e-05 8.10541e-05 7.48301e-05 0.000214714 2.65259e-05 0.000504866 0.729122 0.00069562 6.65127e-06 7.93977e-06 0.000482207 0.00014993 0.000411321 0.000446332 6.72361e-06 0.000615012 0.000381544 9.09748e-05 8.6091e-06 2.29037e-05 0.000207667 0.000794454 0.000647524 0.000205767 1.36166e-05 2.29292e-05 2.73022e-05 7.54263e-05 3.95099e-05 0.000143257 1.88938e-05 2.42129e-05 3.42018e-05 0.0003612 0.000287678 9.75896e-06 0.000133033 0.000216972 0.000429183 0.000173606 0.000134272 0.000588581 0.000435316 0.000142834 1.79867e-05 0.000142147 1.50768e-05 7.76635e-05 0.00018468 0.000649005 0.00010191 0.000254576 2.91828e-05 0.000170871 0.000129364 0.0199476 0.000500722 0.000160065 8.68656e-05 0.000171891 0.000343689 0.000389264 0.000162597 0.000168957 2.44756e-05 4.34101e-05 6.12597e-05 0.000254423 0.000692478 0.000248125 8.95957e-06 0.000391592 0.000347852 8.43115e-05 0.000412186 4.77309e-06 0.000152023 0.000182441 4.35454e-05 0.000228284 4.17308e-06 0.00034115 3.73365e-05 8.10384e-06 0.000271959 2.14875e-05 0.000373951 0.000342445 9.53466e-05 1.78666e-05 2.83281e-05 0.000349737 0.000326902 1.12323e-05 4.51753e-05 2.52761e-05 2.07357e-05 0.000429746 5.05139e-06 7.96013e-06 1.81855e-05 0.000139433 0.00056393 9.79864e-06 1.58855e-05 0.000397332 0.000434104 0.000293332 0.000268759 2.66073e-05 0.000517998 0.000414427 0.00032444 0.000643082 0.000573144 0.000102102 5.44808e-05 9.41882e-06 6.95982e-05 1.73657e-05 3.02472e-05 3.22523e-06 0.000488024 9.65781e-05 0.000442492 0.000322399 0.000393049 0.000306127 0.000698186 0.000557032 2.07549e-05 0.00063126 0.000128205 0.000738413 9.06695e-06 0.000323257 0.00016456 0.000109196 4.40968e-06 1.379e-05 0.000229325 0.000256162 0.000427066 1.6881e-05 0.000114175 1.95839e-05 0.0016572 9.42072e-06 1.0329e-05 3.62669e-05 1.44092e-05 0.00011722 0.000566667 0.000383999 9.77374e-05 0.000407051 0.000193212 0.000702838 4.95172e-05 4.62482e-05 1.11312e-05 1.41833e-05 9.04829e-05 9.74358e-05 1.9117e-05 3.4793e-05 1.08201e-05 1.81002e-05 0.000436618 5.11407e-05 1.49929e-05 1.16382e-05 1.39763e-05 0.000273098 3.18783e-05 1.87397e-05 0.00019375 0.000153555 1.31904e-05 1.3254e-05 3.07012e-05 1.00872e-05 0.000388629 1.903e-05 4.67544e-05 0.000534407 0.000473221 0.000573797 0.000104544 0.000443839 0.000307608 0.000159229 1.38574e-05 1.75035e-05 3.33695e-06 0.000407329 0.00078389 0.000374923 0.00030182 0.000323447 5.56889e-05 1.25434e-05 3.14848e-05 0.000124278 1.38262e-05 0.000198376 8.74245e-06 0.00041989 0.000242021 0.000372461 0.000575199 5.76081e-05 1.61605e-05 0.000519493 1.10404e-05 5.41818e-06 4.00118e-05 0.000170275 0.00015848 9.23888e-06 0.000134991 0.000200727 0.00011456 1.6906e-05 0.000115267 0.000325889 0.000224116 2.5086e-05 4.41203e-06 0.000327358 0.000400569 0.000427755 8.22593e-06 0.000815604 0.000169984 2.64191e-05 9.68647e-06 0.000118471 7.59642e-06 0.000181525 0.000201139 0.000111036 3.51447e-05 1.45231e-05 9.03464e-05 0.0500448 9.28385e-05 0.000149708 0.000669157 1.3102e-05 6.52144e-05 0.00037741 7.70783e-05 8.72081e-06 0.000421218 0.000411688 0.000458493 0.000393972 0.00065456 2.45909e-05 0.00022994 0.000283658 4.08957e-05 3.62261e-05 2.06731e-05 8.11765e-06 0.000141815 0.000567201 1.54731e-05 3.50208e-05 1.96935e-05 0.000692788 5.71783e-05 0.000204074 0.000118247 0.000381383 0.000118006 2.94264e-05 1.4561e-05 7.72895e-05 1.36075e-05 0.000144321 5.06509e-05 2.84835e-05 0.00048437 2.93606e-05 4.1016e-05 0.00051311 0.00032949 0.000226565 0.000592027 0.000149882 7.2309e-05 0.000759561 1.81182e-05 0.000308048 0.000140115 5.91735e-05 0.000258193 0.000662146 7.54059e-05 0.000237428 3.20525e-05 0.00110167 0.000368398 0.00028702 0.000369337 0.000458631 4.40287e-05 7.95459e-05 0.000306387 0.000125073 7.78182e-06 2.39418e-05 1.47315e-05 9.04433e-06 0.000239356 0.000102094 4.92581e-05 0.0007568 0.000380977 0.000140952 0.000141485 7.60406e-06 0.000403714 2.23209e-05 0.000383782 1.56087e-05 9.06278e-05 0.000515339 0.000421052 8.40137e-05 3.12994e-05 0.000307929 3.58204e-06 0.000401848 5.64448e-05 1.55049e-05 0.000191304 0.000355694 0.000533079 0.000223394 6.46663e-05 0.000196556 0.000101364 0.000323583 8.57974e-05 1.28343e-05 2.26278e-05 3.30351e-05 1.62319e-05 0.00016273 0.000399576 6.19517e-05 0.000100241 0.000292749 1.60922e-05 0.000379343 2.08676e-05 1.71442e-05 0.000448399 3.85272e-06 0.000421976 0.000211765 0.000236456 0.000368992 1.0973e-05 3.40266e-06 1.90718e-05 0.000234586 9.01202e-05 3.40456e-05 0.00038827 0.000271447 1.85295e-05 2.46497e-05 0.000543005 0.000483574 9.60047e-05 0.00117751 5.01805e-05 0.000732165 3.82687e-05 7.12329e-05 0.000117332 0.000189217 0.000115485 1.20823e-05 2.90468e-05 0.000333663 0.000204463 0.000126132 0.000222357 0.000154517 1.75473e-05 0.00090344 0.000170012 2.00359e-05 7.55048e-05 9.40914e-06 2.84353e-05 0.000348321 1.1729e-05 4.96786e-05 0.000141706 1.51514e-05 0.000682658 0.000102958 7.26266e-06 4.11348e-05 1.9306e-05 2.70465e-05 0.000287519 0.000422799 0.000512896 0.000218712 0.000429795 5.61633e-06 6.35642e-05 0.000567008 0.000244025 0.000287927 5.64506e-05 0.000464133 6.5582e-05 9.19133e-05 0.000148979 3.86001e-05 4.38842e-06 0.000198126 0.000473782 0.000471524 3.36599e-05 0.000123305 7.58318e-05 0.000314827 6.09246e-06 8.90634e-06 6.09679e-05 0.000325484 0.00019131 3.48991e-05 9.20592e-05 3.18584e-05 0.000524469 0.00109651 0.000195566 0.000490594 0.000948305 0.000133845 3.90013e-06 0.000305844 8.23029e-06 0.000103951 1.25563e-05 0.000243718 1.30352e-05 0.000117505 0.000162469 0.000540024 0.000254881 0.000736994 1.38191e-05 0.000385997 0.000446239 5.71797e-05 0.00038125 1.04158e-05 0.00048467 0.000220104 0.000256523 0.000102778 4.22739e-05 3.05681e-05 0.000188122 0.000108722 5.01525e-05 2.95794e-06 2.23483e-05 2.92796e-05 0.000469415 0.000286559 0.000123313 2.35843e-05 0.000383235 1.14884e-05 0.000307746 6.07287e-05 2.55791e-05 0.00012708 8.66154e-06 2.22944e-05 0.000453963 0.00047417 0.000193841 0.000312333 0.000398412 2.00137e-05 7.65692e-05 8.97864e-05 3.12111e-05 2.40597e-05 3.76846e-05 1.33804e-05 0.000394122 1.41692e-05 2.91069e-05 1.32172e-05 0.000332987 3.69774e-06 0.000176142 3.39827e-05 0.000400638 0.000372572 2.40196e-05 3.64427e-05 0.000491866 1.58763e-05 0.000372379 5.16511e-05 1.05497e-05 7.4125e-06 0.000155238 7.56061e-05 9.24938e-06 0.000379305 0.000173179 7.19341e-06 4.82542e-05 2.52852e-05 0.000411938 3.59383e-05 1.6755e-05 0.000193022 0.000262857 2.14122e-05 7.63049e-05 0.000382274 7.09155e-06 3.01062e-05 1.87338e-05 1.34705e-05 7.29243e-05 8.80328e-05 0.000522565 3.32982e-05 0.000523508 6.8659e-05 1.38799e-05 0.000157308 0.000300699 0.000162656 1.20014e-05 9.82301e-05 1.93218e-05 0.000171 7.28501e-05 7.87913e-05 0.00110892 0.000515964 6.14237e-06 0.000154983 0.000159415 4.8378e-05 2.16478e-05 1.74513e-05 1.19599e-05 0.000393058 2.41201e-05 0.0005762 8.5418e-05 0.000399768 0.000194916 0.00087919 1.64362e-05 1.38991e-05 0.000381435 0.000119527 0.000176235 1.85899e-05 2.42776e-05 0.00039199 3.46581e-06 6.20666e-05 0.000380434 0.000424933 4.2785e-06 0.000179012 4.24476e-05 0.000134512 4.55576e-05 0.000623305 9.81791e-06 7.40613e-06 0.000265513 5.66684e-05 0.000405806 0.000376929 0.000311908 3.6929e-05 3.70919e-05 9.23476e-06 0.00218192 5.42619e-05 7.66431e-06 0.000581052 0.000255188 0.000814868 2.91427e-05 0.000185112 0.0005252 0.000360649 0.000439661 0.000371567 0.000272547 0.000384923 0.000180311 8.48679e-05 0.000716711 0.000425927 0.00123761 0.00016931 2.97808e-05 3.503e-05 8.2574e-06 5.90696e-06 0.00110103 0.000325772 8.81997e-05 0.000107412 2.45288e-05 0.000251997 0.00037767 3.15992e-05 7.12227e-05 6.26497e-05 0.000367049 0.000111575 0.00059703 0.000409614 6.22747e-05 1.37868e-05 4.63986e-05 0.000533944 5.68582e-05 0.00014562 6.12756e-05 0.000389537 0.000111752 2.39617e-05 6.72077e-05 3.186e-05 2.30523e-05 0.000384522 6.90651e-05 4.95582e-06 0.000120757 0.000365429 7.03197e-05 0.000289399 0.000441857 0.000165151 1.78497e-05 0.000379395 0.000258348 5.15521e-05 6.33029e-05 0.000107086 3.77387e-05 1.32509e-05 0.000604178 0.000399255 3.05284e-05 0.000201362 2.88971e-05 0.000356348 4.07752e-06 2.92339e-05 0.000429238 1.69064e-05 0.000194989 0.000124531 0.000350469 0.00149126 0.000742141 5.50021e-05 0.000128917 0.000643514 0.000145976 1.62392e-05 7.83452e-06 0.000500967 2.44721e-05 0.000630316 0.000569638 0.000500616 7.20881e-06 0.000191514 1.68631e-05 0.000241857 3.73805e-05 5.07694e-06 0.000402664 2.34504e-05 0.000166388 0.000109319 0.000418628 1.3513e-05 0.000146078 3.13057e-05 1.80461e-05 0.000122618 1.71341e-05 0.000150386 7.00083e-06 0.000175531 3.81278e-05 0.000116758 0.000219649 3.98793e-05 0.000796333 1.42589e-05 0.000166877 0.000992703 0.000573857 0.00024458 4.28193e-05 5.90216e-05 8.14663e-06 0.000416077 0.000501123 0.000206452 2.22778e-05 5.95941e-05 8.79801e-05 0.000213605 0.000211441 4.09109e-05 0.000212752 1.50658e-05 0.00015258 1.36169e-05 0.000376312 0.000382166 0.000281687 0.000451167 1.9109e-05 1.91478e-05 7.87824e-05 1.94161e-05 3.64281e-05 7.09287e-05 0.000104791 3.08384e-05 3.51621e-05 0.000378529 6.07628e-05 9.05896e-06 0.000890778 0.000428447 5.39953e-06 3.77112e-05 1.08711e-05 0.000100248 0.000402082 0.000700586 0.00012674 0.000484438 0.0005357 0.000136996 4.78888e-05 1.24915e-05 0.000296703 0.00038092 0.000185706 0.00027365 0.00015275 0.000105536 0.000129837 0.000368825 6.21968e-05 1.07385e-05 0.000536345 8.82047e-05 0.000139217 1.05678e-05 3.30489e-05 3.9503e-05 0.000803317 2.70459e-06 0.00103611 
0.000118823 3.83343e-05 0.000434865 1.65029e-05 4.58241e-06 4.93202e-05 1.13329e-05 7.75421e-06 3.86356e-05 3.67529e-06 0.000123896 2.68227e-05 8.85616e-05 3.70421e-06 4.09289e-05 0.000459413 0.000442237 0.000110714 0.000217273 2.89767e-06 4.03478e-05 2.97528e-05 1.32264e-05 0.00058899 4.85027e-05 0.000402568 7.98171e-05 0.000385331 1.15062e-05 0.000145194 2.45849e-05 3.88594e-05 2.87507e-05 0.000295334 5.54541e-06 4.60679e-05 0.000596104 1.04967e-05 5.1061e-06 0.000117774 5.64604e-05 8.73795e-05 0.000210929 0.00039179 0.000398931 1.47587e-05 3.61681e-05 2.26835e-05 1.46487e-05 2.43263e-05 0.000384308 0.000182222 4.20002e-05 7.46031e-06 3.76992e-05 8.6966e-06 3.15814e-05 0.000159296 0.000131433 0.000106085 0.000204233 0.000710073 3.45885e-05 9.49689e-06 0.00020362 0.000146002 9.18591e-05 0.00012926 2.09823e-05 0.000144098 0.000157116 3.97275e-06 3.17907e-05 0.000133034 0.0008 1.30627e-05 4.75381e-05 0.000142162 2.26138e-05 6.00238e-05 0.000563579 7.53511e-05 9.12993e-05 0.000109904 4.05778e-06 0.000413707 0.000149666 0.000136318 0.000323394 1.28218e-05 2.16153e-05 0.000913376 0.000233134 0.00013097 4.17705e-06 9.1706e-05 0.000522266 0.000280735 4.80658e-06 0.000150169 4.27772e-05 0.000178634 2.03752e-05 5.7547e-05 2.78164e-05 2.84529e-05 4.90135e-05 0.000153515 1.77824e-05 0.000237909 0.000280395 0.000141408 0.000165388 2.39159e-05 2.86068e-06 3.25977e-05 0.000625737 0.000400909 0.000453432 1.17071e-05 8.20324e-06 8.66336e-05 2.1507e-05 9.10435e-06 0.000159366 9.93977e-05 0.000379569 5.79608e-05 0.000538174 5.69228e-05 5.08226e-06 0.0010473 1.62065e-05 0.000271777 0.000163599 0.000118116 0.0002835 2.3616e-05 0.000203019 0.000538761 0.000356743 2.14144e-05 8.11675e-05 1.73121e-05 2.61455e-06 5.32825e-06 1.36135e-05 0.000311637 0.000146137 1.11799e-05 1.96404e-05 0.000412953 0.000383978 0.000637821 7.36e-05 0.000447222 1.30038e-05 0.000123867 1.45616e-05 0.000618813 4.42352e-05 8.53899e-05 6.84585e-05 1.09422e-05 0.000368954 1.35541e-05 9.24872e-05 4.91404e-05 0.00129505 0.00112966 0.0004944 0.0010533 0.000116139 2.57625e-05 0.000135521 0.000102369 3.70131e-05 0.000382577 6.9886e-05 3.23456e-05 6.90281e-05 0.000148326 3.24225e-05 0.000430313 0.000530992 2.9118e-05 2.67855e-05 9.14218e-05 1.02071e-05 8.35334e-06 8.61348e-05 6.90064e-05 8.43301e-05 0.00066416 9.45223e-05 9.19129e-05 0.000810633 0.000183765 0.000167199 2.28791e-05 0.000110698 0.000306183 0.000180506 0.000341877 5.00889e-05 5.54502e-06 5.54282e-05 5.48731e-06 4.10671e-06 3.24487e-05 8.02499e-05 2.47178e-05 2.66846e-05 9.01072e-06 0.000388056 0.75888 0.000384261 0.00010661 4.78805e-06 0.000406186 0.000208102 0.000544059 0.000186164 3.0028e-05 0.000401153 0.000382307 4.55528e-05 3.19266e-05 0.000336503 9.24455e-06 0.00010175 0.000410625 9.76606e-05 4.14378e-06 5.90781e-05 4.67804e-05 4.70199e-05 3.95402e-05 2.82017e-05 0.000192623 0.000118474 6.76015e-05 4.65383e-05 0.000166422 3.56475e-06 4.86239e-06 0.000117721 0.000391521 0.000179391 1.81101e-05 0.000581176 2.09009e-05 0.000288311 0.000112127 0.000101513 2.97018e-06 3.96609e-05 0.000285553 0.000489889 0.000100405 5.70727e-05 1.34482e-05 2.01693e-05 4.1183e-05 0.0189509 3.84858e-05 0.0001554 1.33684e-05 0.000423513 0.000341181 0.000456011 5.57934e-05 0.000108717 8.42431e-05 0.000108155 0.000160265 0.00028997 0.00053481 2.43743e-05 4.36977e-06 0.000619787 5.8086e-05 0.00010669 5.32899e-05 1.14682e-05 0.000176822 0.000119346 1.15585e-05 0.000173146 3.51985e-06 0.000106325 0.000115464 1.00716e-05 0.000199473 1.58876e-05 0.000390733 0.000118972 0.00010128 1.86143e-05 8.40113e-05 0.000969567 2.61393e-05 0.000290617 2.20414e-05 1.43922e-05 0.000105291 0.00050804 4.16858e-06 9.13738e-06 0.000114457 1.69545e-05 0.000598767 0.00013966 2.05113e-05 0.000402528 0.000485069 8.77353e-05 0.000188446 0.000197803 0.000444248 0.000383263 0.000288293 0.00044382 0.000519317 3.59398e-05 3.99032e-05 4.34064e-05 0.000133181 0.000202763 5.40753e-05 3.36152e-06 0.000557519 6.43084e-05 0.00038701 0.00038221 0.00038322 0.000163163 0.000489189 0.000553182 3.90756e-06 0.000478606 0.000134926 0.000870771 1.03547e-05 6.29875e-05 0.000154443 5.56951e-05 7.26089e-06 2.19004e-05 2.42002e-05 0.000117104 0.000223839 0.000135519 3.51749e-05 0.000167876 0.0001705 0.000123969 4.0071e-06 0.00021637 9.4353e-06 2.40844e-05 0.000387046 0.000388223 1.05401e-05 0.000400694 4.13921e-05 0.000447128 8.84948e-05 0.000200656 8.68309e-06 1.20495e-05 0.000662809 6.87791e-05 6.20948e-06 3.47619e-05 7.16181e-06 2.3114e-05 0.000385423 7.49027e-05 0.000201022 0.000140561 3.12917e-06 6.46605e-05 1.89271e-05 9.13784e-05 0.000191953 5.21515e-06 0.000285894 1.21928e-05 2.34915e-05 0.000384917 0.000526182 0.00104281 3.92282e-05 0.000661077 0.000596254 0.000361609 0.000114494 0.000111659 0.000165499 0.000314182 8.97516e-06 8.51421e-06 5.15183e-05 0.000459075 0.000432236 0.000586432 3.85825e-05 1.10186e-05 0.000201136 4.61531e-06 2.90233e-05 1.75912e-05 4.42678e-06 0.000150314 4.29805e-06 0.000412123 0.000222986 0.000919285 0.000494781 1.00833e-05 1.20948e-05 0.00043966 0.000168687 3.3884e-06 0.000300196 0.000471609 5.56774e-05 3.10947e-05 0.000158724 0.000345254 0.000374823 0.000115729 6.61555e-05 0.000148058 0.000571828 0.000230593 3.53459e-05 0.000156012 0.000677445 0.000395537 3.05658e-05 0.0020297 0.000112959 1.7057e-05 4.54212e-06 0.000104745 0.000274713 1.67753e-05 4.58688e-05 0.000159579 0.000148319 3.88154e-05 5.06722e-05 0.0346958 9.04241e-05 4.16703e-05 0.000510225 1.33086e-05 6.77173e-05 0.000817731 0.000147345 7.58193e-06 0.000396797 0.000449433 0.000593708 0.00038616 0.000648635 9.7687e-06 0.000136212 0.000182935 0.000188065 0.000134155 0.000179197 7.67641e-06 0.000115405 0.000381901 4.5455e-05 3.14893e-05 1.76681e-05 0.000735592 0.000131858 8.98795e-05 0.000219052 9.01469e-05 2.60519e-05 0.000118883 0.000299533 0.000139702 1.57082e-05 0.000114807 7.88902e-06 3.62017e-05 0.000363136 5.50422e-05 5.4109e-05 0.000441686 2.37074e-05 0.000276558 0.000383121 4.11771e-06 5.6083e-05 0.000782523 2.91113e-06 6.38433e-05 9.99648e-05 4.85396e-05 0.000348389 1.12207e-05 3.82436e-06 0.000130455 2.4467e-05 0.00120392 0.000547508 0.00026458 0.000445585 0.000533822 0.000176208 1.35118e-05 7.72277e-06 6.18504e-05 2.49428e-05 1.51356e-05 7.49266e-06 6.48261e-06 0.000101133 2.62355e-05 4.33974e-06 0.00105998 2.77878e-05 0.000907946 6.53944e-05 9.9589e-05 4.77728e-05 0.000907891 3.59773e-05 3.1297e-05 0.000112979 0.00040586 0.000470111 2.22447e-05 5.83166e-05 0.00016576 2.64605e-06 0.000411097 3.92983e-06 1.08578e-05 0.000180153 0.000100603 0.000413346 0.000155911 1.84175e-05 0.000162978 0.000132106 2.69333e-05 3.98491e-05 7.24091e-06 0.000139717 0.000107767 0.000127445 9.39633e-06 0.000531591 4.34179e-05 1.94262e-05 0.000232759 7.75711e-06 0.000493369 0.000134411 1.37405e-05 0.000457699 6.54386e-06 0.00041059 4.9304e-06 6.91794e-05 0.000381562 0.000185948 3.78479e-06 8.54122e-06 6.27256e-05 8.62314e-05 2.5331e-05 0.000569387 3.29014e-05 1.76951e-05 0.000263188 0.000547366 0.000481483 0.000246712 0.000413153 2.77203e-05 0.000678704 4.10791e-05 0.000123378 4.69891e-06 9.12658e-05 2.72889e-05 0.000252554 8.11778e-05 6.49268e-05 0.000204239 9.88676e-06 3.88851e-06 0.000172411 4.1681e-06 0.00087414 7.34587e-05 2.34849e-05 4.56202e-05 3.56944e-06 8.73626e-05 5.77046e-06 4.84405e-06 0.000109338 0.000289733 2.01787e-05 0.000409569 0.000124508 0.000106728 0.000159606 4.1821e-06 0.000122093 6.34924e-05 0.000566075 0.00039549 2.35677e-05 0.000460751 6.02974e-06 5.54144e-05 0.000384527 8.99285e-06 0.000116754 9.14794e-06 0.000474754 0.000173726 1.3872e-05 2.47181e-05 7.1469e-05 8.25857e-05 2.55576e-05 0.000292181 0.000391847 4.95873e-06 3.79341e-05 5.43212e-05 1.99331e-05 5.8228e-06 0.000544016 0.000136587 0.000455766 1.37225e-05 1.73389e-05 6.12472e-05 1.01147e-05 0.000540996 0.00113483 7.09092e-06 0.000386243 0.000838436 8.27396e-05 1.56626e-05 7.6725e-06 3.48026e-05 2.07281e-05 0.00014482 7.63815e-05 9.69518e-06 0.000155503 0.000177885 0.000444621 6.71565e-05 0.00096239 4.27293e-05 0.000416659 0.000454184 1.24651e-05 0.00039295 1.70954e-05 0.00039647 4.00801e-05 0.000119883 4.32102e-05 2.5849e-05 2.70957e-05 0.000299268 4.06179e-05 6.01458e-05 7.68937e-06 0.00015449 2.40674e-05 0.00039975 3.14875e-05 8.91306e-05 2.19838e-05 0.000430167 1.64657e-05 0.000210489 3.49048e-05 4.52574e-06 0.000125093 1.01261e-05 0.000176748 0.000479865 0.000672536 2.25316e-05 5.27291e-05 0.000625398 4.75952e-05 1.40892e-05 0.000127905 3.1709e-05 7.68524e-05 0.000422656 1.33603e-05 0.000488124 3.95055e-06 1.08924e-05 0.000172502 7.64743e-05 7.24315e-06 1.19566e-05 8.55812e-05 0.000258214 0.000386296 0.000152067 8.16163e-06 0.000386765 0.000163464 0.000478123 0.000273931 3.53431e-06 7.90513e-06 3.50098e-05 7.32016e-06 5.39384e-06 0.000411951 0.000203717 9.39481e-05 6.43059e-05 4.13202e-05 0.000165001 0.000599505 1.04197e-05 1.86837e-05 0.000256049 3.32777e-05 1.59786e-05 1.31578e-05 0.000480476 2.53956e-05 0.000279056 1.635e-05 3.77261e-05 0.000102127 0.000510908 4.28708e-06 0.000405415 4.2681e-05 1.68407e-05 1.85288e-05 0.000124893 0.000182311 1.01283e-05 2.50452e-05 1.70649e-05 7.51357e-05 3.22448e-05 0.000116704 0.000900966 0.000605902 9.27329e-06 6.29845e-05 0.000107301 0.000183099 0.000289592 0.000277824 3.62267e-05 0.000736216 5.16302e-05 0.000523463 7.28739e-06 0.000227056 0.00110109 0.00078198 5.47934e-06 0.000110043 0.000381606 9.53273e-05 0.000157358 4.2259e-06 3.6857e-05 0.000410261 5.58293e-06 0.000274465 0.00040594 0.000408074 1.30959e-05 3.54148e-05 2.75654e-05 3.25206e-05 4.66029e-05 0.000718734 1.38199e-05 6.02911e-05 0.000230972 1.7367e-05 0.000192927 0.000432284 0.000158314 1.56174e-05 0.00039446 8.48555e-05 0.000811351 3.38832e-05 1.21273e-05 0.000398929 0.000326723 0.000748874 2.39647e-05 0.000349912 0.000525708 3.14055e-05 0.000442838 0.0004805 2.74029e-05 0.000830843 9.04351e-05 3.09527e-06 0.000424714 0.00043994 0.000858821 2.31252e-05 2.39666e-05 7.42264e-05 0.000136831 2.84065e-06 0.000401719 0.000177252 2.92654e-05 1.30055e-05 8.1105e-06 9.21674e-05 0.000618982 2.13319e-05 3.3105e-05 5.33788e-06 0.000381245 4.89854e-05 0.000411753 0.00039364 3.05263e-05 0.000337843 2.58063e-05 0.00101336 4.0673e-05 3.98918e-05 3.19778e-05 0.000400648 3.28785e-05 4.40229e-05 1.64229e-05 2.99915e-05 0.000115999 0.000403884 6.22446e-06 6.24184e-06 5.73621e-06 0.000243585 0.000128965 0.000337978 0.000466969 1.14043e-05 1.36216e-05 0.000608506 0.000165972 7.28071e-05 0.000233891 3.27707e-05 0.000220798 1.01207e-05 0.000376558 0.000553635 3.97104e-06 1.80355e-05 2.81817e-05 0.000138828 8.64483e-05 2.75764e-05 0.000409608 9.59191e-06 0.000272711 0.000164211 2.53968e-05 0.000832324 0.000786712 5.09874e-05 0.000150294 0.00039216 0.000172924 6.03829e-06 8.62633e-05 0.000471804 2.77459e-05 0.000871344 0.000525178 0.000239622 7.04623e-06 0.000110041 9.25513e-05 6.99961e-05 7.68244e-05 2.68181e-05 0.000394917 2.91264e-06 0.000198966 1.31952e-05 0.000523204 1.71787e-05 0.000171736 0.00016531 2.87378e-05 2.63112e-05 1.38365e-05 0.000233717 2.15717e-05 6.27883e-05 0.000174275 4.46738e-05 0.000153444 9.34259e-05 0.000421695 4.36099e-06 0.000234929 0.000387155 0.000393231 0.000294714 7.41238e-05 0.000280192 1.03124e-05 0.000434321 0.000458647 7.06919e-05 3.31991e-05 0.000115708 9.23408e-05 0.000235094 0.000144401 0.000117519 8.13352e-05 2.97044e-05 0.000103195 4.65878e-05 0.000835687 0.00047836 8.50071e-05 0.000422895 4.54329e-06 9.47447e-05 2.05763e-05 5.84821e-05 3.03572e-05 4.23205e-05 0.0001365 2.00698e-05 2.55589e-05 1.29859e-05 4.37859e-05 9.8613e-06 0.000857284 0.000599166 1.1664e-05 1.91209e-05 2.05662e-05 4.78671e-05 0.000215716 0.000423302 2.28493e-05 0.000540556 0.000644485 0.000264504 0.000115475 1.05072e-05 8.91376e-05 0.000788664 0.000228977 0.000189593 4.55741e-05 0.000168887 0.000231899 0.000557412 0.000268204 4.60377e-06 0.000632047 9.9409e-05 1.74316e-05 4.57353e-06 1.93368e-05 1.27773e-05 0.000907648 9.87455e-06 0.000568916 
0.000223847 0.0001108 0.000594107 1.88812e-05 6.62041e-06 0.00013006 1.90938e-05 9.46665e-06 0.000177881 0.000189725 0.000270486 1.77723e-05 0.0004763 4.90499e-06 0.000118693 0.000746251 0.000403927 1.46094e-05 3.44747e-05 1.078e-05 2.06886e-05 4.15559e-06 0.000131326 0.00040585 6.8071e-06 0.000486183 0.000111347 0.000615917 6.47908e-05 1.93446e-05 5.87871e-06 1.6312e-05 1.25869e-05 9.95574e-06 3.72254e-06 0.000149385 0.00041526 4.40888e-05 1.81368e-05 8.34353e-05 1.33946e-05 0.000188424 0.00029579 0.000452427 0.000596556 4.68261e-06 3.31709e-05 3.73981e-05 1.31109e-05 1.94971e-05 0.000544753 0.000176265 8.5506e-06 7.41523e-06 1.54343e-05 1.11779e-05 0.000192114 0.000132399 0.000198017 2.00911e-05 0.000195536 0.000621343 0.000523162 7.8775e-06 0.000268055 0.000403952 0.000355553 1.61104e-05 7.79558e-06 0.000124164 8.51333e-05 8.84724e-06 0.000157173 1.24084e-05 0.00101182 3.21157e-05 0.000447699 1.51789e-05 8.38557e-06 7.80769e-05 0.000681107 1.31591e-05 1.55721e-05 0.000201792 7.69319e-06 0.000474926 0.000146217 0.000322692 0.000381773 6.51695e-06 0.000238884 0.000814731 0.000401758 1.39838e-05 3.7727e-06 3.90849e-05 0.000658671 0.000111199 3.76614e-05 0.000214955 0.000106421 0.000684243 1.53793e-05 0.000372855 6.55598e-06 1.09779e-05 0.000207276 0.00107791 1.2876e-05 1.15579e-05 0.000293948 0.000158173 3.71481e-05 0.000231951 5.26801e-06 6.22753e-06 1.45932e-05 0.000443603 0.00050438 1.25263e-05 0.000144154 0.000573986 8.95126e-06 6.27153e-06 0.000189208 0.000164472 0.00048695 6.49222e-05 0.000376326 3.24739e-06 0.000158239 0.0007985 8.751e-06 0.000472938 4.63849e-05 0.000158301 0.000218375 3.43981e-06 0.000214877 0.000781904 6.2807e-06 0.000149768 0.000141821 9.71918e-06 1.87344e-05 6.883e-06 1.00324e-05 0.000380114 1.98334e-05 4.91132e-05 1.78408e-05 0.000406786 0.00072181 0.000559175 0.000169091 0.000682543 8.40761e-06 8.84561e-06 0.000135413 0.000406534 8.71527e-06 0.00029412 8.06518e-05 5.32346e-06 0.000593705 8.04259e-06 0.000122304 1.95563e-05 0.000900922 0.000624925 0.000407981 0.000743983 6.09307e-05 6.91619e-05 0.000128128 3.74478e-05 0.000172583 0.000404494 1.11061e-05 1.35414e-05 1.21877e-05 0.000350552 1.31028e-05 0.000415488 0.000510193 9.23126e-05 0.000141065 3.72675e-05 6.64114e-06 1.57213e-05 0.000215036 7.15214e-05 0.00022273 0.000529197 0.000538573 3.58003e-05 0.000488956 0.000167758 2.52236e-05 1.39946e-05 0.00026814 0.000196825 0.000167792 0.000115005 0.000136971 3.88329e-05 0.000659727 0.000336008 4.81401e-05 0.000107613 9.16832e-05 5.18935e-05 0.00177753 3.52142e-05 0.000443203 0.786953 0.000409015 5.27059e-06 9.00453e-06 0.000462206 0.000117004 0.00041077 0.000241303 3.59378e-06 0.000629678 0.000412941 0.000141061 2.91657e-06 0.000285126 1.23537e-05 0.000488491 0.000584717 0.000516791 1.77077e-05 1.42215e-05 1.07136e-05 5.87798e-05 2.27093e-05 3.89488e-05 0.000430428 0.000239864 1.19297e-05 8.18269e-05 0.000311356 9.1512e-06 0.000192337 9.17865e-05 0.000405092 6.06326e-05 0.000107741 0.000752421 0.000256054 0.00033025 3.58987e-05 0.000650605 5.00959e-05 0.000187634 9.51179e-06 0.000483217 3.94364e-05 1.66395e-05 3.85672e-05 0.000156033 0.000105257 1.79451e-05 0.000376998 1.60903e-05 8.0789e-05 0.000159352 0.000422475 0.000433469 0.000252452 9.1349e-05 0.000218625 1.28211e-05 4.31723e-05 0.00080326 0.000726089 1.22731e-05 1.31255e-05 0.000873287 4.60851e-05 1.65215e-05 0.000222255 8.73722e-06 0.000288853 1.78608e-05 9.03415e-05 0.000278998 3.80663e-06 0.00015612 0.000110607 7.6913e-05 0.000482102 1.58153e-05 0.000404649 5.15529e-05 1.75614e-05 9.72064e-06 0.000138122 1.65829e-05 1.19632e-05 0.00022043 4.42985e-05 9.90689e-06 3.85693e-05 0.00115376 3.16477e-06 6.15871e-06 4.80614e-05 1.02949e-05 0.000408782 0.000123877 0.000345277 0.000477694 0.000406668 4.8862e-05 0.000379758 0.00023904 0.000479924 0.000407517 1.8578e-05 0.000449482 0.00047496 6.20598e-05 1.40117e-05 9.76785e-05 9.14668e-05 9.84607e-06 1.16835e-05 1.29148e-05 0.000451579 0.000381318 0.000459967 0.000295566 0.000403833 0.000144556 0.000896164 0.000413235 1.36565e-05 0.000524772 1.17118e-05 0.000452827 5.57324e-06 1.55733e-05 0.000165096 1.75927e-05 9.5756e-06 1.81334e-05 0.00025525 0.00021035 0.000240199 0.000122881 7.32167e-06 0.000324416 0.00115272 5.3248e-06 6.27541e-06 0.000172623 6.1108e-06 7.35464e-05 0.00040871 0.000394956 0.000148478 0.000400021 5.72029e-05 0.000400702 0.000463993 0.000221213 7.68974e-06 3.65487e-06 0.000331786 0.000150369 8.56311e-06 3.18705e-05 4.30491e-06 1.45702e-05 0.00124437 5.64512e-05 4.53232e-05 0.000138077 3.86186e-06 0.00016288 2.76449e-06 0.000109202 1.51451e-05 0.000149483 9.8658e-05 1.21423e-05 6.36951e-06 0.00027086 0.000444525 5.40144e-05 2.88341e-05 0.000449888 0.000585772 0.000752017 1.35311e-05 8.35302e-05 0.000152871 8.44539e-05 6.6278e-06 1.39473e-05 0.00010144 0.000557317 0.000476519 0.000781569 0.000103937 0.000476189 7.00426e-05 6.90562e-06 6.14052e-06 0.000273707 7.05585e-06 0.000132343 8.74304e-06 0.000458351 8.65819e-05 0.000470596 0.000423421 9.65311e-05 6.71869e-05 0.000410549 0.000218548 3.82626e-05 0.00027097 0.00040504 1.87022e-05 2.4218e-05 0.000313332 0.000241228 0.000336373 8.26017e-05 0.00014118 9.1381e-05 0.000627845 7.98348e-05 3.2944e-05 1.00125e-05 0.000855555 0.000409251 5.84042e-05 0.00143463 1.04711e-05 0.000176292 8.86396e-06 2.63797e-05 9.17233e-06 0.000150095 1.7127e-05 0.000275993 0.000445875 2.59197e-05 3.63183e-05 1.52303e-05 8.53306e-05 6.40679e-06 0.00110787 9.21e-06 6.69424e-06 0.00040945 1.2981e-05 1.39664e-05 0.000861909 0.000518686 0.00177926 0.000406982 0.000901729 2.30708e-05 0.000127265 7.82582e-05 0.0001861 5.49747e-05 9.71198e-05 0.000152927 9.71483e-05 0.000422946 1.11135e-05 1.49367e-05 0.000195839 0.000616693 0.000169677 0.000188669 0.000486015 0.000122359 0.000187185 0.000124602 0.000155967 8.09589e-05 1.28865e-05 2.56913e-05 1.8224e-05 0.000199627 6.69373e-06 3.99559e-05 2.43888e-05 0.000495236 6.63967e-05 0.000456397 0.000402261 1.11192e-05 6.62922e-05 0.00087693 7.5898e-05 1.55803e-05 1.6295e-05 6.79935e-05 0.000566398 0.000606823 6.65206e-05 0.00012466 7.17352e-06 0.00129228 0.000464783 0.000445926 0.000995373 0.000191203 1.78352e-05 7.39351e-05 1.53312e-05 4.49471e-05 4.4441e-05 1.37941e-05 1.23282e-05 0.000252106 0.000171979 8.44696e-05 7.43442e-06 0.00111476 1.25393e-05 0.000658057 0.000124708 0.000115867 1.57138e-05 0.00017686 0.000465668 5.35907e-05 1.4162e-05 0.000410141 0.000380943 1.14752e-05 0.000169672 4.20886e-05 3.98212e-06 0.000426478 4.54508e-05 7.93442e-06 7.54334e-05 0.000131401 0.000507966 0.000132895 1.31882e-05 0.000270999 1.12577e-05 8.29397e-05 4.52156e-05 8.36004e-06 0.00015619 8.30223e-05 8.10068e-05 8.36924e-06 0.000571421 1.54914e-05 7.4416e-05 7.39132e-05 5.47426e-06 0.000644582 0.000147736 1.23731e-05 0.000423315 6.45893e-06 0.000427359 7.18388e-06 0.000222113 0.000399115 8.20434e-05 4.71239e-05 6.25595e-06 0.000102722 4.35004e-05 2.77246e-05 0.000577903 1.20252e-05 1.54095e-05 0.000114426 0.000423665 0.000507069 0.000227719 0.00128659 9.08971e-05 0.000644766 0.000103481 9.78686e-06 1.22265e-05 4.06431e-05 1.77553e-05 0.000207048 0.000249487 6.28659e-06 0.000444038 1.83769e-05 5.89862e-06 0.000379606 1.07255e-05 0.000730979 0.000119639 4.97984e-05 9.66485e-06 7.53881e-06 0.000147553 0.000343187 9.1346e-06 1.78887e-05 2.00283e-05 9.95139e-06 0.000616293 0.000466073 3.26977e-05 0.000116707 6.82698e-06 0.00010083 7.3166e-05 4.52496e-05 0.000420208 8.12944e-06 0.000402491 7.17953e-06 9.45267e-05 0.000773544 5.71239e-06 2.94394e-05 0.000778084 0.000398611 0.000155397 7.59001e-05 7.40558e-05 9.08478e-05 1.53891e-05 9.32973e-06 7.86599e-05 0.000294628 0.000391139 6.03031e-05 9.31447e-05 2.41807e-05 7.43307e-06 1.08787e-05 8.68605e-05 0.000226706 4.14499e-05 2.08805e-05 9.79361e-05 5.57494e-05 0.000584408 0.00119148 6.31429e-06 0.000407247 0.00131245 7.2203e-05 2.60019e-05 0.000425998 9.59995e-05 0.000194646 1.55241e-05 0.000235811 1.08236e-05 0.000206449 4.74151e-05 0.000598872 3.28883e-05 0.000836279 9.93531e-06 0.00040185 0.000471529 1.79323e-05 0.00039857 4.77118e-06 0.000409616 4.53851e-05 0.000148618 0.000119862 6.98579e-05 9.32577e-05 1.02938e-05 5.39523e-05 7.75931e-06 3.47978e-06 0.000243172 6.25722e-06 0.000752269 0.000185453 6.19268e-05 9.04929e-06 0.000399251 8.19739e-06 0.000230744 2.3952e-05 1.59517e-05 2.24171e-05 5.57843e-06 0.000150491 3.05174e-05 0.000581897 0.000120489 0.000215969 0.00053182 1.96617e-05 0.000120747 0.000184585 5.17249e-05 7.36117e-05 0.00016527 6.38461e-06 0.000471519 1.80854e-05 2.91387e-05 9.69247e-05 0.000396857 0.000102954 4.81814e-05 8.1382e-05 0.000548849 0.000406478 0.000171834 1.46682e-05 0.000517377 0.000215984 0.000416902 0.000107691 4.77709e-06 4.21174e-06 0.000141553 0.000227341 6.97989e-06 0.000584272 4.76873e-05 6.66082e-05 4.46517e-06 3.79607e-06 0.000128023 0.000384478 1.06953e-05 6.44298e-05 0.000145619 3.71705e-05 8.88717e-06 5.10153e-05 0.000273772 7.35968e-06 0.000145842 5.31977e-05 5.63959e-05 8.24224e-05 0.000615888 0.000132712 0.00050298 1.10361e-05 1.44531e-05 7.71062e-05 0.000367535 1.929e-05 8.5864e-06 1.3432e-05 5.05403e-06 0.000223098 8.43352e-05 1.18337e-05 0.000411465 0.000884066 5.82143e-06 9.8473e-06 3.56651e-05 0.000126939 0.000354091 0.000421777 0.000145742 0.000409804 9.2706e-06 0.000156979 0.000159508 0.000619963 0.000911677 0.000799871 5.11592e-06 4.73801e-06 0.000407479 0.000417524 0.000114972 4.35193e-05 1.75811e-05 0.000459357 7.15731e-06 2.06918e-05 0.000403206 0.000432766 6.74393e-06 4.32366e-06 2.24606e-05 0.000147718 2.71118e-05 0.000700739 1.43864e-05 8.28276e-06 0.000176954 7.40528e-06 0.000275836 0.000531944 0.000405829 1.29482e-05 7.25511e-06 9.62639e-05 0.000528039 4.74467e-05 2.09374e-05 0.000404781 1.70898e-05 0.00118263 7.50168e-06 0.000121082 0.000419926 7.11435e-05 0.000459232 0.000402086 3.3172e-05 0.00048836 0.000186949 5.95246e-05 0.000806457 0.000447609 0.001566 0.000148863 6.63149e-06 7.931e-06 0.000125874 3.76939e-06 0.000851961 0.000235934 6.5764e-05 0.000142572 7.34239e-06 0.000447628 0.000512919 6.93138e-06 3.82685e-05 9.38222e-05 0.000405062 0.000120695 0.000405158 0.0004494 1.29052e-05 0.000235134 8.13616e-05 0.000991987 5.12969e-06 0.000113159 6.07647e-06 0.000504803 7.35283e-05 6.24298e-05 8.3535e-05 0.000191743 9.33158e-06 0.000479343 6.19984e-05 4.02279e-06 1.20031e-05 0.000818338 1.34145e-05 0.000246877 0.00064147 8.35124e-06 7.16677e-06 0.000566938 0.000291837 1.25968e-05 0.000134638 8.91168e-06 4.92151e-05 1.16743e-05 0.000563874 0.0005386 5.56401e-05 0.000307466 8.05525e-06 0.000204437 5.98212e-06 3.7377e-05 0.000446804 1.43258e-05 0.000442077 6.16723e-05 0.000337683 0.000435503 0.000798379 1.59226e-05 0.000786423 0.000775874 0.000346554 2.39841e-05 0.000116987 0.000544318 5.10986e-05 0.00070911 0.000542423 0.000350408 5.32382e-06 0.000143357 7.60259e-06 0.000172665 0.000140507 7.12986e-06 0.00050969 6.13431e-06 0.000386057 0.000164882 0.000409287 1.11237e-05 1.02483e-05 0.000168495 3.78454e-05 5.78721e-05 1.30312e-05 0.000101051 3.10966e-05 0.000175717 0.000150352 1.98926e-05 0.000154579 8.34207e-05 0.00047384 2.01662e-05 0.000327274 0.000971477 0.000512124 0.000156247 1.10598e-05 3.18378e-05 1.01432e-05 0.000405804 0.000583459 0.00027205 3.39755e-05 0.000450197 0.000164023 5.66649e-05 3.30174e-05 0.000160657 1.3526e-05 3.58723e-06 0.000203919 0.000386087 1.36619e-05 0.000399696 9.11921e-05 0.000596956 8.78113e-06 8.01851e-05 0.000149084 0.000138269 1.51748e-05 9.59791e-05 8.28701e-05 7.03516e-06 4.22371e-06 0.000345043 1.14681e-05 0.000338441 0.00134512 0.000480685 8.49925e-06 1.32722e-05 0.000766267 8.9638e-05 0.000373333 0.000448504 2.09493e-05 0.000355073 0.000794403 0.000479561 0.000196008 1.02114e-05 0.000259284 0.000851626 0.000203806 0.000149624 0.000119991 4.97567e-05 2.78691e-05 0.000415191 0.000133647 1.50121e-05 0.000464837 3.80935e-05 1.03284e-05 6.65718e-05 4.48855e-05 4.03145e-05 0.000807582 9.22253e-06 0.00129781 
0.000149336 0.000407652 0.000240382 1.05288e-05 9.69155e-06 0.000259149 0.000295929 7.75476e-05 0.000407753 0.000175927 0.000259879 1.59631e-05 0.000159814 6.18218e-05 0.00045133 0.000446768 2.13891e-05 8.63406e-06 1.31385e-05 5.29206e-06 3.60984e-06 8.50736e-06 3.66239e-05 0.000505974 7.61892e-05 0.000411419 0.000711813 2.34408e-05 2.98688e-06 0.000636848 1.0744e-05 7.1771e-05 0.000395213 5.84504e-06 9.34832e-06 1.58216e-05 0.000805689 0.000403755 0.780382 0.000135406 1.22902e-05 0.000516339 0.000411842 0.000364221 7.1567e-05 1.48044e-05 0.000473088 5.07726e-06 7.56369e-05 0.000328189 0.000832051 3.90926e-05 1.31847e-05 0.00039857 6.67675e-06 2.67637e-05 1.04939e-05 0.000426975 0.000483736 1.07952e-05 0.000126944 0.000168304 1.77037e-05 6.51409e-06 0.000418934 0.000551703 8.95026e-05 1.0099e-05 6.44158e-06 0.000186755 8.67839e-06 7.70985e-06 0.00024937 9.04174e-06 0.000497128 2.27643e-05 2.45025e-05 7.81562e-06 0.000832104 5.26485e-06 0.00011352 0.000394192 2.26235e-05 1.68495e-05 6.17154e-05 2.1279e-05 0.000177735 0.000400565 0.000292795 7.10163e-06 1.52494e-05 0.00116192 3.75098e-05 0.000148495 4.61048e-06 4.07328e-05 0.000122464 0.000139763 0.000407463 5.40739e-05 0.000136717 0.00125319 1.29238e-05 0.000408119 0.000536287 8.88571e-05 0.000484228 5.81106e-05 1.23991e-05 3.15642e-06 4.62708e-06 0.000185335 6.96862e-05 9.80099e-06 5.20121e-06 0.000390095 1.99722e-05 0.000249849 0.000172514 1.22107e-05 0.00048636 0.000613002 9.92426e-06 0.000400371 9.64806e-05 1.31196e-05 1.51013e-05 0.00027881 2.05677e-05 7.4061e-06 0.000392256 0.000176357 0.000258245 0.000136155 0.00011643 0.000402913 0.000188046 1.12273e-05 0.000391056 8.14881e-05 8.44845e-06 0.0003322 2.92915e-05 1.36546e-05 0.00017373 0.000115898 9.32185e-06 6.25476e-05 1.05233e-05 0.000505934 1.57282e-05 0.000441413 3.60097e-05 2.1145e-05 9.04691e-05 0.00102061 8.87986e-06 2.06342e-05 4.94789e-05 8.37234e-05 0.000269502 1.09109e-05 5.87941e-06 6.64636e-06 3.8502e-05 3.09078e-06 9.51625e-05 6.32908e-06 0.000933552 2.38507e-05 2.10863e-05 0.000737729 0.000101045 5.47282e-05 4.61447e-05 0.000562764 0.000503487 0.000802211 7.16217e-06 0.000658548 1.70241e-05 0.000173636 2.93552e-05 3.07746e-05 0.00069523 6.10849e-06 0.000831738 8.15591e-06 3.0939e-06 0.000189623 0.000127997 0.000140907 0.000762473 0.000295087 0.000398601 0.000105126 2.60999e-05 0.000182398 0.00117344 0.000648816 0.00130755 1.87322e-05 3.19382e-05 8.7992e-06 7.53982e-05 5.73163e-06 0.000108895 0.000242468 0.000920142 3.64597e-05 8.94466e-06 5.38873e-05 7.88839e-05 5.38704e-05 0.000746088 0.024312 3.25529e-05 1.18641e-05 1.00556e-05 1.71159e-05 1.31857e-05 0.000508728 0.000724932 0.000151859 0.000375592 1.87901e-05 5.67958e-06 2.02684e-05 0.000516038 4.52669e-05 0.000276935 0.000165533 0.000496903 0.000397106 0.000394836 0.000179815 0.000446353 2.14097e-05 1.01935e-05 0.000349908 9.31266e-05 7.69169e-06 4.14077e-06 0.000769464 0.000588408 2.71106e-05 1.65784e-05 2.40647e-05 9.78029e-06 8.42428e-06 5.50516e-05 0.000873354 0.000475212 7.86677e-06 0.000118275 0.000441853 0.000647506 1.41705e-05 0.000346271 3.28953e-05 2.49941e-05 2.65529e-05 3.43332e-05 0.00031713 0.000391373 0.000643028 1.31894e-05 0.000176395 0.000697593 0.000311739 7.96653e-05 0.000395199 1.18004e-05 8.79284e-05 0.000394943 8.85076e-05 0.000154814 0.000248384 0.00115367 2.49115e-06 2.12202e-05 1.94021e-05 1.21417e-05 2.13862e-05 4.95848e-05 1.23797e-05 8.71826e-06 1.35453e-05 0.000664384 2.91006e-06 0.000946142 0.000872597 0.000809983 0.000497573 0.000395166 1.87936e-05 4.60944e-06 0.000799876 5.21461e-05 3.07206e-06 0.000394221 0.000585367 8.42e-06 3.887e-06 0.000723446 0.000453457 0.000713425 0.000389505 7.19835e-06 9.35424e-05 0.000126038 4.09621e-05 0.000972593 1.95597e-05 2.06243e-05 1.7444e-05 4.15391e-06 0.000300487 0.000257513 2.78642e-05 1.60466e-05 1.98538e-05 2.58983e-05 0.000131328 9.45643e-06 4.57998e-06 8.70162e-05 0.00055612 7.4053e-05 2.14923e-05 7.14446e-06 7.2088e-05 4.40183e-05 1.83998e-05 0.000453975 1.65651e-05 7.29975e-05 0.000105678 0.000307305 8.45324e-06 0.000478776 8.24315e-06 0.000563884 3.26824e-05 0.000763842 0.000655127 3.37758e-05 8.5804e-06 7.43365e-06 1.26866e-05 2.63228e-05 3.13765e-05 0.000297818 0.000618538 5.49637e-05 0.000625453 1.0058e-05 0.0001255 0.000322584 9.74373e-06 0.000190153 1.97592e-05 1.51249e-05 1.44793e-05 0.000407922 6.29628e-06 0.000148428 0.000157271 0.000470961 2.19825e-05 4.68079e-06 6.04221e-06 3.68184e-05 6.64259e-06 6.83666e-05 4.04409e-05 4.88031e-06 5.2347e-05 6.29647e-05 1.3048e-05 5.30962e-06 0.000394281 0.000964339 5.97907e-06 7.65642e-05 1.86755e-05 0.00022582 0.000354401 6.62793e-05 0.000396928 0.000454792 0.000492603 2.11897e-05 6.1683e-05 0.00020031 2.55142e-05 0.000239255 1.47613e-05 1.01368e-05 7.07574e-05 0.000497597 0.000498793 0.000529002 3.01519e-05 0.000269303 0.00121411 6.64308e-05 0.000327458 0.000182045 1.51222e-05 1.13421e-05 1.17303e-05 6.1184e-05 6.60595e-06 0.000106927 3.81231e-06 0.00013529 1.48687e-05 2.43735e-05 1.94345e-05 0.000410462 2.15644e-05 1.84246e-05 0.000554176 0.000395193 0.000980428 0.000567953 1.06733e-05 3.24927e-05 0.000399157 0.000157275 4.52729e-05 0.000124758 1.03872e-05 7.93635e-06 4.27599e-05 0.000581388 0.000233219 0.00056558 0.000456593 5.03112e-05 8.97487e-06 0.00143862 2.61493e-05 1.19276e-05 4.75351e-06 7.06703e-05 3.93806e-05 1.32287e-05 8.67787e-06 1.77807e-05 7.98401e-05 0.000725307 1.5569e-05 0.00065178 2.61832e-05 8.7014e-06 0.000105199 7.23748e-06 5.9508e-05 0.000410833 6.34669e-06 9.60162e-06 2.13944e-05 2.13312e-05 0.000158329 1.96962e-05 0.000156074 6.28665e-06 7.41047e-05 0.000148138 0.000444525 9.41576e-06 0.000241115 6.98538e-05 0.000753058 0.000303628 5.79107e-06 1.01732e-05 0.00021936 0.000414202 0.00044443 0.000608268 0.000404455 9.26491e-05 0.000641066 1.04991e-05 8.25435e-06 0.000153723 6.226e-06 1.36351e-05 0.000121049 0.000114399 2.18561e-05 7.36023e-05 0.000409745 0.000134872 2.86895e-05 0.000177042 2.08035e-05 3.52339e-06 7.79037e-05 3.40709e-05 0.000334576 0.000434908 1.54015e-05 0.000476781 0.000104353 0.000453703 8.95622e-06 1.25279e-05 7.33683e-06 0.00096732 0.000193318 0.000404235 0.000230316 3.6884e-05 1.52772e-05 0.000806731 0.000154661 5.19105e-06 1.57497e-05 6.35395e-05 0.000394918 0.000396752 0.000166605 0.000411491 2.60725e-05 0.000452897 0.000179897 0.0011743 4.58807e-05 0.000402061 2.33158e-05 1.82159e-05 0.000625611 2.55359e-05 0.000197413 0.000801033 4.82015e-05 0.000186336 0.000454809 8.23398e-06 2.99546e-06 1.6085e-05 0.000191223 5.24801e-05 1.58134e-05 0.000655093 4.01344e-05 1.87201e-05 5.31851e-06 0.0002349 7.64978e-05 9.09887e-06 0.000123443 0.000118146 1.2622e-05 7.61719e-06 0.000825256 0.00021557 0.000184688 3.4008e-06 1.51743e-05 0.000299709 6.22483e-06 5.77637e-05 0.000470836 0.000261786 0.000423537 0.000396666 3.62151e-05 1.16637e-05 0.000238675 1.77753e-05 3.54349e-05 0.000256103 5.98061e-06 0.000168309 1.3786e-05 8.35235e-06 3.93673e-05 0.000168806 0.000109026 0.00016455 0.000311752 0.000144377 7.35296e-06 0.00139226 9.15219e-06 0.000348293 2.07798e-05 5.68894e-06 6.4762e-06 6.9694e-06 0.000508451 0.000134056 0.000172083 1.20728e-05 0.000475175 0.000398949 1.42023e-05 7.38717e-05 0.000391478 0.000260549 0.000305911 0.000530199 0.000392705 0.000125704 0.000151862 0.000537377 9.8105e-06 0.000140501 1.70538e-05 0.000397642 0.000312193 7.01053e-05 0.000635628 1.00254e-05 1.14459e-05 0.000104149 0.000479908 0.000249973 3.07844e-05 0.000397583 0.000115417 4.65216e-06 0.00015872 2.6056e-05 0.000424657 5.7359e-06 1.65045e-05 2.11388e-05 0.000212606 0.000216255 0.00143706 6.40182e-05 7.72263e-06 3.76393e-05 1.71237e-05 7.44509e-05 8.86945e-06 0.000107771 0.000203675 0.000121284 0.000442766 1.13185e-05 3.45337e-05 1.2607e-05 1.47451e-05 2.42718e-05 0.000130872 0.000397711 0.000128059 3.80749e-05 6.23383e-06 2.14298e-05 0.000437162 9.27192e-05 2.0751e-05 0.00107764 0.000283537 1.20016e-05 3.17497e-05 0.000221804 9.77147e-05 2.12405e-05 1.51351e-05 0.000547212 3.71027e-06 0.000119734 7.90379e-06 1.69546e-05 0.000419619 2.69913e-05 2.04752e-05 0.000330874 0.000565752 0.000148765 0.000377102 2.88284e-05 3.64343e-06 9.64464e-06 8.57589e-06 9.02457e-05 2.3863e-05 0.000391876 7.2347e-05 6.2961e-06 1.06451e-05 0.000453193 9.66674e-05 5.0811e-06 1.84899e-05 1.27313e-05 1.22848e-05 3.53122e-06 0.000395508 1.70008e-05 0.000473923 7.57609e-05 0.000344686 2.40529e-05 0.000421477 1.77901e-05 0.000449056 3.2821e-05 2.09272e-05 0.00016039 7.03727e-05 0.000172433 0.000404646 5.08605e-06 0.000190722 0.00113337 1.71406e-05 4.1938e-05 0.000320679 0.000783277 0.000148673 0.00107602 0.000648713 1.87863e-05 9.56588e-05 4.317e-05 0.000445803 0.000519952 3.37268e-05 0.000564329 5.90942e-06 1.03519e-05 0.000392152 1.33123e-05 0.00040268 6.9329e-05 1.28186e-05 2.16662e-05 1.36621e-05 0.000397557 0.000834079 1.6909e-05 0.000147397 0.000540635 5.93271e-05 2.04051e-05 0.000216861 2.31762e-05 0.000825668 0.000128188 1.04949e-05 0.00121856 7.67091e-06 0.00037926 0.000160491 3.34228e-05 0.000403434 1.28354e-05 1.56348e-05 0.000289489 0.000226293 0.000170814 0.000444786 6.67011e-05 0.000236253 0.000165634 3.1854e-05 6.11042e-05 0.0002438 0.000332294 0.000118449 1.70054e-05 2.37284e-06 0.000438838 0.000105376 8.04329e-06 4.686e-05 0.000278776 0.000399342 1.93373e-05 6.074e-05 0.000240089 0.000654866 8.36585e-05 4.3634e-05 0.000640345 0.000122306 8.75772e-05 0.000150287 8.62679e-06 6.08811e-06 0.000235877 6.74899e-06 2.97277e-05 8.99919e-05 0.000560132 3.1421e-06 0.000214288 7.97095e-06 0.000422407 7.59322e-06 2.81268e-05 0.000399256 5.35152e-06 4.14336e-05 7.42729e-06 0.00050387 2.00498e-05 0.000290523 0.000127228 1.30775e-05 0.000115442 0.00132765 0.000530989 1.10907e-05 0.00012834 7.98599e-05 0.00015684 9.26084e-06 0.000339342 0.000811036 2.04184e-05 1.75763e-05 9.15372e-05 1.21581e-05 1.76116e-05 8.10611e-06 7.34653e-06 2.30372e-05 1.86775e-05 0.00028174 1.37199e-05 7.97152e-06 1.38431e-05 7.78906e-05 5.80715e-06 0.000244148 4.18527e-05 5.83714e-05 0.000160704 6.35856e-06 1.3284e-05 2.00073e-05 8.05472e-06 5.92897e-05 1.88602e-05 1.88714e-05 2.82116e-05 2.9707e-05 4.78483e-05 1.66766e-05 8.90632e-06 0.000393113 0.000736063 7.89277e-06 7.05548e-05 7.80325e-06 3.74102e-05 4.96629e-06 3.5026e-05 1.70501e-05 0.000120723 9.25198e-06 3.25586e-05 0.000407605 2.82267e-06 6.24598e-06 0.000656211 7.61684e-06 3.76604e-05 0.000664148 6.60577e-06 4.85327e-06 5.73615e-05 0.000353845 7.03295e-06 0.000112265 7.41232e-06 5.79495e-06 8.08096e-06 0.000403827 0.000180854 7.0489e-06 3.34192e-05 8.89744e-06 0.000264359 5.27774e-05 0.000776018 0.000220182 5.68618e-06 0.000530139 0.000255882 0.0003141 0.0008007 4.37313e-05 1.36355e-05 5.07452e-05 6.60092e-05 0.000391478 1.0285e-05 5.18307e-06 0.000200731 6.64873e-05 3.53014e-05 0.0001102 4.96772e-05 5.7705e-06 4.74642e-05 7.31183e-06 0.000191664 0.000248308 2.76238e-05 0.000142742 4.69065e-06 0.000252034 0.000843972 2.35279e-05 7.72091e-06 8.89222e-06 0.000325699 9.62238e-05 0.000188108 0.000168703 0.00031215 2.956e-05 0.000669749 0.000393741 1.90762e-05 9.65455e-05 0.000393416 0.000172389 6.80131e-06 0.000176515 0.000436671 2.69771e-05 0.000104254 0.000395481 0.000150613 7.5797e-06 1.8126e-05 0.000474477 0.000770279 0.000995902 7.49505e-05 0.000188656 1.76115e-05 1.66663e-05 8.70197e-06 1.14759e-05 8.35049e-05 0.00021707 6.84779e-06 0.000289723 0.000435283 1.76592e-05 2.12246e-05 9.10697e-05 4.7432e-06 6.37059e-05 0.000185084 7.39076e-05 8.93307e-06 2.70106e-05 5.02856e-06 0.000175211 0.000360558 0.000155741 0.000197588 0.000152599 2.03129e-05 9.28393e-05 0.000892652 7.89427e-06 2.26485e-05 0.000205651 0.000567609 0.000164887 0.000300561 9.65211e-05 1.51263e-05 0.000344481 1.34112e-05 1.58203e-05 2.08453e-05 0.000144976 0.000218023 0.000211286 0.000190937 0.000285059 2.44154e-05 8.39406e-05 0.000489573 6.07101e-05 8.83572e-06 0.000229279 1.57709e-05 8.70127e-05 1.31668e-05 3.61146e-05 0.000503613 0.000757831
[truncated: 11,477,262 more chars]
