# Supplementary material for: Transferable Measurements of Heredity in Models of the Origins of Life
Source: PLoS One. 2015 Oct 19;10(10):e0140663. doi: 10.1371/journal.pone.0140663 (PMC4610668; doi:10.1371/journal.pone.0140663)
Supplement: S1 Data — (ZIP) [file pone.0140663.s001.zip › data/transition/8/vectors.txt]

0.00031817 2.22321e-05 4.32222e-05 0.000106188 3.29884e-05 0.000103617 6.89743e-05 8.106e-05 0.00898239 0.00565171 6.55384e-05 0.000244554 0.0011601 0.0010383 0.000109663 4.25102e-05 0.00168553 4.45919e-05 2.6028e-05 4.60456e-05 6.37143e-05 5.85421e-05 1.24005e-05 0.000876948 3.84486e-05 8.78652e-05 6.374e-05 0.00806088 0.000900821 0.00616286 2.18626e-05 0.00298337 1.8341e-05 0.00103952 4.25093e-05 0.00590199 0.00108108 0.00126367 9.65446e-05 9.09331e-05 0.000305008 0.00354299 0.00646433 0.000126439 9.40357e-05 0.00457835 0.00461061 7.23539e-05 6.17356e-05 0.00156672 8.52889e-05 8.16274e-05 3.65335e-05 5.20696e-05 4.71132e-05 0.00280887 5.07345e-05 0.00166519 3.86839e-05 0.00871165 7.7113e-06 0.000183739 2.79439e-05 2.39687e-05 6.1995e-05 0.00018437 2.96259e-05 7.26587e-05 0.000142 7.77704e-05 2.57342e-05 0.00445249 0.000265478 0.00125482 0.00792104 0.00796573 0.00488649 0.000109302 0.00126979 4.3739e-05 8.20414e-05 0.00470183 3.60101e-05 2.36931e-05 0.000105553 0.00712912 8.72389e-05 0.000237219 6.7257e-05 5.43463e-05 2.24015e-05 4.79319e-05 0.000109396 6.11929e-05 8.17207e-05 8.76053e-05 4.39848e-05 8.46219e-05 0.000256145 1.86837e-05 2.69882e-05 7.10158e-05 4.15534e-05 0.00106779 1.54895e-05 3.0247e-05 2.04511e-05 4.17459e-05 0.00607043 0.00106716 7.2149e-05 0.00858469 0.00498129 5.4985e-05 4.49507e-05 3.93993e-05 0.00149848 4.99172e-05 8.10483e-05 0.00342635 0.00208914 9.55261e-05 9.43829e-05 0.00558375 0.000179308 4.04059e-05 4.5197e-05 0.00163526 1.97514e-05 0.00403937 6.82068e-05 0.00657616 7.66642e-05 0.00449069 0.00123886 2.71195e-05 0.00604876 8.26767e-05 0.00517389 6.23068e-05 2.52131e-05 4.87277e-05 0.00492957 0.000213471 4.34874e-05 0.000259535 4.76712e-05 0.00150499 0.00291775 0.00550278 0.000106778 1.1848e-05 2.37415e-05 6.56853e-05 0.000118912 0.000336595 0.00637035 0.000102342 1.17301e-05 0.00072375 0.00101621 3.07276e-05 3.50054e-05 7.49677e-05 3.88798e-05 0.000105193 0.0059261 3.10353e-05 0.000229703 2.6662e-05 1.60841e-05 0.00142383 0.00550105 0.00127766 0.00614207 2.61436e-05 4.00985e-05 0.00202213 2.34164e-05 6.42582e-05 0.00011809 0.00608783 4.84058e-05 9.8946e-05 0.00531162 0.000101123 0.000101269 2.28511e-05 9.98922e-05 0.00506641 9.58876e-05 3.95689e-05 5.49423e-05 1.93334e-05 3.49681e-05 0.00106785 2.37415e-05 0.000135832 3.0759e-05 0.000128479 1.80315e-05 3.08316e-05 0.000473755 0.00507272 2.93064e-05 0.00023612 5.47146e-05 7.71571e-05 0.000263557 2.08434e-05 0.00583174 0.00600622 4.45223e-05 0.000196383 8.27709e-05 6.89001e-05 0.00171896 1.93799e-05 0.000151647 6.57615e-05 0.00489048 0.00165678 0.00814661 0.00380044 8.19132e-05 0.00279558 9.62664e-05 6.59953e-05 0.000267346 0.00342403 0.00686265 0.000192593 0.000474412 0.00017443 8.53462e-05 0.000209691 1.53142e-05 1.90919e-05 8.95429e-05 0.000147838 4.17976e-05 0.00115179 5.55787e-05 0.000333833 0.00862969 0.000131443 8.29871e-05 7.75087e-05 4.94048e-05 0.000117787 9.19896e-05 2.03927e-05 0.00023033 2.87865e-05 0.000852013 0.00380562 7.02623e-05 0.00011436 0.00373806 0.00131495 9.78851e-05 1.54683e-05 0.00822035 0.00200287 0.00681523 8.73237e-05 6.88365e-05 0.000248971 0.000113292 0.000335748 3.78773e-05 1.779e-05 0.00225318 2.2289e-05 0.00614776 0.000146471 4.60608e-05 7.21772e-05 0.00608872 0.000107296 0.000131185 8.6279e-05 3.30743e-05 0.00116442 3.53544e-05 8.18595e-05 3.37834e-05 6.1632e-05 3.39446e-05 4.60926e-05 2.74638e-05 0.000218884 8.24821e-05 0.000216633 0.00574045 6.1827e-05 3.45433e-05 0.000103191 3.61648e-05 4.67642e-05 0.0011181 3.89518e-05 3.40569e-05 0.00185247 2.98142e-05 0.000280794 9.33756e-05 0.0049301 3.04086e-05 4.01433e-05 0.00176681 9.72083e-05 0.000172066 2.52627e-05 0.000990991 0.00012086 4.59969e-05 0.00791519 0.000197944 0.00796026 0.000137207 0.00010998 9.95635e-05 0.00696891 3.48377e-05 3.18648e-05 2.18017e-05 0.000305362 2.89148e-05 9.51562e-05 0.000326109 0.00337779 9.44613e-05 9.1731e-05 0.00433374 7.31362e-05 7.08746e-05 0.000101446 3.3048e-05 2.08983e-05 9.44052e-05 0.000933077 6.78947e-05 2.47383e-05 0.00106188 0.00131452 0.000143279 0.000894969 8.1805e-05 0.000119014 1.55706e-05 0.000661722 0.00186155 0.000112651 4.60461e-05 5.53485e-05 6.52444e-05 5.35705e-05 0.00118744 3.99647e-05 7.42487e-05 9.34735e-05 4.61368e-05 6.27521e-05 2.27865e-05 5.18589e-05 0.00253758 4.26293e-05 0.00603574 7.57367e-05 7.53432e-05 3.51666e-05 0.000296418 6.70239e-05 0.00418983 3.25198e-05 0.00461051 7.34277e-05 8.38098e-05 0.00380029 5.36233e-05 0.00174117 0.00655703 9.54857e-05 6.01867e-05 0.00177815 0.000203684 0.00170937 6.03501e-05 8.50986e-05 0.00040757 8.80145e-05 1.65184e-05 8.30273e-05 0.000132408 1.59827e-05 0.000178827 0.0024575 5.11956e-05 7.06707e-05 2.08456e-05 9.73157e-05 8.438e-05 6.77398e-05 7.36642e-05 3.55812e-05 8.3842e-05 6.71988e-05 0.000112916 2.40005e-05 6.47543e-05 0.00640425 0.00154514 0.00021637 7.91512e-05 0.00495193 8.9524e-05 7.99866e-05 2.8359e-05 6.30924e-05 2.51846e-05 4.72986e-05 4.32221e-05 8.58313e-05 7.96153e-05 9.94705e-05 8.3652e-05 0.00710541 2.92463e-05 9.62114e-05 0.00104855 0.00131814 4.11498e-05 0.00105455 2.99392e-05 2.06015e-05 0.000892666 0.000134471 2.04796e-05 0.00418089 0.00398909 5.02619e-05 0.00053074 9.0979e-05 4.54117e-05 0.0001008 8.36499e-05 4.91616e-05 5.73877e-05 7.27901e-05 0.00691563 4.85526e-05 3.65764e-05 5.5524e-05 5.34197e-05 7.36344e-05 0.00167897 2.60818e-05 0.00433974 0.00252979 2.40346e-05 7.37063e-05 2.14343e-05 8.52172e-05 2.84086e-05 0.00165639 0.00128909 1.40174e-05 0.000226414 6.85794e-05 2.26354e-05 0.000162324 3.07717e-05 0.000102957 5.57157e-05 7.41077e-05 0.000880128 0.000168892 1.29824e-05 3.95331e-05 0.000116267 0.000334461 9.84756e-05 5.12496e-05 3.93547e-05 2.4777e-05 4.07976e-05 1.19789e-05 3.06302e-05 2.27998e-05 8.04741e-05 9.08647e-05 0.00870097 0.00199246 7.39301e-05 0.00141753 2.74615e-05 4.57823e-05 0.00804774 0.00108538 6.3453e-05 0.000378216 7.79964e-05 2.86531e-05 6.08659e-05 8.55652e-05 7.93618e-05 0.00668374 0.00181652 0.000145622 0.000104071 0.000191534 9.78255e-05 0.00146292 4.60636e-05 0.000106921 6.03027e-05 0.000174789 8.3146e-05 0.00112995 3.59663e-05 3.64244e-05 5.50139e-05 2.68816e-05 0.000317803 0.00522667 0.00185616 0.00412751 1.55677e-05 2.73444e-05 0.00034275 0.00597576 2.62302e-05 6.53443e-05 0.00456759 2.98039e-05 3.35634e-05 0.00218369 0.000242374 2.94109e-05 2.23883e-05 3.56532e-05 2.60842e-05 0.000118083 1.42934e-05 0.00684903 3.93857e-05 2.16141e-05 6.79985e-05 7.32847e-05 0.00492777 3.19562e-05 0.000179315 0.000102849 8.48563e-05 5.96636e-05 3.61118e-05 6.67713e-05 0.00356685 9.18631e-05 0.000103873 8.91301e-05 3.76834e-05 9.55777e-05 0.000176741 0.000192934 4.64734e-05 3.23562e-05 6.46061e-05 0.000138842 0.000349217 2.44587e-05 0.000747402 5.34656e-05 0.00127512 0.00159453 0.000286995 0.000228043 3.94846e-05 0.00134603 5.4695e-05 2.15989e-05 4.27765e-05 0.00107738 0.00611086 4.15215e-05 3.70699e-05 5.84489e-05 5.77835e-05 8.73876e-05 0.000373827 4.21539e-05 6.16992e-05 0.00141703 5.61522e-05 0.00328899 0.000115727 3.67653e-05 0.00208155 3.32552e-05 6.83584e-05 0.00137009 4.29262e-05 5.41303e-05 0.00479456 0.000207235 2.62087e-05 9.79783e-05 2.19224e-05 3.56095e-05 3.22502e-05 4.78141e-05 0.000100868 0.00168424 7.96615e-05 9.21672e-05 0.00100847 0.00147562 4.78864e-05 9.09624e-05 6.5819e-05 6.30681e-05 9.07249e-05 6.5171e-05 0.000224705 7.92265e-05 0.00612126 7.48582e-05 6.11741e-05 2.41823e-05 4.76969e-05 8.33378e-05 0.00173809 0.000105014 0.00024394 6.32934e-05 0.000226699 3.05538e-05 4.36569e-05 9.50352e-05 1.82072e-05 7.67087e-05 7.55026e-05 0.00508752 0.000102364 4.11491e-05 4.04453e-05 0.000101802 0.00747247 7.2336e-05 0.000105079 4.87719e-05 4.06809e-05 0.00438147 0.00313705 6.25927e-05 3.15611e-05 3.14421e-05 2.38908e-05 6.96433e-05 6.04384e-05 6.9622e-05 8.26515e-05 6.33471e-05 7.25561e-05 0.00384879 6.13857e-05 7.22617e-05 9.6783e-05 3.126e-05 3.54156e-05 0.00325066 0.00734015 0.000147536 7.42374e-05 0.000238841 0.00159742 8.31018e-05 0.00491838 5.71814e-05 6.32023e-05 5.29322e-05 0.000100605 0.00106661 5.49544e-05 0.00117204 4.42489e-05 5.71796e-05 1.36447e-05 0.00769005 9.48136e-05 0.000122389 0.000276737 6.92206e-05 0.000153759 0.00106501 0.00266611 3.55575e-05 0.00170943 0.000261673 9.57858e-05 4.82991e-05 2.72658e-05 0.00228529 0.00504535 6.2985e-05 7.66276e-05 0.000104624 8.83093e-05 2.13218e-05 0.000117446 3.23355e-05 0.000312433 0.000102981 2.48003e-05 2.78434e-05 1.883e-05 4.46745e-05 0.00626452 1.50816e-05 0.000103972 0.000353425 3.25966e-05 0.00740859 9.48749e-05 0.000226461 0.000100291 7.79976e-05 0.00126981 0.000355688 9.74591e-05 0.00364624 3.54756e-05 0.000104678 2.37419e-05 0.00126841 0.000141049 5.50394e-05 7.83258e-05 9.7801e-05 0.00398972 2.38204e-05 9.6062e-05 0.000106972 0.000418098 0.000241206 2.3563e-05 0.00158086 7.96027e-05 3.63207e-05 7.1089e-05 7.67611e-05 0.00010298 0.00909751 1.66661e-05 6.77899e-05 2.42219e-05 0.0041376 7.24913e-05 7.16863e-05 3.27626e-05 7.87502e-05 0.0017283 5.51608e-05 0.00498618 8.29124e-05 8.85896e-05 6.6022e-05 4.95976e-05 0.00541788 3.61092e-05 7.21993e-05 0.000170315 0.0073581 3.80711e-05 0.000109729 9.76269e-05 0.00628836 5.62595e-05 2.04696e-05 0.00149221 4.20172e-05 0.00767201 0.000328218 8.50208e-05 0.00163421 8.39965e-05 0.00380615 5.90164e-05 0.000226299 1.68298e-05 1.09244e-05 0.00142503 0.000107271 0.00091801 0.00441389 0.00133978 0.00133327 1.55456e-05 0.00018147 0.00013964 0.00402898 1.23364e-05 0.00631568 3.09139e-05 0.00725024 0.000213829 7.70992e-05 5.08929e-05 1.69825e-05 0.000234207 6.15906e-05 0.00339573 0.000302545 9.2476e-05 0.00147697 6.19092e-05 6.48694e-05 8.67859e-05 9.55388e-05 5.61829e-05 3.99612e-05 8.81901e-05 0.000900918 7.06034e-05 0.00135039 0.000105877 8.10045e-05 0.00022777 0.000113358 2.2956e-05 5.0252e-05 4.45975e-05 0.000177312 2.78093e-05 9.08683e-05 2.47187e-05 0.0045087 9.95128e-05 2.48228e-05 4.10451e-05 6.59424e-05 6.54219e-05 0.000123115 0.00300262 6.05245e-05 0.000294212 2.41198e-05 0.000123474 4.98228e-05 3.08543e-05 3.32165e-05 8.53376e-05 0.00423167 5.02013e-05 0.00010316 0.00671302 0.000109047 4.49972e-05 3.85618e-05 4.44594e-05 0.00439315 5.64424e-05 9.07845e-05 0.00264903 0.000113664 4.14983e-05 0.00107682 4.53477e-05 9.82873e-05 1.62388e-05 4.36108e-05 7.889e-05 7.56582e-05 0.00130238 0.000108254 3.10789e-05 1.21819e-05 1.07587e-05 0.00108806 2.40796e-05 1.67022e-05 0.000188625 0.000945428 2.27945e-05 0.000236074 0.0048624 0.00147085 0.00447982 0.000164909 0.000918748 0.000846123 4.67951e-05 6.25981e-05 0.00142735 5.71642e-05 3.19594e-05 0.00827268 6.09412e-05 0.00703994 6.99294e-05 1.6653e-05 2.26933e-05 2.2569e-05 1.24821e-05 0.000214161 5.65077e-05 6.20213e-05 0.00528416 2.7911e-05 0.000970925 4.43066e-05 0.00290594 0.00629722 0.000244612 1.24304e-05 0.00468962 8.16787e-05 0.000182061 1.67135e-05 2.89621e-05 7.59829e-05 0.00131044 3.13463e-05 4.35433e-05 6.58754e-05 0.000145638 0.00408089 8.44745e-05 2.86337e-05 3.71845e-05 0.00479476 4.11262e-05 1.78567e-05 3.00301e-05 2.06636e-05 9.22321e-05 3.27296e-05 2.25609e-05 9.44062e-05 7.60018e-05 1.62926e-05 4.93407e-05 0.00532366 0.00122901 0.000102615 7.6905e-05 7.20306e-05 0.0010065 0.000148473 1.42083e-05 8.53231e-05 0.00165496 7.50363e-05 7.95999e-05 0.00596147 0.00559316 0.0045976 4.47133e-05 7.19822e-05 4.58e-05 0.000304884 0.00543171 1.59472e-05 0.000101165 4.50203e-05 1.45743e-05 7.06812e-05 2.5243e-05 0.00511332 7.36441e-05 2.62727e-05 5.70196e-05 7.49412e-05 4.25094e-05 0.00196314 8.47927e-05 0.00661451 3.52896e-05 3.56035e-05 0.00748192 0.000908791 0.00110916 7.58601e-05 0.00361755 3.84155e-05 0.000166859 8.68965e-05 0.00192512 9.41218e-05 0.00736976 3.63743e-05 0.00145848 0.00146432 5.74456e-05 0.000122963 2.94128e-05 0.00069214 8.31596e-05 0.0010793 
0.000137175 0.00129752 0.00223333 3.36497e-05 0.00163453 2.14016e-05 3.46634e-05 3.61327e-05 0.00712525 0.00552346 4.66432e-05 6.71567e-05 0.000926314 0.000562944 5.48797e-05 0.00246698 0.000742351 3.58014e-05 0.000938707 3.7244e-05 2.99608e-05 2.71919e-05 2.67026e-05 0.00118167 3.79586e-05 2.8965e-05 4.2438e-05 0.00438399 0.000645716 0.00317633 0.00116942 0.0028983 4.39048e-05 0.0011498 0.0016695 0.00490522 0.00110958 0.0012423 2.71452e-05 4.02548e-05 0.000106537 0.00374279 0.00494398 5.51204e-05 3.88702e-05 0.00311133 0.00393225 3.50998e-05 1.6368e-05 0.000849457 3.3504e-05 1.49854e-05 4.1434e-05 0.00181398 2.09762e-05 0.00293202 2.35209e-05 0.000996205 0.0016941 0.00571469 1.52444e-05 8.85021e-05 0.00100288 0.000979181 3.6734e-05 6.77296e-05 0.00151994 1.63728e-05 2.92487e-05 4.16528e-05 3.9448e-05 0.00474301 0.000126942 0.00116213 0.00522758 0.00515027 0.0054205 1.93719e-05 0.000871986 0.00252869 4.23193e-05 0.00546572 0.00127174 0.00101056 4.61532e-05 0.00531901 4.73109e-05 8.37751e-05 4.42825e-05 4.20056e-05 5.12437e-05 2.82832e-05 3.37324e-05 1.27218e-05 1.86245e-05 2.54888e-05 4.68833e-05 2.22746e-05 0.000162231 4.2081e-05 3.60702e-05 5.82503e-05 2.9518e-05 0.00116171 6.21773e-05 5.0509e-05 0.00106887 2.33516e-05 0.00648269 0.000914141 2.72806e-05 0.00534956 0.00442012 0.00235108 1.78419e-05 3.00178e-05 0.000751402 3.38792e-05 3.74503e-05 0.00466435 0.00107443 4.02007e-05 1.86154e-05 0.00637579 0.000128125 2.17983e-05 2.63895e-05 0.000968873 4.48189e-05 0.00338552 2.62521e-05 0.00348091 1.94358e-05 0.00484697 0.00124745 4.11029e-05 0.00410309 3.84098e-05 0.00568657 3.30501e-05 0.000633962 3.59851e-05 0.00454717 7.37007e-05 2.62084e-05 9.85103e-05 2.51942e-05 0.000970747 0.00104105 0.00295343 1.51044e-05 4.5013e-05 3.17007e-05 2.70272e-05 5.26736e-05 9.83968e-05 0.00612719 6.23844e-05 2.55712e-05 0.000777823 0.00065874 0.0016713 0.000396337 3.10038e-05 0.00140731 3.64647e-05 0.00572783 0.00186288 6.60387e-05 3.22428e-05 2.95189e-05 0.000766188 0.00469839 0.00100727 0.00561123 3.89568e-05 0.00208491 0.00129248 5.03813e-05 2.3394e-05 2.84067e-05 0.00531558 0.00159808 6.24748e-05 0.00395974 2.02407e-05 5.49713e-05 0.00111497 2.75069e-05 0.0035303 5.19345e-05 0.00140127 2.48265e-05 2.06476e-05 0.00221706 0.00119191 3.10596e-05 2.92325e-05 4.36268e-05 2.43322e-05 4.15705e-05 4.91754e-05 0.00096423 0.00370321 0.00151688 0.000119214 1.73611e-05 1.4571e-05 9.05625e-05 3.92391e-05 0.00529402 0.00287503 0.00165207 8.91122e-05 4.74871e-05 2.1629e-05 0.000983839 3.54442e-05 7.04408e-05 2.30456e-05 0.00502718 0.00100916 0.00471608 0.00340877 1.75191e-05 0.00540198 3.42957e-05 3.65162e-05 0.000120658 0.00375593 0.0061203 0.000103994 0.000204838 0.000100174 4.95833e-05 0.000133085 2.84249e-05 0.00101202 3.7998e-05 7.67379e-05 0.00150149 0.000817934 3.29629e-05 8.84481e-05 0.00572897 4.62241e-05 2.97023e-05 2.20555e-05 3.0354e-05 2.14135e-05 4.43894e-05 3.18921e-05 8.72567e-05 0.00212355 0.000505483 0.00299598 2.09221e-05 2.50063e-05 0.00525463 0.000810919 2.45495e-05 3.00361e-05 0.00536564 0.00198255 0.00586485 2.63493e-05 2.42393e-05 0.000104246 5.3504e-05 0.000133843 0.00131578 2.02285e-05 0.0022997 3.82209e-05 0.00545275 3.81355e-05 2.47545e-05 3.05692e-05 0.00449048 6.06459e-05 1.71213e-05 1.67766e-05 4.15953e-05 0.000904074 0.00171982 2.91311e-05 0.00144647 0.00181532 0.00199217 0.00151077 0.00135984 0.000129892 4.00679e-05 7.51869e-05 0.00575899 1.42218e-05 0.00137351 1.90988e-05 2.58745e-05 2.39459e-05 0.000975276 0.00166532 0.00158202 0.00159828 2.08515e-05 0.000101889 2.77486e-05 0.00247313 0.00189958 0.00135763 0.000942576 5.50993e-05 0.000103448 0.00167576 0.000872132 3.11134e-05 0.0020369 0.00456511 0.000104217 0.0045693 2.8126e-05 2.12874e-05 2.61439e-05 0.00570173 0.00146056 3.28736e-05 5.94949e-05 0.00010116 0.00198303 5.28979e-05 0.000118292 0.00319674 3.16179e-05 3.9758e-05 0.00427538 4.13788e-05 3.73835e-05 4.84733e-05 2.61646e-05 0.00071457 3.78166e-05 0.00116683 3.84953e-05 2.25542e-05 0.00115949 0.0012429 6.35065e-05 0.000943207 5.16327e-05 1.99399e-05 2.33731e-05 0.000395016 0.00156187 3.25963e-05 0.0014166 0.00252211 3.27627e-05 2.51064e-05 0.0011311 0.00145661 3.35197e-05 2.63235e-05 1.88482e-05 4.89285e-05 0.00071434 3.6691e-05 0.0028257 1.30328e-05 0.00423572 3.59287e-05 4.36492e-05 2.42648e-05 5.71101e-05 3.17831e-05 0.00428255 0.00155133 0.00356964 2.70716e-05 4.19411e-05 0.00397613 2.90331e-05 0.000525399 0.00515061 2.3928e-05 2.30839e-05 0.00134096 9.40121e-05 0.00157465 2.56102e-05 4.31635e-05 0.000107475 2.00882e-05 4.07614e-05 3.29787e-05 1.8384e-05 3.95065e-05 9.08677e-05 0.00172307 0.00262488 2.76431e-05 2.53744e-05 2.3251e-05 4.19172e-05 3.06405e-05 3.78018e-05 2.20577e-05 3.00634e-05 2.9922e-05 5.11663e-05 1.9809e-05 2.39746e-05 0.00300436 0.0010395 8.31085e-05 2.71967e-05 0.00548306 3.00449e-05 1.43293e-05 3.01829e-05 2.94729e-05 4.74285e-05 3.14686e-05 0.00176579 1.90171e-05 2.10983e-05 5.09793e-05 4.48025e-05 0.00707626 0.00208877 2.2791e-05 0.000826441 0.00118255 1.18842e-05 0.00123899 0.00105146 3.95399e-05 0.00158019 0.000110669 2.87639e-05 0.00287676 0.00471809 0.00161717 0.000762534 2.2643e-05 0.00158563 6.04344e-05 1.73536e-05 2.34832e-05 1.54875e-05 2.60895e-05 0.00451229 3.24259e-05 3.93277e-05 2.52502e-05 1.29674e-05 2.78797e-05 0.00143317 1.82015e-05 0.00468487 0.00311915 3.36737e-05 3.83208e-05 3.98988e-05 1.86684e-05 0.00124931 0.0009383 0.00108911 2.32698e-05 7.44093e-05 2.75116e-05 3.59941e-05 4.69237e-05 0.00122662 5.69474e-05 3.16329e-05 3.35555e-05 0.00105187 0.000116858 2.07272e-05 0.00158001 2.75172e-05 9.73515e-05 3.84434e-05 0.0024071 0.00245596 4.84247e-05 0.00164543 3.91922e-05 5.29266e-05 2.93006e-05 3.25812e-05 2.44519e-05 0.00716305 0.000969286 5.03203e-05 0.000717493 4.77323e-05 2.81834e-05 0.00637955 0.00089635 3.27198e-05 0.000143383 3.92185e-05 0.00171951 2.57421e-05 1.65939e-05 2.67521e-05 0.00757399 0.00122436 0.000106815 3.64499e-05 9.16504e-05 6.43022e-05 0.000689072 3.18037e-05 3.71143e-05 4.08996e-05 8.00812e-05 4.83505e-05 0.000900842 1.57054e-05 0.00321116 3.04529e-05 0.000996391 0.000159695 0.00382238 0.00111191 0.00404455 3.22501e-05 6.52484e-05 0.000102712 0.00460247 0.00125277 1.58853e-05 0.00530761 0.00177994 0.000787761 0.00126712 0.000119192 0.00196485 5.47729e-05 0.00164178 0.00170873 7.38886e-05 2.69991e-05 0.00519698 1.53321e-05 0.00162526 2.24552e-05 4.19567e-05 0.00510336 4.52e-05 6.49382e-05 5.38257e-05 3.04025e-05 3.2222e-05 0.00193144 4.88097e-05 0.00314079 3.81023e-05 3.16332e-05 4.18154e-05 0.00120651 4.22754e-05 7.65881e-05 0.000120297 2.29477e-05 2.31692e-05 4.26014e-05 2.20199e-05 0.000108215 6.08314e-05 0.000458403 3.02608e-05 0.00084693 0.000690345 8.88295e-05 0.000111119 2.12148e-05 0.000935011 4.01446e-05 4.07704e-05 3.08612e-05 0.00098939 0.00431978 3.33086e-05 0.00178067 2.05825e-05 2.21419e-05 2.34734e-05 0.000121357 0.00112328 2.08008e-05 0.00090402 2.81994e-05 0.00323052 3.98295e-05 2.22021e-05 0.00098695 0.00128331 2.55453e-05 0.000576015 2.14322e-05 2.00325e-05 0.00369936 8.99014e-05 3.42418e-05 2.63015e-05 0.00103989 0.00147834 2.24178e-05 0.00170716 5.16305e-05 0.00156208 4.68018e-05 3.60744e-05 0.000761818 0.00107409 1.84675e-05 2.23351e-05 5.50674e-05 3.39869e-05 2.42078e-05 3.13237e-05 5.91308e-05 1.88845e-05 0.00465205 5.04937e-05 2.62468e-05 3.76989e-05 0.00231446 4.12197e-05 0.000676336 5.20022e-05 6.10302e-05 1.95185e-05 0.000116434 2.15483e-05 0.0013329 3.71681e-05 4.88137e-05 3.15518e-05 3.36434e-05 0.00485258 2.38277e-05 3.31662e-05 0.00167259 2.2514e-05 0.00603925 2.21089e-05 4.66452e-05 3.32404e-05 0.00168403 0.00353759 0.00353113 3.21045e-05 0.00218683 0.00139388 4.06782e-05 1.91476e-05 4.8698e-05 3.19137e-05 1.92609e-05 3.68366e-05 4.02787e-05 0.0034222 3.96402e-05 4.99195e-05 4.7908e-05 0.00106495 0.00179319 0.00484352 0.00517529 8.06121e-05 4.15522e-05 8.9235e-05 0.00107695 1.45878e-05 0.00649352 3.34044e-05 3.81501e-05 1.95508e-05 5.87389e-05 0.000824248 3.542e-05 0.00101189 3.21053e-05 0.00291306 2.53747e-05 0.00671472 2.47283e-05 2.9459e-05 0.000146184 3.60528e-05 2.77204e-05 0.00121225 0.00208183 3.52678e-05 0.00141495 0.000113409 6.19339e-05 0.00157353 3.0192e-05 0.00166644 0.00632335 5.71368e-05 3.95785e-05 6.2471e-05 2.26232e-05 3.73806e-05 6.90657e-05 0.00117933 0.000112508 4.22727e-05 0.00120276 4.83441e-05 2.83303e-05 4.67414e-05 0.00410055 3.1235e-05 3.9196e-05 0.000112916 0.00144202 0.00559009 4.86642e-05 0.000142698 5.03476e-05 2.0101e-05 0.00101699 0.000100945 4.87196e-05 0.00396942 0.00134463 5.11691e-05 4.87029e-05 0.000790584 6.66991e-05 1.71699e-05 3.67592e-05 4.60121e-05 0.00366151 4.16761e-05 2.24558e-05 1.72951e-05 0.000120452 6.88241e-05 0.000704534 0.00111458 2.18776e-05 4.86074e-05 2.71247e-05 5.40272e-05 4.87748e-05 0.0034629 5.48034e-05 2.67308e-05 0.00110734 0.0033602 4.02712e-05 5.46491e-05 0.00146684 3.38108e-05 0.00129038 2.39976e-05 0.0041008 5.17054e-05 7.56703e-05 2.25862e-05 0.00112356 0.00429903 4.10129e-05 1.44397e-05 8.75368e-05 0.0056932 0.00154981 3.4062e-05 2.24844e-05 0.00258413 2.88962e-05 4.42244e-05 0.00143231 2.9961e-05 0.00469422 0.000122056 2.36908e-05 0.00138234 3.55144e-05 0.0043445 2.53648e-05 0.000112541 5.17356e-05 2.55384e-05 0.000698752 2.12587e-05 0.000869268 0.00529765 0.00123459 0.00103295 3.26613e-05 0.000103141 2.26959e-05 0.00341364 2.89557e-05 0.00601815 0.00145789 0.00405705 0.000109287 5.50866e-05 1.36599e-05 2.29423e-05 9.50144e-05 2.82651e-05 0.00362368 0.000103538 2.13699e-05 0.0010057 3.71253e-05 5.69255e-05 4.4579e-05 3.02314e-05 2.15304e-05 1.99133e-05 4.25837e-05 0.00122107 1.46574e-05 0.000674403 4.05365e-05 2.57885e-05 0.000128107 6.94001e-05 4.44818e-05 4.7716e-05 3.56358e-05 0.000138433 3.85033e-05 3.04108e-05 4.14547e-05 0.00180971 5.1651e-05 0.00146174 0.00249301 0.00231175 2.2781e-05 5.60236e-05 0.00291738 2.37269e-05 0.00010093 4.03225e-05 3.00484e-05 0.00175689 0.00256292 2.5817e-05 4.40348e-05 0.0040851 3.61736e-05 6.32853e-05 0.00238611 4.79807e-05 3.14892e-05 0.0022278 2.48804e-05 0.00535598 2.50325e-05 9.45234e-05 0.00255158 7.21597e-06 2.34096e-05 0.000812934 0.00205347 4.30333e-05 1.70889e-05 2.26481e-05 4.37426e-05 5.04979e-05 0.00133076 6.92139e-05 0.00194778 3.38731e-05 2.72883e-05 0.00054774 4.16772e-05 0.00105442 0.000117147 0.00054305 0.00120072 0.000181161 0.00527423 0.0013157 0.00526517 0.00010178 0.00110133 0.00154219 0.000930917 2.51534e-05 0.00141561 4.48644e-05 4.06605e-05 0.00438789 2.08448e-05 0.00446465 4.19313e-05 5.24909e-05 5.19407e-05 2.6191e-05 4.09888e-05 8.24096e-05 3.70695e-05 4.19174e-05 0.003962 4.69865e-05 0.000512093 0.0014351 0.00219983 0.00615518 5.15567e-05 2.52574e-05 0.00438896 2.35184e-05 0.000127734 3.06052e-05 0.00133271 3.30022e-05 0.0012528 3.12635e-05 1.21582e-05 3.57277e-05 2.89042e-05 0.00557412 4.32997e-05 4.21243e-05 0.00115037 0.00522652 0.00181362 0.00211286 0.00168049 4.03626e-05 2.34487e-05 0.00139363 3.72796e-05 1.83965e-05 3.74335e-05 2.40282e-05 2.60478e-05 0.00347073 0.0005009 2.51949e-05 3.3328e-05 3.01222e-05 0.000929197 4.70366e-05 5.5539e-05 1.28803e-05 0.00165349 2.48935e-05 1.9708e-05 0.00529501 0.00428672 0.00445422 0.00199892 2.03014e-05 3.07335e-05 0.000155337 0.00289644 2.50253e-05 1.44351e-05 0.0017723 2.84913e-05 2.89466e-05 4.24613e-05 0.00378306 3.29425e-05 3.37378e-05 2.2579e-05 3.19582e-05 1.84623e-05 0.00169147 4.83343e-05 0.00501252 0.00225955 0.00168808 0.00564544 0.00058069 0.000988847 2.8726e-05 0.00395403 0.00205997 9.94579e-05 1.84623e-05 0.000930159 3.85605e-05 0.0040191 2.57718e-05 0.000998431 0.00113255 1.90823e-05 2.69099e-05 0.00135129 0.000617472 3.95729e-05 0.001192 
4.39343e-05 1.38404e-05 1.65016e-05 2.07343e-05 1.50116e-05 1.91879e-05 1.94477e-05 2.11087e-05 3.55376e-05 2.9855e-05 1.22653e-05 3.42435e-05 2.0417e-05 1.33326e-05 2.11264e-05 2.67391e-05 2.35062e-05 0.00635886 1.43456e-05 1.25435e-05 0.00482419 0.00713271 2.7331e-05 1.66102e-05 1.40057e-05 0.00720985 1.4127e-05 3.51356e-05 1.38835e-05 2.26131e-05 1.00252e-05 1.58426e-05 3.22661e-05 1.11926e-05 2.68546e-05 1.45322e-05 1.82677e-05 1.68569e-05 1.52971e-05 1.67628e-05 5.60871e-05 1.50609e-05 2.77901e-05 1.99999e-05 2.21343e-05 2.53887e-05 3.36619e-05 1.54827e-05 1.18954e-05 1.86704e-05 2.04238e-05 1.72055e-05 1.3849e-05 2.36769e-05 0.00450238 1.33697e-05 0.00358653 1.85353e-05 1.87733e-05 2.43841e-05 2.17544e-05 3.41239e-05 1.57906e-05 1.44445e-05 0.00699607 3.76878e-05 1.86486e-05 1.74825e-05 2.45895e-05 1.56612e-05 3.41146e-05 1.84466e-05 3.91706e-05 1.88934e-05 2.70515e-05 2.45011e-05 2.41963e-05 2.20995e-05 1.74859e-05 2.2164e-05 1.68401e-05 2.40561e-05 9.72339e-06 1.31501e-05 3.05575e-05 3.22959e-05 1.72566e-05 3.57293e-05 1.93279e-05 1.61234e-05 3.70643e-05 0.00623466 2.22188e-05 1.04415e-05 1.50557e-05 0.00636835 1.4973e-05 1.93416e-05 3.98046e-05 3.70124e-05 4.85872e-05 1.80646e-05 0.00561389 1.43076e-05 3.96141e-05 4.03967e-05 1.27054e-05 0.00531696 3.4282e-05 1.69557e-05 1.55378e-05 2.69142e-05 2.05139e-05 2.02401e-05 2.04977e-05 0.00451852 1.89513e-05 0.00682394 1.7948e-05 2.12605e-05 1.73173e-05 2.25686e-05 2.86299e-05 2.50034e-05 4.06999e-05 0.00668556 0.00594143 1.82582e-05 3.36139e-05 1.71188e-05 1.94182e-05 3.09241e-05 2.31664e-05 2.25279e-05 1.62889e-05 2.2004e-05 3.11995e-05 1.86605e-05 2.91444e-05 0.00825114 1.3469e-05 0.00862282 2.48419e-05 1.21229e-05 1.68203e-05 3.84951e-05 0.00337704 1.69978e-05 2.58153e-05 2.00109e-05 2.37296e-05 4.17233e-05 4.24965e-05 0.00637625 2.3596e-05 3.43446e-05 3.06901e-05 2.15544e-05 3.46486e-05 1.81217e-05 1.39757e-05 2.20042e-05 1.47245e-05 1.84483e-05 1.70969e-05 2.46966e-05 2.29004e-05 1.90561e-05 3.12003e-05 3.87035e-05 3.56234e-05 2.74303e-05 2.48857e-05 1.34498e-05 2.55476e-05 2.61788e-05 2.90433e-05 2.87389e-05 4.79983e-05 2.05137e-05 2.21319e-05 2.62978e-05 2.27679e-05 1.84457e-05 1.92259e-05 1.9077e-05 2.58141e-05 1.5881e-05 1.49637e-05 1.95114e-05 2.04337e-05 2.34732e-05 0.00521533 3.50323e-05 2.41165e-05 1.8149e-05 1.76615e-05 2.51074e-05 5.2063e-05 3.31716e-05 3.27993e-05 4.02567e-05 1.57234e-05 2.13252e-05 2.05532e-05 3.09698e-05 0.00785329 1.71214e-05 4.05096e-05 4.2545e-05 2.1476e-05 2.47448e-05 1.93653e-05 2.46135e-05 1.21703e-05 0.00961905 1.94371e-05 4.27473e-05 3.55693e-05 0.00624417 3.60119e-05 2.21088e-05 2.81495e-05 2.14175e-05 1.76419e-05 1.84631e-05 1.61617e-05 1.93332e-05 5.49922e-05 1.55499e-05 2.21947e-05 3.48096e-05 3.63135e-05 2.68535e-05 1.70076e-05 3.64506e-05 3.21791e-05 1.83252e-05 0.00993728 3.72184e-05 2.11295e-05 1.70811e-05 0.00805215 3.45222e-05 3.27512e-05 2.62749e-05 0.00856841 1.32839e-05 0.00651213 1.99125e-05 0.00530601 2.63794e-05 2.42316e-05 1.53993e-05 1.64523e-05 1.80019e-05 0.00609162 2.66838e-05 2.81421e-05 1.23701e-05 0.00823596 2.9825e-05 1.46224e-05 2.5825e-05 2.43888e-05 2.14117e-05 2.37348e-05 3.43954e-05 2.13788e-05 5.08088e-05 1.69213e-05 2.5162e-05 2.03704e-05 3.8754e-05 3.25163e-05 2.8117e-05 0.00527677 1.69537e-05 2.4922e-05 1.83079e-05 1.90848e-05 1.81913e-05 3.96132e-05 2.18126e-05 1.79302e-05 0.00628602 2.1142e-05 2.59178e-05 1.9942e-05 2.37336e-05 1.73891e-05 4.2327e-05 0.00675758 1.97678e-05 2.65394e-05 1.03213e-05 2.41491e-05 1.22193e-05 0.00396359 0.0086954 1.79198e-05 2.77548e-05 1.68002e-05 2.4949e-05 0.00450573 2.57109e-05 1.66323e-05 2.26894e-05 2.62258e-05 2.67962e-05 1.92889e-05 2.18355e-05 3.61341e-05 2.20769e-05 1.5302e-05 2.27777e-05 3.29634e-05 2.06967e-05 2.04579e-05 2.48463e-05 2.216e-05 1.63435e-05 2.47479e-05 2.57278e-05 2.67092e-05 3.70755e-05 5.04326e-05 3.12069e-05 1.571e-05 2.02709e-05 3.09541e-05 2.36876e-05 2.71174e-05 2.28961e-05 1.53012e-05 0.0106008 1.85478e-05 2.17764e-05 0.00347918 1.34989e-05 0.00601949 1.68602e-05 0.00667241 0.00404905 1.92957e-05 1.90287e-05 2.34437e-05 1.13661e-05 1.9927e-05 1.4539e-05 2.57861e-05 1.75336e-05 3.06448e-05 1.96549e-05 2.7167e-05 2.50402e-05 0.00665159 0.00614235 1.71696e-05 1.7309e-05 1.40743e-05 2.6671e-05 1.6659e-05 1.28432e-05 1.87275e-05 0.00638534 1.76602e-05 0.00370663 2.57047e-05 0.00658675 1.73597e-05 0.00610545 2.21232e-05 1.60114e-05 2.7479e-05 2.64518e-05 1.78794e-05 1.91278e-05 1.06409e-05 2.22476e-05 1.02629e-05 1.75603e-05 2.71182e-05 1.68049e-05 1.60432e-05 2.17859e-05 2.07372e-05 2.57412e-05 0.00652244 1.33085e-05 3.60942e-05 2.86706e-05 4.55378e-05 1.59696e-05 3.44138e-05 2.85065e-05 3.29255e-05 2.87438e-05 3.36248e-05 1.4922e-05 2.71884e-05 2.28186e-05 0.00922068 0.00692221 1.38288e-05 0.00601338 0.00829088 0.00897535 2.19263e-05 3.01161e-05 0.00751134 1.9928e-05 2.19302e-05 3.0299e-05 2.1925e-05 2.06043e-05 0.00981513 1.98958e-05 3.3576e-05 0.00654008 4.03468e-05 0.00602989 1.98453e-05 2.01246e-05 2.5838e-05 2.32366e-05 2.0076e-05 4.04645e-05 1.94034e-05 1.3736e-05 2.23732e-05 2.14691e-05 0.00332575 2.59262e-05 1.45476e-05 3.87578e-05 1.58326e-05 2.2843e-05 3.82118e-05 2.19752e-05 1.915e-05 2.96936e-05 8.7295e-06 2.18131e-05 2.68931e-05 2.19022e-05 2.1203e-05 2.06292e-05 1.56636e-05 0.00628465 2.24679e-05 0.00682554 1.38314e-05 2.65341e-05 0.00392425 0.00568755 1.89359e-05 1.544e-05 2.16688e-05 1.61468e-05 2.84562e-05 0.00667732 2.52746e-05 2.7106e-05 2.4126e-05 1.9581e-05 1.73696e-05 2.60834e-05 3.74136e-05 0.00674557 5.12599e-05 3.11407e-05 1.66142e-05 1.89688e-05 0.00548807 1.18564e-05 1.8211e-05 3.3566e-05 4.85736e-05 2.02095e-05 2.74001e-05 2.89998e-05 2.27812e-05 2.71195e-05 2.29885e-05 4.0702e-05 2.01326e-05 3.53748e-05 4.02062e-05 2.7845e-05 1.94167e-05 1.48034e-05 3.18963e-05 2.59882e-05 2.41079e-05 2.0062e-05 3.18714e-05 0.00639188 2.77269e-05 1.558e-05 0.00637144 4.37582e-05 0.00682707 2.46051e-05 1.99649e-05 1.98524e-05 0.00797906 3.23775e-05 1.62123e-05 2.75907e-05 1.44444e-05 2.80023e-05 2.2714e-05 1.53425e-05 1.52185e-05 0.00864729 1.23869e-05 2.89166e-05 1.41156e-05 1.69376e-05 1.59702e-05 3.43773e-05 0.00712169 1.65627e-05 4.26243e-05 1.6326e-05 1.66648e-05 1.86114e-05 3.27252e-05 4.6115e-05 3.1453e-05 2.8732e-05 1.50447e-05 2.04511e-05 2.83882e-05 2.14258e-05 1.3357e-05 1.45303e-05 2.81272e-05 2.24354e-05 4.66723e-05 2.16238e-05 1.72554e-05 3.35826e-05 2.63544e-05 2.87337e-05 0.0050101 1.73118e-05 0.00699211 1.35587e-05 2.46631e-05 4.22583e-05 2.67418e-05 1.86417e-05 0.0074141 0.00677187 2.54723e-05 1.57114e-05 2.14281e-05 1.65923e-05 1.97888e-05 1.97626e-05 2.07241e-05 0.00766659 3.19859e-05 4.40818e-05 0.00459383 3.65065e-05 0.00612932 2.66782e-05 4.88695e-05 4.06637e-05 9.44937e-06 1.62775e-05 2.25462e-05 1.3512e-05 2.8993e-05 3.18242e-05 0.00390287 1.35249e-05 0.00709145 3.79195e-05 0.00565101 1.61529e-05 2.19095e-05 0.00740431 3.15469e-05 0.00500033 1.68154e-05 2.41915e-05 3.91431e-05 2.08012e-05 2.16893e-05 2.38308e-05 0.00833007 1.75423e-05 2.77613e-05 0.00758163 2.15926e-05 1.76664e-05 0.00757881 9.20627e-06 0.00318921 0.00770198 2.35753e-05 2.60741e-05 4.10001e-05 1.93261e-05 1.61667e-05 2.02664e-05 0.00435051 2.08067e-05 1.79611e-05 2.05539e-05 2.15327e-05 1.82569e-05 1.53168e-05 1.90375e-05 0.0060539 1.97588e-05 1.8582e-05 0.00905184 2.5626e-05 0.00642791 3.33571e-05 2.3969e-05 3.06438e-05 2.30521e-05 1.84645e-05 3.75845e-05 1.97599e-05 0.00749923 1.55071e-05 2.1369e-05 3.03431e-05 0.00676456 2.64145e-05 0.00455895 1.88683e-05 0.00874903 5.26016e-05 0.00718532 1.44983e-05 1.67016e-05 1.89103e-05 1.34369e-05 1.45338e-05 2.17915e-05 3.22385e-05 1.99414e-05 2.03533e-05 0.00680192 2.72296e-05 2.08459e-05 1.38366e-05 1.79249e-05 3.29094e-05 1.99784e-05 4.79951e-05 1.67591e-05 2.44703e-05 0.00368084 0.00604573 2.09166e-05 0.00789125 1.78723e-05 0.00672819 2.11953e-05 2.00222e-05 1.83094e-05 2.11843e-05 1.49562e-05 2.60764e-05 2.18022e-05 1.34749e-05 2.20142e-05 2.73064e-05 1.93891e-05 2.50945e-05 0.00685972 1.16757e-05 1.66419e-05 2.56825e-05 1.47968e-05 0.00404062 1.80955e-05 1.0904e-05 3.12212e-05 1.84662e-05 3.2432e-05 2.11084e-05 1.8756e-05 3.84725e-05 0.00655356 3.63157e-05 2.17945e-05 1.1131e-05 0.00546805 1.68288e-05 2.91597e-05 1.86496e-05 2.17152e-05 2.26902e-05 1.88536e-05 3.07958e-05 2.14647e-05 0.0113723 3.26622e-05 1.68718e-05 2.8469e-05 3.39077e-05 1.75144e-05 4.29339e-05 2.04395e-05 1.88269e-05 4.00144e-05 3.30379e-05 2.24458e-05 2.3138e-05 4.02333e-05 1.82999e-05 3.80736e-05 1.54127e-05 2.929e-05 2.23654e-05 4.09579e-05 1.91333e-05 0.00690201 1.82637e-05 3.55579e-05 1.72947e-05 1.46832e-05 1.47483e-05 2.01575e-05 3.18837e-05 1.14123e-05 3.92275e-05 1.51589e-05 1.66883e-05 1.5519e-05 1.74679e-05 4.68794e-05 1.67755e-05 1.93822e-05 4.68708e-05 3.42126e-05 1.29061e-05 1.5321e-05 1.81606e-05 2.99287e-05 0.00983332 0.00806968 2.25551e-05 2.28493e-05 3.67897e-05 0.00763821 1.08591e-05 1.98844e-05 1.66081e-05 2.56484e-05 2.34809e-05 0.00730744 2.05867e-05 0.00669922 3.0565e-05 2.0365e-05 2.31718e-05 0.00638174 2.2168e-05 2.41418e-05 6.19244e-05 0.00754153 4.15446e-05 2.78649e-05 1.43946e-05 0.00878658 1.80017e-05 2.44121e-05 0.00641766 2.49808e-05 2.28577e-05 1.29247e-05 2.14499e-05 4.28464e-05 1.89013e-05 1.69568e-05 0.00849299 1.86052e-05 0.00500242 4.79348e-05 4.42101e-05 2.711e-05 2.13267e-05 1.73438e-05 2.15602e-05 2.3474e-05 1.91861e-05 1.01513e-05 3.94294e-05 4.88565e-05 2.78933e-05 2.16903e-05 2.45326e-05 2.60131e-05 1.37166e-05 2.17626e-05 3.22968e-05 1.81414e-05 1.39003e-05 3.36756e-05 3.01941e-05 0.00668791 2.27998e-05 4.02614e-05 1.51749e-05 9.09751e-06 1.17438e-05 1.85102e-05 1.75937e-05 2.28538e-05 1.6412e-05 0.00415423 1.11375e-05 1.33099e-05 0.00525571 1.65427e-05 2.32962e-05 1.86774e-05 3.00282e-05 1.87275e-05 4.51098e-05 0.00995834 1.66169e-05 4.04463e-05 3.5779e-05 2.19328e-05 3.78467e-05 1.17663e-05 2.04636e-05 2.05173e-05 2.69438e-05 2.28573e-05 2.21833e-05 2.25482e-05 1.92811e-05 1.99401e-05 3.00934e-05 3.54167e-05 1.69471e-05 2.69809e-05 2.20624e-05 0.00601908 2.08803e-05 2.15046e-05 0.00793463 2.5621e-05 3.10816e-05 1.5724e-05 1.23526e-05 2.82765e-05 0.00581561 2.0569e-05 0.00758081 3.21279e-05 1.51841e-05 1.76155e-05 0.00522017 1.91623e-05 2.31644e-05 1.70791e-05 2.1815e-05 0.00567489 1.74424e-05 2.66071e-05 1.82777e-05 2.55338e-05 2.94121e-05 3.5637e-05 3.85051e-05 9.00218e-06 5.99652e-05 2.06931e-05 4.05186e-05 1.03891e-05 1.75633e-05 5.71407e-05 2.7974e-05 1.75129e-05 2.5662e-05 3.18383e-05 1.58144e-05 2.06717e-05 1.55313e-05 0.00570347 2.18722e-05 0.00716695 1.28627e-05 2.50373e-05 0.00562764 2.41883e-05 2.09142e-05 4.56109e-05 2.52997e-05 3.92299e-05 4.08884e-05 4.79237e-05 0.00661767 0.00745241 2.42465e-05 4.33407e-05 1.50702e-05 1.75617e-05 1.52019e-05 2.42115e-05 5.05014e-05 2.18521e-05 2.32731e-05 1.87761e-05 3.98926e-05 2.9814e-05 1.68578e-05 0.00689602 2.04254e-05 0.00575529 0.00504756 0.00861674 3.06917e-05 2.07292e-05 1.84971e-05 4.28322e-05 1.97753e-05 1.78978e-05 2.58171e-05 1.43918e-05 2.12107e-05 4.40433e-05 2.11524e-05 1.9018e-05 3.4086e-05 2.70595e-05 1.18179e-05 2.06524e-05 0.00584221 1.92954e-05 1.86642e-05 2.45136e-05 0.00690653 0.00949397 1.55785e-05 3.68605e-05 3.06733e-05 1.31778e-05 1.79338e-05 1.31893e-05 1.36137e-05 3.12643e-05 1.96011e-05 1.94777e-05 2.42192e-05 1.71589e-05 0.00653848 4.62254e-05 2.19971e-05 3.71612e-05 2.25816e-05 2.00488e-05 2.09848e-05 0.00584856 2.31644e-05 2.43897e-05 0.00795995 3.69478e-05 0.00731681 1.17545e-05 0.00624805 2.50418e-05 2.64404e-05 2.19082e-05 2.3309e-05 2.23166e-05 2.71704e-05 1.67755e-05 1.59539e-05 1.9422e-05 2.40447e-05 2.28596e-05 3.68895e-05 1.4112e-05 2.06875e-05 2.12578e-05 2.45196e-05 0.00468973 1.6079e-05 2.13585e-05 0.00507452 2.03624e-05 1.46679e-05 1.88024e-05 0.00501154 1.18414e-05 
3.50348e-05 0.00110243 0.00171262 2.46494e-05 0.00158728 1.54937e-05 2.23238e-05 4.94391e-05 2.60204e-05 1.60776e-05 6.68597e-05 2.34247e-05 0.000378637 0.00033713 5.15458e-05 0.00155035 0.000331608 4.69448e-05 0.00100089 5.15975e-05 6.43737e-05 4.17322e-05 0.00719601 0.000522418 5.10954e-05 6.20997e-05 5.64563e-05 1.93652e-05 0.000264145 2.19506e-05 0.00106117 1.06359e-05 0.00639095 0.000350937 0.0014506 2.02783e-05 0.000337077 0.000448388 1.78794e-05 8.2007e-05 2.03341e-05 1.61518e-05 2.2413e-05 9.13486e-05 1.79379e-05 1.65508e-05 1.87124e-05 6.73907e-05 1.25987e-05 0.00030086 5.52623e-05 2.56449e-05 3.70617e-05 0.00143071 4.31643e-05 1.27023e-05 3.3886e-05 0.000321151 0.00193847 2.39896e-05 0.0046309 1.75427e-05 0.00152507 0.000829425 4.93073e-05 2.21732e-05 0.00135044 1.69942e-05 2.45947e-05 8.2484e-05 0.00698225 2.64187e-05 1.98195e-05 0.000477558 3.15443e-05 1.38238e-05 2.12015e-05 1.78888e-05 0.000266767 0.00201429 8.16858e-05 2.32848e-05 0.000874288 0.000866265 3.09764e-05 2.26341e-05 6.63119e-05 2.99026e-05 5.97333e-05 5.9984e-05 0.00672385 4.82622e-05 6.96954e-05 8.95725e-06 9.9787e-06 4.27204e-05 7.01859e-05 1.28117e-05 1.73959e-05 0.0085262 0.00545079 8.79578e-05 2.98441e-05 0.000389571 0.00723131 0.00764177 0.00112476 3.22177e-05 2.5468e-05 0.000397328 6.42e-06 3.27076e-05 2.57997e-05 0.00159786 1.3435e-05 3.91263e-05 0.000435197 2.67218e-05 6.49171e-05 1.54246e-05 0.000494173 7.48235e-05 2.11151e-05 1.89325e-05 2.59637e-05 4.24851e-05 4.60699e-05 0.000272821 0.00617823 1.71041e-05 1.4558e-05 2.38811e-05 1.93904e-05 2.14332e-05 0.00032203 0.00700694 2.79878e-05 6.60105e-05 3.35861e-05 5.23672e-05 0.000868868 4.64332e-05 2.27347e-05 9.84885e-06 5.43304e-05 2.63863e-05 3.87511e-05 0.000412831 0.000307107 1.07868e-05 1.84436e-05 0.0119317 0.00661264 6.74899e-05 8.13439e-05 2.28113e-05 1.96727e-05 7.67358e-05 0.00651536 0.00036339 0.000241763 0.00135755 0.000994982 4.38266e-05 0.00171247 6.42278e-05 2.59396e-05 0.00167643 1.58032e-05 0.00628362 0.00623352 0.000382197 2.02062e-05 0.000431582 2.57054e-05 0.00757982 0.00106529 0.000466256 0.0074325 1.77319e-05 1.55236e-05 1.84467e-05 0.00130928 8.19437e-05 3.26361e-05 1.86299e-05 6.30257e-05 0.00111467 1.80771e-05 1.51039e-05 8.09055e-05 0.000982128 4.39503e-05 0.00488423 0.00162167 0.000348327 0.00740609 1.87626e-05 0.00862787 2.14312e-05 0.00593943 0.00960464 0.000244652 1.9253e-05 0.000847116 1.3112e-05 4.46641e-05 1.31098e-05 1.75544e-05 0.00745189 1.7302e-05 1.95263e-05 0.00179497 1.04659e-05 8.58781e-05 4.97725e-05 0.000412208 0.00608563 2.66804e-05 5.79311e-05 3.42726e-05 0.000414605 2.45715e-05 6.64692e-06 1.16335e-05 2.03718e-05 2.5541e-05 5.77132e-05 2.7032e-05 1.36886e-05 2.09471e-05 1.92535e-05 2.0058e-05 1.74896e-05 6.52646e-05 2.10863e-05 0.00683857 0.000661058 8.92497e-05 1.80833e-05 0.00162942 0.000266298 5.86121e-05 2.00719e-05 3.13935e-05 8.75056e-06 5.17131e-05 2.10912e-05 4.33342e-05 1.41149e-05 4.74293e-05 0.00401116 1.92619e-05 0.00128635 0.000203073 1.73523e-05 5.51743e-05 1.50112e-05 2.87252e-05 0.000310426 6.28737e-05 0.00628965 2.05752e-05 0.000633612 3.27622e-05 2.01987e-05 1.75134e-05 1.27071e-05 9.30646e-05 1.14129e-05 0.000863868 0.00482926 0.000798923 0.00873641 2.93603e-05 1.79484e-05 2.82291e-05 5.61315e-05 2.15776e-05 6.23568e-05 1.43077e-05 1.8493e-05 0.00702481 0.000421021 0.00151519 3.0721e-05 0.00135659 0.0023338 0.00162512 0.00129932 0.00123327 1.88201e-05 5.10702e-05 8.7122e-06 1.67208e-05 1.34508e-05 0.00128518 1.27664e-05 2.10955e-05 5.08235e-05 0.000394781 0.00124119 0.00117745 0.000448721 3.47796e-05 2.67019e-05 1.66203e-05 2.08444e-05 0.00159455 0.000795105 0.000415711 7.20583e-05 1.17453e-05 0.00172169 0.000441255 1.83187e-05 0.00193475 2.27282e-05 1.76804e-05 2.76787e-05 2.17734e-05 1.93375e-05 1.59363e-05 2.1843e-05 0.000983109 0.00694493 0.0108659 2.0729e-05 0.00153026 7.84038e-05 1.86748e-05 1.70872e-05 2.29703e-05 5.05085e-05 2.25258e-05 6.04383e-05 5.69404e-05 6.71934e-05 3.57847e-05 0.000843219 6.36247e-05 0.000426123 5.22965e-05 2.11366e-05 0.000375285 0.000439199 1.20537e-05 0.000258401 7.32713e-05 1.75022e-05 0.00494725 0.000205947 0.00052241 2.94469e-05 0.00113362 0.00223527 4.37231e-05 4.07979e-05 0.000423408 0.00176456 5.0435e-05 2.33805e-05 1.68112e-05 8.55899e-05 0.000907424 5.1071e-05 1.0052e-05 2.92799e-05 1.87575e-05 4.6823e-05 4.99909e-05 3.84842e-05 1.84497e-05 5.07724e-05 1.72879e-05 0.00104161 1.86695e-05 2.09878e-05 3.49161e-05 1.91063e-05 6.09369e-05 0.000376626 1.70717e-05 1.71875e-05 3.70068e-05 0.000564649 1.89125e-05 0.000437688 4.6792e-05 5.17326e-05 2.64359e-05 2.70218e-05 0.0119186 1.31492e-05 3.12903e-05 0.00486131 1.84789e-05 0.000629444 0.00245463 6.6825e-05 0.00588938 2.01268e-05 5.64575e-05 3.82474e-05 5.5556e-05 4.6865e-05 4.94543e-05 6.06226e-05 5.87255e-05 0.00577962 5.43914e-05 2.07202e-05 0.000285876 1.3517e-05 1.77003e-05 1.22459e-05 7.43941e-05 2.31052e-05 0.00628105 5.49883e-05 0.00780282 4.38117e-05 0.00136307 1.96794e-05 1.87357e-05 9.49729e-05 5.67212e-05 2.66205e-05 0.00178708 2.22721e-05 0.000506623 0.000362581 3.10108e-05 0.000410291 0.00106059 0.00710402 0.000478651 1.00418e-05 0.00877498 1.72973e-05 1.96118e-05 0.00221037 0.00022294 1.72923e-05 0.00142208 6.69653e-05 1.54466e-05 5.03431e-05 9.30088e-06 3.96682e-05 1.3897e-05 2.36242e-05 4.39641e-05 1.5934e-05 3.79964e-05 3.12813e-05 0.000431183 9.03813e-06 2.01902e-05 2.00064e-05 0.00716678 5.56414e-05 0.00685829 2.8321e-05 0.00145322 0.00038303 0.000317968 0.00728539 1.20363e-05 4.67833e-05 0.00748772 1.1627e-05 0.00101251 7.33401e-05 4.36615e-05 4.92999e-05 0.000470709 2.53906e-05 0.00805313 0.00131142 2.16667e-05 2.60858e-05 8.73645e-05 0.00180341 0.00276912 0.00916078 0.00125549 0.0077909 0.00938523 0.00503099 2.21354e-05 1.2873e-05 3.58177e-05 0.000320211 7.77259e-05 0.000459994 0.00673719 4.83447e-05 2.94078e-05 0.000416132 3.33254e-05 2.46025e-05 6.0775e-05 0.00199271 1.3679e-05 8.14778e-06 6.16774e-05 2.30896e-05 0.000531599 1.6731e-05 2.28142e-05 2.10382e-05 6.51299e-05 0.000434187 4.88375e-05 6.39774e-05 5.31023e-05 1.40524e-05 6.01843e-05 0.000455652 1.46319e-05 0.00224266 5.25847e-05 0.0013221 2.11197e-05 1.20117e-05 0.00043611 1.86029e-05 0.00536211 0.00819228 1.9716e-05 2.1582e-05 0.0013509 1.81681e-05 2.5607e-05 0.0011253 0.00114406 0.000490361 2.05508e-05 0.00102963 0.0070024 0.00106252 0.00162771 1.47248e-05 0.00559456 2.1959e-05 4.03861e-05 0.00101308 2.85571e-05 7.8523e-05 2.15593e-05 0.00746946 1.09023e-05 7.51352e-05 4.56793e-05 5.22971e-05 0.00186957 8.19743e-05 1.25453e-05 7.39835e-05 1.12637e-05 5.48142e-05 0.00127144 6.67607e-05 1.72459e-05 2.32904e-05 3.44929e-05 0.00750154 4.32878e-05 2.71438e-05 1.53838e-05 0.00933436 0.000211013 4.35362e-05 0.000529151 0.000334218 1.50478e-05 1.79515e-05 3.31706e-05 0.000302141 5.57988e-05 0.00595255 3.33528e-05 0.000358615 1.95951e-05 5.04456e-05 0.000856282 2.26434e-05 1.35839e-05 2.67759e-05 2.00227e-05 0.00130871 1.79863e-05 0.000250628 6.34362e-05 1.3786e-05 2.76102e-05 4.76037e-05 0.000333844 0.00172648 4.69848e-05 0.000226521 3.39665e-05 1.87226e-05 1.97314e-05 2.1993e-05 0.0066067 1.09532e-05 0.000792818 0.00221007 3.09018e-05 0.00166273 6.5137e-05 0.000498622 4.09859e-05 7.38059e-05 0.000306111 0.000362654 3.50635e-05 1.94481e-05 6.97653e-05 6.0922e-05 2.62872e-05 6.54009e-05 1.80209e-05 1.57784e-05 2.4502e-05 6.42509e-05 1.4337e-05 0.00811319 0.00210608 6.33722e-05 0.000199577 5.85131e-05 2.46076e-05 3.27855e-05 1.48467e-05 2.77933e-05 0.00155434 6.20589e-05 0.00933197 6.14668e-05 6.99178e-05 1.5292e-05 1.72873e-05 3.76466e-05 0.00159669 2.4911e-05 2.49762e-05 2.54968e-05 5.91092e-05 3.76445e-05 0.00143804 2.27766e-05 1.4305e-05 5.82063e-05 0.0013882 0.00115754 0.00865122 1.50154e-05 5.81848e-05 4.8151e-05 4.54186e-05 5.52321e-05 4.74397e-05 1.58223e-05 5.70502e-05 6.60401e-05 4.31001e-05 0.00142559 0.00155321 1.95757e-05 2.47414e-05 1.88162e-05 5.90724e-05 1.24719e-05 0.000567151 1.74373e-05 2.51475e-05 5.76832e-05 5.39339e-05 1.13599e-05 0.000102463 0.000412084 5.59209e-05 0.000517439 2.98249e-05 0.00232655 0.00443107 2.51309e-05 2.14812e-05 1.91104e-05 2.1977e-05 5.13358e-05 1.49643e-05 0.000446294 1.32285e-05 3.45772e-05 0.000420709 2.19612e-05 6.4193e-05 0.00189275 0.00724033 0.000661691 2.13761e-05 8.00812e-05 5.56988e-05 1.52743e-05 9.7199e-06 0.00606731 1.60741e-05 0.00123632 2.46692e-05 6.43647e-05 0.000482444 0.00726294 0.0057575 6.39194e-05 2.1796e-05 0.00871105 5.92479e-05 1.64964e-05 0.0016408 1.83426e-05 6.04953e-05 2.17237e-05 7.25811e-05 5.85312e-05 0.000492511 1.90038e-05 7.78058e-05 2.33437e-05 0.00150766 6.25024e-05 0.00943406 0.000370353 2.55547e-05 5.75071e-05 6.04076e-05 7.21369e-05 1.93305e-05 0.0050803 1.98483e-05 1.79048e-05 2.37474e-05 2.66728e-05 0.000674007 0.000350317 1.95868e-05 0.0112182 5.27329e-05 5.67644e-05 7.71567e-05 1.52638e-05 0.00894051 4.21325e-05 0.000745871 2.30697e-05 5.42943e-05 7.10287e-05 0.00104765 4.69638e-05 0.000591033 3.87186e-05 2.13361e-05 4.38457e-05 0.000106084 4.92378e-05 0.00137771 2.56504e-05 0.00940853 3.88685e-05 2.0409e-05 2.97117e-05 0.00126094 6.31434e-05 2.46106e-05 2.66707e-05 3.96549e-05 0.00789406 0.000454285 3.24699e-05 2.13185e-05 2.61702e-05 1.92093e-05 0.000282482 4.32901e-05 1.84715e-05 3.7429e-05 1.76852e-05 0.00837581 0.00488981 0.000436583 1.66175e-05 0.000364356 2.27064e-05 0.000386054 0.000292254 0.00747438 2.21312e-05 2.21813e-05 2.24868e-05 0.00486659 2.35023e-05 0.00135156 2.04997e-05 1.12546e-05 7.45533e-05 1.76628e-05 0.0054987 1.04264e-05 5.64956e-05 8.20627e-06 1.33359e-05 1.40413e-05 0.00043329 5.67575e-05 5.70761e-05 6.15804e-05 1.9427e-05 1.17348e-05 2.4965e-05 5.54562e-05 0.000345535 5.04217e-05 0.000336703 6.65366e-05 1.45053e-05 1.61488e-05 6.35861e-05 0.00619364 6.95695e-05 6.1368e-05 1.91581e-05 0.00679874 2.0697e-05 0.0113691 1.98875e-05 1.23643e-05 0.00161671 0.00123115 0.00168376 1.32223e-05 8.32032e-05 1.09836e-05 7.79791e-05 1.99395e-05 0.00802869 1.76724e-05 0.00156815 0.0019446 3.6053e-05 5.99543e-05 1.39377e-05 6.11522e-05 1.27956e-05 1.79032e-05 6.1505e-05 4.24989e-05 0.00149717 3.2407e-05 2.5583e-05 4.22976e-05 1.86491e-05 1.17057e-05 1.15551e-05 2.56372e-05 0.000441176 0.00180793 7.14803e-05 0.00247777 3.27669e-05 6.74202e-05 5.98419e-05 0.000428304 1.57625e-05 0.00151237 0.00658357 0.00511661 0.000290305 0.0106199 0.000911509 1.84503e-05 0.000227167 0.00105765 2.62786e-05 1.75698e-05 0.000431872 2.74151e-05 1.69051e-05 0.00030645 0.000453429 0.0012624 4.30216e-05 0.000347102 4.76157e-05 5.13547e-05 2.48108e-05 4.98316e-05 1.42719e-05 4.24267e-05 0.00895097 0.00760518 0.00681257 0.00501711 1.97599e-05 4.32165e-05 5.60636e-05 1.93818e-05 0.00834782 0.000395917 0.00120649 1.31907e-05 1.90012e-05 1.64898e-05 0.00421449 2.60509e-05 1.99723e-05 1.83331e-05 0.00774474 0.00120236 5.96957e-05 0.000370842 2.73033e-05 2.83497e-05 4.93239e-05 2.59862e-05 1.38127e-05 7.30919e-05 0.0106325 0.00139696 2.72163e-05 0.00186992 0.00187924 0.00182299 0.00748661 1.54609e-05 0.00146832 0.00805252 2.05562e-05 5.02607e-05 0.00368591 4.22236e-05 1.76345e-05 0.000382059 1.6873e-05 4.4982e-05 5.41985e-05 0.000339414 1.93316e-05 0.00597446 1.47605e-05 0.000412859 1.11505e-05 1.60216e-05 2.27682e-05 2.01031e-05 2.52672e-05 0.00176286 1.96486e-05 2.3226e-05 1.7847e-05 1.21916e-05 0.00464712 2.27523e-05 0.00207928 0.00578721 5.53168e-05 0.00686714 2.36798e-05 5.2274e-05 0.00648115 3.95861e-05 5.86749e-05 3.86622e-05 0.000510967 8.42757e-05 1.96964e-05 0.00172961 0.0018444 2.05376e-05 0.000275996 0.000243736 2.20207e-05 1.90721e-05 0.00211417 2.01418e-05 1.39235e-05 0.000454012 7.26268e-05 1.74403e-05 4.25712e-05 0.000373021 0.000326207 3.66716e-05 2.11337e-05 0.00144893 0.000185988 4.57728e-05 0.000264959 
1.55235e-05 0.00528949 0.00895647 2.85525e-05 0.005517 2.45499e-05 4.01067e-05 2.88678e-05 6.98162e-05 1.97279e-05 2.29839e-05 1.24195e-05 0.000218819 0.000179842 2.3369e-05 0.00800449 0.000237306 2.38868e-05 0.00347604 2.36714e-05 1.6764e-05 1.60682e-05 4.26287e-05 0.000190549 1.92578e-05 2.9302e-05 2.90867e-05 5.62036e-05 0.000125123 6.38522e-05 0.00378943 2.38895e-05 8.0578e-05 0.000207978 0.0105348 5.04489e-05 0.000167244 0.00035233 2.2339e-05 2.98846e-05 1.86574e-05 3.39978e-05 5.52545e-05 3.31068e-05 2.29692e-05 3.80513e-05 4.29452e-05 2.80356e-05 2.23279e-05 0.00017251 2.89788e-05 1.87001e-05 1.61104e-05 0.0103502 1.37712e-05 3.61331e-05 1.35527e-05 0.000273532 0.00847131 7.16335e-05 6.16932e-05 1.6443e-05 0.0062973 0.00282124 2.29867e-05 1.03302e-05 0.00697016 2.76183e-05 4.53505e-05 2.21242e-05 5.17676e-05 6.11882e-05 1.64504e-05 0.000370964 5.18279e-05 3.76677e-05 5.17343e-05 3.04438e-05 0.000209766 0.00825059 2.78072e-05 5.98959e-05 0.00554097 0.00463075 4.68578e-05 5.1838e-05 2.51129e-05 9.8401e-06 2.55529e-05 1.61631e-05 7.65979e-05 1.56195e-05 3.14674e-05 2.59499e-05 3.21724e-05 2.59566e-05 2.3258e-05 1.66061e-05 1.33343e-05 4.12623e-05 4.34406e-05 2.13294e-05 1.92502e-05 0.000234374 6.27081e-05 7.81125e-05 0.0043558 1.40562e-05 3.99001e-05 0.00033055 1.9116e-05 6.72259e-05 4.85008e-05 0.00707669 1.70791e-05 1.53915e-05 0.000242349 2.44543e-05 2.84412e-05 3.28739e-05 0.000254912 2.21008e-05 3.26167e-05 6.20666e-05 2.36615e-05 1.69268e-05 1.72266e-05 0.000188575 7.42799e-05 5.66341e-05 2.52558e-05 6.21646e-05 2.44049e-05 4.84683e-05 0.000213334 7.32517e-05 4.29986e-05 2.53535e-05 6.02048e-05 2.06917e-05 0.00610789 2.94856e-05 3.75658e-05 1.04927e-05 1.39775e-05 1.04997e-05 2.68756e-05 0.000291909 0.000509271 4.03985e-05 3.70203e-05 9.29858e-05 8.05855e-05 2.71144e-05 2.72854e-05 7.78592e-06 4.18826e-05 2.50711e-05 3.06699e-05 0.00013203 0.000245082 0.00365293 0.0048389 1.91166e-05 0.00825029 2.84527e-05 4.33599e-05 0.00923186 1.01359e-05 7.40286e-05 7.81509e-05 0.000273314 5.97322e-05 0.000307267 3.8633e-05 5.67354e-05 0.00774533 0.000336553 8.07565e-05 3.66021e-05 3.44578e-05 4.32874e-05 0.00737909 3.23978e-05 4.00096e-05 3.70241e-05 2.74889e-05 0.00419226 2.31714e-05 2.4429e-05 1.72218e-05 0.00912263 2.22006e-05 3.2908e-05 0.0081413 0.000250038 6.48498e-05 5.11635e-05 8.59847e-05 3.21555e-05 6.42969e-05 7.2413e-05 0.000171948 3.15058e-05 0.00402125 1.31408e-05 1.655e-05 2.07955e-05 1.42514e-05 7.35357e-05 3.46264e-05 4.41691e-05 0.011649 1.83257e-05 2.66202e-05 1.61134e-05 0.000265491 4.50689e-05 1.16182e-05 2.07026e-05 5.78727e-05 0.000395557 8.55235e-05 2.46565e-05 2.431e-05 3.60026e-05 4.50588e-05 2.74569e-05 1.28032e-05 2.48911e-05 5.38772e-05 6.93256e-06 1.69429e-05 1.25041e-05 1.9862e-05 1.08192e-05 6.15039e-05 0.0048915 3.67382e-05 1.75387e-05 0.00656995 0.000145943 2.42206e-05 2.01819e-05 5.74006e-05 6.54633e-06 2.15135e-05 2.42598e-05 2.35026e-05 2.88906e-05 2.13225e-05 3.4177e-05 1.52249e-05 0.00519186 0.000152433 4.13709e-05 2.24643e-05 3.95986e-05 5.49837e-05 0.000276613 2.85872e-05 6.26793e-05 5.04679e-05 0.000260519 3.58632e-05 3.63802e-05 2.32382e-05 1.76407e-05 2.55633e-05 1.26351e-05 0.00538045 5.43745e-05 0.000428673 3.09744e-05 5.57434e-05 3.95492e-05 1.58875e-05 2.40876e-05 4.61074e-05 2.47824e-05 2.53844e-05 3.41064e-05 6.58564e-05 0.000337726 0.00567706 1.48555e-05 0.00544655 0.0106518 0.00945357 0.00589069 0.00723068 1.58118e-05 2.48656e-05 1.06538e-05 5.69078e-05 2.46419e-05 0.00613819 2.57091e-05 1.51501e-05 1.50717e-05 0.000261453 0.00758982 0.00734748 0.0002914 1.6835e-05 1.30595e-05 2.21754e-05 4.27425e-05 0.00810914 0.00518659 0.000295106 3.17605e-05 1.33899e-05 0.00670437 0.00021431 3.14968e-05 0.011892 4.01203e-05 1.30558e-05 5.90128e-05 3.10308e-05 3.45225e-05 2.18026e-05 4.53744e-05 0.00670664 9.00146e-05 9.10545e-05 1.67078e-05 0.00589305 3.28347e-05 1.40932e-05 2.62706e-05 2.92392e-05 2.8656e-05 5.22914e-05 2.60515e-05 2.62739e-05 2.78522e-05 2.11721e-05 0.00353492 2.81136e-05 0.000202066 2.23269e-05 1.29023e-05 0.000229605 0.000226181 1.19182e-05 0.000218641 2.94545e-05 1.8873e-05 1.4149e-05 0.000157437 0.000227283 2.715e-05 0.0057666 0.00817072 2.79239e-05 2.00528e-05 0.000243192 0.00864324 1.38318e-05 4.80127e-05 2.07327e-05 2.8004e-05 0.00490176 2.1784e-05 2.72315e-05 2.02775e-05 4.60883e-05 2.12429e-05 2.15344e-05 1.53129e-05 1.45205e-05 1.8285e-05 4.85196e-05 0.00646127 3.31046e-05 3.23082e-05 2.43411e-05 4.7344e-05 1.87999e-05 0.000204244 4.3699e-05 3.65863e-05 1.90179e-05 0.0004122 1.18789e-05 0.000312475 1.89154e-05 2.30099e-05 1.62606e-05 3.2148e-05 8.10571e-05 1.93171e-05 4.40321e-05 6.41834e-05 1.14269e-05 0.00045237 0.0120756 2.01277e-05 5.60298e-05 2.5738e-05 2.39283e-05 2.74653e-05 2.87099e-05 2.04724e-05 2.31848e-05 3.209e-05 2.59869e-05 6.22533e-05 2.3099e-05 4.02988e-05 0.000177934 1.24359e-05 5.02827e-05 2.79128e-05 2.20447e-05 3.63168e-05 6.35924e-05 2.26341e-05 3.03035e-05 2.46202e-05 0.00764656 2.10881e-05 2.79749e-05 3.94206e-05 3.22014e-05 5.34161e-05 0.00518726 2.81941e-05 0.000182315 0.000244297 1.05248e-05 0.000174612 0.00458448 6.76811e-05 0.000399113 1.24835e-05 0.000110767 3.50417e-05 3.63195e-05 0.0103456 0.000272372 3.25709e-05 0.00695602 2.53689e-05 1.43388e-05 2.51962e-05 2.37528e-05 2.38263e-05 4.57209e-05 2.26044e-05 1.46157e-05 3.32956e-05 2.30137e-05 2.21331e-05 0.000262744 1.78642e-05 3.96347e-05 4.9788e-05 6.47819e-05 2.29308e-05 4.79736e-05 3.58879e-05 0.00799829 0.000226337 0.000264833 5.45087e-05 1.07908e-05 1.89719e-05 9.87167e-05 1.2173e-05 0.00663018 3.84478e-05 2.31624e-05 1.53292e-05 0.000215969 1.42664e-05 6.86609e-05 0.00636087 3.74505e-05 1.06214e-05 3.26771e-05 0.00970368 0.00857986 5.95661e-05 0.00695706 6.57815e-05 8.43977e-05 3.7861e-05 3.22727e-05 2.58727e-05 7.45232e-05 0.000294953 2.91222e-05 0.000239133 7.86918e-05 2.48584e-05 5.80963e-05 0.000275053 1.79507e-05 1.70241e-05 2.58234e-05 0.00639773 2.75358e-05 2.09998e-05 2.57938e-05 5.5101e-05 0.000227502 1.36612e-05 2.96516e-05 1.14343e-05 3.81225e-05 0.000264652 2.82555e-05 2.90983e-05 2.89346e-05 9.42409e-06 3.30344e-05 0.000203403 1.53607e-05 0.0115894 2.66912e-05 0.00517258 1.55157e-05 4.18199e-05 0.000284855 4.22335e-05 5.38871e-05 4.92097e-05 1.93825e-05 3.90552e-05 0.0119104 3.79994e-05 3.86592e-05 0.00796117 0.00626536 0.000359091 1.05333e-05 0.0073801 9.1556e-05 0.00811552 0.00713983 1.03354e-05 4.13521e-05 3.29761e-05 2.137e-05 0.00804078 1.80137e-05 2.03804e-05 5.22358e-05 9.18393e-05 9.27795e-06 3.3317e-05 3.02408e-05 2.33813e-05 0.00950998 3.19526e-05 2.6168e-05 2.95101e-05 3.25513e-05 2.05019e-05 0.00670805 2.6197e-05 1.50546e-05 1.51588e-05 1.40884e-05 8.1577e-05 1.68912e-05 3.02156e-05 1.32786e-05 8.31943e-05 0.000134515 1.84189e-05 0.000200697 0.000284229 1.11314e-05 1.67985e-05 1.68972e-05 0.000245315 2.32944e-05 8.21987e-05 2.39039e-05 0.000242306 2.56466e-05 2.84056e-05 0.00586602 1.70582e-05 1.70865e-05 2.48844e-05 1.4529e-05 0.00918357 1.93901e-05 0.000265779 2.41415e-05 4.50221e-05 3.89547e-05 2.16646e-05 0.000467994 0.00653598 1.35127e-05 0.000219033 1.81401e-05 1.95493e-05 4.8046e-05 1.58107e-05 6.59668e-05 2.46193e-05 0.0042293 0.00311605 2.20727e-05 0.00861479 3.03947e-05 0.00033385 1.84851e-05 2.42393e-05 0.000166864 0.000159013 2.24433e-05 3.41028e-05 2.63032e-05 2.29206e-05 2.9958e-05 2.03182e-05 1.8221e-05 3.61179e-05 4.81114e-05 3.21305e-05 2.28372e-05 6.58771e-05 0.0113236 2.22671e-05 0.0002395 2.82239e-05 1.20198e-05 2.49863e-05 1.13916e-05 1.32796e-05 0.00520411 2.77216e-05 7.71845e-05 2.07234e-05 3.03729e-05 4.18516e-05 3.79835e-05 1.61389e-05 0.00839432 4.16841e-05 7.66124e-05 3.84377e-05 2.42829e-05 2.54383e-05 0.0110116 3.75895e-05 3.42129e-05 1.54244e-05 0.011231 0.00696312 6.87628e-05 2.22253e-05 2.27705e-05 2.38816e-05 2.14834e-05 1.72483e-05 2.84866e-05 3.14844e-05 2.36756e-05 2.07094e-05 1.8906e-05 0.00708464 0.0113486 4.24215e-05 6.14816e-05 1.21878e-05 2.10445e-05 1.50826e-05 0.000336228 2.76211e-05 5.28606e-05 2.28111e-05 2.59428e-05 1.47232e-05 2.42777e-05 0.000175887 2.30185e-05 0.000213891 2.33252e-05 0.0138346 2.98052e-05 5.29742e-05 3.98341e-05 4.3552e-05 1.73061e-05 3.55491e-05 4.24734e-05 0.000259893 2.59929e-05 1.79297e-05 0.000258494 1.25721e-05 2.67259e-05 0.00754537 5.48119e-05 0.000414069 6.0358e-05 2.37975e-05 2.42217e-05 1.79107e-05 2.40293e-05 6.49357e-05 7.10358e-06 0.0057457 1.31046e-05 2.96179e-05 0.00336849 7.12448e-05 7.81758e-05 2.47854e-05 4.06636e-05 8.41868e-05 2.18095e-05 1.75269e-05 0.00836245 5.53249e-05 2.92768e-05 1.32655e-05 2.2405e-05 1.31254e-05 0.000283284 2.15019e-05 3.05472e-05 4.93489e-05 0.00699171 3.57715e-05 7.60851e-05 0.000227488 1.38221e-05 2.60828e-05 2.54597e-05 2.51286e-05 4.28465e-05 7.963e-05 3.37538e-05 3.25399e-05 9.32244e-06 1.92827e-05 0.00406873 0.000268015 1.85214e-05 6.54577e-05 1.93878e-05 2.36741e-05 3.49587e-05 6.90504e-05 6.08748e-05 1.90122e-05 0.00484041 4.42305e-05 3.06769e-05 1.836e-05 0.00897111 2.58097e-05 0.000273314 1.72037e-05 4.98023e-05 1.78773e-05 4.36926e-05 2.40219e-05 0.0113353 4.50382e-05 0.000122864 1.94296e-05 1.20684e-05 6.38456e-05 0.00910036 2.56147e-05 3.71188e-05 3.69525e-05 1.97624e-05 5.97455e-05 0.000162303 1.3493e-05 4.46803e-05 1.56845e-05 2.99448e-05 0.000239362 2.70658e-05 4.49308e-05 1.97602e-05 1.21438e-05 7.7987e-05 3.88307e-05 0.000252225 2.81499e-05 0.000194112 3.96951e-05 0.000228859 0.000173467 6.26938e-05 1.11506e-05 4.20104e-05 4.62439e-05 3.52945e-05 4.77481e-05 0.00932835 3.11191e-05 1.22638e-05 3.07685e-05 2.27152e-05 4.186e-05 1.33181e-05 2.55489e-05 2.26909e-05 9.6405e-06 2.63693e-05 0.000340794 2.21352e-05 2.61622e-05 2.77533e-05 3.14936e-05 2.55985e-05 1.69759e-05 2.34969e-05 0.000183138 2.23373e-05 0.000243475 2.27205e-05 3.33892e-05 2.16103e-05 3.03552e-05 0.000104785 2.68205e-05 1.83924e-05 1.46346e-05 7.46683e-05 3.60459e-05 5.67377e-05 4.89394e-05 9.70774e-06 0.00776048 0.0085225 0.0108508 3.41979e-05 3.94356e-05 2.38919e-05 2.17065e-05 1.39207e-05 7.09842e-05 2.72296e-05 0.0108949 0.0107927 2.08657e-05 2.23148e-05 3.86751e-05 1.8341e-05 7.79793e-06 3.43396e-05 3.03804e-05 2.18697e-05 0.011025 1.71185e-05 3.75005e-05 2.19017e-05 1.35061e-05 2.38211e-05 3.42657e-05 1.5412e-05 0.00020332 0.00943491 2.62357e-05 3.61053e-05 2.20466e-05 2.96221e-05 3.27859e-05 0.000288774 1.09354e-05 0.00793273 7.26157e-05 6.01079e-05 0.000285082 7.69565e-05 0.00430319 1.66571e-05 0.000121679 0.00546831 1.87688e-05 2.92761e-05 0.000137103 3.98698e-05 9.75216e-06 0.000205441 0.000289286 0.00585388 2.48887e-05 0.000318998 3.33303e-05 1.3205e-05 5.43675e-05 2.52223e-05 4.53813e-05 2.37056e-05 4.99288e-05 5.49169e-05 4.70852e-05 6.5817e-05 1.30517e-05 1.54737e-05 3.02783e-05 4.60311e-05 7.49722e-05 0.000286899 0.0068259 2.65588e-05 4.21768e-05 1.30833e-05 1.45229e-05 5.51226e-05 2.86898e-05 2.26352e-05 4.75426e-05 0.00570084 2.12127e-05 0.000239016 2.16346e-05 1.9788e-05 2.40333e-05 4.55177e-05 4.89967e-05 2.21519e-05 6.98231e-05 0.00507623 4.44689e-05 0.00721712 0.00693748 0.00769346 4.94287e-05 2.7735e-05 0.00687647 7.97194e-05 2.08838e-05 2.41921e-05 3.8086e-05 1.68472e-05 3.20187e-05 0.000213526 2.99128e-05 2.38683e-05 2.0245e-05 0.000157666 1.19801e-05 5.63309e-05 1.92527e-05 0.000408159 3.91675e-05 2.15415e-05 7.46617e-05 6.09586e-05 4.2846e-05 0.00709127 4.17645e-05 1.83056e-05 2.1632e-05 5.36304e-05 7.3078e-05 2.87057e-05 0.00662939 8.70283e-05 1.42736e-05 4.45709e-05 3.71258e-05 3.11729e-05 7.12535e-05 1.81427e-05 2.62241e-05 2.12068e-05 0.000358806 2.39383e-05 6.18746e-05 0.00778023 0.00738357 5.38049e-05 0.000105803 0.000122586 4.02402e-05 5.32573e-05 0.01213 9.22173e-06 2.61186e-05 0.000247496 2.78537e-05 5.07928e-05 1.98864e-05 0.000404357 0.000255608 1.77002e-05 3.77817e-05 0.00776161 0.00018017 2.40265e-05 0.000235257 
0.0104496 2.10697e-05 3.96365e-05 4.27361e-05 2.543e-05 1.87797e-05 2.85582e-05 4.6936e-05 3.90044e-05 2.09052e-05 4.39794e-05 0.009363 4.60309e-05 5.04732e-05 4.85285e-05 2.83562e-05 5.05604e-05 1.87651e-05 2.15448e-05 3.39465e-05 1.5828e-05 2.02539e-05 3.32522e-05 4.50647e-05 3.13177e-05 1.85917e-05 3.90401e-05 3.11545e-05 2.78356e-05 3.07041e-05 1.61909e-05 1.5741e-05 3.96458e-05 4.27817e-05 2.28523e-05 2.46065e-05 4.17275e-05 4.58074e-05 4.68043e-05 4.09578e-05 0.00954323 2.39567e-05 2.79021e-05 4.57251e-05 3.51524e-05 1.89227e-05 2.11371e-05 4.18483e-05 1.84977e-05 4.96137e-05 4.4691e-05 2.5536e-05 3.88673e-05 3.30155e-05 1.33968e-05 1.3854e-05 1.62506e-05 3.21516e-05 4.2884e-05 2.96107e-05 1.80101e-05 0.00874843 2.25926e-05 1.5855e-05 1.52987e-05 0.0077535 1.84279e-05 2.38021e-05 3.47536e-05 3.53804e-05 3.17392e-05 1.82516e-05 0.0116813 4.91307e-05 2.31328e-05 2.46617e-05 2.70623e-05 2.71329e-05 3.3938e-05 2.53334e-05 3.94526e-05 2.283e-05 2.52411e-05 1.47811e-05 4.91386e-05 3.08736e-05 4.63744e-05 0.00993459 5.86623e-05 2.56427e-05 3.13782e-05 2.03724e-05 4.9054e-05 2.27662e-05 3.32053e-05 1.74088e-05 4.15334e-05 3.2841e-05 0.0111995 2.39469e-05 2.51295e-05 3.8811e-05 1.84754e-05 4.42534e-05 2.94446e-05 3.42287e-05 1.11065e-05 2.03304e-05 3.242e-05 4.64433e-05 2.43746e-05 2.85309e-05 2.30076e-05 3.46229e-05 2.56771e-05 1.68444e-05 3.42046e-05 2.36421e-05 3.25062e-05 2.26554e-05 4.19773e-05 6.15608e-05 3.85505e-05 2.6039e-05 0.00711232 1.78314e-05 1.65812e-05 3.04782e-05 3.34003e-05 2.10771e-05 2.42071e-05 2.55292e-05 3.00948e-05 2.63549e-05 2.89624e-05 2.64712e-05 2.71733e-05 4.37922e-05 3.2425e-05 2.10974e-05 2.10559e-05 2.21835e-05 3.05447e-05 0.00736395 3.12224e-05 0.0110059 1.13096e-05 3.54016e-05 5.1776e-05 2.20774e-05 2.97754e-05 3.11105e-05 2.68948e-05 2.31182e-05 6.32258e-05 0.0121561 2.56375e-05 4.45088e-05 2.53338e-05 2.8903e-05 3.00367e-05 3.11226e-05 1.61316e-05 2.36459e-05 2.82871e-05 4.18351e-05 2.76017e-05 2.89156e-05 0.00755045 2.45236e-05 3.40771e-05 3.66834e-05 2.79216e-05 4.12334e-05 2.43063e-05 3.19398e-05 2.62716e-05 8.04656e-05 3.1794e-05 2.36599e-05 3.3483e-05 2.92649e-05 3.53771e-05 4.01292e-05 2.64751e-05 2.9831e-05 4.0929e-05 1.9758e-05 2.52349e-05 1.653e-05 4.31927e-05 2.76242e-05 1.94235e-05 2.67571e-05 3.62516e-05 3.65925e-05 2.39258e-05 4.89741e-05 3.70458e-05 3.50583e-05 1.5969e-05 3.31188e-05 3.63129e-05 1.91705e-05 2.31658e-05 0.00975884 1.98379e-05 2.50226e-05 0.00921543 3.21559e-05 2.14152e-05 2.52141e-05 2.77925e-05 0.0095172 4.27895e-05 2.18474e-05 6.40209e-05 3.42111e-05 0.00916329 2.05299e-05 3.08097e-05 4.341e-05 3.31449e-05 1.57318e-05 1.55602e-05 2.11336e-05 3.27115e-05 4.98162e-05 0.00968347 1.7611e-05 2.42137e-05 0.00797754 0.0163394 0.00944234 4.19348e-05 0.0118799 3.23097e-05 1.72048e-05 2.01415e-05 0.0116141 2.15202e-05 3.8426e-05 2.11093e-05 0.00812825 3.24099e-05 0.00743753 2.05397e-05 1.97593e-05 1.19208e-05 1.92965e-05 2.58646e-05 2.91168e-05 0.00693656 2.58583e-05 2.3794e-05 2.01212e-05 1.67427e-05 2.83988e-05 2.68966e-05 3.29516e-05 2.66908e-05 2.22243e-05 3.11975e-05 5.74658e-05 2.86283e-05 3.34204e-05 2.32982e-05 0.0110125 5.91486e-05 0.00988903 2.53999e-05 2.47862e-05 5.49029e-05 2.83626e-05 3.18725e-05 3.7059e-05 1.62865e-05 3.85793e-05 2.5877e-05 3.45437e-05 3.03084e-05 3.08056e-05 2.91185e-05 5.11859e-05 3.27747e-05 2.23872e-05 2.11625e-05 3.8352e-05 3.87272e-05 3.54598e-05 2.91385e-05 0.00775223 1.99877e-05 0.00804875 2.31637e-05 1.92853e-05 2.85283e-05 3.09646e-05 1.29167e-05 2.05386e-05 3.31214e-05 3.52584e-05 1.63763e-05 4.69033e-05 1.22487e-05 0.0134748 2.94867e-05 1.32756e-05 3.24283e-05 1.79079e-05 5.32887e-05 3.50833e-05 0.00840546 2.85997e-05 4.34282e-05 3.26969e-05 4.10162e-05 3.55686e-05 0.00814583 3.07102e-05 4.80475e-05 3.09202e-05 1.92601e-05 3.08666e-05 3.4799e-05 3.80761e-05 4.58549e-05 0.00903848 3.08983e-05 4.32171e-05 0.0141239 2.11253e-05 3.93428e-05 3.73446e-05 2.09779e-05 1.99536e-05 3.76896e-05 5.28049e-05 1.64663e-05 1.64216e-05 2.95994e-05 3.43479e-05 2.58206e-05 1.78469e-05 4.67338e-05 5.09845e-05 0.0083696 3.07788e-05 4.92241e-05 2.44416e-05 1.3584e-05 3.16816e-05 6.21268e-05 3.02982e-05 2.05188e-05 2.70227e-05 2.37847e-05 1.88266e-05 4.44475e-05 2.54097e-05 2.5962e-05 3.80316e-05 3.26506e-05 3.33608e-05 1.25701e-05 1.97597e-05 1.73168e-05 1.36361e-05 1.98493e-05 2.05834e-05 3.92674e-05 1.21422e-05 0.0102488 3.45449e-05 2.50024e-05 2.28906e-05 2.27857e-05 2.36977e-05 3.1992e-05 1.96625e-05 2.75692e-05 3.64564e-05 2.72452e-05 2.81182e-05 5.44541e-05 5.37013e-05 0.00875658 5.07563e-05 1.51395e-05 3.77387e-05 0.0134027 3.00133e-05 3.29539e-05 3.61427e-05 4.85648e-05 2.15185e-05 0.0100472 5.66834e-05 3.73928e-05 2.62448e-05 2.99027e-05 2.90393e-05 2.037e-05 1.60227e-05 3.47229e-05 2.31626e-05 2.43759e-05 1.68155e-05 4.93856e-05 2.02971e-05 1.90123e-05 2.75772e-05 4.47455e-05 0.0102945 3.94823e-05 2.01238e-05 1.79733e-05 3.82001e-05 3.56582e-05 2.6219e-05 3.14256e-05 2.08273e-05 2.9023e-05 2.85325e-05 4.05779e-05 7.22532e-05 4.5626e-05 2.9961e-05 3.36424e-05 3.37047e-05 4.5372e-05 4.3996e-05 1.0767e-05 4.1125e-05 1.9372e-05 2.77631e-05 4.98152e-05 0.00584723 4.07991e-05 2.55996e-05 2.34624e-05 3.39251e-05 2.46135e-05 3.51705e-05 2.95085e-05 4.23061e-05 2.12411e-05 3.91143e-05 1.37479e-05 1.70401e-05 2.43433e-05 2.24938e-05 3.30457e-05 3.24187e-05 1.30633e-05 1.78903e-05 5.14598e-05 2.50228e-05 2.39807e-05 2.7907e-05 3.74681e-05 2.76603e-05 2.88748e-05 2.45446e-05 3.13008e-05 4.34155e-05 4.09277e-05 2.84943e-05 0.00831673 1.55487e-05 3.05104e-05 0.00773849 2.14248e-05 6.71132e-05 2.45954e-05 2.42859e-05 4.7887e-05 0.00820325 2.92641e-05 2.4541e-05 4.42865e-05 0.00950307 5.04888e-05 2.86838e-05 3.87774e-05 3.49777e-05 2.02198e-05 3.21674e-05 4.34511e-05 2.73358e-05 2.57891e-05 3.32065e-05 4.25784e-05 6.06361e-05 3.31189e-05 3.93637e-05 4.34907e-05 1.98508e-05 3.25597e-05 3.961e-05 1.54522e-05 0.0172266 1.8348e-05 3.19692e-05 4.10835e-05 2.26005e-05 2.30115e-05 2.87084e-05 5.16031e-05 0.00989927 4.20764e-05 0.00626057 5.70454e-05 5.03742e-05 4.59918e-05 1.99025e-05 3.06822e-05 0.00536877 4.036e-05 4.15857e-05 2.55855e-05 3.37175e-05 1.85677e-05 2.96996e-05 0.0144858 3.24183e-05 5.88157e-05 2.87002e-05 2.48378e-05 3.13018e-05 0.00609762 2.01126e-05 3.05444e-05 3.19459e-05 1.92033e-05 2.9696e-05 2.42804e-05 5.72663e-05 0.0105415 2.69771e-05 3.72921e-05 2.63601e-05 2.66858e-05 0.00402138 2.21656e-05 2.87672e-05 2.09174e-05 2.12374e-05 1.92166e-05 4.05512e-05 2.89841e-05 3.82178e-05 0.00702007 5.09595e-05 2.77374e-05 2.59255e-05 2.58684e-05 4.37055e-05 2.43146e-05 3.78281e-05 2.76932e-05 4.30633e-05 3.21509e-05 2.37098e-05 0.00926681 0.00916532 1.62584e-05 3.69658e-05 1.91391e-05 4.68923e-05 0.0136656 4.38822e-05 2.48793e-05 2.93477e-05 3.44568e-05 5.1586e-05 0.0112408 0.00744589 1.43908e-05 2.68806e-05 2.00275e-05 3.08713e-05 1.21259e-05 3.1057e-05 2.63335e-05 1.48995e-05 3.4558e-05 1.78683e-05 1.42485e-05 2.9158e-05 0.0105291 3.53976e-05 2.2251e-05 3.91512e-05 1.74981e-05 2.19694e-05 3.66203e-05 2.48523e-05 6.34291e-05 2.31819e-05 1.90831e-05 3.71275e-05 1.27287e-05 1.90127e-05 2.74754e-05 0.00731018 3.64497e-05 3.47362e-05 2.04533e-05 3.2174e-05 9.02151e-06 2.74893e-05 3.58618e-05 5.38135e-05 4.07772e-05 3.76993e-05 3.24941e-05 4.35542e-05 1.55651e-05 3.38665e-05 2.87514e-05 1.88912e-05 2.89849e-05 2.38417e-05 0.011198 3.35567e-05 3.27808e-05 5.60489e-05 2.85867e-05 3.79421e-05 4.10084e-05 2.01879e-05 3.53449e-05 4.53215e-05 0.0121581 2.13601e-05 0.00662992 1.30755e-05 3.24916e-05 2.12434e-05 3.63181e-05 1.82943e-05 3.9639e-05 2.88693e-05 2.97176e-05 3.5436e-05 2.40642e-05 4.42639e-05 2.72695e-05 3.56106e-05 4.06111e-05 1.92138e-05 3.41061e-05 2.47438e-05 1.4059e-05 3.17271e-05 3.80779e-05 2.71025e-05 3.50489e-05 2.42249e-05 4.55282e-05 2.35774e-05 1.80409e-05 4.0195e-05 2.58631e-05 2.78783e-05 2.12261e-05 5.5952e-05 5.11511e-05 2.72663e-05 3.32885e-05 2.95265e-05 1.65313e-05 0.00923006 3.57246e-05 0.00827154 6.44145e-05 2.61675e-05 3.12683e-05 1.80763e-05 3.5431e-05 9.98774e-06 3.76939e-05 3.12952e-05 1.9503e-05 5.44448e-05 3.25825e-05 5.50954e-05 1.48873e-05 3.9369e-05 3.85587e-05 4.11493e-05 0.0125073 1.97367e-05 3.68013e-05 4.41512e-05 1.27681e-05 2.38924e-05 4.47934e-05 0.0124826 3.47414e-05 4.47428e-05 1.87741e-05 5.98253e-05 3.5139e-05 3.99249e-05 2.33772e-05 0.00716331 2.84376e-05 3.21643e-05 0.00390254 2.46186e-05 0.0119615 5.34338e-05 2.10161e-05 1.84158e-05 3.10444e-05 5.0847e-05 2.67377e-05 3.20519e-05 3.3032e-05 0.00995407 2.46413e-05 3.31788e-05 5.04233e-05 0.00934138 3.62143e-05 1.73051e-05 5.25831e-05 0.00731827 3.41683e-05 2.27483e-05 2.07884e-05 3.862e-05 5.37505e-05 3.53639e-05 0.0103886 3.54478e-05 3.35212e-05 2.76448e-05 2.93465e-05 2.70515e-05 3.25538e-05 3.34459e-05 0.0134466 0.0103908 1.9254e-05 3.65894e-05 3.78267e-05 3.73539e-05 2.42209e-05 2.32935e-05 5.06036e-05 2.31082e-05 2.859e-05 1.65211e-05 2.23478e-05 2.52208e-05 4.87459e-05 5.45989e-05 2.37934e-05 2.36161e-05 3.1162e-05 2.21487e-05 2.37389e-05 4.27725e-05 7.25842e-05 1.34737e-05 4.19604e-05 2.07291e-05 4.29091e-05 1.98469e-05 0.00943438 2.76258e-05 3.44006e-05 2.45886e-05 3.74745e-05 1.90637e-05 1.98638e-05 3.18041e-05 3.20931e-05 2.81708e-05 3.17599e-05 0.0151487 3.06155e-05 4.21667e-05 2.45854e-05 2.87117e-05 1.76742e-05 0.0126936 2.63115e-05 2.12381e-05 4.80383e-05 3.03577e-05 3.15261e-05 2.62434e-05 3.06595e-05 4.50045e-05 2.66597e-05 0.0130467 4.54646e-05 1.63888e-05 3.0304e-05 3.14807e-05 3.12149e-05 2.28226e-05 0.00961629 4.5826e-05 3.20789e-05 2.61724e-05 0.00780123 1.80919e-05 2.45963e-05 0.00815264 3.13541e-05 4.26165e-05 1.58779e-05 3.51701e-05 5.28602e-05 3.18356e-05 1.94002e-05 1.6592e-05 3.66638e-05 4.0836e-05 1.9741e-05 3.79112e-05 5.0983e-05 3.47565e-05 0.0106463 4.31196e-05 4.08022e-05 2.131e-05 3.03159e-05 0.0121887 2.89516e-05 2.70958e-05 4.09799e-05 1.67691e-05 0.00226547 2.82156e-05 3.68034e-05 3.02342e-05 3.26073e-05 5.38821e-05 1.80146e-05 3.45526e-05 0.00712486 2.99371e-05 4.15708e-05 3.58024e-05 3.41525e-05 2.08493e-05 3.92759e-05 2.03757e-05 2.2815e-05 0.00735689 3.56957e-05 4.07372e-05 3.105e-05 3.92437e-05 1.79172e-05 2.50669e-05 2.15111e-05 0.00769066 1.25897e-05 2.99997e-05 2.19203e-05 4.1966e-05 2.66919e-05 4.32849e-05 1.70863e-05 1.49683e-05 3.04636e-05 4.0911e-05 4.21667e-05 0.0092286 3.12787e-05 2.26461e-05 1.52109e-05 2.98067e-05 3.90411e-05 3.89045e-05 0.00944961 2.94707e-05 2.84389e-05 0.0139825 3.29645e-05 5.30529e-05 3.74033e-05 0.00660878 3.08219e-05 4.26312e-05 2.49507e-05 1.63198e-05 3.48854e-05 2.72802e-05 2.84301e-05 2.76608e-05 1.86832e-05 3.46288e-05 4.23912e-05 3.92204e-05 3.20621e-05 3.91712e-05 2.00333e-05 0.0140628 1.91994e-05 2.83939e-05 3.27108e-05 2.56866e-05 3.70534e-05 2.61755e-05 9.38431e-06 2.67468e-05 0.00853167 2.63615e-05 2.56169e-05 2.74208e-05 0.0088552 1.77396e-05 2.65708e-05 1.84997e-05 4.5212e-05 2.04256e-05 1.40683e-05 1.75905e-05 6.55049e-05 1.71496e-05 3.9801e-05 4.30249e-05 2.17357e-05 2.24616e-05 2.95448e-05 2.13417e-05 3.68364e-05 3.42003e-05 3.40554e-05 2.45021e-05 3.72406e-05 3.1523e-05 3.16965e-05 2.12133e-05 1.40567e-05 2.56635e-05 3.41464e-05 3.43578e-05 2.65952e-05 2.07759e-05 3.82112e-05 0.00791616 1.95107e-05 1.42573e-05 4.92206e-05 2.77011e-05 2.58275e-05 3.42847e-05 3.32487e-05 2.69713e-05 3.49081e-05 3.50717e-05 2.00066e-05 0.0128121 2.29784e-05 2.17045e-05 2.27073e-05 3.13237e-05 2.15633e-05 2.39407e-05 3.54805e-05 2.22451e-05 2.2741e-05 3.20651e-05 1.57006e-05 3.07771e-05 1.83524e-05 4.76896e-05 5.92938e-05 2.31533e-05 3.49083e-05 3.49915e-05 3.44534e-05 3.54207e-05 3.88983e-05 3.88404e-05 2.08864e-05 3.20263e-05 0.0101741 2.11374e-05 4.50609e-05 3.49586e-05 2.45497e-05 2.31098e-05 4.83261e-05 4.82464e-05 1.40902e-05 4.59304e-05 2.17313e-05 3.00252e-05 2.68337e-05 4.84228e-05 
1.65197e-05 0.00638518 0.00891354 1.17119e-05 0.00633651 1.4069e-05 1.83739e-05 2.8151e-05 5.95257e-05 3.95761e-05 2.82741e-05 1.05625e-05 1.02935e-05 1.56749e-05 3.11516e-05 0.0111082 1.79583e-05 1.72943e-05 0.00492864 2.72313e-05 2.56417e-05 1.84912e-05 1.91784e-05 1.91555e-05 2.27468e-05 2.39284e-05 2.52457e-05 2.30598e-05 1.20046e-05 3.81769e-05 0.00535917 2.55203e-05 2.23079e-05 1.18898e-05 0.00632433 3.65401e-05 1.82091e-05 1.91477e-05 1.75318e-05 2.64235e-05 1.25159e-05 2.13526e-05 3.87392e-05 3.18056e-05 2.65864e-05 3.10296e-05 3.96327e-05 2.88999e-05 1.14095e-05 1.96352e-05 2.79359e-05 1.06727e-05 1.83855e-05 0.00869196 1.42726e-05 2.50992e-05 1.91566e-05 1.68571e-05 0.00598391 3.7303e-05 1.08941e-05 8.73874e-06 0.007219 0.00328374 2.67115e-05 7.59588e-06 0.00753303 1.3161e-05 2.22184e-05 1.97736e-05 1.39167e-05 2.87423e-05 1.27774e-05 2.05706e-05 4.06284e-05 2.93866e-05 4.18172e-05 1.38708e-05 1.91269e-05 0.0100053 3.41243e-05 3.77734e-05 0.00618377 0.00618159 3.3433e-05 4.30255e-05 2.82112e-05 1.27202e-05 3.4395e-05 1.87947e-05 2.66587e-05 2.31659e-05 3.72545e-05 1.34553e-05 1.65545e-05 2.5841e-05 2.27647e-05 1.36383e-05 1.53368e-05 1.80073e-05 8.19952e-06 2.66878e-05 2.36341e-05 2.04075e-05 1.66769e-05 2.25183e-05 0.0047578 1.76792e-05 4.0155e-05 1.69116e-05 2.21265e-05 4.11326e-05 3.24693e-05 0.00856046 1.67605e-05 1.71472e-05 1.67866e-05 2.04555e-05 1.96625e-05 3.22431e-05 2.35995e-05 2.57309e-05 1.33782e-05 3.80302e-05 9.74049e-06 1.72686e-05 1.72535e-05 1.29993e-05 1.90072e-05 2.41588e-05 1.79523e-05 2.70177e-05 1.06854e-05 3.6562e-05 1.3974e-05 1.67559e-05 4.24897e-05 2.81069e-05 3.70125e-05 2.506e-05 0.00728505 2.86105e-05 3.67325e-05 7.62409e-06 2.17345e-05 1.18802e-05 1.69495e-05 2.38886e-05 1.34068e-05 2.9825e-05 1.90985e-05 2.17438e-05 1.69228e-05 2.86594e-05 3.45851e-05 1.08621e-05 3.74528e-05 3.36863e-05 1.45248e-05 1.73028e-05 1.2413e-05 0.00569865 0.00495814 2.34228e-05 0.010183 2.21124e-05 4.85547e-05 0.00926052 9.63798e-06 1.73288e-05 1.18228e-05 1.6704e-05 3.66535e-05 1.18974e-05 4.23286e-05 1.86234e-05 0.00946944 1.8178e-05 1.40313e-05 1.95366e-05 2.0842e-05 3.9077e-05 0.00761955 3.09764e-05 4.63501e-05 1.75617e-05 2.5036e-05 0.00448671 1.23262e-05 2.43541e-05 1.85688e-05 0.0100372 1.57793e-05 1.27185e-05 0.00955214 1.57747e-05 1.72569e-05 2.73171e-05 2.56863e-05 2.33399e-05 1.00012e-05 2.02394e-05 1.51901e-05 2.45075e-05 0.00715313 1.4639e-05 2.29508e-05 1.60936e-05 9.83076e-06 1.93498e-05 2.03404e-05 3.75116e-05 0.00761698 1.09347e-05 2.36223e-05 2.19458e-05 2.04377e-05 1.848e-05 1.19249e-05 1.9412e-05 6.00678e-05 1.82103e-05 4.54929e-05 1.92665e-05 1.22853e-05 3.09258e-05 1.8494e-05 2.71204e-05 1.29702e-05 2.69811e-05 4.14154e-05 6.6714e-06 1.23114e-05 8.09727e-06 2.48565e-05 1.07614e-05 2.52291e-05 0.00243821 3.92527e-05 1.24105e-05 0.00816147 1.3819e-05 2.96814e-05 9.04187e-06 4.26099e-05 5.63039e-06 3.33844e-05 1.52187e-05 1.75228e-05 2.05097e-05 2.43967e-05 1.16019e-05 8.87848e-06 0.00471406 1.31969e-05 2.19338e-05 1.84096e-05 1.84591e-05 3.3474e-05 1.15987e-05 2.3246e-05 1.46617e-05 4.25564e-05 1.67769e-05 4.43419e-05 1.59671e-05 1.41097e-05 7.69792e-06 4.02729e-05 7.89792e-06 0.00454722 1.44097e-05 2.37113e-05 1.3308e-05 5.26229e-05 1.28386e-05 1.57408e-05 2.24058e-05 2.79816e-05 3.02229e-05 2.49459e-05 1.98656e-05 1.81286e-05 1.94642e-05 0.00780335 2.26334e-05 0.00611837 0.0109977 0.0117967 0.00703345 0.00802114 1.3869e-05 2.37649e-05 1.10199e-05 3.75999e-05 1.23607e-05 0.00630648 1.46723e-05 9.00171e-06 2.34257e-05 1.81481e-05 0.0100464 0.00586547 1.82035e-05 1.39325e-05 9.01133e-06 2.09168e-05 2.61326e-05 0.00642352 0.00661621 1.85139e-05 2.1741e-05 5.08271e-06 0.00616345 1.67619e-05 2.43767e-05 0.0120271 3.64525e-05 9.45775e-06 4.41249e-05 2.14254e-05 1.6487e-05 1.89239e-05 4.93492e-05 0.00890907 1.98989e-05 2.52638e-05 8.37689e-06 0.00783503 3.29423e-05 9.11151e-06 2.28642e-05 2.02936e-05 2.55801e-05 3.18697e-05 2.28926e-05 3.30824e-05 3.07901e-05 1.50067e-05 0.00395744 3.18845e-05 1.46665e-05 2.08532e-05 1.0737e-05 9.28872e-06 1.32692e-05 9.88124e-06 1.2982e-05 2.20399e-05 1.7484e-05 6.62134e-06 1.29004e-05 1.91601e-05 2.02683e-05 0.00741602 0.00995873 2.32067e-05 1.78399e-05 1.14461e-05 0.00826445 2.28455e-05 1.78763e-05 1.27088e-05 1.97672e-05 0.00568333 2.62319e-05 2.13207e-05 1.76371e-05 3.89909e-05 2.66244e-05 2.22339e-05 1.55605e-05 5.9571e-06 1.86437e-05 3.69016e-05 0.00935613 2.72712e-05 2.82633e-05 2.07656e-05 3.0051e-05 1.75155e-05 1.48282e-05 3.76263e-05 1.51167e-05 2.43106e-05 2.06795e-05 1.15282e-05 2.05053e-05 1.83059e-05 2.01521e-05 9.07633e-06 2.02544e-05 2.76863e-05 1.95547e-05 1.92898e-05 1.38637e-05 1.16259e-05 2.04607e-05 0.0124567 2.28793e-05 1.71047e-05 1.30599e-05 3.01655e-05 2.26099e-05 2.37213e-05 2.30771e-05 2.42101e-05 2.46165e-05 2.44884e-05 1.36686e-05 2.29141e-05 3.61014e-05 1.52313e-05 9.11401e-06 1.81945e-05 3.07278e-05 2.7793e-05 1.58865e-05 1.21663e-05 2.13934e-05 1.53395e-05 2.28461e-05 0.0106724 1.47447e-05 2.70611e-05 2.54016e-05 2.91997e-05 4.91914e-05 0.00723134 1.69472e-05 1.73962e-05 1.44851e-05 1.09058e-05 1.17638e-05 0.00677079 1.98816e-05 1.82034e-05 6.04641e-06 2.29752e-05 2.75601e-05 3.83392e-05 0.00890382 1.08716e-05 1.51641e-05 0.00899951 3.00844e-05 1.22139e-05 3.14174e-05 1.28862e-05 2.57932e-05 3.04373e-05 1.78165e-05 1.41286e-05 1.95681e-05 1.7391e-05 2.14091e-05 1.72229e-05 1.22387e-05 3.26602e-05 3.92149e-05 1.64086e-05 2.03892e-05 1.01692e-05 2.18167e-05 0.0087183 1.54211e-05 1.3959e-05 1.79969e-05 1.35407e-05 1.81234e-05 1.74288e-05 9.66119e-06 0.00701631 3.98335e-05 1.97229e-05 1.62605e-05 1.90591e-05 9.469e-06 2.16603e-05 0.00888798 2.80829e-05 8.00216e-06 3.17692e-05 0.00776122 0.0111694 2.16682e-05 0.00712701 2.01954e-05 2.39737e-05 1.61412e-05 2.43205e-05 1.34828e-05 5.95203e-05 1.73188e-05 2.07783e-05 1.54252e-05 2.07363e-05 2.6516e-05 4.2098e-05 1.1889e-05 2.54954e-05 1.50774e-05 2.82223e-05 0.00962504 1.9257e-05 1.56163e-05 2.05988e-05 5.57323e-05 1.61753e-05 8.82226e-06 1.73678e-05 8.92141e-06 3.05868e-05 1.69049e-05 2.42121e-05 2.49026e-05 2.14354e-05 9.06278e-06 3.28433e-05 1.51472e-05 1.58978e-05 0.00861474 2.44015e-05 0.00824941 1.46001e-05 2.226e-05 1.85724e-05 2.27778e-05 1.98395e-05 1.51546e-05 9.76822e-06 4.82887e-05 0.00753346 1.71194e-05 2.41829e-05 0.00705465 0.00593874 1.93834e-05 1.16698e-05 0.00702303 2.49403e-05 0.00894801 0.00671744 6.59462e-06 1.3579e-05 3.64901e-05 1.62868e-05 0.00591524 1.44017e-05 2.6409e-05 3.15973e-05 2.70637e-05 6.2947e-06 3.54017e-05 3.23622e-05 2.34556e-05 0.00905 2.17917e-05 2.26739e-05 3.37784e-05 1.73812e-05 3.22522e-05 0.0074439 2.09072e-05 1.08611e-05 9.99637e-06 1.74753e-05 2.46519e-05 1.87399e-05 1.76705e-05 9.49064e-06 2.50935e-05 1.13617e-05 1.80199e-05 1.64625e-05 1.8567e-05 1.39423e-05 8.41774e-06 1.42111e-05 1.31977e-05 2.39004e-05 2.06227e-05 2.22205e-05 1.38718e-05 3.20951e-05 3.14459e-05 0.00641913 1.12072e-05 9.33479e-06 1.68976e-05 1.28105e-05 0.00649201 9.94556e-06 1.42815e-05 2.40227e-05 2.40125e-05 2.52808e-05 2.83905e-05 1.76503e-05 0.00826594 1.8878e-05 1.00746e-05 1.63225e-05 2.07887e-05 3.64667e-05 1.11706e-05 2.26775e-05 1.86729e-05 0.0054336 0.00882949 1.41804e-05 0.00563774 3.61514e-05 2.27778e-05 2.91462e-05 1.75792e-05 1.26244e-05 1.49028e-05 1.7869e-05 1.96691e-05 2.33112e-05 2.55258e-05 2.25631e-05 2.54658e-05 1.33634e-05 2.16882e-05 3.17825e-05 3.79224e-05 1.23006e-05 1.90935e-05 0.0105392 2.22184e-05 1.63097e-05 3.35805e-05 7.98185e-06 2.07176e-05 6.54891e-06 1.75486e-05 0.0074597 3.22877e-05 1.82286e-05 2.38146e-05 2.00036e-05 3.96783e-05 1.54889e-05 1.74782e-05 0.00717513 2.11104e-05 3.49311e-05 1.2373e-05 3.48601e-05 2.58599e-05 0.00818582 2.82831e-05 1.7696e-05 2.03185e-05 0.0111008 0.00603789 1.89541e-05 1.27278e-05 2.7789e-05 1.37951e-05 1.8473e-05 2.38802e-05 2.30834e-05 2.3085e-05 2.19769e-05 3.79145e-05 2.74844e-05 0.00478333 0.00701516 2.70597e-05 3.38431e-05 1.37458e-05 2.68342e-05 9.08723e-06 2.6205e-05 1.56509e-05 5.6455e-05 2.23752e-05 2.29024e-05 6.23034e-06 2.61147e-05 1.36004e-05 1.89594e-05 1.74744e-05 1.74159e-05 0.0104958 1.55941e-05 3.61128e-05 2.05502e-05 1.57826e-05 1.03785e-05 2.65826e-05 1.9718e-05 1.95978e-05 2.63975e-05 2.93233e-05 2.17616e-05 1.27643e-05 2.19392e-05 0.00933302 1.00557e-05 1.62583e-05 4.55772e-05 3.27257e-05 2.55039e-05 1.23286e-05 1.42602e-05 2.02234e-05 5.49295e-06 0.00683159 1.31312e-05 2.86001e-05 0.00599834 1.73164e-05 1.34302e-05 2.6648e-05 3.69145e-05 1.4425e-05 2.17772e-05 8.90988e-06 0.00633306 3.5389e-05 2.70102e-05 1.18204e-05 2.95929e-05 2.4411e-05 1.7456e-05 1.33994e-05 2.7666e-05 3.87927e-05 0.00507655 3.06119e-05 2.80206e-05 1.54426e-05 7.43851e-06 2.6475e-05 2.97573e-05 1.79041e-05 3.54353e-05 1.51304e-05 1.69888e-05 1.23324e-05 1.13884e-05 1.13966e-05 0.00580873 1.60378e-05 1.10894e-05 2.86687e-05 2.11829e-05 2.49732e-05 3.69285e-05 3.57968e-05 1.55822e-05 2.5467e-05 0.00318131 3.76744e-05 2.88805e-05 2.73106e-05 0.0087659 2.44421e-05 1.93945e-05 1.88127e-05 3.4435e-05 2.7942e-05 2.97704e-05 2.26341e-05 0.00917242 2.47659e-05 2.96833e-05 1.79248e-05 1.23593e-05 3.55166e-05 0.00619626 2.48861e-05 2.29366e-05 3.86786e-05 1.39464e-05 1.98453e-05 1.88731e-05 1.17056e-05 3.81721e-05 1.43821e-05 1.27221e-05 1.72998e-05 3.07976e-05 4.61083e-05 2.04733e-05 1.40553e-05 1.09655e-05 1.19777e-05 2.13324e-05 1.97226e-05 1.42209e-05 3.3026e-05 1.52383e-05 1.10477e-05 1.92498e-05 1.23225e-05 1.56227e-05 2.21011e-05 1.62666e-05 4.39531e-05 0.00798859 3.30849e-05 9.87061e-06 2.33738e-05 9.87442e-06 1.3613e-05 1.00558e-05 2.02603e-05 3.23193e-05 8.05554e-06 1.15888e-05 1.64589e-05 2.13702e-05 2.22726e-05 3.79845e-05 1.61666e-05 1.87817e-05 1.77223e-05 2.85146e-05 1.18134e-05 2.15118e-05 1.23364e-05 3.20969e-05 2.25499e-05 1.18341e-05 4.01095e-05 1.76246e-05 2.93031e-05 1.93416e-05 9.41497e-06 1.64125e-05 1.87494e-05 2.17663e-05 3.2548e-05 3.26502e-06 0.00760808 0.00707135 0.00781618 1.55502e-05 2.38987e-05 1.96544e-05 2.36942e-05 7.96264e-06 2.22788e-05 1.47218e-05 0.0101023 0.00772036 2.18666e-05 3.18764e-05 2.18432e-05 2.71613e-05 1.12579e-05 3.06102e-05 1.52182e-05 2.22638e-05 0.0097385 2.14846e-05 5.29959e-05 2.30276e-05 9.50408e-06 9.60146e-06 2.13588e-05 1.77612e-05 1.42983e-05 0.0120831 2.48109e-05 9.27935e-06 2.18533e-05 2.8413e-05 2.82329e-05 2.0255e-05 9.62212e-06 0.0103744 1.64431e-05 1.31475e-05 2.09616e-05 2.15844e-05 0.00683317 9.84258e-06 1.57255e-05 0.0080571 1.53342e-05 3.53989e-05 1.44651e-05 3.37122e-05 7.06291e-06 1.6037e-05 1.66619e-05 0.00706494 2.45696e-05 1.09601e-05 2.2815e-05 1.87997e-05 4.13627e-05 2.36056e-05 4.45069e-05 2.45584e-05 2.19446e-05 1.61015e-05 2.38452e-05 1.88063e-05 1.30062e-05 1.34991e-05 3.02201e-05 4.31868e-05 2.3862e-05 1.68648e-05 0.00591395 1.73608e-05 2.78042e-05 1.23631e-05 1.8501e-05 3.44476e-05 1.75382e-05 1.47325e-05 1.35896e-05 0.00690927 1.67346e-05 1.59067e-05 2.3514e-05 1.37497e-05 2.42613e-05 2.98105e-05 2.63509e-05 2.28938e-05 2.31977e-05 0.00568445 2.90688e-05 0.00862508 0.0035341 0.00968066 1.70774e-05 1.95824e-05 0.00735315 1.88931e-05 1.26707e-05 2.56139e-05 8.415e-06 1.98984e-05 3.89249e-05 1.67501e-05 1.70636e-05 2.93677e-05 3.70595e-05 1.53526e-05 8.28307e-06 1.6382e-05 1.08525e-05 1.53447e-05 1.23991e-05 1.57863e-05 3.35966e-05 3.24879e-05 3.18005e-05 0.00703435 1.72653e-05 1.39699e-05 1.08675e-05 2.99329e-05 1.72933e-05 1.30158e-05 0.0107032 1.6273e-05 2.44543e-05 2.19544e-05 4.14042e-05 3.00678e-05 1.96128e-05 2.01101e-05 2.26789e-05 2.5778e-05 2.39033e-05 2.79652e-05 3.28983e-05 0.0109158 0.00668315 5.09309e-05 1.41966e-05 1.73514e-05 1.29687e-05 3.48076e-05 0.0108834 8.21204e-06 1.60245e-05 1.62956e-05 2.80913e-05 3.89392e-05 1.89309e-05 1.5576e-05 1.57159e-05 1.42713e-05 2.06625e-05 0.00897098 1.68441e-05 2.12225e-05 1.75066e-05 
0.0142256 1.78794e-05 2.3534e-05 3.40401e-05 1.36178e-05 3.06253e-05 3.37956e-05 4.06395e-05 2.62274e-05 1.64049e-05 2.36575e-05 0.0100174 2.13747e-05 1.81395e-05 3.11792e-05 2.29453e-05 3.59738e-05 2.27207e-05 1.53052e-05 1.046e-05 2.35122e-05 2.1695e-05 4.22277e-05 3.60023e-05 2.23916e-05 2.67495e-05 2.37134e-05 2.50493e-05 1.99935e-05 2.39972e-05 1.67553e-05 1.44662e-05 6.85385e-05 1.90713e-05 2.18804e-05 2.05242e-05 2.35711e-05 4.63835e-05 2.94564e-05 3.23372e-05 0.0149297 2.10145e-05 2.84301e-05 4.05202e-05 3.5059e-05 1.68186e-05 1.65268e-05 2.9826e-05 1.91116e-05 3.44263e-05 3.74978e-05 3.15156e-05 2.16734e-05 2.81275e-05 2.56967e-05 1.29066e-05 1.79965e-05 2.89931e-05 2.70447e-05 2.14339e-05 2.89565e-05 0.00643858 1.24622e-05 2.00389e-05 1.64059e-05 0.00577703 2.05091e-05 2.51589e-05 3.46356e-05 2.75387e-05 6.59163e-05 1.79105e-05 0.0151963 2.56606e-05 2.2128e-05 1.93658e-05 2.65678e-05 2.64287e-05 2.29534e-05 2.62301e-05 4.82239e-05 2.06343e-05 1.81362e-05 2.05111e-05 4.19577e-05 1.4724e-05 2.83264e-05 0.0099767 4.11489e-05 2.12444e-05 3.96647e-05 2.42155e-05 4.44975e-05 2.36555e-05 2.27866e-05 2.11006e-05 2.12633e-05 2.36797e-05 0.0103598 6.25225e-05 2.33345e-05 3.10443e-05 1.99802e-05 3.93432e-05 5.22983e-05 6.04953e-05 1.54984e-05 1.87534e-05 2.50862e-05 3.35249e-05 1.56507e-05 2.54497e-05 1.99454e-05 2.05824e-05 1.23643e-05 2.25419e-05 2.6712e-05 2.07237e-05 2.61248e-05 1.23864e-05 3.17925e-05 5.24164e-05 2.69123e-05 2.34154e-05 0.00668435 1.85929e-05 1.75594e-05 3.10436e-05 6.94783e-05 2.12258e-05 2.25933e-05 2.14336e-05 2.70389e-05 1.42184e-05 3.05013e-05 6.82154e-05 2.46686e-05 3.69996e-05 2.93442e-05 2.47352e-05 2.22917e-05 2.59774e-05 1.96241e-05 0.00445855 4.26603e-05 0.01277 2.21809e-05 2.3657e-05 2.82556e-05 2.04999e-05 2.86533e-05 8.02947e-05 6.47857e-05 3.12772e-05 4.78547e-05 0.00958153 2.37105e-05 3.56077e-05 4.71633e-05 2.6774e-05 2.0312e-05 2.23884e-05 2.39289e-05 3.45829e-05 2.86166e-05 4.0431e-05 2.49824e-05 2.04516e-05 0.0103282 3.10012e-05 3.91539e-05 2.88536e-05 2.99116e-05 3.17621e-05 1.1442e-05 6.97866e-05 3.04217e-05 4.18705e-05 5.95116e-05 2.19769e-05 2.75521e-05 2.76272e-05 2.4795e-05 3.89594e-05 2.14932e-05 2.99217e-05 4.22039e-05 1.67479e-05 2.84269e-05 1.81016e-05 4.03755e-05 1.39376e-05 1.54546e-05 3.92971e-05 1.54845e-05 2.06707e-05 6.97249e-05 3.77726e-05 6.0813e-05 2.98282e-05 5.88334e-05 5.87088e-05 2.18407e-05 2.14182e-05 2.28003e-05 0.0115503 1.86567e-05 1.86002e-05 0.00904123 6.81777e-05 2.37753e-05 2.51952e-05 2.72128e-05 0.0078252 3.28753e-05 2.97601e-05 4.48027e-05 4.68605e-05 0.00744613 1.7819e-05 2.21274e-05 2.62115e-05 2.78929e-05 1.7147e-05 1.78354e-05 1.82716e-05 2.33175e-05 2.96142e-05 0.0161046 1.2056e-05 2.71744e-05 0.0121321 0.0127707 0.00797042 3.62013e-05 0.00889501 5.93132e-05 1.56032e-05 3.66431e-05 0.0118505 3.38887e-05 2.72757e-05 3.13107e-05 0.0104302 2.37343e-05 0.00477554 2.24366e-05 1.58276e-05 2.34437e-05 1.63538e-05 3.04602e-05 3.99717e-05 0.00790561 2.00021e-05 1.74736e-05 2.00209e-05 2.26077e-05 3.6502e-05 1.61665e-05 1.82754e-05 2.72345e-05 5.1702e-05 1.91034e-05 3.66504e-05 1.95855e-05 3.31954e-05 2.58536e-05 0.00666104 4.38894e-05 0.0131293 2.35016e-05 3.2459e-05 4.97696e-05 5.12832e-05 2.11184e-05 3.48888e-05 2.07471e-05 2.67304e-05 3.0649e-05 2.6429e-05 2.23604e-05 3.09174e-05 6.52332e-05 2.5614e-05 2.22791e-05 2.96399e-05 2.15441e-05 3.54856e-05 2.86241e-05 2.49726e-05 3.29168e-05 0.0114668 2.8744e-05 0.00834087 2.37372e-05 1.81433e-05 1.90442e-05 1.55281e-05 1.72431e-05 2.06887e-05 3.26013e-05 3.16552e-05 2.26332e-05 3.33433e-05 1.78091e-05 0.00970716 2.56642e-05 1.40068e-05 3.07115e-05 2.66636e-05 2.89982e-05 3.32336e-05 0.00756103 2.87576e-05 2.08881e-05 2.47016e-05 3.23998e-05 2.32082e-05 0.0097749 2.94653e-05 3.29203e-05 2.73494e-05 2.91785e-05 1.92601e-05 2.30545e-05 5.25582e-05 8.48364e-05 0.0119217 2.59134e-05 3.88602e-05 0.0093592 1.82167e-05 3.09458e-05 3.43044e-05 2.34769e-05 2.62629e-05 3.84327e-05 3.36544e-05 2.01154e-05 1.26158e-05 2.49043e-05 2.79347e-05 2.42044e-05 1.73359e-05 2.2724e-05 2.53464e-05 0.0079255 2.42628e-05 2.26821e-05 2.98204e-05 1.57233e-05 2.03654e-05 2.05615e-05 2.49805e-05 2.33342e-05 1.83068e-05 2.26657e-05 1.73216e-05 3.05951e-05 1.66471e-05 2.09889e-05 2.33521e-05 2.59988e-05 2.83199e-05 1.14492e-05 2.94274e-05 1.51953e-05 1.57748e-05 2.06483e-05 1.95941e-05 3.22182e-05 1.93157e-05 0.00514137 2.51395e-05 1.49955e-05 1.69009e-05 1.51038e-05 3.64093e-05 4.1142e-05 1.79192e-05 2.75204e-05 2.96776e-05 2.02276e-05 2.69315e-05 3.39096e-05 4.09455e-05 0.00856242 3.41862e-05 2.07071e-05 4.05595e-05 0.0144944 2.23253e-05 7.09992e-05 2.76938e-05 2.99649e-05 3.82721e-05 0.00698887 3.63546e-05 3.54291e-05 2.36857e-05 4.10085e-05 2.6092e-05 2.79321e-05 2.77715e-05 2.75406e-05 1.82934e-05 2.98831e-05 1.97982e-05 4.67306e-05 3.81848e-05 2.26908e-05 2.28176e-05 3.25485e-05 0.00819085 3.379e-05 1.91523e-05 2.19696e-05 2.74542e-05 4.89744e-05 2.72369e-05 3.96155e-05 2.24504e-05 1.94485e-05 1.50521e-05 3.26328e-05 2.86664e-05 3.03628e-05 2.60927e-05 2.28496e-05 2.70876e-05 2.70155e-05 1.87443e-05 1.26884e-05 2.32931e-05 2.4598e-05 6.90683e-05 2.78015e-05 0.00795839 7.60869e-05 1.94476e-05 1.83473e-05 2.76483e-05 2.63036e-05 2.50626e-05 2.44565e-05 4.46567e-05 1.37192e-05 4.40085e-05 1.29792e-05 1.59922e-05 2.05636e-05 2.90453e-05 2.69736e-05 2.8161e-05 1.81864e-05 2.16427e-05 2.30315e-05 2.42091e-05 1.84996e-05 1.90047e-05 4.92881e-05 1.48417e-05 4.52252e-05 3.44934e-05 1.59333e-05 2.67772e-05 2.54395e-05 5.99092e-05 0.00869977 2.14064e-05 5.00144e-05 0.00708216 1.97839e-05 4.35786e-05 1.73002e-05 2.26248e-05 3.4307e-05 0.0104228 2.96841e-05 2.32098e-05 2.97614e-05 0.00906219 4.7648e-05 2.9943e-05 3.17784e-05 5.55557e-05 2.57791e-05 4.46946e-05 7.83017e-05 3.38932e-05 2.00713e-05 2.26124e-05 3.14591e-05 2.68162e-05 3.34025e-05 2.93304e-05 7.62688e-05 2.15357e-05 2.83009e-05 3.00025e-05 2.29016e-05 0.0106536 2.63588e-05 2.21174e-05 3.55541e-05 2.21229e-05 2.41037e-05 2.41932e-05 3.86593e-05 0.00931372 2.86521e-05 0.00436541 5.0485e-05 3.53077e-05 3.35573e-05 2.71299e-05 3.19408e-05 0.00931824 2.79147e-05 2.60201e-05 1.09845e-05 3.47557e-05 1.42424e-05 3.06322e-05 0.0157585 2.27584e-05 3.68415e-05 1.76551e-05 4.55243e-05 6.09698e-05 0.011292 1.93482e-05 2.67769e-05 3.03224e-05 2.65851e-05 2.08703e-05 1.7623e-05 3.69681e-05 0.011976 2.56368e-05 4.59473e-05 2.04224e-05 2.30432e-05 0.00850191 4.34828e-05 1.91609e-05 1.92654e-05 2.28249e-05 2.34808e-05 3.2317e-05 2.68898e-05 5.90493e-05 0.00860903 4.5617e-05 3.1663e-05 3.03904e-05 3.15633e-05 3.1534e-05 2.2402e-05 3.29382e-05 3.65311e-05 3.29086e-05 2.47471e-05 2.70127e-05 0.00794112 0.00685388 1.55597e-05 6.97322e-05 2.60299e-05 3.44239e-05 0.00915328 6.92551e-05 1.72968e-05 2.85453e-05 3.05484e-05 2.89697e-05 0.0134304 0.00772689 2.07057e-05 2.2513e-05 3.42501e-05 5.48447e-05 2.00489e-05 3.023e-05 1.88607e-05 2.12975e-05 2.68421e-05 1.70439e-05 2.69547e-05 2.71331e-05 0.0119052 2.76224e-05 1.1668e-05 2.97604e-05 2.58514e-05 1.92303e-05 2.80465e-05 2.98694e-05 4.17008e-05 2.3974e-05 2.11376e-05 2.72082e-05 1.85436e-05 2.43177e-05 2.22518e-05 0.00720181 5.99799e-05 2.9635e-05 1.95294e-05 3.2168e-05 1.54459e-05 3.17772e-05 3.06814e-05 4.59415e-05 2.82619e-05 3.86137e-05 2.02279e-05 3.56759e-05 1.74857e-05 3.49783e-05 2.60907e-05 2.47857e-05 2.85447e-05 2.3864e-05 0.010262 2.05662e-05 1.79943e-05 3.26532e-05 1.87718e-05 4.45079e-05 2.79485e-05 2.59495e-05 3.17327e-05 3.05264e-05 0.0110581 2.85883e-05 0.00604307 1.13567e-05 2.07226e-05 2.86693e-05 7.25231e-05 2.71953e-05 3.17148e-05 1.75441e-05 3.0413e-05 1.83936e-05 2.19948e-05 4.04086e-05 2.73408e-05 2.45613e-05 4.65508e-05 2.66012e-05 4.02728e-05 1.71881e-05 1.21264e-05 3.02393e-05 3.352e-05 2.17673e-05 5.65884e-05 1.97699e-05 3.7612e-05 2.72016e-05 2.61982e-05 2.54042e-05 3.17383e-05 1.89393e-05 2.58565e-05 5.90159e-05 4.39823e-05 1.39449e-05 1.61973e-05 2.22009e-05 2.84305e-05 0.00767539 3.19959e-05 0.00931311 5.14963e-05 3.07189e-05 1.28617e-05 1.79938e-05 1.65708e-05 1.82099e-05 3.21451e-05 2.76485e-05 2.74323e-05 3.11488e-05 1.54789e-05 3.50587e-05 3.37491e-05 2.97928e-05 3.02115e-05 2.10853e-05 0.0109565 2.50327e-05 2.66959e-05 3.72282e-05 1.49e-05 2.33758e-05 2.53774e-05 0.010312 3.66315e-05 3.14448e-05 4.54897e-05 3.8952e-05 2.69479e-05 3.80683e-05 2.32941e-05 0.00916783 1.54003e-05 3.01102e-05 0.00640755 2.12995e-05 0.0111088 3.92334e-05 1.76456e-05 6.6999e-05 5.75097e-05 4.11316e-05 1.74989e-05 6.29105e-05 4.26454e-05 0.0108773 2.01681e-05 3.12509e-05 3.10398e-05 0.012627 2.63555e-05 2.29667e-05 4.57523e-05 0.011022 4.46005e-05 1.86138e-05 1.28287e-05 4.3078e-05 0.000105506 1.99433e-05 0.00930983 3.45214e-05 4.16706e-05 4.00433e-05 1.99915e-05 5.48248e-05 3.01665e-05 2.44859e-05 0.0140404 0.0110209 1.43134e-05 2.576e-05 1.97604e-05 5.72736e-05 2.7161e-05 3.56001e-05 4.55444e-05 2.54243e-05 5.5248e-05 2.23205e-05 1.62436e-05 1.9535e-05 4.15628e-05 3.48836e-05 2.43638e-05 2.58797e-05 4.39846e-05 2.00327e-05 2.47011e-05 2.36994e-05 4.79817e-05 2.0724e-05 3.65364e-05 1.31345e-05 7.05193e-05 2.45243e-05 0.00815955 3.16091e-05 1.51826e-05 3.00291e-05 3.72888e-05 1.85986e-05 2.52442e-05 6.14775e-05 3.18641e-05 2.4091e-05 2.50487e-05 0.0118873 2.4556e-05 2.03481e-05 3.0896e-05 2.52797e-05 1.77219e-05 0.0121078 4.54196e-05 3.37565e-05 3.04167e-05 1.978e-05 2.65215e-05 2.23235e-05 3.00489e-05 3.22133e-05 4.05547e-05 0.00968144 3.2217e-05 1.40827e-05 2.67023e-05 2.113e-05 1.70904e-05 1.62863e-05 0.00931708 2.82807e-05 1.56536e-05 4.66767e-05 0.0101766 2.45581e-05 2.03618e-05 0.0104493 2.58467e-05 2.96263e-05 2.40767e-05 2.92948e-05 5.10206e-05 2.12119e-05 2.13091e-05 1.14444e-05 3.22784e-05 2.06588e-05 2.03809e-05 3.01675e-05 4.66556e-05 3.06033e-05 0.0102209 3.96576e-05 4.53403e-05 3.38391e-05 2.74918e-05 0.00809105 3.96881e-05 3.67228e-05 7.3569e-05 1.54245e-05 0.00542714 2.19079e-05 3.97397e-05 3.09286e-05 2.1334e-05 5.22488e-05 1.4421e-05 3.71723e-05 0.00718234 7.59235e-05 3.85424e-05 2.32439e-05 3.19513e-05 2.38401e-05 4.31366e-05 1.51114e-05 2.30459e-05 0.00777915 2.50603e-05 3.50758e-05 2.37885e-05 3.66876e-05 1.62489e-05 2.02363e-05 2.66309e-05 0.00493729 1.46284e-05 2.72148e-05 2.28397e-05 2.90087e-05 2.86863e-05 4.81715e-05 2.38756e-05 2.68304e-05 3.67661e-05 3.95369e-05 2.60708e-05 0.0042732 3.05603e-05 5.02911e-05 3.48982e-05 2.35774e-05 6.06507e-05 1.47006e-05 0.0139866 2.1646e-05 2.47866e-05 0.0134976 2.25349e-05 2.58975e-05 1.9312e-05 0.00970889 1.76087e-05 3.24682e-05 2.48779e-05 2.22439e-05 3.0632e-05 3.28328e-05 2.50272e-05 2.27437e-05 2.64898e-05 2.00289e-05 3.08948e-05 5.4577e-05 6.66646e-05 4.03946e-05 4.92966e-05 0.009881 1.76864e-05 2.96993e-05 2.14085e-05 5.22651e-05 2.78222e-05 1.69579e-05 1.13557e-05 2.5401e-05 0.0104654 4.05301e-05 2.44316e-05 2.54091e-05 0.0120926 4.52164e-05 2.4403e-05 2.50656e-05 3.00013e-05 2.20054e-05 1.59918e-05 2.20087e-05 3.92241e-05 2.24601e-05 3.39236e-05 7.64691e-05 1.96929e-05 1.82773e-05 1.89436e-05 1.94906e-05 3.14425e-05 4.68074e-05 3.88702e-05 2.83073e-05 5.32807e-05 2.46307e-05 3.16792e-05 4.62945e-05 1.07395e-05 2.13197e-05 3.02071e-05 3.62513e-05 2.58871e-05 1.89471e-05 2.98735e-05 0.0089195 5.23527e-05 1.70591e-05 3.62068e-05 2.26582e-05 2.38974e-05 1.96074e-05 2.15162e-05 2.6978e-05 2.64594e-05 3.03181e-05 1.29242e-05 0.0121224 2.20077e-05 3.4875e-05 2.75402e-05 2.43276e-05 5.4256e-05 2.34522e-05 7.15046e-05 1.13556e-05 2.47663e-05 3.49357e-05 1.8977e-05 1.71473e-05 1.75512e-05 3.69948e-05 3.85003e-05 2.24092e-05 2.83964e-05 1.8535e-05 2.61196e-05 2.02263e-05 2.5685e-05 3.07378e-05 2.49535e-05 2.80374e-05 0.00619247 1.57816e-05 3.29752e-05 3.4777e-05 2.04957e-05 2.33412e-05 3.55868e-05 2.29566e-05 1.95492e-05 3.88952e-05 1.95836e-05 2.7665e-05 3.32944e-05 2.40704e-05 
0.011115 1.75455e-05 2.48629e-05 1.50452e-05 1.59265e-05 1.50274e-05 2.07432e-05 4.85101e-05 1.65671e-05 1.41115e-05 3.91257e-05 0.00889624 3.17193e-05 2.89525e-05 4.00873e-05 1.90134e-05 3.33444e-05 1.81071e-05 1.62195e-05 2.67391e-05 1.45453e-05 1.28518e-05 3.14422e-05 2.65862e-05 2.83792e-05 1.92357e-05 2.84449e-05 1.69467e-05 1.75494e-05 1.887e-05 1.60472e-05 1.20953e-05 2.82841e-05 2.71792e-05 1.57487e-05 1.37165e-05 3.56916e-05 2.70879e-05 1.63022e-05 3.18434e-05 0.0109193 1.34033e-05 1.53994e-05 4.34846e-05 2.19787e-05 9.53475e-06 1.73403e-05 3.32039e-05 1.03284e-05 2.26791e-05 3.92697e-05 1.30931e-05 2.55674e-05 2.71248e-05 1.89842e-05 1.04043e-05 1.58499e-05 3.20359e-05 2.17993e-05 1.60697e-05 2.59499e-05 0.00511191 7.47908e-06 1.32987e-05 1.62986e-05 0.00752095 1.57351e-05 1.58931e-05 1.83507e-05 3.65313e-05 2.95911e-05 9.28975e-06 0.0117096 2.71342e-05 1.68458e-05 1.79473e-05 1.33723e-05 1.72285e-05 2.00154e-05 1.59374e-05 4.00371e-05 1.62469e-05 1.85734e-05 1.7215e-05 1.94559e-05 1.15702e-05 3.44253e-05 0.00797354 4.16062e-05 3.56966e-05 4.1418e-05 1.49862e-05 4.92015e-05 1.44783e-05 1.58598e-05 1.40354e-05 3.50815e-05 1.08101e-05 0.0105593 2.85595e-05 2.8523e-05 4.0986e-05 1.68987e-05 3.20925e-05 2.5944e-05 3.4186e-05 1.79778e-05 1.5435e-05 9.66778e-06 2.77327e-05 1.38911e-05 1.56746e-05 1.30503e-05 2.31436e-05 1.32609e-05 1.7385e-05 2.58285e-05 1.69102e-05 3.32923e-05 1.49839e-05 2.928e-05 3.89133e-05 1.85308e-05 1.01754e-05 0.0101474 1.16804e-05 1.37301e-05 3.99442e-05 3.09189e-05 1.39119e-05 2.11905e-05 1.18397e-05 9.22958e-06 1.08848e-05 2.66481e-05 4.11996e-05 1.634e-05 3.56114e-05 1.49711e-05 1.63717e-05 1.35867e-05 1.53896e-05 1.73438e-05 0.00497562 2.44772e-05 0.0143324 1.13527e-05 2.88747e-05 2.78306e-05 1.40299e-05 1.6301e-05 3.47671e-05 2.58209e-05 1.79232e-05 5.24174e-05 0.010633 1.52492e-05 3.29925e-05 2.15211e-05 2.20274e-05 1.60886e-05 1.92842e-05 1.43226e-05 3.51616e-05 2.23427e-05 4.04569e-05 1.41093e-05 2.38147e-05 0.00720676 3.49824e-05 2.6108e-05 2.8634e-05 1.9532e-05 2.39926e-05 1.6542e-05 2.22998e-05 2.06483e-05 3.91484e-05 3.06781e-05 1.18435e-05 1.84695e-05 1.92846e-05 2.28367e-05 3.47927e-05 1.38381e-05 1.50712e-05 4.31654e-05 1.97944e-05 1.26379e-05 1.22618e-05 4.01817e-05 1.15913e-05 1.41333e-05 2.61459e-05 2.70925e-05 2.77947e-05 3.11099e-05 1.57934e-05 3.91912e-05 2.18764e-05 3.1901e-05 4.45031e-05 2.54492e-05 1.00241e-05 1.54162e-05 0.0111164 1.68167e-05 1.02683e-05 0.00779998 3.30975e-05 1.48195e-05 1.39094e-05 1.74367e-05 0.00771547 3.98637e-05 2.49751e-05 4.12491e-05 3.68112e-05 0.00861888 1.28173e-05 1.95256e-05 2.59005e-05 1.79282e-05 1.48377e-05 8.68193e-06 1.11278e-05 1.67548e-05 4.72733e-05 0.0113158 1.36528e-05 1.43505e-05 0.010734 0.0149805 0.00646246 3.12464e-05 0.0118883 3.17265e-05 9.54356e-06 3.03064e-05 0.0110028 2.01591e-05 2.56764e-05 1.80064e-05 0.00795609 2.10598e-05 0.00676868 2.04201e-05 1.52055e-05 1.41234e-05 1.32593e-05 2.65503e-05 3.01285e-05 0.00704259 2.20004e-05 2.07124e-05 1.64854e-05 1.72383e-05 2.11453e-05 1.38757e-05 1.6663e-05 2.33154e-05 1.83673e-05 1.2494e-05 3.04132e-05 1.50802e-05 2.32913e-05 1.10454e-05 0.00683533 5.55092e-05 0.0125112 1.65806e-05 2.13937e-05 3.45892e-05 3.48508e-05 1.63863e-05 1.23153e-05 1.4961e-05 3.87455e-05 1.30942e-05 3.12807e-05 7.44159e-06 1.58084e-05 3.59636e-05 2.8679e-05 1.74895e-05 1.84724e-05 1.65201e-05 3.29863e-05 2.59257e-05 1.31595e-05 2.00578e-05 0.0135007 2.13051e-05 0.00624335 1.12534e-05 1.43541e-05 1.81551e-05 7.65923e-06 1.05623e-05 1.39859e-05 2.11389e-05 1.9781e-05 1.98368e-05 4.01956e-05 1.74084e-05 0.0153098 1.15708e-05 1.10959e-05 2.42452e-05 1.2479e-05 3.21285e-05 4.98079e-05 0.0123053 2.29093e-05 2.84318e-05 1.46917e-05 2.57168e-05 1.59633e-05 0.00676992 1.45602e-05 1.31117e-05 1.78579e-05 1.63226e-05 1.6926e-05 2.06142e-05 4.49553e-05 3.54309e-05 0.0131606 1.92961e-05 4.12226e-05 0.0106021 1.08888e-05 1.33753e-05 2.64382e-05 1.54098e-05 1.6181e-05 4.68931e-05 3.94319e-05 1.84084e-05 1.55721e-05 1.70503e-05 2.47627e-05 1.14669e-05 1.17136e-05 2.27444e-05 3.52093e-05 0.00894024 1.5041e-05 4.45222e-05 1.43139e-05 1.92301e-05 1.84271e-05 3.47188e-05 2.4439e-05 2.1402e-05 1.88733e-05 1.38731e-05 2.33707e-05 1.84931e-05 1.28177e-05 2.39792e-05 1.68064e-05 1.22528e-05 3.28049e-05 1.77598e-05 1.796e-05 1.31164e-05 1.75259e-05 1.58861e-05 1.32938e-05 3.3492e-05 1.17285e-05 0.0102294 2.89153e-05 9.51001e-06 1.77412e-05 1.36525e-05 1.48005e-05 2.49238e-05 8.88179e-06 2.66949e-05 2.37812e-05 1.33205e-05 1.59521e-05 3.62471e-05 3.91135e-05 0.00598444 3.20933e-05 1.24161e-05 2.62711e-05 0.0100191 1.85542e-05 4.831e-05 1.27127e-05 2.68309e-05 2.48549e-05 0.00818072 3.71276e-05 2.5382e-05 2.4894e-05 2.8816e-05 1.59821e-05 2.36497e-05 1.77912e-05 3.38011e-05 1.91996e-05 1.89285e-05 1.71068e-05 2.79829e-05 1.69279e-05 1.66218e-05 1.26359e-05 3.03576e-05 0.0080946 1.9954e-05 1.17486e-05 1.78681e-05 1.88531e-05 2.62138e-05 1.90711e-05 2.52451e-05 1.71245e-05 1.62641e-05 1.41414e-05 1.78132e-05 4.51436e-05 3.6007e-05 1.66752e-05 2.3565e-05 1.90832e-05 2.59322e-05 1.79191e-05 8.87353e-06 2.59906e-05 1.84949e-05 3.28335e-05 2.99163e-05 0.00534797 3.77939e-05 1.47338e-05 1.1836e-05 2.19359e-05 2.07888e-05 1.57919e-05 1.52528e-05 4.06137e-05 1.52972e-05 3.55282e-05 1.36703e-05 1.9617e-05 1.53464e-05 1.79654e-05 3.2306e-05 1.36812e-05 2.07222e-05 1.63852e-05 3.1206e-05 1.23266e-05 1.2584e-05 1.17813e-05 3.15319e-05 2.09604e-05 2.18566e-05 1.49027e-05 1.81247e-05 3.58728e-05 2.78954e-05 2.66302e-05 0.00673457 2.06327e-05 4.40967e-05 0.00738665 1.67927e-05 4.87414e-05 1.70611e-05 2.24749e-05 2.9758e-05 0.0085845 3.39086e-05 1.59052e-05 1.9604e-05 0.0104944 2.99148e-05 1.89203e-05 2.71836e-05 3.19029e-05 2.00707e-05 3.74283e-05 5.19125e-05 3.07614e-05 2.0354e-05 1.59264e-05 1.72198e-05 2.82072e-05 5.12621e-05 2.67719e-05 4.68374e-05 1.99596e-05 1.60549e-05 1.98453e-05 1.94473e-05 0.0106827 2.15026e-05 1.97101e-05 1.91112e-05 1.23865e-05 2.40048e-05 1.88368e-05 3.51426e-05 0.0106211 1.94833e-05 0.00469282 5.65858e-05 2.49644e-05 4.37649e-05 2.32777e-05 3.78013e-05 0.00806207 3.64805e-05 2.53917e-05 1.50566e-05 2.6501e-05 1.72808e-05 1.99902e-05 0.0141608 1.74133e-05 3.22122e-05 1.18651e-05 2.54643e-05 3.90449e-05 0.00744945 1.83457e-05 1.73837e-05 1.65189e-05 1.60905e-05 1.61904e-05 9.23072e-06 3.03881e-05 0.0105513 2.23747e-05 4.85329e-05 1.20654e-05 2.58643e-05 0.00778584 2.16668e-05 1.65148e-05 1.36258e-05 1.44916e-05 1.82766e-05 4.09306e-05 1.15726e-05 3.82328e-05 0.00778038 4.29375e-05 2.39667e-05 2.56108e-05 1.95167e-05 3.53596e-05 1.78437e-05 4.32333e-05 1.5884e-05 4.01181e-05 1.90825e-05 1.88003e-05 0.00819677 0.0110402 1.20438e-05 4.18147e-05 2.10231e-05 2.12435e-05 0.00856302 3.20774e-05 1.89526e-05 2.64782e-05 2.77556e-05 2.87706e-05 0.0111442 0.00932339 1.5656e-05 2.99481e-05 2.03275e-05 4.11891e-05 1.75178e-05 2.86068e-05 9.29974e-06 1.28364e-05 1.95481e-05 9.75799e-06 8.20321e-06 1.97716e-05 0.0121439 2.04693e-05 1.00465e-05 2.66448e-05 2.22093e-05 1.04567e-05 1.76173e-05 2.04907e-05 3.52231e-05 2.37243e-05 1.21524e-05 2.39573e-05 1.46973e-05 1.43292e-05 1.2426e-05 0.0100115 4.34368e-05 1.74293e-05 1.23341e-05 2.44127e-05 8.91703e-06 1.31073e-05 3.34274e-05 3.48451e-05 2.93571e-05 2.9188e-05 2.10008e-05 3.06798e-05 1.80144e-05 1.46936e-05 3.6733e-05 1.4774e-05 2.00416e-05 2.43077e-05 0.00937949 1.50484e-05 1.35335e-05 5.02117e-05 1.2314e-05 3.68717e-05 2.73655e-05 2.28998e-05 2.33654e-05 4.57461e-05 0.0139584 1.87804e-05 0.0087849 9.76013e-06 2.04456e-05 2.21184e-05 3.30188e-05 1.93224e-05 3.77109e-05 8.11768e-06 1.47565e-05 2.94754e-05 1.92994e-05 2.1593e-05 1.78034e-05 1.48548e-05 4.95223e-05 1.97683e-05 2.27928e-05 1.33278e-05 9.16503e-06 3.0211e-05 2.75483e-05 2.27649e-05 2.89089e-05 1.5625e-05 4.10952e-05 1.84192e-05 1.27777e-05 3.06629e-05 1.52502e-05 1.31094e-05 1.72273e-05 6.08855e-05 3.73232e-05 1.36469e-05 2.33596e-05 9.41538e-06 1.79975e-05 0.00786725 2.80418e-05 0.00409223 2.73717e-05 1.5097e-05 1.73792e-05 1.75267e-05 3.01173e-05 1.10825e-05 4.27195e-05 2.30418e-05 1.95445e-05 3.09596e-05 2.97022e-05 3.59293e-05 1.82437e-05 1.79261e-05 1.86642e-05 1.39065e-05 0.0124874 2.09763e-05 2.17698e-05 2.62629e-05 6.28856e-06 1.71065e-05 2.98229e-05 0.00983334 3.94575e-05 2.37446e-05 3.09765e-05 3.43605e-05 1.73466e-05 3.86352e-05 2.10108e-05 0.00653988 1.44988e-05 3.32018e-05 0.00694076 1.64813e-05 0.0125188 4.2262e-05 1.26094e-05 4.53458e-05 2.11437e-05 4.46246e-05 1.14368e-05 3.60665e-05 3.11079e-05 0.00929783 2.26199e-05 1.52114e-05 4.08636e-05 0.0150444 3.29628e-05 1.47645e-05 3.3119e-05 0.0114871 3.19059e-05 1.19916e-05 1.69855e-05 3.15923e-05 4.58903e-05 1.61013e-05 0.0072572 3.22279e-05 2.16722e-05 3.69239e-05 1.10857e-05 2.63843e-05 1.54774e-05 1.76826e-05 0.012773 0.00996927 1.17517e-05 2.50231e-05 1.28304e-05 3.76325e-05 2.0957e-05 2.37993e-05 4.51672e-05 1.92814e-05 3.77465e-05 1.03032e-05 1.29919e-05 1.22978e-05 3.94679e-05 5.32832e-05 1.78542e-05 1.18596e-05 3.61044e-05 1.33009e-05 1.50935e-05 3.87188e-05 5.69391e-05 1.49163e-05 1.09611e-05 1.47957e-05 6.36744e-05 1.72133e-05 0.0087939 1.95633e-05 2.1535e-05 2.23416e-05 1.52088e-05 1.318e-05 1.83918e-05 2.56021e-05 2.57785e-05 2.61638e-05 1.70467e-05 0.0142939 1.93734e-05 2.89371e-05 2.10626e-05 9.4508e-06 1.19908e-05 0.0132363 3.80215e-05 2.36134e-05 2.57128e-05 9.92392e-06 3.33494e-05 1.25142e-05 2.29497e-05 2.52133e-05 2.585e-05 0.0103671 1.66254e-05 1.24939e-05 2.79035e-05 1.51787e-05 1.71707e-05 1.50329e-05 0.00569365 3.26248e-05 1.39031e-05 2.56538e-05 0.0097422 2.13018e-05 1.47488e-05 0.00971933 1.78191e-05 2.34171e-05 2.31747e-05 3.42694e-05 4.35671e-05 1.35623e-05 1.44062e-05 1.31114e-05 3.57491e-05 2.0101e-05 1.58087e-05 2.49878e-05 3.6369e-05 1.60462e-05 0.0129076 2.97752e-05 5.19039e-05 1.67928e-05 2.59748e-05 0.0137998 2.51712e-05 2.18416e-05 2.56929e-05 7.0103e-06 0.00371659 1.6907e-05 2.76673e-05 2.79009e-05 1.32407e-05 4.27552e-05 1.00325e-05 3.29929e-05 0.00941582 3.39187e-05 2.18083e-05 1.62947e-05 2.80733e-05 1.27193e-05 4.05334e-05 1.39084e-05 1.88059e-05 0.00718859 1.40607e-05 3.51746e-05 2.51024e-05 2.98919e-05 1.18473e-05 1.62376e-05 2.38248e-05 0.00781915 1.40168e-05 1.40766e-05 1.77981e-05 2.63788e-05 2.47296e-05 4.06553e-05 1.63258e-05 1.38698e-05 4.35978e-05 3.84978e-05 3.15033e-05 0.00779688 1.98646e-05 2.68354e-05 2.97235e-05 3.10119e-05 3.84991e-05 1.37871e-05 0.0111666 2.17026e-05 1.78074e-05 0.0143172 1.52663e-05 3.6553e-05 1.2135e-05 0.00876208 2.36699e-05 2.54229e-05 2.28669e-05 1.95413e-05 2.86218e-05 1.56212e-05 3.5052e-05 1.29364e-05 1.83609e-05 8.68975e-06 3.30273e-05 4.6709e-05 3.21183e-05 4.46177e-05 3.05535e-05 0.0122339 1.60614e-05 1.7528e-05 1.3064e-05 3.3512e-05 2.6543e-05 1.70101e-05 9.53264e-06 1.34543e-05 0.0110629 2.55186e-05 1.84997e-05 1.60464e-05 0.0113251 2.43413e-05 2.032e-05 2.13025e-05 2.17833e-05 1.19171e-05 1.53671e-05 1.60842e-05 2.29624e-05 1.3087e-05 3.80256e-05 3.74545e-05 1.84198e-05 1.23332e-05 2.0093e-05 1.51858e-05 2.30664e-05 3.18405e-05 1.4335e-05 2.70494e-05 3.73855e-05 1.39649e-05 3.94392e-05 2.54474e-05 1.11329e-05 1.08095e-05 2.1593e-05 1.29388e-05 2.33518e-05 1.78092e-05 2.23728e-05 0.0112228 2.39643e-05 1.20078e-05 2.51175e-05 1.80023e-05 1.71791e-05 1.32212e-05 1.89297e-05 1.42974e-05 2.83281e-05 1.33951e-05 1.62921e-05 0.0122106 1.07327e-05 3.72634e-05 1.20805e-05 2.39741e-05 2.00321e-05 1.67429e-05 3.75358e-05 1.04009e-05 2.97784e-05 2.99665e-05 1.73907e-05 3.19593e-05 1.35087e-05 3.89065e-05 4.77595e-05 1.33284e-05 3.15406e-05 1.85065e-05 1.84491e-05 1.81173e-05 1.8408e-05 2.01359e-05 1.72421e-05 2.17249e-05 0.0104078 1.25341e-05 3.42623e-05 2.81837e-05 2.03405e-05 1.43257e-05 3.37788e-05 3.94517e-05 1.4359e-05 2.0013e-05 2.13209e-05 2.61094e-05 2.08844e-05 2.69663e-05 
6.10532e-05 3.34163e-05 3.05214e-05 2.56775e-05 2.89079e-05 1.87359e-05 2.30364e-05 3.25655e-05 0.000110804 5.24855e-05 3.87799e-05 5.29296e-05 0.00700419 0.00578068 4.49099e-05 4.53744e-05 0.0125559 0.000294446 1.87145e-05 3.53334e-05 0.000298429 0.000361756 0.000147064 0.00812201 3.47706e-05 0.000401446 4.22866e-05 6.91038e-05 0.00633805 8.06632e-05 1.62842e-05 4.69452e-05 0.000298568 0.00803154 3.95783e-05 8.89206e-05 0.00781192 0.00992881 1.64354e-05 3.51416e-05 5.65575e-05 3.92799e-05 8.08171e-05 4.35027e-05 3.02536e-05 5.32864e-05 8.85972e-05 2.67758e-05 1.39154e-05 0.00879059 3.75247e-05 1.97241e-05 2.94208e-05 5.19961e-05 0.000190076 4.86069e-05 0.000242962 0.0100738 3.69628e-05 0.000111419 0.000124015 4.07701e-05 4.39253e-05 2.40599e-05 0.000276357 3.8591e-05 3.23941e-05 1.22818e-05 2.83873e-05 3.25379e-05 0.000231007 7.2496e-05 5.04577e-05 0.0109679 7.57384e-05 7.03967e-05 8.62373e-05 1.43488e-05 0.00514391 4.55713e-05 4.91131e-05 6.69635e-05 2.78937e-05 3.79885e-05 3.75912e-05 6.18832e-05 3.60981e-05 4.13013e-05 4.15756e-05 3.36973e-05 0.000246014 0.000243667 4.09461e-05 1.86284e-05 2.30251e-05 0.000201209 4.19592e-05 1.21403e-05 3.56397e-05 0.000253156 0.00024303 4.0207e-05 0.000204139 0.00772215 0.000252329 0.000281396 2.91753e-05 0.000279288 8.62879e-05 0.00658386 1.83243e-05 6.88799e-05 7.67265e-05 4.64143e-05 1.62015e-05 0.000244007 0.00633204 0.000220717 4.31292e-05 7.74462e-05 0.00757383 6.40213e-05 2.86262e-05 6.9029e-05 3.39949e-05 0.000227956 0.000181417 0.0068108 0.000256483 7.26966e-05 2.44669e-05 6.34108e-05 2.54309e-05 6.26524e-05 0.0068323 0.000242376 9.2117e-05 2.64841e-05 9.47165e-05 0.000278359 2.59729e-05 0.000302336 7.07901e-05 2.77976e-05 2.83774e-05 3.87029e-05 0.000306782 0.0103957 0.0083041 8.47649e-05 1.73049e-05 0.000404822 0.000207432 0.000346122 5.88728e-05 5.56129e-05 8.66525e-05 5.52578e-05 0.000197671 0.00583974 0.00761405 3.32993e-05 3.32616e-05 3.10436e-05 4.3168e-05 3.07668e-05 9.13682e-05 5.52713e-05 3.16082e-05 0.000250751 0.000232374 0.00850763 0.000108606 0.00728516 0.000112506 0.000255833 5.08501e-05 0.0107879 0.000263664 1.98862e-05 2.44496e-05 8.73925e-05 4.31176e-05 4.56289e-05 8.31707e-05 1.84674e-05 4.38638e-05 2.37769e-05 1.40824e-05 6.33884e-05 5.00203e-05 4.29065e-05 0.000254334 8.99569e-05 5.17183e-05 0.00585884 0.000255261 2.75612e-05 0.000320819 3.04486e-05 0.000206422 0.000208241 0.00604626 8.42364e-05 4.27603e-05 4.25604e-05 0.000359265 1.1631e-05 3.66609e-05 0.000236652 6.33359e-05 6.8782e-05 4.78644e-05 2.98308e-05 4.585e-05 0.000405969 0.00737506 0.00025414 2.73177e-05 0.000362612 8.78096e-05 0.00736064 9.98789e-05 6.1023e-05 1.34258e-05 5.50057e-05 2.98264e-05 4.27172e-05 7.26978e-05 6.19624e-05 6.85491e-05 4.44321e-05 3.83033e-05 3.78194e-05 4.60082e-05 3.75791e-05 0.000198828 2.36283e-05 0.000496041 5.4727e-05 4.32635e-05 0.00740137 0.000392307 3.0655e-05 0.000109936 2.82044e-05 0.000338891 2.44856e-05 0.000307316 2.17006e-05 0.000397595 0.000133253 1.74462e-05 2.84798e-05 0.00557556 6.73852e-05 0.000350738 1.97855e-05 4.52857e-05 0.00623498 0.000425539 0.000230839 4.35614e-05 0.00869604 6.43113e-05 3.44596e-05 1.95181e-05 3.91623e-05 7.07868e-05 5.18033e-05 2.94949e-05 0.000170548 0.0107345 0.000207216 0.00012009 3.07149e-05 0.000267639 3.12912e-05 6.95318e-05 5.2564e-05 2.34822e-05 1.77668e-05 0.000312281 0.0093728 3.97661e-05 0.00018266 4.03164e-05 6.08347e-05 4.21153e-05 4.67398e-05 3.90868e-05 5.63414e-05 0.00046941 1.98025e-05 9.42849e-05 1.11988e-05 3.76161e-05 1.07297e-05 0.000202616 0.000312774 0.00892606 5.78297e-05 4.74341e-05 0.00919395 0.000251019 4.08225e-05 2.11686e-05 5.58884e-05 3.68704e-05 3.8721e-05 0.00931659 3.6186e-05 2.34896e-05 4.2826e-05 0.00724327 3.13503e-05 6.24351e-05 6.03472e-05 3.15025e-05 7.87977e-05 2.54858e-05 2.28074e-05 2.03218e-05 7.48364e-05 5.33181e-05 0.000181122 0.000321375 3.84651e-05 4.19814e-05 4.51739e-05 3.79408e-05 3.66418e-05 2.24653e-05 4.08099e-05 5.84835e-05 0.0004566 3.60482e-05 4.06601e-05 0.000195792 2.91962e-05 0.000336622 0.00674033 0.000349591 0.000137961 0.00756607 0.00874077 1.82576e-05 0.00483094 3.46857e-05 1.74678e-05 0.000157378 0.00563222 0.0100244 2.31501e-05 4.64029e-05 4.85965e-05 0.000274588 0.000373128 0.00893089 3.93967e-05 3.62356e-05 2.71773e-05 1.89296e-05 3.06066e-05 3.44972e-05 0.000356284 4.04518e-05 0.000161728 4.66416e-05 0.000276438 3.01547e-05 0.000248328 3.06741e-05 2.49335e-05 4.38541e-05 3.85313e-05 5.60937e-05 2.54338e-05 3.39244e-05 6.82357e-05 2.0764e-05 0.0102822 6.00711e-05 2.1066e-05 2.95596e-05 0.0125441 5.02534e-05 0.00663571 0.000252054 3.7113e-05 3.00482e-05 2.13899e-05 0.00030527 1.76272e-05 2.6224e-05 0.000191906 5.9492e-05 0.0127306 6.70275e-05 2.7706e-05 0.000128618 1.89361e-05 0.000271884 0.000273514 3.82964e-05 0.000172743 0.00043232 0.000267269 4.1147e-05 0.000270734 0.000366355 8.50854e-05 0.00538742 3.55783e-05 2.56872e-05 6.95418e-05 0.000289975 2.19552e-05 0.000217703 0.000307052 0.000267519 0.000323391 3.42231e-05 1.30056e-05 2.6323e-05 4.68304e-05 4.76066e-05 0.000105622 4.22122e-05 2.33125e-05 0.0078261 0.00684905 0.00013629 0.00421772 4.02838e-05 0.000293474 0.0066916 1.85073e-05 0.00023079 7.83642e-05 8.41576e-05 5.02461e-05 0.00587125 2.10217e-05 4.9478e-05 4.49365e-05 1.35422e-05 2.71693e-05 2.00294e-05 0.00024141 5.89564e-05 0.000250852 2.78264e-05 2.02863e-05 0.00018962 0.000260806 0.00683032 1.44943e-05 7.38476e-05 8.58394e-05 0.000231898 0.000396772 0.000283063 1.63708e-05 4.50403e-05 0.00855211 0.00654976 0.000171244 3.03665e-05 0.000268285 0.000267033 3.08942e-05 2.65726e-05 6.01042e-05 0.000340867 2.74943e-05 0.0069157 3.25336e-05 0.000281486 4.52736e-05 1.65718e-05 4.02287e-05 4.33567e-05 5.77287e-05 6.06559e-05 0.000321856 4.43549e-05 0.000246985 0.000290286 9.10631e-05 2.65858e-05 2.4731e-05 0.000139356 0.00801748 3.8899e-05 0.0064017 0.000320147 0.000217782 9.90186e-05 0.00577388 0.000242085 4.38026e-05 0.000347332 4.00726e-05 2.46227e-05 2.35272e-05 0.000486161 8.62929e-05 0.00834068 3.55458e-05 2.09751e-05 2.65243e-05 5.7955e-05 0.00424676 2.62012e-05 0.000381467 4.03048e-05 3.44764e-05 4.13183e-05 0.00512559 1.43888e-05 7.9325e-05 0.000294164 2.68271e-05 5.11509e-05 7.1303e-05 0.00648564 7.09624e-05 0.000242539 0.000145816 2.87886e-05 4.19523e-05 2.82741e-05 1.90955e-05 0.000101647 2.969e-05 2.34792e-05 0.0130646 3.92173e-05 4.4577e-05 0.000261303 2.93514e-05 4.33786e-05 3.75743e-05 0.000149059 7.27749e-05 0.000340202 2.85926e-05 0.000259431 4.09988e-05 8.36693e-05 0.000291774 2.15041e-05 4.63171e-05 0.000294076 0.000459378 4.52435e-05 3.23601e-05 6.528e-05 4.19693e-05 2.1903e-05 4.01838e-05 4.88156e-05 0.000418591 3.86276e-05 4.46953e-05 0.000207263 0.000229799 0.000333042 3.03049e-05 4.31262e-05 0.000317896 0.00247776 1.90819e-05 0.00810447 0.00493838 4.30208e-05 3.20594e-05 0.000184958 0.00602874 0.000291379 0.000281338 0.000149119 0.00702832 4.59185e-05 0.000248255 3.53274e-05 0.000195702 1.56977e-05 2.04968e-05 3.90007e-05 2.56137e-05 1.08898e-05 0.00654458 0.000422851 7.02816e-05 3.04477e-05 0.000331167 0.00981187 5.24584e-05 0.000306533 0.00421412 0.000237009 0.000240548 9.01434e-05 3.58702e-05 0.000302379 2.86178e-05 3.10507e-05 4.71399e-05 0.000142012 4.0084e-05 4.26235e-05 0.00891712 2.94625e-05 2.5121e-05 0.00560039 0.00662813 0.000330247 1.92982e-05 4.69916e-05 0.000349501 1.99938e-05 0.000422214 3.65598e-05 2.07139e-05 7.41814e-05 3.99441e-05 2.50317e-05 0.000261818 4.33297e-05 0.000227062 0.0124474 4.2959e-05 2.8782e-05 0.000416823 2.91039e-05 0.000274746 4.3015e-05 0.000334405 0.000379748 0.000280822 3.39306e-05 8.55074e-05 2.53073e-05 3.48617e-05 4.66e-05 2.71635e-05 0.000126984 2.05208e-05 4.70515e-05 0.000301123 6.57996e-05 7.2479e-05 4.8897e-05 4.69295e-05 5.97633e-05 3.81837e-05 0.000279779 2.1832e-05 4.56772e-05 0.000355976 0.000337216 4.34488e-05 0.000373842 8.42948e-05 0.000421461 4.89201e-05 3.48036e-05 2.18356e-05 3.37044e-05 9.82091e-05 0.000110374 2.29224e-05 2.35535e-05 3.49674e-05 0.0104872 1.56423e-05 0.000114335 0.000380343 2.68481e-05 1.54625e-05 5.27228e-05 0.00397959 0.000301734 0.00608818 3.68267e-05 5.37617e-05 0.000239442 9.0835e-05 2.1626e-05 2.08235e-05 1.785e-05 0.000226087 2.87691e-05 0.00891571 2.08666e-05 0.000339777 0.00568159 3.78865e-05 4.45622e-05 4.05867e-05 0.000157471 0.00863431 8.08834e-05 5.25824e-05 0.000353184 4.97936e-05 1.69355e-05 0.000229983 8.89316e-06 3.06012e-05 4.08118e-05 4.35972e-05 4.29739e-05 0.000259506 0.000265186 4.81895e-05 6.85204e-05 0.000200992 4.63483e-05 3.77991e-05 3.39951e-05 4.5085e-05 3.60281e-05 5.62831e-05 4.57469e-05 0.000322231 0.0103744 4.04824e-05 4.81185e-05 7.90528e-05 3.85796e-05 2.94456e-05 0.000249026 0.00940225 3.64849e-05 3.42781e-05 3.0209e-05 2.71547e-05 4.25306e-05 0.000202992 1.96411e-05 2.10209e-05 3.86917e-05 4.61415e-05 3.03865e-05 0.00555955 1.73021e-05 0.000129391 0.000269532 0.000463003 4.80221e-05 8.77176e-05 0.000239336 0.000150609 2.15672e-05 6.26095e-05 3.50624e-05 4.24527e-05 4.01648e-05 0.000211237 0.0103818 0.000240779 9.43478e-05 3.22234e-05 5.09956e-05 0.000308467 5.20036e-05 9.91925e-05 0.000363472 0.00020984 4.3466e-05 9.55007e-05 3.68087e-05 0.000478975 1.71691e-05 6.52135e-05 0.000253421 0.000264297 0.00879457 2.67437e-05 8.87435e-05 5.40074e-05 1.56351e-05 0.00981503 0.000284903 6.60563e-05 0.000211558 5.83132e-05 0.000282858 0.000153395 0.00962797 2.12739e-05 0.00562622 9.08045e-05 0.00677729 0.00850875 0.000324558 5.48215e-05 2.68968e-05 5.71654e-05 5.91364e-05 0.000101449 3.86116e-05 7.62385e-05 2.70067e-05 3.60965e-05 1.64392e-05 0.000140934 4.06234e-05 0.000266552 3.32947e-05 5.21053e-05 1.71941e-05 0.00980952 3.11822e-05 3.77686e-05 4.22805e-05 2.12886e-05 1.97946e-05 0.00014349 3.99398e-05 0.00736173 0.00035545 0.0107841 2.88074e-05 1.49101e-05 2.86596e-05 5.67636e-05 0.000245638 0.000330433 4.03822e-05 5.12324e-05 0.000206271 1.76381e-05 0.000284975 6.21873e-05 2.02388e-05 2.87052e-05 6.11787e-05 6.70307e-05 2.40916e-05 4.48049e-05 2.76011e-05 3.8476e-05 3.5188e-05 0.000256029 2.82545e-05 4.65637e-05 4.64108e-05 0.000351566 3.29186e-05 4.51523e-05 0.000284368 3.42166e-05 5.27601e-05 3.72374e-05 4.02214e-05 6.12805e-05 0.000230427 8.4623e-05 0.000455511 4.29048e-05 2.53424e-05 2.43179e-05 0.000237679 0.00672256 3.54067e-05 4.00977e-05 8.78938e-05 0.000200497 3.73246e-05 3.63671e-05 0.00731572 2.99454e-05 3.96538e-05 0.000252865 0.000218629 0.00678164 0.000393377 3.89429e-05 5.59825e-05 0.00683698 4.22586e-05 6.28686e-05 7.91225e-05 0.00937387 8.67534e-05 1.76712e-05 0.00501407 0.00854662 3.35348e-05 0.000236717 0.00804308 0.000262733 3.07463e-05 7.86962e-05 0.00021841 9.22064e-05 4.10476e-05 0.000214616 0.000180893 0.000110704 0.000203848 5.66579e-05 0.000242176 0.000413487 9.86848e-05 0.000400738 0.00470513 2.8487e-05 3.65853e-05 7.21889e-05 5.958e-05 0.000118094 4.72617e-05 1.5581e-05 3.94536e-05 0.000183756 4.09302e-05 0.000282838 0.00467256 0.000241572 0.000262894 0.00025136 3.72586e-05 9.36595e-05 3.42852e-05 0.000304073 2.90848e-05 5.41107e-05 4.47986e-05 3.03578e-05 4.96235e-05 0.000231772 1.89432e-05 4.14064e-05 0.000181734 1.51337e-05 4.26655e-05 0.000111337 0.000259754 0.000101067 0.00661123 2.18861e-05 0.000304301 0.000293068 0.00609714 2.43395e-05 0.000178522 1.73187e-05 0.00634551 1.29331e-05 1.70172e-05 0.000102758 6.29575e-05 0.000104206 4.42121e-05 1.99907e-05 0.000257773 4.31615e-05 6.98024e-05 0.000201287 2.18094e-05 5.73894e-05 0.000238324 0.000305571 0.000264749 8.76604e-05 0.000346275 0.000204322 0.000207898 3.05197e-05 0.000189174 0.0100444 4.05816e-05 8.57989e-05 4.58866e-05 3.47774e-05 0.000125849 0.00588194 0.00555488 1.78295e-05 0.000107949 6.37945e-05 3.59744e-05 1.79795e-05 0.0074126 4.28984e-05 6.3004e-05 0.000262573 0.00478426 0.0061161 0.000239553 2.36901e-05 2.88356e-05 0.00415652 0.000365473 0.00545528 
5.46854e-05 0.000575194 0.000681122 2.82153e-05 0.000668614 2.0148e-05 4.07455e-05 0.00701127 6.23884e-05 3.29856e-05 0.00608115 5.73502e-05 3.39986e-05 1.84843e-05 0.00554315 0.000661578 3.36009e-05 0.000374248 0.000408932 0.00735896 0.000380691 0.000270292 2.79594e-05 4.26344e-05 0.00498773 0.000367432 0.0058962 3.49721e-05 2.61486e-05 2.83086e-05 0.000262262 2.41339e-05 1.3987e-05 3.02088e-05 0.00058675 3.55216e-05 3.23657e-05 4.69176e-05 4.11757e-05 0.00345336 5.3374e-05 2.92247e-05 3.87959e-05 0.00878291 4.8441e-05 2.26994e-05 2.70245e-05 0.00671995 1.97253e-05 2.95887e-05 0.0058608 3.95812e-05 0.00428684 0.000644222 0.000246747 2.42622e-05 0.000196873 5.74549e-05 0.000708671 3.88541e-05 1.98673e-05 3.8036e-05 0.000722009 0.000328161 0.000305499 2.47412e-05 0.000611216 1.57356e-05 3.05179e-05 0.005309 2.04401e-05 2.46101e-05 4.07927e-05 4.0036e-05 3.6005e-05 3.35232e-05 3.13245e-05 3.57561e-05 3.45088e-05 0.000889378 0.00628783 3.11668e-05 0.00054204 0.000416199 3.97679e-05 3.2761e-05 0.00585257 4.44968e-05 0.00598896 0.00713417 2.24976e-05 0.000313563 0.00630025 3.13895e-05 2.3342e-05 0.000191978 0.0082653 1.95248e-05 5.26803e-05 2.15856e-05 2.13166e-05 0.00667678 0.000237362 3.31082e-05 1.74443e-05 2.63727e-05 0.000445985 0.000167072 3.62987e-05 2.50777e-05 2.24094e-05 3.59509e-05 3.91507e-05 0.000702864 1.11133e-05 0.00019355 3.6649e-05 0.000269252 0.0076245 2.78177e-05 2.50553e-05 0.00900011 2.9206e-05 3.54955e-05 3.69778e-05 0.000270999 0.000220749 2.75616e-05 2.00202e-05 2.98809e-05 2.79367e-05 2.7517e-05 3.36745e-05 2.10627e-05 3.93668e-05 1.81651e-05 4.03376e-05 0.00850573 3.74342e-05 0.000328568 0.000588827 0.000282984 3.43162e-05 2.79939e-05 0.00416042 4.60396e-05 0.000211304 4.11873e-05 4.99227e-05 2.71574e-05 3.07498e-05 2.62131e-05 2.57464e-05 0.000286961 0.0102213 4.24132e-05 3.97531e-05 0.00598421 2.13412e-05 3.02323e-05 2.45973e-05 0.000530163 0.000281612 0.00498826 0.000677109 0.00602325 3.28745e-05 0.000862727 4.58142e-05 2.96387e-05 1.81682e-05 2.89413e-05 4.95866e-05 4.42776e-05 4.98046e-05 1.83578e-05 0.000735953 5.39613e-05 2.78367e-05 3.64889e-05 3.27096e-05 3.46672e-05 0.000658021 0.00873741 4.61671e-05 2.85433e-05 0.0105657 0.000456486 3.02914e-05 2.62152e-05 0.00664609 0.000796675 0.000229061 1.25894e-05 0.000696741 3.77725e-05 1.98344e-05 4.13409e-05 2.76636e-05 3.82304e-05 2.43517e-05 2.34865e-05 3.31852e-05 3.38729e-05 0.000411949 3.88981e-05 0.000239228 2.24795e-05 5.75925e-05 2.4101e-05 3.16206e-05 3.70972e-05 0.000875702 3.53622e-05 0.00727801 0.00042661 3.53621e-05 2.03026e-05 4.33663e-05 0.000209712 3.774e-05 4.32301e-05 4.5693e-05 3.1738e-05 2.05691e-05 3.43242e-05 2.98385e-05 0.00614184 4.49605e-05 2.64637e-05 2.71373e-05 3.41588e-05 6.79717e-05 4.47132e-05 0.00842061 3.98446e-05 1.46011e-05 0.000166634 0.000579492 4.73258e-05 0.00059185 2.62208e-05 0.000297704 4.41148e-05 5.43463e-05 2.03382e-05 0.000335608 2.9021e-05 0.000296833 3.11347e-05 0.000325007 1.20978e-05 4.31607e-05 0.00069927 3.0738e-05 2.85181e-05 0.000177916 3.78705e-05 1.78875e-05 2.1533e-05 0.000268673 1.90839e-05 2.45049e-05 3.77532e-05 2.48636e-05 4.24894e-05 2.55961e-05 2.94832e-05 0.00783037 5.49397e-05 0.000497008 2.06592e-05 4.63882e-05 2.36039e-05 4.7165e-05 3.18506e-05 0.000211244 0.00605333 2.89635e-05 0.004546 2.36567e-05 3.21719e-05 1.94393e-05 4.19895e-05 0.000504453 0.000238592 0.000578826 0.000789021 0.00102915 0.000511593 0.000474223 5.21311e-05 0.000356804 1.90605e-05 4.05867e-05 2.87161e-05 0.00044418 3.52647e-05 0.000139252 0.000313888 3.37628e-05 0.000405658 0.000650158 5.36441e-05 0.000303196 5.60515e-05 2.5328e-05 2.02295e-05 0.000629673 0.000608234 3.94147e-05 0.0063734 5.26088e-05 0.000368689 3.71925e-05 3.50852e-05 0.000931852 4.03676e-05 2.90979e-05 3.72253e-05 3.11712e-05 1.65236e-05 3.42721e-05 3.65168e-05 0.0005226 2.28365e-05 4.14828e-05 6.04838e-05 0.000539431 0.00964278 4.96567e-05 2.2535e-05 3.5673e-05 0.0052196 3.60651e-05 0.000305908 0.0038076 0.00697189 0.000202487 0.00026879 0.000269927 2.76795e-05 0.000357654 0.000105932 3.89857e-05 4.93888e-05 4.76354e-05 2.92574e-05 0.00632976 3.50351e-05 2.14436e-05 2.41549e-05 4.64889e-05 3.62884e-05 0.000752031 0.000721321 0.000274034 0.000266722 4.37749e-05 0.000573432 0.00427915 3.19767e-05 2.74407e-05 0.00615571 0.000248997 0.000244265 2.0607e-05 0.000206186 3.80234e-05 0.000242497 0.00464697 8.84194e-05 3.35757e-05 0.00414205 2.24884e-05 0.000612115 2.80718e-05 3.47586e-05 0.00400789 2.47776e-05 0.00248015 3.25556e-05 3.52725e-05 2.62549e-05 0.00728546 4.74786e-05 3.98609e-05 4.92771e-05 0.000246227 0.00555898 6.44289e-05 4.0957e-05 2.28763e-05 2.6145e-05 3.61249e-05 2.1197e-05 4.76323e-05 6.81822e-05 0.000887434 0.00498421 1.86866e-05 3.96223e-05 0.000320505 0.000319143 0.00420686 0.000216582 0.000327594 0.000204484 0.00798096 2.31706e-05 0.00038855 4.07423e-05 2.71138e-05 3.73609e-05 3.07145e-05 2.44022e-05 0.000373942 2.37123e-05 2.64199e-05 0.000287615 1.8981e-05 0.000309496 0.000712383 3.45012e-05 2.97813e-05 0.0089719 0.00897171 5.50313e-05 0.000571513 4.74817e-05 3.95085e-05 3.86211e-05 5.37936e-05 4.0211e-05 0.000578554 2.10412e-05 5.11124e-05 2.85971e-05 1.35563e-05 1.99123e-05 3.41231e-05 0.00088642 3.42741e-05 3.36328e-05 0.000594703 0.00768767 2.69527e-05 0.00533135 2.33608e-05 0.00021088 3.09793e-05 0.000265154 0.00452776 2.16809e-05 0.000225601 0.000217643 3.65494e-05 1.32351e-05 2.40116e-05 2.30428e-05 1.52275e-05 0.000307422 2.08909e-05 5.03512e-05 0.000469093 3.25642e-05 2.42285e-05 2.53532e-05 3.4457e-05 0.000310044 3.39467e-05 2.82656e-05 0.000444515 0.0096741 0.000254946 0.00542939 3.88241e-05 4.58496e-05 2.51421e-05 0.000660879 3.76533e-05 5.42493e-05 0.00714369 0.000737342 0.000783721 2.49749e-05 0.000439985 1.51119e-05 3.14756e-05 1.09399e-05 3.13311e-05 2.37896e-05 6.67179e-05 3.93764e-05 0.00784304 4.27162e-05 2.29705e-05 0.000306426 4.49376e-05 3.73968e-05 0.000288634 5.67555e-05 0.000384246 0.000769857 2.31778e-05 2.74738e-05 0.000289351 4.39149e-05 5.01761e-05 4.55024e-05 3.00794e-05 3.77338e-05 0.0074439 1.68461e-05 0.0057389 0.000448902 0.00467424 3.34136e-05 0.00809419 4.58651e-05 1.6528e-05 0.000738918 0.000225013 0.00059901 6.18308e-05 1.65445e-05 1.64019e-05 2.70893e-05 1.87113e-05 2.66341e-05 4.86633e-05 3.38365e-05 0.000594957 2.93455e-05 3.41315e-05 0.000549659 0.000406163 4.28991e-05 5.33695e-05 0.000487781 3.24618e-05 0.000646129 0.000524723 3.44116e-05 1.34121e-05 3.80813e-05 0.000201256 0.000340365 0.000214963 0.00768259 2.06437e-05 2.54594e-05 2.69569e-05 0.00662758 0.000250096 0.000319591 0.000899044 0.00536669 2.46132e-05 0.00788583 2.49276e-05 0.00658661 0.000681422 0.000359174 3.47045e-05 5.66423e-05 0.000252584 3.00315e-05 0.000269064 3.54011e-05 2.96527e-05 2.91548e-05 2.84801e-05 0.00453149 3.09536e-05 3.08193e-05 4.1715e-05 2.77124e-05 0.000180418 2.52495e-05 0.000351878 2.10386e-05 0.00024395 3.63959e-05 2.11478e-05 0.000280354 0.00068089 0.00014585 2.10607e-05 2.41579e-05 4.1105e-05 0.000497105 2.18368e-05 4.61501e-05 0.000369132 3.19261e-05 3.87375e-05 0.0002928 4.26917e-05 0.000513817 0.000229196 2.47237e-05 0.000201323 0.00018838 3.9874e-05 4.10604e-05 3.45034e-05 4.78148e-05 0.000373187 0.000811127 0.000181341 0.000669977 0.00648404 6.59065e-05 0.00877195 0.00619517 4.27831e-05 2.54774e-05 0.000199147 3.87753e-05 0.00674008 0.000361316 3.55503e-05 0.000281237 4.79224e-05 2.76163e-05 3.61132e-05 0.00881642 2.63368e-05 1.81056e-05 0.000932257 0.000279591 3.70379e-05 0.00759024 4.13879e-05 0.000242049 3.84784e-05 0.000173265 0.000359478 0.000373781 3.16536e-05 0.000354971 0.004686 3.09596e-05 2.67206e-05 0.00529215 0.000675817 5.10951e-05 3.89937e-05 1.86044e-05 0.00829808 0.000331241 0.000683719 3.14648e-05 2.31281e-05 0.00438974 0.00076705 0.000600288 2.54687e-05 2.44352e-05 0.00899563 0.00023868 0.000167376 0.00588321 0.000380254 2.19654e-05 0.000304532 0.00543731 0.00433202 0.000440191 0.000489842 3.62463e-05 4.51567e-05 3.31302e-05 0.00666874 4.09389e-05 2.8454e-05 2.7973e-05 3.48407e-05 0.000307645 0.00497531 2.41266e-05 0.00819281 1.24128e-05 0.00029822 2.47559e-05 0.0042899 0.000803891 1.77296e-05 4.72099e-05 4.45499e-05 4.40881e-05 5.4618e-05 0.000260159 3.34706e-05 3.48796e-05 9.75718e-06 0.000327971 3.65845e-05 3.12565e-05 0.00606941 0.000742363 1.76247e-05 4.28214e-05 3.62893e-05 0.00845519 0.00032415 2.78603e-05 2.20252e-05 2.64545e-05 2.5616e-05 0.000414004 4.86692e-05 0.00721486 0.000465566 2.78234e-05 1.95546e-05 0.00812565 3.83816e-05 2.82024e-05 0.00526125 3.41451e-05 0.000376956 2.69212e-05 0.0061315 5.96102e-05 0.00746131 0.000335158 2.91926e-05 5.59189e-05 0.00694436 2.76578e-05 0.000753086 0.00661726 2.31753e-05 3.39359e-05 3.13102e-05 0.00452414 0.00793046 0.00566526 3.73666e-05 2.17268e-05 3.91113e-05 3.49404e-05 8.02813e-05 3.27479e-05 0.000533126 3.25451e-05 2.61122e-05 2.62323e-05 0.000375916 0.000383072 0.0071267 3.06984e-05 2.69653e-05 0.00025674 0.000283421 3.90409e-05 0.00728087 0.00769553 0.000694972 0.000254692 5.54235e-05 0.00018953 3.64431e-05 0.00537576 0.00836776 0.000202661 0.000690479 3.67532e-05 2.67804e-05 0.000214239 2.76838e-05 5.06101e-05 0.000597885 0.000303202 3.51021e-05 3.03471e-05 0.000224505 2.01132e-05 5.5102e-05 0.00485597 3.04358e-05 4.06576e-05 2.90749e-05 3.60443e-05 0.000327026 2.73644e-05 0.000162636 5.99076e-05 3.39096e-05 1.86331e-05 3.23395e-05 3.8393e-05 4.25512e-05 2.54732e-05 4.33904e-05 3.51479e-05 2.53453e-05 2.88484e-05 4.93633e-05 1.63436e-05 1.67283e-05 4.42628e-05 0.000773717 2.96966e-05 4.92647e-05 0.00765465 2.29395e-05 1.57229e-05 4.52752e-05 0.000346525 2.23312e-05 3.33126e-05 1.64824e-05 4.96987e-05 0.00459856 0.00501865 0.00910779 3.45284e-05 2.7596e-05 0.000188323 0.00742498 3.53693e-05 0.000282225 3.58459e-05 0.0077486 3.05205e-05 4.07191e-05 0.0115433 2.11105e-05 0.00047235 0.00573694 3.90706e-05 1.86796e-05 3.45338e-05 3.38954e-05 3.05341e-05 2.01588e-05 0.000678896 0.00074055 0.000910227 3.58984e-05 0.00911904 1.80731e-05 0.00376567 5.1247e-05 2.06451e-05 3.92894e-05 0.000733422 0.000538945 0.00031517 0.00894554 2.21392e-05 0.000305192 1.95318e-05 2.70304e-05 0.0043452 0.00473524 0.000981117 0.000229695 3.74129e-05 0.000273021 3.19529e-05 1.98269e-05 3.66453e-05 0.000296368 4.27584e-05 0.000783818 0.00756428 1.92617e-05 0.000266606 0.00670228 0.00794735 1.67242e-05 3.71102e-05 0.000885939 1.92683e-05 2.92779e-05 2.91234e-05 3.19215e-05 0.000495565 5.35221e-05 1.93183e-05 0.000458465 4.15307e-05 3.78523e-05 4.93008e-05 3.33815e-05 2.71325e-05 3.59975e-05 4.84733e-05 0.000589359 0.000220229 3.05282e-05 0.000284681 0.00607235 3.74062e-05 0.000261795 4.94261e-05 0.00565894 2.27402e-05 2.26976e-05 1.6733e-05 2.71324e-05 4.95844e-05 0.000234869 0.000318022 4.06287e-05 2.40977e-05 3.07476e-05 0.000656474 2.2704e-05 2.95131e-05 4.88642e-05 1.36029e-05 2.41095e-05 3.08506e-05 5.5217e-05 2.48335e-05 0.000453436 0.000337643 5.05209e-05 0.000274246 0.000156417 0.000247302 4.40442e-05 2.93518e-05 0.00741287 3.36818e-05 0.000424653 2.17377e-05 0.000761162 0.000404133 0.00064759 2.72397e-05 4.30345e-05 0.000607596 2.2901e-05 2.60619e-05 0.00648647 1.7367e-05 0.000202966 4.35776e-05 3.04862e-05 3.28813e-05 0.000319352 0.000368728 2.03513e-05 4.02776e-05 1.58309e-05 1.51911e-05 3.67316e-05 2.9541e-05 2.72265e-05 3.67853e-05 2.14521e-05 3.56931e-05 0.000755678 3.06306e-05 0.000195372 3.38634e-05 2.19264e-05 2.12411e-05 4.74844e-05 0.000808339 1.62058e-05 0.000325081 2.19528e-05 2.9743e-05 0.00042281 1.87227e-05 0.000186492 0.00699943 0.000288095 4.16563e-05 0.00790989 4.36804e-05 0.000771906 0.000597706 4.91829e-05 3.30732e-05 3.3456e-05 3.78976e-05 4.05586e-05 0.000727983 2.90736e-05 2.74178e-05 4.12123e-05 0.00713332 2.66019e-05 0.000241949 3.10471e-05 2.60854e-05 0.000160304 4.54042e-05 0.000591122 3.7184e-05 0.000297198 3.27412e-05 
4.58137e-05 1.35516e-05 1.71701e-05 0.00760902 2.44496e-05 0.00574835 0.0110806 1.76279e-05 2.9417e-05 3.37423e-05 3.13607e-05 4.18939e-05 2.98027e-05 2.68386e-05 3.04856e-05 1.49591e-05 4.06371e-05 2.02146e-05 1.29328e-05 2.42259e-05 2.58448e-05 1.53227e-05 8.41232e-05 1.54142e-05 2.11751e-05 2.79762e-05 1.9525e-05 3.05294e-05 2.48079e-05 2.12362e-05 1.41144e-05 1.80637e-05 0.00012832 2.14015e-05 2.13856e-05 2.87071e-05 2.84044e-05 3.64614e-05 0.00863541 3.31851e-05 5.15294e-05 2.91532e-05 3.08872e-05 2.72158e-05 0.00910822 2.25504e-05 3.58841e-05 2.05505e-05 0.00459718 2.46738e-05 2.43923e-05 0.0060785 2.15609e-05 1.34482e-05 1.46791e-05 1.48147e-05 1.95336e-05 3.44238e-05 1.72352e-05 4.00484e-05 3.64923e-05 2.21966e-05 1.89289e-05 1.27319e-05 2.28599e-05 3.03905e-05 1.27585e-05 0.00739362 0.0112077 2.55043e-05 9.28099e-05 1.99754e-05 3.97961e-05 3.59313e-05 1.80583e-05 3.26068e-05 2.42466e-05 0.00869875 2.16385e-05 1.33935e-05 3.48744e-05 2.03826e-05 1.73437e-05 1.23259e-05 0.0118138 3.45518e-05 3.28977e-05 2.64909e-05 3.92938e-05 2.81756e-05 0.000137197 2.5439e-05 2.92625e-05 0.00477312 0.00518089 3.23568e-05 2.94622e-05 0.00496118 3.0413e-05 0.000163533 0.000112032 3.31359e-05 2.09735e-05 2.8264e-05 0.00020472 0.0001608 1.22419e-05 2.49184e-05 2.94188e-05 2.35482e-05 0.00590764 2.72984e-05 3.10155e-05 1.95551e-05 0.00438429 1.01404e-05 2.49818e-05 1.44854e-05 2.57235e-05 2.53995e-05 3.6778e-05 4.8407e-05 0.00988996 3.0157e-05 3.69795e-05 1.83587e-05 1.62183e-05 2.17929e-05 0.000164575 2.01829e-05 0.0071626 3.07822e-05 0.00819136 2.76504e-05 2.1381e-05 0.000120119 2.36455e-05 2.03378e-05 3.81584e-05 2.39506e-05 1.56365e-05 3.0572e-05 3.11629e-05 2.04864e-05 2.15986e-05 3.68601e-05 2.30686e-05 3.96429e-05 4.32272e-05 2.07644e-05 0.0096169 0.00021504 0.000136495 3.02871e-05 4.95483e-05 2.04796e-05 3.26504e-05 3.32949e-05 0.000142868 2.51645e-05 2.42199e-05 1.76216e-05 1.75781e-05 1.58762e-05 1.71368e-05 2.83584e-05 2.44196e-05 2.05104e-05 1.91333e-05 0.000134747 0.000152615 2.94802e-05 2.48049e-05 3.87966e-05 3.33733e-05 0.000103466 2.18285e-05 3.7151e-05 0.000129327 0.00744974 0.00733635 2.84513e-05 1.91619e-05 4.4448e-05 3.33196e-05 0.00995624 3.21002e-05 2.09478e-05 0.00876396 2.11388e-05 2.34896e-05 2.20649e-05 2.34984e-05 0.000125397 1.81618e-05 3.28827e-05 0.000156953 0.0124757 0.000162572 0.00765297 0.000118858 0.000111083 2.66684e-05 1.88906e-05 1.51486e-05 3.96316e-05 2.83106e-05 0.00703804 2.88398e-05 0.000172559 2.00568e-05 2.98959e-05 1.90911e-05 3.53002e-05 3.87737e-05 3.48117e-05 3.73094e-05 7.46644e-05 3.08946e-05 1.65686e-05 3.17764e-05 3.5804e-05 3.5438e-05 2.70166e-05 0.00562593 2.47147e-05 0.00894031 2.29043e-05 4.36314e-05 1.90122e-05 2.34254e-05 4.01995e-05 5.50285e-05 2.82277e-05 2.70415e-05 3.12686e-05 8.2492e-05 1.19261e-05 4.68491e-05 3.5444e-05 1.93396e-05 1.97402e-05 1.80418e-05 2.90632e-05 4.26863e-05 2.34401e-05 2.27246e-05 0.00595264 2.16244e-05 0.00963517 2.51256e-05 8.22061e-05 3.23965e-05 1.34598e-05 2.58333e-05 1.84525e-05 2.12735e-05 0.00926856 2.0824e-05 2.10944e-05 3.15238e-05 0.000140249 2.36689e-05 2.96805e-05 1.22498e-05 0.00785121 0.00529116 1.42753e-05 4.12517e-05 3.5403e-05 1.56432e-05 0.000134229 4.48635e-05 0.000137865 3.0879e-05 0.00874374 2.43052e-05 2.36397e-05 2.38828e-05 2.00675e-05 0.00934909 0.00868148 0.000160016 3.518e-05 1.18971e-05 2.25764e-05 2.01854e-05 1.90439e-05 2.40006e-05 1.62023e-05 1.73096e-05 4.10241e-05 3.39174e-05 2.41585e-05 3.01901e-05 0.00599756 1.72235e-05 0.0061795 1.74555e-05 2.61425e-05 3.46069e-05 1.85311e-05 1.67834e-05 4.28852e-05 2.39288e-05 4.83597e-05 0.00649497 2.38503e-05 1.8548e-05 1.74515e-05 3.36398e-05 3.44853e-05 2.74775e-05 1.54986e-05 2.48474e-05 0.0100667 2.57834e-05 3.17136e-05 2.1465e-05 2.87907e-05 0.00797394 0.00856346 0.00912325 3.42449e-05 2.22248e-05 0.000203291 0.000160058 4.31422e-05 1.75501e-05 3.82102e-05 3.80998e-05 1.46919e-05 0.0104874 3.11954e-05 2.84321e-05 3.51857e-05 2.76637e-05 2.94006e-05 1.55968e-05 1.69965e-05 3.51764e-05 1.5989e-05 2.97345e-05 8.29539e-06 2.40046e-05 3.1829e-05 2.54943e-05 1.01002e-05 2.17699e-05 0.00661437 8.88513e-05 2.41474e-05 3.23319e-05 0.00902422 2.92779e-05 2.09725e-05 2.05971e-05 1.88764e-05 1.99756e-05 2.33165e-05 3.09285e-05 0.00934654 0.0067543 3.10781e-05 1.36143e-05 2.09826e-05 1.87793e-05 1.30973e-05 2.47695e-05 1.95329e-05 3.04379e-05 1.67323e-05 3.23901e-05 2.00558e-05 1.40764e-05 1.97319e-05 3.37046e-05 0.00955451 2.88032e-05 1.8578e-05 2.44621e-05 2.08753e-05 3.21559e-05 0.0068836 2.68848e-05 3.84173e-05 2.42119e-05 3.27703e-05 2.28123e-05 2.9061e-05 4.67995e-05 0.0086206 0.000189041 0.00560001 0.0135799 6.93131e-05 2.32429e-05 4.25993e-05 2.30782e-05 2.23883e-05 0.000121407 0.0052245 3.06165e-05 2.67971e-05 3.33811e-05 2.47734e-05 2.21564e-05 2.90937e-05 2.49088e-05 0.000114961 2.57398e-05 2.71655e-05 1.34127e-05 3.28459e-05 0.0115932 1.84373e-05 3.53748e-05 0.00694187 0.000143958 2.45069e-05 8.40054e-05 2.04586e-05 1.89081e-05 0.00656681 0.00978031 3.7163e-05 3.06487e-05 3.1587e-05 1.60869e-05 0.00954818 2.81149e-05 1.8209e-05 1.25745e-05 2.50472e-05 2.05141e-05 0.000138668 3.49143e-05 2.35375e-05 0.000109153 2.24218e-05 2.77404e-05 2.20414e-05 1.79639e-05 0.00643519 1.93984e-05 3.13787e-05 0.00488894 2.04021e-05 0.00540654 2.4282e-05 1.75961e-05 2.00935e-05 2.4888e-05 0.00747716 1.78098e-05 2.41178e-05 1.99329e-05 0.00486769 2.49875e-05 2.22588e-05 7.29188e-05 3.51519e-05 6.48361e-05 0.0109831 2.04307e-05 4.15497e-05 2.49099e-05 8.26047e-05 1.8026e-05 2.58567e-05 0.000141612 1.39209e-05 1.18432e-05 3.9453e-05 2.94468e-05 2.66371e-05 2.24743e-05 3.28473e-05 0.000151283 1.73673e-05 0.00956233 3.39795e-05 3.85801e-05 2.19867e-05 2.96722e-05 0.000116036 1.65244e-05 0.000127036 0.000224197 0.000174348 0.00877261 0.00553478 3.45412e-05 1.58884e-05 2.60516e-05 3.57925e-05 0.00017122 2.07662e-05 3.82967e-05 2.8193e-05 2.02328e-05 2.2672e-05 2.52931e-05 2.16273e-05 0.00686308 0.00645076 2.54708e-05 2.60983e-05 2.99633e-05 3.29347e-05 0.00705218 2.00628e-05 3.32781e-05 2.66161e-05 2.35703e-05 2.85162e-05 1.79575e-05 3.17201e-05 2.75827e-05 2.11187e-05 0.00507981 1.61829e-05 1.63943e-05 1.92014e-05 5.10476e-05 2.33282e-05 2.66787e-05 2.30593e-05 0.00011907 0.000234492 3.33915e-05 2.37878e-05 2.83783e-05 0.00943838 3.22774e-05 1.84634e-05 1.60677e-05 2.77887e-05 3.86104e-05 1.70358e-05 0.000165449 1.21787e-05 1.12787e-05 1.38051e-05 6.8515e-05 2.51902e-05 2.69589e-05 2.11357e-05 2.58441e-05 2.6325e-05 2.20052e-05 0.000120129 2.03572e-05 4.63771e-05 3.02364e-05 2.22083e-05 2.01642e-05 3.17898e-05 1.83024e-05 3.4993e-05 0.00741337 2.52415e-05 1.25296e-05 2.83984e-05 2.34255e-05 2.67028e-05 1.96356e-05 0.000129098 1.84381e-05 0.0108737 3.11359e-05 0.000140634 1.60873e-05 2.96371e-05 1.95286e-05 2.15499e-05 2.97388e-05 3.0209e-05 1.31261e-05 2.54636e-05 2.78906e-05 0.000166734 2.5541e-05 3.01381e-05 2.40503e-05 2.10144e-05 1.99234e-05 1.67795e-05 0.00322564 0.00872776 3.95222e-05 2.84077e-05 0.00575816 2.66657e-05 2.50713e-05 1.6159e-05 0.0103736 2.71071e-05 2.89536e-05 2.15135e-05 2.06968e-05 2.03142e-05 2.24695e-05 2.27004e-05 2.56893e-05 3.2476e-05 0.000174538 0.00690369 9.06321e-06 1.26519e-05 1.69143e-05 2.14583e-05 2.13534e-05 4.15847e-05 3.08834e-05 2.67595e-05 2.15052e-05 2.25512e-05 1.56591e-05 0.00957378 2.5908e-05 2.58889e-05 0.00857884 2.44153e-05 3.48562e-05 0.0071226 3.7141e-05 3.30645e-05 0.00801518 0.000141522 1.91286e-05 3.19561e-05 2.43582e-05 2.26933e-05 3.8735e-05 1.98367e-05 3.04124e-05 2.19666e-05 1.14277e-05 3.52983e-05 0.000236314 3.22954e-05 2.48963e-05 2.3195e-05 0.0075679 2.97741e-05 1.6451e-05 0.00972905 3.03752e-05 0.00774915 3.06691e-05 2.87562e-05 1.81531e-05 2.40328e-05 1.76983e-05 1.56202e-05 3.05218e-05 1.56164e-05 0.000230269 0.00607026 4.07269e-05 2.12408e-05 2.6267e-05 2.6639e-05 2.49639e-05 1.99322e-05 1.53172e-05 3.67903e-05 2.78407e-05 1.99594e-05 2.06733e-05 2.69536e-05 3.57984e-05 3.00116e-05 2.86047e-05 3.00785e-05 3.89035e-05 0.0079651 2.54034e-05 2.21623e-05 1.68369e-05 0.0030782 4.45065e-05 1.79595e-05 2.19767e-05 3.02359e-05 3.28487e-05 2.76469e-05 0.000112701 3.30836e-05 0.0113414 0.00744971 4.50096e-05 3.52641e-05 0.00974263 3.30014e-05 1.12933e-05 2.64145e-05 2.37871e-05 3.2318e-05 2.84768e-05 2.28993e-05 8.7876e-05 2.97885e-05 2.27742e-05 3.04808e-05 2.3729e-05 1.76726e-05 0.00591379 0.000124341 2.11302e-05 1.22217e-05 3.69641e-05 2.89487e-05 1.57078e-05 0.000177159 8.75019e-05 3.28206e-05 3.37411e-05 0.000150146 2.83504e-05 3.46514e-05 1.38351e-05 2.40237e-05 3.48053e-05 3.4264e-05 3.525e-05 3.08635e-05 3.46254e-05 2.78132e-05 1.95545e-05 1.70306e-05 2.05895e-05 3.76698e-05 0.000200032 2.0096e-05 3.07382e-05 3.38514e-05 2.09244e-05 1.72923e-05 1.61875e-05 0.000141713 0.0072779 0.00852589 3.85901e-05 3.28165e-05 1.3666e-05 3.14989e-05 0.00619077 0.000129529 2.29612e-05 2.77273e-05 3.38506e-05 2.82648e-05 0.000143769 2.34835e-05 1.37013e-05 2.90347e-05 2.66139e-05 3.86879e-05 2.53791e-05 3.67937e-05 3.79713e-05 1.74742e-05 2.80673e-05 3.52099e-05 4.06726e-05 2.31201e-05 1.83207e-05 2.41121e-05 0.000213467 2.53286e-05 3.05715e-05 2.78798e-05 2.1553e-05 3.27066e-05 0.00666642 2.83099e-05 2.22176e-05 7.44953e-05 2.83904e-05 2.28513e-05 1.64316e-05 3.78009e-05 0.00812783 2.38835e-05 3.74947e-05 1.80196e-05 2.02229e-05 3.41925e-05 0.000143484 9.64198e-05 3.0465e-05 0.00780608 3.031e-05 2.35637e-05 3.00709e-05 2.75629e-05 0.000110126 1.27681e-05 0.00996782 2.44842e-05 0.00010666 2.80114e-05 1.64068e-05 2.56526e-05 2.05972e-05 3.18793e-05 0.00407004 0.000114118 1.95686e-05 2.87887e-05 2.02676e-05 3.34595e-05 0.00501231 2.49794e-05 2.38457e-05 3.6426e-05 2.85866e-05 0.00775739 0.00789601 1.94535e-05 2.62778e-05 1.79069e-05 2.40965e-05 2.62901e-05 2.23803e-05 0.00780599 3.60288e-05 5.56567e-05 0.000128841 3.11944e-05 3.11338e-05 4.41486e-05 0.000151531 0.00922587 0.000178076 1.98012e-05 1.52872e-05 2.25725e-05 2.14858e-05 2.29919e-05 0.0071131 5.3e-05 1.52091e-05 3.76172e-05 2.62627e-05 0.000115063 0.0104949 2.42881e-05 3.10723e-05 2.46131e-05 2.29234e-05 1.17736e-05 2.66656e-05 1.75083e-05 3.50317e-05 2.47304e-05 1.74891e-05 2.61165e-05 2.03408e-05 2.46352e-05 3.03909e-05 1.09899e-05 1.5601e-05 0.00877035 1.90268e-05 2.75245e-05 1.99603e-05 3.22608e-05 8.17009e-05 2.22181e-05 3.0897e-05 3.57467e-05 2.43908e-05 2.38471e-05 2.58008e-05 0.00013719 0.000123108 3.38016e-05 0.00018624 9.14123e-06 3.48749e-05 1.40248e-05 1.60016e-05 5.00758e-05 2.5909e-05 2.65813e-05 2.44084e-05 2.67935e-05 1.79029e-05 2.47441e-05 1.27061e-05 2.43177e-05 2.97824e-05 2.91369e-05 2.73773e-05 3.14736e-05 1.82424e-05 3.15244e-05 2.90693e-05 0.000109722 0.000152145 0.000140832 0.000106065 3.93547e-05 1.1175e-05 2.9779e-05 1.85666e-05 0.000249086 2.76635e-05 1.53183e-05 1.98667e-05 2.71105e-05 3.29171e-05 0.000100071 2.98807e-05 0.00682454 3.24835e-05 0.000129804 2.13822e-05 2.90539e-05 1.58262e-05 2.39267e-05 1.68429e-05 2.6546e-05 0.0104637 2.77088e-05 2.69817e-05 0.000222856 1.31114e-05 2.22461e-05 1.88658e-05 1.33419e-05 2.28481e-05 0.00016288 0.00757128 1.54155e-05 0.000167163 0.00697816 3.01136e-05 7.8439e-05 1.89422e-05 2.78862e-05 2.46066e-05 0.00692536 2.95519e-05 2.35197e-05 2.34907e-05 2.45427e-05 0.000137168 0.00533026 2.34062e-05 0.00657151 0.00672861 3.32984e-05 2.89864e-05 2.32913e-05 2.63786e-05 0.00532179 1.49726e-05 4.17538e-05 1.89744e-05 0.000128827 0.0100225 2.1162e-05 0.000114375 3.42033e-05 0.0001469 2.23864e-05 4.59905e-05 0.000119957 2.6228e-05 3.01711e-05 2.87808e-05 3.86572e-05 2.95669e-05 2.86176e-05 1.84506e-05 2.3356e-05 3.35252e-05 1.9007e-05 1.7884e-05 0.00676863 3.11371e-05 2.09963e-05 2.69637e-05 0.00741029 3.15783e-05 3.14405e-05 2.74248e-05 2.18244e-05 2.50263e-05 3.13593e-05 1.54375e-05 0.0115429 1.82642e-05 1.87862e-05 2.44194e-05 1.98825e-05 
5.61828e-05 2.97206e-05 6.08812e-05 0.00466204 4.68006e-05 0.00371376 0.0044324 2.7103e-05 0.000140815 9.19696e-05 2.70467e-05 4.55376e-05 3.48407e-05 3.41795e-05 3.62014e-05 3.19753e-05 4.71593e-05 0.00270316 3.24252e-05 2.64227e-05 0.00231496 0.00301294 1.43205e-05 5.97566e-05 1.87646e-05 0.00222372 2.36502e-05 6.81852e-05 2.50468e-05 0.000135934 2.51796e-05 5.17812e-05 1.71055e-05 4.34768e-05 3.62674e-05 8.5208e-05 3.76579e-05 5.80265e-05 0.00582647 3.41903e-05 7.74325e-05 6.84779e-05 0.000100915 3.31091e-05 0.00644675 7.90528e-05 8.29328e-05 2.24461e-05 0.00213395 4.21419e-05 2.70566e-05 0.00453096 2.78468e-05 4.20379e-05 0.00214707 0.000107143 0.00212595 3.33945e-05 3.0522e-05 0.000133565 1.01223e-05 2.88556e-05 3.38332e-05 1.75898e-05 0.00340431 2.19957e-05 3.07716e-05 0.00432995 0.00681035 3.07521e-05 1.95975e-05 0.000113366 5.92331e-05 4.69162e-05 0.000108274 7.99462e-05 0.000157062 0.00370258 2.92842e-05 4.47314e-05 3.42519e-05 0.000105339 3.97257e-05 4.07105e-05 0.00877009 8.72077e-05 3.64153e-05 4.71326e-05 2.5078e-05 2.99914e-05 2.0829e-05 0.00281506 3.90007e-05 0.00288643 0.00485612 0.00147606 2.06287e-05 0.00378471 4.84009e-05 2.10468e-05 8.91404e-06 3.61735e-05 0.00258688 4.56112e-05 1.56841e-05 1.89961e-05 1.74507e-05 0.00241477 0.000140349 4.27241e-05 0.00298871 0.000137806 6.41431e-05 4.67852e-05 0.00314305 0.00229695 3.57838e-05 0.00186869 3.90422e-05 9.05169e-05 5.15899e-05 3.99554e-05 0.0075042 9.57457e-05 4.07839e-05 0.0016768 0.00263127 2.2831e-05 2.11343e-05 7.5763e-05 0.00286416 0.000144496 0.0053606 0.000125262 3.02345e-05 2.02144e-05 0.000116939 2.9958e-05 9.17945e-05 0.00321097 3.62978e-05 0.00323967 0.000136006 2.00165e-05 3.2055e-05 4.71782e-05 0.00205108 4.79657e-05 4.43988e-05 0.000100014 0.0050568 1.60493e-05 1.02211e-05 0.00356103 4.55832e-05 4.36851e-05 0.000109259 3.08737e-05 1.50779e-05 3.87426e-05 2.9516e-05 4.50662e-05 3.75332e-05 2.67224e-05 4.67564e-05 2.13888e-05 0.000135705 4.74643e-05 4.12991e-05 1.29314e-05 9.32531e-06 3.95156e-05 0.000129624 4.48457e-05 0.000118236 1.71284e-05 4.5104e-05 5.35994e-05 1.35062e-05 0.00294789 0.00474077 0.000106467 4.70845e-05 4.41523e-05 9.96793e-05 0.00531998 4.32436e-05 4.39867e-05 0.00359749 8.63427e-05 3.21264e-05 5.89045e-05 0.00265002 1.03941e-05 4.50566e-05 3.94626e-05 1.10123e-05 0.00628828 2.06916e-05 0.00775804 1.44787e-05 2.0387e-05 2.23819e-05 9.90521e-05 3.76349e-05 3.77463e-05 0.00269538 0.00466856 5.07095e-05 1.38197e-05 7.46852e-05 0.000105549 4.89327e-05 3.92491e-05 3.88026e-05 0.00181356 5.04098e-05 1.66477e-05 3.2385e-05 0.00341057 0.000140543 3.82305e-05 0.000175234 7.25045e-05 0.00385542 8.02353e-05 0.00507103 3.63144e-05 4.92424e-05 6.9779e-05 0.000132512 3.61583e-05 8.32156e-05 3.10417e-05 3.60387e-05 4.91882e-05 1.28509e-05 3.28273e-05 0.00459023 4.62231e-05 5.66476e-05 2.75913e-05 0.00333401 5.16705e-05 0.00014814 2.23432e-05 0.00352266 0.00397508 0.00284341 0.00556917 0.00287756 1.27741e-05 4.3423e-05 3.28918e-05 2.46181e-05 7.43385e-05 0.00229417 0.0063155 0.000126751 1.94776e-05 0.00304758 1.07671e-05 0.000123943 4.63934e-05 0.000108376 0.00739347 0.0054732 1.61234e-05 4.66959e-05 4.47927e-05 3.25269e-05 8.75357e-06 5.49162e-05 1.14344e-05 0.000134203 0.00471042 0.00184781 2.66245e-05 0.000150335 3.76312e-05 0.00338494 0.00581007 1.7761e-05 5.28305e-05 3.0849e-05 0.00221227 3.38527e-05 7.61971e-05 6.04305e-05 4.09869e-05 3.59421e-05 4.0914e-05 0.00364887 3.45224e-05 9.35931e-05 0.00131988 3.54648e-05 0.00216969 0.0018525 0.00197047 4.11328e-05 5.66001e-05 4.65975e-05 5.08017e-05 0.00216703 5.67729e-05 0.0038748 8.3993e-05 3.95572e-05 5.10452e-05 4.49838e-05 2.78738e-05 2.69991e-05 3.50552e-05 3.58039e-05 0.00487617 6.91261e-05 0.000111852 3.48008e-05 0.000150211 0.0056137 0.00577607 0.00424333 0.000157528 4.98888e-05 1.57064e-05 2.30294e-05 4.46164e-05 4.66544e-05 4.63123e-05 3.26739e-05 3.35735e-05 0.00696561 3.15859e-05 0.000105185 0.00384991 3.10949e-05 2.04527e-05 0.00190752 3.2387e-05 0.00302558 3.51924e-05 0.00331728 0.00178728 3.49053e-05 5.00238e-05 3.02453e-05 4.52285e-05 3.62768e-05 0.0025698 8.57309e-06 1.80868e-05 4.49982e-05 0.00508492 4.17388e-05 3.40944e-05 0.00220909 0.00332816 4.48942e-05 4.17827e-05 3.15561e-05 0.00553198 0.00435705 3.44042e-05 3.01797e-05 0.00276436 7.58476e-05 0.00150679 0.000110844 0.00279525 2.18561e-05 0.00230421 3.03743e-05 2.234e-05 0.000114657 4.46756e-05 9.03046e-05 0.00459153 3.51232e-05 8.46279e-05 3.09058e-05 2.2714e-05 0.000123169 0.00363587 2.62044e-05 5.82099e-05 2.6574e-05 4.79466e-05 0.00198815 2.8362e-05 5.10796e-05 0.00443679 1.81397e-05 0.0047703 0.00901428 1.56491e-05 5.21561e-05 6.457e-05 6.40422e-05 2.08767e-05 1.33239e-05 0.00646597 0.00303182 0.00253229 2.20182e-05 0.00271533 0.00305126 0.00328165 4.15389e-05 1.40563e-05 0.00306001 8.97453e-05 2.21431e-05 6.32249e-05 0.00486905 8.05252e-05 0.00264807 0.00476698 1.68873e-05 0.00347164 1.27734e-05 0.00268418 4.64448e-05 0.00320325 0.00781278 5.10512e-05 3.8649e-05 0.000162463 2.2466e-05 0.00355511 4.10049e-05 4.01324e-05 0.000975949 3.9368e-05 3.50549e-05 1.23749e-05 5.28497e-05 2.11883e-05 1.40721e-05 6.69905e-05 9.31266e-05 5.06228e-05 4.1284e-05 0.00565946 4.64912e-05 2.66742e-05 0.00290706 3.13217e-05 0.00438795 0.00230254 9.23577e-05 0.00246692 2.77292e-05 0.00724849 0.00182129 0.00203361 4.53853e-05 0.00336821 0.000116553 0.000102515 1.69123e-05 0.00287483 1.38316e-05 0.003424 3.6523e-05 2.31979e-05 3.58574e-05 1.28074e-05 2.67294e-05 0.00289582 1.68689e-05 2.98217e-05 3.49225e-05 5.31207e-05 0.00264568 2.17282e-05 4.5136e-05 3.79702e-05 1.45171e-05 3.71247e-05 0.00625562 5.03893e-05 3.12388e-05 5.07444e-05 5.53642e-05 1.61836e-05 4.0169e-05 1.51922e-05 1.99215e-05 8.13837e-06 0.00479049 0.00528638 0.00016314 4.99774e-05 3.19162e-05 3.33458e-05 2.22272e-05 0.00241131 0.000150171 5.32905e-05 0.00267824 6.48733e-05 0.00220048 3.66999e-05 0.00437558 0.00453529 0.00292764 0.000117346 4.44253e-05 4.37973e-05 0.00368968 2.25496e-05 2.38256e-05 4.01974e-05 2.82296e-05 0.00334539 2.46312e-05 3.20135e-05 3.26999e-05 4.12262e-05 0.00314221 5.44661e-05 0.00201492 4.73476e-05 6.59214e-05 8.69511e-05 4.86447e-05 0.000104132 1.8749e-05 1.90074e-05 3.88648e-05 0.000102823 5.37168e-05 0.00438177 0.000100552 2.50571e-05 3.46586e-05 5.41533e-05 5.77326e-05 5.90177e-05 1.88825e-05 3.67146e-05 3.60236e-05 2.4613e-05 1.28709e-05 0.000102896 0.00170799 4.99473e-05 0.00192009 2.99897e-05 0.000119982 1.9861e-05 2.70607e-05 4.43351e-05 0.00367694 0.00316863 5.59543e-05 3.01927e-05 0.000100053 2.83133e-05 0.00444423 2.60358e-05 3.65868e-05 0.00384791 3.65e-05 3.65192e-05 0.0019678 1.28455e-05 0.00280305 0.00662543 4.17089e-05 1.73327e-05 2.07023e-05 2.43675e-05 3.21848e-05 3.34802e-05 2.38672e-05 4.47881e-05 0.00157626 3.60183e-05 0.00241581 1.13946e-05 0.00192226 2.34751e-05 9.8737e-05 0.00276564 6.02437e-05 0.000522155 0.0026627 0.00392462 4.33246e-05 4.93259e-05 0.00365939 3.37652e-05 0.00282004 9.37659e-05 0.00599546 0.00301671 4.6957e-05 4.53997e-05 0.00161345 3.35167e-05 0.0018334 0.00262882 8.91075e-05 3.24513e-05 1.63085e-05 0.00489263 2.61995e-05 4.41625e-05 0.00179108 5.23945e-05 3.32917e-05 7.13399e-05 3.88667e-05 3.0528e-05 4.58803e-05 3.68029e-05 0.0018687 0.00563016 3.11149e-05 0.0035422 0.00627485 0.00313388 5.44792e-05 0.00412951 0.000112968 3.86315e-05 0.00151272 1.83533e-05 5.44146e-05 0.0034123 2.2887e-05 3.54507e-05 5.32696e-05 0.00318183 2.64706e-05 0.00179142 3.18448e-05 0.00218568 2.13752e-05 0.0024812 2.94925e-05 0.000136671 0.00488859 1.87063e-05 4.56545e-05 0.00477833 0.000104485 0.00365172 2.86845e-05 0.00230758 6.24216e-05 8.20507e-05 9.5567e-05 2.28601e-05 5.58771e-05 4.79307e-05 1.92625e-05 0.00378194 3.65889e-05 0.00250884 0.00228159 3.3579e-05 0.00310978 0.000107722 0.00315878 4.79714e-05 2.49268e-05 3.74875e-05 4.19765e-05 8.62029e-05 0.000127105 2.7855e-05 2.68014e-05 4.1792e-05 5.57385e-05 0.00509341 0.000142601 0.00281079 2.62162e-05 0.00291328 3.66291e-05 3.63918e-05 0.00293898 3.75868e-05 1.74467e-05 8.17564e-05 8.8131e-06 8.51204e-05 0.0055492 0.00328959 5.93649e-05 0.00331475 0.00854182 4.46669e-05 3.32845e-05 0.0022511 3.11841e-05 5.09587e-05 2.23036e-05 5.26916e-05 1.15378e-05 6.82212e-05 0.000136212 2.71214e-05 0.00421015 3.65206e-05 0.00267596 1.24586e-05 2.18568e-05 3.61275e-05 5.033e-05 3.79074e-05 4.9022e-05 1.84051e-05 1.35292e-05 3.76322e-05 0.000118356 1.08321e-05 3.18574e-05 3.7281e-05 3.56944e-05 9.38509e-05 2.96468e-05 4.40297e-05 2.9112e-05 0.00276779 4.64897e-05 5.06922e-05 3.69352e-05 9.20767e-05 4.61301e-05 4.87702e-05 2.21672e-05 3.49615e-05 5.82854e-05 3.8347e-05 3.04966e-05 3.4094e-05 0.000142832 1.60136e-05 0.00455776 0.00522846 3.63749e-05 4.8145e-05 4.03219e-05 4.83096e-05 0.00435218 2.02602e-05 0.00307194 0.00448256 3.00651e-05 9.70848e-05 1.56961e-05 0.00142139 3.69595e-05 8.8624e-05 3.01144e-05 4.63825e-05 5.58607e-05 0.00106099 3.71956e-05 0.00277838 9.48576e-05 3.1479e-05 3.9788e-05 0.00288302 5.66285e-05 0.000107024 1.48044e-05 0.00269402 3.93429e-05 0.000145576 4.52344e-05 0.00422403 0.00560884 7.51059e-05 0.00166614 1.81732e-05 3.56103e-05 2.61885e-05 0.00011149 5.49456e-05 0.00349662 4.2904e-05 0.00243202 9.67694e-05 0.00152249 5.31202e-05 1.26646e-05 6.82549e-06 3.93635e-05 0.0033062 2.47257e-05 0.000120061 5.26513e-05 3.68263e-05 1.28554e-05 5.38982e-05 0.00614855 4.59022e-05 1.05921e-05 0.000102896 4.15391e-05 0.000115601 4.15238e-05 4.30733e-05 0.00330525 1.2605e-05 3.76135e-05 0.00274709 7.86385e-05 2.4153e-05 0.0050473 4.14303e-05 2.1226e-05 2.80077e-05 3.08079e-05 0.0051735 0.00336817 0.00139541 2.68623e-05 4.75303e-05 0.00260876 3.55651e-05 3.93954e-05 0.0033517 5.42558e-05 4.35879e-05 1.88243e-05 0.00456115 2.20554e-05 5.36376e-05 2.2366e-05 0.00452067 1.63924e-05 7.35605e-05 2.22921e-05 3.85881e-05 5.17934e-05 7.31069e-05 0.00395324 5.14241e-05 5.47338e-05 3.32635e-05 3.80125e-05 1.92768e-05 0.0045374 4.91132e-05 5.12296e-05 0.00247118 3.2317e-05 8.74432e-05 0.00237089 2.73623e-05 9.83859e-05 3.85792e-05 2.47451e-05 6.07948e-05 0.00174448 0.000117592 0.00351435 2.97879e-05 6.37609e-05 0.00397368 0.00234326 4.64917e-05 6.57399e-05 4.10223e-05 1.21423e-05 0.00232774 3.57655e-05 4.34056e-05 4.49862e-05 3.3953e-05 6.14368e-05 9.23603e-06 1.44359e-05 1.98661e-05 1.95317e-05 2.70683e-05 3.00435e-05 2.18978e-05 2.82093e-05 6.5491e-05 0.000123617 4.87058e-05 0.000155948 3.48726e-05 2.53921e-05 3.62012e-05 4.75746e-05 0.0020838 4.43162e-05 0.00258654 2.79666e-05 0.000103205 0.00142543 0.000148338 3.60358e-05 2.29429e-05 1.58495e-05 1.78275e-05 1.3691e-05 4.56318e-05 0.00242872 0.00313765 0.000137577 1.69616e-05 4.02009e-05 4.35064e-05 7.09316e-05 0.00010216 4.93175e-05 1.0032e-05 8.82525e-05 0.00488881 3.76322e-05 1.02203e-05 4.36186e-05 0.0025892 3.08755e-05 0.00205881 0.00189527 0.00277336 0.00661233 0.000142654 2.52484e-05 1.61146e-05 2.66675e-05 0.00010766 2.98483e-05 3.2475e-05 4.79118e-05 1.41043e-05 0.00716777 4.06683e-05 1.86342e-05 0.00511078 3.27787e-05 1.0443e-05 0.00211281 0.000103712 2.14211e-05 0.00533792 0.00385212 0.00342941 3.02593e-05 3.26695e-05 1.31474e-05 0.00426986 4.09601e-05 0.00331046 0.00316004 0.000104221 0.00010108 0.000120664 5.29448e-05 0.00567683 0.0021751 5.39491e-05 7.64084e-05 1.05694e-05 0.00287005 3.44237e-05 9.63363e-06 0.00269145 1.37813e-05 0.0001223 0.00317043 1.00162e-05 0.00155168 2.10675e-05 0.00200814 6.08535e-05 3.51541e-05 8.6874e-05 5.00941e-05 4.62584e-05 0.000123362 2.58829e-05 3.93294e-05 0.00415986 0.000110519 5.05627e-05 3.35145e-05 0.00397091 4.10432e-05 3.99714e-05 0.000104728 0.00233231 3.30143e-05 4.68943e-05 0.00198924 0.00506372 3.8661e-05 2.11727e-05 0.00328103 4.37213e-05 
7.73484e-05 0.00531492 0.0103679 5.70132e-05 0.00712233 4.73099e-05 6.96142e-05 5.02519e-05 4.44e-05 2.71166e-05 6.31825e-05 6.6062e-05 0.000151685 0.000149691 9.09744e-05 0.0114038 0.000250247 5.26853e-05 0.00605158 6.42462e-05 4.97034e-05 6.23784e-05 1.02966e-05 0.00015143 3.52618e-05 5.39e-05 4.1606e-05 2.91852e-05 9.35034e-05 3.62985e-05 0.00530975 2.31822e-05 1.56226e-05 0.000218863 0.00798285 4.03524e-05 0.000287782 0.00019285 6.06753e-05 6.7376e-05 5.77983e-05 3.03789e-05 3.39218e-05 7.30306e-05 8.08269e-05 2.6703e-05 3.36349e-05 8.46459e-05 2.99001e-05 0.000233741 7.2503e-05 7.0961e-05 6.37083e-05 0.00903992 3.66287e-05 2.36749e-05 3.2223e-05 0.000225646 0.0101695 3.76341e-05 1.22865e-05 5.02894e-05 0.00668744 0.00206488 6.15161e-05 5.77086e-05 0.00839795 3.70522e-05 7.72795e-05 7.7214e-05 1.47862e-05 3.35601e-05 4.86852e-05 0.000234606 3.33549e-05 2.29185e-05 3.4041e-05 5.11946e-05 0.000108133 0.0087699 8.49255e-05 4.60326e-05 0.00579592 0.00446062 9.45205e-05 3.59411e-05 8.06145e-05 5.14131e-05 7.49623e-05 7.92758e-05 1.65897e-05 4.74236e-05 9.05617e-05 2.85217e-05 2.88148e-05 4.92175e-05 5.19017e-05 3.69121e-05 5.70762e-05 1.0496e-05 2.03325e-05 7.18653e-05 4.53131e-05 0.000209646 1.00719e-05 1.85711e-05 0.00241146 3.5998e-05 3.61067e-05 0.000135545 6.45843e-05 2.67669e-05 4.64223e-05 0.00851817 3.10665e-05 4.7458e-05 0.000184028 4.1956e-05 6.24391e-05 2.20504e-05 0.000203591 0.000110225 3.73237e-05 4.09844e-05 5.23171e-05 4.98335e-05 3.55677e-05 0.000298926 1.23731e-05 2.53054e-05 3.59872e-05 3.05421e-05 6.03665e-05 2.95285e-05 0.00014913 1.16562e-05 3.62199e-05 7.12173e-05 3.42079e-05 6.21559e-05 0.00401432 6.88619e-05 2.44358e-05 3.58911e-05 4.54656e-05 5.86851e-05 4.43764e-05 0.000199137 0.000288917 2.65255e-05 6.11972e-05 1.73486e-05 1.81166e-05 6.98763e-05 0.000134338 6.21552e-05 3.60846e-05 9.40849e-05 1.39342e-05 0.000235685 7.83372e-05 0.00934196 0.00646006 6.41498e-05 0.00724049 7.28117e-05 3.127e-05 0.00812918 5.19091e-05 1.64531e-05 1.95131e-05 0.000216172 2.90642e-05 0.00015604 3.94381e-05 9.24177e-06 0.00904651 0.000259774 1.82771e-05 5.52638e-05 7.51706e-05 3.1001e-05 0.00665662 0.000102674 3.86906e-05 7.38735e-05 8.18294e-05 0.00543314 7.33278e-05 2.77466e-05 7.69748e-05 0.00715247 4.23896e-05 1.04821e-05 0.0101356 0.00016684 9.83151e-06 0.000101094 2.15668e-05 5.20944e-05 1.26124e-05 1.54831e-05 0.000216805 2.84545e-05 0.00604869 6.13282e-05 4.22859e-05 4.78472e-05 5.18962e-05 1.61407e-05 3.98533e-05 3.21165e-05 0.00732678 4.15252e-05 7.23232e-05 5.13413e-05 0.00027656 1.60842e-05 4.56876e-05 4.8723e-05 4.11936e-05 0.000203395 3.8128e-05 2.50915e-05 5.78387e-05 2.75737e-05 6.38433e-05 6.42588e-05 7.25394e-05 1.72017e-05 3.58132e-05 4.20621e-05 7.98108e-05 3.25684e-05 7.24104e-05 5.67908e-05 9.0496e-06 0.00495967 0.00010018 5.60915e-05 0.00584491 0.0002077 5.20445e-05 4.43429e-05 4.94882e-05 3.79387e-05 5.77491e-05 5.32553e-05 5.10377e-05 4.65443e-05 5.38001e-05 9.52516e-06 3.98104e-05 0.00842169 0.000134731 3.00939e-05 4.89625e-05 8.67991e-05 3.04451e-05 0.000125298 6.426e-05 1.28153e-05 2.98073e-05 0.000227815 3.92568e-05 8.78669e-05 4.68245e-05 5.50273e-05 8.82067e-05 7.31351e-05 0.00388558 1.31826e-05 0.000314448 1.85427e-05 4.38118e-05 5.98924e-05 3.93211e-05 6.64864e-05 3.76128e-05 6.88945e-05 7.01546e-05 6.05201e-05 1.67802e-05 0.000258124 0.00720563 4.24044e-05 0.00713316 0.00816395 0.00798898 0.00590496 0.00684258 5.06103e-05 5.63756e-05 4.10273e-05 3.51226e-05 2.65223e-05 0.00736942 4.62508e-05 3.04921e-05 3.69425e-05 0.000133222 0.0108191 0.00668269 0.000262247 2.73596e-05 5.75311e-05 8.07808e-05 1.8903e-05 0.00706062 0.00674989 0.000180167 9.65709e-05 5.75053e-05 0.00739147 0.000183957 6.71491e-05 0.0109852 3.44526e-05 3.10493e-05 3.32733e-05 8.27432e-05 4.93221e-05 7.91199e-05 3.00261e-05 0.00632285 1.28169e-05 1.96618e-05 3.63231e-05 0.00674568 8.88261e-05 5.34357e-05 2.95267e-05 8.27967e-05 6.88533e-05 2.98886e-05 5.04718e-05 7.93859e-05 7.06567e-05 4.03362e-05 0.00476384 7.9956e-05 0.000197623 4.41125e-05 2.3453e-05 0.000194246 0.000223413 4.74516e-05 0.000161961 9.53677e-05 6.46895e-05 8.83283e-06 0.000129901 0.000215294 5.79888e-05 0.00801244 0.00533732 4.53097e-05 3.60583e-05 0.000172174 0.00686231 4.75574e-05 6.73767e-05 4.10117e-05 8.00484e-05 0.00567968 5.91572e-05 1.98829e-05 3.26647e-05 3.55356e-05 4.29942e-05 6.89939e-05 3.89393e-05 4.98634e-05 4.19731e-05 2.89503e-05 0.00677478 2.71544e-05 8.61254e-05 4.43019e-05 3.56312e-05 4.47758e-05 0.000229837 4.33326e-05 3.96321e-05 7.42463e-05 0.000252578 5.85939e-05 0.000250341 3.16551e-05 3.47985e-05 5.64593e-05 6.15819e-05 1.72577e-05 6.56796e-05 8.69702e-05 1.37005e-05 7.84511e-05 0.00032141 0.0114551 6.26212e-05 1.2214e-05 6.6766e-05 7.63863e-05 6.17141e-05 6.16553e-05 6.04281e-05 5.83415e-05 6.00562e-05 0.000103434 1.20026e-05 3.74256e-05 2.7559e-05 0.000208945 4.87524e-05 7.73986e-05 2.80229e-05 7.55296e-05 5.49158e-05 1.20955e-05 4.84541e-05 1.18291e-05 4.64625e-05 0.0102086 7.10737e-05 6.73018e-05 6.54861e-05 8.27295e-05 4.73549e-05 0.00690978 6.41837e-05 0.000208253 0.000176111 2.39038e-05 0.000152162 0.00616945 1.66688e-05 0.000227561 3.90514e-05 1.12515e-05 2.54241e-05 2.76271e-05 0.00900066 0.000168874 5.29559e-05 0.00721184 9.91671e-05 3.97698e-05 6.51469e-05 4.16491e-05 6.41275e-05 3.42711e-05 6.13168e-05 3.72749e-05 8.98005e-05 3.87424e-05 4.90246e-05 0.000178619 3.86373e-05 2.55957e-05 3.44952e-05 1.02045e-05 7.71643e-05 1.33417e-05 5.63463e-05 0.0069112 0.000201883 0.000156439 1.42741e-05 4.72881e-05 4.44356e-05 1.81946e-05 3.61503e-05 0.00780738 0.000118183 5.14215e-05 5.96724e-05 0.000168861 4.40651e-05 1.4643e-05 0.00759692 8.74796e-05 7.16911e-05 7.99979e-05 0.0115347 0.00968751 1.83932e-05 0.00599234 1.24552e-05 1.86317e-05 1.56646e-05 7.91681e-05 3.5719e-05 5.52649e-05 0.000169586 7.38914e-05 0.000287589 1.7049e-05 5.62456e-05 3.80791e-05 0.00012901 4.79166e-05 6.99724e-05 5.56682e-05 0.00835695 4.94381e-05 4.59988e-05 5.23346e-05 4.49437e-05 0.000269779 5.1768e-05 7.50001e-05 3.74736e-05 5.87732e-05 0.000111029 6.16336e-05 7.07937e-05 5.71464e-05 3.84367e-05 7.32735e-05 0.000210483 3.70756e-05 0.0122137 4.03257e-05 0.00517733 7.00409e-05 3.29778e-05 0.000171616 3.61867e-05 9.15369e-06 1.71534e-05 2.6658e-05 3.91451e-05 0.00753509 7.46122e-05 4.3263e-05 0.00762462 0.00434783 0.000169173 4.65597e-05 0.00877138 1.38242e-05 0.00730902 0.00638867 5.35308e-05 1.14986e-05 3.9929e-05 3.52836e-05 0.00817291 4.05422e-05 6.69164e-05 3.37354e-05 2.44584e-05 3.95424e-05 8.96825e-05 6.19857e-05 4.46461e-05 0.00926355 6.56777e-05 3.03257e-05 8.98256e-05 6.27961e-05 7.59382e-05 0.00647401 6.04065e-05 4.94122e-05 5.14253e-05 3.80365e-05 1.81869e-05 5.86232e-05 6.28529e-05 5.28947e-05 1.36109e-05 0.000146075 5.94178e-05 0.000209607 0.000204241 4.55655e-05 4.48836e-05 3.47007e-05 0.000142243 6.98888e-05 1.4551e-05 4.90147e-05 0.000190426 2.53262e-05 4.84847e-05 0.00834687 1.91823e-05 3.97064e-05 4.81569e-05 4.45549e-05 0.00698425 3.22205e-05 0.000204602 7.35404e-05 2.18623e-05 8.44838e-05 4.97908e-05 0.000253744 0.00756143 4.20943e-05 0.000108468 3.57191e-05 5.84349e-05 3.19893e-05 5.74901e-05 1.91959e-05 5.52993e-05 0.00558049 0.00629567 3.66287e-05 0.00820819 7.66484e-05 0.000270103 0.000101496 6.7254e-05 0.000182426 0.000156864 4.16769e-05 8.67868e-05 6.48768e-05 5.67759e-05 8.03292e-05 5.30394e-05 5.18783e-05 4.86702e-05 3.49181e-05 7.00056e-05 4.61134e-05 1.82664e-05 0.00846611 4.24478e-05 0.000201082 9.80937e-05 6.31136e-05 4.52231e-05 4.85974e-05 3.19053e-05 0.00647421 6.32992e-05 1.63705e-05 5.46105e-05 8.15616e-05 3.00185e-05 4.95232e-05 3.18532e-05 0.00642369 5.57266e-05 2.023e-05 6.24944e-05 8.49438e-05 4.38007e-05 0.00820186 2.80938e-05 2.21864e-05 6.33016e-05 0.010892 0.00646956 1.78468e-05 3.5565e-05 8.84883e-05 4.38109e-05 3.66275e-05 8.19733e-05 6.41935e-05 3.2529e-05 4.22456e-05 0.000109934 7.47695e-05 0.00552216 0.00851293 3.30071e-05 4.48137e-05 4.43694e-05 6.97128e-05 4.35777e-05 0.000332474 5.63481e-05 2.90016e-05 6.29886e-05 5.30533e-05 3.51866e-05 0.00010236 0.00011985 4.56704e-05 0.000232192 4.54057e-05 0.009141 1.15689e-05 4.90559e-05 8.58247e-05 7.91937e-05 5.53913e-05 6.48544e-05 8.66957e-05 0.000208907 1.07236e-05 4.96092e-05 0.000155793 4.95406e-05 7.7862e-05 0.00950517 1.31256e-05 0.000229966 3.67127e-05 7.34652e-05 6.53289e-05 5.99162e-05 4.44409e-05 1.86803e-05 1.32249e-05 0.00508569 6.21585e-05 0.000103768 0.00636518 1.70674e-05 1.38037e-05 8.65375e-05 2.93427e-05 1.74754e-05 5.97655e-05 4.79057e-05 0.00947492 3.40632e-05 7.47757e-05 6.52124e-05 9.41283e-05 4.42714e-05 0.000199179 6.02145e-05 7.7709e-05 2.10995e-05 0.00572737 9.40166e-05 2.1257e-05 0.000124279 4.25412e-05 7.0686e-05 0.000105147 6.79222e-05 3.3093e-05 1.41605e-05 7.17142e-05 5.9249e-05 7.83504e-05 6.16594e-05 0.00385869 0.000198357 4.04922e-05 2.37857e-05 5.4468e-05 6.80616e-05 9.35096e-05 2.99417e-05 1.70414e-05 3.73958e-05 0.0053359 3.00482e-05 5.41657e-05 9.84194e-05 0.00974428 6.07069e-05 0.000365949 4.0774e-05 3.49417e-05 7.30219e-05 9.16297e-05 3.66785e-05 0.00782471 2.66568e-05 2.9342e-05 3.89361e-05 4.54913e-05 4.86581e-05 0.00621068 5.90016e-05 7.55853e-05 3.36318e-05 5.33264e-05 1.403e-05 0.000225022 6.01636e-05 2.46421e-05 7.28868e-05 5.09611e-05 0.000297481 7.63074e-05 3.0357e-05 4.19112e-05 6.36809e-05 1.5647e-05 1.51642e-05 0.000238221 4.29216e-05 0.000193813 3.47322e-05 0.00012487 0.000210227 1.34357e-05 5.28443e-05 6.10426e-05 2.36132e-05 1.13472e-05 3.00937e-05 0.0101194 3.33419e-05 5.04411e-05 7.86704e-05 2.90169e-05 1.71438e-05 3.98377e-05 4.60613e-05 2.08347e-05 4.28419e-05 3.38281e-05 0.000157897 5.59578e-05 4.71956e-05 9.06876e-05 5.3492e-05 4.16873e-05 3.49631e-05 7.25333e-05 7.7369e-05 5.2002e-05 0.000273848 0.000112101 7.0878e-05 6.1313e-05 0.000122081 2.39014e-05 7.32178e-05 5.8142e-05 5.73096e-05 1.36557e-05 7.00524e-05 9.56171e-06 2.63831e-05 3.36195e-05 0.00484508 0.00727506 0.0113512 4.62969e-05 0.000111909 2.38583e-05 6.46933e-05 5.49095e-05 1.60868e-05 2.99157e-05 0.00899557 0.00794705 4.36777e-05 9.41345e-05 3.41949e-05 4.92166e-05 4.12569e-05 3.02169e-05 7.62316e-05 6.31694e-05 0.00648255 4.8703e-05 3.14932e-05 3.84582e-05 4.60195e-05 1.7021e-05 5.48828e-05 4.6508e-05 0.000146728 0.00847606 8.83843e-05 1.4731e-05 3.56206e-05 8.34574e-05 0.000109124 0.000193627 5.02199e-05 0.00871075 1.62058e-05 9.79361e-06 0.000132859 1.87758e-05 0.00588525 6.56172e-05 0.000113545 0.00644933 8.18366e-05 4.37345e-05 0.000215053 3.51783e-05 2.66034e-05 0.000175663 0.000180739 0.00550755 4.32433e-05 0.000165758 6.59612e-05 5.37516e-05 4.19405e-05 4.83535e-05 3.00969e-05 3.57346e-05 1.51976e-05 9.88814e-06 1.67687e-05 1.43097e-05 5.73886e-05 2.6894e-05 5.50198e-05 2.9568e-05 1.3445e-05 0.00015118 0.00568668 2.26643e-05 4.0432e-05 7.97388e-05 9.58108e-06 3.50965e-05 4.05287e-05 5.04009e-05 1.17928e-05 0.00541523 5.77219e-05 0.000182864 4.94559e-05 2.5089e-05 6.8082e-05 0.000103824 3.71607e-05 7.92077e-05 1.79967e-05 0.00334319 3.38718e-05 0.0089686 0.00700733 0.0102715 1.92081e-05 5.47545e-05 0.00568082 1.6284e-05 7.58744e-05 5.49083e-05 1.47265e-05 4.32556e-05 3.74714e-05 0.000173556 6.69494e-05 5.03365e-05 5.02469e-05 0.000168071 1.83727e-05 8.22545e-06 4.44487e-05 0.000186848 4.57729e-05 5.61063e-05 2.84095e-05 2.81966e-05 3.38643e-05 0.00620667 7.402e-05 3.65289e-05 5.23504e-05 2.47719e-05 1.5165e-05 6.10596e-05 0.00956826 1.47226e-05 5.02318e-05 1.21653e-05 2.94922e-05 6.54038e-05 1.96229e-05 4.34783e-05 6.61793e-05 4.96738e-05 0.000178985 0.000112635 3.60913e-05 0.0109181 0.00652089 4.17412e-05 0.000142279 0.000144813 8.59132e-05 3.14491e-05 0.00793368 6.92967e-05 3.01754e-05 0.000233856 7.40652e-05 2.71982e-05 3.49877e-05 0.00028731 0.00030176 4.2328e-05 6.77591e-05 0.00569497 0.000235098 6.85534e-05 0.000158667 
5.29352e-05 1.60069e-05 1.68546e-05 4.56214e-05 2.15481e-05 3.55832e-05 3.27663e-05 5.63912e-05 5.88352e-05 2.26854e-05 5.27937e-05 5.25265e-05 3.11031e-05 3.09086e-05 5.21424e-05 2.4606e-05 4.87154e-05 2.10629e-05 1.05745e-05 6.17103e-05 2.60849e-05 2.69429e-05 0.00881374 3.88084e-05 3.70201e-05 2.78697e-05 5.19915e-05 3.62727e-05 1.93628e-05 4.23544e-05 1.11533e-05 2.48839e-05 0.0127034 2.57462e-05 2.05454e-05 4.02295e-05 3.6889e-05 4.17066e-05 4.21058e-05 6.36995e-05 4.63899e-05 2.85275e-05 3.24398e-05 7.74449e-05 3.60966e-05 3.85534e-05 3.52317e-05 7.25543e-05 2.44812e-05 4.04839e-05 6.10851e-05 1.93377e-05 4.64862e-05 2.56291e-05 1.52246e-05 3.22542e-05 1.6864e-05 3.64896e-05 1.82806e-05 4.26818e-05 0.00406627 3.46501e-05 1.72529e-05 1.04844e-05 2.5017e-05 3.28544e-05 1.89934e-05 2.6222e-05 4.04737e-05 5.90122e-05 0.00958366 3.23072e-05 3.82356e-05 4.82945e-05 3.48889e-05 2.83174e-05 3.75823e-05 2.76941e-05 1.18154e-05 2.27496e-05 7.58973e-05 3.01629e-05 1.6894e-05 1.36911e-05 4.6291e-05 3.06552e-05 5.45492e-05 6.75661e-05 6.88375e-05 5.17269e-05 0.00978573 2.42213e-05 5.4116e-05 2.45817e-05 1.99174e-05 2.12727e-05 7.4022e-05 3.01797e-05 5.14976e-05 0.0117141 0.00465901 7.01493e-05 2.15155e-05 3.59491e-05 0.013995 0.0113217 1.73153e-05 1.73412e-05 2.90956e-05 3.96994e-05 2.79194e-05 2.72242e-05 2.56323e-05 2.39876e-05 2.57156e-05 2.42576e-05 3.35362e-05 2.52825e-05 5.45673e-05 2.70637e-05 4.43032e-05 5.46613e-05 4.05142e-05 3.93219e-05 4.18045e-05 2.13247e-05 2.75479e-05 4.25809e-05 0.00871373 2.83019e-05 3.65686e-05 4.36381e-05 3.46937e-05 3.88427e-05 2.81427e-05 0.0102449 5.12761e-05 5.85326e-05 4.65249e-05 2.75654e-05 1.88832e-05 2.54166e-05 3.48523e-05 3.92433e-05 5.67202e-05 3.96308e-05 2.01192e-05 3.74315e-05 4.63326e-05 3.44667e-05 3.45308e-05 0.0144781 0.0106118 3.36713e-05 8.20086e-05 6.55148e-05 4.04468e-05 5.37184e-05 0.0051209 3.72594e-05 3.47119e-05 1.52981e-05 1.58465e-05 4.61972e-05 2.04846e-05 6.05912e-05 3.98977e-05 1.71552e-05 3.80874e-05 0.00729304 0.0107907 3.56158e-05 3.85486e-05 3.8353e-05 4.16755e-05 0.0107132 2.025e-05 4.39029e-05 0.00786317 2.82696e-05 4.41827e-05 3.40672e-05 1.34422e-05 8.07389e-05 3.56085e-05 3.60926e-05 8.8354e-05 1.44623e-05 3.7025e-05 2.40665e-05 5.99808e-05 1.66103e-05 2.13217e-05 0.00422773 1.47138e-05 2.12522e-05 0.0105025 4.05852e-05 0.0109944 4.38733e-05 0.00877731 0.0114318 3.08615e-05 3.06161e-05 1.46545e-05 5.30134e-05 1.39255e-05 2.68724e-05 6.27827e-05 0.00818916 3.22465e-05 2.64998e-05 2.10522e-05 3.3695e-05 5.84622e-05 2.71226e-05 4.7534e-05 0.00882602 3.74603e-05 2.293e-05 4.80979e-05 3.60707e-05 4.07333e-05 3.15403e-05 1.90704e-05 2.49524e-05 4.62746e-05 7.02326e-05 5.62198e-05 2.82145e-05 4.37715e-05 4.08874e-05 6.62243e-05 3.60813e-05 5.07932e-05 5.7521e-05 0.00978665 8.99697e-06 4.07727e-05 4.23372e-05 1.80074e-05 2.76642e-05 2.99817e-05 5.08606e-05 4.831e-05 2.3866e-05 2.67994e-05 3.50694e-05 1.99684e-05 3.22298e-05 2.55564e-05 0.00727062 3.29966e-05 1.63762e-05 1.81354e-05 2.58576e-05 2.22642e-05 3.98603e-05 4.01558e-05 2.52154e-05 3.11246e-05 0.00736691 4.06776e-05 4.32047e-05 4.35601e-05 3.27619e-05 3.01608e-05 3.48245e-05 6.56941e-05 5.6183e-05 1.83242e-05 0.00574011 5.50557e-05 0.00917348 4.65224e-05 3.93397e-05 2.04923e-05 5.49003e-05 4.13651e-05 5.68838e-05 2.66013e-05 3.04181e-05 0.00936084 4.44554e-05 1.67702e-05 2.28092e-05 2.06542e-05 2.19074e-05 2.38508e-05 1.8438e-05 2.01892e-05 4.08047e-05 2.96908e-05 3.46137e-05 3.9079e-05 2.53165e-05 1.73623e-05 3.23538e-05 2.03109e-05 2.03246e-05 2.89752e-05 2.01987e-05 1.57572e-05 4.81847e-05 2.04389e-05 5.48589e-05 2.57299e-05 3.02793e-05 1.42574e-05 1.57589e-05 5.01162e-05 4.8847e-05 3.22796e-05 1.24681e-05 3.29093e-05 3.85222e-05 2.16034e-05 3.14468e-05 4.45555e-05 4.72656e-05 4.03506e-05 2.64913e-05 2.70515e-05 4.86336e-05 1.67314e-05 0.00961466 0.0122302 5.6266e-05 1.56259e-05 5.64424e-05 4.39382e-05 2.83671e-05 3.47332e-05 6.65023e-05 3.59102e-05 1.99364e-05 3.73274e-05 5.51633e-05 1.87077e-05 1.53554e-05 3.40439e-05 3.64106e-05 2.41766e-05 1.58133e-05 4.73342e-05 4.8821e-05 3.07777e-05 2.12564e-05 6.15169e-05 2.89684e-05 0.0025811 2.19995e-05 3.6786e-05 4.29275e-05 2.64054e-05 2.23825e-05 2.34274e-05 1.65383e-05 3.65256e-05 1.8727e-05 3.70536e-05 3.15707e-05 2.93749e-05 5.5419e-05 1.36511e-05 2.45119e-05 2.24286e-05 1.10316e-05 4.44321e-05 2.68894e-05 4.71195e-05 1.40041e-05 4.47853e-05 5.56659e-05 2.76313e-05 1.77248e-05 3.06865e-05 2.90469e-05 4.96332e-05 3.06571e-05 5.3121e-05 3.05032e-05 4.3252e-05 3.47411e-05 6.91278e-05 5.0859e-05 4.22296e-05 3.81522e-05 1.9245e-05 5.29983e-05 4.83207e-05 3.56883e-05 0.0147087 4.32147e-05 5.34797e-05 0.00491089 5.11436e-05 5.48447e-05 2.48901e-05 1.62295e-05 0.00657121 4.14368e-05 2.49657e-05 2.04468e-05 5.57826e-05 2.79282e-05 2.15927e-05 2.5106e-05 5.65706e-05 0.00815423 2.24703e-05 2.5218e-05 2.4082e-05 3.64749e-05 3.76704e-05 3.94154e-05 2.80562e-05 3.35417e-05 0.00863663 3.29513e-05 0.0109912 2.63024e-05 1.64047e-05 2.27926e-05 3.9259e-05 8.31147e-05 6.60334e-05 5.63727e-05 2.20692e-05 2.85809e-05 2.61556e-05 1.82409e-05 1.58461e-05 3.28975e-05 1.08409e-05 0.00580662 4.79092e-05 1.78519e-05 0.010483 2.37853e-05 3.79912e-05 1.54445e-05 3.16175e-05 3.55387e-05 1.32754e-05 5.77151e-05 2.61495e-05 6.07808e-05 1.76527e-05 2.24269e-05 3.24004e-05 2.40903e-05 5.95686e-05 2.85804e-05 1.92195e-05 1.90113e-05 2.36615e-05 2.79275e-05 2.88091e-05 3.37356e-05 0.00912097 3.48761e-05 0.00735685 4.43472e-05 1.62483e-05 4.04116e-05 3.61886e-05 0.0107907 3.86327e-05 2.33696e-05 0.0120763 2.94085e-05 1.46692e-05 0.000103587 2.34642e-05 4.08719e-05 3.04486e-05 3.74949e-05 0.00988504 1.73449e-05 4.28473e-05 6.5618e-05 6.02423e-05 2.50953e-05 2.26821e-05 0.00998355 1.74639e-05 0.0083787 0.0160456 0.00664055 3.70883e-05 3.60426e-05 4.31424e-05 3.73416e-05 6.714e-05 4.81993e-05 0.012011 2.22919e-05 3.53157e-05 4.32608e-05 1.96863e-05 5.66787e-05 2.40539e-05 1.88999e-05 4.04954e-05 1.91241e-05 2.75444e-05 4.28102e-05 4.77366e-05 3.64328e-05 3.5027e-05 2.76102e-05 7.8127e-05 4.57003e-05 5.26409e-05 2.79072e-05 6.0297e-05 2.59383e-05 6.44865e-05 3.02777e-05 2.6603e-05 1.84344e-05 2.4096e-05 1.55448e-05 4.97442e-05 2.65245e-05 3.73343e-05 3.33627e-05 0.00924118 0.00866772 4.62733e-05 4.58382e-05 1.61225e-05 3.27919e-05 2.887e-05 1.70621e-05 8.52255e-06 4.67843e-05 3.36838e-05 1.72549e-05 0.0120747 1.59145e-05 2.06921e-05 4.05423e-05 0.00419447 3.58466e-05 2.19532e-05 2.13212e-05 1.69383e-05 4.90072e-05 4.09343e-05 0.0129598 2.57794e-05 6.60109e-05 3.11271e-05 2.40625e-05 1.50706e-05 6.02505e-05 3.061e-05 6.30057e-05 3.49996e-05 5.84859e-05 1.61733e-05 2.78831e-05 3.16516e-05 4.62971e-05 1.94698e-05 0.00996247 3.07115e-05 5.24163e-05 5.35413e-05 0.0123291 2.53813e-05 5.20242e-05 3.59195e-05 2.49664e-05 3.8952e-05 3.54409e-05 1.495e-05 2.99984e-05 2.85968e-05 0.00936556 1.81114e-05 3.6385e-05 2.26379e-05 2.75437e-05 1.44844e-05 8.71611e-06 2.56326e-05 3.76966e-05 5.43101e-05 1.50923e-05 2.33677e-05 4.25609e-05 2.78173e-05 1.60346e-05 5.11381e-05 2.50237e-05 5.35616e-05 1.46811e-05 1.77676e-05 3.96968e-05 1.54898e-05 2.13091e-05 3.10412e-05 3.93953e-05 0.0112633 3.43691e-05 1.00552e-05 2.16747e-05 1.53799e-05 2.72071e-05 7.6079e-05 4.17139e-05 8.4059e-05 5.09802e-05 3.42083e-05 3.19487e-05 2.10427e-05 2.28347e-05 5.76059e-05 3.11379e-05 2.95812e-05 3.09253e-05 3.5036e-05 3.157e-05 3.88821e-05 7.85798e-05 2.17684e-05 0.0104324 2.57044e-05 2.25692e-05 3.46237e-05 7.05933e-05 6.48239e-05 2.29553e-05 4.58888e-05 1.19894e-05 1.79023e-05 2.58046e-05 0.0136872 2.6148e-05 5.12986e-05 4.00383e-05 3.21821e-05 4.80434e-05 1.81598e-05 3.54574e-05 5.05026e-05 2.20306e-05 6.59254e-05 2.65144e-05 2.44314e-05 3.15961e-05 2.53643e-05 4.96573e-05 1.9278e-05 1.56294e-05 0.00604974 3.25379e-05 6.31103e-05 2.55414e-05 1.79664e-05 6.16542e-05 3.27614e-05 3.28896e-05 2.74827e-05 7.90337e-05 5.36744e-05 1.36488e-05 1.46359e-05 4.09771e-05 4.63094e-05 3.54523e-05 6.0257e-05 3.49262e-05 4.79012e-05 2.23153e-05 3.92178e-05 2.77395e-05 4.58602e-05 2.57917e-05 7.32145e-05 1.84494e-05 2.54164e-05 4.39827e-05 4.08749e-05 2.58623e-05 0.00373334 4.98928e-05 2.9799e-05 4.10103e-05 5.23972e-05 3.38502e-05 5.13126e-05 2.4286e-05 1.85744e-05 2.11468e-05 2.45754e-05 4.65229e-05 6.10202e-05 2.10395e-05 0.00762468 4.25672e-05 4.38834e-05 8.75778e-05 2.88997e-05 2.96166e-05 2.61669e-05 0.00769794 2.40857e-05 1.3648e-05 5.46772e-05 6.85189e-05 1.24626e-05 0.0113854 0.00847971 7.56201e-05 3.36738e-05 0.00855763 4.08609e-05 4.5178e-05 1.37756e-05 4.31042e-05 6.38451e-05 4.47779e-05 6.70382e-05 2.59503e-05 4.47982e-05 4.34819e-05 6.17714e-05 2.10522e-05 2.40488e-05 8.18382e-05 0.0137673 2.87273e-05 3.73989e-05 4.31404e-05 7.24412e-05 5.53794e-05 3.18694e-05 0.0116548 3.84334e-05 3.27433e-05 7.04864e-05 4.27805e-05 1.48718e-05 3.39914e-05 2.80177e-05 0.0121547 2.87682e-05 2.87436e-05 7.38165e-05 3.78708e-05 0.0060149 1.83326e-05 1.58871e-05 3.22351e-05 4.62302e-05 5.68084e-05 1.89646e-05 2.76064e-05 4.55279e-05 2.01545e-05 4.1621e-05 4.26399e-05 9.39207e-05 2.17935e-05 1.52661e-05 3.44527e-05 0.0140269 2.079e-05 4.27201e-05 4.85635e-05 1.5819e-05 2.76492e-05 4.55193e-05 2.49208e-05 1.98804e-05 0.0108755 4.09372e-05 2.75888e-05 2.96599e-05 5.25568e-05 2.74694e-05 4.06607e-05 2.17952e-05 2.98655e-05 1.8866e-05 4.0781e-05 0.0109211 0.00353153 4.28789e-05 3.94237e-05 3.25803e-05 4.65479e-05 3.71614e-05 3.75719e-05 0.0106253 4.64914e-05 4.16298e-05 2.76402e-05 0.00635298 4.62903e-05 1.52602e-05 4.12186e-05 2.84991e-05 6.32723e-05 3.39335e-05 0.00691507 3.79487e-05 2.4028e-05 3.45165e-05 5.13986e-05 3.05409e-05 2.77929e-05 3.70478e-05 7.58484e-05 7.08255e-05 4.07366e-05 2.19902e-05 1.29667e-05 4.39744e-05 3.29931e-05 2.6527e-05 3.24894e-05 5.47197e-05 3.09186e-05 3.0119e-05 7.36583e-05 0.010881 3.00587e-05 3.84846e-05 6.10041e-05 0.0114031 3.25461e-05 0.0101252 2.33634e-05 1.39686e-05 1.92035e-05 2.1059e-05 3.06867e-05 3.25276e-05 8.01563e-05 2.95297e-05 5.18791e-05 3.9405e-05 0.0138219 2.9402e-05 2.28219e-05 1.99748e-05 2.05692e-05 4.91711e-05 3.05659e-05 1.5876e-05 3.91393e-05 4.31909e-05 5.28617e-05 5.73473e-05 1.94039e-05 1.88916e-05 2.80462e-05 2.10293e-05 3.53131e-05 2.46422e-05 3.27645e-05 1.70685e-05 2.77002e-05 2.02685e-05 6.87626e-05 0.0065565 2.473e-05 6.88805e-05 7.22377e-05 3.30913e-05 3.60301e-05 1.93396e-05 0.00965579 0.00593125 3.94456e-05 0.0136214 1.34733e-05 4.14042e-05 2.91713e-05 2.45075e-05 7.07467e-05 4.00825e-05 3.15867e-05 3.20186e-05 3.67334e-05 2.37158e-05 3.3232e-05 1.67023e-05 1.72388e-05 4.37358e-05 3.0541e-05 4.69902e-05 4.64776e-05 1.98544e-05 3.55593e-05 4.90549e-05 0.00777872 0.00882044 0.00733566 0.00776866 3.27466e-05 2.11785e-05 2.7237e-05 3.31166e-05 0.0104252 2.93769e-05 1.45837e-05 2.6164e-05 4.21445e-05 3.70653e-05 0.00500428 3.17524e-05 3.36422e-05 3.76637e-05 0.00806477 2.2396e-05 2.85012e-05 3.57684e-05 1.73269e-05 1.51968e-05 2.34825e-05 5.21426e-05 3.40132e-05 5.21574e-05 0.0119004 1.47418e-05 2.97554e-05 1.69264e-05 1.82489e-05 1.7613e-05 0.00827106 3.72501e-05 1.90959e-05 0.0102968 2.44315e-05 5.69683e-05 0.00554267 1.7123e-05 3.34673e-05 3.52282e-05 3.56711e-05 2.81708e-05 3.06445e-05 2.32985e-05 3.7739e-05 0.00797451 2.60114e-05 3.41521e-05 2.36036e-05 2.15555e-05 4.58992e-05 3.83628e-05 4.03011e-05 1.81593e-05 3.18619e-05 1.89969e-05 4.3081e-05 3.60953e-05 0.00672528 2.11675e-05 1.95771e-05 0.00881863 2.9487e-05 0.0104111 3.80494e-05 2.12663e-05 0.00580545 1.98919e-05 5.53046e-05 2.28504e-05 4.92035e-05 5.67461e-05 3.74445e-05 1.52836e-05 2.27263e-05 3.8508e-05 1.53279e-05 3.36246e-05 3.46785e-05 3.2116e-05 2.4435e-05 5.41715e-05 2.40758e-05 5.70748e-05 4.87832e-05 3.93679e-05 2.7107e-05 4.29254e-05 3.8053e-05 1.88758e-05 4.5957e-05 1.83588e-05 3.98608e-05 2.51259e-05 2.68955e-05 
4.08909e-05 1.64048e-05 3.31983e-05 0.00802144 1.7233e-05 0.00727994 0.0101186 3.11646e-05 6.49928e-05 3.66407e-05 1.77324e-05 2.44994e-05 2.15787e-05 1.92837e-05 2.81416e-05 3.13866e-05 3.40423e-05 1.98407e-05 1.82991e-05 1.71468e-05 1.67198e-05 2.039e-05 1.43685e-05 2.33957e-05 2.13428e-05 2.47129e-05 2.3825e-05 3.36654e-05 1.69704e-05 3.85203e-05 2.10901e-05 1.65316e-05 2.32105e-05 2.94015e-05 2.19154e-05 3.36072e-05 2.56353e-05 3.35763e-05 0.00849544 3.17496e-05 4.12519e-05 2.59219e-05 4.55897e-05 3.0606e-05 0.0085076 3.48321e-05 4.29207e-05 2.97273e-05 0.00563761 2.63455e-05 2.83008e-05 0.00782373 1.48553e-05 1.61326e-05 1.45296e-05 1.86877e-05 1.6799e-05 2.49471e-05 3.86647e-05 4.55368e-05 5.63695e-06 1.97818e-05 2.11237e-05 1.27912e-05 1.95517e-05 2.53169e-05 1.6114e-05 0.00366632 0.0129786 2.20258e-05 1.38956e-05 3.57681e-05 3.76846e-05 3.27845e-05 4.68761e-05 3.44507e-05 3.1142e-05 0.00889172 1.73386e-05 2.8895e-05 3.29501e-05 3.95208e-05 2.0112e-05 2.40833e-05 0.0126988 5.44666e-05 1.94621e-05 2.02485e-05 3.09333e-05 2.333e-05 1.39621e-05 1.48406e-05 2.61681e-05 0.0049216 0.00910595 2.33948e-05 2.70784e-05 0.00676048 3.44217e-05 1.87793e-05 2.10935e-05 3.39592e-05 1.6842e-05 2.9612e-05 2.99178e-05 2.15806e-05 1.82234e-05 1.46737e-05 4.51332e-05 2.28423e-05 0.00556766 4.20951e-05 5.32146e-05 3.15804e-05 0.00494794 1.77829e-05 2.89918e-05 2.19683e-05 2.24287e-05 2.69561e-05 3.16325e-05 2.67426e-05 0.00772771 3.40565e-05 3.11825e-05 1.62906e-05 1.22301e-05 3.36564e-05 2.24934e-05 2.6571e-05 0.00786627 3.85281e-05 0.00517428 2.66349e-05 2.24977e-05 2.25967e-05 3.77635e-05 2.27374e-05 6.3806e-05 2.28443e-05 1.41475e-05 2.0664e-05 4.3014e-05 1.92494e-05 2.78144e-05 3.50361e-05 1.22812e-05 2.31877e-05 2.43582e-05 3.53773e-05 0.00810696 2.44041e-05 2.48232e-05 2.48648e-05 2.82523e-05 2.56958e-05 4.58567e-05 3.25974e-05 2.30874e-05 3.85785e-05 2.08718e-05 2.80267e-05 1.94518e-05 2.61571e-05 1.81229e-05 2.52128e-05 3.71535e-05 2.68462e-05 2.46492e-05 2.50276e-05 2.95067e-05 3.72005e-05 3.92638e-05 2.22389e-05 4.18368e-05 1.78797e-05 3.00849e-05 3.5457e-05 2.20574e-05 0.00681907 0.00889798 4.37312e-05 2.8785e-05 3.95384e-05 5.37842e-05 0.00842569 3.49965e-05 2.18124e-05 0.00789794 3.37455e-05 2.38413e-05 2.19269e-05 2.09875e-05 1.47594e-05 3.47342e-05 2.70416e-05 1.84283e-05 0.0117965 1.72139e-05 0.00835032 1.67595e-05 2.17861e-05 1.92371e-05 4.19263e-05 2.14843e-05 4.0087e-05 1.50105e-05 0.00686451 4.08636e-05 1.94924e-05 4.6594e-05 4.0155e-05 2.9801e-05 2.28981e-05 2.66413e-05 2.51982e-05 2.89216e-05 1.40947e-05 2.29717e-05 2.07049e-05 5.39111e-05 2.44779e-05 3.71682e-05 2.50899e-05 0.00594269 4.07675e-05 0.00910418 2.362e-05 3.75538e-05 3.14429e-05 3.67488e-05 3.26755e-05 3.16277e-05 3.42592e-05 2.78741e-05 2.66292e-05 1.93227e-05 2.16083e-05 3.25381e-05 4.21679e-05 2.55254e-05 2.01173e-05 1.93358e-05 2.87199e-05 4.7175e-05 2.1843e-05 2.7507e-05 0.00824711 1.85443e-05 0.00847618 2.54275e-05 1.38897e-05 2.37054e-05 2.07876e-05 1.9864e-05 3.83706e-05 1.60964e-05 0.00933757 4.35578e-05 3.12249e-05 1.86602e-05 1.92852e-05 3.8274e-05 4.23563e-05 4.51871e-05 0.0112935 0.00663507 3.25438e-05 2.58244e-05 5.23663e-05 2.26626e-05 1.97229e-05 5.3839e-05 1.32882e-05 4.14761e-05 0.0088572 1.66751e-05 1.54534e-05 5.30975e-05 2.89787e-05 0.00511771 0.00932217 2.84358e-05 3.35711e-05 2.38142e-05 1.51357e-05 2.80076e-05 3.68139e-05 2.03096e-05 2.93569e-05 2.11075e-05 4.6755e-05 2.20368e-05 2.35886e-05 4.11688e-05 0.00589752 1.90022e-05 0.00349101 8.76015e-06 1.98231e-05 2.04204e-05 4.55194e-05 1.28458e-05 2.62046e-05 1.47454e-05 3.75647e-05 0.00439531 3.261e-05 2.4451e-05 1.84107e-05 2.2615e-05 3.05617e-05 4.09852e-05 2.50752e-05 2.88269e-05 0.00772436 3.43652e-05 4.97722e-05 2.34801e-05 3.59244e-05 0.0101199 0.00683149 0.00787722 3.85436e-05 3.03437e-05 1.82027e-05 1.25428e-05 3.22363e-05 2.28086e-05 1.95841e-05 2.77418e-05 2.80281e-05 0.00790066 3.01641e-05 2.45932e-05 2.19413e-05 1.94335e-05 2.63178e-05 1.5457e-05 1.92866e-05 1.5177e-05 2.9492e-05 1.7682e-05 1.49674e-05 3.21126e-05 2.81657e-05 2.5618e-05 1.31673e-05 2.6843e-05 0.0091359 1.53523e-05 1.55586e-05 3.90923e-05 0.00934635 2.6921e-05 2.67845e-05 2.09847e-05 1.6134e-05 3.03536e-05 2.42047e-05 1.24513e-05 0.00706524 0.0046277 2.11423e-05 1.63916e-05 1.72152e-05 2.68334e-05 9.71999e-06 2.83673e-05 2.07475e-05 2.15458e-05 1.6862e-05 1.73981e-05 2.12201e-05 3.41595e-05 2.8179e-05 2.79754e-05 0.00978235 1.93493e-05 2.05417e-05 1.70067e-05 2.11772e-05 3.47635e-05 0.00700623 2.33586e-05 3.70968e-05 3.40954e-05 3.28691e-05 1.5012e-05 2.896e-05 2.54244e-05 0.00751855 2.57294e-05 0.00770673 0.012316 1.14315e-05 2.99471e-05 4.60988e-05 3.7668e-05 2.27292e-05 1.26964e-05 0.00491968 1.92428e-05 1.40289e-05 2.08978e-05 1.5515e-05 1.77338e-05 1.92346e-05 2.27265e-05 2.40854e-05 1.71665e-05 4.04887e-05 2.60364e-05 3.44786e-05 0.0116119 3.33095e-05 1.88657e-05 0.0101587 2.19488e-05 2.3214e-05 1.65421e-05 1.79746e-05 3.18087e-05 0.00693015 0.00931019 2.1376e-05 2.50435e-05 4.73636e-05 3.38078e-05 0.00764497 1.913e-05 2.20336e-05 1.06979e-05 2.89526e-05 2.2289e-05 2.51365e-05 2.55539e-05 1.23425e-05 2.52233e-05 3.40459e-05 3.85552e-05 2.62114e-05 1.8389e-05 0.00864028 3.04323e-05 2.03583e-05 0.00743036 2.43674e-05 0.00420898 2.15168e-05 2.93838e-05 2.71418e-05 2.20378e-05 0.00783012 1.49502e-05 2.28727e-05 1.99568e-05 0.00358355 2.79141e-05 4.27129e-05 1.46908e-05 2.30664e-05 2.62845e-05 0.00866084 2.94265e-05 2.70351e-05 2.10846e-05 1.98523e-05 2.64515e-05 2.25298e-05 2.99543e-05 1.26644e-05 2.3307e-05 3.21984e-05 2.35779e-05 1.75266e-05 2.55133e-05 3.00655e-05 1.48557e-05 2.18582e-05 0.0125713 2.48699e-05 2.78636e-05 3.66514e-05 3.08808e-05 1.65761e-05 2.60128e-05 2.12346e-05 2.89738e-05 1.49832e-05 0.0104733 0.00722818 5.2183e-05 3.83615e-05 2.21001e-05 2.92041e-05 2.44317e-05 1.33862e-05 4.66306e-05 2.27911e-05 2.03658e-05 3.17635e-05 1.97055e-05 3.02234e-05 0.00770857 0.00166899 2.02873e-05 4.89622e-05 3.2699e-05 3.63394e-05 0.00720271 1.90585e-05 3.65492e-05 2.12078e-05 2.36596e-05 2.04554e-05 2.39503e-05 2.91372e-05 2.01771e-05 2.15475e-05 0.0040571 3.57283e-05 2.64886e-05 2.06915e-05 3.25423e-05 4.19e-05 3.04298e-05 4.22837e-05 2.00238e-05 2.23988e-05 3.08592e-05 4.22813e-05 3.08335e-05 0.00688639 4.37356e-05 1.92367e-05 1.47831e-05 3.97256e-05 3.13549e-05 1.62785e-05 1.85378e-05 2.57261e-05 2.54999e-05 2.18405e-05 1.46392e-05 3.2832e-05 1.19898e-05 1.83857e-05 1.97217e-05 2.25588e-05 4.94816e-05 2.05744e-05 2.05744e-05 2.78067e-05 2.32835e-05 2.03161e-05 2.79415e-05 2.62951e-05 2.45568e-05 2.28708e-05 0.00962176 2.54203e-05 2.7637e-05 2.64676e-05 3.76045e-05 3.28554e-05 1.25021e-05 1.80973e-05 2.77382e-05 0.0150242 3.07976e-05 1.85897e-05 2.0024e-05 2.35991e-05 3.31574e-05 2.57818e-05 3.51793e-05 2.63851e-05 1.28646e-05 3.12899e-05 2.01268e-05 3.07938e-05 1.65377e-05 2.75947e-05 2.94904e-05 2.47888e-05 2.59708e-05 8.68176e-06 0.00509161 0.0111073 3.4133e-05 2.10419e-05 0.00532103 2.70681e-05 2.00316e-05 2.4679e-05 0.00979904 1.8715e-05 2.37942e-05 1.73909e-05 1.69855e-05 2.26687e-05 1.36779e-05 1.95043e-05 3.13611e-05 3.28979e-05 2.51414e-05 0.00652048 2.58785e-05 3.08771e-05 1.42346e-05 2.47682e-05 3.56867e-05 3.20151e-05 2.25495e-05 1.84221e-05 2.56337e-05 2.15377e-05 1.34404e-05 0.00853497 2.61802e-05 1.59704e-05 0.00848905 1.81566e-05 3.83485e-05 0.00695531 3.86609e-05 2.65582e-05 0.0046028 2.0942e-05 2.75798e-05 2.62642e-05 2.37005e-05 3.05745e-05 3.91895e-05 2.11699e-05 3.24125e-05 1.23892e-05 2.49007e-05 2.46576e-05 2.7634e-05 2.06561e-05 2.98966e-05 3.49273e-05 0.00937764 2.05303e-05 1.68934e-05 0.0110452 6.07199e-05 0.00792506 2.98127e-05 1.73841e-05 3.01409e-05 3.29097e-05 2.32802e-05 1.63737e-05 3.41115e-05 2.01367e-05 2.90198e-05 0.00513441 1.89615e-05 2.16745e-05 1.61513e-05 2.30369e-05 2.97039e-05 3.72248e-05 2.06052e-05 3.35422e-05 2.34263e-05 2.42335e-05 2.63193e-05 4.10797e-05 3.98787e-05 2.78095e-05 2.2446e-05 3.80103e-05 3.86853e-05 0.00783512 2.92763e-05 1.94685e-05 1.41313e-05 0.00519405 3.39736e-05 1.65745e-05 2.37085e-05 2.468e-05 1.37257e-05 4.39918e-05 7.97036e-06 5.34077e-05 0.0114887 0.0104051 3.56681e-05 1.53963e-05 0.0129551 3.19165e-05 1.18954e-05 1.6917e-05 2.09791e-05 3.36529e-05 2.68859e-05 3.17025e-05 1.5699e-05 3.78488e-05 4.65456e-05 3.72548e-05 2.77823e-05 3.25259e-05 0.00693016 2.15188e-05 2.70094e-05 2.07127e-05 3.60236e-05 3.0341e-05 1.41949e-05 2.69084e-05 2.17965e-05 2.62069e-05 4.31146e-05 2.15748e-05 3.39611e-05 3.14983e-05 2.50606e-05 3.85812e-05 2.63058e-05 5.72925e-05 2.24107e-05 2.0998e-05 3.75526e-05 3.05953e-05 2.56372e-05 1.1491e-05 2.67958e-05 2.76547e-05 2.98169e-05 2.32171e-05 4.57898e-05 2.24564e-05 1.86043e-05 2.3264e-05 4.91949e-05 2.80353e-05 0.00860864 0.00923075 3.08585e-05 2.43515e-05 1.85751e-05 2.20963e-05 0.00710309 2.08072e-05 1.74909e-05 2.51431e-05 3.95463e-05 3.25883e-05 1.65145e-05 1.86524e-05 1.27155e-05 2.9839e-05 2.55417e-05 3.13285e-05 2.60873e-05 1.46693e-05 3.42877e-05 1.32129e-05 4.18378e-05 2.54065e-05 3.1732e-05 1.13463e-05 3.09878e-05 2.49129e-05 2.21504e-05 1.9645e-05 4.25536e-05 4.68044e-05 1.9585e-05 1.92755e-05 0.00717496 4.65287e-05 1.37906e-05 1.9496e-05 3.45605e-05 2.1245e-05 3.30132e-05 3.61652e-05 0.00938152 2.21146e-05 2.34597e-05 4.68271e-05 1.60318e-05 3.95446e-05 1.88079e-05 1.2608e-05 2.24851e-05 0.0067408 2.30055e-05 2.64871e-05 2.5287e-05 2.817e-05 2.12846e-05 4.83925e-05 0.00845509 2.65529e-05 1.23872e-05 4.95478e-05 2.48935e-05 3.99331e-05 2.69879e-05 2.35289e-05 0.00517248 2.00194e-05 3.49056e-05 1.82504e-05 2.7444e-05 2.86761e-05 0.00944757 2.13582e-05 2.13702e-05 2.83953e-05 2.62423e-05 0.00397045 0.0077274 1.1716e-05 2.23089e-05 2.69216e-05 1.7978e-05 3.09339e-05 2.56577e-05 0.00687114 3.24386e-05 3.65163e-05 2.46055e-05 2.14831e-05 1.8649e-05 4.18658e-05 2.45853e-05 0.00952457 2.03037e-05 2.1363e-05 1.78419e-05 2.09816e-05 2.81045e-05 3.24082e-05 0.00445584 3.50312e-05 2.60015e-05 2.07811e-05 3.84218e-05 2.67899e-05 0.0142742 2.81952e-05 4.0983e-05 2.10321e-05 2.86332e-05 4.03326e-05 2.01096e-05 2.47841e-05 2.48487e-05 2.26011e-05 2.26721e-05 2.89815e-05 1.59668e-05 3.94244e-05 1.86084e-05 3.03903e-05 2.30475e-05 0.00481744 1.23446e-05 1.75791e-05 2.3612e-05 2.64006e-05 1.67182e-05 1.88577e-05 3.26677e-05 2.83582e-05 2.18402e-05 1.92087e-05 3.23412e-05 2.37591e-05 1.25477e-05 2.15221e-05 2.89808e-05 3.03318e-05 3.55482e-05 1.7703e-05 2.37271e-05 4.76176e-05 5.79522e-05 3.95274e-05 4.91873e-05 3.86949e-05 2.83515e-05 3.54585e-05 2.11376e-05 2.18805e-05 2.57928e-05 2.67331e-05 1.98826e-05 4.39274e-05 2.06959e-05 4.43464e-05 3.34803e-05 1.91383e-05 1.61617e-05 2.11726e-05 1.20245e-05 6.34476e-05 1.7424e-05 2.29364e-05 3.73948e-05 3.24639e-05 1.66946e-05 2.40283e-05 2.11067e-05 4.69874e-05 2.35661e-05 1.38706e-05 3.51642e-05 0.00662627 2.44651e-05 2.07145e-05 2.02906e-05 1.53096e-05 2.49142e-05 1.6524e-05 1.49806e-05 2.19288e-05 0.00925518 2.65203e-05 2.6227e-05 3.26737e-05 2.17167e-05 3.17829e-05 2.80104e-05 2.14379e-05 3.63134e-05 2.67076e-05 0.00918977 3.01968e-05 2.50766e-05 0.00695498 2.658e-05 1.42738e-05 1.47027e-05 5.18641e-05 2.7453e-05 0.00729587 2.09782e-05 2.90783e-05 2.46893e-05 3.53533e-05 1.82223e-05 0.00614212 2.85413e-05 0.00653399 0.00741747 3.44588e-05 3.18536e-05 4.28722e-05 3.80502e-05 0.00578561 1.23143e-05 3.94589e-05 2.14849e-05 2.85368e-05 0.00809136 3.76747e-05 1.45722e-05 1.98721e-05 2.00374e-05 2.43222e-05 2.23662e-05 2.5332e-05 1.5381e-05 1.7266e-05 1.56255e-05 3.54946e-05 4.16025e-05 3.35744e-05 2.70698e-05 2.74607e-05 2.93981e-05 2.56732e-05 2.40439e-05 0.00977087 3.57975e-05 2.47019e-05 3.5333e-05 0.00576937 3.73017e-05 1.92083e-05 3.795e-05 1.57793e-05 2.75305e-05 3.45663e-05 1.60584e-05 0.0123278 2.22411e-05 2.41255e-05 2.57513e-05 2.03785e-05 
0.00236084 1.48822e-05 2.33229e-05 0.00195156 2.17988e-05 0.00129954 0.00129246 2.09335e-05 0.000104421 6.39031e-05 2.43108e-05 0.00156641 2.18665e-05 2.29279e-05 2.09567e-05 3.09728e-05 1.8705e-05 3.59456e-05 2.16252e-05 1.72054e-05 4.10789e-05 4.7843e-05 0.00585473 3.65116e-05 1.54322e-05 5.73513e-05 2.09822e-05 9.60019e-05 1.31983e-05 7.96576e-05 1.58221e-05 4.9563e-05 0.00768543 2.2739e-05 2.23709e-05 9.07372e-05 3.25428e-05 3.40153e-05 0.00200163 3.20858e-05 0.00214062 5.13842e-05 6.77981e-05 3.61242e-05 0.00230837 5.16864e-05 7.64301e-05 2.52834e-05 0.0012101 2.42536e-05 2.02792e-05 0.00119868 2.38555e-05 2.7318e-05 4.00002e-05 3.90434e-05 3.91538e-05 2.4548e-05 2.81903e-05 8.07313e-05 0.00521595 0.000967585 2.37003e-05 1.95676e-05 5.24642e-05 0.00088988 1.55355e-05 0.000977722 0.00231036 2.43327e-05 0.00478212 7.11945e-05 0.0016908 2.75046e-05 7.75161e-05 6.67685e-05 9.97742e-05 0.0019036 2.51163e-05 2.02115e-05 2.61248e-05 5.73939e-05 2.81028e-05 2.06284e-05 0.00251437 7.98297e-05 2.66828e-05 0.00188676 2.65416e-05 1.64231e-05 0.00439537 4.1411e-05 2.66213e-05 0.000862596 0.00143571 5.09906e-05 2.90474e-05 0.00123524 0.00158793 0.00405108 0.00723599 2.23835e-05 4.58392e-05 2.50144e-05 0.00528124 0.00808631 1.54585e-05 3.8312e-05 8.25747e-05 1.72774e-05 0.00132192 9.61569e-05 5.0491e-05 2.67798e-05 0.00109482 3.25943e-05 2.97789e-05 3.4178e-05 2.3567e-05 5.84397e-05 3.06248e-05 2.61743e-05 0.00198936 9.37118e-05 0.00143222 4.05901e-05 2.37899e-05 1.83602e-05 0.00419978 5.6752e-05 0.00149232 0.00010223 0.00163091 8.12149e-05 2.123e-05 0.00656596 8.12792e-05 2.20928e-05 9.05069e-05 5.37182e-05 1.7047e-05 6.45797e-05 8.69647e-05 0.000730976 1.825e-05 0.00163928 3.92172e-05 2.03085e-05 1.96592e-05 7.04139e-05 0.00141206 0.00753357 0.00580733 5.97793e-05 2.69872e-05 0.000874668 8.24821e-05 3.07301e-05 0.00509195 3.20826e-05 1.77411e-05 1.98963e-05 2.28239e-05 1.39735e-05 1.55085e-05 3.14433e-05 6.99031e-05 3.0134e-05 0.00138208 0.00709002 0.00611567 2.5506e-05 9.6975e-05 2.84344e-05 8.60424e-05 0.0044414 2.6479e-05 3.00428e-05 0.00749192 0.00155223 0.00171567 9.5627e-05 2.15301e-05 2.94374e-05 9.82678e-05 0.00167344 3.04082e-05 2.55514e-05 0.00131949 5.81088e-05 2.62112e-05 2.87938e-05 4.61813e-05 0.00499223 2.57558e-05 2.57541e-05 0.00591107 0.00301346 0.00728672 0.00176971 0.00416973 0.00723528 2.28617e-05 5.24077e-05 2.58945e-05 0.0014086 5.78874e-05 0.000931884 0.00143578 0.00798459 7.06671e-05 7.21521e-05 2.2118e-05 0.00102807 2.81539e-05 5.40146e-05 3.07843e-05 0.00352842 0.00088327 4.48174e-05 0.000104614 2.11903e-05 7.85329e-05 6.00341e-05 0.00102261 5.39723e-05 0.00151431 1.63952e-05 0.00186765 4.77926e-05 7.81377e-05 0.0011502 0.00202614 0.00115773 3.0573e-05 0.00166186 0.006291 2.03643e-05 6.55113e-05 0.00117724 3.72813e-05 1.79804e-05 5.88168e-05 0.00168136 9.99582e-05 0.000402325 4.24085e-05 0.000970551 4.44908e-05 0.00165005 6.19242e-05 0.00306514 0.00153954 1.48143e-05 2.32866e-05 6.26525e-05 4.94672e-05 0.00191965 8.43864e-05 1.43751e-05 6.75903e-05 0.00432348 9.7496e-05 2.84139e-05 7.78032e-05 0.00257301 0.00151832 0.000959707 3.19782e-05 0.00104318 2.00481e-05 0.00702074 4.18237e-05 0.006297 8.22374e-05 0.00139078 3.65808e-05 1.66406e-05 6.42601e-05 2.37334e-05 0.00153254 0.00138257 0.00846124 2.47971e-05 2.18238e-05 3.91725e-05 2.74993e-05 3.20454e-05 3.64342e-05 2.42313e-05 2.62395e-05 0.00143655 4.57088e-05 0.000797327 8.94418e-05 0.000740539 2.19342e-05 0.00156229 3.18391e-05 3.49333e-05 2.10994e-05 2.76046e-05 2.12058e-05 3.85335e-05 3.96179e-05 0.00171507 0.00140634 4.5749e-05 1.88173e-05 3.20902e-05 3.18437e-05 2.42218e-05 0.00112794 2.4145e-05 3.04085e-05 0.00223556 4.11207e-05 8.22972e-05 0.00123067 8.65303e-05 0.00168126 0.000745095 0.00177327 8.25658e-05 3.14252e-05 0.00602627 0.00819391 0.0017539 1.98632e-05 2.2203e-05 0.0014049 5.69669e-05 0.000981692 2.38427e-05 6.92055e-05 5.84192e-05 2.41041e-05 2.72584e-05 4.03019e-05 2.30861e-05 4.8238e-05 2.13334e-05 3.93018e-05 3.07469e-05 2.41988e-05 2.27114e-05 0.000840968 1.58935e-05 3.17441e-05 0.00114455 0.00558347 1.35745e-05 3.10681e-05 0.00165189 3.26692e-05 3.18671e-05 5.48731e-05 3.93372e-05 2.02862e-05 2.1932e-05 2.30556e-05 0.00144421 0.00120212 2.42634e-05 1.83238e-05 5.75718e-05 5.03173e-05 3.61314e-05 6.72966e-05 5.86794e-05 2.84232e-05 2.77148e-05 0.00110933 1.61089e-05 5.10749e-05 2.50539e-05 5.24625e-05 0.001555 1.84211e-05 7.45518e-05 1.34054e-05 2.76763e-05 7.12187e-05 0.00177937 2.31742e-05 3.2717e-05 0.00111002 2.42776e-05 4.62355e-05 2.46921e-05 0.00161461 0.00178208 0.00984937 0.00198093 0.00211501 0.0037561 0.000990979 2.92424e-05 2.79223e-05 1.90475e-05 0.00552572 0.00153461 5.3269e-05 5.51396e-05 2.34088e-05 3.71494e-05 6.8335e-05 5.42133e-05 2.7614e-05 0.00524946 4.31917e-05 5.87839e-05 2.24299e-05 0.000985127 0.00210942 5.61771e-05 4.12925e-05 0.00127089 0.0048296 4.44579e-05 0.00420978 4.74903e-05 2.48748e-05 0.00183693 0.00180066 3.87007e-05 2.70262e-05 9.60183e-05 2.19672e-05 0.0013447 2.98762e-05 2.74717e-05 3.21027e-05 2.59925e-05 2.63546e-05 0.00571684 3.79001e-05 0.000623669 0.00830025 5.51854e-05 6.14732e-05 2.9018e-05 1.72398e-05 0.00152535 2.22375e-05 2.9409e-05 0.000939346 1.97773e-05 0.000916638 5.73078e-05 4.90794e-05 4.4124e-05 1.30273e-05 0.00106276 2.26704e-05 5.16407e-05 2.27307e-05 0.00103727 5.626e-05 7.16335e-05 0.00463644 6.19329e-05 0.00586034 0.00177457 2.44981e-05 2.21903e-05 1.62216e-05 0.00533953 0.00120465 3.12082e-05 0.00742027 0.000558388 2.04987e-05 3.51791e-05 5.96177e-05 1.31669e-05 2.88825e-05 0.0013869 0.00542706 2.30714e-05 0.0026848 0.00150606 3.62216e-05 2.65113e-05 3.67734e-05 0.00580201 2.18826e-05 0.00779812 0.00918639 0.00505417 0.00228606 0.00116687 0.000103861 2.72047e-05 2.15739e-05 2.13711e-05 0.00585054 4.99475e-05 0.000100772 2.77829e-05 2.56659e-05 0.00162813 5.56794e-05 2.77701e-05 0.00157823 0.00139948 4.0529e-05 8.17856e-05 3.41502e-05 0.00118655 0.00177217 0.00147801 3.63796e-05 2.28301e-05 1.66325e-05 7.71753e-05 1.98146e-05 0.0010863 2.70339e-05 2.76323e-05 0.00106263 3.11359e-05 3.68018e-05 2.90151e-05 0.00193414 6.55333e-05 3.62683e-05 9.04609e-05 0.00473688 0.00966359 0.00191864 6.82471e-05 2.75274e-05 0.00153484 8.46775e-05 2.24222e-05 1.80344e-05 2.9683e-05 0.00171969 2.96671e-05 0.00856706 1.89793e-05 2.03816e-05 0.000835329 0.0051347 6.07605e-05 4.51517e-05 2.13284e-05 4.24825e-05 2.37054e-05 7.18964e-05 0.00900712 0.00115236 2.71286e-05 6.37482e-05 5.03612e-05 2.93027e-05 2.72372e-05 7.88401e-05 2.63471e-05 0.00208182 2.23358e-05 3.13129e-05 5.94613e-05 0.00109497 0.00167785 3.28645e-05 0.00717909 4.27163e-05 0.00162006 0.00145328 0.00436998 1.66536e-05 1.55177e-05 2.41352e-05 1.63532e-05 0.00115012 0.00112726 3.3377e-05 2.20612e-05 5.29835e-05 0.00828957 4.73332e-05 1.95177e-05 7.35854e-05 4.3328e-05 2.83771e-05 3.03885e-05 0.00125316 0.00173144 0.00116843 2.73811e-05 0.0011336 2.33984e-05 4.03759e-05 6.64139e-05 0.00275299 5.60927e-05 3.22514e-05 1.32274e-05 3.67133e-05 1.33953e-05 2.81875e-05 3.61735e-05 6.77161e-05 0.0011335 0.00756492 0.00140206 1.79451e-05 3.61556e-05 3.52459e-05 2.30833e-05 2.58216e-05 2.62974e-05 1.98761e-05 2.90282e-05 2.63465e-05 2.3361e-05 4.45508e-05 0.00225086 2.19795e-05 2.74826e-05 0.0018468 5.13667e-05 0.00170508 0.0013712 0.000102356 2.33916e-05 0.00155995 0.00432126 3.20741e-05 4.78308e-05 1.95878e-05 2.95441e-05 0.00136035 5.74326e-05 0.000455292 3.65334e-05 2.26723e-05 4.646e-05 0.00568049 5.79646e-05 2.67098e-05 8.62352e-05 0.00119932 1.58482e-05 1.84664e-05 0.00182897 7.77968e-05 0.00117873 2.71357e-05 7.19343e-05 3.53221e-05 4.72026e-05 5.24573e-05 1.96374e-05 3.54529e-05 2.15189e-05 0.00950815 0.000598368 2.09483e-05 4.87799e-05 3.91688e-05 1.66946e-05 5.26866e-05 5.33392e-05 4.93039e-05 1.42741e-05 2.26716e-05 1.85369e-05 2.11744e-05 6.02386e-05 7.66942e-05 0.000881898 2.84764e-05 0.00111165 3.96765e-05 0.0014557 7.50107e-05 5.25045e-05 2.17317e-05 0.00107979 2.79281e-05 2.09533e-05 2.90668e-05 2.79377e-05 1.74338e-05 4.29309e-05 0.00379783 5.79862e-05 0.00197483 0.00212814 0.0017128 4.57295e-05 0.00142846 3.04444e-05 3.00729e-05 5.34885e-05 2.87154e-05 0.00175677 3.3893e-05 2.71853e-05 0.00683335 2.84492e-05 0.0001024 3.05187e-05 4.7901e-05 0.00090612 0.00111117 0.00571623 0.0011378 1.8181e-05 0.00150103 3.03308e-05 1.85422e-05 0.00736485 0.00553291 2.61264e-05 8.1065e-05 0.0067669 2.6696e-05 0.00150053 1.73621e-05 6.51426e-05 2.59451e-05 0.00153507 2.62543e-05 5.13301e-05 3.54387e-05 0.00137933 2.72996e-05 4.55629e-05 2.26202e-05 2.7387e-05 0.00519892 2.44218e-05 0.00156459 2.24518e-05 2.85341e-05 2.62296e-05 6.9038e-05 0.00688204 0.00196509 0.00192541 0.00249491 0.00147774 1.9401e-05 2.80653e-05 0.00160044 0.00712418 5.27787e-05 6.48157e-05 2.47995e-05 7.31088e-05 0.00595395 4.55062e-05 2.15574e-05 7.21199e-05 1.94095e-05 2.09219e-05 2.41767e-05 5.05739e-05 3.45261e-05 4.42266e-05 8.77736e-05 1.52666e-05 3.19295e-05 4.60723e-05 3.24718e-05 8.03608e-05 0.00619142 3.6313e-05 0.00125183 8.50554e-05 2.82333e-05 5.22317e-05 0.00134873 5.91093e-05 4.54174e-05 0.00414148 2.40244e-05 1.64711e-05 7.20001e-05 0.00183841 0.00195416 2.19672e-05 4.65792e-05 6.52686e-05 3.94831e-05 0.00170306 0.00775357 0.00513746 2.78215e-05 0.00157797 1.95695e-05 4.56211e-05 2.07823e-05 1.70727e-05 0.00672704 0.00179144 0.00160403 5.1699e-05 0.00375812 7.57439e-05 1.7211e-05 8.46619e-05 0.00109885 3.11333e-05 0.00115295 0.00514313 0.00107985 5.53803e-05 4.64483e-05 0.000955823 0.00105282 2.24795e-05 1.64182e-05 3.09347e-05 2.81876e-05 0.00220671 0.00115788 4.40104e-05 2.79709e-05 1.88933e-05 3.65411e-05 2.63249e-05 2.4369e-05 0.0020301 0.00145976 2.64855e-05 0.00659709 5.82321e-05 1.39385e-05 0.000871362 0.00577457 0.00141089 0.00626626 4.43868e-05 0.000846031 3.13059e-05 3.48994e-05 3.44254e-05 0.00148236 2.8115e-05 4.56996e-05 2.26438e-05 0.0011216 0.00538832 0.00241524 2.68368e-05 2.6083e-05 5.19309e-05 2.57699e-05 5.12246e-05 5.99041e-05 0.00100496 9.28251e-05 2.58899e-05 2.33935e-05 3.56263e-05 3.78836e-05 7.8475e-05 5.6995e-05 0.000915826 4.09918e-05 0.00134385 3.84217e-05 1.47692e-05 2.71446e-05 3.01047e-05 0.00348981 4.50257e-05 2.80633e-05 3.0467e-05 2.94262e-05 0.000563656 3.05012e-05 0.00639609 0.00560588 1.326e-05 0.00801505 1.7343e-05 0.00177456 2.19691e-05 2.93297e-05 0.00204699 6.57049e-05 2.76679e-05 0.000104263 0.00157966 3.02158e-05 2.00348e-05 2.7531e-05 5.46486e-05 2.9636e-05 5.04163e-05 1.06525e-05 9.38814e-05 4.88177e-05 9.32396e-05 2.40264e-05 0.0056934 0.00600263 0.00685073 0.00629626 0.00140035 4.06018e-05 6.73599e-05 7.66651e-05 0.0108172 1.85013e-05 2.33532e-05 5.02016e-05 8.1413e-05 0.00112151 0.00282386 8.58474e-05 0.000865136 0.00158705 0.00600499 2.66717e-05 5.60864e-05 2.2165e-05 3.16995e-05 4.46601e-05 4.78722e-05 0.00223484 9.83763e-05 2.4277e-05 0.00945221 1.92542e-05 5.71788e-05 1.97195e-05 2.16342e-05 2.90259e-05 0.00589216 0.00137426 1.7982e-05 0.00738809 0.00174115 1.77663e-05 0.00436569 4.59138e-05 6.62243e-05 2.53654e-05 0.00169921 4.64139e-05 4.9582e-05 2.52304e-05 0.00142431 0.00441539 0.000662501 2.87646e-05 0.00157975 0.00164685 9.78282e-05 8.3962e-05 8.12409e-05 2.15503e-05 0.00145026 4.1274e-05 0.00165161 6.68679e-05 0.00805907 0.00114025 2.78622e-05 0.00511907 4.81417e-05 0.00518646 7.66171e-05 8.46156e-05 0.00676151 4.56461e-05 2.24362e-05 3.39365e-05 3.13358e-05 2.33983e-05 0.000100474 3.20803e-05 3.30582e-05 8.42809e-05 2.38444e-05 2.16276e-05 0.00159864 5.04671e-05 3.83552e-05 0.000751892 0.000835968 2.50562e-05 2.5038e-05 9.667e-05 2.98053e-05 2.47768e-05 3.26118e-05 3.05453e-05 0.00207001 2.00511e-05 1.58064e-05 5.3011e-05 3.31087e-05 
0.000291142 7.46293e-05 7.46893e-05 2.68079e-05 6.31716e-05 1.68654e-05 2.54794e-05 0.000104054 0.000102299 4.50527e-05 8.30687e-05 0.00015655 9.00385e-05 0.000100888 7.79661e-05 9.77887e-05 7.35907e-05 0.000111965 4.65516e-05 9.19375e-05 0.000124119 9.70305e-05 0.00931816 0.000104889 4.73686e-05 0.000148752 5.70901e-05 4.49842e-05 6.02132e-05 7.06182e-05 7.06728e-05 4.03733e-05 0.00977427 7.27084e-05 8.64844e-05 7.85517e-05 8.97056e-05 0.00011086 3.49363e-05 7.75386e-05 0.000219357 5.36942e-05 4.87427e-05 7.73232e-05 2.94478e-05 3.17738e-05 5.1061e-05 7.58495e-05 2.12218e-05 7.82282e-05 7.58927e-05 2.41504e-05 4.92672e-05 7.1767e-05 9.96913e-05 2.73477e-05 0.000143589 5.74253e-05 0.000100242 6.20664e-05 0.00312907 0.000118288 8.3286e-05 4.82858e-05 0.00014295 0.000153777 5.13813e-05 1.50914e-05 3.50963e-05 7.33062e-05 0.00645541 4.93492e-05 0.000204805 8.62202e-05 5.51962e-05 6.66528e-05 5.4698e-05 1.81072e-05 5.32265e-05 0.000113392 0.000108711 6.96111e-05 3.96406e-05 7.53945e-05 4.21035e-05 4.27076e-05 9.14531e-05 0.000185141 5.08861e-05 6.77383e-05 0.00293241 0.000122794 0.000144156 1.96431e-05 2.44991e-05 0.0001401 6.87924e-05 2.45978e-05 0.000173679 0.0118878 0.00681183 6.02506e-05 0.000149485 5.43727e-05 0.0107193 0.00959578 5.493e-05 8.84203e-05 6.6392e-05 8.13586e-05 1.50146e-05 4.05443e-05 5.18472e-05 7.74211e-05 2.38729e-05 8.82117e-05 0.00011751 0.000124224 8.60477e-05 4.92397e-05 0.000110529 0.000104091 2.41888e-05 7.72333e-05 9.22168e-05 7.76005e-05 0.000126069 0.000102387 0.00898687 5.94151e-05 1.1521e-05 7.01316e-05 2.61315e-05 5.59377e-05 7.59482e-05 0.0119263 6.37261e-05 8.97202e-05 7.12709e-05 0.000180471 9.28773e-05 0.000169825 5.70883e-05 4.83148e-05 8.98808e-05 0.000177968 9.4106e-05 7.1834e-05 5.33348e-05 4.64194e-05 2.20359e-05 0.00848791 0.00756058 0.000128359 0.000122608 0.000120714 5.99741e-05 0.000102353 0.00923421 7.0984e-05 7.6135e-05 7.48678e-05 4.03511e-05 8.67183e-05 8.03227e-05 7.91262e-05 6.18004e-05 9.64469e-05 0.000101989 0.0103726 0.00965178 9.56156e-05 6.62063e-05 6.92823e-05 6.14903e-05 0.0100561 0.000112229 9.70846e-05 0.0104334 2.35412e-05 3.2072e-05 8.35004e-05 0.000116668 9.97744e-05 8.20241e-05 2.44537e-05 0.000119108 0.000100104 2.11545e-05 4.05222e-05 9.87172e-05 9.17118e-05 0.000154713 0.00561657 8.32967e-05 8.06462e-05 0.00729828 3.33712e-05 0.00789976 2.82352e-05 0.00820493 0.00967822 6.437e-05 4.15692e-05 8.6539e-05 0.000164923 0.000100998 2.054e-05 0.000147582 0.0077352 6.52034e-05 4.95204e-05 7.95976e-05 0.000168903 8.41534e-05 0.000144025 0.000106094 0.00850746 0.000114893 0.000110187 3.93613e-05 0.000102966 8.86896e-05 3.59203e-05 1.30001e-05 5.6668e-05 2.87967e-05 5.86767e-05 0.000207822 3.57735e-05 6.63881e-05 0.000138471 0.000197317 0.000134206 6.12284e-05 0.000114215 0.00970432 5.49782e-05 0.000184296 0.00014742 9.9207e-05 7.49143e-05 0.000163534 0.000175944 8.47764e-05 9.61793e-05 0.000184172 2.23419e-05 0.000151771 2.92359e-05 0.000214471 0.00898979 0.000124049 5.13974e-05 5.85358e-05 4.62306e-05 0.000103472 2.60386e-05 6.35252e-05 4.75017e-05 0.00013682 0.00866131 5.48501e-05 8.52625e-05 3.97281e-05 2.37256e-05 2.10808e-05 0.000110009 7.31484e-05 0.000152661 9.11829e-05 0.00420528 0.000107916 0.0110295 5.87092e-05 2.40295e-05 5.06164e-05 6.46248e-05 6.67526e-05 9.72429e-05 2.6946e-05 2.46737e-05 0.00925841 8.86711e-05 7.84507e-05 0.000133235 7.37754e-05 0.000100406 0.000118595 7.53276e-05 5.87892e-05 0.000221363 0.000172052 0.000169078 8.33393e-05 1.74437e-05 0.00011925 1.49934e-05 6.11623e-05 0.00012121 5.87899e-05 0.000103001 5.59055e-05 9.12208e-05 0.00014987 0.000152444 1.59212e-05 4.83044e-05 8.47879e-05 9.05625e-05 0.000117786 9.07044e-05 0.000101156 5.94432e-05 6.23149e-05 2.9298e-05 0.000170156 6.20799e-05 0.000124689 5.21424e-05 2.95379e-05 2.96293e-05 1.9908e-05 5.78496e-05 0.000107327 0.00853176 0.00560544 0.000117825 4.59875e-05 8.92354e-05 0.00015581 5.33415e-05 3.22061e-05 8.28865e-05 5.28909e-05 0.000162333 0.000118841 0.000102947 9.48433e-05 3.71044e-05 0.000119888 6.02096e-05 0.000150448 0.000108146 7.46762e-05 0.000113213 0.000102412 5.49709e-05 6.27055e-05 2.53243e-05 0.0056175 4.64926e-05 0.000105348 3.42268e-05 6.38599e-05 0.000132637 0.000146541 0.000145684 9.19704e-05 7.39156e-05 5.63336e-05 2.50887e-05 2.63035e-05 7.82187e-05 6.29169e-05 0.000161267 2.33882e-05 8.27898e-05 5.60762e-05 0.000129037 7.53259e-05 8.70302e-05 0.000153094 4.537e-05 6.83912e-05 7.25362e-05 3.73468e-05 1.67401e-05 6.10566e-05 3.43342e-05 6.33677e-05 9.08381e-05 5.76193e-05 3.04836e-05 6.60936e-05 0.000108179 0.000151169 0.000101594 0.000149868 7.74113e-05 0.000210081 2.56293e-05 0.0143857 3.31739e-05 3.25811e-05 0.00788237 0.00013321 9.04331e-05 0.000138019 7.42216e-05 0.00680783 2.40138e-05 0.000138302 0.000113989 5.45293e-05 0.000111935 0.000152632 0.000181467 0.000112773 0.00416503 0.00015204 5.46598e-05 9.3285e-05 0.00016006 2.66634e-05 6.28877e-05 0.000138557 2.65031e-05 0.00709251 0.000190177 0.00953326 0.000154292 0.00010185 2.13221e-05 2.35651e-05 9.10333e-05 0.000104675 8.67493e-05 6.64368e-05 2.43653e-05 9.30723e-05 5.46352e-05 8.64363e-05 0.000103523 8.80303e-05 0.00893716 7.58629e-05 5.89995e-05 0.00480391 4.32435e-05 5.19721e-05 0.000133916 7.26075e-05 3.01214e-05 9.37401e-05 8.93761e-05 2.07905e-05 0.000110596 1.67777e-05 9.23754e-05 4.86288e-05 0.000112005 4.75333e-05 2.31406e-05 0.000134206 0.000119189 6.71683e-05 1.53935e-05 3.80487e-05 4.33663e-05 0.00824189 0.000177637 0.008984 2.9335e-05 9.75758e-05 6.1057e-05 8.34502e-05 0.0091862 0.000150334 0.000139674 0.0086107 0.000112076 6.01527e-05 0.000126358 0.000108454 6.18042e-05 6.19856e-05 0.000197861 0.00870223 8.60807e-05 2.52727e-05 6.36016e-05 9.22628e-05 8.65731e-05 0.000130621 0.00699075 9.11316e-05 0.0070784 0.0154445 0.008656 2.79726e-05 3.40518e-05 9.90009e-05 0.000112257 9.37354e-05 7.8868e-05 0.0119364 0.000168801 3.54178e-05 0.000107977 0.000140423 0.000185038 0.000145654 8.89687e-05 2.73325e-05 2.13016e-05 0.00018244 7.11414e-05 0.000107609 0.000125065 2.70345e-05 0.000102356 8.66942e-05 6.49223e-05 7.30175e-05 0.000228853 8.29351e-05 0.000106605 8.32918e-05 8.83085e-05 2.33052e-05 0.000110396 0.000135102 6.93925e-05 0.000186212 5.17788e-05 8.79554e-05 5.40308e-05 0.00275352 0.0113271 0.000180323 5.06579e-05 0.000112287 2.27268e-05 6.2481e-05 4.70646e-05 5.29738e-05 7.91308e-05 0.000136738 8.30815e-05 0.0122068 6.62987e-05 7.46874e-05 0.000136266 0.00638649 4.0712e-05 0.000138429 5.48591e-05 8.62003e-05 8.32271e-05 4.92115e-05 0.0182791 0.000169091 0.000125129 0.000139909 0.000194253 8.75858e-05 6.91324e-05 3.05639e-05 6.0528e-05 3.03002e-05 9.51012e-05 8.93863e-05 0.000222666 0.000109278 0.000157846 0.000130192 0.0136478 0.000170261 3.44716e-05 0.000187724 0.00819017 1.99906e-05 8.26021e-05 0.000103012 6.24737e-05 0.000160132 8.28342e-05 0.000112824 5.47055e-05 0.00016936 0.00859952 0.000129698 4.43436e-05 2.42783e-05 0.000158202 8.18572e-05 0.000136662 1.32957e-05 3.15295e-05 0.00020821 9.58455e-05 2.23261e-05 6.34881e-05 0.000145419 4.58553e-05 2.87726e-05 0.000119515 0.000114485 5.303e-05 0.000142555 4.72443e-05 9.82886e-05 0.000130908 6.06785e-05 0.000210137 0.0134577 2.3956e-05 4.01148e-05 0.000112903 0.000125061 5.84706e-05 8.61428e-05 0.000103274 0.000106732 9.27553e-05 4.23962e-05 8.57306e-05 0.000121336 3.08619e-05 0.000110773 0.000160318 2.32807e-05 0.000130384 0.000224514 2.83852e-05 4.02973e-05 8.60888e-05 1.95375e-05 0.00512669 0.000114143 0.000182138 4.58915e-05 8.58246e-05 0.00015736 0.000113912 9.10968e-05 7.65527e-05 6.21406e-05 0.000214587 0.00991228 0.000192983 8.35853e-05 5.32988e-05 1.84185e-05 3.42543e-05 6.77009e-05 3.65208e-05 8.43363e-05 1.73137e-05 7.66541e-05 0.000158011 9.39044e-05 5.47993e-05 3.48486e-05 7.86745e-05 0.000136711 6.92284e-05 0.0116461 1.19649e-05 7.24187e-05 0.000118281 0.000123967 7.98006e-05 0.000159973 3.63255e-05 0.000175078 0.0001167 8.41519e-05 7.07546e-05 5.93333e-05 6.77748e-05 9.35878e-05 0.000132037 6.33019e-05 0.000124951 0.000124808 2.17862e-05 3.70628e-05 0.000136714 6.5862e-05 1.06854e-05 0.00011991 7.42037e-05 0.0001554 8.1661e-05 6.39855e-05 0.000151449 0.00787625 7.21081e-05 3.05392e-05 3.32529e-05 0.000183853 0.000167008 3.06421e-05 5.934e-05 2.13445e-05 0.00010575 8.6754e-05 0.000144647 0.000102154 0.000124423 0.007528 9.95435e-05 6.81549e-05 9.55669e-05 0.000233495 0.000120436 2.11069e-05 0.00901727 9.29691e-05 6.17944e-05 0.000111602 0.000123299 8.17233e-05 0.0123234 0.00636514 9.13479e-05 5.24299e-05 0.0080839 6.76762e-05 0.000163125 8.43756e-05 6.3456e-05 0.000102629 0.000126911 9.31569e-05 0.000185052 0.000106366 0.000196882 6.62543e-05 2.3563e-05 6.68844e-05 0.000121424 0.0150671 8.64158e-05 0.00016195 8.13743e-05 8.2242e-05 9.29831e-05 6.04804e-05 0.0102036 2.2123e-05 3.33394e-05 0.00017906 0.000169997 4.34452e-05 7.81767e-05 2.26789e-05 0.0120735 0.000166361 0.00019146 0.000105823 7.91242e-05 0.00752513 0.000134049 3.62185e-05 5.40829e-05 8.69918e-05 6.53108e-05 6.8658e-05 0.000104744 0.000126439 0.00014845 7.22097e-05 6.62402e-05 0.000121666 0.000146286 8.4278e-05 5.61822e-05 0.0115884 0.000120012 0.000169816 6.58057e-05 6.96593e-05 0.000147098 3.13832e-05 6.8845e-05 0.000132622 0.00929996 7.86688e-05 5.47384e-05 3.24152e-05 0.000203054 2.19479e-05 6.59892e-05 0.000154189 6.86497e-05 0.000111528 0.000142693 0.0130021 0.00312529 6.70373e-05 1.82578e-05 8.4112e-05 3.65742e-05 7.56819e-05 5.58229e-05 0.00939024 0.000179934 3.20653e-05 3.91664e-05 0.00783532 7.60672e-05 0.000100914 4.31321e-05 0.000111022 8.23815e-05 2.0395e-05 0.00557741 0.000157447 0.00016119 4.29694e-05 0.000105387 2.08245e-05 7.55692e-05 4.32208e-05 6.92745e-05 8.14913e-05 2.79112e-05 1.38995e-05 8.85882e-05 6.11821e-05 8.57814e-05 0.000147567 0.000106887 4.64639e-05 2.02191e-05 0.000107239 0.000146267 0.00797403 0.000163819 5.67815e-05 0.000188697 0.00604184 3.19289e-05 0.0107214 4.66816e-05 5.4425e-05 9.19628e-05 0.000104284 7.0573e-05 1.47729e-05 0.000120059 4.9073e-05 7.06489e-05 0.000176707 0.0076304 2.4415e-05 9.01214e-05 8.63527e-05 0.000133614 9.48571e-05 5.89606e-05 0.000141424 0.000103498 4.74677e-05 7.85735e-05 7.02024e-05 8.08355e-05 9.85664e-05 3.7241e-05 0.000137176 0.000112069 3.55674e-05 1.84386e-05 0.000146645 7.67942e-05 9.7697e-05 9.851e-05 0.00337195 0.00015744 4.14614e-05 0.000123579 0.000113206 8.22835e-05 0.000120765 0.00591614 0.00914548 1.98179e-05 0.00862952 6.97692e-05 0.00013696 7.27262e-05 8.31662e-05 0.000202585 7.17144e-05 5.57539e-05 6.40366e-05 0.000134183 5.80386e-05 6.7273e-05 9.38513e-05 0.000124184 9.01411e-05 0.000206822 4.45954e-05 6.02633e-05 9.43363e-05 5.6182e-05 8.73905e-05 0.00885162 0.00978737 0.00794463 0.00755225 0.00021354 0.00011972 0.000170939 6.12143e-05 0.0144275 9.20454e-05 0.000101562 2.74437e-05 8.03189e-05 0.000126539 0.00801082 4.30109e-05 2.8166e-05 0.000179872 0.00770589 9.14386e-05 0.000135643 8.73432e-05 0.000113554 5.68976e-05 0.000179323 4.21977e-05 5.25422e-05 9.77358e-05 0.0163114 7.41617e-05 2.8253e-05 0.000104548 3.08223e-05 0.000118379 0.00891615 3.82508e-05 0.000105731 0.00977332 2.76974e-05 8.67577e-05 0.00698602 0.000128944 6.30941e-05 9.32776e-05 2.83825e-05 0.000123826 0.000179529 8.21822e-05 0.000153104 0.0056576 2.7913e-05 0.000112915 3.20249e-05 2.35578e-05 8.62634e-05 3.97585e-05 5.36139e-05 0.000132256 1.93323e-05 0.000135551 0.000195744 5.59799e-05 0.00820576 2.03285e-05 9.50402e-05 0.005988 0.000128057 0.0126185 4.0199e-05 0.000267703 0.00521927 8.77082e-05 4.25546e-05 0.000117346 0.00014457 8.6033e-05 5.42838e-05 9.90833e-05 0.000108609 5.85426e-05 6.23088e-05 4.82313e-05 2.27815e-05 4.54689e-05 9.32434e-05 9.03258e-05 1.77283e-05 8.42201e-05 0.00011202 6.12777e-05 0.000137283 6.29716e-05 7.22245e-05 0.000128021 2.30105e-05 6.56982e-05 6.72697e-05 9.75966e-05 6.81667e-05 
3.20211e-05 0.0071159 0.00408147 1.88738e-05 0.0091745 1.74357e-05 1.62529e-05 1.16653e-05 4.16998e-05 3.18182e-05 8.54732e-06 2.05882e-05 3.69682e-05 4.86953e-05 1.04922e-05 0.0116678 4.92985e-05 2.03619e-05 0.00414259 1.11522e-05 1.44948e-05 2.19907e-05 1.88625e-05 5.30149e-05 9.15879e-06 2.74172e-05 1.2365e-05 3.06068e-05 2.2996e-05 3.46485e-05 0.00575259 1.609e-05 2.99209e-05 5.01669e-05 0.00775418 3.57415e-05 4.99496e-05 5.14974e-05 2.16124e-05 1.27177e-05 3.74125e-05 1.63739e-05 3.32468e-05 1.5456e-05 1.68918e-05 2.48388e-05 2.70512e-05 1.19023e-05 1.38417e-05 4.76374e-05 9.40053e-06 1.5139e-05 8.81976e-06 0.00804709 1.49231e-05 1.42875e-05 1.46088e-05 5.15222e-05 0.00864804 4.3661e-05 2.01119e-05 1.67399e-05 0.00772856 0.00539015 1.73673e-05 1.95921e-05 0.00824316 1.50248e-05 2.49717e-05 1.15117e-05 2.76034e-05 2.94026e-05 2.45084e-05 5.81935e-05 4.6519e-05 2.72329e-05 4.60911e-05 1.86586e-05 3.78194e-05 0.0115955 1.21225e-05 3.48253e-05 0.00551518 0.00576196 3.19245e-05 3.58585e-05 1.57106e-05 2.23502e-05 1.62688e-05 1.14926e-05 2.89643e-05 1.59408e-05 1.35143e-05 1.31131e-05 1.11345e-05 2.0823e-05 1.56661e-05 1.04404e-05 2.32541e-05 2.41782e-05 3.06477e-05 1.01431e-05 2.10113e-05 4.91997e-05 2.29628e-05 2.77854e-05 0.00450979 2.21791e-05 3.69873e-05 4.0872e-05 1.47886e-05 4.56686e-05 3.20452e-05 0.00753769 1.33671e-05 1.70505e-05 4.31599e-05 1.6404e-05 8.72697e-06 2.47977e-05 5.64635e-05 1.75639e-05 1.27305e-05 3.73172e-05 2.70371e-05 1.83591e-05 1.81884e-05 5.66204e-05 1.74957e-05 2.34139e-05 1.94096e-05 3.29989e-05 1.21214e-05 3.20794e-05 2.9032e-05 2.08169e-05 4.2263e-05 1.39768e-05 4.63533e-05 2.13851e-05 0.00672876 2.74229e-05 3.40505e-05 1.73616e-05 7.66201e-06 2.08229e-05 1.36963e-05 4.30148e-05 5.74098e-05 2.8995e-05 1.35962e-05 3.22039e-05 2.24942e-05 2.2308e-05 1.81141e-05 9.7768e-06 3.78206e-05 1.776e-05 1.4931e-05 4.43028e-05 2.39368e-05 0.00587582 0.00512783 1.21977e-05 0.00792617 2.01612e-05 4.11097e-05 0.00869651 1.88002e-05 2.64286e-05 2.76789e-05 5.22308e-05 3.41451e-05 4.73597e-05 3.69418e-05 2.19447e-05 0.00903039 5.55033e-05 2.42087e-05 2.18366e-05 2.03143e-05 3.38781e-05 0.00717208 1.55683e-05 4.02173e-05 1.1097e-05 1.78727e-05 0.00725773 1.66651e-05 2.66645e-05 1.82558e-05 0.00930009 1.9164e-05 1.73957e-05 0.00794907 5.34794e-05 2.16094e-05 2.04471e-05 2.45724e-05 1.76894e-05 1.7271e-05 2.67344e-05 2.36466e-05 3.39369e-05 0.00426709 1.95529e-05 2.51504e-05 1.07895e-05 2.75384e-05 2.21997e-05 1.58824e-05 3.04079e-05 0.0083366 1.66277e-05 1.49287e-05 2.6245e-05 3.945e-05 2.41454e-05 1.36377e-05 2.14396e-05 5.13021e-05 4.16497e-05 3.37041e-05 1.87756e-05 1.33215e-05 2.89009e-05 2.35887e-05 1.19106e-05 3.31028e-05 2.26451e-05 2.51582e-05 2.17035e-05 2.27538e-05 1.37554e-05 1.16972e-05 2.65023e-05 2.47331e-05 0.0029876 3.29439e-05 2.31928e-05 0.00807194 4.38314e-05 2.05482e-05 2.62793e-05 2.27802e-05 1.61901e-05 1.98006e-05 1.78706e-05 1.48104e-05 1.63617e-05 2.90092e-05 1.68339e-05 1.56907e-05 0.00594763 3.56737e-05 1.27932e-05 1.60621e-05 1.89681e-05 4.07067e-05 3.19437e-05 2.67124e-05 2.20256e-05 4.21224e-05 4.99615e-05 3.31493e-05 1.9362e-05 1.43679e-05 2.82004e-05 2.05008e-05 2.82504e-05 0.00821308 1.66646e-05 6.26091e-05 2.32222e-05 3.76587e-05 2.53634e-05 2.81725e-05 1.33996e-05 2.75772e-05 1.76002e-05 1.5519e-05 9.69437e-06 1.76062e-05 4.79048e-05 0.00583895 2.05825e-05 0.00539435 0.0082212 0.0100355 0.0074605 0.00710898 2.87589e-05 2.24842e-05 1.83473e-05 2.84685e-05 8.55361e-06 0.00644326 1.81654e-05 1.7366e-05 2.2561e-05 2.96883e-05 0.00749514 0.00689973 6.33235e-05 1.86585e-05 2.13797e-05 1.58468e-05 2.09966e-05 0.00734722 0.00580223 4.04939e-05 1.72264e-05 2.56991e-05 0.00802818 4.93432e-05 1.78558e-05 0.0112292 3.69014e-05 2.15209e-05 3.16313e-05 1.82285e-05 1.83202e-05 1.17341e-05 3.81832e-05 0.00667964 2.87947e-05 2.75111e-05 1.84482e-05 0.00684562 1.20049e-05 2.65137e-05 2.53122e-05 2.642e-05 1.15249e-05 2.27098e-05 2.91918e-05 1.37497e-05 1.81266e-05 1.99369e-05 0.00443552 3.46372e-05 4.00883e-05 2.57424e-05 1.18814e-05 2.88685e-05 4.21028e-05 1.92367e-05 2.98967e-05 1.30368e-05 1.77511e-05 9.64938e-06 2.75609e-05 5.32962e-05 1.42945e-05 0.00834036 0.0139355 2.0331e-05 1.45252e-05 3.78639e-05 0.00694984 8.10208e-06 1.96086e-05 1.16694e-05 1.1781e-05 0.00502171 1.94283e-05 2.4121e-05 1.81665e-05 3.6179e-05 2.55577e-05 1.38467e-05 1.70238e-05 1.93426e-05 1.10276e-05 3.01918e-05 0.00851706 2.64543e-05 1.24296e-05 9.96152e-06 2.68878e-05 1.31636e-05 2.93814e-05 1.68174e-05 2.02344e-05 1.14846e-05 7.83384e-05 2.12301e-05 4.6703e-05 1.8285e-05 1.21438e-05 3.09508e-05 1.77727e-05 2.99723e-05 1.53653e-05 1.50872e-05 2.20296e-05 1.76879e-05 6.94485e-05 0.0102294 5.98585e-06 2.03843e-05 1.93707e-05 2.79209e-05 2.80786e-05 1.30879e-05 2.47499e-05 2.15324e-05 2.13939e-05 2.02033e-05 1.48567e-05 2.28557e-05 1.66076e-05 3.5674e-05 2.13145e-05 2.05894e-05 2.21963e-05 2.7589e-05 2.1449e-05 2.00142e-05 2.38687e-05 2.04012e-05 1.87266e-05 0.00882598 1.3883e-05 2.15967e-05 1.92194e-05 1.40882e-05 3.16461e-05 0.0101715 2.10721e-05 4.68307e-05 3.59845e-05 1.33837e-05 2.39421e-05 0.00458339 2.46441e-05 3.58986e-05 1.51717e-05 3.37775e-05 1.95685e-05 2.74923e-05 0.00832864 3.86144e-05 1.14681e-05 0.00728389 1.83065e-05 1.30631e-05 1.31368e-05 1.22143e-05 1.8313e-05 3.04104e-05 1.94552e-05 4.52699e-06 1.69428e-05 1.95467e-05 1.77372e-05 2.59088e-05 1.00238e-05 3.07192e-05 2.61384e-05 2.65933e-05 2.44466e-05 2.14443e-05 1.36585e-05 0.00832288 4.82525e-05 2.72164e-05 2.3448e-05 2.3694e-05 1.30397e-05 2.28197e-05 1.99857e-05 0.00427328 1.84145e-05 2.02913e-05 9.26347e-06 3.56116e-05 1.89311e-05 1.7632e-05 0.00789596 2.38398e-05 2.49585e-05 1.76297e-05 0.0116793 0.0128941 2.32234e-05 0.00476494 2.70126e-05 2.30681e-05 1.59564e-05 1.58892e-05 1.36614e-05 4.14936e-05 6.15116e-05 1.53707e-05 5.1087e-05 2.2106e-05 1.26836e-05 4.21091e-05 4.12866e-05 2.43485e-05 2.1837e-05 2.40814e-05 0.00929567 2.34935e-05 1.14026e-05 1.75782e-05 4.23538e-05 7.05041e-05 2.75241e-05 1.85648e-05 1.7451e-05 1.70274e-05 3.96915e-05 1.24748e-05 3.02725e-05 8.85312e-06 1.1891e-05 1.10347e-05 3.66241e-05 1.46357e-05 0.00989229 2.03871e-05 0.00703454 2.9245e-05 2.59288e-05 5.76904e-05 2.74233e-05 2.08276e-05 1.76269e-05 2.23723e-05 2.70957e-05 0.00790679 8.39844e-06 2.57412e-05 0.00730078 0.00427067 5.38691e-05 2.98966e-05 0.00599062 3.96533e-05 0.0080087 0.00781588 1.58099e-05 1.63067e-05 2.94087e-05 2.16625e-05 0.00873981 1.72946e-05 1.20076e-05 3.83789e-05 3.00388e-05 1.88867e-05 1.65218e-05 3.68509e-05 1.68549e-05 0.00877617 1.04373e-05 1.99028e-05 2.00488e-05 1.21752e-05 1.61821e-05 0.00753654 3.1937e-05 2.64214e-05 1.71398e-05 1.4443e-05 2.36476e-05 2.41943e-05 2.55758e-05 2.10673e-05 3.5547e-05 2.72536e-05 1.37326e-05 4.95317e-05 5.78419e-05 2.32872e-05 1.84857e-05 1.20456e-05 4.90802e-05 1.96894e-05 1.98238e-05 1.29003e-05 4.15531e-05 2.5248e-05 1.73461e-05 0.00740121 1.83405e-05 1.51122e-05 1.55865e-05 2.58284e-05 0.00742786 1.27787e-05 3.78178e-05 1.88262e-05 3.00671e-05 1.15177e-05 2.00632e-05 4.98753e-05 0.0065367 2.6011e-05 4.26011e-05 1.40051e-05 1.88085e-05 2.01875e-05 2.20491e-05 1.63624e-05 2.63898e-05 0.00703102 0.010294 1.34451e-05 0.0116475 9.70572e-06 5.55302e-05 1.29187e-05 1.28595e-05 3.30203e-05 4.62596e-05 1.80899e-05 2.26009e-05 1.25327e-05 2.68757e-05 1.59148e-05 2.4143e-05 2.59005e-05 1.97415e-05 3.67511e-05 1.4605e-05 1.79645e-05 2.81385e-05 0.00869771 3.03418e-05 4.76666e-05 1.36753e-05 2.70606e-05 2.70918e-05 2.02305e-05 1.86066e-05 0.00459249 2.53551e-05 2.08612e-05 2.34122e-05 1.02908e-05 3.45769e-05 1.894e-05 7.1611e-06 0.00667882 2.59818e-05 3.68986e-05 2.02865e-05 1.68441e-05 2.3269e-05 0.00933051 2.33283e-05 2.15471e-05 9.67764e-06 0.0115239 0.005553 1.79063e-05 1.69168e-05 1.82129e-05 2.29067e-05 2.09782e-05 7.26979e-06 2.99021e-05 2.71259e-05 3.16578e-05 1.11058e-05 1.38734e-05 0.00494702 0.0050069 2.57513e-05 2.95181e-05 2.2865e-05 1.37022e-05 2.16161e-05 5.51315e-05 1.35545e-05 4.00173e-05 1.85598e-05 8.51009e-06 1.35065e-05 1.61794e-05 4.80145e-05 1.97379e-05 4.37968e-05 1.1197e-05 0.0109121 1.61215e-05 2.16966e-05 2.32489e-05 1.78907e-05 3.03986e-05 3.10065e-05 1.79848e-05 4.45797e-05 1.80521e-05 1.3755e-05 3.80278e-05 2.70741e-05 1.3748e-05 0.00886551 2.16259e-05 6.35955e-05 4.37179e-05 1.64156e-05 2.85205e-05 1.5335e-05 1.32407e-05 2.3377e-05 2.0118e-05 0.00633038 2.37998e-05 1.45021e-05 0.00519761 3.17814e-05 2.57805e-05 8.84953e-06 3.596e-05 2.09627e-05 1.45737e-05 1.74968e-05 0.00571817 2.29327e-05 8.62003e-06 2.87159e-05 1.23463e-05 2.33412e-05 5.82055e-05 2.86095e-05 1.28921e-05 3.25522e-05 0.00819768 1.50519e-05 2.95475e-05 4.6075e-05 3.07614e-05 1.5112e-05 1.10768e-05 8.75851e-06 3.73234e-05 2.58028e-05 2.11642e-05 1.61178e-05 2.75975e-05 1.80038e-05 0.00289812 5.72266e-05 2.23029e-05 3.20334e-05 2.20617e-05 2.35453e-05 1.43719e-05 3.0848e-05 2.33753e-05 1.90109e-05 0.00296661 2.27143e-05 1.35345e-05 1.51657e-05 0.00850113 2.25205e-05 3.85748e-05 2.04477e-05 3.85244e-05 1.3343e-05 1.61721e-05 2.26757e-05 0.0102908 3.22502e-05 3.40992e-05 2.17711e-05 2.3995e-05 3.50195e-05 0.00736518 3.16386e-05 2.05266e-05 3.45177e-05 1.79604e-05 2.29827e-05 4.47773e-05 1.3596e-05 2.74314e-05 2.79001e-05 1.05346e-05 4.07329e-05 3.30565e-05 3.26223e-05 2.14695e-05 2.75241e-05 2.2143e-05 1.61043e-05 3.73961e-05 1.73969e-05 4.58993e-05 2.73571e-05 3.85998e-05 4.82165e-05 2.99817e-05 2.63976e-05 1.97284e-05 2.83166e-05 2.1109e-05 3.71079e-05 0.00664005 3.30697e-05 1.66451e-05 1.16938e-05 1.87882e-05 2.23099e-05 1.84034e-05 2.50469e-05 2.22189e-05 1.37166e-05 1.19789e-05 3.82378e-05 9.68689e-06 9.31887e-06 1.54001e-05 2.33971e-05 1.47859e-05 1.60916e-05 1.23434e-05 3.0577e-05 1.8032e-05 4.09902e-05 1.32796e-05 1.58475e-05 2.43775e-05 1.54082e-05 3.31198e-05 2.38235e-05 1.54178e-05 2.35626e-05 2.41972e-05 1.76185e-05 2.88704e-05 1.88371e-05 1.10425e-05 0.0095981 0.010389 0.0137619 2.11565e-05 2.02189e-05 1.84395e-05 1.23138e-05 2.64119e-05 2.64899e-05 2.06368e-05 0.00808341 0.0084492 2.00807e-05 1.53291e-05 2.18827e-05 1.6963e-05 1.26498e-05 3.39312e-05 1.11763e-05 1.01222e-05 0.0100579 1.86615e-05 4.12792e-05 2.60483e-05 2.00909e-05 1.29212e-05 1.70554e-05 1.69881e-05 3.32889e-05 0.0116813 1.67154e-05 1.64227e-05 1.33351e-05 1.26023e-05 1.82638e-05 4.94612e-05 1.49302e-05 0.0101659 2.04426e-05 1.38643e-05 3.53296e-05 3.14503e-05 0.00558274 2.11408e-05 3.28694e-05 0.00547001 2.89462e-05 3.73785e-05 6.33347e-05 3.72154e-05 2.79454e-05 3.58799e-05 3.73204e-05 0.0065473 1.28779e-05 5.45902e-05 3.02821e-05 9.79634e-06 2.46492e-05 1.77459e-05 3.72331e-05 9.6943e-06 1.59243e-05 1.97345e-05 1.70235e-05 2.64422e-05 4.01011e-05 2.07124e-05 2.73701e-05 2.49606e-05 2.08038e-05 3.41605e-05 0.00692543 1.56452e-05 3.27554e-05 2.3117e-05 1.43131e-05 3.41534e-05 1.63535e-05 2.92311e-05 2.02273e-05 0.00721514 2.73243e-05 3.7578e-05 2.23003e-05 1.65169e-05 1.88414e-05 3.12182e-05 3.15799e-05 1.08467e-05 2.45929e-05 0.00414911 3.047e-05 0.00809167 0.00928894 0.00698391 1.51781e-05 2.47092e-05 0.00853378 2.0159e-05 1.80793e-05 1.1255e-05 1.51797e-05 1.73036e-05 2.77932e-05 3.93258e-05 1.83741e-05 2.77177e-05 2.83096e-05 3.88652e-05 2.41325e-05 1.79946e-05 1.38437e-05 3.73639e-05 1.70032e-05 1.43311e-05 2.9255e-05 3.92267e-05 3.55364e-05 0.0114373 2.08118e-05 2.32178e-05 2.26308e-05 1.97709e-05 1.93849e-05 1.68823e-05 0.00604108 2.25282e-05 2.12034e-05 1.70283e-05 3.12205e-05 2.70375e-05 2.22493e-05 2.15617e-05 1.21918e-05 2.30577e-05 5.20499e-05 1.09776e-05 3.53901e-05 0.00894624 0.00675321 3.06153e-05 1.93448e-05 3.20636e-05 2.10728e-05 3.51396e-05 0.00839167 1.982e-05 1.493e-05 4.39507e-05 1.13366e-05 4.3419e-05 2.50612e-05 4.83715e-05 5.74477e-05 2.02498e-05 2.24681e-05 0.010105 4.07698e-05 2.88874e-05 4.21003e-05 
3.92846e-05 1.64327e-05 2.13358e-05 2.74534e-05 1.34605e-05 2.2103e-05 2.13587e-05 1.87372e-05 3.02907e-05 3.29845e-05 2.52457e-05 3.22754e-05 5.84077e-05 9.339e-05 1.54796e-05 2.1403e-05 9.92166e-05 0.00551243 1.82196e-05 2.04241e-05 0.0055848 0.00858964 1.6245e-05 0.000112674 1.57734e-05 0.00775401 1.9293e-05 3.76684e-05 2.49397e-05 3.26388e-05 1.22173e-05 1.80659e-05 3.18686e-05 7.50969e-05 2.38326e-05 2.45608e-05 9.70379e-05 8.82821e-05 2.11892e-05 2.14541e-05 3.42632e-05 1.37691e-05 3.29958e-05 2.80921e-05 2.20903e-05 2.87809e-05 4.189e-05 1.5006e-05 1.61765e-05 9.40641e-05 1.94955e-05 1.89866e-05 1.53215e-05 1.55611e-05 0.00559092 1.26167e-05 0.00476209 0.000106902 2.19471e-05 3.26833e-05 1.79338e-05 1.57942e-05 1.88499e-05 1.00174e-05 0.00506931 2.1481e-05 1.54116e-05 1.29195e-05 2.71871e-05 1.12165e-05 1.13363e-05 2.58302e-05 3.51075e-05 8.91129e-05 3.57226e-05 2.60476e-05 2.91811e-05 1.73331e-05 7.75966e-05 1.84295e-05 2.25465e-05 3.44146e-05 1.43542e-05 1.11324e-05 3.16167e-05 3.63483e-05 1.91148e-05 2.49514e-05 2.46051e-05 1.53891e-05 3.50123e-05 0.00710663 2.06667e-05 1.55024e-05 1.57691e-05 0.00661594 1.96079e-05 1.512e-05 4.24876e-05 1.38726e-05 2.66662e-05 2.193e-05 0.00630382 7.34436e-05 2.37525e-05 2.78224e-05 1.70968e-05 0.00569449 2.79337e-05 5.74992e-05 1.67032e-05 3.15051e-05 3.0479e-05 1.41055e-05 1.66827e-05 0.00532618 9.38612e-05 0.00575045 1.57038e-05 1.87621e-05 7.94719e-05 1.84092e-05 2.63898e-05 2.78852e-05 2.58356e-05 0.00647694 0.00503607 7.36974e-05 2.51388e-05 2.66058e-05 2.35899e-05 2.75727e-05 1.48108e-05 2.16813e-05 5.69404e-05 2.66185e-05 3.68376e-05 1.85391e-05 3.44808e-05 0.00799026 1.52199e-05 0.00728129 2.1588e-05 1.39514e-05 1.68507e-05 3.83442e-05 0.00359122 0.000102951 0.000122072 2.53219e-05 2.3752e-05 3.78313e-05 3.29357e-05 0.00836788 2.81695e-05 3.32018e-05 2.79302e-05 2.50969e-05 1.54289e-05 6.31412e-05 8.38639e-05 2.05776e-05 1.18622e-05 1.197e-05 1.94188e-05 2.10766e-05 3.338e-05 1.53287e-05 2.00712e-05 2.24581e-05 2.7802e-05 7.51694e-05 3.15758e-05 9.32734e-05 3.64167e-05 2.90138e-05 2.10384e-05 9.67486e-05 3.29435e-05 2.41361e-05 2.23363e-05 3.28101e-05 2.25307e-05 2.76907e-05 3.72594e-05 2.13382e-05 2.09545e-05 1.21377e-05 2.11874e-05 1.97849e-05 1.88338e-05 2.35375e-05 0.00605702 1.83627e-05 2.16198e-05 9.44843e-05 1.94788e-05 2.47798e-05 3.456e-05 3.13571e-05 1.82396e-05 3.0535e-05 5.9043e-05 2.51765e-05 1.98838e-05 2.9907e-05 0.00556728 1.37999e-05 2.52859e-05 2.74043e-05 3.12561e-05 2.45228e-05 2.567e-05 2.63853e-05 2.62424e-05 0.0113731 9.36455e-05 2.45464e-05 3.76609e-05 0.00507335 3.70333e-05 6.18795e-05 2.91073e-05 1.99747e-05 1.81072e-05 2.59966e-05 2.6788e-05 2.29837e-05 3.64952e-05 1.80429e-05 2.91433e-05 2.85422e-05 3.78331e-05 2.24608e-05 2.02097e-05 3.52695e-05 1.99837e-05 1.20919e-05 0.0128037 1.94547e-05 2.14764e-05 7.4569e-05 0.00533642 2.45313e-05 4.00755e-05 1.74461e-05 0.0102811 2.07868e-05 0.00397831 2.36138e-05 0.00887668 1.42388e-05 2.25017e-05 2.11436e-05 4.84379e-05 2.6833e-05 0.00397881 2.44217e-05 2.72668e-05 5.47016e-05 0.00429948 2.00325e-05 1.97045e-05 8.0749e-05 2.43508e-05 3.41733e-05 1.22646e-05 1.92487e-05 2.45015e-05 2.29932e-05 1.12376e-05 9.2401e-06 0.000125215 2.03533e-05 3.45801e-05 2.77056e-05 0.00500168 1.81433e-05 2.72164e-05 1.66114e-05 2.03655e-05 1.98371e-05 2.81559e-05 0.00010016 1.80398e-05 0.00585435 1.84347e-05 1.79291e-05 2.45659e-05 1.63333e-05 1.40039e-05 3.4863e-05 0.00674598 1.59485e-05 3.46742e-05 1.18113e-05 1.53644e-05 1.47662e-05 0.00367858 0.00745953 6.82015e-05 2.24778e-05 1.65397e-05 0.00014421 0.00287795 4.41824e-05 1.93581e-05 2.12853e-05 1.75044e-05 1.44474e-05 0.000101002 1.99872e-05 1.82319e-05 1.33929e-05 7.84505e-05 2.14619e-05 2.54394e-05 2.27587e-05 2.21167e-05 3.2475e-05 2.39305e-05 2.37555e-05 2.51443e-05 2.27338e-05 2.21039e-05 2.76823e-05 3.38525e-05 2.25317e-05 2.19394e-05 2.49536e-05 1.87964e-05 2.44613e-05 2.46e-05 2.38182e-05 2.70027e-05 0.00906903 1.81352e-05 2.38443e-05 0.0037436 1.49362e-05 0.00705645 0.000120839 0.00809899 0.00250082 0.000100415 0.000124634 1.36063e-05 7.02641e-05 1.9506e-05 2.01749e-05 1.18786e-05 7.01107e-05 9.95776e-05 2.99758e-05 1.41665e-05 2.27788e-05 0.0072883 0.00621536 0.000107086 2.38642e-05 1.25615e-05 2.98664e-05 1.53324e-05 2.25241e-05 1.11243e-05 0.00722454 2.14927e-05 0.00453423 2.72056e-05 0.0075541 1.45725e-05 0.00419466 1.74891e-05 1.13052e-05 1.98798e-05 2.01718e-05 1.74156e-05 1.91994e-05 1.20697e-05 3.16395e-05 1.64321e-05 8.5165e-05 2.80581e-05 2.28625e-05 2.29142e-05 0.000105423 1.6485e-05 0.000101475 0.00538326 1.38457e-05 2.93791e-05 1.87641e-05 3.67247e-05 1.98225e-05 3.10094e-05 2.37031e-05 2.31997e-05 0.000138691 3.16416e-05 1.64339e-05 1.79254e-05 2.77269e-05 0.00970206 0.0077513 2.1611e-05 0.00379427 0.00758658 0.00462927 1.70735e-05 2.61486e-05 0.00507863 2.70668e-05 3.99205e-05 2.72739e-05 3.28699e-05 1.77304e-05 0.00754963 1.20204e-05 1.94178e-05 0.00548994 3.13402e-05 0.00757608 2.05302e-05 1.37479e-05 2.47499e-05 2.67321e-05 2.19437e-05 4.23743e-05 1.89395e-05 1.98083e-05 0.000111295 6.21194e-05 0.00398462 6.0082e-05 1.96473e-05 2.86769e-05 0.00010458 1.7646e-05 3.132e-05 2.87954e-05 2.29995e-05 2.29347e-05 5.83014e-05 1.65884e-05 2.01884e-05 2.26816e-05 2.33176e-05 1.8023e-05 1.99516e-05 0.0076005 2.35064e-05 0.00550559 1.56044e-05 2.47057e-05 0.00545463 0.00400749 0.000117007 1.46962e-05 2.24001e-05 2.61726e-05 2.19553e-05 0.00900499 2.20119e-05 2.2433e-05 1.65684e-05 6.84129e-05 6.87087e-05 2.29123e-05 1.86038e-05 0.00422224 3.09307e-05 2.164e-05 1.57082e-05 1.93027e-05 0.00425685 1.46731e-05 7.29976e-05 2.60049e-05 2.77627e-05 1.75629e-05 2.62067e-05 2.82832e-05 2.87689e-05 2.38467e-05 2.32659e-05 3.82321e-05 1.50335e-05 3.11087e-05 3.07079e-05 1.515e-05 2.04666e-05 2.43213e-05 3.54867e-05 0.000107438 1.43736e-05 0.000105204 3.10416e-05 0.00716149 2.69408e-05 8.88675e-05 0.00475912 3.66704e-05 0.0102302 2.3983e-05 2.23491e-05 2.12716e-05 0.0070155 2.81491e-05 0.000113502 2.54997e-05 1.99186e-05 2.52855e-05 2.28469e-05 6.23957e-05 1.52853e-05 0.00923041 1.41473e-05 1.65097e-05 2.05194e-05 7.15357e-05 1.66839e-05 2.3898e-05 0.00749921 2.15166e-05 3.67331e-05 2.47954e-05 8.02185e-05 3.11876e-05 2.51497e-05 2.93499e-05 2.10857e-05 3.71683e-05 2.26605e-05 2.13815e-05 3.15079e-05 1.46178e-05 1.50944e-05 0.000120021 4.10871e-05 1.52396e-05 2.71557e-05 1.45447e-05 1.45431e-05 1.64609e-05 1.95606e-05 2.98553e-05 0.00450489 1.60272e-05 0.00650445 1.9829e-05 2.72983e-05 2.25183e-05 1.58517e-05 3.37514e-05 0.00872357 0.00639478 2.3447e-05 1.34018e-05 1.31136e-05 2.37357e-05 1.55791e-05 1.98173e-05 1.39645e-05 0.0076182 2.8477e-05 3.03421e-05 0.00485064 2.0667e-05 0.00566184 2.0169e-05 2.14127e-05 3.41467e-05 4.13063e-05 1.4889e-05 8.29384e-05 5.78448e-05 1.86327e-05 1.70578e-05 0.00430444 6.1811e-05 0.00609544 2.30916e-05 0.00543643 8.51859e-05 1.68329e-05 0.00726831 1.73351e-05 0.00475 1.31067e-05 2.90555e-05 3.31118e-05 2.39081e-05 1.50822e-05 7.88974e-05 0.00843874 1.99996e-05 1.85529e-05 0.00718482 8.51515e-05 1.89113e-05 0.00747554 3.33312e-05 0.00275156 0.00678024 2.4172e-05 2.31067e-05 2.35097e-05 2.25785e-05 1.38155e-05 1.83047e-05 0.00684033 1.30906e-05 2.3746e-05 8.09546e-05 1.48015e-05 2.09513e-05 8.74556e-05 6.08012e-05 0.00676387 2.44579e-05 1.15079e-05 0.00601984 2.56421e-05 0.00785219 3.13927e-05 1.92662e-05 3.73962e-05 1.7762e-05 2.41521e-05 2.69101e-05 2.33544e-05 0.00784334 9.19284e-05 2.01153e-05 1.76814e-05 0.0081339 2.69289e-05 0.00410766 1.67077e-05 0.010561 3.31138e-05 0.00829661 1.63268e-05 1.45846e-05 1.37134e-05 1.93098e-05 9.17508e-06 3.54722e-05 3.55446e-05 1.8791e-05 2.23929e-05 0.0061142 2.42768e-05 2.63449e-05 1.48786e-05 1.94767e-05 2.02565e-05 1.07296e-05 2.36988e-05 1.55692e-05 1.65603e-05 0.00679107 0.00579747 1.52635e-05 0.00572086 1.87377e-05 0.0072586 2.39023e-05 2.12482e-05 1.48825e-05 1.53161e-05 2.59794e-05 4.16211e-05 1.35032e-05 1.9224e-05 2.16973e-05 9.37232e-05 2.358e-05 2.47933e-05 0.00555512 1.31137e-05 1.60004e-05 3.18048e-05 5.43036e-05 0.00655927 8.07444e-05 1.49022e-05 2.46499e-05 1.53632e-05 3.5554e-05 1.96771e-05 3.15714e-05 2.95361e-05 0.00893635 2.45767e-05 9.60232e-05 1.34087e-05 0.00714376 6.58422e-05 2.65044e-05 1.54562e-05 2.23076e-05 1.94292e-05 0.000123931 3.23043e-05 1.52056e-05 0.00841759 1.53375e-05 1.64122e-05 2.14275e-05 1.87963e-05 1.03462e-05 4.04078e-05 1.83758e-05 1.60836e-05 3.26345e-05 2.01308e-05 2.16557e-05 2.60783e-05 2.50663e-05 1.53519e-05 1.35632e-05 1.08647e-05 2.98308e-05 1.9851e-05 4.77938e-05 1.96342e-05 0.00638663 8.19866e-05 3.75835e-05 2.21984e-05 2.75765e-05 1.3929e-05 2.72245e-05 3.26448e-05 7.69364e-05 4.42262e-05 2.07788e-05 2.34217e-05 1.71725e-05 1.8221e-05 2.07422e-05 2.57753e-05 3.06013e-05 3.60853e-05 2.42948e-05 1.31241e-05 7.98269e-05 2.28047e-05 2.1211e-05 0.00752729 0.00712325 3.33045e-05 2.34568e-05 2.33102e-05 0.007227 8.2883e-06 2.44624e-05 1.21563e-05 1.76202e-05 1.77534e-05 0.00577488 0.000112278 0.00549115 2.76584e-05 1.96386e-05 3.57505e-05 0.00555232 2.00742e-05 3.07875e-05 3.86606e-05 0.00561541 3.00499e-05 2.70122e-05 1.4862e-05 0.00880549 2.5652e-05 2.53737e-05 0.00542617 1.92679e-05 0.000116842 1.42472e-05 2.43007e-05 3.48398e-05 1.87632e-05 0.000106405 0.00993689 2.06602e-05 0.00570096 2.79459e-05 3.24856e-05 1.79244e-05 0.000111461 1.85793e-05 8.6419e-05 2.18568e-05 8.7882e-05 8.16631e-05 3.58322e-05 4.45435e-05 2.68951e-05 2.80049e-05 1.35174e-05 2.88088e-05 1.99216e-05 2.83848e-05 3.17167e-05 2.3688e-05 2.21456e-05 1.96344e-05 1.93436e-05 0.00804777 2.09298e-05 2.92805e-05 2.3649e-05 7.14146e-05 1.56485e-05 1.98113e-05 1.63526e-05 2.45174e-05 2.12687e-05 0.00367322 2.58161e-05 7.86744e-05 0.00506013 6.55528e-05 2.33033e-05 1.39907e-05 2.90342e-05 3.48378e-05 3.1739e-05 0.00659074 1.89374e-05 2.88764e-05 2.54505e-05 2.34994e-05 3.69183e-05 1.5444e-05 1.0827e-05 2.25782e-05 2.2552e-05 2.30272e-05 2.38067e-05 2.66317e-05 1.67675e-05 2.63682e-05 2.80063e-05 2.40814e-05 3.44218e-05 2.12988e-05 2.09577e-05 0.00648716 2.17658e-05 2.56145e-05 0.00673419 1.87444e-05 2.89442e-05 1.49395e-05 1.52339e-05 2.40898e-05 0.00531625 3.00226e-05 0.00913352 2.41554e-05 1.5596e-05 2.08594e-05 0.00474946 6.86749e-05 2.09699e-05 2.80057e-05 3.78242e-06 0.00503057 2.67803e-05 2.62147e-05 7.37638e-05 3.2748e-05 1.96575e-05 2.13457e-05 1.9583e-05 5.40044e-05 4.10046e-05 1.85742e-05 2.55754e-05 3.79921e-05 1.89601e-05 3.24395e-05 3.53399e-05 0.000125264 2.6094e-05 2.04675e-05 8.16817e-05 8.76901e-05 1.71833e-05 0.00851958 6.49623e-05 0.0091182 1.82948e-05 3.01149e-05 0.00581804 1.98145e-05 1.61491e-05 2.00531e-05 2.41205e-05 1.54688e-05 2.76033e-05 3.25781e-05 0.00622864 0.00848893 2.74151e-05 2.46741e-05 8.35066e-05 1.47397e-05 1.61713e-05 2.95866e-05 3.30918e-05 1.54291e-05 3.10961e-05 1.83046e-05 2.99482e-05 2.12884e-05 9.59129e-06 0.00587511 7.36505e-05 0.00585907 0.00559593 0.00526609 3.97193e-05 2.25054e-05 2.53297e-05 3.40995e-05 1.3563e-05 1.65364e-05 1.90625e-05 1.6668e-05 2.31139e-05 1.98195e-05 2.16588e-05 1.46452e-05 3.28598e-05 2.41416e-05 2.31511e-05 1.99201e-05 0.00426097 2.02018e-05 6.69482e-05 2.35057e-05 0.0103316 0.00930632 6.36726e-05 2.16009e-05 2.91161e-05 1.48579e-05 7.59309e-05 2.01141e-05 1.72261e-05 3.23596e-05 2.12303e-05 3.08285e-05 2.0526e-05 2.18983e-05 0.00606817 2.85174e-05 1.94398e-05 2.4029e-05 1.50166e-05 2.05842e-05 2.31085e-05 0.00695318 2.17358e-05 3.01164e-05 0.0110703 2.83419e-05 0.00688307 2.67226e-05 0.00472472 8.34804e-05 2.39164e-05 3.20958e-05 2.06467e-05 1.61219e-05 4.11412e-05 5.95398e-05 7.60591e-05 2.43824e-05 2.5036e-05 2.44621e-05 2.01457e-05 1.73566e-05 5.51981e-05 2.29183e-05 2.80418e-05 0.00617725 7.71499e-05 8.89061e-05 0.00643966 2.47365e-05 1.37753e-05 8.97277e-05 0.00978168 9.08234e-05 
2.15626e-05 1.92231e-05 3.74268e-05 2.93208e-05 3.14872e-05 2.6972e-05 2.58183e-05 3.52614e-05 2.57785e-05 1.68033e-05 4.24972e-05 2.23253e-05 2.05441e-05 2.02947e-05 4.64689e-05 4.23541e-05 2.70888e-05 0.00540599 2.51656e-05 3.52155e-05 0.00660257 0.00426304 3.90579e-05 2.28032e-05 2.85186e-05 0.00717992 2.44263e-05 2.27098e-05 1.80384e-05 2.77428e-05 2.42064e-05 1.44107e-05 4.03287e-05 1.73018e-05 2.48238e-05 1.83867e-05 2.11508e-05 2.97658e-05 3.31219e-05 2.9023e-05 3.11779e-05 1.56116e-05 1.92943e-05 5.64173e-05 2.63215e-05 1.84456e-05 2.73044e-05 3.71421e-05 2.22327e-05 2.34928e-05 4.42133e-05 2.20587e-05 3.00423e-05 1.64482e-05 0.00538648 1.30994e-05 0.00540009 2.70089e-05 2.99505e-05 2.36259e-05 1.63228e-05 1.0986e-05 2.27702e-05 1.15865e-05 0.00628233 1.67557e-05 2.65798e-05 1.8303e-05 3.69689e-05 3.97298e-05 3.69558e-05 1.22764e-05 1.74664e-05 4.13226e-05 2.85441e-05 1.50342e-05 2.86181e-05 2.56495e-05 2.33561e-05 4.28065e-05 3.84347e-05 2.40065e-05 1.94658e-05 2.11217e-05 3.34707e-05 1.82709e-05 4.53349e-05 1.92833e-05 4.79678e-05 3.38495e-05 5.32681e-05 0.00686498 4.25618e-05 1.83598e-05 2.21639e-05 0.00619378 3.38635e-05 1.93671e-05 2.88757e-05 5.15659e-05 3.71918e-05 2.95541e-05 0.00549548 2.25595e-05 4.6738e-05 4.23741e-05 1.8307e-05 0.00675107 2.78943e-05 2.90392e-05 2.38679e-05 2.58447e-05 1.66578e-05 4.58629e-05 2.07356e-05 0.00448313 1.71798e-05 0.00406979 3.45527e-05 1.47928e-05 2.28787e-05 4.55464e-05 2.47505e-05 2.31426e-05 2.72954e-05 0.00625721 0.00393102 2.4789e-05 4.07318e-05 2.17081e-05 3.4555e-05 2.43705e-05 2.86052e-05 2.50174e-05 1.73853e-05 2.63243e-05 2.83499e-05 2.34292e-05 2.14745e-05 0.00789566 1.92234e-05 0.00675418 1.93221e-05 1.74002e-05 2.75509e-05 2.81244e-05 0.00550643 2.69458e-05 3.6806e-05 2.05428e-05 3.23124e-05 5.05216e-05 3.19739e-05 0.00681385 4.58509e-05 2.31311e-05 2.8643e-05 4.66199e-05 3.23473e-05 3.29746e-05 1.90042e-05 2.24205e-05 1.33311e-05 2.23608e-05 1.81192e-05 4.10011e-05 2.38268e-05 3.10074e-05 2.19014e-05 2.85611e-05 3.82087e-05 3.80117e-05 2.92256e-05 2.75684e-05 2.06546e-05 4.06316e-05 2.94981e-05 4.61181e-05 4.43845e-05 2.4359e-05 2.63501e-05 2.36409e-05 2.04533e-05 4.80245e-05 2.50188e-05 2.50524e-05 4.15855e-05 2.12719e-05 2.65652e-05 1.82826e-05 4.4823e-05 2.61348e-05 0.00478845 3.62343e-05 3.02885e-05 3.06337e-05 3.47332e-05 3.44226e-05 4.52796e-05 3.63828e-05 3.58617e-05 4.56643e-05 2.53694e-05 2.09732e-05 1.74575e-05 1.96503e-05 0.0076555 2.28943e-05 2.56135e-05 4.20671e-05 1.52294e-05 1.82345e-05 3.70853e-05 1.69809e-05 3.68423e-05 0.0101994 2.87797e-05 6.06814e-05 1.36039e-05 0.00609622 3.11842e-05 2.15398e-05 2.47194e-05 2.06779e-05 1.99093e-05 1.31134e-05 2.4776e-05 3.50684e-05 3.26601e-05 1.44407e-05 2.07973e-05 2.80997e-05 3.22018e-05 1.78058e-05 2.72323e-05 2.30287e-05 4.64655e-05 1.57907e-05 0.0149456 2.08455e-05 2.3282e-05 2.43296e-05 0.00457386 1.76084e-05 3.39568e-05 1.31961e-05 0.0107984 2.24794e-05 0.00812961 3.07462e-05 0.0104535 3.03856e-05 1.64986e-05 2.59084e-05 1.70006e-05 1.92676e-05 0.00645882 3.37814e-05 2.5255e-05 2.25141e-05 0.006895 2.63894e-05 1.85271e-05 2.82948e-05 2.00739e-05 3.61762e-05 2.69542e-05 1.74741e-05 5.08298e-05 2.59643e-05 2.8514e-05 2.41685e-05 3.83151e-05 3.61668e-05 2.51671e-05 3.31697e-05 0.00570023 4.01949e-05 2.48069e-05 3.21599e-05 2.50789e-05 2.39182e-05 2.59813e-05 4.05145e-05 2.20152e-05 0.00678978 3.68019e-05 3.56594e-05 3.12027e-05 2.76824e-05 2.78424e-05 2.71734e-05 0.00679014 1.34046e-05 1.28705e-05 1.71764e-05 2.84616e-05 2.07256e-05 0.00392825 0.00685477 2.0878e-05 2.54891e-05 1.87749e-05 3.6351e-05 0.00496006 2.4496e-05 2.33243e-05 1.84685e-05 2.73024e-05 2.26631e-05 2.8354e-05 5.31188e-05 1.59318e-05 2.02486e-05 3.30819e-05 2.97793e-05 3.31334e-05 2.28035e-05 2.2902e-05 2.35708e-05 2.74752e-05 1.87732e-05 3.01267e-05 2.18159e-05 2.61603e-05 3.58989e-05 4.44919e-05 2.04095e-05 2.13932e-05 4.15678e-05 2.74692e-05 1.78241e-05 2.71725e-05 3.87489e-05 2.42156e-05 0.00769454 4.12945e-05 4.7734e-05 0.00395622 2.52018e-05 0.010196 3.33866e-05 0.00530342 0.00453004 2.77196e-05 2.76524e-05 1.29978e-05 1.91225e-05 4.35424e-05 2.0519e-05 1.97488e-05 1.99301e-05 5.00053e-05 2.5518e-05 3.13841e-05 4.99838e-05 0.00652591 0.00699781 2.64022e-05 2.33729e-05 2.62862e-05 2.84749e-05 1.75102e-05 3.41953e-05 2.09558e-05 0.00673315 1.91401e-05 0.00461174 2.31826e-05 0.00569014 3.67791e-05 0.00405741 2.50643e-05 2.72617e-05 2.0027e-05 3.38637e-05 1.60346e-05 2.68887e-05 3.71101e-05 2.22935e-05 2.98722e-05 2.99012e-05 1.50642e-05 2.78162e-05 2.74288e-05 3.78059e-05 1.31636e-05 4.39294e-05 0.00545484 2.58414e-05 1.29071e-05 2.81385e-05 4.60572e-05 2.56117e-05 3.81226e-05 2.75495e-05 1.88409e-05 3.93986e-05 4.18392e-05 2.27348e-05 2.51159e-05 2.59806e-05 0.00683963 0.00648475 3.07109e-05 0.00721557 0.0057118 0.00950029 3.01148e-05 2.56748e-05 0.00545777 9.99807e-06 2.71577e-05 1.99205e-05 3.88806e-05 1.86996e-05 0.00522214 2.56462e-05 3.88628e-05 0.00603587 3.20704e-05 0.00614368 2.94364e-05 2.02236e-05 2.92671e-05 4.55062e-05 4.13499e-05 2.78102e-05 3.7181e-05 2.2998e-05 2.9757e-05 3.77502e-05 0.00228634 2.23844e-05 2.03205e-05 4.37057e-05 2.97065e-05 1.53302e-05 4.44701e-05 1.88779e-05 1.40582e-05 3.66696e-05 2.34866e-05 2.90493e-05 1.99768e-05 4.29272e-05 2.20834e-05 3.08569e-05 2.22331e-05 0.00627009 2.30084e-05 0.00691983 3.40966e-05 2.33058e-05 0.00474276 0.00783623 2.53912e-05 1.80466e-05 1.71117e-05 1.76452e-05 3.94839e-05 0.00687319 3.50416e-05 2.83012e-05 1.89313e-05 2.79924e-05 3.3873e-05 3.86043e-05 1.89309e-05 0.00635179 5.08338e-05 1.89041e-05 2.64663e-05 5.40903e-05 0.00690815 1.97782e-05 3.36328e-05 1.61289e-05 4.83221e-05 2.70011e-05 4.02453e-05 2.42096e-05 4.23001e-05 3.33448e-05 4.1092e-05 5.03032e-05 2.73981e-05 5.27288e-05 6.66596e-05 3.75181e-05 2.63816e-05 1.98376e-05 2.98114e-05 3.09747e-05 4.41338e-05 2.78067e-05 4.27816e-05 0.00703937 2.47854e-05 1.94503e-05 0.00954059 2.43348e-05 0.00913614 4.22383e-05 3.04286e-05 1.52875e-05 0.00787102 2.09167e-05 2.53653e-05 1.65839e-05 2.28061e-05 1.45202e-05 3.17075e-05 2.48189e-05 2.78676e-05 0.00935085 2.7945e-05 1.56775e-05 3.30018e-05 2.05442e-05 2.1678e-05 3.63034e-05 0.00703388 1.88174e-05 3.07862e-05 1.71675e-05 2.65209e-05 1.6788e-05 2.83975e-05 2.80536e-05 2.36899e-05 2.38922e-05 2.77807e-05 2.62844e-05 2.09054e-05 2.0353e-05 2.21081e-05 3.12749e-05 2.64475e-05 2.67482e-05 6.02631e-05 3.60752e-05 2.13189e-05 1.22094e-05 3.20139e-05 2.17432e-05 0.00378812 2.27894e-05 0.00704911 2.84413e-05 2.39249e-05 3.69253e-05 2.53377e-05 3.69445e-05 0.0113167 0.00592902 3.50181e-05 3.5867e-05 1.45353e-05 3.46661e-05 2.12082e-05 4.02367e-05 2.12934e-05 0.0110791 1.57818e-05 1.85699e-05 0.00324559 4.47339e-05 0.00593173 4.71919e-05 1.64002e-05 4.60583e-05 1.6445e-05 2.55091e-05 3.72558e-05 2.06599e-05 1.74101e-05 1.77688e-05 0.00509073 3.42634e-05 0.00610201 4.51352e-05 0.00599463 2.31577e-05 1.22108e-05 0.00560092 2.38555e-05 0.00618465 1.26254e-05 2.61562e-05 2.09597e-05 1.52463e-05 2.05312e-05 2.48593e-05 0.00437171 1.64622e-05 3.58116e-05 0.00491819 3.3437e-05 1.70632e-05 0.00677513 2.44391e-05 0.00397882 0.00654272 2.33522e-05 1.49182e-05 2.21244e-05 2.68832e-05 2.8937e-05 3.45533e-05 0.00504275 2.51832e-05 4.63057e-05 2.83322e-05 3.34061e-05 3.23141e-05 1.98277e-05 2.36062e-05 0.00540625 2.76674e-05 3.5762e-05 0.00612445 2.91033e-05 0.00678898 2.76551e-05 2.24828e-05 1.33849e-05 4.51394e-05 2.8837e-05 4.69395e-05 2.65252e-05 0.00825057 2.53681e-05 3.21956e-05 2.31062e-05 0.00730863 1.6453e-05 0.0057786 2.60411e-05 0.00714991 4.62381e-05 0.00811424 3.36927e-05 1.83165e-05 2.34962e-05 1.94389e-05 2.39225e-05 2.77376e-05 3.16409e-05 2.39537e-05 4.37976e-05 0.00735718 1.98706e-05 2.14418e-05 1.6253e-05 2.66575e-05 3.5396e-05 2.71361e-05 2.81587e-05 2.32786e-05 3.20271e-05 0.00553678 0.00569153 3.23583e-05 0.00721493 2.39218e-05 0.00811213 5.47343e-05 4.39676e-05 2.24886e-05 2.53462e-05 2.206e-05 2.5626e-05 1.73266e-05 5.02619e-05 1.97808e-05 4.39426e-05 2.5273e-05 2.93729e-05 0.00607562 4.08442e-05 1.71312e-05 4.55082e-05 2.68783e-05 0.00638096 2.19704e-05 2.33387e-05 3.36577e-05 2.17115e-05 1.86657e-05 3.53521e-05 4.96604e-05 2.72626e-05 0.00746036 4.01486e-05 4.11712e-05 1.04195e-05 0.00806123 2.60975e-05 2.40458e-05 4.32134e-05 2.44797e-05 3.01283e-05 3.20698e-05 2.37663e-05 4.14132e-05 0.00676488 1.30038e-05 1.76514e-05 2.52842e-05 2.02103e-05 2.17943e-05 2.17625e-05 3.04026e-05 7.37002e-06 4.08887e-05 2.48647e-05 4.47172e-05 1.63553e-05 3.69835e-05 2.5443e-05 1.08104e-05 1.879e-05 1.92452e-05 5.41113e-05 3.79458e-05 4.45842e-05 0.00587875 3.83781e-05 2.10096e-05 3.35913e-05 2.12885e-05 2.483e-05 4.45424e-05 6.52737e-05 2.2519e-05 2.61816e-05 2.59521e-05 4.29002e-05 3.83775e-05 2.08173e-05 3.65538e-05 2.9265e-05 3.25837e-05 2.99052e-05 2.06701e-05 1.34746e-05 2.68197e-05 3.03947e-05 3.64711e-05 0.00683659 0.00703132 5.51654e-05 2.60415e-05 3.90286e-05 0.00620707 1.7452e-05 1.46963e-05 3.4108e-05 4.41493e-05 2.25941e-05 0.00610932 3.41383e-05 0.00376247 2.12159e-05 5.56324e-05 6.53361e-05 0.0059516 3.39833e-05 2.34012e-05 6.2016e-05 0.00820926 1.98327e-05 2.92391e-05 2.08322e-05 0.00934782 2.51573e-05 1.88851e-05 0.00655672 4.45799e-05 2.11492e-05 2.86536e-05 1.70074e-05 2.77979e-05 2.19578e-05 3.46551e-05 0.00869526 1.98306e-05 0.00501597 2.07347e-05 2.95731e-05 3.20086e-05 3.35406e-05 2.1846e-05 2.03414e-05 2.75416e-05 2.12412e-05 3.29005e-05 4.17329e-05 2.55578e-05 3.76767e-05 1.7411e-05 3.65151e-05 2.20137e-05 2.36426e-05 2.39172e-05 1.51646e-05 4.678e-05 2.78274e-05 2.6664e-05 1.41237e-05 0.00658813 1.45738e-05 2.64065e-05 2.01206e-05 2.72969e-05 2.45697e-05 3.54036e-05 3.10446e-05 3.0747e-05 1.68241e-05 0.00446804 3.75771e-05 1.57731e-05 0.00553973 2.48534e-05 2.76193e-05 2.21517e-05 2.62132e-05 4.71172e-05 5.35262e-05 0.00935651 3.24418e-05 2.84978e-05 2.7424e-05 3.4295e-05 3.81492e-05 1.42907e-05 9.52999e-06 1.95366e-05 1.60948e-05 4.1034e-05 3.06394e-05 3.5836e-05 1.43808e-05 3.65779e-05 2.1054e-05 5.35129e-05 3.36314e-05 3.67054e-05 4.06791e-05 0.00553713 3.30903e-05 2.37516e-05 0.00570701 1.79082e-05 2.24328e-05 2.63568e-05 2.48821e-05 1.84712e-05 0.00600745 3.11503e-05 0.0076102 1.39891e-05 1.45822e-05 2.68035e-05 0.00707084 3.61379e-05 3.89409e-05 3.59873e-05 1.57053e-05 0.00727498 3.40826e-05 3.15966e-05 2.60912e-05 1.26178e-05 3.13851e-05 3.81703e-05 4.05275e-05 2.48276e-05 5.45445e-05 2.05797e-05 1.75042e-05 2.35125e-05 2.74254e-05 2.96421e-05 2.08513e-05 2.61416e-05 2.56196e-05 2.92897e-05 2.94944e-05 2.92591e-05 2.18284e-05 0.00861193 3.73076e-05 0.00616198 2.38548e-05 1.82854e-05 0.00650115 2.31256e-05 2.62464e-05 4.54023e-05 3.82454e-05 4.63322e-05 4.84449e-05 2.63868e-05 0.00631522 0.00677039 2.16534e-05 4.20951e-05 2.7826e-05 1.87491e-05 1.19878e-05 1.79004e-05 1.93011e-05 2.49881e-05 1.75062e-05 2.26068e-05 1.93895e-05 3.03595e-05 1.66923e-05 0.00629281 2.89398e-05 0.00471194 0.00569404 0.00645424 5.10595e-05 2.28221e-05 3.17597e-05 5.28405e-05 2.25739e-05 2.18893e-05 2.85515e-05 2.88678e-05 2.9909e-05 2.59026e-05 3.14689e-05 1.88117e-05 2.62245e-05 2.88132e-05 3.95117e-05 1.48684e-05 0.00602151 1.73108e-05 2.47568e-05 2.79472e-05 0.00569857 0.00969212 3.03591e-05 1.79583e-05 3.68968e-05 1.81976e-05 3.35315e-05 2.44564e-05 2.19566e-05 2.34384e-05 2.17512e-05 2.45383e-05 3.73887e-05 2.50866e-05 0.0029956 2.19694e-05 1.57543e-05 3.10611e-05 1.75676e-05 4.08202e-05 2.43086e-05 0.00652267 5.2394e-05 2.29397e-05 0.0103543 5.02446e-05 0.00784039 2.85063e-05 0.00621195 3.08798e-05 4.07658e-05 2.4556e-05 2.5059e-05 3.06019e-05 2.66273e-05 2.81713e-05 2.14882e-05 3.72572e-05 2.48567e-05 2.65438e-05 1.69649e-05 2.39705e-05 2.85714e-05 3.67371e-05 2.04716e-05 0.00613765 1.84593e-05 3.72061e-05 0.00477754 3.5734e-05 2.38999e-05 2.82563e-05 0.0088349 3.41248e-05 
7.15431e-05 0.00691172 0.00669621 2.86922e-05 0.00703086 2.0803e-05 2.1966e-05 6.94116e-05 3.27292e-05 2.57556e-05 8.37398e-05 4.79931e-05 1.25447e-05 1.4225e-05 5.26798e-05 0.00924924 2.91899e-05 3.16878e-05 0.00543234 5.3722e-05 2.39719e-05 2.69972e-05 1.34247e-05 2.74859e-05 3.98339e-05 3.07581e-05 5.5868e-05 2.50149e-05 2.17067e-05 3.56789e-05 0.00606015 1.2615e-05 1.6338e-05 2.09469e-05 0.00499835 2.71128e-05 2.59243e-05 3.22356e-05 3.41137e-05 6.33345e-05 7.01405e-05 2.28386e-05 2.39269e-05 7.99019e-05 3.07312e-05 1.87163e-05 2.97424e-05 0.000102212 1.70668e-05 1.78143e-05 5.96846e-05 2.40194e-05 4.94018e-05 0.00618187 1.9866e-05 1.66375e-05 2.53342e-05 2.37662e-05 0.00976204 2.65009e-05 1.45078e-05 6.28645e-05 0.00765902 0.00406695 3.05478e-05 3.49759e-05 0.00494846 2.52502e-05 3.45007e-05 7.28524e-05 1.23054e-05 2.59055e-05 4.9619e-05 2.23689e-05 2.27479e-05 2.12187e-05 2.7057e-05 2.89682e-05 1.81974e-05 0.0103816 8.96854e-05 2.00279e-05 0.0049075 0.00537221 3.3815e-05 2.82236e-05 7.09081e-05 5.5523e-05 8.5098e-05 8.97896e-05 1.32558e-05 3.4971e-05 8.55795e-05 2.10977e-05 2.13122e-05 3.4293e-05 6.29503e-05 1.85238e-05 6.57806e-05 1.64879e-05 1.39618e-05 7.51375e-05 1.57791e-05 1.48692e-05 1.48247e-05 1.68964e-05 0.00706601 2.33702e-05 2.74323e-05 2.3541e-05 2.87268e-05 2.21793e-05 2.98977e-05 0.00952925 2.46368e-05 1.48646e-05 2.02977e-05 2.37045e-05 5.26894e-05 2.18156e-05 2.40113e-05 8.56588e-05 1.80009e-05 2.43153e-05 5.64565e-05 2.32062e-05 1.10092e-05 1.93754e-05 1.7789e-05 1.54523e-05 2.99981e-05 2.67596e-05 2.93217e-05 2.71518e-05 1.82558e-05 1.07598e-05 2.42576e-05 5.20454e-05 2.71302e-05 2.67917e-05 0.00838223 2.60161e-05 1.83689e-05 3.01504e-05 4.52438e-05 5.8132e-05 2.0895e-05 1.71224e-05 2.83676e-05 1.94855e-05 2.78133e-05 1.76811e-05 1.60327e-05 2.9566e-05 8.74407e-05 6.39959e-05 1.7607e-05 7.65098e-05 1.07875e-05 2.39135e-05 1.69387e-05 0.00628441 0.00501668 5.02938e-05 0.00683636 6.39984e-05 2.47759e-05 0.00816955 4.39989e-05 9.90941e-06 1.75981e-05 2.84753e-05 1.80458e-05 2.03087e-05 1.58879e-05 1.46725e-05 0.00629919 3.04101e-05 1.14141e-05 2.37446e-05 3.22546e-05 1.9442e-05 0.00896185 9.66223e-05 2.65701e-05 2.69008e-05 8.20616e-05 0.00478473 2.51589e-05 1.3907e-05 8.25779e-05 0.0102616 1.89501e-05 1.08929e-05 0.00952945 2.09545e-05 1.30287e-05 2.21074e-05 1.37181e-05 3.95904e-05 1.07494e-05 1.71952e-05 1.2463e-05 1.7458e-05 0.00804287 4.48265e-05 2.71485e-05 1.54442e-05 6.31212e-05 1.76153e-05 2.20676e-05 2.09379e-05 0.00681587 6.53403e-05 8.50107e-05 1.91851e-05 1.96948e-05 9.12764e-06 5.46767e-05 1.95814e-05 2.8253e-05 1.98476e-05 2.75506e-05 1.21245e-05 2.00393e-05 1.62182e-05 3.43505e-05 6.03912e-05 7.57501e-05 1.55688e-05 2.64523e-05 6.22364e-05 7.07065e-05 5.3677e-05 5.94469e-05 7.29254e-05 1.3461e-05 0.00348615 5.29254e-05 4.57942e-05 0.00784767 1.70484e-05 3.20332e-05 8.44611e-05 2.81954e-05 4.02022e-05 3.20461e-05 2.59315e-05 2.59443e-05 2.77312e-05 3.1983e-05 1.08006e-05 4.6407e-05 0.00671142 1.34522e-05 1.19714e-05 2.97101e-05 2.88959e-05 2.44084e-05 1.66494e-05 4.07056e-05 1.27075e-05 2.92893e-05 2.30517e-05 2.20529e-05 3.65007e-05 2.8852e-05 4.66811e-05 8.67006e-05 6.72642e-05 0.00482586 1.14119e-05 3.5797e-05 1.05082e-05 3.01096e-05 2.85441e-05 2.11345e-05 6.12385e-05 2.17942e-05 8.21005e-05 2.98066e-05 2.84762e-05 9.65847e-06 2.08693e-05 0.00804671 3.13083e-05 0.00788236 0.0112282 0.0112914 0.00700694 0.00765061 8.14864e-05 3.31815e-05 3.69387e-05 2.57159e-05 1.78429e-05 0.00546473 2.49541e-05 1.92057e-05 2.51969e-05 1.78875e-05 0.00964656 0.00663164 2.02836e-05 1.56064e-05 4.17118e-05 3.54952e-05 1.4936e-05 0.0061431 0.00572534 2.06877e-05 8.52465e-05 6.19763e-05 0.00564613 1.72584e-05 3.1399e-05 0.0125109 2.52271e-05 3.13823e-05 2.88603e-05 3.28888e-05 3.07684e-05 3.91903e-05 2.86254e-05 0.00885382 1.41379e-05 1.75666e-05 5.99026e-05 0.007902 8.29358e-05 6.6139e-05 1.83099e-05 2.69496e-05 8.08952e-05 1.86996e-05 3.52947e-05 7.18996e-05 8.26633e-05 1.89473e-05 0.00198993 3.36488e-05 1.98224e-05 1.63396e-05 1.57228e-05 1.62075e-05 2.26273e-05 3.81579e-05 1.83127e-05 9.26151e-05 2.6347e-05 1.15507e-05 1.35211e-05 2.14981e-05 3.14315e-05 0.00761941 0.0103688 2.51709e-05 2.49259e-05 2.09433e-05 0.0096283 5.38378e-05 2.66467e-05 2.59559e-05 9.96424e-05 0.00567857 1.94645e-05 9.47233e-06 2.13355e-05 1.32731e-05 2.67278e-05 6.74657e-05 1.77468e-05 2.59606e-05 4.99364e-05 1.8625e-05 0.00771639 1.96957e-05 2.78793e-05 8.57783e-05 1.11767e-05 6.36027e-05 1.97131e-05 2.73326e-05 2.4571e-05 7.4206e-05 2.8817e-05 4.19685e-05 2.55962e-05 2.91543e-05 6.98266e-05 4.88942e-05 3.23581e-05 1.34739e-05 2.52401e-05 2.59372e-05 5.70182e-06 3.60819e-05 3.33904e-05 0.0119375 4.27485e-05 1.6084e-05 3.08481e-05 3.25947e-05 2.86454e-05 6.61807e-05 2.8064e-05 2.57306e-05 2.01248e-05 7.1502e-05 9.25529e-06 1.99696e-05 2.3098e-05 1.21921e-05 4.5207e-05 2.59146e-05 1.67373e-05 3.5683e-05 2.523e-05 1.20652e-05 3.39201e-05 1.39341e-05 2.89259e-05 0.00676808 2.38583e-05 3.39163e-05 8.45149e-05 7.73417e-05 2.80135e-05 0.0106994 1.96465e-05 1.6235e-05 2.1294e-05 1.63422e-05 1.6713e-05 0.0073421 1.97097e-05 1.72704e-05 2.33407e-05 1.49576e-05 2.03402e-05 2.61112e-05 0.0105035 1.43098e-05 2.55766e-05 0.00983679 9.50361e-05 1.68865e-05 4.48814e-05 1.94756e-05 2.88306e-05 1.72086e-05 1.43589e-05 5.63154e-05 3.91102e-05 1.97953e-05 2.20654e-05 1.29883e-05 1.93934e-05 1.56217e-05 2.55804e-05 1.17469e-05 2.59605e-05 1.59268e-05 2.69883e-05 0.00792911 1.98666e-05 1.41431e-05 1.3514e-05 3.77663e-05 2.63516e-05 1.77181e-05 1.88516e-05 0.00529255 8.65787e-05 2.98627e-05 6.58012e-05 1.84122e-05 5.93068e-05 1.39789e-05 0.00810199 3.00525e-05 3.54763e-05 8.97021e-05 0.0113157 0.013296 1.28989e-05 0.00699231 1.33836e-05 1.28502e-05 1.02231e-05 3.3211e-05 3.05843e-05 2.49313e-05 2.39559e-05 9.52707e-05 2.02395e-05 1.82905e-05 2.94905e-05 3.02821e-05 1.48078e-05 2.63134e-05 5.98425e-05 3.47457e-05 0.00845924 2.40404e-05 1.91074e-05 3.14791e-05 1.91819e-05 3.33317e-05 2.72512e-05 2.11671e-05 4.65478e-05 8.33393e-05 2.14673e-05 5.87041e-05 3.55604e-05 6.47999e-05 3.71351e-05 5.90833e-05 1.56012e-05 1.78784e-05 0.00919914 3.10148e-05 0.00863071 6.08341e-05 2.20626e-05 1.69402e-05 2.29815e-05 1.26312e-05 1.83246e-05 5.76112e-05 2.7662e-05 0.00893285 1.96432e-05 3.01729e-05 0.0074381 0.00343844 2.38689e-05 3.07978e-05 0.00559235 2.19026e-05 0.00829567 0.00610639 5.00439e-05 8.88234e-06 1.74133e-05 2.20285e-05 0.00600172 2.12721e-05 6.57954e-05 1.68628e-05 1.73434e-05 3.9973e-05 0.000113512 3.98164e-05 2.36411e-05 0.00780153 5.90085e-05 1.32099e-05 0.000110293 2.32906e-05 6.51035e-05 0.00754613 4.02907e-05 5.62039e-05 5.76518e-05 1.08485e-05 1.744e-05 2.08825e-05 3.12107e-05 6.05434e-05 1.66761e-05 1.30434e-05 5.04471e-05 2.37146e-05 1.53591e-05 3.12091e-05 5.06044e-05 1.61324e-05 2.3533e-05 2.37781e-05 1.82654e-05 2.61636e-05 1.5189e-05 2.81255e-05 2.24013e-05 0.00556509 1.37648e-05 2.22816e-05 1.51878e-05 5.60546e-05 0.00911671 1.4602e-05 2.30967e-05 3.08823e-05 2.21962e-05 2.98899e-05 3.09734e-05 2.26009e-05 0.00865344 2.41695e-05 1.70677e-05 1.78486e-05 2.38503e-05 2.59977e-05 6.49177e-05 1.16053e-05 1.77208e-05 0.00400828 0.00991693 2.37112e-05 0.00562436 5.43442e-05 2.19832e-05 7.96811e-05 6.1793e-05 1.80759e-05 1.79367e-05 2.0099e-05 2.40994e-05 5.40447e-05 2.55547e-05 2.96291e-05 2.62449e-05 6.55364e-05 3.12761e-05 3.03137e-05 9.902e-05 1.36708e-05 1.59532e-05 0.0118385 2.69687e-05 2.12321e-05 8.59632e-05 5.17802e-05 2.47955e-05 4.76614e-05 1.94686e-05 0.00800615 2.2537e-05 1.47385e-05 2.96759e-05 6.05784e-05 2.08634e-05 1.99205e-05 5.14164e-05 0.0059129 2.4363e-05 2.41814e-05 2.59817e-05 8.71161e-05 3.07937e-05 0.00869875 2.15691e-05 1.90663e-05 8.12426e-05 0.0145784 0.00686971 1.607e-05 1.6694e-05 7.92161e-05 1.16437e-05 2.83252e-05 4.18147e-05 3.25269e-05 2.05869e-05 1.9417e-05 9.43564e-05 8.97231e-05 0.00599831 0.00465553 2.94095e-05 3.03686e-05 3.85403e-05 8.16484e-05 3.74824e-05 3.24106e-05 1.79672e-05 2.43991e-05 2.61159e-05 7.01464e-05 2.12055e-05 9.82006e-05 1.6382e-05 1.95407e-05 1.99331e-05 7.17531e-05 0.0132918 1.00654e-05 2.99789e-05 1.5707e-05 2.59987e-05 5.09895e-05 2.84055e-05 3.21618e-05 1.3235e-05 1.21205e-05 2.86342e-05 1.38075e-05 3.89208e-05 8.6778e-05 0.00677157 1.25802e-05 2.81519e-05 3.07244e-05 9.94542e-05 2.6723e-05 6.39076e-05 2.09228e-05 1.26254e-05 4.60222e-05 0.00551216 4.51887e-05 9.68371e-05 0.00660195 1.63974e-05 1.65027e-05 9.02886e-05 2.22728e-05 1.8175e-05 4.43416e-05 4.27874e-05 0.00755938 2.06612e-05 8.76465e-05 8.43088e-05 6.99775e-05 2.78077e-05 2.01208e-05 6.57777e-05 6.42024e-05 1.03545e-05 0.00604425 8.83401e-05 2.49153e-05 1.65336e-05 4.00778e-05 6.43338e-05 8.69421e-05 5.97169e-05 1.92237e-05 1.93473e-05 3.67786e-05 1.94083e-05 7.23747e-05 6.18012e-05 0.00647069 2.22022e-05 1.95288e-05 1.74e-05 3.25937e-05 3.62014e-05 8.18381e-05 2.10366e-05 1.35363e-05 1.63803e-05 0.00258726 2.68581e-05 6.63117e-05 7.30344e-05 0.00789274 4.15734e-05 2.51486e-05 2.30922e-05 1.93698e-05 9.81674e-05 0.00012319 2.89088e-05 0.01018 2.25457e-05 2.58784e-05 2.92284e-05 6.25637e-05 2.55912e-05 0.00588551 3.81033e-05 2.46388e-05 2.02697e-05 2.69719e-05 1.26777e-05 2.20164e-05 7.30881e-05 1.9157e-05 7.83033e-05 2.19402e-05 1.65994e-05 3.74804e-05 1.78828e-05 2.39694e-05 4.91218e-05 1.16238e-05 9.4056e-06 1.98084e-05 2.71778e-05 1.81194e-05 1.9309e-05 2.13936e-05 2.21594e-05 1.46159e-05 3.23355e-05 3.31582e-05 1.58937e-05 9.84882e-06 2.11546e-05 0.00792276 1.91664e-05 3.25851e-05 6.38175e-05 1.27642e-05 1.89613e-05 5.36678e-05 2.9708e-05 1.81669e-05 5.33001e-05 2.71941e-05 2.33641e-05 5.08969e-05 6.41015e-05 8.39552e-05 2.7669e-05 2.15904e-05 2.4775e-05 5.83503e-05 1.71537e-05 2.54795e-05 2.55376e-05 6.46366e-05 2.65572e-05 5.62095e-05 0.000103685 1.80933e-05 3.40762e-05 7.73415e-05 5.53776e-05 1.32113e-05 2.94268e-05 1.66674e-05 1.8733e-05 2.59694e-05 0.00700555 0.00952001 0.00966118 1.91986e-05 0.000140372 1.47636e-05 9.2742e-05 8.10287e-05 2.01638e-05 3.39354e-05 0.00664587 0.0112679 2.38202e-05 8.83982e-05 1.88205e-05 3.33647e-05 5.51832e-05 2.55561e-05 8.26212e-05 5.11228e-05 0.011438 2.93317e-05 1.93052e-05 2.8775e-05 3.89189e-05 1.09959e-05 2.90027e-05 1.94662e-05 1.85594e-05 0.00806795 8.25928e-05 8.80177e-06 3.00344e-05 8.52407e-05 0.000104201 1.40112e-05 5.67481e-05 0.00510172 1.5052e-05 1.10917e-05 1.5367e-05 1.78394e-05 0.00745999 3.87548e-05 1.4932e-05 0.00799632 9.43217e-05 2.0801e-05 2.49763e-05 2.7668e-05 5.03125e-05 1.90906e-05 2.93041e-05 0.00530503 2.34262e-05 1.65443e-05 3.34029e-05 5.28833e-05 3.05238e-05 2.91963e-05 3.08117e-05 4.36494e-05 1.91877e-05 1.49408e-05 1.15967e-05 1.06962e-05 6.3467e-05 2.08686e-05 2.61043e-05 2.69897e-05 1.65267e-05 2.08934e-05 0.00480328 1.51619e-05 2.51968e-05 4.72634e-05 1.4699e-05 1.89517e-05 2.77347e-05 7.11689e-05 9.92681e-06 0.00489254 3.07729e-05 1.68542e-05 2.21054e-05 2.16449e-05 2.91515e-05 3.05139e-05 2.72575e-05 9.79981e-05 1.43786e-05 0.00554275 1.42103e-05 0.00770722 0.0047128 0.0100535 1.22811e-05 3.82019e-05 0.00942762 1.75123e-05 2.75805e-05 9.14343e-05 5.12757e-06 2.13649e-05 2.25605e-05 1.97361e-05 2.05738e-05 3.32346e-05 4.14033e-05 1.86724e-05 5.71879e-05 7.40668e-06 2.13124e-05 1.45072e-05 2.5167e-05 2.2635e-05 2.4076e-05 2.03889e-05 2.56911e-05 0.00981336 2.55949e-05 1.88872e-05 7.89551e-05 2.26336e-05 1.37037e-05 2.66962e-05 0.00775175 1.29571e-05 2.55818e-05 1.29743e-05 2.45172e-05 3.64053e-05 1.32658e-05 2.31596e-05 6.80943e-05 2.36701e-05 2.96551e-05 5.9696e-05 2.72085e-05 0.0093862 0.00577894 2.88635e-05 1.45907e-05 1.4718e-05 2.57184e-05 2.41616e-05 0.00729615 6.3871e-05 1.62412e-05 1.80378e-05 7.46968e-05 1.92429e-05 1.8513e-05 1.959e-05 2.38235e-05 1.20169e-05 2.53536e-05 0.00727261 2.02897e-05 3.4108e-05 2.15073e-05 
7.67576e-05 3.37373e-05 4.08924e-05 0.00276842 3.28915e-05 0.00220777 0.00370191 2.09214e-05 3.70988e-05 2.57e-05 2.60873e-05 4.80991e-05 0.00413606 0.00404713 2.50728e-05 4.45731e-05 0.00387304 2.47813e-05 2.73328e-05 2.68184e-05 2.80152e-05 2.3167e-05 0.000148649 0.00650684 1.80241e-05 2.5499e-05 2.67618e-05 2.97935e-05 0.00250488 2.35134e-05 2.56225e-05 1.45167e-05 0.000333924 0.0041905 3.65888e-05 2.5443e-05 0.00570582 0.00617317 0.00297856 2.86296e-05 0.000100719 1.45595e-05 2.3096e-05 3.41145e-05 0.00237651 1.70994e-05 2.20511e-05 2.7761e-05 0.00185611 0.0054944 3.27298e-05 0.0014456 1.37324e-05 3.74277e-05 2.21261e-05 1.52298e-05 2.38199e-05 0.00454779 3.71358e-05 3.927e-05 0.000199179 4.04754e-05 2.56131e-05 1.72687e-05 2.90344e-05 4.42807e-05 2.25476e-05 0.0021137 0.00368436 2.38021e-05 0.000330121 1.96349e-05 6.73655e-05 0.00762742 3.45916e-05 3.00305e-05 1.77165e-05 0.00337703 0.00489741 3.36552e-05 3.12945e-05 2.2051e-05 2.11498e-05 3.50801e-05 0.00387051 2.68643e-05 2.62857e-05 5.73457e-05 2.90262e-05 1.54116e-05 0.000395327 1.4418e-05 3.11273e-05 0.00189701 0.00218162 3.09825e-05 2.12652e-05 0.00122914 7.85232e-05 0.000269314 0.000280093 3.32574e-05 2.66209e-05 0.00474383 0.000314535 0.000469168 3.12591e-05 2.07912e-05 2.95779e-05 0.00525759 0.00190901 2.92116e-05 2.26969e-05 3.00607e-05 0.00114378 2.01155e-05 0.00501459 3.15315e-05 2.3862e-05 1.79489e-05 0.00567739 2.7889e-05 0.00309404 2.38233e-05 5.24246e-05 2.0669e-05 2.03804e-05 0.00466182 0.000244336 1.8899e-05 0.00308818 3.033e-05 0.00194527 2.08713e-05 0.00628591 0.000362527 3.24025e-05 2.33166e-05 3.23902e-05 3.6191e-05 3.02659e-05 3.29501e-05 2.56045e-05 3.45726e-05 1.80109e-05 5.06887e-05 2.31014e-05 0.00504975 0.00509357 2.30961e-05 0.00295279 0.000372692 0.000401578 3.82702e-05 2.40984e-05 5.3677e-05 2.41236e-05 3.93885e-05 0.000178442 0.00459691 0.00309498 3.51346e-05 2.13076e-05 2.45505e-05 3.26594e-05 2.827e-05 2.76973e-05 4.84126e-05 3.78843e-05 0.000206091 0.00033466 0.004784 2.7394e-05 0.00657574 2.64405e-05 0.000334134 4.64136e-05 0.00559949 0.000368662 0.00208068 0.00216867 2.72839e-05 3.01799e-05 3.37041e-05 2.41302e-05 0.00186999 3.24047e-05 3.15187e-05 0.00214795 3.12733e-05 3.07039e-05 2.60945e-05 1.93799e-05 0.000269971 3.80617e-05 0.00386287 0.000338554 0.00386725 0.000377017 0.00360551 0.000192152 0.000363781 0.00466629 2.80317e-05 2.68955e-05 5.4233e-05 2.08516e-05 0.00234434 7.89747e-05 0.000387571 2.04626e-05 2.01078e-05 3.9537e-05 5.95432e-05 3.14015e-05 3.84301e-05 0.0045923 0.000445478 4.09638e-05 2.53457e-05 2.75125e-05 0.00612152 2.67306e-05 1.7234e-05 0.0020456 2.3913e-05 0.00335372 3.23039e-05 7.77048e-05 1.92255e-05 1.74211e-05 5.51657e-05 8.32983e-05 5.39986e-05 3.15834e-05 5.62697e-05 0.000386394 2.90458e-05 3.57884e-05 4.28101e-05 3.6461e-05 0.00422176 2.45483e-05 5.41204e-05 2.38694e-05 3.10585e-05 2.49238e-05 0.00240768 2.38657e-05 0.00212388 4.13888e-05 0.000166263 3.43682e-05 1.87155e-05 0.0040155 2.25988e-05 2.43739e-05 0.00379669 2.50823e-05 0.00359224 3.63792e-05 0.000295359 2.52676e-05 0.00844191 2.44938e-05 0.00306962 0.00160731 4.94157e-05 3.57581e-05 7.19741e-05 1.97181e-05 0.0002202 0.007408 0.000292971 3.19819e-05 0.00318365 2.61254e-05 1.54186e-05 2.30952e-05 3.46839e-05 0.00143034 0.00249086 0.000332733 0.00649627 2.83684e-05 2.49353e-05 3.38884e-05 5.53453e-05 4.63252e-05 2.70607e-05 3.7554e-05 6.41973e-05 3.31465e-05 5.29005e-05 2.9213e-05 0.00164312 3.0524e-05 0.00200472 1.67512e-05 1.93323e-05 0.00447787 3.85115e-05 2.53355e-05 0.00696044 2.2295e-05 4.83446e-05 0.00170475 1.93261e-05 3.0332e-05 2.44346e-05 0.00562924 3.16073e-05 4.30881e-05 3.49486e-05 0.00497843 0.00231274 4.05961e-05 3.03345e-05 5.47072e-05 2.29835e-05 0.00268454 0.00240687 0.00227587 1.91355e-05 3.88674e-05 0.00036807 0.000402417 6.14091e-05 2.98457e-05 3.28322e-05 7.27684e-05 1.37158e-05 0.00326882 3.13122e-05 1.97441e-05 3.20748e-05 3.0235e-05 3.20806e-05 2.59151e-05 2.41133e-05 2.83099e-05 0.0045822 3.12115e-05 2.30562e-05 0.00416523 0.0060178 3.86003e-05 0.00493116 2.7403e-05 0.00150354 0.000173542 0.00121743 0.00657948 0.00255865 3.42745e-05 4.62374e-05 1.48367e-05 1.54269e-05 0.00684311 3.65019e-05 1.85617e-05 0.00305706 0.00256848 3.64005e-05 3.19934e-05 2.85735e-05 1.44226e-05 2.44181e-05 2.71539e-05 2.70481e-05 2.22667e-05 2.15685e-05 2.73911e-05 2.00674e-05 2.21935e-05 3.53822e-05 1.67753e-05 0.00378564 2.12935e-05 2.69869e-05 2.65507e-05 0.00523244 2.47556e-05 0.00306641 2.3899e-05 0.00781742 6.12796e-05 0.00758598 2.1155e-05 2.41708e-05 5.77788e-05 0.00190728 0.000447754 0.00269991 0.00481637 0.000287201 5.83715e-05 0.00947548 4.84999e-05 3.25634e-05 0.00027206 0.00256317 3.07218e-05 3.56925e-05 2.31683e-05 2.48938e-05 3.15496e-05 3.33499e-05 2.68189e-05 0.000242922 2.30529e-05 2.11056e-05 0.00506166 6.61556e-05 0.00398586 2.05095e-05 3.50987e-05 0.00172831 0.000299552 2.66678e-05 0.000315937 2.76063e-05 4.30427e-05 0.00193754 0.0037955 4.15779e-05 2.51488e-05 3.18916e-05 4.76527e-05 0.00237176 0.00521143 0.00436346 1.76507e-05 0.00525392 2.87687e-05 0.000193336 0.00730314 4.49026e-05 0.000415152 2.32139e-05 2.12179e-05 3.61471e-05 0.00471633 0.00273936 2.64449e-05 2.44792e-05 0.00172243 2.57348e-05 0.00128339 2.9846e-05 2.18351e-05 2.92137e-05 2.13406e-05 0.00272615 1.95623e-05 2.40352e-05 0.00523726 0.00130569 1.98899e-05 2.29072e-05 0.000287564 2.68865e-05 0.000201883 0.00291866 4.83106e-05 0.00291539 0.0041565 0.000174846 4.86222e-05 3.69202e-05 0.000270623 3.25436e-05 3.5142e-05 3.29514e-05 2.40643e-05 2.16976e-05 0.0049868 7.73636e-05 0.000271924 2.39397e-05 0.00321052 5.54136e-05 3.30719e-05 3.74456e-05 4.56931e-05 0.000365972 2.81039e-05 0.000307497 0.000368956 0.000288874 0.00306959 0.00268969 3.45284e-05 0.00703525 2.12126e-05 0.0052001 0.00033151 1.79959e-05 3.24419e-05 0.00501645 1.64256e-05 5.79476e-05 3.15587e-05 4.45635e-05 0.00242207 0.00151835 2.13406e-05 2.43353e-05 0.00538037 3.50641e-05 0.00255551 2.87658e-05 4.09081e-05 0.00573582 1.93265e-05 3.55092e-05 2.46796e-05 3.8092e-05 2.85405e-05 0.00825871 0.00195163 4.76156e-05 1.91797e-05 3.43607e-05 7.91594e-05 2.15965e-05 0.00440008 2.11305e-05 0.000252315 0.000321011 5.88236e-05 2.14113e-05 4.05762e-05 0.00252242 2.73764e-05 3.50741e-05 2.17208e-05 0.00720523 4.08514e-05 3.79276e-05 0.000318693 2.82494e-05 3.14266e-05 5.02285e-05 0.000187366 2.40117e-05 2.83193e-05 3.09294e-05 2.27738e-05 2.10099e-05 3.10829e-05 0.000441761 5.1815e-05 4.36545e-05 2.587e-05 2.63089e-05 4.01031e-05 2.81775e-05 1.94037e-05 2.84459e-05 0.00381877 2.5744e-05 3.07298e-05 3.35756e-05 3.15295e-05 5.05553e-05 1.41378e-05 0.000441167 2.96884e-05 0.00345072 7.38941e-05 0.000322925 0.00358958 2.5094e-05 0.00462231 0.00563108 6.67188e-05 5.96946e-05 2.21008e-05 0.00449961 3.08772e-05 0.000265452 1.8111e-05 0.00292021 1.81299e-05 2.52201e-05 3.85344e-05 1.91151e-05 0.00206424 0.00272241 5.14783e-05 2.88278e-05 0.00176883 0.00526888 4.02053e-05 1.96417e-05 0.00356354 2.63253e-05 0.00544978 3.59488e-05 2.20024e-05 0.00416925 2.30493e-05 1.78391e-05 2.00807e-05 5.53893e-05 0.00019693 0.00226591 3.0483e-05 3.90091e-05 2.93407e-05 3.0586e-05 2.89755e-05 0.00883289 2.14993e-05 1.95822e-05 0.00458578 0.00306779 2.54184e-05 0.0025054 2.7949e-05 2.44663e-05 0.0032649 1.65519e-05 7.18856e-05 0.00264348 3.43721e-05 2.76748e-05 0.00234784 0.000317041 4.56675e-05 3.78045e-05 0.00277784 4.43467e-05 6.70415e-05 2.59656e-05 6.36377e-05 1.75201e-05 3.17675e-05 3.38611e-05 0.000220861 2.75574e-05 2.66122e-05 2.06848e-05 0.00310457 2.24537e-05 2.97968e-05 0.00357965 2.58472e-05 0.00271516 2.91204e-05 2.94772e-05 4.79528e-05 2.60646e-05 1.8069e-05 2.59047e-05 4.92849e-05 3.936e-05 0.000385294 0.00230349 1.97083e-05 2.71367e-05 2.5899e-05 2.89013e-05 4.25297e-05 2.70403e-05 3.04429e-05 3.24136e-05 2.01484e-05 2.8765e-05 3.62485e-05 1.78747e-05 2.92367e-05 4.47958e-05 2.51103e-05 6.41366e-05 0.00731541 0.00226306 2.22986e-05 2.64726e-05 2.21493e-05 0.00181113 3.25275e-05 0.00427277 2.45497e-05 0.00412934 2.3103e-05 5.62622e-05 0.000132077 3.06009e-05 0.00347494 0.00323531 5.99678e-05 3.91711e-05 0.00354256 0.00447598 1.27372e-05 1.78166e-05 0.00540729 4.57138e-05 2.72301e-05 5.43661e-05 0.00024281 0.00773072 2.17489e-05 2.88054e-05 3.54807e-05 5.41321e-05 0.00183885 0.000223611 1.44323e-05 2.73365e-05 5.27102e-05 2.77017e-05 2.33036e-05 0.000281112 0.000146076 3.26561e-05 3.07846e-05 0.000338706 2.33386e-05 7.13422e-05 3.29915e-05 1.77628e-05 3.18147e-05 7.46229e-05 2.98696e-05 2.2677e-05 0.00479307 7.19006e-05 2.43923e-05 1.88113e-05 3.34803e-05 2.79115e-05 0.000373909 0.00415939 4.12146e-05 3.06564e-05 2.40858e-05 2.33384e-05 2.11436e-05 0.000427922 0.00299468 0.00247996 6.42691e-05 4.23643e-05 1.63124e-05 0.00458415 0.0013119 0.000447108 2.19526e-05 3.41295e-05 3.84258e-05 3.06684e-05 0.000218475 2.0572e-05 1.6856e-05 2.24727e-05 2.57654e-05 2.77457e-05 3.53237e-05 2.64881e-05 0.00801259 2.19583e-05 3.08275e-05 3.21746e-05 5.14652e-05 1.75239e-05 4.10168e-05 2.50336e-05 0.000446627 2.36058e-05 6.36332e-05 3.26764e-05 3.29649e-05 2.64634e-05 0.00219698 2.98619e-05 2.61756e-05 0.000312433 0.00754574 1.47276e-05 2.83686e-05 7.33327e-05 0.00254751 0.00530515 3.94057e-05 2.14052e-05 2.158e-05 6.33231e-05 0.00026164 0.000165059 0.00402174 0.00260441 0.00420259 2.406e-05 0.00545395 0.00468467 0.0004089 5.82186e-05 0.00324346 1.83981e-05 0.000183856 3.3403e-05 3.31186e-05 2.39685e-05 6.64216e-05 2.64213e-05 0.00189622 0.000215237 5.06541e-05 2.32519e-05 1.87307e-05 4.71841e-05 0.00303806 0.006869 2.11867e-05 1.96045e-05 3.22857e-05 0.00349159 0.00194755 1.98082e-05 2.69215e-05 0.00451976 3.00846e-05 0.00627647 2.11703e-05 0.00270363 5.26896e-05 3.71082e-05 0.000387676 2.45678e-05 2.47611e-05 6.22029e-05 0.000406213 0.00274443 0.000274787 2.09988e-05 2.8821e-05 3.10756e-05 3.67557e-05 4.71534e-05 0.00290175 3.15584e-05 1.99397e-05 2.74848e-05 7.11466e-05 0.000275877 0.00320471 4.82953e-05 4.57802e-05 3.06727e-05 2.65188e-05 1.47915e-05 2.52177e-05 2.65858e-05 2.33626e-05 2.24918e-05 2.29332e-05 4.96433e-05 1.73011e-05 2.29875e-05 2.72833e-05 6.18357e-05 1.19372e-05 0.0024095 1.9941e-05 0.00443248 3.65716e-05 3.76548e-05 0.000139 2.08285e-05 3.2542e-05 2.83738e-05 0.00533439 4.21095e-05 3.50839e-05 0.000209852 0.000249125 0.00495443 0.000344319 2.02813e-05 4.92724e-05 0.00222731 2.67384e-05 5.91878e-05 2.90898e-05 0.00460121 3.49897e-05 4.57841e-05 0.00483128 0.00683222 2.47137e-05 1.87252e-05 0.00621818 4.16443e-05 1.85755e-05 2.32322e-05 2.58338e-05 2.58316e-05 3.30197e-05 0.000244971 0.000307507 0.00033758 0.000284159 8.29488e-05 2.73459e-05 3.41963e-05 1.79513e-05 0.000461736 0.00415727 2.13797e-05 1.33315e-05 2.70588e-05 6.36098e-05 0.000147964 2.47905e-05 0.00261781 4.89279e-05 0.000260638 2.67006e-05 3.20825e-05 0.00645876 2.6704e-05 2.23631e-05 3.09833e-05 0.00376557 2.24343e-05 2.58778e-05 0.000349125 2.95692e-05 2.32912e-05 4.11804e-05 2.86818e-05 3.99377e-05 0.00020829 0.00377572 3.30848e-05 0.000318635 0.00213416 3.50221e-05 0.000226928 1.47852e-05 2.33336e-05 0.00374092 0.00326645 2.52462e-05 2.04489e-05 0.00341452 4.30414e-05 0.000329993 0.00209459 0.0070136 0.00266017 0.0022802 2.55159e-05 2.13356e-05 2.5767e-05 5.06924e-05 0.00221027 1.7516e-05 7.57663e-05 2.047e-05 0.000188613 0.00136335 5.56673e-05 0.000229129 1.96251e-05 0.000341768 1.88688e-05 4.02195e-05 0.000360197 2.72467e-05 2.08734e-05 1.54095e-05 0.0050877 2.12672e-05 2.26705e-05 4.3903e-05 3.3242e-05 2.94456e-05 0.00249962 0.00466649 0.00248765 2.01408e-05 4.01305e-05 5.78515e-05 0.00159893 0.00544938 2.59284e-05 2.51955e-05 2.43756e-05 0.00770716 0.00455065 2.8308e-05 0.00384319 4.09316e-05 0.00527155 2.70843e-05 0.00489967 
0.0120368 3.71181e-05 5.83349e-05 4.73309e-05 4.28499e-05 3.01908e-05 3.53826e-05 6.10395e-05 0.000143467 5.34529e-05 9.26368e-05 0.0121081 3.00402e-05 2.07137e-05 8.81716e-05 4.92151e-05 4.35724e-05 7.23255e-05 3.29565e-05 7.29344e-05 4.91529e-05 5.78941e-05 2.68519e-05 2.8027e-05 7.92074e-05 6.26493e-05 8.4382e-05 8.98699e-05 1.66941e-05 0.00010652 3.79203e-05 5.77732e-05 2.88833e-05 3.0802e-05 4.7686e-05 7.69474e-05 2.30038e-05 3.41973e-05 4.76714e-05 8.89672e-05 0.0151299 5.05462e-05 7.22959e-05 0.000120125 4.02783e-05 8.65522e-05 9.18598e-05 7.54802e-05 3.07733e-05 3.32765e-05 9.14623e-05 4.24479e-05 5.11253e-05 6.22827e-05 4.25827e-05 6.26639e-05 4.9677e-05 2.68071e-05 5.39233e-05 9.97371e-05 1.24272e-05 0.0086158 5.06567e-05 2.61355e-05 6.65532e-05 0.00867055 5.42427e-05 3.10324e-05 3.63627e-05 8.57704e-05 1.7945e-05 5.82424e-05 0.0105261 4.79658e-05 9.8394e-05 7.6631e-05 7.97298e-05 5.34422e-05 2.46147e-05 6.60091e-05 0.000120557 9.59824e-05 3.88883e-05 3.95974e-05 5.43485e-05 7.87383e-05 6.73001e-05 0.010041 9.47076e-05 8.51863e-05 2.78749e-05 5.93887e-05 0.000131765 2.71624e-05 3.87734e-05 6.07349e-05 8.19463e-05 2.98568e-05 0.00770724 2.80255e-05 2.22016e-05 0.000110178 5.72706e-05 3.97084e-05 2.77428e-05 3.01441e-05 3.59095e-05 5.67383e-05 5.69449e-05 2.98805e-05 2.49823e-05 0.000102362 5.89817e-05 7.07502e-05 3.60647e-05 3.99215e-05 2.68823e-05 3.90499e-05 9.20044e-05 7.68405e-05 3.41468e-05 0.000141881 3.50729e-05 8.77004e-05 0.0118323 4.2628e-05 4.2071e-05 3.95524e-05 2.17445e-05 5.1294e-05 3.8428e-05 9.82967e-05 3.27931e-05 9.93344e-05 3.72476e-05 1.77205e-05 0.000100123 7.55567e-05 9.96297e-05 6.91058e-05 2.56002e-05 5.62655e-05 0.000100175 0.00350799 7.9583e-05 0.0109483 1.78495e-05 2.86124e-05 3.47073e-05 7.39312e-05 3.43325e-05 3.56802e-05 1.94262e-05 6.68964e-05 0.000107813 0.0118531 8.68172e-05 0.00012806 2.03459e-05 3.02673e-05 2.12019e-05 3.24722e-05 3.23146e-05 7.35739e-05 5.43599e-05 0.000126186 9.36961e-05 8.23071e-05 0.00898366 2.08505e-05 3.57136e-05 3.76123e-05 7.35051e-05 3.66255e-05 9.10662e-05 2.16967e-05 5.69426e-05 3.38198e-05 3.02885e-05 3.31893e-05 4.06605e-05 9.42319e-05 2.96081e-05 0.000122315 7.18389e-05 3.04519e-05 0.000112457 4.18854e-05 3.44925e-05 5.9621e-05 0.000125151 4.95112e-05 6.04239e-05 2.3329e-05 5.58451e-05 3.00299e-05 2.19606e-05 4.69337e-05 2.5653e-05 3.25947e-05 1.2455e-05 2.3262e-05 2.23592e-05 5.25787e-05 3.81425e-05 0.00715575 7.19267e-05 3.5166e-05 0.00917353 2.72952e-05 7.16838e-05 7.39903e-05 6.56024e-05 0.00913551 9.08728e-05 6.59311e-05 3.68337e-05 3.16761e-05 0.00827684 5.03516e-05 0.000133154 3.27213e-05 0.000106052 6.00918e-05 2.4342e-05 8.02483e-05 2.56634e-05 9.17259e-05 0.0128186 4.84533e-05 9.26071e-05 0.0118497 0.0156149 0.00643395 8.99039e-05 0.00828032 2.07563e-05 1.74171e-05 9.52016e-05 0.0081312 3.94231e-05 3.16581e-05 6.60307e-05 0.0118669 7.58517e-05 0.00253851 6.18297e-05 3.97548e-05 5.21917e-05 3.33526e-05 8.44493e-05 2.18976e-05 0.00688326 4.71979e-05 2.32094e-05 6.18787e-05 4.90863e-05 4.21183e-05 0.00012052 3.49069e-05 7.96826e-05 2.22069e-05 6.89586e-05 4.6594e-05 9.40413e-05 3.91812e-05 4.05222e-05 0.00949435 0.000142093 0.0110985 3.43797e-05 1.6998e-05 4.73924e-05 2.67655e-05 6.47165e-05 3.96055e-05 5.16876e-05 6.01268e-05 7.68278e-05 8.45703e-05 2.65961e-05 3.81254e-05 3.53306e-05 4.36641e-05 4.08556e-05 5.94214e-05 5.65791e-05 7.04789e-05 6.13633e-05 3.18461e-05 4.47833e-05 0.0115265 8.60129e-05 0.00261319 8.1574e-05 3.504e-05 4.70036e-05 3.29745e-05 2.20198e-05 6.51629e-05 2.93157e-05 6.18492e-05 4.8054e-05 3.67521e-05 4.43576e-05 0.0109291 3.50002e-05 6.76973e-05 4.99108e-05 3.24662e-05 3.53568e-05 9.57986e-05 0.00911337 5.44157e-05 3.64667e-05 3.808e-05 6.38583e-05 0.000100542 0.0066546 8.24398e-05 3.99391e-05 2.27137e-05 3.99149e-05 7.99461e-05 5.97552e-05 3.77592e-05 2.76791e-05 0.00898619 4.32196e-05 0.000169822 0.00585259 5.99169e-05 3.39024e-05 6.19605e-05 7.50911e-05 8.01079e-05 0.000116558 0.000127663 4.63988e-05 3.15821e-05 8.50812e-05 3.30939e-05 5.29222e-05 3.2494e-05 2.45066e-05 4.28959e-05 0.00537057 2.99479e-05 0.000114315 3.59389e-05 6.92509e-06 2.18065e-05 3.24687e-05 3.68112e-05 6.31302e-05 5.04803e-05 4.62183e-05 5.04422e-05 4.72476e-05 4.28117e-05 7.33541e-05 4.45216e-05 3.11801e-05 9.50439e-05 3.13638e-05 6.83765e-05 5.18432e-05 3.06639e-05 8.46989e-05 6.22926e-05 6.40081e-05 2.68954e-05 0.0053392 6.56423e-05 7.79859e-05 4.01229e-05 6.48273e-05 3.42213e-05 9.99662e-05 7.68001e-05 7.46815e-05 2.10639e-05 8.008e-05 2.67282e-05 0.000104597 3.6853e-05 0.00588274 3.57806e-05 2.674e-05 8.82105e-05 0.0092011 4.61121e-05 4.51511e-05 3.94002e-05 4.16507e-05 1.93102e-05 0.00676451 6.25444e-05 6.42853e-05 8.56695e-05 1.66149e-05 4.19147e-05 9.15479e-05 3.91015e-05 7.9327e-05 6.21408e-05 5.17342e-05 3.79239e-05 0.000122317 2.28359e-05 3.74274e-05 5.75908e-05 2.58243e-05 0.00856756 5.01295e-05 8.50387e-05 6.30823e-05 2.94948e-05 1.29673e-05 7.29373e-05 2.42303e-05 4.47936e-05 4.73985e-05 4.11353e-05 4.7008e-05 0.000150321 0.000118573 0.000115559 4.98251e-05 3.49809e-05 3.12019e-05 3.89352e-05 2.47462e-05 4.4143e-05 4.82712e-05 2.34212e-05 3.78619e-05 0.00527194 2.10851e-05 7.03412e-05 8.18864e-05 7.22219e-05 3.15354e-05 3.05727e-05 3.33535e-05 0.000137259 2.03388e-05 9.72329e-05 2.44152e-05 4.18086e-05 6.54758e-05 7.65547e-05 7.37355e-05 3.55446e-05 5.25204e-05 6.05221e-05 3.34837e-05 2.17842e-05 6.44333e-05 9.00743e-05 2.24203e-05 7.85772e-05 1.77882e-05 5.26254e-05 4.9969e-05 2.87585e-05 3.25952e-05 1.76886e-05 0.00877912 6.28696e-05 3.71625e-05 0.00583988 4.75137e-05 0.000167492 5.75936e-05 6.48855e-05 3.76194e-05 0.0111772 3.14925e-05 3.30264e-05 4.01351e-05 0.0119196 0.000143095 6.57638e-05 7.52448e-05 2.58595e-05 5.04625e-05 2.53195e-05 4.78174e-05 2.70169e-05 3.85283e-05 2.31546e-05 0.000130768 3.59438e-05 9.83595e-05 2.86639e-05 3.00613e-05 6.89718e-05 0.000105646 3.25383e-05 6.58127e-05 0.011338 7.68036e-05 4.35132e-05 2.44823e-05 2.21532e-05 6.01079e-05 0.000107362 3.98937e-05 0.00788123 4.4009e-05 0.00668135 0.000112291 3.28907e-05 0.000117294 6.90987e-05 6.98996e-05 0.00646879 0.000113077 3.81833e-05 2.07107e-05 6.0346e-05 3.63318e-05 3.31076e-05 0.0123803 7.57322e-05 2.41941e-05 5.81563e-05 1.87376e-05 2.99908e-05 0.0109965 6.10144e-05 4.34698e-05 2.90184e-05 6.20703e-05 4.72055e-05 3.87563e-05 4.41561e-05 0.0102193 5.7884e-05 3.60116e-05 5.72607e-05 4.51714e-05 0.00738337 2.18041e-05 9.25701e-05 5.12102e-05 4.1587e-05 3.49814e-05 8.59278e-05 7.20811e-05 3.82634e-05 0.00708439 0.00013499 9.08524e-05 6.07515e-05 6.94203e-05 9.87003e-05 7.92587e-05 7.69737e-05 3.79228e-05 9.92568e-05 3.45717e-05 8.9524e-05 0.00878806 0.00900345 4.40401e-05 3.05937e-05 6.99085e-05 4.71668e-05 0.00914663 3.03559e-05 2.42119e-05 9.74264e-05 3.17886e-05 2.4709e-05 0.009279 0.00798884 5.26119e-05 2.5733e-05 6.33911e-05 2.55199e-05 4.63051e-05 3.6771e-05 5.43846e-05 5.12135e-05 4.58333e-05 3.15435e-05 2.94925e-05 2.97599e-05 0.0119876 3.87327e-05 3.72467e-05 2.9179e-05 5.12628e-05 5.60714e-05 5.21016e-05 6.80624e-05 3.77125e-05 4.43606e-05 6.78997e-05 2.54769e-05 3.55444e-05 6.76997e-05 8.00899e-05 0.0103476 1.88436e-05 3.3204e-05 2.48407e-05 5.84926e-05 2.7662e-05 6.53174e-05 8.46201e-05 5.2065e-05 9.12593e-05 0.000125228 2.13719e-05 2.97645e-05 4.82856e-05 2.0106e-05 0.000112827 5.20732e-05 3.53724e-05 6.77225e-05 0.0106683 3.98372e-05 8.68641e-05 0.000128342 1.54661e-05 2.72187e-05 6.03308e-05 5.44988e-05 3.64591e-05 0.00012508 0.0110215 5.72539e-05 0.00606592 4.66693e-05 4.6657e-05 8.83197e-05 3.41762e-05 6.3602e-05 7.84711e-05 6.53182e-05 2.21813e-05 6.01708e-05 6.4084e-05 4.37997e-05 0.000105827 3.7411e-05 0.000111506 4.66456e-05 4.52011e-05 8.24693e-05 5.91586e-05 0.000103283 6.87022e-05 5.16557e-05 2.33253e-05 2.32062e-05 0.000130238 5.44031e-05 5.25482e-05 0.000101772 6.257e-05 6.22503e-05 6.35936e-05 0.000131342 9.17419e-05 3.11973e-05 5.62522e-05 6.05963e-05 6.2479e-05 0.00656379 9.48337e-05 0.0105836 3.71534e-05 4.12065e-05 0.000122054 6.19546e-05 7.15601e-05 2.98078e-05 7.29297e-05 2.54906e-05 5.04154e-05 2.70327e-05 8.36514e-05 8.12797e-05 1.84545e-05 0.00010291 3.50303e-05 4.60391e-05 0.00871677 6.67822e-05 5.40276e-05 4.65529e-05 3.98762e-05 4.46352e-05 1.77167e-05 0.011073 9.0223e-05 4.69908e-05 2.36599e-05 4.06835e-05 6.44861e-05 0.000126943 5.92153e-05 0.00810139 3.70196e-05 2.17474e-05 0.00852045 4.67104e-05 0.012768 0.000129935 3.09859e-05 2.78084e-05 2.25422e-05 0.000133422 0.000103776 2.89298e-05 0.000101341 0.0105632 6.08238e-05 9.24028e-05 0.000142211 0.0147651 9.93673e-05 7.30644e-05 3.79579e-05 0.0102558 0.000106689 8.16971e-05 5.91645e-05 0.000130778 2.66211e-05 2.13794e-05 0.0137019 9.31214e-05 0.000115097 9.74357e-05 9.03682e-05 2.16777e-05 3.91895e-05 3.086e-05 0.0109591 0.00892266 4.04587e-05 1.99588e-05 2.68864e-05 3.86403e-05 6.03663e-05 7.91133e-05 0.000115395 0.000110412 2.22399e-05 4.31906e-05 4.38652e-05 6.63606e-05 0.000106787 9.94857e-05 4.13599e-05 5.99867e-05 4.6655e-05 4.44804e-05 0.00010216 0.000111095 0.000170872 4.10734e-05 4.90229e-05 9.51863e-05 3.75193e-05 4.51784e-05 0.0110412 8.53303e-05 5.77656e-05 8.03748e-05 3.22283e-05 8.21285e-05 5.62277e-05 2.28937e-05 4.49162e-05 5.10614e-05 7.49251e-05 0.0120226 3.41649e-05 4.00835e-05 9.68065e-05 9.42235e-05 5.16835e-05 0.00776461 3.63847e-05 2.20427e-05 3.07121e-05 3.99765e-05 2.87116e-05 8.7478e-05 3.11336e-05 3.80655e-05 3.32686e-05 0.0125896 4.08293e-05 5.95151e-05 2.41839e-05 9.55973e-05 5.99734e-05 8.49037e-05 0.00886064 8.07893e-05 2.12837e-05 2.36217e-05 0.00927858 4.50902e-05 5.62105e-05 0.0102627 3.9276e-05 2.45713e-05 9.1683e-05 9.03412e-05 0.000125797 3.89986e-05 2.32411e-05 4.61604e-05 9.3128e-05 3.35908e-05 4.48488e-05 3.03572e-05 0.000102586 4.0662e-05 0.0125388 8.77987e-05 2.73937e-05 6.59011e-05 9.49352e-05 0.0122889 2.33249e-05 4.60992e-05 2.6164e-05 4.15322e-05 0.00469334 5.24113e-05 5.90814e-05 7.23595e-05 3.01185e-05 0.000132494 5.29775e-05 7.21313e-05 0.012803 2.89648e-05 3.83014e-05 6.04997e-05 7.02438e-05 4.94529e-05 6.96516e-05 7.17205e-05 4.02711e-05 0.00929421 0.000105532 0.000104987 6.53578e-05 5.27759e-05 5.46551e-05 8.76378e-05 5.70165e-05 0.00890578 3.85274e-05 2.85286e-05 5.93457e-05 2.67796e-05 6.31362e-05 0.000141388 1.36899e-05 5.96904e-05 9.60716e-05 9.87467e-05 2.91755e-05 0.00473942 5.19452e-05 2.64842e-05 2.32787e-05 2.85143e-05 3.82606e-05 3.3318e-05 0.00903233 1.99442e-05 3.79404e-05 0.014529 9.46099e-05 3.52766e-05 9.07483e-05 0.0130226 2.40298e-05 3.27604e-05 3.96799e-05 7.06023e-05 3.98959e-05 8.91366e-05 7.87537e-05 7.73225e-05 4.81859e-05 0.000105849 9.45747e-05 2.69398e-05 3.30501e-05 2.45617e-05 2.92975e-05 0.012018 5.35435e-05 6.97292e-05 9.45193e-05 3.44033e-05 2.33373e-05 4.56137e-05 4.17588e-05 6.78666e-05 0.00573735 1.84075e-05 8.83655e-05 3.69774e-05 0.00922943 1.81895e-05 3.27924e-05 5.45948e-05 3.17405e-05 3.90055e-05 3.71785e-05 4.94375e-05 3.65825e-05 8.39739e-05 7.29659e-05 2.23303e-05 4.28553e-05 8.75594e-05 4.09231e-05 5.27328e-05 5.57305e-05 1.81032e-05 3.37946e-05 4.99319e-05 2.0961e-05 3.81191e-05 7.15734e-05 2.56045e-05 3.30029e-05 7.64358e-05 2.27803e-05 2.6336e-05 5.87633e-05 6.37008e-05 3.36931e-05 0.0112848 2.22679e-05 2.84223e-05 3.86467e-05 2.43074e-05 3.26153e-05 8.64271e-05 0.000120984 6.40519e-05 7.29258e-05 2.94382e-05 5.72263e-05 0.0108694 7.60926e-05 2.38038e-05 3.97354e-05 5.93292e-05 2.363e-05 6.59772e-05 2.98553e-05 8.96131e-05 8.97792e-05 2.49285e-05 5.51281e-05 8.28292e-05 3.6082e-05 2.99356e-05 7.77576e-05 9.98911e-05 6.02327e-05 5.13981e-05 0.000122572 2.62985e-05 3.26474e-05 3.77817e-05 0.000107282 6.23608e-05 0.0060544 2.4073e-05 3.84659e-05 0.000113126 0.00010092 5.14098e-05 3.57148e-05 3.68617e-05 5.73379e-05 5.0089e-05 3.99509e-05 2.2097e-05 9.35468e-05 3.06785e-05 
6.07851e-05 2.80959e-05 3.50346e-05 4.73946e-05 2.61908e-05 3.86773e-05 3.40087e-05 1.78755e-05 5.21877e-05 2.41148e-05 1.78371e-05 4.43508e-05 2.55762e-05 3.02927e-05 2.54744e-05 2.70495e-05 3.47335e-05 0.00483913 2.83874e-05 1.49318e-05 0.00709324 0.00737677 5.94928e-05 4.10518e-05 1.66118e-05 0.00903195 1.65784e-05 4.26279e-05 1.58279e-05 4.60234e-05 1.82165e-05 2.63183e-05 6.38012e-05 2.65448e-05 4.24196e-05 4.42375e-05 4.3358e-05 3.61141e-05 4.78308e-05 2.36825e-05 4.18216e-05 3.79246e-05 2.39123e-05 2.51094e-05 4.28003e-05 2.81928e-05 2.48525e-05 2.14979e-05 3.93566e-05 3.2571e-05 2.20197e-05 2.94985e-05 1.53116e-05 2.6978e-05 0.00545176 1.65636e-05 0.00464397 3.56462e-05 3.04368e-05 3.41553e-05 5.11101e-05 2.60868e-05 3.84257e-05 2.06693e-05 0.00539047 3.83677e-05 2.30313e-05 2.65029e-05 5.58251e-05 1.92961e-05 4.29191e-05 3.19713e-05 3.82802e-05 2.67594e-05 3.04593e-05 3.2913e-05 4.24908e-05 5.94431e-05 3.72492e-05 2.68916e-05 2.93356e-05 3.57633e-05 3.08669e-05 1.34965e-05 6.16645e-05 2.94594e-05 1.73668e-05 4.72394e-05 2.70788e-05 1.91292e-05 9.87928e-05 0.00675514 3.03934e-05 3.26728e-05 3.87266e-05 0.0052321 2.01089e-05 2.57714e-05 3.06805e-05 4.99068e-05 6.50006e-05 1.7473e-05 0.00419551 2.67544e-05 9.00597e-05 8.54184e-05 1.5346e-05 0.0049027 3.28339e-05 1.48009e-05 3.36001e-05 3.70113e-05 2.60795e-05 3.33913e-05 3.23773e-05 0.00439249 3.84294e-05 0.00529914 1.22751e-05 2.35152e-05 4.09683e-05 2.60186e-05 3.63029e-05 4.0993e-05 4.22832e-05 0.00696522 0.00314472 2.77656e-05 4.45965e-05 2.86691e-05 4.45121e-05 4.55899e-05 3.8876e-05 3.78693e-05 2.76256e-05 6.12824e-05 4.4511e-05 1.30244e-05 3.47883e-05 0.00539981 2.28854e-05 0.0085158 4.40033e-05 1.68072e-05 1.71884e-05 5.70585e-05 0.00427111 4.27082e-05 3.1124e-05 4.3136e-05 4.8518e-05 0.000100241 9.74871e-05 0.00759059 2.90329e-05 3.87221e-05 4.38583e-05 1.95421e-05 3.53588e-05 2.98553e-05 2.13336e-05 3.31693e-05 2.62449e-05 1.6325e-05 3.32828e-05 2.39721e-05 4.97391e-05 4.45713e-05 2.54405e-05 6.35721e-05 6.81844e-05 3.92258e-05 3.79987e-05 3.41757e-05 3.61062e-05 6.72775e-05 3.16708e-05 3.63545e-05 7.7875e-05 4.77072e-05 5.84235e-05 4.26438e-05 2.63207e-05 3.48057e-05 4.3673e-05 3.0843e-05 2.22701e-05 2.75459e-05 4.03666e-05 1.37249e-05 2.41915e-05 3.09421e-05 0.00616944 6.19687e-05 3.91428e-05 4.25748e-05 6.61587e-05 5.12412e-05 8.74205e-05 4.57284e-05 4.89503e-05 5.88176e-05 4.1046e-05 2.78793e-05 1.25485e-05 3.28288e-05 0.00659445 3.43585e-05 4.18768e-05 8.39328e-05 3.18589e-05 2.82452e-05 3.03332e-05 3.1248e-05 1.70513e-05 0.00928907 4.24082e-05 6.134e-05 2.32226e-05 0.00568529 3.77121e-05 2.9264e-05 3.8289e-05 2.7908e-05 3.56331e-05 2.49739e-05 4.05793e-05 1.60023e-05 5.99876e-05 2.65301e-05 3.65828e-05 3.76822e-05 5.79042e-05 2.55616e-05 1.95956e-05 4.68979e-05 4.65755e-05 2.10419e-05 0.0127139 3.16418e-05 3.37628e-05 2.63872e-05 0.00742489 2.80719e-05 4.88028e-05 2.45759e-05 0.00808947 3.45599e-05 0.00555533 5.8852e-05 0.00713253 4.82295e-05 2.18336e-05 1.93556e-05 2.76066e-05 3.46543e-05 0.00523796 5.27122e-05 4.34055e-05 1.5024e-05 0.0107431 4.25784e-05 3.26821e-05 3.88856e-05 3.67983e-05 4.43387e-05 3.22149e-05 2.62391e-05 2.81935e-05 3.91613e-05 3.1327e-05 4.61401e-05 3.62272e-05 4.36516e-05 3.78986e-05 4.9293e-05 0.00665307 1.77182e-05 3.22498e-05 2.41881e-05 3.08939e-05 2.15792e-05 5.52842e-05 2.92754e-05 3.01764e-05 0.0082763 4.02458e-05 3.76782e-05 4.32909e-05 3.65565e-05 2.19132e-05 4.19295e-05 0.00668225 3.79281e-05 4.12037e-05 3.7304e-05 2.80052e-05 4.67671e-05 0.00421484 0.00586132 2.08562e-05 4.01041e-05 3.17518e-05 5.81647e-05 0.00542274 3.93705e-05 3.6682e-05 3.55591e-05 3.82043e-05 3.32716e-05 4.24341e-05 2.54341e-05 2.14668e-05 3.90041e-05 2.43187e-05 4.19518e-05 4.61372e-05 4.05082e-05 2.44099e-05 5.01355e-05 4.56909e-05 3.66339e-05 4.14213e-05 4.00182e-05 3.2785e-05 9.42438e-05 0.000110758 3.51656e-05 2.87739e-05 2.4896e-05 2.50135e-05 2.31392e-05 4.2858e-05 2.44935e-05 2.7691e-05 0.0107215 1.9147e-05 2.06831e-05 0.00531517 2.81972e-05 0.0105782 1.62734e-05 0.00590383 0.00196234 2.61849e-05 1.89299e-05 2.17092e-05 1.62993e-05 2.63325e-05 4.89887e-05 3.5525e-05 1.44755e-05 3.08747e-05 3.414e-05 3.54188e-05 4.44732e-05 0.00547702 0.00526552 2.61483e-05 2.96861e-05 1.50243e-05 3.40993e-05 2.94566e-05 1.30228e-05 2.01932e-05 0.00486812 2.30949e-05 0.00360453 3.69625e-05 0.00601785 1.82237e-05 0.00454683 2.68113e-05 1.77765e-05 3.27579e-05 2.63153e-05 2.45548e-05 5.10537e-05 2.14944e-05 3.57511e-05 1.19542e-05 3.24024e-05 2.75103e-05 3.9662e-05 3.14055e-05 3.254e-05 4.30793e-05 4.74172e-05 0.00443683 1.74311e-05 4.92934e-05 4.30198e-05 6.97347e-05 4.63196e-05 4.53188e-05 4.35525e-05 4.41992e-05 3.82038e-05 4.52138e-05 1.61963e-05 4.54209e-05 3.35549e-05 0.00770855 0.00572835 2.23222e-05 0.00620428 0.00688275 0.00482795 2.23073e-05 4.53134e-05 0.00854422 3.37876e-05 2.48791e-05 2.84999e-05 4.83674e-05 3.49342e-05 0.00939226 3.6849e-05 3.76249e-05 0.00793209 6.83918e-05 0.00704437 2.99804e-05 3.60127e-05 5.19118e-05 1.9807e-05 2.02486e-05 4.16116e-05 2.4508e-05 3.15306e-05 3.30209e-05 2.59649e-05 0.00217634 2.81882e-05 2.46951e-05 6.10425e-05 3.93393e-05 1.30135e-05 0.000103431 2.34205e-05 2.5171e-05 2.8213e-05 1.9677e-05 4.7851e-05 3.59615e-05 2.31244e-05 3.57309e-05 2.25263e-05 2.71118e-05 0.00669887 3.5603e-05 0.00758194 1.65558e-05 3.01611e-05 0.00485183 0.00536372 2.89477e-05 2.07351e-05 2.6824e-05 3.76466e-05 7.25683e-05 0.00701716 6.22494e-05 6.06662e-05 3.51123e-05 1.71193e-05 1.78016e-05 5.4953e-05 3.45179e-05 0.00601646 8.80073e-05 3.02069e-05 2.36592e-05 3.62724e-05 0.00786741 8.55943e-06 3.15787e-05 2.81135e-05 6.26999e-05 3.52952e-05 5.38307e-05 4.7428e-05 2.29388e-05 4.20686e-05 4.55496e-05 0.000106879 2.19929e-05 5.92761e-05 9.6709e-05 2.9764e-05 3.58179e-05 2.99123e-05 4.97085e-05 2.84868e-05 2.02075e-05 3.174e-05 8.20884e-05 0.00695773 3.6893e-05 3.27814e-05 0.00796619 6.24411e-05 0.00845291 4.43599e-05 4.3023e-05 2.04519e-05 0.00940444 3.15048e-05 2.77379e-05 3.94424e-05 3.77747e-05 3.33046e-05 2.61335e-05 2.34252e-05 2.09615e-05 0.00970061 1.9846e-05 1.73494e-05 2.32182e-05 3.2363e-05 2.60446e-05 3.37762e-05 0.0069437 3.64008e-05 4.25114e-05 2.53431e-05 3.0359e-05 2.36281e-05 7.49203e-05 7.27697e-05 3.00117e-05 3.32182e-05 3.85602e-05 2.45086e-05 3.8312e-05 3.43894e-05 1.92945e-05 3.38942e-05 3.12695e-05 2.61373e-05 5.62034e-05 2.302e-05 2.88866e-05 2.73015e-05 2.95938e-05 2.99544e-05 0.00597428 3.13008e-05 0.00663951 1.9309e-05 2.5592e-05 7.68774e-05 2.96062e-05 2.33584e-05 0.00773928 0.00700905 3.72288e-05 1.47017e-05 2.25817e-05 2.31607e-05 5.5913e-05 2.51443e-05 2.62368e-05 0.00824243 3.68995e-05 5.56233e-05 0.00386333 8.57645e-05 0.0074918 3.94566e-05 5.0503e-05 8.92708e-05 2.14849e-05 1.99871e-05 3.08602e-05 3.42347e-05 3.61251e-05 2.94411e-05 0.00350062 2.14428e-05 0.00536204 6.23507e-05 0.00588962 2.38365e-05 1.73292e-05 0.00510179 3.65618e-05 0.00317346 3.46825e-05 2.82395e-05 3.04179e-05 2.74804e-05 3.97506e-05 3.03226e-05 0.00740239 2.69555e-05 6.3449e-05 0.00705589 4.05563e-05 2.39777e-05 0.00541649 1.98268e-05 0.00498921 0.00484928 3.09018e-05 3.98238e-05 8.9802e-05 3.65381e-05 2.23946e-05 2.44055e-05 0.00715854 3.46754e-05 2.75997e-05 3.6181e-05 3.06334e-05 1.9227e-05 3.33861e-05 1.66103e-05 0.00699745 4.50676e-05 1.91806e-05 0.00738721 3.99042e-05 0.00647004 3.04502e-05 3.45245e-05 3.4175e-05 3.30094e-05 4.29488e-05 0.000101683 3.61956e-05 0.00553895 2.85118e-05 1.74166e-05 5.98592e-05 0.00660928 3.01708e-05 0.00658666 2.10748e-05 0.00712428 8.70107e-05 0.00534803 1.76848e-05 3.41039e-05 3.58315e-05 9.89904e-06 3.15712e-05 5.16621e-05 4.44435e-05 2.65884e-05 2.20518e-05 0.00927463 4.15321e-05 2.23984e-05 2.14175e-05 1.72626e-05 3.05829e-05 2.40435e-05 8.46078e-05 3.53468e-05 2.25114e-05 0.00655521 0.00387451 2.12141e-05 0.00732255 3.23016e-05 0.00781271 2.85974e-05 2.51294e-05 2.87246e-05 3.51523e-05 2.6952e-05 3.82944e-05 1.92512e-05 1.43357e-05 2.55235e-05 3.8744e-05 2.48425e-05 5.05568e-05 0.00786172 2.19365e-05 2.59424e-05 3.20526e-05 2.47947e-05 0.00578429 2.08094e-05 1.61377e-05 5.42454e-05 2.26544e-05 3.17512e-05 4.24979e-05 5.29322e-05 4.76109e-05 0.00425906 5.59672e-05 2.89575e-05 2.26797e-05 0.00865486 2.82947e-05 3.68806e-05 2.03802e-05 4.35062e-05 5.09124e-05 4.23073e-05 4.92252e-05 2.4195e-05 0.00586365 3.00555e-05 3.12285e-05 6.40387e-05 1.83799e-05 2.09812e-05 4.44227e-05 2.89901e-05 1.56286e-05 8.12321e-05 4.55487e-05 2.31841e-05 2.78631e-05 7.85859e-05 1.79894e-05 3.46815e-05 2.6867e-05 4.33227e-05 2.55631e-05 4.37348e-05 2.22306e-05 0.00436266 3.17682e-05 4.66141e-05 2.19623e-05 3.00173e-05 2.51283e-05 2.60814e-05 0.000100478 2.91544e-05 3.92211e-05 1.99697e-05 2.76996e-05 1.70244e-05 3.40041e-05 7.05388e-05 3.92928e-05 3.05359e-05 5.43566e-05 4.74187e-05 1.4909e-05 3.21237e-05 3.10107e-05 0.000102987 0.00738426 0.0096448 2.30122e-05 3.57049e-05 5.48909e-05 0.00444171 1.45158e-05 3.30313e-05 2.21884e-05 2.35858e-05 3.92396e-05 0.00727961 3.0847e-05 0.00648404 3.09062e-05 1.9514e-05 3.84962e-05 0.00650037 3.07217e-05 3.12107e-05 9.64074e-05 0.00561857 2.29809e-05 2.57087e-05 2.32597e-05 0.0109798 3.8669e-05 2.59357e-05 0.00894603 5.03563e-05 3.18973e-05 1.30927e-05 3.16817e-05 5.1057e-05 4.72135e-05 2.24139e-05 0.00859794 3.10605e-05 0.00565292 4.62521e-05 0.000110621 4.17955e-05 2.59778e-05 3.48509e-05 3.32775e-05 3.61127e-05 2.88894e-05 2.01958e-05 7.75699e-05 6.62777e-05 6.02565e-05 2.02161e-05 3.97378e-05 4.13673e-05 2.2149e-05 4.11029e-05 2.94275e-05 2.44508e-05 3.32297e-05 5.98393e-05 3.69781e-05 0.00795326 2.19786e-05 3.97427e-05 3.5766e-05 3.48481e-05 2.2612e-05 1.33926e-05 2.89677e-05 4.38145e-05 3.94684e-05 0.00540386 2.29372e-05 2.92821e-05 0.00486288 2.49478e-05 2.10276e-05 2.19149e-05 3.35822e-05 3.16039e-05 6.765e-05 0.00875586 1.02337e-05 3.2729e-05 0.000103207 5.50077e-05 8.16051e-05 2.46953e-05 2.41162e-05 3.18448e-05 2.99121e-05 4.42845e-05 4.67264e-05 3.23837e-05 2.151e-05 2.13021e-05 3.07616e-05 8.13717e-05 5.81574e-05 3.23943e-05 4.29152e-05 0.00811354 1.98054e-05 2.30856e-05 0.00626137 2.73956e-05 2.15087e-05 1.35202e-05 2.11684e-05 4.48039e-05 0.00611843 4.37355e-05 0.00807561 3.70387e-05 1.91988e-05 3.70035e-05 0.00547359 2.49919e-05 3.79944e-05 2.41634e-05 4.45311e-05 0.00583758 2.4454e-05 2.23626e-05 2.26345e-05 2.43952e-05 4.44525e-05 9.24178e-05 2.91118e-05 2.86725e-05 0.000107262 3.20232e-05 4.31858e-05 2.74006e-05 3.40019e-05 4.9529e-05 3.95361e-05 3.87266e-05 4.05907e-05 3.40846e-05 2.79342e-05 4.20527e-05 2.67196e-05 0.00433807 2.78462e-05 0.00664232 2.26024e-05 3.62732e-05 0.00386119 3.7718e-05 1.51361e-05 5.20854e-05 7.31775e-05 5.45707e-05 4.89013e-05 2.6873e-05 0.00502751 0.00829344 4.8454e-05 0.000100444 2.36803e-05 2.50466e-05 2.22766e-05 4.15334e-05 4.12598e-05 4.36193e-05 4.37851e-05 3.35661e-05 3.25612e-05 3.50869e-05 2.65749e-05 0.0062989 2.34045e-05 0.0050932 0.00511318 0.0063586 4.79108e-05 3.62106e-05 1.01676e-05 8.11846e-05 2.2931e-05 2.72822e-05 2.70768e-05 3.77438e-05 4.46374e-05 8.21774e-05 4.78881e-05 2.29044e-05 7.81243e-05 3.62955e-05 1.30486e-05 3.82636e-05 0.0050494 3.81248e-05 2.71697e-05 4.52813e-05 0.00778481 0.00761708 3.13607e-05 3.70163e-05 6.9722e-05 1.90566e-05 2.91967e-05 5.09793e-05 2.79987e-05 3.37482e-05 3.57066e-05 4.3058e-05 3.95957e-05 3.7573e-05 0.00620623 4.61933e-05 3.04584e-05 4.88228e-05 4.44374e-05 4.17212e-05 7.46324e-05 0.00775729 6.49946e-05 2.97796e-05 0.0083242 5.01691e-05 0.00530284 1.49697e-05 0.007368 4.13313e-05 2.12824e-05 5.3774e-05 3.52193e-05 3.46678e-05 5.20288e-05 3.0406e-05 3.22093e-05 4.25796e-05 3.9881e-05 4.6433e-05 3.18959e-05 3.26488e-05 4.00713e-05 2.44478e-05 4.15975e-05 0.00645957 3.56291e-05 2.33051e-05 0.00662542 4.17139e-05 3.5058e-05 3.9175e-05 0.00839524 3.15177e-05 
0.0154023 1.42863e-05 2.20838e-05 2.66206e-05 1.15661e-05 1.42701e-05 2.5288e-05 2.42854e-05 3.64708e-05 3.16801e-05 3.46308e-05 0.0113243 1.73799e-05 2.72976e-05 2.03861e-05 1.91852e-05 2.59879e-05 1.55548e-05 1.09285e-05 2.63488e-05 1.45747e-05 1.72037e-05 2.86134e-05 3.10452e-05 2.49178e-05 1.701e-05 2.87868e-05 3.64058e-05 1.463e-05 4.00647e-05 1.12765e-05 2.03149e-05 3.67851e-05 2.24197e-05 1.49562e-05 2.43076e-05 3.77368e-05 4.20259e-05 2.36979e-05 3.08817e-05 0.0106215 2.58196e-05 2.55251e-05 2.7297e-05 2.498e-05 2.36986e-05 3.01544e-05 2.53556e-05 1.45403e-05 3.6713e-05 3.18452e-05 1.2699e-05 1.29938e-05 2.48751e-05 1.51964e-05 2.2621e-05 1.25732e-05 2.98651e-05 2.05909e-05 3.39742e-05 2.35196e-05 0.00759705 1.36368e-05 1.95856e-05 1.8453e-05 0.00928741 1.45203e-05 2.48075e-05 1.93787e-05 2.71415e-05 4.00414e-05 2.74017e-05 0.0116374 3.20497e-05 3.8125e-05 3.32474e-05 3.94588e-05 2.22761e-05 2.04238e-05 1.94996e-05 3.68731e-05 2.07644e-05 1.51386e-05 1.85426e-05 2.80291e-05 3.54731e-05 2.78915e-05 0.0116157 2.78119e-05 2.74887e-05 4.50311e-05 1.28885e-05 3.81059e-05 1.15248e-05 2.16386e-05 1.51981e-05 2.54586e-05 1.06266e-05 0.0104289 3.44298e-05 2.32396e-05 3.66364e-05 1.68712e-05 3.38796e-05 3.90266e-05 4.20274e-05 1.02626e-05 1.5817e-05 3.2531e-05 3.37931e-05 1.46957e-05 3.51965e-05 2.13817e-05 2.75172e-05 1.47772e-05 1.22707e-05 3.00495e-05 1.40626e-05 2.59008e-05 2.25362e-05 2.69759e-05 3.99426e-05 2.29032e-05 3.09412e-05 0.0107038 1.39097e-05 1.07932e-05 3.65391e-05 4.21228e-05 2.13418e-05 2.14228e-05 2.39475e-05 1.37664e-05 2.95143e-05 2.96131e-05 5.74603e-05 3.43259e-05 2.71983e-05 3.55574e-05 1.63153e-05 1.36905e-05 1.60908e-05 3.71641e-05 0.00752791 1.41546e-05 0.0147547 1.65273e-05 3.60352e-05 2.48474e-05 2.77514e-05 1.7863e-05 5.06921e-05 2.627e-05 2.57379e-05 3.85984e-05 0.0125405 3.06971e-05 2.06762e-05 3.82354e-05 2.35928e-05 2.36091e-05 2.41622e-05 1.65197e-05 3.00836e-05 2.17661e-05 3.18927e-05 2.87839e-05 2.38466e-05 0.00755781 2.84991e-05 2.63124e-05 3.09966e-05 3.67457e-05 3.35993e-05 3.31482e-05 3.6405e-05 3.24701e-05 4.62874e-05 3.79609e-05 1.61533e-05 2.0178e-05 2.30585e-05 2.00932e-05 3.45124e-05 2.5917e-05 1.8259e-05 4.08336e-05 1.59893e-05 1.73079e-05 2.93946e-05 2.80477e-05 1.96068e-05 1.15339e-05 2.30109e-05 3.10422e-05 2.8345e-05 3.56899e-05 2.71149e-05 3.92724e-05 1.91715e-05 4.63568e-05 4.14351e-05 3.13117e-05 2.25922e-05 2.05991e-05 0.00841898 2.08015e-05 1.87682e-05 0.00896028 4.49521e-05 2.55281e-05 2.84817e-05 2.37779e-05 0.00298102 3.71928e-05 1.91304e-05 3.72084e-05 3.2619e-05 0.00672979 1.48266e-05 4.42568e-05 3.95173e-05 4.2348e-05 1.97234e-05 1.93793e-05 2.4715e-05 2.14508e-05 2.58145e-05 0.0076885 1.86886e-05 3.42126e-05 0.00898453 0.0157023 0.00873971 2.68718e-05 0.0106791 4.50929e-05 1.25686e-05 2.18338e-05 0.00629231 2.31877e-05 2.27632e-05 1.95635e-05 0.0101555 3.7417e-05 0.00682379 2.09277e-05 1.10015e-05 1.32851e-05 2.38249e-05 2.00308e-05 1.8718e-05 0.00718069 1.96186e-05 2.55315e-05 2.06842e-05 1.64278e-05 2.72021e-05 2.71023e-05 2.61733e-05 2.60375e-05 3.59245e-05 3.25792e-05 2.69868e-05 3.19379e-05 1.97411e-05 1.26093e-05 0.00626396 5.13569e-05 0.0122902 1.26508e-05 2.99211e-05 4.67653e-05 3.2576e-05 3.59931e-05 1.98171e-05 1.54852e-05 2.06126e-05 2.62924e-05 2.73726e-05 1.42521e-05 1.29721e-05 5.8458e-05 3.54891e-05 2.25754e-05 1.82676e-05 1.69626e-05 3.10056e-05 2.406e-05 2.13841e-05 1.9796e-05 0.0128547 1.89186e-05 0.00553309 2.63466e-05 1.20006e-05 2.102e-05 1.94972e-05 1.43644e-05 1.48953e-05 2.41693e-05 2.62355e-05 1.83822e-05 4.16287e-05 1.19005e-05 0.0115373 1.59346e-05 2.22964e-05 1.77229e-05 2.27345e-05 4.51241e-05 2.40588e-05 0.00919852 1.70172e-05 3.45293e-05 2.2308e-05 2.16317e-05 3.09008e-05 0.0103723 3.52332e-05 2.17617e-05 1.89336e-05 1.78662e-05 3.12944e-05 2.05945e-05 4.07634e-05 4.9942e-05 0.00925462 2.64147e-05 3.8193e-05 0.00808082 1.85137e-05 1.8505e-05 3.72723e-05 2.64185e-05 2.21615e-05 2.76577e-05 3.52312e-05 1.61048e-05 1.3702e-05 1.83545e-05 1.83248e-05 1.92796e-05 1.28602e-05 2.23444e-05 3.6335e-05 0.00720284 2.60325e-05 2.73435e-05 1.65118e-05 2.33088e-05 2.12737e-05 3.32635e-05 1.80737e-05 2.19757e-05 1.55069e-05 2.04755e-05 1.87972e-05 4.5787e-05 2.10411e-05 2.47853e-05 2.14521e-05 1.87487e-05 2.88674e-05 1.88859e-05 1.5673e-05 2.41691e-05 1.66986e-05 2.33949e-05 1.99596e-05 2.03487e-05 1.04166e-05 0.00829223 2.47301e-05 2.39851e-05 2.01179e-05 1.86711e-05 1.73895e-05 2.16555e-05 2.5691e-05 1.83353e-05 3.12827e-05 3.14888e-05 1.73319e-05 3.25491e-05 4.31107e-05 0.00993538 4.31571e-05 1.68599e-05 2.56084e-05 0.00952495 2.56729e-05 5.6226e-05 1.44375e-05 2.36629e-05 2.9273e-05 0.0123286 4.18478e-05 2.85191e-05 2.6554e-05 3.2769e-05 1.78029e-05 2.17686e-05 1.58059e-05 2.48951e-05 1.78891e-05 2.06666e-05 1.2687e-05 2.86236e-05 2.85919e-05 1.62798e-05 2.79599e-05 2.05794e-05 0.0105971 2.01117e-05 2.73077e-05 2.21004e-05 2.08511e-05 3.18981e-05 2.09106e-05 3.58713e-05 1.89563e-05 2.11108e-05 1.89046e-05 2.7904e-05 4.38234e-05 3.72944e-05 4.23892e-05 1.84922e-05 1.77477e-05 2.97866e-05 2.45352e-05 1.06855e-05 2.70678e-05 2.18883e-05 4.07338e-05 3.91632e-05 0.00966842 4.43016e-05 2.63023e-05 2.03736e-05 3.42319e-05 3.52927e-05 1.92491e-05 2.2937e-05 3.08808e-05 1.2511e-05 3.67168e-05 1.81266e-05 1.08568e-05 2.96866e-05 1.29779e-05 1.67381e-05 1.60887e-05 1.67724e-05 1.43168e-05 3.46001e-05 1.19274e-05 2.31228e-05 3.4606e-05 3.3274e-05 1.67433e-05 3.29759e-05 2.1782e-05 1.9952e-05 1.74389e-05 3.28293e-05 3.39436e-05 0.00469652 1.39227e-05 4.75468e-05 0.00702141 1.62547e-05 4.65987e-05 2.26418e-05 2.16513e-05 2.67862e-05 0.0121247 4.05589e-05 2.16946e-05 3.48427e-05 0.0133425 3.18469e-05 1.99424e-05 3.10192e-05 5.52446e-05 2.0664e-05 5.14142e-05 5.17137e-05 3.4404e-05 2.01266e-05 2.21519e-05 4.29071e-05 3.43513e-05 1.82004e-05 3.88141e-05 4.82268e-05 1.77159e-05 3.23218e-05 2.48409e-05 2.42143e-05 0.0135149 2.25254e-05 1.58853e-05 2.67586e-05 1.49638e-05 2.17068e-05 3.77891e-05 4.09383e-05 0.00851633 2.26699e-05 0.00703441 3.88106e-05 1.60915e-05 3.62138e-05 2.30914e-05 1.83049e-05 0.00608167 2.9635e-05 3.79225e-05 1.93795e-05 2.2629e-05 1.18509e-05 1.72157e-05 0.0148604 2.22632e-05 3.01223e-05 2.32099e-05 3.01018e-05 4.096e-05 0.00557586 2.57152e-05 1.92089e-05 1.50526e-05 2.56898e-05 1.50192e-05 1.71178e-05 3.72275e-05 0.0125486 2.26865e-05 5.96606e-05 1.84852e-05 1.70148e-05 0.00879445 3.58263e-05 2.0775e-05 1.49702e-05 1.35732e-05 1.56051e-05 2.58254e-05 2.51926e-05 4.98445e-05 0.00499032 3.35226e-05 2.42063e-05 2.07895e-05 1.94418e-05 2.24547e-05 2.76029e-05 3.48133e-05 1.718e-05 2.48692e-05 2.36774e-05 2.88017e-05 0.00671136 0.0116781 1.08081e-05 4.30298e-05 2.09997e-05 2.45356e-05 0.0117172 4.57224e-05 2.23475e-05 2.03639e-05 2.51056e-05 3.29e-05 0.00978934 0.0098807 1.62147e-05 2.78892e-05 1.51855e-05 4.97662e-05 1.63017e-05 2.70151e-05 2.18573e-05 1.13783e-05 3.32268e-05 1.41489e-05 1.12144e-05 1.60568e-05 0.00760691 2.07507e-05 1.494e-05 3.01012e-05 1.60545e-05 2.38626e-05 2.84674e-05 1.90181e-05 3.88783e-05 2.03951e-05 1.88192e-05 2.6267e-05 1.28626e-05 1.97808e-05 2.47891e-05 0.00829633 3.70745e-05 1.78993e-05 1.4621e-05 2.79575e-05 1.23409e-05 2.16846e-05 3.34445e-05 3.53192e-05 2.61387e-05 3.04831e-05 2.88584e-05 2.29274e-05 1.6618e-05 1.88421e-05 2.9904e-05 1.88027e-05 2.12763e-05 1.56595e-05 0.0109549 1.84336e-05 2.63678e-05 3.27843e-05 1.8512e-05 4.22033e-05 1.79329e-05 2.27266e-05 2.79374e-05 3.03611e-05 0.0101751 2.54204e-05 0.00934278 1.13381e-05 2.03987e-05 2.52144e-05 4.17627e-05 2.28238e-05 3.86021e-05 3.10561e-05 1.52106e-05 1.68146e-05 1.92735e-05 2.29714e-05 3.50751e-05 2.35428e-05 3.22615e-05 2.03868e-05 3.00487e-05 2.18939e-05 1.71273e-05 2.0411e-05 3.79542e-05 2.10352e-05 5.61994e-05 1.91298e-05 3.24173e-05 2.20926e-05 1.84415e-05 2.54316e-05 1.45381e-05 2.95322e-05 2.15637e-05 2.72403e-05 3.02011e-05 2.01603e-05 1.90487e-05 2.04565e-05 2.51791e-05 0.0090708 2.3685e-05 0.00877426 2.76361e-05 1.10525e-05 3.62057e-05 1.09864e-05 1.99059e-05 9.0781e-06 3.73608e-05 2.31526e-05 1.51509e-05 2.85709e-05 1.99144e-05 2.80592e-05 2.74953e-05 2.61008e-05 2.27926e-05 2.23813e-05 0.0125935 1.84466e-05 2.9579e-05 3.04887e-05 2.0877e-05 1.54742e-05 2.88685e-05 0.00898366 2.45112e-05 2.1261e-05 3.19786e-05 4.05247e-05 2.74375e-05 3.44728e-05 1.88906e-05 0.00797137 1.39085e-05 2.82832e-05 0.00794361 1.88596e-05 0.00953032 3.49038e-05 2.40448e-05 3.97739e-05 2.65287e-05 3.04724e-05 2.23474e-05 3.53701e-05 2.53318e-05 0.0103257 2.04239e-05 2.68922e-05 3.73763e-05 0.0156677 2.88985e-05 1.27262e-05 3.81572e-05 0.0104482 2.43521e-05 1.94231e-05 1.87842e-05 2.76331e-05 4.96722e-05 2.57317e-05 0.00800837 2.78762e-05 2.93339e-05 2.76435e-05 2.60992e-05 2.41201e-05 2.09285e-05 1.43376e-05 0.0141345 0.0121272 2.21401e-05 2.40348e-05 1.67205e-05 5.93286e-05 2.35753e-05 2.07647e-05 3.59924e-05 3.48239e-05 4.50226e-05 1.44829e-05 1.97432e-05 2.37816e-05 1.73138e-05 3.71302e-05 1.89033e-05 1.72303e-05 4.38378e-05 1.60274e-05 3.45482e-05 1.82444e-05 4.62756e-05 1.36803e-05 2.06248e-05 3.28408e-05 4.33836e-05 1.82815e-05 0.00968747 3.61246e-05 1.86721e-05 2.3737e-05 1.8226e-05 2.51385e-05 1.59303e-05 4.13021e-05 3.55392e-05 3.00442e-05 2.62998e-05 0.0138386 2.05124e-05 2.79811e-05 2.32342e-05 2.67955e-05 1.42618e-05 0.0119357 4.56662e-05 2.62728e-05 3.02308e-05 1.59162e-05 3.58542e-05 1.97254e-05 2.14183e-05 1.69834e-05 4.22173e-05 0.00920633 3.03717e-05 2.15305e-05 2.32176e-05 3.07034e-05 1.90835e-05 3.28231e-05 0.00840924 3.39306e-05 1.62358e-05 3.01042e-05 0.00735619 1.92446e-05 2.06396e-05 0.0113741 1.74025e-05 3.79351e-05 2.24986e-05 2.6865e-05 4.55891e-05 2.10638e-05 1.78547e-05 1.33192e-05 2.74599e-05 3.16085e-05 1.45369e-05 3.97134e-05 2.57288e-05 1.39436e-05 0.0106255 3.89442e-05 3.43869e-05 2.11677e-05 2.59339e-05 0.0101437 3.27322e-05 2.89236e-05 4.14743e-05 2.0495e-05 0.00265397 1.848e-05 3.00606e-05 2.30413e-05 1.73498e-05 4.24241e-05 1.72852e-05 2.86061e-05 0.0114213 3.39785e-05 2.5681e-05 2.36096e-05 2.39142e-05 1.56229e-05 2.70125e-05 2.38568e-05 1.67913e-05 0.00657479 2.4387e-05 2.84576e-05 2.24713e-05 2.43787e-05 9.9591e-06 2.62171e-05 2.73023e-05 0.00689661 1.85895e-05 1.72109e-05 1.86123e-05 2.30021e-05 2.80771e-05 3.66385e-05 1.94864e-05 1.5676e-05 2.60895e-05 3.04579e-05 3.61217e-05 0.00637751 1.83026e-05 3.66387e-05 2.47531e-05 2.34451e-05 3.9822e-05 1.87544e-05 0.0101715 2.30659e-05 2.11338e-05 0.0175694 1.72527e-05 2.61471e-05 3.07939e-05 0.00985529 2.38567e-05 3.71463e-05 1.82566e-05 1.53734e-05 3.93618e-05 2.16869e-05 1.92671e-05 3.609e-05 1.64308e-05 2.59897e-05 2.83902e-05 4.00096e-05 3.86774e-05 4.29206e-05 4.01036e-05 0.0096816 1.19686e-05 2.31735e-05 3.23494e-05 7.47245e-05 2.97775e-05 2.00556e-05 2.36273e-05 2.89231e-05 0.0106807 2.13824e-05 3.63065e-05 1.22385e-05 0.0108304 2.75991e-05 1.73059e-05 2.39569e-05 1.88105e-05 1.69756e-05 1.36438e-05 1.51038e-05 2.71308e-05 3.1435e-05 3.52576e-05 6.80022e-05 1.58825e-05 2.38311e-05 2.58893e-05 1.66129e-05 1.67711e-05 2.90053e-05 1.96552e-05 2.44491e-05 4.2273e-05 1.77166e-05 2.77097e-05 2.60216e-05 9.74936e-06 2.29534e-05 2.28773e-05 2.60264e-05 2.08349e-05 1.63866e-05 3.14653e-05 0.00562782 4.02914e-05 1.15992e-05 2.34368e-05 1.91115e-05 2.18282e-05 3.61007e-05 3.59231e-05 3.54171e-05 2.32299e-05 2.10398e-05 1.59312e-05 0.0127577 2.89257e-05 5.04059e-05 2.06723e-05 2.71189e-05 3.03271e-05 1.91942e-05 4.66984e-05 2.31195e-05 2.07229e-05 4.52069e-05 1.26789e-05 2.53916e-05 1.59584e-05 3.43472e-05 2.89496e-05 2.76255e-05 3.08911e-05 2.02261e-05 3.72881e-05 2.57716e-05 3.83214e-05 2.97964e-05 2.72774e-05 2.8929e-05 0.0090043 1.65217e-05 2.54135e-05 3.58021e-05 3.15432e-05 1.22945e-05 3.70364e-05 3.22075e-05 1.4219e-05 2.48021e-05 1.61317e-05 3.42482e-05 2.0704e-05 3.73943e-05 
4.26959e-05 3.42239e-05 6.34185e-05 6.01e-05 5.49465e-05 3.91599e-05 5.73828e-05 7.33637e-05 7.55494e-05 4.88762e-05 6.46519e-05 3.40189e-05 2.86538e-05 6.94074e-05 5.35902e-05 7.41096e-05 7.09657e-05 2.15443e-05 2.37916e-05 7.19658e-05 2.27491e-05 2.84207e-05 0.00894538 5.66358e-05 3.96834e-05 2.89334e-05 4.73229e-05 4.20843e-05 4.28579e-05 3.35858e-05 4.10125e-05 3.9289e-05 0.0120602 5.92765e-05 5.28745e-05 5.35795e-05 8.06987e-05 0.000106301 5.50742e-05 5.48585e-05 4.50945e-05 4.04458e-05 4.59976e-05 9.16607e-05 5.97871e-05 3.84337e-05 4.96803e-05 6.85603e-05 2.41735e-05 8.63916e-05 7.61335e-05 3.74937e-05 2.68476e-05 5.33231e-05 1.67922e-05 3.05467e-05 1.71743e-05 5.61e-05 6.52564e-05 7.29664e-05 0.0059228 4.35007e-05 4.63878e-05 3.94179e-05 2.65632e-05 3.92026e-05 5.23588e-05 4.87481e-05 6.12958e-05 7.46068e-05 0.0104752 4.33754e-05 5.08321e-05 7.72993e-05 5.48906e-05 4.90464e-05 6.06919e-05 4.31809e-05 5.60779e-05 7.25052e-05 8.17147e-05 4.86282e-05 5.13968e-05 4.39509e-05 8.8352e-05 5.10839e-05 6.95016e-05 5.54542e-05 5.5275e-05 5.09701e-05 0.0106336 2.90403e-05 7.86695e-05 2.96552e-05 4.74118e-05 1.9527e-05 4.8763e-05 3.81484e-05 5.25029e-05 0.00860209 0.00632477 0.000100526 3.26532e-05 7.58805e-05 0.00791561 0.0146251 2.69238e-05 1.97594e-05 4.28088e-05 3.58717e-05 4.56775e-05 4.51477e-05 4.3022e-05 4.69509e-05 5.05801e-05 2.31966e-05 7.94755e-05 2.12316e-05 6.13857e-05 3.67957e-05 5.519e-05 6.69448e-05 4.29126e-05 5.02583e-05 3.47695e-05 2.15993e-05 2.52679e-05 6.22934e-05 0.010796 4.26259e-05 5.30605e-05 3.97597e-05 2.90152e-05 3.98641e-05 6.62559e-05 0.0102328 4.83836e-05 6.32943e-05 5.25893e-05 2.74509e-05 6.21689e-05 2.56692e-05 3.55355e-05 3.10992e-05 5.24061e-05 5.98437e-05 2.13747e-05 6.87342e-05 8.4949e-05 5.10366e-05 4.57313e-05 0.0107272 0.00880903 3.19344e-05 9.77784e-05 3.827e-05 6.69471e-05 7.64433e-05 0.00550482 6.98891e-05 6.15184e-05 5.32431e-05 2.76379e-05 5.94512e-05 5.41427e-05 4.18857e-05 4.43817e-05 4.65532e-05 4.19824e-05 0.00770336 0.0110222 5.61836e-05 5.184e-05 7.78117e-05 6.57814e-05 0.00925409 5.37138e-05 6.3953e-05 0.00995042 4.83544e-05 5.27069e-05 5.06619e-05 3.06833e-05 8.80566e-05 4.48747e-05 4.46843e-05 7.00357e-05 5.34504e-05 3.58761e-05 3.48672e-05 4.55203e-05 7.13798e-05 1.95751e-05 0.00924987 6.64336e-05 5.14603e-05 0.00910154 6.98633e-05 0.0151425 5.1844e-05 0.00600343 0.00961538 6.24563e-05 4.37936e-05 3.73953e-05 4.88758e-05 1.33732e-05 2.64263e-05 4.86329e-05 0.0115035 5.4831e-05 4.84905e-05 5.53092e-05 2.82777e-05 8.84408e-05 1.90696e-05 5.16309e-05 0.00910811 2.41709e-05 2.53381e-05 5.71952e-05 7.56818e-05 6.61829e-05 4.27368e-05 4.19388e-05 4.45392e-05 5.36846e-05 6.68478e-05 4.24678e-05 2.68981e-05 5.23337e-05 3.79388e-05 5.60587e-05 2.61912e-05 6.08723e-05 3.63461e-05 0.00798166 4.45538e-05 3.71812e-05 5.48971e-05 4.84307e-05 5.66549e-05 2.57569e-05 4.1802e-05 7.73132e-05 2.7058e-05 3.21912e-05 4.08364e-05 2.41464e-05 4.4335e-05 2.05681e-05 0.00531377 3.39376e-05 4.65484e-05 5.71978e-05 5.23265e-05 1.69458e-05 6.62915e-05 4.01557e-05 4.15111e-05 3.3502e-05 0.0103558 3.34542e-05 7.45241e-05 3.89673e-05 7.54043e-05 3.70116e-05 3.78067e-05 8.43934e-05 5.13019e-05 6.45531e-05 0.00723295 0.000114154 0.00758635 7.22083e-05 5.78666e-05 1.2172e-05 4.32911e-05 6.20413e-05 6.73022e-05 3.73453e-05 5.05351e-05 0.00804679 7.62878e-05 4.06889e-05 1.93906e-05 5.12821e-05 6.32517e-05 6.68289e-05 5.46573e-05 4.17454e-05 5.31161e-05 3.10808e-05 2.17069e-05 4.02466e-05 2.74329e-05 5.29546e-05 2.61344e-05 1.58671e-05 2.54041e-05 6.10959e-05 5.04688e-05 4.70043e-05 8.33059e-05 2.76273e-05 4.84957e-05 5.20822e-05 4.2314e-05 4.99068e-05 4.69199e-05 0.000112893 6.39739e-05 3.83343e-05 5.11433e-05 5.62521e-05 5.25146e-05 7.44901e-05 4.94733e-05 3.31497e-05 5.31586e-05 6.71939e-05 5.23491e-05 5.0927e-05 5.03785e-05 6.48152e-05 0.0128649 0.0140591 3.41915e-05 5.53419e-05 7.64857e-05 5.17096e-05 3.39293e-05 4.49088e-05 7.27033e-05 4.77148e-05 2.45948e-05 8.61997e-05 7.74503e-05 1.87654e-05 3.28284e-05 2.50431e-05 5.83372e-05 2.01898e-05 1.55876e-05 8.47331e-05 7.60457e-05 2.8742e-05 6.05272e-05 7.35232e-05 4.34631e-05 0.00366427 3.26556e-05 7.18686e-05 4.90299e-05 7.82931e-05 8.51589e-05 1.87609e-05 2.6733e-05 6.67942e-05 5.84042e-05 4.61974e-05 6.39048e-05 3.71264e-05 5.83122e-05 2.83355e-05 2.42185e-05 3.73222e-05 1.74635e-05 5.33014e-05 2.41087e-05 4.909e-05 1.66039e-05 3.5955e-05 6.49712e-05 4.45936e-05 5.99403e-05 4.62731e-05 7.35351e-05 4.29155e-05 4.73142e-05 6.71008e-05 7.05945e-05 4.08154e-05 4.47638e-05 5.22172e-05 0.000108135 3.53187e-05 7.72237e-05 1.92892e-05 5.89781e-05 4.45499e-05 6.51869e-05 0.00939653 4.6513e-05 7.55152e-05 0.00849951 4.89538e-05 7.47439e-05 8.66759e-05 7.36387e-05 0.00854175 4.27239e-05 2.72575e-05 2.65549e-05 6.56318e-05 2.46377e-05 2.37756e-05 2.58279e-05 6.37702e-05 0.00837526 2.52868e-05 4.0454e-05 6.2774e-05 3.69884e-05 6.12144e-05 3.38657e-05 2.59636e-05 6.17822e-05 0.00959936 2.71378e-05 0.00928538 2.74496e-05 5.05282e-05 4.17227e-05 4.56958e-05 9.25373e-05 6.84467e-05 7.31647e-05 5.47804e-05 5.55893e-05 7.35268e-05 6.18769e-05 1.07828e-05 5.29399e-05 3.54918e-05 0.00748455 8.02861e-05 3.48498e-05 0.0167101 2.77269e-05 4.86887e-05 5e-05 5.82133e-05 5.44148e-05 4.61937e-05 6.01939e-05 3.80006e-05 7.65788e-05 4.32333e-05 2.58867e-05 4.66643e-05 1.41567e-05 4.83449e-05 6.18675e-05 2.48781e-05 1.71408e-05 6.64409e-05 3.64945e-05 5.08847e-05 3.48571e-05 0.00988091 2.71205e-05 0.00788312 4.61402e-05 5.87143e-05 4.12857e-05 6.35055e-05 0.00551937 2.34866e-05 2.19005e-05 0.0078761 2.94457e-05 4.1566e-05 9.71192e-05 2.7652e-05 3.54342e-05 4.97619e-05 4.51874e-05 0.00888679 5.00186e-05 6.45597e-05 3.96094e-05 9.1274e-05 5.97431e-05 7.08057e-05 0.013472 5.65378e-05 0.0097447 0.00810395 0.00541049 4.64008e-05 4.15742e-05 8.04287e-05 9.41414e-05 7.32631e-05 5.01167e-05 0.0107182 2.51188e-05 4.95344e-05 7.46576e-05 2.25255e-05 6.64502e-05 2.07298e-05 6.75079e-05 6.33744e-05 4.30033e-05 2.76278e-05 6.94146e-05 8.34565e-05 3.49631e-05 4.51885e-05 3.67096e-05 6.89059e-05 6.57649e-05 6.86512e-05 3.06366e-05 6.22534e-05 3.45027e-05 5.73248e-05 6.99687e-05 3.52261e-05 7.88232e-05 2.06413e-05 5.22615e-05 5.35998e-05 4.81409e-05 8.04055e-05 5.41639e-05 0.0062916 0.00976768 4.22632e-05 4.82338e-05 5.20019e-05 5.59999e-05 4.80222e-05 4.90889e-05 3.4544e-05 6.57164e-05 5.96455e-05 4.78364e-05 0.0122109 4.4379e-05 4.63315e-05 2.27038e-05 0.00660238 4.825e-05 2.73016e-05 5.14688e-05 1.91913e-05 6.9842e-05 5.46349e-05 0.0120684 3.86435e-05 7.75529e-05 3.30666e-05 2.71996e-05 5.68107e-05 6.66143e-05 2.89893e-05 7.46863e-05 7.34688e-05 5.27044e-05 5.35637e-05 2.74962e-05 3.97993e-05 3.68497e-05 1.80231e-05 0.0119921 2.03571e-05 5.56794e-05 4.87708e-05 0.0117047 3.52242e-05 5.45632e-05 7.73283e-05 7.2052e-05 4.87802e-05 3.23616e-05 1.74033e-05 5.59342e-05 1.4992e-05 0.00851277 1.91976e-05 5.39759e-05 3.66485e-05 2.07174e-05 7.25614e-05 9.59944e-06 3.71731e-05 6.21729e-05 4.11748e-05 5.44924e-05 2.66968e-05 4.11027e-05 3.00113e-05 3.59294e-05 7.02388e-05 2.67892e-05 9.73585e-05 4.30323e-05 2.0188e-05 5.57347e-05 1.50795e-05 2.33326e-05 5.16873e-05 4.03781e-05 0.00531756 5.48105e-05 3.65874e-05 7.96431e-05 1.19227e-05 5.88118e-05 6.63916e-05 9.96252e-05 6.02437e-05 5.41549e-05 6.15706e-05 4.31103e-05 1.79906e-05 5.58354e-05 5.92513e-05 3.2976e-05 6.48112e-05 2.39095e-05 5.42265e-05 4.96363e-05 5.26152e-05 7.16493e-05 4.25759e-05 0.00582048 4.90274e-05 2.14222e-05 7.52985e-05 7.92423e-05 3.96024e-05 1.94762e-05 1.79714e-05 1.39652e-05 4.73011e-05 2.70512e-05 0.00633643 2.58283e-05 6.13069e-05 4.33802e-05 5.3565e-05 4.27082e-05 6.09239e-05 4.29136e-05 7.81321e-05 5.1643e-05 7.14741e-05 2.42852e-05 6.42658e-05 3.90563e-05 2.6603e-05 2.73759e-05 9.10179e-05 4.77408e-05 0.00821837 2.67038e-05 8.25306e-05 1.79923e-05 2.22783e-05 4.94005e-05 2.61366e-05 3.93169e-05 2.21994e-05 0.000111929 6.54293e-05 4.33439e-05 7.19931e-05 4.68117e-05 6.38006e-05 4.15068e-05 5.9582e-05 2.92181e-05 7.51129e-05 4.35789e-05 4.75249e-05 3.10346e-05 5.8659e-05 3.26128e-05 7.21366e-05 4.2706e-05 2.8104e-05 9.30681e-05 3.74836e-05 9.80041e-05 0.00574773 5.53255e-05 4.64177e-05 4.97189e-05 5.89906e-05 3.18842e-05 7.5431e-05 7.0256e-05 1.45357e-05 2.39854e-05 6.75527e-05 4.81867e-05 3.82493e-05 7.24439e-05 0.00654994 9.28339e-05 5.63867e-05 7.90771e-05 2.78176e-05 2.93197e-05 2.88869e-05 0.00654831 4.06434e-05 4.80522e-05 6.00855e-05 7.67643e-05 3.65346e-05 0.00734328 0.00907096 5.23276e-05 4.51381e-05 0.0114404 4.79737e-05 4.35669e-05 4.5585e-05 5.23473e-05 5.05864e-05 5.19429e-05 5.66718e-05 1.64881e-05 4.88478e-05 3.63279e-05 6.74962e-05 3.35551e-05 4.1556e-05 6.25696e-05 0.0136156 6.8924e-05 4.89736e-05 6.57023e-05 6.98957e-05 5.82065e-05 4.31231e-05 0.00761318 4.22958e-05 4.75617e-05 6.94397e-05 4.51754e-05 2.39105e-05 6.91368e-05 4.54696e-05 0.0145098 3.38755e-05 3.345e-05 9.34624e-05 5.35817e-05 0.0093242 1.70649e-05 4.9389e-05 3.17093e-05 5.04154e-05 7.36213e-05 6.16296e-05 2.08112e-05 0.00010279 2.41948e-05 6.33286e-05 6.31071e-05 0.000104643 2.72155e-05 7.65468e-05 4.80147e-05 0.0136129 1.67238e-05 4.03392e-05 7.89857e-05 6.18006e-05 2.98596e-05 5.92043e-05 4.19751e-05 1.74063e-05 0.0113373 6.05992e-05 3.33775e-05 5.0267e-05 5.95276e-05 3.41029e-05 7.55067e-05 2.15606e-05 4.33269e-05 1.29451e-05 5.18774e-05 0.00986361 0.0062028 5.58485e-05 3.28933e-05 5.45776e-05 4.7112e-05 6.32822e-05 4.90071e-05 0.00968051 4.84865e-05 3.89094e-05 4.22256e-05 0.00764948 6.80903e-05 4.99457e-05 4.64618e-05 3.80286e-05 9.62181e-05 3.66282e-05 0.00673384 3.03298e-05 2.56883e-05 2.88614e-05 5.14095e-05 4.65716e-05 7.28311e-05 3.76474e-05 5.36955e-05 8.55305e-05 4.99776e-05 4.13941e-05 1.36928e-05 5.87992e-05 5.90674e-05 2.56692e-05 6.36482e-05 6.22849e-05 5.94728e-05 3.86926e-05 9.7051e-05 0.0124927 3.28463e-05 4.73487e-05 4.77008e-05 0.00846012 5.86236e-05 0.0136474 4.10384e-05 4.78385e-06 7.06968e-05 7.23463e-05 7.24541e-05 4.60741e-05 8.81131e-05 2.48861e-05 5.069e-05 3.12772e-05 0.00946224 6.45881e-05 6.88635e-05 7.59269e-05 1.77988e-05 6.90019e-05 4.1342e-05 2.2476e-05 2.78391e-05 3.43602e-05 6.93617e-05 4.7401e-05 7.87902e-05 1.3289e-05 6.33519e-05 2.52752e-05 2.48223e-05 3.13012e-05 4.5336e-05 2.12933e-05 4.72409e-05 7.27785e-05 5.7239e-05 0.00251684 2.49361e-05 7.9434e-05 8.95502e-05 5.55256e-05 2.14935e-05 6.02386e-05 0.00806866 0.00745281 4.69154e-05 0.0142607 4.8061e-05 4.202e-05 3.78618e-05 4.80461e-05 5.39089e-05 3.83897e-05 4.8097e-05 4.79492e-05 4.5169e-05 5.90902e-05 5.57579e-05 4.27965e-05 1.86448e-05 6.20919e-05 2.35831e-05 5.83627e-05 5.09889e-05 1.8576e-05 4.60989e-05 4.77635e-05 0.00804708 0.0109856 0.00784511 0.00875545 6.68908e-05 2.244e-05 2.06547e-05 4.08409e-05 0.0121828 5.42539e-05 3.44607e-05 2.77567e-05 5.1538e-05 4.42431e-05 0.00719127 4.93081e-05 6.30179e-05 4.30588e-05 0.00624771 3.68348e-05 2.32505e-05 7.10707e-05 1.89909e-05 2.01837e-05 2.37656e-05 8.18531e-05 4.22901e-05 5.77542e-05 0.00980441 4.47381e-05 3.74444e-05 5.99638e-05 6.17816e-05 7.89645e-05 0.00970608 6.6765e-05 4.74373e-05 0.00729924 4.48163e-05 4.54546e-05 0.00524168 2.22939e-05 5.8382e-05 4.17191e-05 7.49699e-05 3.05504e-05 3.21818e-05 6.28966e-05 4.1466e-05 0.00684093 2.58075e-05 9.15551e-05 3.96189e-05 4.8771e-05 5.35406e-05 4.33226e-05 5.50354e-05 6.25951e-05 4.15031e-05 1.8949e-05 5.50769e-05 2.85656e-05 0.00554027 4.30489e-05 5.87586e-05 0.00889397 2.10082e-05 0.0109964 3.81461e-05 2.81763e-05 0.0107924 2.08816e-05 5.28511e-05 2.07809e-05 7.9154e-05 5.94185e-05 4.71283e-05 5.72632e-05 5.60505e-05 4.97334e-05 4.67009e-05 7.06361e-05 6.42772e-05 3.68866e-05 6.01727e-05 2.90861e-05 3.3912e-05 6.95094e-05 7.2066e-05 4.35015e-05 2.35144e-05 8.24525e-05 7.74237e-05 1.59206e-05 5.65965e-05 4.40519e-05 4.95631e-05 1.86517e-05 6.73035e-05 
1.75789e-05 2.19868e-05 2.16601e-05 2.45993e-05 1.91841e-05 1.34529e-05 2.55201e-05 0.000245138 7.71238e-05 4.47903e-05 0.00023363 1.70254e-05 4.57318e-05 5.99116e-05 0.000145195 2.91152e-05 7.15793e-05 6.17087e-05 1.66028e-05 0.000245578 6.38026e-05 7.0388e-05 0.00616035 6.63322e-05 0.000175788 7.63595e-05 0.000135445 5.03379e-05 2.24041e-05 4.53923e-05 1.67576e-05 2.54518e-05 0.00887769 4.61734e-05 2.22628e-05 5.64782e-05 5.76489e-05 6.89341e-05 2.45131e-05 0.000173084 1.63835e-05 4.71891e-05 6.38113e-05 0.000277836 2.19227e-05 5.08146e-05 5.62851e-05 0.000218409 1.7782e-05 4.61199e-05 0.000157903 2.14017e-05 9.16425e-05 2.24563e-05 5.64363e-05 3.90563e-05 3.85722e-05 6.01723e-05 1.77233e-05 6.64579e-05 0.00522745 1.63959e-05 2.26527e-05 8.77789e-06 7.14579e-05 1.15806e-05 1.96044e-05 1.3464e-05 2.13511e-05 0.000181193 0.00733273 4.67149e-05 1.4341e-05 6.55825e-05 4.66102e-05 6.84758e-05 4.45819e-05 2.06922e-05 5.39468e-05 2.16628e-05 0.00024432 4.65568e-05 1.54679e-05 1.76452e-05 3.25776e-05 4.79691e-05 0.000167523 2.24971e-05 0.000206675 0.000196465 0.00823202 6.77517e-05 0.00022643 1.38089e-05 2.40067e-05 4.61292e-05 0.000224913 1.67083e-05 1.25062e-05 0.0122792 0.00783547 0.000266119 5.1201e-05 6.33307e-05 0.00889276 0.0129951 9.92351e-06 8.42461e-05 4.4062e-05 5.29878e-05 1.91385e-05 5.9657e-05 5.81608e-05 2.14304e-05 2.29161e-05 5.45075e-05 5.87634e-05 4.70668e-05 0.000164917 4.09785e-05 6.31139e-05 0.000240342 3.16423e-05 5.22842e-05 1.71924e-05 4.29882e-05 5.19298e-05 7.86831e-05 0.0121289 3.46383e-05 2.32633e-05 5.61689e-05 2.69113e-05 5.23929e-05 7.30952e-05 0.0110986 6.41818e-05 0.000202884 5.07688e-05 6.77461e-05 1.53506e-05 8.08343e-05 6.55237e-05 1.41723e-05 0.000145164 1.29959e-05 4.13485e-05 5.81254e-05 6.28082e-05 4.63133e-05 1.57524e-05 0.012077 0.00703813 9.46139e-05 0.000231689 1.11215e-05 4.66098e-05 0.000318951 0.00756385 5.37326e-05 7.60872e-05 2.22621e-05 1.78317e-05 0.000172713 1.95289e-05 0.000263361 5.17523e-05 2.39211e-05 1.69677e-05 0.00612081 0.00754259 6.04058e-05 6.46877e-05 7.1091e-05 4.68356e-05 0.00972121 2.30091e-05 9.52354e-05 0.013018 2.13874e-05 2.52513e-05 5.66655e-05 1.73465e-05 0.000258171 6.04349e-05 2.33048e-05 0.000227534 1.46534e-05 2.41083e-05 4.06776e-05 0.000194097 1.33901e-05 6.48718e-05 0.0057984 1.74539e-05 7.21582e-05 0.00931546 4.01167e-05 0.0109257 2.35323e-05 0.00848092 0.00811577 5.77488e-05 4.83584e-05 1.93094e-05 1.28433e-05 8.96567e-05 1.2298e-05 1.34709e-05 0.00843818 3.50999e-05 4.37771e-05 2.23369e-05 1.10186e-05 0.000176042 9.2152e-05 6.78963e-05 0.00695763 1.59081e-05 4.88485e-05 5.61705e-05 6.94847e-05 7.09364e-05 3.68803e-05 1.19757e-05 5.64042e-05 2.70949e-05 0.000182617 1.8122e-05 2.9338e-05 6.3801e-05 8.09022e-06 1.92197e-05 7.14279e-06 0.000187361 1.6135e-05 0.00800131 1.21536e-05 0.00010482 1.56466e-05 1.90155e-05 3.28461e-05 6.73522e-05 1.06859e-05 6.79568e-05 8.87885e-06 7.52981e-05 2.47004e-05 6.25406e-05 1.99628e-05 7.04161e-05 0.00770888 1.22653e-05 2.13796e-05 4.94214e-05 3.14088e-05 7.3157e-05 2.28634e-05 4.7325e-05 5.87704e-05 7.90804e-05 0.0115529 3.82693e-05 8.17985e-05 6.05719e-05 2.71528e-05 1.34179e-05 1.75119e-05 0.000213962 9.38629e-06 2.01782e-05 0.00414314 8.99186e-05 0.00892504 6.05328e-05 3.18174e-05 6.02449e-05 0.000165966 5.50779e-05 0.000205366 2.78135e-05 1.85885e-05 0.0100425 8.55726e-05 1.09835e-05 6.61355e-05 1.80443e-05 2.27873e-05 2.18991e-05 1.7664e-05 2.22943e-05 1.25139e-05 7.18349e-05 1.25964e-05 5.64342e-05 1.60529e-05 1.6466e-05 2.27953e-05 5.27268e-05 6.51238e-05 4.11678e-05 2.65152e-05 1.74678e-05 0.000100745 4.05074e-05 1.28972e-05 1.99609e-05 4.48704e-05 1.91262e-05 1.43559e-05 9.8148e-05 0.000238786 1.09229e-05 2.53514e-05 7.7656e-05 3.04655e-05 2.25099e-05 4.55306e-05 1.56441e-05 6.90382e-05 2.71474e-05 3.35098e-05 2.68709e-05 6.88463e-05 1.65629e-05 0.00917399 0.0117318 1.83056e-05 2.14354e-05 0.000216561 1.92922e-05 2.84289e-05 2.80127e-05 0.000215462 4.42187e-05 9.04905e-05 0.000260941 0.000210357 4.0432e-05 1.11497e-05 8.32729e-05 5.45386e-05 7.61101e-05 5.38417e-05 5.14497e-05 6.28091e-05 9.65791e-06 3.83336e-05 0.000190055 1.55762e-05 0.00437844 5.30844e-05 8.94615e-05 1.94519e-05 2.24055e-05 1.98979e-05 5.69588e-05 5.46089e-05 6.87263e-05 1.9476e-05 0.000105083 3.00244e-05 2.78401e-05 0.000209111 1.54925e-05 7.51031e-05 2.89311e-05 4.51585e-05 5.73237e-05 5.87766e-05 0.000177859 5.07895e-05 1.5704e-05 0.000158115 4.11668e-05 1.44067e-05 4.11534e-05 2.30651e-05 0.00016951 4.85988e-05 0.00015094 6.76086e-05 5.62013e-05 1.52538e-05 0.000213736 0.000111593 1.43358e-05 7.71373e-05 6.34139e-05 0.000159233 2.92055e-05 2.27667e-05 0.0135468 2.62574e-05 3.50597e-05 0.00532769 1.0355e-05 7.80859e-05 2.43128e-05 0.000123572 0.00904456 2.34756e-05 7.20644e-05 6.29444e-05 0.000188587 6.15642e-05 8.00458e-05 8.41026e-05 0.000248753 0.00475804 8.35533e-05 4.51982e-05 5.0274e-05 1.83352e-05 2.64033e-05 5.44616e-05 8.75518e-05 2.78062e-05 0.00787031 5.61782e-05 0.00814482 7.25379e-05 2.06974e-05 1.59357e-05 2.79048e-05 0.000284257 0.000159547 5.48325e-05 1.73382e-05 2.97386e-05 7.01885e-05 5.53808e-05 4.6455e-05 5.77739e-05 2.05819e-05 0.00718519 6.91852e-05 1.47188e-05 0.0134246 3.17687e-05 4.60527e-05 1.13751e-05 5.15146e-05 2.4727e-05 1.82287e-05 0.000270307 2.26949e-05 0.000204815 1.58083e-05 5.85038e-05 4.43972e-05 6.9527e-05 0.000145519 2.30919e-05 5.11099e-05 7.18817e-05 7.08346e-05 1.28366e-05 2.94404e-05 5.36278e-05 0.0114259 9.31812e-05 0.00577274 2.48911e-05 2.12818e-05 5.27171e-05 7.20748e-05 0.00770514 1.33182e-05 4.87878e-05 0.00826973 1.47212e-05 1.32469e-05 0.00021075 6.63236e-05 0.000197785 5.99336e-05 1.82026e-05 0.00671678 1.72985e-05 1.88076e-05 1.57299e-05 0.00021994 3.134e-05 2.66536e-05 0.00937728 2.08744e-05 0.0102783 0.0116141 0.00948175 3.06748e-05 2.54282e-05 6.35736e-05 8.97721e-05 0.000231788 5.30504e-05 0.0114963 6.70055e-05 8.36395e-05 5.43552e-05 4.47241e-05 2.85452e-05 7.09104e-05 1.402e-05 2.27516e-05 1.9315e-05 7.52411e-05 5.9642e-05 7.86758e-05 1.3014e-05 1.99703e-05 1.06132e-05 0.000279929 6.18441e-05 0.000177276 7.3066e-05 0.000174917 1.26737e-05 0.00020323 8.49525e-05 1.74552e-05 1.48388e-05 4.31541e-05 2.32061e-05 2.29222e-05 5.09888e-05 8.21065e-05 4.50326e-05 0.00640639 0.0108959 1.24518e-05 5.11716e-05 2.12285e-05 2.93284e-05 6.65925e-05 2.43322e-05 7.49301e-06 8.46802e-05 1.63434e-05 2.53797e-05 0.0130935 1.43383e-05 1.82365e-05 9.71688e-06 0.00684528 4.5814e-05 3.41584e-05 2.2975e-05 7.58501e-05 0.000169743 7.01177e-05 0.0112867 1.0952e-05 0.000299353 8.46187e-05 5.52937e-05 2.27218e-05 0.000189321 3.81433e-05 0.000235144 2.50541e-05 0.000255733 1.94999e-05 7.61397e-05 1.48909e-05 1.21822e-05 5.45413e-05 0.0115601 4.67594e-05 2.0913e-05 1.2576e-05 0.0108998 4.36044e-05 0.00022139 7.38979e-05 6.53472e-05 1.47131e-05 1.26502e-05 3.45496e-05 7.36036e-05 5.01559e-05 0.0116294 7.15267e-05 6.99109e-05 4.73997e-05 5.49006e-05 1.99903e-05 4.52393e-05 1.36248e-05 1.83887e-05 1.65291e-05 2.12915e-05 1.69708e-05 6.76113e-05 9.10755e-05 3.10715e-05 3.49616e-05 7.91816e-05 0.000104964 1.60829e-05 6.61201e-05 4.32061e-05 4.29034e-05 6.76255e-05 5.40034e-05 1.55455e-05 0.0105685 2.10144e-05 1.0813e-05 2.31089e-05 5.51e-05 2.66411e-05 0.000219037 8.65974e-05 0.000266764 0.000147712 5.81393e-05 4.96934e-05 6.04379e-05 2.54524e-05 0.000196117 7.63481e-05 1.97992e-05 6.72493e-05 1.68207e-05 2.83894e-05 6.13588e-05 0.000275866 1.8841e-05 0.00764126 2.29831e-05 7.46296e-05 4.94536e-05 0.000316915 1.34427e-05 7.01488e-05 9.91813e-06 4.86202e-05 1.3387e-05 8.05694e-05 0.00743738 9.08377e-05 6.22832e-05 4.54036e-05 2.82045e-05 0.000126378 1.93783e-05 2.31165e-05 4.22677e-05 2.58311e-05 0.000283191 9.0765e-05 3.08802e-05 3.15201e-05 3.165e-05 0.00016783 2.47909e-05 1.79905e-05 0.0109378 1.80259e-05 0.000239399 4.81137e-05 5.65091e-05 0.000133738 7.15916e-05 4.23267e-05 6.68949e-05 0.000269036 0.000214731 1.4495e-05 2.65326e-05 4.37286e-05 6.70657e-05 8.49649e-06 0.000222973 9.76486e-06 6.14307e-05 2.10925e-05 5.21686e-05 7.11367e-05 0.00018594 1.37854e-05 0.000253276 5.50725e-05 6.68445e-05 5.98331e-05 0.000189848 2.63538e-05 0.00715745 7.22083e-05 2.41314e-05 1.85893e-05 1.43122e-05 6.78304e-05 3.35234e-05 6.74242e-05 2.2912e-05 8.44529e-05 5.058e-05 1.66749e-05 0.000186878 1.25715e-05 0.00833676 6.1893e-05 5.85484e-05 0.000248545 9.26501e-05 1.37896e-05 2.10848e-05 0.00517036 1.21635e-05 1.08343e-05 1.37812e-05 0.00029146 1.5445e-05 0.0138797 0.00948404 0.000285774 5.46759e-05 0.00686643 0.000152727 1.09219e-05 1.60262e-05 7.298e-05 0.000263647 1.28823e-05 0.0002213 6.74344e-05 6.86882e-05 1.52994e-05 0.000198416 3.87564e-05 1.9823e-05 0.000167279 0.0153768 5.23149e-05 1.37523e-05 0.000207029 0.000178307 0.000145888 3.96267e-05 0.0101679 2.98556e-05 2.12723e-05 1.63797e-05 1.29187e-05 1.5876e-05 6.45988e-05 1.60962e-05 0.0111494 6.53657e-05 7.78663e-05 0.000279449 5.34188e-05 0.0074101 3.9292e-05 2.00577e-05 6.01342e-05 0.000221725 0.000225093 2.62164e-05 8.1984e-05 0.000103441 6.73941e-05 3.71576e-05 0.000211366 0.000511154 5.79306e-05 1.87365e-05 4.56713e-05 0.0143165 5.99573e-05 1.43425e-05 4.41411e-05 2.84649e-05 0.00010055 2.93348e-05 4.22169e-05 7.05903e-05 0.00714849 9.48317e-05 8.13624e-05 5.2881e-05 2.35573e-05 2.00711e-05 3.81067e-05 8.21839e-05 5.03811e-05 4.93765e-05 1.43625e-05 0.00975082 0.00416027 7.67908e-05 2.80975e-05 4.23884e-05 4.58928e-05 6.75291e-05 5.32633e-05 0.00896238 1.40997e-05 2.32317e-05 3.33353e-05 0.00581689 5.2247e-05 2.23478e-05 5.06407e-05 1.32097e-05 0.000141978 1.14268e-05 0.00669756 1.22601e-05 7.49984e-05 4.05153e-05 1.19741e-05 2.23829e-05 6.31556e-05 0.000127007 0.000222588 0.000185103 2.16136e-05 1.83916e-05 3.6737e-05 0.00016843 4.87514e-05 6.85861e-05 5.91972e-05 0.000215413 2.4398e-05 2.19604e-05 0.000264861 0.00601724 0.000112182 0.000178481 1.80636e-05 0.00875774 2.15588e-05 0.010812 3.75497e-05 8.28184e-06 1.88705e-05 2.76151e-05 2.96681e-05 1.96116e-05 0.000301651 4.44673e-05 0.00019618 1.66839e-05 0.00918321 3.00586e-05 2.26832e-05 2.07835e-05 7.71961e-05 0.000202957 2.71293e-05 8.1178e-05 8.97513e-06 6.46007e-05 0.000128364 0.000117373 2.40375e-05 5.10433e-05 5.29289e-05 8.18559e-05 1.42922e-05 2.13841e-05 2.59531e-05 5.56843e-05 3.15629e-05 2.06184e-05 0.000270584 0.00522165 7.05425e-05 0.000213051 0.000227191 7.49374e-05 1.03507e-05 1.7298e-05 0.00641809 0.00959848 4.87759e-05 0.0128146 1.06248e-05 1.06817e-05 5.72268e-05 1.58705e-05 1.96868e-05 6.99535e-05 3.72966e-05 6.72628e-05 1.01388e-05 4.52916e-05 6.60581e-05 1.8852e-05 5.51911e-05 6.66568e-05 6.79651e-05 0.000136903 5.02953e-05 4.87805e-05 6.82781e-05 0.000146887 0.0103913 0.0150889 0.00921921 0.00708878 1.89651e-05 4.87311e-05 0.00010376 4.98539e-05 0.0137607 4.80106e-05 1.64787e-05 3.40628e-05 7.4416e-05 1.18988e-05 0.00592262 2.69767e-05 2.32087e-05 1.49182e-05 0.00660138 1.70783e-05 8.22407e-05 6.99904e-05 5.82668e-05 5.98891e-05 7.4369e-05 3.6623e-05 7.17253e-05 0.000202141 0.0130767 1.14812e-05 4.07672e-05 1.49069e-05 2.3195e-05 2.53595e-05 0.00616539 2.96295e-05 2.1901e-05 0.00890398 1.94974e-05 0.000201086 0.00677018 6.35698e-05 4.75906e-05 5.74102e-05 2.0956e-05 7.91023e-05 8.47038e-05 7.48894e-05 1.16637e-05 0.00689476 1.84077e-05 8.59657e-05 2.29539e-05 2.30974e-05 7.00546e-05 4.32824e-05 5.87483e-05 1.64754e-05 1.8495e-05 4.36689e-05 1.25549e-05 5.21039e-05 0.00563371 2.35311e-05 2.03209e-05 0.00767265 7.13819e-05 0.0100602 4.62853e-05 8.83826e-05 0.00911196 5.99896e-05 0.00014538 5.66128e-05 6.76892e-05 0.000220573 4.80462e-05 2.03151e-05 1.3434e-05 6.27932e-05 2.98462e-05 5.46546e-05 2.06233e-05 5.06949e-05 1.95811e-05 1.09728e-05 2.27518e-05 7.60603e-05 0.000174186 5.06938e-05 6.56878e-05 9.53358e-05 6.78189e-05 4.8908e-05 2.26038e-05 1.59218e-05 5.69852e-05 7.36864e-05 8.67422e-05 
6.61686e-05 3.18108e-05 3.96346e-05 0.000173655 3.07934e-05 0.000138112 0.000109084 1.6894e-05 2.44096e-05 2.27387e-05 1.56245e-05 4.65435e-05 1.7479e-05 1.0844e-05 2.01691e-05 3.6435e-05 2.42983e-05 0.00860372 2.18572e-05 1.47573e-05 0.00625155 0.00531964 2.98631e-05 1.59345e-05 1.02845e-05 0.0058871 9.60036e-06 1.81022e-05 1.26522e-05 2.10818e-05 1.51032e-05 1.80297e-05 7.24567e-05 1.79476e-05 2.93744e-05 1.4186e-05 1.5675e-05 1.8146e-05 0.000169752 1.73509e-05 5.97825e-05 1.37386e-05 1.83503e-05 2.26343e-05 0.000185054 1.67726e-05 2.20425e-05 1.62455e-05 8.79393e-05 1.93907e-05 1.84179e-05 0.000156863 9.24369e-06 5.04431e-05 0.00519 1.54651e-05 0.00674134 1.29591e-05 4.09531e-05 2.97827e-05 4.49394e-05 3.04533e-05 3.93185e-05 2.75648e-05 0.00662726 3.34498e-05 3.19644e-05 6.44351e-05 0.000100062 1.62503e-05 8.10164e-05 1.38989e-05 4.78513e-05 2.19174e-05 1.8848e-05 1.90245e-05 2.25673e-05 0.00015989 9.29421e-06 5.98437e-05 1.6298e-05 1.91572e-05 1.7851e-05 3.30732e-05 0.000190448 1.43746e-05 1.83872e-05 5.4293e-05 1.27484e-05 1.60801e-05 0.000109633 0.00615899 1.5007e-05 0.000125401 0.000109517 0.00565138 1.33619e-05 0.000131424 6.08364e-05 5.71137e-05 6.27408e-05 1.62199e-05 0.00515792 1.86139e-05 8.1584e-05 0.00010353 2.07742e-05 0.00471591 2.66938e-05 1.861e-05 0.000111127 2.50651e-05 1.50207e-05 3.2771e-05 9.99385e-05 0.00503303 2.14439e-05 0.00475631 1.35804e-05 1.97596e-05 2.13551e-05 1.31921e-05 0.000126799 1.44285e-05 2.98986e-05 0.00627849 0.00470008 1.26338e-05 5.61506e-05 1.45684e-05 0.000130909 2.59782e-05 0.00016699 2.10114e-05 1.1115e-05 5.54102e-05 2.14842e-05 1.51336e-05 2.33928e-05 0.00958311 3.29404e-05 0.0060664 2.15824e-05 2.71196e-05 1.21653e-05 4.46477e-05 0.0041029 1.30612e-05 1.33373e-05 1.97291e-05 0.000125474 8.37425e-05 7.71744e-05 0.0073403 2.11806e-05 3.70144e-05 2.07893e-05 1.74096e-05 3.69992e-05 1.74211e-05 1.50892e-05 3.81818e-05 2.49136e-05 1.45395e-05 3.94282e-05 1.59177e-05 2.61906e-05 4.74319e-05 4.06929e-05 3.38795e-05 9.19469e-05 2.33799e-05 2.27098e-05 1.21788e-05 2.08358e-05 7.83969e-05 4.29444e-05 1.71782e-05 9.54093e-05 0.000122978 0.000146033 2.38701e-05 3.49114e-05 2.11168e-05 2.00214e-05 0.000144705 1.82126e-05 3.59344e-05 0.000171321 1.20971e-05 1.30423e-05 6.47238e-05 0.00428938 7.79587e-05 5.67546e-05 1.13109e-05 7.80244e-05 0.00015469 8.37817e-05 0.000124673 5.65334e-05 5.79153e-05 9.62305e-06 2.19141e-05 2.56194e-05 4.61308e-05 0.00557168 6.75809e-05 3.76207e-05 9.61116e-05 2.5448e-05 1.53349e-05 4.1333e-05 3.49234e-05 1.60367e-05 0.00486224 1.3804e-05 6.65518e-05 2.62228e-05 0.00713225 2.09984e-05 1.73875e-05 2.61194e-05 1.65036e-05 7.13328e-05 1.7341e-05 0.000162267 1.75882e-05 4.9262e-05 1.38331e-05 1.95311e-05 3.50249e-05 5.21179e-05 3.89244e-05 1.2539e-05 5.1888e-05 4.03981e-05 2.91242e-05 0.010392 4.37206e-05 4.83394e-05 1.13068e-05 0.00679227 4.71505e-05 2.47691e-05 2.22771e-05 0.0100339 0.000133701 0.00639329 0.000163968 0.00907399 4.62203e-05 2.68587e-05 3.03732e-05 1.58468e-05 1.91921e-05 0.00475367 0.0001712 2.3455e-05 1.28462e-05 0.00668654 6.11626e-05 1.97366e-05 1.79709e-05 2.1247e-05 0.000195983 0.000121751 3.48395e-05 2.06887e-05 6.45741e-05 3.01702e-05 6.43011e-05 2.62852e-05 6.97564e-05 2.10046e-05 0.000208243 0.00333482 1.70511e-05 1.63714e-05 1.94147e-05 0.000157089 0.000106517 4.49617e-05 2.36892e-05 4.097e-05 0.00417799 3.35418e-05 6.35142e-05 5.74306e-05 4.13478e-05 4.69305e-05 4.4262e-05 0.00753068 2.91254e-05 2.747e-05 0.000134192 4.16755e-05 0.0001333 0.0040566 0.00770169 1.47607e-05 3.25478e-05 2.88531e-05 1.70199e-05 0.00458458 5.47884e-05 0.000151533 1.09836e-05 3.47811e-05 3.66429e-05 1.87185e-05 1.96292e-05 4.14477e-05 2.76822e-05 1.67366e-05 0.000169328 4.49179e-05 2.12693e-05 4.26048e-05 2.34783e-05 0.000155865 7.65263e-05 0.000140998 2.46158e-05 4.18661e-05 0.000108402 0.000142413 4.12706e-05 4.40216e-05 2.07372e-05 5.16485e-05 1.38742e-05 0.00017651 1.76161e-05 1.41854e-05 0.00810932 1.62031e-05 1.92437e-05 0.00476792 2.57271e-05 0.00738725 1.78139e-05 0.00867458 0.00449521 1.45893e-05 2.07226e-05 2.37854e-05 1.61536e-05 2.04239e-05 0.000152591 4.80393e-05 1.64798e-05 2.04247e-05 0.000155407 4.39613e-05 3.11517e-05 0.00607967 0.00578909 2.0246e-05 4.01763e-05 1.44659e-05 0.000135496 0.000134544 1.36711e-05 2.71321e-05 0.00746967 1.08547e-05 0.00335989 1.94798e-05 0.00683055 8.77529e-06 0.00637543 4.3569e-05 1.35892e-05 2.16935e-05 3.12869e-05 1.64642e-05 0.000121454 1.42908e-05 1.92864e-05 1.10481e-05 1.56167e-05 1.89419e-05 0.000121726 1.5585e-05 1.95184e-05 4.03896e-05 1.79988e-05 0.00544206 1.52731e-05 4.79749e-05 0.000158634 9.15883e-05 0.000186808 0.000155191 4.24164e-05 3.91791e-05 2.61476e-05 3.85774e-05 1.44545e-05 8.13262e-05 0.000145213 0.00888775 0.00615556 1.94006e-05 0.0065896 0.00724337 0.00805066 1.52513e-05 3.73756e-05 0.00602117 1.68624e-05 1.74617e-05 4.15601e-05 0.000152802 1.78357e-05 0.00998651 0.00013447 5.385e-05 0.00731064 7.03993e-05 0.00648731 3.48039e-05 0.000171658 0.000145661 1.84705e-05 1.05793e-05 2.58361e-05 2.98288e-05 0.000166248 1.46387e-05 1.56267e-05 0.00399962 1.91838e-05 3.12778e-05 4.75697e-05 1.53402e-05 4.35634e-05 9.71792e-05 2.05434e-05 2.04106e-05 5.67518e-05 1.14286e-05 0.000127037 3.82343e-05 1.724e-05 8.91747e-05 1.6577e-05 8.05858e-05 0.00579038 1.62213e-05 0.00616489 1.02365e-05 0.000115135 0.00584909 0.00567341 1.14379e-05 9.71741e-05 1.35447e-05 1.55831e-05 6.00065e-05 0.00882625 7.15783e-05 0.000198355 3.27274e-05 1.73225e-05 1.28745e-05 6.56654e-05 4.09989e-05 0.00575315 8.77029e-05 3.10681e-05 3.35273e-05 1.64519e-05 0.00527537 1.07069e-05 1.58872e-05 3.0321e-05 8.34492e-05 3.74074e-05 0.000172697 5.24051e-05 2.25991e-05 4.42596e-05 4.19343e-05 7.83711e-05 3.23924e-05 5.63576e-05 9.73003e-05 8.88426e-05 0.000162092 0.000162666 2.61989e-05 1.86018e-05 1.1325e-05 1.22978e-05 9.48194e-05 0.00666847 2.89106e-05 1.51326e-05 0.00544831 5.02465e-05 0.00626695 4.38149e-05 7.73123e-05 0.000155214 0.00868185 1.4931e-05 1.89832e-05 3.80821e-05 0.000132633 2.46124e-05 1.95919e-05 1.82335e-05 1.44815e-05 0.00898709 1.27442e-05 3.23127e-05 1.56325e-05 1.16266e-05 9.13357e-05 5.89081e-05 0.00796542 3.07478e-05 5.28524e-05 2.17322e-05 1.52611e-05 2.04706e-05 5.23667e-05 8.24024e-05 4.82629e-05 1.70497e-05 4.06954e-05 0.000148917 2.76237e-05 4.05112e-05 2.16487e-05 2.26472e-05 5.54424e-05 3.55055e-05 0.00011813 4.32952e-05 4.21584e-05 2.50484e-05 3.61223e-05 1.96285e-05 0.00561707 4.09754e-05 0.00434865 1.39382e-05 2.47702e-05 0.000111228 3.81778e-05 2.17602e-05 0.00563846 0.00600636 4.53412e-05 1.65623e-05 1.66985e-05 1.46058e-05 0.000156268 1.82329e-05 3.77583e-05 0.0103632 4.48288e-05 3.31468e-05 0.00391833 6.72567e-05 0.0072705 0.000170579 4.37422e-05 9.54426e-05 5.18685e-06 1.22142e-05 1.76679e-05 1.51007e-05 4.96714e-05 3.51718e-05 0.00458899 1.51649e-05 0.00662448 5.73424e-05 0.00484334 9.27081e-06 1.90671e-05 0.00743808 5.87706e-05 0.00318824 9.19143e-05 0.000148172 4.20028e-05 3.75889e-05 0.000123974 1.57288e-05 0.00697805 2.09052e-05 0.000203332 0.00568141 1.03025e-05 3.77322e-05 0.00555864 1.07735e-05 0.00505113 0.00649977 1.50243e-05 3.87605e-05 5.3808e-05 0.000170971 3.41725e-05 5.81775e-05 0.00548939 4.3805e-05 2.06074e-05 2.36928e-05 1.9881e-05 1.16917e-05 1.28592e-05 1.88348e-05 0.00727187 0.000106107 1.64469e-05 0.00884791 0.000111471 0.00659277 4.31507e-05 0.000147177 2.32449e-05 1.61538e-05 9.58314e-05 8.28202e-05 5.88642e-05 0.00673867 1.68629e-05 2.03331e-05 4.48432e-05 0.00567968 3.58553e-05 0.00427019 2.58528e-05 0.0079132 6.60464e-05 0.00688144 1.59417e-05 2.07943e-05 0.000137618 1.11282e-05 4.15089e-05 0.000184254 1.7333e-05 0.000182949 1.35544e-05 0.00604313 4.97259e-05 2.45617e-05 1.6868e-05 1.26735e-05 4.96954e-05 3.35664e-05 9.65412e-05 0.000108047 1.03767e-05 0.00606237 0.00539022 1.68746e-05 0.00715252 1.89816e-05 0.00913448 2.25748e-05 1.63091e-05 3.79042e-05 4.99239e-05 2.13968e-05 2.37684e-05 4.54452e-05 1.62868e-05 4.56235e-05 3.11647e-05 0.000132175 3.03881e-05 0.00760647 1.52897e-05 0.000107697 1.7276e-05 1.46721e-05 0.00789905 1.34938e-05 9.69931e-06 7.59481e-05 2.43009e-05 2.69745e-05 0.000139109 0.000184932 4.89878e-05 0.00800104 0.000169 1.78164e-05 1.12349e-05 0.00669221 1.54834e-05 6.18937e-05 1.44753e-05 3.90243e-05 4.90263e-05 1.64446e-05 1.90034e-05 1.42507e-05 0.00963977 2.49331e-05 0.000122224 4.84233e-05 3.35106e-05 2.87326e-05 5.77492e-05 1.82991e-05 3.53073e-05 7.47136e-05 5.50004e-05 1.6545e-05 2.09914e-05 7.40219e-05 1.60373e-05 4.37913e-05 2.87746e-05 1.94427e-05 1.69016e-05 6.46623e-05 1.85026e-05 0.00815563 1.7994e-05 4.93118e-05 1.29384e-05 1.54897e-05 4.20806e-05 1.68351e-05 0.000106423 6.86244e-06 2.86714e-05 1.30355e-05 1.45223e-05 1.33297e-05 1.59817e-05 8.11619e-05 0.000182737 0.000179132 5.15712e-05 5.56391e-05 3.48483e-05 1.58849e-05 6.50895e-05 9.2192e-05 0.00780167 0.00906396 2.61545e-05 2.0019e-05 7.55487e-05 0.00441044 3.02249e-05 1.8427e-05 1.37877e-05 1.64801e-05 3.89174e-05 0.00533955 2.15698e-05 0.00609702 2.07908e-05 2.06135e-05 2.79121e-05 0.00663634 5.7752e-05 2.11236e-05 0.00011569 0.00600896 4.49266e-05 2.0022e-05 3.76456e-05 0.00833031 0.000159576 1.95062e-05 0.00547228 6.09383e-05 1.90151e-05 1.06278e-05 2.50685e-05 5.09566e-05 0.000134331 1.95256e-05 0.00786963 2.14094e-05 0.00454789 4.5242e-05 8.75493e-05 4.89896e-05 1.38429e-05 0.000146078 1.16172e-05 2.18419e-05 2.17985e-05 1.46995e-05 8.6661e-05 5.6198e-05 0.000175675 1.03994e-05 5.32654e-05 2.32442e-05 3.87547e-05 2.11042e-05 4.98226e-05 2.16244e-05 0.000121158 9.25837e-05 5.58522e-05 0.00824834 1.68072e-05 5.07076e-05 0.00012667 1.12912e-05 1.30872e-05 1.84281e-05 1.4172e-05 0.000185348 5.86597e-05 0.00449019 1.6061e-05 2.00037e-05 0.00669228 2.32084e-05 1.37112e-05 0.000135369 4.72462e-05 2.24676e-05 8.31384e-05 0.010086 1.27513e-05 3.49783e-05 6.36402e-05 0.000189514 8.00245e-05 9.77509e-06 9.82619e-06 4.91578e-05 4.49632e-05 5.90407e-05 9.71058e-05 2.12243e-05 1.63322e-05 1.62101e-05 3.35135e-05 6.43249e-05 0.000174912 4.7242e-05 3.7611e-05 0.00476713 1.78126e-05 1.90056e-05 0.00823824 3.86957e-05 2.48664e-05 1.63904e-05 1.64786e-05 4.34411e-05 0.00408179 2.14753e-05 0.00703952 3.1255e-05 1.23046e-05 0.000153495 0.00534067 9.76744e-06 5.44399e-05 1.28998e-05 4.0816e-05 0.00741406 1.76979e-05 1.55576e-05 1.71163e-05 2.64443e-05 5.2556e-05 7.54797e-05 6.36036e-05 1.65807e-05 8.25717e-05 3.04118e-05 5.0616e-05 1.03487e-05 4.28977e-05 6.28703e-05 2.1554e-05 1.52514e-05 2.45968e-05 4.18811e-05 1.30955e-05 1.8458e-05 3.90567e-05 0.00658773 1.64625e-05 0.0103608 1.17938e-05 2.87595e-05 0.00631405 1.80331e-05 1.25325e-05 5.3822e-05 8.48385e-05 5.77398e-05 7.27182e-05 5.74667e-05 0.00678302 0.008904 2.13234e-05 0.000101043 7.93993e-06 3.40619e-05 1.44349e-05 2.33777e-05 5.30134e-05 4.21436e-05 1.75329e-05 0.000118919 3.44676e-05 5.46536e-05 2.83066e-05 0.00655191 1.20533e-05 0.00569719 0.00364905 0.00618293 0.000218427 2.26777e-05 1.58793e-05 0.000106986 2.74573e-05 1.78894e-05 3.43173e-05 4.12398e-05 3.74817e-05 4.59891e-05 0.000185528 3.35848e-05 9.83232e-05 0.000131953 1.41115e-05 3.45465e-05 0.00436655 1.98951e-05 1.49629e-05 0.000116746 0.00632731 0.00899073 1.40174e-05 2.51038e-05 6.3888e-05 9.66981e-05 2.10117e-05 8.98579e-05 0.000137014 2.22691e-05 1.75706e-05 2.87841e-05 5.05438e-05 7.40756e-05 0.00534969 5.04134e-05 2.2976e-05 4.17776e-05 0.000161308 4.7354e-05 7.46207e-05 0.00573803 7.51696e-05 2.1506e-05 0.00877127 7.5457e-05 0.00415286 1.41475e-05 0.00461149 2.17741e-05 2.11692e-05 2.19236e-05 4.45511e-05 4.18435e-05 2.38599e-05 9.75007e-06 1.93252e-05 0.000186169 2.71811e-05 3.20457e-05 2.84381e-05 8.43918e-05 1.58751e-05 1.51236e-05 1.689e-05 0.0041802 1.39558e-05 1.56642e-05 0.00464858 0.000121236 3.16236e-05 1.41864e-05 0.00742516 1.51831e-05 
1.99076e-05 1.80493e-05 2.94291e-05 9.24576e-05 3.05157e-05 6.55806e-05 7.11582e-05 4.05451e-05 0.00074543 0.000421448 3.63602e-05 2.6135e-05 1.7324e-05 1.10629e-05 3.62254e-05 2.91664e-05 2.16118e-05 2.40567e-05 1.74784e-05 3.11543e-05 1.92019e-05 2.01868e-05 0.00611399 2.23005e-05 3.69589e-05 2.56268e-05 4.02424e-05 0.000473924 1.41659e-05 0.000612582 1.74421e-05 0.000261229 0.00864178 1.65171e-05 2.50457e-05 0.000527854 1.69893e-05 3.22021e-05 9.32743e-05 3.99693e-05 2.79616e-05 0.00034812 0.000431204 4.1246e-05 0.000104284 0.00041453 0.000542797 4.22696e-05 5.2802e-05 2.1663e-05 2.61203e-05 8.6628e-05 2.88279e-05 3.41955e-05 1.55975e-05 0.000385596 2.00154e-05 1.72034e-05 2.17935e-05 0.000495429 0.0068084 2.05054e-05 1.90673e-05 1.03333e-05 1.74047e-05 1.92324e-05 1.92225e-05 5.56062e-05 6.21422e-05 3.7068e-05 0.00827194 0.00052177 3.01394e-05 2.99301e-05 0.000632821 0.000554046 0.000521344 8.1549e-05 1.60344e-05 2.58471e-05 4.59036e-05 0.000523653 2.42949e-05 2.30856e-05 0.000111866 0.000485216 3.4942e-05 1.84922e-05 2.96085e-05 3.8407e-05 0.00750191 2.16005e-05 5.97674e-05 7.34205e-05 9.86387e-05 2.80907e-05 4.83349e-05 8.01775e-05 3.03303e-05 0.012274 0.00895199 4.2944e-05 2.19597e-05 2.23922e-05 0.00985168 0.0116948 2.25532e-05 1.78783e-05 0.000449955 2.24512e-05 5.55569e-05 0.000610112 0.000578713 2.72202e-05 7.03564e-05 1.56281e-05 1.76051e-05 1.82734e-05 4.12349e-05 0.000481615 1.60883e-05 4.15929e-05 6.89814e-05 0.000520469 2.28925e-05 1.49731e-05 1.93227e-05 2.26601e-05 0.0103527 0.000352001 7.92145e-05 0.00035066 7.82351e-05 0.000487789 1.95055e-05 0.00761207 0.000461057 4.667e-05 0.000550272 1.95877e-05 2.59686e-05 1.93062e-05 0.000395687 1.13316e-05 2.97615e-05 1.76445e-05 1.60622e-05 1.55801e-05 2.53321e-05 0.000445991 9.65748e-05 0.0135937 0.00976036 2.40603e-05 4.87923e-05 1.78513e-05 0.000448195 4.21656e-05 0.00846523 2.00384e-05 1.72141e-05 2.80164e-05 1.40717e-05 3.91167e-05 3.05893e-05 4.39389e-05 0.000451112 2.55795e-05 1.5574e-05 0.00610824 0.00832737 2.21453e-05 0.000568679 2.33442e-05 0.000633805 0.00853466 3.00407e-05 3.57382e-05 0.0115733 7.26223e-05 9.52254e-05 0.000509384 1.8483e-05 4.38998e-05 0.000589448 5.26905e-05 4.72976e-05 2.02813e-05 7.68186e-05 0.00030038 2.93104e-05 2.17736e-05 1.74054e-05 0.00730461 2.2098e-05 1.52458e-05 0.0048495 0.000121889 0.0117912 0.000108996 0.0100927 0.00956536 1.94726e-05 0.000438596 2.59953e-05 2.2053e-05 1.80923e-05 6.38962e-05 2.5208e-05 0.0103919 0.000624305 0.000399003 3.01953e-05 2.35067e-05 5.01225e-05 1.91188e-05 2.24118e-05 0.00577537 2.59287e-05 1.4311e-05 0.000725956 2.06382e-05 0.000607502 0.000426151 6.52334e-05 0.000400884 6.8119e-05 3.68466e-05 2.64453e-05 0.000355277 0.000565088 2.07034e-05 3.07547e-05 1.89142e-05 3.25192e-05 2.04503e-05 0.0104519 1.41752e-05 3.04213e-05 2.50949e-05 2.7664e-05 1.54516e-05 2.19119e-05 2.5523e-05 0.000622719 8.20609e-06 2.70475e-05 7.45626e-05 1.71129e-05 8.61305e-05 3.09594e-05 0.00573962 2.20369e-05 2.39378e-05 1.34515e-05 0.000433396 2.48563e-05 0.000110488 0.000572437 9.5485e-06 2.90227e-05 0.0101452 0.000465499 1.74561e-05 0.000441901 9.98602e-05 7.37385e-05 2.0539e-05 5.91912e-05 2.7652e-05 2.05985e-05 0.00570588 2.14641e-05 0.00760945 0.000616321 9.32765e-05 1.66006e-05 3.6234e-05 0.000439451 4.17137e-05 6.83944e-05 8.22672e-05 0.0069383 2.7203e-05 3.23948e-05 1.90456e-05 2.92099e-05 3.18737e-05 3.41529e-05 2.22234e-05 2.61446e-05 2.63121e-05 1.99593e-05 1.42603e-05 0.000522011 6.34036e-05 2.87461e-05 7.48106e-05 1.22514e-05 2.58482e-05 2.13528e-05 3.17868e-05 2.24802e-05 2.91979e-05 2.52865e-05 3.14967e-05 8.94426e-05 0.000302726 2.4156e-05 2.32654e-05 1.68889e-05 5.3354e-05 2.40128e-05 1.99147e-05 2.12666e-05 9.68734e-05 2.82838e-05 0.00060187 1.66436e-05 0.000323529 9.58641e-05 6.12054e-05 0.000101225 0.000388019 1.99802e-05 0.00950863 0.0114581 1.97531e-05 2.63549e-05 4.76339e-05 2.03516e-05 0.000404734 8.66196e-05 5.18289e-05 0.0005066 2.73495e-05 4.73432e-05 4.30779e-05 1.65029e-05 1.43923e-05 2.60094e-05 1.4932e-05 2.49827e-05 1.23304e-05 1.93214e-05 1.8334e-05 2.18809e-05 1.0816e-05 5.20138e-05 7.15112e-05 0.00466849 1.91001e-05 3.02e-05 6.6928e-05 3.78742e-05 2.88346e-05 1.81075e-05 2.40031e-05 2.43603e-05 2.80704e-05 2.91142e-05 8.83867e-05 6.20767e-05 4.34023e-05 2.38164e-05 2.84156e-05 0.000259265 1.6316e-05 0.000473838 2.35696e-05 3.29145e-05 1.38468e-05 1.78966e-05 3.37241e-05 0.000267113 2.3126e-05 0.000304386 7.29264e-05 3.50845e-05 0.000529823 2.01163e-05 1.97337e-05 0.000339978 5.36823e-05 3.40177e-05 2.32633e-05 2.18171e-05 2.44096e-05 1.67123e-05 3.01703e-05 2.64074e-05 5.32315e-05 0.00931898 7.33984e-05 0.000110172 0.00742861 2.25051e-05 2.48477e-05 3.16802e-05 3.18446e-05 0.00701457 7.59627e-05 2.42316e-05 2.15217e-05 3.74007e-05 2.05132e-05 2.53564e-05 2.21548e-05 4.24959e-05 0.0045004 1.68222e-05 0.000325125 1.27584e-05 1.96879e-05 0.000109444 0.000453086 2.34623e-05 9.16689e-05 0.00741898 2.21538e-05 0.00839087 2.28996e-05 3.57897e-05 6.76776e-05 8.22545e-05 4.87676e-05 3.88661e-05 0.000590112 2.61163e-05 8.06983e-05 1.97103e-05 1.52331e-05 1.6891e-05 9.7708e-06 2.1342e-05 0.0102253 3.17715e-05 2.31833e-05 0.0101941 0.000463232 0.000547117 3.34459e-05 2.9421e-05 8.00272e-05 2.28955e-05 4.46777e-05 7.34871e-05 3.82218e-05 8.69207e-05 1.49317e-05 0.000409475 1.97599e-05 1.4125e-05 5.00401e-05 1.26173e-05 1.94058e-05 1.59939e-05 5.64641e-05 0.00035148 0.00048304 0.00655619 2.55173e-05 0.00687132 8.77548e-05 1.69574e-05 2.09672e-05 1.6491e-05 0.00662995 1.95356e-05 2.13303e-05 0.0100267 1.25406e-05 1.95538e-05 4.66688e-05 2.18939e-05 2.04235e-05 2.56153e-05 2.60499e-05 0.0062769 1.74849e-05 0.00012658 2.75176e-05 4.55683e-05 2.93962e-05 3.86752e-05 0.0132485 2.11483e-05 0.00804978 0.0123655 0.00626313 7.2947e-05 8.22814e-05 0.000807645 1.99288e-05 2.4976e-05 2.02392e-05 0.0101137 2.30627e-05 0.000464086 2.30437e-05 2.40184e-05 3.48026e-05 1.83947e-05 1.86943e-05 0.000112024 3.77941e-05 1.75969e-05 0.000623781 2.86275e-05 1.81878e-05 8.85483e-05 1.44285e-05 4.7529e-05 1.63971e-05 3.66675e-05 2.87908e-05 2.97963e-05 1.66185e-05 3.82602e-05 1.92021e-05 5.57611e-05 3.67514e-05 2.19912e-05 1.99936e-05 2.49682e-05 0.00051821 1.96224e-05 0.000431572 0.00798723 0.0109066 2.60793e-05 0.000432803 2.58797e-05 9.0554e-05 0.000476304 1.96661e-05 1.99397e-05 2.60231e-05 2.85931e-05 2.44294e-05 0.0111409 3.20641e-05 2.15578e-05 2.82143e-05 0.00446299 0.000483491 2.40641e-05 2.68233e-05 1.16802e-05 4.09554e-05 0.000449256 0.0115259 1.98733e-05 6.27294e-05 2.72685e-05 1.95309e-05 2.66045e-05 3.49428e-05 0.000292738 4.21155e-05 8.27172e-05 4.61237e-05 2.42716e-05 3.72527e-05 1.62631e-05 2.69715e-05 1.18927e-05 0.010338 2.50372e-05 9.78637e-05 1.79422e-05 0.0116916 1.58854e-05 3.12464e-05 1.96e-05 2.11929e-05 2.84323e-05 1.12951e-05 1.02892e-05 2.1685e-05 1.48175e-05 0.00891676 1.61367e-05 1.91566e-05 0.000271462 1.52543e-05 2.18208e-05 1.21714e-05 5.7606e-05 5.60425e-05 2.11447e-05 2.69092e-05 6.56499e-05 2.74568e-05 2.13013e-05 0.00029823 0.000102774 2.84381e-05 2.91771e-05 2.0814e-05 1.33467e-05 1.47269e-05 1.58951e-05 1.90187e-05 0.000327479 2.09361e-05 0.00884429 9.10185e-05 1.57447e-05 2.63959e-05 1.50286e-05 2.8647e-05 4.6129e-05 3.9339e-05 4.65718e-05 3.7281e-05 1.45481e-05 2.33059e-05 1.60626e-05 9.0221e-05 3.57637e-05 2.23663e-05 0.000100823 1.74768e-05 2.41738e-05 7.53957e-05 0.000435958 6.31023e-05 6.21288e-05 0.00885634 2.96272e-05 2.09903e-05 2.34623e-05 4.11057e-05 2.13699e-05 2.29477e-05 2.51436e-05 1.22998e-05 2.00193e-05 2.32029e-05 0.0120779 2.13605e-05 3.03056e-05 0.000468788 6.7133e-05 2.44041e-05 2.65313e-05 8.1396e-05 0.000745008 8.27394e-05 3.8536e-05 1.56104e-05 2.38349e-05 0.000473337 0.000236297 3.73778e-05 4.10988e-05 1.92673e-05 0.0146396 5.20424e-05 4.6521e-05 1.21394e-05 1.9548e-05 2.96753e-05 2.41233e-05 0.000405202 2.49477e-05 3.93273e-05 4.15418e-05 1.59645e-05 1.64034e-05 0.000462015 0.000665065 1.51018e-05 4.3129e-05 1.77575e-05 1.87364e-05 7.41044e-05 0.000581786 2.41587e-05 3.57957e-05 5.99312e-05 4.15703e-05 1.88943e-05 1.78676e-05 2.09342e-05 2.31855e-05 3.19524e-05 0.00323067 0.000535358 9.37679e-05 9.10397e-05 2.90087e-05 1.91646e-05 0.000142964 2.53383e-05 0.000150615 2.60292e-05 2.14487e-05 1.10733e-05 4.61408e-05 3.05505e-05 0.00505732 2.17301e-05 0.000483154 5.28761e-05 2.36295e-05 1.70093e-05 6.38666e-05 0.00531437 1.3274e-05 2.04283e-05 1.65763e-05 3.90581e-05 2.129e-05 0.00959416 0.0102057 3.50154e-05 0.000507963 0.00738998 3.89501e-05 1.15114e-05 1.67808e-05 0.000273742 4.21387e-05 2.73341e-05 4.05586e-05 2.46399e-05 2.65081e-05 2.30061e-05 4.06302e-05 0.00044412 1.39523e-05 4.92889e-05 0.0128627 1.9928e-05 2.86776e-05 3.51707e-05 5.03697e-05 2.38805e-05 0.000466369 0.0105039 8.50523e-05 7.94184e-05 2.67964e-05 1.40368e-05 1.59248e-05 1.81882e-05 6.15048e-05 0.0125106 2.47396e-05 3.34018e-05 4.40511e-05 0.000519325 0.00695487 1.28931e-05 2.28266e-05 0.000297278 3.07511e-05 4.47072e-05 2.96075e-05 2.26063e-05 2.85549e-05 2.42482e-05 0.000445504 4.61604e-05 5.63407e-05 2.35545e-05 2.80438e-05 0.000512404 0.0133039 1.8479e-05 1.97749e-05 0.000653641 3.0447e-05 2.73204e-05 8.64368e-05 0.000291482 2.1579e-05 0.00997447 3.16922e-05 2.55782e-05 0.000578883 3.08372e-05 6.24716e-05 1.81952e-05 2.71629e-05 0.000464082 1.41093e-05 2.85429e-05 0.0100729 0.00324543 1.68944e-05 5.08472e-05 1.94824e-05 0.000286338 2.33288e-05 2.13102e-05 0.00910587 1.80609e-05 0.000116175 0.000473904 0.00629264 0.000558019 1.90808e-05 0.000565047 2.6029e-05 4.58173e-05 5.46233e-05 0.00717027 2.37681e-05 2.20351e-05 0.000243658 1.77699e-05 3.86915e-05 1.92655e-05 2.86729e-05 3.6934e-05 4.23067e-05 6.9127e-05 4.15373e-05 1.42492e-05 2.85895e-05 2.25716e-05 1.48724e-05 2.61509e-05 4.16732e-05 7.33751e-05 2.26156e-05 5.81856e-05 0.0092294 2.75938e-05 1.88532e-05 2.13679e-05 0.009477 0.00011085 0.00816603 0.000318935 1.49207e-05 2.29468e-05 2.48718e-05 4.56873e-05 7.5982e-05 3.31241e-05 0.000214815 3.53227e-05 2.57452e-05 0.0107929 9.51516e-05 3.04119e-05 3.31733e-05 1.62487e-05 3.9738e-05 0.000433557 1.99702e-05 1.17705e-05 0.000478671 4.50272e-05 2.94953e-05 2.22392e-05 1.81383e-05 0.000521082 2.26847e-05 2.09007e-05 0.000212191 6.20144e-05 1.70833e-05 1.7062e-05 3.25906e-05 3.37979e-05 0.00614537 2.58112e-05 4.36785e-05 5.71172e-05 1.81592e-05 2.44883e-05 2.98623e-05 0.00731604 0.00662484 1.5722e-05 0.00948909 2.26948e-05 2.43741e-05 1.27741e-05 3.23842e-05 2.26192e-05 0.000504316 1.76489e-05 0.000459608 1.58323e-05 1.73982e-05 1.90135e-05 2.03902e-05 1.34388e-05 1.95863e-05 2.57708e-05 2.73434e-05 0.000541338 2.1649e-05 0.000501529 3.98987e-05 0.00805615 0.009011 0.00844232 0.00769195 2.35193e-05 1.36912e-05 2.90881e-05 0.000479471 0.0121199 1.57558e-05 2.02759e-05 0.00024138 0.00061293 2.17357e-05 0.00483845 0.000481388 7.74063e-05 1.38472e-05 0.00542421 2.8893e-05 2.56226e-05 2.64885e-05 1.47698e-05 1.856e-05 2.27779e-05 0.000118452 0.000484102 4.4452e-05 0.0124458 2.28496e-05 0.00056913 2.5174e-05 2.44639e-05 1.97015e-05 0.00849434 7.6168e-05 1.45235e-05 0.0101851 0.000104946 4.32252e-05 0.00562716 1.957e-05 0.000376848 1.58815e-05 8.33426e-05 2.94253e-05 3.25252e-05 2.00105e-05 1.94218e-05 0.0103597 6.87219e-05 1.69199e-05 8.8596e-05 6.98296e-05 0.00048521 0.000540609 0.00053013 1.73055e-05 8.0782e-05 1.40025e-05 2.51121e-05 0.000217657 0.00459127 6.39604e-05 3.19748e-05 0.00606167 1.4651e-05 0.00721529 0.000428858 2.5096e-05 0.00865415 1.25719e-05 2.96239e-05 1.62789e-05 2.36916e-05 4.45682e-05 0.000732026 2.83557e-05 2.38699e-05 0.000687916 1.37359e-05 2.25695e-05 4.57751e-05 0.000504339 2.6651e-05 1.61475e-05 3.9909e-05 2.18173e-05 4.36878e-05 0.000451476 2.42894e-05 1.59075e-05 2.07776e-05 1.37009e-05 8.93065e-05 2.04669e-05 1.98343e-05 2.36153e-05 2.12984e-05 
0.000132269 1.62104e-05 4.87805e-05 0.000152917 2.93799e-05 0.000105335 0.000139901 0.00138949 3.62239e-05 2.52674e-05 0.00112204 0.00011243 6.46591e-05 5.66421e-05 0.00142031 4.76043e-05 8.25111e-05 8.39313e-05 2.98567e-05 0.000889347 9.25012e-05 9.16405e-05 0.00526789 6.96494e-05 0.00105231 9.19283e-05 0.00124652 3.38982e-05 3.5399e-05 3.79629e-05 2.65139e-05 2.06893e-05 0.00928158 5.60444e-05 3.15116e-05 2.17238e-05 6.12895e-05 5.92719e-05 0.000219915 0.00119484 0.00011607 2.16826e-05 3.27078e-05 0.00141044 0.000305904 1.90309e-05 3.50441e-05 0.00105258 8.37935e-05 6.58227e-05 0.00101506 0.000121645 0.000986486 4.68944e-05 8.92381e-05 1.95005e-05 7.24981e-05 6.85648e-05 3.88166e-05 4.407e-05 0.00404621 9.51673e-05 4.05796e-05 2.41587e-05 8.98265e-05 7.55589e-05 3.70781e-05 0.000138453 0.000176706 0.00112689 0.00516795 2.40401e-05 8.34138e-05 7.71533e-05 3.21127e-05 2.64085e-05 2.24194e-05 0.000149477 4.47227e-05 5.62575e-05 0.0012244 3.04393e-05 3.22311e-05 2.98598e-05 0.000325343 3.36668e-05 0.00172636 0.000113905 0.00125521 0.000985972 0.00865457 9.84129e-05 0.00162644 8.21719e-05 0.000144361 8.43685e-05 0.00120572 9.00568e-05 7.31896e-05 0.00691318 0.00653852 0.00133461 8.35521e-05 7.66653e-05 0.00690624 0.00877072 1.42052e-05 8.40914e-05 3.03263e-05 5.13426e-05 0.000147182 3.5691e-05 4.02519e-05 4.93232e-05 8.39493e-05 6.2571e-05 6.39547e-05 9.85338e-05 0.00119026 3.10059e-05 8.47055e-05 0.000923083 0.000118828 2.94011e-05 5.53458e-05 6.78426e-05 8.31505e-05 6.06056e-05 0.00713566 2.50689e-05 9.4209e-05 3.07347e-05 8.67849e-05 3.178e-05 5.34786e-05 0.00641874 2.4241e-05 0.00126991 4.00416e-05 0.000125518 3.56393e-05 0.000103013 3.54655e-05 8.63427e-05 0.00091053 0.000103186 5.2389e-05 7.27299e-05 5.5889e-05 2.28963e-05 0.000112034 0.0134966 0.00939253 0.000113301 0.00189556 8.56411e-05 3.35986e-05 0.00112903 0.00475008 5.96224e-05 4.33186e-05 3.68985e-05 3.51038e-05 0.00105248 3.91769e-05 0.00084135 1.93849e-05 3.35007e-05 0.000106644 0.00754544 0.0089029 7.11622e-05 3.14525e-05 7.65547e-05 2.04084e-05 0.00414203 5.33893e-05 0.000103096 0.0113361 0.000108091 0.000218632 2.90203e-05 4.17323e-05 0.00124075 2.27563e-05 0.000152054 0.00126501 3.52996e-05 0.000119368 2.29913e-05 0.0011397 4.71558e-05 8.32383e-05 0.00595402 5.03918e-05 7.91942e-05 0.00964091 0.000210077 0.010611 0.000177764 0.00805723 0.0072554 5.13266e-05 3.33831e-05 2.69074e-05 7.33067e-05 9.60176e-05 0.00013909 9.78044e-05 0.00840326 2.26681e-05 3.06284e-05 4.89905e-05 7.48158e-05 0.00121112 0.000117546 0.000101931 0.00435323 8.14621e-05 7.61162e-05 3.35689e-05 7.03812e-05 3.87327e-05 2.43784e-05 9.4638e-05 2.66007e-05 0.000159151 0.00129206 0.00012925 6.95759e-06 3.03488e-05 6.9927e-05 0.00014099 6.02047e-05 0.0010755 9.25198e-05 0.00490023 3.09359e-05 0.000165832 9.49893e-05 4.13148e-05 4.4084e-05 7.83589e-05 7.10227e-05 3.68165e-05 6.09719e-05 0.000132356 0.000111188 4.57468e-05 0.000144274 0.000143471 0.00522796 6.25772e-05 2.92567e-05 3.2695e-05 1.68759e-05 7.57075e-05 0.000154444 3.42122e-05 4.85132e-05 9.97848e-05 0.00887247 2.1313e-05 6.59376e-05 1.91052e-05 0.000161637 0.00011972 8.33515e-05 0.00141648 0.000112697 4.38949e-05 0.00605441 9.44849e-05 0.00762565 3.24562e-05 0.000113677 6.9831e-05 0.0008764 2.50119e-05 0.00110486 0.000200685 0.00013325 0.00887593 7.62295e-05 3.80517e-05 8.95229e-05 3.85656e-05 4.66866e-05 4.27443e-05 2.90384e-05 3.14439e-05 9.8206e-05 0.00012721 7.00905e-05 2.57244e-05 0.000101671 3.81644e-05 0.000145678 5.06363e-05 0.00011914 7.16838e-05 3.76818e-05 3.67985e-05 8.37539e-05 7.5361e-05 0.000107444 0.000151337 1.26566e-05 3.54698e-05 3.69726e-05 7.95418e-05 0.00119294 0.00010144 2.96449e-05 6.15258e-05 0.000212049 6.71815e-05 2.33236e-05 7.11666e-05 2.86942e-05 0.0001704 0.000178139 0.000152476 2.43642e-05 4.91799e-05 0.0113805 0.012466 7.82318e-05 3.13061e-05 0.00133171 0.000142333 2.72894e-05 0.000162308 0.00143899 1.74912e-05 0.000108382 0.00112872 0.00162319 7.85534e-05 2.04741e-05 8.40155e-05 5.46843e-05 0.000108939 6.91564e-05 5.51044e-05 6.48103e-05 5.16987e-05 3.63498e-05 0.000922031 0.000152554 0.00628878 2.75393e-05 9.61181e-05 0.000177231 4.67294e-05 4.42967e-05 8.98641e-05 9.04034e-05 6.64564e-05 3.77067e-05 0.000572857 0.00012943 0.000100259 0.00105432 2.58387e-05 8.89615e-05 1.84809e-05 6.62273e-05 1.93554e-05 0.000115731 0.00120593 9.18838e-05 9.8333e-05 0.00100183 1.9713e-05 4.48493e-05 2.52892e-05 0.000177631 0.00107572 2.76861e-05 0.000815426 5.90793e-05 3.1513e-05 0.000112212 0.000944161 6.09006e-05 9.22778e-05 6.78463e-05 4.23278e-05 0.000831493 7.46985e-05 0.000175148 0.0116933 0.000178379 0.00015693 0.00417756 8.37062e-05 8.12314e-05 5.57437e-05 0.00109912 0.00748699 0.000166505 0.000137586 0.000139154 0.000880874 8.315e-05 0.000109618 0.000101333 0.00128506 0.00431133 6.80546e-05 2.47385e-05 5.92508e-05 0.000111144 7.6616e-05 1.80238e-05 0.000131497 0.000156499 0.00590878 9.55873e-05 0.00507391 9.47941e-05 5.32101e-05 0.000111082 0.000245509 0.00127659 0.00116468 4.13625e-05 3.41365e-05 0.000190999 8.71937e-05 4.56697e-05 6.07641e-05 6.9203e-05 3.62056e-05 0.00696423 6.93031e-05 3.98319e-05 0.00814162 2.03401e-05 2.72679e-05 3.12225e-05 5.08729e-05 0.000121015 4.41354e-05 0.00116192 0.000110419 0.00100637 0.000123371 7.73507e-05 2.1397e-05 0.000117883 0.00103087 0.000110801 5.00817e-05 9.19121e-05 5.22738e-05 9.74024e-05 2.30247e-05 2.29321e-05 0.0057394 0.00011659 0.00653529 0.000123498 3.77734e-05 4.79756e-05 5.87436e-05 0.00641904 8.54539e-05 6.90439e-05 0.00836838 8.0376e-05 2.99564e-05 0.000985053 0.000104315 0.000923636 6.19543e-05 8.05823e-05 0.00911483 3.96499e-05 0.000225609 9.70519e-05 0.00137934 4.74965e-05 4.24713e-05 0.00696295 5.08335e-05 0.00572287 0.0105068 0.00604686 0.00023805 0.00011648 5.63958e-05 5.51528e-05 0.00120721 6.29904e-05 0.011081 0.000103175 3.51469e-05 8.24952e-05 6.06748e-05 0.000132856 7.94228e-05 2.91118e-05 0.000154301 0.000115789 0.000114153 3.19635e-05 7.34023e-05 0.000108961 0.000164203 7.82483e-05 0.00167509 6.40524e-05 0.00116308 0.000160468 0.00090206 5.33512e-05 0.000980294 5.66567e-05 0.000108241 7.82128e-05 7.58276e-05 2.46728e-05 0.000114337 2.28066e-05 6.47667e-05 2.8609e-05 0.00712141 0.00814749 9.89873e-05 1.9779e-05 3.36277e-05 0.000123241 2.5895e-05 4.59106e-05 2.68016e-05 8.57631e-05 7.55214e-05 3.55904e-05 0.00997411 5.33076e-05 3.37334e-05 8.3931e-05 0.0045434 2.66419e-05 7.21707e-05 3.98947e-05 8.05865e-05 0.00149837 2.00907e-05 0.00857912 9.44607e-05 0.00144675 8.26368e-05 7.67795e-05 3.77118e-05 0.00127547 2.20519e-05 0.00140095 0.000130922 0.00105015 3.43636e-05 9.2632e-05 7.95588e-05 5.05628e-05 5.12016e-05 0.00720169 0.000106197 0.000152036 0.000100803 0.0071574 4.77857e-05 0.00111475 6.3291e-05 3.19635e-05 7.57639e-05 8.23566e-05 4.69586e-05 6.00481e-05 0.000100915 0.00952679 8.18097e-05 7.52373e-05 2.78927e-05 5.04734e-05 5.19625e-05 3.1339e-05 0.000107252 0.000152325 7.01964e-05 4.31858e-05 6.25116e-05 4.77064e-05 9.88471e-05 1.90595e-05 0.000208607 0.00012758 9.48582e-05 3.72619e-05 7.73113e-05 5.1847e-05 6.27701e-05 8.0974e-05 2.8722e-05 0.000101908 0.00765948 0.000157623 2.96359e-05 4.12046e-05 5.74756e-05 5.47698e-05 0.00166817 8.64436e-05 0.00104564 0.00100285 6.01543e-05 6.00631e-05 6.11219e-05 0.000111478 0.00158601 7.90076e-05 0.000161338 8.83692e-05 8.61251e-05 0.000140955 4.74493e-05 0.00176981 6.46977e-05 0.0064408 4.17447e-05 0.000139787 6.1126e-05 0.00116711 9.06092e-05 9.10602e-05 8.17647e-05 6.61703e-05 3.29404e-05 0.000103655 0.00993536 9.02585e-05 0.000854616 3.19087e-05 0.000164255 0.00141967 4.59628e-05 0.000155068 4.00375e-05 0.00012837 0.00128167 0.000109615 4.37458e-05 2.7521e-05 1.50736e-05 0.000770732 6.1232e-05 3.62267e-05 0.00995391 9.28701e-05 0.00153487 7.95506e-05 9.23961e-05 0.000920948 0.000110186 1.48074e-05 9.62802e-05 0.00164295 0.0009568 2.34778e-05 6.83651e-05 2.93353e-05 2.6951e-05 6.53102e-05 0.000733196 8.78381e-05 9.30456e-05 0.000153927 2.41464e-05 9.10202e-05 0.000755927 0.00010804 0.00200189 4.92169e-05 6.51329e-05 5.47809e-05 0.00113069 5.77128e-05 0.00464918 4.29728e-05 0.00019588 0.000168591 8.19057e-05 0.000122607 0.000151962 8.10469e-05 1.22239e-05 8.22546e-05 5.05514e-05 5.82507e-05 0.00156546 4.5466e-05 0.00684733 5.92687e-05 2.43365e-05 0.00196144 0.000120598 0.000108153 0.000109847 0.00522376 4.37343e-05 1.89785e-05 9.9044e-05 0.0012201 4.13443e-05 0.00730158 0.00931344 0.00116094 2.80578e-05 0.00763976 0.000555916 6.64098e-05 3.48167e-05 2.67896e-05 0.00117648 0.000161442 0.00126412 0.000114524 7.08633e-05 7.71315e-05 0.00103719 2.79295e-05 3.90669e-05 0.001054 0.00853384 5.49697e-05 5.62274e-05 0.000792427 0.00152438 0.00120185 2.53778e-05 0.0081374 0.00019109 0.000128616 0.000146765 7.08819e-05 2.67829e-05 4.60154e-05 9.40738e-05 0.006699 0.000109546 0.000145186 0.00154933 3.11043e-05 0.00602686 7.44909e-05 2.84788e-05 3.63774e-05 0.00114166 0.00111915 4.88287e-05 7.8242e-05 0.000105136 7.30534e-05 3.36598e-05 0.00104679 0.00160254 6.55417e-05 4.13723e-05 2.6622e-05 0.0103837 8.11279e-05 8.90362e-05 3.60522e-05 4.84398e-05 0.00012151 0.00014112 2.86357e-05 7.76257e-05 0.00705194 5.68096e-05 0.000542136 1.86178e-05 0.000138762 0.000142437 4.75285e-05 0.000156121 1.44581e-05 7.18256e-05 0.00013775 0.00924594 0.00489398 8.96785e-05 0.000168949 5.4214e-05 2.53427e-05 5.30758e-05 8.54268e-05 0.00936228 0.000107609 0.000140129 2.42692e-05 0.00470555 2.94599e-05 5.41168e-05 2.01199e-05 6.64359e-05 0.00107381 0.000111596 0.0065029 5.93875e-05 7.7056e-05 1.89718e-05 6.86264e-05 0.000150518 5.98508e-05 0.00102891 0.000541726 0.00137174 9.83483e-05 0.000127423 5.00097e-05 0.00103591 5.66865e-05 3.14514e-05 7.53423e-05 0.00157524 0.000172739 7.31811e-05 0.00173598 0.0090771 0.000126754 0.000748529 9.17569e-05 0.00341938 0.000156409 0.00846881 2.33027e-05 3.87863e-05 3.52323e-05 6.75927e-05 3.88493e-05 0.000147575 0.00195774 1.58867e-05 0.00110143 0.000111197 0.00935901 0.000161863 5.00317e-05 4.98951e-05 9.65697e-05 0.00137211 2.25733e-05 0.000102659 6.82373e-05 2.40461e-05 0.00110618 0.000800271 5.07216e-05 7.34594e-05 2.84482e-05 0.000108699 7.52105e-05 1.81257e-05 0.000160111 6.69941e-05 8.01836e-05 5.0341e-05 0.00131291 0.00326495 9.19699e-05 0.00129856 0.00157329 5.15033e-05 7.20055e-05 4.87359e-05 0.00738259 0.00687684 5.71043e-05 0.00917336 3.61596e-05 9.54664e-05 5.98292e-05 2.73812e-05 0.000131483 3.63012e-05 7.40438e-05 2.84383e-05 5.13396e-05 5.76189e-05 6.70442e-05 4.09955e-05 6.29963e-05 5.37085e-05 0.00014251 0.00102457 2.71276e-05 6.83295e-05 2.83288e-05 0.000848789 0.00563965 0.008816 0.00605618 0.00751448 0.000131607 9.86083e-05 0.000115602 2.83133e-05 0.0110223 7.57101e-05 3.51798e-05 1.06099e-05 3.08967e-05 0.000100253 0.00487288 3.43657e-05 0.000185298 0.000129648 0.00590175 3.05112e-05 0.000104631 6.91484e-05 5.46194e-05 6.78433e-05 0.000105911 0.000239819 2.15861e-05 0.00167052 0.00959799 3.46657e-05 1.5955e-05 4.54216e-05 3.23773e-05 5.39856e-05 0.00946815 0.000190522 4.11175e-05 0.0102978 0.000118653 0.00119949 0.00325245 6.85826e-05 2.74386e-05 7.01663e-05 0.000132402 0.000122179 0.000126127 5.47618e-05 9.23906e-05 0.00426846 0.000121583 7.78291e-05 0.000120057 0.000158456 3.57452e-05 2.31263e-05 2.58809e-05 4.24279e-05 0.000157882 7.18224e-05 0.000118913 2.46695e-05 0.00853263 0.000157171 4.06774e-05 0.00779103 6.78949e-05 0.00760008 2.05502e-05 0.000166128 0.0087756 0.000109207 0.00109801 6.61237e-05 8.62511e-05 0.00183164 2.49316e-05 4.74599e-05 4.83766e-05 2.87869e-05 6.70236e-05 6.8517e-05 0.000183782 2.95532e-05 4.89124e-05 0.000108094 0.000133599 5.9414e-05 0.00126751 1.91309e-05 7.68489e-05 5.44451e-05 6.69134e-05 0.000111569 0.000160351 2.63112e-05 6.906e-05 9.65142e-05 4.63562e-05 
0.0094213 1.55306e-05 1.57e-05 2.46369e-05 1.72521e-05 1.5449e-05 1.87212e-05 1.29753e-05 6.60723e-05 4.21695e-05 1.14506e-05 0.0100975 1.39437e-05 1.65911e-05 1.89145e-05 2.16369e-05 1.9206e-05 2.63454e-05 1.27333e-05 1.00065e-05 1.52563e-05 1.79738e-05 1.85982e-05 2.09989e-05 1.49016e-05 2.17469e-05 1.4724e-05 4.95416e-05 1.47959e-05 5.28108e-05 1.15902e-05 2.34576e-05 2.28251e-05 1.69588e-05 2.22018e-05 3.7669e-05 2.18198e-05 2.30289e-05 1.45924e-05 1.14423e-05 0.0131056 3.31977e-05 4.48696e-05 1.42241e-05 2.72381e-05 4.39724e-05 5.26912e-05 1.49477e-05 1.53028e-05 1.80562e-05 1.3222e-05 1.48895e-05 1.03511e-05 2.72258e-05 1.62977e-05 2.24364e-05 1.53667e-05 1.35772e-05 2.02583e-05 4.15866e-05 1.146e-05 0.00832865 9.23705e-06 7.19702e-06 1.72292e-05 0.00860859 1.44864e-05 1.54323e-05 1.66455e-05 1.03024e-05 1.90897e-05 4.78073e-05 0.0105104 1.64066e-05 4.97316e-05 4.47464e-05 5.61089e-05 2.31366e-05 1.60268e-05 2.82498e-05 1.96787e-05 3.0981e-05 1.84922e-05 1.94716e-05 3.44485e-05 3.51556e-05 1.49522e-05 0.0077353 1.16138e-05 1.40413e-05 2.13202e-05 1.43526e-05 2.24685e-05 1.447e-05 1.96177e-05 1.85139e-05 1.12526e-05 1.92188e-05 0.0126636 2.27226e-05 1.84599e-05 1.28452e-05 1.78648e-05 1.67696e-05 2.0655e-05 2.58741e-05 1.57733e-05 1.30109e-05 4.25074e-05 1.36313e-05 1.81616e-05 5.12104e-05 3.76615e-05 1.95614e-05 1.38832e-05 1.48198e-05 1.93566e-05 1.90878e-05 1.37595e-05 2.86819e-05 1.94552e-05 2.23644e-05 3.02229e-05 3.99791e-05 0.0101204 1.80286e-05 1.51595e-05 1.90746e-05 2.25194e-05 3.46726e-05 1.49138e-05 5.20779e-05 1.90602e-05 3.5254e-05 1.34086e-05 2.75692e-05 4.41659e-05 1.74111e-05 4.36453e-05 2.33492e-05 1.7511e-05 1.77545e-05 5.23356e-05 0.00610727 1.13406e-05 0.0116782 1.17416e-05 2.65206e-05 2.42988e-05 3.55559e-05 1.82708e-05 2.09434e-05 1.61357e-05 2.33358e-05 2.6757e-05 0.0146312 3.66803e-05 2.09539e-05 1.95462e-05 1.36522e-05 1.56066e-05 1.75636e-05 1.51212e-05 1.22223e-05 2.0873e-05 1.93389e-05 4.94098e-05 2.47144e-05 0.00706274 1.81043e-05 2.20917e-05 1.89941e-05 4.04763e-05 2.23814e-05 4.49818e-05 1.70959e-05 2.39324e-05 2.1359e-05 2.29285e-05 1.6688e-05 2.15771e-05 4.24693e-05 2.56652e-05 2.28977e-05 4.06911e-05 2.24773e-05 2.01975e-05 2.101e-05 1.36845e-05 3.43782e-05 1.71446e-05 1.955e-05 1.82126e-05 1.47703e-05 2.0715e-05 1.79697e-05 2.20938e-05 4.3162e-05 2.50745e-05 2.58327e-05 2.0467e-05 3.01634e-05 1.65407e-05 4.09571e-05 2.36616e-05 0.0110063 1.80509e-05 1.59308e-05 0.00898393 2.85768e-05 3.72041e-05 3.48379e-05 1.96772e-05 0.00788682 1.02239e-05 2.19706e-05 2.45385e-05 1.25167e-05 0.0111775 1.51552e-05 5.57968e-05 2.59178e-05 5.2195e-05 3.4687e-05 2.08052e-05 2.14072e-05 2.05401e-05 1.61643e-05 0.0123024 2.38946e-05 3.26734e-05 0.0102311 0.0146705 0.00849971 1.53879e-05 0.00763228 2.35624e-05 1.52888e-05 2.65788e-05 0.00721658 2.05169e-05 1.14812e-05 1.50009e-05 0.00977953 6.12139e-05 0.00554749 2.37235e-05 1.77693e-05 1.37322e-05 1.95878e-05 2.20907e-05 1.27537e-05 0.00590914 2.00181e-05 1.56289e-05 2.94068e-05 1.47805e-05 3.04124e-05 4.37096e-05 8.79585e-06 1.73481e-05 2.36054e-05 4.86876e-05 1.66431e-05 3.32414e-05 2.29726e-05 1.31364e-05 0.0103369 2.26753e-05 0.0114138 1.43551e-05 2.02479e-05 2.47047e-05 1.73045e-05 5.55387e-05 1.77513e-05 1.37083e-05 1.63225e-05 4.11958e-05 1.76457e-05 2.36709e-05 2.24821e-05 2.41315e-05 2.25647e-05 2.17367e-05 1.65432e-05 2.37915e-05 2.88244e-05 2.59401e-05 2.71407e-05 2.36292e-05 0.0132263 1.64043e-05 0.00720076 4.6393e-05 8.48885e-06 1.85442e-05 1.84171e-05 1.49738e-05 1.74597e-05 2.08906e-05 2.35975e-05 1.6035e-05 1.8905e-05 1.40895e-05 0.0123068 2.15911e-05 2.64367e-05 2.20404e-05 1.94525e-05 2.33506e-05 1.83081e-05 0.00749621 1.41064e-05 1.35636e-05 2.65845e-05 2.48143e-05 5.45726e-05 0.00682814 4.03995e-05 2.55944e-05 1.67328e-05 2.42882e-05 6.11773e-05 2.64166e-05 2.34757e-05 2.55451e-05 0.00937934 1.77518e-05 2.48381e-05 0.0108514 1.8425e-05 2.43273e-05 1.44707e-05 2.77549e-05 1.75562e-05 1.80073e-05 1.86882e-05 1.54088e-05 1.37057e-05 1.94477e-05 1.13785e-05 1.72718e-05 1.67771e-05 1.67022e-05 2.6031e-05 0.007465 1.47134e-05 1.93827e-05 1.73563e-05 1.22785e-05 1.84757e-05 2.04542e-05 2.34238e-05 1.86674e-05 1.86625e-05 1.85368e-05 1.72136e-05 1.94112e-05 1.34946e-05 1.19431e-05 2.28007e-05 2.09669e-05 1.37836e-05 1.52634e-05 1.68395e-05 2.8233e-05 1.31808e-05 4.26543e-05 1.66237e-05 1.39312e-05 1.30716e-05 0.00692514 9.06077e-06 3.34517e-05 2.16538e-05 3.52252e-05 2.48497e-05 1.84811e-05 3.99917e-05 1.27259e-05 9.18376e-06 3.72618e-05 1.81516e-05 2.35399e-05 1.34358e-05 0.00572092 2.03399e-05 1.67229e-05 1.82265e-05 0.0116722 2.15376e-05 2.44663e-05 2.0704e-05 3.28468e-05 1.933e-05 0.00970641 2.34727e-05 2.79509e-05 1.49604e-05 1.99534e-05 2.11318e-05 1.54573e-05 1.6309e-05 1.17876e-05 1.63345e-05 1.95762e-05 1.65103e-05 2.2417e-05 2.09296e-05 1.52158e-05 3.33373e-05 1.97402e-05 0.00990196 3.44873e-05 3.08364e-05 1.98286e-05 2.22856e-05 2.54009e-05 2.28943e-05 1.42292e-05 1.82325e-05 1.62229e-05 1.70685e-05 2.01623e-05 2.02247e-05 1.59524e-05 6.61618e-05 2.72298e-05 2.37428e-05 2.16954e-05 1.26883e-05 1.04051e-05 1.96479e-05 1.96238e-05 2.7109e-05 1.44191e-05 0.00798012 1.8447e-05 3.70049e-05 4.0498e-05 3.11536e-05 1.57879e-05 2.43051e-05 2.20654e-05 2.16745e-05 2.03556e-05 1.3011e-05 1.59625e-05 1.76962e-05 2.88516e-05 1.99446e-05 1.08731e-05 1.75357e-05 1.42007e-05 1.82637e-05 1.90787e-05 1.13577e-05 4.55461e-05 3.49058e-05 1.43979e-05 2.09956e-05 2.09005e-05 2.80838e-05 1.917e-05 1.7476e-05 1.32711e-05 1.73478e-05 0.00888721 1.70085e-05 2.99348e-05 0.00874539 1.62038e-05 1.55323e-05 2.15459e-05 1.10532e-05 1.90398e-05 0.00664554 1.93112e-05 1.79329e-05 2.94216e-05 0.0135105 2.32606e-05 1.62077e-05 3.00215e-05 1.60501e-05 2.0017e-05 1.23968e-05 2.39947e-05 2.08099e-05 2.0932e-05 1.81645e-05 6.51093e-05 1.41999e-05 1.48888e-05 2.11256e-05 2.40055e-05 1.61692e-05 5.03368e-05 1.78357e-05 1.36661e-05 0.0129525 2.01767e-05 2.37232e-05 2.46461e-05 1.66906e-05 1.72544e-05 5.9585e-05 2.62089e-05 0.00787089 2.60948e-05 0.00899563 2.06575e-05 2.13217e-05 9.89649e-06 2.83655e-05 1.25782e-05 0.00604841 1.50985e-05 2.00721e-05 1.72925e-05 2.93604e-05 1.79589e-05 1.77322e-05 0.0122452 3.04257e-05 2.07214e-05 4.26301e-05 1.15072e-05 2.98511e-05 0.0104228 4.45846e-05 1.57857e-05 2.29178e-05 4.15444e-05 1.99215e-05 1.29779e-05 2.14195e-05 0.0118866 2.24514e-05 3.10419e-05 1.89654e-05 2.28998e-05 0.00843545 1.57562e-05 4.28926e-05 1.47144e-05 1.3031e-05 1.3778e-05 1.84083e-05 4.72956e-05 3.27057e-05 0.00827133 2.12043e-05 2.23452e-05 1.78725e-05 1.63923e-05 1.13688e-05 4.43237e-05 1.3624e-05 2.69957e-05 2.15856e-05 2.11271e-05 1.87462e-05 0.0117096 0.0123199 1.28251e-05 3.74181e-05 1.29083e-05 2.14143e-05 0.0127324 2.41972e-05 1.03817e-05 1.54578e-05 1.1822e-05 1.38872e-05 0.00665871 0.00830314 1.19492e-05 1.15228e-05 1.831e-05 2.56496e-05 1.42194e-05 1.44046e-05 3.44208e-05 1.91401e-05 1.55858e-05 9.64617e-06 1.593e-05 2.81594e-05 0.0150349 2.79633e-05 1.63216e-05 1.8295e-05 2.57384e-05 2.90591e-05 3.31434e-05 2.51084e-05 2.306e-05 2.55257e-05 1.85267e-05 1.6481e-05 1.02833e-05 2.1505e-05 3.71552e-05 0.00844132 2.76279e-05 1.48064e-05 1.67408e-05 2.25548e-05 1.02256e-05 2.43299e-05 1.9186e-05 2.35624e-05 1.50836e-05 1.52428e-05 1.45056e-05 1.64013e-05 1.87674e-05 2.17145e-05 1.3642e-05 1.2947e-05 3.47864e-05 2.22486e-05 0.0107846 2.13781e-05 5.35439e-05 2.51282e-05 1.94032e-05 1.65468e-05 2.05979e-05 1.67815e-05 1.61317e-05 2.23824e-05 0.0110911 1.86588e-05 0.00810572 1.11333e-05 2.09547e-05 2.28237e-05 2.50172e-05 2.15686e-05 1.416e-05 2.8116e-05 2.86777e-05 1.49981e-05 1.80311e-05 3.42268e-05 3.66539e-05 2.1834e-05 1.59614e-05 1.93103e-05 2.17753e-05 3.28718e-05 2.73728e-05 1.718e-05 3.30721e-05 1.75129e-05 2.62802e-05 1.45284e-05 1.69009e-05 1.59265e-05 1.47564e-05 8.18516e-06 2.00764e-05 4.74737e-05 2.01985e-05 1.86719e-05 1.93451e-05 1.942e-05 1.91212e-05 3.03579e-05 5.28763e-05 0.00807235 1.68052e-05 0.00942351 1.83204e-05 1.80056e-05 4.55239e-05 1.95341e-05 1.33219e-05 1.076e-05 2.1558e-05 1.47714e-05 1.94828e-05 1.82735e-05 1.29239e-05 3.75437e-05 1.54966e-05 5.05054e-05 2.58925e-05 1.84596e-05 0.0119847 1.92348e-05 2.54204e-05 1.77015e-05 2.35481e-05 1.95956e-05 1.78891e-05 0.00862884 2.14078e-05 2.29706e-05 2.45536e-05 2.29576e-05 4.74627e-05 2.13156e-05 2.01407e-05 0.00661088 1.60856e-05 1.83127e-05 0.00480704 1.70704e-05 0.0110651 2.38294e-05 2.09495e-05 2.24806e-05 1.68251e-05 2.01061e-05 4.22189e-05 2.28457e-05 1.53038e-05 0.00991203 1.6944e-05 4.23538e-05 1.8505e-05 0.0162146 1.09034e-05 1.63824e-05 2.10298e-05 0.0100115 1.25417e-05 2.94135e-05 1.18855e-05 2.1352e-05 2.49992e-05 1.51205e-05 0.0102955 1.34269e-05 2.24332e-05 1.3529e-05 4.24624e-05 2.37799e-05 2.31663e-05 2.68224e-05 0.0150825 0.00958794 1.90215e-05 1.57906e-05 2.12801e-05 2.17558e-05 1.9025e-05 1.63196e-05 2.32068e-05 3.69098e-05 2.31616e-05 1.29336e-05 1.61366e-05 4.69855e-05 1.68231e-05 2.22802e-05 2.24288e-05 1.9145e-05 1.73606e-05 1.87714e-05 5.12115e-05 2.0751e-05 2.71817e-05 1.55528e-05 2.93032e-05 3.74668e-05 3.12919e-05 1.58766e-05 0.0100473 4.79947e-05 1.57666e-05 1.87442e-05 2.05286e-05 3.57382e-05 1.42781e-05 1.85334e-05 1.77798e-05 6.82357e-06 4.79897e-05 0.0139177 2.1997e-05 1.93476e-05 2.15787e-05 3.52582e-05 1.52933e-05 0.00916102 2.16084e-05 1.48635e-05 1.6968e-05 2.01118e-05 1.72976e-05 5.38589e-05 1.50606e-05 1.63866e-05 1.91089e-05 0.0123133 2.3843e-05 2.90907e-05 1.30867e-05 4.72012e-05 2.04404e-05 4.77888e-05 0.00971393 1.45703e-05 2.06856e-05 1.7748e-05 0.0091546 2.32892e-05 3.18755e-05 0.0116554 2.33854e-05 1.78638e-05 1.43309e-05 1.16881e-05 1.26662e-05 2.15168e-05 2.18125e-05 1.12663e-05 1.56193e-05 1.81463e-05 1.80455e-05 1.80889e-05 1.86222e-05 2.47069e-05 0.0124233 2.18396e-05 2.04989e-05 2.34989e-05 1.0032e-05 0.0116891 1.4752e-05 2.18931e-05 2.4709e-05 2.54616e-05 0.00408361 1.40868e-05 1.69442e-05 3.35981e-05 1.39972e-05 1.94188e-05 2.34178e-05 1.63368e-05 0.011845 2.35121e-05 1.64675e-05 2.55322e-05 1.75675e-05 2.15083e-05 1.42664e-05 2.80992e-05 1.609e-05 0.00810474 4.53618e-05 1.52545e-05 1.16348e-05 2.43228e-05 1.52957e-05 3.81561e-05 2.33455e-05 0.00472838 2.13287e-05 2.13756e-05 1.78415e-05 1.72864e-05 1.99917e-05 2.41028e-05 9.12224e-06 1.54792e-05 1.51353e-05 1.13894e-05 1.83881e-05 0.00912093 2.54134e-05 1.58302e-05 1.88072e-05 1.88428e-05 2.91638e-05 2.25925e-05 0.00719731 1.441e-05 2.30045e-05 0.0154061 3.48749e-05 2.02586e-05 5.51472e-05 0.0110366 1.84806e-05 1.44728e-05 2.09291e-05 1.5156e-05 1.70958e-05 1.67192e-05 1.60966e-05 5.84552e-05 1.49568e-05 4.20485e-05 1.81663e-05 1.63565e-05 2.27087e-05 2.22816e-05 2.45036e-05 0.00681999 1.84492e-05 2.07631e-05 5.56349e-05 2.94995e-05 1.36665e-05 1.96865e-05 1.86705e-05 4.68055e-05 0.0103819 1.4472e-05 4.84186e-05 1.43897e-05 0.00607916 1.92383e-05 2.06422e-05 2.09896e-05 2.16989e-05 1.72113e-05 1.17899e-05 1.41442e-05 2.38421e-05 3.6874e-05 1.82716e-05 3.75115e-05 1.43617e-05 3.18207e-05 2.53938e-05 9.20716e-06 2.31052e-05 2.27927e-05 2.48239e-05 2.36478e-05 2.36153e-05 2.15987e-05 1.09257e-05 1.65677e-05 1.4916e-05 4.53091e-05 1.92763e-05 2.61733e-05 2.01622e-05 2.40846e-05 1.48719e-05 0.00710378 2.33696e-05 9.16738e-06 1.84477e-05 1.82139e-05 2.11645e-05 4.71124e-05 4.83684e-05 4.46238e-05 2.23566e-05 2.71695e-05 2.07763e-05 0.0117702 2.38709e-05 2.19151e-05 1.65048e-05 2.45304e-05 1.01091e-05 1.98595e-05 2.89961e-05 3.16672e-05 2.27187e-05 1.99069e-05 1.41174e-05 1.48546e-05 2.03675e-05 2.46873e-05 1.51513e-05 4.32164e-05 2.4528e-05 1.62822e-05 4.52022e-05 1.44557e-05 1.23913e-05 1.86091e-05 2.89605e-05 1.75711e-05 0.00493783 1.51629e-05 1.8545e-05 1.91738e-05 4.29653e-05 1.8774e-05 2.44105e-05 1.56115e-05 1.09694e-05 2.73198e-05 1.63573e-05 1.98561e-05 2.14488e-05 2.08242e-05 
6.71813e-05 2.3459e-05 4.11048e-05 3.3791e-05 3.57606e-05 1.86187e-05 2.97224e-05 3.07968e-05 0.0122249 0.00692742 3.82905e-05 6.14234e-05 0.000135645 8.88535e-05 4.15845e-05 3.51875e-05 0.000128502 4.19485e-05 3.33065e-05 3.40603e-05 3.94323e-05 3.60276e-05 1.87247e-05 0.00018036 2.5943e-05 3.72237e-05 3.24948e-05 0.00907991 9.75011e-05 0.00597974 2.0119e-05 0.0056502 2.20004e-05 0.000139434 2.34633e-05 0.00761956 0.000134428 0.000191653 2.44422e-05 4.26495e-05 4.95884e-05 0.00604793 0.00837985 4.9436e-05 4.15737e-05 0.0053097 0.00740706 3.05307e-05 2.09003e-05 0.000125379 2.89665e-05 2.57012e-05 3.04904e-05 4.03086e-05 2.77837e-05 0.00279627 2.79084e-05 0.000163618 4.79292e-05 0.00785831 2.19507e-05 2.33817e-05 2.68807e-05 2.00311e-05 4.23539e-05 4.00536e-05 2.14632e-05 2.6861e-05 4.36181e-05 3.13994e-05 2.96517e-05 0.00653313 5.13699e-05 0.000184739 0.00766168 0.00656467 0.0107653 3.79647e-05 0.000159526 4.59437e-05 3.9886e-05 0.00452062 2.63319e-05 2.11015e-05 4.11366e-05 0.00764299 4.98872e-05 4.3446e-05 3.28868e-05 3.36786e-05 3.82306e-05 4.15703e-05 5.49052e-05 2.46346e-05 2.65137e-05 3.09234e-05 2.63116e-05 1.78269e-05 4.26985e-05 3.04636e-05 1.65094e-05 3.92783e-05 2.65049e-05 9.92648e-05 2.54948e-05 2.01099e-05 1.40121e-05 2.87525e-05 0.0083598 0.000139174 1.85308e-05 0.00693536 0.00740528 5.26146e-05 2.13223e-05 2.766e-05 9.70868e-05 4.31644e-05 2.82047e-05 0.00600231 0.000183109 4.92194e-05 2.80939e-05 0.00953978 5.88689e-05 4.17926e-05 4.45559e-05 0.000113678 2.71873e-05 0.00594645 2.44776e-05 0.00728426 2.55488e-05 0.00608846 7.68703e-05 2.25181e-05 0.00693122 3.70268e-05 0.00735779 5.21628e-05 2.13177e-05 4.34177e-05 0.00584921 3.91133e-05 2.83137e-05 7.31206e-05 3.57457e-05 0.000145504 0.00015724 0.00692953 3.28994e-05 3.45264e-05 2.93575e-05 4.45657e-05 4.89559e-05 2.89338e-05 0.00565295 2.66779e-05 1.54457e-05 0.000147125 0.000115779 3.77626e-05 2.9969e-05 2.6045e-05 2.83616e-05 5.00797e-05 0.00756056 4.15408e-05 3.93877e-05 1.68318e-05 3.0964e-05 0.000160817 0.0090543 0.00014275 0.00797213 3.63782e-05 4.21589e-05 0.000261016 3.38509e-05 2.95021e-05 3.30965e-05 0.00555915 3.51942e-05 4.09639e-05 0.00625535 1.99709e-05 3.61952e-05 2.95564e-05 2.80656e-05 0.00434043 2.22393e-05 4.58561e-05 3.24511e-05 3.28973e-05 5.27525e-05 0.000140206 2.91031e-05 4.54824e-05 3.98184e-05 3.50551e-05 2.31327e-05 2.59944e-05 0.000117645 0.00630822 2.18355e-05 5.14077e-05 4.45861e-05 1.5836e-05 2.92659e-05 3.64318e-05 0.00785296 0.00416239 3.27459e-05 3.30437e-05 4.30382e-05 4.84432e-05 0.000178821 3.05617e-05 4.21581e-05 4.44228e-05 0.00825174 0.00013147 0.0085059 0.00468907 3.49374e-05 0.00827246 3.35539e-05 4.06033e-05 4.90048e-05 0.0046961 0.00721981 4.52026e-05 7.76005e-05 4.45947e-05 3.95757e-05 6.10782e-05 3.0919e-05 2.06127e-05 7.95431e-05 4.15948e-05 3.53788e-05 0.000113544 5.58851e-05 5.50119e-05 0.00968334 3.8469e-05 3.30175e-05 2.42106e-05 4.45031e-05 3.14855e-05 5.27095e-05 1.46478e-05 4.19654e-05 4.01038e-05 7.49804e-05 0.00718463 4.66642e-05 4.35063e-05 0.00621091 8.45713e-05 5.75883e-05 3.01377e-05 0.00767345 0.000165817 0.00713898 4.4505e-05 2.14666e-05 4.0665e-05 5.75419e-05 4.35485e-05 3.24057e-05 2.28017e-05 0.000245253 2.85698e-05 0.00716016 3.86991e-05 4.50373e-05 3.24971e-05 0.00420043 3.23344e-05 2.83212e-05 2.80796e-05 3.58046e-05 0.000162625 2.40764e-05 4.35888e-05 3.49629e-05 4.49694e-05 3.87588e-05 3.14999e-05 2.58687e-05 5.65452e-05 5.0257e-05 5.29222e-05 0.00739065 1.96391e-05 3.7395e-05 2.00775e-05 1.88719e-05 3.75248e-05 0.000125236 4.50377e-05 3.35887e-05 0.000188599 3.91788e-05 7.07579e-05 2.76569e-05 0.00514651 3.27341e-05 2.67654e-05 0.000132622 4.14552e-05 4.04249e-05 4.03059e-05 0.00010604 2.9468e-05 4.9164e-05 0.00597686 4.5711e-05 0.00899971 3.16529e-05 3.52675e-05 2.93542e-05 0.00742762 4.63132e-05 4.67344e-05 4.40525e-05 6.28991e-05 4.45248e-05 5.03105e-05 5.2081e-05 0.0049648 3.66319e-05 4.18851e-05 0.00551768 6.72424e-05 4.16881e-05 5.07772e-05 3.79598e-05 2.56517e-05 8.40761e-05 0.000110317 5.17735e-05 3.68841e-05 0.000162356 0.000122382 4.00428e-05 9.01769e-05 5.61862e-05 2.37399e-05 1.84858e-05 6.94066e-05 0.000206614 3.3055e-05 4.22732e-05 2.88087e-05 3.85348e-05 4.04661e-05 0.00010765 3.71451e-05 3.46619e-05 3.99604e-05 2.26562e-05 4.52002e-05 1.80922e-05 3.721e-05 0.00531262 2.51376e-05 0.00629781 5.17498e-05 3.07429e-05 4.15807e-05 5.57117e-05 2.90247e-05 0.00652049 3.65733e-05 0.00588847 3.7702e-05 3.07826e-05 0.00354679 2.70602e-05 6.31005e-05 0.00596403 2.63122e-05 3.12795e-05 0.000204141 3.63105e-05 0.000221207 2.57375e-05 1.75451e-05 9.56195e-05 2.63854e-05 3.85247e-05 2.41648e-05 3.93848e-05 2.55451e-05 4.57851e-05 0.000197628 5.87617e-05 4.08731e-05 2.80148e-05 2.99921e-05 6.25481e-05 4.11657e-05 4.58119e-05 3.94675e-05 4.78333e-05 5.44381e-05 3.5333e-05 2.4444e-05 4.70556e-05 0.00402338 0.000107706 5.53061e-05 4.72372e-05 0.00664826 6.83013e-05 3.33828e-05 3.33517e-05 4.26276e-05 2.18321e-05 5.13013e-05 4.39122e-05 2.08307e-05 2.71745e-05 5.70962e-05 5.5116e-05 0.00842876 3.22744e-05 3.24093e-05 0.000139008 0.000124729 2.19969e-05 7.18831e-05 3.07123e-05 2.70962e-05 0.000117799 4.06398e-05 3.15958e-05 0.00349767 0.00575279 5.42205e-05 7.37572e-05 2.07597e-05 3.59913e-05 4.33133e-05 2.03503e-05 2.57235e-05 2.86093e-05 4.63988e-05 0.00653316 3.4269e-05 3.02421e-05 2.57e-05 4.5949e-05 4.23756e-05 0.000158566 1.64458e-05 0.00631902 0.00578029 3.39936e-05 4.21859e-05 1.99603e-05 3.08054e-05 3.59188e-05 0.000147156 0.000128117 2.80466e-05 2.72105e-05 5.47969e-05 3.46323e-05 3.85959e-05 3.60654e-05 5.63799e-05 3.21589e-05 3.13875e-05 0.000120975 4.28341e-05 2.96653e-05 3.01383e-05 3.74596e-05 5.04195e-05 3.50605e-05 5.30869e-05 5.28301e-05 4.04711e-05 3.91654e-05 3.24475e-05 3.56165e-05 2.66729e-05 3.33609e-05 2.46292e-05 0.010704 0.000125847 3.76752e-05 0.000170109 2.47661e-05 4.67393e-05 0.0094779 9.39445e-05 3.85043e-05 7.07924e-05 5.22087e-05 4.41936e-05 3.12583e-05 2.82067e-05 5.28253e-05 0.0108851 0.000188195 7.21301e-05 2.23055e-05 2.85049e-05 4.44186e-05 0.000135421 2.38153e-05 4.7129e-05 3.04964e-05 3.74511e-05 4.77235e-05 0.000102411 2.33596e-05 6.08883e-05 2.10032e-05 2.50198e-05 7.80482e-05 0.0068397 0.000152193 0.00878759 2.86664e-05 1.99756e-05 4.53028e-05 0.00543608 3.32011e-05 1.76228e-05 0.00787961 3.44303e-05 2.07398e-05 0.000180335 4.35019e-05 3.02893e-05 4.04555e-05 4.07308e-05 2.89493e-05 2.80385e-05 1.28785e-05 0.00632143 4.53276e-05 3.47251e-05 3.22614e-05 3.43009e-05 0.00767062 3.10057e-05 3.39816e-05 4.97301e-05 5.03849e-05 5.25124e-05 4.38019e-05 3.46463e-05 0.00538243 4.12096e-05 2.73381e-05 3.53335e-05 4.89208e-05 5.85656e-05 3.87482e-05 4.15628e-05 2.91816e-05 3.38667e-05 5.39435e-05 3.69322e-05 6.78874e-05 2.58893e-05 7.70416e-05 2.21257e-05 0.000145707 0.000174226 4.54576e-05 4.43517e-05 3.97507e-05 0.000119695 5.18032e-05 2.97695e-05 2.63386e-05 0.00011944 0.00800433 4.74106e-05 4.45506e-05 3.0568e-05 2.14127e-05 2.83071e-05 5.13772e-05 4.1111e-05 2.52009e-05 0.000143731 5.91231e-05 0.00452572 3.0148e-05 5.00956e-05 0.000150326 4.79432e-05 4.35737e-05 0.000117941 2.70072e-05 2.72973e-05 0.00623165 4.0794e-05 2.35704e-05 3.05601e-05 2.63733e-05 5.59603e-05 3.19583e-05 4.3708e-05 3.82705e-05 0.000176262 2.84565e-05 2.43588e-05 0.000116975 0.000164384 3.18676e-05 3.54823e-05 4.78764e-05 6.04121e-05 3.51359e-05 4.50369e-05 5.28815e-05 2.26397e-05 0.00629252 4.40082e-05 3.17423e-05 3.65744e-05 4.80168e-05 5.43346e-05 9.96664e-05 4.0635e-05 8.22441e-05 4.2949e-05 4.83955e-05 3.89761e-05 3.39976e-05 5.91988e-05 3.34294e-05 5.12895e-05 3.43516e-05 0.00716473 2.50591e-05 3.05082e-05 3.15145e-05 3.78356e-05 0.00707523 2.21807e-05 2.94405e-05 5.24443e-05 4.00463e-05 0.00362754 0.00429031 3.52832e-05 3.75689e-05 3.93454e-05 3.44113e-05 1.85639e-05 3.25096e-05 4.13447e-05 3.37676e-05 3.64505e-05 4.81444e-05 0.00784046 5.60443e-05 5.27686e-05 4.68403e-05 3.00517e-05 3.99384e-05 0.00609284 0.00604872 4.55204e-05 4.07251e-05 3.71324e-05 0.000178592 2.5489e-05 0.00990635 4.68961e-05 2.34006e-05 1.65377e-05 4.7515e-05 0.000132953 3.97497e-05 0.000134289 2.45443e-05 5.1832e-05 1.95516e-05 0.00870508 3.31439e-05 4.73676e-05 9.23656e-05 5.28207e-05 2.28301e-05 0.000121662 0.00223393 4.34703e-05 0.000142307 6.34757e-05 2.55041e-05 4.98612e-05 1.75341e-05 0.000207142 0.00873826 4.74012e-05 5.95356e-05 2.77261e-05 1.94955e-05 2.32559e-05 4.20173e-05 3.56895e-05 4.92634e-05 4.43826e-05 3.05237e-05 2.81048e-05 2.60268e-05 4.28175e-05 0.00515159 2.93572e-05 4.1356e-05 5.84513e-05 4.24467e-05 0.00783418 3.01672e-05 6.21563e-05 5.09717e-05 3.54182e-05 0.000168882 4.84456e-05 4.62533e-05 0.00511745 3.98067e-05 4.06451e-05 3.04774e-05 0.000128134 5.27159e-05 2.09101e-05 3.38054e-05 1.93966e-05 0.00346649 3.36038e-05 2.97689e-05 3.05645e-05 5.09211e-05 6.75037e-05 2.5312e-05 0.000181159 1.97119e-05 3.92816e-05 4.57511e-05 6.08661e-05 5.77781e-05 0.00799175 3.21351e-05 4.53843e-05 2.2428e-05 0.00499793 3.1345e-05 4.39814e-05 3.49529e-05 3.92236e-05 0.000112463 3.47314e-05 0.00788825 5.15805e-05 4.68066e-05 3.66462e-05 4.36318e-05 0.00719963 5.02747e-05 4.04977e-05 4.04333e-05 0.00836204 4.57365e-05 4.96617e-05 3.98271e-05 0.00595468 3.80555e-05 3.45318e-05 0.000166338 2.28848e-05 0.00764652 8.27013e-05 2.14263e-05 0.000103371 6.17855e-05 0.00586633 3.63724e-05 5.06191e-05 2.28614e-05 2.3596e-05 0.000180153 2.88602e-05 0.000191319 0.00628238 9.39229e-05 0.000116617 3.11983e-05 5.77645e-05 2.7336e-05 0.00479818 2.35129e-05 0.00925043 4.05095e-05 0.00733095 2.6434e-05 6.14884e-05 2.29042e-05 2.10973e-05 4.56422e-05 4.60012e-05 0.00373088 4.25856e-05 1.74587e-05 0.000141842 2.59317e-05 3.17126e-05 3.47754e-05 2.95232e-05 2.30257e-05 3.14977e-05 4.03438e-05 0.00010633 3.95384e-05 0.000125939 4.75985e-05 1.91487e-05 6.87391e-05 4.71176e-05 3.74596e-05 6.31071e-05 2.35658e-05 6.47567e-05 3.32293e-05 4.50685e-05 2.80857e-05 0.00390642 1.72347e-05 3.97214e-05 4.62575e-05 5.4139e-05 2.60175e-05 4.16094e-05 0.00379872 2.85443e-05 3.19609e-05 2.39625e-05 3.82653e-05 4.93508e-05 3.67765e-05 5.37992e-05 4.1455e-05 0.00498581 4.30836e-05 3.18903e-05 0.00578891 5.02343e-05 3.1693e-05 4.52568e-05 3.9892e-05 0.00812604 3.87493e-05 2.92431e-05 0.00441419 2.53845e-05 5.17087e-05 0.000165841 3.88417e-05 5.03261e-05 1.82661e-05 3.49979e-05 2.83882e-05 3.66933e-05 0.000114662 1.62444e-05 2.58573e-05 2.9106e-05 2.47921e-05 0.00011469 3.71944e-05 2.58339e-05 6.46921e-05 9.79176e-05 3.85404e-05 9.6109e-05 0.00687188 0.000188101 0.00884401 6.67134e-05 0.000141548 0.000171259 3.45398e-05 3.0764e-05 0.000180069 5.6068e-05 2.66564e-05 0.00691686 4.02869e-05 0.00888639 3.14552e-05 3.11651e-05 2.6841e-05 2.92503e-05 2.14533e-05 1.97349e-05 4.5925e-05 4.9781e-05 0.00941955 3.42821e-05 0.000109316 2.35305e-05 0.00382099 0.00913423 4.74705e-05 1.31277e-05 0.00636055 2.97469e-05 4.75775e-05 2.72716e-05 2.75897e-05 5.04031e-05 0.000124676 3.516e-05 3.07696e-05 4.39529e-05 3.79316e-05 0.00766436 3.19726e-05 2.45688e-05 2.86193e-05 0.00428011 3.56525e-05 3.35656e-05 4.78127e-05 2.71959e-05 2.37682e-05 3.71131e-05 3.02428e-05 2.7225e-05 4.32261e-05 2.52011e-05 2.67034e-05 0.00709087 0.000119105 3.01958e-05 4.57982e-05 3.49677e-05 0.000109886 4.21237e-05 2.78406e-05 2.25263e-05 0.000114241 3.11868e-05 2.62854e-05 0.00928014 0.00649684 0.00948876 4.22807e-05 3.87364e-05 4.26012e-05 5.37944e-05 0.00419179 2.01763e-05 3.04818e-05 3.25267e-05 2.03734e-05 4.91717e-05 2.4628e-05 0.00378321 5.95509e-05 3.19999e-05 4.50607e-05 3.58707e-05 3.04328e-05 0.000242194 4.84771e-05 0.00616832 3.86256e-05 4.29735e-05 0.0104597 0.000100649 0.000103115 2.56547e-05 0.00755645 4.88111e-05 3.67045e-05 2.36421e-05 0.000168894 4.23751e-05 0.00770567 3.8521e-05 0.000150434 0.000158455 3.70809e-05 4.50211e-05 4.00874e-05 0.00015548 5.55467e-05 0.000112829 
0.0163659 1.51254e-05 2.04989e-05 3.88168e-05 2.48332e-05 2.48426e-05 3.11147e-05 2.45772e-05 5.58161e-05 3.58538e-05 3.19025e-05 0.010296 2.47869e-05 5.56679e-05 3.33845e-05 2.76561e-05 3.01189e-05 7.99826e-05 1.49263e-05 2.54149e-05 6.26197e-05 5.87981e-05 0.000119711 3.51601e-05 1.69534e-05 6.79828e-05 2.21898e-05 4.48215e-05 2.64881e-05 3.25437e-05 1.21774e-05 3.14352e-05 0.000259059 3.58779e-05 2.99039e-05 3.65133e-05 3.82879e-05 5.9281e-05 4.22979e-05 2.51692e-05 0.0106469 2.57756e-05 5.12306e-05 3.75126e-05 4.8839e-05 4.23899e-05 4.55227e-05 2.89981e-05 2.61671e-05 5.19653e-05 2.14046e-05 2.17336e-05 2.34331e-05 3.51747e-05 3.95655e-05 2.67228e-05 3.92565e-05 3.92143e-05 3.13891e-05 4.0509e-05 0.000163962 0.0100895 2.17463e-05 1.44935e-05 5.28247e-05 0.00986744 2.11047e-05 2.29733e-05 2.84657e-05 3.71482e-05 0.000232413 3.24454e-05 0.0111426 5.28915e-05 3.67909e-05 2.98843e-05 3.93942e-05 3.00788e-05 1.87253e-05 2.90691e-05 2.94753e-05 3.98735e-05 2.44932e-05 1.80823e-05 4.36129e-05 4.98535e-05 2.70552e-05 0.00924069 2.32607e-05 3.23379e-05 0.000223384 5.7228e-05 3.40544e-05 1.68707e-05 3.38336e-05 6.00779e-05 2.44665e-05 2.45068e-05 0.014217 0.000291223 0.000306971 3.13102e-05 5.85717e-05 3.66495e-05 0.00034394 0.000275819 1.13482e-05 5.32988e-05 3.45288e-05 2.84319e-05 1.70843e-05 4.69103e-05 4.19271e-05 2.71657e-05 2.37024e-05 3.51296e-05 5.10912e-05 5.02904e-05 2.64332e-05 2.61892e-05 2.53614e-05 2.44229e-05 3.71527e-05 3.75176e-05 0.00876217 3.83885e-05 4.62068e-05 3.87718e-05 0.000284451 2.4086e-05 2.75297e-05 4.09325e-05 3.93626e-05 3.35223e-05 3.54598e-05 0.000223455 3.47015e-05 2.20772e-05 5.22184e-05 7.84914e-05 1.92479e-05 6.27377e-05 3.98606e-05 0.0054427 1.76481e-05 0.0105773 4.35285e-05 3.95311e-05 5.12326e-05 2.91185e-05 1.99969e-05 0.000389499 0.000243187 6.94903e-05 3.74562e-05 0.0106239 3.6552e-05 2.37827e-05 0.000120067 4.16568e-05 2.77986e-05 1.83071e-05 1.7165e-05 2.07538e-05 2.2739e-05 3.82918e-05 4.19499e-05 2.5084e-05 0.0095586 0.000222917 0.000275341 3.93765e-05 5.07178e-05 3.72711e-05 4.39262e-05 0.000222264 3.02748e-05 6.74296e-05 0.000304708 2.16088e-05 2.42708e-05 4.85631e-05 2.7272e-05 4.16905e-05 4.50212e-05 3.68785e-05 3.38632e-05 1.39636e-05 2.59934e-05 2.2952e-05 2.45767e-05 2.63288e-05 3.15664e-05 0.00022166 2.63958e-05 3.72474e-05 0.0001603 4.12805e-05 0.000322041 2.98958e-05 0.000184798 0.000237398 3.25725e-05 3.88258e-05 1.38199e-05 0.00612796 5.5428e-05 2.206e-05 0.0123817 0.000227528 4.54818e-05 3.52777e-05 2.79741e-05 0.00648379 3.80959e-05 6.78808e-05 4.23797e-05 0.000163156 0.00571297 4.63991e-05 5.69943e-05 3.72612e-05 4.28378e-05 2.91578e-05 1.95772e-05 2.63379e-05 2.83273e-05 3.34961e-05 0.0152036 2.14749e-05 3.89252e-05 0.0109918 0.0106213 0.0088661 2.66502e-05 0.0121047 0.000228981 9.16373e-06 6.44463e-05 0.00649755 2.12887e-05 3.61528e-05 5.94633e-05 0.010344 3.49085e-05 0.00397781 5.18841e-05 2.95007e-05 5.77378e-05 2.67609e-05 7.11629e-05 0.000102665 0.00575528 2.42677e-05 2.92291e-05 3.29524e-05 4.75355e-05 3.01932e-05 4.34375e-05 3.09166e-05 6.29098e-05 0.000252699 2.76289e-05 3.87954e-05 2.30418e-05 3.60325e-05 2.67471e-05 0.0116754 3.33195e-05 0.0136091 1.78568e-05 0.000164685 4.53092e-05 0.000275709 4.19687e-05 2.70441e-05 5.11816e-05 2.72034e-05 3.63798e-05 3.3289e-05 2.90404e-05 2.72087e-05 0.000287112 4.01241e-05 2.56527e-05 5.85008e-05 1.86225e-05 3.20475e-05 2.06745e-05 2.64386e-05 2.89624e-05 0.00976296 5.76532e-05 0.00698415 4.3105e-05 2.32897e-05 1.70008e-05 2.38875e-05 4.58706e-05 5.26646e-05 2.8023e-05 1.94953e-05 2.43473e-05 3.87076e-05 4.48963e-05 0.00804717 2.6465e-05 2.74164e-05 2.52762e-05 1.65786e-05 4.47973e-05 2.58536e-05 0.00661336 2.34742e-05 3.2886e-05 3.73607e-05 2.32966e-05 2.94764e-05 0.00722059 2.71511e-05 3.63467e-05 2.44544e-05 1.87109e-05 3.0731e-05 1.74071e-05 0.000315018 0.000418089 0.0115682 2.52075e-05 2.76684e-05 0.0157115 3.30297e-05 3.60856e-05 2.092e-05 3.25381e-05 6.61732e-05 2.18211e-05 2.80468e-05 3.76715e-05 1.59755e-05 8.18575e-05 3.38835e-05 5.9173e-05 4.41547e-05 4.5479e-05 5.55168e-05 0.00531736 2.39911e-05 2.80194e-05 3.03188e-05 9.11361e-05 3.5625e-05 3.96295e-05 3.11e-05 2.6117e-05 2.44233e-05 6.17988e-05 4.9063e-05 3.84666e-05 2.74892e-05 2.35068e-05 3.12078e-05 2.98862e-05 2.42064e-05 1.52006e-05 5.77761e-05 2.93776e-05 4.28963e-05 3.50913e-05 5.1307e-05 1.79721e-05 2.91196e-05 0.00631451 2.39419e-05 2.92039e-05 2.23574e-05 2.76333e-05 2.6797e-05 2.16309e-05 4.39464e-05 1.99751e-05 4.94562e-05 4.16385e-05 2.57573e-05 2.38634e-05 5.46856e-05 0.00573378 2.52328e-05 4.73267e-05 3.10229e-05 0.0106545 1.8411e-05 0.000384537 2.60304e-05 3.9528e-05 0.000196997 0.00683778 5.44704e-05 3.43039e-05 1.54624e-05 0.000302541 2.55125e-05 6.51614e-05 4.44351e-05 2.07879e-05 5.92206e-05 7.25326e-05 8.02501e-05 1.76461e-05 0.000137359 6.42212e-05 3.05623e-05 3.3607e-05 0.00628283 3.01696e-05 3.70966e-05 7.03534e-05 2.94536e-05 0.000210477 6.20911e-05 0.000216126 4.8364e-05 2.13187e-05 1.7006e-05 3.63024e-05 4.01784e-05 2.5325e-05 3.64288e-05 3.19031e-05 4.72111e-05 4.29325e-05 3.40641e-05 2.63753e-05 3.96861e-05 1.52113e-05 0.000271646 3.46653e-05 0.00896515 0.000298294 2.37483e-05 3.4106e-05 1.93079e-05 1.00551e-05 3.53468e-05 1.94247e-05 2.61286e-05 2.29195e-05 1.78909e-05 1.96408e-05 4.98881e-05 3.30977e-05 4.84198e-05 2.03068e-05 1.34607e-05 3.91792e-05 6.51867e-05 3.97107e-05 2.272e-05 1.86612e-05 4.04373e-05 0.000196842 5.79404e-05 0.000183616 2.75857e-05 2.8177e-05 3.48269e-05 2.36818e-05 0.000185408 0.00634518 5.55186e-05 0.000212573 0.00712345 2.03404e-05 4.25226e-05 5.69158e-05 1.75207e-05 3.79687e-05 0.0068642 0.000168363 3.02974e-05 2.42339e-05 0.0152613 3.23949e-05 3.23936e-05 2.7003e-05 0.000359606 2.51418e-05 0.000249893 0.000252393 0.00020645 2.47508e-05 2.27745e-05 4.70242e-05 6.26094e-05 2.79116e-05 4.04982e-05 0.000178455 5.31632e-05 5.22194e-05 4.78621e-05 6.75881e-05 0.0150177 5.99039e-05 2.92236e-05 3.38316e-05 2.5281e-05 5.0164e-05 5.20916e-05 4.9022e-05 0.00537528 3.68666e-05 0.00600897 3.05022e-05 3.22941e-05 2.18878e-05 8.44192e-05 2.31811e-05 0.0068132 3.28746e-05 3.60713e-05 2.45067e-05 3.06426e-05 4.58855e-05 2.59726e-05 0.0105583 3.05463e-05 4.26912e-05 3.44619e-05 0.000261992 0.000323526 0.0117474 4.05954e-05 1.74628e-05 2.73798e-05 3.24142e-05 2.09594e-05 1.1688e-05 4.15825e-05 0.00823582 2.10943e-05 0.000271666 2.05512e-05 2.35042e-05 0.00916328 0.000136351 4.21906e-05 4.43343e-05 1.90396e-05 5.53085e-05 2.98153e-05 3.28797e-05 0.00027439 0.00870617 3.5475e-05 6.93679e-05 5.80044e-05 2.75433e-05 1.393e-05 3.8823e-05 3.29833e-05 3.37679e-05 2.9243e-05 2.26058e-05 7.28527e-05 0.0107913 0.00895465 3.83754e-05 0.000249098 5.44042e-05 3.84359e-05 0.0115174 0.000302224 2.20328e-05 1.61848e-05 4.47942e-05 2.17339e-05 0.00634738 0.00864902 4.46228e-05 3.51159e-05 5.93781e-05 0.00026786 4.55639e-05 4.39183e-05 3.95637e-05 6.73206e-05 2.1323e-05 3.86012e-05 1.77742e-05 3.71009e-05 0.0111644 2.40784e-05 1.83594e-05 3.9909e-05 6.31623e-05 3.77218e-05 3.14697e-05 5.05152e-05 4.81126e-05 3.20345e-05 4.63227e-05 3.01062e-05 3.1816e-05 5.24614e-05 3.23704e-05 0.0100139 0.000257096 3.14546e-05 1.47037e-05 2.55598e-05 4.90633e-05 2.89933e-05 3.43615e-05 5.40995e-05 2.58384e-05 2.12548e-05 3.54549e-05 3.23581e-05 6.26634e-05 2.09284e-05 3.15106e-05 7.85988e-05 3.09726e-05 7.26694e-05 0.00920569 2.7678e-05 5.73341e-05 3.70877e-05 2.30983e-05 0.000162239 2.80152e-05 6.16205e-05 4.30099e-05 4.24125e-05 0.0103618 6.37008e-05 0.00962562 2.7824e-05 2.41579e-05 7.47813e-05 0.000298726 6.68076e-05 1.77805e-05 3.38042e-05 3.03374e-05 2.52617e-05 2.1452e-05 4.10983e-05 4.64291e-05 2.72525e-05 3.48151e-05 5.76639e-05 3.23192e-05 2.78411e-05 2.64116e-05 2.62545e-05 2.95887e-05 1.95506e-05 0.000389753 2.75386e-05 2.23448e-05 6.68578e-05 4.52219e-05 1.82904e-05 5.81154e-05 2.13611e-05 5.72077e-05 2.71154e-05 1.54714e-05 2.42003e-05 2.16721e-05 3.18348e-05 3.42035e-05 0.00812167 2.49073e-05 0.00568649 5.17804e-05 2.29302e-05 4.04808e-05 5.48684e-05 2.16943e-05 1.93643e-05 3.00504e-05 2.60298e-05 6.04836e-05 4.21839e-05 2.91924e-05 3.51074e-05 0.00017439 5.80435e-05 3.63879e-05 3.08507e-05 0.00971861 7.48353e-05 3.85289e-05 5.12651e-05 1.78372e-05 6.98877e-05 3.5778e-05 0.0128542 2.39146e-05 1.54512e-05 0.000213346 3.32211e-05 4.81633e-05 3.24796e-05 6.57038e-05 0.00892615 2.74701e-05 0.00020094 0.0084416 1.13512e-05 0.00999792 3.93824e-05 1.79398e-05 0.000344566 0.000276493 3.59976e-05 5.029e-05 0.00033708 2.69365e-05 0.00888391 1.57153e-05 3.80438e-05 2.80271e-05 0.0173355 2.3521e-05 7.20073e-05 3.57234e-05 0.0108877 2.68816e-05 2.95849e-05 1.67578e-05 3.49976e-05 0.000341798 3.43545e-05 0.00925272 3.49332e-05 3.25326e-05 3.24657e-05 3.8607e-05 0.000346485 3.08298e-05 3.32052e-05 0.00935133 0.0118108 1.41109e-05 3.97891e-05 2.55488e-05 0.000357524 5.38819e-05 5.09297e-05 3.1432e-05 3.63609e-05 0.000312057 5.90765e-05 1.59729e-05 3.97015e-05 2.82641e-05 3.632e-05 2.83266e-05 5.17795e-05 4.5e-05 4.10186e-05 4.35035e-05 2.86751e-05 3.83685e-05 4.07879e-05 3.21605e-05 4.00507e-05 0.000478035 4.94018e-05 0.00805178 3.51783e-05 1.71341e-05 6.5551e-05 2.42818e-05 3.583e-05 5.43816e-05 0.000196394 4.67162e-05 1.94515e-05 3.81866e-05 0.0139717 3.1318e-05 3.38178e-05 8.48186e-05 5.4369e-05 6.62877e-05 0.00957868 0.000352611 0.000175977 4.1171e-05 2.24426e-05 4.68691e-05 2.97926e-05 4.02947e-05 2.50831e-05 0.000320158 0.0134692 4.08667e-05 3.23693e-05 0.000236452 2.94364e-05 2.13763e-05 2.70721e-05 0.0102845 2.52607e-05 2.23684e-05 0.000193969 0.00666868 6.82861e-05 2.74938e-05 0.0085179 2.46192e-05 3.0182e-05 2.37917e-05 2.40999e-05 3.24526e-05 3.17183e-05 2.28278e-05 4.39277e-05 2.25554e-05 3.13949e-05 5.62701e-05 3.61301e-05 3.281e-05 3.79383e-05 0.00864477 4.20368e-05 0.000269654 6.11575e-05 2.49797e-05 0.0085651 0.00023888 3.08754e-05 0.000369683 1.5496e-05 0.00274371 2.42341e-05 3.19447e-05 3.23054e-05 2.72634e-05 3.63507e-05 2.27471e-05 2.58748e-05 0.00922266 0.000300045 4.09617e-05 2.65315e-05 2.53329e-05 4.86107e-05 2.6629e-05 3.94874e-05 4.93611e-05 0.00519865 3.78636e-05 2.55792e-05 1.70997e-05 2.72646e-05 5.54056e-05 3.2694e-05 5.96647e-05 0.00836845 1.45823e-05 2.36541e-05 4.48507e-05 3.51139e-05 2.33886e-05 3.41063e-05 0.000108728 4.24414e-05 2.76825e-05 2.83286e-05 3.87248e-05 0.00618 2.34554e-05 0.000312585 0.00017197 3.05583e-05 0.000252134 1.54071e-05 0.00607579 2.9672e-05 2.41224e-05 0.0159809 4.13371e-05 4.41447e-05 3.37497e-05 0.0122709 3.3456e-05 4.42442e-05 2.40312e-05 5.39098e-05 3.65033e-05 6.80272e-05 2.39672e-05 4.21381e-05 3.88812e-05 3.60521e-05 2.61444e-05 0.00023571 0.000270056 0.000197701 0.000307426 0.00923918 4.25343e-05 7.46024e-05 4.52909e-05 0.000323824 4.57949e-05 1.99605e-05 2.37983e-05 5.64361e-05 0.0114076 0.000162597 4.1181e-05 3.16386e-05 0.00614927 0.000187175 2.41265e-05 7.46885e-05 4.46256e-05 4.14547e-05 5.09799e-05 5.60004e-05 4.48995e-05 3.27365e-05 3.15042e-05 0.000303804 1.31887e-05 2.89365e-05 2.86267e-05 1.66351e-05 2.14472e-05 0.00027518 3.29952e-05 1.98567e-05 0.000325134 2.87642e-05 3.39061e-05 0.000193453 4.61637e-05 3.25654e-05 4.03009e-05 3.01077e-05 6.33049e-05 6.3635e-05 3.51791e-05 0.00600226 0.000263614 2.59858e-05 4.16264e-05 3.11148e-05 2.62643e-05 4.21199e-05 4.4045e-05 4.06435e-05 3.05811e-05 2.02859e-05 4.03245e-05 0.00992715 2.8734e-05 0.000242241 1.83447e-05 2.70805e-05 0.000207235 6.57741e-05 0.000286017 3.9168e-05 5.33952e-05 0.000340562 4.61769e-05 3.54309e-05 4.83192e-05 4.15212e-05 3.01032e-05 4.17813e-05 2.88876e-05 2.56526e-05 4.11838e-05 2.72597e-05 3.47304e-05 3.07193e-05 3.60736e-05 2.3763e-05 0.0103308 1.61801e-05 2.67884e-05 3.46371e-05 3.06831e-05 4.92733e-05 3.76592e-05 3.7774e-05 4.09738e-05 3.73061e-05 2.87623e-05 3.37748e-05 7.94793e-05 3.20664e-05
[truncated: 11,331,421 more chars]
