# Supplementary material for: Transferable Measurements of Heredity in Models of the Origins of Life
Source: PLoS One. 2015 Oct 19;10(10):e0140663. doi: 10.1371/journal.pone.0140663 (PMC4610668; doi:10.1371/journal.pone.0140663)
Supplement: S1 Data — (ZIP) [file pone.0140663.s001.zip › data/transition/50/vectors.txt]

0.000154054 0.000244033 1.95435e-05 0.000262528 0.000219341 0.000192487 0.000403829 0.000203632 0.000603146 0.000178413 1.89657e-05 0.000330966 3.18006e-05 0.000332675 0.000241506 8.03519e-05 0.000368282 0.000207759 1.43694e-05 0.000261329 0.000524556 8.4547e-05 1.62647e-05 6.55167e-06 0.000161855 0.000309193 5.52411e-05 1.6205e-05 0.00018227 0.00015535 0.000353515 0.000158726 0.000335165 0.00031306 0.000151514 1.13011e-05 0.000138118 0.000333436 5.73914e-05 1.41716e-05 0.000152836 4.65368e-05 1.5358e-05 0.000302188 0.000216868 1.74563e-05 7.27439e-05 1.45353e-05 7.17259e-05 8.26256e-06 2.95393e-06 2.49084e-05 1.67769e-05 5.90238e-06 0.000406923 6.51644e-06 0.000269692 0.000228558 7.17275e-06 9.78514e-05 9.04394e-05 0.000281627 0.000186787 0.000109086 0.000315469 0.00017146 9.99351e-06 0.000111028 1.73787e-05 1.75785e-05 1.41201e-05 0.000275065 0.000187057 8.80853e-05 0.000142054 0.000467877 0.000493331 0.000403393 0.000502363 0.000156672 0.000116313 1.18564e-05 0.000315137 9.30178e-05 0.00027742 0.000262544 0.000260837 3.41999e-05 0.000634366 0.000304182 8.87266e-05 0.000221967 0.000100996 0.000331236 0.000307712 0.000470819 8.85692e-06 0.00014663 0.000149253 2.96174e-05 0.000277576 6.43078e-05 0.00033474 5.12341e-06 0.000233785 7.86481e-05 1.2115e-05 0.000156615 7.74365e-05 2.61039e-05 5.21116e-05 0.000222305 0.000158193 6.44514e-06 8.67045e-05 0.000260919 1.49505e-05 0.000304786 0.000468241 1.12589e-05 0.000113934 7.9815e-05 0.000558064 0.000159807 0.00021831 0.000762088 1.90965e-05 0.000269756 1.39276e-05 0.000158184 0.000210576 1.55148e-05 0.000104498 0.00013125 0.000173717 0.000351687 0.000672296 0.000135485 2.25174e-05 0.00017375 8.34164e-05 8.15733e-05 0.000168731 0.000454041 0.000372571 0.000156677 0.000134839 8.96587e-05 0.000220389 1.41714e-05 0.000246644 1.78008e-05 9.55423e-06 0.000266347 1.31179e-05 0.000345459 7.06041e-05 1.67718e-05 1.09807e-05 3.65501e-05 8.04725e-06 0.00011172 0.000161542 0.000349017 0.000144476 0.000198437 0.000523965 0.000305869 0.000337018 0.000418586 0.000220856 0.000152425 0.000478778 0.000162764 1.65561e-05 0.00045003 0.000654894 5.29274e-05 0.000166536 0.000290924 1.96589e-05 3.1528e-05 2.28583e-05 0.000116655 5.51144e-05 0.000145063 0.000229536 0.000262883 0.000160081 0.000271074 0.000258858 1.42842e-05 4.08266e-06 0.000137153 0.000262152 8.83146e-06 2.92842e-05 0.00029941 0.000290591 0.00011031 0.000224868 9.00985e-06 1.35176e-05 0.00096622 6.45747e-06 0.000407358 0.000144085 0.000157132 7.72687e-05 1.93069e-05 3.10603e-05 1.14904e-05 3.25349e-05 7.44102e-05 0.000172202 0.000139712 5.27927e-05 0.000407997 9.1077e-05 0.000506559 0.000103071 0.00015241 0.000477015 6.96914e-05 0.000269304 0.000405365 0.00037704 0.000354318 0.000396364 0.000113373 0.000532874 0.000129005 2.87151e-05 0.000155551 0.000149331 0.000445463 0.000136552 0.000178205 5.83822e-06 0.000262771 0.000108036 2.20687e-05 0.000734314 0.000361503 4.01875e-06 0.000197165 0.000174426 2.81203e-05 0.00015038 6.15032e-05 2.48989e-05 6.55902e-05 9.97037e-05 4.15679e-05 0.000161593 0.000162249 0.000386956 0.00035478 0.000373925 0.000406046 0.000590192 1.20199e-05 0.00039889 6.34095e-05 7.64655e-05 0.000280021 0.000385774 0.000127527 0.000259794 9.18283e-05 0.000144444 5.55649e-06 0.000838982 0.000418532 0.000187745 0.000407113 0.000265233 0.000504565 0.000213521 0.0003428 2.56891e-05 0.000163745 9.95286e-06 1.21985e-05 0.000223397 0.000390655 0.000389079 0.000147436 0.000138685 3.77651e-05 7.52131e-05 0.000250369 8.53153e-05 9.43429e-05 2.19115e-05 8.04983e-05 3.91061e-05 0.000368397 0.000130179 3.93345e-05 0.000262985 9.2623e-06 0.000124812 0.000309451 8.61979e-05 0.000120942 0.000305643 0.000266048 0.00019078 0.000102552 0.00020976 0.000261308 0.0001365 0.000526183 9.24597e-05 0.000268044 0.000262217 1.16374e-05 0.00010086 0.000482462 2.50658e-05 7.20213e-06 1.85537e-05 1.52049e-05 0.000556545 0.000134426 4.35936e-05 0.000550964 0.000356046 0.00037819 0.000141709 0.000323998 1.5404e-05 0.00015183 0.000525342 0.000554386 8.67799e-05 0.000477349 8.8535e-05 1.04337e-05 0.00105454 7.11127e-05 3.49871e-05 0.000198811 0.000159666 2.80283e-05 1.03621e-05 0.000199379 1.05363e-05 2.54196e-05 3.64022e-05 0.000102513 1.61634e-05 0.000139526 6.78475e-06 5.743e-06 0.000131259 0.000158476 5.15317e-05 0.000474664 0.000427621 0.00010078 4.82304e-06 8.86355e-06 0.000227741 9.61594e-06 4.05123e-05 0.000279183 1.14859e-05 0.000155257 5.99171e-06 8.62933e-05 0.000125331 0.000936284 0.000259278 0.000575869 0.000805467 7.32895e-06 1.10611e-05 6.32351e-05 9.01443e-05 2.14984e-05 0.000149008 0.000196699 0.000209898 1.88796e-05 0.000313334 1.20161e-05 9.52325e-05 1.20738e-05 0.000151457 2.98268e-05 7.66014e-05 0.000146192 4.39842e-05 0.000269339 7.30507e-06 0.000413415 6.387e-05 3.53987e-05 0.000636374 0.000212248 0.000524876 8.81209e-05 1.06247e-05 0.00019349 0.000305914 6.3063e-05 3.37491e-05 3.14234e-05 0.000263749 4.71962e-05 2.12097e-05 7.24158e-06 0.000292686 0.000340703 0.000259238 4.14165e-06 2.51577e-05 0.000135015 0.000360829 9.88112e-05 5.208e-05 1.74418e-05 1.49263e-05 3.93868e-05 0.000372941 0.000302161 9.24426e-05 0.000325054 0.000392782 0.000294915 0.000217705 7.63273e-05 6.86141e-05 5.51765e-06 0.000189013 4.58042e-06 0.000405886 5.05769e-05 0.000226289 0.000521092 2.45769e-05 8.75102e-06 2.31453e-05 0.000238718 1.49116e-05 0.000187389 0.000267309 8.82357e-05 1.2824e-05 6.77004e-06 0.000377404 5.36932e-05 2.08355e-05 0.000153034 8.86532e-05 7.39667e-05 1.00947e-05 0.000190727 0.000178862 3.64597e-05 0.000111946 8.89196e-05 0.00013229 7.41101e-05 9.10989e-06 2.0267e-05 0.000304631 0.00805138 0.000147175 8.81564e-06 0.000388256 0.000128096 0.000308304 0.00026058 8.5595e-06 0.000263518 2.49496e-05 9.02081e-05 0.000123456 0.000150539 6.09768e-05 0.000191536 0.000209337 0.00022449 5.59548e-05 0.000124721 0.000175508 3.92317e-06 1.69365e-05 6.68434e-05 1.27724e-05 1.2082e-05 0.000516248 4.17544e-05 0.000100072 6.99351e-06 1.68634e-05 2.63322e-05 0.000422645 0.000485799 0.000155163 1.2986e-05 2.10746e-05 0.000134688 0.000282209 0.000655129 2.89856e-05 0.000370087 9.73853e-05 0.000514728 0.000472124 0.000165066 3.61779e-05 0.000604185 0.00036359 4.99757e-05 0.000120714 0.000369253 9.04539e-06 0.000651714 3.757e-05 1.29973e-05 0.000141924 0.000336575 9.41195e-06 6.14789e-05 0.000218325 3.36373e-05 1.20216e-05 1.74299e-05 8.06412e-05 4.99623e-05 0.00502714 0.000199275 0.000152034 1.16263e-05 0.000431438 2.45359e-05 0.000453663 0.000597389 0.000423945 3.20566e-05 0.000230275 6.4065e-05 0.000151159 7.56028e-05 0.000433222 0.00031544 1.56636e-05 1.33851e-05 0.000309951 0.000262843 0.000198251 0.00061932 1.47718e-05 3.40001e-05 0.000104952 0.000105263 8.64303e-05 0.000344434 0.000336693 0.000379532 0.00014984 0.000313939 2.18125e-05 7.31826e-05 8.81587e-05 4.42952e-06 4.55848e-06 0.00018846 0.000212812 7.46714e-05 0.000408632 5.95506e-05 0.000138088 0.00102226 0.000160809 0.000304047 0.000264479 0.000575902 0.000148397 0.000323615 0.000643287 0.000407514 0.000910219 0.00038013 4.5562e-05 3.85981e-05 3.45518e-05 2.17855e-05 6.51522e-05 0.000267216 0.000325397 1.81804e-05 2.18691e-05 0.000203456 0.000184539 0.000357125 9.04612e-05 0.506771 1.07677e-05 0.000504636 1.41043e-05 6.59121e-05 1.04405e-05 0.000112146 0.000212003 0.000271539 5.39087e-05 2.39814e-05 5.7939e-06 0.000142413 0.00019966 4.52642e-05 0.000101504 0.000143914 0.000530365 5.44192e-05 0.000116628 0.000288259 0.000306811 3.9986e-05 0.000391668 0.000649511 0.000315979 1.19323e-05 5.46626e-05 0.000104364 0.000616797 0.000116036 0.000410687 0.000215488 0.000598857 0.000321399 0.000229003 0.000385411 0.000274933 0.000306608 0.000355808 0.000528682 6.34562e-06 0.000398255 0.000114653 3.54658e-06 0.000381178 0.000397918 0.000110895 3.82923e-05 0.000449259 0.000142615 0.000181343 1.74668e-05 1.04353e-05 0.000320365 1.51151e-05 0.000153461 6.38898e-06 0.000263587 3.97216e-05 4.60369e-05 0.000153642 3.59902e-05 0.000396433 4.41376e-06 1.00551e-05 1.55276e-05 0.000275245 6.83799e-05 9.17559e-06 0.000395761 0.000298095 0.000276811 3.50028e-06 0.000231426 0.000157953 2.74697e-05 0.000130159 9.49048e-05 0.000233744 2.81211e-05 0.000392964 5.63481e-05 0.000170149 0.000260741 7.26851e-05 9.8782e-05 1.0341e-05 0.000243246 0.000520287 0.289901 4.36725e-06 0.000237672 1.05232e-05 0.000268271 1.13378e-05 2.00864e-05 0.000220578 1.78764e-05 0.000718341 0.000186413 7.9639e-06 0.000228987 0.000313486 7.59464e-05 0.000111481 0.000265368 0.000507679 0.000283229 0.000192696 0.000847985 1.41454e-05 0.000344898 0.000262712 3.19431e-06 1.31257e-05 4.39948e-05 0.000588228 0.000775949 0.000200352 0.000412242 0.000545843 0.000426268 9.2806e-05 0.000725843 0.000292431 0.000408288 0.000228323 0.000422277 8.65537e-06 0.000329337 4.21167e-05 2.29119e-05 0.000165374 4.08228e-06 0.000195124 0.000119083 0.00020616 0.000109536 3.71663e-06 0.000339105 0.000263994 0.000126882 0.000210869 3.05885e-06 0.000415596 1.63866e-05 7.56577e-06 1.19412e-05 7.94964e-05 3.75677e-05 3.81374e-05 0.000264101 3.85225e-05 0.000273253 6.04401e-05 0.000197018 1.42559e-05 0.000261549 0.000183974 0.000350778 5.68053e-05 7.94345e-06 4.13318e-05 9.44151e-05 0.000223651 0.00045765 7.10328e-06 0.000363001 1.92215e-05 0.00015689 0.000488452 0.000150937 6.90171e-06 0.000293183 0.000574058 9.36126e-06 0.000187343 0.000134037 0.000148848 7.45307e-05 1.69477e-05 4.76752e-05 3.29315e-05 0.000177927 0.000366873 0.000396847 0.000205767 0.000104132 0.00051863 1.78681e-05 5.5369e-05 6.89379e-06 0.000161145 0.000394375 0.000158635 9.2257e-05 2.1901e-05 0.000370786 0.000295646 0.000302123 3.34847e-05 0.000256274 0.000369202 8.63004e-06 1.63757e-05 0.000305754 0.000184264 0.000110241 6.46102e-05 5.80799e-05 0.000192543 0.0001546 1.61789e-05 4.92912e-05 0.00047506 2.08448e-05 0.00040597 7.76255e-05 0.000442475 6.09089e-05 3.00057e-05 0.000126115 0.000496508 0.000397193 0.000775445 1.22495e-05 1.85116e-05 1.67939e-05 9.90068e-06 0.000366713 0.000227089 0.000269031 0.000529186 0.000401472 0.00018 2.88854e-05 0.00047096 0.000211141 0.000112619 0.00015879 0.000145141 4.40918e-05 7.38537e-05 8.21151e-05 7.40566e-06 0.000196227 0.000568574 3.62931e-05 0.000340368 0.000700309 4.04026e-05 0.000488291 8.45832e-05 4.74696e-06 0.000232469 0.000276158 0.000569305 0.000632791 0.000399208 6.83329e-05 0.000181913 0.000262373 0.000319949 2.16504e-05 0.00100306 6.24952e-05 4.43926e-05 0.000194261 2.61645e-05 0.00010698 7.06867e-05 1.13531e-05 0.00017378 2.31842e-05 0.000106032 0.000264047 0.000462352 5.73127e-05 0.000383282 0.000331719 0.000119812 0.000401222 2.43825e-05 3.21807e-05 6.82745e-05 0.00013395 0.000319068 0.000255006 0.000571378 0.000141636 0.000272352 3.29482e-05 2.28597e-05 0.000483004 0.000119646 3.28923e-05 6.7102e-06 0.00123721 1.94531e-05 0.000550531 5.82761e-05 7.12379e-05 5.24237e-05 1.99466e-05 0.000236768 0.000229829 0.000479618 0.000209162 0.000240309 0.000167903 4.86247e-05 0.000155001 0.000216296 6.17058e-05 0.000242548 1.91798e-05 0.000166368 0.000410085 0.000430266 6.18474e-05 7.4619e-05 0.00073759 0.000342837 0.000176133 0.000104811 4.81193e-05 7.78955e-05 0.000233016 7.34466e-06 0.000192626 0.000229803 0.000284019 2.37229e-05 0.000567774 0.000144047 1.51967e-05 0.00041234 4.20888e-06 0.000311805 0.000414286 0.000149089 1.06672e-05 0.000489825 6.34566e-05 0.000126995 3.45492e-05 0.00029102 1.85006e-05 0.000353919 0.000146258 0.000299327 0.000969303 5.13308e-05 6.56588e-06 0.000790411 0.00020645 0.000276149 0.000421495 0.000306843 1.47235e-05 5.68874e-05 8.12466e-05 0.000174431 0.000580898 0.000287753 1.21329e-05 6.52452e-06 0.00020731 3.39128e-05 7.06224e-05 4.9023e-06 0.000292427 0.00042515 0.000173116 0.000105861 7.39733e-06 0.000170028 0.000593701 0.000116577 0.000105328 0.000272041 0.000124061 0.000406067 1.40146e-05 9.26859e-05 0.000155994 8.91594e-05 0.000294412 7.43789e-05 6.80078e-05 5.12844e-06 6.6723e-06 5.55391e-06 2.7127e-05 0.000150668 8.78031e-06 0.00033473 1.2094e-05 
0.000133251 0.000565757 0.000139463 4.10341e-05 0.000427341 0.000188493 0.000294301 0.00021891 0.000389603 0.000459175 8.29507e-06 0.00023937 4.44527e-06 0.000220738 0.000206947 3.32172e-05 0.000458058 0.000304141 0.000124389 0.000141635 0.000326912 3.92357e-05 3.09169e-05 0.000146401 9.52996e-05 0.000333024 0.000119191 0.000196312 0.000136559 0.000134858 6.21458e-05 1.9474e-05 0.000162828 0.000205689 0.000272454 2.25514e-05 9.46978e-06 0.000116595 0.000519746 1.78523e-05 0.000484281 0.000138787 1.34186e-05 0.000292356 0.000440082 9.60658e-05 0.000246915 1.50866e-05 0.000181506 5.04742e-06 3.56105e-05 9.64804e-05 2.04231e-05 8.0188e-05 0.000323586 6.30495e-06 0.000144707 0.000159856 7.48435e-05 8.40857e-05 0.000131589 4.52657e-05 0.000142863 8.19907e-05 0.000523742 0.000158654 1.45515e-05 0.000139596 3.00269e-05 0.000139679 0.000116869 0.000217159 0.000445416 0.00015684 0.000367305 0.000332178 0.000265253 0.000323964 0.000296489 0.000183751 0.000338599 0.00027189 0.00022399 0.000232916 0.000358695 0.000162086 0.000312849 0.00044456 0.000421667 0.00028358 0.000169762 0.000161524 4.21781e-06 0.0002143 0.000980583 0.000314235 6.79861e-06 0.000768289 0.000360803 5.82614e-06 0.000487413 0.000213848 0.00025759 0.000139452 0.000154063 6.64882e-05 4.83979e-05 0.000227151 2.13771e-05 0.000112235 7.98842e-05 0.000135647 0.000133407 0.000112356 0.000216113 0.000193489 0.000224029 0.000320058 0.000246387 4.95554e-05 0.000198796 0.000245826 0.000170573 0.000352732 0.000260981 0.000447045 1.7112e-05 0.000191525 0.000170244 0.000162179 0.00033647 0.00055175 0.000103956 4.84443e-05 0.000217257 0.000171063 0.000597313 2.35665e-05 4.55779e-05 0.000302683 1.50802e-05 0.000137139 0.000134929 0.000393988 0.000411487 0.000129246 0.000141547 0.000130738 0.000316134 9.69399e-05 0.000179992 0.000236286 0.00010707 0.000254496 1.89049e-05 0.000147813 0.000306122 0.000180171 8.22321e-05 8.95835e-05 5.43036e-06 0.000302826 0.000131748 0.000176463 0.000227351 0.000245287 0.000327875 0.00028863 0.000212041 0.000202217 1.75457e-05 0.000126964 0.000351567 0.148497 1.30523e-05 0.000337721 0.000440361 6.57075e-05 0.000228061 0.000171168 0.000263035 0.000115829 0.000110921 6.30551e-05 0.00013872 0.00030798 0.000255423 0.000207285 0.000130702 0.000166951 0.00027164 0.000110913 5.65447e-06 1.48501e-05 0.000153171 0.000137774 5.14118e-05 0.000364127 0.000240579 0.000503496 0.000151904 0.000241094 0.000771477 0.000499621 6.60102e-06 0.000303617 0.000220702 3.33014e-05 7.68265e-05 0.00022424 1.23902e-05 4.10052e-06 0.000116946 0.00038951 0.000205309 4.60392e-05 1.28617e-05 0.000671986 9.7984e-05 0.000197623 1.66982e-05 0.000167467 0.000328493 0.000289011 0.000318283 0.000349026 0.000262597 0.000246527 0.000472993 0.000110256 0.000300566 0.000198076 4.14206e-05 0.000155264 6.01542e-06 0.00028835 0.000149831 1.90875e-05 3.61077e-05 0.000283783 0.000177673 3.05655e-05 0.000494521 0.000349781 0.000100804 0.000126529 0.000208888 8.94998e-06 0.000193645 0.000317535 1.52308e-05 7.77219e-05 8.29972e-06 9.19704e-05 0.000182196 8.6999e-05 0.00012576 0.000391153 0.00024781 0.000292829 0.000358578 0.000102893 0.000194707 9.05432e-05 5.52939e-05 0.000168628 0.000131779 0.000198501 0.000270821 8.91612e-05 4.54447e-05 1.71947e-05 0.000481476 0.000260887 0.000107802 0.000133902 0.000195972 0.000416385 5.27326e-06 0.000245799 5.89883e-05 0.000241693 0.000303419 1.32402e-05 0.000472677 7.56481e-05 0.000321673 0.000192597 6.08943e-06 5.63037e-06 7.78456e-05 0.000123744 1.55452e-05 7.78171e-05 4.92311e-05 0.000212286 2.25275e-06 0.000164823 0.000241311 0.000342522 0.000210154 1.70125e-05 0.000118843 0.000334881 9.45036e-05 3.92703e-05 0.000452989 0.000551588 1.03232e-05 0.00014553 0.000218391 0.000208535 0.000134041 0.000527052 0.000155152 0.000146444 0.000142702 6.08646e-05 6.53133e-05 0.000237683 1.54531e-05 0.000151544 0.000100596 8.35265e-05 0.000387297 0.000175701 0.00017243 0.000379033 0.000320588 0.000319618 0.000224902 0.000257327 3.72837e-05 0.000176414 0.000284444 5.50035e-05 0.00011594 7.56341e-05 1.64836e-05 0.000108573 0.000177086 5.43367e-05 0.000257246 0.000152592 0.000178502 0.000139777 0.000307851 0.000142958 0.000240556 6.60129e-05 5.26323e-05 0.000182987 7.38124e-05 4.3779e-05 0.000122461 3.67494e-06 7.12361e-06 8.24555e-05 0.000173375 0.00038073 0.000154042 0.000142727 5.22966e-06 6.64228e-05 0.000224548 4.67145e-05 0.000249814 8.05859e-05 0.000177799 0.00013568 4.82053e-06 0.000138838 0.000119577 0.000712706 0.000130882 0.000114083 0.000491534 0.000183498 1.00456e-05 0.000120164 6.77148e-05 0.000106706 0.000193567 8.36256e-05 0.000277086 7.51649e-05 0.00032474 8.85831e-05 1.09319e-05 4.21198e-05 0.000128569 8.91915e-05 0.000110645 0.000151448 7.26482e-05 0.00037898 3.74428e-05 0.000240202 0.000177793 5.08401e-06 0.000512924 0.000101097 0.000534589 0.00016056 0.000146057 9.08632e-05 0.00019816 0.000366374 0.000172784 9.851e-05 0.00014095 5.12822e-05 0.000133772 5.64238e-06 0.000283291 0.000136329 0.000271399 8.02188e-05 8.10554e-05 0.000193355 0.000546704 0.000108757 2.12023e-05 8.23907e-06 3.37924e-05 6.64663e-06 0.000261024 0.00016481 3.35254e-05 0.000418439 0.000325724 0.000278448 0.000227304 0.000175858 5.39864e-05 7.45293e-05 0.00019993 0.000273393 0.000140626 0.000321665 0.000471981 0.00031079 0.000149898 6.38016e-06 0.000193173 0.00049217 5.01503e-05 8.68645e-05 0.000242698 5.06129e-05 3.72555e-05 4.02755e-06 0.000377615 0.000125975 0.00016532 0.00012585 0.000286572 0.000115445 0.000111321 0.000575622 3.22001e-05 2.85691e-06 0.000294113 0.000385042 0.000125365 8.27558e-05 4.871e-05 9.85784e-05 0.000216613 0.0131381 0.000129163 1.97942e-05 0.000213633 0.000180046 0.000301589 0.000142239 1.06484e-05 0.000347003 1.48781e-05 8.6427e-05 0.000237271 0.00016376 6.20516e-05 0.000179399 0.000140839 0.000615137 8.59221e-05 0.000304188 0.000220435 3.23739e-06 0.000140399 0.000177549 1.37038e-05 3.61718e-05 0.000174206 1.11654e-05 9.31495e-05 2.80617e-05 7.59228e-05 7.18993e-05 0.000595226 0.000255024 0.000334172 4.70225e-05 0.000314425 2.5344e-05 0.000292303 0.000366304 0.00019164 0.000264222 0.000107001 0.000215533 0.000326331 2.946e-05 5.86244e-05 0.000325913 0.000193346 0.000181502 0.000130194 0.000281323 1.12725e-05 0.000515221 0.000134635 2.25703e-05 9.15079e-05 0.000211253 8.90127e-06 7.07292e-05 0.000126328 0.000170112 0.000127564 0.000186098 7.84584e-05 6.9326e-05 8.95523e-05 0.000229506 0.000192409 0.00017781 0.000430984 0.000199125 0.000147824 0.000623703 0.000187699 1.14697e-05 8.09061e-05 4.67632e-05 0.000128458 5.52709e-05 0.000356456 0.000143796 2.52023e-05 1.84681e-05 0.000270513 0.000208955 0.000282285 0.00113648 7.09543e-05 1.06485e-05 6.22986e-06 9.32006e-06 0.000411708 0.000306609 0.000236546 0.000349694 0.000126626 0.000284517 6.06674e-05 9.01205e-06 3.29358e-05 5.29526e-05 7.86258e-05 0.000258261 0.000472474 6.63003e-06 0.000189838 0.000135229 0.000118921 0.000888749 1.01267e-05 0.000217996 0.000253765 0.000348591 0.000189704 0.000157454 0.132452 0.000423726 0.000402966 0.000421709 4.98765e-05 0.000115883 7.24029e-05 0.000142218 5.98542e-05 0.000191349 0.000129149 0.00113486 0.000145629 0.000642504 0.00011048 7.70303e-05 0.000130262 0.270067 4.21687e-05 0.000603228 8.12164e-06 0.000317224 3.55955e-05 0.000349885 0.000120434 0.000238156 0.000168325 4.25297e-05 7.82423e-05 0.000118072 0.000142871 0.000188099 0.000278947 2.28203e-05 0.00061483 4.883e-05 3.76738e-05 0.000145949 0.000343087 1.11015e-05 0.000311276 0.000459296 0.000179376 7.91056e-05 0.000122505 0.000393107 0.000309258 0.000141452 0.000541481 1.10262e-05 0.000649249 0.000225628 0.000334538 0.000268955 0.000238641 0.000109748 0.000274189 0.000136961 0.000272888 0.000785359 0.00016973 0.000119802 0.000226226 0.000214511 0.000383076 4.52231e-06 0.000170145 7.26262e-05 0.000641472 8.45618e-05 0.000139925 5.31371e-05 4.04208e-05 0.000153193 1.19074e-05 0.000184867 8.7667e-06 8.06758e-05 0.0001452 3.68864e-05 0.000266568 9.49454e-05 0.000107823 7.65277e-05 0.000188372 4.10042e-05 8.05645e-05 1.42919e-05 0.000235142 0.000515024 9.83983e-05 0.00025523 0.000180117 5.20692e-06 4.54533e-05 0.000144973 0.000437748 6.04882e-05 0.000162697 0.000229155 0.000146206 0.000256617 9.19165e-05 0.000218933 6.93452e-05 0.000316515 0.000201955 0.243666 5.40554e-06 0.000280606 3.49397e-05 0.000505207 0.000230402 8.82468e-05 3.64168e-05 0.000152683 0.00118995 6.64131e-06 0.000195154 0.000179462 0.000162414 0.000225096 0.000369391 0.000272677 0.000496618 0.000287059 0.000207405 0.000543894 5.57775e-05 0.000129623 0.00032944 8.8612e-05 4.03202e-05 0.000201899 0.000753232 0.000307932 0.000318678 0.000156383 0.000160864 0.000361305 7.62117e-06 0.000461596 0.000162485 0.000212881 0.000537411 0.000702227 3.21398e-05 0.000441034 0.000108993 3.29151e-05 0.000290017 3.36046e-06 0.000284938 8.60889e-06 7.78395e-05 0.000705364 2.61952e-05 0.00025602 0.00015871 0.000242837 0.000315968 0.0001465 0.000110345 0.000210851 9.96841e-05 0.000196616 0.000402165 7.24068e-05 7.07086e-06 0.00015704 0.000126226 0.000371571 0.00015047 0.000279514 1.78184e-05 8.74209e-05 0.000393302 0.000205211 0.000183903 8.42849e-05 0.00011214 0.000170322 0.000131538 0.000346919 1.21242e-05 0.000234177 0.000380829 0.000276479 0.000572375 0.000155287 1.04491e-05 0.000170062 0.00024059 0.000399474 5.40373e-05 0.000416412 0.000175171 1.52054e-05 7.17104e-05 4.28849e-05 7.57916e-05 0.000202219 0.000283802 0.00027529 0.000324408 8.04476e-05 0.000267947 7.32449e-05 0.000142036 0.000158315 0.000110414 0.000284921 9.6189e-05 0.00018459 0.000153144 0.000152422 0.000228621 0.00021377 3.49026e-05 0.000197661 0.000312873 3.82029e-05 0.000151414 0.000558668 0.000328699 5.69019e-05 0.000369623 5.40478e-05 9.51848e-06 0.000147897 1.20752e-05 0.000130782 0.000613711 2.22556e-05 0.00037284 0.000241419 0.000476463 0.000159536 1.26546e-05 1.23351e-05 0.000431517 1.31974e-05 0.000288875 2.65257e-05 0.000161321 2.05075e-05 7.61456e-05 0.00025866 0.000186926 0.000280202 0.000180747 0.000137904 0.000182949 0.000101607 0.000128287 7.8274e-05 0.000400265 0.000221228 0.000108272 4.04449e-06 7.98402e-06 0.000152939 9.03744e-05 0.000389576 0.000293261 0.00018319 0.000343159 0.000503265 8.43028e-05 0.000619917 0.000132372 1.19334e-05 0.000310319 0.000340049 0.000364838 0.000141072 1.11191e-05 0.000199122 0.000125532 0.000288759 0.000331562 0.000143745 0.000225858 0.000160249 6.17459e-05 0.000188771 2.38859e-05 0.000147024 0.000186631 2.3057e-05 0.000143785 2.36445e-05 0.000149254 0.000869224 0.000923355 1.84183e-05 0.000910115 0.000143404 8.52607e-06 0.000388452 7.37017e-06 7.32096e-06 0.000219862 0.000285558 6.63936e-05 0.000147427 0.000576173 0.000133215 0.000148469 9.24685e-06 1.00211e-05 0.00035691 8.97277e-05 0.000145205 4.58892e-06 0.000278891 1.32917e-05 0.0004053 8.81608e-05 0.000272365 1.0577e-05 4.75444e-05 0.000133644 0.000203886 0.000238843 0.000245194 0.00031172 0.000624102 2.25473e-05 0.000212523 0.00033455 1.14986e-05 0.000269653 0.000448367 0.000111604 0.000326931 0.000385452 1.89322e-05 1.0126e-05 0.000175966 0.000240385 9.02786e-05 0.000300823 8.52915e-05 7.36578e-05 0.00049078 0.000188267 0.000128451 0.000215979 0.000240296 9.83789e-05 0.000275656 0.000541913 2.47423e-05 0.000404558 0.00015954 0.000160121 0.000292712 0.000191354 9.72193e-05 0.000209371 0.000225515 4.26331e-06 3.08939e-05 0.000251005 0.000160516 0.000215194 4.74559e-05 0.000249304 0.000485835 1.83432e-05 0.000351113 0.000112782 1.4144e-05 0.000542515 0.000233447 0.000140836 3.80728e-05 0.000474873 0.00016816 0.000143409 0.000320153 0.000140695 1.63258e-05 6.00796e-06 0.000178765 0.000292442 0.000263482 4.85315e-06 0.000338742 0.000178093 0.000136227 9.23562e-05 0.000113956 1.25965e-05 0.000939299 0.000113401 9.89934e-05 0.000307643 0.000288073 0.00047947 1.53133e-05 1.13517e-05 7.45457e-05 7.51572e-05 8.32606e-05 3.69526e-05 0.000187557 0.000151156 3.5836e-05 7.17518e-05 1.36894e-05 0.000125779 2.8714e-05 0.000212703 0.000121896 
0.000329483 0.000667185 6.35111e-06 0.0001022 0.000396382 0.00025182 0.000229601 0.000335235 0.000257183 5.17794e-05 3.57386e-05 0.000262521 0.000186465 0.000294234 1.30146e-05 5.33933e-06 0.00019539 8.15287e-05 1.34081e-05 0.000195734 0.000226091 5.3089e-06 9.55708e-06 9.30466e-05 1.14296e-05 0.000208455 3.88739e-05 1.51969e-05 0.000252101 0.000249582 9.07223e-05 7.89969e-05 0.000269014 0.000390413 0.000253871 1.22395e-05 0.000366978 6.49755e-05 8.17322e-05 8.88662e-06 0.000428618 7.82077e-05 1.49778e-05 0.000179461 5.95366e-05 0.000257361 0.000101722 6.58868e-05 2.22507e-05 8.39094e-05 7.13073e-06 7.16461e-05 6.24768e-05 5.13129e-06 0.000176666 0.000181121 0.00025146 0.000283093 4.91374e-05 0.000188511 4.55569e-05 0.000330942 0.000192417 4.30249e-05 0.000174831 8.17861e-06 1.99146e-05 5.35631e-05 6.60719e-06 0.00010296 2.58819e-05 0.000293243 0.000275197 2.5859e-05 9.85118e-05 0.000395457 0.000178078 0.000423428 0.000232486 0.000415025 8.68393e-06 3.18794e-05 0.000260055 1.32336e-05 0.000314117 0.000287544 0.000167876 7.97338e-06 0.000686058 0.000501986 0.000306368 0.000311411 1.50774e-05 0.000215412 0.000296093 0.000410099 7.55502e-05 1.94839e-05 9.07131e-06 2.82642e-05 0.00028535 1.0612e-05 0.000471169 5.74741e-06 6.21412e-05 3.41452e-05 4.08466e-06 0.000333902 8.25031e-05 7.54147e-06 4.52387e-05 0.00036063 0.000412447 2.53249e-06 3.94963e-05 0.000263278 0.000143937 0.000174891 0.000570008 0.000222332 4.51181e-05 0.000228271 0.000207846 5.19466e-05 0.000354914 0.000488452 9.96025e-05 0.000246004 2.65869e-05 0.000340198 8.34974e-06 0.000117362 0.000206298 9.84621e-05 5.05147e-05 0.000176828 0.00123773 8.07748e-06 2.01902e-05 4.03949e-05 7.91287e-05 0.000147594 0.000175857 0.000884118 0.000822273 0.000261791 0.000118761 6.11288e-05 0.000359507 1.73846e-05 9.57534e-05 0.000105933 7.4334e-06 0.000184272 2.29748e-05 0.000281554 0.000281855 9.12965e-06 9.39262e-06 5.73925e-05 8.89383e-06 0.000258132 0.000256244 0.000246608 0.000238063 0.000683178 0.000261415 3.87876e-05 0.000221198 0.000213769 9.18495e-06 0.000248218 0.000303251 0.000700907 9.24429e-06 0.000432023 0.000551393 6.15984e-05 0.00010127 0.000403863 0.000214052 0.000124453 8.5928e-05 0.000158031 0.00028453 0.000164748 3.81943e-05 0.00017758 8.44693e-05 8.84573e-05 0.000192995 1.00015e-05 3.08775e-06 1.5923e-05 0.000244586 2.5039e-05 6.33843e-05 0.00217679 0.000378251 5.11544e-05 0.00034174 1.01316e-05 9.09323e-05 0.000726922 4.65795e-06 0.00019749 0.000160387 4.76331e-05 9.02517e-06 2.0474e-05 4.73088e-06 1.21163e-05 0.000197255 6.5891e-05 0.000168315 0.00249507 2.09577e-05 0.000305234 7.29454e-06 0.000303594 5.67047e-05 0.000254886 0.00035463 0.000173597 0.000655685 0.000415496 0.000238408 0.000756375 0.00028161 0.000223907 0.000341332 0.00019062 7.17373e-06 0.000275779 0.00012 0.000432289 5.42631e-05 0.000193363 2.77094e-05 0.000169748 4.70469e-06 1.77051e-05 0.000746833 0.00022367 8.87314e-06 8.85812e-06 0.000183236 0.000236928 0.000250544 2.71712e-05 1.03698e-05 4.32055e-05 5.49338e-05 2.54394e-05 0.000119536 5.65523e-05 0.00020337 7.96977e-06 0.000174788 0.00043782 8.48074e-05 1.23986e-05 0.000552887 4.76152e-05 1.08077e-05 0.000254917 0.000229739 0.000199274 0.000214727 7.82639e-05 5.68656e-05 5.92806e-06 0.000499005 0.000418153 3.43539e-05 5.10147e-05 0.000273344 0.000297114 4.87966e-06 0.000496876 3.09911e-05 0.000256338 1.41736e-05 7.17745e-06 0.000553528 8.96822e-05 0.000335351 0.000159954 6.20329e-05 3.94035e-05 0.000103599 5.84856e-05 1.24635e-05 7.14073e-05 3.39713e-05 9.9656e-06 9.54266e-06 0.000201984 0.000166752 8.32467e-06 0.00021707 6.88848e-06 1.91196e-05 0.00020272 1.60507e-05 0.000103957 0.000236825 0.000157033 1.25546e-05 0.000113539 0.000481278 0.000333176 0.000111287 0.00049458 2.54831e-05 0.000174556 0.000185224 7.30831e-06 0.000154017 0.000352275 2.45513e-05 1.06739e-05 2.10329e-05 0.000126437 0.000175144 3.70856e-06 2.36483e-05 0.000412073 0.000255463 0.000577457 9.53247e-06 3.16288e-05 1.46605e-05 0.000157397 0.000421338 0.000167627 0.000649998 9.90883e-06 8.18528e-05 1.42982e-05 0.000172976 0.000110106 9.29449e-06 2.02453e-05 0.000248826 0.000153852 6.68255e-06 0.000136879 3.16389e-05 3.67864e-05 3.64837e-05 0.000127365 0.000192383 0.000108333 0.000183088 3.94807e-06 5.4593e-05 1.85423e-05 3.25566e-06 0.000498074 0.000440995 4.94343e-05 3.81089e-06 0.000197506 0.000286337 5.90361e-05 1.78523e-05 8.07077e-05 1.45798e-05 0.000290538 2.07263e-05 4.91022e-06 1.09449e-05 0.000841731 0.000217913 0.000341162 0.000605916 2.07425e-05 1.83721e-05 0.000162534 6.63408e-05 6.99114e-05 0.000253228 0.000164992 0.000100779 0.000266667 0.000597538 3.21863e-05 5.38133e-05 9.63539e-06 0.000335121 0.000105275 0.000144812 2.56018e-05 9.83163e-05 0.000323166 6.4469e-06 0.000197681 9.13206e-05 1.08726e-05 0.000344992 9.43984e-05 0.00049153 5.77339e-05 9.78922e-05 0.000217368 0.000499801 1.59621e-05 3.34863e-05 9.14149e-05 0.000166458 1.91801e-05 1.65931e-05 6.78659e-06 0.000378437 0.00057713 0.000279895 1.23302e-05 8.67106e-06 1.31579e-05 0.000276428 5.98829e-05 2.45207e-05 1.46985e-05 4.7191e-06 7.53637e-06 0.000304098 0.000283157 5.58986e-05 0.000134705 0.000294414 0.000256859 0.000293904 9.20592e-05 6.46267e-05 8.01726e-06 0.000654501 0.000318482 0.000238084 1.56794e-05 9.90525e-06 0.000331143 0.000144625 7.34424e-06 1.32209e-05 0.000244036 4.17968e-05 7.82236e-05 0.000253094 8.71991e-06 2.58326e-05 6.69117e-06 0.000465074 4.33683e-05 0.000124342 0.000252974 4.13322e-05 7.2971e-06 7.78297e-06 0.0004089 0.000144386 3.74671e-06 4.89947e-05 3.2662e-05 0.000123843 0.000291868 5.50511e-06 2.23904e-05 0.000294768 0.000173231 0.000249941 4.79676e-06 0.000168365 0.000183269 0.000399103 0.000167692 9.69335e-06 0.000173117 2.37537e-05 1.07787e-05 4.1164e-05 0.000157899 2.56369e-05 0.000189909 6.24592e-05 0.000794577 5.00428e-05 1.27801e-05 0.000257259 2.73365e-06 1.62973e-05 0.000103087 0.000152035 2.52747e-05 5.21504e-06 2.11597e-05 7.93191e-06 5.33582e-06 6.67567e-05 0.000136336 0.000424109 0.000697074 0.00056978 5.47825e-05 0.000189171 6.49547e-06 0.00229191 0.00143014 0.000124591 0.000378193 3.0774e-05 0.000254387 0.000138675 6.11999e-05 8.0163e-06 0.000445194 0.000466006 0.000116411 8.40632e-05 0.000218074 4.7767e-05 0.000123677 6.77378e-05 1.9668e-05 0.000334792 0.000212695 8.27089e-06 7.75296e-06 0.000504457 5.17479e-06 6.99836e-06 0.000100412 6.85208e-05 7.33104e-06 0.000145177 0.000307284 0.00024744 3.68382e-05 0.000285592 4.42064e-05 0.000502342 0.000744615 0.000335133 3.80554e-06 9.46808e-06 0.000386418 0.000252076 5.32786e-05 0.000444881 0.000178905 7.22415e-06 4.53298e-06 0.000167875 0.000199787 0.000245419 0.000635119 1.45038e-05 6.83917e-06 7.16676e-06 1.26811e-05 0.000164454 0.000215963 0.000372772 0.000308175 0.00025113 0.000203006 6.82466e-05 6.17033e-06 8.88632e-05 6.83186e-06 8.84953e-05 0.000112432 0.000701535 7.94797e-05 0.000280435 2.6825e-05 5.97569e-05 0.000677444 5.15858e-05 0.000254976 0.000514771 0.000584897 0.000247091 0.000183935 0.000101266 0.00044108 0.000282347 0.000252379 7.21238e-05 9.37807e-06 5.20831e-05 5.48192e-05 4.6578e-05 0.000226294 0.000491571 0.000109327 1.7578e-05 1.07102e-05 0.00012369 0.000126805 5.85167e-05 0.326968 3.56776e-05 0.000373746 7.10202e-06 7.22556e-05 5.30647e-05 8.28715e-06 1.42431e-05 0.000169878 3.24974e-05 3.27606e-06 3.73083e-06 5.97813e-06 0.000545421 0.000153332 2.93353e-05 2.64812e-06 0.00114335 2.32379e-05 0.000203461 0.000174321 1.97126e-05 1.60888e-05 0.000170637 0.000442132 0.00037608 9.51979e-06 1.82105e-05 0.000116355 0.000124935 9.88887e-05 0.000480637 0.000139029 0.000415474 0.000424575 0.000276196 0.00026008 0.000342998 8.12907e-05 0.000296842 0.000124837 1.57664e-05 0.000346842 0.000137465 4.48206e-06 0.000336352 0.000481962 9.37658e-05 0.000138137 0.000557621 0.000279314 7.0749e-05 0.000118116 7.74592e-06 8.9603e-06 1.05796e-05 0.000281209 5.23682e-06 0.000169067 1.49533e-05 6.30894e-05 0.000279599 2.53909e-05 0.000178429 9.30914e-06 0.000152892 9.46052e-06 0.000334173 1.00198e-05 1.23675e-05 0.000620508 0.000289443 0.000174891 6.27449e-06 0.000537182 0.000256014 8.97512e-06 0.000161929 0.000108732 0.00043242 3.02726e-05 0.000179514 6.25384e-05 0.000300119 0.000233814 0.00028725 0.000116406 6.88761e-05 0.00028726 9.96523e-05 0.4859 8.30397e-06 0.000254339 5.28394e-05 0.000169849 1.66114e-05 2.18016e-05 0.000121408 2.85947e-05 0.000699826 1.25481e-05 2.25171e-05 0.000128714 0.000123423 3.39377e-05 0.000201212 1.68871e-05 0.000779063 0.000316462 0.000261038 0.000554763 1.82138e-05 0.000105708 0.000239942 2.28446e-05 7.21313e-06 2.69919e-05 0.000340198 0.000410695 0.000613006 0.000500314 0.000226343 0.000417529 0.000213453 0.000424702 0.00050989 0.000216233 0.00171 2.78033e-05 2.87108e-05 0.000514086 2.0793e-05 7.15201e-06 0.000253014 6.19052e-06 0.000254922 5.27673e-05 0.000403746 1.91072e-05 9.53782e-06 0.000542344 0.000361629 1.35983e-05 0.000562388 1.13944e-05 8.58333e-05 8.87216e-06 0.00018294 1.3205e-05 9.20323e-05 8.66324e-06 1.83243e-05 0.000168447 3.45064e-05 0.000464878 7.3332e-05 0.000417631 7.82488e-05 8.73868e-06 0.00053578 0.000256797 0.000135741 3.28577e-06 4.31806e-05 0.000107936 0.00025787 0.000430151 4.76668e-05 0.000296418 7.5747e-06 0.000604929 0.000224435 1.98853e-05 4.5462e-05 0.00029548 0.000259936 0.000234566 5.84357e-05 0.000303478 0.000249565 7.13197e-05 5.09996e-05 0.000105133 1.19789e-05 0.000253906 0.00030862 0.000308497 0.000760228 1.94318e-05 0.000671562 4.77544e-05 9.82797e-06 0.000168941 9.36591e-05 0.000256047 5.30464e-06 8.10777e-05 4.21729e-05 0.000115405 0.00021367 0.000137029 4.28946e-05 0.000374811 0.000270143 8.75527e-06 4.12502e-06 0.000536654 0.000110148 2.50515e-05 7.67289e-06 4.78951e-05 0.000290782 0.000280645 5.44548e-06 1.40677e-05 0.000566264 9.73261e-05 0.000539252 3.10639e-05 0.000503938 1.0055e-05 0.000147303 2.89325e-05 0.000692229 0.000418089 0.000457839 1.5129e-05 1.2202e-05 7.28692e-05 1.24913e-05 0.00022087 0.000376723 0.000247357 0.000601328 0.000245574 4.97434e-05 4.11797e-06 0.000384552 1.18674e-05 7.30591e-06 0.00027945 0.000154875 2.28304e-05 6.37229e-05 0.000140288 9.87279e-06 0.000111254 0.000579702 3.29695e-05 0.000371416 0.00105848 1.53399e-05 0.000295118 3.73697e-05 8.69468e-05 4.47849e-05 0.000169759 0.00079092 0.000312643 0.000553053 6.87029e-06 2.49152e-05 0.000244515 0.000343217 4.09353e-05 0.000150331 9.59789e-05 4.88066e-05 0.000191771 5.2669e-06 0.000252606 0.000159205 0.000230119 0.000163744 9.75735e-05 6.01917e-05 0.000214376 0.000259783 0.000120394 0.00016995 0.000168854 8.4675e-06 0.000288922 4.49498e-05 1.98382e-05 8.38499e-05 0.000243535 5.06687e-05 0.00011653 0.000524554 0.000174229 0.000173293 3.50348e-05 1.93235e-05 0.000512396 0.00018534 0.000135394 2.21522e-05 0.0010487 1.32118e-05 0.000657981 8.31028e-06 0.000147851 2.32487e-05 1.22217e-05 0.000255918 7.05721e-05 8.88122e-05 0.000291913 6.31169e-05 0.000940444 0.000270201 0.000251557 0.000264401 0.000118286 0.000268872 9.54885e-05 6.0235e-05 0.000419332 0.000538327 7.9254e-05 5.1642e-05 0.000305543 0.000217944 0.000231554 4.96488e-05 0.000409667 0.000422518 0.000276605 0.000150342 0.000473031 0.000452018 7.62565e-05 6.10987e-06 0.000539572 9.73014e-06 3.02292e-05 0.000638009 0.00012736 0.000296478 0.000295068 0.000278956 9.59644e-06 0.000224249 8.91756e-05 8.31476e-06 7.97157e-06 0.000169166 7.68843e-06 0.000265045 5.53615e-05 0.000498713 0.000660317 1.87715e-05 9.21806e-05 8.24995e-06 0.000145349 0.00028444 0.00021449 0.000174397 4.98294e-05 0.000207859 0.000121378 0.000253503 0.000752561 0.000198186 2.80512e-05 6.33604e-05 0.0003133 8.37149e-06 8.77438e-05 8.919e-05 0.000674707 0.000332702 0.000360083 1.87822e-05 8.19394e-06 0.000311881 0.000467278 0.000188648 7.04658e-06 0.000315086 7.60285e-05 0.000325254 3.89331e-06 0.000264231 6.22712e-05 5.12866e-05 0.000166653 4.09565e-06 2.58245e-05 5.21086e-06 7.36336e-06 2.79935e-06 4.56205e-05 0.000265414 1.34576e-05 0.000168143 8.91969e-05 
0.000174668 0.000361151 0.000175952 7.52342e-05 8.51747e-05 0.000161388 1.90726e-05 5.19735e-05 2.84492e-05 0.00129036 0.000408255 0.000426292 7.22337e-05 0.000200692 0.000418809 2.93351e-05 0.000194114 0.000148063 6.23305e-05 0.000246932 8.34676e-05 0.00030504 5.42683e-05 0.000127751 0.000107354 9.28079e-05 0.000442894 2.63303e-05 4.3623e-05 3.16242e-05 0.000173207 9.49729e-05 0.000219075 3.646e-05 6.7547e-05 1.83507e-05 0.000171049 0.00129733 0.000125321 8.35027e-05 0.000195546 0.000258749 8.08198e-05 0.000238025 0.000236622 7.44599e-05 0.000377997 0.000143984 0.000327667 0.000127128 5.02052e-05 0.000233621 0.000112586 0.0440099 0.00017732 0.000125485 5.06694e-05 4.04127e-05 2.80494e-05 0.000212089 0.000144859 7.36655e-05 0.196932 9.39325e-05 0.000264238 0.000229167 0.00249795 0.000196599 4.77761e-05 0.000158451 2.68763e-05 0.000185701 0.000701355 0.000236097 0.000155446 5.72247e-05 0.000344771 3.48183e-05 0.000308892 0.000510139 0.000110764 0.000566347 0.000695896 9.86177e-05 0.000225473 5.82292e-05 9.63076e-05 0.000128723 0.000257649 0.000187076 0.000223474 0.000179608 0.000191085 7.0372e-05 0.000140718 9.29948e-05 6.89369e-05 0.000188778 0.000165835 2.96103e-05 0.000230088 1.73779e-05 5.46534e-05 1.44146e-05 0.000211892 0.000115462 0.000112642 8.53372e-05 0.000146237 0.000150914 0.000189362 0.00013823 0.000182455 8.4796e-05 0.000142679 0.000150511 2.93442e-05 0.0175033 0.000245637 5.09704e-05 0.000715681 0.00021295 0.000403997 0.000121659 0.000503095 0.00015734 0.000416661 4.37193e-05 0.000124997 0.000142102 0.000763752 0.000137162 0.000236776 5.29306e-05 0.000148053 0.000189163 5.96688e-05 5.14039e-05 0.000125474 0.000326462 1.00363e-05 0.000226604 0.000172539 0.000161544 0.000359185 0.00013167 0.000178298 8.3849e-05 0.000222663 9.70713e-05 0.000164229 0.00012166 5.15141e-05 0.000108519 6.84452e-05 0.000227829 0.000368508 0.000481919 8.43478e-05 3.0785e-05 0.000107521 7.25115e-05 8.02077e-05 0.000136862 0.000275354 0.000267155 2.82078e-05 3.8507e-05 2.21742e-05 0.00026389 8.35709e-05 1.67976e-05 0.00019407 3.32447e-05 7.90715e-05 0.00016457 0.000254692 0.000324975 5.89292e-05 0.000168839 0.000219358 8.1949e-05 1.49937e-05 0.000250854 0.000169318 8.30937e-05 0.000110519 0.000194607 0.000137618 3.58891e-05 8.06439e-05 9.12327e-05 7.93456e-05 0.000230853 0.00120074 8.41681e-05 7.51449e-05 0.000466453 0.000223625 6.74044e-05 1.32112e-05 0.00062878 3.46385e-05 0.000265414 0.000188353 0.000324845 0.000198073 1.49488e-05 0.000220209 0.000141714 5.75675e-05 0.000100219 0.000237309 0.000576606 0.000216611 0.000282365 0.000181721 0.00014955 0.000294613 0.000129452 0.000104633 2.9096e-05 0.000158265 0.000183574 0.000124525 1.82305e-05 6.60889e-05 0.000128608 0.000207109 0.000183374 0.000181194 0.0204076 0.000310567 0.000181689 0.000260012 0.000104984 0.00016118 0.00012811 0.000512383 8.743e-06 8.44304e-05 0.000101307 0.000179045 0.000269611 8.49293e-05 8.77279e-05 6.91829e-05 0.000187071 0.000396204 7.59153e-05 0.000455359 3.90289e-05 9.96074e-05 1.76671e-05 8.49437e-05 0.000122622 0.000295309 3.26674e-05 7.39067e-05 0.000460615 0.000267644 0.00030928 0.000362252 0.000111106 2.62419e-05 0.000122794 0.000393023 0.0131972 0.000149175 0.0001334 6.61628e-05 3.06158e-05 3.01838e-05 0.000197341 0.000215468 9.72948e-05 7.09848e-05 0.000192263 1.60143e-05 6.32856e-05 6.01681e-05 0.000212785 4.53854e-05 6.2908e-06 0.000168491 0.000209416 0.000374274 7.84415e-05 0.000183755 3.99261e-05 8.61407e-05 3.82015e-05 0.000191982 0.000559986 0.000137529 7.46019e-05 2.77733e-05 1.02037e-05 0.000196223 0.00013615 0.000255261 9.04968e-05 0.000275346 0.000221784 0.000143737 2.65057e-05 0.000117447 0.00018954 0.000167559 0.000226312 9.09118e-05 0.0482121 0.000130408 9.1489e-05 0.000136057 1.87236e-05 2.85569e-05 4.2507e-05 0.000119163 0.000130734 8.76754e-05 7.09043e-05 0.000274079 0.000158611 0.00037136 7.32577e-06 0.000173649 0.000142744 0.000296953 0.000248051 0.000347729 0.000140357 7.80729e-05 0.000102259 3.74666e-05 0.000235852 0.0124945 0.000198191 0.000218287 9.46546e-05 0.000249653 6.91366e-05 0.000114306 0.000154328 0.000101835 7.45251e-05 3.19729e-05 3.52705e-05 0.000152827 0.000145444 0.000151547 0.000172635 4.17032e-05 0.000107402 0.000192364 0.00011524 0.000191794 0.000245202 4.59611e-05 0.000210651 9.4393e-05 6.12249e-05 2.34316e-05 0.000477403 0.000159823 0.000151789 0.000175186 9.24275e-05 0.000108307 0.00011058 1.35971e-05 0.000195689 0.000155763 5.13894e-05 0.000246297 7.86882e-05 0.000123263 0.000328072 0.000293467 0.000154478 9.28231e-05 0.000442206 0.000311957 0.000167431 0.000433634 0.000100925 0.000109193 2.95407e-05 6.83156e-05 0.000200039 0.0120561 0.000217613 0.000172373 0.000176952 3.92867e-05 2.90673e-05 0.000133668 0.000122194 0.00127106 0.000148075 0.00055282 0.000179495 0.000506663 0.000176874 0.000360542 0.000225922 1.80347e-05 0.000443935 0.000486022 0.000107471 5.31718e-06 2.269e-05 0.000239391 1.07941e-05 8.58632e-05 9.95029e-05 0.000195341 3.55279e-05 7.53538e-05 0.000154435 9.2905e-05 0.00030947 5.81713e-05 7.24257e-05 0.000108278 0.120213 0.000115682 0.000100248 5.16861e-05 4.68708e-05 3.52908e-05 0.000115147 5.15117e-05 5.46856e-05 0.000197217 7.63445e-06 0.000187704 0.000219137 0.000163628 0.000203141 8.28777e-05 0.0213222 0.000112235 1.89619e-05 0.000427357 0.000101022 0.000112897 0.000150402 0.000252399 0.000182671 0.000189919 0.000185025 7.72842e-05 8.92353e-05 0.000522369 5.09274e-05 7.46842e-05 1.79957e-05 1.97886e-05 4.00666e-05 5.12679e-05 0.000190149 0.000448984 0.000141302 6.03809e-05 0.000103852 1.16491e-05 2.06208e-05 8.44451e-05 0.000226857 0.000132124 2.32307e-05 0.000190179 2.90137e-05 0.000272281 3.80003e-06 0.000112375 3.31907e-05 0.000176494 9.28972e-05 3.57607e-05 0.000184624 0.000110671 4.69774e-05 0.000337229 0.000179173 0.000266199 7.14834e-05 7.13204e-06 1.70955e-05 0.000159168 0.000104861 0.000126613 6.94332e-06 5.23531e-05 9.32134e-06 3.07252e-05 0.000807015 0.000255328 0.000134485 0.000141401 0.0001009 0.000338002 0.000219161 3.89998e-05 2.73589e-05 0.0382526 0.000149271 0.000190294 0.00018457 0.000144248 0.000208846 0.000129017 8.72621e-05 0.000586446 7.65355e-05 0.00034756 0.00048693 0.000102222 6.82158e-05 4.99118e-05 0.000322946 0.000134069 0.000359599 6.2313e-05 9.90678e-05 0.000100669 5.99191e-05 0.000102899 0.000153725 0.000205519 0.000416673 9.6396e-05 0.000127729 9.57137e-05 0.000412401 8.21593e-05 0.000156452 0.000348515 0.000115153 0.000262783 0.000120028 0.000166699 7.1836e-05 8.89756e-05 0.000133597 2.6061e-05 0.000192929 0.000122789 5.89545e-05 0.000150436 2.04502e-05 6.33963e-06 0.000198085 0.000374607 5.03209e-05 0.000537678 6.46357e-05 5.83921e-06 0.000153118 0.000101531 0.000164704 5.66196e-05 0.00019817 2.55836e-05 0.000290566 0.000197598 0.000147501 1.64093e-05 3.41282e-05 9.96147e-05 0.000108591 0.000124492 2.22598e-05 2.69187e-05 0.000182489 0.000220517 0.000194352 0.000114591 1.73301e-05 0.000139133 2.22323e-05 0.000106422 0.000259274 7.88989e-05 0.000163256 0.000140718 0.000125088 0.000146904 0.000402332 3.63096e-05 0.000667984 3.41001e-05 0.0002264 8.67417e-05 0.000224835 7.47345e-05 0.00018639 0.000116044 0.000118693 0.000141635 0.000171348 0.000117664 0.000248179 0.000157398 0.000144339 7.73956e-05 0.000165156 6.26574e-05 0.00014813 8.43914e-05 0.00025966 0.00011169 5.07154e-05 0.000222242 0.000143272 2.33542e-05 9.78407e-05 0.000246599 0.000130492 0.00102989 0.000129101 0.000741433 7.79319e-05 6.24981e-05 5.31825e-05 6.42478e-05 9.94221e-05 0.000109723 0.000136729 3.58844e-05 0.0003395 0.000263269 2.70331e-05 0.000192724 0.000269556 0.000122596 0.000215507 5.37126e-05 0.000173292 0.000125747 0.000282244 0.000590203 5.53297e-05 0.000307009 4.74382e-05 0.000938292 0.000304717 3.23571e-05 0.000147495 0.000186394 0.000144224 0.00123923 0.000299899 0.000278347 0.000122507 6.32408e-05 0.000276118 9.81e-05 9.17852e-05 8.19961e-05 0.000139995 0.000123925 6.74759e-05 0.000361607 5.29084e-05 0.000303725 3.61855e-05 0.000748872 0.00016059 0.000163338 0.000143991 8.16404e-05 3.29712e-05 1.56713e-05 0.000270321 0.000157996 0.000109994 0.000219921 5.75374e-05 0.000291089 4.91691e-05 0.000124768 0.000122204 2.19068e-05 2.68064e-05 7.82152e-05 0.000194485 0.000104519 0.000183867 0.000414259 3.66168e-05 8.68347e-05 0.000300225 0.000136746 0.000105355 7.1015e-05 0.000316065 0.000199984 0.000245817 0.000746751 0.000166563 6.24591e-05 8.39841e-05 0.00010196 7.53713e-05 0.000207132 0.000606056 0.000200179 0.000200022 0.000128299 0.000581194 0.000103313 0.000207478 9.91062e-05 1.2894e-05 0.000125508 0.000296806 5.10442e-06 0.000240647 0.000168639 0.000374857 3.22782e-05 9.57787e-05 0.000111372 5.88889e-05 0.000224662 0.000131262 0.000500805 0.000302831 0.00987783 8.67715e-05 0.000174077 8.69321e-05 0.000170518 0.000129549 8.67305e-05 6.88137e-05 0.000336254 0.000139152 5.17522e-05 0.0001955 0.000142844 1.31084e-05 5.27417e-05 1.13687e-05 0.000114397 8.8976e-05 0.000216604 0.000443015 0.000521216 0.0663978 0.0638404 6.38765e-05 0.000104759 8.29475e-05 0.000155231 0.000175522 0.000134591 0.000255198 0.000184901 1.30591e-05 0.000234384 0.000100705 1.04646e-05 4.08121e-05 0.000172281 3.43616e-05 0.00029099 0.000259699 0.000156785 0.000249111 0.000135032 6.99831e-05 0.000253472 7.13798e-05 7.60192e-05 4.21632e-05 3.51672e-05 5.70555e-05 2.84747e-05 5.89741e-05 4.93426e-05 0.0985356 0.000167562 8.38485e-05 7.53465e-05 0.000101698 0.0374563 0.000157421 0.000126855 0.000238226 7.21263e-05 0.000177498 0.000102358 4.25819e-05 5.47968e-05 0.000197484 9.04968e-05 0.000119287 5.43775e-05 0.000473454 3.82196e-05 0.000112304 0.000104608 3.22148e-05 0.000133111 0.000765773 0.000183994 2.28888e-05 0.000244997 0.000215648 0.000194539 0.000217064 0.000178354 2.75628e-05 3.88763e-05 0.00101567 4.0185e-05 1.88603e-05 4.7603e-05 7.77965e-05 0.000114969 0.000160809 1.94507e-05 0.000300155 6.69712e-05 0.000139372 4.13229e-05 0.000302479 2.39302e-05 0.000148733 8.75239e-06 0.000116329 9.9659e-05 0.000186186 0.000429542 3.98463e-05 4.47538e-05 0.000360332 0.000101683 8.63727e-05 1.82137e-05 0.000282531 7.7184e-05 0.000245347 7.38866e-05 0.000128046 1.25307e-05 0.000312227 6.00747e-05 0.000219984 0.000144019 0.000154614 6.22986e-05 0.000249405 0.000105962 8.78635e-05 0.000126158 7.29126e-05 0.000515976 3.93929e-05 0.000463984 3.16762e-05 0.000119083 3.27253e-05 0.000216586 5.48663e-05 0.000169628 0.00010617 2.44571e-05 0.000312766 0.000322394 0.000166549 0.000258597 0.000466903 0.000285589 4.02343e-05 6.13445e-05 5.39908e-05 0.000184417 8.08481e-05 0.000115064 0.000167532 0.000122969 0.00027976 0.000174807 6.64203e-05 0.000143169 8.26034e-05 0.000338091 0.000224381 4.8452e-05 0.000197062 0.000106298 0.00012734 0.000210267 0.000245614 0.000378931 1.8138e-05 0.000112325 1.67541e-05 0.000120501 7.95209e-05 9.23842e-05 0.000166087 6.34997e-05 0.000372983 0.000272444 0.000111878 0.000982001 0.000440006 7.54587e-05 0.000109226 8.81248e-05 0.000106269 0.000113311 7.62579e-05 7.0464e-05 7.40279e-05 0.000131665 0.000758464 3.40414e-05 0.000122917 6.36621e-05 0.000139652 6.49592e-05 0.000321304 0.000132595 2.57193e-05 4.86456e-05 0.000100815 0.000208685 0.000409615 5.08521e-05 8.69654e-05 0.000145222 0.000445458 3.49953e-05 0.000113231 0.000346344 0.000132866 0.000119874 2.25987e-05 7.51942e-05 0.000425842 3.53126e-05 7.86732e-05 1.03224e-05 7.32086e-05 8.2997e-05 8.35064e-05 6.20195e-05 1.11966e-05 4.24309e-05 2.18402e-05 6.4141e-05 8.96105e-05 2.16482e-05 0.000234618 4.19934e-05 0.000174244 7.8269e-05 0.000511276 4.92296e-05 0.000274896 7.60625e-05 6.36257e-05 4.46663e-05 3.90381e-05 0.000280341 0.000313564 0.0121265 0.000162323 0.00022149 0.000299832 6.78621e-05 0.000207874 0.000128448 0.00121638 3.00656e-05 5.84213e-06 0.000109221 5.6166e-05 5.04725e-05 0.000393431 0.00116919 0.000131065 9.07035e-05 0.000304445 3.23776e-05 5.87829e-06 5.65931e-05 9.78398e-05 1.78009e-05 0.000113725 0.000201515 6.94228e-05 5.45464e-05 0.000119222 
0.000121947 8.99251e-05 0.000598038 1.40237e-05 7.60575e-05 3.65148e-05 6.47976e-05 7.91401e-05 0.000255811 0.000582211 1.28898e-05 2.87571e-05 0.00115514 4.51278e-05 0.000409823 4.89387e-06 6.63341e-05 3.06635e-05 0.000657965 1.07073e-05 0.000491574 4.8272e-06 0.000774148 1.43658e-05 1.74943e-05 0.000128519 0.0017255 2.4638e-05 3.75162e-05 7.08337e-06 0.00011886 0.000677971 0.000774677 9.34545e-06 4.56117e-05 0.000517603 0.000682686 2.44909e-05 0.000473389 0.000177949 1.05354e-05 8.61594e-06 5.90284e-06 0.000568038 2.17735e-05 0.000104503 0.000394579 0.000476392 0.000402115 9.50961e-06 4.89358e-06 0.000324068 9.09651e-06 5.77319e-06 0.000133621 6.22085e-06 0.000777547 0.000161046 0.000423124 1.4834e-05 0.000168996 0.000113625 3.81683e-05 0.000128873 0.000194656 5.50679e-06 1.2576e-05 1.92498e-05 0.000396929 0.000296692 0.000168863 0.000564697 0.000218366 1.38667e-05 2.36733e-05 0.00102359 0.000282821 0.000191541 0.000876901 7.89623e-05 8.8187e-05 8.10138e-06 0.00104866 0.000303341 0.000283191 0.000444828 8.65861e-06 0.000776909 0.000139028 8.73264e-05 0.000554358 1.14457e-05 5.89068e-05 7.84569e-05 0.000474969 9.28461e-06 5.24158e-06 5.72351e-05 0.00173065 0.000134863 1.17164e-05 0.000136391 8.75958e-05 1.19627e-05 1.82266e-05 3.30797e-05 0.000618681 1.05129e-05 0.000568214 1.72809e-05 0.000218966 2.58558e-05 6.95023e-06 5.37448e-06 0.000305047 5.71208e-05 5.83417e-06 2.2981e-05 0.000208785 0.000140886 0.000157851 3.91024e-05 0.000157258 0.000414496 1.90555e-05 0.000435403 2.70246e-05 0.000270481 1.30329e-05 1.62847e-05 0.000415729 0.000291446 0.00011509 0.00052131 4.39609e-05 4.86992e-06 1.29156e-05 1.11275e-05 8.63204e-05 0.000140278 3.43222e-05 0.000468677 5.39958e-06 4.72466e-05 0.000720654 9.4685e-06 0.000855598 0.000174381 1.23371e-05 0.000401451 0.000718255 1.07041e-05 0.000403827 4.26507e-06 0.000439241 2.86615e-05 0.000124589 0.000425487 0.000394227 0.000304206 7.70141e-06 3.10748e-05 0.000146262 4.42227e-05 7.0208e-05 0.000273759 0.000653464 0.000221365 5.11112e-05 0.000400747 0.00024678 0.000389526 0.000470481 3.13282e-05 0.000784178 1.29712e-05 0.000372674 1.11019e-05 0.000476439 0.000113953 0.000196744 0.00042789 0.000207086 1.19488e-05 6.37807e-05 2.29666e-05 0.000224632 0.000870196 0.000450954 1.70412e-05 4.12711e-05 0.00039878 4.69586e-06 9.50734e-05 3.51584e-05 6.50337e-06 5.59834e-06 0.00010008 5.50369e-05 0.000532797 5.79782e-05 1.4365e-05 0.000150564 0.00131021 5.31633e-06 0.000604463 5.85012e-05 0.00114384 3.42927e-05 4.8384e-06 0.000451039 1.27685e-05 0.000531596 0.000740905 0.000211511 9.34084e-05 0.000395309 0.00025496 0.000170763 5.62768e-06 7.81155e-06 6.987e-06 5.25919e-06 0.000793634 5.19548e-05 6.89737e-06 1.13783e-05 0.000431476 8.06453e-05 0.000458257 6.1425e-06 1.30538e-05 0.000915666 9.18336e-06 5.71247e-05 0.00122647 1.77128e-05 1.81568e-05 1.91457e-05 5.33237e-05 0.00019276 0.000757221 6.57593e-05 4.09007e-05 0.000459701 0.000365993 0.000191066 0.000180077 0.00039397 4.71527e-06 8.93694e-06 0.000391144 0.000205779 5.67303e-05 0.000311158 0.000925857 9.21981e-05 0.000593008 4.30058e-06 7.6851e-06 0.000179869 7.87128e-06 1.78577e-05 2.36934e-05 7.96874e-06 0.000468034 0.000270695 1.23431e-05 0.000437553 2.92888e-05 1.23938e-05 7.73003e-05 0.000435348 0.000406526 0.000246903 1.21082e-05 5.93208e-05 9.30999e-05 0.00024358 9.24343e-06 0.000403985 0.00049178 9.83687e-06 0.000619455 0.000136557 0.000120697 3.52154e-05 0.000396714 0.000512938 0.000301215 5.64237e-05 6.14447e-06 7.42672e-06 0.000476469 0.00017185 5.71155e-06 2.06084e-05 0.000199741 0.000393766 0.000981968 0.000100999 7.69758e-06 7.22419e-05 4.93488e-05 0.000239279 0.000150083 0.000120289 0.000678712 9.36618e-06 1.3143e-05 1.68913e-05 2.55728e-05 5.64883e-05 7.36645e-06 1.61547e-05 0.000392164 2.72535e-05 5.59745e-06 9.81238e-05 0.000462101 0.000150743 9.53189e-06 0.000403104 0.000202504 0.000231832 4.30727e-06 1.10901e-05 1.39014e-05 1.58829e-05 0.000143822 0.000187198 1.38533e-05 0.000420333 0.000830997 4.16972e-06 0.000102892 0.00325224 0.000128971 0.000424555 0.000195523 0.000543135 2.0666e-05 5.3033e-06 0.00053347 4.99359e-06 0.000127918 0.00037695 0.000782807 0.000122427 2.80947e-05 0.000220071 1.11467e-05 1.14083e-05 0.000154919 1.20263e-05 1.11429e-05 0.000338386 4.02559e-05 1.77536e-05 3.54074e-05 6.76757e-05 0.000243998 2.92781e-06 1.80493e-05 2.68466e-05 0.000104764 2.07111e-05 0.000103901 8.01291e-05 4.21838e-06 4.80316e-06 3.76811e-05 0.00039853 0.000418216 8.67208e-05 0.000317813 0.000218647 0.000265947 7.57586e-06 0.000467564 0.000107718 9.8706e-05 1.14425e-05 7.74418e-05 0.000425546 0.000226034 0.000134366 1.32911e-05 6.95668e-05 8.38496e-05 1.63129e-05 7.96414e-05 0.000539407 2.3372e-05 4.77898e-05 0.000253882 0.000467559 7.25262e-05 0.00166672 0.000481324 0.000172388 1.17694e-05 1.83571e-05 1.4154e-05 0.000486396 1.97751e-05 1.40892e-05 0.00104411 6.96332e-06 0.000303925 8.05824e-06 0.000302121 1.08931e-05 6.71275e-06 0.000497708 1.32463e-05 6.87831e-05 0.000240433 6.95142e-06 0.000316466 3.12445e-05 0.00041736 0.000489675 0.00014872 6.81999e-06 2.90438e-05 1.38907e-05 0.000108337 0.000448362 0.000394074 0.000473248 5.28707e-05 2.05109e-05 1.37347e-05 0.000501745 5.13994e-06 0.000668524 9.21627e-06 5.58734e-06 2.41517e-05 0.000533912 7.69718e-06 0.000201998 1.38621e-05 1.79098e-05 1.07234e-05 1.16602e-05 4.8215e-05 2.04914e-05 0.000254616 0.000139172 0.000461784 3.08385e-05 0.000152009 5.41137e-05 1.02624e-05 0.000198507 0.000441647 0.000394317 0.000838819 0.00104051 3.90177e-06 0.00210958 0.000289691 1.15983e-05 0.000754459 5.9596e-06 0.000389379 0.000433956 1.52485e-05 8.89408e-05 6.56122e-06 1.04684e-05 0.000277189 2.80451e-05 6.80951e-06 1.90753e-05 5.70736e-05 0.00021587 8.7497e-05 0.000747772 7.02906e-05 0.000197488 4.3172e-05 1.33597e-05 0.000384573 0.000547436 0.000196532 3.12434e-05 9.05982e-06 9.33811e-06 1.99389e-05 5.99222e-05 3.51607e-05 0.000137147 5.46519e-05 1.13243e-05 7.19873e-06 1.29734e-05 0.000184932 0.000947731 6.18797e-05 2.12765e-05 0.000400083 1.17744e-05 0.00041772 0.00984879 4.01095e-06 0.000129924 0.000208146 3.04167e-05 0.000474425 8.86226e-06 0.000489977 1.64321e-05 9.56299e-06 0.000728468 1.48005e-05 1.38643e-05 0.000568811 9.41679e-06 0.00150505 1.26364e-05 8.49766e-06 3.01439e-05 0.0004389 8.60525e-06 0.000235966 9.7571e-06 2.89556e-05 0.000477196 4.77836e-05 0.000164857 1.14998e-05 0.778443 0.000491205 3.7688e-06 0.000394913 3.39062e-05 0.000185653 1.48881e-05 0.00122999 0.000870651 4.79362e-06 4.52766e-06 0.00065648 7.48256e-06 0.000516553 1.842e-05 4.31684e-05 3.48091e-05 4.85923e-06 4.25747e-06 8.48914e-06 0.000438228 7.51957e-06 1.61517e-05 9.20437e-05 0.000227658 4.86213e-05 0.000317985 0.00028461 0.000446386 0.000400775 2.51199e-06 8.99497e-05 8.10556e-05 1.66173e-05 0.00011335 4.91832e-06 9.02527e-06 0.000149178 9.77699e-06 3.78046e-05 0.000296127 0.000177648 2.75049e-05 1.92092e-05 0.000365333 0.000401555 8.491e-06 0.000198654 3.09687e-06 6.58663e-06 1.96683e-05 5.25705e-06 0.000319256 5.5293e-05 0.000129974 0.000440184 3.41967e-05 0.000500917 4.21613e-06 5.72115e-06 3.18662e-05 0.00026674 1.21473e-05 0.00161499 1.63443e-05 6.32066e-05 3.29482e-05 0.000227308 1.79749e-05 0.000455451 5.80283e-06 5.09495e-06 0.000217705 1.97969e-05 0.000421675 0.000167881 0.000625406 5.50899e-06 0.000394036 1.7966e-05 0.000179987 4.11522e-05 0.000114471 1.23089e-05 0.000179195 1.43375e-05 2.86215e-05 1.05584e-05 0.000123323 0.000699229 0.000511704 8.17153e-05 0.000465599 0.000164534 4.3886e-05 2.61859e-05 0.000584368 0.000109949 0.000849866 0.000247527 2.73041e-05 0.000113792 1.20746e-05 9.72805e-06 5.53163e-05 5.47712e-06 9.98041e-06 0.000401781 0.000218936 0.00056272 4.95187e-05 0.000392273 3.0954e-05 0.000561606 1.08334e-05 7.41919e-05 0.000423981 4.57141e-05 0.000747022 5.73501e-06 8.37759e-06 9.12317e-06 2.85906e-05 0.000466782 6.7919e-06 4.74309e-06 0.000290476 2.21244e-05 5.21923e-06 0.000583984 0.000608507 4.76012e-06 0.000240477 0.000398315 1.98254e-05 7.38794e-06 1.34291e-05 9.46816e-06 8.35729e-06 0.000490494 7.72352e-06 0.000132272 0.000203524 6.55913e-05 0.000303061 0.000218416 0.000135446 6.99671e-06 0.000912449 9.26434e-06 0.000785887 0.000111461 6.87109e-05 0.00021748 0.000197446 1.68775e-05 0.000862242 0.000238383 8.91721e-06 7.46651e-06 4.74353e-06 0.00039417 0.000250475 8.06066e-06 8.36818e-05 4.9144e-06 0.00127155 6.36015e-05 1.10741e-05 1.06784e-05 0.000365851 3.15736e-05 4.11614e-05 0.000446565 6.61118e-05 0.000143866 0.000102469 1.05868e-05 7.72621e-06 1.03479e-05 2.56998e-06 1.32021e-05 1.72167e-05 2.05268e-05 9.31376e-05 0.000401923 0.000174215 2.31347e-05 0.000892974 1.4401e-05 0.000444111 0.00039398 9.57912e-05 0.000808597 0.000186318 0.000522634 1.37353e-05 0.000238164 1.50562e-05 2.35998e-05 0.000960686 5.87058e-06 0.000360296 0.000238837 1.55774e-05 0.00187394 9.58605e-06 0.000649626 0.000385597 0.000535577 5.61429e-05 4.99277e-06 0.000194938 0.000584663 3.39658e-05 5.86317e-05 0.000220906 2.24219e-05 1.84072e-05 7.86558e-06 0.000111266 0.00066653 8.67687e-06 6.81937e-05 1.13393e-05 4.52437e-06 4.28522e-05 0.000402392 0.00051023 5.19159e-06 6.36427e-06 0.000241359 2.68013e-05 0.000142181 3.06464e-05 5.2625e-05 7.81753e-06 0.00010383 0.000265618 1.13184e-05 4.00117e-06 1.38789e-05 6.75141e-06 6.67931e-05 0.000468968 0.000396894 4.1849e-06 9.98928e-06 0.00112052 2.6897e-05 4.41183e-06 1.07006e-05 0.00066433 8.01286e-06 0.000405526 2.44176e-05 1.62735e-05 0.000388422 9.64431e-06 1.39831e-05 0.000193576 8.82583e-05 1.64754e-05 0.00173034 0.000508789 1.22203e-05 0.000141947 0.000397075 3.87842e-05 0.000176563 0.000234717 1.20367e-05 0.000194223 3.68519e-05 7.62773e-06 1.09083e-05 9.18961e-05 0.00142511 0.000113831 8.47334e-06 0.000871965 0.000406011 0.000615746 3.00104e-05 0.000680631 0.000226609 0.00061781 1.75691e-05 4.70706e-05 1.52455e-05 7.67468e-05 0.000157242 0.000419253 8.08062e-06 9.51471e-06 1.60701e-05 0.000153481 6.47464e-05 8.79724e-05 0.000402353 0.000692014 3.22306e-06 2.73053e-05 0.000126056 0.000394315 5.13792e-06 0.000895106 0.000338652 6.95132e-06 1.49128e-05 0.000513186 2.18192e-05 9.51747e-06 1.0104e-05 9.03843e-06 1.8417e-05 1.14844e-05 0.00014888 0.000296023 0.000884493 4.50255e-05 2.24773e-05 0.000781928 0.000836902 0.000147808 8.39747e-05 1.72302e-05 0.000399423 1.17064e-05 3.71527e-06 0.000427622 5.56722e-06 0.000500261 0.000191632 4.1176e-06 0.00043487 8.32191e-06 0.000397323 6.88197e-05 1.13242e-05 0.000742652 2.48077e-05 0.000393642 0.000499023 2.004e-05 5.32246e-05 4.67696e-05 0.000466102 0.000394658 1.18547e-05 7.05408e-06 0.000983704 8.63739e-06 0.001065 8.13344e-05 0.000444163 1.84928e-05 0.00041924 0.000118051 6.32201e-06 0.000409337 0.000470022 6.05161e-05 0.00010247 1.41401e-05 6.63653e-06 0.00044796 3.89001e-06 0.000165964 0.000294147 0.000404368 1.72327e-05 2.5157e-05 0.000238724 1.94973e-05 7.15476e-06 1.88936e-05 1.75174e-05 0.000246676 6.2325e-06 8.92136e-06 0.000175765 8.84964e-06 0.000160782 0.000186453 0.000394979 5.27972e-05 0.000135857 0.000855559 0.000182211 7.58981e-06 1.64522e-05 0.000876542 0.000431252 3.2087e-05 2.59304e-05 0.000390289 0.000165866 0.000116112 0.000126764 0.000170682 0.000600845 0.000196176 1.19867e-05 4.1065e-06 3.31291e-06 7.95723e-06 4.91021e-05 1.70035e-05 0.000392297 0.000581473 0.00040042 2.895e-05 9.63573e-06 5.52803e-06 1.20409e-05 0.000242291 8.88424e-06 0.000394046 1.14036e-05 8.31795e-05 0.000160739 6.73334e-06 1.54895e-05 1.04991e-05 5.86345e-05 4.68667e-06 1.44154e-05 7.71766e-06 0.000923326 1.27288e-05 0.000129307 9.1019e-06 1.61764e-05 1.33904e-05 0.000160728 8.27469e-06 8.38712e-06 1.20969e-05 0.000452005 0.000123344 0.000586626 0.000757872 1.2259e-05 1.13037e-05 0.00125776 0.000491598 6.97874e-06 1.08375e-05 0.000323613 0.000399377 1.7532e-05 3.33708e-05 0.000398356 0.000122237 8.53814e-05 1.10356e-05 7.9877e-05 4.79437e-06 1.34732e-05 5.71891e-06 5.62738e-05 1.16474e-05 8.02782e-06 7.20754e-06 6.19141e-05 
0.000168185 0.000214823 0.00018436 1.27591e-05 0.000298071 0.00017786 0.000240634 7.65313e-05 0.000320164 0.000765302 6.18178e-05 0.000238182 2.91034e-05 0.000146729 0.000126106 2.48925e-05 0.0005247 0.000348241 9.31679e-05 0.000135027 0.000340294 5.23098e-05 4.08366e-06 0.000178337 1.61833e-05 0.000183294 0.000739448 2.26815e-05 0.000131704 0.000134029 0.000135549 5.28331e-05 0.000274641 0.000178756 0.000239551 8.00661e-06 3.01856e-05 0.000742115 0.000407084 3.07374e-05 0.000212245 0.000174099 3.74333e-05 0.000169611 2.20394e-05 0.000132216 0.000445391 0.00018679 0.000109493 1.51992e-05 4.91458e-06 8.92844e-05 1.12866e-05 0.000184298 0.00021129 6.88096e-05 0.000192486 0.000190785 0.000154055 7.16799e-05 4.37899e-05 0.000138761 0.00034343 0.000178191 0.000281945 5.98762e-05 1.34484e-05 0.000274534 9.89298e-06 0.000190142 0.000125324 0.000327121 0.000346287 3.73053e-05 0.000958495 0.00026868 0.000175489 0.000248609 0.000191304 0.000262915 0.00014382 0.000175909 0.000764759 0.000240294 0.000346532 0.00023205 0.000146056 0.000115426 0.000512556 0.000256987 0.000191125 0.000115845 5.61812e-05 0.000231576 0.000517278 0.000274541 8.29176e-06 0.000262578 0.000188444 8.60522e-05 0.000508318 0.000133316 0.000334184 6.25344e-05 0.000247344 0.000111091 5.81628e-06 0.000247566 1.32495e-05 4.02656e-05 0.00020396 0.000141927 0.000137072 7.69898e-05 5.86782e-05 0.000197458 0.00023446 0.000127493 0.000381444 4.72426e-05 0.000499439 7.60565e-05 0.000190188 0.00033249 0.000158089 0.00053417 5.97705e-05 0.000192824 9.16294e-05 0.000136445 0.000596654 0.000506947 6.11269e-05 2.09153e-05 0.00015779 0.000270996 0.000449735 1.05302e-05 2.48863e-05 0.000340666 0.000116585 0.000148003 1.44543e-05 0.000410451 0.000252968 0.000132448 0.000185661 8.54572e-05 0.000179562 1.88385e-05 0.000264999 0.000218631 0.000148924 0.000128274 0.000110452 6.3318e-05 6.02331e-05 1.09314e-05 0.00011416 4.33154e-05 7.12103e-06 0.000263882 0.000137841 0.000197881 0.000308446 0.000562723 0.000220946 0.000139089 0.000140059 0.000217622 0.000139219 0.000190134 0.000342425 0.207851 1.1036e-05 0.000495673 0.000587897 0.000346532 0.000255526 0.000127685 0.000254352 0.000417609 6.70261e-05 0.000112156 8.58096e-05 0.000291733 0.000171849 0.000180566 0.000335275 4.85554e-05 0.000227875 0.000199336 3.15747e-05 5.41845e-05 0.000216407 0.000177298 4.77877e-05 0.000221428 0.000140605 3.99236e-05 0.000147529 0.000521613 0.000322262 0.000672817 8.54235e-05 0.000369119 0.0001863 0.000144102 9.64702e-05 0.000225888 8.77559e-06 4.72162e-05 4.4436e-05 0.000453059 0.0001707 0.000114535 8.11861e-05 0.000534225 0.000146982 0.000309345 0.000101529 0.000146659 0.00020781 0.000351054 0.000377089 0.000354742 0.000274326 0.000325636 0.000822615 0.000118747 0.000322515 0.000247891 6.77244e-06 0.00015009 0.000211526 0.000340817 9.21932e-05 5.00322e-06 0.000209917 0.0002842 0.000110762 3.2657e-05 0.000516566 0.000199135 0.000117715 0.00034814 0.000213579 5.38358e-05 0.000521359 0.000231784 6.71838e-05 4.43803e-05 2.73727e-05 0.000170566 0.000203234 9.93128e-05 8.6008e-06 0.000248353 0.000200016 0.000418245 0.000246337 0.000168366 0.000421968 0.000241555 9.43335e-05 0.000138414 7.77878e-05 0.000325412 0.000630991 0.000160271 5.15321e-06 7.61977e-06 0.000364119 0.000280961 2.0101e-05 0.000304896 0.000141701 0.000312768 0.00012786 0.00030488 0.000116397 0.000162667 0.00018327 1.02465e-05 0.000266475 0.000195179 0.000253512 0.000341021 6.45932e-05 5.97192e-06 0.000181553 0.000193407 9.31397e-06 9.94817e-05 9.17849e-05 4.04227e-05 3.75233e-06 0.000156601 0.000176335 0.000155427 0.000229752 8.47884e-06 0.000212188 0.00059656 0.000143175 0.000173831 0.00043796 1.15467e-05 0.000137547 6.0628e-05 0.000321208 0.000395095 0.000318289 0.000603332 0.000188964 0.000131197 0.000189854 5.54396e-05 0.000255261 0.00017523 2.1645e-05 0.000233088 9.23102e-05 1.56278e-05 0.00028132 0.000160992 0.000179634 0.000352267 0.000297085 0.000467407 1.04429e-05 1.32382e-05 5.14178e-05 0.000127225 0.000253214 0.000157849 0.00116941 5.8801e-06 0.000209176 7.30432e-05 0.00027751 0.00012653 7.29136e-06 0.000376782 0.000170127 7.73672e-05 1.40551e-05 0.000121967 0.000138736 3.48044e-05 0.000154276 0.000115199 1.40833e-05 4.83678e-05 1.52179e-05 4.45277e-06 3.69021e-05 0.000182799 0.000156232 0.00041876 0.000257292 0.000104524 4.41524e-06 0.000217806 0.000217516 0.000335711 0.000145835 0.000135559 0.000202481 0.000131171 1.03997e-05 7.2578e-05 1.03479e-05 0.000498819 0.000183248 0.000173325 0.000297768 5.23549e-05 1.6297e-05 6.98029e-05 7.17191e-05 9.81876e-05 0.000304427 4.2191e-05 0.000149995 4.53971e-05 0.000296605 0.000115742 2.98135e-05 5.63102e-06 0.000225738 8.84735e-05 8.49557e-05 0.000108143 0.00013731 0.000226083 5.51982e-06 0.000254816 0.00139802 1.45568e-05 0.000632809 0.000139508 0.000480769 1.3177e-05 0.000110121 0.000177359 0.000314856 0.000533649 5.51212e-05 0.000119818 0.000126489 7.39739e-05 0.000169996 6.72154e-06 0.000265916 0.000133963 0.000529906 0.000136503 0.000517271 0.000223206 0.00021191 8.12302e-05 0.000131629 1.02029e-05 7.23832e-06 7.5064e-05 0.000123832 0.000198957 0.000162493 0.000183185 0.000302426 0.000131569 6.87766e-05 0.000128057 0.000296319 5.76768e-05 0.000221851 2.76208e-05 0.000124652 9.69939e-05 1.43216e-05 0.000316013 0.00017229 2.98492e-05 0.000119448 0.00027692 0.000117498 7.87182e-05 0.000220312 0.000162916 3.45795e-05 5.08e-05 0.000174435 4.73621e-05 0.000403928 0.000132882 0.000140782 0.000128531 0.000181172 0.000448743 0.000145567 4.50453e-06 0.000306116 0.000161037 1.1252e-05 0.000116945 7.73051e-06 0.000180721 0.000230405 0.00333844 0.000269072 2.19965e-05 0.000230408 3.08827e-05 0.000262266 0.000129129 0.000106519 0.000332794 3.89185e-05 7.37693e-05 0.000172528 0.000151237 8.23404e-05 5.86757e-05 6.10716e-05 0.000270742 0.000334702 8.88014e-05 0.0001898 3.29719e-06 0.000564952 7.44089e-05 0.00161512 1.00572e-05 5.96967e-05 8.18024e-05 6.4148e-06 0.000122582 9.794e-05 0.000116735 0.000584148 0.000563383 0.000412327 0.000177035 1.49186e-05 1.60872e-05 0.00327029 0.000423087 0.000132758 0.000238513 6.50185e-05 0.000479101 0.000190198 4.58852e-05 0.00046873 0.000267546 0.000296339 0.000361807 0.000116399 0.000345075 6.65018e-05 0.000394867 5.15471e-05 2.75984e-05 0.000806558 0.000236438 3.28945e-05 7.88547e-06 0.000168418 0.00013514 2.0761e-05 0.0001142 9.75426e-05 4.88747e-05 0.000112414 0.000141664 0.000188845 0.000230604 0.000336789 9.75131e-05 0.00020477 0.000446297 0.00021012 0.000111097 0.000112792 6.74526e-05 0.000130542 8.72916e-05 0.000417291 0.000166372 7.02174e-06 1.12885e-05 0.000241483 0.000209566 2.45952e-05 0.000785798 0.000102631 2.5702e-05 9.26227e-06 5.68905e-05 8.77607e-05 0.000296858 0.000130081 0.000225392 0.000130998 0.000265941 8.89155e-05 3.5457e-05 8.07798e-05 7.83676e-05 0.00012145 0.000106739 0.000259229 9.60969e-05 0.000313321 9.13555e-05 0.000109986 0.000566376 3.78606e-05 0.00016086 0.000202113 0.000366779 0.000176261 0.000134785 0.102744 0.000525976 0.000324565 0.000346963 8.0294e-06 7.60283e-05 8.09844e-06 0.000733432 4.77089e-05 0.000283059 0.000201717 0.000329092 0.000162432 0.000398584 1.6545e-05 5.15171e-05 9.59544e-05 0.239118 5.88977e-05 0.000680559 8.71403e-06 0.000428107 4.16784e-05 0.0002807 0.00014006 0.000183034 0.000262583 4.48561e-05 0.000111873 0.000130249 7.75851e-05 0.000113085 6.55799e-05 2.58795e-05 0.000522127 6.39691e-05 0.000144869 0.000131465 0.000700742 4.87594e-05 0.000130263 0.000359584 0.000248318 0.000110069 4.10228e-05 0.00019672 0.000190597 0.000164189 0.000436419 9.8058e-06 0.000518844 0.000178887 0.000301227 0.000289137 0.000317574 0.000175565 0.000244261 1.01479e-05 0.000225154 0.000349365 0.000206031 3.27708e-05 0.000324851 0.00020097 0.000180995 6.62543e-05 0.000345983 0.000151782 0.000533356 0.000123777 0.000108204 9.09244e-05 1.36908e-05 0.000223524 8.53653e-06 0.000164278 7.92762e-06 8.58686e-05 0.000146375 9.54968e-05 0.000196092 0.000106915 0.000153444 6.0987e-05 0.000352276 3.00801e-05 0.000838674 1.51423e-05 0.00015138 0.000208526 9.81771e-05 0.000177942 0.00023298 7.33149e-06 8.35953e-05 0.000347933 0.000224892 4.89387e-05 9.74424e-05 0.000292369 0.000149399 0.000228727 0.000232629 0.000205691 5.56941e-05 0.000347139 0.000192937 0.248976 4.69118e-06 0.000362334 0.000182294 0.000177727 4.07125e-05 1.1506e-05 4.98235e-05 8.18502e-05 0.00165976 5.8167e-05 0.000458503 0.000233953 9.61268e-05 0.000176541 0.000236441 0.000383724 0.000704848 0.000247968 0.000136277 0.000627453 7.34873e-06 0.000149483 0.000227732 3.5998e-06 8.98385e-06 0.000147661 0.000499172 0.000202453 0.00046568 0.000151164 0.000228432 0.000431863 0.000784815 0.000481291 0.000237129 0.000390737 0.000201323 0.000101164 4.77968e-05 0.000468432 0.000104149 1.09265e-05 0.000257793 7.68159e-06 0.000243173 6.97742e-05 8.94848e-05 0.00018205 3.11915e-05 0.000316516 0.000194565 0.000101592 0.000307301 0.000158583 4.63152e-05 0.000113855 0.000140743 0.000372136 0.000257316 8.64926e-05 6.01097e-06 0.000139647 1.68461e-05 0.00015343 6.83476e-06 0.000217884 0.000150065 0.000177102 0.000343202 0.000189541 0.000178698 0.000110075 0.00011607 0.000153442 0.000527522 0.000383691 0.000258463 0.000128344 0.000285536 0.000280857 0.000369088 8.77654e-05 8.40392e-06 0.00013289 0.000138563 0.000294018 2.83272e-05 0.000320793 0.000203635 0.000127196 0.000121662 0.00021409 4.49318e-06 0.000321997 0.000405971 0.000218617 0.000527524 0.000112155 0.000296299 2.49751e-05 5.41922e-05 0.000119112 1.13295e-05 0.000334758 1.18299e-05 0.000179759 0.000216286 6.73706e-05 0.000130167 0.000182924 4.14831e-05 0.00026725 0.000357842 4.01581e-05 5.95141e-05 0.000233046 0.000297901 1.13006e-05 0.000297752 0.00073946 0.000202688 0.000284777 1.07842e-05 0.000182216 0.000449114 8.7353e-05 0.000341613 9.0098e-05 0.000485332 0.000161658 1.31162e-05 9.03521e-06 0.000432491 0.000243883 0.000335213 5.42283e-05 0.00033811 8.61982e-05 2.798e-05 0.000161475 0.000269431 0.000354954 0.000165157 0.00014987 0.000266295 0.000134131 0.000126858 0.000224373 0.000175811 0.000339822 0.000162751 9.62288e-05 2.87379e-05 9.15295e-05 0.000110786 0.000241966 0.000376075 0.000125262 0.000183287 0.000746734 0.000126 0.000200059 7.31067e-05 0.000324528 0.000223672 0.000188716 0.000362104 0.00019291 0.000412149 0.000214226 0.000160142 0.000202479 0.000353152 6.107e-05 0.00018055 0.000121819 4.51144e-06 0.000110383 4.29982e-05 3.19049e-05 0.000133566 0.000179586 9.43214e-05 7.70101e-05 7.98201e-05 0.000433118 0.000237029 0.000134645 0.000177684 0.000283743 8.69657e-05 0.00037572 3.10016e-05 1.02812e-05 0.000265293 0.000253487 3.42497e-05 0.000139875 0.000444274 0.000190054 0.000166479 5.80744e-06 1.24791e-05 0.000363887 0.00016673 9.30356e-05 3.711e-05 0.000278845 8.87099e-06 0.000374925 1.0393e-05 0.000297253 3.504e-05 1.95329e-05 0.000133729 0.000175579 0.00012609 0.000219639 0.000549418 0.000463519 0.000101008 0.000180278 0.000233986 5.416e-05 0.000274664 1.78186e-05 9.0489e-06 0.000300127 0.000338088 0.000670886 6.77207e-06 0.000228703 0.000359771 4.49217e-05 0.000275636 0.000141336 0.000253066 0.000194046 5.62291e-05 0.000229629 0.000286473 0.000189542 1.00413e-05 0.000347126 2.25202e-05 6.24158e-05 0.000400728 5.96794e-05 0.000210858 0.000126737 0.000227064 8.65725e-05 0.00041871 0.000236194 3.95343e-06 1.70407e-05 0.000129038 0.000323428 0.000271324 9.48046e-05 0.000252579 0.000374727 4.11389e-05 0.000559826 7.77801e-05 6.31972e-05 0.000590893 0.000434756 0.000126286 0.000142932 5.84819e-05 5.60761e-05 0.000143866 0.0004522 0.000262065 2.95298e-05 4.27713e-05 0.000221545 0.000381647 0.000275442 9.63373e-05 0.000248063 0.000199318 0.00021412 9.62168e-05 0.000230994 2.47645e-05 0.00106545 0.000247633 1.43771e-05 0.00019179 0.000262841 0.000286526 0.000550941 0.000128597 1.60824e-05 0.000126132 0.000293181 3.62302e-05 0.000249662 0.000655013 2.3703e-05 5.84323e-05 1.83116e-05 0.000136824 0.000338137 0.000131903 6.9825e-05 
0.000369056 8.00913e-05 1.03349e-05 1.18342e-05 0.000300194 0.00028227 0.000400328 0.000444037 0.000397056 0.000249522 7.78476e-06 0.000306385 3.3862e-05 0.000257093 0.000339341 8.48325e-05 0.000359726 0.000151033 4.40499e-05 0.000176365 0.00045884 0.000226142 3.45499e-05 1.92044e-05 9.86216e-05 0.000210894 4.38877e-05 1.26085e-05 0.000238106 0.000236777 8.10239e-05 0.000315007 0.000239242 0.000440256 0.000274555 7.46312e-05 8.22091e-05 0.000624572 7.22098e-05 4.01546e-05 0.000283403 3.85805e-05 1.22383e-05 0.000201101 0.000161461 5.60036e-05 3.49804e-05 1.64769e-05 9.44006e-05 0.000112407 3.67812e-06 0.00014702 4.69058e-05 6.20348e-06 0.000346345 6.25967e-06 0.000176525 0.00024381 8.42731e-06 0.000346898 7.06692e-05 0.000397994 9.28724e-06 0.000192728 0.000346703 0.000161163 2.87797e-05 1.11352e-05 1.50972e-05 1.02012e-05 2.6251e-05 0.000211574 0.000259299 0.000673822 0.000113883 0.000519234 0.00054851 0.000409441 0.000703709 0.000372548 1.56168e-05 0.000599323 0.000251938 3.88646e-05 0.000560181 0.000507243 0.000268878 0.000262971 0.000750754 0.000488527 7.40103e-05 6.81746e-05 3.94832e-05 0.000175665 0.000286956 0.000513558 5.24619e-05 1.56458e-05 8.34655e-05 1.54471e-05 0.000256446 3.06221e-05 0.000235474 7.21644e-06 0.000202187 1.0908e-05 4.25179e-06 0.000245798 0.000185294 0.000290313 4.3292e-05 0.000348543 0.000396273 7.54915e-05 3.58231e-05 0.000174566 1.54501e-05 0.000221431 0.000296236 2.57315e-05 0.000122364 0.000126801 0.000677465 0.000294697 0.000394486 0.000434661 1.61918e-05 0.000247308 0.000268338 0.00033751 0.000150815 0.00012333 8.14379e-05 0.000116679 4.81614e-05 0.000738951 0.000912398 1.01874e-05 4.38523e-06 6.46177e-05 1.97613e-05 0.000201144 8.29472e-05 0.000625861 0.000639822 0.000253353 2.46631e-05 0.000250611 0.000383509 2.9181e-05 0.000241255 7.15313e-06 4.40613e-06 0.000174824 0.000190828 9.32305e-05 7.81851e-05 0.000617027 1.06113e-05 1.25976e-05 8.3733e-06 1.34908e-05 0.000247843 0.000177959 0.000333469 0.000376535 0.000321616 0.000159255 0.000223964 0.000564269 0.000294541 0.000237616 0.000356324 0.000559015 6.74232e-06 0.000453816 0.000549838 0.000103391 0.000125651 0.000205452 0.000144625 0.00025115 0.000128114 2.66128e-05 0.000169654 0.000453851 0.000239473 0.000184764 1.99727e-05 0.00064374 0.000219588 1.56752e-05 3.06114e-06 7.82245e-05 0.000235576 5.33085e-06 0.000106121 0.000353158 0.000620825 9.83154e-05 0.000239283 4.6717e-05 9.49908e-05 0.000575322 5.37978e-06 0.000188746 0.000114931 7.31557e-05 9.92129e-05 5.30012e-06 6.43328e-05 5.15092e-06 0.000110269 6.69907e-05 3.91286e-05 1.85931e-05 8.07776e-06 0.000390585 4.80715e-05 0.00032624 1.20457e-05 0.000247708 0.000407539 0.000114851 0.000842016 0.00041755 0.000317061 0.000578586 0.000362122 0.000166109 0.00065775 1.54798e-05 9.49297e-05 0.000265404 0.000297319 0.000306828 8.20935e-05 2.20441e-05 3.08969e-05 0.000205556 9.14019e-05 6.63554e-06 0.000671367 0.000249276 1.40171e-05 1.58018e-05 0.000285859 8.12412e-05 0.000237026 2.43575e-05 7.36845e-06 7.99931e-05 6.62186e-05 7.62771e-05 0.000133116 0.000452646 6.37823e-05 0.000272751 0.00032622 0.000587134 0.000146498 3.12765e-05 0.000993751 7.39916e-06 0.000212838 0.000216123 0.000466705 9.07516e-05 3.15021e-05 3.0237e-05 6.16789e-06 5.28476e-06 0.000616005 0.000427885 2.48069e-05 0.000515172 0.000192279 0.000381485 0.00030109 0.000512506 1.64492e-05 0.00058807 8.04591e-06 1.23001e-05 0.000126823 0.000126163 0.000238287 0.00012809 7.6988e-05 9.86372e-06 0.000125366 9.86019e-05 1.28109e-05 0.000288874 1.57411e-05 5.49754e-06 1.75975e-05 0.000376761 0.000149545 5.22104e-05 0.00033241 9.4319e-06 9.57404e-06 0.000223123 6.04136e-05 7.34453e-05 0.000230743 0.000322596 0.000146501 0.000146297 0.000490436 0.00047029 2.9128e-05 0.000653824 6.51136e-06 0.000181552 0.000234948 2.72968e-05 1.61786e-05 0.000362778 1.49641e-05 8.39883e-06 1.66117e-05 0.000155722 0.000373494 4.89354e-06 2.71059e-05 0.000502115 0.000293882 0.000136611 0.000128813 1.22083e-05 7.29248e-06 0.000141876 0.000450069 0.000132552 0.000633157 8.00607e-05 0.000127741 4.37476e-05 0.000245323 0.00013308 9.06426e-05 1.98876e-05 0.00023785 0.000131411 0.000299522 0.000144361 9.27367e-05 8.46174e-05 1.59552e-05 7.70325e-05 0.000249459 0.000304235 0.000129931 2.64906e-06 9.96942e-05 9.90414e-05 7.78369e-05 0.000414798 0.000246152 0.000106362 3.91539e-06 0.000254794 0.000275725 5.26394e-06 9.93207e-06 7.30784e-06 1.01491e-05 0.000238599 1.20346e-05 9.00867e-05 0.000147974 0.000753645 0.000302941 0.000132057 0.000542547 0.00028053 7.71532e-06 8.75747e-05 9.99394e-05 0.000172563 0.00025033 0.000346565 0.000166466 2.33701e-05 0.000598348 3.47638e-05 6.26171e-05 1.87829e-05 0.000359599 2.65822e-05 4.50395e-05 6.15521e-05 7.99702e-05 0.000448156 5.93406e-06 0.000199997 1.33249e-05 2.78424e-05 0.000411185 0.000349592 0.000537057 0.000256431 8.82373e-06 3.16065e-05 0.000478689 2.40815e-05 6.00772e-05 7.85634e-05 0.000175747 0.000202131 0.000144922 6.39352e-06 0.000300289 0.000489431 0.000426587 1.55919e-05 9.57708e-05 3.3312e-05 0.000341664 0.000135982 3.91334e-05 7.54192e-06 4.72159e-06 8.98429e-05 0.000111671 0.000207498 7.5982e-05 0.000400558 0.00041758 0.00051109 0.000187383 0.000245839 7.47682e-05 7.96754e-06 0.000259695 0.000172192 0.000181971 0.000105912 0.000296068 0.00041267 0.000169753 7.9051e-06 3.04476e-05 0.000218474 6.55311e-05 4.10014e-05 0.000248931 0.000107583 3.89395e-05 5.92092e-06 0.00041852 0.000129595 0.000494979 0.000239713 0.000102735 0.000112688 0.000148004 0.000266186 8.25655e-06 3.29225e-06 1.7343e-05 1.58054e-05 8.29603e-05 0.000125262 0.000175166 1.13199e-05 0.000328441 0.000429504 0.000248027 7.11184e-06 0.000202065 5.20164e-05 0.000241185 0.000173716 0.000101331 0.000181217 2.68759e-05 1.08835e-05 0.000124355 0.00011303 5.69678e-05 8.62353e-06 1.69916e-05 0.000596114 3.81941e-05 7.5027e-06 0.000261566 2.94289e-06 6.6716e-05 8.23192e-05 2.17893e-05 1.06407e-05 9.49058e-05 8.16795e-05 0.000304392 1.16983e-05 7.32426e-05 3.80884e-05 0.000464583 0.000677132 0.000535417 0.000190913 0.000163891 5.39617e-06 0.00217747 0.000644867 0.00014352 0.000174919 8.50647e-06 0.000304201 1.85946e-05 4.5802e-05 8.13676e-06 0.00036312 0.000527565 0.00023917 0.000104255 0.000227722 5.2377e-05 0.000269877 5.30988e-05 4.55937e-06 1.68757e-05 0.000304382 7.29133e-06 1.17785e-05 0.000310409 9.23149e-06 6.7897e-06 0.000107058 7.74555e-06 0.000132387 5.46275e-05 7.03706e-05 0.000278492 3.03657e-05 0.000343832 1.02213e-05 0.000435205 0.000716924 0.000457339 3.06047e-05 0.00022893 6.05471e-05 0.000236781 9.75858e-05 0.000441488 0.000177408 1.02648e-05 4.90266e-06 0.00020387 0.000176445 1.10112e-05 0.000625992 7.01627e-06 3.29226e-05 3.71565e-05 3.54798e-05 7.24818e-05 0.000234585 0.000179518 0.00022428 0.000241083 0.00020504 6.43702e-05 6.04557e-05 2.1067e-05 2.59212e-05 5.77381e-05 0.00012875 0.000445254 8.19651e-06 0.000523717 1.03641e-05 6.65102e-05 0.000676256 8.01661e-05 0.000261589 0.000271261 0.000523657 0.000238513 0.000265 0.000207253 0.000510924 0.000362662 0.000379342 4.68031e-05 0.000115245 5.03312e-05 9.62989e-06 5.82292e-05 0.000183213 0.000383205 0.000126478 1.51781e-05 0.000221715 0.000127694 1.49548e-05 1.09264e-05 0.340558 8.21422e-06 0.000459988 8.1652e-05 6.92939e-06 0.00010397 0.000227569 0.00013638 0.00018116 3.29297e-05 3.50729e-05 4.62337e-06 0.000245801 0.00019987 8.4288e-06 3.83606e-05 5.50622e-06 0.000292106 9.16523e-06 0.000147988 0.000176522 0.000226085 3.61021e-05 0.000210892 0.000431621 0.000619832 1.97524e-05 7.24125e-06 0.000100003 0.00020284 6.51004e-05 0.000559117 6.08138e-06 0.000544167 0.00035397 0.000297769 0.000181156 0.000307712 6.10539e-05 0.000372311 0.000228196 1.69425e-05 0.000222201 0.000144691 4.7799e-05 0.000287893 0.000294081 0.000411121 8.75719e-06 3.47725e-05 0.000202663 5.98949e-05 1.98629e-05 1.31673e-05 0.000188597 1.84426e-05 0.00029334 3.70026e-06 0.000222196 1.47089e-05 5.77927e-05 0.000309722 6.35761e-05 0.000256907 1.11967e-05 1.36778e-05 7.29252e-06 0.000595897 7.38108e-06 8.71724e-06 0.000475869 0.000356341 0.000362496 6.80479e-06 0.000529804 0.000124018 0.000176915 0.000446923 0.000154765 0.000477602 0.000136092 0.000132929 1.00379e-05 0.000295062 0.000181744 0.000274669 0.000304533 0.000164246 0.000362583 0.000555092 0.461452 8.64551e-05 0.000413212 4.8026e-06 0.0001818 1.25201e-05 0.000350484 0.000299872 1.95599e-05 0.000847952 5.81116e-05 0.000201025 0.000128082 0.000410455 2.18705e-05 0.000339853 7.45707e-05 0.00146757 0.000264057 0.000683557 0.000571401 8.90166e-06 8.74122e-05 0.000213491 5.34528e-05 9.17977e-05 5.10494e-05 0.000363173 0.000592275 0.000438472 0.000592985 0.000264825 0.000414446 1.95143e-05 0.000188154 9.71758e-05 0.000297267 0.000873832 1.14001e-05 4.93933e-05 0.000909381 5.2894e-05 9.81594e-06 0.000141533 7.58836e-06 0.000323487 7.42614e-05 0.00010904 0.0002836 8.80087e-06 0.000873015 0.000216158 8.09148e-06 0.000316198 6.72125e-06 0.000202955 0.00011701 0.000124046 8.34827e-05 7.20331e-05 6.96119e-05 2.87173e-05 0.000179091 9.14246e-06 0.000360157 6.93453e-05 0.000383081 0.000318722 6.83946e-05 5.98086e-05 0.000244628 0.000157667 4.23551e-06 8.32866e-06 9.78213e-05 0.000585325 0.000458297 0.00023344 0.000204866 7.8797e-05 0.0003546 0.000461076 0.000307225 6.79047e-06 0.000308599 0.00024214 0.000121548 0.000200212 0.000302785 0.000261531 0.000132421 0.0001131 0.000138889 2.24155e-05 0.000240701 0.000340152 0.000282682 0.00030882 1.58404e-05 0.000565013 1.9953e-05 5.12945e-06 0.000215445 0.000204646 0.000280017 2.29454e-05 1.3912e-05 1.91956e-05 0.000248878 0.00025215 0.000472616 4.97286e-05 0.000369388 0.000428174 2.57559e-05 3.25191e-05 0.000318519 0.00016115 0.000199953 0.000376402 4.33993e-05 0.000288916 0.000484042 9.05695e-06 9.66685e-05 0.000518418 6.93441e-05 0.000478183 0.000288229 0.000625121 1.13779e-05 0.000113346 9.97573e-05 0.000557844 4.71234e-05 0.000503668 8.82642e-06 2.21371e-05 4.1621e-06 9.7956e-06 0.000210584 0.00025909 0.000368568 1.83608e-05 0.000342391 0.000132456 5.7498e-05 0.000391261 1.32827e-05 8.53785e-05 0.000313811 8.39722e-06 7.64284e-05 0.000516827 0.000219088 2.15174e-05 0.000384429 0.000411379 4.0418e-05 0.000361624 0.000772449 2.9019e-05 0.000267666 0.000173977 0.000214903 0.000132885 0.000229697 0.000612462 0.000325331 1.14515e-05 8.71832e-05 7.52339e-05 0.000250787 0.000505257 8.58319e-06 0.000223918 7.22658e-05 4.80663e-05 6.28174e-06 4.2373e-05 0.000287311 0.000213882 0.000124531 0.000204273 1.07993e-05 2.6399e-05 0.000225528 0.000407002 8.29762e-05 0.000177399 0.000176153 6.00399e-06 0.000452852 7.85793e-05 3.18653e-05 0.000163502 7.28782e-05 7.71907e-05 6.97009e-05 0.000471861 0.000327496 0.000208599 3.58905e-05 1.08834e-05 0.000518714 7.72037e-05 0.000223907 5.12056e-06 0.00112105 1.42683e-05 0.000720137 8.25822e-05 5.50093e-06 3.6233e-05 1.55788e-05 0.000259779 0.000336997 1.15914e-05 0.000485693 0.000581134 0.00048302 9.43612e-05 0.000242064 0.000185678 1.45477e-05 0.000244221 1.82155e-05 0.000127631 0.000410224 0.000454665 8.49645e-05 8.92389e-05 0.000388159 1.67079e-05 6.25243e-05 0.000243633 5.77402e-05 0.000197284 0.000525635 0.000147909 0.000375016 0.00037622 7.14048e-05 8.38017e-06 0.000506366 9.04601e-05 0.000249767 0.000635328 8.41143e-05 0.000340357 0.000300302 0.000286957 7.95151e-06 0.000381879 0.000337792 2.98233e-05 5.06147e-05 0.000226815 6.73249e-06 0.000522164 0.000126898 0.000470573 0.000643487 0.0001544 1.352e-05 0.00010951 0.000164936 0.000223121 0.000253351 0.000201549 0.000284221 0.000133339 0.000521567 0.000241743 0.000271397 0.000239854 4.54156e-05 2.31645e-05 0.000357927 6.45086e-05 5.87303e-05 0.000114628 0.000251988 0.000245033 0.000250039 0.000110397 5.17494e-06 2.30856e-05 0.000442303 0.000288559 0.000281407 0.000384505 9.29745e-06 0.00059965 6.05795e-06 0.000164623 0.000316172 0.000136131 5.24644e-05 5.88978e-05 0.000145013 9.64585e-06 3.3579e-06 7.62564e-06 0.000101749 0.000336273 2.9057e-05 0.000193933 0.000124932 
1.44245e-05 0.00044706 0.000566185 1.96182e-05 1.42005e-05 0.000147375 0.000238492 0.0005154 0.000382201 0.000912736 5.57348e-06 9.91757e-05 0.000246899 9.5654e-05 1.94988e-05 0.000401443 0.000623861 0.000198221 0.000190732 5.32623e-06 1.51713e-05 0.000298919 8.62736e-05 0.00062029 2.09934e-05 0.000481557 3.17338e-06 0.000628867 1.2074e-05 1.42616e-05 5.23827e-05 0.000155654 2.25806e-05 1.88755e-05 8.00568e-05 3.13189e-05 0.00110771 6.20072e-06 0.000408321 1.78596e-05 3.71002e-05 5.23632e-05 7.93725e-05 1.0237e-05 0.000655787 0.000248294 6.98088e-05 0.000125088 2.44687e-05 2.21531e-05 0.000396776 0.000134008 2.40233e-05 2.17382e-05 3.75424e-05 1.44203e-05 6.30459e-06 0.000293689 3.78683e-06 0.000119273 1.6233e-05 0.00041597 8.56911e-05 0.000137326 0.000224579 8.38004e-05 2.76219e-05 0.000293435 1.57171e-05 4.12741e-05 0.000117877 0.000219829 4.25289e-06 0.00040825 0.000825055 0.000162276 1.98559e-05 1.95471e-05 2.19336e-05 0.000211483 0.00040468 2.40416e-05 1.03011e-05 4.77642e-05 0.000171753 0.000421278 9.32288e-05 1.08988e-05 3.30789e-05 1.58504e-05 0.00034886 0.000862106 2.9069e-05 5.50995e-06 2.09232e-05 2.38668e-05 0.000550956 0.000468356 5.72501e-05 7.46939e-05 0.0001923 4.07235e-05 4.25998e-05 0.000223267 0.000170621 7.21709e-05 1.28025e-05 1.64534e-05 1.96331e-05 0.000281857 1.3626e-05 0.000200831 1.16617e-05 3.52799e-06 0.000284518 6.21773e-05 5.65568e-06 0.000501172 0.000490689 0.000234275 0.000184194 3.05112e-05 2.6808e-05 0.000291698 3.83686e-05 0.000102533 0.000414452 0.000143462 0.000160147 2.56661e-05 0.000458744 0.000810755 0.000618018 2.39057e-05 0.000114346 0.000270165 6.36155e-06 2.27333e-05 1.25836e-05 2.0382e-05 2.96538e-05 0.000170171 6.8879e-06 3.09286e-05 0.00012228 1.97837e-05 0.000187164 0.000176015 0.000257529 7.35284e-05 0.00050071 0.000401083 0.000681985 0.000407724 4.35822e-06 0.000449507 0.000355248 2.39895e-05 2.82205e-06 0.00040312 1.04074e-05 1.76333e-05 1.39686e-05 0.000236043 0.000225304 0.000358528 0.000428966 0.000184504 0.00079827 0.000478196 0.000530383 4.5397e-06 2.60946e-05 0.000142047 2.20368e-05 4.20031e-05 5.71338e-05 0.000400447 0.000135685 3.14393e-05 0.000351139 1.49955e-05 1.59167e-05 0.000458643 0.000754244 0.000363215 2.27576e-05 4.24307e-06 4.16127e-05 0.000186882 4.50632e-06 2.65186e-05 2.00865e-05 0.000637866 0.00031518 1.52448e-05 0.000419539 0.000165792 0.00038016 8.90323e-05 8.63493e-05 0.000326382 2.51912e-05 0.000283526 4.12101e-06 3.92921e-06 0.000329357 0.000164442 1.21426e-05 0.000152188 1.79382e-05 0.000205629 0.000112187 1.02102e-05 0.00050769 0.786076 0.000402731 0.000496146 2.52418e-05 0.000522368 4.39718e-05 0.000402392 0.000257477 0.000101204 0.000604915 0.000398569 0.000527775 6.0962e-05 0.000188136 0.000340904 0.000218094 0.000447563 1.22723e-05 3.86712e-06 0.000151873 1.67071e-05 0.000130912 9.37589e-05 7.4442e-06 2.59017e-06 0.000116754 2.3126e-05 7.81759e-05 0.00010751 6.84435e-05 9.33108e-05 1.22812e-05 0.000794779 5.20043e-06 1.43449e-05 0.000410363 0.000105222 8.71086e-06 3.57507e-05 0.000353504 2.9412e-05 3.69875e-05 9.36029e-05 0.000411926 8.42672e-06 0.000206799 7.39133e-05 0.000223934 3.3084e-05 7.65873e-05 6.02537e-05 2.85334e-05 0.000184521 0.000783576 2.32839e-05 0.000501584 5.12685e-06 3.02392e-05 0.000116919 3.44732e-05 8.84117e-05 0.000265965 0.000491259 0.000187557 2.69675e-06 0.000632609 0.000356995 4.55911e-06 1.25903e-05 9.48423e-05 0.000152619 0.000128781 1.27314e-05 1.41358e-05 1.01801e-05 0.000153541 6.78766e-05 0.000113269 0.000421767 1.45201e-05 0.000582197 4.94576e-06 2.50421e-05 3.35315e-05 0.000176083 0.000425061 4.91819e-06 6.87749e-05 7.10551e-05 7.36797e-06 8.22882e-05 0.0002122 0.000132654 1.0003e-05 9.64619e-05 6.27818e-06 0.000703357 0.000100725 3.67475e-06 0.000531363 0.000397321 1.3478e-05 3.18399e-05 0.000158428 0.000407556 0.000438752 9.78144e-06 0.000551754 0.00052749 0.000212351 3.24267e-06 2.35155e-05 1.09463e-05 8.3309e-05 5.00262e-05 0.000157093 0.000510801 1.97116e-05 0.000453802 1.75048e-05 0.000402425 6.374e-05 0.000118512 0.000812122 5.99849e-05 0.000615405 4.52565e-05 0.000434827 0.000114675 3.19663e-06 4.4254e-05 1.09135e-05 1.34519e-05 4.97551e-06 0.000137671 0.000401972 4.20903e-05 6.18155e-05 1.76045e-05 2.08332e-05 4.76143e-06 1.07059e-05 3.90756e-05 4.7195e-05 9.73079e-05 4.77264e-05 0.000631482 0.000400029 0.000324704 0.00068435 0.000108237 0.000399008 0.000134495 5.68597e-06 1.64014e-05 0.000227522 1.92142e-05 1.84112e-05 4.73067e-06 1.4608e-05 3.48506e-05 0.00012149 0.000855111 3.37614e-06 0.00043541 9.03203e-06 0.000325303 3.4101e-06 0.000197079 0.0002571 0.000112784 7.58613e-05 0.000118299 6.71806e-06 3.03448e-05 0.000166505 0.000747738 0.000362458 0.000249031 0.00049775 0.000607062 4.88191e-06 7.90657e-05 3.87642e-06 5.0757e-06 0.000254636 0.000204989 0.00028598 2.59986e-05 9.4581e-05 0.000524264 0.000397841 3.70966e-06 1.55024e-05 5.61539e-05 4.84617e-06 0.000369091 0.000211688 2.76613e-06 0.000177796 0.000126957 0.000695077 2.11793e-05 0.000717057 0.000615001 9.35245e-05 2.47779e-05 0.000425801 7.30724e-06 1.61838e-05 3.26738e-05 0.000623417 0.000234122 0.000113211 0.000302446 0.000347396 9.21203e-05 7.54439e-05 7.44182e-05 0.000157853 3.77688e-06 0.000560342 7.17279e-06 1.46114e-05 0.000415459 0.000423298 1.43803e-05 0.000176204 5.83722e-06 9.4305e-06 9.28159e-06 0.00019946 0.000135727 0.000214906 2.56218e-05 0.0001261 4.3892e-05 8.09714e-05 0.000151408 0.000244763 3.0107e-06 0.000279934 0.000418406 0.000326012 0.000117098 0.000853019 1.50971e-05 0.000293199 0.00100658 0.000495196 0.00073049 0.000509677 0.000579099 2.13958e-05 0.0205459 7.62301e-06 0.000165636 3.35461e-05 2.278e-05 0.00023421 3.61689e-06 0.000407532 6.26102e-05 7.2587e-05 1.71833e-05 0.000916786 5.14939e-05 2.74936e-05 1.21513e-05 0.000184775 0.000245521 1.78685e-05 0.000289857 0.000176375 2.49904e-06 0.000168245 0.000126364 2.32999e-05 1.84275e-05 7.5834e-05 9.39113e-06 1.07014e-05 0.000112785 9.69441e-05 0.000523455 0.00022283 0.000229697 0.000886046 0.000173174 5.1364e-05 5.59211e-05 0.000167565 0.00014168 0.000100529 5.23356e-05 0.000361278 9.45825e-06 0.00124078 0.000479561 1.29389e-05 0.00024645 4.83414e-06 0.000542674 1.26819e-05 0.00032378 1.46671e-05 7.41719e-05 6.72166e-05 2.74042e-05 0.00126881 0.000318325 7.6873e-05 7.31512e-06 0.00133687 0.000156258 8.50515e-06 9.95253e-05 0.000147826 0.000308811 6.79812e-05 0.000136178 2.50598e-06 6.91777e-05 0.000612761 0.000209172 0.000127982 0.000150305 0.000278947 2.38545e-05 0.000417009 3.39789e-05 1.15593e-05 1.49803e-05 9.63789e-05 0.000425903 4.61961e-06 2.51265e-05 2.50925e-06 2.2824e-05 1.52379e-05 9.54634e-06 4.4937e-06 6.77194e-06 0.000190889 3.69712e-05 9.92055e-06 0.000422677 0.000198788 0.000222181 4.87953e-06 0.000171174 0.000834747 0.00021673 2.71129e-05 0.000448929 7.28842e-05 0.000403622 3.08801e-05 2.38245e-05 0.000411839 0.000179828 1.55996e-05 8.38426e-05 6.0416e-06 0.00013214 2.17558e-05 0.000396491 2.65954e-06 2.06353e-05 0.000484827 0.000605009 0.000620493 1.66895e-05 0.00050504 0.00028394 0.000423739 9.58386e-06 7.97998e-05 2.81105e-05 0.00026503 3.02289e-05 0.000367626 0.00037269 8.3606e-06 0.000124731 7.14377e-05 0.000358317 4.37032e-05 3.46908e-05 0.000401456 1.09001e-05 1.37042e-05 8.10798e-05 2.83414e-05 2.24694e-05 7.44194e-06 0.000187638 3.26943e-06 8.48938e-05 8.53777e-05 0.000770283 9.65388e-05 7.61678e-06 8.32673e-05 0.000308076 2.00612e-05 1.41418e-05 0.00041301 0.000405376 0.000188606 0.000542394 2.12206e-05 1.28264e-05 0.000517837 2.69676e-05 0.000186058 0.000124585 0.000731621 1.46706e-05 5.23761e-05 2.91065e-05 4.03735e-05 4.94419e-06 9.96242e-05 3.00252e-05 4.03404e-05 0.000152753 4.6754e-06 0.000287622 0.000176841 1.08094e-05 1.76697e-05 0.000597554 0.00019661 0.000141585 5.34163e-05 0.000380165 9.0103e-06 6.69543e-06 0.00152461 2.98932e-05 0.000406982 0.00100051 1.07722e-05 4.21132e-05 7.0103e-06 0.000165753 7.55948e-05 6.08326e-05 0.000227231 4.20545e-06 0.000115434 1.055e-05 0.000823809 1.77461e-05 0.00166832 8.06153e-05 0.00043616 0.000459624 1.049e-05 0.000425311 0.000262195 0.000452321 2.31891e-05 0.000110171 5.47012e-05 3.33005e-05 1.38363e-05 1.31495e-05 3.02495e-06 0.000110658 0.000416644 0.000214711 6.68808e-05 0.000169134 2.3084e-05 2.44745e-05 0.000146442 0.000589951 1.28448e-05 1.71702e-05 0.000228015 0.000440248 1.32869e-05 3.21955e-05 1.3214e-05 1.54771e-05 0.000766466 1.30135e-05 1.16775e-05 0.000569592 6.86777e-05 0.000120378 0.000152747 0.000258462 1.23063e-05 4.8234e-06 1.33401e-05 0.000440408 7.84638e-06 2.18011e-05 5.83202e-05 0.00017317 0.000245818 1.46052e-05 0.00019242 0.00021448 0.000418053 2.8621e-05 0.000878191 0.000520714 0.000808878 0.000403009 0.000201456 4.86381e-05 5.32937e-05 0.000337073 1.35197e-05 2.02542e-05 0.000890995 3.37429e-05 3.69421e-05 8.88368e-06 0.00024985 0.000191735 2.07636e-05 0.000337804 1.51651e-05 0.00010856 4.53539e-05 1.85205e-05 0.000205667 7.72004e-06 0.000189302 0.000157424 1.3124e-05 3.56223e-05 5.12605e-05 0.000409328 2.27295e-06 0.000422785 4.16099e-06 0.0001592 0.000379495 0.000205846 8.15736e-05 1.46307e-05 0.000167947 1.44747e-05 2.97738e-05 0.000115753 1.0907e-05 0.000421774 0.000567747 0.000102917 3.64765e-05 5.45426e-05 1.72063e-05 8.2748e-05 7.59161e-06 1.75521e-05 0.000408461 7.13694e-06 1.83564e-05 0.000100928 5.61774e-05 1.03167e-05 0.000450921 0.000211755 1.42279e-05 0.000453102 1.94187e-05 0.000183083 0.000126962 4.92191e-05 0.000444798 0.000111424 0.000108145 0.000693305 0.000490457 2.81462e-06 3.28992e-05 3.31216e-05 5.0469e-06 1.67978e-05 0.000472859 2.30111e-05 8.90146e-05 1.46348e-05 1.1626e-05 8.74714e-06 0.000412624 0.000397343 0.000202708 4.33326e-06 5.99843e-06 0.000400734 1.2055e-05 0.000183574 0.000399492 0.00021974 0.000500929 1.65594e-05 2.41607e-05 0.000664008 0.000342107 0.000415008 0.00046652 0.000133182 0.000435351 0.000307921 4.55426e-05 0.000476051 0.000416612 0.000959843 4.69425e-05 0.000111434 4.24505e-05 0.000148882 8.32696e-06 0.000409301 0.000101388 0.000268293 6.15155e-06 0.000107858 1.80239e-05 0.000469758 3.19135e-06 0.000214265 1.33679e-05 0.000608482 6.54888e-05 0.000439498 0.000407577 7.4147e-05 3.27395e-05 8.90567e-05 0.000406179 6.87484e-05 4.28161e-06 0.000417076 0.00105861 1.25826e-05 5.79645e-05 4.44667e-05 4.70317e-06 9.15486e-05 0.000437091 9.01387e-06 0.00016396 1.06113e-05 0.000331528 5.06609e-05 0.000100811 0.000406633 8.56175e-05 3.56724e-05 0.000640739 1.18995e-05 0.000400555 1.9783e-05 5.17763e-06 4.48058e-06 0.000722744 0.000510858 0.000898376 4.30419e-06 6.68211e-06 0.000523559 2.79782e-05 1.14342e-05 7.28331e-06 0.000402897 0.000150986 5.82108e-06 0.000107928 0.000255487 0.000408728 0.000788273 6.51472e-06 7.58295e-05 0.00042704 0.000143973 9.15175e-06 1.1758e-05 0.000412846 5.85986e-06 0.000445186 0.000576732 0.000113245 1.04195e-05 3.18796e-05 0.000146348 0.000108109 7.2163e-05 3.07923e-05 0.000495672 1.58912e-05 6.63562e-06 2.03358e-05 0.000795681 4.93435e-05 1.94212e-05 0.000134966 1.14314e-05 6.52864e-05 1.04454e-05 1.34222e-05 7.61016e-05 0.00045171 0.00017917 0.000831317 0.000709431 3.99908e-05 0.000821655 1.69266e-05 1.36852e-05 0.000414452 0.000478669 0.000123224 0.000155378 0.000443394 0.000350189 0.000398183 0.000423918 0.000130562 0.000145418 0.000251111 3.50069e-06 0.000502995 0.000414161 3.41345e-06 5.58555e-06 2.43487e-05 4.18404e-06 0.000212506 0.00012252 0.000402257 3.30151e-06 0.0004618 1.68148e-05 8.12511e-06 0.000105562 0.000218392 6.96288e-05 3.13716e-06 0.000280419 4.58251e-06 2.75552e-05 0.000236536 3.30752e-05 0.000212992 0.000941178 0.000510059 0.000148156 5.62223e-06 0.000135738 0.000154051 0.000603503 0.000540687 0.000324749 7.81481e-06 0.000412899 6.54749e-05 8.59849e-06 8.86688e-06 3.50024e-06 0.000428732 1.45755e-05 2.37247e-05 4.78057e-06 1.08216e-05 0.00011932 0.00053836 6.32237e-05 2.12534e-05 0.000420342 7.44406e-06 5.45019e-06 2.19186e-06 1.73178e-05 5.4453e-06 0.000870515 8.80668e-05 0.000532076 
0.00014049 4.33831e-05 0.000312495 0.000138443 4.19456e-05 7.13027e-05 9.02357e-05 0.00036682 0.00010231 0.000481573 7.53146e-05 6.22631e-05 0.000305785 0.000103186 0.000304999 0.000137733 0.00011822 0.000317651 0.000296293 1.40107e-05 0.00030748 8.14419e-05 0.000442997 0.000120583 4.45113e-05 0.000791866 0.000281671 1.5796e-05 6.72529e-05 1.60975e-05 0.000131817 0.000322473 8.0179e-05 0.000120455 0.000355681 0.000234612 0.000361029 0.110887 9.00764e-05 1.64069e-05 0.000102346 0.000282817 4.37193e-05 0.000226252 0.000218965 8.76261e-05 0.000326878 0.000248836 0.000345775 8.4022e-05 1.7141e-05 0.000179801 1.43204e-05 3.57944e-05 2.66244e-05 4.89276e-06 0.000480496 5.16381e-05 4.18643e-05 0.000136842 0.000116126 0.000273917 0.00045963 0.000222097 0.000263526 8.08856e-05 6.20647e-05 6.71475e-05 0.000250825 2.86727e-05 0.000315795 0.000376831 6.02137e-05 0.000367382 9.92969e-05 0.000403908 7.46921e-05 1.93698e-05 0.00044262 0.000255317 8.28821e-05 0.0298235 0.000288415 8.88791e-05 0.000142726 0.000399294 0.000142908 4.96531e-05 4.64312e-05 0.000229345 0.000120315 0.000146137 2.52853e-05 7.23013e-05 0.000133809 2.04214e-05 1.22425e-05 9.85153e-05 0.000544963 0.000227343 0.000116201 4.13136e-05 0.000441699 1.40344e-05 0.000100096 5.4835e-05 0.000347631 6.01972e-05 0.000399587 8.92667e-05 0.000140369 0.000102871 7.09315e-05 0.000103541 0.000302924 2.26617e-05 9.78846e-05 0.000177901 0.000115136 0.000129607 0.000259576 5.80175e-05 0.000251075 0.000118103 6.23483e-05 0.000464328 3.10187e-05 0.000281551 0.000279177 6.30976e-05 0.000324867 0.000141845 0.000237632 0.000313022 2.76166e-05 0.00012101 2.48858e-05 0.000104899 0.000169794 0.000123981 0.000131446 0.000411766 6.93286e-05 0.000126307 0.000597653 0.000108342 0.0011298 0.000112472 8.666e-05 0.000252581 0.00019715 3.49831e-05 0.000321587 1.81546e-05 0.000269053 0.000162928 0.000337856 0.000323819 0.000244039 0.000183744 5.46431e-06 0.000414912 8.8702e-05 0.000203232 0.000157977 0.000169053 9.29923e-05 2.94114e-05 0.000100211 0.000152261 0.000295465 0.000259826 0.000265058 4.03031e-05 0.000444713 7.41156e-05 0.000266877 0.00016486 7.59668e-05 0.000129721 0.00024744 0.000481102 4.39455e-05 0.000255734 0.00020109 5.57043e-05 0.000143048 0.000331057 0.000312711 5.57885e-05 2.90328e-05 0.000245097 1.05762e-05 0.000149928 0.000207668 8.85734e-05 7.08276e-05 0.000166232 3.14308e-05 0.000127772 0.000100491 8.14836e-05 0.000239876 0.000291135 1.60006e-05 0.000323026 8.5726e-05 0.000601476 7.67813e-05 7.5526e-05 0.000295216 0.000105263 0.00048622 0.000333849 0.000636175 3.10053e-05 0.000263896 6.04613e-05 0.000154161 5.27195e-05 5.287e-06 0.00311044 0.000121085 0.000641482 0.000289513 3.75892e-05 0.000142096 0.000372649 7.327e-05 0.00019863 4.72218e-05 0.000221895 0.000652372 0.000105775 8.89667e-05 0.000673175 6.58832e-05 0.000130967 0.00051337 7.43732e-05 2.34765e-05 0.000229211 0.000101694 4.76732e-05 0.000146023 0.000195473 0.00012972 0.000218866 0.000225016 0.000204187 2.59226e-05 0.000333877 0.000164512 0.000249039 0.000100671 0.000501422 0.000122565 0.000138409 3.45048e-05 0.0298356 0.000186089 3.29995e-05 0.00037449 0.000100777 7.67801e-05 0.000242799 0.000117545 0.000430729 5.09573e-05 0.000389059 4.87148e-05 9.93068e-06 9.50077e-06 0.000241431 3.53495e-05 0.000210201 6.33822e-05 0.000151186 0.000281195 3.40094e-06 0.000395594 0.000732123 3.12138e-05 0.000230055 0.000122071 8.53461e-05 3.65723e-05 0.000565919 0.00029274 0.000182339 6.1741e-05 6.31127e-05 7.55802e-05 0.000365686 0.000187153 0.000107606 2.42842e-05 8.04594e-05 0.00030947 9.8966e-05 0.000323182 3.13699e-05 0.000300752 5.11934e-05 3.82414e-05 0.00037688 4.6031e-06 0.00028543 5.73682e-05 9.26568e-05 0.000188652 0.000200193 0.000340718 5.0464e-05 2.02335e-05 0.000229408 0.000199286 3.97628e-05 0.00058152 0.000290952 6.12947e-05 8.87156e-05 0.000511873 8.35435e-05 4.11909e-05 0.000121559 0.000109649 4.97831e-05 7.28552e-05 0.0001528 0.000134285 0.000189657 0.00030361 0.0009465 0.000110175 0.000123885 0.00053752 0.00016458 0.000298696 8.54191e-05 0.000296026 4.70194e-05 8.74395e-05 0.000220035 5.59776e-06 9.84086e-05 0.000187843 0.000471897 6.342e-05 3.09491e-05 0.000132175 0.000254588 9.02824e-05 3.63546e-05 8.31354e-05 9.33324e-06 0.000150238 5.69535e-05 0.000116757 7.80915e-05 0.000523314 9.52913e-05 4.51763e-06 0.000176063 0.000115832 2.05462e-05 5.1319e-05 0.000100118 9.42631e-05 2.96919e-05 7.31736e-05 3.58567e-06 0.000224744 0.000526765 0.000101302 9.94338e-05 0.000109586 0.000480142 6.5991e-06 0.000465841 0.000111621 0.000262969 5.91828e-05 8.80417e-05 0.00041264 0.000212884 0.000779189 2.98429e-05 0.000184509 0.000305835 8.21616e-05 0.000215882 0.000356127 0.000143791 2.78117e-05 8.06413e-05 0.000293769 5.20909e-05 0.000369228 0.00034012 0.000188899 8.80635e-05 0.000177045 7.67482e-05 0.000272771 0.000276772 6.6246e-06 0.000232523 1.11556e-05 6.35624e-05 2.53491e-05 0.000140748 1.31698e-05 1.7785e-05 0.000337709 2.80485e-05 9.23689e-05 0.000116078 0.00022313 0.000261794 8.83799e-05 0.000427127 0.000535173 1.75091e-05 0.000114614 0.000189185 0.000241006 0.000101449 0.000395175 0.000416249 0.000156235 9.96507e-05 0.000204954 5.58571e-05 0.000638728 2.85601e-05 0.000396755 0.000149027 2.82482e-05 0.000131437 0.000112848 0.000146423 0.000169086 1.28533e-05 2.07015e-05 9.90226e-05 8.73194e-05 2.53301e-05 0.000133314 0.000166734 0.000131328 0.000274738 0.000410367 1.13245e-05 0.000153048 1.21595e-05 9.82389e-05 0.0189534 0.000288003 0.000456789 0.000583583 2.77e-05 0.000963294 5.22623e-05 0.000109826 0.000168847 2.93571e-05 0.000277688 9.72633e-05 9.95653e-05 3.00011e-05 7.24004e-05 7.35082e-05 0.000201638 0.000238556 4.86898e-06 3.48457e-05 6.09568e-05 5.74943e-05 3.566e-05 0.000261001 0.000173101 0.000220596 3.43979e-05 4.71902e-05 0.000107864 3.85401e-05 0.000242584 7.2631e-05 1.11407e-05 0.000196089 7.28237e-05 4.96605e-05 5.47029e-05 3.51539e-05 1.74894e-05 8.5036e-05 0.000198477 7.10638e-05 0.00018317 0.00029858 0.000140388 8.0213e-05 0.000233649 7.42031e-05 0.000271631 0.00100019 1.71669e-05 5.55785e-05 0.000185238 8.02571e-05 4.52037e-05 9.46912e-05 8.56336e-05 8.79512e-05 0.000150654 0.000563525 0.00025529 4.39827e-05 0.000113008 9.9149e-06 8.83716e-05 3.26801e-05 2.22341e-05 4.46694e-05 0.000385867 5.53372e-06 0.0101803 0.000261395 1.89304e-05 0.000257224 0.00010411 0.000170741 0.000317788 0.435978 0.000502345 3.06736e-05 0.000243987 0.000139313 7.76509e-05 4.49019e-05 2.99187e-05 0.000460052 0.000108756 0.0105786 0.000485471 7.1289e-05 0.000341854 8.13706e-05 1.43445e-05 6.79367e-05 3.78609e-05 5.31608e-06 4.00923e-05 0.000313601 0.000186151 1.08279e-05 3.45506e-05 0.000169478 4.56631e-05 0.000154981 0.000385922 0.000227795 0.00038516 1.47616e-05 0.000165708 6.79156e-05 6.30107e-05 0.000154521 6.27993e-05 2.05596e-05 0.000154042 1.55907e-05 5.01166e-06 0.000357644 0.000283055 3.45457e-05 0.00020165 0.000274096 0.000236294 0.000240119 6.03332e-05 8.08464e-06 6.21112e-05 4.2839e-05 8.43127e-05 0.000186084 0.00021249 0.000113558 0.000354867 7.58673e-05 0.000126126 3.98578e-05 0.000106723 0.000100235 0.000313072 0.000110851 0.000292398 4.08503e-05 5.04531e-05 0.00016767 5.60014e-05 2.45799e-05 0.000358681 1.87593e-05 6.43575e-05 0.000141388 0.000122609 0.000452239 4.9673e-05 0.000325558 0.000105885 0.000234925 3.32529e-05 0.0002087 8.02552e-05 6.9399e-05 0.0001279 0.000120014 5.9909e-05 0.000292604 0.000218925 0.000177887 0.000259578 0.000616801 0.000120753 0.000543517 0.000164229 0.000109239 0.000286041 0.000353511 0.000174914 0.000277188 1.29749e-05 0.000317042 0.00023029 0.000124436 0.000163362 3.35963e-05 6.52521e-05 9.42137e-05 0.000312462 0.000100607 0.000340989 0.0001233 5.06255e-05 0.000184395 2.39744e-05 0.000228773 0.000157474 0.000365862 0.000193278 0.000396408 6.5346e-05 0.000121818 0.000171968 3.15757e-05 0.000323631 1.84377e-05 7.11597e-05 0.0002615 6.0623e-05 3.17754e-05 0.000302806 0.000407392 4.77319e-05 9.87862e-05 0.000254066 0.000181778 5.6476e-05 2.32667e-05 2.91372e-05 3.28616e-05 9.33605e-05 9.43633e-05 5.6294e-05 5.33936e-05 0.000102659 0.000138825 0.00149263 0.000301568 4.89113e-05 0.00030841 1.31036e-05 0.00044492 8.69063e-05 0.000126932 0.00112929 0.000144679 0.000139388 0.000666954 7.40805e-05 2.04475e-05 9.64357e-05 2.05109e-05 0.000294102 9.43839e-05 5.40671e-05 9.16626e-05 0.000123782 0.000137324 8.25174e-05 9.05494e-05 2.67589e-05 6.21293e-05 1.46889e-05 0.00126584 0.000483512 0.00024723 0.000197638 7.98671e-05 0.000103467 2.5121e-05 0.000100963 4.07045e-05 4.98189e-05 8.06056e-05 9.11972e-05 0.000108834 1.85029e-05 7.87599e-05 0.000265711 0.000335391 0.0190064 9.29132e-05 0.0002656 0.00022514 0.00025276 0.000214166 0.000126041 4.64089e-05 6.40267e-05 6.49762e-05 4.07301e-05 0.000407005 7.07513e-05 0.000152152 5.32987e-06 0.000162764 0.000126971 2.324e-05 0.000686117 0.000346673 0.00023729 0.000393976 5.40316e-06 6.92378e-05 0.00029127 9.59632e-05 0.000151937 9.30932e-05 0.00019757 0.000139315 3.82901e-05 5.42385e-05 0.000397687 7.5258e-05 8.0283e-05 7.44907e-05 5.18804e-05 0.000284508 0.000280244 0.000296448 2.04245e-05 0.000103393 0.00058089 0.000357109 5.38071e-05 2.42859e-05 0.00010933 0.000472963 9.35908e-05 0.000209789 6.48679e-05 2.44764e-05 8.82496e-05 2.3035e-05 4.95295e-05 0.000359565 0.000238772 5.89182e-05 5.55672e-05 0.000828868 0.000279897 0.000126382 2.12635e-05 0.000312329 9.53244e-05 0.00046134 5.69606e-05 0.00014881 0.000421125 5.38507e-05 8.91007e-05 0.000169176 2.62229e-05 1.79431e-05 0.00117955 0.00034883 8.66035e-05 2.09866e-05 0.000154842 6.58183e-05 0.000251169 9.65465e-05 2.18363e-05 7.7406e-05 0.000194375 1.97815e-05 2.1632e-05 5.41259e-05 5.94085e-05 0.000197381 7.21554e-06 0.000456125 0.000422944 0.000761311 0.000141455 0.000336578 0.000110099 0.00014618 4.24986e-05 1.75153e-05 6.97955e-05 0.000612293 4.1682e-05 0.000268501 3.2038e-05 1.17042e-05 8.68734e-05 6.84484e-05 0.000391208 0.000226229 0.000228034 0.0334747 8.98457e-06 7.06612e-05 6.79877e-05 0.000343285 4.32626e-05 9.43424e-05 0.000197953 0.0108669 0.000214249 0.000395216 2.57431e-05 2.46854e-05 0.000178551 2.56388e-05 0.000187913 0.000163695 0.000229275 0.000238739 0.000386641 0.000232472 3.04311e-05 0.000112358 0.000328705 0.000155247 9.76356e-05 7.95293e-05 0.000224417 6.52004e-05 0.000108627 0.000214326 0.000283872 0.000271285 9.36005e-05 2.65154e-05 0.000244769 2.84434e-05 0.000226906 0.000208071 3.32378e-05 0.000327356 2.56487e-05 0.000331128 0.000553578 5.86655e-05 4.01948e-05 4.60294e-05 0.000225318 0.000325372 9.50487e-05 2.7025e-05 0.000324587 0.000164045 0.000407045 7.63331e-05 0.000354029 0.000135237 0.000233881 0.000180697 0.000109984 2.2586e-05 0.00102873 0.000112188 8.59747e-05 1.53234e-05 2.80288e-05 0.000248439 2.62092e-05 0.000137993 4.95159e-06 0.000265278 4.99281e-05 7.03201e-05 4.16378e-05 0.000124615 8.78241e-05 0.105557 6.70234e-05 0.000191836 0.000132814 0.000135649 0.000142602 9.90753e-05 0.000163617 0.000180577 0.00025628 6.26299e-05 6.50853e-05 0.000581448 0.000155522 0.000107824 8.34421e-05 0.000357713 0.000373152 0.000144788 2.88796e-05 0.000339351 0.0001538 1.29035e-05 0.000369357 0.00022105 0.000420105 0.000164137 0.000258086 9.74961e-06 8.2128e-05 6.19058e-05 0.00012055 7.37413e-05 0.000245087 0.000188881 5.82653e-05 6.24135e-05 2.80465e-05 5.80439e-06 2.32807e-05 0.000257061 6.24038e-05 0.000245071 4.86578e-06 3.04268e-05 9.62033e-05 2.6586e-05 7.68504e-05 0.000100915 8.04171e-05 1.03185e-05 9.02266e-06 1.45374e-05 0.000400945 4.2006e-05 0.00010004 3.73527e-05 2.66158e-05 4.96221e-05 0.000254435 6.51639e-06 8.42024e-05 8.30467e-05 0.000263802 7.22366e-05 0.000270049 0.00048282 9.85037e-05 6.39903e-06 0.000368555 0.000495855 5.72948e-05 0.000141263 0.00014188 0.0110656 0.000141969 0.000264688 0.000491449 6.56038e-05 8.22789e-05 2.48593e-05 9.16658e-05 1.75155e-05 7.63502e-06 1.78738e-05 4.23028e-06 3.23626e-05 6.22531e-05 0.00018663 3.31849e-05 
3.59658e-05 0.000222976 0.00042551 7.20054e-05 1.12289e-05 3.26358e-05 4.07853e-05 0.000878396 8.66712e-05 0.000541691 9.80936e-05 8.24038e-05 0.0004647 2.28099e-05 0.000574943 1.86378e-05 6.16848e-06 4.92929e-05 0.000404686 8.56415e-05 0.000494414 0.000144613 0.000786972 5.59442e-05 0.00029898 0.00117375 0.000849223 1.27397e-05 6.60156e-06 6.67025e-06 5.60921e-05 0.000411986 2.48168e-05 0.00013628 0.000932618 0.000495343 0.000678424 2.58227e-05 0.000557889 1.21329e-05 9.93819e-06 0.000313177 1.25612e-05 0.000527542 4.16179e-05 0.000190021 0.000596615 0.000398943 0.000534973 1.1451e-05 7.81461e-06 0.000494609 8.54727e-06 5.39127e-05 2.79718e-05 5.2514e-06 0.000789161 5.58953e-06 4.35045e-06 8.47911e-06 5.5215e-05 0.000211332 0.000436189 0.00016348 9.48659e-06 0.000103847 8.36373e-06 2.51599e-05 0.000396116 0.000133418 0.000129828 0.000421871 0.000350415 9.60377e-05 1.46286e-05 0.000609627 0.000264402 0.000166822 0.000625208 2.5401e-05 8.98657e-05 0.000254819 0.000902203 3.32567e-05 0.000290463 0.000535913 0.0001128 6.98284e-06 0.000246591 0.000167557 0.000164134 2.81993e-05 4.05383e-05 8.7497e-05 0.000101576 6.80307e-06 8.02863e-06 6.28024e-05 0.000923363 4.52094e-05 0.000378347 0.000135498 0.000811679 8.42746e-06 2.28425e-05 7.45148e-05 0.000503692 0.000103134 0.000595711 1.82376e-05 5.61412e-05 1.18821e-05 9.54049e-06 4.7557e-06 0.000307135 0.000129678 1.51001e-05 0.000360216 2.24886e-05 2.52554e-05 0.000291023 9.82077e-06 0.000360623 8.27697e-05 0.000211651 0.000679374 0.000239874 0.000199108 0.000121486 1.5502e-05 0.000405291 5.94461e-05 0.000245976 0.000501554 2.90256e-05 0.000576373 1.4201e-05 1.04062e-05 3.3325e-05 3.59e-05 2.89449e-05 0.000467145 2.92371e-06 5.20418e-06 0.00042028 0.000167778 0.00162735 8.14319e-05 0.000295629 0.000402621 0.000239121 0.000163952 0.000399909 1.48507e-05 0.00041122 8.03302e-05 0.000277555 0.000314743 0.00039599 8.40144e-06 6.11816e-06 0.00093158 9.9295e-06 3.51685e-05 0.000169001 1.82781e-05 0.000115154 8.43524e-06 0.000247812 0.000233709 0.000184177 0.000398152 0.000419164 1.72107e-05 0.000796471 5.34343e-06 0.000318782 4.7535e-06 0.000211264 6.67536e-05 0.000218509 0.000472464 7.87984e-05 0.000137432 0.000187135 6.75704e-06 0.000199297 0.000446675 0.000777948 2.6101e-05 4.41126e-06 0.000400534 8.01972e-05 0.00011354 0.0002815 9.00738e-05 1.40632e-05 1.51957e-05 0.000112145 7.1802e-06 4.6784e-05 6.47806e-06 0.000183502 0.000471204 7.14103e-06 0.000630404 4.15932e-06 0.00085025 0.000147159 3.73596e-05 0.000493767 0.000146826 0.00045091 0.000550321 0.000601012 6.65151e-06 0.000404457 7.18393e-06 0.000146405 0.000292835 1.92807e-05 9.70372e-06 8.84925e-06 0.000314204 0.000396707 8.22836e-06 6.44521e-06 0.000427643 1.02422e-05 0.000130397 0.000560782 0.000302381 0.00102468 0.000130933 1.05737e-05 0.0012062 1.80223e-05 1.7304e-05 0.000691702 6.26102e-06 0.000199528 0.000615376 1.73783e-05 8.88539e-05 0.000425089 9.56612e-05 0.00018985 0.000270841 0.000841274 0.000102665 1.62399e-05 0.000400964 7.39057e-05 8.07303e-05 0.000196445 0.000899371 0.0003049 5.06872e-05 6.67784e-05 1.12864e-05 0.000113679 1.21231e-05 0.00117732 0.00015767 8.97797e-05 0.000468467 0.000295919 0.000449486 0.000799534 0.000272726 0.000118685 6.83998e-06 0.000439551 0.000409671 0.000121655 2.62855e-05 8.45575e-06 1.1841e-05 0.000154002 1.67417e-05 0.000539647 0.000400381 1.15615e-05 0.000625893 1.23695e-05 4.0157e-06 6.86723e-05 0.000420263 0.000470371 0.000201452 5.73588e-06 0.000276901 0.000201278 0.000551119 0.000368779 8.28787e-05 6.06399e-06 9.02622e-05 0.000485019 1.48184e-05 1.05909e-05 3.78815e-05 8.99761e-06 1.05837e-05 4.64593e-06 0.000414632 0.000110703 0.000170155 0.00015992 1.52275e-05 0.00015275 8.95356e-05 0.000247156 3.08028e-05 5.62192e-05 0.000397906 0.000190796 3.10031e-06 0.000490236 0.0006393 1.40878e-05 9.50242e-06 0.000426971 0.000173657 0.000460959 7.60215e-05 8.80997e-05 8.10203e-06 0.000339787 4.50106e-05 0.000273733 0.000190524 0.000409862 0.00137866 9.66798e-06 3.43731e-05 0.00126449 0.000212104 0.000403617 2.75132e-05 0.000399559 8.12188e-06 6.74406e-05 3.29918e-05 3.63654e-05 4.88035e-05 1.19152e-05 0.000786835 2.07686e-05 3.38411e-05 0.00016068 9.99846e-06 6.61795e-06 0.000264352 5.56465e-06 3.55209e-06 0.000197025 4.67654e-05 1.40487e-05 4.33247e-05 0.000398835 0.000178625 2.98586e-06 2.5512e-05 4.18918e-05 8.1548e-06 2.73422e-05 2.82249e-05 1.75367e-05 5.65789e-06 6.80418e-06 6.43178e-06 0.000402897 0.00112719 0.000281145 0.000202747 0.00023896 1.07997e-05 4.07755e-05 0.000624983 0.000101612 1.06981e-05 5.68757e-06 2.3296e-05 0.000494807 2.84214e-05 0.000913201 4.49417e-05 7.08368e-05 0.000163916 6.14475e-06 0.00013445 0.000586529 2.80699e-05 9.60372e-06 0.000113904 0.000400636 2.76859e-05 0.00201961 0.000568548 0.000151126 2.23087e-05 0.000194059 0.000118451 0.000408664 0.000163726 6.88969e-06 0.000409751 0.00024346 8.19944e-05 6.64082e-06 3.76431e-05 0.000120013 4.03035e-06 0.000574293 1.05031e-05 2.54459e-05 0.000246065 0.000201083 0.000282165 0.000130397 0.000192746 0.000771516 8.03943e-06 4.28578e-06 8.65975e-05 0.000108262 0.000104284 0.00056839 0.000633048 8.45166e-05 8.60075e-06 0.00071167 1.4027e-05 0.000820925 5.0042e-06 0.000653761 3.05161e-05 0.000113684 1.10204e-05 0.000152571 0.000123218 0.000242566 9.91305e-06 8.35835e-05 7.4223e-06 9.26474e-06 3.6273e-05 4.24336e-05 8.45867e-05 7.5905e-05 0.000546051 0.000624546 6.33988e-05 1.73652e-05 5.43417e-06 0.000159081 0.000566175 0.000395246 0.00047477 0.000542699 1.75457e-05 0.00149547 0.00023866 2.06016e-05 0.000287102 5.03411e-06 0.000394542 0.00029386 3.96489e-05 7.70107e-06 1.70469e-05 0.000221625 0.000316994 9.52824e-05 3.59371e-06 1.94452e-05 1.07343e-05 8.98244e-06 3.15e-05 0.000600196 9.14027e-05 7.29085e-05 7.58663e-05 0.000212472 0.000230712 0.000265627 0.000218398 2.99269e-05 4.48371e-06 0.000197485 4.07242e-05 4.50395e-06 9.97864e-06 4.11944e-05 1.0984e-05 3.38484e-05 7.21709e-06 2.16191e-05 7.23045e-05 0.00039912 8.19932e-06 1.49241e-05 0.000405003 1.41466e-05 0.000405819 0.00227736 1.4038e-05 9.16196e-05 1.32065e-05 4.17184e-05 6.35423e-06 0.0010301 1.0023e-05 0.000696768 0.000188548 0.000422814 0.00024347 2.65478e-05 0.000331962 6.16109e-06 0.000163666 2.22149e-05 8.32656e-05 0.000288479 0.000712314 3.70405e-06 1.38623e-05 0.000393599 2.95237e-05 0.000403021 1.021e-05 4.04871e-05 3.61494e-05 0.786837 0.000423756 4.13916e-06 0.000445896 0.000128951 2.43903e-05 1.57008e-05 3.87195e-05 0.000795401 8.05495e-05 4.7241e-06 0.000479796 4.77146e-06 0.000400357 1.47695e-05 6.26813e-06 1.60068e-05 3.94898e-06 4.10493e-06 0.000100141 0.000597092 1.18039e-05 5.21255e-05 6.49035e-06 0.000310222 5.80947e-05 9.96993e-05 0.000410058 0.000403874 0.000430252 2.78836e-06 3.58571e-05 3.80683e-05 4.02989e-05 8.51192e-05 6.70505e-05 4.73736e-05 0.000150868 0.000170369 1.68932e-05 0.000297923 0.000239952 2.48804e-05 5.65711e-05 0.000321552 0.00040675 3.17015e-05 0.000284845 6.01004e-06 8.7118e-05 9.38657e-06 1.59402e-05 2.3795e-05 7.51538e-05 1.87681e-05 0.000422626 4.89772e-05 0.00038471 7.04605e-06 0.000233788 1.93005e-05 0.000326321 1.11893e-05 7.85761e-06 4.3199e-06 3.99707e-06 0.000450218 0.000225009 6.99974e-06 0.000374633 1.07328e-05 1.067e-05 0.000210747 1.64094e-05 0.000447015 3.39005e-05 0.000402846 9.52829e-05 0.000396267 5.4309e-06 1.81715e-05 1.43177e-05 2.41444e-05 9.1937e-05 1.08291e-05 5.49274e-05 0.000458303 9.2914e-06 0.000163283 1.41424e-05 0.000571079 8.88849e-05 0.000567772 0.000238733 8.3024e-05 1.83727e-05 0.000417954 0.000114979 0.000939058 0.000148105 7.62881e-05 0.000147918 6.81261e-05 1.69549e-05 7.6221e-06 6.20208e-05 1.4102e-05 0.000842984 0.000308568 0.000107437 9.9987e-06 5.67101e-06 0.000409646 1.14127e-05 0.000344024 4.41559e-05 0.000407512 1.30979e-05 0.000648505 5.56732e-05 9.89467e-05 0.000328919 0.000109791 0.000403827 7.39121e-06 9.55108e-06 0.000177748 3.55419e-05 8.45112e-05 0.000429392 0.000315324 9.38455e-06 3.68165e-05 0.000396092 0.000282424 3.1591e-05 1.35375e-05 1.22232e-05 2.82636e-05 8.94599e-06 4.69995e-06 0.000377097 9.24054e-06 0.000184855 0.000347126 0.00211572 0.000101704 8.70221e-06 0.000550197 1.16302e-05 0.000790909 1.20157e-05 1.27012e-05 0.00178793 8.71933e-05 2.40989e-05 0.000917755 6.98654e-06 3.63525e-06 7.12932e-05 0.000131996 0.000398527 0.000246573 2.68865e-05 0.000129688 2.58989e-05 0.000974147 3.88698e-05 5.47589e-05 8.9402e-06 0.000135158 2.17455e-05 0.00170372 0.000411575 0.000136075 0.000151424 9.88441e-06 0.000147358 7.8881e-06 0.000282934 6.82699e-06 6.21893e-05 1.08771e-05 4.59916e-05 6.05901e-05 0.000250426 9.26475e-06 0.000135974 0.000254183 0.000137225 0.000450981 0.00143414 1.98046e-05 0.000398789 2.01655e-05 0.000500043 4.32607e-05 3.55592e-05 0.000100384 4.41089e-05 0.000509367 1.07516e-05 0.000111985 7.43691e-05 3.12111e-05 3.59752e-05 5.28803e-06 0.000403314 1.56831e-05 0.000599451 0.000763281 1.26262e-05 4.66917e-05 0.000628739 0.000178355 8.85176e-06 0.000445793 8.62221e-05 1.03689e-05 2.79166e-06 0.00011476 0.000717657 0.000261234 4.68574e-05 1.52749e-05 0.000250658 0.000148194 0.000398519 0.000512555 5.28601e-06 5.54349e-06 0.00131476 0.00041714 7.36607e-05 2.39118e-05 0.000116554 0.000272725 5.87154e-05 0.000115352 8.78604e-05 1.10848e-05 1.48985e-05 9.69729e-06 0.000254244 0.000399587 0.000485353 6.82486e-05 1.82905e-05 0.000791771 4.72424e-05 1.73448e-05 9.72397e-06 0.00068791 0.000224888 0.000812196 1.22209e-05 1.36203e-05 0.000407341 2.1633e-05 1.09062e-05 4.30877e-05 1.01255e-05 1.42169e-05 0.0018354 0.000437383 0.000204667 0.000119043 1.74542e-05 7.10492e-05 0.000213336 3.03823e-05 4.17968e-06 5.28935e-05 0.000145653 3.1129e-06 1.6806e-05 1.00591e-05 0.000594189 0.000160034 1.48219e-05 0.000861476 0.00044717 0.00113076 0.000362619 0.000397327 0.000135448 7.32063e-05 0.000112257 1.28781e-05 1.46521e-05 0.000756802 0.000136628 0.00040088 1.72661e-05 1.04824e-05 0.000142044 0.000166367 0.000731789 5.4177e-06 0.000398265 1.77937e-05 0.000116655 1.29537e-05 7.15424e-05 0.000411463 8.87396e-05 2.44192e-05 3.91836e-05 4.81068e-06 0.000150352 0.000693173 6.42835e-05 4.75073e-05 5.08151e-05 1.93185e-05 0.000101785 8.35222e-05 4.66241e-05 0.000175452 0.000130636 1.15797e-05 2.79493e-05 0.000319827 0.000401976 6.84689e-06 2.20349e-05 5.6222e-06 0.000397412 0.000391749 2.34836e-05 8.11921e-05 7.51391e-05 0.000253714 0.000148228 1.46349e-05 0.000461497 4.60799e-05 0.000402543 0.000161217 8.81814e-05 0.000475285 0.000244897 0.000560216 0.000756117 5.31046e-05 1.16622e-05 5.6318e-05 0.000400868 0.000400626 5.19616e-05 5.09303e-05 0.000416136 0.000127994 0.000927098 3.07028e-05 0.000449344 3.63572e-05 0.000473999 9.93378e-05 3.05131e-05 1.2787e-05 0.00155528 5.41173e-05 0.000185928 6.43678e-05 1.04307e-05 0.00039767 3.99506e-06 0.000180716 0.000213055 0.000402084 1.66526e-05 7.00035e-06 3.29679e-05 0.000219184 1.31863e-05 2.0657e-05 2.75538e-05 3.01291e-05 1.20141e-05 0.000889423 0.000206438 2.68793e-05 8.38298e-06 0.000312449 0.000394776 7.88001e-06 0.000692356 0.000874647 0.000120883 0.000760749 1.2407e-05 0.000656484 0.000317187 8.61867e-05 0.000287322 0.000426782 0.000170694 2.78091e-05 0.000189663 0.000186221 0.000696055 0.000179653 0.000254009 1.0861e-05 9.61376e-06 0.000371372 0.000155288 9.27161e-05 0.000400232 0.000246494 0.00049746 4.87862e-06 2.22144e-05 0.000230878 5.79884e-06 0.00015863 2.0634e-05 0.000394109 7.78585e-06 0.000114765 1.25798e-05 1.12065e-05 1.59685e-05 1.22825e-05 0.000152646 5.1238e-06 6.83628e-06 8.4554e-06 0.000559105 5.51798e-06 1.54232e-05 6.82557e-06 9.40226e-06 1.33861e-05 0.00017237 7.11656e-05 0.000125649 3.83091e-06 0.000413022 7.13003e-05 3.8416e-05 0.000468168 5.3473e-05 9.10054e-05 0.00085282 0.000574094 3.41562e-06 8.26586e-06 0.000227276 0.000635782 0.000454415 0.000523326 0.000397985 8.48288e-05 8.8392e-05 2.62334e-05 4.31888e-06 6.93189e-06 6.30077e-06 3.86276e-06 8.91456e-06 2.79241e-05 7.12392e-05 4.19536e-05 3.64761e-05 
0.000160835 0.000267175 0.00040818 0.000433096 2.06526e-05 0.000115212 0.000103635 5.27892e-05 0.000146083 0.000520898 1.52129e-05 0.000207355 8.62246e-05 2.3421e-05 0.000149975 0.000391519 0.000617443 0.000252044 3.23292e-05 8.61833e-05 1.14288e-05 4.35715e-06 3.42528e-06 0.000539748 2.46644e-05 0.000446488 1.801e-05 0.000422751 1.62668e-05 2.30553e-05 0.000241231 0.000261509 0.000352182 1.44975e-05 2.12786e-05 3.02177e-05 0.000547355 0.000161586 0.000365711 2.81295e-05 1.64686e-05 0.000112388 0.00016152 5.45312e-06 0.000464143 2.24288e-05 0.000122655 7.763e-05 4.97862e-05 0.000152945 0.000388402 9.64974e-05 5.09757e-05 4.24271e-06 6.52482e-05 4.0578e-06 8.76129e-06 0.000600239 4.20883e-05 0.000290663 7.25598e-05 0.000667 7.73517e-05 0.000188475 0.000493311 0.000118946 1.45098e-05 0.000425757 3.27424e-05 0.000125531 5.19295e-06 9.24836e-06 9.78488e-06 0.000335429 0.000820011 0.000321247 7.22991e-05 3.00156e-06 7.1645e-05 4.50687e-05 0.000395678 5.93216e-05 1.34454e-05 2.92969e-05 6.75633e-05 0.000556817 7.46654e-06 0.00013346 0.000304062 7.03255e-05 0.00016166 0.00100087 1.40012e-05 9.99352e-06 4.65402e-06 4.66427e-05 0.00053824 5.02839e-05 3.98263e-05 1.69072e-05 0.000160388 5.00098e-05 2.53126e-05 8.33272e-06 9.25015e-05 3.17743e-06 8.27296e-05 4.95361e-05 2.11992e-05 0.000218827 9.75e-05 0.000179843 9.30545e-05 6.35835e-06 0.00013933 0.00011514 2.69442e-05 0.000566447 0.000988466 2.57595e-05 0.000229126 1.65132e-05 4.61154e-05 0.000272753 2.40583e-05 0.000180729 0.000476509 3.72397e-05 0.000134672 0.000380704 0.000196486 0.000778215 5.78732e-05 7.17189e-05 1.13436e-05 0.000428582 3.82652e-05 2.37508e-05 0.000158327 0.000214449 7.78788e-05 0.000203846 8.82491e-06 4.2931e-05 6.43029e-05 7.25605e-06 3.6781e-05 0.000133662 0.000310295 0.000120664 0.00048107 0.000524285 0.000736308 0.000394485 5.9067e-06 0.000405282 4.86575e-05 0.00037125 1.15731e-05 0.000534391 9.21268e-06 4.62013e-05 9.26042e-06 0.000157501 3.14455e-05 0.000161439 0.000189873 0.000110499 0.000967037 0.000626525 0.0004692 4.92787e-06 3.13574e-05 1.52606e-05 2.34754e-05 1.57232e-05 5.52686e-05 0.000611664 0.000217676 0.000213622 0.000469825 0.000236631 0.00010305 0.000493963 0.000552562 0.000831787 2.40062e-05 1.70881e-05 0.000178858 1.21955e-05 5.47832e-06 1.5695e-05 6.30313e-06 0.000554787 0.000380363 5.20317e-06 0.000795128 0.000139562 4.7852e-05 0.000504827 2.92049e-05 0.000197234 3.88258e-05 0.000548016 2.77669e-06 6.38385e-06 0.000385115 0.000107584 7.12296e-05 0.000173264 0.000203671 0.000198035 7.10298e-05 7.84633e-06 0.000499821 0.773145 0.000475428 0.000302023 2.15035e-05 0.000584113 0.000160603 0.000413755 8.66401e-06 0.000371813 0.000735867 0.000392747 0.00125863 2.56862e-05 4.17412e-05 9.14952e-06 0.000295051 0.000444193 8.46509e-05 8.55388e-05 5.81192e-05 2.08078e-05 9.43281e-05 1.17224e-05 0.000397892 1.58402e-05 0.000161434 0.000226431 2.46837e-05 0.000131679 8.89975e-05 3.75799e-05 6.69762e-06 0.000410363 1.66623e-05 3.26916e-05 0.000414158 6.44004e-06 0.000203141 0.000173258 0.00020471 1.69762e-05 0.000240681 0.000242084 0.00050151 4.57584e-05 0.000252774 7.00148e-06 0.000480677 6.79292e-05 8.27192e-05 1.81266e-05 0.000133018 0.000160775 0.000348216 7.14631e-05 0.000483975 6.85966e-06 2.31659e-05 9.63295e-05 2.65221e-05 9.24912e-06 0.000188815 0.000658658 6.06483e-05 8.94502e-06 0.000585158 0.000513756 1.72109e-05 2.98032e-05 5.92154e-05 0.000131339 0.000207517 1.26193e-05 9.69858e-06 0.000102522 4.19541e-05 2.64214e-05 3.03014e-05 2.37967e-05 0.000137361 0.000395095 7.10803e-06 9.21113e-05 1.34584e-05 1.76503e-05 0.000461637 3.33467e-06 4.27431e-05 2.42598e-05 0.00022927 7.09515e-05 6.26166e-06 0.000499554 3.20105e-05 1.36291e-05 3.42626e-05 0.000406658 7.84079e-05 5.31359e-05 0.000398889 0.000406652 0.00012628 0.000332063 0.000111869 0.000394999 0.000620419 1.016e-05 0.000780041 0.000457949 0.000407104 3.09098e-06 3.4702e-05 2.97785e-05 4.4944e-05 5.73536e-05 0.00021562 0.000798406 6.6987e-05 0.000435305 0.000139102 0.000769575 3.64448e-05 1.51029e-05 0.000555395 3.28007e-05 0.000766333 1.27656e-05 0.000398487 0.000147225 1.52367e-05 0.000542201 9.7438e-06 0.000321539 7.88391e-06 2.01284e-05 0.000450711 1.79763e-05 0.000118368 7.79415e-05 0.000221389 5.69462e-06 0.000215802 1.54582e-05 2.22205e-05 0.000112677 2.92893e-05 0.000459132 0.000392892 3.93506e-05 0.000662412 7.77116e-05 0.00041039 0.00034527 5.58792e-05 0.000184761 0.000211136 1.97124e-05 2.75546e-05 2.70897e-05 0.00010925 6.60952e-05 0.000462108 0.000672786 9.25407e-05 3.73465e-05 1.09645e-05 0.000284797 8.92445e-06 8.795e-05 0.000391339 0.00016682 1.35179e-05 3.35457e-05 7.24857e-05 8.75394e-05 1.37661e-05 0.000538032 0.000159206 0.000171286 0.000398416 0.000519394 7.23225e-05 3.10143e-05 6.064e-05 6.38266e-05 1.42211e-05 0.000140894 3.90263e-05 5.31946e-05 4.05236e-06 0.000509563 0.000394025 6.81605e-06 4.44797e-05 1.04832e-05 6.46376e-06 0.000266677 9.03579e-05 3.41659e-06 0.000327778 2.82898e-05 0.000623985 1.44773e-05 0.00103512 0.000599708 8.81343e-05 0.000155787 0.000400937 0.000214683 2.75571e-05 9.5487e-06 1.44377e-05 2.74908e-05 6.01393e-05 0.00029433 0.000418537 6.586e-05 2.27256e-05 0.000137503 2.51509e-05 1.20031e-05 0.000309366 0.000221696 1.7543e-05 0.000415523 0.000663725 6.10179e-05 6.95401e-05 1.17627e-05 2.07585e-05 8.54872e-06 9.77292e-05 0.00020163 6.47542e-05 0.00029396 2.66574e-05 5.00139e-06 3.48128e-05 2.49698e-05 0.000409432 1.14549e-05 0.000199179 0.000396391 0.000327838 0.000300331 0.000611997 7.90837e-06 0.000678612 0.000669182 0.000403454 0.00046066 0.000391343 0.00055347 6.40693e-05 0.0359397 1.20797e-05 0.000129759 6.41727e-06 0.000240365 0.00032447 4.08638e-06 0.000406533 2.94053e-05 1.92338e-05 1.38432e-05 0.000604591 2.61807e-05 5.92147e-05 8.85706e-05 9.28091e-05 0.000191064 2.7725e-05 0.000128028 1.88213e-05 9.51319e-06 0.000186846 2.29656e-05 2.32925e-05 2.27252e-05 0.000138892 0.000121287 8.79641e-06 6.73702e-06 7.91915e-06 0.000553476 8.68973e-06 7.29249e-05 0.000796063 0.000229481 4.21783e-05 1.14576e-05 3.31389e-05 2.41715e-05 8.76185e-05 3.48416e-05 4.03243e-05 5.32421e-05 0.00108001 0.000455578 3.17001e-05 1.62147e-05 0.000319921 2.44269e-05 0.000218453 0.000229723 2.43359e-05 0.00014003 0.000128637 3.97658e-05 0.000411203 0.000289599 7.40869e-05 6.96007e-06 0.000814309 1.11895e-05 7.76063e-06 1.78906e-05 0.000136609 0.000207585 0.000251153 3.22597e-05 1.50791e-05 2.67042e-05 0.000659477 0.000206096 3.77365e-05 3.48471e-05 0.000204013 5.14945e-06 0.000400942 0.000235434 5.50574e-06 0.000256249 2.5956e-05 0.000407371 7.44881e-06 4.09704e-05 7.83655e-06 1.8147e-05 0.000218682 6.05161e-06 3.98646e-06 0.00010248 0.000371481 1.29594e-05 0.000355935 0.000414423 5.56658e-05 0.000211504 9.37337e-06 0.00021057 0.000579339 0.000125185 6.98409e-05 0.000512925 8.48615e-05 0.000549729 0.000151012 7.53253e-05 0.000669422 0.000117991 5.43961e-05 4.47248e-05 0.000154671 8.19352e-06 5.11622e-05 0.000530636 2.75715e-06 4.76277e-05 0.000445679 0.000614803 0.000692907 1.7721e-05 0.000735248 0.000219838 0.000443418 1.87957e-05 8.86657e-06 7.90265e-05 5.70958e-05 2.5069e-05 0.000351495 8.07796e-06 6.8968e-06 0.000356367 1.78015e-05 0.000340949 2.4234e-05 5.98931e-05 0.000394206 3.08038e-06 0.000104165 0.000132966 8.45052e-05 2.61147e-05 0.000226791 0.000134871 6.12778e-06 0.000125099 2.68126e-05 0.00055519 0.000170844 0.000305186 7.07379e-05 0.000428893 4.81761e-05 3.22578e-05 0.000177873 0.000423981 0.000244719 0.000559314 9.75371e-05 6.54711e-05 0.000418662 5.7423e-05 0.000233777 0.000112714 0.000723418 3.94229e-05 1.74676e-05 0.000200398 5.50894e-05 0.000112133 7.02424e-05 0.000165184 3.70757e-05 2.48832e-05 1.19655e-05 0.000249834 7.30386e-06 1.73703e-05 3.71424e-05 4.69772e-06 0.000134367 1.06091e-05 1.3823e-05 0.000130842 2.41956e-05 0.000286144 0.00161771 4.0338e-05 0.00040126 0.00078777 0.000399541 0.000393876 0.00018929 0.00011686 0.000142193 0.000190345 0.000356679 1.03262e-05 2.45797e-05 6.18019e-06 0.000412947 2.30424e-05 0.000790589 2.83322e-05 0.000482019 0.000401538 3.9216e-06 0.00175252 4.79367e-06 0.000572728 0.000206527 0.000144385 4.59277e-05 0.00041819 5.20468e-05 4.30073e-06 5.87922e-06 1.26558e-05 0.000375385 0.000147234 4.70417e-05 2.5763e-05 1.60548e-05 2.01478e-05 6.68479e-06 0.000416349 8.5122e-05 2.44699e-05 1.94666e-05 1.359e-05 1.08857e-05 2.13548e-05 9.07564e-06 2.12688e-05 0.00125839 1.91014e-05 4.74998e-05 0.000550334 6.06462e-05 8.71683e-05 0.000433049 9.48072e-05 3.28974e-06 5.53397e-06 3.4921e-06 0.000401124 4.52516e-06 3.77011e-06 9.40234e-05 0.000136861 8.92058e-05 0.000135185 0.000118497 0.000396244 0.000452088 2.94551e-05 0.000410028 0.00109841 0.000188614 0.000430537 8.01675e-05 6.80259e-05 6.25525e-05 0.000439801 0.000218543 6.78836e-05 0.000411587 0.000100668 0.000181119 4.53638e-06 1.32209e-05 1.58305e-05 1.8793e-05 0.000142468 3.12389e-05 2.54632e-05 4.44689e-05 4.27485e-06 0.000207315 6.86109e-05 0.000181443 8.32847e-06 1.6097e-05 1.34677e-05 4.87999e-06 0.000544646 2.05929e-05 0.000562974 6.80103e-06 8.18774e-06 0.000426013 0.00011755 3.6614e-05 3.13047e-05 5.71652e-05 2.08508e-05 3.45153e-05 0.000139614 1.13382e-05 0.000448995 0.000623009 8.46607e-06 4.42141e-05 3.17831e-05 2.57478e-05 0.000584872 0.000166163 2.34121e-05 0.000414878 9.44797e-05 1.20709e-05 7.83842e-05 0.000124139 7.78814e-06 0.000571688 6.27189e-05 1.63421e-05 0.000396349 2.95273e-05 0.000130996 0.000126826 4.05067e-05 0.000654272 5.51913e-05 0.00013045 0.00128815 0.00053649 2.20404e-05 1.09869e-05 0.000557252 0.000108243 1.82741e-05 0.000422065 3.13855e-05 1.22749e-05 0.000181145 4.11249e-05 0.000161973 0.000406263 0.00023205 1.12891e-05 8.66676e-06 4.93003e-06 0.000403406 2.25097e-05 0.000176496 0.000397829 0.000232934 0.000498264 2.84863e-05 4.40343e-05 0.000714768 0.000501341 0.000571848 0.000496936 0.00019279 0.000429064 3.06848e-05 4.7759e-05 0.000459731 0.000418667 0.00102917 7.1347e-05 3.87373e-05 4.9265e-05 4.20621e-06 8.20202e-05 0.000441098 3.20561e-05 0.000114087 4.31903e-05 0.000106299 2.01657e-05 0.000564852 2.37729e-05 1.70248e-05 2.14219e-05 0.000622382 5.78575e-05 0.000474499 0.000441099 2.48821e-05 1.59084e-05 3.15022e-05 0.000588593 0.000307034 3.73086e-06 0.000448196 0.000817473 0.000131808 7.10785e-05 2.64794e-05 1.40843e-05 4.3025e-06 0.000435391 0.000112484 0.000228418 7.35854e-06 0.000405093 3.25984e-05 0.000105577 0.000480085 1.52599e-05 2.16524e-05 0.000649146 7.06631e-05 1.46114e-05 5.82913e-05 4.64483e-06 9.57058e-06 8.92432e-05 0.000503404 0.000397317 0.000181196 5.66053e-06 0.000450451 1.03645e-05 5.30563e-05 1.60008e-05 0.000520135 1.13525e-05 0.000116691 7.98869e-05 7.14999e-05 0.000424293 0.00092199 8.38499e-05 6.65468e-05 0.000431403 0.000165898 8.2146e-06 1.11485e-05 0.000517274 3.7827e-06 0.000500883 0.000543374 1.80232e-05 7.82221e-05 2.75428e-05 0.0001838 0.000162515 4.31441e-06 0.000173396 0.000611632 3.59084e-05 4.05429e-06 3.8227e-05 0.000495736 6.91277e-05 2.43982e-05 0.000235297 2.50919e-05 9.01227e-06 3.07534e-05 2.11759e-05 0.000169554 0.000307869 7.19944e-06 0.00040627 0.000281786 2.87029e-05 0.000514704 3.26812e-06 0.000116588 0.00039695 0.00050459 0.000148735 2.74289e-05 7.03021e-06 0.00055263 0.000400908 0.000404798 2.65599e-05 0.000180259 1.02046e-05 5.44942e-06 0.000414814 0.000352903 8.17826e-06 7.9908e-05 4.68295e-06 3.51348e-06 0.000129899 2.25411e-05 0.000393745 6.09493e-06 0.000439531 1.24812e-05 0.000225146 0.000314325 0.000208546 1.62997e-05 1.4469e-05 0.000309329 4.26309e-06 2.47501e-05 0.000248798 2.13241e-05 0.000100588 0.000785684 0.000396694 2.53594e-05 4.54395e-05 0.000217643 9.65777e-06 0.000201121 0.000635382 0.000113373 0.000335299 0.000601017 7.92796e-05 1.1064e-05 0.000119616 5.0309e-06 0.000409939 0.000166074 3.87775e-05 1.77795e-05 3.22434e-05 1.01606e-05 0.000425748 0.000406317 0.000164199 0.000527474 8.19704e-06 1.40025e-05 2.16154e-06 3.81302e-05 3.18258e-05 0.000801727 0.000118033 0.000437653 
2.04825e-05 0.000147844 0.000256617 9.24067e-05 0.000362917 3.66534e-05 0.000140489 0.000143179 0.00031786 0.000641062 3.35207e-05 5.69834e-05 0.000267833 7.27165e-05 1.45033e-05 0.000125049 0.000185156 0.000237741 0.000310976 1.12217e-05 0.000107329 5.84582e-06 5.35112e-05 0.000380566 1.64277e-05 1.26481e-05 0.000388298 2.44106e-05 1.96902e-05 1.13799e-05 1.3273e-05 0.000141982 0.000238356 9.35212e-05 3.17446e-05 5.75052e-05 8.44098e-05 0.000136178 0.000879054 0.000138647 8.12927e-05 0.000139366 3.01854e-05 8.47083e-05 0.000201884 0.000319122 0.000427278 0.000170892 0.00031168 1.16891e-05 9.30242e-05 0.000152297 5.41673e-05 0.000266685 0.000107879 2.82571e-05 8.96148e-06 0.000128999 0.000363622 0.000263027 0.000126451 7.47432e-05 0.000292749 9.27682e-05 0.000966568 6.04692e-06 1.21118e-05 0.000524702 0.00017504 0.000283683 0.000305218 0.000158465 0.000123636 0.000217325 0.000437067 0.000253524 5.65256e-05 0.000183438 9.65098e-05 0.000305555 0.000413893 1.60876e-05 0.000233002 0.000544491 0.000600124 9.07608e-05 6.79208e-05 0.000483034 0.000382765 2.902e-05 0.000272759 0.000326858 1.1387e-05 0.000165517 0.000623063 0.000237311 9.79932e-06 0.000814722 0.000651621 0.000108319 0.000146235 0.000635559 6.78629e-05 0.000257988 0.000304064 6.24994e-05 2.62036e-05 0.000152778 0.000133972 9.57662e-05 0.000216401 0.000260139 1.35406e-05 0.000303331 0.00014883 0.000158957 0.000351854 4.07853e-05 8.54343e-05 7.72841e-05 0.000265185 0.000254888 0.000341328 0.000700392 3.66401e-05 0.000489395 2.93944e-05 6.30619e-05 0.000160656 1.44126e-05 0.0004393 0.000220449 0.000307258 5.03672e-05 0.000293933 0.000424738 6.26988e-06 9.24462e-06 0.000309115 0.000829069 0.000112261 2.04316e-05 8.39141e-06 0.000612502 0.000796237 1.38196e-05 4.27264e-05 0.000268961 0.00022704 0.000136469 0.000498905 0.000637459 0.000206678 0.000334623 0.000318756 0.00016457 3.91226e-05 0.000107799 0.000157342 6.10171e-05 5.93454e-05 0.000352846 1.52152e-05 6.1611e-05 0.000432326 0.000167756 0.000146842 0.000573785 0.000176778 0.000147314 4.05506e-05 4.54894e-05 0.000413038 0.285781 1.23484e-05 0.000191027 3.46091e-05 0.000137336 0.000477347 4.76837e-05 0.000655998 0.000227538 0.000294958 0.000153113 0.000500258 0.000549326 0.00046512 0.000602131 0.000218375 5.88001e-05 0.00055079 0.000252041 1.61508e-05 3.66122e-05 7.91918e-06 0.000175414 7.41747e-06 7.51238e-05 0.000266914 8.14839e-05 1.78227e-05 0.000463459 0.000490397 0.000235238 8.43425e-06 0.00021161 0.000357213 2.23482e-05 0.000104 0.000671546 0.000130801 6.73035e-06 0.000173706 0.000164297 7.84118e-05 3.89469e-05 0.000216272 0.000603465 1.96365e-05 3.23688e-05 4.56355e-05 0.00014515 8.70223e-05 0.000147458 0.000659812 0.000204584 0.000168163 0.000252154 0.00103097 7.7536e-05 0.000196403 9.88812e-05 0.000100233 1.54301e-05 0.000333933 0.000296575 0.000101294 7.65469e-06 2.0459e-05 0.00043459 0.000194907 0.000102616 0.000272841 0.000147409 0.000162403 0.000291585 0.000271785 7.69455e-05 0.0002528 0.000479627 3.44805e-05 6.93653e-05 0.000156351 0.000199765 0.000374329 6.83327e-05 0.000197527 0.00072835 5.41156e-05 7.62131e-06 0.000764802 0.00035122 0.000419049 0.000123068 0.000219677 5.74267e-06 7.25505e-05 8.44797e-05 0.000693303 0.000533539 6.01555e-05 2.20796e-05 1.39696e-05 2.70603e-05 0.000126401 0.000345975 0.000105745 0.000334372 4.98472e-05 4.67934e-06 3.74891e-05 9.80325e-05 0.000559827 9.7851e-06 0.000856245 5.1672e-05 0.000112263 0.00074705 3.9269e-05 0.000163128 0.000300382 0.000246694 2.55668e-05 7.22312e-05 0.000323189 0.000155716 9.86785e-06 5.51496e-05 0.000288633 0.000397573 4.38563e-05 5.61541e-06 0.000294237 0.000336353 0.000589914 0.000102691 0.00085426 0.000136261 0.000128364 0.000327162 0.000273571 0.000435458 0.000430493 0.000246008 0.00053406 1.43389e-05 0.00020311 9.22802e-06 0.00013837 7.38156e-05 5.07827e-05 0.000401046 6.65028e-05 4.12798e-05 0.00044465 0.000486017 0.00021234 0.000231284 0.000574625 0.000776947 5.24884e-05 0.00036887 2.65149e-05 5.88061e-05 7.45341e-06 0.00013334 0.000258527 7.24273e-05 0.000235896 0.000244425 3.94436e-05 0.000260915 1.35902e-05 0.000375335 5.97646e-06 0.000140236 0.000281197 2.1374e-05 0.00048805 2.04026e-05 6.79158e-05 0.000182619 1.37903e-05 1.67275e-05 4.09928e-05 7.1137e-06 0.000414584 0.000280507 0.000380149 0.000166158 9.85103e-05 0.00020443 5.86796e-06 0.000330757 1.91484e-05 0.000205718 0.000208735 9.17583e-05 0.00054449 7.17454e-06 0.000215528 0.000152412 1.31151e-05 0.000451032 0.000295492 5.82013e-05 0.000230915 0.000178127 1.65376e-05 0.000291057 7.53989e-05 5.25119e-05 0.000295038 0.000204911 2.46906e-05 9.1132e-05 0.000338155 0.000216257 8.73502e-05 2.73189e-05 9.14288e-05 0.000431706 0.00033551 2.71599e-05 0.000297821 0.00046544 2.64568e-05 8.41807e-05 0.000159191 0.000133688 0.000481446 7.46981e-05 0.000233671 0.000138861 8.76993e-05 0.000157018 0.000255701 0.000111903 0.000372914 8.37901e-05 1.00821e-05 9.59519e-05 0.000263238 7.46227e-06 0.000297256 8.48786e-06 0.000541161 0.00015876 0.00154538 0.000595896 0.000155613 0.000103031 0.00018379 2.24075e-05 3.69238e-05 0.000242286 9.23391e-05 2.1573e-05 0.000165862 0.000526976 0.00034343 6.30315e-05 8.62512e-05 0.000159692 0.000235429 0.000255346 0.000207058 1.0871e-05 7.08778e-06 0.000174274 3.70711e-05 0.000139894 0.000201398 1.06332e-05 0.000644115 0.000313141 9.86088e-05 9.70652e-05 0.000426943 8.58857e-05 6.88567e-05 1.05185e-05 0.000127699 0.000239212 0.00056091 1.03625e-05 0.00056405 0.000140883 0.000607495 0.000581686 0.000267767 6.79838e-06 0.000880725 0.00104512 7.96309e-05 0.000457812 1.21578e-05 0.000162785 0.000119856 0.00329253 0.0003269 1.47707e-05 0.000153425 0.000129574 0.00017235 5.21394e-06 1.98068e-05 0.000685952 7.99561e-05 0.000346397 0.000341971 0.000332823 6.09419e-05 0.000385743 0.000382072 0.000101033 0.000182771 0.000229036 0.000258851 8.47621e-06 0.000683597 0.000143933 0.000297339 2.08155e-05 0.000479749 2.74736e-05 4.35005e-05 1.33762e-05 0.000109315 0.00037021 0.000433758 0.000316041 0.000308679 6.47137e-06 0.000205075 1.48564e-05 0.000557561 0.000175227 0.000209522 0.000245747 0.000324377 0.000155144 0.000160806 8.21534e-05 2.43468e-05 0.000124229 4.07608e-05 0.000654419 8.41644e-05 0.000471999 6.30472e-06 0.000320509 0.000127219 1.24389e-05 0.000235592 0.000499866 4.58756e-06 5.8101e-05 0.000213357 0.000297133 0.000241208 0.000190083 2.461e-05 4.54596e-05 0.000262983 0.000341025 0.000261298 0.000161252 2.36275e-05 0.000388902 1.45402e-05 0.000373135 0.000198238 0.000236478 0.00027804 8.78433e-05 1.34815e-05 1.26688e-05 0.000248634 1.0831e-05 1.24382e-05 1.04479e-05 0.000502581 0.000317503 0.00023956 1.81992e-05 0.000255251 0.000119325 0.00010092 1.94957e-05 0.000130916 0.000155954 0.000136096 0.000398076 7.16058e-06 0.000269471 4.35526e-05 4.49264e-05 3.96824e-05 6.78044e-05 0.000153249 1.04539e-05 6.31761e-05 5.02733e-05 4.54765e-05 0.000133663 0.00010544 0.000192414 0.000210754 5.22299e-05 0.000289007 1.35413e-05 0.000251111 4.21384e-05 0.496506 0.000474053 0.000474355 0.00108117 1.15461e-05 3.096e-05 6.74858e-05 0.000488422 4.61148e-05 7.73059e-05 0.000155952 0.000625468 0.000459546 0.000748902 3.5762e-06 1.0012e-05 0.000377894 0.000139319 3.59583e-05 0.00115429 2.13798e-05 0.00101462 0.000115941 0.000566785 7.47486e-05 0.000273849 0.000475016 1.98417e-05 0.000153465 0.000161092 0.000397053 0.000350928 0.000387158 0.000124542 0.00112864 5.80741e-05 2.18191e-05 1.79906e-05 0.000510355 0.000386484 0.000182119 0.000350122 3.55361e-05 0.000189547 0.000241007 0.000335279 0.000317302 1.65005e-05 0.000182483 1.32977e-05 0.000255534 0.000109932 0.000245904 6.32993e-05 0.000368685 0.000149076 0.000137068 0.000206573 3.81239e-05 0.000101236 0.000235539 0.000199741 0.00033903 0.000488632 0.00014204 9.18884e-06 0.000351874 6.18423e-05 0.000185186 0.00017691 0.000334295 0.00029763 1.26802e-05 0.000123398 1.5795e-05 1.32893e-05 0.000209753 2.2898e-05 6.69506e-05 0.000106537 0.000299723 0.000206823 7.08876e-05 0.000260378 0.000345226 2.95295e-05 0.000254637 5.5926e-06 9.86729e-05 0.000247657 0.000318241 0.000482312 0.00029864 1.31558e-05 0.000138758 0.000224063 0.000650053 9.8158e-06 0.000133379 0.000298211 5.41035e-05 0.000149187 0.000220028 4.12042e-05 2.77761e-05 0.000204735 6.20908e-05 0.000355741 1.03956e-05 0.000514552 8.12858e-05 0.00032742 0.000181523 0.000405531 4.38338e-05 0.000283738 0.00026948 1.30589e-05 0.000837069 0.000207179 3.99644e-05 0.000222284 8.08851e-05 0.000207538 0.000195296 0.00038385 0.0013116 0.000222195 0.000162799 0.000333583 0.000506205 4.51817e-05 4.95238e-05 0.000288753 0.000426121 7.28342e-05 0.000480047 2.23809e-05 0.000524296 0.000399314 0.000169018 0.00012344 0.000571872 0.000117444 7.29857e-05 0.00177237 2.18987e-05 0.000379031 0.000256622 4.48775e-05 0.000775858 1.14398e-05 0.000667983 0.00020803 0.000159536 0.000637021 6.75036e-06 6.40857e-05 6.44667e-05 0.000112693 6.1511e-05 0.000403628 0.000134643 0.000248317 0.000370742 0.000342139 0.000252597 0.000333545 8.31841e-05 6.13983e-06 6.53493e-05 0.000129393 0.00010366 0.00025908 1.74189e-05 0.000171249 0.00077239 0.000284434 0.000314561 0.000149136 0.00016102 5.93754e-05 4.45707e-06 0.000291108 0.000259613 3.04903e-05 0.00119523 0.000622265 0.000963375 0.000312709 1.1953e-05 1.20056e-05 1.36673e-05 0.00019517 0.000342132 0.00026946 6.78896e-05 0.000303655 0.000290319 0.000288726 6.8208e-05 0.000153763 0.000233711 0.000146101 0.000128531 0.000281925 1.19213e-05 6.34039e-05 7.34775e-05 0.000155045 0.00023386 0.000449793 2.29437e-05 0.000626672 0.000430444 9.85344e-05 0.000212126 7.60383e-05 7.71219e-05 3.16925e-05 0.000263273 5.09527e-06 0.000594972 0.000249011 0.000423413 9.06049e-06 0.00102416 5.41497e-05 0.000174984 1.42917e-05 1.31031e-05 0.000158544 0.000475727 1.92347e-05 9.62418e-05 0.000377029 0.000731965 0.000474404 0.000101281 1.41852e-05 0.000325916 1.29209e-05 2.11069e-05 3.89932e-05 0.000413761 3.30046e-05 6.75639e-05 0.00012329 0.000187192 0.000403848 5.77282e-05 3.58839e-05 0.000146496 0.000204046 3.56794e-05 0.000244975 0.00081123 0.0007207 1.14698e-05 0.00014077 7.22364e-05 1.54301e-05 0.0001598 0.000337419 6.56361e-05 0.000320398 0.000202164 0.0006562 0.000449169 1.34806e-05 0.000548506 0.000405357 0.000315061 0.000336582 7.997e-05 2.65576e-05 1.15356e-05 0.000236767 0.000330808 0.000304218 0.000339231 0.000307532 0.000123566 0.000286044 5.38878e-05 0.000280996 1.59401e-05 0.000119482 0.000146646 0.000122518 0.000302044 2.13458e-05 0.000129863 0.00104994 0.000390235 0.000128531 0.000405748 7.37608e-06 7.78889e-06 8.3474e-05 3.20372e-05 0.000446172 0.000167317 0.000448549 7.10789e-05 0.000296636 0.000334189 0.000380445 8.06579e-05 0.000133174 9.8342e-05 0.00021392 0.000136075 0.000271854 6.64364e-06 2.32308e-05 0.000116798 1.52471e-05 1.70366e-05 0.000239344 8.00703e-05 3.758e-05 0.000138587 0.000189453 0.00030058 0.000288103 0.000389123 1.0168e-05 7.0027e-05 0.000254057 0.000262008 6.0883e-05 0.000161018 0.000194309 0.000104082 0.000253136 0.000317087 9.05022e-05 7.36045e-06 9.63436e-05 7.9171e-05 2.99076e-05 0.000303669 0.000198709 0.000439 0.000499316 0.000308106 0.000135395 5.85493e-05 0.000361423 7.98623e-05 4.29153e-05 0.000354323 2.48856e-05 1.01844e-05 0.000363432 0.000102557 2.85855e-05 3.06787e-05 0.000259017 9.41146e-05 6.90672e-05 5.96928e-06 6.17582e-06 2.74582e-05 0.000412263 0.000155225 0.000170326 5.5237e-06 8.21126e-06 6.66496e-05 0.000263422 1.48555e-05 1.25448e-05 0.000495177 5.3445e-05 1.05855e-05 1.6631e-05 0.000287817 4.16208e-05 1.67239e-05 0.000590854 6.31581e-06 5.37632e-05 6.80184e-05 6.10383e-05 0.000528025 0.000441501 8.6083e-05 0.00058071 4.6936e-05 0.00020199 0.000485869 0.000355795 0.000114271 0.000261805 0.000241188 4.76464e-05 0.000357603 0.00026606 1.53714e-05 2.02153e-05 1.62906e-05 1.01094e-05 2.63937e-05 0.000221108 3.39461e-05 0.000438345 0.000296491 0.000111353 0.000249603 8.64336e-05 1.53892e-05 0.00041999 8.12334e-05 0.000310096 
5.83774e-05 0.00236828 0.000398363 0.000117232 2.79343e-05 1.61179e-05 4.49137e-05 0.000478185 2.9297e-05 2.38354e-05 1.50584e-05 0.000109404 9.24853e-05 2.53536e-05 2.62389e-05 0.000419027 0.000641468 4.30144e-05 7.34077e-05 6.85914e-06 8.77181e-06 6.64302e-06 0.000105031 0.00102278 1.557e-05 0.000419504 8.80719e-06 0.0006309 1.13459e-05 1.81126e-05 0.00017954 0.000402005 0.000179338 0.000138407 0.000144158 0.000142562 0.000775225 9.89427e-06 0.000455509 5.97639e-05 1.20506e-05 8.13067e-05 1.84352e-05 1.35458e-05 0.000715556 0.000143093 7.63782e-05 9.68023e-05 1.68664e-05 5.45649e-05 0.000395795 0.000158557 2.78889e-05 1.07812e-05 1.47428e-05 4.39279e-06 5.13531e-06 0.000160241 1.86155e-05 5.39256e-05 2.73563e-05 0.000556074 0.00030197 0.00024739 0.000272637 1.5671e-05 1.23454e-05 6.45127e-05 2.10141e-05 5.95126e-06 0.000259217 0.00035018 1.22574e-05 2.55856e-05 0.00175779 3.49555e-05 0.000173438 2.58209e-05 9.64224e-05 4.97077e-05 0.000532028 2.42773e-05 2.05973e-05 6.52633e-05 0.000446502 0.000482872 1.07177e-05 0.000224152 0.00104151 6.98294e-05 0.000257444 0.000789915 1.15475e-05 8.10255e-05 2.14577e-05 4.36094e-05 0.000542298 0.000214174 5.10278e-05 0.000198421 0.000182141 2.94309e-05 0.000104742 0.000227942 0.000137441 0.000231324 4.23536e-05 1.23057e-05 0.000265363 0.000189361 1.53189e-05 2.19356e-05 1.79159e-05 3.58245e-05 0.000184861 3.29688e-06 2.47993e-05 0.000515776 0.00094277 0.000436797 0.00023715 9.92896e-06 0.000100851 0.000123085 1.08759e-05 0.000182488 0.000423074 0.000330674 6.71851e-05 0.000151125 1.56425e-05 0.000958933 0.000584971 0.000153367 2.88082e-05 0.000582048 6.83171e-06 8.07861e-05 0.000151249 0.000371614 3.7532e-05 0.00013071 7.18187e-05 3.22514e-05 0.000126392 1.8255e-05 0.000160229 3.17804e-05 0.000291857 0.000142148 0.000258194 0.000512496 0.000395842 0.000413173 1.8598e-05 0.000403071 0.000125715 0.000341213 1.39592e-05 0.000418107 1.05737e-05 7.36971e-05 0.000189684 1.94772e-05 0.000116751 0.000479294 2.6231e-05 4.42571e-05 0.00092981 0.000837155 0.000403979 1.03959e-05 2.18656e-05 0.000475363 1.36446e-05 1.55434e-05 4.248e-05 0.000619964 2.35518e-05 0.000456561 0.00091949 0.000293745 7.17842e-05 0.00043794 0.000658195 1.50153e-05 0.000139954 4.77159e-05 0.000318546 0.00027743 6.38946e-06 1.90999e-05 4.26541e-06 0.000446305 1.44945e-05 1.59773e-05 0.000545188 5.82567e-05 0.00053537 0.00053075 0.000161214 1.24429e-05 2.09329e-05 0.00024104 5.78189e-06 1.34182e-05 3.26485e-05 2.96862e-05 1.58729e-05 0.000193498 0.000195467 5.36427e-06 3.5888e-05 2.8021e-05 0.000522113 0.777953 0.000395257 0.000308801 2.93912e-05 0.000583751 7.41876e-05 0.000399539 0.000246384 0.00118015 0.000646029 0.000405982 0.000147174 5.99574e-06 0.000245717 0.000471681 0.000272634 0.000487928 6.85363e-05 1.52258e-05 0.000229892 2.24563e-05 2.97422e-05 8.47301e-05 0.00019591 4.73841e-05 5.44952e-06 6.68074e-06 0.000100679 0.000351142 1.06861e-05 2.09012e-05 9.87879e-06 0.000547938 9.94149e-06 2.29374e-05 0.000406921 9.8169e-05 0.000264936 3.87438e-05 0.00018428 3.34408e-05 0.0013773 1.99717e-05 0.000402255 1.12133e-05 0.000249313 2.2844e-05 0.000383237 1.90973e-05 1.36727e-05 7.85891e-05 0.000137392 0.000205032 2.15594e-05 0.000167497 0.000504902 7.35523e-06 3.06979e-05 4.48164e-06 6.62421e-06 0.000226321 0.000120171 0.000721651 4.6534e-05 7.39906e-06 0.000410406 0.000254756 1.60266e-05 1.3527e-05 8.0095e-05 0.000135325 0.000150215 0.000179191 0.000271764 0.000182517 9.56974e-05 0.000102227 9.17209e-05 0.000101908 8.67199e-05 0.000406044 4.97688e-06 0.000133765 1.86886e-05 1.96871e-05 0.0002914 5.90763e-06 1.21542e-05 2.16006e-05 0.000202644 0.000128151 1.17139e-05 0.000202547 6.74544e-05 0.000100375 0.000347526 0.000517398 0.000114678 1.37147e-05 0.000552602 0.000408917 0.000156333 0.000272045 0.000142404 0.000457184 0.000409306 2.56273e-05 0.000699034 0.000410553 0.00124013 2.88281e-05 2.27449e-05 9.10279e-06 4.77748e-05 5.95583e-05 3.40362e-05 0.00041677 7.46148e-05 0.00043175 5.13444e-05 0.000428405 1.65711e-05 1.49139e-05 0.000629936 6.87533e-05 0.000791151 2.28407e-05 0.000654025 3.04311e-05 1.36484e-05 0.000131987 0.000261977 2.97187e-05 3.10036e-05 1.38997e-05 3.18507e-05 0.000104427 3.82623e-05 9.70233e-05 2.10815e-05 7.34918e-06 0.000375877 2.27246e-05 7.12725e-05 9.5974e-05 1.30223e-05 0.000416812 0.000399275 5.77265e-05 0.000592872 2.86356e-05 0.000485283 0.000176325 5.98061e-05 1.3135e-05 6.81747e-06 2.42968e-05 1.47101e-05 4.99043e-05 0.000118808 3.66304e-05 0.000241013 0.000545847 1.27519e-05 0.000337445 1.85142e-05 2.71926e-05 7.65629e-06 0.000438445 3.72374e-05 0.000580266 0.000141655 0.000137408 0.000231794 9.91934e-05 1.94695e-05 0.000641606 0.000223097 1.31627e-05 0.000567471 0.000404871 6.86661e-05 1.6501e-05 3.04306e-05 4.75849e-05 1.81639e-05 9.17296e-05 5.62317e-05 2.89507e-05 3.76396e-06 0.000406184 0.000401071 2.45066e-05 2.08657e-05 0.000351213 4.80388e-06 0.000422339 0.00027343 3.10482e-06 0.000614579 1.44974e-05 0.00110813 2.18815e-05 0.00040273 0.000397768 2.68546e-05 0.000119226 0.000541365 7.95986e-06 1.4433e-05 0.000198758 0.000443127 0.00026386 3.49755e-05 0.000442755 0.000116507 0.000206626 8.89408e-05 6.4205e-05 0.000229341 1.56793e-05 0.000512614 0.000229188 3.92429e-05 0.000410843 0.000692152 0.000119454 0.000151974 9.22444e-06 1.66158e-05 9.92834e-06 1.02935e-05 0.00011609 8.74423e-05 5.35303e-05 0.000180475 8.4049e-06 0.000104051 0.000104463 0.000244666 9.39441e-06 1.25237e-05 0.000423011 9.10206e-06 5.2123e-05 0.000835808 8.17756e-06 4.67207e-05 0.000849652 0.000402867 0.000532358 0.000443347 0.000420742 3.01952e-05 0.0121271 0.00039478 0.000104933 8.01694e-05 0.000400238 5.84914e-05 6.83189e-06 0.000492437 7.92756e-05 2.34225e-05 1.44939e-05 0.000496016 3.82563e-05 1.82565e-05 6.83674e-06 0.000127245 0.000172386 1.49378e-05 0.0001864 1.47426e-05 6.2774e-06 1.78874e-05 9.61433e-05 0.00283145 2.18988e-05 0.000133918 7.50717e-06 0.000123262 7.59953e-06 1.26045e-05 0.000593434 3.38559e-05 0.000192628 0.000797701 0.000181903 5.71455e-05 9.14063e-06 3.21909e-05 1.09889e-05 1.41037e-05 2.00578e-05 6.75183e-06 2.75056e-05 0.000802911 0.000411238 2.30728e-05 0.000238943 0.0001397 1.22152e-05 1.62775e-05 1.93976e-05 1.07473e-05 4.88142e-05 5.45036e-05 1.86487e-05 0.000813757 0.000527558 7.9664e-06 0.000227853 0.00133556 1.02919e-05 0.000160385 1.82496e-05 4.43925e-05 9.86103e-05 9.37505e-05 0.000106064 1.2615e-05 1.79394e-05 0.000436052 3.55352e-05 2.04828e-05 0.000175073 0.000198901 0.000102053 0.000419881 0.00066408 7.44614e-06 2.22789e-05 9.777e-05 0.000396039 6.14715e-06 1.94368e-05 7.60503e-05 7.26854e-06 3.11525e-05 2.0629e-05 1.7875e-05 0.000261224 0.000463681 2.07834e-05 0.000399333 0.0004058 0.00022422 5.44163e-05 8.81377e-06 0.000140089 0.000513438 8.44647e-05 2.05832e-05 0.000515281 1.33683e-05 0.000541327 9.91186e-06 2.83308e-05 0.000722913 0.000103828 5.83258e-05 1.48162e-05 0.000192224 1.70255e-05 1.8805e-05 0.000575008 2.62221e-06 1.81171e-05 0.000345077 0.000639282 0.000625497 9.59294e-05 0.00113153 2.7019e-05 0.000436268 1.71451e-05 7.6098e-05 6.81792e-05 0.000386301 1.19329e-05 0.000296056 0.000247163 6.94869e-05 0.000243559 9.65156e-05 0.000166135 1.14145e-05 6.19208e-05 0.000403367 1.39697e-05 0.000165709 0.000152882 1.70476e-05 1.69412e-05 0.000212135 0.000117709 4.61574e-06 4.50588e-06 0.000118001 0.00102678 0.000162016 0.000162521 9.57558e-05 2.50045e-05 1.6081e-05 3.23e-05 5.17257e-05 0.000539975 8.83355e-05 0.000457945 9.70652e-05 5.53189e-05 0.000413677 4.12178e-05 0.000120654 1.60485e-05 0.00102511 1.1111e-05 6.70827e-06 0.000122541 2.75571e-05 1.13668e-05 0.000110137 1.22938e-05 0.000123208 0.00041229 1.14489e-05 0.000110595 3.94191e-05 3.01954e-05 1.41568e-05 8.7319e-05 0.000204021 0.000139797 2.66268e-05 0.000549807 2.22721e-05 0.000400699 0.00123726 0.000139934 0.000403358 0.000785155 1.40785e-05 0.000150756 0.000122495 0.000139864 2.75478e-05 3.51565e-05 7.33413e-05 9.64837e-06 3.88351e-05 1.11404e-05 0.00039949 5.81942e-06 0.000794785 9.08333e-06 0.000412662 0.000415052 3.61395e-06 0.00232732 8.56748e-05 0.000691578 0.00043212 0.000292035 6.0524e-05 0.00016831 5.88886e-06 4.19743e-05 5.81398e-06 0.000211511 0.000304798 0.000386345 0.00023019 0.000254151 3.1805e-05 4.91545e-06 0.00014769 0.000401883 6.67255e-05 9.45744e-06 0.000235332 0.000468193 9.77118e-05 1.42944e-05 3.77442e-05 2.15869e-05 0.000684858 0.000126352 4.1346e-05 0.000494916 0.000217183 1.88944e-05 0.00061094 0.000101896 0.000131614 9.26947e-06 1.173e-05 0.000501896 1.00846e-05 1.13565e-05 0.000167632 0.000116578 0.00021068 0.000187562 0.000285612 0.000161441 0.00215634 2.87277e-05 0.000427382 0.000401587 0.00094402 0.000410405 4.96306e-05 0.000137915 8.79852e-06 0.000674608 1.73068e-05 3.31157e-05 0.00100143 2.30686e-05 5.25752e-05 0.000382745 0.000219402 0.000197795 8.0624e-06 1.58962e-05 0.000200424 4.33349e-05 4.18124e-05 2.04263e-05 7.97501e-05 4.74666e-05 0.000490628 3.15565e-05 1.88039e-05 0.000205625 8.6912e-05 0.000534902 6.40371e-06 0.000426446 7.84778e-06 6.6065e-05 0.000343554 0.00014687 9.26451e-05 1.51991e-05 0.000265585 1.00534e-05 2.43184e-05 0.000185932 0.000415644 0.000414801 0.00068257 8.80043e-05 3.13465e-05 5.58733e-05 0.000103616 1.91437e-05 7.46548e-06 1.71568e-05 0.000422883 5.3908e-05 6.18174e-05 1.16935e-05 0.000123411 0.000177609 0.00071816 8.8212e-05 8.25508e-06 0.000406235 8.11905e-05 0.000126521 0.000239989 1.6827e-05 0.000473304 0.000111223 0.000121926 0.000487591 0.000607501 0.000607419 8.07739e-06 8.52381e-05 5.94382e-05 0.000317703 0.000639313 6.8602e-05 0.000102071 0.000293623 1.53096e-05 0.000126282 0.000427756 0.0002476 8.67512e-06 8.68471e-05 5.27526e-05 0.000401375 0.000358171 0.000287433 0.000404187 0.000249305 0.00051886 2.76823e-05 1.44313e-05 0.000853721 0.000108015 0.000421474 0.00054896 2.09224e-05 0.000437104 9.04896e-05 2.75338e-05 0.000399851 0.000417783 0.000794614 6.83531e-05 0.000106209 2.46623e-05 0.000133039 0.000267071 0.000403256 4.24079e-05 1.09755e-05 0.00118157 0.000127468 5.83738e-05 0.000420111 1.22927e-05 5.17508e-06 4.19528e-05 0.000506053 1.1331e-05 0.000545379 0.00054497 2.51018e-05 1.9924e-05 2.54706e-05 0.000840342 8.15248e-05 3.93334e-05 0.000483461 0.000503052 2.25476e-05 0.000169673 2.8506e-05 1.44575e-05 8.71024e-06 0.000507662 1.40413e-05 4.76853e-05 4.92534e-05 0.000387468 0.000254057 9.28536e-06 0.000400422 3.17186e-05 0.000105569 0.000530192 2.14327e-05 0.000167095 2.09011e-05 6.09971e-06 0.000175064 0.000101455 0.000796752 0.000507072 4.59443e-06 6.85097e-06 0.000562323 2.48705e-05 0.000188518 9.83928e-05 0.000451164 1.89483e-05 3.63732e-05 7.77382e-05 0.00034867 0.000418284 0.000833084 1.30813e-05 0.000221386 0.000432589 0.00018245 1.28798e-05 2.26193e-05 0.000409853 3.75793e-05 0.000502706 0.000545201 2.55912e-05 7.36948e-05 1.99514e-05 2.84759e-05 8.884e-05 0.00015482 3.11428e-05 0.00063227 0.000337404 7.40618e-06 8.83707e-05 0.000527548 0.000113499 2.30717e-05 0.000529443 3.18921e-05 1.97338e-05 2.36907e-05 9.67119e-06 0.000139224 1.69911e-05 0.000286862 0.000238205 0.000430478 1.51974e-05 0.000943422 4.34389e-06 0.000506415 0.000410019 0.000406197 5.23791e-05 0.000265665 6.80716e-05 0.000286841 0.00041539 0.000412433 0.000149707 0.000207179 5.06329e-06 6.83558e-06 0.000183321 0.000687843 8.30988e-06 5.26416e-06 0.000138454 8.86385e-06 6.41704e-06 0.000107152 0.000397465 1.22095e-05 0.000553726 0.000764062 1.55319e-05 7.43036e-05 1.71158e-05 2.15359e-05 9.99876e-06 0.000249271 7.7208e-05 8.00147e-05 0.000226694 3.72253e-05 2.06772e-05 0.000889439 0.000622308 0.000455441 9.42352e-06 0.000195644 1.12726e-05 0.000609416 0.000633063 0.000211862 0.000317928 0.000425775 0.000100036 2.48977e-05 0.000273785 0.000117365 0.000406514 8.83615e-05 2.56865e-05 4.17173e-06 7.13755e-06 5.28551e-05 0.00041328 0.000379243 0.000125754 0.000544235 0.000744976 7.84329e-06 4.41795e-06 4.07456e-05 1.43492e-05 0.000804714 5.03896e-05 0.000599465 
0.000182982 0.00505119 8.90637e-06 3.43843e-05 0.000295125 0.000264813 0.000342597 1.16857e-05 0.000345068 0.000243446 0.000105523 0.000449002 6.83026e-06 0.000260948 0.000195463 1.06518e-05 0.000368529 0.000458078 8.89742e-05 0.000316317 0.000228717 5.79855e-05 7.51819e-06 5.76375e-05 0.000237484 0.000262066 3.28029e-05 3.23633e-05 0.00022873 0.000185916 1.60401e-05 0.000325387 0.000206441 0.000217531 0.000296115 1.3196e-05 6.14942e-05 0.00021689 5.6219e-05 7.44063e-05 0.000549463 0.000162044 1.21709e-05 0.000228184 1.29327e-05 1.12522e-05 0.000233281 0.000165282 0.000181034 1.54647e-05 1.05149e-05 7.60909e-05 1.10682e-05 1.2721e-05 0.000358798 7.51036e-06 0.000341665 0.000200255 0.00010084 1.88126e-05 3.58382e-05 2.75895e-05 0.00142446 2.24297e-05 0.000479337 0.000164951 8.89215e-06 0.000104483 6.22243e-06 0.000140718 2.24248e-05 0.000230047 0.000185779 1.66895e-05 0.000245189 0.000341336 0.000189477 0.000432162 0.00032001 0.000183257 5.79894e-05 0.000332912 0.000292788 5.26515e-05 0.000281414 0.000267744 0.000366555 0.000257068 0.00295185 0.000389206 5.38075e-05 0.000274747 0.000135993 0.000273562 0.000358233 0.000395776 1.83299e-05 0.000133225 6.76316e-05 3.86191e-05 0.000397167 7.39973e-06 0.000229844 2.19745e-05 0.000112352 2.69058e-05 6.26785e-05 0.000204168 6.49791e-05 6.67239e-06 3.74119e-05 0.000257574 0.00018788 5.37602e-06 6.07316e-05 0.000326972 7.7391e-06 0.00108254 0.000207184 2.45405e-05 0.000106768 0.000210332 0.000234823 0.000116569 0.000661145 0.000481119 0.00035301 0.000272665 7.44671e-06 0.000193088 0.000227829 1.96614e-05 1.39584e-05 5.29129e-05 0.000176192 0.000360667 0.0010159 7.06581e-06 1.52345e-05 0.000163258 6.41863e-06 5.73388e-05 1.8047e-05 0.000355578 0.000342409 0.00017913 2.85789e-05 9.71057e-05 0.000347265 5.36752e-05 0.000112173 1.4743e-05 2.43652e-05 0.000240141 1.82327e-05 0.000103129 0.000276598 0.000172327 7.97872e-06 1.43471e-05 3.3267e-06 9.7252e-05 0.000311343 0.000292261 1.46155e-05 0.000345655 0.000423252 1.04914e-05 0.00107707 0.000487058 1.39132e-05 0.000179828 0.000329467 0.000820095 6.79749e-06 0.000432097 0.000741375 1.08757e-05 0.000164083 0.000293515 0.00016435 9.75251e-05 1.04901e-05 0.000114149 8.5796e-05 9.87057e-06 0.000138807 0.000457932 0.000466549 5.5732e-05 0.000224466 6.07492e-05 8.09245e-06 2.98477e-05 0.00053654 6.82795e-06 2.11886e-05 0.000930231 0.000332714 0.000187395 0.000220447 1.31515e-05 5.14679e-06 0.000697637 5.27378e-05 0.000295527 1.45114e-05 3.80088e-05 3.29416e-05 2.60548e-05 4.92911e-05 9.93185e-06 0.000169536 1.01483e-05 3.88233e-05 0.00858404 3.11371e-05 0.000329437 0.000269487 0.00020862 6.3138e-05 0.000189868 0.000247509 0.000273453 0.00022891 0.000406357 0.000235221 0.000499779 0.000363017 0.000122469 0.000524831 0.000707194 1.02251e-05 0.000243642 1.05412e-05 0.000412897 3.39535e-05 5.85286e-06 0.000151658 0.000224394 0.000164373 1.54616e-05 0.00070392 0.000567642 8.16945e-06 3.50692e-05 5.47735e-06 1.22612e-05 0.000183182 1.38265e-05 6.9307e-05 1.09271e-05 5.45254e-06 1.73409e-05 8.24252e-05 0.00014352 0.00386626 0.000112328 0.000233251 0.000447958 0.000140966 6.70612e-05 0.000409785 0.000124848 1.08396e-05 0.00027643 0.000134782 0.00123441 8.01027e-05 5.93764e-05 6.0935e-05 6.6811e-05 0.000654798 0.000406548 0.000174696 2.4645e-05 0.000352004 0.000230895 1.35214e-05 0.000352711 3.26167e-05 0.00018263 1.34508e-05 1.2395e-05 0.000351503 1.3348e-05 0.000651403 0.000250098 1.24182e-05 4.09597e-05 0.000146384 4.43017e-05 1.65308e-05 0.000139896 0.000150376 4.94275e-05 3.37276e-05 0.0002714 0.000139279 3.46212e-05 0.000232105 1.7297e-05 3.17305e-05 0.000252132 6.99007e-05 2.29163e-05 0.000257853 0.000139728 1.45729e-05 7.97008e-05 0.000302347 0.000571593 7.52066e-05 0.000633129 4.41222e-05 0.00023061 0.000278608 7.3641e-06 6.02716e-05 0.000323375 1.57042e-05 6.7819e-06 1.85888e-05 6.49084e-05 0.00292444 9.72396e-06 4.71508e-06 0.000396652 0.000184161 0.000272731 0.000160701 5.46978e-05 1.95404e-05 0.000143066 0.00044842 0.000135603 0.00021554 8.60737e-05 4.18999e-05 3.70134e-05 0.000341541 8.22034e-05 0.000356854 9.97744e-05 0.00018058 2.446e-05 0.000232242 0.000171956 3.24693e-05 5.729e-05 2.98387e-05 1.35825e-05 1.57641e-05 3.88862e-05 5.43908e-05 5.89243e-06 2.53935e-05 0.000248597 3.82756e-05 0.000517697 0.000308879 0.000115983 8.46317e-06 1.39151e-05 0.000196041 0.000297255 2.14791e-05 3.15206e-05 2.11212e-05 0.000206196 5.87398e-06 3.66789e-05 0.000120149 0.000617119 8.82616e-05 0.000505166 0.000376192 1.1908e-05 0.000125681 1.65833e-05 8.15233e-06 1.09607e-05 0.000182354 0.000329867 2.2577e-05 5.98806e-05 0.000243268 0.000104389 1.89857e-05 3.93927e-05 0.000185341 3.19326e-05 1.786e-05 3.22625e-05 5.96373e-05 0.000284586 3.76574e-05 0.000329901 6.22634e-05 1.92874e-05 0.000621042 1.22775e-05 0.000555223 0.000374266 7.14952e-05 0.000179135 0.000185384 7.50745e-05 1.36198e-05 4.64289e-05 0.000228536 0.00023786 4.55033e-05 5.34159e-06 0.00038292 0.000508938 0.000166042 1.32175e-05 1.61741e-05 0.000189236 0.000603689 0.000165748 7.37189e-05 8.40967e-06 9.1431e-06 0.000807668 0.000439674 0.000228074 2.29345e-05 0.000339581 0.000292771 0.000377567 4.5091e-06 9.51557e-06 0.000111234 8.06835e-06 0.000204333 7.51452e-05 0.000289141 4.09636e-05 0.000174513 0.000756374 2.59645e-05 1.17923e-05 1.81077e-05 0.000237431 5.98738e-05 1.90478e-05 0.000192132 7.38118e-06 9.88555e-06 8.56297e-06 0.000179613 4.77324e-05 9.67098e-05 0.000184419 4.45355e-05 1.56388e-05 1.75105e-05 0.000187339 0.000145918 5.25856e-05 2.52756e-05 8.96192e-05 8.9519e-05 7.21317e-05 3.56068e-05 1.57821e-05 0.000498721 0.000674649 0.000226485 5.5304e-06 0.000227639 0.00139673 0.000492363 0.000220726 4.29173e-05 0.000227305 2.08727e-05 6.00794e-05 0.000163346 9.92252e-05 2.21048e-05 0.000793236 5.7845e-05 0.000701511 1.36709e-05 0.000110678 0.000235336 5.01955e-06 2.26704e-05 3.41885e-05 0.00030531 1.76127e-05 6.58186e-06 8.03726e-06 0.000197458 0.000240747 1.7742e-05 9.98798e-06 0.000486535 0.00056128 0.000205745 6.81447e-05 1.61276e-05 3.63842e-05 0.000532077 0.000771757 0.000124412 0.000224531 1.88571e-05 0.000706094 0.000205867 7.82135e-05 2.08548e-05 0.000518017 0.000447683 5.76427e-05 0.000235405 0.000282197 4.49895e-06 0.000329893 0.000174982 5.55936e-06 1.93732e-05 0.000328024 8.74228e-06 8.65131e-06 0.000201939 1.36258e-05 1.4049e-05 3.69475e-05 0.000102736 1.24678e-05 0.000874313 0.00011923 0.000181744 0.000114006 0.000267355 0.000214214 0.000568937 0.000579168 0.000235838 5.91536e-05 1.72499e-05 0.000113714 0.000180845 6.79262e-06 0.000436693 0.000226595 2.08863e-05 8.4792e-06 0.000231076 0.000226208 0.000792401 0.000620271 5.68336e-05 1.81085e-05 2.27881e-05 0.000115545 0.000105996 0.000347334 0.000367004 0.000444526 0.000184926 0.000223739 2.42505e-05 7.11075e-06 1.61996e-05 8.7259e-06 9.65652e-05 1.2351e-05 0.000503849 5.64887e-06 0.000310299 6.28308e-05 4.24322e-05 0.00145355 2.29997e-05 0.000373439 0.00022681 0.000453904 0.000179688 0.000302795 0.000337082 0.000447731 0.000250818 0.00028781 1.35991e-05 0.000146813 4.85018e-05 5.89775e-05 1.07939e-05 0.000256383 0.00032218 1.28515e-05 3.2454e-05 0.00025334 6.32939e-06 1.64179e-05 4.98957e-06 0.431823 8.76944e-06 0.000381925 1.64057e-05 6.5663e-05 3.08533e-05 8.73566e-05 0.000191844 0.000240264 6.31013e-05 6.74861e-06 7.36521e-06 6.90571e-06 0.000117093 0.000247718 8.34128e-06 3.29237e-05 0.000258333 1.71435e-05 0.000663595 0.000227193 0.000287535 2.70612e-05 0.000268359 0.000453485 0.00024375 8.15279e-06 5.29745e-05 0.000336313 3.02077e-05 1.12502e-05 0.000437325 1.13007e-05 0.000857456 0.000314278 0.000552689 0.000452434 0.000277226 4.96271e-05 0.000310944 3.48361e-05 5.6408e-05 0.000275071 8.80947e-05 5.19896e-05 0.000930565 0.000351754 0.000381544 1.04505e-05 0.000181922 0.000195403 1.28e-05 1.3541e-05 3.5172e-05 3.58346e-05 2.81223e-05 0.000204432 1.1165e-05 0.000234731 2.86756e-05 4.52962e-05 0.000324748 1.96616e-05 0.000446266 1.1708e-05 0.000148435 6.92817e-06 0.000254032 6.9917e-05 1.22934e-05 0.000587273 0.000185465 0.000467546 1.37013e-05 0.00355361 0.000133521 8.07719e-05 2.363e-05 5.57281e-05 0.000215219 1.50427e-05 0.000495385 7.61906e-06 0.000181822 0.000223486 0.000126996 0.000221559 4.35984e-05 0.000261229 0.000239889 0.350384 7.27417e-05 0.000185836 6.20175e-06 0.000227087 2.53011e-05 0.000248605 0.000108415 0.000153499 0.00113541 0.000150057 2.74471e-05 8.96875e-06 8.89398e-05 0.000323334 0.000328925 0.000282748 0.00112957 0.000227277 0.000298963 0.000753664 1.49002e-05 5.68603e-05 0.000227206 6.45221e-05 1.06769e-05 1.76851e-05 0.000445635 0.000299132 0.00038304 0.000249382 0.000151225 0.000408584 1.47198e-05 0.000460228 0.000347338 0.000555038 0.00116138 7.06004e-05 8.60118e-05 0.000563855 0.000292258 9.55041e-06 8.20359e-05 1.84229e-05 0.000211378 2.46722e-05 0.000245889 0.000315984 1.20655e-05 0.0003603 0.00028728 0.000128627 0.000273277 3.88856e-06 1.32149e-05 8.63735e-05 0.000117193 6.61279e-06 1.38982e-05 0.000608718 0.000373224 0.000227862 8.50448e-05 0.00055152 9.94332e-06 0.000233716 1.50115e-05 2.58365e-05 0.000267666 0.000533902 0.000117801 4.75969e-06 6.15188e-06 0.000133155 0.000904426 0.000409306 5.03344e-05 0.000326128 9.13247e-06 5.00007e-05 0.000224106 5.43884e-06 3.30949e-05 0.000387475 0.000344372 1.46036e-05 1.18953e-05 0.000305454 0.000182312 0.0001697 2.24721e-05 0.000450638 1.08477e-05 0.000238844 0.000262818 0.000318489 0.0015502 0.000242455 0.00041039 1.23255e-05 6.78892e-06 2.20447e-05 0.00024576 0.000407084 0.000149678 2.64334e-05 1.68926e-05 1.49536e-05 0.000251539 0.000235732 2.1041e-05 0.000268058 0.000687989 9.25914e-06 6.88744e-05 0.00034834 0.00010623 1.6135e-05 5.59386e-05 1.34837e-05 6.76895e-05 0.000211785 1.96465e-05 1.69041e-05 0.000524388 0.000314555 0.00051999 0.000270934 0.000443472 3.71955e-05 0.000145991 1.32897e-05 0.000448126 0.000337072 0.000487516 2.4416e-05 1.39413e-05 0.000340857 3.99308e-05 0.00024596 0.000285075 0.000251074 0.000585764 0.000226221 0.000105132 6.33409e-05 0.000183019 2.62736e-05 3.72284e-05 0.000202097 8.99823e-06 4.61489e-06 7.87921e-05 6.55247e-05 6.73798e-05 0.000443335 0.000403406 1.09548e-05 0.000397352 0.000879774 5.20258e-05 0.000417285 3.26798e-05 7.51817e-05 3.9407e-05 0.000284152 0.000520571 0.000405365 0.00043568 5.77137e-05 2.60739e-05 0.000456095 0.000265029 1.26595e-05 1.25699e-05 6.24518e-05 5.25442e-05 0.000799292 7.60772e-06 0.000472914 5.93175e-05 0.000502204 0.000134542 0.000312657 1.81037e-05 0.000227464 0.000281857 6.29475e-05 0.000327986 0.000226568 9.88103e-06 0.000183532 8.05062e-06 0.000252722 0.000143713 5.97031e-05 5.80757e-05 4.9647e-05 0.000420755 0.000186846 0.000233891 2.74037e-05 1.75623e-05 0.000650165 0.000115447 8.43991e-05 1.8264e-05 0.00042973 1.27447e-05 0.000571301 2.75009e-05 8.27756e-06 4.0594e-05 4.02728e-05 0.000272258 0.00010462 0.000121247 0.00019875 0.000105168 0.000491225 8.14877e-05 0.000180289 9.47479e-05 2.42036e-05 0.000180066 1.03584e-05 0.00167788 0.000407725 0.000490834 7.5672e-05 5.03098e-06 0.000185129 0.000309785 8.11604e-06 0.000167776 2.06105e-05 0.000108479 0.000712293 0.000134336 0.000332821 0.000508031 0.000216164 4.75673e-05 0.000613984 1.9461e-05 6.42279e-05 0.000640669 1.34462e-05 0.000196471 0.000326007 0.000237265 1.05897e-05 0.000272541 0.000117012 0.000125078 0.000107881 0.000223241 7.38401e-06 0.000182437 0.000113588 0.000359405 0.000735419 5.66812e-05 9.31605e-05 0.000357229 1.54128e-05 0.000282245 0.00027034 0.00028374 6.28082e-05 7.69641e-06 0.000157208 0.000179453 0.000476514 0.000302055 3.45742e-05 2.72779e-05 0.000220477 1.39258e-05 0.000289731 6.60548e-06 0.000384756 0.000226778 0.000189816 6.22612e-05 3.71364e-05 0.000387018 0.000479954 7.20514e-05 0.000195861 0.000208627 9.9324e-05 0.000509793 6.91729e-06 0.000877491 2.65785e-05 0.000110257 1.44216e-05 6.30653e-06 1.43355e-05 9.06025e-05 9.12111e-06 6.23336e-06 7.55501e-06 0.000247019 2.1116e-05 0.000225214 0.000104842 
8.68459e-05 0.000148323 0.000406435 0.000124374 9.75889e-06 0.000304759 0.000152703 0.000552748 0.000217084 0.000818274 0.000152825 0.000495686 0.000443633 0.000302719 0.00014953 0.000301463 0.000518133 9.49184e-05 0.000127134 0.000158474 0.000110138 0.000201853 0.000199697 0.000522538 9.45032e-05 0.000453427 0.000108032 0.000477018 5.25732e-05 1.49552e-05 3.0254e-05 0.000283136 0.000156575 0.000117271 5.40283e-05 0.000133725 0.000635637 0.000117681 0.00029253 1.24316e-05 5.99696e-05 3.70556e-05 1.3606e-05 0.000107255 0.000432629 7.10529e-05 0.000256098 0.000154124 0.000145109 2.08576e-05 0.000303126 0.00032639 0.000130791 1.55772e-05 0.000144849 0.000188129 0.000193286 0.000252176 7.13706e-06 0.000126895 1.65043e-05 0.000488325 4.7637e-05 0.000302112 4.09996e-05 0.000107066 5.70998e-06 0.000263102 0.000236488 8.33787e-05 0.000183469 0.000453468 9.15722e-05 0.00023988 0.000715428 0.000205532 7.76475e-05 1.92849e-05 9.49648e-05 1.32764e-05 0.000350806 4.14392e-05 0.000142859 5.12665e-05 0.000287259 0.000318204 0.000108384 9.98855e-06 1.17514e-05 0.000103451 0.000151072 0.000867558 1.49282e-05 6.31966e-05 2.20389e-05 2.36518e-05 0.00042188 0.000312528 0.000221802 0.000101213 0.000176987 2.8305e-05 8.81626e-05 0.000171241 1.99228e-05 4.32439e-05 0.000167603 2.58983e-05 0.000167957 1.06202e-05 3.55044e-05 0.000205274 7.9279e-06 1.22901e-05 0.000217953 5.97458e-06 2.41377e-05 0.000345694 0.000404109 8.56191e-05 0.000399816 1.02766e-05 0.000122633 3.80425e-05 0.000426241 0.00040714 0.000680636 0.000168989 8.05634e-05 2.04182e-05 0.000385482 0.000602874 0.000342733 0.000108597 0.000388872 0.00044861 0.000545722 6.30081e-05 1.43519e-05 0.000674829 0.000101852 0.000216923 0.000103889 5.11005e-05 0.000193062 7.35891e-05 0.000324107 0.000132136 6.25193e-05 0.000221777 0.000192639 0.000346289 0.000400199 0.000324552 0.000115139 0.000389357 0.000573181 0.00017407 0.000100121 0.000309085 7.03717e-05 9.94716e-05 0.000239064 0.000157508 0.000134866 0.000203633 0.000185919 0.000156688 0.000704942 0.000697814 0.000316051 0.00010188 0.000109935 0.00019506 0.000197877 4.17533e-05 7.3821e-05 0.000605451 0.000123791 4.02464e-05 0.000526557 0.000167965 0.000109732 0.000350267 0.000408129 0.000104519 0.00015552 0.000164757 0.000423314 0.000287006 9.89721e-06 0.000113402 2.49416e-05 0.000449245 0.000786 4.33039e-05 0.000320951 0.0017805 0.000288943 0.000107244 2.90048e-05 0.000317607 2.29395e-05 0.00041851 6.18645e-06 0.000180987 0.000241742 0.000261108 7.84334e-05 9.15435e-05 0.000394949 7.82304e-06 0.000174545 0.000145612 0.000584051 0.590388 0.000568983 0.000368312 5.91795e-05 0.000356331 5.77301e-05 0.000306082 0.000224859 0.000784958 0.000348864 0.000322086 0.000408553 0.000162415 5.69274e-05 0.000152541 0.000467066 0.000314137 0.000364435 4.02304e-05 3.27605e-05 0.000308388 2.96246e-05 4.93192e-05 0.000383735 1.04118e-05 5.95336e-06 0.000102581 3.981e-05 0.00063529 0.000159717 1.42595e-05 1.55711e-05 0.000605455 0.000107707 5.7727e-05 0.000396135 0.000179042 0.000432585 0.000150484 0.00023433 0.000270609 1.47648e-05 6.5898e-05 0.000305975 4.17192e-05 0.000529461 0.000303014 0.000376301 0.000117225 0.000303881 0.000108643 8.95269e-05 7.85616e-05 0.000504583 0.00022127 0.000305383 0.000174093 0.000227436 0.000422943 0.000393768 0.000219258 5.20567e-05 0.000526249 9.17493e-06 4.52767e-05 0.000424782 0.000535107 2.82953e-05 0.000151724 0.000119773 8.64161e-06 0.000609082 0.00023881 0.000299036 0.000283229 3.28155e-05 1.31332e-05 7.69573e-05 0.000411226 0.000187045 0.000302997 8.95093e-06 2.83695e-05 0.000169783 2.44631e-05 0.000400904 1.65971e-05 0.000227053 0.000149454 0.000348689 0.000197008 3.84544e-05 0.000138923 3.11165e-05 0.000123055 6.40275e-05 0.00054523 0.000147632 0.000129903 0.000327723 0.000406633 0.000153457 8.96162e-05 0.000151521 0.000402003 0.00031275 2.51548e-05 0.000644676 0.000619936 2.24134e-05 2.51135e-05 4.05403e-05 5.31879e-05 0.000120188 4.8681e-05 4.52426e-05 0.000379677 0.0001182 0.000584922 1.79185e-05 0.000463775 0.0002142 0.000238542 0.000474128 3.92134e-05 0.000587221 5.8279e-05 0.000696215 3.64201e-05 1.94523e-05 5.65239e-05 3.30848e-05 0.000411765 7.63082e-06 0.000233995 5.62106e-05 0.000187363 0.000102398 5.56775e-05 0.0001745 4.1009e-06 0.000712737 2.41455e-05 5.76333e-05 0.000161809 0.000144347 0.000446846 0.000308047 0.000140936 0.000418784 5.93095e-05 0.000337912 9.67184e-05 1.36242e-05 0.000254413 0.000161664 2.4978e-05 0.000122361 0.000269955 9.87025e-05 9.56305e-05 0.000275188 0.000580585 0.000204369 0.000360075 2.09024e-05 0.000267165 2.92293e-05 0.000276703 0.000166514 9.59932e-05 0.000594572 0.000198303 0.000195645 0.000119578 0.000136108 0.000360385 0.00029487 0.000119212 0.000384969 0.000487774 0.000132866 0.00015007 0.000135663 0.000432749 0.000157629 0.000137194 0.000185701 2.28631e-05 0.000105047 0.000400184 0.000305525 0.000137604 0.000169694 3.87402e-05 7.88643e-06 0.000238108 0.000107444 4.54331e-06 0.000248477 3.97299e-06 0.000555794 7.33209e-05 0.00181787 0.00040337 0.00030875 0.000166334 0.000511381 8.30395e-06 9.85387e-06 3.30745e-05 0.000616744 0.000123121 0.000254642 0.00061569 0.000142316 0.000173034 7.88644e-05 0.000123988 0.000191882 6.09255e-06 0.000188401 0.00010163 2.13789e-05 0.00033836 0.000383288 1.10135e-05 0.000120801 5.12606e-06 6.7476e-05 9.46818e-06 0.00042417 1.66155e-05 1.86812e-05 5.13108e-05 4.85898e-05 0.000145304 0.000173697 4.33341e-05 0.000584525 7.51953e-06 0.000109874 0.000548593 0.000773007 0.000133427 0.00108223 4.25087e-06 0.000170321 0.000634605 0.000301816 0.000669914 0.000398 0.000422031 9.90496e-05 6.98823e-05 0.000175092 9.55913e-05 1.65394e-05 1.43059e-05 0.000148749 1.2058e-05 0.000369471 4.62771e-05 2.40554e-05 3.00712e-05 0.000634593 9.35266e-05 0.000114948 4.36832e-06 0.000107236 0.000897585 8.95602e-06 0.000211528 8.11706e-05 6.51599e-06 0.00103342 2.56855e-05 3.40191e-05 4.30082e-05 0.000155057 6.50509e-05 0.000169602 7.87786e-05 0.000342952 0.000564141 0.000122912 4.85269e-05 0.000604695 0.000324251 1.76662e-05 0.000150113 0.000310307 0.000195988 0.00035262 6.46754e-05 4.94588e-05 8.3935e-06 0.000905553 0.000358295 1.82095e-05 0.000278618 0.000141552 0.000280005 0.000266026 0.000116454 4.60906e-06 9.88497e-05 1.22637e-05 0.000231382 0.000971608 0.000432295 1.4697e-05 9.48729e-06 0.000768327 2.40609e-05 0.000197379 0.000418031 9.46505e-05 0.000159671 0.186354 0.000205278 5.17374e-05 0.000140837 0.000353652 0.000110568 1.21371e-05 2.92234e-05 0.000240376 6.60105e-05 0.000320114 0.000219339 9.76568e-06 0.000114026 9.64247e-06 0.000299577 1.78333e-05 1.43048e-05 4.86726e-06 3.14089e-05 0.000239585 2.46498e-05 8.73939e-05 0.000108287 0.000313332 1.5541e-05 1.34758e-05 0.00041725 0.000193527 0.000192231 7.80848e-06 0.000115005 0.000508303 0.000122596 7.20418e-05 0.000486925 0.000111951 0.00032095 0.000669407 8.28154e-05 0.000476101 5.26595e-05 4.84534e-06 0.000341581 0.000608573 0.000563146 8.29472e-05 0.000339292 3.38889e-06 3.97211e-05 0.00024317 0.000581791 0.000372986 4.53387e-05 0.00040046 0.000622344 0.000301862 2.06804e-05 6.68451e-05 4.5622e-05 8.78266e-06 2.74009e-05 2.02527e-05 2.16144e-05 0.000136161 2.71576e-05 0.000117829 4.70737e-05 9.57722e-06 0.000145708 0.00030639 1.75442e-05 8.0226e-05 2.92035e-05 0.000121965 4.25675e-05 0.00019922 0.000137808 9.82187e-05 0.000103005 6.5905e-05 0.000438753 8.00777e-05 0.00016791 0.000170915 3.65748e-05 0.000944272 8.14994e-05 0.000545477 0.000491035 0.000214999 0.00033013 9.96049e-05 0.000129561 0.000301647 0.000208778 0.000313965 5.88817e-05 0.000665249 6.48713e-05 0.000219716 5.33609e-05 0.000210407 0.000181866 3.12085e-05 8.87515e-05 3.79631e-05 0.0002426 5.51225e-05 2.77526e-05 0.00014671 1.29635e-05 0.00122755 0.000266316 0.000242362 0.000345953 0.000169769 0.000131501 0.000176106 0.000205192 0.000979668 5.20556e-05 0.000326109 0.000690395 1.49005e-05 3.59262e-05 0.000317291 0.000113476 0.000119878 0.000292828 8.61639e-05 2.00963e-05 1.32389e-05 0.000111725 0.000509443 1.62896e-05 0.00185324 1.4615e-05 0.000361542 0.00031543 1.07275e-05 0.0010969 1.11632e-05 0.000528696 0.000266272 0.000180391 6.7394e-05 6.59322e-05 0.0001626 1.22089e-05 0.000226907 8.47926e-06 4.38894e-05 0.000289752 4.95757e-05 0.00013562 0.000229078 8.61221e-06 5.56552e-06 0.000355452 6.54652e-05 0.000110205 0.00024546 2.97766e-05 8.59661e-05 0.000172334 5.45493e-05 7.18129e-06 0.00146382 1.11055e-05 3.64997e-05 0.000599094 0.000193152 0.000323391 0.000416006 0.000141276 9.3809e-05 4.5855e-05 1.67373e-05 0.000327015 1.88645e-05 2.40464e-05 5.83869e-05 3.77022e-05 7.84679e-05 7.80659e-05 7.99161e-05 0.000254596 0.00193042 3.29991e-05 0.00123518 0.00111479 5.9383e-05 0.00039733 0.00148029 0.000167767 1.00907e-05 0.000275223 0.000535538 2.22964e-05 0.000677824 2.91485e-05 4.9431e-05 0.000200559 0.000334007 3.73431e-05 1.54023e-05 0.000462647 0.000127396 0.000109074 6.78239e-05 3.18283e-05 8.54912e-05 0.000200337 0.000386125 0.000148291 0.000102394 2.69797e-05 2.08415e-05 0.000300473 6.17683e-05 0.000405481 4.45957e-05 9.96092e-06 0.000338043 8.15524e-05 0.000121195 0.000321096 0.000432934 4.54191e-06 1.75208e-05 0.000205239 1.05516e-05 0.000385036 0.000674716 0.000183989 3.28898e-05 8.72379e-05 3.09336e-05 2.52136e-05 0.000256248 2.07354e-05 0.000422813 9.79797e-05 0.000121324 0.000432 0.000194268 2.19694e-05 0.000838319 0.000137471 2.02925e-05 0.000420899 0.000201877 0.000267739 0.000162343 2.45057e-05 0.000334182 0.000225808 7.84108e-06 0.000304014 0.000486659 0.000261456 0.000166589 0.000298772 0.000232004 4.61191e-05 0.000504631 0.000116092 0.000144108 0.000113629 1.78077e-05 8.68844e-05 0.000330332 0.000478664 7.82788e-06 9.03565e-05 3.61765e-05 0.000304531 5.02102e-05 0.000203948 0.000565224 0.00028402 0.000641503 0.000967596 0.000162707 0.000567634 0.000106152 0.000319346 0.000330152 0.000104158 0.000435301 5.93856e-05 9.84468e-05 0.000314559 0.000476881 0.00104717 1.61248e-05 0.000170174 1.04716e-05 9.81041e-05 0.000168603 0.000305901 9.92247e-05 0.000195802 0.00122581 2.79087e-05 3.98652e-05 0.00106097 1.88085e-05 7.31906e-06 9.19646e-05 0.000387174 0.000131573 0.000485919 0.000298325 5.59471e-05 9.0174e-05 4.8284e-05 0.000768666 0.000117843 1.94172e-05 0.000692137 0.00058639 0.00011364 6.49889e-05 3.1729e-05 8.8171e-06 0.000107722 0.00041369 0.000208553 9.62907e-05 2.2379e-05 0.000318158 2.63826e-05 6.99225e-05 0.000393593 8.46978e-06 0.000232688 0.000531204 0.000367113 0.000220011 0.000337997 0.000137868 0.000109434 0.000460825 0.000456152 0.000633782 9.67066e-05 0.000102996 4.03943e-05 1.61347e-05 0.000341945 0.000125139 0.000515359 0.000375617 0.000182205 1.7117e-05 0.000196131 0.000345747 0.000750533 2.11166e-05 0.000200344 0.000347033 0.000372781 3.93691e-05 0.000302786 0.000536707 5.24103e-06 0.000396868 0.000490514 0.000110375 0.000141703 1.71237e-05 0.000377241 7.5696e-05 0.000148862 8.53938e-05 0.000473862 6.69947e-05 7.73805e-05 7.68322e-05 0.000451674 9.03883e-06 0.000324465 1.26141e-05 0.000104598 5.62061e-06 4.4776e-05 0.000205533 4.08581e-05 0.000482401 0.000128012 0.000399487 0.000257015 7.18281e-05 0.000733708 0.000128977 8.96388e-05 0.000685397 0.000404702 7.24182e-05 0.000252167 0.000358871 0.000184459 0.000507633 0.00029919 0.000107541 0.000256983 0.000153237 0.00010354 0.000237103 0.000246954 4.41887e-06 0.000111725 0.00010249 5.24934e-06 8.33976e-06 6.92933e-06 0.000393149 0.000109931 0.000380167 0.000319897 0.0003354 9.16502e-05 0.000165312 0.000166824 5.74637e-06 6.86934e-05 6.54863e-06 0.000181061 9.25519e-06 2.91892e-05 1.64714e-05 0.000665732 0.000368035 0.000144123 5.79264e-05 0.000104372 0.000124034 0.000115204 0.000459485 0.000319107 0.000533572 0.000512766 0.000527999 0.000266987 0.000127975 8.16012e-05 0.000346837 5.88581e-05 0.000118949 7.30494e-06 0.00100814 0.000349135 0.000392477 4.70313e-05 7.27092e-05 0.000519835 5.58262e-06 5.45498e-06 4.33211e-06 1.59464e-05 5.66185e-05 0.00138968 4.84604e-05 0.000419937 
4.42681e-05 0.000358625 0.000342801 0.000219455 0.000168407 6.12898e-05 0.000116684 0.000139557 0.00015038 0.000310362 9.57383e-05 3.6064e-05 1.84292e-05 8.2466e-05 0.000186881 3.20869e-05 0.000137176 0.000147996 0.000320004 9.72898e-06 4.24701e-05 2.68094e-05 6.56139e-05 0.000369116 1.18777e-05 0.000116242 0.000633647 2.1935e-05 4.03586e-05 1.28384e-05 0.000228044 5.70096e-05 0.00018879 0.000162467 0.00015332 2.73632e-05 6.43317e-05 0.000576058 0.000917001 9.13662e-05 0.000107411 0.000157633 1.98749e-05 1.6694e-05 0.000203618 0.000316864 0.00050569 0.000257787 0.00037552 9.1588e-05 9.48198e-05 0.000150735 3.43811e-05 0.000266593 0.000212442 0.000135219 2.39522e-05 9.1838e-05 0.000248697 0.000360271 1.69698e-05 3.39675e-05 0.000235971 2.87031e-05 0.000922629 0.000131852 3.38177e-05 0.000455717 0.000117434 0.000186158 0.000328079 0.000322452 1.92894e-05 4.10311e-05 0.00054209 3.20749e-05 7.63044e-05 5.74108e-05 0.000154379 0.000199756 3.22959e-05 1.39808e-05 0.000668809 0.000456432 0.000489711 3.66514e-05 0.000190316 0.000170023 0.000421014 1.53387e-05 0.00037371 0.000253688 0.000103386 0.000162594 0.000258643 3.61817e-05 1.96943e-05 0.000626179 0.000461851 0.00010646 0.000318791 0.000374786 6.90905e-05 0.000252892 0.000249438 0.000118509 2.20038e-05 0.000187302 3.54441e-05 6.70113e-06 0.000236821 5.41827e-05 6.12689e-05 0.000277668 5.56518e-05 6.78525e-05 0.000365066 6.35702e-05 0.000109085 2.03265e-05 0.000218452 2.76567e-05 0.000428915 0.00052472 0.000304436 0.000547624 0.000110059 7.24934e-05 8.50191e-05 6.06394e-05 0.000160613 0.000242796 0.000318151 2.64583e-05 0.000295869 0.000241061 8.05826e-06 1.58385e-05 1.29922e-05 0.000252246 7.99649e-05 8.44738e-05 5.01371e-05 0.000467865 0.000188922 8.44067e-06 0.000162582 0.000148405 0.000256738 0.000180073 0.000517788 0.000783853 0.000204431 0.000314792 2.11655e-05 0.000249711 0.000837902 0.00018202 0.000159302 9.45264e-05 5.37052e-05 0.000344785 4.97028e-05 3.33116e-05 0.000408941 0.000378919 9.81941e-05 0.000498673 2.15149e-05 4.42495e-05 2.16346e-05 1.71035e-05 0.000432245 0.277366 2.30241e-05 0.000182713 1.484e-05 0.000256216 0.000243646 1.89728e-05 0.000850869 0.000254504 0.000259748 1.73022e-05 0.000244546 0.000310651 0.000142305 0.000267131 0.000158553 0.000283393 0.000498397 0.000269942 1.22774e-05 8.25146e-05 1.16051e-05 0.00017274 4.09809e-05 0.000286353 0.000233274 0.000192198 0.00022482 0.000318351 0.000150515 0.000240734 6.64138e-06 0.000174595 0.000336861 5.45921e-05 0.000174584 0.000644993 0.000110633 0.000123695 9.53434e-05 7.32569e-05 0.000123926 0.0111961 0.000227414 0.00101218 1.7327e-05 0.000434326 2.91188e-05 0.000145904 0.000101639 0.000421903 0.000344185 0.000152623 0.000178033 0.000161018 0.000907024 0.000396579 0.000173652 4.40793e-05 3.58494e-05 4.29803e-05 1.00487e-05 0.000288324 0.000112915 4.91058e-05 0.00030099 0.000394392 0.000151049 0.000274235 6.08179e-05 0.000134725 0.000165162 0.000399122 6.40319e-05 9.86879e-05 0.000635215 0.000541425 9.81096e-05 1.07683e-05 1.49286e-05 0.000193604 0.000291043 0.000106511 1.68797e-05 0.000505544 2.34022e-05 1.28628e-05 0.000720331 0.000355285 6.88266e-05 0.000225677 5.38272e-05 7.47178e-05 0.000223605 0.000143283 0.00061538 0.000340118 6.51116e-05 0.000203002 2.08977e-05 9.53453e-05 0.000404555 0.000165578 1.49143e-05 0.000283774 1.17011e-05 4.15833e-05 0.000280127 6.07909e-05 0.000398201 2.73065e-05 0.000266086 9.18489e-05 0.000171306 0.000576353 1.69436e-05 1.72999e-05 1.35241e-05 0.000145678 9.8485e-05 6.14245e-05 0.000193865 0.000140999 1.61389e-05 2.18115e-05 0.000261106 0.000335198 5.75114e-05 1.19726e-05 0.000311372 0.000387842 1.63408e-05 7.30841e-05 0.000794839 0.000248034 1.97761e-05 0.000271959 0.000259667 0.000418958 0.000293382 0.000272497 0.000427239 2.95132e-05 1.32315e-05 3.20161e-05 0.000155369 0.000187023 0.000108754 0.000571095 0.000119851 9.22252e-05 0.000593832 0.000477207 0.000220503 0.000186915 0.000679953 0.000227812 0.000117979 0.000286656 0.000119737 8.42075e-05 4.49335e-05 9.49334e-05 0.00177265 0.000123639 2.5746e-05 0.000195158 0.000232248 4.66499e-05 9.59454e-05 0.000333823 0.000126658 0.000134169 0.000166648 2.74096e-05 0.000188408 3.16758e-05 0.000185503 0.000181827 4.61402e-05 0.000129576 0.000137117 5.0815e-06 5.97836e-05 0.000157628 0.000459019 0.000174559 8.91697e-05 5.97339e-05 1.28621e-05 0.000137877 2.82221e-05 0.000289649 0.000152591 8.35673e-05 0.00050926 0.000274252 0.000190779 1.11482e-05 7.72657e-05 0.00036044 0.000439925 3.50502e-05 8.58114e-05 1.16791e-05 4.55975e-05 0.00029607 3.80421e-05 3.45245e-05 0.000313116 0.000137136 5.62338e-05 1.65165e-05 0.000315526 0.000150072 3.65037e-06 7.8176e-06 8.31171e-05 0.000356084 0.000313269 1.35933e-05 0.000331416 9.38226e-05 1.49937e-05 4.21535e-05 0.00144118 1.35566e-05 0.000362547 2.55697e-05 0.000210192 2.73844e-05 1.52332e-05 3.80733e-05 0.000266509 2.37975e-05 0.000117399 0.000199028 1.38519e-05 0.000120691 0.00025376 6.36194e-06 0.000401361 0.000180621 0.000571893 0.000158918 0.000969914 0.000403149 1.48879e-05 2.41454e-05 6.56377e-05 9.30809e-05 4.24204e-05 0.000198928 0.000379862 6.42972e-05 9.02912e-05 0.000578144 0.000211362 9.41483e-05 5.28856e-05 4.60714e-05 7.60105e-05 0.00025218 0.000246339 5.12813e-05 0.000189867 0.000134373 0.00015028 0.000161903 0.000218429 8.26053e-06 0.000505146 0.000273013 0.000118083 2.2438e-05 0.000338773 0.000217147 6.02487e-05 2.38197e-05 0.000127751 0.000303257 0.000951094 8.40936e-06 0.000278488 0.000159669 0.000262651 0.00065424 0.000516606 4.88474e-06 0.000941112 0.000551436 0.000233041 0.000323788 8.07864e-05 0.00021929 1.08307e-05 8.37976e-05 0.000154317 4.70163e-06 0.000224158 1.6643e-05 9.48373e-05 8.5008e-06 0.00022926 0.000648433 2.25071e-05 0.000127683 0.000225392 0.000134995 9.06792e-05 0.000252145 0.000386918 0.000659589 0.000395115 0.000218775 0.000297152 7.83299e-06 0.000432992 1.637e-05 0.000210352 5.61868e-05 0.000465705 1.35241e-05 9.91389e-06 0.000134122 0.000103877 0.000355211 0.000705686 0.000289653 0.000190976 0.000256767 2.36266e-05 1.15386e-05 0.00567527 0.000279961 0.000300289 0.000171143 2.42629e-05 1.15357e-05 0.000228229 0.000130857 0.000806425 0.000125326 0.000552877 0.00042776 0.000155665 0.000305623 5.19717e-06 4.83596e-05 7.11492e-05 3.72338e-05 0.00029819 0.00035476 9.21786e-06 6.73666e-05 0.000216182 0.000222462 2.97875e-05 0.000256528 0.000166777 1.22211e-05 0.0147851 0.000184198 0.000247717 0.000157054 8.80655e-05 0.000333723 0.000292171 0.000114458 2.75107e-05 7.00244e-05 0.000284597 2.72501e-05 6.08608e-06 3.51579e-05 0.000173611 1.58727e-05 3.41222e-05 1.18188e-05 0.000499315 0.000255653 2.53193e-05 2.0776e-05 0.000343961 8.50282e-06 5.71629e-05 2.07069e-05 0.000204009 0.000297905 5.4021e-05 0.000314978 1.07412e-05 0.000293051 7.06432e-05 1.20975e-05 0.000105902 3.83765e-05 0.000173985 1.24411e-05 0.000379229 3.48678e-05 0.000122129 0.000150633 4.43519e-05 0.000249117 3.96618e-06 1.55053e-05 0.000273934 0.000110248 0.000247035 1.32878e-05 0.49052 0.000630115 0.000493113 0.000339541 1.31664e-05 9.64549e-05 2.64463e-05 0.00114973 1.15229e-05 0.000294269 0.00031407 0.000337512 0.000403565 0.000660806 3.05084e-05 0.000160779 0.00031804 0.000256326 2.59959e-05 0.000309944 1.75775e-05 0.000862521 2.98631e-05 0.000576454 0.000148146 0.000263049 0.000156974 2.46678e-05 0.000156823 2.95746e-05 6.86739e-05 0.000454667 0.000564498 0.00013776 5.39036e-05 0.000123377 0.000210371 4.56022e-05 0.00041599 9.42331e-05 6.52902e-05 0.000305849 0.000116365 0.000146707 9.47415e-05 0.000389321 0.000379965 7.33521e-05 0.000248056 9.79674e-06 0.000352632 4.22106e-05 0.00015546 3.17444e-05 0.000497523 0.00017569 5.46959e-05 0.000282224 1.97534e-05 0.000117131 0.000169633 0.000143285 0.000597802 0.00106166 9.56011e-05 0.000117843 9.08371e-05 0.000294339 7.57759e-05 0.000153365 0.000339698 0.000148365 6.56684e-05 0.000105508 9.64831e-06 4.70539e-05 1.60509e-05 5.23191e-05 8.2005e-05 9.27114e-05 0.000152303 0.000149101 0.000238908 0.000266438 7.70813e-05 1.02176e-05 0.000816142 0.000184454 7.6976e-05 0.000105767 0.000397945 0.00030526 0.000860177 1.63799e-05 2.59724e-05 0.000292154 0.000463896 2.77846e-05 2.40444e-05 0.000388738 4.44441e-05 0.000143774 0.000156614 0.000136847 5.99994e-05 0.000261726 0.000149329 0.000471145 7.17826e-06 0.000478241 0.000450966 0.000260827 2.60369e-05 0.000356645 3.24243e-05 0.000549714 1.7213e-05 1.82586e-05 0.000740203 0.000146302 0.000185701 0.000297849 0.000174765 0.000184737 0.000227337 0.000316987 0.000104177 0.000212551 0.000137977 0.000330303 0.000527644 7.76106e-05 4.01038e-05 0.000279479 0.000466294 0.000136682 0.000404421 3.9879e-05 0.000198841 0.000397373 0.000335978 0.000347966 0.000834017 2.77441e-05 0.000694162 2.61735e-05 7.45469e-06 0.000347495 0.00032205 7.47245e-05 0.00127842 7.8136e-05 0.000344642 5.48416e-05 0.000202767 0.000415343 7.36877e-05 1.53462e-05 2.64898e-05 0.000199765 5.25272e-05 0.000398575 7.62015e-05 0.000506362 0.000473116 0.000489943 0.000232671 0.000333073 7.07918e-05 2.35158e-05 5.16387e-05 2.3732e-05 6.70854e-05 0.000235994 0.000186865 0.000252994 0.000459563 0.00043965 0.000292244 0.000144029 0.000310048 0.000149713 4.3921e-05 0.000275433 0.000589175 7.45094e-06 0.000502217 0.000133074 0.000197254 0.000532546 0.000274263 2.00931e-05 2.51372e-05 0.00040639 4.55129e-05 0.000491469 3.82604e-05 0.000140552 0.000371313 0.000282343 8.77702e-05 0.000152548 0.000163962 9.43819e-05 2.4351e-05 0.000243481 9.14966e-05 1.89564e-05 0.000133929 2.86439e-05 0.00021019 0.00030814 1.42576e-05 0.000686496 0.000292871 0.000227868 0.000102136 8.04094e-05 5.12031e-05 0.000111675 0.000283855 1.51676e-05 0.000182353 0.000496204 0.000555809 9.87972e-05 0.000500641 0.000258246 1.64178e-05 0.000222872 2.82787e-05 0.000193243 0.000556365 4.504e-05 2.38571e-05 0.000346029 0.000233639 0.000251212 5.90362e-05 7.37751e-05 0.000379235 0.000252682 1.49299e-05 8.7342e-05 0.000407457 0.000116863 6.69024e-05 6.89662e-05 3.33732e-05 0.000397302 9.01018e-05 9.0103e-05 0.000100414 0.00018452 0.000116772 0.000197763 0.000516082 0.000277517 5.02696e-06 9.83702e-05 0.000149269 7.92027e-05 0.000162178 0.000261705 1.38908e-05 0.000277105 0.000333825 0.000281063 0.000163104 0.000306087 0.000313024 0.000763944 0.000250392 0.00020084 8.4668e-06 0.000117767 8.13085e-06 0.000309667 0.000397273 0.000299288 0.000264136 0.000319157 0.000231654 0.000345171 9.63282e-06 0.000161002 6.55217e-06 9.78881e-05 0.000126092 8.96789e-05 0.000292338 0.000137176 4.48442e-05 0.000504816 0.00014662 8.4091e-05 0.000182163 0.000214201 1.88089e-05 0.000297404 4.79855e-06 7.45813e-05 0.000169052 0.000665476 0.00011631 0.00035326 0.000376855 0.000434426 0.000108036 1.63109e-05 2.00691e-05 0.000108306 6.74297e-05 0.000209192 7.13452e-05 1.69541e-05 2.51097e-05 3.86947e-06 9.80668e-05 0.000523455 3.18775e-05 9.06402e-06 8.73059e-06 0.000191214 0.000179525 0.0002524 0.000496865 0.000210374 8.23717e-05 0.000271036 0.000195341 6.03485e-05 0.000168906 0.000136888 1.32074e-05 0.000262487 0.000290812 0.000669726 1.87883e-05 0.000194463 0.000102062 1.07054e-05 0.000518477 0.000334786 0.000128863 0.00031235 0.000363452 0.000137988 1.3272e-05 0.000375017 5.68315e-05 0.000151165 0.000224326 8.15982e-06 2.54686e-05 0.000306914 0.000352629 0.000138997 4.41936e-05 0.000327743 9.32079e-05 0.000208018 1.39612e-05 7.34255e-06 0.000256419 0.000394921 1.51725e-05 6.21419e-05 1.64509e-05 6.15907e-06 1.49732e-05 0.00030901 2.13643e-05 7.27989e-05 0.00033635 0.000134023 9.91456e-06 6.96669e-05 0.000397478 0.000202893 9.60653e-06 1.01168e-05 8.74563e-05 1.56326e-05 1.37647e-05 9.79611e-05 0.000740669 0.000520793 8.09347e-05 0.000675115 4.85222e-05 9.74161e-05 6.92298e-05 0.000447444 0.000107776 5.36652e-05 0.000169814 4.2852e-06 0.000298337 0.000325276 1.65094e-05 0.00043021 0.000209014 9.39903e-05 4.92081e-05 0.000221863 2.43976e-05 0.000402628 0.000330787 8.02037e-06 0.000251585 8.52607e-06 1.65315e-05 0.000257645 1.82172e-05 0.00039533 
1.79611e-05 0.00347856 0.000537397 0.000173023 2.41934e-05 1.57482e-05 0.000182573 0.000410721 0.000136771 2.2544e-05 7.81425e-05 0.000345854 2.96499e-05 4.20121e-05 0.000123359 0.000395533 0.000625326 1.30165e-05 0.000243644 9.613e-05 0.000393015 6.94851e-06 6.48516e-06 0.000455749 5.0774e-06 0.000402631 7.32695e-06 0.000413231 1.0842e-05 1.04976e-05 0.000121777 0.000384937 0.000262333 0.000159799 8.63792e-06 2.61211e-05 0.000745729 0.000350548 0.00101412 0.000147262 3.75728e-05 8.96844e-05 8.94971e-05 5.45772e-06 0.000750322 0.000151241 0.000517298 3.28981e-05 0.000191136 8.50267e-06 0.00039424 0.000555859 5.3347e-05 1.13819e-05 8.49393e-05 1.15555e-05 3.33742e-06 0.000598522 1.18435e-05 8.61372e-05 7.9104e-05 0.000683411 1.30766e-05 6.04566e-05 0.000218977 9.78162e-05 7.12082e-05 0.000480305 2.97718e-06 1.51269e-05 0.000289098 0.000395143 7.94428e-06 0.000104387 0.000805148 0.000137874 0.000202769 0.000155762 0.000213046 3.33236e-05 0.00080034 6.3839e-06 0.0001197 8.56411e-05 0.000375014 0.000641789 7.01384e-06 0.000324992 0.00154563 1.16029e-05 0.00028394 0.00102359 7.32681e-06 0.000111593 1.64687e-05 5.10346e-06 0.000397833 0.000191575 0.000191175 7.70099e-06 0.000539919 2.98303e-05 9.73647e-06 8.66436e-06 0.000254694 0.000109559 1.09837e-05 0.000155342 0.000109832 0.000128466 8.21471e-06 1.61853e-05 1.26217e-05 9.84333e-05 0.000149443 7.64374e-06 1.11072e-05 0.000622371 0.00047976 0.000161928 0.000232517 1.51212e-05 0.000126508 0.000150688 0.000204024 0.000233692 0.000566825 0.000286043 7.24937e-05 8.62057e-06 2.46646e-05 0.000789102 0.000400173 0.000105505 9.58691e-05 9.57651e-06 5.89598e-06 3.81421e-05 0.000318855 0.00048736 4.43935e-05 5.03224e-05 5.84181e-06 3.25171e-05 0.000166233 1.28406e-05 1.12721e-05 7.50792e-05 0.000456464 0.00027662 0.000223253 0.000566215 0.000739922 0.00039214 1.01043e-05 0.000406709 9.54652e-05 0.000233293 1.29142e-05 0.000523411 2.8462e-06 6.22141e-06 0.000246793 8.36301e-06 0.000162973 0.00015655 0.0003139 0.000187911 0.00103134 0.000969787 0.000402688 4.55228e-06 6.21379e-06 0.000124632 4.15456e-06 6.91548e-06 1.54308e-05 0.000626529 0.000139976 8.25835e-05 4.66871e-05 0.000166772 9.07097e-06 0.000402962 0.000486601 0.000122096 0.000319271 8.91333e-05 1.27528e-05 5.20675e-05 6.55137e-06 6.42174e-05 4.77878e-06 0.000468644 0.000226777 0.000120282 0.000407814 1.39158e-05 0.000262082 1.23775e-05 5.32095e-05 1.80579e-05 2.58956e-05 0.000614383 4.56649e-06 1.37328e-05 0.000293876 6.74972e-05 6.72775e-05 0.000103538 4.69345e-05 0.000147032 2.21766e-05 7.35052e-06 0.000397036 0.786596 0.00042946 2.04811e-05 1.26402e-05 0.00041843 0.000126532 0.000537454 1.57337e-05 0.00130195 0.000393746 0.000390881 0.000493892 3.10439e-05 2.01922e-05 0.000678053 4.49149e-06 0.000426615 3.6119e-05 1.39434e-05 4.0119e-05 1.40247e-05 0.0001023 9.52739e-05 1.91711e-05 4.96262e-05 0.000149718 0.000202974 0.000140228 0.000174556 7.99144e-06 0.00010768 0.000181922 0.000397716 2.43317e-05 7.79086e-05 0.000473269 4.68121e-06 0.000296887 4.67255e-05 0.000238131 0.000226683 0.00180739 0.000142 0.000464865 9.1566e-06 0.000554361 0.000177761 2.14775e-05 0.000417737 1.44852e-05 9.99722e-06 0.000148928 0.000316468 0.00046348 8.61704e-05 0.000430369 1.19545e-05 0.000221189 8.29546e-06 5.00095e-05 4.28933e-05 0.000192344 0.000835802 8.5571e-06 6.96238e-06 0.000544503 0.000255733 9.45239e-06 1.62509e-05 9.25228e-05 8.36271e-05 0.000440097 1.5397e-05 0.000240342 9.36682e-05 4.97681e-05 4.92387e-05 2.23154e-05 0.000156286 8.54683e-05 0.000444591 7.84857e-06 0.000121908 6.49119e-05 0.000206831 0.000228653 1.00586e-05 1.93896e-05 1.0446e-05 0.000289783 0.000105323 4.03814e-05 0.000216671 1.16279e-05 0.000151285 1.54055e-05 0.000962953 0.000214113 9.1679e-06 0.000595755 0.000405309 0.000257507 0.000113888 0.000211268 0.000671542 0.000590538 1.79942e-05 0.000483623 0.000437018 0.00204153 3.90236e-05 7.61862e-05 0.000154648 4.01824e-05 6.27228e-05 0.000207292 0.000532771 1.96161e-05 0.000402958 8.50761e-06 0.000631959 1.60302e-05 0.000500169 0.000546437 7.55741e-05 0.000508949 1.74861e-05 0.000459983 0.000300238 6.58546e-06 0.000592884 0.000303371 0.000412551 8.79121e-06 0.000151096 0.000228724 1.13474e-05 1.35823e-05 0.000368693 1.48276e-05 4.50886e-06 0.00062196 1.25994e-05 1.27634e-05 0.000244624 1.39753e-05 0.000556158 0.000395707 0.000151816 0.00052793 4.27557e-05 0.00057749 0.000210504 0.000171674 7.47019e-06 0.000209691 6.72103e-06 4.49867e-05 9.70576e-06 0.000156511 2.36946e-05 0.000500501 0.000604056 9.57532e-05 0.00047002 8.55717e-05 0.000277839 5.85464e-06 0.00038162 4.16683e-05 0.000137375 0.0004412 9.78222e-05 0.000189555 1.90566e-05 0.0002431 0.000516838 0.000277188 7.475e-05 0.000438204 0.000545155 6.4509e-06 2.47766e-05 5.63463e-06 9.00261e-05 1.76721e-05 3.0538e-05 8.01494e-06 4.94259e-06 4.6889e-06 0.00040436 0.000402495 8.86233e-06 0.000144578 0.000368083 6.89637e-06 0.000465731 0.000244573 2.73655e-06 1.65714e-05 7.26852e-06 0.00122507 2.12021e-05 0.000454946 0.000401905 2.29617e-05 2.69805e-05 0.000656586 0.000202638 2.17516e-05 0.00014027 2.28938e-05 0.00016506 6.87695e-05 7.89814e-06 9.17456e-05 4.81859e-06 7.29208e-06 6.81284e-05 0.000314698 1.49422e-05 0.000411633 0.000265239 4.60773e-05 0.000493332 0.000542426 0.000170901 0.000183127 6.95251e-06 5.40996e-05 2.83215e-05 0.000235404 4.3841e-05 0.000110739 1.61509e-05 4.26344e-05 4.41545e-06 6.75518e-06 0.000115814 2.69664e-05 7.39618e-06 0.000156163 0.000753929 6.54923e-06 0.000142324 0.00132834 7.39593e-06 0.000419168 0.0011446 0.000397791 0.000429928 0.000415632 0.000401441 1.38499e-05 1.76525e-05 7.33151e-06 0.000123306 0.000165011 0.000628473 1.28626e-05 7.38448e-06 0.00041271 8.46573e-06 9.09875e-06 6.5298e-05 0.000608703 2.89771e-05 3.2353e-05 9.01673e-06 0.00021384 2.26785e-05 7.55447e-06 0.000141013 0.000134933 5.31456e-06 2.54191e-05 0.000118746 0.000809844 1.23536e-05 0.000192913 8.00133e-05 6.10718e-06 0.000159188 0.000265067 0.00066024 0.000285844 0.000205643 0.000849612 1.13305e-05 0.000156275 4.58707e-06 0.000138581 1.76945e-05 3.42008e-05 2.52205e-05 9.42768e-05 3.09071e-05 0.000861191 0.000477629 6.55175e-06 2.02703e-05 9.16009e-06 0.000177258 1.03357e-05 0.000129134 4.40039e-06 2.12172e-05 8.92487e-06 0.000208669 0.001102 9.70788e-05 9.06493e-06 0.00040119 0.00121889 0.000149599 9.1438e-06 0.000166202 1.3433e-05 1.24281e-05 2.46682e-05 0.000130027 4.855e-06 0.000186695 0.000523378 1.16176e-05 2.23712e-05 0.000278083 0.00019498 0.000195062 0.000397202 8.15416e-05 5.00902e-06 1.98882e-05 8.62957e-05 0.000396472 0.000124361 7.54572e-06 9.16631e-05 3.16321e-05 0.00012761 6.37125e-05 7.01786e-06 5.01545e-05 6.25782e-06 8.32374e-06 6.32892e-05 0.000406765 5.06449e-05 1.27181e-05 8.69066e-06 0.000185212 0.000653048 0.000106706 1.76957e-05 0.000396255 0.000238098 0.000537775 2.32304e-05 3.60496e-05 0.00053223 5.68419e-05 0.000116113 1.5606e-05 0.000240317 5.28562e-05 6.32629e-05 0.000620769 3.13349e-06 8.73358e-05 0.000334396 0.000401498 0.000722822 0.000158708 0.000544891 0.000121357 0.00039954 4.19092e-05 1.09966e-05 0.000110707 0.000380386 3.36334e-05 9.51156e-06 0.000445506 2.07381e-05 0.00018423 7.58828e-06 1.41258e-05 4.70754e-06 0.000120743 0.000396676 5.22407e-06 6.44769e-05 0.000395005 7.53479e-06 1.18887e-05 0.000155412 0.000130637 3.65567e-06 0.000122172 0.00011538 0.00101477 6.40574e-06 0.000201195 0.000109929 0.000404093 0.000366163 2.54186e-05 2.15601e-05 0.000533856 7.96443e-06 0.000586835 0.000103849 1.18274e-05 0.000607536 5.0618e-05 0.000400131 7.81607e-05 0.00111176 7.99766e-06 2.04568e-05 1.92009e-05 1.97832e-05 0.000121217 6.35581e-05 0.000220163 0.000176293 5.04332e-05 9.17026e-06 0.000162944 1.79182e-05 0.000109975 0.000477987 0.000651782 1.3127e-05 0.000477623 5.62102e-05 0.000704037 1.7215e-05 0.000138235 0.00162388 4.46342e-05 0.000403987 0.000792919 1.23665e-05 5.85364e-06 4.82436e-05 0.000192366 0.000131856 4.37707e-05 2.33763e-05 8.04807e-06 3.06392e-05 7.90666e-06 0.000545404 7.01639e-06 0.00201033 3.9837e-06 0.000403985 0.000491879 3.04169e-05 0.00307427 0.000275503 0.000403876 6.44321e-05 5.86103e-06 2.9168e-05 2.28296e-05 1.96081e-05 5.97499e-06 6.77685e-06 0.000146918 0.000470517 1.31516e-05 0.000204557 0.000153969 1.23498e-05 3.09828e-06 0.0001443 0.000401545 0.000163486 2.24896e-05 1.63839e-05 0.000426151 0.000126636 0.000163923 2.72727e-05 1.29997e-05 0.000613301 5.36745e-06 0.00010013 0.000612033 1.16027e-05 1.94589e-05 0.000105173 8.41153e-06 1.67466e-05 8.01692e-06 5.00058e-06 0.000450119 8.48711e-06 0.000153203 6.795e-05 9.32137e-05 1.07161e-05 0.000296994 9.23639e-05 4.89721e-06 0.00199644 1.14729e-05 0.00119614 0.000618854 0.000872212 0.00040963 3.32499e-05 0.000244801 8.78524e-05 0.000778909 0.000453938 2.37356e-05 0.00115882 7.64961e-06 0.000112333 0.000178512 5.34143e-05 0.000427302 7.6215e-06 0.000140622 4.06755e-05 3.84407e-05 1.14779e-05 1.17491e-05 0.000261498 6.28284e-06 0.000199367 9.51635e-06 1.43899e-05 0.000145254 3.73579e-05 0.00050022 1.61974e-05 0.000534392 8.52153e-06 3.81135e-05 1.28963e-05 1.41156e-05 7.19593e-05 0.00011268 0.000464736 2.859e-06 4.72115e-05 5.72726e-06 1.53047e-05 0.000445575 0.000405011 5.97437e-06 1.35295e-05 5.04046e-05 8.23284e-05 6.80174e-05 8.13126e-06 7.4483e-06 0.000410292 3.94855e-05 4.67748e-05 1.74586e-05 6.20125e-06 8.15966e-06 0.000789422 0.000270149 5.71394e-06 0.000420037 8.2589e-05 0.000100116 0.000380018 1.30982e-05 0.000417525 0.000129278 8.97121e-06 0.000400453 0.000695106 1.29338e-05 4.05817e-05 0.000219514 5.19218e-06 2.75954e-05 0.00060738 1.38031e-05 0.000127009 0.000134478 3.37444e-05 1.09029e-05 0.000396449 0.000290121 9.64618e-06 2.26867e-05 7.94715e-06 0.000545275 4.04008e-05 1.66114e-05 0.000423223 1.99472e-05 0.000400025 0.000360483 9.57558e-06 0.00128288 7.77168e-05 0.000405059 0.000477058 0.000113657 0.000399611 5.72846e-05 1.49762e-05 0.000400189 0.000560478 0.000946039 5.80062e-06 1.4476e-05 1.05803e-05 1.22329e-05 0.000403723 0.000399508 1.75755e-05 2.20862e-05 0.00107733 7.42883e-06 0.000113804 0.000827195 8.56984e-06 5.32501e-06 0.000207035 0.000433894 8.07738e-05 0.000399455 0.000398166 5.5338e-05 4.92864e-05 5.76216e-05 0.000592431 7.10376e-05 1.02296e-05 9.99354e-06 0.000776933 8.42149e-05 6.53725e-05 2.71004e-05 5.30353e-06 1.12558e-05 0.000471128 0.000128415 0.000142759 4.4921e-05 0.000245799 0.00010601 7.3687e-06 0.000403329 1.01278e-05 0.000132146 0.000671101 0.000125313 0.000148003 2.8233e-05 6.18524e-06 2.59615e-05 5.31812e-05 0.000532183 0.000463479 4.99842e-06 7.95785e-06 0.000618348 8.68203e-06 0.00022804 0.000121777 0.000444918 8.80724e-05 0.000183609 0.000141434 0.000184531 0.000418655 0.000803048 8.51553e-05 1.56261e-05 0.000456019 0.00050906 1.12506e-05 1.85352e-05 0.000507349 6.21181e-06 0.000403852 0.000398347 4.25289e-05 9.46271e-06 1.36991e-05 0.000277989 0.000121817 2.25765e-05 7.45065e-06 0.00073143 9.31905e-05 9.32403e-06 1.20869e-05 0.000652053 0.000115094 2.02942e-05 0.000638815 6.35351e-06 9.76957e-06 0.000139907 2.00299e-05 8.28296e-05 0.000170184 2.32717e-05 0.00038298 0.000491207 2.1834e-05 0.000503658 5.59729e-06 0.000121258 0.000458764 0.000405279 7.90342e-06 0.000155419 0.000127426 1.18137e-05 0.000412061 0.000438403 4.69185e-05 1.03894e-05 7.56181e-06 5.47181e-06 0.000308638 0.000733373 1.06777e-05 9.69118e-05 3.52914e-06 0.00012071 6.50329e-06 0.000215008 0.000393416 6.36418e-06 0.000557358 1.92028e-05 5.76079e-06 0.000100513 0.000230841 1.5608e-05 9.3132e-06 1.50126e-05 7.4266e-05 5.77835e-05 0.000214045 4.91828e-05 1.10354e-05 0.000790294 0.000424859 0.000322839 8.16059e-06 0.000351147 0.000214061 0.000807637 0.000589464 0.000285043 0.000445349 0.000446297 0.000406424 1.43969e-05 9.41954e-05 3.11161e-06 0.000400722 0.000143875 5.51979e-06 0.000150449 0.000198869 3.16076e-05 0.000446183 8.991e-05 7.15532e-06 0.000431474 5.3329e-06 7.17699e-06 2.69982e-06 4.87905e-06 4.60013e-06 0.000791335 5.99084e-06 0.000547598 
1.04382e-05 0.000131175 0.000407635 0.00047745 2.34298e-05 0.00026385 0.000224161 0.000457474 0.000277115 7.39237e-05 1.71872e-05 1.32336e-05 0.000337942 0.00016846 4.85226e-05 0.000396968 0.000736514 0.000203847 2.14528e-05 8.05637e-05 0.000329856 0.000328669 9.21012e-05 0.000863509 1.17611e-05 0.000399223 4.58912e-05 0.000622405 3.01124e-05 1.24259e-05 0.000249291 0.000182602 0.000394055 0.00011174 0.00013404 7.60202e-05 0.000595252 0.00051949 0.000158729 1.72663e-05 6.17772e-05 7.63467e-05 9.17632e-05 1.81056e-05 0.000704197 5.82735e-05 0.00013018 0.000160064 1.59579e-05 2.17319e-05 0.000396725 0.000262655 1.91856e-05 7.1357e-06 2.58191e-05 5.96033e-06 1.05948e-05 0.000492034 4.66964e-06 4.12809e-05 3.23067e-05 0.001164 1.27016e-05 0.000425137 9.63973e-06 2.47569e-05 1.36464e-05 0.000833023 1.83685e-05 2.60013e-05 0.000148868 9.41208e-05 2.66727e-05 2.90407e-05 0.000928837 0.000165992 0.000149951 9.68996e-05 6.2586e-05 0.000431974 0.00072255 0.00014509 1.13987e-05 2.35818e-05 0.000215051 0.000540279 2.23719e-05 1.40779e-05 2.31629e-05 6.03765e-06 0.000142026 0.000793731 2.91906e-05 9.06614e-05 4.7026e-06 2.06244e-05 0.000546019 0.000327169 2.69391e-05 7.88442e-05 0.00022112 1.31898e-05 6.40464e-05 0.000225263 0.000375452 0.000130185 4.11872e-05 9.04092e-06 0.000123448 1.75099e-05 6.35855e-05 1.96976e-05 1.73116e-05 0.000104043 9.33344e-05 2.21815e-05 2.52908e-05 0.000458067 0.00106086 0.000273983 0.000277164 2.89121e-05 0.000115674 0.000187562 2.4985e-05 0.000676421 0.00044964 0.000181277 2.30502e-05 1.25307e-05 5.49137e-05 0.00079057 0.00023862 0.00014824 0.000161849 5.17123e-05 3.30198e-05 7.32287e-05 0.000200666 0.000295152 6.48793e-05 1.52454e-05 0.000317441 1.01146e-05 0.00017611 9.55625e-06 0.000119 0.000159921 0.00029323 0.000148148 0.000180542 0.000510793 0.000763596 0.000399728 1.55652e-05 0.000450297 7.23074e-05 1.63921e-05 1.63786e-05 0.000399016 9.14609e-06 7.99136e-05 0.000316671 0.000147308 0.000656078 0.000340165 0.000373585 0.00022707 0.000903411 0.000660843 0.000401616 7.13284e-06 1.53751e-05 0.000230093 1.34634e-05 4.16123e-05 2.4402e-05 0.000653141 0.000136239 0.000321463 0.000688282 0.00014217 1.46987e-05 0.00047507 0.00050148 2.07003e-05 0.000363059 0.000135369 0.000101681 0.000303546 7.8934e-06 1.75141e-05 6.60424e-06 0.000695539 0.000387132 2.19326e-05 0.000405492 6.18136e-05 0.000494549 1.38679e-05 5.99401e-05 4.81799e-05 1.44183e-05 0.000639947 5.46565e-06 2.43871e-05 0.000470357 0.000183057 2.1135e-05 7.22614e-06 0.000177926 0.000192291 8.74985e-05 1.99118e-05 0.000420404 0.772794 0.000833217 0.000506208 1.0806e-05 0.000457126 0.000181549 0.000409678 0.00017499 0.000876329 0.000501808 0.000393547 1.80306e-05 3.8668e-05 0.000280889 0.000272179 7.94924e-05 0.000397916 9.92073e-06 2.00075e-05 0.00017487 1.40704e-05 0.000183487 8.63229e-05 1.83013e-05 2.10754e-05 0.00011879 0.00024868 0.000141503 1.07938e-05 2.07012e-05 1.40596e-05 9.31352e-06 0.000506621 2.63326e-05 1.65673e-05 0.000413571 1.11911e-05 0.000268782 0.000297023 7.21738e-05 0.000219466 2.71685e-05 0.000157426 0.000470334 0.000141719 0.000873543 0.00022266 0.000114762 8.70849e-06 0.000107537 4.17224e-05 6.75589e-05 9.30693e-05 0.000346256 0.000674817 0.000415729 2.40178e-05 0.000184596 0.000305017 0.000175788 2.04181e-05 8.74995e-05 0.000803218 3.9193e-06 1.1324e-05 0.000632896 2.25183e-05 9.11037e-06 1.41395e-05 4.35419e-05 0.000230187 1.57869e-05 0.000262644 0.000269341 8.42041e-05 0.000129396 2.08153e-05 0.000152477 0.000634841 0.000101138 0.00040274 5.82791e-06 0.000135491 5.66354e-06 1.42336e-05 1.36372e-05 4.99847e-06 0.000297582 8.85827e-05 0.000545437 0.000435675 4.08735e-05 0.000164115 1.85627e-05 0.000382884 0.000263861 0.000704922 0.000610621 5.74356e-06 0.000780793 0.000413006 0.000692039 0.000271125 0.000782962 0.000549456 0.000670289 1.88468e-05 0.00040318 0.000667222 0.000200114 7.55837e-06 1.56878e-05 1.22119e-05 8.55824e-05 3.27265e-05 0.000159622 0.000861316 1.82855e-05 0.000412251 2.06858e-05 0.000730777 7.05434e-05 0.000573273 0.00054241 2.85996e-05 0.00144269 4.57412e-05 0.00041019 1.50282e-05 1.11112e-05 0.000604477 1.83687e-05 0.000319546 1.04307e-05 0.000226334 0.000397028 6.32075e-05 2.74714e-05 0.000173434 0.000340388 1.44525e-05 0.000380595 4.83388e-05 5.55049e-05 4.7936e-06 1.07399e-05 0.000625878 0.000396536 0.000305367 0.000406636 0.000214812 0.000503454 0.000322641 0.000109538 0.000146789 0.000210461 3.22951e-05 1.52831e-05 7.06479e-05 5.33103e-05 2.08226e-05 0.000618996 0.000417726 8.90195e-05 8.51818e-05 0.000105884 2.13194e-05 5.15189e-06 0.000365811 0.000373596 0.000432449 8.94318e-05 0.000109564 0.000156699 1.02657e-05 0.000162849 0.000533014 0.000260489 0.000242498 0.000429779 0.00058196 1.15473e-05 0.000178449 9.44679e-05 0.000197719 7.2054e-05 0.000213017 0.000428103 1.3686e-05 1.19685e-05 0.000436804 0.000399256 2.43635e-05 1.553e-05 0.000256231 5.56352e-06 0.000368359 0.000282769 3.39642e-06 0.000468673 1.06648e-05 0.000925453 1.14028e-05 0.000825986 0.000399061 6.67719e-05 1.48525e-05 0.00100308 0.000234394 3.16034e-05 1.70038e-05 7.73082e-05 0.000129263 0.000187908 7.58096e-06 0.00020081 5.2756e-05 9.2286e-05 1.20451e-05 0.000862978 1.67047e-05 0.000217509 0.000255933 4.66554e-06 0.000395571 0.000539259 1.12162e-05 0.000190381 5.04325e-06 2.72381e-05 4.91771e-06 0.000390864 1.15393e-05 0.000348644 1.05915e-05 0.000219504 4.30179e-06 0.000105191 4.80666e-05 0.000418173 9.52611e-06 0.000238016 0.000570461 0.000349464 3.35194e-05 0.0011174 4.78595e-06 0.000426177 0.000696505 0.000405273 0.000691209 0.000543081 0.00054184 1.02635e-05 0.0100596 0.000230577 1.18545e-05 7.13579e-05 2.18317e-05 0.000159499 6.36568e-06 0.000433187 5.33994e-05 0.000127781 1.60667e-05 0.000722364 4.11008e-05 5.02636e-05 1.37229e-05 9.9154e-05 0.000217128 1.38711e-05 2.11847e-05 0.000239328 7.4084e-06 0.000142695 0.000227716 2.11362e-05 3.45054e-05 0.000116709 2.229e-05 6.28955e-06 9.04868e-05 0.000423903 0.000849865 1.15655e-05 0.000142573 0.00100123 7.50378e-06 5.46604e-05 9.45385e-06 0.000181877 2.50273e-05 0.000280409 2.72236e-05 0.000501823 1.86217e-05 0.000791698 0.000501779 5.16145e-05 5.32978e-05 1.61755e-05 0.000444417 0.000237176 0.000283926 1.11049e-05 3.44732e-05 4.64938e-05 2.36501e-05 0.000876805 0.000161715 7.40376e-05 1.27047e-05 0.000825027 0.000221351 0.000133055 0.000482268 7.44615e-05 1.0171e-05 2.52779e-05 0.000120573 8.94198e-06 6.33658e-05 0.000622111 0.000134048 1.57141e-05 3.03964e-05 0.000146079 0.000359253 0.000410555 0.000347597 5.30329e-06 9.36882e-05 9.44931e-05 0.000432869 8.41654e-05 1.59815e-05 0.000146829 6.98125e-05 0.000122241 4.81063e-06 2.43519e-05 0.000287914 0.000237709 1.58427e-05 2.91932e-05 0.000409412 0.000105956 6.27763e-05 1.08786e-05 2.21926e-05 0.000671514 0.00030039 6.89693e-05 0.000517211 5.63862e-06 0.000542111 8.76999e-06 6.12883e-05 0.000522886 2.67118e-05 9.89245e-06 6.31022e-05 0.000384696 0.000240173 2.4465e-05 0.000432812 4.67093e-06 1.31693e-05 1.44488e-05 0.000580062 0.000885929 1.53953e-05 0.000916144 0.0003334 0.000438449 4.28627e-05 1.11478e-05 6.49911e-05 4.46801e-05 2.63437e-05 0.000356848 2.52898e-05 7.84745e-05 0.000402661 8.91721e-05 0.00032894 1.08655e-05 3.85836e-05 0.000405142 6.30534e-06 9.1308e-05 0.000227213 0.000119748 1.00753e-05 0.000165072 1.09629e-05 6.79614e-06 1.12664e-05 0.000100491 0.000775465 2.80967e-05 0.000329883 4.35488e-05 0.000380478 0.000236171 1.59999e-05 0.000227609 0.00051003 8.81565e-05 0.000568821 2.92824e-05 1.02763e-05 0.000513619 0.000210476 0.000208756 2.69921e-05 0.000619094 1.20856e-05 4.8314e-06 0.000204238 2.49581e-05 8.45007e-06 0.000103497 0.000213253 0.000153849 0.00039958 2.21541e-05 3.51089e-05 0.000100917 2.99097e-06 3.63046e-05 0.00045527 2.57323e-05 0.000192156 1.35058e-05 0.000372845 4.39574e-05 0.000325146 0.00117854 1.38624e-05 0.000401532 0.000954334 0.000409158 5.21457e-06 0.000189738 1.82998e-05 2.49333e-05 0.000294021 1.8744e-05 7.62393e-06 6.9823e-05 5.43832e-06 0.000686616 8.78659e-06 0.00169537 2.26918e-05 0.00039951 0.000406362 8.44132e-06 0.000535 5.60498e-05 0.000573255 8.02625e-05 2.97655e-05 7.77907e-05 1.37411e-05 1.32223e-05 1.95246e-05 3.86121e-05 0.000116601 0.000241603 0.000341493 0.000151812 0.000136177 8.76417e-05 0.000354959 0.000144232 0.000597538 6.33435e-05 2.05353e-05 0.000232027 0.000677623 0.000105694 3.03385e-05 1.68081e-05 2.49878e-05 0.00105351 5.79381e-05 3.10339e-05 0.000402413 0.000264045 0.000337994 0.000205038 0.000168618 7.3898e-05 4.79226e-06 6.65789e-06 0.000476124 6.40525e-05 7.40708e-06 0.000144959 1.00409e-05 2.42015e-05 0.000102342 0.000293898 0.000207889 0.00168135 1.88519e-05 0.000878307 0.000524026 0.00033615 0.000397382 6.80738e-05 1.21827e-05 7.82498e-06 0.000302374 0.000162107 2.00525e-05 0.00112388 1.17466e-05 2.58935e-05 0.000298654 8.31441e-06 2.6243e-05 1.90903e-05 2.6334e-05 5.61622e-05 1.67312e-05 3.41379e-05 6.61908e-06 0.000277662 7.23388e-06 0.00023105 0.000120123 2.7326e-05 1.50217e-05 9.02003e-06 0.000540473 8.67959e-05 0.000409124 8.31029e-06 2.76318e-05 0.00021857 7.80381e-05 6.69946e-05 2.00347e-05 0.000258838 8.83018e-06 2.2625e-05 9.87287e-05 7.33329e-06 0.000397802 0.000504872 5.11844e-05 2.77619e-05 3.96896e-05 1.19942e-05 0.000164162 0.000145008 9.75638e-06 0.000494651 3.85344e-05 3.19845e-05 9.54371e-05 0.00012477 0.000259421 0.000752025 0.000165637 9.39013e-06 0.00045294 7.46436e-05 0.0001194 6.19872e-05 6.11363e-05 0.000416152 1.13243e-05 1.67854e-05 0.000414492 0.00059697 0.000355775 6.73971e-06 0.000521079 0.000111768 0.000252985 0.00054351 9.03251e-05 0.000136095 0.000152342 1.54496e-05 0.000123593 0.00039357 0.000326196 0.000185678 2.52123e-05 1.65399e-05 0.000421365 0.000137204 0.000116446 0.000485323 1.10007e-05 0.000424222 3.78324e-05 1.44355e-05 0.000785045 0.000301143 0.000408971 0.000505483 1.07111e-05 0.000420111 3.91222e-05 3.68606e-05 0.000472494 0.000412943 0.00101029 1.50966e-05 8.58497e-05 3.32583e-05 9.10644e-05 6.4361e-05 0.000394171 0.000110955 0.000299439 0.000969881 1.57251e-05 2.05738e-05 0.00130394 5.89132e-05 0.000251244 4.39487e-05 0.000534036 4.25678e-06 0.00041509 0.00042256 8.66211e-06 3.01522e-05 5.5794e-05 0.000688428 2.95012e-05 1.12515e-05 0.000373051 0.000813051 1.39622e-05 9.82964e-05 4.5236e-05 1.25097e-05 9.36976e-05 0.000473491 2.03373e-05 0.000274125 3.54305e-05 0.000676593 0.000164728 0.000100408 0.000401374 4.06035e-06 0.000562186 0.000428241 1.75876e-05 7.24604e-05 4.14313e-05 1.72263e-05 1.5076e-05 0.000458095 0.00058625 0.000641874 6.00225e-06 7.70901e-06 0.000662681 4.58374e-06 0.000130048 9.55901e-05 0.000435311 0.000278615 0.000230359 0.000108665 0.000256779 0.000405095 0.000883392 0.000137932 0.000194812 0.000462847 0.000261105 1.84256e-05 0.000243214 0.00040608 5.90123e-06 0.000458771 0.000545416 0.000176775 1.00824e-05 3.58784e-05 4.0582e-05 0.000418845 1.10359e-05 0.000358488 0.000669666 0.000150854 8.41823e-06 0.000109928 0.000469871 0.000160978 0.0004273 0.000135259 4.30803e-06 3.51615e-05 3.52813e-05 9.26149e-06 0.000244336 1.75582e-05 4.21337e-05 0.000377846 0.000439083 2.30473e-05 0.000547766 5.91176e-06 0.000225909 0.000412839 0.00051267 4.29228e-05 5.40752e-05 0.000309962 0.000285391 0.000625638 0.000414123 0.00021726 4.67882e-05 0.000213661 7.00137e-06 0.000348014 0.000176044 8.7661e-06 7.69733e-05 5.30141e-06 6.61183e-06 2.19787e-05 0.000325582 0.000394046 8.97169e-05 0.000459465 0.000429216 9.64265e-05 2.82612e-05 0.000215649 0.000112811 1.74695e-05 0.000160551 2.86196e-05 6.33261e-05 2.15322e-05 4.52233e-05 7.78138e-06 0.000827201 0.000489521 0.000175142 1.44936e-05 0.000148724 0.000162022 4.18263e-05 0.000897761 0.000226492 0.000204913 0.000754629 1.69159e-05 5.18936e-05 0.000208848 3.70027e-06 0.000812352 2.78895e-05 6.16188e-05 2.48528e-05 0.000223358 0.000266515 0.000526971 0.000527027 0.000161534 0.000609217 1.21745e-05 5.86719e-06 2.88627e-06 2.07175e-05 1.3133e-05 0.000790322 5.15563e-05 0.000549003 
0.000135931 1.78919e-05 0.000430886 0.000165798 3.20448e-05 0.000222823 9.34758e-05 0.000133151 0.0002267 0.0010123 3.25489e-05 6.40639e-05 0.00103031 3.32254e-05 0.000678625 0.000156704 0.000312732 0.000138184 0.000474961 3.41425e-05 0.000411585 0.000131687 0.000808573 0.000101809 0.000228124 9.62417e-05 0.000413378 1.48005e-05 4.59878e-05 7.80208e-06 5.6387e-05 0.000439477 0.000875947 2.3554e-05 7.0906e-05 0.000591045 0.0007198 5.77415e-06 0.000206418 5.92974e-05 8.12192e-06 0.000682558 0.000203387 0.000577413 1.98151e-05 0.000169843 0.00146827 0.000494451 0.00110788 6.32686e-06 4.65719e-06 0.000233778 1.26893e-05 1.74982e-05 0.000240907 2.8317e-06 0.000798996 6.38015e-05 6.70346e-06 9.35609e-06 4.72181e-05 0.000319109 1.42061e-05 0.000185795 8.50352e-06 0.00019785 1.18429e-05 5.99239e-05 0.000459071 0.000235597 1.55174e-05 0.000632362 0.000159595 0.000129313 1.98621e-05 0.000486427 8.7185e-05 1.10884e-05 4.43242e-05 0.000351287 1.07503e-05 1.74004e-05 0.000550984 0.000109613 0.000407525 0.0010275 1.95524e-05 0.000275049 1.23284e-05 0.000158876 0.000465045 8.92667e-05 7.07373e-05 0.000382015 0.000504013 1.36316e-05 1.0631e-05 5.74284e-06 0.00125433 8.99511e-06 0.00131834 0.000254745 5.45487e-05 1.10352e-05 5.6837e-06 8.75161e-06 0.000513029 8.88074e-05 0.000838502 6.81198e-05 0.00010644 9.98098e-05 1.0546e-05 3.45353e-06 9.95466e-06 6.83053e-06 4.18234e-05 1.93531e-05 0.000152243 0.000169378 0.000248179 1.60076e-05 6.75454e-05 0.000231514 3.06244e-05 0.000713764 4.39712e-05 1.43554e-05 4.51193e-05 1.29767e-05 0.000902963 0.000287939 0.000402937 0.000764487 0.000219434 0.000147463 1.68416e-05 1.0325e-05 1.67418e-05 4.21304e-05 3.07315e-05 0.000511485 4.7328e-06 8.71893e-06 0.000507366 0.000156542 0.000848697 0.000149964 0.000555138 0.000438423 0.000338478 0.000265266 0.000442677 7.73851e-06 0.000408361 0.000347621 0.000301321 8.87796e-06 0.000403912 0.000268301 6.33845e-06 0.000100187 0.000211393 0.000159524 0.000300078 4.09921e-05 0.000394924 0.000137364 7.42653e-06 8.67918e-05 0.000211212 0.000409896 0.000424273 6.34882e-06 0.000806091 5.16927e-05 0.000330195 0.000140955 6.58546e-05 0.000105202 0.000222808 0.000522386 1.30935e-05 0.000235838 0.000201697 1.68726e-05 1.27728e-05 0.000550392 0.000445335 7.4337e-05 3.66488e-06 0.000526768 0.000121857 1.82921e-05 0.000134032 0.000336055 8.0644e-06 1.73208e-05 0.000155791 0.000154021 1.18067e-05 0.00043375 5.42145e-05 0.00130797 4.37548e-05 0.000614513 9.26683e-05 0.00102056 0.000200219 1.33402e-05 0.000405413 0.000258961 0.000476902 0.000534141 3.3053e-05 9.50942e-05 0.000457316 5.97578e-06 0.000177803 6.4505e-05 1.79577e-05 8.60798e-06 7.05338e-06 3.3914e-05 1.09571e-05 5.65075e-05 7.48225e-06 0.000400914 3.85256e-05 1.49309e-05 0.000173927 1.69391e-05 0.000950303 1.22746e-05 4.07975e-05 0.00119723 9.61278e-06 5.10077e-06 0.000450253 5.17976e-06 9.14482e-06 0.000893781 1.84099e-05 9.49497e-05 0.000459026 0.000379349 7.38379e-06 0.000416486 0.000596629 0.000789456 1.10444e-05 0.000400146 0.000241521 6.49313e-05 0.000133384 0.00080984 9.82443e-06 0.000343897 0.000365484 5.29191e-06 0.000143353 1.27497e-05 0.000386256 0.00111834 0.000252565 0.000400102 0.000133711 1.71144e-05 2.24836e-05 0.000268238 7.15022e-06 7.7124e-06 1.08373e-05 0.000586658 2.21739e-05 8.71736e-05 2.90921e-05 3.30969e-05 0.000188471 3.79976e-06 0.000695515 0.000410789 5.71661e-05 0.000636449 0.000103299 2.00514e-05 4.34554e-05 0.000806356 0.000493977 0.000232077 3.11995e-05 4.65177e-06 2.40407e-05 0.000714247 0.000253328 9.82105e-06 6.45367e-06 0.000351649 0.000421093 0.000251001 4.48669e-05 4.71302e-05 7.08237e-05 0.000163399 9.68484e-05 0.000282353 0.000152402 0.000250882 8.38592e-06 4.63909e-05 0.000455986 1.71497e-05 0.000306742 1.24766e-05 1.74757e-05 0.000407768 0.000300498 2.8722e-05 0.000495077 0.000402515 0.000263601 8.82685e-06 0.000466065 1.47279e-05 5.79691e-06 3.35013e-06 0.000508262 8.96086e-05 0.00014964 5.18721e-05 9.60659e-06 0.00027352 0.00040048 0.000844828 6.1835e-06 6.38115e-05 0.00146598 0.000219837 0.00043174 0.000228839 0.000405413 7.91434e-05 6.22504e-05 0.000371942 0.000189192 0.000102535 8.71781e-05 0.000801769 7.13718e-06 7.51252e-06 0.000916009 0.000214489 7.45212e-06 7.10993e-05 1.16795e-05 6.88101e-06 0.000124498 8.21617e-05 0.000169191 5.2489e-06 2.17268e-05 9.82779e-05 2.92969e-06 0.000250466 6.02578e-05 1.86386e-05 1.51598e-05 5.51546e-05 8.72641e-06 1.64833e-05 5.38811e-06 4.95901e-06 0.000492842 0.00041382 0.000103235 2.71556e-05 7.86615e-05 2.23514e-05 2.83635e-05 0.000674347 1.27935e-05 1.72001e-05 8.13936e-05 0.00026951 0.00047235 0.000145672 5.18442e-05 9.8629e-06 8.51592e-06 0.000157983 1.26097e-05 0.000315516 0.000556831 1.32822e-05 8.18302e-06 0.000138194 0.000404884 6.86761e-05 0.000878489 0.00048588 0.0001361 1.2093e-05 0.000530669 8.21099e-06 0.000619305 0.000265682 1.34906e-05 0.000701288 0.000160972 1.72101e-05 1.15475e-05 5.93945e-05 3.62067e-05 5.1897e-06 0.000561407 5.0081e-06 7.44822e-05 0.000237261 0.000280802 0.000154513 3.30269e-05 2.24744e-05 0.000641299 0.000255593 0.000132408 2.02532e-05 6.22394e-05 6.89299e-05 0.000542285 0.000404611 0.000149297 1.17721e-05 2.91804e-05 1.36615e-05 0.000663573 7.64873e-06 0.00084764 1.22226e-05 6.44937e-06 1.13028e-05 0.000176496 2.04489e-05 0.000275725 8.32828e-06 6.42076e-05 5.07193e-06 0.00018603 8.58419e-05 1.55231e-05 8.84484e-06 2.88032e-05 0.000728141 2.44733e-05 4.88313e-05 6.11054e-05 7.31674e-06 0.000171945 1.69339e-05 0.00053643 0.000734335 0.000408188 2.96754e-05 0.00244034 2.9424e-05 8.35557e-05 0.000738975 5.21397e-06 0.000730666 0.000224083 9.88137e-06 9.41434e-06 2.25845e-05 8.59175e-05 9.67781e-06 9.36596e-05 5.28945e-06 0.000103806 1.38844e-05 0.00024877 9.0169e-05 0.000548265 8.12579e-06 0.000176888 3.85723e-06 5.22137e-05 0.00022709 0.000134172 9.11248e-06 1.85758e-05 3.91775e-06 0.000264504 1.11279e-05 1.62577e-05 1.60318e-05 4.79736e-05 0.000294887 8.15159e-06 1.17361e-05 5.04644e-06 0.000132572 0.000709381 9.69457e-05 0.00017925 0.000414695 2.37031e-05 0.000444355 0.00388648 2.19856e-05 2.36909e-05 8.17662e-05 2.30924e-05 9.30046e-06 1.69868e-05 0.000276763 0.000320145 3.43389e-05 1.86176e-05 0.000327971 1.60662e-05 0.000179099 4.34856e-06 0.000153306 4.68991e-05 2.25761e-05 2.188e-05 0.000503986 0.000100357 4.47892e-06 0.000265698 2.01141e-05 0.000400156 6.09204e-06 0.000151714 0.000161028 0.795491 0.000420128 0.000125484 0.000625161 5.34793e-05 0.000134373 1.41562e-05 0.000744318 0.000828556 0.000102854 5.28159e-06 0.000543217 5.73411e-06 0.000545987 1.26015e-05 1.15071e-05 4.74508e-06 6.32544e-06 5.07608e-06 0.000124645 0.000403109 1.21794e-05 2.88378e-05 9.03291e-05 0.000153958 7.20623e-05 0.000117409 0.000159284 0.000522596 0.000587068 6.14804e-06 0.000158192 0.000106419 1.90929e-05 7.75997e-05 8.74672e-05 3.84179e-06 0.000174984 7.50234e-06 5.50589e-06 0.000398686 1.86744e-05 6.6956e-05 3.75438e-05 0.000210749 0.000619307 4.84749e-05 0.000158224 2.80724e-06 0.000193275 1.96161e-05 1.34333e-05 3.14909e-05 1.7985e-05 0.000148034 0.000764695 3.34072e-05 0.000148081 8.52701e-06 0.000520926 0.000111596 0.000333123 9.87799e-05 0.000606557 2.80887e-05 6.30084e-06 2.27462e-05 0.000622463 4.88841e-05 1.37392e-05 1.26087e-05 5.59117e-06 0.000597649 9.69451e-06 0.000421031 0.000124853 0.000491281 2.32963e-05 0.000405913 1.25283e-05 1.94753e-05 0.000114248 0.000123016 9.37694e-05 2.74875e-05 0.00010349 0.00031918 4.18226e-05 0.000563393 0.000104111 0.000609527 1.14494e-05 0.000631003 0.000154487 1.20121e-05 8.34753e-05 0.000440608 0.000121905 0.000459786 6.12696e-06 0.000364485 0.000104473 3.0025e-05 0.000188672 2.78626e-05 7.63908e-05 1.59318e-05 0.000551229 0.000193514 0.000385557 0.000340366 2.37405e-05 0.000169707 1.09479e-05 4.49014e-05 0.000166453 0.000435235 5.02951e-05 0.000542096 7.61802e-05 9.89646e-05 8.27888e-05 0.000128455 0.000576174 9.80423e-06 4.72223e-06 0.000402239 5.99212e-05 4.81318e-05 0.000681883 1.05107e-05 5.85217e-05 3.41539e-05 0.000404549 0.000328453 2.43241e-05 2.11306e-05 1.57195e-05 2.93505e-05 2.58116e-05 7.32043e-06 8.84722e-06 1.03279e-05 3.6656e-05 0.000502025 0.000909187 8.59941e-05 6.96037e-06 0.000410965 9.29135e-05 0.000800342 0.000147911 6.77352e-05 0.000191619 1.21967e-05 1.17652e-05 0.000830159 0.000649255 5.71749e-06 1.34048e-05 0.000536489 0.000498447 0.000300199 1.73889e-05 4.18041e-05 1.72037e-05 6.44087e-05 4.32917e-05 0.000129631 0.000239231 2.74784e-05 1.04011e-05 0.00020263 0.000515271 7.76063e-06 0.000332935 1.82608e-05 0.000213559 5.12154e-06 6.86012e-05 1.33349e-05 0.00045512 7.87537e-06 2.21466e-05 0.000100698 0.000113059 3.54215e-05 1.77336e-05 2.26359e-05 1.42422e-05 1.65952e-05 0.000413751 0.000123411 0.000403748 1.42714e-05 3.02828e-05 1.47897e-05 8.79431e-05 3.83352e-05 5.30573e-05 0.0004255 8.00508e-06 0.000130678 5.96207e-06 0.000287707 0.000810977 2.07011e-05 0.000465874 4.74142e-05 0.000412213 4.79091e-05 3.83249e-06 4.78737e-05 0.00041856 0.000201392 0.000469969 0.000291851 1.49729e-05 8.9792e-06 2.69548e-05 2.26492e-05 0.000409168 0.000137195 6.45083e-05 1.71562e-05 9.90567e-05 2.08576e-05 0.000424859 0.000699078 4.94529e-06 1.1622e-05 7.52649e-05 1.30345e-05 8.20091e-06 4.24567e-05 7.02173e-06 8.13919e-06 8.6244e-06 0.000161277 0.000144352 1.4878e-05 7.51798e-06 1.51494e-05 4.43679e-05 0.000410147 0.000402105 9.03579e-05 1.25413e-05 0.000807563 1.73054e-05 0.000339862 4.45326e-05 0.000407615 0.000104215 0.000418629 3.89273e-05 7.62931e-06 0.000423389 5.01366e-06 9.002e-06 5.63098e-05 1.67595e-05 0.00021678 0.00186292 0.000398926 0.0002152 8.53941e-05 2.60036e-05 6.98826e-05 0.000411099 1.98149e-05 5.95021e-06 0.000122529 0.000306414 7.61601e-06 3.83758e-05 1.19748e-05 9.77242e-05 0.000170273 1.30026e-05 0.000794397 0.000571901 0.000428701 0.00013689 0.000524727 9.89799e-05 0.00018725 0.000156375 0.000105755 1.32394e-05 4.69504e-05 1.09554e-05 0.000399722 0.000123046 1.18719e-05 2.07815e-05 1.25598e-05 5.34622e-05 8.6529e-05 0.000407077 0.000468258 5.26364e-05 0.000145683 0.000109191 0.000401743 3.94253e-06 0.000271921 0.000399948 6.43328e-06 0.000200523 1.24109e-05 4.58396e-05 5.03343e-05 9.29557e-06 6.92103e-05 1.00096e-05 8.66452e-05 0.000109685 0.000313216 6.08222e-05 0.00015741 2.7518e-05 0.000387037 0.000524616 3.37038e-05 5.85563e-05 9.3856e-06 0.000401688 0.000124493 1.77532e-05 0.000280504 0.000262393 0.000522783 1.28072e-05 3.3727e-05 0.000402616 8.30661e-05 0.000637966 6.69365e-05 8.75136e-05 0.000533933 3.3618e-05 0.000405824 0.000404768 4.62242e-06 2.19005e-05 2.86426e-06 0.000402761 0.000410552 2.15836e-05 6.2553e-05 0.000415951 1.69312e-05 0.000932833 7.84466e-06 0.000454248 1.73683e-05 0.000430733 2.15033e-05 7.47253e-06 0.000573941 0.000597051 3.60713e-05 0.000332439 2.41166e-05 1.61889e-05 0.000457168 5.21878e-06 0.000150782 0.000220519 0.000404258 0.000421794 5.18585e-06 0.000402231 1.55766e-05 7.64741e-06 1.24614e-05 1.07011e-05 6.27871e-05 1.17301e-05 6.20133e-05 0.000227865 9.76212e-06 0.000260212 9.26286e-06 0.000403281 3.65081e-05 0.000221858 0.000794597 0.00012595 8.14765e-06 5.50944e-05 0.000639134 0.000905432 8.17511e-06 8.12651e-05 0.000396662 0.000217428 0.000220504 0.00011668 1.42145e-05 0.00041111 7.3168e-06 1.16568e-05 3.79785e-06 8.64153e-06 0.000107663 5.75365e-06 0.000170861 0.000423915 0.000331864 9.57385e-05 3.03135e-06 1.27999e-05 7.88004e-06 2.52574e-05 0.000180189 9.61638e-06 0.000402177 1.08458e-05 5.74189e-05 0.000157925 1.5613e-05 1.53114e-05 8.35862e-06 0.000332754 4.35018e-05 7.06371e-06 8.69536e-05 0.000414068 1.97131e-05 2.57994e-05 4.35743e-05 2.26237e-05 3.69885e-05 1.9638e-05 0.00011002 0.000608616 5.18138e-06 0.000465568 9.99689e-05 0.000749073 0.00063475 0.000204966 7.08639e-05 0.000860161 0.000806793 6.71312e-06 8.3106e-05 0.00028378 0.000412593 0.000218629 0.000320561 0.000630273 4.36061e-05 9.12668e-05 3.15363e-05 6.37399e-05 7.67961e-06 6.90757e-06 4.56456e-06 0.000135047 0.000130713 8.96134e-05 0.000108041 0.000154351 
0.00038736 0.000902185 0.000552608 0.000186338 3.64526e-06 0.000147171 0.000341261 0.000426625 0.000458083 0.000472272 3.98206e-05 4.35323e-05 0.000288218 8.94486e-06 5.03442e-05 0.000405672 0.000790785 0.000172765 0.000210548 7.21766e-06 2.4817e-05 0.000288442 7.48028e-05 0.000588941 1.80872e-05 0.000404941 9.56832e-06 0.000627511 8.64932e-06 1.91608e-05 0.000199614 0.000361997 1.4017e-05 0.000104943 8.30459e-06 1.65781e-05 0.000749396 0.000245133 0.000280613 6.08634e-05 3.50081e-05 3.91074e-05 7.56788e-06 5.89445e-06 0.000505109 5.10883e-05 1.12962e-05 7.58035e-05 1.9853e-05 9.48582e-05 0.000392901 3.00389e-05 3.61558e-05 4.12417e-06 4.73765e-05 4.29545e-06 4.4142e-06 0.000411937 5.23602e-06 0.000223732 7.54986e-05 0.000470134 2.08028e-05 0.000393576 0.000221539 6.22383e-05 7.40801e-06 0.000269441 0.000171463 4.52181e-05 8.67338e-05 7.51242e-05 7.35476e-06 3.9097e-05 0.000801612 0.000439519 0.000406453 0.000121264 0.000224961 0.000207471 0.000397101 6.76313e-06 0.000144924 2.49795e-05 0.000179794 0.000529952 1.72397e-05 0.00021126 0.000268592 1.35388e-05 0.000245551 0.000807407 9.75766e-06 1.3244e-05 0.000267487 3.46431e-05 0.00055067 0.000122916 6.61558e-05 1.08488e-05 7.63079e-06 2.53347e-05 2.31144e-05 0.000223258 0.000175604 5.2477e-06 4.85012e-05 1.86347e-05 2.05947e-05 2.98827e-05 0.0001059 0.000258527 4.35579e-05 6.262e-05 5.30538e-05 3.50709e-05 2.02092e-05 0.000543831 0.000830024 0.000179119 0.000268718 6.6929e-06 0.000223906 0.000237238 0.000101308 1.55922e-05 0.000415097 0.000109345 2.74598e-05 0.000140917 9.56873e-05 0.000854741 0.000193644 3.67418e-05 5.66209e-05 0.000167634 3.49967e-05 1.73522e-05 0.000406525 0.00035674 0.000130306 0.000585475 0.00010309 2.07223e-05 8.94423e-05 3.2183e-06 1.31397e-05 0.000241127 1.58061e-05 6.15065e-05 0.000520667 0.00040637 0.000656787 0.000398479 1.86725e-05 0.000411949 0.000724508 2.05261e-05 3.34993e-06 0.000403058 8.09602e-05 1.21106e-05 0.00022868 0.000135397 9.49213e-05 0.000208397 0.00037597 3.44489e-05 0.000899926 0.000604935 0.000414256 7.10007e-06 0.000133009 0.000249292 1.7862e-05 5.16725e-06 4.24074e-05 0.000637506 0.000291501 0.000307132 0.000597294 0.000241332 3.40595e-05 0.000526491 0.000410423 0.000202583 2.61959e-05 1.19938e-05 3.83186e-05 9.43064e-05 7.77453e-06 4.35821e-05 6.32828e-06 0.000582594 0.000425663 7.91605e-06 0.000613615 0.000106334 0.000229937 0.000356578 1.60941e-05 2.52333e-05 0.000160937 0.000417255 3.16408e-06 8.34878e-06 0.00132692 0.000196595 3.95601e-05 6.34817e-05 2.10578e-05 4.82759e-06 4.71301e-05 8.32418e-06 0.000403025 0.775222 0.000404606 2.2241e-05 2.03523e-05 0.000492099 1.9887e-05 0.000624147 0.00022297 9.40637e-05 0.00044694 0.000399953 0.000252869 1.62318e-05 0.000118162 9.86319e-05 9.04299e-05 0.000403969 4.49761e-06 1.05732e-05 2.40811e-05 1.43051e-05 4.99109e-05 8.0655e-05 1.07629e-05 5.93059e-06 9.4527e-06 0.000168409 9.04331e-05 5.73538e-05 6.89729e-05 7.59959e-05 9.94745e-06 0.000499044 6.2015e-06 2.29939e-05 0.000442353 7.47397e-05 1.35235e-05 0.000175969 0.00033693 0.000224653 0.000482312 0.000415495 0.000478251 1.04089e-05 0.000240176 0.000145327 0.000136342 1.88872e-05 2.63974e-05 1.13636e-05 0.00016782 0.000223035 0.000445819 0.000500873 0.000494751 3.85507e-06 2.57626e-05 0.000134416 9.80923e-06 8.59124e-05 4.80174e-05 0.000579745 1.55186e-05 3.34034e-06 0.000418598 4.33647e-05 5.08137e-06 1.64296e-05 5.50365e-05 0.000210272 4.5886e-05 1.06236e-05 6.98959e-05 9.16605e-05 5.40379e-05 4.83503e-06 1.91236e-05 0.000521848 2.58575e-05 0.00042279 1.08085e-05 5.38177e-05 6.04152e-05 0.00021544 2.59229e-05 5.28523e-06 1.06715e-05 8.78057e-05 0.000254414 0.000259166 5.94387e-05 0.000276485 1.08244e-05 0.000299735 2.10083e-05 0.000521942 0.000508165 6.73534e-06 0.000444497 0.000395236 0.000434854 0.000142401 0.000367851 0.000611111 0.000560637 7.58902e-06 0.000425309 0.000412445 0.000467361 4.86673e-06 2.20419e-05 0.000189478 5.38388e-05 4.77781e-05 9.48143e-06 0.000911585 7.37852e-05 0.000402839 6.2309e-05 0.00066813 8.74874e-05 2.41437e-05 0.000420388 4.41539e-05 0.00115534 6.76804e-05 0.000417074 0.000206737 4.46984e-06 2.29768e-05 1.62579e-05 1.29794e-05 8.41834e-06 1.01151e-05 6.78773e-05 6.53803e-05 0.00017278 0.000349111 0.000221918 6.34569e-06 0.000303812 2.33309e-05 9.45528e-06 6.77865e-06 1.76554e-05 0.000636643 0.000389977 0.000179423 0.000881695 0.000149993 0.000396062 0.000109575 0.0001826 1.82238e-05 1.49714e-05 6.35742e-06 1.28129e-05 1.0976e-05 0.000132769 2.32299e-05 0.000302652 0.000411375 6.88067e-06 9.34477e-05 1.84719e-05 4.70823e-05 4.89472e-06 0.000176952 0.00136184 0.000535861 2.64575e-05 2.44432e-05 5.16357e-06 1.95046e-05 1.49844e-05 0.000665779 0.00037063 0.000181692 0.000435676 0.000710362 7.03764e-06 5.62549e-05 7.71958e-05 2.67829e-05 0.000126411 0.000154915 0.000369396 1.60803e-05 4.19506e-06 0.000528907 0.000409163 7.88458e-06 2.80056e-05 3.15928e-05 8.40027e-06 0.000355339 0.000143622 3.60473e-06 0.000414298 3.41682e-05 0.000439296 4.55008e-06 0.00160716 0.000602404 3.43332e-05 1.63592e-05 0.000853839 0.000154302 2.30318e-05 0.000123858 8.64547e-05 0.000118448 5.27813e-05 0.000135369 0.000383003 8.086e-05 7.37423e-06 0.000188945 0.000440359 4.74269e-06 0.000163808 2.01181e-05 8.03136e-05 0.000439977 0.000541377 0.000177228 9.30291e-05 3.37147e-06 2.84503e-05 2.03625e-05 0.000234376 0.000481807 6.24759e-05 0.000105345 0.000229106 6.18864e-06 2.1882e-05 7.99736e-05 9.23724e-06 7.38729e-06 0.000272439 0.000637461 0.000524098 2.46189e-05 0.000730941 6.5177e-06 0.000265439 0.000818202 0.000401889 0.000632376 0.000415198 0.00039615 1.68152e-05 0.0242057 0.000247575 0.000230997 0.000179355 1.47823e-05 0.000303576 5.68217e-06 0.000414143 4.59341e-05 5.07171e-05 4.39353e-05 0.000748499 2.17373e-05 0.00018636 7.29358e-06 0.000276415 3.82783e-05 2.49377e-05 7.37845e-05 1.1399e-05 3.85581e-06 0.00070995 3.77484e-05 0.000148581 1.60194e-05 0.000160816 9.66051e-05 3.83413e-05 5.14576e-06 0.000159859 0.0007213 0.000201955 4.22183e-05 0.000904882 0.000123933 3.50428e-05 9.80788e-06 0.000248874 5.645e-05 6.29439e-06 3.58854e-05 5.59894e-05 6.84367e-06 0.00122349 0.000595153 7.95593e-05 4.15824e-05 0.000101268 0.00022578 0.000237687 0.000192552 1.99475e-05 5.18617e-05 0.000101302 0.000247552 2.57285e-05 8.87103e-05 3.88964e-06 0.000337347 0.00088806 2.25356e-05 1.06902e-05 4.00971e-05 0.000104768 3.6584e-05 9.74725e-05 0.000125707 1.19317e-05 1.89169e-05 0.0015692 0.000161418 4.35415e-05 0.000191479 5.94597e-05 0.000291394 0.000396541 0.000428057 3.85369e-06 0.000572356 9.65499e-05 0.000390361 1.57064e-05 3.42783e-05 2.78436e-06 4.18323e-05 0.000119916 4.48216e-05 4.08979e-06 0.000163925 1.75396e-05 1.8049e-05 0.000292019 0.00040998 5.46956e-05 0.000116999 9.47747e-06 0.000790656 0.00117728 0.000139753 0.000233619 0.000486384 6.13147e-05 0.00055601 3.20725e-05 0.000113899 0.00047553 7.12855e-05 0.000703144 0.000102272 2.32069e-05 9.75283e-05 0.00065474 0.000589722 3.59646e-06 1.0788e-05 1.99672e-05 0.000404896 0.000559869 1.57552e-05 0.000971609 0.000199143 0.000441128 8.25701e-06 7.94243e-05 1.41761e-05 9.47535e-05 0.000172363 4.5347e-05 0.000389404 6.25433e-05 0.000286053 1.12833e-05 6.56662e-05 1.72443e-05 2.96518e-05 0.000451565 4.64172e-06 3.43014e-05 0.000166482 4.95249e-05 3.82707e-06 0.00011798 0.000324127 4.63586e-06 0.000167914 8.05291e-05 0.000598669 8.00504e-05 1.48681e-05 5.49439e-05 0.000271644 0.000265329 0.000438043 0.000436338 0.000590952 0.000145964 0.000495624 8.87861e-05 1.02277e-05 0.00053972 6.53778e-05 9.2025e-05 0.000648642 0.000689923 1.92345e-05 3.25298e-05 0.000271807 2.37014e-05 6.85687e-06 3.1974e-05 5.42044e-05 0.000133823 8.12781e-06 9.42946e-06 4.25103e-05 0.000192855 9.46867e-06 0.000453229 0.000253336 2.79504e-05 0.000158572 4.19848e-05 0.000127039 7.68162e-06 0.000306287 0.00146343 1.4974e-05 0.000405677 0.00086747 1.42442e-05 0.000184925 8.5376e-06 0.000436373 9.88602e-05 0.000187413 0.000222016 4.37223e-06 3.29226e-05 3.49387e-06 0.000508759 4.62198e-05 0.000786654 3.07989e-05 0.000505441 0.000402371 1.27128e-05 0.000773097 8.25543e-06 0.000403685 4.31507e-05 1.47183e-05 8.06998e-06 0.000254487 4.94322e-06 5.75055e-06 3.85822e-05 0.000147279 0.000139594 1.13639e-05 3.97929e-05 0.000124169 0.00026536 8.95139e-06 6.53772e-06 0.000510486 7.68568e-06 0.000263241 0.000223509 1.62623e-05 0.000217462 8.4789e-05 2.3358e-05 1.41448e-05 0.00150411 6.67348e-06 4.48298e-05 0.000453077 1.71161e-05 0.000123053 0.000175685 0.00017343 3.82533e-05 7.18473e-06 8.10889e-06 0.00044096 1.00612e-05 1.07135e-05 6.24366e-05 0.000509876 7.08169e-05 0.000270988 0.000120128 0.000162342 0.000729424 0.000133459 1.1726e-05 0.000405117 0.000361834 0.000400233 7.50296e-05 1.00022e-05 5.66345e-05 0.000362523 0.000231306 6.83287e-05 0.000670571 7.89416e-05 0.000142637 0.000243261 1.46382e-05 0.000182278 1.51893e-05 1.05485e-05 0.000365515 2.48313e-05 7.44621e-06 5.42679e-06 0.000159357 1.2456e-05 0.000407159 0.000184715 1.53659e-05 0.000122525 7.16984e-06 0.000409009 5.57468e-06 0.00040766 5.39451e-06 1.65986e-05 0.000283624 0.000145253 2.68571e-05 6.74931e-05 6.22341e-05 1.58682e-05 2.79379e-05 2.35989e-05 1.25546e-05 0.000470892 0.000517808 8.58237e-06 0.000201993 2.94058e-05 3.33839e-05 5.5019e-05 8.02401e-06 1.56179e-05 0.000508649 3.13008e-05 2.13787e-05 2.2141e-05 0.000100049 1.24684e-05 0.000408401 5.78757e-05 1.84372e-05 0.000394553 2.13569e-05 5.75414e-05 0.000238155 6.59191e-06 0.000519903 3.29953e-05 0.000146862 0.000535242 0.000573898 0.000241105 5.50082e-05 9.23193e-06 0.000104182 2.17059e-05 0.000484105 0.000197009 6.23575e-06 8.58351e-05 6.79382e-06 0.000116524 0.000453264 8.02754e-05 1.09804e-05 6.11649e-06 2.54863e-05 0.000504414 2.54189e-05 0.000122606 0.000393942 9.64066e-06 0.000411298 0.000319723 1.41084e-05 0.000618402 0.000452608 0.000526642 0.000437209 0.000186616 0.000422063 8.26094e-05 3.71133e-05 0.000438868 0.000411072 0.0010071 2.72063e-05 1.47379e-05 3.74638e-05 5.38291e-06 0.000338336 0.000455653 0.000107774 0.000289388 1.19682e-05 0.000142764 6.04455e-05 0.00112845 3.51163e-06 5.9921e-06 0.000127253 0.000911601 7.15447e-05 0.000455279 0.000417671 0.000476654 3.79165e-05 4.12981e-05 0.000728977 0.000154505 2.14985e-05 1.09201e-05 0.000933711 0.000137812 4.07128e-05 1.9896e-05 5.05143e-06 8.30911e-06 0.000413202 1.97076e-05 0.000411166 6.20178e-06 0.000313306 3.59446e-05 0.000101106 0.000398042 8.50267e-06 0.000427815 0.00139624 5.55048e-05 9.76701e-05 3.03618e-05 1.16625e-05 0.000105093 6.9546e-05 0.000612104 0.000442018 8.38542e-05 8.89686e-06 5.61049e-05 3.41062e-06 0.000201112 0.000102642 0.000399421 8.92054e-06 8.64283e-06 3.92064e-05 9.7084e-05 0.000422848 0.000786341 9.95288e-05 2.91787e-05 0.000409729 2.36023e-05 7.63971e-06 0.000289151 0.000417372 5.07917e-06 0.00041771 0.000397639 5.61235e-05 1.59287e-05 2.38741e-05 0.000173203 0.000156087 0.000103999 0.000356904 0.000429206 0.00034571 1.64966e-05 3.48171e-06 0.0005936 3.92739e-05 0.000717505 2.02489e-05 3.96223e-06 5.19294e-06 0.000139277 1.59219e-05 0.000160147 0.000444142 6.70521e-06 0.000496612 0.000353807 1.19621e-05 0.000401064 1.61465e-05 0.000338129 0.000453146 0.000617806 4.97704e-05 8.09788e-05 7.75335e-05 0.000167946 0.000616268 0.000406669 3.01623e-05 0.00010831 0.000195173 1.15665e-05 0.000504073 0.000354279 1.01943e-05 6.08611e-06 9.2077e-06 0.000110951 1.06795e-05 0.000147483 0.000397632 0.00010325 0.000435366 0.000453009 0.000110589 0.000216454 2.60288e-05 8.09772e-05 1.41019e-05 1.04151e-05 3.54107e-06 0.000153467 3.17497e-05 1.73015e-05 7.49196e-06 0.000801497 0.000403672 8.27477e-05 2.4741e-05 1.31516e-05 5.93244e-06 0.000234437 0.000452585 0.000122612 3.43859e-05 0.000576141 6.85186e-05 1.75165e-05 9.73231e-05 3.52914e-05 0.000454443 2.19882e-05 1.00248e-05 0.000110199 4.29728e-05 6.23287e-05 0.000585938 0.000365552 9.55963e-05 0.000653414 3.28388e-06 5.82147e-06 2.83773e-06 1.45054e-05 2.07214e-05 0.00138349 8.47684e-05 0.000408007 
1.40176e-05 0.000239216 0.0002122 0.000108013 0.000313745 3.47843e-05 6.85951e-05 0.000325572 0.000152674 0.000190701 9.37589e-05 0.000485236 0.000105804 0.000215331 0.000313393 1.55908e-05 0.000228826 2.1687e-05 1.5101e-05 5.60874e-06 2.75402e-05 7.25159e-05 4.5087e-05 0.000249355 1.22816e-05 0.00029086 0.000635673 0.000272873 8.99538e-06 1.05768e-05 0.000327533 5.68088e-05 0.000472738 0.000142603 0.000299262 1.84187e-05 6.97884e-05 0.00051374 0.000791735 1.11161e-05 0.000142434 0.000316979 1.94827e-05 6.95092e-05 0.000405534 0.000300171 0.000604027 0.000151595 0.000411919 7.77725e-05 1.24547e-05 0.000161231 1.0704e-05 0.000177102 0.000400407 0.000145839 1.4466e-05 2.58564e-05 0.000231703 0.000292133 3.03375e-05 6.22087e-05 0.000155253 0.00010047 0.00133938 0.000168693 7.17584e-06 0.000413088 5.87622e-05 0.00026702 0.00026173 0.000271217 9.74668e-05 5.83311e-05 0.000604404 9.14909e-05 5.95786e-05 3.26797e-05 0.000105759 0.000228782 2.49695e-05 0.000163849 0.000799961 0.000258521 0.000505464 8.64563e-05 9.22932e-05 7.71994e-05 0.000187236 0.000180306 0.000357682 0.000234926 2.76031e-05 0.000190097 0.000231926 9.98495e-05 1.33363e-05 0.000251595 0.00033213 1.07222e-05 0.000301287 0.000254026 0.000195554 0.00022571 0.000278584 2.35416e-05 5.86117e-05 0.000179891 5.69002e-05 0.000111021 0.000301935 0.00025888 5.25527e-05 0.000232468 0.000124688 6.07e-05 0.000301058 1.58177e-05 0.00021558 3.77395e-05 0.000132189 0.00013436 0.000309699 0.000549949 0.000294405 0.000395549 3.60473e-05 3.81444e-05 9.05646e-05 4.14454e-05 6.52961e-05 3.46184e-05 3.64937e-05 3.16638e-05 0.00025587 0.000276682 1.18236e-05 1.41503e-05 6.8294e-05 0.000245946 3.51097e-05 8.99898e-05 3.03488e-05 0.000397239 0.000235126 1.18996e-05 0.000313043 1.25832e-05 0.000388273 0.000143335 0.000537846 0.000659302 0.000227588 0.000170055 8.93065e-05 4.99781e-05 3.19986e-05 0.000948638 0.000173295 8.54707e-05 6.14122e-06 0.000507049 1.6488e-05 3.5551e-05 0.000398584 0.000468307 0.000130003 0.000566492 2.41049e-05 0.000169849 6.13421e-05 3.88369e-05 0.000416518 0.335047 7.62655e-06 0.0002123 2.85688e-05 0.000161276 0.000365208 3.73738e-05 0.000403244 0.000213152 0.00054906 0.000102679 0.000212533 0.000395084 0.000120925 0.000448258 0.000210234 0.00035453 0.000448168 0.00017783 8.13122e-06 0.000115075 2.07986e-05 0.000336357 3.79442e-05 0.000427029 0.000189562 0.00012428 8.995e-05 0.000263944 0.000173092 0.000557439 2.45764e-05 0.000264693 0.000347883 7.17798e-05 0.000232886 0.00080846 2.64781e-05 5.96107e-06 0.000161852 8.47349e-05 0.000153971 0.0163323 7.75575e-05 0.00107108 6.06154e-05 0.000472897 0.000113883 8.23407e-05 0.000164442 0.000208511 0.000458441 0.000233696 0.000197968 0.00023128 0.00098697 3.32997e-05 7.3533e-05 4.42142e-05 0.000203968 1.27752e-05 2.58567e-05 0.000335169 7.70342e-05 2.51255e-05 2.01778e-05 0.000395799 0.000183831 0.000105468 0.000160295 0.000514283 0.000193739 0.000176656 2.34128e-05 0.000104032 0.000471413 0.000550159 0.00010561 6.51918e-05 5.07596e-05 0.000230103 0.000294171 4.60719e-05 1.42999e-05 0.000505938 0.000173707 0.000159917 0.000612596 0.000336768 0.000163205 0.000360542 2.24101e-05 8.74265e-06 0.000176857 7.23438e-05 0.000754322 0.000230811 0.000104384 0.000131709 1.118e-05 9.57805e-06 0.000424684 0.0002643 3.02122e-05 0.000208767 6.24111e-05 4.25417e-06 2.38692e-05 0.000141859 0.000703186 6.06434e-06 0.000363021 0.000300577 0.000714829 0.000919379 1.14362e-05 2.15831e-05 6.26502e-05 0.000483752 0.000261946 9.47898e-05 1.679e-05 2.55953e-05 1.5831e-05 5.24963e-05 0.000511604 8.67458e-06 0.00014223 8.99704e-06 0.000473822 0.000418237 5.79837e-05 2.36411e-05 0.000829971 5.39793e-05 0.000288207 0.000246357 0.000226978 0.000243131 0.000243607 0.000351914 0.000491407 1.85632e-05 9.6263e-06 1.53036e-05 0.000264155 0.000192383 3.01197e-05 0.000584415 0.000110506 5.80929e-05 0.000408269 0.000484218 0.000250565 0.000403831 0.00078318 0.000346596 4.43395e-05 0.000325626 0.000101564 0.00026253 2.90591e-05 0.000186964 0.00124365 6.58657e-06 0.000100597 7.4829e-06 0.000229588 0.000267202 0.000400338 0.000113806 5.969e-06 5.17078e-05 1.67808e-05 6.51009e-06 0.00017868 6.04831e-05 3.00747e-05 0.000237263 1.06395e-05 0.000120509 3.48369e-05 6.2009e-06 0.00013534 0.000358514 0.00048772 0.000274508 0.000110624 8.77194e-05 1.5589e-05 0.000325113 6.03085e-05 0.000124996 0.000278642 0.000127851 0.000508966 7.38404e-06 0.000166786 2.7292e-05 7.25757e-06 0.000381687 0.000363047 0.000194287 0.000271505 0.000187727 3.4535e-05 1.25945e-05 4.15902e-05 8.84199e-05 0.00026136 0.000219218 8.65086e-05 6.67557e-05 0.000353472 0.000191836 1.83347e-05 0.000346062 1.45612e-05 0.000345613 0.000241321 3.80263e-05 0.000244519 1.81852e-05 0.00017108 0.000146807 0.00110938 6.46886e-06 0.000270989 6.53232e-05 0.000198335 0.00021724 1.10214e-05 0.000180613 0.000243261 8.83288e-05 0.000309501 8.51596e-05 6.6783e-06 9.10862e-05 0.000242304 4.88949e-06 0.000190032 0.000224057 0.00045891 0.00018229 0.000245309 0.000716976 7.63246e-05 0.000606547 2.63892e-05 2.09962e-05 6.55905e-05 7.25571e-05 0.000278396 1.17622e-05 6.23193e-05 0.000503032 0.000298032 2.88783e-05 0.000109091 5.04728e-05 0.000211707 0.000224085 0.000238678 3.93687e-05 0.000123658 0.000170275 6.20113e-05 7.64202e-05 0.000194408 8.33682e-06 0.000452928 0.000641504 0.000124725 0.000163579 0.000325383 0.000317642 2.35685e-05 1.39513e-05 7.85577e-05 5.42181e-05 0.000374312 8.01976e-06 0.000382587 0.000152135 0.000242448 0.000477667 4.45165e-05 1.43117e-05 0.000742871 0.000170526 1.53126e-05 8.70932e-05 8.93875e-05 0.000190249 1.54315e-05 0.000200575 1.21307e-05 2.06175e-05 0.000358116 1.36714e-05 0.000153824 7.9659e-06 0.000257331 0.000626022 1.94537e-05 8.49618e-05 0.000262585 0.000127737 8.78618e-05 0.000225576 0.000425382 0.00060291 0.000380169 9.03096e-05 0.000257115 6.03339e-06 0.000245087 8.90918e-05 0.000958276 1.22682e-05 0.000451534 3.77108e-05 1.7663e-05 3.67624e-05 9.65489e-05 0.000253943 0.000275339 4.12357e-05 4.31139e-05 1.22344e-05 0.000196341 8.38221e-05 0.00324257 0.000320241 0.000295251 0.000244881 4.71398e-05 5.48486e-05 0.000192245 0.000136373 0.000485682 0.000181432 0.000236131 0.000593 0.00016741 0.000404764 4.17784e-06 0.000467953 0.000111968 2.00588e-05 0.000287816 0.000353454 1.16991e-05 8.54892e-05 8.67313e-05 0.000254744 1.61612e-05 0.000185522 4.11783e-05 0.000101557 0.000299471 0.000226551 0.000232717 0.00022722 6.90981e-05 0.000256507 0.000358681 6.52959e-05 2.91742e-05 9.69657e-06 0.000182406 6.46938e-05 1.02377e-05 8.53026e-06 0.000241427 8.63627e-05 1.03403e-05 1.20313e-05 0.000450112 0.000231938 3.26084e-05 0.000979064 0.000315104 9.76949e-06 0.000108254 4.24607e-05 0.000162916 0.000480812 5.22168e-05 0.000256776 5.04898e-06 0.000263998 7.35448e-05 4.93567e-05 5.58861e-05 1.67605e-05 0.000263298 2.0814e-05 0.000470286 3.91753e-05 0.000106002 0.000252573 0.00013471 0.000361176 9.08209e-06 1.16304e-05 0.000288651 0.000101119 0.000222978 0.000179109 0.442708 0.000413988 0.000553915 0.000403479 2.08427e-05 0.000117676 4.52529e-05 0.000419094 5.04579e-05 0.000183111 0.000119112 0.000244882 0.000419014 0.000302685 5.64359e-05 0.000259883 0.000398839 0.000110265 9.87793e-06 0.00018078 2.64949e-05 0.000999718 4.78345e-05 0.000539781 9.86133e-05 0.000260442 0.000178154 2.24298e-05 0.000175976 7.52714e-06 8.46934e-05 0.000323409 0.000374037 0.00016924 0.000559925 7.43833e-05 3.49459e-05 3.49779e-05 0.000418597 0.000203847 7.04182e-05 0.000379698 2.83375e-05 0.000389144 3.71972e-05 0.000361296 0.000541192 6.22905e-05 0.000178037 3.62941e-05 0.00030901 0.000136698 0.000406261 7.3587e-05 0.000241937 0.000374288 6.01507e-05 0.000723698 4.19326e-05 1.48134e-05 0.000353253 6.05224e-06 0.000330857 0.00023722 0.000172554 7.84267e-06 0.000175726 0.000116194 0.000146461 0.000180637 0.000341928 0.000612481 2.02497e-05 0.000144002 9.1081e-06 5.4633e-05 9.45319e-06 2.87595e-05 0.000186906 9.38289e-05 0.000916693 0.000227117 0.000111104 0.000237448 0.000287525 2.78458e-05 0.000246118 0.000225788 2.02613e-05 4.31509e-05 0.000299202 4.67801e-05 0.000425235 8.46194e-05 9.12745e-05 0.000498591 0.000264171 1.65826e-05 0.000186091 0.00051188 6.2241e-05 0.00017978 0.000263418 0.000473395 2.22301e-05 0.000231355 0.000111214 0.000320669 6.37543e-05 0.000578542 9.8557e-05 0.000224652 0.000312793 0.000340249 2.2787e-05 0.000516245 0.000177813 3.80851e-05 0.000532478 0.000355511 0.000149394 0.000484538 0.000560261 0.00039042 6.89301e-05 0.000228634 0.000513313 0.000219305 0.000159716 0.000703306 0.000461307 0.000133689 4.63612e-05 0.000285618 0.000440625 9.5309e-05 0.000494062 3.35392e-05 0.00024176 0.000370542 0.000200735 0.000127154 0.000479373 1.77504e-05 0.000422673 0.000325964 7.55457e-06 0.000357213 0.000277404 5.7702e-05 0.000570617 9.5261e-05 0.000315985 5.30186e-05 0.000188937 0.000338038 7.01128e-06 9.3651e-05 4.09067e-05 0.000108143 0.000372669 0.000403755 0.00018202 0.000307427 0.000229995 0.000457065 0.000200936 0.000231135 7.45964e-06 1.58263e-05 8.36762e-05 2.95133e-05 2.77262e-05 7.0529e-06 1.37962e-05 0.000454266 0.000520622 0.000228436 0.000428676 0.00017403 0.000257859 0.000253798 2.87033e-05 0.00028926 2.36967e-05 4.45332e-05 0.000237977 0.000215049 0.000272876 0.00045804 1.06299e-05 2.74774e-05 2.19066e-05 0.000381119 0.000101558 0.000553675 7.52493e-06 0.000229703 0.00024836 7.38309e-05 4.86138e-05 0.000186573 0.000177869 1.49135e-05 7.04245e-05 0.000300183 9.12464e-05 0.000118344 0.000113847 0.000141933 0.000143211 0.00023133 2.69962e-05 0.000273502 0.000438605 0.000425928 9.03555e-05 4.04382e-05 5.41846e-05 4.92359e-05 0.000283237 9.87928e-06 3.97265e-05 0.000456191 0.000647476 0.000115766 0.00049112 0.000721985 7.04749e-05 1.28523e-05 3.65337e-05 0.000217955 0.000509896 4.10851e-05 6.51128e-05 0.000278941 0.000408674 0.000291264 4.8587e-05 7.95933e-05 0.000356901 1.79687e-05 2.80855e-05 1.96017e-05 0.000408408 5.41872e-05 3.61539e-05 0.000272046 7.73204e-05 0.000401172 8.45371e-05 1.65823e-05 0.000105748 0.000174833 1.67097e-05 0.000180499 0.000310524 0.000233363 3.13768e-06 0.000111276 8.96493e-05 4.47642e-05 0.000225393 0.000233771 7.2576e-05 0.000334989 0.00060855 0.000496977 0.000184475 3.11218e-05 0.000254618 2.63812e-05 0.000427632 0.000131484 2.68219e-05 3.14052e-05 0.000203108 0.000355708 0.000697286 0.000299796 0.000160004 0.000351532 0.000190573 0.000250232 5.14e-06 0.000184951 1.65887e-05 3.05713e-05 0.000175485 0.000558779 3.66079e-05 7.5731e-05 0.000122009 0.000453251 0.00011102 5.47449e-05 6.46765e-05 7.5698e-06 3.73111e-05 0.000356086 0.000112307 0.000276481 0.000188196 0.000628452 0.000267841 0.000292989 0.000276823 0.000231664 4.24949e-05 3.99925e-05 2.19371e-05 0.00048006 0.000106206 0.000308756 6.35511e-05 3.40001e-05 5.81579e-05 2.87379e-06 1.61856e-05 0.000638048 4.59765e-05 0.000179026 0.000132997 0.000569892 0.000608052 0.000267432 0.000538311 5.46058e-05 4.52083e-05 0.000230142 0.000405699 1.74312e-05 0.000187851 2.3285e-05 1.33502e-05 0.000405679 0.000234992 0.000667242 3.73426e-06 0.000187709 8.50233e-05 3.39496e-05 0.000483756 0.000167413 0.000279893 0.000502505 0.000427985 7.63716e-05 0.000437416 0.000500671 6.20823e-05 4.29235e-05 6.06389e-05 1.84709e-05 2.37147e-05 0.000291315 0.000641797 3.19461e-05 5.89041e-06 0.000223769 0.000178858 0.00022833 1.8605e-05 7.29512e-06 0.000157611 0.000538477 4.26185e-05 5.05116e-05 1.80906e-05 5.80502e-06 1.64611e-05 0.000417679 1.85114e-05 4.52396e-05 0.000898384 9.96294e-05 2.8032e-05 1.41504e-05 0.000329831 0.000129738 2.59099e-05 0.000314787 7.95954e-06 7.85311e-05 3.49642e-05 5.23304e-05 0.00082566 0.000404494 7.25221e-06 0.000466895 4.85103e-05 5.93809e-05 9.44295e-05 0.000291146 0.00047334 0.000221382 0.000194842 6.61043e-06 0.000282344 0.00032532 1.24682e-05 0.000389827 5.03014e-05 0.000166771 6.85089e-05 0.000335197 1.09779e-05 0.0004479 0.000564197 7.9977e-06 0.000229223 2.24794e-05 5.56697e-05 9.63006e-05 3.85928e-05 0.000355171 
0.000106507 0.000693775 0.000582083 0.000486521 6.84267e-05 0.00015256 7.65289e-05 8.40844e-05 7.78394e-05 0.00050614 9.52145e-05 0.000222114 0.000134565 1.50033e-05 9.30488e-05 0.000383774 0.000590418 0.000399754 0.000340033 5.03862e-05 7.61876e-05 0.000168628 0.000141198 0.000368387 4.1346e-05 0.000377132 5.14809e-05 0.000580997 4.95954e-06 7.45519e-06 5.87778e-05 6.40695e-05 0.000348267 1.74547e-05 0.000106622 5.23028e-05 0.000832983 0.000129247 0.000376415 0.000180869 5.29112e-05 7.05455e-05 5.78058e-05 7.34374e-05 0.000420719 7.32405e-06 8.57236e-05 7.6849e-05 8.44377e-05 5.66657e-06 0.000363376 0.000106387 2.77645e-06 9.10726e-06 2.76657e-05 3.66719e-06 8.2652e-05 0.000568845 1.24389e-05 1.08472e-05 1.59894e-05 0.000480195 8.5152e-06 0.000287625 0.000283122 0.000117657 2.49622e-05 0.000493332 0.000185293 5.00222e-06 7.90107e-05 7.46478e-05 1.30491e-05 0.000207501 0.00165462 4.49193e-05 0.000171027 1.93247e-05 2.62375e-05 7.51257e-06 0.000368058 3.78391e-06 0.000156001 0.000154927 0.000180458 0.000373289 6.54772e-06 0.000447852 0.000302916 6.18019e-05 0.000200119 0.000992391 3.3301e-05 5.38969e-06 8.58546e-06 3.73346e-06 0.00037012 7.66021e-05 0.000241765 1.05575e-05 5.3473e-05 0.000121632 6.25627e-05 0.000207819 0.000133917 1.99099e-05 4.91625e-05 1.33406e-05 6.47969e-05 7.53719e-05 7.64304e-06 0.000165142 9.36851e-06 8.02953e-06 9.07252e-05 4.38289e-06 3.60084e-05 0.000553212 0.0010367 0.000141756 0.000144179 5.49392e-05 3.76462e-05 6.42503e-05 0.000288781 0.00022945 0.000437713 9.12144e-05 3.59554e-05 1.33456e-05 0.000165371 0.000899217 0.000402331 4.46597e-05 0.00010861 0.000253053 5.88513e-06 1.00895e-05 6.75495e-06 0.000770892 0.000124092 0.000151751 5.57038e-06 3.96725e-05 0.000269853 4.71119e-06 9.58956e-05 8.91335e-05 3.74768e-05 0.00011018 0.000184856 0.000379429 0.000601396 0.000365368 4.68429e-05 0.000499003 1.60399e-05 0.000336243 4.23071e-05 0.000378217 7.46276e-05 0.0001081 0.000203448 0.000277218 0.000193999 8.51046e-05 8.475e-05 0.000176012 0.000765773 0.000428893 0.000368932 4.37992e-05 4.73829e-05 0.000325069 8.1437e-05 6.53713e-05 8.51159e-05 0.000374245 6.60898e-05 0.000140679 4.26107e-05 5.03149e-05 5.98303e-05 0.000559273 0.000373928 5.68624e-06 2.5658e-05 4.31963e-05 4.69842e-05 1.46824e-05 1.22752e-05 0.000124853 3.35224e-06 0.000452163 0.000436723 2.15509e-05 0.000366439 6.25701e-05 0.000156256 0.000113924 2.61608e-05 4.07817e-05 3.09832e-06 0.000577122 4.6562e-06 6.2692e-05 0.000326227 8.19606e-05 1.38941e-05 9.42317e-05 4.60714e-05 0.000145903 8.79463e-05 5.75113e-05 0.000506164 0.728876 0.000782259 0.000442168 5.5452e-05 0.000495193 5.17478e-06 0.000490853 9.52964e-06 7.96141e-05 0.000423347 0.000365147 1.17783e-05 4.31524e-05 0.00015032 8.52914e-05 9.83472e-05 0.000388207 9.66288e-05 4.20284e-05 4.36505e-05 0.000123211 0.000106912 9.50252e-05 0.000363 3.97006e-05 5.75542e-06 6.69215e-05 0.000144224 0.000396639 0.000105349 0.000161986 4.43597e-05 0.000394797 5.07346e-05 4.12774e-05 0.000408507 4.49307e-05 0.000407786 9.33401e-05 0.000188547 0.00028805 0.000406448 3.04434e-05 0.000367154 4.2089e-06 0.000560663 0.000166679 0.00010259 5.26281e-05 1.21369e-05 7.21887e-05 0.00015316 0.000212198 0.000486043 0.000222271 0.000452386 4.02535e-05 4.96126e-05 0.000191776 9.43618e-05 6.58198e-06 0.000157013 0.000735341 2.18731e-05 1.57217e-05 0.000548644 9.46894e-05 1.55057e-05 4.27257e-05 0.000135193 0.000132016 0.000241143 0.000103846 0.00036187 7.75194e-06 7.05122e-05 4.44178e-06 9.45754e-05 0.0003111 3.21052e-05 0.000405758 4.57336e-06 7.10639e-06 4.40872e-05 0.000210935 4.83516e-05 8.62744e-06 0.000370167 8.79776e-05 0.000439598 0.000248601 2.84391e-05 0.000180187 5.56488e-06 0.000104159 8.49763e-06 0.000655255 0.000245223 1.73314e-05 0.000457349 0.000407185 5.57813e-05 0.00010346 0.000246042 0.00060635 0.000364848 1.46678e-05 0.00042905 0.000476692 0.000367373 6.19548e-05 4.05296e-05 0.000162015 7.9364e-05 4.41378e-05 3.07986e-05 0.000906841 5.29164e-05 0.000468336 7.84659e-06 0.000851872 6.09296e-05 6.77878e-06 0.000613335 3.89896e-05 0.000664152 3.49827e-05 0.000715402 0.000385553 4.42437e-06 0.000407863 0.000281056 8.75038e-05 1.5294e-05 5.82173e-06 0.000163979 3.05008e-05 9.36657e-06 0.000316093 0.000384591 2.43415e-06 0.00079014 3.97982e-05 9.42369e-06 8.65369e-05 3.66051e-05 0.000443856 0.000369843 1.21961e-05 0.000382288 7.53333e-05 0.000378735 0.000239227 1.63012e-05 0.000299737 0.000200527 1.17661e-05 5.31805e-05 9.0233e-05 0.000145746 2.71263e-05 0.000835812 0.000458511 2.92017e-05 0.000312117 6.99326e-05 7.9153e-06 3.68349e-05 5.12501e-05 0.000249282 0.000140916 0.000118404 9.27586e-05 0.000196212 6.20805e-05 0.000157052 0.000506182 0.000368255 1.9163e-05 0.00036952 0.000440275 0.000101985 0.000162506 4.69808e-05 4.84388e-05 0.000167844 7.29604e-06 0.000173952 3.10111e-05 4.35828e-05 0.000695832 0.000367634 7.17956e-05 1.12865e-05 1.58732e-05 3.55923e-06 9.6871e-05 0.000138277 3.93602e-06 0.000175733 6.36128e-05 0.000610122 4.67239e-06 0.000579869 0.000401567 6.69175e-06 0.000106283 0.000561071 9.65362e-06 5.2505e-06 6.33116e-06 1.69135e-05 0.000115556 0.000133667 0.000336681 5.32965e-05 9.16477e-05 2.65787e-05 1.11706e-05 0.000214276 4.8362e-06 0.000181568 0.000218771 6.91495e-06 0.000370202 0.000446851 7.45784e-05 0.00019052 3.33961e-06 5.16956e-06 1.87348e-05 0.000267281 4.26496e-05 0.000223592 2.55211e-05 3.18836e-05 4.36637e-05 5.25957e-05 1.73805e-05 0.00068007 4.18949e-06 7.55175e-05 0.000532433 5.21173e-05 8.20922e-05 0.000477139 1.57037e-05 0.000341815 0.000701905 0.00042589 0.000426761 0.000369368 0.000407509 5.29395e-05 6.34885e-05 0.000181518 5.53971e-06 0.000204016 0.00011085 0.000369819 6.93787e-06 0.000376254 2.68074e-05 2.25959e-05 0.000135465 0.000585034 3.04485e-05 0.000127393 5.43562e-06 0.000313244 0.000159096 6.479e-06 0.000122603 7.06193e-06 4.27091e-06 0.000215271 6.14867e-05 0.00246752 1.20223e-05 0.000269953 4.1043e-06 4.43052e-05 0.000118981 0.000179915 0.000439945 0.000319045 5.43125e-05 0.000733188 0.000304881 1.586e-05 4.53433e-05 0.00018615 7.8558e-06 0.000101913 3.20628e-05 0.000264028 1.66572e-05 0.00104941 0.00038378 8.66849e-06 6.63762e-05 0.000136712 0.000254625 0.000288488 3.18854e-05 2.39429e-06 2.45667e-05 0.000182128 0.000246296 1.64204e-05 0.000349914 6.0366e-05 6.76882e-06 0.00107584 0.000173686 4.64346e-05 3.87995e-05 0.000149755 0.000169173 0.0778161 0.000185485 2.4685e-05 5.34003e-05 0.000467707 0.000235736 7.02773e-05 0.000189341 0.000242255 5.8752e-05 0.000430953 0.00013138 3.14903e-06 4.6746e-05 8.06098e-05 0.000391372 1.47188e-05 8.44425e-06 7.33795e-05 3.74222e-06 6.55959e-05 4.73141e-05 3.82468e-05 0.000136824 0.00015274 3.23538e-05 5.85751e-05 0.000423607 6.61992e-05 0.000340994 2.79679e-06 3.29141e-05 0.00065544 3.60249e-05 0.000143829 0.000365522 0.000100466 0.000388701 1.74819e-05 9.53892e-05 0.00050254 6.91994e-05 1.15634e-05 1.05066e-05 0.000199649 9.20827e-05 0.000106534 0.000561689 3.2181e-06 1.91953e-05 0.000619422 0.000690079 0.000594177 3.39622e-06 0.000637477 0.000242586 0.000381713 1.29807e-05 5.77639e-06 3.60892e-05 0.000122709 1.65159e-05 0.000305554 0.000141211 7.50938e-06 4.02148e-05 2.53232e-05 0.00018499 4.05269e-06 8.58074e-06 0.000368609 5.29033e-06 8.82047e-05 0.000143093 0.000198074 1.66281e-05 0.0005319 4.70116e-06 4.24743e-05 4.33686e-06 0.000128078 0.000480566 7.31971e-05 0.000347316 0.000142066 0.000297838 0.000546009 1.47359e-05 0.000434105 0.000768673 0.000388325 0.000478422 1.57345e-05 4.26971e-05 0.000413027 4.61819e-05 0.000368951 4.24541e-05 0.000741927 2.09522e-05 7.8862e-05 0.000190615 7.14527e-05 0.000164652 4.92378e-05 7.80803e-05 6.81873e-06 0.000188391 5.48525e-06 6.82965e-05 0.000164423 0.000106155 0.000492997 2.88543e-05 7.76264e-05 0.000110731 5.64134e-05 8.27316e-05 6.05941e-05 1.22817e-05 0.00110514 1.17549e-05 0.000376849 0.000765833 1.22651e-05 9.21041e-06 0.000106097 1.65566e-05 0.00011105 0.000172253 0.000130048 3.76709e-06 0.000125317 4.78889e-05 0.000452955 3.32799e-06 0.000958082 6.59933e-05 0.000366836 0.000452982 7.91168e-06 0.000671774 2.70486e-05 0.000365283 0.000137579 0.000113991 0.000105528 8.67813e-06 7.22554e-05 2.5551e-05 8.18406e-05 0.000143164 0.000202174 0.000443668 1.46572e-05 5.02403e-05 0.000155833 0.000184353 6.38122e-06 0.000370189 4.37999e-05 4.42318e-05 0.000217526 2.21921e-05 5.2134e-06 9.45168e-05 8.5631e-06 2.18906e-05 0.000781726 6.86143e-06 5.58455e-06 0.000579439 0.000357956 0.000609842 0.000222325 7.50017e-05 3.09648e-05 2.74004e-05 4.97437e-06 0.00040676 5.65442e-05 2.52329e-05 1.46348e-05 1.02702e-05 0.000103071 0.000130217 0.000126026 5.56737e-05 0.00205896 0.000126762 0.000224361 0.00116792 0.000303838 0.000414445 3.88027e-05 1.31804e-05 5.69536e-05 7.22214e-05 0.000247241 6.11904e-05 0.000442973 7.97211e-06 0.000252328 0.000392966 2.73866e-05 0.000220989 4.20616e-06 0.000193138 3.55319e-05 5.68265e-05 6.25383e-06 1.32514e-05 0.000117139 0.000125941 1.00329e-05 0.000221176 2.24936e-05 5.90516e-06 4.43105e-06 0.000463232 2.02465e-05 0.00041013 1.75282e-05 7.90042e-06 0.000205662 0.000164099 0.000139669 0.000190268 0.000159781 4.23866e-06 6.26791e-06 0.000201874 0.000420214 0.0004259 0.000794693 7.25358e-06 6.59093e-06 6.80662e-05 4.83947e-05 1.20974e-05 0.000296594 4.93514e-06 0.000372712 9.58473e-05 5.9213e-05 0.000119851 4.32698e-06 1.45635e-05 0.000453011 0.000215253 2.70652e-05 0.000467592 5.79885e-05 0.000151543 9.25485e-05 3.58923e-05 0.000375438 8.61258e-05 3.79128e-06 0.000370882 0.000442448 9.91654e-05 1.12071e-05 0.000259081 0.000106664 2.39969e-05 0.000438719 2.42807e-05 3.99352e-05 7.29671e-05 1.54618e-05 6.93152e-06 0.000537945 0.000221331 0.000171274 6.55377e-06 1.02715e-05 0.000465423 1.40613e-05 0.000228194 0.000450124 0.00013594 0.00053827 0.000345191 4.34555e-05 0.000507983 5.73743e-05 0.000558483 0.00038643 1.00892e-05 0.000388215 1.50645e-05 6.84013e-05 0.000421663 0.000536542 0.000916853 1.94735e-05 3.19435e-05 1.77902e-05 0.000156919 1.11002e-05 0.000422761 0.000202564 0.000144875 0.00122078 9.32012e-05 0.000101982 0.000469862 5.17618e-06 8.50139e-05 2.54159e-05 0.000564769 0.000104325 0.000406968 0.000374459 4.60681e-06 9.06714e-06 4.43607e-05 0.000657072 0.000175871 5.33043e-05 0.000813604 0.000480898 0.000200646 5.45627e-06 6.00458e-05 5.17611e-06 0.000123798 0.00040077 0.000141692 2.28768e-05 3.55605e-05 0.00046508 2.4911e-05 9.05626e-05 0.00040677 4.82826e-05 0.000357478 0.000510552 1.26726e-05 0.000150788 6.73979e-05 7.06479e-05 4.37756e-05 7.83783e-06 0.000363626 0.000375098 4.27207e-05 4.41295e-05 5.94471e-05 2.52875e-06 0.000403491 1.99425e-05 0.000519022 8.51336e-06 7.17112e-05 5.20191e-05 6.11256e-05 0.000433636 0.000867822 4.4032e-05 0.000258634 0.000447294 0.000104323 6.24339e-05 0.000214363 0.000521335 1.53755e-05 0.000443977 0.00051695 9.5356e-05 5.85634e-06 1.84355e-05 0.000198637 0.000213978 1.07992e-05 7.21321e-05 0.000602129 5.87305e-05 3.02911e-05 0.00011877 0.000598384 3.56802e-06 9.58925e-06 0.000152678 4.16625e-05 4.7528e-05 0.000117288 8.08683e-05 0.000148293 0.000486105 6.02583e-06 0.000310976 0.00014166 3.24133e-05 0.000583856 4.25406e-05 6.31964e-05 0.000394936 0.000687737 9.04721e-05 0.000139326 3.36119e-05 9.50367e-05 0.000582978 0.000363576 0.000123232 0.000133561 0.000168098 4.27041e-05 0.000168761 0.000380992 4.38553e-06 1.35211e-05 4.9527e-05 0.000102521 2.45988e-05 8.22605e-05 0.000408421 4.27027e-06 0.00042107 0.000663048 7.60828e-06 1.1069e-05 0.000212889 0.000136476 3.81699e-06 0.000223859 4.39607e-05 5.33779e-05 0.000194313 3.70058e-05 0.000275264 0.000753758 0.00036676 9.42336e-05 3.83993e-06 5.95924e-05 0.000142295 0.000519583 0.000618792 1.20774e-05 0.000751561 0.000823577 0.000105391 7.03782e-05 6.92258e-05 4.35379e-05 0.000368351 4.28942e-05 4.47901e-05 0.000102934 0.00049481 7.41569e-05 0.000444233 0.00034219 4.59861e-06 0.000530684 0.000652993 5.80088e-06 3.56873e-06 3.83166e-06 2.42215e-05 0.000939857 0.0001773 0.00038888 
0.00011594 0.00192209 0.000597586 8.35652e-05 3.60059e-05 0.000202948 8.37136e-05 0.000103232 5.60777e-06 0.000137034 1.64548e-05 2.69344e-05 0.000207505 4.44852e-05 0.000336634 0.000445573 0.000498069 0.000149179 0.00028055 6.95255e-05 0.000680974 4.84474e-06 0.000248498 0.000632625 9.99889e-06 0.000423192 0.000324637 0.000512751 1.01856e-05 1.36478e-05 3.88014e-05 0.00039393 0.000505543 9.24514e-06 0.000114848 0.000155159 0.000582214 0.000250057 0.000350124 6.07596e-05 7.9921e-05 4.01198e-05 6.69945e-06 0.000195393 0.000342655 5.00675e-05 9.91519e-05 0.000180082 0.000110402 2.74497e-05 0.00031846 0.00016737 1.3753e-05 1.67632e-05 2.30899e-05 9.13661e-05 0.000182041 0.000427801 4.61121e-05 3.05428e-05 1.65886e-05 0.00032816 6.35983e-05 1.58694e-05 0.000174981 0.000220707 5.02086e-05 0.000382589 0.000218667 1.10386e-05 9.59555e-06 0.000101643 0.000100058 6.45496e-05 0.00148274 0.00017853 7.56777e-05 5.19387e-05 0.000171779 4.79754e-05 0.00085218 0.000145021 0.000204658 0.000193183 0.000148054 0.000752913 3.83303e-05 0.00022801 0.000305264 5.09531e-06 0.000140299 0.000647149 2.06579e-05 0.000186073 0.000109647 7.45583e-06 0.000442396 0.000137217 0.000257964 8.87629e-06 0.00010753 0.000114522 9.33993e-05 0.000182972 1.98335e-05 1.35705e-05 0.000134464 2.04441e-05 0.000275378 6.38196e-05 2.18109e-05 3.44962e-05 1.54629e-05 1.09247e-05 9.65795e-05 7.23379e-06 2.75005e-05 0.000361183 0.000331384 0.000291578 0.000222691 3.6743e-05 5.83261e-06 2.82398e-05 5.05355e-05 9.59088e-05 0.000380056 8.54591e-06 0.000144303 2.24696e-05 0.000101634 0.000955866 0.000361476 0.000287188 9.31825e-05 7.1768e-05 0.000287728 0.000157739 0.000120576 1.43884e-05 3.8057e-06 0.000420908 6.93237e-06 6.60616e-06 0.000220831 3.66371e-06 0.000367709 9.53126e-06 0.000176178 0.000214002 2.52836e-05 0.000319577 0.000603604 0.00033068 0.00012323 0.000407001 0.000476341 3.28409e-05 9.15201e-05 0.000482623 6.8917e-05 2.94368e-05 1.19331e-05 0.000138982 4.39669e-05 0.000147476 7.15443e-05 3.72895e-05 0.000863035 0.000667591 0.000439033 9.34129e-05 9.75196e-05 0.000100664 0.000179262 1.41776e-05 3.36859e-05 0.000495637 1.82787e-05 0.000263499 0.000380901 0.000628031 3.002e-05 0.000465412 0.000393998 0.000384278 0.000385388 0.000164582 0.000128039 1.52853e-05 6.94549e-06 0.00019149 2.49652e-05 0.000455546 0.000310071 9.46912e-06 0.000519716 0.000905606 0.000204844 3.69565e-05 8.41128e-06 8.95021e-06 6.09737e-06 0.000822463 2.72584e-05 0.000159117 0.000477534 0.00018097 0.00040313 4.24283e-05 0.000217803 5.32065e-06 0.000141371 0.00012159 0.000446942 0.625832 0.000592165 6.65943e-05 1.64625e-05 0.000487403 3.48431e-05 0.000416696 9.74378e-06 7.72127e-05 0.000329194 0.000323509 0.00071875 0.000120507 0.000124129 1.53901e-05 1.7404e-05 0.000386682 0.000197721 8.98577e-06 0.000179277 0.000293115 2.49633e-05 7.30971e-05 1.08058e-05 6.48186e-06 0.000146584 0.00038969 8.7959e-05 3.49408e-05 0.000107308 0.000207001 0.000326557 0.000347526 0.000275985 5.72528e-05 0.000320244 9.22656e-05 0.000107308 6.55419e-06 1.67154e-05 0.000186098 0.0010954 1.91712e-05 0.000457633 7.40067e-06 0.000174647 0.000121782 0.000134957 7.20769e-06 3.23917e-05 9.95845e-05 0.000108636 0.000162686 1.59661e-05 8.04656e-05 0.000393373 5.17874e-06 0.000262789 0.000282932 2.9088e-05 1.23242e-05 0.000164591 0.000381086 9.99961e-05 2.2634e-05 0.000497834 0.000307471 1.80578e-05 0.000143471 0.000122862 4.23746e-05 1.35154e-05 0.00030502 0.000194878 0.000189898 6.16362e-05 6.73899e-06 9.50339e-06 0.000103419 4.4301e-05 0.000356707 7.48358e-06 0.000277857 0.000186709 0.000232888 0.000182304 1.34285e-05 0.000243648 7.1176e-05 0.000265621 1.33475e-05 5.76162e-05 0.000209976 1.30562e-05 6.65067e-06 0.00048728 0.000595386 8.86234e-05 2.08477e-05 0.00033752 0.000414233 8.3234e-05 0.000227928 1.55576e-05 0.000408015 0.000498352 3.5004e-05 0.000590045 0.000388381 0.00115252 5.40422e-06 3.63108e-05 0.000178087 3.05352e-05 0.000106722 0.000313915 0.000327788 0.000133993 0.000599141 1.75486e-05 0.000450075 0.000629358 1.51338e-05 0.000669863 7.48881e-05 0.000580718 2.92827e-05 0.000340337 0.00038712 4.52612e-06 6.49045e-05 0.000228424 0.000474826 9.72889e-05 0.000127057 9.10382e-06 8.23168e-06 1.0507e-05 7.9238e-05 0.000118531 4.63377e-06 0.000122695 2.64549e-05 1.15006e-05 5.19986e-06 4.70487e-05 0.000388149 0.000322507 0.000167176 0.00066085 9.28725e-05 0.000355345 6.25255e-06 6.1057e-05 6.83968e-06 0.000175656 1.0594e-05 9.85474e-05 0.000123052 9.3699e-05 0.000182041 0.000239462 0.000536429 7.48006e-05 0.000248988 0.000173643 1.26257e-05 5.03517e-06 0.000132993 0.000394455 0.000201878 0.000228716 9.1616e-06 9.00828e-05 1.4943e-05 0.000157271 0.000379403 0.000331279 0.000122657 0.000438368 0.000385628 9.31124e-05 8.48698e-05 0.0007937 0.000138618 5.27276e-05 0.000115618 8.29775e-05 0.000108698 0.000103531 0.000520925 0.000331091 0.000159826 0.000183321 6.29259e-06 5.30609e-06 0.000512218 0.000334694 3.91166e-06 0.000428782 3.78216e-06 0.000905277 6.50488e-05 0.000631315 0.000487557 7.39673e-05 3.05156e-05 0.000486656 0.00018589 1.05845e-05 2.51479e-05 6.31665e-05 0.00017037 9.82306e-05 0.000170498 8.97551e-05 6.19055e-06 9.87407e-05 1.61156e-05 0.000171148 5.70277e-06 0.000272746 0.000210807 9.40193e-06 0.000366054 0.000526828 3.0273e-05 0.000140446 8.08305e-06 2.09782e-05 4.31166e-06 0.000309033 0.00032792 3.60829e-05 2.22824e-05 0.000181493 0.000130451 9.16202e-05 6.37697e-05 1.83928e-05 1.0373e-05 7.41439e-06 0.000734119 0.000422626 0.000299091 0.000410727 1.10441e-05 0.000970361 0.000413456 0.000339084 0.000473197 0.000324563 0.000406195 5.26467e-05 7.17216e-05 0.000537881 0.00010789 0.000147915 0.00039456 0.000103041 1.13426e-05 0.00033668 3.87883e-05 1.00537e-05 5.98932e-05 0.000473987 6.85805e-05 1.35e-05 9.17029e-05 0.00021649 0.000424954 1.02955e-05 6.68639e-05 7.43845e-05 7.21967e-06 0.000241692 3.19939e-05 0.00250507 1.64132e-05 8.89244e-05 0.000186966 7.24783e-06 0.000106092 0.000254571 0.000515575 0.000487717 0.000166136 0.00066042 0.000186461 9.58677e-06 9.49492e-05 0.00190339 9.92967e-05 3.0777e-05 6.53458e-05 4.29377e-05 4.66199e-05 0.000648198 0.00032165 0.000286711 7.27604e-05 0.000130903 0.000148431 4.66445e-05 8.49728e-05 7.4564e-06 0.00014193 4.57024e-05 9.79787e-06 0.000335293 0.000180359 1.14824e-05 0.000392486 0.000753294 1.66847e-05 0.000164044 0.000209833 0.000146433 9.13104e-05 0.173865 0.000224156 3.0882e-06 9.73137e-05 0.000622609 4.88103e-05 1.07653e-05 0.000198809 0.000476937 7.41243e-05 0.000317897 0.000300171 4.20377e-06 0.000350769 8.4315e-05 0.000316286 5.09533e-05 1.14481e-05 3.43649e-05 2.6658e-05 0.000478748 1.66968e-05 1.15533e-05 0.000217997 0.000123424 1.64339e-05 5.4457e-05 0.000330451 0.000217924 0.000274912 5.25474e-06 0.000234149 0.000535376 9.29353e-05 7.48584e-06 0.000411774 7.72942e-06 0.000462026 0.000318312 1.40255e-05 0.000945381 0.000106065 0.000175038 8.26953e-05 8.68431e-05 0.000167673 0.000235729 0.000484419 5.83268e-06 4.41762e-06 0.00043631 0.00031936 0.000400164 0.000179963 0.000596841 0.000392744 0.000322991 0.000109378 5.56191e-06 2.30424e-05 0.000126228 7.88441e-05 0.000279054 0.000185267 9.51382e-06 0.000167123 6.6788e-05 0.000271068 4.19609e-06 0.000249847 0.000319356 5.60743e-05 0.000302572 2.65389e-05 0.000164505 6.61803e-06 0.000369533 0.000177627 9.21862e-05 6.15587e-06 0.000116536 0.000471396 8.81577e-05 0.00012919 0.000136286 0.000223108 0.000184331 0.00021718 0.000142678 0.000451404 0.000366246 0.000343195 0.000395864 2.1746e-05 0.000344627 0.00011491 0.000186512 0.000215865 0.000782461 6.92885e-06 8.07753e-05 8.46637e-05 7.54127e-05 1.98806e-05 9.56235e-05 0.000100705 4.0256e-05 0.000108774 0.000112555 0.00023619 3.6618e-05 0.000112433 3.27622e-05 1.35694e-05 2.6838e-05 8.15868e-05 0.000132501 0.000160389 0.000206171 5.48403e-05 0.000951478 4.43857e-05 0.000696706 0.000719627 1.28618e-05 0.000205554 0.000231151 0.000155212 2.23557e-05 9.80811e-05 0.000193917 6.14734e-06 1.83568e-05 9.79963e-05 0.000491912 9.88349e-06 0.0006322 6.59575e-06 0.000332151 0.000418598 4.0073e-06 0.00159619 1.32194e-05 0.000451438 0.000386815 0.000168399 0.000104806 0.000196513 0.000242729 7.00335e-05 0.00019566 0.000115867 0.000164021 0.000230233 4.12723e-05 3.05664e-05 0.000199902 9.67057e-06 5.76866e-06 0.000319842 4.4344e-05 9.80096e-05 0.000245922 2.41018e-05 7.49323e-06 1.73651e-05 0.000267279 1.74453e-05 0.00108188 2.70619e-05 3.87071e-05 0.000335047 7.72664e-05 0.000369081 0.000103553 7.73149e-05 0.000115403 7.46963e-05 5.91089e-06 0.000326012 5.73301e-05 8.81729e-06 5.65988e-05 0.000272487 5.42755e-05 8.25465e-05 0.000112026 0.000131766 0.00114171 0.000171065 1.70228e-05 0.000421179 0.000124247 0.000443921 0.000757492 0.000448945 5.80835e-05 0.000511205 0.000191446 1.20949e-05 0.000443129 2.54237e-05 0.000127 0.000189579 2.10858e-05 0.000187357 5.12721e-05 0.000254526 4.36109e-05 0.000172215 0.000118285 2.12241e-05 0.000115934 0.000206655 0.000192288 6.65878e-06 0.000101401 9.3507e-06 2.90722e-05 0.000428482 3.22782e-05 0.000508471 3.33888e-05 6.65456e-06 0.000217275 7.77778e-05 0.0001308 9.77717e-05 0.000135037 4.47281e-06 5.64099e-06 0.000206323 0.000570683 0.000322966 0.000411728 3.27487e-05 1.66705e-05 4.85052e-05 0.000411903 3.05009e-05 1.22646e-05 0.000137114 0.000326826 0.000101135 0.000295373 0.000252202 9.75123e-05 6.65867e-05 0.000514957 0.000178659 3.4096e-05 0.000318964 0.0002441 5.90027e-05 0.000120668 2.84122e-05 0.000335941 0.000146078 0.000100627 0.000698999 0.000436725 0.000359075 1.33525e-05 0.000637094 0.000165089 3.17128e-05 0.000491693 4.90834e-05 0.000131438 0.000452139 0.000179255 0.000122206 0.000424181 0.000287 4.3579e-06 8.03644e-06 7.60546e-05 0.000546329 0.000317454 9.61954e-05 0.00054961 0.000288638 0.000608069 2.61543e-05 9.4025e-05 0.000621912 6.77373e-05 0.000345724 0.00036703 2.42684e-05 0.000368617 7.04613e-05 0.000114595 0.000369463 0.000325188 0.000800122 5.36601e-05 0.000100965 4.1352e-05 9.36906e-05 0.000398354 0.00032137 1.5558e-05 6.71689e-05 0.000711753 8.60955e-05 8.0912e-05 0.000326859 4.32717e-06 3.42616e-05 0.000123558 0.000516226 1.37671e-05 0.000341642 0.000323227 8.42376e-05 0.000103571 9.3403e-05 0.000639978 0.000125191 0.000156186 1.22052e-05 0.000384869 0.000119107 9.62732e-05 5.88048e-05 1.0367e-05 9.78177e-05 0.000453819 1.77348e-05 7.86024e-05 4.25505e-05 7.33127e-05 1.06183e-05 3.33382e-06 0.000490474 2.47726e-05 0.000118003 0.00081491 2.33189e-05 0.000244893 1.78496e-05 0.000167662 0.000198095 9.49936e-05 0.000460522 0.000332214 9.32973e-05 9.37292e-05 2.92332e-05 4.15596e-06 9.44424e-05 3.90854e-05 0.000614551 0.000111064 0.000173328 1.62086e-05 0.000213574 0.000316063 0.000715686 1.56309e-05 0.000260525 0.000368399 0.000242567 1.8322e-05 8.48758e-06 0.000409854 4.24144e-06 0.000322471 0.000367552 0.000110919 1.11929e-05 9.94142e-06 2.5472e-05 1.78712e-05 1.39943e-05 1.53789e-05 0.000556062 0.00012471 1.20478e-05 5.75309e-05 0.000465045 7.60015e-06 1.68542e-05 0.000429864 9.23728e-05 5.52779e-06 0.00028793 0.000240755 8.86379e-05 1.6516e-05 0.000157664 0.000105494 0.000204943 5.82478e-05 0.000385077 0.000127398 0.000158573 0.000324119 0.000442971 9.32759e-05 0.000102194 9.85631e-05 0.000132579 0.000336209 0.000317882 2.34146e-05 9.10464e-05 6.59088e-06 0.000136387 2.25519e-05 0.000479146 9.15384e-06 7.94785e-05 7.94523e-05 7.21877e-06 0.000105597 1.74379e-05 0.000404549 4.32648e-06 0.000323453 0.000682302 0.00018061 1.79253e-05 0.000222422 8.19032e-05 1.3784e-05 5.42612e-06 6.23177e-05 0.000102663 0.000171039 3.17555e-05 1.2086e-05 0.000719879 0.00044423 3.24047e-05 7.89386e-05 0.000117734 0.000132477 0.000305014 0.000331217 0.000110106 0.000291429 0.00048691 7.46053e-06 0.00023091 0.000478081 3.31133e-06 0.000325137 0.000213974 0.000237449 0.000181972 0.000183656 0.000103808 0.000340462 5.39356e-05 0.000101203 0.000327563 0.000672659 8.72172e-06 3.9685e-06 6.71079e-05 2.70135e-05 0.000860458 0.000124206 0.000395791 
0.00029366 0.000138095 0.0005676 0.000176981 1.37909e-05 0.000135328 3.42854e-05 0.000438178 3.82015e-05 0.000297495 3.11716e-05 0.000307796 5.88293e-05 7.90298e-05 3.2812e-05 0.000415796 0.000496937 0.000108007 0.000305952 7.0877e-05 7.26021e-05 0.000278809 5.09536e-05 0.000651257 5.60463e-05 0.000406768 6.91755e-05 0.000639259 2.91247e-05 4.91769e-06 5.59684e-05 1.65909e-05 8.22795e-05 3.91204e-05 6.97432e-05 1.13033e-05 0.000614223 0.000149171 0.000329053 0.000124125 4.10707e-05 5.412e-05 7.52832e-05 4.14444e-06 0.000462923 5.00779e-05 0.00023497 1.75817e-05 5.59297e-06 2.90404e-05 0.000404946 0.000141657 8.72576e-05 5.26807e-06 7.9984e-05 4.05439e-06 4.45016e-06 0.000434534 4.60472e-05 0.000114603 1.86617e-05 0.000404759 4.26286e-05 0.000207785 0.000610358 8.72162e-05 4.55359e-05 0.000451848 1.14435e-05 2.10139e-05 9.05676e-06 0.000160463 5.63802e-06 0.000244447 0.000819961 5.78356e-05 7.67378e-05 9.81801e-05 2.43111e-05 0.000182465 0.000526073 4.19627e-05 0.000187537 0.000172782 0.000109985 0.000537656 0.00030401 0.000412803 7.5652e-05 0.000107177 3.37221e-05 0.00130464 1.57565e-05 7.13117e-06 3.76735e-06 8.4273e-06 0.000407049 9.72219e-05 0.000116775 1.0081e-05 0.000317428 0.000104713 1.65398e-05 0.00022737 0.000104242 6.3528e-06 2.10635e-05 7.40748e-06 1.24705e-05 9.63045e-06 3.55718e-05 0.000146676 2.66492e-05 3.77846e-06 1.27775e-05 1.15166e-05 4.61705e-05 0.000579399 0.000836396 0.00015053 2.49954e-05 1.00842e-05 4.60839e-05 4.4138e-05 5.3547e-05 0.000215122 0.000434196 1.19721e-05 2.85272e-05 1.47896e-05 5.22033e-05 0.00080661 0.000334557 1.08529e-05 0.000139733 1.70403e-05 1.10131e-05 7.40386e-05 0.00035703 0.000714612 1.01004e-05 0.000476399 8.98368e-05 1.56121e-05 9.04021e-05 4.06742e-05 0.000116081 8.65216e-05 0.00028161 7.11786e-06 6.85023e-05 0.000423631 0.000479922 0.000404056 2.94969e-05 0.000675598 0.000600591 0.000393167 1.29332e-05 0.000453523 5.43497e-06 4.21362e-05 0.000277026 0.000108386 0.000359439 1.47228e-05 0.000132368 0.000145968 0.000918794 0.000527651 0.000406427 6.07171e-06 9.52937e-06 0.000361251 3.37283e-06 1.09068e-05 2.07043e-05 0.000401774 6.47298e-05 0.000231165 0.00059759 0.000160059 2.31659e-05 0.000416156 0.000517708 0.000378314 0.000110294 0.000268453 4.51031e-05 0.000183566 3.37676e-06 0.000140159 3.33981e-06 0.00043748 0.000101911 3.86664e-05 0.000414015 8.19515e-06 0.000195996 9.81374e-05 1.22341e-05 1.13997e-05 4.93034e-06 0.000334229 4.5562e-06 9.42458e-06 0.000935924 1.16463e-05 4.01428e-05 6.16612e-05 0.000218682 0.000158106 6.63089e-06 1.00476e-05 0.000405177 0.804007 0.000744821 0.000535519 1.61845e-05 0.000529986 8.50597e-05 0.000543587 0.000195192 2.50517e-05 0.00046632 0.000407882 0.000423523 3.37832e-06 1.28073e-05 5.44638e-06 5.2799e-05 0.00044922 0.000207142 1.5122e-05 4.17586e-05 4.83084e-05 5.64618e-06 7.80437e-05 0.000135368 5.90195e-05 0.000133262 6.98775e-05 8.58588e-05 0.000234289 1.00259e-05 0.000182281 4.57594e-05 0.000466528 2.3227e-05 3.9945e-05 0.000434281 7.14453e-05 0.000242843 1.4782e-05 5.29631e-05 1.09894e-05 6.30403e-06 5.95624e-05 0.000501728 4.3818e-05 0.000505367 0.000217921 3.03488e-05 0.000153988 6.13755e-05 8.91738e-06 7.77135e-05 0.000310658 0.00058328 1.54826e-05 0.000404259 9.105e-05 4.75628e-06 0.000186294 0.000188484 0.000150445 0.000158995 0.000566256 5.61345e-06 5.86172e-05 0.000711814 1.20341e-05 1.44019e-05 1.38482e-05 1.49241e-05 9.40174e-05 0.000393434 1.03928e-05 0.000252839 0.000246511 1.08262e-05 4.68687e-06 7.26144e-05 0.000496517 0.000164491 0.000416204 1.09457e-05 9.67223e-06 4.56703e-05 0.000245672 1.36098e-05 4.89876e-06 0.000298256 1.18235e-05 0.000792671 7.27409e-05 3.01091e-05 0.000362464 1.80075e-05 0.000215201 1.24517e-05 0.000951879 1.02495e-05 5.67801e-05 0.000457521 0.00041305 9.51288e-06 6.75733e-06 1.35687e-05 0.000435007 0.000434583 1.15873e-05 0.000418012 0.00057911 0.000129602 4.21746e-06 3.80463e-05 0.000157559 0.000104718 2.873e-05 0.000129813 0.0009074 6.61637e-05 0.000410672 9.15259e-06 0.000641822 0.000226043 0.000278832 0.000550358 0.000131599 0.000614684 1.32678e-05 0.000450388 0.000267744 1.65789e-05 0.000508675 0.000347052 2.77323e-05 2.45006e-05 0.000188633 0.000275303 6.01486e-05 0.000157781 7.93408e-05 8.24672e-05 7.76924e-06 0.000826112 1.5049e-05 7.38284e-06 0.000138477 9.50723e-06 0.000426093 0.000402526 0.000127478 0.000832855 2.66004e-06 0.000423694 3.5726e-05 0.000162059 3.16481e-05 8.39429e-06 7.30143e-06 1.69023e-05 1.37302e-05 7.85226e-05 9.54008e-05 0.000630647 0.000419162 8.52538e-05 0.000354557 0.000119528 1.21484e-05 5.72225e-06 4.84134e-05 0.000749693 5.02337e-05 1.45411e-05 0.000108783 5.67384e-05 0.000110121 0.000209694 0.00041536 0.000119424 3.61371e-05 0.000496382 0.000493706 7.60122e-05 5.27396e-05 0.000219203 0.000344498 7.21388e-05 6.95032e-05 0.000262763 8.95559e-05 5.58079e-06 0.000474602 0.000407494 1.15868e-05 9.47572e-06 6.6006e-06 5.2125e-06 6.58285e-05 0.000202169 2.61694e-06 0.000544477 6.44127e-06 0.000615219 1.37303e-05 0.000866064 0.000764216 9.65551e-05 0.000284433 0.000409524 6.12229e-06 7.30631e-06 0.00014953 0.000945072 0.000128425 9.94824e-06 7.42282e-06 0.000121564 6.36587e-06 6.24786e-05 0.000211797 7.74772e-05 1.4929e-05 0.000168561 0.000152204 4.80285e-06 0.000403703 0.000614439 0.000186253 5.49161e-05 3.68045e-06 1.32623e-05 6.088e-06 0.000370306 0.000274943 0.000172889 0.000353669 2.14524e-05 3.53328e-06 5.98887e-05 2.68578e-05 0.000183916 8.85157e-06 8.5175e-05 0.00056581 0.000315419 0.000306531 0.00040992 3.68888e-06 0.000291522 0.00069079 0.000609121 0.000487731 0.000407705 0.000433918 9.66463e-05 0.000173028 1.35376e-05 0.000213258 0.000147859 7.0083e-05 0.000161995 1.94242e-06 0.000410653 8.66029e-06 7.96275e-05 0.000148518 0.000466606 5.84912e-06 9.8785e-06 3.53839e-06 0.000212917 0.000232403 2.72216e-05 3.29349e-05 2.05345e-05 7.47713e-06 0.000156493 6.55003e-05 0.000822109 1.43824e-05 0.000145801 8.01689e-05 6.94407e-06 5.17592e-06 0.000361644 0.00066194 0.000405746 3.74855e-05 0.00088078 0.000118673 3.15301e-05 4.84078e-06 0.000736289 1.61939e-05 0.000191418 2.04209e-05 0.000299798 0.000114057 0.00161165 0.000444925 9.09984e-05 0.000369472 0.000233677 0.00034307 0.000163617 0.000133505 7.29413e-06 0.000150187 6.02149e-05 4.98084e-06 0.000420455 0.000104505 6.06887e-05 6.71144e-06 0.00111862 0.000164182 0.000138408 0.000382622 1.80613e-05 0.000122122 3.26349e-05 0.00010855 3.11214e-05 8.98441e-05 0.0009636 0.000113775 1.07041e-05 0.000157838 0.000198873 9.1657e-06 0.000501516 0.000142257 4.83012e-06 0.000187886 8.22796e-05 0.000426228 8.90731e-06 2.81531e-06 8.21156e-06 6.67647e-06 0.000115658 9.1005e-06 1.48785e-05 0.000270501 0.000254446 1.31739e-05 0.000104351 0.000527147 1.3915e-05 3.16353e-05 8.48436e-06 0.000263605 0.00113972 5.91657e-06 9.19259e-06 0.000453047 6.85812e-05 0.000585712 0.000170214 6.49031e-06 0.000591837 4.63965e-05 9.31818e-05 0.000388861 0.00029905 0.000113208 0.000213602 0.000547978 2.92837e-06 2.10181e-05 0.000349464 0.000404426 0.000555109 7.37971e-05 0.000625471 0.00030279 0.000405171 0.000180888 7.81342e-05 4.78105e-05 4.26285e-05 2.27408e-05 0.000405683 0.000522853 8.60845e-05 3.83507e-05 6.45122e-05 0.000276487 5.16373e-06 0.000124289 0.00040895 5.00042e-06 9.5968e-05 0.000171472 6.32567e-05 1.29987e-05 0.00039757 0.000252745 2.77707e-06 0.000138693 9.47847e-05 0.000410896 3.03233e-05 1.29327e-05 2.48931e-05 0.000128802 6.1432e-05 4.46575e-05 0.000244611 0.000968726 2.38092e-05 0.000452285 5.39099e-05 4.16772e-05 0.000518245 9.88996e-05 0.000350141 0.000174813 0.000690731 3.33404e-05 0.000237581 3.30799e-05 0.000269866 0.000202048 1.0459e-05 0.000134838 0.000109736 0.000411545 6.26417e-06 0.000450143 9.00381e-05 3.45475e-05 8.38345e-05 7.33165e-06 1.71826e-05 0.000445959 4.11164e-05 7.16741e-06 1.50557e-05 0.000125024 0.00136276 9.04665e-06 0.000416005 0.000939782 9.30326e-06 3.18419e-05 0.00012347 0.000266964 7.26262e-05 1.22878e-05 0.000541361 8.11214e-06 9.65005e-05 5.46011e-06 0.000610216 1.17679e-05 0.000818256 1.17932e-05 0.000405572 0.000505775 2.75728e-05 0.00148351 6.35561e-06 0.000578869 0.00020248 0.00012292 1.96906e-05 9.10437e-05 9.499e-05 9.49839e-06 9.75868e-06 8.99541e-06 0.000154577 7.24622e-05 1.48865e-05 0.000112606 4.34989e-06 7.60171e-06 0.000144888 0.000535127 3.40102e-05 1.85271e-05 0.000245466 0.000431902 1.44576e-05 3.21085e-05 2.19885e-05 2.94014e-05 0.000719761 8.46961e-06 1.2296e-05 0.000632095 3.17763e-05 0.000352597 0.000137406 4.11459e-05 8.08922e-05 1.0583e-05 6.80967e-06 0.000512838 3.73644e-05 4.39214e-06 2.00695e-05 0.000256955 0.000181046 8.35655e-05 1.4347e-05 3.23001e-05 0.00117975 0.000168304 1.92073e-05 0.000881807 2.53547e-05 0.000485288 6.84963e-06 0.00020901 0.000126457 2.07152e-05 0.000165523 6.86861e-06 0.000409147 4.80218e-05 7.73355e-05 0.000522193 0.000424011 0.000242106 6.84046e-05 0.000124237 8.71237e-05 6.55751e-06 5.16512e-06 5.1818e-06 0.00010749 5.84638e-05 0.000601006 8.68861e-05 6.49936e-06 0.00013424 3.8088e-05 0.000404727 5.62672e-05 0.000467446 4.97561e-06 2.09871e-05 0.000130355 0.000107645 2.41482e-05 1.08102e-05 7.26098e-05 4.13015e-06 6.93013e-06 1.27327e-05 1.67515e-05 0.000409938 0.000605135 7.96072e-06 1.52579e-05 2.37481e-05 3.52731e-05 6.7308e-06 3.21153e-05 2.08394e-05 0.00040553 0.000179115 6.26553e-06 0.000183148 5.43015e-05 8.95481e-06 0.000410835 0.000296644 3.74219e-06 0.000458665 0.000135321 0.000104554 9.92413e-05 1.96868e-05 0.000435063 1.00666e-05 0.000116097 0.000632133 0.000455426 1.6064e-05 7.60323e-06 0.000324452 4.18879e-06 0.000294472 0.000461259 6.57609e-06 1.38084e-05 0.000105734 9.00943e-05 7.00735e-06 0.000464056 0.000676355 0.000191079 6.08609e-05 8.89267e-06 0.000570263 1.72057e-05 0.000141643 0.000477077 1.22163e-05 0.000411272 4.57415e-05 8.13481e-05 0.000415747 0.000153576 0.00044255 0.000411323 4.27082e-05 0.000406145 4.74146e-05 1.81915e-05 0.000536865 0.000413548 0.000916103 8.40423e-06 6.38583e-05 1.06321e-05 5.44657e-05 1.11096e-05 0.000404048 0.000102548 0.000208131 5.2164e-05 4.59488e-05 0.000172137 0.000925564 8.53395e-06 0.000199874 2.166e-05 0.00109162 7.92641e-05 0.000447666 0.00040322 5.41154e-06 2.10794e-05 3.26814e-05 0.00092194 0.000157504 4.87215e-06 7.59567e-05 0.000516213 6.42325e-05 4.49717e-05 3.22975e-05 1.70576e-05 9.76844e-05 0.000412678 0.000340373 5.73606e-05 6.00914e-06 7.09352e-05 1.42029e-05 9.61221e-05 0.000401648 4.27194e-06 0.000144124 0.000949408 0.000226826 0.00016007 2.98045e-05 7.13303e-06 1.80205e-05 7.16112e-05 0.000605814 0.000442021 0.000221931 9.49104e-06 0.000139953 8.08232e-05 0.000467571 8.0217e-06 0.000543157 0.000107659 0.00011513 2.75384e-05 9.58248e-05 0.000409659 0.00093219 4.38596e-05 1.20126e-05 0.000421411 0.000145658 5.6774e-06 0.000246908 0.000574568 5.43093e-06 0.000484466 0.000622032 1.62417e-05 7.96889e-05 1.93066e-05 0.000205083 0.000131518 7.3556e-05 0.000183651 0.00058988 9.12205e-05 6.18831e-06 2.00046e-05 0.000548402 2.16026e-05 1.65076e-05 0.00013045 6.04121e-06 2.11806e-05 0.000189128 1.15201e-05 4.97862e-05 0.00080852 1.65649e-05 9.4581e-05 0.000391914 3.11563e-06 0.000561983 1.17049e-05 0.000354691 0.000616894 0.000534233 1.85954e-05 9.79394e-06 3.03578e-05 6.18892e-05 0.00064809 0.000413161 0.000154455 8.34796e-06 0.0002093 6.85785e-05 2.86807e-05 0.000451034 1.64583e-05 7.30741e-05 2.51007e-05 0.000126534 1.99554e-05 0.000189099 0.000407026 6.17539e-06 0.000443096 1.40466e-05 9.94925e-06 2.70545e-05 7.84653e-06 2.32369e-05 8.89561e-06 9.8318e-05 0.000203081 8.82141e-06 0.000223009 1.98006e-05 6.46116e-06 0.000806036 0.000505691 1.27618e-05 8.97372e-06 0.000234477 0.000213073 0.000166221 0.000494519 0.000264569 0.000316327 0.000874704 0.000333347 8.26674e-06 9.39294e-05 4.11734e-06 0.000437032 1.97979e-05 7.52651e-06 0.000157656 8.7894e-05 7.09673e-05 0.000492353 0.000230434 9.93746e-06 0.000535771 4.84651e-06 1.04448e-05 3.89818e-06 8.79397e-06 5.19494e-05 0.000856551 7.61086e-06 0.000480336 
0.000162106 0.000781335 8.99455e-06 4.64133e-05 0.000320794 0.000403013 1.2768e-05 0.000438336 1.79511e-05 0.000126021 0.000111435 0.00020698 5.39512e-05 1.70229e-05 0.000130593 1.32429e-05 5.95476e-05 0.00114288 0.000419453 0.000100293 0.000205125 8.56835e-06 7.55504e-05 5.0908e-06 0.000516602 1.4626e-05 0.00017392 0.000432282 8.63244e-06 0.000391631 0.000489973 5.59886e-05 8.34862e-05 7.0938e-05 5.32527e-05 0.000503637 7.38504e-05 0.000304099 0.000111404 0.00049678 1.0976e-05 0.000825978 6.59253e-06 1.1227e-05 0.000520508 2.23898e-05 0.000397748 3.89929e-05 0.000266272 0.000274955 4.32291e-06 0.000123149 0.000394878 8.83906e-06 7.14059e-05 4.18178e-06 5.98697e-06 8.71163e-05 0.000382487 0.000678791 5.98457e-06 0.000200971 0.000398944 0.000443267 0.000417959 6.27629e-05 1.06112e-05 8.21219e-05 0.000440978 0.00012615 8.21362e-05 1.00353e-05 7.12958e-06 0.000849664 0.000404867 0.00040885 9.86512e-05 0.000821586 0.000584849 0.000438708 2.19696e-05 0.000219802 0.000151849 0.000117973 0.000192468 0.000160722 6.90346e-06 0.000170481 0.00104443 9.85674e-05 0.000104008 1.44317e-05 0.000259471 0.000135462 0.000136561 0.000774062 9.51021e-06 0.00276125 8.30681e-05 4.62461e-05 0.000400414 2.71352e-05 2.10703e-05 8.61662e-06 0.000620678 2.19878e-05 2.54081e-05 0.000399916 0.000376342 0.000518237 6.07375e-06 0.000164297 0.000279945 9.204e-06 0.0005758 0.000225202 3.08547e-05 1.30926e-05 0.000284311 0.000417719 0.000144558 0.000162219 0.000147971 4.6955e-05 0.000438292 0.000166622 7.12952e-05 0.000458112 0.000622105 0.000302314 8.30645e-05 8.48465e-05 0.000394681 0.000612592 3.32828e-05 9.97238e-05 1.73887e-05 0.000556878 0.00142789 0.000426195 2.39988e-05 0.000196539 8.59064e-05 0.000423177 0.000524038 9.10075e-06 1.76165e-05 2.43536e-05 0.000295539 0.000389208 4.45356e-05 0.000118329 7.61089e-05 8.12457e-06 2.43733e-05 1.04656e-05 1.49352e-05 0.000453515 4.44906e-06 2.06683e-05 8.52037e-06 6.55842e-05 1.17708e-05 0.000116823 0.000390965 3.60938e-05 8.5003e-05 0.000219426 0.000279263 0.000147765 0.000779798 3.53157e-05 0.000423648 0.000239469 0.000394437 0.000211978 0.00106576 2.30319e-05 2.54561e-05 0.000151035 0.0001018 8.36677e-05 0.000521989 0.000180263 5.86563e-05 0.000115322 0.000216124 2.53278e-05 8.11811e-06 6.17123e-05 3.80692e-06 9.35748e-06 5.32292e-06 4.46431e-05 0.000299722 8.63259e-05 0.000269081 0.000549163 0.000231009 6.8259e-05 7.79991e-06 3.58407e-05 0.00103778 0.000130609 3.6448e-06 1.27087e-05 0.000377731 7.06789e-06 3.9722e-05 0.000610144 0.000561607 1.07753e-05 0.00100839 5.80064e-06 0.000157046 1.18808e-05 1.74625e-05 6.7916e-05 0.00059039 2.66701e-05 0.000388906 8.29532e-06 7.69096e-06 0.00080793 3.93907e-05 5.8123e-05 0.000350487 0.000113546 8.08823e-05 6.96616e-05 4.555e-05 7.13596e-06 5.67624e-06 2.58987e-05 1.40086e-05 0.000316152 0.000479474 0.000135224 0.000105199 2.07256e-05 0.000143719 8.11865e-06 0.00029803 0.000166635 0.000216831 1.32777e-05 9.55795e-05 1.6366e-05 6.80857e-06 0.00039478 0.000396267 7.97669e-06 8.1728e-05 5.35318e-05 2.00496e-05 4.84474e-05 0.00110105 3.03655e-05 7.21596e-06 5.42633e-06 0.000356191 1.98577e-05 2.44961e-05 0.000324517 7.66612e-06 6.66743e-06 0.000218768 6.64759e-06 1.72269e-05 5.54286e-05 7.96322e-06 5.76448e-06 0.000397591 1.61122e-05 2.7616e-05 0.000359732 2.42877e-05 0.000136166 0.000458308 6.58349e-06 3.33841e-05 0.00136337 8.72969e-05 0.000619605 0.000548615 0.000422059 0.00015561 1.86784e-05 2.41975e-05 5.93544e-06 0.000460327 0.000156296 0.000402406 7.65999e-05 0.000690452 0.000797786 9.15903e-05 0.000629579 2.40841e-05 6.57589e-05 0.000642842 1.19188e-05 0.00036646 0.000391662 7.4069e-05 2.40002e-05 8.94748e-05 9.77241e-05 0.000200351 6.83495e-06 0.000221805 1.07013e-05 4.13381e-05 9.0079e-06 0.000206044 5.47753e-06 6.43552e-05 0.000777417 5.85156e-05 6.13524e-06 0.000400674 1.43231e-05 0.000395243 1.31101e-05 0.00065727 9.7503e-06 0.000524082 9.78826e-05 8.58905e-06 0.00140676 0.000411101 4.95615e-05 0.000268618 9.56502e-05 0.000585829 8.12474e-05 0.000394761 0.000336732 8.7842e-05 0.000415099 0.000459566 0.000143112 0.000226692 0.000622047 5.96727e-06 0.000399953 0.000135576 1.3512e-05 1.33844e-05 1.27967e-05 2.60533e-05 1.59981e-05 0.000564404 5.09781e-05 5.41129e-06 6.93088e-06 9.08845e-05 0.000834566 7.65734e-06 3.62513e-05 1.04924e-05 0.000399203 3.63885e-06 0.000443507 0.000479583 0.000436219 0.000195352 2.82455e-05 0.000594963 0.00049844 1.39276e-05 1.07556e-05 3.7857e-05 0.000207609 0.000164569 0.000800796 1.6039e-05 0.00126822 7.69118e-05 8.85244e-06 5.22576e-05 0.00177121 3.6534e-05 9.23848e-05 0.000365998 3.99493e-05 0.000503168 0.000396785 3.76086e-05 0.000480782 5.88496e-06 0.000437822 1.14524e-05 0.000565102 7.81482e-06 3.09768e-05 8.66383e-05 3.5681e-05 0.00038902 1.01672e-05 0.000139579 0.000518066 0.000512846 0.000461493 6.99939e-06 0.000250642 2.1709e-05 2.13363e-05 1.40758e-05 2.06198e-05 6.95439e-06 0.000172473 0.000167493 1.35953e-05 0.000150157 0.000397895 0.000811045 0.000230512 0.00127437 0.000241328 7.74598e-05 0.000352253 3.27388e-05 6.18154e-06 0.00039668 5.03727e-06 9.96471e-06 9.51953e-06 0.000133291 0.000130082 5.57001e-05 0.000487612 6.95503e-05 1.22502e-05 4.24348e-05 4.42086e-06 3.9684e-05 1.07721e-05 8.705e-06 0.000394592 0.000123375 5.35289e-06 0.000236036 4.55121e-06 1.78341e-05 1.64316e-05 2.22346e-05 6.03062e-05 0.000227684 0.000668862 2.55835e-05 4.2402e-06 0.000568889 7.50227e-05 0.000805632 1.29697e-05 9.06227e-05 7.19631e-06 1.5577e-05 3.99683e-05 0.00118543 0.000100264 0.000146737 0.00330226 5.15638e-06 3.63579e-05 0.000178147 1.67109e-05 0.000889801 0.767871 1.48201e-05 0.00042225 1.31315e-05 0.000805708 0.000581163 1.01661e-05 5.7896e-06 6.44092e-06 3.49245e-05 1.78895e-05 0.000434031 0.000174777 0.000120465 0.000295613 1.5913e-05 0.00012195 0.000444355 0.00104079 0.000104224 5.14931e-06 0.000871404 0.000725505 2.72549e-05 1.72135e-05 0.000226591 0.000190929 9.22862e-05 3.92643e-06 1.49621e-05 1.04672e-05 1.33885e-05 4.69031e-05 7.66098e-05 5.7756e-05 0.000667488 1.55752e-05 0.000307712 9.4717e-06 2.02029e-05 0.000581196 0.000344732 0.000605857 1.21471e-05 1.23113e-05 0.000249231 4.31746e-06 0.000871774 1.06414e-05 6.13323e-06 7.79556e-05 0.000469103 0.00134209 0.000404113 0.000928423 3.74185e-05 2.02317e-05 1.03021e-05 9.22297e-06 1.80776e-05 0.000159123 1.3594e-05 1.9828e-05 5.09838e-05 0.00108711 0.000442474 0.000558692 4.37204e-06 0.000552955 0.000698178 0.00078759 0.000403938 0.00047605 3.38748e-05 2.97066e-05 8.05034e-06 0.000735652 7.17243e-06 0.000108892 0.000684532 1.62657e-05 0.000536733 0.000775961 3.21073e-06 7.18215e-06 0.000600438 8.84263e-06 3.41426e-05 9.2407e-05 3.95288e-05 0.000353667 1.14785e-05 0.000634844 1.14069e-05 0.00119703 5.67867e-06 0.000478086 0.000151602 0.00014121 2.09e-05 8.91372e-06 0.000107237 8.61149e-06 0.000169303 1.65964e-05 0.00024832 0.00110294 0.00019401 1.0432e-05 2.0411e-05 1.94764e-05 0.000215767 6.56682e-05 4.41856e-06 0.000331762 0.000222628 1.04531e-05 0.000268296 1.43867e-05 0.000239363 0.000410995 2.6177e-05 5.41249e-05 6.09428e-06 0.000327385 2.7233e-05 0.00045726 7.31825e-06 0.000239992 0.000202385 1.39361e-05 0.00012636 2.88832e-05 0.000392458 0.000605342 9.7468e-06 1.18793e-05 0.00045374 0.000502944 2.20936e-05 4.72387e-06 0.000146991 0.000110305 4.86977e-06 9.38087e-06 0.000260966 0.000576434 0.000536251 2.54842e-05 0.000397025 8.89852e-05 0.000418594 0.000147534 0.000126798 5.56092e-05 0.000495651 0.00055417 3.37829e-05 6.6474e-06 0.00122337 0.000795748 0.000604212 5.96066e-05 9.99193e-05 0.000394651 2.37508e-05 0.000443016 1.14822e-05 1.46277e-05 3.3079e-05 7.05355e-05 0.000809346 1.38053e-05 1.08368e-05 0.00043008 0.000201587 8.14658e-05 0.000160788 2.62499e-05 7.68397e-05 5.27265e-06 0.000367658 0.000272375 7.17529e-06 8.16635e-06 0.000395084 0.000155384 2.6288e-05 8.15011e-06 7.51138e-06 0.000184714 7.72453e-05 0.000120022 0.000429949 5.03677e-05 0.000330212 5.65923e-05 0.000162954 1.07645e-05 7.3777e-05 4.76085e-06 4.79638e-05 1.27461e-05 1.12352e-05 0.000205616 5.03971e-06 0.00102118 7.05106e-06 2.49589e-05 0.000525209 2.99679e-05 0.000503732 0.000463881 0.000213315 0.000120479 1.09321e-05 9.49014e-05 0.000446942 0.00011861 0.000397777 0.000326381 0.00012432 8.47402e-06 9.72623e-06 0.000454994 0.000304138 0.000388607 0.000316527 2.04584e-05 7.01554e-05 2.45476e-05 1.66351e-05 0.000460055 0.000960976 8.77281e-05 6.84908e-05 7.79907e-05 0.000173078 0.000811303 0.00043358 0.000409067 1.46037e-05 6.9705e-06 9.62571e-06 3.14942e-05 9.08792e-06 0.000122522 0.00038994 9.16454e-05 1.73275e-05 8.3933e-05 9.48509e-05 5.29666e-05 0.000433643 0.000400858 3.74583e-05 8.51047e-06 5.09595e-05 0.000600739 1.9724e-05 0.000658938 5.28665e-06 8.38619e-05 0.000201012 0.000400423 4.00405e-05 0.000219597 2.76397e-05 6.89676e-05 1.26643e-05 0.000197066 9.77458e-06 0.00101052 0.000488779 0.00135681 0.000108644 4.05486e-06 0.000566913 0.000134935 6.71734e-06 6.76156e-05 8.03387e-06 6.22789e-06 6.90935e-06 0.00039446 1.25486e-05 0.000505707 6.02464e-06 6.51511e-06 0.00039193 6.17073e-05 0.000468959 0.000408743 0.000181115 0.000391073 0.000400331 0.000459833 0.000630938 0.00011111 0.000539839 2.04575e-05 0.00103605 0.000218917 0.00044973 0.000875454 0.000114524 0.000417948 0.000395192 6.01165e-05 0.00037199 5.06294e-05 9.19199e-06 2.00359e-05 0.000356509 2.03204e-05 7.65396e-05 1.92903e-05 0.000454497 3.33945e-05 1.08171e-05 0.000726973 0.000714528 0.00100645 0.00146186 0.000251239 2.35453e-05 1.96493e-05 1.19015e-05 1.64709e-05 2.7652e-05 5.35419e-05 0.000126096 0.000226572 4.72434e-05 0.000280582 0.000513021 1.2166e-05 1.29979e-05 1.02124e-05 8.49696e-05 0.000352083 1.27481e-05 0.000176325 0.000129239 0.000212488 7.24892e-06 0.00071236 0.000230458 0.000208748 1.57075e-05 0.000609369 0.000452803 0.000402539 2.73028e-05 0.000160442 0.000400947 7.50141e-05 0.00104553 6.88712e-06 0.000407879 0.00054148 0.000884078 0.000129634 0.00112118 0.000158385 0.000270009 8.6764e-05 0.00055534 1.14645e-05 2.30851e-05 5.62847e-06 8.03287e-05 5.50638e-05 5.98812e-06 8.00518e-06 0.000107899 0.000204219 3.94462e-05 9.89178e-05 0.000584885 8.80666e-05 1.11666e-05 0.000600054 9.49972e-05 0.00027031 1.70279e-05 0.000297343 0.000169397 9.88217e-06 0.000403531 0.00040375 1.00365e-05 1.03525e-05 1.44581e-05 1.13507e-05 2.25083e-05 0.00017374 0.000488061 9.23035e-06 3.49785e-06 0.000298247 0.000306531 0.000130659 0.000133226 0.00015692 0.000167303 0.000504663 8.02303e-06 0.000134102 0.00284382 0.000399853 0.00245463 0.000162811 1.27127e-05 0.000275815 2.01083e-05 6.13202e-05 0.000191254 0.000331533 3.63858e-05 8.99507e-05 0.000772918 0.000447205 2.47644e-05 6.30229e-05 3.36007e-06 0.000650553 0.000556938 0.000159379 4.16345e-05 1.96749e-05 0.000394828 2.95921e-05 5.03723e-05 0.000115647 0.000409292 9.76962e-05 0.000787741 0.000530291 1.02973e-05 1.12186e-05 0.00028927 6.67899e-06 0.000514325 0.000274418 0.000116341 3.16569e-05 0.000131034 0.000399012 0.000836622 0.000222912 9.57879e-05 9.91261e-05 0.000390969 0.000164861 1.01893e-05 8.00151e-06 0.000512534 4.92e-05 0.000183114 6.31935e-05 8.99287e-06 0.000314771 0.000137418 0.000466332 0.000163535 6.35069e-05 0.00223823 0.000573551 1.28155e-05 0.000152719 0.00041412 3.48172e-05 9.87633e-06 1.55485e-05 7.53454e-05 0.000109322 0.000231627 1.13023e-05 5.2065e-05 1.09725e-05 0.000724384 0.00021015 4.63524e-06 4.80636e-06 3.19156e-05 1.488e-05 0.000213685 0.000201221 8.84348e-06 0.000108477 0.00019303 0.000293689 0.000122824 0.000202653 0.000786996 0.000112571 2.85258e-05 7.36355e-05 4.60217e-06 6.7957e-05 1.15174e-05 0.000314616 6.4792e-06 2.76498e-05 0.000153615 0.0004209 0.00010882 3.02516e-05 4.24001e-05 9.25629e-06 0.000306482 9.18317e-05 0.000523228 0.000422921 0.000226678 6.20645e-06 0.000297304 0.00022821 1.2714e-05 0.000151196 7.53168e-06 5.22553e-05 1.10836e-05 5.93028e-06 5.09244e-06 9.67715e-05 9.62602e-05 0.000869603 0.000582503 5.32361e-06 
0.000148444 0.000134971 0.000546689 0.000108472 8.1876e-06 5.93604e-05 0.000150058 5.50483e-05 0.000179633 2.61952e-05 1.62628e-05 0.000103664 3.337e-05 5.49724e-05 1.67048e-05 0.000399821 0.000422733 0.000158033 0.000153728 1.26069e-05 0.000473484 5.91192e-06 5.19687e-06 0.000477761 0.000125792 0.000427648 2.13936e-05 0.000414306 1.07352e-05 9.7428e-06 0.00016199 9.97755e-06 0.000321219 4.67087e-05 4.01399e-05 3.40556e-05 0.000451407 0.000150417 0.000158126 8.00668e-06 0.000157496 1.99275e-05 0.000100178 9.90678e-06 0.00102533 2.10788e-05 1.25374e-05 5.42547e-05 1.75962e-05 4.96519e-05 0.000398503 0.00012059 1.19036e-05 1.52647e-05 6.17254e-06 4.11465e-06 3.26293e-06 0.000292572 7.16809e-05 5.58993e-05 5.67572e-05 0.000719755 3.224e-05 0.000555018 0.000430461 6.47203e-06 2.4308e-05 0.000278663 1.0421e-05 4.37609e-05 9.45565e-05 1.72987e-05 9.02843e-06 0.000227526 0.00187562 0.00017501 0.000173792 0.000217912 7.65307e-05 2.18105e-05 0.00103428 9.55813e-05 0.000115776 4.0042e-05 4.30365e-05 0.000406188 0.00028193 0.000344707 6.70921e-05 2.02154e-05 5.83779e-05 0.00114635 6.22958e-06 4.86106e-06 3.1326e-05 9.53929e-06 0.000545446 0.000720763 6.98551e-05 4.95644e-05 1.47208e-05 5.14758e-05 4.60612e-05 5.65957e-06 0.00047359 3.6067e-05 8.47497e-05 4.10276e-05 9.92877e-06 0.00014749 7.16908e-06 2.19128e-05 1.82173e-05 5.61357e-05 0.000291601 6.09156e-06 8.42134e-06 0.000637662 0.000794851 0.000190189 2.41437e-05 8.80698e-06 0.000148059 0.000154423 3.38075e-05 0.000291626 0.000431376 9.52944e-05 1.05996e-05 0.000166002 2.62357e-05 0.00102898 9.93266e-05 2.46004e-05 0.000100595 0.000218632 7.49386e-06 8.73343e-06 0.000405989 0.000593734 0.000120822 0.000333131 0.000118193 1.42869e-05 0.00012603 2.19425e-05 2.8803e-05 0.000131894 2.30709e-05 2.78137e-05 7.27929e-05 0.000409875 0.000665585 0.000408489 6.10509e-05 0.000513788 5.26836e-05 0.000335402 1.24509e-05 0.000404248 5.33028e-06 2.93418e-05 0.000201757 0.00014607 0.000147517 0.000107059 0.000230082 2.94855e-05 0.00090091 0.000431519 0.000404556 6.25749e-06 7.02225e-05 0.00058668 6.03427e-06 8.51296e-06 1.6416e-05 0.000407984 6.91131e-05 0.00021396 8.70488e-05 0.000110573 4.72438e-05 0.000471291 0.00048499 0.000105441 0.000487811 9.06021e-05 0.000179055 0.000213018 4.95561e-05 3.58306e-05 5.9606e-06 0.000608764 4.3479e-05 7.83493e-06 0.000554804 3.57808e-05 1.26532e-05 0.000422975 3.62728e-05 2.58405e-05 2.41768e-05 0.000439051 6.92823e-06 1.18121e-05 0.000728001 0.000114066 1.91279e-05 0.000200098 0.00045036 0.000145978 1.35677e-05 1.03078e-05 0.000487388 0.786352 0.00041623 0.000487356 2.06385e-05 0.000457726 1.35014e-05 0.000399798 0.00020392 0.000139439 0.000740608 0.000404996 0.000177348 9.66284e-06 0.000194906 8.44901e-05 0.000233191 0.000406428 9.30346e-05 1.9581e-05 7.90223e-05 6.4133e-05 0.000351743 8.72097e-05 1.89949e-05 1.30418e-05 1.28063e-05 0.000290368 0.000121341 0.000376584 6.98823e-05 3.57091e-05 0.000243762 0.000420558 9.52036e-06 5.52201e-06 0.000402707 9.98472e-05 7.74103e-06 0.00026572 0.000112497 1.2455e-05 7.56191e-05 0.000105537 0.000398827 7.13654e-06 0.000198945 0.000170457 0.000395677 8.57219e-06 2.45114e-05 2.88876e-05 0.000125925 0.000145179 0.000609273 0.000136257 0.000403129 3.52986e-06 0.000164413 5.21511e-05 0.000114587 0.000115337 0.000183411 0.000530949 3.65842e-05 3.21347e-05 0.000643672 0.000175371 1.87319e-05 1.28101e-05 7.421e-05 0.000170352 0.000145726 1.2826e-05 0.000101036 0.000167066 8.52932e-05 5.354e-06 5.14574e-05 0.000127022 0.0003674 0.000400208 4.88317e-06 2.97515e-05 4.30485e-05 0.000157949 0.000255044 5.87004e-06 3.45317e-05 2.42294e-05 0.000290828 0.000334802 4.75401e-05 0.00023297 2.01699e-05 0.000104665 0.000185719 0.000407561 0.000613396 4.50288e-05 0.0008174 0.000405203 0.000401518 6.14184e-06 0.000338116 0.000464128 0.000627279 1.13604e-05 0.000492687 0.000424882 7.80373e-05 9.21994e-06 4.68792e-06 0.000151446 1.88828e-05 3.70901e-05 1.04195e-05 0.000405987 4.49637e-05 0.000407616 3.65286e-05 0.000435208 3.46015e-05 0.000382786 0.000644783 5.33402e-05 0.000733722 3.28893e-05 0.000661722 0.000155707 4.25739e-06 9.12381e-06 0.000221269 0.000308978 0.000152616 1.81087e-05 0.00023737 1.22222e-05 4.07014e-05 0.000106092 1.51684e-05 1.20569e-05 0.000268577 1.68791e-05 1.83779e-05 0.000137888 3.25663e-05 0.000549836 0.000399246 1.74404e-05 0.000558376 6.66469e-05 0.000763576 9.06442e-05 0.00028221 0.000506441 0.000218628 7.92438e-06 9.26136e-06 4.91327e-06 0.000115923 0.00023358 3.36556e-05 0.000491359 5.77761e-06 6.5635e-05 0.000101786 0.000178809 1.24536e-05 8.55066e-05 0.000263714 0.000154698 0.000134338 0.000276884 4.95845e-05 2.12105e-05 1.50767e-05 0.000513165 0.000121026 0.000285492 0.000398788 0.000584922 4.13154e-06 0.000162295 2.27074e-05 0.000114388 3.14414e-05 0.000234213 3.78406e-05 0.000149749 6.77747e-05 0.000475879 0.000408304 1.15887e-05 9.30167e-05 3.09192e-05 3.78342e-06 1.43715e-05 1.19536e-05 3.22346e-06 0.000206294 7.25467e-05 0.000909271 1.35778e-05 0.000401785 0.000630704 0.0004082 7.57329e-05 0.000763881 0.000238021 5.63363e-06 1.49741e-05 0.000820195 9.5262e-05 0.000345766 0.000380519 4.86845e-05 0.000227364 1.33793e-05 6.70615e-05 0.000570201 1.22496e-05 0.00018752 0.000136647 5.42837e-05 0.000771055 0.000499841 6.37366e-05 4.05112e-05 3.72619e-06 1.51379e-05 1.25821e-05 0.000169595 0.000260258 0.000426703 0.000236242 0.000163587 4.45794e-06 6.77711e-06 5.68175e-05 0.001395 7.56363e-06 0.00021209 0.000558094 2.22025e-05 0.000231237 0.000471814 5.06892e-06 0.00045674 0.00145522 0.000595454 0.00046124 0.000400741 0.000405904 0.000191557 0.000130317 0.000222656 9.36414e-06 0.000186886 9.05921e-05 0.000288234 8.08756e-06 0.000415265 3.24751e-05 1.03783e-05 1.36581e-05 0.000581187 1.40497e-05 0.000166608 7.29812e-06 0.000148215 0.000207784 9.8348e-06 0.000355904 8.75737e-05 4.55471e-06 0.000168303 0.000458144 0.00292023 2.87095e-05 7.7968e-06 1.1799e-05 0.000187716 4.54027e-05 0.000170765 0.000543825 0.000246172 9.86814e-05 0.000796583 0.000238758 0.000329914 4.78763e-05 9.04232e-05 8.13375e-05 2.05614e-05 4.24013e-06 0.000686834 0.000199873 0.00167704 0.000472996 1.12952e-05 0.000338933 0.000361471 4.47477e-05 0.000145018 0.000150391 7.53178e-06 0.000237997 9.53383e-05 1.4823e-05 0.0013735 0.000358763 8.12277e-06 1.22955e-05 0.000840963 0.000469854 0.000100274 6.99347e-06 0.000100811 0.000176228 3.43169e-05 9.40625e-05 6.95164e-05 8.81184e-06 0.000640079 0.000207081 7.85394e-05 1.52715e-05 0.000197381 0.000318873 0.000402039 0.000115066 4.6411e-06 0.000128045 8.5436e-05 0.000395906 0.000176763 8.70383e-06 6.12429e-05 7.52691e-06 0.000116217 1.55308e-05 5.73592e-06 3.35167e-05 0.00041339 6.62664e-06 0.000291253 0.000414605 3.0406e-05 0.000103871 1.16853e-05 5.32602e-05 0.00089976 0.000195772 0.000124725 0.000401163 3.98234e-05 0.00039889 2.06976e-05 0.000126679 0.0004088 0.000206519 0.000143588 0.000399418 0.000149817 7.43206e-05 0.000202041 0.000555326 4.9812e-06 1.20955e-05 0.000926543 0.000839454 0.000529709 0.000302509 0.000651703 1.58458e-05 0.000438444 1.01616e-05 0.000103695 1.38157e-05 7.64782e-05 3.68267e-05 0.0003305 2.78089e-05 7.85711e-06 0.000280968 4.19253e-06 0.000224716 2.29225e-05 0.000367649 0.000407527 9.08621e-06 1.1153e-05 0.000582541 9.35652e-05 2.75591e-05 0.000335392 6.45689e-05 5.40952e-06 6.67275e-06 9.62654e-05 0.000556236 0.000218833 0.000162304 6.87291e-05 0.00030172 3.39283e-05 3.97067e-05 3.53822e-05 0.000679147 0.000165538 0.000714183 1.7409e-05 4.90536e-05 0.000603797 2.97162e-05 7.03794e-05 0.000117309 0.000439981 2.90809e-05 0.000198647 0.000256732 0.000154413 0.000158837 6.35568e-05 0.00023616 0.000315675 0.00025981 1.02578e-05 0.000276288 3.10299e-05 1.01152e-05 6.73252e-05 3.09255e-05 0.000321032 1.14396e-05 2.65066e-05 0.000232787 1.41534e-05 4.53684e-05 0.00149056 1.46334e-05 0.000400864 0.000817547 0.000405938 0.000177145 0.000117366 1.68362e-05 2.54229e-05 0.000230214 0.000291002 8.15042e-06 8.60901e-05 9.72617e-06 0.000436009 5.81209e-05 0.00210487 7.72331e-05 0.000433989 0.000396376 5.20762e-06 0.000584842 3.12705e-05 0.000686087 2.97527e-05 0.0001015 2.03342e-05 0.000193465 0.000226321 1.21951e-05 2.57044e-05 0.000112806 0.000192394 0.000109335 4.08234e-05 0.000226676 0.00012297 0.000231658 5.03914e-06 0.000404122 1.21792e-05 1.16797e-05 2.60893e-05 1.15701e-05 6.4393e-05 1.60987e-05 2.81622e-05 1.01891e-05 0.000561321 1.11788e-05 2.87917e-05 0.000514991 3.50784e-05 0.000158721 0.000413693 5.94327e-05 2.44401e-05 7.95064e-06 8.22943e-06 0.000446717 7.47271e-06 6.77105e-06 6.95372e-06 0.000183704 0.0002705 0.000124488 0.000154481 0.000228854 0.00075238 1.45574e-05 0.00131551 0.000701225 0.000206252 0.000530436 6.48058e-05 0.000600341 5.885e-05 3.41018e-05 1.95464e-05 8.4775e-05 0.000451051 2.70364e-05 0.000167373 0.000138635 0.000436556 2.91591e-05 6.12967e-05 0.000125544 8.46141e-06 7.17606e-05 5.7001e-06 1.25528e-05 0.00013606 7.31082e-06 8.0514e-05 4.55376e-05 1.16013e-05 1.64384e-05 1.51695e-05 0.000397304 2.69491e-05 0.000465859 4.19176e-06 1.53807e-05 0.000437739 1.43845e-05 4.34505e-05 2.29078e-05 0.000126182 2.52011e-06 1.85852e-05 0.000122726 0.000693419 0.00056117 0.00124949 0.000297356 3.6452e-05 1.09548e-05 0.000289152 1.78776e-05 0.000504971 0.000173335 0.000407413 6.36502e-05 0.000100255 9.17841e-05 1.04659e-05 9.27464e-06 0.000448842 7.03659e-05 5.4944e-06 0.000470243 0.000129276 0.000321463 0.000191457 8.88761e-06 0.000403843 4.18188e-05 5.79069e-06 0.000593466 0.000431917 0.000131962 2.99307e-05 8.17261e-05 7.04721e-06 0.000263076 0.00042937 0.000106278 1.73068e-05 1.499e-05 0.000230657 8.20806e-06 0.000426451 0.000677708 0.000187208 7.44148e-06 0.000118088 0.00052138 0.000115405 0.000371726 0.000402656 0.000130214 0.000488407 5.0605e-05 6.35489e-05 0.000542303 0.000130104 0.000561936 0.000424851 1.57399e-05 0.000434985 5.67276e-05 1.04475e-05 0.000449494 0.000614064 0.000805713 2.99778e-05 9.46055e-06 6.74422e-06 0.000170196 0.000115838 0.000444912 2.57615e-05 0.000178855 1.01396e-05 1.17707e-05 3.01416e-05 0.00121695 8.35727e-06 4.67188e-05 2.09844e-05 0.000693739 6.48597e-06 0.000676617 0.000397095 0.000105955 1.8576e-05 2.04354e-05 0.000690904 0.00023841 6.10159e-05 0.00139205 0.000664618 0.000141876 2.2027e-05 1.51626e-05 4.66495e-06 9.11934e-05 0.000496218 0.000313829 0.000138753 1.00411e-05 0.000362075 2.30675e-05 9.95295e-05 0.000395917 5.33607e-05 0.000116243 0.000793156 9.19159e-05 0.000102944 2.4919e-05 6.13825e-06 7.86795e-05 0.000896707 0.000398364 0.00112926 0.000158819 5.76007e-06 0.00107292 3.80631e-06 0.000294323 3.23444e-05 0.000532403 0.000125233 0.000227082 0.000390374 9.23318e-06 0.000433935 0.000837425 9.87855e-05 1.07078e-05 0.000456404 3.86007e-05 1.59138e-05 0.000473906 0.000405279 5.40624e-05 0.000663457 0.000563405 0.000115695 9.50427e-06 9.50157e-06 8.27363e-06 1.26962e-05 0.000104364 0.000126886 0.00067374 4.43935e-05 8.54755e-06 1.7961e-05 0.000456569 9.78488e-05 0.000540959 2.43823e-05 0.000107198 4.78694e-05 0.000119757 5.58732e-06 0.000138559 0.000809204 1.96627e-05 0.000184389 0.000249423 4.80778e-06 0.000636939 3.75962e-06 0.000104484 0.000469559 0.000651908 6.53861e-05 8.38519e-05 0.000757895 0.00036964 0.00127084 0.000479496 9.79487e-05 0.00038981 2.86273e-05 5.5741e-05 0.000189177 1.64119e-05 4.53947e-06 7.38067e-06 9.77149e-05 0.000115971 1.01724e-05 0.000413496 0.000395231 9.48055e-06 0.000426131 0.00130439 8.8979e-06 1.35537e-05 0.000219515 3.35911e-05 1.32789e-05 0.000319006 1.37439e-05 8.46789e-05 0.000214328 2.1786e-05 0.000182734 0.000818809 0.000435301 0.000111107 1.94516e-05 1.20115e-05 7.61677e-06 0.000201177 0.000504669 0.000135495 0.000277065 0.000404628 0.000102446 1.43064e-05 0.00012991 7.93585e-05 0.000620187 2.99469e-05 9.72479e-05 0.000114326 4.72765e-05 1.1388e-05 0.000512517 0.000333894 6.26317e-06 0.00070425 0.00077249 9.78469e-06 5.68712e-06 1.30751e-05 7.1765e-05 0.000938022 7.49388e-05 0.000399031 
1.79776e-05 0.000223144 0.000302391 2.45469e-05 0.000217558 9.77184e-05 9.62478e-05 3.67481e-05 6.08125e-05 0.000479096 0.000127419 0.000198345 2.97715e-05 7.23705e-05 3.38652e-05 2.20514e-05 0.000241657 0.000145572 0.00022178 2.51501e-05 0.000133897 8.24554e-05 1.00324e-05 0.000227602 9.4611e-06 0.000116547 0.000269534 2.89721e-05 4.89209e-05 8.31694e-06 0.000106316 4.80707e-05 2.01653e-05 5.55891e-05 2.47495e-05 7.60214e-06 2.55959e-05 6.7601e-06 0.000870983 0.000133207 1.45358e-05 6.69236e-05 1.13875e-05 0.000136621 0.000269024 0.000264785 0.000437375 0.000174179 0.000208033 1.17483e-05 0.000100571 0.000237958 4.29673e-05 0.000330421 2.02923e-05 3.64372e-06 1.49541e-05 6.44943e-05 0.000191592 0.000196321 7.75202e-05 1.52738e-05 0.000118262 3.55915e-05 0.000672879 2.72058e-05 1.09493e-05 0.000354347 6.96848e-06 0.000272066 0.000205337 0.00030881 0.000248292 7.84101e-05 0.000588988 0.000276947 6.63649e-05 8.25731e-05 0.000194077 0.000265964 3.799e-05 7.04696e-06 0.000504708 0.000423527 0.000624192 7.29805e-05 1.76161e-05 0.000407336 0.000227765 1.46429e-05 0.000274591 0.000337854 5.62236e-06 0.000235402 0.000471967 8.37131e-06 1.67349e-05 0.000704073 0.000461807 0.000119133 0.000363005 0.000366133 0.000188034 0.000206677 0.00059466 6.01429e-05 1.89891e-05 0.000213793 8.64205e-05 4.02679e-05 0.000324324 7.29363e-05 1.32788e-05 0.000225486 0.000193553 8.20922e-05 0.000392405 1.4873e-05 0.000334557 0.000102446 0.00010262 5.32744e-06 0.000321026 0.000542354 5.15533e-05 0.000561583 6.10754e-05 2.83483e-05 0.000110944 1.28227e-05 0.000288708 9.06775e-05 1.60784e-05 2.69332e-05 0.000262634 0.000277193 1.23249e-05 9.22565e-05 0.000172423 0.00026756 5.34471e-05 7.89982e-05 4.23582e-05 0.000494372 0.000246649 1.20488e-05 0.000129347 4.98531e-05 0.000297743 0.000128245 0.000400571 0.000486024 0.000235852 0.000327861 1.45624e-05 0.000100881 0.000806283 0.000170979 0.00021851 0.000192109 3.19207e-06 0.000277927 1.67114e-05 5.4248e-05 0.000650907 0.000384531 0.000220734 0.000376759 7.94748e-05 0.000187566 2.11e-05 5.80401e-06 0.00042403 0.420377 4.36229e-06 0.000225457 3.5808e-05 1.65233e-05 0.000385571 0.000164399 0.000638576 0.000238896 0.000256778 3.4015e-05 0.000143487 0.000306062 0.000148161 0.000193299 0.000282091 7.20312e-05 0.000376778 0.000294615 6.85792e-06 0.000231128 0.000122257 0.00029453 1.75617e-05 1.15417e-05 0.000198272 0.000105513 1.96271e-05 0.000392247 0.000222839 0.000289256 2.62207e-06 0.000389993 0.000225125 7.18601e-06 3.30386e-05 0.000604535 3.2436e-05 7.83338e-06 5.00202e-05 0.000257116 0.000288628 0.0184589 0.000131631 0.000735885 2.37338e-05 3.43389e-05 2.12751e-05 2.06954e-05 0.000145205 4.70613e-05 0.000204491 0.000228284 0.000245404 3.74126e-05 0.00116744 4.51563e-05 4.93916e-05 1.57462e-05 2.75534e-05 0.000121334 0.000491701 0.000203978 0.000345095 3.49169e-06 0.000159132 0.000420555 0.000228787 0.000292394 4.65669e-05 8.20961e-05 0.000248746 0.000353083 0.000120197 4.4413e-05 0.000308909 0.000479326 0.000125594 7.47301e-05 5.33011e-05 0.000241206 0.000335463 4.03689e-05 0.000128594 0.000545928 3.67949e-05 1.21562e-05 0.000613193 0.000288246 0.000110399 0.000194231 2.00342e-05 1.92843e-05 0.000227483 4.81351e-06 0.000834971 0.00023725 7.15829e-05 0.000156567 8.06407e-06 3.85681e-05 0.000341797 0.000423564 6.92863e-05 0.000367601 1.52157e-05 4.39232e-06 0.000177597 8.18718e-05 0.000477921 3.89988e-05 0.000377362 0.000160708 0.000186511 0.000613937 4.01854e-05 4.86968e-05 0.000217477 0.000291417 4.55575e-05 8.99587e-05 1.79485e-05 6.83667e-05 1.71667e-05 4.65515e-05 0.000223553 0.000410647 7.95321e-05 2.88055e-06 0.00027318 0.000433402 0.000135624 3.54044e-05 0.000822254 0.000402337 1.6071e-05 0.000191877 0.000211463 0.000365157 0.000318936 0.000256488 0.000602609 1.94007e-05 1.03309e-05 8.4141e-06 9.1818e-05 1.51367e-05 8.38005e-05 0.000583523 0.00012255 0.000131072 0.000534433 0.000408124 0.000281271 0.000244114 0.000525595 1.27134e-05 1.8408e-05 2.00857e-05 0.000100734 0.000223044 1.40872e-05 6.97827e-05 0.00100087 1.22602e-05 0.000241967 0.000126463 3.96312e-05 1.28976e-05 4.87688e-05 0.00037635 2.93388e-06 2.40538e-05 0.000119477 7.80003e-06 0.00022236 3.49149e-05 1.36187e-05 0.000314629 1.20894e-05 0.000103453 5.01953e-05 3.85332e-06 0.00010519 0.000227741 0.000324574 0.000214833 9.12272e-05 6.98096e-05 1.66709e-05 0.000365343 2.89611e-05 0.00037903 0.00033399 6.50846e-05 0.0005869 0.000720949 3.68658e-06 7.51182e-05 1.51685e-05 0.000402286 0.000365735 1.14126e-05 6.33835e-05 5.70425e-05 2.5891e-05 1.17149e-05 4.20897e-05 5.72383e-05 0.000193106 0.000115652 7.35149e-05 0.000104779 0.000347449 0.000231827 4.60567e-06 0.000137708 8.95886e-05 0.00028552 0.000210797 0.000251828 0.000330233 9.14271e-05 3.30149e-06 0.000136429 0.000283202 1.4167e-05 0.000315143 0.00014691 0.000324494 7.73765e-06 7.77888e-05 4.44905e-05 0.000210922 0.000261201 0.000100718 5.34252e-05 9.00438e-06 8.24052e-05 0.000258947 5.63367e-06 0.000414877 7.33277e-06 0.000911991 0.000281494 0.000252455 0.000418742 4.00705e-05 0.000149241 3.19591e-05 7.22639e-05 2.44626e-05 8.96799e-06 5.39954e-05 1.58368e-05 7.81873e-05 0.000459516 0.000355621 2.83711e-05 6.52646e-05 2.06177e-05 1.86704e-05 0.00019171 0.000112378 2.3304e-05 0.000106472 0.000343939 0.00016632 7.8462e-06 0.000181012 5.04418e-05 0.00042121 0.000287054 9.77729e-05 1.85498e-05 0.000291542 0.00027739 2.91902e-05 1.17142e-05 0.00015888 5.46871e-05 0.00265879 6.57766e-06 0.000237355 1.83793e-05 0.00024092 0.000718133 0.000302712 4.52072e-06 0.000413843 0.000598684 5.5447e-05 3.47113e-05 3.07908e-05 0.000233092 1.13049e-05 4.44777e-05 1.09785e-05 9.42956e-06 0.000297631 1.06192e-05 7.24238e-05 7.24937e-06 2.47841e-05 0.000641643 1.89907e-05 0.000125506 0.000243704 8.76198e-05 7.54308e-05 0.000191181 0.000309254 0.00031825 0.000335993 8.89408e-05 0.000224641 8.84135e-06 0.00032802 0.000293423 0.0001849 1.33749e-05 0.000404079 2.17665e-05 3.39939e-05 4.68426e-06 9.7059e-05 0.00026676 0.00036898 0.000334694 0.000236914 0.000713713 0.000158845 1.50911e-05 0.00216219 0.000234778 0.000359062 0.000217906 7.82495e-05 8.24523e-06 0.000206093 0.000165459 6.64824e-05 8.11824e-06 0.000662839 0.000637327 0.000153101 0.000394397 6.61201e-06 0.000239841 5.251e-05 2.9306e-05 0.000238016 0.00024128 1.02508e-05 1.14575e-05 9.21975e-05 0.00028259 1.54181e-05 0.000255147 0.000150135 2.1286e-05 0.000197796 4.56114e-05 0.000192722 0.00022498 7.4322e-05 0.000265866 1.75283e-05 0.000346648 0.000343167 4.69071e-05 0.000233302 0.000301376 4.92771e-06 9.84252e-06 0.00021904 8.1225e-05 7.19929e-05 1.12327e-05 0.000379407 0.000188782 6.26198e-05 2.47308e-05 0.000298862 3.94706e-06 2.39144e-05 1.01983e-05 0.000120898 0.000237629 6.46226e-05 0.000246418 1.12993e-05 0.000211347 2.61771e-05 0.000200692 8.19429e-05 1.33238e-05 0.000246387 1.87239e-05 7.47674e-06 2.00398e-05 4.59871e-05 0.000173323 7.47426e-06 0.000135664 4.99613e-05 7.16577e-05 0.000235241 0.000102114 0.000186708 2.1198e-05 0.369165 0.00104811 0.000345325 0.00025768 0.00010783 7.38544e-05 2.10134e-05 0.000518914 5.98669e-05 5.63555e-05 0.00014612 0.000277012 0.000487388 0.000731331 4.65769e-05 7.61003e-05 0.000306999 0.000469551 4.24576e-06 0.000597899 1.92541e-05 0.000888043 6.06314e-05 0.000610597 0.000114604 0.000193208 0.000348011 1.16803e-05 0.000220397 1.00843e-05 0.000103511 0.000498821 0.000332683 8.12253e-06 0.000375231 2.59654e-05 5.67986e-05 2.89084e-05 0.000368338 5.13154e-05 6.45159e-05 0.000319995 3.20317e-05 0.000280003 0.000122519 0.000242192 0.000258 6.4108e-05 0.000235207 1.21188e-05 0.00021959 5.51115e-05 0.000264059 7.37376e-05 0.000499931 0.000248857 0.000212987 8.9519e-05 0.000151809 0.000427815 0.000145465 0.000203511 0.000349366 0.000471672 5.25943e-05 5.94474e-05 1.49744e-05 0.000139957 0.00032704 0.000307666 0.000255155 2.01819e-05 5.05057e-05 0.000137472 2.60302e-05 4.42071e-06 4.26384e-05 2.08622e-05 5.85793e-05 1.9825e-05 2.03343e-05 0.000231327 0.000173392 0.00019957 0.000407304 1.22925e-05 0.000209976 1.93591e-05 1.85234e-05 0.000196846 0.00036406 0.0001631 0.000438589 6.54204e-05 7.68344e-05 0.00044853 0.000306927 8.61474e-06 0.000115216 0.000544056 7.45177e-05 0.000237084 0.000275854 0.000226787 3.03219e-05 0.000393194 0.000148898 0.00022243 0.00011564 0.000602879 6.2159e-05 0.000269142 0.000101093 0.000885949 4.42967e-05 0.000252817 0.00064839 2.04291e-05 0.000571571 0.000299189 0.000126133 0.000281114 0.000265153 0.000250772 8.85259e-05 0.000244422 0.000418962 0.000291549 0.000141278 0.000275389 0.000390738 6.74907e-06 2.68015e-05 0.000209549 0.000440758 8.77144e-05 0.000558909 0.000153163 3.38227e-05 0.000201313 0.000121914 0.000134714 0.000669571 1.95739e-05 1.36241e-05 0.000595327 3.76085e-06 0.000460663 0.000253147 1.36947e-05 0.000729417 5.53204e-06 0.000546019 3.63117e-05 0.000114793 0.000804942 8.55441e-05 5.56543e-05 0.000192016 0.000128299 0.000258575 0.000407765 8.11899e-05 0.00038142 0.000428081 0.000332454 0.000446403 0.000193873 5.40703e-06 1.48002e-05 0.00012333 2.33915e-05 0.000141029 1.15748e-05 0.000317384 0.000295545 0.000475959 0.000218128 0.000412215 0.000215663 0.000226179 9.23274e-05 6.35689e-06 0.000212431 0.00153828 2.07058e-05 0.000197053 0.000267964 0.000257114 0.00042834 0.000730137 4.78941e-06 2.23591e-05 0.000361472 0.000120656 0.000351244 9.95053e-06 0.000332214 0.000239948 8.39979e-05 1.65603e-05 0.000250673 0.000333158 2.20174e-05 1.24731e-05 0.000419211 1.89756e-05 1.64539e-05 0.000109286 0.000129104 0.000190555 0.000200709 2.7584e-05 0.000240942 0.000478602 0.000110591 0.000149729 0.000197321 5.58005e-05 1.75952e-05 0.000305048 9.37757e-06 0.000280045 0.0002348 0.000453159 1.01061e-05 0.000410463 0.000267803 0.000153955 0.000448151 1.65263e-05 0.000262073 0.00067365 8.98935e-05 1.9482e-05 0.000422026 0.00048681 0.000515957 6.47538e-05 1.47788e-05 0.000299944 1.57889e-05 1.7598e-05 9.99561e-05 0.000416678 0.000113813 4.69934e-05 0.000179137 1.01885e-05 0.000604336 2.3206e-05 1.38994e-05 3.17658e-05 0.000234654 5.79855e-06 0.000220827 0.000635694 0.000276208 4.09253e-06 0.000142378 0.000116596 5.47589e-05 0.000218519 0.000227994 9.49643e-05 0.000245268 7.36457e-05 0.000227147 0.000269523 0.000345487 0.000201362 0.00200754 0.000258801 0.000306938 1.02668e-05 3.07236e-05 9.76418e-06 0.000351798 0.000112534 0.000233401 0.000258314 0.000258216 0.000248576 0.000230289 2.61736e-06 0.000227641 1.30023e-05 9.67361e-05 5.42468e-05 0.000121452 1.01066e-05 9.17833e-05 0.000165688 0.000443537 0.000165893 0.000137237 0.000119636 0.000271711 1.07059e-05 0.000313322 1.40284e-05 1.5602e-05 0.00038304 0.000608091 1.77772e-05 0.000248065 0.000493382 0.000294513 5.85921e-05 2.53128e-05 1.89249e-05 0.000255482 6.99265e-05 0.000293675 7.99532e-05 3.20643e-05 6.15973e-05 2.96058e-06 2.66867e-05 0.000527637 0.000229991 9.10653e-06 1.5373e-05 0.000268316 1.63153e-05 0.000242081 0.000212242 3.45172e-05 0.000186832 0.000195641 0.000272113 2.21895e-05 0.000254333 5.33913e-06 8.9079e-06 0.000192046 0.000224228 0.000332613 3.00657e-06 0.000103496 8.38765e-05 2.83465e-05 0.000332858 8.62029e-05 0.000188013 0.000296408 0.000189824 0.000247488 2.18255e-05 0.000350489 5.08691e-05 3.50285e-05 0.000102466 0.00021051 7.09534e-05 0.000273517 6.88641e-05 5.34766e-05 5.66242e-06 0.000265484 0.000193395 0.000154551 1.54021e-05 1.53571e-05 5.51054e-06 0.000457835 6.5705e-06 0.000100753 1.19787e-05 6.47769e-06 0.000116788 0.000260816 4.49194e-06 1.53598e-05 0.000442451 1.65049e-05 1.64084e-05 0.000402108 0.000195609 0.000213111 1.49962e-05 9.05028e-06 1.25397e-05 3.38842e-05 7.82015e-05 1.83413e-05 0.000712136 0.00049825 8.52198e-05 0.000823527 0.000114246 2.40479e-05 0.000132321 0.000348173 5.48601e-05 0.000578497 0.000227405 1.99228e-05 0.000302242 0.000501723 9.09994e-06 0.00023538 1.94177e-05 5.26247e-05 9.98316e-05 0.00047164 8.18399e-06 0.000429141 0.000473955 8.62307e-05 0.00019175 7.48825e-05 1.54241e-05 0.000125699 1.8595e-05 0.000299325 
0.000123268 5.20948e-05 0.000428581 0.000221933 6.5012e-05 0.000106509 3.89219e-05 0.000140759 0.000178255 0.000648354 2.16375e-05 1.47518e-05 0.000954936 0.000331855 0.000418071 8.29663e-06 0.000103454 8.59424e-05 0.000418962 2.10923e-05 0.000820509 7.77751e-05 0.00083002 2.19772e-05 0.000233416 0.000228747 0.0013015 4.35231e-06 5.64633e-05 1.1653e-05 0.000111127 0.000582415 0.000101205 0.000105746 4.4111e-05 0.000417097 0.000665805 0.000110038 0.000519965 9.80665e-05 3.55772e-05 0.000235118 1.87906e-05 0.000416336 0.000106067 6.06867e-05 0.000618456 0.000530904 0.000443355 6.00377e-06 3.06044e-06 0.00044738 1.71698e-05 1.42235e-05 2.01839e-05 3.97718e-06 0.000816847 5.43494e-05 4.67935e-06 1.5339e-05 5.4492e-05 8.00372e-06 0.000184013 1.74699e-05 1.51763e-05 4.50601e-06 9.81197e-06 0.000148617 0.000415275 2.31148e-05 1.67585e-05 0.000596983 0.000101859 1.72976e-05 1.29739e-05 0.000732859 5.42531e-05 0.00022539 7.6564e-05 0.000222342 0.000160212 1.44849e-05 0.000859585 0.000143966 0.000307446 4.56141e-05 0.000102598 7.95862e-06 2.03211e-05 2.42287e-05 0.00026193 0.00018799 4.77337e-06 0.000223961 1.03349e-05 1.16052e-05 9.22074e-06 4.41274e-05 0.00101521 1.34186e-05 0.00047862 3.96464e-05 1.07642e-05 3.94508e-06 1.70569e-05 5.41649e-05 0.000432619 3.32232e-06 0.000420461 0.000600403 0.00010748 1.44178e-05 7.86157e-06 3.68739e-05 0.000333478 8.77195e-06 1.65212e-05 8.00635e-05 5.3737e-05 1.18678e-05 0.000159032 4.1692e-05 9.2944e-05 8.62453e-05 1.16875e-05 0.000580195 8.96179e-05 0.000136941 0.000168511 1.89188e-05 0.000676482 8.29577e-06 0.000228385 0.00046012 0.000262183 6.3837e-05 7.37875e-05 4.84747e-06 0.000133709 4.10164e-05 5.04335e-06 0.000485788 6.84535e-06 2.89676e-05 0.000632022 5.66197e-06 0.000941949 3.1384e-05 0.00025633 0.00044996 0.000375693 0.00023688 0.000437817 5.00806e-06 0.000472204 0.000210798 0.000153077 5.09731e-05 0.000414406 8.96049e-06 5.77073e-06 2.10785e-05 9.05707e-06 0.000150152 7.55706e-06 0.000166321 0.000394494 4.94029e-05 0.000120496 0.0003825 1.14135e-05 0.000410149 0.000421764 5.03122e-06 0.000812492 9.15261e-06 8.76553e-06 7.97483e-06 0.000253567 7.95386e-06 0.000144273 0.000426978 2.65016e-05 0.000249076 0.00017216 2.29161e-05 0.000330097 0.000514186 0.000476197 8.26959e-06 6.13416e-05 0.00044203 8.65696e-05 0.000112994 5.16692e-06 0.000134781 4.67575e-06 0.00016615 6.95789e-05 8.96111e-06 6.71996e-05 0.000236665 1.77508e-05 0.000441001 8.17649e-06 0.000968584 2.57188e-05 0.000956409 1.30097e-05 4.72509e-05 0.000405341 7.45097e-06 0.000491503 0.000620955 0.000228271 6.05582e-05 0.000569062 0.000100264 1.0356e-05 7.57228e-05 3.74947e-05 0.000114146 4.496e-06 0.000679619 0.000111614 4.0346e-06 1.87722e-05 0.000455834 8.89651e-05 0.000226519 6.81358e-05 0.000170439 0.000824954 7.18326e-06 2.62395e-05 0.00121356 3.56299e-05 5.47051e-06 0.000458789 1.4571e-05 5.94816e-06 0.000418522 6.49723e-05 2.1573e-05 0.000422999 3.0275e-05 0.000315374 0.00018575 0.000444772 0.000265527 7.10734e-06 0.000405703 9.3757e-05 3.8177e-05 0.000206021 0.000849546 0.000127664 0.000346504 0.000120331 7.52975e-06 0.000131492 0.000130746 4.50666e-05 0.000126073 0.000103747 0.000506146 0.000179956 0.000228149 0.000443945 0.000235778 4.91861e-05 0.000183455 0.00044947 0.00050764 0.000490277 1.25506e-05 5.35374e-05 0.000153156 0.000142467 3.44711e-06 0.000421556 0.00127953 5.13192e-06 0.000409343 0.000420594 0.000160312 1.4849e-05 0.00082427 0.000492662 4.94795e-05 4.96988e-05 2.63483e-05 2.15849e-05 0.000543268 0.000151058 3.63306e-05 2.9099e-06 8.18787e-05 0.000433183 4.6687e-05 0.00098133 2.91799e-06 3.03173e-05 9.25248e-06 0.000157972 0.000140391 0.000134592 0.00027354 1.52361e-05 6.57615e-05 0.000238352 1.0999e-05 0.000149342 1.01581e-05 1.48908e-05 0.000416996 0.000188472 9.90136e-06 0.000385388 0.000404598 1.09313e-05 5.5903e-06 0.00106272 0.000510242 3.23863e-05 6.02973e-06 0.00021069 0.00010508 0.000121302 0.000267007 3.36725e-05 0.000248515 0.000410919 0.00091993 7.23254e-06 0.000181028 0.00240664 0.000196581 0.000421089 8.06111e-05 0.000544764 4.23109e-05 1.28031e-05 0.000265224 7.94597e-05 7.93082e-06 8.30574e-05 0.000809198 0.000161748 6.32163e-06 0.000131262 1.00555e-05 2.01771e-05 0.000116393 4.21637e-06 1.09704e-05 6.89936e-05 7.93701e-06 1.56794e-05 5.15995e-06 0.00013213 0.000205214 5.75398e-06 0.000179368 1.01307e-05 9.44756e-05 2.26043e-05 0.000104543 6.53297e-05 2.67098e-05 8.86573e-06 1.5723e-05 0.000410885 0.000597975 0.000135331 1.4835e-05 5.37528e-05 0.00118645 2.27822e-05 0.000671265 0.000524319 0.00043298 1.24807e-05 5.95871e-05 0.000418958 7.87225e-06 4.11249e-05 2.89629e-05 4.16005e-05 2.95757e-05 7.75326e-06 0.000245686 0.000428156 5.05515e-05 8.4622e-06 0.000101659 0.000420115 0.000264022 0.00146529 0.000433675 4.83754e-05 3.37537e-05 0.000270687 4.86004e-05 0.000425522 0.000238072 9.34839e-06 0.00069736 0.000110281 0.000127421 1.11133e-05 0.000247262 0.000177408 5.19786e-06 0.000417249 6.08192e-06 0.000212068 6.6714e-06 0.000248599 6.52627e-06 5.81703e-05 3.99872e-05 0.000632254 8.84228e-06 4.76432e-05 1.32237e-05 0.000257413 5.95719e-05 0.000406394 0.000468817 0.000150772 7.3166e-05 0.000155334 2.48937e-05 0.000595665 2.34806e-06 0.000516055 1.03516e-05 3.63701e-05 5.06571e-05 0.000153489 3.95754e-05 0.000260867 7.74237e-06 4.01895e-05 7.87218e-06 4.51364e-05 7.77255e-06 7.80142e-05 2.95043e-05 6.05134e-05 0.000561856 0.00016096 0.000159187 7.66899e-05 5.39367e-06 0.00011609 0.000556742 0.000439485 0.000418568 0.00100297 5.05524e-06 0.0004664 0.000406344 5.99202e-06 0.000818896 4.47011e-06 0.000417822 0.000221066 0.000116195 6.94289e-06 3.12342e-06 0.000106326 0.000260516 4.92434e-05 3.94879e-06 2.29909e-05 3.4635e-05 0.000123531 4.20803e-05 0.000594041 5.22715e-05 0.000132189 3.83735e-06 9.27898e-05 0.00017174 1.21323e-05 0.000184593 2.27012e-05 3.60141e-06 0.000221689 2.60523e-05 2.186e-05 3.68498e-05 9.0258e-06 0.000255 3.33468e-05 3.45403e-05 0.000191125 7.03873e-05 0.000438404 0.000122969 0.000194903 0.000421734 1.49684e-05 0.000443408 0.00672891 1.66321e-05 0.000341241 8.57837e-05 1.79925e-05 6.97191e-06 1.56215e-05 0.000300525 0.000187824 0.000241674 0.000454146 4.10079e-05 6.6446e-06 0.000379114 6.09875e-06 0.000106294 2.96758e-05 2.83543e-05 1.76627e-05 0.000475439 7.17772e-06 0.000293471 0.000260685 1.6779e-05 0.00050694 0.000399441 0.000174559 0.000301223 0.801948 0.000415206 0.000129399 0.000406271 2.92504e-05 1.21275e-05 8.43533e-06 0.000668944 0.000845205 7.51229e-05 1.17755e-05 0.000410421 5.54957e-06 0.000522915 8.79184e-06 1.55618e-05 6.20233e-06 4.01832e-06 2.13426e-06 0.000131194 0.000433605 1.45143e-05 1.40265e-05 8.96437e-05 0.000169174 9.59617e-06 2.69815e-05 1.24399e-05 0.000535833 0.000553602 3.13689e-06 7.21816e-05 8.84541e-05 3.85457e-05 6.85524e-05 7.30322e-05 4.9415e-06 0.000157525 4.00038e-06 7.81255e-06 4.63479e-05 0.000203758 2.25237e-05 9.45894e-05 3.068e-05 0.00081225 2.98536e-05 3.6444e-05 2.14916e-06 7.80128e-05 9.47576e-06 2.99479e-05 0.000212085 6.68568e-05 9.93705e-06 0.000462743 2.6435e-05 6.76923e-05 5.08617e-06 0.000198947 9.9166e-05 1.55977e-05 1.51018e-05 0.000117821 6.83062e-06 5.84317e-05 4.67764e-05 1.79518e-05 8.70545e-06 0.000511468 1.58155e-05 4.43307e-06 2.81542e-05 8.63445e-05 0.000439719 7.57859e-06 0.000443076 4.57242e-06 0.000408656 1.62416e-05 6.95637e-05 0.000279395 1.13244e-05 9.60161e-05 0.000302697 5.58954e-05 0.000271966 1.65006e-05 0.000163515 0.000317149 0.00062481 8.09962e-05 1.19274e-05 2.02785e-05 5.88395e-05 0.000567652 0.000615063 7.01509e-05 0.000896658 4.83717e-06 0.000418483 7.7579e-05 3.81896e-05 0.000247749 1.96493e-05 0.000120828 2.13128e-05 0.000513281 1.07411e-05 0.000104746 6.75214e-05 9.54453e-05 9.26887e-05 0.000505065 3.8036e-05 0.000112301 0.000509228 0.000210226 0.000858031 1.1895e-05 2.16419e-05 8.42334e-05 1.02656e-05 0.000434647 6.27327e-06 1.07875e-05 9.91626e-05 2.01185e-05 1.04933e-05 0.000588287 2.1771e-05 4.6593e-06 2.27005e-05 0.000411074 0.00015979 1.57403e-05 8.97227e-06 5.45169e-06 2.03548e-05 2.96363e-05 4.22254e-05 0.000146314 0.000225044 2.40143e-05 0.000226097 0.000229178 0.000137019 1.41234e-05 0.000409162 1.18706e-05 0.000811436 7.70655e-06 0.000155202 0.000529595 0.000125497 2.67701e-05 0.000868376 3.28027e-06 6.25685e-06 9.74685e-05 0.000244677 0.000413358 1.42304e-05 1.02382e-05 2.40699e-05 1.41224e-05 0.00130213 5.11869e-06 8.79563e-05 0.000135825 7.59776e-05 1.44528e-05 0.000356188 0.000439369 0.000151029 0.000185045 0.000118504 0.000341585 6.04027e-06 0.000102303 1.31797e-05 2.83475e-05 8.24666e-06 2.07224e-05 1.72818e-05 8.1312e-05 6.54334e-05 1.78937e-05 0.000675779 1.53056e-05 0.000450493 0.000409772 0.00027066 0.000407179 0.000193449 0.00060575 3.27389e-05 3.52129e-05 3.28932e-05 5.33298e-05 0.000856227 8.46996e-06 0.000116739 9.2382e-05 0.000245075 0.000651007 6.60147e-06 0.00107762 0.000240275 0.000611872 0.000114739 4.46555e-06 8.57109e-05 0.000405602 1.22826e-05 6.87471e-05 0.000260143 4.59259e-06 4.55032e-06 2.79351e-06 0.000238982 0.000656951 0.000214303 7.0328e-05 9.48815e-06 0.000120913 0.000215065 0.000409754 0.000519915 3.40508e-06 6.95028e-05 0.000246831 9.80453e-06 1.43559e-05 4.97204e-05 5.27843e-05 7.84059e-06 6.72205e-05 0.000353958 0.000105994 2.99073e-05 4.35974e-05 1.16077e-05 4.02344e-05 0.000524177 0.000409425 7.29881e-05 7.03375e-06 0.00112525 4.21263e-05 0.000154193 0.000107572 0.00076155 4.62893e-05 0.000437162 1.14293e-05 1.24422e-05 0.000706667 4.8624e-05 2.05087e-05 0.000175302 7.49145e-06 0.000190631 0.000855643 0.000461477 0.000173995 0.000142673 4.82285e-05 7.27739e-05 1.9672e-05 1.12727e-05 9.25486e-06 6.5199e-05 0.000172492 3.25618e-06 4.45328e-06 0.000107562 0.00119968 2.33331e-05 7.62096e-06 0.000892332 0.000859795 0.000652384 4.25108e-05 0.000406521 0.000170131 0.000272099 5.92739e-06 0.000112213 1.03705e-05 9.7311e-05 0.000160666 0.00040633 1.48285e-05 1.23539e-05 7.18591e-05 0.000188515 0.000128203 0.000103001 0.000402838 0.0007588 6.92412e-05 4.69074e-05 6.04971e-05 0.000771568 3.58738e-05 5.84296e-05 0.000217557 6.15488e-06 1.45421e-05 0.000107003 3.18444e-05 9.26456e-06 8.11725e-05 3.90183e-06 1.79935e-05 0.000107659 0.000246563 0.000111708 0.000191386 7.11366e-05 6.62384e-05 0.000598984 0.000489439 3.3949e-05 9.12316e-06 0.000253274 0.000409447 0.00012874 7.04851e-05 0.000279803 0.000225911 6.94223e-05 0.000221647 3.07472e-06 0.000408154 8.80218e-05 0.000412538 2.11047e-05 1.60091e-05 0.000811215 8.86882e-05 0.000726603 0.000409818 5.67739e-05 1.19102e-05 1.60633e-05 0.000407556 0.000453359 4.51334e-06 5.15918e-05 0.000426546 6.19946e-06 0.0009316 0.000140297 0.000562189 0.000101775 0.000452603 1.41116e-05 3.8928e-05 0.000230167 0.000608745 0.000141083 0.000172468 1.14724e-05 1.53194e-05 0.000404686 1.20585e-05 0.000156998 8.43333e-06 0.000422499 1.68664e-05 1.15814e-05 1.93991e-05 4.77891e-05 3.94614e-06 2.79039e-05 1.33958e-05 0.000123239 1.31921e-05 0.00014284 0.000174021 7.49976e-05 1.99333e-05 9.84048e-05 0.000432199 1.01273e-05 0.000497039 0.000815925 7.08748e-05 6.14958e-06 8.44798e-06 0.000640838 0.000429934 5.94343e-05 6.07463e-05 0.000406015 6.45913e-06 7.38164e-06 4.37229e-05 2.84756e-05 0.000590292 0.00016998 8.09032e-06 1.02276e-05 2.99759e-06 7.0557e-05 5.758e-05 5.56161e-06 0.000422632 0.000269666 0.000440891 5.07216e-06 2.52777e-06 5.6947e-06 0.000259205 1.61415e-05 5.17183e-06 0.000405637 5.62057e-06 0.000101829 5.86761e-06 1.70875e-05 1.8981e-05 6.04217e-06 0.000162982 2.44689e-06 4.13874e-06 5.95778e-05 0.000428337 7.42511e-06 0.000149999 5.52254e-05 3.72177e-06 6.49161e-06 1.04736e-05 8.26599e-05 0.00025154 4.17569e-06 0.000445386 9.59495e-05 0.000692929 0.00053754 0.000256054 1.47693e-05 0.000943879 0.000424057 3.10857e-05 9.28217e-06 1.57348e-05 0.000412442 0.000335355 0.000245809 0.000412701 1.96181e-05 4.17376e-05 2.61644e-05 5.69321e-06 8.06198e-06 3.49977e-06 3.02617e-06 4.51806e-05 0.000131076 7.46116e-05 0.000112186 4.51985e-05 
1.25766e-05 0.000289208 0.000438961 0.00020989 4.83094e-06 0.000229966 3.2542e-05 0.000386887 2.05188e-05 0.00107678 6.24843e-06 0.000230163 0.00053021 8.52521e-05 0.000596569 0.000175069 1.7635e-05 9.67319e-05 0.00045309 7.97176e-06 0.000615464 5.45638e-06 0.000810625 4.84482e-05 0.00035125 0.000199713 0.000410582 2.87483e-05 2.93262e-05 4.44541e-06 1.11663e-05 0.000554708 0.000311008 6.34068e-05 0.000124623 0.000519122 0.000563926 1.37347e-05 0.00111025 9.01085e-05 0.000109587 0.000342439 1.0965e-05 0.000413027 1.56326e-05 0.000135005 0.000474155 0.000481631 0.000405596 1.98612e-05 2.50049e-06 0.000866007 1.29969e-05 6.16181e-06 0.000169962 6.33512e-06 0.000809432 0.000221398 0.000463739 2.26188e-05 5.68466e-05 5.76654e-05 7.15243e-06 9.42574e-05 1.27777e-05 0.000121725 8.22141e-06 0.000132397 0.000419319 0.000437376 1.35986e-05 0.00056395 6.77901e-06 2.63229e-05 5.47925e-05 0.000582934 0.000272487 1.69747e-05 0.000157809 0.000307983 5.9251e-06 7.40801e-06 0.000518886 0.000274141 0.000589109 7.72033e-05 0.000169408 0.000150802 0.000123162 1.88176e-05 0.000443409 0.000156558 7.01338e-06 8.36668e-06 1.36087e-05 5.34058e-06 1.14434e-05 1.4295e-05 0.00119948 9.17819e-06 0.000114202 0.000174946 5.6759e-05 1.74201e-05 1.42206e-05 4.57981e-06 0.000662275 8.28094e-05 0.000747467 1.61382e-05 4.02581e-05 1.56543e-05 1.43158e-05 2.01924e-05 1.79627e-05 0.000145294 6.80131e-06 1.47472e-05 0.000126825 0.000114984 0.000300373 1.10199e-05 0.000253372 8.09053e-05 1.82227e-05 0.000715633 1.61704e-05 9.36824e-06 1.82532e-05 9.69755e-06 0.000797341 2.37724e-05 4.05918e-05 0.000482461 6.59953e-05 1.04531e-05 1.43304e-05 7.06511e-05 2.51304e-05 3.1951e-05 7.31961e-05 0.000408997 9.47275e-06 6.11684e-05 0.00077064 1.87877e-05 0.000922552 3.83204e-05 0.000122556 0.000554737 0.000193548 6.09298e-06 0.000415887 1.1073e-05 0.000404648 0.000536352 6.89581e-05 1.64466e-05 0.000401758 8.10688e-06 1.52682e-05 0.000135153 0.000322259 0.00012418 0.000366693 0.000275286 2.67296e-05 0.00012423 0.000382476 0.00072204 1.07691e-05 0.000400528 0.000409088 4.43856e-05 0.000802131 1.50072e-05 0.000297851 1.83856e-05 0.000180273 6.4337e-05 0.000220431 0.000599183 1.14938e-05 0.000262728 0.000250427 1.86371e-05 2.09621e-05 0.000408421 0.00040502 2.90329e-05 6.98348e-06 0.000488769 9.82995e-05 1.4574e-05 1.26676e-05 6.87927e-05 1.1126e-05 2.69615e-05 0.000421621 8.82919e-05 4.40354e-05 0.00039896 8.56996e-06 0.000996441 5.44979e-06 0.000681575 1.00858e-05 0.000807161 8.48299e-05 2.6877e-05 0.000409688 0.000146816 0.000627043 0.000412356 0.000201726 3.07557e-05 0.00049455 0.000169436 0.000151453 0.000128506 1.775e-05 1.14926e-05 4.76019e-05 0.000838085 1.14641e-05 8.82967e-06 1.73519e-05 0.000502984 4.41934e-05 0.000188015 0.00014261 1.98628e-05 0.00081901 6.40217e-06 1.69786e-05 0.00120875 1.42068e-05 2.21929e-05 0.000440182 5.14163e-06 0.000266628 0.000435842 2.22265e-05 6.67037e-05 0.000412894 0.000398794 1.40036e-05 0.000145254 0.000407312 0.000153492 5.04403e-06 0.000428897 0.000127899 9.20466e-05 0.000157094 0.000993511 0.000405652 2.19392e-05 1.92593e-05 5.48019e-06 0.000118655 1.3189e-05 1.54305e-05 1.14554e-05 7.26293e-05 0.000413561 0.000353609 1.18751e-05 0.000710986 0.000142941 6.96115e-06 7.58687e-05 0.000443795 0.000615763 0.000251882 0.000109575 4.60631e-05 9.95356e-05 1.17463e-05 2.50319e-05 0.000608515 0.000564036 2.36845e-05 0.000409649 0.000167618 1.34556e-05 0.000269674 0.000435657 0.000410497 8.42454e-05 1.72073e-05 0.000109647 9.08484e-05 0.000599923 0.000148281 5.93102e-05 6.29694e-06 0.000118868 0.000439386 0.000193355 0.000168216 4.33732e-05 6.89636e-06 1.70148e-05 0.000155329 0.00015082 7.38539e-05 0.000169918 8.72084e-05 0.000102993 3.32127e-05 9.43023e-06 0.000134136 4.41358e-05 1.61639e-05 0.000407284 0.000117433 3.01251e-05 0.000319163 0.00052665 1.11138e-05 7.76075e-06 0.000557187 0.00020235 0.000616487 7.88625e-06 0.0001164 0.000124689 0.000101443 0.000150711 0.000763892 0.000276939 0.000421335 0.000898707 9.22315e-06 1.14841e-05 0.000524789 0.000121734 0.000406061 0.000158023 0.000415734 2.06096e-05 4.60786e-05 0.000464927 5.5939e-06 0.000226512 0.000126539 0.000822029 8.43012e-06 1.72969e-05 0.000276371 0.00024668 1.71074e-05 0.000152442 0.000292962 1.08991e-05 0.000299735 5.48246e-06 0.000104966 1.09511e-05 0.000124927 0.000146363 3.7117e-06 0.000182709 7.80767e-06 0.000102017 1.43385e-05 3.95191e-05 1.55968e-05 3.65251e-06 4.65832e-06 6.67607e-05 0.000469346 0.00057913 0.000158898 2.47152e-05 0.000291285 6.39005e-06 9.52398e-06 0.00054347 0.000301874 3.99663e-06 1.36019e-05 0.000295511 0.000415301 0.000176844 6.26474e-05 1.10357e-05 4.05553e-05 1.03696e-05 1.05684e-05 0.000247604 0.000532537 1.04527e-05 1.74495e-05 6.45756e-05 0.000402922 7.04379e-05 0.000407284 0.000515757 0.000297299 9.36623e-06 0.000277188 1.07853e-05 0.000501978 0.000314353 4.93724e-06 0.000526756 0.000109565 3.91812e-05 7.49169e-06 0.000208519 0.00023148 7.58032e-06 0.00057422 9.64598e-06 3.27866e-05 2.6214e-05 0.000353204 7.13915e-06 5.27087e-05 1.59949e-05 0.000560567 9.499e-06 6.74147e-05 9.47378e-06 0.000193397 9.34678e-05 0.00049468 0.000473501 6.45938e-05 7.15719e-05 0.000134119 3.1239e-05 0.000483875 6.13273e-06 0.000902876 0.000157936 7.29409e-06 1.41473e-05 0.000154335 6.31228e-06 0.000358335 9.17911e-06 6.25211e-06 3.24898e-05 0.00020317 8.66904e-06 1.21225e-05 2.09798e-05 0.000107627 0.000693469 0.000134788 0.000104918 2.24219e-05 6.51103e-06 4.09815e-05 0.000442819 0.000410825 0.000441895 0.00101706 3.97749e-06 0.00082981 6.49583e-06 0.000317222 0.000222405 9.44597e-06 0.00041597 0.000811485 0.000122493 2.04331e-05 5.11842e-06 9.14231e-05 0.000667242 9.00112e-05 4.78759e-06 1.65247e-05 5.09437e-05 0.000127263 7.55277e-05 0.000577798 0.000158167 0.000160145 4.02929e-06 1.30595e-05 0.000321937 5.23127e-06 0.000158065 0.000108112 7.42694e-06 0.000336512 1.76985e-05 0.000109853 2.1138e-05 7.35358e-05 6.59036e-05 1.03134e-05 1.26577e-05 1.86668e-05 0.000103688 0.000722348 5.5935e-05 0.000170332 0.000411276 1.57243e-05 0.000450395 0.000669756 1.6346e-05 0.000130798 0.000239185 8.42914e-06 0.000467721 0.000195975 2.06688e-05 1.03097e-05 6.0776e-05 1.03016e-05 0.000202873 0.00021788 0.000212767 3.76005e-06 0.00166251 1.0125e-05 7.43663e-06 0.000912845 0.000411126 5.32398e-06 1.05319e-05 3.54518e-05 8.90252e-06 0.000404478 5.66994e-05 0.000124452 1.65175e-05 0.802592 0.000482185 3.65209e-06 0.000421418 1.60022e-05 0.000152026 1.00997e-05 0.000157211 0.000868303 2.982e-05 4.32426e-06 0.000516308 1.19216e-05 0.000409018 2.90114e-05 5.37015e-06 9.96568e-06 5.16822e-06 6.04957e-06 0.000131112 0.000815589 6.03455e-05 4.82228e-06 0.000189887 0.000145513 1.3171e-05 8.60506e-05 6.624e-06 0.000463128 0.000524545 3.11789e-06 1.06915e-05 5.28783e-06 1.59143e-05 6.37102e-05 7.20686e-05 1.65015e-05 0.000148717 1.25205e-05 5.57579e-05 0.000357401 0.000215366 3.74933e-06 3.76513e-05 0.000118281 0.000415903 2.17277e-05 0.000175092 2.34851e-06 4.12849e-05 3.77549e-05 9.91657e-06 1.40422e-05 1.86195e-05 0.000144992 0.000858371 1.03823e-05 1.06629e-05 2.71852e-05 0.000163321 1.65652e-05 0.00023376 0.000190636 0.000445082 4.19586e-06 9.40518e-06 5.30245e-05 0.000181223 4.77292e-06 1.87998e-05 2.99992e-05 1.71091e-05 0.00037889 1.52376e-05 0.000533322 0.000152302 0.000521609 6.24817e-06 0.000401113 1.62237e-05 0.000206016 2.21085e-05 2.10373e-05 9.22219e-05 0.000302228 7.12399e-05 1.11732e-05 1.34237e-05 3.85582e-05 0.000376729 0.000525882 1.0842e-05 0.000259576 1.77526e-05 6.2637e-05 3.96764e-05 0.000435599 1.60043e-05 0.00133256 1.61496e-05 0.000480387 0.000148651 0.000120443 0.000183766 6.01578e-05 6.54721e-05 9.95351e-06 0.000522626 1.05547e-05 9.23093e-06 1.75133e-05 0.000186639 2.5648e-05 0.000499115 8.7245e-05 0.000166098 0.000483236 1.56523e-05 0.000564809 9.46771e-05 9.53331e-05 0.000166595 5.62588e-05 0.000501211 7.58309e-06 2.11537e-05 8.95599e-05 1.56463e-05 9.86653e-05 0.000648959 1.72426e-05 1.22381e-05 6.94087e-05 0.000414698 0.000266754 2.6264e-05 0.00153453 5.74104e-06 1.51095e-05 0.000108742 7.92461e-06 0.000508045 0.00021844 5.42631e-06 0.000327056 0.000240583 0.000279064 6.96624e-06 0.000651865 9.41191e-06 0.000793942 0.00011349 6.03885e-05 0.00046332 0.000105071 6.20773e-06 0.000809096 7.1839e-06 6.17838e-06 5.62487e-06 9.36451e-05 0.000402777 3.60737e-05 2.38782e-05 9.41659e-06 5.70859e-06 0.000776577 8.31249e-06 0.000199411 1.53012e-05 6.58455e-06 1.51749e-05 0.000287791 0.000429192 9.87188e-05 5.09464e-05 5.94443e-06 0.000123515 1.35925e-05 0.000162417 4.72595e-05 1.24857e-05 6.485e-05 1.59839e-05 6.83088e-06 0.0001567 0.000169788 2.25632e-05 0.00139747 1.71113e-05 0.00147399 0.000597142 0.000109498 0.000860721 2.33774e-05 3.33565e-05 4.77052e-06 0.000294831 1.89664e-05 7.70281e-05 0.000845652 1.70439e-05 0.000304461 0.000208005 0.00036015 0.000201747 3.59117e-05 0.000414334 4.41176e-05 0.000410023 9.84465e-05 1.62343e-05 4.51764e-05 0.000411608 0.000161833 2.84887e-05 1.77801e-05 1.36334e-05 5.38146e-06 2.28714e-05 0.000118157 0.000966777 1.03525e-05 5.74232e-05 1.12811e-05 7.38507e-05 0.000172435 0.000410608 0.000902839 3.47281e-06 3.7594e-05 0.000349704 2.07198e-05 6.80992e-05 1.57181e-05 4.32378e-06 0.00023236 0.000150693 0.000180119 4.8299e-05 4.69421e-06 6.65237e-06 2.68473e-05 2.07077e-05 0.000468589 0.000406272 7.0981e-05 2.19558e-05 0.00118044 1.55583e-05 0.000121227 1.1947e-05 0.000406815 9.25607e-05 0.000411094 8.40056e-06 2.62241e-05 0.000411393 1.81546e-05 8.44063e-06 0.000320469 3.43097e-05 1.31021e-05 0.000933973 0.000499904 9.44262e-05 0.000245273 0.000530457 8.36449e-05 0.000281372 0.000260384 1.25139e-05 0.000116478 0.000730951 5.50407e-06 9.18047e-06 5.70267e-06 9.49535e-06 7.52925e-05 1.35527e-05 0.000891955 0.000560448 0.000623255 1.79057e-05 0.000845356 0.000581894 7.06594e-05 0.000171379 6.20146e-05 2.53176e-05 0.000109585 0.000175929 0.000407829 0.000125165 0.000254777 1.2875e-05 5.48654e-06 0.000125262 0.000102483 0.000410686 1.75762e-05 0.000141044 2.33419e-05 4.44596e-05 0.00116144 3.70196e-05 0.000227864 0.000250723 5.87536e-06 0.000167261 1.80008e-05 1.21895e-05 5.15345e-05 2.50722e-05 3.64302e-05 8.04671e-06 9.39736e-05 0.000179903 0.000203458 0.000441589 0.000183134 2.31795e-05 0.000107536 0.00056311 0.000144088 1.71363e-05 9.46573e-05 0.000407196 0.00023922 3.59886e-05 6.14918e-05 0.000184709 0.000467839 1.5249e-05 6.68837e-06 0.000405854 6.6699e-06 0.0004717 2.6799e-05 0.000238724 0.000592402 1.20571e-05 0.000522128 0.000637248 2.45796e-05 4.22658e-05 7.59002e-06 0.000398389 0.000423097 1.96721e-05 2.38345e-05 0.000508757 0.000146379 0.000826526 9.30793e-05 0.00046699 1.42218e-05 0.000408449 3.6248e-05 3.8912e-05 0.000239239 0.000833479 9.5392e-05 0.000702386 8.45387e-06 5.62268e-05 0.000440304 5.64258e-06 0.000216586 0.000298557 0.000410968 7.70082e-06 1.09592e-05 0.000339353 1.053e-05 2.79292e-05 4.75564e-06 0.000417422 3.68563e-05 7.17882e-06 0.000223146 0.000256109 9.60244e-06 6.21462e-06 0.000609754 0.000409254 3.07365e-05 0.000119461 0.000840574 0.000123392 0.00032639 4.44842e-05 0.000545102 0.000549654 0.000119753 3.53513e-05 0.000400423 0.000212224 0.000311989 0.00021019 0.000125238 0.000435468 0.000157236 1.34458e-05 4.42924e-06 7.13909e-06 0.000172934 7.28456e-05 8.46462e-06 0.000434246 3.73315e-05 0.00101502 6.07698e-06 7.49609e-06 5.70886e-06 5.67735e-06 6.33535e-06 5.65765e-06 0.000403432 2.54668e-05 0.000249648 3.36459e-05 3.86057e-05 2.19633e-05 3.65501e-05 2.25059e-05 6.4272e-06 1.28486e-05 5.62173e-06 0.000951817 2.08514e-05 8.81276e-05 7.54867e-06 8.8181e-06 4.78566e-06 0.000102799 0.000104902 7.11634e-05 6.97981e-06 0.000458133 8.66917e-05 0.000176992 0.00063045 0.000253861 0.000215876 0.000569161 0.000679647 3.43811e-06 9.80061e-05 7.2873e-06 0.000406071 7.98228e-06 1.34358e-05 0.000630381 5.88847e-05 9.74222e-05 1.26785e-05 4.7958e-05 3.48471e-05 1.13861e-05 3.91339e-06 6.81448e-05 1.14411e-05 0.000207093 1.40593e-05 0.000113503 
1.57679e-05 0.000406394 0.000404612 0.000384885 2.26005e-05 5.51839e-05 4.55233e-05 8.80421e-05 2.42405e-05 0.000431389 3.95275e-06 0.000284979 0.000109735 3.75203e-05 0.000190668 0.000352402 0.00067148 0.000133359 9.87979e-05 5.76439e-06 8.45658e-05 6.98555e-05 0.000179307 0.000355218 5.8825e-05 0.000454464 6.28418e-05 0.000585343 7.39532e-06 1.96709e-05 0.000234681 0.000374016 0.000260388 0.00010902 0.000174672 0.000165342 0.000547549 0.000273748 0.000721022 6.93732e-05 6.77662e-05 7.20307e-05 1.75398e-05 4.94449e-05 0.000620174 6.01706e-05 5.35591e-05 0.00012228 5.67081e-05 3.14338e-05 0.000352746 0.000455084 5.66603e-05 7.21452e-06 0.000179954 5.17427e-06 8.95783e-05 0.00033866 6.49309e-06 2.91971e-05 1.11244e-05 0.00045896 0.000122884 0.000121273 0.000194896 0.000108139 1.30196e-05 0.000205724 6.19305e-05 0.000131979 0.000187465 9.4299e-05 7.786e-06 0.000243585 0.000743398 7.82614e-05 0.000288881 0.000219293 7.54193e-05 0.000189635 0.000451486 9.07846e-05 8.14402e-05 0.000126295 0.000563907 0.000648019 0.000134146 0.000381086 1.93892e-05 5.53736e-06 0.000142343 0.000980013 1.14646e-05 0.000143705 1.72492e-05 3.83599e-05 0.000355211 0.000687132 0.000150444 4.27477e-05 0.000111065 3.06496e-05 7.20602e-05 0.000209584 2.63006e-05 5.33936e-05 0.000127742 0.000146298 0.000259715 0.000128827 4.01845e-05 0.000223981 1.14988e-05 7.70171e-06 0.000204191 7.02711e-05 5.73474e-05 0.000354552 0.00093118 0.000131861 0.000244374 1.26044e-05 4.38987e-05 0.0001324 2.12443e-05 0.000415356 0.000470545 0.00028954 6.96293e-05 4.27992e-05 4.93103e-05 0.000714722 8.84456e-05 0.000263353 1.19451e-05 0.000152121 5.45327e-06 9.51109e-05 0.000610092 0.000321955 6.65647e-05 8.90156e-05 0.00020034 1.5835e-05 8.216e-05 8.09973e-06 0.000362004 7.68376e-05 0.000223604 0.000117066 0.000184429 0.000367232 0.000590393 0.000353497 6.31607e-05 0.000437597 2.60931e-05 1.98548e-05 5.48679e-05 0.000547864 4.2829e-06 8.811e-05 0.000392966 0.000156403 0.000481582 0.000179384 0.000125783 6.54262e-05 0.000727803 0.000910152 0.000434067 4.78055e-05 6.17304e-05 2.41482e-05 0.000100314 5.11044e-06 9.26119e-06 0.000566383 4.14785e-05 0.000171086 8.83595e-05 0.00058812 3.24485e-05 0.000499549 0.000474508 9.45444e-06 8.12699e-05 5.95388e-05 9.04864e-05 0.000300023 4.65159e-06 9.05402e-05 5.0609e-05 0.000564263 0.000129118 7.3001e-06 0.00044937 6.67118e-05 0.000642591 0.000411393 0.000137164 2.29574e-05 4.36089e-05 0.000473302 4.77988e-06 0.000102617 0.000428573 0.000111796 8.98004e-05 0.000283193 0.000331094 4.92242e-06 9.34148e-05 5.17199e-05 0.000506099 0.691439 0.0004051 1.85265e-05 1.68729e-05 0.000503045 2.58687e-05 0.000475649 0.0002267 0.000601779 0.000435485 0.000357661 0.000118472 5.6381e-05 7.57147e-05 0.00031327 0.000212236 0.000371117 0.000101154 1.56634e-05 5.66382e-05 0.000144502 1.89423e-05 6.31112e-06 0.000164151 4.26977e-05 8.93163e-06 4.94212e-05 1.55926e-05 0.000162103 6.32452e-05 1.26588e-05 4.67453e-06 0.000470716 5.04512e-05 2.84489e-05 0.000372082 5.09976e-05 9.52709e-05 5.1915e-05 5.0796e-05 9.38398e-05 4.14895e-05 0.000109004 0.000552489 8.06618e-05 0.000495923 0.000127393 0.000269386 8.00622e-06 2.57064e-05 0.00012709 8.11147e-05 0.00010372 0.000492839 9.65722e-05 0.000412763 3.34559e-06 2.52798e-05 8.6672e-05 2.42425e-05 0.000114149 0.000192424 0.000706624 7.05598e-05 3.22569e-06 0.000403882 0.00031001 1.56463e-05 6.16269e-05 3.33375e-05 0.000340674 0.000441587 0.00019537 7.72095e-05 9.16984e-06 7.56044e-05 6.24768e-05 0.000209791 0.0004437 0.000168482 0.000458672 8.98609e-06 0.000230872 0.000245711 0.000110484 0.000187553 1.06878e-05 5.67567e-05 8.41724e-05 5.63499e-05 0.000195576 4.59743e-05 0.000414464 1.44161e-05 0.000282043 0.000349584 0.000437951 0.000217324 4.90062e-06 0.000381476 0.000410852 9.29516e-06 0.000121982 0.000179084 0.000424032 0.000366047 2.04468e-05 0.000590046 0.000399614 1.07506e-05 2.87133e-06 3.02223e-05 0.000191494 0.000233657 6.9936e-05 1.15906e-05 0.000679017 0.000128701 0.000503706 3.64127e-05 0.000647118 7.59774e-05 0.000377503 0.000572158 0.000108286 0.000733382 5.13912e-05 0.00041864 0.000243932 1.3845e-05 0.000254842 0.000247901 0.000445177 2.15004e-05 1.02973e-05 4.46308e-05 7.33834e-05 2.4276e-05 8.21631e-05 0.000321008 6.12394e-06 0.000246382 1.52418e-05 9.62984e-06 0.000211953 0.000154873 0.000407594 0.000352502 0.000289092 0.00039826 9.07567e-05 0.000414078 0.000238547 0.000277369 1.58433e-05 1.09874e-05 2.32839e-06 5.55571e-05 6.9583e-05 7.74725e-05 4.11235e-05 0.000274561 0.000416842 4.88853e-06 0.000106492 1.41578e-05 3.98692e-05 5.04096e-06 0.000507434 0.000375842 4.85653e-05 0.000110773 0.000210253 7.26433e-06 6.89708e-05 1.30139e-05 0.00050206 0.000150033 0.000217126 0.000433849 0.000409816 4.67108e-05 6.58605e-05 4.51301e-05 6.83641e-05 2.66749e-05 0.000226391 0.00022745 4.48021e-05 0.000263003 0.000580625 0.000352779 8.29763e-05 0.000260288 0.000180085 3.62409e-06 0.000360118 0.00045714 2.893e-06 0.000285776 1.73437e-05 0.000517774 1.23116e-05 0.000352894 0.000542114 0.000237172 6.9271e-05 0.000481516 8.63481e-06 1.46699e-05 8.29205e-05 0.000139956 2.7321e-05 0.000192146 0.000206319 0.000170108 0.000104685 0.000103234 4.90221e-05 0.000188652 1.27178e-05 0.000221877 0.000319521 2.05206e-05 0.000490557 0.000636825 8.5406e-05 0.000126155 4.07874e-06 8.49898e-06 9.40695e-06 0.0001303 7.20276e-06 4.46082e-05 9.93907e-05 3.13012e-05 0.000165672 9.82141e-05 3.49553e-05 1.48419e-05 3.1442e-06 2.92808e-05 0.000496306 6.36436e-05 0.00056703 0.000732351 3.43257e-06 0.000245016 0.00144846 0.000501548 0.000481129 0.000506624 0.000417233 5.67236e-05 0.0237325 2.72787e-05 2.11773e-05 0.00025925 4.53084e-05 0.000154539 5.00974e-06 0.000404452 4.33764e-05 1.99956e-05 2.89855e-05 0.000530788 2.82539e-05 7.97201e-05 1.11824e-05 0.000304779 5.49456e-05 3.7616e-05 0.000287584 0.000114425 3.29739e-06 2.50582e-05 7.55239e-05 5.10582e-05 2.69653e-05 0.000210051 0.000159983 0.000136978 7.25352e-06 0.000141915 0.000359665 0.000216918 0.000165902 0.000802433 0.000148744 3.16027e-05 5.02579e-05 0.000139974 2.37207e-05 4.98536e-05 3.37918e-05 7.7769e-05 1.17123e-05 0.00136331 0.000424868 5.52525e-06 8.84624e-05 9.30151e-05 0.00032889 0.000339354 0.00011513 2.55167e-05 6.45508e-05 4.90859e-05 0.00018976 0.00124077 0.000143232 8.18855e-06 1.18088e-05 0.000805631 2.44276e-05 0.000167495 3.73139e-05 0.000185993 0.000224639 0.0846279 6.94871e-05 3.39201e-05 6.17137e-05 0.000582835 0.000124805 2.24899e-05 0.000212182 0.000254473 4.38668e-05 0.000355319 0.000129688 4.858e-06 0.000134239 2.55825e-05 0.000360109 0.000222705 3.02919e-05 6.88345e-06 0.000107269 5.62431e-05 1.61509e-05 2.85857e-06 8.37246e-05 0.000307669 1.06032e-05 0.000392172 0.000372773 0.000104027 0.000239824 7.03611e-06 2.71974e-05 0.000604364 0.000172246 8.13902e-05 0.000353815 0.00018182 0.000527588 4.70912e-06 6.25678e-05 0.000696961 0.000224517 1.57671e-05 9.98692e-05 2.54377e-05 8.75248e-05 8.26876e-05 0.00049711 5.10873e-06 1.36684e-05 2.63726e-05 0.000352379 0.00069086 4.80973e-05 0.000513318 6.74772e-05 0.000364029 3.75287e-05 1.07989e-05 2.81565e-05 0.000210449 3.11748e-05 0.000262355 0.00026774 6.59652e-05 0.00016081 7.85984e-05 0.000158175 0.000102773 2.69761e-05 0.000365707 3.90013e-06 0.000137525 0.000102135 0.000227932 4.15655e-05 0.000150481 9.20879e-06 4.4791e-05 8.22828e-06 1.77141e-05 0.000599509 8.94764e-05 0.000255164 3.32583e-05 0.00020276 0.000333131 7.38453e-05 0.000337076 0.000528971 0.000252094 0.000372875 0.000303256 7.1365e-06 0.000667683 9.65009e-05 0.000419292 1.9324e-05 0.000968838 1.58182e-05 7.00234e-05 0.000137304 0.000119751 0.000128864 8.93369e-05 0.000242257 8.2413e-05 0.000548808 4.44351e-06 0.000648616 0.000154136 5.56468e-05 0.000318897 5.18824e-05 0.000152426 8.49312e-06 7.36291e-05 0.000246673 7.26544e-05 1.51784e-05 0.00107499 5.61391e-05 0.000369328 0.00084808 0.000363607 0.000109116 9.72577e-05 2.28676e-05 0.000163813 0.000125564 0.000201265 8.83974e-06 0.000146833 5.07031e-05 0.000781931 2.94452e-05 0.00195767 3.41771e-06 0.000359208 0.00038748 5.80107e-06 0.000367524 5.8503e-05 0.000574609 0.000197619 0.000512991 6.62525e-05 0.000112991 6.98519e-05 2.12611e-05 8.69484e-05 5.64978e-06 0.00036678 0.000258689 0.000175389 0.000217918 0.000187957 9.16223e-06 0.00012619 0.000431716 1.43704e-05 6.85453e-05 0.000217898 0.000402438 9.00278e-05 7.40367e-05 0.000120128 1.76191e-05 0.000544684 0.000223169 3.65496e-05 0.0005962 0.000129888 0.000109471 0.000248957 6.39136e-05 6.1252e-05 1.69174e-05 6.29851e-06 0.000555519 7.94002e-06 9.26937e-06 0.000109459 4.21774e-05 0.000149485 0.000187311 0.000153404 2.40306e-05 0.00054215 0.000167546 0.00123628 0.00162409 0.000584325 0.000397317 8.03802e-05 6.25939e-05 1.23515e-05 0.000574277 0.000175608 3.23212e-05 0.000713196 1.32925e-05 0.000186469 5.02864e-05 5.66234e-05 0.000252618 7.83432e-06 0.000182546 1.81572e-05 8.57026e-05 4.8035e-05 1.50999e-05 0.000167923 0.000117727 0.000242328 0.000144652 7.91709e-06 8.29018e-05 1.03761e-05 0.000453459 2.19916e-05 0.000441888 4.42161e-06 2.69843e-05 0.0001179 0.000169583 4.6192e-05 5.79163e-05 0.000439891 1.60451e-05 6.20658e-05 0.000235229 1.10044e-05 0.000401581 0.00045668 0.00015616 5.10368e-05 2.41616e-05 5.58576e-05 9.18857e-06 1.04783e-05 1.90335e-05 0.000382133 0.000123656 7.79565e-05 4.85887e-05 5.66195e-06 0.00015193 0.000720383 1.10876e-05 1.99469e-05 0.000357799 0.000117539 0.000161765 5.45013e-05 7.98213e-06 0.000382034 0.000112552 0.000172757 0.000365249 0.000587397 2.27235e-05 9.11512e-06 0.000308754 7.77713e-05 0.000339992 0.000519507 0.000111013 0.000101 0.000295688 2.23506e-05 6.00292e-06 0.000357446 0.000441072 3.12064e-06 5.32898e-06 4.06757e-05 0.000370625 0.000428609 0.000109995 0.000438588 0.000332065 0.000512302 0.000296121 5.21925e-05 0.000818522 0.000199338 0.000489837 0.000452445 5.01575e-06 0.00050754 2.88535e-05 7.04474e-05 0.000359135 0.000544462 0.000745615 4.45603e-05 8.7627e-05 5.3118e-05 4.83056e-05 0.000149608 0.000352244 2.40084e-05 9.55186e-05 5.23743e-05 5.28855e-05 0.000151014 0.000813767 3.52246e-05 0.000123502 2.0682e-05 0.000476165 7.35833e-05 0.000428409 0.000485351 7.02807e-06 0.000214203 4.02235e-05 0.000580825 0.000315324 1.23441e-05 9.58552e-06 0.000478204 0.000199181 4.80997e-05 1.23428e-05 5.89635e-06 5.09304e-05 0.000660136 0.000162537 0.000115259 9.99626e-06 0.00043657 0.000145182 1.14388e-05 0.000396988 6.67178e-05 0.000262191 0.000378187 0.000101024 8.96481e-05 4.7483e-05 6.48637e-05 6.34e-05 0.00073508 0.000446267 0.000922763 0.000113979 4.79476e-05 6.81254e-05 6.1295e-06 0.000221522 0.000104776 0.000701971 1.22892e-05 0.000195181 3.30127e-05 0.000438555 0.000393711 0.000700466 3.69394e-05 0.000100118 0.00037561 0.000437713 7.115e-06 1.86726e-05 0.000417012 2.37834e-06 0.000498443 0.000378429 6.24483e-05 9.8691e-06 2.04087e-05 0.000304453 9.41315e-06 0.000101779 0.000304042 0.000820222 5.05433e-05 3.91787e-05 3.96001e-05 0.000471391 4.18379e-06 1.79395e-05 3.45127e-05 0.000143604 6.34064e-05 2.39596e-05 0.000146737 0.000154441 0.000609996 5.26177e-06 0.000224947 0.00019712 2.00956e-05 0.000512725 0.000122502 0.000120436 0.000406286 0.00063233 0.000112572 0.000230089 0.000723131 1.88247e-05 0.00071938 0.000354734 0.000323114 0.000100803 9.06864e-05 4.60421e-05 4.00004e-05 0.000951288 1.22016e-05 6.4999e-06 5.83009e-06 3.8703e-06 7.37361e-05 1.04685e-05 0.000395459 1.01874e-05 0.000636562 2.56159e-05 1.33511e-05 2.80411e-05 1.24774e-05 0.000100503 8.3461e-06 4.55565e-06 8.83808e-06 0.000138239 3.20043e-05 1.44904e-05 0.00013474 0.000702069 0.000433772 0.000324579 0.000124907 0.000108333 1.02801e-05 0.000505546 0.000694616 3.78895e-05 0.000166539 0.000525036 0.000344156 9.02333e-05 0.000499669 5.06365e-05 0.000640869 0.000256748 8.56965e-05 5.10113e-06 0.000106358 0.000206382 0.000359879 0.000432082 6.19448e-06 0.000357024 1.34595e-05 3.10081e-06 4.25188e-06 8.22715e-05 4.15665e-05 0.000714478 9.76006e-05 0.000611429 
0.000288372 0.000192426 1.85991e-05 0.000173572 0.000277019 0.000410203 0.000249663 0.000664929 0.000484459 0.000199264 7.14093e-06 0.000310884 2.65029e-05 0.000775235 0.000270097 8.51501e-05 0.000449922 0.000424685 2.78164e-05 0.000141058 0.000497921 0.000187498 4.51736e-05 0.000218238 2.39447e-05 0.000217149 0.000194885 3.7275e-05 0.000328543 0.000260988 4.40815e-05 0.000122236 0.00031163 0.000392023 0.000334523 5.97258e-05 0.000119437 6.31883e-05 0.000394097 2.34396e-05 0.000594937 0.000347378 1.26649e-05 0.000173391 6.69573e-05 0.000131222 0.000706361 6.37639e-05 0.000544831 4.87574e-05 1.70638e-05 0.000130568 1.87318e-05 4.88633e-06 0.000301867 5.39665e-06 0.000213495 0.000326691 1.00697e-05 3.4943e-05 7.05684e-06 0.000284849 0.000101429 1.86744e-05 0.000193617 0.000206941 2.76049e-05 7.5739e-05 1.47093e-05 0.000132807 0.000116459 0.000164739 0.0002818 0.000504214 0.000508789 0.000425462 0.000275236 0.000435803 0.000581077 0.000381488 0.000189324 0.000411771 0.000268605 2.08353e-05 0.000449418 0.000592435 0.000138713 2.95834e-05 0.000410975 0.00051534 0.00014689 0.000283237 6.77881e-06 0.000218047 0.000309695 0.000402123 2.26837e-05 0.000126986 8.97747e-05 4.88316e-05 0.000826985 8.56194e-05 0.000213567 5.31214e-06 5.9925e-05 0.000226121 0.000108661 0.000365989 0.000333038 0.000181355 5.4336e-05 0.000263655 0.000266453 5.87103e-05 4.91627e-05 0.00020963 1.18356e-05 0.000247338 0.000329311 0.000147215 0.000183255 0.000214802 0.00036083 0.000131251 0.00027639 0.000428161 3.04472e-05 0.00036679 0.000236383 0.000345455 0.000272511 0.000102148 8.14189e-05 0.000289329 0.000562531 0.000169187 0.000642285 0.000156397 1.38601e-05 0.000208228 1.16599e-05 5.31276e-05 2.41852e-05 0.000575979 0.000625315 0.0002655 2.27699e-05 0.000123115 0.00094448 9.34193e-05 0.000212773 0.000488929 2.86093e-05 0.000158929 0.000148561 0.000268987 0.000587651 0.000287531 7.14795e-06 2.73121e-05 1.27782e-05 0.000224506 0.000474581 0.000148535 0.000222974 0.000330356 0.000282049 0.000116257 0.00016133 0.000391978 0.000189198 0.000321621 0.000250834 0.000347199 1.61653e-05 0.000521236 0.00103983 3.04267e-05 0.000109923 0.000409434 0.000318667 0.000344102 2.98954e-05 0.000228502 0.000195184 8.25276e-06 0.000228832 0.000153508 2.2815e-05 6.08687e-05 0.000155693 2.77299e-05 4.76574e-06 4.07118e-05 0.00016692 0.00016918 1.98955e-05 0.000349416 0.000392137 6.71269e-06 0.000383791 8.16211e-05 0.000120675 0.000776686 5.87182e-06 0.000211848 7.53925e-05 0.000185452 5.0358e-05 3.60871e-05 2.186e-05 5.78326e-06 0.000261673 9.29176e-05 2.48317e-05 0.0224083 4.80234e-05 0.00014935 0.000243225 0.000385929 6.36087e-05 0.000276482 0.00021462 0.000422735 0.000287966 0.000400818 0.000170107 0.000663476 0.000273862 0.000419014 0.000248995 0.00024874 9.23216e-06 0.000259308 0.000219734 0.000427014 5.18172e-05 7.94252e-06 7.0618e-06 0.00013815 7.97748e-06 1.21719e-05 0.000738262 0.000314014 1.73457e-05 7.43785e-05 0.000132266 0.000117571 0.000258654 0.000460202 2.63621e-05 3.66165e-05 0.000135579 8.14377e-06 9.35498e-05 0.000316638 1.72843e-05 8.26492e-05 0.00045825 0.000388534 0.00017024 0.000199279 0.000392472 0.00073222 1.26701e-05 0.000243107 0.00033997 0.00017006 0.000263771 8.26927e-06 7.69696e-05 0.000238734 0.000412656 0.000480045 0.000816293 0.000257682 0.000140053 0.000341358 0.000167095 0.000569765 2.98168e-05 0.000450752 1.24181e-05 1.25446e-05 0.000321017 6.23638e-05 0.000536601 3.34104e-05 0.000138103 0.000105076 9.28857e-05 0.000125867 2.51961e-05 0.000294668 3.77553e-05 3.28065e-05 2.70391e-05 0.000419762 0.000267954 1.14948e-05 0.000226991 9.41002e-06 0.00046627 0.000147282 9.98354e-05 1.6081e-05 0.000269827 0.000181569 0.00010769 0.000112767 0.000614834 0.000325305 1.70039e-05 0.000775767 3.53581e-05 0.000153879 0.000141574 1.56931e-05 2.95343e-05 0.000532867 2.35339e-05 1.65214e-05 8.40188e-05 0.000306187 0.00014767 0.000117193 0.000241613 0.000452292 0.000395499 0.000487188 2.43937e-05 0.000386036 2.44657e-05 2.18508e-05 0.000318297 8.49e-05 0.000325036 8.29623e-05 9.19634e-05 3.30578e-05 0.000220339 1.41074e-05 0.00036764 5.7605e-05 0.0003435 2.90343e-05 7.45915e-06 0.000124043 7.94555e-05 0.000161495 2.42504e-05 1.80622e-05 3.64093e-05 0.000282773 0.000168627 3.07456e-06 0.000186102 4.75385e-05 3.69001e-05 0.000496776 0.000429648 0.000119092 1.67344e-05 0.000136073 0.000332005 0.000144235 3.69054e-05 4.56117e-05 1.14026e-05 0.000274446 4.24136e-06 7.90079e-05 0.000159321 0.000766605 0.000267768 0.000289477 0.00101548 2.40208e-05 9.02346e-06 8.41607e-05 7.98411e-05 2.65065e-05 0.00032095 7.3055e-05 4.92037e-05 0.000258315 0.000261141 1.67174e-05 9.71638e-05 5.58908e-05 0.000342604 6.44994e-05 8.38541e-05 9.98749e-06 0.000117263 0.000384218 5.75404e-06 0.000650978 0.000212976 9.62654e-05 0.00034279 7.85145e-05 0.000431935 0.00027258 6.70474e-05 0.00044787 0.000526854 2.94729e-05 5.83897e-05 0.000243315 0.000139155 0.000207476 0.000198838 9.72092e-06 0.000369252 0.000438752 0.000127639 1.91056e-05 3.7586e-05 0.000151786 0.000150041 0.000162226 2.56754e-05 1.0919e-05 8.16176e-05 6.0681e-06 0.000194135 0.000147919 2.11273e-05 6.25673e-05 0.00033956 0.000275797 0.00024985 9.20602e-05 2.68036e-05 7.34238e-06 0.00054273 0.000250203 0.000262577 2.61186e-05 0.000120483 0.000302511 0.000116996 1.04033e-05 3.90193e-05 0.000213085 0.000262626 7.26921e-05 0.000290522 0.000133851 7.70778e-05 1.0269e-05 0.000447615 4.38496e-05 0.000118639 0.000261125 0.000115531 1.74236e-05 2.38282e-05 0.000314408 6.4431e-05 3.95834e-06 0.000151607 8.37027e-05 4.89554e-05 5.40742e-05 3.33813e-05 1.99851e-05 0.000270077 0.0104069 0.000434608 2.74254e-05 0.00016046 1.21208e-05 0.000686256 0.000140498 5.10492e-05 0.000156105 1.48855e-05 1.69504e-05 0.000166153 0.000136318 2.06764e-05 8.3275e-06 9.13574e-05 9.68648e-05 0.000105023 9.59356e-05 0.000278699 6.24304e-06 2.15853e-05 8.39821e-05 0.000868618 2.01254e-05 8.67883e-05 0.000177517 9.99281e-06 6.81392e-06 0.000233762 3.75811e-05 0.000424988 0.000657387 0.00054638 0.000116169 0.000142507 0.000328543 0.000974751 0.000698523 0.000412824 0.000304264 2.34672e-05 0.000141093 5.35393e-05 1.82743e-05 1.24289e-05 0.000390803 0.000269825 7.39532e-05 5.55283e-05 0.000246462 9.95638e-06 0.000680789 8.65817e-05 1.66793e-05 0.000289903 0.000209077 1.12742e-05 2.1777e-05 0.000342519 1.99197e-05 4.8511e-05 0.000347246 6.24038e-05 0.000202902 6.33903e-05 0.000279487 0.0002662 1.9543e-05 0.000170924 4.47887e-05 0.000321458 0.000808875 0.000305577 5.85283e-06 0.000235541 0.000374036 0.00025847 2.75981e-05 0.00047063 0.000173485 1.84308e-05 1.58366e-05 0.000140915 0.000139954 1.89636e-05 0.000592061 8.87774e-06 3.37005e-05 6.24027e-05 9.72837e-06 8.38144e-05 0.000244465 0.000143928 0.00015794 0.000256808 0.000196341 6.93016e-05 1.07563e-05 1.69089e-05 1.92586e-05 0.000219631 0.000119312 0.000139407 7.27407e-06 0.000491432 1.70636e-05 1.52128e-05 0.000790035 0.000232155 0.000424237 0.000417681 0.000478282 0.000255442 0.000455554 0.000378131 0.000402037 0.000318689 0.000300356 0.000105764 0.000390924 3.4589e-05 0.000127954 4.08177e-05 0.000505597 0.000316988 0.000211194 3.3849e-05 9.29408e-06 1.70807e-05 0.000168254 6.29e-05 0.262301 2.7589e-05 0.000451155 2.20748e-05 1.55569e-05 0.000141881 3.65092e-05 0.000399501 0.000183091 6.05704e-05 2.33295e-05 4.82154e-06 9.24832e-06 0.000289976 5.56801e-05 1.23895e-05 7.27294e-06 0.000528884 6.99323e-05 0.000231839 0.000157797 0.00036141 7.05272e-05 0.000484572 0.000386117 0.000299501 1.18988e-05 2.46519e-05 0.000328514 0.000149574 7.39307e-05 0.000667267 1.34567e-05 0.000998143 0.000693564 0.00039731 0.000332116 0.000393865 8.46997e-05 0.000211602 5.19716e-05 1.7311e-05 0.000259534 0.000131108 8.4123e-06 0.000259603 0.000357065 1.50121e-05 1.60329e-05 0.000418349 9.70946e-05 0.000148657 0.000158586 7.64366e-05 6.64476e-05 4.6675e-05 0.000294862 2.2907e-05 0.000149074 6.96337e-05 3.14774e-05 0.000373688 1.38613e-05 0.000282831 5.11176e-06 0.000262132 1.75329e-05 0.000616972 9.7863e-05 3.2704e-05 0.000288961 0.000333422 0.000157933 1.07328e-05 0.000297194 0.000244211 1.94472e-05 0.00053181 4.03644e-05 0.000363826 3.47731e-05 0.000135413 6.43529e-06 0.000260771 0.000208836 2.99835e-05 0.000248224 0.000218187 0.000266875 0.00025591 0.500185 6.07348e-06 0.000469135 0.000448824 0.000192757 1.72141e-05 1.63164e-05 5.32103e-05 1.5006e-05 0.000746285 0.000121828 3.6791e-05 0.000188867 0.000182431 0.000213162 0.000337418 0.000745695 0.00055517 0.000206336 0.000578155 0.000477325 1.0853e-05 0.00017692 0.000192213 0.000304954 1.62356e-05 3.23169e-05 0.000331713 0.000307364 0.000316834 0.000265755 0.000841989 0.000407284 0.000211279 0.000164168 0.000172123 0.000152236 0.000457485 8.94922e-05 5.81098e-05 0.000863212 2.17031e-05 1.67939e-05 0.000493771 1.10939e-05 0.000341326 0.000149988 0.000237314 5.00204e-05 9.64918e-06 0.000581727 0.000400247 0.000164879 0.000258599 1.47108e-05 0.000203208 7.20756e-06 0.000267643 0.000145766 0.000101504 9.8695e-06 1.9453e-05 0.00015214 8.33093e-05 0.000272018 9.78044e-05 0.000255988 0.000127448 0.00016352 0.000125779 0.000271212 0.00010648 9.8324e-06 8.77779e-05 9.33759e-05 0.000311838 0.000408943 0.000165867 0.000154907 0.000162226 0.000133646 0.000247019 1.42727e-05 2.63926e-05 0.000305489 0.000325907 7.8439e-05 0.000211575 4.11407e-05 0.000258468 1.65105e-05 0.000101798 0.000141121 0.000190517 0.000449541 0.000284775 0.00014497 0.000448749 0.000121619 0.000410889 5.38518e-05 3.29543e-05 2.0336e-05 0.000113291 0.0004169 0.000172504 3.52055e-05 3.80569e-05 0.000105468 0.000259228 0.000399295 7.22911e-05 0.000519035 0.00035839 1.27772e-05 2.23512e-05 0.000657046 8.16043e-05 7.63159e-06 0.0002343 0.000198135 0.000190886 0.000373256 1.96571e-05 7.73332e-05 0.000406467 1.60494e-05 0.000591265 0.000330529 0.000509247 0.000105318 2.48861e-05 1.02005e-05 0.000662428 0.000244704 0.000428968 2.76732e-05 3.31735e-05 4.71037e-05 6.24578e-05 0.000196303 0.000482113 0.000186761 2.49287e-05 0.000268653 0.000150842 4.72704e-05 0.000682261 0.000114425 9.36249e-06 0.000294404 7.30924e-06 8.88434e-05 0.000351912 4.06421e-05 5.96911e-05 2.16549e-05 0.000499535 1.84073e-05 0.000355321 0.00090142 9.30274e-05 0.000293178 0.000174539 4.80812e-05 0.000184156 0.000155969 0.0004006 0.00032554 0.000571067 1.06891e-05 5.70257e-05 0.000317845 0.000393624 0.000393313 0.00017454 0.000328739 1.2528e-05 1.89538e-05 5.39595e-05 0.000175466 0.000130584 0.000489645 7.00992e-05 2.02247e-05 3.40054e-05 0.000340665 0.000638443 0.000190576 0.000241813 0.000251427 7.20435e-05 0.000294584 4.2602e-06 2.38088e-05 0.000182647 3.10699e-05 0.00101055 7.16508e-05 0.000407614 0.000125349 0.000161688 2.80657e-05 1.2708e-05 0.000293842 0.000172372 0.000224614 5.66154e-06 0.0002743 4.01901e-05 0.000635968 2.2967e-05 8.84796e-05 4.20218e-05 1.1773e-05 0.000339498 0.000129113 0.00041597 0.000316233 0.000246589 0.000696237 0.000238816 0.000268152 0.00027604 3.08426e-05 0.000272356 2.38163e-05 1.68518e-05 0.000394199 0.000440663 7.48766e-05 9.15632e-06 0.000313742 9.55939e-05 1.9306e-05 0.000223209 0.000195631 9.93982e-06 0.000330542 0.000151457 0.000552057 0.000645167 0.000807313 0.000117383 0.000552802 0.000135058 6.18947e-05 0.000401917 8.19793e-05 0.000289222 0.000154081 0.000271424 1.37788e-05 0.00043045 0.000418062 0.000110823 1.70794e-05 0.000135606 1.2024e-05 0.000374294 1.58468e-05 0.000517159 0.000690407 8.05475e-05 0.000217521 6.18528e-05 1.23127e-05 0.000208058 0.000246042 0.000145645 9.72661e-05 0.000146369 0.000214762 0.000272776 0.000575802 0.000442084 3.89476e-05 8.07415e-05 0.000401227 1.39989e-05 0.00080156 9.11058e-05 0.000365302 0.000342046 0.00029752 0.000172095 5.63293e-05 0.000439376 0.000486949 0.000379684 1.22644e-05 0.000304075 0.000143703 0.000552854 9.09985e-06 0.000235665 2.79757e-05 0.00016624 8.7893e-05 6.77675e-06 1.9928e-05 0.000211028 9.1051e-06 6.368e-06 0.000120041 0.00032367 4.23654e-05 0.000283701 8.8351e-05 
3.04947e-05 3.22225e-05 1.42266e-05 3.51582e-05 0.000175226 5.9513e-05 0.000121693 0.000348517 0.000144606 0.000444914 6.37319e-05 0.000132268 0.000933122 0.000119916 5.47215e-05 4.81152e-05 0.000305842 0.000143632 2.85285e-05 3.98513e-05 8.06372e-05 0.000144812 4.29638e-05 0.000111508 0.000246317 0.000256739 5.19574e-05 5.23212e-05 0.000100149 4.78079e-06 0.000110575 0.000138831 4.10968e-05 4.67167e-05 0.000162274 4.36752e-05 0.000607599 4.53428e-05 3.824e-05 1.47186e-05 0.000150143 0.000148343 4.65269e-05 2.46292e-05 0.00023396 0.000461402 0.000120935 0.000152853 0.000231195 2.74223e-05 5.22841e-05 0.000129911 4.88982e-05 0.0001218 3.75504e-05 0.00257357 0.000100427 9.71611e-05 0.000173895 7.1393e-05 9.51633e-05 3.81006e-05 0.000430712 0.000138974 0.000101801 4.91658e-05 1.54966e-05 6.04093e-05 2.36122e-05 3.51638e-05 8.89122e-06 0.00087655 0.000153635 0.000170557 0.00029517 0.00017826 3.83219e-05 0.00011435 4.9248e-05 0.000321133 7.79214e-05 8.76182e-05 0.000183907 9.75269e-05 0.000104452 0.000164116 0.000181928 0.000112217 0.000107504 3.71911e-05 0.000809263 0.00020267 9.55533e-05 5.00885e-06 6.54107e-06 2.83649e-05 7.92409e-06 0.000130451 7.50617e-05 3.60429e-05 2.94066e-05 6.90852e-05 0.000160729 2.11399e-05 4.86588e-05 0.000130411 4.86579e-05 0.000101629 0.000235976 0.000137014 2.23127e-05 2.48505e-05 1.93086e-05 6.01718e-06 8.03006e-05 0.000156915 4.17449e-05 0.000126201 0.00016603 9.7079e-05 0.00045168 4.96082e-05 4.93172e-05 0.000152158 0.000260609 0.000154923 2.64998e-05 5.75093e-05 0.000173982 2.3321e-05 0.00038643 0.00012495 0.000643927 9.81329e-05 0.000188626 0.000209686 0.0843229 4.77395e-05 0.000287373 0.000154466 7.78477e-05 0.00010773 0.000196775 9.1801e-05 0.000108709 2.81241e-05 0.000120298 1.29306e-05 6.319e-05 0.000102198 8.36622e-05 5.23414e-05 8.73631e-05 0.000125197 4.3241e-05 0.00024023 0.000135691 0.000182157 3.36743e-05 0.000113858 2.44065e-05 0.000231245 4.21012e-05 0.00015441 0.000140736 0.000217417 6.87129e-05 8.76086e-05 4.83909e-05 0.000130531 6.6429e-06 2.45732e-06 1.78503e-05 4.42894e-05 2.80445e-05 3.10755e-05 0.000242716 0.000393092 4.7904e-05 0.000126026 9.72926e-05 6.07806e-05 4.49024e-05 0.000127703 0.000853428 2.69805e-05 9.81665e-05 0.000104618 0.000104523 0.000144498 8.76014e-05 8.91759e-05 5.63394e-05 0.000107122 0.000141979 4.15776e-05 9.38214e-05 0.241448 9.2805e-05 0.000154012 0.000117315 0.000353116 4.37044e-06 7.32235e-05 7.33383e-05 7.79382e-05 2.64943e-05 3.94233e-05 0.000217055 4.68317e-05 0.000158576 1.88677e-05 1.61653e-05 0.000242324 7.17723e-05 8.75667e-05 5.54438e-05 0.000393182 4.05124e-05 0.000390245 6.82576e-05 5.97258e-05 0.000148651 0.000453994 0.000344567 6.48308e-05 4.08274e-05 3.10971e-05 0.000187925 0.000150409 0.000142644 5.46828e-06 0.000120812 6.14957e-06 0.00020634 7.89688e-05 0.000104044 1.48809e-05 1.04127e-05 8.19304e-06 9.51189e-05 6.41705e-05 0.00018105 5.88659e-05 4.67268e-05 7.89993e-05 6.20842e-05 0.000907028 6.52408e-05 7.05445e-05 2.90639e-05 2.74475e-05 0.000117554 5.44463e-05 0.000105333 5.03519e-05 6.49149e-05 0.000121826 6.9228e-05 9.16746e-05 0.000181202 0.000116646 0.000208323 0.000195947 0.000506734 5.84808e-05 5.93461e-05 0.000195991 0.000400474 8.64016e-05 4.68464e-05 7.84678e-05 0.000140573 5.56311e-05 0.000180047 1.19842e-05 0.000126168 0.000136428 1.28273e-05 2.20316e-05 3.69534e-06 0.000247592 7.44894e-06 1.82734e-05 0.000150355 8.35519e-05 5.99055e-05 0.000302754 0.000191305 7.35737e-05 0.000124589 0.000101261 8.09624e-05 0.000304597 0.000199344 2.93947e-05 9.15002e-05 7.19353e-05 0.000262654 6.78449e-05 0.000130865 2.26019e-05 6.91081e-05 0.000277459 0.000132515 0.000197482 0.00040723 8.47045e-05 0.000193239 0.000144115 1.99645e-05 7.60243e-05 0.000174162 5.7399e-05 3.47197e-05 7.64198e-05 0.00016755 6.82806e-05 8.64539e-05 8.79496e-05 2.01643e-05 2.85522e-05 0.000163753 9.26128e-05 4.51974e-05 4.05108e-05 5.45626e-06 0.000140518 0.000162968 9.96368e-05 5.19905e-05 2.18369e-05 9.56168e-05 0.000149954 8.98726e-05 7.17269e-05 5.8495e-05 0.000175017 0.000106251 5.04968e-05 0.00014173 0.000165689 9.04035e-05 0.000111898 2.47688e-06 0.000151014 2.34974e-05 8.47418e-05 3.24152e-05 3.25227e-05 8.07385e-06 0.000147385 2.8429e-05 6.49304e-05 0.00043174 8.38567e-05 0.000201524 0.000145315 8.97298e-05 9.41024e-05 4.31827e-05 4.78751e-05 1.89625e-05 0.000328595 1.18361e-05 2.75353e-05 6.19257e-05 0.000127517 0.00010078 6.39989e-05 7.18416e-05 5.12597e-05 3.56243e-05 0.000198222 0.000163714 0.000186939 0.000118482 8.89663e-05 4.07146e-05 0.00019162 6.38108e-05 0.000123184 7.46015e-05 9.40471e-05 3.03232e-05 0.000105249 0.000434014 3.4542e-05 9.57794e-05 0.000125978 5.39588e-05 0.000485288 0.000493236 4.04383e-05 1.21228e-05 5.96033e-05 7.10548e-05 0.000145498 0.00017048 5.99067e-05 0.00028697 3.30667e-05 0.000368789 0.00020977 0.000185676 0.000209605 5.28362e-06 0.000197366 0.000107727 7.55249e-05 2.87938e-05 0.000222192 5.08001e-05 2.81471e-05 0.000187697 0.0282395 0.000299104 3.70958e-05 6.8493e-05 0.000248601 0.000690414 0.000177159 0.000121088 6.38353e-05 5.66361e-06 0.000246518 0.000329651 0.00029732 0.000150459 0.000287664 4.06583e-05 9.96365e-05 0.000173332 6.9536e-05 0.000105685 8.66966e-06 0.00111222 0.000308928 6.47784e-05 8.22711e-05 0.00012609 0.000116048 0.000181078 0.000144307 3.63082e-05 0.00011632 0.000162548 0.000150561 9.59728e-05 8.53e-05 0.000489836 0.000120733 0.00013359 0.000341428 7.2423e-05 4.0523e-06 7.27557e-05 0.000218635 0.000426386 0.000189757 0.000381301 0.000143918 2.22353e-05 0.000392582 0.000236867 0.000809445 8.32486e-05 6.1168e-05 0.000169582 0.000136319 0.0002957 4.49842e-05 1.99592e-05 5.45512e-05 0.000247148 7.33791e-05 9.9491e-05 9.55258e-05 4.29015e-06 0.000187975 7.76706e-05 7.04198e-05 3.13149e-05 4.4885e-05 6.72181e-05 0.123327 4.03716e-05 0.000108226 7.60729e-05 6.21823e-06 0.000360014 9.47507e-05 0.000265195 2.51278e-05 6.18481e-05 8.24695e-05 8.77699e-05 0.000267606 0.000172242 0.000739392 9.55125e-05 0.000199481 0.000297082 7.67598e-05 7.88772e-05 3.44574e-05 0.000395286 0.0830392 7.48144e-05 8.51367e-05 4.49391e-05 0.000123559 0.000261785 5.28225e-05 0.000182503 0.000173769 0.000195961 0.000298598 0.00027763 4.02272e-05 5.50686e-05 0.000126963 0.000234293 2.33035e-05 4.12129e-05 0.000284392 5.23031e-05 0.000160608 0.000411645 3.32865e-05 7.4321e-05 5.05352e-05 9.13334e-05 3.97191e-05 3.64876e-05 2.78866e-05 4.72379e-06 6.9635e-05 3.52466e-05 0.000168021 0.0307009 7.71661e-05 0.000174365 6.2435e-05 3.44331e-05 0.000122624 0.000102531 3.75105e-05 1.99787e-05 6.041e-05 0.000137109 2.95051e-06 0.000102673 0.000132047 8.55277e-05 0.000103444 2.53132e-05 0.00010944 0.000255094 5.36328e-05 0.000169121 0.000134714 3.82803e-05 0.000177069 9.30581e-05 0.000111827 8.20792e-06 6.01141e-06 7.45155e-05 7.67852e-05 3.8957e-05 1.59678e-05 0.00787189 5.77433e-06 0.000119272 8.94589e-05 0.000140475 0.000235026 0.000216661 6.24306e-05 0.000107301 6.12375e-05 1.86696e-05 0.000158774 0.000150399 0.000134405 5.04706e-05 4.89919e-05 4.76783e-05 8.47716e-05 0.000195103 8.01358e-05 2.45176e-05 5.71155e-05 0.000177423 1.49021e-05 5.45458e-05 5.68435e-05 0.000121144 6.56287e-05 1.56458e-05 3.22299e-05 0.000108459 0.000116304 4.34708e-05 8.89691e-05 0.000142292 6.23543e-05 0.000105066 6.15969e-05 0.000237022 6.86225e-05 2.10877e-06 4.13993e-05 5.78671e-05 0.000162396 8.32346e-05 2.64933e-06 0.000174076 0.000125181 0.000292506 8.29845e-05 0.000474612 0.000182979 0.000214693 2.85204e-05 0.000186372 2.40974e-05 0.000149142 0.000281192 0.000199827 1.71884e-05 0.000251568 3.5151e-05 5.97994e-05 0.000293579 0.000215428 0.000154287 9.21197e-05 6.39146e-05 4.11171e-05 0.000300638 0.000155611 8.57005e-05 0.000139505 2.24373e-05 0.000335723 0.000372357 0.00024528 0.000474721 4.14396e-05 0.000213129 0.00020614 5.99445e-05 0.000142265 0.00023637 0.000128779 0.000127978 7.55549e-05 3.99338e-05 0.000141891 3.78762e-05 4.6663e-05 3.30249e-05 0.000226357 3.10812e-06 0.000161152 2.91122e-05 0.00046883 1.12374e-05 4.98682e-05 0.0498602 1.30939e-05 2.83709e-05 4.91744e-05 0.000174175 0.00034205 6.07445e-05 0.000164492 0.000104739 0.000163003 7.85897e-05 0.000185348 9.71214e-05 2.81105e-05 2.94886e-05 0.00012464 0.000234949 2.98901e-05 0.000118303 4.2227e-05 4.83261e-06 0.00016479 0.000234843 6.90584e-05 5.05604e-05 6.0035e-06 0.000546248 1.85848e-05 0.000251057 0.000515428 9.65123e-05 0.00034411 0.000111939 9.64254e-05 2.9254e-05 0.000229786 0.000250805 0.000268489 0.000408423 3.84546e-06 2.8615e-05 3.45134e-05 0.000162073 0.000119045 0.000111873 5.40125e-05 6.40833e-06 6.52202e-05 0.000142577 0.000115722 5.31593e-05 0.000346405 0.000115959 0.000232966 0.000219696 0.000332791 9.55514e-05 0.20986 1.78244e-05 3.07526e-05 0.000111823 6.84134e-05 1.77257e-05 0.000446195 6.71851e-05 3.67219e-05 0.000190177 0.000181574 7.5503e-05 7.72641e-05 2.57919e-05 1.86437e-05 0.000175023 8.15107e-05 0.000130038 6.5178e-05 3.53136e-05 0.000106564 0.000298456 0.000101618 0.000206412 0.0002214 6.71264e-05 1.75761e-05 7.02859e-05 9.21808e-05 7.87344e-06 2.42452e-05 0.000157601 0.00017565 0.000210367 0.000170931 9.54952e-05 7.49638e-05 0.000188124 0.0003109 2.17221e-05 4.24437e-05 9.67977e-05 1.34666e-05 0.000157347 0.00017681 0.000384459 6.1578e-05 9.53955e-05 1.94144e-05 8.312e-05 2.25264e-05 0.000794567 9.57737e-05 0.000239474 0.000122568 0.000257846 4.21013e-05 0.000251004 5.92761e-05 9.08434e-05 0.000272952 0.000146793 4.3565e-05 0.000145256 6.97303e-05 3.2559e-05 2.23562e-05 0.000142495 3.6348e-05 0.00016545 0.000332933 0.000347603 0.000102519 2.87027e-05 0.000119645 9.6018e-05 0.000240917 6.01593e-05 1.82903e-05 0.000484117 0.00655259 2.90532e-05 3.39622e-05 7.49009e-05 7.42576e-05 5.53229e-05 1.13884e-05 0.000117874 0.000144787 0.000132242 7.75053e-06 0.000184361 0.000150782 2.34021e-05 2.13376e-05 3.19493e-05 0.000155074 0.000266965 0.00012725 1.10422e-05 0.000228987 9.87578e-06 7.74085e-05 0.000185895 2.89669e-05 9.63056e-05 0.000405115 1.69996e-05 7.69963e-05 1.351e-05 0.000121512 0.000107766 4.1184e-05 0.000103968 6.89902e-05 0.000266767 3.12247e-05 4.88838e-05 4.83901e-05 0.000185051 3.2804e-05 7.45868e-05 0.000185788 4.89758e-05 9.80394e-05 5.77974e-05 6.56479e-05 0.000122955 0.000115615 2.11928e-05 0.000117509 0.000315216 0.000111442 0.00010688 0.000106776 0.000132719 6.30358e-05 4.71874e-05 0.000282281 5.77187e-05 1.62057e-05 2.25745e-05 3.49357e-05 0.000320103 3.37752e-05 0.000143595 0.000431349 7.8112e-05 5.51387e-05 4.72143e-05 0.000110428 7.62548e-05 0.000109342 6.13541e-06 2.68196e-05 1.76593e-05 0.000138427 7.00098e-05 3.36059e-05 0.000113946 0.000114087 0.000127891 4.70329e-05 4.48029e-05 0.000104428 6.491e-05 0.000112436 0.000106294 6.7632e-05 0.000229544 2.82681e-05 7.58082e-05 6.7783e-05 0.000147203 0.000135354 0.00632941 4.70413e-05 6.13021e-06 9.518e-05 5.18284e-05 2.3854e-05 4.21141e-06 0.00013469 0.000403297 8.26673e-05 6.07961e-05 0.000204397 0.000220136 6.10764e-05 0.000123102 0.00016158 0.000116965 0.000127353 0.000129786 6.62298e-05 6.69858e-05 0.000422817 9.18355e-05 0.000116971 0.00116098 4.4194e-05 0.000555201 7.89865e-05 0.000110487 4.98455e-05 0.000136117 9.82485e-05 0.000162337 5.84082e-05 5.09874e-05 4.29309e-05 0.000121991 0.000228849 0.000309414 6.23375e-05 2.95588e-06 6.5532e-05 0.000161126 5.6449e-05 0.000142856 0.000100104 0.000110446 3.68524e-05 1.449e-05 2.71728e-05 6.51075e-05 1.71291e-05 0.000195821 4.49229e-06 1.29576e-05 7.69315e-05 0.00023636 3.34762e-05 3.67618e-05 0.000107307 7.92326e-05 6.64875e-05 0.000135505 0.000293968 4.04049e-05 3.08813e-05 6.93856e-05 6.65661e-05 0.000242506 6.7047e-05 0.000235771 5.9987e-05 0.000618931 0.000121209 6.6338e-06 5.63981e-05 0.000354145 0.00010976 3.64289e-06 0.000154848 6.93902e-05 0.000124805 0.000138597 0.000170209 0.000188802 3.1446e-05 0.000107889 3.22495e-05 5.68626e-05 0.000159664 0.000105212 2.29257e-06 0.000136652 6.39809e-05 0.000128818 9.36222e-05 0.000147583 
0.000158279 0.000403477 0.000119896 0.000217415 2.77507e-05 0.000691752 0.00025276 0.000436093 0.000301777 4.71752e-06 0.000178226 0.000206104 1.13286e-05 0.000661997 0.00011959 5.72092e-06 5.71698e-06 0.000986058 0.000456523 0.00013792 0.000434093 5.03398e-06 5.53455e-05 8.02669e-06 0.000404208 3.06965e-05 1.03245e-05 0.000415949 0.000120861 0.000401129 0.000423694 6.81936e-05 7.1864e-05 6.25853e-06 2.3203e-05 0.000578467 0.000253628 2.01668e-05 4.45481e-05 0.000421108 1.28356e-05 0.000738005 4.48563e-06 1.00699e-05 0.000460178 2.72974e-05 1.507e-05 8.02842e-05 8.79596e-05 0.000128289 5.82532e-06 2.98206e-05 0.000407677 0.000190456 4.32323e-05 3.17319e-05 4.06299e-06 9.21832e-05 0.000656572 0.000422154 0.000197515 6.22387e-06 0.00125801 0.000413029 0.000565903 3.91454e-05 8.44133e-06 0.000125182 0.000409822 0.000294832 1.91347e-05 4.35887e-05 2.97996e-05 0.000737485 1.53034e-05 0.000637047 5.9215e-05 7.51079e-06 0.000688409 0.000404213 0.000159222 9.16561e-06 1.46617e-05 0.000215043 0.00019148 0.000331319 1.53351e-05 0.000185713 0.000710375 1.15917e-05 0.000118782 6.67902e-06 1.10656e-05 0.00012372 0.000251384 0.000926606 9.14954e-06 4.50268e-05 5.20904e-05 1.45371e-05 1.4207e-05 5.0987e-05 4.33218e-05 7.72474e-06 0.000599037 1.28886e-05 7.49593e-06 0.000494996 3.54155e-05 0.000596984 0.000150474 0.000151366 8.42282e-06 0.00016078 0.0004938 0.000352648 1.54112e-05 1.48942e-05 3.95077e-05 0.000406605 1.00527e-05 9.31994e-06 5.71404e-05 0.000309271 0.000801234 0.000195523 9.6856e-05 0.000505125 0.000470901 0.000252353 7.43569e-06 8.15744e-06 0.000505757 0.000645044 0.00047036 0.000247544 0.000475931 0.00040858 1.01808e-05 0.000721617 8.28136e-06 0.000162285 5.71826e-05 0.000536015 0.000495334 7.12038e-06 5.16812e-05 0.00015458 0.000116268 0.000406969 0.000320806 1.63908e-05 9.14065e-05 6.66089e-06 0.000371137 1.16896e-05 2.12408e-05 0.00111907 4.12659e-06 0.000248942 1.07812e-05 4.58276e-05 0.000165434 6.51951e-05 0.000404499 2.38176e-05 0.000455049 2.70333e-05 7.6832e-05 7.41396e-05 0.000655042 7.64933e-06 0.000514739 0.000440053 0.000400655 1.10583e-05 0.000575189 5.29791e-06 0.000232141 1.05147e-05 9.19073e-06 0.000202637 0.00095938 0.000246996 7.90648e-05 6.97937e-06 0.000189341 9.03273e-05 0.000147001 7.49746e-05 3.87245e-06 9.24982e-05 3.58987e-06 0.00017726 0.000535456 7.19519e-06 0.000122625 0.0022925 0.000272546 0.000154604 9.35377e-05 6.78773e-06 0.000912949 0.000256541 1.03816e-05 1.58342e-05 0.000281332 0.000291688 1.41803e-05 1.36183e-05 0.000481204 8.35779e-06 0.000931311 1.68478e-05 0.000124882 3.79755e-06 2.42098e-05 4.60795e-06 0.000291085 6.06485e-06 0.000426798 1.6892e-05 0.000186333 4.46037e-05 0.000146391 6.35271e-06 6.49096e-05 0.000129342 9.14706e-05 2.27883e-05 0.000192212 0.000106086 6.27236e-06 9.38645e-06 3.92268e-05 0.000349011 0.000305797 0.000102955 3.27005e-05 2.19362e-05 5.71936e-06 1.06402e-05 0.000340057 0.000100318 0.00025778 1.35235e-05 0.000104869 1.14676e-05 8.7742e-05 0.000243028 0.000436431 7.15655e-05 0.000146064 1.44364e-05 0.000219885 0.000167808 0.000683654 0.000500024 0.000162864 5.61165e-06 0.000226396 0.000190062 0.000138451 1.04827e-05 0.000140506 8.0439e-06 0.00017056 1.06548e-05 4.06001e-05 2.615e-05 7.54759e-06 0.000383584 0.000409648 0.000119916 0.00100824 0.000155128 1.44102e-05 0.000404032 0.000261975 8.81651e-06 1.38021e-05 0.00127146 7.5498e-06 0.000401289 8.29914e-05 0.000431717 0.000218389 2.19476e-05 1.53992e-05 0.000153438 0.000466054 9.89388e-06 0.000402768 0.000150881 0.000603887 1.38341e-05 6.81031e-06 0.00061906 1.70709e-05 0.00026036 0.000435364 6.99964e-06 0.000105365 0.000401011 0.000301125 1.52535e-05 9.23638e-05 0.000203008 9.09177e-06 8.6317e-05 0.000370347 0.0001063 2.6108e-05 7.01914e-06 0.00020075 5.47899e-06 1.62708e-05 0.00094632 3.05019e-05 4.84985e-06 0.000404094 9.43071e-06 0.000470258 0.00073075 0.000215629 4.80778e-06 0.000428591 1.77812e-05 1.13485e-05 0.0010448 5.97514e-06 0.000147089 5.95105e-06 0.000104355 0.000528882 0.000325634 0.000405118 0.000215401 6.06038e-06 0.000501349 0.000673278 0.000150651 0.000204468 0.000452782 5.98973e-06 0.000429625 0.000127601 1.82993e-05 9.45218e-05 0.000282204 1.72683e-05 9.63359e-05 0.000427563 1.3212e-05 1.43285e-05 5.80141e-06 0.00025992 6.48657e-06 7.21654e-06 9.53848e-05 2.12139e-05 0.000491775 3.79459e-06 0.000570396 0.000445765 0.000483847 4.20453e-05 0.000255259 1.05795e-05 0.000397426 1.4255e-05 9.06816e-05 9.85803e-06 0.000100966 3.61401e-05 0.000836593 9.95748e-05 0.000835933 8.39214e-05 0.000203787 0.000176336 0.0014192 6.14052e-06 0.000172445 0.000138495 9.28338e-06 0.000488486 0.000411821 9.55896e-05 0.000849292 1.25719e-05 0.000405951 5.76217e-05 0.000407926 9.35287e-06 0.000193301 1.04104e-05 0.000460353 0.000378759 4.29198e-05 6.9568e-06 0.000886262 0.000578996 0.000484039 0.000116457 0.000279832 1.44508e-05 1.93401e-05 1.83103e-05 7.87902e-06 3.2437e-06 9.86533e-05 0.000111027 9.89067e-06 1.30307e-05 0.000433914 0.000491883 1.19078e-05 0.00119943 0.000460744 0.000369542 0.000916147 2.21014e-05 4.04778e-06 0.000403916 0.000588298 1.71827e-05 4.84111e-05 1.72484e-05 0.000195331 0.000234935 0.000588965 2.11473e-05 3.40651e-05 2.18404e-05 4.93275e-06 0.000172248 1.38424e-05 2.22127e-05 7.972e-05 5.77235e-06 5.64829e-05 8.40974e-05 1.25136e-05 1.58411e-05 7.31355e-06 0.000211319 0.000148357 0.000278649 0.000818921 2.26725e-05 4.63635e-06 0.000488098 0.000100734 0.000169934 1.00498e-05 0.000235904 2.58622e-05 0.000259134 0.000251802 0.000818699 8.60772e-06 8.49537e-05 0.000434377 1.44059e-05 1.72014e-05 6.56892e-06 1.12536e-05 0.00104393 0.790111 7.30148e-06 0.000397425 1.197e-05 0.000198534 0.000183249 6.26519e-06 8.63311e-06 7.14216e-05 1.6653e-05 7.89656e-06 0.000421595 0.000181973 1.90033e-05 9.20486e-06 1.27832e-05 0.000548586 0.000402125 3.04223e-05 2.16611e-05 6.11209e-06 0.00054537 0.000535815 2.3628e-05 9.13984e-06 8.25553e-05 0.000199695 0.000203814 1.02087e-05 0.000331934 7.53681e-05 0.000284437 5.05523e-05 7.03541e-05 1.36415e-05 0.000607498 0.000121073 2.23712e-05 4.05813e-05 0.000749368 0.000437092 9.87448e-06 0.000680575 6.59949e-05 0.000369493 0.000313537 8.45127e-06 0.0016883 0.000175477 1.89016e-05 0.000264736 0.000403447 0.00230783 8.05734e-06 0.000988983 3.84409e-05 3.8281e-05 8.96489e-06 2.0178e-05 0.000320592 4.91206e-06 9.7671e-05 0.000378479 0.000175147 0.000578554 0.000573167 0.00050188 4.39389e-06 0.000402499 0.000501454 0.000440089 0.000436944 0.000451269 0.000119495 1.21791e-05 7.35548e-06 0.000408337 4.52982e-06 0.00014218 0.000638538 1.0399e-05 1.42401e-05 0.000792078 6.17164e-06 8.34179e-06 9.57032e-06 1.16334e-05 4.34768e-05 9.17407e-05 0.00024006 1.19049e-05 0.000131094 0.00104817 7.42037e-06 0.000827108 5.51877e-06 0.000445096 0.000127823 0.000117056 1.22373e-05 0.000105029 0.000212435 1.46987e-05 8.92727e-05 1.01975e-05 0.00030268 0.000426638 7.53725e-05 1.96231e-05 0.000128823 0.000400159 0.000122837 4.48726e-06 4.08193e-06 0.000223224 0.000447466 6.45119e-05 0.000109371 0.00016198 5.60512e-06 0.000731311 2.56295e-05 3.96815e-05 6.9622e-05 0.000123495 0.000109732 0.000128655 1.47392e-05 0.000264082 5.91793e-05 8.67368e-06 0.000100396 2.00524e-05 0.000403276 0.000500339 1.33301e-05 9.06122e-06 0.00034059 0.000367348 0.000209207 2.8649e-05 0.000380281 8.42377e-06 4.9815e-06 8.99656e-06 0.000240482 0.000402655 0.000594615 5.95939e-05 0.000374218 9.36451e-05 0.000524182 5.82907e-06 1.26544e-05 8.31572e-05 7.50171e-05 0.000703463 0.000257719 0.00034347 0.000410723 0.00135235 0.000554958 7.66646e-05 7.32004e-05 0.000403935 1.96281e-05 0.000191355 1.91106e-05 9.43028e-06 2.61233e-05 9.9538e-05 0.000690282 1.62343e-05 3.22552e-05 0.000545964 0.000147851 7.49527e-05 0.000719762 8.06452e-06 1.06519e-05 4.94473e-05 0.000225083 6.74055e-05 5.22332e-05 8.91247e-06 0.000403186 1.80304e-05 1.46978e-05 3.95421e-06 8.17892e-06 6.17727e-05 0.000235213 6.23261e-06 0.000475935 2.27719e-05 0.000648626 4.15332e-06 0.00021589 8.50504e-06 0.000348191 3.65726e-05 9.41029e-06 4.5257e-05 0.000102085 0.000202992 5.32263e-06 0.000388573 4.0775e-06 6.89807e-05 0.000487195 6.27082e-05 0.000311847 0.000413706 3.60738e-05 0.000156198 8.54996e-06 6.40626e-06 0.000451001 0.000303252 0.000408709 0.000187276 0.00013896 2.7016e-05 1.04309e-05 0.000470366 8.13822e-06 0.000245393 1.48697e-05 1.26717e-05 6.43752e-06 9.63082e-05 2.77191e-05 1.04672e-05 0.000222281 0.00010237 0.000129687 8.15542e-05 0.000396136 0.000225603 0.00100804 0.000409529 0.000677293 1.92872e-05 8.64007e-06 9.383e-06 3.89471e-06 6.43534e-06 0.000444 2.96311e-05 4.98658e-05 4.3855e-05 2.56133e-05 1.93633e-05 0.000497172 0.000409845 2.25405e-05 5.46448e-05 5.71873e-05 0.000660924 0.00125954 0.000572326 5.28707e-06 9.32561e-05 0.000237299 0.000412559 1.30011e-05 6.50854e-05 0.000291697 8.24017e-05 1.5459e-05 0.000260783 9.27521e-06 0.000674734 0.000400893 0.000401574 0.00013057 7.2074e-06 0.000438774 8.81537e-06 1.5788e-05 9.14608e-06 2.71621e-05 0.000348881 0.000348566 0.000427704 0.000528141 6.28012e-06 1.16858e-05 1.43826e-05 0.000408662 1.67836e-05 0.000181895 0.000829313 0.000170704 0.00040042 0.000494725 0.000415187 1.27345e-05 1.25408e-05 0.00015855 1.60511e-05 1.72009e-05 0.000371572 0.000709052 0.000600555 4.85454e-06 0.000426973 0.000401962 0.000139188 0.000135596 7.37161e-06 0.000102123 1.24383e-05 9.88595e-05 0.000402502 3.01751e-05 0.000144216 0.00040887 3.83644e-05 1.26837e-05 1.11001e-05 0.000501855 0.000650194 0.000803625 0.000226752 6.81285e-05 9.10835e-06 4.7779e-05 0.000216293 5.48647e-06 1.99742e-05 6.01257e-05 0.000279153 7.02977e-06 0.000324332 0.000101619 0.000135351 4.62939e-05 2.6998e-05 8.75478e-05 1.40448e-05 0.000554782 9.01041e-06 0.000202119 0.00015566 9.65191e-05 0.000461098 0.000172368 0.000432661 0.000585882 0.000437894 0.000664919 0.000419096 1.3761e-05 9.79197e-06 0.000421434 8.93334e-05 0.000799655 6.94751e-06 0.000418092 0.000600857 0.000412595 0.000104241 0.000945545 7.87019e-06 4.76785e-05 6.49414e-06 0.000407416 7.49681e-05 3.28239e-05 8.89807e-06 0.000161346 2.69132e-05 5.17447e-06 4.20128e-06 0.000101916 0.000148301 3.84725e-05 0.00033004 0.000515648 7.65029e-06 1.92362e-05 0.000220106 0.000267587 5.56821e-05 0.000107837 0.000120191 0.000607227 3.9956e-05 0.000432125 1.72998e-05 2.03407e-05 6.73948e-06 1.60706e-05 8.19126e-06 0.00047228 1.29615e-05 2.39853e-05 0.000103952 3.84621e-06 8.3801e-06 0.000166753 0.000320182 0.000127501 0.000351613 0.000203586 0.000540132 1.36091e-05 5.88673e-06 5.08573e-05 0.000412583 4.75241e-05 0.000209116 7.8355e-06 0.000387118 7.44613e-06 0.000183891 0.00019029 0.000475106 0.000312894 0.000122418 0.000641406 0.000482317 8.86541e-06 0.00014523 1.05196e-05 0.000565247 0.000545534 0.000135446 6.84929e-05 1.42082e-05 0.000451112 5.23377e-06 0.000175828 8.5014e-05 0.000338225 6.83004e-06 0.000400246 0.000531199 0.000130638 7.36205e-05 5.5315e-05 2.35198e-05 0.00040712 0.000180354 1.79172e-05 4.90333e-05 0.000145304 0.000637441 0.000667601 5.88228e-06 4.62322e-05 9.05706e-05 0.000441573 4.66064e-05 5.60762e-05 1.45619e-05 0.00070331 0.000167488 0.000300388 0.000207378 1.13297e-05 1.70808e-05 0.000257768 0.000375614 0.000104728 2.05741e-05 3.65896e-05 0.000418477 1.26626e-05 0.000133335 0.000399286 6.18186e-06 4.23838e-06 8.27569e-06 0.000459793 0.000118872 3.85831e-06 3.27089e-05 8.31934e-06 8.44103e-06 0.000260658 0.000240345 5.86029e-06 9.0805e-06 3.56531e-05 3.47129e-06 1.37776e-05 0.000214584 8.6963e-06 9.66958e-06 3.6436e-06 1.03029e-05 0.000392923 0.000179457 0.000804483 6.01271e-05 0.000228599 6.96406e-06 8.12638e-06 2.15787e-05 1.45374e-05 9.26332e-05 4.52319e-06 7.71891e-05 0.000105746 0.000483522 0.000412955 5.3231e-05 0.000249915 4.73654e-05 0.000279188 0.000200103 0.000405336 0.000538899 1.63352e-05 8.98581e-05 0.000559484 4.3695e-05 7.31353e-05 1.48815e-05 0.000132308 9.40507e-06 5.48059e-06 7.39528e-06 4.49568e-06 0.000107135 9.96683e-05 0.000408529 0.000411447 6.71835e-05
[truncated: 11,478,389 more chars]
