# Supplementary material for: Transferable Measurements of Heredity in Models of the Origins of Life
Source: PLoS One. 2015 Oct 19;10(10):e0140663. doi: 10.1371/journal.pone.0140663 (PMC4610668; doi:10.1371/journal.pone.0140663)
Supplement: S1 Data — (ZIP) [file pone.0140663.s001.zip › data/transition/58/vectors.txt]

2.81742e-05 0.000116051 4.60976e-05 0.000111828 7.7707e-06 0.000407407 0.000502324 0.000101311 0.000137234 1.35769e-05 6.24156e-05 0.00100488 1.51573e-05 1.13481e-05 1.60859e-05 0.000452391 2.48872e-05 4.73514e-05 0.00011513 1.6626e-05 5.16329e-05 0.000139577 0.000503614 1.35561e-05 1.38506e-05 0.000145471 0.000600122 0.00165133 1.81217e-05 0.000126403 7.2376e-06 3.34565e-06 1.26815e-05 5.38752e-06 1.48531e-05 1.02313e-05 0.00059333 7.25484e-06 0.000648149 0.000629808 0.000234314 1.29132e-05 7.81282e-06 1.58731e-05 8.89956e-06 4.08804e-06 1.02138e-05 8.12006e-06 9.698e-06 0.000465973 0.000135224 0.000619447 9.96036e-06 5.6369e-06 1.72065e-05 0.000154298 1.42997e-05 1.34404e-05 1.19807e-05 9.88551e-06 1.13203e-05 0.00023921 0.000139738 0.000412966 3.42709e-05 8.00987e-06 6.96606e-06 0.000823012 0.00155026 5.6872e-05 5.6669e-06 0.000109619 9.03142e-06 1.72841e-05 0.000597656 2.44571e-05 0.0008686 9.95168e-06 5.26319e-06 0.000122243 0.000408938 0.000308349 1.76468e-05 0.000807635 9.65342e-06 0.000128731 4.47433e-06 0.000105584 0.000461623 0.000103124 6.61571e-05 0.000306798 3.55293e-05 2.01841e-05 1.07081e-05 0.000771713 1.3539e-05 9.60511e-06 5.53032e-06 0.000411748 8.07702e-05 0.000156376 0.000414597 1.81197e-05 0.000250361 1.29996e-05 8.12762e-06 2.38348e-05 0.000487431 2.03383e-05 1.27496e-05 0.000487071 0.000108073 0.000224314 0.000841629 0.000273568 0.000967236 1.00608e-05 0.0002338 7.65096e-05 0.000457391 2.44435e-05 0.000194863 2.14482e-05 8.85753e-05 0.000413105 0.000418377 7.35696e-05 2.29058e-05 6.87112e-05 0.000812276 1.17766e-05 0.000319147 5.46047e-05 5.67187e-06 0.000122452 0.000234593 1.20031e-05 3.74696e-06 0.000827079 7.36256e-06 0.000150947 2.34428e-05 1.56239e-05 9.66735e-06 2.03167e-05 1.47174e-05 2.5415e-05 0.000464722 0.000610048 1.82964e-05 2.59659e-05 6.23508e-05 1.17297e-05 3.97762e-05 5.40102e-06 1.66298e-05 0.000420155 0.000229961 1.17988e-05 0.000159165 3.96095e-05 8.71379e-06 0.000406677 2.95702e-05 1.56609e-05 1.29977e-05 1.70105e-05 1.57897e-05 7.62023e-06 9.22622e-06 1.59665e-05 0.000563125 7.21045e-06 0.000405543 6.98979e-06 5.23804e-05 5.89865e-06 3.57216e-06 0.000160885 0.00100893 0.00119828 3.10314e-05 1.8061e-05 0.000428571 0.000518087 0.000418587 1.31509e-05 0.000335702 8.55662e-06 1.48413e-05 0.000258379 0.000112235 2.23126e-05 0.000408523 0.000139333 5.72312e-06 1.49668e-05 1.06294e-05 1.52689e-05 6.49347e-06 0.000371756 4.23715e-05 2.00054e-05 8.1853e-05 1.51498e-05 3.64793e-05 7.07946e-06 0.000933935 1.41257e-05 0.000141859 0.000189487 0.000810994 0.000161156 0.000318797 1.37901e-05 1.15181e-05 1.91606e-05 1.71926e-05 3.44543e-06 9.01657e-05 0.00103674 1.08633e-05 1.50348e-05 0.000169286 0.000427964 0.000577059 5.2934e-06 0.000564993 1.94872e-06 7.07139e-06 0.000851181 6.74394e-05 0.000403434 0.000595931 0.000129421 0.000424869 8.3436e-05 5.61193e-05 9.24971e-05 0.000288452 0.000521403 1.56305e-05 8.51131e-06 0.000100536 1.06973e-05 5.35913e-05 0.000189238 0.000407549 1.82711e-05 1.55862e-05 1.21583e-05 0.00121884 1.95867e-05 0.000243599 1.56468e-05 0.000446994 0.00041159 0.00225845 1.34399e-05 0.000149074 0.000289972 1.11703e-05 8.05096e-06 2.17203e-05 0.000130175 0.000948468 0.00070303 1.98149e-06 7.53332e-05 9.25514e-06 2.05964e-05 0.00100906 1.56972e-05 8.11037e-05 0.000199392 1.25936e-05 0.000416593 0.000112803 1.31058e-05 1.33266e-05 0.000832443 2.91296e-05 1.74706e-05 0.000413363 4.31815e-05 0.000811324 8.73058e-06 0.000165371 1.35781e-05 0.000103617 0.000383266 7.86586e-06 0.000484976 0.000116164 1.91606e-05 0.000846952 4.27355e-06 1.42729e-05 1.5683e-05 9.07786e-06 3.70654e-05 0.000494866 9.51304e-05 1.51122e-05 0.000390997 2.48845e-05 1.60447e-05 8.8075e-05 0.00041152 5.47793e-05 0.000871825 5.35308e-06 0.000169202 0.000437969 5.37256e-06 0.000442406 2.15673e-06 0.000813685 0.00223303 1.40247e-05 1.04841e-05 0.000127888 3.65044e-05 4.27426e-05 0.000561846 2.7649e-05 0.000185058 1.86395e-05 2.51992e-05 3.16741e-05 8.46709e-06 0.000816995 3.94847e-06 0.000241596 4.50698e-06 0.000453226 9.65071e-05 0.000415564 1.92091e-05 9.34317e-06 0.000208341 5.78539e-06 2.13249e-05 2.22112e-05 6.05697e-06 4.64592e-06 0.000134331 7.69668e-06 1.11999e-05 7.40513e-06 8.24047e-06 1.58887e-05 2.2925e-05 0.000993331 8.18502e-06 0.000197253 1.12861e-05 1.56765e-05 5.15698e-06 0.000504208 0.000466014 6.0261e-06 0.000259818 0.000147926 9.53707e-05 2.84126e-05 3.28089e-05 3.15813e-05 0.000230137 0.000222365 0.000148919 6.99854e-06 1.50152e-05 0.000209492 5.53956e-05 7.03495e-06 1.56455e-05 8.7582e-05 1.02001e-05 5.366e-05 1.32477e-05 0.000417273 8.22012e-06 0.000482138 0.000414281 0.000161294 2.13533e-05 9.75368e-06 1.25299e-05 0.000104517 0.000412466 1.74432e-05 2.05891e-05 2.41405e-05 0.000430646 0.000164148 1.16226e-05 0.000419903 0.000422054 0.000829982 4.57559e-05 8.04613e-06 7.34236e-05 7.59332e-06 7.32093e-06 0.000456165 8.74182e-06 3.36796e-06 1.89852e-05 1.50394e-05 1.24483e-05 1.26642e-05 0.000434727 0.00403639 5.24215e-06 2.79126e-05 3.04105e-05 0.000252543 0.000159241 0.000195885 1.67418e-05 0.000411705 5.88257e-06 0.000411634 7.42404e-06 0.000410433 0.000185854 0.000297342 6.98667e-06 1.32268e-05 0.000220195 0.000463059 0.000360012 0.000119192 0.000830133 1.68119e-05 5.69446e-06 1.0778e-05 9.61318e-05 8.47546e-05 0.000299357 1.28547e-05 5.10623e-06 0.00042015 1.58153e-05 8.38599e-05 6.21505e-06 6.81266e-06 5.87956e-06 1.12152e-05 0.000159157 1.31011e-05 7.88004e-06 3.3026e-05 2.35202e-05 0.00040953 7.83622e-06 7.89991e-05 9.35443e-06 7.60914e-06 0.0002564 0.000879396 0.000245556 1.19095e-05 0.000397644 2.54281e-05 0.000426212 0.000427718 1.80922e-05 0.000227406 6.5273e-05 0.000446336 8.40553e-06 2.55289e-05 6.28157e-06 0.00011497 0.000474232 1.8816e-05 0.000103682 0.00165951 1.6907e-05 8.58587e-06 0.000119899 1.1275e-05 0.000473684 1.11133e-05 2.02243e-05 0.000435919 0.000472835 4.65517e-06 1.4875e-05 0.00107729 1.17666e-05 5.1871e-05 0.000419606 1.37951e-05 0.000328075 0.000109948 1.91934e-05 8.9625e-05 0.000649689 2.36498e-05 9.23291e-05 7.18951e-06 1.75665e-05 0.000226948 0.000815211 0.000108792 1.00842e-05 1.76927e-05 3.78856e-06 1.65379e-05 2.43094e-05 6.21505e-06 0.000650933 1.89176e-05 7.94247e-06 7.22814e-06 0.00164468 3.22002e-05 6.52169e-05 0.000643577 9.20699e-06 2.53924e-05 1.88835e-05 0.000219586 0.000733983 1.76167e-05 0.000174613 0.000412473 1.30842e-05 6.62031e-06 1.80065e-05 0.000145636 2.18981e-05 7.1004e-06 0.000153206 1.3003e-05 9.62927e-05 9.25605e-06 0.000146841 0.000413104 1.52882e-05 0.000421018 0.000420391 3.36407e-05 7.92801e-06 0.000442324 4.07049e-06 1.03588e-05 1.24816e-05 2.40889e-05 0.000191987 0.000232304 4.57407e-05 3.09287e-06 0.000404352 7.27884e-05 0.000362966 1.0056e-05 1.98208e-05 2.17806e-05 0.000108086 7.96974e-06 0.000808968 0.000411522 8.47648e-06 1.08428e-05 7.89382e-05 0.000226766 2.95454e-05 0.00040777 0.0004883 8.96565e-06 8.02888e-06 1.55613e-05 0.000150401 3.20652e-05 1.14037e-05 0.000524783 1.14666e-05 1.71495e-05 0.000135575 0.00015059 0.000254766 0.000657314 4.97245e-06 0.806882 3.6558e-05 2.5876e-05 1.523e-05 1.72974e-05 7.36003e-06 1.10843e-05 4.38937e-06 4.73295e-06 1.39374e-05 2.38934e-05 0.000410948 0.000173961 1.47897e-05 9.089e-05 6.76978e-06 1.15088e-05 1.51721e-05 0.000412699 7.34205e-06 0.00016598 9.08049e-06 6.06261e-06 2.8461e-06 4.0303e-05 0.000659732 0.000123581 5.85281e-06 7.02862e-06 1.53388e-05 7.94729e-06 3.23943e-06 0.00016535 0.000175093 0.000225901 9.09585e-06 0.000106093 0.00120146 1.2601e-05 8.84376e-06 9.37764e-06 0.00139197 0.000490395 1.03122e-05 9.44166e-06 0.000417421 7.9056e-06 0.000311547 2.00619e-05 0.000230051 8.77169e-05 0.00163391 1.65859e-05 0.00038963 6.51084e-05 0.000150228 5.00675e-06 1.67644e-05 1.01981e-05 7.87293e-05 0.000233367 0.000455811 1.15763e-05 8.90214e-06 0.000412779 0.000404384 4.01064e-05 6.90569e-06 0.000311461 0.000153722 0.000141119 9.01624e-06 3.79706e-06 5.40452e-06 0.000809707 1.77414e-05 0.000123822 2.34453e-05 4.17535e-05 1.35735e-05 0.000274774 0.000121561 2.16945e-05 0.000287162 1.1617e-05 0.000418013 1.53707e-05 0.000816385 0.000153276 0.00013709 1.72295e-05 0.000119578 8.1735e-06 1.17187e-05 5.69301e-06 2.46113e-05 0.000176015 2.35096e-05 0.000147911 7.90982e-06 1.45844e-05 0.000236784 1.55292e-05 9.66093e-06 2.39893e-05 2.11662e-05 2.03761e-05 5.40807e-05 7.29188e-06 0.000545598 0.000858117 2.90989e-05 4.94672e-05 0.000667052 6.85715e-05 2.05644e-05 2.47857e-05 6.24387e-06 9.30198e-05 1.4714e-05 1.40602e-05 1.296e-05 6.32552e-05 0.000407692 0.00011251 6.66013e-06 0.000669408 2.62135e-05 6.64429e-05 0.000326668 7.8569e-05 1.04155e-05 0.00041583 0.000100151 2.31961e-05 1.27579e-05 0.000403351 3.15652e-05 1.91249e-05 9.82873e-05 4.02671e-06 9.92692e-05 0.000472766 0.00040779 0.000103859 2.61913e-05 2.88476e-05 2.95696e-05 5.12752e-06 2.76763e-05 0.000380684 1.05846e-05 6.45178e-06 1.47875e-05 1.32134e-05 0.000105124 2.4628e-05 9.87149e-06 1.2864e-05 6.17537e-05 0.000123492 8.2451e-05 3.01932e-05 1.81005e-05 0.000410408 0.000424873 0.000572752 0.000224508 1.20834e-05 0.000109172 1.91318e-05 0.000150428 0.000161912 0.000458865 9.0936e-05 8.68607e-06 6.19438e-05 0.000101774 0.000154489 1.62185e-05 0.000250788 2.82863e-05 6.82426e-06 0.000362148 1.3991e-05 0.000352377 0.000124169 0.000238996 8.27873e-06 0.000167494 2.34562e-05 6.15371e-06 0.000271199 0.00043633 9.92741e-06 0.000629286 0.000422551 0.00100429 2.02512e-05 0.000161896 0.000158261 1.15689e-05 1.1787e-05 0.000813433 8.7894e-06 4.78812e-06 3.43292e-05 9.87274e-05 1.01774e-05 9.07204e-06 0.000255034 6.01689e-05 9.46669e-05 8.52508e-06 0.000413172 1.15663e-05 0.00023147 1.22135e-05 0.000195322 6.94743e-06 3.22834e-05 0.000449659 0.000366961 0.00141025 9.96492e-06 0.000413997 8.28146e-06 0.000414289 1.85275e-05 0.000413066 8.66118e-06 0.000406803 0.000445034 7.44841e-06 0.000323416 0.00105295 0.000439429 9.17567e-06 0.000582232 1.44274e-05 0.00121042 5.90845e-05 0.000615166 0.000408384 0.000164983 9.37376e-06 0.000442463 0.000448569 0.00338478 0.000599197 0.000424693 7.53676e-06 1.78113e-05 1.51582e-05 3.18949e-05 5.75745e-05 0.00151698 0.00124569 4.35924e-06 0.00158939 0.000397841 8.77716e-06 7.17261e-06 0.000522252 1.59097e-05 0.000415557 2.11441e-05 5.88898e-05 8.25855e-05 0.000466308 1.44856e-05 0.000198358 0.000165266 0.000199296 2.23522e-05 0.000102656 1.19865e-05 5.11873e-06 4.73285e-06 4.05322e-06 1.9057e-05 2.1679e-05 1.10805e-05 0.000413442 1.56546e-05 0.000149807 2.06672e-05 0.000726795 1.30057e-05 2.40351e-05 0.00045554 3.92166e-06 1.5025e-05 0.000225603 0.000314287 0.000425857 1.12317e-05 4.23327e-05 2.51883e-05 1.05499e-05 2.15974e-05 5.52998e-06 7.80665e-05 2.53e-05 3.80863e-06 0.000816995 0.000466352 1.80572e-05 1.05901e-05 7.28703e-05 1.11247e-05 1.73057e-05 1.80358e-05 0.000611149 9.00159e-06 2.97994e-06 0.000825809 1.82515e-05 0.000322223 9.17275e-05 8.64099e-05 0.000287988 8.39355e-06 8.67253e-06 4.95901e-06 2.92935e-05 0.000378229 1.56965e-05 0.000434591 0.00041266 0.000228228 0.000309576 0.000325307 0.000174303 3.29055e-06 0.000726953 0.000535368 4.30197e-05 4.21761e-06 0.000403771 0.00012421 0.000479441 0.00040565 0.000195909 2.42845e-05 0.000482458 0.000142252 3.61442e-06 1.06285e-05 0.000261962 0.000911411 8.14663e-05 0.000286895 4.36542e-06 9.01521e-05 1.01073e-05 2.09815e-05 8.04798e-05 0.000300502 0.000538517 0.000416802 1.42491e-05 1.6289e-05 3.33608e-05 4.10854e-06 0.000793479 0.000407031 6.84161e-06 0.000483255 1.35345e-05 2.43791e-05 2.20528e-05 3.78842e-06 1.74373e-05 0.000440507 1.47376e-05 5.02831e-06 0.000128227 1.38249e-05 0.000128556 0.000458115 1.09448e-05 0.00020813 0.000412392 0.00050416 1.17357e-05 7.85329e-06 1.24363e-05 8.29235e-06 0.000876195 1.70197e-05 3.74165e-05 9.81935e-05 0.000274392 5.85785e-06 8.28852e-06 2.12102e-05 5.28138e-05 7.19031e-06 1.3507e-05 4.43099e-05 1.41577e-05 1.50614e-05 0.000132386 1.53258e-05 0.000439401 4.92953e-05 4.60542e-06 5.38506e-06 5.69567e-06 8.59127e-06 0.000423339 
1.96622e-05 9.11159e-05 1.2167e-05 0.000237234 2.16201e-05 0.000424446 0.000395911 0.000432197 0.000270589 1.47498e-05 6.17996e-06 0.000983906 7.47142e-05 1.08383e-05 7.71086e-05 0.00044067 9.16347e-05 0.000143412 5.39427e-05 0.00026034 1.91666e-05 0.000279726 0.000406329 1.77967e-05 3.25038e-05 0.000803906 0.00072641 0.00194674 2.36862e-05 1.92306e-05 0.000542132 1.26938e-05 1.27489e-05 2.85332e-05 2.12529e-05 8.0433e-06 0.00047871 2.84255e-05 0.000624325 0.000918918 7.69151e-05 0.00033061 1.9746e-05 1.70755e-05 0.000109699 3.05466e-05 2.22134e-05 8.81268e-06 5.24737e-05 7.63556e-05 0.000201041 1.84028e-05 0.00013498 0.000109234 9.41996e-05 2.0108e-05 1.06318e-05 7.33436e-05 0.000517759 1.83771e-05 1.55508e-05 0.000590448 4.56423e-05 0.000408697 7.09375e-05 0.000119846 6.78729e-06 0.000829022 0.00101091 2.36986e-05 1.25177e-05 2.41402e-05 0.000119897 1.20288e-05 0.000692252 0.00024403 0.000793604 7.49043e-06 1.98651e-05 6.66657e-05 0.000414866 0.000106248 1.74058e-05 0.000784317 1.17787e-05 0.000387901 0.000500613 0.000179393 0.000398854 4.2658e-05 1.79557e-05 0.000123894 0.00242939 1.60747e-05 3.25659e-05 0.000841726 1.3039e-05 8.87172e-06 1.40047e-05 0.000412189 0.000128772 8.54562e-05 0.000450831 0.000154736 0.000352415 2.29485e-05 9.98302e-06 8.88897e-05 0.000496289 2.07961e-05 0.000163161 0.000398133 0.00064072 1.94478e-05 0.000580699 0.000677999 0.000400762 6.63724e-05 1.89574e-05 2.46833e-05 0.000393978 4.87448e-05 1.21891e-05 9.08127e-06 1.57173e-05 0.000394299 0.000397846 1.02593e-05 2.61698e-05 7.75696e-05 0.000792706 0.000131029 3.72774e-05 2.28164e-05 1.15825e-05 0.000166899 2.04964e-05 0.00012976 9.3013e-05 0.00112483 1.2061e-05 0.000162897 4.96085e-05 6.57773e-05 3.64788e-05 0.000384984 1.56961e-05 2.94354e-05 0.000399525 9.46487e-05 7.67503e-06 0.000184301 5.55979e-05 0.000152178 0.000278594 1.50215e-05 1.25342e-05 0.000402647 0.000761418 0.000126185 0.000110783 9.30301e-05 1.01484e-05 0.000389221 0.000161158 1.18329e-05 0.000103803 2.10278e-05 0.000340923 3.81157e-06 9.51413e-06 0.000104108 0.000397052 1.57318e-05 0.000388835 7.23591e-06 1.80398e-05 7.94084e-06 7.89444e-06 0.000103213 0.000390587 0.000402648 4.80857e-05 9.30195e-06 0.000458274 0.000404464 0.000720244 1.06426e-05 0.000106379 2.62259e-05 7.4391e-06 9.06024e-06 0.000227957 0.00134734 0.000410438 1.2494e-05 1.3744e-05 1.51794e-05 3.46739e-05 1.85694e-05 6.30851e-06 1.59163e-05 4.20392e-05 0.000228121 7.3027e-06 0.000304431 0.000183402 7.36712e-06 0.000944128 1.1462e-05 4.45099e-05 0.000256698 0.000813588 0.000142217 1.89375e-05 1.38857e-05 8.1266e-06 7.18793e-05 6.60129e-05 1.0638e-05 2.91299e-05 0.000749699 7.26643e-06 3.4876e-05 9.84476e-05 0.000398314 0.000912094 2.34827e-05 0.000404991 6.88862e-06 9.22442e-06 0.000783501 0.00280682 0.00039619 0.000576551 0.000120636 0.000394378 1.35307e-05 0.000449978 0.000381671 1.92157e-05 0.000548941 0.00128436 0.000257773 1.04847e-05 4.99698e-06 5.6493e-05 0.000245835 0.000401471 1.07322e-05 1.67979e-05 9.46065e-06 0.00143434 0.000397133 7.32993e-05 0.000247995 0.000897712 1.18664e-05 0.000749757 1.3501e-05 0.000125434 5.44898e-05 1.57351e-05 9.33575e-06 1.15548e-05 2.90039e-05 0.000606877 0.000670257 5.29217e-06 0.000141376 1.40613e-05 0.00013926 0.000110509 0.000264262 1.07262e-05 1.17831e-05 4.18123e-05 0.000396993 2.55929e-05 7.59789e-05 1.03896e-05 0.000392845 3.10784e-05 3.42393e-05 0.000394291 0.00020084 0.000776877 4.98055e-05 2.33412e-05 4.04154e-05 0.00054357 0.0020098 1.11564e-05 0.000393872 1.0344e-05 2.87278e-05 0.000825979 0.00014641 1.07029e-05 5.38254e-05 1.34891e-05 6.79184e-05 0.000442465 1.70231e-05 0.000311364 2.31713e-05 0.000275935 9.57082e-05 0.000192957 0.000573917 5.18655e-05 0.00106431 9.25883e-06 0.000190122 0.000980653 1.00989e-05 0.000475576 2.05723e-05 0.000787087 3.47278e-05 1.26147e-05 9.73529e-05 0.00128052 0.000135165 1.41788e-05 0.000104774 0.000123216 0.000195473 1.95495e-05 4.92287e-06 0.000177572 1.23274e-05 2.65735e-05 5.61333e-06 0.000266591 1.44115e-05 0.000413768 0.000376577 0.000401565 0.000223478 0.000150013 1.8845e-05 1.51217e-05 6.32222e-05 2.147e-05 7.13172e-06 8.95326e-06 0.00132812 2.54915e-05 7.93497e-05 2.2691e-05 0.000124755 9.5487e-05 0.000117803 0.000890638 1.14893e-05 0.000295413 0.00012228 9.91e-06 2.69586e-05 0.00040326 0.000910637 1.01718e-05 0.000349891 0.000340002 0.000160316 3.08575e-05 1.16088e-05 2.35319e-05 0.000321393 0.000754433 0.000266341 6.37291e-06 2.11087e-05 1.02813e-05 5.80418e-05 0.000178959 2.6956e-05 2.31416e-05 1.66029e-05 7.65931e-05 0.00149069 0.000403987 1.04474e-05 0.000845084 0.000400712 1.47309e-05 2.37432e-05 5.64346e-05 0.00014651 0.000114075 0.00039253 9.46393e-06 1.80552e-05 2.28173e-05 0.000515295 1.75886e-05 1.60491e-05 0.000413968 0.000401154 0.000328877 0.000300394 2.35252e-05 0.000418002 5.08502e-06 9.74255e-06 0.000471554 0.000214918 7.83451e-06 5.51807e-05 1.15451e-05 5.96993e-06 8.3403e-06 0.000453499 0.000169242 1.51093e-05 0.000232233 0.000621044 4.93351e-05 0.0001188 7.80327e-06 0.000189355 0.000468346 4.55942e-05 0.00059638 7.3772e-06 0.00045473 1.94408e-05 0.00083997 9.26126e-05 8.57949e-06 6.41938e-05 0.00196692 0.000212305 1.50577e-05 0.000781334 1.9826e-05 9.38134e-05 0.000977468 0.000103374 0.000167746 8.46249e-06 3.99626e-05 1.829e-05 0.000402225 1.76219e-05 1.13711e-05 5.93013e-06 0.000113442 5.73519e-05 0.00022743 0.000229505 1.65562e-05 1.64304e-05 0.00014315 1.9272e-05 0.000725854 0.000104241 5.33788e-06 9.4149e-06 1.66395e-05 1.53089e-05 0.00052455 0.000480778 1.18892e-05 1.82751e-05 2.26779e-05 0.000673365 0.000614212 2.9594e-05 0.000771872 3.97613e-05 0.00049045 0.000171298 9.49267e-06 5.9322e-05 0.000120209 0.000545113 1.5997e-05 0.000117464 4.86076e-05 0.000206886 8.29021e-06 0.00013789 0.000140903 0.00344284 6.46703e-05 0.000347436 0.00131178 0.00113399 1.04806e-05 0.000302341 0.000618383 1.13567e-05 9.11842e-05 0.000653969 9.20322e-06 0.000241475 0.000351191 5.72499e-05 6.63256e-05 0.000523032 0.000232309 2.68035e-05 1.78976e-05 3.15695e-05 0.000216686 0.0010408 1.90386e-05 8.85183e-06 1.26935e-05 1.23494e-05 3.26946e-05 1.75116e-05 8.12603e-06 0.000465588 1.96377e-05 9.94801e-05 2.23224e-05 0.000394179 3.48025e-05 1.10938e-05 0.000660381 4.9616e-05 1.57343e-05 2.42508e-05 9.34324e-05 0.000372957 1.79958e-05 3.44425e-05 0.000419958 0.000278079 9.30773e-06 4.43821e-05 1.80858e-05 1.33415e-05 1.88533e-05 0.000109618 1.84327e-05 0.00062184 1.23655e-05 0.000594156 0.00108041 9.73393e-06 0.000442716 0.000402486 4.98532e-05 0.000156061 0.000860403 0.000150204 0.000114456 2.89199e-05 1.68582e-05 0.000367791 2.32042e-05 0.000282664 6.82302e-06 0.000396455 1.66344e-05 0.000488713 1.06893e-05 3.21584e-05 0.00023867 2.39505e-05 1.91862e-05 0.000787446 0.000392162 9.52822e-06 0.000212893 0.00150518 0.00023041 0.000163546 0.000457773 0.000579403 1.1773e-05 0.000249283 2.28402e-05 4.59561e-05 9.56054e-06 1.46456e-05 0.0012973 2.88047e-05 0.000164792 4.38025e-05 0.000177685 0.000197095 0.000420006 2.49495e-05 0.776748 0.000108969 1.42972e-05 3.06152e-05 8.80659e-05 2.99888e-05 1.35155e-05 3.06217e-05 0.00011517 0.000213327 1.45905e-05 0.000439363 1.86954e-05 9.44672e-06 7.64371e-06 7.19742e-05 1.32149e-05 4.29368e-05 0.000414766 1.35566e-05 0.000215013 1.53856e-05 1.57924e-05 1.53809e-05 4.21822e-05 1.94911e-05 9.20982e-06 8.33507e-06 1.46397e-05 2.18691e-05 6.31981e-06 8.83368e-06 0.000189138 4.66442e-05 2.34553e-05 1.63948e-05 0.000204342 0.000824448 0.000628553 2.95595e-05 1.38387e-05 5.33713e-05 0.000401316 1.22785e-05 6.8133e-05 1.72344e-05 1.87893e-05 4.65646e-05 0.000326738 0.00133225 1.10572e-05 0.00045424 4.69814e-06 1.83604e-05 0.000173653 0.000330384 1.10987e-05 1.41954e-05 1.74329e-05 0.000104813 8.09027e-06 0.00165933 0.000159414 0.000433984 0.000608805 0.000393375 0.000108764 0.000542823 2.00231e-05 0.000163152 0.000362276 4.61679e-05 1.77983e-05 1.50442e-05 0.000819115 6.87301e-05 1.47415e-05 0.000210675 0.000268338 1.73244e-05 1.94776e-05 0.000179393 5.62227e-06 8.87835e-06 0.000180626 0.000437093 0.000219464 0.00122123 5.39499e-06 0.000115596 8.94428e-05 0.000138014 0.000103402 0.000365167 0.00014847 3.05585e-05 0.000192978 0.000292128 1.21241e-05 1.57416e-05 1.37283e-05 0.000105756 3.98592e-05 1.09174e-05 2.82305e-05 0.000232904 2.46159e-05 1.06758e-05 1.46318e-05 0.000414013 0.000231496 3.29625e-05 2.63499e-05 0.000805647 9.62784e-05 3.78715e-05 5.52276e-05 0.000128663 1.20596e-05 7.45521e-05 4.78755e-05 2.32974e-05 1.2861e-05 0.000395233 1.40125e-05 0.00046629 0.000906317 2.72976e-05 1.05724e-05 5.49261e-05 2.07731e-05 4.26195e-05 0.000399151 0.000142591 1.62408e-05 1.68503e-05 0.000465974 0.000508585 9.88553e-05 9.28029e-05 2.11034e-05 0.000112656 0.000516468 0.000395341 0.000170011 0.000134074 0.000480431 0.00058094 6.71298e-06 0.00016567 0.000355912 8.91439e-05 5.17525e-06 0.000630181 0.000154299 1.58193e-05 0.000525562 1.74277e-05 2.03266e-05 0.000197387 7.2692e-06 1.61741e-05 0.000181783 6.71598e-05 0.000387697 0.000547434 1.68662e-05 0.000715128 1.45728e-05 2.90488e-05 1.36801e-05 2.33123e-05 1.40851e-05 0.000623204 3.59445e-05 3.60148e-05 0.000165104 0.000107833 0.000153246 2.95835e-05 2.35043e-05 9.74963e-05 7.41524e-06 0.000488213 6.77836e-05 2.5988e-05 1.78579e-05 0.000260325 0.0002154 1.16266e-05 2.6751e-05 9.49465e-06 0.000238433 0.000467585 1.71229e-05 0.000942309 0.000394347 4.24098e-05 0.000310939 1.49643e-05 1.00923e-05 0.000259883 1.58535e-05 0.000794074 7.08427e-06 5.95951e-06 1.59736e-05 0.000152418 0.00020984 0.000152752 2.24681e-05 9.54664e-05 0.000142437 1.05847e-05 0.000941372 0.000110532 2.12019e-05 0.00021131 0.000268301 3.17309e-05 0.000161283 0.000314609 0.000386468 0.00150487 1.33587e-05 0.000402883 1.2179e-05 0.000394853 0.000130371 0.000424457 1.39729e-05 0.000393017 0.000396216 7.08926e-05 4.46648e-05 0.000805657 2.24532e-05 1.65094e-05 0.000512377 9.11111e-05 0.00117014 2.48783e-05 0.000414616 0.000435624 0.000450119 9.67761e-06 0.000848332 0.000409485 1.52804e-05 0.00198045 0.000524809 4.01279e-05 0.000231409 1.46425e-05 0.000154087 1.53945e-05 0.00181873 0.00131 2.75628e-05 0.000864491 2.76082e-05 0.000123868 9.84808e-06 0.000398768 1.4327e-05 0.000460337 0.000141347 9.58506e-05 7.89408e-06 0.000498118 2.53847e-05 0.000143675 3.44674e-05 0.000432641 1.26361e-05 0.000132211 1.66494e-05 1.86597e-05 1.56167e-05 3.66124e-06 2.2063e-05 0.000225316 1.01333e-05 0.000393259 5.4174e-06 8.80553e-05 8.22132e-05 0.00110605 8.83544e-06 1.51155e-05 0.000391291 4.11653e-05 1.23133e-05 1.96131e-05 0.000519953 0.00044385 3.11409e-05 3.29672e-05 1.91996e-05 0.00028218 2.22182e-05 1.51762e-05 1.04079e-05 8.78406e-05 2.43881e-05 0.000779327 4.4199e-05 0.000133706 1.72056e-05 6.25804e-05 9.88511e-05 2.24887e-05 0.000112304 0.000404106 1.09747e-05 1.926e-05 0.000361866 3.08739e-05 1.50902e-05 0.000105614 1.48488e-05 0.000192406 9.15433e-05 1.94039e-05 8.67233e-05 0.000106067 0.000351757 1.70716e-05 0.000442095 0.000406322 0.000835537 2.29272e-05 0.000448785 2.88948e-05 7.19912e-06 0.000841658 0.00128251 3.5548e-05 0.000279784 0.000515223 4.92212e-05 0.000226777 0.000395357 2.62926e-05 1.19097e-05 0.000412911 0.000272134 1.42414e-05 6.78321e-05 2.52032e-05 0.000919276 0.000551796 8.2271e-06 4.80509e-06 0.000183066 2.23926e-05 0.000103137 2.38599e-05 0.000476629 0.000510082 0.000403587 0.00028888 1.86919e-05 2.17211e-05 1.88271e-05 4.56003e-05 0.000926967 4.55065e-05 0.000399375 0.00104017 5.28223e-05 4.48677e-05 1.08933e-05 2.96069e-05 0.000515506 1.39235e-05 1.17099e-05 0.000182988 1.60932e-05 1.0031e-05 0.000184619 0.000138461 1.65534e-05 0.000398855 0.000401204 3.54445e-05 0.000151904 4.04616e-05 3.64034e-05 0.000608837 1.89814e-05 5.69138e-06 1.51077e-05 0.000211425 8.58204e-06 1.20801e-05 8.09321e-05 0.000992273 1.11665e-05 0.000221909 0.000210316 1.38745e-05 0.000103706 0.000340808 1.1099e-05 0.000596992 0.000465667 1.68917e-05 8.52703e-06 8.164e-06 6.89775e-05 0.000411411 
1.70981e-05 0.000478582 1.17273e-05 0.000240021 5.20132e-05 0.000256542 0.000331103 5.06573e-05 3.69404e-05 4.28678e-05 7.10432e-05 0.00100725 0.000182326 0.000286644 7.45179e-05 0.000261086 6.01374e-05 9.97692e-05 0.000129779 7.33288e-05 0.000145354 0.00035341 0.000283375 1.4912e-05 0.000209224 0.000101543 0.000281936 3.25203e-05 7.04276e-05 3.68267e-05 8.043e-06 1.14671e-05 0.000342352 6.58379e-05 0.000101903 2.55472e-05 0.000440332 6.4638e-05 0.000348397 0.000373327 0.000165566 0.000215316 9.04677e-05 4.292e-06 0.000104641 1.1969e-05 0.000229788 0.000118957 0.00036736 5.94724e-05 0.000123144 0.000243557 0.000143504 2.83237e-05 0.000197753 0.000109297 0.000213087 0.000227964 0.000322289 2.44068e-05 4.61884e-05 0.000165906 5.53417e-05 0.000321325 0.000229633 0.00043253 1.42718e-05 0.000520374 0.000447924 1.24216e-05 9.80026e-05 1.20886e-05 0.000301284 0.000246582 0.00038165 0.000118556 0.000516451 2.07861e-05 3.36327e-05 5.45538e-05 0.000366321 0.000425807 3.32836e-05 0.000516066 1.2325e-05 0.000256394 3.81048e-05 5.99464e-05 0.000387366 0.00010066 0.000139397 9.79727e-05 6.49416e-05 0.000142887 0.000102942 0.000305838 7.74952e-05 0.000107305 2.21085e-05 0.000509805 0.000102573 7.65059e-05 0.000312724 6.73553e-05 0.000191176 0.000234846 8.02421e-05 1.86142e-05 0.000970145 8.37226e-06 7.36616e-06 0.000435458 0.000101252 4.04044e-05 0.00117832 0.000201711 0.000469803 0.000132522 0.000351365 0.000218632 0.000367169 0.000192996 0.00026337 0.000181003 5.00131e-05 0.000277563 0.000329781 3.82398e-05 7.98654e-05 0.000188024 0.000530924 0.000249958 5.52184e-05 0.000118967 0.000166528 9.96792e-05 0.000215448 0.000103555 0.000136035 0.00118377 4.64339e-05 0.000217219 0.000464545 7.20347e-05 0.000169498 0.000209777 6.35284e-06 8.72733e-05 0.000366288 0.000555977 6.24915e-05 4.23439e-05 4.94985e-05 1.78665e-05 0.000114819 0.00011265 9.25274e-06 0.000383952 0.000584384 0.000277016 7.1451e-05 0.00020004 0.00023776 0.000275651 5.43863e-05 8.13571e-05 8.58331e-05 2.93233e-05 0.000222026 5.1602e-06 9.73534e-06 0.0001891 0.000258606 1.23937e-05 0.000264896 8.00144e-05 1.53788e-05 1.17805e-05 0.000268851 3.89711e-05 0.000444514 0.000424658 0.000108743 5.08086e-05 0.000407912 0.000393714 0.000615431 0.00014953 5.15871e-05 0.000431509 0.000109867 7.74149e-06 0.000273324 0.000116553 0.000358508 0.000165267 0.000105537 0.000258265 1.36466e-05 2.67671e-05 1.11845e-05 0.000168534 8.84498e-05 8.70323e-05 0.000187385 0.000369016 0.000362626 1.66651e-05 0.000611629 0.000192218 0.000371191 0.000485388 0.000129363 0.000137194 0.00046417 3.68446e-05 1.21233e-05 3.12283e-05 9.81753e-05 6.25288e-05 0.0002158 0.000429403 2.80167e-05 0.000350933 5.7574e-05 0.00059963 0.00019499 0.000106103 0.000817842 1.31958e-05 2.18486e-05 0.000515679 0.000129033 0.000343358 0.000380753 0.000199707 0.000278529 5.90686e-05 0.000547215 1.26393e-05 3.10216e-05 0.000476989 1.34265e-05 0.000206132 0.000143879 7.95275e-05 7.30904e-06 7.37125e-05 0.000261335 8.82574e-06 2.98755e-05 0.000112191 0.00103972 0.000522331 7.30715e-05 1.46285e-05 0.000838295 0.000211927 0.000887299 5.9969e-05 0.000262486 0.000329451 1.3891e-05 8.98876e-05 0.000499264 6.89782e-05 0.000351952 0.000326494 0.000151949 0.000241384 9.18809e-05 7.10513e-05 0.000393875 1.94567e-05 0.000278301 0.000107158 0.000532704 0.000316205 0.000219436 7.97815e-05 5.35631e-05 0.000539576 0.000454489 1.1292e-05 0.000511715 4.97386e-05 0.000513661 0.000156682 6.04117e-05 0.000207696 6.93404e-05 0.000231664 5.81593e-06 0.000271694 0.000470088 6.41647e-05 0.000542929 4.22874e-05 0.000107043 0.000770105 0.000141224 0.000123166 0.000296662 0.000210371 0.000203588 5.77181e-05 1.66178e-05 3.71154e-05 5.23952e-05 0.000324703 0.000191304 0.000475154 3.22181e-05 5.04669e-05 0.000387501 3.72398e-05 0.000273677 7.41332e-05 0.000582715 0.000481167 7.21266e-06 5.54054e-05 0.000119806 7.13573e-05 9.64037e-05 0.000212078 1.23637e-05 0.000375793 0.000109508 1.43437e-05 0.000685073 0.000127306 0.00016579 0.00013012 0.000200421 1.45621e-05 0.000287146 0.000115718 0.00027832 4.74957e-05 9.81977e-05 0.000136861 8.62972e-05 0.000230926 0.000267193 1.04805e-05 0.000138746 0.000225974 8.04698e-05 5.1247e-05 7.62526e-06 0.000154375 7.63454e-05 0.000108755 0.00071885 0.000105348 8.11483e-05 1.05352e-05 9.22151e-05 1.76695e-05 0.000283631 0.000434205 0.000245094 2.96023e-05 9.45939e-05 6.78598e-05 6.58845e-06 0.000153489 0.000198489 0.000330877 0.000524423 0.000380974 6.16505e-06 0.000131744 1.02357e-05 0.000339404 0.000144287 0.000190474 2.99136e-05 7.81938e-06 0.000243703 0.00128297 0.000534461 8.15076e-06 0.000297911 0.000296776 0.000378346 0.000204069 0.000222544 0.000122244 8.29866e-06 0.000263808 0.000103974 6.49054e-05 0.144735 0.000319964 0.000298683 1.82742e-05 0.000390929 0.000367184 0.00123321 0.000119117 2.5597e-05 7.38555e-05 0.000121 0.000165267 0.000307453 0.000221237 1.55115e-05 5.97856e-06 0.000103445 0.000259747 0.000187527 0.000265293 0.0104648 0.000211326 0.000232252 0.000339988 0.00046429 0.00032062 0.00019951 0.000136769 0.000310778 1.69076e-05 0.00028665 2.07206e-05 0.000295399 0.000136326 8.12539e-05 5.28787e-05 0.000126274 0.000363384 0.000309512 0.000184093 8.30903e-05 0.000763863 6.41119e-05 6.3443e-06 0.000125863 0.00018153 0.00013021 0.000147216 4.92385e-05 8.29529e-05 0.000316576 0.000106097 9.18213e-05 1.13299e-05 0.000199606 0.000188015 3.81975e-06 0.00054879 0.000180308 0.000294097 0.000366123 9.69207e-05 0.000261883 0.000342883 0.000347555 0.000151841 0.107956 6.87706e-05 0.000148588 1.35322e-05 3.62273e-05 8.30202e-05 4.33278e-05 0.000278046 0.000488682 0.000113315 2.2919e-05 0.000207675 0.000503461 0.000144498 7.68473e-05 8.18132e-05 6.10486e-05 0.000105212 5.78715e-06 0.000400459 0.000472226 0.000253852 6.89662e-05 0.00022214 0.00018698 0.000419378 5.36728e-05 0.000123741 0.000277948 0.000398377 9.69658e-06 0.00012919 0.000504214 8.32682e-05 0.000186037 0.000447274 8.88525e-05 0.000615451 0.000177143 7.70635e-05 0.000146051 0.000509512 0.000366675 6.96126e-05 3.64613e-05 7.97157e-06 0.000226355 0.00052721 0.000166335 1.0805e-05 8.14449e-05 6.36816e-05 0.000102034 9.4941e-05 3.4403e-05 0.000483318 0.000149309 0.000174426 6.06326e-05 0.000512212 2.96548e-05 3.21366e-05 0.000559122 5.18819e-05 0.000174671 0.000150457 0.00036788 0.000649843 0.000103387 0.00016797 0.000298309 0.000232942 0.000158935 0.000106239 0.000231315 1.07e-05 0.000143029 0.000217449 0.000140873 7.86899e-06 9.78399e-05 0.000101845 0.000544476 4.50965e-05 0.000292178 0.000287514 0.000144414 0.00023424 0.000275457 0.000451368 0.000139708 2.81647e-05 7.82814e-05 0.000156954 0.000402843 0.000176034 9.62291e-05 0.000315844 0.000245551 1.48689e-05 5.27614e-06 0.000179883 9.53844e-05 0.000155405 9.46095e-05 0.000519956 0.000282431 6.01925e-06 9.44228e-05 0.000205607 9.37893e-06 0.000265535 0.000379473 0.000205994 8.22489e-05 0.000247573 1.72385e-05 8.30989e-05 0.000188117 6.34978e-05 0.000332821 0.000112447 0.000139946 0.000253993 9.61849e-05 0.000207219 0.000318614 1.18158e-05 0.503558 0.000144205 6.95932e-05 1.35278e-05 9.73241e-05 1.23389e-05 6.38596e-05 8.51275e-05 6.49452e-05 0.000159662 0.000126619 0.000353759 0.000291756 0.000266931 1.81335e-05 8.34638e-05 0.000137436 0.000143657 0.00025789 0.000100752 0.00109575 0.000162921 2.32571e-05 7.97603e-05 2.55807e-05 0.000211196 8.03257e-05 0.000206236 0.000245098 8.90251e-06 8.51544e-05 9.16206e-05 0.000109882 1.77458e-05 8.04452e-05 3.63012e-05 1.05418e-05 0.000657416 1.12994e-05 0.000130173 7.99775e-06 0.000361832 0.000310877 0.000119821 0.000294539 0.000274765 4.26125e-05 8.07898e-05 0.000179017 9.20747e-05 0.000102194 0.000920624 1.17954e-05 2.77533e-05 0.000184294 0.000258898 6.49247e-05 7.83282e-05 0.000192612 0.00016607 8.2023e-05 0.000546426 0.000246278 3.41086e-05 0.000269645 0.000268239 0.000194182 6.10409e-05 1.05893e-05 0.000218906 0.00019251 3.19316e-05 3.90294e-05 3.22481e-05 0.000557086 1.47465e-05 9.72973e-05 0.000127361 0.000184279 7.32734e-05 0.0253561 3.35022e-05 2.81917e-05 0.000256379 0.000284258 0.000744487 0.000235423 0.000517862 0.000191645 0.000156868 7.70308e-05 0.000199575 9.16299e-05 0.000168833 1.62885e-05 9.55756e-05 0.000139868 9.24176e-05 4.71713e-05 0.000606928 0.000214727 0.000472446 1.28057e-05 1.53585e-05 0.000175621 0.000227272 0.000433911 8.60983e-05 8.02824e-05 0.000271211 0.000135827 1.28795e-05 0.000109253 0.0003325 8.00135e-05 0.000260333 6.11294e-05 2.10937e-05 4.11765e-05 4.1597e-05 8.02137e-06 0.000156988 1.29458e-05 0.000310562 8.04386e-05 8.43368e-05 0.000355595 0.000217429 0.000138417 0.000342223 1.16721e-05 0.000113106 0.000261455 0.000259519 0.000121219 0.00019417 0.00058187 0.000381995 9.55571e-05 6.41626e-05 1.15256e-05 0.00055868 0.000473868 0.000269198 0.000128354 9.24217e-05 8.10576e-05 0.00017021 7.24337e-05 0.000507499 0.000190653 4.30599e-05 7.83444e-06 0.000100451 5.26303e-05 7.65662e-05 0.000280316 7.97634e-05 8.57726e-05 0.000167566 0.000342623 7.51572e-05 0.000245399 0.000161649 0.000330577 0.000365856 0.000181765 0.0001234 4.10248e-05 0.000123342 0.000497438 7.19497e-05 0.000608702 0.000362601 4.98727e-05 0.000158981 0.000139044 0.000166534 0.000113358 8.13864e-05 5.24302e-05 0.000158489 0.000180727 9.44565e-06 8.06748e-05 2.51919e-05 0.000269283 0.000202663 1.82045e-05 0.000192586 1.31436e-05 0.000272589 2.98098e-05 0.000382025 6.33296e-05 0.000135749 0.000413905 0.000206002 2.66786e-05 3.41184e-05 0.000315594 9.01129e-05 0.000139251 0.000609014 7.5073e-06 5.0585e-06 0.000137227 0.000228704 0.000241833 1.30756e-05 5.27286e-05 7.59373e-05 0.000157459 0.000158773 0.000738835 9.52187e-05 0.000333385 0.000146762 0.00030304 9.15271e-05 0.000173626 0.000670922 0.000121388 0.000525902 3.25108e-05 0.000276 5.21125e-05 0.000471028 0.000114216 0.00036997 8.33764e-05 0.000262956 0.000273746 0.00018861 0.000353425 0.000860543 7.81929e-05 4.00666e-05 0.00146442 1.80072e-05 0.00103102 0.000208361 0.000417313 0.000609343 9.17922e-05 6.23138e-06 0.000389466 0.000290399 0.00386011 0.000476689 0.000437631 6.76717e-05 8.35941e-05 8.24214e-05 0.000188813 0.000177486 0.000277511 0.00059063 0.000149288 0.000205344 0.000393286 0.0006155 0.000241256 0.000457041 3.88124e-05 0.000420235 0.000141218 6.60006e-05 6.81567e-05 0.000320591 0.00022275 0.000248766 8.87421e-05 0.000581115 0.000135179 0.000175282 1.2151e-05 1.83358e-05 4.59374e-05 1.34335e-05 3.02189e-05 0.000167282 5.04894e-06 0.000264043 2.40763e-05 0.000101936 4.2498e-05 4.26845e-05 8.42791e-06 0.000112766 0.0003003 7.88937e-05 6.89424e-05 7.52617e-05 3.29901e-05 0.000285555 0.000130558 0.000240975 1.10197e-05 2.79688e-05 0.000290049 0.000109145 0.000460037 0.000209464 0.000227111 0.000518137 5.67742e-05 0.000152042 1.13958e-05 6.38464e-05 0.000106002 0.000235108 0.000182985 0.000386901 0.000395713 2.6108e-05 0.000421116 0.000123676 2.04816e-05 0.000357551 2.34817e-05 0.000123109 0.000213276 8.1536e-05 0.000106946 2.51446e-05 0.00017939 9.7702e-06 0.000349018 0.000639249 1.09011e-05 8.20453e-05 9.32503e-05 0.000641824 7.95495e-06 0.000333415 0.000309 8.41884e-05 8.26456e-05 0.000362516 2.67541e-05 1.33771e-05 0.000475109 0.000346632 2.29865e-05 0.000334072 0.00030277 6.60462e-05 0.000306635 0.00870518 0.00161067 0.000218384 0.000107969 5.9005e-06 1.00709e-05 8.33142e-06 8.62068e-05 4.97807e-05 3.84599e-05 0.000366192 0.00025691 0.000206146 3.76462e-05 9.49376e-05 2.59668e-05 9.00389e-05 0.000725871 2.22354e-05 0.000270867 0.000174305 0.000923841 0.000284783 6.67969e-05 4.35931e-05 0.000389217 7.00799e-05 9.17807e-06 0.000112203 7.51854e-06 0.000204982 0.000291713 1.56002e-05 5.82486e-06 0.000289918 0.000273083 0.000117148 7.18704e-05 1.74051e-05 9.7767e-06 0.000376489 0.000155556 3.34808e-05 1.61966e-05 0.000182468 9.62842e-05 7.52183e-06 1.61797e-05 5.74799e-05 0.000258143 0.000255401 8.15661e-05 3.89525e-05 4.1962e-05 0.000104585 0.000216679 0.000414071 3.03348e-05 5.46029e-05 7.52244e-06 9.90176e-05 0.000125202 0.000398732 
0.000119271 7.16426e-05 1.17759e-05 7.32317e-05 0.000131356 0.000371611 0.000464024 7.16955e-05 0.00011585 0.00088917 2.0229e-05 0.000914411 0.000152755 1.30631e-05 2.59786e-05 0.000485005 0.000173854 8.00205e-05 9.52186e-05 0.000208285 1.1766e-05 0.000558589 0.000377133 1.52574e-05 5.10063e-05 0.000154453 0.000511189 0.00196919 1.46703e-05 2.38121e-05 8.44421e-05 1.89023e-05 6.72549e-05 1.60321e-05 6.5939e-05 6.02173e-06 0.000480917 3.20832e-05 0.000453792 0.00038548 2.76814e-05 0.000225803 3.01436e-05 1.16548e-05 0.000195128 2.511e-05 4.69027e-05 3.416e-05 1.88597e-05 0.000256004 0.000477892 0.000209304 1.04315e-05 7.37774e-05 8.82762e-05 1.46948e-05 0.000220263 0.00013396 4.07096e-05 0.000789003 1.50452e-05 0.000146857 1.5861e-05 0.000508351 0.000167668 2.47206e-05 3.40562e-05 0.000796997 0.000641988 3.93385e-05 6.30041e-06 0.000376337 5.22083e-05 2.69306e-05 0.000729008 0.000298039 0.000758554 2.0921e-05 1.09352e-05 1.58972e-05 0.000507418 0.000229621 1.81655e-05 0.000751425 1.80158e-05 0.00020129 7.34092e-05 0.00083851 0.00042156 0.000274511 0.000121336 0.000172217 0.00111003 2.13582e-05 1.70628e-05 0.000534813 3.87124e-05 1.29728e-05 0.000143651 0.000397813 7.33768e-05 0.000154234 0.000391812 2.35815e-05 0.000108283 9.96174e-05 2.62413e-05 1.57716e-05 0.00123065 1.58958e-05 2.66984e-05 0.00037748 6.86128e-05 0.00016771 0.000422262 0.000126724 0.000398058 4.32333e-05 0.000101959 6.06909e-05 9.84041e-05 9.97934e-06 0.000173515 1.3417e-05 1.0256e-05 0.000393981 0.000372929 7.23494e-05 1.21447e-05 0.000103327 0.000738745 4.20143e-05 0.000272644 5.46801e-05 2.09808e-05 9.5993e-05 0.000264305 0.000334605 9.65784e-05 0.000765873 1.39455e-05 1.32962e-05 0.00101781 0.000210049 0.000218109 6.6618e-05 0.000132014 0.00010595 0.000390367 0.000486066 3.91767e-05 0.00016366 1.91786e-05 2.94885e-05 6.57946e-05 1.81522e-05 0.000129345 0.000417912 0.00923887 0.000242423 0.000395209 1.74929e-05 3.37021e-05 0.000379204 2.07666e-05 2.00629e-05 3.07928e-05 4.93185e-05 4.08679e-05 2.47869e-05 6.04135e-06 0.000179786 0.000609343 1.52524e-05 0.000531927 8.99679e-06 1.52783e-05 9.6007e-05 3.24776e-05 0.000114808 0.000378575 0.0004343 3.11795e-05 2.12531e-05 0.000381184 0.000374212 0.000407388 0.000102476 0.00058037 2.37944e-05 3.13033e-05 0.000223005 6.92106e-05 6.09183e-05 0.000368369 0.000111388 4.59911e-05 0.000230018 2.02225e-05 8.2045e-06 1.40546e-05 0.000435987 0.000229709 3.57191e-05 1.13427e-05 2.44753e-05 0.00014251 1.31598e-05 0.00117468 9.09804e-05 0.000259898 0.00023962 0.000698909 4.58054e-05 0.000292811 0.000193375 1.31327e-05 4.18347e-05 3.64725e-05 6.86661e-06 0.000126633 0.00917625 1.96088e-05 2.19035e-05 2.87535e-05 0.000385517 0.00087832 4.8334e-05 0.000384142 8.14113e-06 3.35377e-05 0.000743722 0.000671415 0.000419946 0.000455969 3.96461e-05 0.000374922 7.80139e-05 0.000397699 2.42253e-05 0.000233345 0.000425525 0.000587134 8.49029e-05 5.75565e-05 3.07707e-05 0.000122904 2.5043e-05 0.000404025 1.63842e-05 1.26615e-05 3.43106e-05 0.00111012 2.55022e-05 0.000328943 8.77622e-05 0.000989377 2.32785e-05 0.00112309 6.06455e-05 0.000286533 2.72276e-05 3.09066e-05 3.84534e-05 2.53217e-05 2.28195e-05 0.00101657 0.000728159 2.67726e-05 4.86963e-05 2.92468e-05 6.50082e-05 0.00045336 4.5624e-05 9.87173e-06 3.04678e-05 2.43827e-05 0.000380835 1.45873e-05 4.41846e-05 7.53201e-05 0.000383103 2.03099e-05 3.55686e-05 0.000671801 1.31933e-05 0.000737891 6.31731e-05 0.00014988 0.000169576 4.29407e-05 0.000228731 1.80703e-05 0.000377519 7.26977e-05 2.74595e-05 0.000736836 2.34889e-05 3.86336e-05 5.62176e-05 9.44092e-05 1.14786e-05 0.000515807 1.75261e-05 3.71509e-05 0.000228025 4.4349e-05 2.47225e-05 1.55946e-05 0.000384283 7.70262e-05 0.000636209 3.58278e-05 8.14384e-06 0.00111164 2.75272e-05 0.000413812 1.00143e-05 0.000984148 0.000702286 9.57523e-06 0.00026466 0.000175537 3.30429e-05 1.86107e-05 0.000379988 1.06091e-05 1.29718e-05 5.37463e-05 3.36417e-05 6.30799e-05 9.46943e-06 1.9712e-05 2.51004e-05 0.000236293 3.82856e-05 0.000421142 3.55752e-05 0.000405793 7.94586e-05 2.82807e-05 1.37808e-05 1.99491e-05 2.7611e-05 1.28739e-05 1.30042e-05 1.14734e-05 0.000475916 1.57049e-05 2.85492e-05 1.30653e-05 9.46468e-05 0.000180368 0.000141249 0.00175974 3.0358e-05 0.000285813 5.76903e-06 1.56232e-05 2.72631e-05 0.000535888 0.000429731 9.41666e-06 0.000242085 0.000145529 1.31114e-05 7.91645e-06 0.000323349 3.15977e-05 6.3997e-05 0.00043389 1.97233e-05 2.76382e-05 7.101e-05 2.03343e-05 0.000109283 0.000150501 4.40924e-05 2.81005e-05 2.27187e-05 0.000106146 0.00143314 0.000424871 9.47163e-06 0.000501765 0.000379155 2.59229e-05 0.000392239 4.50828e-05 1.84048e-05 1.95998e-05 0.000373097 0.000114226 2.69957e-05 7.43077e-05 0.000403757 5.3052e-05 9.21823e-06 0.000601809 0.000457447 2.78735e-05 8.92132e-06 2.10623e-05 2.25672e-05 2.37374e-05 5.15776e-05 0.000354886 2.96247e-05 2.91624e-05 8.87144e-05 2.25004e-05 1.4144e-05 2.43666e-05 0.000433168 2.54074e-05 2.15407e-05 3.30966e-05 0.000570777 0.000110582 8.45826e-06 3.65522e-05 1.15014e-05 0.000382821 3.16766e-05 0.000572721 9.28872e-06 0.000383911 0.000115963 0.000231055 1.63299e-05 5.28957e-06 0.00019088 0.00058306 0.000355962 4.20825e-05 0.000763123 7.31502e-05 2.70831e-05 5.33787e-05 3.38743e-05 5.4632e-05 6.05627e-05 4.04318e-05 1.12612e-05 0.000777589 2.49108e-05 2.07517e-05 1.71586e-05 5.99297e-05 7.03062e-05 1.87036e-05 0.000201467 0.000405577 5.00511e-05 0.000111002 3.85757e-05 0.0044887 3.86975e-05 2.84858e-05 7.30204e-06 9.64091e-06 0.000267813 0.000112661 0.000314362 0.000375602 2.02035e-05 2.21394e-05 0.000384028 0.000763237 0.00016916 0.00933534 3.31062e-05 0.000467748 3.55395e-05 7.28636e-06 6.55002e-06 3.61114e-05 0.000701046 1.68625e-05 2.14096e-05 0.000195708 1.90472e-05 6.6025e-06 1.96927e-05 7.71678e-05 0.00115571 1.50115e-05 0.000120029 0.000771706 0.000481838 5.6006e-06 0.000124693 0.000822296 7.32506e-05 1.37268e-05 0.000398173 1.4373e-05 0.00018658 6.05764e-05 1.24713e-05 1.0338e-05 2.80111e-05 0.000173186 0.00024669 4.89952e-06 1.75135e-05 0.00033771 0.000747814 2.05733e-05 9.13254e-06 8.79593e-06 4.80756e-05 2.78311e-05 3.58212e-05 0.000133209 0.000441492 3.37666e-05 6.59286e-05 0.00013555 0.000584113 1.85846e-05 5.78093e-05 0.000463064 2.5424e-05 0.000197662 3.50877e-05 1.57261e-05 0.000649909 2.70252e-05 2.75859e-05 0.000383702 0.000242057 0.000198491 2.8141e-05 3.17163e-05 0.000142151 1.40993e-05 3.53939e-05 0.000131494 3.84006e-05 1.45397e-05 0.000519129 0.0007988 3.08041e-05 0.000477545 0.000424264 1.39704e-05 4.84856e-05 0.000687645 3.1334e-05 1.45633e-05 2.17759e-05 0.000150268 0.00024063 3.87997e-05 7.6298e-05 5.83096e-06 0.000390369 2.56024e-05 0.000249131 4.60355e-05 5.30995e-05 0.000334742 1.90302e-05 3.82097e-05 0.000748095 0.000373654 0.000169867 2.8627e-05 0.000367649 0.000160818 1.37075e-05 0.000434473 0.000699214 3.03394e-05 2.10597e-05 0.000283238 4.00148e-05 3.48842e-05 2.32553e-05 0.000464775 2.84913e-05 4.68469e-05 0.00023612 0.000180348 1.4258e-05 0.000641929 2.34772e-05 0.728282 1.8907e-05 1.93486e-05 3.66069e-05 1.95194e-05 8.48688e-06 8.47818e-05 3.67554e-05 2.27524e-05 0.00027201 2.79755e-05 0.000403303 2.6703e-05 3.98021e-05 5.23884e-05 1.05702e-05 6.02354e-05 2.34269e-05 0.000391515 1.49476e-05 3.13156e-05 3.06823e-05 3.53587e-05 3.29237e-05 8.42137e-05 4.16275e-05 3.47883e-05 1.46062e-05 8.00977e-06 2.03423e-05 2.30481e-05 2.84854e-05 0.000427897 2.66605e-05 3.33441e-05 3.51687e-05 1.89842e-05 0.000788086 0.000644167 8.90335e-05 2.48929e-05 0.000142406 0.000421068 8.36089e-05 1.01586e-05 0.000287199 2.23017e-05 2.01669e-05 4.24414e-05 0.000163204 2.91188e-05 0.00244241 1.74803e-05 0.000284876 5.06172e-05 0.000130391 2.16161e-05 4.5711e-05 3.36493e-05 8.29434e-05 0.0001058 0.000833367 5.51918e-05 0.000470222 0.000601825 0.000391445 9.87194e-05 7.24339e-05 0.000275681 4.94136e-05 3.77672e-05 2.76786e-05 9.56554e-05 8.02788e-05 0.000832404 1.6091e-05 1.42996e-05 0.000254619 0.000269914 4.848e-05 1.21377e-05 2.51056e-05 3.26539e-05 0.000358979 0.00208271 0.00038272 2.62166e-05 0.000965793 1.49901e-05 0.00023212 0.000116467 0.000120602 3.23393e-05 0.000144312 4.63829e-05 0.000150577 3.24164e-05 2.18367e-05 6.70935e-05 0.000437865 3.36516e-05 5.75923e-05 2.45296e-05 9.55019e-06 0.000175301 3.80412e-05 2.88577e-05 3.67693e-05 0.000118976 0.000509675 0.000222375 1.38003e-05 0.000544519 0.00105997 0.000161576 0.000171395 8.06746e-05 3.31418e-05 5.87612e-05 5.99261e-05 6.40242e-05 7.92153e-05 5.90216e-05 0.000488786 1.21949e-05 5.15697e-05 0.000438801 2.32105e-05 2.20075e-05 3.24434e-05 0.000199925 3.51418e-05 0.000802075 1.87199e-05 0.00048677 3.62175e-05 0.000429699 8.33129e-05 2.4921e-05 2.49057e-05 3.80903e-05 0.000146304 0.000509732 0.000396568 0.00010168 9.22943e-05 2.54782e-05 5.88601e-05 1.02725e-05 0.00153331 1.20795e-05 2.65429e-05 1.12531e-05 4.20316e-05 0.000204394 9.83711e-05 2.26186e-05 8.30002e-05 9.02487e-05 8.52106e-05 0.000194963 0.000116373 0.000101276 1.20113e-05 0.000386746 0.000587225 2.92232e-05 2.01172e-05 4.32968e-05 0.000107129 0.00131457 0.000101882 5.91644e-05 0.00150103 2.7099e-05 2.57578e-05 1.24596e-05 0.000180307 0.000119071 1.46251e-05 0.000308931 0.000254695 8.53811e-06 0.000250365 3.90381e-05 2.86427e-05 0.000220521 0.000254693 0.000218874 1.78815e-05 1.4062e-05 3.14406e-05 0.000339487 0.00037924 9.86924e-05 0.000395759 0.000410315 0.000507609 0.000210959 0.000120084 4.23389e-05 1.41585e-05 9.65799e-06 0.000745462 1.39232e-05 7.08713e-06 2.27634e-05 9.93877e-05 1.42072e-05 0.000187567 0.000214918 0.000126835 0.000165558 3.41971e-05 0.000899998 4.03273e-05 2.3613e-05 5.30007e-05 5.83035e-05 9.71931e-05 5.64738e-05 1.18437e-05 0.000560554 0.000767916 1.36182e-05 0.000418103 2.88015e-05 0.00039809 2.33517e-05 0.00038176 1.40299e-05 0.000427993 0.000528028 0.000160783 0.000275982 0.000968593 0.000373067 2.84294e-05 0.000440722 2.96631e-05 0.00113293 0.000363862 0.000551765 0.000389669 0.000443593 3.09794e-05 0.000455741 0.000425869 0.00483768 0.000773686 2.06585e-05 0.000120593 0.000953082 0.000144633 1.79854e-05 1.93695e-05 0.00133574 0.00127629 8.91688e-05 0.000864007 4.22194e-05 2.60669e-05 0.000258192 0.000393195 0.000296926 0.000536366 2.79951e-05 3.36158e-05 1.27806e-05 0.000373069 6.01697e-05 1.39785e-05 4.85419e-05 0.0001211 2.55595e-05 1.90051e-05 2.8205e-05 4.83248e-06 0.000126142 9.27286e-06 3.32917e-05 5.88943e-05 7.09805e-05 0.000374001 2.37807e-05 0.000529345 0.000317753 0.000856583 1.97723e-05 0.000104943 0.000412426 4.19181e-05 3.4372e-05 5.38438e-05 0.000760775 0.000457008 6.18231e-05 6.24406e-05 8.55378e-05 0.000117239 2.12334e-05 0.000301802 1.91976e-05 3.09364e-05 3.42119e-05 0.000738327 0.000552296 4.2958e-05 0.00010816 8.64978e-05 2.47655e-05 0.000102346 5.52377e-05 0.000611942 1.45829e-05 2.19848e-05 0.000471173 0.00022504 0.000262291 2.80136e-05 1.17817e-05 0.000171027 4.8066e-05 1.40812e-05 1.77042e-05 3.73944e-05 1.93629e-05 1.49656e-05 0.000404864 0.000386322 1.32754e-05 2.87726e-05 0.00024773 7.4354e-05 3.15775e-05 0.000385815 0.000505871 0.000792046 1.37091e-05 0.000382737 0.000251018 0.000372182 0.000545595 4.889e-05 1.48503e-05 0.000501218 2.8024e-05 3.88445e-05 1.73955e-05 0.000185389 0.00224402 0.000146969 0.000195175 9.74407e-06 8.53451e-05 1.4337e-05 0.000112022 0.0335013 0.000479967 2.24453e-05 0.000399546 6.49056e-05 1.64201e-05 4.79923e-05 3.23349e-05 9.06225e-05 0.000889896 1.11177e-05 0.000375278 4.26596e-05 0.000720689 0.000407931 2.95362e-05 0.000170387 0.000670164 1.96668e-05 0.000593951 1.65767e-05 3.13457e-05 6.16778e-05 0.000238706 6.57052e-05 0.000159066 0.000415616 0.000406139 3.52662e-05 0.000129053 2.1746e-05 3.34119e-05 0.000843716 6.86046e-05 6.52318e-06 0.000155068 0.000251902 1.60498e-05 0.000209711 3.67281e-05 1.19278e-05 2.90783e-05 0.000377972 0.000267874 6.59716e-05 0.000118073 0.000716544 7.68731e-05 0.000406085 0.000497308 1.58263e-05 1.04794e-05 2.01624e-05 3.47988e-05 0.000378989 
0.00114041 0.000182284 1.05263e-05 5.23638e-05 9.99966e-05 0.000260335 0.000235936 4.38254e-05 0.000161824 7.88918e-05 6.95936e-05 0.00058089 0.000509045 0.000260887 7.95456e-05 0.000194138 4.26405e-05 0.000204911 8.30267e-05 9.96424e-05 0.000185148 0.00067702 0.000268411 5.01061e-05 0.000391409 0.000149503 0.000263175 0.00422019 7.40259e-05 0.000210814 7.49763e-05 1.70345e-05 0.000345615 0.000587589 0.00023348 8.46806e-06 0.000309658 7.06075e-05 0.000755139 0.00101061 0.000151221 0.00022174 0.000155974 9.96934e-06 5.54358e-05 1.69932e-05 0.000134612 0.000202938 7.00519e-05 0.000198959 0.000109406 0.000283731 7.23466e-06 6.81102e-05 7.78911e-05 6.90508e-05 0.000131242 0.000260006 4.72677e-05 1.41292e-05 0.000101715 0.000214011 0.000218435 0.000317117 0.000202803 0.000318821 1.03138e-05 0.000472248 0.000382871 9.71787e-06 0.000310795 0.000460043 0.000331624 0.000234633 0.000272089 0.000139658 0.000535451 8.87695e-06 3.82483e-05 0.000241461 0.000352033 0.000498739 1.37747e-05 0.00036667 1.39046e-05 0.000316432 9.57267e-05 4.29557e-05 0.000421399 7.39517e-05 0.000329959 0.000476826 0.000548316 3.25128e-05 7.14205e-05 0.000535543 0.00022759 0.000174438 5.33564e-06 0.000373999 0.000103913 0.000270604 0.000277992 1.80773e-05 0.000547906 2.14909e-05 0.000119517 0.000324109 0.000867826 1.31899e-05 1.36354e-05 0.000341713 1.13739e-05 1.51258e-05 0.000320208 0.000425959 0.000450222 0.000128637 0.000395643 0.000267422 0.000305328 0.000164209 0.000565122 0.000184829 1.12188e-05 0.000175317 0.000169051 0.000278875 0.000234324 0.000336759 0.000343265 0.000331192 0.000451395 8.48844e-05 7.54736e-05 0.000146241 0.000344755 0.000143413 0.000232465 0.00087291 8.8666e-06 1.05138e-05 1.57698e-05 0.00105463 0.000155674 6.71617e-05 0.000146492 0.00029756 0.000177871 0.000885828 7.385e-05 3.65224e-05 0.000181224 6.40457e-05 0.000230229 0.000173659 1.24939e-05 0.000296967 0.000423246 0.000163988 5.21525e-05 1.00417e-05 0.000211052 0.000169733 4.48653e-05 0.000125961 5.21154e-05 7.1791e-05 1.18583e-05 7.04591e-05 1.44533e-05 0.000312924 0.000174743 8.64723e-06 0.000170901 0.000226978 1.5003e-05 4.55773e-05 0.000268528 0.000401181 0.000241914 0.000346478 3.36901e-05 1.2e-05 0.000227376 0.000387649 0.000862581 0.000137824 0.000305894 0.00350988 7.58458e-05 5.52686e-06 4.63581e-05 0.000104974 0.000328245 0.000402599 6.68208e-05 1.59627e-05 3.513e-05 1.0542e-05 1.15053e-05 0.000599544 0.000101641 0.000156018 0.00045771 0.000187245 0.000327874 7.57801e-06 0.000404517 0.000191601 0.000355371 0.000237104 0.000688319 8.35477e-05 0.000442813 7.85115e-06 9.69434e-06 1.162e-05 0.00017902 7.02396e-05 0.000210322 0.000459822 1.55771e-05 0.000314912 0.000161114 0.000492707 0.000499601 7.84525e-06 0.000250836 8.88334e-06 1.20576e-05 0.000338551 0.000461716 0.000260497 0.000283173 6.09763e-05 0.000258634 0.000156538 0.000177665 0.000113578 4.7535e-05 0.000521726 0.000292378 9.29575e-05 0.000123197 0.000313258 3.15732e-05 0.000219199 0.000171953 1.13085e-05 1.37741e-05 9.98648e-05 0.000502073 0.000468013 0.000152868 4.20818e-05 0.000308887 0.000191368 0.000454905 0.000146825 0.00089502 0.000219678 2.27218e-05 0.000104399 6.86671e-05 8.5894e-05 0.000738042 0.000485074 0.000322603 0.000169902 0.00011162 3.7085e-05 0.000440415 5.72559e-05 9.83111e-06 0.000189842 0.000197824 0.000238346 0.00023743 5.59626e-05 4.67135e-05 0.00017952 1.76477e-05 7.83801e-06 0.000422137 8.97777e-06 0.00033583 0.000145767 0.000113616 9.84678e-05 0.000184372 0.000250632 9.92676e-06 0.000335417 8.94717e-05 2.47997e-05 0.000357694 0.000123094 0.000105038 0.000282992 1.54128e-05 0.000131861 0.000404515 0.000114678 3.63468e-05 2.79041e-05 8.54274e-06 4.38261e-05 7.65264e-05 0.000238219 6.85585e-05 0.000307217 8.06413e-06 6.87381e-05 0.000345255 0.000103342 0.000179911 8.55947e-05 0.000622932 0.000720689 1.33601e-05 9.81806e-05 2.96518e-05 9.41268e-05 0.000289841 0.000241962 3.24521e-05 0.000308334 0.000189302 1.25109e-05 0.000202669 0.000170103 0.000158284 0.000203698 0.000325558 1.0358e-05 0.000174414 1.12936e-05 0.000303742 9.50178e-06 8.98106e-05 0.000130997 0.000169217 0.00039537 4.97569e-05 8.62854e-06 0.000135366 1.36476e-05 0.000231967 9.66265e-05 8.38738e-06 0.000380306 3.15616e-05 0.000404014 0.000741678 6.94638e-05 0.000238387 2.78754e-05 0.0010715 8.12307e-05 0.000176774 0.000192524 4.47699e-05 0.000562582 8.69198e-06 0.000138216 8.64514e-05 0.00251793 0.000318799 1.33217e-05 0.000837022 4.34845e-05 3.18032e-05 0.000140125 1.40797e-05 0.000435398 0.000460277 8.32128e-05 7.97055e-06 1.43694e-05 1.17624e-05 7.91496e-05 0.000616583 9.88288e-06 0.000182014 0.00017405 0.000142975 1.40097e-05 0.000152523 9.68261e-06 6.67492e-05 0.000176068 1.16536e-05 7.88837e-05 0.318901 0.000193135 0.000324649 1.32204e-05 0.000684422 0.000389389 0.00050763 1.73171e-05 2.77612e-05 0.000838299 5.82256e-06 0.000135522 0.000628586 5.90224e-06 7.24581e-06 6.38097e-05 9.77263e-06 0.00032083 0.000183787 0.000173538 0.000765726 0.000258373 0.000217898 2.70098e-05 0.000793975 0.00013469 0.000281934 6.39925e-05 0.000176484 0.000523187 0.000575455 2.47989e-05 0.000172388 0.000333704 0.000619248 2.15527e-05 0.000149614 0.000269763 0.000339361 0.000133313 5.6012e-05 0.000338546 1.11384e-05 1.10203e-05 0.000213816 9.20604e-06 4.9869e-05 0.000144603 0.000134519 0.000167129 0.000334985 1.01121e-05 0.000166429 1.16127e-05 9.66085e-05 0.000251355 1.19849e-05 0.000284329 0.000487544 0.00021041 0.000310465 8.30237e-06 0.000178131 6.31186e-06 0.000323308 0.000325131 0.126708 0.00029411 0.00015974 2.05584e-05 0.000107087 8.58354e-05 3.70501e-05 0.000218097 0.000461926 0.000100544 1.10002e-05 1.06369e-05 0.000272189 6.94222e-05 8.7848e-06 0.000165483 0.000235399 0.000100932 1.60176e-05 0.000318296 0.000583594 1.48943e-05 6.87939e-05 0.000347792 0.000409988 0.000439185 1.16121e-05 4.2816e-05 0.00043832 0.000183379 1.02515e-05 0.000518376 0.000603339 4.05913e-05 0.000313383 0.000230515 7.68258e-05 0.000148355 5.28537e-05 0.000229508 0.000164369 0.000686019 0.000175001 7.95419e-06 4.40135e-06 0.000295988 0.000791182 0.000755072 2.901e-05 7.18053e-06 0.000112896 0.000171511 1.43953e-05 5.27606e-05 7.27476e-06 0.000388391 1.70379e-05 0.000198613 0.000149715 0.000508381 2.41674e-05 1.14399e-05 0.000225712 1.07811e-05 0.00213465 1.34892e-05 8.65224e-06 0.000180317 7.90568e-05 0.000323449 0.000178915 0.00106682 7.03387e-05 0.001237 0.000100249 0.000120027 0.000148806 7.55776e-05 0.000169815 0.000208667 0.000170407 0.000342091 0.00103605 8.67547e-06 0.000299322 0.000222636 7.3826e-05 0.000138001 0.000305605 0.000329357 0.000168029 2.26329e-05 0.000180071 0.000294465 0.000287815 0.000267497 0.000198002 0.000171598 0.000176062 1.21671e-05 2.8769e-05 0.000303024 0.000171407 0.000107536 0.000179143 0.00033666 0.000169568 6.60107e-06 0.00016706 7.65888e-05 7.28996e-05 0.000301198 0.000434703 0.000830956 0.000168701 0.000139908 4.6751e-05 0.000247072 0.00016842 6.93482e-05 0.000403199 0.00202122 3.66478e-05 0.000588268 1.80629e-05 0.000180452 0.000249324 6.59093e-06 0.330458 0.000337363 0.000144388 9.20703e-05 0.000295726 2.55108e-05 8.41671e-05 0.000164746 0.000125543 0.000172458 0.000205721 0.000339346 0.00035501 8.62209e-05 1.30088e-05 0.00016435 0.00022942 0.000266034 0.000224687 0.000165768 0.00020086 0.000268017 4.58763e-05 0.000171854 4.02398e-05 0.000177425 9.55882e-06 0.000388461 0.000102905 0.000165244 8.1807e-06 0.000163475 8.99229e-05 7.12698e-05 0.000171012 4.58558e-05 0.000112701 0.000337207 1.11153e-05 0.000120484 4.13058e-05 0.000447583 0.000175439 0.000420133 9.00749e-06 0.000555809 6.24457e-05 0.000245044 6.77026e-05 6.69504e-05 9.58306e-05 0.000951637 1.64695e-05 3.56719e-05 0.000266759 0.000187211 8.83562e-06 0.000168112 4.08899e-06 0.000378576 0.000299189 0.000216509 0.000275129 0.000214035 0.000401753 0.000174492 0.000160112 0.000137513 1.57472e-05 8.628e-06 9.17791e-05 3.80591e-05 1.72313e-05 1.6412e-05 0.000340494 8.00205e-06 5.04096e-05 0.000167395 9.84154e-06 7.58811e-05 0.000129551 0.000271245 1.15797e-05 0.000564898 1.88595e-05 0.000498425 0.000175698 0.00033878 2.87785e-05 0.000306782 0.000202677 0.000392264 7.313e-05 0.000677805 0.000413277 0.000156719 0.000154687 1.55709e-05 1.17362e-05 0.000416248 0.000108164 0.000111442 3.28425e-05 8.69435e-06 0.000141835 0.000179378 0.000175258 2.33583e-05 0.000168477 0.00019575 0.000264833 2.21396e-05 0.00294322 0.00211229 6.53312e-05 0.000120442 6.96037e-05 0.000473528 2.89475e-05 6.64108e-05 0.000164026 1.35374e-05 8.4594e-05 0.000173031 0.000106114 0.000312996 0.00034413 0.000148622 0.000102603 0.000147994 0.000168233 4.64789e-05 0.00036316 0.000182984 0.000160778 0.000173318 0.000408914 0.000107004 0.000139322 1.24684e-05 0.000343994 0.000219767 0.000272136 0.000173353 1.38122e-05 0.000113702 0.000146145 1.7071e-05 7.08834e-05 0.000657098 0.000261946 3.5077e-05 9.01597e-06 3.29915e-05 0.000135464 0.000165876 0.000120971 0.000184277 0.000177535 0.000253312 0.00048107 7.2628e-05 0.000188118 0.000158867 0.000329511 0.000487976 0.000253035 0.000132433 0.000165669 0.000250344 0.000511698 7.52983e-06 0.000222939 0.000256455 0.000115248 0.000199596 3.28625e-05 0.000235385 0.000217873 0.00031574 0.000232676 0.000206605 0.000133142 6.88919e-06 0.00011309 1.76897e-05 0.000134092 0.000272067 0.000347944 0.000303468 2.66087e-05 0.000168173 8.235e-05 0.00028481 7.4626e-05 0.000544268 0.000418281 0.00010901 0.000101369 0.00019044 9.2251e-06 0.000384595 2.03869e-05 0.00035561 2.40393e-05 7.24772e-06 0.000147818 0.000139914 7.53665e-05 1.30606e-05 0.000523023 0.000206955 0.000336873 8.95032e-06 0.00018299 1.04561e-05 1.71301e-05 2.45458e-05 0.000118949 0.000141076 1.5323e-05 0.000178868 0.000210894 0.000497277 1.30831e-05 0.00017591 1.27124e-05 0.000448202 0.000191227 0.000260965 0.000270081 0.0001703 0.000505181 0.000264052 0.000344893 0.000387621 7.34727e-05 8.87213e-06 0.000549002 2.33982e-05 0.000544515 0.000112241 0.000659888 0.000174898 0.000259609 7.77246e-06 0.000413007 0.00024823 0.0046105 0.000262384 7.8104e-05 0.000101951 0.000312651 7.17131e-05 0.000118356 0.000232234 0.00103588 0.000703563 0.000338398 0.0001875 0.00014059 0.000297145 0.000536782 0.000174207 0.000149576 0.000520471 3.08601e-05 7.5706e-05 0.000173791 0.000703956 0.000148516 7.60308e-05 0.000291097 0.000444917 0.000342392 3.13587e-05 1.05951e-05 2.98191e-05 5.22461e-05 3.875e-06 0.000117733 9.85738e-05 1.00802e-05 0.00017232 0.000159799 0.000141862 9.39823e-05 0.000983074 1.13612e-05 0.000219615 0.000171747 0.000168035 0.000199444 5.48585e-05 0.000430733 0.000311934 0.000146401 9.99073e-05 0.00019311 4.07177e-05 0.000100479 0.00035198 9.70178e-05 7.00775e-05 0.000134998 0.0003345 0.000475302 0.000136735 0.000124437 1.22735e-05 0.00017643 0.000410342 7.61251e-05 0.000455554 0.000190096 5.77734e-06 6.41836e-05 0.000205445 3.44431e-05 0.000341827 0.000127295 0.000232708 0.000160469 0.000169843 5.53607e-06 7.04578e-05 0.000266024 1.10369e-05 0.000358127 0.000355741 0.000139687 0.000126259 0.00120375 0.000161274 6.57724e-06 0.000414916 0.000313892 0.000502646 0.000257089 0.000180315 1.17999e-05 1.56645e-05 0.000533288 6.26689e-05 5.03401e-05 0.000172958 8.79875e-05 1.40284e-05 1.0258e-05 0.000108774 0.00121076 7.68663e-05 0.000109876 5.83346e-06 1.33948e-05 0.000159904 2.75268e-05 0.000101809 0.00139793 0.000237548 0.000171249 0.000146081 9.65016e-05 0.000407334 2.07382e-05 9.3426e-05 0.000171062 0.000814454 0.000268393 0.000157518 0.000435903 4.79067e-05 5.61704e-05 4.39703e-05 0.000307383 2.51351e-05 1.85102e-05 0.0002641 0.000223689 0.00017126 0.000506308 0.000132815 1.51735e-05 0.000233709 0.00034238 7.59676e-05 7.14937e-05 3.66374e-05 0.000142369 0.000320859 0.000231375 9.36857e-06 0.000166143 0.000131297 0.000168921 1.12305e-05 1.85064e-05 0.000169261 9.52924e-06 0.000206654 4.1977e-05 2.21394e-05 9.58204e-05 0.000134881 0.000205022 0.000295198 0.000290805 6.69126e-06 1.08245e-05 0.000169328 6.6973e-05 0.000185531 
0.000115367 0.000102279 5.56485e-05 0.000179626 0.000299743 0.000279794 0.000392429 0.000102356 0.000378984 0.000390104 0.000131427 0.000577638 0.000182095 0.000253152 0.000158875 0.000342244 8.34316e-05 0.000123287 6.01365e-05 0.000275528 0.000120404 0.00010847 0.000344102 1.03019e-05 0.000216177 0.000112039 0.000273701 0.00101185 0.000134137 0.00013996 1.85626e-05 1.54211e-05 0.000246904 0.000152724 3.3947e-05 9.67324e-06 0.000288265 0.000147009 0.000415962 0.000394634 0.000526907 1.3482e-05 0.000212182 0.000134606 1.5841e-05 2.06137e-05 2.46617e-05 7.44852e-05 0.00015279 0.000238797 0.000175689 0.000258602 8.17882e-06 3.90978e-05 8.85658e-06 8.44677e-06 0.000464965 0.000138898 0.000325756 0.000352605 9.48161e-06 0.000192491 3.12803e-05 0.000603467 0.00016693 2.32532e-05 6.09381e-05 0.000720327 0.000297476 0.000150525 1.54353e-05 0.000276718 7.26005e-05 0.000184098 0.000447291 0.000430369 0.00052863 1.30241e-05 3.03585e-05 1.02468e-05 0.000724506 0.000103775 2.53468e-05 0.000526653 7.79176e-06 0.000694921 8.62826e-05 0.000194501 0.00070174 0.000369968 0.000100818 4.02116e-05 0.000140571 0.000136135 0.000137831 0.00048965 1.57512e-05 1.46209e-05 0.000139924 0.000525769 7.07943e-05 0.000791284 0.000396297 2.74587e-05 7.35141e-05 0.000165913 0.000141105 2.16481e-05 0.000580422 1.27612e-05 6.98718e-06 0.000524524 4.84299e-05 8.59728e-05 0.000440718 0.00392738 0.000343122 1.40948e-05 0.000313152 0.000335547 0.000423312 7.3704e-05 0.00026037 6.69448e-05 2.78289e-05 0.000269374 0.000328368 1.97361e-05 1.42478e-05 7.57667e-05 0.000525083 0.000134591 0.000103104 3.62375e-05 0.000184462 0.000160918 0.000140117 0.000241434 0.000168003 0.000528751 9.13083e-05 0.000119551 0.000265586 4.26599e-05 0.000217541 2.21028e-05 8.36627e-05 0.00010602 0.000283821 0.000304335 0.000141858 6.45268e-05 1.43511e-05 1.03885e-05 3.91647e-05 2.05618e-05 3.31727e-05 0.000458605 2.76894e-05 1.23956e-05 7.64171e-06 0.000107714 1.3429e-05 0.000262271 0.000184514 1.67604e-05 3.60428e-05 2.6815e-05 0.000134513 1.75436e-05 1.27994e-05 0.000218644 0.000268136 2.80516e-06 0.000333352 7.53604e-06 2.84394e-05 1.31708e-05 0.000150004 6.44771e-06 0.000391978 0.000335414 7.95481e-05 8.70849e-06 0.000277844 0.000315109 0.000394141 0.000211775 2.68422e-05 0.000266338 0.000202487 7.47354e-06 0.000138891 0.000545533 0.000262274 8.76309e-06 0.000130182 1.66684e-05 1.28168e-05 7.47937e-06 6.5204e-06 0.000121661 0.000216834 0.000255798 0.00146905 1.34046e-05 2.15041e-05 8.19331e-06 0.000674123 0.000218661 0.000232899 2.86256e-05 0.000307713 7.10954e-05 0.000169426 0.000174741 1.0445e-05 2.45013e-05 2.77318e-05 0.000135327 2.69057e-05 0.000551882 7.58684e-06 0.000261894 1.51689e-05 0.000282682 0.000548279 8.88241e-05 0.00111813 5.44039e-06 2.02726e-05 0.000594942 0.000357283 0.00039355 0.000318511 1.48983e-05 0.000363985 0.000392597 3.8552e-05 9.8535e-05 0.000437232 0.000420533 8.17815e-05 2.0181e-05 0.000123741 2.08017e-05 8.30361e-05 0.000446063 0.000288375 7.83585e-06 1.62843e-05 0.000164656 0.000893752 1.46915e-05 0.000181524 0.000128473 0.00044861 5.51565e-05 0.000453663 0.000131884 0.000569582 1.18226e-05 5.24908e-05 1.37202e-05 0.000558309 0.00024977 0.000678969 0.000516443 1.42263e-05 0.000209638 0.000230443 2.50813e-05 0.000175582 0.000420085 0.000214886 0.000361891 1.84626e-05 0.000389031 0.000168454 9.02604e-05 8.6366e-05 0.000263406 0.000608045 2.89636e-05 0.000609209 1.49067e-05 0.000524287 0.000314191 0.00038268 0.000186527 0.000281806 1.46335e-05 8.23741e-05 0.00148852 2.47363e-05 0.000261925 0.000529438 0.00022605 5.93811e-05 0.000243403 0.000257998 0.000129937 0.000413747 0.000259934 0.000201718 0.000322357 0.000442253 1.43989e-05 4.87023e-06 0.000449637 0.000320457 0.000622456 3.63725e-05 4.00436e-05 0.000422666 1.41144e-05 0.000266369 0.000130898 0.000526759 0.000570012 1.43743e-05 3.54419e-05 0.000354132 0.000207332 0.000117647 0.000643059 0.000110056 0.000136593 3.77982e-05 1.39784e-05 2.87805e-05 5.00224e-06 4.15546e-05 1.48566e-05 2.32044e-05 2.86214e-05 0.000426424 2.64772e-05 0.000398687 0.000147528 1.49367e-05 0.000218056 1.10414e-05 0.000149657 0.000913456 5.98634e-06 0.000318225 0.000288186 1.01773e-05 5.90782e-05 3.01598e-06 0.000175484 1.84685e-05 5.67705e-06 0.0010584 0.000200457 0.000154898 8.59366e-06 0.0085575 3.06838e-05 0.000404676 0.000305286 1.73128e-05 8.742e-06 0.000113691 0.000137342 2.07725e-05 0.000288279 4.62397e-05 1.29984e-05 0.000342694 0.000193317 1.89892e-05 1.76449e-05 1.83679e-05 0.000234555 1.30691e-05 0.000215055 0.000102839 1.82075e-05 7.80539e-05 0.000666848 0.000464222 8.87639e-06 0.000302551 0.000274203 0.000319879 0.000459829 1.90856e-05 0.000516954 6.9278e-06 0.000263828 0.000112001 0.000142841 7.58233e-05 0.000494854 1.08952e-05 2.93735e-05 0.000475748 0.000319903 0.000507217 0.000137125 2.05577e-05 0.000267575 0.000151627 0.000283012 0.000400498 0.000135801 1.89742e-05 0.000141117 0.000155792 8.5253e-06 0.000146271 0.000272077 0.00177095 0.000147288 1.98526e-05 3.58533e-05 0.00010475 1.79082e-05 1.5564e-05 0.000125636 0.000333307 2.85147e-05 0.00029329 0.000130395 0.000340559 0.000185213 0.0045837 1.1183e-05 0.000258003 8.63072e-05 0.000396527 0.000223108 3.09148e-05 0.000636888 2.72375e-05 4.88344e-05 0.000708306 2.34886e-05 0.000126964 3.54857e-05 0.000118318 1.27279e-05 0.000354776 0.00011873 5.83579e-06 9.88746e-06 0.00016672 0.000144613 0.000384816 0.000188902 1.95034e-05 8.19692e-05 3.38368e-05 8.66881e-05 0.000269095 8.40917e-06 0.00037235 8.70982e-06 0.252425 0.000240012 4.83674e-05 0.000356359 0.000179701 5.72461e-05 1.93706e-05 0.000551901 0.000493618 0.000216705 9.92554e-06 7.14781e-05 0.000449556 0.000156197 6.19537e-05 3.2233e-06 0.000124876 0.000183814 1.69874e-05 0.000268531 0.000183819 0.00012966 0.000133089 9.84313e-06 0.001237 0.000530303 8.22504e-06 0.000248502 0.00138107 0.000413255 7.12137e-06 0.000241389 0.000561897 8.79712e-05 3.0743e-05 0.000307246 0.000136695 6.99604e-05 0.000123501 0.000119234 3.91857e-05 0.000451701 6.13437e-05 0.00016307 1.56748e-05 2.49387e-05 0.000689881 0.0006416 8.35844e-06 3.89204e-06 0.000133468 0.00018545 2.6e-05 0.000177362 3.60511e-05 0.000280465 0.000128996 1.84124e-05 0.000303316 0.000494993 8.10025e-05 2.41603e-05 0.000270177 4.08658e-05 0.000112333 1.20844e-05 1.62132e-05 0.00049532 0.00014143 0.000154611 0.000392019 8.66063e-05 0.000185931 2.96955e-05 0.000429759 1.63254e-05 0.000152693 1.5493e-05 1.61662e-05 8.28452e-05 1.44715e-05 1.04837e-05 0.000631411 7.46528e-05 0.000455214 0.000258988 0.000164385 2.21853e-05 0.000277867 0.000255318 1.01312e-05 1.54747e-05 4.59777e-05 0.000211841 0.000402239 0.000139557 5.49571e-06 0.000372881 4.93155e-05 0.00179674 6.21848e-05 7.87733e-06 0.000103988 5.19719e-05 6.56375e-05 0.000527354 0.000263689 7.87246e-05 3.96951e-05 0.000353408 0.000139072 0.000647768 0.00032775 0.000404867 1.9845e-05 0.00038535 1.42622e-05 0.000280211 1.93436e-05 0.000150008 0.000388343 1.32662e-05 1.85696e-05 1.80786e-05 3.62005e-05 8.23635e-05 0.000709424 4.68492e-05 0.509912 0.00014617 0.000186659 8.50043e-05 2.01315e-05 1.15594e-05 0.000132918 3.11652e-05 7.41561e-06 0.000164513 0.000318954 0.000264601 0.000102499 0.000283753 0.000116112 1.29767e-05 5.54116e-05 0.000139772 0.000331583 7.67623e-06 0.000119338 0.000178841 4.31063e-06 2.33551e-05 0.000156483 6.28095e-05 2.15134e-05 2.13065e-05 2.40181e-05 1.21285e-05 1.37472e-05 1.6155e-05 0.000293977 5.08545e-05 1.92688e-05 2.21151e-05 1.13053e-05 0.000523444 0.000274568 2.79814e-05 1.06833e-05 0.000664897 0.000276157 9.76382e-05 0.000171903 0.000283551 0.00019195 4.10363e-05 1.3528e-05 0.000181432 1.54815e-05 0.0014925 4.58258e-06 0.000305878 9.81302e-06 0.00023134 5.27043e-05 1.59244e-05 0.000223431 7.18262e-05 0.000148838 0.000662806 0.000273888 0.000287938 0.000501157 0.000273314 0.00028821 0.000132954 2.21393e-05 0.000134935 0.000167557 9.60753e-06 5.28622e-05 0.000163402 0.000600652 3.8125e-05 2.91463e-05 9.87544e-05 0.000248405 0.000250717 1.62295e-05 1.65043e-05 1.36287e-05 0.000151862 0.000272011 0.000630589 1.31381e-05 0.000528925 0.000193067 0.000147018 7.56285e-06 1.08731e-05 0.000169708 0.00034649 0.00172174 4.15326e-05 2.08406e-05 0.00029376 1.7794e-05 1.06727e-05 5.66342e-05 0.000276415 1.33078e-05 6.00613e-06 7.01593e-05 1.67726e-05 0.000345972 0.000188468 3.83388e-05 0.000403302 0.000197405 1.2349e-05 1.64016e-05 0.000473518 1.31373e-05 0.000578139 2.87598e-05 4.875e-05 0.000178385 9.22506e-05 1.55227e-05 0.000204786 1.53962e-05 0.000285045 0.000356182 1.29671e-05 0.00338377 0.000455103 0.00014686 0.00023491 3.71921e-05 1.06874e-05 0.000266602 2.35281e-05 8.53895e-05 0.000105847 0.000271402 0.000168861 2.41964e-05 1.00192e-05 2.38756e-05 8.17347e-06 0.000452702 0.000266529 6.85915e-05 6.8154e-05 0.00101782 0.000150417 0.000132384 0.000287138 0.000273076 9.84191e-06 4.29505e-06 0.000366366 2.25616e-05 1.00577e-05 0.000237979 1.08135e-05 1.5914e-05 0.00011242 0.000130188 0.000165827 0.000187396 0.000135411 0.00026713 0.000271879 1.69324e-05 1.30654e-05 2.13713e-05 0.000218121 6.87002e-05 0.000184876 0.000744083 0.000485322 1.1147e-05 1.9712e-05 0.000149886 0.000137776 1.25309e-05 8.55418e-05 0.000115999 0.000173385 0.000299149 0.00180271 8.37633e-05 1.76651e-05 0.000296572 0.000161308 1.60959e-05 0.000177787 1.93302e-05 0.000172753 0.000165071 0.000403702 0.00031639 0.000147963 0.000437998 6.94348e-05 0.000197666 9.03207e-05 0.000306623 0.000328514 0.000277454 0.000536495 4.12161e-05 6.48369e-06 0.00035523 0.000263839 0.000138486 0.000126398 3.81144e-05 1.81732e-05 0.000175249 0.000103806 0.000526303 5.16327e-05 0.000336836 4.32074e-05 0.000209336 2.20682e-05 0.000189143 0.000239067 0.000143446 0.000397255 7.64206e-06 0.000285728 5.69335e-06 0.000403197 1.71726e-05 0.00040172 7.69779e-06 0.000266662 0.000375663 0.000129594 0.000174201 0.000668442 0.000302798 9.06347e-06 0.000485437 9.1452e-05 0.000868978 0.00014528 0.000515472 0.000309928 0.000291407 1.02352e-05 0.00047271 0.000310068 8.9209e-06 0.000602147 0.000439345 0.000282913 0.000385824 2.16903e-05 2.26549e-05 0.000137757 0.00113009 0.000941088 0.000110369 0.000410602 1.92242e-05 6.86069e-05 0.00043457 0.000516009 0.000113044 0.000310467 1.14938e-05 0.000152442 5.39274e-05 0.000388049 0.000119637 0.000243476 0.000445565 2.94899e-05 0.000314722 0.000175325 1.552e-05 1.07782e-05 5.27192e-05 5.03514e-06 1.5013e-05 9.00814e-05 1.66801e-05 0.000289492 4.49626e-05 0.000212883 3.1869e-05 0.000325714 5.20883e-06 4.29068e-05 0.000271673 4.03931e-05 0.000317383 8.22085e-06 1.15253e-05 0.000333293 0.000108301 9.73616e-06 3.35237e-05 2.3624e-05 0.000185713 0.000116771 0.000158078 0.0001379 0.000298435 0.000524072 0.00017479 0.000342296 8.20266e-05 3.22288e-05 1.62007e-05 0.000215892 1.38081e-05 0.000320259 0.00117026 1.09367e-05 1.37569e-05 3.76976e-05 0.000359064 1.86532e-05 8.94615e-05 0.000159028 0.000139026 1.06436e-05 8.33689e-06 0.000132351 0.000271169 8.74228e-06 0.000283957 0.000265329 2.74665e-05 2.99054e-05 0.000140594 0.000888212 1.44443e-05 0.000355354 0.000399208 0.000559545 0.000291717 0.000557961 0.000208007 0.00020713 0.00060354 0.000199862 4.01158e-05 0.000359208 4.48025e-05 1.33809e-05 0.000197414 0.000382135 0.00108879 0.000228348 0.000388713 5.35936e-06 6.9648e-06 1.46299e-05 4.62994e-05 0.0172193 5.3052e-05 0.000315682 0.000269554 6.35225e-05 1.34084e-05 0.000147367 9.55715e-06 0.000483999 0.000267618 2.95311e-05 0.00037463 0.00080396 0.00032363 2.06369e-05 2.11943e-05 0.000140441 0.000515205 6.76016e-05 0.000159912 9.17323e-06 2.40607e-05 2.29479e-05 0.000163999 0.000198203 1.91665e-05 0.000266886 0.000269179 0.000139545 0.000133686 7.2813e-05 4.14694e-05 0.000480704 0.000187827 0.000145824 6.21214e-06 0.000217286 1.94877e-05 7.91059e-05 8.58649e-05 0.000141459 0.000417858 0.000136494 9.43426e-05 3.51099e-05 9.21258e-05 0.000148067 0.000283428 0.000281359 1.32286e-05 6.71775e-05 2.90422e-06 1.24133e-05 0.00048667 0.00120668 
8.90849e-05 5.14353e-05 1.90646e-05 7.49497e-05 0.000219414 0.000348666 0.000169029 0.000151908 0.000287106 0.000261032 4.5129e-06 0.00031585 0.000188035 5.66783e-05 0.000132611 0.000129257 6.90376e-05 0.000232378 0.000108301 5.22639e-05 9.52578e-05 0.000148028 0.000187617 5.44429e-05 1.68297e-05 1.31814e-05 0.000187021 0.00573474 0.000357496 3.17625e-05 0.000159671 0.000203688 0.000485092 3.86838e-05 0.000134364 5.0587e-05 0.000160001 0.000226556 9.2199e-05 0.000394669 0.000148051 0.000545214 2.93006e-05 9.66508e-05 0.000117394 6.99753e-05 0.000351636 0.000114644 8.67642e-06 9.62709e-05 9.4328e-05 0.000155611 0.00447354 5.14248e-05 6.63815e-05 8.07521e-06 0.000126738 0.000175015 0.000127222 0.000248484 0.000121569 5.56084e-05 8.50986e-05 0.000350089 0.000184555 2.25726e-05 0.000178794 0.000360664 0.000185674 0.000270922 0.00026787 0.0002847 4.81857e-05 5.28625e-05 0.000154268 0.000199845 0.000307336 1.07871e-05 0.0001259 0.0619314 0.000387777 0.00024679 7.03547e-06 0.000181184 2.09461e-05 0.000170488 5.46404e-05 6.65103e-05 0.000186119 0.000165231 6.36474e-05 3.75617e-05 3.00481e-05 0.00010108 2.32303e-05 0.000432187 8.62767e-05 5.61909e-05 4.63104e-05 0.000401364 1.24814e-05 0.000416667 0.000171008 1.59053e-05 6.92205e-05 0.000120209 8.06195e-05 8.65896e-05 0.000309105 6.80342e-06 0.000182727 9.01996e-05 4.24179e-05 0.000266734 0.000473583 0.000188195 0.000192637 9.74081e-05 0.000300552 3.29373e-05 0.00011158 6.27151e-05 0.000239116 4.75614e-05 9.6041e-05 9.10245e-05 0.000123 0.000178286 3.79613e-05 2.96813e-05 0.000241831 0.000254861 0.000119586 5.58934e-05 5.87982e-05 9.68553e-06 0.000292478 0.000137035 8.71383e-05 0.00039914 5.24308e-06 0.000103601 8.57005e-05 2.35259e-05 0.000236992 0.00018737 0.000135181 7.81661e-05 0.000162674 0.00072985 6.37961e-06 5.51277e-05 4.19731e-05 0.000229633 9.15465e-05 0.000125442 1.28294e-05 0.000243509 0.000584908 0.000160699 7.7442e-05 8.86551e-05 0.000132306 9.0378e-05 5.45778e-05 1.42508e-05 0.000120572 3.83359e-05 3.36979e-05 0.00023313 0.000104141 9.73711e-05 0.000257142 0.000103259 0.000131634 1.57422e-05 2.23015e-05 0.000164049 0.000327455 0.000121122 9.14971e-05 0.000104675 0.000182584 0.000109191 0.000260343 0.000188594 0.229113 5.74778e-05 7.95608e-05 0.00114142 2.29074e-05 0.000161162 8.95277e-05 0.000135758 0.0161273 0.000193942 6.28182e-05 0.000285011 0.000104191 0.000167324 5.65061e-05 0.000110976 9.04076e-05 0.000333326 1.24286e-05 0.000116577 5.46075e-05 1.8748e-05 0.000250971 0.000272201 0.000369778 9.29359e-05 0.00044172 3.8655e-05 0.000136488 7.29115e-05 5.29039e-05 1.44427e-05 4.86638e-05 0.000106436 4.86416e-05 0.00041472 5.53014e-05 0.000302996 8.6177e-05 8.51359e-05 0.000321455 4.03917e-05 0.000209401 3.97983e-06 2.36667e-05 0.000213302 0.000240512 0.000196883 0.000144992 0.000132136 0.000253057 1.12713e-05 0.000192925 0.000117302 0.000137931 0.000149805 4.09985e-05 7.87487e-05 0.000169633 0.000293472 3.64805e-05 0.000246953 0.000298781 9.38538e-06 5.88166e-05 1.41443e-05 0.0255921 0.000227918 0.000148707 0.00013202 0.000441086 8.16947e-06 0.000153344 4.55212e-05 0.000241201 0.000145491 3.43276e-05 0.000213121 0.000262425 4.4896e-05 0.000145917 0.000167841 1.39471e-05 4.70979e-05 0.000105338 2.2837e-05 9.13281e-05 6.04238e-05 0.000480649 2.17371e-05 0.000111533 8.6244e-05 0.000100333 4.74487e-05 2.28134e-05 0.00010239 0.00022912 0.000112153 0.00026207 6.06986e-06 0.000186221 0.000208728 1.19005e-05 0.000364775 0.00021228 1.53048e-05 1.27136e-05 8.75009e-05 0.000328712 0.000151585 0.00023642 6.27875e-05 2.97069e-05 0.000542857 0.000197231 4.95079e-05 0.000378427 0.000157305 7.91854e-05 0.000190062 4.66645e-05 0.000123948 2.67812e-05 9.09524e-05 1.30254e-05 0.000138338 3.35906e-05 0.000133419 0.00014894 0.000119481 0.000295931 7.18215e-05 0.000169131 0.000137399 7.9336e-05 0.000170578 9.61351e-06 2.068e-05 6.82294e-05 0.000119718 0.000155881 1.17616e-05 1.96642e-05 1.93586e-05 0.000299445 0.000105649 6.96598e-06 0.000163093 0.000115659 2.20407e-05 0.000163901 0.000325046 0.000202649 1.74408e-05 7.25299e-05 5.76954e-05 6.36721e-05 5.06761e-05 0.000240278 0.000240781 5.37139e-05 0.000288793 4.25287e-05 8.47861e-05 7.23299e-06 3.11466e-05 2.75563e-05 9.50813e-05 0.000395588 0.000177327 0.000253767 2.8392e-06 0.0240454 4.88783e-05 0.000152631 0.000139368 0.000262424 0.000207516 6.38175e-05 4.56581e-05 0.000264048 0.000117618 0.000174617 0.000219587 0.000265773 6.95345e-05 0.00014736 0.000433601 7.21876e-05 7.81747e-05 4.25328e-05 0.000275583 0.000135702 8.30815e-05 5.52806e-05 1.5492e-05 0.000573681 3.64068e-06 0.000230814 9.18872e-05 9.05281e-06 0.00012698 8.28961e-05 3.7272e-05 0.000116017 9.74502e-05 3.53863e-05 0.000144031 8.16364e-05 0.000377096 0.000236194 2.28255e-05 0.000482813 0.000334053 0.000593068 0.000163895 9.66563e-05 0.00018576 6.48938e-05 6.71054e-05 0.000156336 0.00683737 1.82521e-05 4.19035e-05 3.35313e-05 7.40956e-05 0.000359686 0.000303769 0.00186476 0.000246388 0.000138132 4.36568e-05 0.000412674 4.27437e-05 5.67677e-05 1.02949e-05 0.000140547 1.16188e-05 0.000151653 5.06589e-05 0.000154663 2.25444e-05 0.000147124 3.88391e-05 6.54084e-06 0.000239606 0.000230403 0.000122039 0.000268238 0.000672163 0.00012627 1.94299e-05 4.79745e-05 0.000246942 3.53398e-05 0.000178501 0.00022791 0.0001408 0.00028719 2.45105e-05 1.36705e-05 1.45411e-05 0.000126751 0.000120877 5.18461e-05 0.000339862 0.000177076 0.000339199 0.000110751 7.64275e-05 0.000116516 0.000167744 0.000134095 1.27291e-05 7.8835e-05 0.000167592 2.80879e-05 5.17627e-05 8.0991e-05 0.000141032 8.76559e-05 0.000134874 0.00023251 0.000216136 2.07735e-05 0.000146404 0.000278252 7.92384e-05 4.05663e-05 0.000104263 0.000165524 0.000124116 8.83219e-05 4.45998e-05 2.95814e-05 0.00888985 8.18701e-05 0.00020182 2.07688e-05 0.000714482 0.0021186 1.06455e-05 0.000165651 0.000244846 4.88914e-05 0.000113453 0.000221898 4.73322e-05 9.27836e-05 0.000301951 1.20972e-05 0.00013322 0.000102394 3.07218e-05 5.01758e-05 0.200335 0.000193667 0.000113645 4.60932e-05 3.08593e-05 8.83171e-05 0.000185425 0.000254147 0.00011031 0.000137363 5.00989e-05 0.000167775 0.000124721 2.09133e-05 0.000156345 5.76207e-05 1.31504e-05 0.000130578 0.000167602 5.61192e-06 2.0478e-05 0.00029098 0.00010582 8.01032e-05 0.000188045 0.000174158 0.000206362 1.12029e-05 0.000208573 0.00013657 7.7609e-05 5.38722e-05 3.46254e-05 0.000189183 1.10031e-05 5.53038e-05 7.92856e-05 1.63447e-05 7.52491e-05 2.50713e-05 0.000123307 9.02311e-05 5.00139e-05 0.000321562 0.000103023 0.000207797 0.000214671 0.00018662 7.84923e-05 1.04914e-05 8.81635e-06 1.33561e-05 0.000162354 0.000191375 6.98741e-05 5.06342e-05 0.000102368 6.43052e-05 1.49805e-05 0.000210202 7.23696e-05 0.000303062 0.000256488 7.82554e-05 0.000180978 0.000134943 5.53142e-05 2.11531e-05 0.000247186 5.91964e-05 6.92845e-05 0.000151279 0.000103219 4.62394e-05 0.000120958 0.000108176 0.000296979 0.000177429 3.06755e-05 0.000158637 0.000664443 0.000168986 0.000397005 4.01852e-05 0.000204051 0.000187197 5.22613e-05 0.162978 8.72368e-05 6.67649e-05 0.000212283 1.7745e-05 0.000104831 1.51383e-05 0.000104006 4.06039e-05 9.91662e-05 0.000118189 0.000399761 0.000219372 0.000164344 7.24559e-05 7.71157e-05 0.000199928 3.57645e-05 9.97229e-05 8.30962e-05 0.000174908 4.45859e-05 0.000204393 8.09816e-05 2.45115e-05 3.74454e-05 0.00025045 0.000128104 3.91039e-05 2.0248e-05 4.42583e-05 5.11951e-05 0.000106765 0.000161339 1.10363e-05 3.12096e-05 6.39892e-06 0.000168341 5.42785e-05 0.000180692 0.000130058 4.41888e-05 0.000244577 0.00024149 9.8239e-06 0.000128455 0.000357493 0.000155337 3.97846e-05 0.000106202 0.000103971 0.000608622 6.47818e-05 9.10456e-05 0.000283563 8.27292e-05 6.8264e-06 9.20366e-05 2.59886e-05 0.000170582 0.00014303 0.000340966 0.000150648 1.75974e-05 0.000267379 0.000232121 6.78124e-05 4.2557e-06 0.000136094 6.8272e-05 8.638e-05 0.000110824 7.85286e-05 0.000172765 0.000178629 0.000150343 0.000358501 8.99588e-05 4.02206e-05 0.000167092 2.27229e-05 9.40151e-05 7.40973e-05 0.000220054 0.000153424 0.000278685 0.000125577 0.0002036 6.63349e-05 6.34303e-05 3.20965e-05 3.64067e-05 2.15587e-05 6.10278e-05 0.000138944 6.66647e-05 0.000250459 1.74702e-05 0.000190624 0.000255319 0.000102453 0.000238042 0.000258454 3.67461e-05 0.000243785 0.000140798 0.000118201 0.000259405 7.201e-05 0.000290522 6.45025e-05 0.000221606 8.83405e-05 0.000300485 7.66932e-05 0.00014739 2.17953e-05 0.000159104 8.2631e-05 0.000119625 2.25329e-05 7.25515e-05 0.000148556 0.00011275 4.77428e-05 2.88769e-05 0.000123822 0.000101981 0.000101697 0.000275948 0.000153028 0.000147694 0.000241704 4.15666e-05 0.000272528 7.99064e-05 0.000236733 0.000161465 2.91696e-05 1.79123e-05 1.07817e-05 0.000123229 0.000190706 0.000145057 7.07939e-05 0.000112514 7.07638e-05 0.0006636 9.09746e-06 0.000453797 4.72543e-05 3.02671e-05 4.10995e-05 0.000107385 0.000403616 3.46345e-05 9.72403e-05 0.000113038 2.72263e-05 0.000269475 0.00018323 5.92243e-05 0.000147603 2.90818e-05 0.000131573 0.000187129 7.56438e-05 5.09231e-05 0.000224055 0.000231226 0.000339517 0.000179508 9.00545e-05 0.000117852 9.43462e-05 5.61407e-05 0.000117617 0.000417083 0.000136049 9.71617e-05 0.000158127 0.00025541 1.123e-05 8.90609e-06 0.000128569 0.000154556 0.000178844 5.65271e-05 0.000128248 6.19107e-05 0.000151746 0.000126385 3.71704e-05 0.000168357 0.000193865 0.000562697 0.000115654 0.000124764 7.3602e-06 4.63784e-05 4.79387e-05 5.72525e-05 9.61564e-05 0.000442295 2.39586e-05 5.00483e-05 9.61595e-05 3.17168e-05 1.20568e-05 6.35987e-05 0.000158867 0.000230159 2.98725e-05 3.26782e-05 0.000210774 4.12572e-05 4.98201e-05 0.000171672 8.76082e-05 8.7106e-05 7.45411e-05 0.000294057 5.82821e-05 0.000425541 5.67728e-06 9.64829e-05 7.51906e-05 0.000151942 1.72533e-05 0.00010255 2.36485e-05 9.43911e-05 0.000130445 0.000173046 0.00013017 0.00050578 9.56381e-05 0.000155327 0.000481868 9.53146e-05 0.000295518 8.92441e-05 0.000127817 0.000176559 0.000182914 4.17218e-05 9.14361e-05 0.00020449 0.0121198 0.000476101 0.025515 3.48977e-05 0.000298383 8.39642e-05 0.000164692 8.09822e-05 0.000488991 0.000353181 0.000176994 0.000166402 0.000241068 0.000120806 0.000155426 0.000107807 8.63313e-05 0.000273127 0.000141777 1.06569e-05 0.000102257 0.000246289 0.00021977 0.000118473 0.000543083 0.000167343 0.000192811 0.000227048 0.000145262 0.000167921 5.06184e-05 5.99929e-06 0.0001628 0.00010894 5.70802e-05 0.00018348 0.000112531 0.00012823 0.000313165 0.000563132 7.00078e-06 0.000204459 0.000202129 9.32228e-06 7.26235e-05 0.000209796 0.000214707 0.000100212 0.000151679 6.48277e-05 0.000401854 0.00055605 5.31888e-05 0.000187839 0.000141194 4.84673e-05 0.00017348 0.000189624 0.000174934 4.07358e-05 0.00020687 4.35884e-05 5.80792e-05 6.87474e-05 0.000223539 0.000295876 4.97593e-05 0.000115662 7.77658e-06 0.000137922 9.42958e-05 8.09872e-06 9.0809e-05 0.000153859 0.000224813 8.54372e-05 4.72767e-06 9.12946e-05 1.03054e-05 9.47124e-06 0.000135263 0.00032021 3.57726e-05 3.7076e-05 0.000222877 0.000147435 0.00010981 0.000247119 0.000156548 0.00022983 4.92214e-06 0.00015182 0.00018402 0.000264836 0.000184288 0.000169958 7.11019e-05 0.000269789 0.000103798 7.2818e-05 2.34026e-05 0.000126158 0.000379931 0.000168598 0.000179776 2.8165e-06 3.79626e-05 6.30694e-05 0.000187844 0.00258324 0.000246623 0.0720439 0.000195518 0.000176742 7.10615e-05 8.17948e-05 4.77564e-05 7.93584e-05 0.00012586 7.32247e-05 0.000115373 8.24787e-05 0.000640269 4.63353e-05 9.7976e-05 0.00012672 0.000326122 0.00023854 0.000183033 0.000110838 0.000139038 0.000107481 0.00029358 0.000164594 0.000251902 8.90729e-05 0.000244703 0.000118575 1.12266e-05 1.0656e-05 6.43833e-06 0.000204206 2.84035e-05 4.8224e-05 0.000226023 1.69285e-05 5.3611e-05 9.87631e-05 3.14539e-05 0.000129831 3.3257e-05 8.84764e-06 5.59801e-05 1.09715e-05 1.68267e-05 4.8236e-05 0.000196067 0.000220075 0.000107987 5.53792e-05 0.000469054 2.28931e-05 0.000274638 0.000187175 
5.59089e-06 0.000202064 1.72436e-05 4.31421e-05 1.6264e-05 4.95932e-05 2.01877e-05 5.00714e-06 0.00064724 0.000531349 9.05711e-06 0.000527746 5.41466e-05 0.000396199 0.000416013 2.52935e-05 0.000120849 0.000351804 0.000878458 2.62232e-05 0.000621265 0.000539477 7.88768e-05 6.36189e-05 0.00056338 6.87747e-06 0.000112588 0.000228641 0.00023545 9.53384e-05 1.37352e-05 1.66989e-05 3.25713e-05 0.000288299 0.000686909 6.11221e-06 0.000266966 1.9538e-05 2.00353e-05 0.00040331 1.09457e-05 0.000405737 0.00021054 6.37886e-06 1.62094e-05 7.50541e-05 0.000599085 0.000474402 1.11708e-05 0.000216108 5.04012e-05 3.01257e-05 1.44463e-05 1.78192e-05 5.36207e-06 3.85821e-06 2.04555e-05 1.63216e-05 2.44917e-05 0.000295794 0.000117191 0.000397676 0.000217759 0.00010297 0.000376606 0.000112469 7.60125e-06 9.56636e-05 0.000383265 9.1513e-05 0.000692568 4.61281e-05 0.000771217 0.000404183 8.1039e-06 0.000165901 0.000224341 1.25253e-05 0.000122422 1.49466e-05 4.73452e-05 0.000967188 7.36908e-05 9.75549e-05 1.73936e-05 0.00173789 5.65039e-06 7.39954e-05 0.000587653 0.000304589 0.000488857 0.00044315 2.66259e-05 2.02632e-05 2.43607e-05 0.000228962 0.000388609 0.00038709 5.50754e-05 3.87177e-05 1.42915e-05 0.000131955 8.12851e-06 3.12978e-05 2.67185e-05 5.10068e-05 5.94384e-06 1.87929e-05 0.000534051 4.68144e-06 0.000141523 2.67084e-05 1.39481e-05 0.000226561 3.44289e-05 0.000430461 0.000701331 3.74882e-05 0.000553407 0.000498335 4.38605e-05 0.000862547 0.000760227 0.000391379 1.83531e-05 8.39973e-06 4.63997e-06 0.000180194 0.000438941 0.000763542 6.32272e-06 0.000441107 7.6805e-05 0.000259101 2.15304e-05 0.000247913 0.000121096 3.31288e-05 0.000426339 0.000960186 6.30627e-05 1.68407e-05 0.000302386 4.76773e-06 1.22449e-05 4.31118e-05 9.66924e-06 0.000606965 0.000124355 0.000580805 5.90301e-06 0.000155963 0.000340978 1.78689e-05 0.000348839 0.000399927 9.89701e-05 2.06465e-05 0.00144913 1.86267e-05 9.36166e-06 0.00100079 0.000589629 1.31341e-05 0.000343551 3.78829e-05 0.000131205 0.000301195 5.24323e-05 0.000156036 1.17927e-05 0.000591379 8.35794e-06 8.91551e-06 0.000100604 0.000542891 2.77709e-05 5.58997e-05 0.000411033 0.000232567 0.000136197 0.000127661 0.000406432 0.000108701 1.81572e-05 0.000586897 2.81527e-05 0.00030381 0.000344247 0.00242346 3.45119e-05 7.01062e-06 0.000330791 0.000300934 0.000386381 0.000621323 1.0622e-05 3.54847e-05 9.83877e-05 7.64319e-06 1.54044e-05 0.000315358 0.000209852 0.000171614 0.000390777 0.000107999 0.000387659 5.79665e-06 3.78104e-05 3.45951e-05 0.000192766 2.35707e-05 0.000299771 0.000444066 0.000384103 0.000157938 1.57989e-05 6.23285e-06 0.000412446 5.64e-06 0.000670129 0.000673899 2.37108e-05 0.000399973 0.000164016 0.00134818 0.000263761 1.23212e-05 0.000291035 6.77655e-06 5.41984e-06 2.91729e-05 2.07475e-05 6.22253e-06 0.000220196 6.17865e-05 0.000159115 9.46552e-06 3.1605e-05 1.21234e-05 1.27712e-05 0.000542313 5.56991e-06 6.51369e-06 0.000167966 0.000379725 2.66175e-05 0.00013482 1.6766e-05 6.57793e-06 2.15517e-05 2.50772e-05 3.45143e-05 0.000392585 0.000199014 1.57814e-05 0.000467459 0.000179833 0.000288987 0.000170991 1.42208e-05 4.24689e-05 8.55327e-06 0.000744377 2.8753e-05 7.61742e-06 0.000542682 6.70501e-06 0.000759077 0.00110362 9.70285e-06 3.35739e-05 0.000442598 1.0814e-05 1.49622e-05 2.28831e-05 4.50707e-05 4.7351e-06 0.000215305 8.5613e-06 2.91536e-05 1.92405e-05 2.19811e-05 0.000617453 1.54983e-05 0.000251811 1.54669e-05 0.00059114 1.21766e-05 2.33942e-05 9.44895e-06 1.62136e-05 7.26126e-06 6.32319e-06 4.68113e-05 2.16833e-05 0.000153261 0.000661394 0.000292489 0.00191364 1.35581e-05 1.88779e-05 1.63951e-05 1.91008e-05 2.62108e-05 0.000187859 5.60624e-06 7.94278e-05 1.70804e-05 2.09852e-05 1.49049e-05 1.25246e-05 7.87373e-06 2.6107e-05 0.000577408 0.000116115 0.000145903 2.00115e-05 0.000269434 0.00048287 8.28999e-05 0.000171969 9.23424e-06 0.000189151 0.000597099 0.000527293 8.87654e-05 4.78557e-06 0.000547905 5.99351e-06 0.000579459 0.000389321 0.000472587 0.000386226 2.06339e-05 1.29008e-05 0.000627965 9.91477e-06 8.84985e-06 2.5484e-05 5.53996e-05 0.000123394 0.000498656 0.000390646 5.45036e-05 0.000249504 5.75682e-06 2.28025e-05 0.000435642 0.00016068 1.17964e-05 0.000791932 8.80565e-05 0.000783145 2.11562e-05 1.38041e-05 0.000118598 3.92807e-06 0.0143798 0.000150645 0.00021623 2.78359e-05 2.48777e-05 1.33629e-05 2.00666e-05 3.05665e-05 4.31757e-05 0.00012567 0.00141218 1.50593e-05 0.000743761 0.000894251 8.30654e-06 0.00105504 2.42668e-05 0.00111692 0.00123189 2.12175e-05 8.12558e-05 1.61077e-05 0.000114317 1.55587e-05 0.000789618 6.0551e-06 1.61973e-05 8.36818e-05 0.000105661 0.000317204 0.000396795 6.82577e-06 1.24226e-05 1.08712e-05 3.88428e-05 3.09748e-05 0.756529 8.35758e-05 0.00026841 1.62983e-05 0.00126921 0.000407396 0.000187927 1.10658e-05 5.52284e-05 0.000524125 9.79293e-06 7.77961e-05 0.000400962 3.34001e-05 4.40878e-06 0.000172564 0.00014844 0.000763213 2.26558e-05 7.80619e-06 1.24256e-05 0.000523737 0.000465233 0.000987982 0.000884061 8.27498e-06 0.000478947 5.38377e-06 1.62207e-05 0.000277952 0.000779013 2.834e-05 2.24258e-05 0.000149559 0.000390558 1.4897e-05 2.51498e-05 0.000521497 1.39123e-05 3.40693e-05 9.84871e-06 2.79939e-05 3.014e-05 2.67033e-05 8.40855e-06 1.3939e-05 2.87987e-05 8.42101e-06 0.000124315 0.00062654 6.23038e-05 3.65213e-05 0.000443685 1.7667e-05 3.72e-05 0.000390937 0.000479279 0.000259657 0.000758574 4.10303e-05 0.000430258 4.09371e-05 0.000641819 1.65815e-05 0.000972744 0.000771287 0.000409244 0.000587892 1.38327e-05 1.78411e-05 1.378e-05 0.000282464 3.61952e-05 2.01475e-05 0.000390724 1.81603e-05 0.0014735 0.000278903 0.00091414 0.000158172 0.000296533 0.000384105 0.000481089 3.36045e-05 0.000277534 0.000100654 0.000545905 2.67578e-05 3.88423e-06 0.000593039 0.00040297 1.59024e-05 9.45314e-06 2.13146e-05 8.61655e-06 1.74808e-05 6.15358e-06 1.71091e-05 2.47788e-05 1.48307e-05 0.000558634 0.000119089 9.19544e-05 0.000200283 2.58272e-05 0.000560175 0.00038654 0.000438528 1.99558e-05 0.000399532 6.84598e-06 1.73581e-05 0.000391395 0.000608282 2.65673e-05 5.70968e-06 1.08053e-05 2.11273e-05 9.5495e-06 2.09796e-05 9.90441e-06 0.000401999 5.95868e-06 0.000394603 6.58262e-05 0.000245477 0.000106558 1.03658e-05 1.57329e-05 8.64658e-06 2.69061e-05 0.000516936 5.81681e-05 0.000485666 1.02788e-05 0.000651613 1.73144e-05 0.00214568 2.62936e-05 0.000660184 1.62297e-05 2.06381e-05 0.000182532 1.18487e-05 0.000668478 1.17245e-05 0.000433575 0.00051169 6.89107e-05 7.0204e-06 6.617e-05 1.96629e-05 0.000810325 0.000290158 7.311e-06 0.00038841 0.000387547 3.01602e-05 0.000245953 0.000182219 0.000111597 0.000257519 0.000382985 5.88196e-05 0.0004074 2.22287e-05 3.42658e-05 0.00042312 2.68539e-05 0.000222014 0.000391264 1.80364e-05 1.02027e-05 0.000101178 0.000388837 2.52254e-05 1.67197e-05 0.000384135 2.15753e-05 0.000766944 0.000449239 1.25085e-05 8.39569e-05 0.000390986 0.000382031 5.50958e-06 0.000390496 0.00172551 1.82733e-05 0.000608951 3.59523e-05 0.00139348 1.02057e-05 2.72363e-05 0.000156608 0.000618055 3.37234e-05 5.72314e-05 0.000792453 4.60668e-05 3.34258e-05 0.000446156 1.18029e-05 0.000523891 1.40597e-05 0.000389857 0.000200597 0.00021539 5.91279e-05 0.000790632 1.67032e-05 0.000400076 0.000127671 0.000422312 8.23444e-05 0.00040956 0.000277583 0.000414106 3.84153e-05 9.55035e-05 1.98526e-05 2.82835e-05 6.3603e-05 8.94203e-05 5.66653e-06 0.000386181 6.95723e-05 6.5865e-05 0.000384652 1.57382e-05 1.50097e-05 8.37632e-06 0.000296571 8.89864e-05 0.000198399 0.00070101 9.19324e-06 0.00096036 5.7989e-05 3.56257e-05 9.04011e-05 0.000305373 4.0043e-05 1.56961e-05 1.20675e-05 9.2211e-05 1.0157e-05 7.70293e-05 6.48941e-05 0.000403107 1.14978e-05 0.000387744 3.27679e-05 0.000586323 0.000287073 3.89771e-05 0.000327346 6.14062e-05 9.8966e-05 5.87588e-06 0.000214926 6.79081e-06 1.2211e-05 1.75428e-05 2.35763e-05 7.45022e-06 0.000156091 5.35844e-06 2.09379e-05 7.88053e-06 0.000214206 0.000516502 0.00026771 1.75694e-05 2.69998e-05 9.24786e-05 9.1227e-05 0.000254314 0.000340901 1.52585e-05 1.50823e-05 1.11034e-05 7.25814e-06 0.000589454 0.000476949 0.000851085 1.97901e-05 1.72695e-05 0.000405486 8.00607e-05 0.000151232 1.6895e-05 1.96174e-05 1.23633e-05 3.56686e-05 8.85494e-05 4.41994e-05 1.06874e-05 0.000682761 0.000146065 0.000408852 1.13699e-05 0.000387261 0.000132609 0.000157914 8.68328e-06 0.000199947 0.00127801 8.62728e-05 5.91189e-05 4.27866e-05 6.92002e-05 0.000200956 1.22226e-05 9.33983e-05 5.15252e-05 1.59626e-05 0.000216004 9.40306e-06 0.000387992 1.2607e-05 2.73327e-05 1.01986e-05 0.0002498 2.3747e-05 2.82582e-05 5.94763e-05 1.38101e-05 0.000368215 0.000459617 0.000388856 0.000182316 0.000176781 2.99442e-05 0.000182538 0.000301775 9.07359e-05 1.06921e-05 8.52372e-06 9.06383e-06 3.03038e-05 0.000551739 8.47048e-06 3.96829e-05 7.08445e-06 1.01727e-05 1.50142e-05 1.85684e-05 0.000157179 0.000610022 2.21044e-05 0.000405852 0.000424176 0.000474877 0.00076807 1.25283e-05 1.52164e-05 1.13431e-05 0.000399404 0.000346747 8.19123e-06 2.24626e-05 1.84779e-05 0.000176176 1.79031e-05 0.00039425 0.000642962 9.05422e-05 0.000131769 0.000409399 2.7004e-05 5.12717e-05 0.000527777 0.000113239 0.000335707 0.000163445 6.32524e-06 1.19677e-05 1.63364e-05 0.000253545 1.42651e-05 2.31026e-05 0.000910415 0.00040368 1.96128e-05 0.000390896 3.47383e-05 2.37929e-05 1.85087e-05 0.000738522 0.000414182 0.000113595 1.3533e-05 3.76767e-05 7.56721e-06 0.000394397 1.22108e-05 2.61649e-05 4.34278e-06 7.11618e-06 1.85988e-05 2.85139e-05 1.7067e-05 0.000183251 0.00035622 4.48732e-06 0.000441375 1.31066e-05 2.71944e-05 8.10589e-06 5.51549e-05 0.000144022 0.00108251 8.74891e-05 2.0867e-05 6.87437e-06 1.6179e-05 0.00097914 6.30055e-06 6.37074e-06 7.97372e-06 6.14174e-06 0.000382334 1.55171e-05 0.000399784 1.55777e-05 0.00055639 0.000581834 0.000132212 9.30571e-06 5.15072e-05 1.43433e-05 0.000102575 8.0497e-05 0.000152513 1.41146e-05 0.00015027 3.32156e-05 0.00018032 0.000151534 0.000400643 4.28267e-05 0.0177278 2.71954e-05 3.44787e-05 1.09974e-05 0.000185162 6.33623e-05 2.88854e-05 0.000394338 0.000291376 0.000407788 0.00126993 0.000121484 4.42128e-05 4.28732e-05 0.000682706 1.24696e-05 8.23037e-05 1.67187e-05 1.01372e-05 9.55586e-06 0.00029902 0.000267496 0.00102618 0.000344546 8.27499e-05 0.00079029 0.000556949 0.000155503 2.06574e-05 5.14106e-05 0.000244183 4.02369e-06 4.67192e-05 3.84743e-05 5.83252e-06 0.000375431 2.12248e-05 6.67583e-05 9.84864e-05 0.00175208 5.42661e-06 2.16531e-05 1.67764e-05 0.000381698 1.62183e-05 1.5324e-05 2.96664e-05 0.000245876 2.43814e-05 6.1524e-05 5.19303e-05 0.000309829 9.13116e-06 0.000526736 2.87906e-05 2.57321e-05 0.000139454 1.52085e-05 0.000545649 2.81413e-05 3.23992e-05 3.26199e-05 0.000384281 1.53784e-05 7.5129e-06 0.000131088 4.83312e-05 1.05073e-05 0.000170398 0.00041608 6.71491e-05 0.000390852 0.000223704 0.000196253 2.32343e-05 0.000393684 2.44797e-05 0.000156328 1.35434e-05 1.78363e-05 0.000395894 0.000194865 3.08938e-05 0.000252028 0.00010312 0.000678942 5.76422e-06 0.000279059 7.65383e-06 2.55777e-05 0.000382624 0.00014079 0.000210797 8.79448e-06 0.000530384 0.00016433 1.56395e-05 0.000214635 0.00120504 0.00026165 6.25897e-05 1.81525e-05 0.00115542 3.25107e-05 1.3411e-05 6.86644e-06 1.55846e-05 9.2596e-05 0.000152972 0.00025576 4.2706e-05 2.6736e-05 1.77439e-05 9.45027e-06 0.000165833 2.71493e-05 0.000225724 0.000126109 5.92521e-06 0.000260186 1.37486e-05 0.000149931 0.00198592 0.000450969 6.47431e-05 0.000125478 4.74814e-05 1.60099e-05 0.000198824 0.000385746 0.000712963 0.000413086 0.000668838 0.000160579 2.54545e-05 0.000141162 7.85461e-06 0.000226371 5.74704e-05 7.57909e-05 0.000286082 0.00047443 0.000528647 9.37457e-06 2.31559e-05 2.50171e-05 0.000391619 0.000102594 1.71346e-05 1.11309e-05 0.000245736 4.12564e-05 0.000393421 0.000148253 0.000165215 5.87865e-05 2.78086e-05 3.21592e-05 0.000206527 1.27881e-05 5.69798e-06 0.000388013 0.000323299 3.44391e-05 
4.5499e-05 4.98474e-05 8.95932e-06 0.000200293 7.10878e-05 0.000419456 0.000412053 8.21974e-05 0.000274732 2.24003e-05 6.10591e-05 0.000965683 0.000120661 1.71435e-05 1.16221e-05 0.000407401 0.00015405 1.57436e-05 0.000107791 0.000112989 5.26591e-06 0.000736995 0.000479746 2.44855e-05 1.1554e-05 0.000196445 0.000539464 0.00106758 1.41899e-05 0.000113256 0.000112549 0.000217989 4.60735e-05 9.5685e-06 0.000249342 1.15869e-05 0.000693777 0.000108902 0.000508339 0.00042792 1.74173e-05 4.05363e-05 2.93787e-05 4.17004e-05 0.000129724 2.50127e-05 2.2458e-05 5.14163e-06 4.94342e-06 0.000249122 0.00028954 2.28069e-05 0.000176374 7.41612e-05 9.34616e-06 0.000376851 8.67881e-05 0.000110651 2.53014e-05 1.89034e-05 1.16455e-05 0.000224204 0.000130404 0.000543491 3.48484e-05 0.000643621 2.28679e-05 0.00111357 0.000834876 2.21085e-05 1.24482e-05 2.62481e-05 0.000160382 1.40593e-05 0.000509012 0.000329633 0.000816149 6.25939e-06 2.71919e-05 0.000396962 0.000513493 0.000426183 1.77208e-05 0.000821226 1.40758e-05 0.000210526 8.72759e-05 0.000146378 0.000414526 0.000211773 0.00042116 0.000596726 0.000245046 2.86501e-05 9.35519e-06 0.000548739 1.85697e-05 1.30741e-05 0.000137628 0.00046625 1.02214e-05 0.000204346 0.000417441 2.54975e-05 1.21445e-05 0.000108345 8.64026e-05 3.00809e-05 1.59118e-05 1.55659e-05 3.08394e-05 0.000627895 5.47272e-05 4.63718e-05 0.000432191 3.28925e-05 0.000564423 2.36902e-05 3.82724e-05 0.000284478 2.71563e-05 3.78606e-05 1.00358e-05 8.86442e-06 3.0557e-05 0.00041588 0.000415344 3.84953e-05 3.02104e-05 1.62054e-05 0.000826669 0.000111455 3.91918e-05 1.65137e-05 1.05106e-05 4.3216e-05 1.60306e-05 0.000351605 0.000112608 0.0014244 3.94877e-05 0.000196863 0.000453473 0.000185145 6.89415e-06 1.46309e-05 1.17229e-05 4.67297e-05 0.000419783 0.000360469 1.7577e-05 0.000198828 5.08139e-05 1.66767e-05 2.72439e-05 8.33066e-06 1.12181e-05 0.000412293 3.07445e-05 0.00022309 0.000128334 3.901e-05 0.000266127 0.000411815 0.000170097 7.06251e-05 1.99204e-05 3.7519e-05 3.51377e-05 8.77437e-06 9.42611e-06 7.11665e-05 0.000426743 1.50286e-05 0.000410706 6.12255e-06 2.30268e-05 0.000112753 3.75915e-05 0.000131255 0.00075477 0.000587123 2.24872e-05 2.35521e-05 0.000835022 0.000428624 0.00126596 1.71928e-05 4.06455e-05 2.2426e-05 1.71682e-05 0.000217131 2.02773e-05 3.86723e-05 0.00040889 2.35145e-05 4.6507e-05 0.000220195 2.53543e-05 1.50884e-05 8.13195e-06 2.63536e-05 1.37563e-05 0.000327898 7.83856e-06 0.000278759 9.7635e-06 4.0223e-06 0.000998327 7.98634e-05 0.000130864 2.14464e-05 0.000313767 0.000148531 0.00022952 0.000138061 1.06972e-05 1.16491e-05 3.35212e-05 9.11028e-06 6.44825e-05 0.00104239 1.11378e-05 2.8689e-05 0.000132335 0.00068593 4.40804e-05 1.27731e-05 0.000609976 3.07435e-06 1.32765e-05 0.000814214 0.000102214 0.000415871 0.000542993 2.48115e-05 0.000410537 4.573e-06 0.000112061 2.64615e-05 0.0001568 0.000422608 6.77866e-06 0.000190095 0.000679665 1.02779e-05 9.37071e-06 0.000296327 0.000611969 2.00421e-05 1.3223e-05 9.67701e-05 0.00129513 0.0005053 0.000186945 1.733e-05 0.000528705 0.000175833 0.00159883 3.87622e-05 0.000402989 0.000562163 1.53743e-05 2.90476e-05 2.81818e-05 0.00060186 0.000538038 0.000791832 8.53266e-06 1.02928e-05 9.06217e-06 2.20817e-05 0.000247024 3.50256e-05 1.55747e-05 0.000470434 7.91996e-05 0.000416059 8.249e-05 1.76445e-05 9.50272e-05 0.00095285 2.93369e-05 2.56803e-05 0.000415854 5.42731e-05 0.000813275 0.000117312 1.07687e-05 6.64322e-06 0.000123561 0.000409368 9.1936e-06 0.000410841 0.000572426 1.37833e-05 0.000859453 6.49216e-05 1.12703e-05 5.58843e-05 1.40818e-05 1.13471e-05 0.00042495 1.7503e-05 1.69228e-05 0.000299789 4.01087e-05 8.75439e-05 0.000195068 0.000415894 0.000111163 0.000862528 6.93681e-06 0.000253047 0.00136558 1.83327e-05 0.000432544 2.56331e-05 0.00108508 0.00128963 1.07212e-05 4.30017e-05 0.000150573 0.000147759 1.1792e-05 0.000145616 0.000156809 1.62314e-05 3.27762e-05 1.3572e-05 0.000741731 9.9511e-06 0.000344357 8.93603e-06 0.000214901 1.50856e-05 0.000414167 2.80993e-05 0.000418855 2.03888e-05 9.71063e-05 1.63975e-05 7.56821e-06 1.35037e-05 0.000447877 4.75218e-06 1.07409e-05 0.000169397 1.21984e-05 5.46397e-06 1.48733e-05 0.000121831 2.60404e-05 5.01508e-05 0.00129816 1.04496e-05 2.46297e-05 5.5492e-06 3.04089e-05 1.47428e-05 0.000611835 0.000516225 0.000247501 9.49956e-06 0.000199008 9.14075e-06 1.12915e-05 0.000295904 0.000275714 0.000319775 0.000164369 5.05447e-05 5.45813e-06 7.15368e-06 2.20024e-05 0.000152435 9.26188e-06 1.62529e-05 1.79592e-05 1.29787e-05 0.000183632 3.18892e-05 0.00043155 1.19667e-05 0.000577974 0.000416202 0.000230303 2.66811e-05 0.000280211 1.58046e-05 0.000112909 0.000408589 0.000152808 1.79054e-05 1.14818e-05 0.000645677 9.48048e-06 1.26823e-05 0.000424702 0.00041861 0.000579152 8.23461e-05 6.17145e-06 1.89973e-05 0.000175813 9.27093e-06 0.000494296 3.25648e-05 3.61806e-06 1.06143e-05 1.67098e-05 1.61867e-05 1.17573e-05 0.000415602 1.3171e-05 0.000100793 0.000266986 0.000518078 1.10969e-05 1.64947e-05 0.000125785 6.25552e-06 0.000419527 8.95275e-06 0.000411175 5.29819e-05 0.000478355 0.00111433 4.50863e-05 1.03066e-05 1.84654e-05 0.000138345 0.000492401 1.63637e-05 0.000275654 0.000829049 1.38551e-05 1.47578e-05 1.17273e-05 1.34422e-05 0.000135132 0.000383213 1.05394e-05 9.99192e-06 0.000671233 1.39971e-05 5.40929e-05 7.7877e-06 0.000412554 8.92694e-06 0.000187645 0.000121433 1.26597e-05 5.82925e-05 0.000106279 2.7405e-05 0.000410045 0.000478594 2.66026e-05 1.01688e-05 8.14738e-06 0.000231119 0.000267996 0.000230504 0.000157802 0.000171786 2.34025e-05 0.000424114 0.000751549 1.36607e-05 2.6888e-05 9.93773e-06 0.000546674 7.60148e-06 9.37641e-06 5.82614e-06 0.000174721 0.000183723 1.17825e-05 0.000649951 0.000573157 7.57727e-05 0.000171626 0.000288857 9.80921e-06 0.00116328 6.36185e-05 8.2283e-05 0.000434289 0.000483717 6.46753e-06 0.000270129 0.000419682 7.39026e-05 0.000127917 0.00046193 1.06953e-05 0.000370882 0.000174444 9.81482e-05 0.000221974 0.000676174 9.46133e-05 0.000184308 4.74017e-06 1.32583e-05 0.000140457 0.00104622 0.000192068 7.28645e-06 2.11344e-05 1.53163e-05 1.45138e-05 1.92402e-05 0.000156036 0.000729902 1.60565e-05 1.21485e-05 8.30438e-06 0.00108017 4.09871e-05 6.63699e-05 0.000638072 9.1759e-05 0.000433203 3.2201e-05 9.32832e-06 0.000764255 2.71233e-05 6.62635e-05 0.000479758 0.000169164 5.08602e-06 1.04013e-05 1.61355e-05 1.27937e-05 8.55236e-06 0.000362651 0.000643569 3.83713e-05 7.55214e-06 0.000106932 0.000409255 2.24708e-05 0.000730514 0.00041154 2.02847e-05 0.000329121 0.000699287 2.09013e-05 1.07919e-05 2.36895e-05 2.0749e-05 4.11241e-05 0.000409491 8.38494e-06 4.68546e-06 0.000464972 1.47084e-05 7.69317e-06 1.17035e-05 1.85386e-05 0.000291965 8.00985e-06 1.8063e-05 0.000821474 0.000404182 9.57714e-06 1.28748e-05 6.38439e-05 0.000206027 1.24995e-05 0.000463826 0.000664764 1.02788e-05 3.72528e-05 0.000290854 0.000304081 6.98552e-06 1.70227e-05 0.000610286 1.70328e-05 0.000106945 2.99063e-05 1.95962e-05 0.000157036 0.000473675 9.04757e-06 0.800715 4.90853e-05 2.29417e-05 6.50151e-05 1.8162e-05 1.19155e-05 8.43298e-05 1.90195e-05 8.07226e-06 2.39187e-05 2.92014e-05 0.000412835 1.96498e-05 2.83592e-05 6.31527e-06 0.0001738 1.6237e-05 1.1733e-05 0.000409261 1.65529e-05 0.000267342 1.77933e-05 1.39064e-05 1.47004e-05 7.36586e-05 0.000176283 0.000116821 0.000291155 0.00010111 1.83565e-05 1.56029e-05 6.88594e-06 0.000228979 0.000256435 2.08318e-05 1.51726e-05 0.000163681 0.000987493 0.000771445 1.33445e-05 1.42797e-05 9.68086e-05 0.000410514 1.25944e-05 6.40689e-06 0.000560847 0.000137559 0.000331867 1.24133e-05 0.000363076 7.02533e-05 0.000626354 1.27323e-05 0.000276058 2.65294e-05 0.000175935 6.13114e-06 1.57421e-05 1.03406e-05 2.35223e-05 0.000580271 0.000595231 0.000267408 1.64542e-05 0.000432764 0.000408977 0.000117723 0.000113089 0.000218188 0.000361454 0.000264251 1.29665e-05 1.4781e-05 4.26704e-05 0.000819493 4.28618e-05 0.000109659 0.000313261 2.06849e-05 6.47606e-05 2.19421e-05 2.53e-05 0.000103759 9.79041e-05 0.000415904 0.000425233 0.000267543 0.000813805 1.18954e-05 4.0609e-05 7.25531e-05 0.000289591 1.59337e-05 0.00022325 1.77889e-05 2.46622e-05 0.000163093 1.68804e-05 6.34329e-05 1.12753e-05 1.5331e-05 0.000136352 2.51458e-05 2.82174e-06 4.74797e-05 0.000269777 3.12024e-05 6.91415e-06 1.50288e-05 0.000496168 0.00015983 3.12141e-05 0.000414635 0.000459413 5.05594e-05 0.000277175 1.54725e-05 1.58961e-05 8.99405e-05 1.51855e-05 5.05433e-06 9.42271e-05 9.5167e-05 0.000411363 6.1085e-05 5.63077e-05 0.000417235 2.44593e-05 0.000121395 0.000439528 1.28231e-05 0.000279193 0.000770286 1.41946e-05 0.000195675 1.47607e-05 0.000422212 2.07747e-05 0.000184971 1.3988e-05 1.42981e-05 4.30832e-05 0.000512845 0.000442784 0.000171646 1.63408e-05 3.64853e-05 5.47102e-05 4.36068e-06 0.000695841 0.000507307 4.45984e-06 5.05066e-06 8.93725e-05 8.36476e-05 1.01229e-05 2.62355e-05 8.33498e-05 9.41944e-05 0.000111949 0.000276603 2.10345e-05 0.00010594 7.82523e-06 0.000412044 0.000526575 3.33482e-05 0.000238279 9.75783e-06 9.64897e-05 0.000347159 8.75273e-05 0.000171413 0.000689949 7.98365e-05 1.00225e-05 0.00011195 0.000408344 0.00015814 0.000106459 0.000238214 0.000110009 5.95403e-06 1.34285e-05 1.64464e-05 0.000209069 0.000126229 0.000490342 1.03356e-05 0.000423301 2.53871e-05 1.01959e-05 0.000238052 0.000488471 0.000131862 2.36004e-05 0.000432043 0.000752014 1.49248e-05 0.00048054 0.000166165 1.59087e-05 1.56704e-05 0.000983185 1.1439e-05 4.7319e-06 2.10896e-05 1.12962e-05 0.000371461 9.93579e-06 9.81344e-05 0.000289953 4.53844e-05 6.30132e-06 0.000808121 2.88195e-05 0.000233807 3.44574e-05 0.000162392 8.47461e-06 0.000104908 0.000230881 0.000702359 0.000564202 5.97724e-06 0.000416207 6.02985e-06 0.00041656 9.40617e-06 0.000418423 0.000168805 0.000422804 0.00095781 1.51904e-05 0.000225571 0.00105436 0.000229176 2.81857e-05 0.000793616 1.42582e-05 0.0012401 0.000115779 0.00185621 0.000541236 9.38494e-06 4.55711e-06 0.000440858 0.000620504 0.00237663 0.000719777 1.48647e-05 7.66322e-05 2.32556e-05 5.93793e-06 2.03266e-05 8.16699e-06 0.000546239 0.00116234 1.00142e-05 0.000593407 0.000464623 0.000126636 1.20349e-05 0.000524376 0.00027407 0.000428932 9.53739e-06 3.3113e-05 2.53966e-05 0.000413307 6.72314e-05 1.1072e-05 0.000244244 2.37669e-05 1.87022e-05 1.02905e-05 6.42055e-06 1.04739e-05 1.03777e-05 3.4916e-06 1.79948e-05 1.96635e-05 1.23079e-05 0.000420589 1.00875e-05 0.000278797 4.08344e-05 4.7766e-05 1.92902e-05 1.92382e-05 0.000419974 2.01228e-05 1.55003e-05 0.000212125 0.000219598 0.00042445 7.68986e-06 3.60733e-05 1.47879e-05 9.49802e-05 1.16955e-05 0.000265624 1.41534e-05 1.21191e-05 1.34948e-05 0.000819551 0.000202112 0.000153139 1.31127e-05 1.91714e-05 8.98388e-05 6.97249e-05 8.7031e-06 0.000497245 0.000835362 2.15216e-05 0.000512751 0.000203104 0.000281298 1.096e-05 0.000435824 3.85569e-05 0.000102398 1.65875e-05 7.5699e-06 3.64501e-05 0.000425913 2.05818e-05 0.000452287 0.000433383 0.000237066 6.68579e-05 2.32781e-05 6.96225e-05 0.00019373 0.000796903 0.000737519 1.72729e-05 7.74854e-06 0.000416846 0.000280949 1.99015e-05 0.000420808 0.000128342 3.35558e-05 0.000458197 0.000214064 1.4066e-05 8.66884e-06 5.91169e-05 0.000431052 0.000126048 0.000173447 2.95427e-06 0.000109417 4.67515e-06 3.4919e-05 3.02841e-05 9.34718e-06 0.000431066 0.000409539 0.00018855 2.37438e-05 0.000715228 1.24211e-05 3.13434e-05 0.000412043 5.58757e-06 0.000515204 2.04693e-05 4.54851e-05 5.73095e-05 8.98401e-05 2.06441e-05 0.000557065 2.42704e-05 2.53093e-05 1.73842e-05 1.29372e-05 6.94822e-06 0.000496372 0.000305234 8.8513e-05 0.000419415 0.000428036 5.20088e-05 4.67578e-06 7.64871e-06 1.1706e-05 0.000431906 8.35193e-06 4.73542e-06 1.61139e-05 1.75228e-05 4.46611e-06 1.5759e-05 2.04567e-05 8.98268e-05 6.71369e-05 2.39511e-05 0.000315008 1.77744e-05 7.24835e-06 0.000321761 0.000144658 0.000433789 0.000321241 6.56401e-06 5.8829e-06 1.00079e-05 0.000115191 0.000851415 
0.000177619 0.000237768 4.32826e-05 0.000135619 0.000235232 3.05478e-05 0.000339307 6.99814e-06 0.000396873 6.11573e-05 0.000416882 0.000367255 0.000256795 0.000469884 0.0004001 1.6167e-05 0.000183354 0.000389576 0.000259476 0.000163248 0.000303115 0.000147806 2.5294e-05 0.000258824 0.000518509 0.000264077 3.79845e-05 0.0181319 0.000355694 1.00185e-05 5.60588e-06 1.05477e-05 6.81004e-05 0.000793102 6.8034e-05 1.52089e-05 1.2721e-05 0.000356671 0.000376082 0.000454154 1.29127e-05 0.00029223 0.000386211 0.00022308 2.61178e-05 5.94672e-05 5.14074e-05 0.000145925 0.000335467 3.8468e-05 9.45049e-05 0.000883705 1.06362e-05 5.67215e-05 0.000333598 1.40592e-05 0.000352379 0.000520984 5.28801e-05 1.17782e-05 1.75043e-05 0.000161702 5.57552e-05 0.00031892 0.000526481 0.000873918 5.45824e-05 0.000293586 0.000462961 8.86702e-06 1.79112e-05 0.0016421 8.49432e-05 0.000119359 0.000143323 0.000720322 2.5108e-05 2.68175e-05 2.4902e-05 0.000219143 0.000655784 1.35907e-05 2.64163e-05 3.44468e-05 5.62969e-05 0.000251274 7.39058e-05 9.12105e-05 0.000669958 0.000351179 1.20946e-05 3.82044e-05 0.000345197 0.0001565 0.000384932 0.00012005 0.000219107 2.31133e-05 9.95251e-06 5.00843e-05 6.84307e-05 0.000316496 0.000538596 8.75131e-05 0.000576933 0.000122437 0.000516599 0.000114298 1.21605e-05 1.09971e-05 5.99152e-06 0.000350022 5.29223e-05 4.88489e-05 0.000704307 0.00153017 5.05951e-05 0.000227344 0.000475265 6.46477e-05 0.000622473 1.21285e-05 0.000668563 0.000102627 7.55698e-05 9.20507e-06 6.95803e-05 9.43813e-06 0.000254868 2.46175e-05 1.76526e-05 0.000680984 1.5189e-05 0.000193598 0.000348996 6.27792e-05 4.27998e-05 8.73679e-05 0.000340188 0.000199273 0.000205262 1.24501e-05 6.20616e-05 0.000117927 6.04509e-05 0.000163165 5.56894e-05 0.000302594 7.84077e-05 1.82192e-05 0.000334622 9.15755e-06 1.87718e-05 0.000117413 0.000471262 0.000151457 8.84612e-05 0.000527183 0.00010769 0.000289607 1.15473e-05 0.00035498 0.000110027 5.73861e-05 7.36342e-05 0.00040802 0.000293819 0.000131843 0.000103942 1.2257e-05 6.54101e-06 0.000496455 2.23742e-05 9.07454e-06 1.39872e-05 0.000101866 2.56449e-05 7.76214e-05 0.000470549 2.7902e-05 0.000592766 0.000256476 0.00032208 1.33092e-05 2.21807e-05 8.56759e-05 0.000797805 0.000171994 7.12951e-05 0.00361179 0.000387901 4.39891e-05 0.00022188 0.000213468 9.6202e-06 8.83156e-05 0.000340385 5.82539e-05 6.36437e-06 2.66125e-05 5.40332e-05 3.54769e-05 0.000356306 0.000256021 0.00117969 0.000158422 0.000275689 1.93916e-05 8.02567e-05 4.09614e-05 0.000338184 0.000245939 0.000241045 0.000177745 0.00038281 1.26135e-05 1.35963e-05 4.22779e-05 0.000139202 0.000340753 0.000377488 8.87934e-05 0.000181912 0.000710907 1.49019e-05 1.55291e-05 0.00041747 8.24727e-06 0.000855773 1.47083e-05 1.23957e-05 1.16816e-05 0.00039581 0.000339347 1.17193e-05 6.21928e-05 2.74899e-05 0.000701596 0.000923019 8.10133e-05 0.000252411 5.81171e-05 0.000191695 0.000297389 6.17113e-05 2.64187e-05 1.05125e-05 0.00044865 1.09794e-05 7.65318e-06 6.23424e-05 0.00042872 1.91302e-05 0.000214728 5.75703e-05 9.74153e-05 0.000486009 0.000111841 0.000334177 0.000390813 0.000876849 3.87919e-05 0.000114228 3.8726e-05 0.000144692 6.41366e-06 0.000131431 0.000336896 6.55613e-06 0.000142302 0.000485956 0.000170949 0.000566765 0.000108816 7.17067e-05 0.00033646 6.89614e-05 0.000337291 0.00035156 9.96329e-06 0.000103921 6.32953e-05 3.11578e-05 3.97614e-05 0.000409877 0.000101126 1.56335e-05 0.000504829 0.000337074 0.000571356 0.000556522 0.000213085 6.35085e-06 0.000480746 5.00116e-05 4.24897e-05 2.17529e-05 0.000247637 0.000111819 2.65311e-05 2.38325e-05 0.000540013 0.000348873 0.00058651 0.000186299 0.000187946 1.94649e-05 1.69498e-05 2.20947e-05 0.000390181 0.000567463 6.44253e-05 8.48213e-06 1.02435e-05 0.00025087 2.97367e-05 5.6503e-05 0.000351642 7.77528e-05 0.000911453 2.1191e-05 0.000239955 0.000212642 0.000557349 1.2563e-05 0.000405167 5.74532e-05 0.000343272 5.61106e-05 6.2343e-06 0.000376678 1.69651e-05 0.000191147 1.5871e-05 0.000263017 1.17944e-05 0.000192101 0.000693633 0.000156179 9.12454e-06 0.000231427 0.000528785 2.51954e-05 0.000421832 8.47048e-05 2.44525e-05 0.000827823 0.000324513 1.25097e-05 0.00026834 3.13701e-06 3.82239e-05 3.88687e-05 0.000102845 4.06564e-05 0.000469103 0.00016517 7.68453e-06 0.00105559 6.1945e-05 1.46142e-05 0.000293602 3.41444e-05 0.000173169 0.000163026 0.000206137 2.37307e-05 0.000752144 1.4755e-05 6.88952e-05 0.00032498 0.000174029 2.01998e-05 1.66271e-05 0.000311264 0.000444635 6.76148e-05 4.82189e-05 8.73087e-05 2.40138e-05 0.000261435 0.00037815 0.000561134 0.000109138 0.000119032 1.29889e-05 0.000759174 4.10988e-05 0.000140322 1.39955e-05 7.75402e-06 2.54712e-05 0.000109729 0.000434861 0.000149851 0.000172261 3.46345e-05 1.4814e-05 0.000311857 0.000106005 0.000522879 9.77842e-05 0.000127414 0.000508813 8.98528e-05 0.000715846 2.81723e-05 1.50688e-05 3.71513e-06 1.27033e-05 0.000212005 3.7463e-05 1.54004e-05 1.53205e-05 0.0132979 0.000337936 0.000298756 1.28867e-05 7.24451e-05 8.3433e-05 5.39087e-05 0.000120338 0.000213837 0.000421321 5.28762e-06 7.87066e-05 0.000185153 1.36095e-05 0.00173284 7.98534e-05 0.000720961 6.04854e-05 0.000210253 5.89667e-05 1.64013e-05 0.000190373 4.53757e-05 5.45574e-05 0.000480856 0.000213336 5.48189e-05 6.15194e-06 7.30379e-06 6.10545e-05 0.000143191 1.01471e-05 5.39276e-05 5.80745e-05 3.71457e-05 0.000565029 1.53071e-05 0.000471545 5.8177e-05 0.000373094 0.00035341 0.0002412 1.65479e-05 4.73637e-05 0.000354935 5.37104e-05 0.655301 0.000708652 0.000301429 0.000206968 7.399e-06 2.63601e-05 6.51578e-05 0.000106843 0.000304844 0.000550997 7.12982e-06 0.000105784 0.000650003 0.000101044 1.58677e-05 7.4344e-06 0.000119565 0.000386751 1.66177e-05 0.000856143 0.000736386 6.70948e-05 0.000342912 2.0675e-05 0.000797143 0.000434416 1.77336e-05 0.000254148 0.000132604 0.000156438 1.07622e-05 0.000368752 0.00138751 0.000104986 4.41506e-05 0.000506785 0.000387088 0.000364472 0.000122083 9.58637e-05 1.18203e-05 0.000775632 0.000447165 8.68512e-06 2.3954e-05 0.000246935 2.17527e-05 0.00010186 9.1468e-06 1.09156e-05 0.00054934 0.000514475 6.13798e-05 0.000210552 7.58224e-06 2.93291e-05 0.000235687 0.000437009 0.000499656 1.20648e-05 0.000213833 0.000128394 0.000399578 1.52804e-05 0.000275018 2.98511e-05 1.21993e-05 0.000402416 0.000349483 0.000403025 0.000220516 0.000266432 0.000423757 0.000999484 0.000397354 0.000150107 0.000391576 2.86896e-05 0.000360191 0.000188064 1.50243e-05 0.000123706 0.00017688 0.000161121 0.000129929 9.38834e-05 0.000589994 0.000174333 3.37076e-05 0.000821182 9.35658e-05 1.10285e-05 0.000192416 0.000500037 0.000262289 0.000648016 9.23482e-06 0.000150943 2.31326e-05 0.000518137 9.60512e-05 3.49533e-05 0.000313753 0.000236169 0.000113994 5.89428e-05 4.31488e-06 9.1587e-06 8.65803e-05 0.000547668 2.21112e-05 0.000689447 9.90932e-06 0.000185805 3.61377e-05 0.0007286 0.000194064 0.000483751 6.47976e-05 0.000472898 0.00043787 0.00197216 0.000223226 9.16717e-06 8.87311e-06 0.000433807 0.000910155 2.73576e-05 2.54776e-05 0.000131174 0.000486614 6.99824e-05 3.7191e-05 1.44658e-05 0.000390869 2.11863e-05 0.000224335 0.000457402 0.000367737 9.12486e-05 2.00565e-05 0.000402177 8.67209e-05 5.25795e-05 5.41393e-05 0.000348033 6.07275e-05 1.24625e-05 5.67231e-05 0.000374066 5.77454e-05 5.85431e-06 0.000307227 8.43936e-05 0.000138418 2.01994e-05 1.44857e-05 0.00027284 4.57757e-06 5.81247e-06 0.000344944 2.32103e-05 1.47499e-05 8.96348e-06 1.14257e-05 8.82796e-06 0.000114597 4.69431e-05 2.41676e-05 0.000734245 7.51025e-05 0.000118518 2.18544e-05 0.000454974 0.000115763 7.44909e-05 0.000132486 0.000718626 0.000114954 0.000163127 1.53725e-05 0.000234653 0.000527409 0.000168201 8.11322e-06 7.42286e-06 5.7099e-05 8.2461e-05 1.30812e-05 0.00053165 0.000717753 6.51339e-05 0.000132707 7.71124e-06 0.000836694 0.000336377 6.40329e-05 7.57529e-06 0.000120048 0.000164273 2.23423e-05 0.000189072 2.56128e-05 1.02233e-05 0.000192162 0.00023134 0.000294842 0.000424175 0.000249044 0.00028759 7.25776e-05 3.36576e-05 8.73459e-05 6.26275e-05 7.59736e-05 6.6108e-06 0.000133669 0.000103299 0.000132814 1.05808e-05 0.000410812 0.00044042 3.51115e-05 0.000155916 0.000232641 0.000125463 0.000131188 6.42631e-06 0.000242934 1.74672e-05 6.68331e-05 6.77324e-06 0.000237064 6.10355e-05 0.000279132 0.000405855 1.47388e-05 0.000113325 1.34614e-05 1.76849e-05 0.000272685 0.000892647 2.95458e-05 0.000342445 9.39729e-05 0.00022298 0.000166725 0.000101323 0.000267544 0.000167112 0.000559908 0.000401554 0.000344765 0.000210457 0.00086348 0.000370626 2.68337e-05 0.000300262 0.000572511 2.39821e-05 9.56478e-05 3.12214e-05 0.000212381 6.57894e-05 9.05255e-05 0.000319821 0.000199003 0.000217823 0.000269648 0.000248115 0.000637804 2.62949e-05 2.97652e-05 0.000569616 0.000165916 0.000223205 0.000347755 8.7933e-05 2.74968e-05 0.000277384 5.45059e-05 0.00016939 0.000137831 9.1501e-06 0.000146072 7.02471e-05 6.7009e-05 0.000811927 1.38207e-05 0.000418841 0.000945074 0.000348309 5.37834e-05 5.09773e-05 0.000945421 0.00019074 0.000157049 0.000459715 0.000102652 1.30834e-05 0.000237266 0.000239484 2.03686e-05 0.00011594 0.000139535 0.000350062 1.06304e-05 9.20431e-05 0.000418346 0.000722296 0.000669336 0.000463437 0.000195503 2.58986e-05 0.000130337 0.000358084 1.2234e-05 1.5651e-05 0.000132267 6.68926e-05 8.20909e-05 0.00035867 0.000345948 0.000930397 0.000271307 0.000247332 0.000125136 7.28101e-06 0.000237172 2.72358e-05 2.74544e-05 4.3371e-05 8.48145e-06 1.53248e-05 0.000451638 0.000733941 0.000349745 0.00015045 1.2188e-05 0.000171473 0.000182018 7.01549e-06 2.5074e-05 0.000190156 0.000237221 0.000263985 0.000326605 2.94055e-05 0.000206145 0.000400857 1.68059e-05 0.000637482 1.22242e-05 1.40264e-05 1.09073e-05 0.000342349 0.000102 0.000386586 0.0006531 4.89811e-05 1.48002e-05 0.000454206 0.000119198 9.83455e-06 0.000350978 1.65093e-05 0.000142157 1.69066e-05 6.74738e-05 0.000360584 9.99818e-06 9.45695e-05 0.000117214 8.77305e-06 0.000507654 6.15116e-05 0.0975702 0.000263041 0.000394119 0.000341887 0.000404402 0.000121376 0.00028164 0.000356341 9.27249e-05 0.000129373 0.000177478 0.000466166 7.47387e-05 0.00017898 0.000554994 0.000272309 1.06669e-05 0.000128731 0.000232891 0.000353057 2.57334e-05 0.000358075 7.72401e-05 0.000769777 0.000792975 0.000447905 0.000471954 0.000311357 0.000158622 1.30677e-05 4.43431e-05 9.55303e-06 8.94502e-06 0.000278462 4.14321e-05 5.72695e-05 0.000101801 0.000215587 5.25649e-05 0.000938134 1.71392e-05 0.000276152 0.000250524 0.000261516 0.000504676 0.000293845 4.91776e-05 6.74368e-05 1.06482e-05 2.87895e-05 9.57618e-05 1.73614e-05 0.000477232 0.0001003 0.000461256 0.00052396 0.000804672 1.23858e-05 0.000128902 0.000727332 6.40903e-05 0.000255031 2.63545e-05 0.000646408 0.000179257 5.75723e-05 5.33304e-05 8.49929e-06 0.00033985 0.000171574 0.000121089 0.000136112 5.67358e-05 0.00017858 0.000438641 6.2195e-05 0.000149899 0.000118791 6.25086e-05 0.000120836 1.50177e-05 1.48523e-05 0.000250781 5.39478e-05 0.000629015 0.000254008 7.14246e-06 0.000107477 0.000380333 6.04518e-05 3.51342e-05 4.85481e-05 1.08211e-05 0.000160391 0.000559839 3.03539e-05 0.000181212 5.86386e-06 0.000384537 2.81089e-05 4.14374e-05 0.000252498 0.000426159 0.000534249 0.000246128 6.72718e-06 9.60924e-05 0.00022225 0.000267409 0.000115555 0.000276002 0.000220683 1.47568e-05 0.000664363 1.03905e-05 2.0994e-05 0.000138935 0.000418703 1.36249e-05 0.000711625 5.72181e-06 0.000165446 0.000698558 0.000215368 0.000342847 9.9869e-05 0.000711942 0.000111336 1.03967e-05 0.00016899 7.97673e-06 0.000258622 8.84579e-05 0.000264317 0.000386097 1.05493e-05 4.08138e-05 0.000341974 0.000391641 0.000119037 9.6094e-05 0.000457758 0.000341024 2.26283e-05 0.000722612 7.03059e-06 6.04721e-05 1.02485e-05 8.80929e-05 0.0002038 0.000287759 0.000398297 0.000293949 3.02026e-05 0.000128989 0.000242138 0.000392723 0.000264408 5.89686e-05 2.02466e-05 1.11882e-05 2.17824e-05 0.000173863 6.62234e-05 
4.67121e-05 0.000377422 3.61957e-05 0.000172318 0.000367286 0.000396227 0.000402069 7.97111e-05 0.00011918 1.9286e-05 6.58409e-05 0.00102215 0.000177476 1.28883e-05 8.24875e-05 0.000586616 4.24329e-05 1.63921e-05 8.25903e-06 0.000264467 1.72524e-05 2.69023e-05 0.000532696 2.00764e-05 1.64935e-05 6.9202e-06 0.000690349 1.62007e-05 1.13274e-05 5.94472e-05 9.74052e-06 0.00038377 0.000213299 8.39709e-05 7.31193e-05 3.46935e-06 0.000549549 3.78109e-05 0.000632857 0.000970552 0.000467452 1.56881e-05 3.67965e-05 9.18165e-06 0.000146972 1.52682e-05 0.000233266 0.000152532 4.30692e-06 0.00040683 0.000420735 0.00034717 0.000139277 2.83458e-05 1.67492e-05 0.000156806 0.000208456 0.00013858 1.27828e-05 1.27775e-05 4.4343e-06 0.000103813 1.09158e-05 0.000851793 0.000139972 0.000772498 6.84021e-05 0.0011123 0.000405729 0.000203338 1.30947e-05 0.000368868 8.91024e-05 3.9331e-05 0.000417894 1.86049e-05 0.00079157 4.74999e-06 2.32873e-05 8.12446e-05 0.000856799 0.000142746 2.82114e-05 0.000824761 6.97836e-06 0.000201894 6.10205e-05 0.00070996 0.000432942 3.51276e-05 0.000102166 0.000780623 0.000803148 2.62576e-05 1.21168e-05 0.000873658 1.91652e-05 2.84575e-06 8.49862e-06 0.000552974 0.000227685 0.000494966 0.000414946 2.27007e-05 0.000325926 7.18258e-05 8.05669e-05 8.5568e-05 1.0231e-05 1.39186e-05 2.86408e-05 0.000451929 1.83976e-05 0.000104529 0.000413604 3.54967e-05 0.000410786 1.31053e-05 0.000568198 0.000120779 1.97161e-05 1.1452e-05 6.269e-06 1.52333e-05 9.04067e-05 0.000395984 0.000402465 7.16467e-06 2.19301e-05 0.000209451 0.000879556 9.44136e-05 1.77311e-05 2.73817e-05 1.40582e-05 0.000308916 5.50031e-06 0.000124802 0.000138945 0.00118816 6.91119e-06 1.46628e-05 2.33087e-05 5.85911e-05 0.000227017 1.56641e-05 0.000115672 0.000132536 0.000407528 5.8174e-05 1.08454e-05 3.66445e-05 0.000263092 1.25132e-05 9.96948e-05 9.96334e-05 7.89716e-05 0.000558209 0.00035877 0.000106384 0.000267725 4.13419e-05 3.87276e-05 0.00039404 0.000144421 1.14696e-05 4.95188e-05 3.61617e-05 1.40514e-05 6.94638e-06 1.27602e-05 8.00541e-05 0.000525924 6.19446e-06 0.000399192 3.57333e-06 1.48856e-05 0.000130785 2.2448e-05 0.000108427 0.000416568 0.000420732 1.71458e-05 7.07319e-06 0.000408605 0.000411034 0.000745137 1.62335e-05 0.000421969 1.22149e-05 8.78811e-05 0.000252758 0.000125179 0.000348596 0.000416347 7.57819e-06 8.36052e-06 0.000134247 1.64956e-05 9.51181e-06 4.56145e-06 1.31309e-05 0.000215412 0.000302335 5.64548e-06 0.000321009 2.44729e-05 4.71367e-06 0.00107509 1.09542e-05 6.60232e-06 0.000193075 0.0013576 1.5137e-05 0.000319263 2.08244e-05 1.09688e-05 3.22288e-05 5.1765e-05 5.94087e-06 5.64178e-05 0.00170372 4.56816e-06 1.08834e-05 0.000110425 0.000404427 0.000468366 9.6588e-05 0.00055908 8.5175e-05 8.66451e-06 0.000873595 0.000681879 0.000480992 0.00106873 5.11344e-05 0.000489091 8.63138e-05 7.24443e-05 0.000122187 0.000300669 0.000609733 0.000420364 9.93156e-05 3.68713e-05 1.19518e-05 0.000193008 4.53664e-05 0.000626417 1.3061e-05 1.60371e-05 5.39284e-05 0.00148962 0.000428324 0.000387889 2.12234e-05 0.000476631 1.48714e-05 0.000602202 3.59963e-05 2.64587e-05 0.000393002 9.14088e-06 1.66432e-05 7.20069e-06 0.000162469 0.00117511 0.000411454 6.40365e-06 0.000101496 0.000123745 2.1161e-05 0.000134834 5.30389e-06 1.75353e-05 0.000120996 0.00049277 0.000401108 2.89591e-05 4.93014e-05 9.41981e-06 0.000415177 2.87076e-05 1.76292e-05 0.000687054 0.000179402 0.000794396 0.00027106 0.000249268 3.67887e-05 0.000174482 2.04907e-05 0.000230882 0.000403389 9.88531e-06 1.89754e-05 0.000794283 4.66646e-05 1.48599e-05 4.11078e-05 5.04079e-06 0.000104126 0.000414833 2.10875e-05 1.13736e-05 0.000276148 6.67431e-06 7.99078e-05 0.000255384 0.000416262 1.14665e-05 0.000413927 5.53585e-05 0.000455253 0.000943617 3.31076e-06 0.000397398 5.67221e-06 0.000789412 7.18141e-05 8.89226e-06 0.000263466 8.816e-05 2.80246e-05 2.82222e-05 0.000405221 2.32091e-05 1.36439e-05 3.38832e-05 4.34713e-06 0.000225492 8.52658e-06 2.12012e-05 2.34875e-05 0.000238552 1.26537e-05 0.000436997 6.81793e-06 0.000517026 9.38014e-06 0.000147548 2.77839e-05 1.0673e-05 1.36658e-05 6.98043e-06 3.85165e-06 6.67835e-06 8.3176e-05 6.14897e-06 2.65942e-05 8.78432e-06 0.000108258 0.000215444 0.000186324 0.000803796 0.000127747 1.10206e-05 6.52311e-06 0.0095007 9.57819e-06 0.000397351 0.000429883 4.52015e-06 0.000439083 1.06542e-05 0.000278367 1.45089e-05 5.98244e-05 1.2804e-05 6.79818e-06 0.000228486 0.00012804 6.06722e-06 4.26615e-05 1.01254e-05 4.85541e-05 0.000249063 2.05273e-05 6.19798e-05 1.36952e-05 0.00012917 2.38921e-05 0.000402365 1.14243e-05 0.000400995 0.00040048 0.000172365 2.20675e-05 6.45658e-05 9.52162e-06 0.000130006 0.000401601 2.42228e-05 1.41287e-05 7.12772e-05 0.000454994 0.000220757 2.0239e-05 0.000562812 0.000412787 0.000341461 7.6255e-05 6.98013e-05 0.000291797 7.75639e-06 1.10773e-05 3.83526e-05 0.000233187 5.19884e-06 0.000103431 9.90983e-05 1.34425e-05 9.36558e-06 0.000396859 0.000105165 5.97231e-06 0.000206677 0.000622127 5.84269e-06 1.60567e-05 1.49727e-05 0.000145237 0.000468954 0.000109865 0.000614996 8.45796e-05 0.000525076 0.000132338 4.83056e-05 7.58411e-06 6.41828e-06 1.56582e-05 0.000645847 0.00021631 0.000297733 0.000819169 3.00441e-05 3.20963e-06 0.000177025 0.000104732 8.33248e-05 0.000430043 1.29854e-05 7.51482e-06 0.000406862 2.93881e-05 7.5864e-06 7.38702e-06 4.51816e-05 8.32246e-06 3.10436e-05 0.000458936 0.000469485 8.83206e-05 2.83761e-05 0.000122671 0.000560036 1.15447e-05 1.45857e-05 9.35786e-06 1.52441e-05 2.45316e-05 4.97668e-06 0.00028127 9.56515e-06 1.16821e-05 2.45483e-05 0.000405834 0.000732148 9.37023e-06 0.000375547 0.000105996 0.000421417 0.000151719 7.97883e-06 5.60119e-05 4.24858e-05 0.000552337 1.32696e-05 0.000764947 0.000123521 0.000214327 0.000191535 0.000392433 7.75597e-06 0.00119474 6.10392e-05 0.000110453 0.000799243 0.000486811 8.77966e-05 0.00033216 0.000962755 6.32665e-06 0.000171864 0.000419412 6.63255e-06 0.000143236 0.000175101 3.90808e-05 0.000467706 0.000545708 0.000136544 4.36444e-05 1.16501e-05 6.76255e-05 2.80055e-05 0.00110645 2.72631e-05 5.13223e-06 1.05692e-05 2.07657e-05 0.000109904 1.17879e-05 6.5114e-06 0.00126238 8.19445e-05 8.24388e-06 0.000206774 0.000438331 1.35528e-05 8.54603e-05 0.000422816 5.35827e-05 7.3598e-05 1.18747e-05 9.58276e-06 0.00067075 1.10931e-05 4.28239e-05 0.000417046 0.000562436 9.15451e-05 0.000180658 2.30063e-05 7.21616e-05 1.86074e-05 0.000152597 0.00081192 0.000103201 0.00014469 0.000636094 0.000598516 7.95282e-06 0.000791774 0.000427079 1.45523e-05 0.000126665 0.000790232 0.000100017 5.43867e-05 1.17879e-05 7.6555e-05 0.000146233 0.000491969 7.96598e-06 4.48584e-06 0.000401631 1.79278e-05 6.41012e-06 6.35334e-06 6.50474e-05 0.000171323 5.63336e-05 7.2741e-05 0.000800929 0.000404341 9.61079e-06 1.10053e-05 7.48419e-05 2.01561e-05 1.04804e-05 0.000523127 1.976e-05 4.81842e-06 4.45442e-05 0.000345093 0.000527715 3.38351e-05 1.94931e-05 0.000440695 1.3392e-05 3.44278e-05 9.13671e-06 0.000150466 2.21309e-05 0.000670971 2.64622e-05 0.787864 0.000115736 1.34841e-05 0.000101786 8.11697e-05 5.02007e-06 9.34248e-06 1.72091e-05 9.46584e-05 0.000242979 3.6877e-05 0.000407877 0.000183046 2.52616e-05 3.23863e-05 0.000243191 3.6953e-05 2.69697e-05 0.000425962 1.03144e-05 0.000654358 1.09037e-05 3.45414e-05 1.3665e-05 0.00030964 1.279e-05 0.00014742 1.17171e-05 0.000229222 3.70039e-05 5.76819e-06 5.51169e-06 0.000711644 0.000297897 1.94617e-05 1.44888e-05 0.000132725 0.000806294 2.25117e-05 4.61753e-05 6.93893e-06 4.61798e-05 0.000465598 3.64461e-05 2.08885e-05 2.1699e-05 0.000274961 0.000276679 1.25924e-05 0.000101089 6.50354e-05 0.00114835 4.43197e-06 0.000259462 2.18193e-05 0.000123246 7.45993e-06 2.64786e-05 5.41684e-05 0.000143956 0.000143758 0.000504357 0.000175276 0.000335998 0.000469894 0.000476619 0.000179168 5.47411e-06 0.000308993 0.000198118 0.000218438 5.49477e-06 2.30185e-05 0.000198202 0.000795246 5.76893e-05 0.000176704 1.66764e-05 0.000139801 1.05979e-05 0.000103003 0.00024985 4.0022e-05 4.42519e-05 0.000575987 0.000946573 0.00024583 0.000793508 1.111e-05 0.000432434 8.24043e-05 0.000114384 5.09746e-06 0.00039509 2.31034e-05 0.00022097 0.000358065 1.49017e-05 0.000145776 0.000444374 1.51394e-05 3.02966e-05 6.65099e-06 4.92462e-06 2.12725e-05 0.00022867 1.80279e-05 3.98429e-06 9.27118e-06 0.000512419 4.70499e-05 1.78522e-05 2.27226e-05 0.00113426 0.000355313 5.63703e-05 5.30943e-05 0.000347993 3.65778e-05 3.38896e-05 8.04041e-05 4.85706e-05 5.89866e-05 0.000617075 1.46095e-05 7.45914e-06 0.000408648 2.37938e-05 1.23012e-05 0.000222915 1.03678e-05 8.92943e-05 0.000613978 1.38458e-05 0.000136389 1.38718e-05 0.000438243 0.000226432 0.000123605 0.000174989 5.91769e-05 0.000238721 0.00052794 0.000414017 1.93372e-05 6.50622e-05 0.000184614 2.43975e-05 6.03045e-06 0.000870056 9.52809e-06 2.19391e-05 4.33558e-06 6.90462e-05 0.000238681 1.06324e-05 1.22893e-05 6.7432e-06 1.24695e-05 2.83297e-05 7.07825e-05 1.32383e-05 0.000100023 3.0797e-05 0.00039897 0.000605762 0.000340763 1.17237e-05 0.000202691 0.000302387 0.000708598 4.8128e-05 0.000169644 0.00103286 0.00030735 2.57735e-05 0.000113502 0.000786126 0.000113414 3.26287e-05 3.07137e-05 5.6764e-05 6.4993e-06 6.68851e-06 7.7378e-05 1.76823e-05 0.000399606 0.00115811 0.000213256 1.02362e-05 8.12968e-05 8.53696e-06 0.00034653 0.000568338 1.49717e-05 0.0010575 0.000417579 1.91736e-05 0.000301151 0.000238305 0.000160425 1.78395e-05 1.46405e-05 0.00080904 6.56346e-06 3.59303e-06 2.37674e-05 9.87345e-05 6.42295e-06 0.000211781 4.35289e-05 1.36652e-05 0.000237394 1.16226e-05 0.000803935 5.71364e-05 0.000465809 3.29973e-05 0.000107756 5.73503e-05 6.9482e-05 1.01308e-05 3.35707e-05 0.000803937 3.84844e-06 0.00039525 8.56812e-06 0.000402252 7.1565e-06 0.000402626 5.82048e-06 0.000454944 0.000515947 5.65188e-05 0.000292248 0.000795837 0.000247527 6.65656e-06 0.00113407 1.12679e-05 0.00122223 0.00016129 0.000569703 0.000744891 0.000247143 2.70212e-05 0.000398742 0.000429624 1.07058e-05 0.000668676 0.000557022 0.000214265 5.35952e-05 5.31443e-06 3.27487e-05 3.47163e-05 0.000654932 0.00142173 1.54743e-05 3.18744e-05 0.000311383 0.000467704 0.000184088 0.00063499 1.01757e-05 0.000516923 2.1996e-05 7.30969e-05 5.97896e-06 0.000585984 2.74229e-05 8.34214e-05 0.000577244 0.000197786 0.00027379 7.92602e-05 7.01814e-06 7.23e-06 1.13823e-05 4.06849e-06 6.69168e-06 1.82081e-05 4.96635e-05 0.000404717 4.91245e-06 0.000805016 0.000298514 0.000320569 9.73539e-06 4.73866e-05 0.000452808 7.81778e-05 1.74103e-05 0.000227969 0.00072311 0.000531852 3.18363e-05 1.03033e-05 1.52239e-05 0.000153457 9.76194e-06 8.84183e-06 5.74438e-05 2.94905e-05 4.89037e-05 0.000798471 0.000479741 0.000147119 9.47685e-05 7.90803e-05 0.000113044 1.79281e-05 7.92445e-06 0.000433021 0.000401348 7.6695e-06 0.000117756 0.000117219 0.000330008 0.000129322 1.12075e-05 0.00039826 0.000156274 5.75161e-06 8.04726e-06 8.31589e-06 7.11078e-06 1.79863e-05 0.000422259 0.000851061 1.84172e-05 1.14353e-05 0.000756953 0.000178627 8.17304e-06 0.000667343 0.000440159 1.4594e-05 0.000176021 0.000396764 4.69665e-05 0.000240541 0.000488679 0.000130999 5.27726e-05 0.000431032 1.49805e-05 8.66749e-06 2.2894e-05 0.000387062 0.00040521 0.000141476 0.000474489 4.65024e-06 3.32286e-06 3.16476e-05 0.00011264 1.98796e-05 0.000898115 0.000545007 0.000393637 0.000215541 1.23873e-05 1.54765e-05 8.12231e-06 3.95887e-05 0.000404006 0.000111948 0.000428537 0.000175821 0.000118583 9.4845e-06 1.44092e-05 0.000135668 0.000413693 6.91714e-06 1.29186e-05 0.000193665 1.33619e-05 7.82877e-05 0.000210251 0.000365826 0.000249023 0.000407535 0.000411632 1.25713e-05 0.000243695 1.14965e-05 1.01936e-05 0.000681935 2.09182e-05 4.64397e-06 7.99951e-06 0.000221422 6.54567e-06 1.25768e-05 1.41796e-05 0.000251182 8.54787e-06 5.93044e-06 0.000139936 1.12318e-05 0.000100682 0.000404909 7.11736e-05 0.000421573 0.000447813 5.69646e-06 2.065e-05 8.17529e-06 0.000183025 0.000406752 
1.29071e-05 0.000198731 6.5667e-05 0.000258865 1.80372e-05 9.5685e-06 0.000219885 9.06882e-05 0.000440614 0.000642278 6.95456e-06 0.000267002 0.000202031 0.000299652 1.73231e-05 5.92533e-05 0.000212976 0.00043707 0.000341468 0.000144286 0.000265595 3.8031e-05 0.000101714 7.42624e-05 0.00065932 0.000165432 7.21944e-05 0.00285096 0.000136743 0.000117078 0.000194728 0.000132291 0.000351601 1.94427e-05 0.000511439 6.76036e-06 4.40902e-05 1.1792e-05 1.4061e-05 0.000418897 7.03303e-05 0.000464245 0.000300165 7.60546e-05 0.000135742 5.42731e-05 0.000371071 0.000478448 1.65902e-05 1.13241e-05 5.11672e-05 0.000274733 9.06955e-05 6.31986e-05 0.000118752 3.42378e-05 7.05649e-05 0.000172352 6.97308e-05 0.000647446 7.49069e-06 0.000334227 8.8162e-05 1.4222e-05 5.25556e-05 0.000147282 1.12145e-05 0.000180189 0.00064175 0.000147258 0.000493134 0.000432038 0.000537226 0.000887743 0.000152779 0.000172774 0.000168982 8.39231e-06 0.0002972 3.08483e-05 1.98948e-05 0.000335805 0.000109986 0.000215809 1.45009e-05 0.00140014 6.21497e-05 8.9669e-05 1.69522e-05 0.000566821 0.000411241 0.000432435 0.000390657 0.000586765 0.000152535 7.97212e-05 0.000467477 0.000268263 2.75799e-05 0.000223046 0.000160397 5.3185e-05 0.000162878 2.61127e-05 0.000130727 1.69672e-05 1.32178e-05 2.41869e-05 0.00114265 5.55962e-06 1.22619e-05 0.000212415 1.8195e-05 0.000314507 0.000328177 0.000818768 0.000441297 0.00020801 0.000278081 0.000515845 0.000496845 0.000537263 0.00055928 0.000548496 8.92868e-06 9.32353e-06 1.08171e-05 6.19229e-05 0.000309616 0.00054778 7.32837e-06 0.000327872 9.94176e-05 0.000178515 0.00016842 7.5621e-05 0.000136034 6.75389e-05 0.000350639 0.000286882 1.16923e-05 9.61611e-06 3.61023e-05 1.87053e-05 0.000119744 0.000144432 0.000252856 0.000497052 5.9594e-05 0.000312798 6.97798e-06 7.06202e-05 1.2931e-05 1.05927e-05 0.000336279 0.000460108 1.14373e-05 0.000180516 0.000802354 0.000179246 9.38468e-06 0.000120287 0.000278147 1.02196e-05 0.000344783 8.06249e-05 0.000254501 0.000175004 0.000417231 0.000101936 7.39708e-06 0.000457904 9.9733e-06 1.19666e-05 7.76127e-06 0.000274087 9.7396e-05 4.70141e-05 0.000329975 0.000221143 4.25493e-05 0.000257127 7.4021e-05 7.30513e-06 5.85386e-05 0.000268634 0.000353792 0.000148249 1.37961e-05 0.00456771 6.52704e-05 1.25561e-05 0.000223754 0.000141776 0.000275102 0.000441276 8.52491e-05 0.00044396 6.09149e-05 1.52394e-05 1.42216e-05 0.000152835 0.000136399 4.74184e-05 0.000273691 1.62652e-05 0.000524302 5.08134e-06 0.000177305 4.34771e-05 5.46921e-05 0.000363962 0.000117107 0.00013499 0.000375954 4.72321e-05 0.00013559 7.69753e-05 0.000406744 7.28457e-06 0.000461082 0.000265613 1.86142e-05 0.000535716 9.38136e-05 0.000559501 2.61978e-05 0.000128349 7.87547e-05 6.61649e-06 6.32218e-06 7.99246e-05 0.000505867 5.88045e-06 0.000166628 0.00010923 8.25123e-05 1.42979e-05 0.000730037 0.000160296 2.40215e-05 0.000441691 0.000215386 0.000230785 0.000408825 0.000334811 6.17892e-05 0.000577139 0.000135964 7.9586e-06 0.000140571 2.27845e-05 3.28685e-05 0.000271791 0.000242315 1.17501e-05 0.000241178 1.51051e-05 4.06056e-05 3.67882e-05 0.000381779 0.000198036 2.45212e-05 0.000245893 5.98417e-05 0.000138761 3.91769e-05 0.000190553 0.000527057 0.000554653 4.75905e-05 7.46044e-05 0.000472166 1.10084e-05 0.000314976 0.000120539 0.000419052 6.76485e-06 5.19939e-05 4.65205e-05 5.93973e-05 1.10659e-05 0.000101652 0.000366136 6.2108e-05 7.26651e-05 0.000134236 0.000297918 1.90377e-05 0.000174989 7.49038e-05 0.000225244 2.99765e-05 1.08359e-05 0.000170558 8.19858e-05 9.21462e-06 0.000161864 0.000343322 0.00155089 2.85537e-05 9.67812e-06 0.000226705 0.0003634 3.16829e-05 0.000289548 6.66264e-06 0.000173854 5.69393e-05 2.734e-05 2.93853e-05 0.0001204 0.00018671 0.000171317 0.000442116 1.00447e-05 9.85515e-06 2.04132e-05 4.01055e-05 0.000127012 8.18637e-06 3.67453e-05 0.00013436 0.000564222 0.000402499 8.09843e-05 0.000412575 7.20548e-06 0.000396914 8.58952e-06 3.23619e-05 0.000266365 1.46686e-05 0.00026741 0.000134997 0.000133656 0.000192016 7.73799e-06 6.93141e-05 0.000215381 4.6836e-05 7.04787e-06 0.000272823 0.000534144 4.31174e-05 1.54066e-05 1.0691e-05 0.000131704 0.00027965 0.000167171 9.28648e-06 0.000758091 0.000142975 0.000312193 0.000334286 0.000203792 2.58138e-05 1.00906e-05 0.256461 1.05467e-05 9.15677e-05 0.000116745 7.83676e-05 7.4308e-05 0.000155169 3.95683e-05 0.000278789 4.54793e-05 0.00019859 0.000311778 0.000496719 0.000367639 1.0126e-05 0.00174901 0.000148273 0.000531808 0.000679236 6.70621e-05 0.000136732 0.000137691 1.36494e-05 2.83556e-05 0.000674045 7.90211e-05 0.00015111 1.10806e-05 0.00013672 0.000146418 2.14143e-05 7.88649e-06 8.06731e-06 1.33301e-05 4.34275e-05 0.000147045 0.522206 0.00103344 0.000342296 0.000134416 0.00125938 0.000399084 0.000559533 0.000135017 2.19974e-05 0.000371359 3.67382e-06 6.91817e-05 0.000454097 0.000163124 5.06558e-06 0.0001372 0.000153987 0.000533282 7.34223e-06 1.26537e-05 0.000178755 0.000266335 0.000311497 0.000148316 0.000646369 1.6162e-05 0.000299942 9.60566e-06 1.84155e-05 1.5215e-05 0.000451365 2.86619e-05 0.000275053 0.000479271 0.00111616 1.49165e-05 1.95679e-05 0.000337791 0.000351905 0.00021498 4.48426e-05 0.000610265 0.000134517 0.000118865 1.22311e-05 0.000172221 7.9748e-05 9.52125e-05 0.000174364 0.000428137 0.000229454 0.000135695 0.000272337 1.48021e-05 6.96264e-05 0.000474892 0.000383463 7.38994e-06 0.00052944 0.000297437 0.000613428 0.000201098 0.000135565 9.78694e-05 0.00211794 0.000529524 0.000403741 0.000138606 0.000463033 0.000148866 7.76417e-05 6.98071e-06 2.7686e-05 1.59506e-05 0.000534854 0.000230811 2.57446e-05 0.000101219 7.8638e-05 0.000145614 0.000152845 0.00027499 0.00086736 2.92341e-05 1.21087e-05 1.49288e-05 0.0004083 7.19568e-05 6.73993e-06 0.000345971 0.000413608 0.00018629 1.19598e-05 5.98919e-05 2.12293e-05 0.000158405 6.60328e-06 8.00464e-05 1.76107e-05 5.53939e-05 0.000439123 6.30969e-05 1.49684e-05 1.80372e-05 0.000192678 0.00063986 0.000269017 0.000287192 0.000314565 0.000349594 6.618e-06 0.000146186 0.000946121 1.49505e-05 8.96456e-05 4.15874e-06 1.00285e-05 0.000336854 0.00013747 0.000534769 3.43788e-05 0.000303499 0.000113638 0.000267942 2.35426e-05 0.000135088 0.000186826 6.89667e-05 0.000380653 1.17063e-05 0.000290698 0.000410655 0.00015088 2.33661e-05 1.56044e-05 0.000272655 1.69016e-05 0.000698862 8.84712e-06 0.000404235 0.00074785 0.000171927 0.00031864 5.36973e-05 0.000306864 0.000182222 0.000420701 0.000312631 1.59423e-05 9.95023e-06 4.75088e-05 9.01426e-05 7.94266e-05 7.33377e-05 6.45466e-06 0.000382316 0.000306484 0.000149135 0.000365679 8.37957e-05 1.81428e-05 0.000299998 0.000265036 6.4735e-06 0.000439199 9.24701e-06 8.32379e-05 0.000294588 0.000230054 0.000228539 0.000398996 1.30863e-05 0.000129215 8.71115e-06 0.000285019 0.000266604 0.000133561 0.000272354 0.000177213 0.00075897 0.000300735 8.74064e-05 1.61272e-05 1.20095e-05 0.000407356 0.000166929 0.000394624 0.00270022 0.000378356 0.000358881 0.00029171 0.000337249 1.13831e-05 0.000132616 1.16999e-05 0.000470283 2.66083e-05 1.77649e-05 0.000273338 1.22823e-05 1.12103e-05 0.00043982 8.41017e-05 0.000439637 0.000378883 0.000399196 0.000212083 0.00103424 0.000133577 0.00039545 2.97771e-05 0.000460361 0.000264921 0.00026823 0.000405429 0.000297909 6.06933e-05 0.000391055 4.0559e-05 0.000133579 0.000144879 0.000526401 7.04336e-05 1.81199e-05 6.29162e-05 0.000267806 0.000196531 0.000202235 0.000394757 0.000135836 8.47264e-06 3.81546e-05 0.000441423 5.8427e-05 4.19311e-05 0.000896923 1.13717e-05 0.00117702 1.15245e-05 0.000101503 7.11566e-06 9.00058e-05 1.90743e-05 0.000463738 0.000214681 0.000502562 1.22374e-05 9.92192e-05 7.86698e-05 0.000471008 3.122e-05 0.000273051 1.63826e-05 0.000534808 0.000337274 0.000177638 0.000147455 3.21738e-05 0.000237087 6.02203e-06 0.000286135 6.88611e-05 1.90437e-05 9.14748e-06 0.000120359 1.38601e-05 0.000321869 1.46492e-05 0.00014756 1.0991e-05 9.57346e-06 0.000486281 0.00014256 0.000135006 2.68116e-05 7.42123e-05 1.06172e-05 4.14569e-05 1.029e-05 2.20307e-05 1.64947e-05 8.43087e-05 0.000282083 0.000697414 8.53981e-05 0.000530898 0.000113051 5.94908e-05 0.000656971 0.00014036 9.12061e-05 2.31001e-05 1.46784e-05 8.42232e-06 9.26145e-05 0.000600654 0.000159366 7.48651e-06 0.000439788 0.000104404 0.0019259 0.000267963 0.000282972 0.000124803 0.000148229 9.92281e-06 2.96803e-05 0.00028852 0.000139072 5.69496e-05 0.000145088 1.92034e-05 0.000111032 0.000168133 2.22519e-05 0.00021443 1.52702e-05 0.000264121 2.32209e-05 0.000415995 9.8851e-06 0.000104647 0.000142057 1.88486e-05 1.34546e-05 8.92162e-06 4.62937e-05 0.000142542 0.000439229 0.000317478 0.000305106 9.3563e-05 1.2294e-05 4.05928e-05 9.34758e-06 5.12812e-05 0.000175065 2.0443e-05 9.24373e-05 0.000425166 0.000143871 0.000566208 7.20935e-06 8.82633e-05 6.70297e-05 7.62215e-05 1.2098e-05 7.3029e-05 0.000155614 0.000740245 0.000152956 0.000271642 0.000294507 0.000470329 0.000524235 1.34197e-05 0.000322891 0.000254206 0.000394221 1.71188e-05 2.20709e-05 0.000102526 3.31264e-05 0.000108099 1.2617e-05 0.000411762 0.000393263 0.00017104 2.2934e-05 0.000314177 0.000287958 0.000371467 0.000275871 1.28045e-05 0.000159607 0.00030903 7.2704e-06 5.99204e-06 0.000207336 1.1877e-05 5.28087e-05 0.000230801 0.000332433 0.000394051 1.70162e-05 0.000267766 0.000108926 0.000266849 0.000168487 0.00051959 0.000643978 0.000253304 2.28274e-05 0.000166231 8.21528e-06 0.000470158 3.89594e-05 0.000170699 8.11792e-06 8.65259e-06 0.000559767 0.000138296 3.3555e-05 1.60765e-05 0.000203568 5.12346e-05 0.000385774 9.84683e-05 1.70604e-05 5.01917e-05 0.000315399 8.93792e-05 0.000376586 2.94917e-05 0.00018768 0.000184342 0.000113466 0.00067892 6.02694e-06 9.84116e-06 4.61101e-06 4.57717e-05 0.000274372 1.78635e-05 0.000373274 8.50781e-06 0.000334875 0.000318353 9.47863e-05 6.27801e-06 0.000159352 9.01611e-06 0.000766568 0.000293319 0.000152836 2.67794e-05 0.000720962 0.000148793 3.55703e-05 9.72942e-06 0.000277486 0.000120049 0.0102059 0.00011794 3.59006e-05 7.19566e-05 0.000200291 0.000190496 0.000172555 0.000582354 2.80825e-05 0.000338848 0.000547672 0.000527017 0.000153266 0.000496193 0.00076828 0.000114715 7.18376e-05 4.31482e-05 0.000268623 8.69788e-06 5.44025e-06 0.000193788 0.000372969 0.000207369 1.25256e-05 0.00069804 0.000482916 0.000167551 8.53371e-05 4.01507e-05 0.000132578 4.17483e-06 1.20928e-05 0.000373031 1.10098e-05 0.000134263 0.000129403 0.000253062 0.000151362 0.000603182 8.01719e-06 7.11748e-05 8.01937e-05 0.000269824 0.00026957 8.52527e-06 1.14488e-05 0.000150143 0.000245658 1.21307e-05 0.00013122 2.34347e-05 1.2935e-05 0.000342977 0.00151631 0.000134102 0.000170329 0.000134896 0.000157364 0.000177554 0.00020173 0.000406146 8.35781e-05 8.7293e-05 0.000202364 8.97059e-05 1.2706e-05 5.90102e-06 4.02312e-05 0.000289649 2.747e-05 0.000271499 4.0022e-05 8.27035e-05 0.000145585 0.000368379 9.72155e-05 0.000429191 1.11733e-05 1.0837e-05 0.000438123 0.000236658 0.000420386 5.35474e-05 0.000274474 1.37723e-05 6.43902e-06 2.24462e-05 6.05376e-05 0.000230141 0.000270491 9.63845e-06 0.000613862 1.39848e-05 0.000497636 0.0001863 0.000245214 0.00023349 7.69982e-05 1.10668e-05 7.05256e-05 1.83362e-05 0.00168285 0.000169954 4.43574e-05 6.26306e-06 8.72936e-05 0.000143063 0.000184383 6.84923e-06 0.000151748 7.46709e-05 1.20316e-05 0.000367503 0.000126496 0.00016834 0.000388636 0.000473361 1.85226e-05 2.03557e-05 0.000185036 1.41965e-05 0.00175203 0.000895284 0.000181827 4.8973e-05 0.000227091 3.32778e-05 0.000106257 0.000266483 0.000164964 0.000276928 0.000409268 0.000251732 0.00013077 1.0073e-05 0.000181994 1.10456e-05 2.86022e-05 0.000194232 0.000238729 0.000330158 0.000374984 7.1979e-06 1.35819e-05 0.000250266 0.000277412 2.3208e-05 1.59357e-05 0.000225278 3.92629e-05 0.000227694 0.000183112 9.38097e-05 8.63707e-05 6.21945e-05 0.000153888 0.000149373 1.08905e-05 9.30203e-05 1.54176e-05 0.000267612 4.24742e-05 1.6533e-05 
1.41144e-05 9.1333e-05 2.90165e-05 0.000130852 8.47306e-05 1.13486e-05 8.57146e-06 0.000189353 0.000515325 1.15821e-05 3.54429e-05 0.000192101 0.000235796 0.000571408 0.000264025 5.91716e-05 2.43849e-05 0.000200224 0.000123113 0.000132093 0.000216937 0.000250688 0.000176786 6.29944e-06 1.24013e-05 0.00034386 0.000106036 0.00427063 1.23337e-05 4.3604e-05 7.87061e-05 7.78957e-05 0.00021479 7.73263e-06 5.35821e-05 9.31816e-05 9.05463e-05 0.000211502 9.04952e-05 0.000125703 0.00023431 0.000143872 0.000130568 2.29533e-05 1.30027e-05 0.000288513 7.31501e-05 1.23236e-05 0.000144861 8.49493e-05 0.000379647 0.000452667 1.63551e-05 0.000256013 0.000269575 8.94428e-06 4.33201e-05 9.59053e-06 0.000105557 0.00014376 0.000151444 0.000196096 0.000139538 8.73036e-05 8.53296e-05 8.59825e-06 0.000160103 0.000170726 0.000263499 4.36666e-05 0.000284274 0.000795044 0.000192713 0.000181475 0.000152063 6.18932e-05 0.00015031 8.09667e-05 3.72911e-05 4.92808e-05 0.000104081 2.92467e-05 7.75986e-06 0.000149008 8.41801e-06 0.000256751 0.000274453 0.000330839 0.000103675 7.02657e-05 0.000214611 6.99866e-05 0.000206548 3.23461e-05 0.000146419 0.000347425 0.000110987 1.11089e-05 0.000127637 3.3969e-05 0.000183571 0.000541248 6.3557e-05 8.3798e-06 6.41438e-05 0.000477395 7.2979e-05 7.7981e-05 0.000485474 4.79789e-06 7.52293e-05 0.00015295 0.000235279 0.00022677 1.98346e-05 0.000334913 8.49043e-05 6.8772e-05 0.000116455 0.0001436 1.861e-05 1.06179e-05 3.99561e-05 6.07248e-05 0.000179906 8.27847e-05 0.000180345 2.92776e-05 7.79925e-05 0.000102685 2.92434e-05 0.000181952 5.35412e-05 7.50666e-06 8.13258e-05 0.000144054 0.000125306 8.53187e-05 1.18309e-05 8.03479e-05 5.01422e-06 1.00649e-05 0.000402031 0.000239752 0.000192212 7.40205e-05 7.36842e-05 0.000129045 0.000165072 9.85136e-05 5.13004e-06 0.000156208 0.000124387 1.02407e-05 0.000128946 9.75416e-06 2.85558e-05 9.32756e-05 0.000153465 0.000106147 1.40689e-05 0.000166066 4.64172e-05 0.000208576 2.2439e-05 0.00016539 7.66416e-05 9.39487e-06 0.000162852 7.76457e-06 0.00016301 1.41311e-05 2.51153e-05 5.60463e-06 0.00014643 0.000100446 3.28902e-05 0.000103596 0.000243154 0.000197195 0.000205521 0.000318529 4.61363e-05 7.69121e-06 0.00027161 4.60668e-05 0.00016047 0.000102707 5.04371e-05 2.52463e-05 0.000157098 0.000141512 3.86883e-05 4.05302e-05 8.09706e-05 4.17724e-05 5.58525e-06 1.24317e-05 0.000111448 0.000115359 7.5025e-05 3.4889e-05 0.000130632 4.72246e-05 7.35265e-05 4.69594e-05 0.00011729 2.81779e-06 0.000188333 0.000351076 1.25425e-05 8.0004e-05 0.000373771 0.00023007 9.88311e-05 0.000160699 7.65315e-06 2.71403e-05 6.75456e-05 7.52057e-05 0.000143142 0.000413463 7.27907e-05 0.000431164 1.44293e-05 0.000234685 4.36601e-05 1.38515e-05 3.41736e-05 9.73153e-06 0.000115661 8.59011e-05 0.000131406 1.08302e-05 0.00014397 1.02658e-05 8.20015e-06 0.000145934 0.000360843 0.000168647 0.000172178 0.000232497 8.29092e-05 0.000139957 0.000159892 7.96606e-05 7.6405e-05 0.000307836 1.45321e-05 6.96463e-06 9.55001e-06 7.14727e-05 0.000103356 0.000172891 0.000182034 2.99256e-05 7.39087e-05 0.000242932 0.000391283 1.03779e-05 0.000457947 0.000313175 3.71306e-05 7.92568e-05 0.00227291 0.000204139 9.83849e-05 0.000121944 1.0861e-05 0.000189518 1.29599e-05 0.000193184 0.000489018 3.42641e-05 0.000316614 0.000195522 0.000278652 0.000145089 4.83871e-06 8.5486e-05 7.44189e-05 3.6205e-05 0.00196864 1.24934e-05 0.000263747 0.000228729 8.68791e-06 0.000142414 7.96008e-05 0.000159316 8.39492e-05 0.000214194 2.2885e-06 0.000141853 0.000505251 0.000832311 0.000239345 0.00014312 0.000187898 1.56833e-05 0.000791497 1.37113e-05 4.14606e-05 6.57013e-05 0.00024496 0.000143925 9.87501e-06 3.6815e-05 0.000368206 9.34519e-05 0.00015975 0.000211546 1.71613e-05 2.56883e-05 1.08073e-05 8.66913e-05 6.3298e-06 7.89925e-06 0.000165692 0.000489073 0.000173225 0.000243884 0.000242253 0.000122332 0.000121744 6.95619e-05 9.18075e-05 0.000258453 8.28137e-05 0.000159298 1.40564e-05 0.000125948 0.000130517 0.000158775 0.000177015 8.71404e-05 9.39507e-05 0.000641061 1.64153e-05 0.000189033 0.000307294 4.39646e-05 9.82229e-06 8.81125e-05 0.00111848 0.000149033 8.60063e-06 0.000313109 4.66784e-05 0.000125496 2.2504e-06 4.10299e-05 7.97428e-05 1.77343e-05 0.000556283 1.08925e-05 0.000259836 4.5163e-06 0.00633017 0.000251024 6.08203e-05 0.00019415 0.000145924 6.89126e-05 9.50675e-05 4.36585e-06 9.0359e-05 0.000150772 0.000466443 0.00010651 0.000125201 0.00019263 0.00010593 8.39234e-06 0.00015134 0.000176016 2.65904e-05 0.00099352 4.831e-06 0.000421528 0.000272838 0.412469 2.47376e-05 5.48345e-05 0.000121163 3.25873e-05 0.000430524 0.000215568 1.74798e-05 5.51854e-05 3.59451e-05 7.79136e-06 0.000192928 1.10548e-05 0.00260423 0.000566814 6.08085e-05 9.11872e-06 1.22056e-05 5.89199e-05 1.08867e-05 0.000109169 0.0001804 0.000167054 0.000100802 0.000153823 0.000384868 0.000197964 8.85304e-06 1.44493e-05 0.000153121 7.76868e-05 0.000190527 1.04455e-05 0.000172611 0.000178064 1.28471e-05 0.000309277 1.48864e-05 0.000144381 8.23542e-05 0.000216806 1.02593e-05 8.92655e-06 0.000263062 6.74648e-05 0.000251119 0.000228651 0.000418686 9.65383e-05 7.97963e-05 0.000160674 0.000240176 8.52439e-05 0.00014398 0.000286997 0.00100148 7.05564e-06 0.000234259 9.48364e-05 0.000160172 4.28852e-05 0.000147715 1.87237e-05 9.88598e-05 8.59854e-06 0.000145187 0.000349043 0.000346908 0.000137285 7.58425e-05 4.03639e-05 0.000350396 0.000311489 0.000119122 8.76458e-05 0.000144579 0.000182032 9.64007e-06 7.60534e-05 0.00048266 1.17858e-05 0.000198955 0.000186473 0.000164779 5.88771e-06 0.000106379 3.14169e-05 0.000139968 0.000127736 0.000305657 0.000196265 0.000150241 0.000443416 4.26527e-06 7.35364e-06 0.000330204 0.000285914 0.000104889 1.783e-05 0.000418814 0.000135281 0.000162008 0.000157929 7.88681e-05 0.000211873 0.000157991 3.89877e-05 0.000110093 0.000315508 0.00016252 3.9719e-05 0.000756297 7.26695e-06 0.000122764 6.21203e-06 3.3739e-05 0.000704058 0.000452354 0.000219317 0.000111385 0.000181627 0.000271577 0.000267084 7.96206e-05 0.000222087 0.000293801 6.18765e-05 0.000143671 7.88736e-06 7.50882e-06 5.2776e-05 2.8513e-05 2.52539e-05 0.00022908 3.16608e-05 0.000184517 2.02838e-05 0.000204309 0.000285734 0.000142012 4.60723e-05 0.000200914 0.000296518 0.000394485 0.000348493 7.5518e-05 0.000148141 7.39149e-06 0.000234087 0.000279376 2.32968e-05 0.000164824 1.04636e-05 0.000127082 0.00027713 8.58382e-05 8.21397e-05 1.55797e-05 6.50553e-05 1.14672e-05 0.000198927 0.000142658 6.98883e-06 2.08224e-05 4.03715e-05 0.000187245 0.000151865 0.000113012 1.78209e-05 2.02935e-05 8.34598e-05 0.000173968 9.02029e-05 0.000250194 0.000285033 0.000256992 3.83173e-05 0.000173923 0.000140809 1.20862e-05 0.000147089 9.03204e-05 0.000221092 0.000159754 9.85355e-06 5.77946e-06 8.05463e-06 1.56327e-05 0.00026398 0.000145461 0.000219498 2.73848e-05 0.000187801 1.8395e-05 2.08214e-05 0.000238586 7.9531e-05 8.77525e-05 4.96804e-05 0.000170068 2.43013e-05 0.000211606 3.74374e-05 0.000142152 0.000186196 0.000247741 0.000165364 0.000194685 0.000153623 5.28832e-06 2.68558e-05 2.0449e-05 0.00011174 7.96185e-06 0.000240734 1.40229e-05 9.4297e-05 0.00011254 3.80778e-05 7.92237e-05 0.000145139 0.00010338 0.000192474 6.34822e-05 2.21411e-05 2.331e-05 6.22667e-06 0.000555176 3.27984e-05 3.6222e-06 1.29956e-05 0.000214749 0.000185676 0.000167667 0.000222161 0.000278229 9.1196e-06 7.02216e-05 0.000224033 0.000331019 0.000177552 0.000167363 0.000128555 0.000179188 4.27635e-05 8.17573e-05 0.000239276 9.44859e-05 0.000363918 0.000210745 3.25899e-05 0.000216788 0.000181628 6.16532e-05 0.000137843 0.000196738 0.000213053 0.000145511 0.000430404 8.88455e-06 8.69149e-05 0.000388113 0.000173713 0.000417289 7.57104e-06 1.1191e-05 0.000139405 0.000297715 0.000200146 8.18686e-05 0.000216243 0.000163298 9.63789e-05 4.29266e-05 0.000140731 2.51871e-05 9.46053e-05 0.000197408 4.16642e-05 2.83273e-05 4.6894e-05 9.82012e-05 7.9673e-05 0.000133385 2.68123e-05 1.87343e-05 4.12741e-05 0.000334319 5.04733e-05 4.462e-05 0.000330805 0.000107297 0.000228943 0.000174466 3.66227e-05 6.59868e-05 0.000196662 0.000148002 0.000232802 7.82905e-05 0.000115736 0.000156746 0.000103659 0.000337176 4.37321e-05 5.50299e-05 1.80798e-05 0.00066704 0.000127838 0.000151082 4.74035e-06 0.000191657 3.57631e-05 0.000168798 0.000156664 8.17211e-05 6.16114e-05 0.000181887 7.73749e-06 0.00027747 0.000297572 0.000269956 0.000181832 3.31395e-05 0.000109595 0.00023324 9.03745e-05 7.10747e-06 0.000244601 7.51943e-05 1.3416e-05 3.77994e-05 0.000197995 0.000122236 0.00131928 3.32003e-05 1.29887e-05 0.000350384 0.000184765 7.53917e-05 0.000198791 7.95791e-05 9.69979e-05 1.56933e-05 0.000600617 8.72865e-06 8.13834e-05 1.55543e-05 9.6815e-06 2.39722e-05 0.000205108 0.000134305 0.000256545 5.28469e-05 9.71709e-05 0.000142466 0.000137257 6.45315e-05 9.60174e-05 3.27899e-06 0.000110816 0.0001696 1.25627e-05 3.87463e-05 0.000218317 0.000104907 7.53139e-05 2.91069e-05 0.000301387 0.000407126 4.4568e-05 0.000143885 9.1758e-05 0.000392853 9.26932e-05 8.03612e-05 0.000314919 6.25459e-05 0.000307201 8.9605e-05 0.000478475 0.000356663 2.10431e-05 0.000101752 0.000124906 8.15921e-05 5.50401e-05 0.000101436 1.14833e-05 0.000172494 0.000276148 4.28932e-05 7.97274e-06 0.000175572 6.94654e-05 0.000141921 0.000106502 0.000212846 0.000773092 0.000149571 9.48771e-05 0.000152042 0.000270278 0.00010731 0.000320838 6.82488e-06 0.000165693 8.39013e-05 3.19626e-05 0.000753953 0.000186891 1.45537e-05 7.87163e-05 0.000184244 0.00023315 9.17738e-06 1.12992e-05 5.54033e-05 7.17742e-05 8.08301e-05 0.000206952 0.281512 2.10725e-05 2.01168e-05 3.35612e-05 8.53025e-05 8.15562e-05 8.81762e-05 1.31478e-05 0.000423273 0.000233843 5.91474e-06 9.58715e-05 0.000140457 2.49222e-05 1.15503e-05 3.1752e-05 0.000300302 7.68215e-05 0.000179431 6.64724e-05 0.00023048 0.000146943 0.000276123 0.000149753 0.000397105 0.000187165 1.29954e-05 0.000331187 0.000443002 0.000270117 7.87001e-05 0.000187552 9.00621e-05 0.000191324 1.55795e-05 0.000260043 0.000208347 8.10558e-05 0.000166135 0.000165826 1.33555e-05 0.000147803 6.6727e-06 0.000218542 1.91095e-05 4.79814e-05 0.000270296 0.000413117 6.59011e-06 1.59177e-05 0.000368892 0.00014764 0.000213908 0.000165506 6.84676e-06 0.000264375 0.000280352 0.000201612 0.000215162 0.000237612 8.55778e-05 5.70815e-05 0.000265051 0.000210553 5.07271e-05 5.52609e-06 2.86997e-05 7.55096e-05 1.01727e-05 4.17181e-05 1.59854e-05 0.000455848 1.80669e-05 0.000326224 8.43807e-05 5.96765e-05 0.000132228 1.16841e-05 7.83396e-05 0.000121591 0.000200732 0.000152832 6.84616e-05 8.57681e-05 0.000289942 9.77773e-05 0.000194855 6.48309e-05 0.000242848 8.95122e-06 0.000213494 8.01173e-05 0.000277675 3.13807e-05 0.000139753 0.000144032 9.96262e-06 5.79675e-05 0.000118653 5.67298e-05 1.37611e-05 0.000208791 0.000387626 0.00019324 0.000162636 8.63975e-05 0.000149433 0.000219848 7.58261e-05 5.23711e-05 5.60048e-06 0.000172772 5.84405e-06 3.47537e-05 0.000142247 0.000170867 0.00011747 7.83059e-06 0.00010068 0.000108896 1.06552e-05 1.68769e-05 5.26574e-05 0.000319286 9.67672e-05 8.14982e-05 0.000118049 5.63744e-05 0.000173245 0.000323728 0.000188961 0.000453556 0.000160941 0.000197801 0.000147003 0.000138478 0.000536038 0.000179192 0.000107547 5.01007e-06 5.59531e-06 1.31025e-05 7.54696e-05 0.00490958 0.000266877 0.000141198 0.000146721 0.000175904 3.35393e-05 0.000136854 8.53297e-05 0.000373395 0.143296 2.11713e-05 2.95623e-05 5.03901e-05 0.000259902 0.000172656 0.000172643 2.74441e-05 5.77083e-05 9.48987e-06 8.37254e-05 7.65435e-06 8.26154e-05 1.32845e-05 7.69928e-05 4.87222e-05 6.31717e-05 4.90223e-06 3.5946e-05 7.1188e-06 0.000144034 4.94146e-06 7.56415e-05 0.000118938 0.000298778 0.000142292 0.000269761 0.000219199 9.8694e-06 7.51305e-05 7.85494e-05 0.000188988 3.33341e-05 0.000159386 2.31924e-05 0.000219437 3.90122e-05 0.000400261 0.000147211 0.000182252 0.000189053 9.86341e-06 3.76646e-05 4.67819e-05 0.000272483 0.000589907 
6.07051e-06 2.96253e-05 9.25203e-06 8.4034e-05 7.12879e-05 1.01183e-05 0.000424021 1.73238e-05 7.79953e-05 6.28263e-06 0.000403893 0.000435032 0.000222337 0.000412261 0.000496671 8.65644e-05 0.000515364 0.000316101 0.000186036 2.63772e-05 0.000454966 0.000141599 1.74531e-05 2.96575e-05 0.000420343 2.06437e-05 7.3454e-05 7.7624e-06 0.000471249 4.55709e-05 2.22499e-05 2.25808e-05 0.000226101 0.000421062 2.34941e-05 4.43621e-06 0.000108864 0.000400384 1.0922e-05 2.573e-05 7.97045e-06 9.00603e-06 0.000437051 8.32688e-06 5.59244e-05 2.1741e-05 6.52085e-06 2.63276e-05 0.000399051 2.80181e-05 2.89002e-05 0.00065079 3.06507e-06 1.76359e-05 3.29601e-05 0.000214411 5.72209e-05 0.000522844 9.31297e-06 8.1845e-06 1.25704e-05 2.72076e-05 0.000128514 0.000129714 0.000403939 2.98944e-05 4.30617e-06 1.23919e-05 0.000758524 2.27647e-05 3.26464e-05 0.000668022 0.000119011 3.75602e-05 0.000147396 0.00103923 4.36763e-05 6.80634e-06 5.42129e-05 0.000291386 0.000483268 8.12254e-05 1.35572e-05 2.51199e-05 5.59113e-06 0.000203816 2.32431e-05 0.000118159 0.00124565 0.000706156 5.80735e-05 0.000302192 0.000415583 4.31831e-06 0.000424039 0.00016748 0.000259489 3.09413e-06 5.34195e-05 0.000135198 1.15247e-05 6.78843e-05 0.000444434 9.32417e-06 0.000147402 0.000260963 0.000407604 7.5243e-06 0.000451231 4.88681e-06 3.97326e-06 0.000529173 0.000142963 4.53345e-05 0.00040905 6.84046e-05 6.13704e-05 2.26622e-05 3.37454e-05 0.000377229 0.000428898 8.1774e-05 0.000805092 5.31607e-06 8.13288e-06 7.39002e-06 3.79732e-06 2.40262e-05 5.38269e-06 9.23915e-06 5.85425e-06 0.000414311 0.000233995 8.65761e-05 0.000421348 2.08843e-05 9.72761e-05 0.00012506 0.000432882 3.56555e-05 0.000186979 0.000100255 8.68187e-06 8.18056e-06 4.99994e-05 3.34749e-05 9.40606e-06 1.97333e-05 5.10271e-06 0.000361627 0.000405338 0.000421808 7.13425e-05 1.04793e-05 0.00030831 1.98059e-05 1.45982e-05 0.000405857 5.36776e-05 0.000142208 0.000143854 0.000627157 1.44997e-05 7.77201e-06 1.01486e-05 1.31035e-05 3.17712e-05 1.6166e-05 5.64136e-05 4.24797e-06 5.49163e-06 0.000892775 0.000117752 9.185e-06 5.66898e-06 2.99969e-06 9.30178e-06 1.53804e-05 0.00041135 5.64199e-05 0.000404376 0.000222278 0.000656168 7.75954e-06 7.75532e-05 7.02847e-06 0.00110333 9.46984e-06 0.000224947 0.000816682 0.000403423 6.80828e-06 0.000461952 4.06348e-05 4.73565e-06 8.659e-05 0.000427116 0.000140835 2.85374e-05 5.47256e-06 3.22731e-06 0.00012649 0.000441321 1.58411e-05 0.000803476 2.0304e-05 7.90419e-06 6.10559e-06 2.35128e-05 0.000121531 0.000582142 1.66526e-05 0.000174809 0.000154145 0.000737349 8.30789e-05 2.16046e-05 1.00826e-05 2.65559e-05 0.000398247 0.000216067 4.7002e-05 6.41345e-06 0.000806352 4.51334e-05 0.000107832 0.000417625 9.86676e-06 0.000559104 5.88826e-06 4.35706e-06 8.40256e-06 0.000423896 0.000408199 0.000139533 2.05519e-05 9.27896e-06 0.000408096 9.18195e-05 3.79971e-05 0.0004402 1.57478e-05 6.42698e-06 0.000113959 0.000132555 3.34129e-06 8.56408e-05 0.000403842 0.000106996 5.35163e-06 2.19078e-05 0.000425995 0.000113958 2.22685e-05 3.49982e-05 0.000106562 0.00186053 7.99829e-06 0.000249818 0.000401242 0.00109676 2.90556e-05 3.06807e-06 4.53457e-06 2.95975e-05 0.000310037 0.0010284 0.000461422 7.42834e-06 0.000561783 0.000411253 1.66913e-05 0.000592085 0.000101615 1.31064e-05 0.000456088 7.9138e-05 0.000403942 0.000416259 7.69154e-06 2.7832e-05 4.51491e-06 0.000560738 7.5163e-05 0.000461452 3.36518e-06 1.98729e-05 0.000470181 0.000402228 0.00088019 0.000426026 5.30468e-06 2.69495e-05 6.57112e-06 9.19299e-05 7.91282e-06 9.83647e-06 6.67638e-05 3.2136e-05 5.91383e-06 1.22919e-05 0.000403292 0.000569215 0.000504036 1.42271e-05 2.20717e-05 0.000109194 3.3135e-05 0.000100112 0.000428836 0.000471095 7.3021e-05 9.69054e-06 0.000140629 6.17872e-05 7.65218e-06 7.10171e-05 0.000408498 2.86096e-05 0.000927645 4.64269e-06 2.43578e-05 0.000333389 0.000412825 0.000252247 0.00193397 0.000108333 0.000413288 7.49288e-06 5.98467e-06 4.15361e-05 7.07131e-06 9.96325e-06 6.14969e-06 0.000110747 2.93712e-05 0.000148677 5.35443e-06 1.16574e-05 0.000216683 8.9416e-06 0.000408612 3.54537e-06 0.000405098 1.78668e-05 6.80105e-06 0.000969635 0.000242629 4.34375e-06 2.85537e-05 4.85559e-06 0.000100232 3.4209e-05 2.48872e-05 0.000381583 0.000423418 0.000117989 3.87429e-06 0.0335347 3.02753e-06 0.000231207 0.000187575 4.80338e-06 5.69173e-06 3.70137e-05 0.000415235 0.000426952 0.000368109 7.91775e-05 1.80531e-05 1.12372e-05 0.000582869 7.95588e-06 4.94163e-06 0.000211496 0.000777656 2.85761e-05 1.07124e-05 8.35637e-06 2.58904e-05 0.000250996 0.000410936 0.000419074 7.5161e-06 3.07143e-05 7.56628e-06 0.000173544 2.37974e-05 1.89139e-05 7.00767e-06 4.62883e-06 3.7898e-06 1.8766e-05 0.000420875 6.45824e-06 1.88526e-05 0.000614701 2.25397e-05 1.86894e-05 0.000405174 1.3881e-05 6.46775e-05 8.39093e-05 0.000405948 3.30541e-06 0.000428271 0.000410158 0.000130238 3.00066e-06 0.000147439 0.00011157 4.81313e-06 0.000122739 6.93557e-05 0.00112852 0.000432265 1.63457e-05 0.000101638 0.000164261 1.66318e-05 8.68051e-05 2.83674e-06 0.00018481 2.3326e-05 5.99142e-05 9.74523e-06 0.000303873 0.000185495 5.76673e-06 8.68134e-06 0.000798981 0.000141846 2.40016e-05 0.000225395 7.95564e-05 2.20332e-05 2.91146e-05 3.08943e-06 0.000404212 1.07146e-05 4.67575e-05 0.000164217 0.000280991 9.49782e-06 5.70295e-06 5.76342e-06 2.25006e-06 3.0145e-06 9.50972e-06 0.000460809 0.000243528 0.000579462 1.19415e-05 0.000119733 0.0002649 0.000128106 2.24627e-05 1.07541e-05 8.12665e-06 3.73152e-06 0.789454 0.000640019 0.000732246 5.75837e-05 6.30959e-05 9.41355e-06 1.41165e-05 0.000154599 0.000159664 0.000621809 6.14811e-06 0.000101161 0.000854576 2.57378e-05 5.00498e-06 3.68193e-06 9.88344e-05 0.000427585 6.29097e-06 0.000805048 0.000633771 0.000112284 0.000505487 0.000246676 1.04053e-05 0.000313539 3.93804e-06 0.000218092 0.000244107 0.000249319 3.55543e-06 0.000107092 0.000616168 6.23857e-06 0.000143606 1.74331e-05 0.000400423 0.000265356 0.000118978 0.000108035 0.000314992 0.000989893 0.000289861 7.77443e-05 1.21476e-05 3.13163e-05 0.000249304 2.21323e-05 7.85205e-05 3.8707e-06 0.000404869 0.00066432 5.0599e-06 0.000109391 6.20439e-05 0.000420087 0.000109479 0.000391438 0.000408052 2.47343e-05 2.41546e-05 7.81651e-06 0.000109447 5.17021e-05 4.36496e-05 9.84335e-06 5.18609e-06 0.00143042 0.000398622 1.55784e-05 0.000184004 4.08167e-05 0.00050743 4.01554e-05 1.07799e-05 8.77958e-06 0.000430443 9.2613e-06 2.74349e-05 1.47678e-05 2.14056e-05 6.71148e-05 0.000119638 0.000185205 1.32937e-05 7.61869e-06 0.000951072 1.81054e-05 7.68461e-05 0.000830445 7.23991e-05 6.43884e-06 4.79259e-06 0.000428092 1.51553e-05 0.000691368 5.73522e-06 5.85427e-05 2.34757e-05 8.25058e-06 1.01158e-05 5.66644e-05 0.000165391 3.08367e-06 8.74027e-05 2.77105e-06 1.98449e-05 6.78658e-06 3.38843e-06 0.000595918 2.06299e-05 0.00107027 0.000215007 6.15972e-05 5.39611e-05 0.000818246 2.37476e-05 0.000278592 8.08975e-06 0.000417191 4.84532e-05 1.71281e-05 0.000126593 0.000179294 4.03915e-05 0.000739536 0.000558619 5.1848e-05 1.42565e-05 0.000378042 0.000399143 6.17373e-06 4.7192e-06 1.11958e-05 0.000409495 4.43255e-05 3.4073e-05 4.71871e-05 0.000110054 0.000108633 0.000423103 8.46016e-06 2.97875e-05 0.000192596 6.01374e-06 0.000423531 5.3816e-05 4.9962e-06 0.000241682 0.000403066 4.75712e-06 2.2651e-05 0.000272599 0.000113334 1.45043e-05 1.47954e-05 3.16365e-05 0.000112721 3.42327e-06 5.13889e-06 0.000318163 0.000169542 0.000115069 2.24503e-05 1.11423e-05 1.20738e-05 0.000215304 0.000261049 5.41006e-05 0.000953597 6.03034e-06 2.39263e-05 3.29073e-06 0.000411889 6.58306e-05 0.000179563 1.50687e-05 4.11951e-05 7.60479e-06 0.000275606 4.79954e-06 1.27479e-05 0.000149626 0.000121759 7.23859e-06 3.75893e-06 7.52088e-06 1.82192e-05 8.36614e-05 0.000319326 0.000811812 4.07438e-05 1.62833e-05 5.5933e-06 0.00159793 0.000401028 1.03393e-05 0.000205092 3.4619e-05 7.43662e-06 5.12013e-05 6.66299e-05 0.000220649 9.07492e-06 8.33347e-06 0.000414142 3.23298e-05 0.000471603 0.000450027 7.20156e-06 4.70734e-06 4.747e-05 6.25951e-06 1.74527e-05 1.25235e-05 5.69691e-06 7.25065e-06 5.57458e-05 3.97091e-05 8.67976e-06 0.000402317 0.000660571 5.83402e-05 3.91109e-06 1.03253e-05 1.0155e-05 9.38869e-06 3.30231e-05 2.49808e-05 4.89549e-05 1.29292e-05 1.87692e-06 4.44273e-05 1.49771e-05 2.79752e-05 1.20082e-05 2.4587e-06 2.60953e-05 3.03296e-05 1.06221e-05 0.000403525 0.000127556 8.99219e-05 0.000596736 4.77303e-06 0.000121014 2.05653e-05 0.000315133 0.000111186 6.90254e-05 1.04275e-05 4.81216e-05 0.00065278 6.94917e-06 8.31755e-06 0.000413333 1.0151e-05 2.1312e-05 3.78074e-06 3.63376e-06 2.76297e-06 2.89473e-05 1.35715e-05 7.77024e-06 2.90828e-05 6.2337e-06 5.67731e-06 1.58333e-05 1.63572e-05 4.51005e-05 0.00109679 1.60382e-05 1.12194e-05 0.000314712 0.000331467 8.20321e-06 0.000399981 9.57641e-05 0.000255087 0.00010763 2.57812e-06 0.000140754 1.49583e-05 2.12963e-05 8.60753e-06 1.26473e-05 1.45078e-05 0.00177493 4.18757e-05 0.000406551 0.000664798 0.000426278 2.04169e-05 3.74662e-05 0.000611938 3.94297e-06 5.66552e-06 0.0004166 7.99257e-05 0.000313283 0.000193692 0.000242874 5.53903e-05 4.73049e-06 2.38688e-05 0.000646855 1.32464e-05 6.13458e-06 6.68035e-05 0.000439237 0.00080121 7.99768e-06 0.000262325 1.01284e-05 0.000168913 0.000656721 7.84056e-05 0.000124087 2.90324e-05 1.51634e-05 1.04925e-05 0.000422004 0.000588772 0.000425354 2.25917e-05 0.000153345 5.46832e-06 6.39031e-05 0.000155117 2.82115e-05 1.49835e-05 2.28412e-05 4.81789e-06 2.75089e-06 0.000402891 0.000821203 0.000404167 2.61082e-05 6.52888e-05 1.06648e-05 2.44531e-05 5.97416e-06 5.59863e-06 7.3183e-05 0.00027113 1.25606e-05 0.00049306 0.000226718 0.000148135 9.52868e-06 0.000268519 0.000814986 8.07848e-06 2.57809e-06 6.44775e-06 0.000402027 1.07159e-05 0.000403474 3.92958e-06 7.47509e-06 0.000146928 0.000433007 0.000351344 0.000130765 0.000416006 6.92222e-06 0.000730356 8.07647e-05 1.94954e-05 0.000433206 0.000291604 0.000276644 5.86657e-05 1.98505e-06 0.000550016 7.74818e-05 8.14632e-06 0.0001945 0.000402119 0.000402295 0.000413974 2.87895e-06 2.70296e-05 0.000458175 2.18374e-05 0.000104975 4.19977e-06 0.00095158 1.31781e-05 0.000186464 0.000405303 0.000235053 1.1032e-05 7.10004e-05 0.000136896 0.000399731 6.65888e-06 0.000397117 2.28555e-05 0.00113953 0.000620016 1.75589e-05 0.000419557 0.000691705 5.12899e-06 3.80933e-06 2.17978e-05 3.04686e-06 1.00208e-05 4.11619e-05 6.80223e-06 0.000186381 1.15543e-05 0.000227957 3.47042e-05 0.000416853 4.09862e-06 1.09187e-05 7.88093e-06 3.645e-05 0.000523963 1.24195e-05 0.000112027 1.76314e-05 0.000409543 2.26855e-05 2.24512e-05 7.32995e-06 0.000619207 3.36429e-06 4.30758e-05 0.000400407 0.000846101 2.21888e-05 4.24699e-05 0.000815196 9.00174e-06 4.44983e-05 1.45847e-05 0.000405963 0.000121915 8.73727e-05 4.87649e-06 3.4122e-06 0.000167589 1.92889e-05 1.83729e-05 9.54586e-06 8.67927e-05 2.01392e-05 0.00049267 5.91199e-06 7.24904e-06 0.000101316 0.000249393 5.06602e-06 2.72372e-05 6.04453e-05 3.63724e-05 4.17372e-05 0.00042477 0.000221775 0.000209133 0.00017401 6.22041e-05 0.000242647 7.16646e-06 1.50376e-05 0.000108729 0.000100112 0.000406068 9.84163e-06 1.67942e-05 3.55254e-05 0.000373695 8.42529e-06 7.8538e-06 0.000454761 0.000854038 0.000639122 0.00038084 3.55712e-06 2.55791e-05 0.000130346 3.3329e-05 1.13151e-05 0.000118484 0.000290553 2.80673e-06 0.000467505 1.02253e-05 0.000105642 2.70595e-05 0.000410944 7.66573e-06 0.000252346 3.30789e-05 9.88446e-06 3.22848e-05 1.24682e-05 2.112e-05 4.99788e-06 0.00066361 4.0932e-06 5.56689e-06 8.85665e-06 7.41292e-05 5.99786e-06 7.2722e-05 4.5088e-05 9.37746e-06 3.24545e-06 0.000315424 0.000405621 0.000429081 5.17932e-05 0.000148465 0.000253789 0.000426693 0.000147801 0.000103106 0.000235688 5.30452e-06 7.85984e-06 7.95091e-06 2.81206e-05 6.44825e-05 0.000405391 0.000561206 8.21556e-06 1.95713e-05 0.000139918 0.00050406 2.59031e-05 0.000138431 7.42894e-06 6.1635e-06 7.0014e-06 8.62417e-05 0.000118802 
0.000410861 0.00024498 1.46095e-05 0.000640771 0.000131798 0.000489623 0.000234343 9.72708e-06 6.8241e-05 4.61395e-05 8.55659e-06 0.000241067 0.000468834 0.000166475 2.55356e-05 7.53587e-06 1.05437e-05 0.000423234 7.05018e-05 0.000274954 1.33747e-05 0.000212018 7.81456e-05 0.000181555 0.000388578 8.31268e-06 3.84684e-05 0.00222091 4.27645e-05 7.41906e-05 0.000555783 0.000374989 2.95359e-05 0.00019856 0.000254134 8.55517e-06 3.20005e-05 0.000238806 3.69261e-05 0.00037808 0.000247864 7.3819e-05 9.82834e-05 6.79289e-06 0.000258691 1.58967e-05 0.000165088 0.000300911 1.18681e-05 7.09748e-05 1.44432e-05 0.000683736 3.77952e-05 0.000188222 0.000236032 1.02791e-05 0.000343381 0.000159763 9.93939e-05 7.64575e-05 9.32275e-06 1.65491e-05 0.000178719 0.000301709 0.000165401 0.000397559 1.9049e-05 0.00017946 0.00109096 0.000181908 0.000234614 0.000929449 0.0002999 0.00122716 0.000189404 8.14009e-05 0.000158257 2.11875e-05 0.000420755 2.7442e-05 0.000235461 0.000212815 2.36971e-05 0.000284778 1.4832e-05 6.67271e-05 4.72907e-05 2.65333e-05 0.00019622 0.000630942 5.05515e-05 0.000403284 0.000926862 0.000498647 0.000237059 0.000191209 0.000892537 1.73626e-05 0.000159403 0.000159014 3.03915e-05 0.00087806 9.0828e-05 0.000116239 0.000290055 0.000113854 7.40385e-06 0.000147164 6.10176e-05 6.64851e-06 2.42608e-05 0.000112591 0.000317911 0.000284066 0.000342773 0.000168809 0.000232283 0.00046235 0.000855643 9.20751e-05 0.000387941 0.000243923 5.53305e-06 0.000219597 9.10378e-05 0.000157235 5.00122e-06 0.000143478 4.15949e-05 2.2555e-05 8.8914e-05 9.82789e-05 8.02666e-05 1.3359e-05 0.000276637 5.49933e-05 7.81554e-05 5.37459e-06 5.84298e-05 0.00024381 7.11729e-05 8.35741e-06 7.38888e-05 0.000224232 0.000309835 0.000335323 7.73785e-06 6.10773e-05 1.40173e-05 0.000103704 0.000154791 1.95948e-05 4.96937e-05 0.000155741 0.000271813 0.00025861 1.49939e-05 0.000340266 0.000798549 0.000262014 2.56535e-05 3.46263e-05 7.20823e-05 1.12102e-05 0.000681209 0.000214216 0.000312828 0.000233493 0.000699768 0.000158869 6.54285e-06 5.38535e-05 2.4566e-05 6.2169e-06 2.03472e-05 2.61436e-05 1.00614e-05 0.000205471 4.85441e-05 0.000106402 0.00040417 1.49071e-05 0.000279398 1.24339e-05 1.5184e-05 2.23513e-05 7.18187e-05 2.07029e-05 0.000243565 0.000262256 0.000204904 4.96926e-06 0.000461423 0.000437744 8.12423e-06 9.67044e-05 6.93187e-06 0.000728675 0.000164209 9.1089e-06 1.29179e-05 0.000116071 0.00026162 0.000153159 9.98401e-05 0.000107999 0.000267396 3.60559e-05 0.00053106 2.28779e-05 6.14812e-05 5.12112e-05 0.000282718 0.000551282 0.000251596 1.45759e-05 0.000244979 0.00024254 0.000286691 5.64201e-06 0.000375987 0.000556334 7.53748e-05 0.000146814 0.000162503 1.4992e-05 5.20304e-05 0.000387482 3.50655e-05 0.000513607 0.000157105 1.84115e-05 0.00103647 2.49675e-05 0.000612788 5.85692e-05 0.000191497 1.49276e-05 0.000751787 0.000246806 0.000320196 0.000125772 0.000496882 0.000216564 0.000313769 0.000397588 8.67358e-06 2.74277e-05 0.000236665 8.28994e-06 0.00025525 4.01781e-05 3.34224e-05 8.87553e-05 0.000305188 0.000283225 0.000365581 1.21505e-05 0.00119953 8.79326e-06 8.6345e-05 0.000564164 2.19044e-05 8.85886e-06 0.000661057 4.94863e-05 0.000230405 2.74949e-05 0.000152688 5.13818e-05 0.000125783 0.000309906 0.00146524 0.000377667 7.79549e-05 0.000232798 1.13728e-05 7.57488e-06 8.36196e-06 0.000155567 2.66811e-05 7.40212e-05 0.00149929 0.000166062 0.000367121 0.000175061 0.000244901 0.000290872 0.000159756 0.000322641 0.000143234 0.000654457 1.06862e-05 0.000111738 0.000417624 0.000596521 2.29928e-05 4.46242e-05 0.000482824 0.00025146 0.0011781 4.98982e-05 0.000253605 0.000282741 0.000113427 0.000180687 0.000325698 0.000239331 0.000187887 0.000467801 9.40738e-05 0.000382706 0.000190914 0.000402874 0.000364533 6.77765e-06 0.000104371 2.68284e-05 6.45042e-05 0.00138716 1.05113e-05 0.000125554 0.000748468 4.84516e-05 0.000417314 0.000100811 0.000234443 7.08336e-06 0.00021051 0.000158768 0.000125146 7.38727e-06 1.06861e-05 0.000155388 0.000348446 0.000382077 4.03257e-05 0.000569218 0.000194541 2.22673e-05 5.50799e-05 8.75287e-06 5.49301e-05 1.29602e-05 2.06017e-05 2.24707e-05 6.47426e-06 0.000510178 0.000105854 2.93001e-05 3.28185e-06 1.46062e-05 0.000250592 0.000120836 0.000101972 0.000347322 9.34148e-05 4.67516e-05 0.446808 1.98212e-05 9.49175e-06 0.000493775 2.03463e-05 0.00011203 0.000253722 0.00012113 0.000474531 0.000755232 0.000109195 6.88437e-05 5.56658e-05 3.61515e-05 0.000156315 0.000283307 0.000233499 8.4487e-05 0.000232165 0.000900184 0.000170646 0.000293357 0.000406931 5.93617e-06 0.000176547 6.23015e-06 0.00015787 9.83355e-06 0.000400285 0.000338864 0.000306263 8.221e-06 8.8325e-05 2.29279e-05 0.000187539 0.000248737 0.000179864 0.000722886 0.000505761 0.000241578 0.000102691 0.000112824 0.00020942 0.000131354 0.000146207 8.52041e-05 0.000168303 0.00015903 0.0001775 0.000409136 0.000157192 0.000565148 0.000261115 6.89179e-06 0.000169692 0.000171329 0.0302376 4.51325e-05 0.000289695 0.000401368 0.000205391 2.51432e-05 0.00018768 9.93456e-06 3.28667e-05 0.000349992 0.000352265 2.60094e-05 0.000260105 7.08812e-05 0.000336015 0.0002232 5.37809e-06 0.000261393 0.00051345 0.000166449 0.000174953 0.000585328 0.000815505 0.000164109 0.000516415 4.9665e-05 0.000368135 0.000456104 0.00029584 1.47506e-05 0.000185344 0.00017215 1.46165e-05 1.38356e-05 0.000391087 0.000399368 0.000251123 0.000343898 0.000166051 0.000107816 0.000143361 0.000322521 0.000236346 7.73032e-05 0.000142481 1.27945e-05 0.000260785 0.000242064 0.000307568 0.000257345 3.84679e-05 2.22561e-05 3.24542e-05 0.00039623 0.000835924 0.000594311 0.00082018 0.00017934 8.59722e-05 0.000246515 2.19967e-05 1.89259e-05 0.000555445 1.50053e-05 9.37156e-06 9.28917e-05 0.00108515 3.24363e-05 1.86648e-05 0.000499435 8.16438e-05 0.000620792 1.06086e-05 0.000347852 0.000567068 0.000313832 8.67594e-05 0.000257374 2.43567e-05 6.04033e-05 0.000276478 0.000154808 1.89748e-05 0.000190241 0.000290678 0.000236474 0.000288822 5.75677e-05 0.000482526 0.000227296 1.56293e-05 0.000233575 3.29468e-05 8.91367e-05 0.000251563 2.07573e-05 5.6939e-05 0.00115464 0.00039097 0.000418634 2.35842e-05 0.00014594 0.000317985 0.000190572 0.000177189 0.00106483 2.50544e-05 0.000178844 0.000159563 7.14919e-05 0.000682867 0.000127467 5.15624e-06 0.000212976 9.22607e-06 1.71182e-05 3.67573e-05 0.000377185 0.000165081 0.000257967 0.000295721 1.71613e-05 0.000470948 0.000161267 0.000245582 4.76368e-05 0.000300388 0.000150786 9.46105e-06 0.000157823 9.88433e-06 1.67532e-05 2.98118e-05 0.000120611 0.000194029 0.000237074 7.30226e-06 5.19801e-06 0.000121254 9.79467e-05 1.80838e-05 9.26488e-05 5.46095e-06 4.00575e-05 0.000277408 1.5986e-05 3.72051e-05 3.07607e-05 0.000612018 1.43318e-05 0.000251008 1.65471e-05 0.000229899 9.13401e-06 5.5048e-05 0.000791251 0.000374101 0.000208796 0.000366213 0.000158551 0.000181136 0.000103063 0.000104925 0.000273921 8.57525e-05 4.07322e-05 0.000231636 0.000172455 0.00039313 0.000332545 0.000590291 0.000115549 0.000178702 0.000825145 1.12115e-05 0.000200198 4.65126e-05 0.000188106 2.77323e-05 4.3822e-05 6.84239e-06 0.000382156 0.00012308 0.000257578 0.000224536 8.96157e-05 0.000136338 0.000172734 0.000305881 0.000234936 0.000331293 0.00025358 2.18541e-05 6.41462e-06 0.000238881 1.12101e-05 7.44171e-05 0.000379348 3.1104e-05 2.45083e-05 0.000118844 5.79673e-05 5.70693e-05 6.96003e-05 0.000155094 0.000154072 0.000258594 0.000602352 1.13494e-05 0.000380365 0.000119285 0.00033299 0.000240557 0.000366111 1.268e-05 8.07818e-06 6.13127e-06 0.000358178 0.000363985 9.85249e-05 0.000218539 0.000487767 0.000118491 4.58345e-05 1.00906e-05 0.00034838 2.11184e-05 7.26156e-05 0.000509928 0.000272175 5.01442e-05 0.000159364 0.000390985 0.000170975 0.000205345 0.000974478 8.94125e-05 7.96687e-05 0.000498623 0.000235909 0.000520806 0.000184447 7.39131e-05 0.000308836 0.000376237 9.59291e-06 0.000676302 3.94713e-05 0.000208021 2.17025e-05 9.75129e-05 0.000232138 0.000380659 0.000418077 1.28479e-05 0.000102873 6.0648e-05 0.000267623 0.000120436 2.10044e-05 6.21306e-05 0.000331253 0.000197771 0.000526386 9.70481e-05 5.28038e-05 9.19675e-06 0.000278105 0.000623209 7.54167e-05 4.00749e-05 1.70029e-05 3.97121e-05 8.15655e-06 0.000613989 0.000595474 1.90279e-05 4.44776e-06 0.000576746 4.63595e-05 0.000591045 4.79544e-05 4.27167e-05 6.23134e-05 0.00082048 5.31964e-05 0.000481705 0.000110996 0.000257942 0.000146574 8.81281e-05 8.66903e-06 6.60273e-05 0.000106642 0.000495982 0.000447551 5.48519e-05 0.000467867 1.95972e-05 9.63607e-06 0.000103508 0.000934997 2.8349e-05 0.000202289 1.42986e-05 0.000229339 3.28198e-05 0.000240623 0.000407142 0.000100686 0.000160515 0.000299515 0.00011448 5.83306e-05 0.000223992 0.000136973 0.000308131 4.88479e-05 2.22516e-05 0.000361704 0.000594988 4.06323e-05 6.85085e-06 2.24847e-05 3.7662e-05 6.3418e-05 1.15281e-05 0.000388262 0.000233521 0.000357377 0.000235523 1.00433e-05 8.54863e-06 8.90564e-05 2.13514e-05 7.58434e-05 0.000309439 0.000182028 0.00024053 1.46292e-05 9.8233e-05 0.000316473 0.000193498 8.69862e-05 1.89062e-05 0.000128839 0.00047735 0.000155638 8.74899e-05 0.00033055 0.000315145 0.000629213 6.55628e-05 0.000128782 0.000248355 2.22145e-05 6.58389e-06 7.62624e-06 0.000830714 8.55928e-06 0.000331956 0.000502353 7.56779e-05 7.36076e-05 7.69608e-05 0.000644027 0.000115058 0.000385814 0.000240332 0.000461151 0.000395303 0.000956053 7.48176e-05 5.09258e-05 9.99873e-05 0.000377773 0.00017425 0.000272232 4.49869e-05 4.9208e-06 0.000335375 0.000236708 7.08779e-06 2.24574e-05 8.28597e-05 0.00018952 5.22089e-05 0.0001592 8.88602e-06 0.000157133 0.000435918 0.000196242 6.67719e-05 0.000303334 0.000168105 1.22235e-05 8.74334e-05 0.000114196 5.48469e-06 0.000309182 0.000220844 0.000246259 6.48269e-05 1.69835e-05 0.00030715 3.95455e-05 3.9984e-05 0.000509597 0.000327732 6.02834e-05 5.6583e-05 2.45289e-05 0.000562293 3.08944e-05 0.000126937 1.18812e-05 0.000309631 0.000162394 0.000162922 1.52446e-05 0.000226304 0.000165437 0.0139688 0.000273801 2.45364e-05 0.000185584 0.00020092 0.00012325 0.000246196 0.000355793 0.00010023 0.000178444 7.83895e-05 0.000826811 0.00034361 8.67656e-05 1.23845e-05 0.000188103 7.95038e-06 0.000371193 0.000326133 0.00020403 1.01356e-05 6.8788e-05 0.00013866 0.000126459 0.000372774 0.000262175 0.000381123 0.00024586 0.000205382 3.01611e-05 0.00010341 1.89151e-05 2.9744e-05 0.000672358 0.000176097 0.000239831 0.000269453 0.000267073 0.000525878 0.000101875 1.09123e-05 0.000105566 1.62065e-05 0.000403059 0.000436802 7.44086e-06 0.000155553 0.000124564 0.000259493 4.97438e-05 0.000232638 0.000172795 2.54811e-05 0.000262538 0.00114376 1.89396e-05 0.000555576 0.000233509 0.00040739 0.000995058 1.88286e-05 0.000616509 0.000127747 1.18403e-05 0.000194623 1.60631e-05 0.000343428 4.68426e-06 0.000571289 0.000226279 7.57291e-05 0.000206949 2.454e-05 4.38528e-05 0.000174369 1.72795e-05 6.48573e-06 3.04541e-05 2.75679e-05 6.52481e-05 0.000182409 3.01439e-05 0.000469798 1.02203e-05 0.000380218 0.000507253 0.000157731 0.000225957 7.18181e-05 5.4316e-05 0.000122983 8.6701e-05 0.000639141 1.49124e-05 1.38177e-05 0.000111441 0.000642801 7.57594e-05 8.15447e-05 0.000154339 0.00038879 0.000102478 0.000107851 0.000416105 0.00023665 4.61033e-06 0.000153245 0.000287119 0.000292672 0.302021 8.50746e-05 5.50169e-05 0.000156493 0.000303213 2.40099e-05 7.57275e-05 0.000408537 4.66658e-06 7.71122e-06 0.000197501 0.000261656 0.000495472 0.000491134 0.000344869 0.000528352 5.21228e-05 8.1196e-05 0.000159804 0.000376453 8.9424e-05 0.000202212 0.000183271 0.000237363 0.000252002 1.93243e-05 9.06836e-06 4.41511e-05 0.000114275 5.88439e-05 2.49728e-05 9.64031e-06 1.7865e-05 8.2496e-06 2.10418e-05 1.30323e-05 0.000235886 2.12751e-05 4.29567e-05 0.000185012 0.00033368 5.02229e-05 0.000180622 1.99002e-05 7.80364e-05 5.10413e-05 0.000164559 2.51704e-05 0.000227744 0.000172242 4.0402e-05 4.82366e-06 2.12773e-05 0.000643038 0.000339514 
6.5608e-05 8.98661e-05 5.4168e-05 0.000273875 9.02325e-05 1.37754e-05 6.33346e-05 0.000114335 0.00023806 0.000107216 2.50198e-05 8.31168e-05 0.000123783 0.00016994 1.12656e-05 6.92291e-05 5.03681e-05 0.000110113 0.000206203 7.88539e-05 0.000155373 4.87878e-05 0.000181392 6.44377e-05 2.5653e-05 0.000144643 6.35458e-05 0.00216031 4.10446e-05 2.72499e-05 8.64395e-05 0.000131721 4.52543e-05 8.54317e-05 2.66125e-05 5.53113e-05 0.000135202 6.60447e-05 0.000123422 0.00019737 0.00024054 0.000145916 0.000146281 0.00577042 2.85299e-05 9.25765e-05 0.000123243 6.20089e-05 0.00024632 0.000294407 0.000108887 0.000267614 9.37678e-05 0.000101315 0.00015307 7.10653e-05 0.000134523 2.56386e-05 0.00057033 0.000177899 7.44611e-05 8.24405e-05 0.000128174 0.000125694 9.34556e-05 8.55524e-05 9.10847e-05 0.000126523 0.000149846 7.41283e-05 0.000138668 0.000405199 7.56872e-05 0.000428438 6.44202e-05 0.00011456 0.000140403 4.13582e-05 3.73848e-05 6.98179e-05 0.000125177 9.68046e-05 4.92266e-05 9.89235e-05 4.54883e-05 0.000203984 0.000132194 9.3744e-05 5.74522e-05 2.97544e-05 0.000107823 8.82313e-05 0.000149192 0.000226676 9.19683e-05 0.000123086 6.32784e-05 3.1242e-05 5.33771e-05 3.91916e-05 0.000108526 0.000146381 4.65984e-05 6.37069e-05 6.69264e-05 0.000162488 7.04983e-05 7.09089e-05 0.000119674 1.18119e-05 5.49379e-05 0.000114298 0.000156467 0.00010745 0.000132057 0.000290349 6.75584e-05 0.000313971 0.000216516 0.000121236 0.000154937 0.000119164 4.24399e-05 0.00014582 8.54367e-05 6.80288e-05 4.48127e-05 9.45967e-05 5.54413e-05 0.000110713 0.000106425 0.000149651 0.000127009 0.000273046 8.64676e-05 0.000227622 0.00016178 0.000122116 4.15965e-05 8.87137e-05 1.04427e-05 6.61257e-05 9.63537e-05 6.4732e-05 0.000163638 0.000424032 7.81005e-05 0.00015649 6.90642e-05 0.000241058 4.42445e-05 0.000141617 0.000125052 0.000106433 0.000119891 2.66136e-05 2.79901e-05 0.000169041 0.000156295 5.68588e-05 7.66729e-05 0.000155984 6.51045e-05 9.03707e-05 7.10319e-05 0.0249839 0.000112082 7.50054e-05 0.000770696 1.49666e-05 8.88536e-05 8.00736e-05 4.51003e-05 4.01253e-05 7.28409e-05 4.46164e-05 5.40197e-05 0.000110079 8.9267e-05 0.000169037 5.23542e-05 6.1578e-05 9.46743e-05 5.82501e-05 0.000136006 2.02548e-05 0.000138197 4.47093e-05 0.000146874 0.000305679 0.000120926 6.00317e-05 0.000164646 9.41435e-05 7.77498e-05 0.000105719 2.09317e-05 2.66894e-05 0.000100331 3.32958e-05 3.85827e-05 0.000114513 0.00013169 0.000111918 7.06723e-05 3.57339e-05 7.69777e-05 3.45138e-05 1.54235e-05 0.000101152 0.00015551 0.00017591 0.000139664 0.000177074 9.68525e-05 7.50748e-05 2.84252e-05 0.000120227 6.49275e-05 7.09222e-05 0.000366802 0.000200992 4.49779e-05 0.00018772 5.9732e-05 3.85347e-05 0.000144077 8.49824e-05 0.0622195 4.91108e-05 8.32795e-05 8.97632e-05 0.000126408 4.98214e-05 0.000202364 0.000179095 8.34922e-06 0.000131343 0.000160955 0.000108075 0.000152305 0.000265506 1.87066e-05 8.76817e-05 7.28315e-05 5.01271e-05 7.19285e-05 0.00011132 4.17386e-05 3.99643e-06 2.10307e-05 4.08698e-05 7.70968e-05 0.000167063 0.000203597 9.11118e-05 0.000421026 6.09559e-05 3.88362e-05 6.10321e-05 9.77025e-05 0.000180306 3.5231e-05 5.40817e-05 0.000221469 7.76843e-05 0.000486252 2.14827e-05 1.20963e-05 0.000259812 9.3544e-05 0.000151421 9.70767e-05 6.85205e-05 0.000431441 7.22294e-05 8.6127e-05 8.83744e-05 6.07595e-05 0.000128772 5.04228e-05 4.03254e-05 0.000343556 0.000114809 0.000213976 8.75334e-05 1.14929e-05 0.00011709 0.000185152 0.000170224 0.000128887 5.86661e-05 1.81355e-05 8.79191e-05 0.000181897 8.41713e-05 0.000104868 0.000135248 0.00039239 8.86109e-06 0.000120307 2.10563e-05 7.29568e-05 0.000174671 0.000363665 0.000227501 0.000100492 7.76142e-05 0.00022964 0.000211951 9.11831e-05 9.87659e-06 4.90475e-05 0.000201557 0.00022073 6.72731e-05 2.73826e-05 4.15711e-05 6.45449e-05 6.99143e-05 9.66882e-05 0.000267372 0.000127592 0.000134615 4.82899e-05 0.000582802 4.64481e-05 0.000130385 0.00019713 7.78773e-05 3.14335e-05 5.16139e-05 5.55609e-05 8.80539e-05 0.000110585 4.40694e-05 0.000138195 8.92333e-05 9.01393e-05 0.00062093 0.000197581 3.11346e-05 4.3504e-05 4.77986e-05 1.12915e-05 9.2927e-05 3.18438e-05 0.000254762 2.09818e-05 6.43321e-05 1.77979e-05 6.26129e-05 0.000101739 2.31008e-05 7.9506e-05 9.87585e-05 0.00012152 2.03984e-05 0.000323975 0.000131705 4.102e-05 0.000194108 7.85664e-05 1.95527e-05 9.34695e-05 1.35196e-05 4.02749e-05 9.31563e-05 0.000146884 0.000119817 0.000193655 0.000326585 4.37284e-05 5.57823e-05 0.000207845 0.000170315 0.000144113 0.000149616 0.000138555 0.000216245 0.000218155 0.16092 2.60369e-05 4.7292e-05 0.00012221 7.8663e-05 0.0617004 9.28135e-05 1.77029e-05 2.35991e-05 5.24427e-05 2.22198e-05 3.84488e-05 9.78757e-06 0.000108057 0.000131797 4.46737e-05 2.84954e-05 7.17386e-05 1.42524e-05 0.000154429 0.000144937 8.28433e-05 0.000175431 4.46869e-06 0.0344214 4.36886e-05 0.00010623 5.46147e-05 1.43303e-05 0.000114959 0.000112448 4.29206e-05 1.66172e-05 0.000259182 5.16459e-05 0.000122019 0.000265614 0.000245914 0.000101942 4.71386e-05 8.22592e-05 5.3606e-05 0.000100734 0.000137138 7.68694e-05 6.92385e-05 7.34103e-05 5.21159e-05 9.68741e-05 0.000110165 0.000121719 0.000153208 6.27206e-05 0.000118359 0.000453581 6.02478e-05 0.000254123 0.000168933 0.000141802 0.000204593 6.13227e-05 0.000178839 2.12733e-05 0.000553358 8.97599e-05 6.65126e-05 0.000135103 0.000128277 0.000107464 0.000102677 5.84267e-05 0.000125099 7.03724e-05 0.000159193 0.000145951 0.00012163 8.94538e-05 0.000160035 3.82306e-05 0.00264499 1.44166e-05 0.000187322 0.00015587 7.37591e-06 3.03068e-05 3.74749e-05 0.000150604 0.000222259 0.000672707 7.25387e-05 6.81563e-05 0.000102114 8.33552e-05 0.000111957 2.33996e-05 0.000147981 8.3584e-05 7.32895e-05 6.95412e-05 0.000109228 9.40716e-05 4.63271e-05 7.2e-05 5.35363e-05 0.000181066 9.03209e-05 0.000149354 9.97224e-05 0.000306715 9.45866e-05 8.31787e-05 0.00031065 1.79148e-05 9.16289e-05 0.000105996 1.37332e-05 0.00021176 0.000248638 0.000112818 0.000113649 0.000186222 0.000114054 6.35123e-05 0.000137328 0.000148787 8.01345e-05 5.45382e-05 1.91027e-05 1.75615e-05 4.17032e-05 4.20412e-05 4.40347e-05 4.06377e-05 5.61697e-05 7.9751e-05 0.000110588 0.000368581 0.000100163 3.59592e-05 9.30894e-05 3.18729e-05 0.000198222 0.000123739 3.96117e-05 8.05282e-05 3.04229e-05 0.00056473 4.44288e-05 8.30486e-05 0.000119958 0.000191228 0.000170122 0.000149864 0.000273607 0.000445094 0.000306206 8.4539e-05 4.33616e-05 6.25154e-05 1.086e-05 8.07456e-05 0.000142055 6.48857e-05 8.47496e-05 2.89432e-05 9.93563e-05 8.44324e-05 2.73815e-05 8.82748e-05 1.22885e-05 8.39263e-05 0.0006273 3.72171e-05 0.000151773 0.000134284 8.97726e-05 0.0218417 0.000104078 0.000110498 3.86266e-06 8.62835e-05 0.000211704 0.000131619 9.43172e-05 7.5838e-06 4.97532e-05 2.31161e-05 0.000238958 0.000268997 7.49992e-05 0.000177235 1.76875e-05 1.59188e-05 2.8196e-05 8.09408e-05 5.44689e-05 7.23535e-05 8.10293e-05 9.99442e-05 9.65315e-05 0.00020491 0.000109167 0.000245634 0.000181187 0.000234684 0.000243521 0.000121578 0.00405119 9.3335e-05 5.45087e-05 0.00012788 6.27831e-05 8.44944e-05 3.65597e-05 8.97431e-05 1.86263e-05 0.000207696 0.000443348 6.97443e-05 8.01938e-05 0.000353522 0.000104441 6.38593e-05 4.31794e-05 6.67748e-05 9.97642e-05 1.36761e-05 9.78799e-05 1.16923e-05 1.81682e-05 6.81551e-06 8.73579e-05 3.07785e-05 9.377e-05 4.42075e-05 9.64607e-05 2.67611e-05 5.13334e-06 0.000126756 9.34571e-05 0.000153013 8.20813e-05 3.69414e-05 0.000107279 4.36554e-05 0.000122695 6.97496e-05 6.31297e-05 4.13588e-05 0.00011961 3.91786e-05 0.000180095 2.30021e-05 8.39329e-05 0.000118409 0.000377705 0.000225818 8.31636e-05 0.000206825 1.32003e-05 0.000174344 0.000148506 0.000128983 0.000196343 1.78765e-05 7.21728e-05 0.000279374 6.16833e-05 0.000247512 0.000144594 0.000118165 0.000162094 7.77815e-05 4.82535e-05 0.000130788 6.64252e-05 3.39436e-05 0.000232219 2.86174e-05 0.000192339 7.92971e-05 0.0004985 4.4395e-05 0.000139113 1.38608e-05 8.02734e-05 0.0114411 0.00316216 5.77869e-05 2.43543e-05 0.000204067 9.24048e-05 0.000127018 9.54898e-05 1.32831e-05 0.00012018 0.000245389 0.000104846 0.000100703 0.000303228 0.000128395 0.000129893 4.0197e-05 0.00018386 0.000116654 6.83141e-05 2.2005e-05 0.000245633 0.000100869 0.000102328 3.56062e-05 0.000695993 3.65713e-05 0.000105742 0.000170972 7.83303e-05 0.0001164 5.05237e-06 1.98715e-05 0.000115209 0.000499086 0.000219971 7.81369e-05 0.000107284 8.59065e-05 0.000182928 3.58515e-06 8.86789e-05 9.24785e-05 4.28524e-05 8.25506e-05 5.15074e-05 0.000146878 7.03016e-05 0.000119429 7.62367e-05 4.67902e-05 0.000197357 9.23361e-05 0.000377077 5.98565e-05 0.00065667 5.88567e-05 1.55527e-05 0.000247378 1.86561e-05 5.88839e-05 5.73059e-05 0.000127968 0.000156367 8.20016e-05 3.4897e-05 0.000189681 7.98094e-05 0.000208147 8.28745e-05 0.000152648 2.22452e-05 6.49568e-05 1.10007e-05 9.71545e-05 0.000156066 1.15738e-05 0.000478198 0.000105622 5.53645e-05 8.46586e-05 4.4489e-05 0.000129782 0.000321254 7.08696e-05 7.86113e-05 9.26946e-05 0.000287037 4.54115e-05 9.22275e-05 0.000192285 1.45023e-05 7.98877e-05 0.0708722 9.47802e-05 0.000223955 2.67938e-05 0.000111728 6.87424e-05 6.78553e-05 1.64668e-05 3.32332e-05 0.000136023 0.000114629 0.000117247 9.11136e-05 1.29781e-05 0.000243314 0.000212483 7.08576e-05 6.03655e-05 0.00010709 0.000208101 0.000169366 0.000154639 0.000116253 0.000346188 0.000240657 0.00013271 1.70295e-05 0.000103319 0.0335944 0.000115072 0.000143724 6.31043e-05 1.69367e-05 5.08646e-05 0.000267703 8.63058e-05 8.49016e-05 6.30176e-05 0.000130957 3.54362e-05 0.00017098 0.000145197 0.10929 1.95269e-05 0.000194577 0.000106839 0.000282882 2.27413e-05 0.000171052 9.0668e-05 0.000125878 0.000300049 1.162e-05 5.8814e-05 3.02005e-05 1.98627e-05 9.52359e-05 5.09916e-05 0.0427388 7.5468e-05 7.28296e-05 6.08396e-05 9.05708e-05 0.000178991 0.000145312 0.000119924 0.000118396 0.000111132 5.53592e-05 8.43492e-05 0.000198047 2.82644e-05 8.61226e-05 6.80061e-05 0.000111522 9.87988e-05 1.05535e-05 0.000247446 9.43482e-05 4.058e-05 7.58602e-05 0.000472487 6.89346e-05 5.88919e-05 6.12705e-05 4.49705e-05 8.18092e-05 0.000162639 5.74052e-05 0.000135248 2.76841e-05 0.000129832 0.000351818 8.04981e-05 0.000161608 0.000142083 2.14384e-05 0.00015055 0.000363558 0.000192596 0.000152133 0.00024128 9.80298e-05 0.000153397 0.000141437 8.77765e-05 0.000290165 1.12992e-05 4.69731e-05 0.000554441 4.48995e-05 5.18714e-05 5.63262e-05 0.00012835 0.000141402 0.00077918 3.43165e-05 4.69241e-05 9.5681e-05 0.000118327 0.0001781 0.000127807 0.000162355 0.00018939 3.41783e-05 0.0001267 7.09877e-05 6.14538e-05 9.34602e-05 0.000405771 0.000642178 4.60575e-05 9.18905e-05 5.85037e-05 0.000330584 3.77447e-05 6.4747e-05 0.000125677 0.000128651 5.72317e-05 0.000163094 8.42461e-05 1.15254e-05 0.000181278 0.000123242 0.000579309 0.000148937 0.000164628 0.000115745 0.000226163 0.00012445 1.33792e-05 6.10471e-06 0.000159758 5.73814e-05 2.83792e-05 8.98822e-05 0.000155123 8.68618e-05 4.83863e-05 6.12489e-05 0.09064 4.6777e-05 0.000179317 0.000124604 1.53171e-05 6.63124e-05 0.000124991 6.40912e-05 9.58508e-05 7.57353e-05 0.000178727 0.000114781 8.50929e-05 9.32343e-05 0.000156871 0.000123703 0.00314908 7.21467e-05 0.000268085 9.54004e-05 5.60213e-05 9.63596e-05 7.7335e-05 0.000115636 0.00236982 0.000103548 0.000140641 0.000132708 0.000167457 8.78639e-06 8.97687e-05 0.000121769 7.69791e-05 0.0561616 8.75345e-05 5.33489e-05 0.000141504 5.76088e-05 0.00018024 0.0318012 8.84122e-06 0.000200313 1.63383e-05 4.30016e-05 1.72676e-05 4.59376e-05 3.88243e-05 0.000133915 0.000142847 9.0076e-05 4.794e-05 9.15545e-06 5.44777e-05 4.96072e-05 4.32655e-05 5.2499e-05 0.000355212 0.000132015 6.65352e-05 0.000215623 8.46344e-05 2.28267e-05 4.51891e-05 6.60538e-05 0.000124216 0.0499139 5.97912e-05 2.30164e-05 0.000274982 0.000112117 0.000111209 5.85886e-05 0.000116743 0.000104209 2.92148e-05 5.77783e-05 9.19106e-05 7.3769e-05 6.10648e-05 
4.95215e-05 2.28063e-05 6.41602e-05 9.11295e-05 3.92221e-05 9.38257e-05 1.74105e-05 0.000192188 0.000259511 5.30936e-06 5.40916e-06 0.000192089 0.000270192 0.000126142 1.26266e-05 6.03604e-05 1.9459e-05 2.20894e-05 0.0001043 0.000193879 0.000173887 0.000260916 0.000179712 6.30481e-05 1.53582e-05 0.000279704 4.08473e-05 0.00486536 1.25222e-05 7.44279e-05 0.000145674 6.31623e-05 0.00018587 7.08723e-06 3.20712e-05 9.55189e-05 0.000121959 0.000166265 2.78571e-05 9.22644e-05 0.000309016 0.000144793 7.22097e-05 1.04256e-05 1.162e-05 0.000355742 6.2442e-05 1.87127e-05 0.000302336 8.56427e-05 0.000197333 0.000222365 4.09136e-05 0.000215706 0.000194424 3.7779e-05 0.000175872 5.51675e-05 4.36284e-05 0.000143896 0.00030812 0.000168298 5.28671e-05 2.15038e-05 7.8742e-05 1.03178e-05 0.000150616 0.00016951 8.10488e-05 3.65311e-05 0.000493192 0.000539101 0.000149071 0.000154147 4.99883e-05 0.000106554 0.000165118 7.89496e-05 0.000169245 5.25587e-05 3.24362e-05 6.46674e-05 5.66152e-05 0.000164222 5.24841e-06 7.36587e-05 0.000233103 0.000300727 0.00017889 1.65196e-05 0.000180311 9.79409e-05 0.000323894 1.33093e-05 0.000148356 0.000326962 0.000120882 7.76655e-05 0.000119666 1.53175e-05 0.000203176 0.000268212 3.95201e-05 2.48625e-05 5.59322e-05 0.000223192 7.60707e-05 0.000137328 0.000211243 2.18815e-06 8.53825e-05 0.000157183 0.000180124 0.00019311 0.000117311 0.000561069 0.000151202 5.63943e-05 0.000328789 0.000224925 9.59604e-05 1.18314e-05 4.04729e-05 1.68954e-05 0.00017671 8.464e-05 7.84452e-05 4.27954e-05 7.86478e-05 0.000113241 2.94639e-05 0.000163171 5.91076e-05 7.76437e-05 0.000112911 0.000136425 0.000104575 5.61027e-05 6.62228e-06 0.000162809 2.83654e-05 8.57546e-06 0.000404673 0.000163968 0.000147172 4.82823e-05 7.22376e-05 6.82888e-05 0.00015365 0.000123975 5.80147e-06 0.000139746 0.000141336 2.34837e-05 0.000198084 6.06296e-05 4.64901e-05 0.00015017 0.000413484 0.000128949 6.41379e-06 0.000109002 9.87521e-06 0.00021377 7.85205e-05 1.18453e-05 3.93972e-05 9.42443e-06 8.92797e-05 5.88817e-06 0.000141786 2.34712e-05 1.6687e-05 3.461e-06 0.000147234 9.4893e-05 6.53022e-05 0.000104402 0.000225501 0.000301741 0.000122209 0.000108158 1.23208e-05 7.42319e-05 0.000230228 9.73101e-06 0.000258009 0.000115056 5.49433e-05 9.88798e-05 0.000148163 0.000261724 1.58518e-05 4.77644e-05 9.84101e-05 5.18949e-05 3.61999e-06 6.90975e-05 0.000180502 0.000115639 7.17873e-05 0.000126711 0.000188169 3.0779e-05 0.000216117 0.000120637 0.000129396 3.12963e-06 7.21879e-05 0.000315666 0.000107941 7.84416e-05 0.000263323 0.000185353 0.000147754 0.000111053 7.85784e-06 5.14534e-05 5.87466e-05 7.37782e-05 8.58515e-05 0.000277607 0.000106405 0.000597259 3.34842e-05 8.50798e-05 0.000258501 1.36611e-05 3.02112e-05 1.89423e-06 7.36782e-05 0.000129369 0.000255202 1.67048e-05 0.000119973 1.22487e-05 1.58799e-05 0.000263974 0.000233699 0.000172582 0.000166019 0.000226755 0.00016834 9.14898e-05 5.13061e-05 7.72656e-05 0.00012144 8.81508e-05 4.28578e-05 2.12039e-06 8.76481e-06 8.5125e-05 0.000150507 0.000179889 0.000176074 6.20778e-05 4.70384e-05 0.000141451 0.000174148 1.01121e-05 0.00023843 0.000139012 1.38738e-05 0.000367073 0.000520094 0.000260289 0.000247619 0.000107905 5.89426e-06 0.000236153 5.22e-05 0.000152252 0.000171794 3.51822e-05 0.000282621 0.000152417 0.00018943 0.000148458 6.77747e-06 9.6696e-05 0.000133257 1.01937e-05 1.0705e-05 1.19832e-05 0.00021515 0.000205963 2.0424e-05 0.000101678 0.000205793 0.000154783 4.08153e-05 0.000267497 3.6247e-05 0.000294068 0.00032159 3.07216e-05 0.000339307 2.90441e-05 0.000166832 7.32801e-06 1.64547e-05 7.59371e-06 8.65176e-05 6.70781e-05 0.000254967 0.000257956 9.8389e-06 1.55175e-05 0.000333819 0.000109752 0.000195454 0.000313145 9.13112e-06 3.87293e-05 0.000183393 0.000162708 2.15424e-05 7.16394e-06 0.000167153 0.000158564 0.000172334 0.000261654 0.000164535 3.75416e-05 7.40645e-05 0.000143419 4.2495e-05 0.000339392 0.000198545 7.91158e-05 7.06204e-05 0.000260127 4.32134e-05 8.43838e-05 0.000189798 8.47113e-05 8.51385e-05 7.20282e-06 6.41051e-05 0.00022321 0.000342186 5.80299e-06 9.60055e-06 9.76309e-06 0.000262273 0.000155295 8.38437e-06 0.000305309 6.69444e-05 0.000103737 2.17154e-06 1.22311e-05 0.000108621 6.62311e-05 0.000336618 5.44202e-05 0.000267294 5.68606e-06 0.0073711 0.000216879 1.20534e-05 0.000252186 0.000146716 5.93645e-06 8.04205e-05 6.18283e-06 7.95924e-05 0.000111311 0.000235456 9.30143e-05 9.9542e-06 0.000165386 8.15099e-05 8.94639e-06 0.000145286 0.000172515 4.15703e-05 3.63969e-05 7.13111e-05 0.000421925 0.000315556 0.418412 4.65131e-05 3.18938e-06 0.000148367 1.67348e-05 0.000221354 0.000220127 1.50225e-05 7.45555e-06 4.84203e-05 1.18695e-05 0.000197047 1.20135e-05 0.000101683 0.000180582 8.24921e-06 5.16704e-05 1.82336e-05 1.70064e-05 0.00019742 1.27412e-05 0.000172302 0.000157654 0.000128711 0.000158522 0.000268325 0.000221124 7.29839e-06 1.16082e-05 0.000181756 0.000128236 0.000176218 2.43064e-05 0.000229537 9.96324e-06 6.80934e-06 0.000297013 7.60907e-06 0.00036938 1.21338e-05 7.83981e-05 4.43912e-05 1.3933e-05 0.000161932 7.24737e-05 0.000152104 6.43277e-05 0.000565995 0.000152028 7.28603e-05 0.00018296 0.000250069 8.9903e-05 0.000158526 0.000258061 7.94428e-05 2.64363e-05 0.000242649 3.54707e-05 0.000130613 5.43297e-05 0.000150277 1.53798e-05 1.64644e-05 8.33937e-06 0.000143716 0.0003436 0.000303329 0.000105703 1.0237e-05 0.00037399 0.000349598 0.000261769 0.000141369 0.000117183 0.000220179 0.000220108 5.81789e-06 7.08569e-05 0.000414864 0.000244333 0.000175389 0.000385624 0.000136427 4.60506e-05 0.000274345 3.89381e-05 0.000266195 0.000138114 0.000156509 0.000283966 0.000103379 0.000353823 4.28796e-06 3.94863e-06 0.00019609 0.000266858 0.000106501 7.76542e-06 0.000109972 6.66386e-05 0.0001276 0.000226251 0.00011397 0.000212841 0.000155472 6.89787e-05 0.000146663 0.000238795 0.000146332 9.85976e-05 0.000402759 3.42587e-05 9.95732e-05 5.17524e-05 9.57545e-06 0.000717642 0.000406602 0.00018127 0.000134732 0.000149547 0.000238506 8.34327e-05 8.03926e-05 0.00022425 0.000227615 0.00014048 2.71786e-05 6.03314e-06 1.17295e-05 4.02206e-05 1.24054e-05 5.83851e-05 0.000226994 5.34887e-05 0.000187404 0.000106302 0.000173791 0.000133355 0.00011859 1.38322e-05 8.48008e-05 0.000278099 9.74247e-05 0.000755702 0.000151351 0.000149701 5.58657e-05 0.000167938 0.00036054 6.46938e-05 0.000144545 1.50692e-05 7.03333e-05 0.00032881 1.11452e-05 0.000112864 4.7191e-05 4.01479e-05 1.10779e-05 9.85987e-05 0.000151413 7.71203e-05 3.92813e-05 3.58791e-05 0.000166117 0.000193166 8.5032e-05 3.24985e-05 1.35561e-05 7.06753e-06 0.000201413 6.32332e-05 0.000338887 1.86163e-05 0.00021158 1.16943e-05 0.000191685 7.37099e-05 2.81998e-05 0.000175394 0.000132472 0.000227113 0.000151232 1.84922e-05 1.45006e-05 6.47116e-06 1.85456e-05 0.000242065 0.000212428 0.000345904 6.57674e-05 0.000249195 1.60938e-05 6.69257e-05 0.000256851 2.10472e-05 4.68239e-05 3.07518e-05 0.000153822 4.05467e-05 0.000152044 0.000113306 0.000143404 2.551e-05 0.00019559 0.000160363 0.0121458 0.000152015 2.75167e-06 0.000114699 2.05307e-05 0.000173621 6.66022e-06 0.000326115 3.73369e-05 0.000106149 0.000114029 0.000145043 0.000115857 0.000146226 0.000101583 6.04111e-05 6.16586e-05 1.05704e-05 3.77419e-05 0.000112395 0.000430043 3.10881e-05 7.82637e-06 1.01643e-05 0.000252151 5.21773e-05 0.000123479 0.000326203 0.000119463 6.78687e-06 8.85825e-06 0.000219404 0.000195485 0.000171071 0.000113953 8.34977e-05 0.000183508 1.7439e-05 0.000147574 0.000183157 7.55359e-05 0.000131315 0.000247161 3.63219e-05 0.000215373 5.67321e-05 6.32653e-06 0.000158774 0.000184721 4.28921e-05 9.54696e-05 0.000332857 2.71187e-06 0.000199271 9.73346e-05 0.000143093 0.000417447 8.42297e-06 7.87957e-06 6.64734e-05 0.000135205 0.000215121 0.000231027 0.00020304 0.000189025 8.45175e-05 1.51595e-05 0.000209371 0.000158636 5.94403e-05 0.000145375 7.67445e-06 0.000104851 2.46354e-05 6.60155e-05 0.000112414 0.000163922 4.65684e-05 3.61254e-05 1.69842e-05 0.0034881 2.58533e-05 6.74415e-06 0.000313078 0.000111056 0.000477484 0.000179473 7.61333e-05 8.16729e-06 0.000170732 0.000169926 0.000281271 9.90647e-05 0.000173618 8.94357e-05 4.62918e-05 0.000240919 0.000137139 0.000103913 2.84366e-06 6.27259e-05 0.000103063 0.000224052 9.29271e-06 1.68339e-05 3.73781e-05 0.000157339 0.000149509 8.12744e-05 6.48035e-05 6.74933e-06 4.98131e-06 0.000124577 0.000174093 0.000308626 0.000107972 2.80913e-05 0.00010313 0.000203396 4.36478e-05 1.37977e-05 1.42076e-05 7.27842e-05 5.2633e-05 7.88956e-05 0.000158087 0.000159301 3.44328e-05 4.9662e-05 0.000258483 0.00027348 6.38014e-05 8.81052e-05 0.000291175 0.000102986 2.34978e-05 4.07306e-05 0.000401202 4.60602e-06 7.85177e-05 9.13024e-06 5.57828e-05 1.61645e-05 0.000206756 0.000114292 0.000193176 0.00018582 0.000299954 0.000148495 0.000134412 8.19876e-06 4.86316e-05 2.04253e-06 5.81464e-05 0.000160265 1.09482e-05 9.66615e-05 0.000219797 0.000100807 6.72231e-05 2.60347e-05 0.000188519 0.000285886 8.15158e-05 0.000148215 8.08659e-05 0.000146168 9.70029e-05 8.1851e-05 0.000243471 9.92004e-06 0.000193223 1.79403e-05 0.000176838 0.000447885 8.53419e-06 1.48422e-05 0.000212023 0.000210139 0.000117543 0.000176879 6.15159e-05 0.000142632 0.00021511 5.96687e-05 4.97251e-05 0.000199267 0.000147955 9.20386e-06 6.12447e-05 0.000230906 8.71319e-06 0.000146436 0.000158219 0.000153284 0.000154746 0.00011271 0.00025315 4.63239e-05 0.000149602 4.32533e-06 3.59921e-05 7.32622e-05 0.000176336 4.56091e-06 7.72201e-05 0.000162653 0.00024862 1.32489e-05 0.000140412 6.05202e-05 8.03238e-06 0.000136322 0.00016736 0.279828 3.29043e-05 0.000119758 3.73833e-05 9.09469e-05 8.85729e-06 5.34777e-05 4.2593e-05 0.000419123 0.000149296 8.82526e-06 9.46609e-05 7.51996e-06 1.59995e-05 6.0346e-06 6.60604e-05 6.5189e-06 9.88279e-05 0.000109995 6.44135e-05 0.000295707 0.000202963 0.000284763 0.000297076 0.000119368 0.000157538 3.42533e-05 0.000147744 0.000404776 0.000186064 6.55507e-05 0.000198537 8.4932e-05 0.000193512 6.78826e-05 0.000140891 0.000187745 0.000173679 0.000217695 0.000150956 2.18411e-05 5.20303e-05 0.000400571 0.000218537 1.67187e-05 0.000129631 0.000161928 0.000343562 1.85749e-05 0.000103624 0.000346786 0.000170051 0.000295328 0.000101429 4.24078e-05 0.000270976 0.000187145 0.000141208 0.000232557 0.000225617 0.000134761 4.44168e-05 0.000211224 0.000210215 3.80194e-05 4.377e-06 5.18318e-06 7.93755e-05 1.09639e-05 1.90182e-05 6.64325e-05 0.000362799 3.86892e-05 0.000300713 8.19516e-05 5.98881e-05 8.49659e-05 1.06663e-05 0.000105905 0.000222146 0.000135612 0.000138582 3.74926e-05 9.91782e-05 1.0962e-05 0.000100487 0.000190324 1.03932e-05 8.63328e-05 3.0232e-05 0.000257163 0.00011293 0.000222196 7.90309e-05 0.000138505 0.000107753 0.000188408 2.46164e-05 0.000210196 4.65973e-05 5.34251e-06 0.000358039 0.000233802 0.000107947 0.000180297 8.27046e-05 0.000125997 0.000168085 0.000125021 4.6596e-05 1.44109e-05 0.00010259 3.18725e-06 3.28072e-05 0.00012439 0.000181413 4.74999e-05 2.28912e-05 1.2872e-05 2.37365e-05 1.15243e-05 2.00005e-05 0.000214434 0.00018814 0.000101344 8.95951e-05 2.5041e-05 8.52917e-05 0.000185349 0.000297623 0.000164306 0.000290346 8.14478e-05 0.000456919 0.000403226 0.00344902 0.000138122 0.000156913 8.07991e-06 3.37895e-06 4.37021e-05 8.61116e-06 5.52426e-05 0.00415758 0.000146119 0.000108523 0.000156303 0.000174312 8.40855e-05 0.000131661 0.000155856 0.000160032 0.143393 1.20674e-05 5.68904e-05 6.04696e-05 0.000100837 0.000165071 1.80196e-05 2.9666e-05 0.000130524 3.798e-05 7.81044e-05 6.61745e-06 1.60813e-05 6.22795e-05 0.000178498 2.5244e-05 0.000131198 1.31885e-05 9.91927e-06 6.04217e-06 0.000127457 2.19176e-05 8.00467e-05 0.000200882 0.000280538 0.000142426 0.000185679 0.000224496 5.06842e-05 7.35606e-05 7.90874e-05 0.000145711 1.43445e-05 7.40735e-05 5.67733e-05 0.000220958 0.000109872 0.000317896 0.000264819 0.000215575 0.000168169 0.000224092 3.7856e-05 6.63043e-06 7.34185e-05 1.35606e-05 
9.42662e-05 0.000321472 3.22125e-05 0.000133444 9.61277e-05 0.000345701 0.00032091 0.000349855 1.3214e-05 7.13148e-06 7.31124e-06 0.000872193 0.00018812 0.00011376 0.000142281 0.000349587 0.000120457 0.000153862 0.000128955 8.75088e-05 0.000126281 0.000179162 0.000349162 2.82716e-05 0.000139238 0.000716685 0.000318674 3.20022e-05 1.95673e-05 8.24503e-05 1.3038e-05 1.21046e-05 3.0276e-05 8.69438e-06 0.000128182 3.14207e-05 0.000403295 2.00979e-05 0.000367272 0.000419047 0.000349476 0.000123653 8.67674e-06 1.43985e-05 1.83329e-05 4.33211e-05 0.000239168 0.000230942 7.8799e-05 0.000155985 0.000210665 0.000173344 6.00514e-05 0.000206925 0.000126306 5.38396e-06 0.000181997 0.000107643 0.00035752 1.27775e-05 3.73429e-05 0.000614212 8.94941e-06 0.000406413 5.81388e-06 0.000560286 2.54001e-05 0.00101577 0.000403126 0.000179111 0.000161897 0.000298573 0.000253459 0.000601586 0.000378748 0.000102558 0.000734457 7.73825e-06 5.76915e-05 0.000201096 0.000404107 0.000272512 4.10638e-05 0.000673399 6.03853e-06 0.000273284 0.000251749 4.03535e-05 0.000334919 0.000195376 0.000139487 0.000390525 2.28106e-05 0.00024964 1.33427e-05 0.000578444 0.000134627 0.000111457 6.83359e-06 0.000340825 0.000126919 0.000291911 0.000414964 7.89778e-06 0.00010583 2.88648e-05 5.79158e-06 1.66248e-05 9.33184e-05 5.8295e-06 3.52459e-05 0.000344334 5.51709e-05 0.000189401 0.000344821 0.000466616 0.000413691 0.000180847 0.000453255 0.000158149 0.000551742 0.000189127 0.000175451 0.000178836 2.61545e-05 0.00031573 0.000385507 4.50222e-05 0.000100699 0.000197854 0.000627851 0.000101677 5.1543e-05 0.000104138 2.57029e-05 0.000105624 0.000172957 0.000473179 0.000210281 0.000840968 2.7879e-05 1.30511e-05 2.22847e-05 3.14535e-05 0.000192053 7.49915e-05 0.000121777 0.000110562 0.000352515 0.000298933 7.01517e-06 0.000103692 1.21827e-05 3.13172e-05 0.000101207 9.74585e-05 5.99974e-05 0.000454446 0.00102589 0.000210978 9.09534e-06 0.000185922 9.19316e-05 0.000314024 3.72958e-05 4.09715e-06 3.73427e-05 3.30949e-05 0.000372878 3.53598e-05 9.92964e-06 0.000287667 0.000321324 2.96252e-06 0.000316741 8.78859e-05 4.99969e-05 3.41852e-05 9.97556e-05 0.000237189 0.000463846 0.00033318 0.000101765 3.10249e-05 0.000318835 0.000419668 0.000492961 9.12363e-06 5.91952e-05 0.000612773 3.39654e-05 6.04666e-06 0.000206292 8.36703e-05 0.000397306 0.000190615 4.90103e-06 0.000230543 5.39372e-05 5.41228e-06 4.70632e-06 0.000270358 0.000162499 0.000347606 0.00011589 0.00014044 0.000317076 6.3874e-06 0.000746278 7.23623e-05 0.000257609 0.00035067 0.000355067 0.000111779 0.000264249 2.30865e-05 1.38423e-05 3.95435e-05 0.000102311 5.17366e-06 0.000233977 0.00084698 4.36944e-06 0.000125434 0.000153804 0.000494256 0.000411214 2.40679e-05 0.000339641 7.06679e-05 3.56009e-06 0.000701711 2.23818e-05 0.000317173 0.000468596 7.58668e-06 0.000437153 1.09701e-05 0.000446147 0.000118172 0.000315043 0.000452492 3.21571e-06 0.000204598 5.74541e-05 8.87847e-05 3.9293e-05 2.12446e-05 0.000568562 5.69411e-06 1.62913e-05 4.93371e-05 0.00100307 0.000355829 8.85284e-05 2.81929e-05 0.000424352 6.06179e-06 0.000738619 7.56009e-06 0.000227086 6.37169e-05 3.41512e-05 5.67322e-05 6.79358e-05 0.000199906 0.000418564 0.000412132 0.000175052 0.00024814 0.000170931 1.29503e-05 0.000425284 9.92264e-06 0.000573238 6.07376e-05 0.000443621 0.000313433 7.86797e-05 0.000104627 5.74187e-05 0.000322902 1.94338e-05 6.5225e-05 0.000479447 1.22757e-05 0.00063176 5.00562e-05 8.24737e-05 0.000325616 0.000393948 1.94156e-05 0.000101576 0.000339588 0.000101975 1.49316e-05 0.000671139 4.39458e-05 0.000155981 0.000855413 2.08991e-05 9.21785e-06 0.000315953 0.000178247 0.000241901 0.000114013 3.79715e-06 1.33735e-05 6.40054e-05 0.000378091 6.52432e-05 0.000738558 1.89468e-05 0.000140079 0.000451264 4.09213e-05 0.000317945 1.1832e-05 0.00066129 0.000551613 4.88288e-05 0.000160127 0.000118278 6.97709e-06 0.000102203 2.41291e-05 1.58287e-05 0.000164923 0.000133841 4.76249e-06 8.19984e-05 0.000122365 6.81697e-05 9.17447e-05 0.000187946 2.78502e-05 0.00045721 5.52072e-06 0.00050563 6.37885e-05 4.22549e-05 1.1258e-05 9.53537e-05 9.58224e-05 4.40728e-05 7.98041e-05 3.18198e-06 3.13453e-05 0.000116719 2.3093e-05 4.34031e-06 0.000174652 1.74238e-05 0.000143319 0.000867873 0.000164344 0.000280191 1.8226e-05 0.0162059 8.24812e-06 0.000478165 0.000367821 5.37329e-06 3.71356e-05 0.000359876 0.000129694 2.59892e-05 0.000160605 0.000330575 5.84663e-05 0.00051509 0.000298686 1.75342e-05 3.52025e-05 1.67717e-05 0.000242694 9.68302e-05 4.62318e-05 0.000145264 1.41659e-05 0.000199825 1.62792e-05 0.000500665 2.84968e-05 0.000564204 0.000347627 1.01699e-05 3.38945e-05 1.01912e-05 0.000123731 8.29093e-05 0.000311982 7.97085e-05 1.3914e-05 0.168389 0.000313116 1.4566e-05 1.54063e-05 0.000619029 0.000513205 0.000210309 0.000103063 2.95149e-05 8.32319e-05 0.000135015 0.000116179 0.000303733 2.15524e-05 6.18481e-06 0.000233906 5.84253e-05 0.000274108 2.21492e-05 0.00031434 0.000171627 9.45391e-05 0.000135661 0.000788065 0.000442217 0.000167955 0.000114565 0.000139529 0.000316443 3.9602e-05 0.000792515 7.48883e-05 0.000534817 9.16861e-05 9.67826e-05 5.62481e-06 1.02597e-05 0.000138861 0.000331951 0.000171923 0.000283075 0.000991963 2.0312e-05 5.19316e-06 7.65758e-06 0.000141267 8.62364e-05 0.000461952 7.36893e-05 8.82417e-05 0.000544222 1.5451e-05 9.15102e-05 7.11379e-06 7.80222e-05 0.000193107 1.34782e-05 2.80946e-05 0.000178677 6.18121e-05 0.00023187 4.09424e-05 0.000329756 0.000111099 0.000491571 0.000172358 0.000100507 0.000191884 9.9954e-06 0.000222056 0.000123513 1.21613e-05 1.67425e-05 0.000315443 0.000605058 6.31059e-06 0.00104552 1.4956e-05 0.000377897 0.000159824 7.18347e-05 9.04797e-05 1.43465e-05 0.000423699 0.000105472 0.000552029 0.000554294 7.07515e-05 0.000190964 0.000187001 9.18506e-05 0.000966839 5.74919e-05 0.000128352 0.00031354 0.000417907 9.27892e-06 8.3493e-05 0.000691833 5.67947e-05 0.000161794 0.000363519 3.39485e-05 0.000619347 0.000175117 0.000113052 0.000141678 0.000350624 0.000318213 7.76621e-05 4.04901e-06 3.26616e-05 0.000519631 0.000676402 3.29173e-05 7.29405e-06 7.023e-06 0.000105475 1.96128e-05 1.00499e-05 4.93725e-06 0.000460349 1.98877e-05 0.000126988 0.000118224 0.000540148 6.841e-06 9.76565e-06 0.000432877 4.858e-05 0.000120577 9.16597e-05 2.50114e-05 2.66354e-05 2.08259e-05 0.000131008 0.000364709 0.000299535 0.000129679 0.000171481 0.000634013 1.37751e-05 9.9926e-05 7.76452e-05 0.000757296 0.000470838 0.000217598 9.7116e-05 0.000703433 8.11671e-06 0.000640327 0.000344369 2.12932e-05 4.48186e-05 0.000316512 0.00027319 0.000151851 2.02987e-05 0.00011078 0.000195595 0.000344612 5.58159e-05 0.000108948 0.000317413 0.00010901 0.000338847 3.75128e-05 9.05763e-05 0.000197737 0.000112171 0.000112474 0.000627888 0.000319921 5.25736e-06 0.000140032 3.85331e-05 0.000174399 8.83273e-05 0.000438811 0.000653012 0.00010338 3.557e-05 9.33824e-05 9.73335e-05 0.000157617 8.48011e-06 0.00101486 0.000444507 2.21969e-05 0.000381088 0.000130422 0.000242879 0.000428333 2.74216e-05 0.622178 0.000267299 4.34623e-06 1.26943e-05 8.93625e-05 1.99348e-05 3.35592e-05 0.000133374 4.87031e-05 0.000442519 0.000479672 0.000560959 1.21519e-05 0.000436818 3.21535e-05 0.000419467 4.14697e-05 0.000100074 0.000333696 8.96621e-05 0.000619515 8.99151e-05 3.14012e-05 9.78125e-05 0.000189362 1.37722e-05 5.6627e-05 1.67024e-05 0.000184879 8.87787e-06 1.19029e-05 8.98758e-05 0.000134901 6.72605e-05 9.05179e-05 3.61846e-05 9.75573e-05 0.00075155 0.00022846 1.19275e-05 1.48451e-05 3.45773e-05 0.000336544 0.00017387 9.66165e-05 0.000187825 5.79062e-06 0.00011468 3.57843e-05 0.00118631 8.78371e-05 0.000455019 4.42804e-06 8.42416e-05 0.000158608 0.000233537 1.14638e-05 9.14293e-05 4.16123e-05 0.000136098 9.52912e-05 0.000485522 5.77011e-05 1.5856e-05 0.000403333 0.000317979 0.000351639 3.5243e-06 6.92096e-06 0.000200202 0.000203061 6.70019e-06 7.6401e-05 5.35141e-05 0.000621692 3.75509e-05 2.61055e-05 0.000304741 0.000337858 1.93706e-05 8.13186e-05 5.04859e-05 6.80216e-06 0.000175091 1.81641e-05 0.000346951 0.000140101 0.0006299 0.000235044 0.000239157 5.74267e-05 0.000332827 3.06306e-05 0.000121053 0.000140723 9.94485e-05 2.69449e-05 9.20441e-05 2.78522e-05 0.000503602 5.48399e-05 0.00016604 2.79108e-05 5.76464e-06 0.000262203 0.000139068 0.000446523 0.000251725 9.70013e-05 0.000440699 0.000269551 9.54184e-06 0.000190759 0.00047496 2.05018e-05 0.000104717 8.03719e-06 4.22979e-05 8.37295e-05 0.000109802 6.7918e-05 4.20321e-05 1.0641e-05 0.000447161 7.86372e-05 0.000456641 0.000636533 5.83894e-05 0.000111103 0.000450283 0.000158199 2.4275e-05 0.000320855 0.000100604 0.000202924 0.000142699 0.000494658 0.000243213 6.78682e-06 0.000127647 9.36705e-06 9.20555e-06 0.000472964 0.000329738 5.07146e-05 0.000148448 1.43094e-05 0.000145446 4.78858e-06 0.000373454 8.38692e-05 4.313e-05 3.61277e-06 8.28506e-05 0.000259282 0.000150021 0.00037384 0.000118827 0.00015461 0.000527202 0.000275061 9.56065e-05 0.000175849 9.69674e-05 0.000404863 0.000363419 1.79059e-05 2.24347e-05 2.02749e-05 0.000121139 1.24083e-05 9.8196e-05 0.000207196 0.000409886 1.46133e-05 0.000106032 0.00014422 0.000293984 0.000123705 9.71497e-05 0.000190501 7.43864e-06 2.60323e-05 0.000339823 0.000120017 1.10524e-05 0.000167212 0.00028945 0.000348843 0.000173582 1.28798e-05 0.000106069 0.000222495 0.00036362 8.73114e-05 0.000186746 0.000584361 0.000331248 1.09484e-05 2.31565e-05 6.954e-06 0.000418606 2.86938e-05 0.000634626 2.90825e-05 4.18942e-06 0.000285858 8.38659e-05 0.000144294 0.000159107 0.000116909 9.56742e-05 0.000195393 4.56115e-05 0.000331972 8.35108e-05 2.97644e-05 4.82756e-05 0.000361237 7.48184e-06 8.6486e-05 0.000193486 5.19572e-05 0.00043722 3.07774e-06 0.000318769 9.74608e-06 0.000312946 0.000123439 0.000313843 8.79127e-05 0.0003136 0.000522736 9.25829e-05 0.000176764 0.000916969 9.02892e-05 1.00249e-05 0.0008259 1.2064e-05 0.0010368 0.000201733 0.000492682 0.000809186 0.000187282 3.90924e-06 0.000422217 0.000360652 2.54817e-05 0.000536466 2.45198e-05 1.12019e-05 0.000758377 8.98959e-05 4.92737e-05 9.62092e-05 0.00112025 0.00138316 0.00019509 0.000329305 4.87605e-05 0.000594158 0.00028365 0.000344393 0.000149195 0.000404959 1.69499e-05 4.32389e-05 4.04656e-05 0.00037677 0.000296258 0.000135155 0.000104268 0.000380054 0.000212351 8.06291e-05 3.55066e-05 1.82246e-05 0.000100439 4.17081e-06 3.34398e-06 0.000281877 9.7649e-06 0.000347016 8.27783e-05 0.000380523 0.000195439 0.000101821 1.13375e-05 7.47112e-05 0.000344941 8.89444e-05 0.000251875 1.14021e-05 1.43274e-05 0.000373036 0.000178742 1.36924e-05 2.48533e-05 0.000125184 8.19385e-06 0.000244013 0.000427784 4.06998e-05 1.80574e-05 0.000641378 0.000358362 1.39734e-05 0.000100593 7.48658e-05 5.60433e-05 7.18875e-05 0.000200791 0.00033936 9.76873e-06 6.25449e-06 0.000255131 0.000141734 8.29764e-05 9.85506e-05 0.000148238 0.000202229 7.92145e-05 0.000124587 4.73932e-06 1.59381e-05 9.00724e-06 9.4215e-06 0.000423646 0.000689261 4.49046e-05 4.36214e-05 7.42587e-05 0.000116996 5.45326e-06 0.000420466 0.00131759 0.000360602 9.08328e-05 0.000347248 2.6117e-05 0.000310772 0.000494876 7.88021e-05 7.80587e-05 0.000366731 0.000178129 3.5737e-05 9.5357e-05 0.000348162 0.000593599 8.03134e-05 0.000271693 3.47168e-06 7.35898e-06 5.44184e-05 8.96021e-05 3.71494e-05 4.39466e-05 0.000154101 0.000314991 0.000223801 4.80318e-05 6.20289e-05 6.78615e-05 5.42987e-05 0.000315198 5.3867e-05 0.000375652 3.73889e-05 0.00104869 7.47699e-05 1.69817e-05 9.8214e-06 0.000318401 5.36958e-05 2.7849e-05 0.000121798 0.000266896 9.14712e-05 0.000526396 0.000331819 9.07376e-06 0.000315151 0.000314398 7.91588e-06 5.7155e-06 6.10474e-06 7.54522e-05 0.000737508 0.000117956 3.92174e-06 0.00011309 0.000183725 9.17087e-05 1.095e-05 7.02379e-06 2.15136e-05 8.34249e-06 7.48651e-06 0.000450866 4.69582e-05 2.8442e-05 0.000377173 5.72613e-05 0.000341278 1.17335e-05 6.9716e-06 1.65896e-05 8.79811e-05 0.000152799 0.000322587 
3.71012e-05 8.08027e-05 1.46449e-05 0.000105228 0.000221378 3.43297e-06 0.000367798 1.90693e-05 0.000384044 0.000459529 0.000367962 2.73393e-05 0.00042536 0.000770696 0.000371121 4.5431e-06 0.00045983 0.000274104 0.000203679 3.92973e-05 0.000198066 0.000127086 4.63929e-05 0.00029948 0.000522673 1.15755e-05 6.62882e-05 0.0310343 0.000454679 9.04068e-05 7.25293e-06 4.12833e-05 5.05654e-05 0.000386545 0.000185859 9.45249e-06 7.91551e-06 0.00036875 0.000289108 0.000225236 0.000120128 1.18157e-05 0.000452184 8.42457e-06 4.57732e-05 6.23707e-05 0.000560811 0.000110515 0.000364001 9.00589e-05 0.000148715 0.000372135 6.1103e-05 3.43128e-05 0.000255401 7.32243e-06 0.000440689 0.000477256 0.000172267 0.000403765 0.000302626 4.64498e-05 3.22132e-05 0.000303136 0.000495618 1.70061e-05 5.68447e-06 7.06256e-05 1.15649e-05 1.44881e-05 0.000434725 2.65081e-05 7.85027e-05 3.62492e-05 0.00015382 0.00174272 4.78421e-05 2.25338e-05 0.000182574 1.34229e-05 0.00069123 2.24655e-05 4.72548e-05 5.05647e-06 2.79445e-05 0.00036273 1.99197e-05 0.000167582 0.00101029 0.000937447 1.86611e-05 0.000253281 0.000372896 9.75335e-05 0.000382856 2.60373e-05 0.000221032 6.31347e-06 1.08608e-05 1.31009e-05 4.09614e-05 0.000125984 0.000646479 4.6141e-05 0.00022057 8.12141e-05 0.000608211 7.29775e-05 0.000635615 5.49581e-06 9.39877e-06 0.000402946 0.000121795 2.05092e-05 0.000384503 4.69985e-05 0.000662511 0.000187476 0.000425332 4.96446e-05 0.000395886 9.56462e-05 0.000721742 7.20715e-05 2.5072e-05 9.20385e-06 3.16793e-06 4.55572e-05 0.000233858 4.45616e-05 2.84362e-05 0.000390168 5.58207e-05 0.000115181 0.000372281 0.000217043 2.79822e-05 0.000104086 0.000370289 0.000703854 2.59071e-05 6.47571e-06 9.80476e-05 1.80795e-05 6.73599e-05 0.000114724 7.19738e-06 0.000175386 4.55077e-05 7.09674e-05 0.000363382 0.000405092 5.89534e-05 6.42858e-06 0.00016159 3.07829e-05 9.38015e-05 0.000474326 2.12543e-05 0.000177954 0.000147241 0.00022261 9.54491e-05 2.62119e-05 0.000173647 4.46727e-05 3.40435e-05 0.000143816 8.01439e-05 1.20298e-05 9.45064e-06 0.000987576 0.000127542 1.39564e-05 8.57121e-05 4.78605e-05 2.14774e-05 3.3921e-05 0.000395351 8.30997e-05 0.000382237 0.00226033 0.000271135 5.16545e-05 2.19086e-05 7.54653e-06 0.000657779 2.55392e-05 0.00024785 0.00445175 0.000472192 7.4149e-06 0.000233506 2.25813e-05 9.60946e-06 0.000106727 0.000395008 0.000174234 6.31856e-05 1.98429e-05 3.16952e-05 2.5234e-05 0.00054703 6.21805e-05 0.000746125 0.000661954 0.00034445 4.82796e-06 0.000100688 4.48489e-05 0.000381141 3.01761e-05 6.63695e-05 7.70334e-05 0.000459977 1.42735e-05 1.29553e-05 2.60652e-05 6.96028e-05 0.00036259 0.000238133 6.08967e-05 4.77316e-05 0.0010769 0.000114068 7.31916e-05 0.000402687 6.96844e-05 0.000394334 8.15844e-06 2.9408e-05 9.11392e-06 1.76656e-05 0.0004956 0.000103508 1.05773e-05 0.000472005 0.000522583 0.000876985 2.37713e-05 0.000500873 0.000166543 1.24775e-05 0.000365912 4.10852e-05 2.16675e-05 5.72789e-06 0.000466914 9.16912e-05 3.35505e-06 2.56948e-05 0.000525794 0.000183977 0.000396802 0.000156621 9.14755e-05 0.000484265 0.00075204 2.15137e-05 0.000444618 0.000921976 1.54304e-05 7.11681e-06 6.44845e-05 0.00126421 2.29658e-05 8.00289e-05 0.000372537 5.79931e-06 0.00034738 0.000508114 1.15161e-05 0.000471614 0.00010248 5.5091e-05 0.000440083 2.57845e-05 0.000362372 0.000364879 8.26635e-05 5.62978e-05 9.74621e-05 0.000979512 0.000100907 0.000386209 4.99488e-06 6.0047e-06 0.000542832 0.000637814 0.00120985 0.000391826 6.25324e-06 4.85332e-06 9.78158e-06 2.82581e-05 1.14609e-05 2.59068e-05 0.000201131 8.85474e-05 7.4726e-06 0.000276174 0.000380894 9.52589e-05 0.000488493 0.000145503 3.39486e-05 0.00010985 2.06671e-05 7.85684e-05 0.000417502 0.000379198 3.29486e-05 6.90292e-05 0.000107745 0.00243993 0.00036481 6.55772e-05 0.000377779 6.60513e-05 0.00108903 1.54658e-05 3.29352e-05 0.000223016 0.000732421 1.07284e-05 0.000510712 0.000109187 0.000360733 5.67264e-05 4.70971e-06 0.000132534 0.000108861 0.000795293 1.96554e-05 4.15478e-05 7.12793e-06 0.000260676 2.68138e-05 0.000173022 0.000325862 0.000220353 0.000686237 2.09291e-05 0.000371831 0.000675256 2.2494e-05 0.000735969 0.000224763 1.93635e-05 0.000214377 1.46605e-05 0.000126527 2.23941e-05 0.000125288 3.57211e-05 0.000451717 0.000120409 5.25112e-05 0.00131 0.00013841 0.000243022 0.000257303 1.64976e-05 0.000122295 2.56098e-05 0.000385982 2.98869e-05 7.46688e-05 0.00016122 0.000296024 0.000127558 0.000325771 2.11238e-05 5.5176e-05 2.00397e-05 0.000479446 6.53007e-06 1.25868e-05 1.86749e-05 1.92915e-05 2.92373e-05 0.000420826 0.00040131 5.51351e-06 5.47989e-05 0.000107183 4.94274e-05 0.000442797 0.000106448 6.34591e-06 8.92052e-06 2.18833e-05 5.48517e-05 0.000409799 3.33563e-05 7.5126e-05 0.000468103 1.24089e-05 6.6642e-05 0.000430387 9.85979e-05 6.37247e-05 2.44425e-05 0.000381119 4.73549e-06 0.000459948 2.32092e-05 0.000178292 4.27636e-06 0.000612674 0.000149672 2.00327e-05 3.08285e-05 7.07215e-05 1.10596e-05 0.000546162 0.000406414 0.000153455 2.60473e-05 7.67422e-06 6.05138e-05 1.24847e-05 4.72349e-05 9.66949e-06 0.000102898 4.5547e-06 8.5863e-06 0.000113136 1.37964e-05 3.78173e-05 0.00074872 8.31733e-05 2.9848e-05 3.50375e-05 6.96523e-05 0.000134645 1.35703e-05 4.67565e-05 0.000364346 0.000211168 0.00016493 0.000154071 3.68882e-05 2.95266e-05 3.76545e-05 3.85612e-05 2.53847e-05 2.95669e-05 4.45288e-05 0.000565883 0.00022128 0.00037934 3.82529e-05 7.4893e-05 0.000306968 9.51942e-05 1.93751e-05 2.55583e-05 0.00011592 2.65777e-05 0.715774 0.000663322 0.000110613 9.9257e-05 7.72076e-06 0.000185418 4.4575e-05 0.000125732 7.82739e-05 0.000729445 2.9439e-05 0.000213871 0.000462209 0.000142437 9.76983e-05 5.97718e-06 2.24412e-05 0.000478907 1.23479e-05 0.00077731 0.000497766 0.000153211 0.000371276 0.000159974 3.3635e-05 7.24486e-05 9.02577e-06 0.000120843 0.00023365 0.000199146 1.37059e-05 0.000247459 0.000368756 6.38944e-06 4.66449e-06 5.84838e-05 0.000491115 4.54174e-05 8.77807e-05 0.000104791 0.000257787 0.000516941 0.000621366 0.000179524 2.02779e-05 2.09992e-05 2.03941e-05 0.000137094 1.08639e-05 4.75195e-06 0.000567869 0.000614658 1.83797e-05 0.000135588 6.69932e-06 0.000341063 3.72965e-05 0.000398843 0.000376757 0.000143873 0.000188167 2.00552e-05 0.000587156 8.26262e-06 5.1804e-05 0.000290231 6.35181e-06 0.000503668 0.000467902 0.000586736 4.71455e-05 0.000359922 0.000383375 3.23644e-05 0.000305251 7.00582e-05 0.000399644 2.63548e-05 4.78739e-05 2.6759e-05 8.06181e-06 5.771e-05 8.96003e-06 4.43601e-05 5.71627e-05 6.37685e-05 0.000472334 0.000170999 0.000101696 0.000729732 2.13164e-05 1.39499e-05 9.24553e-05 0.00038954 4.23359e-05 0.000554565 4.23872e-06 0.000119325 6.69137e-06 3.96835e-05 1.32954e-05 6.49414e-05 4.32732e-05 5.77692e-05 2.6103e-05 2.65656e-05 4.79611e-06 8.60759e-05 5.66027e-05 0.00055794 5.92479e-06 0.00091226 0.000223643 0.000165084 0.00010218 0.000733305 4.51658e-05 0.000402447 1.65763e-05 0.000524821 1.56998e-05 0.00246993 0.000164557 4.73231e-05 1.25213e-05 0.00020921 0.00129958 5.0691e-06 0.000458606 0.000675206 0.000429403 0.000116476 7.47073e-05 6.58967e-05 0.000378274 7.18896e-05 0.000105646 1.14099e-05 0.000315637 0.000385545 0.000312609 0.000222453 1.70362e-05 8.19175e-06 3.83633e-05 0.000380688 5.51901e-06 6.6397e-06 6.77559e-06 0.000366083 3.01098e-05 5.47598e-06 7.16686e-05 0.00127502 4.01115e-05 1.5106e-05 0.000251491 0.00014275 5.66173e-06 5.14355e-06 0.000160721 0.000141828 0.000656424 3.66871e-06 8.40449e-06 4.68327e-05 0.00114189 0.00030976 0.00020732 0.00404867 5.17441e-06 3.32274e-05 4.85293e-06 0.000425094 0.000293386 0.000170642 0.00013348 2.64789e-05 1.84689e-05 0.000657573 1.02305e-05 4.03458e-05 7.55812e-06 5.82457e-05 8.15147e-06 3.65781e-05 9.15218e-05 0.000150098 2.6604e-05 0.000257535 0.000868254 0.000146272 4.20136e-05 1.64861e-05 0.00129615 0.000365911 1.87248e-05 9.96982e-06 0.000177174 0.000214515 1.97667e-05 5.84278e-06 0.000268739 1.55682e-05 1.60476e-05 0.000690288 1.25455e-05 0.000455926 1.04239e-05 0.000179955 7.48218e-05 7.04224e-05 5.64466e-05 4.5007e-05 0.000195248 4.3656e-06 7.33739e-05 0.000269096 0.000182123 4.94538e-06 0.00038122 0.000668982 1.40993e-05 0.000133189 3.10376e-05 5.95063e-05 2.33064e-05 4.79119e-06 0.00035553 3.02913e-05 5.27203e-05 3.8165e-06 0.000146721 0.00015325 6.87554e-06 0.000470493 7.17253e-05 4.73634e-05 0.000150018 1.14479e-05 3.52709e-05 0.000180071 5.67597e-05 0.000399066 4.36603e-05 7.18351e-06 1.73562e-05 0.000515139 0.000128313 7.25548e-05 0.000420166 9.22653e-06 0.000466859 1.92698e-05 1.34879e-05 0.000366626 3.06868e-05 1.87746e-05 9.84353e-06 1.53161e-05 4.2643e-05 3.63281e-05 0.000229708 3.07485e-05 1.20227e-05 0.000125251 0.000256822 3.57194e-05 8.33397e-06 2.5619e-05 0.000452644 0.0001343 8.48173e-06 0.000399142 0.000315494 3.27651e-05 0.000374438 0.000114403 1.07971e-05 0.000205073 2.4679e-05 6.19946e-05 6.92689e-05 4.52362e-06 0.000345007 3.90643e-05 2.63968e-05 0.000803185 7.51921e-06 0.000375472 0.000653382 0.000456505 2.4714e-05 4.14497e-05 0.000199001 2.52509e-05 6.7037e-05 0.000525784 2.63267e-05 0.000578584 0.000294082 0.000346837 7.69893e-05 5.57074e-05 6.97091e-05 0.000493667 1.66042e-05 2.87441e-05 5.44639e-05 0.00127975 0.000719649 1.24587e-05 0.000299509 0.000216588 0.000138409 0.000563733 0.000262382 8.34085e-05 4.74887e-05 0.000353128 0.000110533 0.000372671 0.000380593 0.000645333 0.000177924 0.00011632 3.11285e-05 1.41455e-05 0.000254602 0.000344592 0.000137795 3.3269e-05 7.41386e-05 2.01536e-05 0.000398596 0.000760146 0.000381328 0.000145396 2.2015e-05 0.00015459 0.000302057 4.2092e-06 2.47039e-05 8.17816e-06 0.000326285 5.18391e-05 0.000431342 0.000232082 0.000124902 4.16834e-05 1.49455e-05 0.000485245 7.07894e-06 1.89584e-05 1.809e-05 0.000423385 6.81027e-05 0.000387509 4.68108e-05 1.06797e-05 6.61512e-05 0.000336078 0.000139877 2.45208e-05 0.000368768 1.29986e-05 3.64662e-05 6.0104e-05 3.96435e-05 0.000414342 9.00071e-05 5.7634e-06 7.88171e-05 2.53675e-05 0.000611424 3.62052e-05 0.0426365 0.000163275 0.000455168 0.000435963 0.000396715 8.45758e-06 1.04536e-05 0.000376879 2.98251e-05 0.000491714 2.8733e-05 0.000428093 3.09813e-05 2.42849e-05 0.000369998 0.000176869 1.8845e-05 0.000107163 0.000171205 0.000375575 0.00021176 0.000407099 0.000171987 0.000475944 0.000759597 0.000239504 0.000424992 0.000250807 4.03864e-05 1.12788e-05 0.000133697 6.79802e-06 1.6332e-05 0.000251936 8.84191e-06 9.57812e-05 5.84028e-05 0.000192201 4.54019e-05 0.000102245 2.5489e-05 1.19749e-05 0.000206402 3.61824e-05 0.000569816 1.07766e-05 0.00013152 8.84665e-05 0.0004958 2.22455e-05 7.79189e-06 3.50578e-05 0.00104265 4.57827e-05 1.09397e-05 0.000368508 0.000865629 4.26341e-05 0.000225606 0.000746538 8.09862e-06 0.000212052 2.31409e-05 0.000546936 0.000345219 7.36246e-05 0.000134917 1.73304e-05 2.57735e-05 7.19662e-05 4.81385e-06 2.34593e-05 0.00013805 0.000227638 0.000477733 3.3707e-05 1.2474e-05 6.14331e-05 3.21046e-05 2.66316e-05 8.69623e-05 0.000660649 2.9377e-05 0.000458178 0.000582033 0.000356148 1.08433e-05 0.000235001 8.81034e-06 3.05205e-05 1.49847e-05 2.33416e-05 0.000930068 6.6863e-06 0.000391978 2.21452e-05 4.24776e-05 1.24477e-05 9.31317e-05 0.000117199 5.09903e-06 0.000462884 0.00119056 0.000490871 0.000379029 5.47041e-06 1.76352e-05 0.000108975 2.02969e-05 0.00034834 4.54426e-05 7.39798e-05 3.97675e-06 0.000516945 7.79362e-06 5.68679e-05 1.03197e-05 0.0024977 6.81764e-06 0.000223272 7.05389e-05 3.19086e-05 0.000439418 6.14031e-05 3.03202e-05 1.18151e-05 0.00177822 1.39755e-05 0.00046117 0.000117981 0.000100461 6.50488e-05 0.000124572 2.40213e-05 4.50718e-05 7.26907e-06 6.62694e-06 0.000367158 0.000386715 2.68309e-05 0.000264469 0.000186006 0.000531909 2.54136e-05 6.0248e-06 1.02272e-05 2.62925e-05 0.000133743 2.98336e-05 1.38635e-05 0.000116784 0.000404768 0.000711848 1.71434e-05 3.98381e-05 0.000271724 0.000401071 2.59906e-05 0.000231722 1.05108e-05 5.74974e-06 3.98083e-05 9.88037e-05 0.000105621 
4.87845e-06 5.14601e-05 2.9269e-05 0.000137717 0.000117724 0.000365088 0.00042081 9.04408e-05 0.000859158 9.51991e-05 4.38461e-06 0.000783551 0.000173728 0.000141644 1.28219e-05 0.000351481 9.09139e-05 0.000226158 0.000136778 1.29747e-05 0.000106988 3.75696e-05 0.000442787 4.56382e-05 0.00012841 0.000156425 0.000552579 4.53618e-05 2.9222e-05 0.000141077 8.30971e-05 2.00438e-05 0.000266058 0.000253339 0.000202987 8.73875e-06 0.000406871 2.22552e-05 0.000505728 0.000345665 0.000165113 0.000219237 0.000117923 8.98125e-06 4.94725e-05 1.96502e-05 8.85673e-05 7.24381e-05 0.000347419 0.000372206 7.34222e-05 1.50761e-05 0.000196029 3.1938e-05 0.000102926 1.38917e-05 0.000229373 7.29091e-05 3.07024e-05 6.93692e-05 5.02047e-06 0.000321535 0.000126277 0.000452354 4.55949e-05 1.17252e-05 8.9207e-06 0.00109351 0.000569481 7.30728e-05 7.34398e-05 2.70285e-05 0.000195807 0.000229382 0.000592709 1.01207e-05 0.000774862 1.10937e-05 7.02012e-05 0.000332098 0.000444779 0.000362042 1.19513e-05 0.000680872 1.29684e-05 0.00105242 4.14021e-06 2.42823e-05 0.000358201 0.000118701 0.000156951 0.000353595 0.000833506 3.87133e-05 6.58087e-06 0.000662336 0.000138027 8.67299e-05 8.2799e-05 0.000499613 7.4023e-05 0.000109077 0.000350759 2.02026e-05 3.54848e-05 0.000148375 3.06144e-05 1.34384e-05 0.000107142 1.35196e-05 4.16396e-05 0.000507186 4.79483e-05 9.31254e-05 0.000353298 0.000162779 0.000577691 2.57842e-05 8.29862e-05 0.000262776 0.000513529 0.000114206 0.000144714 8.25807e-05 2.52113e-05 0.000346323 0.000452438 3.74431e-05 8.69169e-05 0.000157781 0.000687417 8.53319e-05 0.0001587 0.000103246 1.27496e-05 0.000146186 0.000244141 0.000329253 8.0665e-05 0.000832134 8.87798e-06 0.000203927 3.03046e-05 9.98314e-06 0.000247336 3.09996e-05 1.5503e-05 0.000302505 0.000371539 0.000678767 1.20487e-05 6.09197e-05 0.000158803 2.50545e-05 0.000205989 7.77425e-05 8.59613e-05 0.000407037 0.00121819 0.000157953 7.78657e-05 0.000209821 0.000144674 0.000336404 7.54929e-05 2.72402e-05 2.08973e-05 9.46217e-05 1.60195e-05 8.33758e-06 1.97735e-05 0.000184701 0.000412971 1.1527e-05 0.000343231 7.17481e-05 3.74068e-05 1.08348e-05 0.000107307 0.000213078 0.000346737 0.000402726 0.000109858 1.5018e-05 0.0003773 0.000444562 0.000913506 1.22401e-05 0.000342508 0.000477135 6.10843e-05 0.000195771 8.80055e-05 4.37e-05 0.00049161 0.000197469 7.7966e-06 0.000173182 4.8463e-05 1.1427e-05 8.76648e-06 0.000291894 0.000189529 0.000329018 0.000141105 4.22337e-05 8.29911e-05 6.21968e-06 0.000672442 0.000223448 0.000213006 0.000177967 0.000703064 0.000129007 9.31799e-05 0.000150127 9.12243e-06 1.34386e-05 8.67404e-05 1.0355e-05 0.000203695 0.000879683 4.06496e-06 6.33825e-05 5.6532e-05 0.000507357 0.000266461 6.28678e-06 0.000762642 0.000129229 1.03348e-05 0.000674422 0.000155808 0.000388262 0.000541445 2.6668e-05 0.000386678 5.51069e-05 0.000282444 8.05626e-05 0.00018548 0.000493424 2.24917e-05 0.000232668 8.85372e-05 0.000234271 1.66823e-05 0.000420195 0.00034687 1.61317e-05 1.2458e-05 7.28222e-05 0.00145802 0.000102792 0.000215919 1.21491e-05 0.000396847 5.45482e-05 0.000683827 0.000113995 0.000210766 4.01826e-05 1.38571e-05 1.5856e-05 0.000104584 0.000170303 0.000651396 0.000420015 0.000144297 9.28913e-05 4.60347e-05 1.63602e-05 0.000311997 1.61849e-05 6.91008e-06 0.000110746 0.000286799 0.000349726 0.000156585 7.71784e-05 8.50478e-05 0.000943934 0.000192889 8.69649e-05 0.000638788 0.000103308 0.000673086 9.73623e-05 0.000113363 0.000146731 0.000126199 0.000289852 1.54123e-05 0.000409532 4.84407e-05 1.20424e-05 0.000711246 0.00034768 4.84576e-05 0.000234484 6.81847e-05 1.06683e-05 0.000372922 1.82262e-05 9.23549e-06 0.000364505 1.92076e-05 1.2482e-05 0.000163846 0.000346711 6.28919e-05 0.000749929 1.92293e-05 0.000170416 0.000682085 7.84264e-06 0.000346739 1.97701e-05 0.000712443 0.000499941 1.29212e-05 1.35779e-05 9.79964e-06 0.000240798 8.06364e-05 0.000665773 0.000195213 1.6186e-05 0.000111679 2.9233e-05 0.000178709 9.13552e-05 0.000198847 0.000104396 0.000159103 1.46189e-05 0.000358288 0.000350794 0.000460742 3.90775e-05 3.40383e-05 6.16248e-05 0.000102047 0.000130806 8.12761e-06 4.31057e-06 1.09231e-05 0.000134159 8.26311e-05 8.55599e-05 7.35498e-06 0.000307756 6.8194e-05 0.000497015 0.000765212 8.6043e-06 0.000256218 1.27295e-05 1.59065e-05 5.17925e-05 0.000348183 0.000424096 2.51276e-05 1.16888e-05 0.000150827 1.11208e-05 2.6092e-05 1.73246e-05 7.54053e-05 0.000157651 0.000456387 0.000128667 5.45531e-06 0.000206611 1.53013e-05 0.000225356 0.000320563 6.3914e-05 0.00010895 1.00321e-05 1.69528e-05 2.32683e-05 0.000482936 1.07024e-05 0.000421254 0.000355081 0.000285097 7.09099e-06 7.54688e-05 1.26772e-05 0.000108634 0.000340037 0.000115965 1.64086e-05 0.135256 0.000921675 1.04902e-05 1.2645e-05 0.00049428 0.000419006 0.000321144 5.96186e-05 1.57423e-05 0.000183531 6.7232e-06 6.91465e-05 0.00026543 0.00029261 6.86788e-06 9.88367e-05 9.16746e-05 0.000235914 0.000144763 0.000349347 8.03201e-06 9.55751e-05 0.000149598 4.80422e-05 0.000388477 1.03002e-05 0.000359656 0.000205202 0.000351542 0.000283357 0.000632 1.13346e-05 0.000422266 0.000167153 0.000247627 1.04077e-05 4.70065e-06 0.000288179 0.000394939 0.000304064 1.46017e-05 0.000686279 1.27453e-05 1.06958e-05 9.13188e-06 1.07469e-05 0.000115613 1.29482e-05 0.000110367 7.5997e-05 0.000940474 5.00301e-05 0.000122279 9.62223e-06 4.2212e-05 0.000115695 0.000477701 1.01037e-05 0.000468911 0.000113428 0.000245155 9.99678e-05 0.000340488 2.69724e-05 0.000239063 0.000144111 7.79741e-05 1.09999e-05 0.000122304 6.30519e-05 5.45324e-06 0.000167132 4.06828e-05 0.000355535 0.000716214 6.01092e-05 2.94598e-05 4.6948e-05 0.00046408 0.000216807 7.55268e-06 7.62041e-05 0.000488528 0.000422927 1.78002e-05 0.00055876 0.000227711 0.000339739 0.000155437 0.000289171 0.000144299 0.000360516 7.41071e-05 7.72026e-05 0.000366658 0.000458432 1.02208e-05 0.000391968 0.000357713 8.09809e-05 0.000234774 0.000360066 1.72052e-05 3.23417e-05 0.000155121 0.000256233 0.000110554 0.00107438 0.00014845 0.000296399 1.03138e-05 0.000161538 0.00042532 0.00116097 1.32568e-05 3.93986e-06 1.53561e-05 0.000107702 4.56636e-05 5.67665e-05 8.60568e-06 0.000375698 6.29497e-05 0.000108371 0.000112153 0.000525811 0.000116524 1.57422e-05 0.000441564 1.10199e-05 2.16059e-05 4.549e-05 1.62167e-05 0.00116272 2.80818e-05 0.000188015 0.000344458 0.00112828 8.78358e-06 0.000599489 0.00016711 0.000229456 3.02683e-05 1.40268e-05 0.000630528 9.24816e-05 8.02029e-05 0.000445955 0.00072023 1.56271e-05 0.00063718 0.000354274 8.50515e-05 9.86051e-05 0.000344358 7.27596e-05 8.4624e-05 4.53058e-05 0.000245175 0.000244374 2.13904e-05 0.000263534 9.061e-05 0.000383708 8.50187e-05 1.047e-05 4.22447e-06 8.9098e-05 0.000345543 9.2576e-05 7.06644e-05 0.000678365 0.00033847 9.30547e-06 7.90385e-05 0.000156257 0.00016549 8.36862e-05 0.000401002 0.000381819 7.70089e-05 1.8077e-05 0.000278461 1.78296e-05 9.50834e-05 4.96569e-05 0.000564346 0.000336522 0.000113887 0.000379043 9.18218e-06 0.000292238 0.000568318 9.15607e-06 0.667943 0.000157318 1.63117e-05 2.25836e-05 0.000247533 1.08923e-05 8.5393e-05 9.31665e-05 9.62845e-06 8.60346e-05 0.000165488 0.00047635 2.10288e-05 5.15198e-05 9.69397e-05 0.00022469 6.70678e-05 9.08364e-05 0.000345081 8.15059e-05 0.000587132 7.76844e-05 5.56363e-05 7.75988e-05 7.62392e-05 1.35017e-05 4.17296e-05 0.000149959 1.28474e-05 7.76592e-05 0.000105057 7.58826e-05 2.61235e-05 0.000189305 8.87049e-05 2.71192e-05 0.000148597 0.000675024 1.40814e-05 2.9741e-05 3.16012e-05 0.000460732 0.000357128 0.000180125 3.69736e-05 4.98165e-05 1.8261e-05 0.000364305 2.19094e-05 0.000307904 6.09466e-05 0.00177318 1.37473e-05 0.000311704 0.000142521 0.000157407 9.98902e-06 9.94017e-05 5.10225e-05 0.000130476 0.000189793 0.000593078 0.000123294 0.000450106 0.000694252 0.000347058 0.000135237 8.40624e-05 0.000203675 0.000352167 0.000202607 7.63753e-05 0.000113718 7.75508e-06 0.000693959 7.34372e-06 0.000132122 0.00015806 3.95876e-05 7.06716e-06 2.79762e-05 1.51985e-05 3.95427e-05 0.000213448 1.34509e-05 0.000348517 3.55024e-05 0.000678909 8.60539e-06 0.000184195 0.000301447 0.000141797 1.13519e-05 0.000373003 7.90695e-06 3.8578e-05 1.25255e-05 1.92048e-05 6.04791e-05 0.000417811 8.90392e-05 5.85887e-05 4.95985e-05 5.97402e-06 0.000423997 5.22071e-05 0.000102003 5.63093e-06 8.33543e-05 0.000572328 0.000188833 2.67092e-05 1.44849e-05 0.000360639 7.27167e-05 0.00016945 3.74011e-05 1.30245e-05 0.000141591 1.91618e-05 0.000126155 5.00152e-05 4.22457e-05 0.000345499 2.75791e-05 7.85032e-05 0.000414691 7.27123e-05 1.47836e-05 4.43236e-05 1.98053e-05 2.32539e-05 0.000850444 6.12236e-06 0.000582786 0.000104672 0.000411141 0.000604534 7.01985e-05 1.24271e-05 0.0001706 3.51864e-05 0.000385732 0.000357694 9.78204e-05 7.36065e-05 1.42588e-05 0.000139983 5.54544e-06 0.00128021 7.90308e-05 6.18108e-06 3.67655e-06 0.000106031 0.000130575 0.000156387 2.75107e-05 0.000150333 0.000172047 0.000374296 0.00024124 1.23823e-05 0.000210163 3.42132e-05 0.000409394 0.000438301 1.01014e-05 0.000151565 8.27516e-06 0.00013283 0.000944716 0.000283081 0.000482698 0.000439992 0.000125589 8.12885e-05 0.000114291 0.000233906 0.00011372 8.44341e-06 7.19414e-05 1.38307e-05 5.54472e-06 1.21026e-05 0.000124843 0.000216282 0.000202923 0.000201422 0.000296615 0.000237563 2.4002e-05 0.000142926 6.25122e-05 0.000460221 0.000142539 0.00058641 0.000411617 0.000315183 1.07379e-05 0.000109629 0.000247162 0.000384332 4.38024e-05 0.00069511 9.55394e-06 4.94081e-06 0.000166895 9.96945e-06 1.67357e-05 0.000216915 0.000107516 5.9634e-06 0.000173005 2.29303e-05 0.000364016 3.50666e-05 3.33043e-05 1.52479e-05 0.000221004 1.28164e-05 7.35787e-05 7.24347e-06 1.64559e-05 0.000416196 6.54433e-06 0.000349401 7.01156e-06 0.000401854 8.06116e-05 0.000347588 7.48547e-05 0.000339753 0.000456967 0.000101814 2.04793e-05 0.00088202 0.000210976 8.78371e-06 0.000565525 1.07252e-05 0.00103438 1.59861e-05 0.000551036 0.000557407 0.000503139 3.56222e-05 0.000422309 0.000376832 1.80045e-05 0.000665591 0.000619277 1.7203e-05 0.0003187 0.000257285 0.000193638 0.000228136 0.000468127 0.001435 0.000224419 0.000684615 3.09452e-05 0.000256811 7.67521e-05 0.000402628 0.00030742 0.000487099 8.08443e-05 7.49958e-05 7.28729e-06 0.000501284 0.000213502 9.31271e-05 2.56691e-05 0.000328869 0.000160372 4.71396e-05 6.6532e-06 9.60907e-06 0.00017604 4.95608e-06 1.22359e-05 1.05406e-05 1.45647e-05 0.000341825 0.000125757 8.14028e-05 1.38386e-05 2.55809e-05 1.49546e-05 4.39001e-05 0.000347377 7.65154e-05 0.000157807 7.0557e-05 0.000253541 0.000437234 2.12768e-05 2.75748e-05 0.000153663 7.62797e-05 0.000114207 0.00044613 6.45921e-05 0.000107916 2.25659e-05 0.000676915 0.000451542 3.76884e-05 5.32868e-06 1.60897e-05 7.23543e-05 0.000122927 0.000105355 0.000391244 1.57714e-05 8.21232e-06 8.15606e-05 0.000413362 0.00026993 8.04215e-05 6.64595e-05 0.000231824 8.89863e-06 9.49052e-05 0.000102616 0.000156071 1.16729e-05 1.70352e-05 0.00041217 0.0003667 0.000154116 5.53205e-05 1.27226e-05 0.000489152 5.88103e-06 0.000677072 0.00054699 9.79025e-06 7.50247e-05 0.000371012 0.000294222 1.53773e-05 0.000417847 0.000173944 0.000206358 0.000541119 0.000276231 2.39423e-05 5.4857e-05 0.00021729 0.000233885 7.01986e-05 0.000215413 4.59091e-06 8.37362e-05 7.16869e-05 2.63759e-05 7.82381e-05 1.13624e-05 0.00076392 0.000344535 0.00021276 9.15453e-06 0.000369005 7.96854e-06 0.000281462 0.000352042 0.000379797 0.000371942 4.42149e-05 0.000182539 0.00034102 4.62768e-05 3.98353e-05 0.000353171 2.49004e-05 1.41392e-05 8.22569e-05 3.32415e-05 7.25669e-05 0.000378909 0.000335171 3.57459e-05 0.000372726 0.000350548 1.43105e-05 0.000128658 2.44274e-05 8.30442e-05 0.000437132 0.000143836 2.49443e-05 2.10481e-05 0.000233046 7.91181e-05 1.49197e-05 1.60005e-05 6.01857e-05 0.000184989 0.000317106 0.000191933 9.16787e-05 2.36158e-05 0.000210797 0.000164848 0.000527502 0.00019192 2.45763e-05 2.37772e-05 7.31051e-05 1.53892e-05 0.000362902 
6.15879e-05 0.000252621 7.37403e-06 0.000137152 0.000364916 2.95867e-05 0.000346793 1.08287e-05 7.6243e-05 0.000351578 0.000399916 0.000275513 0.000388207 0.000513186 0.000331716 8.51483e-05 0.00018372 0.000232907 0.000378998 7.44825e-05 0.000312859 2.20072e-05 2.89928e-05 3.83172e-05 0.00054002 7.39324e-06 0.000217664 0.000202554 0.00045474 1.91453e-05 7.27304e-05 3.19243e-05 0.00022644 0.0003669 6.04201e-05 1.01639e-05 2.63383e-05 0.000386805 0.000346933 0.000126273 9.28516e-05 0.000277017 0.000373719 0.000255173 0.000145872 3.0822e-05 0.000394547 2.09231e-05 0.000936419 4.91595e-05 4.87569e-05 0.00078734 0.000150754 6.59955e-05 6.37789e-05 6.79257e-06 0.000350152 0.00047338 0.000362251 0.000303229 0.00025572 1.21385e-05 5.30203e-05 0.000514723 0.00119895 8.40368e-05 7.1279e-05 8.60886e-05 4.65858e-05 8.03139e-05 0.000269771 0.000165595 7.51416e-05 0.000136052 2.13137e-05 0.000918298 6.60766e-05 1.00333e-05 6.54901e-05 0.000523334 0.000786787 9.30369e-05 5.54818e-06 1.96272e-05 9.5219e-06 0.000192948 7.4551e-06 8.96126e-05 0.000888612 0.000679873 2.65897e-05 0.000304278 0.000426348 6.34797e-05 0.000340479 0.000669031 2.17721e-05 1.36533e-05 0.000145311 0.000363815 1.0321e-05 0.000852908 0.000411928 5.8243e-05 0.000350946 1.16634e-05 0.000445421 2.5857e-05 0.000501558 5.9429e-06 9.07356e-05 0.000330014 6.39639e-05 1.7341e-05 0.00034441 0.000123453 4.3599e-05 0.000300749 0.000464857 2.57682e-05 0.000729607 0.00017131 0.000669554 1.11061e-05 0.000211078 6.49148e-05 3.12879e-06 4.19917e-05 7.44092e-06 8.77651e-06 1.18405e-05 0.000673561 3.92294e-05 5.97338e-05 0.000342142 4.37496e-05 3.36028e-05 0.000109064 0.000409035 1.84191e-05 0.000155849 5.20705e-05 1.89828e-05 3.98482e-05 1.48179e-05 0.000201044 7.63402e-05 1.41561e-05 1.06814e-05 0.000101584 0.000389396 0.000346146 3.56472e-05 0.000154027 0.000233972 2.00562e-05 1.13725e-05 0.00057748 0.000219135 0.000232019 9.47275e-06 0.000438315 1.70484e-05 6.44356e-06 6.26899e-05 3.5832e-05 0.000123751 0.000166578 0.000546901 6.68528e-05 6.56976e-06 0.000755955 8.07632e-06 9.56021e-06 6.69625e-05 5.33366e-06 2.68445e-05 9.24903e-05 0.000340368 6.1316e-06 0.00033423 0.00109014 0.0004254 1.02527e-05 6.42382e-05 1.34028e-05 0.00167449 0.000428274 0.000103104 0.0016128 0.000387014 6.35442e-06 0.000553031 0.000299961 0.000167309 1.97613e-05 0.000383975 0.000300243 3.32477e-05 5.72312e-06 1.21237e-05 5.51882e-05 0.000360718 0.000178605 0.000655473 1.71847e-05 0.000157632 6.30697e-06 0.000154526 0.000124251 0.000371002 0.000118259 0.000628963 0.000316973 0.001123 8.29794e-05 1.49563e-05 6.62558e-05 2.35381e-05 0.000328868 0.000286133 0.000105629 9.20593e-06 0.000916091 6.24728e-05 7.0274e-05 0.000615575 6.76015e-05 0.000604624 6.82077e-06 6.29025e-05 4.79363e-06 0.000396642 0.00033449 0.000207807 4.29436e-05 0.000340343 0.000732955 0.000183509 2.00626e-05 0.000211988 4.10789e-05 0.000231155 0.000253444 3.8079e-05 6.26939e-05 8.28843e-05 0.000450827 2.25216e-05 4.27579e-06 1.91739e-05 0.000339321 0.000401995 0.000116079 6.7497e-05 3.82155e-05 0.00144852 0.000299671 2.54692e-05 0.000358492 0.000669521 0.000277593 1.27966e-05 0.000148205 0.000155892 7.81553e-06 0.000469877 0.000331472 6.31075e-05 0.000259129 0.000427227 0.000167508 0.00040744 8.18814e-05 1.60656e-05 0.000390548 5.82713e-05 0.000328182 0.00034146 0.000391938 2.8418e-05 6.13958e-06 0.000296287 0.000234575 0.000347002 8.66442e-05 1.39362e-05 0.000508863 0.000507061 0.000690379 0.000519545 0.000165455 2.50485e-05 5.67666e-06 0.000275962 1.19501e-05 1.23779e-05 7.56261e-06 2.36576e-05 4.09108e-05 0.000182694 0.000558228 0.00149465 0.000426555 0.000247252 1.55153e-05 0.000199125 3.85092e-05 0.000214445 0.000428732 0.000388064 0.000146941 6.5475e-05 0.000414746 0.000776055 0.000259113 0.000149908 0.000331622 1.51791e-05 0.00066932 1.31324e-05 7.37458e-05 0.000245395 0.000455821 0.000276834 0.000588458 0.000117085 0.000338393 6.85925e-05 6.09858e-05 0.000135725 0.000107798 0.00032429 6.72986e-05 0.000328689 7.54981e-05 0.000130574 0.000100067 1.1796e-05 0.000326315 0.000127145 0.000341852 1.99997e-05 0.000332178 7.50841e-06 1.45568e-05 0.00080492 0.000105434 7.92146e-06 1.09295e-05 4.45655e-06 0.000107607 0.000206341 4.59622e-05 2.19518e-05 0.000522257 0.000665883 5.95457e-06 0.0205699 4.84434e-05 1.19904e-05 6.16465e-05 0.000123774 0.000203712 1.76645e-05 0.000579119 2.3206e-05 0.000211152 0.000248148 2.85063e-05 7.64465e-05 0.000538014 6.55416e-05 0.000112849 0.000167719 0.000541759 8.11891e-05 7.47114e-05 4.33216e-05 1.93989e-05 0.000194123 0.000357931 0.000407967 8.21126e-05 1.92735e-05 0.000101288 5.90128e-05 2.60077e-05 6.35868e-05 5.06369e-06 9.85576e-05 5.90791e-06 8.68681e-05 0.000343502 1.37352e-05 0.000277101 0.00111962 2.21792e-05 0.000325982 0.000333128 3.32259e-05 6.47622e-05 7.06682e-05 0.000443169 6.07438e-05 0.000446586 5.62552e-05 0.000303408 7.67296e-05 0.000571789 3.06628e-05 2.77492e-05 0.000182476 0.000202187 7.01617e-05 0.000506592 0.000129647 0.000218134 9.61881e-05 2.01997e-05 7.91069e-05 5.43533e-06 0.000155649 6.75899e-05 0.000267338 4.69195e-06 0.00015766 1.63638e-05 0.000199896 2.85474e-05 0.00065875 7.60511e-05 0.000182156 0.000246827 6.29879e-05 2.07531e-05 7.67488e-05 6.38953e-05 0.000544656 0.000183758 7.52444e-05 0.000257036 2.48683e-05 8.48155e-06 1.10615e-05 1.2595e-05 1.34759e-05 5.51946e-06 0.000508126 0.000446285 0.000207224 0.000416326 6.07659e-05 0.00030865 0.00016752 2.25363e-05 1.99437e-05 1.2534e-05 1.13919e-05 7.1721e-06 0.652568 0.000812451 9.25955e-06 2.44749e-05 7.24728e-06 1.69293e-05 1.76938e-05 0.000131485 2.57736e-05 0.000701232 1.0855e-05 0.000634183 0.000730351 6.55474e-05 7.37478e-05 4.92106e-06 0.000210043 0.000354185 2.04354e-05 0.000692774 0.00036717 0.000269743 0.000392025 0.000274319 1.06896e-05 0.000207146 2.8052e-05 0.000155768 0.000423007 4.86675e-05 1.29348e-05 0.000120052 0.000806497 5.90872e-06 6.01377e-05 0.000316435 0.000426661 0.000131923 6.55724e-05 0.0001107 0.000301808 0.00122148 0.000124982 0.000407316 1.41102e-05 4.97657e-05 1.17617e-05 2.78315e-05 7.15873e-06 5.12356e-06 0.000332535 0.000412301 8.29386e-06 0.000188555 8.60366e-06 0.00041311 1.34274e-05 0.000142281 0.000512625 3.06555e-05 0.000124147 0.000131946 0.000190287 7.78774e-06 0.000157237 0.000294618 5.44146e-06 0.000525134 0.000429173 4.58525e-05 0.000153753 8.35568e-05 0.000478885 0.000257527 1.43394e-05 3.45001e-05 0.000399307 6.59981e-05 8.24164e-05 1.23109e-05 1.55512e-05 0.000356541 5.38354e-06 0.00020932 8.28164e-05 8.22969e-06 0.000755488 3.36471e-05 0.000313905 0.000670754 6.07151e-05 1.71312e-05 3.08655e-05 0.000887319 1.76552e-05 0.000421562 5.08991e-06 9.21695e-05 2.4084e-05 1.20138e-05 1.17815e-05 0.000413666 2.85411e-05 1.89147e-05 8.20384e-05 6.22534e-06 1.43867e-05 6.62067e-05 0.000159583 0.000471367 4.79233e-05 0.000764769 0.000233208 4.53512e-05 0.00012305 0.00070594 1.85574e-05 0.00047936 0.000110208 0.000335372 0.00020543 0.000960045 0.000114562 0.00010916 6.29264e-05 0.000618777 0.000451025 7.30839e-05 0.000265804 0.000522785 0.000437265 7.59147e-05 2.877e-05 9.28274e-06 0.000338181 9.41842e-05 9.24733e-05 7.09808e-05 0.00010186 9.31143e-05 0.000926698 2.06534e-05 2.48643e-05 7.24118e-05 0.000115863 0.000341378 7.2542e-06 9.48453e-05 0.000124451 0.000460318 8.79611e-05 0.00011185 0.000239788 0.000700184 0.000256179 1.9552e-05 0.000133647 0.000100622 0.000164472 6.21002e-05 0.000298815 0.000196485 0.000400766 7.21111e-05 9.6119e-05 2.03353e-05 0.000587427 0.000791814 0.000153222 0.00218906 7.45745e-05 0.00020967 2.08289e-05 0.000341836 0.000334674 0.000124014 0.000103113 0.000372103 7.92728e-05 0.00012067 9.27036e-06 3.18112e-05 9.59005e-05 0.000100468 8.12904e-06 8.14859e-05 6.81138e-05 4.67069e-05 6.42677e-05 0.00033185 0.000761238 0.000350261 1.77771e-05 7.28601e-05 0.000941553 0.00033232 5.32711e-05 0.000221093 7.77908e-05 8.13021e-06 0.00013001 0.000196701 0.000403169 6.25898e-06 0.000186354 0.000181846 0.000442523 0.000484975 8.1904e-06 7.5959e-05 1.82155e-05 0.000113018 2.03611e-05 1.90701e-05 2.83712e-05 6.29854e-05 2.16018e-05 5.06781e-05 8.19231e-05 1.04584e-05 0.000354759 0.000508805 0.000106604 8.23395e-05 8.45729e-06 2.55429e-05 0.000214468 1.27181e-05 0.00015313 3.21507e-05 4.94301e-05 5.99879e-06 9.04948e-05 1.12392e-05 6.10432e-05 9.40425e-06 3.13578e-05 3.1564e-05 3.43143e-05 2.45201e-05 0.000100122 0.000894147 9.00425e-05 0.000706183 0.000100362 7.7808e-06 1.0203e-05 0.000195081 0.000206059 0.000315363 0.000462945 0.000121718 0.000429532 1.4747e-05 1.00336e-05 0.000345466 1.89446e-05 7.80236e-05 7.80685e-05 6.74045e-06 1.20095e-05 2.91059e-05 9.92033e-05 6.3197e-06 7.63275e-06 0.00013661 9.85422e-06 2.12784e-05 6.5294e-05 0.000219995 0.000853404 7.84782e-06 1.61714e-05 0.000147932 3.96998e-05 0.000298586 0.000327208 8.27562e-05 2.81534e-05 0.000131166 6.10814e-06 0.000141374 8.89738e-05 2.34654e-05 0.000316309 1.53707e-05 4.54547e-05 0.000203985 1.77476e-05 0.00065828 0.00048678 0.000359252 1.51864e-05 4.45847e-05 0.000421023 8.13236e-05 6.2984e-05 0.00036396 7.07671e-05 0.000326222 0.000350959 8.64681e-05 2.39645e-05 6.74381e-05 6.75253e-05 0.000587001 1.34612e-05 2.15523e-05 0.000599091 0.000426094 0.000652316 1.16568e-05 0.000261868 3.85473e-05 1.35982e-05 0.000912285 0.00025524 1.05612e-05 8.14272e-05 3.45123e-05 1.68771e-05 0.000433096 0.000344763 0.000402744 2.14732e-05 7.35365e-05 6.315e-05 9.07795e-06 0.000243009 0.000368964 6.23402e-05 7.43198e-05 8.7507e-06 6.31283e-06 0.000339899 0.000665549 0.00033765 7.83448e-06 4.86707e-05 7.1806e-05 9.94065e-05 6.88166e-05 2.37019e-05 0.000131517 1.61855e-05 0.000109549 0.000405598 0.000821716 8.30952e-05 9.40149e-06 1.61601e-05 0.000679118 8.93596e-06 0.000119952 1.68891e-05 0.00048612 2.93684e-05 0.000337098 6.22326e-06 2.91583e-05 2.0949e-05 0.00157081 0.00147605 4.44008e-05 0.00034942 3.51105e-06 0.000142142 7.18814e-06 0.000256429 0.000361378 3.50143e-05 0.000133821 0.00058399 6.15547e-06 0.000345982 6.97441e-05 0.00188492 7.46832e-05 0.000502192 0.000328934 0.000344219 2.16223e-05 6.12058e-05 0.000339769 7.06066e-05 8.72003e-05 0.000193431 0.000369804 1.28401e-05 0.000171423 0.000756609 1.26307e-05 1.00434e-05 0.00015588 9.071e-05 0.000423313 8.2473e-05 0.000412884 2.44326e-05 0.000855494 0.000647195 0.000211309 0.000336395 0.000516353 0.000180049 6.18515e-06 6.50929e-05 6.63196e-06 0.000234409 0.000433411 7.26764e-05 0.000130643 6.45961e-06 0.00020214 0.000144291 0.000919008 8.71827e-06 1.09225e-05 0.000222613 6.79194e-05 0.000495121 0.000258676 0.000270888 8.81768e-06 0.000238187 6.50515e-06 2.5469e-05 0.000229221 0.00045647 7.77186e-05 0.000100659 0.000371954 0.00106478 2.42462e-05 5.10339e-05 0.000777606 9.49672e-05 0.000306168 7.65431e-05 0.000500361 8.56213e-05 3.52023e-05 0.00011093 9.18335e-06 9.45958e-06 4.82691e-05 1.11132e-05 9.17151e-05 1.20694e-05 9.95178e-05 0.000509728 1.11664e-05 7.99437e-06 1.56342e-05 9.43984e-06 4.31413e-05 5.90733e-05 0.000308116 4.57375e-05 1.31867e-05 0.000690477 4.44067e-05 6.73953e-05 0.000879245 0.000260946 6.16242e-06 1.2967e-05 0.000281737 0.000730415 8.86381e-05 0.000636865 2.03305e-05 9.92489e-05 0.000286979 0.00058432 0.00022043 2.25289e-05 0.000349865 0.000914364 0.000467236 0.000320695 4.97071e-06 1.33855e-05 0.000114003 0.000153003 0.112666 0.000400523 0.000480259 6.04944e-05 0.000271373 1.28531e-05 1.68595e-05 2.7123e-05 0.00148757 7.17009e-06 0.000210871 1.54025e-05 0.000459808 0.000995914 0.000609277 7.22765e-05 0.000184575 0.000513809 8.96218e-05 0.000186663 5.2894e-06 0.000232059 0.000316717 3.5621e-05 0.000115639 0.000337935 1.57022e-05 0.000573974 0.000510161 0.000441997 1.28862e-05 8.15137e-05 0.000246841 0.00051601 1.3069e-05 0.00012724 0.000197628 7.15577e-06 6.74156e-05 6.66414e-05 0.000164147 0.000122745 0.000585443 0.00075281 2.00941e-05 8.31581e-05 0.000198167 0.000435321 9.30876e-06 0.000604175 8.39274e-06 3.64562e-05 1.4901e-05 0.000790221 0.000104742 
7.80356e-05 0.000242495 8.92431e-06 0.000266365 0.00023933 3.56613e-06 5.26904e-06 7.78006e-06 4.338e-05 2.245e-05 4.91013e-05 0.000530912 1.20871e-05 0.000376841 8.05412e-06 8.39717e-06 0.000146628 0.000174352 0.000202951 2.57098e-05 0.000435033 0.000158383 0.000178329 8.41396e-05 0.000572323 7.36579e-05 0.00012418 9.74856e-05 0.000209762 0.000405912 5.04913e-05 1.56508e-05 0.000363861 3.43321e-05 0.000395636 4.6e-05 0.000335567 5.23673e-05 1.59661e-05 0.000333287 4.72926e-05 0.000438203 1.51314e-05 3.19676e-05 9.49826e-06 7.1613e-05 0.000566045 0.000442913 0.000423898 0.000409757 1.10997e-05 5.18924e-05 7.29308e-05 5.05595e-05 2.88013e-05 7.19198e-06 6.55759e-05 7.37548e-06 0.000303721 2.15336e-05 8.55796e-06 0.000426325 0.000791487 0.000279527 3.69225e-05 4.58941e-05 4.86885e-05 6.33619e-05 0.000369796 5.40359e-05 0.000392095 2.77832e-05 0.000762324 0.000418502 0.000156387 0.000341586 0.000260425 1.38611e-05 0.000211761 5.71773e-05 0.000300922 0.000991046 9.73329e-06 8.23288e-05 7.41047e-06 0.000424248 4.04105e-06 8.83145e-06 1.1689e-05 5.21194e-05 0.000579298 0.00147049 1.98858e-05 1.55936e-05 2.84944e-05 0.000137524 0.000369633 0.000370232 4.67257e-05 0.000285127 0.000211373 0.000373588 6.21691e-05 2.02047e-05 6.36289e-05 0.00015595 2.28814e-05 4.78333e-05 0.00158288 4.56178e-06 4.90342e-05 0.000370662 0.000124639 2.14287e-05 1.94283e-05 0.00046039 0.000366687 0.00015148 0.000141399 0.000748901 6.14485e-05 0.000423961 0.000775752 0.00037146 0.0001474 4.89421e-05 1.03861e-05 9.86433e-06 0.000365038 0.000728503 1.07071e-05 0.000424133 0.000125159 1.8548e-05 1.01647e-05 0.000284643 0.000129675 1.14764e-05 0.000456567 0.000375972 1.64732e-05 7.29643e-06 1.84804e-05 6.62979e-05 8.66547e-05 0.000310657 6.81302e-06 0.000487426 1.38527e-05 0.000523107 4.95092e-05 0.000204266 2.49978e-05 7.335e-05 0.000102872 0.000447607 4.35989e-06 2.50682e-05 0.00652157 1.78478e-05 2.12903e-05 0.000275361 0.000371585 1.06844e-05 0.000137731 0.000153271 0.0001267 5.01459e-05 9.77691e-05 4.74398e-05 4.46744e-05 0.000478218 2.31869e-05 9.61054e-06 6.23058e-06 0.000494098 1.01063e-05 0.000128059 0.000400746 0.000193963 5.17903e-05 1.74889e-05 0.000239112 0.000129742 8.57409e-06 0.000442118 0.000598542 1.52289e-05 0.000218165 0.00233169 4.64626e-05 7.3789e-05 0.000251664 7.80662e-06 0.000365342 0.000631522 7.78404e-06 7.25338e-06 3.45274e-05 6.87521e-06 7.45557e-06 0.000209641 0.000151923 7.9934e-05 0.000599226 1.28889e-05 0.000410857 8.84014e-06 8.67969e-05 9.26116e-06 0.000184663 1.35625e-05 0.000255005 0.000158688 0.000404878 5.18807e-06 7.56519e-06 4.8713e-05 0.000366544 4.33979e-06 0.000465551 0.00575375 1.12338e-05 0.000330105 0.000154972 0.000766472 6.61021e-05 8.01771e-05 7.59852e-05 0.000430014 7.52278e-05 7.06784e-06 3.13702e-05 8.23924e-06 0.00114489 1.34665e-05 7.38353e-05 5.73841e-05 0.000171438 3.95428e-06 0.000180572 0.000657298 3.72208e-06 0.000174108 0.000265555 0.000405574 7.09698e-06 0.000102588 7.47122e-06 8.88501e-06 3.59447e-06 2.48285e-05 7.55436e-05 0.000363552 0.000471765 0.000118543 0.00028261 1.29309e-05 0.000141006 8.60468e-06 0.00011061 8.45791e-06 1.09879e-05 5.30999e-05 7.24087e-06 0.000464873 0.000205025 1.64206e-05 0.000768963 0.000405802 4.47366e-05 8.84883e-05 0.00051796 5.8748e-05 1.2713e-05 0.00015519 0.00016185 1.19471e-05 0.000237917 6.07249e-05 7.02852e-06 4.3171e-06 1.90304e-05 0.000578515 4.19799e-05 0.0002107 8.16965e-06 0.000210494 0.000142042 1.04394e-05 6.63336e-06 1.72465e-05 1.73537e-05 0.000245313 1.56632e-05 2.98414e-05 0.000146717 0.000154887 8.05944e-06 0.000367807 0.000127209 0.000151327 6.60582e-05 2.18164e-05 0.000175301 2.28297e-05 8.76957e-05 6.77217e-05 0.000303031 4.99446e-05 2.18044e-05 0.000251814 9.60636e-05 0.000279756 0.000859426 6.94872e-05 0.000147206 1.68799e-05 7.90389e-06 0.000176189 8.07151e-05 0.000182702 8.53438e-05 1.32768e-05 0.00036773 2.79892e-05 3.55406e-05 6.28482e-06 0.000401498 4.8725e-05 2.10189e-05 0.000446167 9.30379e-05 0.000537931 5.47347e-05 4.69317e-05 0.000146624 7.62041e-05 8.44052e-05 0.000195501 8.4981e-06 8.23502e-06 0.000365953 0.000382891 5.03049e-06 0.000200222 2.90911e-06 0.000225478 0.000503905 0.000103823 4.4857e-06 0.000759784 1.21398e-05 0.000369284 8.61464e-05 7.75477e-06 2.97264e-05 4.88673e-06 9.27763e-05 4.88724e-05 6.87799e-06 0.000170742 6.32821e-06 0.000206871 6.71781e-05 7.39369e-06 1.02167e-05 0.000229969 0.000256259 9.28356e-05 0.000581063 0.000183951 4.73652e-05 6.28264e-05 1.30722e-05 0.000817632 0.000377703 0.000201278 5.41875e-06 6.43882e-06 0.000192514 2.38034e-05 0.000754885 7.44216e-06 7.60497e-06 8.74215e-05 0.000185594 2.12055e-05 5.45963e-05 9.60621e-05 4.61216e-05 9.62233e-06 5.45578e-05 7.13941e-06 0.715381 0.000107483 2.0585e-05 7.16228e-06 0.000623837 0.000369732 0.000407144 0.000124897 7.06788e-05 0.000356443 4.39634e-05 0.000173018 0.000375945 6.39028e-05 4.64704e-05 0.000100308 1.1045e-05 0.00072833 4.69455e-05 6.29599e-05 2.62525e-05 0.000367846 1.28886e-05 0.000228889 0.000881644 6.32902e-05 0.000880467 1.3299e-05 1.04759e-05 0.000220823 2.46154e-05 8.89969e-06 0.000165951 0.00028755 0.000887836 2.71011e-05 3.3163e-06 4.47627e-05 1.41298e-05 4.81595e-05 4.75107e-05 5.1795e-05 6.39614e-05 4.49915e-05 4.35139e-05 4.68093e-06 0.00011922 0.000171544 7.51367e-05 0.000600587 1.41688e-05 0.000117917 0.0003659 1.11868e-05 9.63187e-05 0.000444089 5.27834e-05 1.62318e-05 0.000786741 0.000144376 0.000474607 1.53335e-05 0.00284966 1.01096e-05 0.000943474 0.000717291 0.000369605 8.60927e-06 0.000127451 1.20996e-05 5.94021e-06 1.03948e-05 5.4815e-05 6.31303e-05 0.000407671 0.000550687 0.00654578 1.85602e-05 0.000273687 5.03282e-06 6.88636e-06 0.00036438 5.65955e-05 1.1103e-05 0.000269374 0.000149988 0.000724742 5.69221e-05 6.05152e-05 0.00095831 0.000368439 8.61758e-05 5.86992e-05 0.000162403 8.73471e-05 0.000290466 8.7389e-06 6.15586e-06 1.86856e-05 2.28588e-05 0.000983626 8.07078e-05 8.80839e-05 0.000503314 0.00028042 0.000468483 0.000583975 0.000439185 2.07728e-05 7.04836e-05 6.30221e-06 0.000127445 0.000452751 7.29397e-05 1.17726e-05 2.91261e-06 4.43669e-06 8.47018e-05 9.39671e-05 5.886e-05 7.46794e-06 0.00127247 1.57709e-05 0.000477857 0.00010801 1.41576e-05 1.466e-05 0.00010362 9.41935e-06 8.60748e-06 0.000120313 0.000238072 4.65036e-06 4.88573e-05 4.31516e-05 0.000445785 2.21324e-05 0.000778767 4.91105e-05 0.000954389 4.75768e-05 9.51631e-06 3.04618e-05 4.86666e-05 0.000406009 1.0081e-05 0.000386549 0.000390364 0.00022555 6.90375e-05 7.47564e-05 0.000104108 0.000192789 1.91947e-05 0.000128371 0.000483788 0.000368133 0.000143046 7.27817e-06 9.47595e-05 0.000168794 0.000102353 0.000364201 1.61024e-05 0.000371125 0.000248774 2.57304e-05 0.000365145 8.14807e-05 0.000379057 0.000406842 6.44083e-06 4.06032e-06 7.54293e-06 0.000364064 0.000227198 5.71489e-06 0.000432824 5.61394e-06 0.000792701 0.000448356 5.741e-06 1.77095e-05 0.000304599 0.000757878 9.73179e-06 0.00058512 0.00160997 9.30662e-05 0.000901402 4.71572e-05 0.000347047 0.000190685 8.89667e-05 3.37509e-05 0.000437231 8.6855e-06 0.000299163 0.000367218 3.0658e-05 7.95746e-06 0.00044536 9.23627e-06 0.000399411 2.80716e-05 0.000367881 1.7488e-05 0.000538087 3.53342e-06 0.000431994 5.48996e-05 0.000399075 8.32459e-05 0.000365606 1.2327e-05 0.000370808 9.76874e-06 0.000410232 1.56502e-05 1.88353e-05 0.000333388 1.86952e-05 0.000109349 7.64134e-06 4.4881e-05 0.000402997 1.7032e-05 0.00048084 0.000370093 4.5559e-05 0.000121387 3.28545e-05 0.000499534 9.88025e-05 5.02207e-05 0.000750097 0.000130205 0.000632156 1.05888e-05 2.07859e-05 0.000210242 0.00103423 0.000224158 0.000438107 5.10015e-05 0.000374568 9.8499e-06 1.43036e-05 8.24494e-05 0.000436921 1.20979e-05 0.000420822 4.54761e-05 0.000710832 0.000578252 0.000255131 1.57707e-05 6.74151e-06 0.000143723 4.80604e-05 0.000165691 1.47017e-05 0.000137719 0.000146577 0.000162257 7.87119e-06 4.43393e-05 0.000130998 0.000298084 3.73187e-05 0.000507515 0.000544581 0.000205329 4.53306e-05 7.27942e-06 6.11176e-05 5.76655e-06 0.000227807 0.00143572 0.000121826 2.22945e-05 4.75311e-05 1.24759e-05 0.00062497 9.79472e-06 0.000830492 9.61694e-05 8.64076e-06 5.16512e-05 5.08273e-06 6.69513e-05 1.04247e-05 0.000141891 0.000436026 0.000140767 1.02229e-05 0.000151782 3.89869e-06 4.26256e-05 8.07642e-06 0.00102604 5.9635e-05 0.000366442 9.20624e-06 0.000116463 6.27678e-06 0.00013615 0.000911941 1.95299e-05 5.32051e-05 3.8372e-05 0.000130917 1.40018e-05 8.21686e-06 0.000421385 5.84952e-05 3.29629e-05 4.6586e-05 4.9511e-05 0.000369089 0.000457155 0.000166926 1.09114e-05 0.000344649 1.53209e-05 5.44498e-06 1.17909e-05 2.61157e-05 4.83483e-05 0.000374874 0.000431156 0.000244018 9.71538e-06 7.73723e-06 5.17651e-05 1.5598e-05 0.000159998 2.5601e-05 0.000142361 0.00026537 4.43295e-05 9.7224e-05 4.65756e-06 2.36679e-05 1.54135e-05 4.70865e-05 7.49007e-06 0.000170849 6.77355e-05 0.000555888 0.000108907 0.000364294 0.000365855 0.00101162 0.000844268 1.63175e-05 0.000177657 5.47493e-05 0.000363993 0.000141424 3.26094e-05 1.20724e-05 6.53114e-05 0.00017322 7.86055e-06 4.71271e-05 0.000414789 8.76566e-06 2.90646e-05 0.000430205 0.000160933 0.000468273 0.000510199 0.000123621 7.27406e-06 0.000214709 9.88932e-06 0.000247369 4.09732e-05 9.04648e-06 1.86065e-05 0.00108386 5.98076e-05 0.000614266 7.4058e-05 0.000361517 6.14655e-05 0.000176903 4.92674e-05 0.0007921 0.000387967 0.000206722 7.36491e-06 0.000122285 7.46509e-06 0.000402462 1.71461e-05 5.21148e-06 8.86727e-06 6.66949e-06 3.67539e-05 5.85803e-06 5.34278e-06 1.5194e-05 0.00034212 5.454e-05 0.000610213 5.68463e-05 1.45573e-05 6.02227e-05 3.43825e-05 0.00014404 0.000202192 7.76967e-05 0.000175829 1.50092e-05 6.69237e-05 0.000411607 5.95579e-06 8.37351e-05 5.84701e-06 5.1583e-05 0.000448178 1.95312e-05 0.000370593 5.52369e-05 0.000904642 0.000438217 5.15075e-05 4.75363e-06 1.63987e-05 9.27724e-06 7.29634e-05 2.39177e-05 0.000184 1.26413e-05 0.00022897 0.00019782 9.96535e-06 1.21102e-05 0.000426072 0.000104968 5.72407e-05 0.000186004 3.45365e-05 4.08032e-05 0.000121359 9.91459e-06 2.76072e-05 0.00040616 0.000159361 0.0003677 0.000735788 0.000102189 8.71349e-06 1.166e-05 0.000367617 7.41812e-05 1.00767e-05 5.9496e-05 1.12155e-05 8.88353e-05 1.26232e-05 0.000116083 1.47482e-05 0.000126705 0.000379922 0.000761145 0.000576011 8.23751e-06 4.60784e-05 3.61758e-06 6.83801e-06 5.36739e-06 2.58852e-05 0.000163575 7.24953e-05 0.000144584 4.9714e-05 1.51786e-05 0.000126671 0.000697427 5.48284e-06 1.63493e-05 8.80865e-06 0.000541609 6.85481e-05 0.000157139 0.000137674 6.5356e-05 1.16384e-05 1.12177e-05 5.63288e-05 0.00010566 1.16723e-05 0.000409862 0.000555066 2.35243e-05 4.5319e-05 4.23212e-05 0.000410148 0.000129444 1.05777e-05 4.86143e-05 8.72796e-06 1.04619e-05 8.54782e-06 0.000238715 4.6098e-06 7.40501e-06 0.000133573 1.28613e-05 1.05601e-05 0.000547723 0.000376182 0.000258773 1.01415e-05 0.000367066 2.12272e-05 5.31186e-05 1.88879e-05 6.18195e-06 0.000226034 0.000339675 2.02893e-05 4.44261e-06 0.000374607 0.000559183 5.10752e-05 0.000259188 0.00023012 8.59417e-06 0.000367615 8.19114e-06 5.21566e-06 7.41032e-06 0.000369889 2.42031e-05 0.00010491 3.14407e-05 0.000363601 0.000146542 1.99487e-05 0.000172748 0.00231333 0.000267104 0.000169714 8.78873e-06 3.87321e-06 0.000239266 0.000100081 0.0794745 0.000519444 3.59489e-05 4.50376e-05 0.000208643 1.80133e-05 4.91994e-05 0.000211706 0.000474165 7.61161e-06 0.000485738 0.00015617 6.2283e-06 0.000274895 0.000414716 5.63697e-05 1.42176e-05 0.000224364 3.45202e-05 4.8364e-05 0.000371988 0.000245831 0.000478697 0.00038477 8.7845e-05 9.92985e-05 8.86737e-06 8.02821e-06 8.0572e-05 4.76882e-06 2.69626e-05 8.78649e-05 2.35154e-05 0.000369371 4.66521e-06 2.07582e-05 7.53469e-06 0.000370668 4.21109e-06 4.64608e-05 1.98384e-05 5.95207e-05 5.55835e-05 0.000259249 5.43972e-06 0.000151257 5.6825e-05 0.000125719 2.48665e-05 0.000209524 6.11566e-06 7.30348e-06 0.000399637 0.000240049 4.8417e-06 
1.04397e-05 0.000162321 5.099e-05 0.00029581 0.000100637 0.000617748 0.000385887 8.01599e-06 0.00028762 0.000269286 0.000222961 0.000303904 0.000283812 0.00030626 0.000251025 9.66491e-05 0.000337364 0.000547314 0.000164163 0.000179454 8.24642e-06 0.000119541 1.14763e-05 7.05702e-05 0.000527244 7.65822e-06 1.21218e-05 4.565e-05 0.000289755 2.5909e-05 0.000223547 0.000186566 6.30633e-05 0.000331512 0.000307679 4.43942e-06 5.78596e-06 0.000227305 2.1347e-05 0.000399799 0.000196854 1.30538e-05 0.00022445 8.89457e-06 0.000254357 3.31376e-05 0.000365772 0.000208358 0.000262838 1.53461e-05 8.36544e-05 0.000787966 2.9265e-05 4.01893e-05 0.000132117 1.82321e-05 0.00012649 0.000405348 5.92366e-05 0.00021962 9.98044e-06 3.11913e-05 2.22352e-05 7.79563e-05 0.000255166 0.000176744 7.76153e-06 0.00037679 0.000765549 2.67136e-05 0.00018935 0.000987733 4.52277e-05 0.000394115 6.44801e-05 0.000559408 3.02217e-05 5.30653e-06 0.00027478 0.000248925 0.000310849 1.68946e-05 5.42171e-05 0.000216017 3.42616e-05 0.00047522 1.31268e-05 0.00022379 0.000603086 0.000743153 9.37948e-05 9.70651e-05 0.000548943 6.78155e-05 0.000408782 2.48744e-05 0.00051461 9.41521e-06 5.3329e-05 0.000256248 8.34287e-05 0.000349725 0.000292104 7.78683e-05 0.000315792 0.000247599 0.000374661 3.31022e-05 0.000352352 8.06155e-06 8.28647e-05 0.000222082 2.92113e-05 0.000195843 0.000868728 0.000621618 0.000174747 0.000368701 0.000757535 0.000244555 0.000420567 0.000200266 0.000442194 4.06164e-05 2.33789e-05 8.58561e-06 8.16914e-05 1.55473e-05 4.11442e-05 2.26814e-05 1.46613e-05 0.000244324 1.53947e-05 0.000253053 0.000563618 0.000209046 9.71447e-05 5.32804e-06 0.000256321 0.000284617 6.33267e-06 4.01081e-05 9.67054e-05 0.00013177 0.000284418 0.000347202 5.98479e-05 1.68948e-05 0.000138774 3.67133e-05 0.000221497 4.61881e-05 8.11682e-05 8.70629e-05 0.000614708 0.000233341 6.0397e-05 0.000369616 1.7701e-05 0.00031144 9.61386e-05 4.95086e-05 7.17225e-05 2.51913e-05 0.000585905 3.18167e-05 0.000319311 0.000110654 9.75073e-05 1.18621e-05 5.74995e-06 0.00043569 0.000108551 9.04194e-06 5.31855e-05 6.39249e-05 4.85505e-05 0.000101763 0.000343124 9.05852e-05 0.000222365 1.47565e-05 1.00924e-05 1.14999e-05 3.14628e-05 9.04253e-06 0.000896885 9.33714e-05 0.00027571 0.00257484 0.000377942 7.1391e-06 2.8659e-05 0.00100601 7.48057e-05 7.70187e-05 0.000231459 0.000670756 3.74079e-05 8.85349e-06 2.81102e-05 2.50483e-05 0.000489332 0.000242686 0.000456922 0.000136233 0.000306939 6.25364e-06 0.000204604 8.0435e-06 0.000274013 6.78525e-05 6.3005e-05 0.000239249 0.000310569 8.56537e-05 0.000171159 0.000330298 0.00022439 0.000228994 0.000595463 0.00035564 7.46818e-05 0.000600004 2.0492e-05 0.000153827 0.000343041 0.000306438 0.00032752 0.000178979 2.05722e-05 4.90584e-05 0.000582409 0.000223087 0.000204695 4.96262e-05 1.66271e-05 0.000613575 0.000825253 0.000174286 0.00055639 2.07299e-05 1.45056e-05 0.000112157 0.000292115 8.88997e-06 9.55234e-05 0.000229229 0.000382539 5.87524e-06 0.000193091 0.000301048 0.000161507 0.000174996 0.000293147 1.60202e-05 0.000244103 1.6494e-05 0.000201405 0.000229107 0.000542091 0.000186074 3.31712e-05 4.57256e-05 0.000382306 0.000234545 0.00014256 0.000245885 6.378e-06 3.36814e-05 0.000295399 6.92109e-05 0.000682258 0.000103861 0.000160794 0.000249226 0.000219379 0.000222258 0.000231728 0.000163195 5.59089e-05 2.79835e-05 0.000354544 7.91931e-05 0.000448288 1.09624e-05 0.000171433 0.000302819 0.000526203 0.000502591 0.000337608 0.000195345 6.89328e-05 1.29112e-05 3.91955e-05 8.89325e-05 1.58269e-05 0.000277497 0.00028683 2.79832e-05 0.000105101 0.000436007 0.00017096 0.000268685 0.000179184 0.000110637 8.77406e-06 0.000192517 1.46656e-05 0.00041284 0.000223821 4.58094e-05 0.000212343 0.000252927 0.000577 3.22332e-05 1.15092e-05 0.000226577 5.15122e-05 0.000604842 1.5265e-05 0.000255643 9.04291e-05 0.000535586 0.000177599 0.000368654 0.000328114 0.00024023 0.000112964 1.08758e-05 0.000335615 5.52306e-05 1.41005e-05 6.31237e-06 0.000184365 0.00017596 1.22415e-05 0.000860254 0.00011712 5.24142e-05 0.000232077 0.000233641 1.36686e-05 0.000329393 0.000349527 0.000132873 0.00043539 5.38728e-05 7.10091e-05 0.000185472 9.6194e-06 0.000177153 0.000265346 0.000246811 7.79823e-05 0.000414055 3.11415e-05 4.36943e-05 0.33135 5.39016e-06 0.000193058 0.000153721 4.87137e-06 0.000277097 0.000193938 0.000511652 0.000588939 0.000159652 0.000305112 5.33901e-05 0.000125851 4.07416e-05 6.78367e-06 3.51963e-05 0.000172461 0.00025144 0.000176549 0.000109993 1.00771e-05 0.000170671 0.000219977 0.000222232 0.0004194 8.20599e-05 0.000110715 9.41658e-06 9.57699e-05 0.000207754 0.000152783 1.0771e-05 9.69195e-05 8.59463e-06 9.13114e-05 0.000433278 2.96393e-05 2.98976e-05 0.000172993 0.000176258 0.00026335 6.42909e-05 0.000378535 6.65894e-05 2.08832e-05 0.000388106 4.70895e-06 0.000222016 7.2091e-05 0.000250749 5.27041e-06 0.000178137 0.000129354 3.79964e-05 1.00778e-05 1.13795e-05 9.50965e-05 0.000407571 0.000317393 0.000187668 9.26087e-05 1.55591e-05 9.57779e-05 0.000145874 3.53647e-05 0.000162924 0.000256837 5.19444e-06 0.000240278 0.000337519 0.00065719 4.96679e-05 0.000438692 0.000202618 0.000357509 3.26837e-05 0.0002178 0.000257879 0.000211718 5.07605e-05 0.000744918 9.42397e-05 0.000129173 0.000387033 0.000225288 6.43036e-05 9.8143e-06 0.000133644 3.31884e-05 3.03775e-05 0.000228012 0.000410672 0.000397695 0.0005101 2.16654e-05 0.000267897 0.000144122 0.000215922 0.000169485 3.01917e-05 2.7564e-05 2.85009e-05 0.427138 0.000521741 0.000505776 0.000426675 2.09231e-05 1.16773e-05 4.23962e-05 0.000112281 0.000323602 0.000659041 1.0489e-05 1.29309e-05 0.000267405 0.000199572 1.7182e-05 8.76001e-06 0.000173681 0.000239042 1.01128e-05 0.00055366 0.00028262 0.000124764 0.000220547 1.78593e-05 0.000263429 0.000140672 2.11357e-05 4.8873e-05 9.6443e-05 8.19402e-05 5.32625e-06 0.000304597 0.00102736 7.5209e-06 3.36775e-05 0.000148412 0.00024729 0.000210106 0.000218251 0.000217494 7.88325e-06 0.000702398 0.000618322 0.000269294 1.11394e-05 0.000175864 6.10855e-06 0.000218749 2.0203e-05 5.76878e-06 0.000226024 0.000920546 0.000116333 7.55337e-06 1.80751e-05 5.34429e-05 0.000256782 0.000331395 0.000303772 0.000268647 0.00012169 1.589e-05 0.000264731 1.6062e-05 0.00046176 0.000138899 0.000151519 0.000373065 0.000231921 2.95953e-05 3.1746e-05 0.000638929 0.000252759 0.000206913 0.000140799 0.000115882 0.000510779 6.96534e-06 9.58882e-05 8.34012e-06 0.00017559 6.29383e-06 1.92965e-05 7.93616e-06 0.000164916 3.66187e-05 0.000241713 0.000186777 1.60943e-05 0.00044948 4.40288e-05 3.5191e-05 0.000170574 0.000251709 0.000162812 0.000553297 5.29226e-06 5.87303e-06 0.000254072 3.29779e-05 6.99191e-05 1.38108e-05 0.000329377 0.00018178 0.00017724 3.28475e-05 0.000166893 5.63233e-05 7.44027e-06 0.000494587 0.000201081 0.000445 0.000235314 0.000125104 5.84132e-05 0.000570325 5.72204e-05 3.67656e-05 2.27426e-05 0.000237879 0.000304242 0.00152634 0.00028613 2.67039e-05 1.10873e-05 7.82772e-05 0.0010384 0.000369086 4.1456e-05 9.86991e-05 0.000289547 0.000123764 0.000117141 2.69457e-05 0.000238761 0.000184141 0.000212531 6.85889e-05 9.97634e-05 4.19844e-05 2.17404e-05 3.03224e-05 0.000170681 0.000195232 0.000160619 0.00062466 4.29841e-05 1.56335e-05 0.000344727 0.000238251 6.48745e-05 0.000184175 0.00011679 1.19739e-05 6.16931e-05 1.87769e-05 0.000235194 3.01856e-05 6.91193e-06 6.08475e-06 0.000314831 0.000176712 1.21028e-05 0.00017564 9.87952e-05 4.39152e-05 0.000237038 1.31536e-05 0.000139194 0.000465087 1.94926e-05 0.000225991 0.000389306 0.000253232 9.03293e-06 3.10513e-05 0.000113287 0.000240629 1.84792e-05 0.000279818 8.10824e-06 8.47816e-05 0.000667219 0.000220791 6.58589e-05 7.00261e-06 0.000241108 0.000100787 9.52236e-05 0.000102564 0.000725257 0.00016662 0.000161637 9.20123e-06 0.000950119 0.000276162 1.43798e-05 3.48042e-05 0.000127731 0.000151647 0.000433749 1.18444e-05 3.82871e-05 1.21271e-05 0.00019454 0.000354843 0.000186201 0.000392664 1.1496e-05 0.000120173 7.86971e-05 1.5739e-05 2.80738e-05 2.78453e-05 5.10269e-05 9.56624e-06 0.000118088 0.000545244 0.000333081 9.95309e-06 0.000302772 0.00050618 0.000339462 0.000116174 7.30057e-05 3.67984e-05 7.43932e-05 1.7747e-05 0.000150688 0.000633537 9.40442e-05 5.93393e-06 0.000293207 5.32312e-05 0.000168644 4.33431e-05 2.52003e-05 3.71773e-05 0.000183197 1.33889e-05 0.00034846 0.000976156 0.000192505 0.000493862 0.000153947 5.12196e-05 2.46992e-05 1.45328e-05 0.000165986 0.000400226 8.5096e-05 0.000233737 0.000401047 1.12412e-05 2.4653e-05 0.000305246 0.000112354 0.000143792 0.000425911 3.29118e-05 3.16798e-05 0.000175668 0.000135304 0.000192157 1.22523e-05 0.000343462 0.000213994 8.10499e-05 6.3264e-05 0.000231182 0.000240491 6.33062e-05 1.82968e-05 0.000298502 0.00028043 0.000282902 0.000218215 0.000244148 0.000135896 9.81494e-05 2.71617e-05 9.45676e-06 0.000256215 0.000173558 0.000234086 2.65164e-05 2.57218e-05 0.000848777 7.35925e-06 0.000562095 0.000538474 0.000275578 0.000191363 5.77923e-05 0.000127939 0.000154045 4.61296e-05 0.000247595 0.000192095 0.000362983 0.000381161 0.000121712 7.36812e-05 0.000232514 0.000260709 0.000235384 1.69304e-05 7.87872e-06 0.00020327 0.00054486 0.0005187 7.2785e-06 0.000704581 1.86044e-05 0.00015763 0.000346215 0.000138278 5.99248e-05 4.12728e-05 0.000144888 7.16969e-05 0.000399399 0.000390524 0.00030513 0.000216481 0.000242369 5.01536e-06 0.000133117 0.000209365 0.000442349 9.646e-06 0.000169275 4.35635e-05 4.48037e-06 0.000283511 0.000632288 0.000223016 0.000231521 4.5049e-05 0.000105556 0.000304523 0.000172005 1.67373e-05 4.70817e-05 0.000456405 0.000132669 9.91451e-05 1.02285e-05 7.3395e-05 0.000128353 6.91743e-05 0.000558846 5.25721e-06 9.28846e-06 2.36172e-05 0.000416858 0.000108787 0.000246973 0.00011755 6.23392e-05 9.51008e-05 0.000162928 0.000100815 1.32568e-05 0.000257192 1.27186e-05 0.000399826 0.000214964 4.14878e-05 0.000240066 0.000588945 7.93202e-05 9.05903e-05 3.91411e-06 0.000300137 0.000104093 0.0434511 6.40681e-05 0.000307591 0.000399572 0.000367946 4.54718e-05 0.000330012 0.000530695 8.09488e-05 0.000271136 0.000117073 0.000877182 3.98093e-05 0.000154531 0.000392212 2.97619e-05 1.14276e-05 0.000223005 0.000121525 0.000222218 8.61804e-06 0.000329237 6.9257e-05 0.000377134 0.000297268 0.000245836 0.000393934 0.000173673 0.000134684 1.81383e-05 0.000104584 3.60966e-06 1.09197e-05 0.000558337 4.62429e-05 0.000174522 9.76274e-05 0.000404622 0.000278193 0.000929353 1.05408e-05 0.00014912 1.07227e-05 0.000193524 0.000478334 6.24935e-05 1.70056e-05 4.54037e-05 0.000199041 1.16815e-05 0.000178875 0.000137327 0.000309012 9.97418e-05 0.000418055 0.00038867 0.000608198 0.000172686 0.000201492 0.00081536 6.33064e-05 0.000541498 0.000251574 0.000412187 3.94084e-05 8.51733e-05 0.000236285 6.52886e-06 5.23615e-05 0.000162081 2.98732e-05 8.1509e-05 0.000113621 0.000244097 0.000306539 4.25417e-05 0.000174549 0.000193282 0.000155438 6.64526e-05 0.000102904 0.000463618 0.000568452 1.53305e-05 0.000811164 2.13974e-05 6.2407e-06 1.08262e-05 0.00017718 2.8863e-05 4.65528e-06 0.000173119 0.000851914 0.000413135 0.000344455 0.000280777 0.000128627 0.000192334 0.000141313 5.52115e-05 0.00037747 0.000711083 0.000650588 0.000374754 0.000647843 4.40877e-06 0.000108918 0.000272413 0.000300539 1.67477e-05 0.000450832 0.000252858 4.35521e-06 0.000375591 2.99275e-05 0.000329735 0.00022744 0.000229963 1.31351e-05 0.000461212 0.000175426 0.000688356 0.000283416 4.0324e-05 0.000208085 7.19526e-05 0.000663506 1.1229e-05 0.000103637 6.0988e-05 0.000159417 6.40293e-05 0.000116929 0.000529928 6.34879e-05 9.64904e-06 1.16443e-05 0.000226129 0.000222186 6.27683e-05 8.1241e-05 0.000969193 0.000256483 1.05909e-05 0.000351166 0.000172125 2.64249e-05 5.98839e-05 3.71993e-05 0.000298487 4.02399e-05 0.000226415 0.000394307 5.2118e-05 0.000209611 6.03978e-05 0.000255286 0.00018062 1.79444e-05 6.68194e-05 7.36304e-06 1.78893e-05 0.000208441 0.000216778 
8.82593e-06 4.6859e-05 2.24608e-05 0.000188606 2.8732e-05 0.000457207 0.000390246 7.56335e-05 0.000199666 4.91571e-06 7.27002e-06 0.000846142 0.000490215 4.74689e-05 7.35212e-05 0.000354414 8.16121e-05 4.81357e-05 9.06882e-05 5.34196e-05 2.32733e-05 0.000341874 0.000391737 4.44137e-05 4.50979e-05 0.000193763 0.000495957 2.844e-05 1.74413e-05 1.24792e-05 4.42797e-05 0.000352016 0.000200484 7.554e-06 6.62664e-05 1.42318e-05 0.000534512 1.36804e-05 0.000842578 0.00058848 0.000124751 7.8495e-05 3.63061e-05 9.24883e-06 0.000218662 3.31282e-05 0.000209264 6.88438e-05 5.11171e-06 0.000207955 0.000122272 0.000854632 5.50062e-05 2.94802e-05 0.000289549 1.75001e-05 0.000790461 0.000289599 0.000387168 1.38445e-05 1.14944e-05 7.53883e-05 4.68541e-05 0.000379961 0.000120532 0.000965937 9.42684e-06 0.000805497 0.000358533 1.48241e-05 4.21421e-05 0.000899571 6.73159e-05 0.000498741 0.000397907 7.68736e-05 0.000703812 5.32177e-06 0.000101587 6.68889e-05 0.000367146 0.000306138 4.53392e-05 0.000749698 9.26908e-06 0.000280837 2.60743e-05 6.97928e-06 0.000365895 0.000292045 1.46966e-05 0.000142118 5.37795e-05 0.000189372 6.97636e-05 0.000605066 0.000157367 1.38442e-05 0.000128346 0.000472182 7.69109e-05 3.23563e-05 0.00051536 0.000127413 0.000617226 1.46627e-05 6.27019e-06 2.08218e-05 5.2288e-06 5.31906e-06 3.23756e-05 0.000358625 0.000236543 5.43971e-05 0.000382875 0.000647486 0.000492383 5.13817e-05 0.000126939 7.68138e-05 0.000499478 4.31493e-05 0.000154461 6.54188e-05 4.02148e-05 0.000351601 0.000351433 6.99611e-05 8.77228e-06 6.27459e-05 0.000788829 4.05638e-05 0.00023127 1.11412e-05 6.14289e-05 0.000109942 0.000317288 0.000141441 0.000154178 0.000771839 1.5773e-05 1.44754e-05 0.00037307 3.72615e-05 0.000424229 0.000267422 1.15285e-05 7.73058e-06 0.000366968 0.000722084 1.17396e-05 6.56421e-05 1.53209e-05 1.71787e-05 0.000145887 7.4724e-05 5.96142e-05 0.000458198 0.00122768 0.000499431 0.000447651 3.65918e-05 2.59589e-05 0.000355278 0.000414617 2.3087e-05 0.000132394 1.52027e-05 0.00011279 3.78927e-06 1.08102e-05 6.26567e-05 0.000635427 1.33912e-05 0.000353944 5.37972e-06 2.0788e-05 7.25871e-05 1.36457e-05 0.000228434 0.000406521 0.000375642 1.68117e-05 6.39315e-06 0.00039631 0.000415102 0.000518136 1.99682e-05 0.000565709 1.22733e-05 2.37344e-05 1.35734e-05 1.98644e-05 4.8657e-05 0.000352445 0.000166212 7.844e-06 0.000355599 3.78917e-05 7.1202e-06 6.19756e-06 0.000354274 0.000173801 0.00011023 0.00019137 4.60918e-05 0.000257163 8.78302e-06 0.000849246 0.000115759 0.00022763 0.000118049 0.0004407 0.000139948 0.000117846 0.000134219 4.15311e-05 1.66069e-05 5.53045e-05 9.01432e-06 6.27812e-05 0.000911538 1.2695e-05 7.37155e-05 2.89955e-05 0.00339661 0.00103961 0.000291204 0.000486648 1.66616e-05 1.23339e-05 0.000719689 0.000108305 0.000358897 0.000458779 0.00022037 0.000471348 3.55672e-06 0.000906988 0.000114998 2.27806e-05 0.000418961 4.07477e-05 0.000264901 5.06082e-05 7.86126e-06 8.41613e-06 0.000271125 0.000388187 8.77171e-06 4.60822e-05 5.1316e-05 0.00111647 2.95013e-05 0.000106565 0.000146654 0.00071937 8.5307e-05 0.000608418 1.37659e-05 0.000139454 0.000132192 1.1277e-05 2.67173e-05 6.21083e-05 0.0001553 0.00375846 0.000358886 5.43734e-06 2.49827e-05 9.17564e-05 0.000133223 0.000146106 3.775e-05 0.000201498 0.000102601 0.000205714 0.000351271 7.16638e-05 0.000127312 2.91509e-05 0.000977328 7.34192e-05 1.92106e-05 0.000862693 1.36763e-05 0.000737151 3.17794e-05 3.93323e-05 0.000236415 0.000190497 2.43337e-05 1.10656e-05 0.000537801 3.19392e-05 6.57014e-05 0.000703344 8.61863e-05 0.000121567 0.000144678 5.56293e-05 0.000581519 0.000423433 7.48803e-05 0.000213781 3.14874e-05 9.06475e-06 9.8727e-05 6.7965e-05 0.000402739 0.000133025 0.000796975 0.000158463 0.000197946 0.00109808 1.93443e-05 0.000386792 1.97347e-05 0.000816687 0.000193475 1.18281e-05 0.000316154 0.000872333 2.85293e-05 4.86252e-05 0.00309963 0.000107501 1.57862e-05 6.27509e-05 1.66915e-05 3.8344e-05 2.91981e-05 5.15659e-05 4.90122e-05 0.000639372 4.71668e-05 0.000373068 6.72551e-05 0.000457071 2.09338e-05 1.92003e-05 5.27773e-05 1.25837e-05 1.19635e-05 0.000386106 9.84575e-06 8.20925e-06 0.00081413 3.39809e-05 1.68528e-05 1.48352e-05 6.72191e-05 0.000557917 0.000221117 0.00116317 0.000113925 0.000209063 5.40972e-06 0.0739859 1.04726e-05 0.000567067 0.000373649 5.37786e-06 0.000128919 4.33665e-05 0.000870149 9.15642e-05 3.8129e-05 0.00557995 8.06128e-05 0.000402025 2.0325e-05 5.10915e-06 0.000166249 0.000286039 4.25486e-05 0.000552009 5.85679e-05 1.32018e-05 5.06059e-05 0.000295891 2.74221e-05 0.000365913 6.75693e-06 0.000357461 0.000358105 0.000168371 4.67613e-05 3.39314e-05 0.000191281 0.000103222 0.000352398 1.40199e-05 4.87597e-05 6.48399e-06 0.000549507 0.00014128 4.63996e-05 0.000442926 0.000368011 4.15945e-05 0.000184064 1.78137e-05 0.000213495 5.64537e-06 1.08604e-05 0.000342275 4.97307e-05 6.77598e-06 0.00015654 5.155e-05 8.52589e-06 0.000120584 0.000379771 4.40048e-05 0.00199509 3.77167e-05 0.0058513 5.16484e-05 9.69447e-06 8.64788e-06 0.000128013 0.000366611 5.32631e-06 0.00399339 8.86532e-06 0.000397196 1.75146e-05 0.000689374 4.99669e-05 1.98213e-05 0.000371883 0.00044126 9.57953e-06 0.000118974 0.000841712 0.000100051 7.02081e-06 3.53474e-05 1.51441e-05 7.98191e-05 0.000254778 7.16458e-05 5.64037e-06 0.000582211 0.00016093 1.57262e-05 1.10946e-05 9.22334e-05 0.000223839 0.000233523 0.00048358 1.22283e-05 0.000109073 0.000142005 0.000101719 0.000394346 0.000103884 0.00015973 7.97195e-06 6.2063e-05 0.000240979 4.22313e-05 0.000255982 0.000174238 7.04396e-05 2.75372e-05 0.00039037 0.00123981 3.54407e-05 0.00125194 0.000110947 0.000372582 0.000178121 8.47422e-06 9.51123e-06 0.000163683 1.36066e-05 9.09462e-06 0.000934337 0.000280192 7.87848e-05 0.00014441 4.3196e-05 1.24765e-05 0.00238704 5.69179e-05 0.000270203 0.000774341 0.000498689 8.7627e-05 0.000209824 0.00153576 1.21665e-05 7.92136e-06 0.00047965 5.29586e-06 0.00073367 0.000282198 0.000102628 5.19199e-05 1.54131e-05 0.000519937 0.000128055 1.05783e-05 4.80043e-05 0.000321835 0.00120794 1.23185e-05 8.75296e-06 1.28451e-05 0.00024246 0.00014064 1.34708e-05 1.93899e-05 0.000371683 0.000266513 3.32651e-05 2.10977e-05 0.000469262 1.92841e-05 2.16897e-05 0.000614956 4.51005e-05 0.000113046 5.17773e-05 2.99664e-05 0.00369465 2.33544e-05 4.0014e-05 0.000355446 0.000890994 0.000160254 5.13176e-05 0.00043525 0.000118124 0.000123387 9.46352e-05 0.00078054 0.000275158 0.00017691 0.000391562 0.000741886 9.33195e-06 0.000395208 0.000377779 2.04265e-05 3.00162e-05 0.000384686 8.71637e-05 8.28648e-05 2.22295e-05 0.000152981 0.000183393 0.000585639 1.48617e-05 5.89393e-06 0.000406366 5.15557e-05 1.54856e-05 9.9033e-06 4.74224e-05 0.000539707 0.000114087 4.30856e-05 0.000704617 0.000386072 8.47201e-06 8.29452e-06 0.00070047 0.000215006 3.57813e-05 0.000749852 0.000337407 1.10432e-05 0.000284488 2.79215e-05 3.51745e-05 5.37247e-05 5.75574e-06 0.00051715 1.17689e-05 0.00015551 0.000184624 7.29078e-05 0.000120492 0.000351893 0.00010093 0.687586 0.000206609 6.94968e-05 3.89059e-05 0.000128931 6.94184e-06 7.58511e-06 6.93576e-05 0.000210539 0.000437581 0.000246179 0.000405188 0.000193279 0.000104838 5.1973e-05 0.000219878 0.000268347 0.00013381 0.000371082 1.27164e-05 0.00042246 1.41972e-05 1.63244e-05 5.07403e-05 8.83391e-05 6.99648e-05 5.17347e-05 1.00487e-05 0.00220062 1.21069e-05 2.32713e-05 1.07973e-05 0.000257373 0.000109831 1.08528e-05 5.4661e-05 0.00013431 0.000704303 9.4524e-05 4.2673e-05 9.66933e-06 0.000117213 0.000373601 0.00010828 7.23643e-05 0.000380863 2.35044e-05 3.64998e-05 0.000213694 0.000220804 3.25606e-05 0.000425176 7.70946e-06 3.75575e-05 6.15429e-05 0.000245098 1.28603e-05 4.44434e-06 0.000294031 6.55648e-05 0.000102731 0.00130409 5.23762e-05 0.000341169 0.000399073 0.000435809 0.000311695 7.72857e-06 1.78519e-05 0.000147548 7.90382e-05 9.46886e-06 0.00016083 8.90044e-06 0.000713254 1.18014e-05 0.000103985 0.000104734 0.000344447 9.62549e-05 9.85305e-05 9.09064e-06 1.23583e-05 0.000300518 0.000446312 0.000830899 2.07305e-05 0.000709438 1.51711e-05 0.000253945 0.000390139 0.000156302 1.69279e-05 0.000401431 0.000270251 4.41919e-05 1.75625e-05 1.19813e-05 4.02648e-05 8.31605e-06 2.52429e-05 0.00011135 3.37214e-05 6.10167e-06 0.000167458 2.12778e-05 0.000160158 0.000278483 1.1335e-05 0.000362807 0.000219217 1.16743e-05 7.32743e-05 0.000531561 0.000549877 5.41761e-05 6.06315e-05 1.46964e-05 1.82696e-05 8.72695e-06 1.05133e-05 7.38483e-05 8.74587e-06 0.000735413 1.67891e-05 0.000193324 0.00072537 7.72738e-05 1.03839e-05 0.000349436 0.000412254 9.0667e-05 0.000665259 5.01065e-05 0.000299576 4.21738e-05 0.000358299 0.00022172 1.62689e-05 0.00030011 8.89196e-06 0.00038508 0.000358771 0.000376322 9.25429e-05 0.000430249 9.56281e-05 0.000242653 3.78032e-06 2.73223e-05 0.000191344 0.000145127 5.57638e-06 0.000572555 0.000333607 4.38791e-05 0.000196258 1.5368e-05 1.70088e-05 0.000267421 0.000217765 0.000150759 0.00039116 7.35874e-05 0.000392017 0.000523617 0.000787318 1.63738e-05 8.11133e-06 6.65546e-05 3.65805e-05 9.08295e-05 0.000181911 0.000402581 2.57101e-05 0.000201321 5.51646e-05 5.66992e-05 1.50321e-05 1.53774e-05 0.000242519 6.10663e-05 2.5417e-05 1.84342e-05 0.000257572 3.28718e-05 0.000562943 0.000146063 0.00233222 1.21342e-05 1.82129e-05 4.46733e-05 0.000245174 0.000443915 4.96999e-05 2.76251e-05 0.000402502 8.07199e-05 1.05744e-05 0.000103618 0.000140956 0.000392023 3.53804e-05 0.000733431 6.34305e-06 7.11909e-06 0.00025208 5.32145e-05 0.000177063 0.000101424 0.000214018 5.37295e-05 0.000104186 6.11587e-05 0.000415847 9.50146e-05 0.000658809 0.000170639 0.000132761 4.68098e-05 2.59411e-05 2.12845e-05 4.85474e-05 0.000725046 6.72752e-06 0.000355541 1.43206e-05 0.000697354 1.29734e-05 0.000359977 6.41141e-06 0.00040082 0.000362207 6.45969e-05 0.000220836 0.000900715 1.73429e-05 3.63932e-05 0.000558563 7.73671e-05 0.00109011 0.000142638 0.000403909 0.000534224 0.000330993 2.10464e-05 0.000615196 0.00035771 1.10266e-05 0.00130155 2.16574e-05 0.000384291 8.73442e-05 9.8429e-06 0.000228623 4.53635e-05 0.000477243 0.000716274 3.30589e-05 5.81522e-05 2.15163e-05 0.000338242 2.26945e-05 0.000595425 0.000234725 0.000755572 0.000106564 1.16312e-05 7.32059e-05 0.000402819 0.000133435 0.000105614 3.58008e-05 0.000209448 4.97493e-05 6.63217e-05 1.3399e-05 6.11487e-06 0.000118942 4.53534e-06 7.0904e-06 9.34548e-05 6.06827e-05 0.000391267 5.60186e-05 8.61638e-05 0.000306965 0.000522839 1.15414e-05 0.000126089 0.000357691 8.222e-06 0.000226215 6.65344e-05 0.000374034 0.000401057 5.21968e-05 1.39007e-05 5.43415e-05 1.7328e-05 4.11734e-05 0.000262591 0.000363039 1.37934e-05 9.71723e-05 0.000743036 0.000279407 0.000403106 1.20258e-05 9.00812e-05 3.82578e-05 0.0003017 0.00011138 0.000599743 0.000733008 3.07886e-05 0.000263758 0.000210333 2.00382e-05 0.000371226 1.87578e-05 0.000277133 0.000231785 1.11205e-05 1.0353e-05 6.40165e-05 0.000192545 8.47939e-06 0.000402427 0.000755111 9.96225e-05 4.39789e-05 0.000217074 0.000193755 7.5833e-06 0.000493016 0.000496154 0.000509364 9.98791e-06 0.000357366 0.00025045 0.000522629 0.000359081 7.02521e-05 7.15495e-05 0.00035926 0.000106933 2.62249e-05 7.80165e-05 6.15215e-05 0.000355272 0.000202236 0.00013582 4.97008e-06 8.58877e-06 4.87788e-05 8.28029e-05 1.73428e-05 0.000238685 3.24718e-05 0.000351228 0.000427148 6.31945e-06 9.06717e-05 5.17163e-05 2.32698e-05 0.000363493 6.67979e-05 0.00039721 3.10247e-05 0.000163631 6.45564e-05 4.93903e-05 1.65109e-05 0.000474203 5.81708e-05 8.61715e-06 7.92853e-06 0.00195685 8.01357e-05 0.000349407 0.000157646 5.51716e-05 0.000349199 0.000356681 2.45047e-05 8.16333e-05 1.68071e-05 1.32494e-05 0.000904668 1.07675e-05 5.90943e-06 0.00044168 4.82343e-05 1.08495e-05 1.26678e-05 8.30451e-06 8.17166e-05 5.93603e-05 5.93165e-06 0.000227617 5.63125e-05 5.93498e-05 0.000126042 8.55458e-05 0.000585957 0.000147229 2.1901e-05 2.03408e-05 1.50335e-05 3.05855e-05 0.000740649 
0.000288914 0.000126203 4.18958e-05 0.000789476 0.000115957 6.72872e-06 0.000190323 3.12381e-05 0.000132888 9.67733e-06 6.50669e-06 0.000287889 0.000227168 1.91839e-05 0.000270741 5.43706e-05 2.13873e-05 0.000451568 0.000486838 0.000203344 0.00017281 0.000218873 0.000121451 0.000121156 0.000500533 5.93606e-06 3.09567e-05 8.83459e-06 0.000149729 8.66892e-06 0.0003767 0.000155501 8.97325e-05 0.00127826 0.000399118 1.14525e-05 4.7637e-05 0.000316375 4.97566e-05 0.000179588 0.000996684 0.000351996 6.75752e-05 9.97083e-06 0.000188949 4.80686e-06 0.000377901 0.000557291 0.000458172 0.000143466 4.35949e-05 0.000718653 0.000173901 0.000252395 0.000161544 3.8679e-06 7.76459e-05 0.000155818 0.000175002 3.07846e-05 0.000154141 3.02825e-05 0.000133025 0.00027305 0.000195106 0.000540089 2.89839e-05 0.000367773 9.87674e-06 0.000308003 0.000384262 0.000355016 0.000453729 0.000600402 1.26415e-05 9.96443e-05 0.00024352 2.92847e-05 0.000323986 6.72567e-05 0.000249964 0.000273685 0.000116771 0.000143373 1.06297e-05 0.00010211 6.92579e-06 0.000176449 5.33651e-05 0.000687222 9.48653e-06 0.000157016 0.000241864 9.25699e-05 0.000140746 6.93466e-05 0.000630369 2.16997e-05 0.000243 0.000272011 2.97273e-05 0.00111949 6.54172e-05 3.49727e-05 0.000291551 0.000114944 0.000115388 8.55231e-05 8.68683e-06 6.42627e-06 6.10791e-05 5.18993e-06 0.000396834 0.000156208 0.000186202 1.9126e-05 0.000198357 0.000187379 0.00187903 1.20974e-05 0.000569626 0.000192173 6.83383e-06 8.99138e-05 9.46313e-05 0.000252114 2.49253e-05 9.49438e-05 3.66503e-05 5.65321e-06 2.19025e-05 8.17522e-05 7.60859e-05 2.52613e-05 0.000172603 2.42802e-05 7.22875e-05 0.000244811 1.2157e-05 0.000393847 5.22447e-05 8.38751e-06 3.4217e-05 6.14455e-05 7.49688e-06 0.000326543 5.31962e-06 6.69471e-05 3.4634e-05 0.000314552 0.000247076 4.43757e-05 7.12377e-05 0.000108463 0.000256297 0.000171505 1.91388e-05 0.00131819 0.000381215 0.000117125 6.77011e-06 0.000151427 8.55304e-05 1.00273e-05 0.000244975 0.000188346 0.000156184 0.000416821 0.000373815 0.000247695 4.58899e-06 0.000109425 8.8092e-06 9.8897e-06 3.41015e-05 7.89135e-06 3.69938e-05 0.00033713 6.45058e-05 0.000230499 3.25422e-05 3.99976e-05 0.000286055 1.00519e-05 1.57221e-05 3.72832e-05 0.000212204 9.20962e-06 0.000312276 0.00010564 0.000367958 5.36114e-06 0.000910267 0.000177276 2.70197e-05 0.000116596 8.74566e-05 0.000437592 4.39763e-05 1.16594e-05 6.54673e-06 0.000211257 0.000185774 0.000107813 5.06946e-06 0.00017472 0.000295432 5.68531e-05 0.000623541 3.23114e-05 9.96756e-05 0.000257986 7.49888e-05 0.000727746 0.000134413 3.09057e-05 0.000163408 0.000425857 0.000145152 6.60295e-06 0.000564599 0.000603558 5.47498e-05 0.000506334 0.000273154 6.37658e-05 3.33783e-05 0.000249775 0.000341366 1.73534e-05 0.000314841 4.00649e-05 0.000375773 9.04813e-06 0.000595975 0.000150322 5.47437e-06 0.000460234 0.00060681 0.000185669 0.00163029 7.14862e-05 0.000404246 0.00030586 0.00013959 0.00123545 5.51566e-05 0.000133312 0.000775717 8.12661e-06 0.000166286 0.000103487 0.000135969 0.000180591 0.000211344 0.000150992 0.000602299 1.40425e-05 1.56833e-05 5.17715e-05 0.000158812 0.000587253 2.27306e-05 0.000197668 5.2406e-06 9.56893e-06 2.95278e-05 3.45806e-05 0.000246373 0.000191426 0.000809136 0.000275457 0.000143909 0.0003744 2.01395e-05 0.000244154 0.000144613 7.29296e-06 7.62771e-05 0.000732153 6.90827e-06 4.62706e-05 5.96564e-05 0.000339899 7.03051e-06 2.04019e-05 0.000162088 0.000307162 0.0013066 0.000307738 5.45235e-05 0.000189326 6.31838e-06 3.29355e-05 0.000511991 4.95363e-05 2.37384e-05 2.60619e-05 0.000164153 0.000229173 0.00079189 3.12934e-05 0.000248714 9.78038e-05 0.000118651 0.000184639 0.000885312 0.000181541 0.000140649 3.47281e-05 0.000147155 0.000714064 0.000249452 0.000320215 0.000394046 0.000289203 1.37683e-05 4.23716e-05 7.59841e-06 1.9371e-05 8.25315e-06 0.0001213 0.00050735 3.51745e-05 0.000139552 0.000216413 0.000157409 1.97736e-05 0.00024724 0.000516361 0.000209457 0.000100221 6.91696e-05 0.000362455 0.000373653 0.000461283 0.00016354 0.0001905 0.00082549 3.3165e-05 4.34682e-05 1.08015e-05 3.30752e-05 0.000156595 7.07999e-06 4.72485e-05 6.43611e-06 0.000435282 0.00015533 1.95819e-05 4.31583e-06 2.17511e-05 0.000161709 5.69701e-05 0.000103249 0.0011497 2.56745e-05 5.56331e-06 0.265309 3.28875e-05 0.000136386 0.000528367 3.39955e-05 1.58236e-05 0.000164702 6.00803e-05 0.000139952 0.000333605 0.000401325 4.35352e-05 7.65195e-06 0.000301633 0.000244638 0.000550674 0.000258921 8.75445e-05 0.000146712 0.000390282 0.000114531 0.000178348 0.000692307 1.55173e-05 8.38931e-05 2.17291e-05 0.000118032 1.1113e-05 0.000396885 0.000172321 0.000352684 1.25491e-05 5.79022e-05 3.19791e-05 0.000297367 0.000138665 1.07863e-05 0.00027403 0.00023996 0.000137515 9.21886e-05 9.90624e-05 0.000313926 0.000193135 0.000149096 9.98033e-05 0.000269236 0.000322198 0.000242811 0.000482701 0.000247095 0.000400894 0.000157411 4.04172e-05 0.000267953 0.000278181 0.0501789 6.76204e-06 0.000226695 0.000108163 0.000361415 6.07714e-05 0.000244237 3.98017e-05 1.10083e-05 0.00130268 0.00040112 9.34078e-06 0.000303005 1.18339e-05 0.000244858 0.000133289 6.4051e-06 0.000313287 0.000320603 0.000297297 0.000593005 0.000308504 0.000680922 0.000246653 0.000270572 0.000172742 0.000341577 0.00120111 0.000174296 0.000149774 4.12482e-05 3.81696e-05 2.40434e-05 7.99948e-06 0.000559733 0.000379755 0.000138743 0.000529853 0.000257228 0.000104505 0.000144961 0.000270409 0.000308846 7.35353e-06 0.000251077 6.3666e-06 0.000193862 0.00015919 1.16448e-05 0.00018285 5.06522e-06 9.25553e-05 3.62173e-05 0.000135984 0.000291529 0.000295635 0.000400056 1.01689e-05 0.000150234 0.000172664 8.09469e-05 6.35202e-06 0.00057104 9.80653e-05 1.70364e-05 0.000136778 1.94729e-05 0.000208342 3.00323e-05 0.000346751 3.49701e-05 0.000131785 1.02187e-05 0.000476287 0.000133769 0.000364234 4.44476e-06 0.000245374 0.000366755 6.20087e-05 0.000243776 3.37229e-05 1.17354e-05 0.000402078 0.000258413 0.000163692 0.000166675 0.000119293 0.00027545 0.00027755 1.97932e-05 0.000842782 0.000126837 3.11239e-05 0.000245465 3.12061e-05 8.71632e-05 0.000791725 0.000112908 0.000329219 6.73696e-06 8.60283e-05 0.000143406 0.000285809 0.000149629 0.000143867 3.34399e-05 0.000274186 0.000194596 0.000106317 0.000402679 0.00026811 0.000110894 0.000391515 1.69823e-05 1.41927e-05 3.19814e-05 0.000200176 0.000244403 0.00277248 0.000164868 9.11463e-05 1.53923e-05 0.000250179 0.000461852 2.93408e-05 0.000163336 4.67435e-05 5.06022e-06 0.000246885 0.000159474 1.96619e-05 0.000123377 0.000119234 0.000261755 0.000128843 2.75253e-05 0.000143324 8.8661e-06 2.78007e-05 6.22864e-05 0.000196193 9.38397e-06 6.16138e-05 0.000168168 9.1295e-06 4.01236e-05 5.7813e-05 0.000194903 0.000320649 0.000138466 9.66484e-06 0.000136113 5.50181e-06 6.27031e-05 0.000754357 0.000348698 0.000204201 0.000137411 0.000254775 0.000272369 1.17467e-05 2.90501e-05 0.000108906 0.000256871 3.02895e-05 0.000153345 9.75205e-05 0.000270535 0.000402138 0.000266633 0.00015806 0.000955212 0.00040797 0.000573153 1.08809e-05 2.95291e-05 0.00037743 7.15247e-05 4.73061e-05 1.6252e-05 0.000418337 3.42792e-05 0.000516807 0.000144138 0.000171781 7.62756e-05 0.000263927 0.000190644 0.000378719 0.000246742 0.000216152 5.62706e-05 6.1805e-05 0.000245368 1.03602e-05 8.39606e-06 0.000382759 6.3977e-06 5.2097e-05 0.000196388 9.19548e-05 5.67452e-05 0.000341659 0.000411667 0.000247146 0.000175156 0.000511056 2.25003e-05 0.000382463 7.65317e-05 5.83866e-06 0.000305858 0.000455879 9.40837e-06 9.76366e-05 6.71012e-05 0.000223394 0.000357701 9.62461e-05 0.000246636 0.00019492 0.000150094 3.04787e-05 0.000138859 0.000198365 3.31339e-05 5.1921e-05 0.000151629 0.000191959 1.81311e-05 0.000336155 0.00027583 7.42136e-05 0.000245753 0.00117658 0.00015465 1.32297e-05 0.00094195 0.000247825 0.000316858 6.56961e-06 1.15133e-05 0.000486522 0.000401905 8.83281e-06 0.000730681 3.13274e-05 0.000251047 4.94203e-06 0.000271017 0.000226247 0.000372679 0.000384525 0.00158977 6.66128e-06 0.000111199 0.000347263 0.000130096 2.62727e-05 0.000212708 0.000248579 3.34792e-05 0.000284561 0.000130101 7.01522e-05 7.86885e-06 0.000175569 0.000544589 4.37605e-05 7.96031e-06 1.24063e-05 6.87321e-05 0.000152603 0.000148442 0.000656372 0.00015195 7.43875e-06 0.000183092 0.000211241 0.000314898 0.00022138 2.56473e-05 7.58015e-05 0.000144331 6.59737e-05 0.000699089 4.47196e-05 0.000144222 0.000115099 4.69145e-05 7.47486e-06 2.14755e-05 0.000122073 0.000588429 0.00026893 2.9769e-05 0.000666535 0.000582468 9.23069e-06 6.37474e-06 2.09667e-05 6.08011e-05 0.000383367 0.000130758 0.000141681 3.04698e-05 0.000162298 0.000360796 0.00022793 0.0001425 0.000643788 3.94788e-05 8.78412e-06 0.000992094 0.000369267 0.000786157 7.26214e-05 9.71055e-05 0.000328255 0.000432826 0.000363446 5.3653e-06 0.000351657 5.14297e-05 6.29283e-05 3.5896e-06 0.000149635 0.000312674 0.000291003 8.94875e-05 1.3492e-05 1.70263e-05 3.34555e-05 3.18443e-05 0.000155101 0.000298245 0.000108891 0.000140534 5.3773e-05 0.000384857 0.000113122 0.000251936 0.00012269 0.000111486 0.000107451 0.000650044 0.000269977 7.48753e-06 0.00027707 0.0002575 0.000297082 2.62316e-05 8.52524e-05 0.000140551 3.17598e-05 0.000100014 4.63975e-06 0.00096273 8.1734e-05 5.65339e-05 0.000404863 0.000157083 3.32908e-05 0.00010539 0.000145716 6.45073e-05 0.000231674 0.000145649 0.000104646 0.000191468 0.000380546 9.49754e-05 5.54526e-06 1.16467e-05 0.00014853 1.73738e-05 0.000181885 6.91803e-06 3.92318e-06 9.70525e-05 0.000183083 9.0394e-06 8.17248e-06 9.64894e-05 0.000277595 8.43454e-05 0.000481614 1.79351e-05 0.000263508 0.000219023 0.000312417 0.00022378 0.00038469 0.000270298 3.12758e-05 0.00010499 1.09889e-05 1.01316e-05 0.000485242 0.000145735 0.000244754 3.23093e-05 1.88497e-05 9.32717e-06 0.000102048 2.38293e-05 0.000281371 0.000186988 8.90754e-06 1.57683e-05 6.6352e-05 0.000591107 0.000111785 7.38311e-05 2.33272e-05 0.000144077 0.000482518 1.95369e-05 4.48077e-06 0.000163213 0.000248346 0.000240433 0.000187323 2.94385e-05 8.89149e-06 0.00058893 4.27549e-05 0.000185622 0.000142914 4.55339e-05 0.000244764 4.09323e-05 0.00015319 0.000265759 0.000190428 4.39079e-06 9.55748e-06 0.000100704 0.000335123 5.97128e-05 0.000247378 2.18904e-05 9.51677e-05 0.000276619 0.000618629 0.000638404 0.000287428 0.000500591 0.000353652 0.000262607 3.18983e-05 0.000353552 2.89013e-05 0.000125617 0.000334403 0.000262086 0.000166607 0.00066111 0.000220677 0.000485722 4.3803e-05 7.20411e-06 3.67383e-05 4.23987e-05 0.00113197 0.000406887 0.000121531 7.05496e-05 5.66737e-05 0.000139743 0.000134794 0.000408956 0.000299891 3.14202e-05 0.000286877 0.000540201 0.000138537 0.000382688 0.000138141 0.000250365 0.000778995 3.29826e-05 0.000555719 0.000135087 8.11491e-06 0.000153793 1.66485e-05 8.48199e-05 5.3443e-05 1.28225e-05 0.000345667 1.88007e-05 0.000288387 2.16792e-05 3.65523e-05 9.3758e-05 5.51902e-06 0.000100419 0.000164925 2.88996e-05 6.30201e-05 0.000255695 0.000188808 0.000375818 3.35255e-05 0.000151822 0.000714308 0.000245979 5.65268e-05 0.00026781 8.04273e-06 8.32712e-06 9.80098e-06 4.08639e-05 0.000140917 5.0628e-06 0.000335748 0.0011769 7.19537e-06 0.000142332 0.000345118 0.00041305 0.00143263 1.84013e-05 0.000624116 0.00116404 4.76268e-06 0.00011566 0.000470246 0.000158706 0.479921 3.19444e-05 0.000154883 0.000242404 0.000273906 2.29069e-05 3.45709e-05 0.000271406 5.5926e-05 1.58448e-05 0.0019174 0.000140112 3.46956e-05 0.000365582 0.000436416 0.000436637 1.37402e-05 1.92811e-05 1.13925e-05 0.000360695 8.41562e-06 0.000421265 0.000287057 0.000229378 0.000261274 7.35544e-06 5.59435e-06 5.77312e-05 6.84882e-06 6.6181e-06 4.67814e-05 5.90344e-06 0.000215249 3.88764e-05 0.000196546 0.000189745 0.000139648 7.58285e-06 2.72099e-05 0.000276277 0.000224545 0.000256524 1.23312e-05 9.76546e-05 5.79713e-05 3.33554e-05 0.000268948 2.22273e-05 6.95838e-05 2.31642e-05 1.76308e-05 9.66983e-06 0.000100466 0.000664276 7.74847e-05 
3.49513e-05 5.67986e-05 3.62728e-05 0.000133076 0.000495411 0.000247791 0.000290878 5.99285e-05 2.51731e-05 2.49724e-05 6.93994e-05 0.000541457 8.70899e-05 0.000172097 0.000108745 0.000291615 3.36814e-05 2.55916e-05 2.89854e-05 1.44248e-05 9.19674e-06 0.000130167 0.000332836 2.63801e-05 7.93785e-05 8.54038e-05 0.000320093 1.21127e-05 6.76373e-05 6.8208e-05 0.000248209 0.000249696 4.30467e-05 4.97681e-05 3.40412e-05 3.68514e-05 0.000345375 0.000132518 0.000289402 0.000378094 0.000196078 0.000177227 6.4804e-05 1.86318e-05 0.000881612 6.49997e-06 2.40262e-05 1.75728e-05 0.000328739 0.000261108 0.000184632 0.000431925 4.64794e-05 1.46967e-05 3.57526e-05 0.000240797 9.26102e-05 5.95935e-05 2.29287e-05 1.4917e-05 5.58815e-05 8.84157e-05 4.3196e-05 0.00119435 0.000210795 0.00056614 9.79506e-05 0.000554631 0.000400111 3.85441e-05 6.10261e-05 2.79199e-05 5.02482e-05 2.80591e-05 0.000518134 0.000130252 0.000482397 1.88455e-05 3.311e-05 5.56104e-05 0.000805134 0.000113186 2.30674e-05 0.000479904 8.28163e-06 8.39148e-05 4.44335e-05 0.000532804 0.000402353 7.03571e-05 0.000117484 0.000182704 0.00130986 1.2011e-05 5.01032e-05 0.00041692 7.22461e-06 1.7619e-05 6.39192e-05 0.000287721 9.44818e-05 0.00366519 0.000307651 4.64226e-05 9.88776e-05 5.90898e-05 9.94296e-05 2.56975e-05 1.43097e-05 1.14437e-05 0.000113539 0.00028815 4.57713e-05 6.33008e-05 0.00056418 0.000865905 0.000249653 0.000128966 0.000208371 2.21011e-05 0.000291233 2.79752e-05 0.000199038 3.41366e-05 6.21085e-05 0.000255487 0.000239102 9.49782e-06 1.094e-05 7.54457e-05 0.00048101 0.000237027 0.00014637 2.03964e-05 6.42987e-05 0.00017723 0.000173135 0.000359796 0.000163927 0.000599641 1.21886e-05 0.000128958 0.000306075 3.59368e-05 0.000119591 3.0628e-05 1.00736e-05 2.77351e-05 0.000248939 0.000175822 6.94629e-05 8.38891e-05 0.00261844 2.12856e-05 3.84071e-05 7.13226e-05 3.43957e-05 0.000309093 0.000960472 0.000139275 0.00475435 2.39284e-05 3.50632e-05 0.00025053 8.4523e-05 1.85309e-05 6.97202e-05 4.19518e-05 1.72173e-05 1.22358e-05 7.15689e-06 0.000128801 0.00501468 2.32253e-05 0.000248199 7.66828e-06 3.13563e-05 0.000186032 6.91994e-05 0.000125606 0.000485029 0.000271285 3.92951e-05 2.82795e-05 0.000395187 0.000242168 0.00037556 3.97448e-05 0.0145658 0.000870102 6.74223e-05 0.000182116 0.000117308 1.35702e-05 0.000257114 8.75493e-05 5.35643e-05 0.000115355 1.49361e-05 1.5939e-05 1.44977e-05 0.00027197 0.000119264 0.000283665 0.000338804 9.85508e-05 3.467e-05 1.79287e-05 0.00048963 1.38046e-05 0.000187964 0.000161153 0.000524122 4.64568e-05 5.51301e-05 8.21923e-05 1.72904e-05 2.10562e-05 2.92334e-05 4.87296e-05 9.75769e-05 0.000939724 1.8181e-05 0.000124988 7.70256e-05 0.000252888 0.0177841 5.43237e-05 0.000292572 3.19049e-05 1.64637e-05 0.000484973 0.000809165 0.000337484 0.000279441 7.55755e-05 0.000340585 4.99971e-05 8.83546e-05 1.7528e-05 5.51943e-05 0.000358678 0.000709287 0.000108222 5.05988e-05 2.35845e-05 5.3624e-05 7.63382e-05 0.000266656 2.90571e-05 1.15403e-05 0.00010535 0.000780518 4.96627e-05 0.000248928 9.94796e-05 0.000345841 3.2624e-05 0.000634122 0.00247824 0.00037056 0.000451969 1.68021e-05 3.9948e-05 0.000400835 9.72944e-05 0.0437977 0.000625568 2.00015e-05 6.72521e-05 4.91829e-05 3.54148e-05 0.000315607 2.88182e-05 8.91491e-05 0.000175862 2.61244e-05 0.000284051 8.15495e-05 8.2932e-05 8.67625e-06 0.00410794 0.000375853 3.20262e-05 0.00042388 8.90247e-05 0.00048223 0.00177051 6.15589e-05 0.000173588 7.86429e-05 0.000879544 1.39535e-05 0.000485556 0.000288357 7.5593e-05 0.000490628 2.89026e-05 9.45126e-05 9.86603e-05 0.00014816 6.91807e-05 0.000457227 0.000149384 1.49753e-05 0.000201982 6.02376e-05 6.98071e-05 8.10974e-05 0.000304871 0.000144842 0.000300745 4.35617e-05 6.16947e-05 0.000346167 4.47271e-05 0.000265687 5.95987e-05 0.000473637 0.000743187 1.77538e-05 0.000339537 0.000113508 0.000162612 3.50655e-05 0.0476071 2.66682e-05 5.60728e-05 3.77504e-05 1.36049e-05 0.000107868 2.62454e-05 1.51e-05 1.61483e-05 0.000154409 1.47476e-05 0.000271553 1.64238e-05 0.000243757 1.99783e-05 4.32741e-05 8.57555e-05 1.07368e-05 5.57019e-05 0.000553916 5.65714e-05 0.000100055 0.000215783 0.000537941 3.5059e-05 2.60665e-05 2.413e-05 0.00726226 0.00550656 0.000619127 4.99549e-05 0.000117362 1.41229e-05 0.000294259 2.05818e-05 0.000244386 0.00037698 0.000137108 3.45599e-05 7.36357e-05 0.000187973 7.30891e-05 5.23645e-05 3.83128e-05 0.000175351 0.000157353 0.000115438 2.21757e-05 1.59966e-05 1.24345e-05 6.49414e-05 0.00605616 0.000159023 3.6002e-05 6.31083e-06 4.95573e-05 0.000328766 0.000321327 1.06986e-05 0.000312811 0.000271984 3.26228e-05 2.33439e-05 5.74339e-05 1.2843e-05 1.53863e-05 0.00023772 3.38671e-05 6.9109e-05 3.92146e-05 0.000263537 8.29741e-05 1.28762e-05 0.000279078 0.000311396 0.000524217 5.19245e-05 0.000776743 0.000143007 1.74242e-05 0.00017084 0.000199466 4.38651e-05 1.02311e-05 0.000143124 4.50577e-05 2.97428e-05 1.73779e-05 0.000250138 0.00469856 8.27373e-05 5.52725e-05 0.000290014 0.000125961 1.77344e-05 3.81142e-05 1.47312e-05 0.000251311 1.71765e-05 0.000265101 6.85984e-06 0.000316756 0.000179987 0.000921965 6.37371e-05 9.44366e-05 0.000105943 0.000653023 0.000170452 8.85128e-05 0.000508196 0.000175249 1.17178e-05 6.23796e-05 7.47229e-05 0.000115458 0.000210396 2.22812e-05 2.44422e-05 0.000379744 1.20479e-05 6.925e-06 1.11436e-05 0.000287209 6.03707e-05 1.33451e-05 7.30465e-05 0.000286744 3.05492e-05 3.05781e-05 3.99835e-05 0.000659813 0.000245524 7.3263e-05 2.164e-05 0.0857163 9.06604e-05 0.000147393 0.000185637 9.00719e-05 1.47429e-05 1.28262e-05 0.000286296 0.000299752 8.72433e-05 0.000969773 0.000101005 0.000299645 4.83861e-05 2.56011e-05 1.32516e-05 2.56951e-05 0.000379987 2.0572e-05 0.000540909 0.000343074 6.36372e-05 5.45627e-05 0.000161243 0.000191567 0.000257059 4.58161e-05 8.91304e-05 0.000559324 0.00031953 1.16064e-05 3.40303e-05 0.000747162 2.5997e-05 7.4324e-05 0.000488037 6.95429e-05 0.000124597 0.000149574 1.30606e-05 0.000150476 0.000108005 7.98078e-05 8.35596e-05 1.76728e-05 4.8666e-06 0.000579155 0.00739543 1.359e-05 1.4027e-05 5.69883e-05 5.5605e-05 5.05642e-05 5.11847e-05 1.48963e-05 0.000455217 5.16145e-05 2.11579e-05 0.000628735 0.000521177 5.65296e-05 2.18906e-05 0.000508853 7.69055e-06 2.29689e-05 5.0121e-05 0.00015525 0.0451258 8.29136e-05 5.46553e-05 0.00025721 0.0187012 0.000199644 1.10147e-05 0.000116395 0.000125519 0.000110937 0.00021431 0.000530111 2.40798e-05 0.000116795 0.000333696 0.000274674 2.17731e-05 0.000342551 0.000269635 6.77294e-05 4.80436e-05 0.000261384 0.000125346 2.80673e-05 4.15085e-05 0.00017458 0.000216793 2.93254e-05 5.73049e-05 9.61859e-06 0.000251641 1.72059e-05 0.00040428 2.58088e-05 5.25298e-05 6.1744e-05 0.000124069 0.000203151 0.000470987 0.000248594 2.49569e-05 3.62094e-05 0.000162424 2.32164e-05 0.000143294 0.000267543 0.000367523 3.04427e-05 0.00031126 0.000171309 0.00244713 3.40835e-05 8.09321e-05 0.000247872 0.000544883 3.8577e-05 0.000174613 0.000107179 3.49987e-05 0.000287906 3.22022e-05 0.461074 0.000104433 0.000100084 0.000287536 0.00471028 2.79333e-05 9.86381e-05 3.03681e-05 5.40307e-05 0.000173876 9.08141e-05 0.000290018 0.000125266 3.82329e-05 2.38441e-05 4.72134e-05 2.77279e-05 8.50181e-05 0.000273926 7.44314e-06 0.000207437 6.45663e-05 1.40904e-05 3.32401e-05 9.67571e-05 9.84088e-06 7.22262e-05 2.31024e-05 2.3517e-05 2.49793e-05 1.34546e-05 1.7685e-05 0.000134227 3.5457e-05 1.03342e-05 1.33837e-05 3.58775e-05 0.00053157 3.20091e-05 5.46547e-05 2.13179e-05 0.000101921 0.000280341 3.14697e-05 6.17633e-06 0.00019801 0.00085108 4.1218e-05 1.68043e-05 0.000100301 2.72724e-05 0.00194336 1.12389e-05 0.000148773 9.60298e-06 0.000112411 3.00699e-05 1.03834e-05 2.73401e-05 9.989e-05 0.000119951 0.000486829 0.000151882 0.00038724 0.000370153 0.000246254 0.000257246 0.000292667 0.00019917 0.000150744 0.000207256 2.10485e-05 5.63364e-05 0.000383451 0.000515313 3.08226e-05 6.76232e-05 4.34402e-05 5.58062e-05 6.55537e-05 0.00010916 6.07383e-05 1.94761e-05 0.000210019 0.000461416 0.000246246 2.48908e-05 0.000720167 0.000115191 0.000149173 0.00694981 1.03925e-05 5.37467e-05 8.7741e-05 0.000214864 5.80604e-05 0.00015601 3.96238e-05 0.000104474 1.39801e-05 0.000143491 0.000175049 4.1758e-05 1.45364e-05 0.000180097 2.64207e-05 1.54378e-05 4.68396e-05 7.36817e-06 0.000319659 0.000253452 1.05944e-05 3.19545e-05 0.000954387 0.00698548 0.000171449 5.24661e-05 9.63886e-05 5.98271e-05 7.58458e-05 3.31923e-05 7.49166e-05 0.00013325 0.000377096 8.78266e-05 3.9659e-05 0.00069719 0.000192532 3.50421e-05 3.03679e-05 4.97609e-05 0.000104231 0.000451514 6.76164e-06 0.000250955 1.49379e-05 0.000237978 5.21134e-05 3.47879e-05 0.000197285 2.82436e-05 8.54365e-05 0.000398437 0.000251146 6.89373e-05 9.49366e-05 3.00162e-05 0.000412571 5.5821e-05 0.00128472 0.000338943 3.8868e-05 1.446e-05 9.61422e-05 0.00031323 1.01946e-05 0.00014678 7.59651e-05 0.000112041 5.90428e-05 1.71301e-05 0.000176601 0.000180255 9.68083e-05 0.00025093 0.0038322 0.000293143 0.000335613 5.53172e-05 0.000148143 0.00106919 2.92786e-05 0.000206614 0.000946086 0.00310881 5.43497e-05 9.85961e-05 0.000310132 4.65829e-05 2.6745e-05 1.66551e-05 5.80529e-05 9.94635e-05 0.000386981 7.3379e-05 1.61943e-05 8.9247e-05 0.000326208 5.01853e-05 6.26431e-05 0.000145368 0.000161982 0.000190459 0.00034074 8.46566e-05 8.14976e-05 0.000291906 0.000302564 1.08139e-05 0.000183289 0.000104892 0.000206054 9.9287e-05 0.00060012 1.05173e-05 8.03996e-06 9.86212e-05 0.000167961 0.000229503 1.56185e-05 0.00010837 3.38238e-05 0.000179627 2.78929e-05 0.000265788 6.86406e-05 4.59317e-05 0.000109646 6.66611e-05 8.25148e-05 6.65056e-05 0.000328688 0.000192961 0.000831969 1.42127e-05 0.000262614 3.47639e-05 0.000290016 9.35099e-06 0.00028574 3.07902e-05 0.000293386 0.000306535 0.000247726 0.000184678 0.000519611 0.000191785 3.40725e-05 0.000533001 3.56799e-05 0.000753501 0.000227067 0.000465267 0.000337382 0.000447077 2.45624e-05 0.000328192 0.000283133 2.11492e-05 0.000537066 6.86225e-05 8.30576e-05 0.000191242 0.00011843 0.000117388 4.94889e-05 0.00857742 0.000996004 3.97064e-05 0.000702639 0.00024301 9.27812e-05 9.09844e-05 0.000262855 1.14378e-05 0.000299148 6.05587e-05 5.87273e-05 1.12214e-05 0.000302695 4.37852e-05 0.000116072 0.00117091 0.000290299 0.000187836 5.91093e-05 1.69174e-05 2.33542e-05 4.68721e-05 1.31125e-05 2.0656e-05 0.000134686 6.76577e-05 0.000252626 1.59226e-05 0.000281645 0.000352865 0.00114589 2.1358e-05 6.7674e-05 0.000242304 1.29864e-05 8.44635e-05 1.6813e-05 0.000290064 0.000252238 6.71366e-05 2.96555e-05 4.13751e-05 0.0003544 0.000192837 8.9321e-05 0.000116079 0.000110434 0.000153163 0.000481774 0.000161968 0.000111293 1.60699e-05 1.34123e-05 5.95783e-05 9.78614e-05 5.53892e-05 0.000381124 0.000638332 1.78058e-05 0.000212862 0.000215535 0.000139278 6.78616e-05 8.48465e-05 0.000154064 6.28135e-05 2.00112e-05 8.74752e-05 6.80625e-05 0.000336771 2.69861e-05 0.000260022 0.000263878 0.000399172 9.2784e-06 0.000133096 0.000306293 0.000139458 0.000436544 0.000254757 0.000271402 3.12813e-05 0.000262185 0.000185912 0.000224673 0.000311429 8.87268e-05 8.81393e-06 0.00025495 2.57617e-05 9.85724e-06 1.56622e-05 9.51065e-05 0.000290152 0.000141049 0.00014076 1.13908e-05 5.41923e-05 3.87344e-05 0.000157585 0.00711198 0.000103967 3.05316e-05 0.000244747 0.000183138 1.04369e-05 3.84493e-05 1.46309e-05 5.32912e-05 0.000268162 4.11802e-05 0.000285906 2.05612e-05 9.92524e-05 0.000275107 2.26426e-05 3.13844e-05 0.000320529 8.65517e-05 2.02054e-05 3.18138e-05 2.32445e-05 0.000153912 0.000142848 0.000157115 0.000114963 0.00023901 0.000289095 0.000694609 0.000142667 5.57174e-05 2.20722e-05 0.000501666 7.75189e-05 2.07404e-05 9.01744e-06 0.000163772 2.05628e-05 4.24399e-05 2.65977e-05 0.00011529 3.78387e-05 0.000235033 0.000168592 4.34108e-05 9.51529e-05 0.000239114 7.1407e-05 0.000359219 7.12628e-05 2.63439e-05 1.64745e-05 2.66895e-05 0.00341398 0.000649093 
4.34454e-05 1.741e-05 6.60474e-05 0.00026025 0.000171554 3.64865e-05 0.000122882 0.000216462 0.000152211 0.00015979 8.61803e-05 0.000174136 4.92037e-05 0.000131496 0.000191462 0.000152427 0.000159255 9.73471e-05 0.0001434 2.49702e-05 6.67813e-05 0.000329778 0.000201991 1.16443e-05 8.62162e-05 0.000334562 6.52786e-05 0.00149024 8.20803e-05 8.07296e-05 2.25703e-05 0.0309734 5.41406e-05 1.99325e-05 0.000743596 4.2897e-05 5.33289e-05 0.000230259 5.17328e-05 0.000174687 7.66884e-05 0.000141302 0.000128707 0.000164596 0.000179504 5.05012e-05 0.000125335 5.36183e-05 0.000106478 0.000148481 0.000200106 0.000597892 7.17808e-05 0.000218591 5.0101e-05 0.000109366 0.000203673 7.74519e-05 0.000313901 0.000122623 0.000183211 0.000152035 0.000127607 6.76247e-05 0.000157074 9.64864e-05 4.664e-06 0.000143263 0.000359934 0.000148065 0.000144781 0.00138018 0.000141628 0.000120504 9.44692e-05 0.000193652 0.000110037 0.000154295 5.04903e-05 1.36879e-05 8.88441e-05 9.6211e-05 3.78359e-05 0.000119807 5.81447e-05 0.000245029 0.000116716 0.000461119 0.000143803 0.000114199 7.05153e-06 0.000219219 0.000330634 0.000215816 0.000158213 0.000238938 0.000125019 6.32736e-06 6.05787e-05 0.000173702 8.03985e-05 8.00485e-05 0.000112771 8.741e-05 0.000145667 0.000223572 0.000105319 6.748e-05 3.91991e-05 0.000117806 8.27568e-05 7.85614e-05 2.37106e-05 0.00022347 5.82912e-05 0.000276227 0.000263174 0.000221461 0.000422761 4.35683e-05 0.000177403 6.12591e-06 0.000147585 0.000111591 5.70893e-05 4.48339e-05 6.25199e-05 6.50996e-05 0.000119769 5.75471e-06 0.00653647 0.000155898 0.000117827 0.000390867 0.000129767 0.000182119 0.00015302 7.16173e-05 6.54119e-05 0.000832471 0.000143653 5.29941e-05 0.000197993 0.000227765 0.000106413 0.000300481 0.000101562 7.82128e-05 0.000177987 7.31855e-05 7.64548e-05 0.000116071 0.000150449 9.04243e-05 3.09479e-05 0.000135419 3.48981e-05 0.000115325 0.196328 0.000150956 7.97136e-05 0.000175426 0.000130466 0.000134712 0.000225206 0.00010079 0.000125102 4.6141e-05 0.000204085 5.02534e-05 1.85746e-05 0.000136648 8.14655e-05 1.82329e-05 6.66422e-05 8.91488e-06 2.08491e-05 0.000188778 0.000125383 0.0002432 4.71061e-05 0.000227944 9.79889e-05 0.000102154 0.000296936 4.04355e-05 9.88764e-05 0.000156264 0.000158184 0.000147066 0.000126389 1.56714e-05 8.90636e-05 9.96727e-05 4.02949e-05 3.12471e-05 1.35811e-05 0.000162944 7.75466e-05 2.98815e-05 5.11747e-05 0.000155382 0.000165749 0.00022091 5.74702e-05 0.00038697 1.49887e-05 0.000196103 0.000196147 0.000103723 0.000140203 0.000103338 0.000265651 9.24556e-05 0.000202126 3.71612e-05 4.8719e-05 6.74498e-05 0.000186373 1.50449e-05 5.62152e-05 0.195507 0.00015129 0.000371519 7.23294e-05 8.22294e-05 0.000157334 0.000133336 0.000295611 5.63773e-05 8.55295e-05 0.000116063 0.000309627 7.72355e-05 0.000194791 0.000154225 6.50478e-05 2.88789e-05 0.000178346 2.72054e-05 0.000131085 0.000162846 0.000179253 1.97545e-05 3.25562e-05 5.42527e-05 0.000107775 0.000147696 7.9725e-05 6.9024e-06 4.69834e-05 1.39864e-05 0.000152027 0.000298266 0.000202931 0.00013214 0.000137621 5.82266e-05 0.00019097 0.000231725 0.000113872 0.000201564 0.000115037 0.000213406 9.18885e-05 4.75949e-05 0.000205394 0.00024536 5.20683e-05 7.05279e-05 3.56118e-05 0.000166161 0.000216727 5.10796e-05 2.7577e-05 3.33696e-05 0.000350789 0.000209849 4.91917e-05 6.05071e-05 3.62939e-05 0.000211631 0.00010853 6.37742e-05 4.90482e-05 0.000177518 6.8374e-05 0.00027217 3.29569e-05 9.93655e-05 0.000115514 0.000189794 0.000242531 8.82068e-05 0.000292804 8.95028e-05 8.34229e-05 0.000188476 0.000105333 0.000137473 0.000157964 8.06699e-05 0.000173009 0.00012952 0.000100049 0.000165035 0.000103697 1.9578e-05 0.000166849 6.72586e-05 0.000103627 0.000243365 0.00012896 6.5545e-05 0.000315533 0.000243849 0.000133645 1.12896e-05 0.000126797 0.000239518 7.76768e-05 0.000153359 0.00028714 0.000156729 9.59798e-05 0.00018059 8.99929e-05 9.69042e-05 1.87549e-05 5.3601e-05 0.000522682 0.000108394 0.000298917 3.5857e-05 5.93263e-05 1.32462e-05 0.000214197 5.40217e-05 8.1942e-05 0.000137725 0.0002853 0.00025469 0.000201653 4.03057e-05 4.15959e-05 0.00016501 2.84937e-05 0.000350294 3.78619e-05 8.77312e-05 4.16426e-05 9.58972e-05 0.000134691 0.000101917 0.000400672 0.000150957 0.000143659 8.35324e-05 0.000173905 8.15603e-05 0.000118831 0.000231068 0.00022359 7.19052e-05 0.000141523 0.000126894 0.000160086 0.000175056 9.4921e-05 5.33689e-05 0.000130757 3.51399e-05 6.40233e-05 0.000358414 0.000319865 6.89827e-05 0.000232386 0.000141631 7.74892e-05 1.54952e-05 0.000243968 0.000452628 8.59701e-05 5.2446e-05 0.000321353 0.000148462 0.000196683 0.00028831 0.000213225 5.56895e-05 0.000201146 3.53531e-05 0.000297264 0.000161909 0.000116192 0.000160487 5.57157e-06 5.10248e-05 0.000292939 7.59126e-05 0.000236896 3.59634e-05 4.19681e-05 0.000258401 9.15115e-06 0.000165031 0.000289668 3.3548e-05 9.14513e-05 4.35065e-05 0.000173141 1.47197e-05 3.84178e-05 0.000190202 0.000203655 0.00021756 0.00022028 0.000226947 0.000125872 5.47415e-05 5.55991e-05 9.48103e-06 0.000164809 5.29782e-05 0.000112461 5.26074e-06 0.000229067 6.19583e-06 0.000448311 0.000204054 2.09937e-05 5.86014e-05 8.101e-05 7.58383e-05 5.65008e-05 0.000291786 0.000242428 5.82788e-05 5.91333e-05 2.64822e-05 9.87605e-05 8.15085e-05 0.000318819 1.15093e-05 0.000154434 0.000248042 3.22502e-05 0.00010536 0.000119813 6.90404e-05 0.000175494 0.000181954 0.00029967 0.000124144 0.000140893 0.000166217 0.0830732 0.00021241 0.000325386 5.79406e-06 0.0148677 0.000109897 0.000215937 0.000127517 0.000135081 0.000202613 6.52573e-05 0.000114947 0.000271964 0.00024321 0.194366 0.000221565 0.000103984 2.96897e-05 4.55411e-06 2.30483e-05 2.78634e-05 3.58274e-05 0.00012273 3.52515e-05 0.000256841 0.000119655 1.10617e-05 8.5373e-05 7.12745e-05 0.000314905 5.49118e-05 9.63043e-05 0.00019111 0.000213086 0.00645201 0.00010924 0.00081935 0.000115489 5.43337e-05 0.000157826 0.000184616 0.000429322 0.000187271 0.000128274 0.000108254 0.000200567 0.000102787 7.70818e-05 8.97372e-06 4.86501e-05 0.000123842 0.000252428 0.000162893 4.0012e-05 1.09761e-05 7.26949e-05 0.000131927 0.000359645 5.29156e-05 0.000265979 0.000158628 0.00010617 0.000186278 0.000146865 0.000158215 0.000202323 4.28162e-05 8.06117e-05 1.6863e-05 0.000245595 3.17665e-05 0.000275426 0.00023042 0.00022399 6.81509e-05 0.00041608 4.92269e-05 7.81667e-05 0.000190349 0.000103272 2.29194e-05 7.42027e-05 3.46088e-05 7.24834e-05 8.78099e-05 0.000120771 0.000141228 1.78735e-05 0.000102955 8.51806e-05 0.000193871 0.000358298 0.000116577 8.27361e-05 2.04218e-05 5.8776e-05 9.9143e-05 0.000135564 0.000315732 0.000124975 3.39399e-05 4.74295e-05 0.000124882 0.000105856 2.30056e-05 5.79422e-06 7.19631e-05 0.000261208 3.94103e-05 0.000188697 0.000116173 5.52351e-05 0.000127077 0.000151245 0.000114524 0.000144771 0.000103216 0.00016782 1.22007e-05 0.000147598 3.26235e-05 2.45163e-05 0.000270598 5.74946e-05 3.66108e-05 6.01535e-05 4.92528e-05 0.000118015 0.000145112 6.37655e-05 9.14151e-05 2.45907e-05 0.0650907 0.000225468 6.46596e-05 0.000153697 0.000155867 1.49392e-05 2.82641e-05 8.68809e-05 7.6138e-05 0.000114112 0.000280739 0.000232446 0.000206928 0.00022366 3.7282e-05 0.000133256 9.59459e-05 0.000203289 0.000265525 0.000105111 0.000390339 8.2683e-05 0.000157613 0.000172595 0.000110324 0.000253666 9.78426e-05 0.000228838 4.72722e-05 0.000113757 5.48392e-05 5.88599e-05 0.000383586 5.62831e-05 0.00013702 9.83261e-05 5.62234e-05 0.000112719 0.000224975 9.88121e-05 3.30623e-05 0.000162037 4.15679e-05 0.000202255 8.76411e-05 0.000357679 4.69611e-05 0.000206403 0.00018846 0.000320274 0.00022042 0.000730805 2.69789e-05 0.000185641 6.95364e-05 9.31787e-05 0.000152629 0.000151564 6.84477e-05 9.25126e-05 2.87424e-05 0.000328439 0.000396692 6.1065e-05 0.000196257 0.00658645 0.000183279 0.000127957 9.01738e-06 0.000153868 0.000254356 9.44532e-05 1.24382e-05 3.63468e-06 0.000195688 0.000171527 7.472e-05 7.1789e-05 8.32262e-05 0.000131923 6.81787e-05 1.92005e-05 0.000162423 8.79192e-05 0.047892 0.000139253 0.00022574 0.000168408 8.19231e-05 0.000190836 0.000214456 0.000130954 0.000300789 0.000125855 0.000197751 0.000109297 8.42271e-05 5.27536e-05 0.000144191 5.80623e-06 0.000166059 7.30561e-05 0.000133639 4.36666e-05 7.19694e-05 0.000338594 0.000171392 0.000197466 9.59657e-05 0.000257411 0.000291982 5.30613e-05 1.77728e-05 0.000206029 0.000116616 0.000227304 4.02336e-05 0.000141082 0.000181658 9.17404e-05 0.000151009 5.17061e-05 5.15291e-05 7.65619e-05 1.28349e-05 0.00015319 0.000113361 9.37629e-05 0.000156571 4.63222e-05 0.000622948 0.000134818 0.000249282 9.44055e-05 5.25993e-05 0.000147993 0.000199289 0.000109912 7.09451e-05 0.000147898 1.61391e-05 0.000111724 0.000126248 0.000139814 0.000201049 0.000112545 0.000152385 3.82238e-05 7.03562e-05 0.000680878 0.000147906 0.000123025 4.73811e-05 0.000136034 7.65911e-05 4.4718e-05 0.000268684 8.28481e-06 9.88204e-05 0.000273385 0.000101882 9.90348e-05 8.56906e-05 0.000128684 0.000178406 0.000175761 0.000515626 0.00013214 0.000157578 0.000157528 0.000456878 7.38313e-05 0.00021695 0.000368555 5.59474e-05 3.85069e-05 3.18135e-05 0.000109549 9.19269e-05 8.28383e-05 0.000159466 0.000181626 4.21498e-05 8.99697e-05 3.67502e-05 0.000216557 7.05141e-05 0.000388858 0.000138323 0.000101085 7.30963e-05 3.35692e-05 0.000149809 7.21671e-05 0.00011317 0.000299663 0.000451967 8.08651e-05 0.000102748 0.00015275 0.000182134 1.83103e-05 0.0001227 0.000280715 2.19739e-05 7.34125e-06 0.000237465 8.28335e-05 3.58044e-05 0.000283744 0.000158707 5.39136e-05 0.000112477 5.75776e-05 0.000277453 2.60901e-05 0.000136547 0.000183374 9.78336e-05 1.85363e-05 0.000200949 5.57847e-05 0.000193124 0.000149719 4.24601e-05 8.86463e-05 8.37255e-05 9.49926e-05 0.000127312 5.32805e-05 0.000111905 0.000155771 0.000189383 9.7265e-05 0.000113233 9.5544e-05 0.00027907 9.88793e-06 0.00059151 0.000162023 0.000111096 0.000142534 9.47159e-05 4.5827e-05 0.000154806 0.000110027 9.13253e-05 0.000285507 0.00363428 0.000217831 6.92092e-05 5.89918e-05 5.66626e-05 2.20633e-05 3.35047e-05 0.0002076 0.000140116 0.000198122 0.000284952 0.000283756 0.000221951 0.000318326 5.82332e-05 0.000190322 8.95591e-05 0.000163961 8.47095e-05 8.57784e-05 5.13631e-06 0.000192021 3.87554e-05 9.0542e-05 9.22363e-05 9.07329e-05 0.000150956 5.4136e-05 6.13244e-05 2.05239e-05 2.45286e-05 9.83248e-05 3.03489e-05 0.00011992 7.83369e-05 0.000134504 7.02206e-05 0.000162057 8.04904e-05 0.000113249 3.03798e-05 0.000114894 0.000126829 0.000100653 0.000215215 0.00012203 9.00945e-05 6.78262e-05 0.00013609 1.88716e-05 4.91073e-05 6.05376e-05 0.000196155 0.000190972 0.000326598 0.000129922 0.000103042 0.000113962 0.000179019 0.000122455 0.000187933 0.000175774 0.000328218 1.81126e-05 4.55623e-05 0.000151847 8.33219e-06 1.30679e-05 0.000105187 0.000153484 0.00014578 2.84771e-05 0.000104539 0.000172784 3.05261e-05 5.64148e-05 2.30909e-05 0.000117046 0.000229981 1.27333e-05 0.000174006 8.18115e-05 0.000184488 0.000140119 0.000167145 0.000371254 0.000201837 0.000226381 0.000341991 0.000214823 0.000140128 0.000142296 4.13305e-05 0.000304318 5.78236e-05 0.000279388 0.000118751 0.000106988 0.000135108 0.000170954 9.88741e-05 1.95728e-05 8.38513e-05 0.000103455 7.89822e-05 0.000103953 0.000117857 0.000154915 8.87992e-05 0.0127148 0.000181839 0.000177541 8.49766e-05 4.22259e-05 5.71326e-05 0.000113688 0.000349961 5.88524e-05 0.00021047 1.06087e-05 0.000147709 0.000133749 0.000301869 0.000624365 2.1478e-05 0.000244702 0.000252614 5.64904e-05 5.73749e-05 9.24202e-05 6.35043e-05 0.000237081 9.47442e-05 4.11938e-05 0.000144861 0.000154172 9.12974e-05 5.29965e-05 1.35718e-05 4.04116e-05 4.78664e-05 0.000238394 0.000216695 1.92047e-05 0.000754658 3.52135e-06 2.21265e-05 9.02001e-06 6.52178e-05 4.88582e-05 4.18863e-05 0.000109182 0.000136923 2.31623e-05 0.000133055 0.000256873 9.3297e-05 4.02585e-05 0.000106327 4.30635e-05 2.52851e-05 0.000135035 0.000119007 6.22397e-05 
5.3099e-06 0.000306391 1.00735e-05 3.77794e-05 1.66142e-05 1.37448e-05 0.000387291 9.33805e-06 0.000164348 2.05479e-05 0.000389859 0.000527649 0.000164265 0.000596682 0.000401847 6.62706e-06 0.000200366 3.40012e-05 4.78222e-05 0.000123728 0.000115104 0.000297904 2.79125e-05 0.000299611 0.000384226 0.000214675 4.96631e-06 0.00010538 0.000463731 8.20138e-06 6.95608e-06 2.27866e-05 0.000127079 0.00043554 4.74774e-05 3.56035e-05 5.74524e-05 0.000403029 2.389e-05 2.04676e-05 1.25969e-05 5.41963e-05 0.000418645 8.20457e-06 0.00016579 5.00092e-05 0.000364834 0.000117687 0.000386922 3.29591e-05 3.27931e-05 0.000480272 9.07212e-05 1.46128e-05 8.05162e-05 0.000203954 1.90604e-05 0.000599543 0.000456939 9.1211e-06 1.09821e-05 0.000105477 1.78864e-05 2.14791e-05 0.000549959 0.000997941 1.58744e-05 3.29987e-05 0.000763496 1.65863e-05 2.03025e-05 0.000756226 2.39387e-05 1.70819e-05 0.000159974 0.000847021 4.73181e-05 1.14974e-05 0.000149797 3.29055e-05 0.000398613 0.000133982 1.66119e-05 1.07185e-05 1.88899e-05 2.28097e-05 7.38165e-05 0.000233684 0.000971139 0.000613177 1.96523e-05 0.00135232 0.000390133 2.69241e-05 0.000393675 9.40229e-05 3.7822e-05 5.86926e-05 5.84451e-05 0.000234598 1.78222e-05 8.81855e-05 0.000409082 2.35961e-05 0.000122497 4.9694e-05 0.000406053 5.05113e-05 1.27111e-05 8.71628e-06 9.30653e-06 0.000386169 0.000121961 0.000100251 0.00117925 0.000203985 1.33483e-05 0.000385544 0.000500018 0.000289337 0.000687352 4.50921e-05 0.000762853 1.74489e-05 2.40606e-05 1.24305e-05 1.34173e-05 5.55824e-05 0.000241091 7.70641e-06 2.69829e-05 0.00039833 0.00010095 0.000180567 0.00056955 3.06697e-05 0.000193043 0.000105458 0.000397053 5.40795e-05 0.000183218 1.35051e-05 2.44684e-05 0.000232471 0.000168326 0.000181162 1.13213e-05 0.0001566 9.16652e-05 0.000263105 0.000386354 0.000113023 2.90167e-05 3.30439e-05 1.39799e-05 1.79904e-05 2.46044e-05 0.000678788 5.11001e-05 3.31484e-05 9.14631e-06 6.29581e-05 3.11562e-05 1.92913e-05 0.000324754 5.97876e-05 1.49553e-05 1.478e-05 0.000914422 6.14016e-06 5.68189e-06 0.000541893 1.26323e-05 1.2358e-05 1.98294e-05 2.90462e-05 1.42103e-05 1.54158e-05 0.000655765 8.52595e-05 0.00114015 0.000506343 0.000229538 1.03432e-05 1.24264e-05 1.50678e-05 0.000598814 1.21718e-05 2.46604e-05 0.00102762 0.000415968 5.75354e-06 0.000132964 0.000412096 1.68461e-05 0.000228405 0.000388077 2.68789e-05 6.27856e-05 7.7789e-06 1.45654e-05 0.000207441 0.000412529 1.76374e-05 0.000829865 2.32106e-05 6.48796e-05 2.28838e-05 7.51575e-06 6.38888e-05 0.000507935 0.000318749 6.93105e-05 1.03797e-05 0.000447932 5.34782e-05 1.57649e-05 0.000460101 2.62632e-05 0.000384764 5.51456e-05 3.32664e-05 3.93376e-05 0.000802403 0.000136249 6.17856e-05 0.000567913 5.42456e-06 0.000423298 5.37381e-06 9.04841e-06 1.10429e-05 0.000934289 0.000387617 0.00134395 0.000110942 1.50946e-05 0.000789725 9.1727e-05 7.49701e-05 7.30613e-05 4.98554e-05 0.000212881 0.00012703 2.15212e-05 1.61269e-05 7.4073e-06 0.000389603 5.10599e-06 7.34394e-06 2.37206e-05 0.000576311 0.000197831 1.46091e-05 4.02207e-05 0.000165611 0.000459851 0.000142836 0.00187219 0.000410588 0.000843366 3.07246e-05 8.41942e-05 1.73711e-05 0.000187189 0.000168158 0.00112585 0.00046083 9.25843e-06 0.000115138 0.000655296 2.4228e-05 0.000653504 1.96583e-05 2.46162e-05 0.000389649 2.77515e-05 0.000389609 0.00038673 0.000149278 7.17473e-05 2.07183e-05 2.77221e-05 9.36957e-05 0.000399438 7.40555e-06 1.47633e-05 0.000393142 0.000387015 0.000430407 0.000660663 0.000247249 5.44111e-06 7.46362e-05 3.34787e-05 1.47469e-05 2.17059e-05 1.33005e-05 4.742e-05 0.000469516 2.01046e-05 0.000681523 0.000302301 0.000507165 0.000369083 0.000147348 1.53866e-05 1.04414e-05 0.000681464 0.000468977 0.000694507 0.000142898 9.19364e-06 0.00103171 0.000406946 1.23696e-05 6.89981e-06 0.000407779 8.35081e-05 0.00274479 5.76468e-05 2.88566e-05 0.00048183 0.000477253 1.38374e-05 0.0019832 0.00014067 0.00040891 1.60563e-05 1.42331e-05 4.42687e-05 8.77942e-06 0.000151052 2.32205e-05 1.68948e-05 1.41131e-05 2.19699e-05 2.64545e-05 0.000143263 0.000635327 3.75263e-05 0.000541047 1.21264e-05 0.000387481 4.89674e-05 0.000251001 0.000931614 0.000230942 2.0196e-05 1.3446e-05 1.09744e-05 0.000133151 0.000160545 6.43241e-05 9.69203e-05 0.000790306 0.000133548 4.41227e-06 0.000188488 1.99264e-05 0.000224335 0.000231967 1.11136e-05 7.91981e-06 0.000105763 0.000687006 1.08763e-05 0.00039243 0.000148194 2.3227e-05 8.59781e-05 0.000161311 8.92373e-06 6.47536e-06 7.71584e-05 0.00045307 1.21948e-05 1.60262e-05 3.45206e-05 7.72259e-06 0.000340053 0.0015604 0.000733422 0.000154692 1.43558e-05 7.56206e-06 6.57092e-05 6.07009e-06 3.733e-05 3.32762e-05 0.000184149 1.28537e-05 0.000101082 0.000404172 7.23756e-05 8.64315e-06 0.000489616 1.01369e-05 2.60904e-05 8.70772e-05 0.000400648 0.000178123 2.31845e-05 0.000390395 1.25937e-05 0.000386319 0.000228787 0.000197171 4.68491e-06 1.35246e-05 8.55456e-05 1.25477e-05 2.10806e-05 1.51033e-05 0.0148852 0.000465965 2.67017e-05 0.000102811 0.00016755 3.66631e-05 1.29922e-05 1.84197e-05 0.000223821 7.79983e-05 4.28114e-05 0.000107482 1.6827e-05 1.24951e-05 0.000219152 2.06087e-05 0.000783611 0.000161651 0.000335984 0.000223517 1.4503e-05 3.37249e-05 2.03222e-05 0.000249299 0.000607204 0.000210962 0.000238846 6.90304e-05 7.80643e-06 6.11031e-05 3.95242e-05 2.5793e-05 1.46636e-05 1.70666e-05 1.2401e-05 0.00039607 0.000169723 0.000871428 3.65236e-06 0.000631127 0.000163175 2.85322e-05 1.08538e-05 1.18489e-05 1.14524e-05 1.61929e-05 0.757378 0.000591159 0.000533633 6.78494e-05 4.8542e-06 1.83483e-05 3.11537e-05 2.39148e-05 1.83414e-05 0.000863758 1.0549e-05 0.000172932 0.000391871 2.16026e-05 4.16034e-05 3.19307e-05 7.36225e-05 0.000468803 8.18476e-05 0.000996655 0.0015226 0.000198663 0.000397561 0.00117558 3.18404e-05 0.000417767 8.0871e-06 0.000271591 3.78756e-05 0.000168374 1.34115e-05 0.000214549 0.000654947 0.000285401 0.000625939 3.1231e-05 0.000395901 0.000678129 0.000204716 8.91408e-05 0.00115491 0.000415643 0.000263656 0.000230221 1.79198e-05 4.65444e-05 0.000259069 5.10155e-05 2.35326e-05 1.63066e-05 0.00062269 0.000398682 8.0688e-06 0.00010818 8.05106e-06 0.00195437 1.10151e-05 0.00078388 0.000397347 0.0010593 7.49518e-06 3.10779e-05 8.82531e-05 1.40048e-05 0.00020191 2.53216e-05 0.000288469 0.0015056 0.000383891 0.000310038 0.000202108 0.000223115 0.000458094 0.000106785 2.41342e-05 3.85422e-05 0.000412676 1.02919e-05 0.000162247 0.000147817 1.94619e-05 1.62889e-05 1.74021e-05 0.000174445 7.08974e-06 2.23565e-05 0.000403184 2.86907e-05 1.47925e-05 0.000766672 0.000102449 4.69706e-06 6.93947e-05 0.000508375 0.000238614 0.000410296 1.10718e-05 5.74627e-06 9.40128e-05 2.19248e-05 0.000180783 0.000230368 2.07189e-05 3.97616e-05 1.30449e-05 1.72375e-05 3.72593e-06 1.15893e-05 9.75385e-05 0.000499849 0.000120042 0.00110865 0.000112944 0.000146783 7.44368e-05 0.000782357 0.000157416 0.000235701 9.92089e-06 0.000538475 0.000346008 0.000288047 2.45741e-05 0.000216304 9.31419e-06 0.000178458 0.000827966 1.56473e-05 2.23188e-05 0.000148839 0.000421625 2.70689e-05 1.69042e-05 6.1041e-05 0.00038852 7.62678e-05 9.13225e-06 5.25439e-05 0.0001221 3.64821e-05 0.000231781 1.00023e-05 5.32182e-05 1.24552e-05 4.00172e-05 0.000556463 6.93356e-06 1.03646e-05 2.21907e-05 0.000385855 1.28661e-05 4.02775e-06 0.000252277 0.00025495 2.88936e-05 2.76762e-05 7.74968e-06 1.40004e-05 7.16723e-05 7.71818e-06 0.000292313 0.000652658 0.000117208 1.01077e-05 0.000366866 0.000273847 0.000172088 0.000324928 0.000143717 0.000776189 6.69037e-06 1.41813e-05 0.000258852 0.00069216 1.08733e-05 0.000707575 3.32348e-05 0.000558231 1.42569e-05 0.000731066 1.34097e-05 0.000149878 4.8078e-05 0.000189945 1.23733e-05 1.39908e-05 2.33881e-05 5.25885e-05 2.33522e-05 0.000389482 0.000787516 0.000285769 9.5685e-06 1.85778e-05 0.00105992 0.00038301 2.07191e-05 1.22033e-05 0.000154047 1.36173e-05 6.73954e-06 1.25506e-05 0.0004721 3.75321e-05 4.11043e-05 0.000278299 0.000525897 0.000385548 1.09376e-05 6.90098e-05 4.25625e-05 0.000333026 2.73993e-05 4.84083e-05 2.91148e-05 6.65444e-06 3.88672e-05 2.87343e-05 6.28111e-05 1.72185e-05 0.000762908 0.000496917 8.48122e-05 2.08913e-05 4.64332e-05 1.33945e-05 1.52313e-05 5.38208e-06 0.000171494 0.000468932 2.08636e-05 5.82372e-06 7.58087e-05 1.17915e-05 2.01784e-05 1.40571e-05 3.94632e-06 4.46423e-05 0.000425472 1.52936e-05 0.000531586 0.000159348 2.12228e-05 0.000887951 9.07003e-06 3.47149e-05 0.000148484 8.4567e-05 5.27168e-05 0.000426871 0.000427674 3.13554e-05 0.000453576 0.00014084 0.000104944 0.000393525 0.000197427 0.00024901 0.000272864 3.28844e-05 7.11631e-06 3.34626e-05 3.45629e-05 0.000123455 1.10909e-05 4.52423e-05 1.56971e-05 7.64887e-06 3.50598e-05 0.000403106 0.000593024 0.000213657 4.96084e-05 0.000168987 0.000360223 1.6122e-05 0.000385985 0.000500253 0.00030815 1.30113e-05 1.33467e-05 0.000304478 3.88747e-05 7.83269e-06 0.000629144 1.31414e-05 1.37959e-05 0.000885605 4.4026e-05 0.000413475 0.000695266 0.000399588 1.34588e-05 1.31685e-05 1.45133e-05 0.000147506 1.37777e-05 0.000422106 0.000472652 0.000334459 3.9379e-05 0.000325047 3.24236e-05 0.000193118 9.07834e-05 0.00195349 2.46433e-05 1.40563e-05 2.6475e-05 0.000398796 0.000825744 1.30857e-05 7.63102e-05 1.70815e-05 9.1136e-06 0.00258974 0.000160934 1.76111e-05 2.40135e-05 5.6152e-05 2.60848e-05 0.000838643 0.000423742 0.000465946 3.50305e-05 0.00105957 0.000154799 1.54901e-05 7.97287e-06 1.72052e-05 7.28797e-05 1.07799e-05 6.1323e-06 7.52944e-06 0.000393726 0.000773599 0.000385964 2.77189e-05 0.000107401 7.58539e-06 5.93247e-05 0.000135693 0.000590233 0.000219433 2.4483e-05 1.87551e-05 0.000125303 0.000263854 0.000147482 0.000192813 0.000151187 0.000790417 7.59375e-06 8.44034e-06 8.73466e-06 0.000387921 0.000155806 0.000406685 6.87685e-05 1.21951e-05 2.78721e-05 0.000708146 0.000177766 1.24513e-05 0.000476944 4.17584e-05 4.7546e-05 1.51642e-05 0.000290515 0.000400429 1.87881e-05 6.35763e-06 0.000173916 8.47401e-06 0.000763136 1.71486e-05 0.0176938 0.000273858 0.000408425 0.000550454 0.000390825 3.63954e-05 0.000299594 0.000501702 7.2908e-05 0.000560107 1.79924e-05 0.00103987 5.40027e-05 4.30292e-05 0.000395809 1.20958e-05 1.82649e-05 5.23746e-05 1.10067e-05 0.00038475 4.40088e-05 0.000385697 4.97246e-05 0.000534291 0.00062734 0.000454652 0.000395714 0.000177026 0.000200985 1.47449e-05 8.88271e-06 1.13665e-05 0.000229382 0.000667283 1.01263e-05 2.47298e-05 5.51253e-05 0.000139682 3.11252e-05 0.000483658 9.41698e-06 5.28124e-05 5.48235e-05 5.29226e-05 0.000506296 3.42473e-05 1.76983e-05 3.36008e-05 0.000153705 9.94992e-05 5.07695e-05 2.0929e-05 0.000539752 3.02492e-05 2.10488e-05 0.000585393 0.000978111 4.6837e-06 6.91486e-05 0.000762722 1.77861e-05 0.000346558 3.11691e-05 0.000398809 2.80733e-05 0.000196339 6.64933e-05 4.11417e-05 0.000992729 4.32668e-05 0.000137519 6.2255e-05 2.49866e-05 2.76785e-05 0.000402776 2.59822e-05 0.000157498 1.94195e-05 0.000263005 3.20425e-05 6.64187e-05 0.000308832 0.000159503 9.61285e-06 0.000445068 7.83762e-05 0.000203294 0.000121668 0.000318514 1.93717e-05 6.45462e-06 0.000401007 0.000113738 8.34446e-06 0.000389577 0.00022508 0.000150969 0.000186436 3.27168e-05 6.80043e-06 0.000279653 0.000283218 0.000405003 0.000573891 0.000205769 4.1332e-06 1.4302e-05 1.04868e-05 1.36796e-05 4.69056e-05 7.41205e-06 1.91672e-05 3.95253e-06 0.000319067 1.10981e-05 2.2108e-05 2.13515e-05 0.000401718 0.000573914 3.80382e-05 7.13591e-06 0.000625389 0.000653454 5.02453e-05 3.30492e-05 1.59341e-05 0.000391084 0.000155994 1.29599e-05 1.19656e-05 6.31696e-05 1.88853e-05 8.60816e-05 1.71718e-05 1.80795e-05 9.71096e-06 2.47637e-05 0.000391033 0.000383303 1.65847e-05 7.14967e-06 5.1852e-05 0.000387951 1.64068e-05 0.000267979 0.000209978 1.77566e-05 1.15187e-05 2.27075e-05 0.000340737 4.34413e-05 0.000606245 0.000295246 9.65986e-06 4.34349e-05 0.000150758 0.000471245 0.000252569 7.8701e-05 1.77969e-05 1.91211e-05 1.58659e-05 6.67711e-05 5.15276e-05 
9.4489e-05 0.000142676 0.000140207 0.000169476 5.10661e-05 0.000138221 0.000223799 8.04991e-05 0.000450313 3.83998e-05 6.80737e-05 0.000222079 0.000270699 0.000182104 0.000107556 5.23883e-06 0.000360625 0.000104994 6.54157e-05 0.000135293 0.000194076 0.000455096 0.000222951 6.70726e-05 0.000391283 0.000145207 0.000126468 4.29994e-05 7.99163e-05 0.000115787 4.75124e-05 0.000149316 0.000198711 3.54601e-05 0.000530793 6.79076e-05 0.000272372 0.00041934 6.54634e-05 7.37564e-05 0.000191395 0.000270134 2.99961e-05 3.50948e-06 4.26218e-05 4.13133e-05 0.000282862 0.000405175 7.15994e-05 0.000314965 0.000335703 0.000154492 0.000621838 3.98653e-05 0.000253613 0.000117684 0.00026637 0.000109138 0.000223663 7.26531e-05 0.000202617 0.000222836 3.41249e-05 7.27317e-05 0.000251969 3.45273e-05 2.12972e-05 0.000144687 0.000264413 5.11524e-05 0.000459119 4.9887e-05 0.000395798 0.000338685 3.10638e-05 0.000152334 0.00010642 0.000104758 0.000280831 0.00309327 0.00015915 0.0002699 1.75351e-05 3.09547e-05 3.71794e-05 0.000953448 7.58282e-06 0.000412635 1.13511e-05 0.000211937 0.000244236 0.000295977 7.23032e-05 0.000215955 0.000188579 0.000390285 0.000344551 0.000245063 3.54284e-05 0.000131148 8.01336e-05 0.000214965 1.24761e-05 0.000126046 8.09165e-05 0.000204094 6.0872e-06 0.000178513 0.000258143 5.35401e-06 0.000112733 0.0001805 3.73801e-05 0.000209926 8.81795e-06 0.000372355 0.00036367 9.24787e-05 0.00055775 0.000288639 0.000402471 0.00032567 0.000476699 0.000215312 0.000119345 6.93522e-05 5.14944e-06 0.000130751 0.000216538 0.000459587 0.000192277 0.000263336 0.000164383 0.000349171 9.65685e-05 0.000354831 0.000194709 7.46551e-05 0.00019947 0.000610158 0.000137183 7.94079e-06 0.000101732 7.4446e-05 0.000210877 9.22342e-05 0.000264726 0.000285365 0.000242041 0.000444169 5.13295e-06 0.000186598 0.000190388 3.91694e-05 0.000206821 0.000331684 7.00847e-05 0.000279635 0.000404204 0.000185807 1.0139e-05 0.000135032 0.000479685 9.60794e-05 0.000355395 0.000261192 0.000127062 0.000150088 0.000143595 0.000138491 1.0055e-05 0.000580392 1.49073e-05 9.3877e-06 1.02145e-05 0.000323531 3.19641e-05 0.000131136 0.000278707 0.000170801 8.76663e-06 0.00021053 6.22659e-05 0.0002311 0.000552755 0.000190139 0.0112205 0.000100018 0.000245544 0.000548025 8.05217e-06 6.31245e-06 4.09733e-05 0.000236075 0.00106213 0.00028851 4.0081e-06 0.000147935 1.72732e-05 7.25336e-05 3.71633e-05 0.000385799 0.000182311 0.000178275 0.000379336 0.000156174 0.000493356 9.99332e-06 0.000201392 3.47955e-05 0.000256011 0.000509996 0.000656575 4.8827e-05 0.000271086 3.34885e-05 3.49979e-05 0.000103501 0.000268174 1.0136e-05 0.000637192 0.000769336 7.29016e-05 0.000401699 0.000116066 0.00047399 0.000294623 9.49469e-05 0.000293019 4.08256e-05 4.1355e-05 0.000115169 0.000228498 0.000175556 0.000203158 0.00023984 6.92697e-05 1.89554e-05 0.000696344 4.50857e-05 1.44095e-05 0.00045349 5.06832e-06 5.20701e-05 0.0002911 0.000189338 6.62248e-06 0.00014671 3.52874e-05 4.95961e-06 0.000130444 4.58461e-05 0.00136275 0.00069087 0.000412037 0.000108012 2.32809e-05 0.000116371 9.12233e-05 8.00868e-05 0.000100742 0.00097941 1.03764e-05 0.000447788 0.000291509 4.10164e-05 0.000377436 6.99456e-05 0.000357819 0.000189639 0.000140559 3.60428e-05 0.000410044 0.000232552 5.44875e-05 5.13244e-05 3.36538e-05 3.9521e-06 0.000161903 0.000288838 0.00026836 3.88026e-05 0.000301449 5.936e-05 0.000140519 0.000279414 3.49364e-05 7.41415e-05 1.23613e-05 0.000229872 3.20764e-05 3.88644e-05 7.49571e-06 0.00027069 0.0011459 0.000112453 1.06771e-05 0.000481528 0.000118002 0.00172326 0.000243287 7.05414e-05 0.000129421 4.61204e-05 0.000156146 0.000283143 0.000105315 3.20837e-05 2.82417e-05 0.000104808 6.89078e-05 0.000132683 0.000127772 5.70996e-05 0.000896051 8.14563e-05 0.000170394 1.52231e-05 0.000178255 0.000202007 5.53796e-05 0.000118934 0.000150332 0.000304191 0.000214676 9.63741e-05 8.90782e-05 9.87348e-06 0.000474474 4.0988e-06 8.74211e-06 0.000274745 0.000317712 0.000255364 0.00032202 3.32447e-05 1.7394e-05 0.000203198 0.000143047 9.96096e-05 9.3243e-05 0.000216968 0.000279096 0.00038961 0.000256085 0.000240602 6.35606e-06 3.30817e-05 0.000282849 0.000184115 3.03278e-06 0.000368828 9.66801e-05 0.000388559 8.13215e-05 0.000166416 0.000253363 9.73683e-05 0.0527193 9.7828e-06 0.000128551 8.32789e-05 0.000683076 5.13558e-05 6.74185e-05 1.05847e-05 0.000131096 0.000229407 0.000312122 0.00021947 0.000226081 4.25278e-05 1.49522e-05 0.000827198 3.14242e-05 0.000392105 0.000326606 0.000193944 4.07076e-05 3.2478e-05 0.000103421 0.000144026 0.000384348 6.47896e-06 4.89936e-05 0.000117657 0.000307414 0.0001652 0.000247773 0.000162265 2.24035e-05 7.17333e-06 3.17873e-05 9.63012e-05 0.351087 0.000157734 6.96317e-05 3.92499e-05 0.00126592 0.000287219 0.000519918 3.83977e-05 3.3515e-05 2.31698e-05 5.53427e-05 0.00029049 0.000315679 0.000513684 0.000116387 0.000194131 0.000117693 0.000689983 1.41039e-05 1.7996e-05 0.00639277 0.000431577 0.000269178 0.000174459 0.000805738 1.05782e-05 0.000453055 3.37855e-05 0.000117634 1.13066e-05 0.000248468 6.79632e-05 6.7402e-05 0.000294594 0.000632802 4.54379e-05 7.40426e-06 0.000224537 0.000139854 0.000168111 2.45339e-05 0.000111738 9.6089e-05 6.3699e-05 1.32376e-05 0.000101727 0.000107189 2.77116e-05 0.000322732 0.000341674 0.000188395 0.000152327 0.00033477 3.65836e-05 0.000731806 0.000260858 0.000310925 9.60531e-05 0.000362876 0.000179687 0.000575395 0.000182926 0.000300331 0.000608011 0.000765858 0.000387979 0.000241778 0.000133894 6.94315e-06 5.13391e-05 9.86808e-05 0.000110444 0.000121685 0.000180547 0.000367699 0.000149227 0.000420152 9.44002e-05 4.23764e-05 3.59344e-05 1.00831e-05 0.000185745 8.70135e-05 0.000183939 0.000196768 0.000159092 0.000501208 0.000426285 0.000102888 0.000286612 0.000360178 4.01099e-05 0.000151914 7.07432e-05 0.000556376 8.02476e-05 3.61556e-05 0.000188835 0.000201939 3.6239e-05 0.000281451 0.000246505 0.000176235 0.000315225 5.1123e-05 0.000300045 0.00019763 0.00940829 0.000249985 0.000160509 0.000168024 3.54921e-05 0.000221916 0.000193279 0.000347847 1.21136e-05 8.05905e-05 0.000227469 4.08432e-05 0.000399496 6.86295e-06 0.000315085 0.00010933 0.000183478 3.30932e-05 0.000165884 0.000180281 0.000168247 0.000447392 1.05122e-05 0.000188897 0.000286664 5.93517e-05 0.000116446 0.000119768 0.000252094 0.000150391 0.000995367 0.00017467 0.000248526 4.96838e-05 3.56452e-05 4.50693e-05 0.000304111 0.000203898 9.60082e-05 0.000275001 0.00058906 9.53457e-06 8.39665e-05 0.000161014 3.54684e-05 4.97888e-05 0.000222453 7.68385e-05 0.00034873 0.000183999 9.63922e-05 3.69103e-05 0.00031443 0.00014941 0.000184485 0.000223347 7.44577e-05 0.000347252 0.000217353 2.35754e-05 0.000328494 0.000183554 0.00019405 0.000214401 3.67389e-05 0.000157516 5.56047e-06 0.000255117 4.52305e-05 3.58098e-05 0.000320693 0.000128539 0.000514821 0.0002417 0.000163807 3.99625e-05 7.39233e-05 0.000320458 0.000106192 0.00020971 0.000302646 0.000392488 0.000448325 0.000277412 0.000144133 2.70023e-05 3.64403e-05 0.00012165 0.000406808 9.76894e-05 0.000131009 0.000280542 5.64383e-05 1.72291e-05 0.000208834 6.00993e-05 0.00042258 6.64229e-05 0.000396398 0.000353843 0.000161182 6.16667e-05 0.000303782 0.000170935 0.000212567 4.71654e-05 0.000340694 0.000220322 0.00025797 0.00051594 0.00028654 0.000233114 0.000124785 0.000388104 0.000397748 0.00021551 3.50941e-05 9.73155e-05 0.00024684 0.000381895 4.8821e-05 0.000183322 0.000133806 1.52041e-05 2.83486e-05 0.000116413 0.00013647 0.00012807 0.000182599 9.09059e-05 0.000695901 4.8827e-06 0.000195119 7.67696e-05 4.63178e-05 5.78365e-05 2.73907e-05 5.54479e-06 0.00113065 1.06266e-05 8.03892e-05 0.000150202 0.000266813 4.01057e-06 0.000184165 0.000149704 0.000312445 5.18848e-05 0.000182404 0.000408267 0.000202771 0.000324893 0.000136231 0.000570157 1.55904e-05 8.17627e-05 4.68774e-06 4.95295e-05 7.66369e-05 0.000216696 0.000122634 0.000181397 0.000105027 0.000408302 0.000562109 0.000134919 9.94111e-05 0.127594 0.000136056 0.000195761 0.000326721 0.000164178 0.00011407 0.000151298 6.51792e-06 1.09379e-05 0.000461325 0.000213506 0.000396304 6.74381e-05 6.84248e-05 0.000387724 0.000185881 7.667e-05 0.000232343 0.000178178 8.70905e-06 0.000195165 0.000208446 0.000246435 0.000191432 7.70778e-05 0.000150748 0.000405917 2.91231e-05 0.00018318 0.000267151 0.000112941 1.20783e-05 0.000281887 5.56894e-05 0.000108292 3.13259e-05 0.00016807 4.55324e-05 8.89151e-05 0.000168984 3.55337e-05 0.000128974 0.000164273 0.000132816 1.84347e-05 0.000276627 0.000338273 0.000242392 0.000100311 6.03574e-05 2.60851e-05 0.000482273 0.000112223 3.46511e-05 0.000206104 0.000267517 0.000330105 0.000174765 3.61241e-05 4.36676e-06 7.8513e-06 0.000220016 2.98123e-05 0.000104454 1.09872e-05 0.000306507 0.000107008 0.000433734 6.76531e-05 0.00068823 7.46508e-05 9.96328e-06 3.41685e-05 0.000118649 0.000184201 0.000371707 4.28242e-05 0.000197412 0.000233039 0.00132637 0.000526142 0.000177522 0.000380735 0.000116949 0.000238818 0.000242347 8.66288e-05 6.05179e-05 0.000131608 0.000273897 0.000682065 0.000253215 0.000419462 0.000593041 8.5328e-05 0.000247955 0.000158567 4.54572e-05 0.000185638 0.000126959 0.000133324 0.000139735 3.87047e-06 0.000184995 0.000323676 0.000140077 0.000115642 0.000130658 0.000167284 0.000254211 3.89698e-05 0.000385461 0.00015774 5.30319e-05 5.91583e-05 0.000209618 0.000292131 3.3876e-05 8.75108e-05 1.94096e-05 8.70685e-06 0.000392302 6.05512e-05 0.000685934 4.07751e-06 6.59478e-06 4.73744e-05 0.000204019 0.000240273 0.000147949 0.000204343 0.000165937 0.000378051 4.70683e-06 0.000144255 1.66898e-05 9.65091e-05 0.000200223 5.60432e-05 3.63496e-05 4.26996e-05 6.01683e-06 8.41088e-06 0.000442189 0.000193224 6.73722e-05 0.000163484 0.000256665 0.000218696 3.44888e-05 0.000493333 2.40374e-05 0.000150929 0.000424649 0.000153359 0.000249745 0.00020433 7.34112e-05 5.44305e-05 1.00049e-05 3.86973e-05 0.000212152 0.000271159 9.72291e-05 0.000272511 7.82832e-06 0.000236203 4.71248e-05 0.0588251 7.34155e-05 0.000857837 9.77924e-05 0.000190873 0.000254145 0.000390275 0.000362821 0.000335277 0.000405575 0.000828595 5.43227e-05 0.000703614 0.000108451 0.000671897 3.82474e-05 0.000114798 0.000103917 0.00010838 5.48718e-06 0.000118262 1.08078e-05 7.73449e-05 6.92309e-05 0.000129751 0.000668535 0.000307946 5.16591e-05 3.97097e-05 0.000113585 0.000110159 9.8762e-05 6.05419e-05 0.000229873 7.41081e-06 0.000155715 0.000134794 0.000397473 0.000308601 0.000302763 5.25764e-06 0.000106092 9.49351e-05 0.000179881 3.48794e-05 0.000228694 0.000214534 0.000102604 0.000268531 4.67357e-05 4.95744e-05 0.000272633 8.12311e-06 0.000231152 0.000226501 0.000120454 0.000158301 3.07971e-05 0.000225103 0.00018385 0.000287571 0.000253152 0.00042065 0.000180851 0.000363006 0.000161598 0.00010497 7.61904e-06 2.25662e-05 0.000103606 0.000110631 0.000249872 0.000167053 0.000253587 0.000145008 0.000237406 6.41352e-06 0.000109911 3.43795e-05 4.06808e-05 0.000128844 0.000391777 9.97322e-05 0.000200694 7.35578e-05 0.000599489 1.07321e-05 0.000100629 9.63836e-06 9.80487e-05 0.000180565 0.000210425 6.35596e-05 2.1084e-05 0.000472142 0.000182487 0.000263103 0.000124044 0.000135078 0.000190679 2.20321e-05 0.183904 0.000733956 1.61506e-05 1.57782e-05 3.78025e-06 4.15725e-05 3.34512e-05 0.000112986 6.6649e-05 1.08111e-05 0.00327976 1.08938e-05 0.000299467 1.68781e-05 0.000361877 0.000169581 9.91724e-05 5.18616e-05 7.30468e-05 4.06898e-05 0.000225679 0.00192827 0.000343337 0.000324101 0.000364405 0.000224809 8.08686e-05 5.72853e-06 0.000406467 0.000141779 0.000635703 0.000531506 0.000175516 0.0001747 9.81306e-05 0.000104564 1.13528e-05 0.000186667 3.61695e-05 7.28786e-06 0.00046478 0.000195586 1.75614e-05 0.00012172 0.000125006 0.000316236 5.61267e-06 3.84124e-05 0.000127309 0.000352905 7.10245e-06 0.000731211 0.000132774 0.000149654 0.000204598 9.09449e-05 0.000369061 0.000368379 3.55175e-05 3.7757e-06 0.000221402 0.000212842 0.000263088 
2.77709e-05 0.000259688 3.43666e-05 0.000349979 0.000207105 0.00025329 0.000341768 6.31465e-05 0.00035125 1.15061e-05 8.80574e-05 0.00060475 0.000227043 0.000253763 0.000219524 0.000189042 9.13336e-05 0.000201834 0.000257508 0.00011562 0.00018762 0.000131999 0.000192972 3.36659e-05 0.000294379 0.000147221 0.000572818 0.000634925 0.000112762 0.000109706 0.000169725 9.26322e-05 0.000262508 9.73711e-05 0.000181295 6.41328e-06 0.000235363 0.000103114 0.000293935 0.000249288 0.000133822 0.000275756 0.000203842 7.65874e-06 9.44241e-05 5.0251e-05 0.000115425 0.000156877 9.07958e-05 0.000198422 2.04518e-05 0.000203958 3.77556e-05 2.71788e-05 8.34097e-05 1.53531e-05 0.000406471 0.000181278 0.000269327 1.73649e-05 9.27887e-05 0.000106517 0.00011437 0.000465623 0.000270429 0.000837027 8.16278e-06 0.000596895 0.000448122 0.0002254 0.000254284 0.000273099 0.000239222 0.000413641 0.000196805 0.000534837 0.000417904 4.61438e-06 0.000140221 1.49487e-05 0.00047461 0.000185045 1.18106e-05 0.000426131 1.04302e-05 0.000641624 5.42024e-05 4.05154e-05 0.000477316 0.000505082 0.000142952 0.000508789 0.000420215 0.000243393 0.000168544 0.000825326 0.000169109 0.000115303 2.94561e-05 0.000361547 0.000153145 0.000322225 0.000303803 7.86411e-05 0.000117378 1.59951e-05 0.00015107 2.46039e-05 8.92585e-05 1.32937e-05 3.74208e-05 0.000353 0.000117153 0.000127299 0.00042377 0.000604866 0.000661209 8.70334e-05 9.57509e-05 0.000285712 0.000399292 0.000137611 0.000426019 0.000200572 7.22553e-05 0.000191713 0.00018852 3.22403e-05 0.000106232 0.000273591 0.000398485 0.000387032 0.000160173 0.000131028 0.000148513 0.000190986 3.73473e-05 0.000216253 0.000268295 0.000616947 0.000106861 0.000164589 0.000204564 2.75525e-05 0.000411597 6.63973e-05 8.50586e-05 0.000206841 0.000194267 0.000158925 9.67808e-05 7.83966e-05 7.17636e-06 7.07266e-06 0.000136273 0.000169383 0.000106802 0.000322153 0.000899094 8.83056e-05 7.27899e-06 0.000177083 0.000128753 0.00018889 0.000509666 3.13861e-05 0.000198279 4.43197e-05 0.0001521 3.95781e-05 2.77194e-05 0.000382113 0.000196129 1.54426e-05 0.000189895 0.000121628 8.19287e-05 9.36942e-05 0.000239123 4.95146e-05 0.000274635 0.00105654 0.000132493 4.30203e-05 0.000216772 0.000272964 0.000226871 1.49084e-05 5.86716e-05 0.00299461 0.000252859 6.04026e-06 4.0654e-05 0.000473819 0.000273804 0.00013279 0.000120986 0.000168749 4.58217e-05 7.67045e-06 7.67972e-06 5.60874e-05 0.000316148 0.000223557 0.000253781 2.40299e-05 0.000181235 7.95116e-06 0.000420944 0.000195521 0.000119253 1.11239e-05 0.00131532 0.000181067 0.000175409 1.50372e-05 5.91178e-05 1.05079e-05 0.000149331 8.88239e-05 0.0003518 0.00059786 1.69676e-05 0.000310176 6.5902e-05 0.000372987 0.000411838 0.000227024 0.000289552 7.1185e-06 6.82104e-06 0.000456088 0.000458815 0.000272761 0.000661993 6.71541e-05 0.000339649 0.000123366 0.000153893 6.04509e-05 0.000127048 0.000327859 2.14908e-05 7.42148e-05 0.000113463 9.22197e-05 7.90759e-06 0.000425386 0.000376648 1.19214e-05 6.28519e-05 0.000169738 0.000572564 0.000131496 0.000250127 0.000106623 0.000373399 0.000408062 0.000470322 0.000100976 0.00055525 6.03805e-05 1.22963e-05 0.000108934 0.000185078 0.000252361 0.000235097 0.000366816 0.000166606 0.000170177 0.000128907 0.000146132 0.000284483 1.33648e-05 8.9605e-05 0.000205337 0.000432891 0.000277782 0.000143217 9.47641e-06 6.58822e-05 0.000385269 0.000142142 7.65548e-05 0.000758156 0.000237807 0.0004172 0.000310013 0.000208975 0.00037021 0.000187863 0.000424645 5.59121e-05 0.000189513 3.7861e-05 5.55665e-05 0.000370801 8.96349e-05 7.57483e-05 0.000109133 1.41711e-05 0.000360656 0.000368323 0.000250768 0.000126735 0.000210038 1.07739e-05 0.0001591 0.000184049 0.000274742 0.000153807 0.000401345 4.65155e-05 0.000321358 0.00137667 9.22918e-05 0.000302599 0.000107222 0.000372287 0.000462532 6.98959e-05 0.000152253 0.000237623 0.000301603 0.000278434 0.000205841 0.000101389 0.00017743 9.5434e-05 2.44705e-05 0.000199042 9.05323e-05 0.000622677 0.000181254 4.07434e-05 5.77235e-05 0.00022458 9.26394e-06 0.000244021 9.75771e-05 7.02929e-05 0.000403156 9.43613e-05 0.000176009 0.000105916 0.0001443 0.000210415 0.000228431 0.000139531 0.000151796 1.20593e-05 0.000218592 9.68553e-05 9.98469e-05 0.000617651 0.000158421 0.000191158 6.84187e-06 0.0997698 8.34188e-05 0.0005016 0.000321411 2.20047e-05 9.70177e-06 5.71082e-05 0.000241157 5.8518e-05 0.00022372 0.000141041 1.2938e-05 0.000269159 4.02951e-05 5.20502e-06 2.48966e-05 5.73105e-05 0.00040077 0.000139922 5.37768e-05 0.000136273 6.1488e-05 8.54093e-05 0.000342525 0.000531941 7.71893e-06 0.000242207 0.000252392 5.41267e-05 5.73602e-05 0.000109727 7.40873e-05 0.000102828 0.000189636 6.48242e-05 0.000148306 0.161722 0.000642029 0.000161146 6.5851e-05 0.000377504 0.00044452 0.000168957 0.000142352 8.48327e-06 0.000226449 9.82321e-05 0.000183996 0.000294493 6.98789e-05 5.84029e-06 0.000271598 0.000120027 0.000174269 0.000144478 0.000252019 0.00134931 0.000169843 5.5426e-05 3.86671e-05 0.000197006 8.99838e-05 0.000235858 7.32992e-05 0.000230278 1.04466e-05 0.000436944 6.27223e-05 0.000245194 0.000215844 0.000104939 1.16136e-05 0.0001722 7.89662e-05 0.000476112 3.25213e-05 0.000180065 0.000558661 6.20248e-05 4.67977e-05 0.000417926 6.84755e-05 0.000227073 0.000263834 0.000129464 8.7906e-05 0.000213599 0.000217873 0.000142156 1.03274e-05 0.000115985 0.000235975 8.1641e-05 0.000129081 0.000353383 0.000139233 0.000259806 0.000210584 0.000246393 5.93157e-06 0.000372361 0.000171869 0.166424 0.00039199 0.000148623 0.000468116 4.94985e-05 0.000192835 6.17342e-05 0.000196366 0.00118369 0.000140919 0.000928755 6.82854e-05 0.0004686 0.000124903 8.80397e-06 8.86837e-05 0.000361247 9.48633e-05 0.000132184 0.000785884 0.000232059 3.55317e-05 8.9222e-05 0.000207459 0.000221013 0.0008912 8.49643e-06 0.000162063 0.000396687 0.000365316 2.68605e-05 9.73995e-05 0.000556925 0.000103984 0.000312773 0.000449457 0.000151151 0.000296935 0.000318559 0.000177206 0.000206411 0.000597976 0.000233284 8.11471e-05 7.13568e-06 6.62286e-05 0.000376319 0.000372381 3.58906e-05 8.27555e-06 9.57277e-05 0.000239921 0.000299161 6.21753e-05 4.62786e-05 0.000576173 0.000213835 0.00021949 0.000195837 0.000462511 0.000116432 4.19642e-05 0.0003239 4.7953e-05 0.00015412 0.000189365 6.5777e-06 0.000397921 0.000124451 0.000415673 0.000266366 0.000232273 0.000194333 0.000274292 0.000164489 1.34599e-05 0.000109675 9.23114e-06 0.000768773 0.000157317 0.000231139 0.000857095 0.000191218 5.94017e-05 0.000388692 0.000218938 0.00026325 8.67379e-05 0.000248341 0.000257007 0.000151199 7.50647e-05 1.2538e-05 0.000388601 0.000157963 0.000198136 0.000105871 0.000192915 0.000151681 8.67328e-06 2.76021e-05 0.000175606 0.000668629 0.000269238 0.000140089 0.000374863 0.000236788 1.12561e-05 8.90101e-05 0.000294753 5.85733e-05 0.000266607 0.000297166 0.000339108 8.98253e-05 0.00033748 1.18941e-05 0.000349014 0.000206175 0.00010703 0.000396192 0.00179843 0.000111209 0.00011325 0.0001408 0.000276919 0.000309674 5.89941e-05 0.362841 0.000243775 0.000136513 6.48548e-05 9.50625e-05 1.06075e-05 9.09984e-05 0.000185128 3.42431e-05 0.000605995 0.000136687 0.000363308 0.000170368 0.000164351 5.59177e-05 0.000264923 7.97472e-05 0.000270478 0.000228217 8.92953e-05 0.00088226 0.000175423 3.05231e-05 0.000136552 0.000144264 0.00047662 0.000216676 1.00893e-05 5.40772e-06 4.00957e-05 2.94175e-05 8.68478e-05 0.000217694 0.000235027 0.000273808 8.26759e-05 0.000184486 0.000369077 0.00062762 2.09494e-05 8.02768e-06 0.00113638 0.000210429 0.000146322 1.0794e-05 0.000150626 0.00017751 0.000132744 1.11717e-05 0.000139402 0.000114017 0.000862018 1.23155e-05 0.000209868 0.000211984 0.000322385 9.23139e-06 0.000119443 0.000306213 9.1093e-05 0.000115938 0.000363344 0.000209418 0.000439398 0.000255593 0.00020628 0.000437758 0.000204978 1.23715e-05 0.000161897 0.000212687 8.9482e-05 0.000126099 7.78602e-06 0.000447683 3.17757e-05 0.000280203 0.000423002 0.000336741 0.000144286 6.49402e-05 4.59444e-05 1.30024e-05 5.08399e-05 3.51399e-05 0.00019616 4.51659e-05 0.00037535 0.000192997 0.000341983 1.03166e-05 0.000170385 0.00013088 0.000201082 0.000392985 0.000115955 0.000169674 0.000179781 0.00014742 0.000278594 9.13345e-05 0.000133523 8.37793e-05 6.86143e-06 1.30748e-05 2.04711e-05 0.000179082 7.75691e-06 9.71839e-05 0.000352502 0.000120541 2.03846e-05 7.94393e-05 0.000280704 5.86575e-05 0.000154144 8.07182e-06 2.49884e-05 1.12212e-05 0.000138344 3.74841e-05 6.28381e-05 8.35977e-05 0.000632861 0.000136375 0.000234013 0.000260202 0.000138161 1.6817e-05 0.000196652 1.24545e-05 6.54975e-06 0.000197405 0.000100003 1.46884e-05 0.000109294 0.000271077 0.000115372 3.11188e-05 0.000242981 8.53279e-06 0.000218974 0.000334349 0.000248214 0.000125597 0.00019048 0.000147749 0.000189184 8.84841e-05 0.00018812 9.33985e-06 5.80075e-05 5.87288e-06 0.000237377 0.000161599 0.000161207 0.000171338 9.03828e-05 0.000140033 0.000178875 0.000169583 0.000175118 0.00031493 0.000157196 0.000321077 0.000234353 6.58465e-05 0.000213738 1.42878e-05 0.000211247 5.76528e-05 0.00013894 0.000205263 0.000220209 3.62419e-05 0.000200973 0.000193741 0.000547163 9.1505e-05 8.47511e-05 0.000340274 0.000371242 0.000172796 7.86589e-06 8.38936e-05 0.000245567 0.000561933 0.000671953 0.00020287 0.000239302 1.94678e-05 9.06691e-05 0.000195676 0.000430255 0.000197113 0.000337875 0.000431826 6.34341e-05 9.81986e-06 7.18381e-05 9.3265e-06 0.000188596 3.24905e-05 0.000439613 8.19502e-06 4.61627e-06 0.000193867 0.000224239 9.40142e-05 0.000326928 0.000172305 5.93935e-05 0.000225379 2.18935e-05 0.000254842 7.64931e-05 0.00052473 0.000230056 0.000205515 2.90468e-05 0.000148278 1.33805e-05 0.000186256 0.00100354 7.55075e-06 0.000192754 6.24196e-06 0.000306369 9.35317e-05 0.000277478 8.93514e-05 0.000227864 0.000269077 0.000246359 8.7703e-05 0.000375439 0.000254483 1.33718e-05 0.00123452 9.83275e-05 0.000558817 0.000163125 0.000460395 0.000434284 0.000602526 6.61558e-05 0.000432979 0.000232566 0.00378542 0.000395861 0.000295451 0.00038655 0.00054849 1.1254e-05 0.000217646 0.000223311 0.0007363 0.000602685 0.000191099 0.000250344 3.94627e-05 0.000472745 0.0002884 0.000488395 9.99545e-06 0.000370259 7.14535e-05 0.000165728 5.68964e-05 0.000400421 5.45146e-05 0.000255414 0.000364633 0.000375701 0.000304468 0.000159959 1.46975e-05 2.21808e-05 2.79371e-05 4.69365e-06 8.63327e-05 0.000137222 3.52434e-05 0.000285205 2.75805e-05 0.000155259 0.000140466 0.000557841 1.21341e-05 0.000135576 0.000261522 8.83672e-05 0.000147083 0.000156752 0.000641203 0.000265562 0.00025793 1.53479e-05 5.93158e-05 5.99719e-05 0.000305939 8.78777e-05 0.00050067 0.000214481 0.000225188 0.000433449 0.00047622 0.000558397 6.86665e-05 0.000188805 5.49849e-05 0.000215755 0.000136413 0.000325457 1.16242e-05 6.40147e-06 6.7082e-05 9.66623e-05 0.000193817 0.000413246 7.90579e-05 0.000255883 0.000157151 0.00012613 0.000116971 0.00018914 1.09083e-05 2.34279e-05 0.000359124 0.000255965 0.00015361 0.00027249 0.000182163 7.68567e-05 5.9732e-06 0.000534935 0.000278813 0.000129252 0.000169134 0.000189461 1.71114e-05 0.000259329 0.000412086 9.53711e-05 9.42044e-05 0.00028989 0.000233244 7.57938e-06 3.43801e-05 5.74135e-05 0.000349594 0.000304723 0.00011103 3.52597e-06 9.27543e-06 8.69704e-05 0.000166358 0.000121226 1.05703e-05 0.000222189 0.000186889 0.00028546 4.64034e-05 7.35744e-05 6.85081e-05 0.000682138 0.000191366 0.000124515 0.000296093 0.000338838 0.000130123 8.99413e-05 6.05641e-05 1.81193e-05 0.000631707 4.73834e-05 4.93313e-05 9.44717e-05 0.000135763 9.37211e-05 0.000118814 0.000310357 0.000162112 0.000190128 0.000196909 9.8377e-05 0.000319826 7.30676e-05 0.000147456 0.000722598 0.000173574 5.09165e-05 8.52134e-06 6.18049e-05 9.72409e-05 1.90662e-05 1.42592e-05 0.000247681 1.92443e-05 0.000121106 0.000296895 1.28965e-05 0.000143525 1.11858e-05 0.000230346 0.000394896 0.0002213 2.75228e-05 9.36952e-06 8.92199e-05 8.47799e-05 0.000212796 
0.000827712 0.000920995 7.51138e-05 0.000269857 0.000626308 3.43335e-05 1.06316e-05 1.49301e-05 0.000296887 1.40826e-05 7.97088e-05 0.000786869 0.000705271 0.000181436 3.0331e-05 1.07304e-05 5.0963e-05 1.29845e-05 0.000158344 1.04275e-05 1.07249e-05 0.000116417 4.13979e-05 7.85879e-06 1.07937e-05 1.47467e-05 1.56931e-05 0.80404 1.8862e-05 1.09104e-05 4.39788e-06 0.000248917 0.000600911 1.37706e-05 9.47293e-05 5.56992e-05 8.74514e-06 1.65198e-05 0.000184238 0.000504291 0.000283987 1.58263e-05 0.000514109 7.26448e-06 1.85643e-05 8.07957e-06 0.000414688 0.000494745 1.29413e-05 0.000407228 3.81484e-05 3.43573e-05 6.40951e-06 1.74679e-05 4.07885e-05 7.92017e-05 2.81287e-05 0.000101045 6.30925e-06 4.50193e-06 1.38227e-05 1.89682e-05 1.31669e-05 0.00036426 2.42774e-05 1.5373e-05 0.000126917 0.000493101 1.01126e-05 4.32794e-05 0.000161576 5.27086e-05 0.0012218 0.000160892 5.22111e-05 4.66575e-05 0.000815398 0.000408057 1.03799e-05 9.83888e-06 0.00103689 1.11552e-05 0.000413553 0.000107411 0.000156146 0.000917364 1.27369e-05 1.98512e-05 2.25312e-05 2.39636e-05 1.63062e-05 0.000248806 3.37842e-05 0.000329848 2.33992e-05 1.96472e-05 8.10525e-05 0.000304203 4.62283e-06 5.53835e-05 0.00014305 0.000312316 0.000416354 0.000417968 9.98075e-05 5.83576e-05 4.60589e-05 0.000411607 1.3182e-05 1.07918e-05 7.77156e-06 0.000424862 0.000112724 0.000121625 0.00164385 3.28753e-05 5.80416e-06 2.83463e-05 0.000620048 2.20304e-05 1.93814e-05 4.12934e-05 1.22238e-05 0.000168042 6.12017e-05 8.08528e-06 3.22988e-06 0.000155134 4.80123e-06 0.000503516 0.000434015 3.29591e-05 2.36429e-05 1.20947e-05 2.10195e-05 4.28221e-05 5.95295e-05 3.70679e-06 0.000154175 0.000319191 2.0214e-05 1.45164e-05 0.000403207 9.34637e-06 6.71521e-06 0.000421888 0.000143172 3.26666e-05 0.000637167 3.27151e-05 8.01632e-06 4.09916e-05 1.83261e-05 1.20257e-05 0.000432117 6.17618e-05 2.23298e-05 0.000253583 2.24517e-05 0.000868763 8.35943e-06 0.00058249 3.71546e-05 3.87138e-06 0.000801535 2.78227e-05 0.000440319 1.74397e-05 0.000426364 1.38614e-05 7.5057e-06 0.000840572 0.000419881 1.07051e-05 7.53916e-06 5.52559e-06 7.41127e-05 4.84494e-05 0.000147876 3.55014e-05 0.000544225 0.000112005 1.74698e-05 1.49776e-05 2.22222e-05 1.19865e-05 2.85905e-05 0.000611845 0.000601075 0.00245043 1.23813e-05 3.58103e-06 0.00042013 0.000842621 1.52361e-05 0.000410995 3.38375e-05 0.000156759 9.65073e-06 0.000664458 9.82424e-06 7.46592e-05 6.37701e-05 3.4799e-05 3.12308e-06 0.00016125 0.000824651 4.0177e-06 1.72184e-05 0.00041193 6.14329e-05 1.60693e-05 2.69515e-05 1.91003e-05 0.000694666 1.56045e-05 8.26235e-06 3.00708e-05 0.000414429 6.17388e-06 0.000829351 0.000677474 3.87034e-06 0.000118583 0.000427159 1.31816e-05 0.000100512 1.19426e-05 4.20911e-05 2.02832e-05 1.18998e-05 1.81518e-05 3.04282e-05 1.3035e-05 0.000182383 1.86518e-05 0.000436489 0.00055017 0.00084883 1.76654e-05 0.000475823 0.000112946 2.39621e-05 2.1671e-05 2.15138e-05 0.000415356 5.4456e-06 2.75903e-05 1.31395e-05 8.42997e-06 1.14345e-05 0.000540966 1.15339e-05 0.000113836 0.000182376 3.81008e-05 3.05038e-05 4.76237e-05 0.000239103 0.000675576 0.00106899 0.000379356 5.64264e-05 2.76093e-05 0.000202675 1.56468e-05 0.000937502 1.04313e-05 3.86569e-06 0.000433846 0.00052411 9.54299e-05 7.87786e-05 2.02328e-05 0.00141424 1.09247e-05 0.000422143 7.05977e-06 3.4106e-05 0.000206599 8.16783e-05 0.000380215 0.000122081 0.000119257 9.18306e-06 1.42805e-05 5.29816e-06 0.000255209 0.000274736 2.45232e-05 2.57256e-05 0.000333527 5.82159e-06 9.36527e-06 0.000238852 3.93678e-05 0.000622634 0.000282585 1.76459e-05 0.00112211 1.52603e-05 8.28072e-06 4.8265e-06 0.000654712 1.87074e-05 0.000133314 9.52349e-06 5.04185e-05 5.24868e-05 1.90862e-05 0.0003824 0.000501387 1.05658e-05 0.000317891 0.000198817 0.000415306 1.6113e-05 1.79444e-05 5.62541e-06 0.000482162 9.22727e-05 3.48212e-05 0.000230621 4.56353e-05 1.99729e-05 0.000581063 2.14732e-05 0.000575205 1.1776e-05 7.49826e-06 2.98566e-05 1.26697e-05 4.17818e-05 0.000417854 4.83944e-05 1.30111e-05 2.63285e-05 0.00034856 0.000548325 9.67398e-06 0.000137063 1.83261e-05 0.000562014 1.10394e-05 0.000118413 0.000415688 0.000409955 0.000359713 9.08365e-06 0.000474602 1.21055e-05 0.000438417 0.000420123 0.000385647 0.000690474 7.23885e-05 0.000429335 4.14594e-06 0.000852691 1.26274e-05 8.22644e-06 0.000205506 6.50071e-06 1.48634e-05 1.18243e-05 1.08368e-05 0.000410613 3.20436e-05 0.000816293 3.17406e-05 0.000313916 5.52441e-05 0.000570695 0.00129431 0.000415601 5.31216e-05 1.37478e-05 7.50841e-05 6.54961e-05 0.000414798 0.000503446 0.000677539 0.000146915 3.96021e-05 0.000817087 4.07809e-06 3.56964e-05 0.000156225 6.25095e-05 1.21192e-05 1.60432e-05 0.000415556 5.15645e-05 9.05383e-06 1.78677e-05 3.0085e-05 0.000380234 1.55823e-05 0.000611197 1.12124e-05 0.00225484 5.1519e-05 0.000415807 7.77262e-06 1.18819e-05 0.000874958 0.000289631 5.81707e-06 3.92044e-06 1.96717e-05 5.32916e-06 5.74015e-06 1.96661e-05 1.31894e-05 2.39511e-05 1.16505e-05 4.78205e-05 1.61888e-05 8.31393e-05 0.000475254 1.82181e-05 1.20199e-05 0.000407036 1.25412e-05 0.000407024 8.00885e-06 2.53873e-05 3.92107e-05 5.19801e-05 7.29382e-06 0.000314657 9.60297e-06 0.000424823 1.15579e-05 1.0267e-05 0.00119916 1.63946e-05 6.73158e-06 2.13347e-05 2.39253e-05 0.000279032 2.2667e-05 0.000159188 0.000448823 0.000421395 2.0359e-05 1.0168e-05 7.93076e-06 0.000410465 1.95824e-05 0.000772392 0.000802879 8.97558e-05 0.000379241 9.18636e-06 0.00030363 0.000410989 5.91472e-06 0.000613072 4.9547e-06 1.92642e-05 0.000406302 1.13886e-05 0.000103144 1.01506e-05 8.11083e-06 1.53802e-05 9.1535e-06 0.00053559 1.83355e-05 2.13883e-05 0.000304585 0.000166103 1.73359e-05 1.07505e-05 5.52928e-06 1.87568e-05 1.61406e-05 9.17549e-05 1.13258e-05 0.000545019 8.49999e-06 5.18048e-06 8.50958e-05 1.77767e-05 9.02329e-05 5.41621e-06 0.000100899 0.000451595 0.000856205 1.29315e-05 0.00122769 3.35622e-05 0.000112636 2.57873e-05 1.40361e-05 1.33081e-05 0.00164757 0.000248673 9.56934e-06 0.000258268 1.70475e-05 2.53085e-05 8.79253e-06 6.5499e-06 0.000418968 3.26211e-05 0.00069798 8.18445e-06 1.77564e-05 1.40358e-05 9.35881e-05 1.13868e-05 0.000785698 4.37031e-06 0.000403477 0.000843687 2.82732e-05 0.000417264 0.00024815 6.53912e-05 0.000131149 2.64386e-05 1.41207e-05 0.000423714 0.000104794 0.000646306 0.000685416 3.65144e-05 3.49399e-05 0.000414655 0.00154789 6.0001e-06 2.36184e-05 0.000390486 7.39811e-06 2.90883e-05 0.000485868 0.000411521 1.69416e-05 0.000129869 2.91518e-05 1.44172e-05 8.68031e-06 0.000441861 7.54827e-05 0.000137415 9.51051e-05 1.46016e-05 8.42617e-05 0.000403718 1.44057e-05 1.70035e-05 3.79862e-05 0.000534326 0.000188727 8.20448e-06 0.000181212 0.000195539 2.16184e-05 7.3895e-05 7.05422e-06 0.000721518 0.000171687 0.000530247 5.53251e-06 5.80277e-06 6.21623e-06 1.27769e-05 0.000133349 5.09042e-05 5.27672e-06 9.37879e-05 5.83603e-05 0.000825206 9.65771e-05 0.000463951 0.000599325 0.000232556 2.9776e-05 1.52893e-05 0.00142845 3.9211e-05 0.000140049 1.07251e-05 0.000565313 0.00022084 9.25653e-06 0.000169114 5.94744e-05 4.56938e-06 1.93079e-05 0.000414301 1.61921e-05 0.00013313 1.36576e-05 1.98377e-05 1.76e-05 0.000107844 2.86449e-05 0.000778315 0.000327121 0.000103892 1.66841e-05 0.000331212 1.11528e-05 8.04515e-05 1.10835e-05 3.61455e-05 0.000213893 0.000395469 6.65209e-05 9.10713e-06 6.25848e-05 0.000304297 0.000291599 0.000516524 0.000419414 6.16711e-06 4.03508e-06 3.26354e-05 0.000486304 2.87062e-05 1.91599e-05 2.30425e-05 4.49777e-05 0.000138593 1.09122e-05 0.000408179 0.000112538 1.2136e-05 0.000699369 0.00100444 7.33525e-06 0.00035092 9.59759e-05 0.000420363 1.7936e-05 0.000202732 4.77359e-05 7.52985e-06 5.2312e-05 0.000180007 0.000368521 1.69488e-05 2.36318e-05 8.62746e-06 0.000126743 2.15181e-05 0.00029375 0.000276331 3.52283e-05 0.000308347 1.52777e-05 0.000153101 6.17621e-06 5.45926e-05 5.74858e-06 0.000294058 0.000422898 9.89637e-06 0.000344398 1.19112e-05 1.06379e-05 9.38541e-05 4.98047e-05 8.64033e-06 0.000200693 9.4778e-06 2.98932e-05 3.11364e-05 6.88318e-05 0.000456544 0.000919593 0.000518519 1.50425e-05 0.000352268 0.000216011 0.000709281 0.00022633 1.29332e-05 0.000399332 3.76839e-05 3.31892e-05 0.000339384 0.000415049 1.77039e-05 8.08022e-06 0.000442794 0.00182407 2.32216e-05 0.000153934 2.30202e-05 0.000104789 0.000686156 0.000167599 0.000404783 0.000674823 0.000168187 1.91916e-05 2.05686e-05 2.86791e-05 2.62499e-05 0.000376654 4.75267e-05 3.71746e-05 5.14228e-05 1.52068e-05 1.16188e-05 0.000293765 0.000413449 1.12997e-05 2.24631e-05 1.69034e-05 2.73343e-05 8.43948e-05 0.0010971 0.000404933 2.35206e-05 9.61335e-06 0.000641093 0.00132243 0.000537882 0.000405213 0.000157112 0.000748302 3.72368e-05 0.000822124 1.77802e-05 0.000414073 1.84705e-05 0.000914861 5.21761e-05 2.01016e-05 9.34472e-06 7.75305e-06 0.000410834 7.12362e-06 3.0317e-06 1.76274e-05 8.35305e-06 0.000174126 0.000417576 7.70807e-06 2.50633e-05 0.000546103 0.000209002 0.000915837 8.49786e-06 1.66607e-05 4.98787e-05 1.69862e-05 7.44128e-06 0.000145084 3.43054e-05 0.000183393 9.17198e-05 4.18171e-05 2.10459e-05 2.22641e-05 0.000570695 3.40514e-05 3.3021e-05 1.27103e-05 0.000114532 0.000215778 5.95516e-05 1.79971e-05 0.000417004 9.88033e-05 0.000232169 3.36086e-05 0.000303391 1.88791e-05 0.000420724 0.00041758 6.86326e-05 2.29498e-05 0.000421599 9.56883e-05 0.000174687 3.12968e-05 0.000453343 1.92815e-05 0.000764419 9.32903e-05 1.26272e-05 1.15806e-05 0.000480742 0.00046023 0.000205188 0.000410807 8.06453e-06 0.000404316 0.00038814 9.15364e-06 7.14754e-06 0.000865949 4.12557e-05 1.12033e-05 0.000104833 0.000466526 0.000538614 0.000122014 0.000415237 0.000429291 4.26468e-05 1.14641e-05 0.000914549 0.001712 0.000319022 0.000312197 8.20218e-06 0.000421804 2.0948e-05 0.000321624 0.000414988 7.89523e-05 2.96215e-05 6.40702e-06 2.3396e-05 2.69347e-05 0.000290771 1.52892e-05 0.000115702 2.36961e-05 2.87619e-05 6.25341e-05 8.38426e-05 9.78958e-06 3.57962e-05 2.90442e-05 2.81108e-05 8.5781e-06 0.000129116 1.48977e-05 0.000572409 0.000385529 6.93601e-06 0.000237575 0.000256077 1.35614e-05 1.29026e-05 0.000418357 1.83094e-05 5.41038e-06 0.000367187 0.000164099 0.000172267 2.68266e-05 0.000258407 7.56194e-06 1.21174e-05 0.000502597 4.39272e-05 0.000410931 8.40102e-06 0.000814863 1.82412e-05 0.000433089 0.000789044 0.000423457 0.00045942 1.38217e-05 5.5056e-05 9.91642e-06 9.97837e-06 4.00489e-06 9.84728e-06 2.77318e-05 1.30462e-05 8.10103e-06 0.000102537 2.45015e-05 2.48085e-05 0.000113758 0.000418608 4.01405e-05 7.17943e-06 1.43357e-05 1.75579e-05 0.000237003 0.000441472 6.01712e-05 2.16108e-05 0.00049458 5.03245e-05 2.85085e-05 0.000104091 1.5931e-05 0.000595828 2.30589e-05 1.39594e-05 0.00041949 0.00010612 0.000389007 0.000173746 2.55849e-05 0.000108237 0.000139536 3.4329e-05 4.45429e-05 3.97257e-05 6.3919e-06 0.000548814 0.000139491 4.88461e-05 1.35017e-05 1.58712e-05 2.48062e-05 4.13228e-05 8.7482e-05 1.30216e-05 0.000253839 7.82277e-06 7.02003e-06 2.23864e-05 7.69755e-06 1.62224e-05 9.90243e-06 2.7528e-05 9.70554e-05 5.75308e-06 2.26278e-05 2.06644e-05 0.000247593 1.20095e-05 0.00041683 2.3992e-05 3.24665e-05 0.00110231 0.000783228 0.000235798 2.20505e-05 0.000212673 8.05385e-06 0.00101075 0.000224011 0.000401673 0.000165485 0.000216736 5.80451e-06 5.15324e-06 2.21602e-05 8.84759e-05 1.83458e-05 0.000103533 6.41958e-06 8.60809e-06 1.33347e-05 1.0905e-05 3.48364e-05 2.87221e-06 8.08745e-05 0.000272285 0.000448852 7.57776e-06 0.00041872 0.00122978 0.000426127 2.77166e-05 0.000290335 5.06052e-05 8.34761e-05 1.29336e-05 6.39927e-06 0.000195054 1.66243e-05 0.000570056 0.000193436 0.000735697 1.0392e-05 1.36722e-05 0.00010122 0.000412143 8.08392e-05 6.91506e-06 3.48253e-05 2.46399e-05 0.00041205 1.03883e-05 1.95681e-05 1.30742e-05 9.29756e-06 1.06401e-05 6.9079e-06 0.000214936 7.06368e-06 7.38996e-05 8.37009e-06 3.76185e-05 0.000418253 0.000109751 7.80696e-06 1.65153e-05 1.84087e-05 1.00432e-05 1.33128e-05 0.000406225 3.37096e-05 
1.91114e-05 0.000333393 3.3813e-05 0.000209808 0.000256985 6.67202e-06 0.000408084 1.93313e-05 0.000175594 1.03174e-05 0.000484679 0.000304203 0.000409022 0.00053231 0.000395768 2.22595e-05 0.000226912 0.000130517 0.000241367 4.62872e-05 0.000194282 1.54956e-05 7.50946e-06 2.84448e-05 0.000571493 2.39834e-05 0.000115194 0.0104216 0.000433039 3.32335e-05 3.53903e-05 3.41554e-05 0.00020419 0.000380513 7.83447e-05 1.38258e-05 8.76953e-06 0.000379055 4.95284e-05 0.000169671 0.000118763 0.000338979 0.000412329 8.66666e-06 3.27746e-05 1.92749e-05 0.000254235 3.9514e-05 0.000412671 1.62544e-05 3.32483e-05 0.00104829 9.79281e-05 2.55024e-05 0.000100635 1.29491e-05 0.000639739 0.000682533 3.14609e-05 2.52263e-05 1.38431e-05 2.18016e-05 2.03048e-05 0.000258297 0.000465459 0.000968337 5.1206e-05 4.60311e-05 1.75553e-05 8.63797e-05 4.49412e-05 0.00108341 2.75681e-05 6.81563e-05 0.000120596 0.000763407 3.88742e-05 1.83546e-05 5.88909e-05 1.38854e-05 0.000705802 1.77105e-05 1.82842e-05 3.53066e-05 8.13458e-06 5.74871e-05 2.63064e-05 4.56026e-05 0.00111102 0.00132064 0.000119219 3.13125e-05 0.000430707 8.14716e-05 0.000404371 0.000196169 0.000431657 1.44665e-05 8.91724e-05 0.000140034 2.45014e-05 0.000193227 0.000413312 6.65815e-05 0.000564048 1.32943e-05 0.000413179 1.82535e-05 1.06491e-05 1.21336e-05 6.98469e-06 0.000455295 0.000178966 4.60841e-05 0.000943583 0.000103945 4.61406e-05 0.000196612 0.000686575 0.000419394 0.000738507 0.000155306 0.000756412 7.50999e-05 7.11037e-05 1.17614e-05 1.47253e-05 1.59481e-05 9.91202e-06 2.66726e-05 1.68888e-05 0.000770869 6.89601e-05 0.000211501 0.000626995 0.000160195 4.31543e-05 1.24257e-05 0.00039811 0.000569903 1.34348e-05 9.46222e-06 4.15031e-05 9.71062e-06 0.00020922 4.91077e-05 5.37955e-06 0.000198016 1.55739e-05 7.66326e-05 0.000379673 0.000137844 1.49563e-05 1.82707e-05 0.00010225 0.000107224 4.48117e-05 0.000679283 6.77432e-06 0.000348793 6.50915e-06 0.000283002 5.19274e-06 4.90724e-06 0.00049839 0.000152223 0.000179549 1.37985e-05 5.70701e-05 1.08296e-05 5.41119e-06 0.000543048 1.60912e-05 1.07305e-05 7.43816e-06 6.16536e-06 1.28903e-05 8.43765e-05 0.000398377 6.67749e-05 0.00039483 0.000184651 4.18989e-05 2.38721e-05 1.27587e-05 9.45591e-05 0.000577737 0.000150089 2.31411e-05 0.000787768 0.000388721 4.62722e-06 0.000261995 6.26593e-05 5.69544e-06 7.28423e-05 0.000380723 0.000417261 2.48173e-05 1.20245e-05 1.17589e-05 6.80119e-05 0.000465493 0.000170326 0.000790266 0.000538841 7.73523e-05 8.77868e-06 4.81442e-05 1.66878e-05 0.000413566 0.000142049 0.000324506 0.000290501 0.000559039 0.000142436 2.84921e-05 7.97441e-06 4.59074e-05 0.000383821 0.000380576 8.05758e-05 6.07318e-06 0.000764522 0.000123465 6.33654e-05 0.000439104 0.000248302 0.000540867 8.32884e-06 1.34806e-05 2.16819e-05 0.000292272 0.000384811 4.9819e-05 9.98231e-05 0.000420226 0.000800066 9.61577e-05 4.58185e-05 0.000722558 2.62898e-05 0.000244632 9.23015e-06 0.000257911 1.06193e-05 2.23957e-05 0.000416767 8.39654e-05 5.28532e-06 2.96596e-05 0.0005344 0.000152374 0.000210985 0.000137517 0.000146033 0.00103584 3.92114e-05 0.000195905 0.000402671 0.000796283 5.62966e-05 1.41651e-05 2.7432e-05 0.000275082 0.00027176 3.92232e-05 0.000382497 7.63284e-06 0.000255341 0.000464543 0.000132803 0.00049223 9.47046e-05 2.57751e-05 0.000443554 2.23391e-05 0.000379143 0.000404275 0.000271298 5.85177e-06 2.42416e-05 0.000453254 8.92159e-05 0.000477984 2.09958e-05 3.00334e-05 0.000443921 0.000385494 0.000482632 0.000598426 3.28775e-05 3.23621e-06 4.38129e-05 7.37299e-05 1.64596e-05 2.22532e-05 7.20404e-05 2.99684e-05 0.000635569 0.000143897 0.000389753 0.000257442 0.000429252 3.81015e-05 0.000151461 0.000103682 3.37954e-05 2.18166e-05 0.000415909 0.000418923 2.42981e-05 0.000185241 3.75961e-05 0.000286977 1.97203e-05 0.00012753 0.00039579 1.00553e-05 0.000956573 7.24771e-06 0.000246136 0.00032961 0.00040794 3.06649e-05 0.000405711 4.34873e-05 0.000415722 3.85177e-05 5.7999e-06 4.30465e-05 6.32516e-06 9.49022e-05 5.84412e-05 0.000123958 3.98316e-05 0.000200138 5.56819e-05 8.43267e-05 3.60057e-05 3.82106e-05 0.000562114 1.29894e-05 0.000387919 7.74161e-06 1.46131e-05 0.000766364 0.000348988 1.21767e-05 4.41283e-05 7.10565e-06 3.39406e-05 4.80153e-05 3.78684e-05 3.18273e-05 0.000473764 0.000452277 1.4845e-05 0.0418575 5.32572e-05 0.000362438 0.000360954 5.5824e-06 9.97837e-05 3.48808e-05 0.000598966 4.00033e-05 2.87322e-05 0.000155177 3.76958e-05 0.000181973 0.000432034 2.18925e-05 1.50749e-05 0.000130771 0.000589549 3.71148e-05 3.30735e-05 8.861e-05 4.93825e-05 0.000155773 0.000439219 0.000398997 7.64347e-06 2.50956e-05 7.02817e-06 0.000350802 6.60597e-05 2.87273e-05 6.48653e-06 9.61343e-06 1.16692e-05 1.66885e-05 0.000411946 1.18704e-05 8.63825e-06 0.000312202 3.40216e-05 2.17158e-05 5.27666e-05 0.000962112 0.000152732 0.00015736 0.000527437 1.15081e-05 0.000500566 2.70475e-05 0.000170022 4.26841e-06 0.000429571 0.000242727 5.4273e-06 8.2727e-06 0.000116747 0.00195302 0.000432229 0.00012175 0.000267368 8.08464e-05 0.000112895 0.000136751 1.73245e-05 1.51144e-05 3.32314e-05 0.000158317 0.000104375 0.00020373 0.000383769 0.000117625 9.1443e-06 0.00076565 7.80082e-05 5.95574e-05 0.0002286 3.62175e-05 9.49909e-05 8.45853e-05 6.47712e-06 0.000377807 0.00021661 0.000192135 9.84476e-05 3.72507e-05 1.59652e-05 1.61572e-05 5.68922e-05 9.35768e-06 8.29864e-06 1.97595e-05 0.000418823 3.43299e-05 0.000747636 1.10531e-05 7.28096e-05 0.00015582 0.000228401 3.04004e-05 3.91432e-05 9.218e-05 6.21133e-06 0.74629 0.00133557 0.000189518 0.000171128 1.28031e-05 2.11752e-05 1.02029e-05 0.000101022 0.000169405 0.0003823 1.74169e-05 0.000179271 0.000667307 3.57742e-05 7.0409e-05 4.6573e-06 6.92693e-05 0.00040042 7.8323e-06 0.000937853 0.000602186 0.000112871 0.000457026 2.24211e-05 1.48809e-05 0.000563348 1.38404e-05 0.000316738 0.000115638 0.000440801 1.59647e-05 0.000319523 0.00149856 7.38847e-06 1.80189e-05 0.000369473 0.000383655 0.000378078 0.000220952 5.67896e-05 9.89602e-06 0.000459156 0.0002023 0.000640842 2.01964e-05 5.07408e-05 2.26719e-05 3.42359e-05 3.31766e-05 7.07474e-06 0.000384963 0.000760118 6.73679e-05 1.76876e-05 6.36939e-06 1.94883e-05 0.000162951 2.3198e-05 0.000391601 5.0522e-05 6.32908e-06 0.00014541 0.00011999 1.09647e-05 6.75193e-05 2.02544e-05 0.000440822 0.00044319 0.000387115 0.000414216 1.93864e-05 0.000116277 0.000391005 5.32841e-05 0.000133922 1.74971e-05 0.000417463 1.71236e-05 0.000399954 2.34993e-05 3.08297e-05 0.000245035 0.000165843 1.70213e-05 0.000111217 3.28357e-05 0.000558265 7.69664e-05 0.000175164 0.000794623 9.13795e-05 8.95414e-06 1.05471e-05 0.000683867 0.000287433 0.000427095 5.66372e-06 4.83358e-06 6.68627e-05 1.32667e-05 2.30907e-05 6.7267e-06 0.000200214 0.000137809 0.000168383 1.2131e-05 2.50486e-05 9.49404e-06 3.8057e-05 0.000738205 2.98292e-05 0.000965851 0.000323136 9.6273e-06 7.28049e-05 0.00081957 0.000156459 0.000374533 2.08859e-05 0.000531106 3.71262e-05 2.65229e-05 0.000100771 5.6017e-05 1.11435e-05 0.000523 0.000535818 3.30473e-05 2.51348e-05 0.000623748 0.00038237 1.21825e-05 1.56792e-05 7.65179e-06 0.00038017 4.14501e-05 0.000175764 0.000354936 0.000136355 8.25498e-06 0.000295932 0.000131042 9.2064e-05 0.000100217 0.000209996 0.000612213 3.67808e-05 5.59325e-06 9.05958e-05 0.000382869 3.18595e-06 2.85687e-05 1.28181e-05 3.32168e-05 0.000170663 8.27674e-05 8.67583e-05 0.000110893 4.11136e-06 8.53115e-06 6.21856e-05 5.4136e-05 1.30631e-05 3.01241e-05 1.53707e-05 1.14686e-05 8.80293e-05 7.27662e-05 7.51307e-05 0.00167906 2.98245e-05 3.79592e-05 0.000373724 0.000407167 0.000166357 3.52199e-05 2.33015e-05 0.000433636 0.000119846 5.97372e-05 1.03687e-05 0.000177774 0.0001766 0.000183506 4.76249e-05 1.03181e-05 9.73517e-05 7.99704e-05 8.35251e-05 0.000458044 0.000830114 0.000340454 0.000438442 1.82146e-05 0.00113122 0.000391392 7.35972e-05 7.82115e-05 0.000213863 2.23312e-05 6.52224e-05 0.000224366 2.25932e-05 1.75768e-05 0.000232813 0.000233678 0.000416245 0.000402655 1.24453e-05 1.19706e-05 1.07266e-05 0.000100033 2.54652e-05 6.26887e-05 0.000120238 5.71969e-06 8.18545e-05 0.000237972 3.16627e-05 7.8399e-05 0.000383843 0.000900579 5.9253e-05 0.000110382 0.000191191 1.08521e-05 9.09075e-05 6.90272e-06 0.000179807 0.000616767 9.80131e-06 5.35394e-06 0.000189559 0.000112606 0.000105445 0.000110787 2.20463e-05 0.00010568 3.70333e-05 3.29321e-05 5.18478e-05 0.000415024 3.87727e-05 0.000380959 0.000133392 0.000169307 0.000148445 8.83819e-05 0.000149481 4.47121e-05 0.00057379 0.000241159 0.00092661 2.36828e-05 4.06318e-05 0.00038882 1.76422e-05 0.000351485 0.000380884 3.61555e-05 4.11329e-05 9.62826e-05 0.000159972 0.000172068 8.1498e-05 0.000210562 8.08517e-05 0.000229018 9.35829e-06 0.000193504 0.000543678 0.000144263 1.2299e-05 9.19548e-05 0.000322778 0.000406451 0.00038716 6.20455e-06 1.2353e-05 7.98255e-05 4.78561e-06 0.000152914 0.000198619 3.83081e-05 0.000198205 1.78218e-05 6.54264e-06 0.000942843 6.47766e-06 0.000664106 0.000463071 0.000436059 2.49578e-05 7.9285e-06 0.00053042 2.2039e-05 8.60665e-06 0.000400627 6.9689e-06 0.000553694 0.000177076 7.0513e-05 2.12965e-05 0.000245126 0.000116303 0.000398632 1.6375e-05 1.13721e-05 0.000677523 0.000417647 0.000836011 8.84861e-06 0.000732112 1.98784e-05 1.17408e-05 0.000420512 0.000102685 0.000171966 9.61522e-05 0.000160843 7.0677e-05 0.000421975 0.000414546 0.000389577 9.93544e-05 0.000207327 1.22232e-05 8.2264e-05 0.000157438 0.000512781 1.28747e-05 3.15355e-05 6.40779e-05 9.61922e-06 0.00041399 0.000788751 0.000391493 6.42937e-05 3.85924e-05 8.45013e-06 0.000309268 0.000164654 3.92071e-05 8.82343e-05 0.000208453 8.75448e-05 0.000356168 7.31656e-06 0.000240841 0.00069748 1.34789e-05 0.00055918 1.37517e-05 1.35691e-05 4.38905e-05 0.000661483 3.0514e-05 0.000398905 0.000259338 4.23255e-05 3.8783e-05 0.00032115 0.000183922 3.19063e-05 0.000388691 1.61373e-05 0.000690204 1.11128e-05 0.000335736 0.000402809 0.000544792 0.000150402 0.000432995 5.69507e-06 0.000665441 8.20878e-05 3.17931e-05 0.00028128 0.000382238 0.000590954 0.000540198 1.7342e-05 3.34601e-05 0.000408832 8.182e-05 1.00333e-05 2.09879e-05 0.000619111 5.11138e-05 0.000113397 0.000520552 0.000121798 1.38639e-05 0.000458289 0.000172542 0.000399071 3.02374e-05 0.000466342 0.000119243 0.000903586 0.000599011 0.000233593 0.000403227 0.000331509 1.17365e-05 1.43265e-05 0.000145241 8.20477e-06 1.43296e-05 0.000274786 4.43668e-05 6.14107e-05 7.47174e-05 6.93832e-05 0.00028455 0.000158823 1.41384e-05 0.000281797 0.00021937 6.43881e-05 0.000487915 0.000360956 0.000239614 2.20028e-05 0.000212923 0.000137743 3.10013e-05 8.266e-05 0.000527642 1.16796e-05 5.01327e-05 0.000402116 0.000914576 4.56861e-05 6.02049e-05 0.00095282 7.07354e-06 0.000260518 1.40127e-05 0.000746969 0.000104217 6.93784e-05 1.16787e-05 1.99456e-05 9.65599e-05 2.9069e-05 0.000144283 7.70246e-06 0.000108956 0.000215015 0.000479104 9.54696e-06 2.85219e-05 7.08095e-06 1.27255e-05 4.23752e-06 3.50356e-05 0.000292154 7.66449e-05 1.45934e-05 0.000566284 0.000286876 1.18638e-05 0.000357371 2.5252e-05 2.08395e-05 1.25458e-05 1.77536e-05 0.00146152 8.87657e-05 0.000396617 0.000180123 0.000382341 0.000340263 0.000406145 2.19866e-05 0.000357577 0.000448055 0.000409716 0.000779246 0.000351582 6.62772e-06 7.95465e-06 0.000131067 0.000194064 0.000109085 0.00034478 6.35092e-05 6.98958e-06 8.97516e-05 1.43281e-05 0.000603853 4.61787e-05 0.00134038 1.08544e-05 0.000352087 2.67119e-05 1.62836e-05 0.000890266 4.24852e-05 0.000154952 1.05991e-05 0.000404002 5.83765e-05 5.39103e-05 8.78436e-06 0.000143527 5.51285e-05 3.09386e-05 9.24226e-05 0.000393668 6.82962e-06 9.54797e-06 0.000545958 0.000454541 7.23781e-06 9.23806e-05 0.000229431 0.000656108 0.000306259 0.000381512 0.000243876 4.46784e-06 1.72745e-05 1.05006e-05 4.66956e-05 6.1727e-05 0.000617621 0.000219727 4.81274e-05 0.000148194 3.70683e-05 0.000448981 1.9967e-05 0.000192995 3.53075e-05 7.82657e-06 2.2176e-05 0.000326507 0.000124722 
9.57638e-06 0.000228275 5.15679e-06 4.3608e-05 1.64999e-05 1.3561e-05 9.61481e-05 7.30395e-06 0.000210339 0.00224124 9.85846e-05 0.000454886 0.000151492 0.000507981 0.000569415 9.49297e-06 0.00015634 0.000524476 0.00017987 1.40271e-05 0.000371447 0.000963423 0.000217639 0.000114174 0.000982394 0.000111337 0.000164397 3.21942e-05 9.69272e-05 9.45541e-05 3.61812e-05 5.64423e-06 5.51441e-05 0.000115446 0.000375909 3.05915e-05 0.000169127 0.000126177 1.36716e-05 0.000593797 9.722e-06 0.000551584 0.000227835 6.82829e-06 4.81217e-05 6.14359e-05 0.00014864 0.000286956 9.648e-05 0.000222946 1.22899e-05 0.000480583 0.000147489 3.9131e-05 0.000111879 9.07252e-06 1.88107e-05 0.000137831 5.85303e-05 0.00182014 0.000153783 0.000297014 6.455e-05 3.30145e-05 0.000472339 3.19109e-05 1.17709e-05 9.02509e-05 0.000502808 0.000138573 0.000549923 2.24057e-05 0.00079253 0.000503518 0.000174699 0.000301737 3.60463e-05 4.27251e-06 0.000193704 0.000349 0.000122518 0.000798996 1.41328e-05 6.28953e-06 1.16732e-05 0.000976846 5.3308e-06 4.11306e-05 0.000384862 0.000254594 0.000365577 0.000377363 0.000135137 0.000221404 0.00012279 0.000326167 0.000349462 0.000321054 5.61557e-05 9.36147e-05 0.000173601 7.11328e-05 0.000118548 9.25279e-05 0.00013403 0.000112865 0.000158444 1.94908e-05 0.00307083 7.83507e-06 3.97626e-05 9.92701e-05 3.68599e-05 3.41123e-05 0.000141865 0.00044821 0.00034174 9.41408e-05 0.000419525 0.000470928 0.000130631 0.000446546 0.000741669 0.000312986 4.44932e-05 3.21245e-05 8.9454e-06 0.000189348 0.000322817 0.000609095 8.3887e-06 0.000517366 0.000210444 0.000713175 0.000135696 0.000151754 0.000273283 2.937e-05 0.000372384 0.000505436 1.02641e-05 0.000217383 0.00192285 1.42927e-05 6.08906e-05 0.000156795 0.000207735 0.000436642 9.46417e-05 0.000479557 0.000112806 5.73216e-06 3.33543e-05 5.67456e-05 0.000267335 0.000365332 3.64814e-05 0.00016931 0.000600684 8.31631e-05 4.34798e-05 0.000127136 0.000283884 1.11765e-05 9.74481e-05 3.07373e-05 0.000179996 0.000189154 0.000245504 0.000155295 6.9504e-06 0.000429031 4.37776e-05 6.32212e-06 0.000401966 0.000400338 3.7975e-05 5.20267e-05 0.000426556 0.000116832 0.000193175 1.88572e-05 0.000100044 1.02049e-05 1.34611e-05 0.00033863 0.00112854 1.44691e-05 0.00010347 0.00639207 0.000143843 1.39927e-05 0.00011642 0.000237224 0.000282099 0.00040709 0.000107391 9.52559e-05 9.83308e-05 3.94367e-06 1.53005e-05 0.000359022 0.000121246 0.00010884 0.000550883 1.7601e-05 0.000318127 5.03146e-06 5.12545e-05 3.57271e-05 0.000554547 1.26988e-05 0.000428463 0.000102961 0.000538832 3.62096e-05 1.13263e-05 7.8656e-05 0.000353378 9.43986e-05 0.00113038 0.000557754 2.65732e-05 0.000523566 3.06888e-05 0.000564243 0.000133428 7.54072e-05 0.00011524 8.31629e-06 4.4061e-05 5.60096e-06 0.000114216 0.000121983 0.00020256 1.14865e-05 0.000103715 9.39984e-05 0.000232788 6.24295e-06 0.000129699 0.000433877 3.94872e-05 0.000152758 9.80606e-05 0.000315539 9.17053e-06 0.000334741 7.10786e-06 4.83553e-06 9.87697e-06 0.000136711 0.000112074 0.000332932 0.000402697 1.22676e-05 0.000147024 6.15086e-05 0.000382814 9.38444e-05 0.00037453 3.12016e-05 1.94974e-05 0.000267149 0.000184067 0.000101153 0.000264758 9.69659e-05 0.000587117 0.000607488 0.000121303 0.000130989 0.000680206 3.81777e-05 6.47485e-05 0.000146633 0.000334638 9.35337e-05 0.000253347 9.58769e-05 3.31866e-05 1.12079e-05 0.000277896 3.63601e-05 0.000125061 0.000254244 5.88419e-06 0.000103095 0.000121085 0.000187859 9.83856e-05 2.21594e-05 6.38099e-06 9.62775e-05 3.46065e-05 6.38812e-05 0.00011162 0.000180139 6.56474e-06 0.00127664 0.000129098 9.57193e-05 0.000311282 0.000185855 0.000107381 1.7887e-05 9.42568e-05 5.52557e-05 8.84087e-05 9.27561e-05 0.000148382 0.000847787 6.2995e-05 0.000129003 0.000305198 0.000173005 0.000154748 9.34314e-05 0.000412328 0.000381583 4.75875e-05 0.000235809 8.4792e-05 0.000115634 0.000288325 0.000464548 1.34163e-05 9.40936e-05 0.000317311 6.03945e-05 1.22574e-05 0.000309589 1.07653e-05 0.000309715 8.11517e-05 3.59195e-05 0.000351342 7.37726e-05 6.99991e-06 7.64038e-06 0.00010143 9.29867e-05 0.000344013 0.000674216 1.74428e-05 0.00022272 0.000176569 1.78092e-05 0.000288465 0.000111925 7.54907e-06 0.000564593 4.47443e-05 0.000289237 0.00051194 0.000141248 3.79212e-05 3.78811e-06 0.00201766 0.00025425 0.00012216 5.33537e-05 2.1132e-05 0.000200328 1.23578e-05 0.000109506 7.42133e-06 1.64622e-05 0.000226307 0.000105245 0.000514677 0.00022528 3.62151e-05 0.000566701 6.39511e-06 0.00065338 0.000562398 0.000168579 7.28077e-05 1.53022e-05 8.04166e-05 0.000103715 0.000705997 8.57936e-06 1.1267e-05 9.41669e-06 4.69193e-05 0.00253354 0.00013263 4.97311e-06 3.37296e-05 8.96655e-06 9.18845e-05 0.000104657 0.555631 0.000402011 0.000114515 9.75542e-06 0.00129624 0.000360831 9.67221e-05 1.32481e-05 1.19994e-05 0.000331442 2.9034e-05 0.000169312 0.00092468 8.80323e-05 2.92324e-05 0.000126201 8.18159e-06 0.000876528 2.81299e-05 5.77352e-05 1.22312e-05 0.000404565 0.000401964 1.21209e-05 0.000891125 1.32891e-05 0.000388279 7.68001e-06 1.44277e-05 2.65458e-05 0.000322326 5.77932e-06 0.000577845 4.81775e-05 0.00033633 1.40178e-05 0.000177672 3.77658e-05 1.31748e-05 3.90875e-05 3.08959e-05 6.29728e-05 8.90487e-05 3.59072e-05 0.000237311 9.86341e-06 6.03258e-05 0.000118284 0.000261558 0.000456461 5.77634e-05 2.35171e-05 0.000291752 1.27125e-05 3.6761e-05 0.000430382 1.92125e-05 9.64188e-05 0.000585847 5.51961e-05 0.00047944 1.98882e-05 0.000272573 5.23412e-06 0.000626554 0.000567271 0.171793 0.000496168 0.000203252 3.17614e-05 9.46043e-05 5.68594e-05 2.03442e-05 7.52332e-05 0.00031227 0.000117268 0.000625312 0.00036253 0.0002121 0.00026093 0.000166313 0.000286596 0.000369934 0.000123062 0.000215828 0.000188348 0.000938368 8.21744e-05 0.000297505 0.000374565 0.000592979 0.0001136 4.48239e-05 8.69871e-05 0.000318307 1.53609e-05 5.80247e-06 3.59305e-05 0.000740636 2.15729e-05 0.000313331 0.000278122 9.82776e-05 0.000117259 6.1833e-05 0.000348158 0.000370994 0.000963734 8.30822e-05 6.62727e-05 1.22641e-05 1.09037e-05 0.000349522 1.34864e-05 5.28961e-06 4.12928e-06 9.39353e-05 0.000177168 2.10231e-05 0.000177623 9.33231e-05 0.000183361 2.92096e-05 0.000542478 9.9523e-05 0.000114473 1.10167e-05 0.000101908 0.000159879 0.000108383 7.90506e-06 7.10678e-05 0.000109535 0.000354717 9.4203e-05 0.000309058 2.40148e-05 0.000592634 0.00012161 0.00032301 0.000161552 0.000119966 9.65192e-05 3.27267e-05 0.000418299 0.000110113 0.000290288 0.000346722 0.00011544 3.30321e-05 7.55322e-05 0.000122364 0.000187462 9.83753e-05 0.000195339 0.000476858 0.000339007 0.000120535 0.000117489 0.000170577 1.80449e-05 0.000504714 0.000283862 5.18018e-05 0.000291933 7.58855e-05 3.53938e-05 0.000367789 5.06879e-05 0.000284851 0.000287123 1.19686e-05 3.60732e-06 0.000399506 0.000285131 0.000123541 0.000448213 0.000634346 7.80013e-05 0.000883231 0.000307908 0.000270523 1.73623e-05 4.43707e-05 0.000448971 0.000178304 0.000283757 0.00375102 0.000215236 0.000806528 3.07443e-05 4.19363e-05 0.00015615 2.86445e-05 0.000197276 0.000385561 0.00010888 4.59855e-05 0.000282821 5.53759e-06 0.00010086 0.000368398 3.45729e-05 0.00029247 4.79838e-05 0.000341532 3.58523e-05 0.000261181 9.6004e-06 0.000908192 0.000103678 0.00043659 7.93075e-05 0.000339672 0.000346332 0.000437022 0.000197877 0.000364542 2.57298e-05 6.08437e-05 0.000175889 0.000573136 3.88923e-05 1.27497e-05 3.03154e-05 0.000308743 1.41854e-05 0.000101997 0.000285201 2.91791e-05 4.72392e-05 6.90422e-05 0.000134648 0.000131973 3.9377e-05 0.00104972 1.95711e-05 0.000960953 6.37505e-06 0.000288844 2.99878e-05 0.000103828 6.49231e-05 1.8214e-05 0.000241799 1.54395e-05 6.86166e-06 4.94244e-05 7.98466e-05 0.000341387 9.17753e-06 0.000344638 5.2155e-05 0.000489493 0.000227361 6.2611e-05 0.000338159 4.20431e-05 1.26663e-05 2.82567e-05 0.000274815 9.74691e-05 6.44735e-05 0.000470559 1.58269e-05 3.96706e-05 2.95317e-05 1.3191e-05 3.08798e-05 1.43353e-05 5.18388e-05 0.000442456 0.00017844 0.000152733 1.64416e-05 0.000274269 1.02156e-05 0.000419693 0.000146213 1.90092e-05 5.07759e-05 2.91865e-05 0.000144314 0.000480531 1.20991e-05 0.000565653 0.000188102 0.000208027 4.15192e-05 0.000110223 0.000133757 2.03096e-05 1.96575e-05 1.23102e-05 0.00029066 0.000127246 0.000121029 7.30306e-06 0.000297649 0.000135649 0.000868307 0.000145053 0.000429784 0.000120545 0.000162089 1.76817e-05 8.95691e-06 0.000486902 3.00741e-05 0.00031934 0.000127814 0.000231637 1.56942e-05 0.0001225 3.69608e-05 0.000113882 0.000122825 0.000141198 0.000133422 0.00038735 0.000114184 0.000254576 6.22307e-06 0.000148732 0.000127229 2.64125e-05 3.68559e-05 1.38569e-05 0.000109701 0.000344871 0.00032862 0.000313986 7.2149e-06 1.4143e-05 3.3682e-05 0.000111188 0.000170927 4.34915e-05 0.00020729 0.000245411 0.000151543 0.000107811 9.36177e-05 4.43011e-05 0.000242762 6.90076e-05 1.42313e-05 4.39968e-05 0.000158234 0.000437186 4.01453e-05 0.000293161 0.000315737 0.000434222 0.000589226 0.000216659 0.000359255 9.64343e-05 0.000286138 9.63804e-06 7.06399e-05 2.28522e-05 9.0889e-05 0.000319952 2.25975e-05 3.17983e-05 0.000419511 5.91466e-05 3.37187e-05 0.000374364 1.54255e-05 0.000163555 0.000391375 1.07145e-05 0.00021468 0.000252195 0.000180037 6.70879e-05 0.000111432 1.83264e-05 2.43258e-05 0.000362622 0.000343763 0.000312746 2.67637e-05 0.000314252 0.000149298 0.000135526 0.00014944 0.00107775 0.000321025 0.000245097 1.35895e-05 1.97917e-05 9.52208e-05 0.000284263 1.31418e-05 2.17713e-05 6.97098e-06 4.1149e-06 0.000110591 0.000185579 9.16802e-05 1.80173e-05 0.000194165 0.000139029 0.000445687 3.41366e-05 6.03767e-06 0.000115374 5.31726e-05 0.00017204 0.000288366 0.000131836 1.3468e-05 4.71405e-05 0.000404671 0.000560897 8.45267e-06 5.24333e-05 3.37357e-05 0.000186576 0.000383363 0.00010048 0.000294083 4.11928e-06 0.000271468 0.000848065 0.00037128 0.000217003 0.000224623 1.39455e-05 0.000295292 1.77494e-05 0.000203661 9.30526e-05 4.63536e-05 0.000605268 8.20077e-06 0.00012965 0.000418189 3.50367e-05 0.0110727 5.80259e-06 0.000107687 0.000147545 0.000105864 3.69112e-05 9.05377e-06 0.000370814 2.06277e-05 0.000431673 0.000421718 0.000134435 2.04064e-05 0.000231489 0.000774645 1.00421e-05 1.22466e-05 0.000167687 8.57444e-05 0.00013042 5.64712e-05 9.42076e-05 0.00040945 0.000223792 0.000149012 0.000566425 0.00037662 5.01485e-05 3.47853e-05 3.91229e-05 3.90346e-05 4.51344e-06 6.4057e-05 0.000137657 2.87384e-05 0.000100016 1.37077e-05 3.24024e-05 0.000168027 0.00039375 5.52761e-06 8.08931e-05 6.25667e-06 0.000310147 0.000157459 2.12524e-05 0.000248906 7.65384e-05 4.39015e-05 3.06971e-05 5.40207e-05 7.77743e-05 0.000480527 0.00030947 0.000247815 9.25127e-05 0.000389494 1.09267e-05 0.000150268 0.000253739 0.000269675 7.759e-05 0.000166269 0.000161892 7.59063e-05 0.000186044 1.31729e-05 1.12207e-05 0.000239783 0.000185457 1.17027e-05 0.000315762 3.58303e-05 4.23947e-05 0.00011907 0.000395715 5.93134e-06 3.4059e-05 6.01317e-05 1.2213e-05 0.000458192 0.000121545 3.18642e-05 6.02356e-06 0.000393418 0.000446145 2.87629e-05 9.87714e-05 1.13103e-05 1.33552e-05 0.000285753 0.000233829 6.14678e-05 0.0007766 0.000575896 9.88738e-05 3.39022e-05 4.93162e-06 0.000130318 5.58438e-05 1.30853e-05 0.000150933 0.00495941 0.000181263 0.00013301 5.2824e-06 4.42453e-06 8.35317e-06 0.000156705 0.0466667 0.000169884 0.00038633 3.02276e-05 0.000319802 0.000126376 2.35499e-05 0.000176646 0.000647048 8.81569e-06 3.25054e-05 2.01883e-05 0.000365804 0.0010472 0.000301089 3.86844e-05 0.000278137 0.000305747 1.16749e-05 0.000843127 0.000473211 4.84035e-05 0.000327068 0.000530491 0.000140144 0.000157851 0.000161855 8.65767e-06 0.00013131 9.41509e-05 1.94717e-05 0.000494224 0.00187601 0.000383922 5.14434e-06 5.775e-06 6.65645e-06 0.000288845 0.000406807 3.69847e-05 1.35992e-05 5.43161e-05 0.000132077 0.000299293 9.32545e-06 0.000139169 7.01669e-05 0.000126828 1.39401e-05 0.00029122 1.287e-05 1.74917e-05 0.000303437 8.89437e-05 3.00327e-05
[truncated: 11,473,954 more chars]
