# Supplementary material for: Transferable Measurements of Heredity in Models of the Origins of Life
Source: PLoS One. 2015 Oct 19;10(10):e0140663. doi: 10.1371/journal.pone.0140663 (PMC4610668; doi:10.1371/journal.pone.0140663)
Supplement: S1 Data — (ZIP) [file pone.0140663.s001.zip › data/transition/counts.txt]

1 1
2 1
4 3
8 7
16 15
24 23
32 31
36 38
40 33
42 43
44 3
46 5
48 47
50 5
52 35
56 4
58 4
64 4
