# Supplementary material for: Transferable Measurements of Heredity in Models of the Origins of Life
Source: PLoS One. 2015 Oct 19;10(10):e0140663. doi: 10.1371/journal.pone.0140663 (PMC4610668; doi:10.1371/journal.pone.0140663)
Supplement: S1 Data — (ZIP) [file pone.0140663.s001.zip › data/transition/4/vectors.txt]

0.000240193 2.72376e-05 2.91599e-05 2.37015e-05 2.00598e-05 1.94592e-05 2.24974e-05 0.000151241 0.0057932 0.00302223 0.000136014 0.000182391 2.22677e-05 2.36814e-05 0.000139139 2.54593e-05 2.67667e-05 2.15587e-05 2.21977e-05 0.000112393 2.79929e-05 2.43023e-05 0.00414479 3.82029e-05 0.000198726 2.70497e-05 0.00011046 0.00316412 2.19929e-05 0.00372324 1.82724e-05 0.00200388 0.00603967 2.82925e-05 2.95891e-05 0.0052317 3.11311e-05 2.50442e-05 3.98004e-05 0.000152008 0.00015989 0.00264916 0.00385692 0.000181192 2.70038e-05 0.00347656 0.00431131 0.000186189 2.40631e-05 2.47419e-05 0.000163278 1.93122e-05 0.000155849 2.14964e-05 2.51325e-05 0.00253862 2.15605e-05 2.8918e-05 2.58966e-05 0.00540408 0.00368178 0.000194565 1.95088e-05 1.94849e-05 2.58993e-05 0.000164198 2.47371e-05 2.60067e-05 2.85438e-05 0.000213565 0.00359228 0.00333841 0.000124924 2.47114e-05 0.00429241 0.00384444 0.00389261 2.73867e-05 2.48212e-05 3.14825e-05 0.00017446 0.0041163 1.58583e-05 2.64498e-05 3.67225e-05 0.00505676 0.000124769 0.000210931 0.000176489 0.000164395 0.00353035 2.25575e-05 0.000239623 3.15259e-05 3.26354e-05 2.78148e-05 0.000207293 2.39557e-05 0.000130871 0.00468016 0.00317419 0.000205349 2.92267e-05 3.28621e-05 0.00424589 0.00424804 2.5941e-05 2.05775e-05 0.00445805 2.68153e-05 2.83573e-05 0.00397133 0.00397449 2.84222e-05 2.1634e-05 2.14375e-05 2.86488e-05 2.70759e-05 0.000150331 0.00401005 2.0417e-05 0.000195566 2.01433e-05 0.00390498 0.000237803 2.37732e-05 1.9646e-05 2.90996e-05 0.00339303 0.00254784 1.8678e-05 0.00413534 2.9043e-05 0.00484408 2.71297e-05 0.0038673 0.0032881 0.00018308 0.00537501 2.67263e-05 1.88855e-05 2.77067e-05 0.0039786 0.00011576 0.000131208 0.000187162 2.54453e-05 3.21007e-05 2.74924e-05 0.00316889 2.1769e-05 0.0043986 0.00445698 2.29172e-05 0.000211504 0.000142686 0.00453662 0.000177219 0.00439287 2.8173e-05 2.70902e-05 2.35251e-05 2.73294e-05 0.000139533 2.14796e-05 0.00022013 0.00394297 2.75207e-05 0.000203577 0.00343822 0.00378365 2.70768e-05 0.00531539 2.74229e-05 0.0039288 0.00338028 2.99397e-05 3.22899e-05 0.00456876 2.22863e-05 2.67758e-05 0.00445623 2.76336e-05 0.000215085 0.00390525 2.41104e-05 0.000220403 2.6687e-05 2.56403e-05 0.00235866 0.000128792 2.51294e-05 2.65969e-05 0.00268953 2.87533e-05 2.40648e-05 0.00360733 3.39348e-05 0.00341853 3.22882e-05 0.0025903 0.00386228 2.57381e-05 0.00360028 2.46486e-05 0.000150715 2.78042e-05 2.62897e-05 0.000196574 0.00522556 0.00385784 0.00404092 3.004e-05 0.000146011 0.000161728 3.23358e-05 2.75511e-05 0.00391129 0.00016956 2.4669e-05 0.00382549 2.94435e-05 0.00492217 0.00149084 2.01859e-05 0.00298773 3.16971e-05 0.000190503 0.000199185 0.00230888 0.00423661 0.000142257 0.000175845 0.000175192 0.000162743 0.000146826 0.00505586 2.03301e-05 3.86129e-05 0.000148548 2.36511e-05 3.60623e-05 2.76461e-05 0.000217264 0.00369364 0.000184727 3.02602e-05 2.33051e-05 2.97563e-05 2.13819e-05 3.19405e-05 0.0032297 0.00015739 2.66526e-05 2.57158e-05 0.0023497 2.05514e-05 2.80643e-05 0.00332745 2.27199e-05 2.67099e-05 0.0022143 0.00293119 2.9906e-05 0.00434495 2.74897e-05 1.87188e-05 0.000158902 0.00018758 0.000169649 2.48755e-05 0.00322359 3.43662e-05 0.00313285 0.00358872 2.80226e-05 1.95561e-05 0.000184355 0.00399745 0.000138898 2.39771e-05 3.12281e-05 0.00412135 2.05414e-05 1.98185e-05 2.20149e-05 2.43985e-05 2.52481e-05 3.06295e-05 2.8069e-05 2.75443e-05 0.00013246 2.71665e-05 0.000129447 0.00356897 1.56582e-05 2.31703e-05 2.96369e-05 1.76637e-05 2.2552e-05 3.35752e-05 2.32048e-05 2.29062e-05 2.98998e-05 1.46908e-05 0.00016102 2.3421e-05 0.00318764 2.35747e-05 2.48264e-05 3.23997e-05 0.000175695 0.000193236 2.20992e-05 2.79534e-05 2.15769e-05 2.83383e-05 0.00319184 0.000169203 0.00416142 2.81631e-05 2.78213e-05 2.62289e-05 0.00410472 2.81723e-05 0.00432998 0.00564651 0.00016731 3.35834e-05 0.000200966 0.000218544 0.00364627 2.98493e-05 0.000140947 0.00346537 2.49226e-05 0.000179881 0.000170065 2.34664e-05 1.97789e-05 2.66723e-05 3.10266e-05 3.32508e-05 2.4164e-05 2.87243e-05 3.4592e-05 0.000120582 2.01611e-05 0.000193652 3.03271e-05 0.00311796 1.99182e-05 2.72007e-05 2.90944e-05 2.94604e-05 2.43013e-05 2.36719e-05 2.13195e-05 2.89569e-05 1.68322e-05 0.000150295 3.34762e-05 2.05984e-05 0.000188891 1.99359e-05 2.56894e-05 0.00236314 2.63583e-05 0.00449562 3.49151e-05 0.000172783 2.08824e-05 0.000153369 0.000160218 0.00432217 2.15955e-05 0.00285977 3.83695e-05 0.000121237 0.00494607 8.70453e-05 3.45857e-05 0.00323175 2.45357e-05 0.000189319 3.57658e-05 0.000174706 3.38638e-05 2.90101e-05 0.000142914 0.000233022 2.54995e-05 0.00512486 2.45845e-05 3.61999e-05 0.00361972 0.000228424 3.15073e-05 2.36578e-05 0.000143235 0.00406283 2.36593e-05 3.17686e-05 3.7156e-05 0.000114682 2.20053e-05 2.65686e-05 2.43931e-05 0.000178011 0.00337587 3.41374e-05 0.0029554 2.78103e-05 0.000181158 2.85289e-05 0.00409496 3.24425e-05 2.51889e-05 0.00203349 2.36726e-05 0.00359546 3.4092e-05 2.29215e-05 1.7147e-05 2.89963e-05 0.000194649 0.000166387 0.00556791 2.91006e-05 3.87547e-05 2.70126e-05 2.3442e-05 1.64251e-05 2.29131e-05 2.6922e-05 0.0026606 3.77458e-05 0.000162487 0.00362619 0.00294767 0.00300187 2.90677e-05 2.93143e-05 1.81765e-05 1.79445e-05 0.000166953 2.88785e-05 0.00019066 3.3535e-05 2.91801e-05 0.00364362 2.40864e-05 0.000148406 2.31446e-05 2.59853e-05 2.26399e-05 3.13795e-05 2.45659e-05 0.00314614 0.00462833 0.00323706 2.56564e-05 0.00298354 2.86907e-05 2.62401e-05 2.63931e-05 3.2252e-05 0.00436805 0.000132519 2.05652e-05 0.0046909 0.000209558 2.47698e-05 0.000237424 1.87798e-05 8.67479e-05 1.97148e-05 0.000149465 0.00428858 1.97997e-05 3.96529e-05 0.000237164 0.000172884 2.92713e-05 2.92748e-05 0.00412073 1.82428e-05 0.00404324 0.00472927 0.00248217 2.82714e-05 3.46743e-05 0.00515558 2.97544e-05 0.00018567 2.18918e-05 0.00378124 2.98537e-05 0.00487492 2.94553e-05 2.13691e-05 0.000179349 3.2109e-05 3.14676e-05 3.62132e-05 2.26909e-05 2.40661e-05 0.00570732 2.9683e-05 0.000147397 4.08018e-05 0.000137748 0.000249398 2.6394e-05 0.000168294 3.71531e-05 0.000172463 0.000157188 0.000145108 3.64418e-05 2.24242e-05 3.74221e-05 3.13297e-05 2.27117e-05 0.000111103 0.0042927 2.58534e-05 0.00392264 0.00327368 0.00375426 0.000193249 0.00429557 2.04022e-05 3.74701e-05 0.00415578 2.61477e-05 1.9733e-05 2.89266e-05 0.000137788 2.49542e-05 0.00455435 2.21179e-05 1.84663e-05 0.000147791 0.00262113 0.00477857 1.86432e-05 2.95257e-05 2.62302e-05 0.000119462 0.00379504 0.00284532 0.000157366 0.000195594 3.42883e-05 2.58137e-05 2.3635e-05 0.000157039 0.00434171 0.00019847 2.54228e-05 0.000134897 2.47325e-05 2.99361e-05 0.000138378 0.000147483 2.05778e-05 0.00371913 2.4456e-05 3.24814e-05 0.00018132 0.00433687 1.76495e-05 9.89937e-05 3.36395e-05 2.25743e-05 0.000174079 0.000169256 1.75344e-05 3.06911e-05 1.90339e-05 0.00433671 2.55201e-05 2.16669e-05 0.00329368 2.66868e-05 2.37647e-05 2.34671e-05 2.32008e-05 3.84269e-05 0.000188362 2.91205e-05 1.93748e-05 2.69613e-05 2.64882e-05 0.00394441 3.08122e-05 2.61141e-05 3.40012e-05 2.99595e-05 2.62e-05 1.91632e-05 1.89178e-05 2.7873e-05 0.00560011 0.000205333 0.00436839 3.88142e-05 2.44003e-05 2.25695e-05 2.3773e-05 2.51514e-05 0.000164182 3.06111e-05 0.00011177 0.000171623 3.47158e-05 2.75235e-05 2.86615e-05 3.10715e-05 0.000186189 2.97206e-05 3.8595e-05 2.99786e-05 0.000201168 2.92095e-05 0.00415944 0.000225288 2.203e-05 0.00419994 2.94715e-05 2.86774e-05 3.05085e-05 0.000222155 0.000184339 2.97351e-05 0.000173163 3.0679e-05 1.98943e-05 2.57792e-05 0.00379359 3.36911e-05 0.000179296 0.00339582 2.87886e-05 0.000137525 2.36514e-05 2.71472e-05 0.00584237 2.45617e-05 0.000181419 2.92046e-05 3.00903e-05 0.00468011 0.00359748 0.000178709 2.45225e-05 2.39949e-05 0.0049396 2.59123e-05 0.000165056 2.60238e-05 2.6375e-05 0.000128037 2.81598e-05 0.00318983 3.47943e-05 0.000194472 0.000179967 1.88986e-05 2.97078e-05 0.00346436 0.00428538 8.69937e-05 0.000155922 0.000139654 4.00044e-05 3.27743e-05 0.00395275 2.92152e-05 0.000149539 2.15465e-05 0.000214434 1.84737e-05 2.50878e-05 2.50977e-05 8.07005e-05 2.91215e-05 0.0031985 0.00440485 2.96359e-05 2.3909e-05 0.000219688 3.22967e-05 3.2293e-05 3.29937e-05 0.00247513 2.38946e-05 1.99237e-05 0.0001972 0.000205947 3.39995e-05 0.00248699 2.81454e-05 0.00444326 0.000190609 3.30521e-05 0.000157706 2.21739e-05 0.00317235 0.000187505 1.51801e-05 0.000209706 0.000206862 1.68208e-05 0.00313608 0.00314698 0.000163253 0.00285328 0.00543382 0.000137363 0.000127996 3.03816e-05 0.00407162 0.000157272 0.000201257 0.000185078 2.89415e-05 3.52281e-05 0.000189814 0.000183139 0.0041461 2.23459e-05 0.000196804 0.00436947 1.52257e-05 0.000198243 0.000173125 0.000162289 0.000181335 0.00439872 0.00351585 2.57616e-05 2.09057e-05 0.000233088 0.000212869 2.57817e-05 2.82716e-05 2.59014e-05 0.00352794 2.91428e-05 2.52615e-05 0.000279255 0.00447778 0.00261927 2.52724e-05 1.68876e-05 0.00394013 0.000201378 0.000248266 2.39669e-05 2.95974e-05 3.20009e-05 3.17679e-05 0.00335743 0.00018825 0.000243126 2.6536e-05 3.43021e-05 0.00323084 0.00414597 2.10181e-05 0.000162225 0.00410088 1.82154e-05 2.74609e-05 3.47318e-05 0.00329526 3.08534e-05 0.00246458 3.65096e-05 0.00016719 0.0038963 0.000189175 3.45959e-05 2.9091e-05 3.45393e-05 0.00439265 3.05811e-05 0.000234458 0.00509965 0.00219308 2.52983e-05 2.86649e-05 2.56002e-05 0.00369738 2.57302e-05 2.1603e-05 0.0037218 0.000224653 2.87468e-05 0.00435508 0.00328423 0.00505946 2.16265e-05 0.00446792 0.000198681 0.000217935 1.78117e-05 0.00305761 0.000128848 3.00904e-05 0.00281644 0.000138913 3.20606e-05 2.06293e-05 0.000141868 0.000168055 0.000204485 3.02563e-05 2.20377e-05 1.71264e-05 9.97593e-05 2.37238e-05 2.68139e-05 2.60018e-05 0.00017854 2.7056e-05 0.000138558 0.000190044 0.00597553 3.04414e-05 0.000152741 0.00014254 0.00418639 2.99038e-05 0.00568985 0.0031711 0.000134925 2.60591e-05 2.68362e-05 2.47607e-05 2.49112e-05 0.000159863 0.003103 0.000185592 0.000144281 0.00342709 2.92882e-05 2.6166e-05 2.55137e-05 2.48557e-05 0.00016831 0.00257308 3.10078e-05 0.000169682 0.00444615 0.000178842 0.000134616 2.69178e-05 2.33499e-05 0.00346932 2.81689e-05 0.000148223 0.00337708 2.66979e-05 2.69038e-05 2.01936e-05 2.55553e-05 0.000201794 0.00292659 2.66738e-05 0.000184111 0.000165126 2.72932e-05 0.000148403 2.7877e-05 0.00340301 0.00429358 3.40268e-05 0.00327088 1.82264e-05 0.000129884 2.33067e-05 2.4798e-05 0.00019131 0.00405883 2.82675e-05 0.00420797 0.000167558 2.37014e-05 2.71025e-05 2.06253e-05 1.54292e-05 2.07948e-05 2.79173e-05 0.000175042 0.00371938 2.51907e-05 0.00366941 0.000199442 0.00383988 0.00532107 0.00266349 0.00409661 0.000163825 2.84745e-05 2.6925e-05 0.00431656 0.00483651 2.32124e-05 2.29187e-05 0.0023106 0.00408507 0.000176347 0.00437266 0.00402802 2.95182e-05 0.000190088 0.00350008 2.24081e-05 2.58416e-05 2.66631e-05 2.93563e-05 1.99395e-05 2.36899e-05 3.82805e-05 0.00393788 0.000171249 0.00280083 1.99605e-05 0.00345147 1.77496e-05 2.02677e-05 3.25983e-05 0.00382051 2.78352e-05 2.04091e-05 0.00492279 2.57781e-05 0.000144174 0.00406576 1.59737e-05 0.0037911 2.24184e-05 2.17833e-05 2.42699e-05 4.26077e-05 2.55012e-05 0.000171492 0.00459368 3.37342e-05 2.69088e-05 1.73412e-05 2.69389e-05 0.00265247 0.00494709 0.00309379 1.95678e-05 3.26651e-05 2.62088e-05 0.000197715 0.00206667 0.00367138 2.01288e-05 2.33379e-05 0.00307759 2.33852e-05 0.00475652 0.00345655 2.53591e-05 0.00393816 2.19279e-05 0.000107087 3.28693e-05 2.87988e-05 0.000163662 0.00444419 2.92751e-05 3.20393e-05 0.00318499 2.57697e-05 2.98526e-05 1.90902e-05 0.00403074 2.50577e-05 0.000178016 1.84726e-05 1.77554e-05 0.000208105 0.00336099 2.38327e-05 1.94766e-05 2.88148e-05 2.36284e-05 2.19974e-05 1.67555e-05 2.74434e-05 3.01033e-05 2.57124e-05 
2.47169e-05 0.00381108 0.00408426 1.46653e-05 0.0033974 1.07516e-05 1.25111e-05 1.19388e-05 2.76052e-05 1.91246e-05 1.78238e-05 1.38578e-05 1.46657e-05 1.58679e-05 1.75729e-05 0.0034897 1.52735e-05 0.00406324 0.00392982 1.25794e-05 0.00312097 0.00395887 2.07609e-05 1.8466e-05 1.2765e-05 0.00263447 9.19698e-06 1.94369e-05 1.65301e-05 2.38641e-05 0.00301744 1.32887e-05 2.42636e-05 1.18985e-05 0.00399626 2.73128e-05 1.78608e-05 1.80082e-05 2.17655e-05 1.6475e-05 1.7528e-05 1.85195e-05 2.14925e-05 1.58584e-05 1.42903e-05 1.87585e-05 2.50944e-05 1.63438e-05 1.14515e-05 1.25918e-05 1.47533e-05 1.61545e-05 1.24958e-05 0.00323354 0.00423796 1.48624e-05 0.00327646 1.62119e-05 0.00419944 2.11286e-05 2.39686e-05 1.99273e-05 0.00350391 0.00249741 0.00422318 1.15158e-05 0.00356014 1.55914e-05 1.83133e-05 1.43061e-05 2.38964e-05 2.0336e-05 1.43786e-05 1.6165e-05 2.46849e-05 1.98465e-05 1.94618e-05 1.90885e-05 1.59016e-05 0.00404831 1.8255e-05 2.10789e-05 0.00149518 0.0041104 1.64172e-05 2.29572e-05 1.2495e-05 1.41044e-05 1.6159e-05 1.42402e-05 2.10507e-05 0.00394292 2.07739e-05 1.48012e-05 1.76784e-05 0.00392037 1.32256e-05 1.27543e-05 1.37432e-05 2.04979e-05 2.17803e-05 1.96415e-05 0.00367759 1.91298e-05 1.95991e-05 1.67293e-05 0.00301894 0.00288788 2.03738e-05 1.2437e-05 1.36952e-05 2.14767e-05 1.67279e-05 0.00397873 1.35236e-05 0.00303842 1.3541e-05 0.00397538 1.94775e-05 2.24862e-05 1.3817e-05 1.71887e-05 8.72382e-06 1.76167e-05 1.99095e-05 0.003174 0.00316831 1.44262e-05 1.75232e-05 1.43675e-05 8.8905e-06 2.31981e-05 1.4827e-05 2.31519e-05 1.35876e-05 2.08176e-05 1.84232e-05 1.51497e-05 2.57946e-05 0.00400126 0.00284902 0.00360844 1.56158e-05 1.28552e-05 1.38725e-05 2.22991e-05 0.00272199 1.08221e-05 2.10702e-05 1.55375e-05 1.22345e-05 2.91343e-05 2.23846e-05 0.00460231 2.01394e-05 1.85419e-05 2.19631e-05 1.47075e-05 1.91904e-05 1.35379e-05 1.46129e-05 0.00295195 0.00184651 1.46885e-05 0.00342181 1.91428e-05 1.49104e-05 0.0030949 1.91983e-05 2.09056e-05 2.46155e-05 1.46879e-05 2.01859e-05 1.44719e-05 1.76411e-05 1.8087e-05 0.00357425 1.77079e-05 2.49608e-05 1.26419e-05 1.10057e-05 2.94532e-05 0.0033742 1.85521e-05 2.37081e-05 6.2644e-06 1.92634e-05 0.00333589 1.11777e-05 1.52264e-05 1.73091e-05 0.00368609 0.00337246 1.89192e-05 0.00291322 1.09128e-05 1.8482e-05 1.05769e-05 2.24695e-05 1.54062e-05 1.76941e-05 2.05664e-05 1.63207e-05 1.97067e-05 0.00237335 1.75597e-05 0.00347461 1.30597e-05 1.44684e-05 2.73688e-05 2.49323e-05 1.60194e-05 0.0045665 1.61269e-05 1.51472e-05 0.00381037 2.28454e-05 1.89805e-05 2.01802e-05 0.00308576 2.02e-05 1.60153e-05 2.43782e-05 1.42676e-05 1.38306e-05 1.93789e-05 1.69684e-05 1.44103e-05 1.96994e-05 1.34853e-05 2.00818e-05 1.38733e-05 1.51093e-05 1.55535e-05 1.5002e-05 1.43846e-05 2.82688e-05 0.00357614 0.00489624 1.46456e-05 0.00336949 1.74887e-05 0.00434711 2.10815e-05 1.82143e-05 1.37171e-05 0.0033301 1.51536e-05 0.00433479 1.18257e-05 0.00394773 1.71146e-05 1.26148e-05 0.00436656 1.39997e-05 1.8316e-05 0.00300613 1.08866e-05 1.52015e-05 1.51949e-05 0.00359352 1.88199e-05 1.69435e-05 1.58327e-05 2.6631e-05 1.5218e-05 1.14194e-05 1.62018e-05 2.14849e-05 1.73335e-05 0.00340601 1.73988e-05 1.77897e-05 2.23066e-05 1.9162e-05 1.7086e-05 0.00329732 1.6321e-05 1.40386e-05 1.29791e-05 1.55854e-05 1.31389e-05 2.63211e-05 1.27259e-05 0.00353979 0.00370444 0.00284334 0.00340893 0.00461676 0.00339482 0.00485455 1.3437e-05 0.00288223 1.36646e-05 1.50648e-05 9.10731e-06 0.00320306 1.43208e-05 0.00230948 0.00362053 1.39617e-05 0.00312588 0.00258531 1.52418e-05 0.00190401 1.9201e-05 1.49331e-05 2.07603e-05 0.00473865 0.003493 1.41021e-05 1.99563e-05 1.64706e-05 0.00301964 1.06917e-05 1.54918e-05 0.00432471 1.67828e-05 1.51222e-05 2.03991e-05 1.66188e-05 1.45193e-05 1.39766e-05 2.50127e-05 0.00372673 2.36632e-05 2.91883e-05 1.93822e-05 0.00489283 2.00337e-05 1.87136e-05 1.94037e-05 1.6887e-05 1.2951e-05 2.19428e-05 0.00374315 1.15482e-05 1.18025e-05 0.00307642 0.0027598 0.00450005 1.72227e-05 0.00343961 0.00350839 1.28244e-05 1.90774e-05 1.39633e-05 1.13264e-05 1.79027e-05 1.52816e-05 1.55666e-05 1.17087e-05 1.3562e-05 1.51552e-05 0.00344639 0.00303465 0.00401909 0.0026983 1.17186e-05 0.00347646 1.54434e-05 1.34563e-05 1.13286e-05 1.79579e-05 0.00285415 0.00324397 1.63019e-05 0.00258006 2.5458e-05 0.00376313 8.73841e-06 0.00196642 1.15916e-05 1.02212e-05 2.14371e-05 0.00353411 1.89493e-05 1.54564e-05 1.21839e-05 1.81331e-05 1.17295e-05 1.42346e-05 2.35697e-05 1.25576e-05 1.42048e-05 1.44124e-05 1.17816e-05 1.61813e-05 0.00464237 1.86744e-05 2.5082e-05 1.44451e-05 1.98451e-05 1.39544e-05 1.38127e-05 2.04447e-05 1.77486e-05 1.855e-05 0.00354488 1.21621e-05 2.03536e-05 1.70727e-05 0.00511336 0.00380558 1.42789e-05 0.00374082 0.00347708 0.00390951 1.68096e-05 2.19097e-05 0.00389005 1.59198e-05 1.45845e-05 1.97232e-05 1.18716e-05 2.44386e-05 0.00495718 1.14527e-05 1.86294e-05 0.00383662 2.08507e-05 0.00384871 0.00311974 1.397e-05 1.48495e-05 1.58846e-05 1.56754e-05 2.77279e-05 0.00354278 1.74741e-05 1.59897e-05 1.54209e-05 0.00263215 1.46195e-05 0.00372164 2.16141e-05 2.03965e-05 1.10822e-05 2.36748e-05 1.49782e-05 2.35141e-05 0.00428601 1.42483e-05 1.10755e-05 0.00289478 1.62039e-05 1.50012e-05 1.47691e-05 1.63016e-05 0.00342719 1.71417e-05 0.00285458 1.15968e-05 1.62909e-05 0.00276326 0.0036475 1.722e-05 1.35791e-05 1.47879e-05 2.71778e-05 1.81415e-05 0.00298419 1.67054e-05 1.5325e-05 0.00204082 1.38632e-05 1.54336e-05 2.10361e-05 1.69423e-05 0.00290326 2.57607e-05 1.54813e-05 0.00410573 2.32395e-05 0.00375833 8.98792e-06 1.70495e-05 1.43872e-05 2.05661e-05 0.00358191 1.71116e-05 1.64163e-05 1.76575e-05 0.00429207 0.0046409 2.59374e-05 0.00284216 2.19951e-05 2.72062e-05 1.49598e-05 1.80609e-05 1.78343e-05 2.82682e-05 1.69811e-05 1.57253e-05 1.56757e-05 1.85933e-05 0.00444908 2.38787e-05 1.48729e-05 0.00351822 1.64137e-05 0.00448337 0.00431262 1.67612e-05 1.584e-05 0.00410092 1.92048e-05 1.21461e-05 1.26867e-05 2.37468e-05 1.0011e-05 2.10495e-05 1.28116e-05 1.83425e-05 0.00354922 1.74495e-05 1.32336e-05 1.55972e-05 1.33729e-05 9.54629e-06 0.00429287 0.00322447 0.00383147 1.34494e-05 2.07966e-05 1.02418e-05 1.75421e-05 1.51067e-05 2.14315e-05 1.78782e-05 2.4617e-05 0.0024631 1.46238e-05 1.95946e-05 0.00367615 0.00266773 1.4895e-05 1.80732e-05 0.00336137 2.23906e-05 0.00281158 0.00269961 1.33717e-05 1.80865e-05 1.84062e-05 0.00276433 0.00338556 0.00327623 1.53602e-05 1.46569e-05 1.97565e-05 1.73047e-05 1.45447e-05 0.00486561 0.00421833 0.00374466 1.68838e-05 1.48808e-05 1.66266e-05 9.96965e-06 1.43962e-05 0.00251586 0.00370966 1.85046e-05 1.57152e-05 0.00265291 1.48302e-05 0.00314858 1.19116e-05 1.49187e-05 1.65322e-05 1.19868e-05 1.22314e-05 1.50608e-05 1.21142e-05 1.58235e-05 1.70049e-05 0.00290331 1.57531e-05 0.00245679 2.04335e-05 0.00353097 1.52108e-05 2.15117e-05 0.00351893 0.00305864 0.00359886 1.2713e-05 1.79599e-05 2.13665e-05 0.00406564 1.22695e-05 1.56139e-05 0.00360671 1.82479e-05 1.75316e-05 0.00282539 1.68236e-05 0.00401252 0.00322216 1.23258e-05 0.00301627 0.00347529 2.97599e-05 1.99034e-05 2.14723e-05 1.82278e-05 0.00306604 0.00355162 0.00240003 0.00327027 1.22935e-05 1.64458e-05 8.78013e-06 1.74892e-05 1.45033e-05 1.26878e-05 0.00263286 1.95865e-05 1.61233e-05 0.00420733 1.68361e-05 0.00403189 2.02864e-05 9.62806e-06 1.8342e-05 1.56347e-05 1.42257e-05 1.89168e-05 0.00402714 0.00409958 1.12058e-05 1.47785e-05 1.33707e-05 0.00288973 1.6428e-05 0.00300847 0.00379317 0.00320506 1.95201e-05 0.00401641 1.91876e-05 1.90823e-05 1.71773e-05 1.53929e-05 0.00375965 1.34764e-05 1.53618e-05 1.08091e-05 1.63147e-05 0.0045256 0.00408015 2.23977e-05 1.3237e-05 1.38643e-05 0.00340483 0.00409144 2.75381e-05 1.82303e-05 1.79766e-05 0.00376664 0.00316109 1.25082e-05 0.0039338 1.70684e-05 0.0040104 1.90652e-05 1.41503e-05 0.00248969 0.00329904 1.6503e-05 2.6474e-05 1.25864e-05 1.25252e-05 1.60817e-05 1.70278e-05 1.87834e-05 1.95248e-05 0.00402658 1.64393e-05 1.32364e-05 1.80126e-05 1.12617e-05 0.00360633 1.04313e-05 8.45658e-06 0.0055879 1.55814e-05 2.51508e-05 1.57547e-05 1.49728e-05 1.98102e-05 0.00461362 1.88076e-05 1.77358e-05 1.63069e-05 0.00310957 1.81444e-05 1.56344e-05 1.56267e-05 0.00419309 2.19522e-05 1.52815e-05 2.72192e-05 1.41295e-05 0.00451105 1.22259e-05 1.49666e-05 1.68511e-05 1.87827e-05 0.00265816 2.29336e-05 1.67454e-05 0.00275612 2.36969e-05 1.92983e-05 2.10215e-05 1.57081e-05 2.51945e-05 1.71587e-05 1.61963e-05 0.00379763 1.94171e-05 2.12054e-05 1.63333e-05 1.59314e-05 0.00337884 1.71055e-05 1.43657e-05 1.54344e-05 1.92419e-05 0.00332692 1.87535e-05 2.04731e-05 1.23455e-05 1.58605e-05 1.60618e-05 1.36674e-05 1.79914e-05 1.77754e-05 1.84172e-05 1.69263e-05 1.31915e-05 2.00946e-05 1.73703e-05 0.00279654 1.30023e-05 1.09252e-05 2.40763e-05 0.00378839 0.00522205 2.43273e-05 2.3064e-05 2.07443e-05 0.00365873 0.00254481 2.29667e-05 1.66584e-05 1.96403e-05 0.00361349 0.00423497 2.05887e-05 0.00375369 2.07913e-05 1.49563e-05 2.08885e-05 0.00352352 0.00491234 2.07762e-05 2.476e-05 0.00351158 1.81498e-05 2.62012e-05 0.00271063 0.00434247 1.81145e-05 1.83383e-05 0.00412742 2.41031e-05 1.55657e-05 1.75148e-05 1.9406e-05 1.31313e-05 1.56055e-05 1.61208e-05 0.00585041 2.1379e-05 0.00361112 1.63823e-05 2.84373e-05 1.50453e-05 1.20365e-05 1.77294e-05 1.40897e-05 1.91714e-05 1.55212e-05 1.61818e-05 2.19202e-05 1.59851e-05 1.89544e-05 2.00716e-05 1.87006e-05 2.92346e-05 0.00361741 2.12237e-05 1.55597e-05 1.66124e-05 1.06564e-05 1.62259e-05 1.97361e-05 0.0035468 2.08183e-05 1.7378e-05 1.64827e-05 1.3247e-05 1.26866e-05 1.711e-05 1.73239e-05 1.95495e-05 1.33098e-05 0.00322758 1.49259e-05 1.37231e-05 0.00392647 1.67337e-05 1.31697e-05 1.31929e-05 1.7484e-05 1.38706e-05 2.91101e-05 0.0038435 1.20068e-05 1.59844e-05 2.12763e-05 1.17594e-05 2.20056e-05 1.85875e-05 1.42934e-05 0.00342089 0.00386724 0.00505161 1.41836e-05 1.9401e-05 1.87824e-05 1.98218e-05 1.96874e-05 2.74072e-05 1.52957e-05 0.00344395 0.00341926 0.00317352 1.35661e-05 1.73835e-05 0.00342003 1.50576e-05 2.10312e-05 1.38562e-05 1.54832e-05 0.00382193 0.00422114 2.17674e-05 0.00339933 1.37604e-05 1.63872e-05 1.21351e-05 0.00451937 1.33268e-05 0.00309925 1.80595e-05 1.46144e-05 0.00316059 2.21585e-05 1.64295e-05 1.26709e-05 1.72876e-05 0.00386173 2.47275e-05 2.23134e-05 1.52328e-05 2.11476e-05 0.00330998 1.50041e-05 1.45682e-05 0.00427246 1.94206e-05 1.99238e-05 1.24105e-05 2.11341e-05 1.54951e-05 1.09314e-05 1.12811e-05 0.00368226 0.00327678 1.1032e-05 0.00424636 1.47529e-05 2.13317e-05 0.00389654 1.62071e-05 1.61411e-05 1.75246e-05 2.11281e-05 1.6713e-05 2.29127e-05 1.50187e-05 0.00392206 0.00269194 2.12246e-05 2.6518e-05 1.35292e-05 0.00376995 1.43926e-05 2.26265e-05 1.86009e-05 1.81862e-05 1.85325e-05 1.63393e-05 1.88551e-05 2.03575e-05 0.00297584 0.00393433 1.30327e-05 0.00390687 0.00320663 0.00373818 1.53518e-05 2.27555e-05 1.54842e-05 2.00546e-05 0.00337971 2.57389e-05 0.00375329 0.00359128 0.00469675 1.89566e-05 1.31951e-05 0.00316544 2.34501e-05 8.98292e-06 1.47654e-05 1.71885e-05 0.0034298 1.02268e-05 1.50416e-05 1.20098e-05 0.00391885 0.00461106 1.263e-05 1.20681e-05 2.30112e-05 1.29587e-05 1.73151e-05 1.00584e-05 1.93161e-05 1.90734e-05 2.09348e-05 2.54715e-05 0.00362887 1.59446e-05 0.00451284 1.70898e-05 1.8469e-05 2.21906e-05 1.14221e-05 0.00361728 1.85092e-05 0.00336753 2.37899e-05 1.99423e-05 0.00391302 2.07269e-05 0.00342225 1.74307e-05 0.00318953 1.7052e-05 2.05879e-05 2.31902e-05 0.00348031 0.00445794 2.20853e-05 1.37477e-05 1.47883e-05 1.59189e-05 1.67219e-05 0.00331797 1.49015e-05 1.42227e-05 1.31214e-05 1.90421e-05 2.3771e-05 0.00369259 1.14992e-05 1.15816e-05 0.00294631 1.36572e-05 0.00257761 1.2332e-05 0.00313288 8.87659e-06 
0.00554173 2.38926e-05 2.45746e-05 3.49615e-05 1.61336e-05 3.33309e-05 3.54816e-05 0.0042128 3.58019e-05 1.38394e-05 0.00383125 0.00465089 2.5768e-05 3.60171e-05 0.00401766 2.44006e-05 3.73013e-05 2.06455e-05 2.36104e-05 0.0038649 2.00631e-05 2.30384e-05 1.94483e-05 4.14607e-05 0.00367413 1.95362e-05 0.00310599 2.06627e-05 2.86361e-05 1.94817e-05 1.76585e-05 1.39075e-05 1.96792e-05 3.63848e-05 2.07854e-05 2.05973e-05 2.36804e-05 3.98418e-05 5.22351e-05 0.00298607 0.00429208 1.83345e-05 2.52104e-05 0.00584962 3.62646e-05 1.57091e-05 2.07942e-05 0.00412642 2.96878e-05 2.63292e-05 0.00363995 2.564e-05 0.00342918 1.62531e-05 1.62823e-05 2.37076e-05 1.2888e-05 4.05615e-05 1.88212e-05 2.34239e-05 1.98362e-05 0.00538305 1.81076e-05 1.8525e-05 2.43314e-05 0.00312639 1.80046e-05 3.37764e-05 3.52543e-05 0.00407186 2.45236e-05 1.66213e-05 0.00424738 3.25225e-05 1.74917e-05 1.46019e-05 2.10481e-05 4.11666e-05 4.08299e-05 2.96592e-05 0.00421933 1.96881e-05 1.31764e-05 2.23582e-05 4.26218e-05 2.05389e-05 0.0036645 0.00273742 0.00468822 0.00408888 1.75387e-05 1.93511e-05 0.00349942 3.07896e-05 3.82103e-05 2.02585e-05 0.00375716 2.56751e-05 0.00383957 2.80416e-05 1.52247e-05 0.00486802 1.88917e-05 3.58549e-05 1.64877e-05 1.75011e-05 1.65544e-05 1.67281e-05 2.13588e-05 3.2911e-05 3.578e-05 2.36786e-05 1.8856e-05 2.45101e-05 3.78515e-05 2.05634e-05 2.87741e-05 1.89343e-05 0.00364953 2.21762e-05 3.2633e-05 0.00502536 2.60208e-05 1.6967e-05 0.00338764 2.38037e-05 1.43641e-05 4.524e-05 2.37173e-05 1.62422e-05 2.97024e-05 1.57077e-05 3.42689e-05 2.1801e-05 3.19266e-05 2.0585e-05 2.00817e-05 0.00366284 1.85522e-05 2.62725e-05 1.70233e-05 1.93134e-05 2.35228e-05 0.00310747 0.00361035 0.00421809 2.13558e-05 3.42364e-05 3.60732e-05 1.62804e-05 2.63769e-05 1.83049e-05 2.3112e-05 2.09895e-05 0.00629958 0.00564733 2.56363e-05 0.00419861 1.77399e-05 3.35522e-05 2.71121e-05 2.16617e-05 1.63611e-05 0.00296813 2.09923e-05 0.00475736 2.17261e-05 2.15018e-05 0.00543392 1.7842e-05 2.08009e-05 3.70624e-05 2.657e-05 4.46291e-05 2.13889e-05 1.89105e-05 2.15666e-05 3.9116e-05 2.51786e-05 2.8799e-05 3.93262e-05 2.25388e-05 2.25697e-05 0.0056108 2.2774e-05 2.8131e-05 0.00518587 1.87011e-05 3.12511e-05 1.58392e-05 0.00447585 2.20321e-05 1.97135e-05 1.21001e-05 3.1605e-05 2.44992e-05 1.68848e-05 4.10923e-05 1.79038e-05 3.96483e-05 1.92175e-05 2.14107e-05 2.7574e-05 1.72042e-05 1.94568e-05 0.00433171 2.46801e-05 3.27635e-05 0.00446713 2.19792e-05 1.87148e-05 2.35578e-05 2.51957e-05 0.00463571 0.00344555 2.10918e-05 3.61701e-05 2.03206e-05 0.00473796 2.03024e-05 2.2244e-05 3.68267e-05 2.34778e-05 1.13877e-05 2.80639e-05 1.69873e-05 5.35925e-05 0.00400957 0.00533526 1.22363e-05 2.26859e-05 0.00426499 0.00334281 0.00409342 0.00289216 0.00456487 2.28843e-05 1.90626e-05 3.09719e-05 0.00352727 2.25862e-05 3.94943e-05 2.22637e-05 0.00558194 2.6811e-05 0.00323401 2.02419e-05 3.6621e-05 2.24711e-05 2.94042e-05 2.03327e-05 1.88095e-05 0.00359662 2.47827e-05 2.8689e-05 1.3383e-05 1.99482e-05 3.03367e-05 1.96903e-05 3.33072e-05 2.25683e-05 1.66164e-05 1.49142e-05 3.94507e-05 1.89878e-05 3.15125e-05 2.49669e-05 0.00519686 0.00430173 0.00504328 2.25786e-05 1.50693e-05 4.42646e-05 1.59084e-05 2.27901e-05 3.74447e-05 2.24376e-05 0.00375061 2.31727e-05 0.00480268 3.41822e-05 3.17499e-05 2.24782e-05 4.0045e-05 1.60217e-05 2.15049e-05 2.39592e-05 2.51346e-05 2.13254e-05 2.3754e-05 2.664e-05 0.00356002 2.03285e-05 0.00243494 1.7368e-05 2.61649e-05 1.84981e-05 2.89404e-05 1.74663e-05 2.29589e-05 3.91142e-05 2.47325e-05 1.33409e-05 4.01156e-05 1.37714e-05 0.00453285 3.65957e-05 1.2224e-05 2.77899e-05 2.22003e-05 3.5668e-05 0.00465501 0.00420717 2.15245e-05 4.24297e-05 3.11983e-05 2.61023e-05 1.62457e-05 0.00449322 2.36918e-05 3.32612e-05 2.44934e-05 4.03673e-05 2.43623e-05 2.38442e-05 2.4621e-05 2.48752e-05 0.00326855 2.52038e-05 0.00590609 0.00531274 1.50871e-05 2.93402e-05 0.003469 2.02789e-05 2.30738e-05 0.00356603 0.00371494 1.84695e-05 1.33199e-05 3.24472e-05 3.88189e-05 2.33558e-05 2.44205e-05 2.87536e-05 4.38399e-05 0.00326879 2.09633e-05 0.00360118 3.3258e-05 1.45699e-05 2.80101e-05 4.46342e-05 3.68087e-05 1.95867e-05 2.34818e-05 1.7188e-05 1.85647e-05 2.64163e-05 1.7908e-05 0.00397988 3.70856e-05 3.19603e-05 0.00450509 1.95196e-05 1.45939e-05 1.2419e-05 1.8354e-05 2.03383e-05 2.20559e-05 0.0035339 1.3352e-05 0.00380403 0.00318917 1.71228e-05 2.49924e-05 1.52585e-05 4.18392e-05 0.00462198 1.84863e-05 0.00364944 2.90965e-05 2.21729e-05 3.32186e-05 0.00463854 4.4006e-05 0.00390969 3.80461e-05 2.30677e-05 0.00435049 0.00670177 2.25086e-05 1.35525e-05 3.11939e-05 3.25877e-05 2.11794e-05 0.003628 4.70443e-05 2.51151e-05 0.00295198 1.87526e-05 3.27734e-05 2.57529e-05 2.65173e-05 0.00464972 2.44777e-05 2.12246e-05 2.18647e-05 0.00437071 1.806e-05 2.30316e-05 1.49137e-05 3.49624e-05 0.00315751 4.00917e-05 1.84926e-05 3.05362e-05 2.85209e-05 1.85613e-05 2.25249e-05 1.77351e-05 2.28251e-05 1.95869e-05 3.13911e-05 3.64761e-05 0.00271165 0.00518762 2.18163e-05 2.26347e-05 4.65387e-05 3.94156e-05 2.57201e-05 1.50013e-05 2.83111e-05 2.4572e-05 1.73268e-05 4.47061e-05 0.00268759 1.40819e-05 1.64966e-05 1.79161e-05 2.5701e-05 3.86133e-05 2.91297e-05 1.68196e-05 0.00364861 3.00148e-05 0.00418528 3.75819e-05 1.81969e-05 1.97038e-05 2.33118e-05 0.00326196 3.32951e-05 1.62157e-05 1.77936e-05 2.49141e-05 3.76195e-05 1.83361e-05 2.01901e-05 1.87762e-05 2.21833e-05 1.68134e-05 4.22437e-05 1.51701e-05 3.05237e-05 3.12173e-05 2.46428e-05 0.00367971 1.74581e-05 2.1485e-05 0.00346079 2.86006e-05 0.00555393 2.85742e-05 0.00288911 3.31576e-05 0.00391814 2.0711e-05 2.30973e-05 3.84982e-05 0.00355962 0.00467893 1.89745e-05 2.54616e-05 1.84407e-05 2.18645e-05 2.24523e-05 2.54061e-05 1.8684e-05 4.68643e-05 4.54336e-05 3.29869e-05 2.99222e-05 0.00413225 4.49968e-05 1.65796e-05 2.28391e-05 2.76806e-05 2.70763e-05 1.81769e-05 0.00477822 2.43447e-05 2.16223e-05 3.92319e-05 3.80843e-05 2.44622e-05 2.25989e-05 3.1395e-05 0.00424118 4.34887e-05 0.00409662 0.00660511 3.33298e-05 0.00424099 2.43837e-05 0.00252996 0.00412645 0.00391707 3.54034e-05 3.6383e-05 2.62345e-05 1.99551e-05 2.47667e-05 0.00305107 1.48904e-05 3.02859e-05 1.84559e-05 2.03724e-05 1.828e-05 0.0050582 2.53622e-05 1.56087e-05 3.80503e-05 2.35029e-05 2.70325e-05 1.89391e-05 2.81259e-05 0.00521877 2.64181e-05 1.9591e-05 1.56928e-05 1.1716e-05 0.00386373 1.78397e-05 1.81521e-05 2.12209e-05 2.55105e-05 2.39761e-05 0.00518813 1.97167e-05 1.5536e-05 0.0047168 0.00386548 2.58333e-05 2.72835e-05 1.98683e-05 0.00370015 1.88809e-05 0.00432565 3.43776e-05 0.00484752 1.51427e-05 2.49569e-05 0.00434593 0.00354368 2.08837e-05 1.49988e-05 2.04973e-05 3.21954e-05 0.00427679 1.62659e-05 2.38182e-05 0.00400709 2.586e-05 3.06318e-05 0.00439684 0.0040755 1.54732e-05 3.10147e-05 1.95455e-05 2.14806e-05 1.85136e-05 2.83701e-05 1.94913e-05 1.81047e-05 1.62554e-05 1.48553e-05 2.77109e-05 3.43084e-05 0.00488334 2.4767e-05 2.20326e-05 2.66779e-05 1.86405e-05 1.61973e-05 4.0215e-05 2.55484e-05 4.49942e-05 1.84427e-05 2.44594e-05 2.73065e-05 1.88891e-05 1.85957e-05 2.84721e-05 0.00361951 1.98924e-05 4.6001e-05 2.18843e-05 2.19867e-05 1.76072e-05 2.00575e-05 0.00375702 3.9345e-05 0.00409381 0.00396112 4.56521e-05 2.67917e-05 1.86312e-05 4.6722e-05 0.00455592 2.30173e-05 3.14354e-05 1.86399e-05 0.00475068 2.33576e-05 1.52474e-05 0.00527639 2.85843e-05 1.9334e-05 2.35387e-05 2.8505e-05 2.84182e-05 0.00517449 0.00373574 2.13269e-05 0.00462072 2.52921e-05 1.29268e-05 2.20376e-05 2.18587e-05 2.2622e-05 0.00399248 2.52258e-05 3.35909e-05 0.00455264 2.28051e-05 3.29666e-05 1.77263e-05 2.81705e-05 0.0050625 2.82588e-05 1.97366e-05 2.20597e-05 1.60112e-05 0.00307727 2.4625e-05 1.83088e-05 2.65453e-05 3.94101e-05 0.00374277 2.1604e-05 1.82318e-05 0.0028853 2.9469e-05 1.52821e-05 2.81592e-05 0.00506805 0.00460673 2.01202e-05 1.76276e-05 1.4965e-05 2.24905e-05 0.00343841 0.00395195 0.00454221 4.71067e-05 4.07516e-05 2.14218e-05 1.74807e-05 0.00367681 3.30276e-05 0.0047102 2.20688e-05 1.97465e-05 2.53906e-05 0.00312124 2.85454e-05 1.73859e-05 2.21732e-05 4.02127e-05 2.57249e-05 0.0038297 2.47305e-05 4.43813e-05 3.84352e-05 1.25541e-05 2.4918e-05 3.07616e-05 0.00453242 0.00432997 2.23608e-05 1.3313e-05 4.12537e-05 2.97404e-05 0.00542914 2.18474e-05 0.00483443 3.21537e-05 1.89307e-05 0.00369637 1.69784e-05 0.00537099 0.00466638 1.79268e-05 2.13092e-05 1.44521e-05 0.0044771 1.35844e-05 2.02466e-05 0.0047984 0.0040708 2.26494e-05 2.30209e-05 0.0034368 0.00475023 0.00384338 1.93849e-05 4.72115e-05 0.00299879 0.0041403 2.02944e-05 2.1877e-05 0.00333421 2.31246e-05 3.45335e-05 0.00368524 0.00294437 0.0051376 0.00466845 1.86567e-05 1.58857e-05 3.15665e-05 2.9471e-05 0.00423739 0.00433601 1.62786e-05 2.34691e-05 2.64483e-05 2.19859e-05 1.86818e-05 2.02562e-05 0.00681297 1.8053e-05 1.96633e-05 2.15181e-05 2.10717e-05 1.96162e-05 0.00550451 0.00676658 2.10562e-05 2.38183e-05 4.05983e-05 2.05941e-05 2.08102e-05 0.0033068 0.00564418 1.90948e-05 2.30212e-05 2.13441e-05 2.21379e-05 1.6399e-05 0.00444572 2.68004e-05 1.67164e-05 2.30438e-05 3.47913e-05 1.80018e-05 2.1549e-05 2.46802e-05 4.24844e-05 0.0027325 1.82895e-05 0.00399467 3.38707e-05 3.68696e-05 2.17734e-05 2.01592e-05 2.24331e-05 0.00553459 2.07527e-05 1.45451e-05 4.24621e-05 3.74667e-05 3.99451e-05 1.91159e-05 2.89707e-05 4.38644e-05 1.87602e-05 0.00470338 4.73873e-05 1.46918e-05 1.78282e-05 2.16077e-05 1.78827e-05 2.0126e-05 0.00319828 0.00469303 2.67365e-05 1.54706e-05 0.00457288 2.25651e-05 1.2874e-05 0.00446247 3.11151e-05 4.71294e-05 0.00344803 0.0032394 0.00429072 4.20508e-05 2.868e-05 2.08702e-05 0.00394541 2.84406e-05 2.18548e-05 3.9893e-05 0.00353425 4.24804e-05 0.00506461 0.00548298 2.15473e-05 1.87581e-05 0.00382123 0.0042606 1.57586e-05 3.60917e-05 1.92635e-05 1.9345e-05 0.00372933 1.90088e-05 2.35127e-05 2.11551e-05 3.36365e-05 0.00436851 1.44116e-05 0.00542279 0.00477395 2.73126e-05 2.83668e-05 2.53783e-05 2.34981e-05 2.0832e-05 0.00577952 1.36395e-05 2.40451e-05 0.00310056 1.52159e-05 0.00523975 0.00309193 1.85809e-05 2.37913e-05 2.19852e-05 2.69224e-05 0.00443128 1.52569e-05 2.31837e-05 1.94053e-05 2.76161e-05 2.28302e-05 0.00507302 1.70371e-05 1.41909e-05 0.00531642 0.00486351 2.74623e-05 0.00358491 2.56646e-05 1.76285e-05 2.11005e-05 3.7564e-05 2.02019e-05 2.1051e-05 0.00513178 3.04436e-05 1.54604e-05 0.00480158 2.44741e-05 3.69092e-05 2.31135e-05 0.00348118 2.5358e-05 3.8496e-05 2.21747e-05 1.42982e-05 3.16104e-05 2.56249e-05 0.0041504 2.23265e-05 1.73335e-05 2.09157e-05 0.0042282 1.96444e-05 1.9479e-05 1.63763e-05 2.0895e-05 0.00440579 2.57481e-05 2.29699e-05 1.86879e-05 2.06027e-05 3.68585e-05 1.90681e-05 1.52996e-05 1.69121e-05 0.00413177 2.02572e-05 1.69436e-05 3.35287e-05 0.0048371 1.58711e-05 1.78474e-05 1.85223e-05 3.89432e-05 2.14904e-05 1.97121e-05 1.89076e-05 4.10159e-05 2.23424e-05 0.00381957 1.42047e-05 2.46954e-05 1.63854e-05 2.02606e-05 2.28627e-05 2.57819e-05 1.64662e-05 2.54792e-05 1.87863e-05 1.69539e-05 2.47451e-05 0.00407619 1.78866e-05 2.03112e-05 1.86597e-05 2.37256e-05 2.71977e-05 2.03168e-05 2.92208e-05 2.75082e-05 0.00332121 2.69989e-05 2.87202e-05 3.93476e-05 3.53784e-05 4.02696e-05 1.66721e-05 2.78285e-05 1.86396e-05 2.27346e-05 3.5992e-05 2.06515e-05 0.00636801 1.55718e-05 1.94668e-05 3.13037e-05 2.56615e-05 1.62922e-05 1.86811e-05 2.36993e-05 1.74179e-05 2.76785e-05 1.88831e-05 1.95273e-05 0.00311748 2.05402e-05 4.29545e-05 0.00435223 2.0397e-05 2.47226e-05 2.78429e-05 2.42038e-05 2.36055e-05 3.03288e-05 3.88095e-05 2.00745e-05 1.82226e-05 0.00388471 4.22782e-05 3.28575e-05 0.00414444 1.42351e-05 2.13668e-05 3.30901e-05 3.73917e-05 2.2484e-05 3.63404e-05 1.30506e-05 3.36684e-05 2.09113e-05 3.14098e-05 
0.000116681 5.74287e-05 5.13878e-05 0.00484112 4.78281e-05 0.00344737 0.00322496 6.80893e-05 6.13225e-05 3.65354e-05 7.04647e-05 8.64975e-05 0.0033272 0.0035603 6.75897e-05 5.42124e-05 0.00381913 4.46307e-05 3.97483e-05 5.29674e-05 3.97134e-05 4.87446e-05 4.48692e-05 0.00472605 4.56529e-05 4.27288e-05 4.85155e-05 5.12835e-05 0.00366098 4.1662e-05 3.20263e-05 2.83097e-05 6.25185e-05 0.00367624 5.22515e-05 5.05309e-05 0.00474617 0.0032567 0.00391249 7.82692e-05 6.3043e-05 2.48277e-05 4.95804e-05 9.4628e-05 0.00477857 4.11633e-05 4.67894e-05 7.52037e-05 0.00338295 0.00237199 7.8137e-05 0.00304649 6.48333e-05 4.48991e-05 4.36268e-05 3.63254e-05 5.75192e-05 0.00474733 5.76116e-05 5.1377e-05 3.97052e-05 9.54032e-05 3.55698e-05 3.29352e-05 4.20048e-05 5.98018e-05 3.77227e-05 0.00339415 0.00383484 6.60237e-05 4.34329e-05 3.43467e-05 6.99119e-05 0.00355752 5.31971e-05 3.39195e-05 5.54478e-05 0.00508961 0.00480686 4.38967e-05 8.53435e-05 4.16659e-05 2.56181e-05 4.31728e-05 0.00465774 3.68666e-05 8.25186e-05 8.4162e-05 6.0581e-05 6.56169e-05 4.25057e-05 4.36654e-05 8.38519e-05 0.0046034 0.00376526 4.41535e-05 6.13525e-05 0.00366658 7.17397e-05 4.35244e-05 3.88557e-05 8.0161e-05 4.5254e-05 0.00476488 3.45708e-05 4.96117e-05 4.59736e-05 4.98259e-05 4.87918e-05 0.00311948 0.00350015 5.70466e-05 3.93335e-05 5.18524e-05 0.00322649 3.53109e-05 0.00375905 4.71814e-05 7.99232e-05 5.04291e-05 0.00337339 9.39445e-05 0.00327364 5.14604e-05 9.07534e-05 4.10636e-05 4.87166e-05 0.00411437 4.95164e-05 3.66943e-05 0.00365556 4.86362e-05 0.00346757 4.35213e-05 0.00365085 6.09795e-05 4.89639e-05 5.05042e-05 5.46323e-05 4.5254e-05 1.90149e-05 5.3751e-05 4.62891e-05 7.19904e-05 5.6458e-05 8.08818e-05 3.70378e-05 0.00384224 0.00355536 3.70723e-05 0.0032248 6.02215e-05 4.41931e-05 5.73972e-05 0.000117156 8.94923e-05 5.69558e-05 7.40544e-05 5.03412e-05 0.00359669 0.00308296 4.10879e-05 4.00622e-05 4.73891e-05 5.08263e-05 8.22789e-05 3.8822e-05 5.50836e-05 7.36223e-05 3.72464e-05 3.87142e-05 0.00522643 5.14074e-05 0.00432685 5.64823e-05 3.62278e-05 5.23623e-05 0.00520947 4.96405e-05 0.00333831 0.00398494 6.2735e-05 5.91517e-05 7.56931e-05 5.0948e-05 0.00305511 7.5201e-05 4.49872e-05 0.00436376 3.53001e-05 7.93031e-05 4.48209e-05 4.70609e-05 4.31423e-05 4.96673e-05 0.00384054 3.5432e-05 0.00433429 4.52447e-05 0.00453777 5.07768e-05 4.91528e-05 0.00454818 4.00213e-05 4.10572e-05 8.49443e-05 4.34187e-05 0.00408277 6.95015e-05 5.33065e-05 4.442e-05 4.64909e-05 4.46776e-05 6.0687e-05 6.67529e-05 4.99916e-05 0.00421192 4.03015e-05 5.35745e-05 4.29961e-05 5.26204e-05 0.00479452 5.22435e-05 3.53727e-05 0.00345636 4.46225e-05 0.00510111 5.94979e-05 7.46607e-05 2.57812e-05 4.17865e-05 5.58026e-05 8.77269e-05 5.98827e-05 7.2743e-05 8.7718e-05 4.84575e-05 3.74459e-05 5.38304e-05 6.40004e-05 2.49089e-05 0.00393995 5.50983e-05 7.51023e-05 6.81719e-05 7.03032e-05 4.9754e-05 0.00421609 2.86741e-05 0.00348562 5.05801e-05 4.42921e-05 6.89265e-05 5.03117e-05 0.00356715 3.14133e-05 4.8089e-05 0.00456743 5.62289e-05 0.00326017 4.46656e-05 3.2145e-05 4.2803e-05 0.0037648 4.37696e-05 0.00371733 0.00341362 0.000101404 9.94615e-05 5.89578e-05 4.37233e-05 3.67453e-05 0.00578184 4.79569e-05 3.96589e-05 0.00541037 3.83498e-05 7.03255e-05 3.62061e-05 7.93444e-05 0.00348697 0.00321335 4.44294e-05 0.00361573 5.24705e-05 4.15596e-05 3.64715e-05 5.36669e-05 5.58893e-05 3.80419e-05 4.26725e-05 6.26999e-05 5.51122e-05 4.61628e-05 3.23838e-05 0.00269696 3.68125e-05 0.00345674 2.86676e-05 5.19281e-05 0.00539094 3.57176e-05 3.68519e-05 0.00495488 2.97557e-05 8.9701e-05 0.00319097 4.2484e-05 4.80472e-05 3.74182e-05 0.00336452 9.06384e-05 6.70205e-05 3.96869e-05 0.00437593 0.00331185 3.98323e-05 4.09985e-05 7.96812e-05 5.42046e-05 0.0040083 0.00320806 0.00356266 4.41097e-05 5.82839e-05 5.93196e-05 5.25283e-05 5.96314e-05 4.97129e-05 8.90713e-05 0.000106385 2.28745e-05 0.00363501 4.65832e-05 4.09414e-05 5.2168e-05 6.71748e-05 6.16624e-05 3.83198e-05 3.53463e-05 4.28677e-05 0.00411274 6.49323e-05 4.10201e-05 0.00283717 0.00406351 4.89877e-05 0.00303982 7.25067e-05 0.0030092 4.0461e-05 0.00251869 0.00504231 0.00467507 5.39517e-05 5.47381e-05 5.1274e-05 4.37342e-05 0.00359446 4.09563e-05 7.07814e-05 0.0050996 0.00321147 8.63473e-05 3.04795e-05 4.84546e-05 3.2066e-05 4.24221e-05 5.29098e-05 5.98984e-05 6.99478e-05 4.7039e-05 5.99582e-05 5.3748e-05 4.35948e-05 3.70958e-05 3.25261e-05 0.00455383 5.76473e-05 4.26088e-05 4.95479e-05 0.00381727 3.8672e-05 0.00327488 8.93165e-05 0.00482798 6.19238e-05 0.00524239 6.91023e-05 6.85144e-05 0.000104718 0.00289638 3.59198e-05 0.00283341 0.00489758 4.51764e-05 6.95187e-05 0.00539726 4.0543e-05 5.48043e-05 4.73557e-05 0.00488449 6.40512e-05 4.32197e-05 7.0093e-05 5.41122e-05 5.34688e-05 4.39505e-05 6.1341e-05 4.09696e-05 5.56552e-05 4.01778e-05 0.00449341 7.62662e-05 0.00466446 3.39129e-05 5.43127e-05 0.00411981 3.93024e-05 4.41087e-05 3.99972e-05 5.95254e-05 4.37742e-05 0.00506029 0.00381091 7.59016e-05 6.44876e-05 4.52297e-05 4.82331e-05 0.00460815 0.00414019 0.00407519 4.1253e-05 0.00310778 4.10096e-05 4.39776e-05 0.00619338 6.1614e-05 3.57362e-05 2.78719e-05 2.95998e-05 5.15196e-05 0.00350357 0.00377024 3.24432e-05 4.53798e-05 0.00372259 7.38689e-05 0.00455147 4.35879e-05 3.16429e-05 3.73238e-05 5.11379e-05 0.00378594 4.20656e-05 4.34352e-05 0.00367893 0.00410996 5.1134e-05 4.78709e-05 3.55267e-05 4.57189e-05 4.09211e-05 0.00470494 4.37926e-05 0.00404134 0.00350667 5.27834e-05 6.35788e-05 4.05037e-05 3.83231e-05 6.3354e-05 4.70165e-05 9.32163e-05 5.2919e-05 3.64009e-05 0.00436914 9.25991e-05 3.78405e-05 3.65288e-05 0.00521453 0.000111207 8.56567e-05 4.92233e-05 4.5358e-05 4.11976e-05 3.43404e-05 3.7857e-05 5.344e-05 3.00214e-05 0.00498896 0.00584713 5.9147e-05 0.00478364 8.44692e-05 0.00352313 4.21752e-05 5.33778e-05 5.25639e-05 0.00314024 3.65477e-05 5.98589e-05 5.34503e-05 5.73562e-05 0.00472214 0.00359657 5.13396e-05 5.734e-05 0.00378396 7.50647e-05 0.00377649 6.15776e-05 0.000104439 0.00258733 6.91251e-05 4.80539e-05 5.339e-05 7.52406e-05 6.45478e-05 0.00255153 0.00337595 6.93526e-05 5.4228e-05 3.56163e-05 8.77715e-05 4.15171e-05 0.00448609 4.33897e-05 3.05616e-05 4.86508e-05 6.74857e-05 5.09934e-05 2.77409e-05 0.00334716 5.49871e-05 6.13163e-05 3.48092e-05 0.00346202 9.67157e-05 3.9551e-05 5.9418e-05 2.4142e-05 3.87387e-05 5.96327e-05 3.57204e-05 3.96315e-05 4.79419e-05 4.50167e-05 3.45391e-05 8.22047e-05 4.80754e-05 3.67494e-05 4.92533e-05 5.9184e-05 5.44544e-05 4.57404e-05 4.19849e-05 8.24536e-05 2.55319e-05 6.52901e-05 0.00427602 7.58483e-05 3.18924e-05 5.14515e-05 6.73593e-05 8.823e-05 3.26048e-05 4.6558e-05 3.12689e-05 0.00382363 7.73737e-05 3.12066e-05 0.00266577 5.13575e-05 0.00488299 0.0025544 7.97963e-05 7.27247e-05 2.87146e-05 0.00406862 3.68139e-05 4.05612e-05 4.04692e-05 0.00356312 3.83562e-05 4.01122e-05 3.38667e-05 4.30101e-05 0.00354513 0.00457254 6.89827e-05 5.00582e-05 0.00344855 0.00422442 5.26334e-05 3.54321e-05 0.0040736 4.71252e-05 0.00333885 4.16602e-05 4.40569e-05 0.00241774 3.81134e-05 5.11674e-05 5.49859e-05 7.61796e-05 4.39541e-05 0.00586293 3.65304e-05 4.39114e-05 3.36557e-05 3.498e-05 5.5356e-05 0.00434626 7.1817e-05 8.04714e-05 0.00366468 0.0030429 3.92187e-05 0.00437465 7.48951e-05 5.63821e-05 0.00332983 5.18541e-05 5.36611e-05 0.00354848 4.25967e-05 9.34427e-05 0.00421547 5.21492e-05 6.61718e-05 5.97571e-05 0.003148 0.000115829 6.92334e-05 5.18439e-05 7.0589e-05 4.55894e-05 4.56711e-05 4.24272e-05 5.30327e-05 4.80254e-05 5.64199e-05 4.3963e-05 0.0045454 5.06117e-05 5.73176e-05 0.00360859 5.01374e-05 0.00350538 7.40252e-05 6.42185e-05 4.09871e-05 3.8833e-05 4.20738e-05 5.08152e-05 5.04097e-05 3.63212e-05 4.76887e-05 0.00520849 6.66704e-05 4.90971e-05 3.89868e-05 4.93532e-05 5.21469e-05 3.59656e-05 5.62583e-05 8.75091e-05 7.69447e-05 3.30705e-05 4.77571e-05 3.78792e-05 5.61044e-05 3.82428e-05 6.17139e-05 5.26819e-05 0.00493602 0.00496098 5.21177e-05 5.42244e-05 7.43584e-05 0.00375858 0.000109831 0.00347438 4.91365e-05 0.00297988 4.20015e-05 5.93525e-05 3.98149e-05 5.0103e-05 0.00409734 0.00393742 7.60041e-05 4.80071e-05 0.0053801 0.00524899 1.65697e-05 3.15522e-05 0.00347738 7.74483e-05 9.43614e-05 4.75584e-05 3.88212e-05 0.00443725 5.42203e-05 5.08318e-05 6.93602e-05 5.93216e-05 0.00381258 3.12751e-05 7.40867e-05 2.93294e-05 9.93723e-05 6.91471e-05 2.47437e-05 4.97155e-05 3.75457e-05 8.2466e-05 2.78185e-05 5.29754e-05 7.85407e-05 6.24311e-05 4.6324e-05 5.04836e-05 7.9849e-05 0.000103119 9.40252e-05 4.35412e-05 0.0050953 6.73507e-05 6.80474e-05 3.45507e-05 5.26281e-05 7.76579e-05 4.99533e-05 0.00256471 8.62548e-05 7.6188e-05 8.13256e-05 7.97577e-05 3.86762e-05 4.2352e-05 0.00348862 0.004624 7.28505e-05 7.55725e-05 3.51474e-05 0.00315948 0.00345481 4.11316e-05 5.34344e-05 4.77153e-05 9.90956e-05 4.8015e-05 3.92234e-05 4.41371e-05 3.59582e-05 3.89198e-05 7.87069e-05 0.000105285 5.28738e-05 4.84801e-05 0.00380028 4.67504e-05 4.18161e-05 8.26593e-05 9.76295e-05 4.13102e-05 4.11536e-05 4.61339e-05 4.26537e-05 3.37027e-05 6.02877e-05 5.22383e-05 3.83657e-05 5.2513e-05 0.00389842 3.79972e-05 4.65291e-05 5.28522e-05 0.00347724 6.81041e-05 3.62287e-05 7.04451e-05 0.00477631 0.00400082 7.03833e-05 3.94749e-05 5.31126e-05 5.85143e-05 7.1605e-05 2.99937e-05 0.00347784 0.00423524 0.00430392 3.94146e-05 0.0041474 0.00418197 4.37176e-05 9.07192e-05 0.00529597 4.87949e-05 3.09804e-05 4.80572e-05 4.54994e-05 4.90745e-05 7.95006e-05 8.05734e-05 0.00309824 4.87142e-05 6.13198e-05 5.55238e-05 4.14633e-05 7.74361e-05 0.00382979 0.0042934 5.57432e-05 9.12821e-05 7.24003e-05 0.00497824 0.00428559 3.83958e-05 6.45476e-05 0.00300299 4.62156e-05 0.00370329 7.99734e-05 0.00392779 7.52008e-05 7.69463e-05 4.36896e-05 4.89718e-05 6.69393e-05 7.1944e-05 4.06641e-05 0.00471034 4.53677e-05 3.33054e-05 5.00961e-05 4.87419e-05 5.60692e-05 5.93729e-05 0.00443999 8.90661e-05 3.79229e-05 7.06208e-05 6.80225e-05 4.60709e-05 0.00399364 4.35553e-05 4.31618e-05 5.78497e-05 7.06279e-05 3.78045e-05 5.42283e-05 4.9377e-05 3.47718e-05 5.71608e-05 5.89792e-05 5.4584e-05 5.41149e-05 4.53369e-05 4.59033e-05 6.10678e-05 4.13788e-05 0.00252226 4.327e-05 0.00331294 4.12355e-05 6.78741e-05 2.72388e-05 4.01941e-05 8.80316e-05 6.63329e-05 0.00423237 6.81286e-05 4.68908e-05 4.89042e-05 3.50331e-05 0.00543951 3.93801e-05 4.66452e-05 6.39579e-05 0.00292396 4.43914e-05 7.75556e-05 4.65572e-05 0.00446141 3.71605e-05 6.94702e-05 0.00371687 0.00378413 4.86332e-05 3.4288e-05 0.00282823 4.98792e-05 7.5667e-05 4.33608e-05 5.09441e-05 3.77452e-05 7.81736e-05 4.74653e-05 4.52126e-05 3.27428e-05 5.06068e-05 7.38615e-05 5.80167e-05 5.78309e-05 3.78301e-05 5.04093e-05 0.00253436 4.32505e-05 3.33324e-05 4.83962e-05 6.10135e-05 4.0174e-05 5.43069e-05 0.0028508 8.23843e-05 3.68399e-05 4.39898e-05 4.69127e-05 0.00411584 6.26598e-05 3.97816e-05 5.03413e-05 0.00391899 3.88753e-05 0.000108552 4.73448e-05 3.3748e-05 4.63771e-05 5.40985e-05 3.87628e-05 5.77219e-05 4.62905e-05 0.00402794 3.35595e-05 5.41635e-05 0.00393924 6.05071e-05 4.41976e-05 2.88099e-05 2.87105e-05 0.00339608 0.00401573 5.625e-05 5.94081e-05 0.0033783 5.99004e-05 5.23169e-05 0.00359064 0.00466912 0.00320916 0.0042561 4.68999e-05 4.20145e-05 3.93331e-05 4.64323e-05 0.00368162 4.78394e-05 7.1876e-05 2.41981e-05 2.8236e-05 0.00305422 5.058e-05 3.61563e-05 3.45417e-05 3.61992e-05 3.16065e-05 5.52376e-05 3.739e-05 3.88731e-05 5.52272e-05 4.45522e-05 0.00345413 7.45496e-05 4.86059e-05 5.62324e-05 7.03453e-05 5.01239e-05 0.00366147 0.00375851 0.00389279 3.13405e-05 3.8361e-05 8.1582e-05 0.00389242 0.00373378 9.41838e-05 5.91389e-05 4.20279e-05 0.00288805 0.00464841 4.2026e-05 0.00455524 3.80372e-05 0.00388988 4.29361e-05 0.00376429 
0.0043444 3.45366e-05 3.14178e-05 4.35179e-05 2.45784e-05 2.82808e-05 2.76261e-05 0.0035386 2.3368e-05 1.97964e-05 0.00369186 0.00418572 2.71399e-05 3.02004e-05 0.00373003 2.54101e-05 3.87973e-05 2.59114e-05 2.85291e-05 0.00385873 2.68633e-05 3.23054e-05 1.69659e-05 3.70754e-05 0.00437248 2.84662e-05 0.00289304 2.14474e-05 2.93564e-05 2.48346e-05 1.97907e-05 1.31875e-05 2.36538e-05 3.02206e-05 2.49696e-05 2.5276e-05 3.74973e-05 3.6353e-05 5.15117e-05 0.00436359 0.00460748 2.02271e-05 1.92911e-05 0.00502558 3.25625e-05 1.45519e-05 2.71367e-05 0.00444286 2.23517e-05 3.22238e-05 0.00337641 3.04161e-05 0.00313223 2.47231e-05 2.48788e-05 2.23486e-05 2.78825e-05 4.05086e-05 2.8006e-05 2.60025e-05 2.33766e-05 0.00426112 2.73055e-05 2.12567e-05 2.81004e-05 0.00353505 2.54066e-05 2.6586e-05 2.71119e-05 0.00540154 2.00895e-05 2.04849e-05 0.00321412 2.79798e-05 1.59067e-05 2.34191e-05 2.40768e-05 4.32794e-05 3.27246e-05 3.00289e-05 0.0040735 1.67313e-05 1.13815e-05 3.0658e-05 4.91217e-05 1.85301e-05 0.00335032 0.00332869 0.00371398 0.00339435 1.8974e-05 3.04641e-05 0.00510866 3.70492e-05 3.89143e-05 3.10797e-05 0.00241843 3.65897e-05 0.00307899 2.26535e-05 1.28534e-05 0.00413795 2.92666e-05 3.60272e-05 1.83586e-05 1.87705e-05 2.46434e-05 1.82081e-05 1.88875e-05 2.72476e-05 4.10502e-05 2.7227e-05 2.27233e-05 2.66473e-05 3.27476e-05 1.65542e-05 3.76657e-05 2.97626e-05 0.00335849 2.49772e-05 2.49474e-05 0.00528455 3.37995e-05 1.79261e-05 0.00384941 2.8678e-05 2.43404e-05 2.48615e-05 2.37897e-05 1.48634e-05 2.69185e-05 1.96846e-05 2.90843e-05 2.19735e-05 3.38798e-05 2.43315e-05 2.57209e-05 0.00289489 2.47705e-05 2.89484e-05 1.76477e-05 3.59935e-05 2.40012e-05 0.00401595 0.00290363 0.00444514 2.2312e-05 3.68031e-05 3.23244e-05 1.61192e-05 3.40978e-05 2.39167e-05 2.60938e-05 2.98931e-05 0.00526918 0.00514438 2.58709e-05 0.00426429 2.70808e-05 3.19738e-05 3.2726e-05 1.93228e-05 1.84626e-05 0.00418149 3.17665e-05 0.00445429 2.022e-05 3.02306e-05 0.00495034 1.60989e-05 2.17908e-05 3.06214e-05 2.73011e-05 3.23136e-05 2.48293e-05 1.82259e-05 2.90888e-05 4.0774e-05 2.77295e-05 3.19902e-05 4.08955e-05 2.28457e-05 3.33727e-05 0.00519483 2.2703e-05 2.07482e-05 0.00511412 2.31253e-05 2.94795e-05 1.85438e-05 0.00438125 2.61596e-05 2.1315e-05 1.74474e-05 2.6978e-05 2.39427e-05 1.90814e-05 3.36494e-05 2.35688e-05 3.92278e-05 1.63294e-05 2.13973e-05 3.78095e-05 2.176e-05 2.19086e-05 0.00457511 2.3952e-05 3.0659e-05 0.00380104 2.14361e-05 1.92151e-05 1.95513e-05 2.7311e-05 0.00409302 0.00367657 3.44155e-05 4.21095e-05 1.99992e-05 0.00503053 2.38267e-05 2.40513e-05 4.02857e-05 2.58493e-05 1.58783e-05 2.52897e-05 1.50826e-05 3.70587e-05 0.00316547 0.00525837 1.87026e-05 2.46813e-05 0.00370272 0.00511703 0.0038611 0.00394726 0.00347744 2.4481e-05 1.62273e-05 3.62203e-05 0.00438618 2.19048e-05 3.24438e-05 2.91769e-05 0.00482725 2.42844e-05 0.00370037 3.27809e-05 3.33114e-05 2.78599e-05 3.09544e-05 2.92257e-05 2.26659e-05 0.00360368 2.44976e-05 2.36513e-05 2.02199e-05 2.6671e-05 3.71477e-05 2.00097e-05 2.76005e-05 2.6517e-05 1.92757e-05 1.70893e-05 3.74989e-05 2.70287e-05 4.01028e-05 2.74386e-05 0.00495342 0.00424166 0.0042226 2.4305e-05 1.54095e-05 5.04767e-05 1.95259e-05 2.32698e-05 4.08654e-05 2.90551e-05 0.00344709 1.94873e-05 0.00429366 2.98229e-05 3.75629e-05 2.45163e-05 2.6196e-05 2.68705e-05 2.19228e-05 2.07781e-05 2.63644e-05 2.71565e-05 1.6613e-05 3.04126e-05 0.00259149 2.57709e-05 0.00369488 1.84441e-05 2.9174e-05 2.2802e-05 3.19607e-05 1.4121e-05 2.21549e-05 4.34204e-05 2.30677e-05 2.47892e-05 4.27375e-05 1.8847e-05 0.00454978 2.18791e-05 1.26171e-05 2.93229e-05 2.31564e-05 3.29086e-05 0.00464381 0.00500305 2.69143e-05 3.83462e-05 3.31396e-05 2.95097e-05 2.00258e-05 0.00436813 1.94929e-05 3.83079e-05 3.20475e-05 2.93038e-05 3.00328e-05 2.98884e-05 2.60538e-05 2.65886e-05 0.00401025 3.15971e-05 0.00571535 0.00502243 2.37925e-05 2.537e-05 0.00418927 2.25555e-05 2.602e-05 0.0033309 0.00442193 2.75012e-05 2.33757e-05 2.95052e-05 3.44353e-05 2.79714e-05 3.22781e-05 3.87609e-05 5.00316e-05 0.00410346 2.81443e-05 0.00390095 3.31986e-05 1.68877e-05 1.94371e-05 2.9337e-05 4.09879e-05 2.31707e-05 2.02017e-05 2.9997e-05 2.41909e-05 3.23449e-05 2.65314e-05 0.00399298 4.31256e-05 3.2877e-05 0.00581534 1.81246e-05 2.61804e-05 1.57703e-05 2.31779e-05 2.05012e-05 2.42496e-05 0.00384695 1.81317e-05 0.0034001 0.0022127 1.3253e-05 2.26033e-05 1.91608e-05 3.91185e-05 0.00407404 1.95879e-05 0.00338734 3.82687e-05 2.49546e-05 3.11438e-05 0.00455434 3.74483e-05 0.00395216 4.51594e-05 2.59111e-05 0.0042544 0.00479357 4.03408e-05 2.07228e-05 3.61594e-05 4.19991e-05 1.8737e-05 0.00419018 4.67857e-05 2.73039e-05 0.00326278 1.8323e-05 2.64256e-05 2.96904e-05 2.08252e-05 0.00300819 3.48523e-05 2.40067e-05 2.59191e-05 0.00473152 1.83513e-05 2.57706e-05 1.64211e-05 2.89915e-05 0.0045001 3.75943e-05 2.81109e-05 3.36809e-05 3.04362e-05 1.64669e-05 2.361e-05 1.89563e-05 2.96153e-05 2.23412e-05 3.59801e-05 2.99245e-05 0.00420637 0.00438611 2.12337e-05 2.70055e-05 3.78722e-05 3.1063e-05 2.61181e-05 1.66831e-05 3.14716e-05 2.80197e-05 1.89419e-05 4.75647e-05 0.0044348 2.09423e-05 1.98031e-05 2.03787e-05 3.2374e-05 3.47175e-05 3.43944e-05 2.21986e-05 0.00383754 2.98776e-05 0.00304395 2.78658e-05 2.37811e-05 1.5877e-05 1.98127e-05 0.00302465 3.34009e-05 2.37332e-05 2.76498e-05 3.5109e-05 3.4939e-05 1.5439e-05 2.83905e-05 2.22709e-05 2.71457e-05 2.61232e-05 3.16649e-05 2.38082e-05 2.64236e-05 3.12118e-05 2.25651e-05 0.00416429 1.97126e-05 2.37156e-05 0.00320699 2.6747e-05 0.00536365 2.79779e-05 0.00225157 2.88962e-05 0.00447611 1.74636e-05 2.22525e-05 4.40323e-05 0.00437425 0.0043869 2.80972e-05 3.7287e-05 2.49719e-05 2.93405e-05 2.21165e-05 2.74169e-05 1.76095e-05 4.09745e-05 3.46259e-05 2.84231e-05 4.0658e-05 0.00385732 2.56703e-05 2.23368e-05 2.88918e-05 2.63528e-05 3.39177e-05 2.41826e-05 0.00484219 3.1592e-05 3.36984e-05 3.74548e-05 3.43657e-05 2.96276e-05 1.85771e-05 3.00833e-05 0.0034281 4.14715e-05 0.00346498 0.00516812 2.53388e-05 0.00429254 2.80387e-05 0.00329518 0.00355799 0.00406133 3.51243e-05 2.45239e-05 2.6013e-05 2.87106e-05 2.7999e-05 0.00342175 2.82638e-05 4.05738e-05 1.95475e-05 1.5936e-05 2.06909e-05 0.00446595 2.53156e-05 1.9509e-05 4.02994e-05 2.64045e-05 3.38057e-05 2.15545e-05 3.41914e-05 0.00484403 3.51381e-05 2.22608e-05 2.67191e-05 2.29815e-05 0.00317791 1.61519e-05 2.46452e-05 2.69847e-05 2.96767e-05 2.23492e-05 0.00356054 1.76679e-05 2.07015e-05 0.00355886 0.00392429 3.30028e-05 2.72302e-05 2.20049e-05 0.00388479 2.05043e-05 0.00475882 4.5821e-05 0.00358112 1.49751e-05 3.19744e-05 0.00473015 0.00424517 2.24391e-05 1.91803e-05 2.47862e-05 4.88214e-05 0.00398981 2.44671e-05 3.07638e-05 0.00482105 4.43251e-05 2.92522e-05 0.00463596 0.00519115 2.17065e-05 3.18819e-05 2.3209e-05 2.25796e-05 2.60199e-05 2.53455e-05 2.12594e-05 2.86462e-05 2.69364e-05 2.00422e-05 2.61819e-05 3.86804e-05 0.0044421 3.27745e-05 2.81565e-05 3.39358e-05 3.21636e-05 1.03498e-05 4.21757e-05 2.32048e-05 3.71768e-05 2.40496e-05 2.33922e-05 2.33256e-05 2.45981e-05 2.52754e-05 2.0822e-05 0.00415405 2.72975e-05 4.42148e-05 2.32334e-05 2.15062e-05 1.80746e-05 2.67537e-05 0.00372008 4.42062e-05 0.00346152 0.00376269 3.53357e-05 3.12054e-05 2.18291e-05 3.49233e-05 0.00476642 2.9269e-05 3.24339e-05 3.06417e-05 0.00420707 2.42918e-05 2.36774e-05 0.00472757 3.15187e-05 1.95448e-05 3.92631e-05 2.73646e-05 3.00595e-05 0.00659721 0.00387948 2.67547e-05 0.00411472 2.17425e-05 2.91709e-05 2.81118e-05 2.60705e-05 2.9482e-05 0.00458385 2.21018e-05 3.32491e-05 0.00363741 2.90114e-05 3.96763e-05 2.14222e-05 2.77063e-05 0.00445687 3.43472e-05 2.49295e-05 2.35868e-05 2.18047e-05 0.00300423 2.95864e-05 3.2918e-05 2.52602e-05 3.64407e-05 0.00351381 2.84297e-05 2.3937e-05 0.00270932 2.83579e-05 2.17362e-05 2.93918e-05 0.00507083 0.00358533 2.31293e-05 2.76111e-05 2.0491e-05 2.50367e-05 0.00303932 0.00330817 0.00504683 4.16815e-05 4.55666e-05 2.5271e-05 2.88359e-05 0.00503405 2.36339e-05 0.00527639 2.92207e-05 2.29178e-05 2.54026e-05 0.00408928 3.70678e-05 1.62343e-05 2.66587e-05 4.09278e-05 2.92316e-05 0.00536528 2.89287e-05 4.60091e-05 4.16948e-05 1.293e-05 2.85017e-05 3.40115e-05 0.00406593 0.00426098 3.26367e-05 2.18361e-05 4.59616e-05 2.53029e-05 0.00476674 3.18532e-05 0.00356316 2.69908e-05 1.65024e-05 0.00401061 1.19812e-05 0.0066508 0.00530791 2.48238e-05 1.60875e-05 2.04633e-05 0.0053983 1.72776e-05 2.60331e-05 0.00440511 0.00352818 3.34197e-05 2.11939e-05 0.00551615 0.00542021 0.00313666 3.0469e-05 4.10926e-05 0.00369993 0.00376203 1.69192e-05 3.32373e-05 0.00373273 3.47203e-05 2.49192e-05 0.00292756 0.00491227 0.00552866 0.00505153 1.96131e-05 2.08778e-05 3.26239e-05 4.27488e-05 0.00512627 0.00499205 2.6202e-05 2.83832e-05 2.95924e-05 2.21422e-05 3.03539e-05 2.75673e-05 0.00585444 2.23364e-05 2.79638e-05 3.64464e-05 1.41884e-05 2.54631e-05 0.00465689 0.00540901 2.9457e-05 2.19314e-05 3.77295e-05 1.88022e-05 1.89794e-05 0.00421243 0.00671062 2.33126e-05 2.60947e-05 2.22461e-05 2.22763e-05 2.23527e-05 0.00388598 2.62095e-05 1.83168e-05 2.92238e-05 3.07542e-05 1.71156e-05 2.94198e-05 2.41772e-05 3.54348e-05 0.0026906 2.22496e-05 0.00474139 3.59826e-05 3.76125e-05 3.37626e-05 2.29372e-05 3.14829e-05 0.00557541 2.9404e-05 1.3483e-05 3.29141e-05 3.29095e-05 3.44399e-05 1.99586e-05 3.42905e-05 3.31833e-05 1.98974e-05 0.00473501 3.45566e-05 2.52684e-05 1.99678e-05 2.56592e-05 2.58938e-05 2.32981e-05 0.00383344 0.0059508 2.74283e-05 1.54998e-05 0.00392509 3.31253e-05 1.63266e-05 0.00429182 2.76755e-05 2.98137e-05 0.00403027 0.00343401 0.00531022 4.54208e-05 2.78674e-05 2.55271e-05 0.0038513 3.20717e-05 2.28982e-05 3.26142e-05 0.00402658 3.62313e-05 0.0051326 0.00519593 2.75024e-05 3.10975e-05 0.00399966 0.00405851 2.0167e-05 3.31466e-05 2.57418e-05 1.7022e-05 0.00467592 2.452e-05 3.0917e-05 2.87338e-05 3.5753e-05 0.00538853 1.55179e-05 0.0060383 0.00511238 2.2107e-05 3.85103e-05 2.61825e-05 2.42752e-05 2.40086e-05 0.00380863 1.57089e-05 3.05102e-05 0.00321468 2.16255e-05 0.00384816 0.00349072 2.58981e-05 3.00489e-05 2.14004e-05 2.76377e-05 0.00413247 1.57856e-05 2.26685e-05 3.04078e-05 2.767e-05 2.78612e-05 0.00615252 1.64838e-05 2.94375e-05 0.00644822 0.00389712 3.26034e-05 0.00337913 3.33506e-05 2.56234e-05 1.79387e-05 3.1245e-05 1.85165e-05 3.06693e-05 0.0046359 3.60418e-05 2.54774e-05 0.00474504 2.56126e-05 3.46118e-05 2.04558e-05 0.00365755 3.65363e-05 4.06889e-05 2.73282e-05 2.27231e-05 3.065e-05 2.77991e-05 0.00389575 2.23646e-05 2.41049e-05 1.98252e-05 0.00404587 1.85112e-05 1.98689e-05 1.75787e-05 2.19122e-05 0.00388085 2.75021e-05 2.73659e-05 2.18493e-05 2.43095e-05 3.11565e-05 2.22869e-05 1.66776e-05 2.32348e-05 0.00380124 2.17619e-05 2.06869e-05 3.88771e-05 0.00486194 2.08961e-05 2.27199e-05 2.10753e-05 2.91294e-05 2.79618e-05 2.50283e-05 2.43791e-05 3.62872e-05 2.38374e-05 0.00457577 2.16708e-05 2.38753e-05 2.37191e-05 3.52602e-05 2.3838e-05 3.42854e-05 2.24359e-05 3.46881e-05 2.37598e-05 2.83577e-05 2.90948e-05 0.00311316 2.12234e-05 1.77523e-05 1.74447e-05 2.94417e-05 3.39159e-05 2.70951e-05 2.99171e-05 2.56312e-05 0.00338411 2.90153e-05 3.28326e-05 3.65597e-05 2.80224e-05 3.7205e-05 2.01558e-05 1.82191e-05 1.88757e-05 2.73886e-05 3.22519e-05 3.35137e-05 0.00573189 2.06617e-05 1.93952e-05 3.12131e-05 3.03896e-05 1.8988e-05 2.77399e-05 2.68655e-05 1.96467e-05 2.4993e-05 2.22152e-05 2.35105e-05 0.00376094 2.68468e-05 3.99686e-05 0.0036623 2.9727e-05 2.53886e-05 3.72131e-05 2.26802e-05 3.27438e-05 3.8158e-05 3.20971e-05 2.1717e-05 2.40468e-05 0.00305789 2.78605e-05 2.383e-05 0.00475874 1.83277e-05 3.16449e-05 2.76639e-05 4.35322e-05 2.36385e-05 4.11542e-05 2.56415e-05 3.04872e-05 2.41349e-05 4.09513e-05 
3.68083e-05 0.00378516 0.00385775 1.65103e-05 0.00271745 1.97086e-05 1.8614e-05 3.17927e-05 6.26469e-05 2.88424e-05 2.84043e-05 2.6538e-05 1.16413e-05 1.69891e-05 2.91875e-05 0.00386758 1.88983e-05 0.00390489 0.00382038 3.02308e-05 0.0040317 0.00376522 3.33729e-05 2.39722e-05 1.995e-05 0.00415268 1.92337e-05 3.45466e-05 1.71399e-05 4.63399e-05 0.00284807 3.45363e-05 5.14867e-05 1.51409e-05 0.00226643 4.85167e-05 1.9681e-05 2.09891e-05 2.64997e-05 2.63096e-05 3.22525e-05 1.68125e-05 3.68641e-05 3.41973e-05 1.84417e-05 2.3872e-05 3.68358e-05 2.90796e-05 1.62805e-05 2.0639e-05 3.06331e-05 1.47031e-05 2.2075e-05 0.00387363 0.0027275 2.76191e-05 0.00328311 2.18512e-05 0.00393619 4.18431e-05 3.41101e-05 3.44702e-05 0.00357137 0.00266154 0.0039699 2.45969e-05 0.0037373 1.74067e-05 2.26195e-05 2.32216e-05 3.63791e-05 3.05124e-05 3.03118e-05 1.96975e-05 4.49542e-05 4.04036e-05 3.42391e-05 1.77587e-05 2.44529e-05 0.00419699 3.45453e-05 3.20614e-05 0.00185781 0.00428222 2.46478e-05 4.58481e-05 2.53211e-05 3.27596e-05 3.52663e-05 2.73447e-05 4.1825e-05 0.00340458 3.26576e-05 2.18878e-05 1.85772e-05 0.00285418 2.40805e-05 1.95111e-05 2.43343e-05 2.92877e-05 2.28657e-05 2.96587e-05 0.00359747 2.24833e-05 3.41356e-05 3.72445e-05 0.0027904 0.0029092 3.95222e-05 1.60377e-05 2.04497e-05 4.71583e-05 3.61318e-05 0.00345791 1.45568e-05 0.00295616 2.1859e-05 0.00363715 2.63816e-05 4.45509e-05 1.83776e-05 3.36779e-05 1.44711e-05 4.52602e-05 3.18099e-05 0.00354379 0.00228189 1.95243e-05 3.15892e-05 2.66243e-05 1.4403e-05 3.60211e-05 2.45897e-05 4.01952e-05 1.59983e-05 4.35185e-05 3.0778e-05 3.362e-05 5.20445e-05 0.00395635 0.00264165 0.00425547 3.8452e-05 2.686e-05 2.63752e-05 3.00434e-05 0.00367537 2.88104e-05 2.65487e-05 2.99095e-05 1.64987e-05 4.53701e-05 4.3058e-05 0.00451508 3.55214e-05 3.51896e-05 4.41237e-05 3.18461e-05 4.6602e-05 1.52074e-05 1.58335e-05 0.0028788 0.00267354 2.98079e-05 0.0036778 2.78181e-05 4.5487e-05 0.00265299 3.18941e-05 2.97247e-05 3.74263e-05 2.29712e-05 4.41037e-05 1.56419e-05 4.62622e-05 3.18024e-05 0.00346639 2.30768e-05 4.19328e-05 1.32866e-05 2.03223e-05 4.70264e-05 0.00328569 3.34651e-05 4.00508e-05 1.78661e-05 3.46588e-05 0.00376449 1.54473e-05 2.06229e-05 3.14287e-05 0.00407771 0.00325743 3.11996e-05 0.00365673 2.11296e-05 2.56654e-05 2.29818e-05 3.6854e-05 2.40482e-05 3.46833e-05 3.48788e-05 1.88696e-05 4.08082e-05 0.00230797 2.82683e-05 0.00339672 2.06854e-05 2.98695e-05 4.57292e-05 3.40993e-05 3.60339e-05 0.00370259 2.87213e-05 2.88282e-05 0.00449713 2.30826e-05 3.15371e-05 2.87326e-05 0.00342178 4.58476e-05 2.0217e-05 3.67812e-05 2.00068e-05 1.57179e-05 5.28558e-05 2.37022e-05 2.61091e-05 2.90961e-05 2.55875e-05 4.04973e-05 2.38197e-05 4.05707e-05 3.53954e-05 2.60867e-05 2.69311e-05 4.24888e-05 0.00217381 0.00448505 2.42073e-05 0.00351016 1.96066e-05 0.00409984 2.94703e-05 4.62642e-05 2.93366e-05 0.00334821 1.68059e-05 0.00353873 1.75898e-05 0.00402585 3.17492e-05 3.37794e-05 0.0025624 1.90163e-05 3.12724e-05 0.00406332 2.06926e-05 3.94484e-05 1.42776e-05 0.00476951 3.71433e-05 2.72245e-05 2.53117e-05 5.20667e-05 2.15125e-05 1.86837e-05 3.01893e-05 3.22365e-05 3.43418e-05 0.00304929 3.002e-05 2.74726e-05 3.26614e-05 4.10513e-05 2.98405e-05 0.00357963 2.47472e-05 3.59695e-05 3.171e-05 2.25951e-05 2.54464e-05 5.4799e-05 1.64037e-05 0.00304542 0.00268222 0.00348 0.00504032 0.00466548 0.00372844 0.00515554 3.34996e-05 0.00359959 1.25795e-05 3.86111e-05 1.61508e-05 0.00395898 1.78362e-05 0.00212147 0.00331325 2.06606e-05 0.00304113 0.00258802 2.44133e-05 0.00233236 3.5289e-05 1.92911e-05 3.38025e-05 0.00310882 0.00402237 2.05558e-05 2.87749e-05 2.63577e-05 0.00357663 2.76508e-05 1.70396e-05 0.0036315 3.56202e-05 3.61625e-05 4.56968e-05 2.36575e-05 1.82873e-05 1.69051e-05 4.17063e-05 0.00433078 5.29262e-05 4.5994e-05 2.48625e-05 0.00326531 3.51158e-05 3.6415e-05 3.97743e-05 1.52162e-05 2.05715e-05 2.65968e-05 0.00329449 2.82041e-05 2.76377e-05 0.00317534 0.00285054 0.00374948 2.21481e-05 0.00468383 0.0030197 1.8618e-05 2.64957e-05 2.22668e-05 1.8268e-05 2.883e-05 1.88328e-05 2.48731e-05 1.96431e-05 1.5801e-05 2.13257e-05 0.00382607 0.00398598 0.00327467 0.00267009 1.54148e-05 0.00388796 3.37313e-05 2.29417e-05 1.48283e-05 3.294e-05 0.00297861 0.00360838 2.1971e-05 0.00330812 3.23602e-05 0.00423789 2.87278e-05 0.00293767 3.39752e-05 1.92098e-05 3.79166e-05 0.0027105 3.80148e-05 2.22947e-05 2.55687e-05 3.69985e-05 1.63187e-05 1.90312e-05 3.6969e-05 2.12992e-05 3.61988e-05 2.41235e-05 2.78756e-05 2.17695e-05 0.00390563 2.94696e-05 3.4162e-05 1.64651e-05 3.00206e-05 1.74673e-05 2.16763e-05 2.96345e-05 3.00505e-05 2.44106e-05 0.00431125 2.12049e-05 3.28315e-05 2.42198e-05 0.00524582 0.00387522 2.15901e-05 0.00427599 0.00425174 0.00389478 3.37292e-05 3.76909e-05 0.00392449 3.48713e-05 2.27034e-05 3.40502e-05 2.36024e-05 3.43217e-05 0.00552741 2.42665e-05 2.60428e-05 0.00369152 4.29109e-05 0.00331156 0.00245729 1.77163e-05 2.19804e-05 2.65145e-05 2.97078e-05 4.8419e-05 0.00363785 1.77e-05 2.19371e-05 1.80282e-05 0.00245117 1.74907e-05 0.0030712 3.90906e-05 3.07979e-05 2.64172e-05 2.70458e-05 2.1185e-05 3.28438e-05 0.00355014 2.01116e-05 1.72566e-05 0.00301358 2.95115e-05 2.14868e-05 2.94471e-05 2.12882e-05 0.00329847 2.67175e-05 0.00301992 1.70327e-05 2.27734e-05 0.00325782 0.00346825 2.17735e-05 1.70215e-05 2.98283e-05 4.12353e-05 3.2595e-05 0.00355967 3.77509e-05 1.95528e-05 0.00353813 1.66286e-05 1.5636e-05 4.07519e-05 3.29901e-05 0.00365738 5.19262e-05 2.69351e-05 0.00257917 3.93758e-05 0.00394715 1.82588e-05 1.5474e-05 2.86684e-05 3.57575e-05 0.00351489 2.64717e-05 3.23703e-05 3.60472e-05 0.00408488 0.0051729 4.40684e-05 0.00301987 4.05005e-05 5.6892e-05 2.7053e-05 2.02695e-05 2.55308e-05 5.60158e-05 2.43181e-05 2.93809e-05 1.72824e-05 3.95158e-05 0.00364935 4.4768e-05 2.11908e-05 0.00294489 3.43106e-05 0.00468382 0.00393994 2.55404e-05 1.91262e-05 0.00364183 5.12227e-05 2.04129e-05 2.51292e-05 2.57472e-05 2.33601e-05 4.23946e-05 1.70353e-05 3.55497e-05 0.00453532 3.366e-05 3.05341e-05 3.002e-05 2.46976e-05 1.22478e-05 0.00404834 0.00438017 0.00344466 1.85893e-05 3.45315e-05 2.26206e-05 4.52773e-05 3.84316e-05 2.99705e-05 3.43279e-05 3.46559e-05 0.0030189 2.33343e-05 3.98067e-05 0.00512862 0.00299215 2.19515e-05 3.20064e-05 0.00403179 5.27283e-05 0.00197539 0.00223642 2.56573e-05 3.07145e-05 3.83246e-05 0.00310996 0.00357013 0.00329055 3.4159e-05 2.92958e-05 3.40513e-05 3.8083e-05 2.56891e-05 0.00435646 0.00341639 0.00300965 2.4032e-05 3.73392e-05 3.09877e-05 2.13332e-05 3.22075e-05 0.00239485 0.00456842 2.66032e-05 3.12985e-05 0.00232394 3.42876e-05 0.00356465 2.39295e-05 2.68192e-05 4.20153e-05 2.17033e-05 2.04315e-05 2.5386e-05 2.14017e-05 2.92334e-05 2.99925e-05 0.00225655 2.00292e-05 0.00232732 3.62413e-05 0.00240774 2.12532e-05 5.00164e-05 0.00445782 0.00309214 0.00213958 1.6758e-05 2.88069e-05 2.79489e-05 0.00515413 1.53004e-05 2.25674e-05 0.00357083 4.14164e-05 2.23573e-05 0.00436235 2.53248e-05 0.00333905 0.0041564 1.30763e-05 0.00275577 0.00351701 4.06732e-05 2.86473e-05 3.9102e-05 2.49012e-05 0.00261038 0.00271749 0.0022886 0.00331002 2.75874e-05 2.53805e-05 2.81502e-05 2.40069e-05 1.76464e-05 1.32154e-05 0.00274187 2.58968e-05 2.80475e-05 0.00369336 2.41978e-05 0.00376386 3.50125e-05 1.61486e-05 4.70572e-05 3.3792e-05 1.74542e-05 3.77572e-05 0.00481179 0.00247518 1.46912e-05 4.0857e-05 3.10517e-05 0.00446207 3.9892e-05 0.00317998 0.00346799 0.00366241 3.63341e-05 0.00349776 3.30606e-05 4.51353e-05 2.04111e-05 2.56756e-05 0.00326554 2.24485e-05 4.83946e-05 1.43207e-05 3.50515e-05 0.00355344 0.003321 4.404e-05 3.37854e-05 2.25127e-05 0.00443237 0.00349758 3.81021e-05 1.6799e-05 2.65532e-05 0.00381046 0.00309753 1.90474e-05 0.0044219 3.04948e-05 0.00462129 3.35533e-05 3.48957e-05 0.00334889 0.00397108 3.36171e-05 4.53524e-05 2.73428e-05 3.22916e-05 3.19952e-05 2.66272e-05 2.66783e-05 4.73969e-05 0.00385182 2.62091e-05 1.2078e-05 2.34091e-05 1.43063e-05 0.00307196 1.77485e-05 1.52632e-05 0.00459161 2.75774e-05 4.61178e-05 2.41561e-05 2.06807e-05 2.54941e-05 0.00406219 2.49678e-05 2.62843e-05 2.10436e-05 0.00360502 1.90212e-05 1.99017e-05 3.12434e-05 0.00392829 2.94725e-05 2.1356e-05 4.39411e-05 2.9439e-05 0.00365688 2.75272e-05 2.00414e-05 3.0553e-05 3.47012e-05 0.00211358 3.85503e-05 3.59394e-05 0.002125 3.91017e-05 3.71946e-05 3.63388e-05 3.31572e-05 5.01103e-05 2.67164e-05 2.42576e-05 0.00349565 3.91127e-05 3.5561e-05 4.08539e-05 1.98852e-05 0.00344297 2.12856e-05 2.30806e-05 2.36892e-05 3.74343e-05 0.00394519 3.14756e-05 4.68373e-05 1.66354e-05 2.40691e-05 2.68865e-05 3.25159e-05 3.18351e-05 3.55445e-05 3.17265e-05 2.26923e-05 2.04398e-05 4.00748e-05 3.54339e-05 0.00283783 2.0207e-05 2.02229e-05 3.46127e-05 0.00361962 0.00518271 2.91999e-05 3.93803e-05 3.73569e-05 0.00336463 0.00362202 4.2571e-05 3.39673e-05 4.04471e-05 0.00282801 0.00403786 1.9758e-05 0.00373518 3.37607e-05 2.62777e-05 5.05806e-05 0.00355365 0.00457935 3.37478e-05 3.81997e-05 0.00297655 3.09e-05 3.57242e-05 0.00270319 0.00520915 2.04801e-05 4.3009e-05 0.00323284 4.546e-05 2.2862e-05 2.24999e-05 3.8586e-05 2.53238e-05 1.86761e-05 1.90329e-05 0.00545324 4.09875e-05 0.00426621 3.65288e-05 4.33798e-05 2.2059e-05 1.89871e-05 1.87845e-05 1.89038e-05 3.57447e-05 1.89251e-05 1.75073e-05 3.64225e-05 3.39521e-05 2.34686e-05 3.81488e-05 3.65975e-05 4.46221e-05 0.00284412 3.31237e-05 2.29898e-05 3.17067e-05 1.63462e-05 3.45655e-05 2.35169e-05 0.00463202 2.24634e-05 3.20784e-05 2.02788e-05 1.76249e-05 2.64271e-05 3.38177e-05 2.2579e-05 2.03935e-05 1.46335e-05 0.00339465 2.34648e-05 1.98371e-05 0.00411048 1.80263e-05 2.94566e-05 1.94635e-05 2.66303e-05 2.40309e-05 4.60349e-05 0.00321123 2.47685e-05 2.73468e-05 2.74553e-05 1.7194e-05 4.08591e-05 2.52835e-05 2.16102e-05 0.00294241 0.00359768 0.00495465 2.20593e-05 4.06506e-05 2.91831e-05 3.73562e-05 3.47044e-05 4.41413e-05 2.17442e-05 0.00480691 0.00264141 0.00402415 3.68817e-05 2.95008e-05 0.00379588 2.82018e-05 3.01924e-05 3.66825e-05 2.57822e-05 0.00341923 0.00295972 3.52171e-05 0.00463115 2.18231e-05 2.86601e-05 2.17294e-05 0.0032901 1.42939e-05 0.0028895 3.57921e-05 3.01805e-05 0.00343379 3.40957e-05 3.13e-05 2.04818e-05 2.71474e-05 0.00397024 4.20138e-05 3.96461e-05 2.25644e-05 2.84724e-05 0.00285107 2.63071e-05 1.55278e-05 0.00374748 3.25085e-05 4.14931e-05 1.72326e-05 3.33081e-05 2.68397e-05 1.49809e-05 2.25214e-05 0.00322638 0.00330502 1.97563e-05 0.00353959 2.19838e-05 3.59445e-05 0.00339488 3.08448e-05 3.55616e-05 3.47786e-05 4.64467e-05 2.96706e-05 3.95164e-05 3.65877e-05 0.00365722 0.00417144 4.31671e-05 4.40378e-05 1.79909e-05 0.00304951 2.62395e-05 3.75156e-05 2.54665e-05 3.79996e-05 3.75858e-05 1.48322e-05 2.53873e-05 3.31409e-05 0.00276575 0.00364527 2.07269e-05 0.0037028 0.0025661 0.00368546 2.30587e-05 3.52939e-05 3.56255e-05 4.1157e-05 0.00380041 3.87136e-05 0.00369403 0.00370999 0.00380047 3.84987e-05 2.35448e-05 0.00303815 4.26049e-05 1.94057e-05 2.63922e-05 3.57555e-05 0.00204129 3.07901e-05 1.57147e-05 1.82559e-05 0.0035876 0.0048524 2.22086e-05 2.98965e-05 3.75265e-05 1.62859e-05 1.95655e-05 8.54405e-06 2.47254e-05 3.52639e-05 3.81864e-05 3.93027e-05 0.00323052 2.21093e-05 0.00297499 3.45635e-05 3.10763e-05 3.17739e-05 2.29187e-05 0.00512047 2.57175e-05 0.00338702 4.12165e-05 2.83117e-05 0.00424872 3.13603e-05 0.00234726 2.77726e-05 0.004137 2.10964e-05 2.99262e-05 4.55066e-05 0.00382958 0.00483886 4.00056e-05 1.4617e-05 2.35526e-05 1.97366e-05 3.00989e-05 0.00407076 3.86923e-05 1.5773e-05 1.46244e-05 3.60152e-05 3.56672e-05 0.00328626 2.37352e-05 2.10225e-05 0.00214021 1.79543e-05 0.00273834 1.99687e-05 0.00346044 2.65794e-05 
2.91563e-05 0.00489225 0.00426569 8.24061e-05 0.00331171 6.24023e-05 6.20456e-05 2.45248e-05 1.51667e-05 1.70728e-05 2.15103e-05 2.95453e-05 3.78417e-05 7.51959e-05 2.19121e-05 0.00323835 5.79086e-05 0.00296059 0.0035289 2.21789e-05 0.00392673 0.00380989 1.45349e-05 9.05488e-05 2.35801e-05 0.00335911 2.57765e-05 1.66661e-05 6.32271e-05 1.32101e-05 0.00304797 8.48172e-06 1.46516e-05 6.88747e-05 0.0032058 1.31175e-05 6.52381e-05 7.19642e-05 8.93528e-05 2.78293e-05 2.17808e-05 1.1075e-05 1.66331e-05 2.60491e-05 8.23179e-05 1.12959e-05 1.65625e-05 2.34409e-05 6.23493e-05 7.70462e-05 2.14609e-05 6.4368e-05 1.98627e-05 0.00327245 0.00371421 1.47895e-05 0.00328152 7.69308e-05 0.00475528 1.77371e-05 1.23116e-05 2.6156e-05 0.00301714 0.00256651 0.00389965 1.60305e-05 0.00323992 5.61215e-05 6.40781e-05 2.09504e-05 1.35596e-05 9.91683e-06 2.16685e-05 6.17948e-05 1.41242e-05 1.17683e-05 1.22683e-05 5.91918e-05 7.7954e-05 0.00441409 1.81575e-05 1.38761e-05 0.00232763 0.00334222 9.07564e-05 1.38991e-05 1.92446e-05 2.45895e-05 2.4191e-05 2.31151e-05 1.0452e-05 0.00393732 3.40515e-05 6.03914e-05 6.0647e-05 0.00273763 2.5103e-05 4.92003e-05 2.41859e-05 1.53239e-05 1.23513e-05 2.33556e-05 0.0043853 0.000101107 1.09482e-05 1.47021e-05 0.00178916 0.00306253 1.28769e-05 5.75651e-05 7.94661e-05 1.71274e-05 1.3255e-05 0.00353909 6.42279e-05 0.0027702 7.4322e-05 0.00431915 2.23679e-05 1.41513e-05 5.16034e-05 2.19557e-05 5.4988e-05 1.13119e-05 2.64838e-05 0.00320712 0.00247747 5.29734e-05 1.26969e-05 9.84811e-06 5.39233e-05 1.23004e-05 6.85926e-05 1.45745e-05 6.58229e-05 1.4064e-05 1.23256e-05 2.20486e-05 1.37202e-05 0.00422053 0.00282777 0.0029147 1.47745e-05 2.50214e-05 2.24008e-05 2.39249e-05 0.00208515 6.58997e-05 7.64347e-05 1.12695e-05 6.4466e-05 1.22173e-05 1.61932e-05 0.00307093 3.00601e-05 2.43539e-05 1.42713e-05 2.25292e-05 1.72287e-05 7.69467e-05 5.15516e-05 0.00294842 0.00227821 1.70912e-05 0.00375385 2.44297e-05 1.31555e-05 0.00334822 3.07251e-05 1.22387e-05 9.36028e-06 5.76662e-05 1.40679e-05 8.04268e-05 1.21778e-05 1.1505e-05 0.0028595 7.59465e-05 1.467e-05 6.00916e-05 8.12184e-05 1.56765e-05 0.00493051 1.91236e-05 1.60206e-05 5.43196e-05 2.18126e-05 0.00281045 4.56675e-05 9.81364e-06 2.89817e-05 0.00375761 0.00347129 1.08336e-05 0.00389377 4.76411e-05 1.12986e-05 8.2475e-05 1.41789e-05 6.84483e-05 1.18623e-05 1.21922e-05 6.50648e-05 1.50599e-05 0.00214468 2.5128e-05 0.00430019 5.0502e-05 1.86876e-05 1.33873e-05 1.37967e-05 1.84661e-05 0.00430519 2.05645e-05 2.04079e-05 0.00372878 7.21275e-05 1.4852e-05 2.49623e-05 0.00271704 1.64861e-05 7.70224e-05 1.5204e-05 8.49463e-06 5.54498e-05 1.34455e-05 8.38787e-05 2.71796e-05 2.88254e-05 9.12151e-06 1.32805e-05 2.37982e-05 2.3032e-05 2.60648e-05 2.43084e-05 2.40072e-05 1.26276e-05 0.00278009 0.00468688 2.48492e-05 0.00356056 9.24558e-05 0.00356493 2.69759e-05 1.74404e-05 1.9061e-05 0.00463981 7.85243e-05 0.00410626 6.93583e-05 0.00327555 1.11047e-05 2.5225e-05 0.00360706 5.57536e-05 1.18275e-05 0.00308222 6.36367e-05 1.07563e-05 6.87647e-05 0.00374717 8.77292e-06 1.1651e-05 7.35014e-05 1.42106e-05 6.64338e-05 6.26722e-05 2.2608e-05 3.03776e-05 2.25371e-05 0.00292468 1.26057e-05 8.59712e-05 1.35818e-05 1.21173e-05 8.07475e-05 0.00332149 1.99152e-05 1.11834e-05 2.67552e-05 7.9339e-05 6.40874e-05 1.34363e-05 5.00096e-05 0.00356406 0.00320556 0.00326732 0.00524154 0.00410282 0.00245179 0.00441009 1.84973e-05 0.00373188 1.85833e-05 1.03993e-05 4.46717e-05 0.0033751 6.65918e-05 0.00215441 0.00396093 6.21213e-05 0.00374614 0.00269322 6.07944e-05 0.00231651 2.63297e-05 4.65352e-05 1.04434e-05 0.00407761 0.00280854 7.68163e-05 2.18692e-05 2.2606e-05 0.00354596 6.89519e-05 5.70095e-05 0.00448628 1.16806e-05 2.45369e-05 1.51177e-05 6.42661e-05 6.08319e-05 6.26894e-05 1.5083e-05 0.00338294 1.51838e-05 1.71135e-05 2.10657e-05 0.00414425 3.3742e-05 2.97619e-05 1.29478e-05 6.1957e-05 2.04794e-05 1.51341e-05 0.00413371 1.92447e-05 2.86496e-05 0.00347857 0.00288874 0.00407998 5.88773e-05 0.00322235 0.00353448 7.96223e-05 7.38375e-05 1.79289e-05 5.73281e-05 2.57719e-05 7.64939e-05 1.15196e-05 4.45415e-05 6.63464e-05 6.76849e-05 0.00396085 0.00414498 0.00372859 0.00314396 4.60963e-05 0.00301771 1.96561e-05 6.254e-05 6.00357e-05 2.61104e-05 0.00276922 0.00270484 9.03869e-06 0.00249025 1.57387e-05 0.00386785 1.76327e-05 0.00299526 2.23041e-05 1.62231e-05 1.29444e-05 0.0040422 1.24053e-05 7.7249e-05 1.99217e-05 1.79171e-05 1.84671e-05 8.77842e-05 1.3474e-05 5.52924e-05 2.61726e-05 9.11489e-05 2.05146e-05 7.86771e-05 0.00476353 2.54884e-05 2.89308e-05 7.14555e-05 1.12104e-05 5.7615e-05 6.02708e-05 1.1118e-05 2.59983e-05 9.82366e-05 0.00335364 1.57248e-05 1.29575e-05 7.04286e-05 0.00479283 0.00362999 2.13217e-05 0.00457407 0.00317696 0.00390562 2.15317e-05 1.42223e-05 0.0037263 9.74007e-06 6.94288e-05 1.81459e-05 6.21871e-05 1.02227e-05 0.00507739 6.74669e-05 7.53e-06 0.00331644 1.12144e-05 0.00395134 0.0029455 8.38617e-05 7.85169e-05 2.67194e-05 2.90634e-05 1.2856e-05 0.00394309 9.56849e-05 6.31444e-05 5.959e-05 0.00221806 6.32745e-05 0.0036149 1.13208e-05 0.000113211 1.83909e-05 1.02697e-05 1.09063e-05 1.11638e-05 0.00310606 4.9237e-05 5.67839e-05 0.00337031 2.31607e-05 6.74937e-05 2.37638e-05 7.52502e-05 0.00229499 1.42336e-05 0.00253017 1.76119e-05 7.35161e-05 0.00300325 0.00298091 6.613e-05 6.54848e-05 1.1635e-05 1.40464e-05 1.36547e-05 0.00392444 1.17665e-05 8.15372e-05 0.00286073 6.58087e-05 5.45059e-05 1.80959e-05 2.45282e-05 0.00313109 1.44074e-05 2.69434e-05 0.00364323 3.99122e-05 0.00326364 1.5867e-05 5.39979e-05 2.35234e-05 1.42971e-05 0.00337175 7.59967e-05 2.59999e-05 2.75573e-05 0.00403023 0.00554724 1.95929e-05 0.00337594 1.27787e-05 1.47508e-05 1.16237e-05 8.53266e-05 8.08694e-05 1.84641e-05 6.14928e-05 2.40303e-05 8.7985e-05 1.19596e-05 0.00411945 1.83564e-05 6.64384e-05 0.00237251 3.3723e-05 0.00423929 0.00409578 7.66992e-05 6.65909e-05 0.00381518 1.31502e-05 6.76723e-05 2.40513e-05 8.59912e-05 1.60256e-05 3.84836e-05 7.28778e-05 3.10675e-05 0.00437045 2.25406e-05 2.1118e-05 2.01794e-05 8.2914e-05 5.97162e-05 0.004689 0.00426842 0.00390512 2.42021e-05 1.40452e-05 5.57678e-05 1.0166e-05 1.34032e-05 1.15681e-05 2.42306e-05 1.52015e-05 0.00267572 7.18523e-05 1.7718e-05 0.00393546 0.00269684 5.47567e-05 2.18335e-05 0.00340046 1.36944e-05 0.00248182 0.00283395 1.72291e-05 1.47544e-05 1.49889e-05 0.00230142 0.00354342 0.00243719 2.50015e-05 1.17952e-05 1.35012e-05 2.00558e-05 2.87939e-05 0.00419307 0.00371192 0.00412459 1.7925e-05 1.08749e-05 1.93287e-05 6.64279e-05 2.03416e-05 0.00260572 0.00431842 1.74835e-05 2.59965e-05 0.00214304 1.27555e-05 0.0030393 7.5339e-05 2.20108e-05 1.1388e-05 6.18405e-05 2.23622e-05 8.30387e-05 5.56553e-05 2.53211e-05 2.31158e-05 0.00273468 8.36838e-05 0.00251453 1.42312e-05 0.00310348 7.27751e-05 1.48751e-05 0.00338362 0.00339537 0.00311477 7.27808e-05 8.4794e-05 2.73557e-05 0.00505134 4.3256e-05 6.98885e-05 0.00275349 9.83225e-06 0.000103037 0.00293048 8.27155e-05 0.0034278 0.00298906 4.48788e-05 0.00338492 0.00308195 1.9016e-05 1.86899e-05 1.70793e-05 8.30339e-05 0.00357484 0.00370697 0.00253083 0.00357528 2.34791e-05 9.27031e-05 2.066e-05 2.12355e-05 6.02065e-05 5.56738e-05 0.00408643 7.33665e-05 2.55383e-05 0.00336395 7.65105e-05 0.00408668 1.99264e-05 5.62869e-05 1.3736e-05 3.29028e-05 6.20863e-05 9.75177e-06 0.00419159 0.00351173 5.70138e-05 3.11024e-05 1.75603e-05 0.00343287 1.93926e-05 0.0034146 0.00336258 0.00365517 1.47241e-05 0.00346076 2.52959e-05 1.05697e-05 6.77006e-05 1.87727e-05 0.00309416 8.16707e-05 1.37321e-05 5.78298e-05 2.35902e-05 0.00429821 0.00416648 1.42589e-05 1.18663e-05 1.48389e-05 0.00347026 0.00290812 1.47812e-05 7.68606e-05 2.34258e-05 0.00342621 0.00354179 1.94395e-05 0.00358903 9.67827e-06 0.00456981 2.56459e-05 1.93343e-05 0.00305543 0.00345165 1.25335e-05 1.97393e-05 1.93377e-05 2.0938e-05 2.38275e-05 8.05754e-05 8.10381e-05 1.52781e-05 0.00329588 2.46259e-05 5.29168e-05 2.40249e-05 4.82025e-05 0.0037797 6.62593e-05 1.70029e-05 0.00459089 1.29049e-05 1.88816e-05 8.8794e-05 7.07691e-05 1.91645e-05 0.00453105 8.10429e-05 6.48852e-05 9.20493e-06 0.00383912 4.9284e-05 1.97039e-05 2.54013e-05 0.00394786 1.17316e-05 8.87746e-05 1.28873e-05 3.05278e-05 0.00400021 2.30688e-05 7.37296e-05 1.308e-05 2.15412e-05 0.00254593 3.52008e-05 2.45878e-05 0.00263968 1.09795e-05 1.04199e-05 2.12132e-05 1.27747e-05 1.79554e-05 1.87604e-05 2.04489e-05 0.00430027 1.24572e-05 2.60562e-05 2.8291e-05 2.11315e-05 0.00367328 9.92528e-05 1.82461e-05 2.48545e-05 1.39487e-05 0.00384522 2.22806e-05 1.66137e-05 3.88219e-05 1.96277e-05 2.36304e-05 2.32883e-05 2.41279e-05 1.25323e-05 8.96362e-06 6.37215e-05 8.43018e-05 2.3944e-05 2.40843e-05 0.00281911 5.98123e-05 6.88027e-05 1.36908e-05 0.00398978 0.00538071 3.23544e-05 1.35367e-05 1.48099e-05 0.00384952 0.00294762 1.39225e-05 2.49755e-05 2.74947e-05 0.00449786 0.0041442 6.49609e-05 0.00240915 1.61765e-05 1.71148e-05 3.20103e-05 0.00389097 0.00433305 1.37273e-05 1.35926e-05 0.002857 2.62795e-05 1.6235e-05 0.00259921 0.00477971 7.47285e-05 1.06608e-05 0.00388 1.57383e-05 6.77363e-05 1.60076e-05 1.27473e-05 2.35263e-05 8.29237e-05 7.20532e-05 0.00501175 1.22558e-05 0.00373099 3.38342e-05 1.69255e-05 1.01921e-05 7.21477e-05 5.85707e-05 8.72664e-05 1.22491e-05 5.24982e-05 6.31961e-05 1.4644e-05 2.28072e-05 6.99301e-05 1.07217e-05 1.19237e-05 1.72167e-05 0.00369657 1.39679e-05 2.07089e-05 2.87936e-05 4.90296e-05 1.21861e-05 2.60704e-05 0.0030444 1.10963e-05 2.81245e-05 4.59668e-05 7.39545e-05 2.63446e-05 2.26178e-05 2.64469e-05 8.29127e-05 5.48791e-05 0.00344592 1.98297e-05 5.2302e-05 0.00307466 8.04191e-05 2.49761e-05 6.2453e-05 2.48293e-05 2.8832e-05 1.23049e-05 0.00291696 1.8696e-05 2.10572e-05 1.27717e-05 6.35018e-05 1.68975e-05 1.1119e-05 1.90602e-05 0.00276607 0.00427052 0.00449016 5.90363e-05 2.58949e-05 1.06115e-05 2.39408e-05 2.31853e-05 1.53204e-05 7.35806e-05 0.00333425 0.00359975 0.00328921 2.49544e-05 1.24748e-05 0.004802 2.52041e-05 1.13768e-05 2.60305e-05 1.71761e-05 0.00403226 0.00385993 1.42523e-05 0.00322236 2.57257e-05 1.1565e-05 6.57994e-05 0.00391649 5.56298e-05 0.00366124 3.4293e-05 1.10107e-05 0.00282875 2.92899e-05 2.321e-05 6.58644e-05 1.99693e-05 0.00361751 1.51395e-05 1.30139e-05 6.10145e-05 1.42897e-05 0.00276671 2.7461e-05 7.06054e-05 0.00348413 2.50392e-05 1.43533e-05 7.44623e-05 1.44333e-05 1.38503e-05 6.23316e-05 6.43147e-05 0.00341312 0.00332194 7.39864e-05 0.00380372 2.29818e-05 1.2027e-05 0.00353695 1.0202e-05 2.60531e-05 1.24113e-05 1.14162e-05 1.32335e-05 1.76255e-05 1.94565e-05 0.00372036 0.00331349 1.27207e-05 1.6048e-05 7.11632e-05 0.00303319 1.01369e-05 1.35654e-05 2.2404e-05 1.14807e-05 1.40004e-05 7.14705e-05 3.01448e-05 1.15136e-05 0.00326297 0.00361437 7.4545e-05 0.00218218 0.00310395 0.00440423 7.15369e-05 1.61511e-05 1.9509e-05 1.45277e-05 0.00383137 1.66298e-05 0.0040708 0.00369573 0.00429195 1.52597e-05 5.70356e-05 0.00316226 1.10642e-05 5.756e-05 1.47926e-05 1.11733e-05 0.00275329 1.08194e-05 4.94774e-05 5.28938e-05 0.00403319 0.00606295 6.06073e-05 2.03025e-05 1.29294e-05 6.6234e-05 6.83941e-05 5.99594e-05 7.26223e-05 1.02815e-05 1.2533e-05 1.34755e-05 0.00367979 5.24462e-05 0.00403934 2.50194e-05 9.60842e-06 1.57076e-05 8.21168e-05 0.00426941 9.73474e-06 0.00288982 1.50095e-05 1.4388e-05 0.00426734 1.24737e-05 0.00361391 2.10256e-05 0.00357104 6.5034e-05 2.12717e-05 1.67703e-05 0.00362248 0.00434541 1.47603e-05 5.22176e-05 8.11585e-05 6.47324e-05 1.38321e-05 0.00305018 2.20594e-05 6.78511e-05 5.74543e-05 2.39365e-05 1.24165e-05 0.00270267 5.76451e-05 7.45019e-05 0.00291897 6.23838e-05 0.00223812 5.67771e-05 0.00337206 7.51449e-05 
2.29561e-05 3.60869e-05 3.54219e-05 2.03072e-05 2.53312e-05 1.52401e-05 1.6608e-05 1.97717e-05 0.00510692 0.00319191 1.58852e-05 2.12387e-05 1.61663e-05 2.04931e-05 2.1369e-05 3.20298e-05 1.64455e-05 3.12584e-05 3.41608e-05 1.27873e-05 3.18113e-05 3.21346e-05 0.0035328 2.18234e-05 1.70543e-05 2.4733e-05 1.54987e-05 0.00390566 1.8557e-05 0.00433045 2.73247e-05 0.00184476 0.00462016 2.20236e-05 2.34994e-05 0.00444041 2.17035e-05 2.13306e-05 2.51114e-05 1.44699e-05 2.28608e-05 0.00435586 0.00505645 2.10886e-05 2.34514e-05 0.0038021 0.00448099 1.45447e-05 1.19051e-05 1.42512e-05 1.69643e-05 1.73991e-05 1.81173e-05 2.90482e-05 2.88847e-05 0.00291866 2.88413e-05 1.95367e-05 3.23738e-05 0.00535217 0.00260717 1.94743e-05 2.72056e-05 2.3829e-05 3.74162e-05 1.67628e-05 3.48524e-05 1.41664e-05 1.4344e-05 1.24267e-05 0.00341996 0.00327273 1.99158e-05 1.67822e-05 0.00452581 0.00340057 0.0043206 1.82405e-05 1.91712e-05 3.02304e-05 1.52393e-05 0.00328138 1.76762e-05 3.04376e-05 2.1912e-05 0.00509364 1.94323e-05 1.40708e-05 1.6764e-05 2.03059e-05 0.00390855 3.32421e-05 2.21755e-05 2.08164e-05 2.28406e-05 2.76442e-05 1.60919e-05 1.69244e-05 2.20454e-05 0.00377435 0.0026872 1.64734e-05 3.9913e-05 2.37031e-05 0.00402899 0.0042899 3.04348e-05 3.2514e-05 0.00375234 1.66423e-05 1.5616e-05 0.00393184 0.00365543 3.39966e-05 1.43938e-05 3.11123e-05 1.98972e-05 3.42054e-05 2.1181e-05 0.00409157 1.69626e-05 1.53854e-05 1.66276e-05 0.00427856 1.9002e-05 3.57572e-05 3.2447e-05 1.72891e-05 0.00478105 0.00270947 1.36554e-05 0.00425226 1.452e-05 0.00373313 1.63634e-05 0.00455246 0.00397225 1.46169e-05 0.00535208 2.79556e-05 2.13315e-05 3.01678e-05 0.00423355 1.50125e-05 1.97323e-05 2.03757e-05 2.92906e-05 1.41336e-05 1.87104e-05 0.00352521 1.39542e-05 0.00416129 0.00430163 3.44098e-05 2.64961e-05 1.96806e-05 0.00386724 1.81024e-05 0.00322745 1.88493e-05 1.50297e-05 2.87905e-05 2.88713e-05 1.94872e-05 4.03856e-05 2.39486e-05 0.00403177 3.50693e-05 1.69672e-05 0.00327486 0.00392542 1.79407e-05 0.00472965 2.20315e-05 0.00288685 0.00406217 3.53772e-05 1.89265e-05 0.00527354 1.6044e-05 2.19042e-05 0.00430014 4.24175e-05 1.89452e-05 0.00450445 1.77111e-05 2.16488e-05 3.3923e-05 1.35587e-05 0.00252206 2.15211e-05 3.44095e-05 2.83262e-05 0.00456135 3.53706e-05 1.38634e-05 0.00349321 2.30483e-05 0.00449006 1.96334e-05 0.00310817 0.00484999 1.47037e-05 0.00429238 2.71418e-05 1.47723e-05 3.03965e-05 1.86454e-05 1.86479e-05 0.00496764 0.00361728 0.00412508 3.14337e-05 1.45797e-05 1.53115e-05 3.33693e-05 1.47222e-05 0.00299097 1.71963e-05 2.75916e-05 0.00463915 2.15204e-05 0.00502032 0.00247425 1.43641e-05 0.00389591 2.22451e-05 1.83659e-05 2.3382e-05 0.00186105 0.00397481 1.59753e-05 1.4444e-05 1.49956e-05 1.4424e-05 2.08827e-05 0.00449881 2.46661e-05 4.26e-05 1.21287e-05 3.41374e-05 2.30521e-05 3.71492e-05 1.92013e-05 0.00504042 1.62024e-05 3.62313e-05 1.67452e-05 3.35133e-05 1.4054e-05 3.96587e-05 0.00368477 1.23341e-05 3.15699e-05 1.46219e-05 0.00335424 2.56252e-05 1.55458e-05 0.00350703 1.34526e-05 3.88209e-05 0.00371803 0.00360253 1.4216e-05 0.00439977 1.86633e-05 1.34905e-05 2.08409e-05 2.02576e-05 2.14625e-05 2.93525e-05 0.00343614 2.27578e-05 0.00340244 0.00408079 1.778e-05 2.63814e-05 2.18271e-05 0.00470277 1.34452e-05 1.68323e-05 1.73924e-05 0.00591229 1.42204e-05 2.69154e-05 2.94427e-05 2.92807e-05 4.09961e-05 4.66379e-05 3.15681e-05 4.16567e-05 1.38496e-05 3.12707e-05 1.50823e-05 0.00331596 1.31185e-05 3.08289e-05 1.56693e-05 2.89818e-05 3.14782e-05 2.75162e-05 2.38034e-05 2.26659e-05 1.83663e-05 1.85193e-05 1.42522e-05 1.79626e-05 0.00328336 3.23487e-05 2.98165e-05 1.78293e-05 1.67025e-05 1.53367e-05 4.21497e-05 1.95216e-05 1.29337e-05 3.2387e-05 0.00492822 1.94947e-05 0.00491811 1.64325e-05 1.39629e-05 1.60269e-05 0.00533912 4.02418e-05 0.00439385 0.00565863 1.70681e-05 3.44755e-05 1.85471e-05 2.47876e-05 0.00279378 1.69353e-05 1.54159e-05 0.00362591 3.05928e-05 1.45374e-05 1.80077e-05 3.18381e-05 2.70346e-05 3.36349e-05 2.24867e-05 4.23326e-05 3.48586e-05 1.59843e-05 2.24259e-05 1.53185e-05 1.6573e-05 2.02307e-05 1.65168e-05 0.00289844 1.0015e-05 1.91453e-05 2.36506e-05 3.80294e-05 3.72316e-05 2.91206e-05 2.80246e-05 1.83514e-05 2.90522e-05 1.7817e-05 2.06263e-05 1.43896e-05 2.11712e-05 3.21059e-05 3.11702e-05 0.00319781 3.00259e-05 0.00409687 3.33129e-05 1.59714e-05 2.55513e-05 1.44201e-05 1.41468e-05 0.00315568 3.31571e-05 0.00366387 1.96219e-05 1.21945e-05 0.00376117 1.50148e-05 1.86053e-05 0.00399212 1.57121e-05 2.08773e-05 1.9625e-05 1.658e-05 1.79312e-05 3.62102e-05 2.03227e-05 2.55301e-05 1.91961e-05 0.00441788 1.78179e-05 1.93871e-05 0.00325865 1.78638e-05 1.99967e-05 2.77244e-05 9.89861e-06 0.00410441 1.65536e-05 3.97191e-05 3.41275e-05 1.37153e-05 3.69379e-05 3.17996e-05 3.11718e-05 1.27879e-05 0.00444673 2.60187e-05 0.0030023 1.78692e-05 1.91392e-05 1.82369e-05 0.00381148 4.30166e-05 1.62072e-05 0.00372093 3.25921e-05 0.00384795 3.95781e-05 3.08541e-05 1.9104e-05 1.82396e-05 1.81931e-05 1.65613e-05 0.00494763 3.84443e-05 2.09211e-05 1.88004e-05 1.65057e-05 2.35016e-05 1.23893e-05 3.47305e-05 0.00361559 2.50821e-05 1.41188e-05 0.00346811 0.00375781 0.00355913 3.42757e-05 1.8614e-05 1.53833e-05 2.90406e-05 1.82207e-05 1.77581e-05 1.66889e-05 2.19339e-05 3.2027e-05 0.00343433 2.9984e-05 1.15945e-05 1.69354e-05 2.43969e-05 3.0835e-05 1.72404e-05 1.91108e-05 0.00303554 0.00422479 0.00357606 2.94592e-05 0.00372759 1.54074e-05 3.02812e-05 1.65775e-05 2.11214e-05 0.00465288 1.16538e-05 2.56233e-05 0.00398112 1.31867e-05 3.10721e-05 1.84884e-05 3.02999e-05 1.37387e-05 1.72739e-05 1.766e-05 0.00367129 3.36115e-05 2.36528e-05 2.18171e-05 1.63611e-05 3.47864e-05 3.59769e-05 0.00388359 2.53839e-05 0.00441897 0.00531014 0.00288333 1.83699e-05 2.1456e-05 0.00687952 1.97128e-05 1.45052e-05 1.98464e-05 0.00299795 3.81736e-05 0.00516887 1.91237e-05 2.51154e-05 2.29804e-05 3.72649e-05 3.46176e-05 1.56844e-05 2.08472e-05 3.28135e-05 0.00515256 2.30171e-05 1.67907e-05 2.55612e-05 1.48078e-05 2.61968e-05 1.4897e-05 1.35024e-05 4.19677e-05 1.22005e-05 2.11316e-05 1.85799e-05 2.51246e-05 1.07644e-05 3.6808e-05 3.78068e-05 2.42931e-05 1.75674e-05 0.00403008 1.79086e-05 0.00412458 0.00351793 0.00448407 1.90712e-05 0.0046288 2.20218e-05 1.92835e-05 0.00502894 3.8578e-05 2.69639e-05 1.67141e-05 1.75499e-05 4.24734e-05 0.00538182 2.47468e-05 2.52161e-05 1.27914e-05 0.00401276 0.00406678 2.83523e-05 2.95945e-05 2.32817e-05 1.86582e-05 0.00387519 0.00321701 1.85939e-05 2.42291e-05 3.47662e-05 2.81414e-05 3.81661e-05 1.80718e-05 0.00282329 2.41913e-05 1.56976e-05 2.16537e-05 1.91075e-05 3.70056e-05 1.99327e-05 1.89241e-05 1.79706e-05 0.00336957 2.49166e-05 1.81286e-05 1.68508e-05 0.00329138 1.29619e-05 1.43153e-05 2.14879e-05 1.48748e-05 1.8797e-05 2.28678e-05 2.57956e-05 1.52746e-05 2.76292e-05 0.00471468 2.45054e-05 1.83456e-05 0.00450041 3.2618e-05 2.85586e-05 3.07921e-05 1.56645e-05 2.5202e-05 1.68288e-05 4.05819e-05 1.4371e-05 1.71538e-05 3.28254e-05 0.00367591 2.31655e-05 3.00861e-05 2.15421e-05 3.32232e-05 2.87817e-05 1.18021e-05 2.99749e-05 2.36799e-05 0.00479186 1.98623e-05 0.00371411 2.44752e-05 3.11737e-05 3.42158e-05 2.83829e-05 2.74637e-05 1.87332e-05 2.18643e-05 1.69887e-05 2.18769e-05 1.85604e-05 1.79695e-05 3.85825e-05 2.00344e-05 1.16398e-05 3.22312e-05 2.13233e-05 3.69958e-05 1.73395e-05 1.81141e-05 0.0048265 1.80418e-05 1.43227e-05 0.00451188 3.69159e-05 3.84977e-05 1.39566e-05 1.68625e-05 1.76492e-05 3.3826e-05 1.95994e-05 3.07475e-05 2.69499e-05 2.67489e-05 0.00396763 3.71157e-05 1.67284e-05 0.004901 1.95131e-05 1.59841e-05 2.47011e-05 1.8816e-05 0.0036756 1.66405e-05 1.50548e-05 3.91571e-05 3.27212e-05 0.00433498 0.00281785 1.4153e-05 3.6161e-05 3.12621e-05 0.00395144 1.23691e-05 1.23465e-05 4.01625e-05 2.71557e-05 1.40046e-05 4.21776e-05 0.00329839 4.34714e-05 2.39556e-05 1.4283e-05 2.55662e-05 3.00874e-05 0.00449934 0.00549601 1.00983e-05 1.87903e-05 1.1162e-05 2.26369e-05 2.17454e-05 0.00417982 3.10913e-05 1.94167e-05 1.88244e-05 2.25234e-05 1.16337e-05 2.93362e-05 1.70386e-05 8.36306e-06 3.63461e-05 0.00304976 0.00520258 1.61277e-05 2.0901e-05 1.6954e-05 3.33225e-05 1.8633e-05 2.42686e-05 0.00241346 3.89434e-05 1.31738e-05 2.32502e-05 1.91852e-05 4.28527e-05 0.00345969 1.72754e-05 0.00454097 1.64819e-05 3.78693e-05 1.42476e-05 1.54692e-05 0.00377058 1.59766e-05 1.87013e-05 2.497e-05 1.78214e-05 2.03842e-05 0.00364389 0.00349745 2.03532e-05 0.00390565 0.00515578 1.4522e-05 1.98613e-05 2.96215e-05 0.00380878 1.9455e-05 1.85962e-05 1.64679e-05 3.21176e-05 2.53285e-05 1.52928e-05 1.47062e-05 0.00322071 3.37993e-05 2.58984e-05 0.00394959 1.54571e-05 1.69684e-05 1.42574e-05 1.96889e-05 2.01936e-05 0.00353054 0.00447313 1.53395e-05 2.00669e-05 1.97989e-05 2.10694e-05 2.62751e-05 1.5351e-05 1.7117e-05 0.00362898 3.06783e-05 4.94982e-05 2.12586e-05 0.00422528 0.005082 3.60241e-05 2.15783e-05 0.00512348 2.07841e-05 2.2699e-05 4.04362e-05 3.78813e-05 1.60327e-05 3.41035e-05 0.00415553 2.138e-05 2.98344e-05 3.45489e-05 3.26141e-05 0.00361807 0.00422829 2.32391e-05 1.8361e-05 0.0046768 1.85878e-05 3.8608e-05 1.89833e-05 0.00410252 2.69654e-05 0.00472179 2.01529e-05 1.43163e-05 0.0036202 1.91132e-05 2.04875e-05 1.57915e-05 4.41934e-05 0.00458696 3.11531e-05 1.86454e-05 0.00491673 0.00289745 1.88198e-05 1.81179e-05 1.86243e-05 0.00326158 1.41161e-05 2.12059e-05 0.00417702 2.05292e-05 2.43444e-05 0.00347984 0.0034007 0.00499857 2.6785e-05 0.00460348 1.68283e-05 1.85613e-05 1.43264e-05 0.00361448 1.78232e-05 3.3815e-05 0.00268897 1.93114e-05 1.61824e-05 1.88191e-05 1.38274e-05 1.75309e-05 1.86997e-05 1.89404e-05 1.74948e-05 2.21872e-05 1.35192e-05 1.80997e-05 2.83587e-05 1.87481e-05 1.88772e-05 1.5247e-05 1.74838e-05 1.50482e-05 0.00564644 4.01969e-05 1.35991e-05 1.44763e-05 0.00270122 2.21917e-05 0.00440742 0.00275925 1.24126e-05 3.12491e-05 3.91295e-05 3.5136e-05 1.51036e-05 2.0443e-05 0.00345549 2.09253e-05 2.14729e-05 0.00485226 2.22832e-05 3.36663e-05 3.15682e-05 2.96858e-05 1.59079e-05 0.00325196 4.26989e-05 1.47603e-05 0.00386391 1.52965e-05 1.19832e-05 3.15288e-05 2.77657e-05 0.00322992 3.30013e-05 1.42276e-05 0.00296482 1.81697e-05 2.19962e-05 1.56327e-05 2.62439e-05 2.57753e-05 0.00318839 3.77781e-05 1.77477e-05 1.84259e-05 1.99641e-05 1.42213e-05 3.02825e-05 0.00406832 0.0042487 2.25169e-05 0.00464034 2.97523e-05 1.76299e-05 1.72431e-05 2.89159e-05 2.01426e-05 0.00353166 2.00615e-05 0.00406315 1.40568e-05 1.913e-05 1.33111e-05 2.96733e-05 2.75369e-05 1.93127e-05 4.52063e-05 1.59065e-05 0.00542933 2.72166e-05 0.00394034 2.39233e-05 0.00369293 0.0042027 0.00347066 0.00384706 2.191e-05 4.04155e-05 3.49211e-05 0.00475912 0.00514299 1.23476e-05 3.11352e-05 0.00316584 0.00381369 1.57e-05 0.00424328 0.00340547 1.97137e-05 1.64985e-05 0.00360726 2.79668e-05 3.3623e-05 1.88691e-05 2.9743e-05 2.09767e-05 2.99086e-05 2.30901e-05 0.00483046 1.95094e-05 0.00307657 3.69937e-05 0.00355667 3.93316e-05 2.73661e-05 3.88152e-05 0.00472222 1.58216e-05 2.26952e-05 0.0046898 1.50191e-05 1.88969e-05 0.00322516 2.58405e-05 0.00345313 1.59774e-05 1.4774e-05 3.55723e-05 4.80931e-05 1.14752e-05 1.31823e-05 0.00470683 1.81128e-05 2.15138e-05 1.90094e-05 1.39353e-05 0.00389498 0.00341232 0.00505534 3.35073e-05 1.83863e-05 3.79647e-05 2.10576e-05 0.00317016 0.00359581 1.80166e-05 3.39058e-05 0.00311531 2.59214e-05 0.00459443 0.0031426 3.94546e-05 0.00473462 3.18471e-05 2.08562e-05 3.6327e-05 2.05087e-05 2.43053e-05 0.00406304 3.33241e-05 5.10699e-05 0.00406399 1.29008e-05 1.73339e-05 1.46532e-05 0.002455 3.21528e-05 1.84109e-05 1.91387e-05 1.20897e-05 2.01462e-05 0.00321889 3.28932e-05 1.37604e-05 2.32248e-05 3.23219e-05 1.70273e-05 1.92701e-05 1.48036e-05 2.56144e-05 1.95814e-05 
7.36401e-05 0.00434296 0.00442079 2.89055e-05 0.00295964 2.32611e-05 2.24828e-05 5.56944e-05 3.22279e-05 1.67794e-05 5.90255e-05 5.85186e-05 1.77631e-05 2.92741e-05 6.72164e-05 0.00437552 2.4928e-05 0.00321873 0.0029253 3.99566e-05 0.00281573 0.00328646 2.02043e-05 3.10492e-05 6.77234e-05 0.00342444 3.93605e-05 2.27101e-05 3.2302e-05 2.29239e-05 0.00240264 1.42517e-05 3.41318e-05 3.47368e-05 0.00334562 2.85947e-05 2.52174e-05 2.69896e-05 3.58808e-05 5.45427e-05 6.92712e-05 1.85685e-05 3.00135e-05 5.7137e-05 3.13406e-05 2.25301e-05 2.82546e-05 5.04269e-05 2.04915e-05 2.90905e-05 5.60494e-05 2.59196e-05 4.45532e-05 0.00461248 0.00365049 1.81885e-05 0.0026775 2.75129e-05 0.00371196 2.55205e-05 2.46078e-05 6.03084e-05 0.00281411 0.0025431 0.00308797 6.12448e-05 0.00319651 2.18912e-05 2.91356e-05 5.61016e-05 2.92129e-05 2.78247e-05 4.83122e-05 2.09574e-05 2.81074e-05 1.51707e-05 2.50948e-05 4.0923e-05 2.42872e-05 0.00411781 8.12245e-05 2.49277e-05 0.00201438 0.00341933 4.19571e-05 2.28389e-05 4.99124e-05 5.64507e-05 7.06654e-05 4.98296e-05 2.11323e-05 0.00322512 7.26864e-05 2.52061e-05 2.73943e-05 0.00398183 4.5646e-05 2.6214e-05 4.25811e-05 2.93325e-05 2.01641e-05 6.4855e-05 0.00310255 3.45632e-05 2.31503e-05 2.49596e-05 0.00346212 0.00322396 3.07314e-05 1.87486e-05 2.60289e-05 2.96206e-05 2.18325e-05 0.00366629 2.23028e-05 0.0034318 2.38507e-05 0.00333013 4.74687e-05 2.8778e-05 1.89847e-05 6.54875e-05 2.07367e-05 2.49229e-05 6.31665e-05 0.00411251 0.00334931 3.25601e-05 2.74321e-05 2.07192e-05 1.69944e-05 2.1351e-05 2.01367e-05 2.32517e-05 2.46716e-05 2.50682e-05 2.70127e-05 6.41379e-05 2.72947e-05 0.00370385 0.00247958 0.00354735 2.37584e-05 4.37879e-05 5.22281e-05 7.30559e-05 0.00335269 3.37028e-05 2.32656e-05 1.89593e-05 2.08862e-05 2.40763e-05 2.46802e-05 0.00376521 8.2003e-05 5.94103e-05 3.70223e-05 4.75849e-05 2.30017e-05 2.74434e-05 2.29745e-05 0.00384934 0.0029314 6.5506e-05 0.00404614 5.7963e-05 2.79592e-05 0.00313875 6.77839e-05 2.86205e-05 2.31922e-05 2.35857e-05 2.62561e-05 3.11114e-05 1.65461e-05 2.69429e-05 0.00288032 3.58446e-05 2.69247e-05 2.35416e-05 2.78807e-05 3.25264e-05 0.00380812 6.97724e-05 2.66831e-05 2.3597e-05 7.13035e-05 0.00402514 2.6445e-05 2.10083e-05 4.57361e-05 0.00364493 0.00368903 2.67713e-05 0.00321236 2.5182e-05 1.72653e-05 2.35778e-05 1.98165e-05 2.39326e-05 2.00948e-05 2.92465e-05 2.72284e-05 2.40666e-05 0.00395291 6.74837e-05 0.00352723 2.55586e-05 6.4862e-05 2.36051e-05 2.47142e-05 2.721e-05 0.00430358 6.47516e-05 5.8169e-05 0.00324717 3.22319e-05 2.34173e-05 5.4986e-05 0.00296193 1.93225e-05 2.68403e-05 2.32066e-05 1.73597e-05 1.92219e-05 1.97447e-05 3.23861e-05 5.71767e-05 6.84963e-05 1.53953e-05 2.62558e-05 5.09902e-05 7.80602e-05 5.69979e-05 5.67973e-05 5.79235e-05 3.03148e-05 0.0025822 0.00496758 5.34253e-05 0.0031629 3.26352e-05 0.00331746 5.96107e-05 2.91753e-05 5.81958e-05 0.00456253 2.76787e-05 0.0032712 2.28425e-05 0.00339025 2.1927e-05 7.60568e-05 0.00380719 2.82569e-05 1.87054e-05 0.00374047 2.62387e-05 2.06255e-05 2.67968e-05 0.00362019 1.63021e-05 2.16881e-05 3.2053e-05 2.46726e-05 1.96365e-05 1.8902e-05 4.39191e-05 8.7299e-05 6.5313e-05 0.00282791 1.80142e-05 2.75722e-05 2.30529e-05 1.97614e-05 3.23819e-05 0.00335247 5.64269e-05 1.97608e-05 5.65382e-05 3.22061e-05 2.6469e-05 3.16124e-05 2.60019e-05 0.00286047 0.00318346 0.00365 0.00399297 0.00395596 0.0026673 0.00454844 5.09862e-05 0.00355534 4.69034e-05 2.41886e-05 2.01195e-05 0.0033702 2.90994e-05 0.00206981 0.00307972 2.91194e-05 0.00388628 0.00334552 2.00453e-05 0.0020787 7.35418e-05 2.62247e-05 2.14e-05 0.00378404 0.00365203 2.13875e-05 6.96866e-05 5.64811e-05 0.00355009 3.29119e-05 2.67527e-05 0.00347917 2.51999e-05 4.99335e-05 2.43832e-05 2.91854e-05 1.82093e-05 2.35755e-05 2.63476e-05 0.0037447 2.70405e-05 2.55305e-05 6.58639e-05 0.0038802 6.67201e-05 8.18337e-05 2.3535e-05 3.00897e-05 6.54448e-05 2.33237e-05 0.0040144 6.15195e-05 6.34836e-05 0.0035675 0.00274777 0.00410973 2.68859e-05 0.0038859 0.00323776 2.73137e-05 3.94356e-05 4.27132e-05 2.14939e-05 6.22525e-05 3.01202e-05 2.02866e-05 1.98111e-05 2.74402e-05 2.75033e-05 0.00394485 0.00328552 0.00449747 0.00344279 1.89512e-05 0.00341785 4.95352e-05 2.20526e-05 1.72235e-05 6.32055e-05 0.0031374 0.00380015 1.99914e-05 0.00333141 2.39704e-05 0.00376076 5.86005e-05 0.0036473 6.14459e-05 4.70619e-05 2.49911e-05 0.00337688 2.26461e-05 2.67623e-05 5.63821e-05 1.83303e-05 5.38398e-05 2.72967e-05 2.02248e-05 1.88243e-05 6.30903e-05 3.06817e-05 4.38e-05 3.51099e-05 0.00388112 5.83491e-05 7.57548e-05 3.10575e-05 2.97464e-05 2.26468e-05 3.06067e-05 2.36039e-05 5.851e-05 3.78399e-05 0.0045797 5.9828e-05 2.31133e-05 2.96227e-05 0.00513766 0.00334217 5.19399e-05 0.00417351 0.00404178 0.00374193 6.30677e-05 2.4249e-05 0.0034537 2.27572e-05 3.1865e-05 6.32149e-05 2.65344e-05 2.5032e-05 0.00478189 3.06709e-05 1.97534e-05 0.00253414 2.5787e-05 0.0042522 0.00326148 3.27934e-05 3.03319e-05 6.51485e-05 4.97588e-05 3.28857e-05 0.00422904 3.84581e-05 2.7869e-05 3.19507e-05 0.002455 2.04514e-05 0.00365997 2.13605e-05 3.68112e-05 5.58603e-05 2.40762e-05 1.87873e-05 2.28484e-05 0.00395766 2.38804e-05 2.30859e-05 0.00343519 5.5297e-05 2.73713e-05 7.00617e-05 3.19397e-05 0.00317737 2.57172e-05 0.00311219 4.90288e-05 1.75382e-05 0.00232375 0.00409804 2.57579e-05 2.22777e-05 2.51863e-05 2.27121e-05 2.00347e-05 0.00343609 2.46888e-05 2.92917e-05 0.00267943 2.08695e-05 2.02497e-05 2.25324e-05 4.18845e-05 0.00283415 2.71802e-05 5.60965e-05 0.00356343 6.58171e-05 0.00329645 3.26144e-05 2.44026e-05 6.31701e-05 2.33685e-05 0.00408852 2.70938e-05 6.21405e-05 6.97052e-05 0.00455894 0.00443856 2.58778e-05 0.00355521 2.3735e-05 3.07922e-05 2.31696e-05 3.01528e-05 3.29344e-05 2.98895e-05 3.08776e-05 5.72354e-05 2.5566e-05 2.29259e-05 0.00413095 2.46243e-05 2.70771e-05 0.00251948 7.50864e-05 0.00338682 0.00328375 2.17838e-05 3.10122e-05 0.0039589 2.21466e-05 2.98261e-05 4.58399e-05 4.04188e-05 5.404e-05 8.15952e-05 2.34837e-05 5.59773e-05 0.00361043 5.69481e-05 6.69943e-05 4.89237e-05 2.61503e-05 2.12308e-05 0.00425555 0.00411886 0.00301957 4.72798e-05 1.78162e-05 2.125e-05 1.87319e-05 1.95078e-05 2.80686e-05 6.54991e-05 2.89025e-05 0.00238498 2.85076e-05 2.91514e-05 0.00378967 0.00263317 2.26595e-05 6.61517e-05 0.00448351 3.17822e-05 0.00323016 0.00307698 3.26651e-05 1.93948e-05 2.35755e-05 0.00275751 0.00322495 0.0031625 3.62469e-05 2.59482e-05 2.21894e-05 5.19786e-05 6.98059e-05 0.00482983 0.00378821 0.00360429 5.48567e-05 1.73813e-05 4.88753e-05 2.89513e-05 6.00848e-05 0.00265837 0.00355415 5.22913e-05 5.35778e-05 0.00260441 2.27122e-05 0.00286544 2.50658e-05 5.04941e-05 2.48185e-05 1.91333e-05 5.79651e-05 3.29959e-05 2.0153e-05 7.81835e-05 4.99662e-05 0.00253209 3.40251e-05 0.00330317 2.79215e-05 0.00304478 2.73244e-05 1.50256e-05 0.00426592 0.0024268 0.00390952 2.72166e-05 3.30604e-05 7.11061e-05 0.00357969 2.54274e-05 2.07478e-05 0.00372408 2.01359e-05 3.57103e-05 0.00468691 3.23357e-05 0.00337467 0.00303914 1.80676e-05 0.00366956 0.00350286 2.66124e-05 4.536e-05 2.65167e-05 2.88837e-05 0.00336203 0.00360104 0.00228504 0.00306246 4.76796e-05 3.06631e-05 4.62827e-05 4.71271e-05 2.56594e-05 2.79552e-05 0.00262894 2.35625e-05 6.16078e-05 0.00450767 2.88107e-05 0.00394374 6.64289e-05 2.62999e-05 1.66146e-05 7.89426e-05 2.20444e-05 2.17536e-05 0.0047601 0.00367293 1.91511e-05 7.45166e-05 5.70734e-05 0.00387843 4.60125e-05 0.00340291 0.0034203 0.00458327 2.8829e-05 0.00388956 7.44404e-05 2.30806e-05 3.35111e-05 6.56154e-05 0.00396096 2.99311e-05 2.79067e-05 2.14856e-05 6.15399e-05 0.00471617 0.00345652 2.10488e-05 1.9618e-05 4.44566e-05 0.00306856 0.00433341 2.84178e-05 2.24629e-05 5.44514e-05 0.00266145 0.00311348 4.52982e-05 0.00398424 2.20363e-05 0.00373839 5.96191e-05 6.14516e-05 0.0031248 0.00320994 1.88412e-05 2.82671e-05 4.34854e-05 5.30395e-05 6.61504e-05 3.74875e-05 2.94694e-05 2.44275e-05 0.0030002 4.93088e-05 2.16029e-05 7.63198e-05 1.79517e-05 0.00375141 1.92458e-05 4.02208e-05 0.00481432 1.9971e-05 2.67939e-05 3.51357e-05 2.66207e-05 7.15255e-05 0.0032299 2.59535e-05 2.5001e-05 1.80302e-05 0.00341201 2.40134e-05 6.45089e-05 7.77229e-05 0.00335182 2.58902e-05 2.14929e-05 2.72063e-05 8.34758e-05 0.00417961 5.10664e-05 2.69841e-05 1.76625e-05 5.79892e-05 0.00206051 8.79274e-05 6.83055e-05 0.00274983 2.47158e-05 2.43469e-05 7.10175e-05 1.74153e-05 2.36205e-05 5.98904e-05 6.17582e-05 0.00397394 2.50687e-05 4.84264e-05 6.41914e-05 6.20403e-05 0.00317221 4.00901e-05 5.92876e-05 5.60528e-05 1.93971e-05 0.00308331 5.6098e-05 2.58331e-05 1.39277e-05 4.13724e-05 6.00351e-05 5.79988e-05 7.37752e-05 2.11114e-05 2.31281e-05 2.3371e-05 3.22363e-05 7.29567e-05 7.24592e-05 0.00289167 1.80129e-05 2.87057e-05 1.96289e-05 0.00399344 0.00449094 6.07391e-05 2.21466e-05 2.349e-05 0.00369044 0.00268371 2.08725e-05 5.9278e-05 7.78661e-05 0.00392003 0.00406188 3.43755e-05 0.0036381 2.24837e-05 4.05743e-05 9.32859e-05 0.00284886 0.00346164 2.76675e-05 2.88224e-05 0.00355298 5.90333e-05 2.91381e-05 0.00255597 0.00392269 2.64365e-05 1.95547e-05 0.00331008 2.51029e-05 3.31731e-05 5.05509e-05 2.21736e-05 5.86664e-05 3.04328e-05 2.90233e-05 0.00492373 2.08982e-05 0.00328562 8.07426e-05 2.87112e-05 2.02574e-05 2.74381e-05 3.43393e-05 3.32691e-05 2.71716e-05 2.59636e-05 2.63286e-05 2.14495e-05 5.81025e-05 3.11653e-05 2.23431e-05 2.19243e-05 2.6919e-05 0.00293891 3.03681e-05 5.07407e-05 8.32735e-05 1.61527e-05 1.90132e-05 5.87073e-05 0.00383311 1.62694e-05 6.42643e-05 2.67004e-05 2.93393e-05 5.75793e-05 4.97586e-05 7.26192e-05 3.60681e-05 2.77183e-05 0.00310837 5.29436e-05 2.6304e-05 0.0035628 3.84127e-05 7.47843e-05 2.75404e-05 6.73164e-05 7.96489e-05 2.61926e-05 0.00453099 5.43726e-05 5.16761e-05 2.55124e-05 2.98212e-05 2.81834e-05 1.87379e-05 5.84838e-05 0.00314621 0.00420838 0.00454009 2.3538e-05 8.25254e-05 2.48635e-05 8.47256e-05 6.26734e-05 2.9079e-05 2.8589e-05 0.0038261 0.00299176 0.00398404 6.96256e-05 2.30182e-05 0.00330115 5.89534e-05 2.24588e-05 6.67309e-05 4.21071e-05 0.00358066 0.00280949 2.42983e-05 0.00349063 5.44028e-05 1.52677e-05 2.8147e-05 0.00318954 1.94122e-05 0.00340428 7.69089e-05 1.60466e-05 0.0036709 6.99545e-05 6.07182e-05 2.3775e-05 5.08255e-05 0.00333353 2.67847e-05 2.12486e-05 2.98337e-05 2.19315e-05 0.00376874 6.57515e-05 3.00589e-05 0.00283694 6.65819e-05 2.59865e-05 1.95099e-05 1.68507e-05 5.43761e-05 1.80309e-05 2.50537e-05 0.00343477 0.00340601 2.35452e-05 0.00393611 6.05968e-05 2.63354e-05 0.00395883 2.55535e-05 5.3057e-05 2.03463e-05 2.33442e-05 1.9258e-05 3.16753e-05 6.57113e-05 0.00304956 0.00404112 2.39184e-05 3.13586e-05 2.24913e-05 0.00270909 2.18967e-05 2.81637e-05 6.9329e-05 2.81971e-05 2.29621e-05 2.76335e-05 5.71478e-05 2.03426e-05 0.00286607 0.00347016 2.66067e-05 0.0040306 0.00358553 0.00339224 3.08177e-05 3.29877e-05 5.56339e-05 2.43045e-05 0.00332687 2.84446e-05 0.00319667 0.00300177 0.00425652 2.05679e-05 2.76923e-05 0.00335795 2.21056e-05 2.15784e-05 6.02296e-05 2.00818e-05 0.00317543 1.90733e-05 2.34279e-05 1.72171e-05 0.00372212 0.0048603 2.63828e-05 6.25168e-05 3.11163e-05 2.19005e-05 2.972e-05 2.78552e-05 2.40279e-05 2.29627e-05 2.49755e-05 2.28389e-05 0.00352785 1.84834e-05 0.00441332 7.44771e-05 1.83051e-05 2.39242e-05 2.57311e-05 0.00350801 1.77935e-05 0.00329444 2.59984e-05 1.9428e-05 0.004002 2.41226e-05 0.0025821 5.0328e-05 0.00331588 2.94307e-05 6.63283e-05 3.09688e-05 0.00349789 0.00472601 1.93897e-05 2.94693e-05 2.69668e-05 2.60259e-05 2.15673e-05 0.00399932 4.9819e-05 1.95336e-05 2.50566e-05 8.30942e-05 2.00127e-05 0.00423719 1.40108e-05 3.42025e-05 0.00304714 1.87877e-05 0.00260974 2.53606e-05 0.0031642 1.91529e-05 
2.58412e-05 1.07931e-05 1.05239e-05 1.07673e-05 9.82741e-06 9.13713e-06 8.49208e-06 2.9078e-05 0.00604408 0.00372066 2.59442e-05 2.22751e-05 9.46457e-06 7.27106e-06 2.18379e-05 1.00827e-05 1.1716e-05 1.11537e-05 1.06432e-05 2.40065e-05 1.12577e-05 1.0103e-05 0.00283769 1.02653e-05 2.08816e-05 1.23045e-05 1.96561e-05 0.00456623 8.83143e-06 0.00382806 8.34299e-06 0.00288772 0.00539364 8.14936e-06 8.61066e-06 0.00551978 1.04066e-05 1.09618e-05 1.04463e-05 2.38404e-05 2.60291e-05 0.00347848 0.00356917 3.30148e-05 8.20746e-06 0.00371806 0.00465029 2.78639e-05 1.01281e-05 9.24509e-06 2.28157e-05 9.77838e-06 1.85242e-05 1.01154e-05 8.60588e-06 0.0029387 9.47568e-06 1.07168e-05 1.11741e-05 0.00539411 0.00334296 3.12902e-05 9.87922e-06 6.92755e-06 9.42589e-06 1.5446e-05 1.01589e-05 7.93334e-06 1.04691e-05 2.6941e-05 0.00446849 0.00482424 1.87582e-05 1.0745e-05 0.00383638 0.00360379 0.00322946 1.15979e-05 1.23491e-05 1.37969e-05 3.17145e-05 0.00436226 7.2157e-06 1.12377e-05 1.33252e-05 0.0049299 2.14546e-05 2.00418e-05 2.37151e-05 2.79411e-05 0.00437173 1.00548e-05 3.68629e-05 1.01521e-05 1.50854e-05 7.75682e-06 2.34596e-05 7.69554e-06 2.41362e-05 0.00369189 0.003667 2.77396e-05 9.90676e-06 1.0849e-05 0.00376522 0.00488896 8.85766e-06 8.17391e-06 0.004647 9.85254e-06 1.05243e-05 0.00445377 0.00371466 1.19035e-05 9.43401e-06 9.18898e-06 1.18568e-05 1.10394e-05 2.69683e-05 0.00444306 9.20783e-06 3.1288e-05 7.30642e-06 0.00401296 2.45401e-05 1.16708e-05 7.68752e-06 9.04648e-06 0.00437149 0.0027257 9.56947e-06 0.00394151 8.59917e-06 0.00392045 1.13479e-05 0.00476927 0.00352239 2.04365e-05 0.00416272 1.09916e-05 6.92258e-06 9.88435e-06 0.00287152 2.42246e-05 2.10677e-05 2.77735e-05 1.23846e-05 8.17676e-06 1.1264e-05 0.00330352 8.76085e-06 0.00485015 0.00450535 1.16372e-05 3.38535e-05 2.14614e-05 0.00459561 2.21452e-05 0.00404711 6.87584e-06 9.27393e-06 1.18162e-05 9.31969e-06 2.29949e-05 8.99331e-06 2.60352e-05 0.00354851 8.51234e-06 2.53877e-05 0.00276297 0.00393344 1.3578e-05 0.00418696 1.21132e-05 0.00511825 0.00332105 1.01322e-05 1.27214e-05 0.00492497 9.0266e-06 9.7589e-06 0.00439646 1.05243e-05 3.29227e-05 0.00466539 7.36046e-06 3.20967e-05 1.09583e-05 9.8148e-06 0.00278531 3.38965e-05 1.2702e-05 8.09869e-06 0.00374842 1.20912e-05 6.23851e-06 0.00353838 1.05908e-05 0.00418751 1.23408e-05 0.0037527 0.00426417 8.68881e-06 0.00407676 9.59497e-06 2.86124e-05 1.10922e-05 8.29138e-06 2.88271e-05 0.00522236 0.00437272 0.00423716 1.12737e-05 2.53624e-05 2.58024e-05 8.54394e-06 1.05424e-05 0.0034351 1.70242e-05 8.14911e-06 0.00456624 1.12097e-05 0.00425441 0.00221379 8.52493e-06 0.00391596 1.37766e-05 1.77895e-05 2.70014e-05 0.00191025 0.00434979 1.47571e-05 2.78455e-05 1.47809e-05 2.76845e-05 3.1076e-05 0.00472901 8.98889e-06 1.2477e-05 2.14699e-05 9.38697e-06 9.95755e-06 1.2011e-05 3.02726e-05 0.00577866 2.39544e-05 1.17734e-05 9.15053e-06 1.06488e-05 8.49014e-06 1.017e-05 0.00397657 2.28125e-05 8.22841e-06 9.26143e-06 0.00425449 1.04593e-05 9.64952e-06 0.00474253 9.45905e-06 1.364e-05 0.00350928 0.00420567 1.30053e-05 0.0051822 1.21737e-05 7.77478e-06 3.24249e-05 3.81915e-05 2.66815e-05 1.15134e-05 0.0030173 1.35803e-05 0.00484932 0.00373588 1.56197e-05 8.032e-06 2.55485e-05 0.00387758 2.57084e-05 1.20827e-05 1.01819e-05 0.00580326 1.20727e-05 1.07827e-05 8.38194e-06 7.83563e-06 1.21765e-05 1.01778e-05 1.30224e-05 1.28208e-05 1.76168e-05 9.87848e-06 1.81266e-05 0.0037553 8.21393e-06 8.20692e-06 7.12098e-06 9.03367e-06 1.10244e-05 1.35409e-05 1.08761e-05 8.42714e-06 1.09025e-05 7.30599e-06 3.16063e-05 9.80565e-06 0.00319578 7.97515e-06 1.09025e-05 8.43015e-06 2.75703e-05 2.47652e-05 8.05133e-06 1.26446e-05 1.04565e-05 1.14663e-05 0.00386177 1.87895e-05 0.00446725 1.21595e-05 1.18118e-05 1.10171e-05 0.00402646 1.03547e-05 0.00528183 0.00427737 2.32897e-05 1.21391e-05 2.70031e-05 3.34454e-05 0.00374514 7.67068e-06 2.22897e-05 0.00377434 9.91632e-06 2.69181e-05 2.54987e-05 9.15448e-06 8.80379e-06 1.15186e-05 9.92542e-06 1.11595e-05 9.78407e-06 1.04939e-05 1.17375e-05 1.8151e-05 8.7678e-06 2.10747e-05 9.49524e-06 0.00250529 9.1869e-06 9.90864e-06 8.21035e-06 1.11071e-05 1.05987e-05 1.13837e-05 7.37118e-06 1.27138e-05 1.17467e-05 2.43529e-05 1.07535e-05 8.86873e-06 3.47121e-05 9.30053e-06 8.86422e-06 0.00277521 1.19811e-05 0.00389801 1.17328e-05 2.76656e-05 8.8573e-06 2.66834e-05 1.6029e-05 0.00372412 1.24407e-05 0.00416965 9.17957e-06 3.05755e-05 0.00461728 1.7523e-05 7.38425e-06 0.00473917 8.77131e-06 2.59958e-05 1.12844e-05 2.52091e-05 1.14142e-05 1.13561e-05 3.04757e-05 3.48254e-05 6.94223e-06 0.00438878 7.05398e-06 9.51657e-06 0.00334459 2.62429e-05 1.41009e-05 9.64836e-06 1.88289e-05 0.00399687 7.37929e-06 1.4361e-05 1.16611e-05 1.67285e-05 1.05411e-05 8.70892e-06 1.15172e-05 1.81277e-05 0.00295495 1.031e-05 0.00315488 1.17137e-05 2.94838e-05 8.71731e-06 0.00212061 1.74836e-05 9.98583e-06 0.003494 1.01577e-05 0.00372209 1.34474e-05 1.1138e-05 6.18402e-06 9.33463e-06 2.67552e-05 2.38856e-05 0.00478678 1.16737e-05 1.04265e-05 1.13182e-05 1.02956e-05 8.46475e-06 6.71474e-06 8.72282e-06 0.00380909 1.23738e-05 2.44436e-05 0.00360322 0.00366233 0.00324914 9.7237e-06 1.13211e-05 7.84036e-06 1.08189e-05 2.22981e-05 8.81468e-06 2.60877e-05 1.01804e-05 1.03306e-05 0.00320091 8.57778e-06 1.41095e-05 8.28136e-06 9.4909e-06 1.06354e-05 1.10612e-05 9.40295e-06 0.00406637 0.0043723 0.00307829 1.15743e-05 0.003429 1.0637e-05 7.57989e-06 9.17141e-06 9.40176e-06 0.00341371 2.11051e-05 7.18027e-06 0.00435503 1.93133e-05 9.08354e-06 3.05446e-05 1.02831e-05 1.7374e-05 7.52566e-06 2.48079e-05 0.0042188 9.84795e-06 9.31373e-06 3.23124e-05 2.96178e-05 1.30355e-05 1.10644e-05 0.00450125 8.57259e-06 0.00445175 0.00566387 0.00402643 9.67396e-06 9.87719e-06 0.00586132 1.0031e-05 2.25264e-05 9.64825e-06 0.00370424 1.26419e-05 0.00425205 8.73872e-06 7.78519e-06 2.93944e-05 1.32826e-05 9.25016e-06 1.30845e-05 8.35045e-06 1.17606e-05 0.00489303 9.40956e-06 2.43772e-05 1.0929e-05 1.51269e-05 3.13115e-05 7.96058e-06 2.55004e-05 1.20402e-05 1.77363e-05 2.88943e-05 2.71535e-05 1.27856e-05 8.52222e-06 1.12914e-05 1.32731e-05 1.00606e-05 2.4168e-05 0.00421982 1.19469e-05 0.00364294 0.00250828 0.00506281 2.45533e-05 0.0038933 9.30395e-06 9.1769e-06 0.00476353 1.26463e-05 1.21126e-05 8.11444e-06 2.17535e-05 8.69031e-06 0.00476914 9.79209e-06 8.61585e-06 1.74921e-05 0.00338759 0.00388147 1.05181e-05 9.30334e-06 6.44543e-06 2.57771e-05 0.00421663 0.00243492 2.24872e-05 2.10086e-05 1.00809e-05 1.10662e-05 1.00024e-05 2.70461e-05 0.00329507 2.76106e-05 1.14211e-05 2.76749e-05 9.68057e-06 1.12976e-05 3.19579e-05 2.15257e-05 8.19918e-06 0.0033725 1.00253e-05 9.82978e-06 2.24455e-05 0.00268374 9.03046e-06 1.20406e-05 1.32094e-05 1.1806e-05 2.49728e-05 2.89848e-05 9.62203e-06 1.12441e-05 1.01785e-05 0.00393654 8.44933e-06 1.05037e-05 0.00420502 1.10992e-05 8.34544e-06 8.11299e-06 8.07827e-06 8.60077e-06 2.31471e-05 1.16416e-05 8.33922e-06 1.16946e-05 1.14494e-05 0.00362152 1.2184e-05 1.0607e-05 1.0804e-05 9.36832e-06 1.04447e-05 7.74066e-06 9.34467e-06 1.13722e-05 0.00387429 2.7376e-05 0.00439336 1.3342e-05 9.00671e-06 1.08197e-05 7.63773e-06 8.5071e-06 2.40352e-05 1.33394e-05 1.87857e-05 1.84143e-05 9.8541e-06 7.29451e-06 1.07389e-05 1.0432e-05 2.87018e-05 9.73948e-06 1.0473e-05 1.01503e-05 2.14e-05 1.20828e-05 0.004656 2.64231e-05 9.12025e-06 0.00381555 1.07329e-05 9.53816e-06 1.08247e-05 2.96155e-05 2.28161e-05 8.8188e-06 2.70046e-05 1.10715e-05 1.20384e-05 1.13465e-05 0.00439813 1.12532e-05 2.56438e-05 0.0043719 1.0266e-05 2.11866e-05 7.32025e-06 1.08726e-05 0.00461165 6.06999e-06 2.10334e-05 1.36088e-05 1.03396e-05 0.0041525 0.00286751 2.19384e-05 1.06017e-05 1.18912e-05 0.00433237 8.88383e-06 1.84062e-05 8.48358e-06 7.6159e-06 1.88678e-05 1.25032e-05 0.00303899 1.20816e-05 2.87446e-05 2.38036e-05 8.37877e-06 1.23544e-05 0.00348416 0.00466171 1.67222e-05 2.10438e-05 2.54923e-05 9.77566e-06 1.30793e-05 0.00450513 1.16328e-05 2.44414e-05 8.62053e-06 3.5987e-05 1.0953e-05 9.0253e-06 9.85518e-06 1.86548e-05 1.4078e-05 0.0034615 0.00641281 8.70603e-06 9.62994e-06 2.92597e-05 9.921e-06 1.43004e-05 1.17897e-05 0.00257298 9.39128e-06 1.10618e-05 3.04465e-05 2.72794e-05 1.32097e-05 0.00412697 9.6023e-06 0.00456112 2.42854e-05 1.11249e-05 1.93973e-05 9.4187e-06 0.00294654 3.25267e-05 7.03115e-06 2.99673e-05 2.38439e-05 8.76539e-06 0.00404722 0.00358764 2.64771e-05 0.00357111 0.00515893 1.94671e-05 2.24662e-05 9.50404e-06 0.00456972 3.00857e-05 2.39786e-05 2.90736e-05 1.08022e-05 1.58075e-05 1.84196e-05 2.66567e-05 0.00319244 9.97635e-06 3.01939e-05 0.00558766 9.22699e-06 2.7364e-05 2.42976e-05 2.97806e-05 2.81171e-05 0.00356269 0.00338552 9.95524e-06 7.59223e-06 2.28192e-05 3.074e-05 9.30208e-06 8.34737e-06 7.26853e-06 0.00420603 1.09468e-05 1.45036e-05 2.63446e-05 0.00444063 0.00434403 9.12021e-06 5.7346e-06 0.00401516 2.57614e-05 3.01857e-05 9.13269e-06 1.22919e-05 1.24138e-05 1.19716e-05 0.00453177 2.4841e-05 4.09159e-05 1.15888e-05 1.27005e-05 0.00391554 0.00436572 7.69902e-06 2.67224e-05 0.00499368 7.85017e-06 1.21358e-05 1.28294e-05 0.00296965 9.87263e-06 0.00450656 1.36479e-05 2.23428e-05 0.0047367 2.71083e-05 6.69671e-06 1.10082e-05 1.21436e-05 0.00367115 1.01438e-05 3.0845e-05 0.00523242 0.00289188 1.13892e-05 8.02917e-06 9.95248e-06 0.0038919 1.03146e-05 1.0397e-05 0.00392291 2.84277e-05 1.2789e-05 0.00460485 0.00334403 0.00458964 1.02803e-05 0.005154 2.92028e-05 3.13465e-05 7.82861e-06 0.00425462 2.48103e-05 1.10606e-05 0.00296269 2.66533e-05 1.10711e-05 9.0778e-06 1.79643e-05 2.18569e-05 2.52762e-05 9.90445e-06 1.21805e-05 9.94205e-06 2.60728e-05 9.09575e-06 8.56304e-06 1.07517e-05 2.67014e-05 9.40027e-06 2.99308e-05 2.82987e-05 0.00521415 1.30434e-05 1.91229e-05 2.22002e-05 0.00327934 1.14284e-05 0.00473766 0.00367908 1.97452e-05 9.33435e-06 1.07341e-05 1.26194e-05 8.0969e-06 2.95636e-05 0.00424266 2.49994e-05 2.31721e-05 0.00442934 1.03266e-05 1.21551e-05 8.71282e-06 1.21263e-05 2.66914e-05 0.00386693 1.21952e-05 1.39347e-05 0.00361743 2.68964e-05 1.88783e-05 8.01338e-06 9.31304e-06 0.00346488 8.46791e-06 2.40034e-05 0.00277092 8.76862e-06 1.30095e-05 7.21954e-06 1.2366e-05 2.91645e-05 0.00340976 9.69544e-06 3.0149e-05 2.27961e-05 9.5801e-06 2.35709e-05 1.19688e-05 0.0044522 0.00407688 1.02065e-05 0.00290939 9.38437e-06 2.06898e-05 8.2306e-06 1.37882e-05 1.6832e-05 0.00454851 1.07362e-05 0.00344924 2.45406e-05 1.00891e-05 9.66626e-06 1.10404e-05 8.75599e-06 1.20339e-05 1.14726e-05 2.27963e-05 0.00452251 1.21686e-05 0.003385 2.68001e-05 0.00437072 0.00491365 0.00375999 0.00381758 2.58254e-05 1.15219e-05 1.42074e-05 0.0053359 0.00530979 9.08474e-06 1.20551e-05 0.0029407 0.0042015 2.11611e-05 0.0029236 0.00367532 8.83948e-06 2.54352e-05 0.00375795 9.11653e-06 1.35461e-05 9.41661e-06 1.09595e-05 7.82552e-06 1.03218e-05 1.36275e-05 0.00358495 2.89807e-05 0.00309357 1.08488e-05 0.00356681 1.08208e-05 9.4903e-06 1.12848e-05 0.00439227 1.05953e-05 8.31345e-06 0.00507114 7.52001e-06 2.28295e-05 0.00319218 6.93402e-06 0.00359075 8.57224e-06 1.05302e-05 8.57527e-06 1.37557e-05 9.42922e-06 2.05453e-05 0.00552412 1.06746e-05 8.33676e-06 1.04708e-05 9.53972e-06 0.00444746 0.00352323 0.00363255 1.20647e-05 9.56609e-06 8.67885e-06 2.72461e-05 0.00264561 0.00473299 1.1266e-05 1.35059e-05 0.00378426 9.13968e-06 0.00333811 0.00285336 1.18248e-05 0.0043594 9.37774e-06 2.12347e-05 1.20169e-05 1.21073e-05 3.39485e-05 0.00497579 1.25762e-05 1.14774e-05 0.0036394 8.31883e-06 1.11972e-05 9.97542e-06 0.00328539 1.03622e-05 2.817e-05 9.35595e-06 6.74128e-06 3.28259e-05 0.00289553 8.07214e-06 1.23705e-05 1.15208e-05 9.13512e-06 1.13306e-05 8.72335e-06 1.13795e-05 1.02555e-05 8.42784e-06 
1.94916e-05 0.00300176 0.00331866 1.33019e-05 0.0030102 1.13083e-05 1.13884e-05 1.25775e-05 0.00015889 6.73773e-05 1.46984e-05 1.44665e-05 8.75747e-06 1.1568e-05 1.41613e-05 0.00390099 1.22184e-05 0.00265003 0.0046617 1.33341e-05 0.00343418 0.00373267 8.96784e-05 1.51445e-05 1.45444e-05 0.00428557 1.24301e-05 8.01276e-05 1.24723e-05 0.000136883 0.00236048 8.70231e-05 9.9507e-05 1.39712e-05 0.00340267 0.00014493 1.57656e-05 1.45319e-05 1.31513e-05 1.27114e-05 1.30433e-05 0.000112528 0.000116617 1.62423e-05 1.52642e-05 8.85183e-05 0.000121076 1.18852e-05 1.07491e-05 1.05574e-05 1.28898e-05 1.37973e-05 1.27046e-05 0.00276833 0.00325938 0.000102372 0.00214378 1.47957e-05 0.0034294 0.000137286 0.000122472 2.03725e-05 0.00294491 0.00255291 0.00342304 1.12678e-05 0.0029748 1.1477e-05 1.25228e-05 1.17295e-05 0.000104368 0.000101137 1.22841e-05 1.38871e-05 0.000117478 0.000121238 0.000110493 1.44507e-05 1.51161e-05 0.00424575 1.12059e-05 0.000107516 0.00196176 0.00396078 1.96722e-05 0.000105113 1.23588e-05 1.27277e-05 9.7647e-06 1.3201e-05 9.8745e-05 0.00359119 1.34861e-05 1.45407e-05 1.94117e-05 0.00353976 9.92424e-06 1.18913e-05 1.31387e-05 9.10525e-05 8.96389e-05 1.46706e-05 0.00365176 1.25659e-05 9.22753e-05 8.63719e-05 0.00318169 0.00233471 0.000104666 1.17002e-05 1.57975e-05 0.000138754 0.000128693 0.00370676 1.19193e-05 0.00341242 1.60806e-05 0.00331112 1.6689e-05 0.000122193 1.47237e-05 1.62347e-05 1.33806e-05 0.000113055 1.53156e-05 0.00350507 0.0025267 1.28208e-05 0.000109574 8.39849e-05 1.05079e-05 9.31701e-05 1.06828e-05 0.000120912 1.4227e-05 0.00010128 9.29561e-05 1.10345e-05 0.000120874 0.00440796 0.00301667 0.00390854 0.000121083 1.25449e-05 1.29761e-05 1.67069e-05 0.00269356 1.1247e-05 1.66294e-05 0.000108368 1.11441e-05 0.000100122 0.000127052 0.00398121 1.92395e-05 1.99684e-05 0.000102151 1.58565e-05 0.000129058 1.59686e-05 1.35594e-05 0.00291748 0.00233581 1.25545e-05 0.00375339 1.67907e-05 7.92642e-05 0.00276271 1.93198e-05 9.29595e-05 9.16341e-05 1.64601e-05 0.00014292 1.41682e-05 0.000131122 0.000105459 0.00319472 1.72267e-05 0.000132593 1.52405e-05 1.49197e-05 0.000157427 0.00355519 1.75516e-05 0.00013285 1.42452e-05 1.84321e-05 0.00352065 1.22285e-05 3.97779e-05 1.69218e-05 0.00367395 0.00346973 8.64216e-05 0.00366211 1.31768e-05 0.000108717 1.4377e-05 0.00010489 1.63695e-05 0.000105764 0.00011217 1.29952e-05 0.000129083 0.00267897 1.6569e-05 0.00413453 1.26603e-05 1.33806e-05 0.000158115 0.000123595 0.00010182 0.00429963 1.29577e-05 1.50256e-05 0.00339503 1.50161e-05 0.000107185 1.76561e-05 0.00222853 0.000121502 1.88382e-05 0.00014827 7.78156e-05 1.20207e-05 0.00013432 1.66766e-05 1.33817e-05 1.77307e-05 4.58236e-05 0.000128338 1.34028e-05 1.67905e-05 1.25374e-05 1.72934e-05 1.56623e-05 0.000120451 0.00326095 0.00474024 1.39559e-05 0.00275626 1.42966e-05 0.00384245 1.57798e-05 0.000150348 1.01941e-05 0.00384927 1.25627e-05 0.00344111 1.07826e-05 0.0041482 9.7208e-05 1.58206e-05 0.00280435 1.51351e-05 0.000112585 0.00368654 1.34564e-05 9.69857e-05 1.36278e-05 0.00395877 0.000105094 0.00010292 1.5956e-05 0.000130783 1.78614e-05 8.74078e-06 1.82835e-05 1.97155e-05 1.68945e-05 0.0031819 9.20431e-05 1.67081e-05 9.94341e-05 0.000132054 1.77249e-05 0.00438779 1.49899e-05 0.000118283 1.21629e-05 1.78261e-05 1.35254e-05 0.000165495 1.22214e-05 0.00311458 0.00388227 0.00378424 0.00428981 0.0043782 0.00328794 0.00416369 1.09229e-05 0.00341097 1.03037e-05 0.00011091 1.00949e-05 0.00254578 1.24704e-05 0.00255162 0.00399575 1.78606e-05 0.00359645 0.00298054 1.62133e-05 0.00206514 1.71224e-05 1.52851e-05 9.41129e-05 0.00356882 0.00450925 1.32689e-05 1.47903e-05 1.25924e-05 0.00300789 1.60408e-05 8.75794e-06 0.00439819 0.000110911 1.24765e-05 0.000121731 1.29045e-05 1.3319e-05 1.30584e-05 0.000104926 0.003187 0.000109523 0.000151544 1.41558e-05 0.00418152 1.84814e-05 1.64605e-05 9.94054e-05 1.32564e-05 1.04198e-05 9.48568e-05 0.0045068 1.24596e-05 1.7974e-05 0.00310613 0.00304047 0.00446711 1.68363e-05 0.00383339 0.00314463 1.48319e-05 1.58513e-05 1.29853e-05 1.42989e-05 1.40764e-05 1.3042e-05 0.000115674 1.0146e-05 1.59707e-05 1.66536e-05 0.00304209 0.00312682 0.00339184 0.00345244 1.74418e-05 0.00282914 1.51259e-05 1.408e-05 1.06371e-05 1.73766e-05 0.00364434 0.00311497 7.06825e-05 0.00280993 0.000108797 0.00373082 1.26448e-05 0.00263448 1.27094e-05 1.24366e-05 9.05421e-05 0.0031003 0.000109063 1.66531e-05 8.71595e-06 0.000115128 1.19464e-05 1.12716e-05 0.000114405 1.12561e-05 1.72017e-05 1.47837e-05 1.19696e-05 1.56722e-05 0.00274036 1.79095e-05 1.92273e-05 1.02623e-05 0.000133764 1.1679e-05 1.56905e-05 8.51826e-05 1.67277e-05 1.74443e-05 0.00405009 1.35779e-05 9.14833e-05 1.40537e-05 0.00533333 0.00464957 1.08865e-05 0.00448039 0.00400279 0.00338694 1.53088e-05 0.000138088 0.00326103 0.000101356 1.30517e-05 1.64906e-05 1.6549e-05 6.94852e-05 0.00526189 1.65446e-05 0.000116247 0.00315077 0.000130904 0.00399221 0.00268487 1.18636e-05 1.34109e-05 1.19696e-05 1.58536e-05 0.000148107 0.00361462 1.89694e-05 1.63946e-05 1.42467e-05 0.00292359 1.86605e-05 0.00344722 9.7725e-05 1.93078e-05 1.17161e-05 9.92645e-05 8.5818e-05 9.17608e-05 0.00463825 1.35535e-05 1.00143e-05 0.00308177 1.02313e-05 1.10072e-05 1.38644e-05 1.51169e-05 0.00299275 8.32265e-05 0.00332453 8.88778e-06 1.72897e-05 0.00293297 0.0025018 1.61445e-05 1.32377e-05 9.41311e-05 0.000114803 9.43839e-05 0.00268683 0.000104121 1.04304e-05 0.00222404 9.80861e-06 1.0327e-05 0.00013707 1.31016e-05 0.00305723 0.000121475 1.31999e-05 0.00373984 1.60259e-05 0.00296646 9.50018e-06 1.30654e-05 1.59041e-05 0.000127969 0.00341923 1.77919e-05 2.28143e-05 2.11947e-05 0.00375241 0.00523217 0.000120788 0.00312372 0.000109013 0.000141705 5.52546e-05 1.62744e-05 2.24566e-05 0.000204469 1.54263e-05 1.20203e-05 1.54186e-05 0.000117775 0.0044736 0.000120022 1.50517e-05 0.00281783 1.31415e-05 0.00373298 0.00292554 1.87131e-05 1.47938e-05 0.00371361 0.000146346 1.50139e-05 1.14777e-05 1.50019e-05 1.16748e-05 2.35994e-05 1.3042e-05 1.56293e-05 0.00495479 1.39052e-05 1.43119e-05 8.97987e-06 1.33446e-05 9.73852e-06 0.00418923 0.0037699 0.00336139 1.53839e-05 8.46092e-05 1.16068e-05 0.000126461 0.000135848 0.00011307 1.30779e-05 0.00011019 0.00249054 1.49335e-05 0.000146126 0.00356097 0.00308616 1.44057e-05 1.45002e-05 0.0043974 0.000140202 0.00350685 0.00208659 1.0763e-05 0.00011185 8.36001e-05 0.00316752 0.00451245 0.00281515 1.49556e-05 0.000109072 9.03023e-05 9.89943e-06 1.67499e-05 0.00428654 0.00333455 0.00316775 1.44158e-05 0.000109215 1.64586e-05 1.24929e-05 1.6159e-05 0.00280604 0.00480408 1.44381e-05 1.45212e-05 0.00294428 0.000113787 0.00358106 1.59927e-05 1.56233e-05 0.000104382 9.80502e-06 1.15939e-05 2.02427e-05 1.19603e-05 1.59249e-05 1.25568e-05 0.00216225 1.3904e-05 0.0030116 8.82484e-05 0.00309767 1.14909e-05 9.75244e-05 0.00316095 0.00356687 0.00358532 1.0447e-05 1.68926e-05 2.33644e-05 0.00474521 7.06246e-06 1.72736e-05 0.00347031 9.06856e-05 1.58724e-05 0.00402977 1.6046e-05 0.00299898 0.00348447 1.13753e-05 0.00364165 0.00354785 0.000134294 1.28036e-05 0.000129705 1.67755e-05 0.002825 0.00313535 0.00315665 0.00367371 1.41575e-05 1.84765e-05 1.26617e-05 1.43083e-05 1.59544e-05 8.58741e-06 0.00226264 1.52491e-05 1.44504e-05 0.00370132 1.52747e-05 0.00306927 1.74703e-05 1.47421e-05 9.40048e-05 1.49697e-05 1.26557e-05 0.000124951 0.0038398 0.00396465 1.50671e-05 1.94942e-05 1.54543e-05 0.00418491 1.96002e-05 0.00320573 0.00294179 0.00430133 0.000123061 0.00417896 1.67372e-05 0.000147617 1.85334e-05 1.54073e-05 0.00306299 1.52159e-05 0.000113062 1.29325e-05 1.71319e-05 0.00347885 0.00365989 0.00012014 8.88821e-05 9.96174e-06 0.00388493 0.0032256 0.000120861 1.04871e-05 1.13565e-05 0.00303854 0.00334961 8.90607e-06 0.00365255 9.83783e-05 0.00344234 1.3161e-05 1.27643e-05 0.00344627 0.00321821 0.00014491 0.000135442 1.21696e-05 1.59806e-05 1.33971e-05 1.94228e-05 1.75867e-05 9.92383e-05 0.00380996 1.22997e-05 1.35006e-05 1.96314e-05 1.15635e-05 0.00341635 1.24089e-05 1.10967e-05 0.00479946 9.65468e-05 0.00013981 1.63526e-05 1.15068e-05 1.52688e-05 0.00353133 1.48507e-05 1.98808e-05 4.6864e-05 0.00338445 1.62448e-05 1.48787e-05 2.01613e-05 0.00312167 8.47238e-05 1.62568e-05 0.000117729 1.54605e-05 0.00397687 1.26047e-05 1.31488e-05 0.000109715 1.03722e-05 0.00268952 1.99344e-05 1.67082e-05 0.00326788 0.000119019 9.44882e-05 1.92315e-05 9.60246e-05 0.000160402 1.33025e-05 1.49857e-05 0.00439189 9.46838e-05 1.3219e-05 1.94465e-05 1.36057e-05 0.00339462 1.9581e-05 1.31388e-05 9.74756e-06 6.19994e-05 0.00290413 1.83996e-05 0.000134659 1.2977e-05 1.19995e-05 1.36472e-05 1.45312e-05 1.43051e-05 0.000103939 9.45317e-05 1.50391e-05 1.37821e-05 1.8838e-05 1.53249e-05 0.0029386 1.18572e-05 1.06594e-05 0.000117271 0.00459832 0.00450473 1.37229e-05 0.000119171 0.000129328 0.00358912 0.00304242 0.000134103 1.45233e-05 1.99062e-05 0.00326204 0.00456895 1.18863e-05 0.00404072 0.000122255 1.67711e-05 2.07368e-05 0.00362675 0.00426766 0.000102722 0.000115604 0.00317484 1.51976e-05 0.000102868 0.00279478 0.00437292 1.41294e-05 9.70779e-05 0.0034162 0.000104559 1.83158e-05 1.25353e-05 0.000117737 1.44741e-05 1.46405e-05 1.5789e-05 0.00472014 0.000103426 0.00411856 1.34595e-05 0.000156591 8.20147e-05 1.45239e-05 1.23518e-05 1.48761e-05 9.55353e-05 1.39417e-05 1.31736e-05 0.000105388 1.49067e-05 1.74169e-05 0.000121609 6.32768e-05 0.000118923 0.00323885 0.000141288 1.51056e-05 1.66628e-05 1.21044e-05 9.24954e-05 1.47726e-05 0.00370705 9.09662e-05 1.51112e-05 1.68898e-05 1.05155e-05 1.60497e-05 1.14002e-05 1.66151e-05 1.72122e-05 1.40573e-05 0.00265033 1.21329e-05 1.20349e-05 0.00307164 1.09304e-05 1.53686e-05 1.28731e-05 1.31197e-05 1.39566e-05 0.000141035 0.00382323 1.43311e-05 1.44853e-05 0.00011708 1.68356e-05 0.000128244 8.68022e-05 7.25312e-06 0.00304065 0.00379461 0.00419927 1.16076e-05 1.77674e-05 9.31776e-05 1.37518e-05 1.62859e-05 0.000138634 1.53395e-05 0.00427116 0.00321183 0.00309461 1.36995e-05 0.000115226 0.00378634 1.80382e-05 8.90248e-05 1.31596e-05 1.25603e-05 0.00341281 0.00310353 6.68575e-05 0.00428487 1.59194e-05 8.42108e-05 1.45521e-05 0.003388 1.14503e-05 0.00394093 2.24514e-05 7.61859e-05 0.0033665 1.80015e-05 1.7447e-05 1.24899e-05 1.53387e-05 0.00442507 9.20589e-05 0.000121523 1.5037e-05 0.000128834 0.00285269 1.55118e-05 1.251e-05 0.00317729 1.69826e-05 0.00013609 1.46314e-05 0.000115007 1.03775e-05 1.47605e-05 1.30995e-05 0.00316261 0.0033842 1.30716e-05 0.00324749 1.20751e-05 0.000107708 0.00358946 0.000106118 1.71671e-05 0.00012093 0.000121736 7.82879e-05 0.000117969 1.56832e-05 0.00317433 0.00363402 0.00010022 0.000123712 1.44341e-05 0.00204268 0.00010274 0.000117686 1.92737e-05 0.000110281 0.00010556 1.21614e-05 1.30231e-05 0.000103215 0.00332538 0.00426202 1.71542e-05 0.00376933 0.00223245 0.00477697 2.21579e-05 9.42882e-05 1.66286e-05 0.000109476 0.00357437 0.000108541 0.00367518 0.00343455 0.00359164 0.00012025 1.25687e-05 0.00365523 0.000115008 1.2956e-05 1.12081e-05 0.000104489 0.00271824 0.000107305 1.22374e-05 1.48152e-05 0.00325076 0.0041511 1.33587e-05 9.2591e-06 0.000130123 1.36139e-05 1.323e-05 1.61092e-05 1.56413e-05 9.26696e-05 0.000134584 0.000133201 0.00339963 1.48309e-05 0.00266361 1.33625e-05 9.5623e-05 0.000119576 1.29852e-05 0.00426788 8.20673e-05 0.00340961 9.12246e-05 7.58153e-05 0.00475763 0.000104503 0.00286468 1.74439e-05 0.0036926 1.64495e-05 1.62235e-05 0.00014051 0.00398513 0.00492139 0.000105746 1.17236e-05 1.65274e-05 1.55599e-05 8.9784e-05 0.00305874 1.63863e-05 1.35837e-05 1.13007e-05 1.68966e-05 0.000133215 0.00340508 1.55387e-05 1.53356e-05 0.00334885 1.37194e-05 0.00270608 1.20601e-05 0.0038942 1.58587e-05 
0.000178854 2.45014e-05 2.75039e-05 0.00479573 1.68356e-05 0.00439217 0.00403845 0.00010884 4.3557e-05 2.19117e-05 0.00011978 0.000123763 0.00344219 0.00317273 0.000139393 2.82178e-05 0.00367184 2.35219e-05 2.40113e-05 7.56664e-05 2.42769e-05 2.12759e-05 2.6413e-05 0.00473421 9.52236e-05 2.41004e-05 0.000104091 2.44641e-05 0.00328681 2.13611e-05 1.89069e-05 1.49192e-05 4.21113e-05 0.00386057 2.2434e-05 2.82505e-05 0.00389406 0.00508474 0.00504559 0.000114975 0.00014321 2.208e-05 2.84516e-05 0.000129576 0.00476967 2.97206e-05 3.53556e-05 0.000118347 0.00284599 0.00307416 0.000111604 0.00333549 0.00011587 1.89036e-05 1.72847e-05 2.17261e-05 1.9952e-05 0.00376368 2.93999e-05 4.43188e-05 2.29989e-05 0.000106157 1.92443e-05 1.98057e-05 2.55898e-05 7.85917e-05 2.35086e-05 0.00355443 0.00371161 0.000123932 2.70285e-05 2.49693e-05 0.000107801 0.0031692 3.21513e-05 2.60991e-05 2.53913e-05 0.00373538 0.00491937 2.59777e-05 0.000102973 2.77498e-05 1.67374e-05 2.2729e-05 0.00454699 3.07862e-05 0.000131272 0.000113662 0.000126858 0.000116697 2.42446e-05 2.59189e-05 0.000134365 0.00489929 0.00538771 2.37237e-05 9.18767e-05 0.00308428 0.000103169 3.09409e-05 2.32872e-05 0.00012229 2.47282e-05 0.00488144 2.67569e-05 2.78114e-05 2.00062e-05 2.1611e-05 3.12876e-05 0.00344276 0.00261265 2.71197e-05 2.17154e-05 2.06183e-05 0.00312877 1.38796e-05 0.00302215 2.08759e-05 0.000118598 3.37721e-05 0.00373997 0.000143504 0.00307851 2.72435e-05 0.000123856 2.62065e-05 1.83384e-05 0.00446941 3.37824e-05 1.99759e-05 0.00369372 2.72497e-05 0.00445839 2.89033e-05 0.00318551 3.39668e-05 2.52859e-05 0.000118922 2.5912e-05 2.2515e-05 1.97313e-05 2.39725e-05 2.49476e-05 0.000109035 0.000111663 0.000173499 2.54619e-05 0.00438528 0.00476237 2.56071e-05 0.00352968 2.96587e-05 3.28688e-05 2.63478e-05 0.000144655 0.00014496 3.9073e-05 0.000108343 3.08758e-05 0.00345696 0.00410068 1.80059e-05 1.56368e-05 8.81657e-05 2.04988e-05 9.23889e-05 2.86659e-05 2.29689e-05 0.000142591 2.25885e-05 3.1892e-05 0.00455232 3.32339e-05 0.00437642 2.34878e-05 2.51348e-05 1.95568e-05 0.00456369 2.97736e-05 0.00352624 0.00463471 3.07583e-05 1.99741e-05 0.000167636 2.90364e-05 0.00374503 0.000148796 2.40988e-05 0.00384862 2.02835e-05 0.000119788 1.96112e-05 2.14782e-05 2.45445e-05 2.38813e-05 0.00358662 2.11032e-05 0.00340779 2.71247e-05 0.00436449 2.99921e-05 2.64958e-05 0.00317791 2.79928e-05 1.91722e-05 0.000123272 2.80598e-05 0.00404391 9.62963e-05 2.89698e-05 2.90974e-05 3.18037e-05 2.85046e-05 0.000104734 0.00012316 1.94507e-05 0.00455771 2.55732e-05 0.000158458 1.65412e-05 2.50563e-05 0.00473934 3.71494e-05 1.81204e-05 0.00342789 3.27789e-05 0.00569946 0.000105485 0.000172411 9.07829e-06 2.87571e-05 9.1261e-05 0.00014195 0.000100506 0.000114412 9.29356e-05 2.59832e-05 1.50469e-05 2.55028e-05 0.000110732 2.36692e-05 0.00405541 2.26621e-05 0.000130039 3.69438e-05 0.00010418 3.01418e-05 0.00370333 3.03328e-05 0.003889 2.12106e-05 2.7694e-05 0.000100616 2.36746e-05 0.00360204 2.33798e-05 2.18238e-05 0.00399753 2.49828e-05 0.0024395 2.71257e-05 2.70346e-05 2.04165e-05 0.0033559 3.4045e-05 0.00464398 0.00322996 0.000131165 0.000144611 7.78639e-05 2.16449e-05 1.66233e-05 0.00610679 3.0972e-05 3.18045e-05 0.00526696 2.25314e-05 9.14236e-05 2.82041e-05 0.000124001 0.00326548 0.00329954 3.51592e-05 0.00351489 2.33757e-05 2.13397e-05 2.3171e-05 2.11481e-05 2.29052e-05 2.22547e-05 2.58209e-05 8.6364e-05 2.19225e-05 9.08141e-05 2.28683e-05 0.00251637 2.0714e-05 0.00271116 2.02832e-05 2.08375e-05 0.00486404 2.17321e-05 1.58666e-05 0.00402523 1.46888e-05 0.000133197 0.00386906 2.16658e-05 2.31316e-05 1.76486e-05 0.00380706 0.00014719 0.000115959 1.86096e-05 0.00464977 0.00397116 2.88485e-05 2.19758e-05 0.000119 2.96254e-05 0.00442983 0.00394753 0.00391369 3.08639e-05 2.16562e-05 3.3079e-05 2.8471e-05 0.000137845 3.09648e-05 0.000121027 0.000158234 2.20045e-05 0.00377298 7.07246e-05 2.64365e-05 2.11534e-05 8.00809e-05 9.09049e-05 2.1147e-05 2.01597e-05 2.53214e-05 0.00392801 2.45989e-05 2.16289e-05 0.00328457 0.00431357 8.60879e-05 0.00383014 0.000109105 0.00359029 2.24263e-05 0.00308459 0.00397207 0.00396628 2.08159e-05 2.85422e-05 2.5564e-05 2.08951e-05 0.00358885 2.55155e-05 9.69586e-05 0.00427354 0.00270957 0.000140173 1.73707e-05 1.56084e-05 2.09082e-05 2.40809e-05 2.57215e-05 2.42759e-05 0.000102159 1.34691e-05 0.00011203 7.67187e-05 2.53833e-05 2.65092e-05 2.70711e-05 0.00450218 0.000103045 3.12116e-05 7.59613e-05 0.00353405 3.3602e-05 0.0038265 0.000136268 0.00413221 9.39309e-05 0.0055772 3.37944e-05 9.74541e-05 0.000143219 0.00381282 2.90995e-05 0.00404832 0.00375679 2.3634e-05 0.000139641 0.00422389 2.78512e-05 9.21315e-05 2.56342e-05 0.0037663 3.12147e-05 2.49219e-05 0.00011755 2.44574e-05 1.98619e-05 2.16643e-05 0.000129439 3.18921e-05 2.43965e-05 2.22235e-05 0.00443604 0.000123166 0.00451923 2.29288e-05 3.08045e-05 0.00413674 2.30481e-05 1.84198e-05 3.13828e-05 2.27311e-05 1.98073e-05 0.00287877 0.00512736 0.000104412 0.000123101 3.8557e-05 2.33081e-05 0.00360227 0.00441089 0.00313775 1.89923e-05 0.00366205 2.18605e-05 2.01973e-05 0.00515091 8.20031e-05 2.46636e-05 2.54656e-05 2.53155e-05 3.01392e-05 0.00472978 0.00405904 1.66871e-05 0.00010567 0.00424434 9.2318e-05 0.0043216 2.30082e-05 2.42501e-05 1.4026e-05 0.000108784 0.00350962 1.75439e-05 2.17595e-05 0.0040875 0.00428447 2.46493e-05 3.01922e-05 2.47381e-05 1.82085e-05 2.08e-05 0.00370254 2.00016e-05 0.00343862 0.00406251 3.05256e-05 0.000112449 2.0438e-05 2.62815e-05 7.68266e-05 1.86536e-05 0.000141705 2.46474e-05 6.39753e-05 0.00378536 0.000127887 3.15835e-05 2.25363e-05 0.00410255 0.000133513 0.000107674 2.50354e-05 3.79781e-05 3.19985e-05 2.33428e-05 2.63832e-05 3.6628e-05 2.17948e-05 0.00388959 0.00429416 4.24412e-05 0.0041804 0.000104953 0.00489842 2.6955e-05 2.50214e-05 2.88012e-05 0.00313064 1.86882e-05 0.000137162 2.6821e-05 2.50353e-05 0.00260323 0.00382738 2.53373e-05 2.71874e-05 0.00399813 0.000106519 0.00579018 8.97702e-05 0.000149904 0.00284252 0.000111511 3.33159e-05 0.000112637 8.55898e-05 0.000114932 0.0045343 0.00257638 2.59324e-05 2.4506e-05 2.36007e-05 0.000103862 2.34816e-05 0.00393422 2.25313e-05 2.44895e-05 2.45309e-05 0.000138812 2.86455e-05 1.95762e-05 0.003987 3.37486e-05 2.82638e-05 1.92001e-05 0.00313487 0.000139305 2.5011e-05 2.75293e-05 2.02724e-05 1.66424e-05 8.35889e-05 2.06385e-05 2.94975e-05 2.04229e-05 2.23829e-05 1.87186e-05 0.000118102 2.20479e-05 1.99961e-05 0.000101768 8.57543e-05 3.12195e-05 2.42075e-05 3.0552e-05 9.91216e-05 2.30407e-05 0.000111673 0.004708 0.000120531 1.82701e-05 2.79373e-05 0.000142399 9.28541e-05 1.57615e-05 2.31416e-05 2.07264e-05 0.00432892 0.000118936 2.25349e-05 0.00319403 8.79501e-05 0.00419537 0.00346406 8.69883e-05 0.000122929 1.93077e-05 0.00374285 1.59556e-05 3.26965e-05 1.85484e-05 0.00367554 2.18745e-05 2.16739e-05 1.54553e-05 2.05911e-05 0.00317455 0.00333142 0.000132962 2.76022e-05 0.00246055 0.00435346 2.41327e-05 2.39658e-05 0.00471887 2.18327e-05 0.00435906 2.02511e-05 2.5441e-05 0.00245985 1.73049e-05 1.91098e-05 3.24191e-05 0.000151189 2.79427e-05 0.00515705 1.96502e-05 2.47382e-05 1.39632e-05 1.91365e-05 0.000124597 0.00667282 0.000100392 0.000131101 0.00476221 0.00316631 2.29521e-05 0.00443131 0.000136431 2.72692e-05 0.00380684 2.71642e-05 0.000120333 0.00330857 2.89409e-05 0.00012538 0.00339143 3.00459e-05 2.73392e-05 2.26407e-05 0.00247795 0.000107954 9.73094e-05 2.9127e-05 0.00012769 2.05063e-05 2.80082e-05 2.41577e-05 3.01728e-05 2.86397e-05 0.000118908 2.87863e-05 0.00421328 0.000102686 2.33498e-05 0.00397043 3.3827e-05 0.00288629 0.000147952 2.75905e-05 2.31435e-05 3.06748e-05 1.95692e-05 0.000104338 2.2549e-05 2.21068e-05 3.21168e-05 0.00354059 0.00012803 1.94466e-05 1.63128e-05 9.30964e-05 2.65053e-05 2.41274e-05 2.42975e-05 0.000144411 0.000112743 1.72233e-05 2.14239e-05 2.3482e-05 3.65903e-05 6.71961e-05 0.000102506 0.000129021 0.004088 0.00556796 2.66191e-05 2.33e-05 0.000130437 0.00269551 0.000126195 0.00349738 2.11272e-05 0.00331189 7.81378e-05 2.51263e-05 2.77255e-05 3.0577e-05 0.00447982 0.00418345 0.00011979 2.3936e-05 0.00627749 0.00454416 2.11964e-05 2.02174e-05 0.00376111 0.000149621 0.000143775 2.69973e-05 2.11567e-05 0.00435888 2.7626e-05 0.000126305 2.70457e-05 0.000102061 0.00412058 2.71864e-05 0.0001245 1.42666e-05 0.000175193 0.000139685 1.60338e-05 2.93436e-05 2.61619e-05 0.000174085 2.08613e-05 2.82379e-05 9.91217e-05 0.000114428 2.5242e-05 3.03364e-05 0.000133192 0.000148498 0.000117509 2.12316e-05 0.00568471 9.44018e-05 0.000113455 2.4266e-05 1.63538e-05 0.000126397 3.28731e-05 0.00331597 0.000106961 9.3697e-05 0.000120655 0.00015935 2.32657e-05 2.26273e-05 0.00324637 0.00412302 0.000163118 0.000135687 2.42566e-05 0.00303185 0.00335724 2.60506e-05 2.25615e-05 2.23067e-05 0.00015664 3.12573e-05 2.23189e-05 2.27594e-05 1.77026e-05 2.93584e-05 0.00012892 0.000150683 2.58124e-05 2.57422e-05 0.00364035 2.77557e-05 2.71715e-05 0.000120431 0.000159457 2.02957e-05 2.75638e-05 2.99945e-05 2.78147e-05 2.13496e-05 0.000134291 2.79323e-05 1.87218e-05 2.76065e-05 0.00376019 2.50173e-05 2.18433e-05 2.97597e-05 0.00391125 9.21243e-05 3.0565e-05 0.000101732 0.00382154 0.00415871 2.70678e-05 2.72398e-05 2.7918e-05 0.000144435 3.65415e-05 1.62505e-05 0.00426821 0.00338187 0.00433231 2.83774e-05 0.00415439 0.00437418 2.16436e-05 0.000158173 0.00552742 2.25111e-05 2.18946e-05 3.26007e-05 1.91199e-05 2.93106e-05 0.000110431 0.000117446 0.00290058 2.48982e-05 7.76604e-05 2.02073e-05 1.95363e-05 0.000103484 0.00412357 0.00345674 0.00010388 0.000118591 0.000149951 0.00489835 0.00311865 2.10146e-05 9.7048e-05 0.00497533 2.60085e-05 0.00383873 0.000106115 0.00330071 0.000100629 0.000114291 3.35202e-05 1.9601e-05 9.81811e-05 9.39912e-05 2.9917e-05 0.00374374 3.56747e-05 2.59393e-05 0.000100999 2.27339e-05 2.46549e-05 3.58287e-05 0.00382623 0.000134196 2.19399e-05 0.000119104 0.000123794 3.38775e-05 0.00451446 2.26285e-05 2.01045e-05 2.22639e-05 0.000102339 2.92423e-05 3.20313e-05 6.79612e-05 2.3085e-05 0.000135133 0.000127755 2.14759e-05 2.31958e-05 2.34999e-05 2.43865e-05 0.000100414 2.59814e-05 0.00332988 2.29382e-05 0.00327262 2.21691e-05 0.000150934 2.00674e-05 1.88141e-05 0.000141051 0.000125576 0.00362883 4.2859e-05 2.68744e-05 2.51752e-05 2.74705e-05 0.00424019 2.8656e-05 1.951e-05 0.000104421 0.00326163 2.53568e-05 0.000140692 3.07e-05 0.00408243 2.65581e-05 0.000118963 0.0034532 0.00384555 2.26284e-05 1.68941e-05 0.00351698 1.73004e-05 0.00014997 3.28058e-05 2.43708e-05 2.78101e-05 9.46091e-05 2.37562e-05 2.85113e-05 2.38599e-05 2.71749e-05 0.000107883 2.10719e-05 2.63977e-05 3.006e-05 3.32739e-05 0.00374692 2.10845e-05 2.04713e-05 2.96801e-05 0.000132307 2.28723e-05 2.22333e-05 0.00295796 0.000126664 2.31712e-05 1.99089e-05 1.98537e-05 0.00427359 2.30084e-05 1.90974e-05 2.18825e-05 0.00469048 3.11626e-05 0.000109179 2.49194e-05 2.22986e-05 3.02076e-05 2.68426e-05 2.4211e-05 2.67129e-05 2.53111e-05 0.00337356 2.16254e-05 3.22797e-05 0.00385837 0.000116641 2.3776e-05 2.11643e-05 2.60426e-05 0.0025847 0.00409111 1.81071e-05 3.16229e-05 0.0036027 0.000110504 3.2065e-05 0.00382033 0.00405933 0.00292328 0.00455724 2.52289e-05 2.87702e-05 2.66457e-05 2.32427e-05 0.00383258 2.19212e-05 0.000138252 2.1807e-05 2.81272e-05 0.00437055 2.77662e-05 2.54132e-05 2.50009e-05 3.30406e-05 2.47543e-05 2.77005e-05 2.77596e-05 1.7803e-05 0.000114579 2.31911e-05 0.00530169 0.00013034 3.21507e-05 2.41313e-05 2.87462e-05 2.68368e-05 0.00386694 0.003752 0.00369488 2.67618e-05 2.19901e-05 8.8179e-05 0.00440913 0.00323125 0.000168866 2.37267e-05 1.83107e-05 0.00363847 0.00461806 1.4167e-05 0.00299615 1.5089e-05 0.00411356 2.50312e-05 0.00518349 
0.00263961 0.00259358 0.00202494 1.65487e-05 0.0015615 1.55467e-05 1.69838e-05 0.00180389 4.87164e-05 2.86629e-05 0.00171635 0.00209932 1.46194e-05 1.29568e-05 0.00203245 0.00179424 1.76303e-05 0.0018044 0.00177324 0.00149196 0.001985 0.00171113 3.66604e-05 2.07561e-05 0.00151135 0.00226029 0.00171624 3.5166e-05 1.25286e-05 3.08242e-05 0.00152728 2.06723e-05 4.55313e-05 1.64257e-05 0.00164043 4.21926e-05 2.01886e-05 1.90587e-05 2.15398e-05 0.00224587 0.0022836 2.773e-05 3.78373e-05 0.0023749 1.66939e-05 2.89663e-05 4.17114e-05 0.00187299 1.11775e-05 1.59614e-05 0.00168332 1.62046e-05 0.00159694 0.0022919 0.00216445 2.73801e-05 0.00172581 1.54842e-05 0.00200166 2.88172e-05 2.36524e-05 0.0019953 0.001561 0.00151507 0.00198904 0.00155795 0.00189001 1.42905e-05 1.90878e-05 0.0015384 2.95458e-05 3.01093e-05 0.00170473 1.45407e-05 3.94726e-05 3.00968e-05 3.83699e-05 2.00405e-05 2.17447e-05 0.0026253 0.00192901 3.49897e-05 0.000921802 0.00185466 2.47444e-05 4.16504e-05 0.00193211 0.00184321 0.00210102 0.00184893 3.28967e-05 0.00209878 0.00267048 1.37798e-05 2.15247e-05 0.00193206 0.00188854 1.80915e-05 0.00169766 2.35742e-05 2.59015e-05 0.00222141 0.00200403 1.52839e-05 2.99605e-05 2.83476e-05 0.00113367 0.00183119 2.94498e-05 1.06701e-05 1.06928e-05 3.55642e-05 3.07036e-05 0.00214698 1.33382e-05 0.00162193 1.39844e-05 0.00203451 0.00220868 4.18046e-05 1.47694e-05 0.00209341 1.11762e-05 3.3506e-05 0.00185455 0.00235545 0.00151043 1.34108e-05 3.7613e-05 2.67767e-05 9.7653e-06 3.52645e-05 1.65384e-05 3.5702e-05 1.4392e-05 2.9132e-05 3.71222e-05 0.00144723 3.6342e-05 0.00198548 0.00130991 0.00170686 2.80737e-05 0.00166718 0.00160579 0.00235274 0.00172673 1.65327e-05 1.67573e-05 2.80547e-05 1.54521e-05 4.06307e-05 2.84862e-05 0.00214961 0.00238954 0.00203472 4.13614e-05 0.00167025 2.36491e-05 1.29777e-05 1.57676e-05 0.00156777 0.00146986 0.00175373 0.00206823 0.00212005 4.01579e-05 0.00182154 0.00207998 3.32662e-05 3.57764e-05 1.58703e-05 4.15198e-05 1.74189e-05 3.14151e-05 3.21059e-05 0.00145555 1.75235e-05 4.09493e-05 1.38062e-05 1.71943e-05 3.62427e-05 0.00158101 0.00231062 2.81799e-05 1.26866e-05 0.00299598 0.00210299 1.55772e-05 2.90328e-05 0.00196229 0.00165149 0.00169355 3.29561e-05 0.0022727 1.55875e-05 2.21371e-05 1.86479e-05 2.64695e-05 2.08611e-05 2.73239e-05 3.53896e-05 1.73487e-05 3.15839e-05 0.00126128 0.00202874 0.0020496 1.26536e-05 0.00193796 3.53692e-05 3.28748e-05 2.91998e-05 0.00262869 0.00208431 0.00206408 0.00225667 1.84747e-05 2.26504e-05 0.00185421 0.00142358 3.75056e-05 1.84755e-05 3.35093e-05 2.25157e-05 1.4773e-05 2.20366e-05 2.00556e-05 0.00156391 0.00239174 2.21186e-05 1.95262e-05 0.00213685 0.00230125 0.0013438 0.0016649 0.00184591 3.41646e-05 0.00118408 0.00290264 0.00173453 0.00174401 1.39063e-05 0.00179401 0.00244163 4.55304e-05 0.00162322 0.00273948 1.76355e-05 0.00193987 1.42744e-05 0.00263464 3.52496e-05 0.00196387 0.00190523 1.61811e-05 2.05725e-05 0.00157317 1.7086e-05 2.33643e-05 1.37644e-05 0.00180009 2.18444e-05 3.69339e-05 1.85702e-05 3.42135e-05 1.94192e-05 1.28929e-05 0.00210305 0.00316158 0.0022012 0.00237254 2.44265e-05 2.38511e-05 2.83868e-05 3.27492e-05 2.47531e-05 0.00205062 0.00218821 3.19893e-05 0.0017842 1.28036e-05 1.67882e-05 3.79879e-05 1.50241e-05 0.00182682 0.0021786 0.00190228 0.00235516 0.00238046 0.00184709 0.00244739 0.0012638 0.00179222 0.00155647 4.01476e-05 1.29541e-05 0.00227761 1.52e-05 0.00148034 0.0017928 1.91402e-05 0.00176435 0.00181039 1.47044e-05 0.00132123 0.00178281 1.40181e-05 3.06457e-05 0.00220476 0.00197532 1.92261e-05 0.00189417 0.00226171 0.00206945 1.74605e-05 1.31712e-05 0.0020964 3.01622e-05 0.00220085 3.80016e-05 1.98018e-05 1.39634e-05 1.65171e-05 3.75968e-05 0.00210128 3.87453e-05 2.79612e-05 0.00205506 0.0019975 0.00233086 0.00279591 2.88777e-05 1.52863e-05 0.00198831 3.25254e-05 0.00209763 0.00206378 0.00172703 0.0019348 0.00134165 0.00245162 1.69274e-05 0.0020346 0.00168962 1.8297e-05 1.72549e-05 0.00147112 1.50383e-05 0.00186021 1.88149e-05 2.24323e-05 1.09655e-05 1.42741e-05 1.45525e-05 0.00217415 0.00224298 0.00183113 0.00146264 1.31476e-05 0.00167374 0.00172549 1.21515e-05 1.04921e-05 0.00231478 0.00140969 0.0013131 2.03098e-05 0.0015107 3.4103e-05 0.00201284 0.00164286 0.00171054 0.00187631 0.000870874 3.11598e-05 0.00176451 3.60239e-05 1.69555e-05 0.00187344 3.35245e-05 0.00202668 1.31287e-05 2.31123e-05 1.59661e-05 0.00163915 1.52292e-05 0.00144681 1.65092e-05 0.00251869 0.0025203 0.00298447 1.74358e-05 3.28528e-05 1.62077e-05 1.65189e-05 2.59502e-05 0.00200499 1.60802e-05 0.0021081 0.00139177 3.28171e-05 2.03734e-05 0.0025014 0.00235365 0.00121672 0.00240876 0.00160607 0.00188064 0.00204793 3.85407e-05 0.0022448 2.92114e-05 1.36941e-05 0.00233213 2.05261e-05 3.06038e-05 0.00237446 1.89788e-05 3.20066e-05 0.00168629 3.10879e-05 0.00240753 0.00164372 1.80211e-05 1.55949e-05 0.00212774 0.00194755 4.04649e-05 0.00205547 1.65843e-05 1.51098e-05 1.63949e-05 0.00138619 1.92733e-05 0.00245111 2.7134e-05 2.2168e-05 0.00147905 2.45541e-05 2.85312e-05 2.98364e-05 0.00198892 1.67455e-05 1.3216e-05 0.00150242 0.00221329 1.55734e-05 0.00204952 1.95829e-05 0.00141299 2.87307e-05 0.00152626 0.00146381 1.54044e-05 0.00185107 0.00173637 1.21794e-05 1.72394e-05 2.59477e-05 4.03491e-05 3.17562e-05 0.0018792 1.99133e-05 1.63256e-05 0.00159201 1.60428e-05 1.61815e-05 3.51917e-05 0.0020098 0.0012425 4.76338e-05 0.00177031 0.00198576 0.00268399 0.00170042 0.00124036 1.55836e-05 0.00250194 3.0436e-05 0.00182573 1.90057e-05 0.00240258 0.00255611 0.00249324 0.00242153 3.42626e-05 0.00217414 2.81431e-05 4.44815e-05 3.4865e-05 1.72622e-05 2.13755e-05 3.94296e-05 1.87403e-05 0.00190224 1.27711e-05 3.13733e-05 0.00168925 3.71264e-05 1.65259e-05 0.00187712 0.00201161 0.00257259 0.00191976 1.59587e-05 1.39384e-05 0.00194917 4.19906e-05 1.58856e-05 0.00175056 2.42688e-05 0.00108182 0.00254865 1.46059e-05 0.00206247 0.00254098 0.00150903 0.00151697 0.00185021 2.05209e-05 1.51217e-05 0.00216906 0.00195243 0.00163982 0.0018661 3.40127e-05 1.76048e-05 3.47694e-05 2.93292e-05 2.85152e-05 0.00214947 3.50014e-05 0.000959887 1.57793e-05 3.63659e-05 0.00230867 0.00126017 1.5113e-05 0.00182318 0.00255403 3.10242e-05 0.00150216 0.00176475 0.00204649 2.22205e-05 3.78008e-05 0.00150732 0.00197215 0.00160778 0.00182903 3.82836e-05 1.88142e-05 0.00206872 0.00201352 0.00264282 0.00187477 0.00194135 0.00166593 2.60141e-05 0.00245634 1.35731e-05 0.00150926 0.00144322 0.00239715 0.00161678 0.0017233 0.00134765 2.86657e-05 0.00210904 2.01276e-05 0.00172523 3.45155e-05 1.24932e-05 0.00144316 1.92705e-05 1.67787e-05 0.00240443 0.00178228 0.0016851 1.53447e-05 0.00185418 3.62194e-05 0.00161862 1.34411e-05 2.91424e-05 0.00185077 0.00210733 0.00166026 1.54215e-05 2.20837e-05 0.00228151 0.0023915 1.46386e-05 1.71609e-05 0.00217236 2.36827e-05 1.86547e-05 0.00167569 1.6554e-05 0.00183695 0.0019294 1.14559e-05 0.00196002 0.0015642 3.92891e-05 0.00205015 3.56941e-05 1.77319e-05 0.00164686 0.00241848 0.00153854 0.00156203 0.00190036 2.30419e-05 0.00139319 0.00213765 1.7701e-05 1.54108e-05 0.00178223 1.50028e-05 0.00171691 0.00195179 2.10321e-05 0.00208024 0.00144657 1.74521e-05 3.84834e-05 0.00307014 1.23415e-05 3.82015e-05 0.00219255 0.00208249 1.33658e-05 0.00277763 0.0015667 0.00165419 0.0014478 0.00150118 0.00167871 0.00228052 3.58927e-05 0.00230412 0.00201613 2.67608e-05 1.37266e-05 0.00190874 0.00185614 1.88593e-05 3.70105e-05 8.35785e-06 0.00246683 0.00244473 0.001774 3.68089e-05 2.18325e-05 0.00141428 0.00155725 0.00197247 3.09046e-05 1.73018e-05 0.00149982 0.00184604 0.0018818 0.00107323 0.00249828 2.45565e-05 0.00256301 0.00198305 0.00215314 0.00168774 0.00179095 2.84116e-05 4.03156e-05 0.00169848 0.00192653 0.00177755 1.98372e-05 2.39235e-05 3.63032e-05 0.00189508 0.00161709 1.27461e-05 0.00220255 9.34713e-06 0.00199387 1.60167e-05 0.00140345 0.00217249 2.23575e-05 3.81752e-05 1.7544e-05 1.90297e-05 0.00238261 0.0024157 2.16818e-05 2.03442e-05 2.28993e-05 0.00234792 1.56969e-05 0.00210827 0.00171852 0.00219765 2.31831e-05 1.62435e-05 4.0868e-05 0.002497 0.00228253 0.00181972 1.62024e-05 3.59914e-05 0.00194753 0.00120613 0.00218942 0.00187541 0.00132822 3.43959e-05 3.54411e-05 0.00194714 2.38383e-05 3.95471e-05 0.00155456 0.00136291 0.00222728 3.48649e-05 0.0023847 0.00268149 0.00131995 0.00177639 1.88267e-05 0.00153872 0.00179585 3.3781e-05 0.00213948 0.00293385 3.26992e-05 1.1216e-05 0.00135399 0.00206222 0.00268344 0.00256732 3.37586e-05 2.51328e-05 1.83288e-05 1.62224e-05 0.00236428 0.00236009 0.0017262 1.30645e-05 1.2271e-05 2.52289e-05 0.00143311 0.00251479 0.00309962 3.53416e-05 3.57533e-05 0.0018788 0.00133849 3.3862e-05 0.0021721 0.00289263 0.00185971 0.00216064 1.88065e-05 0.00172917 3.46763e-05 0.00198176 0.00291669 0.00174022 0.00202251 4.27064e-05 3.7392e-05 0.00178365 0.00198416 3.88534e-05 0.000971933 0.00228612 2.23217e-05 2.69078e-05 0.00173854 3.10148e-05 1.49724e-05 0.00178286 4.24164e-05 0.00229101 1.79172e-05 2.02649e-05 0.0027361 2.2618e-05 0.00166026 0.00202774 3.39021e-05 2.70862e-05 1.60199e-05 1.37382e-05 1.5722e-05 3.26917e-05 1.65968e-05 1.12694e-05 3.42864e-05 0.00212508 2.01315e-05 3.29297e-05 2.80386e-05 4.74754e-05 0.00185085 3.45286e-05 0.00213343 0.00249263 1.30224e-05 2.77343e-05 0.00199154 0.00200117 2.47767e-05 0.00185942 1.96879e-05 1.93223e-05 0.00181792 0.00171992 0.00264426 1.98462e-05 1.35232e-05 0.00159009 0.00215288 2.01905e-05 0.00188654 1.78128e-05 0.00212378 1.70409e-05 0.001866 0.00235823 3.88454e-05 0.00191588 0.00161159 0.00165895 2.66692e-05 1.74667e-05 4.33575e-05 2.32334e-05 0.00174434 0.00165903 0.00243275 0.00195395 1.63181e-05 0.00216121 2.81689e-05 0.00233645 0.00209775 2.8965e-05 1.55157e-05 0.00191803 0.00176367 0.00168997 0.00250719 2.55346e-05 0.00206994 0.00186056 3.6368e-05 0.00182075 0.00134171 0.00151014 0.00202839 3.19553e-05 0.00176205 0.00173931 2.35098e-05 1.34034e-05 0.00193125 1.43255e-05 0.0018297 0.00317164 2.68092e-05 0.00201548 0.00226682 0.0021908 1.80818e-05 0.00197349 0.00181214 3.4357e-05 3.41237e-05 1.26488e-05 3.08649e-05 0.00149467 0.00175677 1.30508e-05 0.00224033 0.00212943 3.62503e-05 1.6729e-05 3.4295e-05 0.00193784 1.45813e-05 1.75835e-05 0.00157626 0.00158792 1.30323e-05 0.00201607 0.00196368 4.16337e-05 0.00215424 3.05918e-05 0.00147701 2.95568e-05 3.50915e-05 2.08998e-05 3.90844e-05 0.00184854 0.00197301 0.00192082 3.7565e-05 3.48272e-05 1.47054e-05 0.00160889 2.7734e-05 2.85386e-05 0.00193198 2.1522e-05 3.67019e-05 1.40165e-05 0.00238175 3.0382e-05 0.00142967 0.00203817 1.65274e-05 0.00187073 0.00148429 0.00166198 1.90628e-05 3.11848e-05 0.00217641 2.63398e-05 0.00180805 3.34062e-05 0.00193288 0.00153509 0.0025666 3.45562e-05 1.62542e-05 0.00187728 3.91264e-05 1.6125e-05 0.00178514 3.65294e-05 0.00169175 3.01451e-05 1.21574e-05 1.43757e-05 0.00225377 0.00232101 1.85776e-05 0.00174788 4.22141e-05 1.44749e-05 1.80145e-05 1.41489e-05 1.7286e-05 2.80095e-05 3.05755e-05 3.4153e-05 0.00129039 1.54647e-05 0.00190171 0.00227506 2.63148e-05 3.30934e-05 1.35102e-05 0.00219392 3.22676e-05 0.00197194 3.98912e-05 1.76838e-05 0.00240454 3.51742e-05 0.00195913 0.00206956 0.00199031 2.15926e-05 0.0023834 3.21477e-05 0.00175458 0.00230762 3.10534e-05 1.61668e-05 1.64899e-05 1.78132e-05 2.75514e-05 0.00202372 0.00219642 1.35336e-05 1.38368e-05 0.00239441 3.25461e-05 0.00221118 1.49441e-05 1.85096e-05 0.00137611 1.70658e-05 0.00119505 1.74566e-05 0.00227566 1.38018e-05 
5.96988e-05 0.000393735 0.000392152 5.05957e-05 0.000241647 3.52162e-05 4.18052e-05 5.65905e-05 0.00580739 0.00237987 3.8473e-05 4.63248e-05 3.96446e-05 3.43478e-05 5.49052e-05 0.000385056 4.57968e-05 0.000371118 0.000334289 3.87725e-05 0.000346823 0.000362539 0.00296306 5.91093e-05 5.06002e-05 0.000337703 4.02816e-05 0.00380508 2.61864e-05 0.00380573 0.00036069 0.00289021 0.00469525 3.85247e-05 0.000422951 0.00445029 4.96385e-05 5.81098e-05 4.92615e-05 5.20333e-05 4.44189e-05 0.00335185 0.00361332 5.70763e-05 5.42991e-05 0.00231748 0.00385423 4.21879e-05 3.70553e-05 5.05304e-05 3.50225e-05 4.23112e-05 4.42269e-05 0.000403062 0.000304457 0.00283494 0.00036024 4.58238e-05 0.000457144 0.00426905 0.00369937 6.39845e-05 0.00038728 0.000232259 0.000442943 5.00518e-05 0.000434367 4.4765e-05 3.91177e-05 5.21109e-05 0.00371769 0.00335282 4.16921e-05 5.67816e-05 0.00426663 0.00312252 0.0042036 4.79193e-05 5.17862e-05 0.000422944 5.60981e-05 0.00282426 0.000278187 0.000437876 6.49219e-05 0.00320122 4.35539e-05 4.57445e-05 5.19862e-05 3.63015e-05 0.00400733 0.000337573 5.17162e-05 4.92852e-05 6.31949e-05 0.000350253 5.39656e-05 3.98393e-05 4.65854e-05 0.00329565 0.00310171 4.03174e-05 0.000520353 5.27839e-05 0.00296941 0.0039306 0.000254378 0.000272793 0.00341605 3.6577e-05 4.91672e-05 0.00429561 0.00240096 0.000413233 3.30576e-05 0.000359905 4.09491e-05 0.000338474 5.06285e-05 0.00414919 4.52811e-05 6.31115e-05 3.58101e-05 0.0030563 5.19683e-05 0.000325691 0.000329206 3.0441e-05 0.00344244 0.00235485 2.71874e-05 0.00317763 3.70044e-05 0.00276978 4.03894e-05 0.00396867 0.00370616 4.89934e-05 0.00374396 0.000398544 0.000282104 0.000423238 0.00435951 3.35481e-05 4.28181e-05 4.88113e-05 0.000335121 3.22804e-05 5.55381e-05 0.0034762 3.83349e-05 0.00375002 0.00424259 0.00047388 7.13266e-05 5.82096e-05 0.00459509 4.83092e-05 0.00383294 3.30929e-05 4.08901e-05 0.000302712 0.000341104 4.94814e-05 0.000423827 6.31521e-05 0.00382088 0.000443018 5.50618e-05 0.00255984 0.0035202 6.27861e-05 0.00484953 4.85979e-05 0.00351238 0.00374646 0.000346227 5.65291e-05 0.00409819 3.62849e-05 5.06316e-05 0.00434776 0.000328308 4.44624e-05 0.00416509 3.65948e-05 6.13927e-05 0.000370395 3.00976e-05 0.00226767 5.61929e-05 0.000387794 0.000347219 0.00367315 0.000390748 3.34889e-05 0.00272537 5.3753e-05 0.00247744 3.61625e-05 0.00396372 0.00454546 3.77055e-05 0.00415324 0.000396692 4.87834e-05 0.000487588 3.99275e-05 3.60051e-05 0.00455995 0.00342411 0.00340387 0.000490525 5.12228e-05 5.24395e-05 0.000358917 3.76622e-05 0.0035223 5.02091e-05 0.000335843 0.00331545 5.43305e-05 0.00468083 0.00192412 4.51712e-05 0.00392914 5.96899e-05 3.70408e-05 6.40669e-05 0.00205204 0.0036334 4.52751e-05 3.77109e-05 3.85397e-05 5.06535e-05 4.78122e-05 0.00319772 0.000264545 0.000429564 4.81867e-05 0.000319341 5.94973e-05 0.000473543 5.5428e-05 0.00611157 3.77654e-05 0.000434513 4.7147e-05 0.000347949 4.30409e-05 0.000452805 0.00316701 4.47698e-05 0.000414419 3.7684e-05 0.00251667 0.000379838 4.46865e-05 0.00322676 3.56403e-05 0.000275574 0.00306778 0.00310638 4.93961e-05 0.00516208 4.33007e-05 3.5617e-05 6.48069e-05 6.29168e-05 6.2544e-05 0.000331766 0.00304903 4.6385e-05 0.0023182 0.00443172 5.52673e-05 0.000417778 5.07267e-05 0.00375833 4.08557e-05 3.91385e-05 4.7527e-05 0.00424141 3.87993e-05 0.000311225 0.00034732 0.000303396 0.000443325 0.000458724 0.000363469 0.000433867 4.97358e-05 0.000393216 3.56273e-05 0.00297973 4.06173e-05 0.000291849 3.6538e-05 0.000192433 0.000264201 5.13963e-05 0.000334559 0.00029578 4.50509e-05 0.000271727 4.91967e-05 4.43604e-05 0.00317785 0.000394387 0.000365717 3.4207e-05 4.4904e-05 5.86396e-05 0.000437878 5.04228e-05 3.64084e-05 0.000405166 0.00361643 5.61771e-05 0.00442707 5.25261e-05 4.51326e-05 4.73074e-05 0.00467472 0.000386798 0.00479358 0.0044845 5.76143e-05 0.000451891 6.06284e-05 4.79194e-05 0.00337237 3.64693e-05 4.26063e-05 0.00308859 0.000358304 4.3332e-05 6.32265e-05 0.000332377 0.000295609 0.000414844 4.49088e-05 0.000382422 0.000353247 4.1857e-05 4.29805e-05 4.05208e-05 3.92157e-05 4.63736e-05 4.58727e-05 0.00255392 3.32188e-05 5.64451e-05 3.74149e-05 0.000393988 0.000358696 0.000399816 0.000279976 3.88633e-05 0.000332615 5.94085e-05 3.85215e-05 3.26177e-05 5.51349e-05 0.000303524 0.000353149 0.00290154 0.000388092 0.0045183 0.000406228 4.36862e-05 0.000335912 5.00141e-05 3.4461e-05 0.00314643 0.000300486 0.00325462 5.01247e-05 3.65067e-05 0.00328471 3.99557e-05 3.71669e-05 0.00321992 3.09093e-05 5.30834e-05 4.79479e-05 4.01862e-05 5.78032e-05 0.000353206 5.13546e-05 8.13585e-05 3.66556e-05 0.00370124 3.38811e-05 3.94531e-05 0.00257958 3.67327e-05 5.73268e-05 0.000354935 3.65667e-05 0.0035759 3.92119e-05 0.000552158 0.000344415 4.97836e-05 0.00042608 0.000362391 0.000347792 4.35051e-05 0.00392531 0.000363678 0.00331213 3.68618e-05 4.41498e-05 3.75519e-05 0.00338619 0.000436243 3.85508e-05 0.00306924 0.000372297 0.00510021 0.000386769 0.000225977 4.35236e-05 4.85957e-05 4.07263e-05 5.12221e-05 0.00418788 0.000330666 5.03804e-05 4.27514e-05 5.14736e-05 0.000200805 3.91327e-05 0.000388054 0.00326711 6.36045e-05 4.52711e-05 0.00367096 0.00283474 0.00271021 0.000433647 3.98111e-05 3.32867e-05 0.00022523 4.12268e-05 4.27992e-05 4.81819e-05 5.02599e-05 0.000310849 0.00357284 0.000305862 3.42438e-05 3.8343e-05 0.000272448 0.000379088 5.58064e-05 4.14194e-05 0.0032651 0.00456157 0.00253955 0.000314942 0.00340548 4.85004e-05 0.000259035 3.59209e-05 4.04692e-05 0.00378201 5.13927e-05 0.000286866 0.00446732 5.61763e-05 0.00039678 6.71355e-05 0.000300813 2.94777e-05 3.25739e-05 4.90961e-05 0.00340927 0.000347027 3.90914e-05 6.20566e-05 6.1024e-05 0.000386408 0.000391361 0.00362435 0.00036302 0.00288448 0.00471115 0.00328206 4.34285e-05 4.47908e-05 0.00440384 4.23621e-05 4.05814e-05 5.34065e-05 0.00382063 0.000405601 0.00415057 3.77326e-05 0.000332756 6.36795e-05 0.000457471 0.000375517 4.09754e-05 3.77265e-05 0.00040126 0.00399534 3.25977e-05 3.24124e-05 5.70655e-05 4.3332e-05 7.22958e-05 4.25285e-05 5.91306e-05 0.000481716 4.41003e-05 5.25691e-05 3.51444e-05 6.15988e-05 2.6685e-05 0.000301361 0.000428239 0.000430538 4.20428e-05 0.00358451 3.81747e-05 0.00446314 0.00294253 0.00419575 4.67613e-05 0.0040708 0.000232382 4.69963e-05 0.0034915 0.000333223 0.000258016 4.41603e-05 4.9814e-05 0.000474102 0.00390999 0.000303222 0.000359298 3.97938e-05 0.00291895 0.00363367 0.000306478 0.000368448 0.000306439 5.1951e-05 0.00209631 0.00356003 5.56123e-05 5.79444e-05 0.000310472 0.000385548 0.000320573 4.45307e-05 0.00299986 4.50558e-05 4.85682e-05 6.48605e-05 0.000243405 0.000496757 5.36617e-05 6.33953e-05 0.000235577 0.00354759 0.000349174 4.66741e-05 5.12045e-05 0.00391196 3.72982e-05 5.3245e-05 5.21406e-05 3.67293e-05 5.00227e-05 4.62108e-05 0.000294516 4.58048e-05 0.000388154 0.00294451 0.000322915 3.82196e-05 0.00338201 0.000413357 0.000296943 0.000318342 3.82854e-05 4.82478e-05 7.46895e-05 0.00038796 3.18507e-05 4.65805e-05 0.000498856 0.0033269 4.8213e-05 0.000377172 4.6385e-05 0.000295208 0.00029771 3.11069e-05 0.000323029 0.000285641 0.00414392 5.96966e-05 0.00417419 6.28704e-05 0.000327812 0.000407056 0.000310406 0.000343652 5.33786e-05 7.15616e-05 4.25424e-05 3.98916e-05 5.67857e-05 3.85018e-05 0.000418564 4.15309e-05 5.14402e-05 0.0004207 5.18792e-05 0.000390004 5.38652e-05 4.72974e-05 0.00305269 7.00577e-05 3.5978e-05 0.00299545 0.000337291 0.000403187 3.76694e-05 5.88919e-05 4.8575e-05 0.000267737 4.61009e-05 0.000375409 0.000402926 0.000390949 0.00430443 0.00033765 5.82639e-05 0.00409086 4.3143e-05 4.30031e-05 0.000480405 4.03148e-05 0.00400182 2.65848e-05 4.82767e-05 0.000427404 0.000423712 0.0035023 0.00226924 4.19455e-05 0.000523606 0.000382609 0.00419666 4.60248e-05 4.23642e-05 0.000325092 0.000327088 3.23017e-05 0.000498529 0.00249522 0.000540277 5.53531e-05 4.60501e-05 0.000307346 0.000329011 0.00300958 0.00461431 4.43813e-05 4.20935e-05 4.87264e-05 4.93119e-05 5.80344e-05 0.00431098 0.000464136 4.34532e-05 3.14248e-05 6.37594e-05 3.95736e-05 0.000374068 4.55919e-05 4.46683e-05 0.000501751 0.00314006 0.00561452 4.14091e-05 3.31991e-05 5.15995e-05 0.000349652 6.22645e-05 5.18084e-05 0.00174709 0.000384882 4.76421e-05 4.98265e-05 5.01683e-05 0.000350475 0.00391049 4.35313e-05 0.00396085 5.3968e-05 0.000366782 5.13824e-05 3.14389e-05 0.00322758 4.34903e-05 0.000200461 7.70325e-05 4.81452e-05 0.000231722 0.00405184 0.00363309 6.22007e-05 0.00294765 0.00348544 5.11848e-05 5.3775e-05 0.000419962 0.0028318 4.96353e-05 5.57769e-05 4.72069e-05 0.000282575 5.51208e-05 4.56534e-05 4.66402e-05 0.003394 0.000346754 4.8796e-05 0.00418649 3.10442e-05 3.29327e-05 5.40589e-05 4.23094e-05 4.69137e-05 0.00337067 0.00286273 4.97018e-05 4.53605e-05 5.54151e-05 6.19019e-05 0.000378211 3.53565e-05 4.22637e-05 0.00417006 0.000345892 0.000560029 5.67945e-05 0.0041864 0.00388362 0.000347252 0.000276802 0.00369106 5.47763e-05 6.68993e-05 0.000438159 0.000353014 5.24272e-05 0.000326982 0.00395105 5.07521e-05 7.87786e-05 0.000266397 0.000432655 0.00331778 0.00380156 0.000303019 5.26562e-05 0.00376067 0.000245286 0.000305707 4.56888e-05 0.00254379 0.000442025 0.00328141 5.28189e-05 2.84706e-05 0.00421492 6.39675e-05 3.293e-05 5.76509e-05 0.000484441 0.00270949 0.000313718 5.27863e-05 0.00521652 0.00206356 4.41943e-05 3.57835e-05 3.85803e-05 0.0033527 3.65792e-05 5.31664e-05 0.00433585 7.22235e-05 4.74837e-05 0.00394351 0.00350007 0.00482895 0.000384092 0.00333123 4.25011e-05 5.18764e-05 4.23e-05 0.00398724 5.34001e-05 0.000479949 0.00249367 5.95195e-05 4.975e-05 3.47819e-05 5.66419e-05 5.26155e-05 5.64737e-05 4.64878e-05 3.64154e-05 0.000237796 4.61987e-05 4.05736e-05 0.000347132 4.76473e-05 5.14827e-05 4.18644e-05 4.71611e-05 4.73243e-05 0.00381128 0.00039929 4.19632e-05 4.34035e-05 0.00293218 5.97192e-05 0.0031613 0.00238076 4.1408e-05 0.000298481 0.000438355 0.000433734 5.11101e-05 6.54426e-05 0.00282346 6.4218e-05 6.50742e-05 0.00452959 4.05279e-05 0.000328382 0.000301523 0.000398657 4.42492e-05 0.00323966 0.000496169 4.58124e-05 0.00273932 5.96729e-05 3.09434e-05 0.000371134 0.000472245 0.0034791 0.000366401 4.84512e-05 0.00363853 3.56856e-05 0.000360605 4.60338e-05 0.000359241 6.9727e-05 0.00280378 0.000370097 5.40234e-05 4.33391e-05 4.96518e-05 3.36839e-05 0.000323287 0.00382134 0.00295181 3.91342e-05 0.00355753 0.000368582 5.80452e-05 4.27944e-05 0.000337584 7.17212e-05 0.0047635 4.18119e-05 0.00436758 4.27947e-05 4.18401e-05 3.87949e-05 0.000402641 0.000387541 3.72004e-05 0.000479777 5.30823e-05 0.00350209 0.000300061 0.00270847 5.58552e-05 0.00315518 0.00367741 0.00331261 0.00309815 4.57338e-05 0.00040101 0.000442295 0.00393612 0.00435642 4.65975e-05 0.000359347 0.00316951 0.00325291 4.21632e-05 0.00372008 0.00375417 5.14056e-05 5.08171e-05 0.00300458 0.000278511 0.000370094 4.63827e-05 0.000414539 0.000235758 0.000356158 4.97364e-05 0.00374144 5.24663e-05 0.00413444 0.00037611 0.00370142 0.000334185 0.000285688 0.000478573 0.00327059 4.48319e-05 0.000379166 0.0036489 3.24254e-05 4.29959e-05 0.00292523 0.000314817 0.00206599 3.42052e-05 4.9111e-05 0.000384539 0.000360222 3.67341e-05 3.82769e-05 0.00520529 4.66632e-05 4.05582e-05 3.60191e-05 4.45388e-05 0.00343943 0.00281125 0.00384863 0.000364108 5.48292e-05 0.000398526 5.43472e-05 0.00246506 0.00252827 5.83664e-05 0.000431085 0.00212153 0.000297654 0.00442821 0.00256272 0.000483446 0.00350375 0.000328859 4.54159e-05 0.000347118 5.06138e-05 5.7802e-05 0.00340072 0.000393289 0.000563204 0.00304359 3.16252e-05 4.64502e-05 5.12811e-05 0.0030154 0.000373892 4.97761e-05 4.56392e-05 3.34899e-05 6.96195e-05 0.00352905 0.000409872 4.36025e-05 4.90301e-05 0.00036112 4.3155e-05 0.000222252 4.40582e-05 0.000376338 4.6876e-05 
5.34396e-05 0.00332485 0.00379288 3.82507e-05 0.00340167 2.9839e-05 2.0551e-05 2.88661e-05 2.85203e-05 1.76914e-05 3.79378e-05 3.3829e-05 2.32114e-05 2.5336e-05 4.22019e-05 0.00443331 2.35047e-05 0.00320815 0.00410377 3.07811e-05 0.00323291 0.00387901 2.32253e-05 2.84179e-05 2.78031e-05 0.00346764 3.12106e-05 2.09551e-05 1.94585e-05 1.91163e-05 0.00248313 1.4607e-05 2.48545e-05 2.57954e-05 0.00396923 2.31625e-05 2.9706e-05 2.25899e-05 4.03818e-05 2.82113e-05 3.72042e-05 1.25117e-05 2.29185e-05 4.21133e-05 3.09241e-05 1.51778e-05 2.39043e-05 2.81344e-05 2.3784e-05 2.43415e-05 3.22333e-05 2.60702e-05 3.21302e-05 0.00339538 0.00334123 1.60117e-05 0.00330514 2.91143e-05 0.00391845 2.91691e-05 1.59731e-05 3.01575e-05 0.00216727 0.00301928 0.00394955 3.03894e-05 0.00303815 2.38876e-05 3.24248e-05 3.59597e-05 2.03855e-05 1.7839e-05 3.7179e-05 3.02853e-05 1.78839e-05 1.86519e-05 1.94182e-05 3.0427e-05 2.38552e-05 0.00374978 3.43296e-05 2.0347e-05 0.00177149 0.00411095 3.27624e-05 2.6734e-05 2.90055e-05 2.31365e-05 2.99731e-05 2.9625e-05 1.94009e-05 0.00323902 4.45168e-05 2.84136e-05 3.28741e-05 0.00314448 4.4346e-05 1.96629e-05 3.41378e-05 1.97316e-05 1.72872e-05 3.85531e-05 0.00385645 2.95902e-05 1.68865e-05 2.09429e-05 0.00277586 0.00353813 2.132e-05 2.2544e-05 2.14373e-05 2.39518e-05 1.90324e-05 0.00292792 2.33341e-05 0.00282976 2.43913e-05 0.00347946 4.00523e-05 2.49343e-05 1.86576e-05 3.51736e-05 2.09415e-05 1.99094e-05 3.27312e-05 0.00350183 0.00361651 2.73221e-05 2.59984e-05 1.51512e-05 1.87995e-05 2.13488e-05 3.0026e-05 2.09232e-05 1.373e-05 2.22585e-05 2.12211e-05 4.36405e-05 2.40742e-05 0.00330896 0.00231565 0.00484446 2.40022e-05 3.79666e-05 2.57598e-05 3.26987e-05 0.00285455 2.34131e-05 3.13171e-05 1.80073e-05 2.77841e-05 2.78398e-05 2.13057e-05 0.00374287 4.13634e-05 4.18011e-05 2.03192e-05 3.26307e-05 1.97383e-05 2.20341e-05 2.02458e-05 0.00270851 0.00373048 2.80122e-05 0.00425117 4.23861e-05 2.39289e-05 0.00305775 3.58483e-05 1.83836e-05 2.07562e-05 2.79174e-05 2.40257e-05 2.51703e-05 2.43113e-05 2.30299e-05 0.00346479 2.70863e-05 2.4529e-05 2.43536e-05 2.8333e-05 2.33446e-05 0.00353643 3.09095e-05 1.82059e-05 2.35846e-05 4.05604e-05 0.00456849 2.41444e-05 1.51351e-05 3.78725e-05 0.0039546 0.00309984 1.61636e-05 0.00418878 2.61849e-05 1.67825e-05 2.30436e-05 1.62587e-05 3.24907e-05 2.05806e-05 1.96978e-05 2.63732e-05 2.01362e-05 0.00303393 3.16854e-05 0.00378704 2.208e-05 4.03218e-05 2.35273e-05 1.49795e-05 2.17631e-05 0.0039761 3.41674e-05 2.3902e-05 0.00317332 2.57452e-05 1.77003e-05 3.52081e-05 0.00285864 2.15483e-05 3.1703e-05 3.109e-05 1.15843e-05 2.53279e-05 2.14838e-05 3.55843e-05 3.30131e-05 4.76344e-05 1.06776e-05 1.93504e-05 3.10461e-05 3.32268e-05 3.3314e-05 3.20103e-05 3.05738e-05 2.19005e-05 0.00305417 0.00535988 3.83525e-05 0.00297783 3.01246e-05 0.0039631 3.97351e-05 2.14115e-05 3.66535e-05 0.00416793 2.15252e-05 0.00287448 2.77841e-05 0.00308468 1.3212e-05 2.9224e-05 0.00369307 2.59682e-05 1.54085e-05 0.0036173 3.33678e-05 1.9755e-05 2.06935e-05 0.00465622 1.88389e-05 2.06998e-05 2.96905e-05 2.27519e-05 2.93006e-05 2.36446e-05 4.67138e-05 4.25287e-05 4.37636e-05 0.00376315 1.6698e-05 4.42996e-05 2.05025e-05 2.17095e-05 3.22729e-05 0.00238474 2.5264e-05 1.79456e-05 2.14239e-05 2.71233e-05 2.98475e-05 2.19546e-05 2.75483e-05 0.00303539 0.00285377 0.00358984 0.00390532 0.00410133 0.00364754 0.00402022 2.55523e-05 0.00282705 3.39912e-05 2.00678e-05 1.46013e-05 0.00323757 2.14181e-05 0.0023448 0.0032338 2.40873e-05 0.00287217 0.00243582 3.10118e-05 0.00274541 3.95359e-05 2.42322e-05 2.23298e-05 0.00361834 0.00345975 3.05458e-05 4.25519e-05 3.59159e-05 0.00421373 3.91522e-05 2.74206e-05 0.00493578 1.6692e-05 4.43923e-05 2.46219e-05 3.08374e-05 2.05907e-05 2.33324e-05 1.7532e-05 0.00355578 1.61932e-05 2.074e-05 4.16892e-05 0.00398687 4.47983e-05 4.55415e-05 1.58778e-05 2.83195e-05 2.48699e-05 1.59314e-05 0.003912 3.26684e-05 2.98235e-05 0.00335324 0.00323412 0.00348814 3.15415e-05 0.00382359 0.00278668 3.0282e-05 3.12451e-05 3.68546e-05 2.32189e-05 3.34016e-05 3.17262e-05 1.76164e-05 1.98602e-05 3.1628e-05 3.37659e-05 0.00404341 0.00462848 0.00359882 0.00362649 2.50986e-05 0.00369945 3.09544e-05 2.41155e-05 1.953e-05 3.78244e-05 0.0034763 0.00290668 1.40495e-05 0.00285601 2.08528e-05 0.00411334 2.49735e-05 0.00421787 3.43973e-05 2.71063e-05 1.90265e-05 0.00346974 1.50905e-05 3.62247e-05 3.31011e-05 1.60837e-05 2.23853e-05 2.97182e-05 1.99609e-05 2.47526e-05 3.28813e-05 3.25675e-05 2.96682e-05 3.41682e-05 0.00374743 3.23061e-05 3.98929e-05 2.34793e-05 1.96236e-05 2.31694e-05 3.11578e-05 1.68179e-05 4.39531e-05 3.51903e-05 0.00385035 2.45997e-05 2.29185e-05 2.75785e-05 0.00457352 0.0036074 3.01635e-05 0.00446053 0.00356488 0.00388108 3.12822e-05 2.30052e-05 0.00338667 1.56886e-05 3.16373e-05 3.85741e-05 3.07349e-05 2.01125e-05 0.0047693 1.96943e-05 1.55801e-05 0.00265482 2.34792e-05 0.00433967 0.00353323 2.73676e-05 2.97348e-05 4.11411e-05 3.99087e-05 2.4942e-05 0.00312959 2.52535e-05 2.52226e-05 2.84445e-05 0.00313064 2.97175e-05 0.00299759 1.84964e-05 3.3742e-05 2.9431e-05 1.59928e-05 1.62798e-05 1.91827e-05 0.00424203 1.89117e-05 2.50355e-05 0.00343345 3.03232e-05 2.40517e-05 3.35853e-05 4.26421e-05 0.00347974 1.43955e-05 0.00326103 3.03699e-05 3.38501e-05 0.00300488 0.00347375 2.6888e-05 2.60942e-05 2.17223e-05 2.02638e-05 2.38469e-05 0.00413459 1.25782e-05 1.92861e-05 0.00319447 3.00522e-05 2.75786e-05 2.32783e-05 3.57843e-05 0.00308223 2.20592e-05 3.52034e-05 0.0030826 5.00714e-05 0.00334719 1.66129e-05 2.13134e-05 3.25597e-05 1.91133e-05 0.004102 3.25732e-05 4.76363e-05 2.97163e-05 0.00422309 0.00457501 1.89767e-05 0.00364864 2.22065e-05 2.69131e-05 1.74762e-05 2.73832e-05 3.89157e-05 2.80539e-05 2.44318e-05 3.61794e-05 3.22492e-05 2.30456e-05 0.00372617 1.81793e-05 2.0078e-05 0.00345351 4.30403e-05 0.00456605 0.00462461 3.20398e-05 3.44004e-05 0.00404854 2.47659e-05 3.18965e-05 3.07355e-05 3.88806e-05 2.6856e-05 4.85016e-05 2.19519e-05 3.40583e-05 0.00420131 3.49357e-05 3.23518e-05 3.4614e-05 3.64969e-05 2.30846e-05 0.00505957 0.00443525 0.00355053 2.55861e-05 1.76099e-05 2.84835e-05 1.90301e-05 1.8264e-05 1.82052e-05 4.01482e-05 2.01662e-05 0.00250201 3.53112e-05 1.95585e-05 0.00438673 0.00242021 2.73357e-05 4.2139e-05 0.00333056 2.78041e-05 0.00313125 0.00231528 3.3332e-05 1.39997e-05 1.9631e-05 0.00409992 0.00361685 0.00260036 4.32279e-05 1.39709e-05 1.38025e-05 2.89427e-05 4.37026e-05 0.00391545 0.00385252 0.00377691 3.28117e-05 1.54472e-05 3.43055e-05 2.82045e-05 3.8021e-05 0.00290997 0.00445512 3.45658e-05 4.05808e-05 0.00252522 1.71696e-05 0.00340032 3.00161e-05 3.57166e-05 1.87363e-05 2.34165e-05 2.36285e-05 2.82939e-05 2.34911e-05 2.61755e-05 2.83601e-05 0.00259154 2.36375e-05 0.00311476 1.9852e-05 0.00357129 2.15836e-05 1.86121e-05 0.00408509 0.00343437 0.00223468 2.47547e-05 3.88501e-05 4.15606e-05 0.00463184 1.88807e-05 3.16815e-05 0.00347829 1.7941e-05 2.80672e-05 0.00347816 2.71284e-05 0.00300868 0.00312382 1.96196e-05 0.0028483 0.00370259 2.52167e-05 4.02854e-05 2.14445e-05 3.1814e-05 0.00399062 0.0043018 0.00341613 0.00266783 2.42481e-05 3.34782e-05 2.33716e-05 4.13623e-05 2.62749e-05 1.91186e-05 0.00461313 3.30547e-05 3.03255e-05 0.00372994 2.91859e-05 0.00285197 3.27006e-05 2.69932e-05 2.22283e-05 4.15056e-05 2.61899e-05 1.8981e-05 0.00386814 0.00485231 1.77864e-05 4.07151e-05 3.3108e-05 0.004601 3.61812e-05 0.00310889 0.00399949 0.00359274 1.6873e-05 0.00352311 3.40401e-05 2.26311e-05 2.83793e-05 3.4205e-05 0.0027255 2.51035e-05 2.41117e-05 2.03664e-05 4.13875e-05 0.00550303 0.003631 2.35284e-05 1.41731e-05 2.8468e-05 0.00317728 0.00366868 1.95101e-05 3.55107e-05 3.06245e-05 0.00296476 0.00279096 2.23833e-05 0.00452957 1.42089e-05 0.00428581 3.87363e-05 3.42489e-05 0.00251678 0.00441631 2.02676e-05 2.17642e-05 2.54999e-05 2.94729e-05 3.60546e-05 3.59087e-05 2.98393e-05 2.49744e-05 0.00367566 3.21717e-05 2.27371e-05 4.1954e-05 2.2854e-05 0.00337283 2.88597e-05 2.44225e-05 0.00392301 1.78113e-05 2.48607e-05 3.19326e-05 2.85937e-05 3.15102e-05 0.00453202 3.9411e-05 3.06449e-05 1.50823e-05 0.00362644 2.75044e-05 3.70405e-05 4.45627e-05 0.00333402 1.79778e-05 2.92679e-05 2.12665e-05 3.67192e-05 0.00417467 2.8775e-05 2.79665e-05 2.13766e-05 3.10133e-05 0.00245225 4.43878e-05 3.8139e-05 0.00282999 2.08065e-05 2.18356e-05 3.76948e-05 1.72714e-05 1.9221e-05 3.40705e-05 3.22545e-05 0.00348973 1.51927e-05 3.76143e-05 3.12256e-05 3.82386e-05 0.00241992 3.94186e-05 3.40261e-05 3.38028e-05 1.51403e-05 0.00378883 3.86045e-05 2.48707e-05 2.08398e-05 3.90316e-05 3.09048e-05 4.97129e-05 4.03207e-05 1.53774e-05 2.28273e-05 2.44965e-05 3.23936e-05 3.89212e-05 2.74915e-05 0.00273311 1.79229e-05 2.25461e-05 2.06324e-05 0.00348186 0.00483931 4.87872e-05 2.33946e-05 1.7573e-05 0.00375802 0.00277304 2.25842e-05 3.91254e-05 4.36895e-05 0.00368351 0.00298954 3.23746e-05 0.00434739 2.68016e-05 4.24718e-05 5.53185e-05 0.00343892 0.00488284 2.24397e-05 2.23124e-05 0.00264739 3.01727e-05 2.34669e-05 0.0025748 0.00413106 2.6972e-05 2.22972e-05 0.00271444 1.96703e-05 3.08958e-05 2.55917e-05 1.81226e-05 3.12076e-05 2.4399e-05 2.56937e-05 0.00480207 1.78551e-05 0.00301783 5.24399e-05 2.85629e-05 1.38915e-05 2.05658e-05 2.15555e-05 2.26571e-05 1.74657e-05 1.84294e-05 2.70159e-05 2.23942e-05 3.41691e-05 4.00176e-05 1.8411e-05 2.08028e-05 2.05736e-05 0.00347406 2.04135e-05 3.84246e-05 4.01886e-05 1.79433e-05 1.52682e-05 3.98356e-05 0.00392414 1.43849e-05 3.48935e-05 2.44725e-05 1.74463e-05 2.8912e-05 4.19252e-05 4.10172e-05 3.18034e-05 2.70346e-05 0.00318267 3.05778e-05 2.84347e-05 0.00394162 3.22445e-05 3.86075e-05 2.61912e-05 2.83838e-05 3.15569e-05 2.00478e-05 0.00401939 2.88152e-05 3.02857e-05 2.20056e-05 2.8988e-05 2.50041e-05 1.50193e-05 2.96935e-05 0.00304135 0.00344512 0.00479496 2.43972e-05 3.42475e-05 1.86188e-05 4.61814e-05 3.7564e-05 2.43887e-05 3.65239e-05 0.00403801 0.00275996 0.00301842 3.96557e-05 1.31623e-05 0.00515644 2.61362e-05 1.63476e-05 3.97506e-05 3.13852e-05 0.00318706 0.00306805 2.15548e-05 0.00303008 3.52272e-05 1.57842e-05 2.4254e-05 0.00288957 1.77063e-05 0.00314905 3.67191e-05 1.69574e-05 0.00243238 4.45527e-05 4.03835e-05 2.13227e-05 3.13749e-05 0.00285292 2.10974e-05 1.93416e-05 2.20091e-05 2.05483e-05 0.00318188 3.2746e-05 2.56476e-05 0.00322996 4.37806e-05 1.70033e-05 3.08608e-05 2.11352e-05 3.01107e-05 2.32694e-05 2.72198e-05 0.00292436 0.00343691 2.64308e-05 0.00357404 3.24671e-05 2.32823e-05 0.00362617 1.85178e-05 3.5629e-05 1.71707e-05 2.13927e-05 1.41727e-05 2.73702e-05 3.59032e-05 0.00377381 0.00361681 2.19191e-05 2.00753e-05 2.10063e-05 0.00292998 1.19084e-05 1.54224e-05 4.06883e-05 1.96972e-05 1.52842e-05 2.70574e-05 3.56622e-05 1.96156e-05 0.00331709 0.00436615 2.36538e-05 0.00405874 0.00227923 0.00420832 3.35935e-05 2.1889e-05 3.90004e-05 1.50314e-05 0.00311253 1.47905e-05 0.00453372 0.00317405 0.00464691 1.48851e-05 3.10177e-05 0.00297424 1.8102e-05 2.96974e-05 3.57998e-05 2.11666e-05 0.00291254 1.76192e-05 2.80266e-05 2.51579e-05 0.00381795 0.00457564 2.03431e-05 3.23163e-05 2.3487e-05 2.68834e-05 2.24904e-05 2.39793e-05 3.39609e-05 1.72051e-05 2.02551e-05 2.25238e-05 0.00383918 2.52221e-05 0.00361466 5.12395e-05 1.64188e-05 2.18918e-05 2.15007e-05 0.00392422 1.75185e-05 0.00344707 2.11451e-05 1.66156e-05 0.00465677 1.85386e-05 0.00351414 3.58286e-05 0.00319631 3.60482e-05 3.00231e-05 1.44597e-05 0.00283775 0.00381219 2.19511e-05 1.93621e-05 2.27417e-05 2.517e-05 1.9307e-05 0.00415832 3.75707e-05 2.56256e-05 2.72173e-05 5.17077e-05 1.8676e-05 0.00341622 2.52418e-05 3.15312e-05 0.00299354 2.83224e-05 0.00194587 1.96031e-05 0.00351605 2.83508e-05 
3.33005e-05 5.81972e-05 8.29672e-05 1.75791e-05 4.44549e-05 1.46462e-05 1.39223e-05 3.05982e-05 0.00582165 0.00292131 3.04082e-05 2.26354e-05 1.18264e-05 8.32114e-06 3.35827e-05 6.94986e-05 1.57982e-05 4.71689e-05 6.67423e-05 2.49124e-05 5.48705e-05 5.27596e-05 0.00383531 1.22029e-05 2.10438e-05 6.3787e-05 2.52597e-05 0.00347194 1.4185e-05 0.00450951 4.71823e-05 0.00242149 0.00661952 1.26825e-05 6.54783e-05 0.00420977 1.16569e-05 1.47394e-05 1.84166e-05 3.15622e-05 3.65438e-05 0.00284716 0.00360069 2.08336e-05 1.77752e-05 0.00350134 0.00464982 2.32878e-05 1.2337e-05 1.44626e-05 2.12526e-05 1.47363e-05 1.67307e-05 6.23999e-05 6.00467e-05 0.002148 5.15594e-05 1.31564e-05 6.14393e-05 0.00424308 0.0030875 2.84273e-05 5.39189e-05 4.34398e-05 6.2194e-05 2.1028e-05 5.94323e-05 1.23018e-05 1.40253e-05 2.99067e-05 0.0040939 0.00394229 2.94151e-05 1.16294e-05 0.00410742 0.00298859 0.00410584 1.24341e-05 1.5402e-05 6.49643e-05 3.50867e-05 0.00436878 3.54301e-05 6.38187e-05 1.56068e-05 0.00582046 2.6993e-05 2.71117e-05 3.20537e-05 2.95588e-05 0.00329859 7.19265e-05 3.4121e-05 1.3305e-05 1.14718e-05 5.54623e-05 2.37678e-05 9.75731e-06 3.03619e-05 0.00383475 0.00310847 3.09405e-05 5.72466e-05 1.75087e-05 0.00405214 0.00358611 5.0766e-05 5.53936e-05 0.00381473 1.0174e-05 1.23622e-05 0.00429043 0.00324997 6.82054e-05 9.64172e-06 5.67168e-05 1.18308e-05 5.75856e-05 3.37235e-05 0.00345814 1.26463e-05 2.80155e-05 9.97654e-06 0.00429495 3.66761e-05 6.05559e-05 4.83235e-05 1.45261e-05 0.00454869 0.00330451 1.16283e-05 0.00323607 1.58929e-05 0.0039243 1.31838e-05 0.00435623 0.00442509 2.19982e-05 0.00507766 8.1946e-05 3.87384e-05 6.10525e-05 0.00269933 3.1896e-05 2.80659e-05 2.77713e-05 4.67193e-05 1.31018e-05 1.77478e-05 0.00315906 1.22178e-05 0.0045627 0.00415717 6.55343e-05 4.16802e-05 3.38004e-05 0.0049481 3.1813e-05 0.00448837 1.55647e-05 1.19882e-05 4.892e-05 4.82254e-05 2.15524e-05 6.54498e-05 3.07502e-05 0.00389916 5.82111e-05 3.50071e-05 0.00385627 0.00437216 1.20487e-05 0.0049794 1.51526e-05 0.00334842 0.00435274 6.98164e-05 1.55527e-05 0.00523846 1.18204e-05 1.40923e-05 0.00433398 7.60153e-05 3.21781e-05 0.00321345 9.91039e-06 2.8503e-05 4.86836e-05 1.08951e-05 0.00301211 3.15888e-05 6.34989e-05 5.95502e-05 0.0037844 6.58643e-05 9.11314e-06 0.00295553 1.23767e-05 0.0038873 1.2555e-05 0.00371643 0.00437821 1.22097e-05 0.00340709 3.96278e-05 3.13004e-05 5.39554e-05 1.40822e-05 3.15299e-05 0.00443288 0.00332464 0.00340814 8.60303e-05 2.28181e-05 2.02999e-05 5.90943e-05 1.55755e-05 0.00312556 3.13569e-05 4.97566e-05 0.00379839 1.60343e-05 0.0043911 0.00258756 1.1308e-05 0.00408524 1.62473e-05 2.95682e-05 2.60149e-05 0.00272568 0.00447458 2.0783e-05 2.48144e-05 3.42625e-05 2.75941e-05 3.06845e-05 0.0038946 4.58584e-05 9.31822e-05 2.68005e-05 5.3348e-05 1.35487e-05 4.54055e-05 3.20377e-05 0.00505125 2.54068e-05 6.61033e-05 1.11653e-05 5.42978e-05 1.08221e-05 5.81117e-05 0.00377526 2.31069e-05 5.75435e-05 8.95226e-06 0.00401372 5.37485e-05 1.59707e-05 0.00370387 1.13817e-05 5.44603e-05 0.00317386 0.00353824 1.27586e-05 0.00540183 1.3348e-05 1.00317e-05 3.6609e-05 3.33327e-05 3.95422e-05 6.07276e-05 0.00258351 1.7085e-05 0.00376647 0.00403248 1.27251e-05 5.74239e-05 2.58259e-05 0.004633 2.81738e-05 1.25732e-05 1.1777e-05 0.00585968 1.44232e-05 6.27837e-05 5.26067e-05 4.73277e-05 7.28415e-05 5.7486e-05 5.70689e-05 7.33018e-05 2.06271e-05 6.23927e-05 1.87975e-05 0.00351957 9.65423e-06 4.49733e-05 1.09082e-05 4.48087e-05 5.19163e-05 1.71079e-05 5.77222e-05 4.8715e-05 1.30576e-05 4.25995e-05 3.11119e-05 1.42736e-05 0.00319976 5.90635e-05 5.53554e-05 9.79299e-06 3.50148e-05 2.82146e-05 6.2542e-05 1.61973e-05 1.15197e-05 6.96883e-05 0.00338743 2.94639e-05 0.00497772 1.54189e-05 1.15936e-05 1.21853e-05 0.00543483 7.75482e-05 0.00531522 0.0053581 3.57976e-05 5.91902e-05 2.9105e-05 4.52294e-05 0.003986 1.42967e-05 2.37238e-05 0.00435352 7.81391e-05 2.77719e-05 3.12291e-05 6.37262e-05 4.65376e-05 7.30497e-05 1.42366e-05 7.88309e-05 5.8943e-05 1.28551e-05 1.36222e-05 1.80277e-05 1.621e-05 2.83389e-05 1.67481e-05 0.00227857 9.88563e-06 1.28661e-05 1.27585e-05 5.53098e-05 6.5169e-05 6.43469e-05 4.70135e-05 1.17147e-05 6.25674e-05 2.62968e-05 1.30536e-05 1.08096e-05 2.71672e-05 5.34706e-05 4.97353e-05 0.00229124 4.68715e-05 0.00434153 5.69318e-05 2.77001e-05 5.21769e-05 2.87377e-05 2.29695e-05 0.00385575 5.8453e-05 0.00367335 1.36892e-05 2.98037e-05 0.0029028 2.0896e-05 1.27775e-05 0.00505215 1.03987e-05 3.60275e-05 1.30796e-05 2.4454e-05 1.50998e-05 6.3081e-05 2.62255e-05 3.81669e-05 1.47267e-05 0.00348639 1.12274e-05 1.20784e-05 0.00320044 3.36498e-05 1.48175e-05 7.53135e-05 1.74749e-05 0.00363277 1.48475e-05 7.48188e-05 6.35256e-05 2.37139e-05 7.04922e-05 5.9666e-05 6.05149e-05 2.28516e-05 0.00432192 4.63795e-05 0.00335529 1.38408e-05 2.84377e-05 1.28036e-05 0.00390124 6.30957e-05 9.66219e-06 0.00334343 5.80679e-05 0.00510793 6.56178e-05 5.76674e-05 1.21386e-05 1.34099e-05 3.39741e-05 2.29759e-05 0.00569941 6.80586e-05 1.61048e-05 1.07932e-05 1.43687e-05 4.04936e-05 1.4098e-05 5.4316e-05 0.00330354 1.63754e-05 2.72887e-05 0.00360608 0.00312105 0.00382565 7.19178e-05 1.0915e-05 1.48709e-05 5.16238e-05 2.94494e-05 1.1623e-05 2.9828e-05 1.5875e-05 3.90825e-05 0.00368847 5.35398e-05 2.22751e-05 1.69809e-05 5.13273e-05 4.66011e-05 1.2952e-05 1.19915e-05 0.00296073 0.00494211 0.00300301 5.16652e-05 0.00428481 1.33765e-05 4.17828e-05 1.6507e-05 1.44371e-05 0.00450038 2.17435e-05 5.52612e-05 0.00415039 2.60467e-05 6.45437e-05 2.88649e-05 5.83888e-05 2.62331e-05 1.17987e-05 2.69407e-05 0.00388979 5.13622e-05 1.52163e-05 3.80545e-05 2.62405e-05 7.86076e-05 7.68675e-05 0.0048081 6.00974e-05 0.00377121 0.0057108 0.00271162 1.38424e-05 1.87293e-05 0.00622264 1.36505e-05 2.8387e-05 1.46997e-05 0.00418719 7.36887e-05 0.00519068 1.33118e-05 3.82024e-05 3.30319e-05 7.45444e-05 6.96846e-05 9.84171e-06 1.41788e-05 6.62972e-05 0.00476829 1.30637e-05 2.57268e-05 1.78166e-05 2.44006e-05 4.34419e-05 1.49197e-05 2.68306e-05 6.53881e-05 2.799e-05 3.83641e-05 3.01715e-05 1.15677e-05 1.23268e-05 7.48841e-05 5.45264e-05 5.14314e-05 3.1006e-05 0.00445432 9.71757e-06 0.00348174 0.00433863 0.00378991 4.22868e-05 0.00443009 4.54161e-05 1.40302e-05 0.0034507 6.70517e-05 4.79818e-05 1.40407e-05 3.09345e-05 6.12838e-05 0.00426922 6.24901e-05 4.76668e-05 1.94336e-05 0.00285975 0.00492083 6.29157e-05 6.48996e-05 4.49081e-05 3.34038e-05 0.00304186 0.00278187 2.40452e-05 2.77762e-05 8.03e-05 4.82588e-05 4.95674e-05 3.10727e-05 0.00371993 2.90618e-05 1.32836e-05 2.9701e-05 5.54338e-05 6.79369e-05 3.49546e-05 3.78523e-05 5.01451e-05 0.00296962 4.44584e-05 1.66714e-05 2.34026e-05 0.00424528 1.18944e-05 2.95608e-05 1.40972e-05 1.07338e-05 3.31948e-05 2.87048e-05 4.879e-05 1.2372e-05 5.44072e-05 0.00445329 4.92325e-05 1.19352e-05 0.00436789 6.27525e-05 5.40194e-05 6.09156e-05 1.20358e-05 1.1666e-05 3.3033e-05 7.46576e-05 9.22031e-06 1.39204e-05 5.77497e-05 0.0040011 1.78883e-05 6.16105e-05 1.81224e-05 5.03834e-05 5.89501e-05 1.28285e-05 6.47112e-05 7.80897e-05 0.0052439 2.89834e-05 0.00429937 1.72426e-05 5.11093e-05 4.68618e-05 6.06623e-05 6.32839e-05 2.77248e-05 1.98442e-05 2.65537e-05 2.52909e-05 1.22151e-05 1.21713e-05 4.88959e-05 1.16308e-05 3.69839e-05 6.29853e-05 1.22622e-05 6.07611e-05 2.42733e-05 1.00071e-05 0.0036715 3.1664e-05 1.19071e-05 0.00405665 6.2224e-05 6.61071e-05 1.00901e-05 3.47526e-05 2.23743e-05 4.9672e-05 3.00268e-05 5.1409e-05 5.68976e-05 7.29499e-05 0.00548022 6.22735e-05 2.33643e-05 0.00366075 1.27828e-05 2.16979e-05 5.4488e-05 1.48703e-05 0.00436082 1.01193e-05 2.35493e-05 7.12929e-05 5.61637e-05 0.00413711 0.00298669 2.88232e-05 5.68221e-05 5.98927e-05 0.00432338 1.64722e-05 3.05687e-05 6.52107e-05 5.71212e-05 2.11185e-05 5.25827e-05 0.00332984 5.52701e-05 2.54578e-05 2.21566e-05 5.29763e-05 6.85213e-05 0.00429957 0.00545122 1.73746e-05 2.76202e-05 2.36059e-05 1.70854e-05 1.17964e-05 0.00390791 4.53127e-05 2.74368e-05 9.83272e-06 4.33582e-05 7.75459e-06 4.84679e-05 1.33764e-05 2.40345e-05 6.52084e-05 0.00351211 0.00583511 1.79053e-05 1.52288e-05 2.44407e-05 6.37185e-05 1.69971e-05 1.58172e-05 0.00256577 7.194e-05 1.11367e-05 3.43946e-05 4.10708e-05 5.43238e-05 0.00331852 1.38071e-05 0.00528404 3.26674e-05 7.01671e-05 2.44292e-05 1.43965e-05 0.0034926 3.08781e-05 4.29228e-05 5.08321e-05 2.80254e-05 4.278e-05 0.00392251 0.00546377 4.30612e-05 0.00375414 0.00357974 2.45591e-05 2.55529e-05 7.21098e-05 0.0044312 3.32296e-05 2.45981e-05 3.09844e-05 5.46145e-05 1.88534e-05 2.58601e-05 2.54179e-05 0.00291547 5.57258e-05 2.38469e-05 0.00423417 1.11935e-05 3.28117e-05 3.18357e-05 2.82609e-05 2.97645e-05 0.00397378 0.00312303 1.14768e-05 1.66658e-05 3.03969e-05 3.23172e-05 5.3363e-05 1.35704e-05 1.4164e-05 0.00381296 6.33764e-05 5.91408e-05 3.46772e-05 0.00429747 0.00342198 7.77462e-05 3.76333e-05 0.00371689 3.01118e-05 3.3896e-05 6.1681e-05 6.15429e-05 1.71294e-05 4.71312e-05 0.00486513 2.96722e-05 4.13935e-05 5.25104e-05 6.32153e-05 0.0044905 0.00389112 4.85469e-05 3.27271e-05 0.00435834 3.66816e-05 6.4068e-05 1.42455e-05 0.00344723 5.85205e-05 0.00403864 1.62723e-05 2.62509e-05 0.00473269 2.32856e-05 1.18343e-05 1.39296e-05 9.19478e-05 0.00499569 6.40162e-05 3.77306e-05 0.00560938 0.00283979 1.30728e-05 1.27507e-05 1.29986e-05 0.00365948 1.1985e-05 1.44671e-05 0.0028777 3.21527e-05 2.14287e-05 0.00307337 0.00306237 0.00507343 7.272e-05 0.00335022 3.28908e-05 3.33882e-05 9.81642e-06 0.00326398 3.23193e-05 6.19617e-05 0.0036153 2.64093e-05 1.40251e-05 1.34484e-05 2.76966e-05 2.9267e-05 3.26503e-05 1.39802e-05 9.61968e-06 3.4597e-05 2.39615e-05 1.21632e-05 6.63533e-05 1.31341e-05 3.02019e-05 1.11013e-05 3.25202e-05 3.25739e-05 0.00474729 7.07631e-05 2.02547e-05 2.71033e-05 0.00410962 1.37309e-05 0.00436403 0.0028239 2.2951e-05 4.15366e-05 7.19235e-05 7.24602e-05 1.12977e-05 2.99055e-05 0.00299721 3.59332e-05 3.37565e-05 0.00540643 1.59353e-05 7.14128e-05 6.01223e-05 6.12588e-05 3.2904e-05 0.00308683 7.11627e-05 2.78943e-05 0.00394663 2.19723e-05 2.55224e-05 5.80882e-05 5.89736e-05 0.00452838 5.12981e-05 2.8132e-05 0.00276632 1.15013e-05 6.27307e-05 1.02324e-05 6.706e-05 2.68424e-05 0.00315343 5.77085e-05 3.32685e-05 3.50776e-05 1.40349e-05 2.4931e-05 6.74818e-05 0.00399888 0.00386377 1.22991e-05 0.00431887 4.14556e-05 2.49993e-05 9.75287e-06 4.45914e-05 3.01066e-05 0.00516151 1.32426e-05 0.00444636 1.95123e-05 1.05387e-05 1.18402e-05 5.48482e-05 6.30108e-05 1.23011e-05 6.90817e-05 2.2604e-05 0.00360423 5.65507e-05 0.00328264 2.29434e-05 0.00364567 0.00400005 0.00283591 0.00340626 2.72061e-05 5.82784e-05 6.20056e-05 0.00406942 0.00432685 9.85386e-06 4.76905e-05 0.00295866 0.00327732 2.84998e-05 0.00380818 0.00327752 1.18295e-05 3.39708e-05 0.00392316 4.18628e-05 6.84886e-05 1.40196e-05 5.43425e-05 5.16909e-05 5.15558e-05 1.58912e-05 0.00358743 4.4029e-05 0.00437006 5.05566e-05 0.00373414 6.71332e-05 4.91779e-05 6.45519e-05 0.00335029 1.22282e-05 6.24065e-05 0.00565302 1.13052e-05 2.98114e-05 0.00366359 4.81885e-05 0.0034184 1.24764e-05 1.36916e-05 5.02908e-05 7.80593e-05 1.01975e-05 1.71482e-05 0.00488083 1.07659e-05 1.50658e-05 1.17046e-05 1.41058e-05 0.00365046 0.0037022 0.00356185 5.88097e-05 1.19097e-05 5.9223e-05 3.28474e-05 0.00366693 0.0039221 1.05412e-05 7.53814e-05 0.00281749 5.95911e-05 0.0045099 0.00293147 7.16478e-05 0.00473253 6.44122e-05 3.34224e-05 4.93016e-05 1.44583e-05 3.8209e-05 0.00361366 6.44201e-05 8.84914e-05 0.0039482 9.58289e-06 1.15765e-05 1.31499e-05 0.00294072 5.88797e-05 2.81513e-05 1.70834e-05 1.28658e-05 3.36383e-05 0.00387703 7.7514e-05 9.15468e-06 1.40025e-05 6.50281e-05 1.33648e-05 4.73662e-05 1.0829e-05 5.36318e-05 1.78435e-05 
1.8685e-05 4.53737e-05 4.51791e-05 0.00514785 3.84889e-05 0.00302871 0.00378162 1.43151e-05 2.96112e-05 1.3835e-05 1.53243e-05 1.37359e-05 0.00373894 0.00373097 1.62333e-05 5.02985e-05 0.00404106 3.80191e-05 4.94552e-05 1.344e-05 3.49672e-05 4.40624e-05 1.74664e-05 0.00565548 1.41367e-05 3.88431e-05 1.13678e-05 1.65815e-05 0.00339295 1.92808e-05 2.57891e-05 1.08623e-05 2.26586e-05 0.00368159 3.70176e-05 2.33902e-05 0.00419478 0.00450712 0.00594091 1.73425e-05 2.01593e-05 2.21084e-05 1.95431e-05 1.80427e-05 0.00456654 1.60758e-05 1.91216e-05 1.73421e-05 0.0037797 0.00363751 1.45155e-05 0.00317588 1.19423e-05 3.72537e-05 3.63861e-05 1.81525e-05 3.9614e-05 0.00511445 3.63279e-05 1.65501e-05 1.66473e-05 1.76575e-05 4.05102e-05 2.34693e-05 3.93656e-05 1.25277e-05 4.85213e-05 0.0027478 0.00366338 1.74147e-05 1.84853e-05 1.4031e-05 1.65129e-05 0.00376197 2.14066e-05 1.87655e-05 2.23058e-05 0.00514967 0.00338604 4.62281e-05 1.84612e-05 1.88604e-05 2.26574e-05 4.56144e-05 0.00522949 2.05409e-05 1.59893e-05 1.52348e-05 1.15162e-05 1.77497e-05 1.68582e-05 3.55841e-05 1.98496e-05 0.0034725 0.00428553 3.90805e-05 1.41245e-05 0.00289819 1.38364e-05 1.6105e-05 1.32924e-05 1.26554e-05 4.35745e-05 0.00348987 9.94602e-06 1.624e-05 3.48035e-05 3.66123e-05 2.24842e-05 0.00360953 0.004369 2.09893e-05 2.02634e-05 4.37831e-05 0.00267923 3.60732e-05 0.00370544 4.90913e-05 1.30961e-05 2.0769e-05 0.00361882 1.82833e-05 0.00338293 1.78103e-05 1.6944e-05 3.6477e-05 3.74828e-05 0.00533384 1.98474e-05 1.43243e-05 0.00256246 1.43414e-05 0.00379149 1.90117e-05 0.00277884 1.85878e-05 1.96122e-05 1.46061e-05 1.98564e-05 4.43157e-05 3.76762e-05 3.81448e-05 1.67056e-05 1.78903e-05 1.42278e-05 1.69248e-05 2.56315e-05 0.0038771 0.00489103 1.8231e-05 0.00319972 1.72778e-05 2.2539e-05 5.0155e-05 2.08498e-05 1.4045e-05 2.20769e-05 1.46739e-05 1.91091e-05 0.00367061 0.00371287 3.51671e-05 3.74633e-05 9.74537e-06 4.79933e-05 1.3026e-05 1.84679e-05 4.60277e-05 1.54594e-05 1.50347e-05 1.54473e-05 0.00443496 2.13602e-05 0.00466839 1.72262e-05 1.21826e-05 3.7988e-05 0.00627225 2.29908e-05 0.00195996 0.00465235 2.48573e-05 5.49629e-05 1.61434e-05 2.35957e-05 0.00268146 1.77007e-05 3.63108e-05 0.00426231 1.06958e-05 1.48737e-05 4.32253e-05 4.79726e-05 1.90154e-05 4.39348e-05 0.00342433 1.7193e-05 0.00507327 1.77729e-05 0.00342338 1.74544e-05 2.03648e-05 0.00356511 1.84165e-05 3.00679e-05 1.67832e-05 3.73142e-05 0.00360065 1.49936e-05 2.23734e-05 1.8351e-05 1.97537e-05 4.18275e-05 1.22925e-05 1.3804e-05 4.10249e-05 0.00528002 1.76559e-05 1.65433e-05 4.13175e-05 2.00061e-05 0.00493536 2.1515e-05 1.22189e-05 0.00280547 1.51708e-05 0.00482239 1.15835e-05 2.33729e-05 9.41393e-06 1.93114e-05 1.33183e-05 2.15798e-05 1.82702e-05 1.64902e-05 1.40035e-05 1.6459e-05 3.22149e-05 5.21979e-05 1.58188e-05 4.36439e-05 0.00394295 4.04328e-05 1.48238e-05 2.52534e-05 1.38966e-05 3.81012e-05 0.00396304 4.13795e-05 0.00409985 4.53974e-05 1.981e-05 1.73854e-05 4.24735e-05 0.00376592 1.29936e-05 3.70581e-05 0.00384559 2.3825e-05 0.00367481 5.24303e-05 1.44402e-05 1.72196e-05 0.00547722 2.01149e-05 0.00403268 0.00346027 1.82972e-05 1.75037e-05 1.57172e-05 3.61075e-05 1.50064e-05 0.00520495 1.85321e-05 2.09176e-05 0.00551267 4.25804e-05 1.47904e-05 2.24505e-05 1.3515e-05 0.00343279 0.00441768 2.40132e-05 0.00352706 4.06643e-05 4.06646e-05 3.27728e-05 5.2784e-05 4.78314e-05 3.32763e-05 4.45339e-05 1.28947e-05 4.14179e-05 1.34621e-05 1.19158e-05 0.00283436 2.93123e-05 0.00330956 2.54679e-05 4.29844e-05 0.00447377 3.43574e-05 4.08336e-05 0.00498487 2.89697e-05 1.46471e-05 0.00308236 1.66789e-05 4.5155e-05 3.56808e-05 0.00448901 1.44636e-05 1.04673e-05 3.33221e-05 0.00556554 0.00389468 4.65817e-05 1.67095e-05 2.03778e-05 1.93744e-05 0.00537371 0.00302546 0.00340144 1.81615e-05 5.13642e-05 2.06364e-05 2.47824e-05 1.67916e-05 4.97242e-05 1.65658e-05 2.13335e-05 1.33617e-05 0.00339668 1.26431e-05 2.15744e-05 4.90809e-05 1.22709e-05 1.52115e-05 4.02837e-05 2.70739e-05 4.97655e-05 0.00403637 5.93357e-05 4.64868e-05 0.00312924 0.00488333 1.21951e-05 0.00328795 1.54103e-05 0.00365317 1.41583e-05 0.00330437 0.0042615 0.0036054 3.11551e-05 3.97875e-05 4.06181e-05 3.705e-05 0.00301966 3.39709e-05 1.3668e-05 0.00448972 0.00317269 1.92235e-05 3.76507e-05 3.18395e-05 1.26274e-05 3.57926e-05 1.73101e-05 4.17328e-05 1.84551e-05 3.21523e-05 1.72782e-05 1.48693e-05 1.89174e-05 3.45937e-05 1.7407e-05 0.00523674 1.24667e-05 1.39588e-05 1.5787e-05 0.00346181 2.1299e-05 0.00376564 1.59849e-05 0.00505677 1.29864e-05 0.00388427 4.60464e-05 1.4655e-05 2.44674e-05 0.003034 1.68301e-05 0.00327753 0.00495759 1.67794e-05 1.7754e-05 0.00499351 4.49064e-05 1.03476e-05 1.26009e-05 0.0038952 4.82808e-05 5.14104e-05 1.62111e-05 4.34903e-05 3.8392e-05 5.15733e-05 1.31492e-05 2.06833e-05 3.68729e-05 1.2129e-05 0.00517692 1.84399e-05 0.00406161 1.81906e-05 4.54276e-05 0.00331131 1.50675e-05 3.86066e-05 1.75492e-05 4.94414e-05 3.17108e-05 0.00389663 0.00488998 1.69591e-05 1.75817e-05 2.18621e-05 3.75713e-05 0.00452367 0.00361881 0.00418576 3.46626e-05 0.0035571 3.94104e-05 1.50294e-05 0.00497972 1.82193e-05 1.42922e-05 1.48971e-05 1.58475e-05 4.95981e-05 0.0044603 0.00332951 4.29808e-05 1.23056e-05 0.00314607 1.33416e-05 0.00404069 4.95806e-05 1.34701e-05 3.58336e-05 1.49046e-05 0.0036972 3.96462e-05 2.88865e-05 0.00454249 0.00325183 1.94858e-05 1.70578e-05 1.38365e-05 4.77275e-05 1.46377e-05 0.00449656 2.70164e-05 0.003504 0.00253405 2.20136e-05 1.14128e-05 3.52313e-05 1.89282e-05 1.2639e-05 4.22844e-05 1.98028e-05 3.86398e-05 1.05742e-05 0.00355623 1.86971e-05 2.04507e-05 4.49409e-05 0.00421427 1.9584e-05 1.56623e-05 4.85837e-05 5.49933e-05 2.00842e-05 2.73899e-05 1.54785e-05 2.52728e-05 1.48924e-05 0.00452109 0.00573716 3.10894e-05 0.00464653 1.805e-05 0.00396855 1.98629e-05 3.83867e-05 1.85109e-05 0.00308495 2.2906e-05 2.05428e-05 4.13485e-05 5.0363e-05 0.00396792 0.00422652 4.66574e-05 2.06763e-05 0.00402745 9.62894e-06 0.00540196 1.55813e-05 2.29837e-05 0.00325442 1.65159e-05 5.8319e-05 1.99646e-05 1.48036e-05 1.49038e-05 0.00457688 0.00300159 5.63872e-05 4.24725e-05 3.32509e-05 1.92966e-05 2.05924e-05 0.00338333 1.78792e-05 1.54066e-05 1.81957e-05 1.96476e-05 1.58587e-05 2.71863e-05 0.00463376 2.11396e-05 4.45675e-05 2.9263e-05 0.00372355 2.06895e-05 4.55748e-05 2.08772e-05 2.96867e-05 4.15427e-05 1.22584e-05 1.80529e-05 1.82618e-05 3.16439e-05 3.85411e-05 3.52708e-05 1.35571e-05 1.78629e-05 1.63105e-05 1.43167e-05 1.41026e-05 4.44152e-05 4.12385e-05 3.44643e-05 1.56951e-05 1.43255e-05 1.85631e-05 0.00450163 1.49825e-05 4.04745e-05 5.81265e-05 1.18187e-05 1.67099e-05 3.59156e-05 1.86641e-05 4.09792e-05 0.00441907 1.80663e-05 1.48672e-05 0.00387165 1.04869e-05 0.0053129 0.0032948 1.81666e-05 1.64318e-05 3.25594e-05 0.00442325 3.51364e-05 1.57953e-05 4.51987e-05 0.00352212 1.94269e-05 3.5916e-05 4.0774e-05 2.74567e-05 0.00307625 0.00473699 1.73629e-05 5.41286e-05 0.00282246 0.00468295 4.143e-05 1.63154e-05 0.00545326 3.09589e-05 0.00388535 4.01174e-05 4.19288e-05 0.00265036 3.82892e-05 3.63825e-05 2.41581e-05 1.39011e-05 1.9266e-05 0.004563 3.83551e-05 4.63003e-05 4.12294e-05 5.02296e-05 1.32023e-05 0.00378746 1.5051e-05 1.29897e-05 0.00462733 0.00325488 3.77801e-05 0.0038008 1.42911e-05 4.46348e-05 0.00354773 3.92576e-05 1.53044e-05 0.00361335 1.93751e-05 2.44257e-05 0.0033839 1.85455e-05 4.61615e-05 4.54931e-05 0.00347649 1.75458e-05 1.45906e-05 4.33093e-05 2.00994e-05 3.67603e-05 4.39959e-05 4.17968e-05 1.87236e-05 5.783e-05 1.46797e-05 1.74207e-05 0.0044437 1.5629e-05 4.31215e-05 0.00354349 2.09267e-05 0.00312942 1.85022e-05 5.07165e-05 4.43006e-05 2.07236e-05 1.53435e-05 1.5771e-05 3.6275e-05 4.08282e-05 1.92346e-05 0.00468528 1.02511e-05 3.80237e-05 4.09435e-05 1.09228e-05 3.82399e-05 1.40804e-05 4.91932e-05 2.01453e-05 1.65242e-05 3.53404e-05 4.30907e-05 1.80373e-05 2.38808e-05 1.22986e-05 1.66788e-05 1.8261e-05 0.00577498 0.00571849 1.97957e-05 4.08952e-05 1.19918e-05 0.0038809 1.88053e-05 0.00366606 4.66664e-05 0.00315275 1.22902e-05 4.8324e-05 1.82615e-05 2.0848e-05 0.00448146 0.00491324 1.80673e-05 4.55462e-05 0.00530338 0.00494417 1.34289e-05 3.50889e-05 0.00420795 1.72116e-05 2.01306e-05 3.81713e-05 1.6325e-05 0.00422304 1.89866e-05 2.0179e-05 4.98347e-05 1.12443e-05 0.00276756 1.4003e-05 1.44146e-05 2.14964e-05 1.43163e-05 1.7662e-05 2.67982e-05 1.9461e-05 1.88653e-05 1.73936e-05 1.67035e-05 2.36313e-05 1.3215e-05 1.65923e-05 4.20091e-05 1.82503e-05 1.83688e-05 1.61782e-05 1.51252e-05 4.02963e-05 0.00465502 1.646e-05 1.27893e-05 1.26933e-05 4.89804e-05 1.4987e-05 1.86063e-05 0.00386017 1.40119e-05 1.43063e-05 1.68646e-05 1.89412e-05 1.60962e-05 1.549e-05 0.00417675 0.00426647 1.5619e-05 1.76607e-05 2.61054e-05 0.00298792 0.00252161 1.45809e-05 4.60287e-05 5.4342e-05 1.90188e-05 1.73941e-05 2.08036e-05 4.91972e-05 3.06436e-05 2.00236e-05 1.90378e-05 1.81543e-05 4.33145e-05 4.50348e-05 0.00443832 4.16491e-05 2.18138e-05 1.98615e-05 1.67834e-05 3.98872e-05 4.16883e-05 1.67189e-05 2.25778e-05 3.25479e-05 1.46576e-05 1.6902e-05 2.78885e-05 5.27259e-05 0.00427562 1.32657e-05 3.93262e-05 2.36507e-05 0.00504902 1.13583e-05 1.97551e-05 1.95047e-05 0.00480749 0.00523512 5.73448e-05 1.64214e-05 4.75093e-05 2.06712e-05 2.50014e-05 1.46466e-05 0.00356263 0.005422 0.00373983 1.98995e-05 0.00331541 0.00460594 1.88867e-05 1.41949e-05 0.00494079 2.01649e-05 1.70997e-05 2.60426e-05 4.91522e-05 2.1114e-05 1.45692e-05 1.63103e-05 0.00354915 1.52804e-05 1.28131e-05 3.24744e-05 1.41585e-05 1.52086e-05 0.00414324 0.00403935 1.22395e-05 1.81589e-05 2.43329e-05 0.00600493 0.00325026 2.65943e-05 1.52557e-05 0.0030044 4.78464e-05 0.00391392 1.46866e-05 0.00425518 1.84393e-05 1.74255e-05 2.25508e-05 4.25894e-05 1.35261e-05 1.43389e-05 1.72667e-05 0.00359956 1.77366e-05 1.45541e-05 1.30668e-05 3.8721e-05 4.39125e-05 3.95479e-05 0.00484947 1.87248e-05 1.85063e-05 1.43076e-05 1.41432e-05 1.96192e-05 0.00437492 4.34553e-05 3.09779e-05 4.18505e-05 1.66185e-05 1.89079e-05 5.14587e-05 1.3434e-05 1.47608e-05 1.76471e-05 1.33708e-05 3.31618e-05 4.0682e-05 1.67763e-05 3.90041e-05 1.77166e-05 1.23132e-05 0.00365938 3.92086e-05 0.002947 3.24416e-05 1.8591e-05 1.57005e-05 3.59937e-05 1.84077e-05 1.47263e-05 0.00424064 1.62778e-05 4.92643e-05 1.90929e-05 2.07583e-05 0.00279717 1.99537e-05 3.37437e-05 1.73833e-05 0.00323879 3.6948e-05 1.7757e-05 2.13405e-05 0.00359065 1.83875e-05 1.38017e-05 0.00412238 0.00375356 3.76742e-05 2.96032e-05 0.00446915 5.52025e-05 1.41112e-05 2.00091e-05 4.25045e-05 1.29464e-05 1.43624e-05 1.82516e-05 1.97751e-05 1.35526e-05 1.88424e-05 1.42465e-05 4.68613e-05 3.88739e-05 1.89531e-05 2.41159e-05 0.00430478 3.67349e-05 1.64186e-05 1.81935e-05 1.66782e-05 1.41755e-05 1.99447e-05 0.00407418 1.70989e-05 1.78958e-05 3.56684e-05 3.60146e-05 0.00414774 4.92478e-05 4.01141e-05 5.27927e-05 0.00522515 2.04244e-05 1.6264e-05 1.47473e-05 4.08088e-05 1.94103e-05 4.24818e-05 4.19503e-05 6.06449e-05 1.98173e-05 0.0042577 4.09634e-05 2.1081e-05 0.00325695 1.17103e-05 1.82249e-05 2.66503e-05 1.63631e-05 0.00268511 0.00377445 4.09343e-05 5.27594e-05 0.00421361 1.34877e-05 1.66917e-05 0.00321303 0.00473271 0.0033692 0.00505436 1.70038e-05 1.72758e-05 2.17935e-05 3.90354e-05 0.00368566 5.31787e-05 2.02486e-05 1.0633e-05 1.8261e-05 0.00368745 5.25047e-05 1.09506e-05 3.74796e-05 1.89077e-05 1.4687e-05 4.48954e-05 1.8953e-05 3.42966e-05 1.8719e-05 3.18903e-05 0.00449595 1.36312e-05 1.72378e-05 4.26322e-05 5.45183e-05 1.37299e-05 0.00388022 0.00437143 0.00407651 1.29281e-05 4.266e-05 1.57372e-05 0.00308815 0.00355633 1.81821e-05 1.8782e-05 4.21766e-05 0.00306316 0.00540773 3.8681e-05 0.00445576 2.4696e-05 0.00344603 2.78572e-05 0.00386148 
0.000209989 0.000153954 0.000145396 1.54906e-05 0.00013383 1.51082e-05 1.49112e-05 0.000163517 0.00594262 0.00353204 0.000194427 0.000161619 1.10749e-05 1.83462e-05 0.000212745 0.000111464 1.69901e-05 0.000135649 0.000136406 0.000149328 0.000130718 0.000143869 0.00300368 1.25484e-05 0.000169973 0.000153277 0.000113241 0.00378639 1.30048e-05 0.00356758 0.000127947 0.00276516 0.00486189 1.20911e-05 0.000126229 0.00496128 1.90562e-05 1.64551e-05 2.03875e-05 0.000152579 0.000198972 0.00294527 0.003928 0.000160038 1.73001e-05 0.00264188 0.00515902 0.000180816 8.72555e-06 1.58674e-05 0.00018998 1.57367e-05 9.93986e-05 0.000140432 0.000140435 0.00304523 0.00010038 1.5418e-05 0.000131315 0.00435001 0.00305091 0.000184438 0.000126607 9.50843e-05 0.000105162 0.000139224 0.000119362 1.77128e-05 1.75575e-05 0.000170393 0.00360331 0.00449086 0.000156335 1.65682e-05 0.00455599 0.00336373 0.00342077 1.76949e-05 1.88644e-05 0.000171728 0.000168572 0.00346048 8.37107e-05 0.000141126 1.75475e-05 0.0040954 0.000176 0.000155471 0.000106844 0.000172066 0.00329661 0.000127056 0.000203792 1.77787e-05 2.25312e-05 0.000153 0.000136962 1.69787e-05 0.000178548 0.0039262 0.00327398 0.000186531 0.00015148 2.13711e-05 0.0025625 0.00342869 0.000123645 0.000111358 0.00445643 1.41256e-05 1.15321e-05 0.00476486 0.00425864 0.0001672 1.59724e-05 0.000122177 1.68159e-05 0.000130319 0.00017094 0.00379097 1.58088e-05 0.000203946 1.07357e-05 0.00428304 0.000178818 0.000155594 0.000135808 1.46884e-05 0.00399735 0.00260214 1.19854e-05 0.00450093 1.54593e-05 0.00328459 1.53839e-05 0.00406555 0.00280407 0.000150412 0.00491703 0.000167681 9.18156e-05 0.000161435 0.00336275 0.000168696 0.000147807 0.000168482 0.000104139 1.78029e-05 1.94049e-05 0.0032985 1.2e-05 0.00500221 0.0036898 0.000185058 0.000229228 0.000187577 0.00476523 0.000156864 0.0042829 1.29354e-05 1.25083e-05 0.000123978 0.000129914 0.000141467 0.00013862 0.000175142 0.00409795 0.000148077 0.000189644 0.00405112 0.00362113 1.69284e-05 0.00408461 1.75958e-05 0.00361646 0.00394029 0.000162541 1.49292e-05 0.00307479 1.25384e-05 1.39836e-05 0.00503842 0.000179184 0.000185835 0.00426456 1.2451e-05 0.0002093 0.000146787 1.55583e-05 0.00247275 0.000193813 0.000117021 0.00013053 0.0021907 0.000151454 1.50936e-05 0.00223687 1.67033e-05 0.00344237 1.35604e-05 0.00367598 0.00428297 1.12669e-05 0.0041917 0.000134044 0.000175605 0.000135774 1.40286e-05 0.000172559 0.00490804 0.00329744 0.00413184 0.000173371 0.000175003 0.000141778 0.000125918 1.86129e-05 0.00302624 0.000133707 0.000106172 0.00428032 1.84687e-05 0.00457946 0.00262225 1.33295e-05 0.00360884 2.01972e-05 0.000173454 0.00021853 0.0027437 0.0034727 0.000127461 0.000195263 0.000130276 0.000153559 0.000201811 0.00500986 0.000100139 0.000166225 0.000136225 0.000134441 1.97281e-05 0.000129477 0.000162602 0.00501048 0.000133756 0.000134311 1.44504e-05 0.000134356 1.47378e-05 0.000179776 0.00311482 0.000166127 0.000144691 1.49269e-05 0.00322069 0.00013224 1.55655e-05 0.00321639 1.3954e-05 0.00014271 0.0035936 0.00430302 1.72768e-05 0.00488603 1.68882e-05 1.05314e-05 0.000182106 0.000194368 0.000160722 0.000123216 0.00267771 2.30682e-05 0.00428553 0.00331437 1.67108e-05 0.000132547 0.000155265 0.00350311 0.000113806 1.40832e-05 1.55692e-05 0.00491245 1.48419e-05 0.000127234 0.000127132 9.78505e-05 0.000159273 0.000151061 0.00011896 0.000165133 0.000117554 0.000124471 0.000110635 0.00340734 7.55084e-06 0.000103295 1.26648e-05 8.42479e-05 0.000128769 2.57166e-05 0.000144927 0.000111293 2.01711e-05 8.38e-05 0.000160709 1.83673e-05 0.00334333 0.000148283 8.60133e-05 1.85525e-05 0.000187181 0.000141415 0.000119456 1.85952e-05 1.24898e-05 0.000164779 0.00308427 0.000185599 0.00444467 1.67751e-05 1.23136e-05 1.60181e-05 0.00401689 0.000155205 0.00423521 0.00342403 0.000148823 0.000150921 0.000169121 0.000218589 0.0035245 1.2853e-05 0.00011553 0.00381087 0.000157205 0.00014171 0.000170775 0.000138205 0.000146056 0.000157829 1.68934e-05 0.000158401 0.000120263 1.50228e-05 1.63156e-05 0.000136171 1.36205e-05 0.000157743 1.4548e-05 0.00310484 1.34385e-05 1.54429e-05 1.7125e-05 0.000117682 0.000162472 0.000134157 0.000111464 1.25957e-05 0.000135016 0.00015048 1.25066e-05 1.16822e-05 0.00019118 0.000116883 0.00014787 0.00228548 0.000127863 0.00380365 0.000162945 0.000153372 0.000159265 0.000154238 0.000124679 0.00315848 0.000128621 0.00389176 1.7067e-05 9.93501e-05 0.00340408 0.000155771 1.85897e-05 0.00350658 1.29064e-05 0.000173469 1.38216e-05 0.000186127 1.5938e-05 0.000141807 0.00019237 0.000231195 9.63406e-06 0.00382333 1.86107e-05 1.46382e-05 0.0034304 0.000164073 1.84697e-05 0.000139632 0.000114932 0.00353916 1.84574e-05 0.000145076 0.000111518 0.000147101 0.000158519 0.000144007 0.000135645 0.00012159 0.00360172 0.000133894 0.00353716 1.58812e-05 0.000216279 1.89017e-05 0.00274541 0.00017461 1.43833e-05 0.00278363 0.000134321 0.00356399 0.000175196 0.000115148 1.71634e-05 1.47894e-05 0.000129821 0.000206307 0.00377432 0.000148112 1.54324e-05 1.92972e-05 1.49152e-05 0.000110254 1.12174e-05 0.000126397 0.00313123 2.09546e-05 0.000118671 0.00378547 0.00245615 0.00291714 0.000163866 1.76336e-05 1.51665e-05 0.000141378 0.000160723 1.56001e-05 0.000163631 1.37553e-05 0.000133301 0.002781 0.000142411 0.000143138 1.7727e-05 9.92232e-05 0.000110922 1.60444e-05 1.70792e-05 0.00353953 0.00386488 0.00354949 0.000155288 0.00205343 1.65457e-05 0.000121211 1.51038e-05 1.75264e-05 0.00401372 0.000163581 0.000132379 0.00522116 0.000161492 0.000142287 0.000174292 0.000124423 0.000106678 1.27011e-05 0.000179704 0.00354684 0.000125755 1.92477e-05 0.000187059 0.000209869 0.000147812 0.000171131 0.00497903 0.00011905 0.00347174 0.00570135 0.00292809 1.74544e-05 1.7593e-05 0.00475508 1.38481e-05 0.00017366 1.63385e-05 0.00383532 0.000147596 0.00467795 1.31113e-05 9.85468e-05 0.00021095 0.000165103 0.000184667 1.44225e-05 1.773e-05 0.000141718 0.0039895 1.62975e-05 0.0001695 1.86357e-05 0.000151435 0.000246762 1.49844e-05 0.000195834 0.00014386 0.000122237 0.000141372 0.000134333 1.93852e-05 1.12538e-05 0.000159474 0.000165003 0.000110185 0.000178924 0.00382358 2.1432e-05 0.00388743 0.0034048 0.0036312 0.000195321 0.00290973 0.000104268 1.53393e-05 0.00462502 0.000147566 0.000115082 1.68939e-05 0.000140861 0.000141373 0.00492522 0.00014598 0.00011161 0.000167235 0.00357861 0.00281731 0.000136268 0.000145007 0.000122179 0.000167794 0.00314282 0.00324769 0.000152033 0.000169614 0.000177792 0.000153168 0.000143864 0.00019414 0.00344779 0.000172447 1.82121e-05 0.000170177 8.78377e-05 0.000193038 0.000174479 0.000170352 9.34423e-05 0.00388142 0.000129425 1.93191e-05 0.000175478 0.00323118 1.43095e-05 0.000149797 1.91273e-05 1.54673e-05 0.000129219 0.000180098 9.94804e-05 1.17588e-05 0.00011651 0.00434602 0.000134779 1.96496e-05 0.00341062 0.000176212 0.00013543 0.000131991 1.11619e-05 1.93194e-05 0.000188563 0.000154418 1.28188e-05 1.42245e-05 0.000167669 0.00331765 1.68647e-05 0.0001352 1.73009e-05 0.000107347 0.000104947 1.37028e-05 0.000103815 0.000140313 0.0038216 0.000165462 0.00525839 2.07228e-05 9.51166e-05 0.00014203 9.51414e-05 0.000133073 0.000139253 2.01779e-05 0.000139685 0.000138709 1.64843e-05 1.53163e-05 0.000105303 1.5253e-05 0.000190345 0.000144351 1.55146e-05 0.000138145 0.000194097 1.45556e-05 0.00370508 0.000188665 1.50903e-05 0.00419084 0.000193864 0.000127596 1.46286e-05 0.000149535 0.000189382 0.000145755 0.000146033 0.00014946 0.000169069 0.000155747 0.00378084 0.000120672 0.000164881 0.00365735 1.31729e-05 0.000145937 0.000153179 1.82429e-05 0.00559986 1.40453e-05 0.000170275 0.000161523 0.000130084 0.0034281 0.00291439 0.000188295 0.000120689 0.000141078 0.00481542 2.03016e-05 0.000188642 0.000133772 0.000121386 0.000144277 0.000158236 0.0032444 0.000159538 0.000226322 0.000132313 0.000108815 0.00016639 0.00358987 0.00536929 0.000116164 0.000176027 0.000189263 1.58447e-05 2.07354e-05 0.00365923 0.000131088 0.000192256 1.05366e-05 0.000222882 1.23511e-05 0.000110007 1.64807e-05 0.000114318 0.000193207 0.00279335 0.00519606 1.79439e-05 1.81995e-05 0.000170571 0.00014514 2.07088e-05 1.78145e-05 0.00200089 0.000105189 1.66896e-05 0.000164176 0.000223762 0.000150159 0.00310001 1.69719e-05 0.00469882 0.000218914 0.000203836 0.000150467 1.54842e-05 0.00365832 0.000232401 0.000108498 0.000248152 0.000204838 0.000109488 0.00358798 0.00347297 0.000178612 0.00341405 0.00447382 0.000126413 0.000124785 0.000178215 0.00338143 0.000236123 0.00018981 0.00019017 0.0001276 2.01786e-05 0.000159675 0.000134621 0.0023557 0.000173403 0.000193871 0.004515 1.56888e-05 0.000176854 0.00016151 0.000197846 0.000214193 0.00332805 0.00292936 1.21692e-05 1.80332e-05 0.000186381 0.000166211 0.000107805 1.52371e-05 1.46243e-05 0.00427043 0.000154013 0.000151105 0.000162258 0.0044634 0.00318354 0.000125355 0.000107312 0.0043106 0.000196427 0.00024203 0.000168196 0.000149036 1.5334e-05 0.000125507 0.00381682 0.000202344 0.000266609 0.000123897 0.000145835 0.00362683 0.00502856 9.72258e-05 0.000174858 0.00461069 9.30165e-05 0.000152269 1.95362e-05 0.00396378 0.000147811 0.00366025 1.61036e-05 0.000111604 0.00408142 0.000188272 1.5398e-05 1.77212e-05 0.000195764 0.00290227 0.000144069 0.000209245 0.00536204 0.00249535 1.81967e-05 1.37569e-05 1.73341e-05 0.00294385 1.2622e-05 1.43174e-05 0.00337182 0.000207525 2.21604e-05 0.00343044 0.00352455 0.00525651 0.000134643 0.00363042 0.000185461 0.000213847 1.24588e-05 0.00273576 0.000149667 0.000174938 0.00248183 0.000149246 1.4593e-05 1.50541e-05 0.00015843 0.000160247 0.000161759 1.61726e-05 1.26363e-05 0.000136809 0.000145421 1.64955e-05 0.00014944 1.62112e-05 0.000161328 1.65988e-05 0.000198853 0.000238143 0.00432941 0.000171736 0.000164102 0.000132065 0.0040064 1.52351e-05 0.00363296 0.00240849 0.000154798 0.000131388 0.000138996 0.000178001 1.67709e-05 0.000198127 0.00339773 0.000204931 0.000179888 0.00485074 1.95471e-05 0.000143836 0.000111935 0.00014499 0.000189371 0.00260697 0.000150678 0.000121953 0.00396318 0.000190024 0.000146705 0.000154367 0.000135466 0.00259815 0.000117552 0.000166316 0.00305044 1.26135e-05 0.000144823 1.12245e-05 0.000121366 0.000204332 0.00300237 0.000163979 0.000238241 0.000185389 2.0957e-05 0.000181131 0.000141644 0.00399749 0.00428899 1.81705e-05 0.00329173 0.000133876 0.000198867 1.69382e-05 0.000145739 0.000190365 0.00450025 1.49197e-05 0.00309894 0.0001658 1.48296e-05 1.64011e-05 0.000104715 0.000126683 1.36077e-05 0.00016689 0.00019921 0.00332598 0.000158948 0.00364201 0.000206903 0.00404281 0.0037876 0.0035748 0.00523199 0.000157177 0.000129369 0.000149851 0.00391635 0.00491415 1.30786e-05 0.000131241 0.00330501 0.00402732 0.000154831 0.0037284 0.00368493 1.16451e-05 0.00016297 0.00339483 9.05538e-05 0.000122113 1.56792e-05 0.000123723 0.000133876 0.000149404 1.82476e-05 0.00309989 0.000211011 0.00363893 0.000114033 0.00441702 0.000136947 0.000141565 0.000171401 0.00413763 1.52507e-05 0.000109306 0.00382465 1.40862e-05 0.000139755 0.0033465 0.000101072 0.00325476 1.5411e-05 1.79486e-05 0.000150671 0.000179659 1.24371e-05 0.000163068 0.00496698 1.53218e-05 1.64036e-05 1.23468e-05 1.48688e-05 0.00333121 0.00381299 0.00315384 0.000141568 1.8548e-05 0.000168022 0.000237335 0.00274038 0.00389529 1.41588e-05 0.000160516 0.00264104 0.000108751 0.00321418 0.0027313 0.000179794 0.00343178 0.000133239 0.00014666 0.000153235 1.42048e-05 0.000176856 0.00370233 0.00016477 0.000181643 0.00398264 1.24089e-05 1.50482e-05 1.34732e-05 0.00364254 0.000107137 0.000162729 1.29052e-05 1.5844e-05 0.000178329 0.00358461 0.000108586 1.50282e-05 1.48179e-05 0.000116767 1.31659e-05 9.59953e-05 1.43032e-05 0.000154137 1.39897e-05 
0.00439067 0.000170753 0.000153291 5.75817e-05 0.00011624 4.74773e-05 4.01103e-05 0.00416871 4.03757e-05 2.8376e-05 0.00366957 0.00330191 2.63347e-05 4.47635e-05 0.00387116 0.000121675 5.05338e-05 0.000107868 0.000121512 0.00312924 0.000112398 0.000107183 3.11966e-05 6.31262e-05 0.0037372 0.000169037 0.00332385 3.28878e-05 3.83064e-05 3.76184e-05 8.96058e-05 2.12705e-05 4.33246e-05 5.15381e-05 9.70232e-05 3.93364e-05 5.57603e-05 4.70822e-05 5.70726e-05 0.00392458 0.00494623 2.64782e-05 3.01136e-05 0.00586318 5.37566e-05 2.51681e-05 3.39689e-05 0.00463286 3.26498e-05 4.2683e-05 0.00382969 4.09095e-05 0.00253055 0.000157486 0.000119022 1.96332e-05 0.000140827 5.17695e-05 0.000116281 3.60964e-05 2.91738e-05 0.00504857 9.98073e-05 9.88619e-05 0.000131934 0.00365618 0.000137662 5.31511e-05 3.52779e-05 0.00361916 2.5935e-05 3.28037e-05 0.00388613 4.77378e-05 3.30848e-05 2.83068e-05 2.7144e-05 6.71388e-05 5.06661e-05 0.000144668 0.00361907 2.8674e-05 8.24915e-05 0.00015788 4.73129e-05 2.631e-05 0.00344906 0.00341047 0.00366754 0.00388163 2.72599e-05 0.000133948 0.00464868 4.92567e-05 6.03903e-05 0.000122799 0.00325447 2.81376e-05 0.00417651 3.68931e-05 3.24429e-05 0.00530239 0.000141762 5.03278e-05 2.68813e-05 3.30607e-05 0.000114717 0.000129101 3.04529e-05 3.82276e-05 4.35366e-05 3.61395e-05 2.1694e-05 0.000137023 3.62818e-05 0.000124442 3.32878e-05 0.00010041 0.00556832 3.43672e-05 3.94833e-05 0.00518396 3.13316e-05 3.03944e-05 0.00414725 0.000141471 0.000106106 5.18039e-05 3.49757e-05 2.96014e-05 2.73036e-05 2.54092e-05 4.99548e-05 2.82066e-05 3.05112e-05 3.49761e-05 2.76498e-05 0.0033587 3.79148e-05 0.000123019 9.73974e-05 0.00013714 3.23466e-05 0.00382589 0.0042289 0.00381376 0.000100326 4.97456e-05 5.85156e-05 2.69529e-05 4.14041e-05 3.02438e-05 3.76721e-05 0.000153199 0.00515854 0.00492603 3.49599e-05 0.0031476 3.80535e-05 4.51991e-05 4.26923e-05 8.74493e-05 0.000101286 0.00323785 0.00011938 0.00431563 2.33696e-05 0.000114216 0.0045951 2.33685e-05 3.37997e-05 4.09643e-05 3.66059e-05 5.77457e-05 4.13129e-05 2.25549e-05 0.000104144 6.55321e-05 4.16269e-05 4.20014e-05 5.06243e-05 3.05327e-05 0.000133192 0.0051644 3.41091e-05 2.6224e-05 0.00572407 0.000127382 4.7463e-05 2.24052e-05 0.00385123 0.000125433 0.000124347 2.98005e-05 0.000135331 4.71993e-05 2.87779e-05 5.1856e-05 3.08622e-05 4.19698e-05 2.9314e-05 3.51015e-05 4.42996e-05 3.13912e-05 7.3657e-05 0.00459649 0.000114574 3.67897e-05 0.00387141 3.77549e-05 3.50271e-05 3.06932e-05 0.00016675 0.00389376 0.00401482 0.000155649 5.48349e-05 3.25799e-05 0.00520467 0.000106358 3.22361e-05 4.99673e-05 3.97877e-05 2.60627e-05 4.013e-05 3.18339e-05 5.63256e-05 0.00372214 0.00502108 2.02735e-05 3.67036e-05 0.00320786 0.00460372 0.00378825 0.0044274 0.00474587 3.10791e-05 9.41521e-05 0.000208199 0.00411495 0.000117916 4.2424e-05 0.000127895 0.00511497 4.23437e-05 0.00248058 0.000155848 3.661e-05 0.000128305 3.41994e-05 0.000136217 3.23236e-05 0.00357803 0.000150152 4.28089e-05 2.4328e-05 0.000139714 5.68179e-05 2.29552e-05 3.95031e-05 0.000145 2.70671e-05 3.17293e-05 3.94938e-05 3.23004e-05 4.98258e-05 3.36313e-05 0.00541066 0.00475472 0.00585374 9.49705e-05 3.46345e-05 6.68898e-05 3.03859e-05 3.60662e-05 5.16015e-05 0.000107946 0.00389496 2.97382e-05 0.0048051 3.76633e-05 3.42747e-05 4.55331e-05 3.12656e-05 0.000103554 0.000108746 0.000137364 0.000129878 0.000141098 0.000131241 0.000147244 0.0032133 0.000136031 0.00343223 2.80048e-05 2.48916e-05 9.53056e-05 4.37656e-05 6.15801e-05 0.000107518 4.29353e-05 0.000114991 0.000103764 5.0241e-05 8.06614e-05 0.00470519 3.14548e-05 2.16219e-05 0.000100249 0.000107576 4.64866e-05 0.0046652 0.00436013 0.000115537 4.825e-05 4.31108e-05 0.000117044 2.99211e-05 0.00297911 3.23369e-05 5.43045e-05 3.5867e-05 4.24709e-05 3.72593e-05 0.000129152 3.66651e-05 4.11372e-05 0.00418986 0.000151602 0.00371272 0.00568316 2.87327e-05 3.96156e-05 0.00416375 2.74395e-05 0.000121893 0.00391129 0.00449615 0.000101913 0.000110692 0.000146535 3.79908e-05 0.000125976 0.000105779 4.17873e-05 4.71972e-05 0.00390983 4.38014e-05 0.00306956 4.78847e-05 2.77127e-05 2.71177e-05 4.84978e-05 4.59561e-05 0.00014009 0.000116889 0.000115098 0.000120395 3.79381e-05 0.000144723 0.00417259 4.57001e-05 3.26835e-05 0.00446698 8.10636e-05 0.000128372 2.69822e-05 0.000129472 3.45388e-05 0.000145354 0.00402566 0.000101595 0.00386042 0.00306003 3.25254e-05 9.89669e-05 3.05204e-05 5.75474e-05 0.00396745 2.92587e-05 0.00230974 4.10787e-05 3.59122e-05 4.47035e-05 0.00444945 4.76865e-05 0.00389775 6.03105e-05 0.000115719 0.00462084 0.00448158 3.86742e-05 2.98052e-05 4.17728e-05 5.32099e-05 3.17835e-05 0.00471326 5.64999e-05 0.000123256 0.00204203 2.50124e-05 4.51688e-05 0.000164312 0.000132914 0.00415872 0.000162449 0.000110169 0.000126983 0.00418244 2.45244e-05 0.000129648 2.12015e-05 5.42457e-05 0.00376536 4.38404e-05 3.18452e-05 0.000169812 3.84115e-05 3.1923e-05 0.000104103 3.47552e-05 0.00016128 9.54227e-05 4.66646e-05 4.51921e-05 0.00410965 0.00418573 4.08442e-05 0.000121615 5.05915e-05 4.48474e-05 5.11702e-05 9.22556e-05 3.87935e-05 0.000126812 2.62521e-05 5.58998e-05 0.00387963 3.11874e-05 2.65205e-05 2.62305e-05 0.000154182 4.8387e-05 4.12351e-05 0.000103426 0.00343435 4.29885e-05 0.00409875 4.89657e-05 0.000129454 3.13803e-05 0.000112997 0.0030364 4.98242e-05 0.000103391 0.00010916 4.65891e-05 5.64674e-05 3.12404e-05 3.154e-05 3.46828e-05 0.000128485 3.61538e-05 4.74373e-05 0.000118803 2.69168e-05 4.07431e-05 3.35365e-05 0.00235644 8.4605e-05 3.1798e-05 0.00255465 0.000130908 0.00375409 0.00011939 0.00329189 3.43115e-05 0.0051297 3.11733e-05 9.96518e-05 5.71065e-05 0.005162 0.00439753 0.000158344 0.000133063 3.6022e-05 0.00012731 2.97566e-05 3.96219e-05 2.96758e-05 4.22197e-05 5.76878e-05 3.49333e-05 5.03178e-05 0.00416442 4.96282e-05 3.07917e-05 0.000159214 3.24665e-05 3.82606e-05 9.98451e-05 0.00507163 0.000166289 0.000121534 5.1935e-05 3.47649e-05 0.000126857 3.20942e-05 5.17046e-05 0.00261119 7.51103e-05 0.00291416 0.00680684 3.20155e-05 0.00371911 0.000137335 0.00215857 0.00380694 0.00375047 3.87635e-05 4.57266e-05 0.000167055 0.000127852 0.000112686 0.00419521 3.32148e-05 4.60659e-05 3.44387e-05 2.67483e-05 3.16283e-05 0.00433607 3.56275e-05 5.64549e-05 5.09881e-05 3.84171e-05 0.000128738 0.000113927 4.66345e-05 0.00432655 0.000156891 4.80798e-05 0.000108631 9.43697e-05 0.00358937 2.70425e-05 3.04383e-05 0.000119075 0.00014325 0.000113231 0.00423298 1.4635e-05 2.42737e-05 0.00361015 0.00538318 0.000151129 0.000124627 0.000127302 0.00481237 2.99289e-05 0.00470087 5.62399e-05 0.00457053 9.85591e-05 0.000128703 0.00446086 0.00482967 7.27682e-05 3.39979e-05 0.000134594 4.47632e-05 0.0038366 2.88271e-05 3.73609e-05 0.00370347 4.2437e-05 4.59202e-05 0.00447731 0.00483668 9.46016e-05 4.24241e-05 0.000141435 3.5499e-05 0.000117115 3.64643e-05 3.45274e-05 0.000148944 0.000112672 9.32241e-05 3.64028e-05 4.32178e-05 0.00449131 0.000153488 3.12041e-05 4.81537e-05 0.000145967 2.52739e-05 5.37936e-05 0.000146193 4.69393e-05 9.70536e-05 0.000132248 3.15445e-05 9.51566e-05 0.000122019 3.22684e-05 0.00306095 4.22975e-05 5.47817e-05 0.000127296 0.000122076 9.29652e-05 9.28406e-05 0.00442085 6.3903e-05 0.00433294 0.00309501 5.37126e-05 2.7091e-05 0.000129524 4.81737e-05 0.00465296 0.000141403 5.11975e-05 0.00014059 0.00371166 4.50178e-05 3.6959e-05 0.00505203 3.84112e-05 2.97445e-05 0.000134143 0.000109973 3.74118e-05 0.00497488 0.0034376 0.000155823 0.00470109 0.000136343 0.000109419 0.000136529 3.63789e-05 0.000153932 0.00370835 3.76941e-05 5.21971e-05 0.00363521 0.000158093 3.34572e-05 3.87803e-05 3.8736e-05 0.00387512 0.000120645 0.000105529 3.19712e-05 2.38361e-05 0.00380616 0.000122397 0.000155368 3.53314e-05 4.06677e-05 0.00368568 9.37675e-05 0.000100164 0.002668 0.000146731 2.52402e-05 0.000194094 0.00480857 0.00478435 9.64665e-05 0.000112948 2.5449e-05 3.87743e-05 0.00236428 0.00348662 0.00358879 6.5918e-05 6.09673e-05 3.22399e-05 0.000127656 0.00341839 5.15189e-05 0.00463149 3.73889e-05 0.000113349 3.85443e-05 0.00236471 0.000142604 3.18114e-05 3.53909e-05 5.05774e-05 4.73341e-05 0.00525485 0.0001474 5.44047e-05 4.62618e-05 1.57564e-05 0.00013941 4.17981e-05 0.00493495 0.00433796 0.000149915 3.40937e-05 4.96299e-05 3.87986e-05 0.00434576 0.000170233 0.00319186 4.55156e-05 3.11531e-05 0.00347134 0.000100254 0.00575191 0.00384888 7.89129e-05 3.5528e-05 2.51001e-05 0.00500845 3.54304e-05 3.82798e-05 0.00431135 0.00370765 0.00012305 2.41944e-05 0.0036353 0.00493797 0.00342708 0.000136338 5.73936e-05 0.00379049 0.00432052 2.39268e-05 0.000114424 0.00362667 3.27671e-05 3.18171e-05 0.00280259 0.00371442 0.00362154 0.00524336 2.7906e-05 3.36213e-05 4.35595e-05 4.59277e-05 0.00536625 0.00513905 0.000119696 3.43614e-05 3.20782e-05 1.89112e-05 0.000145802 0.000167989 0.00424232 3.83493e-05 3.72392e-05 0.000147126 7.92352e-05 3.5555e-05 0.00372307 0.00567605 0.000114596 0.000119547 3.65131e-05 9.25381e-05 2.68982e-05 0.00382025 0.00620573 0.000106482 0.000120764 2.67985e-05 3.43339e-05 8.87941e-05 0.00448287 3.88959e-05 9.45702e-05 0.000148584 4.89031e-05 2.14556e-05 0.000107069 3.2048e-05 4.30052e-05 0.0031408 2.86303e-05 0.00374495 5.11471e-05 4.66636e-05 0.00015503 3.35612e-05 0.000128467 0.00399972 3.52525e-05 2.212e-05 5.07319e-05 3.5851e-05 4.14188e-05 3.04305e-05 3.63196e-05 5.8431e-05 2.42816e-05 0.00409187 5.77871e-05 3.86974e-05 2.5596e-05 3.51396e-05 0.000113567 3.44142e-05 0.00434993 0.00322728 3.22656e-05 2.22961e-05 0.00310602 0.000152809 1.75227e-05 0.00398625 4.40924e-05 4.88581e-05 0.00357186 0.00366813 0.00485564 5.3675e-05 3.58769e-05 0.000117372 0.00393179 4.72032e-05 0.000128846 4.20861e-05 0.00473498 4.70211e-05 0.003897 0.00407135 3.5339e-05 0.000140731 0.003355 0.00379327 2.18372e-05 4.75844e-05 4.03911e-05 2.26395e-05 0.0023157 0.000115268 0.000116237 0.000178722 4.20914e-05 0.00479494 3.18743e-05 0.00415407 0.00483933 3.473e-05 4.0987e-05 0.000143136 0.00011151 0.000116674 0.00419653 2.36774e-05 0.000182699 0.00275245 2.40183e-05 0.00333085 0.00309284 0.000127419 0.000140948 3.23139e-05 9.76463e-05 0.00424064 2.54564e-05 3.58012e-05 0.000104988 3.40647e-05 0.000121685 0.00505316 2.76018e-05 0.000113599 0.00407911 0.00531443 3.46455e-05 0.00307182 0.000124894 3.27956e-05 3.06351e-05 5.41311e-05 3.37365e-05 0.000111481 0.00379213 4.44714e-05 0.000146146 0.00397527 4.09281e-05 5.84731e-05 2.68836e-05 0.00343538 3.85341e-05 5.46767e-05 0.00011173 0.000125608 4.17254e-05 0.000143559 0.00410056 3.88489e-05 0.000140259 3.04854e-05 0.00378427 3.27612e-05 3.76278e-05 2.93639e-05 3.94034e-05 0.00377909 0.000142291 0.000113308 3.82138e-05 3.9353e-05 2.30876e-05 0.000117171 2.05525e-05 3.17798e-05 0.00373119 2.95174e-05 3.13705e-05 4.45902e-05 0.00461829 3.64738e-05 8.73836e-05 9.26232e-05 5.07628e-05 0.000115399 0.000134699 0.000136134 4.37211e-05 3.66881e-05 0.00501172 3.62758e-05 0.000108458 2.96112e-05 0.000130838 9.35705e-05 0.00012528 3.39391e-05 3.81992e-05 0.000113959 3.44919e-05 3.924e-05 0.00359438 2.62235e-05 9.01789e-05 2.75368e-05 3.65271e-05 3.46245e-05 9.21186e-05 0.000155901 3.40466e-05 0.00224466 3.59561e-05 3.3221e-05 4.46845e-05 5.55816e-05 5.13107e-05 2.71772e-05 2.77129e-05 3.36632e-05 0.000112613 5.23865e-05 0.000117708 0.00526009 2.93815e-05 3.19945e-05 3.58315e-05 0.000154276 2.77521e-05 0.000127042 3.39953e-05 2.38927e-05 0.000121807 3.054e-05 9.8325e-05 0.00376714 0.000124215 5.78204e-05 0.0043396 3.01245e-05 0.000119089 0.000209347 3.21841e-05 4.1141e-05 4.93346e-05 3.8163e-05 2.04226e-05 0.000131663 0.00546405 4.12739e-05 3.56906e-05 0.00534839 2.32343e-05 0.000153048 3.12993e-05 5.39341e-05 0.000114207 4.78883e-05 9.36891e-05 5.01128e-05 0.000145196 4.04665e-05 
0.00503369 0.000230555 0.000235495 4.01366e-05 0.000111826 2.21655e-05 2.47606e-05 0.00405047 4.17986e-05 3.16434e-05 0.00375651 0.0037415 2.61347e-05 2.18263e-05 0.0034007 0.000158091 2.05498e-05 0.000179422 0.000169685 0.00388962 0.000188286 0.000213874 3.41366e-05 3.06058e-05 0.00347378 0.000185526 0.00330301 3.55735e-05 2.29773e-05 2.98718e-05 0.000133157 2.58053e-05 4.7656e-05 2.79223e-05 0.000153746 4.00533e-05 2.62772e-05 3.1002e-05 3.46992e-05 0.00274916 0.00455995 3.66645e-05 3.65639e-05 0.00402143 2.79967e-05 3.28176e-05 3.61942e-05 0.00502536 1.88892e-05 2.2369e-05 0.004015 2.24407e-05 0.00286303 0.000173221 0.000187621 3.02675e-05 0.000139799 3.29902e-05 0.000205954 3.961e-05 3.87772e-05 0.00442936 0.000122766 0.000113031 0.000181916 0.00366942 0.000186198 2.18028e-05 3.02796e-05 0.00453059 3.79268e-05 3.18142e-05 0.00293075 2.42427e-05 4.61658e-05 3.1904e-05 3.85693e-05 3.35041e-05 2.40461e-05 0.000170979 0.00467291 3.11256e-05 0.000120588 0.000182025 3.37373e-05 2.78877e-05 0.0033256 0.00382813 0.00345717 0.00409363 3.52107e-05 0.000168751 0.00478295 2.58522e-05 3.44143e-05 0.000196747 0.00262952 2.34442e-05 0.00392451 3.91893e-05 3.15504e-05 0.00470527 0.00018698 2.40974e-05 2.81297e-05 2.9338e-05 0.000112562 0.000148251 3.83918e-05 2.25346e-05 2.57045e-05 4.28317e-05 2.9934e-05 0.000188897 2.27899e-05 0.000138296 2.6065e-05 0.000180773 0.0043528 3.84086e-05 2.5895e-05 0.00485075 2.58473e-05 3.98642e-05 0.00482317 0.000168925 0.000144917 2.63311e-05 4.66449e-05 2.13829e-05 2.19722e-05 3.38555e-05 2.27805e-05 2.77072e-05 2.11445e-05 4.86444e-05 3.09602e-05 0.00366051 4.62898e-05 0.000174036 0.000152381 0.000171617 3.14692e-05 0.0031025 0.00298196 0.00456989 0.000154692 2.50105e-05 2.69335e-05 2.72691e-05 2.66329e-05 5.48008e-05 3.74102e-05 0.00019308 0.00574753 0.00405113 4.15911e-05 0.00346463 4.18731e-05 1.83626e-05 2.77588e-05 0.000154816 0.000133733 0.00327889 0.000177223 0.00544261 3.89859e-05 0.000185594 0.00455162 2.6009e-05 3.58876e-05 3.4362e-05 3.64524e-05 3.63342e-05 3.7013e-05 2.76786e-05 0.000180733 2.87534e-05 3.4685e-05 2.1195e-05 4.03771e-05 3.97435e-05 0.000217353 0.00373095 4.56239e-05 2.7027e-05 0.00540244 0.000155513 2.26232e-05 2.80677e-05 0.00386953 0.000202603 0.000174638 3.47206e-05 0.000215617 2.57697e-05 2.97938e-05 3.20179e-05 2.87256e-05 2.47134e-05 3.78358e-05 4.45911e-05 2.60189e-05 3.50587e-05 0.000139923 0.00541414 0.000172969 3.22588e-05 0.00359028 4.1842e-05 3.67593e-05 3.00366e-05 0.000178507 0.00527801 0.00422124 0.000212312 2.98658e-05 3.09916e-05 0.00338639 0.000129963 4.33295e-05 3.87382e-05 3.63161e-05 2.06774e-05 2.6491e-05 3.68324e-05 3.74501e-05 0.00332967 0.00501867 2.28224e-05 3.43394e-05 0.00451654 0.00687043 0.003085 0.00429065 0.00356332 3.81329e-05 0.000117042 0.000248964 0.00374464 0.000135362 2.55451e-05 0.000218966 0.00465715 5.2451e-05 0.00348724 0.000212715 3.39887e-05 0.000173856 2.93044e-05 0.000184024 3.56469e-05 0.00540084 0.000210209 2.07645e-05 2.1122e-05 0.000156462 2.77963e-05 3.96937e-05 2.01115e-05 0.0002029 3.28887e-05 3.38303e-05 2.99126e-05 5.27356e-05 3.89744e-05 2.25148e-05 0.00433607 0.00551056 0.00552902 0.000188951 2.94285e-05 4.3759e-05 3.53098e-05 2.69055e-05 3.90363e-05 0.000137463 0.00451288 3.39278e-05 0.00423048 2.0927e-05 2.55144e-05 5.01302e-05 2.94085e-05 0.000131923 0.000193827 0.000133598 0.000192965 0.000216794 0.000209139 0.000219838 0.00188677 0.000161112 0.00375348 3.08606e-05 2.29651e-05 0.000202135 2.26087e-05 0.000120056 0.000135781 3.58791e-05 0.000164923 0.000125446 3.12909e-05 0.000117312 0.003648 2.71483e-05 2.9702e-05 0.000180603 0.000165682 2.6658e-05 0.00477634 0.00381564 0.000197479 3.62684e-05 2.87819e-05 0.000230935 3.60185e-05 0.00430777 3.85288e-05 2.45215e-05 2.61703e-05 2.08113e-05 4.56392e-05 0.00021158 4.59671e-05 3.1849e-05 0.00310073 0.000179007 0.00393654 0.00626912 2.85431e-05 2.27406e-05 0.00313089 2.80311e-05 0.000152951 0.00466364 0.00450937 0.000158504 0.000124748 0.000186506 2.30776e-05 0.000208459 0.000127187 1.93049e-05 2.41796e-05 0.00245594 2.42786e-05 0.00379867 2.3825e-05 3.36581e-05 2.22184e-05 3.47646e-05 2.79995e-05 0.000199638 0.000194582 0.000153409 0.000130749 2.822e-05 0.000166357 0.00385989 3.07232e-05 2.1575e-05 0.00287785 0.0001511 0.000134014 2.60591e-05 0.000166547 3.02226e-05 0.000190071 0.00406699 0.000104272 0.00434429 0.00287927 3.17567e-05 0.000147647 2.9709e-05 3.43868e-05 0.00311426 3.41194e-05 0.00275214 2.17918e-05 3.20196e-05 2.32688e-05 0.00510357 2.71642e-05 0.00417727 3.02087e-05 0.000130964 0.00423359 0.00552684 2.26119e-05 3.62551e-05 1.84914e-05 3.35848e-05 3.44764e-05 0.00444765 3.53419e-05 0.000170039 0.00274981 3.14062e-05 2.97271e-05 0.000183291 0.000198027 0.00304589 0.000190575 0.000159728 0.000185052 0.00483246 3.19597e-05 0.000163945 3.14906e-05 2.52636e-05 0.00398127 4.27455e-05 3.62137e-05 0.000254572 2.88043e-05 2.98366e-05 0.000188761 2.69841e-05 0.00020088 0.000198861 3.13672e-05 3.11911e-05 0.0043351 0.00445322 3.52265e-05 0.000179661 2.61988e-05 2.31206e-05 2.53888e-05 0.000136213 2.2018e-05 0.000198722 3.41338e-05 4.509e-05 0.00439501 3.14062e-05 3.1085e-05 3.83764e-05 0.000196361 2.88872e-05 2.88183e-05 0.00014391 0.00347737 2.58328e-05 0.0046205 3.2808e-05 0.000187846 2.93245e-05 0.000142568 0.00344704 2.87691e-05 0.000145544 0.000142951 3.00435e-05 3.64613e-05 3.29511e-05 3.69907e-05 2.86441e-05 0.000184472 2.51995e-05 3.40691e-05 0.000128162 2.65741e-05 2.38395e-05 3.12283e-05 0.00347957 0.000141745 3.64344e-05 0.003336 0.00019515 0.0047349 0.00019189 0.00210386 2.6111e-05 0.0048392 2.99152e-05 0.000160091 3.8003e-05 0.00512118 0.00390829 0.000198691 0.000231273 3.36553e-05 0.000171182 4.18927e-05 4.25405e-05 3.5416e-05 2.41802e-05 2.99786e-05 5.3584e-05 2.92275e-05 0.00416184 2.14411e-05 3.95042e-05 0.00019402 3.76859e-05 2.74506e-05 0.000125926 0.00567704 0.000241422 0.000212018 2.3569e-05 2.03715e-05 0.000160168 4.33925e-05 3.08995e-05 0.00335927 3.24208e-05 0.00291973 0.00568323 2.25689e-05 0.00444405 0.000232879 0.003841 0.00364377 0.00371213 2.88209e-05 1.69175e-05 0.000208978 0.00021204 0.000114561 0.00399011 3.49918e-05 2.69604e-05 3.31564e-05 3.0355e-05 4.39629e-05 0.00529016 3.64138e-05 0.000110213 3.18205e-05 4.56327e-05 0.000155908 0.000136853 2.47035e-05 0.00376994 0.000212118 3.59131e-05 0.000131508 0.000129442 0.00232813 3.45802e-05 3.35496e-05 0.000155453 0.000203761 0.000150262 0.00467437 3.44328e-05 2.34933e-05 0.00313787 0.00328032 0.000211856 0.000155928 0.000131896 0.00266383 2.93562e-05 0.00434412 3.19245e-05 0.0043548 0.000156428 0.000229894 0.00291496 0.00350939 0.000155495 3.70362e-05 0.00015498 2.94815e-05 0.00372641 3.84718e-05 2.5184e-05 0.00305638 3.21555e-05 2.02942e-05 0.00391454 0.00312242 0.000113909 2.4061e-05 0.000175848 3.66162e-05 0.000156893 2.516e-05 3.87298e-05 0.000231549 0.0001487 0.000130143 2.20914e-05 3.65024e-05 0.00436858 0.000216481 2.30417e-05 2.66731e-05 0.000143307 2.50339e-05 3.06266e-05 0.000152168 2.91345e-05 0.000120125 0.000141134 1.66969e-05 0.000149491 0.000193619 3.53658e-05 0.0035052 4.49259e-05 2.6852e-05 0.000191536 0.000172412 0.000197666 0.000172232 0.00365655 4.18896e-05 0.00363461 0.00354027 2.77077e-05 2.46157e-05 0.000176136 2.79446e-05 0.00384825 0.000157216 2.11648e-05 0.000172099 0.00323771 2.30502e-05 3.58686e-05 0.00569016 2.29418e-05 2.78056e-05 0.00017579 0.000170447 2.18442e-05 0.00579233 0.00308303 0.000155483 0.00313852 0.000124444 0.000150682 0.000167658 4.52995e-05 0.000196844 0.00449514 3.51046e-05 2.84703e-05 0.00365279 0.000151866 3.39876e-05 4.07598e-05 1.77414e-05 0.00479687 0.000169974 0.000167476 4.06219e-05 2.9068e-05 0.00218933 0.000169441 0.00020768 5.54895e-05 3.33903e-05 0.00365611 0.000178738 0.000129204 0.00208493 0.000192124 2.92749e-05 0.000207162 0.00476328 0.0040487 0.00015845 0.000180215 3.27788e-05 4.04049e-05 0.00321055 0.00435517 0.00427367 2.89721e-05 4.39866e-05 4.35405e-05 0.000131535 0.00318042 2.2989e-05 0.00364503 2.42788e-05 0.000180433 2.7273e-05 0.00374841 0.000196909 2.63203e-05 4.46262e-05 3.37518e-05 2.94241e-05 0.00423909 0.000216691 3.83735e-05 3.79542e-05 1.62098e-05 0.000171753 2.12956e-05 0.00411871 0.00426433 0.000204895 3.58009e-05 2.9781e-05 3.61383e-05 0.00545631 0.000172345 0.0034008 2.95152e-05 3.35879e-05 0.00359784 0.000126779 0.00348947 0.00471832 0.000111517 4.27351e-05 3.5725e-05 0.0040238 2.76316e-05 3.51084e-05 0.00329728 0.00241 0.000136282 2.8455e-05 0.00405765 0.00505775 0.00328841 0.000184498 3.61894e-05 0.00482978 0.00371503 3.30381e-05 0.000184429 0.00435907 4.89695e-05 2.71514e-05 0.00309271 0.00406485 0.0044521 0.00411678 3.00088e-05 3.41141e-05 2.87265e-05 3.39627e-05 0.00521604 0.0038723 0.000166194 2.16025e-05 2.6684e-05 2.89452e-05 0.000204067 0.000215839 0.00661729 4.25628e-05 4.15946e-05 0.000197834 0.000135428 3.56719e-05 0.00444552 0.00565146 0.000184258 0.000200372 2.3875e-05 0.000152557 3.69953e-05 0.0044109 0.00500892 0.000180666 0.000200402 3.29029e-05 3.77695e-05 0.000136924 0.00312422 4.65308e-05 0.000123254 0.000188726 3.14108e-05 2.57462e-05 0.000177417 3.91432e-05 2.92807e-05 0.00323899 4.19307e-05 0.00506609 2.7902e-05 3.38349e-05 0.000259585 3.81315e-05 0.000213652 0.00565638 4.99489e-05 2.75935e-05 2.43817e-05 2.45461e-05 2.98417e-05 4.05643e-05 2.37346e-05 2.44198e-05 3.36875e-05 0.00352772 3.58083e-05 3.751e-05 2.57047e-05 4.71619e-05 0.000193083 3.85189e-05 0.00409091 0.00425508 2.70261e-05 2.5237e-05 0.00307565 0.000197957 2.50466e-05 0.00385537 3.02037e-05 2.63432e-05 0.00345128 0.00322705 0.00579695 2.55529e-05 3.08429e-05 0.00015937 0.00421536 2.36134e-05 0.00016954 2.84711e-05 0.00414445 2.46555e-05 0.00464577 0.00439154 4.15774e-05 0.00015614 0.00355546 0.00420125 3.94259e-05 2.89576e-05 3.44343e-05 2.63647e-05 0.00294754 0.000111495 0.000226676 0.000225637 2.37782e-05 0.0046438 3.11025e-05 0.00424297 0.00439503 3.92742e-05 2.89858e-05 0.000241393 0.000146067 0.000191712 0.0045239 3.95023e-05 0.000204643 0.0023642 3.34457e-05 0.00251618 0.00311406 0.000148398 0.00021146 3.59512e-05 0.000185003 0.00408102 2.86665e-05 2.39794e-05 0.000156986 2.56409e-05 0.000179548 0.004513 2.57117e-05 0.000157036 0.00447092 0.00340496 2.47061e-05 0.00426599 0.000190594 3.56249e-05 2.73107e-05 3.23675e-05 3.70363e-05 0.000133276 0.00350218 2.59442e-05 0.000201584 0.0051433 3.509e-05 3.1771e-05 3.14358e-05 0.0031829 2.74256e-05 2.22816e-05 0.00015158 0.00020288 1.98626e-05 0.00019688 0.00539468 4.41773e-05 0.000183227 3.27849e-05 0.00411201 3.76433e-05 2.47308e-05 2.30073e-05 3.23494e-05 0.00388054 0.000178321 0.00019464 3.5239e-05 5.01545e-05 2.28842e-05 0.000151856 2.75124e-05 4.27546e-05 0.00408227 2.86042e-05 3.96186e-05 2.00828e-05 0.00386673 3.0609e-05 0.000127312 0.00015502 2.2044e-05 0.000209375 0.000135877 0.000204385 3.05656e-05 3.48498e-05 0.00408862 3.55276e-05 0.000154531 4.45193e-05 0.000175009 0.000131304 0.000204939 3.18068e-05 2.80329e-05 0.000179838 4.35881e-05 2.5906e-05 0.00400073 3.43542e-05 0.00013484 2.68951e-05 2.1187e-05 2.5667e-05 0.000125971 0.00029866 2.49516e-05 0.00394444 5.35415e-05 2.72969e-05 2.374e-05 2.61841e-05 3.21493e-05 3.58192e-05 2.64728e-05 3.94325e-05 0.000172 3.02953e-05 0.000158824 0.00644758 2.80061e-05 2.46033e-05 2.44117e-05 0.000223667 2.50062e-05 0.000206582 3.01703e-05 2.57752e-05 0.000202954 3.41126e-05 0.000133333 0.00391694 0.000177794 3.30157e-05 0.00386838 3.7251e-05 0.000136474 0.00022325 3.46716e-05 2.24802e-05 2.84744e-05 2.56279e-05 3.07386e-05 0.000203537 0.0043207 2.90922e-05 2.32437e-05 0.0045475 3.35453e-05 0.000190195 2.39782e-05 3.99258e-05 0.000130096 2.91838e-05 0.000128776 3.21239e-05 0.000171685 3.32147e-05 
0.00664401 2.6534e-05 2.85173e-05 2.10764e-05 1.49673e-05 1.68458e-05 1.82428e-05 0.00422573 3.19288e-05 1.97267e-05 0.00364416 0.00460914 1.90836e-05 1.65399e-05 0.00459596 2.15103e-05 2.26792e-05 2.03231e-05 1.80844e-05 0.00237882 2.49043e-05 1.70876e-05 2.07171e-05 2.56354e-05 0.00429269 2.03452e-05 0.00273982 2.86064e-05 1.48107e-05 2.56913e-05 1.7987e-05 1.29571e-05 4.08212e-05 1.49083e-05 2.2863e-05 2.97837e-05 2.10297e-05 1.79595e-05 2.52555e-05 0.00414587 0.00530757 1.82914e-05 1.91206e-05 0.00511863 1.70235e-05 1.92268e-05 2.66656e-05 0.00377309 1.56628e-05 1.86417e-05 0.00363254 1.47229e-05 0.00332898 2.21676e-05 2.00448e-05 1.73064e-05 1.66004e-05 2.50045e-05 1.75515e-05 2.61646e-05 2.05592e-05 0.00599716 1.97075e-05 1.42421e-05 2.35309e-05 0.00374712 1.7853e-05 1.41668e-05 1.81573e-05 0.00462756 2.21076e-05 1.88122e-05 0.00375569 1.49932e-05 2.80387e-05 2.2561e-05 2.61788e-05 2.52652e-05 2.30944e-05 3.08374e-05 0.00460357 2.44064e-05 1.50664e-05 2.08884e-05 2.53998e-05 2.28963e-05 0.00450026 0.00449341 0.00376805 0.00382598 2.44158e-05 2.16238e-05 0.00551601 1.52573e-05 1.75049e-05 2.09824e-05 0.00430729 1.62773e-05 0.00434718 2.21095e-05 1.23401e-05 0.00426817 2.63341e-05 1.69498e-05 1.90045e-05 2.21316e-05 1.74652e-05 1.60527e-05 2.76789e-05 1.69051e-05 1.74753e-05 3.12984e-05 1.77202e-05 2.5077e-05 1.72693e-05 2.42723e-05 2.33194e-05 2.13764e-05 0.00482047 2.39561e-05 1.95456e-05 0.00533994 1.16139e-05 2.17567e-05 0.00429723 2.12973e-05 1.97119e-05 1.75782e-05 2.42539e-05 2.04615e-05 1.38954e-05 2.58545e-05 1.67713e-05 2.81273e-05 1.45361e-05 2.76434e-05 2.17673e-05 0.00522363 2.75771e-05 2.0505e-05 1.43999e-05 2.26139e-05 2.17643e-05 0.00390066 0.00310734 0.00511081 2.20724e-05 2.59485e-05 1.99851e-05 1.9414e-05 1.6086e-05 2.40397e-05 2.72857e-05 2.64608e-05 0.00526846 0.00436542 2.66514e-05 0.00454731 2.88999e-05 1.56726e-05 1.92082e-05 2.57429e-05 2.05841e-05 0.00370968 2.49978e-05 0.00510123 2.54312e-05 2.40799e-05 0.0047438 1.9749e-05 2.58201e-05 1.73154e-05 3.29188e-05 2.19945e-05 2.26635e-05 2.22101e-05 2.44448e-05 1.7667e-05 2.55543e-05 1.35287e-05 2.15604e-05 2.77848e-05 2.58216e-05 0.00416558 2.98465e-05 1.3563e-05 0.004604 2.05363e-05 1.91429e-05 1.52259e-05 0.00372621 1.8206e-05 1.9043e-05 2.3415e-05 2.79564e-05 1.63591e-05 1.94898e-05 1.63138e-05 2.21171e-05 2.11219e-05 2.16854e-05 2.30825e-05 1.44561e-05 2.23051e-05 2.22593e-05 0.00455908 2.30044e-05 1.34173e-05 0.00501362 2.6204e-05 1.89664e-05 2.34435e-05 2.39787e-05 0.00429063 0.00354207 2.52967e-05 2.60921e-05 1.87524e-05 0.00510806 1.88454e-05 2.71845e-05 2.2175e-05 2.87007e-05 1.59112e-05 1.7092e-05 2.19911e-05 2.50792e-05 0.0036237 0.00629613 1.31076e-05 2.23013e-05 0.00375771 0.00403274 0.00403468 0.00369472 0.00438484 2.26541e-05 1.75373e-05 3.12058e-05 0.00451567 1.66437e-05 1.34872e-05 2.22005e-05 0.00504669 2.96824e-05 0.00355264 2.78562e-05 2.20995e-05 2.7147e-05 2.07163e-05 2.94926e-05 2.24663e-05 0.00494338 3.09397e-05 1.86449e-05 1.59982e-05 2.20167e-05 1.78584e-05 2.6805e-05 1.49585e-05 2.83889e-05 1.9131e-05 2.36307e-05 1.70028e-05 2.60318e-05 2.17574e-05 1.03011e-05 0.00564906 0.00561182 0.00446387 1.87435e-05 1.36617e-05 2.32736e-05 2.45185e-05 2.58336e-05 2.47981e-05 2.10516e-05 0.00591412 2.67041e-05 0.00370796 1.33193e-05 2.04103e-05 2.61674e-05 2.4684e-05 2.1901e-05 2.15214e-05 2.04016e-05 2.26217e-05 2.6806e-05 2.10863e-05 2.62033e-05 0.00391027 2.05822e-05 0.00284888 2.10362e-05 1.72677e-05 1.95996e-05 1.60219e-05 1.41446e-05 2.29458e-05 2.09837e-05 2.07048e-05 1.63607e-05 2.61259e-05 1.44217e-05 0.00402825 1.78471e-05 1.64661e-05 2.09611e-05 2.58002e-05 2.14998e-05 0.0040042 0.00473549 2.41887e-05 2.43762e-05 1.42301e-05 2.45144e-05 2.31045e-05 0.0042414 2.60925e-05 1.95768e-05 1.9506e-05 1.1399e-05 2.93394e-05 2.81535e-05 2.2576e-05 2.68583e-05 0.00399347 2.68471e-05 0.00613667 0.00621154 1.90212e-05 1.98893e-05 0.00342796 2.34395e-05 2.6584e-05 0.00339436 0.00399631 2.2814e-05 1.83456e-05 3.05906e-05 1.50012e-05 2.75386e-05 2.63701e-05 1.79411e-05 2.24966e-05 0.0037839 1.98107e-05 0.00312615 1.69879e-05 1.61662e-05 1.60851e-05 1.98583e-05 2.45637e-05 2.3013e-05 2.08158e-05 1.93483e-05 2.11008e-05 1.79629e-05 2.17209e-05 0.0041804 2.45223e-05 1.2598e-05 0.00534624 1.54403e-05 2.38005e-05 1.38496e-05 2.29634e-05 1.85985e-05 2.01787e-05 0.00394454 2.23866e-05 0.00325097 0.00203162 2.45696e-05 2.25965e-05 2.24e-05 2.35509e-05 0.00410804 2.36533e-05 0.00256123 1.49597e-05 2.20568e-05 2.09904e-05 0.00441227 1.60445e-05 0.00386294 1.63143e-05 2.56883e-05 0.0046637 0.00558197 1.78722e-05 2.54656e-05 1.42128e-05 1.78555e-05 2.09514e-05 0.00550809 2.46928e-05 2.79098e-05 0.00279012 2.58673e-05 1.85967e-05 2.64486e-05 2.51519e-05 0.00333465 2.62768e-05 1.64478e-05 2.52471e-05 0.00461684 2.80181e-05 1.94553e-05 2.09237e-05 1.99119e-05 0.00370107 2.49082e-05 1.85309e-05 2.6881e-05 1.89638e-05 1.80849e-05 2.0776e-05 2.41217e-05 3.08134e-05 2.00683e-05 1.8082e-05 1.60668e-05 0.00384907 0.00434676 2.68483e-05 2.67765e-05 1.91626e-05 1.72368e-05 1.43765e-05 1.24723e-05 2.1649e-05 2.40811e-05 2.13321e-05 2.66922e-05 0.00326783 2.03571e-05 1.86853e-05 2.23164e-05 2.5141e-05 1.97353e-05 1.5776e-05 2.12074e-05 0.00475523 1.59609e-05 0.0037341 2.39678e-05 2.32747e-05 1.95928e-05 2.25387e-05 0.00372184 2.071e-05 2.30412e-05 2.68768e-05 1.98747e-05 2.29526e-05 1.62128e-05 2.51166e-05 2.35001e-05 1.54972e-05 1.95799e-05 1.97686e-05 1.66528e-05 2.01918e-05 1.72103e-05 3.12272e-05 0.00346991 2.30258e-05 2.61602e-05 0.00258043 2.42633e-05 0.00501379 1.96839e-05 0.00241201 1.36307e-05 0.00420171 2.03703e-05 1.79378e-05 2.10619e-05 0.00465591 0.00448284 2.97303e-05 3.0224e-05 2.2649e-05 1.98859e-05 2.18556e-05 3.22096e-05 1.77218e-05 2.18006e-05 2.24548e-05 3.38596e-05 1.91296e-05 0.00408187 1.7134e-05 1.73695e-05 2.25897e-05 2.75397e-05 1.72363e-05 1.74499e-05 0.0046019 2.4444e-05 2.57149e-05 1.53498e-05 1.89042e-05 2.57371e-05 2.33208e-05 2.29066e-05 0.00437078 2.9419e-05 0.00380613 0.00669439 1.58411e-05 0.00400199 3.01298e-05 0.00377479 0.00407768 0.00425854 1.60724e-05 1.41822e-05 2.35991e-05 2.20433e-05 1.88071e-05 0.00373496 2.25419e-05 2.23086e-05 3.02533e-05 1.74167e-05 2.07663e-05 0.0045084 1.90176e-05 1.41834e-05 1.48509e-05 2.51116e-05 2.32394e-05 1.85755e-05 2.00288e-05 0.00329713 2.50631e-05 2.00227e-05 2.10216e-05 1.72457e-05 0.00378598 1.93917e-05 2.03322e-05 2.06825e-05 1.79016e-05 1.86256e-05 0.00460405 2.02131e-05 2.01242e-05 0.00340162 0.00279443 3.1339e-05 2.24209e-05 2.19848e-05 0.00479712 1.53307e-05 0.00468981 2.01822e-05 0.00406271 2.0845e-05 2.55219e-05 0.00456167 0.00489782 1.45503e-05 2.2113e-05 2.02577e-05 2.13339e-05 0.00394814 2.14384e-05 1.34389e-05 0.00239899 2.0304e-05 1.69077e-05 0.00420647 0.00382624 2.02836e-05 1.7977e-05 2.43711e-05 2.3686e-05 1.91103e-05 1.70012e-05 1.81461e-05 2.58588e-05 2.11324e-05 2.20348e-05 1.42882e-05 2.23717e-05 0.00359234 2.22114e-05 1.35547e-05 1.75316e-05 2.15443e-05 1.98375e-05 2.68695e-05 2.74796e-05 1.89257e-05 2.16786e-05 1.88487e-05 1.74838e-05 2.02076e-05 2.17919e-05 2.46845e-05 0.00468129 3.34184e-05 2.04479e-05 1.70531e-05 2.12818e-05 1.35658e-05 1.57022e-05 0.00404129 2.55859e-05 0.00307617 0.00503267 1.70405e-05 2.09609e-05 2.05619e-05 1.98164e-05 0.00375676 2.4066e-05 2.11236e-05 1.8818e-05 0.00357367 1.84769e-05 2.86862e-05 0.00468567 2.04833e-05 2.83418e-05 2.82121e-05 2.67757e-05 1.15839e-05 0.00515822 0.00410704 2.14279e-05 0.00365291 2.37441e-05 1.97866e-05 2.30684e-05 2.82309e-05 2.22231e-05 0.00283623 2.57173e-05 1.84814e-05 0.00428642 1.82202e-05 2.24495e-05 2.71169e-05 1.67152e-05 0.00516371 2.4075e-05 2.37534e-05 2.16873e-05 1.50316e-05 0.00336637 2.67e-05 2.68201e-05 2.81743e-05 1.88415e-05 0.00404205 2.10795e-05 2.45878e-05 0.00249196 2.15327e-05 1.89787e-05 2.45564e-05 0.00491278 0.00430849 2.43296e-05 2.41152e-05 2.26247e-05 2.77104e-05 0.00247969 0.00393328 0.0038232 2.41812e-05 2.4746e-05 2.92432e-05 1.81308e-05 0.00392673 1.18783e-05 0.00445744 1.85837e-05 2.56413e-05 2.18611e-05 0.00247645 2.45986e-05 2.60422e-05 2.83959e-05 2.00814e-05 2.1532e-05 0.00397999 2.52061e-05 2.23546e-05 2.07237e-05 1.18888e-05 2.12975e-05 1.6746e-05 0.00357097 0.00433519 2.36304e-05 1.7452e-05 1.9089e-05 1.77643e-05 0.00516191 2.06918e-05 0.00377865 1.76354e-05 2.08074e-05 0.00412443 1.62674e-05 0.00573127 0.00468385 1.78411e-05 2.10631e-05 2.24804e-05 0.00533649 1.97873e-05 2.15671e-05 0.00453184 0.0030306 2.10897e-05 1.73555e-05 0.00588132 0.00429113 0.00387794 2.0461e-05 2.56327e-05 0.00365674 0.00434973 1.50635e-05 2.3801e-05 0.00568183 3.42784e-05 2.04385e-05 0.00355822 0.00332725 0.00453025 0.00396715 1.98887e-05 2.04236e-05 1.46082e-05 1.8992e-05 0.00585717 0.00453898 1.86224e-05 2.01904e-05 1.55368e-05 1.79599e-05 2.25717e-05 3.14984e-05 0.00518251 2.30351e-05 2.19373e-05 2.91242e-05 1.61134e-05 3.07379e-05 0.00491096 0.00589656 2.0309e-05 2.08274e-05 1.99802e-05 2.6725e-05 2.78759e-05 0.00397666 0.00703526 1.79819e-05 2.29857e-05 2.29904e-05 2.92561e-05 2.17299e-05 0.00452148 2.55636e-05 1.30177e-05 2.38334e-05 2.23793e-05 2.32761e-05 2.16129e-05 2.4467e-05 1.61865e-05 0.00330878 2.31479e-05 0.0035089 1.97383e-05 1.77343e-05 3.37702e-05 2.03227e-05 1.85662e-05 0.00502326 2.49346e-05 1.75432e-05 1.77325e-05 1.72433e-05 1.72386e-05 1.82647e-05 1.88552e-05 1.98709e-05 2.34004e-05 0.00397971 2.33088e-05 1.95897e-05 1.95984e-05 2.90692e-05 2.18696e-05 2.00578e-05 0.00403592 0.00437324 1.50347e-05 2.23308e-05 0.00311705 2.5348e-05 1.14463e-05 0.00337735 1.78386e-05 2.07387e-05 0.00407083 0.00537812 0.00430398 2.12757e-05 1.76242e-05 1.82985e-05 0.00362822 1.67959e-05 1.99785e-05 1.99547e-05 0.00514883 1.76793e-05 0.00353622 0.00541519 3.55446e-05 3.11491e-05 0.00332558 0.00454523 2.62554e-05 1.85895e-05 2.42062e-05 1.6643e-05 0.00311551 1.59543e-05 2.88148e-05 3.1629e-05 1.5377e-05 0.00556188 1.89878e-05 0.00440537 0.00407372 2.72577e-05 2.01007e-05 2.60251e-05 2.43236e-05 2.19184e-05 0.00482096 1.95915e-05 2.87969e-05 0.00334608 2.16886e-05 0.00314198 0.00370398 2.24186e-05 1.80543e-05 2.18301e-05 2.05396e-05 0.00434312 1.86086e-05 1.74283e-05 1.9697e-05 1.78726e-05 2.60864e-05 0.00540493 1.73341e-05 1.79243e-05 0.00466492 0.00452488 1.84989e-05 0.00350927 2.11302e-05 2.50712e-05 2.25253e-05 1.78526e-05 1.82055e-05 2.56869e-05 0.00383216 1.49937e-05 2.26234e-05 0.00487755 3.13551e-05 1.77049e-05 2.81566e-05 0.00390898 1.60799e-05 1.42275e-05 1.95854e-05 1.77518e-05 1.47982e-05 2.46028e-05 0.00321734 1.99351e-05 2.7631e-05 2.25883e-05 0.0047731 2.5083e-05 2.38934e-05 1.72629e-05 3.34499e-05 0.00425247 2.12502e-05 2.27333e-05 2.60598e-05 2.67232e-05 2.05835e-05 2.08993e-05 1.67574e-05 1.73806e-05 0.00434629 2.17677e-05 2.18871e-05 1.67169e-05 0.00450038 2.01135e-05 2.10304e-05 2.4845e-05 1.62079e-05 2.04853e-05 2.61855e-05 2.27754e-05 2.25623e-05 2.40296e-05 0.00455859 2.04146e-05 2.34948e-05 2.33553e-05 1.95744e-05 2.12464e-05 2.75344e-05 2.09416e-05 1.87145e-05 2.11208e-05 2.88557e-05 1.45676e-05 0.00398518 1.91245e-05 1.58443e-05 2.21882e-05 1.72534e-05 2.18866e-05 2.48431e-05 2.38851e-05 1.82869e-05 0.00440243 3.27214e-05 2.28118e-05 1.54632e-05 1.40372e-05 1.77864e-05 2.3132e-05 2.42978e-05 2.60073e-05 2.14928e-05 1.76988e-05 2.51669e-05 0.00432949 1.93618e-05 1.68339e-05 1.61049e-05 2.75068e-05 2.19535e-05 2.44345e-05 2.4e-05 1.52795e-05 2.56734e-05 1.80976e-05 2.15678e-05 0.00441958 1.92065e-05 2.69171e-05 0.0044756 2.86902e-05 2.64535e-05 3.39633e-05 2.38368e-05 1.72764e-05 1.47912e-05 2.11895e-05 1.97224e-05 2.31795e-05 0.00403352 1.99512e-05 1.90381e-05 0.00440362 2.75934e-05 2.31499e-05 1.98526e-05 2.04844e-05 1.85537e-05 2.1643e-05 1.57508e-05 1.68433e-05 2.13629e-05 1.75948e-05 
1.45224e-05 2.21105e-05 2.44122e-05 1.772e-05 1.52209e-05 1.65775e-05 1.71089e-05 1.31296e-05 0.00621324 0.00340303 1.41012e-05 1.00334e-05 1.66714e-05 1.29813e-05 1.58519e-05 2.13749e-05 1.49533e-05 1.74588e-05 1.90063e-05 1.01186e-05 2.06724e-05 2.03744e-05 0.00414731 2.2704e-05 1.24088e-05 1.61417e-05 8.36647e-06 0.00455538 1.55105e-05 0.0043566 1.85341e-05 0.00266742 0.00535743 1.74101e-05 1.50735e-05 0.00568507 2.05602e-05 1.80242e-05 2.2257e-05 1.25058e-05 1.10758e-05 0.00332503 0.00452866 1.45579e-05 2.17987e-05 0.00403872 0.00570167 1.09207e-05 1.45506e-05 1.86245e-05 1.15903e-05 1.3935e-05 1.00477e-05 1.79271e-05 1.40907e-05 0.00335219 2.1068e-05 2.12188e-05 2.06682e-05 0.00449719 0.00458483 1.22338e-05 1.71305e-05 1.80718e-05 1.5786e-05 1.25836e-05 2.01008e-05 1.72365e-05 2.52764e-05 1.46221e-05 0.00479977 0.0028618 1.19221e-05 1.81546e-05 0.0049033 0.00379644 0.00460571 1.87823e-05 1.99515e-05 2.30313e-05 1.53927e-05 0.00281967 1.06126e-05 2.25736e-05 1.96944e-05 0.00466654 1.13804e-05 9.13935e-06 1.02347e-05 1.04608e-05 0.00373937 1.9873e-05 1.67226e-05 1.72652e-05 2.49501e-05 2.02985e-05 1.24401e-05 1.63512e-05 1.35136e-05 0.00391581 0.00373821 1.42364e-05 1.74017e-05 1.92673e-05 0.0031998 0.00420467 1.29448e-05 1.78479e-05 0.00388021 1.60561e-05 1.75855e-05 0.00432983 0.00363181 1.87177e-05 1.83935e-05 1.7625e-05 1.78943e-05 2.15857e-05 1.52011e-05 0.00395136 1.24053e-05 1.29986e-05 1.4175e-05 0.00440987 1.2083e-05 1.88518e-05 1.54189e-05 1.3777e-05 0.004949 0.00321431 1.47254e-05 0.00387133 1.82056e-05 0.00356299 1.68479e-05 0.00394771 0.00378001 1.2915e-05 0.00484558 2.00652e-05 1.19633e-05 2.24673e-05 0.00323799 1.27817e-05 1.12973e-05 1.12153e-05 2.01261e-05 1.0788e-05 2.08209e-05 0.00379353 1.66145e-05 0.00427819 0.00475956 2.23074e-05 1.47534e-05 1.51347e-05 0.00440559 1.17207e-05 0.00398899 1.56454e-05 1.92044e-05 1.78956e-05 1.31173e-05 1.29412e-05 1.85713e-05 1.42842e-05 0.00402083 1.65455e-05 9.97279e-06 0.00405599 0.00437722 1.59981e-05 0.00564339 1.77597e-05 0.00378365 0.00344033 1.81638e-05 1.99411e-05 0.00473864 1.60188e-05 1.97799e-05 0.00527602 1.86267e-05 1.18765e-05 0.00481928 1.63132e-05 1.50211e-05 1.85243e-05 1.61047e-05 0.00282183 1.3121e-05 2.04477e-05 1.30998e-05 0.0038642 2.24335e-05 1.56106e-05 0.00352438 1.98677e-05 0.00382171 2.04299e-05 0.00391655 0.00446708 1.50959e-05 0.00423562 1.28624e-05 1.16628e-05 1.14905e-05 1.66193e-05 1.5303e-05 0.00473466 0.00443432 0.00392823 1.95507e-05 1.28193e-05 1.17156e-05 1.92788e-05 1.89712e-05 0.00363279 1.35737e-05 1.83393e-05 0.0044105 2.09508e-05 0.00491966 0.00235083 1.74267e-05 0.00333608 2.09224e-05 1.10701e-05 1.49113e-05 0.00203445 0.00392385 1.18661e-05 1.73803e-05 1.14484e-05 1.21728e-05 1.29991e-05 0.00362489 1.34282e-05 2.8209e-05 1.2178e-05 1.97369e-05 2.06072e-05 1.69735e-05 1.75464e-05 0.00607471 1.15271e-05 1.90572e-05 1.63734e-05 1.75659e-05 2.12288e-05 2.42558e-05 0.00462958 1.23326e-05 1.95416e-05 1.71185e-05 0.00290779 1.89141e-05 1.86182e-05 0.00342484 1.28255e-05 1.64168e-05 0.00328133 0.00344164 2.01613e-05 0.00440745 2.00238e-05 1.56204e-05 1.42981e-05 1.3675e-05 1.59194e-05 1.65436e-05 0.00319592 2.45941e-05 0.00379094 0.00454468 2.32786e-05 1.55338e-05 1.20563e-05 0.00463293 1.00271e-05 1.9703e-05 1.71197e-05 0.00607502 1.43943e-05 1.87504e-05 1.60392e-05 1.70603e-05 2.35891e-05 1.88192e-05 1.73116e-05 2.0892e-05 9.9769e-06 2.1503e-05 1.06928e-05 0.00297027 1.19972e-05 1.72241e-05 1.80711e-05 1.66392e-05 1.65298e-05 1.78271e-05 2.01017e-05 1.70143e-05 1.94537e-05 1.56256e-05 1.38239e-05 1.37931e-05 0.00352862 2.00475e-05 1.72362e-05 1.34034e-05 1.44121e-05 1.33917e-05 1.94375e-05 1.65725e-05 1.72211e-05 1.74413e-05 0.00434788 1.09639e-05 0.00334059 1.90543e-05 1.75159e-05 1.64722e-05 0.00442604 1.66826e-05 0.00520126 0.00482637 1.7214e-05 1.77742e-05 1.26826e-05 1.72273e-05 0.00432034 1.58904e-05 1.31724e-05 0.00436587 2.14341e-05 1.05358e-05 1.51512e-05 1.61725e-05 1.50093e-05 2.16586e-05 1.97536e-05 1.87603e-05 1.58611e-05 1.79757e-05 2.22033e-05 1.09627e-05 1.27321e-05 1.34217e-05 1.55983e-05 0.00328922 1.45419e-05 1.85501e-05 2.08949e-05 1.70581e-05 2.16576e-05 2.15936e-05 1.42867e-05 1.49677e-05 1.88847e-05 1.45291e-05 2.21477e-05 1.40623e-05 1.24227e-05 1.64669e-05 1.59663e-05 0.00227879 1.61868e-05 0.00386703 2.12916e-05 1.0553e-05 1.36209e-05 1.15216e-05 1.19169e-05 0.00438037 1.87201e-05 0.0036813 1.60941e-05 1.4251e-05 0.0038995 1.23221e-05 1.8511e-05 0.00388227 1.1482e-05 1.36851e-05 2.18542e-05 1.19633e-05 2.06701e-05 1.69749e-05 1.36189e-05 2.06741e-05 1.49884e-05 0.00391278 1.18105e-05 1.51884e-05 0.00313559 1.37706e-05 2.46835e-05 2.57476e-05 9.71732e-06 0.00342793 1.39772e-05 2.08029e-05 1.76574e-05 9.73894e-06 1.84337e-05 1.73135e-05 2.10045e-05 1.16316e-05 0.00405531 1.82876e-05 0.00333749 2.04468e-05 1.43702e-05 1.68401e-05 0.00358885 2.54677e-05 1.69886e-05 0.0041186 1.81603e-05 0.00452615 2.32662e-05 1.96616e-05 1.67091e-05 1.65863e-05 1.32159e-05 1.30223e-05 0.00568113 1.88348e-05 1.80372e-05 1.88553e-05 1.59925e-05 1.30651e-05 1.49469e-05 1.85942e-05 0.00335408 2.39829e-05 1.34701e-05 0.00327949 0.00256166 0.00435122 2.05568e-05 1.55507e-05 1.48219e-05 1.72708e-05 1.16222e-05 1.59054e-05 1.60898e-05 1.87019e-05 1.66407e-05 0.00285927 1.44978e-05 1.22379e-05 1.96024e-05 1.42861e-05 1.89496e-05 1.96741e-05 1.80841e-05 0.00428518 0.00370612 0.00353782 1.91097e-05 0.0030354 1.53825e-05 1.6385e-05 1.40348e-05 1.67453e-05 0.00365528 1.11281e-05 1.17484e-05 0.0040191 1.18638e-05 2.11945e-05 1.51651e-05 1.51362e-05 6.46462e-06 1.52584e-05 1.44078e-05 0.00562076 1.99496e-05 2.32303e-05 1.17855e-05 1.19398e-05 1.77032e-05 2.5362e-05 0.00345493 1.67334e-05 0.00358877 0.005561 0.00334453 1.56932e-05 2.29992e-05 0.00640235 2.10324e-05 1.36544e-05 1.90317e-05 0.00342895 1.94931e-05 0.00434835 1.47226e-05 1.81352e-05 1.75931e-05 2.2882e-05 1.76749e-05 1.75022e-05 1.51159e-05 1.74414e-05 0.00496562 1.88751e-05 1.25187e-05 2.44382e-05 1.31002e-05 1.98143e-05 1.68038e-05 1.49592e-05 2.43856e-05 1.33498e-05 1.25871e-05 1.20916e-05 1.87741e-05 1.44049e-05 2.26595e-05 2.0034e-05 1.66826e-05 1.29152e-05 0.00421572 1.37203e-05 0.00438277 0.00304775 0.00406119 1.35318e-05 0.00404831 1.73435e-05 1.48069e-05 0.00406252 2.45809e-05 1.37947e-05 2.00751e-05 1.27685e-05 2.07557e-05 0.005329 1.59373e-05 1.01923e-05 1.10494e-05 0.00363399 0.00416086 1.90399e-05 1.62465e-05 1.66719e-05 1.70295e-05 0.00349246 0.00341302 1.2137e-05 1.24374e-05 1.87992e-05 1.88262e-05 1.78605e-05 1.48438e-05 0.00375042 1.42711e-05 2.03913e-05 1.23494e-05 1.46799e-05 2.20681e-05 1.10197e-05 1.20045e-05 1.45727e-05 0.00411905 2.03482e-05 2.32123e-05 1.24742e-05 0.00479306 1.38448e-05 1.02272e-05 2.04445e-05 1.62564e-05 1.31322e-05 9.71261e-06 1.15871e-05 1.65987e-05 1.82043e-05 0.00369743 1.15512e-05 1.84831e-05 0.0039231 1.81541e-05 1.76323e-05 1.35058e-05 1.69972e-05 2.16312e-05 1.3594e-05 2.27122e-05 1.32277e-05 2.26452e-05 2.08065e-05 0.0032175 2.52122e-05 1.57781e-05 1.8791e-05 1.83805e-05 1.90154e-05 1.07418e-05 1.55136e-05 1.63997e-05 0.00491599 1.331e-05 0.00465196 2.28852e-05 1.66953e-05 2.00157e-05 1.50917e-05 1.48454e-05 1.26634e-05 2.44947e-05 8.66293e-06 1.50869e-05 1.95649e-05 1.95926e-05 1.72585e-05 1.9471e-05 1.21258e-05 1.7416e-05 1.88166e-05 2.25377e-05 1.19358e-05 1.70278e-05 0.00510241 1.65193e-05 1.46905e-05 0.00329868 2.35894e-05 2.03413e-05 1.16478e-05 1.42298e-05 1.11695e-05 2.21322e-05 1.38752e-05 1.6057e-05 1.73876e-05 2.16392e-05 0.00515935 1.93251e-05 1.30254e-05 0.00392045 2.06832e-05 9.49062e-06 1.4921e-05 1.26232e-05 0.00523628 1.36882e-05 1.44894e-05 2.39753e-05 1.60157e-05 0.00438519 0.0029705 1.17154e-05 1.66088e-05 2.31168e-05 0.00417396 1.76452e-05 1.03181e-05 1.73791e-05 1.58194e-05 9.77471e-06 2.42414e-05 0.0027801 1.65322e-05 1.56008e-05 1.28099e-05 1.70063e-05 1.65907e-05 0.00386095 0.00454169 1.18716e-05 1.14511e-05 1.4284e-05 2.06861e-05 2.01944e-05 0.0040544 1.80298e-05 1.11662e-05 1.44567e-05 1.69762e-05 1.22203e-05 1.6253e-05 1.5061e-05 1.2207e-05 2.76384e-05 0.00328431 0.00510533 1.92503e-05 1.77653e-05 1.48907e-05 2.42233e-05 2.49656e-05 2.36251e-05 0.00193705 1.81487e-05 1.88505e-05 1.27871e-05 1.45017e-05 2.21825e-05 0.00322183 1.59036e-05 0.00485926 1.47e-05 2.11013e-05 1.01192e-05 1.34951e-05 0.00325867 1.31305e-05 1.36196e-05 1.52383e-05 1.20361e-05 1.47316e-05 0.0036514 0.00436152 1.59924e-05 0.00413246 0.00479985 1.34837e-05 1.17736e-05 2.28371e-05 0.00343991 1.38658e-05 1.46149e-05 1.29899e-05 1.49961e-05 2.97282e-05 1.13389e-05 1.43106e-05 0.00329657 1.84326e-05 1.30822e-05 0.00523701 1.56003e-05 1.16882e-05 1.27978e-05 1.64984e-05 1.59048e-05 0.00353395 0.00306228 1.75189e-05 1.97283e-05 1.35605e-05 1.14151e-05 1.7809e-05 1.69374e-05 1.53217e-05 0.00377465 1.92157e-05 1.77049e-05 1.77866e-05 0.00405077 0.00444542 1.85745e-05 1.41624e-05 0.00462782 1.86311e-05 1.88061e-05 1.8881e-05 1.85853e-05 1.5243e-05 1.96802e-05 0.00353308 1.19188e-05 2.12576e-05 1.66786e-05 2.06257e-05 0.00386985 0.00408045 1.68032e-05 1.25916e-05 0.00436418 1.40567e-05 2.67788e-05 1.87989e-05 0.00294596 1.37897e-05 0.00380641 1.96989e-05 9.68826e-06 0.0052415 1.35124e-05 1.45564e-05 2.25268e-05 2.27436e-05 0.00399772 2.10134e-05 1.61559e-05 0.00572059 0.00226498 1.69236e-05 1.74704e-05 1.91336e-05 0.00483229 1.84478e-05 2.01072e-05 0.00355286 1.68791e-05 2.34231e-05 0.00416024 0.00329108 0.00541736 1.7084e-05 0.00515997 1.47075e-05 1.39425e-05 1.39818e-05 0.00292754 1.01724e-05 1.75281e-05 0.00303809 1.10622e-05 1.54152e-05 1.54071e-05 1.15758e-05 1.22829e-05 1.49848e-05 1.81206e-05 1.34634e-05 1.58232e-05 1.07829e-05 1.73175e-05 1.8386e-05 1.95072e-05 1.17178e-05 1.67414e-05 1.34833e-05 1.44822e-05 0.00377875 2.04842e-05 1.1154e-05 1.27578e-05 0.0031916 1.95633e-05 0.00430855 0.00325827 9.58567e-06 1.13142e-05 1.88699e-05 2.24553e-05 1.69217e-05 1.34602e-05 0.00435699 1.55853e-05 1.66119e-05 0.00503332 1.6449e-05 1.42715e-05 1.77224e-05 1.78722e-05 1.33098e-05 0.00409247 2.25524e-05 7.77458e-06 0.00406151 1.45017e-05 1.00787e-05 1.35426e-05 1.48585e-05 0.00349983 1.90131e-05 1.26747e-05 0.00346568 1.35612e-05 2.03606e-05 1.27338e-05 1.84076e-05 1.69873e-05 0.00189523 1.81856e-05 1.51276e-05 1.26992e-05 1.77035e-05 1.27934e-05 1.80252e-05 0.00348538 0.00280821 1.52654e-05 0.00381852 1.24996e-05 1.35746e-05 1.65167e-05 1.9932e-05 1.69219e-05 0.0038498 1.31402e-05 0.00345308 1.01201e-05 1.57483e-05 1.4837e-05 1.4685e-05 1.61687e-05 1.56472e-05 2.19935e-05 1.03557e-05 0.00405107 2.19499e-05 0.00362306 1.44093e-05 0.0037915 0.00449605 0.00328259 0.00512441 1.47413e-05 1.77333e-05 2.70087e-05 0.00443021 0.00372244 1.55872e-05 1.09926e-05 0.00329141 0.00433755 1.30086e-05 0.00335823 0.00403968 1.52092e-05 1.16625e-05 0.00349915 1.52897e-05 2.08357e-05 1.9154e-05 1.86151e-05 1.08317e-05 1.62219e-05 2.28239e-05 0.00285781 1.32038e-05 0.0025993 1.83836e-05 0.00389142 2.20912e-05 2.01554e-05 2.26299e-05 0.00517776 1.82987e-05 1.25974e-05 0.00431614 1.6577e-05 1.52311e-05 0.00419638 1.47358e-05 0.00420178 1.22181e-05 1.65451e-05 1.94516e-05 2.71086e-05 1.33245e-05 1.07062e-05 0.00454799 1.79814e-05 2.1051e-05 1.57772e-05 1.80241e-05 0.00382956 0.00326088 0.00382072 1.66887e-05 1.84609e-05 2.22084e-05 1.90973e-05 0.00317849 0.0043704 1.89186e-05 2.38695e-05 0.00352572 2.07313e-05 0.00406275 0.00336158 2.15101e-05 0.0051358 1.4763e-05 1.09887e-05 1.77375e-05 2.24311e-05 1.45181e-05 0.00421515 2.21322e-05 1.99548e-05 0.00360274 1.39207e-05 1.5935e-05 1.79043e-05 0.00362942 2.16753e-05 1.40369e-05 2.29423e-05 1.60675e-05 1.52459e-05 0.00489256 1.68231e-05 1.50198e-05 1.68436e-05 1.50037e-05 1.77386e-05 1.56429e-05 2.08005e-05 1.90459e-05 2.13494e-05 
2.73024e-05 4.44454e-05 4.1465e-05 0.00451413 2.99826e-05 0.00296088 0.00263912 2.83722e-05 3.26046e-05 1.43809e-05 3.7803e-05 3.03258e-05 0.00199035 0.0030677 2.90343e-05 3.57452e-05 0.00438706 2.93451e-05 3.68705e-05 2.51496e-05 3.23094e-05 3.92893e-05 1.54632e-05 0.00375153 2.24158e-05 3.3884e-05 2.30039e-05 1.79376e-05 0.00440395 2.33778e-05 3.24985e-05 1.23183e-05 2.18389e-05 0.00420512 3.9925e-05 2.54315e-05 0.00336112 0.00456801 0.00565606 2.86193e-05 3.42665e-05 1.7119e-05 1.88614e-05 4.05164e-05 0.00522765 1.93149e-05 2.42728e-05 3.19727e-05 0.00321932 0.00467949 2.52999e-05 0.00449356 2.14386e-05 3.28964e-05 3.45412e-05 1.39122e-05 2.83776e-05 0.00456652 4.06393e-05 1.946e-05 2.16057e-05 3.81775e-05 3.3145e-05 2.68374e-05 3.53483e-05 2.70675e-05 2.96209e-05 0.00395089 0.004063 2.65881e-05 1.6634e-05 1.81309e-05 3.83564e-05 0.00497211 2.31257e-05 1.99754e-05 2.11557e-05 0.00374018 0.00435178 3.80581e-05 3.4405e-05 1.64366e-05 2.03242e-05 3.725e-05 0.00531042 2.1855e-05 2.3306e-05 2.16251e-05 3.31472e-05 2.471e-05 1.73636e-05 2.52396e-05 3.61918e-05 0.00399039 0.00450256 3.3181e-05 2.04973e-05 0.00373889 2.64649e-05 1.95391e-05 1.87265e-05 3.68612e-05 4.13353e-05 0.00463096 2.19466e-05 1.91765e-05 2.78633e-05 3.09982e-05 2.33971e-05 0.00334022 0.00422257 2.11154e-05 1.79819e-05 3.55869e-05 0.0025733 2.86348e-05 0.00405428 2.93374e-05 3.54149e-05 1.92937e-05 0.00339096 3.54028e-05 0.00225217 1.95769e-05 3.35247e-05 3.41324e-05 3.05913e-05 0.00419707 2.7307e-05 1.70702e-05 0.00255796 1.94646e-05 0.00255911 1.65343e-05 0.00406156 1.90725e-05 1.58032e-05 2.79953e-05 2.08388e-05 3.51351e-05 2.59095e-05 2.91324e-05 1.48481e-05 3.33142e-05 3.01789e-05 3.1922e-05 3.65069e-05 0.00450712 0.00494425 1.81419e-05 0.00343421 2.42708e-05 1.93603e-05 4.14493e-05 3.71928e-05 3.49338e-05 2.51035e-05 3.22215e-05 2.47928e-05 0.00376345 0.00431223 2.67317e-05 2.46173e-05 2.0221e-05 2.41305e-05 3.32328e-05 1.61047e-05 2.47953e-05 3.05805e-05 2.45123e-05 1.93597e-05 0.00460907 2.25803e-05 0.00390017 1.80966e-05 1.45743e-05 2.4186e-05 0.00450602 2.01706e-05 0.00391044 0.00367948 2.68622e-05 3.81769e-05 3.67801e-05 2.32787e-05 0.00286263 3.7614e-05 3.05473e-05 0.00330043 1.49453e-05 2.82826e-05 3.96199e-05 2.99402e-05 1.57587e-05 3.81401e-05 0.00342623 1.67173e-05 0.00496122 1.82868e-05 0.0035037 2.08537e-05 2.04029e-05 0.00286125 2.02757e-05 3.24588e-05 3.78664e-05 4.02394e-05 0.003487 2.31953e-05 2.3281e-05 2.04208e-05 1.97948e-05 2.98559e-05 2.62114e-05 2.7486e-05 4.35112e-05 0.00421643 1.54738e-05 3.36839e-05 2.80851e-05 1.9112e-05 0.00432278 2.91537e-05 1.23326e-05 0.00346102 2.16188e-05 0.00451837 2.40189e-05 3.85063e-05 1.02905e-05 2.39891e-05 2.36833e-05 3.59852e-05 2.71979e-05 3.02291e-05 3.36998e-05 2.21082e-05 2.32852e-05 4.25225e-05 2.79774e-05 2.97724e-05 0.00376318 4.13909e-05 3.54162e-05 2.84086e-05 2.09795e-05 3.63326e-05 0.00315689 3.12774e-05 0.00392519 4.4372e-05 1.88222e-05 2.06244e-05 3.67666e-05 0.0049849 1.75449e-05 3.22852e-05 0.00398388 2.11627e-05 0.00299292 3.17336e-05 1.51199e-05 1.764e-05 0.00538951 2.52626e-05 0.00422139 0.00251264 3.19239e-05 4.2826e-05 3.54422e-05 2.92313e-05 1.62079e-05 0.00472344 2.13306e-05 2.4129e-05 0.00559209 3.24799e-05 2.52352e-05 2.18064e-05 3.47203e-05 0.00339396 0.00321082 3.13352e-05 0.00461622 3.40166e-05 3.41431e-05 3.31451e-05 3.86632e-05 3.61279e-05 3.4363e-05 3.64369e-05 3.1033e-05 3.71669e-05 2.18699e-05 1.77163e-05 0.00302761 3.26431e-05 0.00325277 2.6878e-05 3.01938e-05 0.00612059 4.00768e-05 2.62985e-05 0.00468422 1.79345e-05 4.47793e-05 0.00419149 1.59252e-05 3.50075e-05 2.97028e-05 0.00379087 3.9552e-05 2.8058e-05 3.11506e-05 0.00480167 0.00428186 4.0333e-05 1.99223e-05 2.92615e-05 2.49202e-05 0.00433652 0.00284712 0.00398807 2.22938e-05 2.97603e-05 2.50412e-05 2.79669e-05 4.03025e-05 4.61102e-05 3.21214e-05 4.78354e-05 1.60231e-05 0.00502645 2.75243e-05 1.94316e-05 3.97226e-05 2.41926e-05 3.0443e-05 3.17815e-05 2.72323e-05 3.55092e-05 0.00426571 2.79041e-05 2.66828e-05 0.0042267 0.00469049 2.86651e-05 0.00353219 2.55814e-05 0.00422337 1.53868e-05 0.00295369 0.00261981 0.00340022 4.18505e-05 3.35828e-05 3.67159e-05 3.24969e-05 0.00337932 3.38503e-05 3.09175e-05 0.00358753 0.00348644 3.65288e-05 3.35996e-05 3.05943e-05 1.63374e-05 3.42163e-05 1.74638e-05 4.04665e-05 2.98734e-05 3.06041e-05 2.57419e-05 1.93008e-05 2.16491e-05 2.9569e-05 1.72525e-05 0.00394452 2.37376e-05 2.17083e-05 2.31237e-05 0.00378041 2.22916e-05 0.00401127 4.03113e-05 0.00460801 3.16445e-05 0.00432967 3.72913e-05 3.96187e-05 4.61065e-05 0.00322402 2.27303e-05 0.00344719 0.00485876 1.85583e-05 2.66309e-05 0.00618686 3.59141e-05 2.85328e-05 2.0352e-05 0.00346526 4.9919e-05 3.75377e-05 3.02743e-05 3.44642e-05 2.85377e-05 3.51139e-05 2.74542e-05 1.99409e-05 3.05704e-05 1.11606e-05 0.0044668 3.09111e-05 0.00353862 1.95567e-05 4.52715e-05 0.00411151 2.06291e-05 3.173e-05 2.50947e-05 3.09361e-05 2.93889e-05 0.00366876 0.00352279 3.36005e-05 3.70897e-05 2.86315e-05 3.36673e-05 0.00403807 0.00342822 0.00375944 2.37441e-05 0.00360652 4.20063e-05 1.98477e-05 0.00593723 2.94987e-05 1.42059e-05 1.73617e-05 1.83772e-05 4.52767e-05 0.00443303 0.00358057 2.85397e-05 3.0487e-05 0.00303222 3.12729e-05 0.00413023 2.57558e-05 2.09042e-05 2.45263e-05 2.32926e-05 0.00427835 2.38145e-05 2.89545e-05 0.00442483 0.0032249 1.81383e-05 2.04088e-05 1.76419e-05 2.66665e-05 1.79489e-05 0.00420135 3.31078e-05 0.00335401 0.00363531 2.68052e-05 2.22799e-05 2.96645e-05 2.1235e-05 2.04557e-05 3.97271e-05 4.28398e-05 3.20607e-05 2.04051e-05 0.00372043 3.202e-05 2.09298e-05 3.43166e-05 0.00387383 4.04678e-05 3.56332e-05 3.70603e-05 4.12957e-05 2.12102e-05 3.06229e-05 2.11471e-05 2.40204e-05 1.28118e-05 0.00442199 0.00484776 3.00512e-05 0.00470148 3.11071e-05 0.00421696 2.13654e-05 3.72708e-05 2.20307e-05 0.00353259 3.20873e-05 2.82739e-05 3.65779e-05 3.33225e-05 0.00418449 0.00417444 3.38361e-05 2.71598e-05 0.00326632 2.68239e-05 0.00529417 1.82729e-05 4.23884e-05 0.00342396 2.69972e-05 4.83178e-05 2.26435e-05 2.64389e-05 2.56874e-05 0.00407759 0.00354073 3.89279e-05 4.40126e-05 2.94205e-05 3.74369e-05 2.31819e-05 0.00334738 1.8314e-05 1.16727e-05 2.2401e-05 3.37726e-05 2.21564e-05 1.84572e-05 0.00479038 2.46524e-05 3.18969e-05 2.82742e-05 0.00448502 3.50878e-05 3.57011e-05 2.1372e-05 2.5812e-05 2.32223e-05 2.29643e-05 1.86784e-05 2.42109e-05 2.69165e-05 3.27251e-05 3.18583e-05 3.0293e-05 1.75998e-05 1.80657e-05 2.22379e-05 3.18361e-05 3.72665e-05 3.46381e-05 3.77486e-05 3.14459e-05 1.75632e-05 2.93116e-05 0.00412805 3.41051e-05 2.51805e-05 4.21394e-05 3.09541e-05 2.44353e-05 2.37875e-05 1.81803e-05 3.48834e-05 0.00522458 3.25422e-05 1.86911e-05 0.00412743 3.21709e-05 0.00457312 0.00365851 3.00837e-05 3.00981e-05 2.35954e-05 0.00332564 2.91096e-05 1.59048e-05 3.27709e-05 0.00363536 1.90847e-05 3.86116e-05 2.58022e-05 3.65484e-05 0.00332611 0.00508891 3.58323e-05 4.58785e-05 0.00266781 0.00456661 2.66878e-05 1.90319e-05 0.00532729 3.12615e-05 0.00465432 4.046e-05 3.58589e-05 0.00249196 3.31757e-05 3.13151e-05 2.49607e-05 2.19686e-05 2.27083e-05 0.00527423 3.9404e-05 3.24114e-05 2.23091e-05 2.98667e-05 3.00984e-05 0.00566597 2.18537e-05 3.17137e-05 0.00483767 0.00269137 2.97938e-05 0.00452951 3.00973e-05 4.16499e-05 0.00464463 3.84022e-05 2.8382e-05 0.00391149 1.95417e-05 3.2137e-05 0.00351551 1.98071e-05 3.77846e-05 3.83422e-05 0.00307382 3.14853e-05 3.43201e-05 4.50754e-05 2.8302e-05 3.21283e-05 3.52202e-05 3.56884e-05 2.34925e-05 2.9893e-05 3.58138e-05 2.12917e-05 0.00418046 3.51472e-05 3.89179e-05 0.00409918 2.07246e-05 0.00374929 4.03605e-05 3.48815e-05 3.32711e-05 1.53955e-05 1.54488e-05 2.46051e-05 4.10099e-05 4.06934e-05 2.29288e-05 0.00374824 3.17239e-05 3.76662e-05 3.41393e-05 1.91022e-05 3.51167e-05 1.43152e-05 4.16866e-05 3.57514e-05 2.64908e-05 2.82986e-05 2.68251e-05 1.57313e-05 2.98159e-05 2.38922e-05 3.01166e-05 3.2121e-05 0.00569633 0.00531429 2.27478e-05 2.91081e-05 3.38048e-05 0.00338408 3.92843e-05 0.0028852 3.57162e-05 0.00367864 1.82266e-05 5.02278e-05 1.96236e-05 2.5772e-05 0.00492517 0.00426909 3.97925e-05 3.86989e-05 0.00548758 0.00412708 8.99939e-06 2.5666e-05 0.00387232 3.21316e-05 3.73946e-05 3.26219e-05 1.64918e-05 0.00442525 2.45653e-05 3.31648e-05 4.0333e-05 2.32849e-05 0.00405271 1.80224e-05 2.8433e-05 2.9984e-05 4.08564e-05 2.63327e-05 2.48319e-05 1.61763e-05 2.14002e-05 3.16317e-05 1.95043e-05 2.88231e-05 3.44785e-05 2.88322e-05 3.4841e-05 2.27748e-05 3.25641e-05 3.31498e-05 2.91831e-05 3.82416e-05 0.00568958 3.36202e-05 3.16798e-05 1.40097e-05 3.94155e-05 3.0893e-05 2.54384e-05 0.00275015 2.47752e-05 3.38758e-05 2.91859e-05 3.59891e-05 2.08049e-05 1.59708e-05 0.00366851 0.00524775 3.01793e-05 3.28703e-05 2.58202e-05 0.00428105 0.00258933 2.06218e-05 3.30276e-05 4.66747e-05 2.80752e-05 2.10009e-05 2.48456e-05 3.04313e-05 2.33236e-05 2.11689e-05 3.40773e-05 3.9033e-05 3.54627e-05 3.40648e-05 0.00504398 3.77472e-05 2.38116e-05 2.59863e-05 4.75057e-05 3.0132e-05 3.59589e-05 2.27117e-05 2.68811e-05 2.99987e-05 2.34989e-05 2.30619e-05 2.50202e-05 4.32489e-05 0.00409118 1.31326e-05 2.95438e-05 2.12312e-05 0.00488832 2.73328e-05 2.77067e-05 3.42741e-05 0.00396761 0.00516787 4.35184e-05 2.05506e-05 3.4858e-05 2.68868e-05 2.27697e-05 1.53732e-05 0.00383045 0.00436541 0.00392022 2.21376e-05 0.00350923 0.00423648 2.08746e-05 3.6771e-05 0.00470704 2.19386e-05 1.72098e-05 2.17318e-05 2.68084e-05 2.46528e-05 3.14384e-05 3.34826e-05 0.00300132 2.05338e-05 2.71203e-05 3.22186e-05 1.7352e-05 3.52845e-05 0.00459753 0.00389523 2.5814e-05 3.53086e-05 3.39395e-05 0.00417831 0.00299863 3.41658e-05 3.33577e-05 0.00421496 3.95895e-05 0.00406128 3.65628e-05 0.00357422 4.08535e-05 3.26235e-05 2.53109e-05 3.28248e-05 2.42353e-05 2.89138e-05 1.88053e-05 0.00482578 2.33966e-05 1.43896e-05 2.32242e-05 2.83443e-05 3.95563e-05 4.89098e-05 0.0032 3.68431e-05 1.47601e-05 3.57092e-05 2.61634e-05 2.0055e-05 0.0035534 4.13016e-05 3.1829e-05 3.20077e-05 2.46845e-05 1.94323e-05 3.53766e-05 2.60967e-05 2.13431e-05 2.9537e-05 3.00143e-05 3.96267e-05 3.36332e-05 1.95656e-05 3.57001e-05 2.84593e-05 1.44319e-05 0.00243241 4.07349e-05 0.003418 2.97142e-05 3.98093e-05 1.33255e-05 3.20342e-05 4.51653e-05 3.26236e-05 0.00419442 2.03017e-05 3.38916e-05 2.40242e-05 1.89346e-05 0.00488234 1.67851e-05 3.04661e-05 2.55906e-05 0.0033085 3.08985e-05 3.90893e-05 2.31362e-05 0.00271535 1.84518e-05 3.27358e-05 0.00368195 0.00423061 2.84749e-05 3.19327e-05 0.00427048 3.28722e-05 2.95025e-05 2.29675e-05 3.39815e-05 1.5467e-05 3.4862e-05 2.15715e-05 2.10515e-05 1.28961e-05 2.28264e-05 2.76427e-05 3.51421e-05 3.08364e-05 1.5861e-05 2.58891e-05 0.00295978 2.79732e-05 1.82722e-05 2.26223e-05 2.71702e-05 1.98876e-05 2.06689e-05 0.00428082 3.4594e-05 2.50664e-05 2.27173e-05 3.17503e-05 0.0044453 3.4996e-05 2.15286e-05 3.36117e-05 0.00503021 2.09104e-05 3.88781e-05 1.98286e-05 3.76377e-05 1.92762e-05 3.20373e-05 2.02097e-05 4.5545e-05 2.31947e-05 0.00426792 2.78383e-05 2.04502e-05 0.00382611 2.52153e-05 1.68104e-05 2.69995e-05 1.86482e-05 0.00311242 0.0042495 3.91273e-05 4.92201e-05 0.00366152 1.92502e-05 2.15337e-05 0.00369016 0.00345414 0.00346405 0.00468667 2.09681e-05 2.08182e-05 2.32077e-05 3.08492e-05 0.00420243 3.55979e-05 4.11062e-05 1.63696e-05 1.87068e-05 0.00438214 4.10987e-05 1.8696e-05 2.97272e-05 2.44532e-05 1.28101e-05 4.07825e-05 2.03675e-05 3.11583e-05 2.82077e-05 2.86709e-05 0.00495998 3.4523e-05 2.35556e-05 3.14562e-05 4.43189e-05 1.74485e-05 0.00260646 0.00493424 0.00398096 1.65207e-05 3.14929e-05 3.48242e-05 0.00475004 0.00412683 2.90347e-05 2.29465e-05 3.13274e-05 0.00422668 0.0041647 3.187e-05 0.00320298 2.29129e-05 0.00334191 3.73094e-05 0.00457136 
3.33209e-05 6.07311e-05 5.98153e-05 0.00263639 3.67467e-05 0.00211835 0.00207074 2.51553e-05 0.00280632 0.00104118 1.98835e-05 2.42242e-05 0.00185371 0.00188796 2.37817e-05 6.94244e-05 0.00274773 4.96491e-05 6.35189e-05 1.29692e-05 4.61575e-05 5.00019e-05 0.00133012 0.0027932 2.2691e-05 4.37065e-05 1.74917e-05 0.00153499 0.0020246 0.00201018 5.44555e-05 0.000791973 0.00155344 0.00232886 5.40202e-05 0.00235988 0.0024605 0.00245512 0.00342867 2.32541e-05 2.4897e-05 0.00152206 0.00194021 2.34115e-05 0.00284027 0.0017405 0.00191636 2.38786e-05 0.00164711 0.00234652 2.16472e-05 0.00184288 1.86035e-05 6.87268e-05 5.03013e-05 0.00134673 4.33346e-05 0.00237995 7.25416e-05 0.0022104 0.0017082 2.70631e-05 4.76291e-05 4.05344e-05 5.94109e-05 1.93211e-05 5.84868e-05 0.00224505 0.0027673 2.67448e-05 0.00153505 0.00179075 1.84895e-05 0.00192001 0.00177972 0.00154069 0.00167111 0.00266046 0.00258045 5.40429e-05 2.23134e-05 0.00164833 3.79459e-05 6.15387e-05 0.00257184 0.00183999 2.55271e-05 2.52572e-05 2.15937e-05 2.63692e-05 0.00161171 4.71027e-05 2.64065e-05 0.00205567 0.0018356 5.11272e-05 2.58811e-05 0.00157254 2.00463e-05 0.00214462 0.00155011 2.59388e-05 4.80197e-05 0.00350491 0.00148506 0.0016287 3.26575e-05 5.25714e-05 0.0024813 0.00167694 0.00199246 0.00239349 0.00141965 6.03761e-05 0.00131239 3.87711e-05 0.00258726 5.34782e-05 2.67607e-05 0.00228793 0.0019635 2.42063e-05 0.0011828 0.00148888 2.85328e-05 5.73425e-05 4.32826e-05 0.00230986 0.001944 0.00110366 0.00221865 0.0016971 0.00258518 0.00159851 0.00160493 0.00193046 0.00138128 2.74949e-05 0.00159498 5.85522e-05 3.18046e-05 4.36876e-05 0.0011921 2.4589e-05 2.18141e-05 2.45763e-05 6.56792e-05 0.00208939 0.0023823 0.00160049 0.00268047 0.00205343 0.00192705 5.38396e-05 2.66027e-05 2.15545e-05 0.0022309 3.07499e-05 0.00171475 0.00228415 0.00182314 5.98326e-05 4.04612e-05 2.23051e-05 5.05304e-05 2.60734e-05 0.00197317 4.3988e-05 2.2151e-05 0.00146071 0.00211801 0.00218734 0.00223069 0.00308724 0.00186189 0.00129256 4.88953e-05 0.00307156 0.0019318 0.00174813 0.00288102 0.00209667 4.7258e-05 2.69862e-05 0.00206447 0.00249596 3.06184e-05 4.93177e-05 0.0022971 0.00110659 2.09362e-05 6.76547e-05 5.09043e-05 0.00169166 5.4681e-05 0.00190099 0.00170229 0.00203018 0.00175596 0.00205739 0.00192081 0.00183932 0.00200203 0.00171692 4.87334e-05 2.1289e-05 6.64244e-05 0.00215162 2.36822e-05 0.00194969 0.00158191 0.00145838 5.96265e-05 2.02846e-05 2.34328e-05 4.17719e-05 0.00268108 0.00169799 2.02069e-05 3.98978e-05 0.00203873 0.0024523 0.00193503 0.00107537 0.0018765 0.00126478 0.00309481 1.90068e-05 2.29631e-05 0.000769987 0.00176295 2.30115e-05 2.45459e-05 2.02092e-05 2.16335e-05 2.66171e-05 0.00220358 3.95732e-05 6.69749e-05 1.89422e-05 4.39718e-05 0.0019525 6.54606e-05 3.04221e-05 0.00275561 1.90621e-05 5.91177e-05 0.00288041 4.02874e-05 0.00190672 6.47011e-05 0.00190284 2.50462e-05 4.78177e-05 0.0020205 0.00156268 6.15597e-05 0.00243686 0.00206787 0.00228896 5.06952e-05 0.00133713 0.00178137 0.00186693 0.00228626 0.00244309 0.00199625 2.63252e-05 2.43712e-05 2.48575e-05 4.51265e-05 0.000890881 0.00362696 0.00169798 0.00186831 0.00312769 4.46241e-05 2.46992e-05 0.00212265 2.30315e-05 0.0023523 0.00244839 0.00185549 0.00204546 4.74246e-05 5.60556e-05 5.53968e-05 6.06901e-05 5.63789e-05 4.59263e-05 5.84991e-05 1.93588e-05 4.15373e-05 2.40792e-05 0.00138189 0.00164977 5.74306e-05 0.00219395 4.16761e-05 4.36493e-05 0.00229026 4.33689e-05 4.73012e-05 0.00213764 2.90776e-05 2.57856e-05 0.00176642 0.00123967 5.84496e-05 5.87115e-05 0.00195269 2.16563e-05 2.76244e-05 5.80212e-05 0.00313793 0.00197934 6.60464e-05 0.00160203 2.4805e-05 0.00186457 0.00291672 0.00227557 0.00211394 0.00180797 4.76146e-05 0.00194107 0.00251946 2.17169e-05 7.03869e-05 2.82414e-05 2.81166e-05 0.00109176 0.0023224 1.7344e-05 0.00144952 5.23111e-05 2.32367e-05 2.69051e-05 5.30846e-05 4.0882e-05 6.21961e-05 0.00257003 5.65626e-05 4.78604e-05 0.00264621 0.00225023 1.6196e-05 0.00232365 2.37972e-05 0.00253929 0.00162972 0.00165426 0.00210376 0.00234538 5.81312e-05 5.2323e-05 4.89844e-05 4.10974e-05 0.00169344 4.7796e-05 2.06989e-05 0.00205293 0.00145569 2.51313e-05 5.09149e-05 4.52858e-05 0.000928292 5.57577e-05 0.00146102 6.24677e-05 2.49015e-05 5.13246e-05 1.95807e-05 1.87328e-05 0.00113446 5.35662e-05 0.00139114 0.00266413 1.40858e-05 0.00106612 1.66957e-05 0.00238255 0.00203055 0.00241604 2.61712e-05 0.00318997 2.26342e-05 0.00236047 5.67007e-05 2.22222e-05 3.16872e-05 0.00291649 0.00198899 0.00198428 0.00216617 0.00184942 2.59868e-05 0.00277393 5.95484e-05 1.71006e-05 0.00171112 0.00257951 7.23301e-05 6.51015e-05 2.08808e-05 5.49299e-05 4.34583e-05 4.52347e-05 3.05482e-05 0.00203159 5.8472e-05 0.00139793 0.00278004 2.72657e-05 0.00226787 0.00145119 7.14671e-05 0.00200581 0.00131003 4.03514e-05 0.00181079 5.9457e-05 4.9704e-05 0.00209888 0.0022484 1.86289e-05 1.87287e-05 0.00244745 5.80263e-05 0.00302716 0.00217845 0.00220055 3.47686e-05 0.00265576 5.52511e-05 0.00148732 0.00302804 1.90322e-05 0.00158361 0.0015994 0.00134038 6.71246e-05 0.00189926 0.00223616 4.11274e-05 2.43259e-05 0.00164979 2.54189e-05 0.00245791 4.78136e-05 0.00158865 3.58719e-05 1.91848e-05 0.00221185 4.13392e-05 4.93006e-05 0.00154468 0.00185444 0.00142703 0.00207388 0.0011969 4.10882e-05 0.00192515 0.00270704 4.22826e-05 0.00277854 0.00183142 0.00172619 1.76724e-05 3.70054e-05 0.00184515 2.40064e-05 5.94502e-05 2.88807e-05 3.88284e-05 1.9906e-05 0.00120999 2.12588e-05 0.00160275 5.23057e-05 0.00307424 3.52081e-05 2.25358e-05 5.50477e-05 7.69346e-05 0.00193028 6.00074e-05 0.00182563 0.00252868 0.0011973 0.00319743 0.00248116 0.00221459 0.00255631 2.06995e-05 0.00294919 0.00155741 6.40185e-05 0.00187953 0.0020637 5.48402e-05 2.62583e-05 6.82061e-05 5.07959e-05 0.0019406 0.0022093 4.3781e-05 0.00171558 0.00268138 1.99154e-05 0.00279609 2.05264e-05 3.27214e-05 0.00230867 2.2483e-05 7.21484e-05 2.50639e-05 1.89565e-05 1.58171e-05 0.00225085 0.00183094 5.71889e-05 5.65255e-05 4.6278e-05 1.41114e-05 0.00143896 0.00184419 0.00154087 0.000915953 0.00142485 2.85618e-05 0.00183865 4.13331e-05 0.00259074 0.00189679 6.52727e-05 4.16151e-05 0.00162263 2.33598e-05 5.75182e-05 0.00246772 5.57079e-05 3.38791e-05 1.62878e-05 0.00168476 0.00159239 4.64121e-05 4.44356e-05 4.87608e-05 2.24073e-05 0.00174056 0.0016309 2.78705e-05 2.7728e-05 5.41659e-05 5.93477e-05 5.27088e-05 2.36517e-05 0.00140439 2.89453e-05 0.00232249 1.82006e-05 4.29071e-05 6.89808e-05 2.62268e-05 2.65631e-05 4.07702e-05 0.00176772 4.68578e-05 0.00237951 2.43642e-05 0.00173633 0.0019581 1.80346e-05 0.00253383 0.00190982 2.55854e-05 2.37927e-05 4.96683e-05 0.00225874 4.49437e-05 0.00173829 4.30599e-05 0.00249909 0.00158079 5.44103e-05 4.23823e-05 5.59574e-05 0.00272792 0.00255757 3.17911e-05 5.70917e-05 0.00175996 0.00227887 5.82234e-05 0.00186302 0.00329107 4.50761e-05 0.00175336 4.03224e-05 5.20072e-05 0.00173051 5.58752e-05 3.99176e-05 0.00161542 2.79567e-05 0.0018195 0.00322866 4.8061e-05 6.26602e-05 3.33893e-05 4.68936e-05 2.1178e-05 0.00307932 2.20296e-05 2.02798e-05 0.00249921 0.00214091 4.58183e-05 0.0021248 2.59409e-05 4.72256e-05 0.00281181 5.48683e-05 2.61145e-05 0.00222296 0.00168711 2.6555e-05 0.00136488 0.00216046 6.02852e-05 5.49954e-05 0.00184387 3.16545e-05 1.74646e-05 5.14589e-05 2.69681e-05 3.80928e-05 6.22468e-05 5.52745e-05 0.00170289 5.32541e-05 2.9262e-05 0.00203815 0.00262721 2.43356e-05 5.45301e-05 0.00211891 0.00179731 0.00146235 2.22959e-05 6.19367e-05 5.87163e-05 0.00226742 0.00172893 2.31247e-05 6.28632e-05 5.81192e-05 0.00177457 0.00273432 1.90488e-05 4.03585e-05 5.1324e-05 2.01886e-05 7.0324e-05 0.00128888 6.17495e-05 2.56877e-05 2.86475e-05 5.10266e-05 5.38361e-05 0.00162618 0.00199586 1.75104e-05 2.0938e-05 2.20574e-05 0.00301831 0.00276742 0.00216559 5.44116e-05 2.11022e-05 0.00157869 2.80953e-05 0.00143809 4.69081e-05 0.00211805 1.01033e-05 6.83226e-05 0.00142762 0.00204436 0.00237102 0.00233731 2.23612e-05 5.60875e-05 0.00387139 0.00241399 0.000912223 4.3596e-05 0.00117799 2.77007e-05 2.37431e-05 6.41723e-05 0.00159699 0.00245794 0.00187582 2.94124e-05 5.61924e-05 1.64859e-05 0.00202289 0.00149157 2.98984e-05 3.76037e-05 3.31226e-05 2.75191e-05 4.65646e-05 0.0019565 0.00137456 2.21381e-05 0.00126425 0.00183288 2.06878e-05 1.80432e-05 5.87385e-05 0.00188629 2.70954e-05 3.11464e-05 2.26043e-05 5.06218e-05 0.00363382 2.36218e-05 2.61615e-05 0.0014486 4.94517e-05 2.41527e-05 0.00191374 0.00139899 2.56932e-05 1.60692e-05 2.40099e-05 2.41616e-05 0.00143637 0.00150797 0.0022779 0.00225674 2.86741e-05 3.07884e-05 4.53697e-05 0.00201973 0.00141689 0.00161214 5.53057e-05 7.09453e-05 3.26903e-05 0.00162174 0.00171309 4.6846e-05 3.02788e-05 0.00141747 2.6636e-05 2.7796e-05 7.27186e-05 5.46441e-05 0.00260381 4.8748e-05 0.00149971 2.5176e-05 3.1853e-05 5.02394e-05 6.58268e-05 0.00188668 0.00211188 5.47698e-05 2.68182e-05 0.00207458 4.04315e-05 6.28215e-05 0.00296311 0.00190798 5.43152e-05 0.0020031 0.00252642 2.02181e-05 0.00221215 2.40087e-05 0.00221954 0.00226395 7.83133e-05 0.00153134 5.02577e-05 3.13506e-05 0.00269476 0.00138322 0.00301072 0.00223237 0.00276318 0.00180096 0.00243311 0.00207341 0.00140205 3.30446e-05 0.00267226 0.00185028 0.00127453 0.00233567 4.64855e-05 0.00213909 2.20003e-05 2.59265e-05 0.00138835 0.00128729 2.39438e-05 6.05297e-05 0.000925 2.55221e-05 0.00232883 0.00230148 2.12597e-05 2.4045e-05 2.08052e-05 0.00233418 0.0022344 4.74954e-05 2.25516e-05 0.00239406 4.43132e-05 0.00310826 2.55035e-05 0.00203008 2.06044e-05 2.23677e-05 0.00214903 5.72253e-05 2.16069e-05 1.7274e-05 0.00158881 0.00275454 0.00213903 0.00152954 1.66991e-05 3.91811e-05 5.91305e-05 5.836e-05 0.00187584 2.55999e-05 0.00174445 2.48009e-05 2.47229e-05 0.00187536 0.00312024 5.13186e-05 4.53824e-05 4.93076e-05 2.05938e-05 0.00164312 6.06226e-05 1.60146e-05 0.00124082 2.81898e-05 2.12556e-05 4.80532e-05 4.79714e-05 0.00173457 3.75946e-05 2.17396e-05 0.00140847 0.00225216 6.19436e-05 0.00201669 5.11926e-05 2.86056e-05 0.00139901 5.57594e-05 2.47008e-05 2.00187e-05 0.00199682 2.12631e-05 5.09554e-05 0.00214334 0.00198577 0.00219261 0.00119371 3.74054e-05 2.69485e-05 0.0020585 5.57282e-05 2.40675e-05 0.00173746 0.00271555 0.00162813 2.57206e-05 0.00170275 0.00201737 4.27604e-05 4.77775e-05 0.00192177 5.77444e-05 2.21903e-05 0.00209203 5.55616e-05 0.00144814 2.86529e-05 0.00163652 0.00203223 0.00152678 0.00178397 1.91565e-05 3.95197e-05 5.83493e-05 0.00165985 0.00237255 0.00192799 4.69712e-05 0.00102132 0.00190504 2.14765e-05 0.00139574 0.000976382 0.00232863 2.31121e-05 0.00182713 4.5671e-05 7.40974e-05 0.00225733 6.24396e-05 3.74592e-05 5.02952e-05 0.0022245 0.00149471 2.32626e-05 0.00153498 4.19794e-05 0.00173476 4.57535e-05 3.7844e-05 5.90239e-05 0.00162175 0.00190853 4.01594e-05 0.00186042 0.00197793 1.71839e-05 0.00148884 5.94669e-05 0.00136908 0.00184916 0.00156635 5.3466e-05 7.73086e-05 0.00190712 1.98826e-05 0.00215311 0.00223739 0.00257206 0.00185474 0.00194535 0.00152032 0.00151299 0.00195886 5.734e-05 0.00229412 5.75127e-05 2.50524e-05 0.00139295 0.00216611 0.00243878 6.25697e-05 0.00160106 5.06693e-05 0.0014381 0.00181425 7.38487e-05 0.0016887 4.72843e-05 1.94978e-05 4.74304e-05 0.0029201 2.71947e-05 0.00232755 5.03112e-05 6.60227e-05 0.00153441 0.0024502 0.00297278 0.00268825 0.00128425 5.35015e-05 2.53161e-05 0.00216595 0.00165629 2.90887e-05 0.00112261 5.4641e-05 0.00168675 0.00242269 3.68683e-05 0.0021252 3.3052e-05 0.0019008 5.37349e-05 0.00218912 
3.16281e-05 0.000107294 8.65008e-05 2.54089e-05 7.88443e-05 1.33603e-05 1.34949e-05 1.93778e-05 0.00476038 0.00256923 2.42869e-05 2.80243e-05 1.09973e-05 2.03317e-05 2.57852e-05 8.76195e-05 1.55733e-05 7.55538e-05 8.28991e-05 2.539e-05 7.40698e-05 8.85653e-05 0.00341008 1.82502e-05 2.56767e-05 9.77077e-05 1.84307e-05 0.00297801 1.39912e-05 0.00473679 8.18932e-05 0.00314372 0.00413045 1.73649e-05 7.99057e-05 0.00508954 1.94234e-05 1.95887e-05 2.66628e-05 1.90177e-05 1.46253e-05 0.00300772 0.00364907 3.17307e-05 1.81673e-05 0.00374286 0.00406416 2.54676e-05 1.31905e-05 1.62641e-05 2.32656e-05 1.59646e-05 1.96108e-05 8.34378e-05 7.38814e-05 0.00327311 6.20712e-05 1.54482e-05 0.000107208 0.00542327 0.00406756 2.90026e-05 6.98608e-05 5.47458e-05 9.5036e-05 2.05901e-05 7.82111e-05 1.70303e-05 1.59569e-05 2.60862e-05 0.00341423 0.00387262 2.59695e-05 1.6667e-05 0.00473047 0.00268712 0.00430831 1.75258e-05 1.76438e-05 9.33098e-05 1.88576e-05 0.00376281 5.86901e-05 0.000101862 1.83832e-05 0.00404003 2.69287e-05 2.64692e-05 2.40036e-05 2.30671e-05 0.00413756 9.69269e-05 2.33378e-05 1.85766e-05 1.99739e-05 8.33038e-05 2.64253e-05 1.57317e-05 3.00317e-05 0.00494188 0.00336714 2.45234e-05 0.000101207 1.93112e-05 0.00359541 0.00379437 7.04792e-05 8.89162e-05 0.00509209 1.5815e-05 1.35236e-05 0.00501754 0.00330118 0.000107024 1.44037e-05 8.54897e-05 1.44242e-05 7.11217e-05 2.58383e-05 0.00454624 1.59838e-05 2.55491e-05 1.63333e-05 0.00382933 3.03627e-05 8.88464e-05 4.71283e-05 1.67568e-05 0.00321642 0.00160386 1.41602e-05 0.0042612 1.77887e-05 0.00435998 1.87053e-05 0.00392742 0.00520978 1.90671e-05 0.00372655 9.5878e-05 6.86068e-05 0.000103361 0.00470696 2.28796e-05 1.76189e-05 2.21316e-05 6.64825e-05 1.78292e-05 1.73226e-05 0.00309219 8.81737e-06 0.00521531 0.00379688 9.79105e-05 2.6468e-05 2.70485e-05 0.00423854 2.59193e-05 0.00538661 1.47304e-05 1.28342e-05 8.70059e-05 8.00418e-05 2.14436e-05 7.62041e-05 2.75568e-05 0.0042815 8.27951e-05 2.40086e-05 0.00356233 0.00403728 1.87304e-05 0.0049289 1.85805e-05 0.00425559 0.00343016 9.03432e-05 2.47305e-05 0.00436941 1.22487e-05 1.58928e-05 0.00500499 9.24456e-05 2.13705e-05 0.00427857 1.45804e-05 2.77939e-05 0.00010267 1.83536e-05 0.00215213 2.56132e-05 9.85021e-05 8.87828e-05 0.00433584 8.35799e-05 1.72951e-05 0.0027947 2.22419e-05 0.00337516 1.59567e-05 0.00367557 0.00468747 1.27128e-05 0.00394264 7.36369e-05 2.20235e-05 0.000106346 1.30407e-05 2.22508e-05 0.00479999 0.00372649 0.00457028 0.000117834 2.28961e-05 2.4198e-05 0.000113719 1.63474e-05 0.00272964 2.24243e-05 7.50978e-05 0.00463471 1.93396e-05 0.00501562 0.00214785 1.34327e-05 0.00433271 2.10129e-05 1.64635e-05 2.87118e-05 0.00255081 0.00341809 1.55955e-05 2.65057e-05 2.50007e-05 1.9207e-05 3.10436e-05 0.00514369 4.88991e-05 0.000116618 1.37716e-05 8.75927e-05 2.35569e-05 9.18291e-05 3.18176e-05 0.00560404 2.83055e-05 9.31483e-05 1.51165e-05 7.9248e-05 1.33272e-05 0.000103291 0.0030507 2.41831e-05 0.000113903 1.58188e-05 0.00250891 0.000102491 1.94972e-05 0.00458528 1.39967e-05 7.93683e-05 0.00419679 0.00439917 1.72667e-05 0.00551204 1.97119e-05 1.71405e-05 2.68257e-05 3.06003e-05 2.60605e-05 5.92867e-05 0.00303625 2.69101e-05 0.00454039 0.00419066 1.73074e-05 7.60631e-05 2.48812e-05 0.00348694 2.22677e-05 1.52972e-05 1.76048e-05 0.00425034 1.47203e-05 7.11227e-05 7.60337e-05 7.77025e-05 9.4272e-05 0.000103342 8.79989e-05 9.98255e-05 1.83328e-05 8.01545e-05 1.94932e-05 0.0031111 1.0193e-05 7.64879e-05 2.02281e-05 4.61379e-05 7.31642e-05 2.55069e-05 0.000104723 6.65674e-05 1.63406e-05 4.72461e-05 2.32601e-05 1.61427e-05 0.00331178 8.66054e-05 8.4509e-05 1.75504e-05 2.68168e-05 2.29268e-05 7.68356e-05 1.8203e-05 1.43567e-05 0.000108817 0.00385309 2.54257e-05 0.00425373 1.67608e-05 1.32889e-05 1.83579e-05 0.00355952 0.000102654 0.00361441 0.00408738 2.71069e-05 9.50826e-05 2.79232e-05 3.34087e-05 0.00378672 1.56555e-05 1.92837e-05 0.00345369 9.83961e-05 1.88138e-05 2.40573e-05 6.4932e-05 6.17174e-05 9.76653e-05 1.74797e-05 7.90514e-05 7.14071e-05 1.89732e-05 2.08514e-05 1.55463e-05 1.71312e-05 2.99444e-05 1.62935e-05 0.00311054 1.01109e-05 1.5573e-05 1.85166e-05 8.75406e-05 8.20598e-05 9.20303e-05 6.41434e-05 1.31641e-05 9.47934e-05 2.87975e-05 1.60232e-05 1.74091e-05 2.51724e-05 7.53879e-05 8.25222e-05 0.00298272 6.39529e-05 0.00406484 9.47522e-05 1.95878e-05 7.30169e-05 1.94603e-05 1.90946e-05 0.00234142 7.08077e-05 0.00366097 1.88812e-05 1.96188e-05 0.00357349 2.01649e-05 1.74076e-05 0.003935 1.46156e-05 1.81146e-05 1.84006e-05 2.32771e-05 1.69296e-05 8.67871e-05 2.24742e-05 2.54407e-05 1.49451e-05 0.00467729 1.46761e-05 1.88057e-05 0.00309188 2.92228e-05 2.31103e-05 9.7402e-05 1.70056e-05 0.00398603 1.81182e-05 0.000117115 9.5721e-05 2.03319e-05 8.45712e-05 7.30015e-05 7.64658e-05 2.37645e-05 0.00460753 9.43314e-05 0.00432428 1.54061e-05 2.31862e-05 1.74868e-05 0.00366715 9.61155e-05 1.61532e-05 0.00196869 7.64023e-05 0.00340082 9.01601e-05 8.90735e-05 1.61675e-05 2.27666e-05 2.70591e-05 2.54802e-05 0.00463818 8.9641e-05 1.937e-05 1.48488e-05 1.56261e-05 5.94723e-05 1.41417e-05 8.59278e-05 0.00379961 1.96368e-05 2.24434e-05 0.00403944 0.00307172 0.00371836 0.000109575 1.71194e-05 1.3306e-05 7.29283e-05 2.84485e-05 1.50216e-05 1.60319e-05 1.83581e-05 8.87664e-05 0.00375372 6.3143e-05 2.02575e-05 1.19349e-05 7.76177e-05 8.86457e-05 1.87176e-05 1.67694e-05 0.00265844 0.00391254 0.0031412 7.7315e-05 0.00360013 1.73319e-05 9.11401e-05 1.38357e-05 1.40196e-05 0.00441293 1.79881e-05 7.1935e-05 0.00509104 1.75566e-05 6.88834e-05 3.10476e-05 8.23075e-05 1.72886e-05 1.43943e-05 2.26949e-05 0.00432851 7.42559e-05 2.07189e-05 3.03091e-05 2.53944e-05 9.03705e-05 0.000104734 0.00421115 7.71377e-05 0.00509137 0.00569035 0.00275707 1.58937e-05 2.31088e-05 0.00625277 1.87525e-05 2.02918e-05 1.73409e-05 0.00476098 7.12846e-05 0.00429993 1.71848e-05 6.20006e-05 2.94278e-05 0.000106293 8.64596e-05 1.40355e-05 1.52279e-05 8.50378e-05 0.00478767 2.1238e-05 1.44816e-05 2.20431e-05 2.11872e-05 2.5475e-05 1.61663e-05 2.15711e-05 0.000101428 2.31823e-05 1.90011e-05 2.01157e-05 1.87817e-05 1.44668e-05 0.00010014 9.53362e-05 8.72802e-05 1.48495e-05 0.00337922 1.74011e-05 0.00382705 0.00412802 0.00403932 2.10272e-05 0.00496063 8.9475e-05 2.19049e-05 0.00380507 6.93891e-05 6.72593e-05 1.65565e-05 2.05316e-05 0.000117693 0.00361551 7.47771e-05 5.0373e-05 1.64992e-05 0.00317804 0.00363837 7.46713e-05 0.000103237 9.65461e-05 2.37072e-05 0.00362284 0.00392542 2.2243e-05 2.2262e-05 8.782e-05 8.53919e-05 9.19575e-05 2.58592e-05 0.00345546 2.47842e-05 1.56706e-05 2.99597e-05 7.0493e-05 0.000103936 3.0167e-05 2.43725e-05 6.39549e-05 0.00332956 7.74864e-05 2.15775e-05 2.30694e-05 0.00330018 1.11565e-05 1.84888e-05 2.05965e-05 1.18304e-05 1.9603e-05 2.7671e-05 4.89166e-05 1.76396e-05 7.83976e-05 0.00369541 8.05001e-05 1.74476e-05 0.00419184 9.65583e-05 7.4097e-05 5.6412e-05 1.60571e-05 2.27736e-05 2.71615e-05 9.87704e-05 1.29071e-05 1.46659e-05 9.83992e-05 0.00310801 2.17734e-05 0.000104794 1.9302e-05 0.000101284 7.83283e-05 1.22305e-05 7.75964e-05 8.90522e-05 0.00496401 2.4168e-05 0.00445955 1.52391e-05 7.45232e-05 8.49783e-05 5.70144e-05 9.95802e-05 2.1291e-05 2.251e-05 1.75751e-05 2.59987e-05 1.86579e-05 1.47755e-05 8.02554e-05 1.44757e-05 2.53478e-05 9.53862e-05 1.79826e-05 0.000107588 2.45029e-05 1.64966e-05 0.00402357 2.00547e-05 1.15768e-05 0.00372096 0.000103935 7.64088e-05 1.44554e-05 2.98112e-05 2.37222e-05 9.69467e-05 2.68476e-05 9.37598e-05 8.45222e-05 9.4512e-05 0.00471505 8.18803e-05 2.00939e-05 0.00395519 1.99216e-05 1.92806e-05 8.04389e-05 1.70438e-05 0.00433043 1.82533e-05 2.40621e-05 9.02783e-05 8.93338e-05 0.00417522 0.00281468 1.73969e-05 0.000100004 8.11322e-05 0.004692 2.06333e-05 1.94136e-05 8.87235e-05 7.48404e-05 1.5544e-05 9.43301e-05 0.00296599 9.88856e-05 2.69565e-05 1.73101e-05 8.71523e-05 7.8957e-05 0.00370073 0.00421133 1.58055e-05 2.33182e-05 1.64483e-05 2.65805e-05 2.05645e-05 0.00445329 9.03953e-05 2.23984e-05 1.2436e-05 2.19016e-05 1.10692e-05 9.15012e-05 1.41326e-05 1.77653e-05 0.00011799 0.00347703 0.00472171 1.93719e-05 2.23656e-05 2.17175e-05 8.52877e-05 1.91332e-05 2.27403e-05 0.00259118 8.04749e-05 1.31737e-05 2.70351e-05 2.22275e-05 9.73735e-05 0.00407905 1.62257e-05 0.00345979 2.26034e-05 0.000116798 2.07221e-05 1.63405e-05 0.00230493 2.63962e-05 6.73163e-05 2.96116e-05 2.95972e-05 7.87049e-05 0.00436174 0.00412512 3.04673e-05 0.00307734 0.00455617 2.5363e-05 1.72803e-05 9.59548e-05 0.00348978 2.12843e-05 2.62865e-05 2.38599e-05 7.87362e-05 1.84786e-05 2.3508e-05 2.5902e-05 0.00383522 0.000106512 2.74642e-05 0.00546794 1.52467e-05 1.94574e-05 2.19291e-05 2.32021e-05 2.63955e-05 0.00425904 0.00257511 1.72911e-05 2.13205e-05 3.03923e-05 2.94605e-05 8.07474e-05 1.91766e-05 1.6385e-05 0.00464788 9.55695e-05 9.64789e-05 3.13706e-05 0.00305658 0.00367974 7.75173e-05 7.23493e-05 0.00493902 2.46418e-05 2.4607e-05 0.000109953 9.15234e-05 1.81766e-05 8.35529e-05 0.00435035 2.55537e-05 4.18605e-05 8.46215e-05 9.67844e-05 0.00398978 0.00496751 8.87219e-05 2.07336e-05 0.00412904 6.51923e-05 0.000112112 1.92806e-05 0.00404138 9.8293e-05 0.00399808 1.61086e-05 2.0952e-05 0.00394573 2.13265e-05 2.02603e-05 1.85304e-05 8.21636e-05 0.00442608 7.31036e-05 2.23808e-05 0.00452824 0.00215137 1.29532e-05 1.69957e-05 1.60589e-05 0.00372875 1.5321e-05 1.76182e-05 0.00400748 2.46353e-05 2.21544e-05 0.00366701 0.00386276 0.00492513 6.9024e-05 0.00515824 2.31008e-05 3.26471e-05 1.52421e-05 0.00400964 2.39447e-05 8.60541e-05 0.00346512 2.36858e-05 1.49532e-05 1.44189e-05 2.47493e-05 2.60152e-05 2.63184e-05 2.1611e-05 1.54465e-05 7.08353e-05 2.05517e-05 1.56053e-05 0.000105111 2.0971e-05 2.21718e-05 1.59388e-05 2.88039e-05 2.83475e-05 0.00466256 9.46617e-05 2.52231e-05 2.04244e-05 0.00415831 2.01464e-05 0.00491301 0.00325765 1.85431e-05 9.61645e-05 0.00010767 0.000111128 1.64939e-05 2.67888e-05 0.00269718 2.58278e-05 2.16519e-05 0.00409403 1.79958e-05 9.79698e-05 6.32232e-05 8.61698e-05 2.52604e-05 0.0029149 9.15697e-05 2.51287e-05 0.003324 2.79069e-05 1.93728e-05 0.000100339 0.000102995 0.00352394 8.88911e-05 2.37534e-05 0.003173 1.36066e-05 7.57114e-05 1.2787e-05 8.00198e-05 3.12845e-05 0.00240545 6.75655e-05 2.60098e-05 2.54591e-05 1.97893e-05 2.38558e-05 9.09392e-05 0.00500096 0.00384331 1.84331e-05 0.00343134 7.62477e-05 2.02413e-05 1.80809e-05 6.44898e-05 3.05977e-05 0.0047487 1.64566e-05 0.00477236 2.10232e-05 1.59767e-05 1.71482e-05 9.1686e-05 8.88762e-05 1.47937e-05 0.000102825 2.53288e-05 0.00381548 8.25091e-05 0.00368415 2.24671e-05 0.0041261 0.00373255 0.00348378 0.00369605 2.27582e-05 8.71666e-05 8.99742e-05 0.00453582 0.00476912 1.17483e-05 8.85563e-05 0.00355138 0.00405275 1.88558e-05 0.00394822 0.00328949 1.36772e-05 2.39157e-05 0.0036641 5.85336e-05 8.32603e-05 1.55386e-05 8.13916e-05 8.19001e-05 9.93567e-05 2.03928e-05 0.00396917 2.73014e-05 0.00475195 9.64002e-05 0.00399875 8.21683e-05 6.46855e-05 0.000105133 0.0039919 1.56291e-05 8.83282e-05 0.00432337 1.55486e-05 2.04609e-05 0.00283135 7.45662e-05 0.00324025 1.17599e-05 1.32696e-05 7.2441e-05 0.000124928 1.29314e-05 2.35365e-05 0.00530908 1.83074e-05 2.03236e-05 1.49057e-05 1.30609e-05 0.00364487 0.00328152 0.00490354 6.3711e-05 1.94604e-05 7.61892e-05 2.89369e-05 0.00248144 0.00321966 1.60463e-05 9.24501e-05 0.00305155 6.37282e-05 0.00375265 0.00304687 0.000116037 0.00339794 0.000101509 2.34236e-05 8.14006e-05 1.77333e-05 2.51567e-05 0.00498164 8.61739e-05 0.000128587 0.00349456 1.44926e-05 1.23358e-05 1.47812e-05 0.00383496 8.83555e-05 3.10188e-05 1.20564e-05 1.37761e-05 2.65281e-05 0.00420965 6.2152e-05 1.35623e-05 1.63872e-05 6.52595e-05 1.25583e-05 5.29621e-05 1.65973e-05 9.28006e-05 1.55192e-05 
2.63152e-05 3.55767e-05 2.90571e-05 2.04461e-05 2.96724e-05 1.54644e-05 1.80501e-05 1.94564e-05 0.00604372 0.00269398 1.59991e-05 1.9389e-05 2.0087e-05 1.79463e-05 1.95467e-05 4.52842e-05 2.11093e-05 3.0672e-05 3.07191e-05 1.85726e-05 3.36042e-05 3.18333e-05 0.00353184 2.13461e-05 1.93273e-05 4.02503e-05 1.8217e-05 0.00355036 2.11486e-05 0.00468961 2.40274e-05 0.00222783 0.00606999 2.01729e-05 2.92841e-05 0.00610918 2.16049e-05 2.29191e-05 2.64413e-05 1.63343e-05 1.90474e-05 0.00246563 0.00360704 1.91506e-05 2.46369e-05 0.00360686 0.00440637 1.89666e-05 1.95869e-05 1.6366e-05 2.06014e-05 1.52134e-05 1.38208e-05 3.78706e-05 2.86519e-05 0.00386366 2.47829e-05 2.51871e-05 3.71898e-05 0.00504151 0.00413403 2.21749e-05 1.58822e-05 2.6886e-05 3.33042e-05 1.32002e-05 3.70229e-05 1.33631e-05 1.71723e-05 1.61856e-05 0.00371762 0.00474034 1.71574e-05 2.04179e-05 0.00357315 0.00283979 0.00461159 2.59866e-05 2.82649e-05 4.5576e-05 1.52217e-05 0.00460262 2.35495e-05 3.02733e-05 2.48617e-05 0.00532184 1.54808e-05 2.02916e-05 2.55949e-05 1.8669e-05 0.00360067 3.60441e-05 2.2562e-05 1.53169e-05 2.78403e-05 3.39212e-05 1.78261e-05 1.97653e-05 1.59487e-05 0.00439487 0.00366448 2.02896e-05 3.85812e-05 2.05705e-05 0.00297404 0.00442285 2.44904e-05 2.79467e-05 0.00378476 1.67705e-05 1.5356e-05 0.00440677 0.00390623 4.04146e-05 1.87996e-05 2.9116e-05 2.18914e-05 2.67291e-05 2.15174e-05 0.00415134 1.79168e-05 2.20646e-05 1.85862e-05 0.00433272 2.18201e-05 2.77729e-05 2.79311e-05 2.14249e-05 0.00501254 0.00277674 1.91291e-05 0.00447436 2.46721e-05 0.00493783 1.73505e-05 0.00439374 0.00355912 1.71049e-05 0.00462623 3.00962e-05 2.06088e-05 2.78994e-05 0.00354939 1.65945e-05 1.6644e-05 2.15866e-05 3.39726e-05 1.87395e-05 1.83725e-05 0.00350134 1.81141e-05 0.00457148 0.00273666 4.01317e-05 2.36795e-05 2.00635e-05 0.00480332 1.64027e-05 0.00441214 1.82407e-05 1.76127e-05 3.45046e-05 3.00588e-05 1.63737e-05 3.93148e-05 1.70953e-05 0.00421504 3.36024e-05 2.4103e-05 0.0035408 0.0042837 1.9721e-05 0.00441597 2.64386e-05 0.00363713 0.0039522 3.29186e-05 2.39233e-05 0.00499538 1.63001e-05 2.56941e-05 0.00497275 4.03317e-05 1.96317e-05 0.00496155 1.75085e-05 2.78666e-05 3.28223e-05 2.07748e-05 0.00319617 1.92549e-05 2.93689e-05 3.20729e-05 0.00474205 3.88163e-05 2.06787e-05 0.00319749 2.63304e-05 0.00386588 2.43501e-05 0.00316758 0.00285287 1.84444e-05 0.00413909 2.76284e-05 1.94482e-05 4.21824e-05 1.55953e-05 1.62652e-05 0.00488674 0.00351272 0.00379347 3.51205e-05 2.00567e-05 1.66414e-05 3.82397e-05 2.22197e-05 0.00347693 2.14225e-05 2.49575e-05 0.00548568 2.28746e-05 0.00481338 0.00233024 2.09785e-05 0.00355855 2.85464e-05 1.80452e-05 2.74256e-05 0.00307609 0.00419874 1.41621e-05 1.71962e-05 1.65377e-05 1.90165e-05 1.59051e-05 0.00520267 2.50912e-05 5.18757e-05 1.86671e-05 3.30194e-05 2.3377e-05 3.57822e-05 2.28044e-05 0.00442664 1.40845e-05 3.35972e-05 1.85929e-05 2.98776e-05 1.95921e-05 3.92275e-05 0.00309224 1.86957e-05 2.96184e-05 2.39138e-05 0.00387774 3.1558e-05 1.91639e-05 0.00410666 2.0581e-05 3.95244e-05 0.00334648 0.0045149 2.52714e-05 0.00525805 2.19777e-05 1.37466e-05 1.70877e-05 1.97151e-05 2.03493e-05 3.70954e-05 0.00300248 2.21657e-05 0.00398645 0.00328406 2.40308e-05 3.42119e-05 1.74011e-05 0.00386823 1.74513e-05 2.03312e-05 1.9674e-05 0.00414566 2.06516e-05 2.82508e-05 2.66318e-05 3.26098e-05 4.38336e-05 3.54926e-05 3.38983e-05 4.11014e-05 1.32913e-05 3.3553e-05 1.04325e-05 0.0034845 1.22765e-05 2.40445e-05 1.72894e-05 2.3714e-05 2.93931e-05 2.19599e-05 2.7609e-05 2.31843e-05 2.05208e-05 2.06969e-05 1.74807e-05 1.66844e-05 0.00318833 3.16514e-05 3.78583e-05 2.01979e-05 2.08286e-05 1.99455e-05 3.81101e-05 2.54279e-05 1.61035e-05 3.92288e-05 0.00374602 2.09469e-05 0.00368229 1.73204e-05 1.6593e-05 2.33142e-05 0.0039932 2.9881e-05 0.00432165 0.00617966 1.73446e-05 3.6543e-05 1.73413e-05 2.48817e-05 0.00356068 2.05454e-05 1.44696e-05 0.00456889 2.74596e-05 1.48131e-05 1.49795e-05 2.12988e-05 3.30773e-05 3.61604e-05 2.2884e-05 3.42083e-05 3.10566e-05 1.88556e-05 2.27742e-05 1.50144e-05 1.63415e-05 2.19503e-05 2.15336e-05 0.00299876 1.45968e-05 2.58062e-05 2.07487e-05 2.31806e-05 3.44886e-05 3.33118e-05 3.2383e-05 1.65263e-05 3.04279e-05 1.84317e-05 1.87323e-05 1.79665e-05 1.97846e-05 2.85797e-05 2.85806e-05 0.00275568 3.25007e-05 0.00364027 2.73442e-05 2.0508e-05 2.59288e-05 1.7906e-05 1.49072e-05 0.00415007 2.66382e-05 0.00297583 2.5316e-05 1.62483e-05 0.00294944 1.41526e-05 2.46831e-05 0.00363268 1.84143e-05 1.73663e-05 2.83245e-05 2.19526e-05 2.27771e-05 3.54289e-05 1.92336e-05 2.45207e-05 1.35e-05 0.00446897 1.77267e-05 2.34608e-05 0.00426757 1.94838e-05 2.61806e-05 4.06402e-05 1.13607e-05 0.00487218 2.15219e-05 4.48788e-05 4.09553e-05 1.27589e-05 4.14107e-05 3.79872e-05 3.03359e-05 1.88207e-05 0.00480841 3.02931e-05 0.0029521 1.97949e-05 1.67591e-05 2.44392e-05 0.00365101 3.5792e-05 1.59491e-05 0.0033733 3.5284e-05 0.00361968 4.17457e-05 2.6615e-05 2.02834e-05 2.52568e-05 2.18484e-05 2.06068e-05 0.00553948 4.23687e-05 2.23348e-05 2.07298e-05 1.83384e-05 2.36202e-05 1.97326e-05 3.13464e-05 0.00412366 3.04453e-05 1.52034e-05 0.00376545 0.0033154 0.00346543 3.4756e-05 2.1116e-05 2.113e-05 3.0652e-05 1.5069e-05 2.2053e-05 2.08299e-05 2.52125e-05 3.64753e-05 0.0034419 2.47849e-05 1.5841e-05 2.24663e-05 3.30716e-05 3.03865e-05 2.42386e-05 1.98952e-05 0.00275698 0.00404357 0.00334405 3.38075e-05 0.00216504 2.59203e-05 2.97402e-05 2.3941e-05 2.44174e-05 0.00299868 1.4761e-05 2.16198e-05 0.00534441 1.42666e-05 3.32962e-05 2.7172e-05 3.24109e-05 1.22589e-05 2.0446e-05 2.06216e-05 0.0044821 3.70686e-05 2.70242e-05 2.10415e-05 2.01213e-05 3.49017e-05 4.58348e-05 0.00407802 3.53331e-05 0.00369999 0.0051048 0.00386367 2.26178e-05 2.90729e-05 0.00457903 2.11937e-05 2.17048e-05 2.2584e-05 0.00306921 3.07247e-05 0.00430753 1.92852e-05 2.83529e-05 1.90241e-05 3.59388e-05 2.70517e-05 2.18764e-05 2.10803e-05 3.61639e-05 0.00476018 1.74515e-05 1.28291e-05 2.14924e-05 1.25581e-05 2.57827e-05 1.55498e-05 1.97216e-05 3.089e-05 1.67539e-05 1.62123e-05 1.63646e-05 2.20098e-05 1.8279e-05 3.93759e-05 3.84107e-05 2.62386e-05 1.57546e-05 0.00386656 2.04045e-05 0.00367138 0.00251416 0.00378633 2.15202e-05 0.0044553 2.23742e-05 1.95469e-05 0.00359969 2.74549e-05 2.33473e-05 1.66995e-05 1.7885e-05 4.09851e-05 0.00446584 3.04896e-05 2.80903e-05 1.18625e-05 0.00403309 0.00404688 4.38817e-05 2.54767e-05 2.29537e-05 1.82186e-05 0.00442464 0.00383333 1.8032e-05 1.52792e-05 4.13711e-05 2.83038e-05 3.79752e-05 1.52643e-05 0.00345732 1.939e-05 2.26953e-05 2.06478e-05 2.71414e-05 4.70243e-05 2.08371e-05 2.09765e-05 2.41732e-05 0.00379062 2.58743e-05 2.56123e-05 1.37559e-05 0.00343153 1.57675e-05 1.57695e-05 2.43685e-05 1.84868e-05 1.61516e-05 2.28455e-05 2.14393e-05 2.59196e-05 2.70476e-05 0.00425542 2.79595e-05 2.15169e-05 0.00299813 3.5207e-05 2.60181e-05 3.66275e-05 1.64501e-05 2.49377e-05 1.83551e-05 4.84806e-05 1.62154e-05 2.49356e-05 2.83425e-05 0.00299976 2.60218e-05 2.62151e-05 1.63509e-05 3.59103e-05 3.45522e-05 1.74938e-05 2.83791e-05 2.61952e-05 0.00472654 1.97363e-05 0.00531146 1.87697e-05 2.64857e-05 3.61301e-05 2.59268e-05 3.12725e-05 1.54228e-05 2.90823e-05 1.55087e-05 1.91177e-05 2.18975e-05 1.45306e-05 3.02351e-05 2.41246e-05 2.20285e-05 4.59308e-05 2.85205e-05 2.96508e-05 1.99196e-05 1.91331e-05 0.00344185 2.26306e-05 2.34201e-05 0.00443698 3.05445e-05 4.3085e-05 1.71495e-05 2.35975e-05 1.14761e-05 3.86464e-05 2.01177e-05 4.13963e-05 3.02852e-05 3.06356e-05 0.00386432 4.03904e-05 1.96324e-05 0.00373169 2.06673e-05 1.4039e-05 3.39702e-05 2.41844e-05 0.00512785 1.87565e-05 1.75414e-05 3.79405e-05 3.01756e-05 0.0040425 0.00306893 1.77448e-05 3.29556e-05 3.99315e-05 0.00391382 1.92462e-05 1.95019e-05 3.08532e-05 2.88402e-05 1.66011e-05 3.91485e-05 0.00313056 4.1558e-05 2.46152e-05 1.59599e-05 2.85193e-05 3.24083e-05 0.0046542 0.00523872 1.4627e-05 1.75393e-05 2.2636e-05 2.67691e-05 2.96648e-05 0.00424554 2.98943e-05 1.91325e-05 1.67355e-05 1.97574e-05 1.52364e-05 3.28558e-05 1.62526e-05 1.11489e-05 4.78156e-05 0.00421037 0.00407621 1.99321e-05 1.93105e-05 1.93567e-05 2.78717e-05 2.3935e-05 2.43655e-05 0.00226078 3.41795e-05 2.06354e-05 1.61064e-05 2.2434e-05 3.15718e-05 0.00328129 2.51766e-05 0.00540925 1.87824e-05 2.74602e-05 1.51034e-05 1.73848e-05 0.00321386 1.68438e-05 2.30827e-05 2.7639e-05 1.66733e-05 2.52256e-05 0.00370499 0.00351601 2.62451e-05 0.00255544 0.00533502 1.84541e-05 1.43171e-05 3.74572e-05 0.00370014 2.09343e-05 2.33048e-05 1.39304e-05 3.0525e-05 2.52261e-05 1.40104e-05 2.12811e-05 0.0034301 3.75042e-05 1.98015e-05 0.00526085 1.91678e-05 1.68112e-05 2.034e-05 2.00211e-05 1.95638e-05 0.00365235 0.00387275 1.84166e-05 2.33692e-05 2.24574e-05 2.26016e-05 2.9672e-05 2.00369e-05 1.67354e-05 0.00364292 4.0662e-05 4.26569e-05 2.30122e-05 0.00446315 0.00386214 3.13864e-05 2.29091e-05 0.00387249 2.21395e-05 2.89363e-05 3.53763e-05 3.61861e-05 2.57794e-05 2.82752e-05 0.00426466 1.60774e-05 2.39664e-05 3.5927e-05 3.8489e-05 0.00484973 0.00584296 2.89672e-05 2.02551e-05 0.00461557 2.82083e-05 4.11678e-05 2.38159e-05 0.00302722 3.23744e-05 0.00373083 2.17804e-05 1.51475e-05 0.00442512 1.49978e-05 2.26713e-05 1.54168e-05 4.61264e-05 0.00225242 3.78478e-05 2.02953e-05 0.0058796 0.00368191 1.94618e-05 2.1724e-05 2.18349e-05 0.00405272 1.51371e-05 2.10935e-05 0.00415304 2.50776e-05 2.43889e-05 0.00409433 0.00371637 0.00521688 2.95621e-05 0.00419106 1.17307e-05 1.83622e-05 1.49344e-05 0.00340536 1.83608e-05 4.07918e-05 0.00280379 1.92889e-05 1.84812e-05 2.31364e-05 1.75185e-05 1.29083e-05 2.28358e-05 2.12876e-05 1.97663e-05 2.42834e-05 1.51449e-05 2.05096e-05 4.18537e-05 2.25345e-05 1.59156e-05 2.19599e-05 2.39129e-05 2.06911e-05 0.00521826 3.70686e-05 1.37577e-05 1.37189e-05 0.00459458 1.44382e-05 0.00562261 0.00322544 1.29127e-05 2.753e-05 4.01545e-05 3.71765e-05 1.27881e-05 1.84336e-05 0.00383776 1.88988e-05 2.17526e-05 0.00312763 1.99435e-05 3.59853e-05 2.58929e-05 2.5684e-05 1.78542e-05 0.0036252 3.37058e-05 1.28483e-05 0.00451321 1.59368e-05 1.44949e-05 3.51092e-05 3.18659e-05 0.00473764 2.92487e-05 1.83634e-05 0.00250511 1.66077e-05 2.3891e-05 1.80655e-05 3.52214e-05 2.63067e-05 0.00325002 3.45161e-05 2.30729e-05 2.00495e-05 2.26573e-05 1.41888e-05 3.1829e-05 0.00462251 0.00344912 1.91385e-05 0.00489295 2.55161e-05 1.96318e-05 1.73598e-05 3.12571e-05 2.08075e-05 0.00412016 2.19388e-05 0.00442573 1.82137e-05 1.97685e-05 1.88066e-05 2.95191e-05 2.59274e-05 2.59546e-05 3.96339e-05 1.65346e-05 0.00414856 3.3292e-05 0.00303096 1.83022e-05 0.0042238 0.00447039 0.0028444 0.0045877 1.71505e-05 3.15141e-05 2.815e-05 0.00383631 0.00469624 2.61773e-05 2.46889e-05 0.00322605 0.0042275 1.65201e-05 0.00337136 0.00402038 1.95775e-05 2.33658e-05 0.00442963 2.99655e-05 4.61908e-05 2.00603e-05 3.8869e-05 2.43185e-05 3.7256e-05 2.51613e-05 0.00435473 2.30201e-05 0.0032859 3.04815e-05 0.00492984 3.83983e-05 3.00578e-05 3.73598e-05 0.00426734 1.986e-05 3.36203e-05 0.00489263 1.94655e-05 1.57636e-05 0.00350367 2.73049e-05 0.00195959 1.2919e-05 1.94875e-05 3.29559e-05 4.47609e-05 1.51106e-05 1.65684e-05 0.00573501 1.99101e-05 2.02839e-05 1.95871e-05 2.25573e-05 0.00419572 0.00398425 0.00510551 2.68511e-05 2.04422e-05 2.8362e-05 1.72861e-05 0.00304097 0.0029901 2.18774e-05 4.03615e-05 0.00271655 3.30603e-05 0.0037838 0.00234605 3.61035e-05 0.00379478 3.46307e-05 1.44194e-05 3.00312e-05 1.87089e-05 2.20057e-05 0.00345136 2.70817e-05 4.16789e-05 0.0037757 1.92972e-05 1.79638e-05 1.98549e-05 0.00405975 3.39682e-05 1.61087e-05 1.78441e-05 1.63057e-05 1.96108e-05 0.0045223 3.76857e-05 1.81237e-05 2.64168e-05 3.1259e-05 2.37775e-05 2.59826e-05 1.95134e-05 3.69966e-05 1.38002e-05 
7.98876e-05 7.67274e-05 7.59936e-05 0.000116874 5.87126e-05 9.44545e-05 6.87209e-05 5.00493e-05 0.0052981 0.0019876 5.56018e-05 4.77658e-05 9.46223e-05 0.00012795 5.654e-05 7.86714e-05 0.000118935 6.93486e-05 7.02009e-05 4.41032e-05 6.48866e-05 7.64156e-05 0.00353152 0.000144029 5.23656e-05 6.8161e-05 3.96862e-05 0.00380112 9.87262e-05 0.00397832 6.0529e-05 0.00228568 0.00414468 0.000148099 5.35865e-05 0.00480281 0.000127749 0.000128542 0.000131963 3.95113e-05 5.46146e-05 0.00273945 0.00249391 5.76709e-05 0.000119696 0.00276756 0.00430538 5.1153e-05 8.40073e-05 7.31212e-05 4.06595e-05 0.000107132 3.98376e-05 4.42752e-05 7.20375e-05 0.00348619 5.24822e-05 0.000114542 6.58967e-05 0.00443373 0.00375234 4.90072e-05 5.90845e-05 5.01251e-05 9.27982e-05 4.05005e-05 7.87642e-05 8.97147e-05 0.000109544 4.44583e-05 0.00433001 0.00379846 5.562e-05 0.000101843 0.00438654 0.0032817 0.00419283 0.000138806 8.65549e-05 7.79287e-05 6.57635e-05 0.00360325 5.01912e-05 7.49415e-05 0.00015492 0.00362854 5.2782e-05 3.50052e-05 5.5603e-05 3.29425e-05 0.00328434 7.30436e-05 6.19461e-05 0.000105338 0.000117452 6.93548e-05 6.31854e-05 8.32576e-05 4.62633e-05 0.0040759 0.00303189 5.23334e-05 8.02939e-05 0.000123346 0.00422403 0.0037747 6.39968e-05 6.64169e-05 0.00411049 0.000102526 0.000133379 0.00553149 0.00305862 7.11585e-05 8.65352e-05 7.04917e-05 0.000125532 7.21148e-05 6.6492e-05 0.00424601 0.000103393 6.98351e-05 7.6793e-05 0.00468358 5.56597e-05 6.48033e-05 5.56859e-05 0.000151554 0.00388517 0.002821 7.73693e-05 0.00336471 9.87115e-05 0.00440212 9.05273e-05 0.00368916 0.00363167 5.02293e-05 0.00393559 8.76843e-05 5.33064e-05 7.52425e-05 0.00355372 3.77875e-05 3.34691e-05 5.90688e-05 6.10148e-05 9.52269e-05 0.000151379 0.00274315 0.00011524 0.00492849 0.00403173 7.81372e-05 6.14142e-05 6.46786e-05 0.00508814 4.70006e-05 0.00374005 0.000117936 9.93874e-05 6.87109e-05 5.27094e-05 4.2257e-05 5.66687e-05 5.90468e-05 0.00499968 6.34219e-05 5.6942e-05 0.00441986 0.00321566 9.95111e-05 0.00467958 0.000141795 0.00440892 0.00347412 7.52608e-05 0.000146868 0.00486361 0.000128475 0.000109706 0.00558562 9.05798e-05 5.99956e-05 0.00373596 9.38051e-05 5.36649e-05 6.44816e-05 0.000118031 0.00223305 6.13587e-05 6.09157e-05 7.07096e-05 0.0029968 7.97329e-05 9.08173e-05 0.00318963 0.000123673 0.00305621 9.29266e-05 0.00442392 0.00426093 0.000101503 0.00409159 5.29074e-05 6.66857e-05 7.15409e-05 0.000101407 5.18189e-05 0.00362682 0.00337849 0.00321938 8.04849e-05 4.91835e-05 5.88785e-05 6.32227e-05 0.000131941 0.00288813 5.50667e-05 7.65186e-05 0.0048495 0.00012242 0.00501715 0.00201727 0.000114711 0.00405962 0.000118724 5.67298e-05 5.29024e-05 0.00236137 0.00405587 4.12523e-05 6.03833e-05 4.82512e-05 4.89505e-05 6.14766e-05 0.0041441 6.40932e-05 9.42983e-05 5.13325e-05 5.2099e-05 0.000138479 8.90479e-05 6.19774e-05 0.00448301 4.80399e-05 8.10051e-05 0.000136571 7.97843e-05 0.000106929 8.53451e-05 0.00340663 4.75003e-05 6.99544e-05 8.60487e-05 0.00218891 6.75174e-05 0.000113482 0.0043788 8.39136e-05 8.76637e-05 0.0037086 0.00345732 0.000136013 0.00467591 0.000103389 9.24933e-05 5.53905e-05 7.42933e-05 6.85198e-05 5.21936e-05 0.0024177 0.000151762 0.00368792 0.00474867 0.000142284 7.55587e-05 5.49683e-05 0.00356723 3.6974e-05 0.000106751 0.000114248 0.00445517 0.000110601 7.0502e-05 6.15562e-05 7.46072e-05 9.6284e-05 6.9331e-05 5.9886e-05 9.533e-05 4.71196e-05 7.19104e-05 4.04341e-05 0.00324353 8.68187e-05 3.76801e-05 6.93495e-05 5.02119e-05 7.20675e-05 0.000152659 5.08746e-05 5.44348e-05 0.000113442 4.0033e-05 6.24605e-05 0.000104942 0.00288915 5.43005e-05 5.36162e-05 0.000105676 6.16875e-05 6.00401e-05 7.00724e-05 0.000140258 0.000100913 7.18975e-05 0.00485799 4.9154e-05 0.00382808 0.000152149 0.000100965 0.000124962 0.00432125 8.93841e-05 0.00426793 0.00507431 4.55605e-05 0.000108472 4.94728e-05 5.83688e-05 0.00370933 0.000147401 3.56595e-05 0.00405364 8.74891e-05 4.38802e-05 3.77551e-05 8.38275e-05 5.90792e-05 8.30827e-05 0.00014077 9.32414e-05 7.05679e-05 0.000106591 0.000145712 4.36338e-05 0.000103172 3.12946e-05 0.000148618 0.00277249 7.35835e-05 9.81028e-05 0.000102394 8.06917e-05 7.93452e-05 5.58278e-05 6.52027e-05 0.000110138 6.62585e-05 5.48713e-05 9.22614e-05 7.95722e-05 6.04675e-05 7.3857e-05 6.29189e-05 0.00334721 4.8337e-05 0.00344923 9.76819e-05 3.94563e-05 6.34002e-05 4.13684e-05 3.23779e-05 0.0036118 8.44621e-05 0.00367568 0.000125788 4.67071e-05 0.00337345 3.56563e-05 8.38816e-05 0.0036852 9.91299e-05 7.86452e-05 0.000158626 4.60618e-05 0.000138217 7.99985e-05 4.87099e-05 7.41273e-05 0.000103631 0.00524767 9.61632e-05 0.000114135 0.00250125 5.86473e-05 0.00013991 6.99596e-05 2.64944e-05 0.00412305 0.000101921 9.38866e-05 8.36937e-05 4.97284e-05 9.02182e-05 7.57468e-05 8.29182e-05 4.4093e-05 0.00436559 4.45633e-05 0.00280887 7.81132e-05 5.2758e-05 0.000130895 0.00370913 0.000112611 0.000102916 0.0032049 6.0458e-05 0.00358977 0.000100515 6.71107e-05 0.000104536 0.000166688 5.79924e-05 4.43146e-05 0.00586414 0.000102184 0.000105789 0.000124956 0.000125117 4.7657e-05 0.00011247 6.04623e-05 0.00331741 0.000137289 4.69924e-05 0.00379099 0.00267825 0.00344521 9.74763e-05 0.000117397 9.68013e-05 8.49473e-05 4.83843e-05 0.000108902 4.91701e-05 0.000123565 8.32375e-05 0.00267575 6.21652e-05 4.1521e-05 0.000132751 8.14987e-05 6.07517e-05 0.000109643 0.000109599 0.00303921 0.00320401 0.00420733 6.32743e-05 0.00250735 0.000132428 6.70352e-05 0.000109735 0.00010007 0.00598533 3.96389e-05 6.65413e-05 0.00487681 4.08066e-05 6.70634e-05 4.95418e-05 5.04824e-05 3.47027e-05 9.0415e-05 5.00423e-05 0.00349181 5.43914e-05 0.00011743 6.26368e-05 5.54547e-05 6.1912e-05 9.692e-05 0.00299319 6.06112e-05 0.00391476 0.00634931 0.00265664 0.000136185 0.00012059 0.00599265 0.000119613 4.31203e-05 0.000127935 0.00449025 6.46768e-05 0.0037892 0.000105607 6.07201e-05 5.42949e-05 7.56543e-05 8.11771e-05 8.59564e-05 8.62731e-05 6.92771e-05 0.00479237 0.000143035 6.09346e-05 0.000164112 3.26899e-05 7.43996e-05 0.000104152 5.17981e-05 9.94451e-05 3.29512e-05 4.94874e-05 5.80168e-05 0.000132324 8.89107e-05 0.000121384 6.89847e-05 8.5362e-05 3.45138e-05 0.00255006 7.76445e-05 0.00345878 0.0030301 0.00366507 5.22972e-05 0.00428509 5.6782e-05 9.09793e-05 0.00318124 8.4885e-05 5.63378e-05 0.00010123 5.86429e-05 8.66299e-05 0.00427555 8.03046e-05 5.06212e-05 4.52091e-05 0.00331932 0.00401748 6.43242e-05 6.23651e-05 6.67159e-05 5.57343e-05 0.00304153 0.0035035 4.18221e-05 6.5131e-05 6.65244e-05 4.84397e-05 6.39776e-05 4.13894e-05 0.00329014 6.09924e-05 8.39774e-05 5.51861e-05 4.9647e-05 7.78798e-05 4.50911e-05 5.37238e-05 4.18887e-05 0.0031814 8.5887e-05 0.000105516 3.96765e-05 0.0043275 0.000102134 3.24212e-05 0.000108222 0.000106364 4.80309e-05 4.51284e-05 5.00274e-05 0.000125444 4.32666e-05 0.0045942 7.29223e-05 0.000105933 0.00237987 6.71075e-05 7.12996e-05 7.7734e-05 8.34522e-05 9.10256e-05 5.63869e-05 8.4861e-05 8.99151e-05 0.000113337 7.73444e-05 0.00335656 0.000136504 7.5627e-05 0.000140723 8.07434e-05 7.42432e-05 8.28446e-05 6.73112e-05 6.76706e-05 0.00505706 6.48422e-05 0.00481728 0.000132453 7.93188e-05 7.64814e-05 5.23581e-05 8.09364e-05 4.16211e-05 0.000149056 3.09117e-05 4.43939e-05 0.000163197 9.31188e-05 7.47918e-05 0.000103432 4.62488e-05 7.98538e-05 0.000106681 8.46848e-05 3.80494e-05 0.000111314 0.00440473 4.83276e-05 0.00010968 0.00370084 8.77768e-05 8.63203e-05 0.000104552 5.6727e-05 4.2752e-05 9.65758e-05 4.8329e-05 8.24802e-05 6.75776e-05 6.81122e-05 0.00418023 7.58131e-05 5.10535e-05 0.00396452 9.90911e-05 4.34993e-05 7.38183e-05 8.24104e-05 0.00547725 6.137e-05 6.50592e-05 9.14423e-05 6.17039e-05 0.00439263 0.0023376 5.75064e-05 8.83665e-05 7.79578e-05 0.00476693 0.000170979 4.61155e-05 8.00619e-05 7.85806e-05 3.97778e-05 8.20031e-05 0.00260882 0.000113378 6.5771e-05 4.871e-05 4.38022e-05 7.44433e-05 0.00315931 0.00485443 4.41625e-05 5.52744e-05 3.31081e-05 0.000128575 0.000130472 0.00393106 5.82253e-05 3.35513e-05 0.000135742 6.37715e-05 7.87177e-05 8.98455e-05 0.000103186 4.7698e-05 8.13768e-05 0.00360636 0.00436983 0.000131455 0.000118909 5.03889e-05 8.08289e-05 0.000124115 0.000147173 0.00239303 6.25989e-05 0.000105438 6.35766e-05 4.34695e-05 7.16871e-05 0.00383673 0.000150524 0.0044454 3.988e-05 8.88694e-05 4.78701e-05 0.000114628 0.00345107 5.90948e-05 6.4288e-05 6.02998e-05 5.35109e-05 6.47943e-05 0.00401963 0.00389858 6.54079e-05 0.00359457 0.00364269 3.52495e-05 4.61061e-05 8.94109e-05 0.00427127 7.2609e-05 5.78228e-05 5.4247e-05 7.25729e-05 0.000157647 3.52574e-05 4.34856e-05 0.00326458 7.22728e-05 5.9304e-05 0.00584432 9.32639e-05 5.07259e-05 6.13694e-05 6.31646e-05 5.95412e-05 0.00503126 0.00374585 7.55667e-05 0.000110849 5.81066e-05 5.11603e-05 6.53931e-05 8.26629e-05 9.09128e-05 0.00285289 7.57695e-05 8.86776e-05 7.11851e-05 0.00332857 0.00372236 0.000101488 4.77508e-05 0.00521929 6.34695e-05 4.5956e-05 9.42048e-05 8.74884e-05 0.000138555 8.03975e-05 0.0044808 3.58243e-05 8.28737e-05 7.44369e-05 6.23881e-05 0.00412789 0.00422469 7.805e-05 4.84117e-05 0.00477013 6.09102e-05 8.97237e-05 0.000119663 0.00366606 6.35427e-05 0.00463766 0.000119568 4.91259e-05 0.00449136 5.75262e-05 0.000117756 0.000161177 9.31857e-05 0.00410474 7.43889e-05 5.57621e-05 0.00474595 0.00292456 0.000107916 0.000113843 0.000116054 0.00393769 0.000114276 0.000164362 0.00516877 5.96938e-05 9.96997e-05 0.00438856 0.0039718 0.00528686 7.0047e-05 0.00458706 5.83818e-05 5.25204e-05 8.94137e-05 0.00357968 5.373e-05 8.82471e-05 0.00248966 4.50296e-05 0.000114858 0.000100784 4.25792e-05 4.99023e-05 5.13969e-05 0.000159385 0.000131578 5.34208e-05 4.53241e-05 0.000118774 7.81413e-05 0.000116103 3.9326e-05 8.16667e-05 6.13032e-05 5.72013e-05 0.00555318 9.24487e-05 3.78391e-05 4.7647e-05 0.00307254 0.00013899 0.00531362 0.00250228 3.79787e-05 6.42522e-05 7.43954e-05 9.68602e-05 7.93287e-05 5.39464e-05 0.0033756 6.79629e-05 4.95262e-05 0.0040004 0.000121404 7.86804e-05 7.26987e-05 6.8078e-05 5.91728e-05 0.00342359 8.46026e-05 3.16093e-05 0.00284042 4.01471e-05 3.67651e-05 6.81492e-05 5.2626e-05 0.00403424 6.35702e-05 3.01401e-05 0.00327512 7.32588e-05 7.33134e-05 7.64701e-05 8.31457e-05 6.45099e-05 0.00245994 5.76902e-05 5.54333e-05 4.0539e-05 8.68154e-05 5.11769e-05 6.18826e-05 0.00433064 0.00356775 0.000110467 0.00327002 6.3262e-05 4.30352e-05 0.000107789 7.39228e-05 6.12251e-05 0.00428734 0.000128493 0.00349204 5.78947e-05 0.0001005 0.000124266 7.07719e-05 5.20136e-05 7.64156e-05 9.89937e-05 5.96291e-05 0.00409442 8.28491e-05 0.00265679 4.41907e-05 0.00356582 0.00373393 0.00262209 0.00547825 6.37285e-05 7.59318e-05 8.97447e-05 0.003365 0.00398178 9.6564e-05 6.76937e-05 0.00326093 0.00339788 5.17678e-05 0.00277577 0.00411783 0.000152116 5.78401e-05 0.00381797 6.81789e-05 9.95265e-05 0.000103474 7.915e-05 5.27977e-05 7.02071e-05 0.000132652 0.00344201 5.92542e-05 0.00384583 7.36968e-05 0.00395999 9.18998e-05 6.32814e-05 7.88683e-05 0.00293179 0.000108165 5.56154e-05 0.00381397 8.6709e-05 5.69344e-05 0.00351989 5.57258e-05 0.00238186 8.4427e-05 9.9313e-05 5.43392e-05 9.0394e-05 7.4122e-05 5.44346e-05 0.00424552 9.54518e-05 0.00010314 0.000100366 0.000106765 0.00404636 0.0037853 0.00387582 6.232e-05 0.000117914 8.00736e-05 5.94351e-05 0.0022223 0.00347896 0.000134471 9.34212e-05 0.00342954 7.25134e-05 0.00382884 0.00261646 7.23001e-05 0.0041959 5.5735e-05 3.3653e-05 7.78549e-05 0.000147124 3.82693e-05 0.00369421 8.14662e-05 9.87359e-05 0.00331424 0.000110256 0.000118988 9.65952e-05 0.00377222 7.76808e-05 6.27273e-05 9.02125e-05 0.00011387 6.17692e-05 0.00428834 7.93691e-05 0.00010869 0.000129587 6.12268e-05 8.20718e-05 4.62808e-05 9.99779e-05 6.34317e-05 0.00010807 
2.62162e-05 2.07479e-05 2.55466e-05 4.62574e-05 2.19088e-05 4.81987e-05 4.16123e-05 1.86034e-05 0.00460676 0.00352986 2.19577e-05 2.15086e-05 4.01654e-05 4.2479e-05 2.48934e-05 2.22914e-05 6.48316e-05 2.06454e-05 2.29517e-05 2.24231e-05 1.95165e-05 2.33317e-05 0.00405245 6.01157e-05 2.02079e-05 2.36093e-05 1.61598e-05 0.00395147 3.29176e-05 0.00360394 1.44103e-05 0.00233159 0.00494635 3.70896e-05 1.67815e-05 0.00510678 5.95576e-05 6.20544e-05 6.29772e-05 2.21744e-05 2.53358e-05 0.00349465 0.00438347 2.74944e-05 4.87441e-05 0.00448174 0.00596741 2.34722e-05 3.56608e-05 4.42154e-05 1.92153e-05 3.9159e-05 1.87648e-05 2.16115e-05 2.04716e-05 0.00301854 1.58722e-05 5.45987e-05 2.54279e-05 0.00556866 0.00526953 2.63932e-05 2.44992e-05 1.36657e-05 2.44249e-05 1.51485e-05 1.67322e-05 4.96452e-05 3.90781e-05 2.17325e-05 0.00358164 0.00389397 2.42391e-05 3.90705e-05 0.00405238 0.00379691 0.00414804 5.23026e-05 4.48061e-05 2.45195e-05 2.32553e-05 0.0028035 1.10773e-05 1.99283e-05 6.84418e-05 0.00351779 1.79095e-05 1.96498e-05 2.42543e-05 2.33972e-05 0.00351757 1.90131e-05 3.28389e-05 3.98386e-05 5.10546e-05 1.8604e-05 2.02956e-05 3.82187e-05 2.28638e-05 0.00385704 0.0033475 2.1359e-05 2.09182e-05 5.80417e-05 0.00340419 0.00349322 1.8428e-05 1.72454e-05 0.00457182 3.8248e-05 4.77586e-05 0.00513235 0.00269556 1.63261e-05 3.72789e-05 1.55952e-05 4.86346e-05 2.45746e-05 2.79934e-05 0.00412816 4.32346e-05 2.46013e-05 3.14806e-05 0.00381055 2.61579e-05 1.71034e-05 1.63435e-05 5.46745e-05 0.00468452 0.00286497 4.36404e-05 0.00453121 4.10462e-05 0.00365986 4.03028e-05 0.00504031 0.00387249 2.55718e-05 0.00331784 2.38551e-05 1.41843e-05 1.97923e-05 0.00420528 1.5991e-05 1.88165e-05 2.81271e-05 2.25013e-05 3.5235e-05 5.29803e-05 0.00358812 3.88917e-05 0.00492409 0.00517117 2.47047e-05 2.76954e-05 2.09656e-05 0.0043736 2.09856e-05 0.00458356 2.99859e-05 4.73973e-05 2.31633e-05 1.73441e-05 1.68535e-05 1.93844e-05 3.16365e-05 0.00379499 1.49766e-05 2.22995e-05 0.00347884 0.00395323 5.81764e-05 0.00359426 5.03338e-05 0.00441726 0.00390456 2.00386e-05 4.93639e-05 0.00454467 4.08883e-05 5.10428e-05 0.00484688 2.30037e-05 2.57454e-05 0.0034611 3.05434e-05 2.18384e-05 2.06378e-05 3.70294e-05 0.00234918 2.75545e-05 2.46951e-05 1.48728e-05 0.00227317 2.34826e-05 3.39674e-05 0.0028654 4.74441e-05 0.00342975 3.89383e-05 0.00419936 0.00482235 5.08511e-05 0.00353288 1.83684e-05 2.97365e-05 1.86489e-05 4.25011e-05 2.02269e-05 0.00485837 0.00380813 0.00403474 2.09143e-05 2.34423e-05 2.16205e-05 1.67906e-05 5.36137e-05 0.00326222 2.3719e-05 1.86264e-05 0.0048449 6.56919e-05 0.00585053 0.00269938 3.07547e-05 0.00339615 6.02351e-05 2.0916e-05 3.06856e-05 0.00245094 0.00350545 2.32349e-05 2.27034e-05 1.61139e-05 2.23912e-05 2.31844e-05 0.0051467 1.64743e-05 2.37554e-05 1.59016e-05 1.97124e-05 3.98213e-05 1.97221e-05 2.93786e-05 0.00561923 1.50028e-05 2.14656e-05 5.54035e-05 2.2932e-05 3.42065e-05 2.1138e-05 0.00381677 2.31166e-05 2.45059e-05 3.72336e-05 0.00310141 2.46819e-05 4.77124e-05 0.00402387 3.49285e-05 2.43876e-05 0.00336442 0.00370487 5.63425e-05 0.00495428 5.33422e-05 4.43473e-05 2.81794e-05 2.94106e-05 2.67926e-05 1.84927e-05 0.00341854 5.29232e-05 0.00504182 0.00319983 4.56338e-05 2.04178e-05 2.25293e-05 0.00409571 1.42462e-05 3.56601e-05 4.11791e-05 0.00588797 4.67534e-05 1.75557e-05 1.94412e-05 1.95996e-05 2.31965e-05 2.11662e-05 1.50725e-05 3.06578e-05 1.87384e-05 1.91036e-05 2.18885e-05 0.00376088 3.21591e-05 1.70153e-05 4.6162e-05 1.49849e-05 1.2401e-05 4.14424e-05 2.28747e-05 1.89722e-05 5.47846e-05 9.83025e-06 2.99605e-05 4.38573e-05 0.00326624 2.36517e-05 2.16368e-05 4.46516e-05 2.42399e-05 1.67724e-05 1.8948e-05 5.61961e-05 4.09375e-05 2.1347e-05 0.0038387 2.08021e-05 0.004944 5.34084e-05 4.46978e-05 3.79362e-05 0.00486121 1.57362e-05 0.00458919 0.00447972 2.29802e-05 2.49085e-05 2.42682e-05 2.59314e-05 0.00314595 4.02394e-05 1.88065e-05 0.00285584 2.04487e-05 2.3517e-05 2.44453e-05 1.62301e-05 1.44629e-05 2.33702e-05 3.79287e-05 2.23462e-05 2.29656e-05 4.58635e-05 3.99355e-05 2.05128e-05 3.65641e-05 2.27618e-05 4.81762e-05 0.00297189 2.65145e-05 5.38935e-05 4.77739e-05 2.24533e-05 1.9984e-05 1.91298e-05 1.92407e-05 3.25598e-05 2.28278e-05 1.9205e-05 4.6225e-05 2.74417e-05 2.88188e-05 1.50095e-05 1.83952e-05 0.00225139 1.86877e-05 0.00455455 2.38984e-05 2.02332e-05 1.70724e-05 2.05764e-05 1.88012e-05 0.00327284 1.74334e-05 0.00357823 5.46433e-05 1.49204e-05 0.00401053 1.58116e-05 3.70305e-05 0.00322414 4.1364e-05 2.67337e-05 4.82336e-05 1.84749e-05 5.6142e-05 2.31544e-05 2.0372e-05 3.63779e-05 4.81298e-05 0.00273044 2.91999e-05 4.39415e-05 0.00338869 2.53699e-05 6.23123e-05 2.38528e-05 1.90079e-05 0.00376227 3.85833e-05 2.76579e-05 2.22256e-05 1.8803e-05 2.67382e-05 1.74749e-05 2.66827e-05 2.40603e-05 0.00359692 1.76524e-05 0.0030115 5.60837e-05 2.60178e-05 4.79014e-05 0.00292863 2.94795e-05 4.00364e-05 0.00333448 2.01264e-05 0.00414098 2.1819e-05 2.1247e-05 4.67238e-05 3.77162e-05 2.19362e-05 2.24907e-05 0.00401719 2.42073e-05 5.08977e-05 5.19571e-05 5.38902e-05 1.67907e-05 4.18499e-05 1.89066e-05 0.00366457 5.71324e-05 1.58773e-05 0.00362182 0.00307849 0.00344034 2.2871e-05 4.47727e-05 3.95978e-05 1.89075e-05 2.0344e-05 3.97451e-05 2.15109e-05 4.74742e-05 1.80892e-05 0.00409076 2.0696e-05 1.21296e-05 4.17536e-05 1.57376e-05 1.97931e-05 4.27403e-05 3.88571e-05 0.00403355 0.00564724 0.00392589 1.72119e-05 0.00491182 3.48308e-05 1.32546e-05 3.78618e-05 3.65143e-05 0.0041165 1.75703e-05 1.30239e-05 0.00433587 1.93674e-05 1.82654e-05 2.62541e-05 1.89664e-05 1.58294e-05 2.6783e-05 2.88031e-05 0.0043471 1.97705e-05 4.99322e-05 2.27647e-05 1.91707e-05 2.49903e-05 2.5841e-05 0.00377765 1.85555e-05 0.00443851 0.00528996 0.0028483 4.31844e-05 4.84532e-05 0.00548049 4.6379e-05 2.33434e-05 5.20381e-05 0.00452918 1.92067e-05 0.005572 3.9615e-05 1.85621e-05 2.5305e-05 2.37788e-05 1.99047e-05 5.66482e-05 4.22614e-05 2.17276e-05 0.00400003 4.85708e-05 1.95382e-05 6.81544e-05 1.78819e-05 2.98486e-05 3.43316e-05 2.74628e-05 2.30762e-05 1.61944e-05 1.80612e-05 2.76778e-05 5.75199e-05 3.31589e-05 2.44554e-05 2.1445e-05 1.9334e-05 2.23609e-05 0.00428751 4.53059e-05 0.00357791 0.0030643 0.00384805 2.09031e-05 0.00379654 1.33412e-05 5.79109e-05 0.00498212 1.81097e-05 1.4798e-05 3.96272e-05 1.94618e-05 2.07809e-05 0.00480774 1.94085e-05 1.90997e-05 1.18115e-05 0.00259442 0.0038333 1.89777e-05 1.95588e-05 1.80385e-05 2.69365e-05 0.00408519 0.00360164 1.947e-05 2.06202e-05 2.26957e-05 2.16775e-05 1.97888e-05 1.71851e-05 0.00385009 2.55523e-05 4.67781e-05 2.00425e-05 1.81615e-05 2.36839e-05 2.16584e-05 1.60939e-05 1.86642e-05 0.00406094 2.18782e-05 5.37946e-05 2.50834e-05 0.00407092 2.98945e-05 1.76256e-05 4.62948e-05 4.01129e-05 1.92585e-05 2.1303e-05 1.68447e-05 4.8522e-05 1.8642e-05 0.00441018 1.86984e-05 4.13034e-05 0.00476932 2.14889e-05 1.44192e-05 1.36334e-05 3.20176e-05 4.68627e-05 3.1611e-05 2.0352e-05 2.81655e-05 4.32422e-05 2.00671e-05 0.0036851 5.34729e-05 2.32181e-05 4.74135e-05 1.34825e-05 1.47961e-05 4.4786e-05 1.9432e-05 2.07599e-05 0.00374598 1.77409e-05 0.00448231 5.76216e-05 2.04243e-05 1.88168e-05 1.22922e-05 1.75446e-05 2.15642e-05 5.60332e-05 1.8419e-05 2.56687e-05 4.01105e-05 3.96462e-05 1.67389e-05 4.27073e-05 2.63589e-05 1.85194e-05 3.67033e-05 2.27228e-05 2.22381e-05 3.18806e-05 0.00421907 2.19949e-05 4.04064e-05 0.00489016 2.41736e-05 1.69607e-05 4.26601e-05 2.58331e-05 2.0519e-05 2.15915e-05 2.52636e-05 2.36168e-05 2.21029e-05 2.07483e-05 0.00479904 2.04253e-05 2.24952e-05 0.00413208 5.96527e-05 2.08022e-05 1.7782e-05 4.11218e-05 0.00369951 2.82425e-05 2.47599e-05 2.55943e-05 2.30794e-05 0.00356838 0.0042963 2.35784e-05 2.06627e-05 2.42507e-05 0.00420221 4.88096e-05 2.04657e-05 1.7212e-05 2.35142e-05 1.64305e-05 3.00177e-05 0.00276984 2.14011e-05 3.14222e-05 1.51219e-05 1.63944e-05 2.05082e-05 0.00319313 0.00477394 1.63285e-05 2.41663e-05 2.36765e-05 4.73381e-05 5.3389e-05 0.00455016 2.27147e-05 1.86881e-05 4.05671e-05 2.91854e-05 4.09652e-05 1.97315e-05 4.43661e-05 1.42714e-05 2.62128e-05 0.00230893 0.00494771 5.13335e-05 5.29981e-05 2.57333e-05 1.9658e-05 6.38173e-05 6.10617e-05 0.00193403 1.79146e-05 4.63439e-05 2.12608e-05 2.64559e-05 2.37575e-05 0.00267949 4.26485e-05 0.00478695 2.32213e-05 2.62151e-05 1.87932e-05 4.00357e-05 0.00264987 2.79091e-05 1.58201e-05 2.99871e-05 2.69179e-05 1.53105e-05 0.00385644 0.00450202 2.22989e-05 0.00482063 0.00503453 1.63512e-05 1.87214e-05 2.32991e-05 0.0034476 2.14866e-05 2.53663e-05 1.51358e-05 1.94924e-05 6.96934e-05 2.06741e-05 2.58815e-05 0.00327978 1.51466e-05 2.90065e-05 0.00411009 3.96423e-05 2.51884e-05 2.25738e-05 2.76698e-05 2.38715e-05 0.00398437 0.00380864 4.98327e-05 3.57421e-05 2.23111e-05 2.76526e-05 1.1821e-05 4.95887e-05 3.36702e-05 0.00429089 1.81977e-05 2.43477e-05 2.7524e-05 0.00424997 0.00373578 1.92269e-05 1.70394e-05 0.00445195 2.45413e-05 2.60378e-05 2.13314e-05 1.96134e-05 4.75632e-05 2.48615e-05 0.00422049 1.47378e-05 3.25235e-05 1.85222e-05 2.69944e-05 0.00541548 0.00416687 2.06008e-05 1.68945e-05 0.00411041 1.69141e-05 2.1779e-05 5.56315e-05 0.00309474 1.89149e-05 0.00374298 5.55836e-05 1.67287e-05 0.00437989 2.36363e-05 4.32271e-05 4.24962e-05 2.96652e-05 0.00303319 2.24878e-05 2.41355e-05 0.00595869 0.00233587 4.50971e-05 5.7507e-05 5.44842e-05 0.00414486 4.58797e-05 5.88398e-05 0.00366183 2.36756e-05 6.01986e-05 0.00391709 0.0042834 0.00451849 1.58298e-05 0.00553662 2.52352e-05 2.96657e-05 3.34015e-05 0.00364493 2.40796e-05 2.336e-05 0.00322869 2.24814e-05 3.90885e-05 3.58279e-05 1.93002e-05 1.65794e-05 2.03032e-05 5.02436e-05 4.61361e-05 1.95404e-05 1.97168e-05 3.62645e-05 2.21242e-05 6.01384e-05 2.42754e-05 4.56947e-05 1.94093e-05 2.12378e-05 0.00392635 2.26691e-05 1.53066e-05 2.31314e-05 0.00279797 4.5826e-05 0.00395746 0.00276475 1.61621e-05 1.49267e-05 2.42851e-05 2.71349e-05 4.73175e-05 2.946e-05 0.0031483 2.40673e-05 2.43614e-05 0.00554654 5.26189e-05 2.35508e-05 1.75409e-05 2.02505e-05 1.75852e-05 0.00352087 2.65828e-05 1.61393e-05 0.00357505 2.23054e-05 2.04314e-05 2.03264e-05 2.07206e-05 0.00360735 1.69451e-05 2.13192e-05 0.00354426 3.10829e-05 1.93493e-05 2.82839e-05 2.39443e-05 3.67522e-05 0.00340755 1.79683e-05 2.47052e-05 2.1584e-05 3.36454e-05 2.4218e-05 2.4636e-05 0.00472405 0.00389815 4.42583e-05 0.00474558 1.52559e-05 2.02707e-05 3.88825e-05 2.08442e-05 2.25602e-05 0.00401059 4.17001e-05 0.00448389 2.06661e-05 3.99065e-05 4.00153e-05 2.01294e-05 1.78898e-05 3.99193e-05 2.07489e-05 2.416e-05 0.00441326 1.85184e-05 0.00401521 2.27928e-05 0.00396698 0.00431542 0.00365031 0.00419518 1.89977e-05 1.85916e-05 2.11442e-05 0.00474515 0.00416237 3.51762e-05 1.709e-05 0.00324177 0.00444924 2.02981e-05 0.00377881 0.0033447 4.85188e-05 1.87216e-05 0.00434479 1.82678e-05 1.81578e-05 4.06055e-05 2.14587e-05 1.94638e-05 1.91056e-05 4.5688e-05 0.00372035 2.26788e-05 0.00408885 1.73088e-05 0.00392385 1.63614e-05 1.68852e-05 2.61669e-05 0.00495893 4.35441e-05 1.61122e-05 0.00373032 3.85374e-05 2.21349e-05 0.00367533 1.40806e-05 0.00341835 4.03676e-05 4.45134e-05 1.97281e-05 1.7962e-05 4.56348e-05 2.37208e-05 0.00531641 3.9743e-05 4.83448e-05 4.82278e-05 4.80834e-05 0.00332319 0.00370162 0.00352491 1.83042e-05 4.58085e-05 2.38923e-05 2.52726e-05 0.00251179 0.00347161 5.03089e-05 2.41322e-05 0.00352489 1.9659e-05 0.00391174 0.00328677 2.74943e-05 0.00348254 1.81799e-05 1.79254e-05 1.84207e-05 4.99851e-05 2.20246e-05 0.00465878 2.44015e-05 1.69761e-05 0.00391563 3.46063e-05 5.54722e-05 6.15566e-05 0.00397037 1.95369e-05 1.74845e-05 4.40471e-05 3.74222e-05 2.88756e-05 0.00481451 1.53696e-05 4.24761e-05 4.90271e-05 1.6257e-05 5.32493e-05 1.54916e-05 3.4317e-05 2.03618e-05 4.07052e-05 
2.21694e-05 2.332e-05 2.9885e-05 0.00379 1.83618e-05 0.00326179 0.00418971 1.64115e-05 2.21813e-05 1.29446e-05 1.87185e-05 1.73855e-05 0.00354829 0.00395211 1.5864e-05 2.32524e-05 0.00317146 2.11718e-05 2.69569e-05 1.83907e-05 2.4086e-05 2.49114e-05 1.32267e-05 0.00446551 1.63048e-05 2.6314e-05 1.49964e-05 1.46194e-05 0.00422878 1.26604e-05 2.15078e-05 1.04799e-05 1.80897e-05 0.00358225 2.28726e-05 1.31971e-05 0.00515543 0.00473445 0.00584462 1.5518e-05 1.83081e-05 1.27957e-05 1.15467e-05 1.91438e-05 0.00526697 1.30008e-05 1.60268e-05 2.52506e-05 0.00334689 0.0035511 1.86946e-05 0.00254676 8.9778e-06 2.16898e-05 2.24439e-05 1.53215e-05 1.46991e-05 0.00413768 2.79073e-05 2.05183e-05 1.70679e-05 2.70363e-05 2.27754e-05 1.71356e-05 1.87271e-05 1.56563e-05 1.98725e-05 0.00434556 0.0043768 1.49592e-05 1.46448e-05 1.40977e-05 1.13968e-05 0.00294831 2.00161e-05 1.73642e-05 1.50037e-05 0.00381155 0.00424238 2.41223e-05 1.75559e-05 1.3653e-05 1.28888e-05 2.59386e-05 0.00603268 1.63083e-05 1.46998e-05 1.5074e-05 1.90128e-05 1.42042e-05 1.18284e-05 1.8175e-05 2.46624e-05 0.00367181 0.00484274 2.42087e-05 1.79713e-05 0.00309726 1.07934e-05 1.71008e-05 1.43284e-05 1.98827e-05 2.65243e-05 0.00640642 1.30132e-05 1.35097e-05 1.76216e-05 1.44767e-05 1.89901e-05 0.00288034 0.00331416 1.69607e-05 1.55309e-05 2.49385e-05 0.00429772 2.05489e-05 0.00402656 2.24565e-05 1.85373e-05 1.84993e-05 0.00396552 2.34136e-05 0.00297834 1.32475e-05 2.51509e-05 1.96052e-05 1.65538e-05 0.00452054 1.33265e-05 1.0124e-05 0.00386492 1.36578e-05 0.0044888 1.31637e-05 0.00343048 1.86021e-05 1.51806e-05 1.5988e-05 1.70084e-05 2.01807e-05 2.16701e-05 2.19023e-05 1.68825e-05 1.55201e-05 1.54123e-05 1.84974e-05 1.9501e-05 0.0041704 0.00428587 9.30806e-06 0.00345077 1.4453e-05 1.57441e-05 3.10619e-05 2.42517e-05 2.32632e-05 1.52724e-05 1.90035e-05 2.04057e-05 0.00433664 0.00325183 1.96824e-05 1.6716e-05 1.38514e-05 1.83716e-05 2.26319e-05 1.38045e-05 2.35331e-05 1.92276e-05 1.26387e-05 1.69596e-05 0.00475103 1.37336e-05 0.00410644 1.70929e-05 8.37264e-06 1.96651e-05 0.0046466 2.03922e-05 0.00381456 0.00443749 1.34282e-05 2.61393e-05 2.06295e-05 1.42375e-05 0.00339185 2.52983e-05 1.65186e-05 0.00383473 1.09038e-05 2.18192e-05 2.47835e-05 2.06314e-05 1.45916e-05 2.52079e-05 0.00372531 1.29168e-05 0.00476555 1.5325e-05 0.00481438 1.37897e-05 1.69096e-05 0.00363872 1.05959e-05 2.80911e-05 2.14298e-05 2.35065e-05 0.00306099 2.13343e-05 1.55606e-05 1.24469e-05 9.91982e-06 2.74363e-05 2.10217e-05 1.71434e-05 2.40759e-05 0.00571094 1.36839e-05 1.79232e-05 2.39541e-05 1.50009e-05 0.00453147 1.74098e-05 9.34931e-06 0.00292988 1.59875e-05 0.00458747 1.71287e-05 2.55967e-05 7.88181e-06 1.52846e-05 1.68327e-05 2.14129e-05 2.08007e-05 1.81043e-05 1.67608e-05 1.70879e-05 1.8644e-05 2.45618e-05 1.62875e-05 2.32497e-05 0.00369278 2.05795e-05 1.67818e-05 2.31619e-05 1.38441e-05 2.12759e-05 0.00357929 2.14757e-05 0.00407378 2.64044e-05 1.52117e-05 2.10052e-05 2.54583e-05 0.0042847 1.41473e-05 1.99311e-05 0.00362865 1.49102e-05 0.00354171 2.43914e-05 1.7335e-05 1.21757e-05 0.00486133 1.64032e-05 0.00457675 0.00412929 2.22386e-05 2.9601e-05 2.33383e-05 2.07904e-05 1.1539e-05 0.00541546 1.7522e-05 1.53016e-05 0.00542131 2.23567e-05 2.49488e-05 1.24209e-05 2.17583e-05 0.0041174 0.0037705 1.57224e-05 0.00433658 2.11428e-05 2.57397e-05 2.35084e-05 2.55222e-05 2.65453e-05 1.75035e-05 2.94026e-05 1.19375e-05 2.44463e-05 1.56556e-05 1.09158e-05 0.00206455 1.71855e-05 0.00354866 1.82411e-05 1.98126e-05 0.00292286 2.60883e-05 1.81709e-05 0.00377085 1.73088e-05 2.26456e-05 0.00314281 1.34398e-05 2.25262e-05 2.31443e-05 0.00372232 1.89274e-05 1.97245e-05 1.77278e-05 0.00418118 0.00364174 3.39592e-05 1.51129e-05 1.83359e-05 1.42451e-05 0.00481101 0.00421473 0.00399682 1.90923e-05 2.74793e-05 1.86605e-05 1.83059e-05 2.37269e-05 2.77432e-05 1.98975e-05 2.22008e-05 1.38013e-05 0.00453753 1.86295e-05 1.48315e-05 2.5406e-05 1.50096e-05 2.24594e-05 2.00418e-05 2.02054e-05 2.88389e-05 0.00555596 2.65726e-05 2.22038e-05 0.00414847 0.00478169 1.53407e-05 0.00273244 1.3439e-05 0.00326006 1.11254e-05 0.00318588 0.00366973 0.00457723 1.60806e-05 2.23336e-05 2.5199e-05 2.03986e-05 0.00385964 2.46598e-05 1.23026e-05 0.00456226 0.00336203 1.58331e-05 1.97712e-05 2.16043e-05 1.15159e-05 1.91669e-05 1.37182e-05 2.5791e-05 1.332e-05 1.85111e-05 1.70465e-05 1.92892e-05 1.626e-05 1.90116e-05 1.66863e-05 0.00458871 1.32737e-05 1.37185e-05 1.60144e-05 0.00359972 1.72589e-05 0.00341019 2.11097e-05 0.00492379 1.91619e-05 0.00340035 2.73911e-05 2.36638e-05 2.25415e-05 0.00403377 1.71328e-05 0.00380123 0.00457874 1.33482e-05 1.75324e-05 0.00550637 2.60925e-05 1.28689e-05 1.64144e-05 0.00358863 2.71995e-05 3.06348e-05 1.48839e-05 2.87526e-05 2.16015e-05 2.32589e-05 1.83843e-05 1.65843e-05 2.44183e-05 1.5254e-05 0.00445229 2.46816e-05 0.00496063 1.12989e-05 2.9672e-05 0.00336979 1.15858e-05 2.00787e-05 1.37957e-05 3.03946e-05 1.57962e-05 0.00318112 0.00529417 1.78531e-05 1.92549e-05 2.06831e-05 2.01203e-05 0.00533055 0.00411615 0.00277558 1.9543e-05 0.00389488 2.90062e-05 1.58457e-05 0.00573645 1.68523e-05 1.36114e-05 1.24571e-05 1.5071e-05 3.2262e-05 0.00396659 0.00421689 1.94758e-05 2.09978e-05 0.00294859 1.83055e-05 0.00466849 1.85304e-05 1.30334e-05 1.94115e-05 1.57705e-05 0.00492445 1.76661e-05 2.02317e-05 0.00315279 0.00411152 1.13711e-05 1.81361e-05 1.45242e-05 2.03912e-05 1.03956e-05 0.00414118 2.01699e-05 0.00386866 0.00370989 1.76217e-05 1.6263e-05 2.0862e-05 1.4995e-05 1.95426e-05 2.57776e-05 2.06754e-05 2.72127e-05 1.63181e-05 0.00408184 1.80833e-05 1.33899e-05 2.10887e-05 0.00557816 2.33668e-05 2.28738e-05 2.38955e-05 3.42968e-05 1.30794e-05 2.036e-05 1.7261e-05 1.89148e-05 8.70187e-06 0.00447788 0.00537682 1.98026e-05 0.00434645 1.61874e-05 0.00416385 1.29629e-05 2.38888e-05 1.51075e-05 0.00371304 1.6726e-05 1.92138e-05 2.51219e-05 2.53588e-05 0.0044127 0.00365363 2.02275e-05 1.80288e-05 0.00414761 1.24523e-05 0.00571143 1.24462e-05 2.8216e-05 0.00371087 1.55092e-05 2.73201e-05 1.37357e-05 1.54132e-05 1.76168e-05 0.00395622 0.00285164 2.31872e-05 2.70739e-05 2.24293e-05 1.80638e-05 1.44388e-05 0.00317187 1.51397e-05 1.36629e-05 1.37455e-05 2.09378e-05 1.35272e-05 2.10864e-05 0.00449688 1.62033e-05 2.16225e-05 2.23161e-05 0.00298103 1.90401e-05 2.16889e-05 1.62811e-05 1.68091e-05 1.5497e-05 1.53117e-05 1.13826e-05 1.66372e-05 2.53908e-05 2.5455e-05 2.20016e-05 2.07199e-05 1.42959e-05 1.51164e-05 1.91397e-05 2.01699e-05 2.57625e-05 2.35655e-05 2.57592e-05 1.64188e-05 1.43956e-05 2.42922e-05 0.00493909 1.75295e-05 1.81817e-05 3.06318e-05 1.58722e-05 1.90685e-05 1.7342e-05 1.43546e-05 2.55217e-05 0.00401119 1.46966e-05 1.25434e-05 0.00278361 1.70758e-05 0.00481355 0.0030869 1.94572e-05 1.80722e-05 1.80113e-05 0.00397612 2.19483e-05 1.47143e-05 1.84678e-05 0.00436948 1.57979e-05 2.49291e-05 1.64258e-05 2.68837e-05 0.0032781 0.00463694 2.65237e-05 2.46049e-05 0.00282751 0.00372017 2.8136e-05 9.43572e-06 0.00586078 2.63628e-05 0.00346835 2.71952e-05 2.21788e-05 0.00251695 1.81233e-05 2.70689e-05 1.76586e-05 1.68084e-05 1.6715e-05 0.00543573 2.5404e-05 2.09465e-05 1.9379e-05 1.65632e-05 1.65736e-05 0.00529254 1.60969e-05 1.52685e-05 0.00456712 0.00226636 2.14204e-05 0.00426031 1.53535e-05 2.35884e-05 0.00416656 2.01595e-05 1.61588e-05 0.00306902 1.76064e-05 2.39218e-05 0.0036876 1.67074e-05 2.55751e-05 2.79783e-05 0.00355994 2.74169e-05 2.27751e-05 2.40435e-05 1.94541e-05 1.90782e-05 2.01422e-05 2.3215e-05 1.82035e-05 2.32979e-05 1.84934e-05 1.49537e-05 0.00366819 1.85663e-05 1.95425e-05 0.00363924 1.93445e-05 0.00321399 2.00974e-05 3.07248e-05 2.31559e-05 1.80683e-05 1.14941e-05 2.08386e-05 2.64496e-05 2.44511e-05 1.30183e-05 0.00466802 1.90198e-05 2.19572e-05 2.19794e-05 1.38449e-05 2.3872e-05 1.05688e-05 2.41132e-05 2.27403e-05 2.24253e-05 1.89461e-05 2.22973e-05 1.51046e-05 1.47544e-05 1.33971e-05 1.9103e-05 1.38849e-05 0.00573641 0.00460114 1.52634e-05 2.26474e-05 1.88142e-05 0.00267464 1.70757e-05 0.00333948 2.07607e-05 0.00309778 1.53381e-05 3.3431e-05 1.09113e-05 1.64096e-05 0.00505252 0.00394823 2.22877e-05 3.04246e-05 0.00619591 0.00571459 9.17501e-06 1.81274e-05 0.00264692 2.2922e-05 1.53523e-05 2.13475e-05 1.36799e-05 0.00483937 1.68142e-05 1.79018e-05 2.70864e-05 2.12751e-05 0.00366005 1.07446e-05 1.761e-05 1.8697e-05 1.96522e-05 1.8245e-05 1.7833e-05 1.76272e-05 1.50664e-05 1.8331e-05 1.22972e-05 2.10039e-05 1.38799e-05 1.19283e-05 2.27522e-05 1.40897e-05 1.92959e-05 2.67144e-05 1.42767e-05 2.34506e-05 0.00594709 2.07772e-05 2.03899e-05 1.32864e-05 2.3848e-05 1.44732e-05 1.72159e-05 0.00354538 1.57046e-05 2.09897e-05 2.08501e-05 1.74386e-05 1.39084e-05 1.16467e-05 0.00304566 0.00437668 1.76755e-05 2.26128e-05 1.99843e-05 0.00404883 0.00369671 1.32607e-05 2.57965e-05 2.65629e-05 2.321e-05 1.49468e-05 1.6128e-05 2.29653e-05 1.54079e-05 1.79205e-05 2.03576e-05 1.88229e-05 2.50592e-05 2.85244e-05 0.0053622 2.35498e-05 1.36013e-05 2.14595e-05 2.78332e-05 1.76343e-05 2.8346e-05 1.54136e-05 1.71991e-05 1.56793e-05 1.65539e-05 1.64752e-05 1.87706e-05 2.47296e-05 0.00393091 1.63984e-05 2.08533e-05 1.3123e-05 0.00462723 1.45477e-05 1.65876e-05 1.99968e-05 0.00541874 0.00421932 3.12303e-05 1.40702e-05 2.67873e-05 2.26997e-05 1.65754e-05 1.02745e-05 0.00431199 0.00312444 0.00463295 1.45278e-05 0.00346016 0.00320929 1.29922e-05 2.04167e-05 0.00569574 1.46829e-05 1.39515e-05 2.1579e-05 2.12366e-05 1.54476e-05 1.77975e-05 1.4969e-05 0.00258977 1.41552e-05 1.22365e-05 2.70962e-05 9.08419e-06 1.85215e-05 0.00411033 0.00290464 1.72075e-05 1.89471e-05 2.57671e-05 0.00510762 0.00403622 1.8378e-05 1.78752e-05 0.0044049 2.24843e-05 0.0040334 1.75395e-05 0.00395967 2.24369e-05 2.0709e-05 2.01348e-05 2.34753e-05 1.86429e-05 1.74286e-05 1.29752e-05 0.0040238 1.79723e-05 1.14188e-05 1.75349e-05 1.98737e-05 2.04661e-05 3.30368e-05 0.00315714 1.65289e-05 1.06567e-05 1.74728e-05 2.29306e-05 1.40397e-05 0.00551866 2.01941e-05 1.68693e-05 2.35643e-05 1.7872e-05 1.09254e-05 2.52037e-05 1.67033e-05 1.54372e-05 1.86298e-05 1.65693e-05 2.05318e-05 2.32296e-05 1.06368e-05 2.22226e-05 2.1795e-05 1.31749e-05 0.00318435 2.55838e-05 0.00292286 2.62943e-05 2.19404e-05 9.79299e-06 2.19832e-05 1.6567e-05 1.83451e-05 0.00290937 1.79343e-05 2.35616e-05 1.24341e-05 2.07619e-05 0.00409294 1.3742e-05 1.98175e-05 1.91502e-05 0.00289334 2.0527e-05 1.87762e-05 1.66435e-05 0.00436533 1.52303e-05 1.60638e-05 0.00371909 0.00436662 2.08403e-05 2.15733e-05 0.0031295 2.34867e-05 2.33517e-05 1.85504e-05 2.25924e-05 1.4847e-05 1.71431e-05 1.43335e-05 1.60692e-05 9.62881e-06 1.63541e-05 2.13707e-05 2.5257e-05 3.01398e-05 1.29032e-05 1.97156e-05 0.00428405 1.83048e-05 1.26171e-05 1.50874e-05 1.29077e-05 1.08262e-05 1.26483e-05 0.00381101 1.30411e-05 1.23234e-05 1.91513e-05 1.93172e-05 0.00475728 2.49681e-05 1.71565e-05 2.48178e-05 0.00579704 1.81814e-05 2.37554e-05 1.52951e-05 2.2617e-05 1.37091e-05 2.22427e-05 2.33035e-05 3.00159e-05 1.65972e-05 0.00386004 2.25531e-05 1.93586e-05 0.00363005 1.49677e-05 1.37113e-05 1.9324e-05 9.18299e-06 0.00342103 0.0035428 2.26898e-05 2.87604e-05 0.00370999 1.56109e-05 1.60452e-05 0.00316485 0.00451907 0.0031287 0.00413124 1.42767e-05 1.24185e-05 1.69078e-05 1.60149e-05 0.00400895 2.1766e-05 1.55772e-05 1.49547e-05 1.31453e-05 0.00324513 2.9232e-05 1.33871e-05 1.84755e-05 1.88446e-05 1.11092e-05 2.51141e-05 1.48897e-05 2.01447e-05 1.4648e-05 1.52849e-05 0.00450014 2.50031e-05 1.67551e-05 2.6566e-05 2.65949e-05 1.31446e-05 0.00376224 0.00466694 0.00359252 1.3465e-05 2.88651e-05 2.11578e-05 0.0037532 0.00372315 1.17377e-05 1.26681e-05 2.41397e-05 0.00338264 0.00405198 2.04553e-05 0.0034081 1.34878e-05 0.00383675 2.43802e-05 0.00335026 
0.00483717 9.08997e-05 8.62114e-05 5.46235e-05 6.49219e-05 4.89058e-05 3.35435e-05 0.00389754 0.000121619 6.69097e-05 0.00482258 0.00272317 4.01358e-05 4.39216e-05 0.00374446 8.0105e-05 5.05199e-05 7.35715e-05 7.53757e-05 0.00290128 6.8276e-05 7.57504e-05 6.23392e-05 5.22382e-05 0.00354494 5.74586e-05 0.0038284 7.63626e-05 4.3005e-05 9.50095e-05 5.7035e-05 5.32537e-05 9.75654e-05 3.33131e-05 8.47887e-05 8.65217e-05 4.85261e-05 4.67483e-05 5.47224e-05 0.00382634 0.00475456 6.39959e-05 7.92554e-05 0.00471533 3.74754e-05 7.09067e-05 9.34629e-05 0.00428631 4.7199e-05 3.97889e-05 0.00424647 4.24168e-05 0.0028187 5.10609e-05 5.76843e-05 7.0854e-05 7.07132e-05 4.69937e-05 8.09528e-05 0.000101019 7.68195e-05 0.00533812 6.60901e-05 4.76026e-05 9.97311e-05 0.00315683 5.73163e-05 5.30185e-05 6.28858e-05 0.00335572 6.64027e-05 6.81865e-05 0.00389607 3.9903e-05 8.39415e-05 4.97729e-05 7.60774e-05 4.0949e-05 4.41608e-05 9.72912e-05 0.00534699 6.34245e-05 4.64556e-05 7.64311e-05 4.39852e-05 7.30199e-05 0.00318959 0.00382769 0.00411808 0.00373529 5.59793e-05 6.93287e-05 0.00547643 5.1157e-05 5.74244e-05 7.8462e-05 0.00291651 4.10273e-05 0.00374934 8.1106e-05 5.72577e-05 0.00476648 9.84458e-05 5.37629e-05 5.55247e-05 6.81366e-05 6.09038e-05 6.70249e-05 8.54611e-05 4.79613e-05 3.8527e-05 9.09292e-05 7.21859e-05 7.19488e-05 4.40719e-05 5.31474e-05 5.42247e-05 6.01723e-05 0.00511141 0.000100282 3.6222e-05 0.00383905 3.62008e-05 5.98063e-05 0.00406679 7.30345e-05 5.01666e-05 4.29519e-05 9.81058e-05 6.96074e-05 3.45017e-05 8.39212e-05 5.43004e-05 5.75773e-05 4.98446e-05 9.02641e-05 8.89124e-05 0.00355193 9.04573e-05 0.000117727 4.76594e-05 8.64618e-05 6.67129e-05 0.00450663 0.00373735 0.00469237 6.26151e-05 5.91677e-05 7.00804e-05 6.43054e-05 4.55654e-05 9.89525e-05 8.38472e-05 7.03574e-05 0.00479152 0.00532595 0.000102472 0.00362222 9.23193e-05 4.47026e-05 4.44027e-05 5.80951e-05 6.14937e-05 0.00306435 7.94639e-05 0.00396827 9.4664e-05 6.93947e-05 0.00401366 5.15501e-05 7.91773e-05 4.01041e-05 8.65561e-05 4.98869e-05 8.60391e-05 5.54043e-05 5.88257e-05 4.77226e-05 9.80162e-05 4.41616e-05 5.29511e-05 0.000103194 7.52958e-05 0.0041842 0.000112118 4.41239e-05 0.00514597 7.24713e-05 4.47654e-05 6.45807e-05 0.00469538 5.79487e-05 6.24969e-05 9.11682e-05 9.18852e-05 3.3697e-05 5.74016e-05 4.68625e-05 6.9033e-05 4.62683e-05 8.50488e-05 8.13503e-05 3.41376e-05 7.62231e-05 6.75284e-05 0.00442549 7.91341e-05 4.58125e-05 0.00387987 0.000100537 6.93831e-05 6.90848e-05 9.5065e-05 0.00404906 0.00452418 8.27711e-05 3.9395e-05 9.38646e-05 0.00436855 6.25745e-05 7.51666e-05 4.3168e-05 9.0913e-05 4.8713e-05 4.23145e-05 7.39835e-05 6.47726e-05 0.00358536 0.00452643 5.96017e-05 8.68246e-05 0.00304719 0.00416819 0.00315572 0.00376929 0.0031763 8.87205e-05 5.26056e-05 8.99e-05 0.00359784 7.04258e-05 4.31464e-05 8.3863e-05 0.00577171 0.000116597 0.00372925 7.41515e-05 5.19128e-05 5.70436e-05 4.50698e-05 6.94678e-05 8.11428e-05 0.0047172 6.70306e-05 3.95879e-05 5.65985e-05 7.40113e-05 4.8441e-05 8.36864e-05 3.92628e-05 7.38377e-05 6.76852e-05 6.4441e-05 4.45471e-05 7.57965e-05 3.41265e-05 3.71636e-05 0.00601623 0.0059177 0.00467256 6.96326e-05 6.91314e-05 5.14157e-05 8.01407e-05 8.39838e-05 4.52757e-05 6.22793e-05 0.00296009 7.90695e-05 0.0036403 4.09827e-05 4.5464e-05 9.64559e-05 4.97434e-05 6.08599e-05 5.67283e-05 7.34695e-05 7.21911e-05 7.4677e-05 6.50915e-05 7.90319e-05 0.00308287 7.55414e-05 0.00269648 7.03767e-05 3.39428e-05 5.52246e-05 3.46628e-05 4.26489e-05 5.66818e-05 6.07548e-05 7.53283e-05 5.78959e-05 5.38139e-05 4.0058e-05 0.00436134 4.08637e-05 5.61841e-05 6.99297e-05 7.82436e-05 4.37748e-05 0.00391782 0.00351627 6.37604e-05 4.91032e-05 4.64896e-05 6.57835e-05 9.53837e-05 0.00492581 7.35334e-05 4.91841e-05 4.69236e-05 4.64286e-05 0.000109029 7.96623e-05 9.22524e-05 7.60069e-05 0.00433507 9.10414e-05 0.00423659 0.00519587 6.86725e-05 4.10592e-05 0.00388978 7.15444e-05 6.89006e-05 0.0033428 0.00422456 6.17181e-05 5.13912e-05 7.15341e-05 4.58343e-05 6.69675e-05 7.21056e-05 5.21935e-05 5.67868e-05 0.00235031 3.89177e-05 0.00327767 5.43292e-05 5.70508e-05 3.58521e-05 4.11261e-05 4.7074e-05 8.92452e-05 5.69048e-05 7.34768e-05 6.24748e-05 3.64741e-05 7.08767e-05 0.00383752 4.51991e-05 3.59067e-05 0.00440842 6.83462e-05 4.91728e-05 5.41966e-05 6.32782e-05 9.64806e-05 7.33592e-05 0.00423349 6.06882e-05 0.00416029 0.00355241 8.39618e-05 6.83193e-05 7.21762e-05 3.8573e-05 0.00334879 6.20043e-05 0.00268252 4.80995e-05 7.94581e-05 3.26322e-05 0.00431431 5.35792e-05 0.00431301 5.17668e-05 8.81828e-05 0.00392237 0.00666102 5.08171e-05 5.21922e-05 3.74495e-05 5.26786e-05 7.37052e-05 0.00520823 5.46359e-05 8.15882e-05 0.00309211 7.53447e-05 4.93381e-05 0.000111236 7.64027e-05 0.00302703 8.45907e-05 6.00206e-05 4.09305e-05 0.00381274 6.72612e-05 8.74868e-05 8.15334e-05 4.94348e-05 0.00520146 5.24231e-05 7.86204e-05 0.000102317 4.59453e-05 5.32464e-05 6.25406e-05 8.93107e-05 7.54323e-05 6.97048e-05 4.06971e-05 3.54337e-05 0.00378465 0.00405148 8.66125e-05 6.92192e-05 5.53809e-05 4.97228e-05 3.39953e-05 4.43903e-05 4.58899e-05 6.00132e-05 6.73427e-05 5.68602e-05 0.00278737 6.39101e-05 5.27301e-05 8.88092e-05 7.5988e-05 5.01241e-05 3.4945e-05 5.50644e-05 0.00377924 4.78126e-05 0.00458288 4.81382e-05 6.97539e-05 3.99622e-05 5.78334e-05 0.00384439 4.79453e-05 4.90006e-05 5.9343e-05 3.51502e-05 4.50928e-05 7.23887e-05 7.8452e-05 5.13292e-05 7.63112e-05 8.79539e-05 6.21112e-05 7.03874e-05 3.95363e-05 4.86446e-05 7.68712e-05 0.00404552 5.60467e-05 9.10224e-05 0.00387868 6.1982e-05 0.00573315 7.42638e-05 0.00257029 3.04735e-05 0.00347223 8.06659e-05 5.83129e-05 4.10626e-05 0.00313591 0.00444258 8.10098e-05 0.000102066 9.05911e-05 7.31161e-05 8.72723e-05 8.86229e-05 7.32662e-05 4.31315e-05 5.2689e-05 0.000103752 5.18035e-05 0.00328512 4.12496e-05 7.5421e-05 6.63003e-05 8.35584e-05 4.43961e-05 6.17062e-05 0.00478193 7.35371e-05 7.69227e-05 4.67465e-05 4.40932e-05 6.49117e-05 0.000108533 4.03353e-05 0.00364903 6.0715e-05 0.0040481 0.00522631 4.86356e-05 0.00372969 8.60754e-05 0.00335978 0.00359919 0.00419102 5.38919e-05 3.6965e-05 0.000107934 7.97611e-05 6.67489e-05 0.00344427 8.83874e-05 4.55296e-05 7.34005e-05 4.63263e-05 8.30649e-05 0.00478063 8.143e-05 4.80884e-05 4.46109e-05 9.57344e-05 7.40136e-05 5.62013e-05 4.43232e-05 0.00408286 8.68216e-05 9.67e-05 6.75035e-05 5.01143e-05 0.00338084 7.92029e-05 6.86879e-05 7.29691e-05 7.42668e-05 5.88303e-05 0.00479707 7.19902e-05 6.49461e-05 0.00455416 0.00456534 6.62952e-05 8.4682e-05 7.42189e-05 0.00399145 7.55532e-05 0.00490376 5.97533e-05 0.00439461 5.58001e-05 6.45884e-05 0.00364251 0.00399172 6.28202e-05 8.11719e-05 5.29075e-05 4.4573e-05 0.00471639 8.1753e-05 3.61518e-05 0.00273881 5.47064e-05 4.71417e-05 0.00461289 0.00502201 4.7191e-05 4.83445e-05 5.43374e-05 8.10105e-05 7.35132e-05 2.96086e-05 8.91568e-05 6.72532e-05 6.74603e-05 5.91527e-05 3.54713e-05 6.02464e-05 0.00452834 8.10776e-05 3.42907e-05 4.41444e-05 5.23695e-05 5.40225e-05 6.51867e-05 7.41293e-05 4.77141e-05 8.11967e-05 6.42743e-05 3.30104e-05 6.89698e-05 8.00312e-05 8.33694e-05 0.00465982 7.3914e-05 5.30509e-05 6.3779e-05 7.63267e-05 4.74735e-05 6.48477e-05 0.00397368 7.36003e-05 0.00289786 0.00396036 4.09531e-05 3.7793e-05 6.56755e-05 5.11626e-05 0.004146 7.94036e-05 4.67666e-05 7.70624e-05 0.00370285 4.70502e-05 8.38145e-05 0.00423986 3.3932e-05 5.37093e-05 8.71231e-05 8.69173e-05 3.98394e-05 0.0047438 0.00310472 6.54895e-05 0.00495564 7.43409e-05 6.67537e-05 7.36723e-05 0.000104476 9.19584e-05 0.00361997 7.64155e-05 4.31248e-05 0.00383267 6.42823e-05 5.19043e-05 9.29738e-05 3.16384e-05 0.00492777 8.60885e-05 6.74766e-05 8.59318e-05 5.15865e-05 0.00277333 7.84238e-05 8.26522e-05 8.21258e-05 5.36774e-05 0.0040389 6.57707e-05 6.19658e-05 0.00277454 7.62821e-05 6.60686e-05 7.68882e-05 0.00610633 0.00552075 5.04786e-05 5.33398e-05 6.54285e-05 8.44218e-05 0.00247988 0.00411306 0.00488469 5.34943e-05 5.46863e-05 7.83235e-05 6.3613e-05 0.00344968 3.64226e-05 0.0054256 3.60318e-05 9.03003e-05 3.26955e-05 0.00252049 7.96047e-05 7.34503e-05 0.000105332 4.81414e-05 4.46457e-05 0.00476107 7.27513e-05 6.40852e-05 5.57361e-05 2.66674e-05 7.15428e-05 3.30569e-05 0.00476799 0.00481304 6.54852e-05 6.30396e-05 5.20538e-05 0.000106899 0.00399796 7.56015e-05 0.00408616 3.85283e-05 6.60488e-05 0.0042697 4.02361e-05 0.00517755 0.00387388 4.61855e-05 6.74567e-05 9.56095e-05 0.00431871 6.23892e-05 0.00010812 0.00355333 0.00352763 6.30606e-05 6.83745e-05 0.00430665 0.00524493 0.00363304 7.4425e-05 6.26481e-05 0.00361005 0.00426053 6.0851e-05 5.78387e-05 0.00390056 0.000108904 3.93086e-05 0.00413753 0.00286974 0.0045493 0.00481372 8.18853e-05 5.4322e-05 4.04035e-05 2.86792e-05 0.00489699 0.00423924 7.37816e-05 5.12864e-05 3.64709e-05 5.34772e-05 5.75102e-05 8.16728e-05 0.004794 0.00010085 0.000111667 6.21283e-05 6.52696e-05 8.22412e-05 0.00314862 0.00522334 7.7785e-05 7.76229e-05 4.23544e-05 7.75213e-05 8.85913e-05 0.00328921 0.00549399 6.08823e-05 8.21226e-05 7.92638e-05 8.83807e-05 6.20407e-05 0.00454221 9.27795e-05 5.98186e-05 7.54421e-05 5.94044e-05 7.72214e-05 6.13292e-05 7.879e-05 4.36298e-05 0.00405692 8.41995e-05 0.00275244 4.8433e-05 4.98249e-05 9.04058e-05 6.98723e-05 7.54733e-05 0.00436818 9.65381e-05 5.06985e-05 4.69032e-05 4.20506e-05 4.53284e-05 8.56866e-05 4.56386e-05 4.06411e-05 8.00328e-05 0.00402585 6.06553e-05 7.09291e-05 7.93804e-05 9.10748e-05 6.24945e-05 9.79444e-05 0.00328397 0.00460903 3.7701e-05 6.7228e-05 0.00403279 8.26958e-05 5.68785e-05 0.00588115 4.83514e-05 3.38698e-05 0.00359999 0.00348127 0.00503213 5.15312e-05 4.43591e-05 7.73198e-05 0.00391551 4.33971e-05 8.83851e-05 6.00461e-05 0.00457359 3.61978e-05 0.00334755 0.00458849 8.15936e-05 6.5061e-05 0.00313926 0.00383754 5.5703e-05 5.614e-05 7.99857e-05 5.503e-05 0.00339258 5.79974e-05 8.67453e-05 6.60955e-05 4.53217e-05 0.00457423 7.25763e-05 0.00444789 0.00492116 8.14093e-05 5.97065e-05 7.52224e-05 5.24757e-05 7.20001e-05 0.0048025 6.39991e-05 0.00010221 0.00243101 6.73157e-05 0.00364571 0.00387407 6.70148e-05 6.59223e-05 7.96053e-05 5.53626e-05 0.00386529 7.46148e-05 4.42643e-05 7.49009e-05 3.39893e-05 5.69636e-05 0.00529539 4.15875e-05 7.39109e-05 0.00492859 0.00340328 3.769e-05 0.0042517 6.9136e-05 8.86519e-05 6.12995e-05 3.63874e-05 6.96718e-05 5.18384e-05 0.00360306 3.38073e-05 4.52171e-05 0.00458689 8.76534e-05 5.61093e-05 6.29882e-05 0.00477314 3.20462e-05 4.20908e-05 6.66507e-05 5.2634e-05 3.82233e-05 8.2443e-05 0.00397627 8.44589e-05 8.59452e-05 7.31118e-05 0.00387314 9.42824e-05 7.02706e-05 3.70905e-05 0.000118126 0.00418827 6.52372e-05 6.65664e-05 7.97398e-05 0.000104966 3.56318e-05 5.82644e-05 5.45473e-05 8.29781e-05 0.00297537 6.12395e-05 9.52223e-05 5.2547e-05 0.00501266 8.03936e-05 6.11568e-05 8.00275e-05 5.03358e-05 8.21603e-05 5.15203e-05 6.42877e-05 5.01654e-05 7.09289e-05 0.00549861 7.25774e-05 5.6704e-05 9.3363e-05 7.41251e-05 5.18633e-05 9.75925e-05 7.24465e-05 5.40398e-05 5.63436e-05 7.98623e-05 4.68867e-05 0.00281648 5.87031e-05 4.97213e-05 6.8279e-05 2.96586e-05 4.25761e-05 6.20669e-05 0.000103171 3.06636e-05 0.00268652 7.93369e-05 4.53064e-05 4.2816e-05 4.71244e-05 5.09475e-05 6.84869e-05 5.8974e-05 9.04386e-05 7.57652e-05 4.30819e-05 6.82671e-05 0.00424565 7.09513e-05 6.5888e-05 3.98052e-05 8.45381e-05 5.51914e-05 6.17135e-05 8.96027e-05 4.25967e-05 9.53793e-05 7.40839e-05 5.43192e-05 0.00434414 7.90546e-05 4.86897e-05 0.00391544 9.06909e-05 7.89281e-05 0.000107497 8.32146e-05 3.78716e-05 4.70572e-05 3.76135e-05 6.81637e-05 8.21819e-05 0.00446405 4.6272e-05 3.44619e-05 0.0051317 7.34671e-05 7.16672e-05 3.86154e-05 4.44979e-05 7.48639e-05 4.36579e-05 3.96239e-05 4.79535e-05 8.81938e-05 4.69714e-05 
0.00459613 2.15247e-05 1.52111e-05 6.20521e-05 2.04294e-05 6.02267e-05 6.18183e-05 0.00387113 3.5541e-05 1.79969e-05 0.00431482 0.00355694 5.85648e-05 5.67394e-05 0.00442558 2.50271e-05 7.23843e-05 2.14035e-05 2.23689e-05 0.00335284 2.11645e-05 1.91704e-05 2.14588e-05 7.88795e-05 0.00437117 2.54249e-05 0.00381497 2.55285e-05 5.75882e-05 2.61597e-05 1.57248e-05 1.88805e-05 3.15911e-05 6.1922e-05 2.46859e-05 3.41514e-05 8.77891e-05 6.65902e-05 8.61482e-05 0.00366127 0.00430612 1.83475e-05 2.83502e-05 0.00455253 8.96051e-05 2.15094e-05 2.5022e-05 0.0042406 6.83439e-05 4.55811e-05 0.00334454 5.52542e-05 0.00267476 2.39792e-05 1.8478e-05 2.2195e-05 1.51969e-05 8.30333e-05 2.23547e-05 3.33626e-05 1.8462e-05 0.00509033 1.65795e-05 1.95808e-05 2.41187e-05 0.00292382 2.16415e-05 6.62188e-05 7.27769e-05 0.00408454 2.43878e-05 1.46577e-05 0.00325412 5.75258e-05 2.44995e-05 2.59671e-05 2.22369e-05 6.76633e-05 6.55716e-05 2.95537e-05 0.0040086 2.58791e-05 1.75885e-05 2.6571e-05 9.46555e-05 2.87484e-05 0.00345527 0.00452581 0.00314516 0.00377075 2.39688e-05 2.08626e-05 0.00551588 7.47574e-05 8.88806e-05 1.98451e-05 0.00300397 6.35158e-05 0.00373941 2.10739e-05 1.94873e-05 0.00424006 2.86317e-05 9.48763e-05 2.19664e-05 2.79688e-05 1.53006e-05 2.09694e-05 2.51415e-05 6.08483e-05 6.73014e-05 3.05521e-05 1.86674e-05 2.54542e-05 6.81271e-05 1.73583e-05 6.5845e-05 2.17544e-05 0.00436532 2.64277e-05 6.79172e-05 0.00490686 4.9847e-05 2.21065e-05 0.00565904 2.24228e-05 2.0952e-05 6.81967e-05 2.96501e-05 2.03598e-05 5.6058e-05 2.99041e-05 6.90291e-05 2.15423e-05 6.59592e-05 2.74411e-05 2.20364e-05 0.00438545 2.91233e-05 2.49681e-05 1.65661e-05 2.19864e-05 2.51432e-05 0.00390468 0.00404195 0.00518637 2.62099e-05 6.45722e-05 5.89337e-05 1.89872e-05 5.43772e-05 2.01435e-05 2.50244e-05 2.6729e-05 0.005305 0.00432935 2.5414e-05 0.00397628 2.53944e-05 6.3563e-05 6.46325e-05 1.88459e-05 2.2483e-05 0.00312391 2.1357e-05 0.00523603 2.75555e-05 2.69844e-05 0.00552913 1.66029e-05 2.61762e-05 7.24467e-05 3.46628e-05 8.19045e-05 2.77103e-05 1.83652e-05 2.33233e-05 8.49207e-05 2.71028e-05 4.21432e-05 7.83968e-05 2.98536e-05 2.42465e-05 0.00440305 3.03043e-05 5.21475e-05 0.00481583 2.90699e-05 6.05592e-05 2.13315e-05 0.00438735 2.14525e-05 1.75515e-05 2.25968e-05 2.37204e-05 4.9158e-05 1.24079e-05 7.79386e-05 2.47703e-05 7.97989e-05 3.02576e-05 2.89885e-05 6.04548e-05 2.16342e-05 1.88141e-05 0.00483563 2.50865e-05 6.18029e-05 0.00378906 2.38137e-05 2.41933e-05 2.12521e-05 2.65939e-05 0.00412878 0.00414097 2.12287e-05 8.20845e-05 2.19192e-05 0.0049684 1.87155e-05 2.75595e-05 7.79201e-05 2.96083e-05 1.95393e-05 6.89449e-05 2.18014e-05 7.54898e-05 0.00407594 0.00493085 1.76711e-05 2.5398e-05 0.00361838 0.00576963 0.00399866 0.00398579 0.0043217 2.85435e-05 1.30224e-05 3.30391e-05 0.00431362 2.00207e-05 7.20013e-05 2.71406e-05 0.00453444 3.93619e-05 0.00413748 2.28688e-05 6.51075e-05 1.92625e-05 5.83924e-05 2.46926e-05 2.74413e-05 0.0042326 2.00392e-05 5.48368e-05 2.01807e-05 2.10376e-05 6.91293e-05 2.58395e-05 6.72614e-05 2.81138e-05 2.3368e-05 2.11278e-05 7.62166e-05 3.16811e-05 8.81042e-05 6.25197e-05 0.00504956 0.00530614 0.00428022 2.04353e-05 1.57588e-05 7.70443e-05 2.24041e-05 2.10745e-05 6.63552e-05 2.39826e-05 0.00394438 2.17157e-05 0.00402511 6.12576e-05 8.25948e-05 2.75218e-05 7.01582e-05 2.06267e-05 2.39259e-05 1.87958e-05 2.15816e-05 2.24556e-05 2.15872e-05 2.99059e-05 0.00367426 1.90092e-05 0.00274029 2.44844e-05 4.12787e-05 2.02487e-05 4.62769e-05 1.47849e-05 2.12633e-05 8.38895e-05 1.98385e-05 1.70483e-05 7.59534e-05 7.93523e-06 0.00534722 5.34491e-05 2.19908e-05 2.64384e-05 2.21906e-05 6.6865e-05 0.004623 0.00427029 2.63199e-05 7.03444e-05 4.60892e-05 2.64568e-05 2.36052e-05 0.00446371 3.09991e-05 7.04861e-05 6.84492e-05 5.39901e-05 3.38489e-05 1.94526e-05 2.99213e-05 2.76369e-05 0.00492872 2.57626e-05 0.00456149 0.00627168 1.74325e-05 5.36694e-05 0.00318137 2.31342e-05 2.44494e-05 0.00407643 0.00425432 2.0342e-05 1.92039e-05 2.55075e-05 8.17493e-05 3.13246e-05 2.11771e-05 7.10214e-05 6.72701e-05 0.00305799 4.84052e-05 0.00419073 6.88077e-05 1.74683e-05 4.52469e-05 5.29368e-05 7.53227e-05 2.04888e-05 2.45968e-05 1.47259e-05 1.67276e-05 5.7651e-05 2.1743e-05 0.00347406 6.76715e-05 5.83714e-05 0.00404211 2.09794e-05 2.18971e-05 1.59567e-05 2.60864e-05 2.65459e-05 2.24947e-05 0.00351387 1.4154e-05 0.0036242 0.00260011 2.17991e-05 2.23196e-05 2.19885e-05 8.3753e-05 0.00354358 2.01749e-05 0.0032604 6.84715e-05 2.62306e-05 6.3275e-05 0.00465232 8.23057e-05 0.00382325 6.47569e-05 2.44897e-05 0.00446113 0.0067606 7.9414e-05 2.39028e-05 5.67064e-05 8.12562e-05 2.2649e-05 0.0041198 6.00477e-05 2.61738e-05 0.00383682 2.71975e-05 7.08239e-05 3.35643e-05 2.70809e-05 0.00385462 2.58063e-05 2.48042e-05 2.16999e-05 0.00533897 2.03443e-05 2.32195e-05 1.35988e-05 5.86814e-05 0.00520491 5.68937e-05 2.49108e-05 2.35436e-05 6.50243e-05 2.10537e-05 1.61302e-05 2.50504e-05 2.65002e-05 1.82382e-05 6.13863e-05 6.50183e-05 0.00447813 0.00447612 2.89805e-05 2.6284e-05 8.10188e-05 7.27618e-05 6.53024e-05 1.73897e-05 6.52278e-05 2.46406e-05 2.21782e-05 0.000105042 0.00313017 1.9124e-05 1.62925e-05 1.86338e-05 2.23343e-05 5.97735e-05 6.04033e-05 1.81224e-05 0.00404176 5.94106e-05 0.00398925 9.2052e-05 2.17256e-05 1.94095e-05 2.06152e-05 0.00310385 5.42609e-05 1.99557e-05 2.32399e-05 7.35603e-05 5.22804e-05 2.52362e-05 3.18548e-05 2.17166e-05 2.37871e-05 2.46462e-05 7.66964e-05 2.24363e-05 7.47701e-05 6.96854e-05 2.77752e-05 0.00318963 2.08174e-05 2.29716e-05 0.00330343 1.987e-05 0.00434522 2.0997e-05 0.00231787 5.65603e-05 0.00536869 2.7987e-05 2.21038e-05 8.34667e-05 0.00407462 0.00564386 2.63509e-05 2.32817e-05 2.3219e-05 2.64586e-05 2.10248e-05 3.07138e-05 1.64886e-05 6.37792e-05 8.02578e-05 3.56238e-05 7.33248e-05 0.0036164 7.27763e-05 2.3707e-05 2.38906e-05 2.73059e-05 6.87475e-05 1.52062e-05 0.00437169 1.75791e-05 2.58338e-05 9.14162e-05 6.63605e-05 2.01871e-05 2.61731e-05 5.30014e-05 0.00359956 7.67163e-05 0.00354524 0.00617636 5.2578e-05 0.0042579 2.7112e-05 0.00362872 0.00494685 0.00399248 5.10827e-05 5.70731e-05 2.09818e-05 2.57258e-05 2.54566e-05 0.00332333 2.19791e-05 6.61464e-05 2.76504e-05 1.93169e-05 2.66877e-05 0.00524179 2.26369e-05 1.40612e-05 5.93935e-05 3.38558e-05 2.93918e-05 1.2664e-05 5.06292e-05 0.00433148 2.91416e-05 3.00755e-05 1.7916e-05 1.82862e-05 0.00224926 1.6305e-05 2.3121e-05 2.04403e-05 2.07505e-05 1.61517e-05 0.0032778 2.03997e-05 2.40484e-05 0.00431218 0.00479966 2.9853e-05 2.49456e-05 2.74002e-05 0.00431234 2.12875e-05 0.00450477 8.37419e-05 0.00418018 2.41432e-05 3.20032e-05 0.00364582 0.00389055 1.42072e-05 1.79168e-05 2.18292e-05 8.16865e-05 0.00401899 2.62797e-05 6.37628e-05 0.00242629 5.04804e-05 4.78878e-05 0.0041672 0.00418957 1.98527e-05 7.6833e-05 2.123e-05 2.44849e-05 2.17633e-05 5.95075e-05 2.23383e-05 2.46634e-05 1.74481e-05 1.6821e-05 6.26165e-05 9.40951e-05 0.00520847 3.16783e-05 4.59875e-05 6.28759e-05 2.42252e-05 2.1518e-05 8.04709e-05 2.23753e-05 7.87144e-05 2.1877e-05 2.05717e-05 4.28125e-05 2.0994e-05 2.00859e-05 3.50859e-05 0.00450141 2.74117e-05 7.65685e-05 1.97011e-05 3.01752e-05 1.8597e-05 2.10695e-05 0.00369689 8.73351e-05 0.00361296 0.0040823 7.44727e-05 7.33716e-05 2.4156e-05 6.59979e-05 0.00433676 3.38723e-05 6.40581e-05 2.66274e-05 0.00429436 5.89726e-05 3.07546e-05 0.00472246 6.76257e-05 2.50218e-05 2.44604e-05 2.5534e-05 4.66756e-05 0.0058514 0.00387952 2.34784e-05 0.00450141 2.29315e-05 2.31567e-05 2.40495e-05 2.97466e-05 2.5308e-05 0.00489815 2.60385e-05 7.0156e-05 0.00372689 1.88673e-05 5.68397e-05 2.21891e-05 4.87996e-05 0.00423583 2.71084e-05 2.55061e-05 2.51719e-05 2.17065e-05 0.00391986 2.24491e-05 2.79629e-05 2.62874e-05 6.30429e-05 0.00241234 2.06257e-05 1.74791e-05 0.00349246 2.97887e-05 2.17065e-05 2.62364e-05 0.00502523 0.00338769 2.14044e-05 2.46302e-05 2.70026e-05 3.02885e-05 0.00271014 0.00320203 0.003848 9.45492e-05 7.5212e-05 2.75328e-05 2.12222e-05 0.00363619 5.19638e-05 0.00533795 4.86001e-05 2.18741e-05 6.01095e-05 0.0031759 2.86168e-05 1.82851e-05 3.17807e-05 7.22651e-05 7.45428e-05 0.00404487 2.89041e-05 9.00354e-05 0.000105567 1.13212e-05 2.25474e-05 3.92353e-05 0.00338702 0.00353837 2.46991e-05 2.0675e-05 6.29163e-05 2.69732e-05 0.00345733 2.52869e-05 0.00320614 6.1338e-05 2.86716e-05 0.00380846 1.54486e-05 0.00641578 0.00507581 1.58141e-05 2.31596e-05 2.20992e-05 0.00542429 2.28589e-05 2.39113e-05 0.00424421 0.00446307 2.21455e-05 2.65963e-05 0.00488904 0.00565122 0.00362787 2.34519e-05 9.20454e-05 0.00330802 0.00381387 1.92297e-05 2.44091e-05 0.00433372 2.89146e-05 4.99525e-05 0.00400689 0.00361447 0.00370003 0.00325853 1.85425e-05 1.98415e-05 7.17756e-05 7.71494e-05 0.00432624 0.00517848 1.8311e-05 5.31599e-05 4.64915e-05 2.88327e-05 2.66129e-05 2.90772e-05 0.00540019 2.4754e-05 3.54974e-05 2.28743e-05 2.12073e-05 2.58065e-05 0.00444184 0.00516091 3.18044e-05 2.28313e-05 7.62277e-05 2.02434e-05 2.34144e-05 0.00369994 0.0056106 2.31961e-05 2.18445e-05 2.47281e-05 2.52903e-05 1.71126e-05 0.00469099 3.11001e-05 1.80496e-05 2.76525e-05 7.46031e-05 2.13692e-05 1.9138e-05 3.05833e-05 6.72215e-05 0.00354696 2.59162e-05 0.00450981 6.88244e-05 4.96118e-05 2.8582e-05 2.01062e-05 2.41864e-05 0.00428223 3.20371e-05 1.49601e-05 7.11954e-05 7.71921e-05 7.08644e-05 2.5294e-05 7.88169e-05 8.54116e-05 2.73363e-05 0.00493635 7.73057e-05 1.93062e-05 2.0682e-05 3.02623e-05 1.8401e-05 2.03759e-05 0.00406862 0.00479574 5.66408e-05 2.66931e-05 0.00362929 2.22196e-05 1.88207e-05 0.00407237 7.90218e-05 7.0783e-05 0.00330862 0.00504181 0.00410605 8.59173e-05 6.05507e-05 1.84806e-05 0.0038076 6.95248e-05 2.47775e-05 6.69941e-05 0.00427632 4.31899e-05 0.00519856 0.00405475 3.01124e-05 2.35544e-05 0.00282052 0.00355272 2.08888e-05 6.05527e-05 2.60359e-05 1.33237e-05 0.00254489 2.32368e-05 2.4396e-05 2.51006e-05 5.57327e-05 0.00526464 2.09028e-05 0.00520172 0.00425858 2.92884e-05 6.81267e-05 2.52171e-05 1.65394e-05 2.01705e-05 0.00481653 2.20393e-05 2.62996e-05 0.00378606 1.95508e-05 0.00426069 0.00416323 2.25447e-05 2.45376e-05 2.66236e-05 2.1379e-05 0.00375707 2.63909e-05 5.70342e-05 1.71653e-05 6.64789e-05 2.19592e-05 0.00546347 2.19629e-05 2.71651e-05 0.0053568 0.00319095 6.35163e-05 0.00429994 2.77155e-05 3.02052e-05 2.10079e-05 7.49127e-05 2.25933e-05 2.01712e-05 0.00420002 6.3267e-05 1.99452e-05 0.0041204 3.21956e-05 5.77096e-05 2.4854e-05 0.00410362 5.16964e-05 7.18598e-05 2.29556e-05 1.86664e-05 5.01419e-05 2.91936e-05 0.00390869 2.68834e-05 2.6745e-05 2.2938e-05 0.00418098 2.06853e-05 2.40489e-05 1.88894e-05 2.7033e-05 0.00405694 2.63675e-05 2.53196e-05 2.79755e-05 2.63006e-05 6.35552e-05 2.22425e-05 1.90173e-05 1.5472e-05 0.00390624 2.14019e-05 2.21505e-05 6.58668e-05 0.00376212 1.79286e-05 2.13256e-05 2.11361e-05 6.34924e-05 2.523e-05 1.71791e-05 1.91304e-05 8.01357e-05 2.58669e-05 0.00466972 2.02944e-05 2.3739e-05 2.18385e-05 2.6492e-05 1.86039e-05 2.3304e-05 2.48309e-05 6.38886e-05 2.48382e-05 2.21595e-05 5.47123e-05 0.0033726 1.71801e-05 1.26661e-05 1.75693e-05 5.38532e-05 5.67525e-05 2.55149e-05 2.6101e-05 5.6566e-05 0.00450363 2.85655e-05 5.68568e-05 7.06448e-05 6.94386e-05 6.47326e-05 2.26626e-05 2.01476e-05 2.44831e-05 1.52601e-05 5.85052e-05 1.90029e-05 0.0053683 1.80119e-05 1.7009e-05 5.69634e-05 2.7951e-05 2.05797e-05 2.26333e-05 2.33779e-05 2.00419e-05 2.78219e-05 2.11e-05 2.01355e-05 0.00424121 1.78925e-05 7.78261e-05 0.00413149 2.96038e-05 2.16814e-05 2.59473e-05 2.56347e-05 4.72243e-05 7.4916e-05 6.75895e-05 2.18146e-05 2.61693e-05 0.00332783 4.6672e-05 4.85393e-05 0.00586132 2.90756e-05 1.81709e-05 3.94478e-05 8.88163e-05 1.79771e-05 6.6546e-05 1.80265e-05 3.88725e-05 2.84866e-05 8.70504e-05 
0.00421572 4.82708e-05 4.37413e-05 2.29512e-05 3.1414e-05 1.91552e-05 1.56456e-05 0.0029375 0.000283556 0.000131501 0.00503795 0.00511696 1.07307e-05 2.30444e-05 0.00361571 3.31241e-05 1.97698e-05 3.32428e-05 3.18915e-05 0.00269918 3.00449e-05 3.17222e-05 0.00013041 1.92331e-05 0.00366515 3.53625e-05 0.0030177 0.000183966 1.60855e-05 0.000162511 2.35775e-05 0.000105178 0.000167519 1.66142e-05 3.02582e-05 0.000194627 2.26383e-05 2.41959e-05 3.0845e-05 0.00381884 0.00391584 0.0001421 0.000165548 0.0045892 2.40655e-05 0.000145674 0.000179205 0.00440866 1.49404e-05 1.91576e-05 0.00398902 1.5861e-05 0.00314016 3.67624e-05 3.78642e-05 0.000135859 3.12641e-05 2.16753e-05 3.69641e-05 0.000261196 0.000178911 0.0050925 4.09477e-05 2.97509e-05 4.04421e-05 0.00360093 3.48095e-05 1.84451e-05 1.94383e-05 0.00459547 0.000146444 0.000190984 0.00276503 1.98589e-05 0.000141368 0.000155005 0.000122907 2.1691e-05 2.16006e-05 4.7152e-05 0.00482357 0.000124218 2.45844e-05 3.74099e-05 2.64933e-05 0.000177855 0.00353391 0.00366214 0.00445331 0.00359283 0.000130542 3.21598e-05 0.00547921 2.25883e-05 2.78827e-05 3.65619e-05 0.00412135 1.70168e-05 0.00380071 0.000183544 0.000119102 0.00471518 4.41068e-05 2.4353e-05 9.80044e-05 0.000133654 3.09064e-05 3.46922e-05 0.000235892 1.80675e-05 1.98771e-05 0.000194784 0.000148082 4.01112e-05 2.15221e-05 3.95153e-05 2.48936e-05 3.92973e-05 0.00376363 0.000187237 1.84778e-05 0.00452706 1.88191e-05 0.000179846 0.00553719 3.87698e-05 2.23458e-05 1.5869e-05 0.000183644 0.000129066 1.58886e-05 0.000192845 2.26582e-05 0.000176158 2.03519e-05 0.000152389 0.00015553 0.00294582 0.000214291 4.20956e-05 2.75022e-05 4.76026e-05 0.000203829 0.00374421 0.0033734 0.00396992 3.17751e-05 2.09933e-05 2.03889e-05 0.000133563 1.92742e-05 0.000212664 0.000158978 4.27013e-05 0.00649002 0.00520195 0.000183258 0.00411305 0.000180189 1.65582e-05 1.5923e-05 2.48891e-05 3.05987e-05 0.00282591 4.2615e-05 0.00410801 0.000223569 3.10284e-05 0.00470241 0.000133542 0.000163507 1.79971e-05 0.000214652 2.14421e-05 0.000183668 0.000148571 4.0279e-05 2.20443e-05 0.000181139 1.63542e-05 2.54828e-05 0.000176092 3.84164e-05 0.00433409 0.000151081 1.39352e-05 0.00548988 2.72011e-05 2.30011e-05 9.29587e-05 0.00328884 4.12789e-05 3.99089e-05 0.00012095 4.97704e-05 2.34095e-05 9.5462e-05 2.00893e-05 0.000126701 2.3082e-05 0.00015721 0.000192289 2.07776e-05 0.000173027 2.67974e-05 0.0050192 4.30842e-05 1.50141e-05 0.00430091 0.000195464 0.000134232 0.000136485 4.94998e-05 0.00424626 0.00334992 4.64655e-05 2.23846e-05 0.000151393 0.00442228 3.47351e-05 0.000210641 2.26509e-05 0.000254166 9.16046e-05 1.80623e-05 0.000190031 2.35398e-05 0.00405218 0.00504773 9.71621e-05 0.000172661 0.00245821 0.00467211 0.00472155 0.00329009 0.00342827 0.000216262 3.26605e-05 5.30084e-05 0.00343449 3.41839e-05 2.49391e-05 4.223e-05 0.00550163 0.000199322 0.00408017 3.99778e-05 2.28977e-05 3.4976e-05 2.17199e-05 3.87868e-05 0.000159037 0.00384511 3.55238e-05 2.02113e-05 0.000135098 3.67962e-05 2.4697e-05 0.000201185 1.70804e-05 4.17036e-05 0.000161211 0.000181625 2.26343e-05 0.000172064 2.03755e-05 1.58058e-05 0.00484521 0.00559666 0.0050838 3.24796e-05 0.000116301 2.71563e-05 0.000184542 0.000200108 2.30936e-05 3.51979e-05 0.00349995 0.00014041 0.00465252 1.52081e-05 1.80809e-05 0.000172006 1.89082e-05 3.50717e-05 3.64577e-05 3.00464e-05 4.97269e-05 5.02575e-05 3.60092e-05 3.63402e-05 0.00369195 3.52058e-05 0.00304439 0.000160191 1.51557e-05 3.46836e-05 1.23868e-05 1.97897e-05 3.97354e-05 2.60749e-05 3.80123e-05 3.06746e-05 2.08073e-05 2.6178e-05 0.00462519 2.16237e-05 0.000143098 4.38159e-05 3.67174e-05 1.73417e-05 0.00343843 0.00361865 4.02925e-05 2.09836e-05 1.33803e-05 4.14724e-05 0.000176286 0.00347114 0.00017668 2.18519e-05 1.69278e-05 2.05904e-05 0.000198561 3.00032e-05 0.000145122 0.000209451 0.00419813 3.77444e-05 0.00358428 0.00614882 0.000120198 1.90703e-05 0.00423223 0.000154633 3.30379e-05 0.00346314 0.00345148 2.36832e-05 2.84462e-05 4.22493e-05 2.35093e-05 4.93378e-05 4.05529e-05 2.27844e-05 2.33117e-05 0.0025483 1.43652e-05 0.00487294 1.61734e-05 0.000113891 1.58981e-05 2.22184e-05 2.53071e-05 3.61516e-05 3.53369e-05 4.51216e-05 2.86149e-05 1.71424e-05 3.72945e-05 0.00378273 2.17986e-05 1.83341e-05 0.00463355 2.98234e-05 4.38732e-05 0.000133826 3.11985e-05 0.000173112 4.0505e-05 0.00404735 3.20767e-05 0.00448504 0.00300996 0.00013584 3.11454e-05 0.000155786 2.5402e-05 0.00316341 0.00015696 0.00327694 1.81242e-05 0.000147719 2.02303e-05 0.00487915 2.42247e-05 0.00310099 2.37248e-05 3.14951e-05 0.00518136 0.00421405 1.57838e-05 0.000170344 2.07323e-05 2.73169e-05 0.00015854 0.00344299 2.43292e-05 3.77944e-05 0.00319182 0.000195515 2.15064e-05 4.86112e-05 3.20104e-05 0.00348138 3.47519e-05 4.01954e-05 3.75943e-05 0.00248293 0.000171027 3.94919e-05 0.000102542 2.80965e-05 0.00386242 2.32394e-05 0.000155721 4.20914e-05 2.17883e-05 0.000125094 3.54016e-05 0.000147752 3.58285e-05 3.99353e-05 2.08065e-05 2.00184e-05 0.00423822 0.00404699 0.000202005 3.41198e-05 2.33379e-05 2.01869e-05 2.16417e-05 2.78636e-05 2.17688e-05 3.98187e-05 0.00017027 3.02448e-05 0.00340971 0.000166085 0.000153067 0.000137415 4.19861e-05 1.82291e-05 1.74734e-05 2.84747e-05 0.00377455 2.28955e-05 0.00358865 2.63234e-05 2.996e-05 0.000151775 4.58918e-05 0.00255232 1.99213e-05 3.20451e-05 2.7117e-05 2.77753e-05 2.22916e-05 0.000134927 0.000210607 0.000155514 5.07915e-05 0.000159459 1.99136e-05 2.74865e-05 1.78314e-05 1.66374e-05 0.00019693 0.00252296 2.11143e-05 0.000198379 0.00270824 3.30078e-05 0.00442947 3.25133e-05 0.00237025 1.90034e-05 0.00396848 0.000124318 3.94009e-05 1.75719e-05 0.0045491 0.00497831 3.49717e-05 4.25637e-05 0.000156174 3.57079e-05 0.000193645 0.000239343 0.000118691 2.08978e-05 2.39913e-05 0.000288063 1.51301e-05 0.00381502 2.37828e-05 0.000166889 4.74473e-05 0.000227578 1.80315e-05 3.04579e-05 0.00411457 4.80733e-05 3.31426e-05 1.95724e-05 2.26732e-05 4.11088e-05 0.00018225 1.94423e-05 0.00307775 2.65238e-05 0.00314494 0.00659225 1.56217e-05 0.00256172 3.6615e-05 0.00467059 0.00425394 0.0047485 1.72179e-05 1.81419e-05 4.55441e-05 4.72962e-05 3.81121e-05 0.00316756 0.000149338 1.91148e-05 0.000159178 0.000157104 0.00015834 0.00521954 0.000177657 2.48025e-05 2.34412e-05 0.000127086 3.94014e-05 3.42297e-05 1.81317e-05 0.00367167 4.34739e-05 0.000198423 3.59905e-05 2.31749e-05 0.00293513 0.000161332 0.000159977 3.41356e-05 3.42825e-05 3.29932e-05 0.00436751 0.000177148 0.000154822 0.00348395 0.00532193 4.61563e-05 3.73574e-05 3.62217e-05 0.0035663 0.000122044 0.00379593 2.7275e-05 0.00435303 3.00853e-05 4.02596e-05 0.00388021 0.00453069 3.04677e-05 0.000150732 4.14535e-05 2.62071e-05 0.00335116 0.000173285 2.04825e-05 0.00371668 2.19229e-05 2.07199e-05 0.00328195 0.00431 3.51699e-05 1.44686e-05 3.5515e-05 0.000149494 3.31609e-05 1.98563e-05 0.000127673 4.18212e-05 3.02995e-05 3.00372e-05 1.35642e-05 2.05476e-05 0.00334866 4.62406e-05 1.30106e-05 1.55804e-05 4.0322e-05 0.000167205 2.88069e-05 4.76482e-05 2.37454e-05 2.98005e-05 3.45854e-05 1.58182e-05 3.03476e-05 4.05254e-05 0.000199453 0.00396506 0.000188377 2.86563e-05 3.35571e-05 2.89848e-05 3.13701e-05 4.29013e-05 0.00370035 2.62207e-05 0.00362315 0.00330524 2.51629e-05 1.72745e-05 3.69265e-05 2.64383e-05 0.00461036 3.84608e-05 2.18324e-05 3.67903e-05 0.00441475 1.79498e-05 0.000206794 0.00530243 1.8219e-05 0.000194709 4.1869e-05 4.19361e-05 1.57213e-05 0.0047457 0.00406133 3.9089e-05 0.00520575 4.30177e-05 3.16967e-05 4.57975e-05 0.000184582 3.05394e-05 0.00422682 0.000207306 1.63326e-05 0.00369598 3.58317e-05 2.21217e-05 0.000212319 2.29312e-05 0.00422671 3.5581e-05 3.51984e-05 0.000177151 0.000134642 0.00418095 4.61171e-05 4.31511e-05 0.000259831 1.79585e-05 0.0030564 3.29968e-05 3.98094e-05 0.00250562 4.17364e-05 0.000130559 4.87448e-05 0.00506361 0.0036873 3.11599e-05 3.95701e-05 0.000183208 0.000205646 0.00192262 0.00323707 0.00357701 2.41408e-05 2.12187e-05 0.000206744 4.46861e-05 0.00353029 1.42998e-05 0.00546484 1.64759e-05 3.22962e-05 1.97851e-05 0.00289481 5.22256e-05 0.000185979 0.000196097 2.63838e-05 2.31761e-05 0.00488816 4.22168e-05 2.7419e-05 2.44678e-05 8.69392e-05 3.34543e-05 2.4134e-05 0.00439042 0.00457617 3.32908e-05 0.000150623 2.71249e-05 0.000149636 0.00402406 4.18812e-05 0.00307865 2.00895e-05 0.000153719 0.00481313 3.22599e-05 0.00591359 0.00493476 2.71586e-05 0.000197214 0.00018744 0.00475066 0.000157357 0.00020156 0.00479338 0.00363673 4.18201e-05 0.000139566 0.0034499 0.0045821 0.00337475 4.02552e-05 2.55117e-05 0.00318767 0.00379789 0.000127673 3.82057e-05 0.00338406 0.000204056 2.39128e-05 0.00352689 0.00412095 0.00516712 0.00478984 0.000180394 0.000150948 1.29389e-05 2.35388e-05 0.00492167 0.00525061 3.19325e-05 1.84012e-05 1.49247e-05 0.000186309 3.33902e-05 5.95681e-05 0.00422952 0.000162191 0.00015793 3.53419e-05 2.87651e-05 0.000148104 0.00465082 0.0048081 3.14707e-05 3.62824e-05 2.17386e-05 3.72952e-05 0.000182329 0.00241762 0.00449324 2.98616e-05 3.77188e-05 0.000155084 0.000202643 2.45739e-05 0.00397215 0.000217092 3.17138e-05 4.01454e-05 2.00233e-05 0.000149348 3.99114e-05 0.000148814 2.26603e-05 0.00279433 0.000165027 0.00375333 1.95177e-05 2.01827e-05 5.72489e-05 0.000161038 3.79802e-05 0.00478931 0.000198825 0.000102878 2.31725e-05 2.18739e-05 2.31442e-05 0.000155354 1.73445e-05 2.30088e-05 0.000202985 0.00490545 1.90496e-05 0.000137998 0.00017175 0.000242347 3.55042e-05 0.000181881 0.0038273 0.00389226 1.76079e-05 0.000144955 0.00304366 3.96117e-05 0.00013068 0.00437148 2.03895e-05 1.97388e-05 0.00349612 0.00442855 0.00443643 2.37911e-05 1.87565e-05 2.98344e-05 0.00333165 2.31693e-05 2.64617e-05 2.00478e-05 0.00376952 2.16859e-05 0.00492254 0.00505817 0.000214382 4.76341e-05 0.00293495 0.0030821 0.00015552 2.5222e-05 0.000211791 0.000118531 0.00269754 3.07203e-05 4.11896e-05 4.88606e-05 1.93828e-05 0.00577098 0.000147526 0.0043498 0.00612303 0.000174499 2.19299e-05 5.33715e-05 3.16445e-05 3.54683e-05 0.00368924 0.000141733 3.90544e-05 0.00428855 0.000149743 0.00467506 0.00365273 4.09981e-05 3.8205e-05 0.000166712 3.6122e-05 0.0040924 0.000133266 1.9085e-05 4.00553e-05 2.33349e-05 4.08634e-05 0.00541412 0.000152081 3.32188e-05 0.00487415 0.00513107 1.57404e-05 0.00276538 3.64388e-05 0.000174428 0.000176845 1.99954e-05 0.000168776 3.37259e-05 0.00344007 1.74556e-05 4.06998e-05 0.00478891 0.000182514 2.37222e-05 0.000187423 0.00349051 1.86921e-05 2.25449e-05 3.32935e-05 3.17133e-05 1.93468e-05 4.82544e-05 0.00443153 0.000184574 3.25163e-05 0.000145566 0.00475934 0.000153936 0.000202626 0.000157428 0.000220687 0.003773 3.30901e-05 4.56508e-05 0.000206708 0.000201895 2.4026e-05 3.63548e-05 0.00010849 0.00015914 0.0036789 0.000123668 0.000173386 2.55036e-05 0.00518669 0.000189895 2.81202e-05 3.58243e-05 2.19788e-05 4.48903e-05 3.32216e-05 3.71841e-05 2.88924e-05 0.0001914 0.00495656 0.000134857 2.8433e-05 0.000177415 3.80237e-05 2.74587e-05 4.46075e-05 0.000160397 1.48734e-05 2.85668e-05 0.00016649 1.91333e-05 0.00442236 0.000131311 2.90689e-05 0.000122748 1.73971e-05 1.86419e-05 3.54053e-05 4.79433e-05 1.82223e-05 0.00358231 0.000205951 1.98686e-05 2.32458e-05 1.54901e-05 2.01996e-05 0.000205772 0.000168424 0.000198836 3.29665e-05 1.96771e-05 3.94661e-05 0.00553817 0.000111826 0.000132894 2.41477e-05 3.52757e-05 0.000117682 3.3199e-05 0.000146042 0.000103742 4.50715e-05 0.000170773 3.28956e-05 0.00312101 3.89852e-05 1.87656e-05 0.00499567 0.000149471 4.28422e-05 5.28187e-05 0.000143006 1.52464e-05 2.24027e-05 2.07493e-05 0.000193388 4.00584e-05 0.00451689 1.46825e-05 1.51056e-05 0.00505244 0.000169905 3.81515e-05 1.72264e-05 2.96991e-05 3.57374e-05 2.12098e-05 2.74612e-05 1.97877e-05 4.29434e-05 1.60498e-05 
1.37985e-05 1.76985e-05 1.54739e-05 0.00390955 1.31927e-05 0.00380706 0.00406421 1.18501e-05 1.79518e-05 1.03107e-05 1.12151e-05 9.4343e-06 0.00286535 0.00276402 9.14953e-06 1.64575e-05 0.00470872 1.42513e-05 1.36339e-05 9.99903e-06 1.8353e-05 1.33107e-05 1.04832e-05 0.00390257 1.19068e-05 1.76487e-05 9.6996e-06 1.44711e-05 0.00329982 1.35633e-05 1.63237e-05 1.18477e-05 1.22326e-05 0.0045908 1.52519e-05 1.39038e-05 0.00490678 0.00439711 0.00569185 1.28907e-05 1.25342e-05 1.35263e-05 1.42514e-05 1.06873e-05 0.00473606 1.27407e-05 1.75141e-05 1.16742e-05 0.00393141 0.00378844 1.24412e-05 0.00366006 6.7459e-06 1.58363e-05 1.0884e-05 1.1882e-05 1.63775e-05 0.00379197 1.61503e-05 1.65612e-05 1.15795e-05 1.22962e-05 1.23949e-05 1.39495e-05 1.50964e-05 9.12494e-06 1.7061e-05 0.00272712 0.00386829 1.108e-05 1.59939e-05 1.23735e-05 1.32506e-05 0.00419569 1.35016e-05 1.20102e-05 1.94106e-05 0.00510872 0.00308537 1.75609e-05 1.08119e-05 1.3825e-05 1.07806e-05 1.84048e-05 0.0059679 1.67532e-05 1.03888e-05 9.18876e-06 1.32473e-05 1.0311e-05 1.16398e-05 1.77679e-05 1.60196e-05 0.00321891 0.00402186 1.45377e-05 7.15464e-06 0.00383907 1.0135e-05 1.6448e-05 1.3759e-05 9.03126e-06 1.73299e-05 0.00458056 9.9528e-06 1.27671e-05 1.25928e-05 1.58614e-05 1.58849e-05 0.00355734 0.00362892 1.9252e-05 1.37953e-05 1.67753e-05 0.00351665 1.19633e-05 0.00413745 1.2195e-05 1.24612e-05 1.47995e-05 0.00418213 1.31006e-05 0.00378186 1.25056e-05 1.26565e-05 1.23675e-05 1.39493e-05 0.00409894 1.52316e-05 8.93061e-06 0.00203044 1.28527e-05 0.00338765 1.11192e-05 0.00368899 1.77059e-05 1.4546e-05 1.03821e-05 1.5145e-05 1.85443e-05 1.3718e-05 1.85949e-05 1.19415e-05 1.13296e-05 9.48346e-06 1.44533e-05 1.71629e-05 0.00343925 0.00408524 1.34641e-05 0.00332215 1.65746e-05 1.60423e-05 1.54983e-05 1.19101e-05 1.23563e-05 1.76996e-05 7.89168e-06 1.68436e-05 0.00426814 0.00348967 1.2028e-05 1.46437e-05 1.04988e-05 1.3506e-05 1.30014e-05 1.45736e-05 1.31796e-05 1.12532e-05 1.3534e-05 1.44016e-05 0.0041698 1.49206e-05 0.00405487 1.28337e-05 1.40692e-05 1.61964e-05 0.00481362 1.66185e-05 0.00384097 0.00517619 1.19718e-05 1.62173e-05 1.16353e-05 1.38878e-05 0.00348336 1.23893e-05 1.59738e-05 0.0038063 1.1347e-05 1.25161e-05 1.45068e-05 1.42707e-05 1.28321e-05 1.6427e-05 0.00350479 1.35299e-05 0.0043915 1.44953e-05 0.00392898 1.44386e-05 1.46136e-05 0.00374508 1.18519e-05 1.19742e-05 1.58149e-05 2.04985e-05 0.00429071 9.10996e-06 1.68901e-05 1.21229e-05 1.33782e-05 1.81292e-05 1.08917e-05 1.21597e-05 1.55999e-05 0.00408254 1.16614e-05 1.25942e-05 1.21835e-05 1.72034e-05 0.0049282 1.92884e-05 8.54379e-06 0.00335088 1.15684e-05 0.00489212 9.85288e-06 1.2274e-05 8.91243e-06 1.31401e-05 9.72745e-06 9.20792e-06 1.01073e-05 9.63223e-06 1.27723e-05 2.1551e-05 1.29398e-05 2.57204e-05 1.31686e-05 1.25775e-05 0.00426726 1.97484e-05 1.38322e-05 1.82424e-05 8.80645e-06 2.0092e-05 0.00311884 1.68948e-05 0.00374941 1.68929e-05 1.35057e-05 1.09046e-05 1.52167e-05 0.00351878 9.94347e-06 1.56135e-05 0.00393272 1.20624e-05 0.00313467 1.81597e-05 1.36747e-05 1.43401e-05 0.00589932 1.84416e-05 0.00499029 0.00240898 1.27006e-05 1.31995e-05 1.23028e-05 1.47435e-05 1.27503e-05 0.00534724 1.51233e-05 1.71754e-05 0.0046996 1.57358e-05 1.12617e-05 1.75163e-05 1.15305e-05 0.00324515 0.00373396 2.01277e-05 0.00384569 1.52606e-05 1.34802e-05 1.51583e-05 1.66927e-05 1.35572e-05 1.59197e-05 1.88199e-05 7.89002e-06 1.41949e-05 1.00938e-05 1.38492e-05 0.00233642 1.50739e-05 0.00273579 1.15959e-05 1.67812e-05 0.00539881 1.18283e-05 1.24427e-05 0.00392513 9.89281e-06 1.18783e-05 0.00392716 9.70445e-06 1.6496e-05 1.33471e-05 0.00396911 1.11412e-05 1.16028e-05 1.77498e-05 0.00497184 0.00308826 1.80933e-05 1.33979e-05 1.12877e-05 1.61008e-05 0.00466681 0.00333012 0.00470146 1.44833e-05 2.07623e-05 1.82275e-05 1.44317e-05 9.4206e-06 1.97799e-05 1.65265e-05 1.1984e-05 1.1752e-05 0.00474888 1.19865e-05 1.47341e-05 1.67637e-05 8.90442e-06 1.01293e-05 1.39154e-05 1.49322e-05 1.88029e-05 0.00353467 1.93727e-05 1.46036e-05 0.00360915 0.00474929 8.28134e-06 0.00304974 9.37881e-06 0.00401798 1.14539e-05 0.00305774 0.00385626 0.00316798 1.51731e-05 1.70421e-05 1.37639e-05 1.10918e-05 0.002995 1.32767e-05 1.09975e-05 0.00343926 0.0026044 1.25405e-05 1.2939e-05 1.40865e-05 6.69291e-06 1.59754e-05 1.58541e-05 1.81397e-05 1.00933e-05 1.32596e-05 1.02981e-05 8.70242e-06 1.30207e-05 1.69952e-05 1.20903e-05 0.0055465 7.36867e-06 1.3568e-05 1.04716e-05 0.00408461 1.40739e-05 0.00312004 9.56893e-06 0.00365914 1.18764e-05 0.00467483 1.75695e-05 1.46645e-05 1.32309e-05 0.00352258 1.63268e-05 0.00366932 0.00455186 1.35125e-05 1.1654e-05 0.00521112 1.58956e-05 8.26658e-06 1.4374e-05 0.00553756 2.09028e-05 1.46956e-05 8.14152e-06 1.84198e-05 1.35329e-05 1.73439e-05 1.21753e-05 1.39321e-05 1.33092e-05 1.48639e-05 0.00465677 9.8306e-06 0.00460424 1.36105e-05 2.10819e-05 0.00395069 1.29418e-05 1.56956e-05 1.21641e-05 1.94934e-05 1.423e-05 0.00439451 0.0036751 6.94657e-06 1.36316e-05 1.92712e-05 1.71517e-05 0.00437354 0.00388048 0.00405848 1.07391e-05 0.00370185 1.48139e-05 1.19655e-05 0.00448291 1.11567e-05 1.69302e-05 1.3496e-05 1.30202e-05 1.99873e-05 0.00401242 0.00308919 1.21284e-05 1.09383e-05 0.00398698 1.12659e-05 0.0047936 1.76762e-05 1.13352e-05 1.12022e-05 8.43594e-06 0.004781 1.61916e-05 1.29364e-05 0.00416756 0.00381452 1.16879e-05 1.20319e-05 1.41977e-05 1.4306e-05 1.10871e-05 0.00412431 1.36345e-05 0.00395704 0.00409828 1.26314e-05 8.30776e-06 1.37824e-05 1.69504e-05 8.94308e-06 1.62252e-05 1.40437e-05 1.35371e-05 1.00203e-05 0.0030409 1.46073e-05 1.49804e-05 9.43602e-06 0.00486747 1.07379e-05 1.22546e-05 2.12766e-05 2.13963e-05 1.62887e-05 1.47756e-05 1.41836e-05 1.7268e-05 1.39893e-05 0.00434835 0.00446379 2.19676e-05 0.00360644 1.06998e-05 0.00400197 1.39754e-05 1.53198e-05 1.39669e-05 0.00345099 1.25821e-05 1.31299e-05 1.95233e-05 1.70576e-05 0.00456891 0.00403203 1.94513e-05 1.24457e-05 0.00484762 1.03697e-05 0.00609322 9.8404e-06 1.73197e-05 0.00341562 1.3719e-05 2.23985e-05 9.63645e-06 1.15228e-05 9.59522e-06 0.00543195 0.00302192 1.76487e-05 1.53349e-05 1.58987e-05 1.23278e-05 1.14984e-05 0.00308407 1.32447e-05 9.64093e-06 1.58108e-05 1.04132e-05 1.72142e-05 1.19071e-05 0.00424529 1.73709e-05 1.68182e-05 1.31614e-05 0.00338798 1.1101e-05 1.78051e-05 1.60883e-05 1.27069e-05 1.38537e-05 8.2989e-06 1.33573e-05 1.38554e-05 1.51546e-05 1.66244e-05 1.52635e-05 1.28906e-05 1.16755e-05 1.14675e-05 1.19613e-05 1.17983e-05 1.97149e-05 1.67111e-05 1.60152e-05 9.13318e-06 1.3667e-05 1.31077e-05 0.00381737 9.01147e-06 1.22279e-05 2.38842e-05 1.0939e-05 1.09672e-05 8.84984e-06 1.45586e-05 1.58384e-05 0.00494714 1.12409e-05 1.474e-05 0.00340135 9.35676e-06 0.00513999 0.00414071 1.45758e-05 1.32311e-05 1.09704e-05 0.0038255 1.56757e-05 1.28076e-05 1.27919e-05 0.00356259 1.23154e-05 1.93096e-05 1.77511e-05 1.191e-05 0.00248089 0.00582024 9.42489e-06 1.98984e-05 0.00412762 0.00428645 1.86329e-05 1.19018e-05 0.00510552 1.48013e-05 0.00373181 1.43609e-05 1.63919e-05 0.00328316 1.49294e-05 1.42335e-05 1.6961e-05 9.83304e-06 1.50288e-05 0.00441916 1.19005e-05 1.83585e-05 1.39884e-05 1.31616e-05 1.31506e-05 0.00527902 1.04681e-05 1.01201e-05 0.00420124 0.00318906 1.53548e-05 0.00435006 1.10911e-05 2.05865e-05 0.00470161 1.80079e-05 1.19383e-05 0.0041364 1.31697e-05 1.62389e-05 0.00358402 1.23156e-05 1.78235e-05 1.82338e-05 0.00364934 1.56154e-05 1.00249e-05 1.77969e-05 1.18213e-05 1.42627e-05 1.74871e-05 1.71381e-05 1.65447e-05 1.76281e-05 1.21731e-05 1.49693e-05 0.0034797 1.08995e-05 1.1931e-05 0.00457123 1.60332e-05 0.00275907 1.46683e-05 1.85388e-05 1.52764e-05 1.68144e-05 1.24921e-05 8.40868e-06 1.63184e-05 1.64887e-05 1.47227e-05 0.00396647 9.21929e-06 1.65284e-05 1.24101e-05 7.8137e-06 1.8485e-05 1.354e-05 1.54347e-05 1.43087e-05 1.08242e-05 1.3432e-05 2.00786e-05 1.2275e-05 1.62408e-05 9.34781e-06 9.24155e-06 1.05488e-05 0.00504077 0.0054021 1.87049e-05 1.62336e-05 1.11664e-05 0.00422178 1.35406e-05 0.00330986 1.263e-05 0.00397797 7.88389e-06 1.96994e-05 1.04577e-05 1.50183e-05 0.00548866 0.00472861 1.16309e-05 1.84149e-05 0.00550843 0.00557544 9.09213e-06 1.52241e-05 0.00500638 1.32968e-05 1.34178e-05 2.06973e-05 1.21776e-05 0.00436488 1.79903e-05 1.54473e-05 2.19801e-05 1.04551e-05 0.00346751 1.33603e-05 1.30104e-05 1.11161e-05 1.59137e-05 1.15246e-05 1.05856e-05 1.51553e-05 1.09535e-05 1.17011e-05 1.086e-05 1.71499e-05 1.12798e-05 8.72868e-06 1.46805e-05 1.19019e-05 1.28436e-05 1.40933e-05 1.00434e-05 1.70623e-05 0.00575405 1.12025e-05 8.97972e-06 1.31882e-05 1.89699e-05 1.1811e-05 1.66861e-05 0.00363201 8.26302e-06 1.23091e-05 1.25298e-05 1.46838e-05 1.1525e-05 1.11999e-05 0.00367118 0.00435674 9.60397e-06 1.55075e-05 1.92012e-05 0.00307173 0.00416989 1.67392e-05 1.75581e-05 1.78974e-05 1.62449e-05 1.66553e-05 1.16642e-05 1.91816e-05 1.06955e-05 1.87934e-05 1.10106e-05 1.09648e-05 1.80461e-05 1.57973e-05 0.00376938 1.47186e-05 1.39988e-05 8.03757e-06 1.55304e-05 1.75881e-05 1.71518e-05 1.37941e-05 1.90578e-05 1.36121e-05 1.29053e-05 1.57792e-05 1.29925e-05 1.78877e-05 0.00409318 1.52954e-05 1.36842e-05 1.1651e-05 0.0051867 1.05737e-05 1.38831e-05 1.01794e-05 0.00345345 0.00402312 1.89059e-05 1.154e-05 1.92729e-05 1.28812e-05 1.55821e-05 1.032e-05 0.00427751 0.00504997 0.00499144 1.38617e-05 0.00340965 0.00345769 1.0632e-05 1.2702e-05 0.00519198 1.2317e-05 1.3827e-05 1.44215e-05 1.17454e-05 1.77226e-05 1.05771e-05 1.18601e-05 0.00312761 1.18373e-05 1.05198e-05 1.55541e-05 9.99924e-06 1.24846e-05 0.0044335 0.00414381 1.17912e-05 1.01384e-05 1.43858e-05 0.00479505 0.00405143 1.68684e-05 8.34222e-06 0.00432734 1.70561e-05 0.00466379 1.09281e-05 0.00375775 1.15158e-05 1.42172e-05 1.49631e-05 1.87505e-05 8.49954e-06 1.02458e-05 1.31364e-05 0.00426329 1.65988e-05 1.30953e-05 1.01826e-05 1.72979e-05 1.59599e-05 1.81846e-05 0.00386473 1.17894e-05 1.34102e-05 1.43928e-05 1.32858e-05 1.54771e-05 0.00465998 1.74775e-05 1.4826e-05 1.63887e-05 9.54813e-06 1.21153e-05 1.87909e-05 1.04412e-05 1.03362e-05 1.47863e-05 1.01949e-05 1.74576e-05 1.71366e-05 9.15476e-06 1.58148e-05 1.01465e-05 1.19997e-05 0.00369288 1.35443e-05 0.00285053 1.74721e-05 1.56479e-05 1.23907e-05 1.5599e-05 1.15794e-05 1.22594e-05 0.00432263 8.76359e-06 1.73902e-05 1.20657e-05 1.55903e-05 0.00412874 1.36496e-05 1.40104e-05 1.57835e-05 0.00312201 1.73326e-05 1.53465e-05 1.70021e-05 0.00430054 1.26028e-05 1.17404e-05 0.00459021 0.0048977 1.6286e-05 1.54545e-05 0.00401626 1.75793e-05 1.14745e-05 1.72622e-05 1.42311e-05 1.43381e-05 1.32916e-05 1.5604e-05 1.43861e-05 1.11297e-05 1.10707e-05 9.29717e-06 1.36732e-05 1.58658e-05 1.58048e-05 1.96143e-05 0.00298375 1.17921e-05 1.18528e-05 1.4164e-05 9.98037e-06 1.55061e-05 1.3381e-05 0.00391599 1.29875e-05 1.30342e-05 1.206e-05 1.59707e-05 0.00450125 1.95916e-05 1.32186e-05 1.74884e-05 0.00447581 1.31228e-05 1.25748e-05 1.33796e-05 1.64472e-05 1.30594e-05 1.76505e-05 1.45158e-05 1.61935e-05 1.75736e-05 0.00435015 1.53304e-05 1.78799e-05 0.00403251 1.04045e-05 1.39423e-05 1.22089e-05 1.17536e-05 0.00330748 0.00354352 1.47719e-05 2.20096e-05 0.00431496 1.11563e-05 1.65954e-05 0.00346803 0.00392125 0.00409735 0.00411428 1.17521e-05 1.24892e-05 1.40379e-05 1.73451e-05 0.00324217 1.61625e-05 1.28812e-05 1.31688e-05 1.57815e-05 0.004042 2.0678e-05 9.05027e-06 1.80281e-05 1.65368e-05 1.03888e-05 1.818e-05 1.54246e-05 1.46199e-05 8.23013e-06 1.80852e-05 0.00449675 1.14991e-05 1.50896e-05 1.32996e-05 2.42469e-05 1.4271e-05 0.00356035 0.00362856 0.00389895 1.33597e-05 1.71003e-05 1.06948e-05 0.00343337 0.00327567 1.44353e-05 1.21385e-05 1.59206e-05 0.0033258 0.00526185 1.55446e-05 0.00409746 1.33458e-05 0.00380723 1.50513e-05 0.00441444 
0.00538783 2.55267e-05 2.02381e-05 2.71598e-05 2.02944e-05 2.39424e-05 2.30822e-05 0.00473896 2.17206e-05 1.24231e-05 0.00460011 0.00367982 2.81855e-05 3.23961e-05 0.00533747 1.64943e-05 2.45607e-05 2.03326e-05 1.8229e-05 0.00248659 1.80509e-05 2.30402e-05 1.65965e-05 2.39396e-05 0.00325337 2.21598e-05 0.00329408 1.63941e-05 2.51145e-05 2.03556e-05 1.63585e-05 1.00692e-05 2.0373e-05 2.44088e-05 2.61387e-05 2.15098e-05 3.1671e-05 3.02656e-05 3.88115e-05 0.00371654 0.0043715 1.2876e-05 1.72515e-05 0.00484887 3.58367e-05 1.3537e-05 1.9175e-05 0.0040495 2.69856e-05 2.9427e-05 0.0037237 2.42174e-05 0.00400049 2.25148e-05 2.11263e-05 1.07203e-05 1.96855e-05 3.3972e-05 2.08395e-05 1.69066e-05 1.24234e-05 0.00484941 1.79984e-05 1.71509e-05 2.54928e-05 0.00359069 2.30184e-05 2.73358e-05 2.77118e-05 0.00431447 1.32517e-05 1.48637e-05 0.00455192 2.97051e-05 1.52279e-05 1.58978e-05 1.69293e-05 3.67965e-05 3.08316e-05 2.20505e-05 0.00472172 1.62473e-05 1.58744e-05 2.08401e-05 3.87952e-05 1.6603e-05 0.0044502 0.00461218 0.00443702 0.00369389 1.59384e-05 1.77934e-05 0.00505733 2.59803e-05 3.79539e-05 2.57293e-05 0.00366533 2.59445e-05 0.00365829 1.93664e-05 1.29388e-05 0.00322932 3.05861e-05 2.98325e-05 1.19977e-05 1.50763e-05 1.84192e-05 1.52745e-05 1.29819e-05 2.86702e-05 2.88624e-05 2.32816e-05 1.456e-05 2.02464e-05 2.60004e-05 2.23227e-05 2.93331e-05 2.20244e-05 0.00424365 1.65631e-05 3.05012e-05 0.00492217 2.77325e-05 1.40112e-05 0.00472845 2.21206e-05 2.08144e-05 2.96825e-05 1.80593e-05 1.33294e-05 2.24091e-05 1.51332e-05 2.53272e-05 1.37441e-05 2.4494e-05 1.45468e-05 1.81146e-05 0.00374799 1.8879e-05 2.94778e-05 1.38739e-05 3.01274e-05 1.65491e-05 0.00464668 0.00316829 0.00473977 2.2608e-05 3.04252e-05 3.35214e-05 1.2965e-05 2.93065e-05 1.55839e-05 1.73343e-05 2.43489e-05 0.00557556 0.00516547 1.90124e-05 0.00397423 1.83732e-05 2.78058e-05 3.26637e-05 1.87978e-05 2.23604e-05 0.00300067 2.01074e-05 0.00388805 1.58737e-05 2.39398e-05 0.00383615 1.33745e-05 1.57999e-05 2.75286e-05 2.05815e-05 3.51638e-05 1.99542e-05 1.08685e-05 2.29201e-05 3.25491e-05 1.86542e-05 2.25583e-05 3.09981e-05 2.05558e-05 2.53285e-05 0.00541763 2.00373e-05 1.67719e-05 0.00291804 2.26889e-05 2.78868e-05 1.33878e-05 0.0047105 2.21961e-05 2.08293e-05 1.79033e-05 2.55624e-05 2.68721e-05 7.70708e-06 3.55715e-05 1.77955e-05 2.84756e-05 1.62919e-05 1.42627e-05 2.54744e-05 1.43204e-05 2.2476e-05 0.00414454 2.21705e-05 3.04071e-05 0.0040591 1.94614e-05 1.50901e-05 1.54684e-05 2.45225e-05 0.00346261 0.00442891 2.33071e-05 3.32249e-05 1.22078e-05 0.00395424 1.58911e-05 1.94588e-05 3.5935e-05 1.62222e-05 9.71077e-06 2.87317e-05 1.52413e-05 3.20829e-05 0.00386101 0.00517786 1.45841e-05 1.4635e-05 0.0043939 0.00394695 0.003678 0.00410819 0.00511442 1.42835e-05 1.28218e-05 2.45255e-05 0.00401556 1.51859e-05 2.92858e-05 2.62844e-05 0.00541495 1.85707e-05 0.00263209 2.49827e-05 3.16721e-05 1.78166e-05 2.6495e-05 2.71927e-05 1.64384e-05 0.00344519 2.05302e-05 3.28002e-05 1.02584e-05 1.94799e-05 3.93901e-05 1.31257e-05 2.1615e-05 2.37698e-05 1.55503e-05 1.59027e-05 2.94853e-05 2.00579e-05 3.22187e-05 2.18902e-05 0.00514721 0.00503605 0.00467172 1.92013e-05 9.3558e-06 3.31204e-05 1.15151e-05 1.83846e-05 3.52764e-05 1.99937e-05 0.00437118 1.6222e-05 0.0043457 2.71289e-05 2.59019e-05 1.72608e-05 2.30218e-05 2.24546e-05 2.00029e-05 2.12242e-05 2.61984e-05 2.9159e-05 2.14656e-05 2.42705e-05 0.00322007 2.06868e-05 0.00341704 1.43725e-05 1.86278e-05 1.7876e-05 2.17463e-05 1.49958e-05 1.95203e-05 3.66851e-05 2.17367e-05 1.67635e-05 3.8218e-05 1.61355e-05 0.00432931 2.45074e-05 1.5277e-05 2.46411e-05 1.60864e-05 3.01279e-05 0.00481643 0.00445513 2.23215e-05 3.59204e-05 2.67172e-05 2.51496e-05 1.71351e-05 0.00473677 1.52359e-05 3.09677e-05 2.11233e-05 2.7765e-05 1.61429e-05 1.98642e-05 1.71836e-05 1.73249e-05 0.00388315 1.99527e-05 0.00572053 0.00503758 1.26234e-05 2.8267e-05 0.0031681 1.37998e-05 2.26927e-05 0.00369888 0.00437605 2.09822e-05 1.6563e-05 2.52893e-05 3.41472e-05 2.45389e-05 2.02333e-05 2.34625e-05 3.7448e-05 0.00268212 2.89859e-05 0.00384982 2.33467e-05 1.18169e-05 2.22431e-05 2.71227e-05 2.89955e-05 2.05902e-05 2.02149e-05 2.29767e-05 1.4296e-05 2.67663e-05 1.89312e-05 0.00357766 3.6795e-05 2.9124e-05 0.00490225 1.93678e-05 1.84978e-05 1.14148e-05 1.61804e-05 1.49404e-05 2.0041e-05 0.00431721 1.79391e-05 0.0033492 0.0032405 1.24984e-05 1.98807e-05 1.58516e-05 3.91099e-05 0.00445445 1.55045e-05 0.00301818 2.72652e-05 1.62437e-05 3.07678e-05 0.00535835 3.35053e-05 0.0045122 3.14003e-05 1.76934e-05 0.00458922 0.00598175 2.62171e-05 1.52921e-05 2.51938e-05 4.2349e-05 1.41371e-05 0.00487942 3.8147e-05 2.20359e-05 0.00277846 1.77679e-05 2.72051e-05 2.65576e-05 2.13313e-05 0.00320078 2.67609e-05 1.93181e-05 2.49442e-05 0.00383363 1.65055e-05 1.64866e-05 1.33309e-05 3.71404e-05 0.0037029 2.91906e-05 1.5984e-05 2.7189e-05 2.92276e-05 1.37484e-05 1.80162e-05 1.38012e-05 2.63038e-05 2.09736e-05 3.02158e-05 2.97677e-05 0.00442477 0.00408002 2.61905e-05 2.07865e-05 2.80747e-05 3.01517e-05 3.13711e-05 1.84075e-05 2.56385e-05 2.04956e-05 1.32106e-05 3.86096e-05 0.00291968 1.64477e-05 9.24254e-06 1.33643e-05 3.01685e-05 2.91468e-05 2.94204e-05 2.15708e-05 0.00422412 2.89002e-05 0.00483535 2.51892e-05 2.37785e-05 1.12713e-05 2.2311e-05 0.00388238 3.41966e-05 1.79996e-05 2.04497e-05 3.3549e-05 3.25234e-05 1.24602e-05 1.68894e-05 1.5713e-05 2.28503e-05 1.08061e-05 3.63806e-05 2.29676e-05 2.28194e-05 2.62295e-05 1.92697e-05 0.00300635 1.46787e-05 2.06366e-05 0.00303292 2.03035e-05 0.00562727 1.8812e-05 0.00212325 1.78874e-05 0.004359 1.63566e-05 1.43372e-05 3.17159e-05 0.0045734 0.00494039 2.06946e-05 2.95246e-05 1.5117e-05 2.04753e-05 1.53898e-05 1.90609e-05 1.26427e-05 2.9443e-05 3.30821e-05 2.32392e-05 3.41751e-05 0.00380137 3.1787e-05 1.84488e-05 2.36868e-05 1.72891e-05 2.99186e-05 1.52858e-05 0.00449834 2.47815e-05 1.88139e-05 2.82683e-05 2.95968e-05 2.32534e-05 1.58295e-05 3.31189e-05 0.00437369 3.99144e-05 0.00352372 0.00608425 2.51797e-05 0.00348505 2.92579e-05 0.00373234 0.00394481 0.00403671 2.69747e-05 2.07055e-05 2.67299e-05 2.88805e-05 1.66627e-05 0.00375858 1.26637e-05 2.68421e-05 1.51019e-05 1.44626e-05 1.20251e-05 0.00466624 1.76157e-05 1.73108e-05 3.7922e-05 1.60736e-05 2.71902e-05 1.75749e-05 2.38058e-05 0.00379509 2.71177e-05 1.89185e-05 2.16615e-05 1.66247e-05 0.00388777 1.24063e-05 1.69206e-05 2.2814e-05 2.06551e-05 1.89084e-05 0.00503074 1.32784e-05 1.4809e-05 0.00347111 0.004597 1.99925e-05 1.56534e-05 2.00301e-05 0.00427562 1.01235e-05 0.00314981 3.51208e-05 0.00438012 1.46398e-05 2.4e-05 0.0046389 0.00381344 1.5426e-05 1.27102e-05 1.72568e-05 4.00465e-05 0.00372313 1.46547e-05 3.2075e-05 0.00285429 3.636e-05 2.76583e-05 0.0040369 0.00491338 1.48454e-05 2.42385e-05 1.85414e-05 1.9615e-05 2.12082e-05 2.67909e-05 1.47592e-05 2.77866e-05 2.30639e-05 1.81972e-05 2.84141e-05 3.713e-05 0.00407207 2.34444e-05 2.72945e-05 2.54865e-05 2.29623e-05 1.26648e-05 3.98474e-05 2.70648e-05 2.44521e-05 1.501e-05 1.79359e-05 1.84204e-05 2.10009e-05 2.11731e-05 1.90662e-05 0.00424887 2.29313e-05 3.72853e-05 1.70338e-05 2.09369e-05 2.02412e-05 1.92538e-05 0.00353343 3.97919e-05 0.00282889 0.00473988 3.56468e-05 2.24937e-05 2.13637e-05 2.78776e-05 0.00349532 2.54409e-05 2.98631e-05 2.12276e-05 0.00296763 2.64608e-05 1.73108e-05 0.00602073 2.28783e-05 1.46026e-05 2.67854e-05 2.59833e-05 2.55343e-05 0.00490872 0.00334785 2.20025e-05 0.00435903 2.05687e-05 1.87591e-05 2.38272e-05 2.13783e-05 1.90652e-05 0.00437262 1.3923e-05 2.92045e-05 0.00401992 1.98899e-05 2.19884e-05 1.69323e-05 2.80437e-05 0.00489361 2.15677e-05 2.22674e-05 1.56277e-05 1.13834e-05 0.00382631 1.93436e-05 2.40327e-05 1.45443e-05 2.90053e-05 0.00447848 2.2323e-05 1.57509e-05 0.0030123 2.84696e-05 1.19832e-05 2.63526e-05 0.00492503 0.00295104 1.96705e-05 2.41079e-05 1.46877e-05 1.83761e-05 0.00373861 0.00418201 0.00362143 3.51975e-05 3.41981e-05 1.64683e-05 2.21163e-05 0.00458128 2.12981e-05 0.00518466 2.73111e-05 2.25482e-05 2.90432e-05 0.00355368 2.67852e-05 1.13237e-05 1.89192e-05 3.10423e-05 3.559e-05 0.00391956 2.57417e-05 3.4412e-05 2.33417e-05 8.27469e-06 1.78146e-05 2.93388e-05 0.00463819 0.00455836 2.35204e-05 1.55723e-05 3.58414e-05 1.27177e-05 0.00452725 2.55152e-05 0.00401827 2.40785e-05 1.56865e-05 0.00490264 1.76038e-05 0.00635762 0.0049951 1.47708e-05 1.80372e-05 1.47896e-05 0.00570713 1.26934e-05 1.56339e-05 0.00349404 0.00390262 2.27196e-05 1.3793e-05 0.00487754 0.00506457 0.00380267 1.75965e-05 3.32449e-05 0.00358901 0.00461211 1.34961e-05 1.83995e-05 0.0053055 1.7776e-05 3.06635e-05 0.00396896 0.00382746 0.00533269 0.00579788 1.13384e-05 1.40917e-05 2.44098e-05 3.73962e-05 0.00479094 0.00538589 2.09858e-05 3.04644e-05 2.68009e-05 1.33454e-05 2.42114e-05 2.72462e-05 0.00700826 1.20232e-05 1.50723e-05 2.11544e-05 1.89317e-05 1.75157e-05 0.00498223 0.00608029 2.47754e-05 2.3183e-05 3.79638e-05 2.14554e-05 1.53518e-05 0.00355547 0.00649175 1.59791e-05 1.91277e-05 1.48306e-05 2.03371e-05 1.98977e-05 0.00459311 1.98145e-05 1.94874e-05 2.45061e-05 3.02705e-05 1.41941e-05 2.11626e-05 1.78836e-05 3.65247e-05 0.00316878 1.66939e-05 0.0035493 3.14435e-05 2.88381e-05 3.26404e-05 1.64992e-05 2.57809e-05 0.00490071 1.97519e-05 1.15492e-05 2.81824e-05 3.38955e-05 3.06468e-05 1.27949e-05 2.54046e-05 3.2205e-05 1.19928e-05 0.00519708 3.84217e-05 1.24986e-05 1.26019e-05 1.89496e-05 1.94955e-05 1.56597e-05 0.00393955 0.00512025 2.23872e-05 1.62983e-05 0.0033487 2.32882e-05 1.12612e-05 0.00390029 3.05589e-05 2.66445e-05 0.00341539 0.0041632 0.00464934 3.47262e-05 2.99125e-05 1.94368e-05 0.00381817 3.39991e-05 1.68546e-05 3.20208e-05 0.00412689 2.72114e-05 0.004819 0.00593664 2.11644e-05 2.49819e-05 0.00383839 0.00503117 1.52139e-05 3.3339e-05 1.75086e-05 1.19783e-05 0.00238406 1.83307e-05 2.55514e-05 2.58651e-05 2.11051e-05 0.00408233 1.04105e-05 0.00408875 0.00272408 1.57721e-05 2.65539e-05 2.56039e-05 2.23521e-05 2.31641e-05 0.00509837 1.4514e-05 2.86206e-05 0.0036442 1.18688e-05 0.00454442 0.0029093 2.1505e-05 2.1299e-05 1.89889e-05 1.95973e-05 0.00398668 1.06652e-05 3.03156e-05 2.14139e-05 2.79776e-05 2.13504e-05 0.00499835 1.09455e-05 2.09832e-05 0.00458455 0.00358851 3.05328e-05 0.00365663 2.09079e-05 1.75106e-05 1.58354e-05 2.64496e-05 1.4865e-05 1.58641e-05 0.00362132 2.42973e-05 2.37997e-05 0.00516638 1.57841e-05 2.91019e-05 1.41713e-05 0.00393579 2.84526e-05 3.56858e-05 2.10829e-05 1.53364e-05 2.96543e-05 2.74393e-05 0.00439958 1.43421e-05 2.68848e-05 1.72732e-05 0.00408414 1.16567e-05 1.80439e-05 1.35226e-05 1.60466e-05 0.00411742 2.14418e-05 2.47032e-05 1.03416e-05 1.56654e-05 2.86118e-05 2.14536e-05 1.0826e-05 1.2676e-05 0.00490014 1.62536e-05 1.40476e-05 3.45873e-05 0.00448763 1.35762e-05 2.10702e-05 2.76992e-05 2.90782e-05 2.53872e-05 1.61712e-05 2.72716e-05 3.67729e-05 1.18148e-05 0.00524061 1.26044e-05 1.61233e-05 1.79018e-05 2.242e-05 1.66448e-05 2.35903e-05 1.69698e-05 2.71993e-05 1.52341e-05 1.68314e-05 2.48388e-05 0.00415393 1.49792e-05 1.38554e-05 1.33025e-05 2.12551e-05 2.82323e-05 1.96047e-05 3.33061e-05 2.83865e-05 0.00331875 2.086e-05 2.49838e-05 3.12667e-05 2.07132e-05 2.95234e-05 1.4522e-05 1.40461e-05 1.72112e-05 2.11598e-05 3.58715e-05 2.4361e-05 0.00494121 1.44605e-05 1.42311e-05 3.17317e-05 2.80383e-05 1.21383e-05 1.67161e-05 1.70071e-05 1.12383e-05 2.59712e-05 1.59463e-05 1.64829e-05 0.00326564 2.21857e-05 3.59075e-05 0.0041909 1.68289e-05 2.49061e-05 3.36849e-05 1.60655e-05 2.36514e-05 3.44423e-05 2.9508e-05 1.33231e-05 2.60061e-05 0.00544456 2.91372e-05 2.49517e-05 0.0046009 1.72838e-05 2.0423e-05 2.28928e-05 3.46546e-05 1.79195e-05 2.83847e-05 1.44595e-05 2.63032e-05 1.91988e-05 3.36875e-05
[truncated: 11,226,114 more chars]
