# Supplementary material for: Transferable Measurements of Heredity in Models of the Origins of Life
Source: PLoS One. 2015 Oct 19;10(10):e0140663. doi: 10.1371/journal.pone.0140663 (PMC4610668; doi:10.1371/journal.pone.0140663)
Supplement: S1 Data — (ZIP) [file pone.0140663.s001.zip › data/transition/46/vectors.txt]

6.52066e-05 9.44019e-05 8.29096e-05 6.61795e-05 3.23834e-05 2.41848e-05 0.00636028 1.23836e-05 5.56306e-05 0.0001975 0.0001219 0.000217736 0.000120668 0.000104017 0.00014223 7.52108e-05 5.16436e-05 0.000139204 7.86463e-05 3.86293e-05 6.90211e-05 0.000196633 9.14134e-05 0.000510626 0.000371096 5.18913e-05 6.80668e-05 8.34664e-05 2.54244e-05 0.000290201 5.1622e-05 0.00033679 0.000133193 3.42985e-05 6.44363e-05 0.000123311 9.62069e-05 0.000125938 0.000169218 0.000529773 0.000139344 0.000154401 1.75423e-05 2.73511e-05 6.59836e-05 0.00509967 0.000386378 0.000340982 3.74257e-05 6.27602e-05 2.39258e-05 1.51134e-05 0.000138569 0.000218127 0.000124399 0.000118783 3.41327e-05 0.000185262 0.000106487 0.000207773 0.000136543 0.000478007 0.000234541 8.65911e-05 0.000105734 0.000244286 0.000192716 0.0774648 0.000234561 9.73363e-05 0.0003578 6.49438e-05 0.000154695 1.25585e-05 6.11548e-05 0.000721409 0.000143743 3.9768e-05 0.0545863 7.59e-05 0.000534108 5.71928e-05 0.000159362 8.76471e-05 0.000202415 7.24796e-05 4.41605e-05 0.000127288 3.21657e-05 0.000116774 0.000102456 4.34486e-05 9.64444e-05 3.40338e-05 0.000236662 0.000100257 0.000139531 0.000140191 0.000230025 6.44714e-05 0.0004534 0.000271983 6.66657e-05 8.43213e-05 0.0326333 0.00527007 3.66188e-05 3.24978e-05 0.000289526 0.00103939 0.0002546 5.68841e-05 7.13359e-05 0.000483939 0.000103702 3.93061e-05 0.000319168 2.73857e-05 6.71008e-05 9.70731e-05 7.44179e-05 0.000271783 1.53075e-05 6.14616e-05 0.000980337 7.58188e-05 0.000152851 0.000238559 7.73342e-05 1.59073e-05 0.000140526 0.000133612 9.00044e-05 0.000189896 5.14408e-05 0.0323145 5.24585e-05 9.70126e-05 4.48106e-05 9.89161e-05 2.47876e-05 0.000258713 0.000125269 3.22624e-05 4.86118e-05 8.66381e-05 5.78863e-05 9.1013e-05 0.000143138 4.80594e-05 2.32399e-05 2.77971e-05 4.87423e-05 0.000221842 2.62734e-05 3.06227e-05 9.66958e-05 9.14419e-05 0.000123201 0.000118727 0.000128979 6.85269e-05 0.000132696 0.000225476 0.000837342 0.000133208 0.000108659 0.000175994 6.02786e-05 3.02156e-05 6.9435e-05 5.78939e-05 5.95287e-05 0.000156656 0.000118634 0.000261485 6.60873e-05 4.16545e-05 0.000206336 0.000323953 0.00011318 0.0001034 0.000493374 0.000156024 7.59433e-05 0.000105037 0.000392737 0.000386013 7.3856e-05 5.26184e-05 0.000102692 0.000195976 0.000107798 0.000144957 0.000237892 0.000161322 2.86053e-05 5.47348e-05 5.27598e-05 4.86939e-05 0.000163748 5.4875e-05 8.51463e-05 0.000167586 4.20432e-05 0.000712282 0.0001046 2.28998e-05 0.00014102 0.000395534 0.000209422 0.000154523 0.000283084 3.25747e-05 0.000319069 0.000277257 9.4455e-05 9.42543e-05 1.97687e-05 7.95469e-06 2.93792e-05 0.000196826 6.2155e-05 6.47007e-05 8.98115e-05 0.0566784 0.000141827 0.000107225 0.000117189 0.000381833 0.00307452 2.24833e-05 0.000123097 0.00014592 6.79532e-05 2.22938e-05 0.000127639 8.70797e-05 0.000178171 0.000100786 0.00010107 3.16981e-05 0.000116523 7.68255e-05 6.67832e-05 5.24186e-05 9.24003e-05 2.1441e-05 3.09054e-05 0.000117129 4.18435e-05 5.11819e-05 5.29879e-05 0.000136416 0.000684211 0.00028337 0.000364708 7.68908e-05 1.02397e-05 9.83088e-05 5.08508e-05 0.00825575 1.70634e-05 0.000126608 7.95176e-05 0.000144067 5.883e-05 0.000320819 0.000252519 0.00014315 3.06109e-05 0.0103994 9.37907e-05 1.53824e-05 0.000837411 4.64566e-05 0.000103161 2.96586e-05 9.82848e-05 0.000122341 7.7771e-05 0.000260095 4.83836e-05 5.83554e-05 0.000109112 5.28125e-05 9.11951e-05 3.97844e-05 0.000118201 9.60684e-05 5.6046e-05 1.8954e-05 2.69855e-05 6.04946e-05 6.23528e-05 7.17127e-06 0.000114454 7.42346e-05 2.3715e-05 4.40493e-05 0.000144463 7.21786e-05 0.000129348 0.000188756 6.348e-05 0.000141226 4.23155e-05 8.61296e-05 0.000113685 3.92405e-05 0.000124446 0.000485488 4.91149e-05 5.7589e-05 0.0653107 1.2532e-05 0.000149772 7.2423e-05 0.000223803 0.000139295 5.12809e-05 0.00030547 0.0308706 3.93856e-05 7.12291e-05 0.000406246 0.000151178 6.85281e-05 0.000134827 0.000104437 4.46852e-05 0.000285794 0.000217014 2.92624e-05 0.000142826 8.03133e-05 7.42563e-05 0.00135969 9.1147e-05 0.000134477 0.000185139 0.000251208 4.56978e-05 7.34264e-05 2.00106e-05 0.000255683 0.000165776 5.29985e-05 5.51433e-05 0.00013794 0.0037541 5.62403e-05 0.000380078 4.11825e-05 0.000222616 0.000238798 0.000158621 3.67853e-05 0.000178826 0.000116409 5.45183e-05 4.2004e-05 8.34572e-05 1.19341e-05 5.17316e-05 0.00013531 0.00353004 1.79048e-05 0.000102109 0.000478367 2.15575e-05 6.11671e-05 6.47631e-05 0.000109555 0.000111113 9.48311e-05 3.55756e-05 6.09183e-05 3.44289e-05 4.9709e-05 6.61477e-05 0.000131111 0.000203397 0.000266606 7.68044e-05 9.29568e-05 4.141e-05 0.000137901 7.16227e-05 0.000124465 0.000305001 5.03901e-05 1.47015e-05 6.24129e-05 8.66125e-05 9.94912e-05 0.000342385 0.000159853 0.000156836 7.11591e-05 0.00459756 4.32336e-05 0.00050746 0.000111048 6.18847e-05 0.000143988 0.000196367 9.62642e-05 8.90916e-05 0.000119731 0.000271848 0.000122064 8.54095e-05 8.62158e-05 0.000319045 9.66975e-05 0.000685628 0.000102429 1.4481e-05 0.00027464 5.171e-05 0.00036421 3.66006e-05 0.000115834 4.61431e-05 6.48994e-05 0.000175149 0.000138939 0.00017897 0.000760344 0.000566619 0.000207287 5.17227e-05 0.000208688 0.000285002 2.51059e-05 0.000281675 6.09653e-05 0.00570244 0.00751501 0.000188587 0.000115539 0.000107971 0.000117215 5.00911e-05 4.52824e-05 0.000295615 8.36134e-05 7.59224e-05 0.000848091 0.000290418 0.000625597 5.15876e-05 2.36245e-05 0.00012358 9.41644e-05 9.24284e-05 0.00024411 0.00012903 9.48697e-05 0.000139049 0.00014166 0.00051949 3.71001e-05 9.06901e-05 3.17448e-05 0.000335288 4.25948e-05 0.000122381 7.17974e-05 1.91609e-05 0.000302233 8.60163e-05 0.000160089 7.01697e-05 8.80921e-05 0.000378359 7.03578e-05 0.00491961 0.000296268 0.000131191 7.34222e-05 4.47446e-05 0.000166823 3.20704e-05 0.00628162 9.16187e-05 0.000370567 0.000348976 6.93548e-05 0.00747293 0.000223155 4.14864e-05 4.23234e-05 4.73383e-05 0.000145638 1.35995e-05 0.000206659 0.000270996 0.000143892 4.20981e-05 0.000516532 8.03555e-05 0.000183953 0.000265717 0.000217957 7.91921e-05 5.63136e-05 0.000137962 0.000265678 7.21344e-05 5.53318e-05 0.000215304 0.000128388 0.000305184 8.93683e-05 7.78363e-05 0.000101064 0.000376574 5.44815e-05 6.21397e-05 0.000157797 0.000191087 8.45908e-05 3.67904e-05 8.66251e-06 0.000211929 7.20165e-05 3.62304e-05 0.000432412 0.000403761 0.000113853 5.15708e-05 1.06163e-05 0.000557047 1.19307e-05 0.000395385 0.000129606 4.33308e-05 6.1759e-05 0.000233999 2.88938e-05 0.000281139 0.000121591 0.000148417 7.15305e-05 1.28756e-05 0.000439523 0.000235802 0.000156878 4.96424e-05 7.12794e-05 6.28835e-05 4.89363e-05 8.26291e-05 3.35972e-05 7.48007e-05 0.00116404 0.000206163 0.000188837 0.000228785 8.10761e-05 0.000213601 3.42613e-05 6.66793e-05 1.86923e-05 0.000310183 0.000136496 4.79917e-05 0.000248861 0.000113293 0.000797609 0.000176745 0.000129076 9.16823e-05 0.000153085 4.9065e-05 0.000123617 6.38167e-05 7.96231e-05 9.79606e-05 0.00010467 9.49825e-05 0.00018403 0.00453621 1.92884e-05 0.000929111 0.000375585 3.32633e-05 3.32288e-05 4.39314e-05 0.000227585 3.43586e-05 9.48182e-05 0.000158001 2.06192e-05 8.54365e-05 3.75316e-05 0.000324087 0.000442493 4.07237e-05 0.000115746 8.49529e-05 0.000232691 3.90449e-05 0.000120041 0.000254543 0.000411445 1.10258e-05 3.80845e-05 3.66638e-05 2.69099e-05 0.000104399 6.6021e-05 0.000118286 0.000215361 0.000176364 4.61894e-05 0.000105676 0.000144029 3.64115e-05 0.00016675 2.59539e-05 5.5789e-05 0.000351067 8.99752e-06 0.00130269 0.000191311 0.022578 0.000105578 0.000156978 0.000121768 2.77902e-05 0.000109237 0.000120053 8.01343e-05 2.19004e-05 9.20921e-05 0.000103813 0.000533161 7.01777e-05 8.84668e-05 7.96112e-05 0.000520385 0.000120216 9.55305e-05 0.000175601 7.58909e-05 5.02701e-05 4.75047e-05 0.000169611 0.000146105 4.13491e-05 3.51797e-05 0.000313623 0.000149684 0.000179819 2.82365e-05 0.000138751 3.71633e-05 0.000232508 6.71441e-05 0.000249005 9.43478e-05 0.000299876 0.000294321 4.30691e-05 5.79689e-05 6.49e-05 7.63475e-05 0.000142759 3.71317e-05 0.000321795 0.00010655 8.26477e-05 6.38186e-05 9.71532e-05 3.10293e-05 1.97507e-05 7.85187e-05 0.000157797 5.13302e-05 4.21238e-05 6.56784e-05 9.71406e-05 0.000193226 0.000149981 9.79158e-05 6.94084e-05 7.27189e-06 9.71451e-05 0.000138074 8.2728e-05 0.00012933 6.89798e-05 0.000198465 5.86875e-05 0.000128919 0.00024226 0.000123519 6.80441e-05 5.75942e-05 7.59776e-05 5.84678e-05 5.3795e-05 4.16621e-05 0.000184963 4.44223e-05 6.66667e-05 9.23924e-05 4.37589e-05 3.22355e-05 3.96051e-05 4.15483e-05 0.000448973 0.000314025 5.58337e-05 0.000241322 3.40185e-05 0.000148439 9.11474e-05 0.000185274 3.67601e-05 0.000118584 0.000117557 0.000130447 0.000101719 8.22482e-05 5.43261e-05 0.000385703 5.69165e-05 6.01274e-06 6.61143e-05 9.7227e-05 0.000416797 7.84134e-05 0.000116757 0.000474381 4.86318e-05 3.50362e-05 0.0350943 7.7706e-05 0.0444035 6.32962e-05 6.31119e-05 6.87061e-05 5.941e-05 0.000131387 2.98239e-05 0.000100441 9.3044e-05 3.04394e-05 6.91429e-05 0.00331896 0.000356515 0.000126699 8.59972e-05 0.000611891 0.00014846 0.000355849 9.54867e-05 0.000204354 8.60202e-05 5.55228e-05 4.67437e-05 5.21147e-05 7.03677e-05 2.01165e-05 0.000156643 1.79611e-05 0.000203639 4.8232e-05 3.18362e-05 4.22804e-05 4.39084e-05 0.00012785 5.02388e-05 9.76031e-05 5.90342e-05 0.0112366 0.00031089 8.36249e-05 5.94585e-06 4.45331e-05 9.63462e-05 0.000123602 8.69447e-05 0.000102121 4.93965e-05 3.73218e-05 0.000410631 0.000220093 0.000118394 0.000425836 0.000477391 4.90917e-05 5.03688e-05 0.000154758 0.000201636 6.90439e-05 0.0001803 0.000224446 3.34139e-05 0.000251093 3.73638e-05 0.000136186 0.000154136 0.000111269 0.0764845 0.000119409 0.000155131 0.000112635 0.000303608 2.51512e-05 7.23838e-05 6.21081e-05 0.000137344 8.34856e-05 6.81087e-05 5.93645e-05 5.63911e-05 7.04054e-05 4.29458e-05 3.55339e-05 0.000614176 0.0138648 7.36585e-05 4.74756e-05 0.000337539 0.000406031 0.00538902 0.000149387 6.82229e-05 9.65507e-05 8.95493e-05 5.85897e-05 4.63955e-05 8.36364e-05 3.73492e-05 0.000230953 5.32628e-05 2.56891e-05 0.000402325 4.8492e-05 0.000830261 7.81345e-05 5.4919e-05 0.000610444 4.39149e-05 3.87554e-05 4.40272e-05 6.40141e-05 7.99255e-05 0.000168094 7.18414e-05 7.6876e-05 0.00016484 0.000596867 7.92748e-05 4.76265e-05 3.10459e-05 3.2142e-05 5.73668e-05 0.000106791 7.81325e-05 0.000246076 0.000310584 5.91932e-05 4.03463e-05 3.42044e-05 0.000326622 0.000166599 0.000123505 7.65863e-05 0.0002044 3.51026e-05 0.000594202 8.23418e-05 3.70817e-05 9.32122e-05 0.000121715 0.000371326 3.48639e-05 0.000348311 4.45515e-05 3.30437e-05 0.000100701 8.6677e-06 0.00817855 3.77861e-05 0.000174488 0.000158155 7.28089e-05 4.62083e-05 0.0844007 7.09688e-05 5.58718e-05 4.27143e-05 0.000103196 7.72407e-05 4.87064e-05 4.25546e-05 0.000462692 0.00017725 0.000106493 7.19713e-05 0.000149053 4.37948e-05 5.27125e-05 0.000102368 5.29124e-05 4.04344e-05 0.000343277 6.75836e-05 6.23717e-05 0.000269446 0.000390221 4.97207e-05 0.000320983 7.25561e-05 0.000166033 0.000186269 9.75946e-05 0.000152049 2.71503e-05 2.87972e-05 0.000100505 0.0344537 4.31099e-05 4.41187e-05 4.41947e-05 0.000101467 0.000263913 5.01849e-05 0.000127959 0.000136419 0.000142412 0.000284096 0.000171193 0.000208943 5.83845e-05 0.00268515 0.000528419 5.54606e-05 2.90901e-05 8.62232e-05 6.24026e-05 9.17186e-05 4.80012e-05 7.9678e-05 0.000106583 0.00055806 2.20938e-05 0.000235961 0.000365264 0.00537047 4.4839e-05 6.57095e-05 7.08537e-05 0.00152293 7.17624e-05 0.000169577 2.57668e-05 0.000142657 0.000106391 0.000269415 4.87989e-05 0.000152616 0.000448329 0.00263958 0.000153931 7.88995e-05 0.000112242 6.64667e-05 8.58061e-05 2.48957e-05 0.000159769 0.000129207 0.000200064 5.73246e-05 4.47736e-05 4.38415e-05 0.000132205 0.000252228 0.000168373 0.000212954 0.000454871 7.44259e-05 0.000359871 0.000172037 6.58652e-05 0.000112805 0.000157251 0.000149382 4.04861e-05 0.044908 0.000230497 0.0293613 9.30918e-05 2.7834e-05 
0.00014078 9.81426e-05 0.000356995 0.000190839 0.000181456 2.56674e-06 2.32157e-05 2.98235e-05 5.65233e-05 4.25599e-05 0.000510479 0.000190001 2.61394e-05 5.84732e-06 4.38041e-05 1.08308e-05 0.000158452 0.000109009 3.55429e-06 6.57489e-05 0.797198 0.00014486 1.40994e-05 0.000444533 2.70864e-06 2.40994e-05 0.000407527 0.00053067 2.92352e-05 0.000131663 0.000399331 1.31322e-05 2.4571e-06 1.13196e-05 7.2541e-06 3.06207e-05 0.000490396 0.000398451 0.000181521 3.28277e-05 0.000525272 7.53041e-06 8.16607e-06 6.95137e-05 8.81444e-05 8.49064e-05 0.000413901 9.30131e-06 2.50606e-05 4.62016e-06 2.00088e-05 8.23628e-06 5.05514e-05 0.000408672 0.000558331 1.03271e-05 3.03917e-05 0.000533881 1.91681e-05 0.000348481 0.00060427 0.000108047 8.97523e-05 7.9674e-05 1.10841e-05 3.61268e-05 0.000403103 3.31334e-05 0.000407628 0.000229955 1.91996e-05 1.89559e-05 3.28838e-05 0.000235183 0.000411022 1.33399e-05 1.78142e-05 0.000125294 0.000441585 0.000387593 0.000157923 3.64508e-05 0.000414737 1.00408e-05 0.00045979 0.000129793 1.55241e-05 0.000216956 1.19098e-05 0.000260334 0.00063005 0.000553327 1.12931e-05 0.000521235 7.438e-06 0.000115818 8.75596e-06 1.34339e-05 0.000429814 3.01734e-06 2.6844e-05 5.13796e-05 0.000262253 7.75955e-06 7.79351e-06 7.64363e-06 0.000233544 0.000433496 0.000421169 0.000768797 2.3986e-05 0.000242776 6.03559e-06 0.000115347 2.53418e-05 2.48085e-05 2.82337e-05 1.37182e-05 0.000142455 0.000209407 8.92275e-05 1.05063e-05 0.000113081 0.000366912 0.000437184 0.000465961 0.000796217 1.29377e-05 0.000403098 1.68305e-05 3.09307e-05 1.92712e-05 0.00011454 0.000416273 0.000107872 1.71401e-05 0.000504644 8.93489e-06 3.70767e-05 3.0543e-05 0.000426269 0.00028922 0.000103079 1.4565e-05 1.10963e-05 3.44476e-06 8.03806e-06 0.000402311 0.000343595 1.88255e-05 0.000608142 3.08392e-05 0.000548877 0.000767978 0.000219855 0.000199596 0.000824433 0.000166647 7.68207e-05 0.0002354 0.000520462 0.000429257 1.718e-05 1.10655e-05 0.000250901 0.000596541 4.10713e-05 3.47975e-06 2.9992e-05 7.4609e-06 7.69882e-05 0.000120168 2.96808e-05 4.24377e-05 3.7369e-05 1.17788e-05 0.000253861 0.000115975 0.00021526 0.000104759 3.7337e-05 0.000167412 0.000149892 7.6684e-05 1.6177e-05 0.000384879 0.000113963 0.000418981 1.00507e-05 8.04076e-06 1.85894e-05 1.69765e-05 2.82311e-05 0.000411794 9.58747e-05 0.000129415 0.000467153 0.000263042 0.000473513 1.44313e-05 1.96711e-06 0.000886209 0.000488668 0.000426929 5.45852e-06 0.000228362 0.000403362 0.000185504 9.45862e-06 6.20249e-06 6.34908e-06 0.000124157 4.1204e-05 0.000166587 0.00028598 0.00483293 7.17624e-05 0.000962749 2.87245e-05 6.33746e-05 0.000159008 0.000162047 9.313e-05 8.31637e-06 5.1168e-06 2.31412e-05 1.43879e-05 1.21152e-05 0.00018517 0.000399511 1.54744e-05 8.35965e-05 0.000270193 0.00116787 2.64399e-06 0.000404849 0.000183336 1.25596e-05 0.00122552 0.000505764 0.000401514 0.000434124 0.000102382 1.29254e-05 0.000413262 9.26923e-06 0.00135825 0.00021968 3.3406e-05 4.23555e-06 1.07386e-05 0.00041356 9.88923e-05 0.000531047 9.34303e-06 6.44712e-05 0.000483919 0.000418452 6.36993e-06 4.67227e-05 0.000101243 1.12597e-05 5.66444e-06 0.000310313 0.000538254 0.000253293 0.000478085 3.32912e-06 3.03996e-06 0.000197064 1.35148e-05 1.00773e-05 1.69857e-05 3.98334e-05 1.24293e-05 0.000408255 0.000105126 0.000413694 8.20922e-05 7.29437e-06 1.80573e-05 1.00563e-05 7.54027e-06 0.000204132 0.000409506 0.000120142 3.40248e-05 5.73454e-06 0.000313946 1.42955e-05 1.68192e-05 1.16939e-05 2.45855e-05 0.000547543 4.70149e-05 3.96212e-06 4.90337e-06 7.98205e-06 2.17636e-06 0.000171095 2.56619e-06 1.88774e-05 0.000294493 0.000341869 4.67157e-05 0.000489859 4.38153e-05 1.41026e-05 6.09516e-06 8.27113e-06 2.47822e-05 4.1933e-05 4.17703e-05 0.000554801 3.90952e-05 0.000551395 9.41325e-06 8.3503e-05 0.000250962 0.00017632 0.00122244 0.000661734 7.43049e-05 0.00079679 4.6411e-05 2.34187e-05 0.00047008 0.000415614 0.000383022 1.31696e-05 2.54876e-05 5.46454e-05 1.65749e-05 2.94488e-05 0.00035271 5.0531e-06 0.00099037 0.00010489 0.000108239 0.000194801 0.000202673 0.000400636 9.74294e-06 1.11077e-05 5.27563e-06 2.13553e-05 0.000167265 0.000190121 0.000132739 0.000101605 6.41749e-06 1.06091e-05 0.000107625 1.81491e-05 0.00011849 9.88216e-06 5.48729e-05 0.000127621 2.26766e-05 1.44656e-05 2.16647e-05 9.29455e-06 0.000412746 8.67901e-05 9.44701e-05 1.42908e-05 9.40207e-06 1.816e-05 3.95153e-05 4.00013e-05 0.00040576 0.000102336 2.34659e-06 0.000279917 0.000105911 9.23559e-05 5.95276e-06 0.000157016 8.88835e-05 0.000158915 0.000556193 0.000749339 0.000146365 4.42959e-05 0.000144188 0.000537553 2.53354e-05 7.75896e-06 2.50575e-05 1.34563e-05 2.59484e-05 0.00051981 0.000716796 0.000400533 0.000110638 2.15503e-05 0.000404734 0.000417629 0.000614924 4.51991e-06 3.23505e-05 0.000126086 0.000196673 1.62707e-05 4.76257e-05 0.000340699 0.0001051 0.000296869 0.000454832 0.000420475 5.44115e-06 0.000247498 4.39447e-06 5.66513e-05 4.8868e-05 6.81984e-05 0.000106664 6.65388e-05 4.24455e-06 9.41339e-05 0.000134039 7.4925e-06 7.59379e-05 0.000410147 9.1842e-06 3.59958e-06 0.000505904 0.000421511 9.18812e-06 7.33286e-06 0.000369814 0.000108411 3.72702e-06 0.000142565 0.000228279 2.22664e-06 0.000337127 0.000260912 4.22689e-06 0.000164275 1.14809e-05 0.000484226 0.000488309 3.60055e-05 0.000476917 2.21246e-05 0.000621592 1.14381e-05 0.000120438 0.000525134 1.82065e-06 1.37414e-05 0.000450174 0.000268336 8.10613e-06 0.000207643 4.01385e-06 0.000434275 0.00041842 1.27369e-05 0.000578043 0.000238681 1.06749e-05 0.000123684 0.000629694 6.81962e-06 0.000423234 2.57493e-05 7.1117e-05 4.67544e-06 6.57294e-05 0.000166756 0.000415889 7.59227e-05 2.51496e-05 1.99964e-05 1.29387e-05 5.34447e-05 1.54427e-05 6.41131e-05 5.99039e-05 0.000105232 4.66274e-06 5.25597e-06 6.18031e-06 0.000398018 0.000181794 5.96472e-05 1.47377e-05 0.000795252 2.28041e-05 4.92611e-05 9.50718e-06 8.98441e-06 5.78406e-05 5.2036e-06 0.000835972 4.71916e-05 2.81643e-05 1.1567e-05 1.25944e-05 0.000117685 0.000296772 6.36397e-05 0.0009753 1.65853e-05 0.000136753 4.79004e-05 1.02567e-05 0.00012367 0.000103854 7.15537e-05 2.2879e-05 3.56579e-05 0.000130628 6.89526e-05 0.000401665 0.000166244 0.000181784 0.000134446 1.72662e-05 0.000263186 1.07416e-05 0.00114114 0.000314342 1.56547e-05 9.52985e-06 8.33493e-05 0.000238515 0.000218982 4.88525e-05 0.000410374 1.23031e-05 2.8274e-06 3.28325e-05 6.78328e-05 9.0823e-06 5.3552e-05 0.000114055 0.000913178 0.000399933 0.00029975 9.82155e-05 0.000519446 0.00036473 5.89032e-06 0.00035397 5.6408e-05 7.73043e-06 3.13986e-05 4.55012e-05 1.43478e-05 9.00253e-05 1.68395e-05 1.50614e-05 8.48211e-06 7.38001e-06 0.000227485 0.000140537 7.79285e-06 1.30299e-05 0.000110918 5.84295e-06 1.4464e-05 2.91185e-06 0.00041556 0.000220569 1.17223e-05 5.17534e-06 2.17522e-05 2.21705e-05 0.000253956 4.42716e-06 1.46664e-05 2.86353e-05 8.90684e-05 7.75001e-05 0.000204319 5.09829e-06 6.26681e-05 0.000432493 1.91439e-05 0.00048953 4.55331e-05 0.000405861 1.03616e-05 8.45977e-06 8.63008e-05 4.74611e-06 1.18858e-05 2.50364e-05 8.84233e-05 4.01884e-06 0.000403608 0.000255316 0.000562446 0.000136239 4.86399e-05 8.62834e-05 3.86397e-06 3.68137e-06 8.96924e-06 0.000113477 0.000329055 0.000141396 0.00011928 1.46022e-05 0.000530018 1.79779e-05 4.02982e-06 7.73692e-05 1.0175e-05 0.000100234 0.000422871 8.90067e-05 3.52846e-05 1.22026e-05 1.15984e-05 2.05342e-05 0.000322235 0.000127643 0.000246433 1.59355e-05 9.34363e-05 5.57326e-06 8.27241e-06 1.16143e-05 0.000207614 2.69124e-05 0.000152828 0.00012528 5.99508e-05 0.000794743 4.75394e-05 1.16342e-05 9.13235e-05 0.000343399 4.99693e-06 4.04959e-05 4.68086e-05 8.27468e-05 0.000166772 0.000717027 0.000144879 0.000213536 0.000116773 8.48364e-06 0.000507016 0.000401871 3.82732e-05 0.0004733 5.71309e-06 0.000585263 4.13837e-05 6.82814e-05 3.21505e-06 1.18789e-05 0.000411374 2.99251e-06 6.85947e-06 0.000861694 0.000489292 0.00108667 0.000157969 1.03274e-05 0.000124355 8.05699e-05 0.000456252 0.000588497 0.000411258 6.66388e-05 6.27072e-05 0.000554479 0.000344916 6.98649e-05 1.5442e-05 1.4846e-05 0.00040871 9.6242e-06 0.000264396 0.000138607 4.84898e-06 0.000126043 0.000253658 4.20756e-06 4.31383e-05 1.04826e-05 8.23361e-06 0.000320045 3.51095e-06 0.0004116 9.42601e-05 0.000411041 0.00018504 0.000240134 0.000319752 5.32579e-06 0.000934798 1.92905e-05 4.02704e-05 1.7318e-05 0.000135443 5.0168e-05 0.000406254 0.000186846 1.37381e-05 9.68934e-05 4.07336e-06 0.000178672 0.000298454 5.77028e-05 5.88727e-05 5.56959e-06 0.000618813 3.32162e-05 7.61104e-06 2.20071e-05 3.87098e-06 0.000257691 0.000289344 0.000364431 0.000609592 0.000173832 5.16826e-05 4.85693e-06 4.81974e-05 1.46568e-05 0.000314969 2.35078e-05 0.000109021 1.20724e-05 1.81671e-05 7.78208e-06 0.000389094 0.000420647 2.19392e-06 0.000122601 5.32105e-05 8.72189e-05 1.01125e-05 2.7293e-05 2.50101e-05 4.29899e-05 1.128e-05 0.000472681 1.38713e-05 0.000410099 2.63879e-05 3.25394e-06 7.38007e-05 0.00040893 0.000475383 2.0406e-05 1.52133e-05 1.41581e-05 0.000451902 4.60367e-05 1.12013e-05 2.74399e-05 4.98243e-06 0.000927936 0.00022162 0.000160907 0.00014595 2.2209e-06 7.86558e-06 6.18996e-06 0.000621549 0.000197167 0.000664187 0.00048912 0.000657571 0.000403653 0.000689467 0.00017169 4.49295e-05 0.00010443 2.90349e-06 8.09833e-06 0.000104684 1.92918e-05 1.18342e-05 1.69565e-05 1.13579e-05 4.83831e-05 6.61003e-05 0.0129286 1.3118e-05 5.85168e-06 0.0171316 1.69713e-05 0.000122873 0.00012109 1.38988e-05 1.47395e-05 3.31923e-05 0.000407033 0.000342992 1.67371e-05 2.54798e-06 1.31884e-05 2.19873e-05 0.000401582 6.17061e-05 8.46115e-05 9.12136e-05 0.000147586 0.000624041 5.56357e-05 3.72463e-05 4.75154e-06 0.000546642 0.000475861 5.42768e-06 9.40881e-05 0.000421273 7.38122e-05 4.46788e-05 7.84427e-05 8.13559e-05 0.000177891 6.55846e-06 1.34772e-05 1.3373e-06 0.000238175 0.000816623 1.97772e-06 3.77154e-05 0.000110581 0.000644882 4.29439e-06 0.000812286 1.23079e-05 1.25664e-05 0.000551029 7.65378e-05 0.000126309 0.000210526 1.4953e-05 3.45074e-06 1.63208e-05 4.42726e-06 0.000150418 9.72994e-06 0.000198954 5.85544e-05 3.79997e-06 0.000800944 0.00013201 0.000133387 6.90528e-06 1.84539e-05 8.01495e-06 0.000413719 0.000149234 1.37781e-05 0.000125393 3.71076e-05 5.22285e-05 1.58631e-05 0.000198763 0.00049388 2.41013e-05 0.000156491 4.8053e-05 0.000141347 4.53733e-05 8.71798e-06 1.24305e-05 0.000139515 0.000125891 0.000406362 3.36361e-05 2.24054e-05 2.97367e-06 4.38836e-06 0.000309049 2.55703e-05 3.45382e-06 3.75026e-05 0.000721253 0.000716106 0.000147205 2.95932e-05 0.000137081 3.55339e-05 3.49951e-05 5.1466e-06 8.67965e-05 0.000409555 0.000361524 4.07548e-05 4.43903e-05 1.08272e-05 0.000446319 3.74462e-05 0.000408859 0.00014847 0.000974641 2.15493e-05 3.72275e-05 0.000396617 2.47894e-05 0.000111745 1.95872e-05 0.000205946 3.78871e-05 5.94378e-06 1.34522e-05 4.0593e-06 5.75735e-06 1.36377e-05 0.000164253 9.86442e-06 0.000446221 6.82483e-06 0.000123545 2.37529e-05 1.01036e-05 3.57717e-05 0.000135866 0.000420614 0.000404961 1.04944e-05 4.23084e-06 2.72032e-06 0.000495952 3.50273e-05 7.47373e-05 0.000449952 0.000108196 0.000579388 1.98491e-05 0.00018275 0.000928766 1.08127e-05 0.000230735 0.000164664 0.000130371 1.75423e-05 1.47082e-05 7.81364e-06 5.19445e-06 3.31151e-06 0.000431211 6.91633e-06 0.000203972 0.000512729 0.000397463 2.22172e-05 5.28226e-06 1.3834e-05 4.96789e-06 1.99379e-05 0.0001027 1.16639e-05 0.000425318 5.51157e-05 1.0095e-05 8.26633e-05 8.13295e-06 1.85977e-05 8.99302e-05 4.85148e-05 0.000129245 0.000923874 3.44545e-05 0.000446209 0.00044143 3.03245e-06 2.49588e-05 3.68545e-05 5.2493e-05 1.99006e-05 2.0224e-05 6.05681e-05 1.1913e-05 0.000197406 0.000472803 0.00041837 0.000122344 0.000457045 2.6621e-05 2.28828e-06 4.58553e-05 0.00023713 0.000224253 1.50043e-05 0.000410782 5.92092e-05 3.66508e-06 0.00019155 3.57952e-05 0.000135481 4.40694e-05 4.64354e-05 4.91854e-06 1.76398e-05 2.32413e-05 2.36004e-05 
5.53696e-05 0.000440686 0.000150434 0.000470439 2.9093e-05 0.00036602 5.66623e-05 2.97288e-05 3.50783e-05 7.89845e-05 0.000131652 0.000222936 0.000102451 8.08106e-06 0.000214712 0.000350236 7.24439e-05 0.00013353 0.000173892 2.7963e-06 0.219801 0.000318853 4.38626e-05 0.588886 9.60539e-05 0.00020011 0.000121202 0.000663798 0.000159898 2.86352e-05 0.000122318 2.63218e-05 0.000377104 0.000438164 7.14951e-05 9.84871e-06 0.000146006 0.000208913 0.000307136 1.49157e-05 0.000156385 0.000199989 5.65761e-05 4.32107e-05 0.000132298 0.000122509 0.000153649 1.59105e-05 0.000779066 4.30924e-06 1.25082e-05 5.15409e-05 3.6767e-05 0.000247076 0.000490641 0.000302366 2.84203e-05 0.00125576 6.22401e-05 0.000316661 0.000117059 1.29444e-05 0.000405381 0.00012718 3.25764e-05 0.000258454 0.000198227 0.00010086 0.000175921 5.85378e-05 0.000133073 0.000326572 0.000121981 0.00021911 0.000261142 0.000117769 0.000600632 0.00033871 0.000709204 7.21889e-05 0.000531547 7.73687e-05 0.000237617 5.15462e-06 0.000303268 0.00049642 8.48493e-06 6.57263e-05 0.000466907 0.000175951 0.000492503 0.000187944 0.000953582 0.000147125 0.000678393 3.11242e-05 0.000636482 0.000298846 0.00027351 2.58129e-05 9.52993e-06 0.000474032 0.000164758 0.000234168 6.42024e-05 1.22169e-05 0.000372886 6.12205e-05 0.000121923 0.000504469 0.000118408 0.000269669 4.52783e-06 5.85253e-06 0.000101881 0.000346162 0.000135989 1.31116e-05 1.04163e-05 1.45668e-05 0.000558276 0.000145036 0.000439729 0.000892253 0.00101843 0.000427629 8.80716e-05 7.3321e-06 0.000269419 0.000295977 3.26558e-05 3.38097e-05 8.57096e-05 0.000141283 0.000943 0.000418062 0.000151931 0.000169951 0.000379161 0.000258288 0.000142512 3.08264e-05 1.1388e-05 5.65213e-06 0.000303378 0.000346 2.64544e-05 0.000124013 0.000298387 0.000100474 0.000120374 1.15179e-05 0.000118573 0.000280201 7.89976e-05 9.50177e-06 0.000679529 1.66487e-05 3.75784e-05 0.000281591 0.000204215 0.000183896 4.6903e-05 1.0368e-05 0.000959154 0.000215874 9.11847e-05 5.13292e-06 5.83704e-05 6.98351e-06 4.79939e-05 3.61383e-05 0.000634426 0.000285135 8.65094e-06 0.000224802 0.000290694 0.000165928 0.000409505 0.000467777 0.000671715 0.000583969 2.01376e-05 0.000324584 7.16513e-06 0.000300583 8.82224e-05 6.23493e-05 0.00017403 0.000419059 0.00012384 0.00010522 7.25734e-06 0.00012001 6.3011e-05 0.000334576 0.000426324 1.81185e-05 0.000583326 0.000300113 1.05241e-05 0.000562974 0.000139356 0.000349403 1.21224e-05 9.84553e-06 0.000255799 0.000171635 4.42321e-05 0.000154171 2.65422e-05 7.61318e-05 7.74981e-05 2.56595e-05 0.000411371 0.000739919 0.00026827 0.000752318 2.20545e-05 0.000113755 0.000507693 0.000404959 0.000283075 2.41743e-05 4.75134e-06 0.000113066 1.30793e-05 0.000164751 4.56403e-05 0.000308199 0.000107986 8.33131e-05 0.00023718 0.000187011 0.000300702 0.000125182 6.12877e-05 6.04447e-05 0.00068217 0.000149454 0.000114505 0.000121978 7.99456e-06 1.09769e-05 0.000492923 3.14048e-05 0.000333892 0.000267086 9.18492e-05 0.00062341 0.00043174 0.000247661 0.000126668 0.000138378 9.75913e-05 9.66569e-05 0.000376932 0.000125163 4.14015e-05 0.000425286 1.8285e-05 2.70504e-05 9.41947e-05 0.00690684 0.000197489 0.000205929 0.000113361 0.000627626 7.01748e-05 0.000130507 2.96084e-05 0.000476985 0.000115672 0.000296867 0.000222859 0.000140069 7.71128e-05 0.000148975 0.000239966 0.000126265 7.34342e-05 0.000101403 5.91666e-05 6.46103e-06 0.000141391 0.000179188 8.18239e-06 3.04386e-06 0.00021868 8.96503e-06 8.07516e-06 2.27813e-05 0.000203694 0.000186736 0.000377969 5.49665e-06 0.000366851 0.000176566 2.12254e-05 0.000125473 1.2903e-05 0.000102854 2.42134e-05 0.000533414 7.59818e-05 0.000115898 9.65365e-06 1.06692e-05 0.000384776 0.000132636 1.63995e-05 1.16082e-05 3.19628e-05 0.000173892 1.50193e-05 0.000160488 0.000372559 0.000112297 0.000143972 4.99034e-05 0.000370819 0.000150701 5.06435e-05 0.00022533 8.5087e-06 0.000439586 0.000216565 0.00018795 0.000315799 0.000189819 8.83704e-06 5.415e-05 0.000158629 7.61676e-05 0.000226485 9.84727e-05 0.000224325 3.35929e-05 7.47848e-05 0.000375937 2.1758e-05 0.000376757 0.00011004 4.99963e-05 5.05163e-05 0.000457789 4.63012e-05 0.000321267 1.34058e-05 1.82251e-05 7.05193e-05 0.000102108 0.000371731 4.89303e-05 0.000196543 8.48777e-05 4.96876e-05 0.00012788 9.79804e-05 4.26034e-06 9.46006e-05 0.000378226 0.000452527 8.01868e-06 2.62082e-05 0.000156333 5.9682e-06 1.51876e-05 0.000211918 1.10256e-05 0.000120077 1.33685e-05 1.09238e-05 0.000136348 0.000347411 8.35181e-05 0.000305246 0.000198689 2.08021e-05 0.00018928 0.000313822 0.000115863 0.000202997 5.48562e-05 7.30524e-05 2.20752e-05 0.00012519 3.0785e-06 7.32358e-05 0.000101501 3.27285e-05 0.000193121 0.000229057 0.00011527 0.000133507 3.63664e-05 0.0002649 0.000467759 0.000207135 1.20746e-05 1.34123e-05 0.000157613 1.95703e-05 9.58399e-05 0.000721591 0.000102369 1.14825e-05 8.41028e-05 0.00014976 0.000239829 6.58806e-05 7.36734e-05 0.000100795 8.57446e-05 0.000466302 6.10305e-06 1.15054e-05 1.07844e-05 4.59002e-06 6.95808e-06 0.000173333 9.97582e-05 0.00025941 0.000656451 3.88737e-06 4.8791e-05 0.000240231 0.000892799 6.2001e-06 0.000177937 0.000116287 0.000355492 2.56934e-06 7.61138e-06 0.000232541 8.74635e-06 0.000416663 0.000530023 0.000297251 0.000384466 2.31178e-05 0.000358925 0.000203999 0.000102919 0.000119483 0.000200863 0.000816724 6.55411e-06 4.86068e-05 0.000113401 3.41276e-05 7.52441e-06 0.000282508 0.000385694 0.000514747 2.52955e-05 0.000324951 0.000421844 0.000496565 0.000434946 0.000151644 1.37763e-05 5.6659e-05 0.000205635 0.00016033 3.86982e-05 0.000531886 0.000563291 8.28477e-05 1.48523e-05 0.000383719 0.000115531 0.000136993 0.000163214 3.64362e-05 4.21538e-05 0.000103944 0.000149948 0.000574365 0.000290396 0.000105174 0.00018029 6.3097e-06 6.07527e-06 5.96923e-05 0.000207013 0.0001817 0.000367049 0.000310809 0.000228951 1.18354e-05 0.000384242 0.00116372 1.43598e-05 8.92034e-05 7.85556e-06 0.000238296 4.63967e-05 0.000198652 7.27515e-05 0.000440163 0.000119904 0.000170259 5.05044e-05 0.000868029 4.76477e-06 0.000109089 8.30966e-06 0.000296109 0.000156779 5.71243e-05 4.18254e-05 0.000358277 1.90984e-05 6.23168e-05 1.3369e-05 0.000128066 1.94017e-05 8.77989e-05 5.51002e-05 8.76126e-05 8.67605e-05 3.26542e-06 8.92111e-05 0.000319976 8.84765e-06 2.97692e-05 5.93884e-05 0.000132821 0.000485298 7.58165e-05 0.000241188 2.93075e-06 1.5949e-05 0.000105964 1.61352e-05 0.000330892 0.000441395 4.28311e-05 0.000339452 0.000130826 7.46808e-05 6.48728e-05 0.0002738 0.000208876 0.000139045 3.91491e-06 0.000229586 8.84695e-05 1.0219e-05 8.90437e-05 0.000361745 0.000101205 5.94999e-05 0.000107943 0.00032159 0.00011111 1.3019e-05 0.000259859 0.000349272 0.000305932 0.000426137 0.000387176 1.15413e-05 3.25445e-06 0.000124937 0.000103761 0.000444908 0.000300988 5.62314e-05 0.000111339 0.000309411 2.87364e-05 7.6086e-05 0.000528972 0.000123517 0.000174106 0.000100627 4.10534e-06 0.000330214 0.000207082 4.59971e-06 0.000299001 4.43708e-05 0.000122818 4.17868e-05 1.88781e-05 1.02069e-05 4.39685e-06 0.000163356 0.00029973 4.39805e-05 4.19303e-05 0.000866224 5.84666e-05 0.000354389 0.000356465 0.000126887 0.000217509 0.000719107 5.152e-05 5.22686e-06 3.86092e-05 0.00055645 0.000302873 5.43387e-05 0.000176261 0.000376756 0.000328385 5.18206e-05 0.000321973 3.02243e-06 2.55506e-05 0.000461377 2.63348e-05 0.000171492 0.000190212 3.08405e-06 6.12191e-06 5.39043e-05 7.54816e-06 3.11287e-05 4.20565e-06 2.66474e-05 5.36839e-05 4.68142e-05 0.000799032 0.000410534 0.000354496 4.42003e-05 0.00021208 1.75997e-05 0.000279565 8.25452e-05 6.85911e-05 0.000137523 0.000196239 5.49592e-05 2.41693e-05 0.000428193 0.000148018 1.34304e-05 0.0001162 0.000404675 0.00046566 0.000642682 8.29812e-05 0.000146445 0.000180813 0.000109212 0.000224454 5.91522e-05 0.000221704 2.83635e-05 0.000302145 0.00018284 0.000148948 0.00011479 1.01034e-05 4.98389e-05 0.000426754 0.000154575 0.000235557 0.000260516 8.06303e-05 0.000156254 5.02143e-05 0.000502097 0.00038187 0.000427319 2.13838e-05 0.000115859 0.000135324 2.30128e-05 0.000261643 8.97438e-06 0.000210808 0.000540309 1.13715e-05 0.000110281 6.76099e-05 0.000931229 0.000141462 0.00059551 6.04208e-05 0.000132336 4.28774e-06 0.00010361 0.000482325 0.000256195 0.000114863 0.000184474 0.000433138 1.54432e-05 0.000450791 2.79909e-05 9.62787e-06 0.00017726 0.000124658 2.65119e-05 0.000322005 0.000105157 0.000601515 0.000156711 0.00014535 5.31373e-05 1.64754e-05 1.9372e-05 0.000258078 0.000640266 4.62524e-05 0.000110905 8.74247e-05 0.000206497 1.29198e-05 6.00882e-05 0.000302978 7.15583e-05 0.000287684 4.01669e-05 3.1127e-05 0.000126136 3.07507e-05 2.23632e-05 7.76194e-05 5.85656e-05 0.000142937 0.000230574 6.99482e-06 0.000515731 4.60314e-05 2.49472e-06 7.02673e-05 0.000147841 0.000248837 4.23252e-06 0.000363329 0.000118024 5.57795e-05 1.07681e-05 4.17843e-05 0.000748519 7.95225e-06 9.65679e-05 0.000162284 0.000392071 0.000117244 0.000342666 0.000262189 0.000308069 0.000157609 0.00013384 9.77846e-05 0.000130523 0.000175729 0.000213908 1.51073e-05 0.000456739 0.000535475 0.000318719 0.000176064 0.00055358 0.000306692 2.15882e-05 5.06806e-06 0.000329342 3.45867e-06 0.000127293 0.000296059 0.000218553 0.000541799 0.000178032 0.000419245 0.000237012 0.000302121 2.85273e-05 6.5941e-06 4.10817e-06 9.31964e-06 0.000163079 0.000607854 0.000333904 3.34844e-06 9.90749e-06 0.000203654 6.34956e-05 0.000167106 0.000653051 5.01655e-05 0.000149567 9.11047e-05 0.000175425 3.66494e-05 0.000392887 0.000145899 0.00022412 0.000116241 0.000110784 0.00027035 8.47282e-05 0.000150427 0.000423943 0.000129769 0.000303088 7.51428e-06 0.000253072 0.00013162 0.000131191 0.000433247 0.000311302 0.00060047 0.000127942 0.000372544 5.44974e-05 9.95083e-05 0.00012204 6.2184e-05 0.000127109 7.45258e-05 8.01212e-05 0.000464029 3.23716e-05 7.11027e-05 2.3935e-05 1.74809e-05 0.000346067 5.75394e-06 1.26415e-05 0.000404716 0.0002127 3.90651e-05 0.000548484 4.77273e-06 0.00037012 7.67958e-05 8.99815e-05 0.000261615 0.000513293 4.23866e-05 4.28213e-05 0.000381948 2.0386e-05 0.000301788 3.27203e-05 0.000138978 0.000406184 1.26078e-05 0.00024426 0.000120858 9.44494e-05 0.000100589 0.000115146 0.00034532 0.000145141 0.000125507 3.72111e-05 4.81251e-06 1.42247e-05 0.000634305 0.000203801 0.00036074 0.000227057 0.000198093 7.77491e-05 0.000129473 4.53863e-06 0.000144296 6.63802e-05 3.81382e-05 9.90041e-05 0.000483237 0.000422999 9.786e-05 6.42146e-05 2.18563e-05 9.5233e-05 0.000181489 1.37896e-05 7.62228e-05 2.99003e-05 0.000512205 0.000275141 3.24016e-06 8.10562e-05 0.000408664 0.000307204 1.77456e-05 0.000298061 0.000367361 0.00012519 0.000306189 1.86436e-05 0.000132915 4.52717e-05 0.000447608 0.000112791 0.00048891 0.000150395 0.000257439 1.15112e-05 0.00022213 0.000114957 0.000387632 0.000512754 0.000318879 3.86042e-05 9.21512e-06 7.98048e-06 2.30573e-05 2.3077e-05 5.47506e-06 1.25083e-05 0.000115636 7.68958e-05 0.000119432 0.000347921 0.00039052 0.000140282 0.000319528 4.40195e-05 4.19799e-05 0.000244494 0.000745379 3.21116e-05 4.92906e-05 1.03452e-05 0.000250351 1.3677e-05 2.49436e-06 0.000140785 4.28863e-05 0.000481604 5.68757e-06 0.000117041 0.000193218 0.000402184 7.1687e-05 0.000342774 6.81656e-06 2.26786e-05 7.53799e-05 1.90151e-05 0.000687721 7.93907e-05 0.000128486 0.000106708 0.000123339 0.000121824 0.000185754 1.06319e-05 8.61846e-05 8.90479e-05 4.92377e-05 7.44138e-05 1.44855e-05 6.54531e-05 0.000226324 0.000173675 2.6872e-05 5.37308e-06 0.000175621 0.000436412 3.10954e-05 0.000481489 1.01075e-05 0.000715018 0.000288058 0.000220105 0.00012971 2.87411e-06 0.000373094 2.42294e-05 0.000398138 1.64935e-05 5.77743e-05 0.000111093 2.95413e-06 0.000534236 0.000371282 0.0001131 4.05268e-05 0.000289075 0.000155006 5.7891e-05 7.18806e-06 0.00035968 0.000744558 0.000331654 0.000338777 0.000143901 4.70479e-06 1.13503e-05 5.24036e-05 1.28277e-05 0.000354265 0.000309929 0.000301061 1.60333e-05 8.72745e-06 6.79022e-06 
0.000203937 0.000574402 0.000241368 0.000417443 0.000121557 0.000446382 9.66969e-05 4.57832e-05 3.16164e-05 5.64718e-05 5.79027e-05 2.30257e-05 0.000228822 6.02281e-06 0.000212833 0.000573511 6.26003e-06 0.000279295 0.00016677 6.6086e-05 8.72297e-05 0.000410853 4.38256e-06 0.81424 0.000391347 0.000146183 6.24896e-06 0.000561078 0.000102733 0.000242251 6.17043e-06 4.51935e-06 0.000414581 2.26902e-05 2.7956e-05 2.51713e-05 7.17848e-06 5.06295e-05 0.000366944 6.99464e-06 1.6072e-05 3.93199e-05 5.43043e-06 5.59341e-06 3.38199e-05 0.000124568 0.000198828 1.17596e-05 0.00101838 6.67334e-05 7.51464e-06 2.55215e-06 8.06752e-05 0.000283541 0.000410302 0.000608358 2.57098e-05 0.000831579 8.52657e-06 0.000121102 1.79163e-05 8.0371e-06 0.000461846 1.25157e-05 0.00021336 5.90461e-05 1.3944e-05 0.000173283 1.99795e-05 0.00016756 8.23159e-06 0.000418627 3.0842e-05 8.66829e-06 7.41163e-06 0.000163709 0.000826735 0.000447099 0.00103785 0.000100701 0.000234665 4.95078e-06 4.00733e-05 5.81178e-06 0.000177756 0.000203822 1.75384e-05 5.22911e-06 0.000502157 0.000186359 0.000566403 8.51677e-05 0.000475083 9.36748e-06 5.64131e-05 5.60741e-06 0.000646734 0.000445773 8.90075e-05 6.95857e-06 0.000178159 0.000423623 0.000125101 1.22889e-05 0.00012072 0.000173476 0.000759 1.81213e-05 1.43812e-05 0.000817976 0.000269081 1.22911e-05 1.21457e-05 1.28257e-05 9.05255e-06 0.000561548 6.43442e-06 1.28441e-05 6.2982e-05 1.85245e-05 0.000542953 0.000157048 0.000418059 0.00082799 0.000420239 0.000467591 2.9668e-05 0.000278902 9.653e-05 0.000411748 7.1248e-06 3.44867e-05 6.40879e-06 0.0005255 0.000449798 0.000480421 0.000101891 9.87441e-05 0.000415414 0.000247771 2.72503e-05 6.85132e-06 1.51021e-05 2.42247e-05 0.000417289 0.000733397 2.35252e-05 1.35751e-05 0.000239614 3.42299e-05 9.05441e-05 0.000102478 9.67112e-06 0.000181556 3.55543e-06 1.13583e-05 0.000420235 3.51516e-05 2.69149e-05 0.000235747 7.9226e-05 1.65764e-05 1.30134e-05 0.00015851 0.000391374 0.000224933 7.24285e-06 0.000407682 3.75545e-06 7.14529e-06 0.00014495 0.000256958 0.000515159 0.000172322 9.18275e-06 7.81712e-05 0.000284561 9.38124e-06 0.000524038 0.000398947 0.000825007 0.000413117 1.46403e-05 0.000422793 0.000189096 0.00041843 4.09013e-05 7.60575e-05 2.12611e-05 0.000570923 3.41464e-06 0.000308289 6.03509e-06 0.000167336 0.000102328 0.000460459 0.000507265 2.429e-05 0.00041679 0.000545629 8.19725e-06 0.000435553 0.000432881 0.000194145 8.18401e-06 6.02566e-06 1.59079e-05 1.20848e-05 0.000158841 0.000261977 3.09936e-05 0.000290014 0.000703354 4.28631e-05 0.000652581 0.000298986 1.3676e-05 0.000197302 1.88959e-05 3.51877e-06 0.000165087 0.000340677 1.43432e-05 3.28329e-05 7.92444e-06 0.000207944 0.00024598 0.000158912 0.000222262 0.000494979 3.56843e-05 9.23847e-05 4.34032e-05 3.06051e-05 0.000571527 1.57097e-05 1.88654e-05 0.000162002 0.000975212 4.30145e-06 2.51002e-06 0.00010774 5.35223e-05 7.43753e-06 0.000416083 3.43925e-06 8.70116e-05 1.28779e-05 0.000116762 0.000425392 0.000490624 2.91981e-05 0.000200964 1.31124e-05 5.57191e-06 0.000137355 0.000712365 1.24018e-05 3.51371e-05 9.34878e-06 6.365e-06 0.000172859 4.48521e-06 2.16512e-05 0.000242537 5.49601e-05 3.70817e-05 0.00083151 0.000573108 9.86295e-05 1.5366e-05 0.000531736 8.20508e-05 0.00040789 0.000298784 5.67351e-05 2.72316e-05 1.11194e-05 0.000136349 0.000527234 3.31067e-05 0.000237484 1.1418e-05 6.12652e-06 3.27797e-05 0.000152312 4.11132e-06 4.56949e-06 0.000378244 0.000500153 9.45502e-06 9.28819e-06 1.02954e-05 6.25132e-05 0.000412264 3.65546e-06 0.000579903 8.79945e-06 7.44342e-06 2.43405e-05 0.000153137 0.000153799 2.3679e-05 0.000416003 5.92626e-05 8.17645e-05 9.57285e-06 3.02792e-05 0.000685874 0.000189855 0.000275949 5.8338e-06 5.62782e-06 0.000446468 0.000176036 9.67789e-06 0.00057626 8.31478e-05 3.78008e-05 5.7327e-05 0.000231094 6.71437e-05 0.000421318 2.71313e-06 4.67872e-06 0.00041192 0.00010673 0.000164523 0.00033293 0.000219912 6.74076e-06 0.000199245 5.70129e-05 2.56622e-05 1.12686e-05 0.000143332 8.51965e-06 1.02637e-05 6.45256e-05 0.000412204 7.00037e-05 0.000133713 8.02338e-06 0.000128269 1.05475e-05 0.000596647 1.09438e-05 2.88173e-05 9.32642e-06 8.7022e-05 4.6096e-05 4.30423e-05 0.000618416 3.65846e-06 1.27887e-05 0.000906567 0.000115425 8.41045e-05 9.97859e-05 1.12391e-05 1.07635e-05 0.000415699 0.000421915 2.16959e-05 4.94491e-05 8.73758e-05 0.000171307 1.60987e-05 1.02349e-05 4.34904e-06 9.37943e-06 1.76422e-05 8.36234e-06 0.000320018 0.000433991 0.00011162 0.000478389 2.65675e-05 1.98678e-05 8.50758e-06 0.000171508 2.33361e-05 0.000717067 1.72725e-05 9.55367e-05 2.80961e-05 1.24477e-05 6.37802e-05 7.9262e-05 0.000575467 2.17449e-05 6.04725e-06 5.53609e-05 6.80567e-05 0.00047709 5.40745e-05 3.83296e-05 0.000464781 2.81897e-05 4.89536e-05 5.10432e-05 0.000166038 1.67791e-05 4.69188e-05 0.00102347 0.000208957 2.54962e-05 7.78667e-05 6.9149e-06 8.96115e-06 0.000727582 0.000426944 4.99483e-06 0.000107551 0.000419219 6.90185e-06 1.7572e-05 0.000112361 5.11059e-06 8.15971e-06 1.66207e-05 0.000118648 0.000141494 3.15696e-05 0.00013341 5.90884e-06 9.23159e-05 0.000536586 8.40385e-06 0.000263941 0.000541022 0.000157566 1.75736e-05 0.000152354 6.62788e-06 7.17858e-06 2.35585e-05 0.000653202 0.000410131 0.000499197 0.000103007 2.99477e-05 9.13921e-06 1.60916e-05 9.11066e-05 2.33888e-05 0.00064441 7.8801e-06 1.65862e-05 1.4928e-05 4.75561e-05 1.35896e-05 8.80417e-05 0.000506798 0.00042709 5.00925e-05 0.000430891 0.000694542 0.000263898 0.000422097 0.000145215 0.000423705 0.000178429 8.02162e-06 1.16783e-05 0.000208803 0.000318179 0.000548189 0.00011055 4.28164e-05 0.000451194 3.78302e-05 6.57995e-06 7.99216e-05 7.80093e-06 3.43398e-05 0.000286026 0.000126612 0.000564872 0.000130627 8.88547e-05 0.000107847 2.85411e-06 0.00023179 1.39573e-05 3.49492e-05 8.24175e-05 0.000827956 9.61196e-06 4.36175e-06 8.69467e-05 0.000437748 0.00128193 1.00427e-05 3.80757e-05 7.49759e-05 5.24402e-06 0.00026494 0.000328062 6.80516e-06 0.000231122 4.17909e-05 0.000176281 0.000133447 0.0005204 2.49161e-05 0.0001323 2.58147e-05 0.000422779 0.000113536 1.23197e-05 1.29839e-05 0.000150156 0.000102529 1.16254e-05 7.29091e-06 0.000216035 3.53393e-05 6.41149e-06 1.58511e-05 2.124e-05 7.51611e-06 4.01715e-06 1.19858e-05 0.000417991 6.8815e-06 4.41339e-06 0.000120725 0.000131081 0.000751285 1.70265e-05 3.62135e-05 2.34458e-06 2.58016e-06 6.66418e-06 8.55359e-05 0.000529872 0.000490412 7.93265e-06 0.000118797 2.63393e-05 0.000372292 6.91036e-05 0.000176458 0.00019196 5.23612e-06 9.06013e-06 2.75781e-05 9.55526e-05 6.78789e-06 6.53076e-05 0.000106567 0.000107524 7.78419e-05 1.15394e-05 0.000849237 6.01846e-06 1.21704e-05 0.000281821 0.000416442 0.000563 0.000461351 0.000417971 2.49755e-05 4.50929e-06 5.34279e-05 6.79511e-05 0.000420183 0.000471669 9.59108e-05 0.000234021 0.000511241 0.0001127 9.11467e-06 0.000556815 0.000309953 9.85427e-05 0.000331359 8.00438e-06 0.000420212 4.94467e-05 7.31839e-06 0.000420115 0.000226934 7.30738e-05 7.4191e-05 1.83957e-05 5.28426e-06 2.50861e-06 1.17555e-05 0.000414073 1.0289e-05 7.30372e-06 0.000467811 8.70172e-06 0.000574674 0.0010275 8.62164e-06 0.000168284 0.000936258 4.58644e-06 5.59859e-06 4.99362e-06 0.000409887 0.000906527 4.60466e-05 0.000294212 0.000548124 0.000617511 7.87181e-05 0.000484484 3.46631e-06 3.29758e-06 1.31794e-05 0.000368749 0.000192527 4.6575e-05 3.57745e-06 3.46252e-05 2.41628e-05 3.67744e-05 0.000185156 8.55785e-06 0.000436661 2.33552e-05 5.47528e-06 0.00104399 0.000607981 0.000537712 1.60317e-05 0.000133039 1.17436e-05 8.72175e-06 2.42609e-05 3.25094e-05 0.000252925 8.4854e-05 6.7404e-06 0.000251552 0.000102597 7.21561e-06 0.000303068 1.934e-05 0.000563499 0.000525327 0.000886108 1.81661e-05 7.24294e-06 0.000423973 5.84441e-06 9.53211e-05 0.000421107 2.52569e-05 9.87907e-06 0.000562566 8.34672e-05 9.93642e-05 3.34394e-06 7.6441e-06 1.25975e-05 9.50673e-06 2.042e-05 3.38601e-05 0.000216491 6.76951e-06 0.000266917 0.000102885 0.00053878 0.000231087 0.000415424 5.78674e-06 3.01919e-06 0.000271159 1.38694e-05 0.000228893 7.01547e-06 6.32427e-06 0.000411694 8.46058e-06 2.18501e-05 1.16952e-05 0.000837969 3.58583e-05 0.000421345 0.000223767 0.000117153 2.75461e-06 1.15696e-05 0.000464874 0.000127666 2.71369e-05 1.19093e-05 0.000433187 8.27435e-05 0.000428188 1.59703e-05 8.70065e-06 9.16182e-05 9.56762e-06 7.17443e-06 0.000509985 0.000121151 0.000831887 9.74551e-06 2.06684e-05 8.49151e-06 6.05302e-06 2.60367e-06 1.65023e-05 0.000433373 8.57173e-06 4.26951e-05 0.000184747 0.000459868 1.02203e-05 0.000199458 7.08671e-06 5.9443e-05 2.42736e-05 0.000250876 2.51707e-05 7.83121e-06 0.000279117 1.51696e-05 0.000183498 5.47495e-05 8.15102e-05 0.000121324 1.26999e-05 0.000299646 1.1064e-05 3.89893e-06 1.77866e-05 5.21858e-05 8.43528e-06 4.35528e-06 0.000268103 2.21052e-05 5.46196e-05 7.92985e-06 0.000179382 0.000930012 0.00022821 9.27031e-06 0.000317956 0.000415983 7.33706e-06 0.000545239 1.02774e-05 4.2217e-05 0.000243424 0.000129663 7.37109e-06 0.000136851 0.000438916 0.000183395 7.24152e-06 0.00063477 0.00032254 0.00109989 5.38781e-06 0.000426224 0.000473558 4.95663e-05 4.50002e-06 0.000417363 7.81465e-05 0.000176137 3.68121e-05 5.02572e-05 0.00059662 9.20567e-06 0.000429975 0.000184526 0.000413154 3.11597e-05 2.4327e-05 3.86648e-06 2.76223e-05 0.000196581 0.00110614 0.000503704 8.44876e-06 3.07444e-06 0.000120788 2.70938e-05 0.000191011 0.000506804 0.000228316 0.00038765 2.3842e-05 0.000121272 7.74202e-06 0.000433025 0.000206888 8.6769e-06 4.82911e-06 9.85352e-05 2.46101e-05 3.67936e-06 0.000182158 0.000412681 4.158e-06 0.000641424 0.000225785 0.000193871 7.14487e-05 1.64985e-05 0.000180798 0.000429622 0.000918499 0.000339132 1.22903e-05 2.47427e-05 0.000213861 7.94642e-06 0.00020846 0.000148779 3.10877e-05 4.37775e-05 0.000791551 1.47131e-05 4.33136e-05 2.2573e-06 5.27563e-06 8.81435e-05 5.62458e-05 5.098e-06 0.00045979 0.000510543 0.000166643 0.000424364 8.53257e-06 0.00041048 0.000128025 0.000164456 0.000135965 0.000167628 2.80181e-05 0.000601618 0.000474741 8.2403e-05 0.000701631 9.96647e-06 0.000384485 0.000591936 3.62871e-05 0.000405961 8.68749e-06 0.00020322 0.000188745 7.50255e-06 0.000452189 0.000126362 5.91552e-06 1.52595e-05 9.1148e-05 4.83885e-06 0.00112054 0.000313398 0.00041334 0.000278351 1.82234e-05 2.08048e-05 1.43971e-05 0.000221428 0.000104332 3.78049e-05 0.000471651 1.16166e-05 0.000791524 0.000447499 9.42129e-06 2.6985e-05 1.48831e-05 0.000215587 0.000230952 1.3943e-05 5.88569e-05 0.000128391 0.000478983 0.000204261 5.51177e-06 4.82332e-05 0.000519259 0.00047122 6.95508e-05 0.00050846 0.00060982 8.31518e-06 0.000427692 9.89034e-06 3.90149e-05 9.62745e-05 0.000493414 9.7708e-06 0.000526392 5.98861e-06 5.5665e-06 1.07357e-05 0.000443792 3.09678e-06 0.00068415 0.000563903 1.30629e-05 8.88441e-05 7.54226e-06 4.32311e-05 6.32314e-06 1.24307e-05 4.22902e-06 0.000112503 0.000303184 1.46858e-05 0.000161247 0.000729683 0.000548744 2.70742e-05 0.00132692 0.000121465 5.51518e-06 1.00817e-05 0.000566988 1.48295e-05 8.17499e-05 4.77297e-06 5.04954e-06 7.1713e-05 7.62655e-05 1.1876e-05 8.01576e-05 2.85096e-05 9.26249e-05 0.000132655 0.00013647 0.00046351 9.48738e-06 0.00045261 0.000243164 8.55935e-06 1.70772e-05 1.54842e-05 2.46926e-05 1.22497e-05 3.57324e-05 9.89781e-05 0.000151733 2.98678e-06 8.49042e-06 6.28763e-06 1.76928e-05 0.000327654 8.58383e-06 1.592e-05 0.000120625 6.78567e-06 0.000154487 6.75583e-06 9.13755e-06 1.21912e-05 0.000177623 0.000438308 8.59647e-06 0.000670029 2.32749e-05 0.000680696 7.84385e-05 0.000142985 0.000532066 4.34765e-06 0.00058102 8.64464e-06 0.000425567 8.58268e-06 0.000254107 6.14611e-06 4.07504e-06 0.000694336 0.000651637 2.66433e-06 8.74163e-06 2.4161e-05 0.000765344 7.57422e-06 0.000169076 4.6963e-05 0.000857295 6.91982e-06 3.22791e-05 1.70015e-05 2.44729e-06 6.44594e-06 8.48651e-05 0.000344023 0.000429888 0.000678217 0.00065135 0.000170393 4.06596e-06 4.53409e-05 
0.000276183 0.000355236 0.000499581 8.97489e-06 1.96456e-05 1.69196e-05 8.91349e-05 0.000234481 8.41224e-06 7.6756e-05 4.1531e-05 0.000350777 0.000210609 1.63056e-05 9.1624e-05 0.00033687 0.000418888 3.38603e-05 0.000350791 6.10464e-05 0.00018753 0.000352742 0.000335318 0.000626752 1.00704e-05 0.00134099 4.13272e-06 0.000618836 0.00020647 6.03603e-05 1.37749e-05 4.35549e-06 4.68365e-05 6.06656e-06 8.40489e-05 0.000156346 0.000447871 0.000166228 0.000697098 0.000339321 0.00024511 0.00011144 0.000315821 7.05455e-05 0.000324112 5.99273e-05 0.000158298 0.000219572 5.49179e-05 1.91209e-05 0.000231332 6.32373e-06 5.00831e-05 3.39243e-05 0.000276625 0.000447593 4.58415e-06 0.000606642 2.04954e-05 0.000126646 8.75603e-05 0.000395797 6.23426e-06 1.97516e-05 0.000172863 0.000323362 1.83192e-05 0.000171156 8.85613e-06 7.75151e-05 6.91814e-06 2.04534e-05 0.000230094 7.0256e-05 0.000660752 6.41293e-05 0.000215846 7.5977e-06 0.000302455 5.2722e-05 0.000725368 9.43061e-06 0.00076657 5.04209e-06 0.000151411 0.000327593 1.03084e-05 7.72121e-05 0.000260421 0.00011382 0.000131434 0.00056735 0.000470592 8.52979e-05 0.000133483 3.53069e-05 0.000239503 0.000112164 3.22363e-05 1.77782e-05 0.000401919 0.000267706 8.52542e-05 8.76573e-06 9.29062e-05 0.00021577 0.000107211 0.000305613 0.000410907 0.000189019 7.83684e-05 0.00118324 7.26353e-06 7.98682e-06 4.13983e-05 0.000359683 0.000822352 0.000236618 0.000233257 0.00012215 0.000284596 1.90495e-05 9.08372e-05 5.88033e-06 0.000174817 0.000255423 0.000284839 0.000152475 1.67251e-05 0.000171237 7.22806e-05 0.000523173 2.03798e-05 6.06903e-06 0.000254257 8.32949e-05 6.96998e-05 0.000135454 3.63595e-06 0.000951599 0.000218933 0.000180394 8.17042e-05 7.76144e-05 0.000172534 2.91126e-05 7.46052e-05 9.65658e-06 9.45121e-05 0.000197017 0.000261149 0.00028137 0.000305701 0.000342342 0.000343213 0.000323401 7.61027e-05 1.27719e-05 0.000295001 0.000494628 8.40801e-05 0.000173211 0.000173256 0.000358469 0.000483455 0.000353859 0.000377755 6.9769e-05 0.00050795 0.000342525 0.000438943 0.000123574 0.000543873 0.000217744 0.000234326 1.19683e-05 0.00019063 0.000236343 3.05336e-05 0.000294874 0.000257483 0.000169704 0.000416561 0.000577288 0.000404786 0.000214146 0.000249887 0.000107721 0.000268561 8.39235e-06 9.41626e-05 0.000106518 0.000304903 0.000446486 0.000195957 0.000260434 0.000625185 0.000172992 0.000175467 8.89722e-06 6.05665e-06 0.000406948 0.000501588 5.24908e-06 8.29388e-06 0.000102957 1.37596e-05 3.81993e-06 0.000193381 0.000133733 6.11666e-05 0.000472689 0.000193436 0.000273607 0.000325272 0.455938 0.000350809 0.00143909 6.37294e-05 0.000281903 0.000648372 0.000382277 8.2531e-05 1.34243e-05 0.000254278 0.000414169 0.000202208 1.52479e-05 0.000159501 1.05633e-05 0.00029102 0.000290991 0.00101501 0.000124813 1.52971e-05 0.000148486 8.98098e-05 0.000161739 1.1899e-05 0.000236346 5.18451e-06 6.19794e-05 0.000215502 0.000230803 0.000124758 2.62995e-05 0.000281325 0.000409975 0.000173102 8.91378e-05 0.000733189 0.000572616 9.74622e-05 0.000202665 7.39629e-05 0.000422537 0.000168666 0.000342052 0.000318674 8.39195e-06 1.37044e-05 8.23573e-06 0.000129524 1.1551e-05 0.000218612 0.000193936 5.47696e-06 1.23618e-05 0.000148944 0.000181392 0.00045931 0.000117041 0.000137625 2.71627e-05 0.000222719 0.000172393 0.000111478 0.000303954 8.2868e-06 0.000107352 0.000302533 8.17688e-05 1.3634e-05 0.000131306 0.000105949 5.50809e-05 0.000122348 5.04967e-06 6.39715e-05 6.56156e-05 1.14676e-05 1.68146e-05 0.000177352 6.71837e-06 0.000170999 0.000235673 2.85774e-05 2.72133e-05 6.8669e-06 9.66206e-05 1.43454e-05 1.47961e-05 6.0096e-06 0.000362845 5.84346e-05 6.07312e-05 2.99009e-05 9.98068e-05 8.78774e-05 0.000125083 0.000258629 0.000327283 0.000272507 0.000250951 0.000324624 0.000457748 0.000174839 0.000202371 2.8334e-05 0.000345277 0.00023387 0.000143429 0.000406183 0.000233379 2.55661e-05 6.66487e-06 0.000186348 7.6489e-05 0.000218453 0.000109714 0.00017728 0.00089927 0.000101628 0.000306343 0.00018306 0.00026166 3.99613e-06 0.00119524 0.000591497 0.000363756 0.00047361 0.000270695 0.000237521 8.22816e-05 0.000305968 0.000217625 0.000240668 0.000345969 0.00015455 0.000366649 0.000257684 4.95127e-05 2.79239e-05 0.000479167 0.000375624 6.82426e-05 0.000357811 0.00044598 0.000272047 1.33199e-05 0.000183292 0.000837625 0.00030959 0.000171792 0.000308117 1.35617e-05 0.000445012 0.000134564 9.57313e-06 9.15142e-05 7.21897e-06 0.000163752 9.20533e-06 0.000224282 0.000176143 0.000221615 8.5492e-06 0.000844604 7.76777e-06 0.000295212 1.28389e-05 0.000116891 0.000352954 0.000139107 0.000250938 0.000306168 0.000177456 0.000141727 4.37089e-05 0.000244746 4.59868e-05 0.000250083 0.000332456 6.18917e-05 0.000362859 0.000235134 0.000154286 0.000124647 0.000393248 1.94574e-05 0.000243896 7.06435e-06 0.000107947 0.000103094 0.000122477 0.000354623 0.000266734 0.000240487 0.000128045 5.75487e-05 7.59309e-05 0.000319008 6.48222e-06 0.000198312 6.47407e-06 0.000156525 0.000574278 0.000173904 0.000231676 0.000547981 1.87952e-05 0.000314958 0.000382554 0.000189114 5.16679e-05 2.90992e-05 4.09301e-05 7.51954e-05 9.85549e-05 1.22091e-05 8.18138e-05 7.01669e-05 5.40159e-05 3.728e-05 0.000354774 6.45662e-06 0.000820721 0.00014991 3.24448e-05 0.000314965 0.000236201 6.71523e-05 0.00017267 6.15611e-05 9.17937e-06 0.000172762 5.12938e-06 0.000107197 8.67107e-06 0.000260223 7.66967e-05 0.000633765 1.30298e-05 3.79742e-05 1.26288e-05 4.53389e-05 1.66579e-05 0.000392661 3.50656e-05 0.000260447 0.000331487 7.32699e-06 6.2618e-05 0.00056918 0.000310658 0.000294169 0.00036288 0.000251011 0.000135354 5.14784e-05 5.21633e-05 4.42231e-05 0.000229175 0.000147038 9.43869e-05 0.000268688 0.000296736 6.63156e-05 0.000180972 0.000249015 0.000468002 0.000233922 3.73146e-06 0.000114555 0.000138474 7.23169e-05 0.000123954 0.000181549 0.000466368 0.000122861 0.000153182 0.000444853 3.70165e-05 1.34321e-05 5.07616e-05 5.42153e-05 0.000215172 1.56206e-05 0.000433882 0.000273427 0.000361087 0.000308711 0.000625651 0.000129735 1.44106e-05 0.000536631 6.71184e-05 0.000281667 7.31218e-05 0.000262909 0.000240318 0.000301229 0.00119461 0.000233988 9.11747e-06 0.000104848 0.000118152 0.000173819 0.000292339 0.000232441 1.51805e-05 0.00021904 0.000174113 0.000171884 0.000100434 9.57169e-06 6.29704e-06 0.000232486 0.000466678 0.000205701 0.000202177 0.000599234 0.000168934 7.13724e-05 0.000149533 1.62503e-05 0.00018235 0.000129012 0.000287637 0.0002884 8.23034e-05 0.000176018 9.56984e-05 0.00013587 0.000238011 2.89527e-05 9.03806e-05 9.80108e-05 4.35194e-05 0.000254766 0.000540793 6.99873e-05 6.17591e-05 6.13169e-06 1.32638e-05 2.2826e-05 6.43589e-05 0.000558632 0.000321171 1.57359e-05 0.000209236 0.000327805 4.30404e-05 0.000202688 3.01588e-05 6.50072e-05 0.000428714 0.000367089 1.22828e-05 0.000545199 0.000584764 0.000468597 0.000325017 0.000182117 0.000239835 0.000180762 0.000222313 0.000113699 7.51706e-06 0.000508152 0.000174535 0.000398405 0.000163247 0.000274644 8.46399e-05 0.000422053 0.000377854 0.000512646 0.000275539 0.000130136 0.000265169 0.000410006 0.000131244 0.000953341 7.90718e-05 0.000233926 0.000199422 8.98508e-05 0.000390622 0.000177419 3.55204e-05 4.53452e-06 5.64737e-05 4.05975e-05 0.000409335 5.604e-05 0.000392281 0.000305067 0.000175107 5.61247e-05 3.74679e-06 5.7984e-06 0.000172766 0.000110169 5.08909e-05 0.000317885 0.00013164 0.000174482 5.2448e-06 0.000173262 4.93761e-06 0.000111308 0.000172792 0.000237003 0.000213034 0.000318168 0.000546179 0.000112929 0.000315519 0.000218694 0.000258223 9.23426e-05 0.000234766 4.15504e-05 0.000439687 1.3401e-05 3.11195e-05 6.15734e-05 2.17467e-05 6.09282e-05 6.73078e-06 1.65874e-05 5.77758e-05 0.000153345 9.68792e-05 3.49759e-05 1.49258e-05 8.10863e-06 0.00134532 0.000320481 2.37705e-05 4.50546e-05 0.00032647 0.00020584 0.000687967 5.46009e-05 0.000258693 0.000460061 5.18125e-06 5.68885e-05 0.000121859 0.000131339 2.85657e-05 0.000190961 8.35401e-06 0.000114688 4.3478e-06 6.31845e-05 0.000387328 0.000255545 0.000645449 0.000132065 0.0004166 0.000272225 0.00022994 0.000236695 0.000227446 0.000403227 1.15144e-05 0.000539939 0.000188475 2.50375e-05 0.000155367 0.000850595 6.49834e-05 0.000101804 0.000256522 1.63683e-05 5.77151e-05 3.97513e-05 1.56528e-05 0.000186739 0.000127293 0.000305504 5.23901e-05 7.89814e-05 7.26307e-06 0.000174786 0.000176595 7.01897e-06 4.13587e-05 8.36531e-05 0.000472876 0.000266952 5.65856e-06 0.000589129 6.32755e-06 0.000491957 3.76286e-05 0.00122114 0.000228621 0.000111319 9.32176e-05 0.000373631 8.70427e-05 0.000265965 0.000159571 5.62466e-05 0.000325265 0.000930659 8.0185e-05 0.000405013 0.000642747 0.000284238 3.20399e-05 0.000418621 0.000532174 0.000302439 0.000107304 7.36095e-05 0.000232369 8.13607e-05 4.6253e-05 0.000181395 0.000236055 6.42866e-06 0.000189941 9.09945e-05 8.06863e-05 8.89643e-06 0.000119664 0.00019304 0.00026524 0.000309039 0.000254618 3.61301e-05 8.48789e-06 1.89293e-05 0.000165133 4.31768e-05 6.99515e-05 7.46541e-05 0.000161937 0.000273469 0.000136995 0.000238653 8.69273e-05 0.000312685 0.000723218 5.59869e-05 0.000233974 0.000152864 0.000105634 5.97305e-05 3.10449e-06 9.19522e-06 1.52724e-05 0.000482895 0.000466335 0.000335174 0.000177253 7.58705e-06 4.24974e-06 5.15394e-05 5.1608e-06 3.0962e-05 0.000295804 4.18046e-05 7.22034e-05 0.000410995 0.000133876 9.06001e-05 0.000402582 0.00022051 0.000374245 0.000474403 7.22439e-05 7.18071e-05 0.000114297 0.334414 0.000382139 0.000140302 8.52656e-05 0.000485622 0.00044436 0.000156939 0.000191022 1.08982e-05 0.000118509 2.42172e-05 0.00059733 0.000174762 7.21908e-05 0.00025819 4.64945e-06 0.00037712 0.00040699 1.53495e-05 0.000674081 0.000376458 0.000221901 0.000277618 0.000212783 4.73639e-05 0.000449632 0.000200064 0.000321094 0.000254913 6.96489e-05 0.00045606 0.00010769 0.000263536 0.000647464 0.000155814 0.000582143 0.000168701 4.03109e-06 0.000271988 0.000288539 0.000677739 0.000166741 7.46366e-06 6.53757e-06 7.96995e-06 0.000891428 0.000781143 0.000309305 0.00118936 0.000951605 7.58455e-05 0.000281624 0.000272465 6.87031e-05 5.59989e-05 0.000123003 0.000301369 4.17559e-05 0.000492488 0.00059048 0.000142805 2.19957e-05 7.33293e-06 0.000296322 0.000333371 0.000146772 8.26333e-05 0.000547449 0.000333637 3.17325e-05 0.000198079 7.99111e-05 0.000159245 0.000420788 3.54429e-05 0.000243782 5.77697e-05 0.000120331 5.47418e-06 0.000326223 0.000245502 0.000205077 0.00020432 0.00049102 0.000163819 7.73755e-05 7.56478e-05 0.000652825 3.74974e-05 1.08646e-05 0.00050176 0.000259034 0.000548437 0.000426898 9.62682e-05 4.50867e-05 0.000172916 7.94363e-05 0.000233478 0.000577513 8.9118e-06 0.000112738 4.70973e-05 0.000357889 0.000526725 1.10144e-05 0.000236692 0.000245818 6.0511e-05 0.000142679 0.00017458 0.000413402 4.9151e-05 0.00042292 0.000361856 0.000135974 0.000180093 0.000195673 4.88777e-05 0.000180626 1.26584e-05 5.04948e-06 0.000313734 9.05109e-05 7.61472e-05 8.65879e-05 0.000322007 6.90707e-05 0.000204189 0.000301774 0.000205778 0.000268229 0.000429466 0.00011635 7.85838e-06 3.86952e-05 7.27803e-05 0.000102622 0.000306562 4.10814e-06 0.000271501 0.000180298 0.00117585 0.000555043 0.000265832 8.24098e-05 0.000188878 0.00025929 0.000337772 0.000493833 0.000233532 6.54428e-05 9.94669e-05 1.11625e-05 0.000109929 0.000219591 5.01237e-06 0.00022274 0.000173861 8.69196e-05 0.000257391 6.6235e-05 0.000100702 0.000315907 0.000172238 0.000759961 0.000195984 0.000185215 5.36576e-05 5.65317e-05 0.000170561 5.74217e-06 0.000205003 4.89911e-05 2.68485e-05 0.000171725 0.000188213 0.000347528 0.000474438 0.000800967 8.87159e-05 0.000373326 0.000247206 0.000196942 5.8604e-05 0.00044733 9.56988e-05 0.000171626 0.000354287 0.000291018 0.000245612 7.62922e-05 0.000414704 0.0004043 5.45838e-05 0.000236049 5.23389e-05 0.000183378 0.000339686 0.00027785 8.64747e-05 5.84989e-06 0.000518533 0.000195123 0.000184144 1.61056e-05 0.000569975 3.53349e-05 0.000676925 7.99675e-05 0.000299608 
7.35764e-05 0.00014471 0.00032659 0.000324587 5.11791e-05 0.000179173 8.8477e-05 6.27291e-05 3.59681e-05 4.31903e-05 0.00039053 0.000419835 0.000297883 9.29472e-06 4.88543e-06 8.97976e-06 0.000235658 9.9987e-06 1.40686e-05 6.5262e-05 0.770802 7.17552e-05 0.000893072 0.000433831 4.04812e-06 2.11153e-05 0.000403669 0.000536049 0.000122528 0.000452369 0.000410076 1.90109e-05 6.8486e-05 6.04627e-05 3.44576e-05 0.00034366 0.000415228 0.000525824 7.06926e-05 6.79108e-06 0.000558927 0.000129359 9.07627e-06 4.11989e-05 0.000427287 0.00013111 0.000562822 2.35024e-05 7.6059e-05 0.000419021 2.7091e-06 2.77415e-06 0.00024657 0.000393323 0.000468328 5.64087e-05 1.20899e-05 7.34645e-05 3.70842e-05 2.29296e-05 0.000484608 1.97215e-05 3.34521e-05 8.62969e-05 1.85476e-05 1.24626e-05 0.000407066 0.000205881 0.000456461 0.000350808 8.4541e-05 4.42834e-05 5.30157e-05 0.000192837 0.000550476 0.000298118 2.77505e-05 2.89269e-05 0.000831549 0.000137735 1.3583e-05 1.41807e-05 0.000409844 4.46971e-06 0.000152942 0.000426832 2.31972e-05 8.77159e-06 1.48698e-05 1.69713e-05 0.000625434 0.000395397 5.9634e-06 0.000580303 0.000117865 2.18421e-05 1.13303e-05 0.000269769 0.000395956 1.06351e-05 0.000104189 4.04634e-05 9.56748e-06 0.000421066 0.000156695 0.000130192 9.37035e-06 8.19415e-05 0.000478587 0.00120886 0.000135685 0.000395335 4.86081e-06 1.99165e-05 9.06153e-06 1.43133e-05 0.000399845 1.82247e-05 6.02675e-05 6.16596e-05 3.33798e-05 8.04902e-06 2.59089e-05 0.000264878 0.000440454 0.000410814 0.000433253 0.000105983 0.000413253 6.92866e-05 2.98268e-05 0.000100059 3.13616e-05 0.000470479 0.000217029 3.73426e-05 0.000501463 4.73584e-06 2.81506e-06 4.1102e-05 0.000402651 0.000181211 0.000134365 5.60172e-06 1.28064e-05 2.81632e-06 0.000124659 0.00039393 3.28646e-05 0.000212514 0.000398166 2.63988e-05 0.000403304 0.000568268 1.92971e-05 0.000123941 0.000918959 8.20406e-05 3.83597e-05 4.4417e-05 0.000532844 0.000426591 5.74111e-05 2.18538e-05 3.96209e-05 0.000536483 7.16074e-05 1.07911e-05 0.000122029 7.80604e-06 0.000133186 5.6984e-05 6.98221e-05 6.84922e-05 8.42486e-05 0.000130878 0.000227542 8.69661e-06 0.000386641 0.000134143 0.000172192 3.60156e-05 2.40901e-05 4.04373e-05 0.000123416 0.000288309 0.000416002 0.000249644 0.000128329 1.70772e-05 0.000382957 2.454e-05 1.4752e-05 0.000407536 4.16178e-06 0.000271719 4.62448e-05 8.07302e-05 0.00040608 2.53696e-05 2.22468e-05 0.00097728 0.000807127 0.000419124 3.19979e-06 0.000147683 0.000400191 0.000506827 2.48076e-05 3.29744e-05 2.44123e-05 0.000185024 0.000293147 6.76397e-05 6.30234e-06 3.66329e-06 6.26027e-05 0.00100247 6.37429e-06 4.46673e-05 0.000243479 0.000163849 0.00010582 2.45194e-05 5.24385e-06 0.000296203 0.000178694 2.17454e-05 7.37455e-06 0.000734143 6.74527e-05 0.000103016 1.42124e-05 0.000820488 3.8243e-05 0.000422581 2.49364e-05 3.23171e-05 0.00126262 0.000410621 0.000389879 0.000431796 2.28861e-05 1.46464e-05 0.000442952 4.19391e-05 0.0010725 0.000253487 2.72461e-05 0.000302379 1.16167e-05 0.000500776 0.000186125 0.000457341 0.000143399 0.000117485 0.00134639 0.00041539 0.00011289 0.000456421 9.02907e-05 0.000143566 2.93292e-05 0.0172486 0.000923858 0.00029978 0.000390711 3.86609e-06 1.68941e-05 5.82157e-05 6.92503e-05 5.32515e-05 1.45782e-05 4.72393e-06 0.000142628 0.000408332 5.94039e-05 0.000389774 9.47235e-05 1.72066e-05 9.3769e-05 6.89723e-05 5.55073e-06 4.3604e-06 0.00055421 7.50123e-06 1.65369e-05 1.01001e-05 2.88584e-05 1.92748e-05 1.89639e-05 1.08684e-05 2.43703e-05 0.0005197 1.38967e-05 4.79529e-06 1.00395e-05 5.79439e-05 7.54682e-05 1.00405e-05 4.34444e-05 4.54107e-06 0.00018383 6.28275e-05 1.61096e-05 0.000397988 5.8585e-05 4.92245e-05 8.90155e-06 5.05564e-06 0.000130944 1.48501e-05 0.000182995 0.000938637 0.000242139 0.000541227 1.64702e-05 0.000100268 0.000461397 2.5839e-05 0.000796069 0.000717696 0.00030779 0.000774074 6.77833e-06 0.000202275 0.000410357 0.000405238 0.000569548 7.25365e-05 3.0879e-05 0.000189981 0.000189712 0.000346731 0.000203078 3.21069e-06 0.000945693 2.11381e-05 0.0001216 3.91118e-05 3.34225e-05 0.000488962 5.3745e-05 5.72113e-06 9.37796e-06 0.000423633 1.21798e-05 0.000224465 2.32954e-05 5.95327e-05 4.83895e-05 1.83013e-05 0.000135624 1.70513e-05 2.54919e-05 2.42256e-05 9.29914e-05 2.31716e-05 3.5338e-05 7.81165e-06 1.67858e-05 8.46797e-06 0.000685844 2.20341e-05 1.71802e-05 2.19746e-05 0.000216097 1.49627e-05 0.000171288 1.49439e-05 0.00039376 4.40099e-05 4.34405e-06 0.000250223 4.2417e-06 0.00036312 0.000239826 0.000531137 2.93503e-05 0.000286135 0.000697089 0.000610162 9.06944e-05 9.41045e-05 0.000164739 0.000345321 7.67282e-05 4.45448e-05 5.89766e-06 5.63819e-06 0.000186623 0.000407994 0.000407336 0.000393688 8.009e-05 6.6688e-05 0.000666412 0.000398714 0.000673676 5.96539e-05 7.15863e-05 1.31569e-05 0.000148351 8.67192e-05 0.000145568 0.000162387 0.000145762 0.000125492 0.000428015 0.000394073 1.67307e-05 0.000237047 6.99295e-05 0.000510779 0.00104501 2.53414e-05 2.49535e-05 4.82746e-05 4.70919e-06 6.70663e-05 5.20083e-05 2.54501e-05 4.33991e-05 0.000791961 1.59171e-05 1.32933e-05 0.000436945 0.000681029 4.5411e-06 0.000219923 0.000777408 0.000138735 5.7185e-05 0.000269441 3.45289e-05 2.46652e-06 0.000298153 0.000229716 3.11157e-05 0.000170067 0.000123546 0.000869091 0.000519754 6.85673e-05 0.000466147 2.15287e-05 0.000404931 7.20569e-06 6.65949e-06 0.00040832 5.63984e-05 7.04199e-06 0.000405819 5.36912e-06 3.44095e-05 4.19828e-05 0.000111193 0.000502145 0.000991097 0.000296741 0.000484457 0.000225528 2.94281e-05 0.000245705 0.000400606 8.84275e-05 0.000807614 0.000179982 8.88333e-05 5.8819e-05 7.3308e-05 0.000410034 0.00039561 6.17809e-06 0.000144884 4.81705e-05 4.86116e-05 9.77624e-05 5.21785e-05 0.000288745 3.97486e-05 9.04704e-05 2.80999e-06 9.26785e-06 4.26784e-05 0.00041557 0.0001088 0.000124175 7.95684e-05 0.000864293 0.000109845 0.000287053 0.000128232 4.32237e-06 4.24897e-05 7.41695e-06 0.000807918 0.000172611 7.57553e-05 1.00173e-05 7.92648e-06 0.000282009 0.000647492 0.000164123 0.000418989 7.3639e-05 0.00014401 3.77905e-05 5.05237e-05 0.000303425 0.000106315 0.000114226 3.15388e-05 2.04788e-05 9.17409e-05 1.93434e-05 0.000433505 7.91423e-05 0.000156809 0.000262933 3.00509e-05 0.000102405 1.40093e-05 0.000948745 0.000192254 1.56079e-05 1.87696e-05 0.000189799 0.000139528 0.000301791 2.14571e-05 0.000835297 1.23381e-05 3.25346e-05 6.93424e-05 9.6583e-05 2.27718e-05 6.57598e-05 4.32122e-06 0.00109916 0.000449333 0.000155847 0.000295228 0.000505571 3.10747e-05 2.09942e-05 1.22608e-05 0.000236542 1.59278e-05 6.4439e-06 4.91712e-05 0.000198691 0.000263569 4.02424e-06 4.92161e-06 5.34522e-05 1.77396e-05 0.000155837 0.000144107 8.48986e-06 0.000206844 0.000151339 7.9739e-05 2.91236e-05 3.80772e-06 0.000403817 3.12228e-05 3.98794e-05 3.72847e-06 0.000143399 8.57083e-06 6.98305e-05 6.56847e-05 2.04052e-05 1.01465e-05 9.44583e-05 2.29902e-05 0.000113884 1.08263e-05 0.000483753 0.000403525 8.92977e-05 0.000183986 0.000153613 0.000479425 1.35233e-05 9.14753e-06 2.64231e-05 6.30022e-06 2.56717e-05 5.93637e-06 4.34474e-05 0.000101126 0.00015924 5.99207e-06 1.44185e-05 0.000230179 0.000342199 0.000107486 0.000171528 6.80032e-05 0.000116213 7.62875e-06 0.000177476 3.75262e-05 7.49512e-06 4.48716e-05 0.000592759 1.70717e-05 6.96e-06 5.16318e-06 3.31996e-06 6.07352e-05 0.000479688 6.86733e-05 1.06866e-05 0.000138981 1.20615e-05 0.000109159 4.97958e-05 0.000130659 6.65839e-05 1.44195e-05 0.000223846 8.92874e-05 6.59324e-05 1.9384e-05 0.000333797 0.000161143 0.000267052 0.000126761 2.61557e-05 0.000944496 1.73977e-05 1.67899e-05 0.000122684 0.000155903 5.36535e-05 3.69052e-05 0.000383708 0.000421739 0.000113781 0.000734048 0.000361601 0.000166181 5.13632e-06 3.10545e-05 0.000526686 0.000407386 0.00047841 0.000552835 1.62161e-05 0.000557188 7.74088e-05 0.000103127 1.90542e-05 2.85309e-05 0.000392382 9.98766e-06 1.94339e-05 0.000798999 0.00041287 0.00100467 0.000120732 2.17794e-05 0.000300226 8.50623e-05 0.000473841 0.000679858 0.000402389 0.000110953 2.34384e-05 0.00094073 0.000304852 0.000139493 2.10791e-05 0.000382723 0.000401665 4.30881e-06 0.000347479 0.0001924 7.03438e-05 0.000131762 0.00046084 8.57178e-06 8.52495e-05 1.91823e-05 1.51322e-05 1.66843e-05 0.00017681 0.000398031 1.23723e-05 0.000515905 0.000147231 0.000672636 0.000221546 2.9869e-06 0.000673175 6.75835e-05 2.15809e-05 9.29147e-05 0.000226515 6.23671e-05 0.000837771 7.31336e-06 1.5344e-05 1.27521e-05 2.04909e-05 2.06626e-05 0.000231489 3.26361e-05 0.000141309 1.40171e-05 0.000393246 8.17401e-06 0.000107312 7.34048e-05 3.8971e-05 0.00020181 0.000174683 0.000184347 3.10881e-05 0.000800481 7.42578e-05 8.82717e-05 7.27258e-05 1.70174e-05 0.000311187 1.63819e-05 2.71744e-05 2.83544e-05 4.04244e-06 0.000186868 0.000106475 0.00163992 6.51437e-06 0.000151043 0.000346289 0.000104655 5.88232e-06 0.000248546 0.000278026 0.000342514 5.64592e-06 0.000578714 9.13397e-05 0.000409384 3.33099e-05 0.000238941 5.23136e-05 0.000530029 0.00059651 0.000280944 8.63752e-05 0.000142901 0.000408092 2.53314e-05 8.9665e-05 1.85008e-05 8.97356e-06 0.000704952 1.65742e-05 0.000127693 2.99774e-05 2.59343e-06 3.36521e-06 5.30342e-06 0.000692264 9.42817e-05 0.000400098 0.000179087 0.000633306 0.00038884 0.000409773 0.000115948 0.000156592 4.77062e-06 4.57009e-06 7.00608e-05 0.000290463 0.000115349 2.18949e-05 1.23118e-05 2.05781e-05 0.000224293 8.05101e-05 0.000477068 0.000197748 5.91442e-06 0.0195789 0.00034473 2.61298e-05 0.00022372 0.000377588 0.000109675 0.000379374 0.000406947 3.20053e-05 2.81519e-05 3.10584e-06 0.000120733 0.000105923 0.000389706 9.95334e-05 0.000179402 2.86136e-05 5.86179e-05 0.000440798 0.000490219 8.41491e-05 1.82879e-05 0.000399127 0.00062612 0.000179083 5.82386e-05 0.000504784 8.47074e-05 5.12027e-05 0.000129528 0.000146071 8.48139e-05 3.68897e-06 6.70459e-06 8.48419e-06 1.67366e-05 0.000874198 1.08393e-05 2.98971e-05 0.000134277 0.000400627 0.000159816 0.000860016 5.36039e-06 5.07533e-06 1.28413e-05 3.00266e-05 6.14927e-05 0.000230947 2.71982e-05 1.22456e-05 1.2727e-05 6.90241e-06 0.000313007 7.79451e-05 0.00060957 7.41694e-05 7.39543e-05 0.000836667 0.000241346 8.27541e-06 4.29787e-05 2.42266e-05 7.82474e-05 0.000421272 0.000141798 5.51988e-05 9.84759e-05 4.06778e-06 6.99017e-05 9.39117e-06 5.09338e-05 0.000490391 2.07324e-05 1.85034e-05 5.74323e-05 0.000264837 0.000313148 3.18424e-06 8.37048e-05 9.93106e-05 0.000252829 0.000391395 0.000108478 0.000276657 2.42287e-05 2.91487e-05 0.000123784 3.26749e-05 8.90038e-05 0.000137393 0.000410247 0.000342499 5.84561e-05 0.000184691 9.6686e-06 0.000139344 4.07061e-05 0.000109193 0.00028799 0.000397242 0.000260803 1.51103e-05 0.000586261 8.84042e-06 0.000547901 0.000288644 0.000406177 0.000193752 0.000836614 5.69854e-05 1.42981e-05 0.000395048 0.000144523 0.000636841 0.000131108 9.35876e-05 2.16862e-05 3.17399e-05 1.73799e-05 8.45868e-06 4.7038e-05 0.000306545 0.000432044 0.000292084 0.000430105 5.06449e-05 0.000142077 1.43436e-05 4.38544e-05 0.000132723 1.53471e-05 0.000406963 0.000426398 5.24938e-05 6.78865e-06 6.95296e-05 0.000513797 0.000220346 2.76308e-06 0.000419933 6.77349e-05 0.000822483 2.22874e-05 0.000149405 0.000653245 0.000110872 0.000635685 0.000386557 5.00727e-05 7.90082e-05 0.000163062 5.00981e-06 5.57108e-06 9.12104e-06 0.000454701 4.19845e-06 1.8695e-05 0.000411316 0.000394741 1.86714e-05 1.64251e-05 0.000143353 0.000100999 0.000251246 0.000151434 0.000150706 0.00040165 0.000152574 5.26078e-05 8.95474e-05 8.48156e-06 2.50085e-05 4.66905e-06 5.08339e-05 4.2145e-05 0.00113429 0.000112019 0.000441534 0.00148643 2.29998e-06 0.000122529 4.80497e-05 0.000116323 6.30252e-05 2.28137e-05 0.000216709 1.41418e-05 0.000142871 0.000324413 0.000388555 0.000112556 0.000571053 4.90872e-05 1.06376e-05 0.000147252 0.000304796 2.94398e-05 4.08366e-05 0.000447827 8.10873e-05 2.36547e-05 8.06212e-05 4.5181e-05 0.000115111 6.79818e-05 0.000272391 7.3682e-06 0.000282567 0.000178606 3.4342e-06 
0.000142782 0.000127612 0.000503945 1.09114e-05 4.15731e-05 5.32066e-06 1.67559e-05 2.57538e-05 2.89935e-06 4.18608e-05 0.000488184 4.07517e-05 0.000208024 2.05851e-05 2.97588e-05 0.000122832 1.2886e-05 2.07909e-05 3.34522e-06 2.75668e-05 0.774038 3.1927e-05 0.000693612 0.000664597 4.80868e-06 5.62272e-05 0.000403931 0.000415896 0.000924475 7.29404e-06 0.000427716 2.37979e-05 2.06837e-05 1.01629e-05 1.33876e-05 0.000278354 0.000409007 0.000414163 0.000185425 6.10063e-06 0.000400825 5.76641e-06 1.03144e-05 6.22584e-05 0.000107399 0.000127428 0.000829187 0.000255432 0.000117701 0.000148074 0.000103854 5.52242e-06 4.88423e-05 0.00039768 0.000552648 0.000202588 3.79062e-05 4.70823e-05 1.3797e-05 0.000514771 0.000445676 0.000284212 2.56414e-05 1.91078e-05 9.08649e-06 0.000664923 0.000412281 9.83771e-06 0.000424412 6.18809e-06 2.25357e-05 8.57895e-05 5.17898e-05 0.00016467 0.000413163 0.000250252 0.000154062 2.09804e-05 0.000664997 3.20986e-05 0.000150588 1.26014e-05 0.000490073 1.08434e-05 0.000446039 4.14842e-05 0.000425431 0.000215209 1.58576e-05 0.00015237 0.000490244 0.000413755 3.169e-05 0.000639891 9.06449e-06 0.000106879 2.61705e-05 5.09976e-06 0.000763344 2.5832e-05 7.27953e-05 0.000193292 0.000144031 1.16038e-05 1.22977e-05 0.000122757 2.6695e-05 1.39379e-05 0.000545912 0.000415911 0.000186386 0.00017964 0.000161841 0.000180385 4.17542e-06 6.34947e-06 0.000345585 2.06677e-05 1.02781e-05 0.00013622 0.000112651 1.15823e-05 2.34395e-05 1.40386e-05 0.000409444 0.000427217 1.76835e-05 0.000190383 0.000401501 3.32754e-05 2.41604e-05 1.12368e-05 3.02243e-05 0.000634758 0.000120595 0.00057072 0.000619372 8.19639e-06 4.54303e-06 8.58443e-05 0.000413471 0.000206675 1.25533e-05 1.89043e-05 3.9994e-06 6.06536e-06 5.41358e-06 0.000479881 0.000146952 6.91588e-05 0.000393121 0.000162532 0.000403566 0.000423235 9.81918e-06 8.30421e-05 0.000403425 0.000185523 2.66236e-05 1.0494e-05 0.000602428 0.000406476 3.25375e-05 0.000104182 0.000155139 0.000609897 4.66962e-05 1.19828e-05 2.84335e-05 9.24418e-05 0.000241371 3.68243e-05 6.14836e-05 6.40763e-05 6.34598e-05 5.19828e-05 0.000257407 0.000162102 7.90422e-06 0.000119661 0.000138004 4.27414e-05 0.00032835 3.46789e-05 5.65996e-05 0.000258159 0.000204838 0.000356025 1.04857e-05 2.92674e-05 0.000105608 0.000120969 0.000235772 0.000475226 1.5822e-05 0.000328928 0.000399012 0.000148504 0.000407904 2.8378e-05 9.75508e-05 0.0012241 0.00107899 0.000576791 6.37008e-06 0.000273869 0.000395627 8.61157e-06 9.23398e-05 0.000243995 0.000149299 6.57962e-05 0.00157861 0.000100346 0.000159154 0.00731597 2.24989e-05 0.00093099 9.99286e-06 3.87098e-05 0.000173803 0.000107386 0.000450244 7.91566e-05 1.05118e-05 0.000175074 6.92096e-05 2.2111e-05 0.000143195 0.000576246 4.34765e-05 4.29726e-05 0.00065066 0.000404436 8.41784e-06 0.000490681 0.000267355 2.51449e-05 0.00204099 0.000415941 0.000392607 0.000551894 6.28038e-06 0.000261883 0.000397836 1.83647e-05 0.000799823 0.00020162 2.21792e-05 5.18083e-06 0.000232406 0.000493824 0.000101022 0.000526676 1.61002e-05 0.000250302 0.000776938 0.000393852 1.146e-05 1.38656e-05 7.9997e-06 6.11355e-05 5.15214e-06 0.0145138 0.000562992 0.000649389 0.000400166 4.91515e-06 4.54877e-06 1.08757e-05 2.11572e-05 4.14309e-05 7.15298e-06 8.41205e-05 0.000224281 0.00040177 1.17736e-05 0.00042746 7.68168e-05 1.1836e-05 0.000102423 1.87422e-05 9.61988e-06 1.17805e-05 0.000408175 4.45604e-05 5.24299e-05 3.85091e-05 2.03618e-05 1.15121e-05 0.000512427 1.73525e-05 2.1628e-05 0.000412476 2.92004e-06 8.97102e-06 9.4287e-06 7.62949e-06 4.67892e-06 0.000140573 7.43187e-05 2.24409e-05 9.20302e-06 5.27645e-05 4.62707e-05 0.000405385 9.21465e-05 3.87378e-05 3.19223e-06 8.21565e-06 4.50952e-05 6.70385e-05 1.56274e-05 0.000418567 0.000247551 0.000477322 6.49618e-06 2.55888e-05 0.000169736 0.000166223 0.0010078 0.000402665 0.000362374 0.000793466 5.1333e-05 2.89404e-05 0.000417538 0.000550271 0.000605971 3.6047e-05 8.33677e-05 1.46065e-05 4.32312e-05 1.24155e-05 0.000156851 2.32919e-05 0.000788864 6.77601e-05 2.78004e-05 2.22682e-05 0.000203846 0.00048146 1.81848e-05 0.00013896 9.88875e-05 1.19595e-05 8.39094e-05 0.000162175 4.79344e-05 1.88619e-05 8.64872e-05 3.6853e-05 1.83403e-05 0.000134518 0.00010069 2.33266e-05 0.000130637 6.43878e-06 1.05369e-05 2.90535e-05 0.000213074 0.000200348 0.000554756 1.40762e-05 6.04356e-05 1.51794e-05 8.4358e-05 0.000152457 0.000296396 6.30986e-05 0.000397448 8.87157e-05 3.9342e-06 0.00028061 1.89183e-05 7.62304e-05 0.00014998 0.000380389 1.24644e-05 7.91982e-06 0.000498946 0.000471291 2.33641e-05 0.000231164 0.000165162 0.000286521 4.20496e-05 4.72136e-06 1.40039e-05 0.000238244 4.65067e-05 0.00042405 0.000597415 0.000409239 2.99933e-05 8.15239e-05 0.000442223 0.000419405 0.000469047 2.80331e-05 1.96711e-05 3.04434e-05 0.000232963 0.000103962 7.38767e-05 0.000180006 0.000122992 8.8953e-05 0.000401357 0.000392252 1.6386e-05 6.53534e-05 9.65001e-06 5.95599e-05 1.02043e-05 9.30706e-05 0.000148106 0.000114771 6.36865e-06 2.30683e-05 0.000368288 0.00017846 2.87228e-05 0.000626262 3.5576e-05 6.75497e-06 0.000397477 0.000462046 0.000112082 2.70259e-05 2.67319e-05 8.24827e-05 5.93818e-06 1.40368e-05 0.000315086 2.82939e-06 0.000571062 0.000371003 8.20254e-05 0.000214415 0.000133917 0.000498423 0.000575429 0.00012316 0.00039498 1.56145e-05 0.000415026 7.33684e-05 8.26619e-06 0.000629715 0.000209682 1.72289e-05 0.000398813 8.09755e-05 0.000127173 0.00017977 7.53528e-06 0.00063733 0.000549949 1.01828e-05 0.000510214 9.64638e-05 0.000287037 0.000239879 0.000634683 0.000136429 0.000408834 1.72305e-05 9.6856e-05 0.000137562 0.000571936 0.000126052 0.000462499 2.20733e-05 1.5367e-05 3.18554e-05 0.000254171 7.35191e-06 2.83372e-05 0.000196329 1.58188e-05 5.29707e-05 2.8829e-06 6.59776e-06 4.39166e-05 0.000421595 1.75715e-05 0.000394709 0.000323115 0.000898759 0.000194256 0.000834356 1.30834e-05 8.52049e-06 1.92103e-05 0.000132155 0.000910139 0.00107055 4.99563e-05 9.56733e-05 3.61764e-06 6.71994e-05 7.09356e-05 0.000846755 0.000635293 0.000445275 0.000162082 1.06117e-05 4.12546e-06 0.00016098 8.89244e-05 1.13803e-05 0.000704991 4.37684e-05 0.000260362 0.000239532 0.000396118 0.000201008 1.15828e-05 0.000528655 4.3039e-06 0.000233256 3.87926e-06 0.000570256 0.000114476 5.43491e-05 1.3043e-05 0.000581145 0.000239278 1.9891e-05 0.000266367 0.000828675 2.6746e-06 9.7679e-06 6.15746e-05 0.000100614 1.70486e-05 4.14798e-06 8.5376e-06 0.000871274 0.000632547 2.01881e-05 0.000186328 0.000415863 1.06622e-05 4.04437e-06 0.000236409 0.000111275 8.84864e-05 0.000321523 3.16461e-06 2.33895e-05 7.51403e-05 4.15823e-06 1.75946e-05 8.04725e-05 1.84806e-05 0.000347932 0.000280049 2.69911e-05 9.93428e-06 0.000107271 8.23038e-05 7.52654e-06 5.09203e-06 0.000419769 2.02591e-05 1.10894e-05 2.8528e-06 0.000193944 3.42022e-05 0.000407568 8.45976e-06 4.21222e-06 0.000261202 1.12613e-05 6.32804e-06 0.000194255 4.67574e-06 0.000773408 0.000396561 8.39225e-06 1.60764e-05 4.86076e-06 0.000434379 0.000164965 0.00029987 0.000111071 6.01301e-06 0.00055665 1.42116e-05 3.77677e-05 5.56757e-06 7.48139e-05 0.000231209 0.000231569 0.000240869 2.5544e-05 2.80914e-05 8.2883e-05 9.84572e-06 3.62195e-06 4.97409e-06 1.98088e-05 3.81367e-05 0.000101107 1.87046e-05 0.000567061 1.15594e-05 2.79534e-05 7.35784e-05 5.74966e-06 0.000132002 0.000419122 0.000286986 0.000458371 6.76089e-06 1.08349e-05 7.62329e-05 8.29312e-05 3.30207e-05 0.000164348 0.000207611 0.000113426 7.50312e-05 1.14208e-05 0.000100007 0.000245773 8.65995e-05 0.000175451 0.000128933 0.000147533 0.000791425 1.67261e-05 2.25675e-05 9.3705e-05 1.4116e-05 7.81529e-06 0.000142139 0.000196889 0.000547541 0.000116046 0.000510744 1.76145e-05 7.39503e-05 0.000107196 0.000271328 0.000561539 0.000436059 0.0004026 0.000508366 1.87173e-05 0.000408674 0.000148531 0.000166017 0.000251484 0.000222021 0.000409383 2.91076e-05 2.64633e-05 0.000831341 0.000417126 0.000689928 2.78479e-05 0.000305294 0.000406043 6.9414e-05 0.000471659 0.000599271 0.000445501 0.000144995 1.97512e-05 0.000409957 0.000120223 3.45063e-05 8.83175e-06 0.000159514 0.000399378 5.16801e-06 8.91671e-06 4.94401e-05 6.76714e-06 1.62138e-05 0.000347568 5.67309e-06 0.000176659 3.0446e-06 2.57075e-05 1.6743e-05 1.26393e-05 0.000431552 1.8902e-05 0.000397304 0.000262547 1.76792e-05 1.82235e-05 4.17415e-06 0.000396055 1.31405e-05 7.12728e-05 0.000112691 0.000256599 0.000138952 0.000687397 6.8128e-06 8.45564e-06 0.000100723 2.47542e-05 0.000474752 6.89125e-05 0.000108802 0.000144383 0.000182126 0.000418094 0.000111716 4.77689e-05 2.80517e-06 4.3574e-05 0.000167855 0.000103474 8.62037e-06 0.000444956 4.73941e-05 0.000237431 1.0924e-05 9.0059e-06 0.000347052 0.000273853 4.01078e-06 2.12539e-05 4.57392e-05 3.16171e-06 7.60906e-06 0.000133484 0.000414044 4.82051e-06 4.85593e-05 0.000127048 9.89084e-05 1.09957e-05 0.000112742 6.01619e-05 0.000342955 0.000102002 0.000650527 8.27006e-05 0.000447559 5.42233e-05 0.000221384 0.00175313 0.000680778 0.000405069 1.30344e-05 2.71826e-05 0.000131466 0.000408348 2.72259e-05 0.000183457 4.84359e-05 9.41752e-06 0.000409766 0.000303212 0.00011239 0.000127339 2.8012e-06 1.41596e-05 5.5789e-06 0.000400174 7.71392e-05 0.00060431 0.000318313 0.000400216 0.000406403 0.000411727 7.44392e-06 5.07469e-05 1.56101e-05 3.54096e-06 5.47505e-06 0.000165773 0.000226069 5.56343e-06 1.28639e-05 4.70518e-06 7.53335e-06 0.000180624 0.0145171 2.30513e-05 6.44109e-05 0.000403161 0.000630798 2.25358e-05 0.000298639 0.000748044 9.55222e-05 0.000387568 0.000395929 4.60524e-05 6.55658e-05 3.59029e-06 9.42335e-06 1.89226e-05 0.000390789 0.000132406 4.54594e-05 2.26847e-05 2.39956e-05 0.000646328 0.000618852 0.000630013 1.19836e-05 0.000594208 0.000405276 1.36881e-05 5.96544e-05 0.00046959 4.40312e-05 6.16831e-05 0.000196064 0.000676438 9.20738e-05 8.22273e-06 1.93599e-05 4.37732e-06 0.000355857 0.00146315 1.7058e-05 8.83767e-05 0.000104038 0.000413369 0.00010714 0.000819373 3.30954e-06 9.64861e-06 0.000545174 1.48747e-05 2.45374e-05 0.000125962 3.16082e-05 9.35947e-06 7.64593e-06 7.88086e-06 1.13518e-05 5.16435e-06 4.36738e-05 3.38799e-05 1.81873e-05 0.000958202 0.000211783 6.15552e-06 5.85701e-05 2.35067e-05 1.98898e-05 0.000420947 2.4294e-05 5.41002e-06 7.5879e-05 2.16614e-05 0.000316592 9.59768e-06 0.000261127 0.000409749 2.95523e-05 0.00013713 2.48573e-05 3.24844e-06 0.000147025 3.24916e-05 9.63316e-06 1.67382e-05 3.51591e-06 0.00040737 5.27219e-05 3.48059e-06 0.000134707 6.35976e-05 7.55621e-06 6.06517e-05 8.72983e-05 1.68318e-05 0.000604898 1.55604e-05 1.89506e-05 0.000308211 1.3322e-05 6.87756e-05 0.000106809 7.49802e-06 0.000244927 0.000442419 1.46052e-05 0.000147695 4.37585e-05 0.000150294 0.000457301 1.65641e-05 0.000430447 7.41617e-06 0.000946132 2.92006e-06 1.41174e-05 0.000481416 0.000372459 0.000100525 0.000160338 6.66495e-05 0.000321934 0.000115495 9.26977e-06 5.80974e-06 2.91986e-06 1.81456e-05 1.2696e-05 1.7906e-05 0.000604439 0.00029208 0.00020199 6.6687e-06 0.000375033 1.10553e-05 0.000419166 0.000532735 0.000404308 0.000116145 4.96715e-06 1.03339e-05 0.000510294 0.000184191 7.29068e-05 0.000998089 8.32584e-05 0.000643806 6.13074e-05 8.6018e-05 0.000417401 9.5961e-05 0.000797617 0.000244603 0.000122217 1.83722e-05 0.000157932 7.06501e-05 0.000230093 0.000210277 0.000476999 4.12437e-06 4.42929e-06 0.000482841 0.000401599 9.97043e-05 0.000230032 0.000378842 1.95453e-05 0.000363685 0.000129415 1.25218e-05 0.000476527 0.000115499 2.05592e-05 7.98049e-05 1.32989e-05 1.85547e-05 5.02519e-06 2.67083e-05 0.000146254 0.0010442 4.22962e-05 0.000485202 0.000807344 6.15488e-05 0.000165409 8.2525e-05 0.000100086 2.3302e-05 2.34542e-05 0.000128019 2.86567e-06 8.86266e-05 7.39752e-06 0.000421526 0.000238864 0.000505686 0.000175803 0.000106757 1.6599e-05 0.000127775 2.00648e-05 0.000140356 0.000513444 1.21677e-05 2.79944e-06 0.000172544 8.30746e-06 2.67997e-05 4.47634e-05 0.000108383 2.77108e-06 0.000113555 1.17576e-05 8.30025e-06 
0.000232052 0.000105094 0.000378439 8.37313e-05 0.000152716 8.14398e-05 2.44584e-05 0.00016719 0.000151774 9.27422e-05 0.0001039 0.00030431 0.000485091 8.6714e-06 0.000110293 0.000262797 0.000497258 9.33314e-05 6.91435e-06 5.41787e-06 4.48013e-06 5.31705e-05 6.40725e-05 0.000844931 1.43493e-05 0.00036364 1.05324e-05 0.000497482 0.000192928 0.000320556 1.03411e-05 2.22905e-05 2.3844e-05 9.67857e-06 4.67691e-06 0.000663762 0.000321818 5.02964e-05 3.23788e-05 6.77633e-06 0.000151946 0.00011944 0.000143253 1.69673e-05 0.000263452 4.02467e-05 0.000604451 0.00020248 0.000176384 0.000160781 0.000308084 0.000158823 7.62752e-05 2.56338e-05 0.000158773 0.000171603 4.30431e-05 0.000139978 1.15549e-05 0.000125493 0.000403811 0.000327579 6.95277e-06 6.33818e-05 0.00018007 7.18248e-06 1.90941e-05 1.3692e-05 6.31146e-05 6.06086e-05 5.35425e-05 6.86118e-05 0.000209714 0.000169725 0.000652675 0.000379506 0.000378787 5.78215e-06 0.000178516 7.32468e-05 0.000590423 0.000170446 3.14675e-05 7.97842e-05 0.000286271 0.000461745 0.00022011 6.35607e-06 2.45652e-05 1.35177e-05 0.00019399 0.000572634 9.43377e-05 0.000176614 0.000114815 7.67783e-05 0.0004489 0.000119123 5.4588e-06 4.18754e-05 0.000258593 7.42905e-05 2.58833e-05 0.000117375 8.93531e-05 3.29753e-05 0.000114141 0.000191446 0.000292153 0.000426461 0.000128843 0.000589298 7.5122e-06 0.000180641 2.69878e-05 0.000180476 0.000187115 0.00026723 0.000354689 0.000339848 0.00019421 0.000108381 6.28211e-05 6.69401e-06 0.000527075 0.000288824 0.000328835 5.90965e-05 4.469e-05 0.000144927 5.33168e-06 0.000543072 1.86864e-05 0.000274819 0.000159999 2.27229e-05 1.98239e-05 7.07489e-05 3.83181e-06 0.000377214 0.000150693 0.000210076 0.000218302 7.99183e-06 0.000143386 5.93939e-06 7.54855e-05 4.25272e-06 1.52894e-05 0.000231723 0.000151965 0.000303903 0.000296114 0.000473883 0.000150611 0.000343724 0.000132664 3.23478e-05 0.000281747 0.000262385 0.000222092 0.000198303 0.00014475 0.000210021 0.00046666 0.000194821 0.000327477 3.28065e-05 0.00051484 0.000381161 0.000363605 8.81488e-05 0.000357499 0.000167925 0.000349658 0.000247213 0.00023687 0.000415524 7.5642e-05 0.000136933 0.000227739 6.75945e-05 0.000210009 0.000360072 0.00033075 0.000425454 0.000150269 0.000213431 6.5731e-05 5.30065e-05 2.74957e-05 5.95486e-06 0.000145384 0.000358286 4.88358e-05 0.000371811 0.000511863 0.000129489 0.000153494 1.10485e-05 1.81606e-05 0.000449084 0.000458306 3.70641e-06 3.05226e-06 0.000360651 0.000120959 7.43022e-06 7.72542e-05 0.000216573 4.05977e-05 4.76338e-05 0.000506715 0.000753302 0.000455676 0.512567 0.000367156 0.000282967 5.09723e-05 0.000423906 0.000291536 0.000312874 5.26757e-05 4.37153e-05 0.000314088 0.000302388 0.000100015 0.000140444 0.000176625 0.000517417 0.000156087 0.000365637 0.00010347 0.000109093 1.73086e-05 5.15813e-05 0.0004087 0.000159625 0.000236527 5.29559e-05 2.44144e-06 0.000166911 0.000148802 6.39722e-05 7.20617e-06 2.42019e-05 0.000615901 0.000519861 0.000218327 5.01031e-06 0.000280619 9.0488e-05 8.51835e-05 0.000183589 2.59081e-05 0.000224617 0.000720376 0.000286163 0.000261328 0.000144213 6.4849e-06 3.06626e-06 8.51809e-05 0.0147435 0.000298035 0.000171834 0.000127813 1.47859e-05 1.70621e-05 0.000145748 0.000409508 0.00014334 7.612e-06 2.82503e-06 0.000312675 0.000407919 1.44397e-05 0.00026982 0.000125702 2.26166e-05 0.000260409 5.45065e-05 4.61249e-05 5.07339e-06 2.51659e-05 4.56092e-05 5.15653e-05 7.58719e-05 3.98344e-05 0.000107342 1.16432e-05 1.75776e-05 0.000233062 0.000146943 0.00014529 0.000260139 8.14377e-06 7.66593e-06 1.61247e-05 5.64971e-05 4.77333e-05 0.000163988 5.90835e-05 0.000339811 7.30924e-06 6.013e-06 0.000198822 8.12282e-06 5.48356e-05 4.77352e-06 0.000103394 0.000631448 0.000233389 0.00121064 0.000366415 0.000447496 4.32862e-05 2.7252e-05 1.18552e-05 0.000396404 0.000347183 8.95397e-06 0.000423912 0.000259817 5.55839e-05 8.70158e-05 3.00776e-05 0.000268053 0.00023993 5.34439e-05 0.00029521 0.000892596 9.3732e-05 0.000322499 0.000161943 0.000272867 2.85612e-06 8.2162e-05 0.000561666 0.000273768 0.000464209 3.33269e-05 0.000264137 6.80346e-05 0.000103307 6.12246e-05 1.96347e-05 0.000135655 0.000244775 0.000312589 6.9363e-05 3.64881e-06 9.26473e-05 0.000382803 7.02166e-05 2.08892e-05 0.00021096 0.000189621 0.00010262 0.000116368 0.000354353 0.000456664 0.000273953 0.000153681 0.000571896 0.000136786 0.000286619 8.97083e-05 6.02782e-05 0.000290182 9.43052e-06 4.65781e-05 6.37535e-06 0.000119033 7.99187e-06 7.55505e-05 8.46891e-05 0.00063603 5.1819e-05 0.000286112 0.00036516 0.000110431 0.000188303 1.50205e-05 0.000229879 0.000292706 0.000245328 0.000149905 6.03548e-06 0.000317275 2.85105e-05 0.000270025 0.000120757 2.83306e-05 0.000282659 0.000331139 7.47417e-05 2.06262e-05 0.000256658 5.20751e-05 0.000186189 1.53237e-05 0.000232293 4.78604e-05 8.56804e-05 0.000345809 0.000260162 0.000232976 6.32799e-06 2.7239e-05 7.11972e-05 0.000219628 4.99324e-05 7.84298e-05 0.000465257 4.96844e-05 0.000574537 1.5996e-05 0.000258472 0.000313009 0.000116251 0.000272838 0.000269205 0.000145519 5.81136e-06 1.43824e-05 6.70729e-06 0.00016756 8.6684e-06 0.000187966 0.000430724 9.9904e-05 1.81825e-05 9.23846e-05 0.000324145 4.29426e-06 0.000300029 0.000347843 2.01916e-05 0.000327003 0.000372714 2.14471e-05 4.28012e-05 2.34776e-05 8.0272e-05 0.000291273 9.65954e-06 3.51264e-06 4.35628e-05 0.000416712 7.83915e-05 0.000121906 5.88299e-06 3.63514e-05 9.51501e-05 5.55475e-05 6.32978e-06 0.000307553 0.000331691 0.000151507 0.000333471 0.000215037 0.000253112 0.000555804 0.000385032 0.000309557 0.000461604 0.000272128 0.000180421 4.93157e-05 4.29473e-05 2.28763e-05 0.000176149 7.35255e-06 6.6935e-05 0.000348032 0.000418877 6.17253e-05 6.06659e-05 0.000248935 0.000333078 0.000160975 3.55123e-06 8.83804e-05 3.20311e-05 0.000136616 4.11956e-06 0.00021933 9.3196e-05 3.9372e-05 9.46746e-05 1.80861e-05 8.14585e-06 4.99857e-06 5.96759e-05 0.000185873 0.000147533 0.000347654 0.000287631 0.000286025 5.21169e-06 0.000160723 0.000823594 0.000318094 0.000256457 0.000148679 6.31679e-05 0.000208011 3.63414e-06 0.000235861 0.000202305 0.000216227 0.000547203 0.000262266 5.3872e-05 0.000234954 3.36653e-05 0.00016628 0.000155027 0.000194618 4.5423e-06 0.000235385 0.000145056 1.54979e-05 6.82793e-05 0.00015152 4.9683e-05 0.000253305 0.000543955 0.000218228 0.000372594 0.000525137 0.00014381 9.06122e-05 2.93822e-05 0.000152411 0.000154169 2.34852e-05 0.000268713 7.05733e-05 7.79346e-06 0.000352328 7.99358e-06 0.000265361 0.000264524 8.38261e-05 0.000126084 0.000111445 3.75521e-06 0.000299497 0.000385695 8.77582e-05 5.6598e-05 4.14299e-06 8.7944e-05 0.00132259 8.60234e-05 0.000264514 0.000307522 0.000192103 0.000216876 0.00037904 7.48638e-05 4.23199e-05 2.98903e-06 5.42031e-06 0.000268486 0.000152191 4.57006e-06 0.000655807 0.000185274 0.000479864 7.07495e-06 0.000204594 0.000266039 0.000134609 0.000145876 0.000248091 5.16029e-05 0.000147752 0.000145384 0.00040402 0.000103349 0.000529862 7.27689e-05 0.000259764 0.000321163 0.000146003 0.000258039 8.77607e-05 0.000286077 0.000155431 5.54853e-06 0.000612689 6.19523e-06 0.000455953 0.000191989 7.3349e-05 8.87896e-05 0.000132 8.18543e-05 1.94976e-05 5.09079e-05 6.13373e-05 0.000415243 7.7947e-05 0.000480764 0.000345556 0.000148103 4.80078e-06 2.90796e-05 4.50853e-06 0.00021226 9.10108e-05 8.00839e-05 0.000265978 0.000119755 0.000147634 4.53036e-05 0.0001817 8.10316e-05 7.91118e-06 0.000148517 0.00179093 0.000117603 0.000323744 0.000410324 8.90163e-05 0.00029372 0.000112778 0.000140809 0.000233072 0.000315538 4.41836e-06 7.00557e-05 3.00553e-05 8.32584e-06 1.80533e-05 0.00042173 0.000187285 0.000191643 7.29603e-05 0.000106491 0.000116088 6.12058e-05 9.17383e-05 0.000176581 0.000232807 0.000440152 0.000171642 6.60753e-05 9.14518e-05 0.000155766 0.000181168 0.000859609 1.38342e-05 0.000537613 0.000515867 8.16384e-06 8.76377e-06 0.000114619 5.8751e-05 9.21991e-05 0.000163194 3.92596e-05 0.000469049 3.87443e-05 5.6251e-05 0.00032666 7.07761e-05 0.000587259 4.61065e-06 0.000609588 0.000267102 0.000267479 0.000371248 0.000114223 0.000399304 0.000145615 0.000155063 0.000127852 5.04886e-06 0.000232757 0.000368776 6.26227e-06 0.000223112 0.000214971 0.000254284 0.000272817 6.43178e-06 8.7107e-06 1.09488e-05 6.37835e-05 0.000382183 0.000281049 8.05535e-05 3.6174e-06 0.000168995 0.000184504 2.30724e-05 7.07928e-06 7.87176e-05 0.000519427 3.54948e-05 6.69279e-06 0.000418061 2.09235e-05 0.000391238 0.000136275 0.000220814 6.3962e-06 6.22206e-05 1.37909e-05 0.00036039 8.15513e-05 0.000125599 8.46501e-05 0.000309577 0.000189231 0.000808471 1.88319e-05 0.000359217 0.00229667 0.000150661 8.10256e-05 0.000347184 6.47304e-06 0.000321161 7.89283e-05 0.000200491 0.000275892 7.58918e-05 4.10797e-05 3.04835e-05 0.000854569 5.3539e-06 0.000251134 6.80953e-05 5.27553e-05 4.62503e-06 9.84973e-06 0.000202644 0.000124938 0.00029877 0.000257496 6.9341e-05 0.000171079 2.04782e-05 0.000144684 3.62858e-05 0.000264946 0.000281729 6.79599e-05 0.000274407 0.000121596 0.000290617 7.717e-05 0.000177436 0.000241704 7.8461e-06 0.000155366 0.000110813 3.40604e-05 0.000332118 4.41406e-05 8.4602e-05 4.50422e-06 0.00126644 0.000466482 0.000122135 0.000151988 3.91382e-06 5.26454e-05 1.49145e-05 4.87486e-06 9.35776e-06 0.000257812 4.51536e-05 9.8186e-05 0.000350059 6.83507e-05 5.03435e-06 0.000398572 0.000154613 0.000199477 0.000346577 6.5174e-05 5.89659e-05 4.3995e-06 0.282413 0.000422856 2.47116e-05 0.000214074 0.000435205 0.00039663 0.000151572 0.000171396 8.90392e-06 0.000299711 1.47134e-05 0.000547985 0.000204643 4.62069e-06 0.000223118 0.000582873 1.06129e-05 0.000392202 0.000127449 1.33826e-05 1.30209e-05 0.000201758 0.000325645 8.03146e-05 5.8668e-05 0.000432446 0.000256497 0.000313458 0.000250048 8.46539e-05 0.000413166 9.88794e-05 0.000349675 0.000298742 1.76342e-05 0.000839353 3.77312e-05 3.92124e-05 0.000331852 0.000336726 0.000606322 7.85697e-06 1.41286e-05 3.72427e-06 4.12318e-06 0.000316438 0.000686957 0.000288875 0.00030354 0.000147612 1.276e-05 0.000160028 0.000309464 0.00013409 1.32137e-05 0.000341036 0.000294745 4.20286e-05 0.000494838 0.000517959 0.000103504 1.52416e-05 2.49291e-05 0.000407034 4.59597e-05 1.19717e-05 4.26962e-06 0.000314046 4.36303e-06 8.89198e-05 3.4338e-06 4.53404e-05 0.000104286 0.000524757 6.24876e-05 2.81074e-05 9.60403e-05 0.000141716 3.12558e-06 0.00185696 0.000268514 0.000159441 0.00019575 0.000499859 3.16421e-05 8.43545e-05 7.40727e-06 0.000264356 1.76863e-05 0.000129693 0.000454534 0.000429682 0.000333791 0.00036225 0.000450787 7.22828e-05 0.000601841 5.46644e-05 0.000259223 0.000182187 4.25512e-05 0.000131027 1.24641e-05 0.000284804 0.000527698 0.000128666 9.64867e-05 0.000259696 6.46371e-05 1.43648e-05 0.000259213 0.000563453 4.09062e-06 0.000281993 0.000848821 0.000176432 0.000557934 0.000201339 4.57104e-05 0.000248299 9.45148e-06 5.14741e-06 0.000495932 0.000196696 1.0517e-05 0.000223878 0.000560415 0.000141431 0.000285519 0.000402115 0.000168027 0.000283528 0.000113352 6.3024e-05 4.93586e-05 1.14985e-05 2.6335e-05 4.94553e-05 0.000107422 1.45783e-05 0.000413322 8.33015e-05 0.000416331 0.000542679 0.000302311 0.00011985 0.000100164 1.0472e-05 0.000187178 0.00044816 0.000291693 5.83553e-05 8.39492e-06 9.29376e-05 2.88356e-05 0.000147835 3.09667e-05 4.32944e-05 0.000163619 7.45161e-06 0.000168689 7.48156e-05 1.87996e-05 0.000366853 0.000147572 0.000576771 0.000299212 0.000144521 5.75105e-05 2.87225e-05 0.000171043 0.000127033 0.000242631 6.40843e-05 1.35203e-05 7.10645e-06 0.000310182 0.000162424 0.000530898 0.000974543 5.40392e-06 0.000156154 0.000191363 7.3906e-05 1.75412e-05 0.000400522 0.000282126 0.000144581 0.000298766 0.000311381 7.91097e-06 6.93197e-05 0.000308164 0.000528186 1.70217e-05 0.000226048 5.76002e-05 0.000105734 0.000192895 0.000369945 1.23276e-05 1.59128e-05 0.000411443 0.000169377 0.000282856 5.20298e-05 0.000287848 1.58802e-05 0.000689851 1.37999e-05 0.00038412 
1.20669e-05 0.00048631 0.000286736 0.000614977 5.73851e-06 0.000411948 0.000333563 3.37034e-06 3.23983e-05 0.000102328 8.79828e-06 3.76005e-06 0.000182747 2.87853e-06 0.000191015 0.000411909 1.73055e-05 3.02463e-05 1.13441e-05 0.000164112 0.000206306 0.000477851 4.48096e-05 0.795388 0.000226965 0.000269393 8.41652e-06 0.000502585 0.000283683 6.10342e-06 6.82728e-06 3.46564e-05 0.000502594 0.000427585 8.35114e-06 0.000515194 6.49846e-06 1.81986e-05 0.000132254 8.7981e-06 1.27591e-05 0.000282104 2.7077e-05 1.03231e-05 8.10761e-06 1.9175e-05 0.00019448 0.00181616 0.000986869 4.93454e-06 5.14641e-06 2.87114e-06 0.000339275 1.72568e-05 0.000407763 0.000464878 7.1604e-06 0.00122596 2.28525e-05 8.37534e-06 0.000315155 1.64353e-05 0.000454557 0.000186745 8.06835e-05 1.16362e-05 0.000211351 0.00030413 5.81808e-05 0.000115033 8.87246e-05 0.00041879 0.000179687 2.02139e-05 3.00145e-05 0.000271411 0.00080758 0.000495013 0.00143021 4.97499e-05 6.6392e-06 1.1422e-05 1.30381e-05 6.92649e-06 6.80016e-05 0.00023815 0.000100342 1.91065e-05 0.000591743 1.14437e-05 0.000698387 1.10344e-05 0.0011837 9.8174e-05 0.000555557 7.08147e-06 0.000766267 0.000457788 1.36776e-05 1.34561e-05 0.000570327 0.000775569 9.1554e-06 2.00926e-05 0.000347326 1.48651e-05 0.000401028 1.38566e-05 6.4315e-05 0.000116681 0.000220498 0.00010934 8.70895e-06 1.53327e-05 9.92933e-05 0.000527744 6.77488e-05 9.19737e-06 5.2306e-06 0.000508325 0.00042198 0.000395535 0.00042963 0.00119475 7.15788e-05 0.000405832 1.50429e-05 9.07889e-06 0.000184278 0.000401057 4.54423e-05 3.35462e-06 3.95417e-05 0.000532874 0.00122809 0.00066392 0.000125101 0.000205192 0.00040426 0.000297059 3.53425e-06 8.06538e-05 3.4081e-05 8.8997e-06 0.000397973 0.00050658 3.34162e-06 1.24208e-05 0.000338774 0.000195504 0.000121293 0.000130783 1.80054e-05 4.27212e-05 5.05655e-06 9.60747e-06 0.000503058 0.000123807 6.75477e-06 0.000361548 0.000364144 3.69571e-05 8.71855e-06 0.000337851 8.37213e-06 0.000362393 8.34212e-06 8.10396e-05 3.04332e-05 7.00011e-06 0.000133673 8.3869e-06 0.000486913 0.000113244 9.6907e-05 5.77563e-05 0.000219385 0.000185404 0.000417156 0.000293398 0.000834773 0.000492879 2.10345e-05 0.000424755 3.98263e-05 0.000397976 7.82657e-05 0.000418548 0.000151412 0.000403596 9.58845e-05 0.000571365 0.000222864 3.22984e-05 6.53667e-05 0.000440544 0.000559453 6.15991e-05 0.000571 0.000486711 7.94143e-06 0.000506211 0.000981061 0.000389338 4.43601e-06 2.50449e-05 0.000171759 9.66839e-06 0.000635204 5.3383e-05 2.94867e-05 0.000159981 0.000307384 1.66588e-05 7.14646e-05 0.000381689 0.000289448 9.48736e-05 8.93388e-06 4.46548e-06 6.5301e-05 0.000377235 0.000146192 3.91824e-05 7.50476e-06 0.000582214 5.16674e-05 0.000327659 9.36243e-06 0.00032738 0.000114791 0.000243274 3.45066e-05 1.57762e-05 0.000539517 5.4469e-06 4.85499e-06 1.33844e-05 0.00069014 5.25047e-05 7.37559e-06 0.000137794 1.65626e-05 0.000255956 0.000496553 1.37759e-05 5.18872e-05 5.14583e-05 2.4886e-05 0.000791538 0.000420273 2.32665e-05 0.000235364 0.000199115 0.000125185 0.000157165 0.000498395 1.36303e-05 8.36528e-06 2.5115e-05 3.04664e-05 4.20094e-05 0.00010826 2.7315e-05 0.000128258 0.000127488 7.95381e-05 0.00081149 0.00013557 8.63352e-06 1.41261e-05 0.000429092 6.97219e-05 0.00045033 0.000452192 0.000155832 6.52336e-05 1.80623e-05 0.000433784 0.000239954 0.000459006 9.0921e-05 2.36149e-05 8.08841e-06 6.80792e-06 1.44936e-05 6.79582e-05 0.000120085 0.00033822 2.12385e-05 8.44998e-06 5.2384e-06 0.000209358 0.000184893 0.000404935 7.26007e-06 0.000541831 8.77171e-05 3.72279e-06 7.02094e-06 8.69917e-06 0.000173812 8.9818e-06 0.000454402 1.13334e-05 8.25831e-06 2.08042e-05 6.11715e-06 0.000401955 9.24642e-06 0.000204006 2.44029e-05 9.43214e-05 0.000391573 0.000580415 2.65419e-05 0.00040061 4.78396e-05 5.7204e-05 6.12529e-05 0.0001227 2.3722e-05 0.000387719 4.58575e-06 4.22948e-06 0.000430578 0.000704877 8.06188e-06 0.000331464 2.68978e-05 0.00024475 0.000554347 7.6667e-05 2.94769e-05 5.36142e-05 0.000127055 6.85705e-06 1.78217e-05 1.78404e-05 0.000560204 0.000100118 0.000589879 2.6192e-05 7.92881e-06 1.24468e-05 0.00020768 8.47912e-05 8.43663e-05 9.82698e-06 0.000192939 0.000202702 9.0463e-06 0.000560405 1.47568e-05 0.000353603 0.000337699 0.000216273 7.14681e-06 6.03714e-06 4.85907e-06 6.28155e-06 0.00040159 0.000413777 4.21103e-06 1.6395e-05 8.94684e-05 8.43485e-06 8.80782e-05 1.34557e-05 1.66837e-05 2.80086e-06 0.000138976 4.91884e-06 0.000334204 0.000615936 0.000142952 0.000400633 1.71399e-05 6.70746e-06 8.57154e-05 0.00013545 1.61153e-05 0.000586472 0.000108228 0.000106506 5.22347e-06 0.000134781 2.96319e-05 0.000105292 1.86094e-05 6.72627e-05 3.98569e-05 9.69005e-05 1.5198e-05 0.000137285 6.52405e-05 0.000178422 0.000403423 1.22991e-05 6.41118e-06 0.000236816 5.8408e-06 1.51114e-05 3.80541e-05 0.000918343 0.000264787 3.56395e-05 1.87006e-05 9.73634e-06 0.000128585 0.000154064 7.53362e-05 5.21049e-06 6.76699e-05 0.00064592 4.79659e-06 2.53458e-05 7.46306e-05 8.91478e-06 7.46686e-05 0.000102636 0.00150913 0.000130559 0.000480133 9.19125e-05 7.65464e-06 1.05706e-05 0.000518485 6.92103e-06 7.42098e-05 0.00011556 0.000326645 5.16944e-06 5.86391e-05 0.000995991 3.29e-06 0.00116585 0.000615993 0.000465506 0.000533567 4.79852e-06 5.24713e-05 2.82056e-05 5.62155e-06 1.04867e-05 5.2232e-05 0.00089657 5.81929e-05 5.87925e-06 2.45169e-05 7.99282e-05 6.33661e-06 0.000208826 0.000514048 0.000622911 7.82517e-05 0.000407857 0.000429187 8.82343e-05 0.000574496 5.85872e-05 0.000613235 6.1001e-06 1.02995e-05 8.12468e-06 9.81485e-05 0.000159637 0.000441242 7.79359e-05 0.00014458 0.000548494 3.94846e-05 1.05272e-05 0.000179212 9.20964e-05 6.63222e-05 9.63867e-05 0.000126666 0.000721178 7.64518e-05 4.58907e-06 9.11707e-05 5.22978e-06 0.000213466 2.35342e-05 3.68062e-05 0.000169088 0.000457899 1.71385e-05 3.30063e-05 7.3009e-05 0.00132657 0.00128474 3.88791e-06 1.41962e-05 5.94919e-05 0.000248737 0.000158937 0.000214891 1.06057e-05 0.000554196 0.00011473 0.00011989 1.4336e-05 0.000443598 0.000548468 9.26923e-05 2.33695e-05 0.000527135 4.88618e-06 2.16085e-05 0.000315175 3.26782e-05 0.00010146 0.000129761 1.25441e-05 0.000185279 9.29879e-05 4.99728e-06 8.10989e-05 5.12209e-06 7.66139e-06 4.73448e-06 2.59573e-05 0.000409379 1.23647e-05 5.79998e-06 0.00022993 0.000140266 0.000473585 9.31272e-05 9.43312e-06 3.60359e-06 7.97341e-06 0.000143748 8.87802e-06 0.000400356 0.000463502 1.50935e-05 0.000137214 0.000142961 1.11052e-05 5.36882e-05 0.000124668 0.000516288 4.41675e-06 4.07264e-06 5.18134e-05 0.000757377 5.34218e-06 8.35544e-06 0.000180343 0.000137367 7.9198e-05 0.000118704 0.000756147 1.05742e-05 2.84186e-05 0.000180004 0.000497336 0.000415958 0.000449101 0.000400338 1.09846e-05 1.17312e-05 4.21069e-05 0.000225279 0.000524827 0.000399465 6.46789e-05 0.000122275 4.36398e-05 4.5899e-05 0.00016927 0.000697333 0.000190421 0.000207413 0.000241848 3.87385e-05 0.000981775 9.57084e-06 4.63924e-06 0.000411229 0.000385655 0.000174294 2.19579e-05 2.64285e-05 1.06322e-05 8.22409e-06 0.000221996 0.000400265 4.36462e-05 7.19915e-06 0.000535184 2.23869e-05 0.00011053 0.00161176 8.25841e-05 6.64221e-05 0.000808762 7.92424e-06 6.03667e-05 3.39903e-05 0.000405157 0.000529049 1.01157e-05 0.000698439 0.000203745 0.000404198 7.76952e-06 0.000484813 4.84586e-06 2.82174e-05 0.000387834 0.000398278 1.53193e-05 0.000256381 4.30707e-06 6.04116e-06 0.000305535 0.000106499 0.000321541 4.02419e-06 0.00036665 3.14752e-05 2.42105e-05 0.000830363 0.000466002 0.000658439 0.000246519 9.87834e-05 0.000244308 7.87929e-06 1.08721e-05 5.10942e-05 5.1281e-06 8.63397e-06 8.29895e-06 1.18459e-05 4.86355e-05 1.46798e-05 0.000306733 1.23077e-05 0.000419401 0.000587794 0.000800562 8.82248e-05 0.000456354 0.000424746 9.94526e-05 6.67595e-06 0.000223922 9.53001e-05 1.92275e-05 0.000450829 1.11587e-05 8.0322e-05 4.33764e-06 7.10672e-06 5.04571e-06 0.000287938 1.57797e-05 2.68189e-05 0.000186567 0.000291847 0.000146014 8.6338e-05 0.000450833 0.000175114 0.000435494 5.04275e-05 7.20759e-05 5.3553e-05 1.30427e-05 0.000109503 0.000211515 0.000100867 0.000408473 9.86226e-06 1.82286e-05 4.3407e-05 0.00104544 5.50726e-06 0.000466524 0.000185618 5.91354e-05 1.20585e-05 4.85797e-05 0.000538884 5.26814e-05 2.66646e-05 3.99344e-05 0.000405143 0.000115387 0.000209191 5.1404e-06 2.91789e-06 2.73132e-05 6.10914e-06 2.65536e-05 0.000465139 5.10519e-05 0.000888796 3.1986e-05 0.000118054 1.46357e-05 4.21393e-05 2.87417e-06 5.47292e-06 0.000519585 0.000263198 4.64924e-05 1.46012e-05 0.000121893 1.74395e-05 3.34322e-05 0.000349148 0.000129949 0.000113302 0.000190655 1.21844e-05 8.522e-06 0.000233401 0.000153835 0.000143492 3.10206e-05 2.89568e-05 8.74714e-05 1.24206e-05 7.13165e-05 0.000155383 5.35301e-06 1.93306e-05 2.43633e-05 0.000457481 7.55211e-06 0.000246648 0.000210475 7.67352e-06 8.42892e-06 0.00013996 0.000799736 0.000333704 6.82484e-06 1.09619e-05 0.000403949 0.000217115 0.000543876 0.000229291 0.000475572 9.39312e-05 7.77595e-05 7.34035e-05 8.20184e-06 0.000390303 4.38248e-05 0.000169999 0.000705296 0.000665848 0.000477754 9.18878e-06 0.0014408 0.000328266 2.39004e-05 4.91644e-06 0.000416692 7.68792e-06 8.77357e-05 0.000144064 0.000148935 0.00101227 7.16e-06 0.000399189 0.000253837 0.000420972 4.01266e-06 3.71707e-05 6.10643e-06 4.87358e-06 7.12392e-05 0.000845432 0.0004019 1.67567e-05 4.58387e-06 0.000301243 4.95853e-05 9.11136e-06 0.000432289 8.65686e-06 5.44473e-06 0.000308684 0.00014615 0.000209095 0.000961287 0.000276767 9.70048e-06 1.0871e-05 0.000369665 3.84135e-06 5.49283e-06 0.000201261 0.000421297 8.8828e-06 0.000505272 0.000202373 0.000146476 0.000114572 9.9795e-06 0.000860007 0.00101925 0.000939322 0.000363804 0.000165905 0.000216117 7.40836e-06 1.56535e-05 0.00019093 0.000158543 0.000223233 0.00013447 0.000534249 6.76482e-06 3.87116e-05 5.24561e-06 1.21333e-05 7.59116e-06 3.60981e-06 8.35732e-06 0.000457712 7.49468e-05 4.30385e-05 0.000452184 1.14361e-05 0.000507769 7.54736e-05 4.97018e-06 0.000123781 7.9952e-05 4.42457e-05 0.000125512 0.000402917 1.27746e-05 0.000506985 8.74375e-06 8.20659e-05 0.000539513 5.59345e-06 3.98594e-05 2.26972e-05 0.000120702 1.63817e-05 0.000129731 0.000404181 8.121e-06 9.08792e-06 2.76043e-05 1.3863e-05 4.2178e-06 0.00111357 5.59675e-06 0.000406731 6.62749e-05 0.000247539 1.62554e-05 4.44389e-05 5.3529e-06 0.00020583 4.60802e-06 0.000365542 0.000135047 0.000407946 0.000535108 1.52561e-05 3.04964e-05 0.000154324 5.45099e-06 0.000406838 9.96248e-05 0.000182256 0.000442475 0.000834968 0.000392819 3.93224e-06 0.000159882 0.00041004 0.00048709 0.0001545 0.000402385 0.000453157 7.65275e-05 0.000407173 0.000105129 7.3896e-05 5.38809e-06 0.00104939 2.81713e-05 0.000403998 7.97945e-05 1.24715e-05 2.92176e-05 0.000245509 7.33402e-06 0.000562863 0.000831532 5.17499e-05 1.78646e-05 2.54217e-05 9.46229e-05 1.11296e-05 1.16685e-05 0.000114044 7.62588e-05 6.08274e-05 0.00018261 1.13256e-05 0.000408041 0.000456781 2.85487e-05 0.00265432 1.6377e-05 4.38528e-05 0.000221152 0.000789058 3.27987e-05 8.51341e-06 8.08305e-06 9.48777e-06 0.00061169 7.25441e-05 0.000102118 0.000176259 0.000178594 0.000393742 3.22286e-05 5.17846e-05 0.000541633 0.000629472 0.000606537 0.000114383 0.000169408 3.72073e-05 8.14189e-06 0.000813053 5.63317e-05 3.88778e-06 0.00011717 1.98977e-05 3.70068e-05 1.25e-05 9.57393e-05 7.49844e-05 0.000259301 2.46681e-05 7.55734e-06 0.000667335 3.20296e-05 0.000216903 0.000154698 5.79548e-05 1.35512e-05 0.000210682 0.000405898 5.80231e-06 0.000586653 8.48485e-06 0.000685851 0.000344073 0.000130991 0.000296361 6.93357e-06 0.000506848 0.000104832 0.000433152 7.273e-06 1.4161e-05 1.53028e-05 5.42107e-06 0.000595487 0.000468248 1.23439e-05 0.000190358 8.10347e-05 0.000727472 9.32297e-05 5.61987e-05 4.13662e-05 0.000791326 8.56481e-05 0.00020569 0.000161495 3.15175e-05 8.53074e-06 5.33697e-05 0.000226539 0.000405004 0.000702251 0.000429984 0.000288559 1.04061e-05 0.000111157 
0.000179144 4.33597e-05 0.000145946 1.09401e-05 0.000113388 6.29487e-06 3.434e-06 8.00978e-06 0.000136723 4.26166e-06 0.00042934 0.000554612 0.000127102 5.80334e-06 9.94623e-05 1.35714e-05 0.00024676 2.57482e-05 1.29836e-05 8.50316e-05 0.80431 0.000265808 0.000480606 0.00102018 1.88797e-05 1.09128e-05 0.00040648 0.000406342 0.000775974 8.1256e-05 0.000420564 5.00358e-06 4.19488e-06 5.29232e-06 1.36514e-05 0.000352811 0.000494254 0.000413358 8.17462e-06 9.92469e-06 0.000419024 8.68748e-06 0.000627264 1.24728e-05 0.000538919 0.000190512 0.000677616 1.14309e-05 7.05388e-05 0.000205486 3.26938e-06 4.89519e-06 0.000135825 0.000417273 0.000507391 3.90198e-05 2.40432e-05 0.000290066 1.47086e-05 0.000228178 0.000706555 5.58467e-06 0.000407286 0.000151591 6.62616e-06 6.90304e-06 0.000406455 2.45245e-05 0.000409717 0.000272972 1.18548e-05 5.51476e-05 0.000238644 6.85704e-05 0.000748683 0.000171828 0.000121313 5.32902e-05 0.000591782 0.000189463 6.09481e-05 9.43049e-06 0.00041615 3.19867e-06 0.000349226 0.000186533 0.000477944 1.0172e-05 8.24453e-06 7.69316e-06 0.000608689 0.000409947 7.12907e-06 0.000649088 5.28882e-06 7.73517e-05 1.06368e-05 1.0338e-05 0.000412062 1.72423e-05 0.000111642 9.91623e-05 1.3613e-05 0.000344122 5.48204e-06 0.000127299 1.2471e-05 0.000156811 0.000422207 0.000581819 5.42808e-05 0.000133577 7.14537e-06 7.35302e-06 9.42236e-06 3.90272e-05 0.000282107 1.33028e-05 0.000117463 0.000383006 9.72169e-05 1.28626e-05 4.84026e-06 1.09531e-05 0.00046563 0.000445248 0.000326617 9.85958e-05 0.000414649 2.12375e-05 2.5661e-05 9.45374e-05 0.000111961 0.000591465 8.50567e-05 2.40671e-05 0.000710345 3.45036e-06 4.05029e-06 6.86187e-06 0.00040523 0.000175678 0.000209554 8.82172e-06 4.13121e-06 5.06097e-06 4.4653e-06 0.000409855 0.000436931 7.60995e-05 0.000404481 0.000196832 0.000581637 0.000568935 7.34088e-06 3.78259e-05 0.000463624 1.17e-05 2.57855e-05 6.89525e-06 0.000409461 0.000407624 6.73283e-06 7.76107e-06 0.000155058 0.000498457 8.29413e-06 4.61695e-06 7.18267e-06 6.09141e-06 0.000142456 4.58961e-05 2.75746e-05 2.33983e-05 0.000106324 1.4341e-05 0.000512052 4.91823e-05 0.000157194 0.000135735 1.82264e-05 6.85678e-06 9.60913e-06 0.000206611 2.83039e-05 0.000470815 3.62376e-05 0.000379953 3.89882e-05 4.72593e-06 0.000865014 1.30096e-05 0.00027444 0.000511349 6.76887e-06 0.000314807 9.89127e-05 0.000476866 0.00042503 4.50025e-05 3.2871e-05 0.00145314 0.000312496 0.000701528 3.25226e-06 7.03395e-06 0.000419752 0.000224811 1.26164e-05 0.000186799 4.76206e-06 0.000191439 0.00117032 0.000354508 2.1266e-05 3.64754e-06 1.65339e-05 0.00300667 7.56699e-06 0.000101069 0.00102959 0.000342215 0.000787405 2.27948e-06 1.22036e-05 3.17351e-05 1.57527e-05 5.08003e-05 0.000185208 0.000493701 9.41772e-05 0.000106936 1.50555e-05 0.000711108 3.56891e-05 0.000533022 0.000187463 8.77568e-06 0.00222821 0.000472301 0.000408005 0.000419234 1.30406e-05 1.38372e-05 0.000695442 5.6005e-05 0.00111382 0.000369486 5.60313e-06 5.33447e-06 6.73176e-06 0.00116393 0.000233697 0.000415827 1.20788e-05 7.67255e-05 0.00139432 0.00040978 6.13966e-06 0.000412474 9.77036e-06 1.00654e-05 0.000125896 0.000357457 0.000776715 0.000494499 0.00048629 1.81845e-05 7.95926e-06 5.23481e-05 1.88443e-05 0.000135552 7.45965e-05 4.78433e-06 3.21098e-05 0.000417011 1.57792e-05 0.000425997 7.67835e-05 5.32282e-06 1.02903e-05 6.13567e-05 2.99125e-05 4.26381e-06 0.000460394 1.21786e-05 4.65083e-05 5.3161e-06 0.000244741 2.58146e-05 0.00102387 1.35841e-05 1.17621e-05 0.000571069 6.97938e-06 5.88131e-06 4.11432e-06 6.01821e-06 3.50128e-06 1.05586e-05 4.95833e-06 1.28044e-05 0.000245732 0.000297842 0.000265755 0.00041197 8.90612e-05 1.89945e-05 1.13808e-05 5.44436e-06 6.12847e-05 4.37717e-06 1.15663e-05 0.000618394 2.23157e-05 0.000467891 1.21658e-05 5.33125e-05 0.000244044 0.000155884 0.000832219 0.000749473 0.000268699 0.000808057 4.21811e-05 1.42969e-05 0.000493467 0.0006828 0.000101774 1.57592e-05 1.67671e-05 3.28987e-05 1.20763e-05 1.22997e-05 0.000197872 7.94296e-06 0.0008823 5.28623e-06 0.000101794 0.000108769 0.000213613 0.000411814 0.000119533 3.9253e-05 0.000194374 1.6569e-05 0.000182775 0.000188554 8.48054e-06 0.000105154 2.12074e-05 8.36428e-06 8.01132e-05 0.000263723 0.000161351 1.91809e-05 3.24257e-05 7.41783e-06 5.92311e-05 1.75325e-05 0.000257748 0.000374852 0.000522377 4.32587e-06 0.000196721 1.26304e-05 6.49566e-05 1.91186e-05 0.000179454 4.13578e-06 0.000609995 6.35092e-05 3.24352e-06 0.000150124 9.73178e-05 1.85939e-05 0.000205424 0.000284079 4.45995e-05 0.000385197 0.000763349 0.000742071 1.87109e-05 7.63765e-05 2.22976e-05 0.000617178 7.70975e-06 1.41369e-05 0.000190396 1.35691e-05 3.74538e-05 0.000509401 0.00041126 0.000401316 3.26732e-05 4.73268e-05 0.000682554 0.000436845 0.000747778 6.84055e-06 6.75758e-06 6.77682e-06 6.50498e-06 9.7037e-05 5.47229e-05 3.07824e-05 7.758e-05 0.00019925 0.000536416 0.000406235 6.74006e-06 8.62419e-05 6.35032e-05 6.35889e-05 1.25501e-05 0.00018318 1.02414e-05 8.47102e-05 5.18863e-06 0.000344482 9.34159e-05 1.61096e-05 0.000139574 0.000408757 1.3423e-05 5.13082e-06 0.000453749 0.000503826 5.67526e-06 2.39257e-05 1.5827e-05 4.94305e-05 3.04139e-05 0.000148544 6.09089e-06 2.92574e-06 4.17171e-05 0.000234774 3.54073e-06 0.000191009 0.000123277 0.000826778 0.000803234 0.000459839 0.000411005 4.28367e-05 0.00111063 7.26426e-05 3.54902e-06 0.000412783 9.97206e-05 6.90432e-06 0.000516673 1.97248e-05 4.41366e-05 0.000216713 5.3641e-06 0.00053329 0.000618369 4.97416e-06 0.000542588 0.000295233 0.000180323 8.51228e-06 0.000500463 1.86103e-05 0.000407216 1.55976e-05 2.30354e-05 7.58623e-05 0.000461755 0.000223763 0.00050107 0.000190576 1.51003e-05 1.97623e-05 0.000170947 0.000162598 7.80042e-05 6.44471e-05 9.90375e-05 2.25935e-05 6.20531e-06 4.1568e-06 0.000145894 0.000496276 0.00015558 0.000296197 0.000269971 0.000999627 1.00417e-05 0.000243904 6.33234e-06 8.17454e-06 5.39892e-05 0.000165745 0.000814876 0.000485808 3.67914e-05 0.000213305 7.87965e-06 8.72499e-05 0.000451551 0.000170798 0.00064181 1.91369e-05 0.000238986 2.39306e-05 4.45688e-06 9.12904e-05 4.96258e-06 3.12483e-05 1.4247e-05 6.53443e-06 8.7086e-05 4.78489e-05 0.000528849 2.10989e-05 0.000165857 0.000300377 5.12074e-06 0.00027826 4.23028e-06 0.000393603 0.000214349 7.90942e-05 5.06256e-06 0.000467851 0.000784954 0.000119388 2.81352e-05 0.000406462 5.13515e-06 2.56439e-06 1.90513e-05 8.39473e-06 1.02082e-05 0.000106941 0.000103822 0.000861541 0.000409669 1.11897e-05 0.000111131 0.000519396 2.51931e-05 4.47452e-05 7.94427e-06 0.000173039 1.57265e-05 0.000317284 8.76387e-06 2.83449e-05 0.000196743 4.09937e-05 4.96688e-06 0.000135122 6.60474e-06 1.51677e-05 0.000192637 3.8643e-05 3.32214e-06 2.99646e-05 1.88336e-05 1.20217e-05 0.000114985 0.000412508 6.60776e-05 6.84179e-06 5.02359e-06 0.000167916 8.67685e-06 0.000218401 3.11029e-05 2.59506e-05 0.000254816 3.94087e-05 0.00011763 0.000143157 1.68631e-05 7.02047e-05 0.000409178 3.603e-05 0.000155223 3.90058e-05 0.000427289 1.56515e-05 8.73679e-06 3.0314e-06 7.17929e-06 0.000710696 7.86225e-06 0.000274709 3.31234e-05 0.00122737 7.49497e-06 0.000237574 0.00112012 0.00022719 0.000183321 0.00013227 6.48588e-06 8.94695e-06 0.000114825 0.000295223 8.82847e-05 1.5357e-05 5.3386e-05 0.00062183 5.21879e-06 4.50526e-06 4.65383e-05 0.000265668 7.65564e-05 0.000413087 7.19771e-05 1.16213e-05 1.02178e-05 2.28497e-06 1.18957e-05 2.48425e-05 0.000128479 0.000131622 1.01875e-05 0.000139484 1.81877e-05 4.5468e-05 4.41593e-05 4.62366e-05 4.34494e-06 0.000646914 3.51285e-05 0.00011534 0.000973412 1.02976e-05 1.15402e-05 0.000113502 0.000164585 0.000111305 9.1445e-06 0.000347329 1.20499e-05 7.88819e-06 0.000692134 2.07034e-05 7.13508e-05 7.98729e-06 5.42876e-05 0.000510952 0.000851983 1.19428e-05 0.000409716 1.06635e-05 0.000472723 6.80012e-05 6.16552e-05 1.19552e-05 0.000267426 0.000409414 1.26505e-05 3.97172e-06 0.000887761 0.000445447 0.000453849 0.000187875 1.81024e-05 0.000310057 2.91328e-05 0.000422455 0.000448497 0.000548111 2.00761e-05 4.0347e-06 0.000472828 0.000297294 0.00011002 2.13981e-05 0.000454974 0.000408087 1.33903e-05 0.000455007 0.000168642 4.71751e-06 0.000348267 5.52996e-05 5.1697e-06 0.000111565 4.79625e-06 7.38046e-05 0.000108891 7.60109e-06 0.000421036 1.06593e-05 0.000415192 0.000132081 0.000329794 0.000275053 4.5694e-06 0.000724111 9.9363e-06 2.26232e-05 8.0165e-05 1.32735e-05 0.00021355 0.000457583 2.84408e-05 5.54026e-06 8.8478e-06 9.17375e-06 0.00040174 0.00170016 7.92328e-06 1.50697e-05 9.79298e-06 0.000411586 7.4119e-06 1.51194e-05 1.6224e-05 4.00651e-06 0.000121535 0.000119209 0.000156843 0.000450962 1.38868e-05 8.75445e-06 8.78844e-05 0.000138352 1.26731e-05 2.72379e-05 1.35141e-05 4.72633e-06 6.06052e-05 4.541e-06 4.57535e-05 0.00014309 0.000585585 4.03983e-06 0.000262161 5.77877e-05 0.000160435 5.56616e-06 0.000102407 7.99313e-05 0.000195307 0.000193306 0.000584355 7.6615e-05 0.000451531 6.27623e-06 4.90894e-06 0.00135544 0.00079499 0.000506886 0.000193494 7.05416e-05 2.88782e-05 0.000417776 2.03408e-05 3.52687e-05 1.38439e-05 1.02206e-05 0.000480757 1.60486e-05 0.00013909 0.000381885 3.25501e-06 3.83355e-06 8.27265e-06 0.000704913 2.77456e-05 0.000430901 0.00102257 0.00041148 0.000401323 0.000552627 8.84017e-05 0.000125937 9.88944e-05 4.8485e-06 7.66206e-06 0.000163235 0.000120986 1.12582e-05 1.8109e-05 9.77846e-06 8.8234e-06 0.000883278 0.000420186 2.84982e-05 5.34411e-06 0.000462452 0.000319571 7.47715e-06 0.000253972 0.000303325 4.62432e-05 1.71398e-05 0.000497687 0.000110795 0.000423724 3.82402e-06 3.98444e-06 1.68227e-05 0.000404728 0.000102514 4.20391e-05 8.11383e-06 2.90385e-05 0.000443476 0.000100843 2.51602e-05 1.21353e-05 0.000467597 0.000448445 8.97509e-06 6.43641e-05 0.00046656 4.33644e-05 8.35869e-05 0.000248632 0.000487947 0.000107988 2.799e-05 5.09397e-06 0.000109787 1.57134e-05 0.000812559 1.84177e-06 0.000125319 4.47543e-05 0.000530816 9.93684e-05 0.000828119 5.67206e-06 7.12638e-06 0.000310041 7.34922e-06 9.42908e-06 0.000719305 8.01862e-06 1.07451e-05 6.24333e-06 7.36563e-06 8.65978e-06 1.31369e-05 7.39326e-05 0.000171527 5.31326e-06 0.000928783 0.000231799 4.13387e-06 3.20808e-05 1.80249e-05 8.93383e-05 0.000412413 0.000198503 2.59884e-05 0.000117094 5.26261e-06 9.37787e-05 9.88851e-06 7.43609e-05 0.000420604 4.18679e-05 0.000106905 5.17474e-05 6.85925e-06 0.00016083 6.04639e-06 0.000147372 7.8618e-05 0.00013422 0.000410022 0.000106718 4.40329e-06 1.70848e-05 2.37815e-05 0.000119274 1.06091e-05 8.40848e-06 3.98987e-05 0.00050652 0.000203903 3.31303e-05 0.00017842 1.20756e-05 0.000254153 6.44844e-05 4.47166e-06 0.000224603 0.000442435 0.000314899 8.65021e-06 0.000247922 4.41179e-06 0.000495991 0.000233148 0.000418667 0.000327519 0.000809472 2.79682e-05 8.96888e-05 0.000403622 2.44928e-05 8.3496e-05 0.000261359 0.000359393 0.000318447 7.6457e-05 1.42176e-05 1.52513e-05 0.000109723 8.46375e-06 2.3982e-05 9.12149e-06 0.000530364 0.000185134 0.000149449 8.39306e-06 2.52672e-05 7.15627e-05 0.000527194 0.000567532 0.000410479 8.40459e-05 5.7882e-05 8.33509e-06 0.000407472 3.23812e-05 3.95798e-06 0.000839978 9.83171e-06 0.00143871 4.96706e-06 0.000184343 0.000887011 1.22086e-05 1.61657e-05 2.31548e-05 0.000109739 7.11072e-06 0.000144757 5.90328e-06 5.4881e-06 0.000462958 0.000442266 7.41715e-06 5.14694e-05 0.000405965 0.000613527 1.03972e-05 0.000534043 3.89244e-05 7.82594e-06 0.000221121 0.000125029 6.53361e-05 0.000414901 8.03694e-06 1.70346e-05 9.1743e-05 5.72362e-06 7.88767e-06 9.04032e-05 7.49939e-05 0.000184122 0.000870686 1.00813e-05 0.000436367 0.000822445 3.45552e-06 3.0966e-05 6.05343e-05 2.37134e-05 9.79965e-05 1.68711e-05 0.000176614 3.76416e-06 0.000201631 0.000325121 0.000422842 0.00024111 0.000525441 6.10285e-05 6.43286e-06 1.97805e-05 0.000407579 2.82754e-05 0.000253649 0.00041036 0.000107315 3.34847e-05 9.09989e-06 8.14597e-05 9.17243e-05 1.88282e-05 0.00010975 4.9921e-06 9.83883e-05 1.08872e-05 2.55515e-05 
9.99152e-05 0.000180241 0.000275526 0.000146187 1.24457e-05 4.37969e-06 1.46341e-05 4.57856e-06 4.80143e-06 9.29284e-06 0.000494072 0.000407023 1.49968e-05 5.26728e-06 2.95667e-05 1.58854e-05 0.000170217 0.000152694 1.94168e-05 7.13776e-06 0.797355 3.33163e-05 0.000818927 0.000605144 3.05936e-05 3.86703e-05 0.000405794 0.000415137 0.000475252 7.96964e-05 0.0004053 0.000135608 1.58994e-05 2.33528e-05 1.30803e-05 5.21139e-05 0.000403529 0.000488294 0.000136283 3.33326e-05 0.00049704 6.71803e-05 0.00043385 0.000126539 0.000475512 5.60588e-05 0.000495415 8.89033e-05 2.89383e-05 8.01037e-06 2.97053e-05 1.22009e-05 0.000199902 0.000478943 0.000655691 1.45764e-05 2.40246e-05 0.000181542 1.22449e-05 2.23977e-05 0.000443793 7.84628e-05 4.988e-05 1.12408e-05 9.9237e-06 6.2084e-06 0.000413938 1.90819e-05 0.000478631 6.7568e-05 0.000225926 3.30011e-06 0.000224609 0.000259234 0.000546646 6.58456e-06 9.94204e-05 8.36221e-06 0.000482562 3.11047e-05 6.74444e-05 4.53911e-05 0.000720112 1.29289e-05 0.000141895 0.000465011 2.39785e-05 1.23149e-05 1.96938e-05 0.000320077 0.000677196 0.000414725 4.95156e-05 0.000497927 0.000133208 0.000166176 3.35135e-05 7.09158e-05 0.00041746 8.97124e-06 0.000136786 0.000475138 0.000320203 1.01911e-05 9.44314e-06 4.38605e-05 2.23673e-05 0.000259376 0.000420175 0.000710445 2.9318e-05 6.51358e-05 0.000114652 3.9176e-05 1.61634e-05 5.59489e-05 0.000309858 1.19167e-05 1.13913e-05 0.000136837 5.81468e-06 2.96626e-05 2.31055e-05 5.73811e-06 0.000468448 0.000414321 0.000154061 0.000136237 0.000405191 4.59368e-05 1.13645e-05 8.08091e-05 2.3459e-05 0.000508277 1.73966e-05 0.000438473 0.000616538 1.17888e-05 3.25286e-06 8.61962e-05 0.000420272 0.00014237 9.3113e-06 1.21085e-05 3.04124e-06 1.12897e-05 2.67216e-05 0.000485115 0.000118811 3.89324e-05 0.000403897 0.000195269 0.000543465 0.000610105 1.88506e-05 0.000200266 0.00041698 7.91996e-05 1.26721e-05 7.7327e-06 0.000478776 0.000401831 1.09717e-05 5.4932e-06 0.000179205 0.000579101 4.41429e-05 8.09921e-06 9.18507e-05 8.71158e-05 0.000105306 9.89659e-06 3.85361e-06 1.18778e-05 1.47667e-05 0.000227429 2.97423e-05 0.000176826 0.000210436 7.41229e-06 1.51592e-05 2.22614e-05 0.00010938 1.14416e-05 0.00010747 0.000288467 0.000307692 0.000337636 3.23158e-05 1.49284e-05 0.000839445 6.76457e-05 0.000284252 0.000489037 1.13186e-05 6.91816e-06 0.00047625 0.000138924 0.000407489 1.84444e-05 9.72718e-06 0.0012794 8.11658e-05 0.000579856 3.20064e-06 0.00015761 0.000451643 0.000152733 4.10839e-05 1.29691e-05 3.24395e-06 1.7948e-05 0.00133432 3.9112e-05 3.16577e-05 1.17183e-05 2.64779e-05 0.00205863 1.29841e-05 8.20521e-06 0.000362098 0.00012772 0.000186354 1.07933e-05 1.57603e-05 7.63033e-06 0.000208802 1.24734e-05 0.000101165 0.00042265 3.8347e-06 2.09678e-05 0.000892864 0.00052733 8.53304e-06 0.000510196 8.67641e-06 1.40921e-05 0.00207457 0.000534902 0.000401276 0.000585036 0.00016957 8.133e-06 0.000550346 9.83175e-06 0.00111358 0.000178878 1.31259e-05 0.000177027 0.000161286 0.000461732 1.05371e-05 0.000501897 0.000123097 0.000183458 0.0014556 0.00041139 0.000102504 1.61054e-05 9.06064e-05 5.14594e-05 1.0105e-05 0.00433486 0.000830146 0.000334076 0.000491904 0.000210072 1.3391e-05 3.60059e-05 1.06862e-05 8.015e-05 1.01109e-05 6.65207e-05 1.09604e-05 0.000425853 1.31163e-05 0.000442288 3.88601e-06 1.75175e-05 0.000122154 9.60944e-06 1.07257e-05 9.97079e-06 0.000572366 1.13218e-05 1.7367e-05 4.01801e-06 0.000236298 9.02965e-05 0.00101038 1.08172e-05 9.62526e-06 0.000404298 5.27641e-06 5.41948e-06 1.06072e-05 0.000166833 2.50364e-06 0.00030164 3.92501e-05 1.1927e-05 0.000169339 0.000174595 0.000263202 0.00064427 1.07022e-05 1.47582e-05 0.000154149 3.27121e-06 0.000141094 6.79595e-06 0.000140059 0.000419961 3.24989e-05 0.000535728 0.000115186 1.0773e-05 0.000352394 1.02329e-05 0.00101339 0.000741925 0.000184852 0.000806469 5.90304e-05 0.000330176 0.000465974 0.000422305 0.000542863 4.67971e-05 1.74872e-05 5.36024e-05 0.000126937 0.000276165 0.000196775 2.09066e-05 0.000872359 9.10454e-05 2.22817e-05 0.000339495 0.000148345 0.000611339 5.1977e-05 9.80959e-05 1.16698e-05 0.000140209 0.000137379 0.0002043 1.5936e-05 0.000126123 5.36365e-05 1.54968e-05 0.000139376 8.07239e-06 0.000233186 2.63687e-05 7.07313e-05 1.2786e-05 9.47355e-06 2.72632e-05 0.000237482 6.4376e-06 0.000606309 4.75186e-06 6.43323e-05 3.4246e-05 0.000127006 0.000300208 4.41963e-06 6.67297e-06 0.000606018 7.00947e-06 2.55169e-06 0.000205669 0.00011955 9.72271e-05 8.72938e-06 0.000133536 1.7635e-05 0.000193823 0.000409466 0.000412178 1.37605e-05 6.91655e-05 0.000163759 0.000434685 4.85913e-05 2.13756e-05 1.48934e-05 0.000324431 3.62184e-05 0.000423849 0.00041095 0.00041013 7.59023e-06 4.61087e-06 0.000717521 0.00042185 0.000727158 5.69249e-06 2.01788e-05 1.44103e-05 0.000166566 1.30015e-05 0.000119252 0.000146528 3.87587e-05 9.73364e-05 0.000434038 0.000414103 1.75858e-05 1.43856e-05 6.48673e-06 0.000325643 6.92886e-06 9.50503e-05 2.87215e-05 6.2824e-05 5.01381e-06 1.68054e-05 0.000374587 9.06807e-05 2.02905e-05 0.00047748 1.39431e-05 1.62985e-05 0.000440756 0.000465957 1.03489e-05 8.93628e-06 0.000107011 1.50563e-05 3.34219e-05 0.000136104 0.000223203 2.16372e-06 0.00013923 2.10407e-05 4.35685e-06 2.31007e-05 9.82977e-05 0.000796077 0.000500983 0.000176356 0.000413734 9.60409e-06 0.000414331 1.52092e-05 6.09908e-06 0.000444231 1.06649e-05 3.39611e-05 0.000403902 8.38672e-05 0.000159009 0.000166057 6.59155e-05 0.000596185 0.000861844 0.000185966 0.000409204 8.03515e-06 3.11466e-05 0.000187074 0.000428739 0.000101595 0.000405853 0.000112743 7.89544e-05 4.96828e-05 0.000134815 0.000407576 0.000458957 2.0223e-05 9.93235e-05 2.28016e-05 8.46354e-05 7.19642e-06 5.90733e-05 0.000288271 1.16019e-05 0.000102262 5.20667e-06 2.65257e-05 0.000109819 0.000490648 0.000108189 8.28657e-05 0.000196507 0.000958812 4.41606e-05 0.000243755 5.26759e-05 3.80353e-06 3.19911e-05 0.000100492 0.000811143 0.000919841 2.53622e-05 9.064e-05 2.25649e-05 0.000289335 5.8896e-05 0.000495109 0.000494326 2.66025e-05 0.000176997 5.23566e-06 7.66286e-06 7.43915e-05 0.000113085 3.72785e-05 0.000177449 1.40164e-05 6.09893e-05 1.99164e-05 0.000484767 6.42076e-05 2.41583e-05 0.000143656 3.40144e-06 0.00024358 3.56766e-06 0.000342799 0.000238993 1.80642e-05 3.33307e-05 0.000169222 0.000506343 0.000255767 0.000452687 0.000432516 5.06193e-06 4.74315e-06 0.000202632 2.01016e-05 1.41005e-05 7.31267e-06 0.000116549 0.00106292 0.000425975 0.000157285 0.000199783 0.000420533 3.73136e-05 5.07588e-05 5.85346e-06 0.000267349 5.61318e-05 6.40704e-05 3.5293e-05 0.000108737 0.0002336 5.60522e-06 1.52071e-05 4.30077e-05 2.70568e-05 0.000207462 4.13119e-05 2.6696e-05 8.34778e-06 0.000111715 0.0001057 8.35045e-06 3.95794e-06 0.000404222 6.28275e-05 6.76975e-05 3.71396e-05 8.73534e-06 3.57353e-05 0.000132688 1.2093e-05 3.19086e-05 0.000222537 5.677e-06 6.01267e-06 9.96693e-05 1.56423e-05 0.000116438 0.000409018 9.09018e-05 0.000168332 5.83861e-05 0.000449771 1.24175e-05 4.59931e-05 7.56874e-05 5.61861e-06 0.000230056 1.10846e-05 1.50553e-05 8.43394e-06 0.000131078 1.8737e-05 0.000700743 0.000751955 0.000322253 8.36067e-06 7.4874e-05 9.19773e-05 4.00273e-05 0.000183139 0.000131757 6.89042e-06 0.00010204 9.95862e-05 0.000429133 1.54426e-05 5.14016e-06 5.03579e-06 0.000263341 6.19706e-06 0.000414258 7.59419e-05 1.30883e-05 6.73694e-05 5.8396e-06 8.80692e-05 8.4745e-05 1.56086e-05 3.25483e-05 7.01429e-06 5.88811e-05 4.45109e-05 9.48239e-05 1.45255e-05 0.000309258 7.83247e-06 0.000189185 0.000181073 0.000188281 0.000799746 1.28102e-05 1.89043e-05 1.15617e-05 3.26711e-05 0.000144171 4.15212e-05 0.000542291 9.40232e-06 0.000134838 0.000560817 2.61161e-05 4.16984e-05 9.61116e-05 0.000279167 0.000408894 0.000425789 8.30484e-06 0.000504993 1.80549e-05 0.000593419 2.62926e-05 0.000102252 1.27815e-05 0.000259051 0.000414459 4.13508e-06 5.12695e-06 0.00119993 0.000422283 0.000405998 2.61443e-05 0.000315119 1.29713e-05 6.15855e-05 0.000465964 0.000685985 0.000551775 0.000174003 2.79037e-05 0.000441078 0.000237979 4.93711e-06 0.000135681 0.000378461 0.000404486 7.0682e-06 0.000363678 4.88649e-05 2.68197e-05 0.000262547 0.000103975 5.52783e-06 9.71462e-06 4.85561e-06 3.72672e-05 0.000541964 0.000113501 0.000422612 9.86205e-06 0.000449999 0.000131137 0.000584823 5.84107e-06 5.02254e-06 0.000410396 0.000199989 1.62619e-05 1.24426e-05 0.000153289 5.76294e-06 0.000776901 8.29545e-06 0.000164504 2.02148e-05 5.22909e-05 0.000109132 0.000579688 0.000128393 8.68377e-05 1.12602e-05 0.000458465 4.0517e-05 0.000148337 8.41058e-06 1.06859e-05 0.00026516 2.02482e-05 0.000166278 0.000301062 1.85151e-05 1.83061e-05 2.86045e-05 8.3991e-05 1.03353e-05 0.000279394 4.82476e-06 3.78998e-05 0.000183231 4.42773e-06 3.1583e-05 5.48438e-05 0.000419202 0.000102691 0.000180252 0.000267666 1.73477e-05 1.25029e-05 8.82216e-05 8.50552e-05 8.40962e-05 1.8244e-05 0.000525229 6.41268e-06 0.000532475 5.52059e-06 4.01724e-06 0.000483705 0.000971216 0.000463152 0.000232088 0.00011002 2.71607e-05 0.000421531 8.42264e-05 1.04182e-05 5.89165e-05 1.96825e-05 0.000450678 0.000272622 1.08253e-05 2.67679e-05 7.47374e-06 8.10897e-06 3.80763e-05 0.000561305 0.000190831 0.000411312 0.000554949 0.000407378 0.000405558 0.000425002 0.000125207 0.000157758 8.78267e-05 3.30738e-06 1.58609e-05 0.000146408 0.000215362 1.28501e-05 3.08411e-06 4.08698e-05 6.21352e-05 0.000594334 0.0155864 0.000107981 5.5689e-06 0.000409515 7.5748e-05 4.07848e-05 9.52467e-05 7.13771e-05 5.83481e-06 0.000293062 0.000471527 3.98024e-05 1.24404e-05 3.57263e-05 0.000156382 0.000204171 0.000404022 0.000141532 1.45588e-05 0.000112816 6.4035e-05 0.000499046 0.000601673 4.07694e-05 1.21556e-05 0.000424677 0.000476986 0.000181127 3.50684e-06 0.000411965 4.31578e-05 2.02318e-05 0.000337557 0.000154705 5.12603e-06 6.36319e-06 1.32305e-05 4.8946e-05 0.000162809 0.00125682 3.87645e-06 6.54404e-06 8.41886e-05 0.000541666 3.97551e-05 0.000865801 4.82611e-06 1.47155e-05 0.00121308 7.01873e-06 8.29569e-05 0.000277641 3.37723e-05 1.45804e-05 7.04969e-05 3.77408e-05 1.83429e-05 5.04047e-05 7.76053e-05 1.11864e-05 7.03812e-06 0.000833059 0.000180215 4.73829e-05 1.73308e-05 4.53328e-05 3.46635e-05 0.000452996 0.000124534 4.42308e-06 1.15835e-05 3.50983e-05 6.69102e-05 7.31333e-05 1.50532e-05 0.000403881 2.84883e-05 0.000166479 6.37872e-06 1.08714e-05 0.0002633 2.69341e-06 6.526e-05 8.93341e-05 0.000205569 0.000409509 0.000191466 0.000123853 4.40821e-05 8.94821e-06 0.000127758 5.86511e-06 0.0001168 2.02916e-05 0.00047594 0.000359659 5.48319e-05 7.66641e-06 3.98066e-05 0.000500527 4.36116e-05 4.26339e-06 8.46315e-05 0.000417535 3.97292e-06 7.5264e-06 0.000503495 9.77009e-05 0.00040328 0.000254406 0.0004072 0.000168063 0.00103248 8.98131e-06 4.26579e-05 0.000488722 0.000127915 0.000212038 0.000308127 0.000147215 6.17705e-05 2.87795e-05 9.98537e-06 1.74562e-05 1.42598e-05 9.64933e-06 2.23521e-05 0.000214386 0.000413698 3.66737e-05 0.000140925 2.52349e-05 0.00023894 7.38558e-05 0.000177731 0.000567493 0.000471152 3.57538e-05 5.46245e-05 7.20611e-06 0.000407369 2.00116e-05 3.69972e-06 0.000966865 7.06128e-05 0.00115092 4.84417e-06 6.96016e-05 0.000488486 0.00015559 5.98329e-05 0.000394464 6.04584e-06 0.000104618 5.16305e-06 1.14636e-05 0.00027681 4.10527e-05 0.000456131 4.84431e-05 1.73112e-05 0.000403398 0.000405696 3.66539e-06 0.000196351 0.000107344 4.7055e-05 0.000233957 0.000146956 0.000176286 0.000493101 1.51815e-05 2.77758e-05 4.37575e-06 1.1333e-05 3.19419e-05 5.64741e-06 6.43005e-06 1.16241e-05 0.00114305 1.5791e-05 0.000423457 0.000407012 3.59061e-06 3.07025e-05 3.10434e-05 0.000189564 0.00010178 1.10146e-05 0.00013282 2.91189e-06 9.58259e-06 0.000353868 0.000423745 0.000100596 0.000553743 5.64693e-05 2.8516e-05 2.22019e-05 0.000188534 4.71871e-05 0.000177462 0.000464385 1.64888e-05 7.69282e-06 0.000227248 6.77601e-05 4.64108e-06 6.57125e-05 9.55351e-05 8.90275e-06 7.63822e-05 1.17018e-05 1.06613e-05 
8.47969e-06 5.03883e-05 0.000248682 1.13882e-05 0.000181545 4.66299e-06 5.14525e-06 1.97836e-05 2.18642e-05 1.90842e-05 0.000436793 0.000210557 0.000542052 9.035e-06 4.27773e-05 5.3672e-05 1.22215e-05 9.32791e-05 2.09556e-05 1.24138e-05 0.796772 0.0002232 2.85337e-05 0.00059294 3.9985e-06 1.46054e-05 0.00040729 0.000555195 0.000614191 0.000148181 0.000423184 0.000137833 7.91944e-06 4.43444e-06 1.46281e-05 0.00020033 0.000745045 0.000562849 1.81574e-05 6.73636e-06 0.000541472 5.31686e-06 0.000365871 3.27858e-05 0.000103919 1.11147e-05 0.00103221 5.91949e-06 0.00014445 0.000292093 6.66349e-06 5.35226e-06 0.000106338 0.000417433 0.000633114 1.54041e-05 1.33419e-05 2.06381e-05 4.59913e-05 1.76741e-05 0.000414678 7.25015e-05 0.000210795 5.77866e-05 7.39234e-06 0.000519971 0.000634347 0.000261729 0.000424763 0.000316153 5.97323e-05 3.94941e-06 0.000139928 0.00018964 0.000413246 0.000474755 0.000284063 9.25279e-06 0.00122853 0.000176293 0.000266852 3.2033e-05 0.000477584 1.25449e-05 0.000133745 0.000440577 8.66782e-06 0.000216628 6.80317e-06 9.43488e-05 0.000528765 0.000414204 1.01325e-05 0.000471271 7.77803e-06 7.82431e-05 6.37272e-06 8.40687e-05 0.000627125 7.00222e-06 6.71257e-05 0.000313441 9.38626e-05 8.94375e-06 0.000203675 7.7209e-06 1.03952e-05 4.36156e-05 0.00041648 0.000851998 0.000239264 0.00010124 0.000220316 8.33118e-05 2.45461e-06 1.00217e-05 7.15435e-05 1.73644e-05 9.30433e-05 8.53062e-06 7.6727e-06 0.000476396 8.37953e-06 1.6673e-05 0.000495612 0.000513171 0.000231147 4.69436e-05 0.000419648 2.88619e-06 1.3597e-05 4.31943e-05 9.00393e-06 0.00063377 1.70581e-05 0.000672065 0.000554144 5.09485e-06 5.30183e-06 7.03423e-06 0.000421367 0.000144086 1.32976e-05 5.8936e-06 3.19032e-06 3.88814e-06 3.5684e-06 0.000496243 2.90617e-05 0.000151123 0.000405595 1.2697e-05 0.000412019 0.000414129 8.61233e-06 8.17528e-05 0.000431597 0.000125807 6.66644e-06 1.38417e-05 0.000493069 0.000411192 6.57122e-06 1.18088e-05 0.000543205 0.000502444 8.65516e-06 5.6131e-06 6.08156e-05 9.68999e-05 0.000289001 8.22433e-05 7.69715e-06 1.03807e-05 1.122e-05 0.000124053 0.000296132 0.000467948 0.000272394 1.34178e-05 1.68468e-05 7.14565e-06 7.26822e-05 1.96418e-05 9.66228e-05 0.00022528 0.000179825 0.000352849 5.04687e-06 7.57511e-06 1.71644e-05 1.12622e-05 9.49445e-06 0.000430541 2.15637e-05 0.000371821 0.000613741 1.92541e-05 0.000540273 3.17446e-05 5.53861e-06 0.00100291 1.4058e-05 0.000476917 2.64875e-06 0.000218685 0.000751271 1.45028e-05 6.3462e-06 3.05123e-05 4.12392e-05 0.000210384 0.00153163 0.000235011 0.000218558 0.0060888 1.1616e-05 0.00176008 9.69192e-06 8.52313e-06 0.000216931 6.76329e-05 0.000376524 1.89522e-05 8.41576e-06 0.000550088 0.00013868 6.52127e-05 0.000159536 0.00105699 5.33744e-06 1.26261e-05 0.000387214 0.000657037 1.79704e-05 0.000545783 0.000529462 9.85235e-06 0.00234662 0.000415564 0.000403511 0.000409618 9.24068e-05 5.57285e-06 0.000572949 5.10911e-05 0.0010184 0.000144652 5.0428e-06 0.000154329 0.000253805 0.000411883 9.47363e-05 0.000480622 6.03715e-06 8.01726e-05 0.000998771 0.000409001 0.00012925 1.53833e-05 0.000117471 1.09278e-05 9.04384e-05 0.000852022 0.0010975 0.000263616 0.000425906 0.000140797 7.90627e-06 3.49053e-05 1.28402e-05 9.13827e-06 8.98221e-05 7.0619e-05 0.000303251 0.000446008 0.000125354 0.000410541 1.06024e-05 6.25054e-06 1.13962e-05 6.59457e-05 4.0255e-05 5.38128e-06 0.000511153 0.000132333 5.86057e-06 3.37827e-06 0.000230743 3.6891e-05 0.000222239 1.74424e-05 0.000149262 0.000430702 7.61685e-06 5.13186e-06 4.80325e-06 0.000204076 3.08133e-06 3.28268e-05 6.27622e-06 0.000166444 2.36799e-05 1.24705e-05 0.000271392 0.000494718 6.81509e-06 4.20321e-06 3.76507e-05 2.86188e-06 0.000102958 6.82203e-05 6.07003e-05 0.000738008 0.000508509 0.000519126 2.73014e-05 3.10874e-05 0.000256835 1.98573e-05 0.00118163 0.000628212 0.000517576 0.000811458 3.8889e-05 0.000123351 0.000412043 0.000746286 0.000439667 2.5418e-05 3.88186e-06 0.000136218 0.000157644 6.80009e-05 1.18395e-05 1.35566e-05 0.000809493 4.60883e-06 8.55781e-05 0.000131853 0.000131482 0.000426389 8.7329e-06 8.53534e-05 0.000104602 0.000218044 0.000131005 9.14951e-05 1.1479e-05 8.7407e-06 1.23623e-05 7.63155e-06 9.89153e-05 0.000145968 0.000144599 4.12486e-06 9.1968e-05 0.000128339 6.527e-05 0.000281895 0.000598447 0.000207078 0.000437717 1.3365e-05 0.000264619 7.08622e-05 9.01476e-06 0.000211143 1.22542e-05 4.99427e-05 0.000614895 1.68705e-05 2.34982e-06 0.000152936 1.26526e-05 7.25281e-05 0.000294049 0.000108021 2.57719e-05 0.000108684 0.000839106 0.000407323 0.000136373 6.05465e-06 1.90749e-05 0.000293046 4.54403e-06 8.87334e-06 0.000115511 0.000329833 0.000114873 0.000405803 0.000820329 0.000410451 0.000154738 8.41779e-06 0.000517375 0.000434131 0.000662097 1.9245e-05 1.92782e-05 7.32624e-06 0.000181303 0.000102293 4.59784e-05 0.000161272 4.72282e-05 0.000110418 0.000511291 0.000404416 9.95387e-06 0.000244212 4.42705e-06 0.000141256 8.31985e-06 0.000113492 0.000126958 6.94787e-05 5.94892e-06 0.00048066 0.000456174 1.08983e-05 8.4999e-06 0.000407584 8.71645e-06 0.000142426 0.000434699 0.000552278 6.58747e-05 0.0001943 0.000239365 1.68577e-05 4.47147e-05 0.000146633 6.36465e-06 2.3119e-06 1.31545e-05 0.00042342 9.48725e-05 1.30615e-05 0.00038617 0.000459204 0.000558765 1.04659e-05 0.000408988 3.88308e-05 0.000871387 2.10176e-05 4.91812e-06 0.000483075 2.88789e-05 4.6062e-05 0.000494841 7.60805e-05 0.000496244 7.28602e-05 4.70437e-06 0.000424826 0.000720559 0.000153963 0.000421934 7.7129e-06 3.14907e-05 1.30321e-05 0.000665018 0.000206544 0.000526127 0.00011114 5.15677e-05 0.000104399 6.29089e-05 0.000185951 0.000545355 0.000256423 3.0717e-05 2.41174e-05 8.77652e-06 5.78223e-05 1.33566e-05 0.000191064 6.6867e-05 3.03282e-05 4.78813e-06 4.56565e-05 0.000141846 0.000408624 0.000281894 8.53842e-05 0.000225453 0.000896154 0.000105372 0.0002243 7.21735e-05 1.09693e-05 6.56963e-05 0.000238165 0.000808576 0.00133307 9.64809e-05 9.71364e-05 2.36076e-06 0.000147067 0.000344539 0.000734527 0.000478789 7.04206e-06 0.000136122 8.74289e-06 3.54352e-06 4.18159e-05 7.67983e-05 3.55911e-05 0.00067525 1.34596e-05 0.000271288 0.000306704 0.000497042 8.26463e-05 4.63274e-05 0.000187404 2.50884e-05 0.000258778 4.93891e-06 1.578e-05 0.000210743 4.11535e-05 2.50734e-05 0.000193595 9.78646e-05 0.000242175 0.000392172 0.000404148 5.09287e-06 9.0384e-06 0.000105462 0.000318869 7.20047e-06 0.000103912 9.67329e-05 0.000851293 0.000403124 5.70922e-06 0.000205258 0.000530497 3.41897e-05 3.50182e-05 6.73854e-06 3.50358e-05 5.75345e-06 8.90855e-05 7.37001e-05 0.000171209 0.000191362 8.20749e-06 7.67387e-05 0.000124374 0.00029701 0.000211083 0.000359834 0.000259255 8.3456e-05 9.26179e-05 2.31994e-05 6.69691e-06 0.000111383 0.000417601 1.57498e-05 8.86222e-06 5.75074e-06 0.000244595 6.95009e-06 0.000109208 4.83901e-05 0.000208771 0.000142417 0.000156915 7.25868e-05 3.48184e-05 3.44413e-06 5.65872e-06 0.000436447 8.35263e-06 7.19245e-05 0.000165194 0.000412764 0.000107663 6.06298e-05 7.73428e-06 6.6865e-06 0.000279583 1.10349e-05 2.93634e-05 5.59106e-05 3.89373e-05 0.000203436 0.000664933 0.000340786 0.000215102 0.000175704 4.01625e-05 8.14586e-05 4.03078e-06 9.58823e-05 0.000116381 0.000137267 1.29196e-05 3.00408e-05 0.000756145 6.06926e-06 5.64931e-06 4.01882e-06 3.2816e-06 0.000123231 0.000409167 0.000183363 0.000263933 5.76024e-06 4.84187e-06 9.53075e-05 7.90951e-05 7.55119e-06 1.16598e-05 0.000212317 0.000213813 7.11238e-05 5.76189e-05 0.000403572 0.000253896 0.000239459 1.27093e-05 6.83288e-05 9.34589e-05 0.000806081 2.99581e-05 7.76453e-06 2.47675e-05 4.66684e-05 0.000138696 0.000575205 0.000148056 1.24866e-05 5.79087e-05 0.000647163 4.77714e-05 5.73896e-06 2.11811e-05 0.00059989 0.000407018 0.000458671 1.21664e-05 0.000403875 8.37349e-06 0.000415222 8.77961e-06 8.12314e-05 0.000198921 0.000514855 0.000413176 7.86178e-06 4.18299e-06 0.000947381 0.000440487 0.000822727 0.000123252 0.000687385 0.000536106 4.1668e-06 0.000415447 0.000618399 0.000406141 9.20531e-05 3.88615e-06 0.000579867 0.000181628 4.22219e-06 5.38028e-05 0.000127377 0.000407216 6.01063e-06 1.97878e-05 0.000183374 5.582e-06 0.000364 0.000116104 6.14714e-06 0.0001316 2.76588e-06 0.000197612 0.000403989 0.000147553 0.000435258 6.09947e-06 0.000407682 0.000178711 0.000534141 8.22405e-06 5.86291e-06 0.000769929 9.55122e-05 1.36437e-05 8.68031e-05 0.000168285 1.05722e-05 0.00044288 9.43863e-05 7.26441e-05 8.86423e-05 1.92633e-05 0.000910155 0.000378433 2.74677e-05 0.000107764 9.04612e-05 0.000414115 3.1671e-05 0.000143815 2.68328e-06 2.83749e-05 0.000169333 0.000175929 2.85673e-05 0.000154086 0.000350509 8.36256e-06 4.16363e-05 0.000160409 0.000280258 0.000200112 9.30324e-06 2.67575e-05 5.12855e-06 4.06683e-06 5.38925e-06 1.25157e-05 0.000419203 3.11159e-06 0.000278563 0.000178849 6.64114e-05 3.69652e-06 0.000193168 0.000201903 0.00075044 0.000124532 0.000518822 7.77494e-05 0.000460484 7.22487e-06 9.21839e-06 0.000534964 0.0011097 0.000552977 0.000192368 1.3192e-05 0.000254438 0.000408576 4.04285e-05 0.000199896 1.39257e-05 3.99325e-06 0.000619186 8.3378e-06 0.00021571 0.000119277 1.44254e-05 5.49635e-05 6.0251e-06 0.000873346 1.4536e-05 0.000859879 0.000104487 0.000620081 0.000488477 0.000437283 3.07625e-06 4.56527e-05 1.1307e-05 4.41376e-06 3.87695e-05 1.53512e-05 6.01985e-05 7.80224e-06 2.71769e-05 1.50115e-05 9.43761e-05 0.000118611 0.000660974 0.000170953 1.18867e-05 0.000457788 0.000232956 7.64973e-05 7.12815e-05 0.000231188 0.000176837 1.52619e-05 0.000402821 1.30549e-05 6.71241e-05 3.73778e-06 5.79716e-05 1.80527e-05 0.000474284 7.17276e-05 9.79758e-05 9.00649e-06 5.53603e-05 0.000452971 0.00124949 8.53543e-06 1.38408e-05 0.000557922 0.000623375 3.86825e-05 0.00013287 0.000472467 3.33911e-05 3.37791e-05 6.75457e-05 1.28877e-05 0.000123881 4.08066e-05 6.6827e-06 1.12373e-05 3.70384e-05 0.00137846 1.38314e-05 6.61406e-06 9.34367e-05 0.000601733 6.06543e-06 0.000848189 3.24874e-06 5.96795e-05 0.001018 3.27686e-05 4.95085e-05 0.000237252 6.73102e-06 5.03489e-06 5.88356e-06 8.368e-06 1.20861e-05 5.47678e-06 6.2748e-05 6.30105e-05 8.47597e-06 0.000821095 0.000134744 9.65356e-06 1.34766e-05 0.00019738 7.2883e-05 0.000470675 0.000252656 5.59568e-06 9.01384e-05 1.1727e-05 0.000200836 5.86684e-06 0.000233516 0.000549455 0.000121139 0.000108001 2.99347e-05 1.35056e-05 0.000150264 2.84276e-06 1.35846e-05 0.000178046 0.000121277 0.000414721 0.000370944 5.22534e-05 8.82983e-06 1.57264e-05 2.40167e-05 1.15084e-05 2.1526e-05 0.000138547 0.000495995 1.45714e-05 4.97917e-06 0.000325541 5.17239e-05 0.000688451 7.02058e-06 0.000141147 1.34456e-05 0.000404048 9.4517e-06 9.70248e-06 0.000319082 4.55867e-05 0.000754623 0.000193782 0.000406896 8.51297e-05 0.000918124 1.01611e-05 1.97477e-05 0.000493671 0.000283112 0.000565567 0.000199078 0.000451995 8.62331e-05 9.88272e-05 1.32615e-05 1.16896e-05 1.62044e-05 5.44661e-05 4.1637e-05 0.00015276 0.000558361 1.33193e-05 0.000133007 8.78221e-06 1.06444e-05 1.31261e-05 0.000118362 0.000414768 0.000462722 0.000135345 5.83681e-05 6.80887e-06 0.000408624 0.000337941 4.35927e-06 0.000711396 7.72501e-06 0.000902975 1.30766e-05 0.000165613 0.000868366 1.48008e-05 1.11139e-05 0.00016686 1.23587e-05 2.64201e-05 0.00015047 7.50304e-06 0.00037657 8.39684e-06 0.000405818 8.25101e-06 1.44371e-05 0.000450311 0.00040715 3.11427e-06 8.88254e-06 0.000324979 2.99827e-05 0.000216205 0.000149595 6.89783e-06 0.000511649 6.34144e-06 8.30068e-06 5.78457e-06 4.88606e-06 6.63773e-06 0.000135606 0.000117445 0.000157131 0.00100064 1.144e-05 0.000445939 0.000486901 7.30538e-06 8.51531e-05 4.93887e-06 8.76677e-05 0.000193377 1.13243e-05 3.27229e-05 4.28226e-06 0.00018974 1.44171e-05 0.000425398 4.56333e-06 0.000480281 0.000226311 3.0322e-05 3.92184e-05 0.000295726 7.58062e-05 0.000248851 0.000438114 9.24077e-05 2.98906e-06 8.02699e-05 7.70647e-06 1.34248e-05 1.28139e-05 0.000444243 6.27646e-06 0.000399226 7.96669e-06 2.60054e-05 
1.66781e-05 0.000570091 0.000410254 0.000692814 1.67719e-05 0.000411727 0.000154275 2.16724e-05 4.72766e-05 0.000134967 4.65471e-05 0.00015119 6.21939e-05 0.000128231 0.000144394 0.000404126 1.74047e-05 0.000211982 0.000116152 9.88642e-06 7.04551e-06 0.000552292 6.72151e-06 0.773 0.0003589 1.01001e-05 1.63817e-05 0.000505974 0.000304287 9.22996e-05 1.23743e-05 4.58669e-06 0.000405918 8.21832e-06 3.95068e-05 0.000144868 1.62162e-05 1.43567e-05 0.00226026 2.34912e-05 0.000100046 3.86886e-05 1.91897e-05 1.70175e-05 2.91125e-05 0.000286813 3.22811e-05 1.48904e-05 0.000788071 5.68702e-06 1.30804e-05 3.17672e-06 3.72481e-05 6.70051e-05 0.000416086 0.000986126 2.92126e-05 0.000949066 4.28347e-05 0.000938123 1.01824e-05 4.97745e-05 0.000393841 8.59428e-05 0.00014365 8.4299e-05 3.9907e-05 0.000223245 8.24367e-06 3.89413e-05 8.87433e-06 0.000406769 7.58137e-05 2.31874e-05 2.24451e-05 8.19984e-05 0.000800186 0.000460076 0.0013765 4.57441e-05 8.23863e-05 1.76186e-05 4.34916e-05 8.03626e-06 0.00119113 0.00035248 4.96395e-05 1.19325e-05 0.000399532 0.000216162 0.000582108 8.71693e-05 0.000435285 1.62989e-05 6.26435e-05 1.82779e-05 0.000546498 0.000443108 3.7404e-05 8.75075e-06 0.00047007 0.000631527 0.000211513 0.000184081 4.05108e-05 0.000125978 0.000495994 0.000246907 2.53731e-05 0.000239912 0.000109981 0.000173649 6.00273e-06 3.00779e-05 0.000208671 0.000453446 2.89785e-05 2.4207e-05 1.53947e-05 8.09219e-06 0.000800091 0.000244974 0.000438122 0.00134498 0.00013615 0.000402643 0.000120013 3.61431e-05 4.36926e-05 0.000389602 8.50743e-06 1.22664e-05 8.21218e-05 9.82159e-06 0.00142334 0.000572956 0.000134327 8.10331e-05 0.000517122 0.000271636 1.55856e-05 7.96826e-05 0.000182047 9.71986e-06 0.000390738 0.000524012 1.93845e-05 8.71017e-06 2.01079e-05 1.01919e-05 1.12993e-05 0.000117341 2.69335e-05 0.000179644 6.67031e-06 2.19944e-05 1.94247e-05 0.000104009 7.83011e-05 0.000221118 0.000420936 8.0432e-05 5.26236e-05 1.97014e-05 2.8306e-05 0.000350536 2.77738e-05 0.000330324 4.26901e-05 1.65396e-05 0.000100051 4.99158e-05 0.000835588 0.000461934 0.000148518 9.12722e-06 0.000120574 0.000320071 0.000426351 0.000888772 0.000968272 0.000498579 4.49646e-05 0.000476465 3.03532e-05 0.000504194 6.97896e-05 0.000163169 0.000178426 0.000545804 1.32661e-05 8.61436e-06 1.55069e-05 2.36866e-05 8.17219e-05 0.000397136 0.000839451 9.40825e-06 0.000686931 0.000400542 3.12138e-05 0.000448076 0.00040364 0.00012277 4.99129e-06 1.97308e-05 0.000143031 0.000345778 2.36907e-05 0.00106773 0.000574476 0.000112741 2.21364e-05 3.89278e-05 7.61338e-05 0.00948765 0.000343121 6.9023e-05 2.92083e-05 0.000168846 1.45615e-05 0.000190758 0.000170264 0.000360814 0.000115781 9.20171e-05 1.12873e-05 0.000292439 1.56406e-05 0.000105907 0.000199129 2.63769e-05 2.43762e-05 4.25775e-06 0.000394677 8.92878e-05 2.46453e-05 2.73456e-05 0.000407282 2.48507e-05 6.61237e-06 0.000116468 5.81595e-05 8.04066e-06 0.000409102 6.61325e-05 7.69468e-06 1.85916e-05 0.000124447 0.000398239 0.000449573 7.02629e-05 8.90244e-06 1.5409e-05 0.00013627 0.00152076 0.000479423 1.39431e-05 1.01891e-05 0.000258014 5.81654e-05 0.000159453 1.22561e-05 0.0124261 4.25697e-05 0.000106145 4.88618e-05 0.000791347 0.000137222 1.36606e-05 2.12645e-05 0.000651168 9.22732e-05 0.000449956 0.00015337 8.64473e-05 0.000130269 3.60015e-05 0.000391711 0.000265073 0.000333571 8.75456e-05 2.59234e-05 9.05734e-06 9.41843e-05 7.81939e-05 1.38361e-05 2.9923e-06 0.000149858 6.19922e-05 1.24528e-05 1.90752e-05 0.000153497 0.000179097 0.000520269 1.04672e-05 0.000526135 0.000184032 3.47265e-06 0.000162092 7.46869e-05 0.000141327 9.07469e-05 0.000485316 2.906e-05 9.6582e-05 6.54725e-05 4.26347e-05 0.000523119 0.000177809 0.000102278 2.53772e-05 1.89023e-05 2.59858e-05 0.000433449 1.00809e-05 0.000576206 0.000117591 5.39741e-05 8.32977e-05 0.000565267 8.65715e-06 0.00092879 1.06634e-05 1.05796e-05 0.00042529 0.000464593 0.00012597 0.000525148 0.000203104 1.09755e-05 0.000281022 1.2655e-05 3.29011e-05 0.000212695 0.000139206 4.07841e-06 5.72157e-05 4.87144e-05 0.000419125 0.000151496 0.000182228 0.00015258 9.47839e-06 0.000193885 0.000450013 2.45412e-05 8.37577e-05 1.74264e-05 7.30296e-05 0.00027227 0.000146969 0.000536505 0.000257738 0.000235808 1.60222e-05 0.000257046 5.97305e-05 4.88478e-05 1.70281e-05 1.0082e-05 0.000771039 0.000404202 9.58009e-06 2.76639e-05 7.04431e-05 4.72727e-05 1.4384e-05 0.000335325 2.1519e-05 2.82804e-06 0.000137304 3.7745e-06 0.000347803 0.00047028 3.52616e-05 0.000393824 1.09937e-05 3.41657e-06 1.32667e-05 0.000146506 0.000116217 9.98694e-05 3.72267e-05 2.51875e-05 3.72056e-06 0.000296161 6.32806e-05 3.5455e-05 6.77678e-05 6.37803e-05 7.88541e-05 0.000110764 0.000246642 0.000188539 1.73338e-05 0.000141591 0.000430573 2.95976e-05 6.66721e-06 0.000198883 0.000156269 2.0858e-05 2.24633e-05 0.000871886 0.000279909 3.86868e-05 5.12714e-05 9.76206e-05 0.000242606 0.000522258 9.63984e-05 1.48155e-05 5.51562e-05 0.000988436 1.1488e-05 5.30743e-05 1.582e-05 1.05012e-05 0.000178953 0.000326101 2.37211e-05 4.75636e-05 0.000166636 5.46635e-06 6.61192e-06 1.72083e-05 0.00034239 1.52477e-05 0.000480555 0.000236359 0.000663381 1.15886e-05 4.40917e-05 2.21623e-05 2.59746e-06 0.00042734 0.000398877 0.000467639 0.000594723 2.44368e-05 0.000190613 4.9864e-05 5.91002e-05 8.49602e-06 1.4723e-05 0.000450287 6.45346e-06 3.83819e-06 3.44835e-05 0.00101657 6.41709e-05 0.000189056 0.000520393 0.000475691 5.95881e-05 0.000536867 0.000403712 2.25818e-05 0.000392975 0.000249053 0.000663733 0.000585822 7.76275e-05 8.37263e-05 1.30703e-05 0.000625726 8.63496e-05 3.4706e-05 5.29733e-05 0.000477906 0.000197746 9.51906e-05 0.000159149 1.56217e-05 3.4863e-05 0.00067656 6.39008e-06 0.000986513 0.00026486 7.34877e-05 0.000216476 6.91661e-06 9.52168e-06 2.19034e-05 1.39663e-05 0.000210831 0.0010669 1.89143e-05 2.80233e-05 0.000248069 0.000562007 0.000876388 3.58081e-06 3.16172e-05 1.28113e-05 9.67602e-06 1.45823e-05 8.95578e-05 1.6115e-05 5.84647e-06 0.000165826 0.0001688 0.000226395 0.0016333 0.000156307 3.64853e-05 9.5368e-05 0.000420123 0.000102875 1.12134e-05 2.57773e-05 0.000197785 0.000312981 8.9639e-05 1.29703e-05 3.35778e-05 5.03471e-05 2.68895e-05 4.31119e-05 9.21207e-05 0.000129993 6.21692e-06 1.5492e-05 0.000503937 7.79837e-05 4.92608e-06 0.00015663 2.46659e-05 0.000521469 3.15969e-05 7.57389e-05 6.0932e-06 1.30799e-05 1.672e-05 9.50672e-06 0.000451227 0.000476185 1.52016e-05 4.75208e-05 6.5519e-06 7.68474e-05 1.98454e-05 0.000163896 0.000373325 8.94229e-06 5.18319e-06 0.000245693 1.13487e-05 1.35793e-05 9.30021e-05 0.000294849 2.24866e-05 4.69032e-06 7.20998e-06 0.000421234 1.32856e-05 4.41187e-05 0.0001077 0.000443897 0.000607625 0.000609235 0.000523403 1.6195e-05 3.33783e-05 1.92664e-05 1.97828e-05 0.00121734 0.000399044 2.85899e-05 0.000125676 0.00167838 5.65705e-06 9.17466e-05 0.000597587 1.31063e-05 0.000173306 5.23269e-05 4.20624e-06 0.000403579 3.66901e-05 8.38664e-06 0.000392218 0.000223184 0.000332706 5.976e-05 2.99257e-05 1.49677e-05 1.19258e-05 0.000152232 0.000413873 9.13295e-05 5.44026e-06 0.000400939 2.58702e-05 0.000885382 0.000772055 1.7245e-05 0.000247724 0.000887059 9.80397e-06 3.91105e-06 1.42025e-05 0.000427785 0.000458172 3.58545e-05 0.000271298 1.1629e-05 0.000521536 4.77943e-06 0.00038953 7.19613e-06 8.04916e-05 0.000445094 0.00036771 2.3836e-05 4.09883e-05 3.46642e-06 6.91552e-05 0.000341011 0.000109671 0.000195548 4.06741e-06 3.64401e-05 6.96893e-05 1.33909e-05 0.000578976 0.000646946 0.000588332 0.000121341 0.000110002 2.23506e-05 9.9906e-06 3.07807e-05 7.34735e-06 0.000170573 2.16563e-05 7.69799e-06 2.62968e-05 0.000359995 0.00039001 0.000280292 0.000200838 0.000637405 0.000416516 0.000820267 3.46356e-05 5.45463e-05 0.000854284 0.000536805 5.4555e-05 0.000217925 0.000158676 2.67944e-05 0.000525725 6.63115e-05 4.10195e-05 1.54147e-05 1.5441e-05 0.000112386 0.000228607 3.6691e-05 0.000329849 0.000126556 0.000128911 9.62718e-05 1.36253e-05 0.000408467 0.000450972 0.000409174 0.000146417 3.52449e-06 1.58111e-05 1.0038e-05 7.84578e-05 1.25888e-05 1.79117e-05 0.000399379 6.40406e-06 6.2248e-06 2.49351e-05 0.000791847 4.19872e-05 0.000428598 0.00013332 8.70117e-05 1.68748e-05 4.27099e-05 0.000934405 6.56346e-05 1.13423e-05 4.60692e-05 0.000407673 8.9976e-05 0.000196694 0.000146005 5.68549e-06 5.97601e-05 7.00513e-06 3.51598e-05 0.000410025 0.000203333 0.000787806 1.6748e-05 0.000200098 1.57685e-05 8.57463e-05 6.53465e-06 2.85012e-05 0.000480831 0.00033222 0.000237619 1.09972e-05 0.000124834 1.49543e-05 1.58132e-05 0.00039434 7.8315e-05 2.27744e-05 5.09901e-05 0.000201474 0.000110011 3.24671e-05 7.92491e-06 3.02723e-05 7.54985e-05 8.47855e-05 0.000344887 7.74673e-06 0.000100568 2.00797e-05 2.36033e-05 2.65804e-05 4.88044e-05 0.000568345 4.72314e-06 0.000286781 0.000135323 1.3572e-05 7.8753e-06 0.000242748 0.000843046 0.000575992 0.00021062 1.75494e-05 0.000463015 1.56705e-05 0.000729197 2.66084e-05 0.000370266 1.28723e-05 3.64653e-05 2.29976e-05 0.000265788 2.82775e-05 0.000123731 2.4218e-05 0.000533654 0.000159306 0.000877251 9.85733e-06 0.000404652 0.000339588 1.8863e-05 2.39448e-05 0.000394824 7.92e-06 7.76648e-05 0.000256693 0.00020389 0.000705045 5.23286e-06 0.00039789 0.000161431 0.000392942 5.03975e-05 1.87741e-05 5.42456e-06 1.21887e-05 0.000439762 0.000819702 0.000413077 9.01295e-06 7.03323e-06 1.93477e-05 5.15207e-05 1.60798e-05 0.000677567 5.81791e-05 0.000893728 3.26198e-05 0.000112865 6.85257e-05 0.000424318 0.000118152 0.000129597 3.38432e-06 0.000277437 4.48833e-05 0.000115158 0.000183087 0.000406431 7.80569e-06 0.00113782 9.50715e-06 0.00146863 3.26347e-05 1.14579e-05 0.00125259 0.000738918 0.000805003 0.00034571 0.000280877 0.000514894 0.000124579 1.87897e-05 0.000172985 2.4218e-05 0.000475092 0.000119831 0.000543926 2.50171e-05 8.13088e-06 5.72186e-06 3.28294e-05 0.000404591 4.58374e-05 1.07338e-05 0.000467645 8.06253e-05 8.11709e-05 0.000420201 6.00442e-06 0.000400175 0.000270765 6.83113e-05 0.000114512 1.47892e-05 6.283e-05 0.00032703 0.00050286 5.6368e-05 0.000541761 1.18362e-05 0.000400437 0.000403305 2.1965e-05 0.00118291 8.55346e-05 0.000117616 2.72496e-05 7.70857e-05 0.000422769 1.06348e-05 0.000178239 3.61006e-05 5.71779e-05 1.97464e-05 0.00106706 0.000341529 0.000399573 6.64843e-05 0.000176373 1.01301e-05 0.000132992 8.93959e-05 6.26868e-05 0.000179108 4.98884e-05 0.000202768 0.000480514 0.000403939 2.01504e-05 2.46565e-05 0.000411506 1.71161e-05 2.68553e-05 0.000281195 7.38949e-05 0.000314276 0.000810979 0.000175898 1.02169e-05 1.57388e-05 0.000400537 0.000396239 9.16625e-05 0.000401628 0.000406111 9.37367e-06 0.000494369 2.06109e-05 4.83677e-05 1.46127e-05 0.000988421 2.85456e-05 0.000398266 9.54637e-06 9.12557e-06 7.42072e-05 0.00027227 7.08627e-06 0.000410834 0.000660726 7.30377e-06 5.23547e-05 1.37299e-05 4.59857e-05 6.31584e-06 1.14751e-05 7.33072e-05 2.58591e-05 0.000179223 2.15535e-05 0.000212255 0.0011905 0.000703977 1.07913e-05 0.00118544 9.6995e-05 2.20778e-05 2.0911e-05 0.000400298 1.21108e-05 8.21825e-06 8.89948e-06 0.000145273 0.000133407 3.32697e-06 0.000160291 1.25442e-05 8.92326e-05 1.82612e-05 0.000127255 2.50266e-05 0.000431212 8.72108e-06 0.000397581 0.000260148 1.55909e-05 7.74946e-05 8.54673e-06 2.66304e-05 4.84139e-05 8.30684e-06 7.14531e-06 7.6933e-05 2.57023e-05 1.26881e-05 8.17847e-06 6.54568e-05 3.94686e-05 1.65627e-05 1.68345e-05 0.00061092 1.48012e-05 0.000173749 0.000303736 1.60017e-05 7.38784e-06 0.000152637 0.000428569 6.04737e-06 0.000598031 8.03084e-06 0.000879235 0.000292326 0.000142582 0.000823161 4.17717e-06 0.00053595 8.66415e-05 0.000469325 8.50672e-05 1.80406e-05 7.00502e-06 5.69853e-06 0.000605945 0.000504769 5.9234e-06 1.51406e-05 5.84124e-06 1.65917e-05 0.00048623 3.81392e-05 0.000332357 0.000843346 9.91931e-06 0.0013645 0.000206447 9.9622e-06 1.67758e-05 6.34957e-06 0.000286612 0.000413873 0.000854627 0.000468786 0.000230216 1.59584e-05 4.6382e-05 
2.64349e-05 0.000593366 0.00019653 0.000804829 1.23332e-05 0.000401042 0.00011894 8.34926e-06 3.37542e-06 1.17085e-05 5.86652e-05 2.89048e-05 0.000249592 5.94001e-06 0.000203348 0.000426286 6.79465e-05 0.000126962 6.22044e-06 0.000115086 0.000173006 0.000418368 0.000112147 0.797094 0.000250567 0.000208362 1.05405e-05 0.000477292 0.000116519 0.000104683 1.06742e-05 1.23105e-05 0.000491045 0.000187255 6.83459e-06 0.000138392 1.37935e-05 5.10232e-05 2.9651e-05 7.48434e-06 1.5861e-05 0.00018843 9.26551e-06 9.65235e-06 1.20474e-05 3.17367e-05 0.000215817 2.17009e-05 0.000818077 3.63854e-06 1.01982e-05 2.35208e-06 0.000273248 4.13554e-05 0.000411053 0.000475247 1.01735e-05 0.000945097 1.9206e-05 7.43234e-06 1.82306e-05 1.63895e-05 0.000452347 0.000130534 7.77158e-06 2.53919e-05 0.000114619 0.000162391 1.06295e-05 0.000108588 0.000404568 0.000403253 2.82643e-05 7.35968e-06 2.97144e-05 0.000324652 0.000928116 0.000411683 0.00111374 0.000112015 1.48753e-05 1.83158e-05 1.43782e-05 4.54355e-06 1.19275e-05 0.000360553 1.15879e-05 0.000241352 0.000590818 0.000247996 0.000577441 7.09906e-05 0.00102493 8.85973e-06 0.000718421 1.90856e-05 0.000584903 0.000404194 2.92612e-05 2.78747e-06 7.38487e-05 0.000632898 7.57931e-06 0.000143561 0.000191095 0.000357027 0.000463444 0.000260922 2.43465e-05 0.000120352 0.000176803 7.51746e-05 9.33325e-06 1.49209e-05 6.29444e-06 0.000413989 0.000143044 1.93293e-05 3.3215e-05 1.56509e-05 0.000413823 0.000284906 0.000411738 0.00121546 3.28779e-05 0.000416146 0.000130296 0.000187408 7.42345e-06 0.000512137 8.80879e-06 3.02738e-05 1.68943e-05 0.000533091 0.0010785 0.000506539 9.6072e-05 5.7232e-06 0.000406728 0.000232256 1.77851e-06 0.000376245 0.000152313 0.000143824 0.000403859 0.000408574 1.94164e-05 3.66334e-06 4.24957e-05 6.46892e-06 1.68852e-05 0.000102527 1.06638e-05 0.000105899 1.38312e-05 1.21291e-05 0.000849492 0.000241853 7.89979e-06 0.000250512 6.19745e-06 2.68065e-05 5.90827e-06 4.3481e-05 8.88762e-06 0.000110337 1.62334e-05 0.000213624 1.85848e-05 1.23413e-05 0.000126809 0.000121669 0.000416437 1.69857e-05 0.000168035 3.7349e-05 0.000117173 1.47122e-05 0.000506001 1.38886e-05 0.00082367 0.00052561 4.26442e-06 0.000425359 0.000161093 0.000511176 8.05636e-05 0.000704205 0.000190297 0.000415812 9.64905e-06 0.000145968 1.13716e-05 0.000119083 1.03112e-05 0.000411539 0.00043451 1.24725e-05 0.000414059 0.000401326 4.29861e-05 0.00045542 0.000704662 1.60613e-05 3.3861e-06 1.57502e-05 5.01374e-05 0.000320006 7.59077e-05 1.60345e-05 1.00124e-05 0.000174285 7.87299e-06 6.57102e-06 1.69233e-05 0.0111663 2.40626e-05 2.06777e-05 5.15802e-06 0.000160786 3.64405e-05 7.4657e-05 1.57812e-05 8.95379e-06 1.63204e-05 0.000201095 0.000201758 0.000331252 2.37371e-05 0.000528296 0.000143262 0.000160037 2.22535e-05 9.82695e-06 0.000558169 1.01787e-05 2.39201e-05 0.000118901 0.00042086 1.84613e-05 3.35235e-06 8.94577e-05 9.97156e-06 9.24391e-06 0.000748963 7.25708e-05 0.000135669 4.19429e-05 1.26712e-05 0.000588818 0.000416002 1.79322e-05 0.000219548 0.000440307 0.000212644 3.07628e-05 0.000552636 7.74545e-06 4.92116e-05 0.000246388 8.4722e-06 0.000352054 0.000146861 0.0160639 0.000147618 1.09477e-05 5.22894e-06 0.000820504 9.95878e-06 6.34096e-06 1.66355e-05 0.000448471 1.39215e-05 0.000404073 0.000297887 4.83469e-05 2.04002e-05 7.45172e-05 0.000333163 1.23286e-05 0.000408291 0.000202353 2.1121e-05 4.14856e-06 1.44393e-05 8.73188e-06 5.58146e-05 2.8049e-06 1.01458e-05 2.71436e-05 8.86067e-06 1.02285e-05 0.000188916 2.75983e-05 0.000407813 8.6149e-06 0.000458391 0.000131163 2.42002e-05 0.000147168 5.47255e-06 0.000146891 0.000101932 0.000418267 4.42448e-06 5.33446e-06 4.77068e-05 4.79354e-06 0.000516149 0.000267092 0.000154913 2.6888e-05 0.00010973 0.000240412 0.00031803 1.60006e-05 0.000438259 6.48834e-05 1.5686e-05 2.66059e-05 2.22045e-05 4.84534e-05 0.000507558 1.08595e-05 3.61847e-06 0.000922056 0.000697905 0.000122248 0.00036366 8.70247e-05 5.87358e-06 0.000334762 5.99676e-05 4.4621e-05 2.22054e-05 0.000135785 1.78451e-06 1.24223e-05 5.79117e-05 0.000452218 0.000158022 0.000618867 1.8548e-05 7.99834e-06 5.53159e-06 9.99593e-06 5.03018e-05 7.71633e-05 1.05871e-05 0.000234566 0.000308022 9.74079e-06 0.000445927 8.52713e-06 0.000265073 2.62093e-05 0.000107518 3.87954e-06 9.86946e-05 2.75914e-05 2.88358e-05 0.000411726 0.000620027 1.29225e-05 3.82619e-05 0.000203958 0.000404673 6.57633e-06 7.03491e-05 2.03482e-05 7.16191e-06 1.89002e-05 4.925e-06 0.000271394 0.000604804 0.000121885 0.000411386 1.70425e-05 7.83836e-06 0.00035711 0.000224392 1.33454e-05 0.000520389 6.86702e-05 9.01872e-05 8.37728e-06 0.000169226 4.19682e-05 8.64331e-06 1.55412e-05 1.48735e-05 1.26766e-05 9.80532e-06 4.12505e-06 5.33599e-05 1.59719e-05 9.3769e-05 0.000433656 1.55047e-05 1.86173e-05 1.20855e-05 1.43551e-05 8.56021e-06 3.47224e-05 0.000971093 8.76436e-05 1.17033e-05 0.000101556 1.38598e-05 6.9698e-06 0.000223647 4.58848e-05 0.000154652 2.43428e-05 0.000404284 9.96108e-06 2.56762e-05 4.79808e-05 8.13499e-06 1.04071e-05 3.42431e-05 0.000138242 0.000152462 0.000434148 4.85598e-06 4.47126e-06 6.54952e-06 0.000230178 6.66996e-06 0.000153834 0.000200824 0.000339023 3.32704e-06 2.31208e-05 0.000229577 2.79548e-06 0.00010993 0.000409488 0.00040384 0.000713157 0.000203944 7.22261e-05 6.32951e-06 4.39903e-05 6.16636e-06 3.0961e-05 0.000410443 4.41031e-05 6.12558e-06 9.7047e-06 1.23785e-05 8.91882e-06 9.9296e-06 0.000528707 0.000528384 0.000107943 0.000616625 0.00064936 4.10534e-06 0.000407287 2.1425e-05 0.000438358 6.90962e-06 2.31961e-05 1.03181e-05 0.000108421 0.000456647 2.64254e-05 2.05522e-05 0.000186004 0.000404892 2.7724e-05 8.8114e-06 7.02996e-06 8.28298e-05 0.000107413 1.61083e-05 8.05997e-06 0.000611377 7.93111e-05 9.40258e-05 0.000284303 6.72964e-06 8.02482e-06 8.77075e-05 2.56782e-05 1.06789e-05 0.000560647 0.000455122 2.13899e-05 6.50685e-05 0.000626225 0.000806379 7.47988e-06 4.35117e-05 0.000568231 6.32572e-05 2.80594e-05 0.000142059 1.16795e-05 0.000479582 3.20853e-05 0.000275361 0.000227143 0.000420305 7.83952e-05 0.000201706 8.49373e-06 0.00040289 2.2147e-05 1.38008e-05 0.000322285 4.12251e-05 1.46868e-05 0.000310603 1.83066e-05 0.000242807 0.000136191 1.16721e-05 4.28138e-05 3.08983e-06 1.29441e-05 5.52743e-05 3.03457e-05 0.000521023 1.84045e-05 5.61701e-05 0.000114556 5.33285e-05 0.000649325 2.03596e-05 2.89622e-06 5.84768e-06 1.32232e-05 0.000125143 2.74624e-05 0.000510065 0.000439714 9.12943e-06 0.000110709 3.99828e-05 3.05757e-05 8.15789e-06 0.00013602 6.84726e-05 0.000246895 3.36482e-06 1.49876e-05 0.000123649 8.98851e-06 3.89e-06 0.000222076 0.000150499 4.76943e-06 0.000103353 0.000549513 1.66636e-05 7.63473e-06 0.000140849 0.000464261 0.000520566 0.000611182 0.000409004 1.81973e-05 7.46275e-06 2.61936e-05 0.00019674 0.000422366 0.000410877 0.000134867 0.000106015 0.000103719 0.000101705 6.95784e-06 0.000466172 0.000131725 8.68145e-06 0.000346047 8.8816e-06 0.000807424 2.88866e-06 5.3212e-05 0.000403677 0.000143302 0.000283794 1.38711e-05 1.30861e-05 1.47972e-05 9.08465e-06 1.25442e-05 0.000411067 1.72673e-05 3.56612e-05 0.000518992 0.000204825 1.76698e-05 0.000888987 7.19418e-05 0.000178802 0.00083179 9.63602e-06 5.14537e-06 6.97773e-06 0.000411274 0.0005028 6.84307e-06 0.000598764 0.00044357 0.000458598 7.16591e-05 0.000495513 3.74444e-06 9.02621e-05 1.92798e-05 0.00050878 3.50677e-05 0.000102425 6.21361e-06 4.95512e-05 6.70376e-05 3.17994e-05 0.000205348 5.45327e-06 0.000175722 1.10638e-05 7.96794e-05 0.00111998 0.000566267 0.000540844 0.000138837 0.000169881 6.82508e-06 7.91755e-06 5.96965e-06 6.96105e-05 7.24898e-05 1.29259e-05 2.51227e-06 3.12629e-05 2.79586e-05 0.000123427 0.000386404 4.82719e-06 0.000602906 0.000422365 0.000857261 5.51291e-05 6.98841e-05 1.90402e-05 2.20957e-05 1.1614e-05 0.000191492 2.35717e-05 1.13496e-05 0.000425894 2.0546e-05 0.000239018 1.7975e-05 1.59374e-05 4.54288e-06 0.000222217 3.24775e-05 0.000239251 0.000201665 1.65184e-05 0.000234159 6.57281e-05 0.000511259 0.000333892 0.000417882 0.000105282 6.98165e-05 5.05508e-05 6.32024e-05 0.000102222 1.9626e-05 0.000418028 0.000547728 1.26893e-05 1.53775e-05 7.22015e-05 0.000874478 1.53584e-05 0.000411354 0.00010191 0.000262872 3.18585e-06 1.96875e-05 0.000411556 4.28895e-06 6.25273e-06 0.000112405 0.0004313 0.000155894 6.45167e-06 1.07939e-05 6.10652e-06 0.000101493 0.000247634 5.4088e-05 0.000460698 6.68147e-05 0.000840517 7.88945e-05 8.99502e-06 1.43384e-05 0.000123996 3.10296e-06 1.65073e-05 0.00048751 5.52165e-06 0.00018232 2.50719e-05 6.34262e-05 9.34697e-06 0.000200642 8.43357e-06 5.8814e-05 8.91524e-05 0.000286413 0.000209955 1.96174e-05 5.28471e-05 6.46289e-05 0.000197413 4.86075e-05 9.88629e-06 0.000255332 8.34023e-06 1.50712e-05 5.77637e-05 2.54204e-05 2.09789e-05 0.000106515 0.000220445 3.57585e-06 0.000267401 1.40216e-05 9.72439e-05 2.52332e-06 0.000173102 0.000801875 0.000181443 1.12929e-05 2.27747e-05 0.000408084 1.39199e-05 0.000412696 0.000185538 1.46568e-05 1.02031e-05 6.251e-05 8.75418e-05 9.47271e-05 0.000146782 2.52529e-05 6.04137e-05 0.000853008 0.000221731 0.000413016 6.4544e-05 0.000664213 0.000327808 7.24013e-06 8.31646e-06 0.000408319 6.33337e-06 0.000113508 0.000359703 8.99779e-06 0.000425631 6.47295e-06 0.000405382 3.76876e-05 0.000408025 1.17134e-05 5.13247e-05 4.95678e-06 7.18026e-06 0.000254343 0.0009943 0.000472573 1.9005e-05 2.81766e-06 1.0109e-05 6.75756e-05 0.000163402 0.000616235 7.78514e-06 5.43184e-06 0.00015606 4.48033e-05 6.35582e-05 0.000657439 0.000217652 3.01032e-05 0.000156709 2.65112e-05 2.31959e-05 0.000112476 0.000217099 0.000674073 4.20315e-06 0.000488961 0.000144029 1.34561e-05 0.000169655 7.0374e-06 0.00101855 0.000453728 0.000812939 0.000481108 0.000249334 0.000536652 0.000133665 3.68366e-06 8.38043e-05 5.86413e-05 0.000501165 3.77019e-05 0.00063113 1.11387e-05 7.22642e-05 3.60987e-06 1.24695e-05 7.95653e-05 6.32336e-05 8.25561e-06 0.000422978 2.34485e-05 0.000393783 0.00041563 8.7299e-06 0.000503398 2.00496e-05 0.000121245 4.76163e-05 8.38291e-05 0.000107477 0.000312033 0.000687145 8.58244e-06 0.000434341 1.90425e-05 0.000315137 0.000420074 1.32633e-05 1.32353e-05 2.47319e-05 5.77906e-05 0.000142329 1.42549e-05 0.00046316 0.000155616 1.63923e-05 5.28555e-06 8.57479e-05 3.46221e-06 0.00133586 0.000242121 0.000558655 0.000113956 0.000197044 4.07744e-06 6.29332e-05 0.000106285 2.0653e-05 5.17329e-06 0.00017927 1.99446e-05 0.000493058 0.000407433 1.29755e-05 1.28926e-05 7.2328e-06 0.000132895 0.00015196 1.5329e-05 0.000112371 0.000257791 0.000474381 0.000296483 6.50843e-06 3.94228e-05 0.000414156 0.000440275 5.27124e-05 0.0004915 0.00106533 4.10969e-06 0.000409641 7.73469e-05 6.25661e-05 1.88063e-05 0.000703139 5.18305e-05 0.000510406 0.000168234 1.10431e-05 4.11318e-05 2.81613e-05 5.45518e-06 0.000490933 0.000579714 0.000449752 8.91107e-05 3.49793e-06 0.000122838 2.26125e-05 1.34175e-05 1.28024e-05 3.47906e-05 0.000171426 4.19319e-05 0.00021779 0.000416839 0.000476546 1.80868e-05 0.000424249 0.000115785 7.6798e-06 2.42009e-05 0.000513788 0.00013379 4.29034e-06 5.21604e-06 0.000117571 0.000123046 7.56385e-05 1.77556e-05 0.000185331 0.000150056 3.80089e-05 0.000123266 0.000142416 0.000617412 0.000376022 0.000474824 1.65331e-05 0.000274585 1.3958e-05 0.00019136 2.50858e-05 8.16281e-06 4.01423e-05 0.000168591 2.5029e-05 1.17727e-05 4.60438e-06 5.2506e-06 1.42631e-05 1.21746e-05 1.70522e-05 1.31114e-05 0.000141423 8.66572e-05 6.56564e-06 1.99103e-05 6.78004e-05 3.54181e-06 4.56181e-06 0.0004208 8.28073e-06 0.000604168 6.29888e-06 0.000777026 1.25628e-05 0.00029411 6.06126e-05 0.000189239 0.000603055 5.06524e-05 0.000630272 5.14802e-06 8.47533e-05 9.96682e-06 5.63833e-05 0.000575034 0.00042222 6.20116e-06 3.07226e-05 7.34003e-05 0.000490598 7.226e-06 5.11665e-06 2.34988e-05 0.000421019 0.000431541 2.43088e-05 1.79593e-05 3.48405e-05 1.88853e-05 4.00242e-05 1.72107e-05 0.000468521 0.000732043 0.00051566 0.000369133 3.0506e-05 4.92363e-05 
0.000162508 0.000207719 0.000359598 8.35848e-06 4.22437e-05 2.03791e-06 0.000182713 0.000162441 6.83011e-06 0.000112844 5.70668e-06 0.000210755 0.000192873 3.67305e-06 2.0296e-05 0.000361446 0.000396643 7.63654e-05 0.000324521 6.28027e-05 0.000145602 0.000264883 3.11219e-05 0.00107137 4.83433e-06 0.000648409 0.000134343 0.00067025 0.0005222 0.0003823 4.72888e-06 9.80879e-05 1.54113e-05 3.23272e-05 4.14394e-06 0.000723809 0.000375654 8.1314e-05 0.00045373 7.59111e-06 9.47979e-05 2.08337e-05 7.41163e-05 6.78455e-05 0.000364081 0.000331769 0.000402618 2.91892e-05 4.77969e-06 6.20443e-06 0.000306379 3.95369e-06 2.86631e-05 3.81963e-05 0.000150195 0.000226163 7.53605e-05 0.000331825 1.73084e-05 2.99109e-05 0.000365389 0.000386355 5.86113e-05 2.65916e-05 8.93423e-05 9.19837e-06 7.96582e-05 1.29167e-05 0.000102923 0.000108642 0.000140225 4.88329e-06 0.000180167 0.000137815 0.000683747 0.000106166 0.000192 4.52409e-06 0.00117791 0.000208763 0.00102984 9.66431e-05 0.000502977 1.30735e-05 0.000207441 0.000523928 8.49885e-05 5.10654e-05 0.000144299 8.41179e-06 0.000262094 0.000725641 0.000374551 0.000237319 3.56193e-05 9.45746e-06 0.000498202 3.87428e-05 9.45192e-05 5.91562e-06 0.00026256 8.41199e-05 1.06177e-05 8.57873e-05 7.22148e-06 0.000380202 0.000292854 9.74408e-05 0.000178638 0.000514733 0.000206029 0.000233538 0.000106611 6.72136e-05 5.65706e-06 0.000405716 0.000299324 0.000313777 0.000361993 0.000496135 0.000246298 6.11611e-05 0.00018749 5.65421e-06 0.000167769 0.000200087 0.000337172 5.46472e-05 5.9424e-06 9.87153e-05 8.57583e-06 0.000780559 6.9352e-05 5.08612e-05 0.000234386 0.000381188 0.000139896 0.000196279 3.67215e-06 0.000322546 8.94932e-05 9.31838e-05 7.61699e-05 1.29403e-05 8.63768e-05 6.69835e-06 2.91083e-05 5.43826e-06 0.00037516 9.7508e-05 9.04676e-05 0.000416274 0.000361297 0.000545991 0.000300136 0.000450487 9.35386e-05 0.000184083 0.000206681 0.000629742 0.000204596 0.00013799 0.000128229 0.000277443 0.000854964 0.000230185 0.000368763 3.71457e-06 0.000681735 0.000306615 0.000436009 5.49358e-05 0.000314046 0.000282474 0.000341997 0.000409669 0.000264987 0.000416358 0.000164404 0.000339718 0.00033653 0.000286752 0.000176691 0.000568262 0.000531147 0.000254369 0.000282027 6.53609e-05 0.000343709 3.77051e-05 0.000131931 7.82761e-05 0.000342545 0.00047583 6.4484e-05 0.000186028 0.000766281 0.000282814 0.000110813 2.82456e-05 5.57733e-06 0.000590483 1.29735e-05 4.72562e-05 4.87379e-06 1.04003e-05 1.62088e-05 6.91686e-06 0.000135848 0.000231023 4.48491e-05 8.33525e-05 0.000175288 0.00023478 0.000552569 0.60623 0.000511894 0.000164119 2.20897e-05 0.000338718 0.000152153 0.00062783 4.26875e-05 5.09904e-05 0.000304948 0.00059707 0.000305583 5.29431e-05 0.000132852 0.000215488 0.000234556 0.000352843 0.000152016 4.03104e-05 0.000149423 0.000266345 0.000147318 0.000174829 8.50237e-05 0.000171406 5.57823e-06 0.000231276 0.000109597 0.000148963 8.29254e-05 1.80469e-05 0.0002192 0.000400111 0.000196229 2.84128e-06 0.000346629 3.30955e-05 3.41208e-05 9.98451e-05 4.07269e-05 0.000248782 0.000413556 0.000195349 0.000305784 1.07727e-05 7.56578e-06 0.000424523 8.38429e-05 0.000256902 0.00028221 0.000492641 1.48396e-05 3.71932e-05 8.25966e-06 8.88334e-05 0.00041059 0.000300504 5.26433e-05 3.09405e-05 0.000297453 9.06608e-05 1.78211e-05 0.000408614 0.000130601 1.07729e-05 0.000450934 4.18642e-05 8.59805e-06 1.45804e-05 5.91254e-05 0.000163138 9.71e-05 4.50313e-06 0.000205502 9.88949e-05 0.000490817 3.06037e-05 0.000163774 5.40268e-05 8.71211e-05 0.000305048 8.20244e-06 0.000190077 2.99375e-06 3.98394e-05 4.37942e-06 0.000173262 7.15053e-05 0.000470986 1.19417e-05 1.19958e-05 0.000126351 0.000122213 6.32215e-05 6.26874e-06 0.000268258 0.000310081 0.000125714 0.000366362 0.000934619 0.000408459 3.89783e-05 1.93098e-05 3.08229e-05 0.000456943 0.000363628 0.000315235 0.00138492 0.000302694 4.70781e-05 4.98805e-05 0.000433191 0.000240879 0.000196204 0.000212569 0.000139097 0.000480376 0.000157001 0.000408268 0.000374414 0.000307004 4.39707e-06 0.000199682 0.000502502 0.000152205 0.000441378 0.000151502 0.000378612 5.97312e-05 1.2422e-05 5.49787e-05 8.89536e-05 0.000109972 5.86929e-06 0.000139557 0.000157547 7.73448e-05 0.000152705 0.000100868 0.000295488 1.8275e-05 4.11837e-05 0.000376351 4.16186e-05 0.000105899 0.000171959 0.000314031 0.000325961 8.81536e-05 0.000522993 2.04404e-05 0.000462574 6.48113e-06 0.00014338 7.00959e-06 4.1326e-06 2.06038e-05 3.35758e-06 4.52057e-05 8.75261e-05 2.35354e-05 5.48303e-06 0.000331506 1.56381e-05 0.000150211 0.000282806 0.000158606 0.000373551 3.84089e-05 0.000171885 0.000312321 9.41844e-05 0.000103063 1.35719e-05 8.39053e-05 3.69031e-05 0.000378356 0.000320912 2.73904e-05 0.000447068 0.000302655 0.000116694 4.14436e-05 0.000292979 4.17343e-05 0.000218419 1.40324e-05 1.49668e-05 8.81052e-05 4.12187e-05 0.000373211 0.00036905 0.000328517 0.000118472 5.18616e-06 1.02772e-05 0.00026499 4.00431e-06 3.56446e-05 0.000418781 4.02702e-05 0.000343589 0.000131515 0.000306071 0.000445866 0.000267703 4.97693e-05 0.000323233 2.88827e-05 1.39397e-05 9.55008e-06 6.5771e-05 3.3826e-05 4.25238e-05 2.68469e-05 0.000488814 8.48124e-05 1.75772e-05 6.99416e-05 9.92284e-05 3.38655e-06 0.00021997 0.000240859 5.83449e-05 0.000485694 0.000361199 7.72115e-05 0.000106192 0.000142079 8.59033e-06 0.000188994 6.98434e-05 8.47908e-05 2.8013e-05 0.00023492 0.000203225 0.000683894 7.79271e-06 1.42163e-05 4.0855e-05 0.00011063 4.40418e-06 0.000562003 2.24107e-05 9.21265e-05 0.000404204 6.04255e-06 0.000315116 0.000853338 0.000314828 0.000397075 0.000395491 0.000307944 2.8615e-05 5.01054e-05 0.000370179 0.000102762 6.85209e-05 6.95083e-05 1.92749e-05 0.00011087 0.000534334 5.05529e-05 9.46285e-05 0.000409591 0.00047471 0.000200396 6.56414e-06 0.00032244 0.000166436 0.000326713 7.88806e-05 0.000487439 0.000174194 6.16322e-06 0.000310813 9.51811e-05 7.33823e-06 6.22444e-06 8.65735e-05 8.70134e-05 9.07317e-05 0.00020083 0.000171295 0.000308424 0.000329966 0.000260159 0.000871166 0.000157048 0.000180894 0.000215895 0.000262557 0.000233668 5.1014e-06 0.000310043 0.000156687 0.000101011 0.000742088 0.000315584 8.91013e-05 0.000154349 0.000284631 0.000266152 0.000150207 0.00032854 3.41841e-06 0.00015319 8.7668e-05 2.07738e-05 3.21792e-05 1.96257e-05 6.08638e-06 0.00041661 0.00242346 0.000347558 0.000157566 8.83824e-05 8.77315e-05 4.32693e-06 0.000114174 7.46161e-05 0.000103061 1.71638e-05 0.000302314 0.000199394 5.59568e-05 0.000194568 4.26591e-05 7.6002e-06 0.000522667 5.24518e-06 3.29061e-06 0.000176058 4.66862e-05 0.000354815 0.000252111 9.49071e-05 6.25424e-05 5.72059e-06 7.7762e-05 0.000107316 1.75469e-05 0.000104971 0.000132114 1.86249e-05 0.000150384 0.000343219 6.73181e-05 0.000163204 4.69302e-06 0.000105214 0.000571728 0.000156854 2.16915e-05 0.000568112 0.000351357 0.000615432 6.92464e-05 0.000116668 0.000380897 0.000183411 9.03424e-05 7.17384e-05 4.03054e-05 0.000123801 0.000147613 0.00038983 1.56278e-05 0.000105333 3.35828e-05 0.00037523 0.000437218 0.000183893 0.000307965 0.000136754 0.000327878 0.000350504 6.70804e-05 0.000319266 7.0278e-05 7.06869e-05 0.00290051 8.79897e-05 6.99483e-05 0.000150094 5.49435e-06 1.8245e-05 2.25789e-05 2.26761e-05 0.000530125 6.37989e-06 0.000136175 0.000320321 9.72209e-05 5.45521e-05 2.34828e-05 0.000130482 0.000114663 7.24365e-05 0.00020255 0.000346171 3.47889e-05 9.06181e-05 5.04375e-05 0.000296428 2.46282e-05 6.42415e-05 9.05181e-05 0.000422599 0.00021455 0.000304818 0.000246107 0.000103117 0.000778697 0.000452493 9.46489e-05 0.000188054 0.000309226 4.06738e-05 9.32937e-05 0.000137545 5.00407e-05 0.000174301 0.000309893 0.000263677 0.000257776 6.16782e-06 4.08169e-05 0.000297784 0.000150441 7.94685e-06 1.99476e-05 0.00052262 2.11401e-05 0.00012126 0.000144716 1.35195e-05 0.000530418 0.000161486 0.000978221 5.87194e-05 0.000355129 0.000614378 5.73022e-06 5.04834e-05 0.000118599 0.000170117 7.96856e-05 2.0074e-05 5.82319e-05 0.000269779 5.03836e-06 4.17807e-05 0.000317927 0.000220307 0.000725881 1.24572e-05 0.000753472 0.000342614 0.000118225 0.000389106 7.53865e-05 0.000390829 6.61123e-06 9.73514e-05 0.000162751 3.20417e-05 1.12682e-05 0.000166874 5.92021e-06 5.95536e-05 9.05251e-05 7.03331e-05 6.13762e-05 6.5994e-06 2.98177e-05 0.00016034 2.45361e-05 0.000434481 3.05791e-05 7.3246e-06 3.5969e-06 0.000352856 0.000133712 4.94523e-06 0.00011699 4.75654e-05 0.00063271 1.94305e-05 4.47312e-05 0.000417823 2.49271e-05 7.07789e-05 0.000460811 0.000174285 0.000206429 4.32387e-06 5.23395e-05 0.000613156 1.63542e-05 0.000482928 3.92626e-05 1.03221e-05 0.000152306 6.13008e-05 3.87146e-05 0.000259346 0.000645214 8.70452e-05 0.000163234 0.000524421 3.35326e-05 0.000323003 8.78095e-05 2.50114e-05 0.000212366 6.65129e-06 2.14427e-05 0.000337261 0.000770356 3.72687e-06 1.52586e-05 0.000133899 0.000120305 1.45116e-05 0.000200204 8.97278e-05 0.000892903 1.05516e-05 0.000208516 9.53618e-06 0.000142021 3.63175e-05 4.12529e-06 0.00108021 0.000124714 1.92256e-05 7.65606e-05 0.000356846 9.80426e-05 0.000370131 7.29475e-05 0.000225531 0.00040198 9.47956e-06 9.98755e-05 3.46599e-05 0.0003415 0.00020182 3.22007e-06 9.81091e-05 2.24975e-05 0.000538962 0.00040206 0.000325832 0.00252093 4.23359e-06 3.39213e-05 0.000292908 0.000154735 6.53586e-05 0.000340216 5.34139e-06 6.0493e-05 0.000389291 2.22386e-05 9.87778e-05 0.000386944 0.000148298 0.000157551 0.000512419 0.0180429 9.57225e-05 7.39931e-05 0.166311 0.000431568 0.000266022 0.000388578 0.000431708 0.000453081 0.00027529 8.87341e-05 0.000224487 0.000502007 4.97147e-06 0.000420524 0.000114121 3.95335e-06 0.000355835 3.66835e-05 0.000295638 0.000392844 0.000250763 0.00103283 0.000104178 1.0285e-05 0.000375049 6.75423e-05 2.25994e-05 0.000439834 0.000155042 0.000334181 0.000233575 7.20111e-05 0.000808605 0.000356469 0.000303756 0.000388444 8.22255e-06 0.0004836 0.000471561 2.48145e-06 0.000414606 0.000523393 0.00100291 0.000164536 3.4258e-05 6.47446e-06 1.82869e-05 0.000865628 0.000566148 0.000479642 0.000133172 0.000379178 6.11453e-06 0.00010834 0.000377862 0.000169264 4.92492e-06 0.000384422 0.000391365 6.86147e-05 0.000683745 0.00035764 0.00019986 2.74516e-05 6.45975e-05 0.000367443 0.00034274 0.000132866 5.75593e-06 0.000351666 1.36136e-05 4.1383e-05 6.80193e-06 4.84006e-05 0.000233989 0.000394407 1.69357e-05 1.93673e-05 9.67713e-05 0.000203425 3.89955e-05 0.000430215 0.000307892 0.000165389 1.62834e-05 0.000515891 1.68674e-05 6.93932e-05 7.0473e-05 0.000696533 6.66032e-06 4.28367e-06 0.000480693 0.000792232 0.000586491 0.000311215 0.000256961 6.6647e-05 0.00034513 0.000144432 0.000306174 0.000473537 5.99417e-05 5.9006e-05 6.08066e-06 0.000430718 0.000648207 0.000933698 0.000247822 0.000314557 6.34254e-05 3.98571e-05 0.000104904 0.000703914 5.05972e-06 0.000685227 0.00038155 2.49401e-05 0.000237107 0.000156041 5.22993e-05 8.86945e-05 0.000138505 0.000291354 0.000322403 0.000225134 3.15568e-05 0.000142634 0.000629778 0.000258125 0.000249375 2.58217e-05 0.000224844 0.000210524 0.000353676 5.25198e-05 2.56891e-05 6.50826e-05 5.86585e-06 0.000132453 0.00046104 8.10624e-06 0.000966473 1.99489e-05 0.000243943 0.000544968 0.000466545 0.000245732 0.000146914 6.51756e-06 0.000177695 0.000630272 0.000347991 5.29499e-05 0.000144609 4.29784e-05 0.000120392 0.000208729 7.82938e-06 0.000298639 0.000129791 5.97804e-06 8.79464e-05 0.00012204 0.000216313 0.00030493 9.96518e-05 0.000486124 0.000238488 0.000129481 7.06465e-05 3.9547e-05 0.000147305 0.00013983 9.86537e-05 7.13947e-05 0.000172523 4.1503e-05 0.000141931 0.000246717 0.000610923 0.000873666 0.000135273 3.92754e-05 0.000208077 0.000166652 4.80424e-06 0.000446671 0.00012878 8.62488e-05 0.000565617 0.000381083 1.5876e-05 0.000321227 0.000227824 0.000421268 7.00423e-05 0.000198305 9.75875e-05 0.000364295 0.000148319 0.000474723 1.60322e-05 2.62568e-05 0.000389852 0.000249214 0.000326334 8.84088e-05 0.000364627 3.47551e-06 0.000877722 0.000101411 0.000329204 
2.19618e-05 0.000444696 0.000243701 0.000947705 1.21348e-05 0.000429473 0.000257205 7.15227e-06 1.51391e-05 5.24503e-05 3.03788e-06 1.14154e-05 0.000103801 6.57019e-06 1.92224e-05 0.000417198 1.38283e-05 0.000167226 5.57836e-06 4.93004e-06 1.08123e-05 0.000431797 3.20942e-05 0.803343 0.000345954 1.71521e-05 9.33593e-06 0.000788518 0.000123787 3.20355e-05 5.14424e-06 0.000279928 0.000412274 0.000963785 1.93716e-05 0.000612394 1.09262e-05 0.000409765 0.000106086 1.92229e-05 3.657e-05 0.000641584 4.19732e-06 7.71767e-06 6.30175e-05 1.01957e-05 6.71072e-05 9.8884e-05 0.000847852 3.03248e-05 1.10107e-05 2.35362e-06 9.228e-06 0.000163762 0.000416117 0.000665094 7.82152e-06 0.000941643 4.20386e-05 8.32505e-05 9.3919e-05 1.17583e-05 0.000414108 9.14468e-06 6.11111e-05 7.50961e-06 1.10934e-05 0.000173283 0.000362593 8.4446e-06 0.000346427 0.000409999 0.00019586 9.06598e-06 4.77174e-05 0.000116527 0.000842853 0.000409217 0.00103455 1.29732e-05 3.58516e-05 1.08984e-05 6.05571e-06 4.42414e-06 7.51201e-05 9.0238e-05 1.53564e-05 8.52036e-06 0.000414468 0.000233304 0.000436086 1.7943e-05 0.000828857 7.75165e-05 0.00172463 5.99453e-06 0.000418007 0.000710117 1.07025e-05 7.17125e-06 0.000734753 0.000697083 3.99921e-05 7.20907e-06 0.000137372 0.000206159 0.00063084 8.6409e-06 8.86875e-06 0.000131922 2.42704e-05 0.000176042 4.54861e-05 6.93204e-06 4.57731e-06 0.000405318 4.86103e-05 1.38818e-05 3.36451e-05 0.000567272 0.000431052 0.000176077 0.000415909 0.000821395 0.000155254 0.000430207 6.32849e-05 0.000203852 3.54198e-05 0.000410224 3.73257e-06 3.20967e-05 9.47165e-06 3.17178e-05 0.000976055 0.000538271 1.20039e-05 4.67611e-06 0.000411142 2.70697e-05 2.95667e-06 1.8584e-05 5.38342e-05 5.58687e-06 0.000410293 0.000539853 6.79663e-06 4.0307e-06 0.000222673 8.42655e-06 7.86768e-05 1.51084e-05 2.79803e-05 7.94093e-05 9.71106e-06 8.81633e-06 0.000548403 8.63573e-06 3.63328e-05 0.000337574 2.07511e-05 1.76311e-05 4.20619e-06 3.6552e-05 8.69732e-05 0.00027277 0.000145028 0.000166146 1.90702e-05 8.61496e-06 0.000392116 0.000229073 0.00048203 6.02294e-05 0.000158782 0.000798298 7.45285e-06 2.68597e-05 0.00047591 0.000184963 0.00103056 0.000541683 4.12003e-06 0.00043678 0.000314141 0.000472188 7.73651e-05 3.75903e-05 0.000147238 0.000575704 6.75965e-06 0.000236439 1.58683e-05 0.000180171 6.88298e-05 0.000420218 0.000411645 0.000124574 0.000468895 0.000520565 7.14085e-06 0.000417128 1.56391e-05 6.02605e-05 1.57219e-06 1.00091e-05 3.26179e-05 0.000507331 6.40895e-05 3.49331e-05 0.000183773 0.000340562 3.31806e-05 8.14701e-05 8.04928e-05 0.0107157 2.17124e-05 0.000291889 4.33011e-06 0.000166582 0.000314771 0.000333435 0.000167653 3.30978e-06 1.03825e-05 0.000171732 0.000279867 0.000301896 0.000115773 0.000101392 7.64582e-06 7.62572e-05 4.89754e-06 7.67163e-06 0.000548703 4.78431e-06 1.20809e-05 0.000110075 0.000441152 5.67843e-06 2.9224e-06 8.11317e-06 9.00392e-05 8.89004e-06 0.000498046 1.24801e-05 1.17185e-05 9.17699e-05 8.5214e-06 0.00142222 0.000413698 0.000105809 9.46722e-06 9.21469e-06 5.54703e-06 4.26007e-05 0.000471786 1.57139e-05 0.000106254 9.87512e-06 8.53852e-06 7.52111e-05 3.73239e-06 0.00368605 5.42461e-05 3.50287e-05 2.73167e-06 0.00136324 0.000140691 6.14504e-06 1.12185e-05 0.000417041 0.000136809 0.000439707 1.50442e-05 3.15522e-05 5.27746e-05 1.04266e-05 0.000226297 0.000276124 0.000251796 3.60123e-05 5.33022e-06 0.000188557 8.88628e-06 5.98676e-06 0.000103423 3.98828e-06 0.000340153 1.58299e-05 2.18453e-05 3.84098e-06 0.000151173 0.00012022 0.00040999 8.58496e-06 0.000617583 0.000113366 2.99078e-06 0.000128974 4.94723e-06 0.000146131 7.70726e-06 0.000484824 1.56529e-05 0.000134982 7.34288e-05 5.2869e-06 0.000562208 0.000197079 0.000140398 2.14162e-05 9.42074e-06 1.46607e-05 0.000177187 3.01756e-05 0.000457244 0.000212314 9.59076e-06 9.93918e-06 1.47387e-05 1.52916e-05 0.000512722 1.17358e-05 4.51939e-05 0.00107623 0.000471263 0.000107637 0.000298231 1.44222e-05 4.43287e-06 8.28339e-05 0.000525884 1.13224e-05 2.04165e-05 1.48551e-05 2.66275e-06 4.31013e-05 1.04542e-05 0.000559581 1.91328e-05 0.000123425 1.31481e-05 9.21686e-06 6.39302e-06 0.000707701 0.000136843 0.000106382 5.1692e-06 7.79209e-05 0.000287036 6.72601e-05 0.000538979 5.14602e-06 0.00040143 0.000365596 0.000161987 3.3752e-06 0.00013162 7.72783e-06 9.57165e-06 0.000414225 0.000483244 7.34879e-06 5.5692e-05 3.44497e-05 0.000204928 7.60681e-05 5.83039e-06 1.38865e-05 3.27457e-06 5.42803e-05 4.21127e-06 0.000293744 0.00041016 1.07648e-05 0.000412383 6.21322e-05 2.50918e-06 6.75063e-05 0.000144867 1.76619e-05 0.000813714 1.03305e-05 0.000130558 0.000106112 0.000126292 1.34483e-05 7.28513e-06 1.34992e-05 7.22149e-06 1.07169e-05 1.57629e-05 8.06801e-05 0.000482326 1.11881e-05 0.000265682 0.000494393 1.23032e-05 1.84076e-05 6.63415e-05 0.000156604 3.74869e-06 8.5521e-06 0.000868648 0.000362121 1.02267e-05 8.3404e-06 5.08196e-06 4.64681e-06 0.000285342 0.000624113 4.86046e-05 6.45524e-06 0.00103939 6.14354e-05 1.93361e-05 4.92895e-05 8.09283e-06 1.99943e-05 1.7992e-05 0.000168766 2.42142e-05 0.00146098 2.52379e-05 2.30357e-06 6.43097e-06 7.11898e-05 1.05507e-05 0.000202799 0.000198286 0.000424235 3.33831e-06 1.09884e-05 1.0285e-05 2.45404e-06 0.000430035 0.000413303 0.000476211 0.000485241 4.43289e-05 7.23054e-05 3.40626e-05 4.93573e-05 4.07857e-06 1.44456e-05 0.000514993 0.000127895 1.60298e-05 1.58243e-05 2.00722e-05 5.33086e-06 0.000129948 0.000528874 0.000417647 1.10586e-05 0.000910276 0.000682989 5.97909e-05 0.0010802 9.7352e-05 0.000630015 0.000185442 6.16607e-05 9.05802e-06 0.000139757 0.000358395 3.43768e-05 0.000150244 8.55667e-06 0.000405597 8.58141e-06 1.00761e-05 3.83758e-05 7.37152e-06 0.000102566 0.000183753 8.88501e-06 0.000562356 0.000308744 0.000223162 0.000196496 6.35751e-06 0.00021965 8.10132e-06 1.11346e-05 2.68196e-05 0.00068782 0.000292705 7.18086e-06 8.10319e-05 0.000414135 0.00087145 5.76726e-06 7.11579e-06 0.00042663 7.82891e-06 3.34454e-05 6.6003e-06 1.06999e-05 1.12137e-05 9.84676e-06 0.000162108 2.6189e-05 0.000445821 1.38297e-05 9.65701e-06 5.31423e-05 0.000437061 8.89854e-05 4.94394e-06 1.64051e-05 2.5711e-05 0.000195875 1.62679e-05 1.65144e-05 0.000148939 4.50819e-06 8.47968e-06 1.25078e-05 5.8835e-05 1.17404e-05 7.31838e-05 1.2772e-05 0.000468881 7.35354e-06 6.27368e-05 7.72543e-06 0.000394363 0.000494417 0.000727032 0.000112992 7.12792e-06 4.97306e-06 0.000669719 2.10048e-05 0.000607146 0.000635761 9.24123e-06 5.29363e-06 1.31474e-05 0.000221065 5.40873e-06 1.36002e-05 0.00035087 0.000118029 2.39364e-06 7.68331e-06 0.000163923 0.000264986 5.84989e-05 2.22212e-05 1.54075e-05 4.06592e-06 6.31824e-06 0.000416246 4.75888e-06 1.33307e-05 2.861e-05 0.00046036 0.000411068 0.000475208 0.000412401 4.29076e-06 4.55838e-06 1.76636e-05 9.52081e-06 0.000502715 0.000448517 0.000144208 1.17457e-05 0.000347266 9.4637e-06 8.48068e-06 0.000478699 0.000272372 0.000123189 0.000257052 6.52019e-06 0.000418741 6.8372e-06 8.08844e-06 0.00041364 3.90634e-05 0.000153872 1.13163e-05 1.84044e-05 1.02536e-05 7.58497e-06 0.000119952 0.000412962 3.75464e-05 4.08544e-05 0.000648935 1.50291e-05 0.000330413 0.000496031 7.59895e-06 0.000241101 0.000898742 3.19704e-06 0.000190432 3.92644e-05 0.000435618 0.00078684 1.74372e-05 0.000412387 5.12924e-05 0.000463841 7.20617e-05 0.000408159 3.53104e-06 1.11117e-05 1.11665e-05 6.36907e-06 1.25444e-05 0.000626186 4.47021e-05 4.18996e-05 0.000204066 0.000111456 0.000250694 2.91365e-06 1.79508e-05 1.67407e-05 3.86682e-05 0.000441729 0.000609087 0.000683366 0.000232452 0.000152164 0.00019138 7.70471e-06 4.86726e-05 1.43257e-05 9.76369e-06 1.18948e-05 6.86735e-06 0.000194595 8.82428e-05 0.000186974 7.03061e-06 1.59545e-05 0.000592454 0.00058236 0.000819089 4.17607e-05 0.000167086 1.09929e-05 1.70926e-05 8.04572e-05 0.000272163 1.04505e-05 8.23881e-06 0.000458735 1.05672e-05 4.20324e-05 1.81137e-05 5.64174e-06 2.94995e-05 0.00032668 5.35978e-06 0.000106709 1.55467e-05 1.29359e-05 5.52325e-05 7.91787e-05 0.000462106 0.000113097 0.000414792 0.000103009 3.5143e-06 3.61966e-05 2.83608e-05 1.25401e-05 3.70806e-05 4.17406e-05 0.000415386 1.07436e-05 2.61186e-06 8.34183e-05 0.00164464 1.65387e-05 0.000420001 0.000265798 0.000119283 6.00903e-06 1.84989e-05 0.000436173 2.05751e-05 4.88001e-05 0.000129106 0.000416096 2.01255e-05 0.00010366 2.70612e-06 6.83293e-06 2.33793e-05 0.000366018 7.38504e-06 0.000434423 0.000124008 0.00104019 3.03478e-05 1.99442e-05 1.11946e-05 7.54238e-06 4.14195e-06 1.83899e-05 0.000596155 3.19859e-05 5.54869e-06 6.60361e-06 0.000228647 5.47685e-06 0.000655371 1.23971e-05 2.1256e-05 9.59933e-06 0.000455824 5.9021e-05 1.37605e-05 2.07146e-05 1.12431e-05 0.00014957 1.51487e-05 6.18576e-06 0.00015546 7.09285e-06 9.59006e-05 0.000200065 2.66082e-05 3.52435e-06 1.1845e-05 0.000855436 3.77821e-06 1.90805e-05 0.000200321 3.84812e-06 3.22946e-06 0.000194893 0.00081674 0.000290632 6.74678e-06 1.81977e-05 0.000413104 0.000104236 0.000606562 0.000346793 0.000145121 1.10924e-05 8.90302e-06 1.52199e-05 9.90549e-06 1.98115e-05 1.07408e-05 0.000152031 0.000599846 1.79911e-05 0.000918208 2.04993e-05 0.00050537 0.000125371 1.86643e-05 4.72058e-06 0.000410365 4.33358e-05 1.83851e-05 0.000217314 4.95248e-05 0.000851847 7.2069e-06 0.000412114 5.77788e-05 0.000404702 7.69453e-06 1.29709e-05 4.4162e-06 1.22385e-05 8.31457e-06 0.00113448 0.000468095 8.219e-06 2.57827e-06 1.33439e-05 2.01256e-05 0.000124881 0.000420913 3.90639e-06 2.4735e-06 1.94241e-05 0.00030721 0.000196117 0.000417298 1.18897e-05 0.00010076 5.93279e-06 0.00019067 2.59509e-05 0.000125323 0.000621806 0.000777255 2.81671e-06 0.00052641 4.99742e-06 9.82267e-05 0.000167752 4.46361e-06 0.000306934 0.000412439 0.000817709 1.37605e-05 0.000214045 0.000255774 0.00013899 5.39904e-05 0.00020582 7.77511e-05 0.000319808 1.09419e-05 0.000465686 1.85374e-05 1.00186e-05 4.87196e-06 3.02384e-05 0.000198699 4.15399e-06 9.65866e-05 0.000415176 8.16283e-05 0.000202792 0.000409109 3.41729e-06 0.000416451 0.000399325 3.8049e-05 0.000420019 0.000240935 1.24364e-05 0.000362427 0.00056109 9.43361e-06 0.000534624 6.7408e-06 0.000353713 0.000415971 9.5775e-06 0.000109624 7.56222e-05 6.95558e-06 1.66516e-05 5.57758e-06 0.000410012 0.00037128 2.18591e-05 9.77329e-06 5.91144e-05 1.74249e-05 0.000824103 0.000253189 0.000419449 0.000249052 0.000159853 1.06093e-05 0.000101933 3.02633e-05 0.00027647 6.24068e-05 9.21531e-06 0.000125303 0.000413943 0.00040308 1.50922e-05 5.07369e-06 0.000151466 9.28832e-06 7.91597e-05 0.000171176 2.47662e-05 0.000181182 0.000517498 9.20689e-06 2.22145e-06 1.63115e-05 0.000412156 0.000437741 0.000116499 0.000420306 0.00074344 4.82926e-05 0.000421474 4.80334e-06 1.78807e-05 1.91324e-05 0.000752197 8.2884e-06 0.000414316 6.40608e-06 3.86866e-06 2.26145e-05 1.7185e-05 3.44043e-06 0.000431188 0.000436861 0.000191519 5.57601e-05 0.000287987 9.05067e-06 4.45925e-06 1.2296e-05 7.98452e-06 2.06578e-05 0.000192146 0.000750537 0.000101627 0.000498106 0.000579679 1.13209e-05 0.000429641 1.25739e-05 0.000138526 1.9324e-05 0.000739882 2.25923e-05 3.39336e-06 4.9176e-06 0.000129903 0.000149145 2.25745e-06 2.07531e-05 9.98497e-06 0.000169558 3.83962e-05 1.66384e-05 1.74791e-05 0.000467595 1.82128e-05 0.000664038 0.000114665 9.56049e-05 1.40501e-05 0.000132001 0.0014082 4.9589e-05 0.00013088 0.000128377 1.08721e-05 4.95573e-06 3.18871e-06 6.23008e-06 4.96079e-05 0.000162318 1.05761e-05 4.71204e-06 0.00075906 7.03239e-06 0.00015964 0.000150242 1.22521e-05 5.86e-06 3.6788e-06 0.000437436 2.21365e-06 0.000486251 0.000171945 0.000788481 0.000199195 1.9666e-05 6.48422e-05 0.000133721 0.000479251 0.000113004 0.000488003 5.41752e-06 8.28464e-05 2.74055e-05 7.52208e-05 0.000679632 0.000479426 2.07812e-05 0.000171514 8.57934e-05 4.58366e-05 0.000276964 1.07414e-05 0.000334572 0.000829514 0.000206816 0.000228005 0.000151899 4.73861e-06 1.05008e-05 3.74687e-05 0.000131932 0.000468712 0.000704883 0.000485485 0.000172918 5.41748e-05 7.85917e-06 
0.000171292 0.000461922 0.000167368 0.000624335 5.51247e-05 0.000346197 0.000176748 1.00021e-05 0.000309533 0.000102137 0.000117572 0.000174317 0.000137952 2.58389e-05 0.000128389 0.000362707 1.6726e-05 0.000148167 0.000128608 2.45795e-05 0.132416 0.000454288 0.000181647 0.663607 0.0001755 0.000234433 7.38096e-05 0.000716403 0.000114681 1.19319e-05 7.49796e-05 2.54873e-05 0.000415096 0.000362643 5.98792e-05 0.000192338 0.000130276 0.000270255 0.000276225 9.56045e-06 0.00012826 0.000225135 7.4894e-06 5.14972e-05 3.45425e-05 0.000250413 0.000257939 0.000460116 0.000853173 6.94488e-05 4.31318e-06 3.33978e-06 0.000225461 0.000199396 0.000461389 0.000415273 4.61543e-05 0.00085731 2.82932e-05 2.77558e-05 0.000199586 8.61654e-06 0.000456059 2.14504e-05 5.65396e-06 1.53968e-05 9.76059e-05 1.56865e-05 7.23655e-05 7.75066e-05 0.000299939 0.000352084 3.58996e-05 4.61588e-05 0.000122822 0.000352122 0.000727189 0.000336323 0.00220925 0.000102306 0.00044152 7.87127e-06 0.000116765 7.46956e-06 4.08365e-05 0.000148085 9.7787e-06 4.19804e-06 0.000486461 5.62111e-06 0.000500093 0.000154506 0.00086128 0.000127115 0.000493642 2.91349e-05 0.000487182 0.000469187 0.000120458 1.5942e-05 5.80703e-05 0.000374578 9.19085e-06 0.000164557 0.000404887 7.11018e-05 0.000644034 6.72917e-05 8.08127e-05 0.00056 7.20739e-05 0.000180464 7.66024e-05 1.03485e-05 7.24973e-06 0.000595595 0.00013177 0.000100524 4.38872e-05 7.46555e-05 0.000423379 3.27894e-05 0.000390177 0.00102269 0.000900736 0.000440109 9.35588e-05 3.63101e-05 0.000224697 0.000338301 8.97538e-05 6.36993e-06 7.16865e-06 0.000136283 0.00110775 0.000619949 0.000109134 1.45808e-05 0.000445853 0.000216472 7.0588e-05 0.000167522 0.000281536 1.03891e-05 0.000339574 0.000338016 2.01264e-05 8.98423e-05 0.000175184 0.000182898 7.48199e-05 2.38381e-05 9.49843e-05 0.000213527 9.70238e-06 5.20161e-05 0.000101283 8.90993e-05 0.000101536 0.000486824 0.000384653 7.39488e-05 5.25398e-06 0.000293431 0.000936086 0.000259484 0.000213123 0.000182502 3.22143e-05 2.10227e-05 0.000150722 0.000107081 0.000439974 0.000125063 0.000224238 0.000206782 1.84097e-05 3.71027e-05 0.000341568 0.000246373 0.000907645 0.000493147 1.78729e-05 0.000350616 0.000132947 0.000513654 0.000279481 0.000268008 7.51408e-06 0.00035033 6.42825e-06 0.000555127 0.000296886 8.50287e-05 7.03536e-05 0.000439104 0.000814167 0.00026489 0.000441483 0.000368363 6.22716e-06 0.000586753 0.000655197 0.00022462 9.36332e-06 1.05359e-05 8.04679e-05 0.000401205 0.000133919 4.82786e-05 0.000170412 8.15851e-05 0.00055851 8.4056e-05 0.000560359 0.000197874 0.000363004 0.000148587 2.3163e-05 0.000134031 3.69306e-05 0.000158729 5.0981e-05 6.17415e-05 4.54104e-05 0.000650396 0.000202061 0.000130826 0.00024394 0.000254893 0.000156979 6.05267e-05 4.18138e-05 0.000157223 0.000338484 0.000106886 6.49494e-05 1.04352e-05 0.000976168 9.34942e-05 6.96017e-05 0.000104813 8.61782e-06 0.000290043 0.000512621 4.26397e-05 0.000360414 8.11683e-06 0.000117402 0.000706603 0.000355679 0.000147119 0.000112493 0.000100297 9.52369e-05 0.000212067 0.000616875 9.30861e-05 0.000110168 0.000121405 6.36397e-05 0.000185287 0.000105917 0.000303672 0.000248323 0.000161281 8.35671e-05 0.000688859 6.9215e-06 2.5779e-05 1.60378e-05 0.000659944 8.8026e-05 0.000387421 0.000358242 6.9813e-05 0.000101569 7.00972e-05 0.000405092 9.95967e-06 6.43268e-05 0.000202961 1.56957e-05 5.98102e-06 0.00019021 0.000111749 3.46163e-05 4.33518e-06 0.000140665 0.000264453 0.000133511 9.67706e-06 0.00012314 0.000196695 0.000447675 5.72076e-06 0.000339567 6.28417e-06 7.62305e-06 1.13298e-05 2.91591e-05 6.50255e-06 7.33497e-05 0.000511054 9.88519e-05 7.44205e-05 0.000149995 7.06518e-05 0.000457806 7.41963e-06 0.000150982 1.07951e-05 7.14032e-05 0.000258382 0.000951705 7.60606e-05 0.000341312 8.57771e-06 0.000190135 9.73366e-05 0.000218636 7.23589e-05 0.00176945 0.000138351 1.14496e-05 0.000743375 0.000171036 0.000242921 0.000312971 3.67421e-05 1.29653e-05 5.97893e-05 0.000119572 4.13407e-05 0.000167184 0.000111178 0.000135725 1.00645e-05 3.36142e-05 0.000380241 0.000103235 0.000308495 9.33066e-06 0.00012056 4.51807e-05 0.000123269 4.84251e-05 0.000158627 3.89833e-06 2.71129e-05 0.000407235 3.96344e-05 0.000469042 5.17955e-05 2.63888e-05 1.72062e-05 0.000104926 5.35659e-05 5.72414e-05 8.89304e-06 4.98258e-05 0.000403123 0.000452838 1.48289e-05 4.04196e-05 1.31917e-05 5.91517e-06 6.34626e-06 0.000295469 8.76412e-06 0.000110916 9.18616e-06 9.90734e-06 0.000174489 0.00040342 6.89972e-05 0.000406428 7.27635e-05 8.35064e-06 8.26558e-05 0.000254837 0.000132226 1.58694e-05 4.05809e-06 0.000109318 0.000165522 0.000142298 5.74239e-06 5.2495e-05 0.000409804 0.000115066 7.42161e-05 0.00048475 6.95761e-05 1.28369e-05 8.98564e-06 0.000233086 0.000427307 0.000309624 4.12637e-06 0.000229658 8.84245e-05 1.85959e-05 1.91872e-05 0.000751446 0.000177729 5.8846e-05 9.03131e-05 0.000169528 7.43949e-05 0.000188565 2.1991e-05 2.14669e-05 5.95594e-05 0.000969006 4.37248e-05 1.28165e-05 5.83004e-05 5.73394e-06 0.000142539 0.000193833 0.000455132 3.76866e-05 0.000515733 6.47348e-06 3.36743e-05 8.29996e-05 0.000110786 1.15458e-05 0.000263262 9.67557e-05 0.000320492 6.05799e-05 4.98454e-05 0.000113292 7.61267e-06 0.000353995 0.000394637 0.0004222 0.00050108 0.000164754 0.000247921 0.000141743 5.05887e-05 7.90918e-05 0.000195122 0.000478438 1.88002e-05 9.28048e-05 7.70799e-05 7.07357e-05 1.42834e-05 0.000211259 0.000425819 0.000343889 0.00010946 0.000358358 0.000491352 0.000372278 0.000520694 0.000185527 0.000262895 0.000139098 0.000128025 0.000157455 7.92381e-05 0.000359134 2.02444e-05 8.91929e-05 2.68808e-05 0.000428918 8.04914e-05 8.3841e-05 8.58739e-05 6.35784e-05 9.76711e-05 3.00705e-05 4.46981e-05 0.000870069 0.00050568 2.96741e-05 0.000169739 6.02451e-06 9.53259e-06 4.47332e-05 0.000213527 0.000138097 0.000510648 3.78777e-05 0.000192671 0.000454692 0.000390009 0.000709233 1.31893e-05 4.12835e-05 0.000115816 0.000139453 0.00028048 0.000271917 5.83584e-05 0.000411452 0.000245353 0.000284622 0.000128352 0.000443573 1.14487e-05 6.29493e-05 0.000106281 0.000334963 0.000192102 1.16094e-05 0.000251476 0.00010324 9.84177e-05 0.000201412 0.000132889 8.37563e-05 5.79949e-05 3.74459e-05 0.000116891 6.14146e-06 8.75377e-05 2.42768e-06 0.000185422 0.000390151 2.29956e-05 1.05946e-05 0.000105913 1.90137e-05 0.00040723 6.4882e-05 0.000151339 6.18201e-06 3.7908e-06 0.000291381 7.9558e-05 0.00034443 0.000425606 9.96293e-06 0.000184927 9.01369e-05 0.000357007 0.000254157 0.000204939 0.000274651 4.02575e-05 5.88908e-05 0.000132979 0.000460488 6.80057e-05 5.74858e-06 0.000124962 6.15555e-05 5.40173e-06 9.34042e-06 0.000337637 8.7388e-05 1.94076e-05 0.000330962 0.000358274 0.000343553 0.00048717 0.000388057 1.21876e-05 4.90029e-05 7.85761e-05 0.000126271 0.00041611 0.000341734 0.000149643 0.000104349 0.000230083 2.25665e-05 2.65261e-05 0.000587704 3.17529e-05 0.000139615 0.000137847 5.07077e-06 0.000346383 0.000126821 5.90563e-05 0.000386409 1.2784e-05 0.000304629 5.9798e-05 2.3342e-05 6.29736e-06 4.65967e-06 4.8638e-05 0.000351088 3.128e-05 8.1474e-06 0.000350588 3.94399e-05 7.51726e-05 0.00125469 8.2486e-05 0.000108614 0.000914844 5.66982e-05 3.60251e-05 9.3058e-06 0.000477321 0.000424936 4.28205e-05 0.000176799 0.000401265 0.000380022 3.86065e-05 0.000348858 4.73799e-06 0.000155846 0.000382275 5.79564e-05 4.76902e-05 0.000201516 2.58623e-05 4.43354e-06 0.000246496 0.000152106 9.4882e-05 5.87837e-05 0.000114641 5.54246e-05 6.86439e-06 0.00108756 0.000477298 0.000814577 0.000210994 0.000254792 4.37704e-05 0.000142551 5.93152e-05 0.000101846 2.48693e-05 5.41361e-05 2.09736e-05 0.000279493 0.000258924 0.000342754 1.05625e-05 0.000113378 0.000448362 0.000443221 0.000727256 4.34126e-05 0.000200995 0.000152989 0.000371051 0.000197315 0.000125173 0.00019904 3.74538e-05 0.000354793 8.24044e-05 5.41069e-05 7.42937e-05 8.78422e-06 4.3541e-05 0.000173519 7.91503e-05 0.000117103 0.000124204 9.58413e-05 0.000266322 6.11536e-05 0.000438437 0.00032694 0.000555282 7.78142e-06 5.02935e-05 0.00012256 8.27995e-05 0.00011089 1.0333e-05 0.000165644 0.00041043 1.26179e-05 0.000124271 0.000140873 0.000883072 6.77438e-05 0.000415498 7.51893e-05 0.000153184 4.0278e-06 1.1338e-05 0.000419445 3.86581e-05 9.26543e-05 0.000179516 0.000425025 9.54131e-05 0.000215845 7.60385e-06 1.04475e-05 0.000233956 0.000217803 6.05347e-05 0.000392689 0.000127478 0.00083426 0.000157306 0.000110926 1.7881e-05 9.68669e-05 3.01712e-05 6.35188e-05 0.0004591 6.13713e-05 0.000155922 4.49784e-05 0.000494652 1.57912e-05 0.000342995 0.000353874 0.00017837 7.84691e-05 0.000140296 5.43596e-05 0.000125112 0.000243985 1.28011e-05 2.94243e-05 4.9332e-05 5.63934e-05 0.000302855 6.83963e-06 0.000391453 3.44646e-05 1.85237e-05 3.7639e-05 3.23034e-05 0.000670941 6.01206e-06 0.000304618 6.6933e-05 5.81186e-05 1.10824e-05 0.000338562 0.000692686 0.00112817 4.36236e-05 0.00033422 0.00033981 9.60611e-05 0.000419442 0.000230093 0.000255297 0.000416601 7.1793e-05 5.32796e-05 0.000241266 0.000358283 0.000212411 6.31771e-06 0.000627954 0.00021387 0.0007414 0.000103809 0.000795689 0.000296013 6.3886e-05 1.00835e-05 0.000340122 7.50635e-06 0.000157337 0.000340223 0.000435204 0.000769591 7.77791e-05 0.000414822 9.81472e-05 0.000343959 0.000149758 2.61144e-05 4.53339e-06 6.60753e-06 0.00029024 0.000712648 0.000345209 2.80892e-06 1.03987e-05 0.000187945 8.58962e-05 0.00367052 0.000341904 5.14259e-05 9.70156e-05 5.66281e-05 0.000153903 0.00015444 0.000388246 0.000219097 0.000184086 7.01003e-05 0.000205698 7.27111e-05 5.02488e-06 1.18687e-05 0.00053759 7.03017e-05 0.000506234 7.96865e-05 0.000184378 0.000200768 0.000155766 0.000935169 0.000484022 0.000801734 0.00012645 8.33184e-05 1.35599e-05 8.56593e-05 0.000110055 5.64841e-05 0.000110024 5.31405e-05 0.000130686 0.000450312 2.04816e-05 3.87482e-05 5.114e-05 9.28329e-06 0.00079987 3.66492e-05 6.21366e-05 0.000514524 0.000317422 8.03979e-06 0.000509483 5.36167e-06 0.000344942 0.000924815 2.78261e-05 0.000210294 0.000127338 0.000114651 0.000253009 0.000345887 8.25665e-05 0.000430877 1.55126e-05 0.000254701 0.000379415 9.32493e-06 0.000153913 7.76363e-05 0.000205627 0.000145979 7.63752e-06 0.000349937 0.000409249 0.000162645 2.61392e-05 1.39631e-05 7.10126e-06 0.000753974 7.60055e-06 0.000388739 7.12914e-05 0.00013232 6.39388e-05 1.6121e-05 7.57934e-06 0.000218637 3.51231e-06 1.43052e-05 0.000173633 0.000574455 0.000415652 6.35142e-05 4.36253e-05 7.40441e-06 0.000141082 0.00017643 8.18977e-05 6.37925e-05 1.14406e-05 0.000773528 0.000207345 2.06387e-05 0.000116874 0.000353411 0.00048236 6.35934e-05 0.000404353 0.000505786 8.77158e-05 0.000338461 9.81028e-06 5.45017e-05 6.99322e-05 0.00127435 3.56061e-05 0.000496358 8.375e-05 0.000206298 0.000115367 0.000340957 8.60612e-05 0.000416761 0.000406215 1.11429e-05 5.84966e-05 7.5758e-05 2.79027e-05 0.000122095 2.56873e-05 7.64762e-06 2.43862e-05 0.00016649 0.000189205 0.000177851 0.000353168 0.000432062 4.54456e-05 0.00122553 1.02091e-05 9.36589e-05 0.000224297 0.000565682 5.84223e-05 3.22026e-05 1.55245e-05 0.000203174 0.000486306 3.65198e-06 0.000220696 9.08913e-05 0.000256266 9.90355e-06 5.48189e-05 0.000246768 0.000396816 1.25191e-05 0.000578051 0.000255438 0.000192667 4.10755e-06 0.000148365 7.03665e-05 6.27197e-05 0.000110328 8.633e-05 5.49013e-05 0.000128079 0.000109266 7.12966e-06 3.89596e-05 6.24051e-05 5.73295e-06 5.33548e-05 0.000126441 0.000105827 0.000130741 0.000138674 3.79136e-05 4.89493e-06 8.68339e-06 0.000442218 4.30052e-06 0.000518153 6.86552e-05 0.000676167 0.000255934 0.000227777 0.000520148 0.000135406 0.00043282 5.81178e-05 0.000452618 2.06734e-05 0.000277404 2.80018e-05 6.272e-06 0.000537166 0.00058045 0.000175913 8.03486e-05 0.000118309 0.000236873 0.000137437 4.92182e-05 0.000449647 0.000393842 8.64827e-05 0.000112486 0.000137975 2.78364e-05 4.82216e-05 5.11156e-05 0.000241894 0.000427134 0.000673921 0.000388796 0.000673161 6.11684e-05 8.11278e-06 
9.97681e-06 0.000699558 0.000333004 0.00048304 8.00619e-06 0.000393117 0.000138607 2.84562e-05 1.08818e-05 2.93703e-05 1.22439e-05 3.29174e-05 0.000353592 3.2021e-05 1.15403e-05 0.000445639 2.2195e-05 2.54329e-05 0.000143425 0.000242893 7.75561e-05 0.000436119 5.2406e-05 0.789232 0.000420057 9.04254e-05 3.76886e-06 0.000562511 1.6065e-05 5.16946e-06 4.99768e-06 3.81705e-06 0.000431047 1.77768e-05 7.309e-06 0.00057119 2.32593e-05 1.26399e-05 3.79519e-05 1.42386e-05 7.12525e-05 5.0534e-05 1.30821e-05 3.29621e-06 3.15056e-05 0.000185936 0.000221763 0.000377768 0.000990419 2.56776e-05 1.42524e-05 5.74772e-06 7.11793e-05 1.23219e-05 0.000416217 0.000417386 2.35287e-05 0.000868935 3.72105e-05 0.000552623 4.78123e-05 3.1372e-05 0.000411994 0.000292695 8.30702e-05 6.90028e-05 7.25563e-05 1.87055e-05 3.26119e-06 3.89125e-05 7.87341e-05 0.000508178 2.59607e-05 1.98147e-05 2.59532e-05 0.000201966 0.000794195 0.00048194 0.00088506 1.37898e-05 0.000106477 1.21354e-05 4.35291e-05 1.02954e-05 0.000786219 0.000290286 4.09951e-05 2.70138e-05 0.000472241 0.000178718 0.000813964 9.13907e-05 0.000450085 5.50464e-05 2.96859e-05 4.70234e-06 0.000639782 0.000451668 8.33286e-05 1.11615e-05 0.000112043 0.000408581 8.56257e-06 0.000150147 0.00023114 0.000220516 0.000494514 0.000253778 2.07518e-05 0.000288309 0.000453106 0.000210071 0.000192931 1.99401e-05 6.25397e-05 0.000500921 9.12732e-05 2.87529e-05 1.37018e-05 0.000486313 0.000678342 4.62699e-05 0.000420138 0.000811424 0.000142206 0.000411257 0.000144764 0.000180657 0.000148425 0.000396476 8.47078e-05 2.92279e-05 2.40967e-05 0.000554214 0.00104168 0.000471582 1.52746e-05 9.43029e-05 0.000394626 0.000179534 2.37896e-05 3.71611e-05 0.000162685 0.000100154 0.000396007 0.000562333 2.14336e-05 1.20271e-05 0.00038254 0.000150228 5.37391e-05 2.3276e-05 2.32993e-05 0.000247862 1.22637e-05 2.04567e-05 0.000532603 6.42815e-05 0.000113567 0.000386214 1.95309e-05 8.44913e-05 3.44766e-05 7.66193e-05 0.000140807 0.000443899 0.000162648 7.92938e-05 2.49993e-05 2.43085e-05 6.75082e-05 3.04754e-05 0.000814696 0.000236385 0.000213977 0.000151374 0.000226104 0.000166978 0.000417337 0.000740347 0.00102304 0.000452761 3.73419e-05 0.000437424 3.64177e-05 0.000519999 4.20219e-05 0.000142641 2.21093e-05 0.000539116 2.81687e-05 0.000125472 2.49484e-05 4.11833e-05 3.51065e-05 0.000553492 0.000918015 3.3226e-05 0.000442408 0.000493523 7.80638e-06 0.000405064 0.000697952 0.000129385 4.45391e-06 3.77666e-05 2.19508e-05 0.000250813 0.000134928 0.000263151 7.07515e-05 0.000161947 0.000308675 4.07826e-05 0.000513234 0.016998 2.43308e-05 2.24022e-05 6.55409e-06 0.000147934 1.09008e-05 0.000324568 2.27302e-05 6.63922e-05 1.3804e-05 0.00019937 2.21212e-05 0.000160834 9.18838e-05 0.000524218 0.000132513 0.000234798 5.65384e-05 2.02395e-05 0.000404714 8.66255e-05 1.38219e-05 1.49254e-05 0.000693363 2.10083e-05 6.92769e-06 4.71444e-06 0.000404256 7.4361e-06 0.000495128 7.49974e-06 7.70219e-05 2.21405e-05 3.40162e-05 0.000399171 0.000452106 8.95251e-05 0.000214519 2.87893e-05 7.85867e-06 0.000273126 0.000480326 1.51765e-05 1.24105e-05 0.000154209 2.75168e-05 0.000221343 0.000120449 0.000141414 8.08081e-05 1.62332e-05 6.04784e-06 0.00079328 0.00021544 0.000117225 3.29988e-05 0.000580707 7.56836e-05 0.000418962 0.000507205 4.17555e-05 8.09449e-05 1.78438e-05 0.000417107 0.000410521 0.000542396 0.000188218 5.81848e-05 0.000129847 6.58799e-05 8.8184e-05 6.27525e-06 3.39526e-06 1.1472e-05 1.74177e-05 7.88856e-05 1.07871e-05 0.00014792 0.00019301 0.000398418 1.84519e-05 0.000643148 1.06548e-05 1.13367e-05 6.95477e-06 0.000149329 9.41019e-06 0.000105231 0.000514155 1.30481e-05 6.97998e-06 4.91463e-05 6.37496e-06 0.000398323 0.000173865 0.000140291 4.14965e-05 1.04456e-05 9.78863e-06 0.00029685 3.89744e-05 0.000396407 6.60535e-05 4.62999e-05 4.2428e-05 0.000324245 3.487e-05 0.000213541 1.15562e-05 6.34724e-06 0.000554738 0.000885311 9.68148e-05 0.00059212 0.000184659 1.29544e-05 0.0005841 7.71646e-06 1.51645e-05 4.51976e-05 1.67564e-05 3.05386e-06 1.36209e-05 1.34045e-05 0.00040808 5.96677e-05 0.000704383 0.000164926 6.78012e-06 0.000493826 0.000168443 1.98618e-05 9.00073e-05 1.21475e-05 0.000306684 6.36239e-05 0.000117924 0.00045581 0.000657168 1.86073e-05 0.000548415 0.000385371 6.81598e-05 1.89252e-05 9.08396e-05 1.53177e-05 0.00136626 0.00043356 3.32236e-05 5.30989e-05 9.32003e-05 0.00018085 1.25442e-05 5.76815e-05 2.91569e-05 4.50602e-06 7.27583e-05 6.4488e-06 0.000515993 0.000624841 9.82006e-05 0.00041901 8.97151e-05 2.78091e-06 0.000109071 0.000163321 2.27939e-05 0.000506742 1.70175e-05 0.000188684 3.01528e-05 0.000332286 1.72475e-05 0.000105566 7.43002e-05 2.43653e-05 3.19829e-05 0.000567568 1.69948e-05 3.21371e-05 0.000102004 1.21154e-05 0.000403038 2.67353e-05 1.03198e-05 5.15771e-05 0.000232306 2.30169e-05 0.000148896 0.00111634 0.000303362 2.57317e-05 1.04049e-05 6.9676e-06 6.02196e-05 0.000155816 8.7882e-05 2.11176e-05 8.08037e-05 0.000479445 1.51854e-05 4.84419e-05 3.12513e-05 1.86234e-05 0.000106166 0.000237319 0.0002964 1.52248e-05 2.38231e-05 0.00011002 6.11553e-06 8.74109e-05 0.000246536 1.71289e-05 0.000182363 2.67374e-05 0.000344892 3.94189e-06 6.00424e-05 7.23181e-05 2.85965e-06 2.383e-05 0.000612835 0.000398079 0.00042005 0.000158657 9.48126e-06 2.27189e-05 1.49267e-05 1.36396e-05 0.000200077 0.000591292 5.08263e-06 8.34431e-05 2.71823e-05 0.000225043 6.52749e-06 8.8261e-05 0.00053284 0.000398612 8.03149e-05 0.0004039 0.000572366 0.000181825 0.000412841 0.000101961 0.000703406 0.00022276 2.06975e-05 8.59273e-05 0.000118311 0.00016545 6.26826e-05 0.00017662 5.25991e-05 0.0003948 0.000136622 9.04098e-05 0.000125932 4.11776e-06 0.000117957 0.000341879 2.71633e-05 0.000647049 0.000322783 1.75404e-05 0.000316132 3.0102e-06 7.05283e-06 1.27419e-05 5.65805e-05 8.46478e-05 0.000588079 2.57087e-05 3.34781e-06 3.52323e-05 0.000397375 0.000800622 3.12106e-05 3.70098e-05 0.000500029 7.92142e-06 0.000162933 0.000351322 1.70127e-05 0.000212497 0.000125138 0.000212558 0.000325847 0.00139711 1.42691e-05 2.14852e-05 7.60376e-05 0.000422906 0.000110908 4.53186e-06 9.96238e-06 0.000188796 3.30969e-05 9.49182e-05 1.02535e-05 1.35079e-05 7.17837e-05 3.61154e-06 8.13401e-06 4.7679e-06 0.000125297 4.60154e-06 1.95255e-05 0.000512715 0.000185405 6.75395e-06 9.08428e-06 0.000359083 0.00047926 6.29635e-06 3.77782e-06 3.33873e-06 1.25855e-05 8.22668e-05 1.54157e-05 0.000404261 0.000480257 1.62003e-05 0.000116205 1.97288e-05 7.81294e-06 1.56511e-05 1.6452e-05 0.00023637 3.74195e-05 3.60773e-06 0.000151814 0.000158246 1.40699e-05 6.168e-06 0.000414009 8.11559e-05 8.07515e-05 1.22981e-05 0.000487884 2.52333e-06 2.16662e-05 0.000576834 0.000457341 0.000397087 0.000601615 0.000507349 2.11203e-05 8.24487e-06 5.56928e-05 0.000241376 0.000504207 0.000395011 4.75074e-05 0.000154841 0.000754373 5.14097e-05 3.61432e-05 0.000614607 0.000133115 0.000114261 0.0003431 1.54423e-05 0.000397947 2.81197e-05 1.83577e-05 0.000399374 0.000355944 2.20771e-05 7.53455e-05 1.78069e-05 4.43692e-06 1.81796e-05 8.29312e-06 0.000405413 1.32496e-05 4.60593e-05 0.000452576 5.28969e-05 0.000598877 0.000536135 1.31593e-05 0.000109326 0.000901031 6.77685e-06 4.83427e-05 1.24305e-05 0.000433922 0.000405795 1.88258e-05 0.000671009 0.000627445 0.000396858 4.26996e-06 0.000465273 2.7947e-05 3.54463e-05 6.96195e-05 0.000392489 7.80643e-05 6.33538e-05 3.84518e-06 7.86871e-06 0.000223085 0.000152424 0.000328168 4.78645e-06 0.000150425 4.5522e-05 4.12497e-05 0.00116914 0.000661229 0.000520251 0.000261798 0.000298462 1.21219e-05 2.0062e-05 4.01691e-05 1.81675e-05 0.000156775 0.000140599 5.83504e-06 0.000184607 0.000323183 9.6348e-05 0.000301521 4.5502e-05 0.000406839 0.000528452 0.000791801 4.63225e-05 0.000181004 0.00225362 6.0443e-05 0.000124151 0.000317887 0.000245231 9.2652e-06 0.000642083 9.23698e-05 0.000123852 2.04206e-05 7.66834e-06 4.5937e-06 9.88234e-06 1.60424e-05 0.00014202 1.54837e-05 0.000110934 0.000324031 0.000155619 0.000591891 0.000622753 0.000408756 0.000186631 2.81846e-06 7.08296e-05 5.33534e-05 0.000110107 1.76751e-05 0.000147879 0.000539459 5.56672e-06 4.55373e-05 9.18032e-06 0.000794175 2.55574e-05 0.000469979 0.000295363 0.000284867 1.49231e-05 5.03432e-05 0.000472492 4.95361e-05 1.28379e-05 2.03281e-05 0.000406451 0.000127067 0.000145816 1.67055e-05 4.52257e-06 4.58719e-06 6.13309e-06 2.31326e-05 0.000427731 0.000215524 0.000906077 2.60024e-05 8.57719e-05 1.73411e-05 2.69015e-05 3.64287e-06 9.81986e-06 0.000520822 0.000408545 0.000228412 4.593e-05 0.000189755 1.84952e-05 0.000259848 7.02299e-05 7.40907e-06 1.6398e-05 0.000207417 0.000202145 0.000106963 0.000191665 1.13506e-05 3.5631e-05 1.36009e-05 0.000100951 0.000343493 3.65571e-06 0.00013263 1.29834e-05 5.50705e-06 6.68975e-06 2.27622e-05 0.000102847 6.12164e-06 2.34816e-05 9.30694e-05 4.94544e-06 8.88017e-06 4.06794e-05 0.000847357 4.28036e-05 0.000559292 1.13324e-05 0.000476196 8.76921e-06 0.000432598 1.08518e-05 1.48661e-05 1.6233e-05 6.94714e-05 1.36153e-05 0.000195064 0.000438206 2.09422e-05 8.09218e-06 0.000858995 0.000248819 0.000920787 4.28579e-06 0.000554023 8.0399e-05 3.94182e-05 5.25004e-05 0.000430546 5.47546e-06 7.99075e-05 0.000367949 0.000443026 0.00108389 3.0811e-06 0.000400369 6.62132e-05 0.000407075 3.36674e-05 6.4031e-05 5.6935e-06 2.59971e-05 0.000202528 0.000983691 0.000398964 1.13325e-05 4.7627e-06 1.32276e-05 2.29568e-05 3.87911e-06 0.000665728 6.32466e-05 1.57988e-05 2.98273e-05 0.000120601 0.000185533 0.000419168 0.000374173 2.96452e-05 6.9754e-06 0.000234984 8.49344e-06 4.65837e-06 0.000154493 0.000401013 1.22053e-05 0.000631445 6.52202e-05 0.000125881 0.000128182 9.55124e-06 0.000490245 0.000539958 0.000807867 0.000374174 7.75757e-05 0.000522995 1.36628e-05 4.12676e-06 0.000278159 0.000209552 0.000488129 1.8374e-05 0.000472127 1.78105e-05 3.30959e-05 2.76952e-06 1.70342e-05 4.57143e-05 2.35795e-06 1.8475e-05 0.000457152 0.000480818 0.000201003 0.00041089 1.34749e-05 0.000399269 0.00121754 0.000101957 0.000162742 0.000112906 3.61988e-05 0.000252884 0.000484737 4.56241e-05 0.000408699 1.21665e-05 1.7358e-05 0.000462445 1.80299e-05 0.000420056 9.85613e-05 0.000178328 7.47545e-05 1.28796e-05 0.000418667 0.000204308 0.000106411 8.01472e-05 2.27346e-05 3.40854e-06 0.00111223 0.00017298 0.000433059 0.00014113 0.000195335 2.10792e-05 5.44956e-05 3.8989e-06 0.000124394 0.00011276 0.00016575 1.48005e-05 0.00040602 0.000405957 1.74267e-05 2.47593e-05 1.10142e-05 0.000107341 0.000368244 1.07923e-05 0.000128804 0.000475928 0.000557139 0.000370482 8.97922e-06 5.36788e-05 0.00051143 0.000401645 2.80963e-05 0.000513343 0.000602591 4.78876e-06 0.000406427 9.32712e-06 4.70762e-05 2.07932e-05 0.000692018 2.32908e-05 0.000428561 7.97486e-05 4.49726e-06 3.85411e-05 0.000264509 8.21725e-06 0.000432476 0.000827596 5.54884e-05 9.09775e-05 3.85169e-06 4.79746e-05 1.28714e-05 2.7188e-05 5.16168e-05 5.27364e-05 6.81708e-05 1.95929e-05 0.000411267 0.000677602 0.000527164 8.12501e-06 0.000537339 1.37725e-05 9.37284e-06 4.92261e-05 0.000550282 8.85489e-05 1.10827e-05 1.19696e-05 9.38274e-06 0.000129267 7.24576e-05 2.23934e-05 8.43839e-05 9.41051e-05 2.28108e-05 9.41419e-05 1.41964e-05 0.000653176 1.17784e-05 0.000429808 0.000270286 0.000155814 8.51278e-05 1.04702e-05 1.45632e-05 1.1892e-05 2.4601e-05 0.000171995 8.24382e-05 1.11501e-05 1.25904e-05 1.00383e-05 1.806e-05 0.000132238 4.7437e-05 8.72033e-06 7.50532e-05 6.57206e-06 1.73184e-05 0.000256041 9.99926e-06 6.02291e-06 0.000175143 0.000433153 9.40785e-06 0.000496504 3.29969e-05 0.000946875 0.000428141 4.34896e-05 0.000230346 5.07589e-06 0.00070412 2.32645e-05 0.000490321 8.56933e-05 1.89871e-05 7.05899e-06 5.71427e-06 0.000488899 0.000430391 7.29467e-06 0.000153224 5.89623e-06 0.000747374 0.000118323 6.85713e-05 0.000289099 0.000911227 8.08991e-05 0.00039972 9.55826e-05 3.96404e-05 1.23137e-05 6.07834e-05 0.00034395 0.000418669 0.000436692 0.000397795 0.000208503 8.69669e-06 6.4715e-05 
0.000165488 0.000115003 5.04962e-05 6.59575e-05 0.000195848 6.52841e-05 5.50263e-05 9.16541e-05 2.90244e-05 5.23969e-05 4.7506e-05 4.76273e-05 0.000134935 1.0747e-05 9.22624e-05 1.68589e-05 6.9138e-05 0.00011225 8.03901e-05 6.76655e-05 7.80535e-05 0.000120798 0.000106299 8.84821e-05 0.000225271 0.000107651 0.000158494 3.68417e-05 0.000114435 5.52942e-05 6.20789e-05 0.000177351 5.43239e-05 1.66559e-05 5.20106e-05 0.000156377 0.000136372 0.000127558 0.000164984 4.04273e-05 0.000154216 1.12246e-05 4.91721e-05 7.12626e-05 8.36446e-05 9.40148e-05 0.000166229 4.55203e-05 7.61864e-05 0.000156841 4.07121e-05 1.54265e-05 0.000129406 0.00019965 5.44366e-05 6.31434e-05 1.7151e-05 0.000105986 5.78379e-05 4.37562e-05 9.83724e-05 9.47452e-05 3.89422e-05 3.94659e-05 5.08946e-05 0.000153938 3.55317e-05 7.42894e-05 0.000202214 5.6077e-05 5.63892e-05 7.2516e-05 3.11898e-05 3.25879e-05 4.80226e-05 0.000143889 0.000120796 6.65135e-05 9.93383e-05 7.23753e-05 0.00013053 4.15078e-05 3.2363e-05 4.54655e-05 6.30998e-05 0.000173786 5.13749e-05 1.36126e-05 0.000112845 5.84821e-05 4.93256e-05 3.77273e-05 4.37707e-06 4.30812e-05 3.76575e-05 5.08937e-05 3.04865e-05 1.81313e-06 0.000148499 7.83595e-05 0.000124315 0.000151266 0.000121252 7.05201e-05 6.41691e-05 5.60766e-05 0.000111535 0.0752925 6.92579e-05 0.000114953 8.65797e-05 8.86841e-05 3.52191e-05 8.68199e-05 3.28098e-05 8.08399e-05 0.000171016 6.27674e-06 0.000129388 7.12515e-05 8.31448e-05 4.13882e-05 4.50326e-05 5.76292e-05 2.60788e-05 0.000123382 0.0576989 2.2387e-05 4.82137e-05 1.58206e-05 5.62951e-05 6.72413e-05 3.18589e-05 8.62029e-05 0.000113943 3.31282e-05 8.15439e-05 4.21413e-05 2.62037e-05 8.75508e-05 4.53699e-05 0.000122515 6.19708e-05 5.3009e-05 5.04715e-05 3.29006e-05 0.000103849 3.31739e-05 6.59176e-05 2.7242e-06 6.5813e-05 8.31152e-05 4.0575e-05 0.000100643 3.61107e-05 6.6468e-05 0.000161902 9.44525e-05 5.56368e-05 1.96355e-05 0.000133904 3.87909e-05 5.74438e-05 1.93295e-05 0.000175467 0.000107081 5.26781e-05 8.97059e-05 3.69616e-05 2.43249e-05 0.000236551 9.06587e-05 9.82411e-05 9.58744e-05 5.08652e-05 0.000186993 0.000213097 7.04711e-05 2.87444e-05 0.000155019 7.65821e-05 5.03486e-05 7.51394e-05 8.27091e-05 0.000107444 7.5777e-05 8.63921e-05 0.000161016 6.59158e-05 2.13433e-05 9.00258e-05 4.61e-05 0.000107946 0.000119265 7.37845e-05 0.000108468 0.000164103 5.29331e-05 9.03556e-05 4.53268e-05 3.8647e-05 9.54136e-05 0.000149772 3.42361e-05 7.29634e-05 4.07587e-05 2.90503e-05 6.42272e-05 3.93163e-05 0.000123674 5.36489e-05 6.80389e-05 0.000226955 0.000243697 0.000117343 7.65136e-05 7.02904e-05 7.2316e-05 3.34248e-05 7.80417e-05 8.93456e-05 6.80991e-05 0.000133354 2.3594e-05 3.7299e-05 0.000108649 0.0001427 7.68429e-05 0.00013635 0.000247634 6.30816e-05 3.02775e-05 9.83756e-05 0.040237 6.23711e-05 0.000102705 1.22805e-05 1.52872e-05 0.00018484 0.0001689 2.05602e-05 7.42548e-05 1.72788e-05 6.79436e-05 9.7334e-05 5.42006e-05 8.83232e-05 0.00014942 1.533e-05 3.79783e-05 3.28241e-05 6.74704e-05 5.79712e-05 5.25754e-05 3.89479e-05 0.000116924 0.000101008 3.81348e-05 4.02137e-05 4.0896e-05 3.8293e-05 0.000110319 9.01532e-05 0.000111572 0.000250058 0.000190604 5.60561e-05 5.77605e-05 7.84217e-05 6.76012e-05 3.96991e-05 0.000109877 0.000161804 3.96656e-05 0.000137454 9.45557e-05 0.00017602 7.30798e-05 2.95597e-05 7.24622e-05 2.8863e-05 4.64484e-05 4.42241e-05 9.05794e-05 8.4228e-05 9.24968e-05 4.17842e-05 1.75895e-05 0.000106408 6.1399e-05 0.000279334 5.16836e-05 5.63802e-05 3.48485e-05 4.0726e-05 7.51095e-05 5.88415e-05 0.000100927 2.6677e-05 8.46015e-05 2.14631e-05 4.16279e-05 0.0490802 8.9582e-05 0.000146003 5.96331e-05 4.62394e-05 5.58237e-06 0.000103091 3.65302e-05 0.000117792 2.06619e-05 9.43583e-05 5.49947e-05 4.66935e-05 6.08496e-05 7.52021e-05 3.38803e-05 5.9789e-05 6.39209e-05 5.5991e-05 5.08326e-05 0.000155685 1.58206e-06 5.48738e-05 0.000207669 5.80553e-05 0.000232132 7.53726e-05 6.47479e-05 5.439e-05 9.50273e-05 0.000205821 0.000119747 0.000129711 3.77052e-05 0.0208839 0.000126576 4.41088e-05 0.000132759 6.98791e-05 9.23596e-05 6.67596e-05 0.00013887 0.000803811 3.86695e-05 7.45361e-05 3.73037e-05 6.96195e-05 6.81527e-05 0.000118725 3.69744e-05 4.35267e-05 0.00117153 8.51664e-05 5.43198e-05 6.20741e-05 0.000108015 0.000162093 3.73099e-05 6.22728e-05 0.00161255 0.000112798 2.84468e-05 0.000115503 2.86272e-05 4.81777e-05 0.000212947 3.58556e-05 1.63951e-05 8.54131e-05 4.012e-05 3.63522e-05 7.06005e-05 5.21603e-05 0.000107024 8.63481e-05 3.36667e-05 5.04252e-05 0.000146944 0.000120314 4.78335e-05 0.000142542 9.38661e-05 5.79463e-05 0.00010374 6.68029e-05 6.72452e-05 4.70265e-05 2.29252e-05 9.79308e-05 3.67258e-05 9.71601e-05 4.75548e-05 0.00010514 8.34834e-05 3.46863e-05 0.000162243 6.04578e-05 0.000122612 4.37736e-05 1.95075e-05 2.39968e-05 9.92994e-05 9.11294e-05 9.57102e-05 2.5227e-05 4.30348e-05 7.51431e-05 4.45718e-05 0.000122392 0.000106549 3.51946e-05 0.000130917 0.000106784 4.67361e-05 7.35559e-05 0.000138988 4.60819e-05 9.37947e-05 0.000195648 0.000101832 5.16223e-05 4.58127e-05 1.68809e-05 3.10792e-05 4.74805e-05 4.86951e-05 6.23812e-05 3.08304e-05 0.000104464 4.1119e-05 4.71675e-05 7.95338e-05 9.70625e-05 1.7932e-05 8.55999e-05 0.000125585 4.63484e-05 9.50037e-05 0.000130539 1.97445e-05 0.000112758 4.27915e-05 0.000129182 1.95501e-05 9.88213e-05 1.24383e-05 6.54362e-05 7.16895e-05 6.73923e-05 8.49264e-05 2.88463e-05 6.89195e-05 3.24662e-05 5.69301e-05 4.77287e-05 0.000152913 0.000243046 2.18386e-06 9.41367e-05 0.000112822 5.33462e-05 4.59581e-05 5.52187e-05 0.000109536 4.2496e-05 4.25747e-05 5.00472e-05 4.38846e-05 9.97611e-05 2.63746e-05 6.39982e-05 0.000144083 0.000104166 4.01283e-05 5.4522e-05 5.80927e-05 7.45821e-05 5.43713e-05 9.50792e-05 0.000103615 5.57459e-05 4.66691e-05 9.00508e-05 0.000138902 0.000188602 7.51995e-05 0.000124507 7.27198e-05 3.2956e-05 7.7478e-05 3.13181e-05 8.86468e-05 6.34497e-05 0.000152961 3.7764e-05 0.000237645 0.000101323 4.50489e-05 6.2468e-05 8.99353e-05 0.000251687 0.000250808 4.40121e-05 9.93824e-05 7.05175e-05 4.05111e-05 6.15187e-05 2.58399e-05 3.20737e-05 9.41524e-05 0.000101252 2.30855e-05 4.66985e-05 0.000132106 6.25122e-05 8.14732e-05 7.70529e-05 9.33352e-05 6.33526e-05 5.33853e-05 6.12226e-05 0.0601384 0.0423587 0.000333245 0.000108009 7.64347e-05 3.14243e-05 4.76344e-05 0.00015912 9.63645e-06 4.50575e-05 1.52112e-05 0.000262139 0.000168883 7.64019e-05 8.64631e-05 6.9614e-05 0.000116823 8.30013e-05 0.000104822 4.74226e-05 4.89245e-05 5.66543e-05 4.8887e-05 8.66177e-05 7.33352e-05 5.80573e-05 5.93317e-05 1.10221e-05 4.14759e-05 9.50164e-05 5.06088e-05 9.69326e-06 3.08837e-05 2.49762e-05 7.30925e-05 8.84344e-05 0.000112032 9.60148e-06 5.68143e-05 5.16531e-05 4.86935e-05 1.0333e-05 5.31956e-05 4.40581e-05 1.26394e-05 0.000115779 5.70923e-05 8.78248e-05 8.63475e-05 5.70596e-05 6.2879e-05 1.39396e-05 0.000121476 6.40596e-05 5.49101e-05 6.28836e-05 6.61777e-05 8.2823e-05 1.64581e-05 0.0344147 0.000155853 0.000159006 4.38266e-05 0.000201841 0.000184675 1.09666e-05 0.00011691 4.34216e-05 6.83717e-05 4.30274e-05 8.35226e-05 1.87471e-05 5.86839e-05 4.10198e-05 4.02837e-05 0.000192374 3.98755e-05 4.10309e-05 4.39786e-05 0.000140885 0.000115534 0.000104922 6.69926e-05 9.62207e-05 0.000124656 3.91192e-05 1.03128e-05 5.92762e-05 0.000109893 8.28674e-05 4.66747e-05 8.69708e-05 0.000123924 4.11644e-05 4.20535e-05 1.54645e-05 7.86664e-05 3.79426e-05 6.47835e-05 4.657e-05 5.7887e-05 2.09348e-05 7.58523e-05 0.000122672 9.83784e-05 3.54832e-05 5.42967e-05 3.98475e-05 0.000176018 6.98638e-05 9.23658e-05 4.11809e-05 7.10007e-05 7.64043e-05 2.56417e-05 0.00014994 0.000118498 4.85405e-05 7.5504e-05 0.0482604 9.0514e-05 6.09825e-05 1.6676e-05 6.14245e-05 6.75024e-05 0.00345751 5.18998e-05 4.69311e-05 0.0001431 6.21152e-05 7.76918e-05 3.45699e-05 0.000164246 4.52877e-05 1.61401e-06 7.93011e-05 6.39031e-05 0.000108437 8.36104e-05 0.108631 4.24381e-05 7.71081e-05 0.000114858 2.92161e-05 7.0966e-05 9.63696e-05 2.07395e-05 5.8809e-05 3.81952e-05 7.14294e-05 0.0654338 6.84406e-05 6.81602e-05 0.000228193 4.80366e-05 2.48067e-05 0.0322007 3.05439e-05 4.04514e-05 7.64382e-05 7.39226e-05 2.98804e-05 9.56434e-05 4.30765e-05 7.87133e-05 7.53209e-05 1.38217e-05 2.47648e-05 7.1277e-05 0.000105273 0.000101121 0.000171402 3.23394e-05 1.75752e-05 9.22554e-05 9.13924e-05 0.000108436 2.68447e-05 2.66129e-05 7.17065e-05 0.000116775 7.53026e-05 1.13084e-05 6.62686e-05 0.000146744 0.000141766 7.76412e-05 3.63151e-05 4.10711e-05 3.9793e-05 9.66887e-05 0.000109209 0.000218313 8.60188e-05 0.000128505 6.76661e-05 0.000162903 0.078321 0.000113812 8.39588e-05 5.96815e-05 9.55083e-05 3.86143e-05 7.0971e-05 0.00010284 5.49009e-05 7.58963e-05 0.000152547 3.03781e-05 0.000154277 4.89879e-05 7.47098e-05 2.73817e-05 5.9173e-05 5.20812e-05 4.32991e-05 8.9046e-05 7.74745e-05 6.16855e-05 7.44743e-05 0.000842804 0.000134937 6.3127e-05 0.000129906 1.87878e-05 3.29033e-05 0.00019737 0.000234657 6.23783e-05 6.32704e-05 7.16093e-05 0.000168758 3.61293e-05 1.66979e-05 0.00011311 3.9868e-05 3.84194e-05 0.0405446 3.1536e-05 0.000140064 0.000213283 8.36041e-06 2.26718e-06 4.5695e-05 5.73841e-06 0.000120108 5.84932e-05 9.53583e-05 0.00581595 4.12525e-05 8.53199e-05 6.53022e-05 2.4595e-05 3.12047e-05 1.055e-05 9.14953e-05 0.000181597 7.47457e-05 4.88634e-05 8.79976e-05 4.1394e-05 6.46211e-05 7.07982e-05 7.10356e-05 1.83015e-05 1.05403e-05 3.27877e-05 5.5252e-05 0.000103395 8.9339e-05 9.58776e-05 0.000105622 5.81971e-05 7.27167e-05 3.9687e-05 4.24377e-05 0.000114899 4.60044e-05 8.23109e-05 3.36976e-05 6.97365e-05 1.95211e-05 6.77916e-05 9.16137e-05 7.43267e-05 0.00017021 3.62143e-05 2.92171e-05 7.00875e-05 3.12436e-05 0.07167 6.13082e-05 3.52788e-05 2.5268e-05 9.26936e-05 0.086868 0.000157751 9.03097e-05 3.96569e-05 8.77916e-05 8.07101e-05 9.28321e-05 2.94327e-05 1.89458e-05 7.1536e-05 5.5142e-05 8.35439e-05 4.63018e-05 1.74781e-05 4.27616e-05 1.19937e-05 7.729e-05 7.21069e-05 7.79865e-05 7.14443e-05 6.74435e-05 9.40402e-05 0.000147492 4.28408e-05 9.21077e-05 7.91439e-05 9.62495e-05 0.000145361 4.83678e-05 6.62773e-05 4.83063e-05 3.50189e-05 3.29194e-05 1.7311e-05 8.20397e-05 0.000134471 0.000112025 0.000102563 0.000125226 1.18801e-05 6.70297e-05 2.46758e-05 2.49033e-05 0.000125281 8.27416e-05 6.02175e-05 5.78227e-05 3.21031e-05 2.80464e-05 5.28281e-05 4.68447e-05 8.43937e-05 3.47494e-05 2.8972e-05 5.32084e-05 4.36631e-05 5.32951e-06 0.000106555 8.43462e-05 4.48758e-05 2.59085e-05 7.44944e-05 7.52491e-05 4.14784e-05 4.60292e-05 7.51571e-05 3.76829e-05 0.00027317 0.000110718 5.81824e-05 6.28187e-05 4.84685e-05 1.80085e-05 6.96389e-05 9.4076e-05 8.85102e-05 8.13552e-05 0.000100357 2.00508e-05 7.70502e-05 5.04435e-05 1.22493e-05 4.08132e-05 1.90659e-05 0.000288636 3.21356e-05 0.000197507 0.000182101 4.88472e-05 4.97448e-05 9.37512e-05 1.96885e-05 5.41435e-05 3.25584e-05 7.18164e-05 3.77296e-05 0.000120643 7.09534e-05 4.63908e-05 5.20624e-05 0.000160022 4.27544e-05 6.38007e-05 0.000173042 2.6413e-05 2.79513e-05 2.31921e-05 3.409e-05 4.50066e-05 9.36795e-05 6.85925e-05 0.000140732 8.20912e-05 6.80775e-05 9.46275e-05 6.96445e-05 6.8604e-05 0.000110285 3.45756e-05 4.32695e-05 7.30472e-05 7.41208e-05 5.16838e-05 1.10895e-05 9.9618e-05 0.000107306 0.000122179 6.77662e-05 2.06137e-05 2.13942e-05 2.2368e-05 2.8337e-05 4.68018e-05 0.000260462 6.43496e-05 0.000103834 0.000153894 0.000123448 3.0013e-05 0.000110717 2.15209e-05 1.139e-05 2.54775e-05 6.39396e-05 4.72527e-05 0.000102818 9.14267e-05 9.02434e-05 2.21166e-05 4.33126e-05 0.000143217 8.31174e-06 0.000133649 0.000133921 5.38342e-05 3.30218e-05 1.62187e-05 3.14564e-05 7.60694e-05 0.000139301 5.51009e-05 4.20611e-05 7.50446e-05 7.91725e-05 6.63811e-05 3.27185e-05 3.41668e-05 5.42295e-05 0.000108615 0.000135205 2.9562e-05 0.000134397 4.26845e-05 2.79561e-05 7.23588e-06 4.02377e-05 7.22661e-05 0.000109397 0.000124548 7.01139e-05 6.66422e-05 5.0931e-05 
0.000200693 3.77915e-05 0.000269182 1.58611e-05 0.000146005 8.47568e-06 0.00010477 3.01329e-05 2.36429e-05 0.000113095 0.000398779 0.000554636 0.000134956 1.84537e-05 6.52345e-06 4.94369e-06 5.43299e-05 1.055e-05 5.331e-06 8.3379e-06 0.784662 0.000284204 0.000434432 0.000646714 1.35492e-05 2.59565e-05 0.000406805 0.000666061 0.000493548 9.46829e-05 0.000396502 0.000110609 1.15171e-05 6.00695e-06 4.95263e-06 0.000285938 0.000489309 0.000562118 0.000534461 2.70775e-05 0.000526374 1.71059e-05 2.17041e-05 0.000121916 0.000441684 8.82767e-05 0.00057995 5.40558e-06 3.12822e-05 0.000153345 3.49595e-06 0.000556694 3.2832e-05 0.000413085 0.000795581 9.64789e-05 3.71955e-05 0.000150925 1.55064e-05 0.000678266 0.000418789 1.479e-05 1.16897e-05 8.87e-05 1.69704e-05 6.57506e-06 0.000574177 1.71846e-05 0.000495318 0.000168863 0.000137021 3.1417e-05 0.000325377 7.35018e-05 0.000555515 0.000153172 0.000143408 1.24828e-05 0.000655068 2.95552e-05 0.000587268 1.94083e-05 0.000397441 4.73519e-06 0.000572091 1.61864e-05 1.31812e-05 0.000198043 6.93705e-06 1.67834e-05 0.000746023 0.000409816 9.38241e-06 0.000466991 2.79494e-05 6.30423e-06 8.41768e-06 2.18151e-05 0.000405263 5.60724e-05 0.000165333 1.22808e-05 1.22884e-05 1.18695e-05 3.80464e-05 1.07202e-05 2.37955e-05 0.000389024 0.000420155 0.000850315 9.81938e-05 8.82859e-05 8.6774e-06 1.40132e-05 5.55066e-06 2.69933e-05 0.000255799 1.24713e-05 0.00012124 1.70819e-05 0.000228316 0.000238776 4.07012e-06 0.000454824 0.000900397 0.000492291 0.000356689 0.00020774 0.000408145 1.29627e-05 9.15889e-05 0.000110938 6.63292e-06 0.00054659 0.000542905 0.000528036 0.000522797 6.06414e-06 4.13256e-06 2.33552e-05 0.000406556 4.4744e-05 8.65807e-05 1.58417e-05 1.34523e-05 5.9053e-06 7.48606e-05 0.000486804 3.1992e-05 1.63029e-05 0.000417726 4.50105e-05 0.000565784 0.000409249 1.49467e-05 0.000167349 0.000441926 0.000101684 0.000140338 0.000281133 0.00048007 0.000409014 6.32653e-05 2.30681e-05 0.000411846 0.000456142 2.55567e-05 6.86353e-06 4.36312e-05 8.98136e-05 0.000164477 6.40998e-05 0.000360156 0.000211465 9.43616e-05 0.00031142 3.2673e-05 9.61241e-06 0.000265179 0.000431153 1.83125e-05 4.99898e-06 2.1098e-05 3.88239e-05 3.28723e-05 0.000377211 0.000146026 0.000325509 9.54809e-05 5.83322e-06 0.000390043 1.12602e-05 0.00022232 0.000489832 3.90772e-05 0.00016573 0.000650497 2.10029e-05 0.000414231 1.44784e-05 7.3202e-06 0.0013281 0.000894285 0.000410751 3.93517e-06 6.96737e-06 0.000504774 1.43281e-05 1.18154e-05 0.000242782 8.99718e-05 0.00014568 3.98231e-05 5.17076e-06 0.000143612 9.7787e-06 4.70021e-06 0.000856361 1.94637e-05 4.31981e-06 0.000168453 1.03008e-05 0.000747992 6.09327e-05 6.49071e-06 0.000163971 3.02847e-05 2.92479e-05 0.000205224 0.000559018 2.15653e-05 3.60315e-06 0.000411506 0.000683781 7.7671e-06 0.00048536 0.000226184 1.29154e-05 0.00121493 0.000396352 0.000399804 0.000543639 1.86639e-05 0.000217025 0.000514852 1.54999e-05 0.000820635 7.75168e-05 2.08434e-05 1.09907e-05 6.49747e-06 0.000482942 3.8178e-05 0.000511902 1.17646e-05 0.000254423 1.78932e-05 0.000421146 0.000227154 1.37406e-05 0.000138595 3.06192e-05 0.000112066 0.000577927 0.000559381 0.000720824 0.000471614 0.000167406 1.33762e-05 7.65464e-05 3.14494e-05 1.42954e-05 7.85045e-05 3.24605e-06 9.62847e-05 0.000411136 0.000126213 0.000417778 0.000229014 9.08111e-06 0.000384338 4.40012e-05 5.59072e-05 5.08762e-06 0.000525335 8.5043e-06 5.64494e-06 2.55226e-06 0.000257665 1.02571e-05 1.61197e-05 1.73162e-05 3.88723e-05 0.000433733 1.25796e-05 4.35869e-06 7.00527e-06 1.14338e-05 3.85098e-05 1.12624e-05 0.000112994 3.51336e-05 0.00013745 0.000158688 0.000215776 0.000403955 6.9131e-06 6.12456e-06 8.66552e-06 1.712e-05 6.96443e-06 1.09622e-05 7.56234e-05 0.000553951 0.000236269 0.000517609 1.45345e-05 6.69104e-05 0.000316862 0.000231392 0.000936087 0.000742797 0.000415025 0.000789077 3.00236e-05 0.000242727 0.000894208 0.000449977 0.000385756 1.69243e-05 2.11419e-05 0.000207474 0.000215911 4.29913e-05 0.000151197 5.28776e-06 0.000795018 7.64705e-05 4.71212e-05 0.000227554 0.000236282 0.000522113 6.17286e-06 5.46154e-05 0.000499466 4.42956e-05 0.000100618 4.81526e-05 3.77114e-05 0.00016535 6.62007e-05 5.32074e-06 0.000222199 0.000688061 4.62496e-05 1.23589e-05 0.000105752 1.46138e-05 3.30146e-05 8.81314e-05 2.42806e-05 0.000998245 0.000455221 1.31373e-05 6.31985e-06 2.94579e-05 7.03945e-06 7.3066e-06 5.87486e-06 8.79149e-06 0.000402562 3.77977e-05 5.44433e-06 0.000278593 0.000125824 5.27242e-05 0.00015095 5.99552e-05 4.88686e-06 0.000169896 0.000574119 0.000809548 0.000107852 1.18894e-05 0.000125489 0.000537968 5.62627e-05 4.302e-06 0.000218496 5.19545e-06 9.09221e-05 0.000399593 0.000908599 0.000410306 9.37464e-05 4.86937e-05 0.000724458 0.000417662 0.000899972 1.41047e-05 0.000117537 0.000144806 9.15848e-06 7.79853e-05 4.9178e-05 0.000293424 0.000103012 0.000190705 0.000627087 0.000402032 8.34554e-06 0.000196316 4.86512e-05 0.000127298 6.26666e-06 8.03433e-05 1.98801e-05 3.52135e-05 3.50141e-06 0.000119544 0.000221437 7.97277e-06 4.7919e-06 0.000630238 4.14238e-06 0.000169579 0.000489631 0.000400019 7.38032e-06 1.30586e-05 0.000267058 0.000300948 5.05767e-06 0.000211644 2.00975e-05 2.80093e-06 0.000705955 3.29458e-05 8.16844e-05 0.00018415 0.000227323 0.000904998 0.000696626 0.000495794 0.000414085 0.000431592 0.000818654 1.31104e-05 0.000142528 0.00042299 0.000206816 0.000465843 0.000505511 9.14727e-05 8.77271e-05 0.000214482 1.21175e-05 0.000653949 0.000981379 2.25052e-05 0.000625844 9.06754e-06 5.32483e-05 0.000152473 0.000595481 0.000127444 0.000489658 6.72944e-06 5.53343e-05 6.09429e-05 0.000157605 0.000444382 0.000421511 4.01543e-05 5.75669e-05 4.31611e-05 0.000114961 9.14055e-05 2.78472e-05 0.000318087 4.9323e-05 9.69508e-05 4.43282e-06 0.000101062 9.77935e-05 0.000413479 0.000283757 0.000159859 0.000174532 0.000915964 0.000171524 0.000257415 7.05502e-06 5.02333e-06 1.93369e-05 0.000136275 0.000811695 2.49805e-05 5.09413e-05 8.93021e-05 3.95297e-06 0.000220728 0.000194279 8.37957e-05 0.00107939 2.74216e-05 0.00019044 0.000109264 4.72642e-05 0.000215103 0.000107802 4.86821e-05 6.78355e-06 5.91845e-05 9.49387e-05 7.07958e-05 0.000478023 8.48623e-05 0.000260391 0.00037392 4.47462e-06 0.000169574 1.47358e-05 0.000678186 0.000328928 0.000181871 3.10564e-05 0.000292228 0.000225939 0.000439385 0.00014012 0.000849764 1.25628e-05 7.05292e-06 5.49474e-05 2.07883e-05 8.91061e-06 0.000103854 8.95427e-05 0.000819745 0.000411635 2.50378e-05 0.000141884 0.000400798 1.7485e-05 4.4708e-05 1.37511e-05 0.000273878 4.40848e-06 3.87971e-05 2.46679e-05 8.17022e-06 2.96748e-05 9.78206e-06 4.65894e-05 1.36202e-05 0.000476077 1.84501e-05 0.000168208 0.000124839 4.74401e-05 7.08714e-05 9.53214e-05 2.57492e-05 0.00015643 0.000400299 1.14126e-05 1.50316e-05 2.89158e-06 3.10779e-05 1.36009e-05 0.000629374 2.82511e-05 0.00014398 9.81717e-06 9.306e-05 0.0001119 0.000148462 3.87152e-05 0.00046146 0.000408424 1.37504e-05 8.39043e-05 0.00024401 0.000402043 8.12086e-06 2.07461e-05 3.5201e-05 2.02219e-06 0.000392463 1.26951e-05 5.31622e-05 6.46577e-05 7.57017e-05 0.000190653 0.000211143 0.000272477 3.2621e-05 0.000116093 0.000183179 0.00029347 1.60046e-05 0.00010062 0.000345587 4.18929e-05 9.05774e-06 7.89669e-05 0.000573267 1.19091e-05 7.62636e-06 1.16708e-05 7.1141e-06 4.69804e-05 0.000400377 0.000137132 8.40308e-06 1.80742e-05 1.20428e-05 5.57806e-06 9.96002e-05 2.1072e-05 0.000221047 1.71712e-05 1.30344e-05 0.000114412 5.35911e-06 7.37733e-05 0.00015025 0.000192857 0.000249164 5.01897e-05 0.000133434 0.000796435 2.23268e-05 1.21674e-05 0.000107872 0.00027639 9.7451e-05 6.77216e-05 0.000561401 1.13751e-05 4.34902e-05 0.000582953 0.000156234 4.83263e-05 8.39505e-06 0.000229093 0.000407788 0.00229229 0.000401118 0.000563144 9.85454e-06 0.000414631 9.4715e-05 0.000205635 8.97319e-06 7.32626e-05 0.000400077 7.99354e-06 7.75134e-06 0.000942749 0.000427242 0.000779602 6.47106e-06 0.000517139 0.000189547 4.51885e-05 0.0004475 0.000564422 0.000404484 4.85073e-05 3.90273e-06 0.000499508 0.000328187 2.84177e-05 9.10718e-05 0.000185208 0.000411669 5.12008e-06 0.000160546 0.000259426 1.31e-05 0.000219115 0.000154715 1.06987e-05 6.52474e-05 1.57759e-05 2.47874e-05 0.000279065 5.27843e-06 0.000403587 9.73485e-06 0.000464727 0.000154148 1.84948e-05 0.000368744 4.70118e-06 0.000403901 0.0001233 9.28037e-06 8.27722e-06 0.000171576 1.89152e-05 0.00041333 0.000144449 1.48934e-05 6.05395e-05 0.000122206 0.000315176 0.000186591 1.69243e-05 8.20522e-05 6.94707e-06 0.000425106 1.06646e-05 0.000279841 9.19937e-06 7.92742e-06 0.000108311 0.000169606 0.000212651 4.27789e-05 5.14793e-05 1.76957e-05 7.63588e-06 9.62862e-05 5.68903e-06 0.000268359 4.24744e-05 0.00023475 0.000117094 1.51804e-05 7.06384e-05 0.000125839 0.000412803 0.00011957 1.37074e-05 0.000210455 0.000110798 5.61703e-06 5.11338e-05 1.68947e-05 0.000347979 0.00110487 0.000472142 8.14521e-06 0.000488168 4.46423e-05 0.000230585 0.000616495 0.000428734 0.000435687 4.05285e-05 1.48231e-05 0.000180642 0.000406512 5.13904e-05 6.41101e-05 1.92177e-05 5.71469e-06 0.000690142 8.66615e-06 0.000257047 8.24377e-06 5.04967e-05 2.6279e-05 5.59379e-06 0.000402881 0.000127311 0.000771768 0.000183404 0.000603546 0.000413265 0.000413072 1.32152e-05 0.000109469 0.000104242 3.07821e-06 6.02469e-06 0.000104362 0.000305304 6.40884e-06 1.4965e-05 1.44846e-05 3.03705e-05 0.000440127 0.00064187 4.46594e-06 4.48275e-06 0.0193884 0.000261792 0.000197947 7.04391e-05 0.000288252 5.58896e-05 0.000281768 0.000411015 1.61231e-05 5.71504e-05 3.9713e-06 2.44788e-05 0.000144698 0.000442691 0.000105302 1.00519e-05 0.000239271 8.3093e-05 0.000542283 0.00052863 0.000103495 6.28863e-06 0.000488524 0.000645357 0.000338891 6.69473e-05 0.000471652 2.77538e-05 0.000186721 0.000315412 0.000212199 0.000130126 4.17944e-06 1.06115e-05 5.32749e-05 2.9183e-05 0.00150732 4.33725e-06 4.19e-06 0.000135151 0.000738225 8.2246e-06 0.000815827 1.35979e-05 2.95257e-05 0.00104461 4.11326e-05 0.000262067 6.57572e-05 1.88217e-05 5.6555e-06 2.50804e-05 1.13392e-05 0.000184455 1.38594e-05 0.000282003 0.000123525 2.24524e-05 0.00101166 5.80842e-05 2.3861e-05 2.36588e-05 4.7134e-05 5.79842e-06 0.00041327 0.000185378 6.09161e-05 8.32793e-05 2.58647e-05 8.23416e-05 1.44733e-05 0.000183478 0.000480304 4.53458e-05 9.00399e-06 3.25646e-05 0.000154411 0.000149574 3.59191e-05 7.90775e-06 0.000190024 0.000253829 0.000402638 0.000322255 3.14868e-05 4.93381e-06 2.22566e-05 2.71126e-05 0.000105436 4.73634e-06 0.000199569 0.000483009 5.58665e-05 0.000118067 5.79177e-05 0.000103122 5.298e-05 4.85667e-05 0.000105659 0.000143469 0.000396879 0.000408042 5.28624e-06 2.94863e-05 3.11127e-05 0.0005904 5.74692e-05 0.0004125 0.000109686 0.00111718 1.37652e-05 2.05879e-05 0.000486423 0.00035873 0.000682108 9.71232e-06 4.25116e-05 5.01366e-05 6.20699e-05 1.73366e-05 4.2711e-06 1.10583e-05 1.1098e-05 0.000314845 1.4863e-05 0.000420934 6.8845e-05 0.000375389 4.4838e-05 2.16453e-05 0.000159655 0.000134557 0.000413334 0.000410699 2.55043e-05 7.52002e-05 6.39571e-05 0.00040072 0.000204799 3.80469e-06 0.000526781 2.45789e-05 0.000557026 2.54289e-05 2.67156e-05 0.000488443 7.02712e-05 0.000671741 0.000266893 0.000285926 0.000135796 5.37873e-06 5.60518e-05 0.000170259 0.000205965 0.000471297 2.28345e-05 2.13923e-05 0.00041817 0.000404761 1.84921e-05 0.000214693 0.000429336 1.86981e-05 0.000226886 7.76487e-05 1.60488e-05 0.000407943 8.84959e-06 2.4672e-05 8.70209e-05 3.10044e-06 9.99553e-05 8.87652e-05 0.000127626 1.61037e-05 0.000892182 0.000263944 0.000402316 0.000496227 5.16644e-05 0.000133 5.71912e-05 3.64854e-05 7.37151e-05 2.12271e-05 0.000113678 1.65184e-05 0.000221918 2.23852e-05 0.000417361 9.08394e-06 0.000454789 2.54809e-05 6.12979e-05 0.000114267 0.000501096 0.000237986 9.6947e-05 0.000641706 0.000114536 4.06787e-05 0.000220503 0.000125064 0.000226683 5.11202e-05 4.93635e-05 5.9837e-06 1.83584e-05 6.48398e-06 3.12892e-05 
0.000172802 1.44383e-05 1.50387e-05 0.000155782 6.60997e-05 5.55328e-06 2.47019e-05 3.6177e-05 3.4486e-06 9.09252e-06 0.000398884 0.000227256 0.000128853 3.985e-05 2.16335e-05 7.86267e-06 0.000256262 7.09799e-05 9.83376e-06 6.19498e-05 0.790853 0.000186897 1.41597e-05 0.000421196 1.83115e-05 7.98738e-05 0.000401539 0.000869548 0.000291178 0.000387463 0.000412949 5.6349e-05 1.05592e-05 1.21267e-05 3.62059e-05 0.000138142 0.000717117 0.000701139 3.61413e-05 6.78394e-06 0.000472998 2.15943e-05 7.42671e-05 0.000175179 0.000135285 0.000111771 0.000578575 8.03713e-06 4.66678e-05 0.000149671 0.00016526 2.9784e-06 2.57788e-05 0.000478119 0.000870935 5.20774e-05 4.90986e-06 2.05834e-05 2.95613e-05 7.01039e-05 0.000476537 1.72697e-05 1.09936e-05 6.17868e-05 1.29141e-05 0.000217693 0.000411268 6.30529e-05 0.00040238 0.000200977 0.000280511 6.42211e-05 0.000131487 6.6869e-05 0.000621405 0.000204104 1.5601e-05 1.99387e-05 0.000472319 0.000617788 3.03776e-05 6.34849e-05 0.000516915 6.30378e-06 2.10432e-05 1.43978e-05 0.000507985 8.73646e-06 2.44637e-05 0.000184301 0.000679383 0.000406444 5.16724e-05 0.000509499 1.73094e-05 7.11696e-06 2.0074e-05 1.92283e-05 0.000408396 8.83533e-06 0.000203426 0.000114013 0.000263776 3.42298e-05 8.50503e-06 9.95649e-05 1.55261e-05 0.000331288 0.000424496 0.000887093 0.000151396 6.85715e-05 4.38891e-05 1.29661e-05 9.12477e-06 1.97664e-05 0.000388958 8.69081e-06 1.07851e-05 0.000122559 1.85054e-05 2.80294e-05 6.74696e-06 1.5869e-05 0.000480881 0.000422455 0.000295962 0.000119589 0.000399501 3.04849e-05 6.811e-06 0.000113079 5.16996e-06 0.0004368 2.23298e-05 0.000491996 0.000617294 1.46199e-05 4.58588e-06 7.75328e-05 0.000427421 1.67019e-05 5.28693e-06 1.00057e-05 1.30243e-05 6.80409e-06 6.92184e-05 0.000396342 5.95729e-05 1.3269e-05 0.000405051 0.000153222 0.000548979 0.000431279 0.000306707 0.000347289 0.00124693 5.34568e-05 1.42459e-05 0.0004238 0.000474207 0.000409075 1.9235e-05 9.61386e-06 7.33277e-05 0.000412501 8.78549e-05 3.68166e-06 4.12652e-05 4.07447e-06 0.00024564 5.55168e-05 3.12874e-05 9.78054e-06 3.62043e-05 0.000427489 0.000229814 5.08371e-06 0.000180202 6.40954e-06 5.67809e-06 9.87219e-06 2.13209e-05 0.000134411 2.18484e-05 0.000292492 0.000125249 0.000120273 9.35111e-05 1.59501e-05 0.000227102 5.41883e-06 0.000234997 0.000475012 6.7338e-05 0.000284124 0.000639452 0.000116462 0.000514793 5.20356e-06 8.13034e-06 0.00101817 2.62907e-05 0.000479407 4.80839e-06 4.30656e-06 0.000406947 0.000160322 1.58434e-05 0.000211539 8.92109e-05 0.000194179 0.000211059 0.00016377 1.99334e-05 3.03568e-06 8.3598e-06 0.000952324 3.61177e-05 3.63116e-05 0.00043133 2.65787e-05 0.00042396 2.16613e-05 6.59819e-05 6.02145e-06 5.14539e-05 5.92268e-05 0.000144371 0.000518196 4.22594e-05 6.12336e-05 0.000659829 0.000637135 6.22759e-06 0.000754915 0.00032635 5.60535e-06 0.00128674 0.000503201 0.00039815 0.000494106 5.41908e-05 7.2349e-06 0.000785083 0.000166206 0.000814759 0.000157087 2.20243e-05 0.000155374 0.000121521 0.000522147 6.25437e-05 0.000436503 1.24802e-05 5.43818e-05 0.000958426 0.000419688 0.000338903 3.30283e-05 1.73539e-05 0.000119652 9.24661e-06 0.000341588 0.000551404 0.000232011 0.000467017 0.000293589 1.44471e-05 0.00011388 2.14786e-05 2.81376e-05 7.22879e-05 6.61847e-05 0.00017514 0.000415743 4.18104e-05 0.00049368 1.09838e-05 1.79272e-05 0.00012542 5.51557e-05 1.58686e-05 2.80107e-06 0.000489931 7.92954e-06 0.000134952 6.36404e-06 0.000286217 2.33232e-05 0.000819681 6.00171e-06 3.50681e-05 0.000503024 1.57955e-05 3.54038e-06 1.01846e-05 1.15227e-05 3.95934e-06 0.000184688 1.41246e-05 3.60058e-05 0.000314259 1.06968e-05 9.67698e-06 0.000479455 3.54783e-05 4.50548e-06 3.25153e-05 1.82264e-05 7.40597e-05 1.16409e-05 0.000101148 0.000657549 0.000117308 0.000475564 8.57596e-05 8.03578e-05 0.000244018 1.13404e-05 0.000930285 0.000531795 0.000263104 0.000791876 4.1559e-06 6.70692e-06 0.000500753 0.000434716 1.35054e-05 0.000233504 2.70723e-05 0.000106964 0.000293043 2.90437e-05 1.05021e-05 1.4401e-05 0.000939038 1.49131e-05 0.000261234 0.000300561 0.00012202 0.000645388 2.7538e-05 0.000135275 5.90272e-06 6.2387e-05 0.000233985 5.37307e-06 9.22235e-05 0.000144672 5.76557e-05 8.08667e-06 0.000202314 1.79415e-05 0.000159804 2.92522e-05 9.63902e-06 1.85058e-05 4.42102e-05 2.10181e-05 0.00027382 5.60537e-06 0.000518079 6.37122e-05 0.000104419 4.80047e-05 6.83998e-05 5.74702e-05 4.74188e-05 6.81638e-06 0.000399144 1.29309e-05 3.40292e-06 1.76394e-05 0.00014106 5.70332e-05 0.000149711 0.00027481 0.000114133 0.000313994 0.000691129 0.000397741 0.000185631 1.34064e-05 2.01598e-05 0.000470901 1.80114e-05 1.00382e-05 0.000119463 0.000119162 7.82738e-05 0.000401191 0.000901471 0.000405699 0.000159531 4.79635e-05 0.000481119 0.000422713 0.000626393 2.75674e-05 1.86726e-05 0.000138048 7.59346e-06 3.87417e-05 1.39898e-05 1.5516e-05 6.40381e-06 0.000525677 0.000537183 0.000402359 8.5553e-06 0.000262436 4.71418e-06 0.000145408 7.19935e-06 0.000125997 2.59521e-05 0.000114128 2.33628e-06 0.000399954 0.000485126 6.84584e-06 3.32758e-05 0.000412559 2.67619e-05 2.22183e-05 0.00045018 0.000403648 7.57139e-06 1.903e-05 0.000575199 1.92273e-05 4.22383e-05 8.08382e-05 0.000225605 3.09563e-06 2.23765e-05 0.000225809 7.0281e-05 0.000161558 6.05771e-06 0.000438753 0.000500398 8.89266e-06 0.000467036 2.18042e-05 0.000901569 0.000123403 0.000151473 0.000418138 5.0966e-06 1.58904e-05 0.000448274 8.20532e-05 0.00019799 6.08098e-05 4.3484e-06 0.000474089 0.000555198 0.000161894 0.000405929 0.000210397 0.000242851 0.000156632 0.000816669 0.000149247 0.000473385 9.89231e-06 8.53917e-06 7.09911e-05 0.000133515 0.000142392 0.000573269 0.000265376 6.37303e-05 1.44531e-05 0.000177773 2.75543e-05 1.9908e-05 0.000194517 4.12438e-05 1.24992e-05 5.43743e-06 9.72317e-06 0.00033961 0.000408107 0.000203738 0.000217819 0.000802339 0.000793867 0.000115318 9.10251e-06 6.80303e-06 7.752e-06 0.000264442 6.8833e-05 0.000802243 8.66607e-05 7.44487e-05 0.000219394 2.33029e-05 0.000148666 0.000279067 0.000255727 0.000410196 1.50378e-05 0.000523001 1.76051e-05 9.08241e-06 5.655e-05 7.63309e-05 3.78337e-05 0.000332742 1.14036e-05 3.72287e-05 7.24859e-06 0.000517311 6.40527e-05 0.000182841 1.82174e-05 2.40853e-06 0.000587138 1.30087e-05 0.000240792 0.000251149 3.97817e-06 4.87886e-06 0.000148786 9.66452e-05 0.000380581 0.000495976 0.000427211 1.49509e-05 3.39414e-06 0.000354719 4.41086e-05 2.74229e-06 0.000150098 3.51227e-06 0.000816181 0.000399201 1.73032e-05 0.000150297 0.000512878 1.85681e-05 0.000113362 0.000354268 3.44361e-05 4.23825e-06 0.000421836 2.40999e-05 5.84421e-06 1.45518e-05 4.34295e-06 2.63175e-05 0.000303124 5.05017e-05 1.27326e-05 0.000160255 6.14363e-05 0.000113455 9.79805e-06 2.12799e-05 1.18879e-05 0.000117655 0.000400945 0.000259578 3.17709e-05 2.13443e-05 0.000127622 4.60328e-05 0.000302081 4.28858e-05 4.19157e-05 0.000136362 0.000133115 8.46988e-05 9.59157e-06 1.85007e-05 3.23536e-05 0.000415825 1.98778e-05 0.000232991 5.69596e-05 0.000423661 9.47746e-06 7.93585e-06 1.33772e-05 4.38045e-06 0.000455571 3.08256e-06 0.00019662 2.12772e-05 0.000398334 2.02007e-05 0.000225817 0.000227451 2.88565e-05 0.000153393 4.81329e-05 0.000149066 3.73816e-06 1.94499e-05 0.000309458 0.00010749 1.65818e-05 0.000151729 0.000569308 1.47024e-05 3.3519e-06 3.30042e-06 0.000213572 1.46643e-05 0.000403092 0.000125445 1.18717e-05 2.21461e-05 4.99425e-05 4.6704e-06 9.94949e-05 0.0001075 1.6359e-05 0.000331012 0.000380207 3.25716e-05 0.000111608 6.51138e-05 9.01335e-06 7.57244e-05 0.00036632 7.12698e-06 0.000147128 0.00079981 4.42838e-05 4.91367e-05 0.000114295 0.00022303 0.000307309 7.44149e-06 0.000125759 8.29097e-05 2.1439e-05 0.00065583 0.000195533 5.2025e-05 6.28751e-06 0.000353022 0.000500786 0.000430792 1.74211e-05 0.000419026 7.0616e-06 0.000492791 3.16767e-05 2.35092e-05 6.13975e-06 0.000305161 0.000398147 4.71715e-06 6.11352e-06 0.000906355 0.000459392 0.000832975 0.000110881 0.00029787 0.000271362 5.08795e-06 0.0004012 0.000413769 0.000399447 8.08913e-06 4.37659e-06 0.000679626 0.000223241 4.88803e-05 6.67513e-06 0.000522093 0.000409111 5.70893e-06 0.000126681 0.000157441 1.33082e-05 0.000117006 0.000283122 8.69916e-06 8.23193e-05 1.60245e-05 8.72761e-05 9.82076e-05 5.89728e-06 0.000424172 8.76921e-06 0.000456173 0.000143789 1.35896e-05 6.95375e-06 6.35392e-06 0.00133287 1.59162e-05 7.87364e-06 1.22389e-05 7.96016e-06 6.68613e-05 0.000496583 0.000138122 0.000128345 2.56666e-05 0.000249936 0.00023503 0.000412193 9.11564e-06 3.11094e-06 6.52307e-06 0.000402045 6.40661e-06 0.000423098 6.11929e-06 4.69978e-05 6.62232e-05 0.000184259 0.000366374 0.000672659 0.000303062 1.49229e-05 0.000290939 0.000274778 1.02693e-05 9.42624e-06 1.30906e-05 5.87621e-05 0.000194223 3.86108e-06 6.08755e-05 0.000463452 0.000421727 0.000148839 0.000150777 0.000155611 0.000341359 3.06155e-06 9.94569e-06 1.52841e-05 0.000142082 4.88106e-06 0.000584836 1.60176e-05 0.000422 8.83165e-06 8.15873e-06 0.000472594 0.000577308 0.000469151 7.15356e-06 2.14848e-05 7.71681e-05 0.000402708 6.12635e-05 0.000112983 6.07553e-05 9.2996e-06 0.000414627 0.000216296 0.000290758 0.000173691 3.31322e-06 1.3315e-05 2.62528e-05 0.000403332 1.60449e-05 0.00074326 0.00013269 0.00039933 0.000403772 0.000411405 6.41999e-05 4.46675e-05 0.00010228 3.39326e-06 6.91249e-05 0.000166121 0.000162022 9.52084e-06 2.13189e-05 7.85188e-05 1.52031e-05 0.000292824 0.000880136 4.14215e-06 2.69476e-06 0.0199685 2.01894e-05 0.000286439 0.000111808 1.12432e-05 0.000121272 0.000285314 0.000683099 2.60798e-05 0.000250731 4.20102e-06 8.41115e-05 0.000163328 0.000401761 5.24498e-05 0.000156453 3.51024e-05 7.70623e-06 0.000987435 0.000482019 6.14356e-06 6.59485e-06 0.000473795 0.000533124 0.000447234 7.99299e-05 0.000433635 1.17083e-05 2.18358e-05 0.000614501 9.43235e-05 0.000144536 1.9437e-05 3.98606e-05 4.34899e-06 2.46967e-05 0.00138064 2.10848e-06 5.71295e-05 6.03951e-05 0.000522005 9.17488e-05 0.000812599 3.02488e-06 1.81932e-05 0.000845014 3.6912e-05 0.000339784 0.000256914 6.63648e-05 1.07713e-05 2.79344e-05 1.23146e-05 0.000208552 1.3738e-05 0.00036234 3.83415e-05 1.37835e-05 0.000866924 6.39367e-05 8.14325e-06 1.32831e-05 6.98383e-06 0.000292047 0.000725814 0.000152108 6.27327e-05 7.64301e-05 3.36442e-06 6.10235e-05 8.34384e-05 4.95258e-06 0.000478411 6.68451e-05 1.14215e-05 4.20087e-05 0.000189317 0.000125332 4.45355e-06 0.0003987 6.07609e-05 0.00014243 0.000399778 0.00051546 2.75733e-05 1.25022e-05 1.09287e-05 0.000271046 1.08733e-05 0.000116229 7.62822e-05 0.000489115 0.000739105 0.000161924 0.00022045 8.06358e-05 6.02932e-05 4.26148e-05 3.34662e-06 0.000210125 0.000401001 7.75784e-06 6.08465e-06 1.89676e-05 0.000133522 0.000499845 2.4809e-05 0.000401187 0.000245206 0.00114573 1.69949e-05 1.00067e-05 0.000397814 0.00013426 0.000214274 0.000709759 0.000112003 0.000433884 7.39694e-05 0.000196445 6.69014e-06 2.49411e-05 7.70668e-05 0.000259442 0.000154619 0.000551472 0.000165774 7.4367e-05 8.37937e-05 1.68899e-05 0.000131846 0.000474091 0.000621562 0.000460773 3.39253e-05 3.51508e-06 6.0186e-05 0.000401769 2.66997e-05 3.27488e-06 0.000630797 3.12711e-06 0.000485053 1.3647e-05 0.000446462 0.00159221 0.000151815 2.29952e-05 0.000120714 1.03266e-05 0.000208661 4.08339e-06 4.59961e-05 0.000512875 9.94996e-06 0.000464912 4.73602e-05 0.000386033 0.000409959 0.00061127 1.90465e-05 0.000167993 0.000194717 4.49855e-06 1.72844e-05 0.00027347 1.45601e-05 0.000472278 6.03998e-06 1.27484e-05 8.80901e-05 5.76738e-06 4.14496e-05 7.66328e-06 0.000150062 0.000150311 0.000804588 1.50447e-05 0.000400626 0.00096732 4.64032e-05 1.013e-05 5.03334e-05 9.69534e-06 0.000143816 2.33947e-05 0.00026304 1.33025e-05 0.000271456 0.000171829 0.000401279 0.000111026 0.000398786 1.81938e-05 7.18166e-05 0.000106485 0.000261963 0.000156512 0.000482319 0.000484397 0.000120879 4.35575e-06 0.000308554 0.000121412 1.08609e-05 3.23627e-06 8.51398e-05 6.44063e-06 1.73457e-05 6.04152e-06 3.00702e-05 
2.64809e-05 8.90781e-05 0.000525468 1.03605e-05 3.28765e-05 4.22563e-06 9.63514e-06 0.000129897 1.00593e-05 0.000287255 0.000250961 1.19846e-05 0.000194162 3.90063e-05 0.000357788 0.000388418 0.000426986 2.29804e-05 9.55178e-06 0.00011401 9.3631e-05 8.54722e-05 0.000164499 0.000541679 2.52235e-05 0.000478335 3.78402e-06 0.00058017 0.000266096 0.000130098 8.69446e-06 1.82018e-05 4.16378e-05 5.96276e-05 0.000305559 2.0213e-05 0.000647496 5.17512e-05 0.000994515 0.000111078 3.64944e-05 9.47307e-05 1.07021e-05 1.32834e-05 0.000482666 0.000521266 0.000347941 3.13608e-05 0.000152371 9.46542e-05 0.000389663 4.81701e-06 6.58925e-05 1.21399e-05 7.22176e-05 0.000153139 3.42318e-05 0.000632787 2.57938e-05 6.67189e-05 0.000217722 0.000653531 0.000522541 0.000127245 1.09859e-05 0.000404631 3.18294e-05 1.28909e-05 5.28464e-05 0.000258427 2.16014e-05 6.75904e-05 5.9221e-05 7.55491e-06 0.000778711 0.000325707 0.00023449 1.28814e-05 0.000387599 0.000169309 0.000792657 6.6777e-06 0.000141196 0.000117356 0.000442945 0.000605742 0.000108604 2.46402e-05 9.19803e-05 9.82564e-06 0.000298109 0.00128577 0.000173443 8.73018e-06 0.000146768 0.00012203 0.000565648 0.000133774 0.000120899 1.82079e-05 6.62615e-06 0.0002297 4.98656e-06 0.000230701 5.32258e-05 0.000681818 0.000611903 0.000141437 1.10691e-05 0.000155574 0.000260546 0.000433113 6.89394e-05 3.67695e-05 4.05931e-05 0.000320611 0.000382306 0.000389429 0.000397413 1.32527e-05 6.03421e-06 3.38693e-05 5.81891e-05 0.000118877 0.000830192 0.000152205 0.000451287 7.09102e-05 9.68215e-06 0.0002405 0.000107082 0.000775502 5.36896e-05 0.000249484 0.000174237 0.00016275 9.16922e-06 7.9948e-05 5.26173e-06 0.000225802 0.000163421 0.000372102 1.3623e-05 1.12455e-05 3.469e-06 1.33835e-05 7.05419e-05 7.20429e-06 0.000131656 1.23555e-05 5.20271e-05 0.000389108 0.000387802 0.0015347 0.000320909 0.000396203 3.84948e-05 0.000206433 0.000167567 0.000634813 1.67135e-05 9.74361e-05 2.36966e-05 0.000233032 0.00102163 0.000142824 0.000117688 1.81254e-05 0.00080546 0.000566239 0.000628504 0.000325937 0.000103186 0.00027295 2.09779e-05 0.000265925 9.54544e-05 0.000403564 3.42172e-05 0.000108841 0.000111156 4.63208e-05 0.000351806 0.000389582 0.000471183 0.000416278 7.90569e-05 0.000524054 1.01671e-05 9.30451e-06 8.04042e-06 1.94886e-05 9.6674e-06 0.000452987 1.17635e-05 1.79748e-05 0.0012732 1.8896e-05 8.9804e-05 9.15399e-05 5.34383e-06 2.06833e-05 0.000448319 1.83723e-05 5.92925e-06 0.000262369 4.8719e-05 5.73712e-05 8.12505e-05 0.000315151 0.000288931 0.000243334 4.37529e-05 0.000665953 0.000682618 0.768027 0.000611102 0.000126712 1.8481e-05 0.000514195 0.000141976 0.00051072 2.5232e-05 0.000191082 0.00042151 0.000441432 7.15483e-05 6.2983e-05 0.000157897 0.000661889 0.000500827 0.000525344 0.000148617 9.95009e-05 0.000217039 1.30016e-05 0.000476816 0.000162504 2.24004e-05 0.000280004 3.50072e-06 5.30637e-05 7.01287e-06 5.68264e-06 7.41204e-06 1.49337e-05 0.00159402 0.000642008 0.000288055 4.81752e-05 0.000707067 3.7823e-05 0.000132102 9.27563e-05 0.000153004 0.000782441 0.00249788 1.73698e-05 0.000383731 9.11506e-05 5.17751e-05 0.000930268 6.67932e-06 5.70751e-05 0.000303957 0.000148476 6.56708e-06 6.04543e-06 1.59954e-05 3.60066e-05 0.000410537 0.00098307 1.52194e-05 7.79557e-06 7.71177e-05 5.72892e-06 8.04553e-06 0.000587651 5.91469e-05 1.89895e-05 0.000544116 4.62746e-05 2.85319e-05 9.92315e-06 7.15707e-05 9.17123e-06 8.99178e-05 8.51274e-05 2.75395e-05 1.84495e-05 1.03924e-05 1.38309e-05 7.08607e-05 0.000227252 5.29047e-06 0.000394393 1.40317e-05 0.000224969 5.80143e-05 9.2124e-06 0.000132154 0.000140328 7.32354e-05 0.000123356 0.000293319 1.19765e-05 1.02462e-05 6.19697e-06 1.41911e-05 7.53083e-06 0.000111117 0.000879338 9.36332e-05 0.000473763 0.000589391 0.000569452 6.99795e-06 0.000147738 3.87667e-05 0.000487859 0.000494043 1.89884e-05 0.000522729 0.000388938 5.82438e-05 2.62561e-05 0.000459015 1.31585e-05 0.000187525 0.000116819 0.000232817 0.000413616 6.32333e-05 0.000669598 0.00021447 0.00049797 1.90652e-05 0.000379376 0.000624082 7.49822e-05 0.000436883 9.25399e-05 0.000514396 1.6916e-05 8.08245e-06 0.00019877 4.24052e-05 5.59802e-05 1.03873e-05 0.000119307 0.00112559 7.13301e-06 2.06012e-05 0.000143279 0.000316233 4.66641e-06 0.00012257 1.02576e-05 0.000453451 4.55131e-05 0.0001297 0.000391832 0.000390156 5.44323e-06 0.000783393 6.37935e-05 0.000860736 8.10452e-05 9.07692e-05 0.000260968 6.75801e-06 4.73146e-05 4.42041e-06 6.2978e-05 1.14228e-05 0.000487962 8.68256e-05 0.000667914 5.11444e-05 3.85144e-05 0.000331957 7.34111e-05 0.000424055 7.92058e-06 0.000154996 0.000221063 4.02608e-05 3.11957e-05 0.000102003 3.89257e-05 4.91524e-05 0.000451348 0.000738998 3.0657e-05 0.000783281 0.000426806 8.27818e-05 4.97787e-05 4.10094e-05 3.33866e-06 1.15766e-05 0.000112004 0.000120506 7.45357e-05 0.000118859 0.000494568 0.000410972 0.000210001 0.000162358 3.89973e-05 1.87167e-05 0.000200972 3.52873e-05 0.000451024 0.000584614 7.52206e-05 0.000696292 0.000238359 0.000386303 0.000415604 0.000338621 2.74531e-05 0.000984721 8.02557e-05 7.02663e-05 6.20857e-06 4.00812e-05 7.43711e-06 0.000131231 4.06912e-05 0.000146134 0.000145834 3.19885e-05 2.73454e-05 1.53793e-05 3.31969e-06 1.05734e-05 8.80118e-05 9.68043e-06 0.00110385 0.000587861 7.75458e-05 6.34917e-05 2.95842e-05 3.48292e-05 0.000316282 4.25309e-05 5.34729e-06 0.000113958 0.000246221 0.000419806 2.16098e-05 8.52463e-05 6.80117e-05 0.00015929 4.99679e-05 5.8514e-06 0.000510013 9.23988e-05 5.04557e-05 0.000429016 0.000248775 0.000295315 0.000512359 0.0004001 0.000416291 0.000402981 0.000392883 4.73004e-05 5.09678e-06 7.9808e-05 0.000102005 8.69935e-06 0.000127887 9.7932e-05 2.0093e-05 0.000633245 6.27293e-05 0.00146079 0.000181461 0.000978934 6.64627e-05 4.33331e-06 1.50001e-05 0.000103041 0.000828276 0.000188543 0.000592529 0.000250593 1.78371e-05 8.33492e-06 2.92915e-05 5.55377e-06 5.53825e-05 0.000229909 0.000156945 8.95031e-06 2.70227e-05 9.44017e-05 0.000463724 0.000200592 0.000132471 0.00136905 8.71651e-05 7.09827e-05 1.61949e-05 0.000295423 0.000146714 4.04213e-06 0.000151024 1.05702e-05 0.000217114 0.00108792 0.000393491 0.00021642 0.000151814 0.000386106 0.000220269 2.21345e-05 2.55072e-05 5.90899e-06 0.000174718 1.04683e-05 4.63152e-05 0.000119867 0.000145786 1.09543e-05 1.73754e-05 0.00100614 4.49952e-05 7.25025e-05 9.80644e-05 4.54099e-06 1.00069e-05 9.79607e-06 2.78079e-05 2.28006e-05 0.00023366 0.000387922 0.000471738 9.00593e-06 0.000557224 7.14808e-05 0.000529491 0.000532722 7.12803e-05 1.35676e-05 8.98935e-05 2.02841e-05 0.000446529 6.20056e-06 9.37556e-06 3.32876e-05 7.58062e-05 7.7389e-05 0.000239365 1.3338e-05 0.000359626 0.000154912 6.46082e-05 3.36694e-05 0.000434648 4.95498e-05 1.85389e-05 1.39625e-05 0.000141983 0.00155579 0.000283042 1.38061e-05 0.000449632 0.000131144 0.000894154 0.000125884 2.64349e-05 0.000425439 0.000412505 7.59078e-05 6.89422e-05 1.08266e-05 0.00024165 7.14534e-06 0.000571265 0.000163288 9.17102e-05 0.00108335 0.000394025 0.000620017 8.73774e-05 0.000458287 0.000109556 0.000390418 9.42993e-06 2.17064e-05 0.000139953 7.39185e-06 0.000112735 0.000188416 0.000117564 0.00108366 0.000140975 1.28503e-05 5.26706e-06 2.84823e-05 0.000134203 0.000945824 0.000206465 3.91329e-05 0.000242572 8.3317e-06 6.05262e-06 1.36718e-05 7.09372e-06 0.000151504 8.3777e-05 0.000239474 0.000498866 0.000110432 4.84085e-06 1.82826e-05 0.000159606 0.0001376 8.73666e-05 6.62614e-05 0.000572068 3.60855e-05 0.000397768 0.000134327 8.36066e-05 0.000705986 2.32527e-05 0.000101235 0.000111559 0.000467529 9.0168e-06 7.01143e-05 9.18527e-05 4.83748e-05 7.72675e-05 1.07266e-05 0.000168489 3.3729e-05 6.51348e-05 7.51473e-05 1.70586e-05 4.77194e-05 0.000222561 0.000147194 1.53186e-05 0.000604744 8.9215e-05 0.000120133 1.71056e-05 0.000485127 5.29134e-05 0.00139988 9.17614e-06 0.000485203 0.000768956 6.32788e-06 5.14385e-06 0.000167244 0.000108996 8.6184e-05 0.000732822 6.45795e-05 0.000127766 3.70576e-05 0.000110664 0.000463356 8.06478e-06 0.000802612 2.54069e-05 0.000519904 0.000389373 4.24293e-05 0.000388327 0.000115138 0.000391921 0.00014084 1.35906e-05 2.91354e-05 0.000114931 0.000630875 0.000175245 8.67535e-06 0.00013498 7.25242e-06 0.000192509 0.000172184 8.69217e-06 1.23631e-05 1.60595e-05 2.40351e-05 0.000434812 1.39119e-05 0.00010133 4.08361e-06 0.00010034 2.48248e-05 6.16256e-05 0.00016658 0.000162352 0.000403654 0.000146586 0.000139527 0.000413263 7.05236e-05 1.00257e-05 0.000323329 4.33457e-05 4.02671e-05 9.22224e-05 1.24469e-05 0.00100174 0.000226838 0.000142484 4.17976e-05 0.000796295 0.000155883 0.000381082 0.000116163 0.000308712 0.00078108 5.77466e-06 0.000301614 0.00056755 0.000298919 0.000462603 5.04587e-06 0.000396158 9.9781e-05 0.000145178 8.61329e-05 0.00042134 0.00107698 9.74356e-06 0.000760835 0.000102418 0.000101262 6.49501e-06 7.30901e-05 5.95877e-06 7.2791e-05 3.13952e-05 3.34066e-05 7.0735e-06 8.84463e-05 3.13364e-05 7.67851e-06 0.000377863 2.77755e-05 0.000183374 2.58654e-05 0.00119631 0.000177085 0.000929967 2.675e-05 0.000142333 0.000316719 2.74672e-05 1.33344e-05 1.31507e-05 0.00064832 0.000594754 5.08343e-06 9.06608e-05 1.29184e-05 0.000725989 0.000463426 0.000566923 0.000487588 8.38808e-06 1.01378e-05 0.000179461 0.000355441 2.72109e-05 0.000392976 6.67208e-05 0.000291032 0.000970868 0.000178817 6.81065e-06 0.00038391 7.10088e-06 1.8544e-05 0.000437129 0.00444301 8.13216e-06 5.1589e-06 7.53901e-05 0.000401987 0.000131331 1.45525e-05 0.000416532 0.000390342 1.33828e-05 9.18002e-05 0.000155349 0.000140982 8.53961e-06 0.00049131 2.22833e-05 7.6883e-05 0.000558772 1.37092e-05 0.000640181 0.000478433 2.74055e-05 0.00045869 2.92665e-05 1.02865e-05 0.000428274 4.58485e-05 0.000206309 0.000830339 1.16767e-05 0.000435786 0.00020062 0.00026089 0.000464597 0.000662315 0.000507168 0.000449632 1.75472e-05 0.000632038 9.71449e-06 9.84396e-05 0.000391369 0.00045782 0.000781199 0.000892187 2.05095e-05 3.81173e-06 6.60574e-06 0.00152644 0.000741789 0.000246183 0.000363774 7.08262e-05 1.06728e-05 1.33389e-05 0.00060192 2.30001e-05 2.19628e-05 4.06415e-05 0.000490298 1.51672e-05 0.000622654 0.000655611 0.000616266 4.27226e-05 3.30629e-05 0.000600749 1.74357e-05 0.000279721 3.10178e-05 0.000981575 0.000110968 0.000155799 7.3357e-06 0.000106887 0.000179308 0.000443525 0.000167627 0.00016862 7.18468e-06 0.000134287 5.40909e-06 0.000184965 0.000413042 2.52417e-05 1.27462e-05 0.000479207 0.000286971 0.000124555 8.46257e-05 0.0023705 1.23725e-05 1.16375e-05 0.000393696 0.000523461 0.00228069 7.16951e-06 4.13834e-05 3.35759e-05 2.22116e-05 4.40242e-05 0.000428264 0.00117515 6.42881e-05 0.000110304 1.34277e-05 0.00058316 0.0007729 0.000171118 6.04387e-05 0.000427995 3.74489e-05 2.67591e-05 7.30417e-06 0.000627445 7.58895e-05 0.000621571 0.000476562 0.000115578 0.000472628 8.9591e-05 5.77497e-06 1.54529e-05 0.000190591 0.000131605 0.000565204 2.38469e-05 7.42456e-05 6.71034e-05 0.000660724 0.000347317 1.73705e-05 2.54722e-05 1.21003e-05 0.000140087 1.69098e-05 4.16723e-05 0.000151775 7.17605e-06 5.86922e-06 3.30055e-05 1.80681e-05 7.13014e-06 0.000687478 1.69012e-05 0.000524103 0.0005485 0.000455619 0.000204459 9.13666e-05 0.00024501 9.56688e-05 0.000478136 0.000388335 7.68762e-05 0.000306513 1.9052e-05 1.08927e-05 8.84625e-05 5.24135e-06 0.00024497 1.793e-05 0.000115658 6.03441e-06 6.51498e-05 0.000166802 0.000394665 1.21149e-05 0.000474884 0.000362328 6.31425e-06 4.8028e-05 2.90567e-05 5.73674e-06 0.000163884 0.000116158 0.000190602 0.000379627 0.00022059 0.000104976 0.00023211 0.00182284 0.000437244 0.000301542 0.000224749 6.19177e-06 0.000107915 6.41114e-06 0.000455332 1.17514e-05 1.05372e-05 0.00107732 0.000983876 1.86687e-05 1.40824e-05 0.000352995 0.000653475 0.000218365 3.20212e-05 5.63433e-05 0.000129322 0.000147427 0.000734983 3.14829e-05 8.32284e-06 0.000395846 4.40955e-06 0.000216188 3.96369e-05 7.53088e-05 2.24729e-05 0.000881932 0.000143836 0.000390713 
8.38051e-05 0.000606136 0.00016536 0.000654139 8.5409e-05 0.000413906 2.87469e-05 4.22482e-06 5.56016e-05 4.86387e-05 8.12699e-06 2.36558e-05 1.88468e-05 5.54933e-06 1.34179e-05 0.000422863 4.59849e-05 0.000144877 2.34565e-05 8.97275e-05 7.47476e-05 0.000425055 4.25249e-05 0.818744 0.000128232 9.20136e-05 6.99164e-06 0.000642512 6.68287e-06 9.92204e-05 4.38277e-06 1.29558e-05 0.000424387 0.000194337 1.74557e-05 0.000633593 4.67234e-06 4.38875e-05 0.000325666 9.46896e-06 7.63284e-06 6.52763e-06 3.15622e-05 4.04915e-05 3.36998e-05 9.55359e-06 5.99042e-05 7.82924e-06 0.00102324 3.55334e-06 1.21998e-05 7.0932e-06 2.02993e-05 0.000164337 0.00046841 0.000956187 6.75414e-06 0.00132116 8.92191e-06 9.54075e-05 0.000270139 1.84865e-05 0.000551275 9.34129e-05 8.40525e-05 6.46886e-06 2.11189e-05 9.79749e-06 1.07418e-05 9.42158e-05 3.13378e-05 0.000432083 3.9163e-05 2.61674e-05 4.01012e-05 7.9476e-05 0.000829964 0.00059018 0.00100011 7.93066e-06 0.000199162 1.14509e-05 1.55716e-05 4.85335e-06 0.000116373 0.000585926 0.000469591 4.26433e-06 0.000493808 1.65611e-05 0.000456405 0.000236077 0.000434461 0.000150185 0.000524287 7.07839e-06 0.000477203 0.000420417 1.25496e-05 5.52515e-06 7.53955e-05 0.000423875 1.23975e-05 7.43987e-05 4.46194e-05 5.00028e-06 0.000646639 3.70855e-05 1.71876e-05 0.000401964 0.000283578 0.000315018 1.23165e-05 1.48014e-05 0.000114165 0.000457036 0.000112205 7.33656e-06 6.36446e-05 0.000504501 0.000685818 0.000158622 0.000486337 0.00127677 7.71759e-05 0.000487531 9.17755e-05 0.00016836 0.000157602 0.00041732 0.000116969 2.95019e-05 4.86687e-05 0.00054456 0.00126241 0.000455783 5.80721e-06 1.5623e-05 0.000535578 6.60135e-06 3.5579e-06 8.63599e-06 3.06073e-05 2.16592e-05 0.000421405 0.0004166 1.70536e-05 1.26094e-05 0.000252941 0.000250204 6.71283e-05 1.31323e-05 1.79605e-05 0.000453291 2.76767e-06 7.28936e-05 4.65245e-05 1.63869e-05 0.000116425 0.000274282 0.000200907 3.22113e-05 3.31362e-05 7.56828e-06 6.64673e-05 0.00029846 0.000179262 0.000228761 2.10361e-05 6.42058e-06 5.01292e-05 6.93043e-06 0.000753621 0.00031774 0.000135758 0.000118556 2.85541e-05 1.53345e-05 0.000481517 0.000818625 0.00112483 0.000471285 2.99527e-05 0.000419634 2.53925e-05 0.0004233 0.000161216 1.42502e-05 0.000175925 0.000423911 1.30133e-05 0.000147837 0.000304322 1.23813e-05 1.29035e-05 0.000420551 0.000452063 1.01621e-05 0.000420538 0.000430592 3.45681e-05 0.00043574 0.000846542 0.000186808 1.0194e-05 1.19958e-05 1.57863e-05 0.000297598 5.50899e-06 0.000269635 0.000309405 0.000170995 0.000114339 7.21539e-05 0.0002646 0.000364921 0.000405957 0.000131755 3.74767e-06 0.000151594 6.8439e-05 0.000432139 1.30168e-05 0.000109116 7.74617e-05 7.54166e-05 3.12343e-05 0.000166739 0.000137335 0.000347207 0.000113469 8.37895e-05 1.18493e-05 0.000124206 0.000562748 9.53147e-05 7.48134e-06 7.10305e-05 0.000559491 8.65078e-06 4.75726e-06 1.45606e-05 1.18846e-05 0.000299512 0.000561553 1.07442e-05 0.000409533 5.05876e-05 0.000123546 0.000491465 0.000416142 0.000116981 0.000180953 1.47845e-05 0.000116401 0.000323195 0.000639415 1.76347e-05 4.94294e-05 0.000130334 6.36094e-06 1.13184e-05 0.000102319 0.00177552 0.000261493 2.80568e-05 1.02032e-05 0.000827382 4.96411e-05 1.64531e-05 1.55281e-05 0.000437383 7.63643e-05 0.000440379 0.000211279 1.80087e-05 1.04054e-05 9.02922e-06 0.000507483 2.88084e-05 0.000232112 6.56132e-05 2.87828e-05 0.000115101 9.15411e-05 1.84737e-05 6.69951e-06 6.45573e-06 2.17903e-05 3.23754e-05 0.000176065 1.06736e-05 5.60285e-05 0.000166037 0.000538545 4.62852e-06 0.000445158 0.000210373 9.78581e-06 0.00012725 0.000186069 0.000206569 6.86061e-05 0.000555669 1.18675e-05 1.19285e-05 2.63189e-05 2.82164e-05 0.000565862 1.42964e-05 4.3411e-05 3.4297e-06 9.95763e-06 0.00021373 0.000113521 3.84782e-05 0.000422381 4.4504e-05 5.06111e-05 6.34439e-05 1.14844e-05 2.66549e-05 2.31471e-05 5.80955e-06 4.30314e-06 0.000456524 0.000273225 0.000143197 0.000391102 1.30265e-05 1.39707e-05 5.21453e-05 4.98591e-05 1.51337e-05 9.44927e-05 4.51051e-06 6.23296e-05 1.04305e-05 1.27575e-05 0.000423315 1.16167e-05 7.64201e-05 0.000227402 7.16747e-05 1.57061e-05 0.000433018 1.11027e-05 0.000149295 6.54023e-05 7.46533e-05 9.76144e-06 7.59924e-06 0.000541011 1.63742e-05 8.06226e-06 0.000271427 0.000264362 1.35623e-05 2.23195e-05 3.3598e-05 6.40385e-05 0.000418269 0.000486113 7.17836e-06 9.88819e-05 7.83885e-06 5.71785e-06 7.61196e-06 0.000123004 4.91462e-06 8.97311e-06 1.21226e-05 1.07836e-05 0.000310041 0.000447167 1.05113e-05 0.000425911 1.18561e-05 7.30755e-06 0.000187816 0.000233261 5.81701e-06 0.000499269 8.30462e-05 7.64094e-05 6.87945e-05 0.000298078 3.00269e-05 8.25127e-06 0.000424619 3.89053e-05 4.74052e-05 1.64267e-05 0.000139203 9.33981e-06 1.9437e-05 0.000115628 0.000445578 4.62777e-05 3.66366e-05 9.66157e-05 1.07723e-05 2.49676e-05 3.10705e-05 0.000932879 0.000364923 3.97955e-05 1.8088e-05 1.06854e-05 0.000149815 0.000317144 2.95669e-05 5.25005e-05 1.72301e-05 0.000644646 1.87102e-05 1.11192e-05 1.43111e-05 4.75558e-06 4.46552e-06 3.34038e-05 0.000119066 3.04198e-05 0.000199206 4.52469e-06 1.74178e-05 1.98106e-05 0.000713884 9.62696e-06 0.000252968 0.000186609 0.000558558 3.72448e-06 0.000111711 7.71872e-05 9.62913e-06 0.000124947 0.000422931 0.000420924 0.000538144 1.5989e-05 0.00012005 1.78461e-05 1.29943e-05 7.61341e-06 1.96178e-05 0.000605608 3.93131e-06 1.27058e-05 1.53136e-05 0.000243721 0.000172179 1.85257e-05 0.000421863 0.000427476 1.24643e-05 0.000442421 0.000577008 0.000170674 0.000492005 0.00024448 0.000298689 0.000476727 4.51535e-05 0.000112911 1.2339e-05 0.000457953 0.000499487 0.000102254 5.63768e-06 0.000421509 0.000177159 0.000102172 1.71246e-05 5.66617e-06 6.2537e-05 0.000496245 7.41349e-05 0.000530525 0.000366795 1.50432e-05 0.000231066 5.26907e-06 3.35141e-05 7.74125e-06 1.85603e-05 1.53076e-05 0.000980603 0.000106753 6.26978e-06 3.3069e-05 0.000576208 0.00141886 1.41845e-05 1.08919e-05 0.000479939 7.32107e-05 9.99846e-05 0.000185703 1.09646e-05 0.000204604 9.24026e-05 0.000260838 0.00031124 0.00055519 0.000105849 2.9412e-05 0.000159085 0.000431063 6.104e-05 2.53367e-05 1.09992e-05 7.00531e-06 0.000246732 1.28074e-05 4.48219e-06 0.000153464 1.362e-05 3.05605e-05 9.89258e-06 4.32584e-06 0.000168691 2.96644e-05 6.80869e-06 0.000439851 1.17776e-05 4.62069e-06 2.03653e-05 0.000165412 0.000719652 1.1043e-05 5.59512e-06 5.20577e-06 1.56923e-05 6.84866e-06 6.0063e-05 0.000443467 0.00048662 9.69688e-06 1.01806e-05 7.6414e-05 0.000187368 6.01028e-05 1.35308e-05 0.000259028 6.75271e-05 5.33475e-05 0.000166978 0.000128969 4.29374e-06 8.56522e-06 0.000370798 1.52643e-05 3.34245e-06 1.12864e-05 0.000581989 4.66582e-05 1.66902e-05 0.000198446 0.000427571 0.000514979 0.000612072 0.000566962 4.78822e-06 5.80417e-06 4.99784e-05 0.000223964 0.000570792 0.00045294 2.91093e-05 2.47329e-05 0.000700112 4.52522e-05 1.67909e-05 0.000482671 8.18298e-05 1.28936e-05 5.86957e-05 8.8136e-06 0.000916156 9.72807e-06 1.06322e-05 0.000509501 8.11356e-05 1.10899e-05 1.2193e-05 2.36009e-05 3.76104e-06 3.8163e-06 1.12542e-05 0.000419586 1.33259e-05 3.98257e-06 0.000471316 4.38241e-06 1.84542e-05 0.00117076 1.06575e-05 0.000119196 0.000874427 3.44829e-05 3.28418e-06 8.40127e-06 0.000420988 0.000428551 6.38396e-06 4.82357e-05 0.00047386 0.000420242 6.67334e-05 0.000419347 4.05841e-06 1.44874e-05 0.000432556 2.10804e-05 1.90424e-05 7.02039e-05 5.88006e-06 3.66198e-06 9.56948e-05 0.0001562 0.000220288 3.42463e-06 0.00016895 5.94091e-05 6.19382e-05 0.000757949 0.00064915 0.000444934 0.000216498 0.000225471 1.00282e-05 1.35438e-05 8.94507e-06 2.84457e-05 1.17577e-05 1.33322e-05 1.34518e-05 0.000223308 0.000340835 0.000152528 1.55841e-05 0.00028403 0.000487801 0.000588395 0.000837454 2.48392e-05 0.000469756 4.09593e-05 0.000458959 5.05292e-05 0.000103104 0.000453021 8.63761e-06 0.000739911 1.19559e-05 3.89081e-05 5.58872e-06 3.17547e-06 1.96063e-05 9.67343e-06 6.54675e-06 0.000335193 3.6529e-05 3.468e-05 6.60675e-05 3.73429e-06 0.000441805 0.000470256 0.000575912 5.62774e-05 6.41666e-05 0.000106598 4.48741e-05 0.000166265 6.85575e-06 0.000196213 0.000420623 1.33971e-05 1.17161e-05 0.000103886 0.00101841 1.883e-05 0.000484458 0.000119953 2.88022e-05 5.13655e-06 2.79553e-05 0.000432584 0.000105462 1.33216e-05 4.01957e-05 0.000421477 1.19561e-05 0.000105927 2.118e-05 1.25214e-05 1.9515e-05 1.44913e-05 1.24328e-05 0.00045281 0.000129613 0.000954048 3.2421e-05 1.03966e-05 1.29035e-05 5.56307e-06 6.35471e-05 6.03544e-06 0.000558954 0.000337059 0.000175691 5.28899e-06 0.000136786 1.43668e-05 0.000162428 0.000394882 2.19535e-05 9.75366e-05 0.000191786 8.89854e-05 0.000240333 8.58562e-06 9.04054e-05 0.000162992 1.69555e-05 1.00122e-05 0.0003842 6.19464e-05 2.83597e-05 7.50571e-06 3.24051e-06 2.63334e-05 9.09273e-06 0.00015541 1.28973e-05 3.12408e-05 0.00012164 5.11299e-06 1.22315e-05 2.13644e-05 0.000827208 1.88682e-05 1.0709e-05 4.74304e-05 0.000419368 1.31097e-05 0.000657114 7.99239e-06 1.33941e-05 1.98338e-05 3.53161e-05 1.00342e-05 1.90788e-05 0.000238489 0.000167798 5.30835e-06 0.000569138 7.98889e-05 0.00089505 6.18611e-05 0.000478129 0.000100666 5.50536e-05 3.4126e-06 0.000432918 4.71416e-05 9.56468e-05 0.00040492 1.77248e-05 0.000499467 2.85809e-05 0.000463308 0.000187539 0.000644326 1.09636e-05 1.89096e-05 4.33343e-06 2.01817e-05 1.86753e-05 0.00103657 0.000418179 1.72942e-05 6.74646e-06 8.80057e-06 3.08337e-05 0.00104167 0.000640932 5.64302e-06 0.000393307 6.19674e-05 0.000152769 0.000265938 0.000440991 0.000141514 1.08378e-05 3.99334e-05 0.000247311 1.12177e-05 0.0001256 7.49122e-06 0.000439022 6.05642e-06 0.000821726 0.000154535 0.000159072 0.000177497 2.20291e-05 0.000493361 0.000684782 0.00083351 1.0979e-05 0.000217105 2.49256e-05 4.64198e-06 5.77722e-05 0.000177973 4.5125e-05 2.03564e-05 1.39465e-05 0.000517075 9.45762e-06 2.21625e-05 5.60134e-06 8.44275e-06 1.32238e-05 6.85149e-06 5.71158e-06 0.000455289 0.000270638 8.52808e-06 0.000445577 1.01359e-05 0.000424251 1.69903e-05 8.17726e-05 0.000200173 9.29468e-05 3.49389e-05 0.000265515 0.000575652 6.66751e-06 0.000492455 7.42528e-06 0.000183916 0.000505945 1.03719e-05 0.000471333 8.12897e-05 0.000133525 0.000109394 4.90011e-05 0.000432149 0.000145981 9.88341e-06 3.92403e-06 2.56921e-05 4.24367e-06 0.000844515 1.29976e-05 0.000421181 8.9607e-05 3.68203e-05 6.40443e-06 5.81128e-05 0.000141465 3.26566e-05 2.85594e-06 1.49712e-05 1.37983e-05 0.000488914 0.000426634 3.68074e-05 6.82352e-06 0.000285048 0.000112592 0.000240628 0.000220504 1.74123e-05 1.70407e-05 0.000446723 0.000718979 5.37069e-05 1.22814e-05 0.000436524 0.000460899 2.15813e-05 0.000414019 0.000428857 1.08041e-05 0.000448517 7.20756e-05 1.35559e-05 2.55012e-05 0.000518845 1.06798e-05 0.000524757 0.000114675 6.94982e-05 3.99617e-05 0.000109672 4.42874e-06 0.000436893 0.000468555 0.000120021 0.000134941 3.83118e-06 6.64664e-06 3.56342e-06 7.33954e-06 0.000116294 1.65248e-05 0.000178491 7.81384e-05 0.000321189 0.000816928 0.000686769 2.66773e-05 0.000434131 8.63357e-05 5.6559e-06 0.000172926 0.000487291 9.85792e-06 9.40471e-06 6.49795e-06 6.89712e-06 6.30721e-05 3.16066e-06 1.29998e-05 7.15341e-06 0.000281463 7.01293e-05 1.50397e-05 1.28391e-05 0.000471356 0.000433069 0.000563229 0.000397692 2.14067e-05 1.42173e-05 2.24199e-05 2.5831e-05 1.11509e-05 3.701e-06 6.95999e-06 9.216e-06 8.33667e-06 6.73676e-06 6.95822e-06 1.21044e-05 7.36357e-05 5.75152e-05 4.28715e-05 8.38353e-05 1.26424e-05 0.000283545 0.000209598 3.4773e-06 7.43111e-06 4.86516e-06 0.000419332 4.39208e-06 0.000513859 2.82128e-05 0.000766308 0.0002184 3.764e-05 0.000110697 3.97024e-06 0.000587219 2.22534e-05 0.000552475 9.64945e-05 0.000108955 2.3042e-05 3.28373e-05 0.000503713 0.000655665 5.18386e-06 0.000219933 9.60892e-05 0.000758156 0.000406015 0.000103571 0.000386949 0.000457478 0.000111961 0.000382521 8.31351e-06 1.83597e-05 5.69405e-05 9.70086e-05 0.000531113 0.000505043 0.000428039 0.000447862 1.48366e-05 5.58918e-05 2.22339e-05 
1.0754e-05 0.000120587 0.000554012 9.16739e-06 4.78557e-05 9.74396e-06 2.00633e-05 5.45549e-06 1.9391e-05 1.52302e-05 4.3681e-05 3.21104e-05 0.000280638 2.43745e-05 8.60945e-05 0.000400484 0.000416072 2.77409e-05 0.000240117 6.35747e-05 0.000118363 0.000159441 3.13155e-05 0.000751216 4.84791e-05 0.000423877 4.20687e-05 0.000405395 8.38307e-06 0.0001121 3.25032e-05 6.73864e-05 8.65008e-05 1.69833e-05 0.000100651 0.000329527 0.000441893 5.51323e-06 0.000828599 5.14126e-06 5.37582e-05 8.67374e-05 0.00028872 0.000148194 0.000381304 2.19961e-05 0.000326908 0.000121367 2.95241e-05 0.000143965 0.0004018 0.000242615 8.82181e-06 1.19107e-05 2.93507e-05 0.000153648 4.15289e-05 0.000193824 5.04e-05 0.000248687 0.000387277 0.000424796 6.49536e-05 0.000175199 1.15521e-05 0.000293463 3.23697e-05 5.88231e-06 8.91078e-06 5.66877e-06 0.000147339 3.7634e-05 2.85259e-05 0.000181521 0.00107016 0.000328656 0.000160436 3.38033e-06 3.39347e-05 0.000256302 0.000531691 0.000234912 0.000231784 1.96504e-05 0.000259904 0.000723695 0.000331512 4.37996e-06 0.000159425 3.84855e-05 0.000313368 0.000769606 0.000371648 4.35016e-05 9.72752e-05 7.19195e-05 0.000645999 9.34945e-05 0.000292889 2.35807e-05 0.000695819 9.59284e-05 9.67291e-06 0.000319372 2.01417e-05 3.78053e-05 3.83915e-05 0.000148553 0.000126104 0.000338598 0.000201386 0.000493061 2.46181e-05 3.75555e-05 2.10878e-05 0.000218152 0.000423055 0.000396218 0.000369717 0.00025419 6.98957e-05 4.81118e-05 0.000199717 2.23615e-05 0.000220466 0.000137866 0.000426104 0.000558656 2.22024e-05 0.00011892 8.22884e-06 0.000731259 0.000100536 0.000149399 0.000120322 1.22517e-05 3.02872e-05 0.000107344 5.41533e-06 0.000486442 5.14578e-06 0.000103624 9.63818e-05 1.76795e-05 4.05039e-06 6.29912e-06 4.70897e-06 4.08858e-06 0.000339616 7.23869e-05 0.000128333 0.000389981 0.000378428 0.000580711 9.86719e-06 0.00062631 7.67046e-05 0.000250714 2.32148e-05 0.000373158 8.12014e-05 0.00016166 2.13618e-05 5.17595e-05 0.000595432 0.00012803 0.000296057 1.74954e-05 0.00074926 0.000546363 0.000673148 7.11848e-05 6.47819e-06 1.09612e-05 0.000115445 0.000115901 0.000107661 0.000710832 2.24325e-05 4.59862e-05 0.000245011 0.000301599 1.97581e-05 0.000417436 0.00063324 0.000278596 3.15617e-05 0.000505825 0.000276872 6.3643e-05 1.42367e-05 0.000115532 2.48523e-05 0.000446489 6.80698e-05 4.6315e-05 0.000497347 6.66031e-05 0.000107054 1.85543e-05 8.42227e-05 0.000134183 4.81256e-05 1.78068e-05 7.61291e-06 1.03803e-05 2.21019e-05 8.63381e-06 0.000101336 0.000303906 0.000171522 0.000339599 3.14436e-05 5.08835e-05 0.000382828 0.725324 0.000719992 0.000343654 2.82373e-05 0.000435124 0.000193231 0.000764462 3.99851e-05 9.62849e-05 0.000423512 0.000374378 0.00049769 5.28717e-05 0.000156268 0.000574791 1.57829e-05 0.00054965 0.000220541 8.29886e-05 0.00016712 0.000150919 0.000201828 6.29436e-05 2.99408e-05 5.35724e-05 2.89224e-06 0.00017395 1.08061e-05 3.2037e-06 3.39185e-05 0.000129792 4.99506e-05 0.000682904 5.57994e-05 3.74967e-06 0.000413018 0.00031702 8.44791e-05 0.000301125 6.21187e-06 0.000287551 0.000198573 3.83774e-06 0.000373564 0.000310607 2.16427e-05 4.94256e-05 5.81793e-06 0.0509964 0.00050726 0.000211191 1.58321e-05 7.98475e-06 1.05126e-05 1.75818e-05 0.000377827 8.75569e-06 0.000145912 1.35247e-05 0.000175707 3.06061e-05 0.000139637 0.000367346 7.37006e-05 2.28286e-05 0.000617217 4.91011e-06 0.000649638 1.84869e-05 2.67839e-05 6.02747e-05 9.50857e-05 2.03592e-05 0.000266206 3.57859e-05 3.51617e-05 3.05264e-06 9.16654e-05 0.00026024 4.70435e-06 0.00037416 1.45267e-05 0.000294571 4.55588e-06 1.15822e-05 2.46108e-05 0.000144193 1.26199e-05 0.000350989 5.62615e-05 1.56072e-05 4.17592e-05 0.000132046 8.48313e-06 6.64648e-06 0.000364058 0.000429363 2.48551e-05 1.08421e-05 0.000392805 0.000589365 7.24731e-06 0.000152562 5.76397e-06 0.000514046 0.000535062 0.000154631 0.000395726 0.000370221 5.45184e-05 5.4368e-05 0.000547909 3.66316e-05 0.000206271 8.07109e-05 5.27481e-05 0.000785997 4.03437e-05 0.000385049 0.00037886 0.000397262 4.07038e-06 0.000123418 0.00063281 6.05808e-05 0.000450378 0.000399382 0.00039725 1.17833e-05 0.000173806 0.000106955 3.8314e-05 0.000169293 5.19203e-05 0.000292277 5.98996e-06 3.70596e-05 2.80607e-05 0.000539311 4.40366e-05 5.33809e-05 0.000140708 0.000223547 0.000385219 4.61869e-05 7.32286e-05 0.000711749 0.000439776 2.89347e-05 0.000380453 1.72247e-05 0.00037183 9.16539e-06 0.000267966 0.000123985 2.58753e-05 1.03484e-05 2.83294e-06 5.71485e-05 0.000215209 1.06323e-05 0.000141065 0.000846601 2.08115e-05 6.66144e-05 1.04397e-05 7.55388e-05 0.000432451 8.51568e-05 1.69269e-05 3.56765e-05 1.65116e-05 9.39232e-05 0.000110641 0.000458669 1.17364e-05 0.000459142 7.32049e-06 2.40309e-05 0.000376036 0.000396095 4.37773e-05 0.000233996 7.97626e-06 5.2215e-06 6.55158e-05 5.80073e-05 2.27171e-05 0.000225355 5.82017e-06 0.00046763 0.00040404 0.000186698 0.000158678 3.22424e-05 2.78729e-05 0.000185513 6.61949e-05 1.52492e-05 9.2306e-06 0.000110261 0.000632597 0.000179575 0.000369326 0.00048981 4.85237e-05 0.000254741 0.000502866 8.25034e-05 2.01315e-05 3.98414e-06 7.1786e-05 8.57323e-05 3.88573e-05 0.000100873 0.000216194 4.69501e-05 8.68537e-06 3.70964e-05 0.000139407 2.76523e-06 0.000127345 0.000107292 1.35927e-05 0.000428475 0.000535802 2.05779e-05 7.83062e-05 3.2705e-05 3.84954e-05 0.000337147 0.000140716 4.30622e-06 1.03395e-05 6.38532e-06 9.69578e-05 9.7957e-05 8.01819e-05 0.000161418 3.39435e-05 0.000122763 6.32322e-06 0.00117743 0.000177379 4.3437e-06 0.000436816 0.000214318 0.000467104 0.000804062 0.00048058 0.000604408 0.000447438 0.000433138 0.000143982 7.22334e-05 1.08295e-05 7.83095e-05 1.39738e-05 0.000149639 1.7134e-05 9.33367e-05 0.000526329 4.71171e-05 5.8534e-06 0.000144209 0.000908055 3.01019e-05 7.3031e-06 0.000287441 0.000124729 9.27446e-06 0.000191746 0.000452445 0.000282581 6.61582e-06 5.97953e-05 4.73787e-05 3.36158e-05 9.92599e-05 0.000193732 0.000134057 1.11761e-05 1.29543e-05 4.03388e-06 0.000375869 0.000271899 6.67037e-05 0.000784151 4.77842e-05 0.000562723 0.000139542 0.000192812 1.1639e-05 4.43427e-06 0.000154933 3.21788e-05 3.28448e-05 0.00100293 0.000382305 0.000209516 0.000166892 0.00023469 0.00022517 0.000103445 6.83584e-05 2.49892e-05 5.85204e-05 3.5792e-06 0.00037938 0.000136279 0.000354863 4.48915e-06 1.84786e-05 0.00278645 6.13588e-05 7.663e-05 0.000188725 3.82545e-06 3.25296e-05 2.60346e-05 2.38161e-05 1.98886e-05 0.000198172 0.000382833 0.000141521 0.000140353 9.10308e-06 2.36208e-05 0.000366737 0.000730394 7.86164e-05 8.19066e-05 3.43263e-05 6.2161e-05 0.000387678 2.04415e-05 0.000125368 1.46252e-05 8.11283e-05 7.54057e-05 1.10116e-05 5.46944e-05 9.76598e-05 0.000137216 6.06273e-06 4.78428e-06 0.000388437 4.57682e-06 0.000134319 3.69016e-06 9.28917e-05 0.000606821 3.57086e-05 6.59449e-06 0.000407198 0.000142098 0.00101769 0.000258172 7.66948e-06 0.000392319 0.00039755 0.00010049 7.59273e-05 4.35301e-06 4.88811e-05 5.92962e-05 0.000382641 0.000157684 0.00011408 0.000151445 0.000415951 0.000388506 4.35644e-06 0.000440043 0.000112051 0.00038054 3.425e-05 5.85831e-06 0.000510825 8.24815e-05 0.000472868 0.0031715 3.183e-05 0.000862833 0.00012019 2.61771e-05 4.48474e-06 2.72018e-05 7.55429e-05 0.000634689 0.000180798 0.000499377 0.000213574 1.95714e-05 9.74055e-06 6.27638e-06 1.35794e-05 0.000142422 0.000190727 0.0003042 0.000647528 0.000107824 1.88848e-05 5.40149e-05 0.000279228 0.000151847 6.24646e-05 4.11701e-05 0.000414995 2.09986e-05 0.000391053 9.12218e-05 0.000103896 0.000394939 0.00015711 0.000258512 0.000117622 0.00044768 3.60543e-05 0.000111211 6.59456e-06 5.55651e-05 2.99376e-05 8.12369e-05 9.54986e-05 0.000332625 0.0001326 0.000161451 0.000197555 4.94125e-05 0.000147097 4.3984e-05 0.000177836 0.000771986 0.000245837 9.14724e-05 3.74318e-05 0.000279895 5.26663e-05 0.00113324 0.000151096 0.000385167 0.000747307 2.62049e-05 1.72605e-05 7.91556e-05 8.15268e-05 0.000174142 0.000357917 5.22708e-05 0.000156893 1.84387e-05 6.82312e-06 0.00039822 4.00521e-05 0.000813579 1.68902e-05 0.000615046 0.00037921 9.53717e-05 0.000383243 4.94047e-05 0.000371257 0.00025478 0.000532744 9.52758e-06 1.98112e-05 0.00039384 0.000195295 6.54566e-06 8.66114e-05 9.42333e-05 6.43404e-05 0.000394052 2.17493e-05 5.92139e-06 0.000175494 6.25881e-06 0.000443433 0.000147049 1.10706e-05 3.38215e-06 0.000502418 3.27024e-05 3.69978e-05 0.000166225 9.99455e-05 0.000394669 0.000158176 9.25379e-05 0.000407268 6.88099e-05 0.00012143 0.000146663 0.000580601 9.27461e-05 9.42562e-06 0.000101021 0.000451326 1.57217e-05 0.000346156 0.000151316 0.000504489 0.00029242 0.000679787 5.73814e-05 3.78922e-05 0.000385219 9.26854e-05 0.000187448 0.00064067 2.15411e-05 0.000484507 4.44501e-06 7.3083e-05 5.13533e-05 6.96147e-05 1.09852e-05 1.23473e-05 0.000535653 7.33545e-06 0.000469681 4.8104e-05 0.000140296 1.61207e-05 1.64723e-05 7.66279e-05 1.45508e-05 0.00046347 3.72875e-05 7.42578e-05 8.60789e-05 4.92359e-06 5.36766e-05 5.75638e-05 2.02601e-05 3.56104e-05 1.10421e-05 0.000386942 0.000107836 0.000412188 4.46485e-05 9.68519e-05 0.000353347 1.87998e-05 3.14438e-05 0.000131175 0.000499627 4.31231e-05 4.07349e-06 6.27065e-05 6.64823e-06 0.000375177 0.000547026 0.000112907 0.00272534 2.73044e-06 8.1219e-06 0.000631454 6.30355e-05 2.32479e-05 0.000434937 6.34065e-05 1.69876e-05 2.84444e-05 0.000677844 3.77081e-05 0.000720201 5.59303e-06 0.000116323 0.000439892 0.0237059 0.000123294 4.60896e-06 8.59287e-05 0.000468989 0.000122197 4.25069e-05 0.000489199 0.000371469 0.000251579 1.43377e-05 0.000243086 0.000138758 5.67562e-06 0.000449443 3.60702e-05 0.000109526 0.000357489 1.13679e-05 0.000393381 0.000549961 0.000215941 2.579e-05 0.000131126 0.000181369 0.000500933 1.61713e-05 0.000236454 0.000375562 2.70188e-05 0.000454672 0.000390994 0.000251858 0.000401567 0.000587276 0.000436315 0.000483993 1.70413e-05 0.000430405 8.55595e-06 2.88782e-05 0.000396439 0.000441164 0.000873256 0.000107806 4.95269e-05 5.85393e-06 1.6525e-05 0.000731667 0.000545814 8.64579e-05 0.000379038 0.000192467 1.864e-05 5.10815e-06 0.000375309 6.9876e-05 8.36067e-06 0.000235999 0.000388757 3.57592e-05 0.000628382 0.000794523 7.37842e-05 3.16314e-05 4.294e-05 0.000466791 0.000213428 0.000154879 4.21805e-05 0.000901829 3.85348e-05 0.000384684 5.61963e-06 0.000111709 0.000283289 0.000377631 0.000184847 0.000151552 6.68727e-05 0.000125577 2.44696e-05 1.42526e-05 0.00040186 2.03071e-05 0.000146653 0.000406977 7.93429e-06 6.77498e-05 4.61239e-06 0.000149924 3.3307e-05 8.10772e-05 0.000635641 0.000860151 0.000112903 0.00011427 0.000151053 7.10417e-05 5.39188e-05 0.00021688 0.000406182 0.000135149 6.49572e-05 1.2446e-05 5.15711e-05 0.000398689 0.000741599 9.48097e-06 0.000150542 0.000381643 1.81674e-05 2.72099e-05 4.33571e-06 0.000523515 7.1661e-05 0.00109558 0.00044644 5.88128e-05 3.87512e-05 3.38375e-05 3.00141e-05 0.000170933 0.000187163 0.000333989 0.000410409 0.00011014 1.62416e-05 3.37749e-05 0.000694069 0.000210017 0.000337587 0.000217872 8.02912e-05 7.2591e-05 1.75699e-05 5.19299e-05 0.000151372 0.000112578 4.03799e-06 0.000102336 5.3331e-05 5.36216e-06 0.000542792 2.02668e-05 0.000657701 0.000369344 0.000492425 0.000402306 0.000243815 3.54115e-05 4.09569e-06 0.0004515 0.000368556 0.000149196 1.70599e-05 1.12512e-05 1.90304e-05 0.000192038 5.80292e-05 0.000122759 7.79984e-05 7.23855e-05 5.26712e-06 6.65354e-05 0.0006784 0.000437547 3.69997e-05 0.00108249 2.92999e-05 4.90319e-05 0.000115855 2.30448e-05 3.70685e-06 0.000186318 6.13392e-05 7.3316e-05 0.000393141 4.85072e-05 0.000169388 1.7259e-05 0.00126151 0.000389652 6.52017e-06 2.66646e-05 0.000189854 9.92639e-05 1.00752e-05 0.000418455 0.000412495 4.37775e-06 0.00101953 0.000157237 2.25783e-05 5.44745e-05 0.000355796 0.000463909 0.000125299 2.44631e-05 5.9281e-05 0.000218278 0.000146947 0.000483095 6.92174e-05 2.55547e-05 0.000416004 1.03634e-05 1.14232e-05 3.34931e-05 9.3114e-06 1.18554e-05 0.000744482 4.29904e-05 0.000421512 
0.000283651 0.000360235 0.000253379 0.000416705 2.65433e-05 0.000435166 0.000244366 4.91423e-05 1.3202e-05 2.91422e-05 7.82907e-05 0.000129168 1.12336e-05 1.05255e-05 7.50483e-06 0.000345261 0.00011543 0.000577478 1.0434e-05 0.000207341 0.146115 0.000349839 0.000181401 0.662321 0.000169121 6.09332e-05 8.12119e-05 0.000551392 0.000314842 0.000161049 8.32814e-05 0.000146369 0.00038316 4.64794e-05 8.75751e-06 0.000350106 8.50661e-05 0.000144226 2.32899e-05 1.08767e-05 9.61208e-05 0.000167732 0.000170031 1.92503e-05 9.65566e-05 0.000175947 0.000172273 0.000379115 0.000674206 0.000209722 2.25142e-05 2.22763e-06 0.000138557 0.000489513 0.000512514 0.000432296 2.00876e-05 0.00104749 1.53371e-05 1.9032e-05 8.51132e-05 9.73768e-06 0.00037654 0.000277553 7.60387e-05 7.16309e-05 0.000165747 0.000114919 0.000175512 5.14529e-05 0.00026458 0.000335675 0.000175396 5.26869e-05 9.81114e-05 3.78913e-05 0.000676374 0.000420267 0.000775196 2.93002e-05 0.000221274 2.23092e-05 0.000175738 6.6597e-06 0.000120618 0.00039967 0.000105495 5.93917e-05 0.000394709 0.000325009 0.000606608 8.11694e-05 0.000349501 0.00010376 0.000503603 8.97441e-06 0.000393196 0.000506855 0.000116781 1.64565e-05 0.000144661 0.000532052 0.000328329 7.41879e-05 9.75617e-05 6.02601e-05 0.000346502 0.000346513 0.000110415 0.000337894 0.000107803 0.000267413 4.88054e-05 7.91489e-06 2.91974e-05 0.0003471 0.000140088 1.60139e-05 7.20394e-05 0.000357008 0.000360129 0.000174016 0.00039445 0.000692614 8.6537e-05 0.000503198 0.00021298 5.17384e-05 0.000100949 0.000349535 5.82762e-05 5.94293e-05 4.27988e-05 0.000421417 0.000765206 0.000527635 0.000218841 7.01647e-06 0.000340248 1.5942e-05 0.000110803 6.42956e-05 1.02277e-05 7.12541e-06 0.000339746 0.000335376 4.72137e-05 8.14794e-05 0.000147526 8.18512e-05 0.000141912 0.000126388 0.000107846 0.000110025 8.96967e-06 7.46872e-05 0.000163309 7.02278e-05 7.44707e-05 0.000236583 8.03951e-05 0.000174267 1.04394e-05 0.000108228 0.000448273 0.000183926 3.2319e-05 0.000112873 4.07458e-05 4.91162e-06 9.14116e-05 1.95681e-05 0.000408509 3.12972e-05 1.44508e-05 0.000167443 0.000409004 0.000105323 0.000431793 0.000112201 0.000695905 0.000381766 1.43253e-05 0.000341707 3.78258e-05 0.000398387 0.000231757 0.000107587 2.75028e-05 0.000459859 0.000100344 0.0002507 0.000109009 9.53268e-05 8.81194e-05 0.000376423 0.000469645 2.01593e-05 0.000555847 0.000424064 2.12072e-05 0.000632865 0.000618859 0.000226976 5.44695e-06 3.66303e-05 0.000229793 0.000150946 3.93472e-05 0.000100421 3.3876e-05 1.21593e-05 0.000873883 6.84783e-06 0.000353638 0.000319816 0.000260529 0.000732596 7.24261e-06 1.05186e-05 0.000317569 0.000112609 0.00026105 3.25468e-05 2.00805e-05 0.000147324 4.54006e-05 0.000181697 0.000349048 8.80148e-05 5.45169e-05 0.000298438 0.000239664 0.00018322 0.000339922 0.000204462 7.17835e-06 1.14822e-05 0.00132796 8.07705e-05 7.95045e-05 0.000225629 0.000571242 1.15079e-05 0.000526353 2.47788e-05 0.000173489 0.000120521 1.447e-05 0.000340598 0.000378748 0.000321888 0.000324846 0.000119419 3.90767e-05 0.000113312 0.000365018 8.9164e-05 3.42153e-05 4.48437e-05 9.26284e-06 1.63639e-05 0.00011447 0.00387773 0.000416064 0.000135367 0.000106323 0.00104869 4.58196e-05 4.19286e-05 1.80896e-05 0.000521693 2.24636e-05 0.000347872 0.000268956 0.000139838 1.92599e-05 9.10225e-05 0.000284782 3.1719e-05 4.60086e-05 5.58971e-05 8.14241e-06 3.12981e-05 0.0001026 3.63482e-06 8.49234e-06 3.9936e-05 2.257e-05 0.00075077 0.000368307 9.42309e-06 0.000219709 0.000334589 0.000344614 4.65501e-06 0.000341738 8.05504e-06 3.20603e-06 0.00021734 0.000137213 9.15462e-05 0.000184139 0.000420802 5.03993e-06 0.000178548 1.72709e-05 5.12038e-05 0.000817279 0.000164849 0.000135422 6.77709e-06 7.65785e-05 0.000128501 0.000173417 8.61281e-05 0.000575729 6.16235e-06 0.000139764 2.03247e-05 0.000574733 0.000115273 0.00026238 0.000150907 5.80133e-06 0.00063188 0.00030201 0.000397578 0.000376183 1.98307e-05 0.000118041 0.000223022 0.000197863 8.12684e-05 0.000119261 7.66704e-06 0.000171927 7.10528e-06 2.63579e-05 0.000358517 0.000100101 0.000199404 2.80096e-05 0.00016915 9.4196e-06 0.000624264 5.60054e-05 0.000178978 5.33049e-05 8.92972e-05 8.34504e-06 1.06386e-05 0.000347158 8.85335e-06 0.000226306 1.80265e-05 0.000249732 9.52399e-06 1.62594e-05 5.34548e-06 3.70808e-05 0.000338292 0.000504258 9.08458e-06 3.2039e-06 0.000109493 3.3436e-05 2.42666e-05 0.000131424 6.70566e-06 0.000116438 0.000119608 3.15852e-06 0.000269788 0.000351437 0.000133764 0.000449888 6.40478e-05 1.51154e-05 0.000264578 0.000112304 9.86452e-05 0.000418848 3.51413e-05 2.81559e-05 8.71797e-05 0.000241306 6.51728e-05 5.48359e-06 0.000419586 7.80464e-05 0.000109215 0.000123454 9.03299e-05 9.71135e-05 1.30452e-05 0.000348365 0.000428917 0.000266612 5.8804e-05 8.90815e-05 0.000167701 3.5929e-05 6.89849e-05 0.000684206 0.000185137 7.54696e-05 4.5962e-05 8.21902e-05 0.000122795 0.00019281 3.67511e-05 7.03847e-05 0.000236128 0.000413076 3.96297e-05 1.00441e-05 4.67351e-05 6.10224e-06 7.7086e-05 5.24383e-05 0.000325978 6.15652e-06 0.000201273 7.88347e-05 5.92914e-06 0.000114623 0.000771131 4.66543e-06 8.91109e-06 0.000226773 0.000208164 5.51701e-06 3.93541e-05 8.24351e-05 2.74361e-06 9.91315e-05 0.000735394 0.000425139 0.000402678 6.29545e-06 0.000251043 0.000148561 0.000129592 8.21766e-05 0.000335094 0.00041227 4.56037e-05 4.42478e-05 8.74502e-05 3.84002e-05 0.000299614 8.16443e-05 0.000388733 0.00050882 3.53185e-05 0.00046159 0.000455449 0.000454221 0.000377923 0.000129417 0.000674942 5.43382e-05 7.22839e-05 0.000170644 0.000114704 0.00016126 0.000382786 9.21278e-05 7.40585e-06 0.000456104 0.000102703 0.000186052 5.28251e-05 6.08549e-05 9.43163e-05 0.000271294 0.000174157 0.000441244 0.00038423 2.28101e-05 0.000164054 5.38753e-06 8.98658e-06 2.27006e-05 0.000159105 1.9291e-05 0.0006113 0.000201286 0.000197748 0.000108508 0.000446917 0.00102222 7.93727e-06 1.69914e-05 5.20696e-05 0.000163724 0.000397365 1.63745e-05 4.60746e-05 0.000143948 0.000116729 8.82034e-05 7.81695e-05 0.000418591 4.68831e-05 4.41715e-05 7.05814e-05 0.000377256 6.45253e-05 1.10868e-05 1.43653e-05 0.000109134 1.96863e-05 0.000106879 0.0001676 9.67955e-05 1.53118e-05 0.000126884 0.000143352 3.02704e-05 0.000210636 5.4753e-06 0.000184272 0.000483936 7.58112e-06 7.93844e-05 0.000235267 8.25679e-06 0.000526869 0.000381489 8.01242e-05 7.39098e-06 2.24823e-05 0.00033184 0.0001153 0.000348633 0.000341099 3.3635e-06 0.000324402 0.000120767 7.67243e-06 0.000114869 8.47956e-05 5.86233e-05 7.38752e-05 4.38397e-05 0.000278971 0.00032148 0.000189771 0.000100417 0.000220239 0.000182546 4.17208e-06 0.000120081 0.000382833 9.48144e-06 3.69206e-05 1.42616e-05 0.000407061 0.000419063 0.000495352 0.000531323 3.07654e-05 3.81963e-06 0.000111581 1.59721e-05 0.000433861 0.000462638 3.96095e-05 1.38534e-05 0.00027871 1.03248e-05 9.93301e-05 0.000453699 8.66489e-05 1.26426e-05 5.42889e-05 2.97446e-06 0.000356704 8.03317e-05 6.11325e-06 0.000401862 0.000227648 9.37686e-05 6.68428e-06 5.90862e-06 8.63556e-06 4.34213e-06 0.000249888 0.000338588 1.12296e-05 6.44872e-05 0.000449316 7.11438e-05 0.000662213 0.000414132 7.87923e-05 3.09533e-05 0.000737508 3.59769e-05 0.000169768 7.85815e-06 0.000395164 0.000425875 1.49801e-05 0.000379481 0.00023352 0.00039412 3.99045e-06 0.000413163 9.99768e-05 7.68003e-05 0.000344786 9.28985e-06 4.09718e-05 0.000168997 4.81957e-05 6.61461e-06 6.26645e-05 0.000111402 0.000184714 7.33475e-06 9.05664e-05 4.98698e-05 6.21826e-05 0.000604423 0.000437006 0.000552079 5.74714e-05 6.20351e-05 5.07221e-05 0.000184216 1.41186e-05 1.46711e-05 3.44408e-05 5.03109e-05 1.48854e-05 0.000388401 0.000514067 0.000178722 8.08907e-06 0.000142592 0.000416244 0.000340078 0.000674436 6.13605e-05 0.000103862 9.60491e-05 0.000355422 9.74154e-05 0.000123251 9.16095e-05 5.93111e-05 0.000537231 3.11409e-05 2.51906e-05 7.91038e-05 8.21771e-06 4.45959e-06 0.000335303 8.79862e-05 0.000127897 4.52161e-06 8.09793e-05 9.85426e-05 2.41591e-05 0.00041918 0.000368966 0.000470685 7.41914e-05 6.23357e-05 0.000243407 0.000107032 0.000266566 5.04465e-06 0.000233407 0.000415573 7.17972e-06 0.000112591 0.000155968 0.000674058 6.56221e-06 0.000432426 9.5482e-05 7.29425e-06 7.27655e-06 4.06425e-05 0.000465991 5.21505e-06 8.39359e-05 3.22687e-05 0.000445545 1.20227e-05 0.000378692 1.62333e-05 7.95555e-06 9.54464e-05 0.000210065 1.62475e-05 0.000375656 0.00014851 0.000684303 0.000125926 0.000144575 5.02526e-05 8.27205e-05 1.28909e-05 0.000129512 0.000567839 0.000186971 0.000156862 7.98208e-06 7.99941e-05 9.91424e-06 0.000249972 0.000244033 1.21591e-05 9.0939e-05 0.000137063 0.000297538 0.000192149 7.4161e-05 3.71905e-05 3.17227e-05 1.59567e-05 7.38682e-06 0.000263463 7.92336e-06 9.18802e-06 2.60522e-05 3.7196e-06 6.78604e-05 3.67394e-05 0.000186678 3.21647e-05 7.45688e-06 0.000240979 3.76194e-05 5.37705e-06 9.16882e-05 0.00077048 8.22264e-05 9.02899e-06 0.00041665 0.000465927 8.48521e-05 0.000344564 8.05052e-06 0.0003258 0.000505109 8.93161e-05 0.000100565 9.86983e-05 5.91081e-05 8.0444e-05 9.38503e-06 0.000543501 7.0589e-05 0.000737816 0.000126449 0.000662819 1.47681e-05 4.42395e-06 5.56917e-06 0.000367621 0.000129882 7.66097e-05 0.000223964 0.000227624 0.000447527 7.94934e-05 0.000437247 0.000132156 0.00035615 8.05353e-05 2.15955e-05 3.3572e-06 1.43772e-05 0.000221735 0.000705359 0.0003442 4.80283e-06 1.53672e-05 0.000182051 6.58853e-05 0.00013469 0.000545422 4.68891e-06 0.00378469 0.000117554 0.000218095 2.78488e-05 0.000533082 0.000209412 7.12401e-05 0.000153769 9.51006e-05 0.000134362 5.99896e-06 0.000253063 0.000594741 8.12619e-05 0.00051608 3.27218e-05 9.6217e-05 9.96095e-05 8.02391e-05 0.000455825 0.000357513 0.000691391 9.58449e-05 0.000134339 0.000510953 5.19752e-06 7.82768e-05 6.22544e-05 0.000126867 0.00049215 0.000202003 0.000349245 5.9581e-06 1.06083e-05 4.78287e-06 1.39613e-05 0.000342628 4.06405e-06 1.25761e-05 0.00047145 0.000424923 3.13022e-05 0.000520519 6.53055e-06 0.000426926 0.000704417 1.30064e-05 0.000150724 0.000287068 9.19149e-06 0.000124445 0.000469415 1.13181e-05 0.000409105 7.89608e-06 0.0001534 0.000537924 5.56157e-05 0.000249107 0.000119991 7.31065e-06 1.9873e-05 7.94515e-05 0.000371507 0.000311305 1.12883e-05 7.13938e-06 1.58247e-05 6.46234e-06 0.000732126 0.000256282 0.000377186 0.000110013 0.000208292 1.32505e-05 7.62241e-06 0.000119333 0.000299227 8.39325e-06 0.000107335 8.57871e-06 0.000568277 0.000425312 3.88914e-05 2.87605e-05 5.20327e-06 3.6894e-05 4.5057e-05 2.55918e-05 6.74922e-05 0.000267573 0.000414014 1.12496e-05 4.70019e-05 5.16828e-05 0.000344192 0.000781374 9.72366e-05 0.0003348 0.000398553 7.98796e-05 0.000345762 1.91483e-05 0.000156726 7.75808e-05 0.000729181 8.05866e-05 0.000411134 0.000178695 0.000256574 1.24748e-05 2.76641e-05 7.67625e-05 0.000365632 0.00065597 0.000243424 6.89538e-06 0.000193568 7.61221e-06 5.40318e-05 1.14639e-05 5.83383e-05 4.2325e-05 0.000166842 4.45072e-05 0.000250043 0.000470797 0.000514144 4.10032e-05 0.00109455 0.000148869 5.18099e-05 0.000236641 0.000542484 3.85672e-05 5.54107e-06 2.73754e-05 8.23e-05 0.000193695 7.82829e-05 0.000159724 8.99118e-05 0.000490065 9.66979e-06 1.99484e-05 0.000107086 0.000377881 5.8085e-05 0.000713742 0.000156085 9.36615e-05 0.000156888 6.03105e-06 0.00103671 0.000112801 0.00010469 8.36141e-05 9.04612e-06 0.000101364 0.000122077 8.13637e-06 0.000131225 0.000156683 8.69548e-05 6.06513e-06 6.1853e-05 0.00011346 9.41112e-05 3.13214e-05 4.35553e-05 3.62903e-05 1.01809e-05 0.000345098 7.36733e-06 0.000351663 2.87515e-05 0.000677874 6.94109e-05 9.30262e-05 0.000284682 4.80562e-06 0.000436501 5.76897e-05 0.000348682 0.00012761 5.16333e-05 4.07508e-05 5.68583e-06 0.000344348 0.000375807 9.71299e-05 2.57819e-05 0.000198378 0.000392761 0.000105791 3.66466e-05 0.000406557 0.000690337 0.000172333 0.000318711 2.14315e-05 2.36118e-05 0.000111188 1.30936e-05 0.000203296 0.000439863 0.000350137 0.000386063 1.33295e-05 3.20013e-05 4.94722e-05 
1.39805e-05 0.000643228 0.000229966 0.000722586 1.75676e-05 0.00065882 1.18417e-05 5.67652e-05 4.1488e-05 0.000234331 1.12038e-05 0.000123444 7.30313e-05 3.72645e-05 1.12386e-05 0.000419801 1.67591e-05 0.000199636 8.3956e-06 6.25087e-06 6.47477e-06 0.000419373 8.92645e-06 0.810652 0.000187047 8.60019e-06 4.5535e-05 0.000521072 8.95356e-06 0.000100906 9.27459e-06 3.71452e-05 0.000485736 0.000187639 6.94367e-06 0.000672117 5.39714e-06 9.96051e-06 2.01109e-05 1.0594e-05 7.0475e-06 0.000187308 6.88888e-06 4.81962e-06 3.80481e-05 8.39572e-06 0.000295667 0.000273337 0.00100899 0.000287355 4.21075e-06 3.72174e-06 0.000119196 0.00010183 0.000413498 0.000580992 2.47482e-05 0.0010705 1.13904e-05 0.000351876 0.000392757 1.17034e-05 0.000417919 8.15334e-05 7.80712e-05 7.10966e-06 4.88903e-05 7.15592e-05 3.49075e-05 9.99572e-05 9.09895e-05 0.000457245 2.76346e-05 1.70232e-05 1.19545e-05 0.000151594 0.000891592 0.000666122 0.00121581 5.12085e-06 8.71065e-05 1.88135e-05 1.38022e-05 3.50051e-06 0.000438496 0.000693654 1.12451e-05 9.66508e-06 0.000419071 2.37852e-05 0.000448586 9.69304e-06 0.000824633 1.56959e-05 0.000428586 1.02424e-05 0.000418199 0.000458801 9.11918e-06 6.50883e-06 0.000192383 0.000417836 5.03891e-05 0.00018871 2.73628e-05 1.02701e-05 0.000420972 9.49322e-05 4.83177e-05 0.000190672 0.000306984 1.55912e-05 0.000102434 8.33171e-06 9.02528e-05 0.000408837 1.64954e-05 2.69656e-05 1.51776e-05 0.000570212 0.000470579 0.000230063 0.000493451 0.000817704 0.000179032 0.000418276 6.8754e-05 4.9664e-05 0.000261724 0.000407406 8.8201e-05 2.56307e-05 1.41447e-05 0.000582822 0.00108862 0.000467135 9.65467e-06 9.43665e-06 0.000406814 1.19102e-05 5.33153e-05 8.01043e-06 0.000174199 1.77213e-05 0.000406526 0.000493869 5.39262e-05 3.05745e-06 0.00039247 0.000157353 8.87624e-05 1.49071e-05 8.28504e-06 1.63282e-05 3.91119e-06 6.9479e-06 0.00050123 1.03711e-05 3.29684e-05 0.000367899 7.73141e-05 7.82997e-05 4.52381e-06 0.000180781 0.000254895 0.000153246 7.06169e-05 0.00030541 3.22632e-05 3.62331e-06 0.000192382 4.78671e-05 0.000488652 0.000255613 0.000237011 1.01834e-05 1.20533e-05 0.00016974 0.000419178 0.000234972 0.000886101 0.000640182 1.14637e-05 0.000411505 0.000181282 0.000521685 7.97905e-05 1.71096e-05 0.000179781 0.000422496 0.000113523 0.000530824 0.000256481 9.32666e-05 0.000111853 0.000507139 0.00068519 0.000115176 0.00044593 0.000524859 2.41282e-05 0.000427383 0.000733522 0.000161433 3.52328e-06 1.33958e-05 6.70339e-05 0.000436793 0.000129231 0.00034025 0.000246102 0.000206572 0.000318257 3.26227e-06 7.62237e-05 0.000222834 3.61241e-05 0.000159368 3.38324e-05 1.26934e-05 0.000206842 0.000339534 1.0033e-05 7.13281e-06 1.49434e-05 0.000141822 0.000166001 0.000168847 8.53327e-06 0.000306365 6.39303e-06 9.41818e-06 7.83325e-06 8.27726e-05 0.000573452 8.36229e-06 1.13829e-05 7.88344e-05 0.000717619 1.25574e-05 5.38138e-06 1.01731e-05 7.94049e-06 0.000215662 0.000479906 1.25482e-05 1.74156e-05 5.98762e-05 1.161e-05 0.000665038 0.000409013 1.22633e-05 8.09615e-06 1.96157e-05 1.02553e-05 2.65984e-05 0.000438036 3.03846e-05 7.38192e-06 0.000279253 8.88088e-06 1.92653e-05 7.85534e-05 0.00838207 0.000495724 2.3414e-05 3.75348e-06 0.000812452 0.000233011 1.32357e-05 1.89542e-05 0.000420099 0.00010636 0.000441471 0.000182261 8.19256e-06 1.51817e-05 2.02356e-05 0.000225532 0.000317479 0.000229648 0.000126878 1.09145e-05 0.000206355 9.34202e-05 6.16004e-06 1.02492e-05 4.6663e-06 0.000397573 4.64524e-05 0.000138445 1.76369e-05 8.05653e-05 7.77189e-05 0.000410129 5.82205e-06 0.0005957 0.000255778 2.34339e-05 0.000132525 0.000170325 0.000218936 0.000101837 0.000446103 1.2171e-05 4.41933e-06 5.56205e-05 8.49527e-05 0.000572568 2.07974e-05 0.000232802 1.31783e-05 8.33695e-05 0.000217749 0.000134356 3.23849e-06 0.000409984 1.42557e-05 7.53533e-05 8.85606e-05 0.000289221 4.70271e-05 0.000193811 6.16358e-06 4.18228e-06 0.00043628 0.000556001 1.45598e-05 0.00029372 0.000287457 9.16038e-06 0.00025041 3.3771e-05 5.46426e-05 0.000145875 7.33346e-06 6.66207e-05 1.20474e-05 6.83711e-05 0.000414347 1.23573e-05 0.000388815 1.52773e-05 8.68458e-06 2.25182e-05 0.000511112 1.34418e-05 1.21374e-05 1.05894e-05 0.000157559 7.75124e-06 5.29636e-05 0.000480618 2.46334e-05 8.712e-06 0.000893481 0.000242739 4.01706e-06 7.1309e-05 6.38717e-05 0.000111947 0.000426288 0.000411359 7.23065e-06 1.05261e-05 4.02745e-05 7.55017e-06 5.08888e-06 8.21502e-05 1.12962e-05 3.2642e-06 0.00013081 3.93568e-06 0.00020823 0.000566542 0.000172678 0.000537862 1.12661e-05 7.65741e-06 7.79151e-05 6.24064e-05 9.19945e-06 0.000312541 3.02959e-05 4.85062e-05 3.67095e-05 0.000128457 2.4739e-05 7.88034e-06 0.000413713 6.86661e-05 8.53723e-06 0.000326015 6.58843e-05 0.000295256 4.19989e-05 0.000116357 0.000448862 5.82671e-06 7.57568e-06 8.58372e-05 5.97848e-05 5.74483e-06 9.72499e-06 0.000932925 9.02951e-05 1.84755e-05 2.64093e-05 7.24451e-06 9.59013e-05 0.000380028 0.000270464 2.33858e-05 0.000173875 0.000692595 4.16492e-05 1.31473e-05 3.57656e-05 6.3738e-06 7.27409e-06 0.000152653 0.000236598 1.385e-05 0.000222269 9.81935e-05 2.73833e-06 5.54259e-05 0.00110338 5.68732e-06 6.46946e-05 0.00012725 0.000370023 4.63058e-06 7.65986e-05 0.000278232 1.84268e-06 6.1201e-05 0.00041121 0.000414824 0.000420741 9.17442e-05 0.000196622 1.47256e-05 6.16541e-06 1.13542e-05 8.34157e-05 0.00065767 4.56987e-06 5.94233e-05 6.35413e-06 0.000185746 4.39484e-06 0.000115259 0.000426202 0.000438375 7.418e-06 0.00041154 0.00046351 0.00058636 0.000488992 0.000188899 8.88608e-06 0.000339642 6.5481e-05 8.45744e-06 0.000186655 0.000254448 0.000769264 8.76276e-05 1.37256e-05 0.000418115 0.000180032 1.16183e-05 5.8507e-06 8.25141e-05 8.88899e-05 0.000320933 4.84244e-06 0.000419471 0.000370012 0.000100785 0.000193545 6.09691e-06 0.000227632 4.51855e-05 1.61176e-05 7.00627e-06 0.000798172 2.6713e-05 6.10111e-06 3.29706e-05 0.000617637 0.00165559 5.9236e-06 8.42301e-05 7.80355e-05 2.96572e-05 0.000161043 0.000313135 5.50175e-06 1.00191e-05 0.000185655 0.000148657 2.0798e-05 0.000634358 7.52418e-05 6.94905e-05 4.38882e-05 0.000410371 0.000128484 8.55046e-06 3.43195e-05 1.5805e-05 0.000225457 7.49285e-06 3.68626e-06 0.000169003 4.27134e-06 2.3617e-05 9.06557e-06 0.000130435 1.35019e-05 2.60157e-06 0.000183947 0.000414463 1.45629e-05 1.0951e-05 1.304e-05 0.000131578 0.000560857 8.19148e-05 3.46931e-06 4.76796e-06 6.40689e-06 0.000123268 1.36314e-05 0.0004114 0.000507312 5.03766e-06 0.000179761 5.88068e-05 9.16343e-06 4.52916e-05 3.68096e-06 0.000379495 3.56113e-05 6.34231e-06 0.000247105 0.000224709 5.47968e-06 0.000321122 0.000557179 0.000141259 3.95486e-06 7.55175e-06 0.00058146 7.17104e-06 8.9888e-06 0.000342986 0.00054652 0.000485856 0.000617053 0.00054338 3.65139e-05 5.90876e-06 1.18202e-05 0.00011852 0.000413854 0.000453362 0.00014461 5.95299e-06 0.000849832 7.2237e-05 2.99561e-05 0.000443854 0.00021963 0.000114384 0.000192318 9.20663e-06 0.000428723 6.13001e-06 3.79888e-06 0.000492649 7.97205e-05 1.42354e-05 7.8343e-06 1.42883e-05 1.11563e-05 5.1298e-06 1.00629e-05 0.000424346 1.05892e-05 4.59806e-06 0.000469804 1.00817e-05 0.000301748 0.00115221 9.60219e-05 0.000159354 0.000951632 3.14926e-06 4.71465e-06 9.18901e-06 0.000434783 0.000631233 8.28956e-06 0.00048314 0.000277087 0.000477079 6.43503e-05 0.000481558 4.0453e-05 6.96615e-06 9.82814e-05 1.0389e-05 9.70718e-06 3.78267e-05 1.82667e-05 7.78373e-05 0.00024623 1.06323e-05 0.000190485 3.55156e-06 0.000175355 2.42881e-05 6.31015e-06 0.000779326 0.000597806 0.000420569 0.000325491 6.93915e-05 0.000149982 5.80308e-06 5.07932e-06 1.13213e-05 0.000229861 2.63892e-05 6.94756e-06 2.01635e-05 0.000436741 0.000148839 7.16543e-06 0.000288838 0.000461061 0.000691609 0.000824147 7.50143e-05 0.000451292 4.53894e-05 0.000186838 8.86421e-05 0.000161797 1.16998e-05 5.22231e-06 0.000575404 1.20808e-05 0.000114483 4.90906e-06 9.06224e-06 5.15278e-05 4.48193e-06 3.63785e-05 0.000367311 8.18599e-06 7.80708e-05 0.000219864 2.47734e-05 0.000531814 0.000432494 0.00041066 0.000163485 2.94362e-06 8.92171e-05 4.51534e-05 7.61376e-05 0.00014922 8.41332e-05 0.000553837 4.88761e-06 3.98393e-05 2.87058e-05 0.00086524 1.33e-05 0.000416232 2.73244e-05 0.000122677 7.57047e-06 8.1657e-05 0.000493277 0.000344147 7.05771e-06 0.000140139 0.000448141 1.4393e-05 0.000592487 3.55007e-05 5.72948e-06 2.89864e-05 4.60603e-06 5.60196e-06 0.000409354 1.59601e-05 0.000962142 6.10074e-06 9.25109e-05 8.31161e-06 1.18491e-05 2.07768e-06 1.03267e-05 0.000411352 0.000334788 0.000163143 1.44594e-05 6.18729e-06 9.35571e-06 1.62969e-05 8.51269e-05 8.28168e-06 1.30634e-05 3.96049e-05 0.000115109 1.38734e-05 8.64008e-05 3.83421e-05 0.000212797 6.83861e-05 3.98931e-06 0.00023217 4.7359e-06 0.000105949 3.9058e-06 1.34381e-05 6.65841e-05 1.53001e-05 0.000311448 4.77672e-06 8.52817e-06 0.00010354 1.02709e-05 5.44059e-06 0.000186891 0.00100855 0.000262103 1.55205e-05 1.52717e-05 0.000477951 0.000152033 0.000688842 0.000184057 1.69556e-05 1.21168e-05 0.000116286 7.89968e-05 7.81725e-06 0.000346143 6.85631e-06 9.65223e-06 0.000561895 1.67439e-05 0.000604468 2.28071e-05 0.000780265 0.000174194 2.61082e-06 3.66823e-06 0.000430895 6.1378e-05 3.27116e-05 0.00021551 0.000292327 0.000593349 5.79625e-06 0.000410154 5.77895e-05 0.000411715 5.09191e-05 3.3741e-05 2.51981e-06 3.19165e-05 1.60061e-05 0.000857547 0.000412861 3.94358e-06 3.04167e-06 0.000379534 2.27365e-05 0.000106278 0.000963483 5.03618e-06 0.00077763 0.000180482 0.000140144 0.000161486 0.000712861 1.45122e-05 5.934e-05 3.97482e-06 0.00043266 4.20264e-06 0.000126317 8.72742e-06 0.000425344 2.85874e-06 0.0005304 0.000154331 1.16638e-05 7.48719e-05 1.09602e-05 0.000263556 0.000484768 0.000947221 1.50111e-05 0.000186287 8.28558e-05 6.38091e-05 4.83622e-06 6.11232e-05 9.19952e-06 0.000145383 1.28569e-05 0.000457465 7.10322e-06 3.60995e-06 3.07151e-06 1.92951e-05 3.36362e-06 9.01163e-06 5.37466e-06 0.000473346 0.00012061 1.11928e-05 0.000445102 5.92844e-06 0.000412047 0.000749227 1.69734e-05 0.00011849 0.000159944 8.57838e-06 0.000351058 0.000574465 8.77976e-06 0.00045597 5.79499e-06 0.000112534 0.000412341 5.30932e-05 0.00046976 1.08722e-05 4.64539e-06 1.8289e-05 8.06106e-05 0.00043313 9.49202e-06 4.53427e-06 4.87726e-06 3.41684e-05 3.19529e-06 0.000836545 7.44313e-06 0.000415845 0.000157638 7.69035e-05 8.86322e-06 1.29786e-05 9.9384e-05 0.000147365 2.80139e-06 3.75204e-05 0.000119342 0.000482735 0.00041027 1.28976e-05 6.93807e-05 0.000217419 7.83344e-06 0.000122313 0.00013154 3.08372e-06 0.000203972 0.000467676 0.000239273 6.77161e-06 0.000166994 0.00045888 0.000417174 9.4276e-05 0.000405802 0.000425867 2.8544e-06 0.000427862 9.62637e-06 0.000145404 4.33971e-06 0.000523757 8.45013e-05 0.000407914 7.80698e-05 7.36564e-06 4.44948e-05 2.17596e-05 1.78757e-06 0.000438273 0.000450534 6.80155e-06 4.29731e-05 5.6119e-06 1.0865e-05 5.55497e-05 2.7707e-05 0.000113106 0.000124597 0.000154088 9.91442e-05 6.68581e-06 0.000626716 0.000640368 9.69733e-06 0.000747691 0.000134252 1.20029e-05 8.54552e-05 0.000450043 5.75216e-06 0.000129292 2.27813e-05 0.000168154 0.000111227 7.76946e-05 1.66167e-05 0.000101812 3.9903e-05 8.25755e-06 0.000134249 2.02494e-05 0.000458258 3.95776e-05 0.000433236 9.01395e-05 0.000158891 7.53576e-05 4.03222e-06 8.77531e-05 2.14656e-06 6.60004e-05 9.97625e-05 0.000133161 7.75912e-06 4.19086e-06 7.71136e-05 6.25129e-06 0.000182949 1.27036e-05 4.19647e-05 0.000164078 1.60526e-05 0.000164162 0.000217336 3.41401e-05 6.57896e-06 4.47222e-06 0.0004146 3.28061e-06 0.000531083 8.18829e-05 0.000585749 0.000395554 2.42363e-05 8.11146e-05 4.43221e-06 0.000707533 8.95458e-05 0.000574834 6.22931e-06 0.000314235 7.104e-06 2.837e-06 0.000543812 0.000423615 3.4393e-05 0.000124878 3.49202e-05 0.000756317 0.000215078 7.23311e-05 0.000322127 0.000884462 8.03796e-05 0.000240572 0.000120399 1.11055e-05 1.03909e-05 7.59156e-05 0.000129125 0.000429611 0.000660994 0.000583933 0.000190742 4.16957e-05 2.99162e-05 
8.83215e-05 0.000282115 5.28862e-05 0.000335251 4.74185e-05 0.000351233 6.45883e-05 3.40686e-05 7.27918e-06 8.2368e-05 0.000198384 5.23237e-05 2.30345e-05 6.05518e-06 0.000110666 0.000398332 6.65974e-05 0.000273877 8.43859e-05 2.47724e-05 0.260164 0.00042877 2.07572e-05 0.537976 0.000222607 5.27595e-05 0.000270356 0.000568685 0.000174945 2.6203e-05 0.000134002 1.9401e-05 0.000277312 0.000192408 8.13792e-06 0.000415234 0.000166122 0.000170323 0.000484496 1.24744e-05 0.000155101 5.8608e-06 5.89732e-06 7.06787e-05 1.24981e-05 4.79175e-05 0.000245034 3.86289e-05 0.000573511 8.691e-05 7.19123e-05 2.26052e-06 0.000196126 0.000468035 0.000851177 0.000516109 1.69235e-05 0.000676909 3.39181e-05 0.000107358 0.000160898 2.90835e-05 0.000292843 8.1296e-06 8.15681e-06 0.000211463 0.000136139 0.000159155 0.00015286 1.17184e-05 0.000129637 0.000304319 0.00020148 4.19321e-05 0.00021404 0.000101854 0.000572816 0.000369044 0.000683115 0.000116118 8.62356e-05 7.84116e-06 0.000171025 8.34859e-06 0.000178339 0.000305114 3.05015e-05 9.06789e-05 0.000275585 0.000212438 0.000509669 0.000149963 0.000542825 0.000229516 0.000522118 9.85766e-05 0.000372988 0.000272114 0.000256274 5.44252e-06 0.000305185 0.000607013 1.14509e-05 4.06406e-05 6.72621e-05 4.38539e-05 0.000304888 0.000199129 0.000150363 0.00033732 0.000204136 0.000183277 5.37301e-05 3.35148e-05 3.88117e-06 0.000276547 9.53275e-05 1.6035e-05 5.22531e-05 0.000354799 0.000278254 7.8379e-06 0.000271778 0.000848887 0.000158791 0.000410522 0.000301578 1.4618e-05 0.000291307 0.000288723 2.92602e-05 3.67472e-05 8.5948e-06 0.000481627 0.000856569 0.000445295 0.000264872 5.87883e-05 0.000326824 0.000154551 0.000146032 8.49255e-05 1.12684e-05 0.000133921 0.000275338 0.000303755 7.60979e-05 0.000168657 0.000429668 0.000188956 0.000227112 0.000146979 0.000136683 0.000268161 0.000112612 0.000173744 0.000138612 8.11326e-05 6.06688e-05 0.000357477 0.000308198 0.000140768 1.37734e-05 0.000177713 0.00020464 0.000258421 3.93182e-05 0.000153726 4.46736e-05 3.59788e-05 4.91866e-05 6.0007e-05 0.000327461 0.000136865 8.90728e-05 1.31613e-05 0.000111414 9.31467e-05 0.000336188 0.00019522 0.000538573 0.000359931 3.5472e-05 0.000300155 2.30738e-05 0.000292248 0.000230202 0.000193026 0.000168598 0.000381987 0.000273665 0.00020914 0.000161852 0.00016195 8.85742e-06 0.00044569 0.00050747 2.79219e-05 0.000404483 0.000273885 4.0755e-05 0.000582279 0.000626029 0.000472052 6.42393e-06 6.47812e-05 0.000140111 4.13737e-05 0.00013367 0.000322673 4.97446e-05 0.000240621 1.6431e-05 5.36571e-05 6.64065e-05 0.00639631 1.97606e-05 0.000484587 7.73149e-06 1.83157e-05 0.000302419 0.000507908 6.31301e-05 6.45804e-05 1.41481e-05 0.000108715 2.5538e-05 1.51557e-05 0.000120201 0.000143668 8.85248e-06 1.22209e-05 3.67766e-05 0.00043895 0.000297136 0.000483778 6.50136e-05 7.58931e-05 0.00067535 0.000150267 0.000131 0.000229955 0.00038364 7.44088e-06 0.000404034 0.000104689 0.000281012 0.000129897 3.2969e-05 0.000476204 0.000388762 0.000238235 0.000106129 0.000206827 6.69216e-06 0.000273549 0.000548654 0.000147676 7.73414e-05 6.80488e-05 1.00112e-05 8.09915e-05 4.62489e-06 0.0016669 0.000356837 0.000117448 0.000136867 0.000632498 9.05169e-05 7.28248e-05 4.42636e-05 0.000398698 7.71244e-06 0.00034887 0.00028932 0.000136508 9.75343e-05 0.000192425 0.00023036 5.97755e-05 1.41084e-05 1.5196e-05 1.60674e-05 0.000219748 0.000267663 6.51392e-05 1.94878e-05 6.46599e-05 1.63973e-05 0.000260761 0.000548135 4.23983e-05 1.29035e-05 0.000151102 0.000337271 5.4815e-06 0.000272246 0.000204815 6.08468e-06 0.000159467 0.000105385 1.09511e-05 0.000110045 0.000340858 0.000108625 0.000228731 7.55698e-06 1.35898e-05 0.000572892 0.000239494 1.54389e-05 1.03513e-05 5.25747e-05 0.000136817 0.000102314 0.000215449 0.000346895 8.03735e-05 0.000149114 3.80831e-05 0.000272321 0.000258794 0.000194088 0.000266073 1.04278e-05 0.000295027 0.000240565 0.000301757 0.000103064 0.000264188 0.00014624 0.000120271 4.74734e-05 4.18188e-05 0.000118249 0.000105645 0.000364065 2.16125e-05 6.33067e-05 0.000321824 0.000118055 0.000135996 0.000108029 2.9259e-05 1.01315e-05 0.000181036 2.88159e-05 0.000112568 2.81718e-05 1.26113e-05 0.000295328 1.40102e-05 0.000294167 1.81397e-05 0.000240695 7.42862e-05 8.2193e-05 6.89999e-05 3.51179e-05 1.4804e-05 1.33314e-05 0.000275399 0.000419909 7.32713e-06 2.35709e-05 1.08531e-05 4.98027e-05 0.000121256 6.26266e-05 4.76188e-06 0.000136339 4.14817e-05 6.08645e-06 3.11586e-05 0.000284252 9.22487e-05 0.000276769 0.000219201 4.25941e-05 6.30502e-05 0.000171347 0.000155724 0.000386441 0.000103352 8.77407e-06 7.03517e-05 0.000104117 5.64578e-06 7.84081e-05 0.000389507 2.97423e-05 0.000141429 0.000197195 0.000145133 0.000146154 4.68587e-05 0.000413693 0.000421616 0.000297051 3.16251e-06 4.75239e-05 0.000109572 7.64657e-05 0.000131314 0.000545705 0.000197303 4.16071e-05 0.000162979 0.000236152 0.000132185 0.000156153 0.00017496 3.97314e-06 8.11421e-05 0.000511395 9.77826e-06 3.80598e-05 5.81407e-06 6.05421e-06 0.000185005 0.000169993 7.9473e-05 1.47588e-05 0.000565759 1.49803e-05 7.77245e-05 0.00020149 0.000509569 3.3466e-05 1.06137e-05 3.11424e-05 0.000295644 4.6897e-05 5.78138e-05 0.000279761 6.49222e-06 9.9417e-05 0.000275646 0.000329517 0.000431479 3.86725e-05 0.000265813 0.000186405 2.62651e-05 0.000134056 0.000155745 0.000594066 1.14352e-05 8.75369e-06 0.000171015 8.79453e-05 1.29157e-05 0.000257086 0.000373774 0.00028098 4.8951e-05 0.000447745 0.000406217 0.000307018 0.00047322 0.000256439 0.000304362 0.000165247 9.83287e-06 0.000501611 4.4762e-05 0.000390864 0.000445801 7.77153e-05 3.02906e-05 0.000362221 0.000200218 0.000364407 0.000158914 3.63044e-05 5.25856e-05 0.000291711 4.03724e-05 0.00041611 0.000276289 2.29934e-05 0.000148006 8.14788e-06 8.2439e-06 6.57698e-05 0.000220614 0.0001729 0.000561381 5.93733e-05 0.000291381 8.78403e-05 0.000368608 0.000965668 6.57227e-06 0.000125005 0.000327923 0.000316003 1.23463e-05 1.99722e-05 3.76562e-05 4.90674e-06 0.000271231 2.30078e-05 2.95201e-05 0.000474497 4.17652e-05 2.59252e-05 7.48616e-05 0.000275485 2.32227e-05 5.82126e-05 0.000173855 0.000309618 0.000145935 0.00010018 5.28393e-06 0.00016434 3.91133e-05 7.95532e-05 5.36037e-05 6.52814e-05 0.000523359 6.42239e-06 0.000436895 0.000479054 1.73991e-05 7.27288e-06 0.00012993 0.000205925 0.000321022 0.000223227 0.000285155 8.60715e-06 3.0551e-06 7.0809e-05 7.85923e-06 0.000275262 0.000326972 1.00671e-05 0.000285941 0.000143911 8.6263e-06 0.000159094 0.000301865 0.000397451 3.56695e-06 0.000144405 0.000234661 7.52724e-05 4.30085e-05 5.79644e-05 0.000215784 2.90907e-05 4.19721e-06 1.41061e-05 0.000289443 0.000191878 8.33018e-05 0.00015212 0.000274078 0.000282744 0.000360635 0.00045016 1.11664e-05 5.36588e-05 0.000160576 1.71802e-05 0.000376411 0.000332805 6.06984e-05 9.7539e-05 0.00044369 7.36479e-05 1.23094e-05 0.000565243 8.83355e-05 0.000130203 2.49835e-05 5.83803e-06 0.000636792 0.000164009 4.07321e-05 0.000517307 0.000118991 0.00035355 0.000120183 3.56985e-05 5.79678e-06 6.56003e-06 0.000119868 0.000279112 6.03379e-05 2.06296e-05 0.000429337 7.58872e-05 0.000305166 0.00142633 3.16334e-05 7.98774e-05 0.000571782 0.00014959 3.13911e-06 1.09543e-05 0.000370461 0.00040283 0.000134558 0.000109167 0.000360596 0.00031851 4.0906e-06 0.000272506 0.000146798 0.000110495 0.000139281 4.27753e-05 0.00020744 6.95031e-05 5.94709e-06 4.92542e-06 0.000308865 1.15001e-05 6.36253e-05 6.97603e-06 4.11238e-05 4.68926e-05 1.89227e-05 0.000520606 0.000272388 0.000418573 0.000173924 0.000119066 0.000149042 0.000269951 5.59658e-05 7.23647e-06 0.000155587 0.000146486 0.000222879 0.000124156 0.000397305 3.70433e-05 2.72784e-05 0.000546298 0.000341243 0.000648786 0.000665939 1.8908e-05 0.000262837 0.000164928 7.66601e-06 0.000183649 0.000134049 0.000230871 3.70305e-05 0.000401698 9.40083e-05 1.53586e-05 0.000144641 1.77112e-05 2.02985e-05 0.000517574 0.000208565 0.000580614 0.00018324 9.37191e-06 0.00020297 1.85571e-05 0.000411494 0.000212126 0.000414035 2.76815e-05 8.02706e-06 0.000141743 0.000216691 0.000108796 0.000122744 5.89187e-05 0.000406349 1.57344e-05 0.000143285 0.000112025 0.000721902 0.00017858 0.000430156 6.00555e-05 6.72065e-05 6.03954e-06 1.49248e-05 0.000477155 0.000150226 0.000137756 0.000102972 0.000435434 4.76417e-05 0.000313076 4.5955e-05 9.44592e-06 0.000321755 1.56602e-05 3.61344e-05 0.00030044 2.43184e-05 0.000654712 0.000146607 5.30213e-06 1.91137e-05 6.21016e-05 2.70537e-05 0.000220593 0.000412594 1.1897e-05 8.26454e-05 0.000145443 0.000146226 6.83487e-06 2.93235e-05 1.50084e-05 6.19289e-06 6.59048e-05 0.000214571 0.000173229 0.00057417 2.61715e-05 6.16643e-05 0.000144413 0.000123591 0.000192616 0.000129294 3.20485e-05 7.334e-05 5.39951e-05 3.73629e-06 0.000115567 0.000138318 0.000341626 3.75938e-05 0.000330315 0.000293135 5.4255e-05 1.22537e-05 6.98246e-05 0.000644569 6.39807e-05 9.99714e-06 0.000165937 0.000300416 0.000259955 0.000441795 8.09823e-05 0.00018904 0.000141705 0.000144036 2.24637e-05 8.2282e-05 7.58766e-05 0.000139976 1.90539e-05 0.000484269 0.000149455 0.000655195 0.000293756 0.000568589 7.88748e-05 3.10552e-05 7.46234e-06 0.000275959 6.53234e-05 0.000136433 0.00024279 0.000197265 0.0007979 0.000235214 0.000402411 0.000402198 0.00027817 3.83625e-05 1.62598e-05 3.25434e-06 1.05372e-05 0.000152832 0.000556059 0.000316848 1.72167e-05 2.86673e-05 0.00020785 0.000133493 0.00988502 0.000365982 0.00010399 0.0060118 0.000130643 0.000156568 0.000170986 0.000365127 0.000216058 3.48871e-05 0.000156546 0.000343412 9.89848e-06 0.000124609 0.000339713 0.000325364 0.000133777 0.000549854 1.28725e-05 0.000260229 0.000159612 0.000389806 0.000187235 0.000451003 0.000645216 0.000156327 0.000314903 3.79893e-05 5.39615e-05 0.000197294 0.000140554 9.20311e-05 5.15291e-05 0.000113426 0.000374184 1.15485e-05 9.39737e-06 3.67526e-05 7.76863e-05 0.000492255 3.98949e-06 3.9279e-05 0.000340544 0.00014206 1.76597e-05 0.000569507 1.09749e-05 0.000278557 0.000175943 0.000101773 0.000154031 0.000234978 1.45906e-05 0.000253624 0.000607686 2.6596e-05 0.000281304 2.20317e-05 0.000128646 0.000347245 4.69471e-05 0.00047257 7.34466e-05 8.40219e-06 7.46362e-05 9.03618e-06 0.000396464 0.00014156 5.13879e-05 3.27747e-05 4.27259e-05 1.48891e-05 0.000619913 0.000259059 0.000381067 0.000207338 2.34248e-05 0.000162173 6.32621e-05 7.31958e-06 0.000242438 2.4075e-05 5.55539e-05 0.000125139 0.000468574 0.000421148 0.000373314 5.53804e-05 4.37521e-06 8.88714e-05 1.42905e-05 0.000134351 6.98424e-06 0.000218254 0.000605098 1.39527e-05 0.000111524 0.000147786 0.000347353 0.000289845 1.16079e-05 0.000271504 0.000445214 0.000144687 0.000297104 5.38615e-05 5.72316e-05 9.75177e-06 0.000459794 3.65831e-05 0.000476578 5.87683e-05 0.000494534 1.57046e-05 1.72665e-05 0.000163375 0.000318193 0.000517159 6.09877e-05 3.81231e-05 3.84636e-05 2.96295e-05 2.79246e-05 8.04798e-06 0.000127969 2.05089e-05 8.43301e-05 0.000212899 0.000194631 0.000459034 0.000386352 2.08798e-05 0.000571694 3.70482e-05 3.2651e-05 0.000412835 0.000626622 4.29085e-05 7.23339e-06 2.79838e-05 0.000219415 2.8439e-05 3.11606e-06 0.000239151 1.45839e-05 0.000343413 0.000117261 9.63599e-05 0.000270381 0.000274899 0.000321728 0.000692679 0.000134602 0.000164206 5.47228e-05 0.000127554 0.00014448 4.69722e-05 0.000142898 8.1266e-06 0.00015621 0.000135594 0.000134774 8.36992e-06 9.27268e-05 5.5203e-05 2.11103e-05 2.1934e-05 0.000308064 6.22782e-05 0.000260023 9.09578e-06 3.73453e-05 4.72892e-05 0.000101295 0.000301568 3.41268e-05 0.000324795 8.3733e-06 0.000749898 0.000180418 0.000258271 0.000154857 0.000116837 0.000337774 9.97545e-06 0.000345208 0.000236553 0.0002028 0.000107682 7.92972e-06 0.000349824 0.000304914 0.000158434 0.000155157 0.000234857 0.000310185 0.000103296 2.11646e-05 8.57079e-05 0.000277748 8.11891e-06 0.00043897 0.000146271 2.0755e-06 0.000199704 2.74131e-05 0.000119092 0.000341046 0.000331774 0.000367507 2.1018e-05 7.29105e-06 7.74115e-06 
0.000349112 0.000373623 0.000111404 0.000352721 0.000189516 0.00045714 1.06765e-05 8.49858e-05 5.08646e-05 0.000113888 0.000104364 0.000131801 6.45203e-05 9.05804e-06 0.000188625 0.000400228 3.43641e-05 6.36818e-05 0.00018551 2.70612e-05 0.105397 0.000389262 8.00426e-05 0.682937 0.000209207 1.58416e-05 9.03017e-05 0.000439974 0.000277265 0.000160478 5.70679e-05 3.54599e-06 0.000448548 0.000543328 3.26342e-05 0.000620708 7.08257e-05 5.66803e-05 5.35506e-05 2.27389e-05 8.67226e-05 0.000281604 0.000144806 2.35373e-05 2.6931e-05 0.000214599 0.000103524 1.01451e-05 0.000714054 0.000301437 1.37308e-05 0.000268051 0.000287598 0.000247034 0.000473013 0.000350112 1.48082e-05 0.000727506 8.18494e-06 0.000262104 0.000330593 2.8747e-05 0.000382086 8.20522e-05 7.65847e-05 0.000171916 7.04282e-05 1.63166e-05 6.20022e-05 3.69455e-05 0.000155892 0.000353741 7.98653e-05 2.15103e-05 7.63379e-05 6.5888e-05 0.000693955 0.000586683 0.000950328 1.77695e-05 0.000258571 1.82995e-05 0.000149454 8.23408e-06 0.000253381 0.00040198 9.99057e-06 4.59805e-06 0.000352699 0.000177769 0.000551636 0.000115859 0.000354003 0.00016487 0.000846175 4.09535e-05 0.000477325 0.0004388 0.000166403 1.50806e-05 0.000517736 0.000433559 0.000152873 1.19826e-05 1.3382e-05 8.51624e-05 0.000608668 1.40879e-05 7.48651e-05 0.000715594 0.000249282 0.000156474 4.62894e-06 3.17182e-05 4.00781e-06 0.000351968 3.36837e-05 9.10125e-05 0.000160567 0.000522271 0.000587782 0.000130105 0.000350695 0.00114036 0.000432912 0.000540549 0.000108813 6.49373e-06 0.000239667 0.000360988 4.43955e-05 1.2451e-05 2.32854e-05 0.000423608 0.00110725 0.000352132 0.000148806 1.32152e-05 0.000346758 0.000141602 0.000107104 0.000233739 2.85008e-05 9.6173e-06 0.000355256 0.000393394 3.25712e-05 7.53865e-05 0.000374188 0.000209212 0.000312515 0.000113357 0.000127876 0.000319122 1.04116e-05 7.12295e-05 6.96105e-05 0.000101919 1.83969e-05 1.09199e-05 0.000377507 0.000140622 6.29465e-06 0.000317657 0.000305847 0.000140121 0.000135201 0.000130738 1.60468e-05 2.53796e-05 0.000317894 1.26231e-05 0.00065142 0.000367335 0.000121544 7.92036e-05 0.000277894 0.000101983 0.000397796 0.000945044 0.000813045 0.000350472 3.47141e-05 0.000352723 0.000100452 0.000416299 5.66577e-05 0.000359909 8.79167e-06 0.000351356 0.000223072 0.000406872 0.000376744 7.06633e-05 7.11422e-05 0.000381708 0.000473315 0.000117108 0.000491737 0.000541271 2.39139e-05 0.000536309 0.000279757 0.000154186 9.33399e-06 5.68871e-05 6.79863e-05 7.22074e-06 0.000200412 5.39193e-05 1.79879e-05 0.000228309 0.00101128 1.51145e-05 0.00022884 0.00951936 1.40046e-05 0.000644008 1.19613e-05 1.03296e-05 0.000261316 0.000592481 0.000159065 2.38704e-05 1.09499e-05 2.05303e-05 1.5416e-05 0.000131199 0.000368756 0.000247049 0.000154716 1.02873e-05 0.000323991 0.000116074 0.000477166 8.0392e-05 8.84637e-06 0.000188895 0.00142139 6.03653e-05 5.66229e-05 0.000166393 0.000443507 0.00038037 0.000417096 9.36704e-06 0.000271775 2.26292e-05 9.72213e-06 0.000747246 0.0004957 0.000122824 0.000131339 0.000126643 0.00012778 8.26466e-05 0.000440821 6.86022e-05 2.3153e-05 1.54191e-05 3.75492e-05 8.52689e-05 6.5649e-06 2.27361e-05 0.000722411 0.000117966 5.72021e-05 0.00115478 9.49575e-05 8.57787e-05 2.94681e-05 0.000569256 8.11107e-05 0.000348319 0.000116165 6.14571e-05 4.90801e-05 8.32077e-05 0.000446634 5.34743e-05 0.000290408 0.000103004 0.000277885 0.000247592 6.47449e-05 0.000160351 3.95926e-05 4.33458e-06 0.000172065 0.000177492 0.000119232 1.14922e-05 4.27017e-05 0.000279262 0.000353275 1.01605e-05 0.000392162 0.000147792 6.98507e-06 1.41962e-05 1.17333e-05 0.000160533 5.68551e-05 0.000368204 4.46182e-05 0.00018311 8.73005e-05 1.93319e-05 0.000520091 0.00012903 0.000208274 3.34049e-05 0.000180488 0.000214246 1.8367e-05 7.28977e-05 0.000476785 3.41524e-05 3.95463e-05 5.87614e-05 0.000241534 8.96343e-05 0.00021895 0.000120375 4.6285e-05 0.000473155 0.000539249 0.000527951 0.000231558 1.17276e-05 1.16699e-05 0.000255535 7.36886e-05 0.000178202 1.21051e-05 0.000119761 0.000154346 4.68231e-05 2.89739e-05 0.000371885 0.000137715 0.000226883 0.000128806 0.000205512 0.000265355 0.000242753 2.66155e-05 6.716e-05 3.67336e-05 0.000130499 5.44569e-05 0.000127017 0.000504974 0.000261437 2.63833e-05 9.67649e-05 2.85287e-05 0.000117876 2.7628e-05 2.37591e-05 4.461e-05 0.000858409 0.000415166 6.26935e-06 1.84256e-05 7.75819e-05 3.43189e-05 1.41469e-05 8.86763e-06 2.7213e-05 6.07637e-05 1.54515e-05 6.96489e-06 0.000118153 0.000428095 0.000181513 0.000540448 1.17614e-05 6.08846e-06 3.27847e-05 8.37204e-05 8.96244e-05 0.000401435 5.87133e-05 6.75041e-05 0.000222705 0.000108444 5.9907e-05 6.67816e-05 0.000118596 2.49328e-05 7.87995e-05 0.000134439 5.80414e-05 0.000212679 1.9142e-05 0.000184923 0.000424968 0.000106018 0.000111113 8.76014e-06 4.20945e-05 5.34322e-05 3.44894e-05 0.000728601 3.02816e-05 3.20198e-05 7.72328e-05 7.6424e-05 5.77209e-05 0.000204576 0.000194186 3.91935e-06 0.000235893 0.000420853 9.0749e-06 4.89075e-05 5.76721e-05 8.34377e-06 4.68972e-05 6.4715e-05 0.000121001 0.000126276 0.000702181 0.00010213 2.521e-05 0.000143926 8.2975e-05 1.10316e-05 0.000197909 0.000252713 0.000448105 4.11965e-06 0.000104338 0.000243369 6.45418e-06 5.70475e-05 0.00035158 0.000347451 0.000479655 5.08875e-05 0.000249009 0.000101114 6.28698e-05 0.000144707 0.000272794 0.000577387 5.29235e-06 4.10196e-05 0.000102832 2.89638e-05 6.37687e-06 0.000126004 0.000686106 0.000379656 4.53593e-05 0.000363711 0.000495772 0.000723721 0.0005092 0.000133704 0.000265399 3.51388e-05 1.73215e-05 0.000125278 0.000147126 0.000332698 6.01308e-05 4.79639e-05 3.54435e-05 0.000421658 6.33928e-05 6.92874e-05 7.30865e-05 0.000128933 6.01263e-05 3.75535e-05 5.26778e-05 0.000616556 6.06712e-05 3.09132e-05 0.000122767 8.5205e-06 1.29594e-05 1.73639e-05 0.000173898 0.00010438 0.000405699 2.8982e-05 0.000146281 1.2474e-05 0.0003772 0.000743277 1.11492e-05 3.44687e-05 0.000349965 0.000142809 0.000426512 8.85339e-05 2.27819e-05 6.77001e-06 4.74061e-05 9.56124e-05 0.00031479 0.000619904 5.93885e-06 7.73008e-05 6.79847e-06 0.000346739 3.05365e-05 2.14197e-05 0.000328506 0.00032816 0.000103956 0.000205381 1.16866e-05 0.000197903 3.87169e-05 5.69996e-06 5.53115e-05 3.96993e-05 6.96115e-05 4.80033e-05 8.23881e-06 0.000397911 6.02281e-06 3.30319e-05 0.000139218 0.00156785 0.000460356 0.000647985 0.00020626 9.63047e-06 6.21725e-06 6.26211e-05 0.00015411 0.000394832 0.000410785 2.49997e-05 0.000353372 6.50112e-05 0.000258807 5.86992e-05 0.000169761 0.000557369 7.2515e-06 7.4315e-05 0.000210567 9.66622e-05 0.000246575 0.000136571 0.000166471 0.000269528 6.52635e-05 6.34744e-06 0.00049408 4.79488e-05 8.2048e-05 0.000102668 0.00035582 0.000387095 0.000392331 0.000453882 3.26598e-05 3.0674e-06 6.97748e-05 0.000126711 0.000365136 0.000350476 6.3565e-05 1.01501e-05 4.55058e-05 4.05624e-05 1.01262e-05 0.000433194 0.000278384 7.11848e-05 0.00016749 5.45402e-06 0.000507736 0.000124209 7.1979e-05 0.000398575 0.000211654 9.75521e-05 4.63124e-05 3.1547e-05 1.98743e-05 8.77185e-06 0.000177333 0.000350065 9.68966e-06 5.05085e-05 0.000491414 9.74565e-05 6.71997e-05 0.00290616 0.000190229 0.000121384 0.00071417 4.78409e-06 5.0165e-06 3.74962e-05 0.00043253 0.000560538 4.86583e-05 0.000220623 0.000226758 0.00039833 0.000123788 0.000458357 3.46127e-05 0.000137799 6.20669e-05 6.13771e-05 0.000107566 0.000277191 4.4455e-06 2.51482e-05 0.000394886 0.000147702 0.000108857 6.29995e-06 0.000169228 1.79945e-05 2.05476e-05 0.000536673 0.000379134 0.000352715 0.000215082 0.000119831 0.000208678 0.000118951 6.05604e-06 1.02635e-05 5.12259e-05 0.00013269 2.71786e-05 0.000335276 0.000343867 1.00344e-05 4.12616e-05 0.000260586 0.000468295 0.000629629 0.000737989 5.60273e-05 0.000432738 0.00116597 8.05535e-06 6.02199e-05 0.000105394 0.00018235 3.81056e-05 0.00037609 0.000155887 8.41493e-05 7.04547e-05 1.02413e-05 1.59252e-05 0.000177017 7.16252e-05 0.000259442 0.000181654 6.73008e-05 0.000126377 2.73821e-05 0.000431567 7.1181e-05 0.000642287 3.62825e-05 5.39526e-06 0.000259438 1.04127e-05 0.000211139 0.000149677 1.37305e-05 0.000405833 1.33691e-05 1.16087e-05 1.78723e-05 0.00113342 6.24828e-06 0.000388683 7.28706e-06 9.16331e-05 1.03888e-05 1.78118e-05 0.000424679 4.9036e-05 7.57835e-05 4.69908e-06 0.000476031 8.71899e-05 0.000408068 0.000105929 1.19137e-05 7.76559e-05 0.000135337 1.44786e-05 0.00039006 1.6981e-05 0.000909468 6.93468e-05 0.000126707 7.29468e-05 0.000126083 5.92227e-05 7.22731e-05 0.000684288 1.39969e-05 5.12375e-06 7.44234e-05 0.000317915 2.66332e-05 3.68953e-05 8.89951e-06 5.86164e-06 3.3901e-05 0.000124821 9.90159e-05 0.000142313 5.70433e-05 3.81951e-05 0.000140407 3.77675e-05 0.000134549 2.17112e-05 9.4051e-06 0.000256894 3.44359e-05 6.40597e-06 9.46386e-05 5.743e-05 0.00014402 1.49731e-05 0.000227276 4.391e-05 5.13935e-05 9.24724e-06 0.000151501 0.000733236 0.000211303 0.000522069 0.000424934 0.0004536 0.0002517 0.000499131 0.000295546 0.000254297 0.000547815 0.000129813 0.000151293 0.000202633 6.41348e-05 6.44828e-05 7.60369e-05 0.00046413 0.000145551 0.000864916 5.99681e-05 0.000612735 7.83559e-05 2.11877e-05 2.58798e-06 0.000355817 1.17053e-05 6.68071e-05 0.000218129 0.00019013 0.00216827 6.39606e-05 0.00046229 0.000432666 0.0003486 1.67818e-05 3.59081e-05 5.26279e-06 3.4584e-05 0.000248846 0.000783036 0.000448478 1.35994e-05 5.23613e-06 0.000256177 0.000117001 0.00251914 0.000348602 5.82294e-05 0.00375403 4.0117e-05 2.47325e-05 0.000224492 0.000359985 0.000109836 1.09809e-05 5.98014e-05 0.000411275 7.76069e-06 5.10005e-06 0.000224145 0.000503913 5.78423e-05 0.000381214 0.00013235 4.1257e-05 0.000113452 0.000116362 0.00063817 0.000490887 0.000829981 0.000165376 0.000113034 0.000216053 1.19306e-05 0.000157313 4.42511e-05 2.63949e-05 0.000266304 0.000111748 0.000454966 2.33846e-05 1.66809e-05 9.97164e-06 3.64457e-05 0.000115846 2.79461e-06 0.000103684 0.000395444 0.000147622 1.53552e-05 0.00046623 3.53581e-06 0.000354594 0.000114103 0.000115946 4.23347e-05 0.000266479 9.27091e-06 0.000103152 0.000354035 9.27508e-06 0.000461992 4.48481e-05 0.000224107 0.000441382 3.40315e-05 0.000136095 7.98083e-05 4.84521e-05 0.000110782 4.40959e-05 0.00037476 9.0973e-05 0.000113094 4.11872e-06 2.85559e-05 2.32586e-05 0.000768063 0.000255337 0.000415171 0.000236013 2.8059e-05 5.64076e-05 3.9268e-05 1.25285e-05 4.53328e-05 0.000175907 4.66602e-05 4.45088e-05 0.000621475 0.000447963 6.47751e-05 5.44037e-05 5.58952e-06 0.000110101 0.000210977 0.000211169 8.06513e-06 0.000271739 0.000640588 0.000241078 5.50254e-05 3.66989e-05 0.00043473 0.000718029 0.000237908 0.000389492 0.000405376 0.000142242 0.000395809 3.24016e-05 0.000205002 0.000125887 0.000457677 0.000145442 0.000498485 2.49185e-05 0.00014478 3.99028e-05 1.85443e-05 7.07264e-05 0.000403917 0.000502664 2.04341e-05 2.24886e-05 0.000248705 3.77425e-05 1.3921e-05 9.11583e-06 0.000105793 0.000125289 0.00021474 0.000105829 0.00044988 0.000381355 0.000377863 4.11568e-05 0.000591718 1.45825e-05 5.77447e-05 0.000436691 0.000800084 0.000126605 3.85451e-05 1.95786e-05 6.07028e-05 1.43346e-05 8.43921e-05 8.12652e-05 0.000209123 0.000267181 0.000127164 2.39219e-05 7.04202e-05 0.000425108 0.000147895 0.00038582 0.000156278 3.59711e-05 0.00012986 1.47764e-05 0.00127493 9.92353e-06 0.000146122 1.39572e-05 4.83572e-06 0.000106209 5.90892e-05 0.000137823 2.36449e-05 0.000232223 1.54537e-05 1.21077e-05 0.00060532 0.000119266 0.000327088 0.000125911 8.62699e-05 6.15769e-06 0.000135092 0.000427274 4.12411e-06 0.000436421 9.23001e-05 0.000620855 0.000163907 0.000197945 0.000554727 5.85859e-06 0.000349294 0.000185141 0.000440605 1.19487e-05 0.000338088 1.07756e-05 5.05013e-05 0.000426496 0.000440024 0.000152653 0.000166757 7.07705e-05 0.000402556 1.23619e-05 8.92245e-05 6.83689e-05 0.00080118 1.40674e-05 9.30936e-05 6.1436e-06 5.16858e-06 4.4136e-05 5.79568e-05 0.000278361 0.000357236 0.000506998 0.00049202 0.000167006 4.44737e-05 3.05095e-05 
0.000102092 8.76647e-05 0.000367365 0.000149511 1.7118e-05 7.85212e-06 0.00013874 0.000205954 0.00013041 3.12108e-05 1.55518e-05 0.000214421 0.000206557 7.88947e-06 1.61813e-05 0.000343238 0.000414329 2.44331e-05 0.000365202 1.27391e-05 6.94252e-06 0.0001741 1.91816e-05 0.000400244 9.3223e-05 0.000456439 2.01291e-05 0.000702842 0.000337328 0.000267996 2.68903e-05 0.000105826 2.53314e-05 5.50848e-05 1.57225e-05 2.597e-05 0.000394659 9.71314e-05 3.80019e-05 7.83705e-06 0.000199651 9.8995e-05 0.000137458 9.1569e-06 0.000434484 2.35662e-05 0.000162627 2.51637e-05 9.23722e-05 1.05457e-05 0.000353615 0.000611824 0.000133832 3.90849e-06 0.000174263 0.000152457 4.31012e-05 0.000116342 3.69372e-05 1.32019e-05 0.000283018 0.000654127 7.79066e-05 0.000106193 0.000142536 0.000204544 6.76484e-05 9.86121e-06 0.000146775 0.000422754 0.000138302 5.08371e-06 0.000130849 5.43451e-06 0.000734543 6.89016e-05 0.000150927 0.000227347 0.000738504 5.63029e-05 0.000873107 0.000117741 0.000505802 5.45554e-05 4.67302e-05 0.000532726 0.000439753 1.97545e-05 1.7814e-05 2.03803e-05 0.000205452 0.000622243 4.94043e-05 5.27296e-05 0.00013473 3.49319e-05 0.000335125 0.000100725 0.000233608 2.30948e-05 0.000341314 0.000106472 1.36945e-05 1.12144e-05 3.6092e-05 0.000150927 3.4611e-05 0.000155937 0.000251523 0.000610844 8.26119e-06 0.000399644 9.24345e-06 0.000188874 3.14314e-05 0.000472573 0.000112816 0.000315685 0.000315471 8.15769e-05 0.000229299 4.53464e-05 6.6992e-05 4.88734e-06 0.000168584 0.000104767 0.00040087 4.52603e-05 5.47597e-05 0.00021447 7.61539e-06 0.000607183 7.39722e-05 5.48181e-06 0.000214715 0.000124648 5.51381e-06 7.50815e-06 3.4543e-06 0.000261955 0.000126614 0.000101307 9.8602e-05 6.60304e-06 9.26722e-05 1.03405e-05 4.5844e-05 4.85962e-06 0.000983922 0.000115996 0.000571187 0.000324199 0.000317113 0.000384309 0.000322525 0.000452877 0.000125078 3.6617e-05 0.000175503 0.000654495 0.000181586 0.000157979 9.26678e-05 0.000273796 0.000479784 0.000127273 0.000294343 3.32621e-05 0.000652191 0.000308127 0.000814562 1.15269e-05 0.000367209 0.000174737 0.000102734 0.000490793 2.22665e-05 0.000584737 0.000132575 0.000185604 0.000165941 0.000200956 0.000509041 0.000351242 0.000556645 0.000369042 7.22738e-05 5.44346e-05 0.00028852 2.07554e-05 1.84933e-05 4.22166e-05 9.29931e-05 0.00030946 0.000197868 0.000124954 0.000398358 0.000183365 0.000165427 0.000157904 2.36509e-05 0.000190605 0.000510187 0.000206093 4.66053e-06 1.07166e-05 2.66781e-05 0.000145531 0.000141649 5.06625e-05 4.30563e-05 2.15784e-05 0.000165065 9.20245e-06 0.000361865 0.598425 0.000308265 7.74534e-05 2.96476e-05 0.000325108 0.000132372 0.00112019 7.92351e-05 2.27628e-06 0.000303848 0.000306691 0.000315847 2.89655e-05 3.56974e-05 0.000134983 0.000290176 0.000318304 0.000133704 8.92682e-05 0.000189 0.00019518 1.81314e-05 0.000173873 2.40017e-05 7.76102e-05 4.16846e-06 2.1925e-05 0.000103581 3.5966e-05 8.07677e-05 8.07929e-05 0.000572202 0.00041377 0.000149465 2.20523e-05 0.000330754 4.30144e-05 5.55378e-05 0.00010655 6.33864e-05 3.51733e-05 0.000689394 0.000184784 0.00030531 7.70378e-06 4.13987e-06 9.00945e-06 7.07296e-05 0.0187924 0.000399458 8.94271e-06 8.87826e-05 3.62782e-06 9.82812e-05 9.93423e-05 0.000416623 7.9461e-05 7.46942e-06 8.66182e-05 7.65132e-05 0.000244925 0.00011104 0.000432501 0.000138796 9.68434e-05 0.000311973 5.14273e-05 3.01556e-05 0.000318602 1.07817e-05 0.000147937 0.000122443 4.49413e-06 1.12662e-05 3.25469e-05 7.14364e-05 5.65562e-05 0.000111454 0.000166843 9.37074e-05 0.000305796 5.86537e-05 0.000195958 4.13291e-06 9.68613e-06 2.31851e-05 2.57264e-05 6.37375e-05 0.00028767 3.62271e-05 1.40986e-05 6.85738e-05 7.29425e-05 4.62598e-06 5.31403e-06 0.000142889 0.000427294 0.000186845 0.000987383 0.000535343 0.000404319 1.30029e-05 1.02141e-05 4.37993e-05 0.000424125 0.000382047 0.000193258 0.00107597 0.000303594 5.33969e-05 0.000509592 0.000233009 4.77971e-05 0.000135284 0.000237555 0.000129521 0.000513447 0.000188435 0.000727763 0.000192367 0.0003079 5.07247e-06 0.000270964 0.000707137 0.000303071 0.000459708 0.000173858 0.000316925 4.6432e-06 0.000560695 4.88315e-05 0.000130135 2.1932e-05 0.000108206 6.17881e-05 0.000102809 2.84798e-05 9.31601e-05 0.000864913 0.000109754 0.000144391 5.4732e-05 0.000359279 1.16751e-05 6.96607e-05 9.44084e-05 0.00142273 0.000350423 0.000105007 0.000344654 2.52892e-05 0.000439954 0.000124711 5.27879e-06 0.000160965 1.34634e-05 3.4673e-05 3.8952e-06 0.000105336 9.16153e-05 0.000154683 7.27192e-06 0.000469752 7.18574e-06 0.000200388 0.000276874 0.000129579 1.53768e-05 9.54744e-05 0.000221519 0.000233672 0.000193847 0.000124074 0.000116177 7.61312e-05 4.99239e-05 0.000365839 8.1807e-06 3.94095e-06 0.000310631 0.000316908 4.93148e-05 1.69507e-05 0.000102417 1.40444e-05 0.000105848 1.95034e-05 5.85943e-05 0.000177668 9.05348e-05 0.000438518 0.000316419 0.000252461 0.00016833 2.91733e-05 0.000104386 0.000109686 4.61162e-05 0.000454881 0.000362216 5.68901e-05 0.000752812 9.62672e-05 0.000309403 0.000506005 1.75892e-05 2.73646e-05 0.000318051 5.41245e-05 3.34921e-05 1.75125e-05 9.71759e-06 9.81672e-06 5.25301e-05 0.000182656 0.000345861 4.08552e-05 7.06496e-06 0.000111502 0.000117154 4.3458e-06 0.000369667 7.38495e-06 1.21931e-05 0.000420727 0.00033889 3.97134e-05 2.05579e-05 1.48396e-05 8.01366e-06 0.000259939 0.00021839 5.17573e-05 3.84881e-06 0.000455377 3.04858e-05 0.000705127 9.03842e-05 0.00041878 4.17369e-05 4.80807e-05 5.19186e-06 0.000567613 1.73537e-05 0.000113857 0.000387253 0.000279396 4.84976e-05 0.000687802 0.000443318 0.000510021 0.000456769 0.000398975 2.04136e-05 7.20561e-05 8.04623e-06 7.41349e-05 0.000198183 0.000140898 0.000164289 0.00015668 0.000325096 2.84488e-05 0.000259169 0.000148384 0.000316644 0.00015194 6.44315e-06 0.000132977 9.15867e-05 9.3685e-05 0.000163208 0.00013267 4.83402e-05 1.04458e-05 0.000155368 0.000146561 2.64659e-05 5.29138e-06 0.000224166 4.58387e-05 0.000154152 8.28558e-05 0.000220464 0.000307779 3.74079e-06 0.000180873 0.000876612 7.34795e-05 7.30626e-06 0.00016374 0.00022587 0.000167908 5.15358e-06 0.000238006 0.00010266 0.000136274 0.000906267 0.000316147 6.52831e-05 1.14834e-05 0.000154998 0.000114539 0.000346417 0.000110904 8.93532e-05 2.08351e-05 0.00011244 0.000282707 0.000209483 0.000220674 3.28822e-05 0.000113222 0.00328329 0.00016465 0.000248639 0.000189077 9.23225e-05 1.37389e-05 0.000109847 1.64315e-05 0.000157561 8.3353e-06 0.000323586 0.000537967 7.35218e-05 0.000349369 1.28744e-05 2.50339e-05 0.000577556 7.48875e-05 0.000129572 0.000110691 5.41919e-06 0.000315326 0.000311684 7.65396e-05 0.000122373 6.72522e-05 1.70382e-05 0.000510554 4.15997e-05 0.000174012 0.000168092 2.38817e-05 0.0001388 0.000339507 5.38515e-05 0.000173419 3.8717e-05 6.65727e-06 0.000809755 0.000114063 4.43126e-06 0.000426263 7.70582e-05 0.000472973 7.8747e-06 9.90084e-05 0.00039017 1.32752e-05 0.000175733 4.32996e-05 2.35394e-05 0.000146549 0.000267023 0.000397231 0.000168877 0.000150655 0.000149484 0.000400755 0.000533393 0.0002371 0.000306946 5.96125e-05 0.000321713 4.14366e-05 9.02315e-05 0.000385874 8.16914e-06 0.000315736 0.00367665 0.000233392 0.000189012 0.000147528 5.62124e-06 4.88815e-06 4.33103e-05 1.0408e-05 0.000410472 1.92189e-05 0.000273932 0.000167365 0.000113305 4.27275e-05 3.70243e-06 7.49035e-06 0.000105915 9.33399e-05 6.68346e-05 0.000480685 9.95248e-05 9.74787e-05 5.14942e-06 0.000342893 0.000137873 8.10736e-05 9.36225e-05 0.00106785 9.47212e-06 0.000312893 0.000149517 7.31092e-05 0.00059945 6.4046e-05 7.47148e-05 0.00030523 0.00030783 2.32141e-05 7.00343e-05 0.00014548 1.00546e-05 4.18485e-05 7.55874e-05 0.00020217 6.20498e-05 3.19039e-05 0.000142743 0.000114142 0.000327311 1.79549e-05 4.88858e-05 6.7329e-05 0.00254071 0.000154075 8.57424e-05 3.70643e-05 0.000407088 0.000106541 0.000933259 0.000168118 0.000355925 0.000607048 2.91938e-06 2.94458e-05 7.52104e-05 7.3638e-05 0.000175284 1.1923e-05 8.51135e-05 0.000132253 2.57233e-05 6.1478e-05 0.000374758 4.62004e-05 0.000630657 4.13276e-06 0.00068853 0.000445936 0.000184443 0.000417377 0.000109112 0.000392756 4.15665e-06 0.000610462 2.18121e-05 8.79891e-05 2.54182e-05 0.000283531 6.08187e-05 4.80804e-05 0.00023375 1.87792e-05 0.000301413 2.6711e-05 5.5526e-05 8.45363e-05 0.000125483 0.000433325 1.63987e-05 1.72401e-05 2.88286e-06 9.18536e-05 0.000127957 4.19549e-06 4.10473e-05 9.38755e-05 0.000463626 1.50722e-05 7.32577e-05 0.000417165 3.92704e-05 0.000335882 2.95853e-05 0.000153261 7.72368e-06 4.67066e-06 3.72401e-05 0.000495592 0.000199239 0.000580182 3.14301e-05 1.79653e-05 1.73688e-05 2.17212e-05 8.69895e-05 1.67509e-05 0.00191927 0.000174253 0.000195395 0.000490893 8.27982e-05 0.000427507 4.005e-06 1.92963e-05 0.00025656 7.97482e-06 2.29979e-05 0.000317117 0.000671027 3.44522e-06 3.47441e-05 4.7444e-05 3.74503e-05 4.89209e-06 0.000121877 0.000177794 0.000415686 0.00117563 9.9158e-05 9.41818e-05 0.00020476 2.04377e-05 5.70565e-06 0.000255366 9.14029e-06 0.000252324 0.000147036 0.000376961 0.000111443 0.000414988 9.13577e-05 3.50857e-05 0.00011868 3.73109e-05 0.000126444 1.11385e-05 2.05275e-05 6.3789e-06 3.95777e-06 3.81272e-05 6.91911e-06 0.00112824 0.000518508 8.02966e-05 0.00303679 2.76946e-06 7.32157e-06 0.00101656 6.20346e-05 3.22008e-05 0.000316159 5.64784e-06 0.000116807 0.000216126 0.000214767 9.84923e-05 0.000407812 9.45515e-05 0.000250842 0.000308177 7.70963e-05 7.14899e-05 7.2515e-05 0.179492 0.000375187 0.000288315 8.35454e-05 0.000414181 0.000331912 0.000197107 0.000110185 0.000612359 8.72834e-06 5.8038e-06 0.00052999 0.000139388 6.07994e-06 8.23134e-05 0.000246872 1.68581e-05 0.000396666 0.000343495 0.000424472 0.000120519 1.61737e-05 0.000368774 0.000237235 0.000126693 0.000401484 0.000114822 0.000372446 0.000297767 0.000352153 0.00040793 8.38555e-06 0.00031247 0.000306089 8.01913e-06 0.000568941 0.000120151 1.65242e-05 0.000343906 0.000430114 0.000735526 0.000304303 3.59921e-05 4.71178e-06 9.41671e-06 0.000568336 0.000484 0.000538077 0.000301861 0.00014117 6.79077e-05 9.45763e-05 0.00038298 3.84583e-05 7.14511e-05 0.000171209 0.000343163 7.56266e-05 0.000396454 0.000345496 0.000181595 6.19688e-05 3.72398e-05 0.00040389 0.000379547 0.000150365 8.38097e-05 0.000476558 5.66851e-06 5.58961e-05 1.31317e-05 5.27179e-06 2.27657e-05 0.000414993 3.81789e-05 1.06854e-05 6.72001e-06 0.000128128 3.97044e-06 0.00121159 0.000315342 0.000176078 7.12841e-06 0.000519006 0.000184038 0.000121169 4.81256e-05 0.000318453 2.35728e-05 7.56466e-05 0.000499574 0.000791293 0.000708749 0.000326103 3.91294e-05 5.54242e-05 0.000110925 0.000232642 0.000336604 0.000448307 4.30502e-05 1.04711e-05 3.04241e-05 0.000693966 0.000605926 0.0006688 0.00034564 0.000340161 6.7851e-05 8.40426e-05 0.000134906 0.000679404 4.92529e-06 0.000837095 0.000563411 2.42429e-05 8.65614e-05 0.000137488 6.60979e-05 9.93509e-05 1.16215e-05 0.000396149 0.000515109 7.06416e-05 6.03847e-05 3.00077e-05 0.000316095 7.10705e-05 0.000210057 0.000151651 0.000115412 0.000224741 5.64181e-05 5.46458e-05 3.33924e-05 6.74611e-06 2.24218e-05 8.57989e-05 0.000177474 5.29495e-06 0.000509838 6.90325e-05 0.000258353 0.000549159 0.000443799 3.48757e-05 9.42802e-05 9.26906e-05 0.000105819 0.000513798 0.000400921 0.000123224 7.11682e-06 5.78552e-06 1.97037e-05 0.000318597 2.68768e-05 6.26089e-05 0.000114056 8.22013e-06 9.4227e-05 1.99622e-05 0.000708801 0.000325922 0.000133249 0.000689403 0.000104527 0.000239835 6.55231e-05 3.82551e-05 0.000110571 6.06138e-06 0.000128827 4.90609e-06 1.5468e-05 0.000208132 0.000183018 0.000203918 0.000941198 0.000944249 5.93421e-06 3.4503e-05 0.000316768 8.20321e-05 5.04088e-06 0.000433163 0.000106653 0.000111797 0.000309235 0.00016075 0.00033026 5.28688e-05 0.000234339 0.000466341 4.07427e-05 0.000157618 3.68073e-05 0.000254766 0.00015609 0.00032164 0.000121051 1.8989e-05 0.000474318 0.000111206 0.000241308 6.68411e-05 0.000306002 3.50088e-05 0.000816295 1.73503e-05 0.000375155 
2.54549e-05 0.000383645 4.24995e-05 0.000647042 9.33831e-05 0.000549071 7.4778e-05 2.42697e-05 0.000220804 7.83312e-05 4.28617e-05 0.000112042 0.000108872 3.08535e-06 6.95567e-06 0.000376615 3.98809e-05 0.000599273 1.09941e-05 0.000143039 0.0569044 0.000404139 0.000111857 0.738642 9.65388e-05 0.00021543 3.88801e-05 0.000544948 3.7169e-05 5.35436e-06 3.841e-05 0.000123878 0.00038694 8.76849e-06 1.12364e-05 0.000180772 4.50128e-05 0.000139325 4.62961e-05 5.43253e-06 4.12505e-05 0.000285409 4.4052e-06 1.61221e-05 1.41549e-05 0.000293232 0.000275151 3.29967e-05 0.000924952 0.000118214 9.84287e-06 1.72662e-05 0.000100148 0.000393203 0.000428954 0.000556085 2.57043e-05 0.000920842 1.20585e-05 6.48924e-05 6.96726e-05 1.06123e-05 0.00040444 0.00031935 5.04675e-06 2.09496e-05 4.65888e-05 0.000687829 0.000139523 6.76694e-05 0.000159964 0.000380486 0.000203754 3.22045e-05 3.8391e-05 0.000334498 0.000857672 0.000375878 0.00236067 6.61408e-05 7.33669e-06 1.18847e-05 4.30517e-05 5.93831e-06 4.6637e-05 0.000484237 0.000479731 1.88803e-05 0.000473799 0.000129814 0.000402888 3.52259e-05 0.000508394 7.56428e-05 0.000255393 2.11194e-05 0.000481216 0.000756691 3.44668e-05 9.04192e-06 0.000118037 0.000782708 0.0001338 6.46659e-06 0.000161037 0.000162207 0.000410891 2.86175e-05 5.10414e-05 0.000234382 0.000333582 0.000254449 8.64967e-05 1.5157e-05 6.9749e-05 0.000476162 7.39132e-05 1.25578e-05 6.10324e-05 1.76236e-05 0.000377469 6.95531e-05 0.000408074 0.00113369 0.000143192 0.000491022 1.74046e-05 0.000239041 0.000410507 0.000374205 6.66388e-06 3.10714e-06 1.1172e-05 0.000612285 0.00115684 0.000672861 4.61661e-05 0.000103634 0.000374284 0.00028429 4.08843e-05 0.000139759 0.000200304 1.48271e-05 0.00037875 0.000377495 2.25277e-05 4.994e-05 1.66589e-05 0.000306078 3.64355e-05 8.84015e-06 4.92791e-05 0.000278941 3.90606e-06 2.503e-05 0.000583101 7.50686e-05 1.35387e-05 0.000375562 0.00056011 0.000161688 8.59402e-06 0.000115976 6.79489e-05 0.000225425 1.73696e-05 4.99369e-06 5.33406e-05 1.36713e-05 3.20169e-05 9.31425e-05 0.000458227 0.00012251 0.000149534 0.000181433 0.000271414 0.000188454 0.000396631 0.000296409 0.000779655 0.000550638 1.48894e-05 0.000384837 2.78783e-05 0.000510722 8.54519e-05 0.000156048 1.03475e-05 0.000519715 4.43058e-06 0.000154266 7.8533e-06 5.38682e-05 5.95907e-05 0.000460612 0.00136964 0.000100414 0.000583071 0.000455178 1.3549e-05 0.000439856 7.31227e-05 0.000111677 9.4759e-06 1.1071e-05 0.00015874 0.000171838 8.11703e-05 2.59787e-05 2.2045e-05 0.000198271 0.0004346 6.57047e-05 6.06352e-05 0.000166335 0.000277087 0.000107403 7.51271e-06 0.000136815 1.51146e-05 0.000439373 1.93719e-05 2.30187e-05 3.4067e-06 0.000681984 4.67294e-05 2.32117e-05 0.000119393 0.000509409 0.000177786 0.000150756 7.11077e-05 4.40412e-05 0.000526945 5.43804e-05 3.10661e-05 1.20693e-05 0.000969296 8.61513e-05 3.22515e-05 3.32077e-05 0.000463808 7.30024e-06 0.000549276 1.28913e-05 7.66038e-05 1.17512e-05 5.6092e-05 0.000595234 0.00037469 0.00011814 0.000166448 4.27704e-05 0.000209469 9.1246e-05 0.000389851 5.51545e-05 5.47294e-05 1.07022e-05 7.62694e-06 0.000123579 9.09232e-06 0.00603583 0.000330987 2.75034e-05 3.46816e-05 0.000815667 1.03397e-05 4.15416e-06 1.83832e-05 0.000617236 8.84007e-05 0.000447388 0.000375253 6.09696e-05 7.26609e-06 5.65883e-05 0.000303225 6.64782e-06 5.97953e-06 0.000158508 4.72038e-06 1.06626e-05 3.9447e-05 1.99264e-05 0.000129044 3.94316e-06 0.000122565 0.000634987 6.35357e-05 1.9701e-05 5.18165e-05 0.00016493 0.000378367 2.92587e-06 0.000378665 0.000331387 2.26312e-05 0.000347617 1.17947e-05 5.50124e-05 1.31475e-05 0.000384616 1.1032e-05 0.000114619 7.64528e-05 4.6513e-05 0.000849633 9.71707e-06 0.000110497 1.16391e-05 3.54512e-05 0.000237379 0.000765961 6.92688e-05 0.000501784 6.71933e-05 0.000133845 2.20548e-05 0.000665694 5.61086e-05 0.00207495 6.0511e-05 3.46733e-05 0.000670056 0.000119357 0.000141123 0.000126144 2.65871e-05 1.05148e-05 1.37142e-05 0.000123383 7.28506e-05 3.745e-05 5.30457e-06 5.98162e-05 1.97812e-05 1.62441e-05 0.000488166 9.07952e-05 0.000120916 0.000185879 4.25587e-05 1.78875e-05 0.00104977 0.000146258 0.000107773 1.50682e-05 1.51685e-05 0.000455925 8.63675e-05 0.000377178 1.08148e-05 0.000374874 0.000103997 0.000113969 1.27592e-05 5.03832e-05 3.14946e-05 3.45153e-05 0.000391073 0.000464185 6.19849e-06 5.0679e-05 7.6198e-05 0.000147693 6.84085e-06 0.000102402 1.46324e-05 5.6526e-05 4.27737e-05 7.86317e-06 2.92926e-05 0.00037229 0.000163335 0.000380262 0.000130047 2.07737e-05 6.06221e-05 0.000223205 3.83925e-05 0.000367217 7.30986e-06 9.35528e-05 8.25689e-05 0.000106803 1.33922e-05 8.27567e-06 0.000372172 6.41917e-05 3.41293e-05 0.000777561 9.02297e-05 2.4328e-05 1.38671e-05 0.000324186 0.000451161 0.000113022 2.98188e-05 0.000272659 0.000287125 1.59362e-05 0.000158303 0.000780406 0.000235817 5.64774e-05 7.71986e-05 7.54156e-05 9.87417e-05 1.35082e-05 2.19467e-05 3.31871e-05 9.28228e-05 0.000454637 1.78571e-05 1.54256e-05 6.76243e-05 5.72215e-06 3.3881e-05 0.00040822 2.69344e-05 1.44933e-05 0.000247979 0.00010038 1.73263e-05 3.41646e-05 0.000699006 6.9827e-06 0.000265113 7.953e-05 0.00039652 5.31024e-06 7.79498e-06 1.85097e-05 7.2176e-06 0.000458088 0.000626042 0.000459387 0.000647965 0.000214789 0.000295689 5.26662e-05 1.19564e-05 3.43018e-05 0.000207612 0.000546005 9.93081e-05 0.000154143 4.1704e-05 4.48836e-05 4.54448e-06 0.000149564 0.000466429 0.000458599 2.64562e-05 0.000598481 0.000617622 0.000373985 0.000595639 8.67233e-05 0.000514595 7.45864e-05 1.98867e-05 4.56748e-05 0.000102735 0.000370859 0.000635508 8.90996e-05 1.34528e-05 0.000371354 6.71965e-05 4.18321e-05 8.82326e-05 5.41034e-05 2.64727e-05 6.73432e-05 0.000133641 0.000902184 0.000196758 3.83527e-05 0.000142317 3.0129e-06 6.07451e-06 1.73281e-05 5.66245e-05 9.26254e-05 0.000643995 0.000260391 6.70986e-05 0.000576351 0.000613293 0.00141571 8.55435e-06 3.39908e-05 0.000175972 0.000105875 0.000271185 0.000279643 1.21206e-05 0.000264091 0.000150683 0.00029393 0.000353563 0.00049498 0.000170291 0.000107484 8.33788e-06 0.000376073 0.000122842 2.13184e-05 3.87895e-05 2.86243e-05 9.61792e-05 9.61826e-05 2.76995e-05 0.000227887 1.18309e-05 1.7736e-05 2.93744e-05 0.00010619 1.83586e-05 4.03412e-06 2.20003e-05 0.000384429 7.76534e-06 3.90462e-05 2.06498e-05 9.31781e-06 0.000412192 0.000250549 3.27791e-05 2.60217e-06 8.41165e-06 0.000267314 6.22336e-05 0.000377452 0.000473615 9.36328e-06 0.000226958 5.07881e-05 7.28146e-06 0.000131171 4.69657e-05 0.00045297 4.93557e-05 7.49254e-06 0.000124703 1.29755e-05 0.000174524 8.54833e-05 0.000432202 0.000161113 5.91389e-06 1.35153e-05 0.00050725 3.17846e-05 1.63489e-05 0.000287194 0.000382524 0.000380668 0.000386047 0.000375383 2.73742e-05 4.34426e-06 8.55842e-05 0.000207161 0.000382778 0.00037712 9.7143e-05 0.000110236 0.000130727 7.81417e-05 9.04665e-05 0.000578922 2.66586e-05 0.000115304 3.2606e-05 7.66271e-06 0.000406537 3.42632e-05 4.99526e-05 0.000379146 3.35151e-05 0.000315652 1.38224e-05 1.33518e-05 1.71349e-05 3.24721e-06 5.38917e-06 0.000380424 2.27332e-05 1.10622e-05 0.000385787 2.00797e-05 0.000722615 0.000686999 9.64378e-05 9.60944e-05 0.000842204 3.72481e-06 0.000279205 3.83985e-05 0.000385503 0.000473586 2.45086e-05 0.00018731 0.000567495 0.000376499 2.4926e-05 0.000460111 5.07359e-06 0.000100518 0.00036977 1.52901e-05 1.21289e-05 0.000285513 4.34254e-06 1.10153e-05 0.000258664 6.38652e-05 7.21675e-05 3.7728e-06 0.000137385 5.45417e-05 4.91746e-05 0.00123159 0.00041043 0.000727277 0.000151664 0.0001758 0.000273896 6.47366e-05 1.11333e-05 0.000104028 5.69343e-05 2.48982e-05 1.17068e-05 0.000206127 0.000199318 0.000183357 2.29707e-05 4.10059e-05 0.000522657 0.000504924 0.000756179 4.87326e-05 9.48876e-05 3.60093e-05 7.23949e-05 0.000121519 8.84797e-05 0.000436483 1.54209e-05 0.000387676 6.149e-06 2.84894e-05 3.23062e-05 1.22151e-05 4.80336e-05 0.00039866 5.83273e-05 8.8969e-05 2.78546e-05 0.000111247 0.000232182 1.65693e-05 0.000435278 3.79999e-05 0.000409588 7.58214e-05 5.05559e-06 3.46573e-05 1.55226e-05 0.000146638 0.000203004 0.000200067 0.00040397 7.27788e-06 1.57614e-05 7.90216e-05 0.00084559 1.89823e-05 0.000529 7.98288e-05 0.000100542 6.65143e-06 2.27641e-05 0.000786811 0.000240233 3.2638e-05 0.000115711 0.000424469 2.79095e-05 0.000432177 9.36409e-06 8.66233e-06 5.07723e-05 4.08177e-05 7.47618e-06 0.000488206 3.01068e-05 0.000783573 0.00010876 0.000340911 9.68102e-06 7.10688e-05 5.96845e-06 7.3383e-05 0.000455134 7.70999e-06 3.71217e-06 1.207e-05 0.000135936 1.39967e-05 0.000198732 0.000332772 1.62412e-05 3.45287e-05 0.000295663 2.68642e-05 1.73345e-05 3.19189e-05 1.40475e-05 0.00018315 2.539e-05 7.80382e-06 5.22087e-05 6.273e-06 8.60334e-05 0.000107341 4.11669e-06 3.41386e-05 6.45535e-05 0.000306799 3.2e-05 2.52029e-05 0.000262527 5.4024e-05 1.08544e-05 0.000602531 0.000890971 0.00148844 2.79697e-05 4.61111e-05 0.000489162 0.000255268 0.000520958 6.65467e-06 4.95767e-05 4.24329e-05 5.24588e-05 7.52668e-05 0.000302815 0.000413194 7.86543e-05 0.000164925 0.000630977 0.00028036 0.000380605 4.15565e-05 0.000381562 0.000319374 3.78229e-05 4.51022e-06 0.000390712 8.02318e-06 4.56294e-05 0.000235534 0.000796333 0.000688636 3.58529e-05 0.000453787 0.000175161 0.00052499 5.37149e-06 4.15593e-06 4.20472e-06 1.39683e-05 0.000474215 0.000972303 0.00037748 2.78412e-06 7.69994e-06 0.000550173 1.533e-05 0.00149909 0.000615694 6.06399e-06 3.43763e-05 3.58073e-05 0.000191744 9.03829e-05 0.000415428 0.000222665 2.33635e-05 0.000120609 0.000213256 8.73446e-05 0.000184805 0.000412581 0.00042587 3.30977e-05 0.000546907 0.000136995 1.0482e-05 0.000201801 4.86179e-05 0.00180549 0.000588632 0.000806827 3.96087e-05 4.36357e-05 3.77723e-05 8.77349e-05 6.35131e-05 0.00017031 0.000228237 4.70664e-05 1.94255e-05 0.000502745 7.63939e-06 3.79186e-05 4.63648e-06 1.978e-05 0.000862058 4.95947e-06 1.03191e-05 0.000464998 8.83787e-05 6.17343e-05 0.000472602 5.80175e-06 0.000373433 0.0016651 2.81389e-05 0.000160324 0.000121783 0.0001346 9.07004e-05 0.000567171 3.8425e-05 0.00042317 7.89512e-06 0.000314604 0.000487452 2.74292e-05 0.000204033 8.57935e-05 0.000107128 5.62863e-05 8.75498e-05 0.000431427 9.05415e-05 4.90009e-05 5.53947e-06 5.79791e-06 7.09072e-06 0.000787201 7.13021e-06 0.000415057 5.68127e-05 4.61465e-05 3.17957e-05 8.8511e-05 4.47273e-05 0.00033859 8.40766e-05 1.29143e-05 0.000118689 0.000377691 0.000406838 2.57885e-05 4.81804e-05 0.00015501 4.99451e-05 0.000132629 0.000104874 1.03771e-05 2.91092e-05 0.000789132 0.000459636 1.50259e-05 0.000183876 0.000383063 0.000413778 6.43421e-05 0.000472419 0.000559925 0.000129131 0.000396259 1.33711e-05 0.000134399 2.15327e-05 0.00126808 8.91751e-05 0.000434763 3.2784e-05 8.12111e-05 7.88546e-05 0.000204594 3.98333e-05 0.000563294 0.000379643 0.000298466 8.10697e-05 0.000174557 1.04663e-05 1.41451e-05 1.74097e-05 5.63528e-06 2.46168e-05 0.000156005 0.000195002 0.000445582 0.000520273 0.000482115 1.87032e-05 0.00118353 2.96728e-05 0.000204251 3.97752e-05 0.000613178 3.38156e-05 4.09635e-06 8.11485e-06 0.000150652 0.000558692 7.43439e-05 6.58084e-05 7.93236e-05 0.000122563 7.39294e-06 2.15474e-05 9.93737e-05 0.000399318 0.000111922 0.000671903 3.40747e-05 0.000208591 0.000163845 0.000186494 0.000144058 5.21677e-06 6.03979e-05 0.00010781 1.40737e-05 4.04423e-05 3.40052e-05 3.01731e-06 8.71154e-06 0.000301839 1.61524e-05 3.36003e-05 1.90492e-05 9.0993e-05 0.000367646 0.000157764 4.13111e-05 1.55656e-05 8.84394e-06 0.000380879 1.27291e-05 0.000563495 1.88801e-05 0.000733179 0.000306561 4.50253e-05 0.000398775 0.000176323 0.000384153 1.86622e-05 0.000501433 1.10992e-05 0.000141013 3.0867e-05 3.857e-06 0.000579468 0.000440633 3.43047e-05 2.88157e-05 4.01568e-05 0.000751492 9.037e-06 7.87662e-06 0.000111716 0.000379889 0.000221162 6.85526e-05 0.000119976 1.2682e-05 2.50565e-05 5.0561e-06 1.85408e-05 0.000412965 0.00112906 0.000374749 0.000372649 5.66558e-05 4.57231e-06 
0.000205783 7.49894e-05 0.000323707 7.83049e-06 0.000167135 4.81672e-06 3.58916e-05 1.70388e-05 1.45744e-05 5.47616e-05 0.0005095 0.000300448 0.00018169 9.71601e-06 5.40566e-05 9.90693e-06 0.000202336 0.000105333 5.82743e-06 5.70686e-05 0.803229 0.000126738 0.000479282 0.000592374 1.93534e-05 8.2363e-06 0.000407827 0.000517556 0.000328937 0.000349866 0.000405032 1.78802e-05 5.19316e-06 1.03298e-05 0.000155102 0.000490593 0.000494494 0.000422071 0.000328225 7.21785e-06 0.000451344 3.38995e-06 0.000351042 8.90947e-06 0.000551926 0.000173144 0.000438864 6.2673e-06 3.99904e-06 0.000283823 8.64294e-05 2.55856e-06 0.00015778 0.000441385 0.000410096 4.12907e-05 2.55715e-05 0.00044536 6.92343e-06 0.00039051 0.000773357 5.1104e-05 2.15398e-05 0.000119324 5.7829e-06 7.39468e-06 0.00040657 5.11951e-05 0.000419023 0.000230603 0.000202314 5.02594e-06 2.90461e-05 1.51232e-05 0.000675485 9.47105e-05 6.08943e-06 9.11856e-06 0.000507991 0.000137293 0.000390087 5.41854e-05 0.000403521 1.30415e-05 0.000550404 0.000472478 2.04086e-05 0.00021136 9.86985e-06 0.000109794 0.000508234 0.000519299 1.51473e-05 0.000603424 5.46812e-06 0.000226054 5.68052e-06 4.24052e-06 0.000408128 9.60542e-06 4.18602e-05 0.00021744 9.47376e-05 1.71935e-05 6.4982e-06 0.000116169 0.000186678 9.85688e-05 0.000454302 0.000863816 5.54746e-06 2.35292e-05 0.000204662 7.87191e-06 4.95409e-06 2.05739e-05 0.000239819 9.49191e-06 0.000135154 0.000243421 8.68691e-05 9.43953e-06 6.57813e-05 2.4322e-05 0.000942691 0.000421915 0.000205626 3.02406e-05 0.000415368 8.60655e-06 2.54018e-05 0.000189132 0.000111024 0.000401378 0.00015929 0.000464745 0.000549666 4.76149e-06 2.8529e-06 1.74352e-05 0.000399604 0.000159096 0.000249117 2.09773e-05 3.03776e-06 6.79421e-06 5.67686e-05 0.000490205 0.000128281 0.000167467 0.000445288 0.000165565 0.000404254 0.000675872 5.08799e-06 1.35536e-05 0.000457753 5.13837e-05 6.31171e-05 0.000275308 0.0004035 0.000442501 9.53556e-06 9.67677e-05 0.000673965 0.000557056 2.76343e-05 7.34285e-06 1.96538e-05 8.78005e-05 9.23867e-05 1.23823e-05 7.41575e-05 6.65029e-05 0.000167115 9.37367e-05 0.000249773 0.00013977 0.000297778 0.000167806 4.38076e-05 0.000113399 7.9067e-05 4.36811e-06 2.89692e-05 0.00016612 2.69659e-05 0.000208637 4.24327e-06 1.6632e-05 0.000578383 0.00010346 1.69436e-05 0.000420383 2.23897e-05 0.000112362 0.000248982 0.000296319 0.000464313 1.60416e-05 3.28296e-06 0.00120663 0.000306023 0.000510063 3.17296e-06 0.000161617 0.000409534 5.57457e-06 4.43049e-05 0.000156501 3.75789e-05 7.56618e-05 0.00106983 1.31504e-05 0.000326768 6.85866e-06 4.60185e-05 0.00144036 1.29297e-05 4.53769e-06 0.000128851 0.000125693 0.000480995 5.17223e-05 6.28697e-06 7.28524e-06 1.93257e-05 5.79328e-06 0.0001596 0.000541348 8.06284e-05 2.53403e-05 1.96924e-05 0.000622624 3.50229e-06 0.000569984 0.000505488 3.56539e-05 0.00225137 0.000484797 0.000400262 0.000571411 9.36098e-05 7.83937e-06 0.000581035 6.77992e-05 0.000918572 2.01949e-05 1.28458e-05 0.00015066 8.33615e-06 0.000773374 1.21828e-05 0.000471893 2.07711e-05 0.00021728 0.000423133 0.000406905 8.84076e-05 1.92089e-05 7.95224e-06 1.68966e-05 0.000116524 2.05187e-05 0.00107507 0.000327586 0.000406481 0.000196834 1.01761e-05 3.18521e-05 1.90111e-05 0.000118693 8.58886e-05 3.31476e-06 6.47178e-06 0.000402108 9.35877e-06 0.000405752 9.07134e-05 1.04315e-05 9.93292e-05 6.51012e-06 5.75876e-06 8.90541e-06 0.000412962 6.27455e-06 5.59807e-05 2.6048e-06 2.75772e-05 3.85956e-05 0.000219929 3.97316e-06 5.28293e-06 0.000436936 5.31025e-06 2.75005e-06 6.21682e-06 0.000173303 3.08793e-06 3.6827e-05 8.37158e-06 6.5932e-06 0.000163811 0.000305562 0.000422484 0.000495978 7.03425e-05 4.21948e-06 6.29054e-05 2.20669e-05 3.66652e-05 2.62529e-05 6.54754e-05 0.000559432 9.56785e-05 0.000402148 3.27704e-05 7.27266e-06 0.00013018 0.000157841 0.00111361 0.000768237 0.000314852 0.000800838 2.88356e-05 0.000197606 0.000431654 0.000484926 0.000482462 9.21759e-05 1.17901e-05 1.02719e-05 9.45577e-05 0.000142371 0.000189889 4.59272e-05 0.00093921 3.47525e-05 1.3798e-05 0.000417867 5.67537e-05 0.0005072 4.03454e-06 5.16671e-05 6.18494e-06 5.79785e-05 0.000283425 4.06835e-05 2.74633e-05 3.31492e-05 6.58626e-05 1.17682e-05 0.000215597 5.48205e-06 0.000316815 1.41444e-05 3.01991e-05 5.50649e-06 5.45081e-05 2.0771e-05 0.000215356 8.99849e-06 0.000491787 1.17673e-05 7.7117e-05 1.31064e-05 5.7413e-05 0.000227837 1.04878e-05 1.86435e-05 0.000604051 1.18122e-05 3.46228e-06 0.000230867 1.66286e-05 7.26359e-05 0.000284633 0.000232908 3.71492e-05 0.000317267 0.000558997 0.000748238 0.000125647 3.3459e-06 0.000133357 0.000334385 1.24935e-05 1.02358e-05 0.000118563 1.70173e-05 3.00827e-05 0.000518193 0.000518933 0.00040266 5.27553e-05 3.69697e-06 0.000560559 0.000429872 0.0005653 2.41008e-06 3.49019e-05 8.75222e-05 0.000155208 0.00013154 5.91763e-05 0.000303871 8.39094e-05 0.000128943 0.000525941 0.000405304 1.22584e-05 3.44109e-05 4.37228e-05 0.00029618 5.80168e-06 9.0703e-05 4.25845e-05 9.55687e-05 2.94832e-06 0.000315432 0.000230801 5.33499e-05 1.04443e-05 0.000410775 1.33031e-05 5.00408e-06 0.00042137 0.00059858 1.61032e-05 7.02302e-06 0.000337182 0.000110174 4.19909e-06 0.000139972 0.00022313 2.45782e-06 5.61328e-05 0.00027292 6.59849e-05 0.000185557 9.68069e-05 0.000806196 0.000429271 0.000187348 0.000474932 0.000426414 0.000526238 0.000148734 8.70185e-05 0.000411199 7.24892e-05 1.79918e-05 0.00043472 5.86108e-05 6.70725e-06 1.84718e-05 5.006e-06 0.000418944 0.000699217 0.000152241 0.000567791 4.76946e-05 3.07646e-05 0.000227979 0.000705607 2.83266e-05 0.000401473 0.000158048 6.85987e-05 4.67083e-05 0.000218347 7.95959e-05 0.000526169 0.000164552 0.000120206 4.59267e-05 5.47855e-05 9.83879e-05 0.000116715 5.20037e-05 4.37e-05 0.000118754 7.1495e-06 5.40737e-06 4.96226e-05 0.000481511 0.000122297 0.000135058 6.8702e-05 0.00080037 7.45791e-05 0.00030878 9.8781e-05 3.24704e-06 5.47556e-05 1.09919e-05 0.000822039 0.000530704 5.36267e-06 0.000318825 1.05267e-05 3.4805e-05 0.000160056 0.000275961 0.00108319 7.09076e-05 2.70596e-05 3.02924e-05 3.21498e-06 8.97813e-05 5.07807e-06 3.56514e-05 1.42487e-05 2.08978e-05 0.00014202 0.000115273 0.000408775 3.46856e-06 1.40937e-05 0.000106369 1.42621e-05 0.000325294 3.29611e-06 0.000191464 6.39894e-05 1.15788e-05 2.9722e-06 0.000136602 9.23703e-06 0.000349086 0.000153616 0.000402727 5.07188e-06 3.06212e-06 0.000107532 9.79231e-05 1.48315e-05 9.76732e-05 0.000106953 0.00102356 0.000452236 7.44577e-05 8.75467e-05 0.000507821 0.000124053 1.11214e-05 0.000232207 0.000171012 4.07384e-05 0.000444085 4.06197e-05 0.000223826 0.000236336 3.36014e-06 1.46926e-05 8.0954e-06 7.6732e-06 0.000168266 0.000154085 1.28766e-05 5.38511e-06 2.55571e-05 1.99388e-05 5.61986e-06 0.000111155 0.000457389 0.000123071 4.16959e-05 2.7696e-05 5.9371e-06 7.16101e-06 0.000404996 4.34167e-05 5.22132e-06 0.000117492 8.81132e-05 3.84842e-05 0.000202027 5.92051e-06 0.000164339 0.000403458 3.39154e-05 0.000227311 2.51985e-05 0.000447101 7.64527e-06 6.64274e-06 5.62277e-05 2.34653e-06 0.000567532 9.27135e-06 4.29189e-06 7.69155e-05 4.9407e-05 0.000196088 0.000487099 0.000246809 0.000329949 0.000156726 3.80069e-05 7.05253e-06 3.37276e-06 0.000136365 9.0368e-05 3.48598e-05 0.000291087 1.91398e-05 0.000511535 1.10613e-05 1.5412e-05 5.1013e-05 3.80416e-06 3.45063e-05 0.000402351 3.27542e-05 1.00805e-05 4.06535e-06 2.56483e-05 6.74039e-05 8.0909e-06 3.13447e-05 0.000199012 0.000326148 1.70411e-05 1.95674e-05 1.17519e-05 3.82917e-05 0.000203387 0.000119287 0.000281373 0.000102311 0.000345593 0.000802376 1.15902e-05 7.05735e-06 7.28807e-06 4.06566e-05 8.84163e-06 5.96384e-05 0.000212993 1.37463e-05 0.000139467 0.000537306 5.71121e-06 1.65086e-05 0.000247853 1.2343e-05 0.000664089 0.000420749 6.28239e-06 0.000406143 1.15956e-05 0.000544262 4.48587e-05 0.00010027 5.16492e-06 0.000217182 0.000411154 3.44043e-06 3.34387e-06 0.00105334 0.000409479 0.000795976 0.000118799 1.2215e-05 0.000118666 5.50499e-05 0.000456141 0.00053145 0.0004165 0.000106884 1.51859e-05 0.000737582 9.63363e-05 4.02204e-05 0.000158008 0.000305776 0.00040163 8.36007e-06 4.95654e-05 0.000137499 3.0395e-06 0.000382362 0.000130366 6.36483e-06 3.87969e-05 2.45906e-06 1.60046e-05 0.00026228 0.000169119 0.000424213 8.72304e-05 0.000455424 0.000115166 0.000480021 0.000312385 5.55091e-06 0.000562406 6.34691e-05 1.18675e-05 3.2719e-05 0.000133165 0.000191611 0.000449773 8.33487e-05 6.12479e-06 3.05259e-05 5.25923e-06 0.00069348 0.000536827 8.39532e-05 5.4711e-06 8.32602e-06 0.000601836 3.53014e-05 3.72821e-05 5.61353e-06 4.72989e-05 1.77172e-05 5.33488e-05 0.000189359 0.000569068 7.25938e-06 5.32932e-05 8.64528e-05 2.9608e-05 6.80156e-06 0.000213134 5.37837e-06 0.000260603 0.000288693 9.07545e-06 0.000103431 9.85122e-06 0.000411994 8.93656e-05 0.000338674 2.27898e-05 4.00738e-05 9.26039e-06 8.52899e-05 0.000217212 0.000144751 3.29667e-06 0.000478725 3.05271e-05 0.000598797 2.49767e-05 5.20451e-06 0.000536824 0.000411862 0.000479414 0.000219936 5.24975e-05 9.64911e-05 0.00040657 0.000133099 6.91951e-06 9.58382e-06 6.61636e-06 0.000494954 0.000259515 9.78617e-05 4.66732e-06 3.12517e-06 5.82325e-06 2.94992e-05 0.000619244 0.000127728 0.000426877 0.000236905 0.00040501 0.000403525 0.000567513 0.000142425 5.23126e-05 1.26507e-05 2.80867e-06 8.76806e-06 0.000162714 5.81875e-05 6.19617e-06 3.09862e-06 5.62953e-06 7.40432e-05 0.000525397 0.0129605 0.000226495 9.03645e-06 0.000413405 0.000274458 0.000137699 0.000337085 0.000297144 4.19027e-06 0.000340467 0.000424204 1.86864e-05 1.96848e-05 2.74427e-06 5.67877e-05 0.000150152 0.000444646 0.000205723 5.68788e-06 0.000188453 0.000105256 0.000645561 0.000690063 0.00010522 5.80627e-05 0.000430274 0.00056651 5.61727e-06 3.19304e-05 0.000562817 1.32296e-05 0.000201745 0.000206224 0.000202606 2.05272e-05 4.62152e-05 4.69675e-06 4.66047e-06 0.000169488 0.00132148 1.83554e-06 4.04317e-05 5.25418e-05 0.000414295 0.000102827 0.000814507 2.67768e-06 1.42402e-05 0.000668719 1.74419e-05 0.00014462 2.05259e-05 1.15302e-05 1.38258e-05 4.25085e-05 1.96308e-05 3.26526e-05 2.05018e-05 0.000128532 0.00014671 4.8556e-06 0.000830756 7.51909e-06 0.000130231 3.10264e-05 1.04578e-05 5.5567e-05 0.000413513 0.000133532 5.18394e-05 3.43748e-05 1.35731e-05 0.000103327 2.02072e-05 0.000172811 0.000438238 1.05021e-05 0.000357638 8.36022e-06 6.99933e-06 5.66995e-05 1.22674e-05 9.20537e-06 3.85616e-05 0.000139387 0.000423299 3.41219e-05 5.62656e-05 5.54725e-06 7.20764e-05 0.000276404 4.31369e-05 9.31753e-05 1.27032e-05 0.000521181 0.000596283 1.36486e-05 5.99159e-06 3.39695e-05 1.52301e-05 1.15543e-05 9.218e-05 0.000203428 0.000460081 0.000346208 5.7492e-06 0.000353861 4.25265e-06 0.000456469 0.000274212 0.000412256 0.000276627 0.000803718 6.07242e-05 3.12127e-05 0.000484659 4.97144e-05 0.000113478 4.55538e-05 0.000158868 0.000448477 2.74864e-05 8.35149e-06 5.67269e-06 4.93575e-06 1.09173e-05 1.39001e-05 0.000155662 0.000580458 2.84494e-05 0.000284962 5.5127e-05 0.000226523 0.000105009 0.00058279 0.000427563 0.000455535 8.3079e-05 3.68897e-06 5.58091e-05 0.00047919 3.87947e-05 3.30127e-06 0.000568957 1.34199e-05 0.00085977 3.31305e-05 1.24393e-05 0.000590017 0.000114605 0.000183193 2.41795e-05 0.00013454 0.000144219 2.83415e-05 1.02613e-05 0.000204427 6.61189e-05 0.000432254 6.68482e-06 0.000131773 0.000402185 0.000629437 5.52007e-06 0.000227614 6.17362e-05 4.46699e-06 0.000243603 8.21887e-05 6.12993e-05 0.000403507 2.61975e-05 2.6242e-05 8.96009e-05 3.60948e-06 8.04182e-05 8.96626e-05 9.64985e-05 0.000141734 0.00100408 0.000129036 0.000413137 0.000853579 3.14565e-06 7.15206e-06 3.66595e-06 8.38369e-05 7.89504e-05 8.68347e-05 0.000269266 3.0701e-06 0.00010741 0.00039807 0.000421888 0.00017 0.000432643 4.90309e-05 4.0329e-05 1.23738e-05 0.000216683 0.000116173 9.42445e-05 0.000615851 8.60708e-05 2.84961e-05 7.45503e-06 0.000103487 0.000104522 1.96456e-05 0.00012807 5.11306e-06 8.1316e-05 9.84507e-06 2.86532e-06 
1.28189e-05 0.000690207 0.000273935 0.000713965 6.41949e-05 0.000439024 5.04047e-05 5.22079e-05 3.6171e-05 9.51448e-05 0.000113667 2.92431e-05 5.59063e-05 5.41316e-05 0.000269465 0.000432568 5.01363e-06 0.000386376 0.000138844 7.28876e-06 0.000135332 0.00044539 1.22355e-05 0.826656 0.000367682 0.00014298 2.75835e-06 0.00042694 6.54829e-06 9.88098e-05 5.79301e-06 3.67094e-06 0.0004276 8.44535e-06 9.75617e-05 0.00043487 3.12726e-06 7.57381e-06 0.00028295 3.6157e-06 5.97356e-05 1.53501e-05 2.63651e-06 9.50401e-06 4.08869e-05 5.31847e-06 8.85304e-05 0.000255803 0.000899336 2.79251e-05 6.28596e-06 2.2694e-06 0.000329655 0.000109046 0.000423233 0.000827471 8.09386e-06 0.000853701 3.74821e-05 0.000142596 1.15972e-05 1.41002e-05 0.000597716 4.01498e-06 8.27263e-05 3.12585e-06 0.000134993 9.24459e-06 6.5725e-06 3.49925e-06 9.87275e-06 0.000462678 3.29467e-05 3.72577e-05 7.13569e-06 0.000225951 0.000878968 0.000426178 0.00194439 9.77166e-06 8.03734e-06 2.46935e-06 3.52648e-06 4.92516e-06 0.000350231 8.1804e-05 0.000352407 6.99247e-06 0.000546359 5.9775e-05 0.000418811 0.000112516 0.00096945 8.44755e-06 0.000170095 3.55448e-05 0.000550524 0.000437169 1.68784e-05 6.79657e-06 0.000607502 0.000423143 4.28902e-05 7.92842e-05 8.58684e-05 0.000156656 0.000575696 4.86554e-06 9.79699e-06 0.000361025 0.000139471 9.68359e-05 7.96022e-06 1.78729e-05 3.37527e-06 0.000564495 1.24577e-05 1.03572e-05 2.92454e-05 0.000439349 0.000464572 0.000189666 0.000421086 0.00086274 6.53455e-06 0.000452098 1.00796e-05 5.93682e-05 8.55831e-06 0.00041606 5.72617e-06 3.01336e-05 6.04645e-06 0.000532129 0.00105749 0.000496757 5.44718e-06 1.29693e-05 0.000543541 1.08728e-05 3.52646e-05 1.72465e-05 8.43121e-06 4.91681e-05 0.000422852 0.000553972 7.0521e-05 1.50852e-05 0.000183871 1.47396e-05 8.69357e-05 5.51996e-06 7.77847e-06 0.000229632 3.95773e-06 2.8222e-05 0.00042239 7.75619e-06 1.29028e-05 7.41233e-06 0.000178052 5.75974e-06 7.61164e-06 0.000359939 1.23036e-05 0.000277723 7.65405e-06 0.000322499 9.8974e-06 7.18819e-06 0.00040861 7.95058e-06 0.000574121 0.000180357 5.6856e-06 1.66594e-05 1.63698e-05 0.000161251 0.000463911 0.000337603 0.000841911 0.000420318 1.88071e-05 0.000464459 0.000140417 0.000425553 9.85657e-05 9.42005e-06 1.05742e-05 0.000424076 8.0491e-05 0.000506072 0.00021646 1.61436e-05 8.03871e-06 0.000425791 0.000642681 2.24353e-05 0.000570486 0.000524564 5.8928e-06 0.00042075 1.8713e-05 0.000130882 8.23792e-06 1.8226e-05 0.000238418 0.000334414 0.000267683 0.000419377 0.000282538 4.59035e-06 1.44526e-05 8.2006e-06 8.18917e-06 0.000240158 1.07916e-05 4.03072e-05 8.24408e-06 5.77425e-06 7.20644e-06 0.00032672 7.80504e-06 5.34616e-05 5.97549e-06 0.000218022 0.000127277 0.000170006 1.05931e-05 0.000207623 0.000148751 4.51869e-06 2.4916e-05 1.36851e-05 0.000568811 8.32129e-05 7.79025e-06 7.18763e-05 0.000474493 1.02731e-05 2.07051e-06 5.66379e-06 0.000529676 0.0002168 0.000421909 3.98987e-06 0.000130503 4.26618e-06 0.00015136 0.000573941 0.000414945 3.8163e-06 7.54951e-06 1.49108e-05 0.000154976 0.000348996 0.000587723 1.0732e-05 5.12101e-06 0.00013509 2.2978e-05 7.02572e-06 4.06586e-06 1.10805e-05 3.40958e-05 4.97532e-06 4.43009e-06 0.00083862 0.000143278 9.02713e-06 1.65942e-05 0.000454461 3.88323e-06 0.000437382 0.000331526 6.13703e-06 1.38831e-05 7.00813e-06 0.00037148 0.00028126 7.37087e-06 0.000163911 1.44939e-05 3.5745e-05 2.45681e-05 6.81957e-05 7.7754e-06 3.14769e-06 1.63169e-05 0.000346502 7.66099e-06 1.06965e-05 0.000254443 0.0001172 0.000543103 2.29622e-06 0.000556306 0.000112718 6.84891e-06 0.000331784 0.000194931 0.000107269 3.70611e-06 0.000425081 0.0001076 2.51168e-05 6.18786e-06 6.04461e-05 0.000808532 3.76032e-05 0.000153832 1.35649e-05 7.80377e-05 5.47674e-06 0.000592746 8.39419e-06 0.000562845 6.38952e-06 2.61727e-05 4.21465e-05 0.000399769 2.71831e-05 0.00137921 2.67435e-06 5.40836e-06 0.000429235 9.34748e-05 1.95139e-05 0.000524245 9.00502e-06 6.88761e-06 1.01321e-05 1.29985e-05 3.2668e-05 1.59655e-05 0.000170585 2.05483e-06 7.73302e-06 1.21995e-05 0.000428067 1.05273e-05 9.40012e-05 0.000232497 3.35422e-05 9.26918e-06 3.47664e-05 1.26417e-05 9.69113e-05 3.68952e-05 9.04346e-06 0.000167108 0.000130849 0.000560396 1.23227e-05 1.89316e-05 7.85343e-06 0.000201893 6.38005e-05 8.13257e-06 0.000166399 0.000184186 0.000418537 0.000428579 5.53924e-06 4.22039e-06 0.000194761 0.000203256 4.17351e-06 0.000133081 1.05191e-05 6.24146e-06 1.67394e-05 6.7744e-06 0.000434688 0.000420853 0.000154377 0.000425776 2.13647e-06 3.5925e-06 6.52101e-06 5.57955e-06 2.63185e-05 0.000486051 8.21621e-06 5.14057e-05 1.79436e-05 0.000156963 5.62595e-06 0.000103278 0.00047721 1.66484e-05 3.73094e-06 0.000277393 4.84985e-05 0.000100851 4.02939e-05 8.54955e-05 0.000421641 3.55588e-05 8.28966e-06 0.000250975 5.44498e-06 2.19134e-05 8.10055e-06 0.00103215 0.000237501 3.23766e-05 3.91787e-05 8.04388e-06 4.4006e-06 0.000407897 9.15306e-06 4.34621e-06 0.000163047 0.00093746 4.06789e-05 2.05735e-05 2.29177e-05 2.98013e-06 6.45181e-05 6.60606e-06 0.000382046 0.000244751 1.73462e-05 1.25054e-05 7.8475e-06 7.4796e-06 7.79936e-05 1.14904e-05 0.000171681 0.000239107 0.000409689 1.10847e-05 8.63477e-06 0.000473615 6.45457e-06 1.87877e-05 0.0004186 0.000484585 0.000535365 8.91789e-05 0.000100932 8.10599e-06 5.60535e-06 3.2588e-06 6.59902e-06 0.000486638 8.10977e-06 7.43998e-06 1.8789e-05 4.66148e-06 3.73392e-06 9.91329e-05 0.000494547 0.000647353 1.06277e-05 0.000431692 0.000530874 6.47674e-05 0.000576413 0.000102802 0.00022948 0.000533767 1.10877e-05 8.50726e-05 5.99882e-05 0.000111784 3.00543e-05 3.80095e-05 6.89492e-06 0.000415526 5.80493e-05 8.48104e-05 0.00011968 1.02996e-05 4.58002e-05 0.000439553 3.56065e-06 0.000758321 0.000190466 5.71125e-06 0.000134582 2.06137e-06 7.42964e-06 8.38798e-06 3.00553e-06 9.10779e-05 0.000860487 1.33684e-05 4.63592e-06 0.000377269 0.000427655 0.000893974 1.11582e-05 9.86697e-06 5.29202e-05 4.89635e-06 3.42297e-05 0.000131996 7.12824e-06 0.000398928 5.55507e-05 1.10971e-05 0.000239804 0.000556295 6.8316e-06 4.69053e-05 3.37528e-06 0.000463504 0.0001056 9.20439e-06 0.000331762 7.02279e-05 5.87116e-06 1.37148e-05 3.78004e-06 0.000153545 8.40918e-06 8.17856e-06 5.04553e-06 7.6474e-05 8.94935e-05 3.40569e-06 6.1075e-06 0.000416705 1.10308e-05 5.03865e-06 1.09331e-05 0.000393515 0.000534602 1.77738e-05 1.00425e-05 3.69285e-06 2.24512e-06 4.54567e-06 2.9364e-05 0.000424435 0.000423173 7.6602e-06 0.000142349 1.76251e-05 0.000112302 4.66431e-05 0.000142805 7.3833e-05 2.39097e-06 2.39667e-05 3.19789e-05 0.000268713 5.36662e-06 7.06738e-05 9.91734e-06 0.00015262 8.58303e-05 4.88395e-06 0.000431167 1.37853e-05 2.29852e-05 0.00014752 0.000538975 0.000521887 0.000626416 0.000418266 2.6804e-05 2.03053e-06 1.34511e-05 0.000129881 0.00056368 0.000498628 4.20573e-05 1.22114e-05 0.0009254 3.1146e-06 0.000189584 0.000573506 9.76271e-05 0.000103921 0.000262059 5.22008e-05 0.000413589 4.44461e-06 3.68159e-06 0.000421743 1.11978e-05 0.000165321 1.5648e-05 2.12651e-05 2.22519e-06 2.5582e-06 7.86904e-06 0.000413599 5.76684e-05 2.89447e-05 0.00041476 1.17041e-05 0.000359635 0.000652993 6.81612e-05 9.83663e-06 0.000934531 1.36953e-05 1.24204e-05 5.55886e-06 0.000420682 0.000516564 6.22769e-05 0.000187855 0.000226999 0.000492121 0.000140902 0.000503404 3.52614e-06 8.6878e-06 1.42697e-05 1.01441e-05 9.43815e-06 1.53829e-05 2.80215e-06 6.29616e-06 2.67695e-05 0.000116171 0.000269487 5.63877e-06 1.50482e-05 1.49137e-05 3.10271e-06 0.00100217 0.000651699 0.000769998 9.32415e-06 0.000112056 1.84606e-05 7.95668e-06 1.88875e-05 6.75996e-06 3.65259e-05 1.22258e-05 6.56298e-06 1.81578e-05 0.000123091 0.000206544 1.0626e-05 6.82184e-06 0.000458345 0.000477144 0.000937025 0.000129301 5.48952e-06 1.29626e-05 1.6298e-05 8.48005e-05 0.000218628 0.000297058 8.54317e-06 0.000746618 6.12976e-05 0.000337056 2.52652e-06 6.46063e-06 4.02715e-05 1.37327e-05 1.34828e-05 2.45791e-05 0.000243772 0.00018042 0.000160945 2.75871e-05 0.000515745 0.00056375 0.000420472 0.000110015 5.68658e-05 5.20783e-05 4.74268e-06 7.07785e-06 5.2112e-06 1.03604e-05 0.000425059 1.09259e-05 1.11469e-05 6.87534e-05 0.000836387 6.5745e-05 0.000449109 0.000144621 0.000159291 2.90959e-06 5.47285e-05 0.000479243 2.91667e-06 2.23826e-05 9.73566e-06 0.000442919 8.17211e-06 9.60005e-05 4.67168e-05 6.70634e-06 9.78508e-06 1.05275e-05 7.48454e-06 0.000418341 9.40038e-05 0.000837574 8.67934e-06 0.000105001 8.12322e-06 8.67271e-06 3.15434e-05 8.66658e-06 0.000422134 0.000363082 0.000177634 5.82704e-06 3.32974e-05 1.08337e-05 1.50614e-05 8.05663e-06 0.000137837 6.94435e-05 0.000162012 1.40578e-05 0.00010317 8.043e-06 7.29434e-06 0.000149056 1.48007e-05 2.49684e-05 0.000305831 3.21744e-06 6.77881e-06 1.21068e-05 2.29278e-06 3.58994e-05 4.43402e-05 0.000436398 3.44842e-06 0.000346071 4.37902e-05 3.71698e-05 7.05493e-06 0.000348762 0.000856443 0.000872852 9.0378e-06 1.6351e-05 0.000424589 8.82546e-06 0.000475586 1.21724e-05 5.18878e-06 3.06549e-05 7.24881e-06 6.95317e-05 4.67856e-05 9.18191e-05 0.00011834 1.2883e-05 0.000730381 0.000145042 0.000934934 5.41843e-06 0.000864314 1.23101e-05 8.56007e-06 2.92453e-06 0.000471497 0.00010885 2.65171e-06 0.000173488 0.000330071 0.0010338 6.09778e-06 0.000443313 0.000286676 0.00048279 1.06523e-05 2.8659e-06 2.91176e-06 3.38344e-06 5.61091e-05 0.000965801 0.000459304 1.0623e-05 5.08197e-06 2.35278e-05 1.57444e-05 0.000225718 0.000425023 6.22694e-05 0.00134395 7.30022e-06 5.86678e-06 7.15266e-06 0.000424142 0.000298302 8.45326e-06 8.57837e-06 1.73171e-05 1.86344e-06 0.000175873 9.08532e-06 0.000422515 3.43782e-06 0.000819437 9.79432e-06 0.000159488 1.96288e-05 9.74572e-06 0.000496834 0.000426369 0.00102346 1.18619e-05 0.0001041 1.27929e-05 7.56325e-06 6.78059e-06 0.000192982 1.28722e-05 1.32734e-05 7.7305e-06 0.00042083 4.39818e-05 7.76614e-06 4.98192e-06 8.09026e-06 0.0003189 7.32268e-05 7.58842e-06 0.000453708 7.41636e-06 0.000193158 0.00043211 4.42139e-06 0.000416097 0.000631018 9.51368e-06 1.4193e-05 6.17068e-05 1.18014e-05 0.000322786 0.000703065 6.65885e-05 0.000540506 3.20298e-06 0.000133335 0.000428202 8.60499e-05 0.00058908 4.9501e-06 3.49328e-05 8.84409e-06 0.000178217 0.000419259 8.065e-06 0.00011198 6.06288e-05 2.784e-06 3.55805e-06 0.000838643 8.85713e-06 0.00042129 1.02077e-05 0.000258277 5.02538e-05 1.59516e-05 6.39929e-05 0.000128216 0.000127215 2.35663e-05 1.12374e-05 0.000765564 0.000471394 1.65634e-05 6.89545e-05 4.50405e-06 9.22571e-06 2.0853e-05 9.71948e-05 8.06253e-06 5.46798e-06 0.00054946 2.21524e-05 2.58242e-05 3.01751e-05 0.000432827 0.000431836 0.000229127 0.000458294 0.000572199 9.8339e-06 0.00043612 5.91974e-06 2.34063e-05 1.89335e-05 0.000940475 2.72978e-05 0.000426118 5.95349e-06 8.35237e-06 7.66701e-06 0.000325804 5.42903e-06 0.000450863 0.000415628 1.53901e-05 6.14041e-06 7.132e-06 6.08181e-06 9.23127e-06 6.13908e-06 5.05114e-05 6.37853e-06 4.07779e-05 1.61866e-05 0.000224951 0.000756442 0.000715259 1.71954e-05 0.000519411 0.000111285 8.02325e-06 8.26351e-05 0.000420202 5.4497e-06 3.67422e-06 1.49009e-05 8.11966e-06 0.000211127 7.73491e-05 5.2872e-06 0.000184645 0.000113072 0.000146413 1.03531e-05 6.31408e-06 0.000420421 8.10772e-06 0.000506085 0.000138134 9.2707e-06 4.69897e-06 1.51151e-05 0.000837567 5.88019e-06 0.00013365 8.7101e-05 7.93729e-06 9.21238e-06 4.87005e-06 7.89403e-05 7.36027e-06 0.000233669 5.50484e-06 1.17497e-05 0.000726436 4.81399e-05 0.000139485 8.51603e-06 1.14621e-05 6.48272e-06 9.38434e-06 0.000418532 4.43175e-06 0.000418797 0.000132728 0.000675638 0.000237914 0.000401798 0.000104334 4.31539e-06 0.000593885 0.00022665 0.000499524 8.2789e-05 0.000417199 5.16921e-06 3.71281e-06 0.000418064 0.000473589 4.19194e-06 1.13535e-05 5.77878e-05 0.000467842 0.000388474 7.09999e-06 5.41373e-05 0.00043065 8.39364e-06 0.000418134 7.98314e-05 2.43298e-06 3.22699e-06 1.04814e-05 0.000240993 0.000484048 0.000729984 0.000489821 0.000311157 4.23371e-06 3.09526e-06 
3.37524e-05 0.000474582 0.000136664 0.00112664 8.06337e-06 0.00042184 7.83856e-05 2.0665e-05 8.27698e-06 3.87332e-05 8.64825e-06 7.88631e-05 8.59287e-05 2.50935e-05 9.47154e-06 0.000541214 1.90405e-05 0.00038697 3.55823e-05 1.92835e-05 0.000102855 0.000486083 2.8849e-05 0.794679 0.000205223 0.000108481 5.07872e-06 0.000621021 0.000214841 6.87973e-05 1.72014e-05 9.24337e-06 0.00057973 0.000314153 1.78808e-05 5.34832e-05 1.09291e-05 4.2609e-05 3.3848e-05 2.18881e-05 8.23408e-05 0.000311299 8.09328e-06 1.26643e-05 3.66904e-05 4.85765e-06 0.000173231 0.000397308 0.00082704 2.79024e-05 6.70969e-06 1.04634e-05 0.000303412 0.000444828 0.00041857 0.00041989 1.28802e-05 0.000803949 4.36829e-05 5.95124e-05 5.43835e-05 1.07785e-05 0.000424405 1.30875e-05 8.57342e-05 3.98011e-05 0.000176355 0.000289668 3.59754e-05 1.24241e-05 0.00017901 0.000468667 7.69909e-06 2.33829e-05 5.71184e-05 0.000189113 0.000806701 0.000537883 0.00108025 3.22643e-05 2.95776e-05 9.21683e-06 5.26811e-05 1.11521e-05 0.000145603 7.39092e-05 8.391e-06 1.2153e-05 0.000505628 0.000437499 0.000404235 1.0675e-05 0.000582357 3.99483e-05 0.000681177 6.14798e-06 0.00069561 0.000802879 6.64487e-05 2.54662e-05 0.000746889 0.000410271 0.000388928 0.000413854 0.000217582 1.25249e-05 0.000620722 1.89277e-05 9.38202e-06 0.000521296 0.000370655 0.000333607 0.000588872 3.6715e-06 8.31818e-06 0.000430971 4.97439e-05 1.75442e-05 3.13676e-05 3.90894e-05 0.000617261 0.000339122 0.000404538 0.000852588 0.000105174 0.000415902 9.27674e-06 0.000285561 5.12143e-05 0.000395915 8.14943e-06 3.42849e-05 9.90237e-06 0.000448011 0.00096729 0.000432614 0.000120108 0.000101179 0.000609283 0.000458457 3.63694e-06 1.03101e-05 2.67287e-05 0.000189938 0.000400978 0.000399937 5.97368e-05 1.15364e-05 0.000174734 5.90342e-06 5.84192e-05 9.94705e-05 1.06453e-05 0.000149989 3.55416e-06 1.15157e-05 2.12545e-05 7.63166e-05 5.37888e-05 0.000264944 0.000353176 8.37186e-06 7.61477e-06 7.99126e-05 7.16824e-06 0.00012804 1.21996e-05 0.000286589 1.32771e-05 7.73175e-06 0.000245799 0.000304728 0.000703679 0.000298975 2.83816e-05 0.000163688 0.000130233 0.00138433 0.000491775 0.000689256 0.00080438 0.000404554 1.4231e-05 0.000410241 0.000181962 0.000403558 4.21667e-05 0.000144019 1.13384e-05 0.000399883 8.90985e-05 0.000283431 0.000219489 1.51518e-05 6.42852e-05 0.000429486 0.00431553 4.23153e-05 0.000724501 0.000399799 5.63622e-06 0.000466533 1.63677e-05 0.000135837 5.36309e-06 6.30095e-06 0.000264286 0.000576242 1.21074e-05 0.0002127 0.000157469 0.00098579 0.000153838 1.09721e-05 7.23845e-05 0.00037042 1.27547e-05 1.54847e-05 2.2868e-05 1.04829e-05 0.000149262 0.000334222 0.000199711 2.86489e-05 4.00948e-06 0.000285033 0.000218077 4.92648e-05 1.65404e-05 0.000246644 0.000109652 6.07088e-05 9.15486e-05 6.92662e-06 0.000403208 6.08378e-06 1.03382e-05 1.6094e-05 0.000418231 8.87567e-06 6.21169e-06 0.000106451 0.000587387 0.000209927 0.00042599 2.37411e-05 3.41529e-05 0.00011683 2.0386e-05 0.000716409 0.000415145 0.000119848 9.06862e-06 9.79343e-06 0.000113805 6.05222e-05 0.000491769 1.43962e-05 1.22393e-05 0.000696889 5.19082e-05 4.76871e-06 8.60169e-06 0.00131259 7.01943e-05 5.91743e-05 6.42277e-06 0.000795169 5.28156e-05 8.11738e-06 8.1963e-06 0.000406092 0.000321476 0.000471481 0.000292299 5.49312e-06 7.91035e-05 1.16075e-05 0.000379979 2.96707e-05 0.000210346 7.64565e-05 1.71178e-05 0.000139946 3.53559e-05 1.18252e-05 8.9767e-06 3.22558e-05 0.000141804 0.000226798 1.32758e-05 9.17278e-06 1.04848e-05 0.000107083 0.0006035 3.90359e-06 0.000399769 0.000115885 3.94242e-06 0.000273178 0.00012214 8.7071e-06 7.25445e-06 0.000408497 1.22297e-05 9.64698e-05 1.65118e-05 0.000102381 0.000886444 0.000350226 0.000289463 8.58472e-06 2.18966e-05 1.39858e-05 0.000221484 5.12918e-05 0.000609013 0.000337832 2.85455e-05 1.81557e-05 0.00107455 6.76183e-05 0.000475417 8.37654e-06 4.86674e-06 0.000576733 0.000211754 0.000134626 0.000117378 2.40162e-05 5.94234e-05 1.00372e-05 5.99987e-05 3.00014e-05 2.26691e-05 5.09807e-06 2.85007e-06 3.9174e-05 7.28168e-06 0.000403264 9.28985e-05 7.95792e-06 0.000146768 1.05579e-05 9.6525e-06 0.0011511 1.86076e-05 0.000181435 8.59375e-06 1.16506e-05 9.69602e-06 0.000117511 0.000537718 6.44771e-06 1.01923e-05 1.50127e-05 6.21525e-05 1.18106e-05 0.000391289 6.98322e-05 0.000159779 0.000403678 0.000416329 5.55287e-06 9.39706e-06 0.000122134 1.11442e-05 9.49688e-06 0.000367593 6.52157e-06 7.35679e-06 2.64731e-05 3.59118e-06 0.000137389 0.000404598 0.000168735 0.000412195 0.00015471 1.20759e-05 2.00001e-05 4.87314e-06 7.85155e-05 0.00167978 7.61484e-06 3.44434e-05 3.6398e-05 0.000118849 7.91077e-06 4.53583e-05 0.00043468 1.63396e-05 4.4131e-06 0.00220832 2.03674e-05 0.00100742 2.12635e-05 9.06669e-05 0.000665144 2.68791e-05 2.23621e-05 3.13571e-05 0.000394 5.22403e-06 1.95575e-05 0.00088866 0.000132553 7.52119e-06 2.62087e-05 8.65988e-05 4.33164e-06 0.000384745 0.00118885 5.77347e-06 7.31825e-05 0.00106884 1.28746e-05 1.64388e-05 6.61352e-05 7.54908e-06 5.13612e-05 0.00278073 0.000287973 3.58006e-06 0.000316026 5.04816e-06 6.61883e-06 5.37285e-06 8.31391e-05 1.58266e-05 0.000304651 0.000204939 0.00045239 1.2765e-05 4.63548e-05 0.000282615 2.95119e-06 2.10202e-05 0.00041686 0.000401409 0.000504893 6.40549e-05 0.0001634 9.50156e-05 0.00010206 6.03416e-06 0.000111078 0.000425199 4.92391e-06 0.000393063 7.54145e-06 2.48117e-05 2.95455e-06 0.000144236 0.000407981 0.000707248 6.73827e-05 0.000410804 0.000692133 0.000113533 0.000773718 0.000130281 0.00060729 0.00018548 1.02366e-05 1.41202e-05 0.000109706 0.000338369 5.34965e-05 4.38873e-05 5.62925e-05 0.000399757 4.88617e-05 1.2922e-05 5.29262e-05 5.07622e-05 3.99453e-06 0.000163862 1.05708e-05 0.00050941 4.52784e-05 0.000399085 0.000187827 8.12141e-06 9.77631e-06 2.58861e-05 1.36858e-05 0.000106017 0.000467964 6.04236e-05 6.74013e-06 6.87411e-05 0.000422251 0.000855782 8.1363e-06 1.10296e-05 7.20461e-05 1.64234e-05 3.83841e-05 8.66125e-06 9.38696e-06 0.000269207 4.23271e-05 5.67193e-06 0.000226382 0.000479423 1.57602e-05 3.47922e-05 7.55124e-05 0.000395331 1.11692e-05 1.81148e-05 0.000268125 2.20349e-05 0.000121686 8.26378e-05 2.59001e-05 1.21039e-05 7.43394e-05 7.13585e-06 7.44982e-06 7.93173e-05 2.53799e-05 4.80138e-06 4.56518e-06 0.000407833 1.21306e-05 3.69039e-05 0.000122729 0.000330887 0.000518234 1.45586e-05 1.33082e-05 7.87719e-06 3.63882e-06 9.4272e-06 3.24882e-05 0.000409235 0.00066184 6.7086e-06 0.000109457 9.35682e-06 0.00022008 3.72597e-05 7.80296e-06 0.000257553 1.38405e-05 1.06159e-05 7.81063e-05 0.000274035 5.8883e-06 8.24904e-05 2.1112e-05 0.00012143 5.26719e-06 0.000117692 0.000407311 3.87761e-06 1.9564e-05 8.60759e-05 0.000522566 0.000493907 0.000416952 0.000403156 2.77885e-05 3.06125e-05 2.68951e-05 0.00013502 0.000404931 0.000485358 6.37022e-05 8.17432e-05 0.000499194 0.000237861 0.000153972 0.000498582 0.000869178 0.000146191 0.000182795 3.96821e-06 0.000413555 1.13389e-05 3.96684e-06 0.000404872 9.78191e-06 1.2816e-05 5.52638e-06 1.15482e-05 8.90996e-06 3.25825e-06 0.000157995 0.00041465 3.22352e-05 1.95503e-05 0.000640147 3.2885e-05 0.00109789 0.00060418 4.99706e-05 0.000609848 0.000799947 8.06574e-06 0.000306118 1.12571e-05 0.000420487 0.00125518 1.47853e-05 2.01678e-05 0.000256298 0.000462909 5.96688e-06 0.000471406 9.09398e-06 5.35262e-05 1.189e-05 0.000392507 0.000154568 0.00036502 4.30188e-06 1.73817e-05 0.000103291 0.000106588 0.000145519 6.95474e-06 1.11294e-05 2.1213e-05 9.9255e-06 0.000541584 0.000423372 0.000603511 5.39465e-05 5.34837e-05 1.07271e-05 5.30836e-06 6.65072e-05 5.27233e-05 1.51301e-05 1.80237e-05 1.88016e-05 2.10523e-05 9.12736e-05 0.000315065 0.000317755 1.28893e-05 0.000602034 0.000546729 0.000806405 0.000185404 4.99507e-05 1.87238e-05 1.9151e-05 1.28992e-05 0.000147146 0.00014905 3.18041e-05 0.000561953 8.61619e-06 0.000163632 7.00093e-06 6.21117e-06 1.08946e-05 7.2599e-06 1.05946e-05 1.90408e-05 5.41908e-06 0.000282456 0.000113956 4.70656e-06 0.000489032 8.85334e-05 0.000399044 2.73563e-05 8.82625e-05 7.77291e-05 1.26615e-05 5.87507e-06 8.02349e-06 4.26086e-05 0.000610027 7.12745e-06 1.27204e-05 1.94017e-05 0.00109025 6.92366e-06 0.000576104 0.000107419 5.44559e-05 8.47622e-06 4.85552e-05 0.00150419 1.96584e-05 2.80532e-05 1.48122e-05 0.000420272 0.000139739 9.32142e-05 8.49281e-05 9.95045e-06 5.15598e-05 0.000158006 2.16448e-05 0.000403171 2.31e-05 0.000818856 2.51567e-05 0.000712357 2.21935e-05 2.67938e-05 8.3008e-06 2.42769e-05 0.000674507 7.57852e-06 6.44027e-06 0.000121109 0.00031214 7.27063e-06 6.61267e-05 1.21387e-05 8.23016e-06 0.000123646 0.000603537 9.30673e-06 2.23516e-05 6.42346e-06 1.33959e-05 1.63369e-05 1.88017e-05 3.29459e-05 1.19353e-05 3.48964e-05 8.48891e-05 1.13916e-05 6.33754e-06 4.64368e-06 1.50593e-05 0.000868349 4.83932e-06 6.93624e-06 4.34168e-05 1.99762e-05 6.38363e-06 0.000272736 0.000828183 0.000174476 1.24397e-05 0.000158869 0.000403363 1.21012e-05 0.000515986 1.32257e-05 0.00019354 0.000144618 1.47056e-05 2.86765e-05 9.04075e-06 0.000214816 3.57996e-05 7.56186e-06 0.000589895 0.000380189 0.000411549 1.10826e-05 0.00088717 0.000681223 7.07229e-06 3.6399e-06 0.000396698 9.1405e-05 2.84538e-06 0.000116554 0.0021581 0.000797221 7.53512e-06 0.000407672 1.23458e-05 0.000401684 1.54664e-05 8.38346e-06 4.46896e-06 1.02205e-05 1.30435e-05 0.00113744 0.000404401 3.76715e-06 6.61046e-06 4.15228e-05 0.000106953 1.26486e-05 0.000416456 0.000118659 1.31631e-05 1.76311e-05 0.000153258 4.48293e-05 0.000406749 0.000123178 2.26446e-05 2.34954e-05 0.000147729 7.50895e-06 0.000195484 0.000273324 0.000576713 7.88099e-06 0.000420121 9.43827e-06 1.52128e-05 5.36859e-05 2.30354e-05 0.000950382 0.00041777 0.00080373 0.000349268 0.00010082 1.13185e-05 0.000389567 1.81799e-05 0.000121615 6.04628e-05 1.44193e-05 1.18543e-05 0.000982094 5.44176e-06 4.43053e-05 2.07357e-05 1.00616e-05 8.66852e-05 2.38049e-06 1.3e-05 0.000402175 7.02382e-05 7.7781e-06 0.0004047 1.35305e-05 0.000511426 0.00513986 0.000330013 0.000246623 0.000247415 0.000177133 0.000300166 0.000894281 5.86774e-06 0.000523738 7.1011e-06 0.000284744 0.000410414 7.40119e-05 0.00022577 0.000117896 0.000101506 1.34568e-05 0.000103735 0.000417501 3.56786e-05 9.24211e-05 5.07036e-05 0.000132866 1.43448e-05 0.00114672 0.00048354 0.000425286 0.000828568 4.68605e-05 1.52704e-05 0.000385016 8.49581e-06 3.18527e-05 0.000148292 2.42945e-05 0.000164599 0.000685407 0.000408748 2.33458e-05 7.90464e-05 5.15632e-06 1.82104e-05 0.000154605 9.62631e-05 6.34127e-06 9.96086e-06 0.0007021 0.00040882 3.70794e-06 0.00011 0.000412689 0.000444255 0.000143715 0.000446391 0.000400378 6.50604e-06 0.000446583 8.16604e-06 3.94075e-05 5.39741e-06 0.000509758 4.09198e-05 0.000398611 1.51161e-05 1.86248e-05 1.72709e-05 0.000219426 4.74595e-06 0.000643649 0.000409949 3.58852e-05 1.21538e-05 5.64777e-06 5.8537e-05 1.03525e-05 1.38132e-05 9.15737e-05 1.60255e-05 0.00017898 0.000186725 0.000221884 0.000507036 0.000452884 2.62512e-05 0.00126647 4.79506e-05 1.55191e-05 0.000170957 0.000726253 7.75002e-05 4.38374e-06 6.66995e-06 1.08437e-05 2.17865e-05 7.5254e-05 4.96694e-05 7.75116e-05 0.000288783 1.59298e-05 2.46179e-05 5.50256e-05 0.000401181 1.90029e-05 0.000438916 0.000335211 2.88638e-05 3.95551e-06 6.43869e-06 2.35236e-05 5.83965e-05 7.06001e-06 9.96655e-06 1.98241e-05 2.03485e-05 6.12783e-06 8.26168e-05 7.52975e-05 0.000283729 7.31704e-06 8.41979e-06 0.00106378 1.31223e-05 0.000218969 1.27165e-05 2.47748e-05 6.46348e-06 0.000194018 0.000423811 7.20234e-06 0.000884282 7.2501e-06 0.000623194 5.55717e-05 1.5513e-05 0.000161007 7.92157e-06 0.00047643 0.000139109 0.000413335 1.19181e-05 1.52304e-05 3.46078e-05 4.95899e-06 0.000931307 0.000478166 2.9074e-05 3.07007e-05 8.93605e-05 0.000510115 0.000133319 3.18988e-05 2.71835e-05 0.000419439 1.5662e-05 7.94778e-05 0.000187169 8.64285e-06 1.08056e-05 1.86905e-05 0.000485038 0.000398114 0.000676532 0.000459501 0.000303871 1.03845e-05 6.51894e-06
[truncated: 11,479,979 more chars]
