# Supplementary material for: Transferable Measurements of Heredity in Models of the Origins of Life
Source: PLoS One. 2015 Oct 19;10(10):e0140663. doi: 10.1371/journal.pone.0140663 (PMC4610668; doi:10.1371/journal.pone.0140663)
Supplement: S1 Data — (ZIP) [file pone.0140663.s001.zip › data/transition/1/vectors.txt]

0.00101046 0.000976988 0.000988913 0.0011858 0.000898322 0.000860196 0.00111803 0.00103782 0.000952644 0.00074595 0.000873614 0.000960597 0.00101235 0.000879124 0.00109762 0.00093664 0.00116566 0.000952754 0.00100772 0.000823496 0.00108575 0.00104619 0.000961916 0.00104048 0.000978065 0.00101606 0.000927148 0.000882709 0.000996281 0.00100135 0.000984926 0.00089661 0.00119014 0.000933394 0.00104307 0.0011042 0.00117194 0.00114035 0.00108913 0.0010341 0.00100345 0.00100864 0.00108296 0.000870451 0.00110001 0.000872994 0.00111955 0.000910525 0.000940404 0.0010211 0.00100387 0.000898107 0.000924728 0.00109619 0.00100998 0.000926208 0.000952165 0.0009759 0.00109756 0.000959236 0.00108926 0.00116121 0.00103714 0.00103249 0.00100469 0.000872274 0.000873473 0.000792899 0.000941727 0.000979761 0.000914157 0.00104354 0.00106485 0.0010184 0.00110719 0.000916415 0.00128309 0.000940569 0.00114168 0.000941206 0.00089037 0.000998804 0.001042 0.00110929 0.00101614 0.000930916 0.000848146 0.000908627 0.00102125 0.00108681 0.000878525 0.00104359 0.00125433 0.000901597 0.00102864 0.000849315 0.00100654 0.000764759 0.000980894 0.00106818 0.000966374 0.000979708 0.00109086 0.00107688 0.000907473 0.000990954 0.00100499 0.000922725 0.00117991 0.000901741 0.000984638 0.00101581 0.000917663 0.000982795 0.00100911 0.001023 0.00109418 0.000962667 0.00108455 0.000998163 0.00100208 0.00105978 0.000852593 0.00113614 0.00111128 0.0011351 0.000763101 0.000882074 0.000972846 0.000790285 0.00104501 0.00105684 0.000972105 0.00103676 0.00112966 0.00100179 0.00116003 0.000991789 0.00101017 0.00108929 0.000848298 0.00106547 0.000977908 0.000946687 0.00104223 0.00101465 0.00122047 0.00106181 0.0010536 0.000922744 0.000973298 0.00113421 0.000850534 0.00103031 0.000989616 0.000826472 0.00104785 0.000984858 0.0010337 0.00105422 0.000867062 0.00115327 0.00103514 0.00102164 0.00106901 0.00107752 0.000932781 0.00103546 0.00116552 0.000940443 0.0010442 0.00106704 0.00116013 0.000845908 0.0010633 0.000862108 0.0010181 0.00112914 0.000950042 0.000937493 0.00108556 0.00108763 0.000967137 0.00107542 0.001101 0.000941542 0.00108419 0.00102816 0.000888948 0.00102425 0.00107813 0.000982423 0.000900115 0.00106191 0.000804911 0.00106194 0.000949036 0.000977494 0.00108134 0.000980729 0.00107094 0.00100022 0.000843596 0.000929466 0.000895319 0.00103178 0.000956582 0.000945396 0.000813683 0.00111097 0.000983338 0.000936184 0.000978102 0.00113401 0.00103985 0.001072 0.00124034 0.00106306 0.00116483 0.000977089 0.00112173 0.00122186 0.00109465 0.000852613 0.000953391 0.00104201 0.00106146 0.00104117 0.00101645 0.00086505 0.00095688 0.000869933 0.00108337 0.00101758 0.00113849 0.00101987 0.00113688 0.000641526 0.00127338 0.000973609 0.000926355 0.000897678 0.000965725 0.00101645 0.00118065 0.000777849 0.000921185 0.00090795 0.000944191 0.000993665 0.00101717 0.000973083 0.00102624 0.00115177 0.000977736 0.000995781 0.000971065 0.00120536 0.000937893 0.00112341 0.00104557 0.00100896 0.00100647 0.000928827 0.00104889 0.00098117 0.000935558 0.000946434 0.00092655 0.000977246 0.000874162 0.000948778 0.00101401 0.000919991 0.00103722 0.00100959 0.00102576 0.000923459 0.0010526 0.00103372 0.00102844 0.000888056 0.000916625 0.000929917 0.00103072 0.00100481 0.00112806 0.00101229 0.0009982 0.000953724 0.00109248 0.000905069 0.0010165 0.000965546 0.00120116 0.000821307 0.00094494 0.000917038 0.000811501 0.000898703 0.00108633 0.000881174 0.000796496 0.000942051 0.000862087 0.00106482 0.00100096 0.00103242 0.000894547 0.000928271 0.00108891 0.00103536 0.000877151 0.000847814 0.00121687 0.00111984 0.00107652 0.000748684 0.0010362 0.00108834 0.000964165 0.00097914 0.00095551 0.00109394 0.00114531 0.000887667 0.00102799 0.000989502 0.00107817 0.00102581 0.000887232 0.00102144 0.00118815 0.000888955 0.00106462 0.000918589 0.000918988 0.00116106 0.00101872 0.000912872 0.000978306 0.000907659 0.00115823 0.00102996 0.000935761 0.00105631 0.000895677 0.000986388 0.000994357 0.000999962 0.000805113 0.000975057 0.000898476 0.000981915 0.00110873 0.000941626 0.000967758 0.000910139 0.000992589 0.000955308 0.000966001 0.00102667 0.000983028 0.00103387 0.000929366 0.00101307 0.000965297 0.00105232 0.000835069 0.000962087 0.00100172 0.0010007 0.000911319 0.000828649 0.00101433 0.00106312 0.00103653 0.000833709 0.000831191 0.000998729 0.000925284 0.000895813 0.000933222 0.000876504 0.00107217 0.00110441 0.00112986 0.0010913 0.000959549 0.000801177 0.00100755 0.0011363 0.00102201 0.000873032 0.000903352 0.000974846 0.00111623 0.0011911 0.000913463 0.000948355 0.000950912 0.000973547 0.0010461 0.00103499 0.000883141 0.00108486 0.00112686 0.00100552 0.00103017 0.00102518 0.000931792 0.00102232 0.000905319 0.00107228 0.00116175 0.000910669 0.00105623 0.0010056 0.000900713 0.000989411 0.00089835 0.00101353 0.000787395 0.00072477 0.000924451 0.00106351 0.00121081 0.00115232 0.00106127 0.000937015 0.000990551 0.0010608 0.000975992 0.000977857 0.00114032 0.000844669 0.00103122 0.000934269 0.00101948 0.00093843 0.0010261 0.000962184 0.00104926 0.000958838 0.00107375 0.000911791 0.00100755 0.00110435 0.00103533 0.00107507 0.000901685 0.000966861 0.000972092 0.00100914 0.000941826 0.00119467 0.000951643 0.000988548 0.00108116 0.000869471 0.00104561 0.000880478 0.000867401 0.00110682 0.00112589 0.000951709 0.00101665 0.00106797 0.000999463 0.00104333 0.00108605 0.00084973 0.0010569 0.00106943 0.00103679 0.000734284 0.00103765 0.000932604 0.00118046 0.000922808 0.00107643 0.00110769 0.000981963 0.00117902 0.00117842 0.000989012 0.00100948 0.000910891 0.00115385 0.00098192 0.00115222 0.00101237 0.00117436 0.000914468 0.00076314 0.000921035 0.00108466 0.00103229 0.000944153 0.00089928 0.000925383 0.00121687 0.00107769 0.000870601 0.00110224 0.00103815 0.00103263 0.00102895 0.00105319 0.000871833 0.00108848 0.000851241 0.00105119 0.00102048 0.000902809 0.0012202 0.000930176 0.00102486 0.000947562 0.0010228 0.000955009 0.000954698 0.000998052 0.00105556 0.00104075 0.00103195 0.00103856 0.000972618 0.000991546 0.000975002 0.00109221 0.000968799 0.000860479 0.000870055 0.0010114 0.0011526 0.000803773 0.00114622 0.000929768 0.00114967 0.00109026 0.000935192 0.000980925 0.000961603 0.000982839 0.000916467 0.000882755 0.000914771 0.00117192 0.000783198 0.000952998 0.000917702 0.000950389 0.00110354 0.00118428 0.000992311 0.00105076 0.00112417 0.000956619 0.00110995 0.000932786 0.000851743 0.000828133 0.00100296 0.000852323 0.000996551 0.000970524 0.00114913 0.000944254 0.00105674 0.000958516 0.00106277 0.000807376 0.000782879 0.00118013 0.000941286 0.00099656 0.000961375 0.000883207 0.000985912 0.000956662 0.000872779 0.000991212 0.00101914 0.000998202 0.00114663 0.000955077 0.00102682 0.000957961 0.00103444 0.00108097 0.00129898 0.00102453 0.0009508 0.0010938 0.00119874 0.00121236 0.00101625 0.00093318 0.000914707 0.000919098 0.000905728 0.0010137 0.00104981 0.00119046 0.000959776 0.00111401 0.000892337 0.000829774 0.00117847 0.000926529 0.000977877 0.000919513 0.00106539 0.000867144 0.000959181 0.000903846 0.00117886 0.000942676 0.00102032 0.000868223 0.00105863 0.00115571 0.00103446 0.00109004 0.000928897 0.000953773 0.00096706 0.000953174 0.00100197 0.00116371 0.00118105 0.000918365 0.00110873 0.00100529 0.000925595 0.00094235 0.000873986 0.000804201 0.00112494 0.00113319 0.000951415 0.00106051 0.000957462 0.00105047 0.00104443 0.00107145 0.00102066 0.000980275 0.0010341 0.00115736 0.00106262 0.000911701 0.000923198 0.00103092 0.00102277 0.000926537 0.00119317 0.00112321 0.0011305 0.000927456 0.000904357 0.00120268 0.00091746 0.000900987 0.00101543 0.000950716 0.00102894 0.00106654 0.000874586 0.00104543 0.00105469 0.00097967 0.00100993 0.000889406 0.00111085 0.00109414 0.000970117 0.00106012 0.000978961 0.000950336 0.000754297 0.00110537 0.000963038 0.00109061 0.000818127 0.000913074 0.00100729 0.000870316 0.0010242 0.00105213 0.000986725 0.00108279 0.00104152 0.00100311 0.000938524 0.000967553 0.00106189 0.00102992 0.00118545 0.000976908 0.0011785 0.00108215 0.000920193 0.00109099 0.00109689 0.00091446 0.00108701 0.000856878 0.000978286 0.000966355 0.000866566 0.00103043 0.000939454 0.00101367 0.000929965 0.000978374 0.00105934 0.000957318 0.00111697 0.00111222 0.000972325 0.00101039 0.000864055 0.000882753 0.000900277 0.00100454 0.00100054 0.00112749 0.00104935 0.000795516 0.000948483 0.00110545 0.000823845 0.00133459 0.000917077 0.00102007 0.00103254 0.00090191 0.00102582 0.00107403 0.000962336 0.00110496 0.000869906 0.00103121 0.00121915 0.00106435 0.00107435 0.000968299 0.00107639 0.0011745 0.00116754 0.000978117 0.000834572 0.00114676 0.00105858 0.000812939 0.00104353 0.0011058 0.00102854 0.00107222 0.00107241 0.00102674 0.000980876 0.00107258 0.00100982 0.00126597 0.000989082 0.00107937 0.00108577 0.00109361 0.000925759 0.00103819 0.00114271 0.00109458 0.00100969 0.00109489 0.00122618 0.00110138 0.000974161 0.00101071 0.00115047 0.000925884 0.0011705 0.0010425 0.00102536 0.000950786 0.000849182 0.000855389 0.000848824 0.00103435 0.000910035 0.000919063 0.000914595 0.00111135 0.000897914 0.00107161 0.000932676 0.00107823 0.000896227 0.00109294 0.000920548 0.000879434 0.00102072 0.00101259 0.000992198 0.000877451 0.00116924 0.000805459 0.00105788 0.00116952 0.000980296 0.00110873 0.000940232 0.00093065 0.000937915 0.00112773 0.000985212 0.000946087 0.00107706 0.00122304 0.000949602 0.0010827 0.00106516 0.00104207 0.00101841 0.000787294 0.00101297 0.0011724 0.000954392 0.00120221 0.00103014 0.000883247 0.000894283 0.000854874 0.000877471 0.000938507 0.000992476 0.000894573 0.000981188 0.00105228 0.0010967 0.000825794 0.000991427 0.000926777 0.00106418 0.00088513 0.00107731 0.00098108 0.00105508 0.0010073 0.00104613 0.000989077 0.000791264 0.00109323 0.00100543 0.000961048 0.000958956 0.00106429 0.00096194 0.00100218 0.00107712 0.00097227 0.00102803 0.000991267 0.000888192 0.000909168 0.00074387 0.000982507 0.00108737 0.000915683 0.00103811 0.00119192 0.00107211 0.00110367 0.000991223 0.000988168 0.00105442 0.000884631 0.000990946 0.000933443 0.000822338 0.00104218 0.000995429 0.00107792 0.00106835 0.00107013 0.000942743 0.0010517 0.000982595 0.00102228 0.000976174 0.00113357 0.000926167 0.00100909 0.00126038 0.000783296 0.00114222 0.00110638 0.00102922 0.000956255 0.00110858 0.00112083 0.00078547 0.000883944 0.000996147 0.00106109 0.000957527 0.00121813 0.00104601 0.000934475 0.000852925 0.000871299 0.000943712 0.0008741 0.0010776 0.000953082 0.00101502 0.0010249 0.000807578 0.00106186 0.00109166 0.000985934 0.0010699 0.000941687 0.000952658 0.00107245 0.00107911 0.000792164 0.000955785 0.00077432 0.000955162 0.000953456 0.000696988 0.00110021 0.00105924 0.00107713 0.000996694 0.00108377 0.0010366 0.00084082 0.00108055 0.000904411 0.000935878 0.000966325 0.00106594 0.000854305 0.00100047 0.000924424 0.000903496 0.00110473 0.00108644 0.000929185 0.000889164 0.000972951 0.000961185 0.0010005 0.00106793 0.00105933 0.00101436 0.00083152 0.000844853 0.000941243 0.00090879 0.000944771 0.00124481 0.000941872 0.00105601 0.00128987 0.000960935 0.00104234 0.00100523 0.000904246 0.000844048 0.00104134 0.00112104 0.00101109 0.0011123 0.00114594 0.00112277 0.00102599 0.000908619 0.00101379 0.000911181 0.00106942 0.000919683 0.00104448 0.000878137 0.000932136 0.00105123 0.0010299 0.00108995 0.000856191 0.00104171 0.000854059 0.00105308 0.000845284 0.00119106 0.0011171 0.00105367 
0.00107951 0.00100669 0.00103021 0.00107815 0.000997652 0.000985324 0.000989639 0.000946692 0.00091277 0.000909833 0.000747879 0.00101799 0.000974471 0.00102258 0.00103296 0.00105012 0.00110234 0.00110147 0.00103134 0.00106816 0.00103566 0.00107655 0.00104816 0.00113999 0.00116045 0.00115663 0.00102146 0.00105804 0.000847858 0.000883767 0.000987153 0.000967275 0.00106935 0.000769318 0.00090244 0.00108501 0.00120234 0.00109377 0.000937642 0.00100031 0.00113314 0.000984294 0.0011353 0.000972514 0.0010591 0.000920825 0.00110207 0.00101811 0.000928054 0.000962499 0.00089939 0.00112677 0.000854903 0.0010996 0.000874698 0.000982231 0.000919281 0.000862966 0.00115033 0.00100856 0.000841556 0.00128383 0.00107391 0.00103293 0.000985279 0.000875496 0.000859781 0.00103101 0.000969402 0.000855116 0.00106163 0.00103769 0.00107625 0.000968469 0.00107128 0.00111708 0.00105352 0.00102684 0.00102541 0.000974112 0.000965368 0.000978489 0.00101625 0.000933223 0.000907288 0.000981001 0.000990069 0.00117364 0.00124988 0.000862648 0.00095838 0.00100035 0.00115627 0.000912493 0.00104479 0.000946673 0.000905436 0.000852669 0.00112959 0.000926412 0.000934921 0.00100475 0.0010759 0.000962169 0.000962718 0.000825649 0.00109469 0.000865592 0.00101388 0.000969139 0.000928589 0.00100897 0.00112613 0.000998682 0.000836564 0.000887379 0.000926797 0.000854484 0.00110122 0.00102669 0.000925124 0.00114324 0.000813205 0.00103214 0.00109486 0.00117083 0.000951468 0.000878152 0.000979831 0.000861742 0.0011127 0.000948398 0.000927001 0.0011311 0.00104551 0.00100809 0.00110757 0.00109216 0.00100793 0.0010535 0.000824387 0.000871261 0.00108068 0.00115829 0.00104577 0.000914046 0.00119816 0.000960663 0.0011109 0.000948439 0.000873946 0.0011576 0.000960954 0.000942713 0.00104081 0.000894922 0.00104392 0.00089178 0.00116278 0.000948635 0.000828058 0.00111453 0.00102888 0.00103028 0.00102488 0.00109936 0.000953397 0.000840933 0.00108112 0.000879814 0.000987747 0.0011184 0.00117016 0.000902603 0.000986017 0.00096515 0.00104474 0.00116054 0.00102877 0.00092967 0.00101207 0.00122116 0.00107084 0.00102472 0.00109263 0.000910933 0.0010547 0.00103659 0.00103313 0.000925264 0.000916723 0.00101464 0.000857778 0.00100613 0.000918978 0.00105251 0.000942332 0.00103659 0.00109256 0.00113304 0.00101351 0.00108461 0.000990747 0.00102834 0.00101981 0.00112442 0.000963234 0.000857186 0.000930495 0.000988133 0.000973166 0.00111221 0.00102099 0.00118028 0.000929123 0.00103105 0.00107383 0.000949388 0.0010906 0.000821934 0.00113813 0.00110591 0.00110055 0.000952527 0.00100663 0.00107883 0.00105724 0.000992293 0.00106086 0.000949272 0.000958598 0.000872199 0.00115966 0.000908012 0.0010872 0.000990997 0.00106399 0.000830278 0.00117198 0.000901941 0.000905903 0.00107073 0.00107477 0.00106642 0.0011197 0.000851504 0.000939132 0.00104446 0.000998639 0.000900225 0.000996888 0.000931462 0.000974469 0.00095458 0.000983805 0.0010178 0.000972291 0.000993164 0.000843016 0.00102999 0.0010403 0.00106606 0.000975729 0.000949363 0.00104321 0.000874096 0.000981561 0.000951695 0.000968502 0.00091453 0.000885121 0.00101604 0.00106481 0.00100223 0.000989407 0.00101565 0.000866829 0.000901979 0.000987614 0.000843198 0.00105012 0.00107092 0.000986832 0.000884124 0.00102461 0.000927311 0.00107758 0.00103639 0.00094624 0.000892474 0.00110771 0.00101064 0.000985906 0.000861081 0.00117494 0.000859794 0.00107983 0.00092373 0.000962289 0.000913827 0.00108391 0.000917012 0.000801564 0.00113665 0.000932921 0.00103734 0.00103659 0.000998508 0.00104883 0.000939009 0.000944635 0.00098558 0.000895424 0.000855386 0.00100418 0.000998912 0.00104304 0.000791188 0.000905599 0.000902465 0.00109188 0.000983326 0.00101301 0.00110847 0.00123872 0.000982287 0.00100113 0.00103779 0.00118723 0.000965242 0.000985676 0.000965688 0.000998516 0.00091107 0.00108803 0.000903807 0.000907365 0.000931616 0.000923796 0.00089932 0.00109571 0.000993645 0.0011131 0.00107451 0.000955611 0.00110466 0.000972992 0.00108216 0.000934459 0.000878344 0.00087413 0.000964333 0.000933973 0.000999929 0.000960559 0.000915535 0.00116388 0.000931835 0.00101353 0.000868312 0.0010036 0.000974547 0.000869158 0.00110207 0.00105797 0.00101273 0.00103263 0.000872223 0.000724203 0.000912513 0.000982929 0.000894618 0.000982096 0.000948992 0.000937382 0.000906021 0.000996029 0.000822212 0.000880541 0.000855646 0.000896233 0.000949659 0.000986485 0.0010422 0.0009484 0.0010467 0.00106612 0.00103637 0.000931452 0.000843873 0.0011872 0.00101029 0.000917956 0.0010006 0.00110945 0.00096852 0.00109506 0.00112847 0.00107468 0.000883879 0.000846789 0.000980318 0.00125789 0.000937379 0.00094488 0.000955014 0.0010718 0.000982081 0.000934544 0.000926782 0.00087235 0.000946437 0.000793786 0.000929936 0.00117668 0.000898745 0.00104949 0.00103491 0.000817357 0.000902041 0.00115735 0.00107448 0.000935568 0.00083026 0.000972842 0.00115706 0.00111942 0.00107628 0.00102461 0.00100368 0.00114327 0.00102337 0.000970183 0.00107102 0.00108374 0.000798979 0.00101469 0.000950484 0.00102878 0.00112298 0.000972491 0.00102966 0.00101784 0.000983116 0.00105002 0.000983765 0.00111501 0.00101757 0.000867787 0.000961498 0.000925347 0.00106074 0.000916572 0.00100249 0.00113947 0.00105298 0.0010041 0.000933327 0.000956115 0.00104564 0.000991591 0.000972081 0.000866832 0.00113641 0.000913391 0.00103913 0.00102629 0.00107982 0.00100712 0.00116808 0.00113849 0.000903181 0.00094547 0.000912859 0.000960542 0.000926226 0.000981294 0.000834655 0.00117192 0.000853864 0.00108224 0.00112229 0.000969805 0.00103169 0.00105649 0.00113101 0.00114928 0.000954827 0.00117847 0.000943635 0.000933843 0.0011044 0.00112454 0.00114174 0.000999552 0.00103663 0.00101949 0.00106896 0.00103416 0.000969822 0.000893078 0.00117653 0.00112524 0.00093595 0.00122803 0.000965084 0.00121912 0.000986606 0.000919041 0.000962175 0.00104698 0.0008382 0.00112621 0.000966407 0.00089431 0.00110356 0.00105481 0.000966327 0.000878737 0.000937465 0.000999173 0.00122122 0.00100235 0.00101981 0.000943718 0.00114839 0.000940831 0.00106775 0.000918603 0.000998192 0.00110199 0.000879563 0.000951816 0.000885066 0.00125363 0.00129087 0.000798652 0.0012293 0.00100378 0.00131783 0.00106456 0.00105673 0.000985275 0.00085352 0.001 0.00114786 0.00104009 0.000873994 0.00108763 0.000889968 0.000910672 0.000786657 0.00093665 0.00107582 0.00124029 0.00117945 0.000961624 0.00121643 0.000864629 0.00106468 0.000874482 0.00110637 0.000970491 0.00103079 0.000964001 0.00107698 0.000872433 0.000921793 0.000952326 0.00106722 0.00101516 0.000981665 0.000814969 0.000783084 0.0012183 0.00106194 0.000955798 0.00094692 0.000802332 0.00100164 0.000856094 0.000905248 0.000827279 0.000952271 0.0011126 0.00117266 0.00102141 0.000928669 0.000925441 0.000950428 0.000955059 0.00118054 0.000991475 0.00110313 0.00109692 0.00101701 0.00115271 0.00104301 0.000838612 0.000931481 0.000845533 0.000942753 0.000912969 0.000984706 0.000968436 0.00106638 0.00118492 0.000821656 0.000902215 0.00105629 0.0009562 0.000928068 0.00103219 0.00096665 0.000888367 0.000861438 0.000948441 0.001028 0.00102936 0.00115127 0.000868666 0.00101022 0.000991747 0.000969262 0.00105559 0.000884253 0.000923427 0.00103033 0.000914463 0.000985403 0.00115653 0.00109446 0.00111249 0.00108988 0.000895326 0.000965298 0.00105544 0.000967815 0.000961447 0.00102504 0.00105217 0.00105576 0.000915804 0.00099557 0.0010108 0.000873563 0.000952213 0.00092132 0.000928917 0.00106546 0.0011958 0.000978393 0.00103653 0.00102604 0.000965693 0.0010211 0.000982929 0.00109343 0.00111863 0.00118587 0.000929307 0.000920798 0.00106903 0.000979422 0.000975272 0.000908089 0.00107673 0.00102936 0.000939214 0.000950811 0.00102752 0.000914029 0.00102111 0.000888953 0.000920924 0.00119088 0.00109739 0.00105512 0.00112751 0.000826592 0.000947557 0.000930257 0.00118456 0.00105633 0.001119 0.000846722 0.000951074 0.00106956 0.000869755 0.000929865 0.00110137 0.000988698 0.0010067 0.00105822 0.00123704 0.000956958 0.00100837 0.0011252 0.000973067 0.00116166 0.00100153 0.00104082 0.00109152 0.00102886 0.000986675 0.00106781 0.00100453 0.000936378 0.00102021 0.000989808 0.000915633 0.000814781 0.00106207 0.000961381 0.00102161 0.000931425 0.000857668 0.00107194 0.000946215 0.000947237 0.00109352 0.00104377 0.00113903 0.00102543 0.000928508 0.000982143 0.00105555 0.000959421 0.00112947 0.00101157 0.000795946 0.00100865 0.00121008 0.000900015 0.00101914 0.00091369 0.00110018 0.000861751 0.000826915 0.00103204 0.00098227 0.00109114 0.00110377 0.000950177 0.000996859 0.00109788 0.000966896 0.000986332 0.000972247 0.000968381 0.00109875 0.00108726 0.00110567 0.000852302 0.00100942 0.00101476 0.000993482 0.00105037 0.00118155 0.000972479 0.000860527 0.00123384 0.00100027 0.00107038 0.00102402 0.00089952 0.00134764 0.000821402 0.00124128 0.00101072 0.00118459 0.000842394 0.00110705 0.00110134 0.00100868 0.0010025 0.00115102 0.00118338 0.00104244 0.00106832 0.00108186 0.00127173 0.000987802 0.000982753 0.00100979 0.00112876 0.00104523 0.00110135 0.0010355 0.00101595 0.00106953 0.000849901 0.00084437 0.000874722 0.00103289 0.00091431 0.00105209 0.00104564 0.000962676 0.000908087 0.00098401 0.00102084 0.000964555 0.00101809 0.000986235 0.000937019 0.000955608 0.00120751 0.00089823 0.00109045 0.00109715 0.00114899 0.000996865 0.00107519 0.000931197 0.000945232 0.00108683 0.00114347 0.00100825 0.00105678 0.001236 0.000807439 0.00112875 0.00101172 0.000969334 0.000902765 0.000927277 0.000984349 0.00100458 0.00093523 0.00119573 0.000855123 0.0010076 0.000824595 0.000812872 0.00102343 0.000881314 0.000926792 0.000842617 0.000991884 0.0010523 0.00106374 0.000978337 0.00110444 0.000980511 0.00114378 0.00092504 0.000970262 0.00109043 0.00108096 0.00107026 0.00111471 0.00101119 0.000954404 0.00110374 0.00106976 0.000907862 0.000966948 0.000916451 0.00101727 0.00088691 0.000982765 0.00112474 0.00103163 0.00103269 0.000887206 0.000932392 0.00086739 0.000868492 0.00119304 0.000892318 0.0010541 0.00116178 0.0010765 0.000953346 0.000901983 0.00100384 0.000996909 0.00105398 0.00104042 0.000873604 0.000788619 0.000995067 0.00102189 0.000977234 0.00100779 0.0010283 0.000902943 0.00101872 0.000916398 0.00100498 0.000999614 0.00091909 0.000985162 0.00115114 0.00112179 0.000956282 0.0011198 0.00105938 0.000965291 0.00114396 0.0010792 0.000961818 0.000762229 0.00107545 0.000965474 0.000909261 0.00105575 0.000983707 0.00111352 0.00101849 0.00102091 0.00086315 0.00107365 0.000836746 0.000979435 0.00103028 0.000876617 0.000995765 0.000929813 0.000850915 0.00109065 0.000933102 0.0010931 0.000981246 0.000919958 0.0010577 0.00119209 0.000803907 0.00101074 0.000819955 0.000985977 0.000984029 0.000838213 0.00105056 0.000994104 0.00088563 0.00102995 0.000997171 0.00113325 0.000775619 0.00102414 0.000852331 0.00107403 0.00098472 0.000990192 0.000916996 0.000878461 0.000934482 0.000937415 0.000987121 0.00112524 0.000898193 0.000911855 0.00105414 0.000867798 0.00103212 0.00116217 0.000967259 0.00104052 0.00106717 0.000902611 0.000948468 0.000885453 0.00105147 0.0010706 0.000889874 0.000954504 0.00113513 0.000892542 0.00101772 0.000895488 0.000885376 0.00108057 0.00104463 0.00117262 0.00100241 0.000968055 0.00104215 0.00102076 0.00106037 0.000924528 0.00109564 0.00108271 0.000959525 0.000975855 0.000862635 0.000957886 0.000755733 0.00121741 0.000938176 0.00106714 0.000863744 0.000923366 0.000923473 0.000973463 0.000864199 0.00102637 0.00110089 0.000952853 
0.000931121 0.00095869 0.00103016 0.00121049 0.00109593 0.000864121 0.00104066 0.00101218 0.00100713 0.000931999 0.000948939 0.000902941 0.00111815 0.000956851 0.0010143 0.00100798 0.00117665 0.00107673 0.00107783 0.000876418 0.00100027 0.00076913 0.00109933 0.00114552 0.00103858 0.00108938 0.000955362 0.00114095 0.00113012 0.000871123 0.000918062 0.00106973 0.00114224 0.000909962 0.000888559 0.0010647 0.00111146 0.00103397 0.00109707 0.00117957 0.000957154 0.000957618 0.00107641 0.000937538 0.00108375 0.000804935 0.00115916 0.00105187 0.000914863 0.000940443 0.000875126 0.00107376 0.000961907 0.00111567 0.00104896 0.00100287 0.00106269 0.000797424 0.00114319 0.00101401 0.000996367 0.00124404 0.00121152 0.000989921 0.00104017 0.000849338 0.00103269 0.000802566 0.000838138 0.00105762 0.0010271 0.000998046 0.00102767 0.000909554 0.00107271 0.00116573 0.0011741 0.000876648 0.00120259 0.000829922 0.000954964 0.000965804 0.0010286 0.000948113 0.00105243 0.00105115 0.00104488 0.00100391 0.00100394 0.00103304 0.000919712 0.000933509 0.0011285 0.000892431 0.000797936 0.00113152 0.00100518 0.000866088 0.00100721 0.000969259 0.000881153 0.00101691 0.00102838 0.00100462 0.000837769 0.000945709 0.00111843 0.00083393 0.00114651 0.000896161 0.000930589 0.00116101 0.000997439 0.00101503 0.00102652 0.00103304 0.00105754 0.000991476 0.00107918 0.000924154 0.0010007 0.00112704 0.000934893 0.000948517 0.00114414 0.000962574 0.00083163 0.000947905 0.00103514 0.00094778 0.000965317 0.00078442 0.00102299 0.00100537 0.00110442 0.000947354 0.00110537 0.000899942 0.00101013 0.000984997 0.000851999 0.000924811 0.00100482 0.00106001 0.000988593 0.00102324 0.00112168 0.00107956 0.0010401 0.000905942 0.000989429 0.00110388 0.00101275 0.00101903 0.00094223 0.000907517 0.00116997 0.00100628 0.00124747 0.0011305 0.00102329 0.00107852 0.00107505 0.000959442 0.000929409 0.00118219 0.000956497 0.000947097 0.000922675 0.000980564 0.000960608 0.000961845 0.00114119 0.00108809 0.00114371 0.000873778 0.000990728 0.00106839 0.00100451 0.000904921 0.000991959 0.00116028 0.00112272 0.00101986 0.00103331 0.000762835 0.00104365 0.00109147 0.000885537 0.00110046 0.00104837 0.0011268 0.000897896 0.000964553 0.000879938 0.0009476 0.00100921 0.000998079 0.000998626 0.00105063 0.00090323 0.00112779 0.000979894 0.000934885 0.000943361 0.00116645 0.00110559 0.000956975 0.000902552 0.00103752 0.00103467 0.000957063 0.00103412 0.000969218 0.000890645 0.00103427 0.00110395 0.000927609 0.00105434 0.000815055 0.00106952 0.00102122 0.00113681 0.000833338 0.00104809 0.000926729 0.00101367 0.000978199 0.0010927 0.000866518 0.00102498 0.000923802 0.000997176 0.00102386 0.00100816 0.00111908 0.00113697 0.000634443 0.00123583 0.00108719 0.000878764 0.000914947 0.000885129 0.00102352 0.00122338 0.000898383 0.000913053 0.00114284 0.00102151 0.00091206 0.000940394 0.000909181 0.000964318 0.00117441 0.00107385 0.000961052 0.000983797 0.00101822 0.000810367 0.00094154 0.0011379 0.0010669 0.00115926 0.000905161 0.00101506 0.00104114 0.000916734 0.000984019 0.000901995 0.00104327 0.0010195 0.00101886 0.00113163 0.000858493 0.00103991 0.00100628 0.000985113 0.00106208 0.00103492 0.00103165 0.0010922 0.000861613 0.000984188 0.0010441 0.000981597 0.0010646 0.00100438 0.000910482 0.00106572 0.00104375 0.00116877 0.000826072 0.000995972 0.000877837 0.000899964 0.000743307 0.00101529 0.000916374 0.000838802 0.000750615 0.00115425 0.000924802 0.000841664 0.00108662 0.000942447 0.00118631 0.00107217 0.00111602 0.000971121 0.000906408 0.000959574 0.000999204 0.000907018 0.000680626 0.00102535 0.00106902 0.00118148 0.000786621 0.000991602 0.00108723 0.000962098 0.000911918 0.00108254 0.00108872 0.00115369 0.000995256 0.00113276 0.000973834 0.00099613 0.000960864 0.000924056 0.000975084 0.00104834 0.00105812 0.000952281 0.000897314 0.00105634 0.00096764 0.000838534 0.00103733 0.000858304 0.000892551 0.000956387 0.00111502 0.00107067 0.00113078 0.000905453 0.00123706 0.00105579 0.000934311 0.000867837 0.000849846 0.000973927 0.000925395 0.000933548 0.00101403 0.000973554 0.000860732 0.000911611 0.000875009 0.00090572 0.00110411 0.00100864 0.000945276 0.0009169 0.000971972 0.00097579 0.00099939 0.000865583 0.000865766 0.000820562 0.00101777 0.0010022 0.000972386 0.00099494 0.000893152 0.00118522 0.00084319 0.000867397 0.00105718 0.0010294 0.000965918 0.00102495 0.00100215 0.00106697 0.00113703 0.000955149 0.00108491 0.000926774 0.0008611 0.00101752 0.000988907 0.000976286 0.000955615 0.00103743 0.000771711 0.000979901 0.0011077 0.000980108 0.000897666 0.000961837 0.000917322 0.00100364 0.0010066 0.000892575 0.00110242 0.00106103 0.000985633 0.00100034 0.000913502 0.000918247 0.000960302 0.00105176 0.00110232 0.00108895 0.000981885 0.000829428 0.00106448 0.000893321 0.000907393 0.00106389 0.000995495 0.000864365 0.000934986 0.00106242 0.000949026 0.0010954 0.00116997 0.00100409 0.00104024 0.00105719 0.000971363 0.000828285 0.00103987 0.00118435 0.000801394 0.00097972 0.000904438 0.000823517 0.000918838 0.00106405 0.00111617 0.00106929 0.00102924 0.00115633 0.00105167 0.00100625 0.00107472 0.000975782 0.000969581 0.000851108 0.000926058 0.000888088 0.00112579 0.00116487 0.00110591 0.000941957 0.000956527 0.00111344 0.00109554 0.00106693 0.000975675 0.00102508 0.00113394 0.00105739 0.000921398 0.000954702 0.00103441 0.000955333 0.0011879 0.00116716 0.00088327 0.000946204 0.00111208 0.00107504 0.000728491 0.00112167 0.000844922 0.000961043 0.000984119 0.00113376 0.0010034 0.000958952 0.00100595 0.00114646 0.000867574 0.00102227 0.000899806 0.001027 0.00089448 0.00109549 0.00115068 0.00126822 0.00114437 0.00098816 0.00108143 0.00111293 0.00095107 0.00100388 0.000819932 0.000826695 0.00119147 0.000956985 0.000878485 0.000904606 0.000917944 0.00109862 0.000950576 0.000984471 0.000931904 0.00101679 0.000859929 0.00127295 0.000996743 0.000903607 0.00113395 0.00102007 0.00100686 0.000974555 0.00100686 0.000922982 0.00107464 0.000968625 0.000970615 0.000834487 0.000996843 0.00109145 0.00093127 0.000937707 0.00097735 0.00100645 0.00105158 0.000974678 0.000947891 0.00104183 0.00105602 0.000804943 0.00111782 0.000908197 0.00115836 0.00100159 0.00102798 0.0010789 0.00101236 0.00103209 0.0012063 0.000820556 0.000871367 0.000993276 0.000954894 0.00084399 0.00100872 0.000835528 0.00104225 0.00121236 0.00112743 0.000986444 0.00111093 0.00101083 0.00117178 0.000893764 0.000985003 0.000969093 0.00103377 0.000868827 0.00108401 0.000952188 0.00104111 0.000956233 0.000920886 0.000849846 0.000990638 0.000763026 0.000796775 0.00106965 0.000927541 0.000920416 0.0008721 0.0008057 0.000981433 0.000934614 0.00103353 0.000873106 0.000999568 0.00119482 0.00110509 0.00106771 0.000973944 0.000850479 0.00105418 0.00112294 0.00117674 0.000978328 0.00105131 0.000972987 0.00108759 0.0011829 0.000910262 0.000927486 0.000905266 0.000860316 0.000976972 0.000977574 0.000942583 0.00111374 0.000860193 0.00128278 0.000851419 0.000952479 0.00103988 0.000937728 0.000948672 0.00111671 0.00106496 0.000928751 0.000822417 0.000971303 0.00107552 0.000919741 0.000981798 0.000863464 0.000989759 0.0010664 0.00114781 0.00103853 0.000876897 0.000925688 0.000986465 0.000949377 0.000970609 0.00113657 0.00107874 0.000933532 0.00117801 0.00104913 0.00103285 0.000959608 0.000836539 0.000908096 0.00106387 0.00111757 0.00107234 0.00103336 0.00097559 0.00100816 0.000807641 0.000952067 0.000970483 0.000927379 0.00118466 0.00114604 0.00104943 0.000917815 0.00109701 0.00115166 0.00114739 0.00110657 0.000991674 0.00097489 0.0010417 0.000859493 0.0010323 0.00100689 0.00104873 0.00101991 0.00103235 0.000919843 0.000996934 0.000982838 0.000931192 0.00103289 0.000981368 0.000884165 0.000937299 0.000853021 0.00123663 0.00117041 0.00108279 0.000988059 0.000904284 0.00103649 0.000749096 0.000989674 0.000996441 0.000995724 0.000814633 0.000901932 0.00114674 0.000910975 0.00100866 0.00110521 0.00089155 0.00099904 0.00117714 0.00100813 0.000839049 0.000916205 0.000979319 0.00107369 0.00103712 0.00104308 0.00131312 0.00120444 0.00103141 0.000960503 0.000965749 0.00110695 0.000988724 0.00103172 0.00102246 0.000878139 0.000775124 0.00109654 0.00102907 0.000999529 0.000969659 0.000944719 0.00121206 0.00105163 0.00103535 0.00106739 0.00100896 0.001125 0.00110742 0.00101973 0.000941168 0.000998589 0.00105805 0.0010963 0.000863175 0.000936976 0.00101324 0.0011616 0.00093323 0.00118412 0.00100835 0.00111182 0.000998164 0.000994775 0.00101514 0.000989732 0.00102605 0.00108827 0.000988585 0.000985153 0.00102747 0.000931115 0.00101239 0.00092825 0.00105619 0.00100072 0.00108634 0.0011113 0.000912991 0.00108844 0.00101315 0.000993543 0.00090533 0.00120949 0.000936502 0.00101606 0.00123477 0.000915965 0.000991324 0.00110215 0.00100459 0.0012799 0.000884498 0.00118424 0.00107151 0.00122223 0.000774616 0.00101823 0.00104546 0.000927626 0.00109746 0.00107766 0.00119472 0.00104748 0.00103117 0.000979502 0.00114046 0.000907212 0.00108578 0.000965089 0.00109673 0.0010124 0.000979128 0.000933528 0.0010228 0.0010562 0.000804822 0.000827627 0.00101495 0.00107685 0.000764006 0.00109256 0.00112094 0.000919972 0.00114262 0.00102313 0.000951625 0.000844094 0.0010756 0.00111055 0.000899215 0.000898838 0.000966364 0.000956718 0.00115875 0.00103871 0.000928844 0.00105318 0.00103042 0.00083103 0.00108338 0.00111696 0.00110782 0.00102187 0.0010197 0.00106832 0.000833119 0.00107882 0.0010244 0.00119042 0.000969741 0.000960489 0.000962263 0.00110684 0.00101214 0.00110576 0.000914193 0.0010294 0.000964817 0.000894113 0.00104768 0.00103115 0.000929899 0.00107387 0.00100449 0.00103845 0.000985417 0.000992243 0.00102049 0.00102449 0.00109781 0.000981806 0.00105762 0.000926016 0.00107292 0.000909394 0.00102628 0.000908859 0.000979175 0.00108433 0.000997435 0.00082922 0.000935422 0.00101614 0.000925893 0.000948673 0.000966157 0.00102282 0.00100164 0.000996439 0.000936013 0.000864557 0.000892552 0.00101384 0.00114434 0.000836826 0.00095579 0.00117473 0.00118924 0.00111964 0.00103547 0.000864471 0.000917508 0.000929679 0.000961091 0.00102263 0.00087904 0.00112941 0.00111653 0.00106825 0.0011409 0.00102763 0.00093491 0.00107653 0.000851082 0.000999683 0.00111294 0.00091125 0.000862397 0.00101949 0.00114107 0.00100719 0.00114116 0.00109914 0.000884054 0.00117351 0.00109226 0.00101472 0.000786284 0.000928415 0.000914318 0.000884776 0.00102576 0.00105252 0.00102253 0.000960657 0.000865091 0.000819713 0.00093007 0.00100261 0.000977152 0.000915132 0.00106266 0.00116918 0.00104492 0.00089064 0.00101044 0.00110766 0.000879006 0.00105535 0.00108207 0.00107303 0.0011088 0.000896805 0.00107558 0.000857089 0.00105417 0.00100608 0.000752481 0.00107405 0.000885723 0.00103652 0.00102173 0.00109826 0.00109792 0.000833954 0.00118667 0.00101653 0.000928024 0.000929083 0.000939389 0.000913527 0.00102621 0.000913708 0.00107202 0.0010296 0.00103969 0.000926292 0.000962883 0.000976922 0.000965853 0.000942669 0.00101145 0.000860341 0.0010937 0.00105887 0.000872222 0.00109335 0.000842072 0.000965582 0.00114991 0.000804608 0.00106084 0.00111205 0.000993 0.00094701 0.000838466 0.000995015 0.000966955 0.00103025 0.00101059 0.00109477 0.0010023 0.00104968 0.000963607 0.00100895 0.000875793 0.00114289 0.000897443 0.00109114 0.00102079 0.000966456 0.000892052 0.000818213 0.00110563 0.000991864 0.00106952 0.000905053 0.00104627 0.000829807 0.000923378 0.000806158 0.00104776 0.00110512 0.00103948 
0.00092495 0.000798144 0.000914211 0.00130697 0.00106065 0.000796519 0.00124858 0.000946457 0.000966983 0.000945488 0.000917816 0.000973377 0.000900875 0.000890427 0.000990499 0.000894552 0.00102197 0.00114595 0.000920259 0.00078921 0.000990921 0.00114453 0.000983432 0.00111082 0.00110295 0.00104788 0.0010416 0.0011022 0.00107647 0.000970269 0.000953554 0.000903104 0.00119834 0.000944355 0.000923338 0.000995172 0.00118313 0.00102572 0.00102825 0.00104704 0.000938956 0.000983708 0.00102499 0.000986398 0.000984057 0.00102133 0.0011286 0.00105665 0.000997205 0.000909667 0.000849656 0.001066 0.000994556 0.00114445 0.00108782 0.000980818 0.000950315 0.00104834 0.00112315 0.00114112 0.00105 0.00107183 0.0010985 0.00101038 0.000933612 0.000795956 0.000961242 0.00110403 0.000961912 0.00095643 0.00110184 0.00108643 0.000966754 0.000952111 0.00122336 0.00100885 0.00101658 0.000943736 0.00112733 0.0010606 0.00099172 0.00101221 0.000880715 0.00095725 0.00109672 0.00103173 0.00100078 0.00094755 0.00106045 0.000941738 0.000932818 0.00111745 0.00111153 0.000888602 0.00105696 0.00120271 0.000937088 0.000742441 0.000913195 0.000997903 0.000936618 0.00103907 0.00105251 0.00091023 0.000838913 0.000986333 0.000934012 0.000826286 0.00117555 0.00101879 0.000885776 0.00113832 0.00111469 0.00103828 0.000954716 0.00101207 0.00103737 0.000940383 0.00113113 0.000960736 0.00107933 0.00104901 0.000845318 0.000975092 0.00110258 0.00119584 0.000891093 0.000916357 0.0010712 0.000870971 0.000929637 0.000982619 0.000922148 0.000958796 0.00120106 0.000993339 0.00103792 0.000835803 0.00111756 0.00110786 0.000810754 0.000947038 0.00114538 0.00103889 0.00102956 0.000906077 0.00108947 0.00106162 0.00105824 0.00102171 0.000901821 0.00123177 0.000877417 0.00110197 0.0010098 0.00088615 0.00112229 0.000943668 0.0011257 0.00120025 0.000956796 0.00110228 0.00100934 0.000982632 0.00108431 0.00110642 0.000969471 0.00114555 0.00097494 0.000961668 0.00104533 0.00117682 0.00110089 0.00094711 0.00112505 0.0009074 0.00100049 0.00109203 0.00111041 0.000918464 0.000978866 0.00109745 0.0010976 0.000955697 0.00115851 0.000735736 0.00107189 0.00110933 0.000938439 0.000982658 0.00103674 0.001103 0.000737477 0.00101985 0.00105564 0.00114363 0.000796787 0.000926386 0.000964994 0.000887507 0.000950251 0.00106225 0.000999481 0.000914637 0.000850065 0.00104499 0.0011165 0.000978359 0.000782002 0.00130903 0.00103156 0.000988765 0.00121565 0.00100194 0.00087741 0.000984449 0.000993041 0.000908554 0.00107134 0.000929684 0.00109536 0.00110781 0.00108231 0.000944679 0.0010204 0.00108312 0.00113509 0.000887986 0.000930489 0.000757713 0.00102159 0.000965593 0.00109119 0.000912839 0.00103843 0.00105966 0.000990906 0.000811647 0.00113999 0.000955398 0.000878582 0.000806871 0.00105515 0.00109539 0.00120813 0.000747636 0.000976434 0.00115743 0.00113777 0.000778883 0.000992824 0.000939078 0.000965712 0.00107594 0.000967503 0.0010451 0.00113661 0.000895135 0.000968659 0.00100959 0.00107116 0.000914934 0.00109017 0.000944733 0.0010373 0.000819892 0.00100659 0.000961357 0.00105369 0.000939649 0.000922241 0.000924822 0.00110396 0.00097306 0.000980938 0.000857204 0.000970159 0.000977876 0.000955517 0.000975386 0.000944947 0.000766869 0.000911244 0.000852057 0.000965378 0.000983407 0.00112471 0.00097988 0.000996205 0.000993088 0.00116458 0.000825067 0.00088519 0.000921537 0.00113669 0.000876064 0.00111912 0.000926849 0.00100571 0.000898732 0.00117567 0.000844343 0.000846913 0.000954366 0.000847977 0.00119094 0.00102543 0.000890377 0.00098637 0.000903901 0.000990923 0.00100937 0.000881461 0.000925649 0.0011154 0.000950115 0.00121028 0.00075948 0.000810104 0.0010129 0.0010501 0.00104853 0.00102829 0.0010577 0.00114833 0.00100851 0.00108296 0.000989664 0.00101235 0.000984065 0.00087635 0.00101814 0.000978052 0.000915384 0.00093686 0.000850225 0.000971447 0.000868293 0.000969638 0.000904421 0.000900707 0.000960938 0.00104794 0.00107504 0.000949986 0.00108287 0.00101179 0.00109288 0.00105546 0.00104594 0.000962266 0.000873292 0.000933491 0.00104906 0.00093969 0.00108686 0.00101834 0.000914716 0.000982256 0.000924481 0.00104013 0.00102409 0.00100183 0.00106117 0.000958276 0.0010199 0.00102156 0.000887147 0.000914321 0.00112427 0.000992065 0.00101522 0.00109149 0.000923657 0.000968625 0.00108509 0.000982636 0.000783725 0.000847602 0.000991246 0.000885606 0.000917969 0.00101702 0.000941929 0.00100298 0.00101021 0.000943395 0.0010094 0.000912151 0.000861523 0.00114161 0.00114663 0.00106877 0.000892705 0.00108843 0.000998763 0.00101422 0.001228 0.00100077 0.000943697 0.000757486 0.000929527 0.00102997 0.000961685 0.000829641 0.00107479 0.000986433 0.00102258 0.00088259 0.00100187 0.000924353 0.00101612 0.000856062 0.00117607 0.0010357 0.000816149 0.0010043 0.0010302 0.000926075 0.00102436 0.00105852 0.0011299 0.000939977 0.000967396 0.000912287 0.000810432 0.00100909 0.00128311 0.00115146 0.00103243 0.00106326 0.00110737 0.000834861 0.000898839 0.00101705 0.000989768 0.00101492 0.000864863 0.000873072 0.00100992 0.00107087 0.00102519 0.000998505 0.000994207 0.00116355 0.000987953 0.00102452 0.00104368 0.00101688 0.0009218 0.00091726 0.000941911 0.00090516 0.000997706 0.000888091 0.00105285 0.000903746 0.000940421 0.000928242 0.000942479 0.00104423 0.000991212 0.000963503 0.00109865 0.00101019 0.00100626 0.000917925 0.00103918 0.000888879 0.000998583 0.00117427 0.000881858 0.00102608 0.000958075 0.00108108 0.00070352 0.00101327 0.00100479 0.00120546 0.000905432 0.00113592 0.000903218 0.000967526 0.00111834 0.0012879 0.000993369 0.00109801 0.000870509 0.00100462 0.000866905 0.000939373 0.00100329 0.00111205 0.000966151 0.00104176 0.000936122 0.00107565 0.00106631 0.000945712 0.000978375 0.00111057 0.00119947 0.00106797 0.000979495 0.00122685 0.000879644 0.0010938 0.000963606 0.0010863 0.000981839 0.00122309 0.000884471 0.00116306 0.000908676 0.000860869 0.00121821 0.000982796 0.000917035 0.000990088 0.0010499 0.000865698 0.00111419 0.00109814 0.00102009 0.00104487 0.00103644 0.00110697 0.00102932 0.0010624 0.00101784 0.00109028 0.00101103 0.000849699 0.000899708 0.00116593 0.000994759 0.000911105 0.00114891 0.00102792 0.00108663 0.00115135 0.00095726 0.00101156 0.000750398 0.00105503 0.00109344 0.000992852 0.000958417 0.00105298 0.000925573 0.000902282 0.00095946 0.00089617 0.00113874 0.00110868 0.0011397 0.000939143 0.001131 0.00100829 0.00110424 0.000839459 0.00102605 0.000887981 0.00106715 0.000893116 0.00106122 0.000963282 0.000991462 0.000900757 0.00100936 0.00101406 0.00100547 0.000856626 0.000926943 0.00123054 0.000982468 0.00105545 0.00106099 0.000971902 0.000937167 0.000895972 0.000903452 0.000907935 0.000866759 0.0010513 0.00118603 0.000946705 0.00104059 0.000834495 0.00112855 0.000958455 0.00111365 0.00100998 0.000927531 0.00103336 0.00097159 0.00113289 0.00100655 0.000786418 0.00107693 0.000769803 0.000955009 0.000978987 0.00111551 0.00118396 0.00102464 0.00120893 0.000841971 0.000895342 0.0010324 0.000893349 0.00100473 0.0010715 0.00109871 0.000959294 0.00100581 0.000889103 0.000976819 0.000904463 0.0011197 0.00083831 0.00110027 0.00103198 0.00105251 0.000923975 0.0010315 0.00105258 0.000976547 0.000993724 0.00102427 0.00110887 0.000977927 0.00106306 0.00102535 0.000931202 0.00111122 0.000944038 0.000894173 0.000947433 0.00103492 0.00104381 0.000986746 0.0011103 0.000936897 0.000881346 0.000936824 0.0009003 0.000909463 0.000944123 0.001024 0.00112617 0.00112821 0.000979883 0.00109951 0.00103598 0.00107899 0.00103764 0.00103274 0.00101179 0.00116079 0.000819763 0.000914917 0.00111536 0.00102649 0.00101094 0.000886941 0.00104024 0.00103152 0.000851798 0.000966457 0.00101587 0.0010231 0.00094563 0.000952781 0.000953351 0.00108312 0.00100796 0.000930434 0.000872626 0.000948618 0.00100892 0.000798084 0.00107465 0.000814954 0.00110902 0.000712398 0.000839634 0.00104968 0.000831419 0.00108685 0.00102376 0.000876266 0.00107681 0.00102803 0.00115688 0.000950758 0.000931296 0.000954234 0.00101095 0.00107272 0.000824674 0.00113112 0.0010918 0.00103421 0.000922615 0.00112368 0.0010642 0.00085539 0.00100458 0.0010826 0.000965352 0.000863646 0.00120687 0.00100445 0.00107188 0.000961403 0.00110367 0.0011372 0.00108171 0.00117693 0.00116468 0.000915532 0.00106126 0.00114518 0.0008578 0.00101764 0.00100399 0.000948895 0.00122582 0.00105543 0.000829591 0.000955429 0.00124214 0.00102742 0.00104817 0.000988144 0.00102471 0.00106791 0.000844873 0.00108678 0.000944725 0.00102681 0.00106853 0.00102125 0.000989229 0.0012277 0.000884689 0.000985452 0.00110233 0.00104699 0.00103901 0.001102 0.000991391 0.000856716 0.000915296 0.00101975 0.000932812 0.000986612 0.00122198 0.000948092 0.000916792 0.00100442 0.00103171 0.00120272 0.00111887 0.00106595 0.00102898 0.00085028 0.00102615 0.000941484 0.00113814 0.000969873 0.00103262 0.00123477 0.00090045 0.000971775 0.00110783 0.000980264 0.0010677 0.00103541 0.00101529 0.00115951 0.000782399 0.00102222 0.00103061 0.00110357 0.0010912 0.00104616 0.00101575 0.00107292 0.00107851 0.000912593 0.0010275 0.000860198 0.00093578 0.000970445 0.000998154 0.00108862 0.00110117 0.000875167 0.00104388 0.000944583 0.00083707 0.00122855 0.000902844 0.000972903 0.000951677 0.00111271 0.00100121 0.00110243 0.000992951 0.000887405 0.000932376 0.000999624 0.000911871 0.00112445 0.00104306 0.000979444 0.000927998 0.00110882 0.00104218 0.000931831 0.00112012 0.00113159 0.00110142 0.00105444 0.000747721 0.000941515 0.00115846 0.000977601 0.00115279 0.000925046 0.00114807 0.00103787 0.000854556 0.00114817 0.000810224 0.000865351 0.00091663 0.000874183 0.00098613 0.0011157 0.000895306 0.00108921 0.000924858 0.00108938 0.000971817 0.00107651 0.00106179 0.00100553 0.00103104 0.00102995 0.000977872 0.000891484 0.0011105 0.000824042 0.00103229 0.000993064 0.0010254 0.00106702 0.00103602 0.00082699 0.00100833 0.00102412 0.000918838 0.000908918 0.000922187 0.000854224 0.000986501 0.00114803 0.000826196 0.00101084 0.00115905 0.000869795 0.000953438 0.000997088 0.000960665 0.00103981 0.00103697 0.00108625 0.000953436 0.000845652 0.00108606 0.00106243 0.00101389 0.00113339 0.00091739 0.000884173 0.00106145 0.000940347 0.000917962 0.000943998 0.00107355 0.000871273 0.0010989 0.000955344 0.000967594 0.00106773 0.00107353 0.000928501 0.00100034 0.00104046 0.0010457 0.000781944 0.00111054 0.000887927 0.00103311 0.00106356 0.00098362 0.00111675 0.000934623 0.000960321 0.000925615 0.00106964 0.00106415 0.000997697 0.00103385 0.00105758 0.00101388 0.000796638 0.000992895 0.00115794 0.000914089 0.00105008 0.00102813 0.00121848 0.00107522 0.0011632 0.000920545 0.000957322 0.000892511 0.00110695 0.00106469 0.000772328 0.00101594 0.000927042 0.000829777 0.000905965 0.000902647 0.00122487 0.00085142 0.000945193 0.000913951 0.000900224 0.00103505 0.000934174 0.000842263 0.00103939 0.000861376 0.00106025 0.00117192 0.000990785 0.00092575 0.000915256 0.00102882 0.000926953 0.000990528 0.000974518 0.000941641 0.00102603 0.00111732 0.000948922 0.000943907 0.000884178 0.000942164 0.00122661 0.000894575 0.000954958 0.00118967 0.000862998 0.000975967 0.000861529 0.000985753 0.000980921 0.00109756 0.00100417 0.000978396 0.00103897 0.00106364 0.0010233 0.0010807 0.000828086 0.00105045 0.000978411 0.00100659 0.001126 0.000969324 0.000937027 0.000956948 0.00112419 0.000986497 0.0010381 0.000851894 0.00111245 0.00091785 0.0011444 0.000995129 0.00102894 0.00117561 0.000951318 
0.00109267 0.000922569 0.00103804 0.00095863 0.00096091 0.000856644 0.00101203 0.00106524 0.00096037 0.00082889 0.000831046 0.0008782 0.00081982 0.000983609 0.00106385 0.00106534 0.00112152 0.000964474 0.000906505 0.00088633 0.000933683 0.000992317 0.000763115 0.00108309 0.0011004 0.000966488 0.000975308 0.00094154 0.00110359 0.00110417 0.000885483 0.000953499 0.00118438 0.000927123 0.00102838 0.0010796 0.00116914 0.00101868 0.000852588 0.00102873 0.000988173 0.00121503 0.00115482 0.000952796 0.000881038 0.000888853 0.00113846 0.00103303 0.000819056 0.000953224 0.00097917 0.000930926 0.000884977 0.00112223 0.00105073 0.00096741 0.000878277 0.000959614 0.00112986 0.00106674 0.00103854 0.00108229 0.0010032 0.000916452 0.00110704 0.000892494 0.000927013 0.00107843 0.000943433 0.000835771 0.00112984 0.00110049 0.00111769 0.00100188 0.00112398 0.000990567 0.00103781 0.000981347 0.00101079 0.00101926 0.000941555 0.00101279 0.00106645 0.00101112 0.000965103 0.000966743 0.000947393 0.000808901 0.00104472 0.00109659 0.000937903 0.00110106 0.0011269 0.000909777 0.00103248 0.00103024 0.000949112 0.000997481 0.000947588 0.00106023 0.000863829 0.00102929 0.00110274 0.00106761 0.000919194 0.000946264 0.00104918 0.000815434 0.000994528 0.000923738 0.00109502 0.00105415 0.000992336 0.00117474 0.000927292 0.000924852 0.000930412 0.00097538 0.00111234 0.000995693 0.000989427 0.00118562 0.000972007 0.000974038 0.00107366 0.00100755 0.000934525 0.00101687 0.000910337 0.000973728 0.000992368 0.00098692 0.000981487 0.00102003 0.000934308 0.00120181 0.00102058 0.00106658 0.00102949 0.00109274 0.000892443 0.000988805 0.000944515 0.00104709 0.00110488 0.0010259 0.00108073 0.00118667 0.00103794 0.000984459 0.000923987 0.00118434 0.00087975 0.00124423 0.00103667 0.00101588 0.00110764 0.000945283 0.00107145 0.00104985 0.000901513 0.00107243 0.00100426 0.00099459 0.000944183 0.00119231 0.0010312 0.000932085 0.000965138 0.00098055 0.00101037 0.00091746 0.00103818 0.00113709 0.000941762 0.000948448 0.00108906 0.000973995 0.0011268 0.000879457 0.000919868 0.00120824 0.000958042 0.00102605 0.00112241 0.000889685 0.000997646 0.00107942 0.000930393 0.000998892 0.00104131 0.00118676 0.000900178 0.00109431 0.000968179 0.00111665 0.00101907 0.000876754 0.00117844 0.00109808 0.000907878 0.00112157 0.000892631 0.00104095 0.000940139 0.00111291 0.0010438 0.000928595 0.000985591 0.00105482 0.00104987 0.00102048 0.00105262 0.00115801 0.000886005 0.00110074 0.000997478 0.00092555 0.00113591 0.00100229 0.00103075 0.00113624 0.0011048 0.000927511 0.000953879 0.00104158 0.00112125 0.000869081 0.00116202 0.000812641 0.000969357 0.000854773 0.00112858 0.00105154 0.000989322 0.00118735 0.00120822 0.00083051 0.00130884 0.000819631 0.00101551 0.000964487 0.000987447 0.000959828 0.000989032 0.000894112 0.000914552 0.00102115 0.000978241 0.000919131 0.00107973 0.00103445 0.00089393 0.000986855 0.000994417 0.00108645 0.00110586 0.00105674 0.000882687 0.00109641 0.00110752 0.000942818 0.00106332 0.000932192 0.000952077 0.000891188 0.00079037 0.000938373 0.00109361 0.00107269 0.000960198 0.000864003 0.000974304 0.000883481 0.00108314 0.000821795 0.000993071 0.000911411 0.00108436 0.000797145 0.000811657 0.00107091 0.000878185 0.000854183 0.00102194 0.000880436 0.000996694 0.00108366 0.000985705 0.00099299 0.00100773 0.000946296 0.00103163 0.000948273 0.000913115 0.00087514 0.000882814 0.00105072 0.000971667 0.000803594 0.00116044 0.000984245 0.000870596 0.00105544 0.000944007 0.00114574 0.000890241 0.000953421 0.000880835 0.00087477 0.0010972 0.000941271 0.000903386 0.00103175 0.00109925 0.000912234 0.00111391 0.000886101 0.000933513 0.000982635 0.000945487 0.00105361 0.00103591 0.000954985 0.00129556 0.000867807 0.00113289 0.000964716 0.001045 0.00107806 0.000887329 0.00111725 0.00101587 0.000901183 0.000936656 0.000929905 0.000983788 0.00111323 0.000893892 0.000792431 0.000892358 0.00101425 0.00117227 0.000954698 0.00103558 0.00109122 0.00101069 0.00103839 0.00109698 0.00100732 0.000819564 0.00108588 0.000930998 0.00105267 0.00100465 0.000862801 0.00108563 0.00102521 0.000903149 0.000886888 0.000993202 0.000856625 0.00108331 0.00113754 0.000964455 0.000903655 0.00111175 0.000991558 0.000872373 0.000861047 0.000937977 0.00107506 0.000952049 0.000862231 0.000937863 0.00101036 0.00124701 0.000822555 0.000885938 0.0010402 0.00101664 0.000964024 0.000972595 0.00100527 0.0011168 0.00105113 0.000981458 0.00108283 0.00106057 0.000835039 0.00104419 0.00110133 0.000972697 0.000932113 0.0010589 0.000908286 0.00104576 0.00112798 0.00101836 0.000816774 0.000890155 0.000902014 0.00116809 0.000924976 0.000892406 0.000961587 0.00104385 0.000944786 0.000915939 0.0010365 0.000829171 0.0010743 0.000917458 0.00118206 0.000859016 0.000890476 0.00107917 0.000985315 0.000886163 0.000851786 0.000882176 0.00107055 0.00088118 0.00091125 0.000928321 0.000892802 0.000959406 0.00113465 0.00118068 0.000976724 0.00115256 0.00101899 0.000884826 0.00105613 0.0011963 0.00088902 0.00110484 0.000858117 0.000910989 0.000944951 0.000819846 0.00108684 0.000980224 0.000981456 0.00111864 0.00102995 0.00102253 0.00115454 0.00091185 0.000871104 0.00102003 0.000952158 0.000819121 0.00102589 0.00102881 0.0010143 0.00103222 0.000904534 0.000902811 0.000974805 0.00106066 0.000923614 0.000862965 0.00122346 0.000965101 0.000940163 0.000847296 0.00100095 0.000946096 0.00105438 0.00112303 0.000841002 0.00104821 0.00103848 0.000946186 0.000873899 0.00113475 0.000892478 0.00124263 0.00108523 0.00103458 0.00116029 0.000948474 0.00100704 0.000959361 0.000997817 0.00104688 0.000910128 0.00112767 0.000965206 0.00108968 0.00123402 0.00121616 0.00102546 0.00105043 0.000957821 0.000993523 0.00109259 0.00097839 0.000868127 0.000987954 0.0011343 0.00109396 0.00105408 0.0010769 0.00096788 0.00114761 0.000979525 0.000922263 0.000799827 0.000962303 0.00086645 0.00118859 0.000895775 0.000964115 0.00112614 0.00088697 0.000977761 0.000966668 0.000879919 0.000917516 0.00106436 0.00106195 0.000924048 0.000945841 0.00112308 0.00102557 0.00108903 0.00105771 0.00101228 0.00100246 0.00102042 0.00098158 0.000930025 0.000989337 0.00100863 0.000817329 0.00127082 0.00103753 0.00113947 0.00122601 0.000925004 0.000864858 0.000848906 0.00115714 0.00117503 0.000898466 0.00105019 0.000945731 0.000913966 0.00100093 0.000994009 0.000901888 0.000984705 0.00132086 0.00116218 0.000934144 0.00107848 0.000870559 0.00117831 0.000954809 0.00113243 0.00101027 0.000979266 0.000903213 0.00112796 0.00103438 0.00100143 0.000979577 0.00109895 0.0010271 0.00102577 0.000884415 0.000826714 0.00111039 0.000968387 0.00102504 0.000886919 0.000831637 0.00102146 0.00101062 0.000852756 0.000891905 0.000909674 0.00104469 0.00108617 0.000954759 0.00101425 0.000932353 0.00112207 0.0010377 0.00113052 0.00100575 0.00099884 0.00103459 0.00100998 0.0010992 0.00101744 0.000795173 0.00108246 0.000917284 0.0010634 0.00090725 0.0011584 0.00118948 0.00110925 0.00102906 0.00106773 0.0008535 0.00110053 0.00105923 0.00102314 0.00100464 0.000943457 0.00106511 0.000938969 0.000933011 0.00113703 0.000870733 0.00109666 0.0010478 0.00102505 0.00112219 0.00101416 0.00101914 0.000908869 0.00091357 0.000963305 0.00095136 0.000909319 0.00113464 0.00111483 0.000915753 0.00117625 0.000958863 0.00102913 0.00107221 0.000973859 0.00088148 0.00103924 0.00103843 0.00114219 0.00103255 0.000931647 0.000954597 0.000927979 0.000986717 0.00103204 0.000982664 0.000993039 0.00117364 0.00117542 0.00111138 0.000992353 0.00112195 0.000982934 0.00105628 0.00114084 0.00103707 0.00124533 0.000857051 0.000896754 0.0010884 0.00093304 0.000944707 0.000993883 0.00104629 0.00106177 0.00100757 0.00087885 0.000854165 0.000928389 0.000993741 0.00105014 0.00103774 0.00110336 0.00108076 0.000964031 0.00112074 0.000914994 0.00109469 0.000808235 0.00104999 0.000960644 0.000979097 0.000815083 0.000973827 0.00101369 0.000879598 0.0010243 0.00105356 0.000930656 0.00100107 0.000973019 0.00093281 0.000863869 0.00100155 0.00110075 0.00100543 0.00100596 0.000943552 0.00116176 0.00109665 0.00110695 0.000831231 0.000976495 0.00105581 0.000899885 0.000936418 0.000899999 0.000928514 0.000835809 0.0010158 0.000984153 0.00107215 0.000864325 0.0010408 0.00115521 0.000990629 0.00100033 0.00116108 0.000990167 0.00110309 0.00120089 0.000977292 0.000997313 0.00117854 0.00102357 0.000873395 0.00108796 0.000919483 0.000903361 0.00099158 0.00106979 0.00115514 0.000714733 0.00109173 0.00100215 0.000916801 0.00101024 0.000972387 0.0009091 0.00125987 0.00101376 0.00102183 0.00112025 0.00105014 0.000832877 0.000996244 0.00102462 0.00107878 0.00115254 0.000975237 0.000806922 0.000975857 0.00103966 0.000908602 0.000954643 0.00115483 0.0010556 0.00101127 0.0010334 0.00108769 0.00101271 0.0011479 0.00112252 0.00118441 0.000856667 0.00107131 0.00103068 0.00107328 0.00101676 0.000897129 0.00120998 0.000833617 0.00102588 0.001113 0.00105068 0.00108616 0.000975853 0.000863877 0.00122608 0.000898671 0.00113817 0.000972016 0.00100838 0.000837496 0.00116976 0.000926338 0.00103186 0.00108304 0.000735982 0.000821534 0.00109045 0.00116291 0.00093012 0.00116675 0.00093886 0.0010153 0.00101639 0.00109042 0.00104357 0.000848263 0.00094555 0.000926467 0.000953362 0.000861489 0.00126951 0.000919004 0.00109673 0.000976154 0.00108918 0.000975544 0.000947717 0.0010738 0.000926764 0.00097056 0.00103716 0.000883545 0.000949232 0.00110186 0.000793515 0.00095014 0.000969563 0.00105573 0.000933236 0.000960262 0.000904809 0.00101481 0.000845145 0.00119219 0.000928566 0.000999034 0.00097698 0.000790109 0.00104847 0.000968973 0.00100171 0.000989434 0.000961202 0.000932932 0.00110049 0.00102569 0.00105559 0.00111669 0.00122764 0.000929262 0.000858322 0.000965155 0.00103102 0.000942192 0.000906568 0.00110776 0.000957779 0.000957729 0.000903436 0.00097679 0.00102678 0.00110968 0.000956686 0.000881463 0.00102958 0.000997561 0.00107025 0.000889557 0.000734258 0.000936354 0.000888767 0.00101013 0.00119066 0.000924969 0.00105496 0.00120048 0.000992406 0.000947484 0.00102866 0.00108067 0.000973496 0.00105161 0.00107065 0.000918985 0.000991334 0.00107272 0.00103889 0.00109732 0.00109755 0.000851299 0.000990715 0.000833702 0.000926096 0.000850714 0.00106467 0.00108294 0.000857387 0.00104827 0.00103382 0.000990612 0.00120273 0.000983704 0.000861244 0.00109244 0.00103475 0.000958878 0.000722923 0.00109246 0.00101531 0.00093377 0.000903069 0.0011065 0.00112824 0.00108457 0.000975609 0.000799422 0.00101766 0.000874219 0.00102943 0.00102708 0.000946826 0.000933548 0.000858537 0.00104392 0.00102093 0.000841602 0.00116288 0.00102485 0.000937523 0.000956409 0.00101149 0.000848127 0.00110678 0.000905609 0.00115875 0.00104483 0.000811723 0.000983841 0.000992491 0.000921422 0.000944779 0.00109692 0.00118505 0.00098401 0.00108167 0.000861863 0.00100634 0.000979221 0.000971664 0.000903287 0.0010004 0.000900788 0.000887726 0.00114012 0.00112851 0.000955598 0.000810209 0.000978871 0.000939961 0.000909807 0.000995064 0.00106346 0.00111272 0.000963741 0.00102683 0.000908247 0.000988042 0.000956955 0.00118648 0.00101438 0.000954409 0.0011256 0.000938441 0.00123485 0.00100721 0.000937768 0.00103862 0.000996346 0.00101309 0.000880419 0.00116599 0.00107465 0.00109785 0.000929673 0.000807044 0.000902196 0.00102986 0.00119254 0.00095438 0.000961556 0.000893909 0.000813102 0.00119455 0.0010035 0.00105455 0.000980117 0.00101531 0.000801816 0.00109394 0.00087009 0.0011811 0.000937486 0.0010037 
0.00103482 0.00109704 0.00103955 0.00104618 0.00106993 0.000862038 0.00104659 0.00101307 0.000887441 0.00082071 0.0008984 0.00105465 0.00102058 0.00102583 0.00109749 0.000973696 0.00104338 0.00101692 0.000912823 0.000815507 0.0010188 0.00102419 0.00100301 0.00118281 0.00103365 0.000909681 0.000908767 0.00111806 0.000978778 0.0010033 0.000906601 0.000931286 0.00121278 0.000901262 0.000990032 0.00114942 0.00108076 0.000988162 0.000974171 0.00125127 0.00106141 0.00107419 0.00107542 0.000926327 0.000979218 0.000817757 0.0011242 0.000976739 0.000880916 0.0010183 0.000836161 0.00093026 0.000870632 0.00103778 0.00099068 0.000816325 0.000950262 0.00103 0.00100146 0.00103462 0.00108239 0.00107856 0.00101971 0.000843699 0.00113133 0.000867859 0.000940596 0.000973571 0.00090802 0.000963044 0.000981338 0.0010284 0.00106032 0.000888675 0.00114878 0.000909632 0.00101923 0.0010058 0.00116816 0.000916874 0.000911435 0.00113963 0.00114983 0.00118558 0.00112039 0.000933888 0.00107116 0.0010302 0.00102988 0.00103511 0.000940207 0.00100935 0.00111371 0.000970183 0.00113332 0.00103787 0.00107707 0.00089606 0.000987078 0.000933154 0.000748361 0.000937023 0.00114488 0.000999569 0.000942999 0.00100534 0.00104026 0.000850301 0.000914653 0.000861319 0.000998711 0.00104037 0.000936569 0.00108704 0.000908956 0.0010977 0.00111064 0.000851815 0.00103654 0.000941515 0.000874395 0.000938645 0.00090222 0.00106973 0.00113106 0.00113264 0.000852608 0.000902308 0.0010622 0.000987158 0.00106049 0.000965929 0.000986533 0.000910288 0.000979622 0.00109241 0.00105808 0.000874438 0.00114686 0.00108753 0.000894631 0.000938872 0.000909025 0.000955493 0.00101184 0.000905699 0.000992111 0.000963904 0.00106914 0.000861646 0.000889831 0.00114301 0.000988296 0.0010579 0.00100904 0.00095506 0.00111835 0.00105768 0.00107381 0.000974983 0.00109099 0.00115242 0.000909742 0.00101034 0.00106358 0.000936553 0.000903721 0.000996529 0.000966583 0.000794481 0.00100643 0.00103203 0.00109061 0.000967453 0.00123001 0.000852926 0.00097592 0.00102422 0.000941409 0.000919641 0.000999697 0.00104087 0.00104223 0.00114847 0.0010264 0.000882919 0.00119599 0.00113952 0.000848346 0.00102397 0.00106279 0.00123902 0.00087522 0.000990911 0.000957241 0.00106908 0.000902888 0.00106677 0.00111518 0.00105998 0.000980444 0.00130387 0.000921843 0.000983921 0.000924046 0.00114115 0.00109666 0.000874719 0.000911329 0.00119749 0.00102787 0.00109196 0.00111332 0.00100477 0.000892935 0.000888914 0.0011394 0.000919761 0.00116847 0.00101496 0.00119842 0.000998566 0.000986177 0.000851914 0.000984373 0.00102359 0.00104791 0.000843864 0.00100558 0.000889667 0.000858985 0.000842891 0.00108611 0.00112538 0.00117927 0.00106925 0.00112012 0.000834825 0.00115597 0.000896962 0.000910641 0.000804369 0.000979754 0.00104902 0.00108581 0.000769574 0.000947257 0.0011442 0.00108972 0.000926582 0.00105084 0.00107342 0.0010374 0.000964084 0.00090397 0.000955332 0.0010877 0.00108522 0.000875985 0.000972287 0.00111321 0.000930825 0.000936269 0.000802387 0.00108935 0.000925825 0.000915051 0.000872817 0.00104573 0.00102074 0.00102545 0.00112192 0.00103661 0.000837847 0.000941211 0.000901229 0.0009118 0.000941377 0.00108812 0.000928739 0.000896597 0.00101316 0.00086418 0.000870246 0.00102527 0.000964859 0.000926276 0.000902905 0.000872097 0.000948864 0.00108907 0.000936861 0.000928715 0.000821642 0.00111754 0.000761599 0.00108399 0.000955764 0.000809064 0.000881391 0.00103316 0.000897795 0.000964831 0.00109315 0.000892277 0.00104476 0.00097214 0.00102037 0.00102669 0.000879583 0.00111464 0.00105889 0.000845548 0.00107279 0.00123472 0.000916639 0.00115439 0.000888025 0.00103971 0.00102985 0.000852643 0.000933265 0.000961383 0.00111137 0.00113372 0.000889247 0.000960163 0.00112308 0.00107444 0.000867493 0.00084277 0.000910362 0.00096778 0.000871302 0.000930849 0.000843541 0.00104477 0.00106071 0.000957519 0.0010044 0.000879606 0.00104428 0.00102098 0.0011553 0.00101272 0.00113328 0.000969565 0.000937005 0.00103014 0.000923317 0.000950278 0.000877006 0.000977306 0.00106114 0.00102331 0.00109038 0.00100972 0.000914514 0.00104075 0.000797722 0.00109132 0.00097364 0.000957273 0.000959318 0.000938947 0.000884465 0.0010077 0.000937826 0.000936599 0.000846203 0.000956161 0.000784511 0.00105282 0.000906266 0.0010469 0.00101616 0.0010817 0.000818467 0.000870594 0.00102063 0.000998737 0.000945914 0.00110047 0.00090383 0.000987623 0.00102375 0.00101073 0.000931795 0.000801688 0.000852373 0.00116098 0.00111498 0.000908932 0.000897462 0.000918428 0.000775182 0.000947063 0.00105205 0.000994121 0.00101654 0.00101428 0.00086328 0.00101904 0.000877997 0.000899927 0.00101528 0.00103744 0.000876074 0.000993142 0.00102533 0.000919304 0.000875914 0.000996889 0.000990166 0.000975312 0.00098521 0.000943879 0.00103785 0.000921423 0.000968578 0.000996853 0.00114331 0.000933033 0.00101946 0.000977714 0.000935995 0.00101742 0.00116434 0.000962109 0.0010491 0.00107323 0.000949346 0.000944212 0.000862487 0.00106038 0.000866196 0.00101504 0.000969608 0.000899519 0.000976055 0.000873227 0.000955029 0.00105664 0.000979817 0.00127819 0.000990099 0.000925916 0.0010476 0.00104856 0.000966425 0.000839645 0.000887608 0.000955352 0.000948356 0.00103708 0.00125755 0.000957378 0.00102922 0.00101712 0.00115635 0.001192 0.000972426 0.000936972 0.00116199 0.000976986 0.000941024 0.000949675 0.00105692 0.00105949 0.00108781 0.00120881 0.000912306 0.000986957 0.000952914 0.000837116 0.000841194 0.00102011 0.000972443 0.00126799 0.00100706 0.00104323 0.00117874 0.000933877 0.000981514 0.00114908 0.000993667 0.00112504 0.000945421 0.00118898 0.00101191 0.00104602 0.00113358 0.0012295 0.00102496 0.00102115 0.000870244 0.00108674 0.001068 0.0010673 0.000929042 0.000994006 0.00129519 0.00101895 0.000809288 0.00115568 0.000957082 0.00116396 0.0010562 0.0010899 0.000826689 0.00104973 0.000922788 0.0011504 0.000995953 0.00102465 0.00107081 0.00103084 0.000966406 0.000870024 0.000864671 0.000941417 0.0012492 0.00109437 0.000943869 0.00108058 0.00100705 0.0011195 0.00100035 0.00105259 0.000898568 0.00117091 0.00101647 0.000909757 0.00103372 0.00117045 0.00111847 0.000835611 0.00112324 0.00102335 0.00107084 0.00109268 0.00102486 0.00108287 0.000931119 0.00116494 0.00108954 0.000952861 0.000924106 0.00103626 0.000907515 0.000882149 0.000939545 0.000924375 0.00097853 0.00114782 0.00113197 0.000862651 0.00100664 0.000938123 0.00118637 0.000785638 0.00104583 0.00098119 0.0010797 0.000848871 0.0010395 0.000804229 0.000991251 0.00101403 0.000947491 0.000993028 0.00106802 0.000774771 0.000789411 0.00102801 0.000977128 0.00101948 0.000983169 0.000824548 0.00103775 0.00100628 0.000902838 0.00103105 0.0010089 0.00114134 0.0011894 0.000871868 0.00097723 0.000981235 0.00103299 0.00106184 0.00121009 0.00109131 0.000908235 0.00115961 0.00104835 0.00128547 0.000855016 0.00098122 0.00108243 0.00094967 0.00101331 0.00108226 0.00106907 0.00110005 0.00108786 0.00129674 0.000915368 0.000988183 0.000933391 0.000944913 0.000971464 0.000983838 0.00103094 0.00105692 0.00103807 0.00101347 0.0011091 0.00106725 0.000987828 0.000880921 0.00119001 0.000954729 0.00105138 0.000952891 0.000871137 0.00102333 0.00109315 0.000906541 0.0010218 0.00110708 0.00109405 0.00107329 0.00103541 0.000939696 0.000940987 0.0010175 0.000811625 0.00105297 0.00109651 0.00107358 0.0010097 0.0011414 0.000859058 0.000782345 0.000930766 0.000990384 0.00097473 0.000860536 0.00105233 0.00106032 0.00108315 0.00102603 0.00102663 0.00103321 0.00109354 0.0009623 0.00109161 0.00105527 0.00102463 0.000877978 0.000977626 0.000962008 0.000927918 0.000977553 0.000957956 0.00101137 0.000943508 0.00112766 0.000884517 0.000937161 0.000958632 0.000943776 0.0011238 0.000873105 0.00114414 0.00116488 0.000991561 0.000883573 0.000879895 0.00113758 0.000941362 0.000997041 0.000909649 0.00107071 0.00089363 0.00097228 0.00117168 0.000940128 0.00111708 0.00103371 0.000923708 0.00110426 0.00102047 0.00114292 0.000920848 0.000941313 0.0010278 0.00119251 0.000827406 0.000985851 0.00120978 0.00106895 0.00108213 0.000977891 0.00113895 0.00115743 0.0010399 0.000878084 0.000974674 0.000930809 0.000773088 0.00106473 0.00109381 0.00100387 0.000960674 0.000882882 0.000948371 0.00103724 0.000998295 0.00117 0.000840167 0.00111996 0.0011471 0.000925461 0.00101397 0.00104533 0.00111433 0.000995934 0.000917873 0.000835404 0.00108084 0.00107466 0.000981541 0.00126492 0.000899005 0.0010346 0.00107438 0.00102498 0.00102487 0.00094144 0.00110433 0.00109341 0.000752849 0.00106089 0.00112817 0.00103347 0.000940008 0.00113725 0.000964464 0.00119698 0.00117331 0.00103998 0.000822463 0.00105341 0.000995247 0.000842293 0.00106815 0.0011208 0.000932057 0.000899604 0.00112087 0.00102148 0.000951463 0.00100097 0.00102244 0.00115123 0.00104131 0.00103334 0.00100986 0.00111083 0.000838268 0.000974072 0.00127749 0.000924891 0.00109333 0.00119086 0.00115451 0.00102157 0.00100054 0.000990314 0.00121932 0.000867381 0.000981745 0.00114113 0.00096693 0.00106698 0.000968316 0.000991404 0.0009644 0.00106778 0.000946987 0.000986125 0.00108936 0.00114186 0.000963059 0.000966959 0.00100278 0.00104972 0.00103004 0.00102899 0.000837059 0.00101349 0.000948498 0.000983169 0.000928768 0.000832937 0.00116993 0.000937783 0.00114202 0.0010643 0.00111206 0.00096223 0.000956787 0.00100314 0.00109048 0.00104987 0.00104444 0.000965243 0.00122 0.00111264 0.000937516 0.00102613 0.00118567 0.00100218 0.000854797 0.000803534 0.000864643 0.00111712 0.000907569 0.0010862 0.00105816 0.000960529 0.000925434 0.00083367 0.00106639 0.00101207 0.00101532 0.000980335 0.000924311 0.00104535 0.00114277 0.000858542 0.000993373 0.00110594 0.00112799 0.00103949 0.00115587 0.000924629 0.000997458 0.000992315 0.00102879 0.00102793 0.000935541 0.00104686 0.000866864 0.000878513 0.0011571 0.000988639 0.00102377 0.00101593 0.000945961 0.000917076 0.000995101 0.000981499 0.000702488 0.000961118 0.000860453 0.000969511 0.00121783 0.00082068 0.00115068 0.00116408 0.00105292 0.000878236 0.00110977 0.00094907 0.00108735 0.00109334 0.000982827 0.000974347 0.00103703 0.00101578 0.0010578 0.00119071 0.00107452 0.000946308 0.000997274 0.00100834 0.000859878 0.000887028 0.00112361 0.000981949 0.000997056 0.00100763 0.000937427 0.000986633 0.00111441 0.00100429 0.000844543 0.00104871 0.000886473 0.00112177 0.000829223 0.0010268 0.000909061 0.000962574 0.0010545 0.00107973 0.00105993 0.00104766 0.00106733 0.000904111 0.00111863 0.00107251 0.00100932 0.000865667 0.000960638 0.00114583 0.000709136 0.000834336 0.00100392 0.000985858 0.00105426 0.00100608 0.00102262 0.0011119 0.0011677 0.0008434 0.0010699 0.000884768 0.00101837 0.00106988 0.000836669 0.00112216 0.000875762 0.000987986 0.000977154 0.00100539 0.00101908 0.000826233 0.00091478 0.000803478 0.00096572 0.0009447 0.000866033 0.000917442 0.00103464 0.000846268 0.0011564 0.00106158 0.00113257 0.000870242 0.000858799 0.00106426 0.00104969 0.000874991 0.00107315 0.000971348 0.00101864 0.000910635 0.000884993 0.00103072 0.000978182 0.000940265 0.0011226 0.000908872 0.00107793 0.00107395 0.000845517 0.00112211 0.000823944 0.000984004 0.000916135 0.000903825 0.000968846 0.00101762 0.000943201 0.00116287 0.00103503 0.00102692 0.000852233 0.000982755 0.000931519 0.00106434 0.00114896 0.000920242 0.00093711 0.000835576 0.00110814 0.00100896 0.00103854 0.000889041 0.000965274 0.000913431 0.000983496 0.000832863 0.00122299 0.00113062 0.00092197 
0.00103743 0.00101413 0.00106234 0.00104111 0.0010312 0.000829992 0.00104106 0.000965699 0.000853019 0.000787702 0.000898458 0.000939393 0.000873365 0.00104959 0.00103122 0.000921675 0.00100002 0.00115361 0.000987746 0.000778169 0.000936356 0.000973188 0.00104924 0.00126864 0.000980925 0.00114741 0.000875849 0.00101383 0.000972728 0.000979694 0.000883793 0.0010107 0.00114633 0.000922908 0.00115162 0.00101967 0.00113849 0.00102177 0.000876938 0.00108569 0.000830836 0.00103395 0.00113305 0.000995784 0.00113479 0.000836459 0.0010907 0.00103335 0.000911805 0.000918303 0.000815795 0.000997367 0.000873455 0.00122207 0.00101243 0.000967096 0.00108314 0.00103838 0.00106684 0.00112047 0.00100436 0.00123887 0.00101325 0.000993265 0.00103162 0.000788846 0.000842223 0.000896463 0.000912455 0.00103779 0.00116982 0.00110743 0.00097085 0.00103408 0.00121303 0.00106244 0.00105521 0.00103014 0.00114697 0.000829847 0.000868599 0.00096727 0.000908634 0.00102061 0.000940071 0.000943182 0.000927303 0.000905361 0.00108329 0.00117526 0.00101811 0.00112491 0.00107619 0.000953007 0.00106544 0.000969117 0.00106964 0.000881597 0.00097351 0.000994365 0.000872764 0.000955704 0.000998716 0.00108012 0.000797579 0.000944359 0.000991914 0.000952221 0.00108226 0.000946079 0.00103431 0.0010064 0.00113643 0.000964069 0.000880294 0.000916378 0.000941884 0.000849461 0.00117405 0.000837923 0.00100365 0.00112343 0.00101028 0.0011171 0.00125124 0.00106754 0.000706919 0.000866845 0.000995045 0.000940211 0.000957671 0.00100632 0.0010528 0.00100658 0.00116175 0.00105725 0.00111735 0.000894976 0.000906859 0.0011105 0.000888614 0.00104429 0.000946801 0.000977466 0.000928923 0.00093035 0.00107364 0.0010573 0.00104301 0.000981408 0.00101648 0.00118665 0.00102877 0.00105434 0.000911606 0.000959916 0.00110499 0.00105085 0.00112532 0.00109709 0.00103768 0.0011082 0.00104915 0.00100094 0.0010815 0.000982115 0.00105653 0.000894001 0.000997383 0.000942691 0.00103192 0.00111263 0.00109314 0.00104423 0.00108543 0.000893411 0.0010177 0.000943813 0.00119257 0.00092776 0.000910281 0.00116694 0.00118952 0.000999969 0.00109942 0.000760429 0.000982111 0.00100169 0.000889455 0.00092921 0.00103942 0.00112989 0.000924528 0.000978173 0.00106751 0.00103828 0.00101219 0.000990891 0.000958802 0.000951863 0.00091088 0.00108976 0.000908976 0.00106968 0.000897847 0.00107177 0.00114138 0.000956846 0.000742989 0.00104704 0.000901348 0.00113741 0.00106286 0.00111308 0.000914131 0.000954655 0.0010082 0.00088202 0.00125129 0.000783621 0.00118997 0.000987888 0.00106721 0.000755122 0.000995911 0.000977376 0.00113744 0.00102265 0.00117124 0.000928014 0.000859588 0.000912475 0.00115007 0.00101847 0.000943223 0.00114089 0.00106947 0.000840835 0.00124728 0.00101964 0.000981727 0.00107792 0.00103306 0.000999355 0.00108071 0.000834926 0.00096905 0.00108334 0.00105094 0.00103121 0.000947588 0.000922927 0.000984983 0.000974337 0.000997089 0.000933123 0.00112183 0.00107084 0.000980192 0.00108151 0.00120453 0.000996478 0.00107936 0.000926867 0.000931558 0.000993077 0.000821444 0.000908525 0.000921383 0.000980583 0.000908653 0.00102339 0.000991906 0.000979235 0.000964177 0.00100552 0.000920928 0.000914348 0.00111214 0.000834737 0.000933236 0.000848627 0.000869589 0.000917688 0.000923273 0.000973807 0.000982497 0.000998207 0.000986293 0.000925223 0.0010498 0.000929475 0.000942617 0.000846267 0.000991984 0.000828738 0.000926542 0.00103709 0.00105502 0.000814752 0.00113598 0.000812636 0.00106127 0.0010463 0.000840491 0.00107525 0.00103001 0.000937117 0.000942035 0.000866376 0.00116835 0.000946189 0.000908875 0.00105327 0.00111027 0.000949599 0.00118304 0.000810328 0.00103265 0.00108309 0.00100143 0.00098428 0.00104915 0.000999141 0.00120722 0.000862068 0.00111446 0.00103183 0.00118438 0.00104261 0.000904067 0.00100409 0.000920981 0.00101278 0.00104029 0.000946731 0.000979297 0.00118227 0.000869915 0.000942648 0.000885675 0.000911947 0.00105787 0.00103462 0.000974912 0.00111948 0.000866517 0.00102463 0.00109469 0.000979021 0.000781018 0.000910476 0.000913196 0.000942705 0.000900121 0.000829252 0.000922273 0.000908582 0.000889888 0.000942488 0.000949323 0.00106781 0.000973112 0.000971903 0.000917628 0.000875358 0.00114083 0.000955638 0.000921004 0.000881783 0.000938753 0.000834371 0.000997698 0.000851831 0.0010587 0.000949876 0.00110828 0.000959671 0.000838599 0.000957393 0.000965274 0.000956006 0.00105027 0.000896099 0.00102851 0.00106013 0.000972504 0.000966233 0.000922464 0.000924651 0.00103695 0.00104918 0.000968642 0.000936918 0.00111174 0.000982234 0.00107057 0.00110866 0.00102816 0.000855477 0.000996391 0.000927713 0.00113301 0.000844169 0.000911242 0.00111173 0.00113802 0.000909018 0.000973051 0.000957753 0.000931155 0.00093778 0.000951857 0.000991641 0.00112099 0.00101016 0.00112144 0.00101873 0.00105106 0.000927544 0.000923633 0.000967034 0.000884306 0.00095029 0.000909069 0.000826849 0.00107385 0.00104093 0.00111525 0.000982923 0.00097899 0.00121183 0.000882028 0.0010004 0.001185 0.000797118 0.00113142 0.000796495 0.000909315 0.00097786 0.000995607 0.000956935 0.0010663 0.000873034 0.00105253 0.0010265 0.000999508 0.00109341 0.00103649 0.000869996 0.000878556 0.000999841 0.00084518 0.000982152 0.000964857 0.00108221 0.00112633 0.0010914 0.000992839 0.000966766 0.00105101 0.000914635 0.000982368 0.001109 0.000982949 0.00100677 0.000939999 0.00112617 0.00100622 0.0011384 0.00105612 0.000814168 0.00100276 0.00101913 0.000984168 0.000759963 0.000945145 0.00103092 0.00112998 0.00101656 0.00107645 0.00091808 0.000983819 0.00113359 0.00115247 0.000899302 0.00104663 0.000727071 0.00113265 0.000982645 0.00121923 0.00117006 0.00121519 0.000941407 0.00100899 0.00102279 0.00109968 0.00106383 0.0010068 0.000955877 0.000956497 0.00122587 0.00111978 0.00104046 0.00110383 0.00111692 0.00108732 0.000964688 0.00105113 0.000802543 0.00106334 0.000942083 0.00117309 0.000903427 0.000980747 0.00111927 0.00100119 0.000965784 0.000979756 0.000902577 0.000922771 0.00103761 0.000998419 0.000965917 0.000917774 0.000945178 0.00105691 0.001011 0.00100984 0.00113664 0.00103082 0.000965052 0.000894799 0.000982602 0.00122441 0.0011433 0.000834098 0.00126212 0.000883524 0.0011238 0.00101688 0.001044 0.00114148 0.000938647 0.00104511 0.00107551 0.000991195 0.000832162 0.000991111 0.000914265 0.00087098 0.000937447 0.000855405 0.000979442 0.00125307 0.00111107 0.000838728 0.000878037 0.000935819 0.00115846 0.000868787 0.00109095 0.000825681 0.000983428 0.000949051 0.000988336 0.00096294 0.00116894 0.000889421 0.00103615 0.000880773 0.00106835 0.000887668 0.000879895 0.00115078 0.000894139 0.00100292 0.00106094 0.00086287 0.00108581 0.00109375 0.000922788 0.000884054 0.000970502 0.00116373 0.00110322 0.000963302 0.000930791 0.000842317 0.001106 0.0010808 0.00116337 0.00111886 0.000965328 0.00100474 0.00114436 0.00129261 0.000935412 0.00106396 0.000934826 0.000795002 0.00115933 0.00101987 0.00118179 0.00114722 0.00103426 0.00105291 0.000945652 0.000980976 0.00102711 0.000933685 0.000986347 0.00105613 0.000985695 0.000953172 0.00102414 0.00101539 0.00116124 0.000945891 0.0010652 0.000904738 0.00104713 0.00102508 0.0010321 0.000823175 0.000896547 0.000958597 0.000911694 0.000975577 0.000902158 0.00117895 0.00123964 0.000960609 0.0011153 0.000965137 0.00103222 0.000961972 0.000850429 0.00101579 0.00102475 0.00111196 0.0010851 0.000965407 0.00100316 0.000973189 0.0010447 0.00101977 0.00112974 0.0010915 0.000848575 0.00108133 0.00121696 0.00106009 0.000925689 0.00108316 0.00108282 0.00101932 0.0011485 0.0010186 0.00122351 0.000939214 0.000931166 0.00108295 0.000957904 0.000961026 0.000985339 0.000968944 0.0010603 0.00096825 0.000879634 0.000931627 0.000956701 0.000976086 0.00100868 0.000856697 0.00115156 0.00116905 0.00105458 0.000897415 0.00097683 0.00105666 0.000769064 0.00101008 0.00099341 0.0011141 0.000740601 0.000876213 0.00103893 0.000885245 0.00102901 0.00093424 0.000969365 0.000983742 0.000997593 0.00102838 0.000906442 0.000893872 0.00118968 0.00109793 0.00105887 0.00105365 0.00123276 0.00106722 0.000959905 0.00104307 0.00106919 0.00106506 0.00109875 0.000892349 0.000985734 0.000918822 0.000746969 0.00110501 0.0010436 0.000872214 0.000804564 0.00113468 0.00105871 0.00109527 0.000998252 0.00112184 0.00101373 0.00114416 0.00105633 0.000914299 0.000945789 0.0010464 0.000994996 0.000994401 0.000968124 0.000890945 0.000926862 0.0010847 0.000896811 0.00109982 0.000779554 0.00122886 0.000953914 0.000874309 0.00117859 0.000932666 0.000919844 0.00124737 0.000813118 0.000995277 0.00115532 0.000921442 0.000920955 0.00106561 0.00111754 0.00121268 0.00108376 0.00098708 0.000793046 0.0010965 0.00112505 0.000837489 0.00102282 0.00117127 0.000951056 0.000988013 0.0010694 0.00094044 0.000995231 0.000995825 0.000919626 0.00119652 0.000931117 0.00110218 0.00109577 0.00114915 0.000880818 0.00106749 0.00114305 0.000942493 0.00104612 0.00108702 0.00116182 0.00100022 0.000929111 0.00108126 0.00115985 0.000957386 0.001123 0.0010162 0.000974139 0.00101733 0.00105591 0.000826055 0.000987418 0.00111204 0.000896131 0.00096553 0.000975758 0.000965617 0.000919293 0.00107539 0.00105531 0.00107564 0.000956061 0.00101145 0.00090826 0.000841683 0.00101569 0.00102289 0.000972443 0.00104342 0.00114618 0.000968312 0.00102759 0.00102166 0.00103123 0.000907974 0.000969215 0.00104389 0.00100768 0.00109406 0.00109425 0.00100437 0.0010842 0.00109473 0.000906744 0.00103496 0.000949068 0.000970008 0.00100076 0.000794074 0.000962898 0.00112561 0.00106892 0.00110307 0.00105547 0.000931747 0.000878452 0.000905945 0.00107525 0.0010474 0.000833314 0.000917692 0.000923026 0.00116392 0.00114791 0.000962458 0.000981214 0.000936264 0.00105077 0.000854609 0.0011774 0.00101496 0.00092998 0.0010409 0.00115841 0.00105855 0.00093519 0.00101848 0.000970677 0.000945543 0.00102835 0.00102522 0.000938937 0.000933428 0.00115889 0.00105586 0.00109231 0.000944804 0.000729504 0.000867955 0.000863329 0.00091088 0.00121609 0.000970226 0.0010002 0.00114171 0.00108717 0.000974907 0.00099714 0.000917232 0.000820635 0.00114534 0.00100176 0.000856106 0.000979068 0.000967614 0.00103417 0.000992706 0.00111957 0.00100116 0.00102842 0.00110923 0.000888264 0.000956666 0.00111833 0.00108196 0.000925431 0.00099791 0.00123219 0.000906004 0.00105601 0.000992491 0.000917012 0.00096864 0.000992138 0.000903914 0.000881337 0.000955459 0.00101286 0.00093007 0.00103337 0.00103935 0.000982595 0.000964234 0.000937351 0.000797155 0.000930593 0.00102766 0.00105813 0.000975055 0.000889282 0.00104447 0.000861863 0.00100604 0.000986324 0.00108991 0.000981526 0.000954599 0.000992788 0.00110195 0.00113748 0.000831606 0.00108125 0.000856173 0.00117836 0.000966252 0.000851006 0.00109765 0.00105142 0.000996283 0.00104982 0.000943037 0.000936737 0.000741526 0.00109472 0.000915605 0.000926302 0.00111097 0.00100929 0.000883258 0.00109406 0.000855094 0.000911259 0.00109461 0.00112753 0.000879032 0.000942839 0.000994141 0.00111779 0.00102396 0.000920586 0.00114313 0.00110162 0.00106432 0.000806568 0.000948998 0.000828558 0.000980244 0.00110652 0.000947662 0.000908261 0.00112804 0.00102187 0.00105153 0.000922725 0.00102019 0.000947371 0.00101999 0.00115382 0.00101112 0.00111145 0.00117339 0.00110982 0.000917075 0.000822526 0.000932076 0.000956655 0.0011683 0.00102836 0.0009472 0.000933452 0.00093086 0.00121226 0.000937639 0.0010493 0.000811416 0.00104823 0.00075723 0.00102765 0.000863217 0.00117074 0.00114326 0.000860714 
0.00106283 0.0010087 0.000983412 0.00100228 0.00101876 0.000795659 0.00101034 0.00100014 0.000931964 0.000823976 0.000868154 0.000950315 0.000801025 0.00093821 0.00105865 0.00108286 0.00123446 0.0010016 0.00102589 0.000934295 0.00112061 0.000874904 0.000974939 0.00110497 0.00115685 0.00113943 0.00103906 0.000981808 0.00105248 0.00102286 0.00103084 0.00100895 0.00111646 0.000739957 0.000954954 0.00109062 0.00126593 0.000956211 0.00107242 0.00118774 0.00104436 0.00117902 0.0010204 0.000953996 0.00110195 0.000735954 0.0012524 0.000984916 0.000926238 0.00105781 0.00101069 0.000991653 0.000870157 0.00106506 0.00107758 0.00085564 0.000998758 0.0010203 0.00104258 0.00102719 0.00104883 0.0010995 0.00103223 0.00100762 0.000959284 0.000755192 0.000779544 0.0009935 0.00102092 0.00103539 0.00106361 0.000918328 0.00097756 0.00101291 0.00123859 0.000975425 0.00127971 0.00109633 0.00103087 0.0009758 0.000924064 0.00094925 0.00088637 0.00108535 0.00109729 0.0011227 0.000938037 0.000932347 0.00104811 0.0010317 0.000977248 0.00112216 0.00105321 0.000987847 0.000970175 0.000966316 0.00105406 0.000848253 0.000786551 0.00111038 0.000850253 0.000992184 0.00106643 0.0010649 0.000922967 0.000974802 0.00111797 0.000883467 0.00119256 0.000930373 0.000892043 0.00102613 0.00101914 0.00102292 0.000956104 0.000991958 0.00113733 0.000807793 0.00107856 0.00103961 0.000936095 0.00115599 0.000899854 0.00105364 0.00119664 0.000985436 0.000721542 0.000873696 0.000981469 0.000850171 0.00104911 0.00101666 0.000968012 0.00101125 0.00119092 0.00106744 0.000949432 0.00092944 0.000995105 0.00105291 0.000816942 0.000934091 0.00100573 0.00108694 0.000857567 0.000952344 0.00117035 0.000959498 0.00117852 0.000981722 0.000765293 0.00108963 0.000906448 0.000821083 0.000937451 0.000951751 0.00115738 0.00087183 0.00114717 0.00118769 0.000832708 0.00100764 0.00102364 0.00105428 0.000913184 0.00113826 0.00104433 0.000936583 0.000901174 0.000914324 0.00101875 0.000982213 0.001186 0.00102947 0.00120786 0.00109338 0.00108708 0.000937064 0.00113009 0.00084108 0.000897179 0.00124283 0.00101444 0.00101664 0.00107414 0.00088542 0.00112817 0.00108081 0.000872018 0.000988945 0.00107042 0.000964276 0.000868662 0.000964223 0.000839539 0.00109691 0.000972045 0.00101971 0.000981699 0.00108935 0.000904372 0.00105886 0.000921824 0.00107321 0.00094449 0.00108411 0.00125395 0.000923752 0.000935598 0.00120328 0.0010483 0.00108004 0.001092 0.00102919 0.000889854 0.00108267 0.00120052 0.00102403 0.0011379 0.000859809 0.00118268 0.00101073 0.00100769 0.00096484 0.000965886 0.00101683 0.00108429 0.000870148 0.0010473 0.000901383 0.000881687 0.000863108 0.0010893 0.000889908 0.00106813 0.00115778 0.00120979 0.000863731 0.001101 0.000918114 0.000841071 0.000974624 0.00105955 0.00104706 0.00117824 0.000896821 0.000929221 0.0011516 0.00106565 0.000906386 0.00103822 0.00104291 0.000908016 0.000894882 0.000990637 0.00101127 0.00100855 0.00124139 0.000772019 0.00103506 0.00104508 0.00103281 0.000897882 0.000936424 0.000966367 0.000961842 0.00099461 0.00106269 0.00101598 0.000999693 0.000909866 0.000963173 0.000992904 0.00101391 0.00107805 0.000833785 0.00100287 0.00100465 0.00099551 0.000872922 0.000833045 0.00107488 0.000921528 0.000939524 0.000978396 0.000954198 0.00112064 0.000964265 0.000875903 0.000901672 0.00109741 0.000925933 0.00107373 0.000976549 0.000971729 0.000930896 0.0010264 0.00110255 0.000969959 0.000881931 0.00116979 0.00103103 0.000909258 0.001231 0.000918411 0.00097369 0.000944043 0.00114405 0.00111228 0.000814623 0.000922246 0.00108332 0.000815084 0.000861226 0.001104 0.000834796 0.00119931 0.000839449 0.000915909 0.00107333 0.000951973 0.000884514 0.00114028 0.00113422 0.0011583 0.000981885 0.00115517 0.000934994 0.00103752 0.00096025 0.000813573 0.000931721 0.00097254 0.000945939 0.00097345 0.000933651 0.000885669 0.00101165 0.000924759 0.000966897 0.00108979 0.000867967 0.00118166 0.00106128 0.00103586 0.00112568 0.00103069 0.00102475 0.000914295 0.000990914 0.00083595 0.000784877 0.000865185 0.00090917 0.00115052 0.000911122 0.000930846 0.000885957 0.000976879 0.000944532 0.000952299 0.00106037 0.000853989 0.00107008 0.000814 0.00105527 0.00112808 0.00107989 0.000836818 0.00106619 0.00092688 0.00081236 0.000888256 0.00100916 0.00093655 0.00108055 0.00110533 0.000980116 0.00071451 0.000910627 0.000972948 0.000948299 0.000875836 0.000988785 0.00108555 0.00109694 0.000988384 0.0010778 0.000965627 0.000836392 0.0010492 0.00101438 0.00104568 0.000909961 0.00112784 0.000905793 0.000937047 0.00109281 0.00100185 0.000807685 0.00104853 0.000793534 0.00119098 0.000923558 0.0009617 0.00114558 0.00119118 0.000926023 0.000952298 0.000896737 0.000925375 0.00103816 0.00083491 0.000875486 0.00100716 0.000977191 0.000946805 0.000966821 0.000845569 0.000877419 0.00112321 0.00117075 0.00093335 0.000944876 0.00114406 0.000840875 0.00112968 0.00112185 0.000942387 0.00094382 0.000982777 0.00105778 0.00100532 0.000935042 0.0011523 0.000838514 0.00105646 0.00089575 0.000972217 0.00093674 0.000851124 0.000936064 0.00118459 0.000888567 0.00115053 0.00112524 0.00108368 0.00113519 0.000984157 0.00105083 0.000925838 0.000909521 0.000967817 0.000924774 0.00102877 0.00119136 0.000953206 0.000942364 0.00101271 0.000847158 0.00112395 0.000986481 0.000846604 0.00102075 0.000938904 0.000929696 0.000866663 0.00125051 0.00101083 0.00116845 0.000943485 0.000890678 0.000985666 0.00108043 0.00105092 0.000801121 0.000960277 0.000957372 0.00111376 0.000841368 0.00113229 0.00106943 0.000897917 0.00108257 0.00114384 0.000974426 0.00100043 0.00080682 0.00112236 0.000788134 0.00114469 0.00115393 0.00121134 0.00095245 0.00103182 0.00098113 0.00106606 0.0010551 0.00106015 0.000940135 0.000854326 0.00115461 0.00109103 0.00091029 0.00128646 0.000969888 0.00112866 0.000975754 0.000986174 0.000876855 0.00102921 0.000931403 0.00110642 0.0009564 0.000841794 0.00113673 0.00109213 0.000951876 0.000967829 0.00100985 0.000942028 0.00104602 0.00105887 0.00103881 0.000968498 0.00109392 0.000917169 0.00101813 0.00103598 0.000993486 0.00108838 0.000926701 0.000821956 0.000935386 0.00114166 0.00102842 0.000933836 0.00111904 0.000928672 0.00112147 0.00115707 0.000999951 0.00104614 0.000985775 0.00123058 0.00106451 0.000884067 0.000977153 0.00110518 0.000842969 0.00100222 0.000915587 0.000961955 0.000986334 0.00132465 0.00109361 0.000775723 0.000953944 0.000952241 0.00121245 0.000875047 0.00108219 0.000999707 0.000966957 0.000874905 0.00110443 0.000967909 0.00110725 0.000964905 0.000969373 0.000922661 0.00110099 0.000784512 0.000844742 0.00119675 0.000993625 0.00106298 0.00102089 0.000850351 0.000913096 0.00101861 0.000945493 0.000880487 0.00091443 0.00112013 0.00109795 0.0009135 0.00106119 0.000883097 0.00102655 0.00112656 0.00118544 0.00096994 0.000971556 0.000920406 0.00114659 0.00105185 0.000933094 0.000960585 0.000817796 0.00091703 0.000916703 0.000884852 0.0011034 0.00114708 0.000953748 0.00112186 0.00101627 0.000857607 0.00103185 0.000868855 0.00111456 0.000999725 0.000978495 0.000961636 0.00102806 0.000936073 0.00113951 0.000963053 0.00102772 0.00103303 0.00117037 0.00104377 0.000911541 0.00100882 0.000928444 0.0010269 0.000903334 0.000971509 0.000841975 0.000955807 0.00114755 0.00116974 0.00105992 0.00108971 0.00100552 0.0011005 0.000930967 0.000849707 0.000944718 0.000966578 0.0010563 0.00108112 0.00104702 0.000908624 0.00105102 0.000960713 0.00103941 0.00100055 0.00104592 0.00105249 0.00103233 0.00101056 0.000897134 0.00113142 0.00108995 0.00103513 0.00107168 0.00101972 0.00105395 0.00086469 0.000880869 0.00103619 0.000962846 0.00087757 0.00105468 0.000895536 0.00108143 0.0010215 0.000940231 0.00105048 0.000951379 0.000939762 0.000948909 0.000845918 0.0011839 0.00115017 0.00110727 0.00109256 0.000827263 0.00104838 0.000878653 0.00114044 0.00089655 0.00112374 0.000813734 0.000874831 0.0010702 0.000883845 0.00093415 0.00107932 0.000974474 0.00110984 0.00101714 0.00116694 0.00090567 0.00093932 0.00106478 0.000993665 0.00108398 0.000995189 0.00111325 0.00103885 0.00112861 0.00102158 0.00104282 0.00104527 0.000885832 0.00107496 0.00115261 0.000947686 0.0008277 0.00109283 0.000902529 0.00113343 0.000889582 0.000897158 0.00101352 0.00104803 0.00104046 0.00108571 0.000935849 0.00109555 0.00103281 0.000811457 0.00104936 0.00107965 0.000910782 0.00098417 0.000958957 0.000852453 0.00110573 0.00113775 0.000815585 0.00114731 0.000702804 0.00109912 0.000907663 0.000947826 0.00101971 0.000950082 0.00105 0.00101887 0.000994266 0.00100398 0.00115993 0.00103862 0.00103954 0.000996581 0.00101352 0.00125927 0.00100137 0.000987551 0.000778633 0.000952246 0.001116 0.000956364 0.0010381 0.00115252 0.000955802 0.000803365 0.000985626 0.00104987 0.000875482 0.00095811 0.00103435 0.00121975 0.0010383 0.00108472 0.000976479 0.00121332 0.000838708 0.00101802 0.000975228 0.00104929 0.00117006 0.00108902 0.00102307 0.00104739 0.000939077 0.00105068 0.0012879 0.00104045 0.0010296 0.00102433 0.00103446 0.000939988 0.000953308 0.000959999 0.00103129 0.00102334 0.00086338 0.000869849 0.000961851 0.00108455 0.000858406 0.00100378 0.00081901 0.00101937 0.00109973 0.001069 0.000933583 0.000889998 0.000976102 0.000912635 0.000930792 0.000957767 0.00117567 0.000848298 0.00104747 0.00113195 0.00103247 0.00114107 0.000884539 0.000987596 0.000993079 0.00110126 0.000943377 0.00100207 0.00114886 0.00127865 0.000919361 0.00101064 0.00113097 0.00101552 0.00102308 0.000889684 0.000988081 0.00104677 0.000965472 0.00102207 0.00101729 0.000936225 0.00094691 0.000938718 0.000902791 0.000945151 0.00101281 0.00104168 0.000852232 0.00110262 0.00108789 0.000996409 0.00107759 0.000930223 0.00108049 0.000922904 0.0010938 0.00107097 0.000917217 0.00100193 0.000971745 0.0011246 0.000968764 0.00105141 0.000930552 0.000917797 0.00106556 0.00111202 0.000956054 0.000935642 0.00114946 0.00107173 0.000919561 0.000991729 0.000960028 0.000909126 0.000838471 0.000897773 0.00111515 0.000970691 0.0010982 0.00119521 0.0010831 0.000957908 0.00104072 0.00100471 0.000904299 0.000834695 0.00102518 0.000917712 0.000979889 0.001086 0.0010676 0.00111638 0.00104046 0.0010844 0.000981619 0.00109386 0.00115165 0.000870844 0.00103265 0.000907098 0.000950731 0.000996844 0.0011708 0.000994158 0.00117876 0.000926771 0.000975222 0.00106891 0.000884717 0.000928829 0.000820576 0.0010328 0.00103828 0.000981406 0.00100779 0.0010999 0.00106276 0.00107364 0.00091926 0.000821968 0.000957868 0.000940738 0.00104479 0.000949414 0.000954904 0.00110879 0.000830978 0.00108069 0.000965431 0.00102576 0.00104401 0.000998208 0.000968084 0.00107824 0.00101965 0.000879036 0.000996436 0.00077566 0.000983142 0.000996104 0.00080798 0.00101378 0.0010167 0.00084296 0.000957214 0.00112904 0.00109906 0.000825355 0.0010356 0.000976736 0.000887798 0.000970184 0.000975561 0.000878495 0.000936764 0.00106719 0.00100367 0.00107773 0.00100559 0.000991312 0.000957117 0.00103846 0.000910391 0.00106184 0.00100338 0.000975355 0.000934947 0.000968742 0.000935304 0.00107505 0.000914647 0.000987304 0.00102871 0.000952288 0.00107091 0.00121054 0.000891067 0.00116208 0.00105003 0.00103455 0.000945266 0.000984116 0.00115591 0.000972335 0.00106196 0.000925642 0.00108472 0.000969431 0.000870085 0.00102109 0.00093408 0.000969693 0.0010666 0.000951406 0.000944787 0.000845423 0.00120532 0.000965446 0.0011744 0.000949185 0.000908323 0.000891129 0.00104982 0.000869712 0.00112612 0.0010719 0.000940321 
0.00100745 0.00119709 0.000986512 0.00113235 0.0010366 0.000872089 0.00105666 0.000947103 0.00110288 0.000835906 0.000975255 0.00106291 0.000959081 0.000888714 0.00105673 0.000864021 0.00102277 0.00107162 0.000888899 0.000861113 0.0010407 0.000945053 0.00108128 0.00116209 0.00100128 0.000875855 0.00104595 0.00105889 0.00105956 0.000872548 0.00105504 0.000850384 0.00121747 0.00094978 0.00103241 0.00100959 0.00110284 0.00118166 0.00104965 0.000986606 0.00100073 0.00102044 0.0010986 0.000940449 0.000948781 0.000809245 0.000979822 0.000906593 0.000848383 0.00101317 0.000994216 0.000886353 0.000930318 0.00107737 0.00113653 0.000924155 0.000913644 0.00100212 0.00112074 0.00107491 0.001116 0.00111715 0.00108411 0.00109564 0.00100539 0.000858007 0.00093242 0.000982685 0.00106905 0.0010211 0.000996184 0.0010408 0.000987554 0.00108456 0.00115078 0.000964683 0.00111047 0.000885498 0.000994923 0.000990014 0.00106664 0.000964741 0.00100503 0.00116991 0.000945316 0.00116046 0.00084582 0.00100165 0.00114215 0.00108869 0.000911025 0.00113647 0.00119349 0.00104179 0.00103751 0.00101519 0.000976904 0.000785928 0.000905605 0.000988685 0.00100713 0.00102835 0.0011134 0.0010408 0.000895061 0.000915518 0.000949465 0.00091467 0.000872792 0.00102541 0.000898264 0.00100081 0.00102681 0.000946836 0.000983902 0.00104221 0.000946112 0.000888869 0.00107485 0.00108534 0.000984887 0.00110338 0.000928528 0.000933695 0.00120841 0.00108708 0.000792751 0.0010227 0.00105491 0.000881052 0.00104902 0.00111735 0.000967446 0.000988091 0.00100287 0.00119932 0.0011413 0.000655919 0.00106108 0.00111963 0.000910344 0.000924708 0.00102309 0.00109327 0.000902432 0.000997666 0.00105998 0.000948697 0.000973774 0.00100221 0.00094754 0.00110039 0.000941792 0.000871873 0.000952817 0.000996872 0.00108662 0.00105954 0.00109071 0.00108847 0.000878764 0.0010557 0.00105807 0.00113001 0.000937529 0.001215 0.000860463 0.000897152 0.0010256 0.00108782 0.000920309 0.000880027 0.001138 0.00106849 0.000842738 0.00080846 0.00109034 0.00112707 0.00108763 0.00096301 0.000988877 0.00117958 0.00104586 0.00101927 0.00106368 0.000813245 0.000984415 0.00103812 0.000933851 0.00100221 0.000961948 0.000977581 0.000901906 0.0010497 0.000984756 0.00109185 0.000912256 0.000932262 0.00103497 0.00102856 0.000922688 0.00121648 0.000843385 0.000989251 0.000953824 0.00103668 0.00109448 0.000908162 0.000979823 0.000969313 0.000979202 0.000907017 0.00112186 0.00108238 0.000906372 0.00103426 0.00104136 0.000828878 0.00122688 0.000979996 0.00124117 0.00115645 0.00108589 0.0008656 0.000796 0.00101789 0.00101673 0.00093146 0.000984876 0.000944651 0.000822354 0.000897329 0.00104524 0.00105274 0.00103103 0.00111036 0.00104373 0.000743761 0.00119152 0.000977882 0.000879997 0.00101894 0.00101678 0.00107414 0.00110598 0.00083942 0.00109392 0.00101801 0.00105695 0.000796985 0.00105523 0.000926498 0.00087456 0.00104412 0.000993894 0.000946967 0.00106818 0.00100886 0.00101071 0.00111179 0.00122912 0.000976139 0.000920052 0.000880989 0.00104049 0.000865687 0.000935501 0.000910663 0.00104945 0.0009456 0.000976334 0.00100499 0.00125935 0.000984164 0.000938038 0.00100296 0.00112957 0.00094312 0.00100029 0.00103425 0.000974854 0.000979404 0.000862663 0.00082216 0.0010843 0.0010264 0.00102281 0.00101052 0.000981551 0.00100208 0.00102925 0.00075417 0.00101283 0.000836351 0.00106158 0.000846516 0.00106635 0.000800061 0.000831634 0.000815935 0.00126361 0.000843185 0.000863543 0.00102552 0.000911286 0.00108253 0.000943484 0.00101162 0.00110759 0.000893552 0.000957413 0.00112271 0.00100352 0.00101515 0.00105389 0.000998819 0.00110072 0.000827699 0.000980695 0.000981287 0.000823292 0.000940836 0.00100928 0.00105929 0.00127921 0.0010883 0.0010525 0.00101835 0.000940741 0.00105089 0.00101031 0.00090566 0.000986279 0.000843103 0.00106964 0.000858997 0.00103425 0.000949626 0.00091498 0.000935548 0.000874315 0.000970903 0.00102994 0.00103675 0.000911569 0.00110287 0.00101375 0.00119661 0.00107935 0.00092035 0.000943158 0.000820736 0.000896322 0.00109829 0.00121467 0.000943899 0.000879158 0.000932725 0.000953712 0.00089048 0.000937503 0.00107101 0.000954385 0.00106411 0.000945795 0.000957922 0.0010027 0.00113916 0.000912585 0.00100961 0.000957463 0.000973208 0.000914059 0.00102264 0.000905952 0.00105962 0.000979512 0.000857511 0.00073435 0.00103476 0.000893831 0.000935574 0.000861391 0.000914366 0.0010974 0.00115092 0.000878174 0.00106195 0.000955991 0.00096359 0.00106152 0.00103361 0.00100789 0.00104595 0.000920768 0.000897097 0.00106993 0.00111423 0.00105546 0.000837628 0.00103701 0.000838874 0.00103422 0.000953062 0.000848083 0.00121884 0.000910541 0.000916899 0.000846601 0.00100634 0.000823037 0.0010428 0.000764417 0.00119542 0.0011662 0.000876716 0.000971404 0.00103274 0.000845244 0.000891417 0.00111718 0.00110252 0.000764679 0.000990739 0.000923134 0.00105655 0.00104354 0.00106035 0.0011156 0.000956894 0.000935106 0.00118275 0.000894455 0.000836361 0.00115048 0.000936879 0.00109148 0.000928081 0.000950103 0.00103541 0.00107079 0.000935779 0.00118634 0.000831581 0.00111816 0.00107596 0.00106248 0.00106055 0.000866339 0.00103236 0.000997698 0.000883792 0.000943692 0.000952064 0.00104865 0.00116292 0.000990945 0.000964169 0.000944541 0.000869164 0.00118963 0.000874701 0.000895305 0.00107969 0.000987527 0.00094502 0.000941786 0.00111307 0.000864256 0.00105078 0.00113617 0.000962877 0.00100616 0.00101724 0.000924894 0.000794871 0.000957316 0.000948691 0.00121121 0.000965094 0.00109841 0.00108313 0.000816882 0.000982221 0.0011671 0.00106278 0.00119557 0.000827086 0.00116327 0.00100234 0.00112547 0.00109858 0.00115381 0.000960361 0.000885196 0.00103685 0.0010632 0.00114081 0.000900241 0.000950494 0.000915496 0.00120729 0.00116602 0.000862455 0.00104831 0.00103901 0.00123052 0.00103076 0.000906647 0.00086535 0.00114118 0.000941005 0.00111111 0.000954039 0.00074013 0.00119242 0.00113693 0.000873053 0.0010426 0.000899648 0.00106481 0.00108689 0.00104909 0.00113308 0.000997976 0.00111068 0.000943003 0.00114069 0.00102523 0.00111468 0.00113792 0.000913451 0.000854691 0.000946174 0.00109881 0.00100743 0.000904864 0.00118909 0.000960255 0.00109363 0.00104521 0.00085335 0.000923017 0.00103854 0.00111826 0.00103864 0.001044 0.000910531 0.00102021 0.00088854 0.000842017 0.000940388 0.000840161 0.00106702 0.00130994 0.00115325 0.000959941 0.00111426 0.000872208 0.00122121 0.000859861 0.00105069 0.000874488 0.00105705 0.000826781 0.00112764 0.00103013 0.0010219 0.000975015 0.00105905 0.000987181 0.00108817 0.000890787 0.000902879 0.00102434 0.000990172 0.0010556 0.0010747 0.00100346 0.00104506 0.000926172 0.000798311 0.00078181 0.00088871 0.00101863 0.00110767 0.0010149 0.00097985 0.000908803 0.00104681 0.000959468 0.00132548 0.000933497 0.000932125 0.00102574 0.00102984 0.00114472 0.000961485 0.000838559 0.00112124 0.000992833 0.00106797 0.000952701 0.0012226 0.00111897 0.00101327 0.00101352 0.000956719 0.000889777 0.00110847 0.000866408 0.00105896 0.00115347 0.00105181 0.000984648 0.00100291 0.000823174 0.00104149 0.00092369 0.00107691 0.000886287 0.00117256 0.00115899 0.00105202 0.000966838 0.00104924 0.000875113 0.00110173 0.00106558 0.000868297 0.0011529 0.00119626 0.000962034 0.00116844 0.000932208 0.00109367 0.000853223 0.000899548 0.000979759 0.00116947 0.00107045 0.00107229 0.000914264 0.000997497 0.00111003 0.000803894 0.000930625 0.000903615 0.00101874 0.000944743 0.000931128 0.00104003 0.00112183 0.000980955 0.00109188 0.00108956 0.001062 0.00102724 0.000986216 0.00116528 0.000911691 0.000896793 0.00105481 0.000963893 0.000847986 0.000844763 0.00105937 0.00101391 0.000974544 0.000890547 0.000942283 0.000967854 0.00106246 0.000908041 0.000827533 0.00109929 0.00098714 0.000898246 0.00106349 0.00106853 0.00100945 0.000923477 0.00109705 0.000807196 0.00100947 0.000902042 0.000895108 0.000915968 0.000891958 0.00104548 0.00101698 0.00106448 0.000909541 0.00107222 0.00109945 0.0010246 0.00102266 0.000891478 0.000905432 0.00103764 0.00100006 0.00114721 0.00115781 0.00103573 0.00112626 0.0010203 0.00107401 0.000892123 0.00104998 0.00104578 0.000846029 0.000861089 0.0010436 0.00107327 0.00106261 0.000942878 0.000984506 0.00105048 0.0010854 0.0011075 0.00103624 0.00107438 0.000954498 0.00105472 0.000830242 0.000878527 0.00105742 0.00105981 0.0010363 0.000975259 0.000948852 0.000892942 0.00103901 0.000979396 0.00115798 0.000963431 0.00118822 0.001109 0.000807553 0.00103543 0.000903789 0.00110468 0.00111789 0.00100999 0.000962596 0.00109792 0.000990091 0.00098724 0.000962968 0.00111493 0.00106829 0.00105966 0.000996288 0.000757553 0.00101075 0.00115091 0.000930244 0.0010382 0.00116208 0.00102319 0.000991874 0.00110497 0.00110492 0.00116389 0.000937556 0.000985546 0.00115662 0.000914156 0.000931193 0.001181 0.00105329 0.001 0.000931923 0.00120219 0.00102634 0.00101254 0.00107144 0.000965107 0.00101244 0.00112393 0.00109718 0.00116785 0.000923148 0.00103448 0.00110185 0.00101608 0.000828759 0.00108562 0.000891258 0.00102621 0.00100666 0.000893747 0.000844736 0.000994194 0.00116912 0.000925657 0.000850961 0.00107151 0.00102867 0.00111165 0.00118357 0.00087575 0.00101095 0.0010477 0.000883888 0.00101851 0.00095309 0.0010788 0.000886634 0.00113606 0.00103167 0.00102745 0.000922372 0.00099878 0.000975596 0.0010859 0.00114253 0.0010605 0.00103565 0.00115293 0.00103399 0.000854075 0.00103024 0.00106804 0.00109638 0.000950635 0.000956269 0.000968393 0.00113181 0.000810404 0.00112331 0.00093372 0.000805446 0.000868471 0.000861134 0.00106052 0.00100631 0.00082058 0.000852659 0.000946256 0.00104437 0.0010408 0.000951775 0.00109875 0.000885939 0.00110671 0.000897777 0.00109578 0.000861926 0.00104672 0.00111908 0.00105543 0.00103426 0.000925896 0.00108431 0.000939403 0.000946448 0.000997791 0.00101914 0.00107353 0.000974426 0.000972899 0.000958416 0.00088629 0.0008753 0.000953496 0.000929666 0.000890254 0.00104016 0.00114511 0.000838275 0.00112126 0.00108994 0.00112026 0.000887277 0.00104291 0.00102177 0.000971021 0.000991206 0.00103466 0.000925637 0.000879253 0.000929839 0.000958488 0.00120284 0.00115724 0.000917631 0.0009237 0.000999623 0.000936982 0.000947486 0.000882078 0.00122254 0.00102483 0.00108192 0.00118772 0.000896946 0.00114612 0.00109825 0.000910996 0.0011051 0.000933329 0.00106832 0.000786121 0.00109635 0.000983635 0.000992093 0.000843786 0.00100721 0.000974796 0.000943145 0.00106108 0.000884048 0.00101526 0.000864173 0.00099104 0.00105264 0.000939025 0.00100328 0.000834788 0.000982723 0.00106904 0.000867563 0.00100304 0.000972226 0.00108208 0.00107102 0.0011188 0.000793462 0.00107512 0.000913574 0.00105954 0.00110822 0.000764326 0.00110195 0.00105435 0.00087966 0.000890504 0.000958043 0.00116981 0.000914698 0.00107523 0.000881698 0.000900343 0.000989775 0.000915581 0.000838283 0.00100674 0.000943078 0.00106526 0.00100141 0.00102977 0.000883058 0.000942652 0.00106748 0.000922223 0.000914572 0.000952599 0.00110395 0.00124821 0.00100166 0.00103684 0.000863478 0.00105059 0.000981931 0.00106537 0.000990182 0.000989887 0.00122358 0.000909198 0.000988298 0.000952876 0.000908804 0.000918626 0.00107063 0.00114483 0.000952069 0.000931483 0.00125021 0.000975243 0.00105832 0.00083619 0.00110339 0.00094168 0.00106372 0.00106724 0.00100689 0.00096285 0.00081412 0.00120571 0.000990754 0.00108007 0.000896494 0.00101834 0.000764481 0.000981885 0.000838983 0.00104239 0.00109119 0.0010325 
0.00104997 0.000886061 0.000985911 0.00110497 0.000905708 0.000768444 0.00102164 0.00110088 0.00122309 0.00091447 0.000882192 0.000958728 0.000968807 0.00101105 0.00106124 0.000895487 0.00122036 0.00108909 0.000951109 0.000815367 0.000934141 0.00102976 0.00109797 0.00122355 0.0010007 0.00107902 0.000957907 0.00110488 0.00098705 0.00105067 0.00102625 0.000947888 0.00117962 0.000930239 0.00103109 0.00102581 0.00110574 0.00108746 0.000922167 0.00109666 0.000908761 0.00113898 0.0011506 0.000943089 0.000973769 0.000854476 0.00106111 0.000999079 0.000870762 0.00097194 0.000869675 0.000838241 0.000969892 0.00101161 0.00104372 0.000915847 0.000838284 0.000973144 0.00112855 0.00109794 0.00101557 0.00127217 0.00111496 0.00105114 0.00103818 0.000942625 0.000914849 0.000945936 0.000900366 0.000914401 0.000929425 0.00107452 0.00107652 0.00109952 0.00120525 0.00114272 0.00112144 0.000952981 0.000987797 0.000973364 0.000934147 0.0011787 0.000989371 0.000995775 0.00105738 0.00107752 0.000894952 0.00103928 0.00098317 0.00110551 0.000910634 0.00107071 0.00105064 0.000891284 0.0011082 0.000967908 0.0009264 0.000928962 0.000945753 0.00101652 0.000925919 0.00111343 0.00100338 0.00108267 0.000902392 0.000879513 0.00103578 0.000960799 0.00114506 0.00091237 0.000850499 0.00107263 0.00102064 0.000959696 0.000972849 0.00110555 0.0010137 0.000868798 0.00114001 0.000980386 0.00100163 0.0011408 0.000905977 0.00103073 0.0011164 0.000990396 0.000829992 0.000842399 0.000950824 0.000855927 0.00106842 0.00104986 0.000916189 0.000965542 0.00108451 0.00107073 0.00112665 0.000840927 0.000996616 0.00111496 0.000840619 0.000884573 0.00099446 0.00100489 0.000864204 0.000835188 0.00111649 0.000965829 0.00112639 0.000962993 0.00092522 0.00118974 0.000962085 0.000933105 0.000958679 0.000881625 0.00120716 0.000967211 0.00101541 0.00103232 0.000944802 0.00102855 0.000938932 0.00104949 0.00103647 0.00116032 0.000952977 0.000975948 0.000968163 0.000953832 0.0011846 0.00105504 0.00105313 0.00102665 0.0010258 0.0009081 0.00114245 0.0010208 0.0010578 0.00082895 0.00106012 0.00129588 0.00110098 0.00102232 0.00104344 0.000896607 0.000999071 0.00109996 0.000896065 0.0010983 0.00100115 0.00105915 0.000937758 0.00101325 0.000936192 0.00101208 0.000967599 0.00097479 0.00102384 0.00104314 0.000937294 0.00101348 0.00100326 0.00096847 0.000917456 0.00111841 0.00110179 0.000903567 0.000816001 0.0011256 0.00101992 0.00104045 0.00115406 0.00104915 0.00101641 0.00105743 0.00105864 0.00114955 0.00116237 0.00101677 0.00108233 0.00103236 0.000966568 0.00091955 0.000905967 0.000987609 0.00113376 0.000936059 0.00113929 0.000956008 0.000865747 0.000895313 0.00105177 0.000870059 0.0011206 0.00108447 0.00114777 0.000739347 0.00121735 0.000859416 0.000925428 0.00103175 0.00104911 0.00105452 0.00108652 0.000827237 0.000846467 0.00118641 0.0010591 0.000641269 0.00098108 0.000987521 0.000994764 0.0010281 0.00103078 0.000928411 0.00101203 0.00107558 0.000871988 0.00101413 0.00124323 0.000941178 0.00105492 0.000924386 0.00114979 0.000877387 0.000867097 0.00100991 0.00102718 0.00105678 0.00102823 0.0011649 0.00104322 0.000799658 0.00106363 0.000948189 0.00100135 0.000984232 0.00102145 0.000945524 0.000878136 0.000977626 0.000927422 0.000846767 0.000950392 0.000937481 0.00100418 0.000836846 0.000975389 0.000861015 0.0011063 0.000804008 0.00099109 0.000907501 0.000969058 0.000912798 0.00104383 0.000993313 0.000914962 0.00084644 0.000975407 0.000969347 0.000956045 0.00105479 0.00076401 0.00105608 0.000908086 0.000918598 0.000880178 0.0010417 0.00107027 0.000963849 0.000921996 0.000913525 0.0011218 0.00100362 0.00116629 0.000866691 0.000808739 0.00100601 0.000951377 0.00100161 0.00124127 0.00112305 0.0012697 0.0010984 0.00118435 0.00099951 0.00111209 0.000990294 0.000850569 0.00101024 0.000864632 0.000823808 0.00112026 0.00108469 0.000947004 0.00111551 0.00089079 0.000794492 0.000822794 0.000871366 0.00117889 0.00112704 0.000997174 0.00120744 0.000961757 0.000978298 0.000987141 0.000966613 0.000794721 0.000912061 0.0008774 0.000940228 0.00102502 0.00100004 0.0010085 0.000863417 0.00107695 0.000913452 0.00104396 0.00093558 0.000838247 0.00104848 0.000999119 0.000984529 0.000946475 0.000945013 0.000966625 0.000978449 0.000912427 0.0010599 0.0007896 0.000880437 0.00100824 0.000969241 0.000964077 0.000804861 0.000871361 0.00103392 0.000928256 0.00114406 0.000928229 0.000987667 0.00103492 0.0010944 0.00111524 0.000980327 0.000937818 0.0010366 0.00115509 0.00101234 0.000990479 0.000963751 0.00105723 0.000993234 0.00102949 0.00112085 0.00104042 0.000997345 0.000956426 0.000921214 0.00104187 0.000965132 0.00101915 0.00126876 0.00105773 0.00106635 0.000920143 0.000940452 0.00103654 0.00099151 0.000890757 0.00110543 0.00119141 0.00104297 0.00100549 0.00114276 0.000933953 0.000956508 0.00106649 0.0010133 0.000920788 0.000853649 0.00101346 0.00106757 0.00111562 0.00108831 0.00105453 0.00109706 0.00100877 0.00098172 0.000950968 0.000913626 0.00101257 0.000839548 0.00100129 0.000960618 0.000882012 0.00107747 0.000972628 0.000971429 0.00112096 0.000905673 0.00106423 0.00103432 0.000909499 0.00102741 0.00105532 0.00106845 0.000849172 0.00088576 0.000909675 0.000892328 0.00105723 0.0010321 0.00092861 0.000880904 0.0010372 0.000952304 0.00116777 0.000936453 0.000951783 0.00115898 0.00103504 0.000995897 0.000975757 0.0010822 0.00104478 0.00107772 0.00108855 0.000807624 0.00106594 0.00103587 0.00106054 0.000801231 0.00108624 0.00097322 0.00102329 0.000977793 0.00110066 0.00108821 0.000784257 0.00113442 0.00106571 0.00097808 0.000962263 0.000874508 0.00105806 0.000894324 0.00104031 0.00113293 0.00116056 0.0010285 0.000968072 0.00102724 0.00122902 0.00098482 0.0010017 0.00101241 0.000909916 0.00114172 0.0011113 0.000826432 0.00120121 0.000906637 0.00104562 0.000926539 0.00112417 0.000969865 0.00109476 0.00098079 0.00113333 0.000972325 0.000863702 0.00108991 0.000938365 0.000994925 0.000957775 0.00102333 0.000944327 0.00103557 0.000927883 0.000990526 0.00101155 0.00108141 0.00101243 0.000964135 0.00100261 0.00090715 0.00096001 0.00093632 0.000887116 0.000936177 0.00115068 0.00115819 0.000896822 0.00112169 0.000957695 0.00102946 0.00106727 0.00102751 0.000983364 0.000907702 0.000994237 0.00106285 0.0010882 0.000915721 0.00102831 0.000957086 0.000874168 0.000916657 0.000766488 0.000979842 0.00123821 0.000991503 0.000961686 0.000924169 0.00094599 0.00119869 0.000918451 0.00113445 0.00102481 0.00103519 0.000947503 0.00101672 0.000965027 0.000947235 0.000945526 0.00102288 0.00109294 0.00104787 0.000852888 0.000921587 0.00122667 0.00101861 0.00101119 0.000923895 0.000855716 0.000930778 0.000867603 0.000840263 0.000864073 0.000823403 0.00103167 0.0010574 0.000902778 0.000867106 0.000864438 0.00108864 0.00106717 0.00118782 0.000943476 0.000962274 0.00121228 0.00115965 0.00124102 0.000988452 0.000922144 0.000862872 0.00099115 0.000931979 0.0010309 0.00110321 0.00120116 0.000909557 0.00101288 0.000871118 0.000833191 0.00105784 0.000969512 0.00107882 0.00110794 0.00105128 0.001013 0.00100715 0.00100638 0.000886773 0.00094879 0.00100855 0.000973067 0.000959967 0.00114907 0.000905731 0.00088529 0.00095202 0.000910084 0.00103406 0.000997403 0.00096577 0.00107939 0.00110143 0.000940256 0.000952866 0.000908497 0.00110948 0.000826243 0.000890038 0.000885154 0.00108844 0.00103497 0.00106341 0.00104024 0.000956644 0.000931095 0.00104682 0.000944139 0.00097412 0.00109204 0.00110866 0.00100871 0.000907626 0.00106963 0.000906697 0.00104475 0.00115146 0.00104769 0.00106489 0.00109222 0.00112969 0.000879939 0.000839404 0.00102313 0.000969875 0.000930024 0.000969039 0.000919423 0.000956361 0.000954293 0.000905785 0.00102691 0.000925776 0.000996414 0.000965006 0.000989206 0.00113282 0.00116089 0.000925029 0.00098484 0.000996222 0.00100275 0.000812949 0.00115198 0.000904863 0.00106191 0.000859144 0.000956781 0.00103432 0.0008218 0.00101488 0.0011215 0.000825289 0.00116145 0.00100222 0.00106848 0.000853348 0.00102152 0.000985079 0.00101155 0.00112531 0.00102821 0.00111885 0.00101327 0.000983351 0.000936656 0.00108534 0.0010813 0.000845985 0.000879882 0.000971753 0.000947601 0.000729671 0.00103393 0.00108613 0.00106851 0.000998674 0.000913136 0.00108939 0.000917679 0.000976659 0.00104912 0.00107439 0.00107834 0.000915414 0.00087897 0.000883419 0.00105966 0.00102023 0.00108502 0.000944302 0.000892953 0.00103381 0.0012411 0.000991532 0.00112443 0.000833289 0.00116418 0.000943529 0.000950369 0.00114487 0.000946878 0.00105072 0.00123444 0.000928542 0.00103939 0.00110394 0.000903226 0.00102901 0.00101734 0.00117424 0.00119574 0.00110516 0.00106921 0.000931933 0.00090405 0.00110465 0.000948918 0.00101456 0.00120662 0.000932098 0.000851632 0.00123284 0.000864417 0.000971291 0.000963453 0.00095556 0.00126788 0.000893345 0.00113529 0.00103278 0.00110778 0.000909946 0.00106565 0.000997843 0.0010141 0.00111366 0.00118114 0.000992054 0.00110028 0.000896121 0.000974181 0.00118163 0.000924346 0.00105404 0.000976095 0.0011016 0.00104065 0.000995053 0.000936585 0.000908855 0.00110948 0.000915757 0.000943236 0.000874008 0.00101812 0.000864108 0.00099364 0.000995822 0.00103219 0.00112471 0.00118208 0.000945147 0.000970985 0.00101216 0.00098956 0.000904382 0.000922888 0.00123449 0.000907238 0.00109664 0.00101621 0.000984839 0.00104742 0.000917442 0.000932342 0.00108382 0.00115379 0.00104125 0.00102605 0.00104826 0.0011495 0.000862982 0.000997332 0.00112073 0.0011537 0.000987979 0.000930911 0.000976357 0.0011475 0.000835152 0.00115759 0.000965039 0.000989953 0.000923894 0.000859465 0.00103857 0.00106043 0.00082404 0.000931464 0.00106858 0.00099296 0.00108694 0.000953645 0.00104964 0.0010423 0.000969608 0.000997152 0.00112018 0.000970191 0.00101434 0.000977786 0.000991051 0.00105009 0.000870693 0.00107798 0.000918982 0.00103835 0.000917104 0.000943671 0.0010391 0.00097251 0.00107552 0.000900192 0.00100014 0.00098184 0.000842178 0.000781838 0.000768397 0.000917935 0.00104647 0.000772615 0.000954365 0.00107862 0.00105515 0.000985892 0.00107137 0.000888294 0.0010577 0.000983418 0.00102426 0.000964647 0.00105458 0.00091578 0.00103297 0.00107447 0.00115862 0.000969483 0.00104155 0.0010373 0.000905723 0.00091649 0.000950627 0.00103023 0.00104834 0.000980985 0.00101678 0.00103151 0.001135 0.00102672 0.000921475 0.00112507 0.000900095 0.00105069 0.000861295 0.000867864 0.000884558 0.00102339 0.00104259 0.0011822 0.00113444 0.00103398 0.00101737 0.00093277 0.00105616 0.000944542 0.00106339 0.0010165 0.000955034 0.000976246 0.000870846 0.00102409 0.00114743 0.00104688 0.00110537 0.00102462 0.00119316 0.00112811 0.00114043 0.000739309 0.0010363 0.000860304 0.00111048 0.00103292 0.000711934 0.00105738 0.000906714 0.000871103 0.00111911 0.00112274 0.0011728 0.000843749 0.000962411 0.000879981 0.000970208 0.00107847 0.000876631 0.000888699 0.000950469 0.000921721 0.00100637 0.00100659 0.00110624 0.000855002 0.000883794 0.00108865 0.000780904 0.000943337 0.000929315 0.000889367 0.00105143 0.00100901 0.000987106 0.000850926 0.000972388 0.00117245 0.00114614 0.000944163 0.00110565 0.00114668 0.000871241 0.000882337 0.00084436 0.000985833 0.000916015 0.00100629 0.00124383 0.00101825 0.00100252 0.00106284 0.00103907 0.00107563 0.000927714 0.00101498 0.000930137 0.00119519 0.00105109 0.000921513 0.000947461 0.000915585 0.00129192 0.00105049 0.00103987 0.000916615 0.00103961 0.000830242 0.00105038 0.000866578 0.00108517 0.00112228 0.00107233 
0.00104032 0.00115856 0.00104814 0.00109792 0.00105205 0.000734803 0.00120571 0.00102394 0.00114317 0.000953993 0.000942129 0.00101049 0.000899056 0.00109637 0.00115569 0.000969548 0.000971832 0.00101861 0.00087507 0.000865258 0.000969194 0.0009528 0.00097407 0.0010589 0.00100808 0.00108324 0.00104594 0.0010274 0.00101035 0.000913385 0.000995537 0.000853611 0.00105419 0.00085847 0.00101307 0.00102737 0.00123708 0.00115449 0.000921933 0.00108701 0.0009304 0.00104735 0.00109774 0.00092842 0.00109785 0.000812762 0.00115756 0.000911812 0.00077847 0.000998436 0.000902329 0.00106426 0.000901253 0.000962609 0.00099893 0.00087538 0.00101556 0.00102188 0.00109306 0.00101298 0.00107058 0.00123173 0.00101412 0.000973498 0.00103211 0.000849539 0.000864424 0.0010267 0.00105658 0.000879742 0.000943532 0.00100733 0.000959423 0.00107326 0.00123412 0.00106756 0.00100191 0.00105577 0.00100332 0.00111793 0.00084352 0.000910871 0.00091305 0.000968899 0.000943402 0.00104398 0.000923887 0.00106612 0.00083674 0.00101017 0.000885818 0.00102034 0.00122174 0.000924623 0.00106572 0.00116543 0.000926831 0.000799663 0.000943622 0.00122524 0.00103939 0.00103401 0.00103779 0.00106492 0.000843676 0.00101624 0.00112613 0.000835908 0.000977172 0.000936194 0.00084482 0.00106869 0.000940243 0.00100101 0.000926599 0.00105806 0.000899691 0.000978159 0.00114749 0.00097301 0.000911652 0.000992305 0.000930861 0.000983736 0.00125277 0.00109459 0.000805613 0.000906118 0.00101294 0.00100599 0.000960925 0.000942201 0.000895767 0.000961639 0.000967149 0.00112438 0.00089807 0.000738777 0.000933384 0.00106859 0.000960884 0.00085053 0.00102703 0.000915695 0.00101554 0.000983202 0.00107501 0.0012025 0.00111186 0.00104837 0.000888592 0.00109969 0.00089393 0.000978314 0.00110676 0.00103166 0.00104719 0.000972392 0.00107843 0.00103964 0.000890418 0.00102194 0.000997984 0.00108153 0.000915772 0.00111478 0.00107567 0.00091334 0.0011259 0.000992866 0.00103759 0.00108287 0.00113303 0.000952709 0.000948195 0.000814965 0.00102437 0.00113445 0.00100631 0.000837294 0.000907006 0.00116995 0.00104498 0.00111232 0.00112153 0.000862149 0.000944749 0.00107757 0.000787976 0.000987907 0.00100302 0.00107045 0.000879701 0.00104968 0.000982403 0.000905523 0.000946649 0.00105525 0.000970014 0.000923764 0.000903621 0.00107781 0.000935595 0.00100723 0.000769503 0.000951765 0.000971604 0.000904726 0.000833743 0.00108537 0.00106545 0.00104772 0.000989033 0.00106561 0.000843733 0.00104261 0.00108093 0.000984053 0.00111278 0.000915892 0.00107416 0.000987696 0.000965145 0.000883478 0.000913062 0.000992727 0.00109348 0.00100494 0.00115653 0.000927728 0.000920301 0.00101165 0.00106809 0.000863178 0.00114276 0.00113707 0.0010831 0.000800729 0.00132558 0.00100494 0.000708859 0.00101176 0.00103934 0.00105726 0.00111833 0.00086418 0.00102907 0.00108679 0.0010432 0.000879851 0.00113289 0.00102133 0.000806684 0.00105821 0.00101785 0.00089415 0.000986787 0.00110368 0.000830558 0.000917065 0.00118697 0.00112652 0.00101136 0.00088092 0.00119123 0.00101465 0.000969202 0.00102936 0.000941044 0.000895956 0.00103895 0.00104715 0.00109279 0.000896008 0.00100968 0.000886133 0.000904853 0.000989279 0.00104078 0.001018 0.000871398 0.000891525 0.000917861 0.00089985 0.000981978 0.000815281 0.0010659 0.00104526 0.000901331 0.000883385 0.00113359 0.00098654 0.00101298 0.000854937 0.000868924 0.000736606 0.00118925 0.000882541 0.000978789 0.00091504 0.00117458 0.000936628 0.000965582 0.00109728 0.000870929 0.00100002 0.000889345 0.000981101 0.00103982 0.000945553 0.0011554 0.000952426 0.000907313 0.000966408 0.00112138 0.000992265 0.000970258 0.00093304 0.000957365 0.00104454 0.00109447 0.00110928 0.00110393 0.00113492 0.00128531 0.00089943 0.00116096 0.00101011 0.00110205 0.000930596 0.000990219 0.000969441 0.000942019 0.000904481 0.000982701 0.000923213 0.000895818 0.000962019 0.000901741 0.000938985 0.000860364 0.00104385 0.0011579 0.00100718 0.00103669 0.0011076 0.000987531 0.00111163 0.000981991 0.000827928 0.000859939 0.000817501 0.00090715 0.00100662 0.00106924 0.000826217 0.000954638 0.00084182 0.000959442 0.000894312 0.00105428 0.00103048 0.00109035 0.00106912 0.0010463 0.000770916 0.00108241 0.00111101 0.000939863 0.00082612 0.000790709 0.000959108 0.000960848 0.000872693 0.000972427 0.000998735 0.0010293 0.000983158 0.000771994 0.00101097 0.000858791 0.000943531 0.000935068 0.000978282 0.00103261 0.00105053 0.00106193 0.00108355 0.000911731 0.000833423 0.00120561 0.000959282 0.00095731 0.00106913 0.00100924 0.000685274 0.00104911 0.00113431 0.000950846 0.000867395 0.00113549 0.000970676 0.00105777 0.00103513 0.000927531 0.00105193 0.00100139 0.000864021 0.000915959 0.00106767 0.000868801 0.000972253 0.000863852 0.000910673 0.00104124 0.000897273 0.000866225 0.000974994 0.000806636 0.00100848 0.000867716 0.00105905 0.000970902 0.000836786 0.000952653 0.000991611 0.00108114 0.00110433 0.00110092 0.00102786 0.000982868 0.0010387 0.000931363 0.000890153 0.00115075 0.000919942 0.00118826 0.000862462 0.000961939 0.00090003 0.000990515 0.00108849 0.00104234 0.000967549 0.00111664 0.000993401 0.000994871 0.00113169 0.000924129 0.000892652 0.000799621 0.000959923 0.000983288 0.000934321 0.000996704 0.00111484 0.000935543 0.00100245 0.00095813 0.000987415 0.00100517 0.000915468 0.00105488 0.00116604 0.0010656 0.000963186 0.00102914 0.00111216 0.00106447 0.0011232 0.00120719 0.000934156 0.00103039 0.00104075 0.00108179 0.000716352 0.00107445 0.0011026 0.00126276 0.000891686 0.0010075 0.00108387 0.000968543 0.00109103 0.00115596 0.000974691 0.000933463 0.000911715 0.00122861 0.000862699 0.00112894 0.00102554 0.00117208 0.0010386 0.000964832 0.00100122 0.00107076 0.00105579 0.000880306 0.00102648 0.000988911 0.00121024 0.0011738 0.00102649 0.00116168 0.000933383 0.00115365 0.00101987 0.00094025 0.000908865 0.00107878 0.000967576 0.00123755 0.000980726 0.000789875 0.00116895 0.00105423 0.00109117 0.00094454 0.000969929 0.00075008 0.00107292 0.00110065 0.00101096 0.00102235 0.000994375 0.00095846 0.000990249 0.00111347 0.000938418 0.000995323 0.000922205 0.000894546 0.00102087 0.00120665 0.00115577 0.000903831 0.00138539 0.000919259 0.00122502 0.000966343 0.0010057 0.000905956 0.000820014 0.000993506 0.00103555 0.000990176 0.000916233 0.00107773 0.000857967 0.000843876 0.000936704 0.000849193 0.000972265 0.00113968 0.00118482 0.000975127 0.00102862 0.000959962 0.00114697 0.00112688 0.00101348 0.000889109 0.00113083 0.000979514 0.00106607 0.000922818 0.000964798 0.000891456 0.00114798 0.000969823 0.00121243 0.000800398 0.000890581 0.00109677 0.000912842 0.00107117 0.00110086 0.00083799 0.0011099 0.000922793 0.000943624 0.000840186 0.000972608 0.000987488 0.00115959 0.0010779 0.000959234 0.00104148 0.00111476 0.00093492 0.00131462 0.00107417 0.000917535 0.0010578 0.00104349 0.00121394 0.0009376 0.000939276 0.000902482 0.00105082 0.00100294 0.00108577 0.00109202 0.0010217 0.00092934 0.00123118 0.000854226 0.000949517 0.00109285 0.000979883 0.00108032 0.00108234 0.00109471 0.00104862 0.000993296 0.000934797 0.00106355 0.000905873 0.000858076 0.000900917 0.00116288 0.00102989 0.000982092 0.00102217 0.000996898 0.000913523 0.00109028 0.000912719 0.000959826 0.00104606 0.00112161 0.00101657 0.00112286 0.000934356 0.00124182 0.00103727 0.000835496 0.00112634 0.000956104 0.00110454 0.00102816 0.00117518 0.000933751 0.0010556 0.000793874 0.00099491 0.000980387 0.000974245 0.000897627 0.00098974 0.00109746 0.00108628 0.000920215 0.00120009 0.00116054 0.00107654 0.00106621 0.00115837 0.00106798 0.000988805 0.000970753 0.00100142 0.00107744 0.000942591 0.000910895 0.000820457 0.00104148 0.00112761 0.000959207 0.00106961 0.000984906 0.00104665 0.00084208 0.000981381 0.00113396 0.000986685 0.00107676 0.00105338 0.000911807 0.00110716 0.000914573 0.00116483 0.00102646 0.00113171 0.000858512 0.000913648 0.00116809 0.000809281 0.00104137 0.0010835 0.000987805 0.000960361 0.00106037 0.000999307 0.000910505 0.000866969 0.000938189 0.00118381 0.00105659 0.00100008 0.00112622 0.00103881 0.0010511 0.00110856 0.00113364 0.00101146 0.000903893 0.00107547 0.00122665 0.000915798 0.000806507 0.00116094 0.000742276 0.00106372 0.00105666 0.0010792 0.00113681 0.00102458 0.00107081 0.00113705 0.00104212 0.000999239 0.00107923 0.00095591 0.000989335 0.000997412 0.00100118 0.00111606 0.00101038 0.000909987 0.00102126 0.00110295 0.00109197 0.00123051 0.000874277 0.00107033 0.00106019 0.000986846 0.00100329 0.000946614 0.000987623 0.00124315 0.000928913 0.00102732 0.00109119 0.000999 0.000945029 0.00105371 0.000986736 0.00108988 0.00102746 0.00100431 0.000900573 0.000930674 0.00109244 0.000835217 0.00107221 0.0011274 0.000975705 0.000874586 0.000992362 0.000988027 0.00100405 0.00103951 0.000954357 0.00109414 0.000900079 0.00118825 0.00111863 0.00101238 0.000884386 0.000937065 0.00136737 0.000966006 0.000981025 0.00105938 0.00118451 0.00101683 0.000871501 0.00111958 0.0012656 0.00106293 0.000906013 0.00108053 0.0011001 0.00102147 0.000968547 0.00098752 0.00097393 0.00107334 0.000853778 0.000819653 0.00110593 0.00108977 0.000841905 0.000974843 0.000915708 0.000865984 0.00102487 0.00104892 0.000874878 0.000924605 0.00092995 0.00104853 0.000866612 0.000945133 0.001275 0.000838565 0.000976405 0.00095542 0.00110345 0.000987994 0.0010502 0.00104506 0.00106444 0.00105141 0.00103029 0.00108254 0.00112395 0.00109915 0.000849515 0.00106979 0.00101052 0.00116014 0.00102848 0.000876784 0.00103157 0.0010264 0.000929377 0.00117586 0.00106552 0.000919225 0.000909133 0.000799053 0.00107771 0.00103675 0.000897345 0.000840537 0.000887395 0.00105988 0.0010471 0.000941759 0.00100182 0.00101465 0.00115096 0.000926657 0.00109841 0.000995741 0.000958032 0.00104207 0.00105471 0.000931245 0.000960257 0.000928001 0.00100355 0.000926336 0.00094052 0.000861107 0.00100022 0.00101652 0.00102197 0.00105175 0.000911018 0.00102697 0.000884105 0.000875766 0.000817824 0.00112115 0.00121747 0.00092069 0.00104412 0.0011358 0.00119293 0.000887719 0.00102707 0.0010831 0.00106523 0.000990478 0.00102787 0.000973499 0.000840294 0.00103663 0.00116363 0.00102706 0.00115572 0.00108021 0.000957633 0.00108068 0.00104629 0.000872083 0.000970122 0.000956948 0.000841624 0.00103566 0.00113996 0.000959163 0.00107238 0.000927939 0.000918608 0.00107014 0.000954536 0.00106411 0.000958224 0.000942778 0.000924855 0.00100605 0.000998265 0.00106541 0.0011149 0.000873656 0.000859237 0.000929304 0.000969513 0.000906966 0.0010428 0.000867406 0.000909874 0.00100305 0.000935745 0.000978807 0.000971421 0.000944554 0.00105286 0.00108715 0.00107177 0.00100991 0.00116792 0.000822349 0.000926593 0.000905325 0.00109712 0.00100838 0.000738355 0.00105459 0.000919912 0.000920115 0.00100658 0.00103898 0.0010288 0.000829441 0.00101156 0.000905359 0.0008902 0.000866636 0.00102185 0.000903634 0.000975941 0.000927158 0.0011035 0.00111954 0.00107319 0.000941888 0.000956526 0.00100171 0.00096932 0.000828748 0.000941177 0.00101918 0.00114112 0.000847337 0.000879189 0.000884204 0.000896682 0.000997287 0.00117652 0.000980224 0.00108307 0.00114979 0.000789165 0.000962234 0.000822991 0.00100319 0.000968063 0.00102056 0.00104175 0.000878136 0.0010079 0.00109064 0.00104241 0.00101373 0.000866785 0.000975005 0.000981 0.00100782 0.00106472 0.00091154 0.000806416 0.000838987 0.00116871 0.00116792 0.00101824 0.000935991 0.00101041 0.000822118 0.000911005 0.000859136 0.00110555 0.00112305 0.00111286 
0.00103799 0.00100089 0.000937977 0.00116165 0.00102572 0.000818704 0.0010513 0.000869207 0.00105593 0.000962464 0.00101437 0.000930961 0.000932349 0.000928572 0.000955103 0.000923169 0.00113294 0.00100828 0.000826934 0.000923003 0.001022 0.00095845 0.00090067 0.00115259 0.00103294 0.00105054 0.000876724 0.00110624 0.00104981 0.00098311 0.000924848 0.000946423 0.00124805 0.000936231 0.00100257 0.00100281 0.00116352 0.000961535 0.00104001 0.00103691 0.00113954 0.00107385 0.00116357 0.000904902 0.00100538 0.000756303 0.00112236 0.000982276 0.000788885 0.0010804 0.000865852 0.000915097 0.000933883 0.00101601 0.00106722 0.00093006 0.000978422 0.00110647 0.00116437 0.00119569 0.000894604 0.0010125 0.000999607 0.00108604 0.00101084 0.000743446 0.000905778 0.000962258 0.00102475 0.00102146 0.00110111 0.00102273 0.000987499 0.000974665 0.00110142 0.00123808 0.00116922 0.00106968 0.00109616 0.000972943 0.000907707 0.00109188 0.00102296 0.00104816 0.000984138 0.00106651 0.000877672 0.000873686 0.00113477 0.00102515 0.000991656 0.00100894 0.00124421 0.000926176 0.00113825 0.0010385 0.00101471 0.000793173 0.000893347 0.00097505 0.00094162 0.00105841 0.0010607 0.00101096 0.00085079 0.000952399 0.00105424 0.000894551 0.00101499 0.00100432 0.00081321 0.00112145 0.0011541 0.000991159 0.000972994 0.000970913 0.00106518 0.00090419 0.00115617 0.000995605 0.000878812 0.000985692 0.000964529 0.000995088 0.00119426 0.00104769 0.000859177 0.000845996 0.000918546 0.000810931 0.000974481 0.000902833 0.000925681 0.00101714 0.000876116 0.00105762 0.000916047 0.000874399 0.0010746 0.00103892 0.000839095 0.00106821 0.000898895 0.00108648 0.000941992 0.000942716 0.00108518 0.00104606 0.000882038 0.000976137 0.00101796 0.00120857 0.000988786 0.000777978 0.00106427 0.00104629 0.00102755 0.00102637 0.00103215 0.00106309 0.00087471 0.000979463 0.000999946 0.00108047 0.000956373 0.00119281 0.0010756 0.00090741 0.00109305 0.00103179 0.00109419 0.00114747 0.0011827 0.00102506 0.000928968 0.00087387 0.000955158 0.00114746 0.00097067 0.000922861 0.00122624 0.00117357 0.000990079 0.00107628 0.00107852 0.000896906 0.000950494 0.00113683 0.00100121 0.000983155 0.000956373 0.00105362 0.000937127 0.00104873 0.000901633 0.000950036 0.00100822 0.000954903 0.00109653 0.000941513 0.000819458 0.00124228 0.00105882 0.00104936 0.000910483 0.00118463 0.000994319 0.000945193 0.00100137 0.00121787 0.0010969 0.000985314 0.0010573 0.0010317 0.000898274 0.00102247 0.00124357 0.00103729 0.00112186 0.000807785 0.00114847 0.000960219 0.00107583 0.000931527 0.00095629 0.00111221 0.00105373 0.000918671 0.000896066 0.000891007 0.001017 0.000906776 0.00106388 0.000944658 0.00115886 0.00104882 0.00110535 0.000968173 0.00131281 0.000891242 0.000906978 0.00112566 0.00100938 0.00119189 0.000939574 0.000790751 0.00098527 0.00106337 0.00103933 0.000786429 0.00113173 0.000861242 0.00085581 0.00101547 0.00119916 0.00105742 0.000969863 0.00119053 0.000951921 0.00107402 0.00112344 0.000926093 0.000889508 0.000905732 0.000994468 0.00103407 0.000926963 0.000874311 0.000919697 0.00104567 0.000929462 0.00105592 0.00104321 0.000932531 0.000957506 0.000971276 0.00107713 0.000958088 0.00102224 0.000824825 0.000958376 0.00101583 0.00101055 0.000904552 0.00112433 0.00101504 0.000972425 0.000849843 0.00107783 0.000978685 0.00106894 0.000905481 0.000974239 0.000894323 0.001205 0.000818885 0.00103324 0.0009366 0.000832257 0.000954455 0.00111641 0.000929379 0.000775867 0.00106685 0.000803735 0.00105512 0.0010892 0.00106857 0.00114262 0.000913597 0.000979095 0.00116699 0.00100764 0.00101324 0.00114135 0.00102123 0.00104277 0.000802275 0.000816144 0.00098574 0.00102964 0.00111572 0.000990223 0.001189 0.00110357 0.000997625 0.00102237 0.000946749 0.000962269 0.0009102 0.000765985 0.00103209 0.000964312 0.000932476 0.00104203 0.000925229 0.00103204 0.000930606 0.000895052 0.00100106 0.00099338 0.000977823 0.00104726 0.00108648 0.000971855 0.00114831 0.00108767 0.00115064 0.00105258 0.000883937 0.000997377 0.000848432 0.000952939 0.00101953 0.00111614 0.00101162 0.000944613 0.000953375 0.000946978 0.00083344 0.00103655 0.0010402 0.000957479 0.00100901 0.00101561 0.000953626 0.00103817 0.00102366 0.000895079 0.00104053 0.000934601 0.000938196 0.000967322 0.000945 0.00100774 0.00108427 0.00103607 0.000795519 0.000788699 0.00109174 0.00112652 0.000875367 0.000866783 0.00101217 0.000968083 0.00114907 0.00086231 0.000947589 0.00101617 0.000814069 0.00109887 0.00107431 0.000860706 0.000921536 0.00101043 0.000973196 0.00102498 0.00113197 0.0010078 0.0008889 0.0010211 0.000936309 0.00112898 0.000989444 0.00104716 0.00109134 0.000898756 0.000888476 0.000921056 0.00112487 0.000951331 0.000891744 0.000854295 0.00107241 0.00106325 0.000971598 0.00092964 0.00121063 0.000867017 0.000717857 0.00114595 0.000979329 0.000827584 0.000944185 0.00105031 0.000871678 0.00103737 0.00107466 0.00113793 0.000985677 0.00099046 0.00109364 0.000928808 0.000999381 0.00104175 0.000851009 0.0011812 0.000903962 0.000974448 0.000880755 0.000876584 0.00107846 0.00104448 0.0010477 0.00112605 0.00103093 0.000939277 0.000977574 0.000950807 0.000994844 0.00104582 0.000974223 0.000919657 0.000970072 0.000932352 0.00103227 0.000812171 0.00110038 0.000912622 0.00103688 0.00124238 0.000899859 0.00090709 0.00112237 0.0010851 0.000905716 0.00106199 0.00100452 0.00108811 0.00101398 0.0010317 0.000943998 0.00100781 0.00101465 0.000977112 0.000782984 0.00104893 0.00105845 0.0012749 0.000880697 0.000973966 0.00113023 0.000892619 0.00102244 0.00109795 0.000864691 0.00114533 0.000985217 0.00104667 0.000924725 0.000974473 0.000981336 0.0011977 0.000958796 0.00106895 0.00107467 0.00100208 0.00125978 0.00108251 0.000977418 0.00100371 0.00116336 0.00102162 0.000877393 0.00105635 0.000982532 0.00107847 0.000960125 0.000971972 0.000930807 0.000994859 0.000986701 0.00103141 0.000929104 0.000994942 0.00120242 0.000884194 0.000859266 0.000865094 0.000917211 0.00104135 0.0010859 0.00106996 0.00109399 0.000870479 0.000948308 0.00102826 0.00118444 0.000957924 0.000960342 0.00113885 0.000976218 0.000934288 0.00103158 0.00105544 0.00107897 0.00107315 0.0013423 0.00103122 0.00117448 0.00103989 0.00106818 0.000917589 0.000850025 0.000934841 0.00112528 0.00105977 0.000816622 0.00106528 0.00101721 0.000829367 0.000997992 0.000837067 0.000952897 0.001169 0.0010711 0.000835132 0.00113145 0.000754265 0.00123431 0.00103241 0.00106961 0.000837883 0.00105117 0.000911404 0.00112247 0.00100028 0.00101766 0.000883349 0.000990967 0.00107064 0.00104743 0.000793673 0.000871197 0.00114771 0.000985523 0.0009832 0.00111876 0.000830507 0.000952846 0.000892232 0.000794396 0.000862105 0.000976232 0.00104158 0.00098545 0.00097732 0.000920659 0.000908005 0.000994202 0.0010209 0.00125566 0.00122018 0.00103403 0.00101945 0.00105792 0.00123723 0.00106494 0.00093172 0.000881394 0.000853594 0.00089319 0.00103634 0.00116384 0.000994208 0.000821601 0.00109792 0.000862777 0.00082224 0.00114196 0.000844433 0.000914159 0.00102203 0.000997846 0.00103566 0.000799173 0.000836694 0.000980692 0.000946011 0.00101769 0.000935668 0.0010538 0.00112307 0.00105465 0.00115812 0.000871041 0.00102106 0.00111733 0.000909817 0.000954407 0.00109054 0.00102726 0.000939887 0.00119371 0.000991358 0.000963602 0.00097349 0.000989129 0.00107752 0.00106597 0.0009833 0.000943371 0.00108756 0.00102015 0.00106848 0.000910722 0.000973327 0.000984622 0.00101448 0.00112663 0.00102498 0.00107167 0.001058 0.000930094 0.00119733 0.00115985 0.00100773 0.000933855 0.00121867 0.00113646 0.00098652 0.000957401 0.000970404 0.000890899 0.000948948 0.000854012 0.00105651 0.0011335 0.00102605 0.000960708 0.000909229 0.000918866 0.00107679 0.000861292 0.000971598 0.00112536 0.00107769 0.00110897 0.000928819 0.000907896 0.00111247 0.000823588 0.00110156 0.00112988 0.00098666 0.000876879 0.000892849 0.00103779 0.00090474 0.00103667 0.00110829 0.000975365 0.00100466 0.00106353 0.00112884 0.00088908 0.00101482 0.00101317 0.000982456 0.000981881 0.00108344 0.00117942 0.00111844 0.000959538 0.00100835 0.00115543 0.00121095 0.000829068 0.000923719 0.00115768 0.000989137 0.000947486 0.00102336 0.00111158 0.00092913 0.00100996 0.000987696 0.00103913 0.000879681 0.00100165 0.000929172 0.000916363 0.00110087 0.00112703 0.000983324 0.00104704 0.000904835 0.00104677 0.00108387 0.00102565 0.000925958 0.000977542 0.00105764 0.000970988 0.00110767 0.000935484 0.00098305 0.00110916 0.000983026 0.00110152 0.000969692 0.000875458 0.00106267 0.000931349 0.000897403 0.00103758 0.00101951 0.000842856 0.00104894 0.00106518 0.00119172 0.00117119 0.000889691 0.000953812 0.00103628 0.00113225 0.000775092 0.00111705 0.00116845 0.00093077 0.000941519 0.00114843 0.00099046 0.00104286 0.00113223 0.000852503 0.00104511 0.000987017 0.0011285 0.00106649 0.00122029 0.000914181 0.00105096 0.00108479 0.000946425 0.00101443 0.00109273 0.00100847 0.00109725 0.000961496 0.00110688 0.00121912 0.000934724 0.000983187 0.000916898 0.000947603 0.00100497 0.00115639 0.000876456 0.00100695 0.00101542 0.000916396 0.000978837 0.000892761 0.000919366 0.000977618 0.00105655 0.000950075 0.000865915 0.001051 0.00102144 0.000929315 0.00095851 0.00105899 0.000865363 0.000868067 0.000831347 0.00113994 0.000968484 0.000923344 0.000936685 0.00110691 0.00100508 0.000876789 0.00104036 0.00103053 0.00108918 0.00107208 0.001 0.00109793 0.00113607 0.000828061 0.00096117 0.000980841 0.000946123 0.00104815 0.000916594 0.000852746 0.0010493 0.000939945 0.0011713 0.00105197 0.00092869 0.000924433 0.00085709 0.000949288 0.000931984 0.000784513 0.00096116 0.000946479 0.00102471 0.00100063 0.000908903 0.000916869 0.00096877 0.00112076 0.000950621 0.0010428 0.00108116 0.00101917 0.00105145 0.000979087 0.00098151 0.000821842 0.00101667 0.000888338 0.00105748 0.00112883 0.000953297 0.000967627 0.00101441 0.00101782 0.000796996 0.000899483 0.000885215 0.000979429 0.000954358 0.000747599 0.000962791 0.00122241 0.000909097 0.00109176 0.00100982 0.001121 0.00097371 0.00104295 0.00109721 0.000961704 0.00108662 0.00093139 0.000974209 0.000947895 0.00101764 0.000999734 0.00115177 0.001164 0.00106097 0.000861402 0.00121154 0.000909028 0.000996967 0.000921851 0.000983238 0.000915978 0.00111174 0.000996053 0.000998219 0.00109 0.00102391 0.000937297 0.00110402 0.00100005 0.00111455 0.000932979 0.00109777 0.000973169 0.00113272 0.000807945 0.00105814 0.00103599 0.000980714 0.00105158 0.000953907 0.0010902 0.000897399 0.000949549 0.000897941 0.00104293 0.00105735 0.000906355 0.00103675 0.000897532 0.0010274 0.000958522 0.000974537 0.000970978 0.000992041 0.00123286 0.000818501 0.00101763 0.000807236 0.000992143 0.00110116 0.000818346 0.000995709 0.000993364 0.000843206 0.000888361 0.000941294 0.00119968 0.000914874 0.000950663 0.000944576 0.00091138 0.000979298 0.000868794 0.000980158 0.00109797 0.000846665 0.00107505 0.00106134 0.00103299 0.000960812 0.00103023 0.000845119 0.000908977 0.000976669 0.00114159 0.00115339 0.00120859 0.0010779 0.000963365 0.000912945 0.00104642 0.00100027 0.00117251 0.00102433 0.000904952 0.00104565 0.000961396 0.00102074 0.00101957 0.000902955 0.00102642 0.00108725 0.0010198 0.0010261 0.00104661 0.000970861 0.00111165 0.000932856 0.000961189 0.00103384 0.000937889 0.00112663 0.00107163 0.000821308 0.000931267 0.000748617 0.00117351 0.000972347 0.00102648 0.00092915 0.00104336 0.00079198 0.00102902 0.000925399 0.00106219 0.000978761 0.000924128 
0.000962286 0.000954179 0.000996595 0.00117234 0.00102945 0.000873923 0.00106107 0.000984672 0.000982768 0.000838532 0.000846607 0.00087901 0.000987938 0.00102513 0.00115472 0.000972466 0.0010703 0.00104297 0.000921817 0.000878824 0.00101139 0.000887687 0.000951134 0.00110728 0.00101018 0.00100713 0.000862777 0.00112967 0.000980681 0.00100694 0.00100202 0.000956442 0.00107976 0.000908424 0.001067 0.000955727 0.00105308 0.00107816 0.000881128 0.0011384 0.00102959 0.00101001 0.00106857 0.000874822 0.00104518 0.000882917 0.00110318 0.00114627 0.000817689 0.000882148 0.000908023 0.00105499 0.000848695 0.00106749 0.00109255 0.0008411 0.00110324 0.000899713 0.00114607 0.00121625 0.000930748 0.00104771 0.00107968 0.000852662 0.00110369 0.000859989 0.000997424 0.000941872 0.000995054 0.00097354 0.00114293 0.00110934 0.0010168 0.00114744 0.00115845 0.00109396 0.00100314 0.000980595 0.00102982 0.000993256 0.000807737 0.00103783 0.000920233 0.0011562 0.00103799 0.00104466 0.000884062 0.00101511 0.000965954 0.00108291 0.000897941 0.00106374 0.00112618 0.000864392 0.00103939 0.00106804 0.000873667 0.000874357 0.000982821 0.00106654 0.000849118 0.000921343 0.00109055 0.00110524 0.000957299 0.000926576 0.00109739 0.000905026 0.0011279 0.000948157 0.000805333 0.00105104 0.0011279 0.00107622 0.000961422 0.000961872 0.000900864 0.000895049 0.00121622 0.00088428 0.000893125 0.00106019 0.000956946 0.00109462 0.00114348 0.00112173 0.000916263 0.000736063 0.000887488 0.000861103 0.00115074 0.00105634 0.00103327 0.00110206 0.00109929 0.00107019 0.00106974 0.000802134 0.00112018 0.00097638 0.000951533 0.000996123 0.00111437 0.00107842 0.00103407 0.00100548 0.0010698 0.000865256 0.0010488 0.00103261 0.000871071 0.001187 0.000884591 0.0008895 0.000846292 0.00102206 0.00117596 0.000973351 0.000985975 0.00105949 0.000776529 0.00101472 0.000994751 0.00110452 0.00099962 0.00114118 0.000956557 0.000918208 0.00105827 0.000940579 0.000985276 0.00116429 0.00112669 0.0011748 0.00101947 0.00102069 0.000850271 0.00120837 0.00115013 0.000876707 0.00109227 0.00117836 0.00100382 0.00102969 0.00110202 0.000878447 0.00103326 0.00112657 0.000867362 0.000961079 0.0010429 0.000985592 0.000787514 0.000988081 0.000961439 0.000973869 0.000833277 0.000933391 0.000902972 0.000951999 0.000990416 0.00110055 0.000901517 0.00111571 0.00084057 0.00106679 0.0010939 0.000778945 0.00103242 0.000906638 0.00102828 0.00108296 0.00113726 0.00109817 0.000881742 0.00100337 0.00114954 0.00104895 0.0010426 0.000872151 0.00112175 0.00111712 0.00107892 0.000992048 0.000856189 0.00105461 0.000945094 0.000893785 0.00114662 0.000814055 0.000988241 0.000992069 0.00113364 0.000886769 0.000990909 0.00117434 0.00102574 0.000867831 0.0012712 0.000837117 0.000925326 0.00082595 0.0010352 0.00104764 0.00107238 0.000943904 0.00104688 0.00102884 0.0010151 0.000862306 0.00117146 0.000950817 0.000954795 0.00107469 0.000944409 0.000886565 0.00106628 0.00118196 0.00083698 0.00108365 0.00111116 0.00105822 0.000979324 0.000966672 0.000982897 0.000925269 0.000955485 0.000958217 0.000949601 0.000902428 0.000924564 0.00100717 0.00100618 0.00100607 0.000854223 0.00090717 0.000907441 0.000882373 0.00102627 0.000953889 0.000984518 0.00100147 0.000899522 0.000978799 0.000938137 0.000934002 0.00105132 0.00114276 0.000846946 0.000949004 0.00122306 0.000863419 0.000954948 0.000859877 0.00106855 0.000838551 0.00093869 0.000918403 0.000957323 0.000962205 0.00122532 0.000852932 0.000914853 0.00101696 0.000769631 0.00107383 0.000920839 0.000921394 0.00108396 0.000989353 0.00110367 0.00086615 0.000862798 0.00099282 0.00109385 0.000929364 0.000989013 0.000893361 0.000919269 0.00110743 0.000975353 0.0010434 0.0010313 0.000994308 0.00113882 0.000927764 0.00107427 0.00113563 0.00109637 0.0010552 0.000965165 0.000972348 0.00106015 0.000988374 0.00100309 0.000926219 0.000909742 0.000972636 0.000990508 0.00090034 0.00107413 0.000937684 0.00120156 0.000956402 0.00106995 0.00101346 0.000997085 0.00108534 0.00104382 0.000895841 0.000903213 0.000884225 0.000888378 0.00103108 0.000988034 0.000878289 0.000916199 0.000927875 0.000984579 0.000868319 0.00105046 0.00112588 0.000935602 0.00101565 0.000878316 0.000857075 0.00102342 0.000953952 0.000947636 0.00108839 0.00087393 0.000899561 0.00092181 0.00103545 0.000872886 0.00100412 0.00107522 0.000872083 0.000824224 0.000945126 0.000927002 0.000820661 0.000937005 0.00100458 0.000997717 0.0011621 0.000832969 0.00101935 0.000973856 0.000904026 0.000972367 0.00101316 0.00101478 0.00107127 0.00108998 0.00100342 0.000906185 0.00105737 0.000993768 0.000867333 0.000970994 0.00100313 0.00110593 0.00102085 0.000878601 0.000997821 0.00100051 0.000924188 0.000890802 0.000930776 0.000938611 0.00103055 0.000901296 0.00115036 0.0010041 0.000847839 0.000956334 0.00105085 0.000851342 0.000959269 0.000964343 0.00112161 0.000792573 0.000822825 0.000993928 0.00089064 0.00105735 0.00115732 0.00104785 0.00109397 0.00106084 0.00115979 0.000852727 0.00106908 0.00119566 0.000890033 0.00111624 0.000979914 0.000955858 0.00100796 0.00107187 0.000913146 0.00109158 0.000883534 0.00109574 0.00111821 0.00113303 0.00108609 0.00099664 0.00094007 0.000963306 0.000958715 0.00097943 0.000924518 0.000921537 0.000949314 0.000920666 0.000820545 0.000937759 0.000991143 0.00110712 0.000905284 0.000943918 0.000958288 0.00104401 0.00101908 0.00105664 0.0011286 0.0010356 0.000945101 0.000995692 0.00110231 0.000995 0.0010892 0.000959849 0.000673316 0.00101528 0.000948798 0.00114437 0.000790212 0.0011567 0.00107189 0.000986271 0.00108691 0.00116305 0.00113205 0.0011112 0.000947012 0.0011892 0.0009223 0.00106711 0.0010543 0.00123186 0.000902826 0.000986682 0.00101432 0.00110757 0.00121604 0.000906605 0.000971978 0.00100599 0.00120522 0.00107155 0.000753359 0.00113587 0.000950299 0.00115926 0.000960904 0.000904975 0.000915858 0.00109868 0.000893296 0.00105354 0.00105663 0.000782479 0.00109658 0.000859595 0.00104523 0.0009923 0.000840219 0.0010304 0.00109365 0.00108158 0.00110553 0.00100057 0.000987732 0.000975511 0.000979549 0.000965897 0.00115703 0.00116631 0.00100892 0.000916182 0.000999817 0.00118232 0.00100014 0.000806053 0.00117105 0.000992561 0.00116753 0.00106888 0.00102505 0.000933613 0.000799057 0.00114952 0.00106661 0.00095062 0.000876137 0.000990186 0.000964822 0.000929444 0.00084152 0.00108016 0.000915421 0.00113529 0.00111915 0.000991143 0.00105297 0.00106103 0.00114962 0.000863671 0.000992829 0.00082979 0.00106489 0.000859646 0.00112177 0.000880982 0.00107494 0.00101238 0.00110466 0.000988986 0.00105955 0.000907924 0.000933302 0.00096888 0.000999624 0.000995744 0.000840812 0.00096254 0.00100383 0.000990293 0.000934696 0.000939548 0.000929569 0.000987888 0.00101809 0.00103821 0.000936634 0.00105174 0.00126353 0.00101264 0.00123911 0.000901453 0.00104471 0.00110158 0.000971751 0.00118201 0.000878616 0.000956498 0.00100744 0.000850923 0.000955036 0.000848291 0.00110592 0.00112287 0.00112887 0.00117403 0.000865364 0.000862879 0.00104929 0.000852705 0.00105759 0.000996677 0.00115093 0.00109422 0.00101056 0.000940633 0.00112877 0.00113599 0.00100271 0.000876271 0.000992453 0.00112102 0.000997784 0.000879034 0.000815416 0.000948134 0.00103074 0.000944568 0.000906443 0.00104768 0.000999685 0.000935566 0.00121445 0.000959183 0.000880919 0.00113491 0.000895212 0.00105297 0.00103256 0.00100905 0.00110313 0.00111974 0.000941923 0.000975591 0.000937681 0.000871351 0.000839159 0.00105639 0.00114767 0.00105498 0.00111227 0.00103795 0.000906506 0.00117779 0.0011067 0.00105354 0.00111997 0.0011538 0.00117648 0.000951484 0.000976347 0.00109814 0.00107132 0.000973418 0.00102346 0.000984192 0.00101425 0.000862347 0.000801909 0.00101459 0.000920052 0.000935935 0.000934505 0.000948497 0.00111897 0.00111202 0.00105066 0.000979711 0.000942281 0.00105754 0.000856752 0.00110734 0.000832587 0.00112086 0.000854723 0.000786941 0.000945253 0.000888407 0.0010571 0.00111155 0.000987062 0.000998586 0.00105267 0.00110112 0.000903594 0.00109313 0.000987737 0.00104363 0.00110792 0.00108793 0.00117154 0.00103999 0.00118566 0.00100621 0.00112396 0.00108252 0.000849401 0.00097407 0.00106798 0.000948398 0.000824812 0.0011252 0.000969467 0.00108472 0.000959694 0.000971017 0.00103234 0.00108255 0.000898631 0.00106102 0.00100534 0.00106571 0.00108107 0.000920215 0.00111449 0.00108603 0.0009965 0.00101891 0.000990684 0.000771531 0.000891256 0.00120807 0.00112326 0.00108692 0.000891498 0.00112772 0.00108622 0.000890047 0.00102235 0.000934635 0.00101256 0.0011193 0.00096832 0.000979072 0.00103815 0.00102075 0.00101046 0.00112458 0.000879842 0.0011476 0.0011201 0.00102065 0.00096802 0.000949411 0.0010851 0.00102002 0.00101795 0.00113805 0.000877654 0.000937325 0.00113301 0.00108129 0.00100118 0.00104868 0.00108476 0.00116786 0.000816368 0.00119526 0.000870605 0.00108674 0.000861316 0.00108894 0.00114357 0.000902859 0.0010086 0.00107765 0.00112753 0.00105255 0.0010893 0.000994027 0.00121413 0.000931459 0.00101332 0.000953777 0.0010982 0.000958598 0.00102959 0.000950999 0.00094981 0.00105793 0.00104866 0.000921286 0.000906881 0.00113123 0.00100105 0.00116758 0.000920315 0.000973591 0.00110609 0.00116752 0.000777506 0.00103799 0.00104978 0.000802602 0.000994009 0.00101619 0.0011099 0.000863494 0.0010607 0.00100235 0.00116147 0.000983522 0.00106853 0.000986447 0.000996674 0.00127198 0.00107608 0.00101008 0.00110279 0.00109118 0.000816549 0.000962371 0.00113663 0.00122451 0.00103735 0.000843312 0.000972197 0.00111726 0.00102506 0.000986981 0.000992706 0.00103694 0.00101789 0.000842826 0.00100188 0.00110886 0.000911895 0.00096533 0.000888075 0.00105132 0.00107686 0.00103886 0.000951472 0.00103677 0.00101652 0.00110471 0.00112586 0.00104102 0.000956802 0.00113397 0.000991807 0.00100312 0.0009157 0.00107558 0.000975133 0.000873367 0.000987758 0.00102817 0.000908514 0.00103281 0.00101231 0.000959231 0.000935429 0.000925577 0.00098661 0.000967238 0.000778412 0.000857353 0.00114304 0.000970519 0.001074 0.00102522 0.00114695 0.00104888 0.000975336 0.00100408 0.00101702 0.000958236 0.000971743 0.000973123 0.000936527 0.000969399 0.0011386 0.000946176 0.000979628 0.000993016 0.000909293 0.00099564 0.000887615 0.000885319 0.00111243 0.00109633 0.000992939 0.00105789 0.00103991 0.000978187 0.00116295 0.000902591 0.0010425 0.000983757 0.000883979 0.000918181 0.000809745 0.00099621 0.000960768 0.00101982 0.000960803 0.00105247 0.00104957 0.00106413 0.000885468 0.000948512 0.000994978 0.0009392 0.00104003 0.000960719 0.000971596 0.000937269 0.000957072 0.0010727 0.0010314 0.000905205 0.00113106 0.00104734 0.000948993 0.000990878 0.00101276 0.000770126 0.001093 0.00110084 0.00107064 0.00109373 0.00083261 0.00100875 0.00099823 0.000922621 0.000974196 0.0010762 0.00123323 0.000850241 0.00101783 0.000831187 0.000918505 0.000962129 0.000881486 0.000916059 0.000941472 0.000882605 0.000975933 0.00115282 0.00107612 0.000874765 0.000959297 0.000969965 0.000902558 0.00100861 0.0010741 0.00100283 0.00105 0.000861114 0.000885968 0.000920864 0.00103891 0.000861994 0.00124307 0.000874153 0.00102879 0.00108847 0.00093758 0.00110107 0.000884827 0.000897533 0.00100683 0.000974605 0.00105603 0.000947105 0.00107526 0.00102771 0.00111011 0.000874759 0.00095082 0.000930153 0.000959611 0.00112266 0.00112029 0.000978204 0.0009822 0.000928773 0.00115165 0.000939716 0.000938059 0.000888692 0.000942422 0.000897586 0.00104176 0.000884878 0.00110331 0.00106087 0.000983582 
0.000955226 0.00107872 0.000981536 0.00129685 0.00101705 0.000877395 0.00105131 0.00103335 0.001059 0.000884395 0.00100767 0.000942788 0.000875256 0.000937831 0.00114533 0.00100649 0.00102518 0.00110901 0.00104254 0.000851311 0.000992406 0.00101981 0.000933494 0.00109362 0.00111834 0.000966931 0.00100532 0.00112081 0.00109075 0.000941216 0.000947931 0.00089895 0.00108322 0.000881344 0.00106188 0.000973149 0.00108199 0.00116235 0.00097255 0.00104272 0.0010349 0.00110421 0.0012303 0.000962511 0.000968669 0.000851504 0.00108408 0.00110071 0.000964803 0.000937455 0.0008771 0.00100898 0.000832047 0.00102671 0.000973956 0.000887483 0.000891138 0.00089006 0.00127621 0.00115336 0.000956648 0.00113264 0.00104289 0.00097389 0.00112011 0.000825648 0.000918211 0.00115602 0.000922576 0.000949889 0.000993376 0.00104442 0.000986754 0.00100395 0.00115725 0.001127 0.0012064 0.0010668 0.00104369 0.000947497 0.000933565 0.00114576 0.000938644 0.00100845 0.000986685 0.00100386 0.000898144 0.00089815 0.00105561 0.000939819 0.00102284 0.00113582 0.00112708 0.000985323 0.000990145 0.00103782 0.00104412 0.000854538 0.000993992 0.00103965 0.00103782 0.00107316 0.00106437 0.00108228 0.000959037 0.000946267 0.00106582 0.000764282 0.00106686 0.00108211 0.000868134 0.00116327 0.00107672 0.000982056 0.000968253 0.000913611 0.000934854 0.000901796 0.0011797 0.0010294 0.00102193 0.000978955 0.000942243 0.000919774 0.00109992 0.000999066 0.000791895 0.000850527 0.00098409 0.000830556 0.000989943 0.00101639 0.00095703 0.00101691 0.00112946 0.00104962 0.00111007 0.000820678 0.000960017 0.000915361 0.000780261 0.000990679 0.000994044 0.00123961 0.000924865 0.000964048 0.0010989 0.00121289 0.00103412 0.00102017 0.000900386 0.00115745 0.00109613 0.000945944 0.000856276 0.00103115 0.00111781 0.000912966 0.00108534 0.00114807 0.000849288 0.000879343 0.00116891 0.00103958 0.000992061 0.00109169 0.00102695 0.000873504 0.00101746 0.000908798 0.00113846 0.00111125 0.00117089 0.000991999 0.00100312 0.00092643 0.000992909 0.00110944 0.00101367 0.00101593 0.00093349 0.00111662 0.00101643 0.000996883 0.000997739 0.000902563 0.00108733 0.00101897 0.000895701 0.000980997 0.000964416 0.000863724 0.000987169 0.000985881 0.000840124 0.00105106 0.000883934 0.000882172 0.00103641 0.000911125 0.000934884 0.00114912 0.00080965 0.000843936 0.000864333 0.00109179 0.00115555 0.000977807 0.00102063 0.00110018 0.000996412 0.00108046 0.00106506 0.00107457 0.000969794 0.00103155 0.00102743 0.00096524 0.00120464 0.000926598 0.00113214 0.0010319 0.00104184 0.000835991 0.000937163 0.00110693 0.00112393 0.000933314 0.00101736 0.000893615 0.000961834 0.000910481 0.0010512 0.000856335 0.00105765 0.00105226 0.00120286 0.000731272 0.00114597 0.000900643 0.000770367 0.000906513 0.00107352 0.00113336 0.00113255 0.00087252 0.00101053 0.00106975 0.000994676 0.000876864 0.00105991 0.00102549 0.000977024 0.00103372 0.00100918 0.000992456 0.000932488 0.00103186 0.000956143 0.00121864 0.00123313 0.00102637 0.000934518 0.000904168 0.00116385 0.000891927 0.000905505 0.001079 0.000994237 0.00100963 0.000935126 0.000974386 0.00108277 0.00102865 0.00107993 0.000885165 0.00110646 0.000863065 0.000927648 0.000936877 0.00105034 0.00097179 0.00102647 0.00107922 0.00100675 0.00097261 0.00114616 0.00104294 0.00102925 0.000976838 0.00111561 0.000884071 0.000932957 0.000879823 0.00112638 0.00089678 0.00106327 0.00099608 0.000979689 0.000937133 0.00115099 0.000866635 0.000875888 0.0010978 0.000836502 0.00106392 0.000972624 0.000965335 0.000858052 0.000864562 0.000990995 0.000984123 0.00101424 0.000909892 0.00118845 0.0010243 0.00107262 0.000711423 0.000917257 0.0009324 0.000937774 0.00104568 0.00107071 0.00104651 0.00107315 0.000934896 0.00112195 0.00103982 0.00098011 0.000923413 0.000976681 0.00102526 0.00110169 0.000920829 0.000981986 0.000910637 0.0010512 0.0009782 0.000990933 0.000886813 0.000902285 0.00104893 0.00100765 0.00107092 0.0010655 0.00107539 0.00103885 0.00110948 0.00106061 0.00103246 0.000857964 0.000959525 0.000902419 0.000967736 0.00100327 0.000951273 0.00104296 0.000829741 0.000919817 0.000831244 0.0010025 0.000934687 0.000950586 0.000984631 0.00101903 0.000968916 0.000948585 0.000888923 0.000819088 0.000935292 0.000934046 0.000807268 0.000935956 0.00099445 0.00104057 0.000996554 0.0011035 0.000864533 0.000807771 0.000927587 0.000926704 0.000959375 0.00103015 0.00108836 0.00105589 0.00104825 0.00100442 0.001197 0.000926196 0.000841341 0.00122349 0.00111947 0.00098823 0.000928506 0.00108284 0.000958219 0.000998992 0.0010202 0.000935879 0.000932441 0.00100036 0.000758012 0.00101809 0.000964966 0.000884783 0.00119747 0.000989695 0.000941679 0.000991853 0.00106686 0.000786427 0.000951762 0.000788911 0.00106111 0.000973227 0.000977461 0.000974985 0.0010611 0.000862421 0.000970524 0.00109665 0.00108432 0.000883275 0.000926427 0.000960327 0.000981198 0.00121643 0.00105725 0.00111334 0.00113137 0.000964146 0.0012049 0.00092233 0.00102913 0.00102474 0.000990859 0.000971429 0.000994164 0.000883995 0.0010609 0.000993659 0.00104904 0.00108589 0.00097852 0.00127254 0.000879554 0.0011547 0.000989214 0.000894747 0.00104344 0.000943255 0.000975423 0.000856687 0.00101544 0.001069 0.00107076 0.000922195 0.000943274 0.000980172 0.000990255 0.00115654 0.000994679 0.000934514 0.0010036 0.000913573 0.000986957 0.001003 0.00105002 0.000925378 0.00102285 0.00115318 0.000874115 0.000978417 0.000998654 0.00108792 0.000803503 0.00108415 0.000956816 0.00108458 0.00098933 0.00102576 0.00108672 0.000880031 0.00109829 0.00108362 0.000977011 0.00113378 0.000893461 0.00108795 0.000922732 0.00105212 0.00112466 0.00121874 0.00104768 0.000944713 0.0010572 0.0010272 0.00106252 0.000944861 0.00106197 0.000869639 0.00132356 0.00110174 0.000916696 0.00117952 0.000902985 0.00109648 0.000929008 0.000877112 0.000868713 0.00106158 0.000929989 0.00104251 0.000900564 0.000778053 0.00113079 0.000951288 0.00107103 0.00100904 0.000978392 0.000903518 0.00111618 0.00101041 0.00092457 0.00104349 0.00103662 0.00110521 0.000942512 0.000964917 0.000978852 0.000925419 0.000932309 0.00095736 0.000866015 0.00100894 0.00102736 0.000809415 0.00112828 0.000982304 0.00107771 0.000976906 0.000990934 0.000996783 0.000891407 0.00112191 0.00107293 0.000878282 0.000854142 0.000975465 0.000957774 0.000828027 0.000933651 0.000908411 0.000964204 0.00125057 0.00103804 0.000913102 0.00106654 0.000971604 0.00115984 0.000898944 0.00100372 0.000909662 0.00100488 0.000907824 0.00110864 0.000974648 0.000981007 0.000916129 0.00108192 0.000968773 0.000997827 0.000947275 0.000989823 0.0011681 0.00101152 0.000962297 0.00103214 0.000811778 0.000938738 0.000871241 0.000966599 0.000900949 0.000995003 0.00099167 0.00112994 0.000899392 0.000952347 0.00102889 0.000884746 0.001003 0.0011867 0.00105775 0.000822174 0.00100491 0.000947212 0.00113744 0.00104778 0.000873644 0.00101353 0.000961777 0.00100598 0.00102553 0.00102378 0.00105548 0.000977274 0.000988232 0.00101831 0.000900274 0.00109707 0.000812708 0.000984047 0.000992214 0.00119686 0.00106686 0.000862819 0.000951699 0.00109161 0.000914673 0.0011095 0.000990693 0.00103884 0.00115495 0.0010884 0.000981091 0.000927748 0.00103464 0.00102345 0.000996296 0.00100204 0.00108912 0.00106341 0.000991265 0.00104154 0.000936894 0.00104745 0.000973119 0.000959309 0.00100938 0.00114006 0.00106549 0.00119943 0.00106779 0.000860082 0.00105568 0.000938769 0.000869823 0.00105095 0.000844801 0.00105805 0.00110141 0.00109978 0.000953333 0.0010437 0.00117385 0.00102262 0.00109904 0.00125125 0.0010254 0.00128372 0.000897486 0.000792546 0.00105316 0.00104218 0.000824798 0.000958279 0.000993611 0.00107864 0.00112233 0.000908659 0.00102386 0.000931335 0.00107087 0.00105283 0.00106678 0.00125957 0.000915308 0.000975893 0.00098863 0.000848871 0.00109458 0.000889533 0.00122853 0.000933244 0.00112914 0.000706951 0.000917828 0.000986965 0.000898504 0.0011135 0.00111664 0.000968187 0.000914382 0.000879547 0.00120201 0.000755701 0.0010112 0.00111616 0.00100722 0.0010346 0.000999423 0.0011222 0.00105466 0.00104299 0.000854898 0.00109383 0.00102671 0.000960142 0.000990448 0.00102567 0.00091426 0.000947604 0.00107616 0.00102249 0.000987962 0.000853542 0.000833986 0.00111238 0.000980631 0.00115177 0.00110654 0.000873045 0.00109418 0.00121613 0.00102611 0.00099439 0.00104748 0.000968495 0.00113243 0.000873046 0.000866128 0.00109313 0.00115624 0.000903383 0.00109151 0.0010587 0.00101558 0.000997146 0.000953859 0.00117601 0.00109422 0.000817563 0.00105044 0.00100676 0.00102654 0.00110915 0.00100464 0.00103441 0.00106039 0.00113462 0.00111127 0.00118459 0.000976518 0.000844116 0.000991772 0.000907428 0.000885979 0.00115077 0.00106583 0.000841278 0.000934087 0.0011415 0.000884561 0.00109269 0.00108219 0.000865111 0.00106304 0.000938861 0.0010916 0.00108835 0.00123322 0.000897641 0.00105638 0.00112934 0.0009027 0.00110044 0.00119788 0.00102714 0.0011091 0.00101427 0.00100889 0.00117892 0.000923336 0.000994448 0.000985433 0.000923173 0.00107549 0.00107961 0.000999637 0.000772231 0.000951995 0.000870979 0.000903129 0.000864551 0.0011231 0.000886945 0.00101599 0.000964017 0.000970422 0.00110399 0.00101724 0.000796401 0.000924542 0.000959571 0.000952366 0.00096899 0.000832964 0.00103678 0.000981083 0.000913965 0.00094866 0.00115418 0.00103643 0.000945637 0.000942977 0.00104806 0.0012226 0.00109653 0.00114549 0.00101842 0.00106493 0.000874267 0.000997565 0.00106691 0.00105226 0.00103919 0.00088037 0.00102268 0.00104574 0.00118865 0.00109885 0.000966668 0.00088623 0.000935575 0.000909425 0.00105103 0.000990238 0.000977713 0.000934769 0.00101048 0.00107567 0.00106499 0.000961629 0.00101074 0.000971328 0.00103875 0.000928648 0.00103037 0.000924124 0.00111662 0.00122488 0.00111567 0.00103426 0.000957469 0.00101652 0.000934627 0.000911844 0.00102024 0.00101852 0.000974035 0.000929902 0.000905486 0.000816189 0.00104122 0.000994985 0.00106251 0.00095335 0.000819306 0.000993308 0.00110224 0.000847863 0.00114585 0.00118091 0.000993611 0.000991932 0.0010094 0.000859548 0.000876108 0.0010353 0.00101111 0.000943127 0.000933492 0.000926116 0.00119475 0.00114508 0.00106575 0.00112414 0.000924091 0.000980254 0.000962006 0.000931318 0.0010633 0.000932797 0.000931147 0.00104072 0.00099846 0.000881883 0.00107947 0.00107104 0.000904576 0.00117222 0.000968817 0.000894105 0.000739565 0.0010039 0.000867362 0.00099412 0.00102651 0.00103216 0.00114591 0.000969064 0.000949545 0.000812909 0.00103174 0.000902536 0.00101711 0.000945247 0.00100602 0.000859758 0.000934603 0.00107694 0.00117553 0.000958917 0.00112511 0.00100963 0.00102495 0.000998576 0.00107377 0.00087654 0.00101328 0.000935625 0.00102866 0.00109641 0.000806194 0.00104826 0.00108337 0.000905076 0.000890688 0.0010689 0.00122676 0.000828604 0.000941328 0.000857845 0.000898749 0.000988056 0.00084695 0.000961216 0.000977199 0.000901118 0.000965958 0.00118749 0.00106082 0.0010449 0.00089197 0.000992245 0.000788863 0.00102276 0.00108631 0.000993349 0.0012402 0.00103823 0.000913789 0.000903356 0.000907427 0.000882943 0.00109447 0.00077328 0.000943673 0.00116697 0.000881204 0.00102637 0.000973045 0.000926954 0.000950374 0.00109531 0.00112603 0.000974521 0.00108079 0.00106943 0.00105552 0.0010153 0.000839274 0.0010196 0.000895829 0.0011224 0.00105353 0.000906971 0.000957379 0.000976109 0.00110766 0.000943331 0.00110173 0.000796566 0.0010778 0.000790251 0.00100758 0.000808254 0.001065 0.00110736 0.00109719 
0.00105742 0.00100065 0.00095438 0.00113356 0.000981986 0.000867317 0.00122352 0.000848078 0.00103589 0.000931593 0.000921865 0.00106949 0.000896015 0.000946617 0.00107788 0.000859107 0.00117744 0.00103696 0.00106661 0.000918891 0.0010483 0.000908433 0.000997593 0.00111494 0.00102103 0.00111217 0.000951408 0.00107467 0.000910942 0.00093865 0.00104664 0.000968221 0.00123827 0.000731664 0.000967653 0.000951164 0.00122744 0.00104722 0.00104794 0.00122409 0.00103567 0.00107898 0.00111289 0.00101784 0.00102927 0.000800191 0.00100549 0.00100786 0.000885598 0.00085106 0.000932468 0.00105134 0.0007864 0.00117494 0.00117189 0.000924042 0.00105493 0.000938318 0.00100785 0.00114405 0.00100805 0.00108477 0.00123274 0.00106103 0.000956718 0.000780536 0.000836185 0.00113431 0.00111352 0.000956661 0.00102146 0.00102723 0.000918098 0.000963345 0.00118027 0.00100812 0.000913601 0.000977677 0.000964635 0.000790667 0.000819673 0.00106278 0.00101089 0.00104412 0.00100755 0.000991986 0.00102244 0.000917712 0.000932536 0.00112128 0.000977009 0.000987868 0.00110633 0.00102784 0.00105167 0.000934136 0.00101393 0.00091917 0.000835966 0.00111666 0.000924054 0.000928242 0.000973348 0.00107099 0.000812749 0.000881865 0.000975519 0.000878311 0.0011861 0.000926852 0.000818501 0.00106276 0.00105852 0.00112208 0.000877196 0.00104557 0.00107599 0.000895184 0.00109586 0.00103838 0.000919415 0.00110161 0.000885129 0.000892661 0.00118317 0.00108552 0.000972555 0.000918542 0.000847964 0.000833438 0.0009642 0.00103112 0.000908663 0.00100775 0.00109098 0.00104234 0.00104313 0.000929052 0.00107585 0.000920384 0.000841802 0.00100392 0.0011891 0.00107083 0.000916335 0.000888597 0.00101989 0.00107648 0.0010402 0.00099941 0.00096923 0.00116006 0.000966802 0.000945867 0.000894534 0.000908546 0.00107744 0.000851813 0.00111557 0.00107622 0.00101333 0.00105851 0.00102604 0.00103016 0.00107667 0.00117158 0.00107195 0.000950551 0.00103468 0.000935363 0.00106874 0.00107955 0.00108407 0.00102794 0.000997498 0.00106376 0.00111667 0.00112829 0.0012146 0.000803236 0.000977838 0.00113137 0.00100703 0.00116108 0.00109102 0.000903566 0.00100657 0.0010936 0.000940653 0.000983561 0.00102226 0.000989043 0.000928404 0.000936853 0.000878968 0.00106999 0.000987316 0.000935931 0.00107477 0.000974187 0.00102458 0.00117918 0.000997677 0.00108727 0.000838507 0.00106516 0.00104642 0.000825586 0.000846115 0.00108112 0.00107564 0.00108237 0.00107108 0.00100168 0.000974408 0.000929307 0.00117527 0.000937675 0.00110403 0.000837794 0.0011392 0.00105751 0.0010634 0.000930082 0.000964404 0.00102229 0.00115813 0.000893305 0.00105782 0.000981786 0.000996873 0.000873889 0.00116986 0.000965092 0.000885418 0.00105794 0.00117003 0.000854521 0.00114412 0.00102467 0.00092379 0.000949071 0.00110909 0.00109344 0.00105556 0.000911836 0.00101286 0.00118455 0.00110288 0.000894843 0.00102685 0.00109586 0.000879108 0.000970587 0.00115552 0.00100603 0.00091618 0.00112996 0.000848112 0.00103727 0.000998042 0.00106361 0.00111497 0.000884816 0.000994125 0.000983629 0.000915823 0.000992977 0.00108906 0.000907799 0.000902678 0.00101917 0.00102567 0.000915775 0.000920607 0.000975075 0.000957553 0.000944127 0.00104953 0.000867041 0.000940253 0.00089567 0.000987272 0.000912837 0.00084154 0.00100912 0.00111086 0.000998739 0.00103805 0.000972484 0.0010618 0.000992757 0.000979514 0.00100443 0.00100598 0.000945271 0.000961966 0.000960005 0.00101813 0.00087621 0.00119169 0.000846303 0.000970547 0.000968123 0.000866296 0.000969378 0.000970666 0.000938198 0.000933842 0.000878176 0.00103212 0.00106817 0.0010369 0.000943783 0.0010731 0.0010184 0.00113776 0.00080072 0.000985012 0.000942371 0.00104773 0.00106238 0.00116212 0.00111491 0.00130827 0.000950324 0.00108699 0.00110275 0.00105571 0.000950632 0.000933404 0.00103435 0.00105384 0.000939616 0.00101385 0.000900563 0.000831034 0.00094794 0.00100609 0.000966156 0.000908625 0.000948231 0.000994855 0.00123321 0.00102744 0.000943153 0.00104979 0.000945701 0.00100243 0.00103963 0.000902286 0.000998999 0.000998508 0.00108809 0.000971404 0.000923732 0.000900531 0.00100746 0.000907059 0.000816216 0.000984533 0.00098054 0.000999495 0.00111685 0.000936418 0.000921669 0.00101028 0.000996753 0.000788285 0.00112346 0.000951154 0.00101407 0.00108344 0.000915854 0.000868279 0.00108277 0.00106776 0.000957755 0.000834636 0.000891049 0.000924072 0.000959561 0.000810623 0.00100349 0.00113797 0.00101172 0.000880623 0.00104858 0.000913904 0.000890838 0.00116591 0.000963704 0.00100632 0.000936155 0.00108983 0.000935788 0.00107639 0.000994357 0.000825125 0.000785949 0.000942794 0.000968016 0.00104383 0.000977274 0.000913777 0.00114422 0.000922648 0.000963436 0.00103306 0.000982542 0.000899381 0.00116416 0.000850381 0.00104156 0.00106107 0.000881764 0.000989365 0.00107388 0.000897729 0.00090423 0.000960325 0.00113484 0.000887764 0.000908214 0.000977987 0.000963244 0.00114429 0.00112741 0.001139 0.000976111 0.00120852 0.00104355 0.000907191 0.000900486 0.00104793 0.000764171 0.000995628 0.00108605 0.000982865 0.00100445 0.00097517 0.000944449 0.0010382 0.000869804 0.00125272 0.00105651 0.00106406 0.000955546 0.000777884 0.00100601 0.000883559 0.000977055 0.000831928 0.000972296 0.00101021 0.00103332 0.00105537 0.00106094 0.000948098 0.000812349 0.0011965 0.000996936 0.000976834 0.000940326 0.000874281 0.000960534 0.000993123 0.00116893 0.00093516 0.00109117 0.000974855 0.00091593 0.00110156 0.00109695 0.00104494 0.000758374 0.00108675 0.000941688 0.00113259 0.0009268 0.00100587 0.00107314 0.000886468 0.000965577 0.00105575 0.000900711 0.00099351 0.00085005 0.00118536 0.000854284 0.00107617 0.00110169 0.00126399 0.000981435 0.00103764 0.00119394 0.00119376 0.00102372 0.000980687 0.000944983 0.00105269 0.00110292 0.00121068 0.000881531 0.00116269 0.00100668 0.00104644 0.00100376 0.00102255 0.000771183 0.00109382 0.000964091 0.000995558 0.000995482 0.000787405 0.00119457 0.000939707 0.0010038 0.00104773 0.00101653 0.000968347 0.00103612 0.00112232 0.00102419 0.000891951 0.000914602 0.00101521 0.00107463 0.00118113 0.00108039 0.000928196 0.0010649 0.000790188 0.000959195 0.00100552 0.00110455 0.000927128 0.00120331 0.000915999 0.00116323 0.00121755 0.000907027 0.00079812 0.000999394 0.00105775 0.00110092 0.000972288 0.000869724 0.00112087 0.000940327 0.000971913 0.000852296 0.000919466 0.00102081 0.00117701 0.00113424 0.000896182 0.00105394 0.00088887 0.0011424 0.00102845 0.000954675 0.000936103 0.000823251 0.00103937 0.00106396 0.00100625 0.00106692 0.00104124 0.00111949 0.000983003 0.000995476 0.000829891 0.000940349 0.00120179 0.000900794 0.00107788 0.00106434 0.000979053 0.000933116 0.00104462 0.000971876 0.000819848 0.000910995 0.0010882 0.00118765 0.000869592 0.000983601 0.00093143 0.00118244 0.000891823 0.00113816 0.000892172 0.00102626 0.000942174 0.00103062 0.00116444 0.000981682 0.000840568 0.000950626 0.000787666 0.00105291 0.00100493 0.00110576 0.00112131 0.00115758 0.00110921 0.00101254 0.000899694 0.00110255 0.000955932 0.0010314 0.0010888 0.00116481 0.000949445 0.00093592 0.000826393 0.00100476 0.00097967 0.00102998 0.000969337 0.00113405 0.00108207 0.00102341 0.000948681 0.000849434 0.000949413 0.000924157 0.00107428 0.000946334 0.00111463 0.00121483 0.00103946 0.00126441 0.00093234 0.000840146 0.000947492 0.000872517 0.000958287 0.000990642 0.0011648 0.000978738 0.0010461 0.000949059 0.000988648 0.00104204 0.000931725 0.000989395 0.001143 0.00100783 0.00109772 0.00120497 0.00117473 0.00109122 0.00103662 0.00100824 0.00105807 0.00108766 0.0010238 0.00107806 0.000798034 0.000875729 0.00103404 0.000921786 0.000886125 0.000866853 0.00110261 0.000968374 0.000886996 0.000957552 0.000943773 0.0010654 0.00113512 0.00103237 0.000853413 0.0010591 0.00100269 0.0010704 0.00107679 0.000915945 0.00101304 0.000745606 0.0011463 0.00105617 0.00103175 0.000770238 0.000950357 0.000906277 0.000884187 0.00108051 0.00103711 0.000990226 0.00113949 0.00104505 0.00105697 0.000818262 0.000930713 0.00109003 0.00105959 0.00107564 0.000948831 0.000925045 0.00101898 0.00100438 0.0010177 0.00100654 0.00103292 0.000874227 0.000972202 0.00115327 0.000950956 0.000784757 0.00115377 0.00097507 0.00114241 0.00101412 0.000855294 0.00112791 0.000941542 0.00100887 0.00117466 0.000955067 0.00100955 0.00105339 0.000946224 0.000988583 0.00118464 0.000927377 0.0010577 0.000971465 0.000884247 0.00096149 0.00116813 0.000987345 0.00117373 0.00101003 0.00108544 0.000980457 0.000863963 0.00103214 0.000975252 0.000864953 0.000991904 0.000953929 0.00102053 0.00112716 0.000949929 0.000989361 0.000996038 0.00104732 0.00102911 0.0011099 0.000913959 0.000849983 0.000884298 0.00103249 0.000973069 0.00110951 0.0011668 0.000893265 0.000981311 0.00118833 0.00099352 0.00104098 0.000987734 0.000995752 0.0010996 0.00075987 0.00112922 0.00108463 0.00121846 0.000818198 0.000939948 0.00102298 0.000970997 0.000910394 0.00116293 0.00112893 0.0010441 0.000954923 0.000974379 0.00137444 0.00095766 0.00101262 0.00101693 0.000967916 0.000965146 0.000982428 0.000838834 0.0010764 0.00114742 0.000872665 0.00088518 0.000904291 0.00103443 0.000892466 0.00103796 0.00102669 0.00102054 0.00102261 0.00109025 0.000962754 0.000978797 0.00111254 0.00101414 0.000901167 0.000998829 0.00129724 0.000919624 0.000931293 0.000914322 0.00112407 0.00090207 0.00091279 0.00102686 0.00111538 0.00104892 0.0011204 0.00107128 0.00113901 0.000951414 0.000914792 0.00111758 0.00118597 0.000951464 0.000998857 0.000900307 0.000975348 0.00105541 0.00099872 0.00119611 0.000967485 0.00098143 0.00089406 0.000792555 0.00103555 0.000951292 0.000817292 0.000975071 0.000960202 0.00102135 0.00125191 0.00103706 0.000995684 0.00081854 0.00108347 0.000955674 0.00115474 0.00108301 0.00103075 0.00100495 0.00103691 0.000911767 0.000910004 0.00109221 0.000808842 0.000887282 0.000917978 0.0010592 0.000951563 0.000879271 0.00105937 0.000911946 0.000920327 0.000943751 0.000983576 0.00103869 0.000837904 0.000990585 0.00106804 0.00104681 0.00107943 0.00111544 0.000982408 0.00103856 0.000996403 0.00103226 0.000996699 0.00105642 0.000929908 0.00083626 0.000934874 0.00113755 0.000943692 0.00111524 0.000960021 0.000912648 0.000989159 0.00110485 0.000866729 0.00100825 0.000880758 0.0010156 0.000881606 0.00112468 0.00104076 0.000925599 0.00110905 0.00106282 0.000984276 0.00103785 0.000960857 0.0011741 0.000860881 0.00101733 0.0010419 0.00111478 0.00104973 0.00105802 0.000992979 0.00104065 0.000980227 0.000793261 0.000936837 0.000929851 0.000877061 0.000890289 0.000947435 0.00100054 0.000796069 0.000926817 0.0011274 0.000902945 0.00102146 0.00105258 0.00103245 0.000963117 0.000995017 0.000792854 0.000939573 0.0008556 0.00098914 0.00112973 0.000803531 0.00129026 0.00109783 0.000853149 0.000973541 0.00103769 0.00103932 0.000768681 0.00108539 0.000878228 0.000933694 0.00102616 0.000991503 0.00100992 0.00101708 0.000980884 0.00103247 0.00107587 0.00111788 0.00096092 0.000852873 0.00105 0.000930483 0.00110205 0.00104094 0.00102433 0.00107016 0.0010363 0.00087335 0.000916631 0.000977426 0.000991368 0.00111671 0.000881255 0.00101757 0.00110715 0.000826051 0.00107651 0.00102967 0.000972391 0.00097135 0.00107522 0.00103467 0.000949656 0.00107542 0.00110584 0.000951476 0.00102787 0.000849141 0.00101707 0.000933519 0.0011398 0.00103801 0.00101293 0.000986868 0.000898233 0.00114349 0.000916433 0.00106493 0.00078639 0.00112006 0.000755724 0.00111266 0.00080407 0.00103611 0.00107687 0.000864371 
0.00115845 0.000935758 0.00102851 0.0010275 0.000937327 0.000797356 0.00117577 0.00105013 0.00111625 0.000864562 0.000852523 0.00100462 0.000853767 0.000905244 0.00113289 0.000994753 0.00108109 0.000967032 0.000886649 0.00093658 0.000974968 0.00093059 0.000895308 0.000977401 0.00114686 0.00108648 0.000954958 0.00107326 0.000994066 0.00106415 0.00100326 0.000959909 0.0011756 0.000803594 0.000971272 0.00115247 0.00115284 0.0010703 0.00104709 0.00119031 0.0010798 0.00099409 0.00111599 0.000992412 0.000946695 0.000900015 0.00109064 0.00106386 0.000665237 0.00109168 0.000843737 0.00100469 0.000798687 0.00106906 0.00100515 0.000742426 0.000986597 0.00115266 0.00115289 0.00110478 0.000917755 0.00112704 0.000997086 0.000973388 0.00113238 0.000821559 0.00100481 0.000922317 0.00101681 0.00104864 0.00100458 0.00105353 0.00110043 0.000979669 0.00104587 0.000922685 0.00109698 0.000967106 0.001095 0.00114341 0.000827834 0.00113582 0.0008389 0.000912128 0.00108009 0.00110663 0.000945389 0.00094873 0.00101514 0.00113312 0.000999198 0.00108842 0.00114308 0.000955724 0.00115846 0.000960544 0.00109302 0.000844626 0.00108826 0.00105452 0.000881997 0.00102734 0.00100051 0.00114136 0.000884428 0.0010015 0.00102754 0.000887371 0.00129248 0.000863436 0.000924653 0.00107288 0.00112181 0.000927662 0.000949808 0.00098736 0.000968777 0.000860832 0.00105036 0.00106481 0.000874427 0.00118645 0.0008922 0.00101883 0.00111688 0.00110104 0.000932876 0.000802367 0.00103871 0.000923638 0.000998402 0.00100813 0.000938222 0.00107551 0.000937867 0.00101173 0.00112924 0.000884512 0.00106552 0.00102477 0.000779343 0.00101813 0.000957595 0.000957783 0.00097024 0.00103178 0.0012676 0.00111165 0.000975936 0.00094763 0.000911566 0.00111423 0.000895618 0.00109381 0.00103273 0.000931478 0.00108492 0.000909722 0.000997517 0.00111446 0.000873029 0.00103467 0.00109725 0.00104178 0.00100064 0.00111736 0.000905375 0.000928279 0.00113438 0.000897429 0.00108616 0.00104434 0.00103184 0.000978716 0.0010465 0.00095017 0.00093617 0.00107733 0.0010889 0.000829942 0.00100145 0.00108746 0.00102468 0.00108203 0.00107929 0.000931741 0.00103579 0.00129083 0.00101636 0.00102489 0.00103543 0.000974271 0.000942904 0.00118047 0.000959334 0.00093559 0.000838299 0.00103907 0.0011468 0.000956303 0.000887263 0.00106212 0.000883758 0.00102661 0.000740058 0.00107925 0.00109932 0.000948064 0.000980596 0.00102858 0.000777074 0.00106175 0.00112672 0.00105973 0.000922158 0.000886476 0.00100899 0.000988565 0.00117513 0.000900871 0.00117862 0.00098941 0.00113941 0.00103828 0.000950912 0.00110262 0.000997594 0.0010092 0.00120639 0.000799783 0.00102727 0.00089292 0.00107865 0.000985442 0.00102267 0.000974717 0.000971607 0.0009113 0.00122095 0.000890267 0.000927889 0.00105813 0.000949347 0.00115187 0.00125792 0.000778145 0.00109581 0.00098175 0.00103836 0.000807681 0.00104659 0.0010327 0.000821942 0.00100527 0.00102999 0.000991481 0.001009 0.00119007 0.000845108 0.0010628 0.00106303 0.000934039 0.00102452 0.000830135 0.00101284 0.000989161 0.000887512 0.000969005 0.000949917 0.0011475 0.000994425 0.00105262 0.00101479 0.00086688 0.000936871 0.000911504 0.0010182 0.000904197 0.00114434 0.000867337 0.000960453 0.000954323 0.0010174 0.00090174 0.00099875 0.000921436 0.00111153 0.00105316 0.000917903 0.000988501 0.00121859 0.00101814 0.000908486 0.000951834 0.00103214 0.000718576 0.000988192 0.000966824 0.000973822 0.00100418 0.000968362 0.000948267 0.000968707 0.000994245 0.000837357 0.00102243 0.00109898 0.000975128 0.00103072 0.000905691 0.00110935 0.000911595 0.000892577 0.000977557 0.0012642 0.000900232 0.00108541 0.000833215 0.000967345 0.000999929 0.0010271 0.00119003 0.00102633 0.00103721 0.0011342 0.000970933 0.00120091 0.00104919 0.00108573 0.00107906 0.000930564 0.00111931 0.000859402 0.000974539 0.00107999 0.00101732 0.000843204 0.00101237 0.000966536 0.000878918 0.000942353 0.00104583 0.00106914 0.00101609 0.0010342 0.00121285 0.000990313 0.00115968 0.0010504 0.00111331 0.000841703 0.000919002 0.000776857 0.000910961 0.00100386 0.000915176 0.000908448 0.000996389 0.000920758 0.000886379 0.00093152 0.000959396 0.000997385 0.00118196 0.000945874 0.000968976 0.00101526 0.00104227 0.000873727 0.000976251 0.000862634 0.00110171 0.000990286 0.000926695 0.000951288 0.00116098 0.00107769 0.000865522 0.000810757 0.000956896 0.000898137 0.000871489 0.000860306 0.00096549 0.00111214 0.00108714 0.00102534 0.000981666 0.00117051 0.000794031 0.00111672 0.000964779 0.00092442 0.000936225 0.00101898 0.00107276 0.00101277 0.00106062 0.00102478 0.000967316 0.00111115 0.000931619 0.00113047 0.000881355 0.000955074 0.00118227 0.000965556 0.00101158 0.000984887 0.00105485 0.000822335 0.000934415 0.000955421 0.00115355 0.000964474 0.000990546 0.000983385 0.00105008 0.000913054 0.00083666 0.00101923 0.00102497 0.000860864 0.00099176 0.000868645 0.000891247 0.0008359 0.00115117 0.00121676 0.0010645 0.00100378 0.000878321 0.000858189 0.00105249 0.0011886 0.000974752 0.00111989 0.000867249 0.000997633 0.000968943 0.00103205 0.00110484 0.00101433 0.000958623 0.00108809 0.00104569 0.00107924 0.00101009 0.0010201 0.000923625 0.000822103 0.000928219 0.000791622 0.000921271 0.000960846 0.00104254 0.00104878 0.000935722 0.00102996 0.00103669 0.0011513 0.000805015 0.000870408 0.00103895 0.000905811 0.000968679 0.000842596 0.00105581 0.00109517 0.00106878 0.00108032 0.000854967 0.00107491 0.00113963 0.000927241 0.000742695 0.000957793 0.000978799 0.00102678 0.000974346 0.000919222 0.0010098 0.000830598 0.00120635 0.00111327 0.00108127 0.00100661 0.000803491 0.00110302 0.00081232 0.00104624 0.00107313 0.00116417 0.000975075 0.00107512 0.00107482 0.0010881 0.000990384 0.000908562 0.00110677 0.00102434 0.00126998 0.00103259 0.000875133 0.00110551 0.000989473 0.00108912 0.000962709 0.000986073 0.000934904 0.00102628 0.00089416 0.00109361 0.000983424 0.000946675 0.00112842 0.000949852 0.00105623 0.000752647 0.000956553 0.000829764 0.00106408 0.00119754 0.00103802 0.000873193 0.00093484 0.000979011 0.00100559 0.00109296 0.00107934 0.00103067 0.000945209 0.000956172 0.000885291 0.00101751 0.0010822 0.000896385 0.00124428 0.000947731 0.00118427 0.00114356 0.00104434 0.00095441 0.000951397 0.000950354 0.000976039 0.000983516 0.000797301 0.00102477 0.00092804 0.000971781 0.001022 0.000911903 0.000930043 0.00118282 0.00116823 0.000969623 0.00103378 0.000804474 0.0011089 0.00103998 0.000988861 0.000873633 0.000989256 0.00103546 0.00113777 0.000852524 0.000992986 0.00110363 0.00111191 0.000952773 0.00110181 0.000850197 0.000937999 0.00111336 0.000966069 0.00114579 0.00112816 0.000807547 0.000936046 0.00095497 0.000918793 0.000981157 0.000933254 0.000975063 0.0010776 0.00098207 0.000991804 0.000941665 0.000936622 0.00102436 0.00109675 0.00100982 0.000920552 0.000934488 0.000998501 0.0012956 0.000981221 0.000915324 0.000979949 0.000934189 0.00103032 0.000887999 0.00102224 0.00105609 0.00100273 0.0011801 0.000951833 0.00085066 0.00100845 0.000940093 0.000984038 0.000960967 0.00101413 0.00104569 0.000746556 0.00101906 0.00108287 0.000862196 0.000874261 0.00094846 0.001137 0.00102525 0.00101487 0.00101355 0.000959133 0.00105015 0.000972512 0.000974688 0.001034 0.000994406 0.00110497 0.000854999 0.00117584 0.000857919 0.000955282 0.00116128 0.000886798 0.000991173 0.00104746 0.00110306 0.00103052 0.000888196 0.000976051 0.000917395 0.000909711 0.00096048 0.000980754 0.00104868 0.00107975 0.00107503 0.00110576 0.00110896 0.00110675 0.0010799 0.0010523 0.00113434 0.00107145 0.0011016 0.00125356 0.000945178 0.000961147 0.00115509 0.00100007 0.000968291 0.000996456 0.00100822 0.00100884 0.000973907 0.000774593 0.000992451 0.00100142 0.00109574 0.000981362 0.000976292 0.00113595 0.00121917 0.000899643 0.00108383 0.000976204 0.00112682 0.000813702 0.00102206 0.000799407 0.00108757 0.000810233 0.000920211 0.000951849 0.000869341 0.00101201 0.00104975 0.00107617 0.00103192 0.000935417 0.00103497 0.000909685 0.000907852 0.0010004 0.00117376 0.000901042 0.000878296 0.00106598 0.00102112 0.00113726 0.00105758 0.00112644 0.00101924 0.000925876 0.000967873 0.00103335 0.000889718 0.000731921 0.00113235 0.000946683 0.000988424 0.000830756 0.00104734 0.0010881 0.001044 0.0011172 0.00110367 0.00101443 0.00100588 0.00106415 0.000834316 0.00116054 0.00117094 0.00103594 0.00114055 0.000911164 0.000892941 0.00100826 0.00108602 0.000988645 0.00110465 0.000994649 0.00103778 0.00114826 0.000907937 0.0011294 0.000882954 0.00106079 0.0011609 0.000961368 0.00103678 0.00116635 0.000967982 0.000928051 0.000985589 0.00104958 0.00110437 0.00112398 0.00104402 0.000897061 0.00097825 0.00106357 0.000865249 0.00104245 0.00123277 0.000912129 0.000926406 0.000988693 0.00103889 0.00103098 0.00113165 0.001026 0.00128591 0.000984319 0.00108099 0.0010776 0.00094869 0.000937483 0.00100564 0.00110032 0.000850537 0.000949329 0.00111009 0.00106378 0.00099373 0.000957101 0.00105953 0.00120351 0.000920739 0.00106499 0.00100866 0.00106066 0.000904745 0.000876417 0.000922395 0.000925911 0.00106985 0.000925975 0.000935338 0.000912838 0.00101712 0.00106671 0.00109105 0.00107953 0.000929668 0.000980634 0.00106294 0.00090934 0.000976609 0.00109094 0.0011349 0.000962341 0.00093983 0.00120001 0.000909184 0.000993797 0.00108014 0.00100231 0.00105853 0.00103291 0.000999109 0.000982939 0.00117682 0.00101022 0.00104584 0.001076 0.00115688 0.000778135 0.000951013 0.00108943 0.00101748 0.00112337 0.000910209 0.00106106 0.000926107 0.000914704 0.00105736 0.00096555 0.000980011 0.00102777 0.000806036 0.00091426 0.00104695 0.000908319 0.000966895 0.000798167 0.00105597 0.00116281 0.00103886 0.00101334 0.000862313 0.00104313 0.000909551 0.00104043 0.00107508 0.000882507 0.00116341 0.00111592 0.0010066 0.000857329 0.000886687 0.000934088 0.00095178 0.00105181 0.000985483 0.000918832 0.000968957 0.00100995 0.00097549 0.00112168 0.000950436 0.000966243 0.000878973 0.000906283 0.00100984 0.0012457 0.000973702 0.00104034 0.00121115 0.0009999 0.00108233 0.000991594 0.000963941 0.00102016 0.000949708 0.000849983 0.000803313 0.00088263 0.00109122 0.00103161 0.00117484 0.00106092 0.000916033 0.00107097 0.00117758 0.000935952 0.00093147 0.00105283 0.000930726 0.000867253 0.000992484 0.00112169 0.000990419 0.00106085 0.000896645 0.000815477 0.0010548 0.00103443 0.00109536 0.00087889 0.0010012 0.00105609 0.000938275 0.000937785 0.000974187 0.00106988 0.00099558 0.000869824 0.000975053 0.00113476 0.000884415 0.000955818 0.000944294 0.000954195 0.000903635 0.000944094 0.000967728 0.000999584 0.00088294 0.000994468 0.00104883 0.00106972 0.00109963 0.0011675 0.000807678 0.0010352 0.000976983 0.00111457 0.00100372 0.000772229 0.00110212 0.00108069 0.000823702 0.000804076 0.00112541 0.00110391 0.000730099 0.000998896 0.000887608 0.00100078 0.00100741 0.000910226 0.000929076 0.000979928 0.00095547 0.0010221 0.00115001 0.000993056 0.000976644 0.000934417 0.00094934 0.000945865 0.000943126 0.00107347 0.000963816 0.00113324 0.000997898 0.00080074 0.000853119 0.000866947 0.000944998 0.00112703 0.000861307 0.00106997 0.00105062 0.00104358 0.00103905 0.000870636 0.000847016 0.000899495 0.00099617 0.00101781 0.0010922 0.000955026 0.0011242 0.00109448 0.0010733 0.000942127 0.0010633 0.000917352 0.00108903 0.00115962 0.00106106 0.000831784 0.000930946 0.00106134 0.0010205 0.00101922 0.000783721 0.00097415 0.000843386 0.0010896 0.000900537 0.00107358 0.00114747 0.000980184 
0.00108896 0.000988665 0.000848435 0.00103747 0.00110009 0.000937979 0.00088774 0.000909254 0.0009923 0.000805463 0.00086986 0.000937819 0.000902634 0.00101211 0.00098235 0.00104983 0.00114059 0.000970094 0.000954675 0.00089991 0.000942675 0.000931145 0.00100272 0.00113814 0.00100078 0.00102644 0.000869042 0.00104921 0.00100937 0.00106594 0.000825715 0.000889989 0.00102416 0.000880293 0.000992802 0.00102765 0.00116043 0.00089964 0.00103071 0.00105079 0.000944904 0.000975357 0.00120363 0.000963432 0.00113984 0.00084406 0.00114409 0.00112521 0.0010175 0.00105474 0.000879752 0.000965086 0.000808325 0.00107866 0.00099935 0.000970019 0.000967611 0.0010586 0.00100508 0.00120938 0.00101956 0.00112084 0.00110377 0.000944113 0.00102705 0.000803072 0.000952683 0.000946216 0.00111818 0.000975071 0.00114634 0.000860019 0.00094215 0.000935322 0.00121799 0.00103218 0.0010186 0.00102191 0.00105418 0.000830689 0.000935629 0.00117947 0.00106328 0.00103023 0.00106907 0.00101914 0.00107143 0.0010766 0.00108254 0.00110282 0.00102585 0.000983171 0.00105165 0.00101662 0.0011074 0.000975566 0.00105536 0.000890959 0.000952023 0.000968288 0.000885895 0.00104067 0.00101903 0.000957409 0.000868755 0.000939389 0.000996023 0.000854871 0.00105136 0.00100664 0.000916652 0.0010596 0.00102243 0.000957773 0.000958285 0.000932479 0.000965753 0.00101657 0.00117444 0.000937537 0.00100316 0.00101215 0.000796857 0.00113816 0.00111537 0.00106064 0.000891265 0.000829895 0.000918412 0.000790077 0.00093062 0.000956916 0.00101647 0.00112238 0.00109473 0.00109459 0.00107868 0.00092335 0.000923727 0.00101125 0.000885856 0.00103532 0.000873316 0.00108468 0.000951046 0.000944356 0.00112735 0.00107193 0.00104594 0.000991115 0.000988219 0.00120903 0.000915344 0.00100627 0.000937444 0.000990141 0.00121282 0.00101478 0.00122154 0.00121261 0.000878204 0.00091753 0.00100145 0.00112581 0.00101262 0.00108041 0.000906945 0.000980534 0.000985323 0.000812936 0.00117403 0.00100332 0.00134796 0.0010644 0.00114405 0.000972138 0.000973838 0.00108514 0.00105761 0.000908805 0.000963538 0.00117825 0.000980941 0.00100184 0.00105275 0.000908585 0.00109033 0.001038 0.000877924 0.000961422 0.000997842 0.0011153 0.00100102 0.00106661 0.00101375 0.00105925 0.00100819 0.00096762 0.00103199 0.000912349 0.00095216 0.00106971 0.000821043 0.00105727 0.000673418 0.000868425 0.00113731 0.000806422 0.000983815 0.000995889 0.000929249 0.00102728 0.00105031 0.000979972 0.00107166 0.00100343 0.00109925 0.00109277 0.00114627 0.000889401 0.00103492 0.00110242 0.00106063 0.000969209 0.00083246 0.000950991 0.000959453 0.000890306 0.00125245 0.000999998 0.000858999 0.000897503 0.00124272 0.000901969 0.00116397 0.0011019 0.00105773 0.000728537 0.00120069 0.000897974 0.000877998 0.00105407 0.000907953 0.00100861 0.00108343 0.000813969 0.000943789 0.00117049 0.000910889 0.000771297 0.00102145 0.000849439 0.000977603 0.00100877 0.000994892 0.00102519 0.0010566 0.00123284 0.000716308 0.00107076 0.00118766 0.000827738 0.000968166 0.000897379 0.000967506 0.0010138 0.000921742 0.00102297 0.000911094 0.00109477 0.000947454 0.000930077 0.00108226 0.000912021 0.00103803 0.000953282 0.000997637 0.00096711 0.00105106 0.000896725 0.000868662 0.0010653 0.000959284 0.000989605 0.00107789 0.000877239 0.00104461 0.00106783 0.00104627 0.000998302 0.00106422 0.000993209 0.000891054 0.000964863 0.0010357 0.000822342 0.00106294 0.000990836 0.000863842 0.000842998 0.00120238 0.000980209 0.000825835 0.00099193 0.000963573 0.00109538 0.000978649 0.00103804 0.00100577 0.0010571 0.00108047 0.000861915 0.000966594 0.000868855 0.00102501 0.000945109 0.000983097 0.000791739 0.000889482 0.00093369 0.00103586 0.00089039 0.00109502 0.00106679 0.0010771 0.000966921 0.00105529 0.000973404 0.000968201 0.000911962 0.00102218 0.000944003 0.000903663 0.000914765 0.00104146 0.000919965 0.000857838 0.000999051 0.0010212 0.00085901 0.000936137 0.00090025 0.00107824 0.0010599 0.00102906 0.00116797 0.000861869 0.00116325 0.000977464 0.000974319 0.000881808 0.00086024 0.000873019 0.000998854 0.00108967 0.000892155 0.000959777 0.000829523 0.000924453 0.000996679 0.000967707 0.00111119 0.000993303 0.00112728 0.000983122 0.00085703 0.000976447 0.00100075 0.000955286 0.000959014 0.000909992 0.000833643 0.0010037 0.0010452 0.00103686 0.00100825 0.000959301 0.000832089 0.000719905 0.000932414 0.000939663 0.000972284 0.000864726 0.000956374 0.00100652 0.00102223 0.000940245 0.00101924 0.000902996 0.000884511 0.00126358 0.00114145 0.00102679 0.00102557 0.00110739 0.000947235 0.000991401 0.00109074 0.000992942 0.000922645 0.00109163 0.000922567 0.00118432 0.000935654 0.000957825 0.0011138 0.00104753 0.00104239 0.000990528 0.00102372 0.000851071 0.00100527 0.000796821 0.00103859 0.00103829 0.000910071 0.000960506 0.00109014 0.000907181 0.00104056 0.00098404 0.00107678 0.00095936 0.00104592 0.000968011 0.000905604 0.000977494 0.0011255 0.00111117 0.000963159 0.00109862 0.00118917 0.000935386 0.000911457 0.000988823 0.000900955 0.00110881 0.000854758 0.000886159 0.000984408 0.000986265 0.000936929 0.00109432 0.000989531 0.00120045 0.00109043 0.001039 0.00105889 0.000938748 0.00104978 0.000945315 0.00102873 0.000875057 0.00103118 0.000957276 0.00103201 0.00100911 0.00101624 0.000972861 0.000997925 0.00127622 0.000896762 0.00092807 0.00108114 0.000941601 0.00100959 0.000996308 0.000983836 0.00103577 0.00101008 0.0011211 0.00107638 0.000861099 0.00104216 0.00109156 0.000683735 0.00101028 0.000939453 0.00125979 0.000946323 0.00104273 0.00114887 0.000986169 0.00101386 0.00109331 0.000926334 0.00110054 0.000903661 0.00116215 0.000983031 0.0011252 0.00124715 0.00124555 0.00106138 0.00104335 0.00100814 0.00105272 0.00100422 0.00100502 0.000896425 0.000945504 0.00118479 0.00106305 0.000869114 0.00115044 0.000935787 0.00122844 0.000925791 0.000991428 0.000824813 0.000979588 0.000828423 0.00120049 0.000968021 0.00077895 0.00113519 0.0010377 0.000986052 0.000992383 0.000870741 0.000956097 0.00109552 0.00104206 0.00106513 0.000903716 0.00102125 0.00111293 0.00104615 0.00103408 0.00103121 0.00107953 0.000820051 0.000901241 0.0011222 0.00112002 0.000950474 0.000849406 0.00113535 0.00099598 0.00125282 0.00113033 0.00102072 0.0010522 0.000817916 0.00098027 0.00109058 0.00107137 0.000835709 0.0009857 0.000972698 0.000844432 0.000939405 0.000803767 0.00100484 0.00113875 0.00106012 0.00090745 0.000881427 0.00092528 0.00118131 0.00101935 0.000991574 0.00103362 0.00103291 0.000901904 0.00108157 0.000970989 0.00109634 0.00102839 0.000996067 0.000861696 0.00108227 0.00089062 0.000849521 0.00115787 0.00107261 0.00102703 0.000992769 0.000747619 0.000994311 0.000944136 0.00101094 0.000876951 0.00100576 0.00111936 0.00104716 0.000968112 0.000994859 0.0010247 0.00102184 0.000975459 0.00121702 0.0011255 0.000968997 0.00113888 0.00109151 0.0012109 0.000916862 0.000863773 0.00092464 0.000868487 0.000973978 0.000960441 0.00101444 0.00121851 0.00116831 0.00101811 0.000939325 0.000862189 0.00113827 0.000890767 0.000923521 0.00108753 0.00109915 0.00102141 0.000957395 0.000852867 0.000975305 0.000889891 0.00102297 0.000974477 0.00110886 0.00100274 0.00097241 0.00099813 0.00102213 0.00103421 0.0009774 0.000829846 0.000847928 0.00112644 0.00105313 0.000963793 0.00111082 0.000906907 0.00116537 0.00106815 0.000818327 0.000984395 0.00102431 0.00107158 0.000978543 0.00102007 0.000998757 0.00103425 0.000924477 0.000892072 0.000977754 0.000988105 0.00095473 0.00112689 0.00101482 0.00109034 0.00100037 0.00101081 0.000987577 0.00108266 0.00110694 0.00118227 0.0011286 0.00100449 0.000899297 0.00103255 0.00100648 0.000937984 0.00102515 0.00101014 0.00100846 0.000981699 0.000824556 0.00104074 0.000965017 0.00100295 0.00104738 0.000952063 0.00103918 0.00104729 0.00116123 0.00100947 0.000911949 0.00110876 0.000750517 0.000983638 0.000920525 0.000911122 0.00093323 0.000844564 0.00106752 0.000822135 0.00105551 0.00111415 0.00105741 0.000936003 0.00104325 0.00108285 0.000718217 0.000986218 0.000963788 0.00108293 0.00104627 0.000979657 0.00113816 0.00111075 0.00106005 0.000975433 0.00116458 0.00111078 0.000870263 0.000895794 0.000959459 0.000933274 0.000852802 0.00106464 0.000974704 0.00100271 0.000880219 0.00107388 0.00117259 0.00102271 0.000854098 0.00109935 0.000897508 0.00100088 0.00122494 0.0008758 0.00108796 0.000940933 0.000980705 0.00108323 0.000987398 0.000916155 0.0011356 0.00117158 0.00103342 0.00122708 0.000821098 0.000871576 0.00106858 0.000928185 0.00104116 0.00108818 0.00101006 0.00107593 0.000870324 0.00114077 0.00104579 0.000897557 0.000953991 0.00110803 0.00104223 0.00115587 0.00112896 0.000978955 0.000859746 0.00105216 0.0010847 0.000925167 0.00113042 0.00121282 0.00105567 0.000996716 0.0011415 0.000839099 0.00106187 0.000943622 0.000923612 0.00118572 0.000989289 0.00113541 0.00103286 0.00123964 0.000870302 0.00108767 0.00112696 0.000878593 0.000967062 0.0010776 0.00125686 0.000864672 0.00105323 0.00106007 0.00104775 0.000969539 0.00106836 0.000978051 0.001056 0.000928243 0.00101167 0.000865494 0.000973842 0.00115398 0.000883202 0.000955271 0.000968911 0.00109965 0.00088943 0.00103665 0.000904474 0.00102216 0.00115045 0.000925046 0.000914973 0.000978857 0.000941172 0.000917541 0.000833975 0.000969489 0.00105431 0.000919337 0.00114888 0.000968535 0.0012004 0.000910673 0.001107 0.000992907 0.00115883 0.00112375 0.00101594 0.00102251 0.00108959 0.000998316 0.000840696 0.0010672 0.00106499 0.0010046 0.00102017 0.000833052 0.00100137 0.00126812 0.00090798 0.00111993 0.000942797 0.000911302 0.000952022 0.000834341 0.000982891 0.000975674 0.000922693 0.000887785 0.00106622 0.00110732 0.00104843 0.000956858 0.00103442 0.00100114 0.0011192 0.000917971 0.00112268 0.000979879 0.00109871 0.00109116 0.00105128 0.000946374 0.000969884 0.00110313 0.000990453 0.000890188 0.00106914 0.000904352 0.0010026 0.000917154 0.0011105 0.00105252 0.00111087 0.000911936 0.000943056 0.000827054 0.000805757 0.00108057 0.000994874 0.000890466 0.00101262 0.00112096 0.00103173 0.000975442 0.000992801 0.00101902 0.00100914 0.000996782 0.00094635 0.000875067 0.000980343 0.00100462 0.00103632 0.00102746 0.00113562 0.00112124 0.000832796 0.00115426 0.000930335 0.000869338 0.000984707 0.000992085 0.000888052 0.00108068 0.00109054 0.00102097 0.000973428 0.00108978 0.000901458 0.0011573 0.000980903 0.00095877 0.000749507 0.00102004 0.00112055 0.00104848 0.000955361 0.000996319 0.00117171 0.000953579 0.00099269 0.000883385 0.00106888 0.000822277 0.00102629 0.00104079 0.000846389 0.000837295 0.000787228 0.00104116 0.00102399 0.000921242 0.00113251 0.000951169 0.0010575 0.00101506 0.00106641 0.000855136 0.00111185 0.000957485 0.00108743 0.0010297 0.00087892 0.0010748 0.000996408 0.000814945 0.000910884 0.00111228 0.00122694 0.000826961 0.00111249 0.000817495 0.000794415 0.00106654 0.000984319 0.000925112 0.000892686 0.000856099 0.000973821 0.00104523 0.00106452 0.00106665 0.000911592 0.00110951 0.000974139 0.000881157 0.00105764 0.00110627 0.00107347 0.000950364 0.000876529 0.000963901 0.000898918 0.00106762 0.00106068 0.000926475 0.00110082 0.00107191 0.000944165 0.000985735 0.000972856 0.000888725 0.000927797 0.000974341 0.00112367 0.000983485 0.00113662 0.00115379 0.00112656 0.000981715 0.000858976 0.00109369 0.00099629 0.00111294 0.00114469 0.000998494 0.000824205 0.000952312 0.00106031 0.00113668 0.00105624 0.000954988 0.000950612 0.000883326 0.00101051 0.000930959 0.00106784 0.00111065 0.00109356 
0.00106804 0.00105531 0.0010313 0.0011863 0.00101502 0.000827307 0.00106177 0.000972147 0.00110951 0.000862006 0.000810473 0.000846473 0.000928704 0.000856403 0.00119529 0.000965927 0.00115004 0.00108852 0.000860878 0.000837165 0.00102187 0.000958785 0.000953945 0.000990836 0.00101521 0.00113284 0.000862386 0.00108427 0.00111503 0.000986387 0.000981721 0.00101949 0.00118401 0.000996945 0.000974883 0.00106078 0.00113852 0.00100796 0.00106435 0.00115036 0.00104678 0.000962886 0.0011822 0.000907441 0.00112484 0.000944687 0.00108725 0.000934961 0.000880121 0.000988065 0.00106015 0.00109222 0.000929481 0.00109518 0.0009984 0.000979172 0.000970756 0.000986061 0.0010573 0.00107538 0.000917472 0.00117079 0.00103776 0.000911143 0.000972129 0.000770437 0.000954428 0.000809563 0.00104203 0.00109243 0.00110069 0.00113374 0.000974616 0.000944363 0.00129937 0.00107993 0.00108773 0.00096504 0.000962624 0.000844728 0.000830321 0.0010031 0.000834457 0.000877254 0.000975715 0.00104271 0.00087841 0.00105042 0.00104206 0.00119105 0.000954017 0.000987187 0.00113916 0.000864027 0.00132366 0.000932313 0.00101853 0.000834046 0.000937633 0.000971164 0.000884705 0.00101077 0.000955793 0.000961995 0.000794181 0.00105343 0.00105672 0.00101478 0.00110828 0.000981229 0.000933079 0.00105543 0.00119471 0.000965283 0.000913996 0.000974446 0.000995737 0.000926239 0.00101289 0.000950465 0.000903424 0.00107599 0.000886001 0.00095624 0.00111363 0.00115039 0.000926045 0.000832674 0.00105785 0.00089185 0.000933613 0.000964936 0.000892156 0.000944785 0.00106299 0.000894843 0.00101713 0.000918946 0.00115726 0.000911975 0.000762663 0.0010773 0.000945692 0.00097584 0.00100638 0.00094361 0.00112953 0.000942377 0.00097741 0.000870583 0.00102688 0.00108427 0.000965892 0.00103828 0.000952375 0.00103528 0.00109123 0.000937065 0.00112642 0.00111907 0.00103049 0.00107823 0.00106464 0.00106242 0.00105234 0.0011592 0.000864235 0.000893367 0.000966834 0.000896006 0.00102583 0.00108896 0.0011838 0.00101247 0.00108247 0.000912411 0.000959746 0.00114437 0.000971916 0.000981066 0.00103611 0.00121528 0.00100015 0.00116208 0.00111953 0.000802501 0.00105732 0.00107729 0.000927166 0.000964549 0.000958352 0.000919195 0.000947984 0.00107354 0.000887649 0.00104968 0.000931044 0.00108242 0.00104058 0.000950684 0.00104993 0.00104398 0.000879807 0.000996055 0.000780715 0.000995489 0.00101271 0.000997817 0.000997077 0.00115831 0.00103183 0.000998306 0.00135528 0.000911753 0.000930755 0.00110935 0.00105116 0.0010021 0.00106679 0.000929089 0.00114836 0.0010625 0.00119395 0.00103693 0.000931342 0.00109146 0.000983609 0.00084133 0.0011423 0.000926296 0.0010168 0.000902207 0.00124739 0.00103456 0.00114004 0.00117084 0.00106436 0.000832682 0.00115958 0.00103127 0.000901235 0.0010311 0.00100184 0.00100125 0.00118009 0.00083078 0.000931385 0.00108902 0.000961047 0.000771173 0.00105971 0.00096915 0.00102377 0.00106835 0.000958263 0.00115695 0.00105626 0.001004 0.000884329 0.00107093 0.00107123 0.00104447 0.00104052 0.000951594 0.000815812 0.00091735 0.000965624 0.00101352 0.000982715 0.00083096 0.00102577 0.000824006 0.000955938 0.00102087 0.00112486 0.000988661 0.000952868 0.000989801 0.00112334 0.00101502 0.000994649 0.00103381 0.00099672 0.00088785 0.000843064 0.000852285 0.00095783 0.00103569 0.000854514 0.000974884 0.00123877 0.000872855 0.000906174 0.000852694 0.00105757 0.000807344 0.00104603 0.000999564 0.00101308 0.000899284 0.00112845 0.000985943 0.00091474 0.00108728 0.000798115 0.00110782 0.0010272 0.00101704 0.00106168 0.00081957 0.00115679 0.00101472 0.000878821 0.000947 0.00110644 0.00111871 0.00101666 0.000905834 0.000981945 0.000910415 0.00101527 0.000996937 0.00110674 0.000938153 0.00126514 0.000898409 0.0011083 0.00102859 0.00103296 0.000884133 0.00096192 0.00106076 0.00101401 0.000956075 0.00111471 0.000906095 0.000959337 0.0009141 0.000918728 0.000974885 0.000914756 0.000889668 0.00107835 0.001023 0.000860456 0.00115182 0.000971484 0.00109076 0.0010213 0.00102721 0.000941537 0.000808598 0.000958714 0.000974453 0.000998244 0.00104693 0.000918196 0.00100735 0.000981051 0.000828153 0.000894264 0.00105292 0.000945665 0.00104332 0.00100974 0.000933444 0.000978984 0.00108757 0.000906955 0.000976657 0.000961624 0.00082668 0.000993252 0.000823025 0.000948248 0.0010076 0.00106961 0.000846238 0.000777772 0.000988338 0.000938006 0.00081519 0.00101834 0.000889499 0.000999835 0.00112864 0.000931472 0.000873406 0.000817872 0.000915275 0.0010695 0.0010383 0.00103122 0.00105515 0.00104074 0.000881625 0.00107237 0.000996323 0.000918028 0.000855051 0.000915132 0.000979626 0.00105746 0.00095553 0.00095538 0.00106417 0.000865492 0.000987684 0.000974311 0.00113426 0.000943657 0.000886041 0.000831941 0.00106133 0.00096552 0.000963242 0.000934515 0.00103366 0.000989488 0.00101593 0.000998653 0.00108951 0.000946195 0.0010079 0.000832394 0.000922369 0.00115157 0.00122833 0.00125876 0.00117236 0.00118288 0.0010797 0.000824933 0.00107229 0.00118923 0.000903451 0.00124695 0.00103156 0.000859341 0.00110149 0.00111265 0.000948922 0.00113602 0.000922014 0.00111965 0.00103446 0.00110807 0.00107246 0.000981653 0.00099911 0.000963725 0.000885052 0.000887388 0.000897402 0.00111036 0.000974202 0.000889608 0.000903602 0.000874938 0.000898704 0.0010545 0.000929569 0.000873043 0.00102925 0.00102322 0.000968762 0.00107452 0.0010364 0.00102282 0.000957542 0.00105806 0.00106189 0.000922802 0.00107397 0.00103049 0.000758133 0.0011814 0.000971406 0.00122466 0.000885043 0.00115783 0.00102736 0.000923074 0.00100651 0.0010303 0.000969726 0.00103022 0.000886758 0.000971597 0.000812398 0.000796691 0.00101369 0.00122519 0.00112513 0.00107049 0.000985699 0.00100759 0.00104439 0.000988377 0.00111457 0.000876729 0.00129907 0.00123968 0.000832051 0.00117495 0.000914334 0.000986478 0.00101466 0.00109423 0.000925183 0.00110267 0.00106384 0.00111717 0.000973275 0.000958999 0.00103721 0.000984692 0.000780323 0.00093869 0.000922994 0.00103979 0.00103396 0.0010349 0.000845754 0.00100622 0.00102194 0.00104094 0.00104636 0.0010586 0.00102452 0.00115554 0.000946228 0.000963214 0.00101018 0.00119869 0.00101443 0.000743398 0.00126462 0.000937168 0.00109274 0.00103445 0.000925854 0.000987192 0.000943729 0.000986444 0.00102996 0.00101703 0.000932735 0.00103413 0.000935914 0.000926823 0.00101229 0.000899524 0.000844558 0.00126168 0.00113174 0.00094501 0.00100468 0.000814135 0.000935289 0.000835828 0.00111529 0.000952367 0.000858401 0.000766326 0.00105134 0.000890102 0.00108959 0.000955697 0.00101455 0.000990938 0.00116387 0.000932411 0.000834098 0.00106543 0.000943888 0.00109178 0.000971253 0.000921511 0.00103353 0.000925241 0.000972368 0.000811494 0.00103283 0.000872059 0.00106884 0.00104267 0.000956939 0.000936207 0.00102969 0.00102868 0.00127163 0.000977809 0.000958977 0.00107833 0.00094563 0.00130682 0.000941809 0.000839827 0.00105727 0.000950401 0.00109084 0.000881453 0.00100901 0.0010846 0.00111334 0.00112711 0.000971882 0.000963797 0.000903171 0.000987936 0.000919216 0.001054 0.00114213 0.00106605 0.000935604 0.00109931 0.000989804 0.000817482 0.000926722 0.000819075 0.00106744 0.000977684 0.00102558 0.00104358 0.000964132 0.0010267 0.000924432 0.00089206 0.00100849 0.00110781 0.00109503 0.000867667 0.00114496 0.000994821 0.00111924 0.00116483 0.000865328 0.000851255 0.00103925 0.00112787 0.00107425 0.00108131 0.000984758 0.000967055 0.000944548 0.000886945 0.00104055 0.00108339 0.000926298 0.00106271 0.00110401 0.000963843 0.00112656 0.00109959 0.00110796 0.000882695 0.000984226 0.0010416 0.0010481 0.000922169 0.00104287 0.00113822 0.00103047 0.000837008 0.000931143 0.00103192 0.00104513 0.00116179 0.000908587 0.000848344 0.00084004 0.000985992 0.000962312 0.000973652 0.00113513 0.00102685 0.00113954 0.00103746 0.000927396 0.00101556 0.0009115 0.00101237 0.000873107 0.00109959 0.000850844 0.00100729 0.001018 0.000938423 0.00100144 0.0010311 0.000930015 0.00106314 0.00103443 0.00111406 0.000927365 0.000929716 0.000903214 0.00110374 0.000999307 0.000985551 0.00117533 0.00110346 0.00108079 0.00106188 0.00113995 0.00107187 0.00101907 0.00107953 0.00115163 0.00102336 0.000878236 0.00113134 0.00093706 0.000919769 0.00095843 0.00107489 0.00104632 0.000927351 0.00102503 0.00113995 0.00103132 0.00100689 0.00113724 0.000951719 0.00104344 0.00107574 0.00106316 0.000994636 0.000897584 0.000855587 0.000997961 0.0011269 0.00103677 0.00130706 0.000956669 0.00103692 0.00107315 0.000980671 0.00121179 0.000901208 0.00101902 0.00113285 0.000907525 0.000946863 0.000962614 0.00086605 0.000931918 0.000921147 0.0010368 0.00107598 0.0011783 0.000899452 0.000838772 0.000939684 0.00111046 0.000903481 0.00108708 0.000967125 0.000865053 0.000991811 0.00131715 0.000961523 0.00109543 0.00103662 0.00112487 0.00127352 0.00102202 0.00109392 0.00105553 0.00113404 0.000799215 0.00101088 0.00115086 0.0010556 0.000954937 0.00116777 0.00110122 0.000997389 0.000948373 0.00097627 0.00124114 0.000954195 0.00110085 0.0011067 0.000976449 0.000984908 0.000937564 0.00110429 0.000974747 0.000923872 0.000837148 0.000905987 0.00092109 0.00113757 0.000981084 0.000984622 0.0011433 0.000994282 0.00102062 0.00108611 0.000908415 0.000972406 0.00107938 0.000956139 0.000974483 0.000998959 0.00119369 0.000953078 0.00108295 0.00103136 0.000874108 0.000919382 0.00112512 0.00103385 0.000998447 0.00110972 0.00110406 0.00105553 0.00106726 0.000925509 0.000930819 0.00111293 0.00106122 0.00101944 0.00100353 0.000808514 0.00110105 0.00123625 0.000944741 0.000975849 0.000958604 0.00102285 0.00101778 0.000978669 0.00106271 0.00101225 0.000901363 0.000991786 0.00092523 0.000994299 0.00102508 0.000899312 0.0010077 0.00113263 0.000974719 0.000982769 0.00104828 0.00103864 0.000955214 0.00112996 0.000955137 0.000969724 0.000909105 0.000995325 0.000870475 0.000902537 0.00101331 0.00104801 0.000995687 0.000898469 0.000968781 0.00100411 0.000997469 0.00108162 0.00100752 0.000950788 0.00080197 0.000864106 0.00106766 0.000854148 0.00107487 0.00123405 0.00108317 0.000975388 0.000983942 0.000936445 0.000844572 0.00091891 0.00100633 0.000905735 0.000876054 0.00114391 0.00102424 0.00104859 0.00112784 0.000925386 0.000931523 0.00104116 0.000888832 0.000969116 0.00105423 0.00107095 0.000910281 0.000971331 0.00107134 0.000982834 0.00121317 0.000952747 0.00084374 0.0010102 0.00100865 0.00104804 0.000813245 0.000966721 0.00108426 0.000778134 0.000947703 0.00101258 0.00106946 0.00104577 0.000918427 0.00085774 0.000844659 0.000826216 0.000859935 0.000972433 0.000869488 0.000944275 0.000795616 0.00106543 0.0010433 0.000973149 0.000940699 0.000922878 0.000980138 0.00103242 0.00121455 0.00094993 0.00096201 0.000983457 0.00117146 0.000868137 0.000887843 0.000944916 0.00104252 0.000943137 0.00104471 0.00101062 0.00124225 0.000827275 0.000964432 0.000905504 0.000955954 0.0010254 0.000864932 0.000913349 0.000962017 0.000858525 0.00099033 0.00113227 0.00102729 0.00102453 0.000964663 0.00103651 0.000868876 0.00100882 0.00106011 0.00102738 0.00109506 0.000987911 0.000908405 0.000916658 0.000967973 0.000972597 0.00116662 0.000899245 0.00104544 0.00103721 0.000998264 0.00111946 0.000933401 0.000870652 0.00117017 0.00108974 0.00105875 0.000940824 0.00108455 0.00110682 0.000977633 0.000957311 0.000814234 0.00102673 0.000984046 0.00105181 0.00104595 0.00081841 0.000852827 0.000873825 0.00116407 0.00108198 0.00112244 0.000907007 0.0010083 0.0009138 0.00115456 0.000822469 0.00107132 0.00108956 0.00097899 
0.000932216 0.000869257 0.000974835 0.00115807 0.000910489 0.000782607 0.00114137 0.000848135 0.00104753 0.000860758 0.000910131 0.000806303 0.000935118 0.000930055 0.000995044 0.00106129 0.00117847 0.00102496 0.000991446 0.000893235 0.000996612 0.00103601 0.00082586 0.00115509 0.0011176 0.000958056 0.000918833 0.00101699 0.00096798 0.00101175 0.000905849 0.000934096 0.0012536 0.000893673 0.000892818 0.000984099 0.00121214 0.00114998 0.00107528 0.00108796 0.000984634 0.00107278 0.00104423 0.000910486 0.00114057 0.000854768 0.00106811 0.00100009 0.000853642 0.00104893 0.000904935 0.000941189 0.00102291 0.0010748 0.0010034 0.000949467 0.000949175 0.0008615 0.00112426 0.00113484 0.000943798 0.00109 0.00106025 0.0010031 0.0010292 0.000867242 0.000861486 0.000960504 0.000955677 0.000998107 0.000957501 0.00105007 0.000941424 0.000864524 0.00128185 0.00106953 0.00115882 0.000902958 0.00108248 0.000952969 0.00102819 0.00103609 0.000979238 0.00100067 0.000956606 0.000930316 0.000925805 0.000905368 0.0011087 0.00106221 0.000830358 0.000987225 0.000991151 0.000914511 0.000955451 0.000968345 0.000955596 0.000931747 0.000957008 0.000971009 0.00100659 0.00100649 0.00102296 0.0010908 0.00087764 0.00090266 0.00101212 0.000875695 0.00111035 0.0009425 0.000871995 0.000926797 0.00111331 0.000980129 0.000909681 0.000947046 0.00112128 0.000940327 0.00109456 0.00103789 0.000990111 0.00108137 0.00101181 0.00111771 0.00114587 0.00113073 0.00093242 0.000944801 0.000965114 0.000877274 0.000978487 0.000964744 0.00104278 0.00112242 0.00106617 0.00104601 0.00100376 0.000766365 0.000930451 0.000930501 0.000859586 0.000787473 0.00106098 0.00118644 0.00088255 0.000964395 0.00105992 0.00103917 0.00118905 0.000944192 0.000990833 0.00109382 0.000930384 0.0010449 0.00103081 0.00091964 0.00110782 0.000945671 0.000999908 0.00110781 0.000966238 0.00100449 0.00100169 0.000975693 0.00112204 0.00111875 0.000915616 0.000999805 0.000927023 0.00093859 0.00105234 0.00106318 0.00106507 0.00109878 0.00108956 0.000657308 0.00105718 0.00102559 0.00101532 0.00101062 0.000927109 0.00114227 0.000947853 0.00106288 0.00105532 0.000856185 0.00110055 0.00113546 0.000944647 0.00107673 0.00109165 0.000942297 0.000928178 0.00104005 0.000915263 0.0010622 0.00108522 0.00108114 0.00111496 0.000959678 0.000902339 0.00112295 0.000908264 0.00108524 0.000733272 0.00115225 0.00120761 0.000903503 0.000883301 0.00118411 0.000992164 0.00109297 0.00100164 0.00110783 0.000846048 0.00113006 0.0011056 0.00102554 0.00112104 0.000973246 0.00119561 0.00110771 0.00104453 0.000937084 0.000960741 0.000984602 0.00105503 0.000972908 0.00120875 0.000974846 0.000993284 0.00078352 0.00118145 0.00107644 0.00110779 0.00101406 0.00111198 0.000895066 0.00126119 0.000872618 0.000949762 0.00093616 0.00108795 0.00101941 0.000992315 0.000872967 0.000854449 0.000969166 0.00104025 0.000920526 0.00109972 0.000762134 0.000954178 0.00118245 0.00103136 0.00100524 0.00103249 0.00121096 0.000858359 0.000962144 0.00119404 0.00107455 0.00111001 0.000987804 0.00105849 0.000944744 0.000914003 0.00102203 0.00101022 0.00106214 0.000923382 0.00105093 0.00119496 0.000913439 0.00110408 0.00101823 0.000973012 0.000954896 0.00106073 0.000988674 0.000982771 0.000878618 0.000984586 0.000996866 0.00103017 0.000921782 0.000963041 0.000873318 0.00109302 0.000927142 0.00100263 0.000941434 0.000853031 0.000921954 0.0010034 0.000863329 0.00113936 0.000885265 0.000842632 0.000920407 0.00111582 0.00100613 0.000925535 0.00107293 0.000833901 0.0011645 0.00109362 0.00102111 0.00103143 0.000941141 0.00102541 0.000976202 0.000906634 0.00104544 0.00103577 0.000913815 0.00103794 0.000860976 0.000910315 0.000973836 0.00103779 0.00111233 0.00102554 0.00109692 0.0011574 0.00101054 0.0010818 0.000928353 0.000889338 0.000995842 0.00088851 0.000958087 0.00109262 0.000922754 0.000932384 0.000837021 0.000860581 0.00100927 0.000936025 0.000988927 0.000926396 0.000782037 0.0010202 0.0011178 0.00102335 0.00107269 0.00096468 0.00113869 0.000918503 0.000931842 0.000976322 0.000870831 0.000965442 0.0010592 0.00102062 0.000952346 0.000836368 0.00094716 0.000798199 0.000910462 0.000956804 0.00101794 0.000916929 0.000969066 0.000934704 0.000876434 0.000964786 0.00120286 0.000988737 0.00096855 0.000890144 0.000920671 0.000978212 0.00087691 0.00103254 0.00101451 0.00102298 0.000875545 0.000861913 0.00110431 0.000955176 0.00100664 0.00109639 0.000834535 0.000997348 0.000989133 0.000986454 0.000947918 0.000908896 0.000903374 0.00120287 0.00099255 0.000987699 0.000911334 0.000950584 0.000847981 0.000876951 0.00111952 0.000946897 0.000803415 0.000918314 0.00100918 0.000968279 0.000988427 0.000746664 0.00132403 0.000998456 0.000916518 0.000943072 0.00102415 0.00086985 0.000982987 0.000942132 0.00110547 0.00101628 0.00104135 0.000972885 0.000979183 0.000898003 0.000967232 0.000948179 0.00121273 0.000933705 0.000873485 0.00104667 0.000918554 0.00104728 0.00134792 0.00113976 0.00104496 0.00116451 0.000947488 0.000826291 0.001078 0.00119324 0.000797177 0.000939293 0.000871293 0.000914501 0.000922122 0.000978983 0.00104712 0.00115487 0.00099921 0.00108992 0.00101107 0.000975099 0.00113445 0.00101583 0.00105973 0.000867581 0.000916801 0.000871027 0.000908602 0.00098174 0.000904389 0.000857898 0.000991006 0.00100492 0.000896578 0.00105326 0.000858777 0.00100755 0.00121898 0.00103116 0.000961849 0.00111704 0.00112551 0.00100885 0.000964591 0.00112192 0.000942687 0.00105837 0.00105819 0.000992567 0.000637587 0.00107551 0.00097019 0.0012224 0.000985496 0.000972763 0.00110755 0.000937204 0.00109913 0.00114797 0.00105377 0.00117002 0.000917995 0.00109229 0.00102051 0.000977412 0.00107015 0.00124256 0.000954515 0.000902202 0.00100436 0.00119537 0.00093853 0.0010777 0.000874996 0.00092124 0.00135596 0.00120097 0.00090112 0.00116661 0.000966702 0.00124178 0.00104654 0.000849591 0.000937115 0.00108812 0.000988122 0.00116349 0.000944514 0.000850751 0.00121247 0.000898662 0.000913171 0.000951434 0.000962999 0.00105297 0.00118863 0.000993127 0.00104225 0.00110059 0.00105155 0.000969896 0.00104875 0.00104018 0.000949093 0.00101975 0.00112923 0.000786898 0.000972572 0.000969067 0.00107831 0.000840074 0.00113762 0.00107032 0.00108971 0.00108378 0.000899933 0.000992777 0.000950935 0.00108256 0.00100528 0.000974632 0.000845488 0.00112143 0.000856772 0.000909904 0.000918048 0.000723802 0.000936524 0.00123112 0.00110996 0.000926308 0.000848131 0.000944417 0.00127191 0.000872529 0.00112417 0.000858136 0.000938808 0.000860529 0.00107712 0.000962374 0.00105769 0.000919262 0.00102945 0.00100728 0.00124813 0.000854481 0.000927838 0.00117397 0.00102208 0.00112433 0.000988753 0.00091118 0.000969655 0.000992887 0.00105017 0.00095876 0.000972286 0.000965003 0.00118018 0.000924984 0.00103269 0.000825048 0.000872776 0.000965419 0.00132425 0.00102319 0.00100203 0.00101187 0.000968424 0.00125323 0.000945868 0.000874518 0.000880284 0.000818217 0.000887251 0.000991299 0.00113511 0.00118539 0.00097821 0.00106968 0.000922563 0.000992507 0.000951043 0.000985326 0.00093604 0.00106991 0.00101896 0.000798025 0.000849818 0.0010937 0.00095981 0.00100629 0.0010129 0.00090312 0.00114618 0.00104991 0.000907712 0.000975148 0.00103163 0.000996281 0.00110469 0.00106531 0.000967773 0.00103655 0.00119533 0.00108103 0.00099764 0.00109436 0.000985509 0.000988262 0.000922886 0.000938864 0.00108069 0.00100384 0.00110198 0.000938318 0.000966845 0.000967434 0.000928525 0.000966446 0.000941681 0.00102799 0.000990561 0.00111534 0.00101192 0.00106891 0.000949694 0.00109888 0.00102997 0.00100103 0.00098089 0.00108852 0.00100352 0.000944519 0.00100487 0.001101 0.000997525 0.000856878 0.000915398 0.00096014 0.00103753 0.00109969 0.000883786 0.00094854 0.000941297 0.000918604 0.00104432 0.00116478 0.0010512 0.00115185 0.00100974 0.000934388 0.000938889 0.00105996 0.000911258 0.0010004 0.00104552 0.00101373 0.000799412 0.000896382 0.0011446 0.000877686 0.00102527 0.00115714 0.00108152 0.0010336 0.00107864 0.00106107 0.000729087 0.00100288 0.00112737 0.00123769 0.00106855 0.00104058 0.00104637 0.0011839 0.00103263 0.000987629 0.00122011 0.00115662 0.00102891 0.000922292 0.00113792 0.000908035 0.000915725 0.00101961 0.000977095 0.00101867 0.000890988 0.000937634 0.000971087 0.00106556 0.0010328 0.000966776 0.000950293 0.00114996 0.00105697 0.000900715 0.00107463 0.00105564 0.000921568 0.000954586 0.00101778 0.000791327 0.000998879 0.00110447 0.000999125 0.00106907 0.000897971 0.00099531 0.00112379 0.0010004 0.00125668 0.00092539 0.000993837 0.00107815 0.000960488 0.00097815 0.00113526 0.000997786 0.000955085 0.00091206 0.00104118 0.00110541 0.00120974 0.00101249 0.000970063 0.000999323 0.00102654 0.000840754 0.000954583 0.00107212 0.000974941 0.000894717 0.000994305 0.00110621 0.00105491 0.000961997 0.00103646 0.00128553 0.000934019 0.00121192 0.00107824 0.00110904 0.000935692 0.000963223 0.00118408 0.00098351 0.000995743 0.0012117 0.00118697 0.00108672 0.000967402 0.000946848 0.001149 0.000947997 0.00107232 0.00112524 0.00110488 0.00107403 0.000985242 0.000955706 0.00111288 0.00112574 0.000937611 0.000751855 0.000906166 0.00106781 0.000830832 0.00105369 0.000902328 0.000816467 0.000963702 0.00109585 0.000846576 0.00100098 0.0010795 0.00102975 0.000761155 0.000948977 0.00114749 0.000912367 0.00105317 0.00100898 0.00118425 0.000896349 0.00115237 0.000916513 0.00108095 0.00109143 0.00112937 0.000954272 0.00109286 0.000966714 0.000760357 0.00100037 0.00104167 0.000937492 0.00100632 0.000832132 0.00095884 0.00102752 0.00103192 0.00109397 0.00122038 0.00106761 0.000994614 0.00090852 0.00115834 0.0010535 0.000891953 0.000962043 0.00121991 0.00102561 0.00100179 0.000851673 0.00112925 0.00109676 0.00111383 0.000959082 0.00105254 0.00104582 0.000921239 0.00105826 0.00103759 0.000980216 0.000985824 0.00098202 0.000796339 0.000984395 0.000973172 0.000953105 0.00105339 0.000719312 0.0010254 0.000998955 0.00101436 0.000973754 0.00102344 0.000781449 0.000904512 0.000946553 0.00117356 0.000785059 0.00104323 0.00113255 0.00107661 0.000946199 0.000985939 0.000962032 0.000934874 0.00103086 0.000934516 0.000979712 0.000918401 0.00111596 0.00106181 0.000964893 0.00103349 0.000988227 0.000960912 0.00100423 0.000956759 0.000950396 0.00112193 0.000926505 0.000955537 0.00107036 0.00114929 0.000936854 0.00111835 0.00110553 0.00101618 0.000973331 0.000855383 0.00101738 0.000782703 0.000972205 0.00107689 0.000901215 0.000963039 0.000941758 0.00100918 0.00090264 0.000881746 0.000805202 0.0010383 0.000896525 0.00094427 0.000996676 0.000999108 0.000979888 0.000991958 0.000915758 0.00106984 0.00101589 0.00107805 0.000962931 0.00100836 0.00105498 0.00118464 0.000704598 0.00101008 0.000980136 0.000948181 0.00103107 0.000891702 0.00104769 0.000786087 0.000944964 0.00103102 0.00102809 0.0011717 0.00080747 0.00105888 0.000912583 0.000844896 0.00103618 0.000877219 0.000951784 0.00101109 0.00092058 0.000903747 0.000965683 0.00105697 0.000957187 0.000968649 0.00114019 0.00107117 0.00101216 0.00100104 0.000969623 0.00104809 0.00107436 0.000939136 0.000916202 0.000965156 0.000892056 0.00116069 0.000910266 0.0010749 0.00110581 0.00104849 0.00107598 0.00103143 0.00105333 0.00104789 0.00102135 0.00102388 0.000884771 0.000967058 0.00108503 0.00100428 0.000988115 0.000835351 0.00090231 0.000925818 0.00099667 0.00103595 0.00100419 0.000911831 0.000843741 0.00114051 0.000990874 0.00102178 0.000734222 0.00108499 0.000891151 0.00123358 0.00085673 0.00121402 0.00115032 0.000948212 
0.00101131 0.000998287 0.0010501 0.00119148 0.000867129 0.00104523 0.00107313 0.00105398 0.00100356 0.000851126 0.000902254 0.000926476 0.000754432 0.000877296 0.00111625 0.00101626 0.00107434 0.00105189 0.000949321 0.000895831 0.00105702 0.000928567 0.000954427 0.00105061 0.00102945 0.0010551 0.00102164 0.001122 0.00102498 0.00100899 0.00103648 0.000975176 0.00131069 0.000888249 0.00102914 0.00106398 0.00124324 0.00104661 0.000933357 0.00111059 0.0010262 0.00100985 0.00111819 0.000930829 0.00104958 0.000840395 0.00109359 0.00103873 0.000853984 0.000988505 0.000972527 0.000897663 0.00091925 0.00114629 0.00106517 0.000869325 0.000962715 0.00103367 0.00121433 0.00115826 0.000957621 0.00109456 0.00106949 0.000966193 0.0010247 0.00080678 0.000816703 0.00104022 0.00100337 0.000827441 0.00111597 0.00100152 0.00105094 0.000941597 0.00114694 0.000967061 0.00118783 0.000972768 0.00107684 0.00105983 0.000958089 0.00109228 0.000943523 0.00102836 0.000962741 0.000968391 0.000882608 0.0009542 0.00101135 0.00100762 0.000935987 0.00103763 0.0011659 0.000939882 0.00112764 0.000916703 0.00107616 0.000924773 0.0010341 0.000990936 0.000952048 0.00106045 0.00108663 0.00109676 0.000886016 0.000942617 0.000899093 0.000810733 0.00114822 0.000891831 0.000834003 0.0010256 0.000960194 0.000898638 0.00084518 0.00110056 0.00101681 0.0010021 0.00114715 0.00108396 0.000965948 0.00106533 0.000906915 0.000976364 0.00108887 0.00111598 0.000785076 0.000693079 0.000941947 0.000789568 0.00104652 0.000913837 0.000938198 0.000912155 0.00117171 0.00120728 0.00121924 0.000899188 0.00100806 0.0010204 0.000855975 0.000982722 0.000998489 0.00108676 0.00110286 0.000932522 0.000995373 0.0010436 0.000988048 0.000977721 0.00097119 0.00113447 0.000842435 0.00107116 0.000895818 0.000861069 0.00100946 0.000881837 0.0010124 0.00110371 0.000934062 0.00100694 0.00107734 0.00102324 0.00115958 0.00106593 0.000888793 0.00101897 0.0011295 0.000945637 0.0010979 0.00108298 0.00113659 0.000990378 0.00113304 0.000883356 0.000998011 0.00113138 0.00109699 0.000945868 0.000989064 0.00123523 0.000990364 0.001082 0.00111626 0.000907468 0.00111349 0.00107647 0.000975627 0.000850312 0.00112753 0.0011089 0.000970471 0.00101235 0.000957705 0.00104605 0.000957234 0.00112789 0.001051 0.00109601 0.000963423 0.0011859 0.00101953 0.000882223 0.000831906 0.0010057 0.00107849 0.000936491 0.000861758 0.00109954 0.0010348 0.0011058 0.00117241 0.000938446 0.000820961 0.000939888 0.001212 0.000877161 0.0011827 0.000926132 0.00100005 0.00113256 0.00113311 0.000844694 0.000935623 0.000981102 0.00109429 0.000916193 0.00112523 0.000933142 0.000992334 0.000837387 0.00113847 0.000924844 0.00101804 0.00104907 0.00106702 0.000712412 0.00129003 0.00090233 0.000963865 0.000890199 0.00107028 0.00102703 0.00110365 0.000896523 0.000854954 0.00116835 0.00101584 0.000869864 0.00108257 0.00104633 0.000960625 0.00102552 0.00100409 0.00106052 0.000968633 0.00109661 0.000919566 0.00109232 0.00122391 0.00100148 0.000981588 0.0008838 0.000911019 0.000943076 0.00100529 0.000945239 0.000976902 0.000899338 0.000996181 0.000988274 0.00100474 0.00107189 0.000973414 0.000970493 0.000957625 0.000931088 0.00112265 0.000800475 0.000873875 0.00096832 0.000926368 0.000838868 0.000968637 0.000917724 0.000867035 0.000940615 0.00104587 0.000844829 0.00117574 0.000850812 0.000968002 0.000979115 0.00117212 0.000857826 0.000932387 0.000948922 0.000896364 0.000866792 0.00117569 0.000871936 0.00102104 0.00107748 0.000812909 0.00101414 0.00100594 0.00092549 0.00102386 0.000963676 0.00101049 0.00104611 0.000887197 0.00103748 0.0012271 0.000946255 0.00124102 0.000635143 0.000910172 0.000997803 0.000946165 0.000955965 0.00103106 0.00108798 0.000978283 0.000992003 0.00101652 0.000961329 0.00103809 0.00100852 0.000975199 0.000934408 0.00106049 0.000892284 0.00104274 0.000900112 0.000927465 0.000998622 0.000921784 0.00109837 0.000993785 0.000963485 0.00111708 0.00111527 0.00111766 0.00114844 0.00105136 0.00105032 0.00100527 0.00108222 0.000917187 0.000940048 0.000940163 0.00104559 0.00108134 0.000946802 0.000948548 0.000941412 0.000985305 0.00086915 0.00108102 0.00109246 0.00091808 0.000967676 0.000984852 0.000972135 0.00106119 0.00101437 0.00103833 0.000996525 0.000937027 0.000924762 0.00104041 0.000926963 0.000939613 0.000933444 0.000986524 0.000971541 0.000859021 0.000775174 0.000961785 0.000869906 0.00094599 0.000994504 0.0010743 0.00108374 0.0011398 0.00116317 0.000933204 0.000897847 0.00120492 0.00105248 0.00100623 0.000868101 0.000981326 0.000903613 0.00104902 0.001084 0.00114825 0.000976858 0.000972343 0.000943325 0.001081 0.000902967 0.000867278 0.00106227 0.000891378 0.000990887 0.000937241 0.000958943 0.00100434 0.000997673 0.000977115 0.00113266 0.0010352 0.000995954 0.00091034 0.00112836 0.000804697 0.000951428 0.000973641 0.00105307 0.000932176 0.00086212 0.000991305 0.00101612 0.00109164 0.00117407 0.00092774 0.000998362 0.000995986 0.00113687 0.000930173 0.00101554 0.00114698 0.000867355 0.000932816 0.00105844 0.000941868 0.000893083 0.000956097 0.000960334 0.00110267 0.00086659 0.00111858 0.00096539 0.000895282 0.00101664 0.000933697 0.000864533 0.000870505 0.000907891 0.000918934 0.000990367 0.000930186 0.00107154 0.00101382 0.000836782 0.000888378 0.00104946 0.00116771 0.000991444 0.000967704 0.00122834 0.000973714 0.000938464 0.00103574 0.00117027 0.00104913 0.000883123 0.00115727 0.000800953 0.0010834 0.00107982 0.0010505 0.000864345 0.00108879 0.000919458 0.00117016 0.00100566 0.000969647 0.00106819 0.00097376 0.00109368 0.0010331 0.000886161 0.00112528 0.000918343 0.00113524 0.000935952 0.000930957 0.00124102 0.00111887 0.000926232 0.000924291 0.00107737 0.0010357 0.00108095 0.00105771 0.000934665 0.000912064 0.00127645 0.00109621 0.000955645 0.00123456 0.0010387 0.00108917 0.000979034 0.00107496 0.000788427 0.001002 0.000975466 0.00109546 0.000977182 0.000878018 0.00110968 0.000907571 0.000981627 0.00102102 0.00094519 0.00095032 0.00113194 0.00108056 0.00102708 0.000985703 0.000991197 0.00110739 0.00104495 0.00103477 0.00104938 0.00113419 0.000938212 0.000855591 0.000957805 0.00101693 0.00113781 0.000856075 0.00129197 0.00104113 0.00118035 0.00119294 0.000924397 0.000902963 0.00080608 0.00111491 0.00102733 0.000989864 0.000839672 0.00106053 0.000877996 0.000864573 0.000809792 0.000896295 0.00101856 0.00119891 0.00102168 0.000884246 0.000954511 0.000845213 0.00131896 0.000935423 0.00100022 0.000964605 0.00102083 0.000908123 0.00114042 0.00102614 0.0010382 0.000919334 0.00106767 0.000883506 0.00101812 0.000744389 0.000914553 0.00125773 0.0010781 0.00110948 0.000962703 0.00090197 0.000897192 0.000962406 0.00099345 0.000794524 0.000855012 0.00104621 0.00104457 0.000911607 0.000917236 0.0010039 0.00118824 0.00101111 0.00122867 0.00105127 0.000869102 0.00107428 0.00109071 0.00114071 0.00103645 0.000976176 0.00097636 0.000996516 0.00106234 0.000898725 0.00109997 0.00114483 0.000985925 0.00109005 0.00086625 0.000914521 0.00106117 0.000933565 0.00104556 0.00099144 0.000958345 0.000986034 0.000979798 0.000821805 0.00102623 0.000927428 0.000955732 0.000824082 0.00106001 0.000991022 0.00103317 0.0010343 0.000908117 0.00115462 0.000967666 0.000948186 0.000953758 0.00121475 0.000934632 0.00100927 0.00108262 0.000904549 0.000973966 0.00096442 0.000892966 0.000997063 0.00129728 0.00103775 0.000949069 0.000998613 0.00110474 0.00105096 0.000944397 0.000996869 0.00101602 0.000985837 0.00114481 0.00098985 0.0010478 0.000937425 0.000971944 0.0011511 0.000981501 0.00101228 0.00116589 0.00101034 0.00116817 0.00107181 0.000915002 0.00107956 0.000977006 0.00104945 0.000847793 0.000958089 0.00102196 0.00105522 0.000864471 0.0010462 0.000863457 0.000964662 0.000994337 0.000896533 0.00126365 0.00110861 0.00110966 0.000930362 0.000855181 0.000988377 0.00073128 0.00119765 0.000908091 0.00112991 0.000771587 0.000967024 0.000981968 0.000885563 0.00116002 0.00106688 0.000979475 0.00102059 0.000973331 0.00112059 0.000864689 0.000923492 0.00106343 0.00100148 0.00104895 0.00107527 0.00116672 0.000970164 0.00103181 0.0010723 0.00105041 0.000945988 0.000991326 0.000865156 0.00114073 0.000921131 0.000817679 0.0010383 0.00107253 0.00104767 0.000939124 0.000992016 0.000950015 0.00104292 0.00107114 0.0010842 0.000845696 0.00112277 0.00112542 0.000966142 0.00116456 0.00115592 0.000954614 0.00113139 0.000905011 0.00101222 0.000775332 0.00102765 0.000952548 0.00110639 0.000984884 0.00118749 0.000993924 0.000927697 0.001006 0.000966977 0.00106137 0.0012207 0.000852414 0.0010327 0.00116096 0.000875615 0.00110061 0.00109683 0.00112111 0.00112149 0.00109074 0.000981975 0.000922686 0.0010392 0.00106011 0.000829212 0.00107839 0.00101736 0.00100879 0.000916807 0.0011546 0.00101626 0.00103321 0.000945234 0.000947124 0.00101324 0.000844756 0.00100054 0.0010993 0.00119988 0.000813363 0.000873131 0.00101522 0.000998334 0.00106509 0.00110581 0.000975189 0.00103122 0.000905977 0.00107301 0.00121222 0.00105431 0.00119853 0.000986849 0.000995979 0.000974978 0.00101577 0.000932282 0.000956581 0.0012376 0.000779761 0.000893283 0.000938544 0.0010272 0.000798113 0.00101822 0.000947426 0.00096638 0.000983786 0.00108747 0.000955375 0.00105926 0.00102748 0.000837371 0.000916835 0.000931551 0.00118491 0.00093912 0.00110484 0.00108844 0.00109772 0.000914773 0.00112791 0.00104215 0.000965172 0.00102178 0.000953834 0.00100397 0.00108369 0.00107684 0.000760193 0.000966711 0.00111509 0.0009501 0.000875505 0.000977163 0.000927929 0.00111222 0.000971254 0.00119157 0.000886495 0.000875983 0.000961989 0.000887157 0.00113409 0.00091496 0.000984953 0.00102603 0.000893442 0.00105581 0.00114342 0.00111486 0.000952413 0.000921877 0.000992822 0.000860007 0.00100103 0.000984786 0.00104375 0.000920891 0.00104767 0.00100936 0.00091551 0.00103037 0.000884358 0.000932683 0.000991864 0.00103179 0.000989848 0.000946758 0.000997056 0.000917705 0.00106159 0.00100984 0.000863779 0.000905267 0.000780512 0.000889757 0.00118249 0.000925725 0.00108175 0.00107118 0.000986187 0.00107152 0.00106818 0.00106178 0.00098985 0.000963328 0.00103125 0.000923892 0.000860433 0.00101545 0.00128756 0.00114045 0.00104242 0.000920026 0.000989354 0.00114079 0.000880741 0.00100761 0.00100471 0.00100095 0.00115659 0.00106102 0.00109909 0.000939381 0.00113716 0.00107424 0.000829961 0.000963159 0.000882722 0.00104588 0.00087106 0.0010013 0.000829586 0.000994568 0.00107339 0.00100898 0.000879247 0.000906046 0.000917582 0.000825903 0.000974181 0.000904849 0.000986913 0.000947547 0.000943018 0.000948171 0.000997825 0.000880181 0.00110203 0.00102665 0.00114487 0.000890045 0.00109104 0.00112354 0.00110683 0.000891605 0.0011078 0.000978699 0.00105135 0.00105024 0.000889212 0.0010426 0.000966508 0.000835762 0.00099904 0.00107567 0.000982797 0.000744445 0.000969603 0.0010653 0.000979603 0.00105742 0.000932792 0.000879191 0.00104593 0.000938001 0.00103072 0.00105865 0.000950201 0.00104867 0.00103893 0.00110634 0.00092914 0.000878236 0.00100453 0.000874698 0.00106145 0.00106244 0.000840165 0.000907648 0.00099159 0.000936878 0.00111656 0.000829256 0.00106105 0.000993723 0.000957121 0.00107278 0.000932381 0.00094999 0.00107176 0.000889885 0.00106329 0.00108817 0.00114899 0.00106233 0.00102032 0.000908748 0.000862382 0.000980798 0.000860228 0.00105419 0.00108963 0.000968932 0.00092924 0.000837306 0.00121071 0.00104437 0.000972847 0.0007705 0.00102662 0.000930829 0.00104484 0.000858499 0.00114814 0.00122153 0.000961633 
0.00101076 0.00109186 0.00104376 0.00111499 0.000928222 0.000805014 0.00104698 0.000980068 0.00102158 0.000760764 0.000800329 0.000945153 0.000909111 0.000991549 0.00108979 0.000908698 0.00117546 0.00105481 0.000960789 0.000962157 0.00094046 0.000935729 0.000964129 0.00109683 0.000989298 0.00102697 0.000943136 0.00100404 0.000945249 0.00104267 0.00100015 0.000946796 0.00102243 0.000787867 0.000899084 0.00111938 0.00118856 0.00119526 0.000956457 0.00117431 0.00101286 0.00100655 0.00114371 0.000869236 0.00103069 0.000913361 0.00120497 0.000959483 0.000841889 0.00112862 0.000864142 0.000897386 0.000856189 0.00101011 0.00107902 0.000871658 0.000970372 0.000960884 0.00102986 0.00119709 0.00105315 0.00114346 0.00111739 0.000938726 0.00113488 0.000813031 0.000886634 0.000967778 0.00102334 0.00105197 0.00106884 0.00101417 0.00104071 0.000966231 0.00119114 0.000939101 0.00114585 0.00110792 0.00103217 0.000943038 0.000888753 0.00112714 0.00095671 0.000909139 0.00101343 0.00100656 0.000930035 0.00104921 0.00112841 0.00103575 0.000916603 0.0010509 0.00110793 0.0009618 0.00114989 0.000971944 0.000830182 0.000881657 0.000875323 0.00110706 0.000875588 0.00105638 0.00103142 0.001136 0.000903099 0.0010189 0.00102406 0.000955784 0.00116444 0.000886276 0.000892613 0.0010596 0.00105137 0.0008866 0.00106057 0.00097486 0.000974916 0.000956527 0.00108987 0.000877992 0.00106269 0.00104054 0.000914201 0.000988964 0.00103984 0.00101372 0.000867056 0.000969702 0.00109204 0.000957825 0.000917905 0.000964679 0.00100233 0.00105717 0.00101148 0.00117299 0.000945384 0.000848622 0.000943132 0.000977456 0.000966923 0.000975414 0.000912965 0.000976258 0.000918768 0.000871869 0.00114248 0.00112924 0.000997069 0.000870153 0.000876587 0.00107479 0.000995351 0.000970602 0.000868273 0.000917694 0.00109714 0.000903231 0.00104176 0.00104682 0.000916997 0.00101191 0.000775267 0.000951154 0.000887688 0.00128634 0.000838671 0.00103515 0.00109568 0.000910238 0.00103485 0.00102015 0.00110899 0.000972577 0.000985554 0.000952846 0.000995818 0.0011911 0.00106811 0.000968231 0.00105548 0.00123783 0.00103416 0.00115584 0.00112142 0.000883642 0.0010764 0.00119742 0.000948511 0.00100052 0.000987554 0.00101681 0.00083717 0.000895385 0.000991101 0.000986813 0.0009663 0.000925795 0.000937995 0.00109996 0.000962988 0.00105466 0.000883529 0.00102903 0.000876834 0.00114438 0.00108628 0.000859855 0.000824357 0.00115815 0.000905542 0.00111968 0.00102848 0.00102737 0.000867474 0.000926606 0.00112621 0.000987292 0.00117572 0.00092251 0.00127191 0.00101487 0.0010454 0.000918796 0.00100108 0.00106914 0.00104423 0.000870231 0.0011803 0.000865914 0.000952573 0.000914447 0.0010703 0.00090431 0.000975458 0.00106714 0.00100309 0.000877787 0.00121161 0.000939773 0.000860782 0.00096429 0.00104306 0.00101941 0.00111823 0.000943862 0.000944906 0.00110904 0.000940901 0.000893087 0.000959534 0.00103242 0.000788141 0.00102 0.000913721 0.000899918 0.000886335 0.00120289 0.000780264 0.00102474 0.0010423 0.00105871 0.000982913 0.000879154 0.00114708 0.00101024 0.000901111 0.000923472 0.00109737 0.00102003 0.0011115 0.00106402 0.00108926 0.00097985 0.00112456 0.00106264 0.00106401 0.000932909 0.00109969 0.00100115 0.00106933 0.000995811 0.000929769 0.000835659 0.000976393 0.000846285 0.000982695 0.000942107 0.00103199 0.000983974 0.00118476 0.000923966 0.000945129 0.000868161 0.00115051 0.000812994 0.00101814 0.00104366 0.000890816 0.00100754 0.00113155 0.000917578 0.000883112 0.00113253 0.000840724 0.000992182 0.000930125 0.000932837 0.00115531 0.000966696 0.0011107 0.00104911 0.000834238 0.000990982 0.0011917 0.000894693 0.0010064 0.000822588 0.000808596 0.00100443 0.0010216 0.0010804 0.000944537 0.00110871 0.00111894 0.000950453 0.00117249 0.00104309 0.0010487 0.000941494 0.000890411 0.000947691 0.00105178 0.000912445 0.00100071 0.00094481 0.000942691 0.0010134 0.000870851 0.000852313 0.00095842 0.000830049 0.00126992 0.00108699 0.000950023 0.00112861 0.00101393 0.000968399 0.00104843 0.000937291 0.000981678 0.000858616 0.000961983 0.00114885 0.000949206 0.000777795 0.00105886 0.000845784 0.00100466 0.000842753 0.00100123 0.00100729 0.000983274 0.00107032 0.000938211 0.00112187 0.00102071 0.00101686 0.000986659 0.00100987 0.000786208 0.000862499 0.0010451 0.000864578 0.000943393 0.00100873 0.000934461 0.000902477 0.000894457 0.000887554 0.000932525 0.000945572 0.00093435 0.00111678 0.00107912 0.00108085 0.00104468 0.00105371 0.00105224 0.000780012 0.00100245 0.000981728 0.000883859 0.00104298 0.00101415 0.000845935 0.00108557 0.00109923 0.000931647 0.000872338 0.00109014 0.000822856 0.00113242 0.000929258 0.00100129 0.00106774 0.000920416 0.00105952 0.000847632 0.00100727 0.000919532 0.00099324 0.000927215 0.000934368 0.00110478 0.000960315 0.000886379 0.00101852 0.00102047 0.001088 0.000915924 0.000931783 0.000883614 0.000838819 0.000916751 0.000968427 0.00108119 0.00113838 0.00109304 0.00098899 0.0010086 0.00106838 0.00100368 0.000925031 0.00116811 0.000997135 0.00115138 0.00106954 0.000949751 0.0011133 0.00102299 0.00096157 0.00105266 0.000962509 0.00111979 0.00115839 0.00102133 0.000966964 0.00112087 0.000997531 0.000929992 0.000980203 0.00098956 0.00109558 0.00105936 0.00111975 0.000950033 0.00101085 0.000891148 0.00101967 0.00113972 0.00110908 0.000937463 0.00113622 0.00092216 0.000917211 0.00102668 0.00110246 0.0010547 0.00109563 0.00110853 0.00103331 0.00102749 0.000929375 0.000989131 0.000739342 0.001087 0.00093605 0.00118984 0.000932569 0.00108378 0.0010603 0.00102571 0.00119848 0.00101569 0.0010791 0.00107369 0.000833434 0.00109463 0.00113233 0.000943132 0.00105428 0.00125326 0.00104771 0.00105737 0.00105326 0.00109255 0.000999759 0.00101459 0.000921996 0.000965481 0.00113455 0.0010443 0.000833151 0.00112491 0.000996388 0.00106052 0.00104411 0.00101505 0.000915319 0.000952402 0.00075554 0.00113125 0.00104125 0.000815956 0.00120215 0.000962143 0.000930164 0.000931338 0.000841019 0.000989907 0.00106593 0.00102497 0.00102726 0.000875223 0.000893013 0.000895593 0.000987539 0.00106606 0.00091725 0.000960604 0.000968889 0.000848802 0.000990482 0.00112351 0.00110298 0.000975183 0.00118157 0.000957309 0.00124311 0.000985599 0.00100822 0.000950195 0.000915447 0.00101061 0.00111795 0.000828942 0.000859976 0.00110248 0.000945665 0.000920424 0.000837516 0.000898426 0.000885678 0.00131009 0.0010274 0.00103368 0.00104283 0.00102897 0.00119436 0.000938877 0.00108545 0.000984867 0.000930626 0.000945889 0.00102727 0.000944281 0.00104768 0.000992645 0.00116151 0.000968997 0.00122322 0.000959603 0.000828878 0.00118556 0.00102427 0.00113368 0.00102867 0.000872691 0.00088728 0.00106878 0.000960585 0.000943776 0.00105045 0.000984977 0.00102605 0.000901764 0.000936858 0.000972503 0.00100874 0.00112397 0.00127074 0.00109247 0.000908045 0.000971863 0.000866656 0.00120169 0.00103361 0.00105455 0.000964904 0.000850275 0.00093987 0.000906867 0.00104255 0.00107976 0.00107032 0.00108618 0.000971916 0.000931219 0.00105658 0.000976894 0.000963147 0.00107235 0.00104321 0.00109436 0.000856831 0.000878516 0.00112346 0.000832211 0.001105 0.000935826 0.00107052 0.00105232 0.00108365 0.00080251 0.000844459 0.000915176 0.000873501 0.00105091 0.000721185 0.00101399 0.00107162 0.00100428 0.00104861 0.000824436 0.000940104 0.00113345 0.000945346 0.000978197 0.00106213 0.001121 0.00107763 0.00109149 0.00105831 0.000920025 0.000972634 0.000907143 0.00107265 0.000902634 0.000992894 0.000968623 0.00110716 0.0010896 0.00109537 0.00117903 0.00106557 0.00106617 0.00111729 0.00111259 0.00109242 0.000954429 0.000848705 0.0011529 0.000928647 0.00088685 0.00102736 0.000969336 0.00111889 0.00116485 0.000982916 0.00103628 0.000906679 0.000926816 0.00087587 0.00100341 0.00119123 0.00101614 0.00110599 0.000990879 0.000939325 0.00105339 0.000997731 0.00115474 0.000976734 0.00105193 0.000819752 0.000851532 0.00102027 0.000959984 0.0010782 0.00103919 0.000903067 0.00109148 0.000839204 0.000910844 0.000906784 0.000969958 0.00106181 0.0010077 0.00110239 0.00106075 0.00110967 0.000953331 0.000970567 0.00107564 0.000905698 0.00103711 0.00080881 0.00103189 0.00107271 0.000993548 0.000838917 0.00114292 0.00110613 0.0011354 0.0010129 0.0010139 0.00114914 0.000992953 0.00103496 0.00108414 0.000954084 0.00105479 0.00103492 0.000992475 0.000998713 0.001129 0.000917418 0.000980179 0.00100193 0.00074935 0.001106 0.00108979 0.00105235 0.00100234 0.000907339 0.00107485 0.00109056 0.00105244 0.00100226 0.000880719 0.00102071 0.00118151 0.000825058 0.00106543 0.00115841 0.000891468 0.000891766 0.00118944 0.000907277 0.000981935 0.00110759 0.000984617 0.000869265 0.00104966 0.00113326 0.000868179 0.00102406 0.00119935 0.000879348 0.000903101 0.00113092 0.000908292 0.000976035 0.00100435 0.000861885 0.00117591 0.000915757 0.0010271 0.00102618 0.00116355 0.000852435 0.000926006 0.00122206 0.000862011 0.00100455 0.00100507 0.00101901 0.0010841 0.00100344 0.00105499 0.00130505 0.000988256 0.000896661 0.000962538 0.000994359 0.000930416 0.00114166 0.000923263 0.00108882 0.00116667 0.000858614 0.000768771 0.000977483 0.00120554 0.00088596 0.00102199 0.00094232 0.00088854 0.00101536 0.00115444 0.000874335 0.000921155 0.0010074 0.000927941 0.000871476 0.00102123 0.0011738 0.000892913 0.000970026 0.000991844 0.00125352 0.000884191 0.000976093 0.0010489 0.000955393 0.00115052 0.00110113 0.00104662 0.00102407 0.00108354 0.00078971 0.00101994 0.00120968 0.00108071 0.00106752 0.000832352 0.00106345 0.00110692 0.00087628 0.00108342 0.000971772 0.000792203 0.00105521 0.000848423 0.00102391 0.00105804 0.000948804 0.000900237 0.00109115 0.00120454 0.0010811 0.000988604 0.00105013 0.00111841 0.00111273 0.00101839 0.00111084 0.0010849 0.00105133 0.00117608 0.00101907 0.000910516 0.000931824 0.00116213 0.000922153 0.00096802 0.000971966 0.000922179 0.000818513 0.000865574 0.00108822 0.00100399 0.000963768 0.000882236 0.00105461 0.000901567 0.000865327 0.000977697 0.00112255 0.000948147 0.00113809 0.00116008 0.00113576 0.000905379 0.00108458 0.000886031 0.000978878 0.00092637 0.00103865 0.000937519 0.000901221 0.00106282 0.00094685 0.00102542 0.00114597 0.000966783 0.000883913 0.000930398 0.000905855 0.000808188 0.00110133 0.000846198 0.000988212 0.00108348 0.000956279 0.000906373 0.000994486 0.000953794 0.000917408 0.00108606 0.00103295 0.00110783 0.000863942 0.00116299 0.0010104 0.00097564 0.000977496 0.00111126 0.00103583 0.00109155 0.000920383 0.00100189 0.00107557 0.00092155 0.00112177 0.000930849 0.000898847 0.000973312 0.000886228 0.00106578 0.000890048 0.000829874 0.00102238 0.00102414 0.00106392 0.000930646 0.00110418 0.000735435 0.000919932 0.000924179 0.00111646 0.000971155 0.000930466 0.00110515 0.00102692 0.00103122 0.000836865 0.00122173 0.00100149 0.000885106 0.000874683 0.000933962 0.000980075 0.00101768 0.000924327 0.0009569 0.0009988 0.000988558 0.000944587 0.00108048 0.00107614 0.000995701 0.000893213 0.000962241 0.00094987 0.000936226 0.00103368 0.000965842 0.00115461 0.00105766 0.000933564 0.00091751 0.00102858 0.000951848 0.00108978 0.000772953 0.00105265 0.00103717 0.00107504 0.00104059 0.00101175 0.000921175 0.000979787 0.000935675 0.0012098 0.00101462 0.00102754 0.00118773 0.00109021 0.000890406 0.000855785 0.00103321 0.000965575 0.00113814 0.00100373 0.000889022 0.00100192 0.000868179 0.00122061 0.000956119 0.00113852 0.000752905 0.00092158 0.000869188 0.00109673 0.000898694 0.00120035 0.000940914 0.00115353 
0.00103558 0.00101596 0.00101849 0.00119093 0.00100067 0.000805694 0.00106102 0.00103733 0.000914468 0.000864922 0.000798703 0.000910143 0.000945843 0.000997179 0.00111097 0.00102395 0.00102726 0.000978701 0.00095292 0.000968034 0.000835376 0.000829295 0.00101553 0.00121005 0.00113823 0.00111529 0.00106935 0.00112556 0.000987727 0.0010042 0.000954929 0.00091803 0.00107012 0.000893341 0.000952677 0.000999818 0.00116126 0.00105039 0.000998412 0.00114646 0.00109068 0.00100404 0.00106829 0.000931931 0.00103012 0.00083446 0.00106465 0.00116326 0.000860166 0.000961536 0.00107267 0.000979383 0.000711432 0.00111112 0.000950657 0.000827556 0.000946566 0.000938819 0.00116152 0.00103774 0.00102206 0.00102155 0.0010377 0.00100056 0.000984257 0.000711999 0.000771408 0.00102284 0.000957579 0.000900149 0.000946074 0.00106614 0.000981368 0.00100396 0.00116458 0.000956864 0.00107876 0.000965008 0.00101916 0.000882349 0.000975275 0.00100804 0.000846872 0.00104114 0.00103243 0.000937123 0.00089279 0.000900462 0.00112905 0.00112464 0.000951936 0.00105894 0.00104239 0.000882724 0.00103958 0.000989909 0.00108584 0.00091172 0.000966565 0.00110017 0.000897081 0.000913076 0.00114731 0.0010073 0.00074928 0.000887702 0.00114589 0.000919164 0.00116643 0.000859852 0.00101509 0.00109844 0.00101089 0.00103199 0.000904905 0.00107216 0.000969852 0.00102835 0.00114902 0.000961496 0.0010277 0.00101629 0.00084735 0.000966353 0.00123325 0.00111132 0.000883946 0.000936774 0.000981298 0.000976953 0.000995797 0.00106273 0.000937416 0.00098459 0.00115373 0.00103013 0.0010625 0.000871086 0.00097095 0.00107766 0.000858762 0.00104648 0.00109458 0.00108391 0.00103939 0.00103356 0.00103603 0.00092277 0.0011519 0.00089989 0.000920747 0.00109005 0.0011009 0.00102667 0.00108118 0.000768189 0.000924102 0.000807327 0.00101298 0.00106975 0.000687984 0.00104516 0.00104831 0.00102269 0.00101396 0.00115716 0.0010196 0.00106576 0.000893704 0.00098576 0.00105128 0.00103053 0.00133787 0.00096702 0.00105402 0.000974487 0.00100391 0.00101478 0.00112387 0.00081603 0.00109983 0.00117129 0.00102059 0.000968892 0.0011422 0.000935902 0.00108713 0.00102869 0.000876989 0.00102897 0.00101716 0.00113837 0.000967692 0.00105409 0.000925037 0.000972837 0.000932318 0.00100636 0.00102516 0.00104393 0.000935623 0.00125427 0.000903946 0.000937537 0.000925685 0.00105719 0.00109651 0.000945715 0.00102132 0.00099009 0.000958267 0.000913572 0.0011901 0.00111865 0.000796208 0.000994225 0.00114668 0.000946307 0.001101 0.00107565 0.000980693 0.00106547 0.00113934 0.000946457 0.000924364 0.00117996 0.00097807 0.00103166 0.00104414 0.00087413 0.000874317 0.000907577 0.00105385 0.000978527 0.00106191 0.00109034 0.00107909 0.000806786 0.00107235 0.000868004 0.000851922 0.00100123 0.00103066 0.00108061 0.00108558 0.00087695 0.00100366 0.00117348 0.00106309 0.000835209 0.000890831 0.000995817 0.0009121 0.000922105 0.000947634 0.000979853 0.000926048 0.00104653 0.000740453 0.0010306 0.00118414 0.000939124 0.00097037 0.000937963 0.000987069 0.000932136 0.00103749 0.00106341 0.000997695 0.000972506 0.000864928 0.00110167 0.00114657 0.000917769 0.000994868 0.000989228 0.000924347 0.000922784 0.00100416 0.000935357 0.00100901 0.00103885 0.00101101 0.000942945 0.00108016 0.000967599 0.001103 0.000979485 0.000979874 0.000972188 0.00104828 0.000822762 0.000951005 0.000940539 0.00103021 0.000865189 0.000941556 0.00106462 0.00099538 0.000805494 0.00123935 0.000997306 0.000978706 0.00105946 0.000908454 0.00101855 0.000902514 0.000940553 0.000945243 0.000954945 0.00102544 0.000951729 0.00108041 0.000820184 0.00110684 0.0010449 0.00114672 0.000860941 0.000965824 0.00115077 0.00110761 0.000847287 0.00102199 0.00107815 0.00113158 0.000922556 0.00110335 0.000983228 0.0010604 0.00100454 0.000907646 0.00104568 0.000915478 0.000993521 0.00105923 0.00104418 0.00106679 0.00103571 0.000933104 0.000900636 0.000843793 0.000994778 0.00117696 0.00105777 0.00111184 0.00124222 0.000906097 0.00107786 0.00106248 0.000961519 0.000901051 0.000874259 0.000912288 0.001046 0.000916658 0.000950421 0.00103214 0.000776578 0.00100662 0.000975349 0.000982394 0.00111614 0.000947962 0.00113708 0.000964919 0.000994533 0.00101631 0.00101899 0.00085998 0.000778508 0.000883343 0.000843803 0.000960461 0.000867842 0.00109189 0.00111456 0.00109438 0.000816062 0.000797094 0.000949507 0.000864161 0.00113521 0.000900366 0.00110133 0.00100822 0.000978181 0.000964681 0.00119016 0.00101096 0.000881337 0.00101921 0.00110575 0.000898529 0.000889338 0.00107357 0.000977236 0.000964166 0.00113759 0.000986496 0.000905518 0.000958333 0.000985174 0.00111765 0.000917124 0.00102155 0.00105635 0.00105259 0.0009528 0.00102134 0.00100937 0.00103774 0.000994554 0.000839134 0.00101778 0.00116154 0.000942809 0.00103958 0.00100607 0.000933999 0.000964535 0.00102541 0.00123139 0.000942038 0.000933712 0.000925789 0.00101334 0.000983515 0.00119539 0.00122839 0.00101114 0.0010801 0.000965606 0.000889905 0.00101195 0.00099051 0.000923733 0.000963882 0.000935719 0.00103061 0.00107771 0.00101144 0.00096168 0.00106029 0.000994387 0.00114152 0.000954536 0.0010204 0.00111812 0.000930777 0.00100269 0.000858432 0.000996849 0.000883423 0.00100445 0.00105806 0.000936696 0.000972303 0.000963106 0.000922874 0.0010357 0.00112019 0.000955456 0.000968244 0.00103824 0.000909465 0.000917493 0.000964506 0.00116973 0.000897282 0.0010524 0.0011138 0.00107776 0.00111701 0.000917691 0.000891573 0.000692302 0.00099369 0.000997954 0.00120561 0.00104866 0.00115272 0.00100325 0.000922136 0.0010094 0.000999507 0.000975322 0.00106308 0.000923393 0.00106345 0.00102691 0.000981899 0.00122265 0.00116017 0.00110315 0.00101783 0.000867504 0.00122568 0.000999443 0.000949333 0.000865722 0.00111246 0.00117786 0.00109041 0.000964296 0.00117371 0.000812143 0.00112086 0.000928645 0.000982866 0.000872689 0.00116404 0.000748665 0.00118813 0.00103855 0.000860634 0.00108803 0.000900576 0.000937823 0.000897632 0.000969957 0.000968673 0.00106916 0.00100199 0.00110612 0.000942671 0.00101856 0.000977903 0.00121521 0.00107977 0.000963268 0.000937056 0.00086088 0.000884801 0.000937291 0.00101892 0.00103527 0.000758701 0.00115829 0.000855499 0.00126193 0.00104877 0.000934385 0.00101544 0.000866458 0.000946355 0.00113956 0.00104653 0.000981083 0.00107457 0.000971381 0.00089505 0.000866637 0.000889015 0.000961197 0.00128632 0.00121319 0.000761074 0.00106797 0.000935295 0.00120581 0.00103085 0.001067 0.00108702 0.000917695 0.000867628 0.00111476 0.000889268 0.000926489 0.000915881 0.00103066 0.00098127 0.00102626 0.000723256 0.000767027 0.00115393 0.00104435 0.000983944 0.00109265 0.000813152 0.000933246 0.00102608 0.000856952 0.00102432 0.000922398 0.00109784 0.00122459 0.000881734 0.000866445 0.000953659 0.00102956 0.00103871 0.00113258 0.000983649 0.00088055 0.0010857 0.0010739 0.00117885 0.00103033 0.000867012 0.000967788 0.000856761 0.000989768 0.000959119 0.00106481 0.000992458 0.00103375 0.00115693 0.000968137 0.000802088 0.00106728 0.00103358 0.00101439 0.00115074 0.00110789 0.00103878 0.000952703 0.000944674 0.000989424 0.000939007 0.000993796 0.000977358 0.00102958 0.00111292 0.00091322 0.000989984 0.000909391 0.00105396 0.000965107 0.000986455 0.000971021 0.00114242 0.00100561 0.000971018 0.00119557 0.00095232 0.00105301 0.00102526 0.000875586 0.00104104 0.000960965 0.0010999 0.00110296 0.00088949 0.000880391 0.000952219 0.000967167 0.000978881 0.000976186 0.00104797 0.00103496 0.00107498 0.000972629 0.000995119 0.000982509 0.00113808 0.00109935 0.00110826 0.00124317 0.000961475 0.00104501 0.000992857 0.000857433 0.00109854 0.000954654 0.000920407 0.000944794 0.000926369 0.00106559 0.000931669 0.00081418 0.00102081 0.00100366 0.000993136 0.000920492 0.00102458 0.00110385 0.00114313 0.000886355 0.000968086 0.000824239 0.000957285 0.000881865 0.00103496 0.000915727 0.00112284 0.000780945 0.000856891 0.00102057 0.000877848 0.00111212 0.00105848 0.000925127 0.00105079 0.000972618 0.00111528 0.000931237 0.000880509 0.000980163 0.00101921 0.00097321 0.00104445 0.000957502 0.00111364 0.00111878 0.00087966 0.00114267 0.000909505 0.000912829 0.00104681 0.00109135 0.00102309 0.000817769 0.00103434 0.000848804 0.00100096 0.00105116 0.00108768 0.0011957 0.00107513 0.00104181 0.00106069 0.000952917 0.00104724 0.00103988 0.00108643 0.00108774 0.00106243 0.000980145 0.00092655 0.00101586 0.000862733 0.00112008 0.00117616 0.000942059 0.00118951 0.000910223 0.000911656 0.00100378 0.000910109 0.00107461 0.00103648 0.000969507 0.00120424 0.000918837 0.000944295 0.00105977 0.000853824 0.00110138 0.00110364 0.0010647 0.00104758 0.00109784 0.000952765 0.000912228 0.00104645 0.000950117 0.00100983 0.000978441 0.00117201 0.000996577 0.000884303 0.00113161 0.000929324 0.00107175 0.000999567 0.00107895 0.00123483 0.000856954 0.0011622 0.00101893 0.00128732 0.000802389 0.00106761 0.00124877 0.00084474 0.00105404 0.00108321 0.00112477 0.0010496 0.00100473 0.0010267 0.00130259 0.000927579 0.00112082 0.00101251 0.00111258 0.00109562 0.000943767 0.000898084 0.00108728 0.00103005 0.000878285 0.000793347 0.000913921 0.00105763 0.000970053 0.00106595 0.000986984 0.000993088 0.00107591 0.00107853 0.000908843 0.00096519 0.00108941 0.00109311 0.000955059 0.000957473 0.00108863 0.000949403 0.00100929 0.00115819 0.00120774 0.000935349 0.00105075 0.00098837 0.000916797 0.00109302 0.00123688 0.0010834 0.000960945 0.00108444 0.000894907 0.000986952 0.00105929 0.00106175 0.00101952 0.000870929 0.000876896 0.0010075 0.000859065 0.00108146 0.0010708 0.000903013 0.000908762 0.000948251 0.000939782 0.00084767 0.000952462 0.000811254 0.000943047 0.0010003 0.00105769 0.000886158 0.000945568 0.000849078 0.001043 0.00104339 0.00114774 0.00116852 0.000935101 0.00108618 0.00106176 0.00103598 0.000918701 0.00101149 0.00111223 0.000863666 0.000956848 0.000999429 0.000991035 0.00104164 0.00110315 0.00102917 0.00102289 0.000897008 0.000962894 0.000945789 0.000766173 0.000886972 0.0011047 0.000937759 0.00109796 0.00100989 0.00102418 0.000970395 0.00105761 0.000998333 0.00109462 0.00105097 0.00107068 0.000974643 0.000758166 0.00108639 0.000996551 0.0010956 0.00117056 0.000997212 0.00109816 0.00101831 0.00094515 0.000953666 0.00101088 0.000908409 0.000887155 0.00110835 0.00112569 0.000950352 0.00095852 0.00109527 0.000857171 0.00108249 0.0010585 0.00112589 0.000889139 0.00106087 0.00104243 0.000961224 0.0010333 0.000975642 0.00105721 0.00103363 0.000932751 0.000878171 0.0010278 0.000883962 0.00112881 0.0009256 0.00099261 0.00091806 0.000967538 0.000993346 0.00109995 0.000860827 0.000970904 0.00105399 0.000917951 0.000990605 0.00109942 0.000802971 0.00114022 0.000938514 0.00108532 0.000933522 0.000752598 0.0011166 0.00105626 0.0009508 0.000967924 0.00114661 0.00113157 0.000805812 0.00105427 0.000862524 0.000858675 0.00101168 0.00097632 0.000776161 0.00104115 0.00096071 0.00103708 0.00116623 0.00108102 0.0010908 0.000894445 0.000992146 0.000869642 0.000800214 0.00102908 0.000969135 0.00102451 0.000790193 0.000785446 0.000921769 0.000977009 0.000936183 0.00126294 0.000915349 0.00107986 0.00108427 0.000908956 0.00116608 0.00107644 0.000966897 0.00106011 0.000962663 0.00110845 0.0008715 0.00102191 0.00103037 0.00107056 0.00112467 0.000950985 0.0010088 0.000845904 0.00101426 0.000924281 0.000907571 0.000917036 0.000847112 0.00116477 0.000977629 0.00108591 0.000795065 0.00106005 0.000774615 0.00104255 0.000938461 0.00108906 0.00117053 0.00112753 
0.000898872 0.000987026 0.00102581 0.00111492 0.000888626 0.000954902 0.000966438 0.00103685 0.00100208 0.000976198 0.000906289 0.000933499 0.000782338 0.000900873 0.00113181 0.000931044 0.00121213 0.000994231 0.000984181 0.000850254 0.00099903 0.000943093 0.00105816 0.00112465 0.00102882 0.00105937 0.000924538 0.00100206 0.00107541 0.000995195 0.000914506 0.00086944 0.00111105 0.000890376 0.000922015 0.00111402 0.00110864 0.00112708 0.000973653 0.00105157 0.00106468 0.00111843 0.000986821 0.000839685 0.0010977 0.000772637 0.00113404 0.0010887 0.000940639 0.000991088 0.000952265 0.00103786 0.000819665 0.00106663 0.00098668 0.000893757 0.00108278 0.000960114 0.00109823 0.00107737 0.000953542 0.0011397 0.00107014 0.00107387 0.00103432 0.000852109 0.000931418 0.00101706 0.00106065 0.00092865 0.00104542 0.000935474 0.0010406 0.000907909 0.00110509 0.00112395 0.000996866 0.00104371 0.00105628 0.000905533 0.000977872 0.00102651 0.00102498 0.000989548 0.000952222 0.00102162 0.0010051 0.000992837 0.00103669 0.00112468 0.000910307 0.00108534 0.0010442 0.000889075 0.00114267 0.00101536 0.000960449 0.000834714 0.000983357 0.00100884 0.00105169 0.00103821 0.000909822 0.00100841 0.000854153 0.00105576 0.000935617 0.000749812 0.00113501 0.00100658 0.000832725 0.000978632 0.00114493 0.000979951 0.000906037 0.000848793 0.00098476 0.000845766 0.00116903 0.00106752 0.000979587 0.000993479 0.00101512 0.0010301 0.00118989 0.00101277 0.000898507 0.000847848 0.00105806 0.000890903 0.00100077 0.00093026 0.00100015 0.00097455 0.000996414 0.0010998 0.00100743 0.000903777 0.00101752 0.00102916 0.000897107 0.000964767 0.000990291 0.00102667 0.000933867 0.000962581 0.00113775 0.000998382 0.00103789 0.000962091 0.000927287 0.00109127 0.00104924 0.00105899 0.000975652 0.000942809 0.0011589 0.000978143 0.00100193 0.00104836 0.000874806 0.00104288 0.00100155 0.001039 0.000919737 0.0011003 0.00106013 0.000888388 0.00106778 0.000992669 0.00106605 0.00108808 0.00131773 0.00106627 0.000862615 0.000950673 0.00104169 0.00108433 0.00100237 0.000939365 0.00115489 0.00128209 0.00102438 0.00107178 0.00114575 0.000792511 0.00111104 0.00104309 0.000990463 0.00105273 0.00103899 0.00108927 0.000820373 0.00108408 0.000855473 0.000997387 0.000922502 0.000974056 0.00103317 0.00096955 0.000814095 0.00111172 0.000880468 0.000984991 0.000868488 0.00108783 0.00093533 0.00093987 0.000902829 0.00118817 0.00101936 0.000867853 0.00110914 0.00107938 0.000972161 0.00102511 0.00125386 0.00107638 0.00105623 0.000933574 0.00106193 0.000895954 0.000972827 0.000854265 0.00104757 0.000999526 0.00119253 0.00094366 0.00102253 0.000812415 0.000872011 0.000946101 0.00111773 0.000921165 0.00104603 0.00101982 0.00106022 0.000810645 0.00112363 0.000943007 0.00091979 0.000943923 0.000977171 0.0010058 0.00108131 0.000875917 0.000980991 0.00111711 0.00111431 0.000870215 0.0010005 0.000902524 0.00105517 0.000969244 0.000935616 0.000917178 0.000988584 0.00110351 0.000910434 0.00109529 0.00100658 0.000912271 0.00088709 0.000971938 0.0010905 0.000936758 0.000994337 0.000855675 0.00102689 0.00102605 0.000912853 0.00109078 0.000940429 0.00108548 0.000972318 0.00098779 0.00103449 0.000906461 0.000949971 0.00101376 0.000930073 0.000945898 0.00101115 0.00088878 0.00106818 0.00104811 0.000937698 0.000935125 0.000990885 0.00102073 0.0010703 0.00101595 0.0010028 0.000854077 0.000910592 0.00084677 0.000958494 0.000951502 0.000859726 0.000948841 0.0011123 0.000966883 0.000832551 0.00109471 0.000920304 0.00109973 0.000893713 0.00109127 0.00111275 0.000877158 0.00109493 0.000998613 0.000798984 0.000935671 0.0011014 0.00106345 0.00101259 0.000900741 0.000884079 0.000947644 0.00104286 0.00108184 0.00100099 0.00108418 0.00107613 0.000981257 0.00116962 0.000981239 0.00108451 0.00101797 0.00097128 0.000834833 0.00106609 0.00107645 0.000941561 0.000954366 0.000948498 0.00101373 0.000961458 0.000905089 0.000918236 0.00100393 0.001152 0.00106354 0.0010012 0.00115654 0.000967271 0.0010232 0.00103643 0.000983541 0.000794787 0.000835142 0.000926195 0.00100779 0.000953738 0.000895021 0.000945242 0.000910298 0.00104294 0.000938195 0.00106853 0.00106314 0.00090664 0.00111457 0.000957347 0.000884537 0.00107142 0.000980065 0.000896618 0.00101456 0.000830964 0.000853249 0.00112662 0.000924193 0.00113942 0.00100034 0.00103989 0.000823238 0.000779424 0.000958003 0.00103168 0.00092958 0.00088805 0.000979633 0.00117043 0.00103224 0.000969051 0.00100283 0.000949992 0.000861775 0.00111828 0.000990351 0.000885855 0.000904283 0.00103418 0.00083136 0.00106133 0.000954131 0.0010213 0.000816672 0.00097888 0.000759081 0.00112266 0.00101099 0.00093602 0.00107455 0.00102718 0.00102025 0.000971136 0.00108937 0.000852265 0.00099881 0.000937986 0.00100967 0.00108944 0.000972001 0.0009484 0.000920306 0.000883725 0.00099023 0.00111731 0.000945151 0.000792744 0.000894721 0.000809429 0.00101255 0.00108019 0.00115856 0.00112148 0.000954904 0.00106663 0.00100149 0.000782647 0.00107576 0.00110918 0.000920339 0.00116557 0.000964136 0.000877108 0.00107819 0.00105918 0.00112666 0.00108625 0.0010279 0.00124572 0.00106373 0.000984537 0.00104424 0.000927395 0.00102212 0.00086622 0.00086909 0.000929573 0.00105572 0.000849317 0.000963544 0.000962676 0.00100457 0.00107843 0.00103704 0.00103441 0.00082189 0.000882444 0.00103036 0.0010535 0.000956787 0.000981012 0.00118152 0.00104327 0.0009918 0.00113064 0.000955066 0.000977678 0.00100238 0.000996746 0.000772014 0.00101938 0.00091478 0.00120325 0.00101443 0.00091434 0.000991985 0.000906218 0.00112104 0.00116228 0.00100823 0.00109473 0.000876639 0.00102081 0.000910862 0.00103363 0.00102891 0.00122214 0.000971903 0.000969557 0.000951087 0.00110644 0.00122753 0.000960686 0.00091385 0.00089688 0.00119749 0.00108196 0.000962526 0.00109933 0.000978911 0.00107828 0.00109198 0.000912915 0.000993724 0.000958689 0.000738683 0.00114268 0.0009981 0.000897635 0.001128 0.00114787 0.000969998 0.000858984 0.000964929 0.000865839 0.00112317 0.00109761 0.00118422 0.000897585 0.00105986 0.000990989 0.00109466 0.000878857 0.00113343 0.00113107 0.000859594 0.000943596 0.000887554 0.00109861 0.00100113 0.000953174 0.00137752 0.000971327 0.00112861 0.00117096 0.00097852 0.000816351 0.000899686 0.00108875 0.00105564 0.00102566 0.000878685 0.000997048 0.000902702 0.000896559 0.000903525 0.000844385 0.00110271 0.00113699 0.00106254 0.00104423 0.00115748 0.000973789 0.00111303 0.000993301 0.00109801 0.000924463 0.00105889 0.000866491 0.00120525 0.000924951 0.00112352 0.000906937 0.000968549 0.000936941 0.000984789 0.000764098 0.000859772 0.00124979 0.0010186 0.00100291 0.000956624 0.000808097 0.000943505 0.000978764 0.000970427 0.000903464 0.000914456 0.0010205 0.0011264 0.000981879 0.00108228 0.000879289 0.000981304 0.00092767 0.00114565 0.000901985 0.00098028 0.00096476 0.00100649 0.00109244 0.00106749 0.000904196 0.000957876 0.00085977 0.000963079 0.000984895 0.00110339 0.00120129 0.000893239 0.00115482 0.000992899 0.00092358 0.00106428 0.000903427 0.00107772 0.00112416 0.00101197 0.000996905 0.000833004 0.00103041 0.00103719 0.000986617 0.000961196 0.000922036 0.00113926 0.00111369 0.000991086 0.000993208 0.000982419 0.00101893 0.00110289 0.000963911 0.000815194 0.0011213 0.00119613 0.00102815 0.0011256 0.0010509 0.00115803 0.00101844 0.00094807 0.00106718 0.00113906 0.00109939 0.00103107 0.00101041 0.000906941 0.000878051 0.000983791 0.000984713 0.000968532 0.00100906 0.00105201 0.000965464 0.00103133 0.00101912 0.00110235 0.00102994 0.000865548 0.000953158 0.0010495 0.0010605 0.00103021 0.000937053 0.00100253 0.000962052 0.00107786 0.00103642 0.000988653 0.00103201 0.00107529 0.00101427 0.000916185 0.000873496 0.00101396 0.00101524 0.00103555 0.00101229 0.00114016 0.00106103 0.000969734 0.000992344 0.000980522 0.00102013 0.000831949 0.00119887 0.000946999 0.000990577 0.000767925 0.000855003 0.00113973 0.000806988 0.000994983 0.00100223 0.000964568 0.00109996 0.00112858 0.00107679 0.0008689 0.00100855 0.00103224 0.00105593 0.00104223 0.00095591 0.00104911 0.000978962 0.00100726 0.00107255 0.00112445 0.000937352 0.000936422 0.000851562 0.00106754 0.00100268 0.000788392 0.00107977 0.000898926 0.000947301 0.000989297 0.00110789 0.00109207 0.000935274 0.00110544 0.00109246 0.000875914 0.0010831 0.00118775 0.000878059 0.00105033 0.000964938 0.00100825 0.00117953 0.00113074 0.00080391 0.00102704 0.00110848 0.00104104 0.00124018 0.000920239 0.00110741 0.00110935 0.00108215 0.000911203 0.000924537 0.00106001 0.00108308 0.000928689 0.00110119 0.00104746 0.000987414 0.000835037 0.00103739 0.00100559 0.00132805 0.00107273 0.000926383 0.000905969 0.000894366 0.00121123 0.000894124 0.00096434 0.00111509 0.00092494 0.00087519 0.0010679 0.00100932 0.00103022 0.00103871 0.000954807 0.00109635 0.000938061 0.00106613 0.00102942 0.00112163 0.000964585 0.00106873 0.00109211 0.000932784 0.00107079 0.0010093 0.00109459 0.00100409 0.00104617 0.000886048 0.00112607 0.000986716 0.00102578 0.000978454 0.00111085 0.00103552 0.00100489 0.000976924 0.00107832 0.00110385 0.000841571 0.000967721 0.000880017 0.00105823 0.000880666 0.00108293 0.00100038 0.00110128 0.00105879 0.0011081 0.000992023 0.000946741 0.0011134 0.000971491 0.000877563 0.000829123 0.00109858 0.000904923 0.00104214 0.00110094 0.00107802 0.000996349 0.000969317 0.000988166 0.00104718 0.00109463 0.000987963 0.000930998 0.00110345 0.00105068 0.000852837 0.00114652 0.00119458 0.00100887 0.000841247 0.000973308 0.00103446 0.001021 0.000953246 0.0011538 0.00106702 0.000946716 0.000898045 0.000797081 0.00106464 0.00101281 0.000761599 0.000923737 0.000996472 0.00105616 0.00099503 0.00098165 0.000999095 0.00100096 0.00102962 0.00086989 0.00120186 0.0010367 0.00106707 0.00102183 0.000938185 0.00102997 0.000783428 0.00104324 0.000944679 0.000974956 0.00101254 0.000961723 0.00102264 0.00103628 0.00094753 0.00108557 0.00091684 0.00098375 0.000935867 0.000827505 0.000905746 0.000987552 0.00109341 0.000913706 0.00100933 0.00116592 0.00108347 0.00108333 0.00103373 0.00100508 0.000960114 0.00102085 0.00107062 0.000974524 0.000745411 0.00104458 0.0010341 0.00104405 0.00110149 0.000993004 0.000966427 0.00115249 0.000899905 0.000899948 0.000997291 0.000974486 0.000975346 0.00100354 0.00115952 0.00111699 0.00120609 0.00113524 0.000980549 0.00117702 0.00106549 0.00113602 0.00078889 0.000966057 0.000898913 0.000938405 0.00114184 0.00111883 0.00113337 0.00106852 0.000975368 0.00088459 0.00102843 0.00079931 0.00100041 0.000980701 0.000978869 0.000991463 0.000999544 0.00100358 0.00112526 0.00102604 0.00107082 0.00100432 0.000965237 0.00108323 0.00106815 0.000795212 0.000911226 0.00088752 0.000911586 0.00110057 0.000780892 0.00103456 0.000951653 0.000874246 0.000854566 0.00102365 0.00128914 0.000945134 0.000997662 0.000870739 0.000962903 0.000870518 0.0009557 0.00105711 0.000941299 0.000924872 0.000838762 0.00108861 0.00111035 0.000996604 0.000956114 0.00110738 0.000911881 0.000944302 0.00106762 0.000982573 0.00111352 0.00102201 0.000905836 0.000937804 0.000972456 0.000988236 0.00109391 0.00101841 0.00107349 0.00121314 0.000771661 0.00102263 0.00098038 0.000963493 0.00102449 0.000960303 0.00114746 0.00106758 0.00103017 0.00106465 0.00114854 0.00095946 0.000831106 0.00092914 0.00093102 0.000910071 0.00103424 0.000904728 0.000924985 0.000939745 0.00114513 0.000921069 0.00115415 0.000862939 0.00113494 0.000873653 0.00113012 0.000851653 0.00118344 0.00109361 0.00101316 
0.000978578 0.00101329 0.000959563 0.00123022 0.00101075 0.000837126 0.000925037 0.000910417 0.00103846 0.000856016 0.000769044 0.000914216 0.00094797 0.000978272 0.00110668 0.00107213 0.00100342 0.00115516 0.00102417 0.000883501 0.000982237 0.000997119 0.000924901 0.0011515 0.00107228 0.00111278 0.00100411 0.00100363 0.00101736 0.000961464 0.000945809 0.000950824 0.00114086 0.000707098 0.000815999 0.00102063 0.0011404 0.001078 0.00104742 0.00115546 0.001022 0.00103184 0.00109929 0.00102731 0.000959448 0.000855509 0.00110291 0.00105328 0.000796848 0.00109087 0.00091955 0.00108276 0.000833989 0.00114293 0.00100353 0.000857308 0.00090809 0.000907023 0.000934645 0.00103166 0.00100498 0.00115586 0.00102013 0.00089169 0.000972814 0.00085578 0.00088992 0.000958624 0.000950734 0.000869723 0.00106772 0.00106188 0.000889097 0.000869197 0.00116553 0.00090591 0.00106382 0.00109941 0.000946442 0.000996598 0.000972108 0.00108105 0.000916342 0.00102103 0.000926598 0.00107845 0.000991494 0.00100404 0.00104157 0.00102445 0.000937167 0.000972019 0.00106847 0.000900401 0.00103529 0.00106327 0.000946257 0.000800777 0.000985557 0.000914925 0.000848437 0.000993767 0.000968722 0.00100853 0.000935616 0.000965756 0.000977549 0.000839715 0.000998734 0.000990198 0.000899432 0.00107684 0.0010687 0.00108897 0.00100327 0.000960938 0.000939097 0.000810107 0.00117556 0.00103341 0.000927225 0.00109952 0.00086246 0.00112695 0.00122261 0.00118392 0.000890185 0.000959506 0.000968783 0.00107788 0.00103553 0.00110477 0.000924195 0.00111096 0.00112338 0.00125389 0.000979361 0.000908183 0.00100133 0.000946452 0.000942036 0.000886469 0.000975646 0.000996666 0.000954116 0.00100849 0.00104847 0.000950813 0.00100419 0.00100713 0.000915794 0.00113707 0.000941841 0.00100139 0.000894552 0.000890594 0.0010347 0.000937772 0.00106663 0.00107919 0.000799469 0.00101444 0.000906417 0.00101153 0.000933545 0.00115512 0.000980235 0.000758218 0.001013 0.000947527 0.000999863 0.00107843 0.00109281 0.00105386 0.00102258 0.0010198 0.00104838 0.000992861 0.00104105 0.00102111 0.0010677 0.00115129 0.000972481 0.00105284 0.00102165 0.000877088 0.00102123 0.000991067 0.00102333 0.000866294 0.00104324 0.00102091 0.000849382 0.000999425 0.000990762 0.00111288 0.000944331 0.00100157 0.00113884 0.000961711 0.00109791 0.00107606 0.000991726 0.00101271 0.000851963 0.00125687 0.00117634 0.000899097 0.000911604 0.000962986 0.000967406 0.00116397 0.00112238 0.00104546 0.00108423 0.00104563 0.00110366 0.000987039 0.00109523 0.000917959 0.0012401 0.000865749 0.00104527 0.00101414 0.00111448 0.0010594 0.00103156 0.000942115 0.00129503 0.000948211 0.00103153 0.000892206 0.00119128 0.000996745 0.00113389 0.00105744 0.00120522 0.000834193 0.00120138 0.000906432 0.000872054 0.000998674 0.000989228 0.00104399 0.00103654 0.000817497 0.000843962 0.00101249 0.00106315 0.000877959 0.00104076 0.00092776 0.000996537 0.00105917 0.000902119 0.000929235 0.00109168 0.00109443 0.000831271 0.000969111 0.00120444 0.00096362 0.000963203 0.000940491 0.000973956 0.000927551 0.000931424 0.000905971 0.00105145 0.000951541 0.000871468 0.00107585 0.00101669 0.000943462 0.00107684 0.000893857 0.00106902 0.00107022 0.00103958 0.0010809 0.000942776 0.00101252 0.00100168 0.000874459 0.00103911 0.00097692 0.000981225 0.00100722 0.000995636 0.0010751 0.0011588 0.000853492 0.000837139 0.000974745 0.000893756 0.00085413 0.00110089 0.00109869 0.00078393 0.000836446 0.00103831 0.000997214 0.000931874 0.00110297 0.000923934 0.00103001 0.00100276 0.000953125 0.000950984 0.00094034 0.0010028 0.00101438 0.00102785 0.00100278 0.00116464 0.000995702 0.00113141 0.000811841 0.000878816 0.00104735 0.000922456 0.00103594 0.000991535 0.000947339 0.00113566 0.00090097 0.00108997 0.000979837 0.00110517 0.00103878 0.000852225 0.00114816 0.000960291 0.000847474 0.00104675 0.000925255 0.000956743 0.000982577 0.00104917 0.00105824 0.000882267 0.000970364 0.00124003 0.00105269 0.000966257 0.00119762 0.000999102 0.000986142 0.000971543 0.00100226 0.00091405 0.000972509 0.000919009 0.0010472 0.000994516 0.000890168 0.000926711 0.000980219 0.000940418 0.000873719 0.00106493 0.000952141 0.000874944 0.00103968 0.00108692 0.000864705 0.000969551 0.000854035 0.000910009 0.00105964 0.000870884 0.000965714 0.000985831 0.000891284 0.00101063 0.000954868 0.000993009 0.00102927 0.000813622 0.000953585 0.00100589 0.00104071 0.00090674 0.00112754 0.00110667 0.00102472 0.00108756 0.00103345 0.000985673 0.000987053 0.00111557 0.00101122 0.000932825 0.000924468 0.000985056 0.000798239 0.000927826 0.00111844 0.000962972 0.000813554 0.000966204 0.00104913 0.00111137 0.000916793 0.00104238 0.00109973 0.00103201 0.000976099 0.00108449 0.00101402 0.000945657 0.000928957 0.00102198 0.000957966 0.000946468 0.000936675 0.00109943 0.00098906 0.000847642 0.00094057 0.000938386 0.00109868 0.000997192 0.000946 0.000870213 0.000957803 0.00096819 0.00119338 0.000987405 0.00103891 0.000987842 0.000942738 0.000999195 0.00106647 0.00119211 0.000931026 0.000948042 0.000932684 0.000879305 0.00100357 0.00101994 0.00106045 0.00100309 0.000945285 0.00120177 0.000967656 0.00104912 0.00100986 0.00101176 0.00107645 0.000843675 0.000843325 0.000936208 0.000972148 0.000965445 0.00100427 0.000927869 0.00107816 0.000793574 0.000943307 0.00113178 0.00103375 0.000944212 0.00101868 0.000947702 0.000960243 0.000908472 0.00119083 0.000914438 0.00112171 0.00106838 0.000867543 0.00100376 0.00117969 0.000964918 0.000859468 0.00117886 0.00108327 0.00115534 0.00103327 0.00115371 0.000952398 0.000922308 0.00098583 0.00104016 0.000992454 0.00113746 0.00103606 0.00109415 0.000930816 0.00104901 0.00104013 0.00108982 0.00103241 0.00093465 0.00102805 0.00107141 0.00106523 0.000882674 0.000880529 0.000956332 0.00121829 0.000959316 0.000893306 0.00109603 0.000989474 0.00113039 0.00108717 0.000958914 0.000838095 0.00111348 0.00099765 0.00105174 0.00099843 0.000916485 0.00113747 0.000998201 0.000818794 0.000960689 0.000951023 0.000939108 0.000951953 0.00108812 0.00105907 0.0010605 0.00100861 0.000997142 0.000976353 0.00105006 0.000995883 0.00107229 0.00100031 0.000922609 0.000945564 0.00125035 0.00102766 0.00089703 0.00111443 0.00104047 0.00101981 0.00098479 0.00092679 0.000937318 0.000886825 0.00110616 0.00109987 0.000919337 0.000967616 0.00103728 0.000805484 0.000938815 0.00100637 0.000860207 0.000957709 0.00103741 0.00120543 0.00102111 0.0010536 0.000934852 0.00120002 0.00098052 0.00105094 0.000908895 0.00101362 0.000961614 0.000914506 0.000879046 0.00119787 0.000938486 0.000959497 0.00104876 0.00100132 0.000906472 0.000926242 0.00112743 0.00102161 0.00111374 0.000971947 0.00085205 0.00094471 0.00104925 0.000946983 0.000918053 0.00084655 0.00115401 0.00104472 0.00104825 0.000962219 0.0010582 0.00119362 0.000979169 0.00122307 0.000975206 0.000886212 0.000990947 0.00106065 0.00121209 0.000988409 0.000989383 0.000917661 0.000861334 0.00106084 0.000917125 0.00103847 0.00119266 0.00116568 0.00113863 0.000925911 0.000916321 0.00102528 0.00100827 0.000880713 0.000950853 0.000952274 0.00104799 0.000942975 0.000987201 0.00113755 0.000947026 0.0011207 0.00101545 0.00108932 0.00104908 0.0011114 0.000902961 0.000918443 0.000913376 0.00107093 0.000879939 0.000984529 0.000990821 0.00100669 0.00102489 0.00100638 0.000944714 0.00105334 0.000956149 0.000937575 0.000979594 0.00108499 0.000941624 0.0012174 0.000898841 0.000960465 0.00105781 0.000911112 0.00103747 0.000974959 0.000941606 0.00104972 0.00114157 0.00111359 0.000875235 0.000911038 0.00114 0.00097937 0.00106573 0.000907296 0.00103811 0.00102362 0.000811246 0.000921594 0.0010734 0.000907861 0.000942416 0.00081801 0.000954443 0.000995524 0.000901585 0.000868942 0.00107199 0.000945309 0.00115427 0.00103099 0.000858485 0.00116249 0.00125447 0.0010594 0.00104255 0.001035 0.000958642 0.000922565 0.00104473 0.000963054 0.0011503 0.000862616 0.000940158 0.00105804 0.000951867 0.00101608 0.00102155 0.000860659 0.0012011 0.00110388 0.000904807 0.00089215 0.000977595 0.00128815 0.000990497 0.00110303 0.00105929 0.00119119 0.00112683 0.00109579 0.00106449 0.000964932 0.00117788 0.00104294 0.00109058 0.000988665 0.000990857 0.000843842 0.00100358 0.00096615 0.00110677 0.000812226 0.00092392 0.00112262 0.00101583 0.00100073 0.00111991 0.000989404 0.0010372 0.00110779 0.000859395 0.00107969 0.00109426 0.00102775 0.00106243 0.00110487 0.000949224 0.00108576 0.000956657 0.000951768 0.00122853 0.000812962 0.00110027 0.0011736 0.000766005 0.00109501 0.00101748 0.00103171 0.00111706 0.00100184 0.000914667 0.00103294 0.000925084 0.000941493 0.00105114 0.00104052 0.00120452 0.00117333 0.000991582 0.000944451 0.00111472 0.00110947 0.00090915 0.00100635 0.00110288 0.000978087 0.000874145 0.00110082 0.000918283 0.000981758 0.000907547 0.00116526 0.00122512 0.000951377 0.00111192 0.00101483 0.00104714 0.000861868 0.00100306 0.00118688 0.00101382 0.00115349 0.00111387 0.00103123 0.00100884 0.00104712 0.0010117 0.00123937 0.000970696 0.00101909 0.00101204 0.00101151 0.000878373 0.0011518 0.000994236 0.00104878 0.00106733 0.00103959 0.000887325 0.000974071 0.00101036 0.00087229 0.000925961 0.000916297 0.000935712 0.0010012 0.00106102 0.000891904 0.0010726 0.00115964 0.000933935 0.00101267 0.000970357 0.00109279 0.000913939 0.00101371 0.00107951 0.00104652 0.000918327 0.000996501 0.00103779 0.00103869 0.00120494 0.00111582 0.00105884 0.000993235 0.00112884 0.000839578 0.000955374 0.0011721 0.001111 0.000908854 0.000958186 0.00100719 0.00111079 0.00102622 0.001203 0.00104837 0.000973851 0.000828408 0.000878806 0.00104594 0.00103569 0.000802967 0.000850482 0.000988349 0.00111548 0.00108986 0.00103069 0.00103244 0.000998064 0.00103809 0.000966845 0.00101395 0.000946749 0.00102367 0.0010026 0.00110536 0.00111395 0.000928303 0.00123165 0.000930518 0.000988025 0.00105316 0.00104318 0.000940891 0.00091579 0.00103849 0.000984753 0.00104336 0.00109609 0.000789931 0.000979976 0.000792396 0.000741034 0.00119898 0.000859051 0.000940163 0.00104097 0.00108164 0.000973908 0.00108648 0.000879268 0.000981628 0.00100737 0.0010203 0.000916002 0.000893546 0.000978319 0.0011844 0.00102501 0.00115934 0.000916391 0.000888402 0.00102551 0.000983819 0.00101325 0.000958946 0.000976811 0.000842456 0.00112296 0.00104846 0.00111072 0.00112158 0.00106333 0.000910743 0.00112711 0.000904632 0.0010076 0.000732418 0.0010921 0.00102159 0.000977209 0.00117146 0.00108445 0.00096788 0.000997152 0.00104888 0.000855478 0.000960041 0.000932339 0.000906832 0.000998505 0.00101095 0.000935057 0.000877457 0.000874607 0.00107797 0.00100888 0.0011992 0.000891207 0.00104855 0.00095527 0.00109768 0.000900833 0.00106422 0.000977994 0.0010605 0.00106512 0.000833746 0.00103172 0.00086213 0.000755505 0.000864839 0.00104076 0.00109165 0.00105968 0.00106538 0.000883487 0.00102865 0.000924023 0.000997452 0.000889357 0.000890187 0.0008888 0.00109941 0.00106543 0.0010603 0.00103741 0.000892113 0.000957553 0.000978002 0.00105242 0.0010832 0.000980681 0.00104035 0.00093829 0.000740527 0.000949189 0.000923631 0.000953997 0.00118791 0.000829852 0.00100451 0.00106863 0.000975236 0.00110005 0.000948708 0.000868143 0.000935955 0.000850291 0.00105636 0.000960427 0.00104719 0.000951715 0.00102567 0.00113964 0.000898019 0.00090163 0.000991207 0.00100247 0.000997653 0.000976127 0.000803647 0.000787257 0.00112266 0.000857258 0.00102974 0.000875064 0.001077 0.000839629 0.00099709 0.000828611 0.00122585 0.00103743 0.000841315 
0.00102384 0.00107754 0.00107885 0.00112174 0.000963319 0.000898964 0.00108081 0.000921839 0.00101499 0.000802571 0.000828361 0.000899927 0.000892441 0.00099867 0.00113332 0.000965778 0.00112088 0.00105261 0.000926134 0.00099975 0.0010543 0.000935647 0.000899919 0.00118064 0.000978492 0.000891923 0.00100054 0.00100495 0.000937118 0.000974487 0.00106629 0.000845843 0.00109583 0.000877678 0.000914738 0.00104461 0.00122692 0.00109398 0.000956383 0.00116056 0.000901234 0.000995175 0.00115777 0.000857456 0.00109239 0.000952324 0.00108222 0.000969976 0.000881831 0.00101694 0.000992095 0.00107118 0.00088307 0.00111719 0.00104428 0.000878493 0.000934499 0.000917478 0.0010708 0.00118646 0.00095605 0.00125335 0.00123195 0.000986344 0.0010107 0.00079978 0.000856224 0.00100274 0.000914857 0.000992042 0.00107515 0.00102438 0.00094562 0.000977362 0.001181 0.00102144 0.00104729 0.00103425 0.00119075 0.00110032 0.000883098 0.00110083 0.000962729 0.000858506 0.00107679 0.00100015 0.00097728 0.000910584 0.00111214 0.00101451 0.000913044 0.00109403 0.00111636 0.00094823 0.00100926 0.000994801 0.000985792 0.000825505 0.00119767 0.000940347 0.000925513 0.000961544 0.000999228 0.00111239 0.000855691 0.000844477 0.000961081 0.000885802 0.00108455 0.000934866 0.00089803 0.00106615 0.00114664 0.00101673 0.000899264 0.000926652 0.000905468 0.000866592 0.0010377 0.000933068 0.000851432 0.00124939 0.00091495 0.00108084 0.00107188 0.00106991 0.0010034 0.000855151 0.00118399 0.000906594 0.000974265 0.00106432 0.0008275 0.00117332 0.0010018 0.00111239 0.00110334 0.000902481 0.00103198 0.000978789 0.000862476 0.000963427 0.000900023 0.000949041 0.000944762 0.000788383 0.00111662 0.0009896 0.00111365 0.00104629 0.00104214 0.00127783 0.000976139 0.00103814 0.000945518 0.000914491 0.00117109 0.00100569 0.00113646 0.00105905 0.00088158 0.0011634 0.00101098 0.000923513 0.000938172 0.0012404 0.0010396 0.000952457 0.00117913 0.000956301 0.00096184 0.00107565 0.00116214 0.00111134 0.00104559 0.000924596 0.00101649 0.00113384 0.00107332 0.00100585 0.00106773 0.00118387 0.000770402 0.00107046 0.00114951 0.000765721 0.00101103 0.00101505 0.00105021 0.0009194 0.000925295 0.00113686 0.000905376 0.000929457 0.00106128 0.000924089 0.000945578 0.000983766 0.00116126 0.00106718 0.000963163 0.00102391 0.000970709 0.00103887 0.000896734 0.00107748 0.00112917 0.000788083 0.00104851 0.0010195 0.000947782 0.00102642 0.00107864 0.000944305 0.000918779 0.00101407 0.00100219 0.00105624 0.00107209 0.000900919 0.00109477 0.00105286 0.00118631 0.000858714 0.000979614 0.000994875 0.000928976 0.000947627 0.00116489 0.000962858 0.000962991 0.000758931 0.00110801 0.000968222 0.00114175 0.000912702 0.00101348 0.000814588 0.00129963 0.000845691 0.000933655 0.00101929 0.00104714 0.00111784 0.0011197 0.000771178 0.00103551 0.00103751 0.000986801 0.00089644 0.00101072 0.000958476 0.000917069 0.00108509 0.00112036 0.00104865 0.0010602 0.00116441 0.000882338 0.00101474 0.00124044 0.00106558 0.000973321 0.000762514 0.000950168 0.00101405 0.00088043 0.000888885 0.000896128 0.00095764 0.000978142 0.00112097 0.00107099 0.00087958 0.000954163 0.00081033 0.00106692 0.000965441 0.00102595 0.000887472 0.00107793 0.00103021 0.00090073 0.000938215 0.00103577 0.000951725 0.000941822 0.000979414 0.000901566 0.000955962 0.00113391 0.00090492 0.000915275 0.00102307 0.00114289 0.000854489 0.00098929 0.00102768 0.000961976 0.000860702 0.00105472 0.000993813 0.000911911 0.00105377 0.00100405 0.00110904 0.000867595 0.00106719 0.000961742 0.000852498 0.00108185 0.0010344 0.000861207 0.000962419 0.00107809 0.00104967 0.00110777 0.000798645 0.000954051 0.000962192 0.00100567 0.00108346 0.00111046 0.00102392 0.00129725 0.000994161 0.00115848 0.00101015 0.00109354 0.00109363 0.000970559 0.00108958 0.000899865 0.000947169 0.00107987 0.00100602 0.00100745 0.000915214 0.000966014 0.000940489 0.000908066 0.000959099 0.00117184 0.00114502 0.000795747 0.00110022 0.00106224 0.00116929 0.00109452 0.000958467 0.000881789 0.000886837 0.000886888 0.000915457 0.000976137 0.00095668 0.000986161 0.000828819 0.000993855 0.000771408 0.000988964 0.000951207 0.00108581 0.00109759 0.00082196 0.000987137 0.00102215 0.00100774 0.000880465 0.00101469 0.000926085 0.000967785 0.00104563 0.000816575 0.00099355 0.00104646 0.00104799 0.000876851 0.000876803 0.000960482 0.00105787 0.000880215 0.000975059 0.00100441 0.00101147 0.0011224 0.001015 0.00109957 0.000922229 0.000797022 0.00103421 0.00105678 0.00105838 0.00105669 0.00116073 0.000948581 0.000986472 0.00101982 0.00100797 0.000852594 0.000956531 0.000984343 0.00107669 0.000899292 0.000842534 0.0010639 0.00095332 0.000986091 0.00108718 0.00108907 0.000844767 0.00103868 0.000961503 0.000932873 0.00101976 0.000987501 0.000994242 0.0010568 0.000910969 0.000961663 0.00092773 0.0010833 0.000845388 0.000864906 0.000879382 0.000952414 0.000989867 0.00124793 0.00107923 0.000942308 0.000997224 0.00114122 0.000834363 0.000996624 0.00105429 0.000944872 0.000988438 0.000842737 0.000822842 0.0010627 0.00103226 0.00106509 0.00101222 0.00103206 0.00106576 0.00105278 0.00113723 0.000992087 0.000946082 0.00092282 0.000861005 0.000917898 0.000913807 0.000973358 0.00116917 0.00102191 0.000956946 0.0010164 0.00100042 0.00101293 0.00110806 0.000991185 0.000906635 0.00117536 0.0010641 0.000946307 0.000901943 0.00117563 0.000920177 0.000984193 0.00102557 0.000951089 0.000968289 0.00107142 0.000999601 0.000843137 0.00109078 0.000896928 0.00118154 0.00094016 0.00104705 0.00102402 0.00101875 0.00121257 0.00123406 0.000977782 0.00120986 0.000930891 0.00110648 0.000865077 0.000957158 0.00101805 0.00116226 0.000933623 0.00102509 0.00101599 0.0010716 0.000964715 0.000973156 0.000871738 0.00097763 0.001203 0.00110954 0.000984574 0.00114918 0.00113169 0.00112562 0.0008979 0.00100813 0.00084706 0.00111673 0.000981769 0.00101847 0.00107367 0.000932887 0.00116389 0.00095651 0.00103104 0.000755919 0.000887017 0.000949129 0.00114696 0.00100186 0.000939624 0.000856092 0.0008777 0.00107948 0.000947202 0.00104056 0.00114483 0.00115088 0.00104852 0.00105156 0.00109039 0.00106133 0.00102593 0.000859725 0.00107637 0.000967692 0.0013041 0.00112341 0.000948169 0.000955317 0.0007824 0.00104434 0.000970247 0.000960012 0.000872715 0.00102745 0.000967457 0.000959743 0.00102101 0.000883661 0.00101307 0.00115576 0.000996924 0.000965499 0.00094515 0.00101846 0.00105304 0.00101218 0.00100654 0.000978987 0.000902919 0.000949144 0.00112626 0.000857729 0.0010238 0.000919095 0.00110194 0.00101662 0.00099083 0.000825889 0.00085116 0.00117868 0.0010938 0.00114376 0.00107799 0.000936941 0.00103034 0.00104074 0.000885249 0.000813264 0.000916326 0.00116405 0.00114888 0.00100939 0.000880684 0.000966742 0.001052 0.00100142 0.00122013 0.00107529 0.000931784 0.00100925 0.00108195 0.00110796 0.000981763 0.000846102 0.000857398 0.000897539 0.000928268 0.000919784 0.00105999 0.00116093 0.000997685 0.00124238 0.00097998 0.000907476 0.00100337 0.00104036 0.00103933 0.00117688 0.00102526 0.000888209 0.000901178 0.000985445 0.00112505 0.00100266 0.000989426 0.000937896 0.00110311 0.00106093 0.00106982 0.000971454 0.000878148 0.000980045 0.00110722 0.000963575 0.000963376 0.0011143 0.00111748 0.00108104 0.00104861 0.000874135 0.00110222 0.00110586 0.000811111 0.000918985 0.00117334 0.000892576 0.00109124 0.000956951 0.000950302 0.00105326 0.000873916 0.000862307 0.0010137 0.00103816 0.0010676 0.00107927 0.00107172 0.00114724 0.00100854 0.000900267 0.00109778 0.000932361 0.00100613 0.00108957 0.0011618 0.000829257 0.000978378 0.00102181 0.000867946 0.00103624 0.000943057 0.00106745 0.00101391 0.00092071 0.000918441 0.000997761 0.00100364 0.000918588 0.000997048 0.000791314 0.00115027 0.0012579 0.00103496 0.000968866 0.000997089 0.00107088 0.000894238 0.00118983 0.00102366 0.00109354 0.000870997 0.000915863 0.000992139 0.000930086 0.000934951 0.00103276 0.00102372 0.000947545 0.00105901 0.00110961 0.000950744 0.00107886 0.00106865 0.000935668 0.000994324 0.000984529 0.00116604 0.00102388 0.00116902 0.00094681 0.00113879 0.00113579 0.000989707 0.000939691 0.0010378 0.000896035 0.000800961 0.00115408 0.00104223 0.000986052 0.00096856 0.000927848 0.00111667 0.00101961 0.00104373 0.00105211 0.00102361 0.00105352 0.00124346 0.000870475 0.00121146 0.00104059 0.000856919 0.00114469 0.000854713 0.000852072 0.00101159 0.00104386 0.000936337 0.00109726 0.000858412 0.00108339 0.000975058 0.00086801 0.000999522 0.00107022 0.000889918 0.00118903 0.000913016 0.000944717 0.00105082 0.000877551 0.00100264 0.00104999 0.00100178 0.00105455 0.00113178 0.00107178 0.000711523 0.000911735 0.00103374 0.000885205 0.000971508 0.00121189 0.000892219 0.000960191 0.0010545 0.00108895 0.0010779 0.00101521 0.00100913 0.00115934 0.000828588 0.00107097 0.0010912 0.00113537 0.000813289 0.00103185 0.00104459 0.000913768 0.000961356 0.00107675 0.00114663 0.00107059 0.00110466 0.00114282 0.00125641 0.000954365 0.00100876 0.000974487 0.00102733 0.000891705 0.000978547 0.000868634 0.0011364 0.00108878 0.000836194 0.000967946 0.000841278 0.00103645 0.00103887 0.00105472 0.000982761 0.00101381 0.00103135 0.0011084 0.00100037 0.000996637 0.00107952 0.000941607 0.000942091 0.0010624 0.00128307 0.000915117 0.00112713 0.000982487 0.00100543 0.00103359 0.00096547 0.000925855 0.0010052 0.00116819 0.000965835 0.000960112 0.000950531 0.00116465 0.000861966 0.00105907 0.000971187 0.00101132 0.000970324 0.000817071 0.00103884 0.00119952 0.00100612 0.00101418 0.00105295 0.000954164 0.000945128 0.000880706 0.0010239 0.000986334 0.000959845 0.00103816 0.00100071 0.00112792 0.00118433 0.000925103 0.00112017 0.000982368 0.00101613 0.000909851 0.00108936 0.000980624 0.00115028 0.000968208 0.00108355 0.00109183 0.000944534 0.00110011 0.00085393 0.00096516 0.000954542 0.00104389 0.000960382 0.000891227 0.000937214 0.000963826 0.000858035 0.000910056 0.000944444 0.000957327 0.000824888 0.000821684 0.00120323 0.000797495 0.000976314 0.00102113 0.000964113 0.00106075 0.00101645 0.00093426 0.000889775 0.000902432 0.000996367 0.000911183 0.000852266 0.000985849 0.001073 0.00106784 0.00108178 0.00100322 0.000894418 0.00102897 0.000920942 0.000967309 0.00104852 0.00107055 0.000836148 0.00114226 0.00102876 0.000911619 0.00113894 0.00120737 0.000923973 0.000975795 0.001047 0.00105844 0.00085218 0.000984208 0.000934552 0.000968148 0.00117714 0.000987738 0.000941915 0.000964044 0.000886317 0.000781237 0.000956241 0.000973596 0.000760574 0.000994894 0.000983341 0.000889796 0.000805395 0.000916025 0.00108383 0.0009056 0.00105624 0.00105594 0.00105782 0.00114304 0.0010227 0.000858229 0.00108692 0.000944087 0.00106979 0.000896755 0.000827146 0.0010062 0.000918839 0.000963366 0.000857004 0.00111839 0.00111086 0.000824844 0.00103307 0.000922885 0.00101324 0.000983024 0.000950236 0.000982354 0.000991398 0.000898884 0.00118673 0.00117555 0.00106071 0.000958223 0.000967536 0.0009704 0.000923092 0.00100769 0.00103887 0.00102538 0.00112684 0.00103263 0.000769512 0.000894754 0.000953166 0.000877051 0.00119942 0.000879693 0.000978405 0.0010374 0.000984249 0.00110695 0.000921991 0.000789791 0.00108168 0.000972517 0.00112237 0.00100585 0.00105103 0.00110622 0.00104911 0.0010009 0.000885034 0.00107555 0.0010787 0.000987626 0.00104196 0.00079078 0.000872188 0.000837423 0.0011355 0.000918497 0.00102502 0.000763849 0.000933974 0.000851188 0.000991788 0.000790115 0.00119248 0.00114047 0.000940284 
0.00100711 0.000887899 0.000971162 0.00113985 0.000968446 0.000864394 0.0011652 0.000921795 0.00104056 0.00082512 0.00100827 0.000951275 0.00092273 0.00096382 0.00118424 0.000938439 0.00105176 0.0010313 0.000944939 0.000912557 0.00105106 0.000945911 0.0010689 0.00110389 0.00100455 0.00106901 0.000978434 0.00113299 0.000881009 0.000860185 0.000916364 0.000958387 0.00111427 0.000883225 0.000968313 0.00103702 0.00109799 0.000932773 0.000979399 0.00116467 0.0010469 0.000943522 0.00110988 0.000967244 0.000903892 0.00085225 0.00120112 0.000993451 0.000741932 0.000968525 0.000965946 0.00107816 0.000698403 0.00110976 0.001024 0.000867213 0.000954951 0.00104329 0.00107773 0.00110362 0.000961493 0.00120729 0.00115188 0.000923309 0.0011155 0.000834325 0.000892252 0.000944724 0.00101841 0.00103421 0.00109698 0.00107673 0.00102102 0.000997905 0.00114824 0.00110792 0.00120694 0.000890497 0.00104281 0.000970475 0.000950273 0.00115254 0.000961438 0.000849883 0.000971953 0.00102296 0.000919592 0.000977448 0.00102309 0.000996209 0.00102739 0.00109402 0.0011343 0.000989828 0.00117952 0.000974771 0.000939169 0.000989592 0.0010064 0.00108159 0.000786657 0.000983409 0.000952643 0.000976968 0.00086014 0.00100377 0.00104432 0.000871342 0.00116334 0.000973043 0.000908958 0.00107702 0.00117239 0.000905535 0.000844095 0.000914605 0.00101968 0.000907587 0.00111025 0.000898463 0.00094957 0.00103851 0.000895717 0.00106711 0.00100683 0.00108679 0.000869479 0.000906484 0.000972947 0.000955843 0.00103712 0.000916852 0.000911731 0.00112118 0.00105411 0.000928979 0.00104049 0.000934366 0.00112072 0.000990654 0.000756987 0.000911542 0.00103982 0.0009768 0.000912765 0.00101768 0.000949194 0.000959392 0.000864563 0.000990849 0.000999906 0.00111564 0.00101434 0.00108367 0.000911349 0.00103983 0.00096141 0.000871674 0.00100705 0.000974752 0.000940969 0.000850836 0.000929564 0.00105755 0.00100416 0.00103443 0.000880165 0.00103 0.000949078 0.000920338 0.00101533 0.00108032 0.00118742 0.0010444 0.00082994 0.00083881 0.000993759 0.00106879 0.00100938 0.000972994 0.000948351 0.00109624 0.00104159 0.00107209 0.00106873 0.00093428 0.00103396 0.000992886 0.00095984 0.00113311 0.00109673 0.000964184 0.00073663 0.000849079 0.000910812 0.00103715 0.00101846 0.000957497 0.00107141 0.00103757 0.00103926 0.000999365 0.000993224 0.000986095 0.00099216 0.00106107 0.00113188 0.000895826 0.000909092 0.00115088 0.000927919 0.00111221 0.0010825 0.00109446 0.000927891 0.00100312 0.00106369 0.00102357 0.00118315 0.000880516 0.00119005 0.00109618 0.00115604 0.00098477 0.00096253 0.000989069 0.00101233 0.00102931 0.00103251 0.000939074 0.00107936 0.000747859 0.00116748 0.00100685 0.00103386 0.00098145 0.00122677 0.000820355 0.00118567 0.000965835 0.000854977 0.000969626 0.00109226 0.00115554 0.00110412 0.000805006 0.000865061 0.00114374 0.00110485 0.000904158 0.000950868 0.000897218 0.00094997 0.00103593 0.00103908 0.00095272 0.0011423 0.00106071 0.000927335 0.00103786 0.0011664 0.000907213 0.000885323 0.000997004 0.000987957 0.00092917 0.00098337 0.00113306 0.00110549 0.000978893 0.00095893 0.000997614 0.00100735 0.000998867 0.00103964 0.00112751 0.000901986 0.000883099 0.00109173 0.00100193 0.000922045 0.000840115 0.000995335 0.000954765 0.00108549 0.000867016 0.000991326 0.000954752 0.000892635 0.00091559 0.00121862 0.000993821 0.000991304 0.000848164 0.000969273 0.000924819 0.0010896 0.000924143 0.00092563 0.000907709 0.00105501 0.00089582 0.000844356 0.00114635 0.000781098 0.00109038 0.00108094 0.000980621 0.00101454 0.000963433 0.00120518 0.000967607 0.00089642 0.000902731 0.0011816 0.00103813 0.0011662 0.000875259 0.00104198 0.000992412 0.00102317 0.00104134 0.000937842 0.00103082 0.00131493 0.000937377 0.00111801 0.00107456 0.00108174 0.000928551 0.000900106 0.000998492 0.000960306 0.000993836 0.00105487 0.000894908 0.000917607 0.000994403 0.000996938 0.000872202 0.000982171 0.00094665 0.00105885 0.0011939 0.00105172 0.0012082 0.000907661 0.00109169 0.00114297 0.00112331 0.000847458 0.000750092 0.000770577 0.00100096 0.000986626 0.000907222 0.000989363 0.000924725 0.00096937 0.000805121 0.000960783 0.000987693 0.000961107 0.00112851 0.000908829 0.000972614 0.000932172 0.00106611 0.000970091 0.00104575 0.000895915 0.000910134 0.00101996 0.000879463 0.00093757 0.00101446 0.00100796 0.000938101 0.000926574 0.00111753 0.00105542 0.0010142 0.000920084 0.000914376 0.00103057 0.00105053 0.00108225 0.00106216 0.000955594 0.000966765 0.00118697 0.00106476 0.00101857 0.000976653 0.00100297 0.00104501 0.000975616 0.00113492 0.000945103 0.000925242 0.000851727 0.000961177 0.00123067 0.000865026 0.000932631 0.00122285 0.000920014 0.000912412 0.000981647 0.0010218 0.00084632 0.00085246 0.000965975 0.000989551 0.000977844 0.000988208 0.00100138 0.000964829 0.000922699 0.000988622 0.00103767 0.000949451 0.000892645 0.000946347 0.000965839 0.000942988 0.00114338 0.00109531 0.00103517 0.000993501 0.00115487 0.00111869 0.00081984 0.00108157 0.00113009 0.000745716 0.00100374 0.00090997 0.000947015 0.000933497 0.00111966 0.00116083 0.00104119 0.000969758 0.00121013 0.000932512 0.000996528 0.000892567 0.00103855 0.00108715 0.000939033 0.000888591 0.000963399 0.000941531 0.00117841 0.00110562 0.000987619 0.000938404 0.000975879 0.00114927 0.00104085 0.00101135 0.000890084 0.000928823 0.000929651 0.000991882 0.000901349 0.00096371 0.00113129 0.00109238 0.00116046 0.000857572 0.000990348 0.000954607 0.00106928 0.000783049 0.00104082 0.000888782 0.00123626 0.00105574 0.00106567 0.00098958 0.000905832 0.00110873 0.00121931 0.00097484 0.000999145 0.000862784 0.000972472 0.000923588 0.00111952 0.000945609 0.00117558 0.000956315 0.00107844 0.00112601 0.00111973 0.00113507 0.00101642 0.00100945 0.000959141 0.00115231 0.00111795 0.000854637 0.00110459 0.000979075 0.00122925 0.00107442 0.00101754 0.000972157 0.00112089 0.000960032 0.00120564 0.000923572 0.000804057 0.00109562 0.00100599 0.00110625 0.000971023 0.000912716 0.000942627 0.00113555 0.0010933 0.00106563 0.000928461 0.00101326 0.00104193 0.00105859 0.000965364 0.00110029 0.00110009 0.000908334 0.000849789 0.000985767 0.00111269 0.00110981 0.000909501 0.00118512 0.000948 0.00122126 0.00114449 0.00105929 0.00093119 0.000868395 0.000989229 0.00103552 0.000895274 0.000910883 0.000802412 0.000969476 0.000948052 0.000907867 0.000928635 0.00106752 0.00116977 0.0012162 0.000979628 0.00116064 0.00101492 0.00115452 0.000947299 0.0010566 0.0010764 0.00114156 0.000989644 0.00108066 0.000965857 0.00101501 0.00090386 0.00102269 0.00102273 0.00099409 0.000783322 0.000942671 0.00113109 0.00102031 0.000951917 0.000943623 0.000847924 0.000982888 0.00100692 0.000914483 0.0010246 0.000879853 0.000973435 0.00107154 0.000942288 0.000933113 0.000961023 0.00103267 0.000993351 0.00117311 0.000881812 0.001006 0.00110049 0.00116503 0.0012096 0.00102735 0.000832514 0.000970625 0.000941941 0.00103083 0.00089593 0.00115204 0.000988441 0.00113081 0.0010985 0.000969406 0.000743117 0.000928758 0.000891911 0.000939496 0.000924289 0.00111405 0.00104397 0.000936659 0.000945843 0.000999152 0.000969341 0.00103459 0.000962951 0.00111785 0.00110599 0.00107008 0.0009714 0.00102813 0.000884771 0.00110622 0.000945848 0.000836913 0.000999409 0.00103461 0.000976144 0.00109618 0.000949301 0.00096071 0.00104908 0.000835506 0.00106707 0.00111227 0.000999242 0.00110361 0.00115187 0.000892628 0.000919674 0.00101582 0.000906066 0.00102132 0.00101334 0.00104575 0.00120956 0.00124205 0.000967001 0.000973479 0.00101028 0.00113355 0.000943859 0.000963276 0.000965415 0.00114108 0.000969487 0.000895069 0.00095719 0.000936213 0.000997656 0.00103297 0.000964899 0.00110158 0.000859999 0.000996229 0.000936181 0.000924794 0.00104305 0.00112217 0.000971883 0.00121017 0.00109545 0.00119867 0.000942597 0.00104595 0.00107041 0.000867852 0.00094286 0.000938289 0.000995974 0.000730539 0.000918916 0.00106739 0.000922231 0.000986538 0.000958164 0.00107285 0.00100269 0.000968365 0.00105305 0.00093112 0.000932547 0.000956314 0.00110216 0.000951311 0.000904332 0.0010582 0.00102058 0.0010717 0.00103542 0.0012511 0.00109235 0.000920491 0.00085775 0.00107154 0.00105138 0.000852924 0.00112507 0.00102021 0.0010456 0.00084944 0.000992045 0.00102075 0.00104728 0.00102651 0.00116733 0.000975182 0.000934181 0.0010475 0.000951068 0.00103544 0.00105439 0.000974574 0.00106931 0.00105065 0.000980093 0.00113782 0.000967209 0.000932308 0.00113603 0.000854759 0.00107417 0.00102352 0.000859341 0.00100746 0.000995236 0.000994044 0.00119663 0.000885992 0.00111279 0.00121577 0.000967567 0.000853347 0.000913606 0.00104462 0.00115351 0.00105549 0.00102949 0.000901697 0.000909772 0.00116029 0.000992274 0.00105318 0.00128771 0.000918337 0.00096867 0.00111854 0.000922964 0.00113795 0.000961911 0.00111192 0.00102621 0.000787115 0.00119542 0.000862062 0.00110155 0.00083884 0.00097468 0.00109603 0.00101689 0.00093247 0.00117946 0.00111331 0.000903335 0.000964875 0.000991062 0.00116896 0.000963189 0.00112236 0.000980745 0.000965931 0.00102351 0.000855678 0.000952153 0.00103995 0.00101985 0.00101341 0.000844853 0.000806258 0.00113319 0.00100636 0.00109161 0.0010841 0.000989887 0.00109166 0.00105348 0.000939072 0.000991091 0.00106365 0.00096174 0.000939862 0.000902463 0.00115465 0.000862959 0.00112858 0.00110327 0.00108452 0.00102748 0.00105921 0.000974037 0.00100312 0.00105164 0.00106652 0.00104124 0.00105945 0.00102718 0.00104216 0.00102178 0.00107327 0.000897936 0.00083423 0.000849954 0.00095064 0.000951696 0.000919576 0.00112922 0.000872139 0.000993575 0.00095394 0.000942887 0.00109088 0.000909596 0.000959428 0.00088097 0.000995867 0.00111486 0.00102519 0.000960532 0.000912807 0.000967787 0.000864742 0.00092619 0.00101258 0.000948995 0.00111172 0.00111024 0.000893428 0.00106528 0.000905677 0.00113926 0.000897872 0.00100348 0.00110598 0.00110622 0.00111598 0.000977668 0.0010476 0.00108806 0.00102323 0.00102245 0.000946282 0.00092841 0.000793818 0.000792398 0.00118054 0.000962248 0.000989314 0.00116283 0.0011519 0.000903993 0.00099829 0.000937405 0.0010629 0.00101347 0.00102491 0.000892345 0.000851353 0.00108013 0.00108053 0.00107832 0.00110306 0.00093918 0.00105789 0.00107993 0.000919182 0.00103925 0.00103363 0.00106286 0.000951756 0.000977812 0.00118065 0.000915787 0.00100459 0.0011742 0.000861444 0.00105391 0.00108445 0.00106748 0.000911559 0.00101276 0.000885237 0.000983838 0.00107175 0.000985885 0.00111697 0.00104352 0.000963411 0.000872125 0.00100995 0.000871513 0.000995076 0.00109375 0.00093775 0.00100733 0.000778839 0.000981316 0.00105536 0.000986939 0.00114928 0.0010787 0.000910469 0.00108939 0.00104308 0.000746571 0.000963888 0.000924127 0.00116057 0.00103436 0.000950282 0.00101844 0.00102467 0.00080579 0.000903869 0.00105095 0.00114457 0.000795025 0.000974826 0.000736008 0.000813354 0.000951239 0.000846009 0.000886535 0.000975743 0.000876757 0.00111579 0.00105485 0.00109523 0.000956084 0.000921748 0.00111188 0.000876776 0.000999729 0.00105387 0.000972194 0.00113136 0.000995653 0.00103874 0.000926168 0.000955693 0.000854653 0.00125047 0.000913845 0.000986292 0.00104662 0.000914609 0.0009552 0.000963134 0.000972008 0.000977452 0.000940984 0.00105633 0.000945972 0.00104613 0.00105335 0.000963384 0.000946723 0.000973036 0.000922282 0.00103672 0.00111985 0.00106503 0.000893373 0.000846904 0.000830065 0.00108535 0.000907385 0.000990343 0.000844917 0.00110564 0.000848989 0.000956083 0.000933574 0.00109875 0.00097838 0.000835495 
0.00102823 0.000994016 0.000950734 0.00110499 0.00097952 0.000861332 0.00117865 0.000904903 0.000998495 0.000932261 0.000983231 0.00109676 0.000864092 0.00105324 0.000964896 0.000921749 0.00101781 0.000980369 0.000989254 0.000950251 0.00103292 0.00104798 0.00103495 0.00106956 0.0011843 0.00111742 0.000975129 0.00101123 0.000947149 0.000987318 0.00100615 0.000930863 0.0012231 0.0008878 0.000963444 0.00108682 0.00111288 0.00104479 0.00106527 0.00102602 0.0010418 0.00100042 0.00114603 0.000894639 0.00115579 0.000906217 0.00116135 0.00124688 0.000915624 0.00098954 0.000853217 0.000951436 0.000986092 0.00101511 0.00107274 0.000827081 0.000984146 0.00095249 0.00101111 0.00114145 0.00095796 0.0010657 0.00100501 0.000974232 0.00100076 0.000829983 0.000852681 0.000999374 0.00100994 0.00110251 0.00113166 0.00105313 0.000936067 0.000949343 0.00111754 0.00108096 0.00103428 0.0010014 0.000941574 0.000989177 0.000902603 0.0011228 0.000899471 0.00101867 0.000946387 0.00106817 0.000858757 0.00103782 0.000991513 0.00107324 0.000949151 0.00100525 0.00110919 0.000925296 0.001136 0.00097669 0.000928632 0.000865395 0.000887874 0.00091053 0.00101328 0.00101014 0.000994007 0.00101724 0.000862774 0.000906289 0.00111163 0.000912672 0.00104138 0.000936562 0.000962535 0.00110721 0.00100957 0.000908584 0.000902035 0.000902589 0.00090252 0.000831082 0.00113967 0.00103954 0.00108095 0.00100607 0.000957009 0.00102946 0.001134 0.00110737 0.000874782 0.000859403 0.00103193 0.000863242 0.000987975 0.000882758 0.000971483 0.0010357 0.00112179 0.00114561 0.00113745 0.000903933 0.00112719 0.00097224 0.000877382 0.00100677 0.000896087 0.000987744 0.000862638 0.00108196 0.00111471 0.00107252 0.000935585 0.000870022 0.000940193 0.00113393 0.00103988 0.000929795 0.000913794 0.000865654 0.00114697 0.00098699 0.00119482 0.00109305 0.000799758 0.00102031 0.00109736 0.00101852 0.00104204 0.00119981 0.000735215 0.000946459 0.00109247 0.000871015 0.000961696 0.0010667 0.00109089 0.000874344 0.00108975 0.000994493 0.00109975 0.00118768 0.00112685 0.000885436 0.000958753 0.00118629 0.00100868 0.00106549 0.00106752 0.000916242 0.00108561 0.00101763 0.000857615 0.00101848 0.00107871 0.00100363 0.000926104 0.00102628 0.00090005 0.000861276 0.000905272 0.0010859 0.00112674 0.00108148 0.000935946 0.00103493 0.000838751 0.000955525 0.000860605 0.00103021 0.00118592 0.000894707 0.000994608 0.00104593 0.000942585 0.00105963 0.00106918 0.000961273 0.000893185 0.000993411 0.00119211 0.000820166 0.00100073 0.000937588 0.00106045 0.0010827 0.000977585 0.000944707 0.000936995 0.000950556 0.000987492 0.001056 0.00095767 0.000927562 0.000926707 0.000907793 0.00113573 0.000896887 0.000998813 0.00107609 0.00109636 0.000751499 0.00137244 0.000950764 0.000923246 0.00108039 0.00110269 0.00102326 0.00112928 0.00088266 0.000897949 0.00107696 0.00108881 0.000949869 0.00114098 0.00101819 0.00101327 0.00106489 0.000989353 0.00103563 0.000981436 0.000996731 0.0008311 0.00102867 0.00114511 0.00107395 0.00109889 0.000980549 0.00121216 0.00105455 0.000989361 0.000836513 0.00097567 0.00100592 0.00105926 0.00106252 0.000983367 0.000950052 0.00107281 0.000929308 0.000950517 0.000873097 0.00106814 0.000944908 0.00100589 0.00100797 0.00081096 0.000899737 0.00107607 0.000972472 0.00102285 0.00103503 0.00101183 0.00100537 0.00107474 0.000959268 0.000838467 0.00107492 0.00101071 0.000771399 0.000990781 0.000978532 0.000859816 0.000921793 0.00110993 0.000945564 0.000905661 0.00113067 0.000940503 0.00101642 0.000949106 0.00107919 0.00104532 0.000870508 0.00106564 0.000871673 0.000967261 0.000901378 0.00111451 0.00106928 0.00107198 0.00084351 0.00105554 0.00100884 0.000935698 0.00098961 0.00101106 0.0010364 0.00107088 0.000952737 0.000986198 0.00100889 0.00103399 0.000947158 0.000888414 0.000987973 0.00103389 0.000858177 0.000970471 0.000853529 0.00103105 0.00103815 0.00109605 0.000982622 0.000896507 0.000990007 0.00103993 0.00102568 0.00103895 0.00112537 0.000893432 0.00101219 0.00111339 0.00105017 0.000940743 0.000909474 0.000854295 0.000998234 0.00104355 0.000909506 0.000915116 0.00095706 0.00101112 0.000851464 0.00107102 0.00101299 0.000932907 0.0010419 0.000918973 0.000977216 0.000981322 0.00111092 0.000847583 0.000937741 0.000876887 0.000826506 0.000947582 0.00089795 0.000977419 0.00118245 0.00100055 0.000753334 0.000782136 0.000948039 0.000921673 0.000886052 0.000879986 0.000966375 0.00108002 0.00105864 0.00101449 0.00109644 0.000913009 0.000860107 0.00120841 0.00119165 0.000877403 0.000971612 0.000991653 0.000966001 0.00100104 0.00104347 0.000966926 0.000881319 0.000899584 0.00101591 0.00106797 0.00102031 0.00100793 0.001066 0.000990748 0.00112353 0.000920061 0.000859337 0.000915052 0.00100702 0.000905073 0.000929857 0.00102983 0.000883076 0.000947941 0.00115395 0.000884935 0.000935703 0.00117338 0.00105499 0.000826369 0.000984702 0.000905605 0.000842292 0.00111297 0.00107885 0.00109176 0.00104133 0.00100549 0.000992732 0.000854991 0.00106397 0.00115667 0.000892616 0.00102843 0.000978519 0.000991772 0.000947937 0.00110456 0.00105591 0.00099835 0.000970145 0.00104661 0.00110533 0.00104565 0.00091367 0.000958942 0.000855958 0.00096176 0.00108218 0.000943871 0.00113927 0.000907348 0.000990626 0.000942904 0.000936678 0.000951176 0.000873814 0.00108061 0.000973365 0.000961407 0.00116171 0.000940462 0.00105996 0.00103444 0.00112585 0.000980355 0.00102537 0.00103188 0.00106074 0.000845384 0.00114306 0.000883586 0.000760587 0.00107789 0.000833088 0.00129873 0.00108836 0.00103744 0.000973097 0.000840581 0.00101609 0.00122516 0.00094223 0.00118393 0.00098787 0.00114328 0.00100997 0.00101847 0.00102749 0.00112085 0.00104616 0.000971175 0.00102303 0.000974186 0.00119848 0.000979767 0.000915192 0.000980628 0.00128005 0.00092001 0.000907156 0.00119509 0.00105064 0.000940193 0.000912347 0.000975364 0.000756139 0.00112661 0.000854333 0.00114174 0.000975801 0.000979689 0.00105667 0.000933342 0.000984148 0.000950748 0.000885221 0.0010216 0.000992157 0.00102922 0.00106026 0.000939174 0.000989535 0.00100003 0.000972901 0.00106606 0.00105081 0.000990636 0.000866577 0.000966177 0.00100226 0.00108647 0.00109759 0.000865717 0.00111895 0.00104342 0.0010988 0.00113895 0.00098844 0.000972898 0.000886404 0.000994718 0.00103745 0.00105327 0.000862168 0.000959627 0.000829025 0.000970342 0.00086903 0.000901234 0.00099573 0.00121609 0.00117669 0.000911199 0.000965991 0.000927075 0.00111738 0.000891182 0.00102705 0.00100516 0.00100743 0.000895364 0.00110831 0.00097019 0.00112722 0.00102279 0.000896401 0.00103008 0.00106532 0.000935043 0.000852971 0.00114783 0.00103227 0.00102749 0.000928399 0.000936787 0.00110771 0.00100371 0.000862889 0.00104799 0.0010521 0.00102772 0.000982729 0.000927431 0.000860633 0.000977575 0.000999576 0.000940619 0.00120348 0.000891987 0.00103135 0.00105478 0.00101851 0.00126434 0.000891405 0.000908649 0.00102712 0.000823692 0.000955234 0.000964373 0.000913447 0.00106557 0.00110585 0.00109599 0.000921084 0.000858368 0.000969966 0.000885038 0.000958712 0.00105189 0.00112193 0.000943901 0.0010463 0.000884345 0.00113569 0.000976148 0.00109378 0.000961252 0.00112027 0.00103643 0.00103476 0.000872264 0.000951065 0.000851112 0.00114433 0.00108995 0.000954212 0.00104667 0.000912647 0.000873752 0.00104027 0.000924888 0.00102216 0.000979493 0.000888936 0.00110058 0.00104132 0.00119367 0.000997882 0.00103123 0.000991293 0.00116111 0.000931824 0.000993159 0.00104223 0.000959275 0.00103257 0.00103141 0.00110715 0.00103395 0.00106825 0.00113446 0.00111784 0.000969588 0.00104096 0.000977571 0.00115065 0.000795338 0.000974323 0.00100136 0.000993139 0.00101202 0.00103858 0.000944424 0.00111056 0.00100506 0.000891161 0.00104123 0.000861705 0.00103127 0.000841955 0.000971781 0.00119488 0.00116268 0.00103763 0.00103769 0.000953603 0.00109599 0.000893815 0.00112306 0.000907124 0.00108522 0.000850641 0.000908211 0.00108362 0.000834691 0.00105738 0.000992894 0.000893881 0.00112434 0.000898587 0.0011208 0.000881748 0.00097381 0.000988566 0.00107924 0.00101539 0.000982713 0.00120183 0.00106052 0.00117807 0.00102099 0.00106534 0.000961257 0.000991136 0.000981341 0.000954877 0.00103878 0.00076998 0.00107636 0.00100623 0.000982549 0.000893724 0.000956301 0.00103358 0.00103455 0.00118424 0.00100978 0.000841308 0.0011746 0.0011519 0.000958835 0.00111838 0.00102497 0.000926756 0.00120485 0.000945438 0.000816685 0.00102202 0.00111538 0.000944762 0.00128207 0.000812234 0.00105217 0.00122319 0.000957168 0.00100531 0.00098355 0.00104486 0.00119633 0.000999428 0.00109164 0.00110645 0.000997247 0.000924223 0.00111092 0.001015 0.00114975 0.00126574 0.00101553 0.000779285 0.00103523 0.00106383 0.000883945 0.000992388 0.00114736 0.00095368 0.00103565 0.00119548 0.000988857 0.000916378 0.000968159 0.00103228 0.00132778 0.000963422 0.00108343 0.000979394 0.00107985 0.000880034 0.00096827 0.00111975 0.00091172 0.00102961 0.00119593 0.00102717 0.00105545 0.00102264 0.00106418 0.00107988 0.000931763 0.000957449 0.00100633 0.00106721 0.00102728 0.000913058 0.000968035 0.0010825 0.00105974 0.000915327 0.000913863 0.000978694 0.00098794 0.00093506 0.000971511 0.000972855 0.000939907 0.000994231 0.00104236 0.00086341 0.000984245 0.00107238 0.000848563 0.000958946 0.000901308 0.00113952 0.000903334 0.00124576 0.000997432 0.00117747 0.000981339 0.00101609 0.000925823 0.00101615 0.00113714 0.0010566 0.0011257 0.0011127 0.001115 0.000967104 0.00107696 0.00117516 0.000959177 0.00101143 0.000788667 0.00096746 0.00114266 0.000924732 0.000967444 0.00101309 0.000939039 0.000850138 0.000920062 0.000858718 0.000985016 0.00092742 0.000962557 0.00110116 0.00120709 0.00103259 0.000873278 0.000932657 0.00101092 0.0010072 0.00102172 0.00106713 0.00102449 0.00100763 0.00107208 0.000891864 0.000998 0.00103262 0.000893109 0.000883348 0.000929649 0.00106674 0.000982493 0.000928926 0.00101125 0.000953766 0.000978108 0.00100355 0.00100492 0.000778482 0.00103188 0.000789055 0.00104356 0.00111122 0.000786248 0.00104809 0.00122461 0.00106657 0.0010096 0.00100946 0.000942371 0.00101544 0.000987119 0.000979485 0.000866792 0.000809068 0.00108339 0.00106166 0.0011099 0.00106564 0.00104924 0.00092251 0.000983973 0.000872097 0.000929632 0.00102317 0.00104026 0.000947215 0.00114167 0.0012366 0.00103811 0.00118807 0.000875625 0.000883655 0.000987484 0.000959481 0.000995644 0.000733895 0.00102724 0.000863741 0.000924083 0.00100788 0.00119226 0.00113065 0.000971227 0.00100183 0.000939369 0.00105146 0.000863708 0.000985061 0.000876268 0.000934182 0.00102975 0.000961547 0.000972894 0.00118027 0.00104397 0.00110233 0.00101374 0.00115027 0.00100697 0.00112437 0.000818403 0.00101614 0.000925925 0.000932757 0.00117581 0.000868806 0.00111116 0.000969651 0.000859075 0.000822672 0.00100672 0.0010838 0.000937557 0.000936977 0.000895944 0.000947142 0.000860658 0.00089487 0.00097139 0.00100242 0.000931887 0.00104536 0.00110782 0.00110208 0.00102298 0.00101364 0.00100354 0.000905279 0.00111746 0.000984549 0.001056 0.00110623 0.000964345 0.000791706 0.00088858 0.000988526 0.000925417 0.00112784 0.000928372 0.0010172 0.00107868 0.000941116 0.00110126 0.000894212 0.000997028 0.000978149 0.000945913 0.00114173 0.000938018 0.000946621 0.00113021 0.000986962 0.00107354 0.000856485 0.000991339 0.000829591 0.000939318 0.00120201 0.00111111 0.000816672 0.000845258 0.00123636 0.00113801 0.00104721 0.000899724 0.00109477 0.000848557 0.00110089 0.000854469 0.00104682 0.00119188 0.000983376 
0.00106894 0.00103811 0.000867452 0.00107669 0.00103317 0.00085432 0.000936299 0.0010517 0.00107164 0.000855379 0.00081716 0.000958493 0.000873316 0.000955463 0.00108131 0.00101733 0.00115191 0.00109823 0.000864991 0.000999953 0.000978115 0.000920819 0.000960791 0.00114689 0.0010277 0.0010775 0.000983136 0.00106338 0.000997077 0.00084423 0.0010179 0.00110569 0.00120844 0.000875537 0.000966711 0.00117386 0.00113634 0.00103037 0.000981735 0.00108927 0.00108285 0.0011176 0.00113177 0.000919876 0.00120543 0.000909118 0.00110945 0.00107867 0.000802821 0.000949787 0.000941331 0.0010035 0.00106209 0.00119883 0.00107654 0.000928746 0.000917845 0.000899705 0.00115276 0.0011957 0.000949805 0.00112683 0.0010292 0.00101879 0.000941396 0.000914011 0.000897354 0.000965098 0.00103317 0.000994515 0.00105455 0.000996888 0.000983022 0.00104287 0.00127379 0.00102398 0.00116895 0.00103184 0.00101544 0.00103376 0.00107506 0.00102577 0.000899007 0.00109969 0.00101462 0.00103706 0.000911642 0.000912686 0.00107033 0.00104599 0.000974966 0.00100306 0.00121746 0.000982982 0.0011311 0.00105249 0.00100898 0.000823533 0.0010419 0.00105889 0.000933911 0.000955787 0.00114177 0.000953953 0.000984439 0.000922275 0.000917244 0.000819072 0.0010909 0.000863348 0.000896465 0.00103372 0.00116097 0.000945233 0.00102298 0.000964169 0.000917564 0.00106288 0.00102941 0.00108858 0.000923677 0.00113305 0.000868996 0.000986179 0.00114883 0.00117259 0.000867373 0.000873889 0.000896258 0.000919236 0.000998763 0.00101172 0.000989679 0.00105241 0.00110925 0.00113923 0.00105651 0.00086927 0.00101292 0.00096889 0.000753372 0.00114095 0.000908572 0.00107828 0.000899759 0.000929165 0.00108566 0.00113945 0.00102452 0.000807088 0.000826904 0.00109363 0.000918316 0.000998429 0.00101502 0.000918943 0.00109564 0.000912377 0.00115222 0.00117652 0.000910502 0.000968289 0.000889295 0.000903283 0.000934986 0.0012678 0.000890266 0.00095296 0.00105813 0.000986367 0.00102847 0.00105171 0.00102526 0.0010191 0.00105771 0.000905704 0.000991102 0.000987488 0.00115555 0.000819561 0.00103534 0.00119136 0.00105576 0.000949989 0.00119146 0.000821283 0.000997206 0.00103188 0.000869769 0.00103692 0.00105765 0.0010533 0.00095262 0.000922472 0.000854248 0.000964296 0.000990705 0.00112059 0.00116671 0.000972335 0.000874619 0.00111839 0.000800994 0.000874009 0.000994168 0.0010592 0.00110191 0.000951408 0.000872573 0.00101279 0.00104028 0.00101176 0.00111918 0.000979889 0.000811989 0.00111638 0.00105271 0.000929854 0.00112197 0.000953572 0.00113339 0.000897429 0.00117096 0.00102533 0.000997175 0.000980978 0.000933526 0.000986606 0.001162 0.000947988 0.00102833 0.000954283 0.0010924 0.000889727 0.00110687 0.00102406 0.00103743 0.000742995 0.00121889 0.00105729 0.000936746 0.000973524 0.00104262 0.000943062 0.00125347 0.000874706 0.000898988 0.00101861 0.00111969 0.000823807 0.00107128 0.000854574 0.000856184 0.00102765 0.000882134 0.000949326 0.00115864 0.00101602 0.000887863 0.00103963 0.00106167 0.00106217 0.00096336 0.000946374 0.000960224 0.000940163 0.00099814 0.000991323 0.00106971 0.000922319 0.00079286 0.000917436 0.00102467 0.000976401 0.00100211 0.000974187 0.000954746 0.000865255 0.00101681 0.00095386 0.000899839 0.00112497 0.000811803 0.000814681 0.00102162 0.000905131 0.0010726 0.000957352 0.000973325 0.000899901 0.00115465 0.000903 0.000997906 0.000968209 0.00105123 0.000848386 0.00103116 0.00092486 0.000981507 0.000857052 0.00106527 0.00092433 0.000848994 0.00107991 0.000776283 0.00109884 0.000986425 0.00098148 0.00108832 0.00101599 0.000978143 0.000904169 0.000920808 0.000881857 0.00108179 0.000785528 0.00119687 0.000774602 0.00079477 0.00108713 0.00108331 0.000975402 0.000994891 0.00111593 0.00119506 0.00106291 0.00105635 0.000899019 0.000882431 0.00102939 0.000788437 0.00107527 0.000837123 0.00102676 0.00110868 0.00101214 0.001019 0.00103648 0.000837946 0.000918046 0.00102391 0.000966033 0.000994264 0.00110035 0.00102441 0.00105636 0.00110826 0.00117308 0.000960662 0.000845382 0.000762737 0.000924489 0.000824065 0.000950529 0.00103101 0.000960026 0.000974542 0.000909466 0.000900488 0.00088625 0.00104679 0.00108709 0.00086764 0.00112519 0.00106 0.000806115 0.00113401 0.00102597 0.000876393 0.00104249 0.00078063 0.000916627 0.00101075 0.00090479 0.000908375 0.00102573 0.00109433 0.000899274 0.000882424 0.00104956 0.000961729 0.000906976 0.000858303 0.00100325 0.000983766 0.000965845 0.000828554 0.000932438 0.00100168 0.000780419 0.0011154 0.000929146 0.000943473 0.00110908 0.00093184 0.000954694 0.00108184 0.000995122 0.00110444 0.000782221 0.000961148 0.000903116 0.00124831 0.00106395 0.000949661 0.0010829 0.000954486 0.0011184 0.00088937 0.000859149 0.000884044 0.000826747 0.000825818 0.00105032 0.0010518 0.000972269 0.00102041 0.00107355 0.00080226 0.000802102 0.00110976 0.00120962 0.000821507 0.000946464 0.000889603 0.0010383 0.0010317 0.00123836 0.00107639 0.00100419 0.00108664 0.00108791 0.000852166 0.00109548 0.00134206 0.000813249 0.0011259 0.000857797 0.000936756 0.000961927 0.000959527 0.00114502 0.00103745 0.000966358 0.000977733 0.000983689 0.00111053 0.00111301 0.000972209 0.00104775 0.00095174 0.000964546 0.000935761 0.00106585 0.000943931 0.00105146 0.00101881 0.000968504 0.0010506 0.00097654 0.00111264 0.000965903 0.000987006 0.00106661 0.000921335 0.000995598 0.000921507 0.00110691 0.00101923 0.00119876 0.00114092 0.000994892 0.00107805 0.00108368 0.0010601 0.000741331 0.00108301 0.000839512 0.00127364 0.000990471 0.00110404 0.0011028 0.000817006 0.00114921 0.0010365 0.000922137 0.00100453 0.000861209 0.00103815 0.00098957 0.00103705 0.0010857 0.00119016 0.000989979 0.000939781 0.000887771 0.00108415 0.00103476 0.000836995 0.000953306 0.000991076 0.00116122 0.0011524 0.00101581 0.00109724 0.000991331 0.00107602 0.000944152 0.000924532 0.000955248 0.00120034 0.000938908 0.00121435 0.00096254 0.000864993 0.00114131 0.00096827 0.00101911 0.000936364 0.000991103 0.000913084 0.00101165 0.0010307 0.000955279 0.000987269 0.00111149 0.00108607 0.00102624 0.00110985 0.00118083 0.0011637 0.000892876 0.000997419 0.000989543 0.00111746 0.00102542 0.000847278 0.00126931 0.00100545 0.00108902 0.00108341 0.000962697 0.00101404 0.00090766 0.00106461 0.00105348 0.00100627 0.000955713 0.00107994 0.000932373 0.000922573 0.000957264 0.000752129 0.00102615 0.00127236 0.00108497 0.00097236 0.00107652 0.000960345 0.00115347 0.000973324 0.00103468 0.00102335 0.00087988 0.00086308 0.00103567 0.000843446 0.00112617 0.000982676 0.000988233 0.00106833 0.00108396 0.000854419 0.000757215 0.00116128 0.000943259 0.00115741 0.00089399 0.000905274 0.00100734 0.00107475 0.000960075 0.000846353 0.000777269 0.00105287 0.0011003 0.000962099 0.00101503 0.000893499 0.000912735 0.00105149 0.00120306 0.000949021 0.000977606 0.00106198 0.000995294 0.00110819 0.000896663 0.000902095 0.00106135 0.000858415 0.000862735 0.0010264 0.000933446 0.00106887 0.000974083 0.00104599 0.000856309 0.000841052 0.000986594 0.00102657 0.00103886 0.00103023 0.0010357 0.00105721 0.000900136 0.000842702 0.00102102 0.000903853 0.00106134 0.00103825 0.0011113 0.00112988 0.000834333 0.00112838 0.000925133 0.00102166 0.00109263 0.00103706 0.000999406 0.00112125 0.0010305 0.00108659 0.00119449 0.00105914 0.0010553 0.000940198 0.000898646 0.000863815 0.00109406 0.000978059 0.00109535 0.000963872 0.0010566 0.000997536 0.000813043 0.000868676 0.00102321 0.000931331 0.00105521 0.00106423 0.00103495 0.00100884 0.000985349 0.000962798 0.00113951 0.000977384 0.000981108 0.00098411 0.00106263 0.000890695 0.000951816 0.000994877 0.000952306 0.000922005 0.000994391 0.000965094 0.000892223 0.00102199 0.000869557 0.00106855 0.000959399 0.000917031 0.000908726 0.00096918 0.001121 0.0011243 0.000980544 0.000999144 0.000892237 0.00101389 0.000875834 0.00104893 0.000780775 0.00111474 0.0008122 0.000852337 0.00108381 0.000814593 0.000943643 0.00113428 0.000903402 0.00103403 0.00111476 0.00104087 0.000758256 0.000980358 0.0010668 0.000967638 0.00103875 0.0010268 0.00105716 0.00101002 0.00102099 0.00105414 0.00109983 0.00106853 0.000956803 0.000914194 0.00108499 0.000942383 0.00086485 0.0010714 0.000994682 0.000978597 0.000823316 0.0010671 0.00117911 0.00102306 0.001011 0.000887601 0.000864446 0.00103344 0.00106026 0.000862841 0.00115032 0.00103002 0.00102255 0.00110439 0.00104138 0.000910613 0.00102304 0.00111263 0.000893312 0.00112226 0.000800275 0.00105037 0.00107753 0.000956266 0.00102256 0.000863493 0.00105041 0.00119161 0.00103422 0.000952156 0.001094 0.000744232 0.000941991 0.00103088 0.00104407 0.00107548 0.00111882 0.00102165 0.000966428 0.000987853 0.00121677 0.000955388 0.00109085 0.00126364 0.000988732 0.000893188 0.00104933 0.000955753 0.00102173 0.000991795 0.00101237 0.00126212 0.000965204 0.00103283 0.00110608 0.00120611 0.000997132 0.000923304 0.00118458 0.00108912 0.00102125 0.00116741 0.0011556 0.00100409 0.00101001 0.00107199 0.00111003 0.00105686 0.0011016 0.0010117 0.00111102 0.00108143 0.00106339 0.000963669 0.00100866 0.000977471 0.000850412 0.000845403 0.00100442 0.00110513 0.000949552 0.00101762 0.00112497 0.000963301 0.0010958 0.00113616 0.000957301 0.0010371 0.00110359 0.00083073 0.000855585 0.000993364 0.00118904 0.000907414 0.00120107 0.000988912 0.00105599 0.00106098 0.00106918 0.000924 0.0010399 0.00109412 0.000992376 0.0010287 0.00101457 0.00113492 0.000834526 0.00104732 0.00108539 0.00102977 0.000950855 0.000898558 0.00103228 0.0010069 0.000884954 0.00107629 0.000999238 0.001031 0.000997559 0.000747765 0.00101693 0.0010424 0.000937636 0.00100497 0.00107401 0.0011065 0.00105128 0.00102625 0.00110891 0.000941208 0.00102104 0.000906008 0.00117635 0.00107848 0.00107342 0.00100563 0.000995491 0.00106376 0.000948327 0.00101865 0.00104298 0.000955266 0.000940074 0.000940069 0.00102786 0.000897443 0.00098498 0.00108361 0.00097729 0.00105496 0.000944683 0.000759938 0.00082917 0.000875945 0.00116241 0.000902653 0.00109474 0.00110865 0.00106299 0.00101969 0.000978666 0.00102668 0.000923383 0.00097478 0.000880035 0.00102575 0.0010639 0.000987354 0.00102457 0.00100606 0.00104885 0.00098297 0.00115604 0.00117031 0.000952532 0.000935502 0.000986284 0.000973355 0.000927113 0.00112542 0.0010535 0.000935434 0.00104341 0.00103651 0.000940897 0.00115318 0.00106491 0.00102364 0.000806576 0.000933184 0.00102011 0.000994202 0.00112979 0.00104651 0.000935859 0.000969374 0.000916075 0.000852713 0.000935332 0.000951798 0.000920532 0.00104261 0.00104596 0.00104122 0.000936645 0.000917906 0.00112248 0.00101653 0.00106703 0.00106468 0.00100876 0.00115152 0.00106415 0.00084319 0.0010903 0.000848422 0.00109277 0.00101242 0.000822251 0.0011264 0.000970226 0.000900426 0.000963857 0.000926501 0.00116856 0.000867888 0.000961848 0.000885226 0.000983545 0.00102952 0.000849814 0.000989926 0.000900116 0.000923403 0.00109824 0.00117251 0.000986736 0.000889357 0.000959459 0.000982733 0.000845096 0.000946313 0.00105746 0.00100741 0.00105812 0.00114248 0.000937711 0.00101963 0.000991384 0.000870782 0.00120925 0.000922233 0.00100526 0.00117251 0.000960945 0.00100954 0.000845685 0.000982665 0.00101843 0.00112376 0.00111542 0.000942079 0.00106121 0.00121304 0.00108722 0.000962086 0.000748978 0.00102771 0.00094036 0.00102312 0.00109945 0.00088825 0.000923128 0.000884729 0.000970178 0.0010077 0.00101608 0.000834928 0.000930591 0.000794237 0.00102906 0.000953236 0.00112361 0.00114365 0.000954234 
0.00100726 0.00110169 0.00114737 0.00115985 0.000963144 0.000914658 0.00105798 0.00107309 0.000934011 0.000921173 0.000906056 0.000845071 0.000917896 0.000835021 0.00108452 0.000959634 0.00118013 0.00099584 0.000911002 0.000869585 0.0010004 0.000837276 0.000922354 0.00116325 0.00110096 0.0010676 0.00101287 0.00103272 0.00102416 0.00100034 0.000857566 0.000890434 0.00107819 0.000819538 0.0010362 0.00100831 0.00123582 0.00106883 0.000900388 0.00116155 0.00110909 0.00101983 0.00107232 0.000900532 0.00105968 0.000773269 0.0011571 0.0010062 0.000875083 0.000961451 0.000972669 0.00104075 0.000814808 0.00105832 0.0010408 0.000927937 0.00101665 0.000891947 0.00117176 0.00106379 0.000949318 0.00107348 0.00105417 0.00096512 0.0010366 0.000892105 0.000844126 0.00104121 0.000912461 0.00106299 0.00095789 0.00114287 0.00105258 0.00101635 0.00107214 0.00106939 0.001112 0.000925961 0.000986621 0.000950284 0.000959566 0.00100354 0.000940159 0.00105848 0.00107087 0.00099866 0.000934533 0.000887813 0.00109596 0.000905218 0.000986856 0.00102144 0.00116669 0.000940408 0.00104682 0.000956861 0.000996984 0.000988469 0.00104562 0.000977879 0.000929965 0.000955612 0.00107809 0.0011253 0.000851446 0.000867063 0.00102807 0.000803906 0.00114333 0.000953985 0.000850067 0.00104434 0.00100791 0.00100286 0.00101038 0.0010306 0.000950532 0.00104674 0.000957372 0.00101068 0.00098874 0.000999946 0.000881818 0.00099917 0.00110501 0.00114058 0.000795418 0.000956709 0.000965177 0.00097055 0.00105613 0.000895468 0.000907295 0.00105065 0.00101591 0.000993033 0.00094372 0.000962539 0.000997871 0.00100684 0.000891195 0.00103487 0.000975276 0.00109007 0.00103663 0.000944477 0.00105532 0.000980618 0.00105529 0.000890765 0.000997857 0.00117937 0.000897874 0.00101045 0.00100084 0.000985613 0.000995719 0.000949092 0.00102519 0.00124661 0.000915872 0.00108761 0.000957184 0.00100199 0.000921417 0.00115712 0.000984034 0.00100567 0.00101705 0.000988567 0.00102244 0.00113484 0.00110897 0.00109415 0.00106196 0.000790442 0.00109462 0.00109104 0.00111893 0.000879365 0.0009675 0.00127442 0.00101911 0.00107157 0.00108116 0.000822603 0.000923804 0.00111947 0.000973326 0.000947605 0.00102909 0.00109532 0.000867998 0.000865567 0.000906604 0.00100406 0.00108316 0.001083 0.00108891 0.000961355 0.000881291 0.00120371 0.000857343 0.000993215 0.000872241 0.00117294 0.00110949 0.00107585 0.00093237 0.00104796 0.00113183 0.000939983 0.00111752 0.00102397 0.000925824 0.000962064 0.00109737 0.00109341 0.00116979 0.000966003 0.00119687 0.000943656 0.00109966 0.00101722 0.00096878 0.000988664 0.00093592 0.00100411 0.000947532 0.000895208 0.000979369 0.000846931 0.00107525 0.00106798 0.00107393 0.00115935 0.00108157 0.000871799 0.00109207 0.00086483 0.000830334 0.000898039 0.000970602 0.00110669 0.00119376 0.000898009 0.00100382 0.00116438 0.00104531 0.000811519 0.00108322 0.00108865 0.00100618 0.000936955 0.000884786 0.00102059 0.0010166 0.00107115 0.000877557 0.001027 0.00106007 0.00103475 0.000911625 0.000902381 0.00100302 0.000921722 0.000922184 0.000960747 0.000971972 0.00100251 0.000999495 0.0010377 0.0010958 0.00101532 0.00109423 0.00103762 0.00096688 0.00101506 0.00103041 0.000920744 0.00096876 0.00100552 0.000898282 0.000995567 0.00101908 0.000957874 0.000904157 0.00096942 0.000878714 0.00107955 0.00117446 0.00089438 0.00102799 0.000982338 0.00112087 0.00070461 0.000996108 0.000988355 0.000914267 0.000869277 0.00118254 0.000988371 0.000852019 0.00103552 0.000852573 0.00102011 0.000961859 0.00080806 0.0010386 0.000866681 0.00111687 0.000951085 0.000769763 0.000900613 0.00114354 0.000937706 0.00104502 0.000842048 0.000932797 0.00104703 0.00101923 0.00101834 0.00100701 0.000960377 0.00116284 0.00103559 0.00122478 0.000928035 0.000920211 0.00106236 0.000928122 0.00101309 0.00101879 0.000975785 0.00101013 0.000942442 0.00102426 0.00110304 0.000942175 0.00100363 0.000891321 0.000948405 0.00120966 0.00116476 0.000988669 0.00119593 0.000985379 0.0011322 0.00111008 0.000914072 0.000964508 0.000893201 0.000843198 0.000942722 0.000963735 0.000983626 0.00102785 0.00085434 0.000988663 0.000954818 0.000989816 0.000874658 0.000945485 0.00109403 0.000925596 0.000931602 0.000940114 0.00103436 0.000861143 0.000998136 0.000912712 0.000928442 0.00103312 0.000850874 0.000989919 0.000923742 0.00102477 0.00102717 0.00086828 0.000923985 0.000953227 0.00102229 0.000921764 0.000884863 0.000929122 0.000954984 0.00106352 0.00108841 0.000971242 0.000818345 0.00105205 0.00100969 0.00101221 0.000938668 0.00106466 0.000872388 0.000966254 0.00110339 0.000993381 0.000881364 0.000922615 0.000759911 0.00102529 0.000879044 0.000897501 0.00105147 0.000930809 0.000949607 0.000827866 0.000882263 0.0010176 0.000973351 0.00088082 0.00113794 0.00100468 0.0010837 0.00083595 0.00104027 0.000930199 0.00100947 0.000954082 0.00115911 0.000877474 0.000796077 0.00104879 0.000957679 0.00114456 0.00119562 0.000993961 0.00104494 0.00119652 0.000988255 0.000929736 0.00100806 0.00115354 0.000873149 0.00105574 0.000936677 0.000958939 0.00113298 0.00100604 0.000974925 0.00106109 0.00102757 0.00106162 0.00100329 0.00105337 0.00100638 0.000991081 0.00103697 0.000951252 0.000884881 0.000936646 0.000977066 0.00111582 0.000876683 0.0008511 0.00104543 0.000944491 0.000938085 0.00115134 0.000903938 0.00100761 0.00113634 0.000941492 0.000939076 0.000962069 0.00112976 0.00102603 0.000948997 0.00109126 0.000918692 0.000995969 0.000957813 0.000985324 0.000834318 0.0011591 0.000868559 0.00105054 0.000982151 0.00122881 0.00104466 0.000897113 0.0010721 0.00123168 0.000947693 0.00100559 0.00087367 0.00106586 0.00106043 0.00103889 0.00107485 0.00120972 0.000926621 0.000976035 0.000944191 0.0011659 0.00103041 0.000933714 0.000891137 0.000941071 0.0013102 0.0011482 0.000906921 0.00109217 0.000986427 0.00121705 0.000941051 0.00106725 0.000938726 0.00108295 0.000986022 0.00124978 0.00102804 0.000907532 0.00117289 0.00102095 0.000928121 0.00107136 0.00101817 0.0009197 0.00111506 0.00102567 0.00100388 0.00113385 0.00109657 0.000809702 0.00107801 0.00100563 0.00106932 0.000970477 0.000953508 0.000882225 0.00098374 0.000960272 0.00112035 0.00086183 0.0012052 0.000983297 0.00126261 0.00113498 0.0010204 0.00102386 0.000905184 0.00104035 0.00104996 0.000928602 0.000993906 0.00102452 0.000841891 0.00101983 0.000876698 0.000880676 0.00103063 0.00127978 0.00111165 0.000950669 0.00107679 0.000911415 0.00114305 0.000945208 0.00103287 0.000983941 0.0010964 0.000895881 0.00114401 0.000843978 0.00103573 0.00098183 0.00100589 0.000985657 0.000985519 0.000920928 0.000762238 0.00115024 0.000997802 0.00105248 0.000921186 0.000812757 0.00100126 0.000861477 0.00076884 0.000832845 0.000971307 0.00109425 0.000977131 0.000952976 0.000874329 0.000893768 0.00107173 0.000999532 0.00114313 0.0010226 0.00100609 0.00106116 0.000968619 0.00106631 0.00102329 0.000945951 0.00101057 0.000940337 0.000934678 0.000940124 0.00113904 0.00116743 0.000952709 0.00120776 0.00093369 0.000862406 0.00104146 0.000976645 0.00108031 0.00106315 0.00116541 0.000941972 0.000939405 0.000994437 0.00110923 0.00101786 0.000971429 0.000926227 0.000974366 0.00102387 0.00109815 0.00103147 0.000799219 0.00109696 0.000999774 0.00089017 0.00101473 0.00105619 0.00116207 0.000968116 0.00106823 0.000903859 0.00099894 0.00101873 0.000866212 0.00107085 0.000993355 0.0010573 0.00110792 0.0011098 0.000943402 0.000995159 0.000921586 0.000972922 0.00106462 0.00109441 0.00103257 0.00104474 0.00104631 0.00112839 0.00101826 0.0010744 0.00114985 0.000943644 0.00102777 0.00112222 0.00123647 0.000851228 0.00090344 0.00110263 0.000949996 0.000865811 0.00101099 0.000922367 0.00100762 0.000897684 0.000995212 0.00105431 0.000967123 0.000854925 0.000970916 0.000834569 0.00113829 0.00121533 0.00101646 0.00101444 0.000871068 0.00100731 0.000970591 0.00118058 0.00104578 0.00109224 0.000841963 0.000912147 0.00115505 0.000971248 0.00107484 0.00116524 0.000928906 0.000904892 0.000988198 0.00105594 0.00100301 0.000899292 0.00100701 0.000998635 0.00116328 0.00085179 0.00102681 0.0010546 0.000953732 0.000950485 0.00115056 0.00097764 0.000912723 0.000973057 0.00100799 0.00077694 0.000772559 0.0010476 0.000975749 0.00094429 0.000888188 0.000944554 0.00112397 0.0010967 0.00105111 0.00116904 0.000868288 0.00113577 0.00100142 0.000905273 0.000831412 0.00108845 0.00099567 0.00105908 0.000988727 0.000835717 0.000985685 0.00102004 0.000942672 0.00110912 0.000855537 0.00096357 0.000949519 0.00102792 0.00120675 0.000941467 0.000896763 0.00119262 0.000853875 0.00100654 0.00109832 0.000960825 0.000973717 0.00096589 0.00119569 0.00125272 0.00104021 0.000946219 0.00088731 0.00107386 0.00107805 0.000932136 0.00103891 0.00122025 0.000980774 0.000813471 0.0010804 0.00104469 0.00107482 0.000973838 0.00113719 0.00122537 0.000970202 0.00117168 0.00108878 0.00107822 0.000917189 0.00106813 0.00116402 0.00101251 0.00115373 0.00104139 0.00119859 0.00114106 0.00103643 0.00108069 0.00125877 0.00100899 0.00101909 0.00102567 0.000993569 0.000943114 0.000974412 0.000974734 0.000956462 0.00116268 0.000884748 0.000955553 0.000914355 0.00101724 0.000852004 0.00107019 0.00107549 0.000992851 0.000950287 0.00109609 0.000988566 0.000955793 0.00101278 0.0010382 0.000836252 0.000912904 0.00116792 0.000886585 0.0011071 0.000944568 0.000971181 0.000962498 0.00090571 0.00098546 0.00092007 0.00107473 0.000977786 0.00105697 0.00104975 0.00103696 0.00086522 0.00101319 0.000990565 0.00110617 0.00100551 0.000879732 0.00093829 0.00112911 0.00104339 0.00108841 0.00104004 0.000945393 0.000859266 0.000881235 0.00107395 0.00106932 0.000987979 0.000824944 0.00107382 0.00103245 0.00110261 0.00091065 0.000913667 0.000977639 0.0010017 0.000904905 0.00106173 0.000859141 0.00107027 0.000881581 0.00112557 0.000949463 0.00090611 0.000897019 0.00096016 0.000893193 0.000996286 0.00103295 0.000892351 0.000944161 0.00101719 0.00109796 0.00093272 0.000933428 0.000973157 0.000896743 0.000843544 0.000841697 0.00102692 0.000958133 0.00101009 0.00104858 0.00105976 0.00108439 0.00101295 0.000937201 0.000885468 0.0010421 0.00104775 0.000926647 0.000889713 0.00113822 0.00102897 0.000979971 0.00104396 0.00112554 0.000990885 0.00100742 0.000960072 0.000976384 0.00107848 0.000903376 0.000943944 0.00109029 0.00106503 0.000941055 0.0012066 0.00113103 0.000983774 0.00106499 0.00106561 0.000988675 0.000946716 0.0010107 0.000974816 0.000833965 0.00103062 0.00106409 0.00105345 0.000995675 0.000965264 0.000934448 0.00108002 0.000882311 0.00113906 0.000844901 0.000968144 0.00104426 0.00100718 0.00100269 0.00103252 0.000928218 0.000982389 0.000982887 0.00101447 0.00108353 0.00105773 0.000744972 0.000997908 0.00088895 0.000995656 0.00106598 0.000770343 0.00108998 0.00103275 0.000973323 0.000914854 0.00109599 0.0012135 0.000883964 0.00102396 0.000899886 0.00097831 0.00110695 0.000946338 0.000919638 0.000932438 0.000846996 0.000974834 0.0010426 0.00111574 0.00093348 0.00083213 0.000979116 0.000961532 0.000972408 0.00101857 0.000991157 0.00108074 0.000990752 0.000962817 0.000955459 0.00098886 0.000998401 0.00124862 0.000809955 0.00115027 0.00115299 0.000894507 0.00108486 0.000842879 0.00105647 0.000981721 0.00102786 0.00102369 0.00103293 0.000840004 0.00105293 0.000922532 0.00108773 0.000918085 0.00107356 0.000943382 0.00108744 0.000994665 0.000907886 0.000960474 0.000949886 0.00121417 0.00106605 0.00104593 0.000755572 0.000960937 0.000821633 0.0012648 0.000805748 0.00126624 0.00105932 0.00102603 
0.00103295 0.00109215 0.000864348 0.00114178 0.00102684 0.000935461 0.000957565 0.000948245 0.000961607 0.000901689 0.00104466 0.00089275 0.000950591 0.000850977 0.00121843 0.000884638 0.00114763 0.0011025 0.000980576 0.000761547 0.00108909 0.00111359 0.000962673 0.00111701 0.0010654 0.0010063 0.000914308 0.000985641 0.00107428 0.000993291 0.000998838 0.00102795 0.00129056 0.000851504 0.000940845 0.00106389 0.00122575 0.0010955 0.000923599 0.00111522 0.00103568 0.00104953 0.00114412 0.000968182 0.0010548 0.000882378 0.00109521 0.00114989 0.000859089 0.00100054 0.000914121 0.00105173 0.000977374 0.000954156 0.00113698 0.000852655 0.00106577 0.00104798 0.00117573 0.00125932 0.00102154 0.00115857 0.000999409 0.00100938 0.00110574 0.000834491 0.000871097 0.000916825 0.000904677 0.000953321 0.00108341 0.00100028 0.000998549 0.000982984 0.00128482 0.00103628 0.000993801 0.000966372 0.00117109 0.00101301 0.000935224 0.0010511 0.000966427 0.00101084 0.000898124 0.00101354 0.000860315 0.000919168 0.00102705 0.00121006 0.00101303 0.00103914 0.000966256 0.000882386 0.00110986 0.000964754 0.00096506 0.000837325 0.000971103 0.00112756 0.000822642 0.00108599 0.00113062 0.00104815 0.000938923 0.000803709 0.000976728 0.000960572 0.00108157 0.000931266 0.000788366 0.00114908 0.00116273 0.000956481 0.000922953 0.00103019 0.00100854 0.000663492 0.00104414 0.00109726 0.000910147 0.00100613 0.000928105 0.000907778 0.00122194 0.00101372 0.000852817 0.0009476 0.00094576 0.001011 0.000868945 0.00093513 0.00115126 0.00103739 0.0009795 0.0010622 0.00121998 0.0007979 0.00103262 0.000958441 0.000834876 0.00100929 0.000883693 0.00100204 0.000963761 0.000991396 0.00136785 0.00111182 0.000957088 0.000963751 0.000864482 0.00113901 0.0009023 0.00104351 0.000942535 0.00101894 0.00101128 0.00095114 0.00108634 0.000955088 0.000917897 0.00113713 0.00100735 0.00102729 0.000972965 0.00117974 0.00104406 0.000911209 0.000986332 0.000890412 0.000979486 0.00100363 0.00110411 0.000939668 0.00102968 0.00092812 0.00107444 0.000996794 0.00113988 0.000950263 0.000859342 0.00118406 0.00107326 0.000960137 0.00108222 0.000874638 0.00099382 0.00115874 0.000922402 0.00105266 0.000937405 0.00105965 0.000871714 0.000985165 0.000936778 0.0010683 0.00102408 0.000934379 0.00104288 0.00106401 0.000945616 0.00112662 0.00097532 0.00108405 0.000892687 0.00120874 0.00106895 0.000874567 0.00103862 0.000976936 0.000942168 0.00104179 0.00127773 0.000994795 0.000824907 0.00102702 0.00113119 0.00104435 0.00127025 0.00101579 0.00113106 0.000952877 0.0012722 0.000961622 0.0010525 0.0010892 0.00107326 0.000851225 0.00113414 0.000893865 0.00110514 0.000851522 0.00102953 0.000965059 0.00107637 0.001057 0.0010859 0.000818458 0.00123206 0.000971728 0.000899119 0.000982389 0.00112476 0.00103428 0.00112143 0.000955043 0.000992962 0.00109109 0.00115596 0.000806346 0.00103217 0.00106875 0.000907099 0.000990042 0.00102711 0.000869758 0.000956565 0.00112932 0.000724408 0.000891459 0.00110876 0.000944702 0.000961306 0.000938069 0.00101554 0.000947558 0.00101602 0.000994519 0.00109309 0.00104944 0.00102894 0.00108282 0.00107439 0.000886038 0.0011013 0.00101288 0.000824425 0.000746314 0.00104817 0.00098267 0.000966004 0.000905086 0.000925743 0.000968937 0.000953705 0.000910358 0.00109176 0.00100816 0.000861572 0.000955742 0.0011165 0.000788027 0.000864108 0.000765019 0.00101188 0.000817492 0.00092498 0.00086093 0.000961269 0.000952184 0.00115299 0.000932064 0.000954675 0.000987565 0.000855146 0.000945851 0.00089313 0.00102562 0.000947866 0.000859835 0.00101149 0.0011289 0.000899457 0.000932564 0.00109203 0.000924131 0.00126363 0.00085017 0.0009218 0.00109804 0.00098651 0.000916134 0.0011377 0.000976036 0.00110491 0.00106953 0.0011242 0.0010711 0.00107375 0.00103333 0.000904576 0.00106613 0.00089293 0.000891963 0.00108961 0.000804748 0.000946828 0.00110012 0.0010072 0.000978424 0.00097439 0.000883273 0.0011377 0.00106113 0.000996772 0.001114 0.000916974 0.00100273 0.0011622 0.00102606 0.000955425 0.000851469 0.00088954 0.000969412 0.000952416 0.00101894 0.000853181 0.000842491 0.000926076 0.000836313 0.00103333 0.00106708 0.00105425 0.000979102 0.000875216 0.00093525 0.000985602 0.000978179 0.000865243 0.00101099 0.00080364 0.000947535 0.0009827 0.00104451 0.000954644 0.000929395 0.00105447 0.000976152 0.000803142 0.000990041 0.000909869 0.0010156 0.000913414 0.000967103 0.00103384 0.00114224 0.000796188 0.000993881 0.000928597 0.000893516 0.00112799 0.00103999 0.0010122 0.000906985 0.000940334 0.000897229 0.000849248 0.001196 0.000898787 0.00096614 0.00101947 0.00102278 0.00103069 0.000999726 0.000939826 0.00113039 0.000871871 0.00101262 0.00107878 0.000960188 0.000813952 0.000994482 0.000938779 0.00101044 0.001034 0.000971985 0.000956646 0.00111835 0.000763528 0.000925203 0.00107111 0.00108388 0.000891388 0.000951596 0.000824105 0.00101401 0.00106151 0.00114623 0.00119598 0.000990518 0.00105249 0.00105932 0.000861132 0.000942959 0.00121776 0.000830979 0.00117404 0.000978056 0.00104313 0.00114227 0.00101233 0.00104203 0.0010815 0.00103222 0.00107603 0.00104034 0.001044 0.000994661 0.000912247 0.00108858 0.000841503 0.00105693 0.00088285 0.000906891 0.000918612 0.00104843 0.000930912 0.000996482 0.00102404 0.000953278 0.00118659 0.000994921 0.000980121 0.00123386 0.000887219 0.000902778 0.00100225 0.00114283 0.000864362 0.0010956 0.0010239 0.000985214 0.00106842 0.00102682 0.00112616 0.000805577 0.00104664 0.000901884 0.00107915 0.001082 0.00101662 0.0011187 0.000956093 0.00109567 0.00097084 0.00103573 0.00100392 0.00101438 0.000935168 0.000835066 0.000941501 0.00121228 0.00112246 0.000914428 0.00100688 0.00101702 0.00117182 0.00114303 0.00103819 0.00087602 0.00097402 0.00110698 0.00100388 0.000885982 0.00108312 0.000948853 0.000930562 0.00101278 0.000908471 0.000952698 0.00098307 0.00100468 0.000999815 0.00103946 0.000891137 0.00100222 0.000941996 0.00104022 0.00103674 0.00099388 0.000968891 0.00108184 0.00109254 0.00110331 0.000923311 0.00103521 0.000979936 0.00093825 0.00107077 0.000984026 0.00104614 0.000975647 0.000967955 0.00107175 0.00104833 0.00107214 0.000853756 0.00120154 0.000948162 0.000944601 0.00107459 0.00107662 0.000940581 0.000884538 0.00103002 0.0010923 0.000940939 0.000911293 0.000967555 0.00103136 0.000941234 0.000911023 0.000931039 0.000963804 0.00106356 0.00106232 0.000998167 0.00107363 0.000831381 0.00111597 0.000959059 0.00111951 0.000921938 0.000912516 0.000854601 0.00106337 0.00101794 0.00114393 0.000990623 0.00100605 0.00102184 0.000939321 0.000861089 0.00084637 0.00114244 0.00109419 0.000989178 0.00102042 0.000908835 0.00105554 0.00101485 0.000940992 0.0010257 0.00100147 0.00101855 0.00100462 0.00109053 0.000874812 0.000939266 0.00104497 0.00105891 0.00111644 0.000915114 0.000990779 0.001046 0.00112474 0.00108654 0.00100139 0.00102509 0.000904796 0.000853799 0.00101377 0.00100254 0.00110582 0.00114356 0.00106827 0.00121449 0.000839645 0.000800884 0.00101722 0.00097266 0.00114466 0.00114627 0.00111366 0.000937905 0.00099504 0.000853799 0.0010072 0.00094289 0.00103057 0.000889088 0.00108687 0.00115756 0.000967745 0.000926195 0.000905209 0.000902526 0.00105286 0.000957406 0.000889691 0.00111514 0.00102701 0.00103396 0.00103002 0.00100047 0.00105404 0.000976331 0.000904229 0.000833335 0.00126705 0.0009644 0.00106092 0.00103214 0.000917542 0.000979238 0.000919962 0.000908024 0.00107623 0.0010696 0.00115603 0.00120057 0.00115433 0.00098589 0.00097495 0.00110883 0.00107636 0.00104258 0.00102056 0.000917412 0.00104597 0.000841703 0.000974046 0.000936912 0.000859089 0.00088999 0.000942884 0.000883735 0.00105985 0.00103774 0.000780206 0.00103468 0.00106977 0.000971628 0.00103021 0.000890755 0.00110409 0.00119231 0.000974873 0.000986819 0.00093103 0.000964236 0.00092237 0.000951297 0.000945266 0.00110151 0.000834595 0.000819938 0.00101562 0.000907582 0.00105422 0.0010677 0.000997394 0.00113883 0.00106975 0.00112406 0.000806795 0.00092008 0.00111473 0.00106925 0.0009629 0.00104096 0.000998523 0.000963763 0.00101198 0.00105032 0.00090056 0.00108709 0.000873165 0.00100924 0.000905567 0.000966686 0.000850333 0.00104068 0.000959052 0.000988482 0.000878052 0.000996716 0.0010683 0.00105173 0.0011082 0.00121921 0.000996964 0.00109107 0.00119079 0.000897946 0.00106243 0.00106266 0.00109986 0.000984873 0.000907444 0.000851627 0.000945043 0.000980585 0.00105493 0.00130353 0.000896037 0.00111617 0.00100167 0.000956602 0.00111306 0.000868083 0.00102308 0.00111617 0.000930946 0.00088028 0.00105743 0.000912303 0.000993937 0.00098931 0.000929667 0.00107743 0.00104129 0.00105443 0.000897443 0.00091999 0.00101578 0.000912863 0.00100315 0.00110103 0.000934894 0.000965929 0.00115406 0.000960731 0.00103745 0.00105406 0.000965639 0.00115946 0.000914526 0.00102994 0.0009721 0.00122687 0.000794475 0.00107903 0.00112091 0.000963119 0.000987086 0.00116567 0.00110737 0.00111629 0.00102241 0.00108272 0.00117994 0.00100755 0.00106023 0.00107127 0.000868936 0.000964082 0.0010096 0.000852433 0.00105458 0.00117854 0.000838965 0.00086532 0.000998702 0.00115599 0.000839538 0.00102719 0.00101996 0.000997056 0.00105244 0.0010412 0.000886371 0.00102068 0.00112624 0.000943608 0.00107731 0.000932392 0.00107229 0.000974429 0.00111561 0.00106644 0.00108948 0.00111584 0.00100262 0.000926272 0.000995528 0.00112496 0.000995408 0.00129372 0.00101687 0.00100032 0.000749812 0.000954644 0.00110375 0.00116973 0.00108657 0.000878855 0.000982118 0.00110003 0.000972092 0.00103124 0.000979287 0.00084976 0.0011413 0.000917113 0.00101578 0.00108771 0.000967744 0.000876905 0.00100117 0.00116339 0.00107326 0.00103283 0.00101622 0.000974812 0.00107576 0.000943277 0.00109137 0.00098121 0.00100948 0.00117169 0.00106548 0.00101445 0.000884467 0.00100695 0.000926089 0.000964751 0.000921128 0.000950159 0.000925829 0.000928187 0.00101189 0.000936907 0.000958184 0.000964698 0.000869894 0.000956211 0.000907295 0.000953274 0.00113935 0.000944408 0.00109293 0.00121168 0.00106727 0.000958296 0.00100208 0.00100836 0.00101305 0.00101643 0.000866176 0.000904493 0.000939293 0.000963389 0.00101974 0.0010603 0.00110289 0.000931535 0.000968516 0.00105737 0.000958989 0.000941519 0.00109139 0.000932706 0.000838922 0.00111134 0.00104139 0.00102917 0.00123553 0.0010323 0.000754597 0.0010254 0.00101253 0.0010279 0.000766749 0.00103562 0.00104343 0.000990918 0.00101811 0.00102988 0.00119794 0.00100729 0.000884963 0.000818822 0.00105717 0.000821203 0.000910654 0.000929154 0.000879194 0.00101187 0.000963907 0.000926871 0.00107004 0.00103119 0.00092009 0.00104111 0.000986625 0.000938954 0.00111622 0.000764404 0.00106226 0.000982473 0.00104082 0.00097356 0.000973585 0.0011245 0.000969147 0.000976338 0.00090601 0.00107203 0.00113396 0.000941341 0.000985584 0.000940648 0.000943615 0.00106996 0.000967035 0.000995487 0.000868317 0.000890074 0.000976484 0.00100498 0.00100318 0.000948675 0.000799044 0.00111262 0.00103657 0.00105753 0.00115161 0.00105144 0.00109483 0.000955611 0.000922145 0.000836767 0.000924172 0.00116003 0.00108577 0.000804908 0.00099971 0.0011468 0.000922709 0.00100111 0.000949842 0.000906138 0.000927845 0.000896305 0.00113696 0.00103677 0.00101253 0.00119275 0.00113116 0.000962668 0.000879193 0.00100874 0.000870063 0.00113257 0.00108251 0.00100167 0.000908592 0.000889236 0.00106863 0.000949167 0.00106705 0.000885835 0.00111726 0.000850567 0.00104763 0.000914425 0.00106855 0.00106692 0.000989556 
0.000882143 0.000977932 0.001024 0.00115166 0.000876622 0.000814022 0.00100924 0.00100625 0.000954796 0.000857775 0.000889192 0.000858606 0.000878797 0.000915055 0.00102291 0.00088951 0.0011107 0.00110662 0.000980932 0.00094426 0.00101978 0.000952932 0.000848507 0.0011741 0.00104686 0.00123211 0.000952158 0.00112378 0.00104826 0.00100639 0.000931279 0.00092876 0.00115046 0.000874839 0.000894083 0.00109088 0.00115988 0.00104082 0.000932738 0.00119358 0.000929048 0.00107169 0.00109138 0.000993745 0.00107652 0.00094146 0.00118652 0.000875852 0.000888064 0.000943996 0.00106572 0.00102254 0.000958025 0.00112519 0.00085469 0.000864721 0.000911951 0.000826159 0.00104946 0.00111587 0.00104556 0.00110136 0.00108138 0.00101813 0.00103088 0.000814081 0.000906175 0.000984095 0.000874725 0.00100502 0.00117303 0.00105026 0.000999636 0.00100002 0.00116339 0.00104052 0.00113381 0.000999546 0.00102119 0.00101764 0.000929674 0.00105397 0.000945725 0.000887315 0.000906431 0.0010082 0.000934877 0.000852431 0.00101406 0.00103484 0.000837593 0.0010456 0.000985969 0.000967519 0.00107376 0.00102237 0.00097571 0.000967004 0.00103672 0.00106155 0.000921678 0.00106987 0.00110757 0.00117458 0.000899204 0.00102621 0.00108407 0.000910044 0.00108603 0.000981272 0.000898902 0.00107009 0.00107416 0.000861183 0.000801868 0.000906353 0.00100906 0.000975289 0.00117667 0.00103032 0.00100907 0.00100786 0.000978756 0.00104899 0.00113885 0.00104547 0.000790388 0.000954395 0.00106176 0.000906785 0.00100068 0.00113841 0.00109369 0.00102492 0.000979504 0.00100873 0.00106371 0.000811454 0.0010376 0.00108961 0.000805223 0.000899974 0.000955784 0.000975535 0.000950092 0.000947843 0.00116007 0.000936207 0.00108336 0.000941085 0.000826398 0.0011599 0.000924173 0.00107603 0.000814306 0.000945435 0.00101366 0.000933727 0.00118697 0.00110658 0.000938557 0.00105514 0.000949179 0.0010078 0.000973456 0.00115192 0.000862977 0.00100805 0.000990032 0.000963713 0.00101246 0.00108772 0.00114621 0.000962951 0.00111988 0.00101635 0.000994535 0.0010682 0.00111115 0.000917392 0.000978249 0.00101566 0.00105374 0.00105852 0.00107686 0.000963025 0.00103055 0.00109391 0.000944671 0.000990572 0.00106764 0.00102659 0.000977308 0.00092054 0.000948695 0.000985515 0.000935759 0.0010457 0.00104281 0.00112581 0.000997946 0.00102464 0.000844512 0.000973404 0.000912913 0.00110004 0.00107187 0.000998804 0.000980846 0.00115133 0.00103026 0.00103641 0.00114296 0.00105736 0.000840597 0.000916629 0.00110743 0.000932595 0.00116905 0.000989888 0.00116179 0.00103966 0.00111193 0.000983173 0.000975623 0.000926958 0.00105378 0.00103496 0.00100211 0.000896344 0.000952696 0.000816084 0.00117683 0.00100935 0.00105436 0.00101595 0.00126523 0.000808199 0.00117826 0.00106807 0.000812127 0.000998876 0.000987607 0.00103523 0.001207 0.000793455 0.000921853 0.00110434 0.0010862 0.000796254 0.00102575 0.000873438 0.000982498 0.00110911 0.000999208 0.00101396 0.0009519 0.00113025 0.000810534 0.00108394 0.00109522 0.00105027 0.00102281 0.000832451 0.00104366 0.000899463 0.00101113 0.000905192 0.000905966 0.00107618 0.000863514 0.000891215 0.00102952 0.000966025 0.00108648 0.00102606 0.00103902 0.000955077 0.00105577 0.000814431 0.000979901 0.000983528 0.00105584 0.000989143 0.000990145 0.000969814 0.000983672 0.000931082 0.000979369 0.000896591 0.00100875 0.000887368 0.000951911 0.000891178 0.000919976 0.000772738 0.0010203 0.0010701 0.00105302 0.000953668 0.00111516 0.000871169 0.000884027 0.00106489 0.000846392 0.00107295 0.00105512 0.000947214 0.00107841 0.000856414 0.00116724 0.00105209 0.000874289 0.000920539 0.00118468 0.00102399 0.00102589 0.000727493 0.000825605 0.00100706 0.000858688 0.00101992 0.0010254 0.000973034 0.00124167 0.000976998 0.00113606 0.000994463 0.000935373 0.000940359 0.000922203 0.000867532 0.000928887 0.000943661 0.00103775 0.000955663 0.00109107 0.00106956 0.00099978 0.000919555 0.000949497 0.000978174 0.00112499 0.00110215 0.00100199 0.00116321 0.000958164 0.0011432 0.00100876 0.000987582 0.000895215 0.000831612 0.000928357 0.00106117 0.000923819 0.00100997 0.00106117 0.000859905 0.000952338 0.000774827 0.000935896 0.000975382 0.00101356 0.00102208 0.000975152 0.00109478 0.00093864 0.0011244 0.000797417 0.000960723 0.000929258 0.000961801 0.000943427 0.000854126 0.00109018 0.00097357 0.00101125 0.000855135 0.00082887 0.000914417 0.00104312 0.000871011 0.00102151 0.00103317 0.00103888 0.00101762 0.000983358 0.000986972 0.00104527 0.000857389 0.00108423 0.0010751 0.00110666 0.00093449 0.00110971 0.000959698 0.000955245 0.00103878 0.000932297 0.000913569 0.000742837 0.000924073 0.00106662 0.000867117 0.000941183 0.00119134 0.00108776 0.000952249 0.00102235 0.00104161 0.000905686 0.000928027 0.000860243 0.000953574 0.00099243 0.000955799 0.000897815 0.00097237 0.00093171 0.000966982 0.00113843 0.00108517 0.000943987 0.00102991 0.000969816 0.0010873 0.00111398 0.00110644 0.00119987 0.000988118 0.00103343 0.00106457 0.000922626 0.00109827 0.0012045 0.000881532 0.00102142 0.000886105 0.00090771 0.000996517 0.000989141 0.00101891 0.00116627 0.000895131 0.00114024 0.000985816 0.000949719 0.000908716 0.000931925 0.000933383 0.000871293 0.00100778 0.000871926 0.000819048 0.00102781 0.00106791 0.000806125 0.00101297 0.000966676 0.0010334 0.00119344 0.000898199 0.000893237 0.00117146 0.000828811 0.000956604 0.000941813 0.00115529 0.00101358 0.000990521 0.000958487 0.000980632 0.0010605 0.00101419 0.000965354 0.000860084 0.00106916 0.000983982 0.00110284 0.000894552 0.00113312 0.00111194 0.000886033 0.00107398 0.00112778 0.000971542 0.00116484 0.000914476 0.0011074 0.000909345 0.001125 0.00109364 0.00123621 0.000986424 0.000885693 0.000922374 0.00115271 0.000975569 0.000963804 0.000896148 0.00101099 0.00121937 0.0011622 0.000906314 0.00128276 0.000917929 0.00108888 0.000874178 0.00110213 0.000875479 0.000982535 0.000908123 0.0010621 0.000940587 0.000904568 0.00118016 0.000981348 0.00105892 0.000964575 0.000990351 0.000918082 0.00101617 0.00102578 0.00101848 0.00100958 0.00110566 0.000938824 0.00106589 0.00107542 0.00106131 0.000992075 0.00101286 0.000948744 0.00107423 0.00106974 0.00112355 0.000944579 0.00122034 0.00094757 0.00105854 0.00117728 0.000906925 0.00100384 0.000950456 0.00100231 0.00106734 0.000936607 0.000897925 0.00107049 0.000904504 0.000983705 0.000930819 0.000927785 0.00104505 0.00110021 0.000983637 0.000950758 0.000929475 0.00100864 0.00109102 0.000964006 0.00107377 0.000892473 0.00102418 0.000955917 0.00120335 0.000966012 0.000966177 0.00102029 0.00102033 0.00093779 0.000979862 0.000825062 0.000828191 0.00113163 0.000974569 0.00112347 0.000927256 0.000887849 0.000870781 0.000925622 0.000828069 0.000874414 0.000834293 0.00115575 0.000951092 0.000988141 0.00100445 0.00088684 0.00104947 0.000991626 0.00118758 0.00101715 0.000990824 0.00107327 0.00103973 0.00121328 0.00108239 0.000917229 0.00113766 0.000908791 0.000873632 0.000949927 0.00110736 0.00124933 0.000984533 0.00110619 0.000938177 0.000881593 0.0011172 0.000925858 0.00102595 0.00110023 0.0011994 0.000925862 0.000950563 0.000992105 0.000958428 0.000952536 0.00101183 0.000957762 0.00112865 0.00104219 0.00120059 0.00094158 0.000959986 0.000938555 0.00112339 0.000965185 0.00104278 0.00103361 0.00105473 0.00104087 0.00124752 0.00104588 0.000992348 0.00100207 0.000829008 0.000802383 0.00104817 0.000974834 0.000979209 0.000889807 0.000925431 0.000885998 0.000936188 0.000988837 0.00100351 0.000938794 0.00102386 0.00106219 0.000882726 0.00100889 0.00105842 0.00106461 0.00101798 0.000899025 0.0011519 0.00119925 0.000995832 0.000861466 0.000911083 0.00108156 0.000944644 0.000959455 0.00104869 0.000982695 0.00100061 0.00105479 0.000888839 0.00100625 0.000996701 0.000961284 0.000974082 0.000895393 0.00120725 0.00112505 0.00104859 0.000998339 0.000907549 0.00102494 0.000888921 0.0012353 0.000982595 0.00106149 0.000921656 0.000937075 0.0010946 0.000894519 0.00111974 0.00108309 0.00101347 0.00108682 0.00102274 0.00103224 0.00100795 0.00094552 0.00107966 0.000943895 0.00107862 0.00112604 0.00115298 0.001055 0.00120922 0.000837378 0.00106078 0.00104397 0.000914491 0.000907908 0.00106148 0.000908605 0.000791514 0.001147 0.00108028 0.000944611 0.0009813 0.000970104 0.0010287 0.000995886 0.00107687 0.00108641 0.000866777 0.00102887 0.00107045 0.000866678 0.00107379 0.000983733 0.000957305 0.00102599 0.00106386 0.000925746 0.00110286 0.00106192 0.000955221 0.00119851 0.00085515 0.00118164 0.000987431 0.000986984 0.00106792 0.00097494 0.00097679 0.00112739 0.000959711 0.00103914 0.00113917 0.000894202 0.000985653 0.00111387 0.00104497 0.0010191 0.00115669 0.00109502 0.000768035 0.000987248 0.0010481 0.000980489 0.0010364 0.00115689 0.000992302 0.000982777 0.00107943 0.000940136 0.0010216 0.00103765 0.000939277 0.0012346 0.000937026 0.000920862 0.000960452 0.00115135 0.000922242 0.00104467 0.00123428 0.000901181 0.000971012 0.00113022 0.000990848 0.00107446 0.000954778 0.000969591 0.00113644 0.00107135 0.00105104 0.000943156 0.000977722 0.000958801 0.000975697 0.000838343 0.00102329 0.00112754 0.000785086 0.000835866 0.000905228 0.000982066 0.000912974 0.000976341 0.000897904 0.0010553 0.000941675 0.00111874 0.00101596 0.000907978 0.000927596 0.000806393 0.000918648 0.00093961 0.001244 0.000902259 0.00101509 0.000978643 0.00103884 0.0010448 0.000981412 0.00106399 0.0010152 0.000969362 0.000956578 0.00104191 0.00113033 0.00120325 0.000912853 0.000988859 0.00114074 0.00114159 0.000931405 0.000875669 0.00105205 0.00113798 0.00100595 0.00103324 0.00107722 0.0010278 0.000922138 0.000985643 0.00100424 0.000911273 0.00100907 0.000954151 0.00109853 0.0011771 0.000991733 0.000929615 0.00112702 0.000990158 0.000973558 0.00103543 0.00095968 0.000894882 0.00090968 0.00104668 0.000983428 0.000998722 0.00100966 0.00116289 0.000819059 0.0010058 0.000914166 0.00102933 0.00104478 0.00102458 0.00102084 0.00104622 0.00108059 0.000904437 0.00084166 0.000975876 0.000834922 0.000931228 0.00113201 0.000885444 0.00103995 0.00104512 0.00103125 0.00101581 0.00104859 0.000989054 0.000965171 0.000962132 0.00103688 0.000972174 0.000918915 0.00102761 0.00113279 0.00102372 0.00104616 0.000989193 0.000974759 0.00104796 0.000847048 0.000940779 0.000983865 0.00108158 0.000894411 0.00113877 0.00111866 0.000909195 0.00115328 0.00112083 0.000930026 0.00101236 0.000873512 0.00101126 0.00075451 0.00101474 0.000871158 0.000987769 0.00118157 0.00103379 0.00110952 0.000919402 0.000973397 0.000913569 0.000941812 0.00085634 0.0010854 0.00107605 0.000986821 0.00100373 0.000937971 0.00105562 0.00115775 0.000974224 0.000986468 0.00106904 0.00108484 0.00106053 0.00117265 0.00072742 0.000959617 0.000848711 0.00102427 0.00101551 0.000808916 0.00106544 0.000960402 0.000823116 0.000899848 0.00115974 0.00116365 0.000860499 0.000859073 0.00102112 0.000932202 0.00104111 0.000919855 0.00110503 0.00101079 0.000884492 0.00102805 0.00113977 0.00105095 0.000954143 0.000973591 0.00109095 0.000908049 0.000961818 0.000964114 0.000940975 0.000960814 0.00105945 0.000897656 0.000910361 0.000953532 0.000891613 0.00111752 0.000911427 0.000972697 0.0011418 0.000875826 0.00106437 0.000927021 0.000942707 0.00107137 0.000904723 0.00104007 0.00107886 0.00110083 0.00112382 0.00104502 0.00107884 0.00091925 0.00113169 0.000996455 0.00110087 0.00104735 0.000953957 0.000946228 0.000902347 0.00112656 0.000950072 0.00105925 0.000870475 0.00114897 0.00078483 0.00109074 0.000829202 0.00126549 0.00118721 0.00091978 
0.00113951 0.000937724 0.000992843 0.00116366 0.000939484 0.000870999 0.000955565 0.00103941 0.000955992 0.000860278 0.000915228 0.000863719 0.00101504 0.000994405 0.001079 0.000990311 0.00108446 0.00095491 0.0009605 0.000970098 0.000986699 0.00097954 0.000980587 0.0010538 0.00104777 0.00110247 0.00095991 0.00106975 0.0010416 0.000973719 0.000944849 0.00100516 0.0011076 0.000896752 0.00109561 0.00105052 0.00102462 0.00108711 0.00089708 0.00106588 0.000886668 0.00102046 0.00119274 0.000954607 0.00116638 0.000805497 0.00103356 0.000997055 0.000834546 0.00091794 0.000932204 0.000999429 0.000911197 0.00103218 0.00105438 0.000945205 0.00102739 0.000915845 0.00103506 0.00112664 0.0010293 0.00118191 0.0011165 0.00105115 0.000908703 0.000847013 0.000962826 0.00105364 0.000961839 0.000946291 0.00120272 0.00100195 0.000991097 0.000948959 0.00111828 0.00108163 0.00101305 0.000992364 0.00107378 0.001005 0.000979744 0.00102439 0.000974082 0.000912046 0.00101389 0.00102229 0.000862849 0.00097983 0.00105955 0.00111599 0.00101308 0.00121188 0.00103978 0.000901687 0.00104992 0.00095706 0.00099517 0.000795065 0.0010039 0.000832577 0.000928464 0.000966649 0.00102596 0.00103517 0.00077991 0.000953605 0.00101119 0.000876295 0.00109058 0.00101847 0.001032 0.00110789 0.00118678 0.000944949 0.0010116 0.000958853 0.000987498 0.000876937 0.001117 0.000957555 0.00099046 0.00107168 0.00100287 0.00104846 0.00102763 0.00103218 0.000911359 0.000998073 0.000948521 0.00101907 0.000916317 0.000942014 0.000915215 0.000978276 0.00109689 0.00102732 0.00105869 0.000771098 0.000992047 0.00110797 0.000830799 0.000880927 0.00101053 0.00107217 0.000931376 0.000976439 0.00117948 0.000986989 0.00104268 0.00103279 0.000837367 0.000983096 0.000980834 0.00108712 0.0010115 0.000936555 0.00102288 0.000916033 0.00121635 0.00100879 0.000957084 0.00116981 0.000932821 0.00102822 0.00110242 0.00118422 0.000959022 0.000954694 0.00113172 0.000968698 0.001006 0.00100819 0.00105569 0.000998705 0.00101699 0.00101665 0.00104179 0.00116847 0.00119917 0.000839319 0.00100119 0.00120697 0.0011231 0.00105705 0.00117961 0.000845514 0.00107827 0.00108246 0.000889691 0.000994201 0.000897185 0.00105588 0.000972392 0.000903269 0.000915591 0.00107874 0.000975641 0.000916876 0.00102682 0.000910596 0.00110696 0.00110944 0.00091552 0.00110667 0.000961226 0.0010874 0.00119642 0.000889153 0.000846292 0.00111973 0.000976002 0.00116916 0.00116436 0.000998928 0.000999613 0.00101899 0.00120505 0.000944126 0.00113041 0.00095187 0.00104781 0.00101311 0.00110376 0.000804081 0.000879132 0.00102776 0.001059 0.000898109 0.00117952 0.000976111 0.00095721 0.000915442 0.00118091 0.000971957 0.00121183 0.00104943 0.00110633 0.00087 0.00120809 0.00106052 0.000863939 0.00107337 0.000986893 0.00113227 0.00124149 0.000802825 0.000978509 0.00116419 0.00100691 0.000887873 0.00115645 0.000836749 0.000844488 0.00102172 0.000886851 0.00103824 0.00101319 0.00115004 0.000888214 0.00101195 0.00128726 0.00110467 0.000966611 0.000813547 0.00097669 0.000918116 0.000926551 0.000917019 0.00104075 0.00100981 0.000938403 0.00102123 0.00111751 0.000961931 0.000914286 0.00105982 0.00105749 0.00101874 0.000954308 0.00103605 0.000995468 0.00101927 0.000898086 0.000897334 0.000997297 0.000889545 0.00101784 0.0010988 0.000808765 0.00100719 0.00111212 0.00104239 0.000935279 0.000951375 0.00110974 0.000964141 0.000973424 0.000973494 0.000956861 0.00100161 0.00109582 0.000923849 0.000807145 0.00104389 0.000826623 0.00102444 0.000986224 0.000913247 0.000924164 0.000887248 0.00112138 0.00109568 0.000937163 0.00105975 0.00116872 0.00092062 0.00108545 0.000858434 0.000809132 0.000990724 0.00100011 0.000964386 0.000994388 0.00109119 0.00116282 0.00100267 0.00121306 0.00119601 0.00106435 0.00102716 0.000880305 0.000892892 0.000964816 0.000958931 0.00109538 0.000927041 0.000939944 0.000911905 0.000916395 0.000941466 0.000962181 0.000983112 0.00102104 0.00100685 0.000961701 0.00113496 0.000949653 0.00116593 0.00103218 0.000989568 0.000880935 0.000988044 0.000886388 0.00090856 0.000961316 0.000829028 0.000970139 0.00095338 0.000905187 0.000861657 0.000965169 0.00107132 0.00101053 0.00107795 0.000861077 0.00102755 0.00114745 0.00104247 0.000840829 0.000944989 0.00081036 0.000804748 0.000980775 0.000878911 0.00101446 0.00111918 0.00102047 0.000815496 0.00077003 0.00100658 0.00092461 0.000933894 0.000910628 0.00108585 0.000956548 0.00104077 0.00110362 0.00107366 0.000994031 0.000896178 0.000979124 0.00100607 0.000895119 0.00103188 0.00100477 0.000837402 0.000962122 0.00119413 0.000971415 0.000977702 0.00107276 0.000944139 0.00110362 0.00101182 0.000889281 0.00112036 0.00107759 0.000907678 0.000971349 0.00108338 0.00093627 0.00107405 0.000843234 0.00112076 0.0010654 0.000796652 0.000912173 0.00109275 0.000851914 0.000899893 0.00104493 0.000991481 0.000861177 0.000946217 0.000920811 0.000931134 0.00101527 0.00106288 0.00115381 0.000989193 0.00106113 0.00098679 0.000887849 0.0010413 0.00101226 0.000834162 0.00104448 0.000940261 0.000918768 0.0010085 0.000980492 0.00105945 0.00117009 0.000980603 0.00113763 0.00103279 0.000953351 0.00109339 0.000976843 0.00101191 0.000919631 0.0009283 0.000878912 0.00101109 0.00109096 0.00111871 0.0010288 0.000958999 0.000931995 0.00108701 0.00107988 0.00100729 0.000964792 0.00115238 0.000981442 0.000995303 0.00107219 0.00114724 0.000969502 0.00096356 0.00112193 0.000921729 0.00109888 0.00100312 0.000883915 0.000679404 0.00100753 0.000773902 0.00121802 0.0010213 0.00104353 0.000994465 0.00110655 0.00110871 0.00101005 0.000904665 0.00112765 0.000897794 0.00105742 0.00106902 0.000837316 0.00101355 0.00112645 0.00105146 0.000941888 0.000888677 0.00113136 0.00105421 0.00100465 0.000940938 0.000888618 0.00125969 0.000988338 0.000819419 0.00102824 0.00109606 0.0011437 0.000999403 0.00106418 0.000864239 0.00109587 0.000920828 0.00109359 0.000960297 0.000891936 0.00114685 0.000996107 0.00101147 0.000826152 0.000954487 0.000946246 0.00102191 0.0010061 0.00105569 0.000941404 0.00106999 0.00105636 0.00107203 0.000897925 0.0011151 0.00102679 0.000916963 0.0009085 0.000948555 0.00103802 0.00100591 0.00081835 0.00119975 0.000990398 0.00115503 0.0011278 0.0010707 0.000825768 0.000867963 0.00101797 0.000923598 0.000934026 0.000872086 0.001062 0.000949071 0.000851125 0.000926433 0.000872354 0.00106578 0.00125789 0.0011144 0.000972558 0.000957105 0.00102537 0.0012042 0.000855047 0.00106088 0.00095853 0.000968769 0.000936641 0.000964198 0.000825733 0.00109257 0.0008836 0.000962407 0.00101336 0.000935257 0.000776172 0.00082222 0.00118839 0.000879672 0.00102389 0.00110779 0.000926434 0.00100289 0.00100526 0.000934772 0.000961544 0.000926964 0.00097282 0.00108989 0.000851303 0.00089684 0.00101988 0.000927058 0.00111534 0.00128218 0.000832896 0.000953426 0.00107127 0.00102731 0.00117956 0.00106314 0.00085123 0.000956295 0.000952344 0.00105118 0.000947175 0.00102976 0.00103016 0.00102972 0.00103772 0.000872493 0.000925852 0.000995485 0.000975733 0.000972354 0.0010765 0.00105975 0.000990569 0.000939383 0.000832853 0.00107098 0.000942185 0.00111872 0.000969619 0.00109163 0.00100095 0.00108989 0.000957379 0.000887592 0.000870005 0.00107116 0.000875676 0.000820946 0.00104221 0.00113256 0.00102195 0.00105528 0.000916675 0.0010172 0.00106987 0.0009491 0.000991975 0.00104886 0.00110335 0.00102373 0.00109867 0.00101418 0.00102349 0.000929996 0.00103578 0.00103937 0.0010141 0.000926946 0.00102566 0.0010793 0.00113035 0.000951736 0.000966761 0.00109164 0.000996148 0.00106183 0.00112975 0.00109444 0.00096422 0.000965736 0.00111065 0.00098034 0.000891027 0.0011337 0.00100948 0.00104717 0.00103325 0.000920567 0.000948654 0.00102684 0.00102703 0.00101743 0.000869578 0.00105803 0.00110899 0.00115999 0.00109131 0.000984311 0.00112284 0.000799711 0.00118378 0.00103969 0.00111276 0.000838234 0.000899689 0.00101749 0.000948245 0.000998833 0.00112306 0.000990243 0.00100224 0.00100456 0.00101956 0.000864004 0.00102894 0.00100614 0.00107339 0.00105014 0.000943835 0.00105896 0.00115259 0.000918378 0.000969602 0.00111128 0.000989349 0.000970925 0.0010009 0.000999077 0.000899189 0.000843389 0.00103077 0.000884817 0.00102348 0.000884624 0.000953352 0.00104781 0.000944513 0.00110116 0.00104276 0.00105647 0.000971169 0.00117336 0.000940403 0.00108196 0.000953447 0.00103832 0.001058 0.000875581 0.000977548 0.000990972 0.00101541 0.000844139 0.0011345 0.000811883 0.000947884 0.000997151 0.00092354 0.000994035 0.000955416 0.00104222 0.00125932 0.000868738 0.00107992 0.00117874 0.000968294 0.00087629 0.00102691 0.000982009 0.00108714 0.00105583 0.00106525 0.000841179 0.00107415 0.00100615 0.000793121 0.00105107 0.00109853 0.000911867 0.00101591 0.000974082 0.000869107 0.000999338 0.000964542 0.000974824 0.00125792 0.00098032 0.00116356 0.00102241 0.00118568 0.000854404 0.00105613 0.00102843 0.000910193 0.000888163 0.00117091 0.000964035 0.00108582 0.00109602 0.000977809 0.00117232 0.000933477 0.000987334 0.00103543 0.000955999 0.00103813 0.00103541 0.000874508 0.00103019 0.00108094 0.000829724 0.00092206 0.000966629 0.00094723 0.00102221 0.00105372 0.00108924 0.000965213 0.00106781 0.00114673 0.000968886 0.000907604 0.00103195 0.00105025 0.000860807 0.000920204 0.00119731 0.000921096 0.000938481 0.00104314 0.00117737 0.000962185 0.000967855 0.000894464 0.0010102 0.00111091 0.00106542 0.00108541 0.00104792 0.00105865 0.000822934 0.000989603 0.0011437 0.000924486 0.000957139 0.000847237 0.000997994 0.00109481 0.000948171 0.000944105 0.0010662 0.0010264 0.0010386 0.00085097 0.00101268 0.00106012 0.000847106 0.000852041 0.00106238 0.000969794 0.00112025 0.00110526 0.00102528 0.000992126 0.00102717 0.00107389 0.00118204 0.000923964 0.00109463 0.0011486 0.00103508 0.0010496 0.000964393 0.0012176 0.000948217 0.000968416 0.00114299 0.000896178 0.000935067 0.00101144 0.00108519 0.00105634 0.000975102 0.000963253 0.000942765 0.000785768 0.000703399 0.000917698 0.00113401 0.000965377 0.00119519 0.00111897 0.00111137 0.000875783 0.000965189 0.000928217 0.000961058 0.00109735 0.000931997 0.000849171 0.000932212 0.0010677 0.00110213 0.00108302 0.00109716 0.00114377 0.000926438 0.000956499 0.000891698 0.000889426 0.00106455 0.000997442 0.00077189 0.00113264 0.00108995 0.00092607 0.000998003 0.00107715 0.000897792 0.00101981 0.0011418 0.00100666 0.000898347 0.00111041 0.000954291 0.000867206 0.00104887 0.00108252 0.00112039 0.00100985 0.00101935 0.00093701 0.000962134 0.000834781 0.00088984 0.00103749 0.000914885 0.00106301 0.000894858 0.00101909 0.00118404 0.000953085 0.000889452 0.000990762 0.00104172 0.000997096 0.00104077 0.000817938 0.00112922 0.000850389 0.00106464 0.00109462 0.000849045 0.00111894 0.000883678 0.00105133 0.000833806 0.00106324 0.000922557 0.00091266 0.000915194 0.000817782 0.00100499 0.00102146 0.00090834 0.000868841 0.000879743 0.000919048 0.000955392 0.00114835 0.00112075 0.000908661 0.00107292 0.00109785 0.000947927 0.00106409 0.000965593 0.00107183 0.00108381 0.00121037 0.000861684 0.000951074 0.000941795 0.00106306 0.00114077 0.000887279 0.00106296 0.00104795 0.000942454 0.00105923 0.000748568 0.000979508 0.00103337 0.00102486 0.00119658 0.00109038 0.000986892 0.00108562 0.000999264 0.00104084 0.000828505 0.00101909 0.000958282 0.00109662 0.00106875 0.000948859 0.000980202 0.000805361 0.00112887 0.000925201 0.00110886 0.000888491 0.00105935 0.000841683 0.00109019 0.000844016 0.00121396 0.00111407 0.000920231 
0.000937469 0.00105349 0.000973724 0.00112491 0.000958821 0.000955064 0.00102218 0.000960755 0.00103326 0.000887772 0.000877346 0.00109214 0.000926612 0.000998793 0.00113917 0.00095791 0.0010302 0.001036 0.00106554 0.000880048 0.000893622 0.00107931 0.000981791 0.00111517 0.00106995 0.00111461 0.000943664 0.00105023 0.000960217 0.00109066 0.000905497 0.000919329 0.00117493 0.000686586 0.00102003 0.00111297 0.00114979 0.00103498 0.000999332 0.00127436 0.00105214 0.00101248 0.00110411 0.000966142 0.00111379 0.000905489 0.00112327 0.00117204 0.000786074 0.00101363 0.000947573 0.00111474 0.000866315 0.00105963 0.000916898 0.000937219 0.00113805 0.000948567 0.00127386 0.00119804 0.00101961 0.0010731 0.000957004 0.00102007 0.00101152 0.000808643 0.000957616 0.00101877 0.000935095 0.00097943 0.00112867 0.000953302 0.000994371 0.000989695 0.00113102 0.00105537 0.00100038 0.00113676 0.000997981 0.00105892 0.00098939 0.00100991 0.000809546 0.000934771 0.0010561 0.00109073 0.000887014 0.000887684 0.00118372 0.00115743 0.000970201 0.00115828 0.0011177 0.0010417 0.00108513 0.00103585 0.0010566 0.000770789 0.00100193 0.000969296 0.000940039 0.000986132 0.00111803 0.00101432 0.000989506 0.000903081 0.00104043 0.000868998 0.00106643 0.000919105 0.000849825 0.000900711 0.00111487 0.00105785 0.000956001 0.000979804 0.00105221 0.000817155 0.00121247 0.000862348 0.000989739 0.000952719 0.00081828 0.0010247 0.00121503 0.00101018 0.000832018 0.00091794 0.000936804 0.00082587 0.000937034 0.00101741 0.00103533 0.00102473 0.00106109 0.000996595 0.00113818 0.000798031 0.00109524 0.00104255 0.000958538 0.000947297 0.00102697 0.00111507 0.000936167 0.000814392 0.00118547 0.00107723 0.00102937 0.00104366 0.00093424 0.00121277 0.00106022 0.000931173 0.000927233 0.00092048 0.00110178 0.000996 0.00112728 0.00114385 0.000943897 0.00101159 0.000970635 0.00110576 0.000979212 0.00107069 0.000924957 0.000993813 0.00103343 0.000945341 0.00116996 0.00104091 0.00114824 0.00101325 0.00109999 0.000986822 0.00108971 0.0010393 0.00116184 0.000907617 0.00106384 0.00111435 0.00108777 0.00103086 0.0011926 0.000746688 0.00116158 0.0011657 0.000986623 0.000911083 0.00108768 0.00090251 0.000934462 0.000961503 0.000988455 0.00106531 0.000931378 0.000931222 0.00110158 0.000982866 0.00103736 0.000989861 0.000929886 0.000882024 0.00088853 0.0010816 0.00118989 0.000944388 0.000852845 0.00104203 0.00111056 0.00103932 0.00122112 0.000933714 0.000962418 0.00105645 0.00100345 0.000991936 0.00107017 0.000942164 0.00126178 0.000997538 0.00106433 0.000870232 0.00100698 0.00105366 0.00104831 0.000866804 0.00100608 0.000881845 0.000960194 0.000773837 0.00100563 0.000900256 0.00102833 0.00108989 0.00102385 0.000797161 0.0012143 0.000941817 0.000934186 0.000943065 0.00095399 0.00113713 0.0011433 0.00100834 0.000889066 0.00108612 0.00115561 0.000937899 0.0011044 0.000977252 0.00107874 0.00107865 0.000944091 0.00105532 0.00102607 0.00108486 0.000902535 0.00107708 0.00115381 0.00102646 0.00100218 0.000944945 0.00102231 0.000980909 0.000969403 0.00111741 0.000962054 0.00101034 0.000907909 0.000971481 0.00104916 0.000857992 0.00104579 0.000955461 0.000984039 0.000942354 0.00104117 0.000887571 0.000965635 0.000897291 0.000955154 0.000923183 0.000970067 0.000867264 0.00113937 0.00108211 0.000892984 0.00101275 0.00107023 0.000845364 0.000902702 0.000883551 0.000967538 0.00087354 0.000918937 0.000914768 0.00104257 0.000887185 0.00103364 0.00101683 0.000942582 0.00102973 0.000966946 0.000999564 0.00105124 0.00100695 0.000787011 0.000950002 0.000993094 0.00113568 0.000980015 0.000965697 0.00113547 0.000931184 0.00102595 0.000772813 0.00099926 0.000986393 0.000942404 0.000846259 0.00112221 0.000971552 0.00121087 0.000847464 0.00109201 0.000978392 0.000980003 0.000956941 0.000969722 0.000988725 0.0010395 0.000919231 0.00100992 0.000839277 0.000884357 0.00105162 0.00108856 0.000962011 0.000871568 0.00107073 0.00113709 0.00108778 0.00104104 0.000953486 0.000993312 0.00117038 0.00111711 0.00100036 0.000911122 0.000825723 0.000858874 0.000959773 0.00106488 0.000888082 0.000931578 0.000852293 0.000924699 0.000770265 0.000958069 0.00111422 0.000936714 0.00110721 0.000865098 0.000985089 0.000914773 0.00104943 0.00103586 0.00100855 0.000910992 0.000944507 0.00101518 0.000863309 0.000958234 0.00109322 0.000984699 0.000863761 0.000754742 0.000933973 0.000923895 0.000863571 0.000924054 0.000932686 0.0010264 0.00109441 0.00115884 0.000936448 0.00106115 0.000922206 0.00107865 0.00103567 0.000944771 0.000945364 0.00098994 0.000957532 0.000888433 0.00110315 0.00100625 0.000884766 0.00105888 0.000901319 0.00114386 0.000958617 0.000838085 0.00122936 0.00099085 0.00100316 0.000970935 0.00107977 0.000929968 0.000833102 0.000915018 0.00108214 0.000941354 0.000847455 0.00102259 0.00112314 0.000838487 0.00093426 0.00102173 0.00106765 0.000963426 0.000995981 0.00104538 0.00098389 0.00110743 0.00132226 0.00115651 0.00104724 0.00111922 0.00123166 0.00092138 0.00100898 0.00120687 0.00095252 0.00115816 0.000971782 0.000966181 0.000922318 0.00105213 0.000967612 0.00100038 0.000964791 0.00112294 0.00100815 0.00116579 0.00104712 0.000910992 0.00100182 0.00090943 0.000809778 0.000870055 0.00103059 0.00110239 0.00110057 0.000881836 0.00105311 0.00099098 0.000989315 0.00113022 0.000902792 0.000916053 0.00103817 0.000901069 0.000842302 0.0010331 0.00115671 0.00104868 0.00108332 0.000958842 0.000929412 0.00105434 0.00109258 0.00100922 0.000772565 0.000944761 0.000931482 0.00119014 0.00100107 0.00103867 0.00103123 0.00104455 0.00103824 0.00109762 0.00109099 0.00113009 0.000887176 0.0010969 0.000877654 0.00101391 0.00100436 0.00112979 0.000913336 0.00100829 0.00108346 0.000982485 0.00116466 0.00100389 0.000842844 0.00100882 0.00126141 0.000984239 0.000910804 0.00115854 0.000971294 0.0010446 0.000960927 0.00101925 0.000920471 0.00107895 0.00100749 0.00114119 0.000978597 0.00086166 0.00115277 0.000991038 0.000997339 0.000946576 0.000958925 0.000947002 0.00124472 0.00105774 0.000920416 0.000982876 0.00110765 0.00090511 0.0010101 0.00107281 0.000938974 0.00103029 0.000970663 0.000967522 0.000895924 0.00100409 0.00101459 0.000864608 0.00124159 0.0010085 0.00110493 0.00111998 0.000903103 0.0008305 0.000889828 0.00104324 0.00107657 0.000997285 0.000862368 0.00109392 0.000923928 0.000921134 0.000920037 0.000820748 0.000963132 0.00101779 0.00108339 0.000906492 0.0010728 0.000956461 0.00122248 0.000906389 0.000926138 0.000990886 0.000836784 0.000875625 0.00116176 0.000995742 0.000940576 0.00105835 0.00104456 0.000991731 0.0010746 0.000850756 0.000825361 0.00107235 0.000945437 0.00111357 0.00103824 0.000952738 0.00100044 0.000937291 0.000965063 0.000905734 0.000855593 0.00115872 0.00122021 0.00101106 0.0010069 0.00100036 0.00112008 0.000890175 0.00118657 0.00105087 0.000926991 0.000988931 0.000923527 0.00108967 0.0010235 0.000916702 0.00101259 0.000894981 0.000964307 0.000843045 0.00114903 0.00119345 0.00111068 0.00120239 0.00107129 0.000940989 0.00109643 0.000932396 0.0010167 0.0010364 0.00100039 0.000989437 0.00097605 0.00112557 0.000987949 0.000930646 0.00107722 0.000998576 0.000992746 0.00101148 0.00105113 0.000921438 0.000960941 0.00101715 0.00109784 0.00101983 0.00107388 0.000958667 0.00109269 0.000857224 0.00116771 0.000982616 0.000975234 0.000976101 0.000900295 0.00094116 0.00107882 0.000901385 0.00101955 0.00102955 0.0010612 0.000933102 0.000905805 0.000939379 0.000969598 0.00103128 0.00108923 0.00119439 0.0009826 0.000951439 0.00102667 0.0010728 0.00107916 0.000932818 0.000998625 0.000875568 0.00100458 0.000801966 0.000977157 0.00109782 0.000932955 0.000963314 0.000950099 0.00094531 0.000914607 0.00088962 0.00093685 0.00109472 0.00104099 0.000970482 0.000958848 0.00102176 0.00120119 0.00114637 0.000999476 0.00113606 0.000932726 0.00105025 0.000835343 0.00123299 0.000927634 0.00107595 0.000804652 0.000984406 0.000958827 0.00096572 0.000955266 0.00110753 0.00108761 0.00100685 0.00107903 0.000980118 0.000776184 0.000986231 0.000981901 0.000949727 0.000934084 0.00105911 0.00114036 0.00102767 0.00110472 0.000956876 0.00111292 0.00103682 0.000933621 0.000962623 0.00109321 0.0011093 0.000842522 0.00107374 0.00106153 0.000926929 0.000866666 0.0010367 0.00109866 0.00105878 0.0010827 0.00121499 0.000964804 0.00107706 0.00110652 0.000978872 0.00102628 0.000946413 0.00102833 0.00106571 0.000971628 0.000975887 0.00111606 0.00104554 0.00100635 0.00114074 0.000893319 0.00116065 0.00108919 0.000976855 0.00111076 0.00103987 0.000947467 0.0011309 0.000913134 0.000933112 0.0009516 0.000972068 0.000927659 0.00105214 0.00106074 0.00120549 0.00111207 0.000978237 0.000819232 0.000968718 0.00113097 0.000869271 0.00101566 0.00113343 0.000891331 0.00100566 0.00103059 0.00102385 0.00103368 0.00102601 0.00104108 0.00130328 0.000919402 0.00105346 0.000988914 0.00111388 0.000808812 0.000972808 0.00105297 0.000862675 0.000938399 0.00116129 0.000987211 0.00111778 0.000917558 0.00101982 0.00130946 0.000959264 0.00102362 0.00101401 0.000947208 0.00101494 0.00103474 0.000967828 0.000888812 0.00107336 0.00089263 0.000855729 0.000834456 0.00105485 0.00101975 0.00091373 0.00100378 0.00100512 0.00101155 0.0012037 0.00106027 0.000883653 0.00126282 0.000893968 0.000876279 0.000935312 0.00122077 0.00107647 0.000908122 0.00100193 0.00102462 0.000930022 0.000962082 0.000931975 0.00104043 0.00114992 0.00129324 0.000944266 0.00107146 0.000995777 0.000919335 0.000988029 0.00103734 0.0011587 0.00100907 0.000932849 0.000967979 0.00101599 0.000944037 0.000988561 0.000933319 0.00101953 0.00092295 0.000878139 0.000998933 0.00101843 0.000875203 0.00094837 0.000986722 0.00114874 0.00111497 0.00093318 0.00105506 0.000943268 0.00101945 0.000929381 0.00102646 0.000966325 0.00102558 0.0010353 0.00120828 0.00105774 0.000891296 0.00102461 0.000900859 0.000864751 0.00103666 0.00105727 0.000987578 0.000874009 0.000965872 0.00100546 0.000989624 0.000952994 0.000938424 0.000936957 0.000846051 0.000970283 0.00110661 0.000898059 0.00102334 0.00117668 0.00102715 0.000952873 0.00101024 0.000925812 0.000968178 0.0010123 0.00105097 0.00095205 0.000924151 0.000999294 0.00105755 0.000975439 0.00084204 0.000981707 0.000925541 0.000988991 0.000970363 0.000853274 0.00107493 0.00093957 0.000804363 0.000826494 0.00108298 0.000925798 0.00108483 0.000933714 0.000929315 0.000956793 0.000999012 0.000976887 0.000717305 0.00100871 0.00100051 0.000818945 0.00106142 0.0010945 0.00103417 0.0010971 0.000887682 0.000900105 0.00101473 0.000965093 0.00107619 0.000945209 0.000856616 0.000898268 0.000914978 0.000963032 0.0010402 0.00102201 0.0011787 0.000986601 0.00108172 0.0010084 0.000998001 0.000795419 0.00094335 0.000963416 0.00104222 0.00106606 0.000850799 0.00115659 0.0010072 0.000916923 0.00101972 0.00100872 0.00112195 0.000957691 0.00103229 0.000779538 0.00100944 0.000914852 0.000881723 0.000932556 0.00089183 0.000946929 0.00105275 0.00108718 0.0010002 0.00094303 0.000917558 0.00111273 0.000956709 0.000954652 0.000970094 0.00108993 0.00104381 0.00101141 0.000780877 0.000890431 0.000858667 0.00089766 0.00115524 0.00089991 0.000983149 0.0010906 0.000989134 0.00106211 0.000989502 0.000899251 0.00101501 0.000982916 0.00115861 0.00103488 0.000947977 0.0010552 0.00107144 0.00103003 0.000840308 0.00095566 0.00105558 0.0010084 0.00113266 0.000890211 0.000890619 0.000839438 0.00113217 0.00100676 0.000963752 0.000871709 0.00105525 0.000808872 0.00102716 0.000900507 0.00106939 0.00107242 0.000930866 
0.000973474 0.000901631 0.00105466 0.00110188 0.000932087 0.000868088 0.00105766 0.000945367 0.00105703 0.000845841 0.000875456 0.000910761 0.000824203 0.000888052 0.00104755 0.000955147 0.00101621 0.000973396 0.000804748 0.000788653 0.000895161 0.0009521 0.00098195 0.0010039 0.000954824 0.000988017 0.000812638 0.000954998 0.00111384 0.000962296 0.00102082 0.000943481 0.00109909 0.000917527 0.000993052 0.00101871 0.0012049 0.00112503 0.00105169 0.00106649 0.000997829 0.000957226 0.00117951 0.000981368 0.00106496 0.000821289 0.00102169 0.000978153 0.00101709 0.000917012 0.000818194 0.00104706 0.000904382 0.00100184 0.00107025 0.000909429 0.000985335 0.00099864 0.00110904 0.00108868 0.00107982 0.00113901 0.00106444 0.000874846 0.00110731 0.000954092 0.000829685 0.000962998 0.000983173 0.00100328 0.00108646 0.0010452 0.000999188 0.000746118 0.00121965 0.000910231 0.00120443 0.000981637 0.00114164 0.000944599 0.000940206 0.00117591 0.000881153 0.00112011 0.00094953 0.00102288 0.00100435 0.000998661 0.00104387 0.00119352 0.00101317 0.0010395 0.00114884 0.000837412 0.00111442 0.00102822 0.00102171 0.000739505 0.0010486 0.000896587 0.000825257 0.00109445 0.00105411 0.00111852 0.000912788 0.000873295 0.00110397 0.000853842 0.00111206 0.0010528 0.000905247 0.00114775 0.00113479 0.000878 0.000981415 0.00103591 0.00105157 0.000796573 0.0010844 0.00105104 0.000846827 0.00120131 0.000898856 0.000963128 0.00114252 0.00104599 0.000876206 0.000881795 0.000937736 0.00080152 0.0010015 0.000992601 0.000965232 0.000949392 0.00123469 0.000997881 0.00103508 0.000848331 0.00113447 0.000985512 0.000856216 0.00100746 0.000957589 0.00116801 0.00100643 0.000973006 0.00108597 0.00105729 0.00103127 0.00101062 0.000929312 0.000862328 0.000943113 0.000951815 0.00100885 0.000996874 0.0011179 0.00106904 0.00111441 0.00120409 0.000985909 0.00108406 0.000882683 0.00112998 0.000856097 0.00117567 0.000868955 0.000899315 0.00108172 0.00096048 0.000967824 0.00122175 0.00118273 0.000999668 0.00107234 0.000841125 0.000987476 0.00110591 0.0010406 0.00097467 0.00106028 0.00105047 0.000949426 0.000983253 0.00114283 0.000888319 0.00105268 0.00115352 0.000952446 0.000919213 0.00108379 0.00103411 0.00100001 0.00104553 0.000854217 0.000982294 0.00103266 0.000918204 0.00100957 0.0010357 0.00108853 0.00107259 0.00088618 0.000956668 0.00097283 0.00106228 0.000991427 0.000902741 0.000876481 0.00104158 0.00096838 0.0010782 0.00113254 0.00101853 0.000959068 0.000956159 0.00107823 0.000963675 0.001152 0.000871096 0.0012806 0.00120022 0.00107268 0.000916906 0.000929298 0.00106768 0.00090383 0.000974612 0.00107778 0.000853367 0.00100429 0.000904922 0.00115814 0.000972543 0.00118327 0.00103129 0.00106434 0.000814048 0.00127423 0.000901085 0.000912027 0.000930517 0.000946099 0.00105884 0.00100288 0.000833088 0.00110481 0.00104464 0.000985652 0.000905565 0.0010598 0.000816211 0.000927371 0.000964339 0.000968642 0.00103713 0.000901102 0.00107743 0.000914403 0.00112073 0.00103601 0.000973644 0.00103278 0.00093008 0.00100398 0.000972285 0.000780269 0.00113562 0.0011479 0.000986877 0.00105064 0.00112426 0.000968011 0.000966422 0.00111862 0.000836324 0.000949292 0.00103988 0.00116585 0.000954609 0.000971466 0.00102488 0.000851942 0.00106589 0.00104452 0.000833199 0.000941647 0.00109808 0.000975589 0.000956895 0.00116231 0.00083574 0.000974545 0.000939412 0.00112262 0.000920138 0.000981138 0.000982691 0.000846161 0.000899298 0.00123872 0.00103453 0.000909307 0.00116819 0.000838706 0.00105898 0.00113038 0.000956186 0.00101786 0.000903763 0.00111836 0.00100645 0.000917109 0.00111893 0.00118766 0.000926851 0.00105689 0.000905816 0.000933363 0.00108334 0.00099668 0.00099456 0.000951166 0.00100419 0.00112605 0.000907013 0.00121977 0.00114517 0.00107525 0.00088864 0.000989152 0.00106338 0.000979561 0.000901474 0.00101836 0.000960546 0.00099005 0.00109581 0.000984055 0.000956816 0.000761842 0.000848863 0.00113573 0.00111222 0.00108571 0.00113257 0.000935813 0.00103975 0.00110128 0.0010694 0.000908269 0.000871164 0.000824941 0.00114005 0.000981798 0.00100587 0.00103416 0.000943361 0.000976353 0.000943866 0.00100746 0.00103471 0.000918198 0.00111403 0.000954781 0.000900944 0.00101309 0.000922717 0.000915659 0.00104486 0.000904228 0.000819939 0.00107945 0.000845436 0.00103393 0.00103048 0.000987295 0.00101002 0.000878436 0.001086 0.00108611 0.000986793 0.000986592 0.000864321 0.00100286 0.000981742 0.000992344 0.00101273 0.0010242 0.000799698 0.000927558 0.000998625 0.000792678 0.000972334 0.000966331 0.000925552 0.000994437 0.00108469 0.000986478 0.000858966 0.00115439 0.000924553 0.0010831 0.000966202 0.000890898 0.00103041 0.000923689 0.000869055 0.000982929 0.00101478 0.000836489 0.00104257 0.000951728 0.00102499 0.00106392 0.000926139 0.00107161 0.000975738 0.000835492 0.00100403 0.000937339 0.00119188 0.000972317 0.000877302 0.000988715 0.000998548 0.000890776 0.0011642 0.00106087 0.000989987 0.00106945 0.00112847 0.00107703 0.0010669 0.00102882 0.000848453 0.00103559 0.000883778 0.000993925 0.00102739 0.000934153 0.000877079 0.00113298 0.00103287 0.00104297 0.000953264 0.00106874 0.00107589 0.00103922 0.000967069 0.000944573 0.00102263 0.000846834 0.00103893 0.000901199 0.000948485 0.000995079 0.00107436 0.000976183 0.000845004 0.00100163 0.000962946 0.000988167 0.00108005 0.00105732 0.000984522 0.000995581 0.00102209 0.000993461 0.000996916 0.00104675 0.000988755 0.00107263 0.00101541 0.000952907 0.000699319 0.00104504 0.000974731 0.00109484 0.000801152 0.00111999 0.00099515 0.00101788 0.000905508 0.00109852 0.00099999 0.00102608 0.000881217 0.00113974 0.00106194 0.000966848 0.00109774 0.00132803 0.000926752 0.00102595 0.0010549 0.000966515 0.00109033 0.000904819 0.000927555 0.000844036 0.00121538 0.00113317 0.00099901 0.00127864 0.000982899 0.000986723 0.00110641 0.000929572 0.000879292 0.00108011 0.000874741 0.00113941 0.001121 0.000913595 0.00114317 0.000965915 0.000976126 0.000872425 0.000928959 0.00104861 0.00105024 0.00100543 0.000953552 0.000946789 0.00106659 0.00108432 0.000991069 0.00106587 0.000966025 0.00103917 0.000839612 0.000864825 0.00107144 0.001106 0.000892881 0.00087829 0.00123489 0.00103584 0.00113999 0.00111653 0.00111523 0.000945616 0.000848011 0.00113362 0.00110086 0.000999826 0.000959894 0.00118594 0.000927334 0.000909526 0.000892161 0.000846838 0.000927758 0.00113686 0.00102297 0.000947745 0.000998319 0.000999285 0.00126037 0.00104918 0.000997349 0.000911265 0.00100425 0.000947973 0.00104622 0.000915404 0.00109583 0.000898145 0.000979554 0.00103615 0.00103862 0.000918167 0.000817616 0.00110469 0.00100366 0.0010778 0.00100646 0.000850652 0.000969994 0.000920781 0.000988635 0.000865938 0.000888364 0.00108062 0.00109275 0.000904341 0.000891794 0.000894228 0.00108216 0.000940679 0.00133515 0.000967071 0.000893377 0.00104686 0.000905805 0.00110203 0.000907695 0.000877218 0.00100654 0.00088343 0.000984042 0.00101142 0.00105862 0.00120787 0.000958677 0.00127643 0.000866106 0.000877374 0.00102695 0.000838439 0.00102498 0.00102127 0.00110203 0.000986893 0.000923907 0.000872439 0.00116293 0.000944109 0.00101061 0.000962661 0.00108781 0.000937593 0.00113987 0.000950181 0.000907614 0.000948255 0.00101941 0.00107043 0.000893139 0.00102538 0.00100855 0.00102411 0.00112118 0.00100391 0.00107017 0.0009817 0.00100097 0.0010891 0.00115372 0.00112406 0.00111852 0.00100094 0.000925341 0.000910569 0.000916755 0.000963537 0.000986205 0.000965005 0.000965415 0.00128153 0.00110574 0.00101988 0.00100537 0.00109198 0.000966224 0.00102688 0.00118901 0.00115441 0.00117684 0.000971352 0.000967823 0.00108413 0.000833653 0.000953892 0.000931814 0.00103432 0.00101447 0.00107582 0.000807846 0.00102385 0.000992709 0.000994242 0.00102888 0.000972614 0.00109673 0.00127385 0.00102618 0.000961746 0.000854179 0.00106014 0.000856711 0.00104022 0.000891078 0.00105736 0.000806965 0.00096111 0.00109279 0.000845264 0.00103592 0.00101159 0.00111207 0.00111685 0.00102933 0.00118527 0.000872299 0.00102203 0.00101226 0.000967684 0.00100354 0.00109804 0.00118396 0.00109146 0.00106842 0.000924924 0.00123184 0.00115981 0.000992662 0.000955505 0.00101404 0.000903207 0.000843035 0.00103512 0.000987201 0.00100982 0.000921213 0.00101594 0.00115179 0.00114504 0.00101623 0.00120974 0.00100255 0.000906037 0.00122004 0.000882363 0.00111446 0.00101045 0.000876436 0.0010771 0.0010951 0.000832846 0.00101723 0.00104853 0.00106513 0.00104094 0.000935067 0.00108446 0.00108266 0.000991484 0.00105872 0.000906067 0.000990058 0.00107859 0.000812671 0.00111957 0.0011734 0.000906533 0.000802508 0.00107752 0.00109362 0.00116516 0.00105283 0.000883808 0.000758184 0.0010171 0.00100523 0.000848983 0.00094644 0.00104241 0.000932161 0.000894705 0.00120414 0.000906457 0.00106519 0.00113641 0.0010661 0.0010676 0.000985087 0.000992054 0.00111319 0.00121559 0.000965608 0.000921246 0.00110739 0.000865562 0.00103125 0.00101974 0.00112999 0.000898656 0.00104199 0.000994804 0.00133221 0.000896546 0.000996757 0.000966411 0.00080851 0.00082242 0.00112605 0.000860717 0.000876714 0.00105241 0.000854361 0.000933719 0.000882061 0.00120607 0.000941922 0.000974132 0.000947862 0.000911347 0.00109933 0.00110686 0.000836031 0.00111072 0.00107554 0.000865634 0.000942589 0.000982948 0.00107004 0.00101642 0.00108943 0.00104601 0.00124789 0.00090038 0.000875354 0.00105863 0.00110851 0.00107008 0.00107272 0.000967457 0.00111809 0.00108393 0.00091089 0.000958363 0.00106794 0.00110039 0.000963526 0.000920085 0.000950549 0.00116336 0.000950419 0.00116176 0.000993357 0.000924946 0.000997274 0.000815858 0.0010955 0.00098837 0.00093538 0.000878346 0.000959457 0.00107775 0.00107324 0.00112306 0.00105471 0.00105115 0.00117356 0.00109311 0.00121258 0.00109873 0.000875371 0.00113417 0.00118237 0.00108758 0.000958995 0.00100455 0.000886765 0.000877811 0.00092127 0.000896403 0.000995809 0.000817045 0.00104308 0.000965813 0.000938837 0.000909457 0.000792819 0.000960509 0.000876492 0.000994929 0.00110555 0.000963655 0.00098698 0.00102946 0.00104554 0.000880741 0.000954533 0.000869494 0.000984682 0.00108383 0.00109302 0.00088409 0.000864298 0.00105247 0.00106852 0.000991866 0.00108405 0.000844511 0.00104318 0.0011064 0.000938426 0.000931439 0.00105151 0.000901803 0.000968108 0.00102379 0.00110061 0.00085783 0.00109555 0.00100666 0.000876512 0.000973852 0.00107963 0.00100614 0.000888787 0.00103196 0.000989308 0.000970498 0.000989263 0.00112045 0.000976531 0.000878922 0.00096512 0.000967204 0.000996303 0.000917292 0.000941027 0.000850828 0.000894498 0.000967814 0.000826264 0.000962119 0.00112601 0.000759529 0.00108162 0.000986305 0.000952124 0.00102013 0.00103931 0.000777991 0.00101247 0.000882453 0.000943573 0.00111666 0.000862084 0.00124175 0.000982377 0.000918397 0.00089734 0.00103519 0.00122428 0.000883254 0.00100666 0.000810958 0.000933585 0.000881299 0.00100675 0.000937322 0.00118451 0.000857122 0.00106733 0.00122339 0.00102644 0.000992527 0.00090267 0.000922758 0.00108502 0.000983149 0.00102352 0.000989604 0.00105114 0.000990533 0.000836987 0.000940254 0.00113083 0.000867494 0.00105502 0.000914853 0.000897245 0.00102065 0.000931694 0.00117606 0.000880576 0.000910401 0.00108621 0.00110033 0.00106437 0.0009493 0.00106133 0.00120562 0.000985073 0.000894277 0.00080474 0.000977629 0.000916251 0.000988085 0.00114381 0.00108014 0.000921786 0.0009415 0.00116364 0.00106067 0.00111277 0.000900278 0.000925778 0.000820394 0.00109081 0.000846164 0.000993415 0.00114209 0.00108556 
0.000966808 0.000870113 0.00105851 0.00108422 0.00101811 0.000826476 0.0011677 0.000969377 0.000989896 0.000890135 0.000914182 0.00101508 0.000958371 0.00090865 0.00107307 0.000917566 0.0011194 0.00105654 0.000917026 0.000911371 0.00102419 0.000978548 0.000985749 0.00104055 0.00126488 0.000995237 0.00102556 0.00103486 0.000995974 0.00100365 0.00100232 0.000998222 0.00117006 0.00100768 0.00105621 0.000967243 0.00107255 0.00102803 0.000965946 0.000969389 0.000932205 0.00100251 0.00106877 0.0010742 0.001031 0.000863713 0.00107637 0.00115356 0.000947454 0.00112226 0.000916714 0.00100781 0.000832414 0.00116712 0.00104606 0.000995233 0.00100058 0.00101929 0.00115682 0.00121164 0.00103063 0.00138345 0.00104665 0.0010163 0.000941399 0.000772746 0.000939537 0.00100392 0.0011069 0.00107896 0.000923473 0.00106698 0.000908625 0.000946406 0.00129992 0.00114831 0.00106159 0.001 0.00112907 0.000962136 0.000863078 0.00108006 0.000923094 0.00103167 0.000943934 0.000945523 0.000961849 0.000946458 0.000924449 0.00102652 0.000937302 0.000885522 0.00116908 0.00079142 0.00104554 0.00100756 0.00104361 0.00074581 0.000962084 0.00106974 0.0010414 0.00110178 0.00105114 0.000965837 0.000860303 0.000925996 0.000993355 0.000933137 0.00121808 0.000922065 0.000893838 0.00110062 0.00114999 0.000903722 0.000956331 0.000953457 0.000992027 0.000851652 0.000988716 0.00104863 0.000874139 0.00109105 0.000912248 0.00100432 0.00119889 0.00100345 0.000912416 0.000938885 0.00118185 0.000924686 0.0010084 0.000923302 0.000989602 0.000966069 0.000995358 0.00105773 0.000962121 0.00090446 0.000909313 0.00111469 0.000836542 0.00108817 0.000939257 0.0010292 0.000982968 0.000895515 0.00123289 0.00116862 0.000938392 0.000998387 0.000926157 0.00106915 0.000914791 0.00105468 0.00108314 0.00099083 0.00106578 0.000981198 0.00115653 0.00102567 0.000885138 0.00103359 0.000927988 0.00109461 0.000979217 0.00109078 0.00105955 0.00106051 0.000976299 0.000864025 0.00110021 0.00104428 0.00122662 0.000905028 0.00101724 0.000840498 0.00104916 0.000959063 0.00103376 0.000928159 0.00107417 0.00131375 0.00107909 0.00109098 0.00101145 0.000830657 0.00111709 0.00106598 0.00103174 0.00109576 0.00101807 0.000926354 0.000864603 0.0011162 0.000976441 0.000969788 0.000923722 0.00105199 0.00107556 0.00095578 0.000999348 0.00112081 0.000905138 0.000937248 0.000848184 0.00115659 0.00104494 0.000996385 0.0009052 0.00101707 0.00105854 0.00113998 0.00108978 0.00113312 0.000905778 0.00107572 0.00107531 0.00100812 0.00120235 0.00105925 0.00119557 0.000904022 0.0011132 0.00086635 0.00101223 0.00111371 0.00103665 0.00105845 0.00102578 0.000890991 0.00101586 0.000893124 0.0012356 0.000821485 0.000977944 0.00111772 0.00102295 0.00076384 0.00103696 0.000948633 0.000892685 0.000903795 0.000905666 0.00113804 0.00107206 0.000767596 0.000889156 0.001172 0.00108942 0.000879412 0.00110512 0.00091665 0.0009828 0.000968808 0.00097927 0.00102463 0.00106158 0.00109685 0.000812152 0.00104087 0.00109226 0.00111817 0.00104334 0.00102648 0.00113588 0.00111205 0.00110092 0.00099596 0.00110152 0.000943528 0.00104592 0.000930786 0.00100804 0.000910648 0.000872391 0.00098452 0.000932542 0.000963602 0.00108752 0.000907498 0.000956239 0.00105255 0.000871882 0.000901986 0.000970695 0.000875195 0.00101183 0.00110058 0.000897885 0.000981706 0.00112515 0.000953913 0.00096947 0.000915267 0.0010002 0.000769489 0.000996219 0.000917671 0.000956788 0.000884754 0.000949075 0.000971431 0.000781131 0.00109917 0.000828217 0.00100141 0.000993416 0.000889703 0.000934294 0.000883181 0.00100613 0.0011475 0.000884903 0.00101521 0.0009792 0.000977329 0.00109833 0.000808005 0.00095983 0.00100908 0.00113924 0.000955019 0.00104255 0.00106684 0.00118648 0.000955264 0.0011593 0.000923706 0.00091316 0.000964523 0.00086072 0.000978221 0.00110407 0.000903128 0.000961947 0.000959817 0.00104178 0.000973215 0.000928538 0.000856362 0.000858446 0.000996636 0.00117481 0.00110065 0.00103717 0.001045 0.00100723 0.00099891 0.00104335 0.0011415 0.000857818 0.000847442 0.000882061 0.00108065 0.00101855 0.00093919 0.000992173 0.00089921 0.000908481 0.000938237 0.00107707 0.00109619 0.000996886 0.00106495 0.000871579 0.00106894 0.000960827 0.0010091 0.000877643 0.00102937 0.000914131 0.000835308 0.00101161 0.00082784 0.000927302 0.00100906 0.000922198 0.0009904 0.000923758 0.00103682 0.000932159 0.000970158 0.00084247 0.00113554 0.00109986 0.00100837 0.000956964 0.000938488 0.00104656 0.000814966 0.00111888 0.00109896 0.000914814 0.000900829 0.00103017 0.000965935 0.00106542 0.00103525 0.00103662 0.000914876 0.000978456 0.000908469 0.00130088 0.00102669 0.00095654 0.0011284 0.000994984 0.00112528 0.00102219 0.000830735 0.000943623 0.00100243 0.000973167 0.00106927 0.00108856 0.000990755 0.000893913 0.000968753 0.000952069 0.000935726 0.000974361 0.00109613 0.00083832 0.00101676 0.000927945 0.000969454 0.000977376 0.00101168 0.00107541 0.0010416 0.00115505 0.00101015 0.000852506 0.00103465 0.00110749 0.000838986 0.00106742 0.000916252 0.000953265 0.00100773 0.000907794 0.000934884 0.00111377 0.00101367 0.0010773 0.000828239 0.00101603 0.00116377 0.000945449 0.00104789 0.000850027 0.000997287 0.000858386 0.0010132 0.000996574 0.00100322 0.000919856 0.000907522 0.000911843 0.00100643 0.00104931 0.000975991 0.000865007 0.00111481 0.00111378 0.000908093 0.000953863 0.00101402 0.00105747 0.00110288 0.000949926 0.00094873 0.000958889 0.00109985 0.000998792 0.000777322 0.00101772 0.000930982 0.00133115 0.000914943 0.000998891 0.00104286 0.000880815 0.00111184 0.00114161 0.000821338 0.00115296 0.00086418 0.00108744 0.000934441 0.00096969 0.000938788 0.00129778 0.00103253 0.000974634 0.0010842 0.00103795 0.00101434 0.00104856 0.00096725 0.000884934 0.00113998 0.00113797 0.000978897 0.00101798 0.00105681 0.00101983 0.00102446 0.00101267 0.00109129 0.00115488 0.000840255 0.0011902 0.000924748 0.00101023 0.00103215 0.00100963 0.000952158 0.000971255 0.00102459 0.000878088 0.00110005 0.00100431 0.000992137 0.000854877 0.000905356 0.00121763 0.00102154 0.0010142 0.00099409 0.00105307 0.000779223 0.000905975 0.00103496 0.00119301 0.00112113 0.00082849 0.00120181 0.000930396 0.00124671 0.00105805 0.000940844 0.000976147 0.000943503 0.00105062 0.00100059 0.00106211 0.000979477 0.00102813 0.000986434 0.000909914 0.000987169 0.000781648 0.00097789 0.00114432 0.00108366 0.000913177 0.00100177 0.000995198 0.00105595 0.00084904 0.00101714 0.00101754 0.00114133 0.000792059 0.00106533 0.000904153 0.00100525 0.00102562 0.000971723 0.00100105 0.000942554 0.000824981 0.000920044 0.00104974 0.000851026 0.00100008 0.000907637 0.000868951 0.000957945 0.00104942 0.00102105 0.000950145 0.000932833 0.00108986 0.00112142 0.00097135 0.000922871 0.000820161 0.000978311 0.000945489 0.00112677 0.000928873 0.000883884 0.000980718 0.00112366 0.00123675 0.000960663 0.000909999 0.000929255 0.000757859 0.00102493 0.000978232 0.000950811 0.00126971 0.00100046 0.00121915 0.000915528 0.000931159 0.000930651 0.00085606 0.00102443 0.00118449 0.00100776 0.0010814 0.000894736 0.000925569 0.00105463 0.000944496 0.00101527 0.0010023 0.00112532 0.00106848 0.000993003 0.00107173 0.000908615 0.00103969 0.000978416 0.00115579 0.000897881 0.00106906 0.00113226 0.00103094 0.00113595 0.000985056 0.00103511 0.00102494 0.000859586 0.000963117 0.00107789 0.000915664 0.00104906 0.00107857 0.000903075 0.00104121 0.000969698 0.000971654 0.000987289 0.0010655 0.000896377 0.00108283 0.00105139 0.001062 0.000973402 0.00103805 0.00101151 0.000944371 0.00110827 0.00111444 0.00104757 0.000931918 0.000962238 0.00109696 0.000901267 0.000965855 0.000986152 0.00088492 0.00106853 0.000935567 0.000854108 0.000916816 0.000948003 0.00109169 0.000951259 0.00101736 0.00113335 0.000911738 0.0010853 0.00106138 0.00106497 0.00105396 0.00076702 0.00114286 0.00100074 0.00102964 0.000778974 0.00105781 0.00112887 0.000885059 0.000878753 0.000893194 0.00114226 0.00100354 0.0010399 0.000960792 0.00084967 0.000909824 0.00101172 0.00113969 0.00095564 0.000947409 0.00105158 0.00117037 0.000995245 0.00111366 0.00113077 0.000928927 0.000891014 0.000950174 0.00106402 0.000967501 0.000750973 0.00105068 0.000961019 0.000916922 0.000917359 0.000959645 0.00108751 0.000919909 0.00100266 0.00110764 0.000826251 0.00119343 0.00104331 0.000900719 0.00101723 0.000980158 0.00100347 0.00110357 0.00110318 0.00091591 0.00111045 0.00103618 0.0010194 0.00113094 0.000917025 0.00113031 0.00106817 0.000833555 0.00102488 0.00101894 0.000919407 0.00118105 0.000894666 0.00114916 0.00104474 0.000921047 0.000939761 0.000989026 0.00102465 0.00115427 0.00120006 0.000979979 0.000837589 0.00114813 0.00110026 0.000956539 0.00090093 0.001225 0.00102668 0.0009744 0.00115931 0.0008753 0.00110367 0.00102822 0.00114261 0.00113417 0.000850795 0.00103577 0.001076 0.00117011 0.00094479 0.00105339 0.00115742 0.0010378 0.00103751 0.00113687 0.00114284 0.00112189 0.000986587 0.000968511 0.00114963 0.00104221 0.00112464 0.000950316 0.00101799 0.000976994 0.00096029 0.000956791 0.00106451 0.00113937 0.0008684 0.000879413 0.000926622 0.00115077 0.000853432 0.00110839 0.000942031 0.00110695 0.00103908 0.00103492 0.000843309 0.00102957 0.00109927 0.000912321 0.00085726 0.000832584 0.00108375 0.000866793 0.00102133 0.000895489 0.000980643 0.000860694 0.000963816 0.000916402 0.000999082 0.000955693 0.000916441 0.00109881 0.00101109 0.00106003 0.00082951 0.000986593 0.0012095 0.00105939 0.00102575 0.000877706 0.000982565 0.00107675 0.000856768 0.00106309 0.000953003 0.000988833 0.000996515 0.000823022 0.00112595 0.000828318 0.000870473 0.000986447 0.000895597 0.00102548 0.00110023 0.000940161 0.000988347 0.00109054 0.0012039 0.000964368 0.00108874 0.00106224 0.00102398 0.00112311 0.000897185 0.00123634 0.000891764 0.000980185 0.00105503 0.000931081 0.000989907 0.00116978 0.000927124 0.000886287 0.00103494 0.00107837 0.00104945 0.000946981 0.000930897 0.000823234 0.000838387 0.000904843 0.00123533 0.00086536 0.00103528 0.00108093 0.00107485 0.00108555 0.00115858 0.000892769 0.000903237 0.000982908 0.000752048 0.000919511 0.000842132 0.0011404 0.000977211 0.000829621 0.000999427 0.00106617 0.000947403 0.00099484 0.000877662 0.000929972 0.000927494 0.000890137 0.000929416 0.00104799 0.00108325 0.00103719 0.00113961 0.00118857 0.000892186 0.00103448 0.00106361 0.00103266 0.000850945 0.00099998 0.000966174 0.00095789 0.000917523 0.00109394 0.00118464 0.000961664 0.001062 0.000866919 0.000962713 0.000864649 0.000956693 0.000803697 0.000967216 0.00092905 0.000837232 0.000711655 0.00110641 0.00103097 0.00106963 0.000947281 0.00112075 0.00101376 0.00115437 0.000887072 0.00106093 0.000907153 0.00103415 0.000964719 0.000821275 0.00119298 0.00108539 0.000825986 0.000937824 0.0011347 0.00120829 0.000904476 0.000970406 0.000941192 0.00101314 0.000968144 0.000914817 0.00084525 0.000972602 0.000974893 0.00106552 0.00120733 0.00121467 0.000954029 0.000928705 0.00111415 0.000941444 0.00100151 0.00105423 0.000991857 0.00095471 0.00110636 0.000939983 0.00100716 0.00106628 0.00110798 0.00106343 0.00088993 0.00105536 0.00110915 0.000934544 0.00100033 0.000878294 0.000875844 0.00103248 0.00100818 0.00108425 0.000925734 0.00109785 0.00109868 0.00101718 0.000985628 0.000899867 0.000982531 0.000932095 0.00101282 0.00112819 0.0010077 0.00091015 0.000960276 0.00110133 0.000864085 0.00103584 0.000898403 0.00112714 0.000768337 0.00122599 0.000792484 0.0010731 0.00120441 0.000999639
[truncated: 10,999,000 more chars]
