# Supplementary material for: Transferable Measurements of Heredity in Models of the Origins of Life
Source: PLoS One. 2015 Oct 19;10(10):e0140663. doi: 10.1371/journal.pone.0140663 (PMC4610668; doi:10.1371/journal.pone.0140663)
Supplement: S1 Data — (ZIP) [file pone.0140663.s001.zip › data/transition/24/vectors.txt]

6.00109e-05 2.55847e-05 0.000120777 0.000149881 4.07189e-05 1.36591e-05 6.90007e-05 4.75031e-05 0.000162882 3.60356e-05 7.30082e-05 4.37352e-05 7.51553e-05 2.58579e-05 6.57434e-05 9.12255e-05 4.62048e-05 4.06613e-05 6.6701e-05 2.83725e-05 5.81654e-05 3.8394e-05 5.76674e-05 0.000144382 5.74259e-05 5.19241e-05 8.508e-05 7.98822e-05 5.07104e-05 0.000132463 5.81813e-05 6.90533e-05 0.000170062 6.68013e-05 9.28666e-05 8.69972e-05 3.97403e-05 1.53932e-05 7.94445e-05 2.58923e-05 5.7106e-05 2.40464e-05 9.04785e-05 2.63015e-05 5.09655e-05 0.000101857 0.000124244 5.74465e-05 2.91806e-05 5.33649e-05 3.90423e-05 7.17212e-05 5.96067e-05 0.000131363 5.2849e-05 8.89424e-05 2.21055e-05 0.000113799 3.44373e-05 9.09429e-05 0.016987 2.04832e-05 2.17446e-05 2.66969e-05 2.12211e-05 5.23301e-05 8.1542e-05 3.32057e-05 5.91496e-05 4.055e-05 0.0369774 4.72283e-05 8.04844e-05 5.44816e-05 0.000185809 0.000113227 0.00021488 7.56923e-05 0.000158286 8.97082e-05 5.48688e-05 8.97145e-05 8.63216e-05 8.83911e-05 0.000150672 0.000183745 3.69841e-05 4.5915e-05 7.98064e-05 4.48805e-05 0.0617443 8.28609e-05 3.39631e-05 2.61108e-05 6.62653e-05 7.11973e-05 5.42307e-05 7.22318e-05 8.17048e-05 3.71555e-05 0.000300402 2.79574e-05 6.88044e-05 5.14651e-05 0.0476039 6.91499e-05 6.87965e-05 7.26077e-05 3.74155e-05 6.01641e-05 0.00010382 0.000184655 9.35537e-05 0.000108512 8.41034e-05 3.24545e-05 1.5322e-05 8.06247e-05 4.40926e-05 0.000147739 9.11049e-05 8.13671e-05 5.75369e-05 9.59123e-05 2.3088e-05 4.30415e-05 0.000124694 0.000427389 6.33796e-05 0.000139132 3.47345e-05 5.17919e-05 7.33956e-05 9.19702e-05 7.92435e-05 5.81458e-05 4.6194e-05 6.75794e-05 0.000163834 3.66483e-05 3.77545e-05 0.000210821 8.32383e-05 2.56233e-05 6.90259e-05 6.02166e-05 8.73265e-05 7.87645e-05 4.07618e-05 5.44717e-05 8.29428e-05 6.33932e-05 5.39814e-05 4.99922e-05 5.92874e-05 1.66367e-05 0.00015459 3.61871e-05 9.13016e-05 6.52093e-05 4.89407e-05 6.58327e-05 7.15351e-05 1.54673e-05 3.32387e-05 5.53144e-05 0.000127309 8.12773e-05 3.20407e-05 4.28463e-05 6.37444e-05 0.000313361 8.02052e-05 4.66037e-05 0.000186761 4.60027e-05 0.000107584 1.65616e-05 0.0182519 0.000126189 7.51056e-05 0.000163059 5.34651e-05 5.2839e-05 5.5285e-05 2.73516e-05 0.000142548 0.000105025 3.57744e-05 0.000105965 5.2121e-05 7.3679e-05 6.88882e-05 0.000150913 8.81921e-05 2.79965e-05 0.0441025 3.98791e-05 0.00030756 6.39724e-05 5.11621e-05 0.0244786 4.33831e-05 0.000142983 9.17668e-05 6.72396e-05 0.000143715 2.15755e-05 5.54639e-06 0.00025025 9.48576e-05 8.20454e-05 8.62371e-05 1.63186e-05 2.31561e-05 5.05881e-05 5.21341e-05 0.000250175 5.65407e-05 7.23147e-05 0.000120197 1.39951e-05 5.72358e-05 4.37731e-05 4.1892e-05 0.00012564 7.42704e-05 7.8417e-05 5.46846e-05 5.75612e-05 0.000135419 3.65291e-05 6.0239e-05 2.79336e-05 4.15241e-05 5.30247e-05 0.000117628 3.98056e-05 5.91552e-05 3.35968e-05 1.79056e-05 0.000297077 1.87428e-05 1.41883e-05 9.53626e-05 2.70906e-05 5.46569e-05 3.93485e-05 5.4293e-05 3.73854e-05 6.00797e-05 4.1834e-05 3.88584e-05 5.52398e-05 3.28192e-05 0.000106271 2.29159e-05 4.5542e-05 0.000150218 5.49266e-05 4.27018e-05 7.95005e-05 0.000191497 5.63369e-05 0.000186429 5.3656e-05 3.48064e-05 1.84959e-05 4.60582e-05 2.39679e-05 9.70722e-05 0.000140037 5.56238e-05 0.000144379 4.7136e-05 9.61523e-05 6.74047e-05 5.62164e-05 0.000111883 3.70953e-05 7.39177e-05 7.21462e-05 0.000108555 3.77829e-05 0.000152563 6.20895e-05 9.7409e-05 5.48711e-05 0.000125616 7.86776e-05 6.11151e-05 5.56735e-05 4.52529e-05 9.59556e-05 5.76736e-05 1.29598e-05 7.02175e-05 1.98988e-05 0.000101367 6.86287e-05 0.000317728 8.50957e-05 7.44175e-05 0.000421771 0.00010791 3.05448e-05 3.41809e-05 3.32891e-05 7.20655e-05 9.72538e-05 0.000409061 6.6989e-05 0.000107226 6.10606e-05 8.42501e-05 9.37167e-05 0.000102487 0.00017014 4.59794e-05 8.18677e-05 9.06971e-05 6.83846e-05 2.85844e-05 7.82791e-05 4.78561e-05 0.000146538 8.35454e-05 4.64346e-05 5.58566e-05 0.000110175 7.16261e-05 7.38892e-05 5.34101e-05 2.85431e-05 9.03314e-05 0.00010055 3.97913e-05 8.5632e-05 9.53567e-05 5.97973e-05 4.03591e-05 6.03028e-05 6.52343e-05 2.0613e-05 0.000504658 4.88224e-05 3.26337e-05 5.70686e-05 3.55513e-05 1.83631e-05 0.000148833 7.99092e-06 6.00628e-05 7.43347e-05 0.000124619 0.000116447 0.000192484 1.91981e-05 8.27029e-05 4.30478e-05 3.2709e-05 9.09835e-05 4.03068e-05 4.80077e-05 4.11035e-05 0.000100931 8.12425e-05 3.73468e-05 5.51362e-05 3.24806e-05 4.19496e-05 4.67272e-05 4.03611e-05 3.81921e-05 0.000111003 0.000106549 3.81332e-05 3.7017e-05 1.94253e-05 6.27743e-05 5.7405e-05 3.44483e-05 0.00010991 4.21704e-05 7.07297e-05 0.000374946 3.52823e-05 6.5234e-05 5.9258e-05 6.98661e-05 0.000106149 4.96902e-05 0.000141915 1.29538e-05 0.000115734 0.000231931 4.38965e-05 9.63144e-05 0.000124161 3.07617e-05 0.067985 6.39609e-05 4.41522e-05 2.85627e-05 8.44365e-05 3.66943e-05 5.46458e-05 0.000183618 0.00012074 3.23429e-06 0.000135021 3.40334e-05 4.91009e-05 5.78308e-05 5.4818e-05 9.2597e-05 5.10178e-05 6.99563e-05 0.0238286 8.41598e-05 2.31706e-05 9.78212e-05 5.87678e-05 4.40524e-05 3.72344e-05 9.63708e-05 5.74692e-05 0.000144899 7.8861e-05 2.98057e-05 0.00015286 4.26667e-05 8.35925e-05 5.67726e-05 7.31189e-05 0.000157635 5.65113e-05 9.8133e-05 0.103419 7.50805e-05 5.92218e-05 3.15609e-05 2.22611e-05 5.09467e-05 0.000115391 3.64959e-05 2.5737e-05 5.01326e-05 4.1741e-05 5.97104e-05 3.70159e-05 6.58214e-05 1.89688e-05 7.38e-05 9.79134e-05 8.24162e-05 3.47663e-05 4.53081e-05 9.96104e-05 0.00012877 3.58662e-05 6.65436e-05 0.000247359 9.04187e-05 6.49987e-05 6.87977e-05 3.9928e-05 0.00784985 2.51644e-05 2.91991e-05 7.01594e-05 2.0893e-05 4.93017e-05 5.22404e-05 8.23726e-05 6.95272e-05 4.66172e-05 7.33562e-05 2.83277e-05 8.52752e-05 5.23671e-05 2.86172e-05 5.89525e-05 3.67332e-05 5.13019e-05 0.00394492 6.56135e-05 5.45987e-05 0.000198255 5.67063e-05 2.94647e-05 4.02082e-05 0.000115856 0.000279006 4.26834e-05 8.43489e-05 0.000109929 4.48934e-05 0.000114114 4.49463e-05 7.99659e-05 5.41842e-05 6.43236e-05 4.70167e-05 9.87345e-05 4.24068e-05 9.56112e-05 0.000167465 9.25638e-05 3.45393e-05 3.11864e-05 7.189e-05 6.34901e-05 5.63426e-05 6.82785e-05 0.000102052 3.6338e-05 6.82509e-05 2.65901e-05 0.000151326 4.43399e-05 0.000138318 4.19939e-05 6.3348e-05 6.01802e-05 0.000141168 8.62018e-05 0.0001369 0.030798 0.000134665 5.1301e-05 8.47677e-05 8.24577e-05 0.000102753 0.000114318 7.91801e-05 5.30424e-05 2.73927e-05 1.94975e-05 8.52736e-05 5.55943e-05 0.0001035 5.35438e-05 3.11336e-05 6.84428e-05 0.00013598 5.79154e-05 6.67969e-05 7.08124e-05 4.9115e-05 8.29534e-05 0.0569482 2.11675e-05 5.32084e-05 8.06617e-05 5.91444e-05 0.000107273 5.82407e-05 7.75613e-05 3.47865e-05 5.70402e-05 3.27391e-05 3.57044e-05 2.97863e-05 3.93651e-05 2.83552e-05 2.11615e-05 0.000114343 0.00016349 3.30225e-05 2.46503e-05 0.000195582 2.97516e-05 3.3794e-05 8.40422e-05 0.000164251 3.08832e-05 4.02858e-05 7.84519e-05 0.000271129 2.01419e-05 8.73916e-05 2.5827e-05 7.68826e-05 0.000189765 0.00010335 4.54171e-05 3.02691e-05 3.30981e-05 0.000111331 2.99473e-05 0.000113588 2.65032e-05 6.91313e-05 6.02992e-05 8.63066e-05 9.36547e-05 7.37797e-05 5.28921e-05 5.70894e-05 9.63299e-05 5.55333e-05 4.95962e-05 7.03066e-05 2.3297e-05 5.58117e-05 0.022962 6.59486e-05 4.04675e-05 3.10825e-05 5.4315e-05 6.34133e-05 5.57921e-05 5.38865e-05 4.93712e-05 3.85946e-05 4.99571e-05 0.000691276 2.69245e-05 3.14214e-05 3.34406e-05 5.20039e-05 0.000106092 7.63434e-05 8.13976e-05 3.14581e-05 0.00014168 8.60836e-05 2.45371e-05 5.58923e-05 8.40648e-05 4.55609e-05 7.74932e-05 6.56275e-05 2.44009e-05 6.84089e-05 2.39357e-05 0.000109001 9.23557e-05 5.63005e-05 0.000234103 0.000202053 7.95064e-05 6.67197e-05 5.58279e-05 3.26579e-05 3.13541e-05 6.04063e-05 8.09401e-05 9.0895e-05 3.45805e-05 0.000187247 0.000114835 7.66067e-05 0.000112693 5.18333e-05 0.00017832 0.000132155 8.86828e-05 6.13246e-05 3.30676e-05 5.74601e-05 7.82773e-05 2.48276e-05 9.65815e-05 0.000141683 0.000124848 5.13785e-05 5.33704e-05 6.7268e-05 5.0523e-05 5.67383e-05 0.000132113 1.64411e-05 3.358e-05 3.16411e-05 5.73849e-05 1.53404e-06 9.66314e-05 5.73391e-05 5.56984e-05 9.09678e-05 0.000108733 0.000280905 3.06588e-05 0.000221533 3.65238e-05 6.17434e-05 5.01479e-05 0.000209886 4.95615e-05 6.19074e-05 3.79603e-05 6.05368e-05 8.55254e-05 5.49677e-05 6.51883e-05 3.05814e-05 1.61349e-05 4.2366e-05 6.98034e-05 8.5552e-05 0.0407789 7.74984e-05 0.000102769 5.27083e-05 6.25565e-05 1.88819e-05 3.1679e-05 0.00016122 4.93911e-05 7.70878e-05 4.51255e-05 4.59031e-05 3.77536e-05 5.39182e-05 0.000192945 5.49676e-05 7.02391e-05 0.000180583 3.74873e-05 8.19377e-05 6.17539e-05 0.000151723 2.4017e-05 3.30523e-05 4.83417e-05 0.000103688 7.64998e-05 7.32605e-05 4.7103e-05 6.11006e-05 9.29153e-05 6.51952e-05 0.000214154 4.59528e-05 3.21401e-05 5.92347e-05 4.77896e-05 5.88377e-05 5.75009e-05 0.0479907 5.66764e-05 5.53709e-05 5.64994e-05 5.00784e-05 5.16073e-05 0.000415128 0.000104595 9.34922e-05 0.000121092 3.87531e-05 3.38858e-05 4.22857e-05 8.63911e-05 3.4182e-05 6.09723e-06 0.000126131 7.97992e-05 6.61849e-05 5.1414e-05 2.80576e-05 4.97374e-05 4.34178e-05 0.000150636 3.06198e-05 5.53286e-05 7.64547e-05 6.44377e-05 0.00011956 0.0947112 1.6064e-05 4.49505e-05 0.000166486 6.3007e-05 8.15644e-05 8.59562e-05 5.14329e-05 0.000129716 1.70872e-05 0.000352633 1.46237e-05 0.000165338 7.99981e-05 3.42873e-05 6.09475e-05 4.51761e-05 4.40231e-05 2.93413e-05 2.0563e-05 0.0325315 0.00013186 6.48262e-05 9.0644e-05 5.42297e-05 8.74296e-05 0.000443765 2.77856e-05 9.30724e-05 7.03713e-05 7.55729e-05 5.11859e-05 0.000138532 0.000153976 4.85167e-05 6.63808e-05 7.5218e-05 3.82941e-05 0.000114499 0.000128619 2.00293e-05 6.85409e-05 4.12912e-05 4.22162e-05 5.17579e-05 5.05626e-05 7.67635e-05 5.50011e-05 0.000100453 6.098e-05 3.27048e-05 6.80166e-05 6.31044e-05 0.000379151 0.000151591 1.56258e-05 1.92569e-05 2.31648e-05 7.41097e-06 7.66429e-05 0.000236723 9.33405e-05 4.2368e-05 3.15193e-05 8.50316e-05 4.411e-05 7.28957e-05 0.000152137 2.64027e-05 1.94689e-05 0.000127705 3.93651e-05 6.33231e-05 6.45665e-05 5.6428e-05 3.58715e-05 6.20198e-05 0.000142189 5.8884e-05 5.83959e-05 6.19759e-05 2.82416e-05 7.26439e-05 0.000102969 0.000202359 1.79557e-05 4.05867e-05 6.09253e-05 3.96251e-05 5.19144e-05 5.69516e-05 0.000118766 8.6396e-05 3.43291e-05 6.83561e-05 5.43376e-05 0.000106109 6.81373e-05 5.01826e-05 3.60094e-05 7.82774e-05 0.000154029 6.68316e-05 8.16143e-05 6.19294e-05 5.12034e-05 6.32151e-05 0.025877 0.00982034 0.000145373 0.00012159 7.15811e-05 1.39318e-05 0.000318697 6.09864e-05 0.000105079 7.01768e-05 6.39365e-05 0.000157113 6.63046e-05 0.000383636 7.25142e-05 5.66256e-05 3.66951e-05 9.00631e-05 3.5364e-05 7.25719e-05 0.000132001 5.03958e-05 0.00010724 6.68083e-05 7.91072e-05 0.000130692 0.0200619 0.000135308 0.000102923 3.7517e-05 8.71339e-05 0.000193538 0.0101709 4.83068e-05 9.98009e-05 9.53251e-05 0.00011501 9.73202e-06 0.00925156 0.000146092 2.87225e-05 3.62344e-05 2.60232e-05 3.97219e-05 0.000175151 0.000228423 2.6614e-05 6.19927e-06 5.28662e-05 0.000129841 8.7506e-05 4.64733e-05 0.000119209 3.44651e-05 5.99975e-05 5.64515e-05 7.54162e-05 9.47609e-05 2.58288e-05 3.04638e-05 1.84521e-05 6.12859e-05 4.97675e-05 3.16918e-05 5.31775e-05 9.91093e-05 0.000152343 0.000183253 7.80752e-05 7.04503e-05 5.41369e-05 0.000336594 1.19971e-05 8.35986e-05 6.75798e-05 0.000265186 2.46192e-05 8.90685e-05 8.84547e-05 0.000130516 0.000172261 9.63221e-05 7.54244e-05 9.70579e-06 2.69814e-05 8.27241e-05 2.15302e-05 1.79213e-05 7.46447e-05 0.0643673 4.94507e-05 0.000114597 7.90881e-05 4.4616e-05 7.43592e-05 0.000104345 1.74671e-05 4.43193e-05 6.80928e-05 3.163e-05 0.000208879 7.78256e-05 0.000158051 0.000144069 6.42847e-05 5.96463e-05 8.83339e-05 0.00015501 6.13189e-05 4.3349e-05 8.90566e-05 7.92313e-05 6.93263e-05 6.35872e-05 0.000165096 4.84297e-05 5.43709e-05 0.000149214 3.8231e-05 4.29098e-05 0.0002354 4.68112e-05 0.000384135 
6.63349e-05 4.83612e-05 6.20592e-05 0.000150207 5.75165e-05 0.000128435 0.00013639 2.26426e-05 0.000151941 5.38357e-05 6.20837e-05 3.76047e-05 7.52102e-05 2.88927e-05 4.82375e-05 4.05991e-05 6.80714e-05 8.60757e-05 7.66819e-05 8.26911e-05 5.25496e-05 3.16123e-05 7.65122e-05 0.000179131 5.45755e-05 0.000232024 9.35434e-05 3.81641e-05 4.12358e-05 0.000138427 6.20123e-05 5.1641e-05 0.000113164 0.000205147 1.20681e-05 0.000110929 4.62158e-05 2.37952e-05 0.000213999 2.02836e-05 8.7581e-05 6.73375e-05 3.90295e-05 7.29438e-05 0.000170723 0.000126563 0.000121412 8.64404e-05 7.87697e-05 7.1324e-05 8.81918e-05 0.000102517 6.66289e-05 6.83101e-05 3.77658e-05 2.63493e-05 1.54666e-05 8.31259e-05 0.000113755 9.60204e-05 0.00839349 4.4232e-05 2.27323e-05 3.03145e-05 8.90709e-05 5.06865e-05 5.09968e-05 9.33993e-05 0.00022372 5.5392e-05 0.0180865 3.35484e-05 0.000107706 7.29707e-05 0.000108593 3.23398e-05 0.000156702 0.00017837 0.000230422 0.000199829 2.48786e-05 5.26625e-05 0.00011954 9.15918e-05 0.000185049 8.78953e-05 3.96604e-05 0.000139395 6.55798e-05 9.41143e-05 0.061996 0.000226082 4.55391e-05 5.59381e-05 0.000116018 0.000134604 6.50005e-05 9.37261e-05 8.6217e-05 4.89636e-05 2.27832e-05 6.11233e-05 0.000196019 8.69118e-05 0.068538 4.20216e-05 8.78986e-05 0.000168667 1.21067e-05 3.70313e-05 0.000159104 6.75771e-05 5.3188e-05 6.15582e-05 0.000207077 9.12958e-05 2.74809e-05 7.35978e-05 5.16912e-05 7.02341e-05 8.9157e-05 8.15043e-05 7.34995e-05 9.41964e-05 5.70562e-05 5.8893e-05 7.30377e-05 0.000584467 3.97207e-05 4.23134e-05 2.86586e-05 2.89843e-05 8.15322e-05 6.78327e-05 4.43685e-05 3.42511e-05 2.71507e-05 7.82974e-05 7.23405e-05 9.27197e-05 9.32057e-05 5.14432e-05 7.8338e-05 1.87575e-05 4.17151e-05 3.50497e-05 4.31837e-05 5.37837e-05 4.78962e-05 5.42139e-05 0.000118232 4.54034e-05 6.17449e-05 5.76176e-05 0.000103694 7.01976e-05 7.6577e-05 5.28446e-05 2.89318e-05 5.53698e-05 2.55947e-05 0.000114319 9.57614e-05 2.31047e-05 3.03256e-05 9.61387e-05 5.09639e-05 2.94131e-05 5.22515e-05 1.91055e-05 4.12158e-05 0.000146726 9.48418e-05 1.18071e-05 5.72919e-05 7.32123e-05 0.000127621 0.000101653 0.0386332 0.000235322 8.72651e-05 5.93031e-05 4.30818e-05 0.000121828 0.000109436 0.000135216 7.88042e-05 0.000118861 4.88972e-05 8.1351e-05 1.00467e-05 3.00591e-05 0.000180404 9.39969e-05 0.00020808 6.56037e-06 0.0312171 7.69278e-05 0.000124164 4.78556e-05 4.71042e-05 0.0567519 9.71147e-06 1.68898e-05 0.000126424 0.000116904 5.91519e-05 9.65222e-05 2.91462e-05 3.83389e-05 6.35076e-05 8.89583e-05 4.49538e-05 4.58408e-05 5.59319e-05 0.000108124 3.11789e-05 7.30953e-05 3.99779e-05 7.19829e-05 4.60358e-05 1.85326e-05 0.00010625 3.07482e-05 7.9048e-05 6.21379e-05 7.58399e-05 9.25872e-05 3.22243e-05 2.53429e-05 7.53728e-05 8.60612e-05 7.59789e-05 5.01673e-05 9.45927e-05 4.50602e-05 7.25968e-05 9.86259e-05 0.000300804 7.23992e-05 2.46668e-05 0.000499439 6.62472e-05 2.92158e-05 0.000215983 9.95528e-06 9.01779e-05 6.38988e-05 3.257e-05 8.0462e-05 5.9268e-05 5.77234e-06 5.12122e-05 7.3488e-05 5.16672e-05 1.62066e-05 9.83456e-05 8.27408e-05 4.58977e-05 8.18078e-05 0.000115772 4.62544e-05 5.66189e-05 4.56865e-05 5.84113e-05 0.000153454 7.88232e-05 2.97284e-05 0.00010038 2.45616e-05 0.000126091 6.38022e-05 2.39238e-05 3.97372e-05 7.96668e-05 0.000128786 0.000146545 5.67729e-05 5.10663e-05 5.70817e-05 6.15525e-05 0.000149046 6.49426e-05 4.37266e-05 7.33534e-05 5.2213e-05 4.60315e-05 4.63659e-05 0.000138824 4.49543e-05 8.32859e-05 0.00010091 9.01787e-05 6.53379e-05 0.000149662 5.13929e-05 5.62631e-05 8.20596e-05 4.21117e-05 9.85934e-05 0.00054564 0.000167382 4.91992e-05 0.000443343 7.12621e-05 4.64275e-05 4.80661e-05 1.50004e-05 4.65767e-05 3.44752e-05 0.000471451 5.56427e-05 7.48007e-05 5.48687e-05 3.40188e-05 0.000178856 0.000197517 6.32716e-05 0.000103164 8.16446e-05 0.000130842 0.000121364 4.30202e-05 3.66041e-05 9.29789e-05 0.000135547 8.95748e-05 7.39541e-05 0.000101663 0.000145707 5.74226e-05 6.55994e-05 7.96916e-05 4.4532e-05 7.79848e-05 0.000230953 5.49471e-05 7.94924e-05 1.69064e-05 7.94061e-05 7.02327e-05 9.79717e-05 0.000137263 2.04415e-05 0.000474349 3.14944e-05 8.58027e-05 7.91316e-05 2.31749e-05 4.48467e-05 3.27453e-05 1.30803e-05 4.96526e-05 0.000246702 9.18575e-05 0.000109789 5.81434e-05 7.24421e-05 9.88502e-05 7.13017e-05 3.01198e-05 7.72207e-05 6.50096e-05 5.30678e-05 6.76946e-05 6.40776e-05 3.04263e-05 8.36627e-05 4.14963e-05 3.89569e-05 8.01076e-05 2.10404e-05 4.89628e-05 7.30292e-05 0.000220933 0.00017713 3.24626e-05 6.64917e-05 3.0689e-05 7.48966e-05 0.000127207 2.74479e-05 7.1897e-05 0.00010766 0.000136802 0.000685072 7.32148e-05 6.92902e-05 2.20613e-05 4.07549e-05 8.67778e-05 0.000163435 4.88274e-05 5.5906e-05 0.000154303 6.90533e-05 3.62787e-05 7.5502e-05 6.78449e-05 2.10646e-05 0.0560477 3.17224e-05 9.65797e-05 9.33841e-05 8.12501e-05 4.87419e-05 0.000123628 4.95369e-05 0.000120671 1.55478e-05 6.02275e-05 7.41617e-05 4.69546e-05 9.21038e-05 9.84212e-05 6.86154e-05 7.67614e-05 9.9793e-05 0.000290969 7.15143e-05 1.91378e-05 0.000272347 3.26183e-05 3.62037e-05 3.7038e-05 4.82303e-05 0.000117529 6.57756e-05 0.000108032 9.23737e-05 0.000227767 3.01853e-05 0.00012305 3.51033e-05 8.21792e-05 8.06351e-05 4.82145e-05 0.000116331 0.094011 8.79853e-05 3.62574e-05 0.000147791 2.0485e-05 0.000109602 0.000141755 5.60744e-05 9.62872e-05 0.000106379 3.76443e-05 5.39489e-05 3.8074e-05 8.39125e-05 9.79761e-06 7.29056e-05 2.70132e-05 0.000172276 2.15592e-05 3.74886e-05 3.76198e-05 0.000125966 9.19817e-06 0.000188429 8.33765e-05 0.000268913 3.37344e-05 5.31797e-05 2.88179e-05 4.30778e-06 3.30898e-05 0.000107431 3.65929e-05 5.20139e-05 4.22367e-05 0.000107382 0.000223723 7.59667e-05 0.000101019 7.68871e-05 1.53483e-05 6.43495e-05 7.19465e-05 5.21364e-05 6.70769e-05 6.94546e-05 6.51859e-05 0.0408341 4.37793e-05 2.51729e-05 8.95617e-05 3.69103e-05 6.93042e-05 3.96335e-05 7.27203e-05 0.000219912 7.74014e-05 6.26989e-05 7.25874e-05 0.000179615 5.53918e-05 6.91875e-05 0.000140571 4.66408e-05 0.000110935 1.68946e-05 0.000174879 0.000104429 4.82045e-05 0.000238633 7.74677e-05 4.90431e-05 0.000101396 7.72586e-05 0.000157453 8.62436e-05 9.13755e-05 0.000230238 3.24409e-05 8.51926e-05 3.04035e-05 0.000778514 4.85835e-05 0.000267238 8.25226e-05 4.39352e-05 8.15449e-05 0.000119574 6.1591e-05 0.000100813 0.0280485 8.10364e-05 3.58629e-05 2.81367e-05 2.56087e-05 0.000174222 0.000105113 3.66622e-05 3.62609e-05 6.13157e-05 4.60405e-05 9.71718e-05 4.25676e-05 0.000132793 5.80183e-05 3.2812e-05 5.51277e-05 0.000101167 0.000190534 4.69937e-05 8.34721e-05 6.13633e-05 3.96875e-05 0.039247 3.81739e-05 0.000112265 0.00024514 8.43725e-05 4.25259e-05 0.000114102 4.78169e-05 9.91414e-05 5.02093e-05 4.12793e-05 2.53401e-05 0.000120637 5.81712e-05 5.37652e-05 2.40104e-05 7.59108e-05 7.39999e-05 8.74433e-05 3.70489e-05 9.84256e-05 5.67998e-05 4.72587e-05 0.000133485 0.000158209 6.39163e-05 2.82123e-05 2.58268e-05 0.000743746 6.28669e-05 2.84714e-05 6.38652e-05 7.84471e-05 0.000124034 2.54586e-05 0.000122749 4.31317e-05 2.7502e-05 0.00015921 6.41697e-05 5.00392e-05 3.5972e-05 9.44154e-05 9.6378e-05 6.29188e-05 0.000139773 0.000184105 2.49554e-05 1.69868e-05 0.000198449 4.13385e-05 5.08025e-05 9.17593e-05 6.19794e-05 4.16506e-05 0.0222955 0.000138562 2.19902e-05 4.38221e-05 7.82735e-05 4.98116e-05 5.87386e-05 4.42796e-05 8.54924e-05 5.47498e-05 5.37417e-05 0.000635846 8.50647e-05 6.80493e-05 2.6945e-05 2.93075e-05 0.000202619 0.000241389 0.000138372 8.05289e-05 0.00011751 4.59447e-05 2.70485e-05 4.07113e-05 4.74779e-05 7.09497e-05 9.90151e-05 6.76289e-05 5.01093e-05 3.95078e-05 4.05276e-05 2.25083e-05 0.000138559 0.000176182 3.46029e-05 0.000129978 0.000111965 6.21554e-05 0.000124775 3.59362e-05 4.20486e-05 9.98159e-05 7.83831e-05 8.41903e-05 0.000145942 6.32489e-05 0.000125982 6.65407e-05 3.68533e-05 4.97077e-05 7.41579e-05 8.07062e-05 4.68883e-05 5.3906e-05 5.98175e-05 0.000192299 0.000158771 3.82952e-05 0.000180899 9.29718e-05 3.16614e-05 5.94985e-05 8.81151e-05 0.000108211 1.77932e-05 3.63732e-05 5.31694e-05 3.12639e-05 4.81007e-05 8.70599e-05 5.96776e-05 1.59091e-05 4.84692e-05 9.38897e-05 5.37117e-05 0.000151833 0.000144011 4.32617e-05 0.000107986 0.000492815 3.9965e-05 6.33827e-05 1.27931e-05 8.57354e-05 0.000142303 8.99019e-05 6.17526e-05 2.85843e-05 0.000121028 5.05106e-05 4.14874e-05 7.20705e-05 1.28447e-05 2.34452e-05 0.000110687 2.9894e-05 0.0255792 0.000134509 6.55798e-05 9.72823e-05 0.0002069 1.76682e-05 7.16114e-05 3.53248e-05 5.66934e-05 6.61163e-05 5.1487e-05 6.35001e-05 0.000106142 6.76932e-05 9.6994e-05 0.000122897 2.74206e-05 5.86364e-05 4.46771e-05 6.94502e-05 3.54174e-05 4.71845e-05 4.10443e-05 5.13822e-05 9.20709e-05 4.1138e-05 9.21782e-05 7.97722e-05 4.3498e-05 7.40122e-05 5.69079e-05 0.000149801 8.97359e-05 1.54763e-05 3.04854e-05 6.0177e-05 6.02265e-05 8.42269e-05 3.25532e-05 0.0234569 0.000148049 7.90435e-05 0.000104844 8.29309e-05 4.2337e-05 0.000345967 0.000103872 6.94406e-05 1.64743e-05 8.46571e-05 9.19351e-05 0.000182134 8.71999e-05 0.000135535 2.30641e-05 5.96238e-05 7.99638e-05 6.655e-05 2.01151e-05 7.59154e-05 7.74373e-05 6.98767e-05 0.000194213 4.72829e-05 5.3243e-05 0.000157535 3.12787e-05 8.53951e-05 0.0904816 4.41267e-05 1.55835e-05 6.81443e-05 3.42945e-05 0.000173537 9.79498e-05 0.000128343 3.01545e-05 4.47396e-05 0.000550905 0.000148798 4.18361e-05 6.57207e-05 0.000117634 6.3564e-05 5.1098e-05 5.41893e-05 5.63477e-05 7.9077e-05 0.0298704 4.45513e-05 4.3716e-05 0.000129703 6.84811e-05 5.20517e-05 0.000602496 8.08085e-05 1.72883e-05 0.000100717 8.60222e-05 6.3877e-05 3.35942e-05 5.13737e-05 4.34419e-05 6.59694e-05 5.55726e-05 3.63034e-05 0.000157625 6.82847e-05 2.69875e-05 0.000134656 0.000121869 8.68672e-05 8.83246e-05 4.17012e-05 6.3901e-05 0.000102681 0.000149016 4.61887e-05 4.794e-05 2.52704e-05 9.60996e-05 0.000621398 8.1397e-05 4.84952e-05 5.32811e-05 5.90316e-05 3.30403e-05 7.25387e-05 5.75266e-05 0.000230795 4.88684e-05 4.56404e-05 4.38335e-05 0.000161953 4.17138e-05 6.77175e-05 1.09822e-05 2.08757e-05 7.93824e-05 5.89969e-05 0.00011832 6.20152e-05 0.000122254 0.000106454 5.03709e-05 6.15897e-05 0.000189985 1.92312e-05 4.51278e-05 4.38693e-05 8.10019e-05 9.48903e-05 7.088e-05 2.11376e-05 7.37981e-05 4.82115e-05 8.70588e-05 4.03156e-05 3.29497e-05 3.26362e-05 3.74351e-05 1.59879e-05 4.43657e-05 6.01655e-05 5.44038e-05 6.05385e-05 3.33974e-05 3.271e-05 1.45712e-06 6.06928e-05 0.000119647 0.000100651 9.28476e-05 3.78128e-05 4.87691e-05 0.0525337 0.00863799 0.000206959 7.72019e-05 8.43136e-05 1.94784e-05 0.000402269 0.000100111 9.85212e-05 5.16977e-05 7.4517e-05 0.000110214 8.48176e-05 8.88146e-05 3.99871e-05 2.57941e-05 0.00013823 7.52389e-05 5.07236e-05 9.77859e-05 9.15034e-05 0.00013218 5.77714e-05 5.12964e-05 7.30447e-05 9.79046e-05 0.00132544 6.04887e-05 8.95948e-05 8.19224e-05 0.000194573 7.12442e-05 0.038889 4.01006e-05 0.000141903 3.49171e-05 6.4908e-05 4.30436e-05 0.0136225 0.000105727 0.000171166 8.628e-06 2.4395e-05 2.88035e-05 4.30267e-05 0.000348319 5.67486e-05 1.92612e-05 0.000105984 0.000179218 8.8658e-05 9.25927e-05 7.56678e-05 2.36689e-05 9.35866e-06 4.9453e-05 5.76839e-05 0.000217986 2.75701e-05 0.000166031 5.36031e-05 1.94916e-05 0.000194063 8.02813e-05 3.85224e-05 5.89002e-05 6.35418e-05 0.00035968 0.000118651 0.000164586 6.58767e-05 0.000681696 3.73259e-05 3.6755e-05 4.53889e-05 0.000362685 8.52561e-05 7.92429e-05 6.98037e-05 6.00993e-05 0.00011618 5.92401e-05 0.000113833 3.54652e-05 2.59003e-05 3.9783e-05 1.4587e-05 5.7788e-05 7.41322e-05 0.0667664 4.73093e-05 0.00010367 0.00010203 0.000112572 4.10701e-05 3.19484e-05 3.71414e-05 0.000103995 2.80892e-05 7.30834e-05 4.34871e-05 6.37101e-05 0.000206206 7.76188e-05 0.000173321 3.62563e-05 0.000153519 6.82059e-05 0.000125348 9.65807e-05 9.9115e-05 5.24862e-05 9.82043e-05 0.000165277 4.90811e-05 4.12943e-05 4.18387e-05 5.8901e-05 0.000152997 6.81723e-05 0.000140818 6.15552e-05 0.000522999 
6.42721e-05 3.69522e-05 4.52525e-05 4.17382e-05 4.35246e-05 3.82284e-05 2.34547e-05 4.67166e-05 7.69886e-05 4.02419e-05 0.000103649 6.95875e-05 5.28672e-05 3.39052e-05 3.20766e-05 5.37995e-05 5.6507e-05 2.15022e-05 5.57065e-05 5.10136e-05 6.29606e-05 5.02714e-05 7.49274e-05 5.85724e-05 7.95415e-05 9.89823e-05 4.39416e-05 4.98457e-05 2.92901e-05 5.07566e-05 3.761e-05 5.72347e-05 7.29195e-05 0.000102247 6.54495e-05 5.42052e-05 3.51871e-05 4.71773e-05 3.95485e-05 2.30702e-05 9.10962e-05 2.45819e-05 7.71225e-05 3.02818e-05 3.08581e-05 7.44664e-05 4.7713e-05 7.09301e-05 8.20471e-05 6.80622e-05 3.60434e-05 2.52053e-05 0.000117853 6.28624e-05 3.91587e-05 2.0185e-05 7.56667e-05 5.93893e-05 1.96695e-05 3.0503e-05 1.09489e-05 0.00015968 8.83253e-06 5.57693e-05 3.99999e-05 0.000114943 3.93817e-05 3.2979e-05 0.000269624 5.77683e-05 0.000119617 5.37329e-05 0.000202261 9.63006e-05 4.03221e-05 3.69604e-05 8.35703e-05 1.6563e-05 5.0606e-05 0.00015334 0.000178156 5.432e-05 6.20847e-05 4.55191e-05 2.05745e-05 0.000109259 0.000178376 0.000209841 0.000203047 5.03149e-05 0.000436612 7.2748e-05 7.6228e-05 2.35144e-05 1.32029e-05 6.65371e-05 1.56157e-05 3.24116e-05 0.000209254 3.28624e-05 6.76545e-05 5.46741e-05 7.50844e-05 3.94759e-05 0.000332165 3.39525e-05 5.34833e-05 3.21936e-05 2.45049e-05 7.92529e-05 4.42392e-05 4.49024e-05 4.44546e-05 4.85906e-05 3.62202e-05 5.25669e-05 8.42751e-05 5.60462e-05 3.7203e-05 5.16888e-05 6.43125e-05 0.00015329 2.48282e-05 4.16429e-05 0.0132753 7.24665e-05 5.92061e-05 0.000212952 3.45344e-05 2.52156e-05 1.56135e-05 3.08939e-05 4.74484e-05 4.6063e-05 6.50775e-05 5.66203e-05 3.5128e-05 4.70592e-05 4.22405e-05 6.33978e-05 4.0668e-05 0.000123664 2.96662e-05 1.67452e-05 6.51354e-05 0.00028212 2.04803e-05 9.76512e-05 4.06947e-05 4.118e-05 0.000110168 4.11091e-05 4.51555e-05 5.75004e-05 6.6523e-05 0.0274145 5.05451e-05 1.8188e-05 4.6455e-05 8.66042e-05 3.49319e-05 2.58409e-05 9.6016e-05 3.02297e-05 5.52531e-05 6.16416e-05 5.92812e-05 3.67593e-05 0.00545894 7.53667e-06 1.52153e-05 0.000113648 6.70223e-05 4.62943e-05 6.3363e-05 7.49583e-05 9.06116e-05 6.34225e-05 0.000208117 2.8003e-05 1.79278e-05 8.70694e-05 3.10064e-05 4.14583e-05 4.11053e-05 3.61308e-05 0.000141795 3.03985e-05 2.60936e-05 5.91485e-05 0.000106036 3.00711e-05 7.49497e-05 4.51351e-05 6.38619e-05 5.44117e-05 0.000123662 6.02648e-05 9.44111e-05 5.10242e-05 5.80664e-05 0.00038839 4.51566e-05 3.14855e-05 3.72704e-05 0.000191425 4.5397e-05 3.76435e-05 2.84895e-05 9.48886e-05 6.74892e-05 0.000107686 2.70147e-05 5.35045e-05 3.74192e-05 6.61883e-05 4.31644e-05 4.75852e-05 3.67767e-05 6.27443e-05 3.42389e-05 2.87448e-05 6.7336e-05 2.86005e-05 3.36872e-05 3.47554e-05 2.46429e-05 4.7776e-05 0.0489838 8.34278e-05 5.90299e-05 0.0404267 7.71489e-05 0.0157224 4.42441e-05 9.92432e-05 3.22815e-05 3.96851e-05 0.000134856 0.0195401 3.53821e-05 0.000130353 7.61813e-05 0.0139948 9.97862e-05 0.0196978 6.221e-05 5.86088e-05 2.30791e-05 2.05976e-05 3.16513e-05 1.82351e-05 0.000121658 2.75976e-05 2.93675e-05 3.48356e-05 3.87657e-05 3.63848e-05 1.86703e-05 1.78249e-05 5.00451e-05 3.18517e-05 5.47315e-05 6.09039e-05 5.16617e-05 4.98027e-05 5.22145e-05 0.035268 6.94592e-05 0.0322388 6.36023e-05 5.54842e-05 0.000130104 6.64888e-05 3.60097e-05 3.86507e-05 6.02463e-05 4.02746e-05 2.6364e-05 3.24681e-05 5.35591e-05 0.000198542 2.73243e-05 9.31722e-05 5.88186e-05 5.4932e-05 7.24348e-05 4.10791e-05 0.000101487 4.81684e-05 4.99883e-05 6.31759e-05 3.45891e-05 0.000194764 6.01628e-05 2.5127e-05 3.56594e-05 2.00954e-05 5.48826e-05 8.40314e-05 0.000102829 6.24143e-05 4.95667e-05 0.000197283 7.637e-05 8.32669e-05 5.69358e-05 2.90615e-05 3.35451e-05 6.60394e-05 0.000198418 4.96108e-05 0.000188499 4.16271e-05 6.63253e-05 4.24535e-05 7.75843e-05 5.00665e-05 9.83666e-05 5.47461e-05 2.90625e-05 1.90833e-05 2.40887e-05 1.42343e-05 5.78795e-05 3.89212e-05 7.10157e-05 0.0258913 7.69254e-05 6.34468e-05 0.0438732 3.92577e-05 4.2774e-05 4.31344e-05 6.00282e-05 0.000156668 1.72016e-05 8.73182e-05 5.02931e-05 3.56819e-05 5.6212e-05 4.8785e-05 4.65947e-05 4.393e-05 7.31603e-05 0.000109089 0.0319255 8.49829e-05 0.000111924 2.85028e-05 4.21931e-05 3.28682e-05 3.48064e-05 3.68036e-05 0.000175836 0.000180737 8.11444e-05 4.79129e-05 7.04001e-05 7.97971e-06 1.9956e-05 1.54007e-05 5.45431e-06 4.05821e-05 6.04098e-05 6.17536e-05 6.53184e-05 4.12335e-05 1.97855e-05 7.2855e-05 2.49592e-05 3.19326e-05 6.16356e-05 2.27515e-05 7.47374e-05 8.25931e-05 5.18054e-05 1.46269e-05 1.3293e-05 4.83132e-05 5.32531e-05 2.38874e-05 6.01629e-05 7.08219e-05 4.78098e-05 0.000149394 0.0384775 3.87402e-05 0.000123795 6.07587e-05 0.000247687 6.32421e-05 3.7865e-05 1.56749e-05 2.59854e-05 2.76508e-05 3.85697e-05 0.000132922 4.78103e-05 3.30635e-05 0.000136952 4.58739e-05 5.60166e-05 2.64191e-05 5.28234e-05 6.0665e-05 4.26968e-05 0.000137306 0.000116833 1.99462e-05 7.3408e-05 3.75651e-05 5.39351e-05 0.000156586 5.49872e-05 6.51165e-05 5.80738e-05 1.5827e-05 0.000195369 0.000108916 4.97814e-05 0.000102904 3.13959e-05 4.85335e-05 5.50978e-05 0.000190127 4.41719e-05 4.45368e-05 0.000119858 3.50752e-05 7.76635e-05 3.58785e-05 3.73082e-05 5.27285e-05 2.7338e-05 1.81099e-05 6.66208e-05 0.000164952 0.000717886 3.5673e-05 3.09164e-05 5.23642e-05 3.18692e-05 7.90463e-05 5.6156e-05 5.76263e-05 5.29834e-05 1.51976e-05 2.89249e-05 5.92688e-05 2.14352e-05 5.39295e-05 1.58821e-05 6.0278e-05 8.35349e-05 6.57425e-05 3.36253e-05 1.82049e-05 5.49421e-05 3.24609e-05 1.88964e-05 0.000108747 6.30004e-05 5.1354e-05 3.50371e-05 9.3677e-05 4.7603e-05 8.8744e-05 0.0380839 2.13818e-05 4.95457e-05 6.08931e-05 2.39754e-05 3.81496e-05 8.76887e-05 2.97746e-05 3.5246e-05 0.000241609 1.29723e-05 3.44285e-05 3.9865e-05 7.0599e-05 7.68027e-05 1.83384e-05 7.31002e-05 0.000121799 6.48407e-05 1.5018e-05 7.12614e-05 3.4514e-05 2.46716e-05 3.97129e-05 4.20157e-05 0.000128465 3.48048e-05 3.99075e-05 8.03227e-05 7.45085e-05 4.74549e-05 4.75133e-05 6.9144e-05 7.58403e-05 2.86861e-05 2.58869e-05 7.04634e-05 2.44352e-05 0.000133617 9.16709e-05 6.93866e-05 0.0282803 0.000108661 8.76474e-05 7.26527e-05 3.79253e-05 2.60125e-05 9.04897e-05 5.01631e-05 8.22367e-05 2.59404e-05 3.77368e-05 6.06951e-05 0.000151697 4.77236e-05 5.17092e-05 8.07068e-05 5.26996e-05 7.68439e-05 8.00282e-05 9.49287e-05 9.83006e-05 0.000145739 6.92035e-05 6.89251e-05 3.70416e-05 5.86553e-05 4.69108e-05 1.72543e-05 6.24857e-05 0.0264127 4.35024e-05 3.65793e-05 0.000119043 2.48336e-05 2.68866e-05 1.85643e-05 4.59445e-05 9.16721e-05 4.77644e-05 1.88485e-05 9.23151e-05 5.19971e-05 0.000296321 2.5079e-05 5.8262e-05 8.14375e-05 5.81763e-05 3.80042e-05 5.8664e-05 3.36758e-05 4.80402e-05 6.33094e-05 2.68622e-05 2.6119e-05 3.80378e-05 7.28018e-05 3.99875e-05 6.74971e-05 8.51361e-05 4.08204e-05 3.27602e-05 0.0297213 6.71778e-05 5.32964e-05 3.65268e-05 4.53484e-05 4.64865e-05 0.0143392 3.17485e-05 4.01574e-05 0.000127906 6.574e-05 6.67138e-05 4.77441e-05 6.28043e-05 0.000112883 5.41947e-05 3.35261e-05 4.03871e-05 5.24492e-06 1.78469e-05 4.54145e-05 6.06056e-05 2.9146e-05 4.11822e-05 8.61593e-05 5.00903e-05 4.13077e-05 8.3303e-05 4.28161e-05 1.95565e-05 5.95472e-05 3.37186e-05 4.0967e-05 7.23146e-05 2.27576e-05 0.000155559 3.23271e-05 4.1952e-05 3.15087e-05 2.27761e-05 5.33428e-05 4.98001e-05 5.23832e-05 7.88515e-05 3.81107e-05 0.000138126 5.75603e-05 0.000323362 8.11221e-05 6.98489e-05 5.05185e-05 7.43291e-05 3.89008e-05 7.40659e-05 0.000300602 2.67342e-05 3.29026e-05 6.10558e-05 2.86558e-05 5.41703e-05 4.23401e-05 4.90514e-05 4.92882e-05 0.000157925 7.81598e-05 3.76292e-05 0.037146 4.71559e-05 6.87727e-05 0.000102556 5.24992e-05 0.000145304 3.97167e-05 3.85125e-05 8.11248e-06 0.000113956 5.46634e-05 2.89072e-05 2.94069e-05 3.0671e-05 6.43382e-05 9.53597e-05 7.91547e-05 2.51177e-05 1.60908e-05 1.91783e-05 0.000154015 8.13495e-05 9.0174e-05 4.78777e-05 7.94951e-05 5.4342e-05 5.2245e-05 5.29471e-05 0.000109227 5.87067e-05 4.94612e-05 0.000127111 0.000155832 4.46016e-05 3.82645e-05 5.33911e-05 3.12681e-05 0.0242644 4.22673e-05 0.00017604 7.04334e-05 3.90629e-05 3.66203e-05 5.60411e-05 2.63156e-05 2.54155e-05 4.68498e-05 0.000139296 8.33895e-05 5.61328e-05 8.44287e-05 8.35455e-05 6.09558e-05 2.62272e-05 1.24398e-05 0.000171039 0.0178167 5.50057e-05 0.000172264 6.22953e-05 2.91189e-05 8.22109e-05 4.61902e-05 0.0370516 5.29708e-05 3.8581e-05 0.000193789 4.73904e-05 3.26508e-05 5.67731e-05 7.30446e-05 2.02734e-05 3.42317e-05 2.2553e-05 5.78005e-05 6.3926e-05 0.000141686 9.51331e-05 2.36085e-05 5.90447e-05 8.23541e-05 5.64725e-05 4.88789e-05 4.29445e-05 2.58614e-05 0.000230929 1.00908e-05 3.99698e-05 6.48007e-05 0.000336543 3.40324e-05 0.00010121 2.13138e-05 0.000104182 7.65669e-05 3.97464e-05 3.075e-05 4.99682e-05 0.000124237 4.87192e-05 0.000339827 4.72371e-05 4.68204e-05 6.64771e-05 5.29237e-05 0.000153326 0.000110376 3.73049e-05 0.000144626 0.0436784 2.06411e-05 6.8268e-05 2.29631e-05 6.13957e-05 6.83591e-05 4.85142e-05 3.95436e-05 9.47706e-05 5.95806e-05 5.64496e-05 7.53939e-06 5.27087e-05 7.83019e-05 4.01928e-05 3.64985e-05 3.08021e-05 5.81457e-05 4.26045e-05 7.78574e-05 2.46299e-05 6.79575e-05 4.81541e-05 4.35711e-05 4.69411e-05 0.000299027 4.60562e-05 2.98611e-05 5.36065e-05 3.82524e-05 7.2545e-05 5.23975e-05 3.0109e-05 5.52643e-05 7.47499e-05 0.000188761 4.60741e-05 7.09351e-05 0.000197136 2.3369e-05 7.29173e-05 3.02077e-05 2.26857e-05 6.59678e-05 0.0412843 0.000232601 3.36886e-05 5.74873e-05 1.77869e-05 4.27792e-05 3.30897e-05 0.000160806 6.97282e-05 5.49427e-05 9.85889e-05 7.45451e-05 3.70289e-05 3.97338e-05 4.70014e-05 5.17747e-05 3.60429e-05 0.000267369 3.212e-05 0.000116496 4.72087e-05 0.0249361 7.0008e-05 7.85697e-05 8.57652e-05 5.99366e-05 4.8867e-05 6.76508e-05 8.44878e-05 3.69969e-05 5.56998e-05 9.52127e-05 4.83027e-05 3.38004e-05 0.00017478 0.000110389 5.94886e-05 7.53311e-05 2.52069e-05 0.00351701 0.000119417 5.9339e-05 8.28742e-05 6.13762e-05 7.39801e-05 5.95711e-05 3.82262e-05 2.48924e-05 3.27102e-05 0.000148002 5.03682e-05 6.81284e-05 3.79097e-05 3.42827e-05 0.000134755 4.52261e-05 2.90052e-05 3.3595e-05 6.57743e-05 0.000146941 4.96805e-05 5.12516e-05 8.12932e-05 4.02243e-05 4.4726e-05 8.61039e-05 8.40923e-05 2.56147e-05 4.40166e-05 3.14492e-05 6.32258e-05 4.06758e-05 4.97972e-05 4.74322e-05 0.000117138 2.47778e-05 3.51726e-05 6.49884e-05 4.63395e-05 4.53183e-05 9.87961e-05 2.61694e-05 6.22145e-05 5.6908e-05 5.80026e-05 5.21296e-05 9.36126e-05 5.51046e-05 0.000127643 2.87289e-05 6.65469e-05 4.54644e-05 4.5341e-05 0.02666 0.000118373 1.74187e-05 0.000249364 5.03772e-06 6.72404e-05 6.23874e-05 7.82101e-05 0.000203138 9.91873e-05 3.49511e-05 6.25337e-05 5.81616e-05 5.9608e-05 6.16326e-05 7.4171e-05 2.5514e-05 5.18568e-05 9.99743e-05 2.77025e-05 7.73695e-05 0.00043498 6.6732e-05 0.0577549 5.24613e-05 0.000101231 7.15819e-05 0.000172177 5.31974e-05 6.5907e-05 2.48918e-05 2.49907e-05 0.0275725 4.42628e-05 5.42042e-05 9.76628e-05 3.90735e-05 3.34252e-05 4.39107e-05 7.35651e-05 4.07225e-05 5.81934e-05 3.82543e-05 5.193e-05 5.13791e-05 5.19719e-05 7.8213e-05 9.91831e-05 6.04617e-05 3.13198e-05 5.34684e-05 1.06174e-05 7.20353e-05 3.57735e-05 0.000115952 3.38171e-05 2.80738e-05 2.14451e-05 3.65476e-05 3.83972e-05 8.70113e-05 3.60361e-05 0.000104778 3.29483e-05 8.47742e-05 5.27341e-05 0.0001377 0.000101121 3.11074e-05 2.61071e-05 0.000140061 2.15625e-05 6.27492e-05 3.62884e-05 5.38783e-05 2.35569e-05 5.38823e-05 2.6389e-05 3.45866e-05 7.53699e-05 4.13248e-05 1.65768e-05 3.10956e-05 2.20787e-05 0.00022059 4.33697e-05 4.83737e-05 4.00965e-05 6.00129e-05 3.37452e-05 4.29163e-05 9.82359e-06 4.31837e-05 6.7093e-05 8.94007e-05 4.47543e-05 6.75059e-05 0.000200522 6.01043e-05 0.000108598 7.24481e-05 3.76106e-05 4.54267e-05 7.81447e-05 0.0455388 8.71574e-05 2.38476e-05 5.40578e-05 9.98714e-05 8.87712e-05 6.34558e-05 7.89798e-05 5.093e-05 0.000195615 1.50751e-05 9.85064e-05 5.30636e-05 0.000141635 
0.000147666 1.95079e-05 6.72245e-05 8.56529e-05 4.16e-05 5.51451e-05 3.83718e-05 2.79276e-05 0.000151617 3.24949e-05 7.91277e-05 0.000417871 5.44915e-05 1.46095e-05 7.4984e-05 0.000106256 4.34573e-05 2.71224e-05 7.21e-05 5.93284e-05 4.8442e-05 2.9961e-05 5.62285e-05 0.000205653 6.83371e-05 3.88418e-05 3.66715e-05 0.000139078 6.51578e-05 8.35072e-05 1.73541e-05 6.58592e-05 6.06325e-05 2.02313e-05 4.78382e-05 6.12362e-05 3.47112e-05 2.35164e-05 9.30068e-05 2.11382e-05 7.55739e-05 3.54898e-05 0.000125519 3.04374e-05 8.49943e-05 5.88205e-05 0.000173946 5.2488e-05 5.02302e-05 3.8544e-05 4.12781e-05 7.29394e-05 8.94853e-05 9.93318e-05 3.89305e-05 3.52214e-05 4.43522e-05 4.12277e-05 2.79759e-05 8.60555e-05 0.000201507 7.19706e-05 2.22017e-05 1.40307e-05 4.30267e-05 0.000207443 5.168e-05 6.36292e-05 4.97587e-05 2.05861e-05 0.0186118 0.000117867 0.000385807 5.04162e-05 8.51959e-05 4.35678e-05 0.000136653 7.34214e-05 0.000149293 0.000261123 6.59265e-05 8.77794e-05 0.0001831 8.05377e-05 0.000112788 4.90134e-05 6.99992e-05 0.000479045 0.00010141 4.8799e-05 0.0684176 6.92222e-05 4.28111e-05 6.96413e-05 4.66657e-05 3.86632e-05 4.22436e-05 9.33089e-05 0.000281464 4.1577e-05 6.80224e-05 4.11995e-05 4.42628e-05 8.11905e-05 0.031628 5.6517e-05 5.39792e-05 6.53347e-05 7.85467e-05 5.45301e-05 7.69921e-05 5.12884e-05 3.60343e-05 9.36215e-05 7.99384e-05 3.9508e-05 1.33491e-05 3.75791e-05 5.90621e-05 0.000178398 0.000104732 5.73395e-05 1.64824e-05 7.78996e-05 9.73037e-05 5.4399e-05 3.97629e-05 2.7884e-05 4.10247e-05 4.74152e-05 6.19809e-05 0.000135663 8.94239e-05 0.000220928 7.96561e-05 3.22519e-05 6.70922e-05 6.13886e-05 0.000168489 5.34156e-05 5.60383e-05 4.83935e-05 3.5702e-05 4.06416e-05 4.47901e-05 0.000250407 5.11858e-05 0.000113862 6.28563e-05 9.45146e-05 6.11248e-05 3.86737e-05 8.60836e-05 6.34613e-05 8.78019e-05 0.000210386 9.13242e-05 4.92836e-05 1.44529e-05 4.51922e-05 3.60188e-05 0.000168405 0.000182014 3.84415e-05 4.87304e-05 7.72193e-05 0.000184326 0.000132497 8.41546e-05 5.03684e-05 4.71256e-05 2.22547e-05 0.000125269 5.35901e-05 7.69764e-05 1.20396e-05 0.000195685 0.000114376 0.0311037 5.87296e-05 5.0146e-05 0.000120834 8.66474e-05 6.1284e-05 6.47032e-05 2.69906e-05 7.58354e-05 6.57368e-05 7.71547e-05 5.43789e-05 2.37861e-05 2.79313e-05 4.81606e-05 4.96321e-05 0.0002163 7.00808e-06 0.0240701 2.34683e-05 0.000128666 9.92474e-05 4.49036e-05 0.0714001 2.43285e-05 5.72972e-05 0.000116676 0.000552263 6.59489e-05 7.49114e-05 8.38733e-05 5.29814e-05 7.74516e-05 8.21904e-05 0.000121621 3.22674e-05 2.36782e-05 3.53664e-05 3.46684e-05 6.16619e-05 9.27625e-05 5.52287e-05 3.62277e-05 3.68312e-05 9.16972e-05 4.21698e-05 3.50785e-05 7.18126e-05 7.17488e-05 9.2645e-05 0.000184529 1.40726e-05 0.000240071 0.000169608 0.00011931 3.03292e-05 5.89796e-05 0.000147928 3.48829e-05 0.000145812 8.10541e-05 7.74279e-05 1.56468e-05 4.25048e-05 2.11185e-05 0.000157565 0.000163782 3.1496e-05 7.76443e-05 7.84391e-05 6.13747e-05 4.31011e-05 3.72671e-05 1.53696e-05 0.000304869 4.14166e-05 7.40997e-05 0.000172906 1.79541e-05 6.13742e-05 3.66508e-05 4.87621e-05 4.93991e-05 1.8197e-05 2.52277e-05 8.60438e-05 8.0967e-05 0.000112025 4.31495e-05 6.71936e-05 5.23116e-05 5.69385e-05 0.00014855 4.50374e-05 7.28205e-05 2.74671e-05 3.1069e-05 6.73741e-05 5.47679e-05 5.38859e-05 9.76123e-05 2.74719e-05 7.19513e-05 5.77991e-05 7.97451e-05 3.32197e-05 0.000127868 5.18475e-05 0.000134554 0.000128851 0.000269288 9.64517e-05 4.29102e-05 8.46265e-05 6.28053e-05 0.000524944 9.04951e-05 9.88983e-06 0.000118445 3.20453e-05 4.58933e-05 8.62307e-05 5.92698e-05 0.00014483 0.000135025 3.57874e-05 7.2819e-05 0.000260457 3.25017e-05 4.35501e-05 8.35043e-05 0.000109773 3.01321e-05 0.000122765 0.000187741 0.000150723 9.55671e-05 0.000114621 0.000175135 4.72884e-05 0.000307462 0.000198249 0.000106169 0.000120666 6.02312e-05 2.74405e-05 4.91192e-05 0.000110215 9.85786e-05 0.000168398 1.25033e-05 4.32289e-05 6.54418e-05 0.000116808 9.37947e-05 3.53044e-05 0.000134931 8.54841e-05 3.52102e-05 6.23986e-05 4.94724e-05 1.71756e-05 5.60644e-05 4.53367e-05 4.1908e-05 4.12207e-05 5.07103e-05 4.95059e-05 0.000105448 8.70794e-05 6.83437e-05 1.95318e-05 2.30495e-05 4.08171e-05 7.70543e-05 7.09836e-05 7.36313e-05 0.000307205 6.85513e-05 5.15141e-05 0.000112274 8.57549e-05 2.62967e-05 2.26948e-05 6.89853e-05 5.62741e-05 2.16079e-05 4.65954e-05 6.81412e-05 3.63744e-05 4.89482e-05 7.0493e-05 4.54128e-05 3.92165e-05 8.78988e-05 5.53194e-05 0.000119542 0.000270813 0.000101129 3.73444e-05 2.73035e-05 0.000110054 0.000141633 2.13189e-05 3.28566e-05 3.05181e-05 6.49081e-05 1.06343e-05 4.00554e-05 8.07956e-05 3.36594e-05 8.44159e-05 0.000670023 6.75007e-05 6.02769e-05 4.58883e-05 9.58262e-05 6.43901e-05 7.65207e-05 9.13228e-05 0.000102427 2.55023e-05 0.0529237 6.87241e-05 5.64008e-05 2.4701e-05 9.83785e-05 5.40488e-05 4.2882e-05 5.40125e-05 8.81551e-05 1.94924e-05 4.64049e-05 3.75221e-05 6.19643e-05 0.000496351 5.73772e-05 0.000111413 7.48711e-05 3.59799e-05 0.0323126 9.41934e-05 4.02003e-05 7.92043e-05 9.66056e-05 5.51387e-05 8.13255e-05 0.00010942 6.96553e-05 0.000212695 0.000255192 5.3141e-05 0.000134164 4.10088e-05 7.41717e-05 0.000122376 0.000104801 2.67226e-05 6.69787e-05 0.000307904 0.106908 5.33905e-05 1.82646e-05 2.83644e-05 2.22746e-05 5.62986e-05 0.000114096 5.36703e-05 9.04023e-05 3.52342e-05 4.28066e-05 6.56447e-05 2.48897e-05 6.92967e-05 2.15168e-05 6.79806e-05 2.64655e-05 2.86836e-05 4.1793e-05 3.84517e-05 8.01123e-05 8.88876e-05 6.30118e-05 4.25315e-05 6.54308e-05 9.90022e-05 7.3693e-05 5.04082e-05 6.51014e-05 0.0107582 0.000100007 2.47057e-05 5.01965e-05 0.000358453 4.42129e-05 5.75241e-05 2.8686e-05 6.79514e-05 9.26526e-05 0.00033493 4.63084e-05 0.000100079 8.13833e-05 8.99051e-05 7.65677e-05 6.59327e-05 2.47871e-05 0.0177152 9.60254e-05 3.23438e-05 7.31385e-05 2.885e-05 2.49247e-05 2.00869e-05 0.000208464 4.01138e-05 9.05564e-05 3.48981e-05 4.94545e-05 4.8155e-05 5.01101e-05 5.69634e-05 5.82043e-05 0.000130769 8.78063e-05 0.000101958 8.14698e-05 3.95232e-05 0.000104902 0.000119488 5.44336e-05 6.46904e-05 8.05983e-05 0.000449007 8.77407e-05 0.000112497 8.33709e-05 7.4766e-05 5.05681e-05 0.000411161 2.4477e-05 5.53406e-05 3.01348e-05 0.000313404 3.45846e-05 6.79266e-05 0.00012682 0.000121521 6.95945e-05 5.77451e-05 0.0278865 2.31077e-05 0.000393665 0.000146917 9.13556e-05 6.85883e-05 7.03245e-05 5.93489e-05 6.19712e-05 2.98559e-05 9.53399e-05 0.000148419 3.67296e-05 0.000213127 7.95347e-05 3.61395e-05 2.59921e-05 7.19042e-05 2.56102e-05 0.000131845 4.81216e-05 7.85172e-05 3.24856e-05 0.039037 3.86394e-05 2.17424e-05 6.68423e-05 6.87701e-05 0.000105643 9.76328e-05 0.000102424 4.85866e-05 6.48576e-05 8.75374e-05 8.20682e-05 1.83104e-05 4.05275e-05 5.00522e-05 3.35681e-05 3.69213e-05 2.5702e-05 3.48333e-05 2.30597e-05 8.08501e-05 3.41021e-05 8.63153e-05 6.24397e-05 4.0411e-05 3.32293e-05 5.24161e-05 3.61784e-05 3.64499e-05 2.1254e-05 3.92021e-05 3.52776e-05 6.38301e-05 0.000105549 3.53744e-05 0.000138753 1.89831e-05 1.63798e-05 5.00185e-05 7.60695e-05 0.000146184 5.06809e-05 6.03986e-05 0.000100828 0.000121624 9.5038e-05 4.67653e-05 2.75488e-05 4.49198e-05 5.6478e-05 4.1629e-05 4.94501e-05 8.24881e-05 4.53059e-05 0.000165002 0.0241548 7.66211e-05 5.86296e-05 4.82928e-05 2.24233e-05 0.000133591 5.6008e-05 8.25784e-05 3.13041e-05 9.44347e-05 7.25935e-05 3.79016e-05 3.69383e-05 8.14524e-05 1.92779e-05 5.12785e-05 9.93943e-05 7.38036e-05 0.000437385 2.15819e-05 0.000244269 6.56826e-05 1.96102e-05 6.07439e-05 8.7097e-05 2.70521e-05 7.04944e-05 6.17678e-05 0.000104956 6.33473e-05 5.67438e-05 6.92488e-05 0.000122028 4.86785e-05 9.18928e-05 7.83418e-05 7.89876e-05 2.79773e-05 6.30118e-05 5.37324e-05 3.24302e-05 5.17331e-05 5.71824e-05 2.13753e-05 8.19983e-05 9.09453e-05 0.000226025 0.000133749 0.000130805 5.36496e-05 0.000189307 0.000158336 6.41475e-05 5.99559e-05 4.51446e-05 3.36264e-05 3.43736e-05 3.03034e-05 3.22376e-05 0.000171037 2.77507e-05 8.66479e-05 8.32092e-05 0.00013293 1.42175e-05 0.000136853 3.65017e-05 2.39322e-05 2.09227e-05 0.000360856 4.28905e-05 2.33949e-05 0.000185183 5.11378e-05 3.99112e-05 4.41884e-05 0.000100091 2.76126e-05 3.88022e-05 4.48285e-05 4.99274e-05 0.000114875 2.98461e-05 7.74596e-05 8.37275e-05 4.81522e-05 0.00011135 3.19682e-05 5.65784e-05 4.71096e-05 2.94055e-05 3.53663e-05 4.18292e-05 5.92217e-05 3.24118e-05 0.000122722 0.0392729 2.72445e-05 4.02751e-05 6.65823e-05 5.89678e-05 2.00633e-05 3.3303e-05 6.28168e-05 7.69249e-05 7.7666e-05 0.000101412 7.47242e-05 6.66043e-05 5.49285e-05 5.05177e-05 6.86078e-05 0.000242183 5.61688e-05 4.77589e-05 0.000563305 6.15004e-05 6.9169e-05 2.0195e-05 0.000134172 6.79573e-05 2.3273e-05 0.000101528 0.000354631 4.26862e-05 0.000163997 5.38348e-05 9.70728e-05 8.17292e-05 5.41299e-05 8.85479e-05 6.1729e-05 1.76206e-05 6.74971e-05 0.000115334 0.025507 4.0683e-05 5.16081e-05 0.000288737 0.000184282 6.19824e-05 2.49205e-05 2.55139e-05 7.09469e-05 5.20632e-05 5.03555e-05 5.72223e-05 0.000132404 3.25015e-05 3.33861e-05 8.88929e-07 0.000242532 8.16258e-05 7.17064e-05 6.08063e-05 3.19888e-05 8.81372e-05 1.77836e-05 9.48505e-05 6.67581e-05 6.34491e-05 5.89051e-05 6.43449e-05 0.000175824 0.0897908 3.84676e-05 4.5446e-05 6.40729e-05 6.98516e-05 4.1172e-05 6.79079e-05 9.01742e-05 5.06314e-05 2.64111e-05 4.53803e-05 6.40047e-05 7.53096e-05 0.000443037 4.70037e-05 6.23502e-05 3.63166e-05 3.24084e-05 5.3219e-06 7.56942e-05 0.0269905 4.25085e-05 4.65327e-05 9.51171e-05 6.01651e-05 4.7734e-05 2.71789e-05 0.000129395 4.77344e-05 0.000118215 5.68901e-05 6.13152e-05 3.0611e-05 6.09791e-05 3.39984e-05 1.85258e-05 0.000349332 2.54751e-05 5.74224e-05 5.11836e-05 2.55852e-05 7.98083e-05 2.47598e-05 0.000121507 6.86712e-05 7.00329e-05 5.13792e-05 6.51756e-05 8.71259e-05 1.67857e-05 3.85659e-05 3.34002e-05 4.52115e-05 3.92631e-05 7.58676e-05 4.24644e-05 4.03878e-05 3.31353e-05 3.44364e-05 7.45666e-05 9.32967e-05 5.90885e-05 1.88085e-05 8.59925e-05 6.03167e-05 3.39227e-05 5.07456e-05 5.05266e-05 5.23484e-05 2.07701e-05 0.000151554 4.10935e-05 6.43136e-05 5.47204e-05 6.47258e-05 3.50179e-05 0.000106013 5.2176e-05 5.87175e-05 8.41347e-05 4.17757e-05 5.48762e-05 8.85844e-05 8.26852e-05 4.0721e-05 2.31147e-05 0.000115438 4.07525e-05 2.77916e-05 4.5193e-05 1.56708e-05 5.62712e-05 4.69128e-05 6.87192e-05 0.000104286 5.6672e-05 4.68805e-05 6.21966e-05 6.02265e-05 5.47561e-05 2.76509e-05 9.40295e-05 6.09596e-05 8.09484e-05 6.73081e-05 0.000130767 3.08401e-05 0.0125183 0.00767451 2.48826e-05 6.74073e-05 0.000116786 4.67576e-05 5.66589e-05 2.41051e-05 0.000439033 5.77257e-05 5.4807e-05 8.73782e-05 0.000114895 3.22628e-05 8.29676e-05 4.55316e-05 4.54414e-05 6.04828e-05 3.43953e-05 3.1671e-05 0.00011945 5.65345e-05 0.000253456 8.86682e-05 4.79004e-05 4.92224e-05 0.0780161 5.95319e-05 0.000115584 9.27616e-06 9.20863e-05 8.7254e-05 0.0228913 3.23517e-05 0.00014224 4.15276e-05 4.82274e-05 4.93182e-05 0.000188332 0.000101825 3.06301e-05 1.53855e-05 3.67752e-05 6.78756e-05 6.44179e-05 1.97474e-05 2.16177e-05 6.11813e-05 7.15361e-05 0.000100245 5.02093e-05 6.72275e-05 4.2935e-05 5.06588e-05 0.000130952 2.71064e-05 0.000134192 0.000293441 3.78066e-05 5.41404e-05 1.66553e-05 6.37971e-05 2.8597e-05 2.53076e-05 1.73506e-05 7.7546e-05 2.48276e-05 4.23901e-05 6.09627e-05 6.30961e-05 4.45891e-05 2.32305e-05 0.000174326 3.99737e-05 5.13354e-05 3.96945e-05 4.9915e-06 4.64139e-05 8.14731e-05 0.000189833 8.91192e-05 0.000114658 2.502e-05 1.34974e-05 6.32116e-05 2.49142e-05 3.90903e-05 2.49938e-05 5.99485e-05 0.064948 3.37616e-05 3.86751e-05 4.29389e-05 5.69852e-05 5.79173e-05 5.89124e-05 2.1757e-05 2.68258e-05 4.02371e-05 8.87457e-05 6.65265e-05 5.58938e-05 0.000180721 9.60509e-05 2.10087e-05 3.84993e-05 6.88046e-05 6.41591e-05 4.38175e-05 6.24682e-05 6.86662e-05 7.00584e-05 6.75198e-05 7.10538e-05 2.98393e-05 2.4171e-05 5.22686e-05 3.62098e-05 4.30827e-05 4.58666e-05 2.03795e-05 9.86878e-06 1.07952e-05 
8.04908e-05 1.26922e-05 4.74697e-05 0.0251682 3.86485e-05 3.53e-05 6.24711e-05 9.0048e-05 2.3977e-05 3.20793e-05 0.000173783 5.79245e-05 7.59898e-05 5.31363e-05 5.95187e-05 3.67971e-05 7.59259e-05 3.35684e-05 2.78395e-05 2.21943e-05 4.62768e-05 2.54875e-05 4.14605e-05 5.23689e-05 0.00017573 4.24873e-05 4.09186e-05 7.23451e-05 3.83532e-05 2.77926e-05 4.38319e-05 5.59412e-05 4.00519e-05 1.11557e-05 6.71184e-05 5.30183e-05 4.83929e-05 3.22287e-05 5.89926e-05 3.79938e-05 8.00773e-05 2.18965e-05 8.6435e-05 4.31534e-05 9.66525e-05 8.2825e-05 6.95726e-05 5.52189e-05 0.0146606 9.77697e-05 5.85014e-05 4.49667e-05 0.000161743 3.39761e-05 2.21335e-05 3.35165e-05 3.14621e-05 5.52484e-05 3.96373e-05 5.33406e-05 2.86659e-05 5.02677e-05 1.85127e-05 4.37008e-05 5.58365e-05 5.61143e-05 1.62767e-05 7.99161e-05 0.0750926 0.000252199 4.26008e-05 5.20671e-05 5.73507e-05 8.12778e-05 4.6895e-05 3.36184e-05 6.39716e-05 6.20649e-05 6.00338e-05 5.88674e-05 0.000320495 6.43203e-05 3.95328e-05 4.69784e-05 8.4833e-05 5.39611e-05 0.000331509 5.2321e-05 0.000458469 4.3911e-05 8.44415e-05 3.51061e-05 0.000280407 4.98129e-05 3.20565e-05 1.64363e-05 4.77348e-05 5.89692e-05 8.1859e-05 3.23827e-05 4.03203e-05 4.61694e-05 3.66327e-05 5.85407e-05 8.24418e-05 3.62099e-05 4.74391e-05 2.36219e-05 4.16666e-05 6.07652e-05 4.27859e-05 5.00625e-05 5.46544e-05 6.00993e-05 1.77339e-05 5.99125e-05 8.66346e-05 7.10681e-05 5.29455e-05 4.25338e-05 4.43493e-05 0.000274521 0.013834 4.98228e-05 4.04602e-05 3.70608e-05 5.42062e-05 3.50089e-05 2.55664e-05 8.62785e-06 5.96066e-05 2.45089e-05 9.84306e-05 5.08291e-05 4.06223e-05 5.81552e-05 3.96089e-05 8.05637e-06 5.00341e-05 5.88422e-05 4.2772e-05 2.96516e-05 2.66449e-05 2.59961e-05 0.000247429 7.51323e-05 4.62851e-05 3.85821e-05 1.38373e-05 3.45827e-05 0.0390457 4.53063e-05 5.83796e-05 4.42571e-05 5.46584e-05 3.70677e-05 3.2342e-05 5.18213e-05 2.70889e-05 4.89729e-05 3.5675e-05 6.29488e-05 5.40721e-05 0.000246504 2.28183e-05 3.6175e-05 5.04817e-05 4.10865e-05 4.0379e-05 2.70883e-05 4.51175e-05 3.04731e-05 5.4136e-05 3.90266e-05 5.96351e-05 4.44127e-05 9.53596e-05 6.52158e-05 7.96737e-05 4.60888e-05 3.03431e-05 5.98503e-05 4.02862e-05 7.00672e-05 5.54338e-05 3.23378e-05 0.000490699 0.00012283 7.89655e-05 5.48975e-05 0.000195924 2.98444e-05 1.88095e-05 2.72037e-05 6.08259e-05 3.91005e-05 4.75387e-05 0.00415611 3.7586e-05 0.000141822 4.37816e-05 0.000114985 4.21679e-05 3.62203e-05 4.35662e-05 9.08391e-05 2.984e-05 6.37823e-05 4.11431e-05 4.61611e-05 6.52888e-05 5.51394e-05 3.74051e-05 4.78033e-05 2.71534e-05 4.4681e-05 6.0505e-05 3.63871e-05 2.91356e-05 3.44766e-05 5.06236e-05 5.17701e-05 7.77895e-05 1.93556e-05 2.33137e-05 3.44527e-05 4.56205e-05 5.50525e-05 6.55213e-05 3.49634e-05 5.06042e-05 5.19221e-05 2.12224e-05 2.44915e-05 4.52247e-05 2.16516e-05 4.82591e-05 2.81797e-05 4.04291e-05 4.58914e-05 4.9549e-05 3.62573e-05 3.82617e-05 2.3707e-05 0.000106967 3.16579e-05 6.07137e-05 7.18418e-05 3.55626e-05 2.17439e-05 5.6689e-05 3.57233e-05 8.05764e-05 4.02498e-05 5.67023e-05 5.65454e-05 2.67954e-05 8.13335e-05 1.29488e-05 5.55504e-05 4.83726e-05 3.28632e-05 3.99231e-05 5.56252e-05 3.8359e-05 0.00010407 5.49473e-05 4.30176e-05 4.90037e-05 5.49709e-05 6.19809e-05 5.40491e-05 6.44728e-05 4.58817e-05 5.55422e-05 5.69169e-05 5.86673e-05 0.000123717 2.85699e-05 4.10245e-05 0.0203928 0.0339631 3.1016e-05 7.11447e-05 8.25599e-05 5.62386e-05 6.42067e-05 3.80579e-05 9.15361e-05 3.18353e-05 5.82148e-05 4.55012e-05 3.04812e-05 5.60876e-05 6.43179e-05 2.1324e-05 4.11779e-05 5.06463e-05 5.81327e-05 5.28189e-05 2.99089e-05 3.88243e-05 3.56392e-05 5.28328e-05 4.08772e-05 3.97081e-05 6.82457e-05 4.45872e-05 2.81947e-05 3.58529e-05 3.92673e-05 4.40927e-05 5.8627e-05 4.54288e-05 7.80907e-05 4.6373e-05 9.59941e-05 4.54117e-05 3.68077e-05 7.45861e-05 4.88268e-05 0.000116676 7.83449e-05 2.83414e-05 4.18147e-05 5.29934e-05 6.38712e-05 5.2039e-05 6.6988e-05 4.85019e-05 4.86316e-05 3.56729e-05 0.000101199 2.92641e-05 7.402e-05 6.95994e-05 1.57161e-05 0.000232924 2.91812e-05 4.15415e-05 5.71396e-05 5.36264e-05 3.02182e-05 4.33549e-05 1.98228e-05 7.44238e-05 4.29022e-05 4.57688e-05 0.000193018 5.29245e-05 4.80046e-05 1.04778e-05 5.91977e-05 6.97043e-05 4.91655e-05 6.15302e-05 3.42189e-05 4.88203e-05 2.75935e-05 3.82085e-05 0.000109507 0.0294534 6.77815e-05 0.000190034 3.68494e-05 3.86957e-05 3.44868e-05 2.77977e-05 3.33641e-05 3.9563e-05 5.55899e-05 2.3574e-05 4.03466e-05 3.17624e-05 5.12621e-05 9.22039e-05 5.87273e-05 7.3226e-05 2.46264e-05 5.40758e-05 5.43973e-05 7.2957e-05 4.33104e-05 0.00014528 1.27128e-05 3.47734e-05 5.47179e-05 5.59911e-05 3.0098e-05 4.64983e-05 4.13522e-05 9.75735e-05 7.10423e-05 0.0145449 6.25998e-05 4.97197e-05 1.22423e-05 8.26668e-05 4.64221e-05 2.08126e-05 3.78147e-05 0.000142499 6.06931e-05 2.2277e-05 7.44111e-05 5.11428e-05 1.90594e-05 2.1967e-05 0.000299676 1.54877e-05 6.05607e-05 4.37294e-05 4.78538e-05 3.17287e-05 0.000126243 4.53683e-05 5.83726e-05 4.79903e-05 6.1272e-05 4.94861e-05 0.000114871 1.08518e-05 2.50726e-05 0.000101645 0.000121645 0.000395835 4.88365e-05 6.73701e-05 9.28291e-05 4.55817e-05 4.86142e-05 3.41613e-05 4.59146e-05 4.62036e-05 5.46475e-05 4.29515e-05 5.05453e-05 6.07014e-05 0.000159731 3.71464e-05 4.67299e-05 8.02205e-05 4.18527e-05 0.0264274 8.69608e-05 3.84808e-05 9.36725e-05 1.09133e-05 0.000584326 3.3299e-05 1.94382e-05 3.82379e-05 2.82632e-05 0.000130668 3.6997e-05 2.88043e-05 4.46657e-05 2.71636e-05 6.29107e-05 4.68926e-05 5.20899e-05 1.76535e-05 4.09804e-05 5.91687e-05 3.69686e-05 4.58004e-05 4.8262e-05 1.48099e-05 7.06433e-05 1.57916e-05 6.64284e-05 3.88522e-05 5.45938e-05 5.56431e-05 4.15218e-05 3.33194e-05 5.13443e-05 7.5071e-05 2.73174e-05 3.68012e-05 7.47785e-05 2.54198e-05 4.98202e-05 2.94037e-05 6.90848e-05 7.08175e-05 2.64088e-05 4.00093e-05 5.96909e-05 2.71304e-05 0.0298802 2.93733e-05 0.000104578 3.64831e-05 3.74306e-05 8.15435e-05 4.59057e-05 2.83025e-05 3.33656e-05 3.72411e-05 6.20989e-05 4.08182e-05 4.85879e-05 2.90683e-05 3.16656e-05 4.46587e-05 6.5847e-05 8.56021e-05 2.63146e-05 4.20432e-05 0.000116845 5.84649e-05 5.143e-05 5.80332e-05 3.71507e-05 4.82402e-05 9.01379e-05 4.03308e-05 8.55909e-06 2.98347e-05 9.3238e-05 9.37869e-05 2.38266e-05 3.41626e-05 5.07939e-05 5.58815e-05 5.80852e-05 4.7595e-05 3.69488e-05 5.27613e-05 7.20957e-05 8.67872e-05 4.94829e-05 2.89733e-05 2.84157e-05 3.74364e-05 2.88778e-05 0.000100006 2.75284e-05 5.56088e-05 4.65618e-05 7.42601e-05 5.2047e-05 2.16371e-05 2.90876e-05 2.90069e-05 3.15765e-05 3.07387e-05 5.25152e-05 0.000160596 3.86563e-05 5.41101e-05 2.59088e-05 4.6903e-05 6.00264e-05 7.38791e-05 3.32025e-05 4.17544e-05 3.53023e-05 5.47926e-05 0.0415816 3.23255e-05 3.67555e-05 4.69901e-05 5.63546e-05 5.60724e-05 2.99695e-05 7.70107e-05 5.73089e-05 6.18667e-05 3.19907e-05 2.97929e-05 5.40848e-05 5.79299e-05 3.40477e-05 2.67476e-05 3.8292e-05 5.57814e-05 3.88696e-05 3.33271e-05 2.56144e-05 3.88429e-05 3.97485e-05 4.30508e-05 6.31649e-05 3.7931e-05 4.9827e-05 5.25332e-05 0.0141222 2.53336e-05 1.94402e-05 4.41363e-05 0.00642629 3.75573e-05 5.63814e-05 4.39804e-05 4.6947e-05 1.79442e-05 7.15153e-05 3.28511e-05 4.05626e-05 5.15625e-05 1.87557e-05 5.69336e-05 4.95496e-05 3.29631e-05 2.81769e-05 7.84445e-05 2.37881e-05 1.74503e-05 1.16506e-05 4.42153e-05 5.7104e-05 4.34876e-05 0.000172412 0.000345775 6.15953e-05 5.1002e-05 4.06887e-05 0.00016115 8.52477e-06 4.20196e-05 5.94256e-05 1.94697e-05 0.00010066 0.0303434 8.76118e-05 5.7378e-05 0.00654566 8.10357e-05 4.60576e-05 4.14491e-05 6.43844e-05 0.000342413 3.26578e-05 4.11261e-05 4.18907e-05 2.90097e-05 5.38663e-05 3.25995e-05 5.9347e-05 5.7995e-05 6.27866e-05 4.66778e-05 4.71756e-05 0.000204249 2.69208e-05 5.45711e-05 8.12555e-05 3.9001e-05 4.97756e-05 6.39809e-05 4.37994e-05 4.20238e-05 3.84247e-05 4.03389e-05 0.000138294 4.81368e-05 0.000100604 9.21665e-05 0.000139748 4.46867e-05 6.77586e-05 0.000236524 4.66459e-05 5.05587e-05 2.14511e-05 0.000348962 0.000333173 7.98601e-05 1.08685e-05 4.74169e-05 2.55754e-05 4.15599e-05 2.86191e-05 5.38872e-05 7.56054e-05 5.07004e-05 6.86443e-05 5.10282e-05 2.63343e-05 2.494e-05 3.75877e-05 2.96038e-05 2.38235e-05 1.22789e-05 0.000134055 3.94142e-05 4.79258e-05 4.88004e-05 6.02618e-05 0.0442711 5.2215e-05 2.28215e-05 0.0334326 4.08551e-05 3.57255e-05 4.59634e-05 5.30733e-05 4.08735e-05 7.24995e-05 5.40031e-05 3.29495e-05 2.66312e-05 3.20537e-05 4.94645e-05 3.43131e-05 1.76252e-05 0.0299557 4.79454e-05 4.3225e-05 7.2354e-05 4.61187e-05 0.000198528 5.65332e-05 6.08824e-05 6.84881e-05 3.83911e-05 7.66747e-05 5.22163e-05 5.27703e-05 0.000110156 4.64372e-05 4.40149e-05 3.07976e-05 0.000101451 6.66286e-05 3.96472e-05 4.58046e-05 8.08482e-05 0.000194777 6.26715e-05 6.4476e-05 5.57805e-05 4.18476e-05 8.80168e-05 4.0056e-05 3.5427e-05 1.79398e-05 3.28333e-05 5.01719e-05 8.83947e-05 0.033674 4.09506e-05 9.4526e-05 5.34098e-05 2.06552e-05 2.63806e-05 0.0270808 8.51976e-05 1.8072e-05 6.18152e-05 2.20999e-05 5.43702e-05 3.44778e-05 3.87644e-05 2.26182e-05 5.38823e-05 3.45579e-05 3.38177e-05 2.34373e-05 1.91526e-05 7.15349e-05 3.69612e-05 0.000107229 3.76296e-05 5.05293e-05 7.59419e-05 1.94361e-05 5.23703e-05 3.74406e-05 3.55658e-05 2.5145e-05 3.72758e-05 2.88577e-05 4.32237e-05 2.92232e-05 6.75101e-05 4.75384e-05 6.06031e-05 3.71163e-05 3.94502e-05 4.28791e-05 5.72555e-05 4.36093e-05 7.91299e-05 4.37023e-05 4.30553e-05 5.75282e-05 3.20318e-05 4.29285e-05 2.76883e-05 5.88753e-05 4.2294e-05 3.82149e-05 4.73911e-05 2.7343e-05 4.20738e-05 3.06147e-05 6.74235e-05 0.0541754 2.26374e-05 2.60968e-05 4.93188e-05 3.70477e-05 6.17631e-05 6.14504e-05 4.35003e-05 0.022482 1.74514e-05 2.96758e-05 3.24754e-05 8.27317e-05 5.72027e-05 9.82827e-05 3.883e-05 2.77996e-05 8.07257e-05 5.0224e-05 0.000132163 0.0146296 1.24231e-05 5.04256e-05 3.08673e-05 3.27065e-05 5.17009e-05 0.000240722 8.70216e-05 2.51272e-05 0.00031393 2.25073e-05 3.43567e-05 6.98851e-05 6.6157e-05 4.34876e-05 4.20331e-05 4.03373e-05 4.07031e-05 6.5834e-05 4.22557e-05 4.70857e-05 7.5032e-05 3.57909e-05 0.000224213 3.16488e-05 4.53997e-05 2.44997e-05 6.31811e-05 0.0551893 4.29407e-05 4.45542e-05 5.17972e-05 1.92734e-05 3.71309e-05 5.3382e-05 4.697e-05 2.22411e-05 2.53186e-05 3.99219e-05 6.75777e-05 4.0234e-05 2.85936e-05 2.06693e-05 5.18499e-05 4.2719e-05 0.0411097 4.10445e-05 2.27219e-05 2.00747e-05 0.000210206 4.34739e-05 4.07902e-05 4.85868e-05 6.15949e-05 2.71627e-05 4.23986e-05 8.2568e-05 6.45967e-05 2.88305e-05 1.14043e-05 4.34568e-05 6.41178e-05 4.62184e-05 4.03257e-05 3.94611e-05 6.84976e-05 7.31146e-05 4.55272e-05 5.93257e-05 3.03659e-05 5.84648e-05 6.30472e-05 2.70621e-05 3.6977e-05 3.14428e-05 5.30666e-05 4.73838e-05 5.45698e-05 2.0007e-05 4.27216e-05 0.000348926 3.22947e-05 3.88371e-05 0.000104952 2.54336e-05 7.58254e-05 5.60177e-05 2.72888e-05 5.69342e-05 6.81825e-05 4.68765e-05 8.09025e-05 3.57601e-05 3.81376e-05 4.76113e-05 1.03095e-05 2.90514e-05 0.0137258 3.17755e-05 3.73577e-05 5.24867e-05 2.95491e-05 2.43472e-05 4.78633e-05 2.14121e-05 4.9942e-05 8.50244e-05 4.73499e-05 0.000147232 0.000119477 3.51743e-05 4.38562e-05 7.68874e-05 3.3977e-05 5.32255e-05 4.79621e-05 0.0231156 2.24322e-05 3.74496e-05 2.35807e-05 3.23913e-05 3.54059e-05 3.72016e-05 5.18511e-05 2.19735e-05 2.63135e-05 5.39256e-05 2.79814e-05 5.2544e-05 4.65808e-05 3.00407e-05 2.55015e-05 4.75748e-05 1.71013e-05 0.0334658 4.21609e-05 4.73768e-05 3.81226e-05 4.82175e-05 0.0282227 2.09907e-05 4.67553e-05 1.98045e-05 2.71856e-05 6.20717e-05 4.2762e-05 5.69565e-05 6.74628e-05 4.35758e-05 3.60902e-05 5.23664e-05 4.92449e-05 6.36426e-05 3.0172e-05 1.62009e-05 7.79662e-05 0.000264581 2.82678e-05 7.09774e-05 0.000132878 3.84072e-05 3.84374e-05 5.1062e-05 5.52991e-05 4.77362e-05 6.74806e-05 6.76253e-05 0.0262574 5.17408e-05 4.54215e-05 7.72538e-05 2.85585e-05 5.0162e-05 5.18618e-05 2.40496e-05 0.0384037 5.4916e-05 3.79665e-05 3.53181e-05 2.6275e-05 
5.09018e-05 2.07129e-05 6.74788e-05 3.81765e-05 5.84688e-05 3.78104e-05 6.99316e-05 5.95112e-05 0.00104724 0.000205261 0.000133701 0.00016956 4.49374e-05 4.78562e-05 4.04107e-05 9.80851e-05 8.3661e-05 8.79961e-05 3.71898e-05 6.8913e-05 0.000512723 0.000245959 7.19023e-05 0.000142741 0.000205405 0.000277144 0.000115575 6.22428e-05 3.2649e-05 0.000173033 8.75129e-05 5.86259e-05 0.000139161 0.0194825 5.66159e-05 0.000656452 4.67101e-05 6.44125e-05 0.000134453 1.20854e-05 3.72935e-05 0.000471641 6.09263e-05 3.51853e-05 9.3339e-05 0.00140801 8.34939e-05 0.000108533 8.90571e-05 0.000102501 0.000120777 5.39334e-05 0.000145139 0.000102589 0.000537061 0.00021158 0.000904619 8.92385e-05 8.70936e-05 0.000280053 1.53362e-05 0.000195883 5.58857e-05 9.69126e-05 0.000663244 0.000232413 6.55658e-05 0.00240701 0.000596528 0.000119462 6.09974e-05 2.95252e-05 0.000498278 7.84418e-05 0.000206054 0.000159646 0.00093451 0.000123139 0.000145258 4.77206e-05 0.000134645 6.20118e-05 6.15553e-05 5.1665e-05 0.000121762 0.00111751 0.000205955 0.00067916 0.000242513 0.000133971 5.93632e-05 0.000207766 0.000106538 0.0048246 4.47535e-05 0.000129066 0.000122681 7.98923e-05 0.000335261 3.23187e-05 0.000133576 6.54423e-05 0.000266889 5.94943e-05 6.94166e-05 5.73019e-05 4.90898e-05 0.000129615 3.0574e-05 9.05644e-05 9.45128e-05 0.000143541 0.000193557 7.20345e-05 6.71797e-05 0.000388972 0.000111714 0.000550813 0.000160773 7.2251e-05 0.000113941 0.000152915 2.80093e-05 0.000146465 1.73065e-05 9.23381e-05 0.00070464 0.0255226 5.30709e-05 0.000152256 0.00172108 4.55716e-05 0.00604981 3.10264e-05 5.52117e-05 2.92068e-05 6.30046e-05 9.83328e-05 8.0542e-05 0.000530629 0.000136741 0.00123461 0.000199524 1.90376e-05 5.26563e-05 0.00039831 3.23604e-05 6.50031e-05 4.54952e-05 5.65428e-05 0.000245667 6.14492e-05 8.24694e-05 0.000256913 7.71107e-05 6.24143e-05 0.000151738 0.000102872 9.47199e-05 0.000110326 3.97576e-05 4.96826e-05 4.17556e-05 7.11188e-05 6.4214e-05 9.49672e-05 7.85188e-05 0.000130059 4.97802e-05 4.5193e-05 2.45769e-05 0.00716432 4.56417e-05 6.78755e-05 0.000297619 8.50673e-05 0.000109671 4.93772e-05 6.07079e-05 7.9084e-05 4.9166e-05 0.00173007 5.3511e-05 0.000224247 0.000707166 0.000105371 0.00013514 0.000194793 0.00223817 0.00019041 8.22766e-05 3.70307e-05 0.000278203 6.57019e-05 0.000125068 4.91239e-05 5.07902e-05 0.00016546 0.000182074 0.00708589 5.39572e-05 6.0279e-05 5.52262e-05 0.000956505 3.15673e-05 0.000890763 0.000338863 0.00591451 2.92181e-05 0.000112687 6.5806e-05 0.000392334 8.62223e-05 2.87039e-05 0.000148217 0.000173617 8.85705e-05 0.000210104 1.95399e-05 0.000120774 0.000220407 4.09692e-05 0.000509613 3.64383e-05 6.8159e-05 0.000190248 4.41873e-05 9.68358e-05 5.01252e-05 2.05232e-05 3.67232e-05 5.81972e-05 4.63717e-05 2.26147e-05 6.47908e-05 0.000231716 7.89965e-05 5.88835e-05 0.000437437 2.98597e-05 3.93946e-05 0.0226004 0.000151551 3.01532e-05 0.00180776 3.4705e-05 0.000315134 0.00330262 0.000583415 0.000101551 0.000271423 2.42287e-05 0.000376037 0.000107822 4.54602e-05 4.80602e-05 0.000180427 0.000750183 0.000251045 2.71419e-05 0.000477747 0.000101294 0.000243875 7.75237e-05 0.000133198 0.00561446 0.00354654 2.68363e-05 0.000406469 4.46164e-05 6.51513e-05 7.00456e-05 0.000105756 8.78626e-05 0.00040939 9.40895e-05 0.000698319 6.24299e-05 2.36778e-05 0.000157561 0.000184218 0.000411834 9.39398e-05 0.000118923 0.000106367 0.00067324 0.000118789 8.29357e-05 9.73989e-05 8.5845e-05 0.000116321 6.15776e-05 0.000279728 0.0006335 0.000504689 2.80721e-05 3.99506e-05 0.000304157 0.000237492 0.000777636 0.0258177 6.70727e-05 7.05909e-05 0.011401 0.000913555 0.000318673 0.00419114 2.67057e-05 4.72902e-05 6.17219e-05 0.0293389 9.84223e-05 0.000143236 7.29623e-05 9.29557e-05 9.15024e-05 4.97826e-05 0.000189428 0.000320194 3.29458e-05 9.08463e-05 0.0057222 0.00261042 0.000210057 8.19099e-05 0.00010112 9.14241e-05 7.85281e-05 0.000123633 0.000352049 4.80764e-05 3.6845e-05 0.00645317 0.000299545 4.24474e-05 0.000535365 6.34015e-05 0.000233309 0.000245485 0.000144095 0.000610904 4.22123e-05 0.000145482 6.58018e-05 0.0450239 0.000112129 4.7079e-05 7.16958e-05 0.000176164 0.00163709 7.81835e-05 2.32704e-05 7.60835e-05 0.000188322 4.87462e-05 0.00011632 0.001194 0.000388384 6.95745e-05 3.2769e-05 2.20047e-05 6.62799e-05 0.00445302 3.9577e-05 9.309e-05 0.000389095 0.000739262 0.000181474 0.000379969 0.000445912 0.00015598 0.00048949 5.53613e-05 9.05371e-05 0.00113841 7.85789e-05 6.63477e-05 0.00204412 3.06045e-05 9.23735e-05 4.51131e-05 5.38106e-05 0.000184754 0.00296019 0.000107135 0.0240152 4.0491e-05 5.6408e-05 0.00042709 6.51149e-05 0.000851107 0.00643443 6.26798e-05 8.87418e-06 0.00018773 0.000103346 3.38268e-05 0.000188452 3.019e-05 3.40021e-05 7.60573e-05 0.00472756 0.000570753 0.000507514 0.000114379 0.000689763 8.83156e-05 0.00140531 0.000113326 3.11335e-05 0.000768357 0.000428974 8.84233e-05 0.000643491 0.0064278 0.000827384 0.000707173 2.59848e-05 2.1879e-05 0.00134339 4.66985e-05 0.000259338 6.64779e-05 0.00364179 0.00467701 0.000240948 6.99587e-05 5.45415e-05 0.000114501 0.00148057 7.78295e-05 6.88226e-05 0.000175026 5.44381e-05 4.98568e-05 0.000121903 6.56239e-05 0.000314266 0.000151173 6.82299e-05 0.000196593 0.000129181 7.60454e-06 6.82198e-05 1.90656e-05 0.000155014 0.00552423 0.000235206 0.000108141 0.00034403 0.000241208 0.000768145 5.28701e-05 0.00456633 0.00098488 0.000145685 4.66425e-05 0.00153458 0.000257412 0.00112253 3.6191e-05 0.000250624 0.000211835 0.000270275 7.03026e-05 9.08466e-05 4.5328e-05 3.68671e-05 4.14319e-05 0.00013249 4.59519e-05 0.000347658 0.00011196 0.000361875 0.000167652 0.000122505 3.96072e-05 0.000455378 5.1721e-05 8.82292e-05 0.00500338 9.95567e-06 6.81723e-05 9.25836e-05 0.000118056 4.28871e-05 4.46448e-05 1.19314e-05 0.000187031 4.83734e-05 0.000176978 5.79427e-05 8.25942e-05 0.00710187 0.000111516 7.80991e-05 7.23886e-05 0.000203827 0.000138854 4.877e-05 0.000449477 4.58443e-05 0.000584995 6.65838e-05 4.57987e-05 0.000130178 0.00161089 0.00201572 7.71798e-05 2.71911e-05 0.00709839 0.000237024 0.000127315 7.32251e-05 7.98515e-05 0.000313989 5.75664e-05 0.000409754 0.000116287 0.0354616 0.0023161 0.000153593 8.21827e-05 3.57707e-05 6.13148e-05 7.34737e-05 5.74345e-05 0.00109574 3.7875e-05 9.01547e-05 0.000321712 8.14772e-05 7.71077e-05 0.000122981 0.000212553 6.34433e-05 7.12761e-05 0.000106048 2.39191e-05 5.21179e-05 2.70792e-05 8.81082e-05 4.06854e-05 1.61895e-05 4.71193e-05 0.000160366 0.000133313 6.20252e-05 0.000431664 9.53232e-05 0.000125133 5.38135e-05 6.0543e-05 0.000259399 0.000474924 0.00111082 0.000120408 6.98441e-05 4.07748e-05 0.000245407 0.000245368 0.000110494 8.13518e-05 0.000308697 4.3415e-05 3.37128e-05 0.000485133 9.02072e-05 0.000550128 0.000586886 3.21979e-05 0.000162146 4.04505e-05 3.64187e-05 7.27046e-05 0.00230524 6.37271e-05 4.57091e-05 0.000569812 0.0438984 0.000151814 2.89677e-05 0.000585256 3.5766e-05 0.00220587 0.000667857 6.1579e-05 0.000202305 8.71129e-05 9.07409e-05 5.20558e-05 9.74033e-05 0.000112531 4.1763e-05 0.0007958 4.74524e-05 5.78104e-05 0.000225356 5.80004e-05 5.25603e-05 0.000127661 2.68973e-05 0.000341552 0.000660567 6.20489e-05 0.000327213 8.6491e-06 0.00526296 2.98465e-05 5.55502e-05 0.000189839 0.000111509 9.13181e-05 4.57576e-05 4.73918e-05 0.000196247 1.92662e-05 0.0441735 0.000159303 0.00785289 0.000143305 0.00100835 5.77519e-05 0.000233673 0.00064414 0.000219333 5.87097e-05 0.000337915 0.000153671 4.57861e-05 8.22006e-05 0.000318369 4.81e-05 0.000100001 4.67386e-05 0.000403028 5.26026e-05 0.00109691 6.17291e-05 0.000375975 0.000159235 0.00176334 0.000107303 0.000497059 6.41683e-05 0.000134595 4.02415e-05 2.11686e-05 0.000800065 0.000116847 0.000239956 0.0013458 0.00011562 4.65282e-05 4.6483e-05 2.20248e-05 0.000118469 5.57552e-05 7.26589e-05 0.00229227 5.01851e-05 0.000144561 0.000517419 2.39897e-05 0.000163536 7.597e-05 0.000248601 0.000102542 0.000214856 8.43693e-05 6.90712e-05 5.94902e-05 0.000336851 2.92883e-05 7.25494e-05 0.00044104 0.00012476 0.00149661 6.43564e-05 0.00067707 0.000171465 4.97938e-05 8.34138e-05 0.000340936 0.000267189 0.0327729 8.32851e-05 0.000107577 8.28317e-05 0.000144668 5.15144e-05 0.000338135 3.68555e-05 0.000853547 0.000272739 8.97371e-05 0.000106548 0.000625563 5.40677e-05 2.65174e-05 0.000267771 0.000117928 4.95478e-05 0.00826329 0.000201382 7.9872e-05 0.000271627 1.90128e-05 0.000120841 0.000110007 6.56474e-05 7.14544e-05 0.000103743 0.000142192 9.88639e-05 5.58111e-05 0.000135179 0.000138714 7.47505e-05 0.000128592 3.2276e-05 0.000746421 7.56623e-05 0.000138775 9.35413e-05 0.000166692 0.000153162 0.000717644 9.04331e-05 0.000550364 6.04003e-05 6.12964e-05 7.15667e-05 8.10708e-05 0.000169494 5.9041e-05 1.54104e-05 0.00010138 0.000222783 0.000162794 4.25733e-05 3.17319e-05 0.000193172 8.89819e-05 6.33817e-05 7.51555e-05 4.7012e-05 0.0104654 9.07806e-06 4.32215e-05 0.000832259 0.000577286 3.21384e-05 0.000367023 0.000175421 0.000212784 2.44129e-06 9.04534e-05 7.30164e-05 6.85987e-05 6.29676e-05 0.000136129 8.95382e-05 0.00047471 0.00178148 4.58864e-05 0.000131173 0.000452136 7.60193e-05 6.5612e-05 6.40808e-05 9.91657e-05 3.04736e-05 0.000244562 6.62683e-05 0.00036884 8.69133e-05 0.000696657 0.000772647 7.03449e-05 0.0239525 0.000124244 0.000117761 0.000534661 8.65363e-05 8.91133e-05 0.000657151 0.00010469 0.000386763 5.08653e-05 5.47396e-05 8.77861e-05 8.77473e-05 0.000123711 3.80421e-05 0.000156419 0.0229991 2.77508e-05 6.87143e-05 3.98066e-05 0.000243388 0.000106356 0.000114776 0.000151699 0.000136627 0.000602636 0.000405982 0.000163012 6.33202e-05 7.9289e-05 4.10227e-05 0.000898571 0.000612743 3.54855e-05 0.00638889 5.75506e-05 6.99914e-05 0.00010505 0.000138737 0.00347515 0.000302214 0.000331247 8.53028e-05 0.0269096 0.000795265 2.45655e-05 6.99306e-05 0.00180485 3.62773e-05 0.000192237 0.000101923 0.000348112 6.1777e-05 4.42476e-05 4.20229e-05 0.00013789 2.97242e-05 0.00012115 0.000180952 4.9671e-05 8.84851e-05 0.000106291 6.86082e-05 0.000177947 0.000137613 0.00013099 8.08491e-06 0.000131222 0.000355194 6.6552e-05 0.000139654 0.000842702 8.54053e-05 7.75681e-05 0.00103785 6.04867e-05 2.47847e-05 0.000126601 0.000200192 0.000111523 0.000478221 0.000231192 0.00038415 0.000248296 2.29872e-05 0.00019572 0.000873546 4.05466e-05 4.14626e-05 0.000154776 7.5256e-05 0.00099602 8.63104e-05 0.000124292 8.86787e-05 4.35038e-05 0.000142412 6.32101e-05 1.703e-05 0.0164422 0.000117318 6.19706e-05 8.486e-05 0.0210454 9.67571e-05 0.00057505 3.30928e-05 8.65115e-05 0.000119394 4.71299e-05 0.0212477 5.56045e-05 4.74321e-05 0.00018934 8.35738e-05 0.00104513 5.6332e-05 4.99945e-05 0.000530325 0.000100293 0.000202667 9.98563e-05 7.22491e-05 6.36179e-05 7.6019e-05 4.34646e-05 6.80911e-05 0.000304121 0.000244885 2.78756e-05 5.52873e-05 8.06257e-05 9.67547e-05 0.000127752 1.99985e-05 3.74691e-05 0.00118328 0.000153918 1.34881e-05 4.74376e-05 7.89076e-05 0.00109295 0.0172823 0.00015406 0.000264168 0.000896359 0.000141897 0.000655865 8.12276e-05 0.000122848 4.82706e-05 4.87215e-05 8.34341e-05 2.87953e-05 5.75612e-05 5.99928e-05 0.000129433 6.56996e-05 4.47848e-05 6.20884e-05 0.000152608 2.8006e-05 0.00053022 0.000181769 0.0326384 7.23207e-05 0.000370641 0.000155935 0.0350795 0.000355096 3.73751e-05 8.63009e-05 0.0179943 2.27848e-05 0.000271656 0.000201683 3.75666e-05 0.000195906 7.09531e-05 0.000139216 0.000126496 3.5242e-05 7.37417e-05 4.30655e-05 0.00133868 0.000100457 5.38942e-05 0.00037634 0.00014684 0.000208256 0.000838466 8.80428e-05 0.000840832 5.76292e-05 0.000147509 0.000115717 0.000122489 0.000163529 0.000104881 5.84096e-05 0.000276382 0.00683369 4.81111e-05 0.000116783 0.000186132 0.000172676 9.57564e-06 0.000310684 9.47316e-05 0.000378061 6.41986e-05 0.000993405 7.81247e-05 0.000120467 0.000478431 0.000339971 4.71973e-05 0.00541547 0.000241224 0.0151334 
3.3779e-05 1.94606e-05 0.000403127 0.0293074 8.91797e-05 8.73653e-05 0.000119854 4.44796e-05 0.000127509 0.000100288 7.50381e-05 9.444e-05 0.000209513 6.43828e-05 0.000108754 0.000270183 6.75436e-05 4.07522e-05 5.5037e-05 0.00010546 4.6607e-05 4.58187e-05 0.000104701 0.000118473 0.000134563 7.47456e-05 0.000149971 9.74397e-05 0.000109123 0.000143706 6.69612e-05 0.000112084 8.04443e-05 5.9853e-05 2.83686e-05 9.09551e-05 4.21118e-05 7.55414e-05 0.000144897 7.91327e-05 4.70308e-05 9.85102e-06 0.000119933 0.000187976 0.000125101 0.00019798 0.000165491 0.000144161 0.00542319 0.00011053 0.000195637 0.000100375 8.91434e-05 0.000346875 2.1276e-05 5.07678e-05 6.68209e-05 0.000109482 9.21462e-05 0.000129714 1.90399e-05 9.23444e-05 5.23424e-05 3.4129e-05 3.87594e-05 7.97665e-05 0.000173809 9.04496e-05 0.0981326 0.000118578 6.65135e-05 8.89655e-05 0.000109229 9.48566e-05 0.000141224 0.000127109 8.82489e-05 0.000179472 4.19264e-05 0.000197174 9.55185e-05 8.55577e-05 0.000120372 4.18134e-05 0.000174101 0.000135764 0.000126642 0.000137064 0.000103772 0.000373915 6.01364e-05 9.86382e-05 9.30163e-05 5.71703e-05 5.68519e-05 3.94192e-05 0.000313931 0.000155153 0.00013415 4.61317e-05 6.30625e-05 0.000157043 7.64424e-05 9.21604e-05 0.000139785 0.00010092 2.74497e-05 7.07884e-05 6.79941e-05 8.54886e-05 0.000232637 0.000170611 0.000116212 0.000457769 8.51301e-05 5.02221e-05 4.63229e-05 7.83437e-05 0.000324982 8.79364e-05 0.000138448 0.000119743 0.0233302 0.000155551 4.30459e-05 4.87855e-05 7.39054e-05 0.000163501 0.000117466 9.68699e-05 2.71375e-05 7.35952e-05 5.02592e-05 7.88311e-05 6.26345e-05 7.67445e-05 6.3063e-05 5.74249e-05 5.36404e-05 5.32543e-05 6.2393e-05 5.83094e-05 8.63461e-05 2.82908e-05 5.56849e-05 0.000120878 1.2918e-05 9.51959e-05 6.30891e-05 0.000131565 0.0521688 0.000112238 0.000161663 6.03257e-05 0.000118463 6.82883e-05 0.000119517 0.000283165 7.30251e-05 2.8671e-05 6.6479e-05 9.63418e-05 9.28162e-05 9.79981e-05 2.46101e-05 0.000214877 0.000130948 0.000300465 2.74208e-05 4.92783e-05 8.67205e-05 0.000108391 9.807e-05 7.46241e-05 0.000158978 6.64198e-05 0.000113371 0.000109854 6.84884e-05 0.000127991 8.22146e-05 0.000215775 0.000199137 0.00041526 8.61726e-05 0.000165814 0.000116032 9.25174e-05 5.90176e-05 0.00015378 7.35413e-05 6.33274e-05 9.34625e-05 4.70123e-05 0.000111395 5.67237e-05 1.08452e-05 0.00509788 0.000100975 4.6843e-05 7.58924e-05 7.42695e-05 4.97224e-05 4.59958e-05 8.91053e-05 0.000207943 2.37361e-05 6.49961e-05 4.76675e-05 9.20558e-05 0.000159307 0.000115898 0.000168736 5.15569e-05 0.000224591 5.06856e-05 6.75243e-05 4.10652e-05 3.66303e-05 2.83856e-05 0.000143184 0.000100943 5.79687e-05 8.61335e-05 0.000136227 0.000113388 0.000180434 8.96453e-05 4.32027e-05 0.000110799 0.000103758 3.76571e-05 4.51656e-05 1.1684e-05 0.000127057 5.66974e-05 6.457e-05 4.79199e-05 0.000111497 1.98793e-05 4.14717e-05 4.67141e-05 2.76262e-05 4.97584e-05 0.000214628 1.57688e-05 3.68475e-05 3.66971e-05 2.34185e-05 0.000148872 7.61599e-05 7.13855e-05 0.000123661 5.75833e-05 5.30946e-05 0.000130956 5.5123e-05 5.99949e-05 0.00012176 7.35646e-05 8.41932e-05 5.65593e-05 0.000167461 8.4861e-05 0.000121597 6.05116e-05 2.99414e-05 5.43779e-05 0.0005312 4.53033e-05 0.000118851 0.000138112 0.000119305 8.06325e-05 0.000106771 0.000175099 7.17728e-05 9.29813e-05 3.74479e-05 0.000125557 0.0357911 0.0615325 8.47169e-05 5.91213e-05 0.000131724 5.0407e-05 0.000443438 0.000236255 9.11746e-05 0.000276991 5.86812e-05 4.73963e-05 1.81118e-05 4.46001e-05 0.000117866 7.27658e-05 0.000218438 2.45268e-05 5.45678e-05 5.94902e-05 0.00019471 0.000150524 0.000364249 0.000152324 5.35069e-05 8.07079e-05 5.17753e-05 5.80605e-05 0.00019281 0.000427153 0.000147336 7.36203e-05 7.21407e-05 0.000218028 0.000178017 0.000244519 0.000155172 0.000188635 0.000109205 0.000113682 0.000229608 6.60532e-05 3.4881e-05 8.55869e-05 7.16121e-05 4.11729e-05 0.000114604 4.56117e-05 0.000122992 0.000410729 5.16908e-05 9.04004e-05 8.76546e-05 0.000233351 4.6651e-05 0.00010607 2.86763e-05 0.000196372 3.61205e-05 3.37424e-05 7.45608e-05 8.18952e-05 4.05714e-05 2.12744e-05 0.000162652 7.63696e-05 6.51259e-05 0.000132791 0.000117364 2.25353e-05 8.99707e-05 3.88443e-05 9.13975e-05 0.000164143 4.71844e-05 0.000233123 9.3051e-05 2.67043e-05 0.000138932 8.40709e-05 4.22715e-05 0.0295061 4.40557e-05 5.76109e-05 1.13199e-05 6.01208e-05 6.06714e-05 4.80916e-05 3.7707e-05 5.86438e-05 0.000148187 7.78745e-05 2.49155e-05 0.000126044 0.000144535 0.000174704 6.93212e-05 5.92469e-05 4.21899e-05 8.06073e-05 0.000183364 7.69209e-05 0.000163785 0.000100524 0.000243905 0.000146743 3.90042e-05 6.31412e-05 5.98375e-05 0.000174932 0.000210193 9.13516e-05 0.00016349 0.00308923 0.000264109 4.36964e-05 2.32678e-05 0.000150603 0.000512745 0.000107517 7.80881e-05 9.19513e-05 2.52871e-05 5.85486e-05 0.000172684 3.76534e-05 5.1609e-05 4.4128e-05 0.000212789 2.09156e-05 7.14703e-05 0.000107999 8.70518e-05 9.24917e-05 0.000125648 0.000148465 6.64295e-05 0.000158926 6.49313e-05 9.0143e-05 0.000165089 7.1322e-05 0.000204211 7.55558e-05 3.03063e-05 8.62821e-05 0.000190359 0.000169381 0.000154055 4.06831e-05 0.000122834 5.2844e-05 4.99502e-05 9.76874e-05 8.05487e-05 4.39615e-05 0.000156074 0.000125567 9.99814e-05 8.21574e-05 4.17036e-05 0.000150355 3.77688e-05 0.0284909 0.000108609 0.00040705 2.1107e-05 0.000169828 0.00195503 7.44985e-05 3.43543e-05 4.32241e-05 6.58529e-05 5.96554e-05 4.81005e-05 7.16025e-05 8.13093e-05 1.59784e-05 0.000123171 6.78019e-05 0.000105931 5.01085e-05 7.79027e-05 0.000217876 0.000129321 4.92256e-05 6.5291e-05 5.9533e-05 3.36404e-05 2.37783e-05 0.000110402 9.08608e-05 6.82976e-05 0.000624632 8.6179e-05 0.000193275 9.41558e-05 0.000167488 5.0149e-05 0.000174472 4.20388e-05 4.18929e-05 0.000164785 4.49831e-05 8.67116e-05 2.55767e-05 0.000327026 5.72897e-05 7.34338e-05 5.42654e-05 0.00815881 2.71706e-05 8.12996e-05 0.000208499 6.2018e-05 8.00167e-05 8.87904e-05 9.2271e-05 9.83139e-05 4.74589e-05 0.000104793 5.01431e-05 2.8875e-05 0.000107382 0.000223391 8.09309e-05 0.00010501 0.000144643 4.0166e-05 4.69138e-05 0.000158865 0.000149247 0.000434658 0.000101038 6.27973e-05 9.57249e-05 4.97937e-05 9.8732e-05 0.000232592 6.33515e-05 3.46625e-05 0.000147871 6.20974e-05 0.000135905 5.61466e-05 0.000160712 6.49076e-05 7.99075e-05 6.10144e-05 8.0444e-05 0.000230024 0.000170596 0.000233633 0.000255649 9.40626e-05 0.000206347 0.000206476 9.68102e-05 2.50024e-05 0.000108372 5.7314e-05 0.000105644 0.000235651 2.9612e-05 3.85718e-05 0.00011382 5.96012e-05 0.000226588 3.4631e-05 8.06689e-05 7.9007e-05 4.93639e-05 2.55687e-05 0.000414535 9.91293e-05 7.33553e-05 6.71062e-05 9.86635e-05 7.14942e-05 0.000392858 0.025388 8.32054e-05 0.000209347 3.44702e-05 4.25496e-05 7.15213e-05 4.10747e-05 0.000121215 9.73479e-05 6.93853e-05 1.9096e-05 4.6742e-05 6.25067e-05 7.2536e-05 7.37101e-05 9.51539e-05 4.2152e-05 5.56464e-05 6.13182e-05 9.00076e-05 4.46842e-05 9.29797e-05 3.06926e-05 6.9519e-05 4.1227e-05 3.79144e-05 0.000110377 5.71587e-05 0.000188038 0.000234881 3.50676e-05 0.000307756 0.00199807 0.000155237 8.54444e-05 9.72675e-05 0.000195262 7.26291e-05 6.9225e-05 0.000114282 8.05735e-05 4.9829e-05 1.29294e-05 5.67042e-05 4.20658e-05 4.95614e-05 6.62731e-05 5.23643e-05 8.30622e-05 0.000200101 3.26776e-05 0.000356651 9.82508e-05 0.000126959 7.4888e-05 0.000150827 0.000110529 0.000146113 5.965e-05 0.000151352 0.000215536 4.44433e-05 0.000232556 5.32471e-05 0.000111158 0.0107317 0.000139215 0.000387479 0.002606 4.40682e-05 0.000167748 4.01598e-05 0.000123066 0.000146012 4.7464e-05 5.30655e-05 5.09503e-05 9.38428e-05 0.000140016 8.68708e-05 8.0784e-05 9.07638e-05 0.000185942 2.51533e-05 0.000127283 7.74523e-05 2.96804e-05 0.000168702 8.35228e-05 4.58889e-05 0.000440626 0.000114201 8.30862e-05 5.41357e-05 8.08536e-05 5.33562e-05 9.12874e-05 9.62224e-05 0.000127685 1.2767e-05 3.24536e-05 0.000119154 9.42653e-05 8.38092e-05 0.000108772 0.000121757 3.6682e-05 0.000108726 8.32414e-05 8.30981e-05 8.51933e-05 0.000123718 0.000146902 3.26433e-05 7.4758e-05 0.000113409 6.25065e-05 2.90428e-05 9.79151e-05 0.000108866 0.000149602 0.000115752 0.000151679 8.08807e-05 3.59207e-05 6.40392e-05 6.5644e-05 0.000198447 0.000149957 0.000140197 0.000129095 0.039753 4.64957e-05 4.12759e-05 0.0233328 6.95074e-05 7.66282e-05 3.85115e-05 5.62568e-05 5.82363e-05 0.000200857 0.000379278 3.44091e-05 6.2843e-05 0.000115957 5.75333e-05 7.18969e-05 3.87606e-05 0.00894739 5.39708e-05 3.47017e-06 5.58105e-05 9.8016e-05 9.10175e-05 4.70235e-05 0.000116864 9.16366e-05 0.000375999 9.32837e-05 6.76189e-05 2.21825e-05 0.000195923 0.000214946 0.000107185 0.000110964 7.09917e-05 0.000102396 3.42775e-05 0.000148199 0.000123002 0.000102598 4.46752e-05 0.000422594 0.000228457 5.96061e-05 0.000100161 4.53804e-05 0.000123506 0.000196874 0.000257778 7.13567e-05 5.49808e-05 0.0316221 0.00016174 0.000145263 4.52234e-05 5.63175e-05 0.000151352 0.0149187 0.000117135 9.7565e-05 3.64494e-05 0.000140554 0.000106942 5.72424e-05 9.99282e-05 1.33156e-05 9.61883e-05 0.000134643 8.01134e-05 3.97951e-05 3.45229e-05 0.000106096 5.01258e-05 0.000146607 4.87594e-05 0.000150509 7.10566e-05 0.000119568 8.09243e-05 0.000106 4.40262e-05 1.93849e-05 0.000150827 0.000183137 7.86978e-05 0.000202925 0.00013051 4.23111e-05 6.77259e-05 0.000104883 0.000368137 0.000107513 0.000105297 0.000136589 7.79869e-05 6.21366e-05 8.98387e-05 6.07135e-05 6.30015e-05 9.6667e-05 6.43323e-05 8.27126e-05 0.000202815 8.43139e-05 8.98135e-05 0.00018464 0.000121896 0.000104089 3.61382e-05 0.0375792 7.75503e-05 4.87784e-05 0.000147423 6.0701e-05 0.000100532 0.00017434 0.000251104 0.0444401 3.42557e-05 3.78404e-05 6.88209e-05 0.000140737 3.46574e-05 6.82435e-05 9.85131e-05 8.79509e-05 0.000251244 0.00019995 9.04575e-05 0.0414852 1.66618e-05 0.000196802 0.000141523 5.43348e-05 8.62895e-05 0.000108308 7.40593e-05 4.55362e-05 0.00013689 3.87883e-05 4.37135e-05 7.57795e-05 4.09866e-05 0.000156136 9.16306e-05 0.000135492 7.67418e-05 0.000102962 3.76988e-05 0.000515045 3.16153e-05 0.000126659 0.000120176 6.68755e-05 0.000357053 2.86346e-05 7.19908e-05 0.0333369 0.000166763 3.7241e-05 5.3238e-05 9.68667e-05 9.49501e-05 9.59073e-05 2.81257e-05 0.000103046 0.000157295 0.000221555 5.65592e-05 6.50262e-05 8.71336e-05 3.88778e-05 2.31811e-05 5.60473e-05 0.0292614 2.98758e-05 5.02958e-05 0.000177291 0.000147789 4.35691e-05 6.77866e-05 0.000228424 0.000133232 0.000117227 6.49253e-05 8.5829e-05 7.69495e-05 3.80748e-05 6.21819e-05 8.44885e-05 8.18123e-05 5.21692e-05 4.65073e-05 4.43912e-05 0.000125991 8.30443e-05 8.44887e-05 0.000154897 4.37681e-05 7.0677e-05 0.000153846 0.000116274 3.32254e-05 5.26013e-05 3.83632e-05 9.80009e-05 0.000183055 7.81852e-05 0.000118976 0.000107387 4.9991e-05 5.89777e-05 8.29271e-05 7.28485e-05 6.18151e-05 0.000113603 5.85876e-05 0.000169554 6.85191e-05 5.78078e-05 0.000128893 6.36901e-05 9.15628e-05 6.5154e-05 8.12993e-06 5.22217e-05 0.0103526 2.76406e-05 9.2784e-05 0.000223973 4.89581e-05 0.000122316 6.3969e-05 2.23796e-05 3.90813e-05 0.000306206 8.59084e-05 8.1629e-05 9.04162e-05 7.48643e-05 5.55e-05 6.93989e-05 0.000167725 0.000205036 0.000129103 0.0258921 1.44961e-05 0.000116632 4.20218e-05 0.000292737 2.84081e-05 0.000109958 0.000146462 9.57213e-05 7.59632e-05 8.39955e-05 4.82581e-05 0.000150173 6.62711e-05 7.13656e-05 7.18564e-05 0.00018702 5.22891e-05 0.0226931 0.000123421 0.000125486 8.5856e-05 0.000382541 0.020766 1.30837e-05 4.32193e-05 6.90411e-05 0.000113398 3.43932e-05 0.000120673 5.48854e-05 4.71169e-05 1.69033e-05 0.000103667 7.85242e-05 0.000100911 0.000114845 0.000143452 4.92577e-05 7.67697e-05 0.000112913 0.000138669 4.27225e-05 0.000175157 0.000189158 8.8582e-05 7.81849e-05 0.000227365 7.21467e-05 3.33411e-05 4.75176e-05 0.0205504 5.08986e-05 0.000444376 0.000181014 5.25324e-05 5.75932e-05 9.13652e-05 4.90909e-05 0.0718482 7.95564e-05 0.00012796 2.96609e-05 0.000127447 
3.98147e-05 9.43298e-06 3.27153e-05 8.7473e-05 3.26565e-05 3.82516e-05 3.78023e-05 2.44102e-05 3.5996e-05 3.33317e-05 0.000115011 8.34604e-05 6.86786e-05 4.45878e-05 1.98492e-05 3.50625e-05 2.67873e-05 6.30019e-05 2.82433e-05 4.44069e-05 7.96691e-05 9.3779e-05 2.99351e-05 9.83907e-05 0.000142888 7.89469e-05 3.53301e-05 5.98119e-05 3.51099e-05 6.2593e-05 1.96558e-05 4.05397e-05 2.33556e-05 2.42263e-05 4.491e-05 4.84107e-05 5.36983e-05 2.34187e-05 6.66578e-05 2.94683e-05 7.77876e-05 4.82515e-05 5.1721e-05 0.000109815 8.5715e-05 8.21769e-05 3.23388e-05 4.80919e-05 3.47643e-05 8.42765e-05 0.000119042 4.16837e-05 8.55779e-05 3.99124e-05 8.0336e-05 2.36637e-05 3.43299e-05 7.06558e-05 1.63722e-05 3.91018e-05 3.75775e-05 4.49512e-05 1.53553e-05 2.4553e-05 0.000118337 4.35906e-05 2.94207e-05 0.00338587 3.83672e-05 0.000109253 4.36649e-05 3.87269e-05 7.15419e-05 4.24715e-05 5.28553e-05 4.70858e-05 4.96523e-05 8.0487e-05 9.70648e-05 4.73259e-06 0.000179132 3.18717e-05 3.11378e-05 4.15051e-05 9.79749e-05 3.909e-05 0.000153664 6.17039e-05 0.000216789 0.000164827 5.34375e-05 0.000119199 8.4787e-05 0.0250181 1.93681e-05 3.96058e-05 0.000100322 2.37413e-05 8.55849e-05 1.83345e-05 2.04954e-05 2.37177e-05 7.98514e-05 3.12385e-05 0.000113122 3.48081e-05 3.70862e-05 5.69534e-05 2.36234e-05 3.37948e-05 9.14574e-05 8.54326e-05 4.304e-05 7.09395e-05 4.33884e-05 5.53492e-05 2.9108e-05 4.28966e-05 0.000169952 7.72675e-05 5.89542e-05 0.000179298 4.65907e-05 4.74454e-05 1.82823e-05 6.7845e-05 4.55065e-05 7.58277e-05 3.62921e-05 3.70802e-05 0.014767 2.86485e-05 0.0227453 4.36082e-05 4.56499e-05 3.23553e-05 5.26711e-05 2.39104e-05 6.64004e-05 0.000105474 3.08283e-05 4.92019e-05 3.60304e-05 1.24616e-05 0.000150653 7.629e-05 3.17225e-05 4.14897e-05 3.1475e-05 4.23692e-05 6.26424e-05 5.19838e-05 4.78856e-05 9.45425e-05 3.02756e-05 1.57798e-05 2.99849e-05 5.80655e-05 2.75858e-05 3.86312e-05 3.65935e-05 3.84826e-05 1.95622e-05 9.65773e-05 2.96185e-05 4.80609e-05 5.40627e-05 7.07282e-05 4.281e-05 2.45309e-05 2.78002e-05 3.95027e-05 6.46015e-05 6.21737e-05 9.04674e-05 3.26495e-05 2.99469e-05 5.85962e-05 9.25506e-05 6.81341e-05 2.83589e-05 8.7212e-05 3.02507e-05 0.000265436 4.29225e-05 4.86987e-05 0.000224476 2.77209e-05 0.00373617 7.32831e-05 8.925e-05 2.76958e-05 0.000113691 2.54216e-05 1.69905e-05 2.23036e-05 2.17348e-05 6.33269e-05 3.76293e-05 0.0455153 3.96139e-05 3.79752e-05 4.18427e-05 4.1922e-05 3.88773e-05 5.68336e-05 1.59398e-05 0.0283922 6.65954e-05 3.32225e-05 3.82342e-05 3.21274e-05 4.96509e-05 4.9927e-05 9.70884e-05 6.81513e-05 3.54378e-05 3.81375e-05 5.30845e-05 5.88732e-05 3.74283e-05 2.99576e-05 5.09167e-05 2.19565e-05 3.65544e-05 4.05385e-05 5.89313e-05 3.21721e-05 5.58983e-05 4.14971e-05 5.32058e-05 5.24357e-05 2.10792e-05 1.33845e-05 3.42932e-05 4.08186e-05 3.46851e-05 1.67661e-05 0.0001779 1.96952e-05 3.73765e-05 3.10401e-05 6.72488e-05 3.46989e-05 9.60855e-05 2.22646e-05 0.000117815 0.0180182 3.68577e-05 3.38529e-05 8.1298e-05 1.60273e-05 6.26958e-05 2.55182e-05 3.07621e-05 6.51429e-05 5.16561e-05 0.0148878 3.60776e-05 2.64125e-05 7.26677e-05 1.40992e-05 6.77676e-05 9.00764e-05 6.24746e-05 0.0307023 0.0231234 1.36452e-05 0.000263496 2.78525e-05 2.92752e-05 1.25499e-05 6.68728e-05 2.58115e-05 1.99867e-05 9.85609e-05 7.13536e-05 6.31806e-05 6.25385e-05 9.02851e-05 5.02751e-05 9.29992e-05 1.37913e-05 5.54567e-05 2.97387e-05 8.74434e-05 5.44449e-05 2.70329e-05 4.12092e-05 5.04921e-05 3.05907e-05 7.51885e-05 7.61205e-05 7.14771e-05 5.4241e-05 2.45691e-05 3.86068e-05 0.0038677 4.73222e-05 0.000123373 6.70407e-05 1.83223e-05 6.38001e-05 2.29089e-05 4.86797e-05 7.41744e-05 0.0342873 3.07541e-05 1.78104e-05 6.88461e-05 5.50572e-05 2.96439e-05 9.06425e-05 4.88565e-05 4.80426e-05 8.39888e-05 2.05625e-05 5.46541e-05 6.46388e-05 4.31299e-05 8.25802e-05 0.0444553 0.00394515 3.61577e-05 5.08067e-05 2.31215e-05 5.37164e-05 5.79719e-05 2.33292e-05 0.000197132 2.64001e-05 2.87995e-05 0.0373258 0.0001376 3.76464e-05 0.000142334 1.76603e-05 0.000112649 5.95485e-05 4.22968e-05 0.000129416 5.05136e-05 9.34598e-05 1.85779e-05 2.72729e-05 4.8436e-05 3.88779e-05 5.81354e-05 4.3419e-05 0.00438724 2.99263e-05 2.63375e-05 4.87239e-05 6.32906e-05 3.19809e-05 3.40149e-05 6.70951e-05 7.53173e-05 4.56668e-05 3.47943e-05 4.83252e-05 5.46636e-05 0.0207227 6.63147e-05 1.95285e-05 3.00335e-05 4.16927e-05 6.95095e-05 2.33035e-05 8.68284e-05 0.000153896 2.26254e-05 8.937e-05 1.62012e-05 8.03209e-05 3.81812e-05 5.59057e-05 0.0103972 2.58721e-05 6.22985e-05 5.90911e-05 6.38803e-05 5.90249e-05 0.0357487 0.000135186 6.51179e-05 2.0197e-05 4.34736e-05 3.95462e-05 2.03919e-05 7.96298e-05 0.0312311 6.50636e-05 5.70899e-05 7.35604e-05 2.15032e-05 3.34185e-05 0.000100006 7.07909e-05 1.08538e-05 5.05581e-05 0.0262796 0.00011154 6.4339e-05 6.65182e-05 0.000101684 7.01867e-05 4.81294e-05 0.000141982 1.53425e-05 3.04707e-05 3.78621e-05 6.43981e-05 5.53518e-05 0.0338571 6.00986e-05 9.81006e-05 3.00721e-05 3.89541e-05 4.22831e-05 2.69363e-05 0.000102873 3.93662e-05 0.0184051 0.0355221 0.000146152 3.25553e-05 6.45882e-05 2.8339e-05 0.00828751 5.76153e-05 3.81826e-05 3.96347e-05 6.29264e-05 2.08133e-05 1.59557e-05 4.62523e-05 3.36408e-05 8.18182e-05 3.70656e-05 2.99946e-05 2.85766e-05 3.20506e-05 2.69967e-05 2.1107e-05 0.000181509 0.0321991 0.000167281 4.93834e-06 5.33209e-05 1.92292e-05 0.000103689 2.25592e-05 0.04326 4.22075e-05 7.12915e-05 3.43233e-05 0.00873825 5.92308e-05 2.87034e-05 1.84848e-05 0.000101773 1.62975e-05 7.83533e-05 4.62564e-05 5.25368e-05 2.685e-05 2.99596e-05 3.16391e-05 8.27844e-05 4.13398e-05 2.15551e-05 2.70921e-05 0.00024385 8.24279e-05 8.20689e-05 2.99904e-05 5.62e-05 2.68649e-05 4.74269e-05 0.0232358 5.2564e-05 2.07239e-05 4.16037e-05 2.48146e-05 8.58781e-05 5.12602e-05 2.2836e-05 4.51231e-05 4.5379e-05 3.92614e-05 4.10236e-05 0.000104822 6.80961e-05 3.04039e-05 3.1388e-05 2.75537e-05 0.000166906 6.1698e-05 2.25301e-05 0.000117541 7.54548e-05 0.00010473 3.78163e-05 9.2955e-05 5.39659e-05 4.61144e-05 0.000112578 5.44668e-05 1.0607e-05 0.0342242 7.10842e-05 0.000190652 5.87347e-05 5.0673e-05 0.000109027 5.17426e-05 8.84238e-05 6.19952e-05 8.0308e-05 0.0257624 4.66729e-05 8.0801e-05 3.02503e-05 5.99956e-05 6.40932e-05 2.11053e-05 2.65043e-05 4.89577e-05 3.50988e-05 6.19622e-05 5.18578e-05 5.08006e-05 5.47274e-05 5.63531e-05 2.80704e-05 1.82512e-05 3.75516e-05 3.843e-05 1.66179e-05 2.70353e-05 3.80628e-05 4.19055e-05 1.59822e-05 2.7163e-05 4.66217e-05 9.2798e-05 3.74907e-05 3.53063e-05 8.53348e-05 4.16429e-05 6.45004e-05 6.13378e-05 0.000182601 0.000130359 9.71804e-05 5.23369e-05 6.23371e-05 6.832e-05 0.00019028 3.16795e-05 4.81543e-05 3.7386e-05 7.93777e-05 6.01643e-05 6.40152e-05 6.51678e-05 4.29367e-05 4.87496e-05 0.000164436 1.82608e-05 2.71001e-05 1.63735e-05 2.56782e-05 6.46415e-05 2.33911e-05 2.31174e-05 5.01932e-05 6.33557e-05 4.65881e-05 7.90677e-05 4.3392e-05 9.30821e-05 6.03817e-05 3.71093e-05 5.07556e-05 1.20043e-05 6.0905e-05 1.07117e-05 4.99171e-05 4.38314e-05 4.93614e-05 2.05741e-05 6.4643e-05 6.88422e-05 4.10191e-05 7.11229e-05 9.52849e-05 3.70355e-05 2.75636e-05 6.28118e-05 2.82895e-05 2.48925e-05 0.000148207 1.57116e-05 5.07763e-05 2.49869e-05 0.0379863 5.58701e-06 4.33701e-05 5.74372e-05 4.54541e-05 1.91178e-05 4.0884e-05 8.14107e-05 0.00010497 4.93672e-05 2.77757e-05 4.27047e-05 0.0420933 0.000111768 0.000139255 8.53137e-05 0.000110183 4.58755e-05 4.99181e-05 0.000116527 0.000213111 2.60868e-05 3.29208e-05 2.10299e-05 9.26673e-05 4.07292e-05 0.000134843 5.24144e-05 6.79164e-05 3.57052e-05 5.29853e-05 7.35815e-06 7.57275e-05 3.46906e-05 5.93864e-05 4.36501e-05 2.42899e-05 6.1721e-05 8.0214e-05 1.37499e-05 5.18895e-05 2.76178e-05 1.33684e-05 0.000182602 5.7005e-05 4.08168e-05 6.22133e-05 6.6654e-05 2.57436e-05 3.74936e-05 3.2697e-05 7.20304e-05 0.0246273 6.94649e-05 9.26727e-05 0.000109307 0.000125233 9.28585e-05 3.85512e-05 4.0827e-05 0.000133664 0.000113538 2.85722e-05 2.60646e-05 6.49249e-05 4.18078e-05 2.6422e-05 2.31107e-05 9.8386e-05 6.88308e-05 0.0144038 6.8217e-05 5.47066e-05 7.34118e-05 5.444e-05 4.63412e-05 1.498e-05 5.82636e-05 3.22853e-05 8.70101e-05 3.92789e-05 3.52801e-05 2.91166e-05 4.86642e-05 3.40539e-05 4.05565e-05 4.46327e-05 5.78535e-05 3.32988e-05 2.60554e-05 0.000105491 1.88584e-05 1.58529e-05 0.000245865 2.91486e-05 2.02911e-05 2.89918e-05 4.43933e-05 3.88895e-05 0.00012457 2.19045e-05 4.05058e-05 2.05069e-05 5.83265e-05 2.8666e-05 5.37972e-05 0.000121598 3.69685e-05 4.65458e-05 1.90068e-05 0.000169165 7.095e-05 3.14645e-05 4.62703e-05 0.000121773 4.40048e-05 4.89607e-05 4.14126e-05 3.88265e-05 2.86452e-05 4.2935e-05 5.64643e-05 5.74821e-05 0.000105884 5.76964e-05 5.58019e-05 2.62441e-05 2.77601e-05 5.32372e-05 1.54042e-05 1.12702e-05 0.00013612 0.00015756 1.34244e-05 6.29199e-05 8.19638e-05 4.78776e-05 7.09149e-05 6.04746e-05 1.41019e-05 3.43446e-05 7.34537e-05 6.40083e-05 2.60058e-05 8.45894e-05 4.49361e-05 5.20369e-05 4.10577e-05 9.96755e-05 4.27057e-06 6.63994e-05 4.50915e-05 3.73472e-05 3.56887e-05 4.78191e-05 9.58025e-05 8.4248e-05 0.000111144 2.07782e-05 5.16465e-05 0.000112382 4.54043e-05 9.11496e-05 6.18752e-05 5.22695e-05 3.66901e-05 5.79267e-05 5.02308e-05 9.39906e-05 5.46266e-05 2.58268e-05 6.02255e-05 1.62893e-05 4.58783e-05 0.000163572 5.92047e-05 6.3707e-05 4.27915e-05 7.82742e-05 0.000123716 2.1884e-05 0.000103641 4.66e-05 6.62011e-05 1.67339e-05 3.20895e-05 5.02155e-05 4.51587e-05 3.4729e-05 6.1882e-05 2.5976e-05 4.19495e-05 9.65279e-05 8.6123e-05 4.72662e-05 2.62023e-05 3.21559e-05 3.39281e-05 2.36711e-05 6.93053e-05 0.000105535 6.47702e-05 3.03193e-05 1.96772e-05 0.000125146 5.79804e-05 7.82539e-05 0.0442247 5.55133e-05 1.84373e-05 8.66036e-05 5.08072e-05 0.0302217 5.56741e-05 2.3898e-05 3.51071e-05 3.64893e-05 5.48206e-05 1.64758e-05 5.85689e-05 0.00607977 2.43282e-05 0.000166909 3.57819e-05 0.00010549 9.7713e-05 6.35272e-05 3.83886e-05 6.92932e-05 4.09555e-05 3.04925e-05 3.67542e-05 2.52051e-05 6.13747e-05 3.36132e-05 6.6949e-05 0.000137954 7.24497e-05 0.000163966 2.65546e-05 2.83097e-05 9.92653e-05 2.78175e-05 2.55838e-05 0.000111153 3.0016e-05 5.04774e-05 4.69829e-05 8.32848e-05 6.24449e-05 7.28009e-05 0.000161643 1.77657e-05 3.80747e-05 5.32732e-05 2.55913e-05 3.08808e-05 3.58019e-05 4.91554e-05 6.2829e-05 2.6543e-05 4.51208e-05 0.000124032 2.11834e-05 3.03579e-05 3.59892e-05 3.56194e-05 3.29422e-05 0.000112825 4.19635e-05 6.24165e-05 2.63144e-05 2.78438e-05 1.89431e-05 4.0806e-05 2.06617e-05 2.41318e-05 3.42845e-05 5.66855e-05 5.40806e-05 4.6506e-05 8.78461e-05 5.19793e-05 2.02924e-05 6.65476e-05 3.44987e-05 6.35862e-05 4.08776e-05 0.0001069 2.02068e-05 9.45124e-05 9.90204e-05 9.21959e-05 0.000160294 3.90661e-05 3.29941e-05 4.31577e-05 2.67686e-05 4.14542e-05 6.88499e-05 0.000113153 3.59153e-05 7.25789e-05 8.06406e-06 5.53713e-05 3.29478e-05 2.61885e-05 1.42175e-05 4.95248e-05 4.95094e-05 6.45658e-05 5.2849e-05 3.49435e-05 4.22211e-05 4.48527e-05 3.28671e-05 9.98215e-05 6.00375e-05 8.41901e-05 6.62454e-05 6.25426e-05 0.000123655 7.81049e-05 9.30897e-06 3.24554e-05 1.27318e-05 4.36595e-05 3.99695e-05 4.02884e-05 6.30398e-05 3.05858e-05 4.97292e-05 5.96978e-05 0.000128944 2.79247e-05 5.43744e-05 4.10173e-05 4.31572e-05 7.94423e-05 0.000109982 6.22467e-05 3.97572e-05 9.38961e-06 1.70191e-05 2.75347e-05 2.94129e-05 4.83084e-05 3.23301e-05 5.27927e-05 8.15365e-05 5.35278e-05 5.13177e-05 6.15584e-05 4.12217e-05 1.88027e-05 2.9404e-05 3.62891e-05 0.000134801 6.93918e-06 1.97213e-05 7.31151e-05 1.51718e-05 3.64951e-05 0.000100755 4.44828e-05 5.35578e-05 9.93528e-05 7.69647e-05 4.12096e-05 0.000137508 5.25356e-05 3.13497e-05 3.37471e-05 3.14079e-05 2.4648e-05 2.60353e-05 5.72114e-05 6.44177e-05 2.46323e-05 3.19187e-05 7.31746e-05 2.99036e-05 0.000194922 3.98779e-05 3.16237e-05 4.42574e-05 7.12264e-05 5.60885e-05 6.70115e-05 5.09116e-05 4.35565e-05 1.51482e-05 4.47276e-05 
0.000264538 0.000121876 0.000165479 0.00635302 0.000240264 4.06042e-05 8.59034e-05 5.1645e-06 5.17377e-05 0.000244772 7.9159e-05 0.0167896 3.35737e-05 6.11194e-05 5.89506e-05 0.000117478 0.000870507 1.48537e-05 4.25471e-05 4.81005e-05 4.31259e-05 2.9706e-05 0.000101028 9.99825e-05 8.22002e-05 0.000125241 5.28133e-05 9.88603e-05 3.08723e-05 0.000263952 6.40412e-05 5.85311e-05 9.84669e-05 6.05503e-06 3.83843e-05 7.61438e-05 0.00047265 4.78122e-05 7.42339e-05 3.86442e-05 0.000157775 4.7259e-05 6.22948e-05 4.85114e-05 0.000143323 1.79531e-05 0.000105248 7.91505e-05 0.004033 0.00113356 6.24247e-05 5.40997e-05 7.32242e-05 0.000311507 4.43186e-05 0.000190429 2.96702e-05 2.93125e-05 0.000163606 0.000152121 3.52928e-05 0.00948897 0.000194062 0.000169416 4.53027e-05 0.0171486 7.29977e-05 7.98223e-05 0.0262083 5.02216e-05 7.07407e-05 3.70054e-05 0.0114657 0.00112023 0.000290268 0.000290572 8.28528e-05 7.05243e-05 2.99153e-05 7.66446e-05 6.72046e-05 1.91891e-05 5.87839e-05 3.67608e-05 0.000161547 9.90695e-05 0.000167715 0.0131169 7.46494e-05 0.000130407 3.48229e-05 8.29206e-05 8.02454e-05 0.000126115 5.68878e-05 3.20121e-05 5.8077e-05 5.93485e-05 0.0242858 4.32325e-05 6.08409e-05 5.78625e-05 0.000102609 5.46052e-05 4.43773e-05 5.38066e-05 3.73486e-05 8.7425e-05 3.74958e-05 0.00074526 5.89203e-05 0.000295253 0.000246363 0.000118959 6.72433e-05 6.07547e-05 0.000624731 3.83498e-05 6.89553e-05 8.83407e-05 3.1678e-05 5.64411e-05 0.00621879 0.000251439 7.15648e-05 3.53213e-05 3.08435e-05 2.43433e-05 3.65223e-05 0.000165553 4.44294e-05 5.80384e-05 7.31185e-05 5.34817e-05 0.000229466 8.196e-05 4.27903e-05 3.49795e-05 4.60232e-05 4.74188e-05 0.000163122 7.08877e-05 0.000213487 1.64854e-05 3.99349e-05 0.022994 2.77196e-05 8.33547e-05 1.47145e-05 5.58469e-05 0.0134525 7.53809e-05 6.48087e-05 3.55056e-05 5.5819e-05 7.89471e-05 0.000183882 6.16791e-05 4.50901e-05 0.000448102 0.000412035 3.70779e-05 3.07294e-05 6.62159e-05 0.000244575 7.94097e-05 3.45753e-05 0.000365114 9.63748e-05 2.67494e-05 3.28144e-05 2.46629e-05 6.10924e-05 0.000332542 0.000591544 5.68101e-05 5.96153e-05 1.99266e-05 6.97423e-05 7.95575e-05 4.4332e-05 0.000140057 0.000149143 0.000219648 6.62174e-05 8.85763e-05 0.00016997 0.000328653 9.01525e-05 0.000279368 2.65571e-05 3.66927e-05 0.000101128 0.000105601 4.63718e-05 0.000290504 3.48465e-05 0.00241636 0.000207627 0.000125086 7.76562e-05 7.62249e-05 0.000370497 5.18238e-05 3.5523e-05 0.020973 5.86627e-05 0.000117766 0.000106823 0.000159027 6.74616e-05 3.66319e-05 0.000187614 5.69844e-05 4.02722e-05 8.12799e-05 0.000556182 0.000125992 6.10746e-05 1.19876e-05 0.000354906 2.42634e-05 5.70151e-05 5.7822e-05 3.81698e-05 0.000230005 6.9143e-05 8.99618e-05 0.000183702 2.15734e-05 3.80987e-05 0.000175012 0.000114356 6.7394e-05 3.54025e-05 0.0118696 3.25822e-05 3.97279e-05 0.000125571 4.56547e-05 0.000113635 2.52579e-05 5.1398e-05 1.6195e-05 0.000160486 3.35919e-05 4.8957e-05 5.93001e-05 6.02237e-05 7.28999e-05 3.33747e-05 2.17211e-05 0.0160681 0.000189592 0.000618882 5.20103e-05 5.29888e-05 7.21262e-05 0.000173424 1.16215e-05 3.62161e-05 8.6125e-05 0.000274056 0.000733976 0.000277101 0.000133645 2.18316e-05 3.01833e-05 0.000100752 4.47837e-05 5.27663e-05 8.56931e-05 0.000655039 7.30639e-05 5.89413e-05 0.000106688 7.88616e-05 4.22642e-05 2.04395e-05 4.97614e-05 0.00827088 0.0175419 9.06032e-05 0.000957266 6.52184e-05 5.47428e-05 0.000276535 0.000201151 6.38138e-05 0.000116883 9.8074e-05 0.000146836 2.60304e-05 0.00791962 7.08197e-05 3.88673e-05 0.000196288 5.33427e-05 6.42679e-05 6.29172e-05 6.0342e-05 6.88945e-05 0.000188491 5.25935e-05 4.80734e-05 0.0121778 7.98271e-05 2.10824e-05 0.000181359 0.0002621 3.40968e-05 6.71403e-05 0.0268203 0.000286303 0.000646689 6.32759e-05 4.91656e-05 0.000305309 0.0138706 5.342e-05 7.68185e-05 0.000123756 5.83156e-05 0.000248743 0.000228283 8.93197e-05 6.11958e-05 0.000141307 0.000218758 0.000168465 3.82111e-05 5.38025e-05 0.000150039 9.35757e-05 5.48901e-05 0.000116812 3.73474e-05 0.000109807 2.73543e-05 0.000190742 3.82687e-05 5.5556e-05 5.23123e-05 2.03697e-05 5.66796e-05 0.000887167 0.000125322 3.73255e-05 0.000112602 3.332e-05 5.36768e-05 1.48786e-05 0.00089227 0.000100908 8.67681e-05 0.000111196 7.52188e-05 4.18894e-05 3.40427e-05 3.23157e-05 8.00436e-05 0.00632322 9.01574e-05 4.70813e-05 0.000284596 3.10639e-05 7.92707e-05 7.83499e-05 3.65417e-05 4.3399e-05 7.11267e-05 4.56053e-05 3.67854e-05 6.46073e-05 4.9636e-05 6.18602e-05 5.93232e-05 5.88097e-05 2.3615e-05 5.56287e-05 8.4951e-05 3.52571e-05 0.000179104 0.000172977 8.06893e-05 7.9304e-05 7.6605e-05 0.000531737 2.01319e-05 9.41283e-05 0.01662 0.000122467 7.06503e-05 0.00377552 6.03873e-05 5.57284e-05 7.09739e-05 0.00111065 0.000291287 4.17041e-05 7.02282e-05 8.18924e-05 7.43573e-05 4.80601e-05 6.34081e-05 5.29563e-05 5.734e-05 4.8184e-05 7.45211e-05 2.44409e-05 5.50262e-05 6.98121e-05 0.000462658 0.0115435 0.000131642 3.5163e-05 5.81969e-05 9.96357e-05 2.21443e-05 4.07758e-05 9.10849e-05 7.94587e-05 0.000147732 0.000110407 6.12609e-05 0.000122977 5.41508e-05 6.09562e-05 2.6055e-05 2.67078e-05 5.49006e-05 0.00047346 2.64872e-05 7.13905e-05 6.45619e-05 7.8707e-05 2.63683e-05 0.0133193 5.51051e-05 0.000145547 0.00014622 0.000203348 0.000164841 0.00702325 5.7633e-05 0.000115871 0.000109339 6.62262e-05 3.98352e-05 3.22266e-05 4.03198e-05 5.24229e-05 4.30969e-05 0.000125571 5.11498e-05 8.3327e-05 0.000200406 5.07663e-05 0.000434946 7.42653e-05 4.19409e-05 9.96422e-05 5.69106e-05 9.69662e-05 7.16915e-05 0.000973099 0.000545924 2.63612e-05 8.41956e-05 1.95785e-05 7.18016e-05 0.0136779 8.15372e-05 0.00014445 8.76198e-05 7.36019e-05 3.45968e-05 0.0225284 3.07413e-05 0.000146966 9.13342e-05 9.04016e-05 4.8181e-05 0.000208142 0.000181569 2.98421e-05 0.000195939 4.78119e-05 0.000106172 3.21413e-05 0.00401214 3.80704e-05 0.000105867 5.4905e-05 8.76064e-05 0.000527461 0.000100783 9.51195e-05 0.000238292 0.000438258 7.8001e-05 0.000110519 6.67881e-05 8.07772e-05 0.000175794 7.05047e-05 6.78595e-05 9.3919e-05 4.231e-05 0.000130237 0.000128694 0.0275287 6.69621e-05 2.93895e-05 2.93077e-05 8.45525e-05 2.77423e-05 0.0139992 3.56689e-05 2.40273e-05 5.03997e-05 7.78224e-05 5.83854e-05 7.80553e-05 0.000185481 8.5554e-05 0.000830299 6.55981e-05 5.1319e-05 0.00011004 0.0150404 3.54757e-05 0.000189902 5.09916e-05 0.00040542 0.000139963 0.000129343 0.000736666 0.00013929 5.57428e-05 4.69437e-05 6.60942e-05 0.000206454 4.16826e-05 4.22818e-05 0.000181195 5.45724e-05 0.000132976 3.72109e-05 6.21063e-05 0.000190371 3.86508e-05 0.000129719 3.83411e-05 8.45122e-05 0.000127594 0.000163567 4.54235e-05 8.80994e-05 0.000109501 0.0128858 9.50406e-05 7.75942e-05 3.90915e-05 0.000138119 6.7454e-05 5.31793e-05 8.45166e-05 5.24121e-05 5.1719e-05 2.92397e-05 8.51056e-05 0.000448738 6.23225e-05 3.71136e-05 3.36739e-05 3.88228e-05 5.08054e-05 3.85716e-05 2.67714e-05 3.67789e-05 4.58302e-05 2.6395e-05 2.32705e-05 0.0001504 3.30722e-05 2.91503e-05 2.80876e-05 0.00183258 4.9742e-05 0.000154582 0.000215189 0.00185081 2.83997e-05 2.77318e-05 5.14888e-05 5.61671e-05 0.000103109 0.000466781 0.000110301 0.000105491 0.000510527 4.65309e-05 3.14749e-05 4.31477e-05 0.0180572 4.2182e-05 0.000160345 8.81507e-05 8.24839e-05 9.08855e-06 0.000189618 5.81364e-05 3.09815e-05 0.000128202 8.78638e-05 0.000702862 4.89771e-05 5.8857e-05 0.000173872 8.72905e-05 8.12135e-05 8.2941e-05 5.59287e-05 0.0176664 0.0044564 8.99228e-05 0.000111662 4.51705e-05 6.4647e-05 0.00014955 4.16355e-05 2.48118e-05 7.3503e-05 0.000118909 2.57108e-05 7.67926e-05 2.66426e-05 6.22375e-05 0.000105309 0.000135997 8.33463e-05 8.8532e-05 2.96143e-06 6.03535e-05 4.56625e-05 0.000119458 7.31484e-05 4.06619e-05 6.6669e-05 8.17654e-05 8.12757e-05 6.64292e-05 5.95313e-05 4.49178e-05 4.01515e-05 5.54267e-05 5.40699e-05 0.000125518 4.32141e-05 8.75641e-05 0.000103445 5.40574e-05 9.27958e-05 9.22294e-05 6.98551e-05 2.30171e-05 0.000117602 0.000112646 5.55293e-05 7.04889e-05 8.57146e-05 0.000306248 8.51522e-05 3.98748e-05 0.0115857 0.000486221 4.40003e-05 3.48098e-05 2.57025e-05 4.29039e-05 6.71977e-05 9.98416e-05 2.24377e-05 4.03625e-05 3.35182e-05 3.48341e-05 0.000193459 6.29276e-05 0.000216814 9.86566e-05 0.00525464 9.67273e-05 4.75899e-05 0.00849812 0.000264216 3.25893e-05 6.70322e-05 0.000363516 6.69651e-05 0.000122339 0.000456517 2.72666e-05 3.12415e-05 0.000217959 4.02487e-05 2.37275e-05 5.35108e-05 0.00442168 6.97848e-05 0.000134221 3.82572e-05 0.00753039 7.65948e-05 0.000265816 6.86515e-05 0.000107193 8.45165e-05 7.93385e-05 0.000114704 2.65406e-05 0.0219411 0.000228707 0.000144471 5.42889e-05 0.0473995 6.47044e-05 2.72228e-05 4.8824e-05 0.0166017 5.95763e-05 2.70069e-05 0.000236172 7.60355e-05 0.00016275 0.000650035 7.70047e-05 7.98326e-05 7.71484e-05 9.45158e-05 6.84361e-05 5.709e-05 0.00898652 5.08197e-05 0.0245016 0.000122451 3.22396e-05 4.77297e-05 0.00240674 5.68959e-05 3.48658e-05 6.45781e-05 9.78402e-05 7.2318e-05 7.57754e-05 5.45718e-05 2.19075e-05 0.000101186 9.80501e-05 3.68279e-05 4.04968e-05 3.39481e-05 0.000572777 4.93011e-05 0.000100662 3.3681e-05 7.3415e-05 7.34976e-05 0.000166877 6.48318e-05 4.23388e-05 6.30308e-05 6.21547e-05 0.000401374 0.000142392 0.000116855 5.37955e-05 9.1962e-05 5.94729e-05 8.40063e-05 3.30576e-05 6.39997e-05 0.000349644 0.0178935 6.35349e-05 0.000658487 5.26255e-05 0.000127167 3.73401e-05 8.73103e-05 4.47934e-05 0.000117557 0.000468928 5.41338e-05 4.12656e-05 0.000157756 4.98395e-05 1.91035e-05 3.18872e-05 0.000228852 0.0101102 0.000138614 0.000114235 0.00022336 0.00011603 5.70932e-05 0.0206602 7.93652e-05 0.00542982 6.1577e-05 7.35012e-05 5.12429e-05 3.04089e-05 0.000116148 0.000129158 1.74128e-05 6.76283e-05 5.26017e-05 9.08147e-05 0.000157469 0.0096773 3.04051e-05 4.22954e-05 3.25968e-05 5.5013e-05 3.4682e-05 4.10973e-05 7.0675e-05 6.66898e-05 0.000120964 0.000108187 7.38894e-05 3.25849e-05 0.000108324 2.48559e-05 6.19258e-05 3.00449e-05 0.000164837 0.0171307 0.000310541 0.000207421 0.000160593 5.50356e-05 0.000101784 3.32209e-05 7.64906e-05 0.00014588 0.000115138 0.0127157 0.000162597 0.000111694 8.38793e-05 6.71452e-05 5.11777e-05 5.26046e-05 2.17474e-05 2.94187e-05 5.30747e-05 7.00984e-05 0.000218738 2.64682e-05 0.000277114 4.03179e-05 0.0238571 5.48226e-05 0.0068097 4.37012e-05 0.000494759 4.8789e-05 9.1137e-05 3.50525e-05 4.11584e-05 0.000116731 9.51291e-05 3.04329e-05 0.000105077 0.000215714 5.65525e-05 2.92359e-05 3.85121e-05 4.65357e-05 2.73889e-05 5.24031e-05 3.37267e-05 0.000170383 0.0226268 3.31374e-05 0.000398938 0.00042094 0.000222844 3.3483e-05 0.000863229 2.54833e-05 5.959e-05 0.000699741 8.65471e-05 3.8069e-05 7.92083e-05 6.21173e-05 7.62458e-05 0.00014628 0.000106139 8.54093e-05 1.97465e-05 9.05227e-05 0.000161255 7.8587e-05 6.09854e-05 0.000225406 4.48881e-05 0.000483451 0.000101992 0.000173306 8.04886e-05 6.67057e-05 3.07361e-05 9.37733e-05 0.0055521 0.000107114 3.2415e-05 0.000189341 7.88087e-05 4.34499e-05 5.04393e-05 2.87726e-05 6.60252e-05 5.20366e-05 7.49929e-05 7.09506e-05 0.000100564 3.61838e-05 2.75393e-05 0.000129947 0.000255252 5.7521e-05 4.19065e-05 0.00798636 2.08786e-05 4.42641e-05 4.32646e-05 4.44586e-05 5.30851e-05 5.52301e-05 0.000196056 1.19837e-05 7.21542e-05 8.61997e-05 7.83352e-05 5.99277e-05 0.0106751 8.00012e-05 5.71768e-05 5.18502e-05 7.23715e-05 0.00524443 0.000266104 5.18127e-05 0.000371808 0.000222367 0.00644486 2.39994e-05 6.95811e-05 0.000139009 3.53013e-05 4.91044e-05 5.32695e-05 5.20141e-05 5.58903e-05 6.17724e-05 0.000302028 6.61167e-05 5.86081e-05 6.19242e-05 5.62712e-05 8.33763e-05 0.000894916 0.000121484 0.000182997 0.000185371 7.73255e-05 0.000199564 1.98102e-05 0.000724868 8.90631e-05 0.000323616 0.000239597 5.56335e-05 0.00761277 0.000552957 0.000108854 5.04006e-05 3.51597e-05 0.000692986 0.000648948 1.15822e-05 0.0202451 5.69087e-05 3.93754e-05 2.94786e-05 5.88165e-05 
7.1224e-05 1.55174e-05 0.0289592 6.11642e-05 1.38734e-05 1.72751e-05 1.26455e-05 2.03733e-05 4.26736e-05 2.54253e-05 2.54435e-05 2.86985e-05 3.78873e-05 2.38193e-05 2.53599e-05 0.0218654 5.40189e-05 1.59489e-05 3.10522e-05 2.35318e-05 2.03959e-05 2.74872e-05 2.84912e-05 9.32566e-05 1.93411e-05 3.69338e-05 2.73085e-05 4.05596e-05 7.94271e-06 3.47252e-05 1.81228e-05 4.02995e-05 1.96373e-05 6.13794e-05 2.32394e-05 3.99638e-05 3.0021e-05 1.89027e-05 2.5262e-05 1.0507e-05 5.29217e-05 3.12861e-05 7.31355e-05 2.49798e-05 3.92248e-05 4.66464e-05 5.82826e-05 3.46669e-05 1.70911e-05 6.19794e-05 5.70099e-05 1.84887e-05 1.77416e-05 0.0295722 2.83654e-05 2.07117e-05 2.87769e-05 6.72716e-05 2.06166e-05 1.74828e-05 2.49635e-05 2.84006e-05 1.33474e-05 1.24388e-05 3.77879e-05 4.62152e-05 0.00882608 2.90601e-05 6.95045e-05 3.28878e-05 3.60929e-05 5.31402e-05 5.6554e-05 3.26013e-05 3.95465e-05 1.55764e-05 4.57115e-05 3.24674e-05 6.65058e-05 2.94502e-05 2.36512e-05 4.63298e-05 2.96583e-05 8.03891e-06 4.42232e-05 2.00983e-05 3.14206e-05 5.85123e-05 4.49227e-05 9.10671e-05 3.96575e-05 3.79632e-05 2.28699e-05 2.70559e-05 9.3633e-06 2.44585e-05 3.84652e-05 2.69598e-05 3.79641e-05 1.99235e-05 1.23072e-05 1.80567e-05 1.91748e-05 1.06704e-05 3.33045e-05 2.84124e-05 1.13063e-05 3.08936e-05 8.16898e-06 4.05233e-05 3.33326e-05 2.04891e-05 2.53994e-05 0.023059 2.51628e-05 3.81068e-05 5.70491e-05 3.92695e-05 6.51248e-05 4.40684e-05 3.63139e-05 3.67423e-05 2.19514e-05 3.06657e-05 2.43712e-05 2.74624e-05 1.70777e-05 0.000134155 1.34766e-05 2.47818e-05 1.47416e-05 2.36794e-05 2.33573e-05 4.60706e-05 2.56973e-05 2.2474e-05 3.26462e-05 5.95013e-05 3.99835e-05 2.13055e-05 1.37897e-05 2.40708e-05 2.19812e-05 1.00438e-05 2.64504e-05 9.0863e-05 1.20727e-05 6.25363e-05 2.1679e-05 3.5315e-05 5.08621e-05 2.5427e-05 4.08885e-05 2.82621e-05 1.88576e-05 4.95226e-05 2.62452e-05 8.18632e-05 2.00261e-05 3.2921e-05 3.56909e-05 2.63862e-05 1.8756e-05 2.42609e-05 2.11579e-05 2.89162e-05 2.88411e-05 0.0263202 1.83763e-05 1.10249e-05 1.70833e-05 8.65639e-05 5.82199e-05 3.49801e-05 3.92834e-05 2.19063e-05 2.55388e-05 1.46484e-05 3.50585e-05 2.81923e-05 2.1475e-05 3.97992e-05 0.0110924 7.84697e-05 3.70146e-05 3.94965e-05 3.6228e-05 3.49925e-05 1.76057e-05 2.36499e-05 2.9083e-05 2.54406e-05 2.61649e-05 2.6413e-05 2.26338e-05 3.26208e-05 2.4649e-05 2.34558e-05 4.82017e-05 3.19967e-05 2.3809e-05 1.83317e-05 3.19245e-05 1.51045e-05 2.63547e-05 6.10318e-05 3.18959e-05 2.85895e-05 4.18147e-05 4.08336e-05 5.8591e-05 5.52967e-05 0.0130104 3.68751e-05 6.14224e-05 3.08017e-05 1.98275e-05 3.98717e-05 4.36373e-05 1.75562e-05 3.98868e-05 2.91002e-05 4.80126e-05 4.37983e-05 1.71471e-05 1.36499e-05 3.66827e-05 2.15594e-05 3.04125e-05 1.74565e-05 2.29562e-05 1.9382e-05 5.30401e-05 1.46606e-05 2.40653e-05 1.33674e-05 3.34778e-05 2.22518e-05 3.1268e-05 2.5346e-05 1.90243e-05 0.0001036 3.08958e-05 2.25172e-05 9.86597e-05 6.8055e-06 2.67402e-05 2.05548e-05 1.69302e-05 2.70394e-05 4.41417e-05 1.34559e-05 3.36967e-05 1.32392e-05 4.14993e-05 3.86195e-05 1.38653e-05 1.99028e-05 1.58298e-05 1.85134e-05 3.47685e-05 2.1972e-05 2.39767e-05 3.23626e-05 2.59171e-05 9.0976e-06 2.95707e-05 2.43713e-05 0.000154654 3.6409e-05 2.20992e-05 2.27327e-05 4.69435e-05 2.55701e-05 4.64844e-05 4.9488e-05 3.59512e-05 1.73606e-05 4.17264e-05 7.38054e-05 4.46043e-05 6.53073e-05 2.22903e-05 5.75548e-05 3.47409e-05 3.98096e-05 0.0265947 0.0251318 4.5678e-05 0.0161122 1.50017e-05 7.31285e-05 2.72707e-05 4.00078e-05 4.20358e-05 2.39905e-05 0.0191756 2.34693e-05 2.2561e-05 4.15089e-05 0.000128659 3.00808e-05 0.0252917 0.000111093 2.34505e-05 5.04581e-05 2.68397e-05 2.27346e-05 0.00982042 0.0266401 0.000104627 2.69841e-05 5.13322e-05 0.025664 2.9223e-05 4.7837e-05 2.19984e-05 1.65587e-05 6.48424e-05 3.98705e-05 4.63953e-05 3.16634e-05 3.04008e-05 1.40776e-05 3.32042e-05 1.79403e-05 3.90135e-05 2.78952e-05 3.20478e-05 0.000137579 2.0382e-05 5.70722e-05 3.81907e-05 0.000111054 5.63672e-05 5.89876e-05 1.23963e-05 4.12294e-05 2.6525e-05 1.6441e-05 3.56845e-05 3.87626e-05 4.2818e-05 2.57273e-05 0.000173007 1.64722e-05 2.7924e-05 4.62456e-05 3.90692e-05 3.33731e-05 9.14271e-06 1.12956e-05 4.41539e-05 2.11483e-05 5.92019e-05 4.38512e-05 4.35875e-05 2.36038e-05 4.82221e-05 1.71432e-05 1.79332e-05 5.85714e-05 2.55958e-05 2.04808e-05 2.45703e-05 2.43479e-05 2.5003e-05 2.51997e-05 2.2189e-05 3.1346e-05 5.06215e-05 2.47248e-05 4.96512e-05 1.78597e-05 4.96848e-05 2.15844e-05 2.57737e-05 4.01606e-05 1.02087e-05 3.18245e-05 2.44038e-05 2.62659e-05 2.85616e-05 4.59967e-05 6.38886e-05 0.000107702 1.26399e-05 2.00079e-05 2.81768e-05 2.60428e-05 7.83235e-05 3.1942e-05 3.65923e-05 2.55114e-05 4.13815e-05 2.48591e-05 2.14256e-05 6.05028e-05 0.0324226 1.89395e-05 2.09183e-05 3.62575e-05 3.00058e-05 4.11107e-05 4.23927e-05 3.98541e-05 2.15845e-05 3.65419e-05 3.47084e-05 1.73798e-05 2.38657e-05 4.43846e-05 3.29305e-05 3.29958e-05 4.41682e-05 4.39157e-05 3.4849e-05 2.83472e-05 2.01044e-05 3.49369e-05 4.945e-05 3.39652e-05 0.0224172 4.08705e-05 2.02452e-05 2.86096e-05 3.10463e-05 3.2783e-05 4.40874e-05 3.29538e-05 5.47414e-05 2.44771e-05 2.50812e-05 5.91407e-05 1.33498e-05 1.87495e-05 5.31653e-05 3.51909e-05 2.6569e-05 2.69185e-05 2.17948e-05 2.40048e-05 2.23124e-05 4.68624e-05 1.96042e-05 9.11533e-05 3.26057e-05 7.70066e-05 2.07856e-05 2.86143e-05 1.80721e-05 2.44529e-05 1.00777e-05 2.04486e-05 9.29973e-06 2.55566e-05 1.30942e-05 1.26878e-05 2.01892e-05 2.69865e-05 5.71118e-06 2.69243e-05 2.7339e-05 2.90765e-05 0.0135123 4.75072e-05 2.93169e-05 1.36619e-05 4.459e-05 1.40848e-05 2.95163e-05 2.46823e-05 1.35822e-05 0.000128452 2.90647e-05 4.40124e-05 2.33662e-05 4.18567e-05 1.6548e-05 0.0140678 3.3888e-05 5.49342e-05 8.63822e-06 2.94341e-05 4.21039e-05 2.02916e-05 0.0225251 1.77306e-05 3.86313e-05 1.7449e-05 3.49886e-05 1.41404e-05 6.2674e-05 4.00902e-05 2.55609e-05 3.73138e-05 1.349e-05 3.10658e-05 1.64142e-05 2.81105e-05 5.34279e-05 4.88676e-05 2.28424e-05 0.0167582 2.92988e-05 1.70844e-05 2.99783e-05 8.80296e-05 3.92999e-05 2.42745e-05 4.50471e-05 3.32039e-05 7.80822e-05 2.91374e-05 2.52229e-05 3.96121e-05 1.47155e-05 2.67243e-05 5.61037e-05 0.000116129 2.24615e-05 5.28636e-05 3.47888e-05 0.015569 5.54627e-05 5.53765e-05 3.42622e-05 2.02748e-05 1.91057e-05 4.21934e-05 3.48604e-05 3.80124e-05 0.0257605 2.37135e-05 2.11223e-05 0.0189892 0.00841367 4.1317e-05 2.51945e-05 2.06406e-05 1.92422e-05 3.58847e-05 0.0100566 2.29171e-05 1.23852e-05 2.24414e-05 3.53729e-05 0.0177023 1.71783e-05 1.65286e-05 1.76858e-05 2.63908e-05 3.69263e-05 0.000121718 4.91064e-05 2.7427e-05 0.0126473 2.26729e-05 3.03187e-05 0.000113562 5.05434e-05 2.45452e-05 0.0159831 2.40496e-05 5.3057e-05 5.99724e-05 1.5086e-05 2.66987e-05 3.37104e-05 1.79504e-05 4.62497e-06 2.26641e-05 2.08337e-05 2.04355e-05 4.22864e-05 9.03294e-06 2.39987e-05 3.87041e-05 1.87727e-05 0.00015675 1.18324e-05 1.9655e-05 2.06961e-05 1.9694e-05 3.73437e-05 1.87747e-05 2.27431e-05 2.97114e-05 2.82424e-05 2.27687e-05 5.82772e-05 0.0264991 3.64395e-05 3.16101e-05 2.31925e-05 2.3251e-05 2.20738e-05 2.46027e-05 3.13716e-05 0.00397503 3.09515e-05 2.91764e-05 1.75849e-05 3.70376e-05 2.42912e-05 5.48336e-05 8.65736e-06 3.59404e-05 0.00858909 0.0114596 1.68018e-05 0.0249784 1.88307e-05 3.05148e-05 3.93347e-05 1.75192e-05 3.1111e-05 0.000168795 2.32624e-05 6.71743e-05 7.25541e-05 3.26471e-05 3.15514e-05 2.49064e-05 8.21706e-05 3.75678e-05 4.73405e-05 0.000140873 3.26799e-05 2.06934e-05 0.019069 3.07111e-05 3.5674e-05 3.7469e-05 5.29396e-05 1.80743e-05 2.71707e-05 2.52326e-05 3.43093e-05 3.07346e-05 2.37725e-05 5.50651e-05 3.70245e-05 3.60236e-05 2.90364e-05 2.29481e-05 2.05753e-05 1.87408e-05 3.66199e-05 2.71834e-05 5.69122e-05 5.64288e-05 3.62222e-05 4.73653e-05 3.395e-05 1.92569e-05 5.30061e-05 3.17849e-05 3.28107e-05 1.87281e-05 2.87328e-05 2.33151e-05 3.12973e-05 2.17112e-05 2.75191e-05 3.80287e-05 2.28542e-05 2.72176e-05 2.56038e-05 1.88172e-05 0.00508799 4.75122e-05 4.34481e-05 3.17536e-05 1.46934e-05 4.33291e-05 4.86027e-05 1.15803e-05 2.617e-05 2.06018e-05 6.62003e-05 3.28181e-05 2.9971e-05 4.3479e-05 2.20177e-05 0.00011585 2.36259e-05 0.0256771 2.15562e-05 1.94644e-05 1.71683e-05 6.85646e-05 3.29428e-05 2.92507e-05 5.22102e-05 2.44684e-05 1.64696e-05 2.36454e-05 2.4259e-05 2.6396e-05 0.000105569 0.0343522 1.35483e-05 8.29017e-05 2.60826e-05 1.7848e-05 2.40774e-05 4.06485e-05 4.01556e-05 2.93684e-05 3.07316e-05 1.18409e-05 2.15578e-05 1.74892e-05 1.17141e-05 2.09017e-05 2.04476e-05 7.6833e-05 3.29728e-05 2.55103e-05 1.02997e-05 7.27042e-05 0.0165193 1.43875e-05 1.58954e-05 2.79285e-05 2.64124e-05 3.08008e-05 2.38136e-05 4.66911e-05 2.00828e-05 3.18463e-05 0.0208279 4.44182e-05 2.57087e-05 2.98245e-05 2.53695e-05 1.75512e-05 0.000120674 0.000101969 2.51563e-05 3.39603e-05 2.78431e-05 1.35649e-05 2.99427e-05 5.04908e-05 3.62429e-06 7.89205e-05 5.40213e-05 2.50866e-05 3.37242e-05 2.26026e-05 1.76797e-05 6.89382e-05 2.87561e-05 3.74037e-05 7.80694e-06 3.57201e-05 2.80512e-05 2.74891e-05 0.016764 1.40295e-05 5.04157e-05 3.93273e-05 6.20975e-05 9.46944e-06 2.04429e-05 3.92129e-05 0.0104727 3.77972e-05 3.93396e-05 1.89335e-05 2.97442e-05 3.37509e-05 0.0144929 4.70203e-05 2.53168e-05 5.85336e-05 1.35151e-05 2.00389e-05 0.000114115 8.65603e-05 2.29752e-05 3.94928e-05 2.6591e-05 4.70565e-05 3.18064e-05 1.82984e-05 4.22683e-05 2.45164e-05 3.68873e-05 1.83258e-05 3.05133e-05 4.50512e-05 2.6509e-05 3.10418e-05 0.000116066 2.65248e-05 1.17537e-05 5.49488e-05 6.66409e-05 1.74837e-05 2.18409e-05 1.70647e-05 1.39514e-05 2.07477e-05 3.20299e-05 3.95652e-05 3.17829e-05 1.50098e-05 1.66776e-05 3.32658e-05 4.49336e-05 8.08938e-05 2.1253e-05 2.6172e-05 2.92754e-05 7.16648e-05 4.48527e-05 3.97351e-05 6.19334e-05 1.43634e-05 2.43249e-05 7.43917e-05 3.03098e-05 1.52294e-05 1.58293e-05 3.01603e-05 1.80066e-05 4.67687e-05 2.4724e-05 2.72273e-05 2.84308e-05 4.38176e-05 2.32876e-05 2.96535e-05 3.46556e-05 2.24274e-05 1.05075e-05 3.0465e-05 0.0275519 1.92931e-05 1.81692e-05 1.93757e-05 2.03061e-05 8.79556e-05 4.55085e-05 3.00779e-05 6.78784e-05 0.0152707 3.36053e-05 3.61068e-05 1.99705e-05 4.81834e-05 5.97252e-05 6.01226e-05 1.61459e-05 5.69181e-05 5.23894e-05 2.98343e-05 1.18549e-05 2.39936e-05 4.02072e-05 2.59329e-05 4.55594e-05 4.60438e-05 1.83352e-05 3.04847e-05 0.0156056 3.32654e-05 1.3259e-05 3.10627e-05 2.73679e-05 4.21226e-05 2.71521e-05 7.15023e-05 3.25704e-05 4.69444e-05 9.95728e-06 7.00043e-05 2.04289e-05 1.60983e-05 3.6026e-05 9.19841e-05 1.77328e-05 6.52047e-05 4.34995e-05 5.01071e-05 2.43213e-05 5.38272e-05 7.61322e-05 7.01385e-05 0.0121355 3.18915e-05 3.93495e-05 1.95377e-05 2.9961e-05 5.43088e-05 3.46217e-05 5.52642e-05 3.24286e-05 2.24417e-05 2.17794e-05 2.11977e-05 3.40504e-05 4.12808e-05 1.72994e-05 3.27739e-05 3.20858e-05 1.85065e-05 2.34765e-05 2.42318e-05 1.53671e-05 2.35046e-05 2.91384e-05 2.16379e-05 3.05968e-05 2.19396e-05 1.8973e-05 2.01719e-05 0.019034 3.93041e-05 9.43159e-05 2.31847e-05 2.65815e-05 2.57581e-05 3.52761e-05 2.89901e-05 2.09577e-05 3.54531e-05 2.49805e-05 4.11452e-05 2.53011e-05 0.0251964 4.07398e-05 2.70217e-05 2.89476e-05 2.02577e-05 1.90354e-05 1.81465e-05 5.65648e-05 1.77143e-05 2.38549e-05 1.13227e-05 0.000107109 3.18615e-05 4.10819e-05 2.61807e-05 0.000101741 2.75781e-05 1.43016e-05 2.47338e-05 4.54205e-05 3.01157e-05 5.66954e-05 2.03899e-05 5.90919e-05 3.1387e-05 0.0294098 3.62443e-05 1.06526e-05 4.02341e-05 2.04611e-05 2.75715e-05 1.63642e-05 1.39065e-05 2.87267e-05 7.88138e-06 1.74261e-05 2.92033e-05 3.25478e-05 2.55591e-05 3.58624e-05 3.05734e-05 1.47928e-05 4.31357e-05 2.83972e-05 3.03672e-05 1.11176e-05 5.84396e-05 2.39654e-05 3.13462e-05 2.68449e-05 3.82875e-05 3.03525e-05 1.88054e-05 2.71997e-05 5.84e-05 4.05547e-05 0.000143489 4.17856e-05 1.36492e-05 4.49777e-05 3.67698e-05 3.36415e-05 4.11873e-05 1.63169e-05 5.76357e-05 7.32012e-06 9.09748e-05 
0.0352648 3.74101e-05 5.02539e-05 0.000108573 3.01554e-05 9.37255e-05 4.15687e-05 3.77655e-05 5.94602e-05 5.45438e-05 6.40287e-05 4.06429e-05 0.000103516 6.45549e-05 0.000104804 6.04491e-05 4.43224e-05 5.46549e-05 4.24385e-05 0.000121825 6.0087e-05 9.5829e-05 0.00577625 0.000117819 0.000114599 0.000101731 0.000172588 4.71856e-05 4.60063e-05 7.61491e-05 3.3253e-05 4.272e-05 0.00505655 1.74129e-05 0.000108828 3.79044e-05 4.55906e-05 7.76705e-05 0.00012722 2.58692e-05 0.0444253 3.90805e-05 4.05437e-05 6.18679e-05 0.000169997 2.76076e-05 4.0138e-05 0.000156053 7.01149e-05 4.35135e-05 0.000144599 8.25909e-05 0.000103274 7.96094e-05 5.32905e-05 5.75719e-05 2.94698e-05 6.34793e-05 8.06761e-05 0.000102532 2.72901e-05 4.25636e-05 2.45124e-05 2.67617e-05 0.000150092 3.30854e-05 2.72806e-05 7.74014e-05 0.000100761 7.0474e-05 2.62009e-05 4.86414e-05 1.5906e-05 4.84492e-05 0.000112078 4.0673e-05 3.90234e-05 0.000135894 0.000124788 6.39183e-05 5.77834e-05 2.37735e-05 8.23784e-05 3.59436e-05 0.000173501 5.28418e-05 0.000187329 5.47972e-05 9.35149e-05 0.000122564 3.62575e-05 0.000110885 0.000120104 3.01739e-05 4.56168e-05 2.60822e-05 9.8413e-05 0.000112731 6.22451e-05 1.78268e-05 0.00503079 0.000126 9.673e-05 7.96828e-05 3.04025e-05 4.24649e-05 1.36039e-05 8.37745e-05 5.7173e-06 3.669e-05 0.000155962 0.000115301 5.43902e-05 5.8335e-05 0.000114315 0.000120293 3.03822e-05 6.62183e-05 0.000125217 3.45089e-05 0.000150061 0.000105364 6.60518e-05 9.87569e-05 3.45056e-05 6.92966e-05 5.3003e-05 2.35812e-05 1.43215e-05 5.81069e-05 2.2577e-05 3.10077e-05 5.17976e-05 2.46682e-05 5.04336e-05 4.48822e-05 5.83965e-05 0.000104558 5.71127e-05 0.000105525 4.83126e-05 5.38876e-05 6.9389e-05 0.00146229 3.47298e-05 4.80379e-05 4.58972e-05 9.89722e-05 4.86826e-05 2.94103e-05 0.000114709 2.97144e-05 4.60021e-05 8.41732e-05 0.000153946 8.02064e-05 5.00426e-05 2.33071e-05 0.00234968 2.35419e-05 4.38057e-05 5.54215e-05 9.93327e-05 8.86884e-05 1.17565e-05 0.000208244 2.10515e-05 5.80004e-05 1.80451e-05 2.77093e-05 1.11004e-05 6.02517e-05 5.79414e-05 2.86103e-05 9.89939e-05 0.0029122 0.000114482 6.34843e-05 2.00377e-05 0.000138126 4.00711e-05 3.05661e-05 1.36615e-05 0.000295681 1.43026e-05 0.000142475 5.45871e-05 6.31646e-05 1.28494e-05 8.57976e-05 4.32069e-05 1.68197e-05 0.000149476 0.00327867 7.88947e-05 2.35288e-05 1.39599e-05 3.51896e-05 0.00660985 4.02459e-05 1.59986e-05 2.09318e-05 3.47631e-05 7.91065e-06 2.06379e-05 2.81822e-05 5.59729e-05 5.22131e-05 0.0170039 0.00685767 5.68721e-05 2.49808e-05 4.81832e-05 0.0220334 9.94157e-05 7.31936e-05 4.20405e-05 0.00460813 0.0266155 5.16441e-05 7.88709e-05 6.8661e-05 2.54321e-05 6.03812e-05 5.80388e-05 7.80604e-05 8.46253e-05 0.000148799 7.86636e-05 2.70362e-05 1.95349e-05 4.14307e-05 0.0195438 1.19671e-05 0.000136639 4.52071e-05 5.08199e-05 4.26003e-05 0.000168557 1.61535e-05 3.39259e-05 6.97158e-06 3.72822e-05 3.6546e-05 7.37065e-05 1.20576e-05 0.000120155 3.08986e-05 0.000134269 6.94339e-05 9.36296e-05 3.48808e-05 5.71809e-05 6.34766e-05 3.22397e-05 6.08913e-05 0.000100558 5.50147e-05 6.87638e-05 3.79006e-05 0.000139056 0.00130705 9.69299e-05 4.13843e-05 0.000101251 4.61481e-05 3.71159e-05 5.36687e-05 0.000308723 5.53294e-05 8.65436e-05 0.00487133 6.51791e-05 0.00469635 2.90049e-05 0.000167632 0.000115694 3.97872e-05 4.35796e-05 7.20551e-05 4.55839e-05 6.84019e-05 0.00339872 4.90275e-05 8.59597e-05 0.00014478 7.36045e-05 3.21118e-05 6.90486e-05 3.52312e-05 2.90083e-05 0.0364928 9.27554e-05 4.78724e-05 3.30791e-05 3.52996e-05 4.63617e-05 4.6621e-05 7.16717e-05 0.000183157 6.76963e-05 3.58274e-05 4.80736e-05 4.35621e-05 0.000101079 4.23635e-05 3.87634e-05 9.77469e-06 3.27257e-05 7.51353e-05 5.41668e-05 0.000230067 6.45744e-05 7.5618e-05 3.19583e-05 0.000157812 8.06469e-05 8.07506e-05 4.06102e-05 2.77744e-05 0.000173906 5.16964e-05 2.88748e-05 8.13328e-05 2.39742e-05 0.00438999 3.99458e-05 4.63768e-05 5.98619e-05 0.000409801 4.75098e-05 3.90932e-05 7.61619e-05 0.000167052 6.11618e-05 0.000197359 2.70298e-05 0.000143419 5.44353e-05 6.35747e-05 0.000111901 5.50199e-05 9.81209e-05 7.95845e-05 6.97614e-05 6.24309e-05 2.33135e-05 0.000104489 6.43424e-05 3.61514e-05 0.00188123 5.50343e-05 3.25143e-05 0.000137622 0.000104918 6.79355e-05 9.445e-05 9.20832e-05 9.93669e-05 2.3378e-05 5.9874e-05 4.92786e-05 3.91791e-05 6.73028e-05 6.96066e-06 7.02769e-05 2.43006e-05 9.93046e-05 7.54573e-06 7.32413e-05 4.52288e-05 2.00509e-05 0.00198788 0.00010363 6.62551e-05 8.19432e-05 6.84047e-05 2.85458e-05 2.66061e-05 3.81956e-05 9.42378e-05 5.68051e-05 6.61637e-05 7.2871e-05 0.000236974 4.18469e-05 5.77574e-05 4.30738e-05 8.3001e-05 8.12943e-05 7.42866e-05 7.55245e-05 6.32367e-05 4.61897e-05 6.42633e-05 0.00263639 0.0118226 5.73168e-05 5.40713e-05 0.000102387 4.09199e-05 4.38831e-05 0.00011833 0.00010009 9.07797e-05 0.00014415 5.19191e-05 0.00013132 0.00013566 2.76673e-05 5.32222e-05 3.42774e-05 5.35026e-05 3.57791e-05 9.99806e-05 3.91828e-05 0.000120532 0.000119891 1.04349e-05 6.73196e-05 3.56517e-05 0.000115832 1.65359e-05 5.96467e-05 4.02516e-05 9.95208e-05 0.000232527 4.78905e-05 5.91468e-05 3.94974e-05 0.000125675 1.6431e-05 5.04404e-05 0.00011023 4.34734e-05 0.00249927 6.66467e-05 2.55776e-05 4.13046e-05 6.76386e-05 6.41876e-05 6.16168e-05 2.15918e-05 3.8976e-05 8.46209e-05 5.92225e-05 3.88199e-05 8.73019e-05 8.67371e-06 8.27179e-05 3.3133e-05 0.000176036 6.29822e-05 5.89273e-05 4.09713e-05 3.91383e-05 3.62613e-05 9.90311e-06 8.18569e-05 1.43236e-05 5.12521e-05 8.5157e-05 0.00437357 8.21467e-05 4.473e-05 3.78271e-05 2.63163e-05 2.83908e-05 3.26744e-05 2.96423e-05 4.27731e-05 2.55154e-05 4.1096e-05 0.000265346 9.80102e-05 1.88274e-05 8.95439e-05 6.53001e-05 3.25669e-05 4.72249e-05 5.26454e-05 0.0424573 0.000194932 7.86988e-05 4.09799e-05 3.21571e-05 6.23807e-05 2.52614e-05 0.00649709 1.50912e-05 6.80703e-05 1.61097e-05 8.62092e-05 8.07533e-05 0.000142639 3.52977e-05 0.00760945 0.000123098 0.000104414 3.30384e-05 0.000107388 0.0101241 0.000103487 2.6422e-05 0.000161094 6.56361e-05 3.04357e-05 6.21051e-05 8.36466e-05 4.14204e-05 2.83798e-05 3.59558e-05 0.000277657 7.7522e-05 5.23619e-05 9.82191e-05 3.58305e-05 2.81801e-05 0.000134113 1.93088e-05 5.42989e-05 5.39966e-05 4.99633e-05 2.79527e-05 0.0413831 4.90332e-05 5.66887e-05 6.39076e-05 2.13461e-05 0.00598025 2.90732e-05 2.87772e-05 4.0915e-05 0.000120656 4.6241e-05 5.49014e-05 2.85778e-05 4.69161e-05 6.23259e-05 3.48757e-05 3.34477e-05 8.25069e-05 4.96902e-05 3.95927e-05 0.00126169 6.89475e-05 2.7199e-05 5.68103e-05 8.52292e-05 8.36203e-05 8.20775e-05 1.33084e-05 0.0132665 0.000149428 0.00013074 0.000296125 2.99242e-05 0.000114032 3.92748e-05 0.000139005 8.5207e-05 0.000119992 3.4791e-05 9.8675e-05 0.0354424 0.0192872 0.000129378 9.29348e-05 6.58612e-05 5.33091e-05 5.8588e-05 0.0040871 2.13785e-05 0.000134363 0.000104392 3.57999e-05 3.85294e-05 0.0101956 5.66136e-05 3.42748e-05 7.17077e-05 2.81441e-05 6.9254e-05 5.12304e-05 9.32049e-05 4.503e-05 1.95368e-05 8.32448e-05 2.07389e-05 0.000121001 0.0578834 4.8228e-05 1.52946e-05 6.49832e-05 0.000101601 3.17008e-05 0.000129123 9.80065e-05 2.32663e-05 3.53057e-05 7.49871e-05 3.41948e-05 8.5858e-05 0.000103835 2.76903e-05 6.41897e-05 9.94494e-06 6.58165e-05 2.08194e-05 1.71939e-05 4.0428e-05 4.62924e-05 0.000116233 9.40131e-05 0.000109215 0.000106447 4.13307e-05 9.49973e-05 5.37707e-05 8.71475e-05 2.82778e-05 0.000204378 0.000171532 7.63113e-05 4.62041e-05 3.2806e-05 6.38781e-05 0.000255722 2.8292e-05 1.48306e-05 2.90982e-05 0.000128668 3.91073e-05 0.000122378 0.0181181 4.78486e-05 5.75617e-05 5.46538e-05 7.34855e-05 6.83299e-05 0.00531179 0.000119975 3.11378e-05 5.93661e-05 0.000120807 5.25196e-05 5.34652e-05 0.000104713 3.48096e-05 6.43858e-05 0.000273208 7.65798e-05 9.78178e-05 4.17046e-05 4.21307e-05 1.4541e-05 9.42096e-05 3.32404e-05 4.83361e-05 4.86753e-05 0.00010094 0.000107826 0.00015315 8.71648e-05 6.91137e-05 1.01592e-05 2.2426e-05 0.000103802 9.06771e-05 3.89068e-05 5.15478e-05 4.9489e-05 6.74229e-05 2.12542e-05 0.000103692 7.21486e-05 4.09622e-05 3.18319e-05 5.27184e-05 5.6879e-05 8.03568e-05 9.37211e-05 0.000207104 4.09068e-05 6.72104e-05 2.56209e-05 0.000115545 4.52367e-05 2.44205e-05 5.94744e-05 7.26331e-05 6.04199e-05 7.16992e-05 3.18758e-05 0.000105167 1.70892e-05 4.26297e-05 4.45184e-05 2.99001e-05 4.511e-05 0.000172468 5.09042e-05 2.08701e-05 9.62067e-06 7.15752e-05 9.27512e-05 0.000121111 0.00188368 5.89835e-05 0.0029245 0.018707 1.4608e-05 6.55406e-05 0.000115293 8.70747e-05 3.47264e-05 0.00236359 0.000212555 6.25389e-05 0.00359266 2.14618e-05 9.09687e-05 6.41888e-05 8.27579e-05 0.000128202 2.88035e-05 0.000184458 8.6954e-05 0.000130437 5.88898e-05 6.26184e-05 2.15937e-05 5.83734e-05 0.000130012 0.00936927 3.19493e-05 3.1064e-05 0.000114944 0.000146933 0.00018791 2.08484e-05 5.42198e-05 7.78698e-05 0.000147297 5.21708e-05 6.82876e-05 5.23009e-05 6.78525e-05 4.75733e-05 4.12761e-05 5.77657e-05 0.000104611 0.000127983 7.08966e-05 6.00122e-05 0.000101238 2.58341e-05 6.30668e-05 0.000121194 7.90615e-05 6.25487e-05 5.87127e-05 3.60281e-05 0.000124209 2.58327e-05 4.95345e-05 0.000158786 0.000172911 3.77717e-05 6.31114e-05 3.20118e-05 5.26592e-05 0.0143432 0.000119955 1.85479e-05 0.000128605 9.08911e-05 2.0483e-05 7.19732e-05 3.55873e-05 2.59429e-05 0.000282041 8.12905e-05 5.40579e-05 9.1075e-05 4.9164e-05 0.000160312 6.45305e-05 9.51722e-05 5.6925e-05 6.57974e-05 0.00288694 3.05841e-05 6.13179e-05 5.19188e-05 5.37583e-05 8.30372e-05 6.46079e-05 4.92687e-05 0.0477659 0.000154956 3.39297e-05 0.00422809 9.00991e-05 4.24112e-05 1.68697e-05 5.81978e-05 0.000136396 9.48513e-05 0.00335025 4.38533e-05 0.00014785 2.89467e-05 0.0628499 9.39687e-05 3.43279e-05 8.09727e-05 0.000241665 0.000115565 8.36417e-05 3.03647e-05 3.61852e-05 0.00013635 4.93783e-05 8.64678e-05 5.63585e-05 8.42954e-05 4.25126e-05 5.49174e-05 0.000129184 0.00798227 0.000150872 4.27873e-05 0.0211713 2.88068e-05 9.04743e-05 3.20501e-05 6.94935e-05 1.52178e-05 3.01758e-05 4.04552e-05 5.70135e-05 8.87894e-05 8.96094e-05 1.72456e-05 0.00020191 0.0162445 0.00466534 3.43054e-05 1.54271e-05 5.30086e-05 0.000206415 0.000123389 4.62321e-05 7.30846e-05 0.044476 3.5626e-05 7.19213e-05 0.000117991 2.08566e-05 4.50031e-05 2.77403e-05 4.54146e-05 3.66783e-05 2.35899e-05 0.000111442 5.2555e-05 2.97085e-05 3.02835e-05 0.000121894 0.00138558 8.14055e-05 0.000197637 9.39226e-05 0.000103324 0.0256151 9.08176e-05 2.20199e-05 2.35e-05 1.99402e-05 0.00218771 2.44354e-05 3.95359e-05 4.07627e-05 6.78502e-05 6.09915e-05 4.15218e-05 4.03759e-05 0.000101769 0.0327138 3.65247e-05 6.64954e-05 3.3642e-05 7.16721e-05 4.63032e-05 0.000198642 0.000123062 4.13099e-05 0.000158236 3.46904e-05 0.000120819 0.00361502 0.00527182 1.44115e-05 0.00299109 3.05924e-05 5.64862e-05 0.000115072 0.000107526 1.77668e-05 1.51682e-05 9.45716e-05 3.07255e-05 7.61273e-05 5.2454e-05 2.60308e-05 2.96008e-05 4.24173e-05 0.01499 2.23356e-05 3.17946e-05 7.88876e-05 4.36637e-05 8.1191e-05 3.45723e-05 0.000216034 0.000160292 2.75365e-05 9.16701e-05 4.95004e-05 1.64586e-05 4.12013e-05 2.8267e-05 3.92752e-05 8.97475e-05 7.30809e-05 3.02929e-05 2.15457e-05 4.25199e-05 0.0001077 7.17479e-05 0.00142282 4.73577e-05 8.48602e-05 3.00516e-05 0.000134628 0.000135273 2.54048e-05 9.23301e-05 3.78255e-05 0.00153151 4.36277e-05 2.53427e-05 6.35047e-05 5.28652e-05 6.15688e-05 5.17343e-05 7.60661e-05 4.03602e-05 2.47764e-05 4.1911e-05 0.00325447 5.05772e-05 5.22161e-05 3.71003e-05 3.48379e-05 1.52562e-05 9.5896e-05 0.00391568 6.11649e-05 0.0001807 8.83564e-05 5.50965e-05 3.66379e-05 0.000112903 7.69255e-05 0.000128325 6.88013e-05 6.6328e-05 0.000109378 0.000131458 1.796e-05 2.01294e-05 0.000136432 7.05263e-05 6.81444e-05 0.000114966 5.19914e-05 5.38035e-05 0.000238487 3.30532e-05 1.69868e-05 7.16797e-05 4.91684e-05 6.42521e-05 0.000153087 2.80213e-05 5.63599e-05 2.02909e-05 5.83215e-05 
0.00769679 0.000125729 8.0452e-05 0.000151843 0.0001227 7.77956e-05 3.73399e-05 4.69797e-05 0.000120962 9.9778e-05 9.97749e-05 2.27107e-05 4.92706e-05 1.80492e-05 0.000140791 5.76752e-05 3.53384e-05 3.68399e-05 8.06383e-05 0.000161386 6.41068e-05 5.68497e-05 6.30857e-05 0.000122194 0.000125641 0.000113469 0.000178005 4.76901e-05 4.26154e-05 0.000162737 0.000157645 6.81763e-05 9.38637e-05 2.61666e-05 5.63311e-05 0.000133731 5.4128e-05 2.95162e-05 9.89693e-05 2.77593e-05 0.00549224 4.21949e-05 5.07124e-05 2.40093e-05 0.000138241 0.000123068 7.4886e-05 0.000149875 2.22485e-05 3.79083e-05 9.64806e-05 0.000105781 0.000164164 5.57063e-05 6.44611e-05 0.000136903 7.59573e-05 7.07982e-05 0.000180077 0.000122027 0.0190517 1.63076e-05 0.000162862 8.06009e-05 5.93497e-05 2.73327e-05 5.13873e-05 7.17551e-05 5.8883e-05 9.54597e-05 0.0307569 4.74407e-05 5.1947e-05 6.73822e-05 0.000225971 9.34185e-05 0.000135981 0.000108083 9.10148e-05 0.000163484 9.48511e-05 4.15418e-05 6.53199e-05 8.79234e-05 8.85579e-05 0.000149286 7.48864e-05 5.5349e-05 0.000137576 0.000110923 0.0581343 0.000140022 0.00010674 4.57059e-05 2.40242e-05 4.30822e-05 6.89336e-05 6.59791e-05 6.44149e-05 6.99387e-05 4.96097e-05 0.000102757 0.00011892 3.35863e-05 0.055222 0.00012727 0.000134696 8.32797e-05 2.18995e-05 5.46852e-05 0.000102312 0.000162673 0.000167192 7.54022e-05 9.09759e-05 3.9714e-05 3.69555e-05 0.000107614 3.92782e-05 8.36013e-05 9.76823e-05 0.000109662 7.04252e-05 0.000215134 6.37229e-05 7.17249e-05 6.32129e-05 7.93915e-05 7.09378e-05 0.000116817 4.84954e-05 3.10183e-05 9.16619e-05 4.65018e-05 8.16115e-05 6.73202e-05 4.79086e-05 6.41848e-05 6.12298e-05 5.00154e-05 0.000224776 5.6264e-05 0.000135518 1.08671e-05 8.39324e-05 6.87425e-05 1.922e-05 8.01062e-05 4.20064e-05 9.06861e-05 7.55688e-05 0.000121757 0.000175311 7.88727e-05 0.000120681 0.000102027 8.88669e-05 0.000100432 4.78552e-05 9.28714e-05 2.64783e-05 6.39198e-05 0.000114449 7.50474e-05 0.000146954 0.000151378 5.42539e-05 4.97283e-05 4.15279e-05 7.42482e-05 4.6213e-05 5.61475e-05 0.000112154 4.18974e-05 0.00020165 6.00475e-05 0.000102482 3.71637e-05 0.0265613 0.000127754 7.40401e-05 0.000187835 3.25246e-05 8.31389e-05 0.000132616 8.61881e-05 0.000119892 0.00021204 6.98415e-05 0.000133224 1.52589e-05 4.91553e-05 8.2095e-05 6.33062e-05 9.41322e-05 3.25309e-05 0.015487 5.03647e-05 0.000116177 0.000109575 9.80493e-05 0.0760568 4.05302e-05 8.18976e-05 5.11567e-05 2.21789e-05 5.44395e-05 8.80632e-05 0.00391611 0.00010031 6.95906e-05 9.12533e-05 4.69291e-05 0.00175008 3.34865e-05 5.97593e-05 7.80203e-05 9.99934e-05 0.00114529 4.86233e-05 0.000179125 2.2005e-05 0.000115481 5.42646e-05 5.0916e-05 0.000182145 2.66566e-05 0.000280881 0.000109571 4.56246e-06 6.12188e-05 6.65626e-05 0.00552243 8.97541e-05 0.000174505 6.71174e-05 0.000177137 5.89853e-05 0.000160714 7.38069e-05 0.000125404 8.91348e-05 4.8496e-05 8.1365e-05 0.000227359 5.66743e-05 7.67165e-05 9.21361e-05 6.36926e-05 4.67381e-05 6.07336e-05 2.98614e-05 4.72813e-05 0.000167187 5.56804e-05 4.13192e-05 6.71018e-05 5.9443e-05 0.000167712 3.89421e-05 0.000110932 3.76257e-05 0.000160145 7.585e-05 0.000183013 7.14741e-05 9.18381e-05 6.93989e-05 0.000122127 7.74684e-05 7.76302e-05 8.76198e-05 6.14316e-05 6.79098e-05 3.53966e-05 0.000127345 4.68724e-05 7.23436e-05 5.42218e-05 5.16649e-05 6.06221e-05 7.486e-05 8.46298e-05 3.48127e-05 9.03957e-05 5.66549e-05 4.59099e-05 7.28654e-05 0.000170066 5.68136e-05 0.000179353 0.00476826 4.19214e-05 7.12151e-05 7.93364e-05 8.99931e-06 7.37494e-05 4.89369e-05 0.000101659 5.33385e-05 8.00843e-05 0.000101087 1.85776e-05 3.64545e-05 0.000129189 5.2494e-05 4.38373e-05 2.73516e-05 6.58772e-05 4.89518e-05 8.44549e-05 0.000156723 5.73689e-05 6.55287e-05 5.23759e-05 0.000104122 0.000109496 0.000107756 2.95613e-05 8.81278e-05 9.58066e-05 0.000128665 3.36964e-05 0.000151032 0.000161614 6.0164e-05 0.000170272 5.69466e-05 0.000216089 0.000172126 9.74747e-05 3.68814e-05 0.000101236 0.000112901 8.29048e-05 0.000122491 0.000110418 6.67437e-05 3.10465e-05 9.84215e-05 5.56188e-05 3.30056e-05 7.24779e-05 2.26891e-05 0.00011615 6.93005e-05 0.000121015 6.88088e-05 0.000109199 6.13335e-05 6.20822e-05 1.33243e-05 4.11812e-05 0.000134064 7.11813e-05 0.000189606 0.000110126 4.13584e-05 0.000116296 6.11938e-05 3.64291e-05 9.21088e-05 5.11295e-05 5.18567e-05 7.26837e-05 8.91246e-05 0.000117209 5.17587e-05 5.98822e-05 5.64292e-05 0.000102615 6.27411e-05 0.0037269 0.000210846 0.000117544 0.000144016 4.90351e-05 3.52552e-05 3.16526e-05 5.28814e-05 0.000205321 4.62932e-05 0.0001454 0.000115765 5.411e-05 4.34019e-05 9.62272e-05 6.82924e-05 2.12917e-05 0.000191147 9.38495e-05 7.27522e-05 0.000169262 3.95073e-05 8.52874e-05 7.08164e-05 0.00197752 9.0937e-05 5.64355e-05 9.46391e-05 0.00611482 0.000103067 4.03691e-05 3.7971e-05 0.000284375 6.64485e-05 7.87752e-05 0.000101561 8.94015e-05 4.25657e-05 9.78099e-05 9.61129e-05 6.16144e-05 7.91128e-05 8.96551e-05 4.69329e-05 9.42508e-05 3.66971e-05 0.0312121 9.54698e-05 0.000265539 0.000111968 5.05594e-05 7.87083e-05 0.000100087 0.000153507 0.000214081 7.37989e-05 0.000125388 8.92034e-05 6.66684e-05 2.5552e-05 7.74499e-05 6.52335e-05 3.31179e-05 7.82861e-05 4.03415e-05 4.66458e-05 0.116379 0.000172608 0.00012795 0.000293534 1.71574e-05 5.94573e-05 8.5313e-05 0.000117068 7.86839e-05 8.81727e-05 5.09237e-05 6.41774e-05 3.19101e-05 6.34629e-05 9.7419e-05 7.85063e-05 5.4773e-05 6.65852e-05 5.02835e-05 2.16512e-05 0.000152902 0.000127466 7.619e-05 6.49738e-05 6.0605e-05 0.000157069 7.123e-05 5.94741e-05 3.03524e-05 0.0111164 8.07987e-05 4.72099e-05 0.000162623 2.36826e-05 0.000184136 0.000136894 4.87175e-05 6.48009e-05 5.36432e-05 8.67815e-05 6.57795e-05 8.50837e-05 7.11409e-05 0.00460273 0.000221534 0.000207762 0.000147672 0.0425778 5.02984e-05 0.000115037 0.000103336 8.14205e-05 3.38533e-05 2.01698e-05 0.000130903 8.67592e-05 0.000228014 6.97213e-05 8.73523e-05 9.28388e-05 0.00012242 6.7201e-05 0.000102183 0.00528815 6.50932e-05 6.17625e-05 9.45104e-05 4.07399e-05 4.55912e-05 0.000241933 8.19432e-05 5.28035e-05 9.8264e-05 5.7527e-05 6.095e-05 4.20369e-05 0.000170291 0.000125295 2.40359e-05 5.55458e-05 7.73703e-05 6.98269e-05 7.68947e-05 0.000190816 5.65172e-05 4.56796e-05 0.00519047 7.36299e-05 6.87413e-05 0.000159658 0.00814507 5.75676e-05 3.42293e-05 8.92909e-05 6.20765e-05 5.74291e-05 0.000143424 3.93877e-05 3.36622e-05 4.83747e-05 6.21647e-05 5.3312e-05 0.000128401 0.000107804 3.32822e-05 0.000107705 4.20157e-05 0.000152857 4.29567e-05 7.28423e-05 3.52424e-05 4.5061e-05 0.000122971 0.0500327 0.00329177 7.58473e-05 3.39902e-05 0.000123359 9.34621e-05 0.000206132 5.8084e-05 0.00012653 6.36209e-05 0.000150439 3.33612e-05 4.94578e-05 0.00273544 0.00130762 5.36176e-05 0.000120131 9.87342e-05 5.75237e-05 8.9817e-05 9.21037e-05 5.0397e-05 7.33803e-05 4.8132e-05 3.20465e-05 5.21652e-05 0.00201933 7.6769e-05 5.37083e-05 3.34222e-05 6.38671e-05 4.85639e-05 3.9445e-05 0.000275013 3.60987e-05 4.02435e-05 3.1136e-05 1.73819e-05 7.24294e-05 0.00533617 7.8628e-05 3.49678e-05 4.16499e-05 5.30977e-05 6.14297e-05 0.00010263 9.59825e-05 3.85754e-05 3.47685e-05 6.20463e-05 2.66005e-05 6.72881e-05 7.64816e-05 3.9426e-05 2.99596e-05 0.000146786 9.23146e-05 3.59057e-05 5.6794e-05 3.12753e-05 4.79911e-05 9.92967e-05 5.03882e-05 0.000122413 0.000122602 5.49841e-05 8.98101e-05 2.8799e-05 7.37648e-05 7.24742e-05 9.35603e-05 0.000120157 0.000107697 6.39414e-05 5.07741e-05 9.98101e-05 9.62481e-05 2.06893e-05 0.000127968 4.32284e-05 3.90605e-05 7.0915e-05 6.87829e-05 0.0035484 5.31354e-05 3.84443e-05 9.66301e-05 7.18474e-05 0.000106429 8.21466e-05 0.000144438 0.000148809 5.72154e-05 9.94704e-05 8.99671e-05 0.000224761 6.38031e-05 5.77579e-05 6.48918e-05 8.27552e-05 0.000125055 9.58531e-05 7.7091e-05 5.94529e-05 0.000104535 0.000144242 8.53821e-05 8.48087e-05 0.000105459 5.27918e-05 5.19301e-05 8.0766e-05 0.000139871 8.26194e-05 3.2317e-05 4.15605e-05 0.000133212 5.84914e-05 8.11167e-05 1.77246e-05 4.09744e-05 0.000259357 3.89871e-05 0.00016666 6.30949e-05 3.45527e-05 2.16749e-05 8.59435e-05 7.54941e-05 7.42361e-05 8.61061e-05 0.000160741 4.7437e-05 8.17075e-05 0.000116061 0.00010486 9.36229e-05 8.51181e-05 0.000155381 4.73182e-05 6.1591e-05 5.33246e-05 5.26042e-05 0.000100363 3.48383e-05 9.54241e-05 8.75545e-05 3.45624e-05 7.64107e-05 0.000168769 5.28784e-05 0.0112622 3.34142e-05 0.000194231 0.000149412 9.42199e-05 0.000149415 3.33303e-05 4.52236e-05 0.0031074 5.47185e-05 1.11342e-05 0.000139619 0.00026281 9.32332e-05 6.00013e-05 0.000145818 5.47431e-05 6.80299e-05 7.07136e-05 3.09188e-05 4.89454e-05 0.000117526 0.000151743 3.55812e-05 0.000198231 3.69744e-05 2.8033e-05 4.07703e-05 0.00013226 5.45854e-05 5.94335e-05 0.000309062 9.70247e-05 5.28079e-05 5.04574e-05 0.000250424 0.000106754 0.000121007 5.71101e-05 0.0597245 6.07732e-05 9.9472e-05 4.31306e-05 6.607e-05 7.45812e-05 4.65007e-05 0.000106891 0.000151145 6.28057e-05 5.66854e-05 7.24703e-05 0.000136583 0.00016633 5.14949e-05 3.47908e-05 4.89515e-05 0.000258877 0.000160754 5.22061e-05 3.9761e-05 4.40988e-05 7.56992e-05 0.000228784 0.000104293 0.000268333 0.00011264 6.88194e-05 6.5939e-05 0.0368534 6.23963e-05 0.000489246 0.000166718 6.73685e-05 7.89252e-05 6.63024e-05 0.000171581 5.92666e-05 8.32051e-05 5.68366e-05 8.78338e-05 0.000207657 0.000108612 6.0142e-05 4.09149e-05 6.98897e-05 9.87524e-05 4.95828e-05 0.00010711 0.0277828 6.62111e-05 3.87966e-05 7.72798e-05 6.65388e-05 0.000182764 5.21912e-05 5.74882e-05 8.57846e-05 0.0053537 8.4444e-05 0.000106108 6.31387e-05 0.000148481 0.000176221 8.87587e-05 5.74711e-05 3.58906e-05 6.19261e-05 5.47406e-05 7.33421e-05 6.91687e-05 0.000103038 0.00630346 4.57806e-05 2.99066e-05 0.000164195 0.000172212 0.000265603 0.000101749 7.50637e-05 2.59816e-05 0.000205903 6.99846e-05 0.0001025 2.04358e-05 6.53897e-05 4.16595e-05 3.28348e-05 0.000153914 0.000108272 0.000124333 6.90532e-05 0.00535426 8.03716e-05 7.82117e-05 0.000115924 9.89282e-05 2.97699e-05 0.000176891 8.51596e-05 0.000157738 7.27393e-05 4.0535e-05 5.66444e-05 0.000117572 0.00465 7.2737e-05 5.96481e-05 6.80864e-05 0.000119827 0.000100844 0.000253157 5.94708e-05 0.000103533 0.00259915 6.09191e-05 3.80534e-05 3.60572e-05 0.000136156 5.92986e-05 0.000128919 7.59706e-05 4.32572e-05 8.56513e-05 6.18428e-05 5.89607e-05 5.5135e-05 4.13044e-05 7.53599e-05 4.13476e-05 0.000110978 0.000195265 0.000307507 5.11281e-05 0.00582279 0.000197554 0.0361876 0.000996121 3.72503e-05 8.3617e-05 4.07508e-05 6.05871e-05 3.6801e-05 0.000141095 5.01378e-05 5.98519e-05 5.86584e-05 0.000168813 0.00609049 4.56461e-05 5.75569e-05 1.41956e-05 6.00805e-05 6.65884e-05 8.09552e-05 0.000124415 6.98201e-05 7.60658e-05 9.60601e-05 0.000152863 8.05424e-05 8.44556e-05 0.0471026 9.96903e-05 0.00016956 4.28986e-05 4.31775e-05 0.000208767 0.0204183 8.65138e-05 8.8632e-05 9.19611e-05 0.00012079 5.7907e-05 0.00726863 0.000117473 5.58295e-05 0.00153911 7.64482e-05 2.37542e-05 0.000113732 8.10622e-05 4.05641e-05 5.49399e-05 0.000122606 7.16077e-05 9.07887e-05 0.000100374 0.000194558 3.31803e-05 5.69375e-05 0.000103092 6.36096e-05 0.000129016 6.27818e-05 4.2023e-05 6.02263e-05 6.72859e-05 8.91014e-05 4.89518e-05 1.5798e-05 0.000100815 0.000135924 2.76124e-05 0.000100349 7.17231e-05 8.65622e-05 8.28752e-05 6.53207e-05 7.34902e-05 2.40622e-05 6.4685e-05 2.72937e-05 5.76906e-05 0.000140714 6.33791e-05 0.000191801 8.89042e-05 9.2e-05 1.39284e-05 0.00298198 5.88664e-05 7.51231e-05 4.50315e-05 0.000261757 0.0103702 4.21197e-05 5.1619e-05 0.000111557 0.000106046 0.000152564 0.000146838 3.97085e-05 8.22921e-05 5.29141e-05 0.000149108 0.000176899 0.000241916 7.47154e-05 0.000116936 5.13394e-05 3.65849e-05 0.000100851 0.000144969 0.000227769 0.00012398 9.3491e-05 5.78304e-05 0.000151655 0.000109061 3.25632e-05 5.18319e-05 5.342e-05 6.04122e-05 5.44314e-05 4.1581e-05 3.08082e-05 3.83501e-05 6.42828e-05 
0.0190147 0.00719752 4.67674e-05 6.84101e-05 0.0129352 0.000222978 0.000225733 6.17003e-05 3.68638e-05 4.46273e-05 0.00010981 0.000101558 0.000204545 0.000226502 3.91905e-05 7.77674e-05 0.000101229 4.41066e-05 2.88252e-05 3.43968e-05 7.59441e-05 7.476e-05 0.000100832 0.000357291 0.00012311 6.01596e-05 5.01788e-05 0.000102811 0.000141993 6.19933e-05 0.00816335 0.000150444 0.00010064 6.53915e-05 5.90911e-05 4.94037e-05 0.000105204 9.92081e-05 0.000179371 2.41769e-05 0.0223412 5.24529e-05 0.000211425 0.000102602 0.000150387 0.00010432 0.000216548 3.43843e-05 4.43247e-05 0.000131439 0.000104219 0.000140449 0.000133848 5.92294e-05 5.19936e-05 4.70479e-05 4.30546e-05 7.87766e-05 0.0214208 4.68101e-05 6.39321e-05 0.000135975 0.0139504 0.0144028 6.71491e-05 0.000160824 4.21977e-05 4.43391e-05 9.655e-05 9.6498e-05 0.000147148 0.000122637 0.00025249 0.000134438 5.20177e-05 3.23644e-05 0.000111083 0.000209106 0.000127343 5.4416e-05 0.000191616 0.000116377 4.23969e-05 2.50739e-05 0.000364099 2.19999e-05 0.00025125 0.000180505 0.000256697 0.000158353 0.000179847 6.63213e-05 0.000152002 5.27959e-05 0.00011165 1.73077e-05 8.76928e-05 0.00028262 0.000167181 3.03473e-05 1.92304e-05 2.83711e-05 4.28774e-05 0.000129993 0.000185819 4.73601e-05 0.0106053 4.94742e-05 9.3593e-05 9.46556e-05 0.000243952 2.72183e-05 6.17502e-05 6.28533e-05 0.000321928 7.31182e-05 7.0408e-05 7.83901e-05 0.000158793 0.000174551 0.000106048 0.00017645 4.63521e-05 6.42343e-05 6.51009e-05 7.89404e-05 8.62637e-05 0.000110049 3.49701e-05 2.74933e-05 1.68508e-05 0.000113634 0.000126928 0.000205108 5.92008e-05 3.80352e-05 0.000108317 0.000114083 0.000186168 7.51387e-05 0.010775 0.000115614 6.61165e-05 0.00094333 9.39002e-05 0.000271856 0.000107159 0.000252266 4.90667e-05 0.000146928 5.93893e-05 5.40956e-05 2.22191e-05 8.0764e-05 6.05931e-05 0.000147215 3.17913e-05 8.95308e-05 5.91711e-05 8.40056e-05 0.000108797 4.39405e-05 7.02191e-05 0.000122825 0.0145321 4.14738e-05 0.000215785 6.67547e-05 3.44136e-05 3.19204e-05 2.1922e-05 8.24468e-05 0.00014574 0.000120838 5.27571e-05 6.16122e-05 6.97851e-05 0.0002406 7.70423e-05 0.00033169 0.000159423 7.21297e-05 3.20205e-05 0.000291848 3.52674e-05 0.000417588 0.000209011 0.0201274 4.7648e-05 4.15184e-05 6.51664e-05 2.47335e-05 5.00586e-05 6.90944e-05 6.94965e-05 5.01375e-05 8.93749e-05 3.01521e-05 0.000127763 0.000101027 3.50759e-05 0.000307452 9.06245e-05 3.82825e-05 1.50604e-05 0.00036165 2.03974e-05 3.83487e-05 0.0154169 9.76778e-05 0.000167923 4.07799e-05 3.34895e-05 0.011374 0.000119163 5.46129e-05 6.85081e-05 8.28652e-05 0.00796512 6.16417e-05 6.40766e-05 1.25298e-05 7.7113e-05 0.000100915 0.000130695 5.88392e-05 0.000219845 4.16838e-05 5.75302e-05 2.67032e-05 0.000221663 5.28902e-05 0.00913885 3.88584e-05 2.97708e-05 0.000101535 3.33914e-05 4.06646e-05 0.000120337 6.37013e-05 0.0140428 0.00017636 4.02451e-05 0.000154605 9.52754e-05 2.21339e-05 9.87499e-05 0.000102763 7.14717e-05 0.000338511 2.95088e-05 3.11664e-05 0.000121639 0.0111868 7.44254e-05 0.000185429 6.24609e-05 5.92889e-05 5.4102e-05 8.35353e-05 9.95128e-05 6.00427e-05 6.57732e-05 0.000130712 3.0859e-05 0.000151191 8.10041e-05 2.61726e-05 0.000270331 1.82412e-05 3.75682e-05 0.000101379 0.000157906 0.000106411 5.51693e-05 0.000418114 0.000105231 5.11947e-05 0.000133298 8.74765e-05 3.52418e-05 5.52587e-05 9.18857e-05 0.000151867 4.31089e-05 9.43859e-05 2.98157e-05 5.85403e-05 8.26072e-05 1.78297e-05 0.0160494 0.0134307 7.0534e-05 0.000159531 5.51547e-05 0.000140215 5.33382e-05 4.23077e-05 4.9134e-05 0.000122714 0.000184937 3.95888e-05 6.7485e-05 0.000157974 8.00715e-05 0.000188118 7.43448e-05 8.36767e-05 3.00575e-05 8.54152e-05 0.00010412 4.32273e-05 0.000176591 6.12917e-05 9.357e-05 0.000368709 4.68716e-05 5.20995e-05 0.000135181 0.000171542 0.000492687 0.000123412 7.06232e-05 3.24374e-05 0.0154386 5.27176e-05 2.15223e-05 8.45218e-05 0.0190182 0.000323128 4.5766e-05 0.000153682 8.78991e-05 0.00019445 8.79194e-05 9.44378e-05 1.38789e-05 0.000168707 9.20592e-05 0.00784084 9.8011e-05 0.000221814 5.89568e-05 6.19298e-05 0.000162218 6.67113e-05 5.33462e-05 0.000117069 0.00015395 0.000112027 5.99359e-05 5.98263e-05 0.000117165 0.00029443 6.52166e-05 6.89084e-05 7.18022e-05 3.65071e-05 0.000147719 3.9979e-05 8.60769e-05 4.01386e-05 4.3026e-05 0.000118936 0.0154025 7.42651e-05 6.27706e-05 6.10597e-05 1.77631e-05 7.44848e-05 1.3569e-05 2.89028e-05 0.00782526 2.9058e-05 6.3598e-05 4.06612e-05 0.000138983 3.33622e-05 3.74615e-05 0.000169143 5.29002e-05 0.000215791 6.63207e-05 0.000107891 0.000227938 0.000136297 3.80834e-05 8.3941e-05 3.41157e-05 5.93362e-05 0.000314929 0.000101884 4.63662e-05 3.58153e-05 0.000315076 4.77323e-05 0.00675691 0.000150236 8.30684e-05 2.6382e-05 0.000105496 0.000104811 6.51063e-05 6.16756e-05 7.56027e-05 0.000107629 3.76395e-05 8.85333e-05 0.000172183 3.04662e-05 9.71169e-05 6.00576e-05 5.43158e-05 0.000248471 8.92943e-05 5.12013e-05 0.000103288 0.000174691 0.000154437 0.000111666 5.86229e-05 8.36371e-05 5.21133e-05 0.000100532 5.74393e-05 0.000273937 3.95056e-05 0.000147552 4.40814e-05 0.000146251 0.000250394 7.75557e-05 1.34254e-05 0.00021465 3.40171e-05 4.89312e-05 0.000113347 0.000196101 0.00035773 4.1275e-05 4.13327e-05 0.0371275 4.13653e-05 4.40768e-05 2.45361e-05 0.000104003 8.65243e-05 0.000146349 2.34729e-05 8.41412e-05 3.34515e-05 0.000107512 2.19126e-05 9.53586e-05 2.89266e-05 4.30274e-05 4.52074e-05 4.5141e-05 5.5483e-05 5.23041e-05 2.59356e-05 4.13833e-05 7.65769e-05 0.000241978 5.3204e-05 0.00012367 7.49921e-05 6.97213e-05 6.61758e-05 3.08824e-05 3.95263e-05 0.000112342 0.0142754 0.000236484 6.23593e-05 0.00010873 0.000178386 0.000214896 3.20752e-05 5.23375e-05 9.54552e-05 0.00845311 3.24423e-05 0.00941843 0.0152894 0.000152807 4.06147e-05 3.84572e-05 0.00014378 4.20778e-05 4.01426e-05 7.51762e-05 0.000253586 0.000102096 2.69107e-05 9.25176e-05 9.74904e-05 6.05309e-05 3.1257e-05 6.45536e-05 4.6447e-05 0.0221951 8.435e-05 4.95644e-05 0.000358506 9.63137e-05 0.000101344 6.47556e-05 0.000225005 3.52622e-05 9.86584e-05 7.10602e-05 0.000112841 0.000202874 6.42669e-05 7.63261e-05 4.08648e-05 0.000164354 4.81028e-05 8.98196e-05 7.80029e-05 7.02159e-05 3.92556e-05 5.30585e-05 0.0152185 0.000191736 0.000112523 7.57659e-05 0.000138992 5.73736e-05 0.000112484 0.000191706 6.83731e-05 0.000219578 5.33231e-05 4.92771e-05 4.34142e-05 0.000141474 6.83109e-05 3.5193e-05 3.23774e-05 4.13487e-05 1.32431e-05 0.0012715 3.74069e-05 5.45612e-05 4.94375e-05 5.42472e-05 3.21149e-05 0.000167816 5.32378e-05 0.00017486 0.0104906 0.000181914 9.07735e-05 0.000133367 6.97541e-05 2.05911e-05 9.83229e-05 0.000203474 6.68739e-05 3.61546e-05 1.7724e-05 9.14836e-05 0.0168119 0.00467459 3.40371e-05 4.16434e-05 0.000105255 7.00199e-05 2.48933e-05 5.04705e-05 6.21166e-05 2.05613e-05 0.000135825 9.75161e-05 5.37268e-05 0.00600402 6.5188e-05 3.12611e-05 3.61413e-05 4.97989e-05 7.26907e-05 0.000169243 5.05283e-05 4.15572e-05 3.74022e-05 1.82405e-05 2.46605e-05 0.000225448 0.0176957 5.74998e-05 3.35908e-05 0.000195753 0.000143731 0.000106488 0.000225826 4.50031e-05 7.18438e-05 3.12035e-05 5.8627e-05 6.74162e-05 2.18652e-05 9.99584e-05 2.73676e-05 0.000166737 0.000106622 7.57404e-05 2.89686e-05 3.09893e-05 4.71195e-05 4.57536e-05 3.43768e-05 9.50188e-05 9.45068e-05 0.000215201 0.00010164 0.00029329 4.25831e-05 0.000122677 6.60636e-05 0.000105911 0.000320131 5.22596e-05 0.00022277 3.32911e-05 0.000120436 0.000227314 2.87197e-05 1.48396e-05 5.44162e-05 0.000102053 0.000182566 0.000213771 0.00601461 0.000150696 4.55114e-05 7.3799e-05 4.63347e-05 6.4667e-05 8.72322e-05 0.000152904 5.58347e-05 1.60053e-05 5.79814e-05 0.000102349 0.0208526 0.000349271 2.79576e-05 0.000170669 0.000146496 0.000133879 6.87052e-05 0.000125259 3.00864e-05 1.57858e-05 6.32011e-05 3.43888e-05 4.62774e-05 6.09605e-05 0.000131323 7.06011e-05 0.000107414 0.000157514 5.6909e-05 0.000152577 0.000104336 0.000203561 0.000123384 4.47296e-05 5.17081e-05 0.000149199 4.23767e-05 3.31626e-05 1.81473e-05 0.000228276 0.000123241 2.47763e-05 0.000108617 0.000108658 9.78444e-05 0.00015867 3.77573e-05 6.67464e-05 3.45136e-05 0.000114655 0.000133619 6.24244e-05 2.99777e-05 4.57346e-05 0.000150378 8.37354e-05 5.25511e-05 5.71715e-05 5.52801e-05 5.65132e-05 3.25355e-05 6.75788e-05 6.90534e-05 4.83346e-05 0.000186856 6.15999e-05 7.94492e-05 3.65182e-05 5.78462e-05 1.38681e-05 7.55786e-05 0.00350202 4.44942e-05 6.2757e-05 0.00940117 2.36308e-05 0.000152695 0.000160942 0.0109086 3.36175e-05 0.000106104 0.000115552 0.000170417 6.96009e-05 7.96391e-05 0.000219241 6.54368e-05 4.01139e-05 3.33327e-05 0.000375407 4.99769e-05 3.38552e-05 0.000223897 0.000247819 0.000194035 0.00011658 4.98034e-05 6.34737e-05 3.7833e-05 7.97184e-05 4.05837e-05 3.82033e-05 0.000198868 0.000116502 0.000110062 0.000173669 2.90772e-05 0.000340676 8.39148e-05 0.000136089 2.83315e-05 0.000177675 6.57048e-05 4.74113e-05 0.000101439 7.14493e-05 1.96538e-05 4.88182e-05 3.48383e-05 4.89855e-05 0.00172332 0.00022043 4.25665e-05 4.58657e-05 3.01484e-05 3.02799e-05 0.000138929 0.000109824 0.000108126 1.2338e-05 3.41938e-05 0.000109633 4.52497e-05 0.000170249 0.000270606 2.04557e-05 0.00671405 3.68248e-05 2.22685e-05 4.65622e-05 0.000298969 7.13384e-05 0.000120294 3.56938e-05 5.32197e-05 0.000136297 4.32295e-05 0.000234312 0.00017328 0.000104349 8.41861e-05 3.77109e-05 8.90949e-05 6.17571e-05 3.22637e-05 8.04098e-05 7.98343e-05 0.000225478 0.000156178 3.26876e-05 0.00012661 0.000265527 4.26734e-05 0.0280901 6.68544e-05 2.54188e-05 5.98234e-05 4.10094e-05 0.0142153 3.89027e-05 0.000163723 0.000161714 1.90351e-05 6.201e-05 1.04268e-05 0.00012604 7.91822e-05 0.0205484 0.000124829 0.000137228 3.58888e-05 7.29599e-05 5.89071e-05 7.20541e-05 7.19645e-05 3.80283e-05 3.70207e-05 6.55335e-05 9.97636e-05 9.52917e-05 0.000131995 7.03557e-05 3.63622e-05 0.000174863 6.14033e-05 8.15453e-05 8.81595e-05 0.0125868 1.95776e-05 0.000118278 5.06348e-05 3.04636e-05 0.000121795 0.0188888 6.28242e-05 0.0170561 0.000306232 0.000159504 1.89472e-05 0.000180889 0.0161591 9.59558e-05 4.86607e-05 2.21736e-05 0.0120688 0.000115383 4.94147e-05 0.000111426 5.54509e-05 0.00537177 0.00015464 0.000147038 0.000164119 0.0170523 3.20131e-05 4.91951e-05 2.75272e-05 0.000194383 3.06151e-05 5.17137e-05 8.3078e-05 5.74765e-05 5.11218e-05 0.000179297 3.34062e-05 6.23237e-05 4.78244e-05 4.76753e-05 9.9663e-05 0.0174111 0.0231346 0.000110149 1.2111e-05 8.9762e-05 7.01922e-05 1.91382e-05 7.44123e-05 0.000102724 0.00899952 0.000108369 9.74232e-05 3.44967e-05 7.53446e-05 0.0155987 0.000135745 0.000141307 6.61922e-05 3.28466e-05 8.56144e-05 7.9787e-05 2.59034e-05 0.000157743 9.26608e-05 0.000251449 0.000166294 6.39498e-05 7.81075e-05 0.000200016 4.86721e-05 7.77405e-05 5.39298e-05 6.45476e-05 7.6742e-05 7.96047e-05 4.0199e-05 5.17975e-05 3.25066e-05 5.07829e-05 4.8984e-05 3.77377e-05 4.14198e-05 3.17596e-05 0.0096761 2.99458e-05 4.73599e-05 6.6885e-05 5.96931e-05 5.08886e-05 6.69188e-05 0.000159929 0.000373574 3.3968e-05 0.000158719 4.99137e-05 1.80258e-05 5.95287e-05 0.00855265 2.86958e-05 7.71011e-05 3.54804e-05 5.64499e-05 0.00487708 4.44235e-05 9.47183e-05 0.000110297 4.60425e-05 5.73126e-05 3.23425e-05 5.97364e-05 0.000319803 3.77636e-05 2.3479e-05 0.000124871 0.000126483 2.75643e-05 0.000166078 7.84013e-05 0.000188807 8.80309e-05 4.50964e-05 0.000238505 5.35657e-05 5.80541e-05 4.40254e-05 4.08732e-05 0.0158728 3.85214e-05 5.87877e-05 5.08897e-05 0.013009 0.000142803 9.11228e-05 3.73578e-05 5.72758e-05 0.00012748 7.56708e-05 7.99945e-05 0.000125853 3.47814e-05 0.000101817 0.000176938 4.225e-05 0.0220152 8.05839e-05 4.54959e-05 5.78624e-05 0.000113701 0.000514433 2.75238e-05 0.0249899 3.64775e-05 6.57202e-05 0.000105717 0.00027956 8.31706e-05 9.27277e-05 0.000132971 9.44038e-05 0.00010027 7.68115e-05 1.09766e-05 6.31301e-05 6.32304e-05 0.000112379 
4.15533e-05 4.23589e-05 0.000159297 0.0287545 7.40547e-05 5.2665e-05 6.77648e-05 3.70792e-05 8.36815e-05 1.91675e-05 4.95168e-05 4.16451e-05 5.38999e-05 5.55e-05 2.72398e-05 0.00011961 0.000165022 2.6181e-05 1.44065e-05 5.32757e-05 0.000108811 0.000118956 8.84128e-05 4.05416e-05 5.1734e-05 7.59966e-05 4.52091e-05 5.94368e-05 5.52223e-05 0.000118516 6.50382e-05 2.89045e-05 0.000179223 3.06793e-05 6.92309e-05 7.5366e-05 0.000112551 4.3262e-05 6.34576e-05 3.36041e-05 5.23035e-05 3.18231e-05 7.27729e-05 3.25052e-05 4.45297e-05 0.000119094 8.07175e-05 4.99888e-05 0.0161063 0.000201692 4.99189e-05 3.6063e-05 4.73682e-05 0.00012874 5.10532e-05 6.65391e-05 5.05627e-05 3.50106e-05 2.8054e-05 7.80809e-05 3.7467e-05 5.00071e-05 6.84808e-05 6.53819e-05 0.000171568 2.64258e-05 5.45513e-05 0.000172344 0.0378231 4.4549e-05 9.71374e-05 4.23557e-05 6.12859e-05 0.000187571 9.79353e-05 8.84065e-05 0.000111228 6.64537e-05 4.32738e-05 4.39343e-05 7.12401e-05 4.00202e-05 7.47634e-05 7.00392e-06 7.17829e-05 0.000121238 5.75419e-05 7.64057e-05 8.14231e-05 5.75081e-05 6.54321e-05 3.97353e-05 4.1719e-05 9.01783e-05 3.61892e-05 2.1309e-05 1.40132e-05 4.59942e-05 5.50776e-05 3.96189e-05 0.000229553 5.64485e-05 5.34587e-05 2.61801e-05 0.000187385 0.000126129 6.02954e-05 3.73573e-05 2.29558e-05 0.000108857 5.77652e-05 8.16373e-05 7.26056e-05 0.000116436 7.6406e-05 9.39849e-05 0.000169469 5.27095e-05 6.62037e-05 1.70697e-05 5.35977e-05 5.31723e-05 0.0126172 0.00011257 0.00112045 0.000113155 6.19477e-05 6.39436e-05 3.51919e-05 8.72309e-05 4.42897e-05 4.99729e-05 0.000106222 2.44019e-05 0.000117113 9.9809e-05 2.82067e-05 4.07803e-05 7.45563e-05 0.000194373 8.86071e-05 4.7786e-05 5.73154e-05 2.02466e-05 4.88088e-05 2.61042e-05 6.46689e-05 3.9685e-05 2.18094e-05 8.06678e-05 0.0409193 0.000171568 0.000308556 0.000103915 5.21743e-05 0.00219035 6.03173e-05 4.11809e-05 4.92407e-05 0.000106009 9.3953e-05 5.01328e-05 1.84729e-05 3.01559e-05 5.0919e-05 5.99384e-05 6.54498e-05 8.18304e-05 0.000908928 8.21153e-05 0.000101062 1.90111e-05 6.0741e-05 9.83048e-05 0.000150747 8.1203e-05 6.48088e-05 6.67413e-05 0.000121134 8.5297e-05 2.6341e-05 0.000162118 4.6544e-05 0.000120639 0.000104797 7.45269e-05 9.8634e-05 0.000163619 7.2478e-05 6.70315e-05 3.6685e-05 2.92947e-05 4.72105e-05 9.70989e-05 8.19086e-05 6.82726e-05 2.15567e-05 0.0132881 0.000206602 7.79763e-05 0.000116597 8.09557e-05 7.10477e-05 8.13044e-05 6.27555e-05 9.53316e-05 4.86632e-05 7.75622e-05 1.6713e-05 0.000170572 4.14302e-05 9.57073e-05 4.16091e-05 3.18152e-05 5.73366e-05 3.78225e-05 0.000104047 0.000177156 2.01966e-06 8.45136e-05 7.25591e-05 3.15813e-05 0.000119941 2.99555e-05 3.56422e-05 6.86331e-05 6.45942e-05 5.43276e-05 0.00110208 6.26585e-05 4.37762e-05 0.00133141 2.59815e-05 0.000302942 6.96929e-05 1.94319e-05 0.000110294 1.85709e-05 5.37339e-05 0.000713642 4.12938e-05 5.91232e-05 3.41169e-05 0.00187427 0.000231536 0.000308609 0.000137799 0.000106206 3.64631e-05 4.11031e-05 4.08197e-05 5.30212e-05 6.08331e-05 4.75237e-05 0.000164278 6.34489e-05 5.22557e-05 8.58329e-05 5.38695e-05 2.64094e-05 0.000198894 5.00048e-05 7.67561e-05 0.000212363 4.24915e-05 0.000125372 6.98139e-05 0.000633594 7.84657e-05 0.00136448 4.90675e-05 0.000134769 0.000107778 7.51688e-05 6.79177e-05 8.08095e-05 0.000109582 5.15594e-05 5.64221e-05 4.68582e-05 0.0288249 0.0383374 2.64587e-05 7.47767e-05 6.38767e-05 7.22474e-05 0.000132414 7.82053e-05 6.60099e-05 5.25688e-05 5.15905e-05 3.55218e-05 0.000108415 6.1806e-05 0.000129953 2.50332e-05 5.55171e-05 8.71801e-05 6.65995e-05 0.000127903 7.00314e-05 4.82063e-05 5.27458e-05 5.30613e-05 8.36967e-05 3.01467e-05 5.18676e-05 4.63753e-05 6.90449e-05 6.01264e-05 4.74304e-05 5.17112e-05 2.50943e-05 5.47845e-05 0.000121656 9.20141e-05 3.78161e-05 0.000118866 4.31131e-05 5.49688e-05 6.90505e-05 8.39254e-05 0.000102219 5.1029e-05 0.000151355 6.79701e-05 0.000241392 0.00163851 9.46463e-05 5.98363e-05 0.00101398 4.50654e-05 0.00012711 5.3253e-05 5.25636e-05 5.58295e-05 1.87971e-05 9.5209e-05 4.49986e-05 3.5357e-05 0.000109341 4.25721e-05 2.80176e-05 6.20633e-05 2.79433e-05 0.000129031 0.00161288 2.71097e-05 5.00346e-05 6.80469e-05 4.30006e-05 1.5601e-05 0.000172226 8.13755e-05 8.43146e-05 4.98326e-05 6.91528e-05 8.83398e-05 2.27574e-05 2.68306e-05 2.1677e-05 0.0253773 6.66111e-05 3.59606e-05 0.000103205 6.37125e-05 7.91129e-05 1.39575e-05 3.3041e-05 5.55272e-05 5.89321e-05 2.90373e-05 4.09607e-05 7.9238e-05 6.9775e-05 4.23144e-05 2.89902e-05 8.08186e-05 1.78515e-05 6.07853e-05 4.18838e-05 5.54123e-05 7.60191e-05 0.000179794 6.21702e-05 4.87709e-05 0.00102104 0.000116893 3.27049e-05 4.4057e-05 8.43489e-05 0.000159222 0.000246991 0.00749085 8.68984e-05 0.000151646 1.007e-05 0.000219285 0.000131673 2.24581e-05 9.22264e-05 7.8635e-05 9.99435e-05 0.000158815 9.28661e-05 0.000124066 4.32867e-05 8.05421e-05 0.000118795 3.49965e-05 7.08886e-05 7.16767e-05 0.000114286 6.69652e-05 0.000140827 9.23385e-05 0.000202224 8.47834e-05 5.80423e-05 5.82218e-05 0.000420349 7.21545e-05 6.13338e-05 3.21137e-05 5.1722e-05 7.20947e-05 7.69187e-05 6.25049e-05 7.94492e-05 0.000106491 5.50116e-05 6.18101e-05 0.000116256 2.81893e-05 2.60725e-05 0.000109566 4.22796e-05 3.77738e-05 0.000145654 8.27056e-05 8.48615e-05 7.52713e-05 4.24094e-05 0.0131477 3.01637e-05 3.35048e-05 6.46323e-05 2.46474e-05 0.00693103 4.34111e-05 1.91607e-05 0.00011532 4.79625e-05 3.39243e-05 4.21269e-05 7.26132e-05 9.23834e-05 2.64659e-05 9.14633e-05 0.000133077 0.000117438 4.64472e-05 0.000127091 6.8614e-05 5.73769e-05 0.000137164 0.000133426 4.29128e-05 0.00134793 8.34244e-05 0.000254414 3.4811e-05 6.9224e-05 6.70094e-05 4.51655e-05 3.44067e-05 6.2864e-05 8.53672e-05 0.000139496 9.19741e-05 8.44332e-05 2.13022e-05 4.23664e-05 5.6433e-05 7.59568e-05 1.30167e-05 7.62936e-05 0.000167891 0.000161542 3.753e-05 0.0211268 2.29714e-05 7.02164e-05 3.9454e-05 7.58515e-05 0.000181595 6.4105e-05 3.92626e-05 6.3934e-05 6.29645e-05 8.13046e-05 3.45874e-05 0.000126687 4.89138e-05 9.87681e-05 4.22688e-05 4.6082e-05 0.000128098 3.15295e-05 0.00123204 0.000183834 5.91415e-05 7.99382e-05 3.1811e-05 5.45334e-05 4.29993e-05 3.22469e-05 4.13078e-05 1.52772e-05 2.82243e-05 5.1386e-05 8.04137e-05 2.57974e-05 2.53738e-05 3.08591e-05 7.58959e-05 0.000109775 7.28072e-05 8.35276e-05 0.000172683 7.965e-05 4.66727e-05 9.77788e-05 6.11208e-05 7.20398e-05 7.57429e-05 6.9237e-05 9.49991e-05 0.000985866 5.22963e-05 0.000138727 4.44325e-05 6.21458e-05 2.25735e-05 1.77376e-05 9.68515e-05 3.45342e-05 3.47423e-05 8.89912e-05 7.04603e-05 4.72945e-05 0.000112132 1.80723e-05 8.02525e-05 4.98455e-05 7.84298e-05 7.95925e-05 3.60306e-05 2.22631e-05 7.15191e-05 0.0280174 5.42871e-05 5.32782e-05 0.000106849 3.00704e-05 2.18489e-05 4.48152e-05 0.000194625 8.38674e-05 5.49763e-05 0.000516312 8.7427e-05 9.17397e-05 4.04401e-05 4.72887e-05 1.7276e-05 0.000824432 4.6524e-05 3.85802e-05 4.18258e-05 2.10986e-05 0.000108312 0.000127371 3.87905e-05 0.000143843 4.39862e-05 3.34345e-05 5.19985e-05 0.0089474 5.30737e-05 1.25761e-05 5.73189e-05 0.0103947 4.40532e-05 8.33574e-05 5.13784e-05 6.38862e-05 4.81091e-05 8.14154e-05 2.13898e-05 5.41883e-05 6.15896e-05 5.37134e-05 0.000141917 2.42205e-05 3.13442e-05 5.05774e-05 0.00014666 4.91536e-05 6.74511e-05 2.15448e-05 6.56698e-05 3.4888e-05 3.28301e-05 5.58632e-05 0.000100278 0.000167427 9.25469e-05 1.67764e-05 0.000143726 1.5554e-05 0.000104977 6.69022e-05 3.30434e-05 6.41136e-05 0.034862 8.1703e-05 9.44819e-05 0.0187699 0.000243749 7.43178e-05 0.00010553 4.00144e-05 7.76456e-05 4.01589e-05 8.06233e-05 0.000803334 4.35664e-05 3.24452e-05 4.5644e-05 0.000123797 8.34225e-05 5.73957e-05 6.00215e-05 3.94463e-05 3.52952e-05 7.9584e-05 5.22316e-05 9.64462e-05 3.79769e-05 5.34362e-05 0.000109629 5.92892e-05 7.06936e-05 4.76152e-05 3.3487e-05 0.000126851 5.44822e-05 0.000243894 7.67181e-05 2.44626e-05 7.62693e-05 0.000160859 4.04317e-05 7.68145e-05 5.03984e-05 3.1938e-05 8.59957e-05 9.72437e-05 3.06347e-05 4.58807e-05 5.27932e-05 0.000158992 0.000659141 4.42035e-05 5.94975e-05 9.47356e-05 2.19977e-05 4.2562e-05 4.09406e-05 2.26006e-05 4.92695e-05 4.43373e-05 2.71715e-05 4.84463e-05 3.49868e-05 5.10978e-05 0.000119045 7.63141e-05 9.717e-05 4.79573e-05 0.0505006 0.000607534 4.02308e-05 0.0366485 6.81531e-05 4.67995e-05 0.000100137 9.25627e-05 0.000537017 9.22948e-05 9.04694e-05 4.02349e-05 3.88397e-05 5.10267e-05 4.98943e-05 6.07245e-05 1.47396e-05 0.0177958 0.000108547 2.57198e-05 3.77716e-05 2.07151e-05 4.42967e-05 4.81177e-05 0.000182475 0.000125693 4.66571e-05 6.77157e-05 0.000146971 4.50219e-05 9.19061e-05 8.95192e-05 7.28911e-05 5.5921e-05 2.39927e-05 4.66547e-05 5.29378e-05 4.85832e-05 7.06546e-05 5.50477e-05 1.988e-05 9.99758e-05 4.1607e-05 0.000137741 0.000158469 0.000735436 5.74892e-05 3.94111e-05 4.49467e-05 6.75857e-05 0.000115602 0.0295625 4.30583e-05 4.00345e-05 0.00191101 3.10623e-05 3.40321e-05 0.0270766 0.000207932 6.17124e-05 0.000144422 6.74027e-05 7.431e-05 0.000145938 4.09326e-05 2.41419e-05 4.83341e-05 6.99513e-05 7.57557e-05 8.13818e-05 1.86137e-05 0.000196135 0.000122084 0.000129469 2.87918e-05 8.29677e-05 8.64911e-05 6.16098e-05 2.94998e-05 0.00018698 3.12684e-05 2.80404e-05 6.80808e-05 5.59479e-05 5.87192e-05 5.59647e-05 0.000133146 5.52447e-05 0.000153676 4.40153e-05 9.58934e-05 0.000121498 4.71581e-05 4.09825e-05 0.000111403 0.000136424 7.98687e-05 5.45496e-05 0.00175011 0.000110686 0.000105554 0.000134885 6.2028e-05 3.13378e-05 0.000105733 5.40082e-05 5.57165e-05 5.77252e-05 5.35857e-05 0.0413336 4.72279e-05 0.000124781 6.90583e-05 6.69466e-05 7.37588e-05 4.28714e-05 3.63473e-05 0.0149707 6.74206e-05 0.00119899 0.000168364 4.36812e-05 4.08957e-05 3.99035e-05 2.73472e-05 4.87861e-05 0.000102866 3.40162e-05 0.00010124 0.043525 1.93497e-05 6.47083e-05 4.90577e-05 5.968e-05 5.18745e-05 6.58087e-05 0.000110738 0.000734061 6.88303e-05 0.000150873 5.73589e-05 3.34901e-05 4.27376e-05 0.00024068 4.29357e-05 0.000160665 4.22271e-05 7.46612e-05 0.000111339 0.000123031 4.74692e-05 5.30819e-05 7.51013e-05 8.97846e-05 5.00521e-05 1.77644e-05 0.000156388 0.0523479 5.4492e-05 6.31902e-05 9.19398e-05 5.14741e-05 5.59131e-05 5.13726e-05 2.20176e-05 3.72584e-05 5.66264e-05 5.16886e-05 6.52864e-05 3.62702e-05 8.37128e-05 4.75845e-05 2.7343e-05 5.03578e-05 0.0249935 3.38232e-05 0.000119417 5.2289e-05 5.02453e-05 1.16233e-05 5.69581e-05 8.02282e-05 5.05077e-05 5.18036e-05 4.31037e-05 6.92154e-05 8.12945e-05 4.32385e-05 1.73883e-05 9.67757e-05 4.88846e-05 0.00125692 4.73916e-05 2.86456e-05 5.29051e-05 8.28147e-05 0.000149749 7.96889e-05 3.5649e-05 4.65933e-05 0.000200347 3.75792e-05 4.26925e-05 9.16071e-05 0.000100592 3.02171e-05 6.01044e-05 0.000139866 7.437e-05 7.53804e-05 9.25079e-05 6.32387e-05 0.000106106 7.79798e-05 0.00143745 2.98617e-05 4.6443e-05 7.23007e-05 0.000106 0.00011982 7.2906e-05 3.39967e-05 5.71774e-05 0.000866288 9.92836e-06 6.70231e-05 0.0141452 1.92893e-05 9.98664e-05 6.24149e-05 6.18626e-05 4.80109e-05 3.02466e-05 6.38018e-05 0.000186118 0.000115549 9.70561e-05 2.08101e-05 0.00025465 4.33039e-05 5.58843e-05 3.31172e-05 8.04007e-05 2.41843e-05 0.000204374 0.0107659 4.44662e-05 9.43661e-05 5.55192e-05 4.8676e-05 3.49051e-05 6.9296e-05 8.10958e-05 5.26436e-05 4.87695e-05 5.4047e-05 4.2334e-05 6.17921e-05 3.98844e-05 4.33982e-05 4.44847e-05 3.7173e-05 5.16704e-05 0.0428988 0.000118289 6.03696e-05 5.99334e-05 7.45968e-05 0.0327346 4.25977e-05 1.83436e-05 2.89004e-05 9.44325e-05 8.477e-05 4.87247e-05 9.427e-05 5.8823e-05 8.84153e-05 5.16389e-05 0.000143137 9.97163e-05 0.00011884 1.95994e-05 4.81207e-05 0.000151388 6.67263e-05 9.59207e-05 6.44822e-05 0.000140968 6.46055e-05 3.10391e-05 0.000131742 7.97536e-05 6.52266e-05 3.23874e-05 0.00045539 0.0510668 0.000109934 5.18571e-05 0.000116623 3.8939e-05 0.000124045 8.06162e-05 1.98986e-05 0.01587 5.97999e-05 2.82153e-05 4.20159e-05 3.75092e-05 
0.000354766 2.31567e-05 4.20268e-05 4.0254e-05 1.51447e-05 0.000113874 0.000101326 2.01645e-05 2.64669e-05 2.11356e-05 7.25681e-05 0.0275404 3.62236e-05 4.93734e-05 6.01595e-05 3.47484e-05 5.98569e-05 5.51263e-05 1.90829e-05 2.98587e-05 3.09885e-05 3.48398e-05 2.17211e-05 5.71973e-05 7.2801e-05 8.9526e-05 5.81905e-05 9.68238e-05 4.18451e-05 5.72394e-05 2.0561e-05 5.55893e-05 4.54471e-05 1.49069e-05 4.72309e-05 4.68278e-05 5.71837e-05 2.48543e-05 0.000183631 2.02413e-05 0.000243432 3.59645e-05 6.57156e-05 5.63941e-05 0.000139987 2.95554e-05 5.23401e-05 6.63371e-05 3.47522e-05 6.78996e-05 8.15064e-05 3.13123e-05 7.21325e-05 5.42126e-05 2.02358e-05 3.94296e-05 4.5166e-05 3.14051e-05 2.35366e-05 4.30562e-05 2.38901e-05 0.0129922 1.28962e-05 3.36719e-05 2.98862e-05 0.014276 1.88561e-05 3.03238e-05 4.84801e-05 4.22636e-05 5.06051e-05 6.51931e-05 0.0366237 3.55864e-05 2.41031e-05 5.94134e-05 8.1323e-05 0.000103196 3.40221e-05 5.19357e-05 3.26951e-05 4.34274e-05 4.47801e-05 2.73593e-05 0.000136508 9.07123e-05 7.08511e-05 0.0340044 8.60617e-05 4.77327e-05 4.86648e-05 0.000128985 7.07014e-05 3.2723e-05 3.67721e-05 7.84762e-05 6.03236e-05 9.54956e-05 0.0295559 2.05492e-05 5.26123e-05 4.94175e-05 0.000109021 4.73265e-05 4.45772e-05 4.53823e-05 1.76743e-05 0.000124959 4.04128e-05 5.06071e-05 0.000100858 4.98141e-05 4.17996e-05 6.02709e-05 0.000100954 3.8305e-05 5.64052e-05 5.01023e-05 6.98484e-05 7.63111e-05 3.37731e-05 6.60175e-05 3.11208e-05 5.69636e-05 5.4338e-05 4.1597e-05 2.06974e-05 3.04364e-05 3.51787e-05 5.92033e-05 3.14487e-05 9.18164e-05 3.46974e-05 9.48307e-05 3.35888e-05 4.7811e-05 3.67986e-05 4.0547e-05 9.10908e-05 4.55775e-05 2.4576e-05 4.52342e-05 4.98562e-05 1.2735e-05 5.55316e-05 0.038924 5.57871e-05 6.1866e-05 1.49627e-05 8.04186e-05 6.85157e-05 5.11662e-05 3.45476e-05 3.75609e-05 5.00828e-05 9.8107e-05 3.99012e-05 6.56783e-05 4.00706e-05 5.42283e-05 2.9004e-05 4.58208e-05 1.1229e-05 5.16579e-05 3.54775e-05 4.7599e-05 6.17496e-05 6.09235e-05 3.60513e-05 1.9683e-05 1.82124e-05 2.82927e-05 5.51032e-05 1.65921e-05 8.65141e-05 2.9224e-05 3.82296e-05 6.20952e-05 5.86625e-05 0.00014849 3.61724e-05 7.35931e-05 5.66749e-05 6.53521e-05 4.55752e-05 7.68841e-05 9.56001e-05 3.62172e-05 2.8966e-05 3.07998e-05 4.23857e-05 1.39086e-05 0.000131695 4.91769e-05 4.49079e-05 4.94947e-05 5.5914e-05 3.5373e-05 7.38654e-05 3.54044e-05 5.4763e-05 1.91206e-05 4.81695e-05 4.65377e-05 4.58737e-05 0.0426879 4.27191e-05 6.4067e-05 0.000332556 7.57825e-05 8.08006e-05 6.61967e-05 4.17705e-05 4.40197e-05 5.14258e-05 0.000101644 4.10588e-05 3.40466e-05 6.6326e-05 2.68988e-05 6.41761e-05 1.47105e-05 8.87515e-05 4.70938e-05 7.30305e-05 4.02319e-05 2.88452e-05 6.57314e-05 0.000135268 4.07525e-05 6.22583e-05 0.000132063 0.000179405 2.85755e-05 4.88688e-05 0.0179665 3.24487e-05 4.40403e-05 0.000137913 0.000102683 1.53519e-05 3.09691e-05 8.74139e-05 6.86096e-05 0.000108749 2.74239e-05 4.02639e-05 3.90221e-05 3.14733e-05 0.000105717 5.18877e-05 2.93173e-05 0.0178852 4.22487e-05 2.72919e-05 7.09693e-05 5.28637e-05 2.60789e-05 2.50941e-05 3.90755e-05 3.85851e-05 4.28108e-05 3.07593e-05 3.2872e-05 3.82825e-05 4.09834e-05 2.45304e-05 5.36395e-05 9.7325e-05 8.344e-05 4.36368e-05 5.80546e-05 6.85081e-05 4.93049e-05 4.93255e-05 8.43663e-05 3.0795e-05 4.25551e-05 9.88841e-05 6.42815e-05 2.0762e-05 7.71592e-05 3.49324e-05 5.49951e-05 3.53966e-05 5.85491e-05 4.54003e-05 4.38799e-05 6.16383e-05 5.32098e-05 3.91463e-05 0.000224635 3.07064e-05 0.036992 4.04018e-05 5.83141e-05 3.19434e-05 2.85255e-05 4.06096e-05 2.63594e-05 1.72273e-05 3.27684e-05 3.3945e-05 6.22858e-05 3.0303e-05 0.0271848 5.47096e-05 1.30575e-05 2.36911e-05 2.3659e-05 5.88666e-05 6.25103e-05 0.0228438 3.93763e-05 6.1217e-05 0.00017978 3.46279e-05 4.5802e-05 0.0181145 6.96015e-05 0.000122415 7.32651e-05 2.59475e-05 3.21221e-05 3.02736e-05 6.0658e-05 7.14094e-05 4.99709e-05 2.42815e-05 7.60916e-05 9.89526e-05 8.83279e-05 4.89895e-05 6.10456e-05 8.15039e-05 0.000168565 4.33822e-05 6.50107e-05 4.25876e-05 1.34123e-05 3.29849e-05 4.74671e-05 0.000102656 1.91042e-05 3.63275e-05 5.45526e-05 9.1442e-05 3.825e-05 8.45625e-05 2.4519e-05 9.24838e-06 1.89296e-05 4.16308e-05 0.000188489 4.47613e-05 3.86075e-05 7.91525e-05 1.96743e-05 2.84385e-05 2.54229e-05 7.02766e-05 5.07387e-05 3.04647e-05 4.03398e-05 1.12045e-05 4.09536e-05 5.45449e-05 7.15792e-05 3.55037e-05 2.255e-05 8.06344e-05 2.98525e-05 0.000223399 3.67261e-05 2.67007e-05 4.47893e-05 4.16028e-05 2.91561e-05 1.09696e-05 6.71209e-05 5.22224e-05 2.67078e-05 6.82925e-05 4.7922e-05 4.89768e-05 3.77194e-05 8.1628e-05 2.01216e-05 2.12367e-05 5.36229e-05 0.04807 4.65719e-05 6.97054e-05 2.26092e-05 0.000171244 2.08102e-05 0.000115828 8.3513e-05 6.34405e-05 4.94429e-05 4.85823e-05 3.12968e-05 1.9371e-05 3.36584e-05 8.2371e-05 3.50054e-05 6.45456e-05 5.25535e-05 6.74312e-05 1.34787e-05 5.7771e-05 8.68189e-05 6.03236e-05 0.0368753 5.8649e-05 4.35636e-05 2.84148e-05 4.35816e-05 9.14574e-07 3.92316e-05 7.75363e-05 0.000138576 3.32451e-05 3.04567e-05 5.39037e-05 9.54881e-05 6.40049e-05 6.77935e-05 4.35734e-05 4.42632e-05 3.80848e-05 2.17378e-05 2.98247e-05 3.64561e-05 3.13427e-05 1.91168e-05 1.94132e-05 0.0229453 7.37486e-05 2.93159e-05 2.23322e-05 1.4742e-05 3.09193e-05 4.19078e-05 3.42328e-05 4.99658e-05 5.64422e-05 3.84327e-05 1.63135e-05 2.2032e-05 2.65797e-05 4.29592e-05 4.52092e-05 3.42902e-05 4.50386e-05 9.81734e-05 2.23908e-05 1.38009e-05 4.46806e-05 8.76569e-05 2.37898e-05 8.42596e-05 4.62445e-05 0.000118161 2.42985e-05 5.55615e-05 3.92975e-05 1.30442e-05 0.000129029 2.32574e-05 7.6427e-05 0.0226534 4.99726e-05 9.69378e-05 0.000122995 3.87575e-05 5.4412e-05 0.0221163 3.52238e-05 3.52242e-05 5.88857e-05 0.000302649 4.20231e-05 1.08266e-05 1.51337e-05 4.16826e-05 4.70124e-05 4.39818e-05 8.12472e-05 4.85337e-05 3.04085e-05 3.16878e-05 9.00732e-05 3.15454e-05 4.6643e-05 6.86328e-05 5.28473e-05 9.29443e-05 3.76619e-05 3.13498e-05 0.000137137 0.00029601 2.77786e-05 2.44939e-05 7.96105e-05 7.04626e-05 2.24264e-05 0.00010175 5.34968e-05 0.000104115 5.19502e-05 0.0214677 6.32105e-05 5.16182e-05 4.7923e-05 0.000168772 3.25159e-05 0.022836 5.42174e-05 3.19475e-05 4.40851e-05 4.46232e-05 5.35477e-05 1.51093e-05 0.000285426 0.000119694 6.49467e-05 6.29859e-05 6.56834e-05 4.07889e-05 0.0213231 8.11178e-05 3.60235e-05 0.000117909 4.93427e-05 2.05577e-05 2.72235e-05 6.87725e-05 7.36319e-05 5.04212e-05 3.80532e-05 6.06665e-05 3.91937e-05 1.07065e-05 4.76868e-06 6.42146e-05 5.84973e-05 1.90259e-05 3.53486e-05 5.2356e-05 1.7942e-05 2.33596e-05 8.10653e-05 5.99237e-05 8.82636e-05 5.97472e-05 5.50116e-05 5.12201e-05 6.39517e-05 0.000103744 6.05861e-05 7.3475e-05 4.34893e-05 4.79377e-05 0.000156527 0.000208048 3.69517e-05 7.52129e-05 3.63446e-05 2.97004e-05 2.30129e-05 2.85681e-05 1.40159e-05 5.1272e-05 2.57828e-05 6.41017e-06 6.59002e-05 0.000134779 4.47631e-05 6.09986e-05 6.13016e-05 4.56567e-05 3.90374e-05 3.02349e-05 0.000108819 3.70115e-05 3.58173e-05 1.77379e-05 2.87523e-05 8.15519e-05 0.000274543 2.90258e-05 2.98462e-05 4.99991e-05 1.24191e-05 7.19601e-05 0.000105086 0.000139183 4.13272e-05 2.77271e-05 9.89267e-05 4.71491e-05 1.79901e-05 3.51403e-05 4.92582e-05 0.0243367 5.62284e-05 2.83763e-05 1.38224e-05 2.39687e-05 3.81221e-05 4.13639e-05 5.16422e-05 2.00532e-05 6.13648e-05 3.93507e-05 4.43293e-05 7.02161e-05 5.02583e-05 5.67621e-05 1.6231e-05 2.62177e-05 0.000153626 0.000102409 0.0453646 5.28795e-05 7.6169e-05 6.57626e-05 1.87088e-05 5.94907e-05 2.35637e-05 4.12224e-05 9.18495e-06 7.49292e-05 0.000236136 4.42649e-05 7.55766e-05 1.49406e-05 4.24868e-05 0.000150717 5.63934e-05 9.28911e-05 8.12229e-05 3.1655e-05 8.35944e-05 5.84052e-05 2.68225e-05 8.94268e-05 5.13e-05 8.48761e-05 0.00010489 7.58446e-05 4.59624e-05 6.80841e-05 1.6163e-05 2.72098e-05 4.4782e-05 2.13299e-05 7.00989e-05 3.33422e-05 4.99245e-05 0.000147797 6.68512e-05 5.50113e-05 9.91314e-05 4.3469e-05 3.36658e-05 5.44548e-05 5.82506e-05 5.44312e-05 1.55066e-05 8.01679e-05 6.15542e-05 6.81935e-05 3.81775e-05 0.0248597 5.20043e-05 2.56344e-05 6.82609e-05 1.95668e-05 1.13049e-05 7.35094e-05 5.90852e-05 3.80046e-05 9.07732e-05 1.89548e-05 4.26954e-05 5.20089e-05 4.16743e-05 5.21297e-05 3.82405e-05 4.05679e-05 4.82263e-05 3.31356e-05 5.50417e-05 2.79708e-05 2.9351e-05 5.17258e-05 3.11943e-05 3.89885e-05 0.000102226 6.87659e-05 2.72152e-05 3.49876e-05 6.55545e-05 6.18117e-05 0.000116715 4.99476e-05 3.38499e-05 4.09998e-05 0.000174366 4.05873e-05 0.0109237 4.14809e-05 2.82661e-05 2.90237e-05 5.29163e-05 5.73424e-05 9.66855e-05 2.73104e-05 2.41788e-05 0.0271561 5.44094e-05 6.72306e-05 6.22154e-05 0.0378322 6.62893e-05 4.48467e-05 2.99993e-05 0.0213849 5.82836e-05 6.2794e-05 1.92677e-05 6.3437e-05 5.16139e-05 2.5223e-05 6.26102e-05 6.60272e-05 4.14649e-05 6.99597e-05 4.99935e-05 3.72296e-05 7.69747e-05 0.000116855 0.0264393 9.98025e-05 2.04829e-05 3.34285e-05 1.09134e-05 6.88848e-05 4.82965e-05 4.36324e-05 5.30853e-05 7.2449e-05 5.51842e-05 8.77658e-05 2.87577e-05 7.11493e-05 5.21255e-05 2.23522e-05 2.06276e-05 6.22837e-05 5.36081e-05 4.24481e-05 0.000108059 2.09329e-05 8.91812e-05 2.86798e-05 3.5265e-05 6.85892e-05 7.0688e-05 9.40629e-05 5.48529e-05 7.07432e-05 2.2344e-05 0.000106941 8.5244e-05 6.23132e-05 4.86621e-05 4.48014e-05 1.56434e-05 8.08393e-05 6.43088e-05 0.0370927 8.00172e-05 5.32146e-05 4.13304e-05 6.22486e-05 1.96211e-05 0.000111221 3.99766e-05 4.43496e-05 3.60158e-05 0.00011944 2.70647e-05 3.96393e-05 2.7617e-05 5.42246e-05 3.9696e-05 0.000270533 4.18182e-05 3.82038e-05 3.10022e-05 4.7825e-05 3.96482e-05 5.04023e-05 0.0217278 4.83579e-05 5.11156e-05 1.59711e-05 3.11849e-05 4.58466e-05 3.37744e-05 0.000412459 6.66468e-05 3.96462e-05 4.81149e-05 8.33711e-05 9.82502e-05 4.31964e-05 3.84214e-05 2.08567e-05 4.55782e-05 3.3515e-05 6.3716e-05 5.24029e-05 6.70402e-05 2.48051e-05 2.8083e-05 6.38998e-05 3.31405e-05 0.000120787 4.28933e-05 0.000284359 4.02429e-05 6.11635e-05 1.73087e-05 3.19989e-05 0.0127765 2.59719e-05 4.20934e-05 1.91888e-05 9.63609e-05 5.48887e-05 3.5645e-05 8.0692e-05 0.000301416 4.53085e-05 5.49103e-05 3.32607e-05 2.16952e-05 4.11769e-05 5.04824e-05 4.76471e-05 6.67484e-05 0.000220105 9.89994e-05 2.35093e-05 3.76312e-05 4.43455e-05 2.10865e-05 3.95795e-05 6.19463e-05 0.0102642 5.39603e-05 4.92111e-05 2.43396e-05 3.70821e-05 3.21017e-05 7.07109e-05 2.66594e-05 4.65181e-05 7.95043e-05 5.22571e-05 3.65414e-05 0.000313618 3.13587e-05 4.81488e-05 1.20452e-05 1.29329e-05 2.30668e-05 3.96438e-05 9.83876e-05 2.11361e-05 2.3839e-05 0.0328755 7.9189e-05 3.76998e-05 5.09767e-05 0.000160272 5.49764e-05 6.10722e-05 1.98427e-05 8.48162e-05 5.70786e-05 3.44387e-05 4.05015e-05 0.00010993 3.97108e-05 0.000118747 8.44233e-05 3.6718e-05 3.26462e-05 1.83105e-05 4.17767e-05 0.000173379 7.51858e-05 8.37674e-05 6.4283e-05 2.97947e-05 3.80216e-05 5.95586e-05 3.3206e-05 3.92332e-05 6.81935e-05 3.11705e-05 6.27791e-05 3.01772e-05 0.000151321 2.76226e-05 1.66245e-05 4.44792e-05 3.11524e-05 8.30035e-05 2.9472e-05 6.29355e-05 0.000149384 5.01268e-05 7.97796e-05 9.13006e-05 1.37636e-05 4.06259e-05 2.48275e-05 2.32799e-05 3.48192e-05 3.77959e-05 5.4655e-05 3.36963e-05 3.02398e-05 0.000137894 5.08017e-05 3.91709e-05 3.00732e-05 5.08199e-05 1.31431e-05 9.27631e-05 0.000106927 6.92398e-05 4.04336e-05 0.0165437 3.57384e-05 6.80692e-05 4.04059e-05 3.48854e-05 5.05824e-05 6.28808e-05 0.000127395 4.66665e-05 5.25852e-05 4.53334e-05 2.83693e-05 0.000121224 4.17413e-05 1.34335e-05 1.60005e-05 2.21421e-05 6.0283e-05 3.83158e-05 4.80213e-05 2.04505e-05 4.02366e-05 5.0582e-05 4.20584e-05 4.9201e-05 0.000114058 6.50223e-05 9.94682e-05 3.57549e-05 3.8347e-05 3.09059e-05 3.70789e-05 1.18397e-05 1.34032e-05 0.000114793 5.31629e-05 2.50412e-05 6.22681e-05 2.7212e-05 8.74748e-05 0.000140962 5.07858e-05 2.72704e-05 4.78522e-05 6.26334e-05 1.0493e-05 5.31132e-05 4.79205e-05 2.32259e-05 3.28292e-05 3.58539e-05 
5.35022e-05 0.01918 7.01213e-05 3.87439e-05 0.0251774 2.4885e-05 1.26428e-05 4.31284e-05 5.44929e-05 3.87001e-05 3.59315e-05 5.28167e-05 8.84614e-05 4.10083e-05 9.53571e-05 7.88218e-05 2.45902e-05 5.90287e-05 4.4911e-05 6.28179e-05 3.25709e-05 8.67943e-05 5.23601e-05 9.70498e-05 4.56637e-05 8.02218e-05 9.88558e-05 6.16543e-05 2.73863e-05 6.8988e-05 0.00341222 8.74961e-05 9.01858e-05 7.79499e-05 6.6001e-05 6.60977e-05 3.10016e-05 4.11067e-05 4.75183e-05 2.99933e-05 1.90888e-05 4.64862e-05 0.000103568 3.78938e-05 6.31918e-05 0.00010743 5.95215e-05 6.00961e-05 9.09643e-06 3.51404e-05 3.69959e-05 3.02328e-05 3.71577e-05 0.000126662 6.43352e-05 5.63781e-05 6.50279e-05 3.97833e-05 0.0255972 9.38194e-05 4.66876e-05 5.9145e-05 0.0199539 0.0381705 9.28629e-05 2.81952e-05 6.88239e-05 0.000190609 6.79391e-05 8.2856e-05 5.19474e-05 4.74837e-05 8.90794e-05 4.18478e-05 5.51071e-05 5.07756e-05 0.000117881 6.16945e-05 2.58381e-05 0.000151352 3.77404e-05 6.02674e-05 0.000107726 6.78888e-05 3.90746e-05 0.000117756 4.79569e-05 5.34917e-05 7.65995e-05 5.31184e-05 7.25176e-05 0.000104758 6.14501e-05 0.000204147 4.58328e-05 4.38318e-05 4.8748e-05 2.45535e-05 8.66767e-05 3.83137e-05 0.000103501 9.10994e-05 8.50287e-05 3.87543e-05 2.76848e-05 8.43398e-05 0.0194971 8.53639e-05 3.68497e-05 3.88004e-05 4.82631e-05 5.89502e-05 6.93394e-05 5.14748e-05 5.16642e-05 9.17759e-05 1.98192e-05 8.97289e-05 2.34167e-05 8.70877e-05 7.18018e-05 2.80829e-05 2.10231e-05 8.27724e-05 4.42627e-05 7.52909e-05 6.19629e-05 9.05827e-05 7.36711e-05 3.90735e-05 5.4696e-05 3.14172e-05 0.000143032 4.03275e-05 1.04024e-05 0.000113045 5.71568e-05 2.6768e-05 0.000104238 4.65589e-05 0.0281891 0.000118081 6.00128e-05 3.78587e-05 5.07745e-05 5.39078e-05 5.93549e-05 9.60969e-05 2.93807e-05 5.90081e-05 2.49731e-05 7.89642e-05 0.000115908 4.69423e-05 7.90441e-05 9.78161e-05 4.15392e-05 4.00531e-05 3.0895e-05 1.5782e-05 2.5459e-05 9.59495e-05 3.33301e-05 4.57234e-05 0.0334333 0.000159847 5.63247e-05 0.000169921 3.23205e-05 4.65063e-05 4.58072e-05 5.03024e-05 9.15231e-05 2.23097e-05 7.75187e-05 7.505e-05 4.11401e-05 6.4491e-05 1.94131e-05 3.49395e-05 2.86917e-05 0.000132346 4.98523e-05 3.64975e-05 6.70822e-05 2.23213e-05 7.60567e-05 0.0431454 4.68101e-05 4.15117e-05 1.72283e-05 6.86124e-05 6.73228e-05 4.03481e-05 9.48058e-05 4.13914e-05 5.12534e-05 3.49999e-05 7.77348e-05 0.000226144 0.000124774 0.000117809 3.1837e-05 0.000100382 7.52832e-05 5.98019e-05 6.92042e-05 0.00027059 8.44341e-05 9.86623e-05 6.05387e-05 0.000116771 0.0001074 3.71391e-05 3.87388e-05 4.18664e-05 4.59733e-05 4.69596e-05 7.45985e-06 4.2161e-05 6.21702e-05 6.46133e-05 9.47164e-05 8.41518e-05 2.65546e-05 5.56513e-05 2.93125e-05 8.01366e-05 9.81834e-05 4.53614e-05 5.14635e-05 5.2403e-05 2.67195e-05 3.14347e-05 6.18754e-05 6.26773e-05 0.000177379 6.83411e-05 8.34845e-05 4.29527e-05 0.00978646 4.28316e-05 6.57881e-05 0.000101626 9.56051e-05 7.956e-06 0.000120746 0.000128674 5.52351e-05 3.57874e-05 6.00689e-05 5.24992e-05 7.96109e-05 0.0181498 3.58647e-05 8.35858e-05 5.09673e-05 0.000169375 7.30961e-05 6.58645e-05 0.000103905 6.46501e-05 6.47474e-05 2.13326e-05 7.64748e-05 0.000259976 0.000172547 2.502e-05 9.42261e-05 3.86824e-05 9.43742e-05 6.56606e-05 3.38238e-05 7.49308e-05 4.87956e-05 6.89121e-05 0.000108585 3.79428e-05 8.32072e-05 3.20567e-05 6.08927e-05 4.56005e-05 7.15942e-05 2.55098e-05 7.74485e-05 7.77761e-05 8.86661e-05 0.000125744 0.00010807 0.000114869 0.021799 5.38704e-05 8.82537e-05 0.000114633 0.000100243 3.11133e-05 7.83234e-05 0.000108373 7.7851e-05 0.00012331 3.48415e-05 9.69933e-05 0.000106203 0.000106142 8.03171e-05 6.80286e-05 0.000278679 5.24391e-05 5.22266e-05 8.96658e-05 7.11969e-05 0.000115313 8.2242e-05 0.000143136 4.84332e-05 6.1362e-05 0.000115605 6.40875e-05 5.84545e-05 5.13647e-05 6.47913e-05 0.00028723 9.08384e-05 2.73947e-05 0.0282988 5.39281e-05 0.000139964 9.12265e-05 0.03308 6.2239e-05 7.13682e-05 6.13803e-05 0.000222662 5.3516e-05 8.77543e-05 7.40625e-05 3.55036e-05 8.48689e-05 5.54526e-05 0.0544287 0.000111099 4.67953e-05 0.000106794 2.69382e-05 5.98978e-05 4.96978e-05 4.54135e-05 7.38578e-05 6.04241e-05 0.000131436 3.2631e-05 2.21622e-05 3.68851e-05 5.56389e-05 7.3372e-05 0.000219473 0.000130733 8.87476e-05 4.36098e-05 5.87252e-05 4.22036e-05 3.23917e-05 0.000189133 3.82036e-05 0.0208023 7.82868e-05 8.6903e-05 8.20216e-05 3.16413e-05 5.1479e-05 4.05532e-05 7.95403e-05 2.05263e-05 8.27437e-05 7.39462e-05 0.000133065 7.00895e-05 6.8485e-05 1.49623e-05 9.61736e-05 0.000131371 3.65453e-05 6.37505e-05 0.000323329 6.0933e-05 1.67849e-05 0.000101491 2.8057e-05 0.000108653 9.7674e-05 0.000104987 0.000371015 0.000162099 1.43663e-05 3.7301e-05 4.69615e-05 2.45809e-05 3.07711e-05 8.33601e-05 6.15309e-05 3.25827e-05 0.000124818 0.000111513 0.00014119 0.000110659 0.000110695 6.16791e-05 0.000126857 3.76439e-05 4.46256e-05 0.000121845 6.55216e-05 4.09116e-05 5.59224e-05 0.000184181 6.48394e-05 0.000126174 3.25254e-05 6.60216e-05 4.05581e-05 0.000129687 8.5035e-05 9.19623e-05 6.77481e-05 0.000135634 5.44015e-05 0.000103056 6.83503e-05 0.000165036 0.000157295 6.1308e-05 1.16743e-05 5.34177e-05 0.000107974 4.30126e-05 5.15199e-05 6.44751e-05 4.41146e-05 7.58872e-05 4.7181e-05 4.04379e-05 0.0215731 8.53607e-06 2.15694e-05 8.75945e-05 5.7916e-05 0.00024025 4.46098e-05 9.78908e-06 4.04007e-05 6.37756e-05 5.51509e-05 6.4707e-05 0.000387592 6.29901e-05 4.67833e-05 4.33585e-05 9.53034e-05 7.95352e-05 0.000131329 6.81536e-05 8.66695e-05 3.70528e-05 2.62036e-05 0.000101131 3.43264e-05 4.13193e-05 3.85613e-05 4.73462e-05 4.15535e-05 0.000122404 7.12819e-06 0.0114041 5.96806e-05 8.05051e-05 3.54204e-05 4.87561e-05 7.38478e-05 6.3393e-05 8.46277e-05 0.000203361 2.56937e-05 9.01054e-05 0.0236689 0.0264783 3.03585e-05 8.62535e-05 6.99987e-05 6.66802e-05 8.90273e-05 4.32125e-05 1.98173e-05 0.000146702 6.44073e-05 4.82981e-05 4.06913e-05 8.87263e-05 0.000114401 5.91624e-05 3.1151e-05 9.37634e-05 3.99403e-05 0.000119752 7.47519e-05 8.41694e-05 3.75279e-05 8.21246e-05 0.000124004 7.97898e-05 1.72533e-05 0.000197986 6.65435e-05 6.25049e-05 6.99822e-05 0.000124757 0.000150582 2.16258e-05 5.33717e-05 1.92528e-05 9.15247e-05 0.000150271 0.000199636 6.77413e-05 5.25727e-05 3.98005e-05 0.000120054 3.00979e-05 4.13724e-05 1.84656e-05 8.84254e-05 8.83412e-05 6.09688e-05 0.000119712 3.32506e-05 5.54984e-05 5.65193e-05 5.10946e-05 5.65109e-05 2.66099e-05 8.06494e-05 4.62599e-05 0.000104635 6.585e-05 2.5255e-05 4.24708e-05 5.48058e-05 9.42388e-05 5.41596e-05 7.45246e-05 4.30321e-05 3.34831e-05 5.87039e-05 9.24995e-06 8.97934e-05 0.000136132 8.88187e-05 0.000190647 8.4434e-05 6.15031e-05 5.77171e-05 3.87125e-05 5.4471e-05 8.11132e-05 0.000108826 5.04979e-05 2.02596e-05 2.73284e-05 0.000188443 9.23997e-05 6.6112e-05 7.41764e-05 5.51227e-05 2.39288e-05 8.18566e-05 3.99688e-05 1.61865e-05 5.55602e-05 5.27048e-05 9.42219e-05 7.43918e-05 4.41023e-05 6.57258e-05 5.46357e-05 8.42259e-05 4.59109e-05 8.5322e-05 8.84202e-05 6.28614e-05 4.22938e-05 4.94565e-05 4.30982e-05 0.000100653 2.48487e-05 3.30769e-05 7.8273e-05 4.78489e-05 7.21633e-05 0.000141381 1.75551e-05 7.21091e-05 7.72471e-05 4.32943e-05 3.83401e-05 9.4281e-05 3.86332e-05 4.049e-05 2.1317e-05 0.00036762 3.21966e-05 5.24252e-05 2.22259e-05 8.43617e-05 0.000100152 6.12189e-05 6.86521e-05 6.17206e-05 2.62782e-05 6.8507e-05 4.95433e-05 0.000325617 4.5296e-05 7.17657e-05 4.73143e-05 0.000109115 8.20542e-05 1.36575e-05 4.6696e-05 5.30486e-05 2.96769e-05 0.000127852 6.62113e-05 9.34646e-05 4.78775e-05 6.5319e-05 1.66946e-05 5.23453e-05 6.70253e-05 4.30628e-05 0.000147898 7.83117e-05 0.000109845 0.000111249 0.000123311 8.0103e-05 1.89024e-05 3.83761e-05 0.0215532 2.58573e-05 8.13718e-05 5.74428e-05 8.91241e-05 0.000114347 0.00011481 5.03316e-05 4.49278e-05 6.00189e-05 8.90931e-05 7.39241e-05 0.000198182 0.000113529 4.66431e-05 0.000103035 0.000118333 4.14085e-05 0.000110425 1.8514e-05 7.77683e-05 4.68355e-05 5.03934e-05 5.1684e-05 9.66175e-05 8.00078e-05 8.37188e-05 2.47799e-05 5.45589e-05 7.25399e-05 3.23158e-05 0.000132664 9.61627e-05 4.37369e-05 4.0241e-05 4.64654e-05 8.48509e-05 5.39543e-05 5.70058e-05 4.91005e-05 3.42632e-05 0.000129682 0.00013906 5.37621e-05 6.10843e-05 4.0617e-05 4.53468e-05 8.33159e-05 4.56551e-05 2.94563e-05 1.83517e-05 6.81335e-05 2.52352e-05 4.30533e-05 6.58912e-05 0.000158459 5.66389e-05 3.43573e-05 6.25983e-05 8.432e-05 0.000114105 3.75698e-05 3.29008e-05 8.10426e-05 7.11028e-06 3.99172e-05 3.49497e-05 3.87019e-05 0.0435226 0.000147827 7.93979e-05 9.15278e-05 7.83365e-05 4.62943e-05 2.86295e-05 0.000135072 8.46498e-05 6.39078e-05 6.25175e-05 1.79948e-05 7.46804e-05 7.33049e-05 5.32242e-05 9.38718e-05 6.1584e-05 6.36693e-05 7.33389e-05 0.000179119 7.14836e-05 4.89945e-05 2.55291e-05 6.31759e-05 4.86888e-05 4.48151e-05 7.52372e-05 8.35475e-05 4.2893e-05 4.70686e-05 3.60309e-05 8.31444e-05 4.28022e-05 7.38917e-05 4.30909e-05 0.00015378 5.41902e-05 9.02116e-05 0.000114283 8.18006e-05 0.000213729 8.56584e-05 0.00259871 8.33569e-05 8.06818e-05 8.9553e-05 5.96473e-05 2.76289e-05 3.52249e-05 8.05031e-05 8.43444e-05 3.43947e-05 0.000123888 0.000110537 6.04456e-05 8.97674e-05 5.60802e-05 5.5916e-05 3.91776e-05 5.8575e-05 8.10181e-05 0.00012344 2.37235e-05 3.75287e-05 7.61349e-05 0.000157983 3.58415e-05 4.91456e-05 5.89828e-05 7.51256e-05 1.55076e-05 3.05198e-05 0.000111431 6.02916e-05 8.71749e-05 8.4496e-05 1.65828e-05 6.24215e-05 4.78986e-05 1.83039e-05 5.16371e-05 5.20311e-05 4.52195e-05 9.16636e-05 8.94369e-05 1.8139e-05 2.98208e-05 3.68846e-05 5.78995e-05 5.41092e-05 0.0320162 7.4245e-05 3.50889e-05 5.7294e-05 2.50651e-05 3.86158e-05 2.78115e-05 0.000151493 6.39615e-05 4.19127e-05 0.000364187 5.78774e-05 0.00011467 0.000101712 0.000129999 0.000201629 5.80967e-05 5.86002e-05 9.65978e-05 4.86714e-05 0.000111005 5.88009e-05 6.29865e-05 0.00013899 2.93465e-05 7.06564e-05 0.000108875 7.20201e-05 4.12854e-05 4.1496e-05 0.000116557 5.2193e-05 0.000161123 4.72084e-05 3.52657e-05 0.020725 0.000113835 0.0208443 2.89907e-05 3.53892e-05 4.27132e-05 6.60068e-05 4.81104e-05 3.64529e-05 5.25513e-05 7.59972e-05 0.00829666 7.4242e-05 0.000102336 7.03345e-05 0.000109898 2.21127e-05 8.53662e-05 5.36183e-05 5.73542e-05 0.037141 6.95256e-05 4.61153e-05 8.24201e-05 4.17363e-05 2.98628e-05 4.46999e-05 8.15063e-05 4.21294e-05 0.000105283 2.97529e-05 2.95544e-05 6.946e-05 0.000119748 0.00013106 5.48369e-05 2.787e-05 0.0446492 3.35312e-05 2.31164e-05 2.04759e-05 7.34331e-05 5.77e-05 8.26331e-05 5.69995e-05 0.050693 9.69554e-05 3.13551e-05 1.67724e-05 5.67377e-05 1.43164e-05 6.28697e-05 5.31731e-05 7.1289e-05 4.91639e-05 3.47089e-05 8.73949e-05 7.24878e-05 8.93637e-05 0.00014589 0.000126737 5.37565e-05 4.30034e-05 5.87111e-05 0.000101858 7.14443e-05 6.24423e-05 7.57229e-05 3.50806e-05 0.000104163 1.37122e-05 2.32802e-05 2.99396e-05 4.96602e-05 2.8469e-05 3.15551e-05 8.87265e-06 9.36099e-05 2.73637e-05 3.7688e-05 6.83365e-05 8.44872e-05 0.000121072 2.07322e-05 7.37646e-05 3.12866e-05 0.000125866 6.2814e-05 4.00915e-05 6.26757e-05 0.000296623 5.78475e-05 6.45941e-05 0.0268881 0.000100543 0.000229582 9.5572e-05 2.64127e-05 0.0116677 0.000128588 4.67474e-05 1.0674e-05 3.47503e-05 9.26963e-05 6.55351e-05 7.05578e-05 5.34048e-05 8.95726e-05 7.54159e-05 7.0412e-05 3.39749e-05 2.32991e-05 2.37834e-05 5.57038e-05 3.45887e-05 5.16212e-05 7.57909e-05 8.07953e-05 5.49332e-05 0.000139369 3.11675e-05 4.7518e-05 2.84331e-05 3.4423e-05 8.13531e-05 8.02108e-05 0.0136909 4.83297e-05 4.96774e-05 3.4633e-05 6.93853e-05 9.27003e-05 0.000122576 9.62051e-05 4.90459e-05 6.93886e-05 7.35551e-05 6.24461e-05 5.32057e-05 0.0368845 4.21395e-05 9.50236e-05 4.52204e-05 2.15886e-05 2.39495e-05 6.32809e-05 0.0356136 0.000113344 4.31601e-05 3.20132e-05 6.3441e-05 5.61505e-05 9.83086e-05 3.17862e-05 3.85245e-05 6.24716e-05 5.909e-05 4.83637e-05 4.16253e-05 4.2338e-05 7.20948e-05 
0.000115484 0.000115827 0.000109536 0.00018294 0.00055842 4.08049e-05 4.80097e-05 2.33447e-05 3.31718e-05 3.46589e-05 6.93357e-05 2.36407e-05 4.68941e-05 7.70237e-06 0.000137824 6.77417e-05 2.72144e-05 5.53427e-05 7.87831e-05 6.18173e-05 9.07605e-05 5.88937e-05 6.99597e-05 5.57359e-05 4.39794e-05 9.80836e-05 5.01431e-05 0.000141429 1.29596e-05 2.58962e-05 7.91985e-05 7.6488e-05 6.99846e-05 1.30138e-05 0.000205134 3.37312e-05 5.85834e-05 4.17813e-05 3.28178e-05 4.526e-05 8.31548e-05 1.30388e-05 0.000102249 0.00641431 0.000112448 7.92552e-05 5.70043e-05 0.000117368 4.65577e-06 5.80275e-05 0.0157519 4.62203e-05 4.40988e-05 9.63257e-05 6.85466e-05 2.72905e-05 2.51721e-05 2.18475e-05 0.000673631 2.14094e-05 2.6326e-05 7.31479e-05 0.000389562 0.000293043 0.000181521 0.000119321 6.75039e-05 0.000291899 6.67217e-05 2.43904e-05 0.000250748 9.8594e-05 0.00012445 2.36874e-05 3.50937e-05 3.02181e-05 5.9742e-05 4.31997e-05 9.18383e-05 0.000161428 8.8924e-05 7.42597e-05 4.06736e-05 7.9735e-05 9.52583e-05 0.000105225 7.66064e-05 0.00016431 9.25819e-05 0.015631 0.000464823 0.000120439 5.91983e-05 0.000202996 3.58009e-05 6.70408e-05 0.0122588 4.06018e-05 0.000115524 2.45376e-05 4.56972e-05 0.000106399 7.08201e-05 3.65943e-05 0.000394468 6.55421e-05 0.000175142 4.25433e-05 4.02831e-05 3.32653e-05 9.0029e-05 3.04926e-05 2.71615e-05 0.000147578 8.81925e-05 7.98308e-05 6.54789e-05 5.90253e-05 0.018262 9.79186e-05 5.76534e-05 5.09759e-05 6.68917e-05 2.83884e-05 2.51978e-05 0.000101292 1.97703e-05 2.73268e-05 3.65422e-05 1.36779e-05 3.71845e-05 7.58586e-05 7.69173e-05 7.25229e-05 3.22437e-05 6.15079e-05 8.94602e-05 0.00848548 0.000172144 0.00010404 0.00057544 8.29067e-05 4.57582e-05 1.37437e-05 2.73451e-05 0.000237479 1.85383e-05 4.88324e-05 2.20507e-05 0.000137968 9.92094e-05 7.16409e-05 4.00369e-05 0.00013345 0.000125552 7.76435e-05 2.26916e-05 0.0135356 4.66918e-05 5.40068e-05 1.87941e-05 0.000173332 0.000214815 4.61478e-05 0.000313274 0.0002131 0.00011841 0.000137005 3.54679e-05 4.75151e-05 5.43596e-05 1.49084e-05 0.000115202 3.70963e-05 3.27968e-05 3.83671e-05 0.000262257 3.07141e-05 0.000455453 8.01759e-05 4.94207e-05 8.42985e-05 9.32277e-05 0.044102 7.88303e-05 4.59215e-05 8.12089e-05 0.000725982 0.000189552 4.3864e-05 3.62667e-05 3.87203e-05 8.54371e-05 5.57413e-05 0.000313543 2.78948e-05 2.29255e-05 6.89284e-05 6.24982e-05 0.000275683 5.14212e-05 0.000522258 4.14283e-05 4.51357e-05 2.14077e-05 3.57053e-05 2.93711e-05 0.000293948 7.56317e-05 6.22518e-05 8.74634e-05 9.88293e-05 9.47485e-05 6.59896e-05 0.0146422 0.000108059 3.22793e-05 4.88089e-05 5.23484e-05 7.30545e-05 5.00995e-05 6.63681e-05 5.80303e-05 3.75182e-05 3.10624e-05 2.00213e-05 4.46467e-05 8.77335e-05 5.76578e-05 5.2739e-05 9.58938e-05 2.80703e-05 4.95843e-05 4.6622e-05 3.68736e-05 0.000116862 0.000107775 7.17493e-05 9.08737e-05 4.65769e-05 0.000180043 1.49366e-05 0.000117356 7.99663e-05 0.000134583 2.33028e-05 0.000135091 0.000173819 9.31827e-05 2.93709e-05 0.000130757 2.42665e-05 0.000110329 0.000369127 2.81394e-05 0.000116786 2.53682e-05 0.000114118 2.23189e-05 3.40906e-05 0.000208277 5.51621e-05 3.08915e-05 3.97601e-05 2.31391e-05 0.000156463 0.000114528 4.27137e-05 0.0439176 5.98055e-05 0.000133543 7.0989e-05 5.32847e-05 4.52848e-05 7.60111e-05 6.58588e-05 8.52061e-05 4.64005e-05 7.40449e-05 0.0148784 6.06753e-05 9.10702e-05 5.62149e-05 5.00878e-05 0.000215334 7.5811e-05 0.0001038 7.09462e-05 0.00019444 0.000103161 0.000243775 1.7284e-05 0.000104308 0.000140868 5.00116e-05 2.41445e-05 7.04684e-05 0.000195846 6.22708e-05 0.000156222 1.84603e-05 0.000172879 7.19376e-05 1.53037e-05 3.51516e-05 0.000103402 9.74852e-05 4.10553e-05 6.41575e-05 7.70456e-05 3.61165e-05 0.000137135 0.000192965 0.000103886 3.36922e-05 6.83988e-05 0.000272235 3.50073e-05 9.98192e-05 8.43196e-05 9.15179e-05 0.000194057 0.000192583 1.52529e-05 0.000632903 3.39157e-05 2.21563e-05 4.80975e-05 0.00036678 0.049057 4.8999e-05 7.03635e-05 0.000316068 0.0333154 0.000118447 0.000230929 4.73581e-05 3.26646e-05 2.5166e-05 0.000293744 0.000146529 4.76606e-05 9.90493e-05 2.42732e-05 2.99931e-05 2.92198e-05 3.86387e-05 7.48339e-05 3.37748e-05 6.70904e-05 4.58465e-05 2.57021e-05 2.8805e-05 6.53671e-05 0.000156216 0.000101534 7.55057e-05 9.91659e-05 7.34322e-05 5.65818e-05 2.5638e-05 8.34813e-05 0.000210447 3.83862e-05 0.000762937 4.82837e-05 2.51525e-05 8.85407e-05 3.11211e-05 8.37233e-05 0.010712 4.13743e-05 5.28551e-06 8.13582e-05 8.02394e-05 0.000132586 8.9228e-05 0.000128143 1.30817e-05 9.92999e-05 0.000116742 2.29115e-05 4.10789e-05 0.000387155 0.0301192 2.33727e-05 5.35495e-05 3.44336e-05 3.51697e-05 5.99532e-05 0.000178863 0.000336778 0.000113854 6.73816e-05 3.56554e-05 3.9743e-05 4.47313e-05 5.79855e-05 7.99753e-05 3.06479e-05 0.000264918 0.000282037 0.00010847 0.000133191 0.000221298 0.000116308 9.7773e-05 5.88342e-05 4.62073e-05 2.35646e-05 6.37222e-05 8.82423e-05 2.53904e-05 7.96595e-05 0.000322739 5.08561e-05 0.000174101 6.57425e-05 0.000314884 4.68414e-05 5.33119e-05 0.000142487 7.96081e-05 0.000208715 9.6369e-05 6.08094e-05 0.000108635 8.47852e-05 0.000112739 0.000120761 0.00012097 2.27984e-05 8.80107e-05 3.8598e-05 0.000209492 8.42672e-05 7.40548e-05 0.000134625 0.000515507 2.26021e-05 2.45447e-05 0.000810678 1.67571e-05 2.00522e-05 0.000306594 0.0183859 0.000160322 0.0256395 1.03073e-05 4.35965e-05 8.06149e-06 0.000130246 6.7768e-05 0.00018289 4.40976e-05 4.32338e-05 1.20734e-05 8.5471e-06 4.41382e-05 6.26785e-05 3.35043e-05 8.24011e-05 0.000125727 5.31782e-05 7.9917e-05 3.47147e-05 3.97526e-05 0.00014344 4.74579e-05 5.99852e-05 5.03624e-05 4.66841e-05 7.70003e-05 0.0451406 0.000114704 0.0154866 2.99746e-05 0.00017962 4.85843e-05 8.75232e-05 0.000190527 4.44248e-05 9.26909e-05 0.000435994 0.000545014 0.000226031 8.36708e-05 5.23197e-05 8.72178e-05 2.36389e-05 7.87696e-05 2.11348e-05 0.000144184 3.62616e-05 0.000113476 2.09916e-05 4.64786e-05 0.00012618 9.19104e-06 3.9938e-05 0.000145749 5.70702e-05 9.08105e-05 7.70658e-05 9.48206e-05 3.11311e-05 9.69497e-05 0.000102153 3.43738e-05 2.43861e-05 0.000551185 8.00889e-05 0.0410396 4.3187e-05 9.90849e-05 0.000136143 3.6683e-05 7.35114e-05 0.0119509 1.81824e-05 0.000117997 0.000394088 9.66186e-05 9.99553e-05 0.000107729 0.000105807 2.99417e-05 5.52285e-05 0.000265946 5.05003e-05 6.22368e-05 0.000147653 9.55917e-05 5.53688e-05 3.3452e-05 8.40414e-05 1.66818e-05 4.62125e-05 3.9506e-05 4.96794e-05 3.86361e-05 0.000234041 8.22149e-05 9.27843e-06 3.02626e-05 4.84365e-05 0.000107526 8.36229e-05 8.02392e-05 4.41982e-05 2.46203e-05 0.000409555 4.81858e-05 0.0281085 0.000234537 0.00013659 0.00012053 0.000106016 7.3639e-05 0.0296367 4.39379e-05 0.000121011 8.0154e-05 9.16019e-05 6.66368e-05 7.43322e-05 7.38345e-05 5.78147e-05 7.01588e-05 0.000135336 6.22023e-05 2.57453e-05 2.31637e-05 7.06247e-05 4.89042e-05 6.26134e-06 2.92434e-05 2.80041e-05 7.47706e-05 2.18752e-05 9.99868e-05 5.12167e-05 0.000118006 4.9127e-05 0.000125768 3.6146e-05 5.93109e-05 4.32259e-05 3.81167e-05 5.16325e-05 3.71692e-05 8.78605e-05 2.23972e-05 5.17023e-05 6.32756e-05 7.77394e-05 2.30145e-05 0.000136733 4.18406e-05 4.80227e-05 9.54676e-05 2.17742e-05 5.9022e-05 0.0001636 3.35294e-05 0.000117806 0.000149607 0.000367941 1.90678e-05 0.000105351 3.16415e-05 0.00012204 0.000121297 6.79337e-05 6.64185e-05 5.81204e-05 3.3165e-05 4.08146e-05 6.04318e-05 0.00042231 0.00394665 8.79198e-05 9.53593e-05 0.000111554 0.000206866 6.18512e-05 0.000188222 0.0364742 4.01297e-05 4.0724e-05 7.65058e-05 0.000101503 2.46508e-05 8.25823e-05 5.05687e-05 4.49144e-05 4.96467e-05 5.06876e-05 0.000136628 5.1682e-05 4.17323e-05 6.8069e-05 9.08873e-05 9.96917e-06 3.96999e-05 2.78532e-05 0.000214615 6.57623e-05 7.4557e-05 3.24008e-05 0.0352652 0.000101308 0.000221197 0.000106783 9.11052e-05 4.53588e-05 0.000172937 8.0563e-05 0.000106255 0.000155395 6.91904e-05 6.8451e-05 0.000198621 3.54585e-05 0.000193416 6.48039e-05 1.4775e-05 6.28515e-05 7.88704e-05 0.000180468 4.99686e-05 0.000100452 3.26354e-05 2.14312e-05 6.85228e-05 0.000112488 3.45047e-05 1.98126e-05 9.58764e-05 5.39549e-05 0.0139523 5.29591e-05 0.000159831 4.54154e-06 3.26819e-05 2.90637e-05 3.35645e-05 9.73309e-05 4.0282e-05 2.07579e-05 7.31274e-05 8.66746e-05 4.04297e-05 4.94666e-05 5.78705e-05 1.88168e-05 1.48204e-05 0.00013251 3.20508e-05 3.69006e-05 0.0314991 0.000141152 0.000163242 6.72798e-06 3.7007e-05 0.000139593 0.000128036 2.57851e-05 6.80468e-05 3.57281e-05 6.20345e-05 0.000123881 6.15896e-05 5.553e-05 0.000449083 5.23994e-05 6.2976e-05 0.0238452 9.46251e-05 5.1388e-05 2.50816e-05 0.000180504 9.62821e-05 1.37958e-05 5.4522e-05 9.79079e-05 0.0001683 6.96974e-05 5.42868e-05 8.00388e-05 4.07495e-05 0.000117688 0.000127324 8.79075e-05 4.51646e-05 5.49735e-05 1.07623e-05 6.66595e-05 0.021773 0.0229676 5.03012e-05 0.000250339 7.65357e-05 4.18571e-05 9.531e-05 4.31911e-05 1.8817e-05 2.37613e-05 0.000154486 7.35534e-05 1.60024e-05 0.000145485 0.000102314 5.74449e-05 7.2251e-05 0.000146296 6.96325e-05 0.000110453 7.85128e-05 5.8214e-05 9.05562e-05 8.88297e-06 1.99478e-05 9.65737e-05 0.00013087 7.13937e-05 9.71819e-05 0.000162946 9.30952e-05 0.000127476 0.000467421 3.85874e-05 1.68523e-05 3.72912e-05 5.3899e-05 0.000155453 6.85963e-05 8.40058e-05 5.83102e-05 5.18734e-05 1.48971e-05 0.0298298 3.46188e-05 0.000136037 1.85735e-05 4.62175e-05 0.000166959 1.75695e-05 9.11293e-05 6.5475e-05 0.000278541 4.30716e-05 3.50629e-05 3.13348e-05 6.13397e-05 2.44783e-05 2.38365e-05 1.3746e-05 7.07103e-05 0.000104374 0.00013938 8.12064e-06 2.86108e-05 1.82354e-05 0.000202879 4.62777e-05 0.000110959 0.0129629 5.53737e-05 5.86829e-05 4.53716e-05 0.000147678 5.61931e-05 5.92363e-05 6.24603e-05 4.21285e-05 6.84791e-05 0.00698043 0.000152036 0.000260354 0.000116327 2.44306e-05 6.29113e-05 3.75627e-05 6.95725e-05 1.69719e-05 4.32796e-05 0.000171729 1.76911e-05 0.00010708 5.60938e-05 5.32648e-05 2.57038e-05 7.19393e-05 4.83212e-05 4.73734e-05 7.52521e-05 2.57634e-05 6.38926e-05 0.000374195 0.000109056 0.000334832 7.66481e-05 5.39903e-05 3.14195e-05 0.0261585 2.365e-05 8.81358e-05 0.000103013 0.000108293 0.000365861 0.000123242 0.000113864 7.83187e-05 9.02977e-05 4.09687e-05 3.97648e-05 0.0109744 0.0309993 0.000493515 3.35481e-05 2.44649e-05 4.47817e-05 3.52179e-05 9.68288e-05 7.59033e-05 5.17434e-05 2.58202e-05 5.74669e-05 5.68559e-05 1.97423e-05 3.572e-05 7.80061e-05 0.00011158 6.41071e-05 3.63061e-05 0.000290003 0.000115004 6.52841e-05 4.8035e-06 5.89607e-05 0.000101875 2.94508e-05 2.14308e-05 0.000201601 0.000207358 9.83878e-05 3.5097e-05 4.52856e-05 7.79255e-05 2.81047e-05 5.73713e-05 4.73664e-05 0.000148002 3.00965e-05 8.96985e-05 0.000106438 0.000100242 8.79391e-05 0.000145965 3.07217e-05 4.49195e-05 5.45055e-05 0.000306851 3.87334e-05 6.67671e-05 0.000107376 0.000145596 3.72753e-05 0.000378852 1.84482e-05 0.000398229 8.19655e-06 3.72924e-05 4.43152e-05 9.87855e-06 5.33677e-05 9.34846e-05 2.09009e-05 5.3815e-05 2.55449e-05 9.5625e-05 6.47002e-06 0.000105726 5.91058e-05 0.000149253 9.16041e-05 5.5017e-05 5.92035e-05 0.000137117 1.02932e-05 6.02927e-05 0.000540392 7.48554e-05 0.000124349 6.37494e-05 6.08953e-05 0.000355409 6.58945e-05 6.1804e-05 0.0124387 2.24728e-05 5.29291e-05 3.12909e-05 1.94849e-05 3.94338e-05 0.000149612 4.37396e-05 2.06405e-05 7.54355e-05 1.29501e-05 3.87196e-05 2.27129e-05 2.21405e-05 0.000108539 1.00177e-05 0.000157667 2.55416e-05 0.000123355 9.91021e-05 6.11987e-05 9.83123e-05 2.74954e-05 4.66864e-05 0.00012407 0.000191782 0.0003295 6.96872e-05 5.09068e-05 3.1909e-05 0.000137684 7.3035e-05 9.28737e-05 0.0118129 5.84873e-05 5.9646e-05 7.04216e-05 2.76023e-05 0.000442315 0.0002712 3.51595e-05 1.49852e-05 3.05536e-05 7.77424e-05 1.71682e-05 0.000257138 0.000101018 0.000150773 3.34309e-05 0.032688 5.37895e-05 5.5862e-05 5.88122e-05 3.66125e-05 5.54117e-05 7.32091e-05 0.000195603 2.18547e-05 3.91564e-05 1.83548e-05 
0.000172501 5.4651e-05 7.34362e-05 0.00014603 7.30266e-05 0.000892052 0.000854917 8.92755e-05 0.0383506 0.000220981 0.000116617 6.73052e-05 0.000107445 3.18929e-05 1.96691e-05 4.95772e-05 9.67157e-05 3.17124e-05 3.39641e-05 5.18571e-05 6.23928e-05 4.9879e-05 0.000111433 0.000117922 0.000108508 4.02844e-05 7.18004e-05 6.35073e-05 1.98907e-05 0.000220071 0.000108465 2.322e-05 0.000147287 4.26267e-05 0.000102426 0.0195333 7.83416e-05 3.63901e-05 0.000759492 2.18143e-05 0.000104192 0.00759179 6.48248e-05 6.37515e-05 0.00105774 0.0259735 4.76497e-05 6.17917e-05 8.24448e-05 0.000144832 0.000168915 0.000753287 9.57924e-05 0.000104164 5.85165e-05 0.00010629 0.000115338 4.10559e-05 0.000109959 0.000295448 5.29829e-05 5.55133e-05 6.2005e-05 7.21845e-05 0.000111787 4.71363e-05 2.53953e-05 3.39569e-05 0.000388063 0.000138569 5.52718e-05 2.92587e-05 4.30543e-05 0.000172834 0.000340729 0.00021374 0.024686 0.000915747 5.30941e-05 8.61863e-05 0.000138066 3.6231e-05 6.48614e-05 2.74443e-05 0.00120361 0.0291912 0.000108912 4.35677e-05 0.000157563 0.000121494 0.000198154 3.67982e-05 0.000165522 3.04727e-05 0.000145794 1.80713e-05 9.59973e-05 0.000731078 0.000102902 0.00027404 0.000201359 2.44864e-05 1.74538e-05 3.78919e-05 0.000203191 0.00104144 0.000121003 3.4059e-05 3.63547e-05 9.52702e-05 0.00111181 0.000370091 0.000222427 7.31114e-05 0.000761375 8.89713e-05 4.19491e-05 4.69005e-05 8.53954e-05 8.8003e-05 3.34721e-05 0.000126467 4.26328e-05 0.000257396 8.13432e-06 6.70953e-05 8.62065e-05 5.42744e-05 0.000583068 0.000199246 6.94959e-05 5.1073e-05 6.1821e-05 5.76713e-05 9.80533e-05 0.000526527 3.30926e-05 8.58964e-05 5.03654e-05 0.000124883 8.2111e-05 0.000143366 0.000189691 1.31878e-05 0.000107929 5.95938e-05 3.48021e-05 8.07771e-05 4.17011e-05 4.54412e-05 0.00011832 0.000665676 0.00208412 6.78797e-05 4.14527e-05 7.53898e-05 0.000273057 0.000101607 8.97637e-05 7.64681e-05 0.000109109 7.83478e-05 0.0001161 0.000137157 3.71762e-05 3.92768e-05 2.37042e-05 4.42961e-05 1.51786e-05 0.000319035 0.000320235 2.18757e-05 5.95555e-05 0.000123675 0.000427361 6.99641e-05 0.000108206 7.50182e-05 0.00018291 0.000810908 0.000504487 0.0479165 2.4193e-05 0.000176721 0.0320518 0.000483942 0.000137647 6.27886e-05 5.34171e-05 0.000291261 5.82651e-05 3.91319e-05 2.29964e-05 0.000142609 5.74883e-05 8.21524e-05 0.00013206 5.72332e-05 0.000256549 0.000125246 0.000618747 0.000178359 8.62252e-05 0.0259095 6.19603e-05 4.52732e-05 9.04237e-05 7.27259e-05 5.22527e-05 0.000219023 3.99896e-05 0.0233465 4.82289e-05 5.46891e-05 6.97058e-05 2.71271e-05 7.14323e-05 0.00025079 4.24757e-05 2.70296e-05 0.000270082 5.39506e-05 0.0125262 3.86e-05 0.000557496 0.000214881 0.000540477 2.16746e-05 3.44199e-05 0.000582629 4.27177e-05 9.03897e-06 7.06574e-05 6.61537e-06 3.83312e-05 2.71878e-05 0.000781851 2.82799e-05 1.80021e-05 1.36713e-05 2.34821e-05 5.85853e-05 4.86511e-05 6.95358e-05 0.0561266 1.55642e-05 0.000127877 8.04878e-05 2.66156e-05 0.000620691 2.60466e-05 0.000302768 6.65442e-05 9.40909e-05 7.63026e-05 6.43453e-05 2.17306e-05 4.53518e-05 0.000282307 1.50486e-05 9.52599e-05 8.7214e-05 0.000242441 9.42334e-05 0.000309346 7.0217e-05 5.19758e-05 1.75061e-05 0.000253011 3.85593e-05 8.27877e-05 0.000133218 0.000161123 0.000149176 0.0119863 0.00111484 9.32832e-05 3.7058e-05 5.61247e-05 4.18782e-05 9.942e-05 0.000241006 0.00010603 0.000120823 5.49719e-05 4.44344e-05 5.51665e-05 8.50731e-05 9.78255e-05 5.36268e-05 0.000125352 0.000103992 5.68004e-05 3.74581e-05 0.0239395 0.000505412 1.60527e-05 7.82528e-06 9.8953e-05 0.000160245 5.32011e-05 4.04983e-05 8.48479e-05 3.92266e-05 0.000174826 5.08627e-05 7.62713e-05 1.61798e-05 4.44592e-05 9.28198e-05 3.33908e-05 2.8386e-05 0.00011148 6.47952e-05 0.000137407 0.000700269 3.14224e-05 0.000294442 3.06323e-05 7.1891e-05 0.000949848 6.08977e-05 8.4985e-05 0.000180765 0.000119579 0.000134189 0.00166945 2.25595e-05 0.000168237 0.000348947 2.58175e-05 3.43582e-05 2.85713e-05 0.000119139 4.24474e-05 4.43379e-05 4.01553e-05 0.00012061 6.47742e-05 2.48303e-05 7.11162e-05 5.36232e-05 4.26145e-05 7.18294e-06 2.52494e-05 6.26472e-05 2.78301e-05 9.20928e-05 0.000187702 3.0037e-05 9.11263e-05 1.20287e-05 0.000143456 0.00110227 0.000125743 0.000125781 0.000174832 6.82402e-05 0.000100767 2.39622e-05 5.81613e-05 9.06061e-05 6.23221e-05 0.000112988 0.000102841 7.92407e-05 0.0310239 2.08611e-05 0.0105369 6.74842e-05 8.00659e-05 5.15536e-05 3.88177e-05 2.01661e-05 0.0150972 0.000112296 3.04104e-05 2.95406e-05 1.52091e-05 2.32923e-05 3.86423e-05 2.21732e-05 0.000174565 5.43756e-05 0.000236154 4.28823e-05 4.35364e-05 8.66976e-05 5.81203e-05 3.31108e-05 6.27034e-05 5.20721e-05 0.00140445 8.17174e-05 0.00110971 0.000173701 2.27085e-05 0.000198207 9.02491e-05 4.13308e-05 0.000232579 5.92391e-05 0.000128659 7.5419e-05 5.77287e-05 5.64516e-05 2.1169e-05 0.000186419 7.07608e-05 0.000189248 0.000114346 0.0143655 5.18255e-05 5.20261e-05 6.31642e-05 0.0398833 0.000160259 0.000309722 3.20596e-05 0.000177783 0.00222678 5.89793e-05 7.91396e-05 3.15101e-05 5.47122e-05 0.000168027 6.90428e-05 8.62451e-05 0.000108584 2.80457e-05 6.54948e-05 3.74714e-05 6.4303e-05 8.47617e-05 1.68718e-05 0.000115582 7.83971e-05 2.97129e-05 0.000146581 0.000168219 0.000142874 0.000230658 5.39122e-05 0.000141135 5.96654e-05 6.99373e-05 8.00156e-05 7.65234e-05 2.50829e-05 0.000112294 0.000481955 9.0623e-05 1.34415e-05 3.84792e-05 0.000139584 3.90775e-05 7.9713e-05 2.40242e-05 0.000353672 0.0178866 0.000604328 5.58314e-05 6.99144e-05 0.00214844 6.98438e-05 0.000129243 7.14638e-05 1.90102e-05 5.48433e-06 4.33387e-05 0.001372 3.5825e-05 5.8649e-05 0.000218691 4.47067e-05 5.72065e-05 5.63373e-05 8.21002e-05 0.000642027 8.42558e-05 4.11887e-05 7.40914e-05 5.57649e-05 5.7778e-05 9.95464e-05 6.43318e-05 8.99591e-05 0.000613543 0.00022518 0.0004698 0.000121301 2.2163e-05 6.34615e-05 3.37801e-05 2.75329e-05 0.000179862 0.000149103 4.23105e-05 0.000310485 0.000133712 3.05497e-05 7.08754e-05 0.000104342 6.85667e-05 0.000740213 0.000901263 0.000162292 0.0462908 4.03871e-05 3.19392e-05 3.38816e-05 5.57039e-05 0.000146981 3.96474e-05 3.62919e-05 5.12738e-05 3.04966e-05 4.55696e-05 0.000124191 3.35225e-05 5.66609e-05 8.96211e-05 3.03994e-05 4.53576e-05 0.00010193 4.17634e-05 0.000114788 0.0258657 9.46591e-05 0.000155961 6.46325e-05 6.94653e-05 6.35966e-05 0.000796211 0.000326964 5.02184e-05 3.33326e-05 0.000118648 1.37404e-05 1.86913e-05 6.31517e-05 7.62017e-05 6.82886e-05 2.35112e-05 6.91684e-05 0.000216149 3.55979e-05 4.24202e-05 2.73661e-05 7.88703e-05 0.00020131 9.79316e-05 7.10953e-05 0.000208722 3.11987e-05 7.15685e-05 6.66732e-05 6.03885e-05 3.88282e-05 0.000134836 0.000260524 4.06228e-05 4.27856e-05 4.06262e-05 7.56519e-05 2.81491e-05 3.90543e-05 0.00132954 7.13656e-05 3.2924e-05 4.94277e-05 4.3427e-05 7.62447e-05 3.05403e-05 5.74571e-05 2.55963e-05 2.14096e-05 3.7043e-05 0.000120151 2.97214e-05 1.15732e-05 0.000826812 5.6105e-05 4.34558e-05 0.0523632 0.000103015 1.09978e-05 1.77111e-05 3.80879e-05 0.000690123 4.9888e-05 8.43381e-05 6.27423e-05 4.03779e-05 9.71297e-05 2.95952e-05 0.00111826 4.51467e-05 9.43071e-05 2.71542e-05 4.36732e-05 6.66884e-05 4.18532e-05 8.65763e-05 0.00971596 6.69752e-05 6.3399e-05 2.91521e-05 4.57146e-05 9.10454e-05 1.96285e-05 5.67113e-05 3.69447e-05 6.00752e-05 0.000149388 0.000116281 0.000147341 3.5088e-05 2.50832e-05 5.76747e-05 4.3012e-05 7.99911e-05 0.000998565 1.8639e-05 5.02788e-05 0.000107908 7.23424e-05 0.000184088 4.49737e-05 0.000943648 5.36924e-05 8.24836e-05 6.35161e-05 0.000190312 1.87245e-05 6.41338e-05 3.08067e-05 0.000175568 1.83429e-05 2.90257e-05 0.000216843 0.00019118 4.35077e-05 0.0119435 0.000616128 0.000129438 0.000107873 0.000744754 0.0172267 0.000443087 0.000195536 0.000154688 0.000102073 6.34536e-05 3.85834e-05 1.79437e-05 8.69539e-05 3.1501e-05 0.00142698 6.70683e-05 0.000123135 5.42735e-05 0.000113638 7.87882e-05 4.78804e-05 5.47743e-05 9.56117e-06 0.00015616 0.000156907 4.37715e-05 5.46166e-05 6.43366e-05 0.000370653 1.32714e-05 1.94129e-05 9.03275e-05 0.000110002 1.23425e-05 5.77188e-05 0.000113177 8.99912e-05 0.000631895 2.912e-05 3.59511e-05 1.98486e-05 5.68335e-05 4.20706e-05 6.84535e-05 0.00100378 0.000240312 0.000541341 0.000202836 1.8344e-05 0.000101574 0.000265163 7.95674e-05 6.61821e-05 4.56291e-05 6.05356e-05 3.042e-05 0.000122922 9.33123e-05 0.000150887 3.4224e-05 0.000129634 2.72206e-05 2.35646e-05 2.64145e-05 0.00017847 0.000131686 6.24302e-05 1.78519e-05 5.19384e-05 0.000103594 3.2386e-05 0.000818354 0.000121793 0.000202992 3.75963e-05 0.000173723 4.54186e-05 9.45071e-05 8.10826e-05 0.000146055 4.92826e-05 6.03171e-05 3.73332e-05 7.14298e-05 4.46143e-05 3.35487e-05 0.000129552 1.80584e-05 7.66975e-05 8.25907e-05 0.000167335 7.96249e-05 8.45088e-06 3.55729e-05 0.000171381 0.000112169 3.02784e-05 6.86699e-05 0.000145728 0.000421889 5.17672e-05 5.19337e-05 9.9421e-06 4.32844e-05 0.00012517 0.00102564 8.63278e-05 0.000134512 2.9207e-05 0.0254555 0.000960732 2.57163e-05 2.37974e-05 5.88828e-05 4.14893e-05 4.93745e-05 7.38927e-05 1.33568e-05 0.000163701 0.000102166 0.0259733 1.95145e-05 4.2135e-05 0.000134567 7.15484e-05 3.4305e-05 0.000312677 1.55744e-05 3.42164e-05 0.000230502 4.63974e-05 4.441e-05 0.00104958 0.0296998 0.000105181 0.000850283 2.53151e-05 0.000125093 0.000245941 3.34092e-05 0.000422066 0.000110352 0.000112436 0.000113538 6.42712e-05 2.62109e-05 0.000128557 0.000131254 0.000124402 0.000980953 4.14368e-05 0.000199378 6.16921e-05 9.92214e-05 0.000659143 0.000153384 0.000255412 6.44047e-05 0.00015358 0.000145761 0.000118058 0.0160646 5.40051e-05 0.000106017 0.000151771 7.90195e-05 3.07952e-05 0.000124345 0.00286192 0.000131106 3.7334e-05 4.62627e-05 5.23692e-05 0.000239734 7.28467e-05 3.72731e-05 0.000147664 7.15138e-05 5.62078e-05 2.35364e-05 0.000129161 6.45109e-05 6.36712e-05 4.77324e-05 2.01773e-05 0.000162362 0.000285795 3.62454e-05 3.24762e-05 4.21925e-05 0.000983009 0.0011245 0.00135004 8.1185e-05 3.58104e-05 6.60099e-05 9.85435e-05 5.13544e-05 0.00106761 5.72432e-05 0.0144931 0.000168068 0.000104677 0.000185885 0.000156246 0.000103136 3.37764e-05 9.04013e-05 5.72941e-05 3.31387e-05 0.000154975 6.65424e-05 2.94528e-05 6.33052e-05 0.000103595 8.48516e-05 6.72661e-05 0.000307705 6.46081e-05 3.08099e-05 3.35811e-05 0.000182716 0.000120862 0.000120188 4.59149e-05 0.000102833 4.24582e-05 0.000113341 5.82358e-05 7.67799e-05 6.92282e-05 7.6081e-05 9.31672e-05 0.000157884 4.7644e-05 3.3894e-05 6.11013e-05 4.8164e-05 2.09105e-05 2.65738e-05 7.83773e-05 5.75735e-05 6.43368e-05 0.000109744 0.000311831 6.77873e-05 1.8345e-05 0.000206319 5.12306e-05 1.58488e-05 0.000169238 6.59371e-05 1.72268e-05 3.2335e-05 7.85674e-05 5.59047e-05 0.000131638 0.000133302 0.000122567 0.000151671 8.80242e-05 3.25264e-05 6.13133e-05 3.45213e-05 0.000300008 0.000125826 5.36199e-05 0.000110947 0.000151049 0.000211743 1.46572e-05 7.99603e-05 0.0287404 6.42497e-05 4.91253e-05 0.000625501 3.4529e-05 7.96327e-05 4.14002e-05 1.89551e-05 5.26273e-05 8.89592e-05 0.00107005 0.0159333 0.000132811 0.00173282 1.84102e-05 3.24324e-05 0.000130246 7.23224e-05 8.41038e-05 0.000999308 0.000136937 4.76732e-05 0.000857923 0.00052022 9.72268e-05 5.48492e-05 9.99011e-05 0.000216794 3.57646e-05 0.000437227 4.43435e-05 3.36829e-05 3.48288e-05 2.96018e-05 2.43341e-05 0.000456542 2.28258e-05 0.000306256 0.000106263 0.000305505 7.6568e-05 0.000372136 8.85706e-05 9.68375e-05 3.294e-05 6.25062e-05 0.000129841 0.000607632 2.02237e-05 0.000147867 0.00019014 6.55877e-05 5.79335e-05 0.000226403 0.000113527 0.00113396 0.000164162 2.1825e-05 2.83255e-05 8.73809e-05 0.000113392 0.000215408 0.000116295 0.00011141 0.000349081 1.64042e-05 0.000150541 0.00103565 0.000331665 0.000104475 8.94922e-05 0.000129931 8.01138e-05 0.000178002 0.0196817 4.82911e-05 0.000121352 0.000127748 7.77656e-05 0.000242253 9.78087e-05 3.25719e-05 8.66675e-05 3.82299e-05 
6.49595e-05 1.34168e-05 5.4084e-05 0.000112584 4.31354e-05 5.70313e-05 2.60703e-05 1.64119e-05 1.38987e-05 2.42248e-05 6.91165e-05 3.4046e-05 0.000169442 8.21936e-05 0.000134034 6.26051e-05 3.92128e-05 0.00188918 2.08152e-05 0.000153944 3.44178e-05 6.22996e-05 5.81429e-05 0.000255618 4.29873e-05 0.0128226 0.000135712 2.81148e-05 4.77383e-05 4.92511e-05 2.2224e-05 4.03476e-05 4.69497e-05 1.65893e-05 6.38574e-05 2.34621e-05 3.38407e-05 5.59076e-05 4.39826e-05 2.76283e-05 7.29551e-05 3.30437e-05 5.41174e-05 3.79457e-05 7.86239e-05 2.51833e-05 6.58991e-05 0.000169074 7.00784e-05 4.80567e-05 6.68153e-05 5.13079e-05 9.68441e-05 5.844e-05 5.40131e-05 2.59047e-05 5.52727e-05 0.00012272 4.06368e-05 4.7356e-05 1.04993e-05 5.09133e-05 2.84596e-05 2.01071e-05 0.000114942 3.01951e-05 4.58672e-05 0.012811 8.56929e-05 3.73508e-05 1.57594e-05 2.32883e-05 3.30306e-05 4.10789e-05 2.44352e-05 3.27392e-05 2.66994e-05 8.85442e-05 0.000127337 6.45367e-05 6.97447e-05 2.77701e-05 4.53536e-05 3.8139e-05 7.65428e-05 4.35337e-05 0.000106143 6.20834e-05 6.50714e-05 5.52252e-05 7.7369e-05 0.0170318 6.74245e-05 0.0090407 3.87294e-05 0.00404086 6.07828e-05 5.26599e-05 4.91827e-05 9.54522e-06 2.26733e-05 9.03601e-05 0.00999902 4.9339e-05 2.71534e-05 4.32278e-05 4.06193e-05 0.0100399 2.08383e-05 2.124e-05 0.000105316 2.20683e-05 4.6569e-05 0.000105634 7.21598e-05 8.66585e-05 4.70671e-05 4.2685e-05 7.42239e-05 2.46191e-05 0.000139149 7.24638e-05 3.69627e-05 4.97498e-05 4.9166e-05 7.56238e-05 3.21017e-05 1.90444e-05 1.79707e-05 1.84852e-05 0.00252501 1.3764e-05 0.00844834 5.09007e-05 4.03418e-05 1.5769e-05 2.14944e-05 7.10021e-05 2.33982e-05 0.000107138 2.24842e-05 5.44154e-05 4.06654e-05 2.1901e-05 4.48037e-05 3.46398e-05 3.82186e-05 0.000146821 4.0417e-05 2.93204e-05 0.000132895 3.0771e-05 2.1648e-05 0.00010667 0.000141454 9.77958e-05 1.98183e-05 2.60664e-05 2.51641e-05 4.0099e-05 4.46289e-05 5.91694e-05 2.06602e-05 7.93861e-05 2.47215e-05 0.000278062 3.73824e-05 8.70693e-05 3.22639e-05 1.66999e-05 2.18011e-05 3.63702e-05 4.86814e-05 5.14316e-05 4.24263e-05 4.09506e-05 2.62665e-05 0.000118411 2.16199e-05 5.13633e-05 6.05298e-05 2.56937e-05 4.06946e-05 0.000147897 2.07007e-05 9.00436e-05 7.6917e-05 5.0241e-05 0.00644921 3.72661e-05 2.73461e-05 3.73848e-05 0.0149442 5.77136e-05 7.58352e-05 3.13552e-05 5.72471e-05 6.27013e-05 0.000115115 0.0114913 1.98053e-05 5.5908e-05 5.15986e-05 7.28594e-06 5.74774e-05 5.93433e-05 1.64145e-05 0.0171998 3.07031e-05 4.37022e-05 3.82543e-05 4.65901e-05 7.57145e-05 3.33734e-05 4.57822e-05 0.0106632 4.40174e-05 6.11814e-05 2.43103e-05 6.79463e-05 2.66146e-05 5.02314e-05 2.29949e-05 2.97199e-05 5.16263e-05 2.30577e-05 3.96699e-05 0.000157235 7.20156e-05 3.3993e-05 2.49145e-05 0.000100778 3.74735e-05 1.86229e-05 0.000112951 2.96449e-05 3.21332e-05 3.95745e-05 0.0235973 3.16399e-05 2.47941e-05 6.25664e-05 0.00712333 7.98053e-05 6.5912e-05 2.50691e-05 9.03597e-05 0.0113639 4.14119e-05 8.16703e-05 0.0131237 1.67418e-05 6.39131e-05 1.65605e-05 3.07863e-05 2.25924e-05 0.0042802 0.00476767 2.20635e-05 3.0904e-05 9.6713e-05 2.75534e-05 3.56813e-05 4.12433e-05 2.17096e-05 0.0165059 0.0084418 1.78405e-05 0.00013103 3.59807e-05 5.59666e-05 4.45223e-05 5.4976e-05 3.25129e-05 3.70019e-05 9.06997e-05 0.000127446 1.78998e-05 1.53718e-05 5.87018e-05 5.28634e-05 0.000186364 3.58748e-05 4.35e-05 6.90858e-05 6.25471e-05 5.93171e-05 9.45339e-05 7.59164e-05 8.19591e-05 2.5168e-05 5.63865e-05 6.65507e-05 2.48559e-05 2.85526e-05 1.28065e-05 6.65396e-05 0.00741788 3.44407e-05 0.000147215 4.78233e-05 2.93263e-05 3.54168e-05 3.66082e-05 3.22505e-05 3.53149e-05 0.00791584 1.19184e-05 5.93354e-05 6.08389e-05 2.96243e-05 0.000194656 4.33995e-05 8.32706e-05 3.00229e-05 0.000128874 5.30937e-05 2.65595e-05 4.75803e-05 1.64655e-05 0.00013611 0.0181522 0.00358078 3.38659e-05 4.66948e-05 5.77001e-05 2.66516e-05 6.48593e-05 3.68474e-05 0.000174306 3.46706e-05 4.57828e-05 0.0151651 0.00010595 4.16332e-05 0.032525 0.000111453 2.97837e-05 3.58507e-05 3.51831e-05 0.000116857 6.43984e-05 0.0111311 1.13457e-05 1.94958e-05 4.07941e-05 8.15682e-05 7.75562e-05 7.85589e-05 0.00218406 2.07755e-05 2.4977e-05 5.75753e-05 7.31746e-05 2.24414e-05 5.93127e-05 4.42312e-05 8.58607e-05 0.000117166 3.36916e-05 3.73637e-05 6.77981e-05 0.010589 4.85818e-05 5.38253e-05 2.24586e-05 2.20223e-05 0.0063402 2.36788e-05 5.66205e-05 5.75394e-05 2.17436e-05 1.94133e-05 7.88831e-05 3.58106e-05 5.28588e-05 2.64637e-05 0.00455818 3.13986e-05 4.47964e-05 0.00023833 7.84074e-05 3.43021e-05 0.0134007 0.000130532 2.4811e-05 4.33116e-05 3.81107e-05 1.85438e-05 0.000105914 6.59995e-05 0.0161915 2.76462e-05 1.57182e-05 9.2676e-05 3.41427e-05 2.16395e-05 6.05274e-05 6.89231e-05 5.87067e-05 8.15773e-05 0.00772356 0.00010198 9.82475e-05 0.000304213 8.02942e-05 0.00528599 2.47905e-05 4.66067e-05 9.27125e-06 1.83417e-05 4.89635e-05 4.58105e-05 3.95589e-05 0.0184638 1.78785e-05 0.000124841 5.25761e-05 3.18465e-05 3.912e-05 4.36097e-05 0.0182398 5.52561e-05 0.0112364 0.00962382 7.79436e-05 0.000251235 1.66922e-05 7.03648e-05 0.0068854 6.36818e-05 2.2916e-05 8.23133e-05 0.000141032 7.21465e-05 1.75937e-05 8.67364e-05 4.04921e-05 9.00288e-05 3.38724e-05 4.18939e-05 5.3667e-05 1.80204e-05 5.97618e-05 5.06249e-05 9.45341e-05 0.0104836 0.000144052 2.58134e-05 5.4621e-05 7.36702e-06 0.00011475 5.62054e-05 0.0128314 3.41471e-05 0.0050547 3.81045e-05 4.68229e-05 4.16675e-05 8.74802e-06 1.66206e-05 0.00677542 3.79258e-05 0.000122918 5.09832e-05 3.67441e-05 3.53893e-05 1.2642e-05 6.70441e-05 5.80034e-05 2.83463e-05 4.30414e-05 1.14093e-05 0.000121465 0.00842556 6.31716e-05 0.000103288 9.10513e-05 2.85279e-05 5.28923e-05 0.0136632 2.94364e-05 0.000208058 2.07577e-05 3.98058e-05 3.09733e-05 6.28361e-05 2.41352e-05 7.60625e-05 1.80809e-05 2.26554e-05 3.57041e-05 3.08105e-05 3.53284e-05 0.000133685 5.91551e-05 7.39403e-05 0.017756 4.29778e-05 3.70819e-05 0.0179628 2.50673e-05 6.86825e-05 7.09868e-05 9.04776e-05 6.34581e-05 6.19527e-05 2.54669e-05 9.09153e-05 4.61183e-05 0.0202371 3.13328e-05 9.54809e-05 6.54942e-05 8.2373e-05 0.0125117 3.73117e-05 3.89549e-05 6.71148e-05 4.16547e-05 0.00675777 5.93786e-05 0.0080903 8.12962e-05 4.38464e-05 4.288e-05 4.18041e-05 1.46471e-05 5.21576e-05 3.52512e-05 3.29677e-05 2.57557e-05 3.80996e-05 7.05829e-05 4.07105e-05 6.64362e-05 4.42108e-05 3.71485e-05 3.97891e-05 5.67021e-05 1.5946e-05 8.13993e-05 4.22883e-05 5.10563e-06 2.26318e-05 2.82289e-05 0.0028327 6.69346e-05 7.66283e-05 5.60961e-05 3.24924e-05 1.55474e-05 3.84998e-05 0.000123842 0.0179544 7.9969e-05 6.76649e-05 0.000149948 1.88227e-05 8.79097e-05 0.000143451 0.000150937 6.4911e-05 6.79923e-05 2.86232e-05 2.23883e-05 2.00118e-05 5.72679e-05 8.58627e-05 0.0070535 2.95571e-05 3.77154e-05 1.22676e-05 0.000101777 0.000106938 1.82053e-05 2.42395e-05 3.80555e-05 4.36113e-05 1.40658e-05 0.00405083 2.57051e-05 6.85342e-05 5.44502e-05 2.45457e-05 2.42948e-05 5.85723e-05 5.63328e-05 3.82092e-05 7.04332e-05 3.73618e-05 0.000103104 4.87932e-05 0.000117421 6.39278e-05 3.68656e-05 9.70771e-05 0.00814597 3.31024e-05 5.04773e-05 0.0112756 2.97054e-05 3.94287e-05 0.000135988 2.28072e-05 3.55533e-05 3.8815e-05 0.0167724 3.83359e-05 7.62594e-05 0.0080513 6.88784e-05 0.000111123 7.05065e-05 5.30512e-05 5.41638e-05 6.57067e-05 4.32073e-05 0.00807367 0.0184219 4.18506e-05 6.70774e-05 7.76006e-05 0.00671344 2.79635e-05 4.2035e-05 2.62859e-05 0.000139263 3.56563e-05 1.351e-05 6.09877e-05 6.43262e-05 7.07438e-05 9.22449e-05 2.15667e-05 6.67147e-05 3.02413e-05 3.54959e-05 2.85237e-05 0.00768244 6.95738e-05 7.17426e-05 0.000208403 2.42207e-05 6.0538e-05 5.57735e-05 2.66022e-05 3.67822e-05 3.79166e-05 7.6096e-05 0.000162805 5.984e-05 2.65414e-05 2.86035e-05 3.52466e-05 4.60633e-05 7.50768e-05 5.01468e-05 4.36247e-05 0.00842123 5.76534e-05 0.00885195 7.63341e-05 7.38272e-05 0.0133682 4.53331e-05 6.0926e-05 0.000116827 4.81411e-05 8.2282e-05 5.73382e-05 3.65438e-05 5.80903e-05 4.55746e-05 0.000142359 6.29888e-05 3.11189e-05 0.00421842 3.89465e-05 5.43892e-05 2.9778e-05 4.40015e-05 0.00018934 9.48402e-06 0.00525274 3.26734e-05 8.74249e-05 4.53977e-05 1.62317e-05 2.51936e-05 4.72022e-05 0.000116318 4.93858e-05 5.18765e-05 0.000151192 3.16435e-05 2.30719e-05 5.63412e-05 2.70047e-05 2.04788e-05 0.000112761 5.0986e-05 5.24105e-05 2.20216e-05 4.11904e-05 0.000179196 0.0133854 1.71607e-05 4.19764e-05 2.22069e-05 1.49834e-05 2.99714e-05 3.57207e-05 6.27901e-05 3.16029e-05 2.79133e-05 3.91561e-05 8.70356e-05 2.9852e-05 3.16339e-05 1.67427e-05 6.12983e-05 4.88067e-05 2.49164e-05 8.42164e-05 7.53966e-05 0.000224874 4.12959e-05 6.86664e-05 4.55248e-05 3.80141e-05 3.41963e-05 4.61082e-05 0.000212481 7.07084e-05 3.93392e-05 2.46059e-05 0.000157375 0.000106371 7.83868e-05 1.53194e-05 1.94176e-05 0.000114053 8.81326e-05 2.85211e-05 5.47736e-05 2.61469e-05 3.91414e-05 8.44153e-05 3.65054e-05 5.03764e-05 6.10061e-05 0.0001599 3.17277e-05 4.6359e-05 0.011172 5.64847e-06 3.8352e-05 0.000112362 6.82076e-05 6.11664e-05 0.0064907 4.95463e-05 4.32625e-05 3.94231e-05 1.58253e-05 0.000216849 9.20267e-05 4.66405e-05 3.81537e-05 0.000107803 0.00492879 3.21448e-05 3.67946e-05 3.15665e-05 0.0243525 6.74095e-05 3.48977e-05 4.38627e-05 2.6426e-05 2.67156e-05 0.000114673 2.28973e-05 3.29463e-05 6.59752e-05 4.27253e-05 0.000123627 4.71915e-05 8.43585e-05 4.06595e-05 2.35593e-05 3.51508e-05 4.24172e-05 7.83122e-05 4.32316e-05 3.00548e-05 3.46339e-05 8.95787e-05 2.18926e-05 2.30335e-05 7.8106e-05 2.36455e-05 5.83013e-05 3.61117e-05 8.15097e-06 1.60014e-05 5.98389e-05 4.99082e-05 9.7942e-05 3.25151e-05 5.19371e-05 0.00012092 1.41889e-05 6.3364e-05 0.0160376 3.58544e-05 0.000122035 4.35029e-05 0.000234338 0.0113964 0.00013647 2.76255e-05 0.000171995 1.98329e-05 2.88899e-05 7.0427e-05 5.79543e-05 0.00479398 4.19935e-05 8.62068e-05 4.77752e-05 0.0184349 3.75751e-05 4.61404e-05 2.27902e-05 7.86599e-05 4.00011e-05 2.19947e-05 4.19353e-05 3.04632e-05 0.000107146 2.10791e-05 7.68737e-05 3.58535e-05 2.62393e-05 9.7676e-05 2.24455e-05 4.26537e-05 0.000140027 7.06331e-05 9.12395e-06 9.01187e-05 0.000131804 4.1846e-05 9.29044e-05 5.39787e-05 3.41928e-05 6.63895e-05 7.6167e-05 2.17608e-05 3.63099e-05 3.33832e-05 2.30122e-05 5.19181e-05 1.43225e-05 4.40451e-05 4.01745e-05 3.44745e-05 6.30693e-05 0.000100823 2.25805e-05 3.79878e-05 0.000165167 0.000119994 0.000124297 1.96927e-05 2.67429e-05 2.53703e-05 1.42212e-05 1.80527e-05 2.53437e-05 3.75361e-05 2.97156e-05 4.40173e-05 3.00606e-05 4.19176e-05 2.11039e-05 1.88018e-05 5.37334e-05 2.98882e-05 1.3595e-05 7.22353e-05 4.95098e-05 0.00930366 4.04e-05 8.16327e-05 0.000115582 4.75804e-05 8.95628e-05 3.69617e-05 6.46736e-05 4.30606e-05 4.80939e-05 5.4635e-05 5.15938e-05 5.27664e-05 0.0108017 0.017806 5.39814e-05 5.04488e-06 2.84327e-05 7.62603e-05 1.80576e-05 3.26185e-05 2.61854e-05 2.7856e-05 1.79718e-05 0.000100388 2.741e-05 2.60447e-05 6.44246e-05 5.04639e-05 1.42355e-05 0.00661882 5.81009e-05 8.74742e-05 9.17084e-05 2.0158e-05 5.29642e-05 6.03417e-05 2.32459e-05 3.64535e-05 4.94472e-05 4.41709e-05 6.03184e-05 3.78423e-05 9.27603e-05 2.13921e-05 3.2239e-05 5.79962e-05 8.22373e-05 1.71622e-05 5.85075e-05 1.89645e-05 1.88026e-05 5.84523e-05 0.0174273 0.00462635 4.73238e-05 4.15067e-05 3.18553e-05 2.71781e-05 3.69758e-05 1.7814e-05 0.000113183 3.30131e-05 2.73954e-05 1.75391e-05 9.0512e-05 5.35915e-05 1.66767e-05 2.92667e-05 1.29454e-05 2.87359e-05 0.00195399 2.21644e-05 3.09268e-05 2.99973e-05 2.5813e-05 5.79398e-05 0.000110189 5.56497e-05 4.44129e-05 6.80134e-05 0.0072495 4.95951e-05 9.82514e-05 3.23888e-05 3.13364e-05 3.67509e-05 1.62514e-05 2.48682e-05 3.5527e-05 0.000113291 4.23698e-05 2.89458e-05 1.79727e-05 0.000124872 3.88325e-05 0.00010822 2.22836e-05 8.21563e-05 5.45591e-05 5.44564e-05 6.09585e-05 6.95109e-05 1.70744e-05 1.90616e-05 3.34787e-05 4.7368e-05 
0.000161026 0.000117033 0.00010809 7.2083e-05 0.000113878 1.48911e-05 1.98453e-05 3.08871e-05 6.97972e-05 2.82009e-05 9.13754e-05 2.85879e-05 3.553e-05 4.53324e-05 4.05724e-05 7.53943e-05 3.63579e-05 2.46353e-05 4.45819e-05 3.08311e-05 1.8358e-05 2.37077e-05 2.98351e-05 4.14068e-05 7.91336e-05 2.62472e-05 1.50707e-05 3.20803e-05 1.60087e-05 1.86985e-05 2.64985e-05 2.2447e-05 4.12318e-05 7.97867e-05 6.72191e-05 7.96376e-05 4.40664e-05 3.61569e-05 2.62807e-05 1.82176e-05 8.39277e-05 0.00011136 2.95875e-05 3.60439e-05 3.15e-05 7.38732e-05 5.06638e-05 2.92614e-05 3.05269e-05 3.91252e-05 6.76532e-05 2.55327e-05 8.3239e-05 0.000124877 2.73522e-05 2.77592e-05 0.0235416 3.67796e-05 0.000111389 3.35229e-05 1.35223e-05 2.7536e-05 0.000113183 0.000146033 3.09909e-05 2.51146e-05 5.64583e-05 2.42688e-05 0.000218811 9.31742e-05 6.27116e-05 4.07991e-05 5.62038e-05 3.63016e-05 5.78158e-05 2.94054e-05 0.000181381 4.45646e-05 4.03803e-05 7.06606e-05 0.000121991 3.69288e-05 3.02138e-05 4.78937e-05 6.03975e-05 0.000141301 9.78849e-05 5.74411e-05 0.000139135 6.53313e-05 0.000144109 3.09102e-05 9.75166e-05 5.48006e-05 1.98148e-05 2.61709e-05 3.55112e-05 3.51157e-05 5.5407e-05 2.01285e-05 5.44801e-05 1.48571e-05 3.08262e-05 2.57581e-05 0.000110641 7.76998e-05 0.000111073 3.02218e-05 3.00747e-05 2.51624e-05 3.78088e-05 5.01588e-05 3.88449e-05 0.000105185 3.57707e-05 1.83411e-05 3.95567e-05 0.0221575 4.46959e-05 6.23003e-05 3.45493e-05 0.000101542 4.21782e-05 3.87014e-05 2.85263e-05 2.67025e-05 0.0108753 0.000304149 4.00575e-05 2.51547e-05 1.04479e-05 4.31127e-05 4.57718e-05 6.44007e-05 3.9564e-05 4.89315e-05 2.63275e-05 7.03612e-05 5.98628e-05 3.52283e-05 0.0001507 0.0249227 3.54127e-05 2.02949e-05 0.000105906 3.73178e-05 0.00251514 3.586e-05 3.64524e-05 2.71735e-05 0.000117816 6.03897e-05 7.39513e-05 2.59811e-05 3.53968e-05 0.000218036 4.36706e-05 6.7556e-05 3.48999e-05 3.65676e-05 2.06848e-05 4.73396e-05 3.22284e-05 7.5378e-05 0.000160834 5.38107e-05 4.23501e-05 8.75752e-05 7.50378e-05 1.71468e-05 3.48715e-05 0.000104852 2.4038e-05 2.0543e-05 4.05219e-05 5.52103e-06 5.95183e-05 1.15359e-05 5.58436e-05 2.84404e-05 2.06711e-05 9.09629e-05 6.74787e-05 0.000106183 0.000154195 4.82883e-05 0.000166257 0.000167366 3.53751e-05 1.56051e-05 4.15805e-05 3.32528e-05 2.27334e-05 3.26236e-05 6.753e-05 1.82076e-05 3.11885e-05 4.71609e-05 3.48353e-05 5.66079e-05 5.40998e-05 0.000181413 3.1862e-05 9.47289e-05 4.65639e-05 5.02778e-05 0.015757 6.60637e-05 0.000121929 3.14011e-05 2.73559e-05 0.000176706 4.37577e-05 5.04705e-05 3.05916e-05 2.57627e-05 2.59473e-05 4.25452e-05 4.33013e-05 3.89183e-05 3.41028e-05 1.36039e-05 0.000169221 1.53279e-05 3.2073e-05 2.93213e-05 3.18503e-05 3.80697e-05 0.000167679 2.99808e-05 5.05103e-05 0.000134822 0.000114958 3.76498e-05 3.92176e-05 4.054e-05 5.12004e-05 4.48519e-05 3.64271e-05 4.55827e-05 5.05799e-05 0.000388074 1.93986e-05 0.000201403 0.000353906 2.64849e-05 1.75644e-05 3.29666e-05 1.86035e-05 1.41203e-05 2.91227e-05 1.32002e-05 1.98982e-05 3.4467e-05 3.2067e-05 5.99322e-05 2.32194e-05 4.17577e-05 3.57263e-05 7.21773e-06 3.1661e-05 2.8636e-05 4.0139e-05 5.48051e-05 3.63293e-05 6.113e-05 4.99135e-05 9.28214e-05 8.03815e-05 9.3436e-06 5.88329e-05 3.98321e-05 3.75445e-05 2.33494e-05 0.000130359 4.26086e-05 3.08067e-05 7.97555e-05 2.98315e-05 4.49285e-05 3.91288e-05 0.000124364 3.09257e-05 2.75578e-05 3.8963e-05 2.00007e-05 0.000103914 7.21144e-05 4.61853e-05 8.5869e-05 0.000114722 0.000106063 1.67886e-05 5.0865e-05 0.000117734 2.07119e-05 5.62009e-05 2.04175e-05 0.0243471 2.17351e-05 0.000292303 3.47219e-05 9.72002e-05 0.000274308 0.0252859 2.14909e-05 2.68296e-05 2.70434e-05 4.93143e-05 0.000112287 0.000165663 3.60318e-05 3.08025e-05 0.000103565 2.41402e-05 4.28823e-05 5.60711e-05 4.28046e-05 3.32285e-05 5.88799e-05 6.1626e-05 4.06101e-05 4.02377e-05 4.24114e-05 0.000153681 3.24955e-05 5.67702e-05 0.000181832 0.000132296 7.53733e-05 5.12132e-05 2.3367e-05 6.71293e-05 5.06912e-05 3.78096e-05 3.11785e-05 1.83496e-05 6.07248e-05 0.0168458 6.73008e-05 4.54613e-05 3.85434e-05 1.527e-05 1.72142e-05 0.000140001 2.91906e-05 6.28365e-05 3.06052e-05 2.96317e-05 4.95067e-05 3.96275e-05 9.35889e-06 1.07814e-05 5.68146e-05 2.81634e-05 3.19645e-05 0.0278777 2.30322e-05 2.52402e-05 2.94124e-05 3.85683e-05 3.58157e-05 2.18532e-05 7.51165e-05 0.000209934 0.0107075 0.000107885 2.23021e-05 4.59685e-05 3.17403e-05 8.18696e-05 0.017823 5.23504e-05 1.90471e-05 8.53113e-05 7.67547e-05 2.66248e-05 3.56291e-05 1.88705e-05 2.87159e-05 5.37794e-05 1.91955e-05 3.34612e-05 4.77068e-05 6.7894e-05 0.000328328 0.000138535 2.35188e-05 0.00743727 3.39474e-05 5.96677e-05 0.000100153 0.000104175 5.97539e-05 2.2257e-05 2.74723e-05 2.59961e-05 6.2211e-05 0.00013766 2.63609e-05 6.10619e-05 4.77232e-05 2.99615e-05 2.94338e-05 3.76028e-05 3.42736e-05 2.66535e-05 0.0245311 0.00010708 2.20127e-05 0.0221385 0.000176431 4.00302e-05 6.20975e-05 3.60923e-05 8.38469e-05 3.47941e-05 3.79478e-05 9.51026e-05 0.0276481 0.000109866 2.41529e-05 5.60376e-05 5.79825e-05 4.88535e-05 9.33722e-05 4.76485e-05 4.04565e-05 3.9342e-05 4.07045e-05 4.71067e-05 1.99874e-05 1.29318e-05 2.49475e-05 3.92081e-05 2.95911e-05 1.69165e-05 5.9518e-05 0.00020992 3.22187e-05 1.90287e-05 0.000222843 1.99205e-05 9.6584e-05 6.53069e-05 5.33856e-05 2.61631e-05 4.03823e-05 1.64466e-05 0.0220072 1.58016e-05 6.21026e-06 1.15203e-05 7.21993e-05 0.013286 2.09581e-05 1.96576e-05 1.70446e-05 4.77244e-05 8.15219e-05 2.67654e-05 2.42419e-05 5.54064e-05 5.11251e-05 4.8453e-05 2.95858e-05 1.57189e-05 6.43597e-05 0.000190746 2.61704e-05 4.20652e-05 3.48187e-05 7.10364e-05 7.0622e-05 4.00328e-05 2.26036e-05 4.77194e-05 2.15679e-05 4.10923e-05 7.78317e-05 3.81601e-05 0.000160352 5.12632e-05 4.24904e-05 0.000139169 5.73971e-05 8.82592e-05 5.33747e-05 4.67603e-05 1.65378e-05 7.95661e-05 3.39663e-05 3.23869e-05 0.000284141 4.05411e-05 2.4575e-05 4.13442e-05 6.97034e-06 5.06065e-05 2.8965e-05 3.17963e-05 5.98369e-05 2.5753e-05 4.81503e-05 5.95525e-05 9.19717e-06 0.0204654 0.000159064 5.43494e-05 7.32672e-05 7.45572e-05 2.90932e-05 7.25009e-05 1.68406e-05 3.08193e-05 4.28405e-05 4.76949e-05 3.41025e-05 3.24849e-05 0.000180401 4.40333e-05 4.91463e-05 1.42062e-05 2.79591e-05 8.41983e-05 2.96748e-05 4.90669e-05 0.000156005 8.15149e-05 5.28603e-05 4.60189e-05 6.31212e-05 8.86075e-05 3.94045e-05 2.16581e-05 8.53551e-05 5.09062e-05 2.88915e-05 4.66219e-05 3.92136e-05 4.3231e-05 5.10792e-05 1.37906e-05 1.14845e-05 2.29811e-05 3.53428e-05 3.33519e-05 7.71976e-05 2.26527e-05 7.04866e-05 2.66429e-05 8.22163e-05 7.28255e-05 6.05821e-05 3.18903e-05 2.72678e-05 8.71207e-05 3.22768e-05 2.17873e-05 7.91277e-05 0.000142546 4.36226e-05 5.72487e-05 4.06243e-05 6.91859e-05 8.74773e-05 1.52466e-05 6.64109e-05 0.0248996 3.06085e-05 0.000101605 3.84814e-05 2.04569e-05 4.0149e-05 5.17645e-05 5.1319e-05 3.91209e-05 4.34133e-05 0.0244061 0.000156299 1.03484e-05 5.54905e-05 1.39774e-05 2.29297e-05 0.000274402 0.00555466 3.17805e-05 2.11424e-05 4.2519e-05 6.88259e-05 0.000145165 5.9117e-05 4.893e-05 3.52005e-05 0.0254382 3.46063e-05 3.30691e-05 1.67505e-05 3.29493e-05 4.31808e-05 3.04822e-05 3.05421e-05 2.02107e-05 1.22036e-05 9.96546e-05 4.08789e-05 5.62648e-05 6.72991e-05 2.19038e-05 3.72526e-05 2.75407e-05 8.62618e-05 2.08117e-05 3.64421e-05 0.000101936 0.000100731 2.77649e-05 0.000213714 1.41129e-05 7.11717e-05 4.84584e-05 5.07505e-05 4.11385e-05 1.95879e-05 6.27084e-05 6.53181e-05 6.50378e-05 8.23749e-05 5.55647e-05 1.64515e-05 6.33091e-05 3.17234e-05 3.65494e-05 0.00010648 6.6092e-05 0.017495 7.41197e-05 0.0177869 2.61439e-05 3.04599e-05 3.65433e-05 0.0389303 4.45559e-05 0.000118765 3.31177e-05 6.88382e-05 0.000184859 2.68675e-05 0.000107028 2.74947e-05 8.96699e-05 0.0304137 3.01624e-05 2.88992e-05 4.12775e-05 2.2884e-05 3.76714e-05 4.22544e-05 7.3758e-05 4.95617e-05 4.61834e-05 2.3819e-05 3.61274e-05 9.89703e-05 5.00578e-05 3.51743e-05 0.0100043 9.98815e-05 0.000111379 7.44513e-05 2.51558e-05 4.31367e-05 6.07665e-05 0.000100586 2.45446e-05 2.78294e-05 4.46036e-05 2.33829e-05 2.98213e-05 0.0143287 5.50365e-05 3.86144e-05 6.48319e-05 0.000104136 3.10801e-05 0.000231808 4.74174e-05 0.000101959 5.74414e-05 4.62852e-05 1.42426e-05 9.49676e-05 8.70692e-05 0.0211921 6.76446e-05 1.12309e-05 3.36397e-05 2.59671e-05 2.14752e-05 4.49932e-05 0.000101782 0.000135503 5.70986e-05 0.000122204 3.49527e-05 2.89277e-05 3.60917e-05 3.13465e-05 8.15682e-05 3.53585e-05 5.73049e-05 2.64505e-05 4.51674e-05 7.7648e-05 9.2166e-05 4.1924e-05 5.39094e-05 5.23925e-05 5.14653e-05 2.25502e-05 2.34617e-05 3.99209e-05 7.68832e-05 2.08169e-05 2.18089e-05 4.07632e-05 5.21903e-05 0.0165131 2.70645e-05 4.34588e-05 4.95426e-05 2.36946e-05 0.00012789 6.80281e-05 3.77452e-05 1.13977e-05 2.69075e-05 4.93606e-05 5.16748e-05 7.59426e-05 2.24244e-05 5.41666e-05 8.52912e-05 3.40508e-05 1.90101e-05 0.000229044 1.38291e-05 0.000278958 5.64511e-05 5.82252e-05 0.0257088 2.4953e-05 4.73252e-05 0.000209438 5.70686e-05 1.78446e-05 5.80822e-06 6.65717e-05 4.35067e-05 2.34148e-05 3.15274e-05 1.23223e-05 5.08472e-05 1.82459e-05 0.000174275 3.47958e-05 2.51907e-05 3.16805e-05 5.40388e-05 3.7558e-05 0.000228118 2.43797e-05 5.10344e-05 3.9577e-05 5.48922e-05 4.57591e-05 4.00667e-05 0.000174447 0.0242813 2.84421e-05 0.00026341 0.000113089 3.72086e-05 5.60381e-05 4.29169e-05 4.78064e-05 4.23349e-05 2.89239e-05 3.41945e-05 4.59889e-05 8.79097e-05 3.47037e-05 1.54109e-05 2.76399e-05 3.86519e-05 2.32121e-05 0.000263514 3.3977e-05 3.51367e-05 0.000129672 0.000151993 1.9978e-05 3.75869e-05 2.90142e-05 0.000147681 5.70879e-05 6.41182e-05 1.64114e-05 9.34975e-05 2.23121e-05 3.08055e-05 3.35348e-05 2.99341e-05 0.00020102 4.07766e-05 2.4705e-05 2.22822e-05 0.000112241 5.10219e-05 4.11269e-05 4.70938e-05 0.0105921 4.66977e-05 0.000216467 0.0271047 9.62241e-06 8.20496e-05 3.30202e-05 3.39535e-05 0.000157715 3.37292e-05 2.47074e-05 4.2503e-05 9.17533e-05 5.44565e-05 1.76592e-05 5.75443e-05 2.0132e-05 2.86362e-05 0.000122221 0.000132769 6.35259e-05 4.24089e-05 8.16225e-05 7.2428e-05 3.67077e-05 9.53654e-05 5.77551e-05 0.000115165 7.179e-05 0.000103713 3.49425e-05 4.88312e-05 3.57776e-05 0.0289932 0.000130956 3.84226e-05 3.61902e-05 2.90541e-05 0.00016412 0.0138764 2.34646e-05 0.0160429 2.80788e-05 2.71389e-05 9.60304e-05 0.00927758 2.58275e-06 3.56457e-05 0.000119381 2.91326e-05 0.029426 4.81729e-05 2.5819e-05 4.78243e-05 9.56226e-05 0.000157834 7.44389e-05 1.81756e-05 0.000100721 3.45435e-05 4.83383e-05 2.62889e-05 0.000255344 3.18919e-05 4.54014e-05 2.95186e-05 3.40476e-05 2.95075e-05 0.000118987 0.000148331 4.29581e-05 4.93526e-05 2.53084e-05 3.20278e-05 3.76759e-05 4.11836e-05 2.28005e-05 4.4621e-05 5.34223e-05 8.46402e-05 2.58254e-05 5.24004e-05 0.000175477 3.312e-05 0.00011659 2.90306e-05 1.51853e-05 3.88334e-05 5.65166e-05 1.97093e-05 4.09621e-05 3.47058e-05 3.63084e-05 6.97753e-05 2.54457e-05 0.00011118 3.50787e-05 7.76345e-05 4.43955e-05 8.41987e-05 0.0277746 0.0001068 1.41663e-05 1.17572e-05 1.93537e-05 3.08881e-05 6.44752e-05 5.51201e-05 7.59695e-05 1.24078e-05 3.19078e-05 0.000118302 9.98764e-05 5.08844e-05 6.50521e-05 8.96198e-05 6.56019e-05 4.38955e-05 7.59358e-06 4.67243e-05 2.79318e-05 0.0245989 3.15225e-05 0.000206622 3.42064e-05 3.74896e-05 2.8397e-05 0.000376891 2.6449e-05 2.78599e-05 5.9244e-05 0.000281494 3.39204e-05 3.79591e-05 3.58496e-05 4.32781e-05 3.92485e-05 9.49837e-05 4.26986e-05 1.84483e-05 4.44719e-05 4.00626e-05 2.44332e-05 4.30686e-05 8.84566e-05 8.58632e-05 2.61953e-05 1.6531e-05 4.5816e-05 3.1244e-05 6.45734e-05 0.0398226 1.64291e-05 1.89565e-05 3.55837e-05 0.000105306 5.93784e-05 0.000128967 6.95213e-05 2.82537e-05 0.000126115 3.13047e-05 3.01069e-05 2.97735e-05 0.00011888 0.000211014 3.44949e-05 2.78332e-05 8.93639e-05 0.000107451 0.0248802 2.60481e-05 3.55094e-05 0.0216325 0.000155823 2.62228e-05 0.000139335 0.012498 0.000246448 
0.000116812 1.29044e-05 4.87481e-05 0.000100309 3.26476e-05 0.000204602 0.0003677 2.29941e-05 3.60025e-05 2.4707e-05 4.35467e-05 0.00042722 9.40584e-05 6.69896e-05 3.37178e-05 5.58309e-05 3.73069e-05 2.45654e-05 2.53276e-05 3.82335e-05 5.84867e-05 5.06054e-05 0.0135661 0.000235617 6.98207e-05 3.17322e-05 4.99632e-05 2.86867e-05 2.48904e-05 2.33205e-05 3.1613e-05 2.77062e-05 0.0262512 5.06953e-05 3.53657e-05 2.77312e-05 3.06354e-05 6.42369e-05 0.000384227 2.23625e-05 6.29552e-05 1.87858e-05 5.30541e-05 1.83777e-05 0.000257135 6.68599e-05 4.20618e-05 4.16418e-05 2.11675e-05 5.09734e-05 2.38202e-05 0.000219225 4.22298e-05 4.41054e-05 4.85735e-05 3.60972e-05 7.50233e-05 0.000108788 6.43718e-05 3.07585e-05 4.43839e-05 4.32936e-05 3.52405e-05 1.64481e-05 9.76024e-05 0.00022988 3.82041e-05 9.80652e-05 5.15067e-05 5.03023e-05 7.62991e-05 3.25616e-05 0.000271528 3.36033e-05 3.52776e-05 1.98866e-05 4.7061e-05 0.000578734 0.00012716 2.88479e-05 3.12349e-05 5.26405e-05 2.94314e-05 2.46187e-05 0.000318531 3.72526e-05 0.000100823 0.000465792 3.60812e-05 3.43375e-05 0.000176069 5.23766e-05 3.75489e-05 5.91796e-05 7.34146e-05 4.1306e-05 2.54296e-05 0.000384258 0.000390907 1.78652e-05 0.0303977 3.5681e-05 7.21027e-05 3.88614e-05 0.000159232 6.22009e-05 2.39212e-05 7.32792e-05 3.35242e-05 3.21253e-05 0.000267889 3.87718e-05 2.50569e-05 5.40118e-05 0.000177526 6.60323e-05 5.63277e-05 0.000127672 2.15319e-05 6.91607e-05 0.000144722 5.62979e-05 3.61994e-05 5.80304e-05 0.000233121 5.35991e-05 0.000122118 6.50721e-05 3.86054e-05 1.97174e-05 3.56718e-05 3.61233e-05 8.96347e-05 3.41259e-05 3.65096e-05 9.77655e-05 3.28132e-05 2.60467e-05 6.2703e-05 8.19709e-05 2.76304e-05 0.000179783 2.111e-05 1.80969e-06 4.01268e-05 0.000346141 9.44398e-05 0.000150308 4.88374e-05 2.7798e-05 5.8428e-05 7.86369e-05 5.52297e-05 0.000100214 3.68915e-05 0.000182678 3.42072e-05 2.06953e-05 0.00308384 4.41959e-05 1.2846e-05 1.58779e-05 3.61707e-05 2.09911e-05 3.40207e-05 4.77937e-05 5.46018e-05 7.03749e-05 0.000106317 3.876e-05 3.36453e-05 5.05483e-05 2.88725e-05 3.22571e-05 2.6482e-05 0.0169523 4.25978e-05 7.19352e-05 4.73334e-05 0.000312788 0.000140653 5.68097e-05 1.41072e-05 4.26286e-05 3.87876e-05 0.000503008 4.70492e-05 3.60907e-05 0.000104352 3.39956e-05 1.1213e-05 1.33021e-05 8.87093e-05 0.0188144 2.32126e-05 2.35321e-05 0.000199283 2.75494e-05 0.0419429 0.00012934 3.79635e-05 0.000111737 1.24689e-05 5.9642e-05 1.32791e-05 0.000278719 4.66519e-05 0.000159011 8.66205e-05 0.0403901 4.46904e-05 3.42583e-05 5.17363e-05 4.35135e-05 2.08963e-05 1.68908e-05 3.55558e-05 0.0240694 4.78097e-05 5.33374e-05 4.69848e-05 5.01533e-05 2.32037e-05 2.8448e-05 0.0002158 3.422e-05 0.00025012 2.84231e-05 0.000380369 1.91936e-05 6.37369e-05 0.000438067 4.88842e-05 0.000132133 3.44553e-05 0.000235268 0.000110423 4.42994e-05 7.56274e-05 0.000101917 1.15408e-05 6.85368e-05 3.57661e-05 0.00010972 5.36373e-05 0.000124779 8.29834e-05 0.000106179 7.21901e-05 0.000460982 4.12031e-05 4.20126e-05 0.000303796 2.659e-05 3.05402e-05 5.02328e-05 5.0433e-05 5.10879e-05 4.07072e-05 4.08951e-05 0.000162269 0.0175344 3.01998e-05 3.45033e-05 3.64014e-05 0.000158883 7.25946e-05 0.0002485 3.48097e-05 0.000100009 2.59553e-05 0.0164292 4.79253e-05 0.0336274 1.73647e-05 0.000394416 8.34932e-05 1.69722e-05 3.65521e-05 6.54581e-06 5.32159e-05 6.80368e-05 0.0294618 5.23656e-05 1.33272e-05 7.18994e-05 3.94243e-05 2.6411e-05 2.13603e-05 3.65667e-05 4.04525e-05 2.80371e-05 3.35972e-05 0.000234492 3.11396e-05 4.74378e-05 3.29442e-05 9.20061e-05 0.00011229 0.00011175 7.64738e-05 1.86835e-05 1.59401e-05 4.05508e-05 0.000135773 0.000398917 7.51302e-05 2.10038e-05 8.67935e-06 1.57287e-05 4.03774e-05 4.38471e-05 0.000208521 3.04182e-05 3.47951e-05 0.000580428 3.80741e-05 4.96565e-05 0.000375877 5.49216e-05 0.000556572 0.000119262 0.000117389 3.85306e-05 1.9249e-05 0.012538 7.76608e-05 0.000309977 3.6377e-05 7.58264e-05 0.00028307 2.45092e-05 0.000104001 2.59558e-05 4.48214e-05 0.000100085 1.80067e-05 7.10855e-05 6.06488e-05 1.61726e-05 0.000115377 6.49428e-05 6.62194e-05 2.0618e-05 4.36578e-05 4.59019e-05 0.000418512 6.08733e-05 5.4138e-05 6.44103e-05 0.0153833 2.56485e-05 5.37526e-05 0.000611256 4.68853e-05 2.39879e-05 0.000201673 5.15686e-05 0.000100773 2.57674e-05 2.94144e-05 5.73757e-05 0.000114791 4.21895e-05 1.88029e-05 0.000124209 4.95076e-05 8.50423e-05 1.83042e-05 6.44331e-05 3.45852e-05 5.84941e-05 4.19003e-05 3.06444e-05 2.22631e-05 2.60429e-05 3.47146e-05 6.60829e-05 1.33639e-05 3.67428e-05 4.37417e-05 3.96171e-05 2.49416e-05 0.00013692 5.95658e-05 3.80171e-05 0.000239759 2.82136e-05 9.52245e-05 4.31646e-05 0.000372677 0.000179333 0.000113388 1.43839e-05 0.000749482 0.0157628 2.23192e-05 4.55381e-05 3.83749e-05 2.96184e-05 0.000205792 0.000125075 9.72523e-05 5.41588e-05 3.194e-05 6.93253e-05 2.93957e-05 0.000222607 4.04621e-05 2.18619e-05 0.000123378 1.19625e-05 4.69684e-05 0.000221681 0.000116976 4.73779e-05 0.000137395 7.81418e-05 7.89593e-06 0.000118361 6.46851e-05 5.16713e-05 1.53665e-05 0.000126257 4.33148e-05 6.54145e-05 4.56107e-05 4.06229e-05 9.2799e-06 5.31114e-05 6.53346e-05 3.59174e-05 7.30653e-05 0.000106096 1.97218e-05 0.0197845 7.69322e-05 0.000390369 0.000352473 2.74164e-05 3.93904e-05 5.36951e-05 2.72583e-05 3.8565e-05 2.0846e-05 3.32538e-05 0.000102245 1.89358e-05 1.39234e-05 0.00010446 1.16698e-05 0.00010784 2.45984e-05 0.000108569 3.36003e-05 3.37004e-05 8.92827e-06 1.74393e-05 3.27802e-05 5.95243e-05 1.60001e-05 9.49807e-05 0.0180064 0.000719017 4.33224e-05 3.94417e-05 2.25003e-05 1.85191e-05 0.000341943 4.0655e-05 7.60023e-05 0.000328066 2.8081e-05 4.81458e-05 5.05352e-05 2.59238e-05 8.58654e-05 0.000397483 5.17382e-05 1.96471e-05 8.04795e-05 4.20032e-05 5.22262e-05 1.66924e-05 3.23194e-05 3.41077e-05 4.25413e-05 4.71749e-05 0.04639 2.42629e-05 3.67698e-05 0.000133689 5.06135e-05 4.36846e-05 3.23388e-05 3.46998e-05 0.0294748 9.23962e-05 2.7948e-05 3.41342e-05 4.57299e-05 8.06161e-05 7.30036e-05 1.51499e-05 0.00019208 0.000366432 0.000116864 7.7927e-05 7.72321e-05 0.00026325 0.000180762 0.000399564 2.84261e-05 5.72277e-05 3.6438e-05 9.13992e-05 2.94885e-05 0.000276358 2.43196e-05 4.42814e-05 6.79199e-05 4.27747e-05 4.12118e-05 3.69719e-05 6.81253e-05 2.92144e-05 3.60428e-05 3.78776e-05 0.000125871 0.0348603 0.000189951 8.02528e-05 1.15522e-05 0.000437557 3.11715e-05 6.08365e-05 4.86192e-05 4.04291e-05 0.000221504 2.56426e-05 4.81473e-05 1.15324e-05 2.37292e-05 1.81784e-05 0.0146461 3.64519e-05 2.24666e-05 3.28989e-05 8.26922e-05 2.03929e-05 2.5219e-05 8.26291e-05 5.31644e-05 2.95343e-05 6.37554e-05 0.000100459 5.67464e-05 5.43594e-05 1.23649e-05 3.28434e-05 1.52683e-05 1.91041e-05 2.45376e-05 0.000107383 4.57452e-05 3.91365e-05 5.59413e-05 0.000108918 0.000134371 7.04982e-05 0.000114984 0.0201532 1.97883e-05 3.03058e-05 9.45535e-05 1.59411e-05 9.79737e-05 3.22918e-05 0.000142686 4.87959e-05 3.26403e-05 2.52214e-05 8.3255e-05 3.19585e-05 4.87085e-05 0.000138656 2.19221e-05 3.29543e-05 1.94453e-05 0.000458833 3.00352e-05 3.59078e-05 1.83043e-05 0.000103407 0.000236359 4.03036e-05 0.000331835 0.00011295 2.82835e-05 2.84746e-05 5.02593e-05 1.15608e-05 5.19495e-05 0.00012824 4.40653e-05 0.000166902 0.000105496 0.000113835 2.26849e-05 2.48146e-05 2.61401e-05 3.9199e-05 3.85998e-05 7.50168e-05 3.65936e-05 7.53218e-05 3.35358e-05 5.90895e-05 3.55578e-05 0.000138514 2.07478e-05 8.744e-05 0.000401001 4.96514e-05 0.000195259 6.35266e-05 5.18625e-05 3.86537e-05 2.88979e-05 9.44901e-05 3.39224e-05 5.45598e-05 7.23959e-05 2.91847e-05 2.76174e-05 0.000129544 0.000275435 0.00013396 2.53258e-05 5.2514e-05 0.0185668 0.00018233 3.40343e-05 5.2216e-05 6.18905e-05 8.02351e-06 2.78273e-05 0.000401929 3.79799e-05 0.000100478 2.26277e-05 0.00019724 3.05911e-05 4.12692e-05 3.83351e-05 1.94132e-05 2.1621e-05 2.18832e-05 0.000147878 1.46783e-05 2.57965e-05 6.11958e-05 0.000124131 5.47183e-05 5.2496e-05 2.21827e-05 0.000175692 5.08374e-05 2.75038e-05 1.72594e-05 4.98385e-05 3.32044e-05 5.46733e-05 0.000243274 3.27988e-05 0.000247555 4.64189e-05 1.79991e-05 5.34348e-05 0.000144035 2.03877e-05 0.000259565 3.84973e-05 9.99112e-06 4.10044e-05 6.01921e-05 3.40998e-05 2.31075e-05 4.56286e-05 3.72739e-05 3.94572e-05 7.26692e-05 8.32729e-05 9.93339e-05 4.60512e-05 3.68024e-05 2.30122e-05 5.48122e-05 2.36461e-05 0.000179697 3.5416e-05 1.67693e-05 0.00011717 4.02095e-05 4.11183e-05 4.51889e-05 5.79095e-05 2.22515e-05 3.77317e-05 0.0317612 3.46984e-05 2.61888e-05 0.000150323 5.57439e-05 2.30236e-05 7.54052e-05 0.0302506 4.56155e-05 9.31715e-05 0.0169793 2.43462e-05 0.00041416 1.60612e-05 1.22606e-05 2.15416e-05 0.00041349 4.34371e-05 6.83878e-05 5.4731e-05 0.000193011 3.08994e-05 3.57236e-05 5.87759e-05 6.35855e-05 0.0313154 4.63489e-05 8.68763e-05 3.10986e-05 3.11646e-05 4.09423e-05 4.36929e-05 0.000133723 4.01489e-05 0.00044751 0.000424726 0.000235815 1.04061e-05 5.01529e-05 7.16163e-05 0.000137608 0.000142964 9.42289e-05 3.78876e-05 2.60632e-05 6.86141e-05 2.56804e-05 2.21814e-05 9.63558e-05 4.21141e-05 4.56958e-05 3.92776e-05 3.6623e-05 4.50069e-05 9.33762e-05 6.97185e-05 1.59208e-05 5.16902e-05 0.000144556 2.26389e-05 4.16274e-05 0.00035807 3.38521e-05 3.37437e-05 3.50504e-05 3.76539e-05 6.69517e-05 0.000519403 4.00126e-05 7.49795e-05 7.50842e-05 4.53196e-05 3.16055e-05 3.61347e-05 0.000402394 0.000350758 4.5155e-05 0.000116025 3.41857e-05 6.60326e-05 0.000256458 5.03831e-05 0.0318232 3.22436e-05 0.000461707 3.4811e-05 3.71392e-05 3.84057e-05 6.28845e-05 6.00397e-05 6.34269e-05 7.70741e-05 2.65646e-05 0.0157763 3.9459e-05 3.73995e-05 4.46608e-05 0.000418773 2.85771e-05 3.92598e-05 0.0116071 0.00030846 0.00013009 3.37566e-05 4.94705e-05 0.000103796 3.65565e-05 3.10137e-05 4.15801e-05 5.41583e-05 0.000145585 6.93848e-05 7.59752e-05 3.61817e-05 3.82991e-05 8.66133e-05 3.42496e-05 3.89095e-05 9.97482e-05 0.000232372 8.37846e-05 0.0467264 7.28143e-05 2.62495e-05 6.74633e-05 7.6187e-05 0.000148304 7.60072e-05 1.49605e-05 1.69183e-05 8.1243e-06 4.11969e-05 1.82332e-05 0.0002655 3.91208e-05 2.22469e-05 5.05421e-05 5.22837e-05 0.0262312 0.000110607 3.44658e-05 1.83157e-05 9.03335e-05 2.04204e-05 2.22959e-05 0.00027568 2.38524e-05 1.5906e-05 2.8547e-05 3.03392e-05 3.49682e-05 6.49682e-05 4.4591e-05 6.64344e-05 0.000116041 1.32532e-05 2.66616e-05 0.000142357 1.27864e-05 2.07714e-05 4.46167e-05 0.00587931 0.000165841 3.28902e-05 7.74026e-05 0.000114936 6.26658e-05 4.559e-05 9.75071e-05 2.82947e-05 3.10509e-05 0.0101356 7.7158e-06 8.61035e-05 4.39253e-05 3.00573e-05 0.000270417 2.9067e-05 2.37341e-05 5.00913e-05 4.66285e-05 2.67643e-05 3.04189e-05 2.93267e-05 2.49113e-05 3.31396e-05 8.2423e-05 4.26791e-05 6.21582e-05 9.77694e-05 7.00027e-05 3.92188e-05 0.0168164 0.0243999 7.61181e-05 0.0201629 0.000416705 2.7089e-05 6.46882e-05 3.60236e-05 4.29591e-05 1.23741e-05 3.1529e-05 2.2473e-05 1.99343e-05 0.000156766 4.06805e-05 3.66296e-05 2.76929e-05 4.94501e-05 5.50894e-05 3.75072e-05 0.000192453 2.09924e-05 3.91678e-05 4.45279e-05 0.000149311 0.00065888 2.08248e-05 3.91986e-05 0.000189119 1.91606e-05 3.72106e-05 3.90318e-05 1.41339e-05 3.47724e-05 3.02371e-05 3.57207e-05 1.98602e-05 7.90654e-05 8.06007e-05 1.9799e-05 0.0120429 0.000120802 1.19177e-05 5.61105e-05 0.000206092 6.18885e-05 8.12515e-05 3.721e-05 0.000265529 0.0152071 1.58536e-05 3.62918e-05 5.72993e-05 7.92927e-05 2.98117e-05 4.66985e-05 2.86383e-05 5.1011e-05 4.60771e-05 4.9358e-05 8.0586e-05 1.91913e-05 4.41511e-05 9.12305e-05 4.55384e-05 9.47663e-05 6.52893e-05 0.0160066 5.27433e-05 8.95396e-05 5.40175e-05 0.000154482 1.76512e-05 7.16197e-05 3.66967e-05 6.59094e-05 3.55818e-05 3.62813e-05 5.15654e-05 3.65322e-05 6.02851e-05 2.62179e-05 0.000631169 3.10329e-05 2.57311e-05 0.000154294 4.88368e-05 4.52918e-05 3.67079e-05 1.27958e-05 0.000209667 3.86885e-05 3.96506e-05 0.000154957 4.17168e-05 1.0047e-05 4.20875e-05 1.06279e-05 4.388e-05 
4.64238e-05 0.000127836 0.000179592 0.00018216 0.000173841 6.33677e-05 4.90919e-05 3.91282e-05 0.0268151 3.18417e-05 6.96192e-05 0.00012655 4.87936e-05 5.82491e-05 5.43916e-05 0.00015363 7.00604e-05 6.2862e-05 2.18582e-05 2.79829e-05 7.87728e-05 6.16971e-05 0.000199408 5.03403e-05 8.09058e-05 9.06418e-05 6.00521e-05 0.000237315 6.60801e-05 5.02407e-05 0.000100949 0.000195921 0.000220737 9.27684e-05 3.125e-05 0.0109956 4.78734e-05 4.59732e-05 5.31623e-05 2.0207e-05 9.55375e-05 0.0054322 0.000337631 3.66519e-05 9.18064e-05 0.0363523 0.000234174 4.23611e-05 0.00011655 9.75509e-05 2.50254e-05 5.21888e-05 3.49538e-05 0.000231363 8.11154e-05 5.01949e-05 0.000293658 2.62399e-05 6.02183e-05 5.21716e-05 3.35464e-05 4.63896e-05 9.35223e-05 0.00013669 0.000118416 7.25565e-05 0.000117481 0.000378556 0.000305206 4.92494e-05 5.55086e-05 0.000195065 8.74117e-05 6.10241e-05 4.76229e-05 5.72891e-05 0.0331394 4.90251e-05 3.99516e-05 7.85407e-05 7.80165e-05 0.000256798 4.00321e-05 3.22074e-05 3.43053e-05 0.0562998 7.61005e-05 9.40555e-05 0.000110721 7.40686e-05 8.04399e-05 9.8441e-05 7.94389e-05 0.000260483 1.84874e-05 2.05892e-05 5.25253e-05 7.22401e-05 0.000158184 6.16157e-05 0.000269058 3.54052e-05 9.37264e-05 2.58963e-05 4.93382e-05 0.000154428 0.000217931 4.08609e-05 0.000105317 5.8146e-05 2.98969e-05 7.5867e-05 3.73841e-05 0.000195024 5.54751e-05 9.09139e-05 4.06833e-05 0.00026478 3.52256e-05 0.000327908 4.74113e-05 9.63326e-05 0.000114937 9.34606e-05 4.41376e-05 9.04985e-05 0.000229032 0.000114852 0.000102048 6.68432e-05 9.86388e-05 7.81235e-05 0.000160472 0.000125128 5.49456e-05 0.000148894 0.000161587 2.85729e-05 0.000323941 9.24554e-05 0.000127145 0.000671305 5.09712e-05 2.38214e-05 7.43953e-05 0.000107787 0.00020387 2.48569e-05 2.0127e-05 0.000263078 0.000235533 0.00014945 9.17567e-05 7.23083e-05 7.15274e-05 7.90717e-05 6.21346e-05 2.40789e-05 7.53564e-05 5.08552e-05 3.4512e-05 5.49562e-05 4.16761e-05 6.78757e-05 0.000238703 5.98455e-05 0.000359096 0.000152826 2.89428e-05 7.32153e-05 3.17734e-05 6.84744e-05 0.000350957 4.47086e-05 0.000120559 0.000222654 2.86755e-05 7.85715e-05 8.27544e-05 4.16567e-05 4.47761e-05 0.0287152 5.30743e-05 4.05101e-05 0.0195688 0.000127023 9.25298e-05 0.000263236 0.000194737 4.5451e-05 4.18779e-05 4.14237e-05 9.73404e-05 0.000120914 4.42961e-05 3.68979e-05 1.85188e-05 0.000145389 0.000325562 0.000166383 0.000124201 3.80554e-05 4.70591e-05 0.0294512 1.21459e-05 0.00010753 0.000217203 0.000320054 7.26358e-05 0.000380072 0.000244818 0.0352177 0.000104841 5.69622e-05 1.97707e-05 6.18614e-05 5.96634e-05 0.000231456 2.63839e-05 5.0169e-05 8.79248e-05 2.2468e-05 0.0203012 0.000157301 3.7162e-05 4.42935e-05 5.50952e-05 5.45247e-05 0.000159278 0.0256467 0.000535591 3.36081e-05 5.77941e-05 3.54362e-05 2.99431e-05 7.89376e-05 0.000104508 4.98975e-05 8.00274e-05 6.30058e-05 5.76485e-05 7.09136e-05 5.33394e-05 2.85994e-05 0.045045 2.25269e-05 0.000121182 0.000245641 5.7237e-05 7.4957e-05 5.27086e-05 6.03319e-05 8.63422e-05 8.64474e-05 3.84344e-05 0.000401182 3.69609e-05 0.000226454 7.41956e-05 2.12102e-05 0.000114009 0.000157408 3.21663e-05 5.82222e-05 4.27582e-05 0.000300299 0.000142722 3.09688e-05 8.83481e-05 7.25582e-05 6.30048e-05 0.000176989 7.98533e-05 6.72793e-05 0.0306539 9.17328e-05 9.8306e-05 4.52495e-05 0.000173908 2.4865e-05 0.000185991 0.000541298 0.000118329 9.86028e-05 2.02768e-05 7.04471e-05 0.000180907 0.000106429 4.69588e-05 0.000156156 0.000196633 6.48462e-05 0.000100044 5.76933e-05 0.0161855 5.80566e-05 0.00015701 0.000242785 0.000362118 6.78371e-05 7.97456e-05 3.74268e-05 0.000177502 7.71946e-05 0.00036922 6.72771e-05 0.000140252 0.000145697 5.66591e-05 0.000146581 6.79183e-05 4.82858e-05 7.65797e-05 0.000157258 5.73076e-05 8.39156e-05 3.49876e-05 7.76563e-05 8.89147e-05 0.000309517 6.1426e-05 0.000148417 0.000257006 6.84541e-05 0.000240883 8.09017e-05 0.000105984 7.84519e-05 0.000271487 4.40842e-05 5.28876e-05 0.000180644 0.000311444 5.16289e-05 0.000271362 8.19799e-05 3.49153e-05 6.17218e-05 0.000232723 5.53334e-05 0.000116884 5.45286e-05 3.75641e-05 2.56249e-05 0.00012287 4.52821e-05 0.000101873 2.68129e-05 5.80821e-05 0.000185897 0.000111018 1.20523e-05 4.81553e-05 5.80048e-05 3.05291e-05 9.32008e-05 0.000757794 6.68414e-05 2.65496e-05 1.02711e-05 3.58925e-05 0.000158449 0.000140443 2.47382e-05 0.000242732 0.000236001 0.010948 3.70622e-05 0.0100089 4.54737e-05 1.6595e-05 0.000204833 6.51802e-05 3.10309e-05 0.041612 8.82638e-05 0.000202154 0.00015576 2.36539e-05 0.000196192 6.24084e-05 6.16516e-05 6.5303e-05 0.000416495 1.94489e-05 5.64966e-05 9.0713e-05 3.20018e-05 0.000650794 6.01876e-05 0.000140068 0.000449062 0.000151272 8.63831e-05 0.000116205 0.000180039 2.80729e-05 6.4747e-05 0.000128298 2.7243e-05 6.90999e-05 0.000266589 0.000112289 8.4603e-05 5.34158e-05 7.17357e-05 5.55385e-05 0.000750076 4.2645e-05 3.22891e-05 0.000560839 0.0210696 6.00653e-05 7.44266e-05 0.000398764 0.0200805 0.000176643 6.51023e-05 1.21137e-05 0.000335708 0.000190209 6.48788e-05 9.41413e-05 0.00027234 1.33913e-05 8.81135e-05 7.80743e-05 0.000403236 5.41568e-05 0.000213186 3.56497e-05 1.76165e-05 5.94959e-05 3.57942e-05 2.11173e-05 7.76633e-05 1.73455e-05 0.000102369 6.34254e-05 5.5672e-05 7.18042e-05 0.000114556 3.11689e-05 0.000203695 6.5151e-05 2.24382e-05 0.00020653 3.34369e-05 3.42015e-05 0.0001616 0.013967 3.7479e-05 2.46243e-05 0.000179591 0.000263554 5.06402e-05 3.54622e-05 2.29949e-05 6.38697e-05 0.027623 9.24701e-05 7.88271e-05 3.8285e-05 6.09928e-05 9.75505e-05 5.39457e-05 5.23308e-05 1.63794e-05 0.000109093 5.02335e-05 9.29059e-05 0.00015804 0.000175447 5.03864e-05 6.92e-05 1.73364e-05 4.89052e-05 0.000112501 4.0334e-05 8.00842e-05 0.000221553 6.07552e-05 7.83635e-06 3.90168e-05 0.000231477 9.17572e-05 0.000114541 0.000101645 0.000283597 0.000105983 0.000113289 3.34975e-05 0.000252817 7.77929e-05 2.99622e-05 5.80568e-05 0.000107578 6.38419e-05 4.28844e-05 5.04721e-05 0.000103425 5.54419e-05 8.88348e-05 4.56528e-05 8.4164e-05 4.69003e-05 0.000332955 0.0377884 5.94942e-05 8.14849e-05 0.000468283 0.000112127 1.22139e-05 1.87767e-05 5.89546e-05 0.000136533 1.80723e-05 9.56818e-05 2.98388e-05 4.40104e-05 0.000132291 7.44438e-05 3.44086e-05 2.77353e-05 6.50483e-05 0.000280435 7.86135e-05 0.020384 3.1451e-05 0.000252635 0.000100304 0.000428863 0.000135298 6.45017e-05 6.2425e-05 0.000102267 2.42036e-05 7.0324e-05 0.000103102 2.71297e-05 6.65558e-05 5.45816e-05 0.000107296 2.91627e-05 6.5306e-05 6.26268e-05 4.61824e-05 3.791e-05 5.12537e-05 5.01462e-06 4.42399e-05 4.36752e-05 6.06971e-05 4.18041e-05 7.67523e-05 6.42973e-05 0.000110214 3.27769e-05 0.000100437 5.2583e-05 0.000197291 4.11981e-05 0.0001155 5.61757e-05 9.98383e-05 6.51126e-05 5.27133e-05 0.000233572 0.000452416 0.000208779 8.57594e-05 0.000135413 8.583e-06 3.27962e-05 6.16036e-05 1.37676e-05 2.88347e-05 5.67965e-05 0.000285933 7.50333e-05 4.2545e-05 0.000144968 8.1611e-05 1.2169e-05 0.0571726 0.0004109 2.91896e-05 2.80149e-05 8.94951e-05 9.25544e-05 5.52211e-05 0.000134464 8.69907e-05 4.191e-05 0.000486095 9.70694e-05 7.77474e-05 8.10544e-05 5.2386e-05 4.19426e-05 3.98686e-05 5.0377e-05 6.04448e-05 0.000143242 0.00691515 7.55599e-05 2.79011e-05 0.000439838 2.98548e-05 6.47201e-05 4.59686e-05 0.000181643 4.28364e-05 1.00937e-05 6.35633e-06 6.44209e-05 5.31983e-05 8.49659e-05 2.08543e-05 0.000298239 2.84737e-05 9.87192e-05 7.71545e-05 6.37112e-05 4.79483e-05 0.000307289 0.000474867 5.48049e-05 0.000167894 9.27422e-05 8.23428e-05 9.19946e-05 6.65002e-05 5.12023e-05 7.67074e-05 0.00041865 5.69574e-05 0.000151284 4.451e-05 0.000130649 0.000202296 0.00108114 2.75716e-05 0.01187 4.39006e-05 6.44961e-05 0.000181732 6.20526e-05 0.016995 6.55505e-05 3.96946e-05 0.000434397 5.30293e-05 0.000117708 0.000238977 2.89532e-05 6.30149e-05 4.9349e-05 0.000231596 0.000174734 1.91637e-05 6.98182e-05 7.25383e-05 5.04365e-05 7.06303e-05 0.000144819 0.000320223 5.25969e-05 6.17586e-05 2.42381e-05 9.26926e-05 0.000213703 8.35789e-05 7.08179e-05 2.27642e-05 3.79688e-05 0.000108126 6.80736e-05 0.000390273 0.000146736 3.42345e-05 6.18433e-05 4.55561e-05 6.29798e-05 4.74747e-05 0.000115683 1.33701e-05 0.000125448 0.000112222 9.41055e-05 6.30038e-05 0.000528311 6.89724e-05 0.000225064 0.000419648 2.89361e-05 4.81869e-05 7.05308e-05 4.79054e-05 5.41478e-05 4.73954e-05 0.000140423 5.68244e-05 7.74634e-05 4.91148e-05 2.50097e-05 8.80287e-05 2.23067e-05 0.000182578 0.000199062 7.75786e-05 2.9922e-05 4.14493e-05 4.56872e-05 0.000140165 0.000142144 0.000157972 2.42011e-05 0.000370091 0.000219017 2.9107e-05 3.62109e-05 0.000112316 6.87037e-05 5.60767e-06 0.000303438 4.94794e-05 0.00049296 5.91743e-05 9.68878e-05 7.5429e-05 0.000197325 0.000157235 7.42998e-05 0.000308203 1.92787e-05 6.4902e-05 1.68317e-05 4.4945e-05 2.61586e-05 0.000219885 4.5527e-05 0.000356013 7.87055e-05 9.90405e-05 8.1497e-05 2.30815e-05 7.92025e-05 0.000239769 0.000145828 0.000349035 4.92292e-05 3.11596e-05 0.00885691 0.000132352 6.65233e-05 4.01641e-06 0.000308816 7.57558e-05 7.47688e-05 0.000117198 3.78495e-05 8.03581e-05 5.92079e-05 0.0394202 2.10163e-05 1.77626e-05 6.64602e-05 2.28548e-05 0.00035709 4.5384e-05 3.1469e-05 2.60214e-05 7.55005e-05 7.83599e-05 6.74817e-05 4.61724e-05 0.0301683 0.000286801 0.000210841 8.27023e-05 6.91302e-05 8.61103e-05 0.000116045 0.000110222 4.86596e-05 0.000116593 6.61314e-05 5.98938e-05 8.49116e-05 5.3966e-05 0.0002078 4.74811e-05 5.34865e-05 4.24298e-05 5.35143e-05 7.76528e-05 9.22825e-05 0.00011405 0.000109408 0.000363224 4.27026e-05 9.65799e-05 5.25325e-05 8.39776e-05 0.00970768 0.000206366 4.87024e-05 0.000200257 0.000124907 5.44262e-05 0.000146465 0.0187922 9.49419e-05 0.000156344 7.39794e-05 4.25162e-05 2.21947e-05 3.69246e-05 0.000368945 0.000302375 2.69207e-05 4.63692e-05 6.37063e-05 0.000483701 4.50622e-05 2.86744e-05 0.000274344 5.43288e-05 9.58401e-05 0.000436211 8.61424e-05 2.04956e-05 4.24929e-05 7.22552e-05 4.95475e-05 8.96487e-05 5.95808e-05 0.000120264 0.000205937 0.000166193 7.17597e-05 3.02922e-05 5.13663e-05 0.0141047 3.71249e-05 7.06977e-06 0.000189041 0.000445123 7.88651e-05 7.54602e-05 8.52002e-05 3.04184e-05 0.000201078 0.000442567 7.92738e-05 7.09929e-05 2.64448e-05 2.34913e-05 0.000377857 0.000173875 9.37412e-05 0.000435271 0.000119178 7.35474e-05 0.000166962 0.000339102 9.75225e-06 0.000109859 7.36937e-05 5.39798e-05 0.000172462 5.38953e-05 8.50026e-05 3.64161e-05 6.07598e-05 0.000163662 7.74537e-05 2.13953e-05 8.36502e-05 0.000104902 3.47124e-05 5.03816e-05 3.46502e-05 0.000155129 0.000107529 0.000155234 5.95723e-05 6.46222e-05 9.32663e-05 1.60182e-05 7.91687e-05 7.55837e-05 3.08852e-05 5.47197e-05 6.35301e-05 3.30319e-05 0.000380638 0.000158844 0.000252265 6.68686e-05 0.000162998 0.000236156 3.78484e-05 0.000186775 0.000144687 7.59069e-05 5.83963e-05 9.63889e-05 4.02775e-05 1.64382e-05 4.57313e-05 4.35725e-05 4.92062e-05 2.21561e-05 4.93716e-05 0.0346737 0.0001088 1.31886e-05 7.6584e-05 9.5942e-05 0.000483979 7.62572e-05 6.71544e-05 6.98703e-05 0.000100016 9.62094e-05 0.0154944 4.09438e-05 0.000298803 1.31842e-05 0.000192481 0.000212471 0.00016189 8.91074e-05 0.000104388 0.000230551 5.03008e-05 7.09879e-05 4.31185e-05 2.76869e-05 0.000119736 0.000557332 7.44822e-05 5.4988e-05 4.766e-05 6.01741e-05 5.45896e-05 8.4184e-05 9.2236e-05 0.000134326 4.79966e-06 4.63394e-05 4.14153e-05 0.000343746 7.8215e-05 0.000217328 5.27877e-05 0.000212823 0.000322364 2.2011e-05 8.74008e-05 5.64373e-05 7.59152e-05 0.000237207 0.000140652 4.75377e-05 7.11489e-05 7.90304e-05 6.99306e-05 0.000132869 0.000187003 0.000334314 2.9556e-05 8.83482e-05 2.78875e-05 5.47008e-05 0.000104395 0.00022414 3.14804e-06 7.87315e-05 4.63441e-05 4.43315e-05 7.7473e-05 6.04448e-05 0.000196719 8.70677e-05 0.000453858 4.59113e-05 6.04412e-05 0.005544 0.000423476 6.07534e-05 8.4133e-05 0.000103087 0.000247948 3.7709e-05 6.72079e-05 8.40014e-05 7.23462e-05 
0.000149226 2.26191e-05 5.95395e-05 0.0317884 0.000120897 4.99422e-05 8.02577e-05 1.74487e-05 5.4521e-05 0.000142077 3.71907e-05 6.40306e-05 0.00014861 7.00426e-05 7.34097e-05 6.96269e-05 0.000133077 1.94306e-05 9.27819e-05 0.000124324 7.4326e-05 0.00010071 0.000146495 0.000352205 8.37095e-05 6.50656e-05 8.51001e-05 9.3434e-05 8.47604e-05 0.000173782 7.77747e-05 4.98044e-05 0.000194404 1.63176e-05 5.32761e-05 3.05843e-05 0.000117098 7.51396e-05 0.000110885 5.9239e-05 9.88646e-05 3.74147e-05 5.30257e-05 8.73713e-05 8.05042e-05 0.00011451 9.39623e-05 0.000105459 0.000257086 0.000125013 6.88965e-05 5.85652e-05 3.56291e-05 6.76705e-05 4.86653e-05 9.1305e-05 0.000250803 0.000227108 0.000104871 0.000165598 1.57609e-05 4.85013e-05 0.000116665 6.00341e-05 0.000178538 4.39839e-05 3.53915e-05 6.01404e-05 0.0763932 6.96782e-05 4.3828e-05 5.73614e-05 3.23675e-05 0.000183532 0.000195719 0.000113174 0.000153067 7.00503e-05 0.000309772 0.000186093 6.02401e-05 6.35714e-05 0.000138687 5.10624e-05 0.000119691 0.000152985 3.10798e-05 7.82614e-05 7.43385e-05 0.000133544 8.36365e-05 2.87868e-05 5.37042e-05 7.946e-05 4.94276e-05 2.25735e-05 9.00731e-05 7.0309e-05 5.30763e-05 3.42459e-05 0.000119509 0.000139021 3.8885e-05 7.48835e-05 9.12453e-05 0.000119823 6.39928e-05 1.65451e-05 6.27051e-05 0.000126949 4.19602e-05 0.000163611 0.000112333 8.23345e-05 3.93432e-05 0.000153533 6.68198e-05 0.000187327 0.00010825 5.65269e-05 0.000117033 4.96954e-05 0.0251321 0.00017616 6.14481e-05 8.9603e-05 0.000229941 5.48469e-05 0.000103125 0.000135154 8.65974e-06 4.30149e-05 2.99491e-05 4.74442e-05 0.000116096 0.000115791 5.26203e-05 5.14828e-05 4.77061e-05 0.000125947 0.0001327 0.000297769 8.57963e-05 2.54808e-05 6.73064e-05 0.000115193 0.000243737 0.000125574 2.57422e-05 7.20904e-05 0.0424123 0.000154976 0.000218431 0.000120697 8.85776e-05 8.40013e-05 0.000153875 8.80502e-05 6.64911e-05 0.000143319 6.03052e-05 5.4942e-05 0.000119233 7.80201e-05 5.63916e-05 0.000113829 3.5178e-05 7.81616e-05 3.68523e-05 6.9231e-05 6.37346e-05 2.72066e-05 7.84458e-05 0.000102088 0.000170442 0.000192258 0.000152505 0.000110781 4.54118e-05 0.000103906 5.03922e-05 7.82708e-05 4.15349e-05 0.000205249 8.79398e-05 0.000119868 0.000116595 0.000225246 2.15921e-05 0.000200175 3.31932e-05 7.12569e-05 4.69842e-05 6.72382e-05 0.000108594 1.79321e-05 8.10678e-05 0.00379517 7.75202e-05 5.94293e-05 0.000125471 5.06636e-05 0.000143752 5.66462e-05 5.08028e-05 8.2724e-05 0.000228186 7.44903e-05 6.72553e-05 0.000150046 6.6422e-05 9.04871e-05 6.04485e-05 5.04561e-05 6.84904e-05 4.78626e-05 0.000102649 8.49134e-05 1.0641e-05 5.12328e-05 7.85961e-05 6.09769e-05 9.04988e-05 4.31865e-05 5.77223e-05 0.000121727 7.13037e-05 0.00011655 5.25145e-05 8.19825e-05 1.45051e-05 5.75928e-05 3.41176e-05 1.57288e-05 7.0859e-05 7.40603e-05 0.000151796 7.2377e-05 5.70069e-05 1.70424e-05 5.84448e-05 5.74229e-05 3.50145e-05 3.37096e-05 0.000100269 1.09776e-05 0.000109049 2.19728e-05 5.08301e-05 6.44923e-05 4.29287e-05 4.22656e-05 0.000135193 6.68706e-05 0.000101089 5.1861e-05 2.86599e-05 6.1457e-05 9.15187e-05 3.59657e-05 0.000157465 9.11062e-05 0.00010061 0.000143028 0.000122586 4.76578e-05 3.18011e-05 3.54419e-05 0.000183311 4.68683e-05 0.000107963 0.000170459 0.000184571 0.000155772 9.31391e-05 0.000120605 0.000133152 5.01626e-05 2.74684e-05 2.96504e-05 0.0314654 0.0485507 0.000187923 0.000105759 0.000114903 8.11036e-05 7.11172e-05 5.68973e-05 0.000167737 3.52695e-05 0.000155195 9.63004e-05 9.11842e-05 0.000134097 7.04568e-05 2.17081e-05 4.48008e-05 4.20225e-05 0.000148937 0.000114244 7.09991e-05 0.000103245 7.07967e-05 3.94404e-05 0.000416645 7.57285e-05 6.91851e-05 2.07759e-05 4.92059e-05 3.87614e-05 2.89348e-05 0.000106322 0.000102809 4.88649e-05 0.000160638 4.72027e-05 0.000116437 0.000163987 7.65592e-05 5.64861e-05 9.30296e-05 7.41113e-05 3.36869e-05 8.54524e-05 0.000139595 0.000140282 0.000153143 9.48205e-05 0.000159194 0.0001543 3.06033e-05 5.24864e-05 0.000104993 5.13501e-05 6.16327e-05 7.45403e-05 7.50235e-05 6.51461e-05 0.000264418 0.000142054 0.000183155 0.000148434 3.00803e-05 5.67821e-05 2.1043e-05 0.000162203 7.66685e-05 0.000119942 6.09545e-05 4.30033e-05 0.000101592 1.32589e-05 0.000111914 0.000139087 0.000146256 0.0003032 0.000338685 7.79272e-05 6.00917e-05 7.72124e-05 4.79492e-05 0.0129403 2.08007e-05 2.46504e-05 8.03547e-05 0.000260986 6.18653e-05 1.64455e-05 5.73397e-05 6.52371e-05 4.31649e-05 0.000166057 4.92821e-05 9.25896e-05 0.000108995 0.000153932 5.8274e-05 4.61509e-05 3.00924e-05 8.01087e-05 8.37521e-05 0.00010806 0.000150101 9.38769e-05 9.30944e-05 6.23058e-05 7.92555e-05 0.000162086 0.000176272 9.15079e-05 0.000102358 8.83484e-05 0.000204538 0.0186908 0.000110144 7.54854e-05 2.32839e-05 0.000200869 9.00987e-05 8.37673e-05 0.000120044 5.89248e-05 0.000126218 0.000120663 4.15054e-05 0.000128549 4.35873e-05 0.000385796 5.74439e-05 2.22325e-06 0.000365713 3.79272e-05 0.000113034 5.21373e-05 5.12775e-05 9.0297e-05 0.000164166 6.28437e-05 2.1572e-06 0.000581865 0.000297256 3.3944e-05 3.44239e-05 5.10214e-05 4.38563e-05 7.08442e-05 0.000146865 6.82904e-05 0.000150952 2.1659e-05 0.000305333 6.1649e-05 6.39177e-05 5.45529e-05 6.06434e-05 0.000145764 0.000145244 9.00715e-05 0.000141987 0.000118375 8.08424e-05 0.000143513 7.504e-05 0.0210956 7.12895e-05 0.00012537 4.52832e-05 4.72026e-05 4.74648e-05 0.000264293 4.34945e-05 0.000131457 5.11853e-05 6.72061e-05 0.000272623 3.51465e-05 7.91401e-05 4.6283e-05 0.000145872 8.56125e-05 9.03385e-05 4.86764e-05 0.000182489 4.77257e-05 7.69545e-05 9.11469e-05 6.7753e-05 2.71023e-05 6.96266e-05 6.11304e-05 0.000182917 5.52377e-05 0.000112632 0.000156388 1.6256e-05 5.96171e-05 0.000135396 0.000118193 8.61211e-05 5.29864e-05 6.82662e-05 5.37383e-05 9.76856e-05 4.48137e-05 0.000129206 2.60715e-05 5.67265e-05 8.89712e-05 0.000132068 7.03908e-05 0.024342 2.81866e-05 0.000144753 7.52275e-05 8.92998e-05 0.000148754 0.000235254 5.06634e-05 0.000139347 4.82909e-05 3.02684e-05 6.4828e-05 9.1608e-05 8.36697e-05 9.80108e-05 2.831e-05 0.000613751 0.000154773 0.000152368 7.7396e-05 8.61561e-05 8.12985e-05 4.44363e-05 8.13997e-05 0.000110167 7.45299e-05 1.49071e-05 3.87318e-05 6.28544e-05 3.69047e-05 3.17908e-05 0.000210014 3.85949e-05 5.34395e-05 8.56209e-05 8.95931e-05 0.000101144 7.40608e-05 8.63673e-05 0.000158509 0.000101233 7.12657e-05 7.6245e-05 6.27815e-05 0.000154586 7.48724e-05 6.31014e-05 8.52257e-05 6.78178e-05 0.000101506 8.65044e-05 0.000148027 8.49899e-05 1.78087e-05 0.000104972 0.00018954 5.16176e-05 6.13564e-05 0.000133713 3.56564e-05 9.4931e-05 6.01317e-05 3.78988e-05 9.30709e-05 5.70158e-05 0.0001302 6.44764e-05 8.65962e-05 7.28382e-05 0.000126335 0.0428776 8.51146e-05 3.41549e-05 0.000103061 8.13374e-05 7.26698e-05 6.55795e-05 0.000187891 0.000366071 4.49657e-05 5.23036e-05 0.000116037 0.000118965 0.000117212 0.000240468 5.41941e-05 7.03129e-05 7.01682e-05 0.000271177 3.06916e-05 3.54307e-05 0.000130632 7.89032e-05 8.06062e-05 9.92095e-05 0.000123458 6.53914e-05 5.78147e-05 0.00503928 7.80357e-05 2.47116e-06 6.71398e-05 0.00225611 0.000111283 0.000561421 8.42132e-05 9.97452e-05 4.56145e-05 8.0906e-05 3.70943e-05 5.98436e-05 5.53022e-05 7.86271e-05 0.000154326 5.01911e-05 7.24298e-05 7.16011e-05 7.01175e-05 3.32329e-05 3.56432e-05 1.86166e-05 5.17714e-05 0.000128845 7.17932e-05 6.90699e-05 5.41158e-05 0.000174334 1.23879e-05 4.37929e-05 0.000115116 7.19826e-05 0.000133244 9.55016e-05 4.24897e-05 0.000121569 0.0188917 0.000101641 0.000140275 0.00293632 0.000131273 6.67401e-05 0.000125055 7.1163e-05 8.7328e-05 7.03318e-05 0.000437276 4.71246e-05 0.000276897 0.000113816 8.78072e-05 0.00017561 0.000585166 8.46889e-05 1.59278e-05 2.28997e-05 8.63356e-05 8.18285e-05 8.25949e-05 6.24563e-05 6.06261e-05 5.91116e-05 0.000414051 0.000119699 6.63907e-05 6.02351e-05 4.45591e-05 0.000226509 0.000146282 0.000130649 3.62412e-05 5.26702e-05 7.44537e-05 0.000185527 7.12428e-05 2.05637e-05 6.80446e-05 0.000212646 5.80515e-05 5.89638e-05 9.26164e-05 1.90863e-05 4.28884e-05 0.000212014 8.91611e-05 8.18577e-05 0.000101226 0.00013772 3.12081e-05 5.43874e-05 0.000367224 6.90465e-05 3.72172e-05 8.01635e-05 2.46934e-05 3.61354e-05 3.08783e-05 1.97442e-05 6.99689e-05 8.94229e-05 0.000180294 6.77396e-05 0.0355461 9.47225e-05 0.000176014 0.0371924 6.18457e-05 0.000100931 0.000119696 8.47129e-05 4.40302e-05 9.02257e-05 5.08734e-05 6.99058e-05 4.24348e-05 7.43632e-05 0.000122968 5.20666e-05 4.47559e-05 0.0339073 8.33221e-05 5.67668e-05 7.22598e-05 4.17682e-05 2.71131e-05 0.000112552 5.60184e-05 0.000109198 7.01187e-05 6.28373e-05 6.62947e-05 2.07752e-05 0.000113431 4.47191e-05 9.45732e-05 0.000124901 7.67284e-05 7.93414e-05 0.000176412 0.000155484 9.6303e-05 7.59122e-05 4.59931e-05 5.92136e-05 0.000193638 0.000182859 6.55414e-05 3.91288e-05 0.000170162 7.65366e-05 9.21873e-05 6.54413e-05 5.53061e-05 0.0291017 5.18498e-05 9.78823e-05 7.52272e-05 6.09572e-05 6.43709e-05 0.0185885 0.000117646 0.000218395 0.000103185 4.85281e-05 1.66459e-05 0.000131838 9.66259e-05 1.71209e-05 7.06419e-05 7.44232e-05 9.61028e-05 2.89485e-05 1.54606e-05 0.000137487 9.70726e-05 0.000151199 5.21608e-05 0.000158791 0.000148779 4.13642e-05 8.2912e-05 0.00018272 2.74924e-05 3.97692e-05 0.000142795 6.21688e-05 3.23635e-05 6.27516e-05 8.22868e-05 0.000453973 7.85493e-05 3.9755e-05 7.43664e-05 9.77293e-05 0.000163554 6.57579e-05 0.000142795 0.000185833 0.000105649 0.000131995 3.93502e-05 3.96037e-05 9.63937e-05 0.000126002 4.02419e-05 7.84319e-05 0.000102964 4.8447e-05 0.000131447 0.000131574 8.49033e-05 0.0686322 7.94568e-05 6.79024e-05 0.00010757 9.30681e-05 5.25204e-05 7.3274e-05 6.98805e-05 0.0291129 7.55846e-05 3.34141e-05 6.26861e-05 7.48706e-05 5.73488e-05 5.96572e-05 0.000107601 9.79796e-05 8.72741e-05 0.000156894 7.88809e-05 0.032598 0.000103531 8.90475e-05 2.02382e-05 0.000333198 8.78895e-05 2.6704e-05 4.57857e-05 5.48762e-05 4.13033e-05 0.00014156 2.0588e-05 1.15904e-05 0.000102371 0.000140794 3.80546e-05 9.2928e-05 8.59286e-05 7.83398e-05 5.30293e-05 7.1998e-05 0.000117399 5.59666e-05 4.25317e-05 3.56154e-05 0.000116363 3.53308e-05 0.000116397 0.0158093 6.63671e-05 0.000104402 0.00017933 0.000105564 6.63417e-05 0.000329542 3.87554e-05 4.11532e-05 5.95037e-05 6.98105e-05 7.85012e-05 5.69016e-05 0.000140701 0.000121891 2.80743e-05 6.23228e-05 0.0466145 0.000249013 4.96529e-05 3.42074e-05 5.40887e-05 4.11768e-05 0.000173568 0.000152714 0.000180198 7.98123e-05 4.61646e-05 0.000117934 5.56555e-05 5.48044e-05 2.72994e-05 0.000166603 7.8181e-05 2.98745e-05 1.27523e-05 0.000114104 0.000119092 6.89042e-05 3.6894e-05 0.000177154 6.15116e-05 4.72724e-05 0.000200804 5.11837e-05 5.45411e-05 8.09896e-05 0.000162835 8.15039e-05 0.000122712 8.86044e-05 0.000132628 8.8206e-05 5.5737e-05 9.22672e-05 8.59199e-05 9.25213e-05 9.55898e-05 4.13573e-05 2.7698e-05 0.000163145 3.39932e-05 6.15302e-05 0.000122378 0.000160208 7.80021e-05 6.80568e-05 2.55817e-05 0.000111538 0.00707395 4.34165e-05 8.90107e-05 6.7712e-05 0.000439177 3.32109e-05 3.69201e-05 5.26443e-05 0.000128224 0.000101215 2.34751e-05 5.38824e-05 0.00027566 6.71276e-05 6.10936e-05 0.00010098 3.25745e-05 0.000192346 0.000140695 0.0249629 7.37017e-05 9.76329e-05 7.3822e-05 7.62467e-05 0.000107862 0.000314273 0.000138358 4.48289e-05 7.84196e-05 4.31535e-05 2.02161e-05 7.596e-05 5.53553e-05 2.52469e-05 2.83147e-05 5.03474e-05 5.9903e-05 0.01402 0.000219402 5.60219e-05 0.000166586 0.000111995 0.0233558 4.97776e-05 8.72921e-05 9.08053e-05 5.78548e-05 3.5579e-05 0.000120931 7.92602e-05 7.76498e-05 6.65005e-05 0.000124056 0.000102937 0.000162479 0.000348964 4.96112e-05 2.348e-05 0.000118353 8.17925e-05 0.000141341 0.000111267 0.000266045 0.000169529 4.52019e-05 0.000127598 7.76262e-05 0.000171245 0.000168871 0.000119768 0.015697 8.67955e-05 0.000108266 0.000113496 0.000147861 0.000147433 0.000136869 0.000424657 0.0667623 8.6332e-05 3.58046e-05 0.000235006 3.56803e-05 
3.16495e-05 9.8052e-05 8.07737e-05 2.05223e-05 4.90325e-05 2.33398e-05 1.57564e-05 2.41571e-05 1.91938e-05 2.17981e-05 2.92374e-05 3.26578e-05 3.23013e-05 1.75725e-05 8.09823e-05 8.35644e-05 1.69052e-05 2.23032e-05 2.10563e-05 7.35759e-05 0.0162469 0.0208974 1.58003e-05 7.52877e-05 3.45004e-05 3.01401e-05 0.000103753 6.46079e-05 1.718e-05 1.48689e-05 0.000119082 4.41832e-05 5.16736e-05 3.0827e-05 2.53085e-05 2.56929e-05 3.29908e-05 2.86472e-05 1.68547e-05 1.61215e-05 2.62326e-05 1.08559e-05 2.26463e-05 2.13122e-05 3.49083e-05 4.12405e-05 4.36073e-05 0.000111664 1.53715e-05 1.34882e-05 6.09104e-05 2.81576e-05 3.37409e-05 4.93189e-05 0.012228 1.46918e-05 1.65198e-05 3.70116e-05 0.000156417 2.94443e-05 2.53934e-05 2.35218e-05 9.66478e-05 7.34793e-05 0.0185426 1.89655e-05 4.76689e-05 1.81396e-05 4.98372e-05 3.75496e-05 4.45125e-05 2.61083e-05 3.59865e-05 3.68208e-05 2.4906e-05 1.84082e-05 3.95561e-05 6.37112e-05 3.48795e-05 4.61653e-05 2.89691e-05 2.43729e-05 2.04134e-05 3.65426e-05 4.13435e-05 1.76087e-05 3.99664e-05 2.02354e-05 6.19349e-05 5.68299e-05 6.77767e-05 4.01479e-05 3.72365e-05 2.86152e-05 1.51454e-05 1.76629e-05 7.86333e-06 2.72954e-05 4.35152e-05 2.16435e-05 4.57274e-05 8.30221e-05 3.37194e-05 2.36547e-05 5.12965e-05 2.92208e-05 4.76716e-05 3.19119e-05 3.04585e-05 2.97707e-05 3.09031e-05 1.30008e-05 1.40593e-05 5.04092e-05 1.7854e-05 0.017423 3.99702e-05 2.67378e-05 4.3637e-05 6.82089e-05 2.68166e-05 6.02913e-05 1.65854e-05 3.7542e-05 4.83508e-05 0.0130402 3.02443e-05 3.63021e-05 3.32032e-05 4.3772e-05 5.16554e-05 6.76295e-05 5.72445e-05 6.41823e-05 3.92833e-05 3.94551e-05 4.9264e-05 3.56621e-05 6.67245e-05 0.0271433 8.01059e-05 1.85483e-05 1.33682e-05 1.41481e-05 2.83312e-05 2.67638e-05 8.55053e-06 6.2848e-05 2.79359e-05 3.4076e-05 3.14515e-05 4.49892e-05 5.9031e-05 0.0131284 6.95058e-05 0.000165359 3.22355e-05 2.07562e-05 2.09666e-05 3.8974e-05 2.48178e-05 1.40857e-05 3.26832e-05 3.3458e-05 0.000129923 0.000116068 5.22772e-05 7.76359e-05 5.11297e-05 2.06894e-05 1.81963e-05 4.28321e-05 4.8033e-05 3.25854e-05 4.81178e-05 4.39823e-05 5.13795e-05 4.73057e-05 7.35273e-05 2.78794e-05 3.38602e-05 4.21219e-05 2.10761e-05 8.40823e-05 3.27009e-05 3.58368e-05 5.93786e-05 0.00016912 3.16951e-05 3.62557e-05 3.0804e-05 2.13933e-05 3.13961e-05 3.45892e-05 4.84754e-05 2.72569e-05 3.22533e-06 1.97044e-05 5.3239e-05 9.80877e-05 3.76765e-05 0.000115975 2.80686e-05 4.18863e-05 1.58018e-05 4.22637e-05 2.20211e-05 6.61651e-05 6.58259e-06 6.78318e-05 3.22257e-05 3.21141e-05 5.56749e-05 1.78198e-05 4.45985e-05 3.20807e-05 2.666e-05 2.19963e-05 2.17292e-05 0.0125887 2.48469e-05 8.71918e-06 1.93694e-05 2.42176e-05 1.87228e-05 2.36299e-05 2.92227e-05 8.79424e-05 0.000136664 1.59851e-05 4.61125e-05 6.45555e-05 3.66739e-05 5.03552e-05 9.38202e-05 3.67019e-05 4.3727e-05 2.34935e-05 3.33041e-05 3.40205e-05 0.00011016 8.7946e-05 2.12986e-05 0.000159721 5.35623e-05 3.32765e-05 0.0129657 7.0508e-05 0.0139596 2.25105e-05 2.68799e-05 2.37751e-05 2.87315e-05 0.000135866 2.87319e-05 4.85778e-05 1.33047e-05 4.5572e-05 1.66964e-05 3.74322e-05 0.0199515 4.42449e-05 3.35275e-05 4.02994e-05 3.58628e-05 5.95634e-05 6.38899e-05 9.95494e-05 7.83545e-05 9.32049e-05 1.84261e-05 3.41848e-05 5.4014e-05 1.76802e-05 2.52818e-05 4.22446e-05 0.0184049 2.91533e-05 4.7119e-05 1.97513e-05 3.9465e-05 7.38634e-05 1.87619e-05 4.14615e-05 2.23746e-05 0.0157974 8.82566e-05 3.92244e-05 2.73099e-05 4.98357e-05 0.00012894 2.11675e-05 0.0151817 2.26107e-05 2.26305e-05 2.79299e-05 2.59396e-05 2.48469e-05 2.2686e-05 0.026798 6.9227e-05 3.32726e-05 3.34192e-05 5.87767e-05 3.18751e-05 1.73293e-05 6.74426e-05 2.00361e-05 1.67221e-05 7.21325e-05 3.79288e-05 0.000108378 8.57446e-06 5.00017e-05 3.285e-05 5.1632e-05 2.52946e-05 2.52784e-05 1.84003e-05 5.73383e-05 2.35948e-05 9.09558e-05 3.46019e-05 1.65469e-05 0.000211511 2.51161e-05 5.26892e-05 0.0001247 0.000237417 0.000121097 9.33034e-05 6.12825e-05 6.91607e-05 3.75499e-05 3.38088e-05 4.22164e-05 3.03079e-05 4.243e-05 8.0374e-06 6.15082e-05 0.0220831 2.9071e-05 2.35801e-05 0.00909481 1.87653e-05 2.21832e-05 5.81191e-05 5.76525e-05 2.44149e-05 3.25664e-05 1.58997e-05 1.99811e-05 3.70778e-05 5.11575e-05 3.2186e-05 2.60853e-05 4.09119e-05 0.0101044 3.69156e-05 2.10674e-05 2.40735e-05 2.56122e-05 7.55857e-05 2.94703e-05 0.00012703 2.48436e-05 3.22883e-05 1.62625e-05 7.39945e-06 0.0140619 1.24155e-05 2.67307e-05 2.02038e-05 9.05285e-05 4.50838e-05 2.07565e-05 3.21395e-05 3.44239e-05 8.54426e-06 4.41654e-05 9.74089e-05 2.23349e-05 2.22251e-05 6.57504e-05 6.23612e-05 7.40693e-05 0.000132807 2.29303e-05 1.45229e-05 7.773e-05 4.0902e-05 5.94367e-05 3.83757e-05 1.61335e-05 4.81713e-05 2.99515e-05 1.58749e-05 5.96561e-05 5.98651e-05 8.36586e-05 4.18241e-05 7.11856e-05 0.0215011 0.0136032 0.000114323 0.0172393 2.58841e-05 4.23527e-05 4.16264e-05 1.81814e-05 2.2954e-05 2.14061e-05 3.47644e-05 1.77361e-05 7.48208e-05 1.99224e-05 0.0213252 1.97834e-05 5.99536e-05 3.55228e-05 6.70919e-05 3.03814e-05 4.46114e-05 7.44648e-05 5.56665e-05 3.95989e-05 7.5802e-05 5.18504e-05 1.4813e-05 1.98546e-05 5.18411e-05 2.23339e-05 0.00735807 5.44607e-05 1.60956e-05 2.2168e-05 2.53232e-05 3.19252e-05 7.73409e-05 1.92327e-05 1.51784e-05 0.000284898 2.54071e-05 2.67244e-05 1.36354e-05 2.652e-05 8.29356e-05 3.94703e-05 1.61772e-05 2.79814e-05 1.35449e-05 0.0264185 6.69643e-05 7.33654e-05 1.25505e-05 3.87399e-05 2.29105e-05 6.4133e-06 2.7651e-05 2.5165e-05 2.56908e-05 3.2696e-05 1.41055e-05 8.84327e-05 4.51683e-05 3.20195e-05 1.89053e-05 1.75088e-05 0.000105924 0.0113637 3.65755e-05 2.73458e-05 6.98388e-05 8.33776e-05 3.78738e-05 1.48447e-05 2.11299e-05 4.09415e-05 2.07841e-05 4.39115e-05 3.65502e-05 1.99487e-05 9.56008e-05 8.90487e-05 8.11707e-05 7.54336e-05 6.08389e-05 3.9419e-05 2.53675e-05 3.09251e-05 3.4629e-05 1.46298e-05 7.99148e-05 6.07639e-05 9.07019e-05 4.28263e-05 2.69319e-05 3.79684e-05 2.91667e-05 3.21546e-05 2.59872e-05 2.53785e-05 0.0188854 2.33617e-05 5.05798e-05 3.07029e-05 3.64391e-05 4.14211e-05 3.3235e-05 9.20304e-05 8.98718e-05 3.1705e-05 7.48562e-05 3.13293e-05 6.21559e-05 3.38722e-05 1.70012e-05 1.99105e-05 4.40884e-05 9.85423e-05 6.12686e-05 6.0816e-05 2.50192e-05 1.82694e-05 5.07242e-05 2.44432e-05 5.17247e-05 3.28331e-05 1.53095e-05 5.2956e-05 3.51614e-05 4.98269e-05 4.18935e-05 3.01801e-05 2.70603e-05 3.83642e-05 4.50851e-05 2.63964e-05 7.46477e-05 2.56524e-05 2.94026e-05 2.59739e-05 1.20133e-05 5.44075e-06 2.22609e-05 2.92075e-05 1.79813e-05 5.39998e-05 0.011031 2.35517e-05 1.68256e-05 5.80363e-05 3.89902e-05 5.47647e-05 4.18848e-05 0.037493 7.38778e-05 8.87628e-05 4.65391e-05 3.52814e-05 3.99945e-05 9.7235e-05 3.35677e-05 0.0149991 2.9745e-05 4.1838e-06 0.015517 4.80348e-05 3.80571e-05 3.18148e-05 0.000106077 4.15968e-05 2.12207e-05 7.64691e-05 3.93535e-05 3.55313e-05 7.10443e-05 1.31637e-05 1.27377e-05 9.49331e-05 4.52216e-05 2.84621e-05 0.0184251 3.65397e-05 3.49055e-05 3.19466e-05 1.70654e-05 0.00016498 1.64653e-05 3.24355e-05 3.38888e-05 3.7261e-05 7.64504e-06 3.10286e-05 3.74581e-05 4.41075e-05 1.99299e-05 3.04197e-05 2.63406e-05 3.23975e-05 3.63761e-05 1.22991e-05 0.0106477 0.0241776 2.45504e-05 1.78706e-05 1.21563e-05 3.82006e-05 3.59429e-05 3.99093e-05 2.12335e-05 5.0864e-05 9.61995e-05 3.15832e-05 3.77335e-05 2.11037e-05 3.6891e-05 5.38882e-05 3.60985e-05 6.65942e-05 3.66045e-05 0.0213702 3.41203e-05 4.26996e-05 2.64537e-05 2.00007e-05 0.000103723 3.92696e-05 1.7177e-05 3.35031e-05 4.60774e-05 0.0149311 5.39926e-05 2.82254e-05 3.33054e-05 2.12792e-05 9.7743e-05 2.92753e-05 3.40266e-05 3.39511e-05 2.72659e-05 5.88326e-05 6.29421e-05 3.92264e-05 2.19807e-05 3.47427e-05 9.71698e-05 3.00026e-05 2.81674e-05 2.46733e-05 7.32579e-05 3.69214e-05 3.0159e-05 4.58175e-05 4.34466e-05 5.13804e-05 2.18623e-05 3.68167e-05 2.23428e-05 4.44143e-05 2.00034e-05 2.90562e-05 0.0193493 5.37687e-05 3.25356e-05 2.75062e-05 1.44795e-05 3.77708e-05 5.2711e-05 3.30443e-05 4.24328e-05 5.23045e-05 2.29821e-05 9.36634e-05 7.18072e-05 2.50151e-05 4.59551e-05 1.13338e-05 2.39211e-05 2.16165e-05 3.18076e-05 2.50967e-05 0.000148406 3.6932e-05 3.02626e-05 5.60105e-05 2.29401e-05 5.91961e-05 4.59921e-05 3.61007e-05 3.042e-05 3.49697e-05 0.000100397 2.25952e-05 3.35163e-05 3.12085e-05 1.59404e-05 0.0134657 3.11777e-05 9.44884e-05 4.83422e-05 4.4772e-05 2.08857e-05 2.88875e-05 2.28669e-05 6.32558e-05 3.37372e-05 1.61259e-05 1.58608e-05 3.30854e-05 2.38047e-05 3.02883e-05 1.15013e-05 1.22572e-05 7.88234e-05 3.56988e-05 2.19788e-05 6.71756e-05 7.29189e-05 1.97705e-05 1.58864e-05 2.60688e-05 3.82077e-05 2.41085e-05 0.000135824 2.75497e-05 0.0001023 2.38488e-05 2.12375e-05 3.15076e-05 4.55846e-05 1.03324e-05 7.73984e-05 0.000117014 4.19558e-05 1.80238e-05 3.08197e-05 6.71691e-05 5.29479e-05 7.48634e-05 4.99053e-05 5.42694e-05 3.11153e-05 3.58199e-05 3.14008e-05 0.000168945 2.20214e-05 3.15459e-05 1.61231e-05 2.77362e-05 2.54814e-05 0.00987492 0.000115776 1.93013e-05 3.48276e-05 3.9241e-05 2.39601e-05 7.35418e-05 0.000121553 7.79174e-05 4.74843e-05 1.98224e-05 3.44533e-05 0.0150352 4.42158e-05 6.61832e-05 0.000152714 0.0182643 2.82746e-05 2.87627e-05 8.58413e-06 2.16528e-05 1.8685e-05 4.04296e-05 3.58069e-05 3.275e-05 2.8e-05 4.39268e-05 1.5918e-05 2.97376e-05 6.00296e-05 7.91396e-05 2.43602e-05 2.63359e-05 1.4474e-05 3.27047e-05 0.0259257 9.0207e-06 0.0186815 9.19873e-05 5.63305e-05 3.37857e-05 3.52267e-05 5.26014e-05 3.48647e-05 2.00856e-05 7.2087e-05 3.41778e-05 3.33145e-05 1.90073e-05 3.0202e-05 1.84938e-05 3.3194e-05 1.98542e-05 0.000200565 1.60449e-05 3.62907e-05 3.62216e-05 2.98673e-05 2.71556e-05 0.000121774 0.0319276 3.441e-05 1.57393e-05 5.54199e-05 3.4941e-05 8.62537e-05 8.93833e-05 0.000109254 7.68648e-05 4.83411e-05 1.3417e-05 0.000104969 3.27493e-05 1.70242e-05 3.3954e-05 3.69566e-05 2.69333e-05 5.26089e-05 7.19383e-05 6.23687e-05 3.89612e-05 3.44623e-05 2.38108e-05 3.56637e-05 3.76344e-05 2.23509e-05 1.71899e-05 1.99145e-05 0.000262 7.11137e-05 0.000137209 1.71028e-05 2.96088e-05 4.0619e-05 6.24374e-05 1.56043e-05 3.04616e-05 5.91103e-05 4.42496e-05 7.97502e-05 0.0331032 9.75646e-05 1.87204e-05 2.23709e-05 1.95093e-05 4.9325e-05 4.30398e-05 3.7836e-05 0.000115057 1.92123e-05 1.90347e-05 2.89465e-05 2.43537e-05 4.3302e-05 4.3662e-05 2.4776e-05 2.87106e-05 2.9913e-05 5.78683e-05 7.98106e-06 3.14603e-05 0.000110275 9.48554e-05 2.57002e-05 2.81754e-05 0.00017967 7.10555e-05 1.93108e-05 2.79072e-05 3.16598e-05 2.69171e-05 8.38834e-05 4.27467e-05 8.17993e-05 1.60489e-05 4.2236e-05 1.64954e-05 2.27081e-05 3.75624e-05 2.78381e-05 4.58549e-05 3.62341e-05 3.98018e-05 2.65101e-05 0.0277678 6.29259e-05 6.57869e-05 0.0264867 7.67181e-05 3.70462e-05 2.48257e-05 1.7719e-05 7.33844e-05 4.25159e-05 0.000115345 2.85683e-05 3.48827e-05 4.12998e-05 6.96059e-05 2.46321e-05 1.82814e-05 2.33315e-05 2.40814e-05 5.35615e-05 3.77526e-05 2.58526e-05 2.8542e-05 1.42192e-05 2.57348e-05 2.41741e-05 3.39756e-05 2.14044e-05 3.04381e-05 0.0116273 0.0327792 3.25606e-05 4.65005e-05 2.69393e-05 7.93365e-05 2.78703e-05 1.56336e-05 6.73654e-05 1.29524e-05 3.26716e-05 3.75843e-05 3.03967e-05 7.06971e-05 1.68547e-05 2.93701e-05 2.80219e-05 2.21303e-05 2.52466e-05 2.48374e-05 2.42122e-05 2.49122e-05 2.95954e-05 2.37062e-05 6.24568e-05 2.57534e-05 1.95129e-05 2.61147e-05 7.88633e-05 3.11685e-05 3.23091e-05 3.36327e-05 3.65188e-05 2.40201e-05 2.99873e-05 1.21662e-05 0.0044627 2.04673e-05 1.92974e-05 2.93313e-05 1.90613e-05 0.000167738 2.05536e-05 0.0126308 3.11618e-05 3.01163e-05 0.0217665 2.45081e-05 3.74629e-05 1.74558e-05 2.18617e-05 3.46841e-05 4.62371e-05 2.80845e-05 0.000160865 6.58063e-05 3.57668e-05 3.36691e-05 2.55595e-05 2.45098e-05 2.84433e-05 0.000180985 0.000179497 4.04337e-05 2.11632e-05 7.11696e-05 5.92009e-06 2.18658e-05 4.34433e-05 5.14345e-05 2.33051e-05 2.53636e-05 2.71434e-05 2.03712e-05 2.87929e-05 3.09664e-05 
0.000225062 0.000132812 3.64026e-05 9.87073e-05 6.74734e-05 3.96079e-05 6.15511e-05 0.00136123 0.000118019 9.91815e-05 0.003004 0.000113769 8.49611e-05 4.64029e-05 5.52209e-05 4.04348e-05 2.74904e-05 4.85075e-05 8.46683e-05 5.43309e-05 7.01957e-05 9.60672e-05 3.18467e-05 3.87706e-05 0.0041357 4.84413e-05 3.223e-05 4.95036e-05 4.91196e-05 0.000111995 0.000116782 5.36345e-05 5.22319e-05 2.4196e-05 0.000200411 7.11122e-05 4.27039e-05 3.05957e-05 5.94899e-05 1.22123e-05 0.000186789 5.00753e-05 5.72305e-05 4.99905e-05 5.25722e-05 0.0001194 8.18602e-05 4.25484e-05 2.31714e-05 9.02613e-05 7.66205e-05 3.9997e-05 0.00266071 3.18764e-05 7.16799e-05 9.87021e-05 0.00862158 5.35228e-05 0.000164128 9.14865e-05 2.18224e-05 2.25869e-05 9.75226e-05 5.85232e-05 0.000166242 2.32857e-05 2.78345e-05 0.000902961 0.000195518 0.00429117 3.66639e-05 4.50564e-05 0.000102318 4.24111e-05 0.000128366 5.89411e-05 8.39225e-05 4.34025e-05 4.0842e-05 0.000148297 0.00671976 6.54255e-05 0.000116712 0.000116927 5.90117e-05 6.04276e-05 0.00374496 0.000101288 0.00640007 0.000137634 9.41245e-05 4.2081e-05 0.00504005 0.000455605 2.78717e-05 1.50033e-05 8.81816e-05 5.56097e-05 7.42619e-05 2.61732e-05 8.05005e-05 5.977e-05 6.72574e-05 3.96253e-05 3.0251e-05 4.1606e-05 0.000101606 3.67013e-05 2.60591e-05 4.17419e-05 4.73796e-05 0.000120888 7.32136e-05 4.2964e-05 3.66069e-05 0.000117425 7.16556e-05 0.011235 0.000119068 5.65551e-05 5.24686e-05 0.00672418 6.74782e-05 8.48319e-05 3.50303e-05 5.29614e-05 0.0175783 9.1463e-05 3.4959e-05 4.72299e-05 0.000396866 3.79658e-05 0.000612054 4.67252e-05 5.21437e-05 3.14631e-05 3.40253e-05 8.06855e-05 7.43739e-05 0.000158871 6.59225e-05 0.0160024 9.35061e-05 2.99566e-05 0.00540841 0.000113426 0.0042076 2.65624e-05 3.11068e-05 4.27141e-05 0.000114421 3.65038e-05 3.84501e-05 0.000156063 7.90911e-05 0.000122892 8.58099e-05 0.000112476 4.69197e-05 3.48886e-05 1.78917e-05 0.000174933 0.00016793 0.0029027 0.000146528 6.93751e-05 3.09569e-05 5.60381e-05 3.24142e-05 2.30795e-05 2.29104e-05 8.06919e-05 8.47863e-05 6.27069e-05 0.000106068 3.27502e-05 0.000273278 4.1042e-05 2.80136e-05 5.81512e-05 4.29975e-05 0.000160864 2.40591e-05 0.000343933 8.084e-05 2.99333e-05 0.00858001 0.000163909 0.000416044 6.63161e-05 0.00233042 5.01206e-05 8.25092e-05 4.68037e-05 0.000302653 5.47747e-05 4.12174e-05 5.46371e-05 4.46021e-05 0.00128647 2.83696e-05 3.13328e-05 2.42298e-05 7.81664e-05 4.20375e-05 0.000100187 0.0117306 0.000835478 0.00012306 8.37657e-05 6.45952e-05 9.65366e-05 3.28898e-05 4.79404e-05 9.78002e-05 4.69817e-05 3.93929e-05 8.34537e-05 0.00017507 6.68599e-05 0.000110071 2.26567e-05 6.24993e-05 4.81832e-05 4.64734e-05 9.87942e-05 2.58068e-05 5.83868e-05 9.44087e-05 2.06931e-05 2.39019e-05 8.2193e-05 5.82463e-05 1.63229e-05 5.28472e-05 3.16658e-05 7.43614e-05 0.000145208 6.48462e-05 2.79757e-05 7.92363e-05 3.14061e-05 5.805e-05 0.000106721 0.000224289 2.36371e-05 0.000160068 0.000916407 0.000100397 5.1702e-05 3.33575e-05 3.03917e-05 6.07189e-05 0.00010923 5.19298e-05 4.96608e-05 2.849e-05 0.000453492 8.58154e-05 3.44173e-05 0.000229642 4.41069e-05 0.000117797 6.92355e-05 0.00011771 0.00105341 0.000690653 8.0999e-05 0.000164392 4.55592e-05 0.000161472 5.67156e-05 3.95053e-05 1.9865e-05 6.99637e-05 5.94113e-05 0.000121581 0.00182249 6.11546e-05 9.45686e-05 5.53607e-05 0.000102383 5.06596e-05 5.91326e-05 0.00015745 8.9067e-05 4.46465e-05 3.68182e-05 0.00028779 3.86503e-05 0.000148779 0.000248407 9.72965e-05 9.44526e-05 0.000108826 2.15004e-05 3.11908e-05 0.000382839 0.00850985 0.000198218 8.55999e-05 0.000122692 3.24188e-05 8.58467e-05 0.01754 3.67367e-05 0.000509305 4.01512e-05 2.52834e-05 3.93698e-05 0.000102109 7.06371e-05 8.95484e-05 3.31738e-05 3.85116e-05 3.17625e-05 0.000302751 0.000118516 9.81229e-05 4.51427e-05 5.86576e-05 0.00109623 0.000628299 9.10584e-05 7.60179e-05 3.74592e-05 4.58279e-05 6.96057e-05 0.000219576 0.000246557 4.16011e-05 6.9395e-05 0.000305966 9.33064e-05 5.31475e-05 6.66122e-05 2.3605e-05 0.00173542 0.00892811 7.81142e-05 0.000145964 2.71178e-05 3.80731e-05 6.67951e-06 8.16699e-05 5.86041e-05 4.12588e-05 2.77606e-05 0.00202096 0.000276115 3.41663e-05 2.31425e-05 2.18923e-05 7.50533e-05 0.000172659 0.000233651 0.0260551 0.000105412 2.1146e-05 2.30213e-05 0.00123926 9.9581e-05 0.000920104 0.00201757 3.0102e-05 0.0251529 7.72422e-05 3.72221e-05 4.1118e-05 0.000117949 0.000157798 0.00861728 0.000205952 6.84913e-05 8.05332e-05 0.000212194 5.45183e-05 0.000456403 2.10501e-05 5.06002e-05 7.47283e-05 3.06091e-05 9.12421e-05 0.00149534 0.000271417 8.44203e-05 9.32591e-06 3.89339e-05 0.0144099 9.65782e-05 0.000187129 0.00137878 4.19352e-05 2.78908e-05 4.51137e-05 4.71575e-05 0.0001148 8.9986e-05 3.55888e-05 3.82273e-05 4.42424e-05 0.0010231 0.00012055 0.000126553 4.03685e-05 8.66292e-05 4.65203e-05 0.0284554 0.00356257 1.41555e-05 0.0292627 0.000110755 4.51679e-05 4.51403e-05 0.00109338 0.00014242 0.000263817 2.60477e-05 1.68145e-05 0.0258082 5.82998e-05 3.42019e-05 3.25952e-05 0.000612837 0.00075443 0.00472298 9.57207e-05 4.71668e-05 0.00028252 0.000596471 3.2021e-05 4.6869e-05 9.722e-05 3.49344e-05 0.000111663 7.35666e-05 3.81923e-05 9.7242e-05 8.73457e-05 4.44331e-05 3.33462e-05 0.000277782 1.66857e-05 8.36749e-05 0.000288855 0.0001475 0.000555493 0.000196098 2.67642e-05 0.0134748 1.15439e-05 6.96402e-05 4.50797e-05 0.000592863 0.0115426 5.10112e-05 3.58547e-05 1.64367e-05 0.000127901 8.18214e-05 1.94795e-05 7.09245e-05 0.000113931 7.5618e-05 2.49107e-05 4.93639e-05 1.67996e-05 3.21996e-05 6.67984e-05 5.98177e-05 5.0796e-05 8.91525e-05 0.00011868 0.000272309 5.53509e-05 3.30217e-05 6.06832e-05 7.91108e-05 5.53188e-05 3.16999e-05 0.000512217 0.000169624 8.84243e-05 6.62274e-05 0.000167712 2.3515e-05 2.70832e-05 2.58137e-05 6.54881e-05 2.55223e-05 3.57374e-05 3.04697e-05 7.25763e-05 9.2199e-05 8.09118e-05 4.2632e-05 3.17515e-05 4.41631e-05 8.46746e-05 3.87982e-05 6.62462e-05 0.000263278 0.000107045 4.33638e-05 3.69318e-05 3.88874e-05 0.0248979 0.000146694 4.39785e-05 4.23518e-05 0.000990313 7.90984e-05 0.000196286 3.43981e-05 6.61025e-05 7.87265e-05 0.00129265 6.03877e-05 4.56735e-05 2.07426e-05 0.000695772 0.000423197 4.49452e-05 2.36724e-05 0.000226103 5.5183e-05 3.98809e-05 3.14445e-05 2.60678e-05 7.1112e-05 6.2873e-05 5.03496e-05 3.44633e-05 5.05259e-05 9.40739e-05 2.61021e-05 1.07274e-05 5.32126e-05 3.24373e-05 7.64321e-05 2.06434e-05 0.000318155 2.01744e-05 1.46716e-05 2.76647e-05 8.25661e-05 3.50194e-05 3.08061e-05 9.31234e-05 0.00214864 4.72751e-05 4.43482e-05 4.65416e-05 0.000190466 4.93053e-05 0.000309823 3.70694e-05 4.81823e-05 2.13268e-05 0.000258959 9.26063e-05 4.81569e-05 3.46428e-05 0.000111118 0.000175295 0.000190639 0.000124713 7.84462e-05 0.0123136 0.00023499 2.32633e-05 8.53511e-05 1.93996e-05 8.00485e-05 5.78485e-05 6.08092e-05 1.21677e-05 0.000118519 0.0101455 5.53001e-05 3.59529e-05 4.21286e-05 6.36896e-05 5.20026e-05 8.17239e-05 0.0131728 3.74778e-05 9.4682e-05 3.93345e-05 6.18233e-05 0.000159154 6.08494e-05 3.89253e-05 5.35994e-05 0.029302 3.42484e-05 3.58861e-05 6.12009e-05 3.66499e-05 3.49935e-05 3.72773e-05 2.98075e-05 0.000142904 0.00013897 4.83492e-05 0.000114921 1.67569e-05 0.00117866 2.78417e-05 3.43288e-05 3.32282e-05 3.42401e-05 8.68409e-05 2.14014e-05 0.00297918 0.00343324 5.15587e-05 0.000156332 2.37678e-05 0.00110517 0.00014766 0.000236068 4.55614e-05 5.78287e-05 9.2934e-05 0.00012866 7.72039e-05 0.00031162 3.71349e-05 2.60124e-05 3.16483e-05 0.00013937 5.32077e-05 0.00332926 0.000150667 0.0236278 5.50595e-05 0.0148725 0.000170626 5.91167e-05 6.0969e-05 0.0307857 4.81903e-05 7.80695e-05 1.96199e-05 0.00373216 0.000133993 4.12353e-05 0.00011034 3.5351e-05 0.000219471 0.0315444 0.000158834 5.38359e-05 3.30115e-05 3.39694e-05 0.000306336 0.000157406 3.14174e-05 0.00100828 0.000998929 6.69816e-05 0.000197054 0.00299124 8.16161e-05 5.24841e-05 0.00788144 0.00406678 0.00225891 0.000195136 2.66311e-05 5.88417e-05 9.16874e-05 1.52391e-05 4.99144e-05 4.78878e-05 6.4424e-05 6.66005e-05 4.61128e-05 0.0236318 7.4862e-05 3.84284e-05 7.31052e-05 6.67808e-05 5.55012e-05 6.55756e-06 0.0012961 4.055e-05 3.86189e-05 7.54875e-05 2.15935e-05 0.000156621 9.73761e-05 0.0109631 0.000104861 4.03167e-05 4.76412e-05 5.99527e-05 3.61622e-05 4.42815e-05 0.000164269 5.88341e-05 4.29759e-05 2.60896e-05 6.94158e-05 4.53112e-05 5.60286e-05 3.44174e-05 6.79455e-05 1.71592e-05 7.88519e-05 0.000118439 3.61097e-05 0.00457996 8.43566e-05 2.98895e-05 6.21288e-05 0.000170494 3.91415e-05 4.31317e-05 0.00130554 0.000111307 4.57175e-05 8.67211e-05 5.93542e-05 0.000147503 7.7675e-05 0.013819 4.57834e-05 6.84679e-05 0.00448022 4.03886e-05 5.38116e-05 0.000128091 9.36863e-05 6.23158e-05 3.38421e-05 8.42691e-05 0.000203971 0.000201613 2.92512e-05 3.28717e-05 0.000102968 3.44938e-05 7.13908e-05 8.72735e-05 4.87092e-05 9.63154e-05 0.000133862 4.5797e-05 0.0174627 0.00015953 6.54084e-05 0.000125098 7.40513e-05 4.21313e-05 1.5373e-05 6.05899e-05 0.000121929 4.50543e-05 3.41783e-05 2.79761e-05 4.39201e-05 0.000182901 0.000113766 5.3695e-05 7.63428e-05 0.000220719 2.80127e-05 6.55924e-05 7.05596e-05 2.3488e-05 0.000130586 6.29792e-05 2.70594e-05 4.04685e-05 8.10025e-05 9.69309e-05 0.0135274 1.73574e-05 7.5398e-05 0.000248041 9.79069e-05 6.99233e-05 3.86537e-05 5.91746e-05 0.00017108 7.80541e-05 0.000152141 3.28769e-05 5.0637e-05 4.37264e-05 2.33636e-05 3.43986e-05 5.40918e-05 6.66868e-05 5.63261e-05 2.98392e-05 4.26005e-05 0.00025192 0.000188403 2.17815e-05 4.24166e-05 0.00010096 5.48634e-05 9.43629e-05 6.4948e-05 5.08201e-05 3.69842e-05 2.36667e-05 3.09527e-05 0.000158134 1.46285e-05 0.000278057 0.000259997 4.71688e-05 8.14201e-05 0.000104864 6.50904e-05 0.00125492 2.90057e-05 0.00195383 5.41954e-05 9.49934e-05 0.0295191 2.30608e-05 0.00147095 0.000709162 1.56769e-05 0.00509895 3.95198e-05 7.37442e-05 0.00183833 0.00031631 4.03013e-05 1.28593e-05 2.97944e-05 4.54997e-05 7.72943e-05 0.000164625 6.11265e-05 0.000124585 4.04547e-05 0.00379253 5.26896e-05 7.02672e-05 0.000166337 9.54574e-05 0.000135704 4.04656e-05 9.25706e-05 0.000184624 8.25817e-05 7.14053e-05 0.0232676 0.00022615 1.78848e-05 9.00983e-05 8.70516e-05 0.000206048 0.00721578 7.36825e-05 0.0140686 7.98711e-05 3.73846e-05 0.000100065 0.0100052 3.19714e-05 2.93876e-05 0.00489733 8.66553e-06 0.0129856 9.60688e-05 0.000114188 6.06319e-05 0.000388862 0.000224522 3.53374e-05 2.28312e-05 6.27918e-06 4.81287e-05 0.000183438 1.72814e-05 6.17597e-05 0.000109027 0.000122933 3.59765e-05 6.43841e-05 0.000165232 0.000146095 8.8077e-05 6.11772e-05 2.7558e-05 5.01732e-05 5.2294e-05 0.000230286 7.93092e-05 4.32661e-05 0.00016283 6.87175e-05 0.00629791 3.17083e-05 4.78045e-05 1.97672e-05 4.09453e-05 2.28039e-05 6.14594e-05 6.38207e-05 9.0774e-05 2.81058e-05 2.97862e-05 0.000293368 6.86984e-05 6.82488e-05 6.23197e-05 1.32828e-05 5.34104e-05 3.40979e-05 0.000148462 3.5887e-05 2.43864e-05 0.0212393 4.6711e-05 4.55289e-05 0.000103457 0.000279742 5.38011e-05 4.66859e-05 0.00252283 6.76903e-05 6.64873e-05 4.58569e-05 0.000105442 3.40948e-05 0.00012501 2.89787e-05 6.91286e-05 1.55971e-05 4.67529e-05 2.77914e-05 0.000126278 3.84505e-05 0.0156541 9.94313e-05 7.75409e-05 3.27838e-05 5.42664e-05 4.11932e-05 9.16158e-05 1.91123e-05 1.45498e-05 2.71186e-05 6.7819e-05 2.24543e-05 0.000131463 5.57196e-05 7.66256e-05 0.000139105 4.5661e-05 0.000138082 7.10035e-05 3.85675e-05 5.97258e-05 2.65804e-05 0.000352763 0.000197948 5.28271e-05 0.000105155 5.43548e-05 0.000113934 0.000212168 6.3475e-05 0.0188555 4.69461e-05 3.48161e-05 8.45011e-05 0.00322618 0.000105341 0.000222473 0.000211381 6.28179e-05 4.05962e-05 5.41477e-05 7.66905e-05 0.000127932 0.000172599 5.25589e-05 9.39695e-05 4.24334e-05 0.000267633 4.58297e-05 0.00787241 5.38729e-05 5.05624e-05 0.0183158 0.00016027 0.000223651 6.25387e-05 0.00834148 9.33141e-05 
0.000427241 8.07726e-05 1.20246e-05 0.000108798 9.68759e-05 0.000465471 0.000517706 4.02427e-05 0.000214254 3.26148e-05 5.96518e-05 1.57852e-05 0.000430535 0.000130412 0.0107978 3.21185e-05 0.000868781 4.62409e-05 5.34542e-05 0.00656212 0.000109009 0.000132487 0.00525818 0.000321936 7.41534e-05 6.81542e-05 0.0105882 0.000143505 0.000246276 7.1027e-05 4.93623e-05 7.78621e-05 0.0051894 3.01155e-05 6.39393e-05 9.08454e-05 0.000970448 0.000163088 0.000697217 2.60833e-05 0.000186977 9.87093e-05 0.000130471 5.41278e-05 0.000618167 0.000182643 0.000127436 0.0127767 2.09867e-05 0.00221405 6.35836e-05 0.000264387 6.61762e-05 3.94076e-05 7.11049e-05 3.60006e-05 4.52816e-05 0.000145901 0.000128964 4.47143e-05 2.23517e-05 5.69395e-05 0.000106719 0.00010783 0.00015258 3.99528e-05 3.34797e-05 5.47329e-05 0.000195058 0.000113631 3.30443e-05 0.000123748 2.64187e-05 0.00120086 8.40369e-05 4.48062e-05 0.000294567 0.000623867 0.000289157 5.39209e-05 9.66881e-05 0.00012781 6.48643e-05 4.08364e-05 0.000705955 0.000238799 0.000164994 4.29583e-05 0.000226131 8.59232e-05 2.89125e-05 9.45874e-05 0.000123801 4.15514e-05 0.000203323 5.62244e-05 4.44593e-05 0.000533386 4.98176e-05 8.28759e-05 0.0034514 0.0129571 3.98583e-05 0.000145585 1.51075e-05 0.00015451 9.8249e-05 6.22879e-05 3.8381e-05 0.000733116 0.00063023 4.9974e-05 4.76404e-05 4.51015e-05 0.000458504 0.000104202 0.00158778 4.23646e-05 5.30571e-05 0.000161719 0.000274629 0.00019609 1.50659e-05 7.60364e-05 4.93369e-05 5.94103e-05 9.82655e-05 6.37485e-05 8.13548e-05 1.97134e-05 4.33567e-05 4.60598e-05 7.74452e-05 7.16172e-05 0.000593812 0.000311336 0.000114815 3.21205e-05 0.000150239 0.000160969 0.000108227 0.000137706 5.40867e-05 8.57416e-06 0.000155132 5.91772e-05 3.93885e-05 0.000221123 5.36714e-05 7.74648e-05 0.000101265 0.000125956 0.000147428 8.60016e-05 0.0160797 2.15156e-05 3.59542e-05 3.83378e-05 0.00357935 0.000760542 0.000514297 4.09896e-05 3.60332e-05 0.000140308 0.000125865 0.0266956 0.00015333 7.86785e-05 2.81885e-05 7.3183e-05 9.2401e-05 6.20398e-05 0.000101598 0.00110716 5.81955e-05 0.00601064 5.48596e-05 0.00032797 1.61448e-05 0.000396253 0.000144777 0.000449672 5.51719e-05 8.29793e-05 0.000153676 0.000298287 0.000244606 0.000178649 4.92853e-05 2.83243e-05 0.000104681 3.5445e-05 6.38479e-05 0.00305732 4.51538e-05 0.000665458 2.45528e-05 6.19225e-05 0.00515335 9.04215e-05 0.000235648 2.53843e-05 0.000600849 0.00021095 3.21166e-05 8.44146e-05 2.53678e-05 9.36535e-05 0.00022324 0.00789605 0.000125229 0.000245792 5.06573e-05 0.000120603 5.42325e-05 5.48505e-05 0.000837722 0.00281683 0.00012504 0.000114994 2.93463e-05 0.000146493 0.000118261 4.82117e-05 0.000388721 5.63176e-05 0.000159407 0.0197839 7.25756e-05 0.000116267 9.72666e-05 7.79984e-05 0.00014319 4.79458e-05 0.00706363 2.72586e-05 0.000347984 6.38679e-05 7.56946e-05 3.79321e-05 5.50179e-05 1.32598e-05 6.36133e-05 3.47932e-05 0.000318976 3.48856e-05 0.000121967 9.96632e-05 1.96808e-05 0.000615524 8.30518e-05 8.95214e-05 3.67926e-05 5.82583e-05 0.00083181 0.000134791 3.51366e-05 6.38642e-05 3.53542e-05 8.51014e-05 7.19896e-05 0.00237889 3.60069e-05 0.00140984 5.09318e-05 0.000143479 6.24359e-05 6.25328e-05 0.000113459 7.10764e-05 4.90296e-05 0.00561597 0.00134846 0.00732309 0.000157142 0.000521514 0.000104944 3.24243e-05 6.21019e-05 3.017e-05 4.13707e-05 8.80857e-05 0.00577325 0.00125279 5.5393e-05 0.000130515 7.56504e-05 3.94157e-05 8.56137e-05 6.58593e-05 5.33122e-05 0.000187274 8.57196e-05 3.90605e-05 0.000232212 0.000110078 3.66465e-05 4.73639e-05 1.50717e-05 8.69542e-05 2.84962e-05 7.11567e-05 6.59742e-05 6.17603e-05 6.06621e-05 2.18604e-05 5.47409e-05 6.4944e-05 4.50288e-05 9.08515e-05 4.87509e-05 0.0184161 3.55668e-05 6.42786e-05 0.00062045 0.000530559 6.49659e-05 3.3296e-05 3.66033e-05 4.95926e-05 0.000837316 0.000114979 8.07711e-05 5.66435e-05 0.00010181 0.00554604 0.000142471 5.02164e-05 8.68152e-05 0.000100727 5.5938e-05 0.000120341 0.000132408 3.04479e-05 8.70016e-05 0.000105375 0.0103099 0.000141216 5.23695e-05 3.98447e-05 0.00010255 0.000174142 8.49798e-05 5.93494e-05 3.98722e-05 0.00122244 8.26896e-05 0.000289802 7.02558e-05 4.70051e-05 0.00112988 0.000133836 0.00103709 0.000614063 5.48248e-05 7.62523e-05 0.000101484 7.68147e-05 0.000203638 3.30179e-05 8.135e-05 7.30316e-05 5.2199e-05 0.000138841 0.000107508 5.39979e-05 0.000233963 5.22359e-05 6.38509e-05 8.81184e-05 0.00010096 3.19665e-05 7.35018e-05 0.00813065 0.000178098 5.7826e-05 0.000107551 5.29162e-05 2.27016e-05 6.8479e-05 0.0278564 0.000227459 6.16548e-05 7.25279e-05 6.84092e-05 5.87311e-05 7.22395e-05 0.00115199 6.37156e-05 0.0154465 6.8604e-05 8.2033e-05 0.000190855 5.77808e-05 0.000663264 0.000674711 4.9671e-05 0.00121605 7.80457e-05 0.00618205 1.5406e-05 7.34485e-05 8.85625e-05 9.43246e-05 0.0254211 0.000124069 4.90793e-05 0.000107218 0.000114673 8.11352e-05 7.45174e-05 0.000240344 0.000699198 5.61189e-05 8.79296e-05 0.00033932 0.000118998 0.00024578 1.45716e-05 0.000100632 0.000160502 7.38365e-05 2.58979e-05 4.40313e-05 9.08055e-05 0.000212788 0.0205784 0.000103744 6.57754e-05 9.06748e-05 0.000334822 0.000772628 6.4322e-05 6.00726e-05 5.6912e-05 0.00340713 0.000349643 5.10101e-05 4.01687e-05 3.70469e-05 3.67673e-05 0.000207541 0.000552503 7.56894e-05 8.93065e-05 6.99923e-05 5.3773e-05 8.3575e-05 2.91106e-05 7.87583e-05 9.96823e-06 7.54986e-05 0.00606054 0.000105346 9.14846e-05 3.50002e-05 0.00052621 1.72538e-05 4.24901e-05 0.000174912 0.000145314 6.95577e-05 0.00455997 0.000632876 3.65849e-05 0.000976708 0.000711003 1.32931e-05 8.93356e-05 5.89619e-05 0.000273232 2.53988e-05 9.99363e-05 0.00013892 6.97326e-05 2.51769e-05 0.000352412 6.07337e-05 0.00014935 5.64233e-05 0.000101202 0.000249523 0.0191496 9.56764e-05 0.000101384 2.6009e-05 5.94581e-05 0.000148401 0.0079127 8.10896e-05 5.58869e-05 0.000106132 0.000180216 7.11809e-05 0.0112162 0.00165172 0.00686637 0.000109151 5.95073e-05 0.000961452 9.62939e-05 0.000107309 0.000119493 6.18688e-05 0.00042375 0.000416556 9.14311e-05 0.000391822 0.000177121 8.31208e-05 8.45077e-05 3.07514e-05 0.000115069 0.00029165 0.0126324 0.000100015 6.0108e-05 3.5975e-05 6.56635e-05 2.43624e-05 7.79205e-05 8.46834e-05 8.68532e-05 5.173e-05 0.00021213 0.000118233 0.000928115 0.000107105 1.46154e-05 0.00907432 4.38754e-05 0.000121529 7.1865e-05 0.000320531 3.74971e-05 5.12854e-05 3.42259e-05 0.00146535 5.02265e-05 4.68245e-05 5.09658e-05 0.000119353 2.2309e-05 2.70186e-05 0.00110718 2.40251e-05 7.48729e-05 7.09763e-05 9.65112e-05 6.43993e-05 2.37101e-05 2.93688e-05 0.0001815 7.86041e-05 0.000113018 7.98103e-05 6.93734e-05 0.0151914 6.90737e-05 8.73888e-05 0.000110269 0.0109729 4.80157e-05 0.000102266 0.000237877 0.000264666 4.94743e-05 0.000438279 6.013e-05 5.04011e-05 5.06285e-05 0.00676643 0.000838929 0.0141656 0.000136079 2.07969e-05 5.08169e-05 9.33552e-05 1.75974e-05 3.21579e-05 2.83013e-05 8.66621e-05 8.04421e-05 0.000253321 0.000143566 9.16725e-05 3.87988e-05 6.72158e-05 2.70953e-05 0.000367971 0.000234139 7.48434e-05 5.65194e-05 0.000188451 0.000111582 5.47587e-05 0.000532427 9.23218e-05 0.000715483 3.98183e-05 9.61446e-05 0.000412649 4.06205e-05 0.000124778 7.02022e-05 3.91112e-05 1.18236e-05 0.000101886 5.07849e-06 3.79539e-05 1.55901e-05 5.27436e-05 0.0155294 0.000215773 6.55433e-05 0.000142566 0.0015078 9.29174e-05 3.90241e-05 0.000148142 7.04385e-05 0.000106235 0.000722199 3.44546e-05 5.37621e-05 7.79664e-05 7.41633e-05 4.53356e-05 4.00051e-05 0.00019128 4.30055e-05 9.48764e-05 0.000148273 0.000176805 0.000218429 7.33048e-05 6.76374e-05 6.27642e-05 5.03924e-05 3.56962e-05 0.00611952 0.000190513 0.00847118 7.10512e-05 0.000377608 0.000118687 0.000126317 0.000327948 0.000100599 0.000183748 0.000134413 4.42251e-05 7.52843e-05 5.0406e-05 2.24208e-05 0.00343154 7.2847e-05 5.56174e-05 0.000368331 6.98513e-05 6.05533e-05 7.04341e-05 9.88903e-05 9.25626e-05 8.69297e-05 8.30929e-05 5.55393e-05 0.000148361 0.000159226 4.28055e-05 2.96038e-05 0.000122796 5.87164e-05 4.99583e-05 0.0134139 3.42325e-05 0.00126779 3.99073e-05 8.03182e-05 0.000106902 4.03145e-05 0.000285984 0.018483 4.09599e-05 2.42319e-05 2.33564e-05 8.28575e-05 5.30736e-05 9.83349e-05 3.86816e-05 0.000369517 0.000122752 4.41861e-05 4.61694e-05 8.71525e-05 0.000785253 3.16251e-05 0.000118405 0.000558676 3.4604e-05 0.000150957 5.84351e-05 1.52391e-05 3.48272e-05 5.77867e-05 0.0175186 6.15177e-05 5.26701e-05 6.91765e-05 0.00150956 0.00020633 2.95415e-05 4.97677e-05 5.5755e-05 0.000122733 0.000257073 0.00565813 0.000129045 6.19473e-05 0.00380495 7.47459e-05 5.12329e-05 5.31432e-05 4.7267e-05 0.010431 0.000100908 0.0145652 6.70111e-05 0.000174214 7.41199e-05 5.60514e-05 7.30554e-05 3.73111e-05 0.030302 0.0115954 0.000991454 5.12751e-05 0.0180002 6.24169e-05 9.18645e-05 6.613e-05 3.15251e-05 5.20742e-05 0.000510081 3.48351e-05 4.89396e-05 2.40753e-05 8.0274e-05 8.27006e-05 0.000418102 8.88113e-05 0.000104298 0.0138494 0.000233497 0.000265011 5.15519e-05 3.08888e-05 9.44845e-05 0.0134007 0.0145258 3.03255e-05 4.33288e-05 0.00141686 0.000119377 0.00028799 0.00974014 0.0163793 5.73386e-05 5.07156e-05 0.000145447 3.03684e-05 3.36329e-05 8.61987e-05 4.71672e-05 3.52926e-05 0.000117112 0.00039524 0.000149266 5.18785e-05 0.000271719 3.83901e-05 0.00011937 4.23329e-05 5.26184e-05 0.000327151 0.00148714 7.75922e-05 3.96998e-05 5.50712e-05 8.50923e-05 4.22871e-05 0.0033917 0.000660263 0.000307113 0.00028047 2.71905e-05 4.20153e-05 0.000144247 0.000168713 0.000484031 0.000113277 2.38801e-05 0.00301507 4.03318e-05 0.000124567 0.000123787 5.92886e-05 4.09257e-05 5.93601e-05 0.00366822 5.32918e-05 0.000137809 1.13424e-05 0.00023012 0.000146784 0.000209536 0.0117797 0.000138453 0.0170674 4.25213e-05 3.75202e-05 2.19885e-05 0.0057056 3.14458e-05 9.86622e-05 0.00016599 0.000130593 7.45276e-05 2.61496e-05 0.000156005 0.00737479 5.22289e-05 6.01581e-05 5.32526e-05 0.000186592 0.000292408 0.000225702 2.26921e-05 4.98141e-05 0.000105006 8.85836e-05 6.05678e-05 0.000371633 0.000134071 8.56124e-05 7.55672e-05 0.00020718 0.00614495 8.61449e-05 2.56105e-05 0.000106544 0.000127071 0.0101214 0.000116946 0.00010342 6.30676e-05 3.12887e-05 3.29997e-05 9.71824e-05 0.000181781 5.20783e-05 4.02045e-05 6.92906e-05 4.05537e-05 6.36364e-05 6.44159e-05 3.69929e-05 0.000669619 3.07009e-05 0.000213834 0.00144711 4.16481e-05 0.0202466 0.0211893 0.000358485 0.000214245 0.000184946 3.9042e-05 1.09006e-05 1.78067e-05 0.00134784 2.80152e-05 9.37137e-05 2.41357e-05 9.12118e-05 5.81129e-05 5.2826e-05 0.000378388 6.60249e-05 0.000299639 5.38137e-05 0.00101085 5.22567e-05 7.7079e-05 0.000901541 9.89086e-05 0.0138053 0.000173179 0.000101628 0.000149705 0.000141989 0.00383171 0.00625981 8.52492e-06 0.00644548 9.24768e-05 9.16634e-05 6.36788e-05 4.49128e-05 1.08376e-05 0.000655288 0.000104863 2.90843e-05 4.55465e-05 3.80829e-05 1.86418e-05 0.000181577 4.04157e-05 0.000102697 5.99941e-05 4.26004e-05 5.01555e-05 2.56405e-05 2.33906e-05 8.77777e-05 0.000156254 0.000629373 0.000110163 9.7298e-05 0.000622636 2.7452e-05 5.99198e-05 0.000110847 2.945e-05 7.1776e-05 0.000129546 3.97323e-05 6.71447e-05 0.000174889 0.000382228 4.60358e-05 0.00123575 2.55524e-05 2.2664e-05 2.2231e-05 0.000375075 8.37292e-05 4.80025e-05 2.64064e-05 3.51864e-05 0.00303732 8.04915e-05 2.75403e-05 1.93639e-05 8.75627e-05 4.6861e-05 0.000124378 4.83646e-05 6.25513e-05 4.73954e-05 3.6355e-05 9.41801e-05 3.65088e-05 0.000144949 4.65431e-05 0.000173779 1.86182e-05 5.94901e-05 0.00410343 4.27123e-05 0.000122598 0.000171855 4.44906e-05 4.2461e-05 7.26413e-05 0.00143012 0.000130911 2.27249e-05 0.000125522 4.98136e-05 5.52841e-05 2.66949e-05 0.00125827 0.000871278 4.31436e-05 7.77826e-05 4.89037e-05 7.49665e-05 0.00110466 9.12725e-05 7.85328e-05 0.000107125 0.00132528 0.00074086 0.000102653 9.30927e-05 1.5302e-05 4.05911e-05 5.75902e-05 5.14631e-05 
0.000309899 0.00011844 7.45981e-05 2.82003e-05 0.000277616 2.24138e-05 2.18472e-05 1.46621e-05 2.589e-05 2.08423e-05 7.83458e-05 4.46818e-05 7.3585e-05 1.59253e-05 2.25158e-05 4.85567e-05 4.18136e-05 0.0115181 3.66561e-05 0.000119286 1.41687e-05 4.08626e-05 4.19082e-05 6.10513e-05 8.28211e-05 0.0215377 7.41702e-05 0.000126256 2.42258e-05 3.14278e-05 7.18814e-05 0.000110729 5.84494e-05 3.25433e-05 0.000101931 7.47768e-05 1.39776e-05 3.29832e-05 2.94958e-05 2.31851e-05 6.47567e-05 7.78217e-05 7.53933e-05 4.66947e-05 4.47159e-05 0.000105656 5.71341e-05 0.000106497 5.03633e-05 4.54247e-05 5.9343e-05 3.55687e-05 9.04142e-05 7.91479e-05 2.12309e-05 2.32666e-05 5.84995e-05 4.05101e-05 0.000244022 3.34724e-05 1.9692e-05 2.25462e-05 0.000366471 0.000182761 1.40835e-05 1.7308e-05 2.99561e-05 2.48166e-05 9.49761e-05 7.98245e-05 3.95147e-05 6.69565e-05 3.78494e-05 2.90278e-05 3.681e-05 2.88006e-05 7.23847e-05 3.03317e-05 5.0419e-05 3.45663e-05 0.000100044 6.30646e-05 5.42486e-05 4.79009e-05 4.76211e-05 0.000147025 0.000135798 6.4855e-05 0.000119521 6.37696e-05 5.21033e-05 0.0192998 8.44058e-05 3.79177e-05 2.73527e-05 0.00967101 4.515e-05 3.26098e-05 5.11085e-05 2.4855e-05 3.33806e-05 0.000116373 0.01589 2.16895e-05 6.94351e-05 2.79157e-05 9.97944e-05 0.00637721 5.39836e-05 1.36789e-05 4.60035e-05 2.39352e-05 3.05457e-05 0.000117048 3.20186e-05 2.81338e-05 3.77043e-05 4.55676e-05 4.36507e-05 0.000125448 6.50476e-05 0.00013444 2.78204e-05 2.91271e-05 2.5133e-05 3.26352e-05 2.39583e-05 8.98401e-05 2.13513e-05 2.02823e-05 2.84032e-05 8.13355e-05 5.02249e-05 9.17327e-05 2.3097e-05 2.76527e-05 7.45012e-05 3.27775e-05 0.00010522 2.58867e-05 0.000280432 7.2334e-05 4.0464e-05 2.3635e-05 5.32616e-05 2.69974e-05 1.97134e-05 5.91461e-05 1.44028e-05 4.7096e-05 6.62269e-05 3.04685e-05 2.43784e-05 2.39306e-05 0.0001612 3.36154e-05 2.66225e-05 3.48945e-05 4.06675e-05 2.78653e-05 5.50289e-06 3.52839e-05 8.03555e-05 8.33411e-05 0.000180761 0.000176776 0.000101329 5.84955e-05 2.11767e-05 1.98205e-05 2.12752e-05 7.36314e-05 5.66386e-05 2.03499e-05 3.31547e-05 4.49155e-05 0.000135917 4.40273e-05 5.90686e-05 2.85407e-05 1.95879e-05 6.70467e-05 3.61249e-05 9.31612e-05 6.47131e-05 2.32411e-05 0.000128092 0.000298398 4.22721e-05 2.26646e-05 5.21663e-05 1.41842e-05 0.0282723 2.37432e-05 9.10119e-05 2.41451e-05 3.66661e-05 6.11085e-05 6.12313e-05 6.60676e-05 3.56545e-05 4.88594e-05 2.59818e-05 6.47379e-05 7.87606e-05 5.76105e-05 3.75081e-05 5.22601e-05 0.000196069 2.0585e-05 7.24289e-05 0.00010266 4.87901e-05 0.000117149 2.82421e-05 0.013825 3.06431e-05 3.04587e-05 8.94931e-05 1.65348e-05 2.43214e-05 4.79564e-05 9.80041e-05 4.37906e-05 2.6354e-05 2.59335e-05 2.64065e-05 7.40392e-05 3.29445e-05 8.28443e-05 7.88612e-05 4.98733e-05 0.000193583 1.80128e-05 0.000116752 3.65734e-05 3.94029e-05 3.59536e-05 0.0321227 2.21217e-05 0.000223086 4.40476e-05 0.0176345 1.85369e-05 0.000187212 2.02283e-05 1.78208e-05 3.17961e-05 1.57902e-05 2.49103e-05 0.0199791 2.34328e-05 3.97637e-05 0.000300417 2.05652e-05 0.000104499 0.0126866 4.22876e-05 2.44225e-05 2.56409e-05 4.31119e-05 3.58965e-05 4.01232e-05 2.94504e-05 3.0189e-05 3.72426e-05 1.80155e-05 1.39297e-05 4.46112e-05 2.92464e-05 0.000110457 5.23127e-05 2.501e-05 5.39302e-05 5.29138e-05 4.80499e-05 4.6715e-05 2.41111e-05 4.09266e-05 1.19408e-05 4.56072e-05 7.57501e-05 8.40299e-05 1.57344e-05 9.9554e-05 2.83198e-05 6.24582e-05 2.76162e-05 7.15888e-05 4.40602e-05 0.000215237 0.000144208 3.32972e-05 2.25887e-05 0.000100908 1.31014e-05 5.59923e-05 1.58419e-05 2.88994e-05 3.13878e-05 8.16682e-05 3.82639e-05 5.33858e-05 7.51127e-05 7.25361e-05 3.59778e-05 4.14447e-05 5.41233e-05 4.1053e-05 4.96239e-05 7.84716e-05 0.000114974 4.41728e-05 3.86718e-05 2.73691e-05 3.26742e-05 6.28366e-05 1.90565e-05 4.97974e-05 7.81349e-05 3.66425e-05 0.000104682 1.94419e-05 3.09749e-05 0.000322986 2.81189e-05 3.7987e-05 3.80609e-05 0.000266024 9.42673e-05 2.80367e-05 6.39304e-05 5.00503e-05 4.14976e-05 9.39914e-05 0.0464135 4.06571e-05 0.000112827 3.49778e-05 8.38421e-05 5.83143e-05 4.12334e-05 0.0225116 1.61823e-05 6.10854e-05 2.77782e-05 5.04653e-05 8.92244e-05 7.60135e-05 3.67486e-05 3.50028e-05 2.58892e-05 1.20578e-05 2.1851e-05 0.000188426 8.14456e-05 8.81375e-05 8.10229e-06 8.10908e-05 9.22997e-06 7.31296e-05 4.80847e-05 6.99672e-05 9.10501e-05 0.000199413 6.8168e-05 5.9725e-05 0.0186849 5.13396e-05 3.61463e-05 5.79109e-05 5.348e-05 9.05769e-05 0.00012654 0.00012662 9.30173e-05 9.2215e-05 4.20249e-05 2.49909e-05 7.48362e-05 0.000118712 3.14564e-05 2.95902e-05 8.84676e-05 0.000101345 3.20729e-05 2.49585e-05 1.63851e-05 6.21221e-05 5.27752e-05 5.58694e-05 6.74167e-05 5.36287e-05 3.47744e-05 2.72731e-05 2.14716e-05 4.19636e-05 4.37888e-05 6.23895e-05 5.13681e-05 1.85503e-05 5.07636e-05 3.4873e-05 1.36747e-05 0.000177635 3.14407e-05 0.012406 0.000109404 0.000141123 2.92154e-05 8.08275e-05 3.36358e-05 1.36839e-05 4.0526e-05 6.21969e-05 2.60539e-05 3.2366e-05 1.77918e-05 4.62863e-05 6.60314e-05 3.85006e-05 0.0235432 4.92725e-05 4.1746e-05 5.2953e-05 0.00012616 0.000142823 9.09751e-05 0.000124594 3.07142e-05 7.18783e-05 2.37583e-05 1.67682e-05 4.14882e-05 1.24928e-05 3.28162e-05 8.50152e-05 3.49584e-05 9.81433e-05 3.71137e-05 3.3205e-05 0.000435906 1.12719e-05 5.69343e-05 5.76877e-05 4.42277e-05 7.03541e-05 1.22547e-05 2.10634e-05 4.9933e-05 1.57084e-05 3.73353e-05 9.37511e-05 7.23392e-05 5.56873e-05 0.00722944 1.06281e-05 1.21285e-05 1.72307e-05 9.82411e-05 2.64057e-05 0.0135998 8.43049e-05 3.15073e-05 3.39591e-05 3.45111e-05 1.37477e-05 2.12826e-05 1.81037e-05 3.31319e-05 2.70554e-05 6.23083e-05 7.31523e-05 9.96886e-05 0.0151107 2.2143e-05 4.08867e-05 3.32102e-05 2.74778e-05 5.01371e-05 4.94344e-05 0.000256439 0.000102795 0.000379081 0.000292818 4.35698e-05 6.04093e-05 3.96384e-05 5.80722e-05 3.36354e-05 7.2628e-05 1.98243e-05 0.000127667 6.84481e-05 6.78003e-05 3.96813e-05 6.24149e-05 0.0269162 3.21171e-05 1.88158e-05 0.028465 0.000101603 1.9413e-05 4.49807e-05 4.43879e-05 2.91639e-05 6.45728e-05 0.000129317 3.71424e-05 2.23236e-05 5.54471e-05 2.89279e-05 8.04522e-05 3.77104e-05 0.000113295 0.0413765 2.80839e-05 2.74172e-05 3.34762e-05 0.000104753 5.49297e-05 0.000118442 0.0135297 2.86346e-05 0.000259668 9.32557e-05 1.68834e-05 8.31273e-05 3.58495e-05 6.57427e-05 3.60868e-05 9.66671e-05 3.88765e-05 2.17016e-05 2.22151e-05 5.80327e-05 9.3253e-06 1.74451e-05 3.286e-05 9.74704e-06 1.79538e-05 7.46187e-05 4.77414e-05 5.63414e-06 1.63257e-05 1.06845e-05 0.0122009 3.78882e-05 2.43337e-05 5.62123e-05 1.9683e-05 7.38293e-05 0.000148782 6.3311e-05 0.038113 2.85261e-05 3.76488e-05 4.80421e-05 7.63865e-05 4.84427e-05 5.3084e-05 5.49594e-05 4.23494e-05 3.99576e-05 0.000180342 0.000205702 7.45372e-06 6.97873e-05 6.43446e-05 2.60744e-05 3.83496e-05 5.85679e-05 8.73344e-06 6.88929e-05 1.77281e-05 2.25296e-05 1.3561e-05 8.75575e-05 3.6802e-05 7.25979e-05 0.00867715 2.02591e-05 2.19841e-05 5.16945e-05 0.000189067 3.81177e-05 2.43734e-05 7.35394e-06 2.3143e-05 3.55458e-05 0.000182459 5.8129e-05 5.97878e-06 3.0696e-05 5.4805e-05 7.09179e-05 5.80752e-05 0.0298245 1.91948e-05 3.40992e-05 0.014957 1.35677e-05 1.2622e-05 3.1232e-05 2.8375e-05 2.85649e-05 9.7425e-06 6.62395e-05 1.23306e-05 5.90934e-05 0.00689895 5.78929e-05 8.91146e-05 5.78726e-05 0.000178159 3.84097e-05 2.69155e-05 5.3218e-05 0.010681 7.9516e-05 4.21699e-05 2.73498e-05 1.81548e-05 0.0201782 6.02216e-05 4.3568e-05 0.000101156 9.47295e-05 3.67015e-05 4.56617e-05 3.87683e-05 3.15759e-05 4.21775e-05 9.51841e-05 0.000175571 2.95553e-05 1.89357e-05 5.0948e-05 4.70574e-05 0.0185426 4.90655e-05 7.97941e-05 0.00010749 9.6933e-05 2.88328e-05 7.56836e-05 0.000277133 2.15184e-05 7.54935e-05 5.68574e-05 8.62733e-05 9.23358e-05 7.47228e-05 5.30367e-05 4.8686e-05 3.78099e-05 0.000238144 2.19613e-05 9.14662e-05 4.8607e-05 9.05229e-05 0.0294029 2.884e-05 0.00013586 0.0214466 6.06034e-05 3.36307e-05 8.39443e-05 9.47087e-05 1.7237e-05 3.46997e-05 8.78842e-05 5.43974e-05 1.2683e-05 8.68784e-05 5.09142e-05 4.52214e-05 2.1374e-05 6.10859e-05 3.37491e-05 3.5092e-05 3.0022e-05 0.000116567 2.39663e-05 0.00939687 6.50573e-05 6.07397e-05 5.49143e-05 3.10944e-05 1.5793e-05 2.65391e-05 0.000118687 2.24507e-05 5.84925e-05 8.10349e-05 1.95177e-05 2.27596e-05 2.47132e-05 2.14381e-05 2.32011e-05 8.49683e-05 7.50669e-05 3.95455e-05 5.43271e-05 4.32227e-05 4.75409e-05 0.0256852 3.26177e-05 2.92821e-05 2.82634e-05 0.000247837 2.88811e-05 1.50725e-05 0.000112288 0.000446684 6.54385e-05 8.63491e-05 6.74684e-05 0.000117238 2.49263e-05 3.97077e-05 3.02928e-05 6.0128e-05 2.73527e-05 0.000103674 9.17481e-05 0.000113551 5.6251e-05 3.20176e-05 5.69026e-05 7.30753e-05 4.51212e-05 6.83494e-05 0.000105326 3.71048e-05 2.82418e-05 2.26252e-05 9.35551e-05 6.41128e-05 8.35729e-05 7.9691e-05 5.97071e-05 6.90255e-05 2.35192e-05 2.27408e-05 2.95701e-05 8.40615e-06 7.05788e-05 3.56908e-05 5.33678e-05 5.36305e-05 4.41305e-05 0.000153005 0.000138633 3.0292e-05 0.0221499 5.50141e-05 9.20278e-05 0.000124767 8.61904e-05 5.94802e-05 0.0101907 1.78755e-05 4.06553e-05 0.000149773 3.50896e-05 0.000137128 2.6655e-05 3.64655e-05 0.000107998 2.73062e-05 0.00978611 8.38339e-05 4.24661e-05 2.20155e-05 0.0309691 3.36253e-05 8.66009e-05 4.70905e-05 5.209e-05 4.28677e-05 9.33933e-05 2.71769e-05 4.0902e-05 3.07765e-05 2.78187e-05 3.2586e-05 2.73902e-05 2.64923e-05 3.03903e-05 1.42821e-05 2.85699e-05 8.24432e-06 2.59877e-05 5.69582e-05 2.79726e-05 4.62562e-05 3.4508e-05 3.91783e-05 0.000359949 8.58246e-05 3.16087e-05 1.72463e-05 3.74831e-05 0.000436981 5.73971e-05 3.82659e-05 6.70537e-05 7.63235e-05 3.51769e-05 3.28393e-05 6.01122e-05 9.24034e-05 0.000213691 3.19871e-05 4.81535e-05 8.7058e-05 4.70826e-05 0.000150033 5.79985e-05 4.25071e-05 3.33876e-05 0.000168623 4.35312e-05 5.58006e-05 3.52957e-05 4.53765e-05 3.68457e-05 2.30965e-05 0.000116359 2.9616e-05 0.0177914 9.09117e-05 0.000104019 2.19608e-05 2.87708e-05 4.59186e-05 2.70088e-05 4.347e-05 0.000275111 7.28543e-05 0.00031667 2.64731e-05 8.23845e-05 7.2879e-05 6.09256e-05 0.000170028 7.58934e-05 7.68658e-05 3.77408e-05 0.000139775 3.73811e-05 9.83231e-05 4.4505e-05 0.000108411 0.000193586 5.94675e-05 4.51103e-05 6.15335e-05 3.00163e-05 3.59774e-05 3.69595e-05 3.9964e-05 3.52985e-05 4.87684e-05 0.000105135 4.60532e-05 2.45939e-05 5.33406e-05 0.000122112 2.27311e-05 6.43049e-05 8.9518e-05 5.41203e-05 6.32414e-05 0.000162687 0.000396515 2.1659e-05 7.61264e-06 3.77773e-05 5.5271e-05 3.71181e-05 3.10154e-05 4.06898e-05 8.10915e-05 6.48941e-05 5.10275e-05 2.56453e-05 2.02291e-05 0.000277614 2.53337e-05 3.49151e-05 2.81799e-05 0.0193964 3.09168e-05 3.58053e-05 8.55514e-05 0.000101011 4.27936e-05 0.000130003 0.000154811 3.44051e-05 4.6574e-05 4.36931e-05 7.2153e-05 3.26808e-05 0.0234144 0.0204552 2.69623e-05 3.96257e-05 2.15871e-05 6.26129e-05 3.99611e-06 1.10596e-05 1.67725e-05 1.384e-05 9.4121e-05 8.18725e-05 0.000147465 2.54668e-05 5.38268e-05 7.6569e-05 4.45777e-05 0.0112886 1.97524e-05 5.13026e-05 3.85474e-05 6.95563e-05 0.000123813 8.27527e-05 3.11001e-05 8.58303e-05 8.8494e-05 5.59886e-05 6.83188e-05 4.50719e-05 7.41722e-05 0.000143754 2.2982e-05 3.9333e-05 1.93056e-05 2.53886e-05 6.04301e-05 1.35622e-05 6.00565e-05 3.36556e-05 0.0249912 0.00869468 7.50883e-05 2.68153e-05 2.36228e-05 2.38267e-05 4.62765e-05 3.59647e-05 4.93218e-05 2.11159e-05 0.000106343 3.02374e-05 9.15449e-05 6.04555e-05 1.47209e-05 0.000131176 2.9946e-05 3.46653e-05 2.96854e-05 0.000250643 2.12374e-05 1.72358e-05 4.11012e-05 3.57757e-05 4.79536e-05 3.50172e-05 6.42393e-05 4.48635e-05 0.0171982 3.04991e-05 0.000162013 3.04163e-05 0.000389805 0.000271223 2.03826e-05 4.96237e-05 2.41168e-05 3.76143e-05 2.41326e-05 0.000389073 1.1412e-05 5.64445e-05 1.74312e-05 4.8489e-05 3.48785e-05 2.28046e-05 2.84393e-05 1.90095e-05 4.27416e-05 8.90379e-05 3.06402e-05 4.42875e-05 3.94888e-05 6.18689e-05 
0.000128139 6.21949e-05 9.90946e-05 3.52446e-05 0.000159678 0.000108009 4.49258e-05 4.59444e-05 0.0421292 0.00012575 6.86042e-05 4.38738e-05 0.00020522 6.97529e-05 0.000115516 6.38291e-05 9.4176e-05 3.56694e-05 8.21529e-06 9.53506e-05 4.79934e-05 3.49767e-05 0.000218857 0.000118162 8.12624e-05 9.89934e-05 0.000169414 0.000176899 0.000133617 0.000298079 4.9792e-05 4.72597e-05 0.000274627 0.000175254 3.11252e-05 0.0101132 0.000107666 4.24178e-05 0.000156931 1.16751e-05 0.000137432 0.0116359 0.000127267 2.59701e-05 0.000105894 0.0304843 0.000140357 0.000205625 2.35671e-05 0.000105324 4.81219e-05 5.0255e-05 7.28503e-05 0.000100633 3.95375e-05 0.00014188 3.34333e-05 0.000173352 0.000255014 0.000272382 2.18388e-05 2.90352e-05 0.000174077 0.00015447 4.35522e-05 4.89738e-05 5.9898e-05 0.000225485 2.05647e-05 7.40962e-05 0.000106658 8.92422e-05 5.35701e-05 0.000126935 0.000449587 0.000315251 0.0291763 3.92358e-05 0.000193443 6.27469e-05 0.000114716 0.000115408 4.74972e-05 4.309e-05 8.71045e-05 0.055434 0.000187533 8.7259e-05 6.01818e-05 6.62758e-05 0.000100694 0.000107028 0.00012971 6.72234e-05 3.93778e-05 1.62678e-05 1.89059e-05 7.88194e-05 4.04104e-05 2.55441e-05 0.00028458 0.000148689 0.00011979 9.11065e-05 5.10494e-05 3.97703e-05 0.000128674 8.09487e-05 5.09689e-05 5.06206e-05 8.20638e-05 0.000436506 0.000254245 0.000111248 0.000108942 4.24884e-05 6.75301e-05 0.000110265 3.79057e-05 0.000123851 0.000113415 9.98372e-05 3.48285e-05 0.000242965 0.00023694 5.29228e-05 0.000120299 0.000226131 4.42281e-05 0.000145451 7.64421e-05 8.82757e-05 0.000176948 0.000147863 4.97934e-05 6.68547e-05 0.00010279 5.06061e-05 0.000120341 5.74695e-05 0.000159017 0.00013384 0.000186146 2.90848e-05 5.32078e-05 9.93779e-05 8.03373e-05 0.000103351 6.97325e-05 6.35755e-05 3.48142e-05 7.09465e-05 5.78295e-05 2.72416e-05 0.000173134 0.000718799 0.000187314 4.36315e-05 7.58796e-05 8.14447e-05 4.72158e-05 2.97647e-05 3.54257e-05 8.51372e-05 0.00019943 0.000254241 0.000124441 7.51502e-05 0.000176535 2.83055e-05 4.2522e-05 0.000136152 9.59108e-05 5.16091e-05 0.000418798 0.000122559 6.84064e-05 0.000137832 3.34871e-05 0.000105544 2.81982e-05 0.0347064 6.28609e-06 8.14627e-05 0.0292558 2.4555e-05 7.57037e-05 0.000317301 6.26249e-05 0.000291081 4.67383e-05 7.13295e-05 6.6295e-05 0.000186739 4.27404e-05 4.06556e-05 2.46842e-05 5.89513e-05 0.000320434 0.000165774 7.05479e-05 0.000208228 5.48374e-05 0.0103693 3.90955e-05 0.000132402 9.87178e-05 0.000279848 0.000119557 0.00029623 8.58433e-05 0.0537758 6.451e-05 3.93021e-05 3.14098e-05 7.66253e-05 5.38963e-05 0.000200172 1.9773e-05 2.04134e-05 0.000307321 9.01953e-05 0.0180618 5.35251e-05 5.63144e-05 0.000269983 6.4226e-05 0.000192511 0.000470348 0.029315 0.000184395 6.25657e-05 5.88145e-05 0.000142517 9.56605e-05 1.68734e-05 6.97141e-05 2.12551e-05 8.56174e-05 0.000171222 0.000173627 8.12576e-05 5.86471e-05 0.000689356 0.0494897 0.0001933 4.13921e-05 8.96326e-05 3.54265e-05 6.85917e-05 2.15116e-05 3.26088e-05 2.20743e-05 0.000120497 6.3414e-05 9.95064e-05 2.5591e-05 5.58576e-05 0.000380495 8.58319e-05 3.93415e-05 8.04704e-05 0.000541095 7.32823e-05 0.000499918 0.000208855 0.000165445 0.000327139 8.29073e-05 0.000411723 7.51148e-05 0.000172554 9.1685e-05 0.000128092 0.0137975 7.7957e-05 5.06568e-05 2.94038e-05 4.73869e-05 1.17247e-05 1.26783e-05 7.21629e-05 0.000140127 0.000119837 5.73969e-05 3.5525e-05 0.00013497 6.76028e-05 2.9861e-05 0.000101588 0.000220919 0.000149046 5.18953e-05 4.28532e-05 0.0360332 4.19278e-05 5.03608e-05 0.000148211 8.03231e-05 2.71346e-05 0.000250158 6.29677e-05 0.000102298 0.000174587 0.000154444 4.84389e-05 0.000184338 6.28447e-05 3.08564e-05 9.57993e-05 0.000211064 0.000236096 6.85449e-05 6.1409e-05 6.1928e-05 8.72966e-05 4.75272e-05 0.000346238 5.71189e-05 0.000116288 7.43464e-05 0.000115192 9.22594e-05 0.000270964 0.000136286 0.000168775 5.2938e-05 0.000395858 0.000165519 0.000133275 0.000404259 9.24786e-05 0.000116004 3.09287e-05 4.05466e-05 9.9166e-05 7.48341e-05 0.00013178 0.000136589 0.000147352 6.65878e-05 9.77024e-05 6.88167e-05 8.40549e-06 0.000231528 6.18827e-05 0.000214271 0.000168124 0.000122751 6.65391e-05 8.12101e-05 9.62589e-06 0.000108348 0.000128915 4.86906e-05 0.000110757 0.000229169 2.21107e-05 0.000151984 1.03649e-05 4.6624e-05 1.7024e-05 0.000112026 8.80074e-05 0.00013519 0.000197678 0.00919985 5.53661e-05 0.0024646 6.25048e-05 1.58976e-05 6.2423e-05 6.93171e-05 6.69067e-05 0.0568063 9.65721e-05 0.000129477 0.000117646 3.00372e-05 0.0001003 0.00023746 7.59057e-05 0.000177322 0.000286405 8.33754e-05 0.000108545 0.000338069 3.02297e-05 0.000137373 0.000207365 8.52605e-05 0.000358869 6.23345e-05 1.15738e-05 8.37535e-05 0.00015779 3.1567e-05 0.000124685 7.87858e-05 7.95933e-05 9.29972e-05 0.000139508 7.90612e-05 3.43578e-05 0.00015984 4.32868e-05 7.60512e-05 0.000201867 0.000139553 2.67346e-05 0.000171096 0.0124838 1.84994e-05 5.66337e-05 0.000223911 0.0302785 4.67013e-05 6.94944e-05 0.000123266 9.93263e-05 6.65121e-05 6.61383e-05 4.31516e-05 0.000203721 0.000152951 8.9403e-05 8.47556e-05 0.00010848 3.23879e-05 9.50738e-05 0.000162934 2.18891e-05 1.46802e-05 7.19921e-05 4.62047e-05 8.86356e-05 0.000149937 9.33332e-05 8.71825e-05 0.000193827 0.00010382 0.000317537 4.2573e-05 5.07131e-05 5.27752e-05 4.36147e-05 9.58598e-05 4.41145e-05 2.70916e-05 4.52674e-05 0.0109229 3.08929e-05 8.89764e-05 0.000251156 0.000119388 1.84127e-05 1.71327e-05 7.23356e-05 0.000367515 0.0115596 5.69927e-05 3.18758e-05 5.53592e-05 0.000103241 5.48605e-05 0.00010372 7.62547e-05 5.57787e-05 0.000275806 8.48293e-06 3.84782e-05 4.1743e-05 0.000118145 5.37924e-05 6.81997e-05 2.70305e-05 0.000101771 3.36113e-05 3.11032e-05 5.2059e-05 0.000171771 0.00010692 0.000132069 0.000272928 0.000180135 7.83154e-05 8.34771e-05 4.91145e-05 0.000228925 5.05404e-05 1.78672e-05 5.0249e-05 0.000160246 0.000155526 0.000109519 6.95265e-05 0.000255752 8.53975e-05 0.000353602 7.40904e-05 5.52278e-05 2.88131e-05 4.6945e-05 5.40314e-05 6.60048e-05 6.32771e-05 8.32624e-05 0.0454653 0.000117482 0.000267635 0.000206098 4.90836e-05 4.15796e-05 0.000141426 5.63814e-05 0.00010205 2.25967e-05 5.49616e-05 6.38035e-05 0.000167592 9.14768e-05 0.000110773 3.2227e-05 4.29166e-05 8.03846e-05 0.000119209 0.00010745 0.00378951 6.07983e-05 0.000188089 5.29044e-05 0.000148259 9.35301e-05 3.13852e-05 0.000188164 6.88315e-05 3.24521e-05 9.8647e-05 0.000123916 3.97107e-05 3.83781e-05 2.13429e-05 2.78956e-05 1.68622e-05 9.51617e-05 0.000155586 2.69308e-05 6.96179e-05 2.34447e-05 6.1638e-05 0.00012052 0.000126249 0.000109238 6.6667e-05 7.63274e-05 6.72298e-05 6.01143e-05 0.000113557 5.60182e-05 6.91766e-05 2.72928e-05 0.000108105 4.07168e-05 2.10169e-05 0.000166577 0.00012793 5.28972e-05 6.4366e-05 9.87571e-05 6.18068e-05 0.000217207 8.5282e-05 2.65977e-05 0.000128944 0.000119328 8.1315e-05 0.000125404 7.80038e-05 0.000127797 0.000162483 3.85946e-05 3.45981e-05 5.82435e-05 0.000125874 0.0261111 8.8239e-05 2.52844e-05 1.96023e-05 2.42397e-05 6.30678e-05 9.92475e-05 6.27983e-05 7.49407e-05 9.20758e-05 0.000101893 3.40301e-05 7.76836e-05 4.70857e-05 4.44418e-05 4.69072e-05 6.09571e-05 6.27441e-05 5.18829e-05 4.65351e-05 0.00823806 5.24338e-05 6.56891e-05 0.000205436 2.0912e-05 3.94454e-05 5.17078e-05 0.000112316 0.000192587 0.00010485 7.45159e-05 0.000134889 8.56456e-05 0.000208946 2.906e-05 0.000183708 5.81496e-05 7.82877e-05 7.08207e-05 6.26287e-05 0.000115773 2.36816e-05 0.000158707 5.26378e-05 6.88396e-05 7.3167e-05 6.32274e-05 3.29136e-05 0.00016025 9.56818e-05 8.25463e-05 0.000114518 0.000296077 0.000128854 3.93079e-05 9.91264e-05 0.000248812 0.000252933 0.000127275 0.00144402 6.19156e-05 3.8697e-05 0.000205458 3.44213e-05 0.0123708 0.000100186 7.7869e-05 0.00013506 8.74806e-05 3.33942e-05 7.22912e-05 5.12883e-05 9.17793e-05 7.84054e-05 6.09517e-05 9.90072e-05 4.8128e-05 8.05014e-05 3.51449e-05 9.60776e-05 7.0309e-05 8.05956e-05 0.000124398 0.000153511 5.91443e-05 3.20358e-05 7.25389e-05 0.000112973 0.000297511 0.000132473 0.000139286 4.88404e-05 6.57284e-05 9.51213e-05 9.82379e-05 0.000136098 3.08311e-05 8.88649e-05 0.000248551 6.74896e-05 6.66363e-05 0.000126724 3.457e-06 4.88223e-05 5.57069e-05 0.000198259 3.06819e-05 4.74922e-05 0.000337231 8.74999e-05 4.60134e-05 2.7668e-05 7.59961e-05 5.34749e-05 4.20915e-05 0.000373165 3.69587e-05 8.01304e-05 6.51963e-05 0.000107392 0.000191204 0.000191039 9.24166e-05 4.16251e-05 3.05357e-05 0.00010088 6.28917e-05 4.53121e-05 1.43198e-05 0.000113127 0.000309677 6.32102e-05 0.000156126 6.58279e-05 0.000182071 0.000188958 1.36695e-05 6.30878e-05 7.14491e-05 0.000234928 0.000168638 0.00025295 0.000192263 8.81116e-05 9.28226e-05 6.74171e-05 7.5443e-05 9.72441e-05 9.8352e-05 0.000158607 0.000348529 6.56949e-05 7.83728e-05 0.000128908 5.56853e-05 7.13172e-05 9.9649e-05 6.80991e-05 3.15848e-05 6.0087e-05 3.20987e-05 0.000669189 5.05748e-06 0.000197199 1.95717e-05 7.51318e-05 0.000127662 4.07425e-05 0.000131801 0.0327376 5.4337e-05 9.96704e-05 1.16285e-05 0.000164981 0.000173764 9.5956e-05 2.97825e-05 1.7193e-05 8.73486e-05 7.00665e-05 0.0340182 3.551e-05 0.000202255 4.71594e-05 2.55735e-05 9.03593e-05 0.000143732 1.94852e-05 7.80971e-05 0.00034025 6.44033e-05 7.10561e-05 6.592e-05 0.0212642 0.000125295 8.33644e-05 0.000100876 0.000117059 0.000279966 9.2265e-05 5.41139e-05 8.97811e-05 3.2083e-05 0.000178845 4.66538e-05 0.000327188 6.56602e-05 0.000170661 7.1197e-05 4.96743e-05 9.41076e-05 0.000227132 0.000146529 0.000123385 3.9579e-05 0.000122728 6.80297e-05 0.000176341 0.000175033 0.000322206 0.000241911 0.00853501 2.08934e-05 3.41977e-05 2.4836e-05 9.8813e-05 0.00021345 8.45402e-05 0.0157746 0.000147193 0.000224002 0.000134114 0.000122691 8.32195e-05 0.000128713 0.000304567 5.89634e-05 6.18523e-05 6.83647e-05 0.000193137 0.000153843 0.000108014 0.000108556 0.000133812 0.000142412 0.000147728 0.000320945 6.87218e-05 2.43156e-06 8.09905e-05 5.38344e-05 2.71323e-05 5.99849e-05 0.000218758 8.67628e-05 0.000156673 8.60882e-05 0.0001772 6.13826e-05 7.10472e-05 0.0320028 4.30919e-05 2.01509e-05 0.000186829 2.7972e-05 6.34493e-05 0.000135539 5.02412e-05 7.79659e-05 4.85271e-05 0.000109652 0.000101484 9.9769e-05 4.00843e-05 1.24881e-05 0.000193736 0.000120677 0.000199599 0.000125407 9.81922e-05 3.1604e-05 1.76491e-05 0.000100648 5.38212e-05 5.57251e-05 0.000116436 4.02206e-05 0.000112516 0.00013654 0.000171785 0.000150654 5.39117e-05 0.000359353 6.62586e-05 1.2387e-05 6.05259e-05 8.51563e-05 7.40768e-05 0.000278858 0.000116762 9.50476e-05 0.00011702 5.78717e-05 7.62664e-05 0.000270887 0.000139611 0.000134645 8.01408e-05 7.46483e-05 8.23056e-05 7.94665e-05 3.66954e-05 0.000174962 0.000114469 7.19947e-05 0.000158572 0.000102337 8.08088e-05 0.000174987 0.000151781 0.00015328 0.000510552 6.22399e-05 4.22598e-05 0.000417435 2.07497e-05 2.1663e-05 4.97861e-05 0.00015796 0.000168818 0.000209551 5.59952e-05 0.0259032 4.19854e-05 2.37323e-05 5.96409e-05 5.95021e-05 0.000142795 0.000125581 4.20508e-05 2.65323e-05 6.34345e-05 0.00010263 0.0171317 1.38505e-05 0.000107688 9.8902e-06 5.993e-05 0.000142156 3.83976e-05 8.41726e-05 5.21134e-05 5.0966e-05 3.20179e-05 6.43684e-05 0.000118431 3.38932e-05 8.25197e-05 0.000109053 0.00029527 0.000200658 5.33066e-05 5.01283e-05 1.88763e-05 0.000277933 1.47568e-05 0.00011586 6.59143e-05 0.000245728 1.44313e-05 4.61801e-05 0.000292845 0.000110363 0.000345111 9.60458e-05 3.36415e-05 2.59542e-05 3.94194e-05 0.000185501 2.76995e-05 7.10579e-05 0.000119576 6.2125e-05 4.75105e-05 2.92625e-05 0.000168107 9.56669e-05 2.79691e-05 0.000106258 3.1271e-05 5.97073e-05 7.34549e-05 0.00012408 0.000318724 0.000243106 8.93254e-05 0.000301548 0.000106414 7.72728e-05 7.73957e-05 0.00016637 0.000259913 0.000388469 3.92806e-05 7.49058e-05 6.30421e-05 0.0247738 8.30715e-05 8.20027e-05 8.225e-05 0.000114072 6.01569e-05 5.95092e-05 2.4108e-05 1.68926e-05 0.000174632 
0.000158373 0.000101003 5.37252e-05 4.43094e-05 0.000104385 2.33763e-05 2.09333e-05 1.6634e-05 4.23782e-05 4.34842e-05 4.97324e-05 9.99797e-05 0.026861 0.0138559 3.88856e-05 5.98002e-05 5.80315e-05 2.85034e-05 8.07121e-05 4.10804e-05 6.61505e-05 3.60896e-05 0.000101687 0.0545701 7.17893e-05 6.28299e-05 3.63251e-05 4.32891e-05 0.0155556 0.000161484 3.17738e-05 4.17242e-05 7.29924e-05 2.06154e-05 7.94698e-05 3.71664e-05 3.00371e-05 0.00368109 3.0999e-05 1.45161e-05 0.000111792 1.92049e-05 4.42423e-05 3.70162e-05 5.69313e-05 1.9377e-05 2.69268e-05 5.32069e-05 4.81639e-05 7.66666e-05 9.0462e-05 1.01664e-05 5.53282e-05 4.29408e-05 5.90923e-05 8.08465e-05 7.80539e-05 0.033458 0.000104798 0.000131649 3.12269e-05 2.69457e-05 0.000122992 0.000107061 8.26414e-05 7.81512e-05 4.21813e-05 1.46625e-05 0.000211883 3.87893e-05 5.18836e-06 3.47773e-05 8.74236e-05 4.76556e-05 0.000105977 7.72594e-05 6.61072e-05 5.34198e-05 0.0367088 0.000166474 5.91887e-05 4.48286e-05 6.82179e-05 3.731e-05 6.21431e-05 4.14577e-05 0.00011203 0.000137859 0.000104922 7.21904e-05 6.81496e-05 5.75061e-05 9.42109e-05 2.12662e-05 3.1601e-05 3.18024e-05 5.22484e-05 3.43028e-05 8.22325e-05 1.50368e-05 3.29426e-05 3.09048e-05 4.44995e-05 0.0266771 8.45364e-05 2.08959e-05 8.74703e-05 4.19964e-05 2.43753e-05 6.86703e-05 3.61095e-05 0.000107892 0.00010571 7.42442e-05 3.87564e-05 6.93147e-05 6.70471e-05 7.82558e-05 6.2627e-05 4.79962e-05 0.0216518 7.04644e-05 3.97615e-05 0.000174469 4.80361e-05 3.63873e-05 4.89828e-05 7.02614e-05 2.35656e-05 7.09393e-05 2.2456e-05 2.172e-05 3.8446e-05 3.48186e-05 7.02962e-05 2.49131e-05 3.65246e-05 7.19438e-05 5.97837e-05 6.44786e-05 0.000101501 8.04561e-05 4.31211e-05 2.87654e-05 4.95881e-05 8.58033e-05 7.49323e-05 0.0247478 0.0205812 5.16779e-05 0.000104929 3.39516e-05 2.86447e-05 8.7673e-05 6.79679e-05 0.00018776 8.2685e-05 6.51266e-05 4.67656e-05 4.20021e-05 3.52763e-05 0.000107635 9.00633e-05 6.87138e-05 9.6363e-05 7.84047e-05 5.95734e-05 5.0156e-05 5.89576e-05 2.57424e-05 1.05461e-05 3.76945e-05 4.41105e-05 7.63303e-05 9.43526e-05 8.73003e-05 6.9056e-05 0.0301047 4.01054e-05 3.22074e-05 2.89452e-05 8.14764e-05 3.41348e-05 0.00011973 4.3515e-05 4.39766e-05 6.96311e-05 0.00015359 2.7718e-05 0.000125111 7.85559e-05 7.57127e-05 3.97818e-05 9.53426e-05 7.20175e-05 2.78041e-05 1.89918e-05 5.72542e-05 0.000140378 5.28229e-05 2.14297e-05 3.45334e-05 6.23981e-05 4.71512e-05 6.72548e-05 0.000136918 5.14711e-05 1.17074e-05 9.9876e-05 0.000103837 3.68266e-05 5.37022e-05 5.18198e-05 6.40909e-05 4.93174e-05 5.48605e-05 5.18717e-05 0.000124262 6.20802e-05 4.50281e-05 7.49225e-05 0.00455008 4.61686e-05 2.06707e-05 2.61661e-05 0.000146683 3.06109e-05 5.31972e-05 0.000128287 3.4204e-05 5.27469e-05 0.000164328 8.07433e-05 7.11857e-05 5.32696e-05 5.0258e-05 3.54353e-05 8.46171e-05 9.41082e-05 7.62524e-05 7.51515e-05 5.02528e-05 6.02393e-05 0.00015135 9.18041e-05 4.14305e-05 7.44599e-05 4.78965e-05 6.92863e-05 2.84224e-05 7.2914e-05 8.23841e-06 8.49307e-05 7.22801e-05 4.20174e-05 4.18983e-05 5.67636e-05 1.81773e-05 5.79257e-05 0.0197656 6.32541e-05 3.56398e-05 0.000108657 0.000129835 0.000105049 6.32323e-05 2.67878e-05 8.08898e-05 9.56699e-05 0.000122373 0.000112457 8.25658e-05 0.000122577 6.41404e-05 3.18639e-05 4.903e-05 8.44245e-05 5.52965e-05 5.69247e-05 5.33259e-05 9.33442e-05 0.000117959 7.22687e-05 8.11879e-05 9.28269e-05 7.15757e-05 5.04323e-05 4.4041e-05 0.000139501 3.078e-05 0.000108036 0.000111298 4.5994e-05 6.78862e-05 3.08553e-05 1.65231e-05 5.2083e-05 3.04854e-05 8.35224e-05 7.22135e-05 4.58789e-05 6.47446e-05 4.65643e-05 4.42897e-05 5.65017e-05 0.000113783 3.68086e-05 4.20456e-05 4.43823e-05 3.22361e-05 5.50345e-05 5.8145e-05 6.66948e-05 5.68547e-05 6.04274e-05 5.31747e-05 5.16489e-05 0.000127561 0.000133897 7.95691e-05 4.19722e-05 4.07448e-05 1.86071e-05 9.48225e-05 8.72961e-05 8.34906e-05 2.154e-05 8.56158e-05 0.000109057 5.105e-05 6.42015e-05 2.8702e-05 1.93223e-05 9.17935e-05 7.21477e-05 0.000134897 2.28424e-05 8.40572e-05 5.828e-05 0.000111789 6.56538e-05 0.03461 4.96446e-05 2.81713e-05 4.97477e-05 7.23124e-05 0.000146449 0.0259135 6.10741e-05 3.2636e-05 4.89464e-05 0.00546946 7.23836e-05 3.31152e-05 0.000139209 0.000179518 0.000109102 5.40892e-05 0.018779 2.77146e-05 6.38867e-05 2.69805e-05 2.45771e-05 7.58307e-05 0.000158463 5.5001e-05 7.52333e-05 4.33296e-05 2.09345e-05 7.28925e-05 4.52702e-05 5.70928e-05 5.38554e-05 3.92166e-05 2.77341e-05 0.000164045 3.74502e-05 3.66151e-05 1.06308e-05 3.13241e-05 7.48662e-05 0.0151694 7.53297e-05 2.64852e-05 7.32324e-05 8.92729e-05 0.000139379 6.36743e-05 9.76321e-05 5.55743e-05 0.000158814 1.8782e-05 3.74789e-05 6.21071e-05 2.97301e-05 6.52196e-05 6.10885e-05 0.000114326 3.8949e-05 1.77028e-05 5.49734e-05 1.81542e-05 7.93015e-05 4.4315e-05 0.00011498 4.05779e-05 4.67517e-05 9.42914e-05 8.01196e-05 2.74627e-05 0.000115779 2.09886e-05 8.00416e-05 9.5964e-05 3.03842e-05 3.65224e-05 6.18226e-05 3.11917e-05 2.8902e-05 8.39573e-05 5.91645e-05 5.88433e-05 4.48697e-05 2.93764e-05 4.2086e-05 0.00011811 7.70368e-05 3.44468e-05 0.0001387 3.22666e-05 0.0349298 5.45786e-05 5.00028e-05 0.0339014 6.75026e-05 7.85452e-05 0.011683 0.000112669 5.68114e-05 5.30115e-05 0.000109784 0.000213152 3.00597e-05 7.1466e-05 7.22021e-05 4.64793e-05 4.37808e-05 8.48608e-05 3.21933e-05 1.53589e-05 1.19058e-05 5.85029e-05 2.77363e-05 7.02961e-05 7.48953e-05 6.19222e-05 6.96795e-05 2.92169e-05 0.000133972 5.40877e-05 2.01592e-05 5.45644e-05 0.000116969 3.97077e-05 4.47987e-05 5.51189e-05 5.83225e-05 2.47058e-05 0.000118983 2.72462e-05 3.56269e-05 8.0606e-05 7.10868e-05 0.000135276 5.15818e-05 3.55107e-05 0.0341774 8.75835e-05 4.24863e-05 3.25124e-05 2.91939e-05 7.38973e-05 6.07495e-05 4.23333e-05 0.000100899 2.47238e-05 5.35079e-05 1.58642e-05 0.000124415 2.06109e-05 8.26014e-05 3.46503e-05 7.92729e-05 6.12217e-05 6.21631e-05 6.13632e-05 6.04431e-05 5.52764e-05 7.94485e-05 5.58343e-05 0.000110035 0.000132989 5.55846e-05 3.51833e-05 7.29526e-05 2.77812e-05 0.000141192 7.65721e-05 0.0342914 6.70787e-05 4.93824e-05 0.000130616 0.000102209 0.0273211 6.68079e-05 8.39969e-05 4.3047e-05 8.04069e-05 3.1771e-05 8.3111e-05 2.98138e-05 0.00012577 4.61026e-05 4.43549e-05 0.000141203 4.88972e-05 7.19537e-05 3.38412e-05 4.2273e-05 8.44822e-05 0.000105951 5.57567e-05 5.01434e-05 2.7016e-05 0.000120908 3.2037e-05 4.9922e-05 5.578e-05 7.39974e-05 6.61671e-05 3.88829e-05 0.000106989 3.86877e-05 2.23536e-05 6.9007e-05 8.46815e-05 3.66832e-05 4.27005e-05 3.78932e-05 7.12957e-05 7.64212e-05 4.63889e-05 8.49525e-05 5.83902e-05 7.04744e-05 0.000134072 7.04557e-05 8.14953e-05 2.80474e-05 0.000102801 6.96359e-05 3.09276e-05 3.16326e-05 5.35539e-05 9.7688e-05 3.58757e-05 6.53977e-05 4.27367e-05 9.47985e-05 1.7624e-05 0.00011094 8.19735e-05 2.85853e-05 2.74455e-05 0.0424605 4.59676e-05 4.89088e-05 8.40457e-06 6.79944e-05 6.68438e-05 3.47608e-05 2.27972e-05 4.77129e-05 0.0341855 4.89053e-05 6.81216e-05 7.71644e-05 4.28196e-05 7.31317e-06 3.74222e-05 9.55116e-05 5.0435e-05 4.20059e-05 0.0306828 7.48178e-05 2.55076e-05 3.33672e-05 2.74535e-05 7.62513e-05 4.67521e-05 6.73196e-05 2.83471e-05 4.5174e-05 8.65977e-05 3.93661e-05 7.37111e-05 4.32634e-05 5.73186e-05 1.84424e-05 5.02359e-05 6.30822e-05 2.94234e-05 6.1515e-05 0.0164102 6.80889e-05 0.000111596 6.10915e-05 2.92874e-05 6.36417e-05 4.23171e-05 2.49339e-05 0.000113426 4.43471e-05 5.0691e-05 0.00011038 9.43259e-05 4.76633e-05 0.00012067 4.96755e-05 4.02858e-05 3.55082e-05 5.31429e-05 0.0355143 9.61524e-05 7.72499e-05 5.53788e-05 0.000109602 5.11909e-05 0.000110141 5.86594e-05 5.2688e-05 0.000149688 4.64555e-05 4.42119e-05 2.29709e-05 4.67846e-05 0.000127998 2.66971e-05 4.72815e-05 2.6027e-05 0.000136492 0.000116591 6.99878e-05 4.5971e-05 1.75901e-05 1.96644e-05 0.000154469 0.000109699 2.31835e-05 2.71129e-05 6.02998e-05 5.09948e-05 4.63828e-05 4.04548e-05 7.95781e-05 2.58653e-05 5.23566e-05 8.81535e-05 7.48704e-05 9.29378e-05 5.3295e-05 3.74629e-05 0.00014926 9.19071e-05 2.00097e-05 0.000115752 7.62393e-05 4.50963e-05 7.58667e-05 7.0557e-05 3.91878e-05 4.17587e-05 8.26808e-05 3.10708e-05 6.98998e-05 6.46322e-05 6.13928e-05 4.57685e-05 2.11736e-05 0.000107382 3.50431e-05 0.000174198 7.95343e-05 8.51879e-05 3.65776e-05 5.7407e-05 4.39248e-05 8.14936e-05 4.58366e-05 7.94453e-05 9.20801e-05 4.86838e-05 2.16637e-05 4.76373e-05 0.000137927 3.72095e-05 5.61374e-05 3.45864e-05 7.95579e-05 3.99089e-05 8.51234e-05 3.89885e-05 4.92198e-05 2.99605e-05 7.38646e-05 2.64451e-05 6.93576e-05 9.00743e-05 6.72688e-05 8.29282e-05 5.40083e-05 0.00013683 5.58929e-05 0.000118162 4.38581e-05 5.72868e-05 4.65625e-05 7.20075e-05 0.0439537 9.57475e-05 4.71057e-05 4.76771e-05 9.76615e-05 0.000112502 0.000104414 7.25309e-05 6.81061e-05 7.50627e-05 8.29229e-05 6.228e-05 2.99161e-05 2.57222e-05 9.59447e-05 6.19728e-05 0.000104273 0.00014531 5.85406e-06 6.6314e-05 5.65153e-05 4.15075e-05 5.01745e-05 5.54487e-05 5.39892e-05 7.34386e-05 3.03478e-05 6.1799e-05 6.31379e-06 4.12226e-05 7.95405e-05 6.58931e-05 4.76319e-05 4.15944e-05 0.000109839 2.72124e-05 7.19478e-05 2.65442e-05 4.45322e-05 7.06713e-05 2.91596e-05 6.88741e-05 0.000102423 4.68281e-05 5.33666e-05 0.000163853 4.95922e-05 0.000111224 2.24234e-05 3.06094e-05 6.44129e-05 2.1497e-05 6.03929e-05 0.000119311 0.000145618 7.6134e-05 3.77457e-05 5.06097e-05 7.78456e-05 9.69126e-05 8.05357e-05 0.000131085 5.65879e-05 7.43179e-05 5.9265e-05 4.12135e-05 0.0139991 0.000128832 5.7036e-05 0.0503047 2.56569e-05 0.000160172 0.000169664 9.75113e-05 3.43723e-05 0.000139816 8.24651e-05 3.67481e-05 8.5616e-05 3.7118e-05 9.08213e-05 5.7405e-05 8.50818e-05 6.87732e-05 2.69723e-05 0.00010613 5.64341e-05 0.0230739 7.53677e-05 0.000105923 7.09472e-05 3.43033e-05 0.000122322 1.70319e-05 4.8753e-05 2.86991e-05 8.59499e-05 0.0204966 6.40376e-05 1.75581e-05 3.43373e-05 7.67545e-05 9.53906e-05 9.97801e-05 4.52564e-05 0.000102108 4.6349e-05 1.5865e-05 1.57648e-05 8.63101e-05 5.10934e-05 0.00014912 7.55771e-05 7.37379e-05 2.38083e-05 6.10201e-05 2.00794e-05 5.04602e-05 9.06156e-05 6.69712e-05 0.000152445 5.50353e-05 7.45919e-05 0.000121349 7.92422e-05 3.98782e-05 0.0001023 2.77927e-05 3.08998e-05 3.44808e-05 7.17286e-05 0.000118949 3.66665e-05 5.99826e-05 5.27077e-05 3.91324e-05 3.23118e-05 7.94292e-05 7.41428e-05 5.29216e-05 4.67557e-05 9.06268e-05 1.47006e-05 5.37505e-05 7.06389e-05 0.000103208 0.0172486 0.000102078 0.000175296 5.19344e-05 1.91658e-05 2.44602e-05 6.77072e-05 7.17258e-05 7.35905e-05 2.48281e-05 0.000117275 0.000112413 3.84764e-05 7.62096e-05 0.000179139 0.000130552 3.53677e-05 0.000114203 3.84836e-05 4.29458e-05 2.83544e-05 0.000109809 8.32549e-05 5.68845e-05 8.11895e-05 5.45673e-05 6.61124e-05 6.42051e-05 7.1999e-05 3.49857e-05 8.29877e-05 0.000162811 5.13447e-05 6.31432e-05 8.01275e-05 3.95441e-05 2.78879e-05 8.8546e-05 6.2434e-05 7.987e-05 4.97579e-05 3.43888e-05 3.91338e-05 9.63298e-05 6.42108e-05 3.32675e-05 3.78853e-05 8.43839e-05 4.56983e-05 5.42663e-05 4.40614e-05 0.000109454 4.82692e-05 5.15755e-05 9.34071e-05 4.04553e-05 5.5019e-05 4.99928e-05 1.44429e-05 2.63973e-05 0.00017065 2.70331e-05 8.49101e-05 3.46114e-05 2.19496e-05 1.11166e-05 2.46115e-05 3.16576e-05 5.24397e-05 0.000109071 3.26096e-05 4.06263e-05 0.000109476 6.79371e-05 6.6299e-05 4.17359e-05 4.11403e-05 2.89603e-05 5.43821e-05 3.84246e-05 8.95314e-05 0.000134699 6.75618e-05 0.000102414 7.44605e-05 9.71408e-05 1.50601e-05 7.89548e-05 6.52904e-05 2.23403e-05 1.73382e-05 9.59693e-05 5.39272e-05 5.59285e-05 8.39444e-05 5.88911e-05 5.49859e-05 4.82907e-05 6.94752e-05 2.49686e-05 1.93911e-05 5.72702e-05 0.000102685 7.8176e-05 0.000111896 0.000219167 6.55899e-05 2.51518e-05 5.08579e-05 5.45279e-05 9.87035e-05 0.000147679 0.000229089 9.53341e-05 7.52758e-05 9.41766e-05 3.55555e-05 3.49483e-05 6.97916e-05 6.05426e-05 7.57765e-05 0.000182222 0.000119777 5.04135e-05 3.01985e-05 6.33632e-05 
6.11963e-05 1.1916e-05 2.90567e-05 0.000279208 7.68567e-05 3.53841e-05 8.10464e-05 1.57542e-05 8.80455e-06 0.000277428 2.33606e-05 2.48304e-05 3.77951e-05 2.40492e-05 5.10231e-05 3.94423e-05 0.0163991 1.79148e-05 4.45944e-05 8.43922e-05 3.44788e-05 5.48932e-05 5.29844e-05 7.14517e-05 5.02892e-05 4.16479e-05 6.80353e-05 7.32258e-05 1.32505e-05 0.000361342 6.82757e-05 0.000159499 4.09098e-05 1.22397e-05 4.74941e-05 2.97524e-05 0.0169168 2.03398e-05 0.000186331 1.58327e-05 4.07065e-05 3.12958e-05 0.000194603 3.71406e-05 8.06283e-05 6.89786e-06 0.000122054 6.92016e-05 0.000166558 0.0222641 5.70027e-05 4.22024e-05 1.13276e-05 6.15823e-05 2.54293e-05 0.000211535 7.77262e-05 2.39766e-05 6.1825e-05 0.000257048 1.3161e-05 2.42151e-05 7.12756e-05 6.32021e-05 7.24852e-05 2.77069e-05 2.95076e-05 1.7586e-05 0.000574183 3.38992e-05 2.14699e-05 8.542e-05 4.57923e-05 0.026004 0.000203864 0.000213419 4.17282e-05 5.87383e-05 3.55331e-05 9.77508e-05 3.49896e-05 0.000170075 6.29739e-05 6.09246e-05 9.94968e-05 4.41695e-05 4.77194e-05 5.65982e-05 6.24227e-05 0.000125383 2.11815e-05 6.08147e-05 4.98512e-05 5.64532e-05 2.06309e-05 2.40792e-05 6.41692e-05 5.71366e-05 2.84367e-05 1.59667e-05 4.45976e-05 5.85276e-05 4.238e-05 1.67488e-05 4.15317e-05 2.87929e-05 3.33281e-05 3.02224e-05 8.95017e-05 0.0201547 0.000102051 0.000263899 0.000175713 7.96393e-05 2.08644e-05 6.52409e-05 0.0136217 8.14108e-05 9.24171e-05 0.000222423 3.03104e-05 4.92145e-05 0.0002016 0.000234198 6.36245e-05 2.99373e-05 2.8307e-05 3.02702e-05 1.86058e-05 0.000224314 3.82558e-06 0.00015142 4.26933e-05 0.000115732 0.0161335 3.20206e-05 4.15345e-05 0.000105667 0.000133522 9.11002e-05 7.58165e-05 5.5188e-05 0.00016581 1.19165e-05 1.34299e-05 2.77536e-05 3.40632e-05 4.67212e-05 2.68483e-05 8.48503e-05 0.00052093 3.66565e-05 3.07749e-05 5.12287e-05 7.14163e-05 0.000114066 0.000281059 0.000161038 1.84613e-05 0.00499811 0.0105793 4.85479e-05 3.47127e-05 3.90781e-05 5.23808e-05 9.59011e-05 0.000213436 4.56321e-05 9.01531e-05 1.73078e-05 2.11416e-05 1.32487e-05 8.68699e-05 0.0136963 0.00040897 4.97167e-05 4.05795e-05 3.82111e-05 1.26243e-05 0.00015601 1.94136e-05 5.4294e-05 2.63514e-05 0.000260321 4.11199e-05 4.38938e-05 5.57918e-05 0.000102167 1.74426e-05 0.000261123 2.81977e-05 2.01243e-05 5.86204e-05 2.04239e-05 3.61122e-05 0.0121744 3.15146e-05 5.39759e-05 0.00011777 7.89986e-05 3.15278e-05 4.8486e-05 0.0195956 3.75087e-05 6.0989e-05 5.25743e-05 2.61462e-05 7.00381e-05 3.83701e-05 8.09031e-05 0.000123601 5.58177e-05 3.99681e-05 2.53033e-05 7.42345e-05 2.9197e-05 0.0156617 4.98628e-05 1.98718e-05 3.35058e-05 0.000375325 2.61128e-05 5.223e-05 3.21807e-05 6.33482e-05 0.00022599 5.46127e-05 0.000103652 0.000135651 2.76695e-05 0.000190933 0.000208314 4.21578e-05 7.87131e-05 7.81261e-05 2.30713e-05 4.71974e-05 3.61764e-05 6.51583e-05 0.000126913 4.0248e-05 1.96068e-05 3.55834e-05 8.3404e-05 7.78707e-05 6.88095e-05 5.75219e-05 1.7711e-05 3.40638e-05 3.94433e-05 4.25703e-05 3.78281e-05 3.52301e-05 3.72836e-05 0.0144306 0.000176997 3.81373e-05 2.39537e-05 0.000275294 1.39001e-05 5.92881e-05 6.30329e-05 0.000120425 0.0288275 0.000283515 6.66607e-05 4.44969e-05 8.01919e-05 0.000145537 0.000168273 6.9922e-05 6.88295e-05 0.0328473 7.05225e-05 2.03414e-05 0.00011093 5.66356e-05 3.25955e-06 0.000128523 0.000120925 0.000238453 0.000312003 2.82996e-05 0.0202764 2.92649e-05 4.03084e-05 6.77233e-05 6.12227e-05 0.00010466 4.17641e-05 6.37108e-05 3.4365e-05 4.82909e-05 4.12533e-05 3.23982e-05 3.61202e-05 5.41218e-05 1.27093e-05 6.88714e-05 6.19255e-05 4.29685e-05 4.29913e-05 5.94301e-05 5.04944e-05 5.9572e-05 4.35789e-05 6.2558e-05 2.90371e-05 1.85067e-05 2.96352e-05 2.04167e-05 0.000106996 3.43023e-05 4.75829e-05 0.0161438 0.000119885 8.3527e-05 0.000243443 4.359e-05 0.00015468 0.00014248 7.79444e-05 2.43805e-05 0.000179349 0.000101346 3.24165e-05 1.41738e-05 8.72044e-05 6.89868e-05 0.000184709 0.000146456 0.000122727 0.0001002 0.000134175 0.00015803 7.76782e-05 3.59429e-05 3.3624e-05 2.97531e-05 6.85315e-05 4.51776e-05 2.5774e-05 3.7494e-05 2.56284e-05 1.92048e-05 0.0205128 0.000168879 2.36879e-05 4.79143e-05 1.49572e-05 2.72616e-05 1.09064e-05 0.0095666 0.000164583 8.12567e-05 0.000145353 0.000115385 3.72594e-05 3.00635e-05 2.32334e-05 4.41324e-06 0.000218504 6.52503e-05 3.41716e-05 9.60897e-05 6.58213e-05 3.85786e-05 3.60173e-05 1.3018e-05 3.41579e-05 6.61965e-05 3.4253e-05 2.76524e-05 7.6516e-05 4.10447e-05 6.78944e-05 2.40923e-05 4.29513e-05 1.86277e-05 0.000179533 0.000137266 2.75031e-05 0.000327529 5.99488e-05 0.000211621 6.62649e-05 0.00011631 0.0154962 6.94573e-05 6.67192e-05 6.43833e-05 8.7001e-05 6.66692e-05 8.32836e-06 0.00011011 3.01338e-05 2.57829e-05 0.039926 4.26758e-05 7.6896e-05 2.45489e-05 5.07998e-05 5.52388e-05 6.87742e-05 8.20528e-05 5.9388e-05 2.09926e-05 6.09294e-05 4.89207e-05 1.91113e-05 7.41455e-05 3.1451e-05 0.0166002 6.30774e-05 4.89353e-05 1.19608e-05 5.95828e-05 2.18494e-05 1.29279e-05 7.01749e-05 3.65332e-05 5.55665e-05 4.0414e-05 1.61027e-05 5.99729e-05 5.82604e-05 9.91331e-05 0.000195039 7.48628e-05 1.81454e-05 2.10793e-05 0.00621136 3.30754e-05 5.15323e-05 2.95582e-05 1.28252e-05 3.33123e-05 5.50185e-05 3.81757e-05 0.000212656 0.000231252 8.29153e-05 0.00568037 0.000217646 5.81464e-05 0.000140278 5.53475e-05 0.000182639 6.02382e-05 5.84838e-05 3.53387e-06 6.54547e-05 4.41564e-05 0.000114356 4.74312e-05 2.85981e-05 0.0134551 3.50326e-05 0.000243865 3.37367e-05 2.38283e-05 3.51979e-05 5.07929e-05 9.88451e-05 2.0966e-05 0.0192026 0.0177196 1.26739e-05 7.5544e-05 2.71644e-05 3.97034e-05 3.95575e-05 4.96679e-05 0.000211554 2.72551e-05 0.00011981 3.19217e-05 2.33817e-05 3.64485e-05 2.48886e-05 6.62345e-05 3.79542e-05 0.00013326 1.70334e-05 5.65926e-05 1.39563e-05 4.52111e-05 2.1848e-05 4.93215e-05 1.5053e-05 0.00014258 3.09554e-05 0.000137618 4.79193e-05 8.67155e-05 0.0239088 5.44017e-05 4.58726e-05 0.000128227 0.0130379 5.08317e-05 4.57247e-05 7.26946e-05 4.19948e-05 6.43412e-05 3.24147e-05 9.2258e-05 4.58337e-05 1.35565e-05 7.64591e-05 7.92046e-05 5.71841e-05 0.000153235 2.06352e-05 6.98758e-05 5.45129e-05 2.6065e-05 3.54293e-05 6.65633e-05 1.62498e-05 4.63008e-05 0.000102755 1.70668e-05 4.24339e-05 5.97337e-05 0.000146617 0.0212599 1.50144e-05 1.76852e-05 8.13984e-05 3.63654e-05 0.000196018 2.47742e-05 0.000104867 0.00027272 3.22865e-05 2.28928e-05 0.026692 7.54991e-05 3.91522e-05 1.50187e-05 6.97005e-05 3.57152e-05 4.07577e-06 2.42233e-05 0.000229837 1.86629e-05 5.11075e-05 2.7104e-05 2.64382e-06 0.000158112 2.61547e-05 1.77539e-05 0.000141166 6.25099e-05 6.5235e-05 4.39739e-05 8.41066e-05 0.000100052 0.000205433 0.000230272 2.89214e-05 2.49475e-05 4.66042e-05 2.91385e-05 2.6832e-05 3.30518e-05 6.28267e-05 0.000107905 3.02451e-05 8.21245e-05 5.57913e-05 0.00486678 7.46697e-05 2.36881e-05 8.23946e-06 3.90412e-05 4.6836e-05 8.57532e-05 3.05543e-05 2.59872e-05 2.97154e-05 4.03227e-05 1.1479e-05 2.53371e-05 4.01273e-05 4.28515e-05 2.62225e-05 0.000101314 3.88037e-05 2.80486e-05 5.54224e-05 9.40415e-05 2.67217e-05 0.000106264 0.000141654 4.77601e-05 3.54835e-05 0.0221015 4.40793e-05 2.68787e-05 0.0134527 2.1335e-05 6.19192e-05 2.72856e-05 5.00967e-05 1.38105e-05 8.78199e-05 1.06531e-05 3.96177e-05 1.88965e-05 3.87321e-05 6.93273e-05 2.8738e-05 4.46084e-05 4.11904e-05 0.0183744 1.30655e-05 2.47614e-05 8.16474e-05 0.000121541 3.98012e-05 0.000108729 2.83897e-05 8.51384e-05 8.33511e-05 0.000242382 0.000191173 0.000127719 1.95833e-05 3.97039e-05 5.46112e-05 3.61448e-05 6.16156e-05 4.50025e-05 9.02375e-05 0.000149633 4.52724e-05 5.59497e-05 3.12422e-05 3.78995e-05 0.000147956 3.9829e-05 2.67559e-05 6.32129e-05 2.22919e-05 2.78574e-05 4.31302e-05 2.52402e-05 7.09322e-05 0.000176465 0.000135504 6.72674e-05 0.000169388 0.000118181 3.56072e-05 6.8788e-05 4.23176e-05 5.93886e-05 3.145e-05 2.4506e-05 3.078e-05 7.4785e-05 5.00644e-05 1.48453e-05 0.000151317 5.3418e-05 5.08415e-05 4.64893e-05 4.54384e-05 1.88098e-05 9.25767e-05 0.000421412 2.50978e-05 5.72721e-05 5.42066e-05 0.0165628 2.88951e-05 0.000172733 8.79377e-05 5.32094e-05 3.39388e-05 0.000130227 1.68469e-05 2.22353e-05 1.30204e-05 2.62802e-05 5.51474e-05 2.19348e-05 0.000303533 3.71097e-05 0.000293626 5.0037e-05 5.63458e-05 0.000337543 0.00907275 0.000119448 4.23708e-05 0.010815 0.000138678 0.000102558 7.62681e-05 2.52586e-05 2.59552e-05 0.000282723 9.23353e-05 5.97641e-05 2.16173e-05 6.17888e-05 3.54562e-05 3.40824e-05 5.16371e-05 3.80395e-05 3.58505e-05 3.94522e-05 3.69292e-05 8.8553e-05 0.00015737 0.000213881 3.48831e-05 1.8198e-05 4.38771e-05 5.25914e-05 0.000229831 8.76589e-05 2.32205e-05 0.000104234 7.48233e-05 2.55221e-05 5.51661e-05 4.85723e-05 7.49352e-05 5.7003e-05 0.000103903 9.73435e-05 0.0217983 8.23856e-05 0.000107154 0.000138293 0.000133223 0.000123934 2.67591e-05 0.000313426 6.43132e-05 3.38713e-05 0.000229718 2.35978e-05 3.56652e-05 1.09289e-05 4.78521e-05 6.41739e-05 7.83371e-05 9.56728e-05 3.13006e-05 5.37364e-05 4.39238e-05 1.29168e-05 0.00028926 8.70839e-05 4.74916e-05 3.04877e-05 3.45034e-05 0.0280102 3.72065e-05 5.57839e-05 4.23527e-05 0.000162528 7.95956e-05 1.9578e-05 0.000188129 1.97861e-05 2.09156e-05 2.30511e-05 0.000244813 4.00065e-05 4.72754e-05 8.84783e-05 1.80266e-05 4.86274e-05 3.07854e-05 3.81452e-05 0.000210082 0.00023704 4.9738e-05 3.39722e-05 0.0242755 8.1903e-05 0.000104051 4.46811e-05 0.000182529 3.15657e-05 3.7529e-05 0.0216216 0.00010393 1.87417e-05 0.000161536 4.79456e-05 3.37425e-05 3.4518e-05 4.31266e-05 0.000365353 0.000138175 4.12698e-05 0.0001025 4.76631e-05 7.55156e-06 5.85721e-05 3.91574e-05 0.000251998 2.30679e-05 6.08044e-05 4.46113e-05 6.95873e-06 4.98248e-05 0.000100338 2.53556e-05 7.9109e-05 0.000113813 9.59935e-05 3.97237e-05 4.64542e-05 3.62401e-05 3.27846e-05 2.68141e-05 4.89375e-05 2.5548e-05 4.46732e-05 1.47101e-05 2.44739e-05 5.06302e-05 6.76425e-05 6.27558e-05 2.00631e-05 3.30371e-05 2.00542e-05 3.80068e-05 3.12333e-05 0.000150462 9.0123e-06 9.22721e-05 3.72209e-05 5.98095e-05 6.73979e-05 4.66968e-05 4.18026e-05 7.16581e-05 3.68533e-05 5.6931e-05 0.000302 2.05095e-05 6.73498e-05 5.93122e-05 8.06165e-05 0.000109412 0.000135238 3.79979e-05 4.10612e-05 6.41765e-05 0.000118256 6.6637e-05 3.54378e-05 0.000291402 4.14532e-05 1.15773e-05 6.3344e-05 0.000316507 5.84454e-05 0.0177098 2.66263e-05 7.31265e-05 2.25223e-05 4.43638e-05 0.000131117 7.27187e-05 2.05386e-05 3.77345e-05 8.56463e-05 3.65304e-05 1.31187e-05 1.17969e-05 2.83143e-05 2.82925e-05 0.000164967 2.20531e-05 8.03044e-05 4.67431e-05 0.000135151 0.00908977 0.00029199 3.35886e-05 1.75796e-05 0.0332793 1.49638e-05 4.72982e-05 0.0198249 5.34465e-05 8.70224e-05 0.000213646 2.40757e-05 0.000218731 5.16935e-05 4.54664e-05 6.37451e-05 7.29328e-06 5.72344e-05 0.000205585 2.15509e-05 4.01927e-05 0.000211872 1.77867e-05 0.00877634 7.13729e-05 0.000178224 0.000196372 3.47887e-05 1.27522e-05 3.36518e-05 8.61085e-05 3.402e-05 3.00924e-05 4.08348e-05 0.000103055 2.28803e-05 2.35538e-05 3.23034e-05 6.77791e-05 0.000122993 3.33692e-05 2.87853e-05 5.75781e-05 1.93051e-05 0.000112462 5.08155e-05 2.91693e-05 8.2088e-05 5.05581e-05 0.000218979 3.33128e-05 2.39273e-05 0.000100911 3.24524e-05 3.73506e-05 8.28401e-05 0.000224771 3.2994e-05 9.30017e-05 6.71641e-05 2.01906e-05 6.33216e-05 1.50717e-05 3.73076e-05 3.27277e-05 5.98765e-05 2.31498e-05 0.000196673 0.000247473 0.000167487 0.000299245 6.58054e-05 0.000126867 2.53428e-05 3.61883e-05 0.000152819 2.74194e-05 1.07323e-05 8.37064e-05 1.68322e-05 4.18289e-05 3.72627e-05 0.000236039 5.9191e-05 4.02644e-05 6.85541e-05 5.39455e-05 2.65691e-05 0.0257713 4.03601e-05 0.000342728 8.20117e-05 3.20538e-05 0.0003533 1.28408e-05 0.0113688 0.000112718 0.000319557 5.79197e-05 0.000242008 0.000160382 0.0109287 0.000205715 6.90559e-06 4.56485e-05 0.0175318 0.0144542 6.67759e-05 0.000524567 4.54371e-05 9.52492e-06 3.7927e-05 5.14687e-05 
5.67484e-05 6.75755e-05 0.000129092 4.99778e-05 0.000112458 3.25725e-05 2.98628e-05 0.00708427 5.42712e-05 2.91384e-05 0.0210707 7.1476e-06 5.02757e-05 3.40768e-05 3.09554e-05 0.00018148 4.73825e-05 1.82412e-05 2.58491e-05 3.01292e-05 2.23666e-05 3.44357e-05 2.88686e-05 8.46414e-05 0.0144914 0.00012901 3.51239e-05 0.000141623 1.39244e-05 2.90351e-05 7.90469e-05 0.000103242 2.73465e-05 2.71602e-05 8.04954e-05 0.00010757 4.37687e-05 4.40575e-05 2.76767e-05 2.94322e-05 6.28033e-05 3.47457e-05 0.000162163 3.16091e-05 7.76538e-05 0.000151217 0.00015855 1.84348e-05 3.4662e-05 3.71754e-05 6.09706e-05 3.16949e-05 0.0168594 0.000145531 9.06015e-06 3.64897e-05 6.77465e-05 7.41947e-05 0.000109107 5.9684e-05 1.83603e-05 6.11088e-05 8.40132e-05 8.42572e-05 1.97941e-05 4.82672e-05 8.90248e-05 3.23624e-05 1.72253e-05 0.0154417 1.48475e-05 0.000142327 3.33966e-05 6.00747e-05 4.38026e-05 1.94821e-05 0.000258787 4.52643e-05 3.01185e-05 6.69369e-05 0.0224811 0.000112504 6.05849e-05 3.81957e-05 4.50367e-05 0.000125849 0.0308693 3.86843e-05 0.0286988 5.41739e-05 1.86314e-05 0.000124331 0.0231159 4.6604e-05 1.92631e-05 5.84173e-05 1.44266e-05 3.6504e-05 5.51908e-05 1.70897e-05 3.31791e-05 2.82713e-05 0.000110448 1.50288e-05 2.31828e-05 2.45558e-05 8.89357e-05 0.000143452 2.80295e-05 6.70217e-05 5.79596e-05 4.51874e-05 6.04849e-05 8.84399e-05 3.10937e-05 4.6912e-05 2.87855e-05 0.000114678 2.81752e-05 0.000124814 4.60813e-05 0.0234429 2.16855e-05 5.20827e-05 4.84331e-05 3.20377e-05 2.3472e-05 6.84394e-05 2.90003e-05 2.42879e-05 2.53037e-05 0.000123031 4.93632e-05 0.000158378 5.25058e-05 4.32864e-05 6.37473e-05 1.93228e-05 0.000191697 2.90829e-05 0.000122247 8.8456e-05 3.22671e-05 9.36001e-06 0.0139683 7.46361e-05 8.77834e-05 7.19105e-05 4.45392e-05 0.000123208 4.53247e-05 4.09897e-05 3.4164e-05 2.98723e-05 5.24672e-05 7.91575e-05 4.0821e-05 5.09455e-05 2.76678e-05 2.60614e-05 4.07478e-05 7.04033e-05 4.03801e-05 0.0171206 6.6277e-05 7.07715e-05 0.000144607 0.000171104 4.07047e-05 2.88452e-05 4.01728e-05 3.69549e-05 0.000127645 4.42204e-05 5.74571e-05 1.47648e-05 6.69601e-05 4.776e-05 1.28774e-05 4.30457e-05 2.65266e-05 0.000161645 4.97505e-05 5.13154e-05 0.000136543 3.02858e-05 0.0439211 9.87119e-05 4.35561e-05 2.44861e-05 0.0172499 1.36407e-05 0.000116192 2.94963e-05 8.55534e-05 5.33173e-05 1.37267e-05 4.54484e-05 3.43526e-05 3.50997e-05 6.22095e-05 2.78337e-05 4.45332e-05 0.000169082 3.23971e-05 8.32195e-05 4.57073e-05 4.98508e-05 2.87709e-05 3.15436e-05 0.000173047 0.000163397 0.0001099 3.1281e-05 4.00991e-05 7.6746e-05 4.68987e-05 2.7619e-05 4.73041e-05 1.91831e-05 5.95744e-05 1.25596e-05 0.000179561 0.000111352 2.07082e-05 3.32655e-05 1.29934e-05 4.07394e-05 7.61285e-05 7.32155e-05 0.00010831 6.05309e-05 1.98704e-05 2.26836e-05 3.07996e-05 5.47789e-05 4.01525e-05 1.97559e-05 0.000167748 2.72121e-05 5.59715e-05 3.93982e-05 5.23663e-05 5.06738e-05 0.000218487 2.117e-05 2.68289e-05 3.31758e-05 3.42153e-05 2.13175e-05 0.000119565 3.30645e-05 4.44664e-05 8.0834e-05 3.98046e-05 0.000192171 9.38055e-05 3.25918e-05 4.69901e-05 3.09731e-05 1.52104e-05 3.89415e-05 2.51203e-05 5.48942e-05 4.60789e-05 2.73103e-05 3.10618e-05 4.24911e-05 6.52382e-05 1.928e-05 6.91325e-05 2.55848e-05 4.62764e-05 2.98988e-05 9.8206e-05 3.56256e-05 2.89379e-05 0.00834823 8.92407e-05 2.5664e-05 2.68456e-05 4.27994e-05 2.53256e-05 6.2093e-05 7.32587e-05 2.71054e-05 0.000107774 0.000129858 9.98996e-05 0.00010949 6.19016e-05 6.09563e-05 1.68619e-05 3.55789e-05 4.23244e-05 1.81018e-05 6.36036e-05 2.62526e-05 0.00013508 4.45858e-05 5.35089e-05 4.2019e-05 0.000120034 3.06657e-05 0.000155684 4.91897e-05 2.68912e-05 8.69472e-05 8.3984e-05 9.26329e-05 4.85806e-05 4.07273e-05 7.77488e-05 0.000136851 4.07084e-05 3.62751e-05 6.7874e-05 2.91411e-05 3.23349e-05 8.07404e-05 3.1705e-05 1.46347e-05 2.3733e-05 3.08322e-05 9.28056e-05 6.33195e-06 5.10316e-05 5.6479e-05 0.000138594 8.70692e-05 5.30431e-05 0.000105308 5.62807e-05 4.46142e-05 0.000126253 0.000210202 3.86386e-05 0.0278426 6.90514e-05 9.83884e-06 3.94923e-05 5.0598e-05 9.71134e-05 1.01808e-05 6.02956e-05 4.95431e-05 4.2184e-05 4.09368e-05 0.0147899 2.69468e-05 2.49238e-05 2.47104e-05 6.51265e-05 3.66926e-05 9.92693e-05 8.2243e-05 0.000144028 3.08241e-05 3.82622e-05 3.46724e-05 0.0179083 3.28952e-05 1.88825e-05 0.0208778 6.22459e-05 5.29606e-05 0.000137872 7.57177e-05 2.74027e-05 2.30526e-05 7.61172e-05 7.23867e-05 2.11834e-05 1.773e-05 9.86022e-05 6.05257e-05 0.000176173 1.74943e-05 2.72911e-05 0.000145718 3.13041e-05 4.7367e-05 4.12397e-05 6.0763e-05 2.77774e-05 3.81997e-05 1.92001e-05 3.81024e-05 9.05791e-05 2.50637e-05 5.233e-05 3.64923e-05 6.27598e-05 2.39364e-05 4.19142e-05 2.5222e-05 1.51649e-05 0.000105571 0.000138738 2.21482e-05 2.61019e-05 4.71866e-05 4.14963e-05 2.11338e-05 2.99413e-05 2.87621e-05 4.35339e-05 0.000164109 0.0339084 2.13824e-05 5.73494e-05 0.000122998 4.80732e-05 3.26929e-05 6.2705e-05 1.57059e-05 1.95038e-05 1.78917e-05 7.04308e-06 0.00017608 2.83625e-05 0.000157172 0.00011356 5.85595e-05 3.31102e-05 0.0311144 5.03759e-05 0.000116719 4.57219e-05 2.33111e-05 4.0136e-05 3.39836e-05 1.27578e-05 7.34017e-05 2.56554e-05 1.84173e-05 5.86119e-05 2.2299e-05 3.43458e-05 2.45041e-05 4.84843e-05 0.000160336 3.52207e-05 4.20705e-05 7.06473e-05 4.92514e-05 2.77315e-05 4.78539e-05 2.5186e-05 8.2129e-05 1.23391e-05 4.82188e-05 1.71015e-05 3.78152e-05 7.83633e-05 7.94562e-05 3.44749e-05 1.82166e-05 3.23495e-05 0.000171987 2.51735e-05 6.99217e-05 2.06946e-05 4.04362e-05 9.53582e-05 4.6537e-05 3.6679e-05 1.69354e-05 5.68176e-05 3.27345e-05 5.08417e-05 1.40463e-05 5.53175e-05 8.16363e-05 0.000100147 3.79651e-05 2.89177e-05 3.11394e-05 3.36789e-05 0.000106544 1.53637e-05 2.68056e-05 4.98486e-05 0.000106352 0.000125038 1.76113e-05 0.00012409 2.70942e-05 2.39685e-05 1.05287e-05 3.78009e-05 1.55707e-05 0.000163759 4.06168e-05 1.99705e-05 5.978e-05 2.72598e-05 0.00010074 4.72444e-05 5.08084e-05 0.000161419 1.87026e-05 2.07954e-05 0.000109132 3.48539e-05 4.12372e-05 0.000138171 0.000274696 3.70195e-05 5.94765e-05 7.22126e-05 3.4201e-05 3.55638e-05 3.75412e-05 1.96645e-05 0.000152358 0.0070846 4.26357e-05 2.41596e-05 1.99287e-05 2.30755e-05 7.76546e-05 4.01485e-05 0.00010882 5.22769e-05 0.000154201 5.79536e-05 8.91214e-05 5.98807e-06 3.23212e-05 4.40545e-05 0.000126982 0.000102928 4.492e-05 3.44477e-05 0.000128436 5.26854e-05 5.1785e-05 3.82797e-05 2.53068e-05 2.73811e-05 6.07624e-05 0.000120825 1.31723e-05 1.76116e-05 2.22516e-05 2.64761e-05 0.000136729 2.87176e-05 0.0239958 1.81259e-05 3.18922e-06 3.56509e-05 3.18559e-05 0.000206381 7.07579e-05 0.000154578 1.90862e-05 0.000109508 3.68581e-05 3.01072e-05 3.00945e-05 5.99842e-05 1.28688e-05 5.68648e-05 4.24008e-05 4.02029e-05 5.51906e-05 0.000144172 2.74353e-05 1.38388e-05 3.1697e-05 3.4715e-05 2.30211e-05 5.49719e-05 2.47248e-05 2.92544e-05 2.84196e-05 9.44182e-05 4.84407e-05 3.19778e-05 4.25396e-05 4.01284e-05 4.33517e-05 6.29285e-05 4.34533e-05 2.41132e-05 1.94198e-05 2.83557e-05 6.18377e-05 3.88105e-05 0.000166874 1.87757e-05 3.19953e-05 0.000132355 0.00012761 5.65365e-05 7.89225e-05 2.45764e-05 7.84031e-05 0.000107611 2.46447e-05 2.78735e-05 3.24488e-05 6.9044e-05 6.85552e-05 6.12077e-06 6.04047e-05 6.96373e-05 6.75783e-05 6.66753e-05 0.000110361 4.15601e-05 3.94777e-05 0.0352412 0.0342526 4.38818e-05 4.82369e-05 7.23198e-05 5.6198e-05 2.77973e-05 6.12476e-05 4.14476e-05 8.65976e-05 7.51034e-05 3.318e-05 0.00023046 2.93746e-05 2.76224e-05 1.90617e-05 0.000125909 2.11364e-05 5.40233e-05 0.0262546 2.47486e-05 8.38203e-05 3.88369e-05 0.000131801 4.89099e-05 0.000139038 2.17209e-05 0.000119925 3.10698e-05 0.000105435 2.54936e-05 0.00906447 8.31966e-05 3.21051e-05 0.000145863 3.34925e-05 6.31553e-05 0.00016673 5.19235e-05 9.47646e-05 4.59166e-05 2.2274e-05 0.000163694 3.17804e-05 6.45348e-05 3.28618e-05 0.0188585 0.000113294 3.37844e-05 0.0180148 7.19758e-05 0.00014393 9.12445e-05 0.0169677 0.033129 5.33691e-05 8.87841e-05 0.000178796 5.57163e-05 2.30928e-05 5.35824e-05 1.6244e-05 3.73425e-05 2.49679e-05 7.17884e-05 7.47151e-05 1.97153e-05 3.35241e-05 3.22827e-05 2.28391e-05 9.83257e-05 2.92387e-05 0.0098541 0.000113654 5.47242e-05 3.75515e-05 3.8626e-05 5.99654e-05 6.40466e-05 8.15213e-05 6.7928e-05 4.45947e-05 2.24048e-05 4.42174e-05 2.25327e-05 3.88784e-05 0.000104244 0.000172553 2.00078e-05 2.56865e-05 3.2024e-05 3.68659e-05 0.000105996 2.15681e-05 3.1456e-05 1.12848e-05 2.93622e-05 4.07256e-05 4.26301e-05 0.0215718 9.62091e-05 4.33815e-05 2.43892e-05 6.62353e-05 0.000123265 2.77812e-05 0.00880851 5.0408e-05 0.000114198 4.57805e-05 5.26129e-05 7.40896e-05 3.63026e-05 3.96723e-05 3.32269e-05 5.36814e-05 0.0174398 5.81304e-05 0.000102211 4.84903e-05 2.72353e-05 4.81223e-05 2.94161e-05 3.00163e-05 6.12956e-05 4.38613e-05 5.11609e-05 1.10329e-05 5.54029e-05 2.81338e-05 2.52274e-05 4.8271e-05 2.33044e-05 4.59812e-05 2.90849e-05 1.8654e-05 0.000112952 2.75351e-05 5.52318e-05 0.000133288 5.79971e-05 9.23091e-05 2.31207e-05 0.000203912 4.30222e-05 5.21635e-05 0.00013829 4.98446e-05 6.93385e-05 3.75349e-05 0.000272277 1.73933e-05 6.483e-05 3.2001e-05 6.42395e-05 0.00015006 2.6117e-05 5.26986e-05 4.16361e-05 3.35283e-05 9.21947e-05 0.000198157 4.82114e-05 0.00012894 8.79342e-05 4.8323e-05 3.18078e-05 2.72761e-05 3.69918e-05 5.47225e-05 3.18244e-05 3.03772e-05 4.17532e-05 3.39408e-05 2.07087e-05 2.14907e-05 4.17964e-05 1.66063e-05 5.21213e-05 3.24304e-05 4.54198e-05 2.50238e-05 5.03082e-05 3.01237e-05 3.54404e-05 6.49318e-05 4.46739e-05 1.55335e-05 2.87188e-05 2.4662e-05 9.21365e-05 0.000114999 1.9704e-05 5.63276e-05 3.82936e-05 1.761e-05 4.64785e-05 4.01455e-05 0.000102926 6.18227e-05 3.80507e-05 3.9948e-05 2.29029e-05 5.37314e-05 2.08219e-05 7.87179e-05 2.856e-05 3.85296e-05 4.97324e-05 5.75187e-05 6.61855e-05 2.96907e-05 0.0168565 3.8746e-05 4.37534e-05 0.041164 1.99314e-05 0.000147675 0.0130081 2.77708e-05 1.74727e-05 1.48171e-05 3.90805e-05 2.69206e-05 3.89672e-05 0.000124824 0.00011419 0.000105459 2.98963e-05 0.0233887 3.95596e-05 5.60124e-05 3.18174e-05 2.99945e-05 1.54512e-05 0.000109728 3.09945e-05 5.71047e-05 3.92329e-05 0.000103543 9.05945e-05 4.04183e-05 0.000114654 3.09596e-05 4.04713e-05 0.000121859 4.87981e-05 3.45471e-05 8.30014e-05 5.94051e-05 0.000110622 2.89081e-05 7.82726e-05 4.24362e-05 4.14148e-05 0.0287309 1.18067e-05 9.25201e-05 2.53731e-05 3.85813e-05 1.56865e-05 3.3229e-05 0.000166611 2.08671e-05 1.04391e-05 2.21474e-05 2.00506e-05 2.62556e-05 2.59844e-05 2.25951e-05 6.77243e-05 8.12903e-05 0.000119463 1.28447e-05 3.63412e-05 4.55905e-05 2.54757e-05 7.28379e-05 3.29294e-05 8.79507e-05 6.3694e-05 5.64253e-05 1.60849e-05 0.000151595 3.80849e-05 0.000183109 0.0342432 1.17937e-05 2.24653e-05 1.30679e-05 1.82409e-05 6.99435e-05 1.64831e-05 9.89252e-05 3.47809e-05 8.0099e-06 2.2012e-05 4.86765e-05 2.36874e-05 3.85802e-05 2.75967e-05 1.29533e-05 0.000140967 3.08348e-05 1.17704e-05 1.85843e-05 6.0083e-05 0.000173838 5.1745e-05 3.45686e-05 1.57029e-05 4.878e-05 5.84937e-05 0.000102193 0.0295585 8.06223e-05 1.59291e-05 8.26139e-05 9.99108e-05 0.000104152 6.16783e-05 5.7782e-05 4.1726e-05 5.74133e-05 4.75339e-05 2.68572e-05 3.84838e-05 1.68236e-05 0.000147779 2.11975e-05 4.5176e-05 2.2219e-05 0.000173979 4.79527e-05 5.4203e-05 2.34514e-05 8.12713e-06 1.17438e-05 4.51348e-05 2.41789e-05 3.91963e-05 1.98114e-05 0.000239104 3.2718e-05 0.000106436 2.0837e-05 3.24646e-05 3.42893e-05 1.2877e-05 2.52554e-05 2.06599e-05 0.000134975 1.20001e-05 2.63837e-05 1.42599e-05 5.1867e-05 4.17566e-05 2.68548e-05 0.000172202 3.25035e-05 5.76804e-05 7.14819e-05 0.0269872 4.70468e-05 0.000105726 0.000156996 3.4151e-05 3.06422e-05 3.36326e-05 5.02023e-05 4.29517e-05 7.57002e-05 4.25705e-05 1.32675e-05 7.22526e-05 4.41677e-05 8.61259e-05 0.000113587 5.56259e-05 5.92908e-05 3.70384e-05 3.78276e-05 7.3348e-05 4.29234e-05 4.28848e-05 2.76381e-05 
0.000234048 2.46006e-05 0.000119892 5.21923e-05 4.1613e-05 3.1854e-05 4.33195e-05 4.60104e-05 0.000102304 6.44665e-05 9.09085e-05 9.39075e-05 6.95511e-05 3.69785e-05 5.0207e-05 8.90996e-05 4.32019e-05 4.7271e-05 2.8052e-05 7.40912e-05 3.63394e-05 2.41315e-05 5.95597e-05 7.40625e-05 0.000101303 8.78014e-05 9.01776e-05 5.26122e-05 5.23608e-05 7.18009e-05 4.25475e-05 3.60758e-05 3.85212e-05 4.92983e-05 2.06598e-05 7.14424e-05 4.15802e-05 3.25332e-05 5.27684e-05 1.16516e-05 0.00016888 1.24685e-05 6.2333e-05 4.20826e-05 4.63698e-05 0.000102484 0.000113256 8.07138e-05 3.0589e-05 7.97506e-05 3.23413e-05 5.48331e-05 9.03278e-05 8.43092e-05 3.94509e-05 8.48645e-05 4.26432e-05 3.01037e-05 2.74426e-05 0.000108972 0.00618655 4.69317e-05 1.82528e-05 2.86297e-05 4.24934e-05 7.32826e-05 2.6355e-05 4.68856e-05 7.04847e-05 3.49541e-05 0.00797936 5.78309e-05 0.000138113 5.43737e-05 5.94956e-05 4.57746e-05 8.22048e-05 2.20106e-05 9.3846e-05 7.72852e-05 0.00010163 3.98498e-05 3.10024e-05 2.31439e-05 6.95545e-05 4.26527e-05 0.000147482 0.000126525 0.00015709 6.5507e-05 0.071692 0.000102339 8.69165e-05 6.87191e-05 4.59066e-05 5.84791e-05 5.02846e-05 4.35984e-05 0.000130878 6.10947e-05 2.59472e-05 6.47361e-05 8.55593e-05 4.64389e-05 0.0362824 0.000175544 4.0185e-05 7.3898e-05 3.08418e-05 4.76831e-05 2.94022e-05 8.77631e-05 9.22002e-05 9.67963e-05 9.16973e-05 1.92778e-05 6.75297e-05 3.16427e-05 8.51871e-05 8.67721e-05 6.25474e-05 0.00010958 1.99277e-05 8.5419e-05 5.98244e-05 4.414e-05 4.00063e-05 5.14962e-05 0.00010588 6.22353e-05 4.48202e-05 4.23735e-05 6.70321e-05 7.28173e-05 4.48486e-05 7.14489e-05 3.69944e-05 0.000101992 8.37938e-05 3.83117e-05 5.73595e-05 5.96509e-05 6.38204e-05 3.22764e-05 3.39923e-05 4.18324e-05 3.02688e-05 7.99073e-05 6.62108e-05 5.48788e-05 4.797e-05 6.44303e-05 0.000193897 5.0643e-05 9.04731e-05 0.000104426 8.48256e-05 3.20254e-05 1.2625e-06 6.7415e-05 2.50332e-05 7.7237e-05 6.05649e-05 8.76687e-05 3.2059e-05 6.31157e-05 4.73562e-05 5.61443e-05 3.38782e-05 6.80268e-05 9.69427e-05 0.000118987 7.98387e-05 4.51604e-05 0.000117005 3.27878e-05 4.39264e-05 7.37771e-05 0.032572 6.26219e-05 2.77872e-05 0.000146525 3.63241e-05 0.000133563 6.25959e-05 3.69119e-05 0.00011453 6.55253e-05 6.16544e-05 4.16762e-05 8.25796e-05 2.76255e-05 5.88161e-05 5.36944e-05 4.46786e-05 2.0976e-05 0.0223383 3.27022e-05 0.000123635 7.18929e-05 0.000108801 0.0782789 1.64514e-05 6.70459e-05 4.18444e-05 0.000146456 5.56538e-05 7.53488e-05 5.07979e-05 5.65943e-05 7.68696e-05 8.38799e-05 7.36896e-05 0.000128033 5.00244e-05 5.67995e-05 3.6422e-05 6.66722e-05 9.3147e-05 5.20151e-05 0.000119532 4.19907e-05 6.62109e-05 4.28099e-05 1.13869e-05 6.6809e-05 2.25826e-05 0.00010418 8.3253e-05 7.03284e-06 7.16553e-05 6.31995e-05 8.93711e-05 5.50913e-05 5.54075e-05 9.51031e-05 0.000224405 3.58678e-05 0.000122571 8.54331e-05 1.55603e-05 0.000117084 5.12029e-05 8.31692e-05 0.000134752 5.79355e-05 6.65768e-05 7.02975e-05 3.33187e-05 3.4119e-05 5.61054e-05 2.95937e-05 0.000117027 2.84944e-05 6.23423e-05 6.01504e-05 3.27629e-06 9.8876e-05 7.37097e-05 4.5474e-05 1.68646e-05 3.27421e-05 8.50338e-05 5.07678e-05 5.86372e-05 0.000146432 5.36057e-05 4.16991e-05 7.96418e-05 6.25743e-05 3.1218e-05 3.20129e-05 4.6217e-05 2.63061e-05 1.11777e-05 6.76106e-05 5.94192e-05 5.5597e-05 3.13999e-05 4.5914e-05 6.48271e-05 7.51409e-05 4.44048e-05 5.20421e-05 5.39134e-05 4.56354e-05 0.000105362 7.478e-05 7.08379e-05 4.79116e-05 5.06706e-05 0.000107299 5.14882e-05 0.000127053 8.44082e-05 9.70807e-06 6.83457e-05 2.36558e-05 3.72722e-05 7.94242e-05 0.000186207 4.9221e-05 6.79689e-05 0.000143483 6.36989e-05 7.83938e-05 6.89602e-05 2.50529e-05 4.24995e-05 4.38928e-05 7.29873e-05 5.34135e-05 0.000143737 6.81584e-05 5.51569e-05 7.26796e-05 4.5893e-05 0.000110893 9.65406e-05 7.45368e-05 5.79525e-05 0.000154237 4.33219e-05 7.09128e-05 6.32862e-05 8.76931e-05 0.000137198 9.60825e-05 5.02638e-05 0.000109137 7.45386e-05 5.84361e-05 0.000106361 3.82641e-05 6.1423e-05 0.000109604 5.10321e-05 0.000158772 3.92483e-05 3.79617e-05 3.4788e-05 7.07872e-05 7.32828e-05 2.35943e-05 0.000107879 4.60083e-05 7.83101e-05 6.31372e-05 9.75968e-05 2.99172e-05 4.98071e-06 1.79506e-05 5.54717e-05 3.99725e-05 3.24432e-05 6.85851e-05 6.06281e-05 4.3299e-05 0.000100959 2.27915e-05 2.1361e-05 2.98677e-05 7.44944e-05 5.46297e-05 4.00589e-05 5.04238e-05 6.58082e-05 4.19581e-05 3.28936e-05 6.32917e-05 7.48713e-05 2.12879e-05 1.34655e-05 6.95103e-05 0.000120672 5.91958e-05 6.17943e-05 5.73116e-05 3.07194e-05 4.73556e-05 5.20158e-05 2.781e-05 4.87005e-05 0.000124078 0.000121571 0.000130336 8.60991e-05 6.96475e-05 6.16289e-05 3.84839e-05 0.000216851 0.000142433 0.000203822 5.49904e-05 6.39344e-05 4.12089e-05 3.31463e-05 6.67658e-05 0.000123327 3.59576e-05 0.0544636 5.69539e-05 4.19173e-05 2.78694e-05 9.29514e-05 2.88351e-05 7.56815e-05 5.37676e-05 0.000155128 3.19292e-05 5.25147e-05 5.82072e-05 4.01871e-05 9.05908e-05 0.000110506 6.53813e-05 3.87553e-05 2.71528e-05 0.0328932 8.18084e-05 0.000188871 0.000111243 6.55795e-05 4.958e-05 6.37936e-05 0.000133863 4.7429e-05 4.05913e-05 2.91143e-05 7.63845e-05 8.84344e-05 3.96009e-05 5.82822e-05 4.58264e-05 3.73134e-05 5.96668e-05 4.92393e-05 0.000131266 0.104552 6.48691e-05 6.50402e-05 4.21625e-05 1.51451e-05 5.05675e-05 3.92357e-05 4.37478e-05 7.825e-05 8.45779e-05 3.37513e-05 4.53001e-05 2.21131e-05 8.15371e-05 1.54872e-05 8.29921e-05 5.20523e-05 5.62116e-05 2.30774e-05 4.17828e-05 7.65132e-05 8.01655e-05 0.000103545 9.4209e-05 4.20693e-05 6.53132e-05 6.05002e-05 5.43033e-05 3.50301e-05 0.000146375 6.02631e-05 4.65836e-05 6.38361e-05 5.49282e-05 1.81629e-05 0.000105745 5.91674e-05 5.69076e-05 6.56712e-05 0.000181016 7.1867e-05 7.63144e-05 7.29189e-05 8.35489e-05 5.65103e-05 2.23894e-05 1.6048e-05 0.0367959 6.80763e-05 0.000112152 7.6638e-05 0.000100253 4.44729e-05 2.35081e-05 8.75918e-05 7.69256e-05 5.55415e-05 5.53829e-05 4.53001e-05 7.87171e-05 5.3344e-05 5.22882e-05 8.85356e-05 9.56252e-05 6.9313e-05 7.13488e-05 4.52438e-05 2.50969e-05 8.75505e-05 0.000148661 6.21852e-05 5.30388e-05 9.49115e-05 0.000156974 0.000128694 6.6969e-05 9.07234e-05 0.000140029 3.15167e-05 0.000120766 2.94281e-05 2.85779e-05 8.60677e-05 8.54203e-05 6.77649e-05 4.58433e-05 0.000175402 9.20316e-05 4.68442e-05 6.41528e-05 0.0225814 4.60008e-05 0.000118957 4.54672e-05 7.6792e-05 4.44918e-05 8.29794e-05 6.44328e-05 4.91082e-05 5.46848e-05 6.04661e-05 4.57152e-05 8.50011e-05 5.49999e-05 4.24887e-05 2.83736e-05 3.0266e-05 9.28928e-05 8.04922e-05 8.6573e-05 5.64455e-05 6.41866e-05 5.06063e-05 0.0388096 4.68867e-05 7.78755e-05 7.21028e-05 4.14305e-05 5.79854e-05 7.87625e-05 4.02547e-05 6.54374e-05 4.34609e-05 7.74785e-05 3.02283e-05 3.47474e-05 0.000111317 5.34759e-05 2.28208e-05 0.000221945 3.32846e-05 6.98389e-05 8.02604e-05 8.97677e-05 4.42313e-05 6.74273e-05 4.13108e-05 7.28074e-05 5.31781e-05 6.24395e-05 4.42745e-05 7.33325e-05 2.85431e-05 0.000121173 3.51402e-05 5.73136e-05 3.80491e-05 4.81735e-05 3.95166e-05 3.30583e-05 1.24569e-05 5.02956e-05 0.000100375 7.63498e-05 3.98082e-05 4.00238e-05 6.15977e-05 4.96373e-05 4.77277e-05 5.88019e-05 2.37326e-05 1.65885e-05 8.52587e-05 3.89028e-05 2.93977e-05 8.73375e-05 3.84408e-05 5.9065e-05 0.0225411 6.0049e-05 3.66898e-05 2.951e-05 3.75645e-05 3.54486e-05 9.51997e-05 5.15366e-05 4.62474e-05 0.000136083 5.58546e-05 0.000238585 6.25159e-05 8.57179e-05 1.86052e-05 5.89858e-05 5.50811e-05 0.000117815 8.15438e-05 5.66559e-05 8.99015e-05 0.000116807 1.70649e-05 8.48387e-05 6.73824e-05 4.20005e-05 6.12599e-05 0.000122108 2.68022e-05 5.21011e-05 3.9603e-05 6.0596e-05 4.31106e-05 9.02994e-05 3.34992e-05 9.79358e-05 0.000101315 5.79838e-05 3.76878e-05 5.73009e-05 1.76086e-05 2.41472e-05 9.41111e-05 3.80468e-05 7.34981e-05 9.21703e-05 4.83758e-05 5.87056e-05 7.33372e-05 7.44404e-05 3.85722e-05 5.768e-05 0.00015067 7.01214e-05 5.0802e-05 4.28132e-05 5.04581e-05 7.70998e-05 7.25496e-05 8.11376e-05 1.83034e-05 0.000118717 0.000138335 3.47905e-05 1.62706e-05 4.76472e-05 6.88332e-05 1.93502e-05 5.32354e-05 8.19316e-05 6.59155e-05 3.9399e-05 5.04859e-05 6.69066e-05 4.68204e-05 3.11565e-05 6.91866e-05 6.25722e-05 5.12247e-05 7.86842e-05 2.28117e-05 9.03493e-05 0.000113901 0.000113681 7.01066e-05 5.96499e-05 2.53461e-05 2.98145e-05 6.88284e-05 5.53361e-05 5.42575e-05 2.69389e-05 4.15716e-05 4.57035e-05 8.48035e-05 7.15598e-05 0.0259547 2.90788e-05 6.89912e-05 7.51332e-05 5.74681e-05 1.46478e-05 4.13415e-05 2.95884e-05 9.01051e-05 1.48181e-05 8.48283e-05 7.88245e-05 3.30837e-05 0.000103363 3.09923e-05 0.000104154 5.88702e-05 5.23829e-05 4.93512e-05 0.000137337 4.53941e-05 5.93462e-05 6.92164e-05 0.000117317 5.83812e-05 5.02176e-05 4.63294e-05 8.18815e-05 6.99188e-05 5.10407e-05 6.69925e-05 7.99102e-05 9.83415e-05 5.15655e-05 3.29871e-05 5.20651e-05 6.96234e-05 0.000100384 3.49241e-05 0.0279395 3.62176e-05 2.51464e-05 0.000151979 0.000105796 1.92074e-05 0.000108761 3.81027e-05 0.000121758 7.16547e-05 3.08618e-05 4.33431e-05 5.98951e-05 0.000327696 3.7873e-05 4.41052e-06 6.88445e-05 9.02947e-05 0.000108578 6.82862e-05 1.571e-05 5.33691e-05 3.27767e-05 0.000121889 6.39171e-05 9.90294e-05 7.55771e-05 5.35649e-05 6.69484e-05 0.0868337 3.56124e-05 6.66288e-05 0.000118064 3.45547e-05 8.43025e-05 4.51321e-05 4.99725e-05 5.25451e-05 0.000128844 7.46522e-05 0.000126631 9.426e-05 9.82879e-05 1.62179e-05 6.40048e-05 3.27192e-05 4.35035e-05 3.91497e-05 0.000111936 0.0323036 4.8043e-05 3.06743e-05 5.33842e-05 6.60748e-05 5.27917e-05 0.00013213 8.9921e-05 0.000108714 0.000182859 5.73327e-05 7.27574e-05 3.82443e-05 7.80266e-05 5.18197e-05 4.51426e-05 0.000139237 1.94038e-05 4.29053e-05 4.73867e-05 6.86406e-05 4.96597e-05 6.14821e-05 0.000255197 5.46415e-05 5.40094e-05 8.17107e-05 3.47929e-05 0.000105344 6.44227e-05 4.29816e-05 3.18907e-05 7.59583e-05 6.82611e-05 9.57018e-05 1.70086e-05 7.1482e-05 4.76563e-05 3.49936e-05 0.000141045 6.87547e-05 7.18563e-05 4.83541e-05 4.60047e-05 9.93774e-05 3.867e-05 0.000128913 8.83664e-05 5.20073e-05 2.50092e-05 7.57722e-05 4.49061e-05 3.88411e-05 8.4698e-05 8.31131e-05 5.61643e-05 0.000121262 5.84591e-05 0.000113174 5.47815e-05 2.83321e-05 4.67455e-05 7.62402e-05 7.3627e-05 5.08153e-05 0.000131129 3.46158e-05 7.20928e-05 6.92571e-05 2.7219e-05 2.03855e-05 7.60179e-05 5.00071e-05 5.16409e-05 3.58573e-05 5.39917e-05 4.08225e-05 6.65164e-05 5.98108e-05 0.000103464 8.12193e-06 8.90109e-05 8.37267e-05 0.000100044 8.08534e-05 9.16756e-05 5.59795e-05 0.0215897 0.0075844 3.93379e-05 6.74543e-05 1.5481e-05 8.79901e-05 0.000105176 4.2627e-05 0.000119466 1.22008e-05 7.15114e-05 8.89064e-05 0.000137055 0.000112284 3.3732e-05 4.62999e-05 9.33317e-05 5.11874e-05 1.75149e-05 6.09852e-05 6.48792e-05 4.60702e-05 5.97636e-05 0.000109969 6.57102e-05 7.1643e-05 0.0726243 5.49666e-05 0.00010398 2.29954e-05 9.69082e-05 7.23632e-05 0.0284764 4.61695e-05 4.72239e-05 3.419e-05 8.65131e-05 4.81367e-05 0.00608888 5.56699e-05 6.35761e-05 9.42471e-05 0.000102618 2.53946e-05 7.51712e-05 7.74372e-05 1.68077e-05 3.02957e-05 4.12366e-05 5.92218e-05 7.67927e-05 5.81876e-05 0.000212329 1.92528e-05 4.01657e-05 4.36047e-05 7.44742e-05 6.48697e-05 0.000186785 4.12896e-05 2.07364e-05 0.000129397 4.32761e-05 3.12294e-05 2.80394e-05 8.25717e-05 6.26119e-05 7.24435e-05 7.01724e-05 7.05969e-05 6.71527e-05 0.000135044 9.97716e-05 5.17402e-05 4.87462e-05 6.56868e-05 2.44475e-05 3.67371e-05 8.04739e-05 5.33937e-05 0.000101462 5.50053e-05 4.26554e-05 1.198e-05 0.000104777 4.77309e-05 8.73142e-05 3.56071e-05 6.35141e-05 0.0583468 2.13312e-05 5.16148e-05 6.19879e-05 6.50441e-05 0.00025657 7.298e-05 2.93558e-05 4.74925e-05 4.60304e-05 0.000111923 9.40176e-05 5.15717e-05 5.92024e-05 5.2199e-05 4.32466e-05 3.67479e-05 7.21704e-05 9.32039e-05 5.90482e-05 0.000103729 4.5356e-05 5.24753e-05 9.27689e-05 4.46356e-05 5.10176e-05 3.1339e-05 4.7186e-05 5.40829e-05 5.01291e-05 3.09414e-05 7.2721e-05 4.81216e-05 0.000126267 
8.84232e-05 5.93142e-05 6.38923e-05 3.07159e-05 0.000138901 3.75511e-05 4.4039e-05 1.94855e-05 3.70211e-05 1.00367e-05 5.28153e-05 2.97259e-05 0.0172398 0.0104011 8.42431e-05 0.000101848 0.000432993 9.42482e-05 2.2693e-05 9.19117e-05 9.50953e-05 7.65678e-05 0.000108622 0.0724469 7.1114e-05 0.00019066 0.000102984 9.19609e-05 0.00796293 2.10978e-05 3.55197e-05 3.21235e-05 0.000217219 7.47413e-05 3.63879e-05 3.42499e-05 0.00029284 0.00822518 2.34518e-05 1.78673e-05 3.49235e-05 4.6727e-05 8.38342e-05 3.67926e-05 7.29497e-05 7.70572e-05 6.22848e-05 8.04971e-05 4.22719e-05 0.000763216 2.57316e-05 3.00596e-05 3.31441e-05 0.000159443 0.00010098 4.69784e-05 6.11885e-05 0.04448 8.75372e-05 7.45388e-05 1.83004e-05 1.48679e-05 0.000168367 9.03788e-05 0.000108794 4.55191e-05 8.43397e-05 3.73101e-05 4.2124e-05 4.42801e-05 7.6234e-05 7.1261e-05 1.96978e-05 0.000613889 4.67635e-05 3.70516e-05 0.000182475 8.19482e-05 0.0566111 1.20968e-05 5.11339e-05 7.0213e-05 2.16068e-05 2.03817e-05 5.48164e-05 9.47556e-05 0.00013676 3.71037e-05 8.50487e-05 4.67925e-05 8.91554e-05 0.000229195 6.52418e-05 2.20658e-05 3.04146e-05 5.07895e-05 4.61643e-05 4.08573e-05 2.80753e-05 1.32982e-05 0.000165883 2.08454e-05 0.00012764 0.0136102 0.000121741 1.32429e-05 5.62858e-05 0.000179365 3.59175e-05 0.000405093 4.9897e-05 6.09582e-05 3.28489e-05 7.83107e-05 2.60743e-05 6.59493e-05 0.000424363 0.000128621 4.39874e-05 0.000129438 0.0281389 4.14868e-05 1.14739e-05 6.47521e-05 1.60903e-05 4.58249e-05 0.000126188 0.000274275 2.20114e-05 4.4095e-05 3.70063e-05 6.32231e-05 6.37634e-05 5.20835e-05 0.000476045 2.27938e-05 7.47243e-05 6.55927e-05 0.000135074 5.76083e-05 0.000148242 0.000112531 3.12005e-05 1.98823e-05 6.39968e-05 6.92174e-05 7.18095e-05 0.0425867 0.0171245 5.43862e-05 2.47724e-05 3.22457e-05 5.17949e-05 8.75924e-05 6.57899e-05 3.34112e-05 4.2247e-05 4.59544e-05 0.000181704 0.000325821 0.000200735 1.24909e-05 3.84693e-05 3.79496e-05 6.37786e-05 5.55313e-05 8.35066e-05 5.7132e-05 2.3408e-05 1.85468e-05 1.92063e-05 0.000191554 8.80534e-05 0.000331232 7.08387e-05 0.000111832 2.93084e-05 0.0298051 8.82673e-05 3.31531e-05 2.45669e-05 9.0388e-05 3.82092e-05 9.48489e-05 3.26479e-05 5.14106e-05 6.28245e-05 0.000208879 4.13969e-05 6.629e-05 5.36043e-05 6.45861e-06 0.000207423 0.000174158 3.46698e-05 0.000264527 1.07728e-05 3.19698e-05 0.000143123 7.81905e-05 2.02775e-05 0.000175802 0.000374239 8.46264e-05 1.81885e-05 2.9949e-05 1.17593e-05 3.79427e-05 5.67298e-05 0.000235927 6.56135e-05 7.93207e-05 3.9869e-05 2.3584e-05 4.24045e-05 0.000224257 0.000327019 0.000185389 2.93112e-05 5.11269e-05 2.61381e-05 0.0101486 8.13935e-05 5.15373e-05 2.68376e-05 6.2883e-05 2.58611e-05 9.12271e-05 4.8768e-05 5.16744e-05 0.000113679 4.55398e-05 0.000117084 3.18134e-05 7.65494e-05 1.61948e-05 3.2387e-05 2.72619e-05 0.000288656 3.96821e-05 5.63358e-05 0.000395289 0.000173977 1.42902e-05 0.000129726 2.28565e-05 8.94811e-05 7.86266e-05 0.00010405 3.96223e-05 8.60947e-05 8.32622e-06 1.91844e-05 0.0001024 9.54561e-05 7.27162e-05 0.000117241 2.44279e-05 5.24815e-05 0.0112497 6.46359e-05 7.38873e-05 3.61282e-05 0.000665645 7.85339e-05 3.93264e-05 4.88164e-05 3.6405e-05 4.76954e-05 2.13915e-05 1.95927e-05 0.000210386 0.000689817 0.000129358 1.97267e-05 7.29623e-05 7.89487e-05 2.91064e-05 8.04296e-05 4.03388e-05 3.86872e-05 6.97575e-05 0.00020957 0.000656526 3.59415e-05 0.000119702 4.47871e-05 0.000118763 3.38557e-05 7.07875e-05 8.49565e-05 7.13777e-05 8.04885e-05 3.68006e-05 4.36722e-05 2.84819e-05 0.000105166 3.83598e-05 5.77669e-05 0.000109565 0.000230567 2.44506e-05 7.34108e-05 0.000388854 8.15694e-05 3.05391e-05 2.20049e-05 4.47289e-05 5.70887e-05 6.50545e-05 0.000190696 4.51877e-05 3.51281e-05 0.000145057 0.000487818 2.48866e-05 3.38791e-05 3.82098e-05 3.42397e-05 0.000106514 5.24524e-05 6.01571e-05 4.77231e-05 4.06148e-05 0.000158381 0.000199178 3.70978e-05 4.08629e-05 5.31366e-05 5.41163e-05 4.3389e-05 4.77576e-05 1.95642e-05 4.55036e-05 5.68615e-05 0.000409137 3.71515e-05 0.000101009 8.16384e-05 0.000133286 0.000122282 0.0231135 0.000243983 5.7057e-05 0.000318143 0.000333232 3.20959e-05 0.0194085 6.38147e-05 5.0128e-05 5.78405e-05 0.00968474 0.000703131 5.50236e-05 2.43033e-05 4.47475e-05 0.00013678 6.37317e-05 0.0290467 1.25513e-05 4.84107e-05 4.28319e-05 5.84122e-05 5.18124e-05 0.000155812 0.000117007 0.000104341 0.000105716 2.73082e-05 8.48992e-05 5.147e-05 3.72789e-05 2.19825e-05 6.28631e-05 6.41559e-05 3.44977e-05 8.08584e-05 3.33788e-05 1.41216e-05 8.8239e-05 7.75678e-05 0.0086803 5.07715e-05 5.95179e-05 9.66001e-05 0.000327662 2.30799e-05 0.000224668 6.54421e-05 5.51213e-05 4.05653e-05 4.01107e-05 4.94846e-05 1.79658e-05 3.46592e-05 9.1819e-05 2.64665e-05 0.00104516 5.74388e-05 3.95859e-05 8.9938e-05 3.4381e-05 0.000104295 4.70768e-05 0.000139011 7.97331e-05 8.38199e-05 8.60734e-05 6.8843e-05 1.66177e-05 8.53558e-05 2.12054e-05 0.000415351 2.40605e-05 2.58482e-05 1.56779e-05 0.000149711 3.20777e-05 3.90784e-05 7.96365e-05 3.41616e-05 0.000300789 7.65199e-05 4.12835e-05 5.75596e-05 7.58989e-05 7.71697e-05 7.57686e-05 5.38984e-05 4.75779e-05 0.0455274 0.000269725 4.72975e-05 0.0315247 2.67678e-05 0.000116856 0.0333112 6.2631e-05 0.000135686 3.34836e-05 3.88959e-05 0.000114131 7.60461e-05 1.4199e-05 2.9031e-05 3.182e-05 4.06362e-05 7.80322e-05 1.34215e-05 7.99738e-05 9.1542e-06 8.85708e-05 6.22912e-05 5.69489e-05 3.66551e-05 0.000125164 8.24347e-05 2.58382e-05 6.47411e-05 0.000160462 2.46492e-05 0.000197017 5.23399e-05 7.19384e-05 4.85457e-05 0.000692454 0.000426803 3.4963e-05 4.65353e-05 6.21376e-05 5.2197e-05 2.26704e-05 7.59463e-05 6.93371e-05 8.3433e-05 3.43805e-05 0.0300487 3.95581e-05 4.51938e-05 8.814e-05 4.88143e-05 9.88352e-05 9.16242e-05 6.84074e-05 0.000108871 8.24477e-05 7.84669e-05 2.53823e-05 0.000202893 1.8065e-05 2.74613e-05 3.18657e-05 0.000130571 0.000386144 8.57108e-05 0.000431406 0.0002388 0.000216213 5.56375e-05 0.000339427 0.000180659 4.30747e-05 0.00010547 7.5499e-05 5.07373e-05 4.66102e-05 5.58325e-05 6.44942e-05 0.024762 2.39101e-05 5.44673e-05 3.74907e-05 6.4669e-05 0.0244297 9.23287e-05 0.000260307 1.94777e-05 1.18349e-05 2.35464e-05 0.00043978 2.83201e-05 4.38425e-05 0.000114237 9.27631e-05 0.000120119 7.84585e-05 0.00039919 9.58746e-05 5.57542e-05 0.000185081 3.73689e-05 0.000114827 6.35616e-05 3.29491e-05 6.66362e-05 4.75178e-05 7.26358e-05 0.000523484 3.19439e-05 2.13701e-05 3.81024e-05 2.67629e-05 8.39213e-05 7.4845e-06 0.00010696 3.18532e-05 9.59615e-05 0.00012006 5.1687e-05 5.23461e-05 3.74351e-05 5.5026e-05 4.64415e-05 7.80235e-05 0.000174668 0.000128438 0.000119037 9.6259e-05 9.08791e-05 8.07971e-05 6.80055e-05 6.99363e-05 5.93691e-05 9.12459e-05 3.19681e-05 5.18865e-05 3.74464e-05 3.82566e-05 0.000154826 2.94277e-05 8.52572e-06 0.000150297 0.00017369 2.75384e-05 0.0476557 3.77255e-05 3.17332e-05 1.49729e-05 6.88562e-05 0.000375358 0.000148245 2.78406e-05 6.45599e-05 0.015396 0.000113337 7.93745e-05 2.48187e-05 8.17755e-05 1.29176e-05 3.99482e-05 0.000118103 0.000163786 1.32574e-05 0.0258526 0.000117943 4.33513e-05 3.05607e-05 0.000165453 0.000253496 9.18182e-05 0.000296656 0.000219714 7.16024e-05 0.000128632 2.31759e-05 4.01048e-05 6.58886e-05 5.00783e-05 4.08661e-05 3.97335e-05 0.000172267 6.31767e-05 7.23867e-05 0.0201583 7.39415e-05 0.000102168 0.000356545 0.000196225 0.000113917 4.1162e-05 3.03393e-05 0.000157545 5.41098e-05 0.000148612 6.91234e-05 1.83775e-05 0.000160528 6.99482e-05 2.75139e-05 5.48243e-05 5.54379e-05 0.000132185 0.0335695 6.47259e-05 4.95941e-05 0.00010575 3.63613e-05 3.35041e-05 2.48886e-05 0.00026067 0.000209439 0.000203057 0.000116531 8.66777e-05 3.65977e-05 5.5912e-05 9.40742e-05 4.18495e-05 0.000108691 6.31555e-06 7.55663e-05 9.35818e-05 3.42849e-05 6.99269e-05 9.33872e-05 3.74086e-05 4.16451e-05 3.23087e-05 3.60215e-05 5.04896e-05 6.98032e-05 0.000142688 7.92738e-05 3.72802e-05 0.000191384 7.95528e-05 9.96756e-05 7.13343e-05 7.65366e-05 2.67909e-05 8.65449e-05 4.91403e-05 4.70598e-05 2.49709e-05 7.30868e-05 1.84976e-05 0.000557517 4.59491e-05 0.000110378 0.00013733 2.78117e-05 5.4135e-05 6.67922e-05 0.000186378 0.000101653 0.00020451 1.46736e-05 0.000114392 3.0859e-05 5.95916e-05 4.33742e-05 4.07297e-05 3.07886e-05 3.72155e-05 7.33865e-05 0.000292777 2.62509e-05 9.7351e-05 0.00026605 2.57987e-05 6.99572e-05 0.000136288 4.83313e-05 9.0801e-05 4.94855e-05 6.4155e-05 0.000216994 2.84726e-05 1.90038e-05 7.16007e-05 4.02433e-05 2.56797e-05 1.16167e-05 3.31389e-05 8.4389e-05 2.9974e-05 0.000144707 3.9148e-05 0.000132944 0.000147574 4.26436e-05 1.988e-05 5.72439e-05 6.61652e-05 8.66761e-05 5.70633e-05 9.68476e-05 5.15272e-05 0.028889 3.65858e-05 2.4881e-05 3.71768e-05 0.000118168 0.000104414 0.000207588 0.000353998 1.89306e-05 9.10536e-05 6.61995e-05 5.25551e-05 8.02745e-05 6.13565e-05 3.04483e-05 6.32376e-05 4.13845e-05 5.10026e-05 7.01081e-06 0.000410598 4.51512e-05 4.72388e-05 7.61388e-05 7.50455e-05 4.99876e-05 2.06675e-05 3.18668e-05 0.000230109 2.11817e-05 0.000138026 8.91716e-05 9.98431e-05 4.95644e-05 4.79319e-05 0.000611472 0.000105906 8.61767e-05 4.27637e-05 0.000105264 6.05489e-05 6.66187e-05 4.56339e-05 0.000131346 0.000101344 3.61007e-05 0.000100134 7.11502e-05 0.000243073 1.29363e-05 1.62692e-05 0.000100014 1.18762e-05 0.000365381 0.000112319 5.06748e-05 4.59486e-05 2.09012e-05 0.000542986 0.000118959 2.8795e-05 6.24772e-05 2.76567e-05 5.04503e-05 0.000138982 0.000308018 3.75874e-05 0.00822768 2.12725e-05 0.000191985 0.0347683 2.13563e-05 3.72252e-05 2.3164e-05 3.94662e-05 0.000190704 5.42791e-05 0.000119606 0.000118007 2.97508e-05 2.92289e-05 2.85935e-05 0.000106995 3.83823e-05 9.3085e-05 3.38607e-05 0.000125114 3.13061e-05 0.0143095 6.50561e-05 3.95496e-05 0.000125288 4.97271e-05 4.47154e-05 3.35199e-05 8.51593e-05 0.000223436 8.01021e-05 0.0160243 3.21604e-05 3.45198e-05 3.62792e-05 8.91652e-05 0.000136196 0.000209639 4.92978e-06 6.23525e-05 3.3804e-05 4.65597e-05 8.1082e-06 4.28903e-05 2.70604e-05 0.000139325 0.000128109 9.79864e-05 3.81616e-05 8.06026e-05 7.03253e-05 4.76461e-05 4.3886e-05 8.09617e-05 2.67631e-05 0.000109688 0.000112127 0.00012842 9.78936e-05 8.41614e-05 0.000149323 6.607e-05 5.45466e-05 3.65053e-05 5.8029e-05 8.34181e-05 8.80186e-05 4.44661e-05 8.01547e-05 1.60436e-05 4.38232e-05 1.30899e-05 3.92879e-05 0.00030788 5.51516e-05 6.4509e-05 6.52455e-05 8.77691e-05 8.3621e-05 0.000144035 0.0154649 2.37831e-05 0.000155485 8.49084e-05 3.09839e-05 0.000221401 0.0001085 7.21827e-06 2.55397e-05 0.000268725 0.000128232 6.08045e-05 5.33586e-05 0.000211187 7.06702e-05 7.60652e-05 0.00018543 0.000713686 4.80904e-05 0.000115328 0.000344255 0.000157306 7.43607e-05 9.14193e-05 7.07496e-05 0.000160877 7.9144e-05 9.03519e-05 0.0001131 4.13664e-05 0.000146793 5.89823e-05 0.000169845 0.00017176 5.35477e-05 8.35782e-05 0.000199603 2.41143e-05 3.8122e-05 4.53261e-05 3.15929e-05 1.88472e-05 0.000105276 3.95157e-05 4.25677e-05 3.39633e-05 8.34659e-05 7.09174e-05 9.26791e-05 0.000198094 6.49498e-05 0.000133018 3.82351e-05 5.78371e-05 7.37722e-05 3.01764e-05 1.10291e-05 5.82057e-05 1.2473e-05 6.40985e-05 2.06028e-05 3.29863e-05 1.72764e-05 8.01742e-05 2.54943e-05 1.26831e-05 2.22212e-05 6.4165e-05 6.87539e-05 4.46226e-05 0.000123082 4.56202e-05 0.00018588 0.000112073 0.000289831 2.24337e-05 5.63188e-05 1.79896e-05 0.000280734 3.83302e-05 2.96417e-05 7.09294e-05 0.000120697 7.43484e-05 0.000111341 2.07094e-05 3.95798e-05 5.42513e-05 3.57832e-05 2.40591e-05 2.24179e-05 7.85549e-05 7.76486e-05 6.50461e-05 8.20643e-05 4.35724e-05 8.38314e-05 2.87987e-05 0.000107632 2.39584e-05 8.81275e-05 0.000546816 5.63674e-05 4.99461e-05 0.000136701 2.91913e-05 6.58688e-05 8.37806e-05 0.000316798 8.7723e-05 3.84975e-05 0.000108068 2.88571e-05 3.50996e-05 0.000368815 7.94558e-05 5.63711e-05 0.000130599 0.000315378 0.000464319 0.000140969 2.7097e-05 2.98401e-05 0.000234126 7.10877e-05 0.000381082
[truncated: 11,415,937 more chars]
