# Supplementary material for: Transferable Measurements of Heredity in Models of the Origins of Life
Source: PLoS One. 2015 Oct 19;10(10):e0140663. doi: 10.1371/journal.pone.0140663 (PMC4610668; doi:10.1371/journal.pone.0140663)
Supplement: S1 Data — (ZIP) [file pone.0140663.s001.zip › data/transition/24/stability.txt]

1 0.98537716509 0.0522641238554
2 0.937211375613 0.0508490703056
3 0.927145489276 0.0503671192658
4 0.986789273347 0.0491117551108
5 0.995618599952 0.0480839700035
6 0.992951362716 0.0469750045574
7 0.992766239493 0.0453125111707
8 0.992129896082 0.0435315112844
9 0.991478571693 0.0422238409658
10 0.992633003137 0.0403114431401
11 0.990800493189 0.0393276781504
12 0.977843232575 0.0383838702839
13 0.972102141823 0.0378028360824
14 0.973433644569 0.0372559561885
15 0.990637841322 0.0362412686389
16 0.907515018365 0.0338351817728
17 0.903958455866 0.0337126802366
18 0.990796771913 0.0329945073878
19 0.985953750733 0.031951266067
20 0.98741755474 0.0312553098693
21 0.998612611371 0.0298339851922
22 0.999208992554 0.0278926934888
23 0.999561538044 0.0238901804637
24 0.995335858362 0.00175264955109
25 0.972125043201 0.00142655087429
26 0.432777501268 0.00125665671657
27 0.381422416411 0.00119396903706
28 0.422043781678 0.00113838294044
29 0.294623385483 0.0010477112042
30 0.187725732539 0.00102716952166
31 0.237078580576 0.00096739633632
32 0.257550930359 0.000963004996224
33 0.210146372116 0.000958836717711
34 0.266184661847 0.000952458288998
35 0.355900349695 0.000924914662759
36 0.254704029815 0.000900217987759
37 0.267936460619 0.000882062428045
38 0.178484604439 0.000879292693746
39 0.123413238406 0.000867108107918
40 0.0914404182389 0.000833597157207
41 0.225106812173 0.000823108616632
42 0.146202492778 0.000812716216285
43 0.331880336372 0.000801718889723
44 0.206444471123 0.000799437619805
45 0.1286490137 0.000760977956317
46 0.18120077272 0.000744355580851
47 0.201088426038 0.000714827081274
48 0.214329092623 0.000701252110709
49 0.160319308261 0.000691388448228
50 0.123532334711 0.000688436845678
51 0.144349098995 0.000677883776301
52 0.143420772229 0.000677582041697
53 0.287543188899 0.000673849186896
54 0.135115688355 0.000664828964233
55 0.169465490057 0.000658148337312
56 0.107658524502 0.000642554237722
57 0.111038417532 0.000614082725212
58 0.178118139043 0.000607829938378
59 0.207275134119 0.000605245294821
60 0.157307951257 0.000602982532313
61 0.210951537284 0.000601650626542
62 0.206810137904 0.000600009857298
63 0.164999877538 0.000585606308841
64 0.130933880823 0.000570130658313
65 0.119221836819 0.000561952849922
66 0.118337196005 0.000555126729085
67 0.123456333189 0.000543385059201
68 0.154722991184 0.000540033045923
69 0.140737539674 0.000524520545329
70 0.140674733493 0.000520470960893
71 0.171421260472 0.000519921762467
72 0.138983584591 0.000505603747004
73 0.156378919524 0.000505393384062
74 0.134414878044 0.00050271569201
75 0.152284476822 0.00049801982771
76 0.14479340277 0.000486113692548
77 0.13948789414 0.000484493158868
78 0.113598702033 0.000481000613115
79 0.281656122728 0.000478592067651
80 0.212576206716 0.000473187693733
81 0.129505280668 0.00047044892288
82 0.122060420807 0.00046458982525
83 0.159099309791 0.000461824490331
84 0.156225558848 0.000459428196888
85 0.14333333802 0.000450032197751
86 0.126863907139 0.000434854367791
87 0.182764631644 0.000431450574731
88 0.202901065233 0.000428172884274
89 0.147293945565 0.000421846526137
90 0.168717004553 0.00041551131328
91 0.130122423274 0.000407372745437
92 0.23904164379 0.000405017353293
93 0.165435229794 0.000391705314735
94 0.151384377828 0.000390834432131
95 0.155210620093 0.000385287316874
96 0.116299550301 0.000384371593199
97 0.114152999087 0.000376184094436
98 0.146155198359 0.000370896685608
99 0.184090099032 0.000368780910863
100 0.124595916183 0.0003662793082
101 0.148598847711 0.000364575520119
102 0.160280130864 0.00036321896557
103 0.17716205377 0.000361487253163
104 0.155039819924 0.000358438545865
105 0.14723971892 0.00035488048788
106 0.115787958312 0.000353374223731
107 0.122510299559 0.000349796542709
108 0.121212575943 0.000345875932564
109 0.118251563507 0.000339036201227
110 0.122562808562 0.000337628341064
111 0.138172294593 0.000335245546983
112 0.161217019075 0.000333840656405
113 0.130156363046 0.000331779266131
114 0.131665345544 0.000329870962126
115 0.131746986134 0.000329681924197
116 0.124993553354 0.000327092262849
117 0.141596519439 0.000324920330879
118 0.125891994771 0.000321478598448
119 0.104285828709 0.000317711587797
120 0.109941177673 0.000310865225185
121 0.118934237668 0.00030983690885
122 0.0675227995608 0.000302249629782
123 0.13055337458 0.000299594134378
124 0.156907846538 0.000297501458728
125 0.129764705172 0.000294786801911
126 0.114353689966 0.000289366818316
127 0.114634466324 0.000287623407005
128 0.147613116695 0.000286039786094
129 0.11846890349 0.000284085080443
130 0.145603204193 0.000281671041426
131 0.131810974006 0.000280026983073
132 0.133301833821 0.000279297888279
133 0.119659143726 0.000277697642911
134 0.131518238605 0.000276142285435
135 0.120028979444 0.000275210108368
136 0.10582353784 0.000274273185026
137 0.106141675278 0.000269905943541
138 0.109445815809 0.000269745513555
139 0.12748660781 0.000267599063874
140 0.0975939320684 0.000264502175635
141 0.127446458285 0.00026274224506
142 0.128949403397 0.000261814498443
143 0.166137154802 0.000261325452581
144 0.158806351029 0.000258285765469
145 0.110322419251 0.000256043983942
146 0.102739641511 0.000253837828437
147 0.090054119307 0.000252717527059
148 0.15362705932 0.000251003555124
149 0.128311952539 0.000247396069206
150 0.120500218277 0.000246573316781
151 0.105963840545 0.00024595441279
152 0.141695523882 0.000243890952094
153 0.0985450710788 0.000240700435786
154 0.107868091488 0.000239364062043
155 0.11546279033 0.000235355955303
156 0.104785692833 0.000234227884213
157 0.120208407606 0.000232644190269
158 0.109564142793 0.000231206779801
159 0.113342211879 0.000229687975047
160 0.0986250413909 0.0002292039408
161 0.125567270712 0.000227519770463
162 0.104654954221 0.000224183760695
163 0.104846007272 0.000223555091406
164 0.107762747174 0.000217898462244
165 0.0993295016548 0.000216887666879
166 0.107191765325 0.000215917221115
167 0.164355803329 0.000214989688273
168 0.106108035586 0.000212776480337
169 0.116812463377 0.00020972038991
170 0.11984964817 0.000209003576955
171 0.0999566371169 0.000207140375042
172 0.110519903704 0.000205792078293
173 0.147337354214 0.00020424964357
174 0.110788261813 0.000203795342144
175 0.101146744957 0.000203309541959
176 0.100672877249 0.000200040954402
177 0.125024358939 0.000196234706119
178 0.131076763191 0.000194691421223
179 0.131482633328 0.000192993295387
180 0.127199537387 0.000192009764816
181 0.0936094926356 0.000190586124869
182 0.0863161129419 0.000189225799184
183 0.0987999237446 0.000188950364908
184 0.0973315950687 0.000186810648528
185 0.124978543784 0.000186083074361
186 0.118282840733 0.000182494354795
187 0.140620568891 0.000181494250652
188 0.102280911065 0.00017979410904
189 0.114068660058 0.00017924030185
190 0.0898843952769 0.00017848474121
191 0.121684807428 0.000178030269881
192 0.0932441950207 0.000176900326941
193 0.0824379093342 0.000175393365642
194 0.135598857115 0.000173306797753
195 0.133539114638 0.000171949590162
196 0.152517170457 0.00017037780216
197 0.0932010536614 0.00016940447388
198 0.104752530299 0.000169268205504
199 0.0935370714593 0.000167914031337
200 0.116768106819 0.000166791200047
201 0.126635248306 0.000165180212717
202 0.0980661076678 0.000162504259665
203 0.142984675403 0.000160063356765
204 0.108997720905 0.000159683195182
205 0.121457520471 0.000158348958979
206 0.12142106434 0.000156506700096
207 0.0881505040176 0.000155446111797
208 0.122078135236 0.000153376867485
209 0.100324852338 0.000152406589436
210 0.112241045843 0.000150773557082
211 0.126840581038 0.000150194439601
212 0.0819076948601 0.000147478895675
213 0.0956537165781 0.000145256360509
214 0.123997275123 0.000145025697068
215 0.0924981660853 0.000144373111402
216 0.0987417759645 0.000143656365013
217 0.101910569516 0.000141704744802
218 0.109962381253 0.000141148582681
219 0.0878691927651 0.000139832730361
220 0.108266812239 0.000139564748686
221 0.102034239411 0.000138638776544
222 0.123411725789 0.000137057709318
223 0.0918004919014 0.000136598024296
224 0.105634140867 0.000135748133183
225 0.11884650392 0.000134897343305
226 0.108687321184 0.000134643801041
227 0.108112038412 0.000134112178026
228 0.117554514834 0.000133299959417
229 0.110297338707 0.000132804169461
230 0.0883113789313 0.000131942363573
231 0.0689565981725 0.000130772936285
232 0.110509339155 0.000130077830301
233 0.109690762603 0.000129378670673
234 0.116494382059 0.000128162569761
235 0.107639791573 0.000126785899035
236 0.117515055145 0.000126167755663
237 0.112411811627 0.000125364847525
238 0.0791776639996 0.000125135986354
239 0.131962750145 0.000122944263729
240 0.107723400318 0.000122321591076
241 0.113860838268 0.000121898420539
242 0.0878854177366 0.000120889508907
243 0.116999801425 0.000120045747211
244 0.0822096971951 0.000119180934646
245 0.130418741562 0.000116900699056
246 0.117156580111 0.00011639248236
247 0.103692284716 0.000116206510353
248 0.0918011056913 0.000115678148341
249 0.101908803615 0.000114744300058
250 0.0886293330444 0.00011384475405
251 0.102909723248 0.000112442719566
252 0.113382135029 0.000111480720794
253 0.0977302047977 0.000110911328427
254 0.114342409515 0.000110199341034
255 0.100110498997 0.000109597833249
256 0.0880687740073 0.000108067678426
257 0.0862301704023 0.000106430359208
258 0.109544503737 0.000105187676995
259 0.106665088236 0.000104508336954
260 0.094857876093 0.000103628755247
261 0.091718133879 0.000102629589768
262 0.0967455087201 0.000102068368482
263 0.0975538005957 0.000101774155257
264 0.10693191327 0.000101467110937
265 0.13102662329 0.000100769786311
266 0.128107654943 0.000100010559084
267 0.104428106868 9.95152062221e-05
268 0.11692942999 9.91840913317e-05
269 0.0979909724252 9.86830238258e-05
270 0.0839105269553 9.82452831402e-05
271 0.127886087644 9.71828583101e-05
272 0.101248316006 9.67903376199e-05
273 0.117351807872 9.66036315211e-05
274 0.0641759713715 9.61630972076e-05
275 0.0907711052686 9.56402352461e-05
276 0.0925986176134 9.46169918841e-05
277 0.132607687481 9.35589699473e-05
278 0.119060962594 9.3068462777e-05
279 0.103515780347 9.21851504112e-05
280 0.120556654064 9.18058923674e-05
281 0.0958205833432 9.14319256896e-05
282 0.0805807610986 9.00393576605e-05
283 0.087905922439 8.89494116249e-05
284 0.115645232488 8.86333343635e-05
285 0.0812339943464 8.78584163975e-05
286 0.107574929476 8.71800359716e-05
287 0.0979453676835 8.63808718524e-05
288 0.145793330443 8.60207155637e-05
289 0.139060371203 8.57667162801e-05
290 0.0934079462443 8.50921513719e-05
291 0.153799544956 8.34577065921e-05
292 0.0719802321759 8.3139719709e-05
293 0.0766302990774 8.2119886378e-05
294 0.0926247996071 8.12148626123e-05
295 0.109530694993 8.08849330444e-05
296 0.105677015627 8.0535771582e-05
297 0.125522706524 8.00818605513e-05
298 0.0878910710485 7.92530272772e-05
299 0.134736753408 7.9010336616e-05
300 0.10831426562 7.76951141287e-05
301 0.105088210075 7.69829437103e-05
302 0.10012747325 7.67105190901e-05
303 0.124332989236 7.58404727243e-05
304 0.105481794364 7.55775340054e-05
305 0.0919337970242 7.49745688792e-05
306 0.0804468868547 7.44259241592e-05
307 0.0871069249134 7.39078574138e-05
308 0.0920723352861 7.37507711856e-05
309 0.0837988872611 7.33408128387e-05
310 0.109300939594 7.30087523603e-05
311 0.107506648691 7.24623013423e-05
312 0.114338913411 7.14779343185e-05
313 0.0865123848816 7.122030384e-05
314 0.104582196718 7.0612129964e-05
315 0.100759942882 6.95877427774e-05
316 0.079724644214 6.93846236689e-05
317 0.0841897981159 6.91264823844e-05
318 0.10132529577 6.78042144036e-05
319 0.0992890713818 6.70969766346e-05
320 0.110187018177 6.62137741743e-05
321 0.125783461862 6.54776470295e-05
322 0.10330374863 6.47604791338e-05
323 0.121477433312 6.33842998576e-05
324 0.103119343532 6.29512856292e-05
325 0.101474766064 6.26568273841e-05
326 0.112126566869 6.22062101153e-05
327 0.106152964647 6.1641826204e-05
328 0.095617887576 6.12433627059e-05
329 0.0912910427777 6.08528438477e-05
330 0.110431825937 5.99897512855e-05
331 0.0966766242293 5.95253855467e-05
332 0.123610789135 5.93040339304e-05
333 0.105858140155 5.88024307313e-05
334 0.0938754788153 5.85521659008e-05
335 0.0894171764462 5.81436824987e-05
336 0.0945876861331 5.79617539804e-05
337 0.0932835619179 5.73960007742e-05
338 0.115161490527 5.71319465753e-05
339 0.0841041782795 5.67466834338e-05
340 0.0995790495524 5.64614573341e-05
341 0.0785013525795 5.61502682087e-05
342 0.116381260138 5.5735923147e-05
343 0.120074771993 5.5282808443e-05
344 0.101115779596 5.50629203437e-05
345 0.0937454090824 5.44025129635e-05
346 0.12041500451 5.42500109118e-05
347 0.0888627459519 5.41378579545e-05
348 0.063641651003 5.36197865163e-05
349 0.108312419705 5.35996352092e-05
350 0.0805752640988 5.32004836823e-05
351 0.0951309433384 5.26013237305e-05
352 0.101634188159 5.22473920839e-05
353 0.110543051635 5.2081168907e-05
354 0.122899851053 5.1379119245e-05
355 0.111925673387 5.08603610333e-05
356 0.103301132169 5.05579679017e-05
357 0.101451090516 5.02692134319e-05
358 0.107785664902 4.98352016318e-05
359 0.0872117943986 4.90620691406e-05
360 0.0802115469014 4.85202712622e-05
361 0.119860307651 4.80151106555e-05
362 0.0987400601291 4.7905856327e-05
363 0.0882916924136 4.7386505356e-05
364 0.096542297081 4.71040068802e-05
365 0.0796840773543 4.69095225329e-05
366 0.102220229773 4.67383635153e-05
367 0.0962993989336 4.66138224012e-05
368 0.107752869722 4.62351527576e-05
369 0.0782938443401 4.59689678819e-05
370 0.100220121987 4.56902465426e-05
371 0.0685900165382 4.54789151316e-05
372 0.112967012355 4.51543786339e-05
373 0.116508774167 4.48094885154e-05
374 0.108138301878 4.43066450656e-05
375 0.107379148944 4.37438413685e-05
376 0.122148005883 4.37368955641e-05
377 0.120677810501 4.34976525476e-05
378 0.095447720603 4.33589487729e-05
379 0.0814952741517 4.29347492443e-05
380 0.105307148752 4.26496567115e-05
381 0.104780473279 4.22815366714e-05
382 0.0762773810993 4.20486880645e-05
383 0.120978850027 4.16571435229e-05
384 0.0768407373339 4.1086219336e-05
385 0.0824988466776 4.0785290738e-05
386 0.106250170338 4.07112543607e-05
387 0.0935098843832 4.05783776789e-05
388 0.0921827697179 4.01982122329e-05
389 0.126183983977 3.99508321129e-05
390 0.0804504650176 3.94302846173e-05
391 0.108848546794 3.8556631563e-05
392 0.0908583738758 3.83292696074e-05
393 0.127708031088 3.83021066649e-05
394 0.0801620244055 3.80174720376e-05
395 0.135335157762 3.76843428834e-05
396 0.0776871039063 3.74684784834e-05
397 0.101279765699 3.71396144996e-05
398 0.0959787325369 3.69766138169e-05
399 0.129900557381 3.62830696816e-05
400 0.0896988624459 3.60476316649e-05
401 0.100743624201 3.57675644834e-05
402 0.0829433700775 3.56032716865e-05
403 0.0849052407165 3.55235300961e-05
404 0.0937220148376 3.52387910998e-05
405 0.0968080387358 3.48137692263e-05
406 0.136194347911 3.47112829916e-05
407 0.120143552562 3.46214368401e-05
408 0.114721154891 3.44913034135e-05
409 0.115934396947 3.40522515933e-05
410 0.107985007394 3.3873932603e-05
411 0.0792292862949 3.37464416061e-05
412 0.077868900109 3.33574238304e-05
413 0.0811312549717 3.31325305577e-05
414 0.104351099929 3.30647749714e-05
415 0.106787779335 3.24733901873e-05
416 0.101439544918 3.19972249392e-05
417 0.103401734696 3.18345997952e-05
418 0.100726725583 3.15759888207e-05
419 0.0820486177032 3.12441710305e-05
420 0.114884227765 3.11013721079e-05
421 0.0946257431756 3.09147386461e-05
422 0.0902467478534 3.06847056963e-05
423 0.0943552206205 3.0509714946e-05
424 0.0902459261455 3.02455841274e-05
425 0.0895852574094 3.01122028523e-05
426 0.0863869014209 2.95630148423e-05
427 0.113204059388 2.94192452368e-05
428 0.083647318031 2.90063492646e-05
429 0.0980591011873 2.85677540498e-05
430 0.0975652160933 2.84152162438e-05
431 0.104228412849 2.81851416501e-05
432 0.0899171752885 2.79193717939e-05
433 0.0947145009824 2.78567772096e-05
434 0.0978826166766 2.7791838605e-05
435 0.104908581825 2.75992555185e-05
436 0.115789068672 2.73645806264e-05
437 0.0884328452664 2.73165278761e-05
438 0.0942564882727 2.70672562008e-05
439 0.11535867283 2.69349996134e-05
440 0.0880283876088 2.68559852373e-05
441 0.0898290396787 2.65734426581e-05
442 0.0991783151948 2.64768747767e-05
443 0.0907143746411 2.62201123652e-05
444 0.0944796877275 2.60569328997e-05
445 0.0959444672543 2.59947062305e-05
446 0.106380458488 2.57641245622e-05
447 0.117910850386 2.5407667294e-05
448 0.103007458748 2.51916598996e-05
449 0.0874088125029 2.5048011093e-05
450 0.0854933769131 2.48028425119e-05
451 0.0898419565222 2.45147385364e-05
452 0.105113943504 2.43726683223e-05
453 0.0931705397962 2.42688020725e-05
454 0.0668604302196 2.40635804472e-05
455 0.0827858102133 2.4017181973e-05
456 0.0807549228906 2.38992682207e-05
457 0.0881058551252 2.35248051394e-05
458 0.0817629936851 2.33387490912e-05
459 0.0742373701162 2.31588521074e-05
460 0.0799132322118 2.29134567729e-05
461 0.0911941278113 2.27618351936e-05
462 0.0887220059035 2.26261390759e-05
463 0.0927924880073 2.25313957036e-05
464 0.0798867429681 2.23418269707e-05
465 0.0965667690535 2.22521603353e-05
466 0.0911803381037 2.20038705683e-05
467 0.0762976904986 2.17836179231e-05
468 0.0932321000882 2.14540418786e-05
469 0.0898475053842 2.13045284433e-05
470 0.103680391807 2.1218475098e-05
471 0.0841354830208 2.08884925591e-05
472 0.0841429454963 2.0792542326e-05
473 0.0875123633475 2.07646342659e-05
474 0.0927364115262 2.06110817451e-05
475 0.0782974253943 2.03564776314e-05
476 0.0924186246452 2.01359450773e-05
477 0.0826173663731 1.99628888716e-05
478 0.105006675423 1.98363802771e-05
479 0.102558321234 1.95315628497e-05
480 0.103832378009 1.91167941424e-05
481 0.0937212207753 1.89340612927e-05
482 0.0913757051903 1.87122019898e-05
483 0.100300929385 1.86689471955e-05
484 0.102532343687 1.8589546966e-05
485 0.106951205057 1.81579640969e-05
486 0.0977636327476 1.80006857286e-05
487 0.0993177037836 1.7727858712e-05
488 0.099463220245 1.76121520775e-05
489 0.101791687776 1.74644084127e-05
490 0.0892736129484 1.73066981937e-05
491 0.106746010217 1.72152301955e-05
492 0.116347930713 1.71111375957e-05
493 0.0891084517718 1.70343701667e-05
494 0.0925648125754 1.68657437069e-05
495 0.0992149399886 1.66283819383e-05
496 0.10873628241 1.65431212142e-05
497 0.0900386002208 1.6336542846e-05
498 0.0953578022824 1.62650331552e-05
499 0.0995517732294 1.61035633636e-05
500 0.0933244894917 1.60078423183e-05
501 0.0890269411643 1.58448444855e-05
502 0.0949278331916 1.57617312858e-05
503 0.0808851009601 1.57113984977e-05
504 0.0860370648725 1.55186701106e-05
505 0.0778951342259 1.52773677111e-05
506 0.113200864327 1.50930626193e-05
507 0.0955569699605 1.49657781212e-05
508 0.0935429152651 1.48826063509e-05
509 0.0907192863863 1.47419771797e-05
510 0.0853359366288 1.45058399531e-05
511 0.113599259019 1.43196266444e-05
512 0.11295880153 1.42460550281e-05
513 0.0884628130151 1.41483782546e-05
514 0.0926423167994 1.40252038337e-05
515 0.133208957128 1.39146642284e-05
516 0.107894951255 1.35031676721e-05
517 0.0966101363784 1.3462441777e-05
518 0.112784713497 1.31601225753e-05
519 0.103709271526 1.30173350072e-05
520 0.114422719435 1.29336884047e-05
521 0.0876171903819 1.27607939188e-05
522 0.0985424379822 1.27111621471e-05
523 0.122476606336 1.25210055904e-05
524 0.109411608926 1.24083541988e-05
525 0.0847253506482 1.22832162935e-05
526 0.096074343019 1.22108684287e-05
527 0.0998945124562 1.21165115524e-05
528 0.103890408955 1.18872547729e-05
529 0.100833862819 1.17200968052e-05
530 0.0870216326711 1.16132202226e-05
531 0.112651215392 1.15855308429e-05
532 0.102921665317 1.13845083801e-05
533 0.104311242892 1.12996493219e-05
534 0.0841146828674 1.12436467577e-05
535 0.0859957464424 1.11782078745e-05
536 0.105980598786 1.10478989518e-05
537 0.08531083199 1.09750051893e-05
538 0.106390086643 1.08847220541e-05
539 0.0929216592391 1.06800655842e-05
540 0.0871174353277 1.04685682613e-05
541 0.09934163853 1.04117691317e-05
542 0.10103473683 1.02055794324e-05
543 0.118187394384 1.00109134632e-05
544 0.104612801147 9.88958094922e-06
545 0.116208840316 9.82056854013e-06
546 0.112362708555 9.57714275109e-06
547 0.0953782440361 9.4502574922e-06
548 0.0950945307376 9.41272067879e-06
549 0.102541697174 9.29868685068e-06
550 0.0791391060769 9.14659224302e-06
551 0.0935227804348 9.13130964703e-06
552 0.0895128467653 9.04650055773e-06
553 0.10065458384 8.99817573563e-06
554 0.110188969271 8.95142561861e-06
555 0.117074996396 8.84065133761e-06
556 0.11895699951 8.71572331326e-06
557 0.105975033905 8.51598873691e-06
558 0.108312979077 8.49258236971e-06
559 0.108563094634 8.40877391395e-06
560 0.0983988663625 8.24115352341e-06
561 0.112675416609 8.22567635423e-06
562 0.0917559620057 8.19275390013e-06
563 0.0895888199612 8.03988191231e-06
564 0.0957974658414 8.01064361305e-06
565 0.0769038782585 7.94986209462e-06
566 0.10477241979 7.75109744374e-06
567 0.0972218942397 7.69056584281e-06
568 0.0855114400344 7.6778410119e-06
569 0.118985159469 7.58535871697e-06
570 0.0940236423453 7.46472528385e-06
571 0.0701489963207 7.4310595345e-06
572 0.0839621306219 7.36669494896e-06
573 0.0895238359475 7.29220928017e-06
574 0.0852674449271 7.2107141941e-06
575 0.0794042657585 7.14144670656e-06
576 0.092334605412 7.07480157625e-06
577 0.109550839366 7.02737666229e-06
578 0.0847223189775 6.90964463645e-06
579 0.104311721205 6.87869013557e-06
580 0.0891265996315 6.80454295398e-06
581 0.0911929213342 6.70534870462e-06
582 0.0983665058502 6.6776294127e-06
583 0.0836504269736 6.61955940604e-06
584 0.0920655353927 6.5202909423e-06
585 0.0797921317354 6.45794801376e-06
586 0.0984548253046 6.37709370523e-06
587 0.0830444074372 6.28737350815e-06
588 0.082746089701 6.21776417524e-06
589 0.0818880025727 6.12392766866e-06
590 0.130469084204 6.08598627891e-06
591 0.0887577276943 6.02849039932e-06
592 0.0855572447501 5.95293656674e-06
593 0.0970532707147 5.92010592714e-06
594 0.108083632085 5.89466674383e-06
595 0.0916208348028 5.78964020161e-06
596 0.0890135761832 5.74886181136e-06
597 0.0748542672975 5.65249226593e-06
598 0.105581485803 5.6154862945e-06
599 0.106170245712 5.57033571436e-06
600 0.0960813069024 5.50380135817e-06
601 0.089641452463 5.44879359661e-06
602 0.0865884657312 5.39175983977e-06
603 0.0966499533517 5.3193173233e-06
604 0.113983112171 5.20095766185e-06
605 0.0872650812652 5.09686515789e-06
606 0.0871157360167 5.01101610326e-06
607 0.0735873078007 5.00599006e-06
608 0.0996272009833 4.95292619516e-06
609 0.0904709594913 4.87973110902e-06
610 0.0974309908593 4.87084273523e-06
611 0.0995599732115 4.82385842702e-06
612 0.0727915675339 4.64087938397e-06
613 0.0846350543959 4.56628977646e-06
614 0.095809329673 4.55133485974e-06
615 0.105499046999 4.491945376e-06
616 0.0905909111718 4.43524482849e-06
617 0.10850315157 4.4244387234e-06
618 0.104228028426 4.37811269398e-06
619 0.109408148884 4.31213895358e-06
620 0.0907971898175 4.23151280262e-06
621 0.090662420002 4.17477352374e-06
622 0.104881854644 4.12412372443e-06
623 0.094884262255 4.027425145e-06
624 0.102351762184 4.00758839851e-06
625 0.097711998674 3.98470569562e-06
626 0.119218948895 3.93203440351e-06
627 0.0910416497399 3.82201932754e-06
628 0.0764871789698 3.7650173309e-06
629 0.0671671297266 3.72744417739e-06
630 0.124251628461 3.67422565909e-06
631 0.116053417296 3.53462570644e-06
632 0.0955985231758 3.46240444479e-06
633 0.0978329342127 3.41853225933e-06
634 0.0943052953445 3.39279496187e-06
635 0.137156233451 3.34823855742e-06
636 0.101359172938 3.21018293547e-06
637 0.10000474536 3.14352510486e-06
638 0.114312581209 3.07954286239e-06
639 0.117177306106 3.0447643938e-06
640 0.125997990507 2.96155772136e-06
641 0.102578283729 2.92729168653e-06
642 0.0845075586281 2.84945838418e-06
643 0.113865107283 2.80299377281e-06
644 0.1176120757 2.79939756768e-06
645 0.101368775595 2.7061902089e-06
646 0.0919821609211 2.6825149794e-06
647 0.0989710899341 2.645460326e-06
648 0.0939774679732 2.58798896105e-06
649 0.0939499422956 2.57076264247e-06
650 0.100630670173 2.52453483144e-06
651 0.112745894662 2.48452615304e-06
652 0.11181817704 2.47712052797e-06
653 0.101351580048 2.41749311437e-06
654 0.0690666826743 2.40878283467e-06
655 0.0978255910548 2.33105463374e-06
656 0.110284273373 2.31016293404e-06
657 0.0944738643091 2.28275372159e-06
658 0.0941506283349 2.25797106267e-06
659 0.115097337024 2.19015732791e-06
660 0.115969115238 2.17088638666e-06
661 0.0999689927486 2.12444307688e-06
662 0.111596814136 2.11042389833e-06
663 0.116089294978 2.07804370332e-06
664 0.120451067961 2.06992512504e-06
665 0.0959142780317 2.04748397613e-06
666 0.0989128523746 2.04226132625e-06
667 0.107229145343 1.98126177803e-06
668 0.104128194745 1.95471923355e-06
669 0.106655059951 1.86981432709e-06
670 0.129951341077 1.82659830141e-06
671 0.110797301664 1.78202845886e-06
672 0.0745627683856 1.75723658734e-06
673 0.095375861605 1.73941081086e-06
674 0.125976137982 1.72643889891e-06
675 0.0829989722255 1.699589451e-06
676 0.113894855573 1.65074739238e-06
677 0.1058243243 1.63974764278e-06
678 0.136558609529 1.60908287177e-06
679 0.102039244015 1.58583942496e-06
680 0.106456813693 1.54354438411e-06
681 0.111017262039 1.51505438784e-06
682 0.0933435796923 1.48125483486e-06
683 0.0694553718434 1.44510595229e-06
684 0.0897831468038 1.42307228135e-06
685 0.0959201840991 1.41098752011e-06
686 0.0952304692738 1.39400199352e-06
687 0.10967101103 1.35471222835e-06
688 0.100605655049 1.32222200204e-06
689 0.107527614341 1.29332241956e-06
690 0.110660022285 1.2719791744e-06
691 0.0880552720518 1.25698787163e-06
692 0.0995745293546 1.22722728184e-06
693 0.0966482848476 1.17217864108e-06
694 0.0962474294747 1.13954729699e-06
695 0.114593347279 1.12588119777e-06
696 0.0868714514295 1.12128054282e-06
697 0.0958462535543 1.11076762999e-06
698 0.108705532077 1.10282242788e-06
699 0.0941455311841 1.09225187534e-06
700 0.0949873037542 1.07599392154e-06
701 0.090557746867 1.05222484653e-06
702 0.132459880636 1.04085916944e-06
703 0.0928187407617 1.03550151336e-06
704 0.130919367433 1.00725716675e-06
705 0.0868257282848 9.94825054771e-07
706 0.110688240871 9.80977141292e-07
707 0.0937452465682 9.67143586409e-07
708 0.114661365641 9.47139501161e-07
709 0.0916000282129 9.29593362e-07
710 0.116783603893 9.12355831831e-07
711 0.104620473617 9.000318082e-07
712 0.0810411102601 8.67389519049e-07
713 0.0992452455373 8.2891600819e-07
714 0.0925576872831 8.20576378718e-07
715 0.104226047916 8.11092533731e-07
716 0.102539088212 8.03992421723e-07
717 0.0881832154891 7.90550405352e-07
718 0.0763716673162 7.52403118455e-07
719 0.102031862145 7.33541766626e-07
720 0.0912702666879 7.23813423393e-07
721 0.0795817548393 6.96802337116e-07
722 0.079008748844 6.86143947534e-07
723 0.0796680512971 6.46771796189e-07
724 0.0961762644859 6.39210716096e-07
725 0.0894542158045 6.25801519597e-07
726 0.100520951035 6.15192711807e-07
727 0.117684751936 5.91249344184e-07
728 0.0865967136249 5.69687933205e-07
729 0.0870469376977 5.54706039411e-07
730 0.116927266215 5.48706639177e-07
731 0.138349645393 5.39315985045e-07
732 0.118632374607 5.26411237686e-07
733 0.0843735374365 5.12155464776e-07
734 0.108323521573 5.08510303881e-07
735 0.112861655124 4.90441632136e-07
736 0.111001180041 4.77829979363e-07
737 0.0990626374616 4.76393898463e-07
738 0.0944481636832 4.62561457156e-07
739 0.100447231428 4.55516154729e-07
740 0.119081074707 4.32352023558e-07
741 0.0998475843697 4.30840840841e-07
742 0.121341109305 4.13855069584e-07
743 0.10373804851 4.07953163232e-07
744 0.151151474169 3.93833488414e-07
745 0.11414059181 3.71242181399e-07
746 0.136542435933 3.63193923652e-07
747 0.0911161578609 3.59378184126e-07
748 0.106344926216 3.50260467223e-07
749 0.0975422166837 3.36327021358e-07
750 0.0925124721859 3.15271019861e-07
751 0.0879193876655 3.09549653193e-07
752 0.10299314094 3.07202509274e-07
753 0.100539883938 2.93672881727e-07
754 0.117906782302 2.77103753838e-07
755 0.098586641749 2.66719314424e-07
756 0.0945031203084 2.55162754358e-07
757 0.116885337308 2.44492819789e-07
758 0.105759946861 2.39643733832e-07
759 0.108261762679 2.19048394039e-07
760 0.0920378156636 2.11247229894e-07
761 0.135147572354 2.05303271424e-07
762 0.0839666441215 2.00272205725e-07
763 0.090315166882 1.9452681418e-07
764 0.0962680612853 1.86424056624e-07
765 0.103796605647 1.80626992083e-07
766 0.109574377557 1.67602221249e-07
767 0.127044817723 1.64854406126e-07
768 0.0712684200237 1.62719344385e-07
769 0.0992632987202 1.48364335426e-07
770 0.105317087331 1.42958208002e-07
771 0.102650079502 1.4181026163e-07
772 0.10765960537 1.39356419145e-07
773 0.0991502462267 1.35060749258e-07
774 0.0958138184924 1.2756153209e-07
775 0.109133339075 1.26680420491e-07
776 0.108663675401 1.23960396492e-07
777 0.090351503581 1.18102512669e-07
778 0.0930945901867 1.151352999e-07
779 0.0737122330266 1.10846348048e-07
780 0.0848893056031 1.0902564939e-07
781 0.0993763250021 1.04893691887e-07
782 0.107662331042 1.01989991712e-07
783 0.0931018230041 9.98716358173e-08
784 0.085863351442 9.58381313539e-08
785 0.0965916145946 9.10198041575e-08
786 0.0814839313668 8.3735608609e-08
787 0.107228872599 8.07786046173e-08
788 0.0858933572453 7.94260969443e-08
789 0.0895835711738 7.57532231223e-08
790 0.0991285577888 7.34102389351e-08
791 0.101549637037 7.08533005667e-08
792 0.0854772105151 6.79413673662e-08
793 0.0946143850016 6.34429069537e-08
794 0.0893014303244 6.00764198531e-08
795 0.105343758428 5.87282460733e-08
796 0.0962610476938 5.72837931647e-08
797 0.0926922515802 5.56861485951e-08
798 0.099066524585 5.44495495845e-08
799 0.0773179234441 5.3564158151e-08
800 0.0772338273534 5.00002737437e-08
801 0.0717672697432 4.90797333572e-08
802 0.0972805586654 4.7485014028e-08
803 0.096763268071 4.53174953088e-08
804 0.0740430666419 4.4167432529e-08
805 0.100770203835 4.17951713816e-08
806 0.0936891935958 4.14910895301e-08
807 0.0935706323611 3.93317136892e-08
808 0.0690553164979 3.77394281806e-08
809 0.0915156834479 3.62846922452e-08
810 0.0715164433539 3.47338509243e-08
811 0.0666780146261 3.37108033281e-08
812 0.0761993510843 3.31846742586e-08
813 0.0792456127578 3.21922780557e-08
814 0.0783849003109 3.10718796392e-08
815 0.0996519080866 2.90430107672e-08
816 0.0652137837689 2.84120037323e-08
817 0.089918820644 2.78497912682e-08
818 0.0804102051695 2.59501319093e-08
819 0.0757043727894 2.51016170103e-08
820 0.0753367351801 2.37754782857e-08
821 0.0836227628337 2.34065065119e-08
822 0.0843302764905 2.30173683612e-08
823 0.0634900295511 2.22291369939e-08
824 0.077735600404 2.09724983454e-08
825 0.0968111053611 2.00283662602e-08
826 0.0826956861413 1.97970127288e-08
827 0.0755725141323 1.8781177759e-08
828 0.0829677220127 1.81800222026e-08
829 0.0863897399682 1.74866093083e-08
830 0.0778758940397 1.71378786081e-08
831 0.0894932648185 1.65460058879e-08
832 0.0815450476439 1.5832594406e-08
833 0.0836954837745 1.52671569325e-08
834 0.0897751446984 1.50069664042e-08
835 0.0857211455654 1.4265332179e-08
836 0.0719507188411 1.3492142e-08
837 0.0775059502715 1.32179795996e-08
838 0.0719105958111 1.26375989218e-08
839 0.0900258814737 1.22729995785e-08
840 0.0689666088019 1.18122802443e-08
841 0.0940665316104 1.15151794153e-08
842 0.0735425006664 1.10923160041e-08
843 0.0761713156181 1.09310700991e-08
844 0.071817397446 1.03270427294e-08
845 0.0578367931828 1.00040302391e-08
846 0.0778466539416 9.87261157084e-09
847 0.0855518148806 9.37047559468e-09
848 0.071059661835 9.34549867109e-09
849 0.0740044527069 9.10340362699e-09
850 0.0847172881469 8.79701639939e-09
