# Supplementary material for: Transferable Measurements of Heredity in Models of the Origins of Life
Source: PLoS One. 2015 Oct 19;10(10):e0140663. doi: 10.1371/journal.pone.0140663 (PMC4610668; doi:10.1371/journal.pone.0140663)
Supplement: S1 Data — (ZIP) [file pone.0140663.s001.zip › data/transition/64/silhouetteA.txt]

2 0.123815663901
3 0.163527216946
4 0.203064338542
5 0.229141762772
6 0.23827225714
7 0.239416840475
8 0.240503598577
9 0.241562599446
10 0.245898617117
11 0.247134862774
12 0.194922234864
13 0.196195783046
14 0.197262599142
15 0.191515053818
16 0.192786554958
17 0.196944466657
18 0.197720660556
19 0.19213522988
20 0.198299007906
21 0.199688961645
22 0.202241021026
23 0.196565002071
24 0.197902356922
25 0.199443006661
26 0.200952515993
27 0.185845084785
28 0.187676667025
29 0.189518829213
30 0.17178813991
31 0.173249822882
32 0.175126417815
33 0.169937953984
34 0.170262621114
35 0.170251346472
36 0.17097142305
37 0.171904249017
38 0.169802810223
39 0.170154558801
40 0.171439517787
41 0.156525080725
42 0.157183316505
43 0.152787043395
44 0.15210358634
45 0.152467298604
46 0.153199271081
47 0.06995994682
48 0.0712107974395
49 0.0722771284311
50 0.0730947723925
51 0.0666451393426
52 0.0668773315612
53 0.0642766049775
54 0.0644752057498
55 0.062078544866
56 0.0562744056409
57 0.0572482155423
58 0.0574283159508
59 0.057495686012
60 0.0570790999809
61 0.0509736536866
62 0.0506418473197
63 0.050929438957
64 0.0498522441405
65 0.0494559750157
66 0.049687326465
67 0.0498302702501
68 0.0446167616854
69 0.0444741953567
