# Supplementary material for: Transferable Measurements of Heredity in Models of the Origins of Life
Source: PLoS One. 2015 Oct 19;10(10):e0140663. doi: 10.1371/journal.pone.0140663 (PMC4610668; doi:10.1371/journal.pone.0140663)
Supplement: S1 Data — (ZIP) [file pone.0140663.s001.zip › data/transition/64/silhouette.txt]

2 0.123871023969
3 0.180352010632
4 0.208909265698
5 0.235069083541
6 0.241893144744
7 0.245145240011
8 0.183556451856
9 0.259500042845
10 0.206574089359
11 0.192960007672
12 0.194523633916
13 0.185490964212
14 0.153251019514
15 0.217326352966
16 0.161892414249
17 0.120968180131
18 0.112025894196
19 0.144945871989
20 0.185338720441
21 0.152069662806
22 0.0913442982492
23 0.0813380927748
24 0.148738259498
25 0.070408276883
26 0.0663106450274
27 0.073669389707
28 0.164290307914
29 0.0732663590432
30 0.0648321989446
31 0.0625229960694
32 0.05347267508
33 0.0712719079262
34 0.144780593299
35 0.0726930062648
36 0.0485641561223
37 0.0594703155347
38 0.0459133715671
39 0.0485896720892
40 0.0440882574523
41 0.0507699993579
42 0.0313343554177
43 0.0565676808428
44 0.0538732000514
45 0.059957278353
46 0.050799275748
47 0.0650245677876
48 0.0544578340894
49 0.0460690129082
50 0.0383222528988
51 0.039732713228
52 0.038454395608
53 0.0411077489081
54 0.0437268903263
55 0.0407272766237
56 0.0279472618697
57 0.0429227693796
58 0.0345822333519
59 0.0406527780029
60 0.0373593646562
61 0.036241941034
62 0.0280255666308
63 0.0289774668851
64 0.0405801741152
65 0.0276202108017
66 0.0318154123729
67 0.0334515659983
68 0.0284301762291
69 0.0354228717956
