# Supplementary material for: Transferable Measurements of Heredity in Models of the Origins of Life
Source: PLoS One. 2015 Oct 19;10(10):e0140663. doi: 10.1371/journal.pone.0140663 (PMC4610668; doi:10.1371/journal.pone.0140663)
Supplement: S1 Data — (ZIP) [file pone.0140663.s001.zip › data/transition/64/vectors.txt]

4.69616e-05 5.01306e-05 0.000394853 0.000444309 8.29772e-05 2.91269e-05 0.00034189 1.85737e-05 3.60961e-05 0.000539641 0.000280654 2.86661e-05 1.60145e-05 1.85011e-05 0.00033218 0.00039411 3.16919e-05 1.67844e-05 9.17525e-06 1.88017e-05 0.000490648 0.000372962 4.43622e-05 6.84439e-05 2.77418e-05 0.000362532 0.000442617 0.000999666 5.11634e-05 0.000555598 5.19025e-05 0.000128134 0.000362227 2.64147e-05 0.000281968 2.84555e-05 3.37526e-05 0.000367532 6.33919e-05 3.60708e-05 1.19876e-05 0.000705422 1.8571e-05 1.35561e-05 0.00013852 0.000143075 0.000195211 0.000333324 1.50869e-05 1.67691e-05 1.83806e-05 4.46413e-05 0.000346643 0.000785627 0.00039251 3.87287e-05 0.000161526 6.36237e-06 0.000162153 0.000236924 4.88926e-05 2.83585e-05 1.74975e-05 1.10932e-05 0.000669564 1.99806e-05 0.00010964 0.000513782 6.1811e-06 4.92564e-06 2.3995e-05 1.20168e-05 2.79238e-05 0.00071704 0.00060872 0.000184491 0.000325185 1.64385e-05 0.000140004 0.00121335 0.000358072 0.000684393 0.000466222 0.000148964 6.52517e-05 0.000165742 0.00017957 3.07574e-05 0.000119312 2.67202e-05 7.24275e-05 0.000435354 4.32266e-05 0.000403995 0.00036369 3.49448e-05 1.99999e-05 4.49571e-05 0.000335305 1.6213e-05 1.95422e-05 0.00111059 0.000383821 7.78275e-05 3.80588e-05 0.000127509 2.66434e-05 6.20018e-05 2.09398e-05 0.000141327 0.000254502 1.62771e-05 3.96156e-05 2.88202e-06 1.10004e-05 0.000147491 6.23499e-05 2.73975e-05 0.000351579 0.00022157 2.61495e-05 2.42723e-05 8.58121e-05 0.00015268 2.29657e-05 0.000718974 6.42724e-05 3.57051e-05 2.15831e-05 0.000161284 1.86688e-05 0.00055214 0.000695531 5.87681e-05 2.83032e-05 0.000150803 0.000137362 9.35025e-06 0.000771239 0.00021599 0.000249137 0.00015831 0.000363584 1.41988e-05 3.3264e-06 0.000339645 0.000154792 5.30829e-05 7.53159e-05 7.43732e-06 2.20813e-05 1.42019e-05 1.80741e-05 0.000357621 2.44074e-05 8.3685e-05 5.67408e-05 2.29378e-05 5.11293e-06 0.000172765 8.5173e-05 1.06001e-05 0.000146191 0.000258087 0.000227232 6.32375e-05 0.000760861 0.00038492 3.47245e-05 0.000350538 0.000365521 0.000127026 0.000167157 0.000373486 0.000206434 3.57599e-05 0.000145157 6.70677e-05 0.000107642 0.00036392 5.34146e-05 5.95729e-05 0.00016689 9.14585e-05 0.000315514 0.000412545 1.35976e-05 3.01849e-05 3.73676e-05 0.000305523 0.000687499 3.80671e-06 4.86905e-06 4.39553e-05 0.000363044 2.60981e-05 1.03011e-05 8.58087e-05 0.000338126 0.00118971 2.46855e-05 0.000343764 5.59529e-05 0.000239493 1.50912e-05 0.000365244 0.000135594 2.94021e-05 5.47799e-06 3.54896e-05 0.000286047 5.08883e-05 2.5369e-05 3.19403e-06 2.99337e-05 0.0133162 0.000376071 2.22385e-05 0.0336049 0.000507765 1.15309e-05 1.74929e-05 0.000184958 0.000568678 5.78899e-05 0.000142855 5.85458e-05 0.000331951 4.00133e-05 0.000252436 0.000107239 1.3873e-05 4.18631e-05 1.98053e-05 0.000274088 4.2443e-05 6.29097e-05 0.000438311 0.00077488 3.85334e-05 0.000231832 4.2136e-06 2.58376e-05 0.000257101 0.000386667 2.69281e-05 5.35919e-05 3.36367e-05 0.00071339 5.70111e-06 1.63079e-05 2.56778e-05 3.14342e-05 0.00032574 0.000205672 0.000271006 6.1595e-05 1.99097e-05 0.00035701 7.73925e-06 0.000445263 4.84863e-05 0.000159358 3.43929e-05 0.000391961 4.26334e-05 0.000126784 4.08048e-05 7.89626e-05 1.37144e-05 3.64281e-05 1.19455e-05 2.0889e-05 0.000412333 5.07022e-06 8.65555e-06 0.00040472 1.23167e-05 0.000430456 2.52086e-05 5.10288e-05 3.38705e-05 0.656098 6.36956e-05 0.000338608 0.000349613 6.43894e-05 0.000196282 0.000372463 7.28008e-06 0.000148663 3.86846e-05 4.64367e-05 7.12081e-05 1.21926e-05 4.38322e-05 4.93702e-05 2.07597e-05 5.37465e-06 7.02651e-06 0.000339896 6.33594e-05 7.73986e-06 2.67489e-05 8.9252e-05 5.91427e-05 2.16904e-05 0.000730198 0.00017237 8.82198e-05 9.35306e-05 0.000938519 0.000350158 0.000176824 9.20027e-05 1.03886e-05 0.000988147 0.000137273 5.51022e-05 0.000233891 3.63013e-05 0.000352551 7.19566e-05 3.44417e-05 7.76998e-05 3.8667e-05 0.000293093 2.0682e-05 2.52413e-05 0.000773417 0.00123695 5.33178e-05 5.3718e-05 0.000371547 4.11448e-05 4.01949e-05 0.000112702 4.38754e-05 5.34747e-05 0.000374576 0.000192676 3.65884e-05 9.02686e-05 0.000808939 4.35104e-05 7.1936e-05 3.62594e-05 1.17062e-05 6.02946e-05 6.76364e-05 3.82779e-05 0.000160347 0.00037167 8.68594e-06 0.000360141 0.00013414 6.09072e-06 5.23082e-05 0.000512311 7.87307e-05 0.000349844 0.000119717 7.46532e-05 8.19292e-06 0.000398381 0.000287369 4.07584e-05 0.000125206 0.000337373 0.000353989 9.33654e-06 0.000227143 0.000539747 3.25274e-05 0.000266696 0.000229643 0.00035017 1.34031e-05 5.35009e-05 8.1779e-05 3.90387e-05 0.000221105 0.000353416 1.03402e-05 5.77622e-05 0.000654069 1.9444e-05 6.89045e-05 9.18716e-05 0.000352838 3.27474e-05 0.000312178 6.73756e-06 2.63885e-05 0.00145622 9.87474e-05 0.000197349 0.00016294 3.61477e-05 0.000268062 1.2982e-05 3.83087e-05 6.20109e-05 0.000566275 3.38759e-05 5.65132e-05 9.9283e-05 0.000281125 0.000933023 0.000765392 9.70862e-05 2.87551e-05 4.04816e-05 3.96114e-05 1.09745e-05 8.11718e-05 1.82849e-05 0.000646624 1.61392e-05 9.10246e-05 0.000437706 2.97556e-05 0.000377221 7.44377e-05 8.61861e-05 6.05631e-05 3.79728e-05 0.000105944 3.71263e-05 0.000443972 7.26388e-05 4.68292e-05 2.20892e-05 0.000373939 0.000105448 0.000309423 4.77064e-05 3.91928e-06 3.00174e-05 1.46743e-05 0.000115865 1.52902e-05 7.29699e-05 3.70742e-05 0.000149628 3.22225e-05 0.000100139 0.000365672 3.06387e-05 5.42608e-05 2.23694e-05 0.000216759 0.000206854 0.000340912 7.48924e-05 9.10565e-05 2.93921e-05 0.00038047 0.000120207 0.000350814 4.7398e-05 0.000150978 0.00186417 7.17859e-05 0.000128393 0.000237092 2.21915e-05 4.80962e-05 1.10882e-05 2.6264e-05 0.000506584 1.02689e-05 7.05018e-05 0.0001474 5.59307e-05 4.49979e-06 0.000385318 7.21851e-06 5.93127e-05 0.000143797 4.41486e-05 2.07735e-05 3.11907e-05 1.04691e-05 0.00019426 8.5167e-05 9.05426e-05 3.77096e-05 0.000449045 1.29597e-05 8.95039e-05 1.38839e-05 0.000149529 1.73015e-05 3.88094e-05 0.000337015 0.00056635 3.38064e-05 0.000327108 1.65295e-05 0.000262773 2.27056e-05 0.000461945 0.000456043 0.00667607 5.92006e-06 0.000226476 2.88361e-05 6.7695e-05 3.02366e-05 0.000318575 7.53291e-06 3.94998e-05 0.000126873 0.000568251 0.000768341 2.69907e-05 1.89393e-05 6.59933e-06 0.000604163 0.000255312 9.18473e-05 3.91497e-05 3.00887e-05 0.000518948 6.992e-05 1.83839e-05 0.000163784 4.21596e-05 0.000238858 2.90367e-05 0.000309897 4.4903e-05 4.68248e-05 0.000283694 0.000429616 0.000293593 0.000327349 0.041029 6.713e-05 8.84223e-05 0.00010227 0.000182218 1.51482e-05 5.22377e-05 0.000103839 5.24962e-06 8.23266e-05 0.000272954 3.00684e-05 0.000278832 0.000341199 1.23035e-05 0.000133355 0.000105317 5.11931e-05 0.000744685 0.000329313 0.0150772 0.000687858 0.000737939 2.92127e-05 4.60381e-05 4.12255e-05 4.32301e-05 5.00804e-06 1.57421e-05 0.000170625 0.000307514 0.000114067 2.90099e-05 0.000170595 7.90891e-05 2.6702e-05 0.000371311 1.41677e-05 0.000338445 3.58318e-06 1.33226e-05 1.45138e-05 3.15375e-05 0.000357812 1.45769e-05 1.80934e-05 0.000522071 0.000642145 0.000488275 0.000428125 1.77626e-05 0.000100592 3.51988e-05 4.10656e-05 1.52144e-05 0.00051754 9.76784e-05 8.40354e-05 5.3464e-05 0.000575861 6.32889e-05 9.27048e-05 2.96023e-05 0.000133246 0.0003542 0.000380307 0.000459294 0.000200371 0.000431933 3.96509e-06 0.00039218 0.000405259 7.36967e-05 0.000138488 9.63588e-06 3.69431e-05 2.63978e-05 7.38409e-05 5.819e-05 0.000648631 2.06882e-05 9.97349e-06 1.70913e-05 4.40444e-05 2.11477e-05 0.000517092 4.16705e-05 0.000579955 0.000438728 2.79846e-05 2.40532e-05 0.000194693 0.000336846 2.80884e-05 9.29569e-05 4.95756e-05 4.09761e-05 0.000118239 0.000232089 0.000339984 0.000125599 3.31157e-05 0.00018935 0.000119274 2.94306e-05 0.00025435 1.63752e-05 1.29163e-05 4.7926e-05 0.000132684 0.000412243 1.82685e-05 4.13109e-05 0.000229851 3.85661e-05 4.02641e-06 8.948e-05 0.000371157 0.000702085 0.000222241 3.61594e-05 2.88343e-05 1.22625e-05 0.000237047 3.48266e-06 2.53609e-05 0.000114072 0.000315219 0.000168322 7.60048e-05 2.31664e-05 0.000198668 0.000482219 0.000374707 0.000490318 5.93537e-05 3.75247e-05 2.68061e-05 0.000168864 3.11482e-05 9.11793e-05 1.95202e-05 4.08322e-05 3.92347e-05 0.000451923 5.84527e-05 0.000821093 0.000202521 3.43688e-06 0.000270563 6.44675e-05 0.000231355 2.50785e-05 2.66513e-05 9.16369e-05 0.00109909 4.25287e-05 5.27753e-05 0.000344009 4.80807e-05 0.000373356 0.000898544 2.51593e-05 0.000373567 1.13916e-05 0.000459033 2.0907e-05 3.03076e-05 0.00036051 2.21785e-05 4.23954e-05 0.000346578 4.04727e-06 1.88988e-05 2.84169e-05 2.43215e-05 1.59042e-05 0.000156698 0.000403559 0.000616397 2.0594e-05 2.15983e-05 0.000237379 0.000211495 1.78061e-05 0.0002017 0.000302611 3.99675e-05 2.74393e-05 2.13409e-05 5.96502e-05 4.7332e-06 1.79196e-05 2.94471e-05 8.92088e-05 0.000377101 3.22002e-05 0.000370837 8.85999e-05 1.49163e-05 5.27916e-05 1.05963e-05 4.42371e-05 5.71825e-05 0.000203014 0.000451161 1.25404e-05 5.09128e-05 4.38682e-05 2.31986e-05 0.000521711 0.000270744 0.00054707 3.13722e-05 7.76189e-05 0.000103663 2.23048e-05 1.39664e-05 0.000207431 0.000476318 0.000130646 0.000665775 8.38161e-05 0.000761479 8.19944e-05 0.000116954 2.5929e-05 0.000334527 1.97917e-05 3.39698e-05 7.47528e-05 0.00023403 0.00017664 0.000594367 8.61096e-05 0.000117409 0.000407624 0.000161696 3.63044e-05 0.00103516 0.00047983 0.000398485 0.000116087 2.67071e-05 0.00036193 0.000349134 0.00068621 3.6606e-05 9.71513e-05 8.94368e-05 0.000446069 0.000340162 2.08247e-05 0.000395533 0.00034783 4.75158e-05 5.68471e-05 8.19777e-05 4.37265e-05 4.11806e-05 5.05355e-05 4.18094e-06 0.000228824 0.000120222 6.6005e-06 0.000684071 0.000368074 0.000148783 6.03449e-05 5.2436e-05 4.60503e-05 6.97602e-05 1.33606e-05 0.00050875 0.000154667 2.7462e-05 5.11094e-05 2.68255e-05 2.71521e-05 1.82754e-05 0.000343931 6.36409e-05 0.000147822 4.55865e-05 0.000263638 0.000353035 0.000527009 1.43377e-05 1.41629e-05 0.000148193 0.0230573 0.000141398 0.000395425 0.000872816 0.000268865 2.49911e-05 0.000361986 0.000769583 2.03055e-05 0.00014884 0.000350959 0.000225261 0.000109515 1.34677e-05 9.14185e-06 0.000582577 6.51811e-05 5.87585e-05 2.04155e-05 2.93004e-05 0.000148498 0.000270282 6.45863e-05 4.50092e-05 6.10798e-05 5.73395e-05 3.81081e-05 1.0594e-05 0.000194449 2.44844e-05 0.000352663 0.000483017 9.14192e-05 9.41979e-05 0.000116765 2.45209e-05 0.000805977 1.68566e-05 0.000625283 0.000706723 0.000335831 0.000698743 1.41574e-05 0.000111086 4.16808e-05 1.09584e-05 0.000836361 4.62165e-05 0.000409414 2.31265e-05 0.000153436 5.60011e-05 0.000415031 0.000103555 2.41248e-05 0.00013918 0.000164298 0.000364194 8.52177e-05 0.000396981 0.000213007 9.16261e-06 0.000377174 3.5398e-05 0.00050289 0.000105991 3.17395e-05 0.00052277 7.40773e-05 0.000426796 0.000109796 2.5829e-05 3.28764e-05 4.7115e-05 7.8118e-05 5.56709e-05 0.000120755 7.14862e-05 0.000339513 0.000422868 0.000342783 0.000393441 2.76724e-05 0.000622125 0.000160778 4.89698e-05 1.66825e-05 3.99077e-05 0.000565636 0.000264514 1.98147e-05 2.90072e-05 0.00013789 5.56259e-05 5.89226e-05 9.53218e-05 9.42276e-05 0.000101937 0.00144827 3.06583e-05 0.000286591 2.84769e-05 0.000775197 1.9205e-05 0.000114889 0.000581979 0.00175084 0.000138147 1.40935e-05 0.000417153 2.98797e-05 0.000633553 1.48387e-05 3.32425e-05 0.000397608 0.000131093 1.05669e-05 0.000545169 0.000809167 4.08825e-05 3.09225e-05 1.4449e-05 0.000122807 1.15946e-05 3.49577e-05 0.000161147 0.000492503 3.37194e-05 2.48587e-05 0.000280296 0.000224052 1.57133e-05 0.000769858 0.000347994 0.00020368 1.3311e-05 0.000145533 0.00042327 1.11024e-05 7.98129e-05 3.31916e-05 0.000124271 0.000392381 9.94031e-05 0.000245591 2.63183e-05 0.000409996 0.000222991 0.000127253 0.0292973 0.000380742 8.73086e-06 3.03569e-05 1.05597e-05 5.07469e-05 5.57822e-05 0.000275172 8.26492e-05 1.64975e-05 7.96212e-06 2.80614e-05 4.73537e-05 5.30276e-05 0.00018837 1.17972e-05 3.44195e-05 3.97983e-05 3.63092e-05 0.000217096 7.99627e-05 2.29543e-05 2.09188e-05 
3.1556e-05 1.28461e-05 0.000446423 8.00605e-06 2.9076e-05 0.000798449 0.000118444 7.81251e-05 3.04016e-05 6.60954e-06 0.000424327 2.39031e-05 1.04059e-05 9.85085e-05 0.000412941 1.19087e-05 0.000408097 1.25574e-05 8.02289e-06 5.45351e-05 9.88217e-06 0.000405205 2.2573e-05 0.000418715 0.000409604 1.19888e-05 9.89145e-06 1.55279e-05 0.000399045 8.35021e-05 0.000175964 7.79002e-05 1.02307e-05 3.15788e-05 4.73341e-05 6.08804e-05 0.000191772 1.86605e-05 0.00110684 1.12827e-05 0.000413248 1.1309e-05 7.55419e-06 1.12176e-05 0.000677388 1.27393e-05 1.81117e-05 8.50624e-05 0.000402435 9.87914e-05 2.7561e-05 0.00013598 0.000405856 6.59232e-05 1.41844e-05 2.29334e-05 0.000179289 6.83936e-06 0.00041346 5.43818e-05 9.96825e-06 1.77606e-05 1.13733e-05 1.08426e-05 0.000542432 7.64989e-06 2.80722e-05 1.757e-05 0.000220716 1.19616e-05 2.2787e-05 1.29897e-05 0.000587151 0.000101166 0.00011946 0.000689116 0.00014021 0.000255598 1.32024e-05 1.42743e-05 0.000735478 0.000648541 1.01184e-05 2.14026e-05 0.000252513 1.61864e-05 0.000191121 2.14484e-05 7.07482e-05 0.000111856 0.000412755 2.49194e-05 1.18681e-05 0.000217467 1.88988e-05 0.000409872 1.22887e-05 0.000191216 8.28973e-06 9.33e-06 3.43355e-05 2.58639e-05 0.000170542 0.000724091 1.44322e-05 2.67021e-05 8.52951e-06 2.4568e-05 0.000228665 0.00181189 0.000419123 0.000409839 0.000410477 1.06758e-05 0.000631629 1.83634e-05 0.00059636 2.42307e-05 9.08517e-06 0.000438332 0.000483462 1.37273e-05 9.15578e-06 0.000875274 1.02824e-05 0.000250592 1.60807e-05 0.00106684 1.89104e-05 5.81736e-06 1.17458e-05 9.10857e-06 0.000521212 4.33434e-05 7.69496e-05 7.98856e-06 1.39863e-05 2.45896e-05 0.000528904 1.69264e-05 2.40662e-05 0.00056213 0.000496086 1.79772e-05 0.000115411 0.000417667 7.27668e-06 9.96175e-06 1.25005e-05 1.04368e-05 0.000546805 1.34681e-05 0.000120053 4.56901e-05 2.25885e-05 5.39879e-05 1.21343e-05 1.40367e-05 1.65876e-05 0.000455097 2.24169e-05 9.03845e-06 1.4339e-05 0.000622205 1.54422e-05 0.000213579 0.000215216 1.77245e-05 2.54189e-05 9.46498e-06 7.92494e-05 0.000302125 0.0003185 1.32812e-05 4.42038e-05 4.19758e-05 0.000156785 1.4064e-05 0.000228038 0.000139851 1.41612e-05 3.10052e-05 6.48258e-05 0.000443817 0.000452117 0.000257677 0.000209698 0.000404112 0.000140783 0.000172057 0.000101253 9.71464e-06 0.000163082 7.63425e-06 2.29742e-05 9.93238e-06 0.00040981 0.000274543 0.000414344 2.65991e-05 0.00042334 5.81217e-06 1.40358e-05 0.0006488 1.05566e-05 0.000497976 0.000459686 7.56312e-05 0.000640266 0.000802438 0.000166773 2.10868e-05 8.35232e-06 4.59224e-06 2.27114e-05 0.00551147 4.34981e-05 1.08877e-05 0.000833897 9.65255e-05 7.83951e-06 1.97431e-05 0.000429988 1.19062e-05 0.000222802 0.000576062 0.00021903 1.19809e-05 0.000498125 3.84344e-05 0.000401448 0.00014086 2.02715e-05 9.21757e-06 0.000836627 8.9486e-05 3.37514e-05 0.00100595 6.49249e-05 0.000527384 1.91769e-05 0.000115965 6.25507e-05 0.000288298 0.00197164 1.18726e-05 1.63939e-05 0.000433611 0.000844928 0.000109128 0.000813597 5.67928e-06 5.80768e-06 9.62275e-05 1.32125e-05 0.0001341 0.000402764 5.94668e-06 0.000125134 6.00501e-06 1.18641e-05 1.02499e-05 2.63524e-05 0.000392287 7.96476e-05 0.000345709 0.000149262 1.66881e-05 2.2744e-05 0.000113782 9.92902e-06 0.000397436 1.82954e-05 1.50293e-05 0.000137354 0.00048041 9.13328e-06 8.13631e-06 0.00035483 0.000247288 0.000405422 0.00018477 0.000227617 0.000496385 8.10595e-06 0.000412892 1.2845e-05 5.3716e-05 5.38621e-05 1.13538e-05 1.68456e-05 0.000438853 0.000187251 3.27129e-05 0.000204761 1.3635e-05 0.000410127 0.000355753 1.46177e-05 0.000810928 0.000407864 4.84015e-05 1.07894e-05 0.000891349 0.000170095 1.86721e-05 0.00014326 0.00215496 0.00018881 7.61934e-06 0.000258106 8.8736e-05 1.96501e-05 3.13099e-05 0.00025501 0.000270865 1.64672e-05 0.000151056 6.95369e-05 0.00166244 0.000114767 7.09099e-06 0.000398106 0.000119427 2.74596e-05 4.34777e-06 2.38069e-05 3.06958e-05 1.41482e-05 0.000439618 0.00105678 0.000198115 0.000793062 0.000416994 1.68855e-05 2.3336e-05 2.78539e-05 0.000148295 0.000165305 0.000405522 8.59021e-05 7.96235e-06 4.72828e-05 0.000200248 0.000758478 2.27497e-05 0.000212679 1.91558e-05 0.000637862 1.59634e-05 1.03609e-05 9.12998e-06 1.83392e-05 3.78631e-05 0.000187853 3.72343e-05 1.04287e-05 2.40407e-05 1.01168e-05 6.55712e-05 5.43906e-05 0.000187898 3.93093e-05 0.000213826 0.000214661 0.000269907 8.60656e-06 0.000407038 3.20899e-05 2.98038e-05 0.000227938 1.4058e-05 0.000279686 4.71112e-06 0.0007999 1.51057e-05 1.35838e-05 1.41327e-05 0.000151157 0.000809498 6.14509e-05 0.000306817 1.3014e-05 9.69769e-05 0.000523435 0.000199543 3.76566e-05 1.79768e-05 7.21374e-06 1.43864e-05 0.0012739 2.02868e-05 8.46107e-06 5.79941e-06 0.000572111 3.36606e-05 0.0001829 0.000116971 0.000272531 7.01665e-06 0.000117308 0.000216771 2.17074e-05 0.000405608 2.88972e-05 1.3123e-05 1.34029e-05 0.00107497 0.000117083 2.98926e-05 0.000169074 4.44653e-05 0.000438702 2.35259e-05 5.94523e-05 7.71679e-05 1.3658e-05 1.60468e-05 1.40256e-05 0.000303708 2.44825e-05 3.22259e-05 0.000324942 0.000604503 0.000172052 0.000208854 5.33107e-06 0.000525708 9.68078e-06 0.000620019 0.000972796 9.20206e-05 6.52358e-06 0.000408973 7.45945e-05 3.19752e-05 0.00051025 1.6775e-05 0.000415331 1.17166e-05 8.2447e-05 1.45245e-05 1.8829e-05 0.000409555 0.000797404 0.000435154 9.0418e-06 5.829e-05 0.000243339 1.76741e-05 0.000401909 2.20645e-05 3.60649e-05 0.00119896 0.000102239 3.67745e-05 7.81419e-06 1.18233e-05 4.46772e-05 0.00091648 2.33136e-05 0.000439467 9.60548e-06 8.55534e-05 9.15149e-05 1.38885e-05 1.38587e-05 0.000412477 4.08968e-06 1.41917e-05 0.000426291 1.0635e-05 1.17808e-05 0.000569711 6.37068e-06 3.32568e-06 0.000210649 5.95663e-06 0.000899293 1.33858e-05 0.000413902 9.40177e-06 0.000279998 1.182e-05 8.22704e-05 2.62338e-05 0.000448518 1.52338e-05 2.6538e-05 8.86682e-06 0.000165883 0.000143894 4.11927e-05 1.34843e-05 1.92314e-05 1.49186e-05 1.78499e-05 1.96088e-05 5.48036e-05 0.000440564 0.000184085 0.000418204 0.000554898 2.96889e-05 0.00230133 0.000814888 0.000194063 0.000447981 5.03688e-05 0.000627881 0.000649134 2.17472e-05 0.000817822 0.000121444 2.97964e-05 9.74014e-05 9.87868e-06 1.61465e-05 2.93322e-05 0.000104909 0.00155499 0.000143547 1.19432e-05 4.25044e-05 0.000594771 3.47925e-05 8.59947e-06 0.000407704 1.73429e-05 1.73871e-05 1.17064e-05 0.00269684 1.1994e-05 0.000190106 8.55528e-05 0.000640341 0.00043746 1.13109e-05 3.64696e-05 6.93501e-06 0.000813247 2.69458e-05 0.00041382 8.5664e-06 1.34998e-05 0.000589933 0.000242384 8.70136e-05 1.2266e-05 1.91928e-05 0.000131605 1.35058e-05 0.000148728 0.000193236 1.67693e-05 4.5359e-05 2.2311e-05 0.000408178 0.000327716 0.000129654 0.000103664 1.31238e-05 6.36176e-05 0.000225152 6.21598e-05 3.03879e-05 0.000754522 1.53718e-05 0.000221752 0.00140453 1.79838e-05 3.29308e-05 4.58394e-06 7.41252e-06 1.06701e-05 9.48068e-06 8.05756e-06 4.57169e-06 1.48917e-05 0.000216668 0.000406064 1.58227e-05 0.000541488 0.000530807 0.000112036 2.02254e-05 1.21501e-05 1.02453e-05 0.000408815 1.15147e-05 1.24561e-05 2.026e-05 0.000455182 2.42225e-05 4.30287e-05 1.13523e-05 0.000260329 4.26655e-06 0.000403184 1.91855e-05 7.75449e-06 0.000206752 1.75746e-05 7.12105e-06 6.13818e-05 9.82395e-05 2.27177e-05 6.25881e-06 7.84172e-05 5.68142e-05 2.67674e-05 0.000252129 0.000608838 0.000104182 1.30985e-05 0.00055329 3.44849e-05 2.32414e-05 9.4005e-05 0.000125573 2.77353e-05 0.00041455 0.000552511 0.000173664 0.000154425 1.01864e-05 0.000970048 9.73428e-06 0.000178969 0.00062205 1.75503e-05 1.57965e-05 0.000211846 0.000153776 9.45152e-05 3.84767e-05 4.86586e-05 0.000438998 2.22337e-05 0.00042928 1.37254e-05 4.01777e-05 9.48155e-06 0.0016481 0.000482209 0.00021953 1.77575e-05 0.000166612 4.96792e-05 0.000399926 0.000442952 0.000402752 3.47617e-05 0.000402275 1.38616e-05 0.000221119 1.43493e-05 0.000177079 9.53754e-06 0.000393092 9.13263e-06 0.000191344 5.32266e-06 0.000409438 3.74399e-05 0.000143272 2.65974e-05 0.000802361 0.000512817 0.000399273 0.000125285 0.000399898 2.05243e-05 0.00125055 0.000273094 0.000161671 0.000514207 2.14232e-05 0.000475811 0.000140961 0.000237416 0.000121002 0.00014076 5.9784e-06 0.000500105 7.04759e-06 0.000306021 0.000189492 1.04735e-05 0.00032666 0.000194859 0.000303913 0.00165873 5.53017e-05 0.000610404 0.000928335 0.000187555 1.21881e-05 1.38306e-05 0.000477332 7.0424e-06 0.000133425 1.23344e-05 1.7915e-05 0.000157871 0.000150713 1.77931e-05 1.92272e-05 0.000139431 1.01102e-05 0.000405016 0.000405844 7.63504e-06 1.80929e-05 0.000406021 0.000352632 7.60468e-06 6.62953e-05 8.23525e-06 0.000399964 7.46874e-05 0.000132184 1.08446e-05 3.94045e-05 0.000105006 0.00107887 0.000360228 1.04758e-05 4.43184e-05 2.14497e-05 1.24487e-05 0.000737833 3.09128e-05 1.11313e-05 2.08154e-05 9.94067e-06 3.0831e-05 0.000119925 6.53485e-05 0.000235864 0.000254043 4.83092e-05 5.5022e-06 0.00025733 9.89213e-06 7.42795e-06 5.28249e-06 0.000409306 0.00104233 0.000380769 0.00053094 2.16285e-05 0.000388841 0.000441474 2.57479e-05 6.08793e-05 1.47791e-05 3.35037e-05 0.00046463 6.98899e-06 0.000436105 0.000165737 0.000579377 5.71237e-05 5.92394e-05 8.36991e-06 0.000196792 2.5051e-05 1.12502e-05 0.000949365 0.00041788 4.08801e-05 0.000162262 0.000199938 1.45669e-05 6.14835e-06 0.000545814 0.00046487 1.88913e-05 1.15397e-05 0.00143386 4.87289e-05 0.000393746 0.000409024 0.000221395 0.000133346 0.000570088 1.5745e-05 0.000109308 3.28616e-05 1.60157e-05 1.46119e-05 1.02993e-05 1.13652e-05 2.00114e-05 1.56625e-05 6.70191e-06 1.69363e-05 4.44893e-06 0.000399797 5.71001e-05 0.000399791 7.45819e-05 5.58468e-05 0.000166892 0.00109101 0.00103218 1.1417e-05 0.000642903 0.000425123 1.3453e-05 0.000559577 1.44538e-05 8.27299e-05 0.00013664 8.10302e-06 7.6226e-06 0.000398887 0.000405169 0.000305658 0.000147872 4.17819e-05 9.07781e-05 0.000197693 1.62507e-05 0.000160518 6.16478e-06 0.000411643 0.000801855 0.00041632 0.788991 0.000439057 0.000764487 1.40007e-05 1.2999e-05 0.000834924 1.6504e-05 0.000177231 8.95147e-06 0.000361233 6.80541e-06 1.20762e-05 0.000180419 0.000127434 0.000148625 6.52371e-05 0.000120121 0.000404066 1.78029e-05 4.86683e-05 3.23158e-05 1.22384e-05 2.19131e-05 0.000371923 1.88642e-05 0.000106162 0.000200405 0.000302791 7.88299e-05 1.09678e-05 3.87269e-05 1.67719e-05 1.51983e-05 1.49364e-05 3.2002e-05 0.000967297 0.000445693 1.3391e-05 0.000399194 3.10647e-05 5.26255e-06 1.64234e-05 3.64955e-05 0.000408202 1.69364e-05 1.34583e-05 1.95139e-05 1.2848e-05 0.00121119 0.000197276 7.5854e-05 1.19708e-05 0.000147935 0.000201504 1.79255e-05 0.000107332 0.000475371 2.05468e-05 1.78075e-05 1.2849e-05 1.46436e-05 2.49189e-05 0.000198322 0.000226209 0.000565846 0.000200185 0.000420092 3.78841e-05 0.00044473 1.2059e-05 0.000405326 8.0905e-06 2.7241e-05 1.22617e-05 1.11645e-05 0.000402563 2.28216e-05 3.45596e-05 0.000126055 0.0008005 1.33601e-05 0.000129045 0.000130324 0.000133263 0.000520525 0.000403603 0.000151877 0.000530813 0.000427871 0.000286317 1.62705e-05 5.42447e-05 0.000476627 0.000406811 0.000406008 1.97593e-05 0.000989277 1.39482e-05 5.68235e-05 8.68914e-06 0.000469657 3.97862e-06 7.96227e-05 1.19008e-05 1.4351e-05 7.90988e-06 3.11102e-05 0.000223619 2.28218e-05 0.0004856 1.42101e-05 1.31049e-05 3.64294e-05 0.000619994 6.34405e-06 8.14605e-05 3.88417e-06 1.62098e-05 0.000248703 3.98862e-05 1.36836e-05 0.000628528 8.55845e-05 0.000593464 0.000522771 5.48374e-05 8.49178e-05 0.000189166 0.000628474 3.11632e-05 0.000678742 1.14059e-05 4.09019e-05 0.000216757 1.11651e-05 0.000423268 8.26307e-06 5.73409e-05 3.70249e-05 0.000244317 2.37917e-05 0.000132151 0.000405434 0.000223661 0.00101239 1.01176e-05 0.000605507 0.000491324 4.632e-05 2.53465e-05 0.000419335 9.93305e-05 0.00063204 0.000132177 4.03146e-05 6.29598e-05 0.000231644 1.15743e-05 1.02488e-05 1.50756e-05 0.000129573 6.15695e-05 7.59287e-06 1.97741e-05 3.31167e-05 0.000871224 0.000159649 3.03104e-05 0.000114348 2.68149e-05 
0.000336943 8.03865e-05 0.000347939 0.000184188 0.000121214 0.000446135 6.70916e-05 3.91846e-05 0.000109071 3.62573e-05 0.000304351 0.000188007 6.42597e-06 4.23701e-05 0.000175932 4.76607e-05 0.000189596 9.81522e-05 1.32488e-05 6.51316e-05 1.69984e-05 0.000232014 0.000244081 0.000204049 0.000240766 0.000139736 2.79175e-05 7.08369e-05 7.82204e-05 0.000841884 1.18091e-05 0.000250976 0.00023313 9.0457e-05 0.000164794 7.63494e-06 0.000173116 3.96962e-05 0.00103435 9.48222e-05 0.000175455 0.000157391 0.000106654 1.90203e-05 0.000291178 0.000216969 0.000571265 1.31997e-05 0.000216833 2.16647e-05 9.9765e-06 0.000433552 0.000335036 0.000275932 0.000262147 8.62017e-05 0.000572073 5.88203e-06 0.000185532 0.000101328 0.000199009 2.14271e-05 7.86132e-06 1.30014e-05 0.000409236 6.28616e-06 8.77634e-05 6.27867e-05 1.06682e-05 1.07808e-05 0.000551081 1.45002e-05 0.000122153 0.000167946 0.000209724 0.000482582 3.62932e-05 3.72515e-05 4.68676e-05 0.000385763 0.000393324 0.000261449 0.000107959 4.58443e-05 0.000633287 0.000597212 0.000110575 9.93918e-05 0.000177167 1.71123e-05 0.000364603 0.000287347 0.00022789 5.59153e-05 0.000299914 0.000170316 6.65455e-05 0.000109942 7.6119e-05 0.000154305 0.000174801 0.000192954 0.000716685 0.000355934 0.000201848 0.000132055 0.000129416 8.66894e-06 0.000100376 0.000241958 0.000231242 0.000500555 0.000449523 3.82332e-05 0.000179079 1.39457e-05 0.000424059 0.000322353 1.53795e-05 0.000372616 0.000287445 7.65869e-05 0.000439111 0.000357629 4.41027e-05 0.000359001 0.000134774 0.000271428 8.22205e-05 1.64973e-05 4.24306e-05 0.000129791 0.000233926 1.4129e-05 0.000159718 0.000125803 0.000260723 1.12389e-05 0.000277745 0.000111122 4.59961e-05 0.000682004 0.000307442 7.20048e-05 1.39425e-05 0.000267263 5.60636e-05 0.000160208 9.81157e-06 1.64428e-05 0.000211023 6.86835e-05 1.3848e-05 0.000343458 0.000106129 5.8702e-05 1.62695e-05 6.83182e-05 9.55668e-06 0.000195002 0.000333169 1.26332e-05 1.51533e-05 0.000235031 1.37542e-05 5.1007e-05 7.2411e-05 2.03653e-05 6.76356e-05 3.87075e-05 2.76366e-05 0.000227865 0.000124506 6.86071e-05 4.5396e-05 8.8924e-05 0.000183524 1.75819e-05 2.37138e-05 0.000113376 0.000271572 0.0001699 0.000157436 0.000178201 0.000601453 6.89943e-05 1.42363e-05 0.000568454 5.65745e-06 0.000401124 8.73184e-05 7.00072e-06 0.000350447 0.000160169 1.52974e-05 0.000133128 0.000166297 0.00048543 0.000171059 0.000150543 0.000263834 1.10136e-05 1.62115e-05 0.000291794 6.12528e-05 0.000335486 0.000544363 0.000324865 0.000560689 0.000333497 0.00029012 0.000233685 2.76625e-05 5.95832e-06 1.31483e-05 7.25105e-05 6.27604e-05 1.79339e-05 0.189779 0.000244074 9.51883e-06 1.02524e-05 0.000222887 6.48958e-05 6.91831e-05 0.000454152 0.00015478 0.00011135 0.000314284 9.62768e-06 0.000287417 4.00094e-05 0.00022251 0.000129579 0.0002258 9.04914e-05 0.000256111 0.000561734 0.000345442 0.000272418 0.000114697 9.19615e-05 0.00025892 0.000299754 0.00075332 0.000134986 4.43599e-05 0.000322444 0.000254304 5.82312e-05 0.000235355 6.01328e-05 0.000127045 0.000339002 5.92813e-05 0.000581808 0.00017414 1.40309e-05 0.000418249 8.12271e-06 0.000242912 3.60836e-05 0.000767372 0.000194504 0.000216043 0.000212881 0.000209483 4.38047e-05 0.000468779 0.000544695 5.6476e-05 0.000188096 9.286e-06 0.000652075 1.75049e-05 0.000170446 3.7446e-05 5.7786e-06 0.000354178 0.000149686 0.000355034 0.000120393 0.000203121 0.00023464 9.10137e-06 0.000535569 0.000151624 0.000327113 0.00012048 6.81433e-06 0.000203863 5.94071e-05 0.000121352 1.04842e-05 1.06319e-05 6.83937e-05 0.000291461 1.64604e-05 4.425e-05 0.000552727 0.000245032 0.00012021 1.45806e-05 0.000283767 0.000548726 0.000272108 0.000420571 0.000182497 7.71328e-05 9.18823e-05 4.76529e-05 4.04079e-05 0.000199095 0.000309966 0.000191053 7.48586e-06 0.000305934 0.00031197 6.7189e-05 0.000473734 0.000107393 9.62115e-06 8.08571e-05 0.000379082 4.4002e-05 0.00022532 0.000421232 6.515e-05 2.0504e-05 0.000948369 3.87234e-05 9.97675e-05 0.000489749 0.000463431 0.000160349 3.15712e-05 0.000131711 5.08821e-05 0.0003798 0.000403117 0.000240079 0.00013323 0.000111364 1.29374e-05 6.25879e-05 6.55539e-06 5.74979e-05 1.63506e-05 0.000243881 0.000259849 0.00012095 7.78072e-06 6.0297e-05 6.66447e-05 0.00035618 4.4175e-05 5.98272e-05 0.000162236 6.30197e-05 3.05161e-05 9.59372e-06 0.000167291 0.000267513 1.10989e-05 6.45622e-05 0.00025919 0.000380314 0.000286335 1.93046e-05 0.000104986 0.000211297 2.06176e-05 0.000297059 1.44585e-05 0.000416411 5.35784e-05 3.84417e-05 4.49756e-05 4.47051e-05 0.000259559 6.96555e-05 0.000207355 0.000402583 4.11635e-05 0.000289904 0.000158453 0.000120634 0.000135158 8.67565e-05 0.000166807 0.000536058 0.000113805 1.25018e-05 0.000284869 0.000243774 0.000128951 4.48626e-05 5.81306e-05 0.000224643 0.000173306 1.48727e-05 1.64816e-05 0.00023164 0.000408432 3.50503e-05 0.000206036 0.00011 0.000298829 0.000430559 0.000134043 0.000231115 0.000132685 0.00025935 0.000137143 3.39984e-05 6.38255e-05 7.9748e-05 9.15423e-05 8.59476e-06 0.000639909 0.000504758 4.64113e-05 0.000226263 0.000929711 0.000464511 6.26894e-05 0.000161909 0.000246988 3.67469e-05 0.000190955 0.000355261 9.88896e-05 0.000106349 0.000290721 2.78834e-05 0.000427793 0.000323711 0.000114838 0.000200452 6.62967e-06 0.000161887 2.92471e-05 0.000241867 0.000337803 0.000353075 0.000237759 4.11224e-05 0.000189555 0.000322573 0.000177114 0.000172844 8.3142e-05 2.85434e-05 0.000816147 0.000274291 0.000475471 5.82424e-05 0.000248234 0.000292249 5.57387e-05 8.56371e-05 0.000681482 7.97737e-06 0.000184063 0.000177336 0.00020846 2.96963e-05 0.000251672 5.10924e-05 0.000171239 0.000242935 7.52179e-06 7.0609e-05 0.000362606 1.39163e-05 6.0025e-06 0.000117649 1.86436e-05 0.000460937 0.000179538 0.000350528 0.000257778 9.77089e-05 3.11464e-05 0.000111243 0.0002005 0.000199492 1.23055e-05 0.000231828 1.22401e-05 0.000264382 0.000147738 0.000351045 2.31707e-05 0.000108753 0.000170476 1.82396e-05 0.000572414 0.000383727 0.000169667 0.00024359 0.000200316 0.000174233 9.04079e-05 9.17039e-05 0.000168137 0.000761978 0.000248189 2.01884e-05 0.000602266 0.000473085 1.70012e-05 0.000566167 9.18339e-05 0.000569242 0.000450565 8.30389e-05 6.18428e-05 1.2477e-05 0.000121176 0.00139572 0.000105026 5.57843e-05 0.000145957 0.00025381 0.000140631 7.02421e-06 0.000368645 5.17089e-05 5.49554e-05 1.75243e-05 0.000524914 0.000115692 0.000256702 0.000196109 0.00039051 0.000236251 5.54088e-05 0.234778 0.000302112 0.000620256 1.69003e-05 0.00025034 6.14332e-06 0.000249053 0.000366249 0.000364261 7.61763e-05 0.000268845 2.11205e-05 0.000160298 6.86735e-06 5.26522e-05 5.40207e-05 0.000198436 0.000166058 4.73589e-05 0.000170045 0.000971904 0.000167632 0.00030551 0.000104172 6.2008e-05 0.000134685 0.000397838 3.43037e-05 0.000172506 3.38898e-05 8.13662e-06 0.00122873 2.56318e-05 0.00015405 0.000172016 8.09312e-05 3.6553e-05 8.3838e-06 0.000275421 4.23941e-06 6.87907e-06 3.19486e-05 0.000240107 3.91527e-05 0.000275957 1.28665e-05 0.000888912 6.7185e-05 3.63584e-05 9.83997e-05 0.000227005 0.000482019 4.11392e-05 0.00029222 0.000164748 0.000231411 0.000221351 8.84836e-05 0.00075916 0.000168512 0.000218298 0.000439314 0.000193625 9.65682e-05 7.29682e-06 0.000324338 0.000331327 0.000169495 0.000242335 7.78379e-06 0.000138735 9.24082e-05 1.23319e-05 0.000269721 0.000193376 0.000271203 0.000185155 0.000306225 0.000161821 6.80378e-05 8.40396e-05 4.34562e-05 1.87043e-05 0.000381241 0.00021675 0.000436749 0.000136441 0.00022039 0.000445132 8.81324e-06 5.0062e-05 0.00048512 0.000103597 0.000213901 0.000141011 0.00018093 0.000401539 0.000249481 0.000274386 0.000228687 4.13215e-05 0.000308793 0.000227644 0.000217898 7.45313e-05 0.000546607 0.000287565 7.40067e-05 8.6585e-05 0.000252599 0.000229504 0.000183428 0.000339314 8.66013e-05 0.000503864 0.000166569 8.43397e-06 0.000214501 0.00019781 0.000279739 6.1294e-05 0.000120305 9.58191e-06 0.000196992 9.3929e-06 0.000245424 0.000297988 0.000883358 4.29422e-05 0.000572961 0.000121499 0.000220184 8.38187e-05 0.000221493 0.000203785 0.000169444 6.55708e-05 0.000105301 0.000214272 0.000182738 0.000223963 0.0001891 0.000123641 0.000231604 0.000102167 4.48225e-05 0.00047935 7.02948e-06 0.000101652 0.000259983 4.53819e-05 0.00019757 0.000121155 0.000114666 0.000444391 0.000662435 0.000746199 5.5425e-05 0.000100623 0.00022503 6.7232e-05 0.00810753 4.09607e-05 0.000269236 6.69695e-06 4.82535e-05 0.000160101 0.000198603 1.1591e-05 6.29896e-05 0.000139765 4.30554e-05 0.00016984 0.000176731 4.06005e-05 0.000258263 0.00035897 0.000327419 6.14687e-05 0.000213421 3.69294e-05 0.000168615 4.95627e-05 0.000201852 1.51553e-05 0.00036069 5.49004e-05 0.001117 0.00455299 9.65073e-05 8.61555e-05 9.53062e-06 9.17237e-05 0.000243093 0.000169108 0.000363195 7.44216e-05 1.68271e-05 0.000126298 0.000106668 0.000209612 1.81729e-05 0.000162318 0.000253525 9.67602e-05 0.000184734 1.56205e-05 0.000129069 0.000129657 0.000352395 0.000656445 0.000246159 0.000616047 0.000177269 0.00027787 0.000397808 0.000262297 5.0568e-05 0.000153665 0.000147086 0.000249879 4.7112e-05 0.000292031 0.000592578 0.000378636 0.000115753 0.000131525 5.45408e-06 2.60466e-05 1.94822e-05 6.59107e-05 0.000369504 0.000238802 0.000593478 0.000108415 0.000157355 0.000252078 0.000160906 0.000295744 0.000689594 0.000217829 0.00018932 6.98844e-05 0.000127463 9.57287e-05 0.000263896 0.000547827 6.53834e-05 0.000590366 1.76757e-05 0.000422322 4.7291e-05 7.09032e-05 3.9141e-05 8.35835e-05 8.46402e-05 0.000150434 1.48548e-05 2.16936e-05 8.8856e-05 0.000215767 0.000176281 0.000184447 0.000244664 1.33539e-05 0.000228417 8.96931e-05 4.94848e-05 0.000203073 0.000519316 0.000244608 0.000180078 1.42884e-05 3.08015e-05 4.59488e-05 8.00205e-05 3.70529e-05 0.000134212 1.23732e-05 0.00026555 0.000169285 0.000569487 9.57558e-05 0.000153708 0.000242962 0.000127964 3.75995e-05 0.000149371 1.24921e-05 4.40712e-05 0.0552483 0.000202437 0.316132 3.68035e-05 0.000337848 7.62406e-06 1.59278e-05 0.00014096 0.000265554 0.000288292 6.74685e-06 0.000100209 0.000215899 1.39167e-05 0.000230816 7.86385e-05 0.000497107 7.46974e-05 4.0428e-05 0.000167637 0.000206562 0.000162266 0.000343366 0.000145507 6.07962e-05 0.00016822 0.000179932 1.25852e-05 0.000110369 0.000178381 0.000154628 0.000461262 0.000339876 1.79519e-05 0.000166768 1.54494e-05 0.000225508 0.000996215 0.000545847 0.000464303 0.000165019 0.000211835 5.91926e-05 5.10154e-05 6.09058e-05 0.000215077 2.22016e-05 1.18153e-05 3.79598e-05 4.05358e-05 0.000621109 9.12406e-05 0.000283105 0.000113223 5.86046e-05 0.000212292 0.00019823 4.90085e-05 0.000227048 7.18228e-06 0.000611881 1.05189e-05 5.46818e-05 0.000128442 0.000159537 0.000343858 0.000176171 0.000304253 0.000414563 0.000129273 0.000288984 5.80655e-05 0.000279117 6.79325e-05 0.00041753 0.000210604 7.72723e-05 6.89022e-05 9.80072e-05 0.000267333 0.000298046 0.000335106 0.000161096 0.00017079 0.000182936 0.000689239 6.59543e-05 0.000193559 0.00113646 4.24485e-05 0.000257021 1.73371e-05 0.000158415 0.0001257 0.000343483 0.000887165 0.00022573 0.000115895 0.000216111 0.000354798 6.66608e-05 7.55523e-06 0.000503059 0.000156706 7.82682e-05 0.000169652 0.000209811 4.55208e-05 0.000113674 5.59522e-05 0.000156995 0.000443036 0.000145197 0.000142708 4.55211e-05 0.000273731 8.86542e-06 0.000270965 0.000130525 7.28165e-06 0.000207025 4.06513e-05 0.00013065 0.000377676 0.000139388 0.000306076 0.000335071 8.68676e-06 0.00012342 9.85717e-05 0.000437257 5.94023e-05 0.00020313 1.31985e-05 6.30195e-05 1.75004e-05 0.000265707 0.000430662 0.000115732 0.000233182 0.000131529 0.000173843 0.000232447 2.48214e-05 0.000319408 0.000224749 0.000221763 4.38183e-05 0.000197603 0.00148307 0.000210254 3.60141e-05 0.00016827 5.10073e-05 5.53493e-05 0.000192817 0.000135447 0.000165931 0.000235978 0.000146003 3.52066e-05 6.00183e-05 0.000334725 9.03077e-05 7.21702e-06 9.39108e-06 9.47033e-05 0.000464527 4.55817e-05 2.7202e-05 0.000360356 0.000118301 
1.48504e-05 7.69145e-06 0.000110446 1.62104e-05 1.97564e-05 5.98443e-06 0.000559059 9.25664e-05 2.88883e-05 1.96594e-05 1.0602e-05 1.18813e-05 0.000150359 0.000194718 1.31382e-05 0.000105845 0.0001786 0.000351438 8.46815e-06 0.00012853 0.00032427 1.96102e-05 4.88383e-05 0.00127825 0.000128976 0.000314124 1.94996e-05 2.82789e-05 1.48021e-05 0.00017869 7.71694e-05 0.000460587 9.49106e-06 3.43329e-05 5.87323e-05 0.000405731 9.8873e-06 1.48747e-05 4.70122e-05 0.000103687 0.000195439 2.11261e-05 9.78845e-05 8.98544e-06 0.000188082 6.69452e-05 0.00049633 0.000146266 0.00012485 0.00012817 0.000129306 4.7322e-05 0.000164566 9.19149e-05 0.000259626 0.000178001 0.000251178 4.25026e-06 0.000211944 7.98731e-05 0.00021096 0.000501279 7.50425e-06 4.97434e-06 0.000183153 0.000194199 2.02936e-05 0.000136815 0.000139398 4.72583e-06 0.00063667 0.00030587 0.000304097 0.000861279 0.00019626 0.000128523 0.000142698 5.17627e-06 0.00139117 0.000201226 0.00012236 2.84181e-05 1.6257e-05 0.00015837 0.000143372 0.000147608 0.000130174 4.1728e-06 0.000150123 1.2188e-05 0.000268189 8.98278e-05 0.000248227 3.16213e-05 2.57293e-05 0.000135193 3.90796e-06 0.000186345 5.72725e-05 9.66563e-06 1.37205e-05 8.54831e-05 2.39848e-05 2.88749e-05 0.000100266 5.1045e-06 1.38697e-05 7.46238e-05 0.00018002 9.82557e-05 0.000239904 0.000404664 0.000219849 6.70737e-06 1.24769e-05 3.08055e-05 0.000156299 6.01494e-06 0.000134225 0.00040322 0.000216312 3.29874e-05 9.32524e-06 0.000363289 0.000352123 1.68313e-05 0.000198269 0.000191074 1.10782e-05 7.25835e-06 8.91055e-06 1.71452e-05 0.00018834 0.000246307 2.80222e-05 4.83042e-06 5.30706e-05 0.000178399 1.50786e-05 0.00035304 0.000233967 0.000255595 0.000180964 0.00012425 0.000128898 1.35923e-05 1.58009e-05 9.8656e-05 1.21778e-05 0.000378067 0.000199342 0.000129331 0.000122389 1.56103e-05 7.48261e-05 0.000274114 7.57483e-06 5.40094e-06 6.07815e-05 1.54228e-05 6.28582e-06 4.6167e-06 0.000191421 0.000160376 0.000426653 0.000176801 0.000200322 0.000158667 6.37578e-05 1.68166e-05 1.50476e-05 0.000170359 2.47499e-05 2.54563e-05 0.000218041 0.000228427 0.000366082 6.53786e-06 1.03217e-05 0.000259433 1.96825e-05 0.000875781 0.000155982 0.000259601 9.82571e-06 6.47728e-05 9.17276e-06 1.45947e-05 8.57459e-06 6.2095e-06 0.000223031 7.70792e-06 0.000174149 7.94802e-06 1.40149e-05 0.000275995 0.000203786 4.82473e-05 0.000184995 0.00023805 0.000420654 1.03489e-05 1.2798e-05 0.000361581 7.44483e-06 2.43041e-05 0.000256031 0.000325711 0.000195365 5.94735e-06 9.36492e-06 0.000271403 0.000669467 0.000176212 1.38951e-05 0.000457234 2.12463e-05 0.000180943 0.00013357 1.21388e-05 6.83137e-05 0.000233414 9.54827e-05 0.000111144 5.91778e-05 0.000288286 2.21811e-05 1.35153e-05 1.8512e-05 0.000232849 3.9952e-05 6.52525e-06 2.17692e-05 8.14264e-06 9.75552e-06 7.80851e-05 9.99215e-05 0.000210827 0.000487553 1.2843e-05 0.000351574 0.000196711 0.000277543 0.000284479 0.000458983 5.83551e-06 0.000229371 8.12807e-05 0.000188047 0.000200397 0.000233179 3.38819e-06 3.83173e-06 1.5544e-05 0.00031859 0.000175493 5.82282e-05 1.05419e-05 0.000186374 0.000127348 0.000418923 0.000301647 0.000613411 0.000110538 1.46925e-05 9.25708e-05 0.000261355 0.000402891 1.90595e-05 7.19641e-05 0.000138319 1.13531e-05 4.09899e-06 0.00032633 0.000349867 0.000168923 1.99029e-05 5.99523e-06 0.000191037 2.89323e-05 7.67655e-06 1.1194e-05 0.0101914 3.52367e-05 1.515e-05 0.000327081 3.83906e-05 0.000211688 0.000415712 9.90717e-06 5.08996e-05 1.58657e-05 0.000124921 7.92414e-05 9.44877e-06 0.00022797 0.000185872 9.43062e-06 0.000239514 4.31556e-05 0.000131842 2.70065e-05 1.02949e-05 3.00975e-05 0.000122405 5.42299e-05 3.00664e-06 0.000272993 9.44377e-05 6.82131e-06 0.000188693 0.000145048 0.000116415 3.05482e-05 5.9762e-05 1.41595e-05 0.000393149 0.000145548 1.25122e-05 0.000423037 3.60529e-05 0.000367528 8.74836e-06 0.000170646 6.07462e-06 7.34636e-06 1.25972e-05 0.000177117 0.000132985 0.000993933 0.000211858 1.24106e-05 0.000326164 9.25749e-05 1.09826e-05 8.99889e-05 0.00012837 0.000253611 7.59659e-05 1.50847e-05 0.000378584 1.06044e-05 0.0005523 0.000270962 1.60722e-05 1.49879e-05 0.000130511 1.39373e-05 0.00017795 5.82771e-05 0.00012466 0.000193249 0.00015628 1.60329e-05 0.000185164 1.56612e-05 0.000192665 0.000230361 0.000472916 0.000224867 7.05259e-05 1.53842e-05 7.81452e-05 1.2672e-05 0.000138388 0.000134878 0.000177345 2.15613e-05 5.57426e-05 0.000224227 5.26609e-06 0.000260877 3.23699e-05 4.46123e-05 0.000248424 1.83612e-05 1.98793e-05 1.29295e-05 0.000103878 0.000186297 8.63075e-06 0.000784698 0.000142062 0.000168356 0.000118971 2.42847e-05 1.86916e-05 0.000123813 0.00015503 1.89801e-05 6.74239e-05 2.32929e-05 6.62093e-06 3.35381e-06 0.000130084 0.000101568 0.000414124 0.000391786 9.11235e-05 6.61542e-06 7.66906e-05 0.000149223 0.000120539 0.000304216 0.000433317 0.000228763 0.0001977 5.74855e-05 0.000320384 1.94219e-05 0.00021193 1.35636e-05 1.38885e-05 0.000150959 1.83952e-05 5.1779e-06 0.000389876 1.48339e-05 7.92359e-06 0.00054408 0.000176191 9.04103e-06 0.000249015 5.66256e-06 6.77954e-05 0.000131918 0.000128891 1.74532e-05 8.16031e-06 2.60065e-05 2.42381e-05 0.000270793 9.93501e-06 0.0003008 0.000230819 0.00038223 2.34406e-05 0.00017793 2.03943e-05 1.2516e-05 0.000101536 0.000128137 0.000125143 5.49085e-05 3.09616e-05 1.05404e-05 0.00018059 1.74961e-05 1.06997e-05 0.000295977 0.000127991 2.45218e-05 0.000192194 0.000771485 0.000419498 0.000279652 7.2869e-05 0.000136166 0.000354853 0.000350666 1.11229e-05 9.60569e-05 0.000230532 0.000129655 0.000157592 0.000216415 1.41543e-05 0.000335659 7.88569e-06 0.000198311 0.000290027 1.64996e-05 9.64206e-06 0.000133966 1.55539e-05 7.04392e-06 0.000214006 9.46401e-06 0.000121689 0.000140288 0.000180908 5.79185e-05 0.000157231 1.70163e-05 0.000228499 5.84949e-05 4.12078e-05 0.000196741 0.000323605 0.000129001 0.000188322 1.71733e-05 4.35206e-05 0.000157608 2.7689e-05 2.3792e-05 0.000187454 0.00014348 0.000164544 9.375e-05 0.000222325 5.3965e-05 1.75366e-05 2.16995e-05 0.00251439 0.000285446 0.000684543 8.72285e-06 0.000441101 0.000189608 0.00730295 5.10581e-05 0.000275136 9.26556e-05 0.00058796 0.000156183 0.000186014 7.62576e-06 0.000180082 0.00143501 0.00194424 1.35178e-05 0.000122132 0.000211661 3.74563e-05 3.97126e-05 0.000405047 4.88368e-05 0.000191708 0.000181296 5.80261e-05 0.000623992 0.000173634 3.69879e-05 0.000527526 1.92713e-05 0.000213126 1.20007e-05 2.3268e-05 9.7367e-05 0.000210601 1.71562e-05 0.000253282 4.27837e-06 0.000167164 1.12198e-05 5.50685e-05 0.000138254 1.28821e-05 0.000285982 1.16028e-05 1.07845e-05 0.000261979 0.000420844 0.000134388 0.000499767 0.000161745 3.98649e-05 1.23088e-05 1.67106e-05 0.000137495 0.0001348 0.000108155 0.000194765 0.000374734 2.83437e-05 5.91596e-06 0.000193182 0.00019093 0.00151502 7.44512e-06 1.01041e-05 0.000295845 0.00017737 0.0001298 9.1273e-05 0.000173617 2.84413e-06 5.9169e-06 2.64311e-05 0.000167132 1.09842e-05 0.000201333 4.12475e-05 0.000211818 0.000105912 0.00020989 7.41732e-05 0.000263437 2.02555e-05 0.000133073 0.00538186 1.11764e-05 0.000254457 0.000255046 0.000292853 1.71509e-05 0.000101687 0.000410034 0.482208 6.60436e-05 0.000415464 0.000246607 5.52963e-05 0.000182093 0.000160473 0.000440214 7.80791e-06 0.000212687 4.59981e-05 0.000223398 0.000274349 8.18954e-06 0.000182585 9.8456e-05 0.000210854 1.64597e-05 0.000161918 7.87186e-05 0.000254325 4.90396e-06 0.000133498 0.000182812 5.81481e-05 1.49418e-05 0.000189515 1.28304e-05 0.000281136 0.000170372 0.000306438 2.45979e-05 4.80749e-05 0.000361034 0.00015664 1.16726e-05 0.000443745 0.000198093 1.64048e-05 1.46676e-05 0.000130586 8.01785e-06 0.000372889 0.000251202 0.000149372 0.000472567 6.89996e-06 1.72799e-05 7.2864e-05 0.000178894 6.79981e-06 0.000160509 0.000290683 0.344139 8.02221e-06 1.12794e-05 2.44402e-05 0.000128723 1.44739e-05 7.80382e-06 0.000380797 9.04717e-06 0.000134116 0.000129137 0.000177692 7.89403e-05 0.00046716 0.000102897 0.000180556 0.000252505 1.68081e-05 0.000320675 0.00018753 0.000156154 6.57902e-06 0.000194538 0.00033982 0.000124285 1.0643e-05 1.04589e-05 6.36991e-06 9.29873e-06 9.83263e-06 2.54428e-05 6.72952e-06 2.23325e-05 0.000512058 6.29464e-06 0.000115807 7.63949e-05 0.000162818 0.000136922 0.000135606 0.0001382 0.000269959 4.20287e-05 0.00013845 1.43069e-05 1.70614e-05 0.000412152 0.000135834 0.000432966 2.41245e-05 0.000127694 2.57465e-05 7.83817e-05 8.9432e-06 6.85462e-05 0.00017981 1.0251e-05 1.86927e-05 7.53634e-06 1.30562e-05 7.90385e-05 1.61282e-05 1.89145e-05 0.000425736 0.000243767 0.000184016 7.30509e-06 3.82673e-05 0.000184203 0.000208113 1.16972e-05 8.01783e-05 2.38013e-05 0.000858041 0.000309388 9.60998e-05 9.58253e-05 0.00023048 0.000124689 2.62901e-05 1.33285e-05 1.58026e-05 0.000412898 3.12901e-05 0.000249711 0.000340639 0.000160006 1.09633e-05 8.05861e-06 0.000180622 0.000174939 0.000241354 8.0919e-06 0.000127345 7.13142e-06 0.000185607 0.000189764 0.000360038 0.000405548 7.95709e-05 1.20879e-05 6.03937e-05 1.49695e-05 0.000250269 0.000228208 0.000321241 0.000185602 1.78252e-05 0.000171559 0.000194612 3.46485e-05 0.00058229 0.000130633 0.000268763 0.000220389 0.000201832 0.000299469 0.000511341 0.000160268 0.000174207 1.59526e-05 0.000145698 4.0863e-05 7.37601e-06 4.84915e-05 0.000205525 1.5215e-05 0.000468428 9.38211e-05 0.000184721 2.0025e-05 4.73486e-05 1.84397e-05 1.10129e-05 0.000253234 0.000161497 0.000118838 5.15596e-05 1.04609e-05 1.57508e-05 1.21935e-05 8.57438e-06 1.7542e-05 0.000197173 8.21586e-06 1.2759e-05 8.14515e-06 9.91716e-06 0.000128583 0.000156863 0.000174916 2.28103e-05 0.000235809 0.00030677 0.000356324 0.000221168 0.000255975 5.43132e-06 6.45354e-06 0.000636949 1.39043e-05 8.01642e-06 0.000358597 1.43981e-05 1.55209e-05 4.15698e-05 0.000102365 2.5486e-05 9.13569e-05 1.95388e-05 0.00027149 2.71134e-05 7.3972e-05 1.25765e-05 6.71707e-06 1.33793e-05 7.53733e-06 0.000132379 0.000250804 0.000200117 0.000370067 5.40616e-05 0.000135003 1.92187e-05 1.16841e-05 0.000203399 1.20118e-05 0.000128902 2.04616e-05 1.03177e-05 0.000132653 2.82789e-05 0.000800652 0.00025256 6.74195e-05 5.52648e-06 0.000247323 0.000314959 2.43898e-05 0.000306073 6.77706e-06 0.000182047 0.000186004 1.12781e-05 0.00016878 0.000181279 0.00014177 3.58551e-05 0.000294765 0.0001423 0.000170012 0.000480917 0.000561674 0.000164591 0.000235371 0.000351342 0.000205001 6.01663e-05 1.18863e-05 7.29189e-06 3.70554e-05 9.98158e-06 0.000117874 0.000674673 0.000140585 1.87108e-05 1.72065e-05 1.31411e-05 8.07106e-05 9.52331e-06 1.12858e-05 0.000359194 0.000154133 0.000135155 8.22879e-06 4.62604e-05 0.000247757 7.00684e-06 0.000235062 5.98696e-05 0.000543661 9.81148e-05 0.000489591 0.000129311 0.00029698 0.000133414 0.000534664 1.50223e-05 6.8489e-05 9.15714e-06 0.000190393 0.000344817 6.0344e-05 1.48661e-05 4.92731e-05 3.00569e-05 0.000307932 0.000136969 7.07724e-06 2.14322e-05 0.000134819 0.000372916 0.000299891 4.36553e-06 0.000540941 8.07763e-05 0.000300917 0.000252877 0.000135989 0.000406753 6.26286e-05 0.000335188 0.000135961 0.000329712 0.00014743 7.21802e-05 0.000142853 7.41237e-06 2.15568e-05 0.000295305 0.000212968 1.59336e-05 0.000264945 6.98763e-06 0.000164105 0.000189518 1.43599e-05 1.50526e-05 0.000145232 6.35187e-06 0.000311694 0.000126994 0.000125576 4.50317e-05 2.24555e-05 0.000316846 7.48073e-05 6.41895e-05 0.000125018 0.000176517 1.9549e-05 0.000278924 0.000207908 0.000473025 7.67623e-05 9.2193e-06 0.000311512 4.91216e-05 0.000310839 0.000135876 0.000208156 0.000220899 0.000183863 0.000212024 6.32904e-06 7.86464e-05 2.03419e-05 6.42562e-05 4.59198e-05 1.53393e-05 0.000252026 0.000178483 1.39562e-05 0.000566181 0.000135621 2.31892e-05 0.000549215 0.000131132 1.63481e-05 7.27446e-05 6.5935e-05 1.29249e-05 0.000225604 4.78881e-05 0.000186813 0.000134789 0.00013001 0.0001796 4.7139e-05 0.000202516 8.81408e-06 5.93384e-06 0.000257841 1.4402e-05 0.000238891 0.000242603 0.000284006 4.93634e-05 
2.37271e-05 2.62152e-05 0.000945181 0.000467194 2.25133e-05 2.45355e-05 0.000441163 2.72821e-05 9.70644e-05 0.000354303 0.000400429 5.61326e-05 2.91166e-05 2.02118e-05 0.000348263 0.000376639 0.000107898 1.97319e-05 9.9023e-06 2.06836e-05 0.000456036 0.000370363 4.90558e-05 3.60519e-05 6.67656e-05 0.000368211 0.000370239 0.000662325 1.85689e-05 0.000531147 1.37998e-05 4.02206e-05 0.000380111 0.000373409 0.000245822 6.16643e-05 5.1629e-05 0.000366391 5.53965e-05 0.000453974 1.51778e-05 0.000722061 0.00013766 8.62907e-05 0.000189734 0.000209168 1.29386e-05 0.000782579 1.68409e-05 1.43414e-05 8.58203e-05 7.47271e-05 0.000481084 0.00105325 0.000644233 9.23263e-05 0.000378112 6.98657e-06 6.55503e-05 0.0002685 3.85283e-05 2.72234e-05 1.57531e-05 1.10627e-05 0.000360798 0.000391501 4.58398e-05 5.0882e-05 0.000125577 7.98278e-06 3.53397e-05 1.36537e-05 3.15257e-05 0.000480539 0.000735054 8.39805e-05 0.000660842 5.59202e-05 4.65343e-05 0.000965695 0.00051367 0.000708475 0.000598025 0.000125587 8.90793e-05 5.30462e-05 5.9821e-05 1.28228e-05 0.000184944 0.000245949 0.000150946 0.000380638 3.01261e-05 0.000388586 5.47713e-05 1.29807e-05 1.68671e-05 0.000312414 0.000345296 1.70939e-05 0.000359402 0.0016249 0.00058363 4.05252e-05 8.97917e-06 0.00056161 2.4695e-05 3.80118e-05 0.00020796 1.58564e-05 1.22682e-05 3.97383e-05 0.000176629 1.08259e-05 3.28885e-05 3.52558e-05 9.86356e-05 3.21511e-05 0.000358648 0.000444469 4.16608e-05 0.00014196 6.90281e-05 6.18868e-05 2.36726e-05 0.000733709 5.36085e-05 3.3714e-05 2.97787e-05 0.000116178 1.49616e-05 0.000370034 0.000739737 0.000128104 3.07841e-05 0.000172103 2.71646e-05 2.27884e-05 0.000797038 9.87972e-05 0.00019818 0.000159379 3.90749e-05 1.48979e-05 4.55892e-05 0.000352098 2.68294e-05 2.5198e-05 4.22868e-05 1.81827e-05 7.30034e-05 1.51922e-05 3.70719e-05 0.000242576 8.65843e-05 0.000140932 2.00019e-05 2.18858e-05 0.000200536 0.000334095 5.12568e-05 5.78221e-06 3.42839e-05 0.000480274 0.000290385 0.000112031 0.000634236 0.000259577 5.37517e-05 0.000355317 0.000380896 5.66334e-05 0.000115728 0.000360794 0.00017682 9.72996e-05 0.000125691 0.000365275 0.000112839 0.000495708 6.84845e-05 0.000120791 0.000390724 0.000337658 0.000141275 0.000138032 9.16467e-06 0.000289006 5.53286e-05 0.000164755 0.00137655 4.25166e-06 3.32568e-05 3.40012e-05 0.000351242 2.50854e-05 0.000102166 0.000152266 0.000355367 0.000362732 3.09333e-05 0.000352183 7.06313e-05 0.000104891 0.000152249 0.000380492 0.00015117 0.000459911 2.66393e-05 1.70254e-05 0.000154225 0.000355631 7.1506e-05 4.47855e-06 1.11868e-05 0.000112016 0.000392454 1.61984e-05 0.0194339 0.000414959 1.32359e-05 1.19988e-05 0.000379738 0.000419372 3.38169e-05 8.70055e-05 0.000358945 0.000374819 4.49668e-05 0.000274907 1.26601e-05 3.39908e-05 3.06956e-05 1.3073e-05 3.11164e-05 8.49479e-05 0.00010412 0.000936362 0.000125709 3.16115e-05 0.000138809 5.18054e-05 2.85101e-05 0.000246253 5.62031e-05 1.51555e-05 5.63118e-05 7.00979e-05 0.000491272 7.96154e-06 5.35112e-05 1.94696e-05 3.24957e-05 0.000454401 1.31818e-05 0.000352653 1.18796e-05 2.07327e-05 0.000371983 9.42532e-06 0.00048991 4.47107e-05 6.86297e-05 0.00264625 0.00077842 8.59621e-05 0.000143923 0.00093523 9.28437e-05 1.9117e-05 3.55177e-05 2.42044e-05 1.71444e-05 8.42316e-05 4.01681e-05 1.66498e-05 0.000408183 1.20531e-05 0.000375664 0.000386599 3.7792e-05 0.000335793 0.683841 1.06186e-05 0.000352971 0.000176728 0.000126628 0.000221227 0.00018522 0.000173286 0.000204225 1.01027e-05 4.26744e-05 0.000110784 0.000453803 2.54567e-05 2.16344e-05 2.10795e-05 8.99683e-06 1.69036e-05 0.000362393 5.31046e-05 1.26483e-05 8.0446e-06 0.000261053 5.98514e-05 8.25876e-05 0.0004464 2.73275e-05 2.00874e-05 2.64292e-05 0.00148632 2.06261e-05 3.56183e-05 6.22724e-05 1.57371e-05 0.00107315 0.000134661 1.64711e-05 0.000129563 3.00633e-05 0.000363662 0.000157499 2.57777e-05 1.36319e-05 4.09558e-05 0.000273744 4.88672e-05 8.74601e-05 0.00232359 0.00210888 3.52156e-05 4.87759e-05 8.1402e-05 3.08743e-05 3.2411e-05 3.44971e-05 0.000598731 5.18129e-05 0.000381657 2.01784e-05 4.1556e-05 0.00020276 0.000690952 1.88867e-05 2.5131e-05 3.33552e-05 0.000200186 0.000113249 3.72648e-05 5.3988e-05 0.000110982 1.8929e-05 9.46831e-05 6.38962e-05 2.68116e-05 8.319e-06 6.38427e-05 0.000352394 8.77936e-06 0.000484885 0.000168314 0.000328113 8.72444e-06 0.000357632 3.28476e-05 2.01276e-05 0.000539582 0.000416191 0.000127101 2.41803e-05 9.23631e-06 0.000376418 0.000126922 9.1277e-05 0.000231808 0.000363988 2.01145e-05 0.000480542 1.43647e-05 9.90988e-05 4.76403e-05 0.000497535 4.02961e-05 0.000114327 0.00070956 0.000156852 0.00019477 9.73262e-05 0.000421638 6.54595e-05 2.29327e-05 6.54057e-06 5.71248e-05 0.000478739 0.000348559 0.000260551 9.35122e-05 0.000424408 0.000367403 4.41554e-05 2.89182e-05 4.90777e-05 0.000372457 8.18723e-06 4.04009e-05 0.000108524 0.00152558 0.00205974 0.00102117 4.67049e-05 2.68761e-05 5.59996e-05 4.45806e-05 0.000156463 1.21221e-05 6.19901e-05 3.75514e-05 1.07477e-05 0.000212037 0.00041332 2.42924e-05 9.37784e-05 5.923e-05 6.94467e-05 1.4063e-05 3.28123e-05 7.61588e-05 1.94307e-05 0.000587259 3.75648e-05 5.83096e-05 9.09032e-06 0.000382518 1.89218e-05 0.000195026 2.7129e-05 7.28442e-06 0.000135312 1.28697e-05 2.65441e-05 0.000226388 5.7818e-05 3.89725e-05 0.000301512 0.000141064 0.000105589 0.000377678 0.000363967 2.2834e-05 1.94764e-05 0.000256967 0.000436881 0.00051425 0.000306935 8.86484e-05 3.44133e-05 0.000377294 7.05128e-05 0.000439167 0.000703003 7.09984e-05 0.00698586 2.63425e-05 2.85726e-05 0.00024214 6.8937e-05 0.000177828 8.97664e-06 1.76483e-05 0.000659084 9.38175e-06 9.34632e-06 0.000413379 2.05896e-05 1.38093e-05 0.000380842 1.82727e-05 0.000472632 8.6915e-05 3.06367e-05 1.66673e-05 0.000202665 2.23119e-05 0.000324445 2.6336e-05 2.75685e-05 1.09162e-05 0.00081846 1.97637e-05 4.41166e-05 0.000212534 0.000313848 1.04149e-05 3.28158e-05 0.000418085 0.000382592 7.14861e-05 0.000308269 1.73638e-05 3.30584e-05 3.14224e-05 0.00047086 0.000367105 0.000139469 1.21519e-05 0.000345365 0.000164015 3.50502e-05 3.88577e-05 0.000147122 2.1831e-05 0.000139079 2.05806e-05 0.00176277 0.000542324 0.000109697 2.01821e-05 0.000233954 0.000522015 0.000313285 1.2294e-05 8.3209e-06 2.93121e-05 0.000539836 8.90842e-05 2.31806e-05 0.000111028 2.07003e-05 7.40252e-05 1.80226e-05 4.51056e-05 0.0001656 3.99031e-05 3.14799e-05 0.000589176 0.000654427 1.78042e-05 0.030758 0.000158432 4.68662e-05 6.07593e-05 4.32734e-05 6.53925e-06 3.35399e-05 8.2217e-05 4.54823e-05 8.94688e-06 4.76202e-05 6.00659e-05 0.000108307 0.000345233 1.00037e-05 0.000174634 0.000122662 8.65215e-05 0.000886378 0.000347422 0.0101555 0.000698 0.000713042 0.000207888 2.1251e-05 0.00030823 3.79311e-05 2.66179e-05 0.00028577 0.000184647 0.000538289 0.00023671 3.53517e-05 0.00016048 0.000298021 2.02774e-05 0.000368027 1.86546e-05 0.000346428 6.60316e-06 2.10201e-05 0.000548505 2.41885e-05 0.000359512 1.51247e-05 1.94114e-05 0.000984664 0.00088321 0.000638133 0.000959267 1.23933e-05 2.13937e-05 4.18456e-05 0.000234671 5.39983e-05 3.7386e-05 9.41027e-05 9.30961e-05 0.000123245 0.000428999 0.000120687 9.75396e-05 2.40499e-05 7.83637e-05 0.000354448 0.00039443 0.000461298 0.000199437 0.000246709 7.25865e-06 0.000377752 0.000356863 3.96455e-05 0.00020692 0.000104228 6.49093e-05 0.000535465 0.00044154 3.61823e-05 0.000613722 9.60976e-05 3.7101e-05 2.21267e-05 4.9174e-05 1.80313e-05 0.000527807 3.61236e-05 0.000375134 0.000421586 5.89454e-05 2.99035e-05 0.000247084 0.000375299 3.82951e-05 4.56407e-05 0.00061224 0.000390005 6.08096e-05 0.000394514 0.000350765 7.79407e-05 5.27792e-05 0.000177369 0.000252746 0.000289943 0.000142489 0.000352417 8.90182e-05 3.39975e-05 5.87291e-05 0.000408088 1.10686e-05 5.17586e-05 0.00106728 0.000131246 8.35494e-06 1.45598e-05 0.000377009 0.000566177 0.000586399 2.70512e-05 0.000131534 1.33996e-05 0.000230561 1.09058e-05 0.000282507 5.34298e-05 0.000278535 9.70206e-05 4.89749e-05 2.32498e-05 0.000120828 0.00037271 0.000358231 0.000502232 6.35808e-05 6.71493e-05 4.52305e-05 9.3735e-05 3.0628e-05 0.000119438 1.24848e-05 0.000161413 0.000204765 0.000734628 3.97093e-05 0.000866041 0.000153698 4.6144e-06 0.000464516 4.30296e-05 0.000266648 0.000270578 0.000164869 0.000118186 0.000123856 0.000317065 3.6894e-05 0.000356701 4.1509e-05 0.000459177 0.00149796 7.99542e-05 0.000862141 1.18347e-05 0.000592102 0.000237607 3.3571e-05 0.000372363 1.08982e-05 0.000155665 0.000503076 9.95314e-06 1.83539e-05 2.5057e-05 0.000293078 0.000324764 0.000391454 0.00043101 0.00038343 2.21881e-05 2.03644e-05 0.000637715 0.000233564 1.51057e-05 0.000109752 0.00012658 8.44291e-05 0.000955794 2.77869e-05 3.94661e-05 0.00050438 2.79572e-05 2.41904e-05 4.3309e-05 0.00100703 4.42251e-05 0.00035619 5.11158e-05 3.69826e-05 0.000151236 0.000137731 3.88703e-05 5.63802e-05 1.48031e-05 0.000135902 1.7997e-05 3.305e-05 0.000102853 3.09486e-05 0.000362351 0.000219083 0.000389681 2.16748e-05 0.00016882 4.99954e-05 0.000201588 5.88424e-05 0.000165273 1.47183e-05 2.12683e-05 0.00133506 2.80564e-05 0.000504089 6.19468e-05 0.000206946 2.27496e-05 0.000375336 3.14882e-05 0.000156528 1.08717e-05 4.78596e-05 1.33836e-05 0.000542123 1.9895e-05 0.000128157 0.000210317 2.25371e-05 5.56629e-05 0.000395008 0.000372101 0.000417454 3.60064e-05 4.6317e-05 0.000365255 0.000757325 0.000729627 0.000115499 8.24123e-05 1.10798e-05 0.00015362 0.000760638 5.00619e-05 0.000715398 0.00035342 2.68202e-05 3.23413e-05 2.67999e-05 0.000112054 0.000378825 3.81207e-05 8.62104e-06 0.000538146 8.58997e-05 3.52437e-05 0.000745903 0.000350264 0.000103857 5.51742e-05 0.00136795 0.000175855 7.77554e-05 1.16088e-05 0.0002644 0.000149429 2.14869e-05 0.000542173 2.3473e-05 1.99663e-05 0.000333927 0.000363663 0.000239463 0.000150564 2.67309e-05 0.000634383 0.000710445 0.00122424 1.59892e-05 1.27955e-05 0.000263053 0.0153614 0.000111313 0.000409117 0.00152967 2.10444e-05 6.80407e-06 0.000384698 0.000378687 8.46407e-05 0.000133494 0.000353513 0.000694187 2.04212e-05 1.81451e-05 0.000148008 0.000850705 0.000290008 0.000335302 1.92546e-05 4.81676e-05 0.000122869 0.000178742 7.66865e-05 1.58063e-05 1.6069e-05 7.4513e-05 7.32624e-05 2.36975e-05 0.000467226 2.18409e-05 0.000563487 0.000920468 2.24834e-05 1.75628e-05 0.000115774 3.63049e-05 0.000448036 8.30453e-05 0.000432965 0.000222036 0.000729005 0.000928906 1.42041e-05 2.07804e-05 4.9827e-05 1.16905e-05 0.000953153 0.00101098 0.000631764 2.11482e-05 0.000665551 4.7732e-05 0.00187241 0.00027229 1.75331e-05 5.37058e-05 0.000101817 0.000374297 1.96286e-05 0.000744877 5.29519e-05 2.56085e-05 0.000219139 2.96751e-05 4.8457e-05 3.47504e-05 6.93534e-05 0.000263766 0.000130131 0.000379112 0.000100179 2.587e-05 3.84519e-05 2.36939e-05 3.86818e-05 0.000124098 4.8411e-05 3.41894e-05 0.000114071 6.76917e-05 0.000349675 0.00040444 2.65289e-05 0.000883621 1.2709e-05 2.71842e-05 3.92613e-05 3.48403e-05 0.000297369 2.32647e-05 1.50697e-05 0.00015862 3.76872e-05 4.27974e-05 4.20361e-05 0.00011989 1.74354e-05 0.000108954 0.000145504 4.38712e-05 0.000727011 1.43181e-05 0.000864663 3.2439e-05 1.65165e-05 0.000204104 0.000759148 0.00014051 4.22507e-05 0.000504958 0.000134708 0.000356383 1.94725e-05 0.000188494 0.000461167 3.69067e-05 1.49046e-05 0.000403144 0.000714328 1.77445e-05 3.74283e-05 1.63357e-05 3.12929e-05 1.84159e-05 0.000203998 3.89416e-05 0.000502994 7.05729e-05 0.000180664 0.000171534 0.000449808 4.1947e-05 0.00143545 0.000361503 0.000388082 2.72054e-05 0.000127744 0.000561964 8.25204e-05 4.99934e-05 2.51218e-05 8.71156e-05 0.000293495 9.43154e-05 6.17841e-05 3.69787e-05 0.000833784 0.000140651 4.09037e-05 0.0199915 0.000166921 1.68906e-05 1.43703e-05 1.7857e-05 2.26447e-05 0.000371081 0.000272436 0.000227664 3.22363e-05 4.61771e-05 2.60826e-05 1.23727e-05 0.000395299 0.000698088 1.30685e-05 2.61405e-05 0.000182418 0.000158744 2.14289e-05 0.000289403 4.78329e-05 2.86019e-05 
0.000186092 1.47698e-05 0.000233118 0.000526439 3.10174e-05 0.000121253 0.000527891 0.000330524 8.5237e-05 6.47959e-06 0.00012356 0.000348294 1.25075e-05 0.000379552 8.29955e-05 0.000155612 0.000112716 0.000513206 2.05973e-05 0.000102185 0.000162548 9.47434e-05 7.66682e-05 0.00051437 0.000113093 4.47203e-05 5.22374e-05 2.35782e-05 0.000679414 0.000354259 0.000108699 2.12742e-05 7.48272e-06 0.000788305 1.83187e-05 0.000355866 0.000194226 1.88839e-05 0.00014712 0.000233261 0.000126939 0.000356147 1.14298e-05 4.66335e-06 0.000907627 6.1785e-05 0.000539312 7.59785e-05 6.39995e-05 7.86546e-05 1.11347e-05 4.90114e-05 8.5526e-05 0.000522717 0.000118128 3.0279e-05 0.00044612 6.12112e-06 0.000470546 5.00453e-06 1.14826e-05 5.99731e-05 1.08339e-05 1.25516e-05 0.000471498 4.38759e-06 0.000133208 1.25655e-05 0.00049242 8.88358e-06 0.00030259 0.000657179 1.10228e-05 1.02352e-05 4.1752e-05 0.000152207 0.000602099 6.66347e-06 0.000515676 0.000213135 0.000104568 8.4876e-05 0.000408209 3.33703e-05 0.00010697 0.000192449 5.60153e-05 0.00032044 6.00463e-05 0.000104568 6.73009e-05 4.44299e-05 2.33725e-05 0.000341907 1.36026e-05 6.64136e-05 1.22522e-05 0.00013689 6.51624e-06 0.000346481 0.000353304 7.44692e-05 0.000152412 0.000544078 6.5335e-05 0.000138852 6.8996e-06 6.01921e-06 0.000135525 0.000329198 0.000756058 7.9785e-05 0.000243533 9.80423e-06 0.000124735 1.22984e-05 0.000297703 0.000238339 1.57136e-05 0.00010309 6.41445e-05 0.000113592 1.49238e-05 0.000602349 4.91594e-05 2.55751e-05 7.23583e-06 0.000380442 0.00035318 1.50284e-05 1.3281e-05 1.12656e-05 9.0553e-06 1.25622e-05 7.51584e-06 1.84783e-05 9.82166e-06 4.56571e-06 6.55776e-05 3.18596e-05 4.92856e-06 0.000952183 0.00011734 0.000122715 0.000168046 6.49342e-05 0.000345296 9.3587e-06 0.000313436 2.19811e-05 0.000667659 0.000350818 0.000452954 9.30479e-05 9.76283e-06 5.62987e-06 9.91035e-06 1.27768e-05 8.53446e-06 7.10519e-05 0.000157329 7.26975e-06 0.000344445 1.60476e-05 6.37362e-06 0.000159614 0.000304606 0.000367152 0.00019293 0.000349085 0.000125797 0.000238906 0.00128796 0.000483657 0.00016249 8.36904e-05 0.000180943 0.000181113 7.63971e-05 0.000348111 0.000502287 0.000248128 0.00074945 0.000420677 7.5108e-05 0.000906869 5.88409e-06 0.00024742 0.000300442 7.27777e-06 5.26038e-05 0.000341307 3.41354e-05 1.31928e-05 1.28563e-05 0.000452532 6.42201e-05 8.22075e-05 7.09213e-05 0.000561606 0.00014428 1.23268e-05 0.000350189 3.79319e-05 0.000339596 8.10725e-05 9.35175e-05 0.0004809 0.000448639 0.000340982 1.07073e-05 1.96027e-05 0.00039337 1.35934e-05 0.000344776 0.000376664 9.69274e-06 3.53624e-05 0.000130273 3.24203e-05 3.49631e-05 0.000123933 0.000179357 7.93096e-05 1.81503e-05 0.000619371 0.000420255 1.8801e-05 0.000473164 3.11574e-05 6.63977e-05 0.000183145 7.34565e-06 5.0061e-06 0.000284567 2.18439e-05 7.20675e-05 0.000218489 9.69538e-05 0.000294041 3.97758e-05 0.000217659 0.000466715 0.000214667 0.000151171 0.000186359 7.05458e-05 0.000166194 0.000168817 2.16284e-05 3.74674e-05 5.91712e-06 1.00433e-05 0.000665872 9.60994e-06 0.000438458 0.000102594 1.84466e-05 0.000129465 6.64139e-06 7.20373e-05 9.13136e-06 0.000185469 0.00116667 2.81574e-05 6.24112e-05 0.00114712 0.000439002 3.37114e-05 0.000217382 7.10196e-06 6.18676e-05 1.18022e-05 0.000894128 0.000102271 0.000103919 7.92992e-06 6.79058e-06 0.000123678 5.09822e-05 0.00011537 6.7011e-05 0.00015113 9.27014e-05 0.000349719 0.000221206 8.05644e-05 4.26523e-05 0.00021152 9.53445e-06 4.22596e-05 1.8324e-05 4.75131e-05 1.01485e-05 1.63298e-05 9.00831e-06 7.53309e-05 0.000478715 0.000134212 0.000187227 8.98454e-05 0.000104226 1.21633e-05 7.12061e-05 0.000209688 0.000410108 9.78728e-06 0.000118013 1.58105e-05 8.81883e-06 0.000116051 1.43109e-05 0.000207847 0.000151398 0.000672294 0.00101103 0.000213222 1.26407e-05 0.000130214 9.06818e-05 3.69836e-05 0.000622227 0.000771512 0.000120283 0.000136446 9.90692e-05 4.81881e-05 8.64089e-06 2.29292e-05 8.44715e-05 3.25984e-05 0.000271483 0.000521239 0.000126263 1.21389e-05 0.000481491 1.0465e-05 0.000713944 7.69336e-05 7.19373e-05 0.000623758 9.68201e-06 0.000220012 1.50236e-05 0.000280617 0.000365692 0.000177154 6.58881e-06 0.000608278 1.46699e-05 6.94007e-06 6.66775e-06 1.14705e-05 0.000401839 0.000222911 0.000132783 0.00092068 0.000184902 1.64523e-05 8.33898e-05 9.83099e-05 6.21026e-05 0.000299061 1.72911e-05 9.63227e-05 0.000249457 0.000115911 6.6352e-05 0.000342931 0.000167653 4.23545e-05 0.00070686 3.71147e-05 0.000130933 8.42665e-05 5.10192e-05 8.38622e-06 1.81388e-05 0.000269388 8.17896e-05 1.48155e-05 0.00035253 0.000686399 4.57385e-05 0.000202472 2.7402e-05 0.000201205 2.00878e-05 4.85269e-05 0.000438314 0.000125469 1.69621e-05 2.29849e-05 0.000180047 0.000905222 0.000137828 0.000455469 0.000530394 0.000922069 5.33078e-06 3.01367e-05 1.14522e-05 0.000270616 0.000209148 0.00101806 6.44883e-05 0.000443419 7.55239e-05 0.000298819 0.000100626 5.7217e-05 9.2548e-06 0.000409169 0.000107102 0.000442881 2.79383e-06 0.00019862 1.4787e-05 7.33761e-06 0.000600889 2.76875e-05 1.11952e-05 0.000643667 0.000117696 0.000130401 7.03172e-06 1.29383e-05 0.00073954 2.53129e-05 0.0002024 0.000113004 3.38527e-05 7.22803e-06 7.4601e-05 0.000429274 0.000897215 0.000114057 0.000144183 0.000255107 1.01499e-05 1.41288e-05 8.5235e-06 9.8873e-06 0.000238477 0.00046776 0.000435191 2.2345e-05 1.38089e-05 6.30324e-06 0.000201198 7.44505e-05 1.26892e-05 2.40468e-05 6.58172e-05 0.000172354 0.000344948 9.40078e-06 9.6694e-06 3.05043e-05 9.10464e-06 2.71081e-05 0.000315444 4.73333e-06 2.65344e-05 0.000423339 1.98689e-05 1.6209e-05 0.000418586 2.18556e-05 0.000555024 0.000650883 0.000361658 1.16851e-05 0.000141229 1.58169e-05 0.000339815 8.88937e-05 0.000418982 0.000492836 0.000103385 6.59545e-05 0.000392719 0.000108729 1.81752e-05 0.00107592 0.000111298 0.000743555 4.35307e-05 0.000690877 4.61266e-06 0.000396185 0.000352528 0.000201719 0.00041901 0.000344719 2.11395e-05 0.00066427 9.39734e-05 4.50835e-05 0.000195213 0.000117994 6.60852e-05 0.000206283 2.26386e-05 1.92797e-05 0.000337136 0.00164843 8.81256e-05 0.000167786 0.000171844 0.669431 1.18863e-05 0.000387009 7.111e-06 5.82333e-05 0.000153515 9.74178e-05 1.30383e-05 2.58437e-05 7.72634e-05 1.2423e-05 0.000395209 0.000251815 6.59148e-05 0.000181997 0.000100056 1.26357e-05 8.38315e-05 6.55454e-06 0.000658439 7.42102e-05 9.60692e-05 4.67905e-06 0.000123874 4.61642e-05 0.000176541 0.000202913 8.2144e-06 2.04393e-05 1.12069e-05 0.000170255 9.35176e-06 0.000471962 5.20959e-06 8.09064e-06 0.000802021 1.37263e-05 0.000728202 3.05476e-05 5.95106e-05 1.05489e-05 0.000196613 0.000402382 4.45848e-05 0.000554832 0.000536409 0.000693435 0.000417342 7.78891e-05 0.000144957 0.000581098 2.77139e-05 5.61635e-05 5.72421e-05 1.02219e-05 4.78318e-06 6.78828e-05 2.21354e-05 0.00034535 9.33618e-05 7.70929e-05 3.61902e-05 1.48887e-05 5.33345e-06 5.43689e-06 5.83209e-06 0.000163433 4.72182e-06 5.34611e-05 2.05612e-05 0.000403917 5.04437e-06 0.000100943 0.000346228 0.000463619 8.46956e-06 0.000145261 5.30858e-06 0.000546807 1.00066e-05 0.000341887 0.0165572 0.000155601 2.25745e-05 0.000271793 6.97476e-06 0.000390662 1.37052e-05 0.000231881 3.46134e-05 0.000205065 5.34188e-05 0.000214162 2.87505e-05 1.63841e-05 0.000443307 0.000501384 0.000343163 0.000159173 0.000355589 7.53426e-06 4.03602e-05 0.000117363 0.000405174 0.000304911 0.00054717 0.000587224 8.59076e-06 8.90869e-05 0.000341796 4.90717e-05 0.000412626 0.00072914 6.35731e-05 8.57834e-05 1.45564e-05 0.000777981 5.5023e-05 0.000407928 0.00129614 5.11706e-06 0.00013767 0.000252551 0.00081233 0.000587726 0.000345021 7.16345e-05 0.00040829 9.29858e-06 6.54279e-05 2.62076e-05 1.47236e-05 0.000155822 0.000178844 8.89962e-05 4.84443e-05 9.05522e-06 5.07189e-05 1.01589e-05 6.57704e-05 0.000168349 1.27572e-05 2.60034e-05 0.000402582 0.000339311 0.000692574 0.000376878 0.000151751 0.00018734 0.000398727 3.79938e-06 0.000491748 1.5602e-05 0.000122552 4.31308e-05 0.000245271 0.000410937 0.000220038 0.000132539 0.000245545 0.000195627 9.07783e-05 4.81833e-05 9.54968e-05 0.00012921 4.04713e-05 0.000125264 1.39949e-05 0.000154244 5.8912e-06 0.000128116 1.38531e-05 8.96419e-05 2.74767e-05 9.52441e-05 6.63799e-05 7.77619e-06 0.000715375 1.27366e-05 6.36262e-05 8.24156e-05 0.000123329 6.49186e-05 0.000795218 2.10293e-05 0.000387964 3.25555e-05 0.00045157 0.000133502 0.00262908 9.73295e-05 0.000501409 1.29389e-05 0.000334883 0.000448288 9.43747e-06 2.22729e-05 0.000527266 0.000343734 2.44243e-05 7.50026e-05 7.496e-05 9.33776e-05 0.000346031 6.19926e-05 0.00088401 2.58447e-05 8.66997e-06 0.000342645 8.81104e-05 9.04275e-06 0.000300384 9.46318e-06 0.000102401 5.50523e-05 0.000453354 0.00035021 0.000445271 0.00014788 0.000241663 1.2132e-05 7.8195e-05 5.75571e-06 0.000122557 1.24572e-05 6.75866e-06 0.000141565 0.000201966 2.79669e-05 0.000419706 0.000573701 0.000141522 6.06558e-05 0.000502737 7.11082e-06 1.43647e-05 6.40947e-06 6.89023e-05 0.000104096 0.00162564 0.000275437 8.74177e-05 3.08093e-05 8.47489e-05 7.95916e-05 9.71327e-06 0.000112045 0.000495426 0.000128692 4.16544e-05 9.13594e-05 0.000382159 0.000277493 1.65094e-05 1.38007e-05 0.000391401 0.00051374 1.99504e-05 0.00034943 0.000460686 0.000645519 0.00018329 0.000130909 1.73241e-05 0.000426181 1.73844e-05 6.96995e-05 0.000400516 3.50725e-05 0.000463961 0.000252846 0.000433892 1.7174e-05 8.13509e-05 1.41405e-05 5.19478e-06 0.000147899 2.20406e-05 0.000127445 0.000363014 1.62734e-05 0.000118972 4.09871e-06 0.000343201 0.000370959 8.98498e-06 0.000133071 8.9023e-06 0.000103125 6.83114e-05 0.000576289 0.000404229 2.81101e-05 0.000345406 4.2963e-05 0.000129947 3.94403e-05 0.0007119 0.00011861 8.84249e-05 5.85441e-06 0.00160652 0.000437621 0.000131392 1.91819e-05 0.000352393 0.000353163 0.00010358 0.00041576 0.000149892 0.000733036 6.39325e-06 0.000267258 1.86115e-05 7.30378e-06 4.46099e-06 5.47967e-06 0.000945485 1.01596e-05 8.90938e-05 0.115963 1.07168e-05 0.00019503 1.01479e-05 2.61949e-05 0.000468784 0.0003637 1.40853e-05 3.56483e-05 0.000523859 0.000481148 1.01382e-05 0.00023726 0.000437632 0.00010232 5.17026e-05 9.458e-06 7.94465e-05 1.30517e-05 0.000454524 2.06507e-05 4.10423e-05 7.88856e-06 0.000147471 0.000156276 0.00045665 0.000109405 1.42691e-05 4.95373e-05 0.000441044 0.000216777 2.75659e-05 0.000484628 7.28065e-06 0.000278625 0.000166952 9.76635e-05 8.47233e-06 0.000460387 0.000373537 1.48142e-05 2.26823e-05 1.36598e-05 7.20858e-05 1.56113e-05 0.000472927 2.35716e-05 0.00021479 0.000688262 0.00100111 0.000446741 5.30537e-05 9.68739e-06 0.000406173 0.000344708 2.10066e-05 8.23682e-05 1.19025e-05 7.03737e-05 8.59366e-06 8.05977e-06 0.000445556 0.000136712 0.000238766 6.74365e-05 0.00018975 7.49204e-05 1.40231e-05 0.000248664 3.65823e-05 6.8299e-05 0.000444727 0.000758841 1.2427e-05 0.000130117 0.000286808 0.00015829 9.39661e-06 1.9382e-05 0.000121708 7.90846e-06 0.00120649 2.18882e-05 0.000504227 8.6122e-06 6.84948e-05 0.000364968 3.02848e-05 0.00050183 6.53659e-05 0.00034345 3.99394e-05 0.00021204 0.000111467 6.71075e-05 2.01797e-05 0.000704299 0.000415584 0.00035554 0.000538459 0.000211293 1.1944e-05 8.30677e-05 0.000103668 0.000463279 9.18365e-06 8.79222e-06 0.000345787 0.00055604 0.00014306 0.000216342 1.73758e-05 0.000680992 4.72466e-05 6.58217e-06 0.000163905 1.6444e-05 7.65989e-06 8.02927e-05 8.7418e-06 0.000559728 0.000150833 2.35884e-05 7.86152e-05 8.96768e-05 0.000468239 9.66427e-05 0.000636328 0.000495031 1.27287e-05 6.863e-05 1.7868e-05 4.15295e-05 8.75566e-05 1.70023e-05 0.00020511 0.000141212 2.35102e-05 0.000357612 5.76667e-05 0.00068986 0.00038284 0.000105719 0.000380054 0.000397919 0.000349478 7.85098e-05 0.000517486 0.000634351 0.000138074 0.000298825 6.48958e-05 6.73761e-05 0.000146539 0.000244096 0.000175788 7.74966e-06 0.000648645 0.000339865 1.05975e-05 4.4138e-05 3.90951e-05 7.43298e-06 5.85238e-06 0.000198 0.000138408 1.05206e-05 0.000356911 4.97343e-05 0.000316249 
1.92891e-05 7.69881e-05 0.000123207 0.00037429 0.000251656 6.41093e-05 0.000243898 9.02324e-05 1.62199e-05 3.65916e-06 5.87249e-05 0.000387056 1.2172e-05 0.00040668 5.87338e-05 0.000127949 3.76306e-05 0.000118459 2.02808e-05 0.000142595 0.00019558 5.25202e-05 3.83574e-05 0.000646861 4.19339e-05 2.03334e-05 2.77603e-05 0.000132368 0.000810035 0.00119624 9.97049e-05 1.04456e-05 3.94584e-05 0.000874865 0.000207077 0.000434375 0.000176915 2.50019e-05 0.000556879 0.000291333 6.81644e-05 0.000389714 8.0329e-05 2.18096e-05 0.00040156 6.98995e-05 0.0012786 3.25856e-05 3.83342e-05 0.000101889 2.24371e-05 0.000186712 7.80154e-05 0.000104207 0.000102663 9.48249e-06 0.000290503 6.47689e-06 0.000301879 2.56539e-05 1.57373e-05 1.58334e-05 1.091e-05 3.69412e-06 0.000407205 1.30445e-05 0.000137112 0.000139863 0.000425138 1.16065e-05 0.000504973 0.000677783 1.52899e-05 1.12929e-05 0.000106568 0.000465079 0.000283485 5.19486e-05 0.000406993 1.70698e-05 0.000106549 0.00014347 0.000396633 7.83484e-05 0.000299481 0.000833964 3.56306e-05 1.32016e-05 0.000252861 0.000187774 0.000247883 1.23278e-05 2.01739e-05 0.000415487 0.000134803 3.88202e-05 1.33987e-05 0.000106129 3.01214e-05 0.000380197 1.71603e-05 2.80936e-05 5.05325e-05 0.000734718 2.55527e-05 2.00845e-05 1.88822e-05 1.00238e-05 3.26379e-05 0.000340439 0.000692273 6.04428e-05 0.000535977 1.52197e-05 0.000167851 1.74191e-05 6.79511e-05 0.000154516 2.28919e-05 0.000430356 3.4238e-05 2.83542e-05 3.65542e-05 0.000583659 8.61392e-06 2.0457e-05 1.40415e-05 9.3213e-05 0.00036808 1.65717e-05 1.66681e-05 6.88665e-06 1.05654e-05 8.05279e-06 4.08683e-05 2.47266e-05 0.000202581 1.24548e-05 3.91913e-05 1.87204e-05 6.66908e-05 0.00111775 0.000360243 2.14575e-05 7.90652e-05 0.000195468 0.000370195 4.3514e-05 1.68513e-05 2.73502e-05 0.000713835 0.000409524 0.000389524 0.00026621 4.67661e-05 1.05601e-05 3.0205e-05 1.42806e-05 1.23619e-05 4.95005e-05 0.000184257 6.34142e-06 0.000613615 0.000470557 0.000448454 0.000235966 0.000207687 0.000770442 1.30198e-05 0.000374331 0.000130269 0.000253007 0.00104277 0.000369301 5.47014e-05 2.23938e-05 1.98834e-05 0.00014542 7.21942e-05 0.000449798 0.000505088 0.000123295 0.000442455 0.000725578 0.000184435 0.000596898 4.78221e-05 0.000246397 0.000116564 9.11805e-06 3.91892e-05 0.000365977 0.000201534 1.56132e-05 2.96872e-05 0.000513431 3.63631e-05 0.000247584 5.27341e-05 0.000623566 7.82603e-05 1.61289e-05 0.000375409 0.000377712 0.0005684 4.19868e-05 4.17429e-05 2.08563e-05 0.000408259 0.00028666 1.57077e-05 6.59858e-05 0.00041903 1.7717e-05 0.000379303 0.000402393 2.77265e-05 2.10789e-05 0.00010359 8.04325e-05 6.97849e-06 4.84465e-05 6.36812e-05 3.80907e-05 4.45722e-05 0.0006888 0.000474457 0.000453208 0.000141873 1.24039e-05 3.97103e-05 0.000185401 0.000302914 2.33615e-05 0.000422879 0.000288764 1.46748e-05 7.54702e-05 8.81827e-05 8.57981e-05 7.45418e-05 0.000230674 0.000483137 1.5455e-05 0.000739964 0.00023026 2.07455e-05 0.000207277 0.000174811 1.6639e-05 2.69302e-05 3.98327e-06 1.62187e-05 3.50945e-05 2.84235e-05 0.000931649 4.94289e-05 2.54433e-05 0.000279939 1.24816e-05 2.34066e-05 1.82047e-05 0.000565435 0.000149121 5.99658e-05 2.76823e-05 1.43809e-05 2.90076e-05 0.000507941 0.00136846 1.00406e-05 4.59333e-05 0.00038383 0.000726514 0.000141027 0.000166966 1.63122e-05 6.17289e-06 2.7217e-05 5.47491e-05 8.05721e-05 0.000141971 5.70888e-05 0.000419272 0.00037651 0.000145241 8.00057e-05 0.000141693 0.000205234 0.000202246 0.000148933 0.0004262 0.000120367 1.31954e-05 2.57998e-05 9.81943e-06 7.69944e-05 2.12731e-05 9.6201e-05 7.69541e-05 7.64729e-05 0.000105811 9.11328e-06 0.000144671 0.000103999 0.000417952 1.76128e-05 0.00030547 0.00019582 4.52601e-05 0.000201114 2.9243e-05 2.38955e-05 0.000164441 0.000787468 0.000733138 2.40257e-05 5.20032e-05 0.000186999 0.000363406 3.66347e-05 0.000113918 1.17948e-05 0.000272902 0.000235852 0.000150651 0.000114419 2.5961e-05 0.000234462 8.52819e-05 2.1166e-05 3.04786e-05 0.000506425 0.00045927 1.35184e-05 0.000421306 8.76222e-06 0.000579126 2.70657e-05 5.61592e-05 0.000667275 2.07752e-05 6.86918e-05 2.23336e-05 9.26166e-05 0.000522342 0.000120581 1.9042e-05 0.000574155 4.39223e-05 1.0097e-05 8.7339e-06 2.12537e-05 0.000514174 0.000188776 0.000402336 0.000838972 0.000224799 1.03999e-05 1.98026e-05 2.74893e-05 3.79756e-05 0.000281718 4.76338e-05 3.72441e-05 0.000218935 0.000219469 3.90565e-05 0.000385519 2.79038e-05 0.000125061 0.000852858 2.10296e-05 8.83239e-05 0.000444352 8.99491e-05 1.03948e-05 6.55309e-05 9.22378e-05 0.000386452 6.73318e-05 3.68053e-05 0.000816968 0.000252711 4.40126e-05 0.000287586 0.000224628 5.79173e-05 1.39379e-05 0.000446304 9.69125e-05 6.97938e-05 4.32749e-06 0.000338584 0.000565616 2.03228e-05 0.000386268 0.000545557 0.000449101 7.54321e-06 2.04013e-05 9.81261e-05 5.35763e-05 8.77276e-05 0.00110522 3.62162e-05 0.000380682 8.00919e-05 2.62879e-05 1.31679e-05 1.79554e-05 3.84522e-05 0.000414675 7.12195e-05 0.000480557 5.97137e-06 3.14654e-05 0.00013541 1.19139e-05 0.000481467 0.000181117 2.21874e-05 0.000310313 0.00036427 6.35979e-05 5.39066e-05 4.33967e-05 0.00067582 2.02936e-05 2.26526e-05 0.000160952 1.69511e-05 1.7572e-05 7.33229e-05 0.000446787 0.000726553 0.000359713 0.000150549 4.49215e-05 9.71381e-06 2.31568e-05 0.000399829 7.01937e-06 4.50465e-05 8.6993e-05 0.000696796 3.00556e-05 3.04751e-05 2.3219e-05 0.000110048 4.9892e-05 2.36364e-05 2.12538e-05 4.93715e-05 2.44899e-05 0.000389333 8.11269e-06 2.15546e-05 4.28706e-05 1.61092e-05 1.63535e-05 0.000202256 0.000666095 0.000120973 0.000416962 1.57244e-05 3.08984e-05 0.00040918 2.40542e-05 2.51626e-05 0.000227079 0.000368224 4.59561e-05 0.000406817 1.4831e-05 0.000391343 0.000175677 0.000418925 0.000654971 0.000138086 4.82206e-05 0.000385601 7.43328e-05 7.10572e-05 0.000529399 2.40952e-05 0.000884796 2.36048e-05 0.000493767 1.11994e-05 0.000464513 0.000389963 0.000729872 0.000477539 0.000856108 5.02487e-05 0.00062682 0.000206572 0.000141971 0.000175358 1.09377e-05 4.34488e-05 0.000214647 0.000195972 3.69874e-05 5.01621e-05 0.00148044 3.76843e-05 0.000354684 4.83961e-05 0.721103 4.18392e-06 0.000258213 4.45257e-05 5.65344e-05 8.93961e-06 8.35285e-06 1.99713e-05 2.44662e-05 0.000120434 1.99341e-05 3.70621e-05 2.37782e-05 2.93166e-05 0.000131183 0.000205117 3.34356e-05 0.000248274 1.20321e-05 0.000631504 5.72313e-05 0.000851763 1.31339e-05 2.84844e-05 0.000692784 4.46238e-05 3.07658e-05 1.01354e-05 2.21482e-05 0.000126695 9.35147e-05 8.65119e-05 0.000610219 3.81174e-05 1.06895e-05 0.000515446 1.75113e-05 0.000395763 1.044e-05 1.78852e-05 1.54563e-05 0.000220297 0.000583081 0.000263666 0.000221637 0.000448954 0.00144944 0.000403344 0.000214274 0.000171047 0.0005845 3.21101e-05 1.28147e-05 4.23281e-05 0.000711504 1.89028e-05 4.00143e-05 2.5298e-05 0.000379509 2.21951e-05 1.61174e-05 8.14428e-05 4.66021e-06 4.90632e-06 7.6675e-06 1.91238e-05 0.00015791 4.3935e-06 3.22267e-05 5.23321e-05 0.000401357 1.52612e-05 3.67333e-05 6.06341e-05 0.00141104 3.86343e-05 7.36006e-05 2.76908e-05 0.000286986 2.15358e-05 0.000373139 0.0203301 0.000138473 2.34828e-05 0.000243974 4.0398e-05 0.000445268 2.99509e-05 8.20863e-05 2.8384e-05 0.000137809 6.30834e-05 0.00010112 5.56084e-06 2.86108e-05 0.000378666 0.00053394 0.000366848 0.000138517 0.000502344 1.02629e-05 8.74234e-05 9.89008e-05 0.000503497 3.42731e-05 0.000309052 0.000406564 1.92973e-05 1.55174e-05 0.000434647 2.59579e-05 0.000415224 0.00029051 7.89194e-06 3.89562e-05 0.000136462 0.000831371 1.14389e-05 0.000631259 0.000909855 2.30682e-05 0.000121385 2.72388e-05 0.000424356 0.00125097 0.000426146 7.77971e-05 0.000403384 6.5364e-05 3.75271e-05 7.05244e-05 4.7604e-05 0.000214426 0.00013503 7.66622e-05 4.13283e-05 1.50823e-05 0.00010582 0.000317565 3.76177e-05 4.20985e-05 2.05304e-05 3.99703e-05 0.000404998 0.00047727 0.00090651 0.000215066 9.99675e-05 0.000221067 0.000254493 8.93995e-06 0.000374262 1.60595e-05 0.000256464 1.44862e-05 0.00157103 0.000376883 0.000464447 0.0002438 0.00042647 0.000144003 0.000233243 7.0213e-05 4.22388e-05 7.02931e-05 3.09438e-05 5.7058e-05 0.000138316 0.000135054 0.000118247 8.37311e-05 1.95267e-05 3.73938e-05 0.00021627 0.000197122 8.10868e-06 0.000157108 7.84783e-05 2.42107e-05 4.29662e-05 1.10255e-05 0.000171402 0.000133691 0.00105867 7.64952e-05 0.000324995 0.00010339 0.00045368 0.000161672 0.000177784 1.09289e-05 7.63728e-05 1.70903e-05 1.62233e-05 0.000148502 5.74238e-05 8.41174e-05 0.000593335 0.000444963 3.34612e-05 6.55979e-05 5.11465e-05 1.63823e-05 0.000371913 3.47228e-05 0.000424411 3.54331e-05 4.16672e-05 0.000370236 5.55178e-05 2.66816e-05 2.27179e-05 1.36216e-05 0.00021756 3.0724e-05 0.000172977 0.00039916 0.00038202 0.000255638 3.8495e-05 0.000114134 5.94126e-05 0.000244753 4.63053e-05 5.33683e-05 2.09194e-05 3.6151e-05 6.11491e-05 4.92078e-05 0.000376448 1.6015e-05 1.55526e-05 7.76042e-06 0.000372993 1.43376e-05 3.25465e-05 6.10564e-06 6.99564e-05 7.42702e-05 0.000110997 0.00028196 2.29627e-05 0.000380228 6.57148e-05 1.82237e-05 1.13983e-05 7.28173e-05 0.000815008 0.000284873 1.02373e-05 6.12987e-05 0.000632951 0.000285546 6.14908e-05 4.43329e-05 0.000369066 0.000529739 4.67279e-05 0.000402535 0.00108056 0.000579406 0.000213601 0.000257418 2.58497e-05 0.000353 2.09685e-05 0.000201741 0.000534462 8.6329e-05 0.000192663 0.000279639 0.000394076 0.000149026 0.000471671 6.05611e-05 2.21804e-05 9.51003e-05 2.77874e-05 0.000183544 0.000808237 7.82562e-05 2.15423e-05 1.22523e-05 0.000379422 0.000420693 6.78302e-06 0.000147927 9.21345e-06 0.000122945 4.62586e-05 0.000490903 0.000570425 3.68822e-05 0.000370164 4.73358e-05 0.000531926 5.68347e-05 0.000325786 0.000119 6.82606e-05 1.04994e-05 0.00191959 0.000467441 8.41731e-05 3.67229e-05 0.000388992 0.000378468 0.000156345 0.00041685 1.62988e-05 0.000381911 1.75809e-05 3.79881e-05 2.74694e-05 2.72153e-05 8.56134e-05 5.69487e-05 0.000315004 1.48732e-05 5.05816e-05 0.059469 4.87139e-05 0.000385654 1.03489e-05 2.09351e-05 0.00049097 5.16995e-05 2.2754e-05 7.18833e-06 9.08693e-05 0.000462748 9.87257e-06 0.000223942 0.000372504 0.000727467 2.58503e-05 2.01232e-05 4.85068e-05 2.39163e-05 0.000432596 4.54896e-05 2.23262e-05 9.44106e-06 0.000107023 1.06491e-05 0.0004372 2.62127e-05 0.000167746 3.61956e-05 0.000379863 0.000223265 6.41315e-05 0.000369885 1.20655e-05 0.000834247 0.000272202 0.000101983 1.28017e-05 4.72701e-05 0.000406499 1.76729e-05 1.62817e-05 3.59329e-05 4.61559e-05 2.44398e-05 2.9343e-05 0.000724836 2.77333e-05 0.000466159 0.000990739 3.11944e-05 4.9873e-05 8.3639e-06 0.000426826 0.000371267 0.000101408 3.71283e-05 3.49812e-05 0.000359662 1.12971e-05 2.31566e-05 0.000553234 0.000212003 0.00022171 4.72109e-05 0.000242897 4.76839e-05 6.00502e-05 0.000109046 1.56555e-05 6.90473e-05 0.000474868 0.000386683 0.000217291 9.37851e-05 0.000192128 7.76691e-06 5.03526e-05 0.000187796 8.07899e-05 1.16285e-05 0.000454515 3.25806e-05 0.0011821 1.71064e-05 3.98382e-05 0.00154043 0.000275053 0.0004 0.000245201 0.000370642 2.06235e-05 8.29013e-05 8.00343e-05 4.6586e-05 2.7314e-05 0.000502671 0.000422674 0.000388823 0.000594758 0.000117316 1.81779e-05 2.56918e-05 1.21156e-05 0.000385933 2.60969e-05 0.000215563 0.000367403 0.000368237 0.000106582 0.000138843 2.59517e-05 0.000732849 9.60582e-05 6.21871e-06 7.32727e-05 4.43304e-05 1.13912e-05 0.00012095 1.31563e-05 2.48188e-05 0.000213622 0.000235123 0.000172259 6.38897e-05 0.000367068 0.000129407 0.000399534 0.000409091 0.000369521 6.11605e-05 8.33433e-06 5.42299e-05 6.44986e-05 3.55058e-05 0.00012863 4.17979e-05 7.13747e-06 0.00037645 4.32582e-06 0.000746818 0.000408357 3.41807e-05 0.000418209 0.000428625 0.00048248 8.47185e-05 0.000795662 0.000573171 0.000187708 0.000318943 6.09299e-05 9.65325e-05 9.55447e-05 1.79038e-05 8.67449e-05 8.32587e-06 0.000555794 0.00036774 1.23128e-05 5.42566e-05 2.79427e-05 5.85901e-06 1.1979e-05 0.000269251 8.68748e-05 0.00015461 0.000393717 0.000248363 0.000288167 
0.000189759 1.47319e-05 0.000131136 6.74516e-06 9.07995e-05 0.000789406 0.000224584 3.38439e-05 2.46356e-05 2.17193e-05 0.000414737 1.47297e-05 4.08516e-05 0.000103361 0.000565597 8.89829e-06 0.000409153 5.71366e-05 4.79045e-06 5.4179e-05 1.79041e-05 0.000404524 8.12192e-06 0.000418031 0.000401088 9.23627e-05 1.26959e-05 0.000173057 0.000100065 1.59529e-05 0.000164289 1.00493e-05 1.77753e-05 7.18662e-05 1.40645e-05 1.72508e-05 3.59768e-05 3.5109e-05 0.00164226 6.5556e-05 0.000409613 7.20927e-06 8.35483e-05 1.42308e-05 0.000490453 1.66296e-05 1.27209e-05 2.58037e-05 0.000409086 1.81819e-05 1.78855e-05 0.000172427 0.000542746 4.3561e-05 2.03884e-05 1.44887e-05 5.07614e-05 1.31535e-05 0.000413058 0.000177041 0.000192117 2.56965e-05 1.13387e-05 3.47531e-06 0.000708184 0.000213031 0.000216807 0.00034578 8.24774e-06 1.30979e-05 0.000839862 3.87491e-05 0.000297801 2.6201e-05 3.91338e-05 0.000559582 1.00358e-05 7.31314e-05 1.00127e-05 2.91759e-05 0.00062891 0.000489814 2.51273e-05 8.12338e-06 0.000600496 0.000222843 1.15129e-05 0.000314964 9.38046e-06 9.85445e-05 0.000419268 0.00017196 8.2321e-05 8.5297e-06 0.000348848 0.000408193 1.31863e-05 0.000122961 1.24756e-05 4.66032e-05 3.45332e-05 3.67021e-05 0.000597977 0.000154768 1.46492e-05 4.08734e-05 2.31758e-05 2.11319e-05 0.00017629 0.000413916 0.00140879 0.000485624 0.000568185 2.09405e-05 0.000920026 1.63112e-05 0.000583042 4.73029e-05 8.15007e-06 0.000437461 0.00040069 2.78011e-05 1.35532e-05 3.04725e-05 1.00418e-05 3.65249e-05 1.37717e-05 2.3577e-05 0.000119024 1.33898e-05 9.37e-06 1.48723e-05 0.000284364 1.04458e-05 2.36351e-05 0.000134584 0.000243432 0.000264568 0.000420923 1.87079e-05 1.3329e-05 0.000588567 0.000158164 1.70545e-05 1.84817e-05 0.000409492 7.67179e-06 5.65219e-05 1.61011e-05 0.000143455 0.000400055 6.60743e-06 0.00017094 3.28839e-05 1.40577e-05 3.82669e-05 0.000161787 9.4346e-06 0.000439502 0.000432565 1.99987e-05 1.1046e-05 3.9558e-05 0.000913723 0.000477644 0.000182062 8.11975e-06 3.50129e-05 1.70807e-05 1.05294e-05 0.000134789 0.000318629 0.000175105 3.00914e-05 4.3691e-05 2.14102e-05 2.08335e-05 1.40098e-05 0.000303404 7.10728e-05 0.000172048 4.1469e-05 2.83565e-05 0.000461236 0.000300752 0.00242519 8.45717e-06 0.000859338 0.000192703 9.54936e-06 2.93384e-05 5.45579e-06 9.5034e-05 8.04665e-06 3.28213e-05 1.32604e-05 0.000612023 0.000284401 0.000403341 0.00127015 0.000399912 1.29709e-05 9.31487e-05 0.000459137 2.13732e-05 0.000514771 0.000408084 0.000203374 0.000423763 0.000796551 2.66875e-05 2.40238e-05 1.69177e-05 4.07656e-06 1.75509e-05 1.52629e-05 2.27298e-05 2.35595e-05 0.000826028 1.47903e-05 9.39246e-06 0.000527089 0.000413664 2.25653e-05 5.3551e-06 0.00068139 0.000171765 1.51422e-05 0.000717517 2.99585e-05 0.000400254 0.000312907 1.06976e-05 0.000172706 0.000452943 2.6632e-05 3.36762e-05 0.000986579 4.31945e-05 0.000505712 9.92867e-06 3.78079e-05 3.9572e-05 3.11043e-05 0.00105885 0.000178198 2.18294e-05 0.000409321 0.00042186 7.08044e-06 2.55586e-05 4.33245e-06 5.95195e-06 3.89744e-05 1.20301e-05 1.86135e-05 0.000410253 9.21291e-06 0.000257247 8.1086e-06 0.000158272 0.000160812 0.000233279 0.000652948 1.10778e-05 9.76896e-05 0.000158336 0.00022285 0.000217067 1.5104e-05 1.26951e-05 0.000398295 1.31597e-05 5.68368e-05 4.1927e-05 0.000564984 1.66086e-05 8.58955e-06 0.000291639 0.000216272 0.000409903 0.000106404 1.73724e-05 0.000536284 6.18912e-06 0.000713912 2.27409e-05 1.83494e-05 1.85206e-05 1.0354e-05 2.60691e-05 1.42031e-05 0.000137756 3.54914e-05 5.90128e-06 5.95678e-06 0.000426499 0.000265659 3.34927e-05 0.000797344 0.000416984 6.15444e-06 6.32496e-06 0.000399275 0.00017008 1.91135e-05 9.16775e-06 0.000730982 0.000144219 8.45467e-05 5.65064e-05 2.70537e-05 0.000419858 0.000282304 0.000146237 0.00017741 1.91316e-05 3.7075e-05 3.29814e-05 0.000434693 1.8101e-05 5.2518e-05 0.000367681 0.000238481 0.000265699 1.11918e-05 2.62098e-05 1.15955e-05 2.26751e-05 0.000413711 0.0076024 1.16814e-05 0.000580414 0.000412538 1.26408e-05 3.3236e-05 1.03063e-05 0.000291166 0.000240641 0.000405143 5.50025e-05 1.30973e-05 1.67293e-05 0.000210902 0.00011677 6.97879e-06 0.000402566 2.20988e-05 0.000488688 6.02827e-06 7.79066e-06 1.6258e-05 1.6719e-05 7.04432e-05 4.98555e-05 0.000451313 4.34986e-05 2.52963e-05 1.35713e-05 0.000130252 1.15909e-05 0.000221832 1.33627e-05 0.00020776 0.000202809 0.000257392 0.000159724 0.000632946 2.03289e-05 4.2871e-05 0.000318201 1.24467e-05 4.64836e-05 5.86166e-05 0.000174957 0.000125288 2.23853e-05 3.12183e-05 0.000257922 0.000414969 2.6308e-05 2.47779e-05 8.98047e-05 0.000307908 0.000520381 5.76705e-05 4.33116e-05 0.000382565 5.5061e-05 1.12823e-05 0.00101015 0.000114272 6.35946e-06 0.000100358 0.00257687 3.33838e-05 3.69483e-05 1.873e-05 1.2621e-05 5.4109e-06 0.000166805 8.52552e-06 3.02175e-05 0.00043523 3.17285e-05 3.39979e-05 5.53079e-05 0.000674498 4.64325e-05 2.45339e-05 0.000169174 1.89628e-05 0.000394416 1.62124e-05 1.03873e-05 5.56153e-06 5.99333e-05 0.000292819 1.80615e-05 0.000202019 6.03777e-05 1.70506e-05 2.3628e-05 0.000881281 0.000545999 1.38988e-05 3.32736e-05 0.000442154 1.29664e-05 2.15294e-05 0.000519809 0.000321996 2.12711e-05 0.000524439 4.91114e-05 0.00116925 0.000490903 9.23625e-06 0.000403542 1.54616e-05 1.16888e-05 3.04148e-05 1.0399e-05 0.000402443 0.000807225 0.000632271 5.70201e-06 2.95282e-05 0.000122228 0.000111899 0.000400329 1.01998e-05 1.42779e-05 0.000885141 8.01964e-05 1.5245e-05 3.286e-05 7.90504e-06 2.30417e-05 2.33775e-05 0.000241666 0.000457171 0.011407 8.31606e-05 8.62042e-05 1.41821e-05 1.27373e-05 0.000923809 3.36105e-06 0.000121855 0.000615961 7.64585e-06 1.7955e-05 0.000612964 2.02429e-05 1.2859e-05 0.000191719 0.00015573 0.0010275 1.17252e-05 0.000412994 1.58225e-05 5.84507e-05 6.08958e-06 4.75916e-05 1.77587e-05 0.000497161 8.74335e-06 0.000264087 1.16366e-05 0.000123199 9.57096e-05 0.000152888 0.00014955 1.34608e-05 2.11192e-05 8.54805e-05 4.05445e-05 0.000239315 0.000433908 0.000285151 0.000459482 0.000553817 2.33871e-05 0.00749805 0.000401106 0.000100817 0.000407386 4.93641e-05 0.000622401 2.53322e-05 4.35641e-05 0.000837774 0.000219932 1.33779e-05 0.000118189 2.54188e-05 5.39619e-05 1.38916e-05 2.8457e-05 0.000921858 2.13338e-05 3.60916e-05 0.000181476 0.000434656 7.48649e-06 7.18694e-05 0.000410703 0.000128151 0.000137771 2.04888e-05 0.000100905 9.82133e-06 0.000180819 0.000120152 0.000417449 0.000105607 1.39414e-05 2.53028e-05 0.000456664 0.000790923 8.13708e-05 0.000590431 0.000113753 0.000355788 0.000564362 0.000244353 1.08201e-05 1.01887e-05 2.12882e-05 1.23537e-05 7.84567e-06 0.000100424 0.00015371 9.05992e-05 4.33446e-05 4.56244e-05 0.000409954 8.57057e-06 0.000204375 0.0013297 4.03565e-05 0.000105177 2.45385e-05 2.00011e-05 1.23577e-05 0.000543683 0.000574345 9.29509e-06 0.000777591 7.48237e-05 3.57648e-05 0.000222748 1.40216e-05 8.82387e-06 0.000134487 0.000229726 5.3763e-06 1.23246e-05 2.18992e-05 0.000403257 7.43786e-06 0.000545169 1.57855e-05 1.68981e-05 1.87477e-05 2.7119e-05 0.000125111 0.000548552 6.7385e-06 1.44661e-05 1.1433e-05 0.000450809 2.33404e-05 6.03972e-05 0.000281107 0.000408095 5.02417e-05 0.00101701 0.000118498 0.000125412 0.000481423 3.70046e-05 8.69734e-05 1.33152e-05 0.000104087 0.000416685 6.76589e-06 1.15818e-05 0.000194034 2.42749e-05 0.000363188 0.000608812 5.19027e-05 3.61268e-05 0.000614517 4.00192e-05 1.84489e-05 8.02137e-05 0.000309096 9.7387e-06 0.000411046 0.000481188 5.07444e-05 0.000145217 0.000288819 0.00120519 1.72343e-05 0.000455268 0.000517364 8.87424e-05 4.36278e-05 2.40069e-05 0.000169144 3.3142e-05 2.46205e-05 8.52521e-06 0.000416426 3.03497e-05 0.000431971 8.49944e-05 3.08472e-05 1.44645e-05 0.000585649 0.000290804 0.000221442 0.000293969 0.000119234 3.19149e-05 0.000398613 0.000413364 0.000380966 2.59707e-05 0.000397884 1.41935e-05 0.000327006 1.61594e-05 0.000119095 1.19066e-05 1.6953e-05 3.92259e-06 0.000172534 1.08719e-05 0.000402206 3.4472e-05 2.51636e-05 6.63814e-05 0.000683621 0.000202366 0.000410936 9.66679e-05 0.000404849 3.41075e-05 0.000614309 6.85342e-05 0.000532203 0.000411209 4.63117e-05 0.000409719 1.22436e-05 2.17297e-05 5.99046e-05 1.98365e-05 5.81939e-06 0.000413277 1.84056e-05 0.000169562 6.83034e-05 0.000242797 0.00030405 8.71774e-05 7.0044e-05 0.000421885 7.29324e-05 0.000142533 7.50169e-05 4.99798e-05 2.76788e-05 0.000151393 0.00041129 2.19791e-05 6.78972e-05 1.55023e-05 0.000257766 1.13633e-05 2.15105e-05 1.93981e-05 0.000146828 6.5219e-05 4.33255e-05 0.000407205 0.000399875 8.63412e-06 1.67045e-05 0.000399724 0.000228419 0.000276832 2.7854e-05 1.32712e-05 0.000395976 2.41073e-05 0.000111826 4.55989e-06 8.63854e-06 1.45721e-05 4.1555e-05 0.00118971 6.20197e-05 4.60441e-05 8.77785e-06 7.64791e-05 0.000398659 8.95778e-05 6.40017e-06 1.66654e-05 7.46261e-06 0.00014838 4.93734e-05 0.0001439 2.0762e-05 1.1681e-05 2.33494e-05 5.33774e-05 0.0011771 2.77796e-05 0.000218844 8.06565e-06 0.000409907 0.000415169 0.000218595 0.000751852 1.75944e-05 0.000264763 0.000409204 3.15369e-05 5.44434e-05 8.26345e-06 2.96771e-05 0.000403372 1.34056e-05 0.000442559 9.08165e-05 0.000467647 2.2144e-05 1.65202e-05 1.57795e-05 8.36642e-05 2.80366e-05 1.90729e-05 0.000507931 0.000527103 0.000244839 9.5635e-05 4.9174e-05 1.10623e-05 7.9248e-06 0.000564954 0.000405439 1.44243e-05 0.000901139 0.000542737 6.13743e-06 4.05982e-05 0.000411839 2.33092e-05 9.3874e-06 0.000453153 1.8438e-05 0.000281073 1.08139e-05 2.35352e-05 1.31147e-05 1.95583e-05 6.70017e-06 5.43073e-05 0.000133857 1.15102e-05 1.40526e-05 8.75704e-06 0.000405062 4.3437e-05 0.000397172 8.94465e-05 7.20946e-06 0.000166343 1.70316e-05 0.00029292 7.05583e-05 0.000453004 0.000423306 8.93192e-06 2.09745e-05 1.54369e-05 2.12774e-05 0.000246361 1.09004e-05 1.06696e-05 0.000337168 0.000409861 0.000189075 0.000250779 4.59909e-05 3.0074e-05 1.59418e-05 0.000238519 9.93198e-06 6.45879e-05 0.000237777 0.00080463 0.000410204 0.781769 1.91247e-05 0.000622048 4.78952e-05 9.83559e-05 0.00108545 0.000518477 4.20764e-05 4.89632e-06 5.4325e-05 0.000251402 1.25368e-05 0.000196123 2.30372e-05 1.29165e-05 1.08877e-05 5.45168e-05 0.000501528 6.7538e-06 7.84062e-06 0.000229127 9.14656e-05 0.000379451 1.90087e-05 5.66938e-05 0.000168107 3.53877e-05 0.000167825 3.61046e-05 8.11394e-06 4.12427e-05 3.17404e-05 7.24135e-05 1.76844e-05 4.4976e-05 0.00107698 0.000471747 3.10622e-05 4.49717e-05 0.00015629 5.87029e-06 2.37889e-05 2.89709e-05 0.000396389 1.46366e-05 1.41765e-05 3.82568e-05 1.99099e-05 0.00121291 8.55226e-05 5.04532e-05 1.88938e-05 8.21353e-05 0.000567987 1.29055e-05 1.73918e-05 0.000500763 4.49092e-05 0.00042043 1.60268e-05 1.24047e-05 8.07441e-05 0.00022136 0.000312591 0.000481916 0.000439584 0.00040816 0.000242092 0.000422944 1.12207e-05 0.000424224 5.08166e-05 0.000299663 1.84659e-05 8.55502e-05 0.000558726 3.14075e-05 2.75577e-05 0.000216081 0.00091031 1.60548e-05 2.9155e-05 1.1709e-05 0.00020011 0.000273489 0.000397107 0.000172997 0.000118312 0.000557471 0.000539482 1.89114e-05 0.000144168 0.000667514 0.000617639 0.000415402 0.000108314 0.00177526 0.000134589 1.7037e-05 1.05253e-05 0.000404076 5.21012e-05 0.000127252 1.12091e-05 1.9881e-05 0.000258007 1.07428e-05 7.28364e-06 0.000300329 0.000540247 1.46772e-05 0.000547706 2.67107e-05 1.97974e-05 1.12877e-05 0.0001354 1.32053e-05 1.29065e-05 3.75015e-05 1.25555e-05 8.35433e-06 0.00106173 1.90937e-05 0.000413495 0.000406095 4.66573e-05 0.00016907 0.000220866 0.000416395 1.78638e-05 0.00042169 1.20959e-05 1.8049e-05 1.07112e-05 8.94233e-06 0.000462021 0.000212364 5.46697e-05 0.000428846 0.000152763 2.77718e-05 0.00016137 0.000398172 0.000234345 0.0004042 1.5537e-05 0.000410363 0.000343518 2.44695e-05 8.19782e-05 0.000179457 0.000103792 0.00010273 0.000131999 2.68067e-05 4.25719e-05 2.73983e-05 7.91492e-05 1.8352e-05 2.47219e-05 2.84117e-05 1.4512e-05 4.56474e-06 6.16272e-06 3.3235e-05 0.000839327 0.000155202 0.000354139 0.000102739 8.93915e-05 
3.30473e-05 3.20593e-05 0.000431881 0.000407113 0.000426172 7.18835e-06 0.000872435 1.6298e-05 1.78901e-05 0.000602691 0.000331022 2.22345e-05 2.20828e-05 7.50484e-06 0.000408475 0.000615343 2.32479e-05 1.6312e-05 1.26114e-05 9.23285e-06 0.000576645 0.000486876 2.20122e-05 0.000507451 8.09571e-06 0.000406436 0.000450515 0.0013775 2.24529e-05 0.000634248 6.45956e-05 0.000129918 0.00040289 0.000557576 5.64886e-05 3.16852e-05 0.000101721 0.000405179 4.31857e-05 0.000139616 8.15364e-06 0.000813293 0.000198768 8.85799e-05 2.74647e-05 5.0608e-05 0.000133749 0.000453973 7.84305e-06 3.06991e-05 0.000257327 3.973e-05 0.000553647 0.000790044 0.000649527 6.29529e-06 0.000625403 4.28423e-06 0.000283038 8.47202e-06 2.01799e-05 3.28243e-05 1.36968e-05 5.10824e-06 0.000410028 8.38797e-06 0.000423904 2.07149e-05 3.73922e-05 4.15948e-06 1.67432e-05 6.3646e-05 1.59062e-05 0.000473894 0.000493176 0.000276556 0.00185428 5.47201e-06 0.000302941 0.000982791 0.000977982 0.000801332 0.000555196 0.00024348 5.46237e-05 0.000176464 0.000133474 3.56413e-06 8.42888e-06 1.56004e-05 1.13209e-05 0.000411989 9.75145e-05 0.000407873 1.28709e-05 0.000124148 1.61034e-05 7.73703e-05 0.000403777 0.000362028 0.000366529 0.00147306 0.000557068 2.1781e-05 1.8128e-05 0.000562794 1.08565e-05 5.72531e-05 2.37699e-05 5.39112e-05 1.54982e-05 0.000273002 0.000319898 4.55261e-06 2.95569e-05 9.61851e-06 0.000517899 0.000357752 0.000402816 2.14417e-05 1.88024e-05 1.69495e-05 0.00031683 0.000107313 9.76112e-06 0.000821099 7.71804e-06 1.03167e-05 1.96953e-05 0.000212159 1.01029e-05 0.000603791 0.000795663 2.34753e-05 1.9147e-05 0.000198844 0.000260293 7.21745e-06 0.000802876 2.20494e-05 0.000401018 0.00016618 0.000106253 1.08207e-05 9.74308e-06 0.000406882 5.47044e-06 1.15264e-05 2.30972e-05 5.69023e-05 1.71173e-05 1.40051e-05 1.56871e-05 0.000128781 0.000339836 4.08008e-05 4.81928e-05 1.74823e-05 5.13306e-06 0.000219709 0.000103925 1.20188e-05 1.52136e-05 6.77599e-05 0.000168036 3.20073e-05 0.000925994 0.000264804 1.82455e-05 0.000403561 0.000427789 4.87708e-05 0.00137127 0.000648606 0.000189179 1.71597e-05 7.11716e-05 1.41091e-05 6.7431e-06 0.000402271 5.93843e-05 2.66275e-05 0.00015183 0.00014527 0.000156177 0.000590318 2.08398e-05 3.0817e-05 1.8062e-05 0.000114262 0.00109282 4.57431e-06 4.86472e-06 1.33034e-05 0.000426694 0.000114995 3.43588e-06 1.57124e-05 0.000411966 0.000851031 3.66307e-05 0.00041269 6.94828e-06 0.000373206 0.000134882 0.000416303 0.000130924 1.03122e-05 1.22956e-05 1.60842e-05 0.000112424 3.97094e-05 6.88713e-05 4.69978e-06 1.15166e-05 0.000855122 0.000404875 2.79725e-05 1.5492e-05 0.000436476 1.22082e-05 4.0753e-06 3.30451e-05 0.000561301 0.000123342 0.00022118 2.01465e-05 0.00044995 0.000124149 3.22658e-05 9.13584e-05 6.25905e-06 1.08921e-05 9.30708e-06 3.33017e-05 7.17102e-05 8.54559e-05 0.00049453 2.62917e-05 0.000120166 0.000188794 3.11548e-05 4.98715e-05 0.000254852 0.000357117 3.13169e-05 1.13524e-05 1.95793e-05 0.000472499 6.5709e-06 1.09502e-05 2.50602e-06 1.09819e-05 0.000189435 9.30296e-05 0.000411681 2.00001e-05 1.53635e-05 0.000540402 1.14078e-05 0.000402361 5.00927e-05 0.000531636 0.000334289 0.000888697 2.17462e-05 2.07819e-05 3.20009e-05 7.09666e-05 7.55806e-06 7.28007e-06 3.46035e-06 2.43518e-05 5.01049e-05 1.17754e-05 3.1413e-05 0.000401072 8.98849e-06 0.000425058 1.24361e-05 0.00055935 7.06534e-05 0.793402 0.000146984 0.000407897 0.000483371 5.67639e-05 0.000152806 0.000417635 0.000132606 0.00015851 0.000121275 2.33494e-05 2.02455e-05 7.00869e-05 0.00012036 6.79854e-06 1.13735e-05 4.22752e-06 3.38327e-05 0.000425659 0.000182454 5.77852e-06 1.28151e-05 0.000562276 5.23031e-06 4.2047e-05 0.000935923 2.23366e-05 6.33939e-05 0.000310471 0.0013343 2.21406e-05 2.29302e-05 0.00029997 1.70897e-05 0.000219513 1.95607e-05 4.11043e-05 0.000420757 1.7329e-05 0.00133513 2.79021e-05 0.000211661 0.000108937 3.33913e-06 0.00010777 1.1828e-05 2.24718e-05 1.31056e-05 0.000296956 1.44514e-05 1.80186e-05 4.09348e-05 8.83808e-06 2.3596e-05 3.84358e-05 9.95916e-05 1.45974e-05 0.000411836 0.000209163 5.09273e-06 0.000460026 0.00106539 7.3091e-06 1.99489e-05 0.000112179 0.000211431 2.02569e-05 4.3966e-05 6.42328e-06 6.38299e-06 0.00027309 7.11307e-05 0.000317583 0.000165644 1.27976e-05 1.50746e-05 0.000602146 0.000202648 0.000402561 2.35927e-05 1.44485e-05 1.64724e-05 0.000466551 1.46062e-05 3.77541e-05 6.23374e-06 0.000423543 2.49635e-05 1.10105e-05 0.000232394 0.000623396 2.06111e-05 0.000357016 4.09842e-05 0.000407797 6.61827e-06 6.46766e-05 0.000206314 0.000504389 0.000238876 0.00077449 2.85073e-05 4.3951e-05 0.000810711 2.74935e-05 1.93627e-05 9.2821e-06 0.000655009 9.28201e-06 2.30698e-05 8.04602e-06 3.33413e-05 0.00142692 0.000366754 0.000170445 0.000134828 4.8402e-05 0.000311106 6.57911e-06 5.63978e-06 1.90464e-05 0.000422302 5.14461e-06 1.43807e-05 1.0663e-05 0.000228235 0.000550039 0.00107981 2.20248e-05 9.25154e-06 1.03203e-05 1.31549e-05 1.37504e-05 7.58999e-05 1.06405e-05 0.000224018 8.05073e-06 0.000724136 9.69255e-05 1.40417e-05 0.000189795 4.77968e-05 0.000698012 5.79116e-05 9.61183e-06 0.000418087 2.62957e-05 0.000408658 2.79022e-05 2.58203e-05 1.91305e-05 0.000418305 0.000105174 0.000173017 2.99903e-05 5.07446e-06 1.73727e-05 9.86753e-06 8.0537e-05 0.00014565 4.23828e-06 2.03479e-05 8.06989e-05 5.74894e-05 8.87677e-06 0.000685201 1.90029e-05 1.41737e-05 1.41044e-05 1.19816e-05 0.000324017 0.000582511 0.000591695 0.000191405 1.4607e-05 0.000409854 4.73852e-05 0.000723226 0.00016383 0.000600283 0.000570944 1.05718e-05 0.000153615 0.000303557 1.11782e-05 0.000174953 5.14969e-06 1.2997e-05 0.000868138 9.95684e-06 6.81598e-05 0.000188135 8.32568e-06 0.00017364 0.000407872 6.55469e-06 1.59433e-05 3.48533e-05 7.94256e-06 1.36592e-05 8.01925e-06 9.81161e-05 1.54045e-05 3.08425e-05 4.31819e-05 1.48782e-05 0.000670465 8.94989e-06 0.000568379 1.75553e-05 0.000403546 0.000119542 7.84624e-05 0.000405423 0.000437774 9.01347e-05 1.88312e-05 1.00183e-05 0.000643766 1.95253e-05 0.00046162 0.000714105 0.0010582 1.02073e-05 0.00079895 2.98513e-05 1.9177e-05 8.20731e-06 0.000378872 1.30686e-05 0.000257522 1.27014e-05 0.000105401 0.000672657 0.000105448 1.43445e-05 0.000231753 0.000718659 0.00035934 4.46641e-05 1.73959e-05 0.000130728 0.000587611 9.34175e-05 3.13603e-05 0.000208722 6.98964e-06 9.78512e-05 1.02226e-05 0.000641076 0.000140276 2.94328e-05 0.000147876 0.000586612 0.000218668 0.000268104 0.00040676 3.32942e-05 2.17801e-05 0.00061016 0.000228483 8.07771e-06 1.26972e-05 0.000267133 0.000328902 2.49724e-05 0.000162098 2.34539e-05 0.000119539 0.000408462 2.18897e-05 4.73217e-05 1.66946e-05 2.72415e-05 0.000925157 0.00040236 6.22803e-06 0.000806227 0.00100803 1.22416e-05 5.09991e-05 9.38794e-06 2.19394e-05 2.44451e-05 6.0146e-06 0.000157515 1.001e-05 0.000788023 2.27259e-05 9.38726e-05 8.07278e-06 6.80371e-06 0.000398594 3.70501e-06 0.000409843 4.56395e-06 6.75578e-06 0.000273974 7.11121e-06 0.000397651 1.14759e-05 6.53218e-06 0.00108098 0.000409571 0.000612911 1.26471e-05 1.24194e-05 0.000314352 1.63958e-05 0.00224266 7.94479e-06 0.000276936 0.000246935 8.19927e-06 6.86301e-05 0.000417495 1.13049e-05 2.11595e-05 1.58577e-05 4.26433e-05 0.0004182 0.000400283 0.000417141 1.40945e-05 0.000151084 3.21671e-06 0.000583097 0.00044675 1.04223e-05 0.000185804 3.06176e-05 0.000143169 0.000170632 0.000163145 0.000248777 0.000408562 0.000231337 1.12325e-05 1.50207e-05 1.18571e-05 2.1401e-05 0.00057947 4.91245e-06 0.00040647 0.00150701 2.44048e-05 4.99774e-05 7.46081e-05 0.000410514 1.63406e-05 7.51186e-05 0.00020326 1.64156e-05 0.000180264 4.6209e-05 0.000406545 0.000112288 6.54897e-05 2.6061e-05 7.60413e-05 0.000107887 0.000315161 0.000600183 8.83334e-06 2.2244e-05 0.000359728 1.73515e-05 1.2118e-05 1.67318e-05 7.77509e-06 4.03912e-05 3.77127e-06 1.07915e-05 0.0004441 0.000800822 0.000305866 9.43091e-06 2.01828e-05 1.07974e-05 0.000137497 1.08266e-05 3.87362e-05 3.01577e-05 0.000884284 3.16204e-05 8.60015e-06 3.5399e-05 1.06548e-05 0.00065099 0.000404651 0.000429911 8.83487e-06 7.1175e-06 2.79724e-05 2.47518e-05 2.02571e-05 7.22042e-06 1.93944e-05 1.86603e-05 1.09636e-05 0.000602436 1.91049e-05 0.00115029 0.000175648 4.31328e-06 0.000246594 9.86647e-05 2.18623e-05 1.3217e-05 0.000136691 1.40864e-05 0.00132947 1.93614e-05 1.49471e-05 0.000485858 1.1952e-05 0.000405129 0.00105072 3.78148e-05 0.000321798 1.81894e-05 1.99437e-05 0.000725201 0.000280418 0.000404775 3.76729e-05 1.05706e-05 0.000561146 7.81064e-06 8.96929e-06 1.55528e-05 5.22761e-05 0.000307309 0.000106803 0.000479465 0.000409954 4.05318e-06 1.09869e-05 0.000575799 2.1571e-05 9.68876e-06 0.000181531 0.000167 1.68286e-05 0.000112299 1.55257e-05 2.269e-05 2.72374e-05 5.72501e-06 1.47308e-05 0.000417753 0.000667291 8.44296e-06 0.000404591 3.15165e-05 1.12438e-05 0.000172915 1.04343e-05 0.000958825 1.96954e-05 0.000222714 0.000391054 1.17341e-05 2.21606e-05 7.14051e-05 1.83123e-05 0.000414384 0.000127103 0.000806335 0.000186786 2.87369e-05 6.02044e-05 8.23302e-05 0.000135549 0.000282626 0.000574783 7.34159e-06 0.00126977 9.9916e-05 0.000297732 1.67519e-05 0.000172439 1.64372e-05 0.000416302 1.10484e-05 1.57186e-05 6.37618e-05 0.000398308 0.000242089 0.000666458 7.24919e-05 2.4873e-05 0.000438288 1.84875e-05 2.60679e-05 0.000408065 0.000435585 0.000419996 4.39889e-05 1.22854e-05 0.000406037 0.000873156 0.000925934 6.39119e-05 0.000272204 8.3749e-05 0.000437889 0.000880805 2.19682e-05 0.000681848 0.000400881 4.49045e-06 7.50165e-06 8.56602e-06 9.65709e-06 0.000573974 5.97143e-06 3.78958e-06 1.70019e-05 1.6557e-05 1.46287e-05 0.000800689 0.000443732 0.000390698 1.20302e-05 0.000432914 7.44735e-05 8.36657e-05 8.36972e-06 0.000509054 1.82858e-05 2.84991e-05 1.43176e-05 1.3934e-05 1.04731e-05 0.000145246 0.000417175 1.26179e-05 1.75001e-05 6.19313e-05 0.000369558 0.000469029 7.03193e-06 1.54343e-05 7.54088e-06 2.49675e-05 6.9023e-06 0.000209643 0.00042072 0.00041865 2.89088e-05 3.62233e-05 0.000417365 0.000426215 1.93362e-05 2.32709e-05 0.000398966 0.000216276 3.20984e-05 4.30341e-06 7.19837e-06 0.000500259 0.000320497 7.08777e-05 1.49142e-05 1.53712e-05 2.3714e-05 0.000238055 2.05272e-05 8.99037e-06 4.04427e-05 2.67768e-05 2.87432e-05 7.37232e-06 6.4087e-05 5.3741e-06 0.000403149 0.00070778 9.39862e-05 0.000103532 9.14694e-06 1.62236e-05 0.00103052 5.35609e-05 0.00054117 1.53562e-05 0.000279465 0.00117467 1.04129e-05 6.12991e-06 0.000413574 7.28151e-06 0.000882438 2.71342e-05 0.000534123 2.89177e-05 0.000712381 0.000126129 0.00187013 6.45961e-05 1.16404e-05 5.15702e-05 0.00011315 0.000408174 8.02871e-05 0.000836309 0.000262991 3.66946e-05 1.62305e-05 0.000288456 0.000550948 1.40848e-05 4.40287e-05 0.000381753 0.000341954 0.000530878 0.000197715 8.02403e-06 7.30832e-06 2.75644e-05 2.48664e-05 5.98503e-06 0.000123653 1.56553e-05 1.78168e-05 1.56519e-05 0.000549649 0.000508922 7.85264e-06 0.000649168 7.48433e-05 0.000135358 1.43784e-05 1.57348e-05 0.000902036 2.32523e-05 0.000111596 1.65796e-05 0.000114484 1.17949e-05 0.000350323 9.17921e-05 0.000118852 8.21085e-06 0.00100419 0.00012366 0.000558606 1.92962e-05 0.000898927 9.96145e-05 0.000174596 9.08499e-06 0.000222272 0.000216773 1.27757e-05 0.000405204 1.59139e-05 0.000621948 0.000241234 3.74648e-05 0.00046564 9.99345e-05 4.72802e-06 0.000615764 0.000807477 5.62361e-05 4.05648e-05 1.07267e-05 1.85921e-05 2.69874e-05 0.000146009 0.000134221 0.000552986 1.92261e-05 0.000813666 0.00138076 1.20892e-05 1.47459e-05 0.00101016 0.000397982 2.85146e-05 3.18902e-05 2.69657e-05 0.000497285 6.11353e-06 9.93219e-06 6.52689e-06 1.21471e-05 1.29312e-05 8.65283e-05 0.000141997 2.01675e-05 1.39924e-05 8.53941e-05 4.66233e-05 1.90246e-05 0.000310399 9.53601e-06 0.00057412 1.10767e-05 9.37902e-06 7.18377e-05 1.16484e-05 0.00012883 4.23213e-06 4.56268e-05 4.48991e-06 4.9351e-06 7.1745e-05 9.56542e-06 0.000149329 1.25061e-05 1.60544e-05 1.91187e-05 2.25282e-05 2.01684e-05 1.06699e-05 0.00024362 
4.29917e-05 7.03736e-06 0.000342992 0.00031628 9.69557e-06 0.000179723 0.000708102 0.00014003 9.0807e-06 0.000478334 0.000299526 1.85088e-05 9.45075e-06 2.7675e-05 0.000414348 0.000385135 0.000221396 2.15863e-05 6.43047e-06 3.62223e-05 0.000380685 0.000540296 8.95613e-06 0.00031716 8.88363e-05 0.000329617 0.00039772 0.00084269 4.82904e-05 0.000416017 2.9828e-05 0.000727816 0.000315596 6.16017e-05 9.0422e-06 8.84441e-06 7.39434e-05 0.000316257 0.000498508 7.87579e-05 9.72219e-05 0.000744151 1.19032e-05 0.000151088 0.000171895 9.97481e-05 0.000313474 0.000137156 9.11155e-05 1.95307e-05 0.000129314 0.00015502 0.000400829 0.000510011 0.000356242 2.50596e-05 0.000235046 5.21794e-06 0.000153363 0.000660394 0.000210318 4.41805e-05 8.37275e-06 8.49107e-06 0.000591856 1.91857e-05 2.07477e-05 4.21102e-05 3.10306e-05 6.40132e-06 0.000185085 0.000258237 4.33138e-05 0.000499504 0.00108403 0.00031132 0.00119688 3.83097e-05 3.29358e-05 0.00083917 0.00100277 0.000708867 0.000312645 0.000112731 0.000207454 0.000268492 1.68464e-05 7.2364e-06 8.20919e-06 0.000281542 9.61376e-05 0.000348824 0.000202655 0.000320844 2.63159e-05 9.76742e-05 1.124e-05 7.27897e-05 0.000322448 8.6881e-05 7.87984e-06 0.00074563 0.000385898 0.000119391 1.16871e-05 0.000186376 7.74247e-06 5.94274e-06 7.56777e-05 0.000177569 0.000102766 9.07988e-05 0.000178491 2.6048e-05 0.000154752 1.65247e-05 0.000149851 0.000131978 0.000385637 0.00135148 9.36152e-05 1.99575e-05 0.00034162 0.000484302 4.25311e-05 0.000637485 4.1952e-05 5.6886e-05 3.38099e-05 0.000140042 8.33295e-06 0.000474069 0.000624195 8.86252e-06 2.49444e-05 6.7719e-05 0.000175594 1.09693e-05 0.000770786 0.000175168 0.000239251 0.000368994 5.06229e-05 1.20887e-05 4.23782e-05 0.000397877 0.000158003 6.34809e-06 1.30372e-05 0.000541479 0.000117584 9.91149e-06 0.000101513 0.000252269 5.98982e-05 9.20711e-05 1.10938e-05 1.2025e-05 0.000543596 9.13706e-05 5.03319e-05 1.25737e-05 0.000155312 4.46113e-05 0.000169285 0.00026005 0.000771449 0.000406027 1.34258e-05 0.00031468 0.000353164 2.26075e-05 0.00040579 0.000318472 1.98748e-05 0.00010139 6.01952e-05 0.000151698 0.000152599 0.000372118 0.000164742 0.000171268 8.28795e-05 1.11505e-05 7.80053e-05 0.000153968 0.000288788 0.000587609 0.000109403 5.43107e-06 0.000573789 5.44325e-06 4.9117e-05 7.49058e-06 0.000308854 7.76218e-06 0.000356727 5.59195e-05 0.000397793 0.000361376 9.3183e-05 0.000317717 2.44775e-05 1.43662e-05 7.46915e-06 0.000425316 0.000137913 0.000193929 0.000106379 0.000224195 6.59966e-06 2.35467e-05 4.80716e-05 4.37555e-06 7.29733e-06 8.45747e-05 0.000319299 4.19122e-05 0.000183267 0.000314354 0.000290742 0.000123778 0.0001034 0.000322027 1.18984e-05 0.000346005 0.000189714 0.000319708 0.000181684 0.00014628 0.000154888 7.74445e-06 1.45229e-05 4.91969e-06 0.000303911 6.54706e-05 0.000103591 0.000841321 0.000625509 0.000217722 0.000199908 9.23218e-06 3.12316e-05 0.000199819 0.000188234 1.29494e-05 8.96583e-05 0.000128299 0.000586915 2.92768e-05 0.000439611 3.44164e-06 5.42166e-06 0.000120463 0.000147063 4.74146e-05 0.000103511 1.06593e-05 0.000318763 8.19033e-06 0.000350492 4.18516e-05 0.00025436 8.14769e-06 0.000697061 0.000114066 8.38527e-05 6.66336e-05 1.28143e-05 0.000650568 2.31146e-05 9.50521e-05 2.71712e-05 5.08244e-05 0.000153029 9.03259e-05 0.000310441 5.51151e-06 0.000474922 1.43587e-05 0.000429151 0.000214953 0.614768 0.000205115 0.000318557 0.000287508 0.000106836 1.49409e-05 0.00019557 1.18199e-05 1.60652e-05 1.5095e-05 1.83814e-05 8.85722e-05 1.31267e-05 1.62673e-05 8.86526e-05 1.24562e-05 6.17022e-06 0.000173019 0.000433428 6.87359e-05 9.23482e-06 0.000191092 0.000323664 6.23883e-06 0.000177965 0.000516621 4.25728e-05 0.000176496 0.00016443 0.000612279 1.86732e-05 1.53404e-05 0.000189262 6.64092e-05 0.000187361 0.000372429 4.99902e-05 9.58005e-05 4.00691e-05 0.00100581 0.000350522 1.43279e-05 1.13725e-05 7.48669e-06 5.81658e-05 1.05911e-05 0.000124579 0.000738438 1.11765e-05 0.000107989 0.000201674 9.15698e-05 1.0697e-05 1.68078e-05 8.57357e-05 6.52303e-05 1.98819e-05 0.000394591 0.000436769 0.000123476 1.91889e-05 0.000916896 0.000105385 2.8156e-05 0.000135816 7.51084e-06 0.000325398 1.98535e-05 2.53598e-05 8.60463e-06 0.000307178 0.000150554 0.000287343 1.64271e-05 1.02028e-05 1.11692e-05 0.000451141 6.57022e-05 0.000440871 6.35168e-05 5.28844e-05 5.44518e-06 0.000342685 5.67876e-05 6.69641e-05 0.000166401 0.000318332 0.000274938 9.34069e-06 0.000293245 0.00032694 2.16904e-05 1.50303e-05 1.1009e-05 0.000493975 4.91742e-05 5.66956e-05 0.000199059 0.000255884 0.000247938 0.000315972 9.39961e-05 9.40121e-05 0.000323316 0.000102569 3.09096e-05 7.9489e-06 0.000337168 0.000224751 2.49861e-05 3.69887e-05 0.000120845 0.000547274 7.16228e-05 0.000245211 3.13244e-05 0.000191606 8.83039e-06 0.00010125 4.13624e-05 2.84508e-05 0.000411434 5.23675e-06 1.37641e-05 1.27273e-05 0.000211727 0.000589127 0.000758434 1.67955e-05 4.00003e-05 9.19821e-05 5.05394e-05 0.000200175 6.40278e-06 1.96661e-05 2.47867e-05 9.14632e-06 0.000318761 6.07223e-05 8.80366e-06 0.000193443 0.000376625 0.00046368 0.00047937 4.74186e-06 0.000275218 1.08545e-05 0.000500719 0.000193006 3.50243e-05 2.33541e-05 0.000411716 9.06118e-05 0.000222725 0.000116481 6.30905e-06 0.000108001 0.000165575 0.000384031 1.30185e-05 1.24469e-05 0.000101372 0.000252688 4.76096e-05 8.22818e-06 0.000382518 0.000138208 2.57368e-05 0.00011954 0.000130713 0.000165189 0.00039711 0.000325154 0.000148096 1.62177e-05 0.000313568 1.09139e-05 0.000320093 0.000566736 0.000351149 0.000663891 6.30772e-05 0.000160193 0.00038532 1.36688e-05 0.000404301 3.66664e-06 2.99135e-05 0.000622447 2.26913e-05 6.09898e-05 8.98836e-05 9.07599e-06 3.35932e-05 0.00035238 6.64142e-06 0.00130961 5.00427e-05 0.000111651 1.4998e-05 0.000263254 1.25398e-05 0.000300106 3.08336e-05 9.52809e-05 1.25006e-05 0.000445538 3.47558e-05 0.000366151 0.000138108 1.50033e-05 1.68245e-05 2.72892e-05 0.000431766 0.000353918 0.000204981 0.00124477 9.13733e-05 0.000526568 0.000107498 0.000517824 0.000312904 1.32156e-05 9.3132e-05 0.000259293 9.43004e-05 3.78589e-05 9.71144e-05 0.000231736 1.51406e-05 0.000175417 1.63208e-05 0.00038474 0.000410853 6.19331e-05 6.00461e-06 0.000122357 0.000501922 0.000167719 1.08133e-05 1.52847e-05 0.000133457 0.000564701 1.052e-05 2.43306e-05 0.000167271 0.000106315 0.000121695 3.28373e-05 0.000112817 4.95754e-05 1.09013e-05 0.00133084 0.000516483 0.000340442 0.000200377 0.000322353 0.000318023 0.00019281 8.65942e-06 2.09254e-05 4.1954e-05 0.00010032 0.000247203 0.000195479 8.19003e-06 0.000211099 7.2755e-06 1.30424e-05 0.000314441 4.2935e-05 2.87375e-05 2.37137e-05 1.54995e-05 0.00073378 0.000397732 0.00787411 0.00062389 0.000659593 0.000187135 3.38487e-05 9.74089e-05 0.000328176 2.4142e-05 9.13423e-05 0.000314107 0.000121192 0.000578157 2.56646e-05 2.60231e-05 3.22425e-05 6.18971e-06 0.000321543 9.60666e-06 0.000320099 5.90448e-06 1.6738e-05 8.53882e-06 9.43373e-05 0.000312465 9.06965e-05 0.000116149 0.000767489 0.000460881 0.000316025 0.000123626 8.82977e-05 0.000371484 5.29478e-06 1.18958e-05 8.88164e-05 0.000403702 0.000118106 0.000428123 0.000316294 0.00048043 0.000216159 3.04161e-05 3.05198e-05 2.03819e-05 0.000317032 0.000324257 0.000316213 3.14419e-05 0.000189879 3.00685e-06 0.000370744 0.000319335 1.80946e-05 6.87313e-05 0.000104474 9.20065e-05 8.39458e-05 0.000165143 7.59837e-05 0.000508243 0.000125819 9.42288e-05 3.63397e-05 9.15921e-05 0.000145527 0.00032957 1.01167e-05 0.000316556 0.000482422 9.03823e-06 8.69994e-05 0.000244388 0.00031278 1.36928e-05 0.000106461 7.88342e-05 0.000664205 4.82689e-05 0.000226425 0.000404261 6.30164e-05 9.59231e-05 7.76983e-05 1.7837e-05 6.23398e-05 0.000197244 0.000533655 1.14034e-05 1.57287e-05 9.6483e-06 0.000406214 9.04447e-05 0.000156124 0.000102817 5.60645e-05 8.91799e-05 0.000381604 0.000340073 0.000390316 0.00027062 1.52708e-05 6.39736e-05 1.15089e-05 0.000200346 1.05185e-05 0.000102863 0.00034843 0.000436793 0.000178543 0.00026196 1.32667e-05 0.000257356 0.000395778 0.000410809 0.000412019 9.68043e-05 0.000154329 5.70135e-05 0.000113762 5.06245e-05 0.000203972 0.000336503 0.000191078 6.10522e-06 0.000277473 1.54206e-05 0.00109684 0.000112285 6.33921e-06 0.000194724 0.000118696 0.000156553 0.000186623 0.000125628 0.00032921 0.00135642 0.000246314 0.000147167 0.000432597 1.28617e-05 0.000438958 0.00375576 7.45119e-05 0.00018072 5.04849e-06 4.13167e-05 0.000572109 0.000213482 0.000317722 1.65912e-05 6.2519e-05 0.00043325 9.11708e-05 9.63258e-05 1.05969e-05 1.40786e-05 9.4199e-05 0.000186799 0.0005226 0.000532633 4.48811e-06 0.000146858 9.11357e-05 4.41294e-05 8.37551e-06 7.87231e-05 7.99298e-05 2.81185e-05 7.86197e-06 1.04964e-05 1.16454e-05 4.60287e-05 1.39494e-05 0.00044953 9.1311e-06 0.000450875 0.00025817 0.0003158 3.66029e-05 0.000149762 0.000251224 0.000191889 0.000111114 0.00019472 6.17636e-06 0.000187078 1.94436e-05 2.07747e-05 3.36987e-05 9.90962e-05 0.000405708 0.000598269 0.000485497 0.000101932 0.000391768 8.97739e-05 4.63616e-05 7.93576e-05 5.30559e-05 0.00032683 9.09329e-05 0.000627736 8.85009e-05 0.000455785 0.000170802 1.88447e-05 3.71285e-05 0.000346626 7.09119e-05 5.95605e-06 5.85675e-05 0.00012785 0.000278783 0.000496116 0.000108792 0.000163652 7.92705e-05 0.000289087 0.000170796 0.000410578 0.000342543 0.000316147 8.60504e-05 4.07528e-05 0.000362252 0.000733522 0.000999636 8.58477e-06 0.000202796 9.9944e-06 0.000138369 0.000654882 0.000245688 0.000389471 0.000313254 1.80596e-05 4.17448e-05 9.70364e-05 0.000133428 0.000440158 7.2817e-06 8.98448e-05 5.48572e-05 0.00016027 4.80951e-05 0.00062245 0.000332167 0.000225462 1.90126e-05 0.000186762 0.000202545 9.4297e-05 1.2038e-05 0.000663168 0.000215765 2.10577e-05 2.60815e-05 1.22101e-05 1.50751e-05 8.44726e-05 0.000405812 0.000215712 0.000108776 3.99992e-05 0.000328804 0.000317068 0.000196289 5.20435e-05 6.48493e-06 0.000156539 0.000178235 9.70935e-05 0.168415 0.000341343 0.000309766 1.70114e-05 0.000328091 0.000518021 7.51626e-05 0.000106559 0.000332593 0.000223383 1.47581e-05 5.11214e-06 6.75213e-06 0.00031716 4.84609e-06 1.99789e-05 1.65139e-05 9.54332e-05 1.82244e-05 2.49602e-05 7.88764e-06 2.28124e-05 9.0119e-06 0.000986813 0.000111937 1.36494e-05 3.33995e-05 6.52111e-06 0.000478847 0.000334734 0.000167558 2.36072e-05 1.75056e-05 7.95327e-06 0.000634394 0.00036101 0.000407672 0.000283193 0.000155773 0.000819746 1.86742e-05 1.27503e-05 0.00011279 9.02546e-05 0.000888972 9.52781e-05 0.000437681 3.12065e-05 0.000387597 5.39134e-05 0.000341574 5.34042e-06 8.66076e-06 1.42025e-05 0.000108235 0.000323541 0.00028114 0.000340069 0.000233079 9.53315e-06 0.000226608 7.24468e-05 0.000437956 6.92178e-05 0.000112842 0.000424732 0.000223822 0.000409546 0.000102966 0.000266131 9.04003e-05 7.20708e-06 4.51195e-05 8.94686e-06 8.84202e-05 5.72503e-05 0.000273501 0.000406085 0.000339166 0.000490601 6.10911e-06 0.000457655 1.40303e-05 0.000238647 3.78777e-05 0.000115654 0.000452005 4.0887e-05 0.000174753 0.000521014 1.15858e-05 2.67854e-05 0.000116343 0.000289053 0.000200808 3.46765e-05 0.000157191 9.185e-06 8.23328e-05 1.44802e-05 0.000827556 1.43936e-05 0.000100842 0.000100005 0.000349065 1.12545e-05 8.41273e-05 0.000315859 3.15399e-05 0.000408759 1.15962e-05 1.6887e-05 0.000320334 8.66808e-06 6.88368e-06 0.000316862 0.000619552 5.84264e-06 5.98367e-05 2.36495e-05 0.000210646 9.42912e-05 1.71406e-05 0.000129664 0.000424635 4.08471e-05 0.000497551 0.000761442 9.16086e-05 6.45343e-05 0.000702243 0.00032073 8.96751e-05 5.81181e-05 1.93194e-05 0.000538939 6.83502e-05 7.8124e-06 0.000524742 0.000160166 0.000155546 3.98361e-05 0.000259322 1.31173e-05 9.36298e-05 1.93691e-05 0.000529703 0.015515 0.000138254 9.94489e-06 0.000595322 3.12406e-05 7.07437e-05 7.52993e-05 8.15519e-05 0.000123542 1.79328e-05 9.21513e-05 4.71828e-06 3.45821e-06 1.27714e-05 9.62339e-05 0.000141391 1.54139e-05 1.08491e-05 0.000361966 4.22863e-05 0.000357586 8.38025e-05 8.27277e-05 
7.01355e-06 9.92633e-06 5.68044e-05 0.000457158 0.000108637 0.000149242 0.000553447 0.000109901 0.00014856 6.22831e-05 0.000139575 0.000277176 1.38417e-05 0.000273692 0.00014322 0.000145811 0.000105326 9.7822e-05 1.04836e-05 5.74763e-05 6.70791e-05 0.000144901 5.14607e-05 0.00042252 0.000111647 6.93682e-05 7.53626e-05 0.000127404 0.000612623 0.000433284 9.77097e-05 0.00016975 6.27496e-05 0.000622633 0.000184169 0.000310384 0.000264743 7.0776e-05 0.000329731 6.5329e-05 8.78434e-05 0.000418648 7.69031e-06 2.91167e-05 0.000341642 2.64563e-05 0.000688972 7.56387e-05 8.49477e-05 7.23076e-05 7.99243e-05 3.30588e-05 0.00016881 0.00032516 9.58113e-05 3.81588e-05 0.000330805 1.20644e-05 0.000147294 9.96291e-05 2.44734e-05 1.97544e-05 1.43467e-05 1.02748e-05 0.000487002 1.50803e-05 5.56628e-05 9.17315e-05 0.000304336 1.41669e-05 0.000311735 0.00052361 0.000129236 0.000184273 0.000223263 0.000137407 4.51381e-05 2.5876e-05 3.55006e-05 0.00037718 0.000407347 0.00018332 0.000335545 0.000180736 6.90416e-05 0.00069527 6.41116e-05 0.000175271 0.00021192 6.12383e-05 8.95471e-05 0.000103818 3.16957e-05 0.00031802 7.95788e-05 0.000104343 2.41464e-05 6.24313e-05 5.61938e-05 0.000286453 7.9251e-05 0.000228666 0.000275425 0.000507799 6.8834e-05 9.03355e-05 1.06793e-05 7.24704e-06 0.000164519 0.000214787 0.000410374 0.000200542 0.000130962 1.68695e-05 0.00012025 9.33324e-06 0.000416188 1.8974e-05 6.78789e-05 0.000263775 0.000130595 1.78249e-05 4.41341e-05 0.00047751 8.17353e-06 0.000112393 7.81504e-05 0.000556168 0.000295189 3.11911e-05 5.34938e-06 6.45709e-05 0.000207218 1.37031e-05 5.64065e-05 6.45839e-05 0.000292583 0.000124689 0.000186803 0.000160915 0.000154625 0.000890593 7.13248e-05 8.14026e-05 4.47068e-05 0.000155634 0.000315861 8.95941e-05 1.70716e-05 0.000162819 0.000379714 0.000279563 0.000388278 0.000107202 0.000187407 1.10771e-05 4.73332e-05 2.12995e-05 1.31029e-05 0.000208035 9.1842e-05 8.93314e-06 0.000379719 0.00055039 0.00024024 5.18663e-05 0.000110824 0.000755115 0.000166995 0.000328299 6.21493e-05 0.000198709 0.000555412 0.000452236 0.000173988 6.87164e-05 0.000124051 7.14742e-05 6.51225e-05 0.000324967 0.000468836 8.29689e-05 0.000297513 0.000540159 0.000122986 0.000377284 0.000118608 0.000679309 8.60456e-05 5.45075e-05 0.000252901 0.000266935 0.000261442 1.39214e-05 6.06839e-05 0.000270866 8.47238e-05 1.70691e-05 0.000136005 0.000236253 0.000117761 6.03052e-05 0.00032987 1.29159e-05 0.000382095 0.000150549 8.40199e-05 0.000291435 0.000380045 0.00018413 6.25203e-05 2.55013e-05 0.000333696 3.53773e-06 0.000291728 0.0113727 7.73988e-05 1.55088e-05 0.000158526 6.87096e-05 7.6005e-05 0.000124063 9.1163e-05 0.00010408 8.51391e-05 0.000544867 0.000276571 0.000216855 0.000254304 9.14432e-05 7.70884e-05 0.000136519 4.32891e-05 7.0097e-06 0.000190394 0.000273451 0.000131966 0.000224082 0.000953129 0.000418963 0.000101984 0.000169284 0.000377326 9.27681e-05 0.000187385 2.14365e-05 0.000158205 9.72651e-05 0.000302264 6.4553e-06 0.000214739 3.38303e-06 8.08358e-06 0.000237606 3.83209e-05 0.000544357 0.0001522 1.19349e-05 0.000183013 3.69906e-06 0.000163514 3.13929e-05 0.000331573 0.000706543 0.000147968 1.12799e-05 0.000219762 0.000170789 0.000220837 0.000280861 1.96631e-05 8.64737e-05 0.000526142 6.45574e-05 8.38271e-05 0.000104853 0.000203799 1.2819e-05 7.52584e-05 5.73953e-05 0.00014683 6.44687e-05 0.0988267 0.000376827 0.000325705 0.000149887 1.22595e-05 0.000171161 0.000281519 0.000153803 9.43066e-05 5.42311e-05 8.45882e-05 1.14233e-05 1.99444e-05 8.98993e-05 8.33621e-05 1.25201e-05 8.02533e-05 0.000202348 0.000224887 0.000175627 1.09651e-05 0.000185023 0.000121314 0.000268141 0.000115629 0.000138324 0.000196303 9.99336e-06 0.000410811 0.000143054 5.90559e-05 0.000361855 0.000365345 0.000539293 0.00022752 1.86221e-05 0.000183459 0.000142758 2.32394e-05 0.000567569 5.51154e-05 0.000108293 0.000243762 6.39056e-06 2.9452e-05 1.95708e-05 2.23885e-05 0.000171678 0.00780014 2.1392e-05 0.000353159 0.000481609 1.64412e-05 0.000295451 5.65234e-06 0.000337029 8.48767e-05 0.000137482 0.000129835 3.451e-05 8.75371e-05 0.000149559 0.000311555 0.000664677 0.000259658 1.48603e-05 0.000439685 6.99216e-05 1.08289e-05 4.75739e-05 6.88364e-05 0.000326103 0.000231714 0.000409822 0.000652692 0.00016167 8.96788e-05 6.72154e-05 5.70419e-05 3.04128e-05 4.96647e-05 4.71929e-05 0.000152905 4.34844e-05 0.000215246 8.20846e-05 0.000337317 0.000327151 6.27699e-06 1.6049e-05 0.000173862 1.85925e-05 0.000121111 0.00017455 0.000155472 1.32043e-05 7.92035e-05 0.000126295 0.000183588 4.55379e-05 0.000767357 5.32476e-05 0.000219285 0.000487768 0.000174377 4.77392e-05 3.89056e-05 0.000332092 0.000347249 8.2422e-05 3.00872e-05 3.37904e-05 0.000551436 0.000113052 0.000321329 0.000300769 0.000340777 5.12822e-05 3.62706e-05 1.74018e-05 6.41003e-05 0.000136228 0.000987635 2.54664e-05 0.000330251 0.000134562 8.87321e-05 0.000131416 9.86675e-05 1.79692e-05 0.000343066 1.60427e-05 0.000349628 2.71936e-05 6.4861e-05 0.000152 1.55886e-05 0.000516782 2.18088e-05 0.000311479 0.000114623 0.000188541 8.15679e-05 0.000213846 3.71541e-06 0.000500849 2.6602e-05 6.4315e-05 0.000232143 5.65251e-05 9.35485e-06 0.00022492 0.000354318 0.000430028 0.000453428 6.9634e-06 0.000106675 0.00010432 0.000151876 0.000245006 1.89926e-05 0.000155536 0.000180682 0.000658848 0.000104535 0.000211969 6.60637e-06 0.000101793 8.94126e-05 0.000379545 1.30367e-05 0.000141664 0.00014118 0.000272497 4.49988e-05 6.67741e-05 1.73574e-05 5.94958e-05 0.000125032 9.19706e-05 0.0020333 1.54161e-05 0.000359457 4.80984e-05 2.60499e-05 0.000393865 3.59121e-06 0.000173426 0.000610386 0.000304452 1.09514e-05 0.000518539 1.56174e-05 0.0003603 0.000261267 0.000265877 0.000778142 8.62725e-05 9.62135e-05 0.000293016 3.70499e-05 7.60995e-06 0.000588515 7.73729e-05 0.000692037 1.03524e-05 0.000688871 7.65485e-06 0.00033313 0.000281973 0.000271729 0.000274397 0.000291021 0.00011412 0.000419429 9.67633e-05 0.00017867 0.000173717 0.000164371 8.89074e-05 0.000322039 6.30745e-05 0.00428771 8.1944e-05 0.00127054 0.000136907 0.000540614 7.89855e-05 0.526505 5.14662e-06 0.000215518 4.43291e-05 9.43296e-05 0.000114705 6.47817e-05 1.20394e-05 6.85921e-05 0.000146405 1.68097e-05 0.000213592 2.11009e-05 1.10001e-05 0.00023628 0.000127714 1.56249e-05 9.01369e-05 4.09126e-05 0.000320985 1.10097e-05 0.000117608 8.45489e-05 1.10247e-05 0.000310171 0.000172748 1.70871e-05 3.81888e-05 8.44456e-05 0.000430531 0.000156531 8.01582e-05 0.000276015 7.53115e-05 4.16714e-05 0.000354789 1.0644e-05 0.000472595 2.62074e-05 0.000189842 4.25885e-05 6.01948e-05 0.000578664 0.000368107 0.000372462 0.000571673 0.00080615 0.000395069 0.00733965 0.000112766 0.000341998 2.08909e-05 6.9177e-05 1.62605e-05 8.5616e-06 6.9216e-06 9.17619e-05 5.11582e-05 0.000292819 2.61485e-05 1.20572e-05 2.77215e-05 6.62091e-05 5.63857e-06 6.77939e-05 8.22294e-06 0.000104783 5.41492e-06 1.46405e-05 8.77473e-05 0.000350319 6.64705e-05 0.000132691 0.000387141 0.00052972 9.08139e-05 0.000113958 1.04616e-05 0.000358301 5.65629e-05 0.000289047 0.000283092 0.000171388 8.70523e-05 0.000206507 0.000172058 0.000200558 0.000382141 0.000204585 4.99779e-05 0.000146975 6.12839e-05 0.000130329 8.06288e-05 0.000114523 0.000408955 0.000284949 0.000266825 0.000176134 0.000406531 1.11176e-05 0.000456861 8.53561e-05 0.000188836 0.000132349 0.00025602 0.000350508 7.18933e-05 7.31079e-05 0.000318762 3.28387e-05 0.000372136 0.000261252 0.000117381 0.000120153 0.000144392 0.000486349 0.000185005 0.000414742 0.000610276 5.40646e-05 0.000111266 4.40412e-05 0.00044491 0.000276912 0.000291296 0.000145615 0.000441978 9.16829e-05 9.0175e-05 1.63006e-05 7.58189e-05 0.000103247 0.000112688 1.24115e-05 9.86629e-06 2.97638e-05 0.000104187 1.32926e-05 7.67703e-05 8.61132e-05 0.000119306 2.34542e-05 0.000338672 0.000354776 0.000778051 0.00025418 3.67732e-05 1.23676e-05 1.19755e-05 6.62497e-06 0.000494414 1.2172e-05 8.80957e-05 0.000149634 0.000139582 0.00052971 0.000162949 8.86318e-05 0.000502303 0.000199059 0.000130369 0.000105685 0.000330191 2.62941e-05 0.000351198 0.00010278 1.28779e-05 0.000153035 8.42148e-05 6.55695e-05 8.52578e-06 8.62049e-05 0.000291973 0.000238628 9.05516e-05 5.19862e-06 0.000122349 6.70124e-05 0.000135355 8.84195e-06 0.000128242 0.000487189 0.000664945 6.44801e-05 0.000352721 6.5697e-05 0.000339806 5.64093e-05 9.18925e-05 0.00034115 1.49546e-05 2.36948e-05 0.000128729 7.04796e-06 0.000183822 6.39369e-05 0.000276785 0.000276583 0.000103788 8.14115e-05 8.40629e-05 1.22299e-05 0.000359345 0.000175555 0.000404022 0.000103942 0.000102014 0.000272516 9.80593e-05 0.000100609 0.000125579 1.59531e-05 0.000129238 5.77637e-05 2.71033e-05 0.00665649 0.00029708 0.000251352 5.07073e-05 8.39637e-06 7.74551e-05 0.000107145 0.00014206 8.05617e-05 0.000263042 3.06387e-05 5.68593e-05 4.50422e-05 0.000288908 6.9922e-06 1.84522e-05 3.53055e-05 0.000255526 2.84394e-05 2.09408e-05 4.98722e-05 0.000125091 0.000212028 0.000351714 0.000330082 0.000112579 5.66694e-05 0.000101749 0.000163885 1.25018e-05 9.31442e-05 0.00037644 0.000287167 0.00036983 0.000106145 0.000358622 0.00039649 3.94246e-05 1.16818e-05 0.00048566 0.000333299 1.33457e-05 0.000272926 0.000407246 0.000578226 0.000128876 0.000216627 2.88149e-05 0.000119288 0.000136937 0.000174993 0.000137986 7.12612e-05 0.000195474 9.38299e-05 0.000268804 7.11299e-05 0.000153964 0.000105409 1.13465e-05 0.000100622 3.70911e-05 1.77973e-05 0.000376073 6.27267e-05 8.92202e-05 6.2578e-05 0.000280889 0.000367181 0.000157142 4.84805e-06 0.000226939 5.68818e-06 8.15179e-05 5.03816e-05 0.000343052 8.09629e-06 0.000381443 0.000104353 0.000154506 0.000406981 0.000180403 0.000154359 0.000101722 1.23235e-05 2.6861e-05 0.000344648 8.80452e-05 1.54238e-05 0.000272781 0.000278691 0.000170298 0.000404843 0.0001192 0.000372006 1.38415e-05 9.38244e-05 9.89273e-05 0.000135932 0.000203953 4.08823e-06 0.000271917 1.62772e-05 0.000129715 0.145137 6.93909e-05 0.000133094 2.20092e-05 0.000110859 0.000561671 0.000119228 2.21606e-05 5.53648e-05 0.000228912 0.000376798 1.3469e-05 5.63352e-06 0.000361684 0.000127446 6.06798e-05 8.29167e-05 0.000135987 0.000132534 0.000366129 1.94335e-05 1.5018e-05 0.000170719 0.000214938 0.000251109 0.000361057 0.000169853 4.64589e-06 5.41689e-05 0.000439826 9.68048e-05 4.03994e-05 0.00032186 4.91357e-05 0.000126726 0.000320566 0.000194762 1.67411e-05 0.000105492 0.000485779 3.04969e-06 1.11396e-05 0.000143374 7.81071e-05 0.000152552 1.11713e-05 0.000320999 1.43127e-05 0.000645282 0.000673478 0.000234162 1.19228e-05 8.85516e-06 0.000295067 0.00029487 0.000159478 0.00019017 0.000293502 0.000758452 5.08001e-05 4.7336e-05 0.000353177 0.00012472 4.1282e-05 0.000249514 9.33656e-05 9.87723e-05 0.000327806 0.000108638 7.04539e-05 8.48318e-05 0.000269356 0.00034229 1.32358e-05 0.000145577 0.000429745 0.00032015 0.000367742 9.22057e-05 0.000216951 9.31753e-06 0.000431811 3.24681e-05 5.42634e-05 0.000123223 9.25832e-05 0.000316515 1.70816e-05 0.000435948 7.50161e-05 0.000268516 5.89225e-05 0.000174526 0.00013185 8.04041e-05 7.15448e-05 0.000783935 0.000328825 0.000362984 0.000286867 0.000192488 7.38475e-05 8.45529e-05 0.000249945 0.000899289 4.84924e-05 9.94977e-05 0.000315186 0.000359094 0.000166383 9.55146e-05 2.21947e-05 0.000576709 6.7586e-05 7.69355e-06 9.09228e-05 0.000110509 4.57773e-06 0.000237468 8.11931e-05 0.000135017 8.02531e-05 0.000207756 0.000156427 0.000142388 0.0002727 8.24739e-06 0.000179242 0.000383217 7.61667e-05 0.000327236 6.3124e-05 3.89672e-05 1.57696e-05 0.000124823 0.000203221 6.40011e-05 7.18651e-05 0.00028915 1.23905e-05 0.000903631 0.000392305 0.000112311 0.000276298 0.000350038 0.000326359 0.000125081 0.014429 0.000532823 7.91912e-06 2.21661e-05 8.33479e-06 0.000201049 6.13451e-05 0.000144301 1.55708e-05 1.56266e-05 0.000417586 0.00027222 1.55086e-05 0.000151182 1.48168e-05 3.03298e-05 7.03079e-05 0.000224563 0.000177816 0.0002807 0.000416599 0.000264834 9.83316e-05 
4.50969e-05 3.13855e-05 0.000168486 0.000498967 1.9799e-05 1.96513e-05 0.000377164 3.34472e-05 3.22895e-05 0.000599378 0.000138834 3.10021e-05 1.70446e-05 1.07917e-05 0.000488664 0.000463955 3.12206e-05 2.69387e-05 9.70659e-06 9.68563e-06 0.000664366 0.000379367 3.71093e-05 3.58668e-05 2.53574e-05 0.00041157 0.000397488 0.00110559 1.37977e-05 0.000628968 7.50123e-06 7.1212e-05 0.000394741 3.01791e-05 1.98786e-05 2.46208e-05 7.75777e-05 0.000402907 3.57492e-05 2.4722e-05 2.82194e-05 0.000786988 0.000200424 6.84003e-06 0.000134346 3.9782e-05 1.51177e-05 0.000243206 9.86443e-06 9.00166e-06 9.32043e-05 3.86769e-05 0.000375082 0.000543348 0.000376479 2.87226e-05 5.36611e-05 7.13276e-06 7.93798e-05 0.000123894 2.26378e-05 3.32414e-05 1.84512e-05 5.02325e-06 0.000477534 0.000208366 4.77994e-05 0.000317403 0.000143187 4.91173e-06 9.23943e-05 0.000115391 2.53629e-05 0.000414093 0.000398273 0.000372826 0.000840095 0.000451934 3.24739e-05 0.000972608 0.000691192 0.000759919 0.000483063 4.66677e-05 6.89306e-05 0.000354275 0.000221863 9.67825e-05 0.000192888 2.38366e-05 6.27439e-05 0.000421446 3.48963e-05 0.000399736 0.000225756 0.000145065 2.4243e-05 0.000396737 0.000489031 0.000142551 0.000111829 0.00112104 0.000428207 3.63463e-05 6.19262e-06 0.000718705 2.16778e-05 1.03664e-05 2.37679e-05 4.06895e-05 1.15801e-05 0.000249673 0.00031848 4.76252e-06 2.47896e-05 0.000270342 0.000235732 3.39316e-05 0.00037553 0.000218686 1.24699e-05 0.000104935 0.00030544 0.000207706 3.42787e-05 0.00078693 5.68714e-06 2.9908e-05 2.39889e-05 0.000174183 2.55235e-05 0.000582005 0.00114123 9.06543e-06 2.87251e-05 2.99644e-05 0.000493624 0.00011049 0.000814816 0.000217321 1.4103e-05 0.000742061 8.62117e-05 1.20675e-05 1.37566e-05 0.000379376 1.63229e-05 2.81945e-05 9.15567e-06 5.62458e-05 5.35904e-05 2.05585e-05 2.37141e-05 9.95961e-05 7.2771e-05 0.000162997 1.73627e-05 2.55626e-05 8.58042e-06 0.00105062 2.35584e-05 1.23578e-05 0.000193837 0.000588794 0.000196233 5.93056e-05 0.000906047 0.000453157 2.85399e-05 0.000392197 0.000397399 2.68996e-05 0.000834394 0.000376058 2.59776e-05 0.000201676 7.18241e-05 1.36926e-05 9.4181e-05 0.000604041 3.97185e-05 4.31746e-05 8.46287e-05 0.000484374 0.000143501 1.84774e-05 0.000192824 0.000138548 3.53852e-05 0.000135531 0.000584017 4.71017e-06 8.48848e-06 4.07197e-05 0.0003725 1.47907e-05 4.79993e-06 4.91064e-05 0.000386828 0.000383767 1.52732e-05 0.000380697 3.69023e-05 0.000292924 1.28553e-05 0.000463963 0.000163062 0.000143965 4.97073e-05 1.11592e-05 0.000129279 3.40545e-05 2.55209e-05 4.63074e-06 1.97744e-05 0.00112252 0.000714681 1.19879e-05 0.0182684 0.000426228 1.44368e-05 6.42809e-06 1.3528e-05 0.000371868 6.04016e-05 0.000155432 0.000521281 0.000380137 0.00017266 1.10502e-05 1.24935e-05 1.47749e-05 1.24149e-05 9.08401e-06 3.15045e-05 5.79927e-05 0.000172587 0.000402939 0.000245575 0.000166389 5.84308e-05 1.03707e-05 3.61336e-05 0.000597977 0.000162868 2.97407e-05 0.000101274 2.68711e-05 0.000441723 4.73731e-06 0.000293676 3.85375e-05 2.50767e-05 0.000167034 0.000352197 0.0004096 3.36795e-05 2.01374e-05 0.000596448 1.37194e-05 0.000641492 1.41945e-05 0.000402403 0.00046521 0.000778702 0.000111007 0.000116603 0.000215674 4.76116e-05 0.000834026 1.97025e-05 6.06681e-06 1.54784e-05 4.45409e-05 1.32926e-05 3.40148e-05 0.000390055 8.77014e-06 0.000402565 2.62732e-05 0.000268534 0.000373649 0.72693 7.45309e-05 0.000379778 0.000275337 4.62488e-05 0.000292191 7.23912e-05 9.56777e-06 0.000240375 1.64027e-05 5.2428e-05 0.000173461 6.79052e-06 6.21996e-05 1.37267e-05 1.59043e-05 8.55677e-06 0.000285311 0.000385488 3.98706e-05 1.0032e-05 1.71468e-05 4.65367e-05 4.9678e-05 8.82742e-06 0.000806483 5.51784e-05 0.000100895 7.58992e-05 0.000942902 0.000229529 6.1917e-05 9.03068e-05 6.04261e-05 0.000317938 0.000146069 0.000105872 0.000114781 2.85271e-05 0.000400629 8.61325e-05 0.000280376 0.000166418 4.37302e-05 8.54256e-05 2.55344e-05 0.000142625 0.000106131 2.3331e-05 5.06166e-05 7.22882e-05 0.000414946 3.5304e-05 0.00012215 2.22349e-05 5.80737e-05 3.85746e-05 0.000394408 0.000634646 8.70238e-05 0.000535815 0.000836918 1.3654e-05 1.03324e-05 0.000155543 0.000498658 7.10779e-05 5.1955e-05 2.61077e-05 6.34154e-06 0.00053274 0.000301784 0.000250826 0.000162908 8.45091e-05 3.84041e-05 0.00105984 2.80072e-05 0.000372451 1.78258e-05 7.73904e-05 1.91239e-05 0.000475566 0.000256241 0.000209134 2.01403e-05 0.000383114 0.000259834 2.33022e-05 0.000688091 0.000677075 1.78448e-05 1.30031e-05 0.000381398 0.00058241 0.000174453 5.69755e-05 0.000255214 1.98874e-05 2.2388e-05 0.000819427 3.56719e-05 0.000173369 0.00188859 0.000219942 3.9915e-05 0.000122118 0.000389841 2.82153e-05 6.41598e-05 8.3116e-06 3.41988e-05 0.000449842 0.000289925 0.000254171 1.06481e-05 1.40457e-05 0.000256109 9.32257e-06 6.97066e-05 8.2942e-05 0.000629212 3.67282e-05 0.000119897 0.000274724 2.70845e-05 0.000415673 0.0011902 2.50497e-05 2.01994e-05 9.53009e-05 2.85178e-05 8.81082e-06 2.09597e-05 0.000133154 0.000598718 9.16113e-06 7.8244e-05 0.000158505 1.11483e-05 6.70785e-05 1.9194e-05 0.00036179 0.000230917 2.6479e-05 0.000123155 4.20223e-05 0.000483146 3.70347e-05 2.80849e-05 9.29978e-06 0.000388803 3.34655e-05 0.00016539 3.19006e-05 5.1045e-06 1.6678e-05 0.000177686 0.00025714 1.93955e-05 1.895e-05 4.3319e-05 2.16768e-05 0.000407867 0.000111991 0.000386025 0.000571716 6.58875e-05 3.44485e-05 0.000272986 0.000172849 0.000379527 3.4621e-05 1.96653e-05 1.4157e-05 0.000400488 5.33966e-05 0.000382148 0.000436716 3.40607e-05 0.00122241 1.34464e-05 0.000172181 0.00031696 9.58196e-06 4.28133e-05 8.54244e-06 9.8671e-05 0.000839373 3.1743e-05 5.95937e-05 0.000656742 1.07756e-05 4.68451e-06 0.000400271 9.79854e-06 0.000439417 4.69312e-05 1.72413e-05 0.000150142 1.27761e-05 1.08474e-05 5.57272e-05 1.4637e-05 3.00908e-05 2.03227e-05 0.00073639 1.05649e-05 0.000267529 0.000316978 0.000359785 6.01847e-05 8.51098e-05 0.000545138 0.000402317 0.000462415 9.68436e-05 1.37221e-05 0.000466951 1.93463e-05 0.000547365 0.000474733 0.00677453 4.76087e-05 0.000100454 1.06353e-05 1.33262e-05 4.67743e-05 2.08718e-05 1.70174e-05 5.05322e-05 1.16801e-05 7.29884e-06 0.000606606 3.37382e-05 2.03687e-05 0.000212796 0.000404277 7.34671e-05 5.89486e-05 6.94804e-05 2.93653e-05 0.000486295 9.45049e-05 3.45093e-05 0.000119277 1.15597e-05 3.58036e-05 3.65933e-05 0.000153474 5.39699e-05 3.81723e-05 6.20733e-05 0.00038824 1.84799e-05 0.00044351 0.0144201 6.61356e-05 5.3719e-05 0.000128791 0.000148725 4.82428e-05 3.38888e-05 0.000156105 3.25341e-05 3.08153e-05 0.000119263 3.02349e-05 0.000118045 0.000381519 6.52436e-05 0.000391679 0.00018733 9.85634e-05 0.000918798 0.000405142 1.56502e-05 0.000769428 0.000784172 3.66366e-05 0.000137239 3.05686e-05 0.000429758 2.26562e-05 1.17619e-05 1.46488e-05 8.13467e-06 5.79728e-05 2.39386e-05 8.44158e-05 3.38777e-05 2.84314e-05 0.000400222 1.45772e-05 0.000398848 4.72424e-06 1.89399e-05 0.000906373 3.59724e-05 0.000391356 2.51564e-05 1.43254e-05 0.00104173 0.00037988 0.000532317 5.97878e-06 1.28186e-05 2.1175e-05 3.77325e-05 2.40239e-05 3.86881e-06 0.000718751 5.15024e-05 0.000189566 5.71018e-05 0.000635363 3.66864e-05 4.3416e-05 5.11932e-05 1.45931e-05 0.000412941 0.000401046 0.000461221 3.79225e-05 0.000166233 3.56456e-06 0.000491074 0.000423702 0.000305741 0.000283852 1.56593e-05 9.3394e-05 8.09422e-05 7.20701e-05 0.000123011 0.000574366 3.70783e-05 1.65176e-05 1.56587e-05 1.47722e-05 6.53273e-05 0.000401473 3.4148e-05 0.0005856 0.000531554 2.48571e-05 6.75381e-05 8.10804e-05 0.000400906 8.18956e-05 1.3598e-05 7.6266e-05 0.000847185 0.000158957 0.000408743 0.000377959 2.9445e-05 2.0257e-05 0.000101585 0.000154864 2.54471e-05 0.000373104 1.4574e-05 1.15627e-05 4.5893e-05 8.5164e-05 0.000155918 1.14429e-05 3.13542e-05 2.68564e-05 0.000422819 4.35445e-06 2.97283e-05 0.000610338 0.000560776 0.000180964 4.00793e-05 9.61934e-05 7.6161e-06 0.000341352 1.31373e-05 2.14594e-05 0.000577224 0.000188026 0.00022707 5.63619e-05 1.62591e-05 0.000231588 0.000394655 0.000385282 0.000398609 2.10579e-05 2.1844e-05 1.89725e-05 1.23523e-05 2.48142e-05 0.000108466 0.000408631 5.58573e-05 0.000347939 0.000493088 3.2805e-05 0.000867218 9.23041e-06 6.27906e-06 9.94067e-05 1.95123e-05 4.02521e-05 0.000403191 0.00065794 2.00471e-05 0.00112455 0.000999865 2.98236e-05 0.00054704 2.50842e-05 0.000385485 0.00138695 4.5005e-05 0.000127829 1.7043e-05 2.41901e-05 0.00043871 0.000185552 0.000378087 3.61977e-05 0.00025095 0.000411572 8.75296e-06 1.25212e-05 0.000234227 1.39052e-05 1.23096e-05 0.000222703 0.000391724 0.000403812 2.53995e-05 1.93158e-05 0.000312205 7.12175e-05 1.16296e-05 0.000124612 0.000184611 0.000123384 2.41366e-05 1.00358e-05 4.23516e-05 8.1097e-06 2.35371e-05 3.28367e-05 3.61462e-05 0.000397555 0.000160069 0.000384214 4.60263e-05 1.87433e-05 6.75044e-05 1.10885e-05 0.000473424 3.19305e-05 0.000211233 4.0252e-05 1.38172e-05 1.932e-05 2.07095e-05 3.59293e-05 0.000388605 0.000140694 0.000491842 0.000160344 5.5441e-05 2.76687e-05 6.15364e-05 8.44808e-06 0.00016479 2.77921e-05 0.000190874 0.000817143 2.00598e-05 0.000116654 4.3824e-05 0.000288712 2.05203e-05 0.000384369 2.5979e-05 0.00014226 5.47744e-05 0.000341805 0.000261677 0.000873995 0.000152966 9.56192e-05 0.000164851 0.000224259 4.35994e-05 0.000400189 0.000388854 0.000492864 3.59496e-05 1.88422e-05 0.000447142 0.000390925 0.000750507 0.000313265 3.8105e-05 1.27907e-05 0.000128755 0.000400388 0.000315936 0.000620699 0.000472774 3.27072e-05 5.03682e-05 9.38299e-06 1.8734e-05 0.000398797 4.26832e-05 5.89138e-06 8.50104e-05 8.37765e-05 2.97569e-05 0.000751207 0.000384571 0.000393441 3.0904e-05 0.000119025 0.000501293 8.19665e-05 4.42009e-06 0.00154991 3.22851e-05 2.79519e-05 0.000156515 2.15937e-05 8.82256e-06 0.000315769 0.000403644 0.000633348 0.00015198 1.74542e-05 0.000163228 0.00103394 3.60272e-05 2.21552e-05 1.10486e-05 0.000159568 0.0342589 0.000250564 0.000411057 0.000401154 4.41218e-05 1.27842e-05 0.000392483 0.000716662 1.66136e-05 0.000103115 0.000392718 9.523e-05 5.15435e-05 1.30657e-05 1.00774e-05 0.000445621 9.74823e-05 0.000109786 3.43512e-05 2.67659e-05 0.000128057 0.000189794 5.98771e-05 5.40273e-05 0.000133482 5.58783e-05 0.00022817 1.09404e-05 3.37264e-05 1.74815e-05 0.000394353 0.00048679 0.000370038 1.02506e-05 0.000163743 1.7326e-05 0.000481468 1.2692e-05 0.000624179 0.000853533 3.88495e-05 0.000750781 1.39466e-05 0.000115532 0.000211171 1.06904e-05 0.00103521 1.06539e-05 0.000552635 1.88848e-05 0.000558019 3.32135e-05 0.00167627 9.1509e-05 2.48689e-05 2.9438e-05 4.45063e-05 0.000401626 0.000187682 0.000993559 0.000591036 6.33863e-06 0.000380095 8.80746e-05 0.000458694 3.27655e-05 1.04763e-05 0.000140644 2.96748e-05 0.000598417 0.00021093 2.55672e-05 2.92601e-05 2.28717e-05 2.68245e-05 3.49966e-05 0.00013469 0.00010427 0.000254929 6.75441e-05 0.000542726 0.000385877 0.000106641 0.00052332 7.65804e-05 0.000149988 2.6326e-05 3.17833e-05 0.000331668 3.17089e-05 0.000149683 3.29873e-05 0.000134445 4.78774e-05 0.000156902 0.000372219 1.97647e-05 0.00021035 0.00101484 0.00013251 0.000331074 1.66817e-05 0.000767298 7.84939e-05 3.48683e-05 0.000230702 0.000461386 3.55142e-05 1.32073e-05 0.0003791 1.25752e-05 0.00057196 3.13785e-05 2.51723e-05 0.000381447 2.61502e-05 1.07601e-05 0.00056896 0.000772002 1.20373e-05 3.80025e-05 1.1452e-05 2.63311e-05 5.1544e-06 0.000736458 8.89082e-05 0.000398688 5.2631e-06 0.00032157 0.000807207 0.000121854 2.76993e-05 0.000749978 0.000375541 1.89191e-05 1.96124e-05 0.000126369 0.000412124 1.23497e-05 2.26563e-05 2.77941e-05 0.000113221 0.000334812 7.28488e-05 2.54241e-05 3.23144e-05 2.06916e-05 3.58615e-05 0.000245157 3.19409e-05 8.35826e-05 0.000163503 0.000409173 1.5692e-05 1.6152e-05 0.000276456 3.87713e-05 3.57569e-05 3.60459e-05 2.46066e-05 2.69918e-05 3.50579e-05 4.96419e-05 5.83943e-05 0.000187591 7.76303e-06 0.000160979 1.85573e-05 0.000105872 0.000399616 2.67792e-05 7.16798e-05 
2.84425e-05 5.59794e-05 0.000154095 0.00035493 0.000306119 2.38972e-05 0.000776209 8.05338e-05 4.6516e-05 0.000559873 2.5519e-05 2.05256e-05 1.37884e-05 9.90412e-06 0.000356732 0.000472384 2.0312e-05 6.44874e-05 5.32891e-06 7.95904e-05 0.000485467 0.000690693 3.83922e-05 0.000237315 1.43133e-05 0.000398837 0.000394471 0.000552944 1.18636e-05 0.000534798 1.94565e-05 8.03706e-05 0.000368725 0.000362931 1.23844e-05 1.42432e-05 6.10994e-05 0.000366576 0.000105458 0.000181571 3.58042e-05 0.000723361 0.000188599 8.31402e-05 5.48057e-05 4.56823e-05 2.06074e-05 0.000134619 1.42061e-05 1.07945e-05 0.000103689 4.6479e-05 0.000492521 0.000912339 0.00103855 6.63279e-05 0.000305561 7.92979e-06 0.000104558 1.48335e-05 0.000274167 6.73614e-05 1.42151e-05 7.02902e-06 0.00126708 7.92897e-06 0.000238473 0.000160096 3.27679e-05 5.84043e-06 0.000315209 1.63977e-05 2.28644e-05 0.000496768 0.000950107 8.21531e-05 5.22899e-05 4.78648e-05 3.57282e-05 0.00147524 0.000621816 0.00071059 0.000359183 6.70255e-05 6.27314e-05 0.000291204 0.00016748 2.22263e-05 0.000128372 0.000211693 0.000295345 0.000391382 0.000132804 0.000361017 0.000191553 0.000167357 1.64882e-05 9.18508e-05 0.00192757 0.000220929 0.000114135 0.000800004 0.000503396 3.82505e-05 2.3362e-05 0.00025204 3.10883e-05 4.96695e-05 0.000152468 0.000100414 8.08124e-06 9.01451e-05 0.000279198 1.76608e-05 2.05005e-05 0.000293411 9.11321e-05 0.00017304 0.000352729 0.000183792 2.82326e-05 2.1723e-05 0.000307093 0.000443649 2.42215e-05 0.000707676 0.000131833 5.26955e-05 2.20677e-05 1.25833e-05 2.1913e-05 0.000560522 0.000715561 1.12143e-05 5.45333e-05 0.000153402 0.00035587 9.80053e-06 0.000696152 0.000105421 7.09487e-05 0.000181479 0.000526569 9.16335e-06 2.23286e-05 0.00127212 0.000207212 6.90708e-05 1.85852e-05 1.09291e-05 5.64734e-06 7.63447e-06 7.47644e-06 0.00144362 0.0001186 2.78079e-05 8.29955e-06 2.27634e-05 1.23066e-05 0.000329062 9.85671e-05 1.70858e-05 0.000132857 0.000129265 0.000181082 0.000256569 0.000362453 0.000149217 3.39181e-05 0.000367618 0.00038829 4.03109e-05 4.11579e-05 0.000420655 0.000218465 9.99737e-05 6.07765e-05 2.47514e-05 4.96848e-05 0.000406212 6.32797e-05 6.89829e-05 4.33049e-05 1.50895e-05 0.000481837 1.56492e-05 1.09625e-05 5.94014e-05 1.07316e-05 0.00048838 0.00045468 6.20849e-06 4.57848e-06 3.84594e-05 0.000402074 2.15428e-05 7.75168e-06 6.98988e-05 0.000356328 0.000365762 2.22196e-05 0.000352013 1.97732e-05 0.000248245 1.33989e-05 0.000373275 0.000126224 1.76151e-05 0.000829723 1.54661e-05 0.000472244 0.000246081 5.0125e-05 5.27588e-06 8.35007e-06 0.000173137 0.00039074 1.10966e-05 0.0233644 0.000900169 2.23184e-05 3.74536e-05 0.000239196 0.000563675 7.42307e-06 0.000107698 6.70849e-05 0.000352702 0.000186404 0.00025541 1.34716e-05 8.40435e-05 0.00176529 1.91176e-05 0.00051924 9.77088e-05 0.000117278 0.00037055 0.000292735 0.000119985 9.0175e-05 2.54108e-05 2.01222e-05 5.85104e-05 0.000162265 1.18493e-05 0.000208743 4.00909e-05 0.00109557 7.71854e-06 0.000207956 3.55235e-05 2.62633e-05 0.000124629 0.000195068 0.00027043 0.000177998 1.33404e-05 0.000425838 1.22747e-05 0.000535185 0.000104793 0.00026303 2.24842e-05 0.000370605 2.51827e-05 6.19593e-05 6.20686e-05 5.60743e-05 5.12011e-05 2.69756e-05 2.64297e-05 8.80507e-06 0.00075409 5.8051e-05 3.5349e-05 0.000393221 1.08595e-05 0.000388272 2.02056e-05 0.000252269 7.43893e-05 0.688966 1.07758e-05 0.000348564 0.00126458 1.99588e-05 0.000281382 0.000132507 1.36458e-05 0.000223287 0.000136377 7.49678e-05 9.51499e-06 0.000184777 1.20112e-05 4.98788e-05 1.50585e-05 6.36528e-05 2.60671e-05 0.000352337 0.000103063 9.68267e-06 3.4391e-05 8.15018e-05 5.66123e-05 7.7407e-06 0.000459557 4.55338e-05 6.18377e-05 2.83149e-05 0.00037598 0.00611078 6.18229e-05 6.80562e-05 8.50121e-06 0.00100559 5.82802e-05 2.03792e-05 0.000161354 1.7394e-05 0.00123319 0.000218992 0.000153496 0.000155959 3.39062e-05 0.000224383 2.54044e-05 1.63515e-05 2.84015e-05 0.000942179 9.87161e-06 1.39766e-05 6.82612e-05 5.31956e-05 2.6473e-05 2.67478e-05 0.000253844 9.30022e-05 0.000371008 0.000269378 2.52288e-05 0.000578941 0.00094522 3.39133e-05 1.99704e-05 0.000177669 0.000187898 8.49657e-05 4.24034e-05 3.21089e-05 1.1196e-05 0.000526674 7.6137e-05 0.000120631 0.000266318 7.01605e-05 3.92426e-05 0.000689228 1.76586e-05 0.000461442 9.33565e-05 4.62783e-05 1.53083e-05 0.000357559 0.000276144 0.000136365 9.33108e-05 0.000397197 0.000291714 5.18407e-05 0.000109043 0.0003645 5.08579e-05 0.000107388 0.000414153 0.000517428 1.62699e-05 0.00021026 8.51557e-05 0.000108702 0.000135978 0.00075248 2.69783e-05 3.17905e-05 0.000678509 2.69141e-05 4.63256e-05 0.000118812 0.000549766 3.27144e-05 5.7123e-05 7.79993e-06 5.11486e-05 0.000419697 8.87391e-05 4.34918e-05 1.69558e-05 0.000167917 3.574e-05 1.12845e-05 4.70469e-06 5.10555e-05 0.000684281 5.71806e-05 5.56742e-05 0.000124451 0.00021544 0.00059566 0.000873812 0.000161618 4.82475e-05 5.2536e-05 2.8108e-05 0.000216199 8.60019e-05 8.65605e-05 0.000461668 8.85747e-06 0.000191232 0.00035719 0.000205144 2.84026e-05 8.6904e-05 3.0057e-05 1.75195e-05 2.59996e-05 2.35278e-05 3.04162e-05 0.000561646 3.11814e-05 2.04122e-05 2.18493e-05 0.000391019 2.66281e-05 0.000701748 2.63006e-05 2.70066e-05 2.94336e-05 0.000163952 0.00025493 1.90305e-05 4.10663e-05 3.12437e-05 3.38502e-05 1.33743e-05 6.22013e-06 0.000384363 3.77692e-05 8.62451e-05 6.90305e-06 4.94515e-05 1.49727e-05 0.000362062 6.80594e-05 0.000166095 2.1339e-05 0.000380376 0.000155496 0.000485408 0.00192108 0.000169701 0.00327328 2.41725e-05 6.98207e-05 0.000671007 0.000149286 0.00042827 9.25487e-06 4.30841e-05 0.000835899 7.82614e-06 2.99239e-05 0.00020141 1.41421e-05 6.9292e-06 0.000369661 4.17489e-05 4.38242e-05 4.10344e-05 2.25698e-05 0.00241353 0.000137072 7.46255e-05 0.000267342 2.90535e-05 8.61503e-05 9.56276e-06 0.000777196 8.6793e-06 0.000265204 1.56859e-05 0.000209779 9.76184e-06 3.50049e-05 0.000642264 0.000409788 4.87185e-05 3.93241e-05 1.40405e-05 0.00113692 1.50439e-05 0.00047349 0.0005018 0.0024941 1.59632e-05 0.000432448 2.09084e-05 3.17169e-05 0.00312381 0.00021065 2.34475e-05 0.000242209 1.32904e-05 9.44148e-05 0.000823093 0.000120828 1.89994e-05 1.48442e-05 0.000492969 0.000192567 0.0001058 2.50901e-05 3.88073e-05 0.000405025 6.33217e-05 1.07728e-05 3.10718e-05 0.000137979 0.00016568 5.03511e-05 0.000170819 5.01886e-05 1.1875e-05 8.15639e-05 0.00104261 0.000115195 0.000401634 0.023579 4.35709e-05 4.56845e-05 0.000127853 0.00015941 8.24911e-06 4.14124e-05 2.30088e-05 1.13486e-05 9.85696e-05 0.000414311 5.17597e-05 0.000355622 0.000351363 9.11662e-05 0.000114198 0.000184185 0.000446777 0.000711198 0.000356117 0.000453963 0.000746507 0.000739089 0.000214881 3.47092e-05 7.3368e-05 5.38967e-05 6.6017e-06 1.66732e-05 0.000413873 1.02646e-05 5.89889e-05 2.72544e-05 0.000151733 4.45949e-05 3.15385e-05 0.00037431 7.74182e-06 0.0060598 4.01748e-06 6.06571e-06 0.000550857 4.65853e-05 0.000368411 7.31737e-05 3.43636e-05 0.000562159 0.00035916 0.000375713 9.21799e-06 1.95012e-05 2.54033e-05 4.24956e-05 2.27856e-05 4.04348e-06 0.000479541 0.000106628 3.28191e-05 7.23994e-05 0.000632745 6.35561e-05 0.000102386 6.73744e-05 2.18181e-05 0.000539438 0.000384117 0.000452743 0.000151545 0.00020761 4.11135e-06 0.000446991 0.000410428 0.000353462 0.000217662 3.93919e-05 8.37465e-05 2.17621e-05 0.000183925 0.000107156 0.000794587 5.00432e-05 1.78672e-05 6.62683e-05 0.000101594 2.35851e-05 0.000579704 7.09008e-05 0.000547831 0.000385901 4.66854e-05 5.52546e-05 0.000116712 0.000376387 8.04872e-05 3.50071e-05 5.83507e-05 9.55038e-05 0.000386556 0.000155178 0.000357434 3.1271e-05 2.87615e-05 0.000116019 0.000169704 0.000123089 0.00025094 0.000456145 2.50839e-05 5.15001e-05 1.15152e-05 2.85308e-05 1.52321e-05 6.22073e-05 9.6253e-05 0.000142561 5.69822e-06 4.82176e-06 0.000383921 0.000633473 2.00575e-05 2.81428e-05 3.74428e-05 1.26114e-05 0.00040335 7.52041e-06 6.04585e-05 0.000663841 0.000252791 0.000260631 5.7967e-05 0.000268857 3.66573e-05 0.000396595 0.000359731 0.000383125 1.01706e-05 0.000175689 1.50512e-05 2.05436e-05 3.26334e-05 4.49575e-05 0.000372832 7.8164e-05 4.43389e-05 6.14236e-05 2.47216e-05 0.00208125 0.000116271 0.000185835 0.000259489 0.00024402 0.000242133 1.09025e-05 0.000149645 3.40751e-05 0.000964981 2.83209e-05 1.86701e-05 0.000359421 6.66897e-05 0.000369379 3.23847e-05 7.77227e-05 5.04688e-05 5.87158e-06 2.16108e-05 4.41531e-05 6.94253e-05 0.000398918 8.76065e-06 7.57354e-05 0.000757434 8.14027e-06 1.65841e-05 0.00314816 8.38677e-05 0.000552003 9.1334e-05 0.000475395 0.000634928 2.51743e-05 2.30813e-05 3.95666e-05 0.000201957 1.39104e-05 9.64033e-05 0.000140423 0.00168411 0.00115703 5.03398e-05 3.40879e-05 3.93388e-05 9.41497e-05 0.000390992 0.000273789 0.00046865 0.000285835 0.000517674 2.97501e-05 0.000118023 0.00017824 4.11141e-05 3.53522e-05 0.000278635 0.000198958 3.5689e-05 1.77869e-05 2.23374e-05 2.82556e-05 3.73879e-05 0.000363314 0.000102984 0.00189568 0.000210319 9.24757e-05 0.000121444 5.18973e-05 1.21111e-05 0.000237071 0.0003921 0.000133165 0.000784161 2.28602e-05 0.0022276 6.9748e-05 0.000218197 3.4822e-05 0.000371969 0.000115509 0.000141559 2.92247e-05 0.000185331 0.000280478 0.000516627 1.92194e-05 3.94477e-05 0.000209311 0.000371013 5.03717e-05 0.00132365 0.000856401 0.000694549 8.35035e-05 2.0645e-05 0.000393934 0.00036577 0.000714335 0.000126052 8.30926e-05 7.3209e-05 0.00138244 0.000359719 0.000282008 0.000446808 0.000355827 3.35301e-05 2.82219e-05 9.88533e-06 1.40127e-05 3.76972e-05 4.30402e-05 8.5193e-06 9.76276e-05 1.89612e-05 1.83106e-05 0.000817045 0.000363855 0.000152665 1.30478e-05 0.000225953 9.06724e-05 7.51202e-05 8.56137e-06 0.000220526 9.05558e-05 3.4697e-05 1.30696e-05 2.37445e-05 1.06959e-05 9.18582e-05 0.000352093 3.62725e-05 3.09464e-05 2.08266e-05 0.000251372 0.000703303 9.93461e-05 2.45584e-05 7.67938e-05 3.46641e-05 0.0313861 0.000122737 0.000511485 0.000359126 0.000446526 3.29756e-05 0.00107794 0.000577361 3.69888e-05 3.46559e-05 0.000387268 0.000492994 4.01444e-05 1.73229e-05 1.2656e-05 0.000436836 0.000231314 3.99703e-05 2.5399e-05 0.000735318 1.38636e-05 0.000200754 6.70847e-05 3.83042e-05 1.32082e-05 0.00045521 0.000270582 6.74975e-05 0.000172719 0.000205997 0.000549156 0.00113405 7.23757e-05 7.60576e-05 0.000151275 2.61678e-05 0.000751496 3.92327e-05 0.00112883 0.000311627 0.000108861 0.000929916 2.1816e-05 0.000111971 7.67233e-05 1.40833e-05 0.00135898 8.92617e-05 0.000366985 3.39855e-05 0.000189374 7.5894e-05 0.000505087 1.79706e-05 2.16846e-05 2.48814e-05 2.95601e-05 0.00039689 0.000238351 0.00036366 0.000434137 8.68759e-06 0.000535873 2.59541e-05 0.000431513 2.70224e-05 3.3937e-05 0.00167379 0.000123667 0.00052803 0.000373457 4.29671e-05 1.96278e-05 4.51789e-05 7.60901e-05 0.00027095 0.000141404 0.000104789 0.000288001 0.000284821 0.000499052 0.000442661 2.36953e-05 0.000353596 0.000363323 0.000115651 2.37929e-05 2.91639e-05 0.000289832 1.00793e-05 0.000120707 1.52476e-05 4.1834e-05 7.60305e-05 0.000103494 2.44126e-05 0.000122185 0.000118987 0.000304344 0.000128821 4.45412e-05 8.19491e-06 0.00072784 8.32673e-06 1.68074e-05 0.000245757 0.000775217 0.000319305 2.02632e-05 0.000498261 4.5648e-05 0.00060908 0.000181964 1.89481e-05 0.000359316 6.89086e-05 1.18873e-05 0.000532143 0.000789196 4.95695e-05 8.89587e-05 8.58072e-06 2.31562e-05 3.0464e-05 0.000169482 1.19345e-05 0.000374392 1.8851e-05 1.44529e-05 3.42281e-05 0.000406752 3.63562e-05 0.000897509 0.000349752 0.000243696 1.7214e-05 2.64012e-05 0.000563612 7.5319e-06 0.000147425 2.46438e-05 4.79241e-05 0.000204573 9.71344e-05 0.000267845 2.41415e-05 2.22822e-05 2.92539e-05 7.34066e-05 0.000522389 0.000159415 0.000159588 2.05613e-05 1.13716e-05 3.78104e-05 8.80495e-05 0.000289263 2.49052e-05 1.35075e-05 5.10083e-05 2.90565e-05 1.37314e-05 0.000128104 9.34106e-05 0.000186518 4.96903e-06 0.000177399 0.000228378 8.80212e-05 3.93648e-05 3.67139e-05 7.19347e-05 
0.000229358 1.23646e-05 0.000102848 0.000217351 4.34565e-05 0.000781297 0.000177638 5.94978e-05 0.000129071 1.66605e-05 0.000449049 1.07913e-05 4.34305e-05 7.19438e-06 0.000400032 4.16495e-05 0.000474678 6.41959e-05 7.4096e-06 1.83617e-05 3.54619e-05 0.000411524 2.49229e-05 0.000774829 0.000404947 0.000101375 0.000130778 0.000189008 0.00017016 0.000108649 1.78646e-05 0.000291579 1.28817e-05 1.95094e-05 2.09492e-05 0.000201747 1.78711e-05 1.71359e-05 0.0008614 8.77488e-05 0.000389039 6.92394e-06 9.28017e-05 2.78718e-05 0.00084476 0.000229972 0.000188225 5.48244e-05 0.000412037 1.00888e-05 2.42892e-05 1.56827e-05 0.000534037 0.000103334 1.58694e-05 1.93254e-05 0.000653178 1.46756e-05 0.000415038 0.000216929 9.20542e-06 3.07533e-05 7.71684e-06 4.79225e-06 0.000546669 1.33012e-05 2.48641e-05 3.75371e-05 1.21341e-05 1.7204e-05 0.000310282 1.85996e-05 0.000331747 0.000101289 0.000212806 0.000628648 0.00035678 2.60143e-05 0.000464372 0.000461984 0.000624505 0.000399372 2.37352e-05 3.59545e-05 0.000364634 8.13715e-05 0.000181871 0.000289482 5.90764e-05 2.30891e-05 0.000692205 2.05378e-05 0.00010019 0.000219471 3.45432e-05 0.000408411 2.0829e-05 3.7481e-05 6.71563e-06 0.000623835 0.000618023 0.000240905 0.000579442 0.000379014 1.40774e-05 2.20922e-05 1.22045e-05 4.15465e-05 0.00018019 0.000608562 0.000493172 0.00039935 0.000481433 8.39122e-06 0.000728842 8.803e-06 0.000404737 0.000358427 2.74682e-05 0.000471316 0.00038955 0.000166188 1.08053e-05 0.000290824 2.33196e-05 2.85686e-05 0.00014736 0.000675996 0.000114486 5.66884e-05 1.21279e-05 3.03455e-05 3.11534e-05 3.55234e-05 1.27901e-05 1.1816e-05 1.32194e-05 0.000262118 0.000437671 4.33675e-05 2.11835e-05 0.00052676 4.80273e-05 1.35508e-05 1.05795e-05 0.000391259 7.56365e-06 1.72306e-05 6.97591e-06 0.000147988 0.000405022 1.074e-05 0.000385614 1.4022e-05 2.21382e-05 5.36846e-05 0.000157097 1.90731e-05 0.000915878 0.000624418 6.14276e-05 1.70711e-05 4.75364e-05 0.000538797 8.01229e-05 7.42398e-05 0.000224653 7.32793e-05 2.14928e-05 1.2738e-05 0.00010168 0.000146788 0.00067413 2.4622e-05 8.38881e-05 2.58885e-05 0.000170491 9.91336e-05 0.000307056 3.3256e-05 2.55631e-05 0.000120526 1.79902e-05 0.000296592 3.14555e-05 0.000346971 2.02202e-05 0.00040411 0.000163499 7.62781e-06 0.000240877 8.80266e-06 6.09037e-06 2.14605e-05 1.53688e-05 0.000174375 0.000854221 1.07224e-05 0.000391076 2.36969e-05 0.000421093 6.81816e-06 1.97976e-05 4.45831e-05 2.56078e-05 0.000421253 0.000423542 3.27947e-05 0.000432693 0.000929569 1.77035e-05 0.000330176 1.66219e-05 5.20161e-06 2.22127e-05 0.00876275 0.000111926 6.04353e-05 0.000783105 0.000103259 9.02356e-06 0.000472742 0.000574015 6.44124e-05 0.000234555 0.000620063 4.52327e-05 1.38662e-05 0.000652151 6.04758e-05 0.0003933 0.00013243 1.92482e-05 0.000159326 0.000404454 1.04049e-05 2.78532e-05 0.000793403 0.000166466 0.000454695 2.63064e-05 0.000160047 5.97838e-05 0.000328185 0.000995112 0.000166131 1.65069e-05 0.000404099 0.000777689 0.000111279 0.000790243 4.32286e-06 1.05609e-05 7.90569e-05 6.30621e-06 0.000155888 0.000396308 4.44209e-05 0.000168099 4.46895e-06 0.000137186 8.56834e-06 0.000246873 3.05673e-05 0.000177273 0.000155022 0.000400837 4.61507e-05 0.000219242 7.47741e-05 1.03372e-05 0.000403064 1.2235e-05 9.87503e-06 7.67192e-05 0.000491054 3.18448e-05 1.55408e-05 4.85179e-05 0.000212415 0.000405739 3.03591e-05 2.52805e-05 0.000492356 1.09731e-05 0.000432853 3.47347e-05 0.000235442 4.16981e-05 1.32358e-05 0.000250924 0.000561387 1.48888e-05 4.97359e-05 1.38473e-05 2.46593e-05 0.000398007 0.000447897 3.91273e-05 0.000783898 0.000403017 6.67579e-05 4.18387e-06 0.00055627 0.000652115 1.32961e-05 2.16264e-05 3.09656e-05 0.000137026 2.85086e-05 0.00026959 6.81297e-05 0.000396852 5.9087e-05 0.000213566 0.000168529 0.000296692 9.76578e-05 4.99212e-05 0.000594492 0.000163488 1.17413e-05 0.00027513 0.000164907 2.64404e-05 8.20084e-06 3.68861e-05 5.63795e-05 2.73412e-05 0.000422561 0.0121433 2.1302e-05 0.000678157 0.000773344 1.11772e-05 5.74248e-05 2.62928e-05 0.00042793 2.11015e-05 0.000398685 5.40274e-05 1.19641e-05 3.18415e-05 0.000163415 0.000143317 1.9059e-05 0.000190924 0.00018631 0.000413653 1.64192e-05 8.26996e-06 3.28986e-05 1.59832e-05 2.6162e-05 0.000111182 2.82605e-05 7.0522e-05 0.000102416 3.09311e-05 3.99623e-05 1.13081e-05 3.02113e-05 7.41151e-05 0.000205975 5.23522e-05 1.4828e-05 2.42695e-05 0.000396706 2.22129e-05 2.86058e-05 1.16753e-05 3.10846e-05 0.000279237 7.96468e-05 0.000504669 0.000261302 2.31122e-05 1.8366e-05 0.000371924 0.000397819 3.31415e-05 5.62115e-05 0.000124463 0.000108119 0.000489657 0.000650139 0.000120572 0.000271953 3.85351e-05 3.92797e-05 0.00119376 1.24551e-05 0.000120689 1.83307e-05 0.000551624 2.76604e-05 1.72777e-05 0.000179996 8.36961e-06 5.53737e-05 1.15287e-05 1.54995e-05 8.62849e-05 0.000817251 4.06334e-05 1.38792e-05 9.18138e-05 0.00100554 0.000215052 1.60124e-05 2.05608e-05 4.43346e-05 0.000396247 1.43165e-05 6.45935e-05 0.000126256 0.000122443 4.40196e-05 1.5464e-05 0.000457944 5.26948e-05 1.33319e-05 0.000347364 0.000471812 1.92695e-05 1.43231e-05 1.03402e-05 0.00052662 5.87812e-06 6.38977e-05 0.00063963 0.000155589 5.22075e-05 0.000474886 3.80424e-05 4.28152e-05 0.00041526 1.40412e-05 0.000901975 1.6783e-05 0.000240694 4.64935e-05 1.53874e-05 0.000591584 0.000782038 0.000511638 6.09561e-06 2.26428e-05 1.12829e-05 0.000118862 0.000398854 3.81648e-05 1.08565e-05 0.000434417 0.000421657 0.000150425 3.31384e-05 1.23242e-05 2.88392e-05 9.36872e-06 0.00011528 0.000758118 0.00531827 1.4722e-05 6.99439e-05 2.02276e-05 2.4676e-05 0.000607799 3.76461e-06 0.000116118 0.000412354 1.50462e-05 2.36518e-05 0.000283577 1.29988e-05 6.35543e-06 1.77682e-05 6.00586e-06 0.00217968 6.42747e-06 0.000409104 1.6478e-05 0.000125479 6.78384e-06 0.000103215 2.92271e-05 0.000403053 1.69786e-05 2.31422e-05 2.22016e-05 2.20142e-05 2.82524e-05 0.00019572 1.42277e-05 0.000233466 1.1888e-05 2.5691e-05 1.22075e-05 0.000246163 0.000400487 0.000265214 0.000443025 0.000545683 1.93922e-05 1.97919e-05 0.000398818 0.000562661 0.000441248 1.57437e-05 0.00040487 3.27268e-05 7.48313e-05 0.00108956 8.65264e-05 0.000118032 0.00079156 2.99017e-05 7.48265e-05 1.3703e-05 0.00019313 7.84539e-05 5.31706e-05 5.50549e-05 2.69485e-05 0.000416643 2.18546e-05 6.65815e-05 0.00046174 3.06597e-05 1.31756e-05 2.04047e-05 0.000908606 0.000335422 1.28e-05 0.000739132 0.000730732 7.52422e-05 1.30351e-05 0.000763997 3.11705e-05 0.000805356 1.92879e-05 4.98297e-05 5.79528e-06 0.000236519 0.000541896 0.000413709 5.16949e-05 0.000123018 2.73001e-05 9.06437e-06 1.33825e-05 2.09746e-05 0.000188169 0.000145195 7.25209e-06 6.04157e-05 0.000415142 2.70268e-05 2.77055e-05 0.000104387 3.85556e-05 5.49948e-05 0.00019678 6.68018e-05 7.86736e-06 0.000738002 2.33243e-05 0.000199225 6.31207e-05 4.13658e-05 2.81058e-05 2.29186e-05 7.34709e-06 9.24014e-06 0.000134653 1.29328e-05 9.24106e-06 3.13643e-05 0.000426606 0.000409033 1.47619e-05 0.000389547 0.000229911 0.000197353 1.13719e-05 2.46941e-05 2.46988e-05 0.000620321 1.22215e-05 1.34929e-05 1.12159e-05 0.000394327 2.54702e-05 0.000157138 0.000347617 3.22244e-05 6.21189e-05 0.000876644 3.51558e-05 0.000135423 0.000348612 5.88351e-06 5.53784e-06 2.16464e-05 0.000165458 0.000342588 5.59469e-06 0.000106868 2.59668e-05 5.78797e-06 0.000448574 0.000414503 5.81767e-05 0.000519258 0.000945263 2.07375e-05 1.52152e-05 0.000143055 1.70871e-05 6.50912e-05 0.000394146 0.000453429 0.000429168 0.00013934 3.19006e-05 0.00106108 9.0081e-06 0.000215018 0.000476795 1.75916e-05 6.20451e-05 2.30682e-05 0.000723176 6.39288e-05 0.000155987 0.000300354 0.000391094 2.66236e-05 0.000407405 8.98957e-05 1.83453e-05 0.000251009 0.000610736 0.000120671 1.8171e-05 1.64784e-05 2.43564e-05 0.00026522 0.000392856 0.000418146 0.000350245 6.05275e-05 0.00039453 0.000146358 0.00019303 4.20503e-05 0.000100863 1.16622e-05 1.93684e-05 5.23514e-06 0.000155735 1.73674e-05 0.000404993 1.6699e-05 0.000247824 2.77342e-05 0.000400405 2.64126e-05 0.000415323 6.10066e-05 0.000691804 0.000381737 0.000687906 0.000140989 0.000701169 0.00039388 1.95932e-05 0.000421264 7.02315e-06 0.000115638 2.26516e-05 0.000154274 6.62396e-06 0.000600259 6.84636e-05 7.12205e-06 3.17575e-05 9.29149e-06 0.000323257 2.64436e-05 4.78133e-05 0.000575414 5.2758e-05 5.22922e-05 0.000479785 3.56644e-05 6.65663e-05 0.000182501 0.0206081 0.000560135 0.000110045 1.80358e-05 1.98312e-05 0.000220727 3.08481e-05 1.87164e-05 0.000126078 3.91203e-05 7.26476e-06 0.000386909 0.000393326 1.32899e-05 0.000393221 0.000763394 0.000182696 2.15033e-05 2.10283e-05 1.15799e-05 0.000386459 7.22458e-05 0.000213875 8.20876e-06 1.69324e-05 0.00017411 5.35167e-05 1.3077e-05 5.67575e-05 6.60101e-06 1.14616e-05 1.23695e-05 0.000393168 3.42355e-05 3.81821e-05 7.15995e-05 1.06869e-05 0.00013104 5.64152e-05 0.000161246 0.000136032 0.000201584 2.75048e-05 1.95246e-05 0.000254339 3.16965e-05 0.000217219 0.000173992 0.00042186 0.000391304 0.000578315 0.000545585 1.8694e-05 0.000121872 0.000407899 2.81827e-05 7.07217e-05 3.43644e-05 9.70424e-05 0.000442617 0.000171728 0.000393874 0.000119355 0.000597621 2.17841e-05 5.44438e-05 0.000285474 5.4726e-05 4.42883e-05 1.00574e-05 3.62516e-05 0.000404866 4.13279e-05 1.19262e-05 8.72447e-05 2.43327e-05 7.41978e-06 0.000404372 0.000404343 2.18663e-05 0.000389746 0.000164695 5.47458e-06 6.98322e-05 0.000404322 0.000235498 0.000181898 0.000545821 2.38592e-05 0.000243652 1.3777e-05 1.27086e-05 1.96278e-05 1.14446e-05 8.64691e-06 1.51513e-05 2.09632e-05 5.60979e-05 2.90972e-05 1.06168e-05 0.000396324 0.000119861 0.000495789 9.06696e-05 1.65935e-05 1.43658e-05 0.000219681 0.000526749 0.000680757 0.000417507 0.000403525 8.51494e-06 5.35721e-05 7.69542e-05 9.88114e-05 5.33055e-05 1.9542e-05 1.2218e-05 0.000289164 0.00039409 2.73981e-05 0.000174914 9.14201e-05 0.000206696 0.000276237 2.66679e-05 0.000200172 1.79434e-05 0.000228884 0.000772892 0.000405231 0.763039 0.000346229 0.000420528 0.000117788 1.86764e-05 0.000843358 2.18848e-05 5.70778e-05 5.31714e-06 3.58515e-05 4.48252e-05 1.14441e-05 1.12003e-05 0.000188414 4.29845e-05 8.00685e-05 0.00020161 0.000414981 3.47333e-05 5.57935e-05 1.99568e-05 8.68278e-05 0.000363373 2.82402e-05 2.27184e-05 0.00012058 0.000127144 5.44237e-06 2.86889e-05 0.000487784 1.3881e-05 0.000203609 8.00269e-05 1.33529e-05 0.000176274 0.00101064 0.000421885 2.78928e-05 9.17629e-05 0.000161101 4.55948e-05 1.24829e-05 4.4561e-05 0.000394517 8.82269e-06 1.91164e-05 6.64987e-05 0.000520657 0.00117288 1.925e-05 0.000651641 3.61288e-05 8.71548e-05 0.000254045 5.14488e-06 9.58089e-05 0.000515139 0.000376294 6.41108e-05 2.41952e-05 1.06128e-05 8.99181e-06 4.56192e-05 3.76398e-05 0.000456448 0.000294817 0.000419579 8.66838e-05 0.000408542 1.48981e-05 0.000402993 6.16284e-06 0.000638851 0.000317461 1.82216e-05 0.000532544 1.96991e-05 8.875e-05 0.000238025 0.000778277 1.49228e-05 7.48473e-05 1.99023e-05 0.000156043 0.000296013 0.000393554 0.000410026 8.19417e-05 0.000557311 0.000470798 3.24405e-05 2.21654e-05 0.000390229 0.000394909 0.000399644 0.00011497 0.000195761 6.05202e-05 7.28553e-05 1.08518e-05 0.000470346 1.07376e-05 5.84877e-05 0.000127952 5.71701e-05 9.33309e-06 2.43016e-05 9.0011e-06 0.000131265 0.000440237 0.000479984 2.45353e-05 5.3896e-05 0.000278739 1.20231e-05 3.44428e-05 3.63056e-05 4.54209e-06 0.00022272 0.000156489 0.000208659 0.000931061 0.000490808 0.000438964 0.000545137 8.46319e-05 0.000341956 0.000250771 0.00067367 1.39571e-05 0.00064897 1.39861e-05 0.000181215 1.26212e-05 2.33745e-05 0.000411532 1.95001e-05 2.4627e-05 0.000907698 3.05127e-05 7.132e-05 0.000119286 0.000403138 1.46479e-05 0.000993172 0.000158884 2.58925e-05 2.48685e-05 5.20135e-05 1.86323e-05 0.00064432 7.43136e-06 0.000253201 3.72951e-05 1.67583e-05 4.78206e-05 2.85027e-05 1.85323e-05 1.27706e-05 6.79339e-06 5.25151e-05 2.64133e-05 1.01402e-05 6.25902e-06 9.89574e-05 0.000828166 0.000131604 0.00014587 1.06044e-05 2.26237e-05 
1.87703e-05 1.14331e-05 0.000292336 0.000419442 1.39821e-05 7.29341e-06 0.000502952 8.81092e-06 2.10965e-05 0.000413041 0.000409554 2.44641e-05 6.39228e-05 6.71466e-06 0.00041377 0.00044004 2.6927e-05 0.000121226 8.1363e-06 5.22016e-06 0.000522566 0.000579733 6.96603e-06 0.000351142 5.85637e-05 0.000416997 0.00050501 0.000487428 1.14914e-05 0.000446067 1.17643e-05 0.000162273 0.000413701 0.000395554 2.37917e-05 1.49544e-05 1.16593e-05 0.000407402 1.98098e-05 0.000109019 2.18702e-05 0.000811364 1.00414e-05 1.01053e-05 0.000193855 1.25265e-05 2.09562e-05 0.000444821 8.97122e-06 5.54594e-06 1.60231e-05 1.76386e-05 0.000548248 0.00144891 0.000756435 1.0385e-05 0.000755092 5.95148e-06 5.25572e-05 0.000462927 0.000316076 2.65194e-05 6.2591e-06 7.14739e-06 0.00109738 0.000443952 1.2419e-05 1.89428e-05 3.98752e-05 6.58324e-06 1.10115e-05 1.69834e-05 1.2048e-05 0.000618058 0.001173 3.00241e-05 0.000528395 1.01769e-05 5.84734e-05 0.00145465 0.000636144 0.00081367 0.00050552 0.000179095 1.9739e-05 0.000112948 0.000240271 7.03389e-06 0.000235031 9.32879e-06 7.02755e-06 0.00045115 8.85017e-05 0.000418633 2.44123e-05 7.15076e-05 9.23845e-06 7.74076e-05 0.000413257 0.000222685 0.000131214 0.00112683 0.000809425 1.43859e-05 1.4341e-05 0.000163429 1.55999e-05 6.73967e-05 3.21211e-05 2.21578e-05 1.73378e-05 0.000168121 9.59865e-05 1.23362e-05 1.45018e-05 0.000124851 4.34816e-05 8.10373e-06 0.000409901 0.000693065 5.80506e-06 6.15072e-05 1.33296e-05 1.62248e-05 8.51801e-06 0.000841684 5.52137e-05 3.28249e-05 2.149e-05 8.35253e-05 1.03287e-05 0.000411038 0.000850385 1.48134e-05 1.00464e-05 9.26629e-05 0.000256329 4.52452e-06 0.000957566 0.000170569 0.000269477 0.000300588 0.000372663 1.22791e-05 7.34565e-06 0.000423583 6.57077e-05 2.91373e-05 1.57307e-05 3.57998e-05 4.31053e-05 8.74044e-06 1.33288e-05 0.000331091 1.92399e-05 4.63092e-05 1.46585e-05 6.46832e-06 0.000229855 0.000131387 1.67922e-05 7.29213e-06 0.000173691 0.000386969 0.00024417 1.8078e-05 0.000488179 0.000533587 1.98958e-05 0.000405117 0.000408216 0.000188204 0.000460619 0.000407277 2.91821e-05 8.91922e-05 0.00010964 1.67038e-05 8.4322e-05 0.000435722 1.87241e-05 3.18961e-05 0.000120319 0.000420949 0.00032383 2.07642e-05 1.62514e-05 0.000103129 4.38349e-05 0.000319845 0.00062637 5.54336e-06 1.24593e-05 6.80345e-06 0.000407822 1.02485e-05 0.000117768 0.000234514 0.000407636 0.000415784 1.78869e-05 0.000407616 1.36634e-05 2.85456e-05 7.12139e-06 0.000430647 0.000129088 7.49663e-05 2.88789e-05 7.81598e-06 0.00032171 1.39433e-05 5.57263e-05 4.6039e-06 5.30564e-06 0.000551473 0.000487225 2.51725e-05 0.000442788 0.000673939 4.72483e-05 2.97498e-05 2.87936e-05 0.000404403 1.46423e-05 3.12919e-05 6.5035e-05 0.00041419 1.55753e-05 1.65807e-05 4.49392e-06 1.38493e-05 2.2317e-05 3.09937e-06 0.000290189 3.39687e-05 0.000140463 0.000416259 0.000214685 9.53558e-06 0.000101738 4.74772e-05 2.29142e-05 0.000150419 5.02739e-05 2.11043e-05 0.000125586 7.26802e-05 0.000656077 6.08601e-06 1.31332e-05 3.65178e-06 4.86997e-06 0.000464947 0.00043012 0.000218067 5.27394e-05 1.08154e-05 0.000478709 9.25625e-06 0.000645747 7.71553e-05 0.00024764 0.000284851 0.000853932 1.0551e-05 0.000328485 0.000466367 2.76194e-05 1.86744e-05 1.92772e-05 6.14776e-06 7.02624e-06 0.000420866 6.89356e-06 1.66562e-05 0.000408381 6.38837e-06 0.000442783 1.87924e-05 1.27218e-05 0.000108622 0.794851 2.99494e-05 0.000410957 0.000522037 5.57162e-05 0.000235455 0.000398698 1.24301e-05 0.000235703 2.45814e-05 3.15464e-05 5.08485e-05 3.91552e-05 1.01963e-05 6.65858e-06 9.97484e-06 5.29211e-05 0.000138719 0.000410492 5.4635e-05 9.04841e-06 1.67233e-05 0.000658246 1.11286e-05 4.07869e-06 0.000438914 2.17916e-05 2.54805e-05 3.47586e-05 0.000472366 0.000239583 2.70926e-05 3.48657e-05 0.000101406 0.00109443 0.000158947 5.17633e-05 2.57003e-05 1.85771e-05 0.000591973 0.000246273 0.000135545 8.7623e-06 8.86802e-06 0.000145633 2.79543e-05 1.20714e-05 0.000140787 0.000360038 1.03956e-05 3.45446e-05 1.20685e-05 1.58077e-05 7.81824e-05 0.000142461 6.992e-05 2.81871e-05 0.00041167 1.17986e-05 9.62166e-06 0.000196737 0.00116985 2.50343e-05 6.84761e-06 1.27188e-05 0.000127138 1.73921e-05 1.98244e-05 5.1071e-06 0.000139704 0.000433295 0.000121943 5.46447e-05 1.06891e-05 3.83325e-05 0.000106228 0.00100658 2.1704e-05 0.000408016 0.00018102 9.55882e-05 1.05793e-05 0.000414597 0.000274442 9.03134e-06 8.78133e-06 0.000415038 0.000166388 1.28261e-05 7.2614e-06 0.000464286 7.0708e-06 3.24096e-05 0.000241038 0.000412289 2.90839e-05 6.43868e-05 1.01249e-05 8.46062e-06 0.000255028 0.000580967 2.29268e-05 0.000163201 0.000461779 0.000188132 2.25648e-05 0.000140903 0.000653414 6.44645e-06 1.93746e-05 8.16905e-06 9.65398e-06 0.000423652 5.64135e-05 9.12409e-05 1.29403e-05 0.000323983 9.49113e-06 8.59027e-06 1.8946e-05 9.02271e-05 0.000813379 9.71965e-06 0.000106299 0.000221575 0.000310475 0.00100457 0.000898093 7.02064e-05 8.10285e-06 1.93694e-05 1.39656e-05 0.000179585 0.000100559 5.26174e-05 1.44296e-05 1.26873e-05 0.00022846 9.11344e-05 3.30865e-05 0.000262316 5.24272e-06 2.99878e-05 1.21901e-05 1.39827e-05 0.000112336 6.58399e-06 0.000690059 1.67211e-05 8.95533e-05 1.17847e-05 0.000436279 2.0505e-05 0.000416752 1.03813e-05 7.56652e-06 0.000162891 1.0263e-05 0.000149198 8.28934e-06 7.01115e-06 2.51337e-05 0.000104746 0.000277499 6.71671e-06 0.000412088 1.23024e-05 0.000138656 6.74313e-06 0.000213535 6.32919e-05 0.000581013 0.000643681 5.78761e-05 2.68169e-05 0.000410449 0.000106993 0.000410922 0.000420264 0.000219768 0.00786363 7.19693e-05 3.25166e-05 0.000522991 0.000236818 2.05173e-05 5.60216e-06 0.000112002 0.00102611 8.11912e-06 1.95597e-05 0.0005045 4.22144e-05 7.7249e-06 0.000405386 1.13303e-05 0.000544066 1.96169e-05 9.64386e-06 1.85021e-05 1.25624e-05 9.84216e-06 0.000561363 2.51296e-05 1.10241e-05 1.06983e-05 0.000831598 1.0925e-05 1.8722e-05 1.80024e-05 0.000232674 1.32439e-05 1.23414e-05 0.000864615 0.000434337 0.000139814 0.000459004 5.68006e-06 0.00037359 1.78741e-05 0.000543084 0.000411947 0.00110605 2.49215e-05 0.000382671 1.98358e-05 1.05419e-05 2.19925e-05 0.000162636 5.03378e-06 0.00025165 0.00012476 0.00018553 0.00131951 0.000101839 4.77493e-06 0.000167309 0.000779826 0.000349485 0.000238384 6.96882e-05 2.29668e-05 0.000507412 5.28355e-05 0.000126597 8.12343e-05 0.000183262 0.000166033 2.76719e-05 6.05541e-05 8.87186e-06 1.72515e-05 0.000154766 0.000489599 0.000233355 0.00027521 0.000421682 7.08813e-05 2.03405e-05 9.92987e-06 2.09783e-05 6.38666e-06 1.19053e-05 6.28359e-06 0.000121823 0.000205342 0.00031764 5.92966e-06 0.000327878 0.000408808 9.95573e-06 0.00038818 0.000248378 0.000139984 0.000879595 0.000453136 0.00020682 0.000816584 0.000815946 1.0665e-05 1.61394e-05 1.56949e-05 1.73353e-05 3.9947e-06 9.37792e-06 0.000486632 0.000156636 0.000207874 1.90895e-05 9.40716e-05 1.49779e-05 1.08817e-05 0.000409121 8.58223e-06 0.000420145 4.51723e-06 3.83474e-05 0.000111322 2.40237e-05 0.000401154 2.32137e-05 1.43615e-05 0.000898167 0.000555069 0.000502967 9.17146e-06 1.16614e-05 2.48452e-05 1.58691e-05 0.00187166 5.25693e-05 0.000336861 0.000125962 9.81344e-05 2.08298e-05 0.000516678 4.78258e-05 2.98502e-05 7.31674e-05 0.000179099 0.000467618 0.000429233 0.000409377 0.000186284 0.000345441 3.80682e-06 0.00044102 0.000422073 1.32307e-05 0.000238361 1.16675e-05 2.26738e-05 0.000145654 0.000243383 1.8354e-05 0.00110261 5.31681e-05 9.41211e-06 1.01437e-05 1.10079e-05 0.000102931 0.000825782 9.83411e-06 0.000412007 0.00041084 5.33799e-06 2.0013e-05 9.91422e-05 0.000414341 6.88435e-05 0.000131959 9.04923e-06 0.000439315 0.000181143 0.000427084 0.000410308 0.000118268 1.31553e-05 0.000103958 0.000205212 0.000111365 1.0071e-05 1.98183e-05 1.49049e-05 1.18542e-05 1.75256e-05 0.000429827 1.29885e-05 6.00975e-06 1.48605e-05 0.000419938 4.29772e-06 8.12582e-06 0.00054832 0.000591012 0.000231049 6.80086e-06 3.87814e-05 7.66381e-06 0.000389271 9.89247e-06 1.47452e-05 0.000481957 0.000155372 6.4638e-05 2.18027e-05 1.88558e-05 0.000215655 0.000428305 0.000554918 0.000421958 1.78294e-05 9.86705e-06 1.17826e-05 1.22957e-05 1.6433e-05 0.000160086 0.000436487 9.28957e-06 1.14312e-05 0.000221745 1.62585e-05 0.00108385 0.000350954 7.82777e-06 0.00043558 0.00016361 3.3862e-05 2.03988e-05 0.00014321 1.28753e-05 0.00128734 4.59975e-05 6.89256e-06 0.000418401 7.35082e-05 0.000407256 1.07029e-05 1.22942e-05 0.000374473 8.17584e-06 0.000423375 0.000288262 9.71299e-06 0.000479957 1.90165e-05 2.66719e-05 0.000412984 1.12459e-05 5.57788e-06 0.000220531 1.69651e-05 6.61754e-06 0.000142916 0.000742082 0.000687864 5.60573e-06 6.76848e-06 0.000112318 0.000234653 1.27126e-05 5.69333e-05 0.00028833 6.98588e-05 5.87368e-06 2.50007e-05 9.72164e-06 1.67615e-05 1.97836e-05 1.47639e-05 8.47351e-06 0.000704132 0.0001575 0.00040394 3.97555e-05 1.44066e-05 0.000153318 9.45935e-06 0.000280482 1.49393e-05 1.07723e-05 1.58532e-05 1.09193e-05 1.05603e-05 9.47904e-06 1.88545e-05 0.000417999 0.000225362 0.000875578 2.49332e-05 3.46789e-05 0.000103045 5.32675e-05 2.37888e-05 0.000162275 0.00049042 0.000149822 0.000852159 7.85936e-06 0.000830541 2.01238e-05 0.000252719 6.06741e-06 0.000411112 8.68696e-06 0.000209136 1.75989e-05 4.20572e-05 0.000389192 0.000613102 5.59353e-06 0.000231455 0.000382661 0.000223522 1.19397e-05 0.00118855 0.000501591 0.000421818 1.25058e-05 7.57899e-06 0.000868801 0.000877086 0.000837706 4.07687e-05 0.000156259 8.5011e-06 0.000665725 0.000891074 0.000299806 0.000407597 0.00040778 8.06905e-06 9.1702e-06 0.000140331 1.23974e-05 1.48367e-05 6.11166e-06 7.23284e-06 0.000168356 2.41478e-05 6.03734e-06 0.000810219 0.000414641 2.53273e-05 1.59681e-05 0.000276542 8.50837e-05 7.29305e-05 8.01774e-06 0.000124978 8.14202e-06 1.44492e-05 2.85419e-05 1.27177e-05 1.19225e-05 0.000164205 0.000412368 3.64967e-05 0.000157569 3.01622e-05 0.0007119 0.000446198 0.000154911 1.47127e-05 9.54415e-06 0.000274677 0.000431828 0.000240376 0.000416233 0.000428381 0.000293705 1.4575e-05 0.000410427 0.000419004 0.000214512 0.000157916 0.000419044 0.000711755 1.79027e-05 6.65514e-06 0.000172747 0.000634422 5.3124e-05 0.000110248 9.07747e-06 1.79335e-05 1.47144e-05 0.000186935 1.22282e-05 4.35897e-05 7.3851e-06 0.000470497 0.00014151 1.1009e-05 3.06038e-05 5.93273e-06 0.000404617 0.000526463 7.01767e-05 1.82624e-05 0.000129838 1.82498e-05 0.000959871 1.05068e-05 0.000840507 0.000649919 0.000237854 0.000951766 7.91899e-06 0.000123632 2.00611e-05 6.87028e-06 0.0015306 1.94752e-05 0.000477943 2.58301e-05 9.86451e-05 1.69292e-05 0.000474331 8.99233e-05 1.06944e-05 0.000197378 0.000103846 0.000417772 0.000102627 0.000663882 0.000211424 2.69947e-05 0.000844028 2.07913e-05 3.08364e-05 8.17791e-05 2.1011e-05 0.000749689 8.6837e-06 0.000541069 0.000116674 1.16507e-05 5.84911e-06 4.82983e-06 0.000220588 4.10417e-06 0.000169787 1.81516e-05 0.000160758 7.6009e-05 0.000480538 0.000415206 1.05121e-05 0.00072179 0.000176813 2.47192e-05 7.87841e-06 8.19482e-06 0.000173552 1.87156e-05 9.75035e-06 0.000138485 9.58476e-06 1.52004e-05 3.42102e-05 0.000230172 0.000170698 0.000222163 2.25999e-05 1.26542e-05 6.64214e-05 4.41562e-06 0.000931751 5.50195e-05 2.62866e-05 0.000632872 0.00201178 8.61465e-06 9.11489e-06 0.000478972 0.000345111 0.000476772 0.000256897 1.03086e-05 0.000447172 7.89729e-06 8.02737e-06 0.000529227 0.000804385 3.19386e-05 1.74694e-05 1.58519e-05 8.17404e-05 4.9001e-06 2.0454e-05 1.97595e-05 0.000559431 9.42713e-06 0.000280427 0.000178161 0.00019726 1.82643e-05 0.00110617 0.0004045 1.56772e-05 1.56683e-05 2.23448e-05 0.000810733 1.02495e-05 1.36894e-05 1.4265e-05 0.00019116 0.000215415 7.5628e-05 0.000162341 1.42014e-05 1.35841e-05 0.000140142 1.63037e-05 0.000546854 0.000350673 1.64689e-05 0.000344755 6.65712e-06 1.26848e-05 7.96656e-05 1.88165e-05 0.000144328 2.64447e-05 1.59769e-05 1.32007e-05 1.54057e-05 2.31188e-05 1.24281e-05 7.87967e-05 3.41659e-06 0.000276443 0.000155875 1.23584e-05 2.09956e-05 1.47746e-05 1.66393e-05 
2.39428e-05 3.76962e-05 0.000515377 0.000479436 0.000172409 7.73818e-06 0.000322816 3.83996e-05 9.92604e-06 0.000310654 0.000266879 0.000183411 1.5978e-05 0.000188074 0.000290636 0.000343829 1.10491e-05 2.04671e-05 7.9608e-06 1.51401e-05 0.000209308 0.000356072 8.46136e-06 0.000381791 9.57088e-06 0.000281492 0.000217503 0.000849352 0.000355075 0.000447906 9.74008e-06 0.000343672 0.000211282 0.000789547 1.45858e-05 0.000246983 0.000317644 0.000367084 2.31741e-05 0.000162403 3.49504e-05 0.000660519 1.82744e-05 1.3543e-05 8.63927e-06 7.1715e-06 0.000288565 0.000553227 9.28542e-06 0.000129476 1.63404e-05 3.97901e-05 0.000299612 0.000450873 0.000594295 2.24093e-05 0.000198531 5.52347e-06 0.000201128 0.000346593 0.000138674 0.00032369 1.64964e-05 1.2886e-05 0.000551097 0.000132105 0.000243321 5.74003e-05 0.000177979 6.89894e-06 0.00071799 0.0003225 5.72715e-06 0.000280668 0.000748299 0.000250252 0.00231018 8.16408e-05 0.000313048 0.000571423 0.000342604 0.000451767 0.000449148 0.000132652 4.03836e-05 0.000700658 7.44605e-05 7.10325e-06 0.000385925 0.000137983 0.000467183 0.000228268 5.28879e-05 0.00039515 2.33153e-05 9.00307e-06 1.2864e-05 9.03119e-05 0.000209009 0.000504069 0.000330382 0.00092617 0.00023514 0.000181773 2.24142e-05 0.000185546 1.20335e-05 1.52228e-05 0.000121573 3.55473e-05 0.000194699 0.000328611 0.000266899 7.30963e-05 2.28804e-05 2.86424e-05 0.000207668 0.000135941 0.000217821 0.0009188 0.000125579 0.000188793 1.00699e-05 0.000269887 1.08115e-05 0.000440737 1.43109e-05 1.21465e-05 0.000207701 0.000145285 9.865e-06 0.000309971 0.000589525 8.24192e-06 2.35074e-05 6.32392e-05 0.00060521 5.23992e-05 0.000521581 0.000134798 0.000105467 0.000481892 0.000158284 2.00751e-05 1.53163e-05 0.000207883 0.000289422 3.19574e-05 2.33793e-05 0.000337756 0.000185591 0.000178675 0.000209428 0.0006613 6.55665e-05 1.15988e-05 4.24117e-05 1.80889e-05 1.26881e-05 0.000768128 0.000131043 1.52533e-05 0.000344788 7.31871e-05 0.000424251 0.000206481 0.000498164 0.000723593 1.76926e-05 0.000370859 0.000279043 0.000458002 0.00189863 0.000501554 0.000184118 2.14815e-05 7.86747e-05 0.000535339 4.06966e-05 0.000402923 0.00027687 5.28635e-05 0.000332134 0.000351498 6.99997e-05 4.11552e-05 1.22507e-05 0.000191674 4.51919e-05 1.22014e-05 0.000887315 0.000176494 0.000257289 9.91089e-06 0.000227094 0.00026348 7.77133e-06 0.000163426 0.000203905 0.000215269 2.36318e-05 0.000212988 0.000341261 1.43468e-05 0.000319044 0.000218447 0.000102844 0.000292656 0.000179094 0.000124334 1.99054e-05 1.40292e-05 0.000256523 5.20526e-06 0.000181696 7.65697e-05 0.000498704 7.25553e-06 2.55575e-05 0.000446187 4.9743e-05 1.53797e-05 2.42553e-05 0.00030198 2.1891e-05 0.00014521 0.000293283 0.000308114 8.84448e-06 0.000137362 6.89683e-05 2.72035e-05 2.18316e-05 1.13174e-05 0.000339874 1.5698e-05 0.000135111 0.000495891 0.000486663 2.80457e-05 5.11942e-05 0.000268795 0.000197953 0.000232423 0.000111054 1.36419e-05 5.60807e-05 7.99476e-05 0.000588102 7.71627e-06 8.00303e-06 3.5792e-06 6.89409e-06 0.000184476 0.000117659 0.000276262 9.92675e-06 1.75935e-05 0.000461769 1.03516e-05 0.000379095 3.23373e-05 0.00062293 0.000242101 0.00021306 7.49922e-05 1.41695e-05 0.00014344 0.000126095 0.000634173 6.63515e-05 1.44944e-05 0.000156101 5.42679e-05 0.000225007 2.73899e-05 0.000208126 8.18452e-06 0.000394782 0.000324122 1.42045e-05 0.000106472 0.399972 0.000295637 0.000380862 0.000574367 6.79815e-05 9.15242e-05 0.00020147 0.000139648 7.86635e-05 0.000179263 8.17963e-06 7.67622e-06 1.70361e-05 2.42445e-05 3.42966e-05 1.36339e-05 1.67535e-05 5.39955e-06 0.000214509 0.000128259 1.14642e-05 1.7007e-05 0.00028239 0.000188292 2.63383e-05 0.000357871 2.05395e-05 2.01318e-05 0.000439556 0.000887773 0.000123533 0.000153852 0.000463319 0.000404428 0.000315677 0.000257772 1.17954e-05 6.23348e-05 2.1849e-05 0.000219819 0.000114851 0.000316234 5.17019e-05 1.24118e-05 8.80995e-05 1.46021e-05 2.83077e-05 0.000137647 0.00109668 1.04141e-05 0.000319847 0.000390485 1.04548e-05 0.000195176 8.00425e-05 0.000346261 1.1521e-05 0.000207796 2.50635e-05 2.89094e-05 0.000332729 0.000407639 0.000104296 0.000195043 3.56163e-05 0.000454923 0.000202555 1.5108e-05 2.14785e-05 6.37919e-06 0.000193587 0.000295363 0.000265316 9.43444e-05 0.000376959 1.77822e-05 0.000355372 6.87246e-05 0.000325393 0.000173807 4.05021e-05 8.597e-06 0.000373937 1.5015e-05 0.000349983 1.36929e-05 0.000403771 0.000368913 6.05884e-05 2.72529e-05 0.000325216 7.73561e-05 0.000106205 0.000119069 0.00021233 4.5574e-05 0.000119025 0.000169898 5.68272e-05 0.000222535 0.000937863 2.76583e-05 8.43781e-05 0.00171183 2.49977e-05 0.000388584 0.000119416 0.000513821 2.89832e-05 2.32032e-05 1.40276e-05 0.000106613 0.000219821 0.000202728 0.000188405 0.00026992 0.000442343 0.000196982 1.53539e-05 2.77082e-05 7.42056e-05 0.00040665 0.000514583 0.000113641 0.000352703 0.000213555 0.000273386 0.000517784 2.66617e-05 6.59687e-05 0.000229363 4.53329e-05 0.000180958 3.36189e-06 3.12158e-05 2.6684e-05 8.97542e-06 0.000119767 7.32575e-05 1.597e-05 0.000346808 4.09502e-05 1.86244e-05 0.000124406 2.31708e-05 0.000707123 2.50004e-05 0.000215409 1.76774e-05 0.000154633 8.51193e-05 0.000241527 0.000253596 0.000543593 7.18373e-06 6.9184e-05 0.000192418 7.83309e-06 1.25684e-05 0.000265602 2.33518e-05 1.0717e-05 0.000144248 0.000327229 0.000109094 0.000269959 2.31414e-05 3.74739e-05 1.92826e-05 0.000144111 0.000240426 0.000208398 0.000225494 0.000191475 2.93494e-05 0.000210875 2.74567e-05 0.000387562 0.000382914 0.000182254 0.00613358 5.11617e-05 0.000390393 8.58667e-05 5.3617e-05 0.000696889 3.94245e-06 0.000108366 0.000367877 0.000186994 8.10853e-06 0.000790077 1.66875e-05 0.00021048 0.000238207 0.000186147 0.000687074 0.000110333 1.47523e-05 0.000178731 0.000229186 1.68129e-05 0.00053887 4.60592e-05 0.000370892 1.51142e-05 0.000470431 3.45161e-05 0.000188973 0.000188292 4.06297e-05 0.000292012 0.000195207 0.000295027 0.000463164 1.82231e-05 0.000648895 7.96594e-06 0.000339085 2.00677e-05 0.000338876 0.000240395 0.000119782 1.33479e-05 0.000402963 2.52654e-05 9.27888e-05 6.41534e-06 0.339596 7.0985e-06 0.000178627 8.76289e-05 0.00014575 0.000441469 8.4059e-05 7.76628e-06 0.00031516 0.000277284 2.10687e-05 5.35829e-05 5.67746e-05 8.15751e-05 0.000230475 1.36614e-05 0.000104023 7.70328e-05 7.94748e-05 0.000273584 0.000197568 0.000230907 7.29822e-06 8.92603e-06 0.000952142 0.00047246 0.000422638 0.000196112 0.00022286 0.000115375 1.26531e-05 8.053e-05 0.000325498 1.75922e-05 0.000250239 0.000446887 0.000102746 0.000189537 0.000182702 5.97611e-06 1.30496e-05 0.00030494 0.000190337 0.00016263 8.98345e-05 0.000290184 0.000999821 0.000375934 0.0149589 0.000438599 0.000417752 0.000236319 0.000185311 9.04605e-05 0.000321253 1.41455e-05 9.76171e-06 3.04585e-05 0.000249171 5.29674e-05 7.80942e-06 7.11579e-05 0.000443604 1.03053e-05 0.000220243 1.09709e-05 0.000317927 6.64478e-06 1.88274e-05 0.000701585 0.000188364 0.000213908 1.01934e-05 0.000109796 0.00044283 0.000238715 0.000316708 0.00011372 9.11712e-06 2.24185e-05 0.000185096 0.000188826 6.45627e-06 0.000158457 4.79197e-05 0.000176211 0.000179327 0.000472651 0.000168044 2.98814e-05 5.84903e-05 0.000333631 0.000308634 0.0002058 0.000298807 0.000180252 0.000257348 0.00017541 0.000341877 0.000405292 3.36981e-05 8.43722e-05 2.43968e-05 0.000532237 1.39048e-05 0.000200957 0.00045322 0.000309921 3.35717e-05 0.000189404 5.5218e-05 0.000182278 6.30179e-05 0.000215885 9.97882e-06 0.000216193 0.00160643 1.61662e-05 0.000204567 0.00065415 0.000207536 1.39497e-05 2.76283e-05 0.000240135 0.000567218 0.000182788 1.33507e-05 0.000385024 7.34705e-05 2.22918e-05 2.76585e-05 3.47225e-05 8.67212e-05 0.000128797 1.37183e-05 3.51331e-05 3.44995e-05 1.44942e-05 0.000586665 1.21896e-05 2.90983e-05 0.000138754 7.92007e-05 0.000181612 0.000425293 0.000557542 0.000383935 0.000264879 1.44349e-05 1.75814e-05 1.87842e-05 0.00031002 7.02838e-06 3.09286e-05 3.44531e-05 0.000237401 0.000343967 1.48093e-05 0.000203046 0.000233161 0.000402904 0.000207466 0.000249942 1.75957e-05 9.10525e-05 2.75711e-05 1.43186e-05 3.86617e-05 0.000132201 1.46171e-05 9.93462e-05 0.000112812 0.000400986 5.94729e-05 0.000965717 6.79134e-05 0.000124017 0.000308923 0.000107363 0.000107376 7.49846e-05 0.000215687 1.57408e-05 0.000850952 0.000265939 3.14386e-05 0.00031353 0.000226842 0.000500785 0.000956623 1.26161e-05 0.000314557 8.21842e-06 0.00084229 0.00144153 1.3592e-05 0.000214051 0.000177928 0.000189634 0.000210549 1.55e-05 2.22528e-05 1.66875e-05 0.00022968 0.000258344 0.000459603 0.000335229 0.000372419 0.00017787 2.62942e-05 0.000377955 0.000129134 1.49961e-05 7.54458e-05 0.000130694 2.01359e-05 0.000187257 0.000205418 3.80193e-05 1.44291e-05 6.05672e-05 1.06404e-05 0.000106389 0.000302329 0.000180653 0.000231315 5.22655e-06 0.000108952 8.60006e-05 0.000288966 0.00119232 0.000197308 0.000138949 7.99548e-06 2.10347e-05 3.34772e-05 2.04102e-05 1.28375e-05 0.000216284 0.00030204 0.000782487 7.34794e-06 0.000184054 2.04119e-05 0.00016397 1.87246e-05 0.000145199 0.000216671 0.00018738 0.000778349 6.51356e-05 0.0011999 2.60884e-05 3.65955e-05 0.000115654 0.000374906 0.00022287 2.0089e-05 0.000176539 0.000325796 0.000336549 0.000203547 1.5269e-05 0.000259989 0.000295716 0.000184914 4.01996e-05 0.000836154 0.0004296 0.00091088 2.95783e-05 0.000179448 0.000665392 0.000216304 0.000402911 0.000208272 3.29137e-05 4.87397e-05 0.000599122 0.000388191 0.000162739 0.000353177 0.000207993 0.000191838 0.000332705 0.000318429 0.000298832 1.20875e-05 8.1006e-06 8.9814e-06 8.03342e-05 0.000271034 1.63798e-05 0.00057651 0.000236532 0.000213849 2.11065e-05 0.000232591 0.000215716 5.51356e-05 1.55042e-05 4.74225e-05 0.000188092 2.4034e-05 1.3381e-05 0.000183134 0.000194061 0.000450074 0.000383612 0.000194952 0.000225591 1.68622e-05 0.000280902 0.000412148 9.84831e-05 1.12441e-05 1.05183e-05 0.000157616 4.918e-06 7.16779e-05 0.000305902 0.00061029 0.000318654 1.36448e-05 0.000305661 0.000410324 0.000164057 0.000182579 0.000371928 0.000415841 0.000298422 1.34288e-05 0.000130598 0.000495499 7.84544e-06 0.000207004 1.20298e-05 9.0535e-05 0.000115183 0.000319796 1.17327e-05 4.21043e-05 6.53564e-05 0.000431908 0.000202389 0.000176757 1.49334e-05 0.00012427 0.000374633 0.000637641 1.87972e-05 6.44168e-05 0.000279489 1.48393e-05 0.000208986 2.81729e-05 0.000585122 1.6863e-05 0.000308362 0.000714071 1.15054e-05 2.03236e-05 1.74642e-05 5.18784e-06 0.000507847 3.57012e-05 0.000457219 7.74968e-05 0.000635894 0.000586666 0.000593866 7.7189e-05 5.2963e-06 0.000493985 0.000222558 0.000233208 6.86099e-06 0.000900769 0.000944398 1.65687e-05 0.000140576 0.000396094 2.15003e-05 1.7288e-05 0.000267437 0.000662277 9.86966e-06 0.000764249 0.000123491 1.73984e-05 2.52847e-05 0.000240641 0.000410393 0.000429991 0.000110832 3.18817e-05 0.00036102 0.000237912 0.000452684 0.000222139 8.85699e-06 0.000592209 1.99129e-05 0.000310457 1.0972e-05 3.46307e-05 0.000358529 1.4696e-05 0.000176434 0.000123554 0.000176503 2.08833e-05 0.000357992 2.13844e-05 6.12601e-05 0.000176711 2.04408e-05 0.000357734 0.00053738 0.000287311 0.000542866 0.000134624 6.89363e-05 1.39551e-05 0.000470789 2.51193e-05 1.03682e-05 0.000470522 0.000446665 0.000340883 0.000116412 0.000139377 0.00056967 5.56121e-05 7.08169e-06 0.000383238 0.000495487 1.14748e-05 3.88921e-05 1.78639e-05 2.49972e-05 3.45037e-05 0.000430194 1.94876e-05 0.000209738 0.000235712 0.00107089 0.0026103 0.000277206 1.57809e-05 0.000618077 0.000223994 7.14471e-05 2.37045e-05 0.000118903 0.00046957 2.01876e-05 4.92159e-06 0.000192292 0.00021595 0.00057494 0.000240052 0.000134754 0.000197826 0.000487388 0.000184864 1.19157e-05 0.0291965 0.000360752 1.25076e-05 0.00135838 1.25836e-05 2.28911e-05 7.62192e-05 0.000170494 0.00016731 1.50885e-05 0.000349203 0.000182861 7.18177e-06 1.91298e-05 6.88986e-05 5.21365e-05 3.05092e-05 1.51191e-05 1.10215e-05 1.87476e-05 0.00083751 0.000174573 0.000287334 
1.66778e-05 1.04996e-05 0.000101702 0.000488953 2.19083e-05 0.000266219 0.000648833 6.57671e-05 6.9158e-05 0.000274707 0.000320715 1.11089e-05 3.17636e-05 1.14724e-05 0.000513697 0.000315219 0.000139928 3.86782e-05 1.39706e-05 8.04046e-05 0.000278182 0.000482657 1.22899e-05 0.000283625 0.000140309 0.000297906 0.000313657 0.00051137 1.81517e-05 0.000387641 6.14468e-05 1.05056e-05 0.00027854 4.46952e-05 8.06082e-05 1.03918e-05 0.000147366 0.000275157 0.000171922 2.96429e-05 0.000133817 0.000545202 0.00015734 0.000140722 0.000380236 6.50306e-05 0.000163625 0.000356613 0.000143021 5.5912e-05 0.000168765 4.75003e-05 0.000537782 0.000310266 0.00028558 2.38479e-05 0.000155106 6.91587e-06 0.000270492 0.000319161 0.000270001 2.70846e-05 1.21609e-05 8.78237e-06 0.000654244 0.000234632 1.08813e-05 1.86224e-05 0.000172743 7.36741e-06 3.7377e-05 8.14693e-05 1.52667e-05 0.000610877 0.000845246 0.000144584 0.000373716 1.64498e-05 0.000295928 0.000891202 0.00148864 0.000669607 0.000272592 0.000115744 0.000164585 8.17276e-05 0.000114941 0.000115978 0.000137472 0.00018439 0.000151984 0.000364642 0.000252546 0.000308425 1.5234e-05 0.00015421 2.31103e-05 1.54237e-05 0.000274455 7.59259e-06 2.81681e-05 0.00104308 0.000460744 1.57322e-05 8.10132e-06 0.000109419 1.62077e-05 1.9394e-05 2.09776e-05 0.000175392 0.000594872 0.000342117 0.000332336 1.43881e-05 0.000148399 9.07941e-05 0.000300361 1.18143e-05 0.000337543 0.000807025 0.000137518 5.32104e-05 8.99493e-06 0.00013623 1.18483e-05 0.000583406 4.52477e-05 2.50535e-05 2.24508e-05 2.02794e-05 9.95129e-06 0.000274894 0.000612418 1.23615e-05 3.05328e-05 0.00010619 0.000186295 8.222e-06 0.000669204 1.02495e-05 0.000219934 0.00028868 6.31921e-05 1.4154e-05 5.02415e-05 0.000412643 7.06523e-06 1.38966e-05 8.52684e-05 7.25267e-06 0.00023265 1.23042e-05 0.000178196 0.000122953 0.000182797 0.000126884 2.06993e-05 1.49502e-05 9.41855e-06 0.000238759 4.31928e-05 8.35716e-06 3.89172e-05 0.000548421 0.000365756 0.000215719 0.000418744 0.000266471 3.6484e-05 0.000272549 0.000339985 0.000388741 0.000434816 0.00029578 0.000132187 1.67047e-05 0.000116282 0.000135167 0.000128133 0.000284538 2.33653e-05 4.36183e-05 4.43043e-05 0.000539942 0.000119835 0.00232335 0.000416921 0.000481216 0.000139212 0.000145813 0.000561872 4.68104e-06 6.72743e-06 1.47285e-05 0.000274286 7.09111e-05 0.000135456 0.000447182 0.000405324 0.00102669 0.000140954 0.000279449 9.91521e-05 7.39069e-05 3.318e-05 0.000507318 0.000145378 1.38344e-05 0.000221341 0.000277007 0.000149195 1.95428e-05 2.35785e-05 5.18506e-06 1.43921e-05 0.000521649 0.000270017 1.91563e-05 0.000273318 0.000278507 1.49481e-05 0.00017206 0.000155083 0.000397045 3.80131e-05 0.000240943 2.1836e-05 0.000391156 0.000258471 0.000199189 0.000213879 0.000107749 2.2309e-05 5.80273e-05 0.000338365 0.00013414 1.98274e-05 0.000533414 7.02858e-05 0.000193142 0.000177515 0.000189217 2.87931e-05 0.000548967 0.000369992 6.47537e-05 5.35951e-05 0.000241219 0.000475175 4.37034e-06 6.4604e-05 3.72311e-06 1.10282e-05 0.000107555 0.000132109 0.000257932 0.000295308 1.47333e-05 0.000382792 1.05903e-05 0.000300818 8.77095e-05 0.000424576 0.000144816 0.000275188 1.45076e-05 0.000196631 0.000324048 0.000205331 2.84509e-05 3.99497e-06 0.000136586 3.29315e-05 0.000102821 1.738e-05 0.000147951 0.000273827 9.88516e-06 0.000290498 0.000460684 0.000143417 7.22911e-06 0.530844 0.000276947 0.000274396 0.000349311 7.50977e-06 0.000265341 0.00024874 8.87799e-06 0.00029269 0.000193403 5.62151e-05 0.000139438 1.17545e-05 3.31887e-05 0.000136108 0.000209062 7.87922e-06 0.000267711 0.000443106 4.21362e-05 1.10998e-05 0.000150872 0.000165459 8.81456e-06 3.87002e-05 0.000631744 6.58482e-05 0.000102037 0.000175053 0.000533514 0.000160394 3.06082e-05 0.000130144 0.00013442 0.000642038 1.58191e-05 9.43789e-05 0.000333306 1.80354e-05 0.000918489 0.000229823 0.000171319 0.000126573 9.55543e-06 0.00016675 1.4882e-05 9.48413e-05 0.000143454 0.000147464 0.000103853 0.000142274 0.000148157 1.38202e-05 2.99598e-05 1.16208e-05 5.49673e-05 0.000158826 0.000404553 1.90705e-05 9.6178e-05 5.56983e-05 0.000706706 1.44033e-05 3.47448e-05 5.19696e-05 1.17255e-05 0.000211471 3.01213e-05 4.99829e-06 0.000136003 0.000144406 1.87666e-05 0.000171879 0.000115315 2.28609e-05 3.99704e-05 0.000406017 9.68405e-05 0.000267828 0.000322343 4.24206e-05 8.10101e-05 0.000401 0.000285593 3.37144e-05 0.000135006 0.000287237 0.000125974 0.000101208 1.31172e-05 0.000566239 5.60828e-06 0.000120254 1.41004e-05 0.000407429 1.01209e-05 2.13522e-05 0.000190254 0.000264216 0.000106992 0.00054243 1.39432e-05 0.000306686 0.000482404 0.000157886 6.20211e-05 1.26228e-05 0.000402425 0.000304883 1.90622e-05 1.01246e-05 6.43644e-06 0.00236582 6.17155e-05 0.000480203 0.000114984 9.24369e-05 0.000222476 4.24597e-05 8.66149e-06 3.35344e-05 0.000422861 1.60661e-05 1.65368e-05 1.27358e-05 0.000321589 0.00038478 0.000582748 0.000200276 1.08558e-05 0.000138964 1.10825e-05 1.8101e-05 6.89546e-06 2.17398e-05 1.62018e-05 1.54891e-05 0.000169788 0.000282846 0.000170676 0.000365273 9.33791e-06 0.000246919 0.000409376 1.7142e-05 0.000267479 2.32865e-05 0.000405861 0.000184087 0.000163812 1.71134e-05 0.000447232 5.62244e-05 0.000537822 0.000145317 4.55877e-06 0.000332455 0.000125756 0.000140442 7.63858e-05 6.32273e-06 0.00024862 0.000279438 0.000390457 0.000113563 0.000401545 1.05552e-05 4.10712e-05 0.000161065 0.000122421 1.02072e-05 0.000400691 0.000126079 1.27477e-05 2.5531e-05 0.000280111 4.53756e-05 0.000271815 0.000294315 0.00025951 0.00747329 0.000195907 0.000167538 0.000339436 1.16993e-05 0.000147707 5.56666e-06 3.69728e-05 0.000852778 2.03512e-05 1.86117e-05 0.000771446 1.14199e-05 1.10353e-05 0.000282514 3.68522e-05 0.000634321 4.85826e-05 0.000181827 1.15091e-05 6.0506e-05 1.56581e-05 0.000152927 1.30854e-05 0.000152115 1.28965e-05 0.000655282 1.21732e-05 0.000121315 2.01085e-05 0.000116611 5.31142e-06 0.000214541 0.000374345 0.000415425 6.47149e-05 0.000316739 0.00014287 1.46512e-05 0.000147896 0.000543593 0.000282735 0.000123623 0.000214524 0.000226165 0.000168442 5.71448e-05 0.000216267 0.000241684 1.28911e-05 0.000466579 0.000156865 0.000134536 0.000453994 7.28336e-06 1.91165e-05 0.000125893 0.00052797 0.000166781 0.000104793 1.32058e-05 0.000125578 0.000808538 8.23619e-06 4.07924e-05 0.000237648 0.000154765 0.000278223 1.6008e-05 0.000301532 9.5058e-06 1.50883e-05 0.000103905 0.000478954 8.01982e-05 5.80112e-05 0.000537356 0.0003617 0.000278973 1.28839e-05 2.20938e-05 2.12325e-05 1.61848e-05 0.000332054 0.000149132 8.44535e-05 0.000149421 8.81819e-06 0.000121615 0.000273976 0.000110145 0.000383072 2.50226e-05 0.000182747 0.000702643 0.000421025 0.000187313 0.000542412 0.00197525 0.000170764 9.56624e-05 8.37942e-05 1.02457e-05 6.35223e-06 0.000303053 0.000174991 1.17137e-05 0.000507203 2.42745e-05 0.000124171 3.81954e-05 7.21782e-06 0.000270889 5.08272e-05 0.000281681 5.11199e-06 1.78832e-05 0.000401058 0.000143254 0.000270243 0.000234405 4.08473e-05 0.000362544 0.000298183 0.000278666 2.59837e-05 0.000249707 6.47689e-05 5.87802e-05 0.00209018 0.000137048 0.000244424 5.47134e-05 3.35525e-05 6.53806e-05 0.000428599 0.000323216 3.94013e-05 4.1723e-05 0.00025951 0.000332522 0.000311308 0.000390919 7.22753e-05 8.65218e-05 7.15031e-06 0.000286672 0.000299895 1.34104e-05 0.000249904 0.000167482 9.05092e-05 0.000175547 0.000299637 3.35354e-05 0.000435466 5.50317e-05 3.91744e-05 5.06073e-05 0.000223597 0.000240976 0.000386248 1.07905e-05 0.000281041 0.000725434 5.26785e-06 2.46841e-05 0.00023348 0.000270877 2.10389e-05 8.12569e-05 0.000105483 1.96438e-05 4.04033e-05 0.000390383 0.000404187 7.49932e-05 0.000159628 7.55862e-05 6.00529e-05 0.000108208 0.000249847 0.000507505 1.74966e-05 8.33346e-06 0.000131586 0.000395215 0.000147724 0.000153305 0.000183687 2.72207e-05 0.000134546 2.41676e-05 0.000475175 0.000444531 8.64408e-05 1.67056e-05 0.000150687 4.51709e-06 0.000149268 1.29969e-05 0.00017164 0.000441521 0.000315255 0.00016446 0.000305719 1.9388e-05 0.000298319 0.000281153 0.000413936 0.000334516 0.000234939 6.70146e-05 0.00015212 0.000176856 1.0901e-05 0.000145894 0.000316216 3.34429e-05 8.83304e-06 0.000139643 4.37477e-05 0.000812156 0.00020475 9.08616e-06 0.000130353 0.00024951 0.000102664 8.53329e-06 2.03022e-05 0.000176262 0.000962186 0.000106939 3.99667e-05 0.000303855 1.14283e-05 0.00038298 0.00790805 0.000115459 0.000163493 1.84007e-05 8.76732e-05 0.000286619 0.000365528 0.000294344 1.67352e-05 1.63424e-05 0.000282596 0.000139811 0.000137542 0.000153553 0.000178369 0.000140274 0.000250953 0.000514103 0.000464927 6.09695e-06 0.000138809 0.000321707 5.67094e-05 1.32445e-05 9.09823e-05 0.000100623 0.000390504 0.00201926 1.78622e-05 3.27071e-05 0.000171802 1.31326e-05 0.000145417 9.99757e-06 0.000277354 0.000233832 0.000269653 2.88693e-05 8.47118e-05 0.000365538 1.22447e-05 0.000299236 0.00012108 0.000264375 0.00127877 7.96635e-06 7.19774e-05 7.35068e-06 0.000150016 0.000414044 0.000464829 0.000354382 0.000166932 0.00014704 0.000177245 3.41312e-05 2.6581e-05 4.35495e-05 0.00028717 0.000263203 0.000828448 0.000158841 0.000344337 0.000195854 2.46381e-05 1.43723e-05 0.000321578 0.000142387 3.00758e-05 8.09534e-06 9.97455e-05 0.000448206 0.000292236 0.000237501 1.94197e-05 0.000161995 0.00016268 0.000177736 0.000401591 0.000314363 0.000321932 3.38848e-05 8.80427e-06 0.00031111 0.000461352 0.000538284 7.09131e-05 0.000208787 7.45651e-05 0.000308081 0.000322195 0.000200766 0.000335027 0.000272123 3.16389e-05 4.30093e-05 1.12041e-05 0.000117431 0.000444451 1.07989e-05 0.00013534 0.000454868 0.000152288 4.26067e-05 0.00056635 0.000338893 0.000190691 0.000265417 3.57974e-05 0.000142276 0.000203525 7.78044e-06 0.000294222 3.05882e-05 4.99521e-05 2.00465e-05 1.53094e-05 1.04951e-05 0.000419093 0.000415312 4.97139e-05 0.000137328 7.60771e-06 0.000171037 0.000527883 1.46755e-05 1.42525e-05 1.58796e-05 0.000170889 0.00026917 0.000238472 0.25633 0.000634827 0.000365284 1.08112e-05 0.000291898 0.000286781 1.65693e-05 1.52972e-05 0.00026616 0.000110452 1.18733e-05 8.29953e-06 0.000282195 0.000391559 1.59736e-05 0.000250299 5.01156e-05 0.000151762 0.000127104 6.46936e-05 1.42848e-05 3.21225e-05 1.26425e-05 3.30512e-05 0.000132666 3.39804e-05 4.83902e-05 6.74578e-06 0.000452322 0.000280617 3.82246e-05 8.83555e-05 1.45451e-05 1.26132e-05 0.000561501 0.000401221 0.000482353 0.000242134 0.000136038 0.000861435 1.02365e-05 0.000102536 0.000294535 0.000135843 0.000764876 0.00017725 0.000441926 0.000114041 0.000501414 0.00013158 0.000303392 4.39567e-05 1.21517e-05 0.000313078 8.97788e-05 0.000316797 0.000253302 0.000288538 0.000179041 0.000179746 0.000187059 1.7901e-05 0.000360751 0.000188823 0.000166514 0.000528255 0.000271164 0.000371215 0.000174328 7.46229e-06 0.000174058 4.11105e-05 0.000118601 8.68617e-06 0.000125926 0.000113647 0.000118343 7.27573e-05 0.000422147 0.000631558 9.83653e-06 0.00044564 1.14684e-05 0.000151807 1.97026e-05 0.000141467 0.000453426 0.000110731 0.000191237 0.000178809 1.39585e-05 5.26538e-05 0.000205193 0.000203792 0.00018157 3.89e-05 0.000917165 0.000101809 0.000325268 1.76933e-05 0.000739255 8.44949e-05 0.000113633 0.000343838 0.00131671 0.000179167 1.89915e-05 0.000348376 0.000113937 0.000783321 0.000309106 2.59796e-05 0.000297495 0.000104632 8.01185e-06 0.000734198 0.000541885 4.12955e-06 5.19675e-05 4.29214e-05 0.000175701 0.00022786 0.000108325 0.000241265 0.000411831 3.24416e-05 0.000364074 0.000212768 0.000219811 2.75944e-05 0.000668916 0.000275534 9.50994e-05 8.19305e-05 0.000129896 0.000432399 1.1169e-05 7.6572e-05 1.32511e-05 1.08032e-05 0.000130969 0.000128967 0.000137503 0.000111957 0.000477968 0.000219286 0.000675363 0.000289972 0.000302922 0.000118664 0.000476957 1.72327e-05 3.50494e-05 1.63851e-05 0.000104663 5.7046e-05 9.2134e-05 1.18791e-05 1.15148e-05 7.89275e-06 1.85908e-05 8.02899e-05 0.000121556 7.2482e-06 7.56098e-05 0.000273832 1.10575e-05 0.000307538 6.31902e-05 2.66e-05 
6.29446e-05 2.5074e-05 8.53129e-05 0.000277126 0.000122268 4.40942e-05 0.000221177 0.00016954 3.61501e-05 9.72986e-05 0.000148127 0.000178446 1.71436e-05 0.000157824 0.000117091 7.5874e-05 7.97353e-05 8.43526e-05 3.71593e-05 1.58453e-05 6.13271e-05 7.56783e-05 5.48352e-05 0.056411 4.44433e-05 6.37108e-05 9.66875e-05 0.000117348 0.000311379 0.000254353 1.28479e-05 0.000185672 5.10411e-05 0.000517335 3.01927e-05 0.000346256 0.00014617 7.93284e-05 0.000291273 0.000131189 2.67918e-05 0.000290328 6.02803e-05 4.53241e-05 0.000129777 0.000226555 0.00023782 0.000117335 5.86912e-05 6.16304e-05 5.92245e-05 8.67451e-05 8.6506e-05 0.000281377 7.6973e-05 5.53964e-05 0.000345834 2.37192e-05 0.000143005 8.40737e-05 0.00017921 2.18056e-05 3.29169e-05 1.4602e-05 0.000229013 0.000159295 0.000132387 7.79227e-05 0.000387443 9.30084e-06 6.61202e-05 0.000288131 3.13259e-05 0.0693734 0.000107235 1.77555e-05 0.000133389 3.7773e-05 0.064804 0.000283653 0.000200399 0.000139921 0.000230162 7.44053e-05 0.000134008 0.000174157 4.72744e-05 9.75024e-06 3.4575e-05 9.87578e-05 2.21448e-05 0.000100127 8.08737e-05 0.000206175 4.45539e-05 5.36781e-05 1.31445e-05 7.05811e-05 5.73839e-05 0.000154016 0.000125562 0.00027258 0.000203084 0.000304256 1.50577e-05 4.95253e-05 6.70224e-05 9.92573e-05 0.000237632 0.00010182 0.000183819 0.000138398 0.000191667 3.3007e-05 6.4987e-05 4.435e-05 0.000202341 1.93191e-05 9.65338e-05 9.40276e-05 3.86959e-05 6.45435e-05 0.00025433 0.000233805 1.92347e-05 0.000124314 5.22946e-05 0.000125627 0.000201424 4.06963e-05 2.61083e-05 0.000106513 0.000104271 0.000100189 5.94548e-05 0.00016573 0.000161216 7.11438e-06 0.000138718 0.000291349 6.5792e-05 0.000352765 6.3427e-05 3.68756e-05 4.47444e-05 5.22613e-05 0.000192231 2.31634e-05 0.0123341 0.000137634 0.000526862 0.000152754 0.000220067 9.12198e-05 6.86e-05 2.17933e-05 3.10346e-05 1.37609e-05 0.000179276 9.32865e-05 7.5237e-05 4.9016e-05 0.00025575 0.000171544 8.1827e-05 0.00017852 0.000124907 0.000350118 2.59465e-05 0.000239042 9.44631e-05 4.11869e-05 0.000448469 0.00035195 0.000262023 7.38072e-05 7.87857e-05 8.23768e-05 5.09699e-05 0.00020113 0.000337842 0.000402208 0.000247682 0.000171101 4.61839e-05 2.24648e-05 6.35678e-05 0.000240226 0.000147397 3.93618e-05 0.000234639 0.000152322 3.48393e-05 1.66862e-05 6.65309e-05 0.0124168 9.71498e-05 0.000150503 0.000100751 8.96528e-05 2.64352e-05 6.21376e-05 0.000173012 8.24623e-05 0.00020052 5.77511e-05 2.99611e-05 1.6686e-05 0.000354597 2.68543e-05 4.96699e-05 0.000170655 0.000195169 1.89441e-05 0.000161709 0.00024435 7.47123e-05 1.8676e-05 4.82688e-05 7.59358e-05 2.88662e-05 2.94387e-05 0.000137634 0.000151963 5.02965e-05 0.000161906 0.000248433 0.000133042 0.00017256 0.000134841 1.44886e-05 0.000131079 2.63837e-05 5.00989e-06 0.000158437 0.000200903 6.72555e-05 0.000100933 0.000307933 5.01364e-05 5.57121e-05 1.6291e-05 0.000285769 0.000188403 3.62233e-05 1.20463e-05 3.5596e-05 0.000147564 0.000107164 3.08194e-05 2.79887e-05 2.76753e-05 2.23295e-05 0.00026632 3.8677e-05 0.000206687 4.22343e-05 2.62852e-05 0.000276828 3.55677e-05 0.000104085 0.000175948 0.000319025 0.00140709 0.00019232 0.000226137 5.71171e-05 0.000241443 8.81372e-05 0.000172154 1.11809e-05 1.6277e-05 5.05467e-05 0.000471568 0.0002856 2.58584e-05 0.00017305 1.93833e-05 0.000211117 4.80385e-05 0.000164022 5.48629e-05 0.0772442 0.00022531 0.000226146 9.42367e-05 5.42128e-05 6.66263e-05 8.03347e-05 4.48943e-05 1.38289e-05 0.000224329 3.49766e-05 3.17546e-05 0.000294674 3.03939e-05 4.5155e-05 8.71257e-05 7.99124e-05 3.28632e-05 0.000151899 5.42511e-05 1.02578e-05 0.000110843 0.000131368 0.000161002 0.000140158 5.26058e-05 0.000152319 3.31603e-05 0.000336073 6.3387e-05 9.02279e-05 0.000189887 0.000249927 0.000444051 0.000164505 0.000263775 0.000137629 2.37409e-05 4.50776e-05 6.27392e-05 0.000269118 0.000193975 0.000100852 3.10676e-05 3.12414e-05 3.51133e-05 0.000129632 1.80868e-05 0.000750648 2.00141e-05 0.000680015 0.000234029 2.88816e-05 0.0002051 4.85817e-05 0.00022179 3.39952e-05 7.86211e-05 5.03611e-05 2.39117e-05 0.000194054 0.000109028 4.04656e-05 0.00021065 5.43485e-05 5.66157e-05 0.000243169 4.3868e-05 2.63843e-06 0.0149582 5.27757e-05 0.000167831 0.000160978 9.15906e-05 0.000318518 3.24001e-05 8.86562e-05 3.2614e-05 0.000150711 6.78626e-05 0.000220321 2.58106e-05 9.02248e-05 0.000160013 0.000110441 1.40077e-05 0.000274102 0.000295039 1.89297e-05 6.9719e-05 0.000104104 4.32713e-05 3.24912e-05 0.000122556 5.48824e-05 2.34867e-05 3.70301e-05 4.97134e-05 0.000144871 0.0451077 0.000423891 5.84363e-05 7.35627e-05 0.00017739 0.000120889 4.90744e-05 4.46261e-05 0.000193347 5.1229e-05 4.20353e-05 4.46244e-05 0.000198254 9.2962e-05 1.8298e-05 0.00028385 0.025715 0.000239968 5.28298e-06 3.28248e-05 0.000164894 3.94972e-05 0.000183206 0.000461979 8.34474e-05 0.000217568 0.000149249 0.000272053 8.20251e-05 5.1637e-05 8.90088e-05 0.000181142 2.64875e-05 0.000202484 4.20061e-05 5.32406e-05 7.35533e-05 2.06123e-05 0.000421977 3.93501e-05 0.000230733 0.000293526 0.00022314 0.000256864 0.000142097 2.63946e-05 0.000303792 3.68597e-05 0.000170753 5.817e-05 5.80938e-05 0.000124694 5.39121e-05 0.000178318 0.000382133 7.67873e-05 1.28847e-05 2.41562e-05 1.64894e-05 9.69925e-05 8.34209e-05 3.85284e-06 5.75789e-05 5.3185e-05 0.000199962 9.2845e-05 0.000108813 1.63657e-05 8.41042e-05 1.95241e-05 0.000337237 3.21713e-05 8.15486e-05 0.000153748 0.000272304 2.38821e-05 6.50108e-05 1.84985e-05 9.06369e-05 0.000187186 5.34154e-05 0.00287669 6.97804e-05 0.000184178 5.49399e-05 2.24048e-05 0.000179888 2.08874e-05 0.00018406 0.000451933 0.000176483 5.78819e-05 0.000190044 4.24175e-05 0.000203082 0.000109878 0.000189233 0.000342729 1.80344e-05 8.37732e-06 0.00023226 0.000142286 4.83921e-05 0.000532564 2.91661e-05 0.000304971 3.85918e-05 0.000440931 3.30168e-05 0.000371176 0.000194905 8.11413e-05 0.000161721 0.00015915 0.000108737 0.000306797 2.64279e-05 0.000148926 8.27783e-05 3.83675e-05 6.66387e-05 4.3142e-05 0.000129382 0.000120597 0.000387767 0.000927267 0.000140482 0.000112789 0.000182024 0.288791 3.79451e-05 6.52875e-05 3.16493e-05 0.000127029 0.000342538 4.43329e-05 4.40771e-05 7.15794e-05 0.063209 3.82551e-05 0.000218129 6.98047e-05 5.56167e-05 0.000228026 6.95265e-05 1.53051e-05 4.92617e-05 7.33033e-05 0.000268715 2.79749e-05 3.37334e-05 1.11891e-05 3.23453e-05 0.000280332 5.10484e-05 0.000132191 6.33024e-05 4.48258e-05 5.24941e-05 5.98619e-05 6.70715e-05 0.000197207 1.34908e-05 3.91383e-05 0.00017736 1.88622e-05 0.000365419 1.53099e-05 8.28342e-06 2.52273e-05 5.03954e-05 0.000280989 8.62105e-05 0.000235663 0.00037839 0.000552956 0.000198259 0.000301393 0.000176894 0.000157142 0.000191712 7.47228e-05 0.000140388 4.08015e-05 3.2467e-05 8.12801e-05 0.000462944 0.000267003 0.000102264 7.28934e-06 3.33686e-05 4.43283e-05 1.15245e-05 7.15518e-05 2.48637e-05 0.000187272 1.65821e-05 3.02614e-05 0.000131994 0.000161052 4.22847e-05 1.66724e-05 1.9555e-05 0.000351687 6.90497e-05 0.000104619 4.74946e-05 1.89694e-05 0.000280074 0.000180054 0.0172002 8.54203e-05 7.14835e-05 0.0001718 9.3149e-05 0.000243761 0.000400087 2.72738e-05 4.38499e-05 3.72805e-05 4.33404e-05 0.000124785 7.89879e-05 7.36268e-05 0.000244287 0.000398206 0.000196938 0.000110301 0.000214508 3.22514e-05 0.000169721 2.59249e-05 8.25265e-05 6.76713e-05 0.000231953 0.000234253 7.85283e-05 8.04157e-05 0.000211538 2.70825e-05 0.000190451 0.000121237 0.00013493 4.93928e-05 9.59212e-05 0.00028236 1.58083e-05 0.000238531 0.00034897 9.34293e-05 9.71748e-06 0.0285054 0.00017848 0.000152575 0.000254114 0.000162403 0.000197739 1.85099e-05 1.22189e-05 1.52227e-05 0.000149854 0.000128284 9.21503e-05 0.000156794 3.16857e-05 3.70414e-05 1.01046e-05 6.21709e-05 1.16575e-05 6.6462e-05 0.00017659 0.000139148 0.00016562 0.000194973 0.000370902 0.000195417 0.000104143 1.93692e-05 0.000400086 1.94349e-05 0.000184574 2.33498e-05 8.3823e-05 2.36685e-05 0.000155911 0.000452484 3.76728e-05 4.06799e-05 0.000130141 6.38719e-05 0.000135814 0.00017907 3.80685e-05 9.3896e-05 5.51761e-05 0.0133719 9.52306e-05 8.97508e-05 2.66146e-05 4.64302e-05 3.26161e-05 6.05663e-05 7.27979e-05 0.000140978 0.0442452 6.77507e-05 0.000145939 0.000229831 0.000226024 0.000114937 1.61405e-05 3.4928e-05 0.000515242 0.000100509 0.000103093 5.38526e-05 0.000203142 0.000131384 0.0037319 3.12873e-05 0.000149881 2.20947e-05 0.000310192 7.23223e-05 0.000140545 9.91111e-05 0.000195867 0.000170336 8.48634e-05 2.17576e-05 5.0784e-05 1.65064e-05 0.000245188 3.25245e-05 0.000185825 0.000309602 0.000121128 0.000177766 4.2229e-05 6.15173e-05 0.00024254 2.42516e-05 5.57171e-05 5.09471e-05 0.000636898 0.000170924 0.000168571 0.000110735 3.6033e-05 3.80884e-05 9.89447e-05 5.29191e-05 9.43247e-05 8.5876e-05 5.60693e-05 0.000123995 0.000126028 4.23486e-05 0.000162943 4.7043e-05 1.9963e-05 4.66651e-05 6.5664e-05 1.08045e-05 3.9205e-05 4.88406e-06 8.04509e-05 9.37343e-05 0.000397718 8.79179e-05 9.47859e-05 1.76197e-05 2.41608e-05 4.55381e-05 4.46858e-05 4.37741e-05 0.000164023 1.49801e-05 0.000255239 3.31431e-05 0.000217429 0.000150352 0.000116171 0.000182652 0.000211584 0.000202608 5.01864e-05 0.00018538 0.000221965 0.000373193 7.83301e-05 0.000191227 0.000116426 0.000197346 5.99835e-05 0.00011564 4.38944e-05 0.000114913 0.000162515 0.000178025 0.00018624 0.000123732 0.000306281 0.000425173 3.12757e-05 4.18171e-05 7.59567e-05 6.01356e-05 0.00045965 5.02941e-05 6.98986e-05 9.74587e-05 0.000160884 0.000230541 2.89482e-05 7.20127e-05 0.000211755 4.04032e-05 3.6555e-05 0.000288817 0.000269643 6.01732e-05 0.000245727 7.0515e-05 4.87984e-05 9.84886e-05 0.000284911 9.20688e-05 1.55393e-05 2.76709e-05 2.7485e-05 0.000307427 6.63792e-05 1.52871e-05 0.000200837 0.000169919 0.000133452 0.000209878 6.6414e-05 0.000267452 1.68038e-05 0.000216659 0.000131231 0.000111386 7.92941e-05 2.75215e-05 0.000329895 3.59764e-05 4.68291e-05 0.000160002 9.60667e-05 0.000198754 9.92091e-05 0.00011221 0.000256307 0.000120031 8.62719e-05 5.26863e-05 0.000238764 0.000187394 2.05353e-05 1.94724e-05 0.000275137 0.000202614 4.43385e-05 2.69673e-05 7.68507e-05 9.05034e-05 0.0001703 3.73465e-05 2.6958e-05 8.23726e-05 0.000287344 0.000278032 0.000257148 0.000267917 6.88465e-05 0.000215425 0.000223016 5.5226e-05 6.2666e-05 0.000192856 4.23471e-05 8.97882e-05 0.000181395 0.000106106 0.000141666 8.69568e-05 0.000321714 3.20229e-05 5.77338e-05 7.98627e-05 3.46413e-05 0.000168358 8.89184e-05 0.000212459 2.9231e-05 0.000154889 0.000420337 0.000146135 7.86866e-05 5.93951e-05 0.000221112 0.000178991 0.000104249 2.65905e-05 0.000109522 0.000319337 5.51903e-05 9.05129e-05 0.000300556 0.000119577 0.000124839 4.93262e-05 0.000108052 9.05933e-05 0.000106127 5.44333e-05 3.16846e-05 5.02685e-05 0.000221667 0.000277205 1.85448e-05 0.000131635 8.13393e-05 0.000275427 0.000229593 0.000125105 0.000150551 3.589e-05 0.000275063 5.60824e-05 0.000302894 1.18266e-05 3.5054e-05 0.000188624 6.60664e-05 0.000186952 0.000137876 0.000172687 1.55953e-05 4.5887e-05 1.60499e-05 7.2428e-06 4.62151e-05 9.67698e-06 0.000282848 0.000180514 0.00016021 9.75776e-05 9.61631e-05 0.000116284 0.000168524 0.000625033 0.000245317 0.000127945 0.000220329 0.000235684 7.59328e-05 7.71659e-05 0.000162935 0.00037462 8.99701e-06 4.64222e-05 7.63886e-05 0.000175549 0.000110569 1.93604e-05 2.33101e-05 0.000153497 1.44226e-05 0.00010387 6.04706e-05 9.26681e-05 0.000383857 8.61708e-05 0.000319475 0.000202618 0.000208732 0.000241369 7.89974e-05 0.00019644 3.52711e-05 8.80771e-05 0.000149373 2.51927e-05 2.17192e-05 0.000341246 8.33708e-05 0.000732701 0.000159736 4.16849e-05 0.000151925 0.00019785 0.0319826 9.40209e-05 0.00047029 0.000320892 1.13489e-05 0.000181291 2.13479e-05 2.81337e-05 3.83187e-05 0.000208579 0.000112779 0.000157791 0.000350385 0.000191868 2.07022e-05 0.000371554 3.38949e-05 2.018e-05 2.62098e-05 0.000118235 7.36507e-05 0.000149859 0.000173961 2.53241e-05 8.54951e-05 
6.08097e-05 0.000119386 3.09321e-05 0.000702945 0.000896784 2.07538e-05 0.000454396 0.000426536 8.31321e-05 8.68352e-06 4.37863e-05 6.26984e-06 4.3965e-05 3.47106e-06 0.000604023 1.71919e-05 0.000697916 4.70514e-05 0.000396182 0.000101504 1.14345e-05 0.000408277 0.000409649 6.09242e-05 8.48011e-06 2.3233e-05 0.000530238 2.04869e-05 0.000359558 2.24467e-05 0.000571442 0.000184745 8.3052e-06 0.000404375 0.000688661 0.000847361 2.79747e-05 0.000395272 0.000232486 1.37284e-05 1.3193e-05 3.26188e-05 0.00055045 0.000107537 3.5338e-05 6.94328e-05 1.74604e-05 0.000121488 2.14558e-05 1.79995e-05 9.7586e-05 4.03126e-05 1.04265e-05 0.00080223 8.26003e-06 6.91974e-05 0.000747204 1.05061e-05 0.000129713 0.000179951 8.90601e-06 2.69978e-05 5.7028e-06 1.20008e-05 0.000446957 0.000431436 1.03073e-05 1.12822e-05 0.00125027 1.01173e-05 3.79555e-05 6.87173e-06 2.83529e-05 7.77985e-06 0.00020865 2.81011e-05 0.000239891 7.58665e-06 0.000402002 8.51045e-05 3.61648e-05 0.000181083 1.09233e-05 0.000143454 0.00120015 3.17569e-05 0.000393887 1.07171e-05 0.000226013 0.000411056 2.78541e-05 1.67551e-05 1.40044e-05 4.61944e-06 1.15206e-05 9.45789e-06 1.00672e-05 8.0236e-06 1.19581e-05 3.40608e-05 2.26305e-05 3.35614e-05 0.000293243 0.000559366 2.02171e-05 1.74087e-05 1.03537e-05 6.25083e-06 0.000230643 0.00164336 0.00014727 0.00040286 0.000198825 0.000221556 0.000163967 3.54146e-05 3.31666e-05 0.000425735 0.000410826 0.000120483 1.01612e-05 0.000219008 0.000148015 8.8928e-05 2.94627e-05 7.46998e-05 1.67772e-05 1.8481e-05 6.84979e-06 3.76483e-05 0.000390891 2.85935e-05 1.2451e-05 4.36674e-05 2.1633e-05 1.73648e-05 0.000168395 8.31588e-06 0.000165243 1.52311e-05 3.82549e-05 0.000231573 0.000153473 1.01553e-05 6.73768e-06 6.93162e-06 1.18621e-05 7.60035e-05 0.000463521 9.21813e-05 0.000173936 1.34399e-05 0.00078445 2.36158e-05 7.6665e-06 9.18207e-06 1.25409e-05 9.71359e-06 9.63476e-06 0.000304542 1.25771e-05 2.26451e-05 0.00010619 0.000749456 0.000373029 0.000454093 6.05669e-06 0.000444681 2.15458e-05 7.67774e-06 9.95602e-06 0.000544702 0.000394262 7.83543e-06 4.31601e-05 0.000391682 6.1054e-05 0.00110669 4.74657e-05 3.03371e-05 0.000724001 5.69057e-05 2.19064e-05 0.000716078 3.99178e-05 1.78081e-05 2.09854e-05 0.000139833 7.45427e-06 1.54072e-05 0.000274849 7.81956e-06 3.3711e-05 2.30665e-05 0.000115844 6.29332e-06 8.27028e-06 4.49884e-05 9.69407e-05 0.000321373 3.89919e-05 1.48073e-05 0.000769028 0.000209755 9.71518e-05 2.11845e-05 4.85629e-05 9.04619e-06 0.00016969 4.69251e-05 1.26748e-05 7.36039e-05 0.000142574 0.000390407 1.23302e-05 6.41007e-06 3.29101e-05 6.6185e-05 0.000395166 8.24747e-06 5.02938e-05 0.000767936 3.4523e-05 6.66631e-05 0.000411925 0.000176096 9.05342e-06 8.06756e-06 0.000100988 4.56384e-05 1.30922e-05 7.45169e-05 1.06119e-05 1.62229e-05 0.000305421 0.000448936 5.80693e-06 2.704e-05 0.000414819 1.98499e-05 5.57375e-05 0.000388441 0.000556762 0.000150362 0.000293435 1.63972e-05 2.2239e-05 0.000397294 2.38772e-05 1.01146e-05 2.88799e-05 9.10906e-06 1.08719e-05 0.000116752 7.33086e-06 1.9204e-05 0.000405527 0.000397407 0.000448764 1.05433e-05 2.76301e-05 1.34242e-05 0.000188461 0.000308657 0.00080645 0.000519631 1.44224e-05 0.00110298 1.85685e-05 1.67913e-05 3.20271e-05 1.86916e-05 0.000169744 0.000170801 2.33125e-05 0.000824168 8.44269e-06 4.75913e-06 5.90606e-05 0.00099626 0.00014492 1.23731e-05 0.000420663 3.9983e-05 9.70581e-06 0.000109677 6.31792e-06 0.000628385 0.000127515 9.39885e-05 0.00063433 0.000396302 2.04971e-05 2.09881e-05 0.000404957 2.33632e-05 0.000387804 0.000419108 2.4153e-05 0.000604634 8.3086e-06 6.69802e-05 1.09857e-05 0.000250144 0.00042462 1.04574e-05 0.000176109 0.00011481 4.25692e-05 0.00116234 0.00062557 0.000286961 0.000394923 0.000418637 0.000239545 4.32184e-06 4.5031e-05 0.000424795 0.000491749 0.000234293 0.000398362 0.00127271 2.14838e-05 6.32927e-05 2.88645e-05 1.1044e-05 0.000595606 2.26623e-05 0.000414407 8.35895e-05 0.000393317 0.000433517 0.000794088 1.62278e-05 1.43693e-05 0.000431368 3.84337e-05 5.3879e-05 0.000776921 7.54778e-06 0.000263133 7.2906e-06 0.00019231 0.000460459 0.000643902 0.000225371 1.5941e-05 0.000184088 3.05113e-05 7.19757e-05 5.2961e-06 4.31732e-06 6.69503e-06 0.000394701 0.00321048 1.27471e-05 3.29264e-05 3.0261e-05 2.09893e-05 0.00119147 3.34042e-05 0.000153697 0.000116573 0.000599448 0.000725424 2.45037e-05 5.28476e-06 1.68709e-05 3.18368e-05 0.000745165 0.0002502 1.31648e-05 0.000477756 1.70397e-05 0.000124116 0.000678864 2.07047e-05 0.00039674 3.05118e-05 0.000407707 0.000111477 0.000162135 0.000167798 0.000711051 1.13985e-05 0.000647166 5.0529e-05 0.00119771 9.31689e-06 3.70283e-05 4.03899e-05 0.000151235 2.75148e-05 0.000319644 0.000186997 7.74397e-06 3.87849e-05 0.000870859 1.71216e-05 1.54977e-05 1.53568e-05 0.000281001 0.000518263 0.000398932 7.55294e-06 0.000785218 0.000100657 2.28584e-05 5.5742e-05 1.76436e-05 2.36162e-05 7.94655e-06 0.000413316 1.2977e-05 3.55824e-05 0.000181207 0.000193494 0.000397797 4.69981e-06 0.000700098 0.000757989 1.49908e-05 2.02419e-05 0.000134374 1.04408e-05 1.58378e-05 0.000426565 0.000126918 2.03375e-05 2.04952e-05 0.000514803 0.0002008 0.000202277 7.63298e-05 0.000423378 0.000159755 0.000410735 4.33761e-06 2.76996e-05 1.22638e-05 0.000579781 0.000149032 1.12354e-05 0.000340289 2.21729e-05 0.000738235 0.000777773 9.3308e-06 9.79162e-06 0.000185408 0.00040346 8.68975e-05 0.000202504 2.33031e-05 0.000259127 1.8867e-05 9.36997e-05 8.08849e-06 0.00040942 8.22428e-06 0.000120948 0.000410643 6.56091e-06 0.000123624 0.0011635 1.06221e-05 0.000402217 3.90062e-05 0.000775283 0.00062548 0.000205587 8.1256e-05 0.000610577 0.000630098 0.000398251 6.87578e-06 1.03457e-05 6.54835e-06 0.000446249 5.30191e-05 7.89748e-06 0.000398229 4.90926e-05 0.000391796 0.000301681 3.59653e-05 1.60549e-05 5.28997e-06 0.000230795 2.04473e-05 0.000146227 1.61864e-05 2.21436e-05 1.94387e-05 3.1893e-05 1.80219e-05 3.29006e-05 0.0002321 0.000341327 2.10228e-05 0.000296656 2.6226e-05 2.42814e-05 0.000510751 0.000586567 0.000400515 0.00133533 9.29953e-05 0.000306012 0.000357302 5.01744e-05 4.02795e-05 2.20466e-05 9.24008e-05 5.79797e-05 0.00065001 7.89814e-06 1.87975e-05 0.000391486 0.000112811 2.54869e-05 0.000112479 0.000410201 0.00176064 0.000407118 2.42552e-05 0.000103268 0.000414467 1.15305e-05 6.73632e-06 0.000413776 0.000706612 2.38103e-05 0.000452155 0.00030264 3.7693e-05 2.00506e-05 1.02858e-05 1.34888e-05 0.000180483 2.96487e-05 2.36003e-05 2.14377e-05 1.08324e-05 2.60378e-05 0.000309963 0.000238651 0.000880226 7.0778e-06 2.40393e-05 1.68815e-05 9.02726e-06 0.00021195 3.33035e-05 0.000383446 1.87198e-05 0.000652636 6.67025e-06 0.000487612 0.000291476 2.31137e-05 3.76937e-05 0.000638242 0.000399313 3.49865e-05 8.38556e-06 2.44864e-05 2.52282e-05 1.1549e-05 0.000449314 5.90706e-05 0.000169889 0.00105309 6.94309e-06 8.09054e-06 1.11008e-05 0.000218767 7.38201e-06 4.27947e-05 0.0004917 2.87443e-05 9.71467e-06 7.43158e-06 0.0003474 0.000455654 2.20238e-05 1.70499e-05 2.10306e-05 7.99937e-06 1.13423e-05 1.09062e-05 0.765947 6.28256e-06 3.27738e-05 0.000249819 0.000207228 0.000324094 0.000306685 0.00143767 0.000474579 0.000888503 0.000543273 0.0011609 7.02726e-06 3.62779e-05 8.87064e-05 1.72471e-05 8.08384e-06 1.97767e-05 0.000435672 5.72955e-05 0.000260155 2.60494e-05 0.000408719 0.000814606 3.98066e-05 2.91688e-05 1.02872e-05 8.57972e-05 0.000149231 9.78957e-05 0.000394096 5.99272e-06 0.000356276 1.04624e-05 0.000394942 0.000214649 8.96819e-06 0.000647102 0.000262913 9.57197e-06 0.00018997 4.61604e-05 5.10484e-05 8.02246e-06 1.26637e-05 1.80546e-05 1.55857e-05 4.19084e-05 1.67133e-05 0.000556742 0.000289958 2.22359e-05 0.000977473 0.000418875 6.9007e-06 1.83324e-05 7.09163e-06 8.61312e-05 7.96877e-06 7.12846e-06 1.40271e-05 0.000400848 8.81747e-06 6.70937e-06 0.000269836 0.000162907 3.41316e-05 1.44634e-05 2.90297e-05 3.85348e-06 4.04894e-05 1.34266e-05 1.35376e-05 9.36994e-05 0.00066613 0.000742993 1.0548e-05 0.000293822 8.10227e-05 0.00122413 0.00099684 9.97908e-05 1.56636e-05 1.82275e-05 1.13004e-05 0.000104439 0.000400086 1.77747e-05 5.62758e-05 1.23791e-05 0.00039234 0.000646068 0.000148169 9.67333e-06 0.000105808 9.81735e-05 0.000217686 1.06537e-05 7.69049e-05 1.21694e-05 0.000425749 2.45838e-05 0.000114969 1.51654e-05 0.00049637 5.43902e-05 2.51542e-05 0.000396461 0.0327083 1.10025e-05 3.05155e-05 8.34939e-06 0.00152915 0.00035713 2.28315e-05 0.000776859 5.34892e-06 2.54148e-05 3.52656e-05 0.000389243 0.000389934 1.1601e-05 1.89651e-05 2.90455e-05 0.00010468 0.000396957 0.000153228 9.12109e-06 0.000387273 0.000191982 0.000144693 8.06637e-06 1.94882e-05 4.89373e-05 0.000703815 0.00015628 0.00011564 0.00039521 0.000405285 0.000136751 0.000774824 1.25244e-05 2.23064e-05 2.50246e-05 1.55722e-05 0.000434183 3.32867e-05 1.80921e-05 7.94687e-06 6.82889e-05 2.50176e-05 1.7825e-05 2.00659e-05 2.54279e-05 3.7849e-05 1.5304e-05 4.50623e-05 1.8099e-05 0.000880367 0.000277842 0.000409649 0.000291683 9.28586e-06 4.60221e-06 6.07297e-05 0.000436746 1.90547e-05 7.99663e-06 0.000255672 0.000507715 7.19417e-05 0.000257337 0.000169856 1.51378e-05 6.83275e-06 0.000103181 0.000285517 0.000595672 7.51695e-05 0.000467882 5.32081e-05 0.000440647 0.000239584 8.96e-05 1.18163e-05 0.000151908 2.55141e-05 0.000406085 0.000449596 0.000840714 0.000772935 6.38225e-05 0.000834777 0.000395571 8.6521e-05 0.000544616 2.77188e-05 2.82483e-05 0.000857559 9.58661e-06 0.000396257 1.13975e-05 9.67849e-06 1.37753e-05 0.000114881 0.000394178 3.36499e-05 0.000395277 9.87592e-06 0.000661393 1.15687e-05 8.96225e-05 9.54127e-06 0.00023214 0.000174813 9.94511e-06 8.43471e-05 1.6176e-05 3.12195e-05 1.05062e-05 1.61735e-05 3.97736e-05 7.05715e-05 9.95205e-06 2.81489e-05 0.00039239 0.000413792 0.000389597 0.000408758 1.43124e-05 3.7549e-05 0.000215555 8.77313e-05 2.16436e-05 9.39533e-06 0.000145398 2.29069e-05 1.42823e-05 1.64126e-05 6.40152e-06 1.57769e-05 0.000193745 2.94926e-05 7.11478e-05 5.29141e-05 0.000922927 0.000166207 7.28389e-06 0.000791701 9.34746e-06 9.8881e-06 0.000417619 0.000124984 3.70957e-05 0.000111436 1.6679e-05 5.8218e-05 0.000153212 6.75658e-05 0.000405647 8.2371e-05 5.58537e-06 4.09345e-05 0.000417806 7.28871e-05 0.000328638 0.000386417 1.85651e-05 5.16938e-05 0.000783144 7.63443e-05 2.63075e-05 0.000241695 1.63954e-05 0.000639357 0.000108732 9.41713e-06 6.48418e-05 0.000118376 1.44829e-05 1.1502e-05 1.41168e-05 0.000394485 6.44896e-06 0.00048127 0.000278852 4.52962e-05 1.65894e-05 0.000412779 1.9915e-05 1.75654e-05 1.42223e-05 0.000659316 6.36177e-05 0.000457786 0.000300092 0.000364165 0.000196966 0.00042683 7.81968e-06 1.60152e-05 0.000968435 4.21672e-05 0.000147196 5.8146e-05 0.00010713 0.000392186 1.6912e-05 0.000392957 0.000101111 1.03683e-05 0.00092118 1.10469e-05 6.5245e-05 8.59871e-05 0.000355744 0.000151322 0.000450358 1.53293e-05 8.98926e-06 5.69087e-05 0.000407059 6.8875e-05 1.1719e-05 8.1563e-06 0.00026424 8.3231e-05 1.14056e-05 0.000424894 2.29626e-05 1.08762e-05 0.000413462 4.21309e-05 2.89307e-05 1.14134e-05 6.30372e-05 0.000344393 0.000189569 8.8418e-06 3.01683e-05 8.21258e-06 0.00161125 3.06755e-05 5.32701e-05 2.40643e-05 6.19188e-05 6.9876e-06 0.00053243 6.46911e-05 0.000394893 1.39036e-05 8.94235e-06 9.03156e-05 8.13051e-06 3.46149e-05 5.9679e-05 9.86515e-06 9.95619e-05 9.58943e-06 0.000311363 0.000132448 0.000306248 3.706e-05 2.25955e-05 3.93728e-05 0.000609727 0.000316173 3.8657e-05 0.000224248 9.30809e-06 1.48428e-05 0.000461357 1.25136e-05 0.000435983 0.000194106 2.82841e-05 1.2471e-05 0.000400292 5.31252e-05 0.000147605 1.18566e-05 2.42425e-05 0.000157184 1.26181e-05 0.000403632 0.000122761 0.000452344 0.000225305 1.20375e-05 0.000193256 0.000393423 0.000367595 0.000397524 0.000398761 3.16193e-05 0.000154226 0.000261942 9.2101e-06 7.51284e-06 0.00014624 1.04713e-05 7.56385e-06 8.29662e-06 0.000692333 0.000398918 2.94366e-05 0.00107163 0.000419588 1.67264e-05 
6.95692e-06 2.96576e-05 9.63486e-05 3.69795e-05 3.15719e-05 4.68923e-06 0.00105384 0.00030957 0.000174536 7.80966e-06 0.000115954 7.29085e-06 0.000164402 0.000164834 2.00665e-05 0.000129253 0.000370309 0.00029275 9.40652e-06 0.000176678 0.000179234 4.67391e-05 1.29438e-05 0.000597924 0.000136129 0.000347392 5.34448e-05 9.49477e-06 2.15887e-05 0.000144263 6.8432e-06 0.000475371 1.99983e-05 0.000136277 0.000115351 0.000454644 0.000106329 8.00611e-06 0.000280318 8.03292e-05 0.00020732 9.90843e-05 3.08454e-05 4.52819e-05 0.000278557 0.000118971 0.000212067 8.85439e-05 0.000134387 0.00013428 0.000173401 0.000110224 0.000136131 9.69194e-05 0.000292079 0.000214991 0.000165862 6.9404e-06 0.000270215 0.000148502 0.000136831 0.000239968 6.80105e-06 3.97723e-06 0.000106756 0.000163028 4.44559e-05 0.000199149 1.50712e-05 9.069e-06 0.000545943 0.000306901 0.0004041 0.00041719 0.000150412 0.00027816 7.11726e-06 6.22176e-06 0.00059719 0.000260871 6.06695e-05 1.84008e-05 8.07015e-05 0.000313051 0.000125729 0.000175933 0.000210754 6.84715e-06 0.000192925 0.000242405 0.000258874 0.000229277 0.000184729 7.72844e-06 7.64817e-05 1.31792e-05 6.15384e-06 0.000176619 8.06647e-06 6.1272e-06 3.82694e-05 7.5931e-05 2.67651e-05 2.13951e-05 9.86412e-06 5.33604e-05 9.43795e-06 7.29046e-06 0.000377751 7.00697e-05 0.000216072 0.000182557 0.000173066 0.000132544 4.40748e-05 9.90261e-05 0.000161346 1.23576e-05 0.000154707 0.000334021 0.000165559 0.000181216 4.94534e-05 0.000317437 0.000353048 0.000293479 5.72598e-05 0.00019279 8.40946e-05 8.22718e-06 8.92774e-06 9.66943e-06 0.000172001 0.000170003 1.89781e-05 8.77619e-06 0.000124672 0.000165472 0.00010347 0.000135372 0.000385232 0.000195403 0.000479001 0.00013793 0.000223134 8.56833e-06 7.98021e-06 0.000110005 4.49405e-05 0.000369207 0.000153785 0.000151215 9.85103e-06 6.46357e-05 2.35284e-05 0.0001707 8.36864e-06 8.21354e-06 2.80956e-05 1.6939e-05 2.16227e-05 5.64827e-06 0.000255905 0.000203816 0.00063934 0.000626946 0.000182833 0.00033591 5.69954e-05 1.27857e-05 1.00992e-05 0.000103833 1.00249e-05 8.61891e-05 0.000419503 0.000296136 0.000522478 0.000262567 7.23539e-05 0.000266999 0.000150382 0.00094924 0.000176266 0.00028395 7.06309e-05 3.87726e-05 2.75e-05 0.000251238 0.000231664 5.46862e-06 0.000311055 3.43139e-06 0.000189167 1.35197e-05 9.03427e-06 1.45014e-05 0.00017943 6.00408e-06 0.000277318 0.000163414 0.000170642 1.24532e-05 0.000271695 0.000216277 3.10017e-05 1.46542e-05 0.000190911 0.000336437 1.16323e-05 1.22113e-05 1.50023e-05 0.00029371 0.000646942 0.000168947 1.35107e-05 7.82486e-05 6.32838e-06 0.000393947 0.000142833 8.21707e-05 0.000116033 0.000311395 6.10313e-06 0.000133977 0.000104873 0.000445717 2.06859e-05 2.18619e-05 1.32058e-05 0.000233214 3.05666e-06 1.66757e-05 9.67289e-06 4.39944e-05 0.000273942 0.000146684 1.16838e-05 0.000196459 0.00112095 1.3309e-05 0.000570501 0.000211189 0.000178313 0.00017159 0.00014583 4.21355e-05 0.000166201 1.18443e-05 0.000182421 0.000187562 0.000248553 3.89732e-06 8.38065e-06 7.62163e-05 0.000222741 5.68372e-05 7.54187e-05 1.3097e-05 1.52334e-05 0.000134114 0.000398044 0.000308197 0.000361668 0.00113088 2.90178e-05 0.000151542 0.000172113 5.92787e-05 2.47457e-05 8.68249e-05 0.000138685 1.19828e-05 4.28156e-06 0.000576235 0.000381988 0.000212516 1.08114e-05 2.63267e-06 0.000208453 1.35092e-05 0.000108573 5.336e-06 0.00126919 6.60917e-05 1.25172e-05 0.000184891 4.66388e-05 0.000181583 0.00061857 7.37528e-06 1.32542e-05 1.04651e-05 0.000161137 1.61219e-05 9.54115e-05 0.000259605 0.000170151 8.06128e-06 0.000315917 2.01261e-05 0.00019593 0.000171696 6.53074e-06 2.3301e-05 0.000103809 3.96423e-05 7.73948e-06 0.000133868 4.56774e-05 2.9641e-05 0.000202481 0.000217853 7.03583e-05 4.95207e-05 4.47291e-05 0.000118604 0.000276174 0.000304103 1.41468e-05 0.000446014 4.35628e-05 0.00123395 0.00063399 1.55925e-05 0.000246405 4.45922e-05 0.000201604 0.000166993 0.000151617 0.000200844 8.22512e-06 1.54913e-05 0.00021135 4.37482e-05 1.55361e-05 0.000108788 0.000196934 0.000290712 7.03034e-05 1.69273e-05 0.000179565 7.12717e-05 0.00024685 0.000268319 3.21965e-05 1.66491e-05 0.000143388 1.47477e-05 0.000426869 1.96284e-05 0.000232268 7.92168e-06 3.1106e-05 7.89457e-06 0.000143346 0.000453995 0.000308446 4.28808e-05 0.000311932 5.30432e-06 3.41863e-05 0.000103915 1.75106e-05 1.04356e-05 9.0056e-05 0.00021481 0.000270313 5.10729e-05 5.43399e-05 0.000212899 7.62875e-05 1.8008e-05 1.46351e-05 3.76116e-05 0.000263645 0.00011289 6.68267e-06 1.29226e-05 9.18779e-05 0.000190146 6.97404e-05 0.000336738 8.98612e-05 0.000273441 0.000136111 3.06714e-05 8.48723e-05 0.00016291 0.000166815 5.99234e-05 8.75572e-06 7.19035e-05 4.07544e-06 3.0452e-05 5.73549e-05 3.05835e-05 0.00030773 4.32108e-05 7.86493e-05 4.69357e-06 1.37324e-05 0.000192353 0.000110528 0.000422692 0.000444329 0.000261339 0.000226843 0.000135301 4.07905e-05 0.000147037 0.000359802 0.000116462 8.75701e-06 6.20509e-05 0.000371534 4.76424e-06 0.0004178 0.000186836 8.48395e-06 0.000445082 0.000471547 5.94149e-06 0.000680676 0.000186592 0.000227705 0.000152617 0.000140154 1.10982e-05 1.49194e-05 0.000304183 3.17047e-05 3.11292e-05 9.69513e-05 0.000263202 0.000177183 0.000201668 8.93983e-06 0.000178766 7.83584e-06 5.95493e-06 6.19586e-05 0.000187275 0.000186828 3.50968e-05 2.9966e-05 1.1308e-05 0.000172313 3.24616e-05 7.7396e-05 0.000262989 0.000138928 6.98098e-06 0.000312842 0.000605135 0.000444197 8.38638e-05 8.16765e-05 0.000137293 0.000347721 0.000140979 0.00034384 9.25232e-05 0.000131717 0.000138389 0.000181595 0.000173688 1.26948e-05 0.000164804 8.09668e-06 0.000116503 0.000163757 7.75067e-06 3.31599e-05 0.000184698 3.19907e-05 3.78635e-06 0.00016744 1.0638e-05 6.11846e-05 0.000298216 0.000171533 7.80431e-06 0.000282571 1.6893e-05 0.000211809 8.1133e-06 0.000123302 0.000169295 0.000151358 0.000168336 0.000394406 3.28097e-05 6.44529e-05 0.000134135 2.47848e-05 6.25024e-05 2.68642e-05 0.000107804 0.000311213 3.32253e-06 0.00029018 6.96456e-05 9.16337e-06 4.47008e-05 0.00336413 0.0001366 0.000501192 5.36073e-05 0.000317254 6.05466e-05 0.000181151 6.56556e-05 0.00031323 0.000117349 1.55098e-05 0.000261849 0.000163442 1.59428e-05 0.000232775 0.000872562 0.00161558 1.75991e-05 0.000158023 0.000236128 8.51906e-05 1.7889e-05 0.000411734 2.99609e-05 0.000152764 1.10035e-05 0.000123774 0.000350475 0.000168328 4.6654e-05 0.000519444 0.00010112 0.000152685 4.77126e-05 1.43441e-05 0.000277205 0.000175563 2.74051e-05 7.7586e-05 2.98985e-06 1.91405e-05 8.06326e-06 5.03093e-05 0.000151225 3.62676e-05 1.62354e-05 9.00583e-06 8.9866e-06 0.000178485 0.000456598 0.000149306 0.000423127 0.000226118 4.29882e-05 0.00028262 9.81275e-05 0.000144683 0.000303004 8.94025e-05 0.000315066 4.99602e-05 5.38451e-06 9.20676e-06 3.36217e-05 0.000380689 0.00118409 4.52366e-06 0.000124053 0.000389752 0.00016983 0.000134192 1.30024e-05 0.000188298 5.55047e-06 5.73567e-06 2.63992e-05 0.000224908 4.2728e-06 0.000172444 7.7019e-06 0.000171815 0.000240062 0.000230941 0.000103767 0.000203388 8.09546e-06 0.000138382 0.00507374 0.000136176 0.000262427 0.000229655 0.000257786 0.000185014 0.000138483 0.000532414 0.517621 0.000120819 0.000201654 0.000178089 4.44741e-05 1.55408e-05 0.000164746 0.000891624 4.13122e-06 0.00024313 0.000275509 0.000335954 0.000473926 4.93335e-05 0.000218827 1.5082e-05 0.00020326 2.92147e-05 0.000151535 9.73257e-05 0.000305609 9.87327e-05 0.000156834 0.000316178 1.09035e-05 1.39053e-05 0.000204204 1.05269e-05 9.94324e-06 0.00027506 0.000550013 1.73777e-05 0.000114909 0.000401672 9.01795e-05 0.00011081 6.47972e-05 0.000190242 6.82474e-06 0.00016958 0.000144476 0.00018448 0.000171985 0.000219119 4.83366e-05 0.000297491 2.66042e-05 1.44895e-05 0.000286019 1.08848e-05 7.54556e-06 0.000166014 0.000449416 0.32032 6.9978e-06 7.80811e-05 1.18263e-05 8.8517e-05 9.46383e-05 5.65302e-05 0.000369504 4.20306e-06 2.09279e-05 0.0001505 0.000177094 0.00030325 0.000104423 8.76003e-05 0.000478552 0.000532278 1.16065e-05 0.000235717 0.000168091 0.000211006 6.91063e-06 0.000279801 0.000252179 3.47393e-05 5.46223e-05 9.53848e-06 0.000137975 0.000185787 6.62591e-05 0.000201689 1.01792e-05 9.14113e-05 0.000376523 2.41251e-05 4.25526e-05 9.8176e-06 0.000182898 0.00015328 0.000144321 1.57462e-05 0.000304277 2.82013e-05 2.36545e-05 8.89744e-05 8.10187e-05 0.000594155 0.000140078 0.000329247 6.77903e-05 0.000138657 0.00118605 1.04818e-05 3.80117e-05 2.06774e-05 0.000219151 5.34298e-06 0.000114879 5.41738e-06 9.47328e-06 7.00252e-05 9.0038e-06 5.23689e-06 0.000669043 0.000222535 0.0001997 4.21471e-06 6.40476e-06 0.000264244 0.000193086 4.79928e-06 2.03782e-05 6.02597e-05 0.000312016 0.00020772 0.000165139 9.30558e-06 1.05307e-05 0.000165869 2.04152e-05 1.98674e-05 2.50362e-05 0.000183411 3.61298e-05 0.000370124 0.000496396 0.00018599 0.000172966 9.791e-06 0.000173601 0.000166721 0.000270092 3.77108e-06 0.000182272 1.09449e-05 0.000173019 0.000175338 0.00121394 0.000432198 2.41022e-05 0.000372133 6.04287e-05 1.65523e-05 0.000254719 0.000192227 5.73474e-06 0.00016659 0.00011101 0.000141674 0.000293061 8.69855e-06 0.000232337 0.000225451 0.000170497 0.000244993 0.000172988 0.000317958 0.000209736 0.000104308 2.60763e-05 1.59159e-05 0.000254634 0.000354591 8.04546e-06 6.61001e-05 0.000170832 2.53925e-05 5.74031e-05 5.94408e-05 0.000200416 0.000329144 2.18041e-05 9.02071e-05 9.58266e-06 0.000225842 0.000195096 6.77575e-05 2.1933e-05 0.000122272 3.24854e-05 9.01397e-06 4.03567e-06 7.17152e-05 0.000219143 0.00020282 0.000195886 3.49199e-05 1.74514e-05 0.000110937 0.000187509 0.000269416 7.68465e-06 0.000240761 0.00031263 0.000399668 6.90582e-05 0.000281542 6.15414e-06 5.10221e-06 2.00517e-05 8.24202e-05 1.21375e-05 1.83762e-05 1.98955e-05 1.25827e-05 0.000166121 1.91365e-05 1.28268e-05 0.00016388 2.275e-05 0.000506912 2.85724e-05 0.000268254 5.11193e-06 8.48533e-05 0.000322181 7.41594e-06 0.000163532 0.000645337 0.000342039 0.000347798 6.97596e-05 0.000303778 3.71071e-05 0.00019102 0.000265738 0.000109578 2.94495e-05 4.66855e-05 1.30377e-05 0.000140711 4.55895e-05 0.00019234 0.000187153 6.39279e-05 0.000126808 0.000294415 0.000336244 1.98241e-05 0.000291427 6.25395e-06 0.000219664 0.00023287 7.52407e-06 8.36778e-05 0.000168484 0.000326027 5.35224e-06 0.000210416 0.00015926 0.000263002 0.000330944 0.000191044 0.000183178 0.000200965 6.45823e-05 0.000150011 6.28095e-05 7.61912e-06 3.86857e-05 3.76785e-05 7.38343e-06 9.9062e-06 9.93375e-06 0.000224372 0.000131015 4.6955e-05 1.45037e-05 0.00016208 1.081e-05 0.000116254 6.99997e-05 0.000296892 0.000137773 4.72307e-06 5.46109e-05 0.000321463 1.29188e-05 7.03033e-06 7.25972e-05 0.000195985 0.000121013 0.000390343 2.55253e-05 0.000351899 6.83075e-05 0.000170957 6.3889e-05 6.86541e-06 8.28242e-06 0.000228526 0.000417876 3.29907e-05 9.79211e-06 4.70493e-05 0.000438188 9.32808e-05 0.00013933 8.17658e-06 6.73182e-05 0.000141422 7.95502e-06 0.000352741 3.82126e-05 0.00023705 0.000381751 0.000298566 2.83406e-05 0.000139203 0.000454901 5.77092e-05 0.000281208 0.000149591 0.000319988 0.000347183 8.28069e-06 0.000191954 1.0274e-05 3.97391e-05 0.000177117 4.56761e-05 9.51971e-06 0.000138618 9.32812e-06 0.000180013 0.000170334 7.07961e-05 9.86594e-05 0.000173992 3.96442e-05 0.000137644 4.96184e-05 0.000133437 9.19889e-06 1.19192e-05 0.000265703 2.84711e-05 5.36049e-06 0.000407234 0.000168807 2.75791e-05 0.000395069 0.00022026 0.000490437 1.62393e-05 2.46613e-05 0.000299167 5.5061e-05 0.00038752 0.000143148 9.93854e-05 1.50558e-05 0.000172771 0.000198331 4.74223e-06 0.000124645 3.43047e-05 9.67874e-05 6.07798e-05 1.07579e-05 0.000296193 0.000190352 1.10201e-05 0.000171029 0.000175848 7.13579e-05 0.000611618 0.000210296 1.93841e-05 1.69535e-05 2.82587e-05 3.41194e-05 0.000340262 5.99751e-05 1.26407e-05 0.000217921 0.000137928 0.000172165 9.71383e-06 0.000282076 3.32387e-06 5.67552e-06 4.08007e-05 0.000362106 0.000199538 0.000421824 0.000276772 2.39496e-05 
4.82083e-05 1.60204e-05 9.33352e-05 0.000650993 3.35349e-05 1.85242e-05 0.000475975 0.000294939 3.07255e-05 3.27862e-05 0.000154339 0.000386446 2.02996e-05 0.000369233 3.66319e-05 9.98827e-05 3.47858e-05 0.000113957 2.18635e-05 0.00023122 1.71181e-05 4.06872e-05 4.81644e-05 0.000429639 1.36844e-05 1.74802e-05 7.3159e-05 4.63596e-05 0.000722325 0.000460635 0.000108906 0.000117881 5.36098e-05 0.00074667 9.57909e-05 0.000370341 2.07429e-05 3.64402e-05 0.000370177 0.000226351 7.40043e-06 0.000381701 2.54783e-05 5.79616e-05 0.000387986 2.07958e-05 0.000891138 0.000151621 1.49284e-05 6.86924e-06 4.31062e-05 0.000117424 1.45868e-05 0.00022355 2.87965e-05 2.69998e-05 0.000402692 7.05377e-06 0.000115816 9.4656e-05 3.29383e-05 1.37704e-05 4.69299e-06 1.70414e-05 0.000400756 2.90028e-05 1.81877e-05 2.13338e-05 0.000536132 6.67058e-06 0.000250066 0.000709519 3.39415e-05 0.000229378 0.000217026 2.12479e-05 6.54936e-05 3.86245e-06 0.000156152 0.000322865 0.000104708 0.000110369 0.000394296 0.000128921 0.000130665 0.000807349 6.47124e-05 1.89802e-05 0.000232316 0.000284077 2.78468e-05 4.77448e-05 9.08624e-05 0.000377313 4.44506e-05 1.19706e-05 1.69527e-05 0.000151625 6.01641e-05 0.000371716 1.37356e-05 0.000120528 0.00018199 0.000557884 1.78915e-05 1.41313e-05 3.97047e-05 2.06274e-05 0.000143499 5.06844e-05 0.000371666 3.74863e-05 8.35024e-05 0.000150233 1.93413e-05 2.43384e-05 0.000432715 0.000217097 5.53151e-05 0.000471968 2.42965e-05 2.34565e-05 0.000191187 0.000656585 2.01235e-05 2.20052e-05 0.000105917 0.000327363 0.000369466 1.15368e-05 3.30381e-05 2.48854e-05 2.43332e-05 1.77417e-05 9.47882e-06 5.33736e-05 0.000249304 2.17782e-05 6.01082e-05 1.82366e-05 9.43466e-05 0.000880999 0.000147432 7.96201e-06 0.000168679 0.000196731 0.000390835 2.99309e-05 0.00029629 1.62673e-05 0.000423135 0.000403077 0.000378601 4.69971e-05 0.000112802 8.37817e-05 2.17409e-05 1.06234e-05 7.28883e-06 8.05382e-05 0.000332688 5.37629e-06 0.000398576 0.000737884 4.29059e-05 0.000371859 2.96008e-05 0.000452222 2.88422e-05 0.000381162 0.000141251 0.000232133 0.00079004 0.000620125 0.000167523 6.43724e-05 0.000170063 1.72275e-05 2.52612e-05 0.000370599 0.000561851 0.000114207 0.0005015 0.000577737 0.000156175 2.08047e-05 1.80612e-05 0.000481616 0.000186931 3.70992e-05 0.000211697 0.000359708 0.000411289 2.67173e-05 6.64203e-06 0.00037587 1.13062e-05 6.00233e-05 1.67208e-05 9.50486e-06 2.93753e-05 8.97399e-06 0.000380899 0.000327473 0.000382096 1.76198e-05 0.000162609 0.00067028 0.00038995 3.15668e-05 4.18407e-05 5.72752e-05 0.000442335 1.93021e-05 0.000372811 0.00123205 1.32843e-05 2.6718e-05 0.020703 3.14761e-05 8.97054e-06 1.02159e-05 2.4995e-05 1.59751e-05 2.56981e-05 0.000589627 0.000592884 0.000203224 4.38109e-05 7.92929e-06 1.59191e-05 0.000108031 0.000355365 3.17389e-05 0.00020761 0.000312214 4.40184e-05 3.40405e-05 6.87888e-05 0.000215094 5.3943e-05 0.000224778 0.000514436 0.00029475 0.000215057 2.42393e-05 4.90484e-05 3.48457e-05 2.31756e-05 1.94236e-05 7.91173e-06 2.90067e-05 1.31889e-05 0.000280977 5.25496e-05 0.000490925 5.26748e-05 3.12825e-05 0.000140918 5.31962e-06 3.35733e-05 1.11263e-05 0.0003424 9.39637e-06 2.5548e-05 0.000113495 0.000181915 6.55114e-05 0.000227201 0.00117042 8.59931e-05 3.31088e-05 0.000350106 0.000518718 0.000203662 5.78662e-05 2.0945e-05 4.61443e-06 0.000117923 5.70154e-05 4.25957e-05 6.51071e-05 3.51194e-05 0.000461576 0.000362242 3.58535e-05 4.69949e-05 0.000107449 0.000162387 7.73363e-06 3.27936e-05 3.21118e-05 5.32963e-05 7.2178e-05 3.34675e-05 6.537e-06 3.55112e-05 0.000216857 8.7009e-05 4.71823e-05 9.1282e-05 8.17873e-05 1.35365e-05 0.000114585 0.000212054 0.000382586 0.000169273 0.00019985 0.000309135 1.97811e-05 0.000776949 4.02599e-05 0.000124132 0.000374258 0.000867471 0.000956163 0.000344927 0.000183531 0.000161602 0.000103078 3.89736e-05 2.5255e-05 0.000667068 0.000125593 1.72172e-05 0.00016175 4.7577e-05 3.14976e-05 2.66218e-05 0.000110488 0.00134343 0.000164058 0.000404246 0.000407202 3.09522e-05 0.000400933 5.13864e-05 0.000366482 7.33405e-05 2.50635e-05 1.00229e-05 2.17588e-05 0.000161825 3.80029e-05 0.000293766 0.000490948 6.45442e-06 6.5709e-05 0.000715222 6.9348e-05 1.07716e-05 3.78399e-06 6.97305e-05 0.000436253 0.000194339 1.96864e-05 0.000726323 2.38041e-05 6.78227e-05 1.99895e-05 7.67448e-05 3.49724e-05 6.42231e-05 3.31389e-05 0.000139062 0.00027124 0.000316822 9.10825e-05 0.000376339 2.67353e-05 5.95525e-05 5.69017e-06 9.35593e-05 5.02604e-06 8.60126e-05 2.70731e-05 0.00010164 2.36048e-05 2.31917e-05 0.000181129 5.98447e-05 0.000124246 0.0009477 5.3205e-05 0.000176956 0.000216751 9.80858e-05 5.97923e-05 1.38659e-05 0.000392441 5.44478e-05 1.96752e-05 1.94745e-05 0.000142354 1.29078e-05 2.97568e-05 0.000373848 0.000479414 0.000476278 1.89208e-05 1.3369e-05 2.6928e-05 0.00030089 0.000178634 0.00109862 5.60327e-05 0.000369328 0.000223872 0.00034186 4.38914e-05 5.51364e-05 2.32739e-05 0.000385606 1.74048e-05 0.000492459 8.79331e-05 1.22212e-05 5.5668e-05 7.47578e-06 0.000575855 7.04135e-05 0.000395447 0.000205963 0.000302575 0.00021263 0.00019302 3.33084e-05 0.000383341 3.40299e-05 0.000181646 1.77173e-05 2.19376e-05 9.91663e-06 1.56817e-05 0.00044463 0.000423583 0.000278385 0.00013405 3.69783e-05 8.66565e-05 0.000222758 0.000149635 1.84266e-05 0.000214977 9.71977e-05 0.000361996 0.000174042 0.000121883 3.46685e-05 9.29663e-05 2.75353e-05 2.32807e-05 3.64535e-05 2.73233e-05 0.000104061 0.000409942 1.81233e-05 3.17374e-05 7.85493e-05 1.08533e-05 2.61201e-05 0.000263038 0.000888941 3.54888e-05 0.000564179 4.65402e-05 2.29548e-05 0.000391763 3.79663e-05 2.75994e-05 3.69703e-05 0.000355693 5.58346e-06 0.000386512 3.22114e-05 0.000360486 7.84922e-05 0.000358881 0.000422754 0.000129977 3.39598e-05 0.000448038 9.88228e-05 2.72773e-05 0.000414525 2.28102e-05 0.000795227 1.35083e-05 0.000575838 4.94123e-06 0.000550592 0.000388094 0.000132219 0.000462733 0.000386897 4.74208e-05 0.000502332 3.71139e-05 0.000270925 9.0406e-06 4.5078e-05 1.59907e-05 0.000138063 3.69434e-05 0.000222436 0.000231228 0.00158144 1.76472e-05 0.000196629 1.85557e-05 0.712841 9.9526e-06 6.14208e-05 2.42534e-05 0.000124173 0.000178131 8.48614e-05 2.1283e-05 6.7666e-05 0.000122667 3.62233e-05 0.000178785 3.36572e-05 0.000137091 0.000133222 7.59112e-06 3.38705e-05 4.45601e-05 3.89449e-05 0.000456977 3.12981e-05 7.46143e-05 3.67865e-05 3.94774e-05 0.000802868 0.000185809 7.65391e-05 4.27166e-05 0.0136651 0.000294021 3.01427e-05 1.53697e-05 0.000389557 2.7455e-06 2.98508e-05 0.000500635 1.0252e-05 0.000538025 2.28423e-05 1.32706e-05 1.68577e-05 6.91576e-06 0.000562954 0.000370018 0.000117865 0.00117309 0.000821841 0.000361349 4.76077e-05 0.000168726 2.87985e-05 5.66863e-05 0.00015812 3.80135e-05 0.00059997 1.45263e-05 0.000152217 1.46771e-05 0.000362243 9.05693e-05 1.43879e-05 3.4971e-05 5.5657e-05 1.99051e-05 1.69994e-05 1.67526e-05 0.000171551 4.50375e-06 0.000273733 3.58036e-05 0.000381334 1.79212e-05 3.06034e-05 0.000294761 0.000444988 2.74295e-05 9.43467e-05 1.54605e-05 0.000446364 1.77594e-05 0.000378813 0.0278763 1.10313e-05 0.000112921 0.00028059 4.89371e-05 0.000319928 2.79689e-05 4.09193e-05 4.79167e-05 4.2322e-05 4.18253e-05 0.000554336 4.39302e-05 1.81721e-05 0.000366327 0.00148156 0.000361849 0.000172501 0.000439555 1.47552e-05 0.000442031 1.32429e-05 0.000202385 0.00012412 7.14975e-05 0.000702833 5.13784e-05 3.57783e-05 0.00036604 0.000112141 0.000388547 0.000573349 0.000104108 3.14303e-05 3.64529e-05 2.25171e-05 1.01362e-05 0.000512844 0.00133101 3.44199e-05 2.50866e-05 0.000334761 0.000441373 0.00108118 0.000395224 7.10307e-05 0.000369814 5.95474e-05 2.08022e-05 6.67593e-05 0.000106477 0.000217613 0.000143457 5.3285e-05 7.39394e-06 2.89141e-05 4.56984e-05 0.000367284 1.06164e-05 0.000108384 0.000235576 0.000116524 0.000370197 0.000487286 0.000743413 3.61395e-05 8.6533e-05 0.000229544 0.000190945 6.26371e-06 0.000512269 6.11287e-06 0.000164579 4.18931e-05 0.000146851 0.000506051 0.000549102 2.90645e-05 0.000462406 0.000371784 0.000413118 2.82405e-05 5.27663e-05 0.000114074 5.48686e-05 8.70781e-05 8.77594e-05 0.000158071 1.96459e-05 0.000110415 3.96282e-05 9.35376e-05 0.000125644 3.90608e-05 0.000215819 8.64085e-05 0.000132985 8.26276e-05 2.52991e-05 0.000228898 0.000138639 6.90885e-05 0.000720775 6.20463e-05 0.000305962 1.60891e-05 0.000694623 1.54625e-05 4.37655e-05 3.34736e-05 0.000151095 5.90594e-06 2.13719e-05 3.88309e-05 4.81723e-05 6.59861e-05 0.000364776 0.000378081 2.46636e-05 2.08639e-05 3.3696e-05 0.00010956 0.000370101 0.00011993 0.00100183 7.7482e-05 8.54848e-05 0.000369524 2.80613e-05 4.70446e-05 0.000382868 1.34413e-05 3.76203e-05 7.23432e-05 0.000567282 0.0145168 0.000368278 9.01536e-05 2.17208e-05 5.15105e-05 5.52444e-05 1.98005e-05 7.35071e-05 4.72622e-05 0.000213461 6.5445e-05 0.000201085 6.8119e-05 0.000377054 0.000172895 3.1315e-05 1.86261e-05 1.58018e-05 1.64767e-05 1.84485e-05 1.10261e-05 2.6752e-05 3.48708e-05 0.000652227 3.20852e-05 3.34483e-05 0.000625959 4.57323e-05 4.19764e-05 2.2128e-05 4.07266e-05 0.000411367 0.000231034 0.0003228 5.92643e-05 0.000378865 0.000221643 7.23095e-05 0.000109109 0.000372871 0.000639367 3.02552e-05 0.000360791 0.000858001 0.000388596 0.000109388 0.000159537 5.66124e-05 5.60344e-05 0.000129698 0.000135848 0.000524418 2.85597e-05 0.000194111 0.000319458 0.00046406 0.000251873 5.00559e-05 7.63348e-05 2.82476e-05 0.000142415 1.78343e-05 2.63741e-05 0.000394372 4.51986e-05 2.78665e-05 1.94294e-05 0.000381616 0.00038897 0.000135738 1.65928e-05 0.000107751 0.000151455 2.27062e-05 6.92883e-05 0.000540382 7.08083e-06 0.000378154 0.000149202 0.00018739 4.34057e-05 0.000228591 0.000215749 1.94387e-05 9.86529e-06 2.32858e-05 0.000465332 1.81965e-05 1.85972e-05 0.000364822 0.000374219 3.24801e-05 0.000392383 3.26971e-05 0.000703182 1.89237e-05 0.000396162 2.17901e-05 9.76608e-05 8.93319e-06 3.57195e-05 0.000693008 0.0220432 5.87726e-05 0.00645644 1.60086e-05 0.000391707 2.78075e-05 1.75031e-05 0.000404903 0.000511493 7.676e-05 1.44523e-05 8.93877e-05 0.000374879 6.62971e-06 4.01843e-05 0.000465141 1.16395e-05 6.43206e-05 6.61455e-06 1.31115e-05 0.000170996 0.000419998 6.24177e-05 2.44267e-05 2.34167e-05 0.000235491 2.67704e-05 0.000369802 1.9841e-05 0.000102308 5.60963e-05 0.000603472 4.83522e-05 1.15411e-05 0.00037532 2.20937e-05 4.41128e-05 0.000276101 2.20169e-05 0.000132832 9.42439e-05 0.000516539 1.70485e-05 2.1789e-05 9.64461e-05 2.62616e-05 3.38354e-05 2.16212e-05 9.64015e-05 3.96627e-05 0.000383014 0.000903877 0.000110228 6.20994e-05 1.38089e-05 0.000390534 0.000460643 0.000131598 0.000179561 0.000343976 0.000699727 3.39397e-05 7.66196e-05 0.000477003 0.000366146 0.000222182 2.19631e-05 2.27424e-05 4.87096e-05 0.000162296 0.000453978 2.28082e-05 0.00010651 0.000503798 0.00088556 1.72874e-05 1.74282e-05 2.0502e-05 1.51751e-05 0.000272793 2.27438e-05 2.53055e-05 2.21997e-05 0.000503731 4.48802e-05 0.000152752 2.70933e-05 2.74321e-05 0.000150155 0.00011692 0.000376049 2.51779e-05 0.000379482 4.56988e-05 0.000418415 0.000118296 2.08969e-05 1.54797e-05 0.000425483 0.00043262 0.000405501 0.000364248 3.37705e-05 8.86386e-06 0.000170118 0.000134828 0.000561495 2.49599e-05 0.000197551 0.000369968 0.000835338 4.43261e-05 4.54822e-05 4.71646e-05 0.000719981 0.000164734 9.13391e-06 3.30836e-05 5.32582e-06 1.22725e-05 1.20852e-05 5.36737e-06 2.04242e-05 1.47495e-05 0.000208782 7.95399e-05 4.14504e-05 0.000363976 5.25809e-05 6.47663e-05 0.000519453 0.000309039 7.43491e-05 3.04456e-05 2.96369e-05 2.7328e-05 0.000163729 4.19067e-05 8.26306e-06 3.18465e-05 0.000401512 6.0506e-05 0.000734266 0.000531075 2.4759e-05 0.000374185 0.000423191 0.000403162 8.74631e-05 0.000379595 0.000630047 8.57174e-06 6.11986e-05 2.07669e-05 6.32111e-06 0.000174084 0.000169136 4.19144e-05 7.97377e-06 0.000544709 0.000379004 3.25736e-05 3.02358e-05 2.71864e-05 1.47174e-05 1.39192e-05 0.000124485 0.000159808 0.000233971 0.000419778 0.000295156 0.0003281 
1.45993e-05 1.50201e-05 0.000208008 1.46704e-05 2.15433e-05 1.14873e-05 0.000455464 9.76512e-05 0.000418838 9.48862e-06 0.000132743 9.70202e-06 0.000281305 0.000106871 1.61951e-05 0.000125631 0.000119145 0.00069877 9.49847e-06 0.000228353 0.000180194 3.98649e-05 8.38755e-06 0.000265808 0.000168934 0.000366256 7.4078e-05 1.43363e-05 2.52076e-05 0.000198 1.14521e-05 0.000161503 4.88533e-06 2.85304e-05 3.74225e-05 0.000427626 5.21878e-05 7.07969e-06 0.000140848 3.75718e-05 0.000227853 7.18205e-05 1.16628e-05 1.38739e-05 0.00015925 5.37211e-06 0.000404808 0.000382957 0.000164898 0.000173795 0.000165566 0.000114499 0.000305778 0.000144756 0.000198885 0.00023966 5.08341e-05 3.28008e-06 0.0001903 7.16174e-05 0.00019314 0.00019321 6.93979e-06 9.00009e-06 0.000139741 0.000138342 4.89719e-05 0.000173653 0.000347022 3.7175e-06 0.000166607 0.000269504 0.00025686 0.000161272 0.000208887 0.000341387 0.000200637 5.97611e-05 0.000677156 0.000117521 7.72531e-05 1.77829e-05 8.51148e-05 0.000112064 0.000372389 0.000832027 0.000218921 4.78335e-06 0.00022451 4.92068e-05 0.000306349 0.000100789 9.98763e-05 0.000191335 2.07044e-05 1.03217e-05 7.2099e-06 0.000152134 7.81565e-06 9.84803e-06 2.75742e-05 0.00022847 9.58362e-05 3.6016e-05 0.000114781 3.15979e-05 9.31373e-06 5.20395e-05 0.000656007 3.70145e-05 0.000209809 0.00069102 0.000453212 1.45142e-05 0.000179861 4.69499e-05 0.000508609 5.78328e-06 0.000169369 0.000455123 0.000128769 0.00020264 4.34596e-06 0.000442895 0.000288879 1.9802e-05 0.000186145 0.000119545 2.42672e-05 6.28599e-06 7.1876e-06 8.6505e-06 0.000189989 0.000323163 0.000140742 4.31367e-06 0.000950192 0.000101755 0.000141811 0.000180459 0.000181752 0.000246489 0.000416241 0.000161661 0.000225438 9.53706e-06 3.90082e-05 7.95512e-05 1.01201e-05 0.000108119 0.000157409 0.000167857 8.89575e-05 0.00020527 8.19771e-05 0.000179666 1.65506e-05 3.95719e-06 1.34198e-05 1.29769e-05 3.06479e-05 3.95409e-06 0.000294706 0.00010242 0.000452207 1.3033e-05 0.000114013 0.000290198 4.71546e-05 9.83634e-06 7.13616e-06 7.27395e-05 3.52135e-05 1.13961e-05 0.000521934 0.000308824 0.000381637 1.44987e-05 6.48729e-05 0.000385402 0.000106763 0.000502207 0.00021538 0.000128115 9.78173e-05 0.000153694 7.11918e-06 0.000216607 0.000101334 0.000105866 0.000397989 7.78592e-06 4.12842e-05 6.38702e-06 1.81244e-05 6.21289e-05 0.000106164 6.79854e-06 0.000107972 4.20301e-05 0.000317521 5.48112e-06 1.87446e-05 0.000383633 8.01362e-05 1.76676e-05 8.2776e-05 0.000257846 0.000157557 1.32805e-05 0.000110436 0.000766364 0.00048516 0.000102975 9.02438e-06 0.000446454 9.05664e-06 0.000341949 0.00018011 0.000132674 0.000174583 0.000250202 0.000432998 5.99505e-05 0.000268555 0.000375892 0.000106205 9.20638e-06 1.78442e-05 0.000304798 1.98394e-05 6.18202e-05 4.93091e-06 1.27656e-05 0.000303624 9.87838e-06 0.000120994 0.000149118 0.00126844 2.01467e-05 0.000359674 0.000264595 0.000146851 0.000105675 0.000492932 5.88252e-06 0.000242321 3.18556e-05 0.000294281 0.000105194 0.000234012 3.2967e-06 5.62181e-06 0.00010525 0.000145036 8.96157e-05 1.01442e-05 0.000117768 0.000500845 0.00016006 0.000510369 0.00028795 0.00127961 3.85785e-06 2.52814e-05 2.09613e-05 0.00052709 0.000102923 1.31088e-05 9.37379e-05 0.000135488 1.75743e-05 3.43388e-06 0.000167183 0.000438023 0.000171787 4.68271e-06 2.71256e-06 0.000148419 1.80999e-05 1.06558e-05 0.000136433 1.31421e-05 5.79493e-05 8.81415e-06 0.000308162 6.20853e-05 0.00012234 8.78228e-05 5.60785e-05 2.72875e-05 4.00539e-05 5.28292e-05 7.55479e-05 0.000912132 0.000176875 0.000123763 1.04886e-05 0.000439471 0.000131607 0.000178887 0.000131278 1.15415e-05 1.78071e-05 3.57142e-05 0.000109798 0.000190424 0.000220904 3.83294e-05 0.000143931 0.000137345 0.000226422 4.60694e-05 4.20579e-05 7.68325e-05 5.75447e-05 2.48597e-05 0.000288454 8.31874e-05 0.000364038 0.000117747 0.000526522 0.000303528 0.000428229 6.56964e-06 2.95076e-06 7.9162e-05 0.000106608 0.000247487 0.000361135 0.000192906 9.61159e-06 0.00016476 0.000158761 7.56482e-05 0.000241188 0.000225484 0.000201176 7.10909e-05 9.73106e-06 0.000194778 7.02987e-06 0.000538494 0.00032285 2.40591e-05 3.81857e-05 0.0001975 5.50121e-06 0.000275671 7.5107e-06 0.000163207 3.3786e-05 6.91442e-05 8.8958e-05 0.000210478 1.79303e-05 0.000418872 3.01865e-06 0.000433405 0.000401619 2.88298e-05 2.49499e-05 9.11487e-05 7.44654e-06 1.05774e-05 3.73014e-05 0.000500227 7.83623e-06 0.0002665 0.000203053 7.5917e-05 7.30396e-06 8.29125e-05 1.89095e-05 0.000398173 0.000328206 4.52351e-06 4.1131e-05 2.2172e-05 0.00012078 4.75025e-06 4.62636e-05 0.000430413 0.000217155 0.000141064 3.21733e-05 7.8567e-05 0.000114471 0.000140003 9.89369e-06 1.26759e-05 4.16771e-05 6.06946e-06 0.000109466 8.45184e-05 0.000116157 0.000428653 7.20332e-05 0.000157107 4.52194e-06 8.67869e-05 0.000149003 0.000491216 0.000484771 0.000432895 0.000280342 0.000226572 0.000165552 5.45672e-05 0.000153292 0.000229843 0.000136859 1.63586e-05 0.000154026 0.000225335 4.34695e-06 0.000637628 0.000183166 3.68144e-06 0.000229841 0.000173334 0.000211826 0.000464942 7.27505e-05 9.13455e-05 0.000465745 0.00021438 4.17077e-05 4.28063e-06 0.000191286 2.45852e-05 6.25787e-06 0.000142392 0.000236507 0.000156887 9.35467e-05 1.2115e-05 0.000127492 6.81487e-05 3.88245e-06 6.71518e-05 0.000300639 0.000199543 1.45987e-05 5.56728e-05 7.49593e-06 0.000108619 7.49025e-06 0.000113116 0.000522494 0.000171286 7.02631e-05 0.000265666 1.05941e-05 0.000323577 0.000110719 7.68188e-05 0.000168252 0.000275162 0.000164013 0.000248816 7.3934e-05 7.5429e-06 0.000184327 0.00018337 0.000110019 4.35196e-05 3.22878e-05 8.3355e-06 0.000452538 0.000102623 1.27207e-05 5.88153e-05 0.000334774 2.64899e-05 6.78971e-06 0.000226103 3.47254e-05 1.58499e-05 0.000134962 0.00019087 4.3979e-05 0.000289161 1.78191e-05 0.000314008 8.87605e-06 3.30306e-05 0.000105972 0.000118182 0.000180165 0.000197563 0.0001107 1.2752e-05 0.000170123 1.10883e-05 4.18929e-05 4.14576e-05 0.00012268 0.000299763 9.90648e-06 0.000280595 1.14396e-05 1.5584e-05 3.17601e-05 0.000173264 0.000227906 0.000231201 0.000371821 0.000320616 0.000123195 0.00690998 6.48587e-06 0.000157852 0.000104627 0.000360192 0.000422491 9.81106e-05 5.67416e-06 0.000209123 0.000471617 0.000707262 7.81129e-06 0.000315919 0.00035565 0.000176555 3.84498e-06 0.000261563 2.61479e-05 0.000199181 5.92408e-05 0.000135907 0.000441932 0.000105311 8.66203e-06 0.000422078 0.000163016 0.000293118 2.69494e-05 2.47506e-05 1.89423e-05 0.00011153 6.54211e-05 0.000336819 2.5058e-06 5.51025e-06 1.34969e-05 3.61084e-05 0.000173252 5.70386e-05 0.000391967 9.91322e-05 2.31897e-06 0.000126132 0.000523753 0.000510063 0.000363692 0.000256317 4.97174e-05 0.000323882 7.92491e-05 8.83918e-05 1.40277e-05 6.11183e-06 0.000189385 3.77523e-05 8.94624e-06 6.23805e-05 3.38128e-05 0.000264217 0.000250206 7.64919e-06 8.3067e-05 0.000342868 9.80936e-05 0.000169358 8.09388e-06 0.000192466 4.35445e-06 0.00010315 1.68347e-05 0.00032224 4.41196e-06 0.000103031 5.7028e-05 0.000195815 0.000192417 0.000176498 0.000107007 0.000218407 9.2495e-05 0.000177672 0.00514815 4.25201e-05 0.000166718 0.000163658 0.000234641 0.0002958 0.000191737 0.000350453 0.62631 0.00034869 0.000340001 5.85509e-05 5.04065e-05 7.80257e-05 0.000205598 0.000124249 6.37427e-06 0.000436104 3.25382e-05 0.000172232 0.000320534 3.84664e-05 0.000140826 3.94934e-05 0.000123016 3.91692e-05 0.000205102 6.44406e-05 0.000359687 6.69166e-05 0.000279734 0.000165781 5.5182e-05 1.31711e-05 0.000118256 4.02935e-05 0.000383825 0.000211645 0.000410002 9.81764e-06 0.000238485 0.000280213 3.5433e-05 0.000152522 9.57295e-05 0.000132467 1.38182e-05 8.1236e-06 0.000167264 0.000135344 0.000382536 0.000174771 3.64681e-05 0.000329882 6.51017e-05 1.42472e-05 8.5909e-05 7.46423e-05 7.86335e-05 0.000182892 0.000209778 0.191133 1.08728e-05 8.01399e-05 1.15511e-05 4.03318e-05 0.000101229 5.42242e-06 0.000300408 6.10002e-06 0.000108041 0.000162873 0.000177243 0.000150762 0.000125515 0.000196378 0.000291802 0.000564279 7.81516e-05 0.000266351 0.000148736 8.55954e-05 1.51193e-05 0.000290203 0.000357884 1.03493e-05 5.74284e-05 4.87042e-05 6.64869e-06 0.000167728 9.69323e-06 0.00018387 0.00027187 6.2449e-05 0.000111936 2.85753e-05 0.000126693 3.40319e-05 0.000368608 0.000260992 0.000240717 1.05469e-05 0.000345739 0.000251783 0.000152157 4.62357e-05 0.000124668 0.000264522 0.000178522 0.000337351 0.000110437 0.000161742 0.000750038 0.000105934 0.000156621 5.99646e-05 0.00016566 7.05241e-05 1.00533e-05 9.77791e-06 1.73638e-05 7.61761e-06 7.99731e-05 1.73902e-05 0.000495687 5.07136e-05 0.00014999 7.988e-06 1.28767e-05 0.000207471 0.000209012 1.13294e-05 1.76809e-05 4.54765e-05 0.000488649 0.00608522 0.000337361 0.000126578 3.42067e-05 0.000219453 2.15735e-05 3.66402e-05 6.2773e-06 0.000356387 8.73741e-06 0.000333367 0.000358465 0.000232374 0.00014796 7.68477e-06 0.000106752 0.000128338 0.000164143 5.0569e-06 0.000163888 9.51603e-06 0.000240667 0.000107105 0.000185369 0.000440132 1.77087e-05 0.000180206 2.24088e-05 3.77998e-06 0.000161708 0.000134279 0.000319599 0.000108965 5.88695e-05 0.000168602 0.000294546 2.19111e-05 0.000704518 0.000158928 0.000244573 0.000173789 0.000107572 0.000311319 0.000627738 5.27321e-05 0.000114834 1.47918e-05 0.000490966 9.71086e-05 3.72581e-05 6.59645e-05 0.000129649 3.4365e-05 6.20466e-05 5.50973e-05 0.00012905 0.000287322 7.30188e-05 1.02014e-05 1.06874e-05 0.00025873 0.000178245 0.000152504 0.000100819 5.28057e-06 7.59438e-06 4.39285e-06 1.20293e-05 1.6412e-05 0.000527148 1.43315e-05 7.21194e-05 9.60971e-06 1.27578e-05 0.000122308 0.00022039 0.000100489 2.04557e-05 0.000108135 0.000352992 0.000264407 7.88046e-05 0.000352901 1.23473e-05 4.29622e-06 0.000469311 1.03085e-05 8.05056e-06 1.2578e-05 7.57909e-06 1.25685e-05 0.000340298 0.000156172 0.000219234 0.000170558 9.78771e-06 0.000630526 7.46271e-06 8.57888e-05 1.80582e-05 0.000100578 0.000107843 6.97342e-05 0.000196516 0.00786772 0.000270022 0.000357041 9.28564e-06 0.000282722 3.46139e-05 0.000187129 0.000324969 7.07189e-05 0.000205512 1.14134e-05 8.12195e-06 0.000170293 3.73314e-05 0.000105204 0.000452418 1.02034e-05 0.000125599 0.000323115 0.00020062 1.24475e-05 0.000288981 8.08277e-06 0.000134355 0.000164004 1.02585e-05 0.000929657 0.000103364 1.03793e-05 1.74618e-05 0.000132093 2.04149e-05 0.000236299 0.000224701 0.000483147 0.000449709 0.000199246 0.000463494 0.000321901 7.80512e-05 8.67579e-06 2.61715e-05 1.28966e-05 1.05798e-05 4.41942e-05 1.41222e-05 0.000272962 0.000182436 2.47019e-05 7.73514e-05 0.000313052 1.06116e-05 8.77215e-06 4.25579e-05 0.000202947 0.000164277 2.47591e-05 1.31153e-05 0.00143039 4.95612e-05 5.3026e-05 3.90787e-05 0.000159413 6.61311e-05 0.000512509 0.000222092 0.000259492 0.0008994 0.000154457 6.1096e-05 0.000148098 8.90737e-06 0.000217861 0.000313008 1.04168e-05 4.82323e-05 0.000107897 0.000469449 0.000770913 0.000189136 4.62607e-06 0.000164448 0.000205007 8.19503e-05 0.000261111 2.69264e-05 0.000431128 6.70332e-06 0.000266822 0.000167984 0.000167489 0.00030645 4.12184e-05 0.000163114 0.000167437 0.000407593 0.000367879 0.000239651 0.000199325 1.03621e-05 4.7121e-05 0.000343762 0.000333524 7.62432e-06 1.45927e-05 2.82111e-05 0.000227786 0.000246036 6.46318e-05 4.35316e-05 8.07324e-06 7.51516e-06 0.000316089 0.000133865 0.000160669 5.78052e-05 0.000160673 0.000367654 0.000194936 3.70242e-06 9.78632e-06 0.000319843 1.46387e-05 0.000267844 0.000213023 9.85207e-05 9.30952e-05 6.8945e-05 0.000256413 3.85072e-05 0.000321055 0.000169891 0.000466296 5.48814e-06 0.000106922 0.000176603 4.01231e-06 0.000100566 2.69869e-05 0.000155098 0.000238724 1.55493e-05 0.000378748 0.000127827 6.68669e-05 0.000246073 0.000499906 0.000254129 0.000246033 0.000163374 3.38024e-05 3.67609e-05 6.9518e-05 3.99856e-05 0.000341742 8.53733e-05 0.000116899 0.000258525 0.000166806 0.000396103 0.000621724 0.000112667 3.55288e-06 8.56102e-06 5.10747e-05 0.000201062 0.000105032 0.000244628 0.000141909 4.42623e-05 
4.70813e-05 1.43916e-05 0.000132191 0.000464143 0.000268837 1.59442e-05 0.000247851 0.000158747 2.47025e-05 0.000121537 0.000103439 0.000288815 7.02773e-05 0.000264223 0.000228217 0.000253993 0.000169213 0.000223393 3.31835e-05 6.24385e-05 0.00014538 0.000331571 4.22731e-05 0.000355725 4.25595e-05 0.000230732 0.000157397 0.000268917 0.000549114 0.000428843 0.000118721 7.45011e-05 0.000150286 0.000740282 0.000304495 0.00033211 0.000199753 0.000133436 8.68496e-05 0.000154896 9.46267e-06 0.000499173 1.89619e-05 4.24132e-05 9.03682e-05 1.12028e-05 0.000709601 8.58492e-05 1.10583e-05 0.000147855 8.6593e-05 0.000109587 0.000109766 0.000363128 0.000186665 1.16723e-05 0.000217546 8.22021e-06 0.000158877 7.84729e-05 2.49656e-05 2.1245e-05 1.34441e-05 2.14839e-05 0.000742177 0.000299973 0.00015664 0.000156688 0.000385907 7.28575e-06 0.000222213 0.000265827 1.51548e-05 0.000135922 0.00046853 0.000189111 0.000179474 6.23063e-05 0.000187784 0.000516711 0.000298285 0.000232097 0.000402403 6.16193e-05 0.000140378 0.00061185 4.59476e-05 1.76373e-05 1.59749e-05 0.000144604 0.000192295 0.000158179 1.47799e-05 0.000374568 0.000113751 1.05917e-05 2.6156e-05 0.000396276 0.000307331 0.00026701 2.09185e-05 0.000331702 0.000158418 0.000318328 2.46888e-05 0.000158955 2.75896e-05 0.000162745 0.000133905 0.000110706 0.000270169 0.000127192 4.65704e-05 1.67573e-05 4.28407e-05 2.02429e-05 0.000864682 2.05751e-05 0.000136418 0.000160077 0.000169125 9.84294e-05 3.70703e-05 0.000310189 1.81886e-05 0.000240532 7.57754e-05 0.000246889 0.000277093 5.05908e-05 2.55697e-05 0.000134644 0.000479902 2.13e-05 5.59678e-05 2.34948e-05 0.000164044 1.85963e-05 0.000235405 0.000392695 4.27993e-05 0.000779423 5.9495e-05 2.09382e-05 9.76013e-05 0.000302694 0.000302991 9.4961e-05 0.00021058 5.85132e-05 0.000279756 0.000301926 0.000342014 0.0006383 8.59639e-06 7.40209e-05 3.22577e-05 1.53049e-05 0.000170988 0.000581688 0.000158713 1.3029e-05 0.000270449 0.000202815 3.48633e-05 7.48254e-05 0.000392008 0.000347101 0.000183044 0.000380036 0.000124032 0.000582228 0.000761733 0.000588491 0.000158504 3.33145e-05 3.93267e-05 0.000160651 1.84208e-05 0.000429631 0.000474482 4.35354e-05 0.000373543 0.000285009 3.22471e-05 0.000108704 8.80312e-05 0.000161608 7.69722e-05 2.3956e-05 0.000282298 0.00025965 0.000422597 3.36834e-05 0.0001136 0.000348237 9.56841e-05 0.000330533 0.000125069 0.000438595 1.90724e-05 0.00012108 0.000357419 8.35776e-05 0.000275939 0.000147227 0.000196161 0.000794304 0.00051497 1.89624e-05 2.33155e-05 6.41717e-05 0.000323841 1.99858e-05 0.000281369 0.014101 0.000278475 1.43325e-05 0.00928205 0.000436009 1.54042e-05 1.5605e-05 5.2919e-05 0.000112518 2.70108e-05 3.36678e-05 0.000803119 0.000419239 3.24909e-05 5.87792e-05 3.54209e-05 1.52728e-05 0.00036275 1.2064e-05 0.000246918 7.2385e-05 1.73524e-05 0.00023308 0.000400347 1.76778e-05 0.000132779 0.000449934 0.000300023 0.000164305 0.000265808 0.000157014 1.26423e-05 0.000321137 0.000504305 8.31769e-06 3.60984e-05 1.21134e-05 1.73071e-05 0.000128335 2.96639e-05 0.000449534 4.18981e-05 2.83532e-05 0.000205061 7.28089e-06 0.000196721 8.55711e-06 0.000222891 0.00113749 0.000302839 3.66663e-05 2.54424e-05 0.000469045 0.000350512 1.11405e-05 1.869e-05 1.18754e-05 0.000200439 0.000492685 1.05469e-05 2.3362e-05 0.000280536 1.1894e-05 0.000136063 5.48664e-05 2.26667e-05 0.000171743 0.208787 0.000239861 0.000373337 0.000595138 4.04827e-05 0.000273899 0.000310386 9.84297e-06 0.000100727 3.80593e-05 2.48889e-05 7.18329e-05 0.000151771 1.68487e-05 3.0591e-05 2.01149e-05 0.000151588 2.12064e-05 0.000115163 0.000133357 1.88374e-05 9.29345e-05 5.79668e-05 0.000284962 1.08547e-05 0.000160934 0.00025526 2.13889e-05 0.00058071 0.00027085 0.000551531 0.000536056 0.000934872 0.00052364 0.000147981 4.92268e-05 8.52889e-05 0.00011361 4.23475e-05 0.000155648 2.71069e-05 8.36025e-05 0.000333206 0.00012205 5.22902e-05 2.74607e-05 3.43095e-05 7.59176e-05 2.90563e-05 0.000127694 0.000277802 3.50844e-05 2.57808e-05 0.000337547 3.88262e-05 0.00049718 7.20049e-05 0.000133964 0.000167654 1.1436e-05 0.000148733 0.000600841 3.65521e-05 0.000269462 1.14575e-05 0.000293375 0.000410807 3.06374e-05 1.75812e-05 1.05096e-05 2.59898e-05 0.000419648 0.000165893 0.000540641 0.000584426 0.000214924 0.000111529 5.55244e-05 0.000167563 0.000108421 0.000442896 3.75151e-05 0.000268785 1.46665e-05 0.000139942 1.57571e-05 0.000386342 0.000393268 3.2861e-05 2.14079e-05 0.000197918 7.55202e-05 0.000118924 0.000237049 0.000242534 6.31053e-05 0.000157491 5.93501e-05 0.000114482 2.80481e-05 0.000816894 4.29366e-05 9.43875e-05 0.00110724 8.51551e-05 4.29528e-05 9.45158e-05 0.000390816 3.48568e-05 4.17002e-05 1.15053e-05 0.000169806 0.000419449 8.76803e-05 0.000308972 0.000385725 0.000273244 1.62528e-05 3.85689e-05 1.00922e-05 0.000207883 0.000131131 0.000789267 0.00011968 0.000407904 0.000592685 0.000145539 0.000308716 5.07195e-05 1.85168e-05 0.000284316 2.25599e-05 0.000334799 6.68015e-05 0.000125826 0.000169268 2.00548e-05 0.000419552 5.79491e-05 0.000409649 0.000236788 0.000134605 2.12081e-05 8.77422e-05 2.99755e-05 0.000278993 4.40051e-05 0.000187456 7.91887e-05 0.000265433 1.61983e-05 0.00024291 0.000385249 0.000471778 2.78767e-05 8.83897e-06 6.9007e-05 0.000118467 0.000214973 0.000120936 1.78949e-05 9.8752e-05 0.000103531 0.000342036 3.54425e-05 0.000186545 0.000120828 0.00021242 4.44136e-05 0.000417368 6.81716e-05 0.000308497 3.98783e-05 0.000300193 9.12353e-05 0.000144787 3.85945e-05 0.000200889 0.00025182 7.4364e-05 0.00234997 0.000192259 0.000377916 3.40033e-05 2.96034e-05 0.00033147 3.464e-05 0.000135219 0.000283715 0.000274716 1.66784e-05 0.000281098 2.38237e-05 0.000264396 0.000182102 0.000261738 0.000396496 0.000113479 3.21371e-05 0.000476657 7.42755e-05 2.17291e-05 0.00032546 2.42112e-05 0.000691822 3.3392e-05 0.00049042 1.40242e-05 0.000286611 0.000372859 0.000187635 0.000544251 0.000609486 0.000145794 0.000384961 5.92693e-05 6.13147e-05 0.000105547 0.000682107 2.54227e-05 0.000320153 0.00015829 2.95561e-05 0.000164929 0.00112935 1.40039e-05 0.000213894 0.000534405 0.509368 1.77938e-05 0.000124082 0.000116581 9.28022e-05 0.000216089 7.02431e-05 1.85459e-05 8.24733e-05 0.000127301 0.000380801 2.90452e-05 0.000280734 0.000103287 0.000159259 7.70682e-06 0.000157604 0.000118669 3.21318e-05 0.000273268 2.382e-05 0.000288146 5.04484e-05 3.87906e-05 0.000224331 0.000133081 0.000133079 1.6224e-05 0.0130607 2.44588e-05 5.22557e-05 0.000123198 0.000400373 1.05154e-05 3.44658e-05 0.000467101 5.73899e-05 0.000294717 0.00028917 1.3993e-05 1.20046e-05 0.000119299 0.000301966 9.88493e-05 9.98675e-05 0.000719432 0.000808156 0.000372932 0.000355755 0.000333915 0.000434916 8.74872e-05 0.000146719 0.00020339 3.99009e-05 5.89068e-06 2.04854e-05 1.92822e-05 0.000676555 0.000263431 1.32902e-05 1.67393e-05 1.78764e-05 1.37035e-05 0.000123469 5.60751e-05 0.000714373 6.30773e-06 1.24633e-05 0.000384561 0.000306241 0.00012154 2.34576e-05 4.67373e-05 0.000576867 0.000459957 0.000181292 0.000460757 1.69458e-05 5.81144e-05 0.000274935 0.02766 7.55957e-05 4.42466e-05 0.000217317 0.00013224 0.000392389 0.000388289 6.23539e-05 3.93891e-05 5.75105e-05 0.00050505 0.000157393 0.000125392 0.00012961 0.000343198 0.000289873 0.000258871 0.000221017 0.00071151 3.52029e-05 0.000622138 4.91879e-05 0.000394674 0.000265488 0.000319682 0.000506794 0.000116688 2.52553e-05 0.000288975 3.00212e-05 0.000286651 1.23021e-05 0.000178766 1.91656e-05 0.000242882 0.000162426 5.39858e-06 0.000368355 0.000786285 0.000132449 9.57527e-05 0.000217539 0.000471047 0.000286675 0.000377564 6.6355e-05 0.000445591 1.47804e-05 3.01212e-05 3.6376e-05 0.000158587 9.58088e-05 9.40106e-05 0.000149468 2.85696e-05 2.22278e-05 2.98275e-05 0.00017147 1.09028e-05 8.31451e-05 0.000331317 0.000189056 0.000262264 0.000299366 0.000642285 0.000286497 0.000112735 0.00016587 0.000109954 7.44856e-06 0.000517675 1.62095e-05 3.39524e-05 5.02118e-05 0.00046409 0.000532674 9.33301e-05 3.88596e-05 0.000391123 0.000420233 0.000345713 0.000131094 1.44185e-05 3.00959e-05 1.81106e-05 1.92896e-05 7.14199e-05 1.20226e-05 1.85664e-05 0.00011235 0.000177397 0.000150155 0.000136233 0.000434042 6.36259e-06 9.24054e-05 0.000109698 1.73008e-05 6.47746e-05 0.000239541 0.000194846 2.12737e-05 0.001387 0.000454012 0.000151268 0.000176719 0.000439288 0.000215398 0.00133346 3.72055e-05 0.000152965 2.67589e-05 0.000317159 0.000159072 0.000100663 0.000145428 0.000428101 0.000321588 0.000173829 2.35661e-05 3.01198e-05 0.000384859 0.000272139 8.62805e-05 0.000552414 0.000137677 0.000239583 0.000264688 4.01514e-05 5.36209e-05 0.000281585 2.42135e-05 4.76882e-05 4.97234e-05 0.00118991 0.00704684 0.000305978 0.00018224 0.000311691 1.11159e-05 4.51298e-05 0.000279395 0.000215037 0.000192578 0.000118089 3.24345e-05 0.000103701 3.52259e-05 0.000305147 0.000103668 7.95482e-06 7.37924e-06 0.000175491 1.51294e-05 2.18976e-05 3.22903e-05 0.000136867 0.000288454 0.000314817 0.00103894 0.000111253 8.7064e-05 3.68178e-05 3.45184e-05 2.91971e-05 0.000126698 0.000265264 2.0185e-05 0.000217983 0.000108629 0.00127662 6.55955e-05 0.000170524 2.22967e-05 0.000376594 0.000320243 0.000142644 0.000268906 0.000368853 0.000451202 0.000243223 4.93795e-05 3.39337e-05 0.000312406 0.000140944 0.000138817 0.000132771 0.000351188 0.000140831 0.000135039 0.000345926 0.000127216 0.000585051 0.000318598 2.35636e-05 7.28691e-05 1.95676e-05 0.000748771 0.000879219 0.000161231 0.000220876 0.000117891 0.000281563 0.000280911 1.29174e-05 0.000112226 1.27728e-05 0.000110043 1.2009e-05 0.000655764 0.000274271 1.9625e-05 0.000481715 0.00016644 0.000104689 1.13867e-05 0.000512972 0.000209903 2.04924e-05 1.06173e-05 0.000790166 0.000265546 3.37391e-05 0.000802011 0.000276262 0.000281327 0.000178309 0.000402848 0.000334446 0.00026661 3.32302e-05 0.000145349 0.000200366 0.000509734 1.7524e-05 4.2852e-05 0.00022352 0.00700334 2.80825e-05 0.000224156 0.000746614 0.000323487 2.34806e-05 0.000120552 0.000540635 0.000502577 4.23299e-05 0.00010879 0.00011525 0.000510047 2.07916e-05 0.000166525 0.000386474 3.03658e-05 3.5415e-05 1.66712e-05 2.59385e-05 1.89737e-05 0.000383073 6.27798e-05 0.000105003 2.0903e-05 2.11176e-05 0.000339583 0.000262409 0.000131512 0.000109712 0.000180224 0.000586571 0.000138962 8.53293e-06 0.000330318 0.000211913 0.000174055 0.000159838 0.000578277 6.04001e-05 0.000131297 0.000516236 1.40836e-05 1.4273e-05 0.000101366 2.02781e-05 0.0002156 0.000413994 0.000189656 3.13412e-05 0.000428324 0.000760967 0.000484634 4.8793e-05 9.44582e-06 0.000711427 0.000327205 0.000137258 0.000185893 0.000708608 0.000443029 0.000358683 2.22215e-05 0.000564836 0.000329292 3.52403e-05 0.000495971 0.000927901 9.71313e-05 0.000125311 7.84909e-05 2.28582e-05 1.65257e-05 0.000268552 0.00074647 0.000185095 9.55301e-05 3.21176e-05 0.00037702 0.000314237 0.0001601 0.000120053 1.98464e-05 0.000520461 3.68293e-05 3.20587e-05 1.97387e-05 3.44018e-05 0.000463583 2.47526e-05 0.000267638 0.000167688 0.000305142 1.7299e-05 0.000525463 2.07904e-05 0.000143741 3.23628e-05 0.000547393 0.000276933 0.000317913 0.000286105 0.000236554 5.08046e-05 6.6936e-05 0.000283534 0.000573611 1.1502e-05 6.72678e-05 0.000365309 0.000743296 0.000210474 7.31287e-05 3.33561e-05 0.000751119 1.6026e-05 9.04048e-06 0.000255502 0.000338916 8.74168e-05 0.0001636 8.05296e-06 3.18113e-05 8.15519e-05 0.000399644 2.89692e-05 0.00018144 0.000283204 0.000128389 0.000121646 0.000399305 7.43859e-05 0.000690698 0.000129124 6.06007e-05 2.43377e-05 2.89952e-05 0.000173231 4.71643e-05 3.01067e-05 0.000300661 1.12904e-05 0.00103814 0.000263929 0.000233346 0.000277979 0.000615345 0.000288588 0.000188712 0.0005872 0.000419368 1.40184e-05 0.000308416 3.08173e-05 8.18837e-05 0.000379846 0.000171925 7.48317e-05 0.000256881 0.000557161 0.000269605 1.15769e-05 0.000146253 0.000226359 6.39125e-06 1.07433e-05 0.000272361 2.84502e-05 0.00031034 0.000286798 0.000293611 0.000529674 
5.40248e-05 2.3663e-05 8.62675e-05 0.000470699 0.000618662 7.13563e-05 0.000425344 0.000424684 0.000395717 1.73881e-05 7.51792e-05 9.75176e-05 1.13589e-05 4.73153e-06 0.000586164 6.19518e-05 0.00020926 0.000295258 0.000297151 0.000117 1.69465e-05 0.000449566 0.000317423 0.000128348 2.32027e-05 0.000110576 0.000324718 0.000210195 1.31723e-05 3.73839e-05 0.000350729 0.000120788 1.69556e-05 2.59751e-05 3.73354e-05 0.000755454 7.64011e-05 0.000303694 3.18719e-05 0.000162658 0.000206585 1.01196e-05 0.000314551 8.30156e-05 0.000421198 0.000116984 0.000150495 0.000167001 7.36985e-05 3.4185e-05 7.67765e-05 8.41639e-05 1.36776e-05 0.000333428 0.000134112 9.40711e-05 0.000574386 1.00498e-05 5.92293e-05 6.15298e-05 0.000126352 0.00012863 6.11309e-06 6.75026e-06 0.000409812 1.01635e-05 0.000227767 2.04243e-05 0.00059995 5.1389e-06 0.00139618 1.09279e-05 9.19273e-05 1.62231e-05 9.09202e-05 0.000131451 0.000244323 0.000388953 0.000742074 0.000119705 7.98947e-05 2.34542e-05 1.81353e-05 1.81543e-05 0.000277295 0.000100184 0.000468145 0.000317849 0.00048234 0.000376162 0.000750641 8.76787e-05 4.77319e-05 5.64718e-05 2.43216e-05 8.18524e-06 6.40497e-05 0.000438585 1.06713e-05 0.000198201 0.000121524 5.59051e-05 0.000641564 1.48721e-05 1.3247e-05 0.000214775 1.15634e-05 5.67797e-05 0.000235786 0.000677701 0.000118488 0.000314501 2.30189e-05 1.37673e-05 1.32482e-05 7.88519e-05 5.13157e-05 0.000357521 0.000421391 0.000100477 6.63651e-05 0.000223819 0.000295962 0.000121413 7.84652e-05 0.000275827 8.40867e-05 3.60391e-05 0.000115552 0.000166947 0.00030163 0.00015563 0.000566451 5.35734e-05 1.47158e-05 1.31369e-05 0.000161305 4.23307e-05 3.85341e-05 2.34691e-05 1.67148e-05 0.00025598 0.000462683 0.000119523 1.78866e-05 0.000132511 1.29554e-05 1.35044e-05 0.000372 0.000113263 0.000461427 5.73588e-05 0.000347901 0.000190225 7.42645e-05 0.000172759 1.48673e-05 2.59619e-05 0.000504302 4.55326e-05 3.38306e-05 7.51209e-05 7.56981e-06 0.00122122 2.85136e-05 7.8909e-05 0.000129665 2.91431e-05 9.35493e-05 4.53925e-05 5.02898e-05 0.000227933 0.000470209 1.38329e-05 0.000271718 0.000415548 1.57237e-05 0.000195673 0.000146193 0.000241515 0.000484095 3.99646e-05 1.1313e-05 0.000933079 0.000115111 1.31831e-05 9.34761e-06 1.81639e-05 0.000228341 1.57394e-05 0.000237776 9.55385e-06 0.00016305 0.000109761 2.48415e-05 3.93243e-05 0.000292323 0.000587557 1.59521e-05 0.000343767 1.27876e-05 1.57147e-05 0.000179047 0.00024953 9.47508e-06 1.8839e-05 0.000292363 0.000765217 0.000285049 0.000127243 1.20108e-05 0.000250463 1.68193e-05 0.000300839 4.88739e-05 0.0774191 7.16301e-05 0.000204396 0.000308012 7.29042e-05 3.77409e-05 0.000113752 0.000184347 0.000345999 0.00053588 5.61089e-05 0.000604126 7.43702e-05 0.000442603 0.000132978 5.10642e-06 0.000282946 0.00024031 0.000100523 4.0048e-05 0.000305417 0.000210268 4.14271e-06 0.000594588 6.60561e-05 1.88993e-05 1.35889e-05 0.000458585 0.000213704 0.000220734 9.42494e-05 0.000236758 0.000952826 0.000184889 1.05931e-05 0.000543519 8.75128e-06 6.04096e-06 4.52307e-05 3.90808e-05 0.000177078 0.000302585 0.000305267 0.000368421 5.06945e-06 0.000238419 3.03003e-05 0.000344182 5.93746e-05 0.000629213 3.93117e-05 1.84211e-05 0.000462924 0.000360818 0.000248761 4.96425e-05 5.16379e-06 0.00029847 0.000359063 9.6118e-05 0.000377442 1.02478e-05 4.78938e-05 8.43561e-05 0.000675327 0.000375316 0.000286757 0.000396523 0.000129511 8.65874e-06 0.000199387 1.69461e-05 0.000558758 1.3979e-05 1.17709e-05 0.000566524 0.000463397 0.000326268 4.94437e-05 0.00032671 0.000189553 0.000328005 0.000588821 0.000113561 0.000492719 2.29642e-05 1.83664e-05 7.62942e-06 3.70338e-05 0.000594514 1.62482e-05 7.90546e-06 0.0001691 0.000117396 0.000277653 0.000390873 0.000320241 0.000365043 0.00048078 6.84151e-05 0.000245491 8.48845e-05 0.000440929 0.000311589 0.000303708 0.000337764 0.0010154 0.000220539 7.60802e-05 7.73746e-05 1.53848e-05 0.000445682 0.000165094 0.000377652 0.0004297 0.000356281 0.000334782 0.000456054 8.19646e-05 2.98561e-05 0.00047732 2.4869e-05 0.000282062 0.000773049 6.93057e-06 0.000362299 1.27946e-05 0.000222924 0.000309312 2.61624e-05 0.000286799 0.000107491 1.73766e-05 7.03425e-05 1.27915e-05 1.03957e-05 8.39962e-06 4.95373e-05 0.000462009 0.000928478 3.11899e-05 0.000330167 7.361e-05 0.000111712 0.000753539 7.28406e-05 0.000256427 0.000901659 0.00030018 0.000411313 0.000177733 6.45948e-05 5.50728e-05 0.000123644 0.000643216 7.49505e-06 8.48891e-06 0.000314735 6.05988e-05 0.000182704 0.000116626 2.0171e-05 0.000485981 0.000148592 0.000387704 0.000160749 0.000534327 6.09753e-05 0.000376421 2.46046e-05 6.66263e-05 1.26453e-05 0.000309957 5.26662e-05 0.000111024 0.00024907 0.000172688 7.23536e-05 1.36981e-05 0.000245209 0.000187176 0.000144655 0.000714637 6.24357e-05 8.83844e-06 1.62938e-05 0.000209392 0.000546985 0.000113223 0.000136654 0.000830165 0.00022608 0.000137654 0.000148249 9.46755e-05 0.000187794 3.25545e-05 0.000313658 2.08195e-05 9.93246e-05 6.48687e-06 0.000279188 0.000317239 4.47139e-05 0.00105129 3.0053e-05 6.99995e-05 4.67263e-05 9.82726e-05 0.000102954 6.52651e-05 0.000312549 5.64683e-05 9.44977e-06 9.02337e-06 7.88023e-06 0.000234091 3.58096e-05 2.09367e-05 0.000214965 0.000331214 0.000582279 1.057e-05 0.000212536 4.93412e-05 0.000370293 8.19483e-05 8.89365e-06 1.66519e-05 8.70999e-06 0.00105723 0.000698204 6.42727e-05 0.000268679 0.000181984 0.00036717 2.77676e-05 9.45127e-05 0.000514435 0.000656828 3.40668e-05 7.5633e-05 5.65978e-05 0.000375398 0.000237116 0.000566699 0.00052778 1.27215e-05 5.63539e-05 0.000279032 5.84544e-05 0.000412474 0.00117325 0.000593523 0.000882476 0.000392198 1.55801e-05 0.000244861 0.00111476 0.000324831 4.49451e-05 0.000208592 8.31478e-05 0.00116062 1.10147e-05 9.08692e-05 0.000301404 0.000155711 0.000437286 5.27827e-05 1.84748e-05 4.19674e-05 9.98292e-06 0.000478138 0.000190654 0.000381756 0.000239102 6.70447e-06 1.84775e-05 9.58668e-05 2.28844e-05 0.000101491 0.000199135 0.000230291 0.000109489 0.000241858 0.000242464 0.000169338 0.000575144 0.0004925 0.000305655 0.00148271 0.000271244 0.000293207 0.000280122 0.000372992 0.000211167 0.000156943 0.000137267 0.000230928 0.000426733 2.12449e-05 3.95555e-05 0.000402136 0.000115062 0.000956449 1.51582e-05 0.0005407 0.00108402 0.000364354 7.19854e-05 0.000157819 0.000373988 0.000172975 6.78669e-05 0.000378512 0.000594876 1.04748e-05 1.4187e-05 0.000197805 5.97259e-05 1.06987e-05 7.77344e-06 5.33129e-05 2.22565e-05 0.000100122 7.34991e-05 0.000229049 7.4248e-06 0.000611311 0.00029904 0.000356997 0.000599471 0.00012076 0.000127585 1.81011e-05 3.5328e-05 2.88139e-05 0.000317031 0.000541205 0.000160375 0.000364451 7.74549e-06 0.00106704 2.91939e-05 5.78733e-05 0.000122229 1.08473e-05 0.000398098 9.05523e-06 9.06326e-05 0.000129326 0.000601182 7.63332e-05 0.000894438 9.28587e-05 6.59979e-05 0.000174788 7.58448e-06 4.81114e-05 3.35337e-05 0.000120508 6.55077e-06 0.000160479 0.000358154 1.93381e-05 4.4551e-05 0.000111906 1.8599e-05 0.000399687 7.34438e-05 5.02913e-05 0.00013355 0.000130783 0.000342592 5.78485e-05 0.58308 9.03785e-05 0.000113915 0.000341078 0.000140367 0.000157456 0.000403333 0.000127721 1.48902e-05 0.000795548 0.000591083 0.000895062 0.00017172 0.000255309 0.000150147 1.40916e-05 8.86783e-06 2.65927e-05 0.00042595 5.3061e-05 0.000254052 0.000108456 0.000325658 0.000924555 0.000311628 0.000106786 1.95888e-05 0.000365423 1.5567e-05 0.000112315 0.000348786 9.46043e-05 0.000335937 2.38271e-05 0.000359058 8.30719e-06 2.88719e-05 0.000192197 2.54107e-05 1.58784e-05 0.00019792 0.000133716 0.000169521 3.94791e-05 4.29025e-05 0.000145241 4.21287e-05 1.60794e-05 2.11198e-05 0.000309693 0.000300849 0.000169372 0.000435119 0.000356741 1.07078e-05 1.62017e-05 0.000129718 2.35333e-05 5.17139e-05 6.24852e-06 9.8951e-05 2.94825e-05 1.13987e-05 0.000124362 0.000437179 9.56166e-05 0.000160162 9.24479e-06 0.000363839 7.18092e-06 5.01618e-05 6.36751e-06 0.000107773 7.82311e-05 0.000377008 0.000931282 4.55153e-05 5.26562e-05 1.13737e-05 0.000691009 0.00073412 0.000291535 4.69444e-05 7.08717e-05 0.000193099 9.76733e-05 0.000343585 3.80738e-05 0.000108757 4.17456e-05 0.000469116 0.000484536 0.000168315 0.000301077 0.000102068 2.03136e-05 1.65631e-05 6.61616e-05 7.20782e-05 0.000264229 0.000750382 0.000119034 0.000184295 0.001405 3.91028e-05 0.000153078 0.000182107 0.000110159 0.130726 2.05042e-05 1.7298e-05 4.45152e-05 0.000413339 0.000347358 4.67967e-05 0.000618715 0.000203169 0.00023739 1.40449e-05 0.000298231 0.000304344 7.18589e-05 5.11109e-05 1.10846e-05 3.71451e-05 0.000420864 1.7127e-05 6.44336e-06 0.000306615 0.000136553 0.000269669 4.49346e-05 2.16959e-05 0.000167137 0.00127079 9.51528e-06 0.000366715 0.000380575 0.000332499 8.265e-05 0.00060593 2.92355e-05 3.78329e-05 0.000133561 1.56263e-05 0.000525769 9.66019e-05 5.6731e-05 4.89225e-05 0.000203177 0.000232137 9.03253e-05 5.05037e-05 8.60238e-06 0.000198439 1.093e-05 9.57575e-05 0.000274858 3.30738e-05 0.00030613 0.000377605 0.000369182 4.81008e-05 4.76219e-05 0.00019783 0.000335022 2.44034e-05 0.000124232 0.000140954 0.000370509 0.000211192 9.61216e-06 0.000130623 3.87754e-05 1.2313e-05 0.000122162 0.000301922 0.000214487 0.000174871 0.000537444 0.000143053 0.00030941 5.11018e-05 4.17232e-05 1.25456e-05 5.71143e-05 2.92728e-05 0.000438957 0.00183464 3.47121e-05 0.000599991 0.000137695 0.000708086 0.000833786 4.72858e-05 0.000587299 0.000120639 0.000235795 0.000768779 6.58482e-05 0.000322261 5.2913e-06 4.91168e-05 6.11518e-05 7.49108e-05 0.000107593 9.6518e-05 0.000303462 1.22528e-05 0.00162297 3.26746e-05 5.2003e-06 1.3405e-05 1.58963e-05 0.000272775 9.8974e-05 0.000348007 0.00047561 8.73705e-05 5.85936e-06 0.000302208 0.000135905 0.000195694 0.000959648 7.16339e-05 0.000343327 0.000684796 0.000311277 0.00117911 7.14436e-06 0.000127418 0.000164101 5.86519e-06 0.00014293 6.8596e-06 7.47714e-05 0.000194805 0.000346403 0.000179407 7.56663e-06 6.00999e-05 5.05848e-05 0.000150579 0.000428192 0.000205264 0.000553179 4.43432e-05 9.44968e-06 0.000314639 8.36525e-05 4.84823e-05 0.00040454 6.63709e-05 1.01767e-05 5.33065e-05 5.34699e-05 0.000395089 0.000276746 4.42912e-05 0.000310287 7.33413e-05 4.39718e-05 4.37124e-05 0.000523041 0.000236368 0.000410197 0.000315372 1.81993e-05 7.61733e-06 0.000710269 0.000324425 0.000335208 3.93059e-05 1.15957e-05 0.000336687 0.000177342 0.000117474 8.36919e-06 0.000139171 3.61585e-05 8.46793e-05 0.000109335 0.000301269 9.201e-06 3.36928e-05 7.26369e-05 0.000259258 0.000123841 0.000386758 8.95162e-05 1.82908e-05 8.21139e-06 0.000603688 1.19099e-05 0.000379074 0.000110768 6.33213e-05 0.000239835 0.000361644 3.82244e-05 2.37827e-05 0.000376476 0.000172248 0.00015449 0.00027517 0.000156274 6.57417e-05 5.85499e-05 0.00031831 0.000113758 1.32948e-05 0.000735216 0.000784484 0.000162985 0.000280155 0.000345306 0.000188295 0.000441285 1.53573e-05 5.50139e-06 5.63339e-05 0.000311412 0.000138433 2.76645e-05 0.000156255 0.000187662 0.000264608 0.00010352 0.000261616 7.98982e-05 6.8347e-05 0.000312744 5.15736e-05 0.000111134 3.60828e-05 1.66959e-05 5.51519e-05 0.000154841 7.84823e-05 8.10385e-05 1.25668e-05 0.000737591 4.57108e-05 0.000140647 1.94895e-05 2.03433e-05 8.58662e-06 0.000246699 0.000297253 0.00036883 0.000278047 7.82608e-05 7.38789e-05 1.22672e-05 0.000233078 5.57311e-06 3.7552e-05 1.03012e-05 5.03825e-05 1.79189e-05 3.58406e-05 0.000128271 0.000232274 6.5943e-05 8.06067e-06 0.000440534 0.000247624 1.25165e-05 1.52716e-05 7.22229e-05 0.000329479 0.000448457 1.30881e-05 0.000467274 1.89939e-05 7.26033e-05 0.000154988 0.000849808 4.61748e-05 7.59277e-05 2.08848e-05 0.000113515 7.57756e-06 4.86435e-05 0.000372604 3.24471e-05 0.000998181 4.10873e-05 1.21777e-05 9.21745e-05 0.000309776 6.13057e-05 0.000828855 0.000309753 8.40759e-05 0.000273272 1.36281e-05 4.91419e-05 1.95366e-05 0.000264757 0.000133457 1.72616e-05 9.18584e-05 0.00057766 0.000363319 4.38381e-05 0.000256786 0.000302397 7.68682e-05 
3.59954e-05 1.01716e-05 1.72372e-05 0.00040851 1.68904e-05 4.93457e-06 1.5237e-05 2.59763e-05 3.4989e-05 1.12958e-05 5.14918e-05 0.00042418 9.85298e-06 0.000406218 2.20606e-05 0.000114562 1.56894e-05 0.000408166 1.63161e-05 1.03974e-05 1.50819e-05 5.9832e-05 1.8996e-05 0.000541363 8.79178e-06 0.000233258 1.8972e-05 0.000148164 0.000815729 0.00047174 0.000158616 7.04268e-05 1.0217e-05 0.00147389 7.17584e-05 0.000421526 0.00104339 0.000389898 0.00018612 0.000741787 6.64372e-05 0.000421255 1.15756e-05 2.72096e-05 0.000292401 1.25142e-05 0.0013218 5.54527e-05 6.2636e-06 0.000208002 1.43096e-05 0.000172413 6.52524e-06 2.16494e-05 2.35694e-05 1.45759e-05 1.28859e-05 6.97478e-06 6.91782e-05 5.45923e-05 1.43753e-05 9.78796e-06 1.01123e-05 1.56004e-05 0.00040185 1.39303e-05 1.37595e-05 5.2904e-05 0.00041013 6.65425e-06 0.000269813 0.000407276 5.75425e-06 9.35781e-06 7.76258e-05 0.000178311 7.84454e-05 5.0363e-05 0.000314712 1.69238e-05 2.33195e-05 0.000111447 0.000418808 0.000196548 0.000122602 0.000444851 3.42898e-05 0.000160261 6.08085e-06 1.36066e-05 0.000259711 1.382e-05 2.13762e-05 0.000407626 3.00434e-05 6.223e-06 2.02097e-05 0.000122691 0.000173837 0.000411231 8.38104e-06 5.17522e-05 2.52364e-05 0.000447459 2.28663e-05 2.44657e-05 1.66387e-05 8.48386e-06 4.76972e-05 0.000119139 0.00041678 1.08673e-05 3.13103e-05 0.000197993 7.45134e-05 2.03713e-05 0.00172405 1.00423e-05 1.6114e-05 2.08164e-05 1.24225e-05 2.26385e-05 1.68905e-05 0.000468093 5.14416e-06 1.77121e-05 1.51043e-05 0.000144852 0.000407737 4.04699e-05 4.72955e-06 1.14265e-05 6.00056e-05 4.16614e-05 4.12034e-05 7.46385e-05 0.000144934 1.34014e-05 9.4031e-06 0.000132454 0.00011882 0.00111104 3.74339e-05 1.6583e-05 1.119e-05 0.000221121 0.00044375 4.77937e-05 0.000225249 1.96951e-05 0.000415203 0.000417111 0.000420588 0.000123928 1.33197e-05 2.07848e-05 2.97533e-05 1.58963e-05 8.13758e-06 6.91603e-05 0.000184062 8.85279e-06 0.000558037 0.000156744 0.000409962 2.8954e-05 4.62967e-05 0.000478403 0.000236667 0.000411358 5.18319e-06 9.56582e-06 0.0010479 0.000833029 5.59368e-05 1.73567e-05 9.70553e-05 0.000154954 2.55116e-05 0.000489057 0.000582078 3.63057e-05 0.000503704 0.000410841 2.96816e-05 8.94619e-05 6.63156e-06 0.000141248 1.86347e-05 9.56227e-06 0.000192657 0.000401079 0.000391037 9.97244e-06 8.72687e-06 0.00041089 8.00554e-06 0.000246866 1.44019e-05 0.000324521 2.61667e-05 1.16315e-05 0.000415375 5.10054e-05 0.000560598 5.79375e-05 1.17173e-05 2.13186e-05 0.000731889 1.2135e-05 1.81614e-05 0.000181834 0.000442592 2.83747e-06 0.000409353 0.00131056 3.29525e-05 8.61578e-06 1.02449e-05 1.85293e-05 1.35025e-05 1.57972e-05 0.000245702 7.35575e-05 8.05743e-06 5.18902e-05 0.000525675 1.55281e-05 0.000351652 6.01485e-05 2.83245e-05 0.000130833 0.000421296 1.2194e-05 2.1925e-05 1.52403e-05 0.000102083 1.0766e-05 0.000743513 0.000458421 0.000105648 5.86195e-06 0.000413845 7.7691e-05 0.000145821 1.27454e-05 0.000129434 0.00016161 0.000132521 1.27982e-05 8.88136e-05 6.08824e-06 2.02125e-05 2.62896e-05 2.45374e-05 0.000707976 1.38183e-05 2.0249e-05 0.000148837 1.30835e-05 0.000125354 0.000124078 2.44992e-05 0.000154443 2.09234e-05 0.000149807 3.30611e-05 0.000226656 1.76307e-05 0.000797958 5.32961e-06 8.89754e-06 0.000393424 9.08018e-05 2.61463e-05 8.41124e-06 1.17523e-05 5.81278e-06 3.47828e-05 4.55816e-06 2.04142e-05 0.000126713 1.03118e-05 0.00114058 0.00041019 1.34322e-05 9.10275e-06 0.000113413 0.000351861 0.000214172 9.84201e-05 0.00047675 2.35032e-05 1.70954e-05 0.000172749 7.16786e-06 1.58526e-05 9.85454e-06 3.49512e-05 2.22704e-05 0.000218432 0.00012328 1.84275e-05 0.000165712 2.05166e-05 0.000453765 1.39757e-05 1.13235e-05 0.000101321 0.000161508 0.00103343 2.81535e-05 0.000618654 0.000405329 0.000847704 0.000802909 1.6859e-05 3.58435e-05 0.000155032 6.68239e-05 1.78603e-05 3.80572e-05 2.87406e-05 0.00014832 0.000180431 1.6173e-05 1.63222e-05 2.30212e-05 1.80414e-05 6.08102e-05 0.000443376 0.000268118 0.000687776 1.65735e-05 9.44764e-06 0.00054443 1.85388e-05 0.0013434 9.64502e-06 1.56431e-05 0.000248413 5.66549e-06 0.000451594 4.85256e-06 1.12478e-05 0.000544377 7.97606e-06 3.59601e-05 0.000415299 2.48537e-05 1.89468e-05 3.36449e-06 1.18728e-05 0.000541555 0.000546077 0.000308893 0.000966544 0.0002162 3.38415e-05 0.000114896 1.8841e-05 4.08776e-05 0.000289875 1.09583e-05 0.000314986 1.50986e-05 0.000285106 8.9949e-05 0.000431069 0.00033376 1.09485e-05 3.28767e-05 0.000112674 0.000196311 0.000181089 0.000135302 7.45495e-06 3.08329e-05 0.000661139 0.000241811 3.1269e-05 0.000257534 0.000816065 9.61951e-06 0.000120725 0.000100369 0.000253572 2.19847e-05 0.000140122 0.000531359 2.64367e-05 3.16602e-05 9.90746e-06 0.000365464 0.000185151 9.44403e-05 0.000447699 0.000418323 0.000526758 9.04651e-06 1.09488e-05 5.75097e-06 0.000807691 1.55055e-05 0.00121675 0.000141301 0.000643055 0.00025247 2.31984e-05 2.45517e-05 2.12041e-05 2.22877e-05 0.000407897 6.96339e-05 0.000416611 3.88887e-05 0.000305802 2.28034e-05 6.19053e-06 3.19093e-05 2.93197e-05 0.000443972 0.000105401 0.000141578 1.46349e-05 4.64146e-05 7.21795e-06 0.000742717 1.43073e-05 1.80336e-05 7.26225e-05 1.50649e-05 2.60714e-05 4.21159e-05 0.000554014 0.000518902 0.000287434 0.000157628 1.3869e-05 1.03191e-05 6.068e-05 0.000351205 3.81713e-06 1.26504e-05 8.94699e-05 0.000516494 5.73893e-06 1.86069e-05 2.00509e-05 0.000357574 1.39519e-05 0.000112994 3.80853e-05 6.73929e-05 8.14026e-06 0.000404845 1.1046e-05 2.26874e-05 2.30962e-05 5.25819e-06 0.000187868 2.27107e-05 0.000758479 7.73223e-05 0.000881085 1.84241e-05 1.0563e-05 0.000411086 5.14877e-06 0.000291606 0.000160231 0.000425981 0.000109065 0.000132322 1.15591e-05 0.000409382 9.89567e-06 0.000399811 0.000421491 0.000169771 1.53265e-05 0.00056973 1.9428e-05 1.20249e-05 0.000449685 1.20271e-05 0.000867173 1.76312e-05 0.000414828 1.06086e-05 0.000424464 0.000412785 0.000196673 0.000767866 0.0004156 1.4392e-05 0.000449474 9.22991e-05 7.15724e-05 8.94631e-06 9.70079e-06 2.33903e-05 0.000237817 1.49072e-05 2.1206e-05 1.10227e-05 0.000814778 4.4976e-05 0.000210473 0.000640212 0.797033 2.04299e-05 0.000271085 1.71436e-05 3.39837e-05 2.58526e-05 8.61366e-05 1.48211e-05 6.98083e-05 0.00012072 0.000109316 2.87373e-05 0.000424858 0.000195369 9.11875e-05 7.87992e-06 3.33036e-05 9.62424e-05 2.11341e-05 0.000445827 5.31442e-05 0.000274249 6.38576e-06 1.77068e-05 0.000488471 0.000231924 4.05555e-06 8.35413e-06 3.34717e-05 0.000102383 1.75798e-05 8.16285e-06 0.000435344 7.11078e-06 8.23233e-06 0.000900483 2.19638e-05 0.000413183 9.95353e-05 9.63835e-06 1.85563e-05 1.06535e-05 0.000472454 0.000132506 0.000525749 0.00127281 0.00113832 0.000405688 0.000448704 2.1575e-05 0.000237967 2.23457e-05 0.000392799 6.18241e-05 1.32519e-05 1.24795e-05 0.000166184 0.000555526 0.000428902 8.57782e-05 1.8216e-05 1.13545e-05 5.86819e-06 3.84746e-06 8.42549e-06 8.63148e-06 0.000613884 2.91181e-06 0.000412352 2.19301e-05 0.00040892 1.46337e-05 3.62487e-06 7.38284e-05 0.000461465 6.86832e-05 2.27447e-05 3.47085e-05 0.000281572 2.85436e-05 0.000409975 0.000420059 4.17044e-06 2.13964e-05 2.7433e-05 4.88786e-05 0.000491649 0.000185635 2.04622e-05 6.69964e-06 0.000466515 1.99213e-05 0.000435276 9.57227e-06 0.000118839 0.00046613 0.000835847 0.000401884 0.000101857 0.000469106 1.0844e-05 5.5091e-05 0.0001042 0.00104402 0.000582348 0.000369743 0.000935746 1.30275e-05 1.15191e-05 0.000421215 1.21036e-05 0.000416872 0.000281104 1.55932e-05 7.79649e-06 1.40281e-05 0.000736767 5.99986e-06 0.000501485 0.000808754 9.48356e-06 0.000345898 0.000238499 0.00106554 0.000615577 0.000407663 4.11239e-05 0.000479896 0.000100275 1.10611e-05 1.91348e-05 2.79553e-05 0.000463716 0.000213795 3.61469e-05 4.48184e-05 1.71957e-05 1.1406e-05 0.000314868 7.71546e-06 1.05509e-05 0.000419028 3.93219e-05 0.000412445 0.000402161 0.000861127 0.000113472 1.91059e-05 1.22093e-05 1.909e-05 3.12134e-06 0.000743449 8.96258e-06 0.000485079 2.82202e-05 0.000275877 0.000662134 0.000224332 2.6975e-05 0.000396687 0.000571242 0.000206023 1.25164e-05 6.94773e-06 2.26725e-05 1.56093e-05 1.21521e-05 0.00010252 6.47003e-06 2.30372e-05 1.18097e-05 8.92814e-06 5.62959e-05 5.17706e-06 9.73915e-05 3.06236e-05 1.2344e-05 3.55103e-05 0.000128039 0.000149065 9.24507e-06 0.000168455 4.27319e-06 0.000986917 5.66666e-05 0.000128271 1.34843e-05 0.000870576 0.000163558 0.00056861 2.07182e-05 0.000170368 1.52211e-05 2.09117e-05 0.000155934 1.74576e-05 1.70177e-05 0.000431999 0.00047656 2.30826e-05 2.26952e-05 9.84525e-06 0.000323553 0.000414473 0.000135592 0.000417218 0.000145197 6.14924e-06 0.000403705 1.56712e-05 3.94666e-05 7.72845e-05 2.62803e-05 3.55046e-05 2.77028e-05 0.00156728 0.0101759 0.000621489 1.08964e-05 1.39173e-05 1.79845e-05 6.10257e-05 1.84172e-05 9.00478e-05 3.13445e-05 3.51172e-05 4.79055e-05 2.12875e-05 1.73321e-05 0.000407693 0.000303382 3.53296e-05 6.1834e-06 0.000230479 6.5808e-06 1.49582e-05 6.40164e-06 0.000122515 5.29935e-05 2.56074e-05 0.000192285 1.33876e-05 0.000225771 2.45502e-05 0.000116738 1.30771e-05 4.49315e-05 0.000431448 1.20871e-05 0.000322475 5.06483e-05 0.000412103 6.52787e-05 3.15431e-05 1.90812e-05 0.000414705 0.000425969 2.41691e-05 0.000501043 0.000505517 0.000556117 9.10717e-05 0.000129907 6.59335e-06 4.10861e-05 4.48982e-05 0.000208362 2.29389e-05 4.61402e-06 2.01153e-05 0.00013849 0.000408256 1.28379e-05 0.000456034 1.49653e-05 5.45811e-06 1.8298e-05 1.64426e-05 9.7706e-05 0.000865513 3.11622e-05 3.53818e-05 1.07077e-05 0.000407963 0.00100787 5.54916e-06 0.000157675 0.000302116 1.06373e-05 1.21216e-05 0.000550074 0.000558971 5.84795e-06 0.000408695 0.0002229 0.000155684 1.79205e-05 0.00160625 9.30758e-05 2.1201e-05 7.7569e-06 6.16471e-05 0.000414785 2.2031e-05 5.28904e-05 0.000413706 0.000401974 3.4276e-05 0.000420958 0.000135407 0.000425642 2.91644e-05 8.77736e-05 1.02104e-05 0.000259056 3.53002e-05 7.72246e-06 2.52055e-05 1.0664e-05 2.72962e-05 3.77608e-05 6.90731e-05 3.06587e-05 3.74428e-05 0.000127032 0.000437881 3.98837e-05 2.38597e-05 9.75132e-06 3.09708e-05 0.00042168 1.09759e-05 0.000247125 0.000420465 2.81938e-05 3.51367e-05 1.33311e-05 0.000126535 7.66819e-06 0.000470266 1.70954e-05 0.000180192 9.40812e-05 1.33888e-05 0.000393036 0.000472816 0.000158369 1.36115e-05 1.44372e-05 0.000531882 8.98287e-05 1.2836e-05 0.000434537 1.56456e-05 0.000176562 0.000203522 6.40738e-06 7.27342e-06 1.82759e-05 0.000428787 1.24568e-05 1.22559e-05 2.76013e-05 7.48836e-06 1.80908e-05 1.43291e-05 0.000456699 1.52847e-05 0.000609939 0.00145551 4.2773e-05 9.14253e-06 8.15044e-06 0.000413246 0.000404302 0.000142651 4.31794e-05 0.000106336 0.000523839 1.68965e-05 1.7089e-05 0.000908505 0.000418442 1.69142e-05 1.65076e-05 0.000180021 2.5494e-05 0.000172495 0.000458693 1.78735e-05 1.45139e-05 0.000404975 0.000432336 0.000254605 8.57414e-05 9.16339e-05 0.000332744 0.000418484 1.9138e-05 0.000122946 4.89612e-06 0.00042343 1.88105e-05 0.00108918 1.58761e-05 1.95125e-05 0.000501586 3.65388e-05 0.000480355 1.47846e-05 0.000403712 1.71882e-05 0.00149279 2.96843e-05 3.86176e-05 0.000187143 2.1144e-05 0.000488651 0.000423973 0.000428477 8.52484e-05 5.22061e-06 0.000211927 6.8042e-06 0.000418331 0.000240302 0.000256027 0.000629695 0.000426176 7.53862e-05 3.86964e-05 2.34934e-05 0.000809957 0.000100289 7.16321e-06 7.13319e-05 0.00017228 1.17233e-05 0.000107487 6.04832e-06 2.47223e-05 0.000170408 2.38486e-05 2.44352e-05 2.68414e-05 0.000425132 0.000200062 0.000399914 0.000633092 0.000413496 0.000214467 8.71904e-06 0.000115581 1.04945e-05 6.20479e-06 1.60111e-05 2.09458e-05 8.67624e-06 0.000408464 1.20717e-05 0.00106685 0.000412235 4.29904e-06 0.00041466 0.000464734 0.000498132 4.12075e-06 0.000895368 0.000748957 0.000172791 0.000275987 1.50888e-05 6.02414e-05 0.000101429 0.000156464 9.08284e-05 0.000325317 0.000773411 0.000409589 1.23095e-05 9.58421e-05 8.50029e-05 6.60885e-06 9.50097e-06 0.000218409 1.3061e-05 0.000121442 0.000423535 0.000396572 0.000430003 
4.17956e-05 3.61075e-05 0.000142082 9.81049e-05 4.50102e-05 1.49368e-05 0.00137519 1.3401e-05 0.000155643 1.31015e-05 0.000144576 9.48602e-05 0.000247554 0.000245171 2.0126e-05 0.000136166 0.000256024 0.000474725 1.03603e-05 9.04669e-05 0.000526898 1.63523e-05 6.05997e-05 0.00255384 0.000177406 0.000331919 4.34626e-05 2.5979e-05 9.86019e-06 0.000200714 5.52771e-05 0.000283492 8.36037e-06 2.30105e-05 5.29403e-05 0.000683451 4.01492e-05 1.30397e-05 6.29613e-05 4.74134e-05 9.89718e-05 5.16636e-05 0.000102426 3.74407e-05 0.000517014 0.000129423 0.000348519 0.000154211 9.29071e-05 8.63464e-05 0.000133615 5.71698e-05 0.000140293 5.19446e-05 9.26302e-05 0.000347896 0.000692417 5.25201e-06 0.000185366 6.94501e-05 0.000256231 0.000146068 8.08702e-06 7.45535e-06 0.000146477 0.000247176 2.20326e-05 0.000194064 1.57694e-05 4.72034e-06 0.000132029 0.000332002 0.000330296 0.00270741 7.11017e-05 6.17586e-05 0.000114583 4.35112e-05 0.00286238 0.000348918 0.00024629 2.00784e-05 3.32632e-05 0.000142229 0.000204632 0.000182556 0.000183756 0.000114044 9.21352e-05 9.06024e-05 0.000445834 6.64722e-05 0.000334933 9.12284e-05 3.83808e-05 1.73861e-05 4.94953e-06 0.000253741 1.00625e-05 8.06879e-06 4.48754e-06 0.000336714 0.000397816 1.37592e-05 6.86714e-05 1.03567e-05 8.67683e-06 2.15616e-05 0.0004827 0.000123579 0.0005064 0.000541651 0.0002908 0.000104415 1.35539e-05 2.195e-05 0.000273294 6.51336e-05 9.38736e-05 0.000111064 0.000245733 9.7847e-05 1.02414e-05 0.000199994 0.000376216 5.98032e-05 0.000105412 0.000250555 7.26979e-05 1.20968e-05 1.11338e-05 1.00981e-05 0.000248801 0.000291296 0.000156978 1.17499e-05 4.71243e-05 0.000248804 4.13413e-05 0.000107682 0.00029587 0.00117463 0.000314185 9.08489e-05 9.09366e-05 1.3299e-05 1.07145e-05 1.10154e-05 0.000243271 0.000267998 0.000114199 9.07015e-05 2.42865e-05 0.000147411 0.000167529 0.000321348 1.38233e-05 9.74153e-06 7.26966e-06 1.05959e-05 2.34139e-05 8.17115e-06 0.000146004 0.000444291 0.00024365 0.000235005 0.000269281 0.000186992 1.24023e-05 7.68082e-06 8.03793e-06 8.63978e-05 2.65787e-05 1.02549e-05 0.000301782 0.000251875 0.000478183 1.87014e-05 3.9717e-05 0.000209438 3.89275e-05 0.000450672 0.000131612 0.000260171 0.000110798 0.000377401 7.09081e-05 0.000144399 0.000387782 5.1241e-05 0.000344475 3.68256e-06 0.000161587 9.81161e-06 1.17204e-05 0.000561984 0.000246159 6.09446e-05 0.000253076 0.000186145 0.000300097 1.41115e-05 0.000127578 0.000250271 2.73785e-05 7.90007e-05 0.000256145 0.000366868 0.000118652 2.62e-05 5.74155e-05 0.000279093 0.000613804 0.000247571 5.93558e-06 0.000163398 1.59209e-05 0.000439349 0.000102307 0.000130794 6.5464e-05 6.62119e-06 8.52852e-05 8.83299e-06 9.61203e-05 0.000347862 5.35426e-05 1.04266e-05 0.000270748 0.000299483 9.51204e-06 0.00020826 1.40743e-05 2.86787e-05 0.000236965 0.000215938 7.24586e-06 0.000301655 0.000407055 0.000131747 0.000417429 0.000374725 0.000380514 0.000300325 0.000107597 2.78579e-05 0.000311116 7.66288e-05 0.000470898 0.000242958 0.000310637 4.10454e-06 8.89213e-06 4.49378e-05 0.000262333 9.81075e-05 3.85705e-05 1.23016e-05 0.000152247 8.98997e-05 0.000239798 0.000391734 0.000794355 0.00018541 2.53281e-05 6.05688e-05 0.000633823 1.164e-05 2.53475e-05 1.45866e-05 6.54083e-06 8.56657e-06 4.15604e-05 0.00104344 0.000396303 9.88505e-05 1.03231e-05 6.31695e-06 5.96959e-05 2.46682e-05 1.58396e-05 7.14361e-06 0.00366728 1.2508e-05 9.2685e-06 0.000252577 3.6665e-05 0.000291364 0.000363539 3.955e-05 5.89711e-05 0.000404212 3.21691e-05 7.20278e-05 0.000302349 0.000243625 0.000255469 0.000244105 0.000199586 0.00017611 9.6816e-05 0.000148313 9.0222e-06 6.21083e-05 0.000392146 7.0091e-06 8.77214e-06 6.57717e-05 6.77102e-05 0.000133083 0.000281829 0.000190234 0.000113427 3.44586e-05 9.67285e-05 9.47287e-05 0.000235107 7.0388e-05 0.000189182 0.00038866 1.32282e-05 0.00222471 0.000757993 0.000158968 0.000133986 8.40785e-06 6.06393e-05 0.000245961 0.000145185 0.00132962 0.00320065 1.3109e-05 0.000151362 0.000117066 1.17838e-05 0.000122806 8.89283e-05 0.000169935 3.80459e-05 1.6736e-05 0.00126655 1.01296e-05 1.98612e-05 0.000191281 1.69068e-05 4.39301e-05 0.000134861 5.82933e-06 0.000117186 2.12199e-05 0.000197746 0.000559683 6.29975e-05 1.11237e-05 1.47513e-05 0.000133941 0.000140465 1.86018e-05 6.15823e-05 0.000247719 9.9581e-06 0.000123944 0.000186359 1.68031e-05 0.000125324 3.20891e-05 0.000247571 9.24047e-06 1.33852e-05 0.000264457 6.41244e-06 0.000873872 0.00016621 4.16372e-05 8.6625e-05 0.00025635 2.57089e-05 8.08402e-06 6.26618e-05 0.000253842 0.000114855 0.00172876 0.00018219 0.000108679 6.45275e-05 3.46684e-05 0.000163103 0.00013625 8.20818e-05 1.24902e-05 1.69103e-05 9.64864e-05 8.71417e-06 4.30608e-05 0.000300756 9.6094e-06 0.000443514 0.000791819 8.71711e-05 6.7936e-05 6.9994e-06 0.000138433 0.000315622 0.000428279 0.000410132 0.000170757 0.000172537 7.10881e-05 0.000662144 9.52147e-06 0.000248483 7.29353e-05 1.51388e-05 5.60654e-05 0.000433285 4.56423e-05 0.000433267 0.000209603 5.54538e-06 0.000955267 0.000301511 2.26848e-05 0.000566391 4.27657e-05 1.04302e-05 0.000177997 0.000126903 1.02358e-05 1.59985e-05 0.00052759 1.49825e-05 7.24162e-05 0.000103371 0.00016576 0.00032116 0.000927926 1.75144e-05 0.000244721 1.35724e-05 2.2981e-05 6.83527e-05 0.000108982 0.000152126 9.94625e-05 5.19062e-05 9.4332e-06 0.000252791 4.60317e-05 7.7449e-05 0.000323395 9.75279e-05 4.08317e-05 0.000280725 1.46655e-05 0.000819997 1.454e-05 6.60168e-05 9.55924e-05 0.000415852 9.17792e-05 0.0001534 0.000192261 5.97519e-06 0.00012084 0.000189003 0.000253895 9.50531e-06 1.38431e-05 9.33196e-06 0.000154197 0.000552006 4.45888e-05 8.71499e-06 6.41574e-05 1.19654e-05 7.10901e-05 0.000249638 5.36112e-05 1.62736e-05 1.10405e-05 0.000251822 1.17405e-05 9.45112e-05 2.06938e-05 0.000151617 6.97682e-05 1.08889e-05 0.000245484 0.000434157 9.14644e-05 0.000254732 1.22448e-05 1.14843e-05 8.54705e-05 4.30503e-06 3.31462e-05 0.000462934 0.000584676 9.19616e-05 1.04279e-05 0.000220137 4.13773e-05 0.000324949 5.45769e-05 0.000135072 9.58056e-05 0.00125833 6.046e-05 0.000452616 0.000157651 2.10071e-05 8.57401e-06 0.000337107 6.46725e-05 0.000885113 0.000359276 0.000255693 1.03762e-05 0.000250557 0.00315112 7.53761e-05 1.85699e-05 0.000191001 0.000426745 0.000331204 4.93768e-06 0.000330741 1.90151e-05 0.000204932 0.000533915 0.000104812 0.000192449 0.000253722 3.20486e-05 0.000289913 2.27737e-05 0.000142748 7.0222e-05 1.5752e-05 0.00016738 0.000255868 2.38117e-05 5.76471e-05 4.23419e-06 9.80353e-06 1.57837e-05 0.000115933 0.00010293 1.68796e-05 0.000212868 5.44428e-05 1.08029e-05 0.00033558 0.000291674 0.000296016 0.000249304 0.000163399 1.1975e-05 0.000145259 1.45071e-05 0.000127841 0.000160275 7.12589e-05 1.62286e-05 9.83311e-06 8.95728e-06 7.51411e-06 9.1066e-05 5.84096e-05 0.000795103 2.82179e-05 6.00252e-05 0.000409563 0.000245899 8.97014e-05 8.0147e-06 0.000140301 3.54309e-06 0.000119222 1.53448e-05 0.000153754 8.3706e-06 0.000252619 3.76131e-05 0.000212751 6.3594e-05 0.000282926 5.63705e-05 0.000247317 2.20605e-05 8.84755e-05 0.00703528 0.00019232 0.000316548 0.000272955 0.000325203 7.52197e-05 7.96113e-05 0.000379542 0.325111 0.000186021 0.000243979 2.26079e-05 3.26699e-05 0.000106009 0.000273535 0.000600668 4.59182e-06 0.000357151 1.47469e-05 0.000247112 0.00017955 1.43451e-05 0.000263045 0.000147359 0.000354018 5.03956e-05 0.000111788 0.000233067 0.000168895 9.96224e-06 9.65297e-05 0.000251814 0.000179891 7.46551e-06 0.000276671 2.09711e-05 0.000212929 9.16484e-05 0.000472053 1.73106e-05 0.000145097 0.000932731 0.000112245 8.25455e-06 1.27508e-05 0.000457689 4.52093e-05 1.43674e-05 0.00021047 8.68911e-05 0.00036378 0.000144155 2.52678e-05 0.000210055 5.40675e-06 6.48901e-06 7.1943e-06 8.73442e-06 1.34239e-05 9.65169e-05 0.000258264 0.477029 1.36199e-05 6.14245e-06 1.44309e-05 0.000349831 3.04472e-05 8.55697e-06 0.000330952 7.90527e-06 0.00025744 8.94695e-05 9.99027e-05 5.75549e-05 0.000239085 0.000155431 0.000332741 0.000362358 1.63893e-05 0.000362512 0.000330987 0.000103444 2.3688e-05 8.94771e-05 0.000529902 0.000245399 3.91791e-05 1.44272e-05 2.98745e-05 9.18985e-06 8.04477e-05 9.18606e-05 2.74719e-05 7.51178e-05 0.0017402 9.01477e-05 0.000101639 0.000113998 0.000133922 9.7614e-05 9.81232e-05 2.83469e-05 0.000355049 9.61472e-06 8.89142e-05 2.5072e-05 0.000146031 0.000488104 0.000162323 0.000542125 3.4439e-05 8.98896e-05 0.000144761 6.03865e-05 4.48308e-05 3.18508e-05 9.15014e-05 4.44132e-05 1.83521e-05 1.76775e-05 2.0837e-05 0.000105315 0.000143499 2.25624e-05 0.000580244 0.000348445 0.000279875 7.24671e-06 1.62419e-05 0.000312062 0.000446175 9.18413e-06 7.03663e-06 8.27343e-05 0.000548542 0.000244867 9.33534e-05 1.29274e-05 1.58129e-05 9.53086e-05 1.82281e-05 3.07378e-05 0.000221834 0.000451735 1.15785e-05 0.000259007 0.000324409 0.000137349 5.8053e-06 1.37058e-05 0.000251882 0.000244816 0.000169787 7.90033e-06 0.000109474 1.09075e-05 0.000356989 0.000262392 0.000495393 0.000268776 8.96123e-06 0.000108937 9.45212e-05 6.03273e-06 0.000357673 0.000389489 4.10517e-06 0.000256476 0.000159741 9.76435e-05 0.000466873 1.53188e-05 0.000192858 7.41247e-05 0.000304181 0.000256977 0.000246959 0.000324487 0.000134388 0.00027498 0.000450495 0.0001803 0.000169856 0.00010221 1.02495e-05 2.46495e-05 0.000262178 6.1762e-05 4.21615e-05 0.000101784 0.000250344 7.42724e-05 1.90709e-05 1.38085e-05 7.1726e-06 0.000269897 8.7355e-05 0.0002411 2.44703e-05 0.000119546 1.11226e-05 2.10465e-05 6.57697e-06 9.83935e-06 0.000244847 9.66983e-06 0.000139466 9.99097e-06 1.27338e-05 0.000310277 9.42775e-05 0.000244651 8.89805e-06 0.000346631 0.000172397 0.000348276 0.000146218 0.000179187 1.22622e-05 5.92886e-06 0.00205637 1.27133e-05 7.36822e-05 1.50191e-05 1.52018e-05 1.0306e-05 0.000165378 7.58254e-05 9.83559e-06 0.000212236 1.52675e-05 0.000305422 1.58184e-05 7.21829e-05 8.73443e-06 8.30183e-06 0.000422564 9.1698e-06 0.000106458 0.00833609 0.000112856 0.000425599 2.24256e-05 0.000229563 0.00011011 0.000109596 0.000319876 9.26703e-05 9.83599e-05 2.32563e-05 1.16588e-05 0.000139655 0.00017418 0.000700295 0.000125899 1.59602e-05 8.65527e-05 0.000193416 0.000532888 1.63118e-05 0.000278012 6.48894e-05 7.82645e-05 0.000102296 0.00017705 0.000261424 0.000334254 0.000166343 3.52435e-05 0.000735524 8.07182e-06 0.000170348 0.000569541 0.000247451 0.000101585 0.000350827 2.26875e-05 0.000163918 0.000130988 1.59304e-05 2.05033e-05 9.01912e-05 1.27518e-05 2.38784e-05 9.17066e-05 0.000179628 0.000106977 2.34171e-05 3.49788e-05 9.13572e-06 5.0686e-06 1.24564e-05 6.57858e-05 1.39289e-05 0.000202418 6.31909e-05 7.91989e-06 0.000301934 9.51627e-06 2.57991e-05 7.33185e-05 0.000494527 3.28715e-05 0.000236574 0.000205712 0.000381456 7.80428e-05 1.85642e-05 2.28031e-05 4.43201e-05 8.47974e-06 0.000259122 0.000556536 8.42222e-05 0.00019747 2.22683e-05 2.00184e-05 0.000221502 0.000130859 1.72395e-05 1.05689e-05 0.000131687 0.000280048 0.000334279 9.77144e-06 0.000186111 3.20311e-05 0.000381293 9.51254e-06 9.05171e-05 0.00035382 3.14498e-05 0.000490428 0.000100832 0.000285671 0.000271609 5.62725e-05 0.000169127 1.36813e-05 3.00516e-05 0.000380119 0.000251734 9.35269e-05 0.000305731 4.52384e-05 0.000117779 0.000251457 1.86677e-05 8.39768e-05 0.000119694 1.74847e-05 8.99902e-05 3.02586e-05 8.90174e-05 7.8762e-05 1.50629e-05 0.000183899 0.000134512 1.18685e-05 0.000176229 0.000249243 2.33137e-05 0.000268763 0.000254317 4.78415e-05 9.83887e-05 1.88306e-05 0.000345787 6.19779e-05 0.000219308 9.07967e-05 0.000243154 8.16608e-06 0.000256049 0.000293675 7.07021e-06 8.18439e-06 9.41064e-06 5.18691e-05 3.94866e-05 1.39587e-05 0.000191183 0.000247499 1.25152e-05 0.00129185 0.000466739 0.000295373 0.000542866 8.89357e-05 7.06204e-05 8.16611e-05 7.58624e-05 1.19457e-05 0.000468868 3.42043e-05 0.000112382 8.95633e-05 9.01036e-05 0.000243816 6.97889e-05 0.000273377 6.69838e-06 7.96597e-06 2.36856e-05 0.000446235 0.000305118 0.000455213 0.000365302 7.32896e-05 
4.82929e-05 1.4084e-05 0.000218113 0.000466856 7.68595e-05 6.7373e-05 0.000567734 8.64367e-05 3.03249e-05 0.000200198 0.000117029 0.00026027 1.14838e-05 0.000247756 0.000258591 0.000204922 4.99625e-05 0.000227298 1.00562e-05 4.61654e-05 0.000174976 0.000182874 5.74623e-05 0.000604023 4.16153e-05 0.000177078 0.000133477 0.000246683 0.00051436 0.000377229 7.01647e-06 5.45986e-05 0.000142504 0.000571069 8.00255e-06 0.000348132 0.00025556 0.00013563 0.0001068 0.000115456 5.45703e-05 0.00049412 6.06654e-05 3.09485e-05 0.00054161 3.84704e-05 0.000249166 0.000156341 3.80217e-05 7.59965e-05 1.76132e-05 9.04717e-05 0.000262795 0.000998991 0.000141283 2.41044e-05 4.28465e-05 8.93341e-06 7.41292e-05 0.000249902 1.75114e-05 0.00054761 8.602e-06 8.26761e-06 0.000456477 8.91533e-05 0.000164829 6.52082e-06 0.000274628 6.77947e-06 0.000741208 0.000254376 1.44985e-05 0.000226964 0.000591187 8.51596e-05 9.01892e-05 6.13036e-06 0.00071242 0.000354326 0.000451114 0.000346961 0.00039093 0.000186326 0.000222835 6.54644e-05 7.90214e-06 3.96243e-05 0.000178178 0.000113194 0.0005036 0.000171565 0.000121986 0.000394383 2.76772e-05 5.91456e-05 1.2389e-05 4.38482e-05 0.000137925 0.000454826 0.000184244 0.000414887 0.000151619 0.000325479 3.97711e-05 3.73649e-05 1.60105e-05 6.56862e-06 5.24646e-05 0.000134457 0.000272021 4.21026e-05 9.62616e-05 0.00010543 7.26829e-05 4.7807e-05 0.000205291 2.46723e-05 0.000154351 0.000374187 3.83178e-05 0.000184589 0.000117169 0.000328578 9.61204e-06 0.000263581 1.05047e-05 0.000201154 0.000255598 4.73903e-05 1.40644e-05 0.000198756 0.000329697 2.64423e-05 4.77976e-05 0.000165648 0.000114284 7.31195e-06 0.000321327 2.30681e-05 0.000201426 0.000789417 5.6294e-05 5.36996e-06 4.38617e-05 0.000163175 0.000239871 2.0917e-05 8.52863e-05 7.92495e-06 0.000503874 0.000247393 0.000242156 3.24246e-05 0.000109424 0.000165032 2.27759e-05 1.11818e-05 0.000109167 0.000385323 0.000115218 4.61423e-06 0.000317049 0.000176255 7.5827e-05 1.41858e-05 0.00016881 9.79046e-05 0.00013894 0.000372369 0.000128191 1.42525e-05 0.000574623 0.000484268 8.66883e-05 5.54132e-05 0.000123937 8.33602e-06 2.91242e-05 0.000379244 0.000409911 2.82204e-05 0.000348642 0.000301339 9.5908e-05 9.75491e-05 0.000130619 0.000149288 7.22653e-05 6.03641e-05 0.000348269 0.000242748 0.000483033 1.95102e-05 0.000126537 0.00037833 8.46649e-05 8.2054e-05 0.000158604 0.000223825 8.53929e-05 0.000129496 0.000266667 0.000149759 0.000255633 0.000337784 0.000249915 0.000353124 0.000349008 7.58827e-05 6.0277e-05 7.02293e-05 0.000289433 5.25227e-06 0.000247823 0.000193526 0.000134469 1.59224e-05 0.0141628 0.000149914 8.7433e-06 6.84838e-06 8.22586e-05 0.000189334 3.40187e-05 0.000164882 0.000347629 0.000133897 7.01974e-05 8.61785e-05 3.78075e-05 1.17868e-05 0.000112379 2.68987e-05 0.000130986 0.000561069 7.97178e-05 0.000214466 0.000375442 4.50205e-05 0.000121883 9.76763e-06 0.000267824 0.000806281 0.000194073 0.000157864 1.75521e-05 4.36196e-05 0.000177319 1.48855e-05 0.000182905 1.59267e-05 8.24949e-06 0.000291327 6.65718e-05 0.000352265 9.91372e-05 1.27832e-05 0.000163821 7.39318e-06 0.000306475 0.000206819 7.37729e-05 0.000308187 0.000265931 0.000203116 0.000506941 0.000225875 2.83583e-05 0.00109692 1.57559e-05 4.53808e-05 7.46661e-06 0.000203494 1.00912e-05 9.3249e-05 0.000226773 7.28908e-06 0.00017748 0.000140135 0.000114222 1.79174e-05 0.242269 0.000383525 0.000366062 0.000119559 3.82097e-05 1.0913e-05 0.000368351 1.05597e-05 1.35017e-05 9.92246e-06 3.3676e-05 0.000226717 1.32241e-05 6.89117e-06 4.10369e-05 0.000284777 4.27109e-05 0.000175202 0.000251303 0.000184393 1.21355e-05 7.29184e-05 4.96225e-05 0.000277415 0.000166101 0.000234905 1.99938e-05 4.67142e-05 0.00044849 0.000331474 4.02922e-05 0.000355624 0.000454253 0.000578612 0.000309408 5.47659e-05 0.000380409 0.000110539 3.28258e-05 0.00123532 0.000264881 3.72628e-05 1.76769e-05 2.42796e-05 2.10629e-05 2.27429e-05 4.2798e-05 0.000104436 1.05611e-05 0.000163956 0.000711477 0.000446502 2.33665e-05 0.000305398 4.22391e-05 0.000273319 2.22933e-05 0.000170187 0.000617478 5.04103e-05 6.71248e-05 0.000361244 0.000210578 0.000247378 8.57765e-06 0.000156644 0.000324958 4.59416e-05 8.31036e-06 8.18117e-06 0.000105891 0.000245507 0.000186026 3.08654e-05 0.000603313 0.000151081 0.000199895 6.66229e-05 0.000214394 8.35621e-05 3.37147e-05 5.66011e-06 0.000181808 0.000106787 5.55294e-05 0.000116088 0.00038169 1.37835e-05 6.07599e-06 0.000428953 0.000615712 5.52851e-06 5.22955e-05 1.70515e-05 0.000256932 1.13686e-05 1.54396e-05 0.000207733 8.24455e-05 0.000405379 0.000656641 8.02485e-05 0.000242169 0.00058146 0.000365866 1.72546e-05 8.45295e-05 0.000384248 7.33854e-05 1.67256e-05 1.647e-05 2.89446e-05 0.000202655 4.42524e-05 0.000858551 0.000482573 0.000356578 9.75765e-05 9.70204e-06 6.51656e-05 0.000346316 0.000266586 0.000737739 4.33832e-05 0.00033748 0.000224546 0.000328546 0.000282231 5.27978e-05 1.55135e-05 0.000277819 5.36048e-05 0.000307421 9.6378e-06 0.000136341 1.99871e-05 8.03319e-06 7.41866e-05 2.87572e-05 0.000331358 9.64935e-05 7.93793e-05 0.000218885 0.000195752 1.82959e-05 0.000444245 1.40322e-05 0.000313169 0.00012653 1.89159e-05 0.000101874 0.00016567 0.00028799 0.000762313 4.91859e-05 0.000102509 9.02679e-05 0.000115715 0.000163552 3.08073e-05 1.27339e-05 7.892e-05 0.000119806 0.000380701 0.00010311 0.000248038 8.21992e-05 0.000121166 4.91613e-05 0.000103871 0.00010954 0.000187039 5.73935e-05 0.000249893 1.58083e-05 0.000137048 3.11343e-05 0.000133902 0.000191365 0.000102414 0.00288655 2.68479e-05 0.000384185 0.000160801 3.49786e-05 0.000751061 7.10051e-06 0.000169724 0.00103995 0.000309981 3.68947e-05 0.000584412 5.93629e-06 0.000239422 0.000150442 0.000238174 0.000258827 9.10999e-05 5.24762e-05 0.000285577 0.000215292 9.2267e-06 0.000526349 6.76342e-05 0.000523839 5.13883e-06 0.00132538 6.13579e-06 0.000409946 0.000268895 0.000123965 0.000246542 0.000255885 0.000219595 0.000587723 0.000121216 0.00038811 3.55959e-05 0.000240321 4.73982e-05 0.00032316 0.000128273 0.0049284 4.39288e-05 0.000547124 4.61698e-05 2.45349e-05 0.000104155 0.4732 7.91359e-06 0.000104089 1.52927e-05 5.6154e-06 0.00025393 1.3713e-05 1.24797e-05 0.000131346 0.000400501 5.94978e-05 0.000237852 0.000152692 6.86205e-05 0.000874406 5.25966e-06 2.59332e-05 4.41487e-05 1.35257e-05 0.000517519 3.32552e-05 2.57856e-05 2.10579e-05 4.70583e-05 0.000228199 0.000165117 0.000134832 0.000155845 0.00831609 0.000105655 8.67425e-05 3.66197e-05 0.000402556 5.94948e-06 0.000252639 0.000440933 1.10132e-05 0.000432653 2.47798e-05 1.74016e-05 5.67796e-05 0.000125029 0.000711127 0.000343426 0.000188205 0.00088258 0.000790372 0.000429476 4.34732e-05 0.000347416 0.000439854 0.000169115 6.43498e-05 0.000233491 0.000546976 1.08518e-05 3.70968e-05 0.000768643 0.000398345 0.000148182 1.06238e-05 1.11825e-05 1.66839e-05 1.72187e-05 0.000132615 2.14557e-05 0.000276798 4.16081e-06 0.000239374 8.66681e-05 0.00031136 0.000134965 4.08666e-05 0.000216333 0.000503266 0.000179853 0.00017737 4.71907e-05 0.000234577 1.79792e-05 0.000250332 0.000357774 0.000118551 0.000153894 3.63642e-05 0.000103951 0.000311472 0.000325831 5.09201e-05 0.000180012 0.000118619 3.48977e-05 0.000426479 0.000144085 0.000136399 0.000625626 0.000588408 0.00024105 0.000235674 0.000371874 7.9584e-06 1.20205e-05 7.9048e-05 0.000281953 8.44407e-06 3.88712e-05 0.000346524 0.000261938 3.13875e-05 0.000267124 4.98915e-05 0.000309975 0.000335526 0.000149889 2.0992e-05 0.000138603 0.000492197 1.40684e-05 0.000436196 0.000515585 0.000130139 0.000152348 4.32359e-05 0.000243191 0.0010126 0.000265482 0.000788491 0.000477861 0.000109616 4.5718e-05 1.84863e-05 6.91126e-05 9.54635e-05 0.000133729 0.000103591 5.9337e-05 4.25743e-05 8.24993e-05 0.000369826 3.80319e-05 4.46525e-05 0.00029973 0.000158874 0.0002709 0.000351441 0.000616454 0.000250526 0.000138271 1.48245e-05 0.000167422 6.27344e-06 0.000614419 1.20274e-05 0.000142833 0.000185918 0.000390377 0.000290814 0.000281934 1.14762e-05 4.50603e-05 0.000215702 0.000165249 0.000174546 3.67576e-05 0.000130413 2.35469e-05 0.000144652 3.58829e-05 6.43872e-05 0.000140849 0.000129155 7.18221e-05 0.00017353 1.82155e-05 0.000302681 8.53881e-05 4.12401e-06 0.000288034 0.000304463 5.62776e-05 0.000104735 4.01401e-05 0.00011206 0.000543926 0.000151552 0.000151522 0.000130258 0.000478928 0.000132864 4.07553e-05 1.92928e-05 0.000324277 5.02614e-06 0.000291037 1.60554e-05 8.89172e-05 0.000130582 0.000382486 0.000260528 0.000138967 3.64785e-05 3.60788e-05 1.85888e-05 0.000383313 3.35371e-05 0.000334089 0.000428047 0.000144835 0.000246587 4.35879e-05 0.000155161 0.000844094 1.05132e-05 1.90973e-05 1.17999e-05 0.000210035 0.000380054 0.000298641 1.49841e-05 0.000121318 1.86075e-05 4.8024e-05 4.38951e-05 0.000149363 3.03949e-05 0.000131543 3.78133e-05 0.000142527 0.000139705 0.000340151 0.000205709 6.03212e-05 7.82266e-06 0.000157076 1.26926e-05 3.00483e-05 1.35969e-05 4.60801e-05 0.00016363 9.49198e-05 0.000211682 6.46615e-05 0.000245439 4.4628e-05 4.69085e-05 1.47197e-05 3.72417e-05 0.000264848 0.000249618 0.000523608 6.71105e-05 0.000464031 0.000204598 8.87603e-05 1.4774e-05 0.000368191 0.000280801 5.5287e-05 0.000277038 0.000463162 0.000726489 0.000390171 0.00038333 5.94018e-05 6.29514e-05 0.000130757 0.000115715 0.000173763 0.00014624 0.000870754 8.7104e-05 0.000249392 0.000145643 0.000171331 0.000256765 2.30266e-05 8.94595e-05 3.75701e-05 2.48401e-05 0.000418265 1.71596e-05 0.000140223 0.000135242 0.000251628 0.000349862 6.05494e-06 1.22397e-05 0.000256343 2.00173e-05 4.1449e-05 0.000164391 0.000358193 3.59988e-06 0.000488536 0.000184703 0.000167151 7.74816e-06 4.28304e-05 0.00014368 3.5581e-05 5.52072e-06 0.00122016 0.000251327 1.25981e-05 0.000370749 0.000251351 0.000244658 0.000335564 0.000396225 5.50885e-05 0.000316888 1.29634e-05 0.000317023 0.000212651 0.000232548 4.65408e-05 5.59412e-06 0.000284086 0.0115028 6.1301e-05 0.0586221 0.000527935 0.000189924 1.74274e-05 0.000216573 0.00037543 6.66284e-05 6.2797e-05 0.000129402 0.000701012 0.000363271 9.31668e-06 0.000190233 0.000366881 4.67334e-05 9.06662e-05 1.38632e-05 0.000123141 0.000107221 0.000302052 3.05067e-05 8.55556e-05 0.000180808 2.73479e-05 7.87336e-05 0.000248777 7.29019e-05 1.43744e-05 0.000204418 0.000468424 9.81585e-05 4.13617e-05 0.000346549 5.24814e-05 0.000141873 0.000285424 0.000213601 0.000117408 0.000257664 0.000645763 1.31954e-05 4.99221e-05 4.74807e-05 3.90947e-05 0.000347039 0.000174164 0.00019705 2.72768e-05 0.000342874 0.000706123 0.00061675 0.000125168 1.19433e-05 0.000272621 0.000281119 0.00013914 0.000157457 0.000433791 0.000164932 7.00705e-06 7.84453e-05 0.000425237 5.05273e-05 3.31123e-05 4.58283e-05 7.29186e-05 5.80851e-05 0.000197954 0.000365353 1.32239e-05 0.000105088 0.000249395 0.000274705 0.000468826 0.000272616 2.8379e-05 8.23479e-06 0.000151915 0.000154692 0.000462296 1.54201e-05 0.000579435 8.08959e-06 4.68199e-05 1.40083e-05 4.00118e-05 0.000398055 2.51117e-05 0.000289205 0.000196736 0.000249557 4.03742e-05 4.32639e-05 0.00024916 4.95014e-05 8.56057e-05 0.00037808 0.000301661 0.000359084 0.000244607 0.000404288 1.35065e-05 0.00010511 0.000111243 0.000441837 0.000336014 6.62323e-05 0.000369069 0.000300778 0.000161746 6.20398e-06 0.000206681 0.000600483 7.1517e-05 5.11744e-06 0.000127625 0.000247897 1.00702e-05 0.00013376 8.08943e-06 1.26414e-05 5.54837e-05 0.000188558 5.91396e-05 0.000227437 0.000239825 1.88619e-05 0.000228031 0.000381098 7.02244e-05 0.000521648 0.000134541 0.000104705 1.27681e-05 0.000112742 0.000404484 5.4188e-05 6.08342e-05 0.000248246 5.96327e-05 0.000585933 0.000338081 6.39529e-05 0.000246875 0.000551468 0.000432041 0.000155687 0.000287853 0.000536538 1.80288e-05 2.40054e-05 1.9016e-05 0.000136166 3.22894e-05 6.456e-05 9.50042e-05 5.58332e-05 0.000394812 0.000248536 1.35466e-05 3.00377e-05 0.000144832 2.91543e-05 9.43887e-06 0.000197833 9.73716e-05 2.12286e-05 0.000250649 0.000326361 0.000183147 
6.09472e-05 8.13178e-05 0.000409507 6.05487e-05 7.07974e-05 0.000426201 0.000197797 0.000309511 0.000135837 0.000131159 0.000366202 0.000129256 8.98876e-06 8.14384e-06 0.000248176 1.87547e-05 0.000182647 0.000164513 2.13015e-05 0.00010162 2.02807e-05 0.000271148 0.000206068 0.000338664 0.000170809 0.000122698 7.27004e-05 0.000233937 1.62277e-05 0.000281545 0.000109965 0.000227675 0.000186495 0.000178536 0.000199225 0.0001001 0.000318634 9.13791e-05 0.000544269 8.72118e-06 0.000184604 0.000205908 5.4907e-05 1.67513e-05 0.000467547 1.47602e-05 0.000112683 0.000183774 0.000198133 0.000172195 4.54666e-05 0.0001098 0.000223371 0.000617479 0.00033926 0.000106342 0.000192192 1.24193e-05 0.000202454 0.000277586 0.000109219 0.000345718 1.37901e-05 1.36711e-05 0.000183079 9.33829e-06 1.12202e-05 5.18923e-05 7.57277e-05 1.02563e-05 0.000667183 0.000171744 4.47902e-05 0.000229863 0.000382501 0.00040203 0.000149892 8.44416e-05 0.000303171 0.000457875 0.00044006 0.000198981 6.48823e-05 5.85859e-05 0.000292909 0.000358167 0.000151597 7.7076e-05 7.62448e-05 2.12441e-05 0.000529341 0.000280475 0.000190161 3.80983e-05 0.000260568 0.000205137 6.71756e-05 0.000110679 8.0571e-06 4.01144e-05 9.82919e-05 0.000311157 0.000309739 0.000439684 1.72586e-05 6.22694e-05 0.000149833 4.17372e-05 1.73389e-05 0.000686228 0.000212652 0.000247864 0.000395487 1.83742e-05 0.000324674 9.59484e-06 0.00108912 1.55926e-05 2.61184e-05 0.000870257 0.000307729 0.00013471 0.000672559 0.000286096 0.00013742 1.78426e-05 3.44827e-05 0.00111424 0.000178234 4.43465e-05 8.67838e-05 0.000171383 0.000163435 8.93402e-06 0.000311259 0.00011171 7.57316e-05 3.6147e-06 0.000323033 3.45263e-05 3.79824e-05 0.000299473 0.000244642 1.51269e-05 0.000102979 0.000320808 1.66479e-05 8.50801e-05 6.29376e-05 0.000151868 0.000284687 5.59966e-05 0.000202865 0.000139589 3.80998e-05 0.000114644 8.89286e-05 5.66736e-05 0.000589191 0.00080912 0.00033109 7.7057e-06 3.51268e-05 0.000193245 3.46763e-05 8.93768e-05 0.000240301 3.02222e-05 8.85052e-05 8.02662e-05 3.7709e-05 0.000125517 0.000363474 0.00018905 9.64965e-05 4.06296e-05 0.000186486 4.98139e-05 0.000107413 8.72599e-05 0.000208449 0.000539227 0.000115622 0.000218847 0.000419117 0.000344262 0.000133064 0.000271178 8.50187e-06 0.000176465 0.000242636 4.82348e-06 6.88326e-06 0.000181495 2.01232e-05 0.000111475 0.000462567 0.00050712 0.000174087 5.99444e-05 0.000187255 1.15789e-05 0.000103139 2.18515e-05 4.18847e-05 0.00030772 0.000282665 4.8843e-05 0.000233042 0.000408246 8.63154e-05 0.000311754 3.84024e-05 1.7044e-05 2.94792e-05 0.012591 4.74676e-05 6.66124e-05 0.108122 4.69678e-05 1.09544e-05 0.000364092 0.000257085 9.23864e-06 2.50548e-05 0.000552909 0.000118512 3.69998e-05 0.000265119 1.36375e-05 0.000192888 5.75725e-05 0.000310458 0.000110899 0.000376818 3.49946e-05 0.000157897 0.000507953 0.000206843 0.000293993 8.99592e-05 7.65207e-06 0.000238052 0.000214553 0.000602975 8.14954e-05 2.41345e-05 0.000359126 0.000504804 7.60444e-06 8.91007e-05 0.000139295 0.000105457 0.000406515 1.61293e-05 0.000314704 0.000298292 2.02269e-05 0.00012228 1.07057e-05 0.000217841 2.58555e-05 0.0003466 1.67479e-05 0.000317056 5.9576e-05 0.000707892 0.000115472 0.00035023 0.00051724 4.56128e-05 0.000211955 5.09291e-05 0.000231754 0.000412922 0.000270298 0.000104334 1.16437e-05 0.00044284 9.95419e-05 0.000457072 7.91844e-05 2.62646e-05 0.000636679 6.89204e-06 0.000268023 0.000192117 0.000275677 6.43139e-05 4.33491e-06 0.000145014 5.77793e-05 0.00017987 6.12459e-05 5.92241e-05 1.40118e-05 0.000287655 0.000284849 3.59473e-05 0.000339198 0.000227462 7.04318e-05 1.22253e-05 0.000538926 0.000191477 0.000283788 0.00013112 6.86507e-06 0.00021968 7.53119e-05 0.000136577 5.23492e-05 0.000148385 0.000164841 0.000261933 0.00015042 0.00050906 0.000538166 0.000115448 0.000344177 6.31999e-05 0.00040693 0.000358968 0.000108129 0.000129202 0.000214852 0.000149683 8.93441e-05 2.58456e-05 0.000216705 0.00423582 8.7353e-05 0.000203991 0.000462778 0.000180134 0.000106371 0.000152075 7.63388e-05 0.000274291 0.000368769 8.47242e-05 9.9476e-05 0.000122876 3.04548e-05 0.000217509 0.000132684 0.0001096 0.000240855 0.000477966 0.000321749 0.000172034 6.37023e-05 4.94867e-05 4.96663e-05 0.000123503 0.000129531 3.53055e-05 0.000274766 1.02072e-05 5.53515e-05 5.19687e-05 0.000132496 0.000234441 1.81269e-05 0.000132466 7.87168e-05 0.000116297 0.000326297 1.59431e-05 3.37897e-05 5.27551e-05 1.80725e-05 0.000294408 8.21146e-06 0.000143252 7.92582e-05 0.000132316 4.74301e-05 0.000142858 0.000179747 6.20494e-05 0.000230519 0.000230323 0.000169449 0.000301782 0.000867853 0.000115741 0.000256804 7.92521e-05 0.000113792 0.000421158 9.21674e-05 6.82701e-05 8.55325e-05 0.000469017 6.01574e-05 8.99688e-05 8.16119e-05 0.000335274 0.000132947 1.01168e-05 2.56559e-05 0.00024264 0.000267641 5.63511e-05 0.000252157 8.18134e-05 0.000178503 0.000219828 0.000114326 8.98431e-05 0.000198154 0.000230524 0.000176714 5.5831e-05 0.000108578 6.15118e-05 9.46665e-05 1.92493e-05 0.000156926 1.41041e-05 2.09657e-05 9.14539e-05 0.000403402 8.2299e-05 0.00040856 7.78121e-05 0.000179466 8.02137e-05 0.000286971 0.000490283 5.12244e-05 9.28284e-06 0.000181092 6.03047e-05 5.66915e-05 0.00027999 8.18579e-05 0.000410338 5.95539e-05 0.000278206 3.51062e-05 0.000277206 0.000310251 0.000381226 0.000251832 4.44023e-05 0.000155425 0.000148327 0.000144591 0.000182232 7.06456e-05 8.51176e-05 0.000480755 0.000123919 0.000137374 4.3836e-05 0.000216507 0.000228073 3.43173e-05 0.000339643 0.000220906 0.00904614 0.000170058 0.000133495 0.000227296 2.75738e-05 0.000405597 5.29126e-05 0.000180885 0.00018642 2.54231e-05 7.59216e-06 0.00023688 2.79951e-05 8.66985e-06 0.000150249 6.68168e-06 0.00136571 0.000215191 0.000286744 0.000147516 0.000184717 1.81047e-05 0.000363089 2.70952e-05 0.000294333 0.000101937 0.000215067 7.31519e-05 0.000281038 2.57725e-05 0.000286782 0.000288986 0.00034743 6.06088e-05 1.76709e-05 0.000114914 0.000439565 0.000174255 3.99334e-05 0.000209547 0.000184322 3.2359e-05 0.0103527 0.000180776 0.000215398 0.000202498 0.000132863 0.000274968 0.000172643 9.01645e-06 0.000484471 6.9108e-05 0.000145241 0.000173786 0.00010535 3.69656e-05 0.000110455 0.000399103 0.000613383 0.000192736 0.000106943 9.5838e-05 0.000275645 7.40139e-05 7.22568e-05 0.000365605 3.73472e-05 9.83324e-06 3.01638e-05 0.000190977 0.000340182 7.43072e-05 0.00013708 0.000443978 0.000268257 7.48894e-05 0.20058 1.63523e-05 0.000659271 1.22213e-05 5.40444e-05 3.27434e-05 0.000263351 0.00038552 0.000119838 0.000179285 0.000177196 7.36836e-05 1.52151e-05 5.61844e-06 5.25884e-05 7.57844e-05 0.000108004 0.000240636 5.4762e-05 0.000189668 0.000168161 0.000146406 0.000341782 8.40864e-05 3.53339e-05 0.000190307 0.000258442 1.78228e-05 0.000179557 3.34865e-05 9.93391e-05 0.00060044 1.25701e-05 4.8296e-05 0.000295943 0.000111105 7.84575e-05 1.51253e-05 0.000132298 3.73835e-06 4.11797e-05 0.0004073 0.000262027 7.91779e-05 0.000199536 0.000461862 0.000276936 5.96011e-05 3.46089e-05 1.4294e-05 0.000238063 0.000521449 9.12265e-05 0.0221307 0.000166693 0.000169071 0.00011922 0.000402306 0.000242957 3.87233e-05 0.000648423 0.000284609 0.000117629 0.000106909 0.000169204 0.000278619 2.81069e-05 0.000143655 0.000129758 6.60824e-06 8.70186e-05 0.000149829 7.40472e-06 0.000169503 0.000289573 0.000398005 0.000119101 0.000239457 0.000228158 8.30429e-05 0.000112551 6.63886e-05 0.000219869 0.000326024 0.000330201 0.000163313 0.00012908 0.000156292 0.000489647 6.68878e-05 0.000315059 0.000227427 9.34904e-06 0.00011568 0.000237363 0.000151155 0.000399308 0.000230127 0.000266932 0.000173016 0.000110911 0.000277187 0.000143183 0.000234034 9.47106e-06 0.000404713 0.000134548 0.000101423 0.000116531 1.44794e-05 0.000322838 0.000168174 0.000392928 9.78508e-05 0.000305415 0.000165898 3.99611e-05 0.000209618 0.000177299 0.000149857 7.43295e-05 0.000106955 6.28847e-06 8.34438e-05 7.34655e-06 0.000204518 0.000166978 0.000318814 1.89406e-05 0.000656805 0.000187177 0.000269549 0.000134892 0.000206777 4.73625e-05 0.000184297 0.000244351 1.96301e-05 0.00022039 3.12851e-05 0.000311011 7.81835e-05 0.000316054 0.000233642 0.000213223 0.000131759 0.00027348 0.00019243 2.66388e-05 0.000268991 6.28023e-06 9.8285e-05 5.71576e-05 0.000152503 0.000820966 1.84604e-05 0.000219421 0.000704759 9.46016e-06 0.000183883 3.85025e-05 0.000180127 7.60783e-05 0.000271606 1.89592e-05 0.000127111 0.000131716 4.16548e-05 8.97277e-05 1.13514e-05 0.000146537 7.82072e-05 0.000184425 0.000184822 0.000139221 0.000217599 0.000399826 7.49001e-05 5.70909e-05 0.000245706 7.67668e-05 0.000178764 8.12114e-05 0.00014778 1.95961e-05 0.000242102 9.84588e-05 0.000417936 5.94314e-05 6.67753e-05 0.000141768 3.29958e-05 0.000158197 0.00039079 6.85096e-05 0.000234631 0.000108959 0.000257328 0.000141897 0.000299831 0.000168479 0.000232695 0.000169234 8.90993e-05 6.53749e-06 0.000250611 2.00167e-05 0.00010859 0.000191055 0.000407636 0.000198175 0.000223828 0.000525595 5.25008e-05 0.000703054 0.000245815 7.69026e-05 3.18038e-05 8.90538e-05 0.000291768 0.000266704 0.000224762 0.000304489 0.000131136 0.000789111 0.00017288 0.000291061 7.0297e-06 0.000253474 2.21584e-05 1.80058e-05 2.25305e-05 0.000186524 0.000186638 0.000108878 0.000325629 3.7168e-05 3.40956e-05 0.000247589 0.000429003 8.29914e-05 0.000164658 0.000391848 0.000173403 0.000436532 0.000247699 0.000700385 0.000372549 0.000319996 1.02528e-05 0.00011705 7.66584e-05 0.000221537 1.77018e-05 7.02223e-05 0.000106918 0.000131352 6.46432e-05 1.17015e-05 0.000427511 0.000213413 0.000172667 0.000169798 0.000271678 6.30386e-06 0.000106903 0.000134267 5.04204e-05 1.90858e-05 0.000270856 0.000327366 0.000174091 1.02007e-05 2.36513e-05 0.000365064 1.7335e-05 4.6295e-05 0.000109438 2.68804e-05 0.00023647 0.000182373 0.000235491 0.000202984 0.000138393 0.000379094 0.000494886 0.000179946 0.000294011 3.98157e-05 0.000403005 0.134727 0.00022497 0.317287 0.000108349 0.000268828 7.88308e-06 8.3043e-05 0.000116653 0.000255474 0.000371274 8.55667e-06 0.000321649 4.64939e-05 1.76634e-05 0.000125066 0.000223166 8.05677e-05 0.000109185 3.6658e-05 0.000247512 0.000163274 4.44361e-05 0.000224098 0.000117506 4.52067e-05 0.000263808 0.000119252 4.55816e-05 5.14178e-05 7.4264e-05 0.000163002 0.000423371 0.00010008 1.01769e-05 0.000187954 3.20002e-05 0.00036902 0.000488773 0.000279201 0.000321281 0.000379444 0.00017909 5.36397e-05 1.34102e-05 0.000115462 0.000203598 2.36611e-05 3.7373e-05 3.65289e-05 0.00028508 0.00048811 0.000361384 0.000240645 7.36869e-05 3.92684e-05 0.000122932 0.000113084 9.26941e-05 0.000309037 0.000731426 0.000165245 2.87072e-05 4.18533e-05 0.000276795 0.000226233 0.000165004 0.000255912 5.27948e-05 0.000420875 0.000102254 0.000492818 4.48958e-05 0.000194782 5.71567e-05 0.000529817 0.000332726 2.57639e-05 0.000118748 1.38809e-05 0.000193687 0.000110673 0.000327596 0.000133752 0.000199962 8.72336e-05 0.000195336 3.95504e-05 0.00030364 0.000568645 3.24107e-05 0.000227075 0.000414033 0.000180923 0.000117371 0.000846645 0.000166149 0.000240243 9.06711e-05 0.000146138 0.000115191 0.000121105 1.1337e-05 0.000396818 7.39724e-06 7.02464e-05 0.000339627 0.000913081 8.69322e-05 3.33252e-05 0.00021878 8.12509e-05 0.000330981 9.08145e-05 0.000520803 8.60787e-05 8.82337e-05 9.0581e-06 0.000207101 5.45337e-06 3.91e-05 0.000531224 1.29836e-05 0.000188709 0.000259646 0.000225477 0.000192196 0.000318904 0.000350171 0.000113099 0.000444811 0.000496696 1.56343e-05 0.000175773 2.82764e-05 7.97502e-05 1.02329e-05 0.000243136 0.000328836 0.000221909 0.000167978 0.000713224 0.000193583 0.000146027 8.03101e-05 0.000292982 5.41376e-05 0.000291383 0.000231256 0.000378816 0.000451007 0.000180807 4.76188e-05 0.00026506 2.02411e-05 0.000390839 0.000184877 0.000119049 0.000156809 1.65386e-05 7.82772e-05 8.97434e-05 3.9845e-05 9.96915e-05 0.000116694 1.37985e-05 4.68584e-05 0.000214343 0.000493014 8.69579e-05 0.000177714 9.49087e-05 0.000254119 
0.000329089 8.94474e-06 0.000883982 4.17003e-05 0.000305885 1.07179e-05 0.000211831 0.000241804 0.000458299 6.16502e-06 4.47184e-05 1.06513e-05 1.06412e-05 0.000324098 7.53994e-06 0.000108495 0.000113894 0.000215555 5.12973e-05 4.52553e-05 3.24332e-05 9.31612e-06 0.000154002 0.000405427 8.45809e-06 0.000113242 1.15799e-05 0.000138751 1.69102e-05 4.989e-05 2.60141e-05 3.56514e-05 0.0003086 8.28146e-05 0.000492498 0.000316273 0.000165516 1.68591e-05 1.1637e-05 0.000530079 0.000168445 4.58948e-06 6.52395e-06 0.000328174 0.00052347 0.000111269 6.74868e-06 0.000349642 0.000301913 6.39088e-05 0.000134049 9.59738e-06 4.98617e-06 0.000714386 0.000323117 8.56359e-05 5.71756e-05 3.6941e-06 7.95709e-05 0.00074246 1.10646e-05 0.00050309 1.12876e-05 6.26607e-05 9.60426e-05 8.27917e-06 8.46663e-05 0.000124616 0.000345667 6.06045e-06 0.00103799 0.000302902 0.000495291 0.000304256 0.000335745 0.000388022 5.41711e-05 0.000376657 1.83811e-05 0.00111065 0.000124725 6.25978e-06 0.000113669 1.30509e-05 0.000117691 0.000155825 0.00012708 1.27429e-05 5.60579e-05 9.2306e-06 0.000268045 0.00020775 1.24153e-05 2.98447e-05 8.96022e-05 0.000302896 0.000404542 0.000211258 8.15665e-06 0.000785656 0.000700796 0.000806973 0.000343487 0.000115006 1.40497e-05 0.000363209 0.000467934 9.80807e-05 1.88073e-05 1.74245e-05 2.86382e-05 7.11752e-06 1.39817e-05 4.75639e-05 1.07663e-05 6.34319e-06 0.000521214 0.00012007 0.000110039 0.000770423 4.07031e-05 0.000407172 0.000112497 0.000283229 7.38208e-05 0.000320119 0.000119701 0.00126693 0.000848923 0.000320285 1.27753e-05 0.000205661 0.000503744 3.62208e-05 0.000374502 4.55058e-06 8.18081e-06 0.000133557 4.32711e-05 5.72866e-05 0.000310757 0.000184522 0.000117228 0.00030433 2.94263e-05 2.7189e-05 2.57329e-05 0.000635073 1.22757e-05 1.77873e-05 3.14161e-05 0.000106109 0.000217216 0.000122254 1.53679e-05 0.000139448 0.000302643 6.83725e-06 0.000631705 0.000518187 0.000465575 5.94869e-06 0.000329736 0.000528829 3.21992e-05 0.000160662 2.83892e-05 0.000226405 0.000264605 0.000102534 0.000402585 0.000116874 6.47344e-05 5.1554e-05 0.000512467 0.000194364 3.49012e-05 0.000886875 1.66369e-05 0.000672458 0.000131929 3.07282e-05 4.9282e-05 0.000138942 0.000226645 9.29704e-06 1.05849e-05 0.000247886 0.000295947 4.36455e-05 0.000147594 6.32726e-06 7.71253e-05 0.000105248 0.000311396 1.38732e-05 0.000417134 0.000136707 5.45392e-06 0.00032114 1.96713e-05 1.23766e-05 0.000626903 0.000310645 4.05743e-05 0.000594338 0.000306421 3.69557e-05 7.91259e-05 6.5191e-05 0.000334281 0.000174591 0.00037363 4.00881e-06 0.000136063 0.197259 0.000104697 6.89684e-06 0.000440046 0.000107967 4.02174e-05 0.000119425 0.000461824 4.7748e-05 0.000137615 0.000328429 0.000415606 0.000343903 0.000201988 0.0001283 2.72122e-05 0.000544221 1.92865e-05 1.27304e-05 8.55702e-05 9.29402e-05 0.000659332 0.000181498 0.000298493 0.0004159 6.70025e-05 1.03492e-05 1.90629e-05 4.15541e-05 0.000532104 1.09988e-05 4.24613e-05 0.000219078 4.4483e-05 6.42755e-06 0.000216932 6.27539e-06 8.29718e-06 0.000701374 0.00024155 2.10213e-05 7.31691e-05 8.51083e-06 0.00011401 8.54589e-06 0.000605549 1.50235e-05 5.90662e-05 0.000912553 6.27348e-06 5.60833e-05 0.000396967 7.2488e-05 0.000344024 0.000499727 0.000171001 1.70757e-05 3.20512e-05 0.000656522 0.000229297 4.38018e-05 1.4247e-05 0.000103169 4.6827e-05 2.59868e-05 0.000238858 0.000305109 0.000167803 0.000447124 9.76385e-06 0.000100933 0.000129651 6.76086e-05 7.96199e-05 2.39519e-05 0.000174572 0.000101845 2.19605e-05 1.5967e-05 0.00067122 0.000136097 1.60315e-05 0.000280522 1.14824e-05 6.76654e-06 0.00010634 4.99096e-05 4.86693e-05 0.000298695 0.000108849 3.12956e-05 6.9588e-05 0.00013883 0.000290685 4.70254e-05 0.000262622 0.000501122 4.991e-05 0.000611808 0.000774111 0.000364523 0.000590265 3.6315e-05 1.94279e-05 0.000333342 0.000406278 0.000309196 0.000636708 0.000401331 1.19382e-05 3.75215e-05 0.000172583 9.11631e-06 6.66359e-05 9.13966e-05 2.02596e-05 0.000104709 6.5511e-05 0.000108787 2.72901e-05 0.000426323 1.86537e-05 0.000928372 0.000105715 6.68751e-06 0.000306888 0.000179082 0.000132075 1.06491e-05 0.000598762 2.90385e-05 0.000604229 8.07329e-05 0.000527373 1.17478e-05 5.11826e-06 4.94071e-06 0.000207258 0.000537065 0.000558882 1.85359e-05 0.000115146 0.000169553 1.40145e-05 0.000107905 0.00013794 0.000504216 0.000164724 8.96851e-06 0.000122274 4.03897e-05 0.000104285 0.000153309 0.000337414 9.59754e-05 3.18837e-05 9.67056e-05 1.39427e-05 0.000135286 0.000769748 8.39999e-05 2.77003e-05 0.000170048 0.000415426 8.44087e-06 3.00012e-05 1.01137e-05 4.83009e-05 4.64199e-05 9.58156e-05 0.000275486 5.00661e-05 0.00152521 0.000423414 0.000335166 0.000507982 0.000140489 7.57389e-06 5.606e-05 0.000135132 0.000542151 3.63526e-05 1.68375e-05 0.000127092 0.000178705 0.000113706 3.29445e-05 0.000218535 2.95569e-05 0.000162289 0.000294407 0.000220096 0.000422028 2.00393e-05 0.000220685 4.58559e-05 1.21417e-05 5.90735e-06 6.92226e-05 7.88628e-05 3.403e-05 0.000199779 5.304e-05 0.000401994 0.00023431 1.77022e-05 0.000335905 0.000468057 9.40547e-06 4.73521e-05 1.84277e-05 0.000325724 2.64249e-05 7.32393e-06 0.000111507 0.000169268 0.000323872 5.08539e-05 0.000360555 0.000149922 0.00062751 3.26625e-05 2.20415e-05 3.11886e-05 0.000108918 0.000149964 7.35891e-05 6.77849e-06 3.06666e-05 5.16287e-05 3.37672e-05 1.64896e-05 1.32216e-05 0.000114184 0.000106996 2.16946e-05 6.07051e-05 0.000138997 4.46578e-05 0.000422868 1.43276e-05 0.000596576 0.000105937 0.000302233 7.75348e-06 0.000569285 0.00014344 0.591852 0.000174878 0.000146438 0.000638238 0.00013074 0.000726893 6.97162e-06 0.000514313 1.96767e-05 6.4842e-06 1.39768e-05 0.00039442 0.000309356 0.00030211 0.000166874 0.000206719 0.0014686 0.000111028 0.000137723 7.04023e-06 0.000508674 7.40099e-05 0.000176235 2.14193e-05 1.44098e-05 1.27394e-05 3.49113e-05 0.000250424 0.00016235 0.000412798 8.19887e-06 0.000179311 0.000644214 0.000334968 1.66585e-05 0.000388007 0.000144107 0.000108826 1.43639e-05 0.000667254 0.000294197 0.000139242 2.56801e-05 4.28934e-05 0.000101624 0.000469492 3.91773e-05 7.81677e-05 5.20141e-05 0.000108319 0.000461869 0.000213502 6.29958e-06 9.84072e-05 6.044e-05 4.73521e-05 0.000110308 1.74403e-05 5.42056e-05 0.000460973 1.57747e-05 0.000121278 6.56776e-05 8.4151e-06 0.000226087 0.000325736 0.000204382 2.3623e-05 0.000307773 0.000642831 1.11867e-05 1.92368e-05 0.0001551 0.00032316 0.000214838 0.000199362 0.000125698 9.62356e-06 0.000157161 2.13847e-05 0.000396515 0.000169014 0.000311581 2.27771e-05 8.87444e-05 6.73823e-05 7.19935e-06 0.000152536 4.11892e-05 6.41788e-05 1.01282e-05 0.000378679 0.000567411 1.92544e-05 0.000125995 1.48984e-05 0.000186949 6.85086e-05 2.42961e-05 0.000198649 0.000314197 0.000286848 0.000341595 3.3121e-05 0.000255442 2.06048e-05 0.000212096 0.000565601 0.000160362 0.000408573 0.0017107 0.000303265 0.000106467 2.27207e-05 7.22252e-06 5.60792e-06 0.000329595 0.000238416 0.000300498 0.000104031 5.60654e-06 0.000555044 3.57031e-05 0.000115973 0.00010869 0.000272777 0.000725117 0.000145564 0.000107429 1.76359e-05 2.24235e-05 0.000419692 3.98783e-05 0.000242039 0.000120278 0.00019055 0.000940221 9.7182e-05 0.000881576 0.000141668 7.70996e-06 8.56092e-06 0.000105007 7.81287e-06 0.000366016 4.54804e-06 1.87937e-05 0.00060389 7.59931e-06 7.17817e-05 0.000311024 0.000293395 0.00117779 0.00106917 0.0001299 0.000104059 9.02586e-05 1.40934e-05 2.18724e-05 4.14578e-05 0.000298182 0.000146044 0.000123628 0.000122029 5.45849e-05 6.00347e-05 0.0001704 0.000469687 7.00829e-06 0.000416139 0.000104839 0.000703616 0.000328681 0.000308133 1.1598e-05 2.47373e-05 0.0003132 0.000306208 0.000307196 4.80963e-05 0.000409482 0.000103583 1.58851e-05 0.000603679 2.25055e-05 7.85832e-05 0.000662488 3.88125e-05 7.68466e-05 0.00037805 8.14682e-05 1.05575e-05 0.000330581 1.24313e-05 0.000110936 0.000473494 6.88461e-05 5.71732e-05 6.5094e-06 0.000136472 9.17621e-06 0.000565938 0.000210041 0.000141532 7.91014e-05 0.000309333 0.00011137 4.03812e-05 0.000593447 0.000159541 0.000198231 0.000907403 0.000223177 0.000797823 2.72717e-05 0.000105907 2.80695e-05 0.00018533 0.000128389 0.000498633 0.000290751 2.72362e-05 8.12477e-06 1.17172e-05 3.9725e-05 0.000148286 2.06747e-05 0.000434127 0.000287842 0.00026523 0.000966092 0.000215136 0.000892577 0.00097065 4.15419e-05 0.000303421 0.000486662 1.54704e-05 9.34177e-05 0.000547678 0.000397033 0.00112193 2.36957e-05 0.000118413 3.41848e-05 7.62068e-05 8.62188e-05 0.000157119 1.09049e-05 2.27168e-05 1.77071e-05 0.000947935 8.43922e-06 0.00018471 0.000306953 3.92114e-05 6.39796e-06 6.496e-05 0.000521661 3.58748e-05 0.000147217 2.97604e-05 0.000117292 0.000323299 1.1548e-05 0.000388257 2.19988e-05 0.00011283 0.000363887 1.5288e-05 1.48949e-05 7.62015e-05 0.00046767 0.000277989 0.000242428 0.000269056 1.25825e-05 0.00012935 3.45767e-05 0.000306854 5.61181e-06 2.2718e-05 0.00030436 0.000300678 8.34681e-06 0.000311124 1.27565e-05 0.00019828 5.60651e-05 0.000314388 5.47549e-05 0.000105659 0.000566161 0.000187805 1.33248e-05 0.000488736 3.01724e-05 5.81104e-05 4.59787e-05 7.71235e-05 0.000475331 4.44042e-05 9.99905e-06 4.64418e-05 9.40473e-05 0.000165431 0.000108714 0.000734714 8.4631e-06 0.000202539 2.13751e-05 0.00050951 9.5984e-06 4.14849e-05 0.000114836 0.000126766 0.000335324 0.000396307 0.000958878 2.91994e-05 0.000106604 0.000307265 0.000304208 0.000245101 0.000100181 8.38173e-06 4.29831e-05 0.00047527 0.000329447 0.000294902 0.000301822 0.000105856 0.000110087 1.73421e-05 0.000491442 1.14649e-05 3.62179e-05 1.19311e-05 0.000708687 0.000210908 9.12874e-06 9.70675e-06 3.99308e-05 0.000225308 0.000952686 0.00164868 0.000561234 0.000302685 1.17462e-05 0.000194485 6.92703e-05 1.13129e-05 0.000104566 7.43109e-06 0.000109332 8.80874e-05 1.82235e-05 0.000558376 0.000402021 0.000153117 0.000194191 0.000234967 0.000328555 1.56985e-05 0.000335979 0.000462268 0.000544068 0.000259935 0.000261121 0.000640928 0.000111718 7.09066e-05 0.000420557 0.000176287 7.50532e-06 0.000149794 1.30617e-05 0.000146856 0.00031194 0.000104708 4.62722e-05 0.000106295 8.43198e-06 0.000374017 0.000179322 0.000906959 0.000117797 1.4869e-05 1.61778e-05 1.20592e-05 0.000183338 5.59795e-05 2.44008e-05 4.17968e-05 0.000672042 3.96155e-05 0.000105985 1.76524e-05 4.54598e-05 0.000299975 0.000404108 0.000377093 0.000909873 0.000136942 9.81646e-05 0.000149278 0.00029125 0.000139152 6.63847e-06 8.0097e-06 0.000408392 6.06064e-06 0.000100296 0.000339755 0.000120128 5.32692e-06 0.000767906 0.00129815 0.000955671 0.000419836 0.000182554 0.000103981 0.00013427 0.000313289 3.38339e-05 0.000253151 0.000270516 0.000484858 9.28795e-05 0.000320191 0.000115164 0.000817205 8.46919e-05 2.39269e-05 0.000134879 2.38052e-05 1.41545e-05 8.88645e-06 0.000107281 1.07378e-05 0.000106449 0.000108702 8.06788e-06 0.000728235 9.2706e-05 0.000430687 5.52146e-06 2.30396e-05 0.000303531 0.000279599 0.000125653 9.05718e-06 0.00063386 0.000350686 0.000591243 9.24707e-05 9.5664e-05 0.000607446 1.016e-05 0.000320324 0.000402527 0.000170977 1.9443e-05 0.000418741 0.000481914 0.000516437 0.000268584 0.000163199 0.000161646 7.65521e-06 0.000369517 0.000432226 0.00122683 2.43207e-05 1.0913e-05 5.38732e-06 0.000127226 0.000108609 0.000532058 0.000619001 0.000368009 0.000160858 1.21412e-05 2.59369e-05 0.000162764 3.05937e-05 0.000270283 0.000475184 8.95979e-06 6.93962e-05 0.000269137 0.000136817 0.000436303 0.000425756 2.51258e-05 0.000107008 0.000179791 0.000319183 0.000465781 5.32818e-06 8.04239e-05 1.51499e-05 0.000315811 0.000833017 7.26398e-06 0.00024841 0.000730462 6.30342e-05 0.00022686 1.90945e-05 6.5167e-06 2.74697e-05 0.000436674 1.79306e-05 0.000147755 0.000108865 8.84474e-05 0.000304555 3.77049e-05 2.78094e-05 0.000370381 0.000169986 2.26347e-05 0.000248568 0.000371416 0.000425651 0.000696917 0.000304922 0.000704387 0.000284913 0.000126732 1.23796e-05 0.000468835 0.000361465 0.000353508 0.00131673 8.57114e-05 0.000570379 
0.00014656 5.00437e-05 0.000302 0.000500936 0.000188432 9.72512e-05 0.000299387 1.26806e-05 1.13571e-05 0.000239239 0.000206954 0.000202855 7.5861e-06 0.000225255 0.000298552 0.000159229 0.000210326 6.30891e-05 1.45391e-05 1.63632e-05 0.000167107 0.000225689 2.53567e-05 0.000492076 7.08172e-05 0.000216508 0.000258115 0.000435684 0.000394822 0.000452664 0.000162663 0.000162766 0.000162074 0.000618852 7.53571e-05 0.00024307 0.000796712 0.000372888 0.000335703 0.000218023 0.000108516 0.00049764 1.46772e-05 4.63201e-05 5.90601e-05 1.45076e-05 0.000222282 0.000206595 5.39233e-05 0.000129921 5.43024e-05 0.000125234 0.000369097 0.000595259 0.000402922 7.53275e-06 9.74617e-05 7.39232e-06 6.24429e-05 0.000219462 0.000107762 5.41565e-05 9.7879e-06 9.49726e-06 0.000698416 0.00054235 7.3835e-05 0.000284535 0.000333405 8.16892e-06 0.000369025 0.0004449 1.68976e-05 0.000716787 0.000592125 0.000230366 0.00089636 1.7114e-05 1.87203e-05 0.000322913 0.000603723 0.000417891 0.000391349 8.34185e-05 0.000337693 5.95279e-05 8.27595e-05 6.22106e-05 7.92937e-06 1.73061e-05 0.000213397 0.000186294 9.34122e-05 0.000407368 0.00019207 0.000109409 1.54149e-05 2.10397e-05 0.000167297 0.000262972 0.000279652 0.000752043 0.000222384 0.000305253 5.70294e-05 0.000221567 1.2626e-05 0.000144952 9.94048e-05 6.53842e-05 0.000838468 7.72389e-05 8.78256e-05 0.000145716 0.00012732 2.05187e-05 0.00114251 6.14668e-05 0.000166935 0.000318687 4.94936e-05 0.000164532 1.48157e-05 0.000451817 4.63097e-05 0.00032242 0.000207905 0.000231078 0.000215415 7.70545e-05 1.27871e-05 0.000247429 0.000314576 1.06083e-05 5.16626e-05 0.000133535 9.4523e-05 1.56001e-05 0.000384171 6.87957e-05 0.000150453 0.000571882 1.68594e-05 1.20386e-05 7.64271e-06 0.000296333 0.00024057 4.2932e-05 7.54495e-05 0.000166343 0.00030953 0.000201952 0.000222481 0.000174902 0.00012658 8.97955e-05 3.10809e-05 1.35907e-05 8.5829e-06 0.000216688 0.000263025 7.06616e-06 0.000319181 0.000317312 0.000312413 3.40545e-05 0.000443823 0.00019857 2.99116e-05 0.000354265 0.000238656 0.000135015 0.00101748 0.000679195 9.84066e-05 0.00011489 1.29627e-05 0.000196268 5.13535e-05 0.000370507 0.000461424 9.60695e-05 0.000361258 0.00038519 1.67681e-05 0.000671715 0.000181499 0.000226119 1.39963e-05 1.06005e-05 0.000525069 0.000194453 9.49282e-06 1.21113e-05 0.000173759 0.000201519 5.62487e-05 4.38584e-05 0.000212958 0.000623595 7.10216e-05 0.000160407 0.000324945 0.000115181 0.000219453 0.000243837 5.83755e-05 3.01905e-05 0.000251602 0.000219811 1.75169e-05 5.44304e-05 0.000203703 9.99638e-06 0.000210923 0.00694967 0.000240624 6.54089e-06 0.00011649 0.00021246 1.8506e-05 9.11057e-05 7.84488e-05 0.000157243 8.65043e-05 0.000398096 0.000212897 0.000264753 0.000128225 8.53818e-06 4.91123e-05 0.00022088 0.00016762 2.91884e-05 0.000247233 7.51519e-05 0.000154989 0.000421871 0.000204256 0.000186485 0.000151141 0.000124866 0.000211203 0.000159637 0.00023976 0.000138711 9.07644e-05 7.76829e-05 0.000434734 5.52367e-06 0.000115605 5.0591e-06 1.5909e-05 0.000201703 9.15319e-05 0.000621392 5.75418e-05 1.65142e-05 0.000193508 9.23276e-06 0.000216321 0.000106782 0.000138249 0.000381158 0.000163466 0.000317766 2.68879e-05 0.00166713 0.000114583 0.000143086 1.51767e-05 5.68371e-05 1.23818e-05 0.000593 9.27618e-05 0.000143547 0.000247966 7.30429e-06 0.000299701 0.000315524 0.000106432 1.40873e-05 0.299574 0.000694485 0.000350368 0.000181671 1.15369e-05 4.39253e-05 0.000298896 9.52443e-06 3.72274e-05 0.000283848 0.000101575 9.25967e-05 1.7731e-05 7.81236e-05 7.13442e-05 1.47464e-05 7.01328e-05 0.000101737 0.000415649 8.21677e-05 1.04712e-05 8.61622e-05 0.000120681 0.000245541 0.000207065 0.000161295 5.62502e-05 0.000423918 0.00105808 0.000526259 0.000386456 9.50582e-05 0.000735356 0.000437853 0.000440196 0.000180151 7.99605e-05 9.19047e-05 2.68934e-05 0.000170662 0.000135451 6.1139e-05 4.2015e-05 6.19272e-05 7.47864e-05 9.1234e-06 7.62646e-05 0.00037849 1.53857e-05 2.43073e-05 0.000548975 7.58376e-05 9.63493e-06 0.000237271 5.67255e-05 0.000484993 5.98073e-05 0.000211516 0.000311258 3.48998e-05 0.000149765 0.00044826 2.23581e-05 0.000215927 0.000111106 0.000111524 0.000256546 2.33232e-05 7.50528e-06 0.000158142 6.77158e-05 0.000210365 0.00111533 4.56659e-05 0.000408212 0.000261842 0.000303116 0.000116403 0.000170163 6.06107e-05 2.67857e-05 4.09288e-05 0.000342357 0.000143698 1.59707e-05 5.35911e-05 0.000352711 0.000125203 9.24966e-06 0.000303395 0.00018526 9.65742e-05 0.000119462 5.09614e-05 0.00026748 2.50255e-05 0.000207912 9.85638e-05 4.54141e-05 0.000267713 0.000598638 0.000173145 0.000230813 0.000380116 6.3035e-05 0.0001221 1.04633e-05 0.000380587 0.000106774 0.000219236 2.3403e-05 5.3423e-05 0.000493128 0.000177468 0.000368063 0.000276982 0.000335156 0.000170751 2.23376e-05 9.04478e-05 0.000188727 0.000278415 0.00059715 2.347e-05 0.000231718 9.69489e-05 0.000599824 0.000447549 4.81285e-05 2.83748e-05 0.000267654 8.55366e-05 0.000278871 5.76525e-06 9.6953e-05 0.000485488 1.43571e-05 4.92105e-05 0.000100737 0.000359053 0.000171874 0.00025918 0.000138756 0.000178315 1.7483e-05 0.000252756 1.06454e-05 0.00029762 5.46617e-05 5.45222e-05 8.28451e-05 0.000254041 0.000428467 0.000566091 9.44944e-05 9.13916e-05 0.000153041 0.000115982 0.000121799 0.000120151 5.26582e-06 0.000101999 0.000243267 0.000342328 0.000123774 0.000158516 2.5257e-05 0.000155131 5.26996e-05 0.00015358 0.000156907 0.000251536 9.59997e-05 0.000353016 3.3245e-05 0.000164541 2.92929e-05 0.000157603 9.19986e-05 0.000106984 0.00538861 3.75499e-05 0.000656582 0.000115925 2.18141e-05 0.000307079 1.42174e-05 5.65576e-05 0.000325993 0.000199621 0.000203679 0.000474198 2.2552e-05 0.000197297 0.000241841 0.000246567 0.000661396 0.000129006 9.07037e-05 0.000210509 3.71822e-05 1.06998e-05 0.000272645 5.16829e-05 0.000449774 1.72009e-05 0.000535346 7.94961e-06 0.000340016 0.000212344 0.000372355 0.000197784 0.000204909 0.000188445 0.000565316 1.03383e-05 0.000299312 0.000128711 0.000201258 6.57488e-05 0.000343196 0.000199356 0.00603693 5.89394e-05 0.000404948 6.03893e-05 0.000102145 5.83687e-05 0.383344 1.5108e-05 0.000223903 4.8258e-05 0.000456161 0.000235898 2.92269e-05 1.25911e-05 9.13508e-05 0.000565515 8.44171e-05 6.37322e-05 3.52667e-05 0.000248684 0.000375079 0.000138995 6.91849e-05 0.000156427 7.72715e-05 0.000454858 7.31162e-05 0.000140146 3.83085e-05 2.69864e-05 0.000461944 0.0003613 0.000301827 3.52162e-05 0.000295753 0.000205586 0.000116487 4.88914e-05 0.000312527 6.67335e-06 3.31826e-05 0.000254828 6.47065e-05 0.000227435 5.38325e-05 1.69116e-05 1.47802e-05 0.000265814 0.000223681 0.000122537 9.84949e-05 0.000782415 0.00083454 0.000395551 2.96014e-05 0.000315048 0.00085827 2.02471e-05 0.000279822 4.71933e-05 8.91173e-06 1.27671e-05 5.64895e-05 0.000370812 0.000198392 0.000214869 1.90458e-05 3.76588e-05 4.91163e-05 1.1348e-05 0.000162812 2.63162e-05 0.00031904 5.37854e-06 0.000147449 0.000249372 0.000253872 0.000167319 7.49137e-05 4.69797e-05 0.000489797 0.0001673 0.000198025 4.68416e-05 8.16303e-05 4.02115e-05 0.000434501 0.0105579 5.36406e-05 6.3302e-05 1.96191e-05 9.06043e-06 0.000379003 0.000327831 0.000153811 7.34332e-06 9.52039e-05 2.07115e-05 0.000518688 0.000178981 0.000280031 0.000350762 0.000400691 0.000194455 0.000158778 0.00040445 7.25279e-06 6.31152e-05 0.00012041 0.000781201 0.000100313 0.00018124 0.000642313 0.000278837 6.99698e-06 0.000264406 1.63967e-05 0.000261843 0.000101814 0.000162406 6.28362e-05 0.000373127 0.00026087 5.79745e-06 0.000477082 0.000878947 0.00016176 5.07089e-05 8.70955e-05 0.000243096 0.000350676 0.000470604 0.000298379 0.000401261 9.26392e-05 6.47735e-05 7.66935e-05 0.000225232 0.000150443 0.000228725 0.000153598 4.98914e-05 7.4086e-06 0.000245167 0.000341382 6.86845e-05 5.10754e-05 7.68641e-05 0.000170071 0.00024381 0.000289918 0.000544859 0.00021575 0.000143964 0.000115167 0.0001794 7.60091e-06 0.000342129 1.02154e-05 0.000170217 2.01689e-05 0.000312256 0.000288286 5.52558e-05 0.000103439 0.000202512 0.000487462 0.000325643 0.000188446 8.76198e-05 4.10945e-05 1.75382e-05 0.00012122 3.3188e-05 8.29543e-05 8.0787e-05 2.37335e-05 2.15839e-05 0.000276052 7.26853e-05 0.000514325 0.000343427 7.52361e-06 0.000178973 0.000137063 1.73597e-05 1.54107e-05 1.94095e-05 5.43297e-05 0.00111011 1.34897e-05 0.000220852 0.000194637 0.000403128 0.000333044 9.93792e-05 6.88785e-05 0.00029207 1.1312e-05 0.000127779 0.000557092 0.000261242 0.000231872 0.000306595 0.000212155 0.000222737 6.24725e-05 6.01708e-05 8.49678e-06 0.000212322 5.62124e-05 0.000635018 0.000313266 0.000269674 0.000197881 7.37731e-05 0.000214631 0.000153046 1.80692e-05 0.00014278 0.000174964 0.00033996 0.000200143 0.000244602 0.000116562 0.000877555 8.39406e-06 0.000276802 0.000161629 0.000271974 7.00148e-05 0.000166352 1.47514e-05 2.22077e-05 0.000160455 0.000216865 0.000466066 0.00023393 0.000101253 0.00033064 1.64431e-05 3.14926e-05 2.36714e-05 6.34149e-05 0.00033341 0.000417434 0.000512587 0.000108201 1.78468e-05 6.60195e-05 6.06081e-05 9.09842e-06 6.92702e-05 0.000197677 9.18855e-05 0.000396562 0.000148654 0.000484271 0.000177275 8.79631e-05 9.34186e-05 0.000382984 0.000214777 9.23977e-05 0.000394881 0.000254155 0.000288414 0.000161492 0.000154139 9.67385e-05 0.000230267 0.000138023 0.000134719 0.000703887 0.000186239 0.000263923 0.000238063 0.000212261 0.000190614 0.00106355 0.000314547 6.69466e-05 5.54038e-05 8.46116e-06 4.54274e-05 0.00122672 0.000128263 0.000290174 0.000174856 0.000205206 0.000643211 7.92383e-06 0.000164006 2.37026e-05 6.9303e-05 5.57544e-05 0.000168984 0.000244557 1.24509e-05 0.000502912 0.000354216 7.25213e-05 3.96397e-05 8.39443e-05 6.90502e-05 5.89105e-05 9.50439e-06 0.000863117 0.000281229 5.52297e-05 4.5852e-05 0.000207218 0.000209208 0.000394331 0.000407865 3.36192e-05 0.000225608 1.77547e-05 0.000442268 0.000337719 7.9865e-05 1.98118e-05 6.75061e-06 0.000131529 0.000120725 0.000170358 0.0882013 0.000163639 0.000164914 1.94209e-05 0.000156464 0.000655532 2.05619e-05 5.11439e-05 0.000185645 0.000281913 0.000230288 1.3481e-05 0.000120155 0.000498054 0.000504229 4.24173e-05 9.45612e-06 6.50395e-05 0.000138112 0.000304469 2.31505e-05 5.68171e-05 0.000175063 0.000313056 0.000241507 0.000241141 1.915e-05 1.56499e-05 0.000165026 0.000354006 3.11819e-05 4.4857e-05 0.000231789 1.78929e-05 0.000260967 0.000351156 0.000328439 0.000194572 0.000298812 0.000643681 9.78101e-06 1.36798e-05 4.55012e-05 5.47935e-05 0.00045677 0.00175472 0.00029262 1.57525e-05 0.000534736 0.000820099 0.000532127 7.03561e-05 1.33888e-05 0.000209536 0.000292395 0.000276641 0.000158408 0.00020981 0.000101392 0.00086618 0.000212454 0.00040049 0.000452729 0.000166786 0.000103774 0.000197624 9.67891e-05 0.00016728 0.000367101 2.33949e-05 6.18766e-05 0.000282059 0.000230154 0.000166409 7.12062e-06 0.000191635 0.000112291 0.000110503 0.000230217 0.000325049 2.03687e-05 0.000674774 1.57884e-05 3.47697e-05 1.05313e-05 5.56374e-05 0.000364538 0.00013466 0.00026764 5.6954e-05 0.000198611 2.78821e-05 0.000657547 5.27391e-05 8.50312e-05 5.80421e-05 0.000854516 0.000205303 0.000426009 0.000308935 0.000409565 1.24797e-05 0.000338647 1.55373e-05 0.000612515 0.000225179 0.000106957 0.000485507 0.000315648 0.00034283 0.000112491 6.50841e-05 0.000544362 1.14299e-05 9.26669e-06 0.000259298 0.000311693 0.000143861 9.9659e-05 8.62002e-06 1.34629e-05 7.71495e-05 0.000232158 0.00022024 0.000206469 0.000250328 0.000406002 0.000769982 0.000397808 7.22633e-05 0.00042577 0.000160252 3.56714e-05 1.49943e-05 0.000128566 0.000229332 1.38232e-05 2.29727e-05 0.000210034 8.46621e-05 0.000551093 0.000299819 0.000139718 0.000203752 0.000248092 0.000359337 0.000279647 0.000251334 0.000319077 1.34253e-05 0.000539766 3.98465e-05 7.92112e-05 2.13268e-05 0.000103335 9.5e-05 1.41104e-05 0.000369925 0.000208403 1.93079e-05 1.73658e-05 4.61974e-05 4.41601e-06 8.24972e-06 0.000426849 0.000185864 6.43097e-05 0.00042405 2.81603e-05 0.000312152 
2.40062e-05 1.20805e-05 3.49049e-05 0.00055121 3.76476e-05 4.29664e-05 0.000231127 0.000186363 0.000118361 2.91805e-06 0.000105363 0.000390363 2.70586e-05 0.000389414 3.99691e-05 1.04254e-05 4.18015e-05 0.000291449 2.2457e-05 4.82353e-05 1.79517e-05 8.37773e-05 2.14164e-05 0.000411264 2.79902e-05 9.4107e-05 2.26453e-05 0.000135759 0.000822005 0.000488949 9.82447e-05 1.53881e-05 6.13459e-06 0.00139327 7.07487e-05 0.000410748 0.000663417 0.000357329 0.000218337 0.000286495 5.20434e-05 0.000398956 1.57062e-05 1.50276e-05 5.89639e-05 6.88311e-05 0.000911135 0.000124897 2.36606e-05 0.000162484 1.09302e-05 8.89784e-05 2.98449e-05 0.000155949 4.40379e-06 3.94395e-05 0.000309588 3.83533e-06 4.77835e-05 6.44905e-06 9.61155e-06 2.54955e-05 7.41566e-06 1.08275e-05 0.000415429 1.43206e-05 1.68897e-05 3.11067e-05 0.000538459 3.49547e-06 0.000525223 0.000392971 7.44692e-06 6.27442e-06 8.07424e-05 0.000163563 0.000121684 7.83189e-05 2.2995e-05 1.72416e-05 4.65716e-05 4.45666e-05 0.000397163 1.18055e-05 0.000222967 0.000696256 3.64671e-05 3.94975e-05 8.06275e-06 0.000196358 0.000250116 1.70368e-05 1.52529e-05 0.000407233 2.7457e-05 5.09903e-05 7.52057e-06 9.37432e-05 1.96128e-05 0.000801271 0.000420533 0.000231046 7.64153e-05 0.000444576 3.03391e-05 1.10162e-05 1.35098e-05 0.00022886 0.000154701 0.000151341 0.000418299 3.79027e-05 4.89198e-05 9.89633e-06 6.23159e-05 2.20418e-05 0.000205946 0.000166379 1.57543e-05 0.000293195 0.000111465 1.26794e-05 1.19624e-05 0.00042011 2.79675e-05 0.00025804 0.000276253 0.000135087 0.000402224 9.85266e-06 1.63168e-05 9.10395e-06 0.00010686 2.00889e-05 2.62253e-05 1.04665e-05 0.000165916 2.26878e-05 8.25296e-05 1.24387e-05 1.94639e-05 0.00087264 7.26692e-05 2.80598e-05 1.96679e-05 2.84353e-05 0.000398479 3.30725e-05 0.000296548 8.00493e-06 0.000800032 0.000404889 0.000398067 5.2766e-05 0.000115493 9.15452e-06 1.31186e-05 1.03203e-05 0.000139237 3.40706e-05 1.18664e-05 4.37234e-06 0.000452456 0.000320329 0.000467642 0.000584543 0.000208952 0.000621627 0.000228227 0.000392682 8.72556e-06 0.000326337 0.00122077 0.000699726 0.000226078 1.54359e-05 1.04142e-05 1.22169e-05 1.61514e-05 0.000453126 0.000624251 0.000314264 0.000523035 0.000549079 2.98942e-05 4.34681e-05 1.2026e-05 0.000552082 3.19952e-05 9.60728e-06 0.000297053 0.000388181 0.000244949 7.95432e-06 1.2179e-05 0.000394431 9.31811e-05 3.11587e-05 3.4878e-05 1.68238e-05 2.65977e-05 1.08211e-05 0.000416725 4.71818e-05 0.000405258 3.3099e-05 2.75473e-05 0.000446519 0.000425134 0.000273624 1.00068e-05 0.000145928 0.000404119 1.21738e-05 0.000400633 7.56561e-06 1.07892e-05 3.05875e-06 5.93142e-05 1.55844e-05 3.69073e-05 3.46869e-05 0.000213315 0.000116729 2.98776e-05 4.79729e-05 0.000442618 9.76951e-06 3.57999e-05 5.37808e-05 2.16574e-05 0.000131614 0.000153759 1.03391e-05 6.77639e-05 0.000315666 0.000174491 8.45981e-05 4.41679e-05 0.000259037 6.44403e-05 0.000263215 0.000511163 4.62365e-05 0.000179103 1.09047e-05 1.27864e-05 5.221e-05 2.47786e-05 6.87592e-06 2.40389e-05 5.93467e-06 1.90879e-05 8.67444e-06 3.38256e-05 0.000504835 0.000126417 2.61665e-05 1.83432e-05 9.82299e-06 9.17703e-05 1.41636e-05 0.000222545 8.25287e-06 2.68602e-05 5.28985e-05 3.0292e-05 0.000237959 1.54901e-05 0.000175425 4.05104e-06 2.55146e-05 1.53398e-05 0.0004761 0.000142839 0.000124639 1.28644e-05 2.76985e-06 0.000157105 2.59481e-05 3.30635e-05 7.31758e-05 3.20139e-05 0.000227198 0.000395999 2.62727e-05 6.45104e-06 2.75923e-05 0.000287525 9.9433e-06 6.85249e-05 0.000421551 0.000133589 7.80341e-06 2.48517e-05 4.40609e-06 4.60496e-05 4.54829e-05 0.000113799 6.34702e-05 0.000178974 0.000122731 8.00239e-06 0.000149747 0.000116117 0.000399915 1.03621e-05 7.86336e-06 9.26556e-05 6.57616e-05 0.000767507 0.000105184 6.57283e-05 2.78218e-05 0.00104389 0.00078885 0.000207341 8.50789e-05 0.000122559 2.9117e-05 2.13798e-05 2.09952e-05 2.73829e-05 7.28237e-06 0.00018437 1.2432e-05 1.80631e-05 4.67113e-06 3.00935e-05 0.000158086 3.5967e-05 1.89811e-05 0.000560151 4.09938e-05 5.47795e-06 0.00044502 9.12078e-06 0.00075311 2.97328e-05 3.2864e-05 9.22736e-05 6.3217e-06 0.00010509 1.62398e-05 4.02496e-05 0.000455254 8.95122e-05 8.17817e-06 0.000656644 2.10989e-05 1.84974e-05 3.73443e-06 1.75794e-05 0.000464363 0.000155347 0.000190783 0.000903516 9.99727e-06 1.18647e-05 5.69342e-05 0.00016578 3.68293e-05 2.62603e-05 1.79774e-05 0.000158309 0.000250139 0.000149002 2.38483e-05 0.000392124 2.1957e-05 9.84956e-05 1.1799e-05 6.59274e-05 0.000143862 0.000144417 7.88064e-06 1.29138e-05 1.28868e-05 0.000289394 9.09827e-05 1.50479e-05 8.33178e-05 0.000967285 0.000106216 0.000172696 0.000282338 3.49331e-05 2.83138e-05 9.14255e-06 0.000400958 4.8368e-05 3.24795e-05 1.10488e-05 0.00014645 6.11637e-05 0.000173977 0.000422342 0.000485444 0.000472404 5.82726e-05 7.71776e-06 0.000135502 0.000103615 7.34147e-05 0.00117337 4.303e-05 0.000414852 0.000273945 0.000434017 9.58925e-06 6.15037e-05 8.13973e-06 0.00042132 2.83514e-05 0.000396205 1.56792e-05 2.52188e-05 2.49295e-05 5.62447e-06 0.000500161 1.7611e-05 0.000448048 1.02457e-05 4.15973e-05 1.48891e-05 0.000140148 2.42366e-05 0.000792163 2.18638e-05 2.65704e-05 6.42473e-05 0.000100152 2.7002e-05 6.81719e-05 0.000536398 0.000448129 4.37196e-05 0.000137164 0.000168962 6.38083e-06 2.65407e-05 2.39021e-05 5.5762e-06 6.00872e-05 0.000124218 0.000391665 0.000142228 0.000111653 1.49186e-05 0.000170302 3.66751e-05 2.39933e-05 6.27666e-05 0.00011391 1.44975e-05 0.000817439 4.79477e-06 1.80269e-05 2.16885e-05 5.62936e-05 3.91614e-05 0.000196371 0.00035532 3.07914e-05 0.000570012 1.34096e-05 1.59257e-05 0.000417093 2.36736e-05 0.000253127 3.8051e-05 0.000422613 8.05435e-06 0.000310295 1.52618e-05 0.000386305 5.88012e-05 0.00038677 0.000324168 0.000119051 2.70348e-05 0.000409998 0.000324383 1.43e-05 0.000469965 2.4687e-05 0.000793959 1.66858e-05 0.000427549 9.82404e-06 0.000402929 0.0004045 0.000160355 0.000514597 0.000387739 2.16464e-05 0.000406298 6.24493e-05 8.99598e-05 0.000155864 1.34895e-05 4.44742e-05 5.38301e-05 1.7502e-05 0.000178764 3.52786e-05 0.00157213 6.2121e-05 0.000196291 2.45546e-05 0.771828 2.69694e-05 0.000147681 5.21494e-05 0.000186183 1.48963e-05 3.91595e-05 1.78884e-05 4.51902e-05 8.05786e-05 0.000163292 1.38282e-05 0.000177224 0.000134352 0.000132523 0.000114575 4.55323e-05 7.91081e-05 8.24678e-06 0.000396541 4.47562e-05 0.000144014 2.18475e-05 3.50945e-05 0.000386068 4.11815e-05 3.18281e-05 1.18264e-05 1.82778e-05 0.000414134 5.16283e-05 1.31842e-05 0.000399737 3.37582e-06 2.10027e-05 0.000534408 1.02927e-05 0.000416569 9.21545e-05 9.0043e-06 1.27578e-05 0.000230677 0.000690605 0.000159032 0.000276953 0.00126633 0.000919116 0.000405342 0.000465104 7.20256e-05 2.91001e-05 0.000305118 0.00017637 0.000122569 0.000120266 1.49316e-05 0.000182763 1.64284e-05 0.000480857 0.000159017 1.67796e-05 1.47915e-05 6.49829e-06 5.20432e-06 7.35591e-06 3.80548e-05 0.00017302 3.67085e-06 4.35841e-05 2.8049e-05 0.000422374 1.19142e-05 2.17176e-05 3.33574e-05 0.000564256 2.58098e-05 4.75775e-05 1.86054e-05 3.78124e-05 2.00086e-05 0.000399054 0.0192553 2.32155e-05 2.42628e-05 0.000265235 5.96491e-06 0.000179742 1.80435e-05 5.57943e-05 4.65368e-05 0.00024615 0.00015258 0.000464618 6.68998e-06 2.92857e-05 0.000432364 0.000411182 0.000390599 1.35049e-05 0.000426745 6.0518e-06 4.75735e-05 4.27071e-05 0.000824038 5.96511e-05 0.000335527 0.000869205 7.84747e-06 4.32016e-06 0.000396285 8.43498e-05 0.000479067 2.88376e-05 1.15099e-05 7.33396e-05 2.31308e-05 0.000914621 6.94678e-06 0.000517803 0.000807812 2.15255e-05 0.00011471 0.000217966 0.000396912 0.000633158 0.000830042 0.000110377 0.000463179 1.15508e-05 2.6658e-05 3.1513e-05 0.000156442 0.000146349 7.49761e-05 6.45875e-05 1.82328e-05 4.97463e-06 1.36765e-05 0.000217947 2.33035e-05 7.63319e-05 0.000170241 2.84447e-05 0.000417672 0.000469261 0.000785998 1.06386e-05 7.77823e-05 1.35472e-05 0.000292638 2.8331e-06 0.000453999 8.1503e-06 0.00017609 0.000191078 3.24889e-05 0.00042044 0.000370712 6.6621e-05 0.000225609 0.000376511 6.4298e-05 0.000116741 2.44064e-05 0.000236909 3.84803e-05 0.000101896 7.35343e-05 0.00018483 0.000270938 0.000106396 1.66982e-05 9.33545e-05 0.000111511 0.000177553 7.69559e-05 1.0253e-05 5.15728e-05 1.14159e-05 7.50797e-05 8.7308e-06 0.000184693 2.14749e-05 0.000776285 9.67725e-05 7.07501e-05 5.36028e-06 0.000491196 1.08816e-05 2.71635e-05 3.81112e-05 0.000279916 1.17792e-05 0.000438719 8.57494e-05 1.26591e-05 3.16916e-05 0.000426096 0.00044656 2.01861e-05 4.32551e-05 4.19051e-05 1.42237e-05 0.000394511 2.65022e-05 0.000548895 3.03735e-05 3.52336e-05 0.000391777 4.34157e-05 5.10557e-05 3.13332e-05 1.43517e-05 0.000113555 3.09989e-05 0.000176016 0.000667393 0.00042892 0.000207463 0.00014613 2.05709e-05 6.59279e-05 1.30538e-05 6.76047e-05 1.9638e-05 1.53344e-05 7.68467e-05 0.000294729 1.77575e-05 0.000507116 7.32161e-05 1.63786e-05 8.74505e-06 2.58575e-05 9.05577e-06 1.29519e-05 1.10151e-05 0.000137126 8.4501e-05 0.00016477 0.000129969 0.00023685 0.000449832 3.10705e-05 0.000219612 4.34904e-06 1.70745e-05 0.000391773 2.37849e-05 0.000342134 8.60607e-05 0.000456753 4.71792e-05 0.000194401 1.28318e-05 0.000409977 0.00052147 1.93728e-05 0.000390844 0.00049224 0.000420899 6.82975e-05 0.000175574 6.65541e-05 1.50562e-05 9.5007e-06 6.95131e-05 0.000418891 2.65958e-05 0.000202479 4.48936e-05 0.000413404 0.000187799 0.000455852 1.30005e-05 1.15206e-05 7.9102e-05 2.75559e-05 0.00011807 0.000816621 2.43868e-05 6.09056e-05 9.69221e-06 0.000388091 0.000901301 9.25124e-05 1.68201e-05 1.62398e-05 2.08209e-05 2.45033e-05 3.63892e-05 0.000414725 9.1267e-06 0.000395281 1.95967e-05 6.33922e-05 2.96688e-05 0.000594347 0.00013122 3.22467e-05 8.22552e-06 0.000859252 0.000623061 2.67178e-05 1.31388e-05 0.000402226 0.000398448 0.000162817 0.000428582 4.37311e-05 0.000415268 2.61701e-05 0.000301522 1.71377e-05 1.47385e-05 3.85111e-05 8.63981e-06 0.000242812 6.26231e-05 2.70132e-05 0.0359514 1.73956e-05 0.000190399 4.54554e-05 2.04402e-05 0.000439538 0.000159083 8.21737e-05 1.93728e-05 0.000124078 0.000393761 6.8985e-06 3.35867e-05 0.000495882 0.00011747 4.07817e-05 1.54836e-05 3.23203e-05 0.000135912 0.000416845 3.27264e-05 7.88885e-05 1.17801e-05 0.000190401 1.57672e-05 0.000413005 0.000141058 1.57006e-05 0.000182378 0.000393956 0.000104178 0.00010654 0.000415546 1.8609e-05 4.42948e-05 8.73426e-05 2.77837e-05 2.95391e-05 1.80401e-05 0.000509684 1.01434e-05 8.92444e-06 2.11716e-05 3.11679e-05 4.66641e-06 0.000134275 0.000148697 0.000153243 0.00082157 0.00131479 0.000471745 0.000110153 1.36046e-05 0.000475983 0.000454286 0.000130269 3.38605e-05 2.95168e-05 0.000524924 0.000152853 2.0092e-05 0.000695259 0.000222 0.000251313 0.000210316 9.68676e-05 2.79231e-05 0.000123391 0.000556873 4.95392e-05 0.000163061 0.000396602 0.000614913 0.00021341 8.79684e-06 0.000170567 6.11858e-06 1.36979e-05 5.76408e-05 4.76288e-05 6.04259e-06 0.00044381 2.34969e-05 1.60797e-05 1.46545e-05 2.95763e-05 8.39933e-05 1.07443e-05 0.000413576 0.000288258 0.000396284 2.03928e-05 0.000607524 6.87478e-05 5.40395e-05 0.00011511 5.36207e-05 0.000411161 0.000457586 0.00062433 0.000106544 5.55551e-06 6.37473e-05 6.29163e-06 0.000593576 1.81588e-05 0.000127165 0.000394491 0.000456073 3.12203e-05 1.65137e-05 0.000297624 0.000849444 1.12661e-05 9.38018e-06 5.16702e-06 2.39801e-05 0.000226367 3.62486e-05 3.95398e-06 2.37625e-05 9.16736e-05 0.000243727 2.97239e-05 2.82722e-05 0.000550188 0.000193798 0.000480571 0.000418981 0.000246875 0.000110052 1.89955e-05 8.94665e-05 1.15975e-05 0.00013031 2.50548e-05 0.000100267 5.62513e-05 0.000535836 0.000106436 0.000784993 0.000530501 2.20356e-05 0.000494465 0.00046844 0.000403105 3.41661e-05 0.000831359 0.000426076 0.000156867 0.00042327 1.74717e-05 7.13927e-05 8.19477e-05 0.000283889 8.55215e-05 4.54924e-06 0.000568209 0.000394817 3.4877e-06 1.43157e-05 2.57413e-05 7.08891e-06 7.2627e-06 2.30088e-05 5.04362e-05 5.3664e-05 0.000399196 0.000277293 0.000436696 
1.27292e-05 9.72677e-06 0.00047329 0.000315366 0.000344261 0.000190954 0.000708943 4.9785e-05 7.31961e-06 0.00030784 0.000254051 2.36641e-05 5.30051e-05 2.93429e-05 0.000599161 0.000412348 0.000103435 3.40403e-05 1.71548e-05 2.51634e-05 0.000397357 0.00041025 2.37038e-05 0.000134833 0.000105155 0.000338964 0.000313721 0.000469777 1.67862e-05 0.000323336 1.06209e-05 0.000149036 0.000310504 2.05417e-05 4.64871e-05 1.37485e-05 7.62979e-05 0.000318122 0.0003104 2.13459e-05 0.00011027 0.000628337 0.000195369 0.000117979 0.000328837 0.000110787 0.000736389 0.000285692 0.000102878 3.83957e-05 8.47451e-05 4.05371e-05 0.000448566 0.000869883 0.000314084 4.51284e-06 0.000579357 8.56745e-06 0.000196189 1.38021e-05 0.000331734 5.45718e-05 1.57231e-05 3.81612e-06 0.000747264 0.000213941 0.000946198 2.0149e-05 2.89638e-05 7.96968e-06 0.000349505 1.30899e-05 1.03284e-05 0.00035097 0.000712932 0.000166441 1.7496e-05 2.84347e-05 0.000105665 0.000693337 0.000641045 0.000703313 0.000304677 0.000153201 2.50205e-05 0.000693485 0.000205946 9.72544e-06 0.000290249 0.000174212 0.000245132 0.000350332 8.82172e-05 0.000311526 9.23227e-06 9.7587e-05 1.31828e-05 1.72879e-05 0.000434275 7.79699e-05 8.72255e-05 0.000854003 0.000675399 1.54641e-05 8.54884e-06 0.000154252 7.38753e-06 1.2388e-05 3.11416e-05 0.000124732 0.000109137 0.000378415 0.000338633 2.46889e-05 0.000114324 6.43979e-06 0.000182709 1.49511e-05 0.000352984 0.000128252 9.86187e-05 0.000283475 1.0748e-05 0.000420333 5.01085e-05 0.000626074 6.80478e-06 4.097e-05 7.6743e-06 1.07798e-05 1.26919e-05 0.000308479 0.000620506 5.98469e-05 6.70082e-05 9.9623e-05 0.000474807 6.98579e-06 0.000857044 0.000280807 0.000288813 0.000194538 0.000105735 1.92066e-05 9.28801e-06 0.000491809 7.87059e-05 1.7137e-05 3.06858e-05 5.9986e-05 0.00016152 1.63386e-05 1.07616e-05 0.000145807 0.000138909 6.61831e-05 5.34478e-05 1.44075e-05 0.00027193 0.000111173 8.43568e-06 7.50554e-06 0.000307148 0.000693489 0.000469627 3.67739e-05 0.000522153 0.000745851 1.23247e-05 0.000308462 0.000304193 6.09915e-05 7.33823e-05 0.00031673 1.28697e-05 0.000107339 5.28883e-05 0.000191784 1.78443e-05 0.000327118 3.43462e-05 0.0003239 0.000131383 0.000673504 0.000479543 0.000534222 0.000184404 0.000361564 3.48267e-05 0.000413849 0.000741525 6.13128e-06 6.56463e-06 1.75987e-05 0.000586021 3.75175e-05 0.000226926 2.37641e-05 0.000416047 0.000356837 0.000113011 0.000318106 6.50206e-05 1.3941e-05 0.000150473 0.000468437 0.000188198 1.80191e-05 0.000315189 0.000204179 0.000419486 0.000191715 5.29266e-05 8.91785e-06 1.73019e-05 8.47878e-05 0.000320531 1.71162e-05 0.000544162 0.000313913 0.000353312 7.92259e-06 0.000327086 0.000363939 1.26399e-05 0.000146786 0.000151635 0.000311185 0.0001601 0.00018004 9.95805e-05 7.31205e-05 0.000173884 4.22815e-05 0.000183363 6.22314e-05 0.000151925 0.000812242 0.000782343 0.000156736 0.000200628 3.79647e-05 1.27002e-05 0.000296165 0.00022831 6.40893e-05 0.000102572 0.000123329 0.000451275 4.21349e-06 9.08409e-05 3.92665e-06 1.1257e-05 0.000285584 0.000154988 1.77992e-05 0.000107763 2.07352e-05 0.000499615 1.09405e-05 0.000330333 1.78085e-05 0.000733477 7.42351e-06 0.000312976 0.000127103 0.000250087 0.000235168 9.58106e-05 0.000316481 1.51602e-05 9.78814e-05 1.45513e-05 1.95361e-05 0.000271855 0.000113369 0.000312389 1.02849e-05 0.00044085 8.11405e-05 0.000103905 0.000163633 0.599671 0.000176259 0.000315291 0.000626149 0.000138786 1.62737e-05 0.000347924 0.000206001 1.91909e-05 1.43198e-05 3.30788e-05 7.31334e-05 0.000160985 1.07804e-05 0.000380903 2.23911e-05 1.48586e-05 0.000214741 0.000409664 9.1362e-05 9.90276e-06 0.000105105 0.000461501 5.47633e-06 9.80041e-06 0.000315122 1.68631e-05 7.62906e-05 2.49655e-05 0.000722311 0.000795621 0.000509545 1.34442e-05 6.00446e-05 0.0001452 0.000301492 7.58745e-05 0.000101002 2.46259e-05 0.00104194 8.62691e-05 0.000145538 1.88261e-05 6.2602e-06 1.79829e-05 1.23225e-05 0.000230086 0.000218844 0.00485993 5.2142e-05 0.000214931 0.000508977 9.10127e-06 3.9189e-05 1.02434e-05 8.85438e-05 2.64513e-05 0.000406926 8.17269e-05 5.91718e-05 6.54805e-05 0.00101319 1.56708e-05 2.75812e-05 0.000115444 1.3609e-05 0.000129089 2.76464e-05 3.99004e-06 8.29554e-06 0.000122933 8.66535e-05 0.000214229 1.98137e-05 1.83092e-05 1.86575e-05 0.000564278 3.3432e-05 0.000403189 8.92802e-05 1.77087e-05 6.95184e-05 0.000402914 6.89123e-05 0.000220192 0.000342555 0.000334168 0.000241454 1.27658e-05 6.29278e-05 0.000622059 1.7137e-05 0.000130478 2.94354e-05 0.000315765 5.02902e-05 6.82509e-05 0.000160403 0.000124871 6.1763e-05 0.000680052 1.61346e-05 0.000330911 0.000585244 8.89499e-05 0.000154186 1.15237e-05 0.000326478 0.00019745 2.57177e-05 9.32061e-06 2.09843e-05 0.000797042 8.16636e-05 5.77806e-05 7.49058e-05 0.000257637 5.38747e-06 1.12417e-05 6.88402e-05 5.16383e-05 0.000761973 6.68941e-06 2.04701e-05 2.08441e-05 0.000726772 0.000315626 0.000672035 1.86182e-05 8.41357e-05 0.000105786 4.70819e-05 2.30063e-05 9.27505e-05 3.8806e-05 1.32639e-05 7.32731e-06 9.02162e-05 1.33495e-05 0.000177751 0.000141332 0.000178973 4.20709e-05 0.000270756 1.45378e-05 0.000108101 2.40546e-05 0.00052297 0.000147845 0.000107289 1.42053e-05 0.000451331 1.27788e-05 0.000490256 0.0001415 6.42237e-06 0.000215842 1.15612e-05 0.000102392 0.000205359 1.28474e-05 0.000107348 0.000261887 0.000698665 1.85595e-05 0.000314599 0.000141437 4.60266e-05 0.000112042 0.00014255 0.000221965 0.000487339 0.000455145 1.06678e-05 2.40497e-05 0.000313418 0.000103863 0.000361355 2.01423e-05 0.000264763 0.000119405 2.10854e-05 0.000145992 0.00019942 1.48377e-05 0.000287284 1.20544e-05 3.84827e-05 0.0010453 1.51654e-05 5.51941e-05 0.000989644 1.28875e-05 5.14352e-06 0.000362582 4.1686e-05 0.000639455 7.02708e-05 0.000128362 0.000205161 6.1303e-05 8.55866e-05 0.000424655 2.19634e-05 0.00011151 5.35077e-06 0.000951496 1.00044e-05 7.07744e-05 0.000150031 5.6281e-05 4.96436e-05 0.000101799 0.000389349 0.000321392 0.000128695 1.67958e-05 0.000102119 0.000740532 0.000106008 0.000426184 0.000609573 1.66643e-05 0.000108027 0.000297248 0.000121606 2.49179e-05 0.000245699 0.000244973 9.61892e-06 0.000249797 3.38453e-05 0.000205794 0.0010514 1.08573e-05 1.48674e-05 0.000164553 0.00031796 0.000156976 0.00019929 3.02943e-05 4.81819e-05 0.000473972 1.31593e-05 6.83787e-05 0.000115677 0.00017316 0.000177954 1.49033e-05 0.000109133 0.00018379 7.36313e-05 0.000149165 0.000596176 0.000440671 5.1821e-05 0.000333403 2.33322e-05 0.000201611 0.00108206 0.000811813 3.98836e-05 9.91174e-05 0.000147311 1.97459e-05 0.000189262 0.000219153 1.454e-05 0.000331582 0.000311394 5.41149e-05 0.000344452 4.19429e-05 0.000216749 0.00106505 0.000453125 0.000697392 0.00062404 0.000954748 0.000173614 0.00012424 0.000178445 1.65923e-05 1.0443e-05 0.000102774 2.22232e-05 0.000364357 9.4067e-05 1.30582e-05 1.70534e-05 0.000141966 3.41602e-06 0.000306095 3.64306e-05 0.000461024 5.18593e-06 2.1465e-05 0.000179978 0.000104716 0.000309778 9.76481e-05 3.42238e-05 0.000329874 0.000567073 0.000351728 0.000395309 0.000160521 5.16616e-05 9.32273e-06 0.00755652 0.000102129 0.000127716 8.83069e-05 8.99611e-06 6.31357e-05 0.000314279 0.000104033 2.88599e-05 5.22173e-05 0.000125697 0.000324552 0.000321837 0.000323373 0.000214874 1.19792e-05 5.74218e-06 0.000374468 0.000328152 1.00052e-05 1.7754e-05 0.000122375 5.15575e-05 2.57923e-05 0.00015169 1.17126e-05 0.000549436 1.60359e-05 2.7311e-05 2.73796e-05 0.000107492 0.00017329 0.000632525 4.96337e-05 0.00031031 0.000500301 1.20016e-05 3.65502e-05 0.00010114 0.00030762 3.33818e-05 9.63666e-05 4.69952e-05 0.000309295 6.207e-06 0.000185781 0.000405637 9.98994e-05 0.000108456 1.40232e-05 0.000123063 9.21952e-06 0.000106049 0.000503863 4.88959e-05 1.47604e-05 4.17927e-05 1.27133e-05 0.000105075 0.000124494 0.000320932 4.03797e-05 9.73063e-05 5.23605e-06 0.000565665 0.00038598 0.000204345 8.51738e-06 9.2596e-05 8.20557e-06 9.65312e-05 1.24326e-05 0.000125775 0.000332535 0.000330345 0.000189524 0.000166503 8.78567e-05 0.000363555 0.000338603 0.000506606 0.000390115 0.000245972 7.19156e-05 0.000146187 0.000131633 2.73574e-05 0.000256931 0.000326439 2.0335e-05 1.36102e-05 0.000473879 2.22393e-05 0.00126305 4.21127e-05 6.26556e-06 0.000195765 0.000178838 0.000139096 0.000186679 3.16881e-05 0.000288111 0.00143961 4.45693e-05 3.848e-05 0.000313725 2.32091e-05 0.000365178 0.00401573 1.07549e-05 0.000115407 2.25257e-05 0.00048975 9.89551e-06 0.000135298 0.000320834 3.13361e-05 3.2508e-05 0.00033034 0.000109417 0.000107751 0.000248888 9.90921e-06 0.000405265 9.81634e-06 0.000557848 0.000312269 8.07388e-06 0.000112008 0.000138726 0.000288849 9.4383e-06 1.28944e-05 0.000179808 0.000682662 0.000554129 3.34514e-05 2.47952e-05 1.23013e-05 2.36291e-05 0.000463731 0.000650093 0.00031669 0.000252517 0.000409559 1.31208e-05 4.79553e-05 8.37546e-05 1.63139e-05 4.47002e-05 0.000161592 0.000177801 0.000383431 2.03987e-05 5.62282e-05 9.29595e-05 0.000161893 0.000415005 3.10335e-05 0.000953962 2.21491e-05 9.74076e-05 0.000207103 4.49704e-05 1.2723e-05 5.44185e-05 0.000514999 0.000102749 0.000734982 0.00011109 0.000608318 0.000124585 5.89848e-05 0.000134828 0.000311844 4.32292e-05 0.000131673 4.65602e-05 8.2262e-05 0.000434608 0.000525125 8.11176e-05 0.000339823 0.00017493 0.000111967 0.000133007 0.00122267 0.000314922 0.000324644 1.71961e-05 2.09558e-05 0.000894744 0.000414845 0.000615061 1.13195e-05 0.000192149 1.75418e-05 0.000506783 0.0003149 0.000229411 0.000331845 0.000318568 1.19135e-05 1.30885e-05 0.000251791 6.30091e-05 1.71454e-05 8.69025e-06 9.80582e-05 9.90967e-05 0.000111784 1.39738e-05 0.000702918 0.000322375 6.82015e-05 0.000243754 6.52911e-05 0.000165849 0.000114268 9.65638e-06 0.000142645 1.54422e-05 2.97066e-05 3.12888e-05 1.55358e-05 1.06916e-05 0.000557031 0.00042005 0.00016266 0.000189599 1.05848e-05 0.000253439 0.000322234 0.000447518 6.52857e-06 1.32751e-05 0.000151552 1.58328e-05 0.000253687 0.185833 0.000569711 0.000137698 2.95472e-05 0.000323896 0.000505298 0.000400406 0.000239257 0.000306007 0.000293839 0.000229533 1.13944e-05 2.2591e-05 0.000399529 3.19352e-05 8.63331e-05 1.76974e-05 0.000115649 9.99564e-06 7.06617e-05 1.98281e-05 3.4829e-05 1.34656e-05 0.00054577 1.22036e-05 4.33979e-05 0.000155608 9.68343e-06 0.000469488 0.000673695 6.70263e-05 1.31899e-05 1.71007e-05 7.9344e-06 0.000892505 0.000265628 0.000568057 0.000370659 0.000308685 0.000745781 1.20113e-05 9.77506e-06 8.23266e-05 0.000102257 0.000895423 1.62991e-05 0.000870275 1.81906e-05 0.000341691 7.85711e-05 0.000376969 4.10285e-05 6.74867e-06 0.000135849 8.98602e-05 0.000313546 0.000187905 2.09528e-05 0.00081321 1.82742e-05 0.000401748 2.20922e-05 0.000358191 7.91463e-05 0.000139675 0.000653285 0.00020468 0.000709044 0.000102901 0.000317215 0.000107502 8.3833e-06 0.000292529 0.000149965 0.000174699 0.000129638 0.000231617 0.000319591 0.000535374 0.000501687 1.91937e-05 0.000417015 0.000162951 0.000532008 1.36828e-05 0.000104412 0.000484271 4.23421e-05 9.96199e-05 0.000159009 0.000163566 3.50197e-05 0.000206055 0.000301129 0.000152699 3.38719e-05 0.00022697 2.03186e-05 0.000175458 2.09197e-05 0.000744914 0.000140231 3.46189e-05 8.99345e-06 2.84208e-05 1.54403e-05 1.4323e-05 0.000411222 0.000392343 0.000641998 1.16916e-05 2.53919e-05 0.000315068 6.8268e-05 7.34699e-06 0.000491892 0.00061804 3.98753e-06 0.00016073 9.85106e-06 2.34915e-05 0.000167738 0.000103497 0.000128233 0.000413678 0.000244734 1.37713e-05 1.1157e-05 0.000297845 1.96367e-05 0.00103448 0.000303222 0.000238882 7.38232e-05 1.32592e-05 0.000439689 0.000121397 1.12768e-05 0.000277 0.000225867 0.000141793 8.57833e-06 0.00019978 1.95361e-05 0.000150299 1.13941e-05 0.0001853 0.00108705 0.0002416 1.17317e-05 6.64681e-05 3.95609e-05 1.11467e-05 2.66542e-05 0.000189969 0.000156638 0.000146721 2.53066e-05 4.22501e-06 8.93689e-06 6.87108e-05 0.000181689 7.33582e-06 1.45864e-05 0.000126085 0.000203218 1.15587e-05 0.000153616 9.13657e-05 9.38588e-06 
2.06348e-05 8.25164e-06 0.000332248 4.47852e-05 1.66585e-05 1.46516e-05 0.000420308 1.23249e-05 5.32017e-05 8.90382e-06 8.85755e-05 9.13232e-06 0.00031117 0.000152172 2.81262e-05 4.65796e-06 0.000203192 0.000344662 9.88221e-06 0.000188442 0.000210057 2.47839e-05 9.08587e-06 0.000820161 0.00015028 0.000324019 4.48611e-05 9.07935e-06 1.19706e-05 0.000158273 4.59804e-05 0.000504711 1.59553e-05 1.98317e-05 0.000373571 0.000528127 5.59617e-05 9.20518e-06 0.000343492 4.38098e-05 0.000198682 9.97225e-05 3.5189e-05 7.40227e-05 0.0002876 1.07921e-05 0.000373871 0.000239077 0.00015278 0.000170773 0.000202108 0.000116851 0.000257762 0.00025257 0.000159748 0.000141504 6.40723e-05 6.99496e-06 0.000137436 0.000193123 0.000146844 0.00015849 7.59125e-06 9.8233e-06 1.90783e-05 0.000149426 0.000160694 0.000261063 0.000350201 4.31469e-06 0.000481123 0.000391817 0.000365945 9.12204e-05 0.000220903 0.00017016 1.16065e-05 5.88204e-06 0.000826763 0.000331802 5.91365e-05 1.64373e-05 0.000110627 5.18616e-05 0.000239207 5.8305e-05 0.000180718 6.09994e-05 0.000158531 0.000107908 0.000148566 8.33695e-06 0.000172271 5.07733e-05 5.28139e-05 6.04251e-05 8.53802e-06 0.000255528 9.87786e-06 5.26993e-06 6.86819e-06 0.000210289 0.000129666 1.25761e-05 0.000103918 3.29713e-05 8.1859e-06 5.82306e-06 0.000186268 2.22402e-05 0.000147299 0.000163204 0.000284639 0.000128278 0.000177209 6.77834e-06 0.000547485 3.55501e-05 0.000182088 0.000367187 0.000144465 2.59062e-05 3.2692e-05 0.000315035 0.000282866 1.20626e-05 9.37546e-06 0.000142353 5.16116e-05 4.37915e-06 6.47351e-06 3.55371e-06 0.000234146 0.000204503 0.00014021 7.70862e-06 0.000132695 0.00014209 2.56053e-05 0.000337701 0.000185691 0.000187243 0.000208409 0.000166883 0.000156124 1.94358e-05 1.26452e-05 0.000142639 1.07954e-05 0.000335249 0.000335343 0.000156077 2.42306e-05 8.2287e-05 0.000244309 0.000157282 1.3908e-05 7.81911e-06 2.29116e-05 2.2679e-05 7.50547e-06 3.34177e-06 0.000170896 4.96664e-05 0.000299793 0.000224754 0.000155572 6.74075e-05 6.60629e-06 5.33835e-06 1.90236e-05 0.000117359 1.94389e-05 1.15421e-05 0.000163027 0.000214657 0.000314117 0.000213947 6.81837e-05 0.000283379 4.44043e-05 0.000850692 0.000259474 0.00016322 0.00016076 0.000100452 5.90132e-06 9.64197e-05 8.07281e-06 8.53885e-05 0.00030488 4.19332e-06 0.000248845 5.45765e-06 4.70506e-05 0.000161348 0.000151612 7.06453e-06 0.000150723 0.000101192 0.000335249 6.60217e-06 1.72389e-05 0.000142924 3.25263e-05 3.89246e-05 0.000256048 0.000281061 0.000186629 1.85406e-05 8.94646e-05 0.000399 0.00053296 0.000140547 1.11656e-05 0.000294608 1.49625e-05 0.000139665 0.000164816 4.73962e-05 4.71202e-06 6.35904e-06 0.000150739 8.71008e-06 8.49522e-05 0.000529877 0.000139445 2.08126e-05 8.19208e-05 0.000145698 1.02458e-05 6.67491e-05 1.38239e-05 8.32696e-06 0.000289254 7.60859e-05 0.000130718 0.000250341 0.000567454 4.61228e-05 0.000325963 0.000292493 0.000181023 0.000360558 2.3553e-05 1.08393e-05 0.000286907 4.02468e-05 0.000229679 0.000161248 0.000195556 3.20724e-06 6.89871e-06 0.000143036 0.00020631 5.33159e-05 6.7146e-05 0.000122444 0.000108019 0.000142197 0.000228956 0.000280021 0.000326639 5.2557e-05 1.457e-05 8.71736e-05 0.000284304 0.000119891 2.66574e-05 5.71165e-05 0.000126383 1.59342e-05 5.12823e-06 0.000324085 0.000206991 0.000248791 1.1368e-05 5.04643e-06 3.53866e-05 3.35282e-05 4.19917e-05 9.07124e-05 0.000198184 0.000123765 5.07464e-06 0.000163366 3.59933e-05 0.000284218 0.000221152 6.81432e-06 7.40784e-05 0.000361384 0.000119434 8.00139e-06 0.000230482 0.000213325 0.000192178 1.11704e-05 0.000347271 4.00941e-05 0.000154114 6.24187e-06 8.66013e-06 1.09047e-05 7.49629e-05 5.42305e-05 4.15877e-06 9.36694e-05 0.000259118 7.65847e-05 0.000153319 0.000159052 2.61404e-05 0.000133352 1.20706e-05 7.39714e-06 0.000266174 9.00664e-05 9.43696e-05 0.000288486 0.000142605 0.000288584 9.53527e-06 2.54984e-05 9.39108e-05 3.4703e-05 0.000112023 0.000140097 0.00017467 0.000368454 0.00396049 9.41908e-06 0.000284438 0.000163839 5.13083e-05 0.000121499 0.000145546 0.000349768 4.05166e-05 1.46855e-05 0.000211725 6.54392e-05 0.000345256 0.000289013 2.39183e-05 1.86518e-05 0.000156999 1.47988e-05 0.00023126 1.71969e-05 0.000142808 2.53327e-05 4.14151e-05 3.04084e-05 0.000284735 9.45509e-05 0.000154424 6.46793e-05 0.000324579 0.000121045 0.000121711 0.000121155 2.57016e-05 1.07905e-05 0.000148678 8.69368e-05 0.000150456 9.19949e-06 0.000127036 0.000170745 8.95887e-05 6.81371e-06 5.12182e-05 3.91045e-05 0.000132215 0.000449646 2.6361e-05 1.77567e-05 0.000171883 0.000201369 0.000233338 0.000286883 5.79365e-05 0.000304016 3.20936e-05 3.56109e-05 2.54514e-05 2.79415e-05 0.000136611 8.11189e-06 2.43473e-05 1.92696e-05 4.41518e-06 3.29349e-05 3.69851e-05 0.000140938 0.000300878 0.000171202 0.000131296 5.39439e-06 7.51433e-06 0.000252433 0.000115547 0.000402711 0.000420221 0.00027179 0.000211762 0.000120746 4.76944e-05 1.88402e-05 0.000169743 7.32805e-05 1.29956e-05 0.000103163 5.28115e-06 7.76729e-05 0.000332839 0.000121403 2.72805e-06 0.00019436 0.000203587 0.000138597 0.000212707 0.000216327 0.000186696 0.000472884 0.000203152 1.57281e-05 1.91086e-05 2.13585e-05 1.73234e-05 8.57982e-05 0.000120226 0.000363681 0.0002036 0.000143981 2.49751e-05 0.00013711 1.66724e-05 2.3279e-05 0.000158834 0.000191388 0.000144915 4.4514e-05 0.000112092 3.77011e-05 0.000151189 9.88261e-06 9.31624e-05 0.000265096 0.00015659 8.72406e-06 0.000322502 0.00041641 0.000359658 1.20093e-05 0.000120573 0.000148271 0.00035958 0.000145927 0.000138779 4.58075e-05 0.000150633 0.000160541 0.00026318 0.000159863 1.11689e-05 8.95931e-05 8.73648e-06 0.000244708 9.78676e-05 2.42406e-05 8.86876e-06 4.41045e-05 1.42119e-05 0.000164866 0.000273883 3.18112e-06 3.76776e-05 0.000126211 0.000150437 1.53287e-05 0.000273797 1.18186e-05 0.000193482 8.82742e-06 6.24819e-05 0.000144631 0.000115886 0.000151015 0.000281727 0.000100065 4.76281e-05 0.000228488 3.09184e-05 7.94856e-05 8.34922e-05 3.07767e-05 0.000301281 0.000108928 9.05707e-05 8.97986e-05 3.01931e-05 2.94586e-05 0.00354122 0.000265474 0.000205729 1.69619e-05 0.000394305 0.000183577 0.000641033 0.000138918 0.000221757 0.000151987 0.00014757 0.000265886 0.000138437 6.87897e-05 0.000429286 0.000804453 0.00133653 1.31116e-05 0.000138875 0.000326402 0.000120287 5.34904e-06 0.000283752 3.50552e-05 0.000155382 8.47921e-05 0.000102485 2.1878e-05 0.000209041 5.23888e-05 0.000410417 0.000312677 0.000331626 5.88366e-05 0.000166285 1.88745e-05 0.000156304 0.000170044 0.000412779 2.99972e-06 2.03659e-05 1.45803e-05 3.25161e-05 0.000157889 2.05819e-05 1.74267e-05 8.67221e-05 4.25606e-06 0.000184567 0.000340763 0.000240321 0.000595495 3.43505e-05 2.70961e-05 2.9529e-05 0.000115874 0.000199545 0.000238053 0.000109559 0.000263128 0.000328185 2.2666e-05 1.1295e-05 5.858e-05 0.000398365 0.000691833 7.38175e-05 7.58353e-05 0.000300273 0.000138698 0.000153453 7.62469e-06 0.000145429 2.58934e-06 5.05412e-05 3.43233e-05 0.000203565 4.49002e-06 0.00016938 5.17787e-05 0.000154786 0.000277252 0.000261499 8.99427e-05 0.000145091 8.9359e-06 0.000146916 0.00636931 1.0344e-05 0.000266766 0.000154902 0.000292387 0.000138839 2.06763e-05 0.000193651 0.558906 6.38621e-05 0.000502742 0.000248208 1.21922e-05 1.44181e-05 0.000205668 0.000152328 3.26105e-06 0.000147554 6.11427e-05 0.000138829 0.000321509 5.19337e-05 0.00016855 5.79517e-05 0.000290352 1.09179e-05 0.000171767 4.69954e-05 0.000343977 6.46347e-05 0.000154526 0.000145776 5.21042e-06 1.49514e-05 0.000189792 2.45563e-05 9.56518e-06 0.000331764 0.000262377 9.56399e-06 3.48839e-05 0.000216066 0.000148544 5.60179e-06 7.10028e-05 0.000268746 4.27817e-05 5.72877e-05 0.000152553 0.000123836 0.000271442 0.000144827 1.70479e-05 0.000710245 7.21457e-05 2.19142e-05 0.000234309 7.36936e-06 1.01507e-05 0.000160254 0.000345453 0.269412 9.21107e-06 4.97584e-06 2.69837e-05 9.59096e-06 0.000178676 4.69752e-05 0.000452942 3.80598e-06 0.000150016 0.000144125 0.000151451 6.6434e-05 0.000330175 0.000137564 0.000145902 0.000548602 8.59739e-06 0.000272186 0.000255947 2.9203e-05 9.48606e-06 0.000244811 0.000857629 1.20301e-05 5.29884e-05 2.68668e-05 3.60929e-05 4.13224e-05 1.34746e-05 0.00019654 0.000231902 5.28999e-05 0.000236818 3.2865e-05 9.90354e-05 4.87421e-06 0.000203035 0.000254022 0.000168121 1.39395e-05 0.000290497 0.000213201 0.000128064 2.60751e-05 0.000113776 0.00045014 0.000204683 0.000526544 0.000173127 0.000150553 1.56421e-05 1.14697e-05 0.000265155 2.38195e-05 0.000231215 8.74276e-06 6.45321e-05 1.24637e-05 2.02382e-05 9.3365e-06 8.1495e-06 0.000167038 0.000385745 0.000182078 0.000190312 6.97047e-06 1.70083e-05 0.00014539 0.000359064 8.2917e-06 1.00017e-05 2.30641e-05 0.000783983 0.00396704 0.000175545 0.00021586 9.65561e-06 0.00023301 2.34758e-05 0.000101748 8.22421e-06 0.000401459 5.87676e-06 0.000504695 0.000384098 0.000236185 4.82143e-05 1.08667e-05 0.000178949 0.000138503 0.000341839 6.50249e-06 0.000151142 4.18502e-05 0.000278368 0.00049205 0.000113427 0.000234065 0.000104779 0.00013638 9.13628e-05 5.76127e-05 0.000141978 0.000142195 5.04557e-06 0.000155561 0.000112007 0.000178749 0.000232253 1.15774e-05 0.00053094 7.31584e-05 0.000334747 0.000188115 0.000154293 0.000279863 0.000282478 5.83274e-05 0.000107622 0.000138771 2.05987e-05 9.92614e-06 1.6136e-05 8.05893e-05 0.000168281 1.76723e-05 5.05564e-05 6.31167e-05 0.000154835 0.000106274 2.53117e-05 6.64598e-05 1.20148e-05 0.0001575 0.000146813 4.99312e-05 0.000622849 1.66399e-05 4.48916e-05 7.57755e-06 5.58062e-06 1.41996e-05 0.000137995 0.000170484 1.01139e-05 3.03234e-05 1.23808e-05 0.000148418 0.000211829 0.000150335 4.71234e-06 0.000288452 0.000292624 0.000380072 0.000114719 0.000310348 1.65383e-05 4.46431e-06 0.000376416 3.69201e-05 7.79045e-05 0.000344104 4.53194e-06 9.24493e-06 2.03098e-05 0.000163031 0.000144898 8.99844e-06 1.5055e-05 0.000563321 2.03067e-05 0.000263321 4.02863e-06 9.0201e-05 1.5371e-05 9.45142e-05 0.000179761 0.0117448 0.000448479 0.000310677 0.000135977 0.000189781 0.000134859 5.28987e-05 0.00015952 4.71536e-05 0.000180604 9.28951e-05 5.46831e-06 0.000147097 4.10776e-05 0.000641382 0.000304296 9.29018e-06 1.68762e-05 0.000325242 0.000250716 1.90671e-05 0.000231243 3.48397e-05 3.54876e-05 0.000197589 4.89802e-05 0.000244931 0.000143401 0.000236615 0.000233754 0.000175782 6.81565e-06 0.00018511 0.000420926 0.000157567 0.000202262 0.000148844 0.000433457 0.00039397 0.000113884 7.49241e-06 5.12794e-06 0.000116996 1.35868e-05 1.55837e-05 0.00025144 3.05167e-05 1.25027e-05 7.80122e-05 6.23791e-05 0.000106822 1.63264e-05 9.68111e-05 0.000247415 0.000172132 0.000205386 0.000120923 2.94281e-05 0.00032614 1.43818e-05 4.86139e-06 1.12356e-05 0.000145283 6.43661e-06 0.000477343 8.52609e-05 0.000360343 0.000178828 0.000417246 9.50444e-06 6.49499e-05 6.88684e-06 0.000177078 0.000272836 3.1335e-05 9.3265e-05 3.26433e-05 3.30287e-05 0.000105007 0.000156576 4.0873e-06 0.000191025 0.00019033 0.000203089 0.0002804 1.64645e-05 0.000225082 0.000157623 0.000302045 2.89064e-05 0.000159305 0.000363919 0.000189238 0.000164344 0.000153635 0.000293218 0.000307283 3.04214e-05 0.00014746 1.01797e-05 9.02605e-05 0.000138579 0.000153753 5.50115e-05 0.000205348 6.95503e-06 0.000189709 0.000292876 4.16853e-05 0.000110094 1.074e-05 9.25859e-06 0.000266573 1.25624e-05 0.00014459 3.45406e-05 1.51e-05 0.000285953 0.000176762 4.02052e-06 5.05513e-05 0.000273096 2.46181e-05 0.000271367 0.000300638 0.000437419 9.83514e-06 9.20664e-06 0.000350184 4.9294e-05 0.000400337 0.000148768 0.000208727 0.000193536 0.000152624 0.000155451 1.16676e-05 8.53422e-05 9.18747e-06 2.91529e-05 2.21514e-05 1.3671e-05 0.000309229 0.000169726 0.000161502 0.000266055 0.000581639 1.11068e-05 0.000283115 0.000145112 1.95928e-05 2.51994e-05 4.91203e-05 0.000102384 0.000149463 4.45649e-05 0.000178531 0.000144598 0.000144991 0.000404284 0.000184141 0.000204066 1.31189e-05 8.3389e-06 7.46174e-05 2.27436e-05 0.000553345 0.000254682 0.000213653 1.06855e-05
[truncated: 11,476,862 more chars]
