# Supplementary material for: Transferable Measurements of Heredity in Models of the Origins of Life
Source: PLoS One. 2015 Oct 19;10(10):e0140663. doi: 10.1371/journal.pone.0140663 (PMC4610668; doi:10.1371/journal.pone.0140663)
Supplement: S1 Data — (ZIP) [file pone.0140663.s001.zip › data/transition/64/stability.txt]

1 0.994008551747 0.121956527706 0.98846840862
2 0.99344668057 0.110263838104 0.987342468282
3 0.996707929594 0.0856094879063 0.993621732112
4 0.994939210858 0.0456456846719 0.99026935222
5 0.991081124735 0.0257727934707 0.982655653966
6 0.904716022543 0.0214536619007 0.828600573655
7 0.887756309274 0.0192834589109 0.799449178656
8 0.857201561044 0.0174405863015 0.757353981449
9 0.80387989258 0.0164821322249 0.674426595043
10 0.609516460263 0.014695512496 0.544568295038
11 0.518983213479 0.0146300891412 0.451052316772
12 0.642430169547 0.0137667965889 0.514512215326
13 0.573420840115 0.0132804264665 0.529486489558
14 0.452145506331 0.0130338366624 0.406133926398
15 0.576302987701 0.012737044985 0.439866305683
16 0.618449476425 0.0117984761521 0.517629475792
17 0.497979933894 0.0115676893481 0.450939363051
18 0.435682181613 0.0114830700619 0.426997429349
19 0.423049201555 0.0112184981631 0.37334679373
20 0.557340619699 0.0108191543433 0.420320023851
21 0.338953950383 0.0107672075292 0.348139586126
22 0.338495121453 0.010443744001 0.396305037687
23 0.281186859301 0.0101289834143 0.349824976025
24 0.204489435961 0.00997803308957 0.376987134084
25 0.346789273728 0.00938140979644 0.357871305774
26 0.290526783292 0.00912654720347 0.334505024189
27 0.323240122554 0.00865581366682 0.29254158486
28 0.48842265408 0.00767424249566 0.389171798344
29 0.433925902853 0.00759523384997 0.344985017321
30 0.343927048078 0.00754485307051 0.345560175125
31 0.404729364465 0.00727140745956 0.318682175495
32 0.407362916376 0.00706493667965 0.332931109033
33 0.423657168551 0.00690301471033 0.333182100589
34 0.443062473354 0.00663079628902 0.368280945357
35 0.375006606633 0.00647437079877 0.33721816158
36 0.403906078577 0.00631321153298 0.345523754865
37 0.352158003542 0.00613079769767 0.338627408128
38 0.435106856395 0.00597823382664 0.315798349921
39 0.528470544332 0.00578550867959 0.348052071682
40 0.566451391649 0.00555288993609 0.375454077201
41 0.464414118488 0.00539646336953 0.351453704085
42 0.32962537614 0.00537057840998 0.324214178316
43 0.408380403441 0.00529575403046 0.296748487745
44 0.467228105016 0.00519619954331 0.305314749585
45 0.480540418544 0.00489745015985 0.382705354315
46 0.443721526995 0.0048403295283 0.335057761354
47 0.479617640542 0.00468509573032 0.334029225746
48 0.415393317223 0.00461578254607 0.297560134511
49 0.419417544894 0.00449825235616 0.32861883731
50 0.393262512972 0.00440856165909 0.308349189643
51 0.40250006791 0.00432046469235 0.302374524714
52 0.334680578295 0.00430949313799 0.296532764061
53 0.393995649743 0.00422291871574 0.321992728566
54 0.424563172663 0.00415397933379 0.301002673078
55 0.503439559087 0.00394291062174 0.386300332111
56 0.476343098899 0.00389872045029 0.334657355255
57 0.52285662185 0.00361139340438 0.421508022095
58 0.488658277879 0.0035855891002 0.390051494369
59 0.458142477199 0.00355125999969 0.342817838869
60 0.627840735758 0.00337651423429 0.439362565597
61 0.683907746807 0.00323597382197 0.508061795403
62 0.80524081733 0.0031439948326 0.660656236471
63 0.924481806418 0.00284552362455 0.856245652986
64 0.912910417822 0.00266377332771 0.832664021473
65 0.831175127175 0.0025326702822 0.704901876516
66 0.80717095448 0.00243128244346 0.665791482425
67 0.886205718914 0.00222821215238 0.789597201324
68 0.858891451137 0.00213122046371 0.744648284533
69 0.882407597174 0.00203265145319 0.781860913435
70 0.85353616094 0.00192433471079 0.728539344525
71 0.822546005305 0.00183197217025 0.690085093887
72 0.7414687748 0.00174627873372 0.580146464928
73 0.73235120033 0.0016943141394 0.565720022264
74 0.770903217265 0.0016212587643 0.613512640883
75 0.689128713401 0.0015969411268 0.510992650443
76 0.73117402424 0.00152784194588 0.559922929231
77 0.741557707695 0.00146223193075 0.563201759776
78 0.687472563688 0.00139673715959 0.49136945999
79 0.600478161005 0.00136481587993 0.418243530017
80 0.530209567174 0.00132667332603 0.364404415099
81 0.488902954619 0.00130239254604 0.349047785942
82 0.452938964063 0.00127985422769 0.34011837438
83 0.506417898064 0.00125301961028 0.350532948692
84 0.543275529544 0.00119938097314 0.368770084926
85 0.422496769414 0.00115070803213 0.315498311661
86 0.372404215613 0.00112533907882 0.270078193125
87 0.37349401776 0.00112047463549 0.265641431511
88 0.377176346929 0.00110293156129 0.270052311143
89 0.392078926676 0.00109188993547 0.256060617267
90 0.335480079156 0.00106515437157 0.247868752258
91 0.323643954606 0.00105015135652 0.245014868069
92 0.346889172121 0.00103856461806 0.231352124892
93 0.352464117202 0.00100813148702 0.244033212951
94 0.346364343092 0.000998218214741 0.228712524755
95 0.317834223476 0.000983503385335 0.225090602441
96 0.298711682852 0.000971893032831 0.227373145344
97 0.282555302579 0.000958473658394 0.217502141811
98 0.21787273597 0.000950036902144 0.223171400202
99 0.270602343195 0.000944060203643 0.209629265681
100 0.321505936313 0.00092760009656 0.213793440798
101 0.30287343087 0.000905900177881 0.220052300829
102 0.295998032935 0.00090222732789 0.213649065727
103 0.302373212507 0.000879157600705 0.211853629769
104 0.320862014291 0.000871598049871 0.210567500561
105 0.264026204876 0.000857637994853 0.202195088987
106 0.256083268258 0.000852890191592 0.197748809601
107 0.285085936487 0.000842539921323 0.205112169516
108 0.296748963968 0.000823250142793 0.208879312495
109 0.27455448247 0.000819493752877 0.192262988001
110 0.270263470589 0.000809159845965 0.195234672748
111 0.290076430796 0.000799790878042 0.199949945719
112 0.254408602581 0.000792035361563 0.204371843046
113 0.19796908243 0.000784977912777 0.180667832252
114 0.234074141972 0.00077000286997 0.192627345219
115 0.239228191374 0.000758806881524 0.192334148307
116 0.245543929748 0.000753077100009 0.193248668719
117 0.275461007036 0.000737689803283 0.190861463104
118 0.268477368894 0.000735307252227 0.193149433135
119 0.306182154457 0.000728312937719 0.182621051148
120 0.268292669845 0.000710428639816 0.179656637823
121 0.228626305491 0.000703613985175 0.188659504463
122 0.284503116841 0.0006995239677 0.186792282555
123 0.248191783347 0.000686984314506 0.17362062287
124 0.212432098269 0.000675005657464 0.183280889573
125 0.278210500076 0.000670184603972 0.176179738347
126 0.252849743395 0.000660505350507 0.172343918813
127 0.281503572001 0.000656926857149 0.180703176241
128 0.273387311983 0.000652106512516 0.173228060351
129 0.248804616821 0.000641908629973 0.171947912136
130 0.237907887843 0.000635347749771 0.159235967049
131 0.208681643977 0.000623751783076 0.165476014395
132 0.231295215242 0.000615106701476 0.169141951814
133 0.212271801752 0.000611609818579 0.165349456047
134 0.247209524388 0.000605710340282 0.164754552504
135 0.190331989063 0.000602125080772 0.160770545039
136 0.216521234983 0.000596631374276 0.156079668647
137 0.234231724659 0.000590892130401 0.159579394428
138 0.248924319334 0.000583402429735 0.162181758054
139 0.220588915966 0.000576626694015 0.15863111389
140 0.239680896453 0.000569320256381 0.161521256899
141 0.222777267254 0.000564608405575 0.156535080922
142 0.268216956813 0.000558714980463 0.161147254053
143 0.193238801311 0.000554977338772 0.157025075881
144 0.211739936281 0.000546529159374 0.153346067337
145 0.191858884129 0.000541303297698 0.154244943227
146 0.206731340723 0.000537965565552 0.15006748409
147 0.189933426013 0.000530287700196 0.152876120971
148 0.222463496198 0.000526411745014 0.153514877198
149 0.231038804409 0.00052399233076 0.155594913518
150 0.213748857891 0.000518482950106 0.14337879727
151 0.229418412112 0.000513338481819 0.1531823512
152 0.242747372722 0.000507163458187 0.153833190739
153 0.247331228927 0.000502482243112 0.154968627083
154 0.23334164665 0.000495043860839 0.146716188423
155 0.187739286735 0.000487555054291 0.140532626262
156 0.199083886857 0.00048169117674 0.144959913973
157 0.197706894579 0.000479860223385 0.155044397693
158 0.213643175794 0.000475287598716 0.146798736699
159 0.201305552735 0.000470692105688 0.145582683449
160 0.241807754624 0.000464585983683 0.151894488941
161 0.167018524094 0.000458428859876 0.134938041224
162 0.186602868508 0.000455447102253 0.141667841357
163 0.189597046474 0.000449761156443 0.141699378814
164 0.181718255809 0.000445123023013 0.142427124262
165 0.185598364966 0.000442663714206 0.135944665559
166 0.218720007263 0.000441021750384 0.138755172032
167 0.181501334718 0.000438072249417 0.138645030862
168 0.173670298455 0.000432787369897 0.132739987186
169 0.211018986713 0.000428609423293 0.140742155609
170 0.187450003922 0.000425500739878 0.131274948267
171 0.179145573085 0.00042324264957 0.132667799447
172 0.232804678098 0.000420458831939 0.143952182779
173 0.194368706996 0.000416162624486 0.139145575904
174 0.167028402017 0.000410748431344 0.122869220501
175 0.169316943839 0.000408439616246 0.133691482159
176 0.188036700512 0.00040076841977 0.128300074429
177 0.19089832827 0.000396519968554 0.129883946269
178 0.222016754102 0.000394959406723 0.133964969557
179 0.197356483349 0.000392833341119 0.129213997397
180 0.190811888104 0.000387296514199 0.127844185843
181 0.205662703041 0.000381671927276 0.129495974672
182 0.153138673611 0.00037911607842 0.132769836491
183 0.194632434562 0.000378349761658 0.131584503011
184 0.197258551912 0.000374613432371 0.130104950139
185 0.202690635922 0.000371084494711 0.1354543642
186 0.188553462306 0.000365196748004 0.126135637381
187 0.182369051302 0.000362849833116 0.126161010707
188 0.145864640725 0.00035899995746 0.130605861185
189 0.17173684566 0.000354916637231 0.131094928172
190 0.159064057983 0.000353968022849 0.13101940644
191 0.193278548783 0.000351865396222 0.123245483965
192 0.182396042279 0.000347425781614 0.128934373221
193 0.204882379438 0.000342580258005 0.133545385489
194 0.141053704966 0.000341211606961 0.127131265498
195 0.190241679055 0.00033706847153 0.127183739625
196 0.189386567014 0.000334685076699 0.131155908861
197 0.186588212329 0.000333013988644 0.124596534783
198 0.161777349422 0.000326610343635 0.128922502096
199 0.153667297925 0.000325538094904 0.124602857884
200 0.164899344957 0.000324016948031 0.127408492397
201 0.168720751571 0.00032000034041 0.124431832224
202 0.141392007662 0.000319890797944 0.124724175359
203 0.190380411293 0.000313459855232 0.124756208147
204 0.184654677882 0.000310188027534 0.121840773822
205 0.13294293738 0.000309185386309 0.11698760801
206 0.193246650591 0.000306480608294 0.122405508088
207 0.16106026975 0.000304912129799 0.121802378156
208 0.153264870089 0.000301696303359 0.126690813493
209 0.149322062653 0.000299285125272 0.112083046148
210 0.129157211472 0.000296375650867 0.116415586727
211 0.193107694417 0.000295910900873 0.120258016313
212 0.139008557802 0.000294233160118 0.116226347242
213 0.150894360284 0.000290758568924 0.119478009507
214 0.160296974724 0.000289604248397 0.117645438467
215 0.128169563185 0.000285946528794 0.12038097157
216 0.169755429909 0.000283530214187 0.119630661223
217 0.158493220827 0.000282929611062 0.115876675794
218 0.146339689574 0.000278890004608 0.12090707236
219 0.162813167099 0.000272800205958 0.118399542582
220 0.178792601262 0.000271999478723 0.11638033349
221 0.141989253522 0.00026790793678 0.114248181874
222 0.141739628639 0.000265058977431 0.120386406456
223 0.174573005426 0.000264177110133 0.115974462277
224 0.163739824909 0.000262351869728 0.109041415558
225 0.151731170149 0.000259815370226 0.11223057611
226 0.158460641044 0.000258351507013 0.119345336451
227 0.135854307603 0.000256360376269 0.115227189597
228 0.147517098321 0.000253741696555 0.113085481683
229 0.149644271182 0.000252368418006 0.115176921944
230 0.176250828331 0.00024996744137 0.114533973345
231 0.153850201891 0.000248028354678 0.119969603064
232 0.127441202968 0.00024760294185 0.115797521871
233 0.159123818488 0.000243053793483 0.11512042914
234 0.149640637436 0.000242089774209 0.109767292919
235 0.141375396536 0.000241308736404 0.11579641846
236 0.145572115035 0.000237922986499 0.114431810127
237 0.125861383666 0.000235542855053 0.113886253974
238 0.14262148642 0.000233154028373 0.111264368899
239 0.194212482795 0.000230720711797 0.116826644232
240 0.160840382464 0.0002294778944 0.117197163086
241 0.146150158516 0.000226644064392 0.113147097477
242 0.15083679728 0.000223207567079 0.111744495189
243 0.172457929022 0.000222469806591 0.114533249756
244 0.163884879039 0.0002214000272 0.112314119958
245 0.152229349437 0.000218394665245 0.117074074346
246 0.135273077335 0.000216584740219 0.10905944527
247 0.134891276407 0.000215494550457 0.108459795542
248 0.135376554677 0.000212996545948 0.113679835354
249 0.155590319066 0.000211480204238 0.12029723669
250 0.170360329254 0.000209665826359 0.114626171602
251 0.185862304204 0.000206588715765 0.114755212517
252 0.126809400953 0.000204235793971 0.115736210691
253 0.12842563162 0.000203904297173 0.119602795259
254 0.153801156218 0.000202835116516 0.113140389979
255 0.145885191178 0.000202496817844 0.111661001106
256 0.150137585055 0.00020056121126 0.11696359328
257 0.141648310111 0.000198583551749 0.110499464549
258 0.1393893082 0.000197665369266 0.10964917466
259 0.151496333336 0.000192602717789 0.115752717923
260 0.124245536266 0.000191620141737 0.111412936757
261 0.156962428614 0.000189517180832 0.107335293034
262 0.137807126645 0.000187686707276 0.108762526758
263 0.147299936376 0.000187094283784 0.112966207199
264 0.150755321115 0.000185488675614 0.105355987996
265 0.136785919098 0.000184668620521 0.105847353443
266 0.158821806299 0.000182520828072 0.109553823382
267 0.148221769426 0.000181992048368 0.106478208292
268 0.168157564762 0.000179547249637 0.101572685299
269 0.157554980929 0.000179106207721 0.107047590752
270 0.130789678755 0.000176145589075 0.109332305339
271 0.167294001446 0.000173788335112 0.109163177607
272 0.166094197453 0.000171975745446 0.108039455499
273 0.162700561035 0.000171616991261 0.106910824036
274 0.128696951121 0.000170682460147 0.106554775357
275 0.165329826984 0.000169136574144 0.105671090075
276 0.151017838459 0.000168867839109 0.113990796029
277 0.141295728969 0.000168355162776 0.107583938414
278 0.159443212196 0.000166759714191 0.100285678354
279 0.144426496236 0.000165448712675 0.106265183825
280 0.165731774679 0.000162953515726 0.110763678235
281 0.146542118464 0.000161335598608 0.104326343187
282 0.129394314072 0.000161141171281 0.106881250335
283 0.141694437407 0.000158171440591 0.103544778669
284 0.151784481349 0.000157686251319 0.104303835157
285 0.133317588893 0.000155502119774 0.106035552763
286 0.130449190731 0.000155178788017 0.102460826149
287 0.15782673383 0.000154085708748 0.102597856808
288 0.150602425569 0.000151841734706 0.107899058905
289 0.151704743205 0.000150966416032 0.105556737089
290 0.132720649452 0.00015007431122 0.105237566317
291 0.118460321808 0.000149363575469 0.101387841833
292 0.138583104594 0.000147386840247 0.10927569334
293 0.17167104484 0.000144974439351 0.103581020637
294 0.141294016728 0.000144620009786 0.104532166737
295 0.13930584407 0.000143791645661 0.0995470646808
296 0.132714490618 0.000141343467018 0.105644325914
297 0.151982951589 0.000140951821034 0.101577263191
298 0.154141370306 0.000140079224372 0.102711102939
299 0.141980819938 0.00013973604964 0.100884159855
300 0.16443888155 0.000138607865996 0.104938226406
301 0.158336516707 0.000137192278312 0.101203705263
302 0.182677581477 0.000135735100693 0.105987547368
303 0.155649850952 0.000134903181801 0.10429387396
304 0.146441666195 0.000134075943081 0.103435088776
305 0.124527336012 0.000133777810408 0.10299175274
306 0.121456083289 0.000132708937786 0.103890107034
307 0.13569619168 0.000129982023862 0.101629866392
308 0.142675268939 0.000129452874545 0.0983443964576
309 0.144997531268 0.000128497828751 0.101188172351
310 0.131678992606 0.000126749865615 0.0984370791328
311 0.138556216191 0.00012570471401 0.100397772097
312 0.129686996795 0.000123993059376 0.097382529455
313 0.131762220816 0.000123107355211 0.0971683939943
314 0.139560476262 0.000122786175312 0.100339386645
315 0.132553146178 0.000121618341712 0.103932644596
316 0.12430163245 0.000121315144731 0.105413089429
317 0.12654063648 0.000120280746625 0.100755844698
318 0.156785075643 0.000119156350024 0.0995722453265
319 0.159926034679 0.000118465700935 0.098827457558
320 0.151881601771 0.000115866709276 0.10232366711
321 0.12897380677 0.000115806910814 0.104103080079
322 0.136396471513 0.000115089855397 0.0942223074532
323 0.149179213059 0.000114177243358 0.0993193853737
324 0.150882108483 0.000112993665729 0.102313392675
325 0.118354270196 0.000111537850749 0.101225520741
326 0.13024055788 0.000110980167458 0.0994746999017
327 0.135305612459 0.000110460054303 0.0991436265218
328 0.129741027155 0.000109186983214 0.097157198734
329 0.128794207352 0.000107963234827 0.0988996508286
330 0.130438968624 0.000107200560846 0.0977119772251
331 0.0990868196233 0.000106877285414 0.0981580511578
332 0.132105292954 0.000106633736536 0.0934747358242
333 0.147006542233 0.000105211004777 0.097129286405
334 0.127228757832 0.000104729163054 0.0956873319994
335 0.137531406291 0.00010432124512 0.0983173620579
336 0.132532257508 0.000102646384517 0.0945688461516
337 0.129183895355 0.000102096770853 0.0952866135742
338 0.128864038286 0.000101466109199 0.0945313230189
339 0.122312741904 9.98338959822e-05 0.0972327299126
340 0.159802416828 9.9574523677e-05 0.0948807609385
341 0.137610293328 9.82849164421e-05 0.0976378269592
342 0.12788017492 9.62756039877e-05 0.0985215126691
343 0.120250356486 9.55995883128e-05 0.095239427751
344 0.128533378037 9.50421470001e-05 0.0991548694031
345 0.147211093767 9.36437260956e-05 0.0935307543468
346 0.12611071266 9.3131171344e-05 0.0946382169361
347 0.13556525386 9.23848762499e-05 0.0982350870347
348 0.141149454506 9.18672805904e-05 0.096602998485
349 0.132177820223 9.09361402198e-05 0.0949657101126
350 0.130272137816 9.0614061702e-05 0.0954226913451
351 0.117708083406 9.00901724895e-05 0.0949479337937
352 0.107295015812 8.93539895495e-05 0.0932495904034
353 0.127098409275 8.87470335077e-05 0.0974137554572
354 0.111793501022 8.82408738226e-05 0.0994435834359
355 0.133131230566 8.73161037951e-05 0.0930309449624
356 0.138649307823 8.63222693193e-05 0.0904814764201
357 0.116532274704 8.57706505364e-05 0.0977291319987
358 0.121445677895 8.51994924132e-05 0.092082774757
359 0.129520135921 8.45657410118e-05 0.0947481076149
360 0.133028698887 8.37695859487e-05 0.095284208988
361 0.128679202514 8.33034045849e-05 0.0891332637005
362 0.130226148607 8.210450972e-05 0.0948028033385
363 0.152686897006 8.18777355583e-05 0.0975693434162
364 0.118500097568 8.07754857938e-05 0.0928617738243
365 0.125241391285 8.02298292532e-05 0.094811619898
366 0.102729966627 7.99035620348e-05 0.0919733566538
367 0.134835669322 7.91829884823e-05 0.0931341603647
368 0.155009434307 7.85285833765e-05 0.092664339051
369 0.142068669574 7.76200407742e-05 0.0964970815041
370 0.118436631276 7.69540048944e-05 0.0937911943729
371 0.136456836998 7.65371657968e-05 0.0905295141718
372 0.100957596649 7.58537041693e-05 0.0915990307475
373 0.122215930699 7.52471896679e-05 0.0930783190697
374 0.100614080196 7.47267048471e-05 0.0887750566903
375 0.133206849625 7.35455838135e-05 0.0905864057917
376 0.145890363606 7.31154057685e-05 0.093894951079
377 0.106546316244 7.22122677958e-05 0.0907126912905
378 0.139428013133 7.19412815563e-05 0.0920446046471
379 0.129733825115 7.10470442405e-05 0.0914061607679
380 0.13524150821 7.01551774626e-05 0.0901237129634
381 0.118136822234 6.93171981513e-05 0.0912424306695
382 0.137902041908 6.91741543124e-05 0.0957518494555
383 0.111658080813 6.88282552055e-05 0.09212277027
384 0.14259857363 6.83314996304e-05 0.0896630029978
385 0.12273307334 6.81901647451e-05 0.0910541138635
386 0.14750199725 6.7155065254e-05 0.0888484493302
387 0.160512447765 6.63380321574e-05 0.0936895171824
388 0.115235793385 6.61641015429e-05 0.0916083600783
389 0.140061725107 6.55387339243e-05 0.0887157686545
390 0.131462468392 6.4311137236e-05 0.0876191084548
391 0.145060323846 6.38890354132e-05 0.0916865455641
392 0.115283323276 6.34608490513e-05 0.0871917006392
393 0.118198091997 6.29201242562e-05 0.0912791725142
394 0.119282025095 6.2573185122e-05 0.0855795392074
395 0.132378367005 6.14974967446e-05 0.0899086289947
396 0.127872475868 6.11934447643e-05 0.09016884757
397 0.143901537205 6.0866883061e-05 0.0945582379991
398 0.111245060823 6.01435318655e-05 0.0873281117213
399 0.116170236255 5.95611063206e-05 0.0931907598867
400 0.11463613217 5.91346281961e-05 0.0919989499861
401 0.123259524679 5.90670412914e-05 0.0895763253414
402 0.13173462236 5.80761081483e-05 0.088527026701
403 0.12118726741 5.74948610625e-05 0.089546859244
404 0.124091389479 5.7327572664e-05 0.093870226649
405 0.107754619499 5.65757790897e-05 0.0854740792758
406 0.129712613717 5.5924684393e-05 0.0898795781272
407 0.10176896282 5.58084178809e-05 0.0916996176673
408 0.120924324873 5.51899689353e-05 0.0837800817244
409 0.106723468089 5.43623122069e-05 0.0882376901851
410 0.120813098924 5.38559079094e-05 0.090329851473
411 0.105143361786 5.36941466285e-05 0.0907198117327
412 0.0953508802136 5.3197092971e-05 0.0899551598972
413 0.108789440613 5.23735024088e-05 0.0876270858698
414 0.108246954937 5.20994596649e-05 0.0893893737098
415 0.119997676907 5.17751541879e-05 0.0887127473265
416 0.134048510529 5.13641548482e-05 0.0956328866016
417 0.144787873703 5.07346499286e-05 0.0879164684746
418 0.122443100658 5.02696008716e-05 0.0887005663984
419 0.136614729096 5.0057499634e-05 0.08561702166
420 0.121150356901 4.93066748235e-05 0.092743855469
421 0.128977762817 4.87417801144e-05 0.0897444116895
422 0.136407841907 4.85707171089e-05 0.089962637985
423 0.124809240542 4.80005889684e-05 0.0888063144371
424 0.128411505891 4.75418839542e-05 0.0916439476495
425 0.107410821945 4.71050015306e-05 0.0932816567762
426 0.0993366889385 4.64441160582e-05 0.0890621392536
427 0.11602541646 4.60609077476e-05 0.0902346207206
428 0.113145057364 4.58437778676e-05 0.0892004303752
429 0.123938059488 4.5541997875e-05 0.0900779084298
430 0.134283425596 4.53225977547e-05 0.0901098198125
431 0.149038530069 4.47735707073e-05 0.0910950386253
432 0.113748505153 4.38684707556e-05 0.0888990685371
433 0.124736763522 4.3577663517e-05 0.0901071903167
434 0.0967528777171 4.3235558417e-05 0.0903338928153
435 0.125481692524 4.30780387054e-05 0.0908637081466
436 0.11312508883 4.23215744742e-05 0.0883886391863
437 0.104387286269 4.17862976838e-05 0.0908001393171
438 0.121814158139 4.15046862602e-05 0.0862182180301
439 0.139339370846 4.12448088453e-05 0.0893623115374
440 0.121075250868 4.06188464293e-05 0.0881058344134
441 0.115291876689 4.04202373171e-05 0.0878725642409
442 0.0990122062984 4.01934870682e-05 0.0883389246314
443 0.129587807641 3.92882826171e-05 0.0868898290346
444 0.111517114591 3.92056628879e-05 0.0885472402884
445 0.138525388986 3.90687730012e-05 0.0843354696938
446 0.115388718462 3.87400473058e-05 0.0884510968979
447 0.123962167911 3.81516774587e-05 0.0855656308425
448 0.0973917210612 3.78662081736e-05 0.0861215461105
449 0.126762755762 3.7755075963e-05 0.0930902279994
450 0.12538105039 3.7165876323e-05 0.0884144245106
451 0.0935769150726 3.70186339536e-05 0.0887552340527
452 0.127162034293 3.66909336757e-05 0.0887265173131
453 0.0987783639115 3.57534959351e-05 0.0892198886097
454 0.130741254695 3.56824596947e-05 0.0836639348169
455 0.114576651281 3.53786268545e-05 0.089845105505
456 0.126621831944 3.48856227779e-05 0.0877229572302
457 0.118235614994 3.4311140517e-05 0.0878601450523
458 0.123180576583 3.41502133879e-05 0.0836893973173
459 0.10365538033 3.39326238474e-05 0.0866390394953
460 0.122695442875 3.37216539035e-05 0.0879429940946
461 0.102263459728 3.35690062609e-05 0.0894448796014
462 0.110795575795 3.30530954931e-05 0.0866206867064
463 0.135919750124 3.27551768343e-05 0.0892926292975
464 0.121999645636 3.24971676697e-05 0.0877046040472
465 0.132361772211 3.21626041949e-05 0.0853511656433
466 0.0982431744085 3.20499718189e-05 0.0897887382665
467 0.130799781339 3.15142244443e-05 0.0870556010638
468 0.144960852021 3.10301357727e-05 0.0853297173333
469 0.12088185127 3.08968847444e-05 0.0866689777379
470 0.118045749245 3.06318986122e-05 0.0872431463759
471 0.110683339086 3.03103329067e-05 0.0857399657426
472 0.106729033223 3.02330404428e-05 0.083280823125
473 0.0876157260416 2.99111306023e-05 0.0859653793085
474 0.115865048776 2.966924733e-05 0.0884869964716
475 0.130815427941 2.9598266304e-05 0.0864246487343
476 0.121682434494 2.89394688451e-05 0.0849479887863
477 0.140676553149 2.85979131015e-05 0.0860003216436
478 0.0958342147849 2.85213616196e-05 0.0881343620976
479 0.112323861385 2.81796229507e-05 0.0835108107983
480 0.0933908420815 2.77223187314e-05 0.0826335999719
481 0.101861791185 2.75951974947e-05 0.0887113828478
482 0.122139271214 2.74616070229e-05 0.083706028072
483 0.125595307054 2.71470450212e-05 0.0886463810666
484 0.122159219158 2.68993389158e-05 0.0879087901145
485 0.126461956731 2.65843596942e-05 0.0851186608361
486 0.119629428937 2.64595607178e-05 0.0855493597824
487 0.131830395118 2.61865423817e-05 0.0836408837192
488 0.103370366402 2.58610980823e-05 0.0831952716611
489 0.108582469965 2.57542008011e-05 0.0846993002924
490 0.12572901741 2.51325976209e-05 0.0837150817729
491 0.146127803219 2.49898319439e-05 0.0872572340492
492 0.120995105443 2.47921291558e-05 0.0915325173602
493 0.132539790529 2.46531311312e-05 0.082147415981
494 0.104576475096 2.44238995925e-05 0.0867283300394
495 0.102979003407 2.43328050543e-05 0.0832353524433
496 0.136524506907 2.40057695051e-05 0.0844743850388
497 0.117348971205 2.37324848349e-05 0.0826928639149
498 0.118242494262 2.34650947762e-05 0.0858660178307
499 0.114157803863 2.31866288151e-05 0.0864624903621
500 0.104330476816 2.31567834837e-05 0.0870654909367
501 0.114545788928 2.25759464102e-05 0.0845296124397
502 0.132949366039 2.23510087178e-05 0.0863230524751
503 0.137427694639 2.22465903794e-05 0.0858320661733
504 0.11690197028 2.19462007775e-05 0.0850094356808
505 0.119279536738 2.17678566305e-05 0.0857503440869
506 0.113534477505 2.15528410023e-05 0.0865699620262
507 0.108432439986 2.14195600295e-05 0.0798019127011
508 0.111472336117 2.10633173103e-05 0.0828298259662
509 0.112601643012 2.08536820236e-05 0.0868918826781
510 0.100802503339 2.06543061395e-05 0.084539659034
511 0.108166259425 2.04556368297e-05 0.0870693722641
512 0.135839636077 2.01631670993e-05 0.0857697868229
513 0.10723597433 1.99864431528e-05 0.0825908139507
514 0.135600882608 1.98857182384e-05 0.0817715955535
515 0.116492256816 1.98055052685e-05 0.082633231872
516 0.123187549814 1.96048896498e-05 0.0863447138873
517 0.112755810644 1.9265545456e-05 0.0841652186218
518 0.108774130785 1.91177356582e-05 0.0817950896716
519 0.120562905786 1.89929901278e-05 0.0804940859279
520 0.109260446283 1.8596001128e-05 0.0849299999471
521 0.093514559083 1.84281510882e-05 0.0878689414584
522 0.112802882769 1.81900792358e-05 0.0828396532414
523 0.118231964279 1.80694192161e-05 0.0862190246195
524 0.111057016913 1.76790652145e-05 0.085105476481
525 0.117845739363 1.7639939835e-05 0.08105588132
526 0.115976351561 1.75125493774e-05 0.0831208737866
527 0.101963983002 1.72778332233e-05 0.0847335702201
528 0.127018520406 1.71076847346e-05 0.0827964436361
529 0.121927883667 1.69037091794e-05 0.0838420682594
530 0.0898558814962 1.66383097019e-05 0.084192029078
531 0.12408490476 1.65768929533e-05 0.0852520894762
532 0.115620827825 1.63258729672e-05 0.0856045385808
533 0.095497675166 1.61620997326e-05 0.0775117557076
534 0.105410904925 1.59632068991e-05 0.0808548181844
535 0.103897377101 1.56453444361e-05 0.0881574734215
536 0.119510853945 1.54432657381e-05 0.084675670715
537 0.128389817005 1.53792006792e-05 0.0834226424259
538 0.109456390323 1.52225316926e-05 0.0844630889649
539 0.099158675962 1.50331908832e-05 0.081088160422
540 0.120551095253 1.48945932147e-05 0.0884915177267
541 0.107336909618 1.45756430352e-05 0.0848996009685
542 0.124869709514 1.453332059e-05 0.0856492396472
543 0.0957996773836 1.44149872044e-05 0.0829002405629
544 0.124124152195 1.41771067714e-05 0.0816066535414
545 0.122258075202 1.40238242883e-05 0.0827722455247
546 0.116476054588 1.39835143121e-05 0.0826616058256
547 0.118431961013 1.38005813765e-05 0.0860502550967
548 0.0964980832579 1.36344483968e-05 0.084270093187
549 0.131385215096 1.32998786929e-05 0.0849280920099
550 0.118281687187 1.32577468738e-05 0.0833087033559
551 0.115534221241 1.3147175688e-05 0.08428637546
552 0.105973481023 1.30554579369e-05 0.0824693313016
553 0.120381199788 1.28854517797e-05 0.0827149348679
554 0.117288310811 1.26670164918e-05 0.0830889063151
555 0.121198531688 1.25545675483e-05 0.0851688732374
556 0.119174312318 1.2417771044e-05 0.0812298742881
557 0.110926991068 1.23080556045e-05 0.085241027231
558 0.109117753215 1.20558393087e-05 0.0882596940281
559 0.10077739782 1.19551571462e-05 0.0810522948568
560 0.111390867726 1.17745549195e-05 0.0798257567577
561 0.124045398556 1.16592527047e-05 0.0821872346322
562 0.115633693974 1.15693805138e-05 0.0840706206325
563 0.103449460188 1.14626311507e-05 0.0841512657072
564 0.142066292198 1.13949643715e-05 0.0833200888649
565 0.107998433397 1.12989034286e-05 0.0852033957346
566 0.125558639836 1.10700148211e-05 0.0830257166258
567 0.103430378925 1.09829489626e-05 0.0826973628049
568 0.120541850928 1.09072958204e-05 0.0868381862409
569 0.111642786173 1.06409910648e-05 0.083747243242
570 0.108231780472 1.05783424343e-05 0.0848490500595
571 0.110540621972 1.0507273142e-05 0.0797090633468
572 0.116323377823 1.03762261593e-05 0.0810276257928
573 0.101714284673 1.0266703113e-05 0.0826869338343
574 0.116543933356 1.02010938431e-05 0.0796874082587
575 0.114911398187 1.00964402757e-05 0.0786373137977
576 0.0951014574171 9.99123344804e-06 0.0833327543322
577 0.115687158305 9.78615183192e-06 0.0821840596482
578 0.0991956566533 9.64298685024e-06 0.0808527953509
579 0.105091075854 9.53842707455e-06 0.0826047374547
580 0.130806568881 9.36616257678e-06 0.0815673823293
581 0.117310475933 9.29631402145e-06 0.0829751365091
582 0.0947431553058 9.28656679339e-06 0.0834598815396
583 0.112977805811 9.19692378333e-06 0.0809885861236
584 0.09117920925 9.10559254983e-06 0.0859196047226
585 0.126016111123 8.95643097535e-06 0.0799269124673
586 0.0922908428753 8.9224270821e-06 0.0831670637687
587 0.119416627848 8.7838616345e-06 0.0807481486025
588 0.103441678673 8.67238475332e-06 0.0808484434878
589 0.125771167497 8.63508173218e-06 0.0872723592324
590 0.0994924088715 8.41194762284e-06 0.0826959654395
591 0.105198514116 8.40121340562e-06 0.0817161824829
592 0.111277306205 8.24359888367e-06 0.0826856042401
593 0.109901359266 8.2208087725e-06 0.0784866322064
594 0.108755642028 8.11197065218e-06 0.0823128669248
595 0.0903967676844 7.99657748802e-06 0.0779803493839
596 0.111386938714 7.86186217075e-06 0.0844352515736
597 0.101605842436 7.79848632714e-06 0.0777550421492
598 0.0983320250743 7.70629465354e-06 0.0816697653302
599 0.126540238426 7.56465747915e-06 0.0816737513402
600 0.105729175598 7.39291603693e-06 0.0816598869087
601 0.118302480769 7.19537758828e-06 0.0818508964792
602 0.125942213796 7.14299697399e-06 0.0821479614022
603 0.089395472916 7.12367308271e-06 0.0833580353741
604 0.129009163133 7.04172677069e-06 0.0824413702556
605 0.103303146222 6.92281894419e-06 0.0789236038978
606 0.119591604547 6.82229500154e-06 0.0777810547159
607 0.100290477116 6.68849606567e-06 0.0814318010223
608 0.113902661476 6.65528299682e-06 0.0839048437852
609 0.113558736597 6.59328399547e-06 0.0800876631846
610 0.111396146717 6.44895487428e-06 0.0837431066163
611 0.0952463886181 6.34082124432e-06 0.0826796814274
612 0.102706055811 6.32257447987e-06 0.0811382311032
613 0.114947980854 6.22713052088e-06 0.0825413632376
614 0.114411272771 6.17027845307e-06 0.0816206844409
615 0.106155105974 6.07888610887e-06 0.0860259779042
616 0.113480897061 6.06851457123e-06 0.0820409855066
617 0.106287698455 5.92612241594e-06 0.081851143418
618 0.127351467346 5.89120439822e-06 0.0822726105323
619 0.12231733216 5.81364326535e-06 0.0802282128897
620 0.100785150257 5.74651523016e-06 0.0825815692977
621 0.115535137578 5.63853299331e-06 0.0849440520394
622 0.102096962989 5.58687901606e-06 0.0838979516051
623 0.105049337931 5.54571466573e-06 0.0827633895238
624 0.115100970718 5.5129141588e-06 0.081008244229
625 0.116199546274 5.34518230875e-06 0.0810885223112
626 0.114678996947 5.31140693561e-06 0.0809948120716
627 0.111357553377 5.28679431517e-06 0.0801176256664
628 0.12121457705 5.21962452214e-06 0.0812270132645
629 0.115725998549 5.15548461335e-06 0.0820629119142
630 0.108369371963 5.06904005303e-06 0.0829851795819
631 0.0982223168395 4.977199868e-06 0.0849314830198
632 0.0941014379145 4.93334594954e-06 0.0812348754291
633 0.0955061521806 4.87398044657e-06 0.0810983121966
634 0.0941716720964 4.80531814296e-06 0.0826283405262
635 0.0922382413556 4.78622122386e-06 0.0812183920856
636 0.0977004340068 4.70166831043e-06 0.0807122277694
637 0.114422002413 4.65342495008e-06 0.0804232345399
638 0.112586299936 4.59629947431e-06 0.0826252422029
639 0.0959274548867 4.55593446367e-06 0.0809054561511
640 0.126873576425 4.46381606118e-06 0.0824237034233
641 0.0890741678137 4.39077687532e-06 0.0774854598775
642 0.117440365733 4.35092188262e-06 0.0809003592259
643 0.0970550599639 4.27366671897e-06 0.0809307776781
644 0.104692364825 4.22569107533e-06 0.0833660702195
645 0.0985238896078 4.18935434743e-06 0.0791983876985
646 0.114162296247 4.14994218042e-06 0.0800130003506
647 0.112933411014 4.10193686085e-06 0.0808740282859
648 0.110948411853 3.99199145017e-06 0.0789252981208
649 0.0956089592804 3.92927697965e-06 0.0803391172915
650 0.110856877811 3.85925835738e-06 0.0814377204781
651 0.121858371795 3.79517384639e-06 0.0787198003384
652 0.125761084997 3.72635678079e-06 0.0799674877585
653 0.125274378988 3.71773829078e-06 0.0817865166288
654 0.103388299393 3.68620573349e-06 0.0817870865306
655 0.102118842795 3.6296560543e-06 0.0823340050025
656 0.10283452714 3.54693877299e-06 0.0823102263074
657 0.115727382243 3.50924366878e-06 0.0783933598172
658 0.0957793938791 3.45993792135e-06 0.0803271546971
659 0.1016240997 3.4354258734e-06 0.0828053636753
660 0.130918051627 3.32568581993e-06 0.0800915608304
661 0.0911873103499 3.2752218031e-06 0.0829997177808
662 0.105585641309 3.26988439328e-06 0.0814684946768
663 0.11064942926 3.18092597143e-06 0.0816302266843
664 0.106922309311 3.15857039106e-06 0.0807457621632
665 0.128185804785 3.13142570108e-06 0.0811899235243
666 0.118053316704 3.05860615655e-06 0.0789765382116
667 0.110519436915 2.98620476065e-06 0.0777390835155
668 0.102436969751 2.97422667932e-06 0.0802039897301
669 0.107147158221 2.93197825802e-06 0.0801525398094
670 0.113559345246 2.90171320037e-06 0.0802049408457
671 0.102466053147 2.85613507607e-06 0.0810821245604
672 0.114584882419 2.84882043638e-06 0.0801956900664
673 0.0921868634274 2.74910803165e-06 0.0782133766275
674 0.0930362093789 2.74152263366e-06 0.0791101419024
675 0.0879525448038 2.70928364148e-06 0.0802449325467
676 0.0884046822133 2.66086557438e-06 0.0806687815123
677 0.105838249484 2.60728659717e-06 0.0778355111318
678 0.110191205318 2.59491919419e-06 0.0796629677788
679 0.103807017141 2.58061946703e-06 0.0794268970809
680 0.0990329980158 2.47694524599e-06 0.0810555389582
681 0.105850905156 2.4399844217e-06 0.0855585251742
682 0.120314335168 2.43013391567e-06 0.080387449851
683 0.113714636186 2.39544505866e-06 0.0784143112885
684 0.125503670918 2.35255857972e-06 0.08125139456
685 0.118351030891 2.31813760718e-06 0.0754991912874
686 0.0991113579141 2.29024496496e-06 0.0806236193761
687 0.0991371135025 2.25366473952e-06 0.0801825429427
688 0.0927277109546 2.22132484492e-06 0.0773266967626
689 0.105122951998 2.19824355498e-06 0.079059775212
690 0.113531837202 2.18372137095e-06 0.0821344053821
691 0.0930432563331 2.11401586316e-06 0.0795474516807
692 0.120542528481 2.08944591007e-06 0.0781047069676
693 0.122427998114 2.04702709974e-06 0.080461008566
694 0.103723501535 2.01758964458e-06 0.0824000464911
695 0.0969863207943 1.99925722741e-06 0.0807372857519
696 0.109628430116 1.99825487371e-06 0.0817754710337
697 0.107310153327 1.95566819372e-06 0.0795366533182
698 0.117395586763 1.88547630311e-06 0.0787153883068
699 0.102950723663 1.87325805416e-06 0.0803240199796
700 0.102459366597 1.85267897347e-06 0.0798863806394
701 0.108580245684 1.81890266887e-06 0.07675227333
702 0.115327709506 1.80214120072e-06 0.0855207314641
703 0.100014111904 1.75891624168e-06 0.0772680554096
704 0.0933945855595 1.74410540372e-06 0.0826676693155
705 0.108087826371 1.72148346422e-06 0.0802672954308
706 0.121708841264 1.67989824397e-06 0.0765091034954
707 0.104229638046 1.67439142235e-06 0.0768851259183
708 0.105844306942 1.65142445563e-06 0.0779531303559
709 0.128805171322 1.61682132658e-06 0.0803249603226
710 0.110388911363 1.55629738252e-06 0.0787592242158
711 0.120959541492 1.52478079419e-06 0.078218396722
712 0.102998086922 1.51735095196e-06 0.0776884015973
713 0.0796148402232 1.50047337549e-06 0.0793410964677
714 0.114990064184 1.47302818005e-06 0.0797083692286
715 0.108944769876 1.44914677957e-06 0.0780286085715
716 0.0892532546781 1.40838208068e-06 0.0818643716663
717 0.0894075665763 1.39973751916e-06 0.0802783290922
718 0.114111405821 1.38204244285e-06 0.0799709576105
719 0.1012566125 1.34143919176e-06 0.0790860613646
720 0.128201243158 1.33957698295e-06 0.0811818393031
721 0.115968522523 1.29443595413e-06 0.0811381280809
722 0.0967661914615 1.2769119252e-06 0.0762647829232
723 0.1029945286 1.25444801851e-06 0.0812090632776
724 0.0989291358986 1.23353999407e-06 0.0788870854199
725 0.0975089226415 1.22185096316e-06 0.0769125540475
726 0.104451587379 1.19357236326e-06 0.0833609501498
727 0.116742820803 1.16269229075e-06 0.0791404088104
728 0.135538642406 1.14899256446e-06 0.07983497473
729 0.0941132007266 1.13857964824e-06 0.075623653271
730 0.0901804560329 1.11470613253e-06 0.08009970122
731 0.0948776989 1.08240516309e-06 0.0807103148848
732 0.0965025739451 1.07226319058e-06 0.0813880269711
733 0.109281967805 1.0627213523e-06 0.0800737362606
734 0.0973688661524 1.03398299819e-06 0.0789268700541
735 0.103175251257 1.02309226984e-06 0.078015935808
736 0.103603917573 9.937315892e-07 0.0802817042286
737 0.107756373757 9.77453444645e-07 0.0803127267704
738 0.105267891037 9.57924588408e-07 0.0799922265629
739 0.122934563568 9.40595088494e-07 0.0804934990598
740 0.114987139693 9.26991233548e-07 0.0833063916162
741 0.116390271452 9.1714228954e-07 0.079634980939
742 0.117365289307 9.12936778199e-07 0.0797966915815
743 0.107501363201 8.85841044185e-07 0.0793319524
744 0.102374231937 8.65587940904e-07 0.0788597031661
745 0.103199797845 8.48931070368e-07 0.0799195235538
746 0.123817128959 8.38098342178e-07 0.0832716100074
747 0.0895272793694 8.247845422e-07 0.0778739297585
748 0.103602316013 8.10877354934e-07 0.0778559478129
749 0.0844064142199 8.03156531141e-07 0.0792400119613
750 0.099161824328 7.89215026231e-07 0.0773881337707
751 0.0941889430059 7.80135651735e-07 0.077360469896
752 0.111837350274 7.53686529792e-07 0.0770887278848
753 0.109696477309 7.40670816066e-07 0.0799218476219
754 0.0938620604094 7.21658249241e-07 0.0801535865187
755 0.0978307965532 7.0573843388e-07 0.0825422582629
756 0.106953915748 6.97454573457e-07 0.0779572095049
757 0.0934067507348 6.84827238793e-07 0.0772090016543
758 0.11324933149 6.77343978932e-07 0.0788606803369
759 0.0978039952871 6.67925336967e-07 0.0781190919001
760 0.126435290475 6.28559683294e-07 0.0806786459457
761 0.0986289288455 6.1953253366e-07 0.0805914309119
762 0.099121730591 6.06775233991e-07 0.0776947443276
763 0.1174487372 6.01760691255e-07 0.0791041201835
764 0.112115853777 5.98510722602e-07 0.0797141368147
765 0.113682587063 5.88111621654e-07 0.0766118303054
766 0.100392947095 5.72733309546e-07 0.0814245681075
767 0.0989955279624 5.61921645779e-07 0.078945522796
768 0.0959697042126 5.46328024528e-07 0.0766872733868
769 0.0886435225271 5.28996113004e-07 0.0800745202245
770 0.0839587155604 5.2282391553e-07 0.0762673733032
771 0.113065286107 5.1025127067e-07 0.0791923589933
772 0.0936875203573 5.03346469323e-07 0.0803137532673
773 0.0869367411247 4.92111642515e-07 0.0782565711441
774 0.10065574892 4.84792361146e-07 0.0792765138973
775 0.0915340771423 4.73020966972e-07 0.0784233805402
776 0.108313078079 4.65890669905e-07 0.0820031586761
777 0.111141689807 4.51957321245e-07 0.0817137226725
778 0.0884104889512 4.44308274351e-07 0.0791348164774
779 0.0863266746573 4.34842328536e-07 0.0815870192044
780 0.0924297823776 4.24742322412e-07 0.0769626296338
781 0.109344103652 4.22059221867e-07 0.079978197015
782 0.0851144393965 4.07086402913e-07 0.0836335747938
783 0.088644878297 3.9740688067e-07 0.0748162114605
784 0.122767482992 3.91524426675e-07 0.0800022333061
785 0.10404174117 3.83045077589e-07 0.0759492542673
786 0.0884204993252 3.78015297564e-07 0.0809381097801
787 0.0942047129162 3.75778889307e-07 0.0791934075494
788 0.0847135114873 3.68299841006e-07 0.0787498025229
789 0.111600794183 3.64656209024e-07 0.0791311630435
790 0.0943753749629 3.57415458777e-07 0.0777488936811
791 0.0909537915998 3.52376354217e-07 0.0786129425949
792 0.116437624718 3.35018343393e-07 0.0784229271557
793 0.0852301216917 3.30211864238e-07 0.0766002178026
794 0.10007559852 3.23455726819e-07 0.0782839430028
795 0.0839576305845 3.13778258415e-07 0.0799878987306
796 0.0944204206098 3.0205538677e-07 0.0754485864515
797 0.102287248956 2.95720633996e-07 0.0796671146958
798 0.125739044027 2.92592199711e-07 0.0764501294361
799 0.0781867036115 2.87827708509e-07 0.0769596462689
800 0.0928119655919 2.80995362586e-07 0.0793941164381
801 0.106399445415 2.76718644281e-07 0.0784563151215
802 0.100788001841 2.6807887884e-07 0.077735580756
803 0.0964115250549 2.6253419989e-07 0.0782424952778
804 0.101413322061 2.54882368237e-07 0.0759717716702
805 0.108548918907 2.46626425615e-07 0.0794823223817
806 0.103614923202 2.38667358611e-07 0.0817182288109
807 0.0999333963988 2.33777766744e-07 0.0789395566833
808 0.106334762999 2.28711900429e-07 0.0769884172337
809 0.101181253239 2.24132090288e-07 0.080421530501
810 0.102313464924 2.18988634624e-07 0.07552213583
811 0.0904799681494 2.09048826552e-07 0.0768281026476
812 0.0815788134605 2.05252871671e-07 0.0776255799227
813 0.0882271773017 2.02141236811e-07 0.0744609986578
814 0.0912155418022 1.96973560341e-07 0.076351904812
815 0.103413850858 1.94884100082e-07 0.0793584622678
816 0.0897049424921 1.88260740892e-07 0.0793845492325
817 0.0945565324489 1.85194369567e-07 0.0749648772573
818 0.0742360906429 1.79707619581e-07 0.0786168496739
819 0.0926823338025 1.73087660182e-07 0.0752328021857
820 0.0936259835638 1.71035179027e-07 0.0814984941831
821 0.100830768841 1.6911220835e-07 0.0779319203597
822 0.0973392770003 1.60209302084e-07 0.0800369113009
823 0.094579474021 1.57995187122e-07 0.0775532380656
824 0.0857866484779 1.54687264819e-07 0.0763504657019
825 0.0817008420265 1.47517018203e-07 0.077391616422
826 0.0884487203683 1.45173493855e-07 0.0771355108729
827 0.101591902649 1.42456724946e-07 0.0782768083102
828 0.0741200812618 1.3559602891e-07 0.0810607922238
829 0.088000282664 1.31703699865e-07 0.0778797326178
830 0.113679489868 1.30385940683e-07 0.0786216508877
831 0.0935276618921 1.25726018005e-07 0.0786377296274
832 0.0969540591196 1.23076511969e-07 0.0756815695104
833 0.0872783934433 1.18413789881e-07 0.0758902343905
834 0.0838817521813 1.17636946457e-07 0.0777820559261
835 0.103622489774 1.13178440465e-07 0.0756202251431
836 0.0871410804285 1.11715500038e-07 0.076019047468
837 0.100173392276 1.08335778684e-07 0.0769055528453
838 0.0899440383979 1.06346133025e-07 0.0785629949585
839 0.0814133160158 1.02946196485e-07 0.0773536772623
840 0.0944148778912 1.00202092097e-07 0.0763675946036
841 0.0956100675296 9.91751675147e-08 0.0793876239752
842 0.0808830086512 9.59032474543e-08 0.0754999900637
843 0.088736618152 9.52744941026e-08 0.0723354977422
844 0.0920691562574 9.25871844657e-08 0.0759289970497
845 0.0926350321419 8.93034746636e-08 0.0770220888619
846 0.0786260305401 8.42251825013e-08 0.0761667765452
847 0.0967716731757 8.23474926142e-08 0.0774535870961
848 0.085314842849 8.2058453675e-08 0.0784543098449
849 0.0882926426446 7.65447554788e-08 0.0810858886229
850 0.100680141185 7.42802099961e-08 0.0762018310241
