# Supplementary material for: Transferable Measurements of Heredity in Models of the Origins of Life
Source: PLoS One. 2015 Oct 19;10(10):e0140663. doi: 10.1371/journal.pone.0140663 (PMC4610668; doi:10.1371/journal.pone.0140663)
Supplement: S1 Data — (ZIP) [file pone.0140663.s001.zip › data/transition/52/vectors.txt]

0.000251499 0.00032325 9.64689e-05 0.000823868 0.000311954 0.000144215 3.14701e-06 8.19499e-05 0.000258056 1.19686e-05 0.000308186 4.5708e-05 8.68304e-05 3.48934e-06 8.89691e-05 5.70062e-06 5.15894e-06 5.55296e-05 3.12644e-05 0.000287518 0.000252044 0.000316067 0.000206177 9.21525e-05 0.000190311 3.5501e-05 3.25054e-06 6.22536e-05 0.000199049 0.000565669 5.21223e-05 2.95212e-06 0.000446479 1.15532e-05 9.92432e-05 0.000213395 0.000262109 6.5657e-06 0.000196075 2.68874e-05 0.000275008 0.000258607 0.000183088 8.59842e-05 3.73135e-05 0.000463061 6.74281e-06 3.61545e-05 4.04933e-05 0.00014614 0.000143418 0.000243297 1.72079e-05 0.000214569 0.000183651 6.70297e-05 8.43375e-05 0.000245677 0.000115374 6.7123e-06 5.37499e-06 0.000178593 0.000177858 7.28828e-05 7.83646e-05 2.67258e-06 0.000106651 0.000258867 0.000162602 5.9736e-05 1.28585e-05 5.7989e-05 0.000212086 8.52747e-05 0.000599596 0.00015512 0.00017321 0.000140781 0.000213299 5.77769e-05 0.000214906 4.64633e-05 8.69627e-05 1.50673e-05 5.80655e-05 5.10594e-05 1.1874e-05 4.72146e-06 0.00015043 5.0823e-06 6.14696e-06 0.00038979 0.000202756 0.000144079 8.55066e-05 0.000125881 5.70253e-06 2.38288e-05 3.94598e-06 5.22825e-06 0.000144838 5.18787e-06 3.59511e-05 0.000413396 3.51084e-06 0.000164834 0.000197747 0.000117926 6.30157e-05 1.31383e-05 0.000118696 6.27831e-05 5.36541e-05 0.000184789 0.000286786 0.000164037 0.000140128 0.000335914 1.12581e-05 3.76756e-06 0.000139394 0.000110377 5.63619e-05 1.33271e-05 0.000159219 3.43932e-06 0.000370997 9.07291e-05 2.3538e-05 2.85399e-05 6.90588e-06 0.00010876 0.000149528 0.000661234 0.000174049 3.03583e-06 7.15483e-05 3.72703e-06 4.70928e-06 0.000135623 1.27382e-05 2.4026e-05 3.99279e-05 1.3277e-05 0.000140442 0.000167313 0.000114915 0.00029114 0.000230799 4.1069e-06 6.31464e-05 0.000177715 0.000228385 3.61858e-05 0.00016762 8.3563e-05 0.000157389 0.000128817 0.000278442 0.000150343 0.000185243 6.48923e-06 0.000195332 0.000247478 0.000149589 0.000345524 0.000239041 0.000244335 0.000192913 7.12212e-06 0.000289766 5.53487e-05 0.000146859 7.38284e-05 0.000149887 0.000170489 0.000200868 0.000392603 0.000153611 8.58066e-05 0.000244754 5.05501e-06 0.000189773 0.000214439 5.77478e-06 0.000435394 0.000269381 0.000497622 1.75085e-05 1.32133e-05 3.69487e-06 7.02253e-06 0.000118678 6.69216e-05 3.61818e-06 0.000225081 4.02003e-06 2.91864e-06 4.73308e-06 0.000153629 0.00011061 4.90118e-06 0.000298563 0.000337635 0.000233935 6.1095e-06 2.66487e-05 0.000590003 0.000170284 3.82604e-06 3.23144e-06 6.83388e-05 5.68195e-06 0.000140045 3.43869e-05 0.000538526 5.94505e-06 1.18411e-05 1.11338e-05 0.000345728 7.1047e-06 0.000191158 4.02934e-05 4.35947e-05 0.000334653 0.000436346 0.000206253 0.000438267 2.29862e-05 3.85634e-06 0.000162797 4.89762e-06 0.000276329 0.000287793 2.30695e-05 0.000173851 0.000393128 5.58362e-06 0.000408913 0.0001993 0.000165544 0.000143326 0.000201022 0.0001209 0.000230675 0.000704603 0.00024545 6.89682e-06 3.30207e-05 0.00027664 0.000395757 0.000533789 2.81537e-05 0.000353518 0.000144922 3.88457e-05 5.74027e-06 2.61449e-05 5.41921e-06 4.30205e-06 0.000388355 6.88009e-05 5.46626e-05 7.61736e-05 8.2333e-06 0.000118528 0.000284259 0.000147669 5.31045e-05 0.000298706 0.000186957 0.000183881 0.00030451 4.33769e-05 9.42524e-05 4.37563e-05 0.000423861 0.000108168 3.70282e-06 4.64152e-06 4.80628e-06 2.82355e-06 8.85854e-05 5.34952e-06 5.20662e-05 0.000305157 0.000221902 0.000172443 0.000145079 4.37012e-06 0.000280805 5.61858e-05 3.03104e-05 0.000176695 7.10672e-05 0.000144054 0.000180637 1.36414e-05 0.000433069 0.000206294 0.000207705 0.000300881 3.03894e-05 0.000199155 0.000137293 0.000250008 0.000144218 3.10806e-05 5.57089e-06 0.000266614 3.97973e-06 0.000149553 0.000311816 9.87331e-05 0.000121494 4.38493e-05 0.000301573 4.76867e-05 4.36335e-06 0.000113921 0.000187065 0.000162609 0.000144125 8.755e-05 0.000108359 6.55768e-06 0.000164791 6.64881e-06 0.000134863 0.000851248 0.000261579 0.000253786 0.000165179 0.000109866 0.00010531 0.000297278 2.6519e-05 2.0899e-05 9.81356e-06 7.82353e-05 9.11119e-05 0.000459726 0.000424486 5.95534e-06 0.000454289 3.78148e-05 8.98248e-05 0.000146684 0.000147893 4.79244e-06 0.000463688 0.000267748 5.28395e-06 3.95864e-05 7.92081e-05 0.000675818 0.00016019 0.00022715 0.000178564 0.000283097 0.000286848 3.62938e-06 0.000453085 0.000170087 1.92634e-05 0.000117793 6.31655e-06 3.65575e-05 0.000303492 0.000293505 2.63535e-05 2.11784e-05 0.000146972 0.000358454 0.000211929 4.07913e-06 0.000177161 0.000290871 0.000168425 2.27741e-06 0.000102756 0.000207466 0.000149447 0.000566031 5.70471e-06 0.000202926 0.000142091 0.000296379 4.38036e-05 0.000120082 7.1435e-06 4.25834e-05 0.000295515 5.78632e-06 4.51192e-06 0.00019452 3.64177e-05 0.000182522 0.000145579 0.000118876 0.000145347 7.05179e-05 0.000155522 0.00021546 4.83748e-06 0.000293991 0.000144084 0.000115085 0.000121931 9.76605e-05 6.10863e-06 1.13407e-05 3.83266e-05 3.39058e-05 0.00022705 9.91009e-06 9.98325e-05 3.36641e-06 4.09552e-06 9.43846e-06 5.50552e-06 3.70465e-06 0.000104816 0.000220652 0.000339603 0.00020872 7.18616e-05 0.000146644 2.83093e-06 0.000238484 0.000149731 5.06325e-05 5.51202e-05 7.78338e-05 1.01483e-05 0.000307304 4.1075e-06 3.69919e-06 4.68194e-05 2.99993e-05 5.24803e-06 0.000107262 0.00022016 9.31194e-05 0.00031924 0.000159599 5.58127e-06 4.28967e-05 4.80136e-06 0.000147587 6.38042e-05 0.000225106 5.8435e-05 7.9012e-06 0.000271923 0.00012403 3.18874e-06 0.000102795 8.17976e-05 3.21069e-05 3.96752e-05 4.72386e-05 0.000406074 3.64358e-06 5.03482e-05 3.03403e-06 0.000227391 0.000470086 4.0748e-05 4.1905e-05 7.04185e-06 0.000625536 0.000699982 0.000286618 0.000161631 2.67603e-05 0.000215979 0.000173351 0.000144585 4.85142e-06 8.03026e-05 0.000176186 0.000501428 9.80138e-05 6.59644e-05 5.57826e-05 0.000268058 0.000157745 0.000318166 0.000233155 0.000395899 0.000288962 0.000145141 0.000196092 7.17527e-05 0.000395823 0.000154311 0.000144795 0.000216179 0.000106941 0.000251241 0.00026667 5.89175e-06 6.24073e-05 0.000290884 4.47759e-06 0.00014773 5.64943e-06 0.000165496 3.52586e-05 2.96621e-05 5.12146e-06 0.000180681 7.39704e-05 0.000182994 4.80794e-05 0.000127499 3.78954e-06 0.000198094 4.54631e-06 0.000197671 0.00020444 0.000277423 0.000142716 2.59859e-05 0.000146325 0.000122643 6.44271e-06 0.00043137 0.000127086 0.000262414 0.000227439 4.39106e-05 0.0001601 0.000250744 0.000196449 3.12034e-06 0.000218839 6.39677e-05 0.000354611 6.08795e-05 4.62075e-06 7.24043e-05 6.93524e-06 0.000168246 0.000154098 0.000284277 1.54598e-05 1.01531e-05 8.07763e-05 0.000202908 3.32132e-06 2.96134e-06 0.000630712 0.000208295 0.000266166 4.42667e-05 0.000140254 0.00031224 4.81009e-06 0.000296661 5.4814e-05 0.000147399 0.000142184 0.000143505 0.000372336 6.50494e-06 6.01323e-05 0.000264126 0.000146024 0.000148943 2.906e-05 0.000160372 4.41522e-05 0.000181972 0.000359254 0.000118242 0.000198209 2.49157e-05 0.000147735 5.92563e-05 0.000151187 6.96578e-05 2.99205e-05 0.000153323 0.00024267 0.000131741 9.72262e-05 0.000475942 0.000271416 0.000148693 0.000195853 0.000288605 0.000494797 2.87944e-05 4.08247e-06 4.33553e-05 0.000249701 0.000323066 0.000267243 0.000439129 0.00012861 8.64985e-05 0.000225186 3.77483e-06 0.000289349 3.96458e-05 0.000130959 9.85973e-05 5.78998e-06 1.41511e-05 0.000180429 0.000167083 6.78517e-05 0.000126848 8.08026e-06 4.92714e-06 0.000100607 0.000303299 3.27929e-06 0.000212485 0.000221812 5.8936e-05 5.2836e-05 0.000252141 0.000175487 0.000234999 0.00101147 0.000182712 0.000141739 0.000176188 0.000178074 5.52175e-06 0.000346154 5.50057e-05 0.00012975 0.000179725 0.000147251 5.13316e-05 0.000149082 0.000154865 1.00607e-05 0.000126598 0.000310049 0.000202272 0.000146271 0.00017945 0.000170735 0.000116363 0.000153869 2.564e-05 2.01373e-05 0.00015192 0.000158003 0.000151882 0.000112371 4.64751e-06 4.20479e-06 6.77152e-06 6.51505e-06 2.92053e-05 3.95285e-06 8.04781e-05 0.000243318 4.27055e-06 0.000285227 0.000209927 5.45007e-05 0.000152782 5.65314e-05 0.000229888 0.000151509 0.000287659 0.000130599 5.6149e-06 3.66314e-05 5.71638e-05 0.000105628 0.000311249 0.000260982 0.000111256 5.08752e-06 5.45155e-06 6.90608e-05 8.56673e-05 0.000149092 0.000397518 0.000166831 3.3917e-06 0.00014667 7.4235e-05 6.72817e-06 0.000145296 4.92941e-05 3.5214e-06 2.89403e-06 7.467e-05 6.08834e-05 0.000205848 0.000234664 0.000256106 0.000430657 3.98001e-06 0.000419337 0.000220348 3.40213e-05 4.25768e-05 5.27125e-05 1.52137e-05 0.000141803 0.000145333 0.00042952 8.544e-06 0.000215666 0.000396895 0.000106153 3.21135e-05 0.000174896 0.000103928 3.33025e-06 6.16504e-05 3.55304e-05 0.000352658 0.00013333 7.17945e-05 0.000145286 9.29012e-05 0.000135073 3.98627e-05 9.43968e-05 0.00017047 0.000414067 0.000289935 0.000166627 7.13027e-05 0.000443662 0.000413307 3.82958e-06 0.000200644 0.000163279 7.93479e-05 0.000456204 6.2884e-05 7.4343e-06 0.000221503 0.000150758 0.000162987 0.000183022 8.09066e-06 5.84633e-05 0.000153217 0.00027278 0.000276597 0.000212998 4.68159e-06 2.1759e-05 0.000144052 0.000187476 0.000115556 0.000153579 5.62221e-06 0.000276121 0.000303332 0.000265824 0.000205657 0.000188829 0.00014863 3.84441e-06 0.000257276 6.08606e-06 2.35459e-05 3.00837e-05 4.10915e-06 0.000154833 2.28388e-05 0.000152394 8.83724e-06 0.000172845 1.2105e-05 0.000427015 3.45762e-05 0.000377437 0.000231233 1.58656e-05 0.000444601 0.000235728 0.000202475 0.000146996 0.000147502 4.24338e-05 0.000285626 6.51601e-05 0.000160991 0.000160572 1.24378e-05 0.000158899 0.000291357 0.000221303 5.71617e-06 0.000221821 0.000168601 0.000214116 0.000354807 0.00015114 7.58382e-05 0.000385277 3.89188e-05 0.000219485 0.000195178 6.56831e-05 0.000104397 0.000153693 7.13527e-05 3.61964e-06 3.18813e-06 0.000231524 0.000343874 0.285531 2.86357e-05 6.18975e-06 5.51168e-06 7.99156e-05 9.47294e-05 0.000215201 7.83195e-06 8.11005e-05 0.000143738 2.4413e-05 0.00018974 0.000192478 4.50549e-06 0.000155173 0.000113386 0.000270693 4.40531e-05 0.000130547 0.00132561 2.13448e-05 0.000142259 0.00019943 0.000146919 0.000283722 0.000242375 0.00012835 0.000595403 0.000294539 0.00030227 5.21617e-05 3.57965e-05 3.9159e-05 0.000335193 5.7616e-06 0.000146539 5.98466e-05 6.23705e-06 0.000294019 3.6412e-06 0.000740621 2.95561e-06 5.06437e-05 4.7169e-06 7.96527e-06 0.000518383 1.73796e-05 0.00014534 2.13611e-05 0.00019228 5.45677e-06 0.000163106 3.54401e-06 5.21087e-05 0.000183209 0.000150418 0.000109048 0.000151977 0.570773 3.51247e-06 0.000338695 4.2787e-05 8.93775e-06 4.88965e-06 0.000146351 0.000151281 0.000142131 9.31975e-05 0.000146357 0.000367478 9.3054e-05 0.000314584 2.23939e-05 0.000180862 3.49619e-05 8.12163e-05 0.000262442 0.000143048 8.18199e-05 3.50342e-05 5.45435e-06 0.000234484 5.56784e-05 4.90945e-06 4.77727e-06 0.000158475 4.81413e-06 6.58188e-06 0.0001783 5.94012e-06 7.52075e-05 0.000334527 6.9393e-06 9.41406e-05 0.000145164 0.000147885 0.00021108 6.71208e-05 2.88957e-05 0.000140417 0.000150608 0.000185938 3.82957e-06 6.37745e-05 9.47588e-05 5.08489e-06 0.000244452 0.000146036 0.000397235 7.60776e-05 0.000198959 5.15287e-05 7.31938e-05 0.000259241 3.50576e-05 2.65542e-05 7.4024e-05 0.00015524 5.63423e-06 0.000179553 4.72916e-05 0.000122503 5.95169e-05 1.31617e-05 8.50488e-06 0.000147657 5.72742e-06 0.000147519 5.71726e-06 5.26122e-06 1.21183e-05 0.000147552 0.000253429 0.000145003 1.38417e-05 0.000371074 2.90653e-05 0.000191536 0.000440122 0.000135987 0.000105447 0.000191303 0.000289423 0.000177555 1.50304e-05 3.57131e-06 0.000256864 0.000109893 0.000353983 0.000235758 0.000218755 0.000141761 0.000203653 0.000567743 0.000255154 3.82736e-06 0.0001539 2.20685e-05 9.68357e-05 3.31302e-06 3.61305e-05 0.000378299 3.5867e-06 0.000302058 0.000288936 0.000170788 3.7853e-06 5.96606e-06 0.0001883 0.00020932 4.94292e-06 0.000298249 1.35887e-05 3.53224e-06 6.98366e-05 5.33624e-06 0.000150014 3.4476e-05 8.79638e-06 1.03916e-05 5.7159e-06 0.000145223 7.90958e-06 
0.000556366 0.000260614 4.40124e-05 0.000865507 0.000290287 0.000146046 2.16435e-06 0.000124384 0.000287057 8.19288e-05 0.000308442 6.59007e-06 8.1065e-05 3.69873e-06 4.62356e-05 6.41432e-06 6.68268e-06 3.88544e-05 1.46984e-05 0.00029516 5.21551e-05 0.000203366 7.59292e-05 1.13628e-05 3.56374e-06 2.86229e-05 8.06336e-05 4.23428e-05 0.000285548 0.000157311 3.10182e-05 7.61387e-05 0.000553485 9.28722e-06 0.000179612 3.20944e-05 0.000290743 6.36264e-06 0.000206675 6.90135e-05 3.49442e-06 0.000190288 0.00020372 0.000142608 3.33065e-05 0.000453306 8.2039e-06 9.33547e-05 9.79536e-06 0.000148929 0.000153006 0.000169921 2.84759e-05 0.000123884 0.000287624 9.07376e-05 3.52063e-05 9.54986e-05 6.78961e-06 6.50608e-06 4.11436e-06 0.000344294 0.000180154 0.000214471 5.10744e-05 3.25278e-05 8.76417e-06 0.000208305 0.00018773 4.09911e-06 3.58699e-06 6.1117e-05 0.000150217 0.00014885 0.000646838 8.87058e-06 0.000192609 0.000296934 0.000200624 3.29713e-05 0.000189842 3.97103e-06 6.78678e-05 1.23628e-05 2.70918e-05 4.30759e-06 3.76848e-05 9.62093e-06 0.000198563 3.7535e-05 2.67649e-06 0.000151757 0.000151051 0.000151311 9.18962e-05 7.70308e-05 4.74983e-06 6.64985e-06 0.000100452 5.12768e-05 0.000147323 4.74087e-05 3.55788e-06 4.25912e-05 8.3325e-05 0.00100738 4.01833e-05 1.88968e-05 5.06577e-05 5.41449e-06 9.22939e-05 2.26683e-05 6.98493e-05 0.000150205 0.000290546 0.00035832 0.000190434 0.00030668 3.1368e-06 3.83438e-06 8.14339e-06 7.77085e-05 4.61396e-05 1.23055e-05 0.000231809 3.18979e-06 0.000316413 7.15661e-06 3.3853e-06 8.35013e-06 6.11018e-06 0.000219138 5.93256e-05 0.000300657 3.9532e-06 5.77237e-06 2.41687e-05 3.35807e-05 5.76638e-05 5.90041e-06 1.05971e-05 3.83401e-06 3.03806e-06 5.26209e-06 3.54199e-06 0.000148797 3.57476e-06 0.000292906 0.000147552 3.81935e-06 9.7733e-05 0.000409603 0.000245188 6.72261e-06 0.000146746 0.000166357 0.000191602 0.000128011 0.000469687 0.000229384 0.000313172 2.55077e-05 0.000111789 3.69477e-05 0.000192148 0.00029174 6.42128e-06 0.000101399 0.000314455 0.000101123 0.000312562 9.95589e-05 0.00014882 6.74235e-05 0.000327413 0.000280581 0.00015023 0.000359656 8.10601e-05 4.39687e-06 0.000231221 0.000192186 0.000102266 0.000149355 3.38078e-05 0.000293644 0.000887583 0.000536377 6.11817e-06 7.66494e-06 6.80195e-06 1.46119e-05 0.000335832 2.68205e-05 3.10881e-06 0.000315624 3.21007e-06 7.93146e-05 8.12929e-05 5.36313e-05 3.23e-05 2.14566e-05 8.27292e-05 0.000171182 0.000188592 7.27274e-05 2.49142e-05 0.000438767 0.000146555 9.35026e-05 7.9255e-05 0.000136112 5.59286e-06 3.24993e-06 8.06355e-05 0.000108731 8.48535e-05 3.32156e-06 1.0153e-05 0.000323737 6.67178e-05 0.000167702 2.21347e-05 3.07857e-06 0.000325103 0.000733186 0.000190528 0.000149938 1.60068e-05 2.62015e-06 0.000122916 8.38666e-06 7.30075e-05 0.000322721 6.25424e-06 0.000124128 0.000403356 4.71376e-06 0.000456378 0.000146269 6.21747e-06 0.00014805 1.71196e-05 4.33186e-05 0.000190873 0.000721627 6.44962e-05 6.26924e-06 4.96052e-05 7.26338e-06 0.000370982 0.000411822 6.00344e-06 0.00036272 0.000278461 2.27535e-05 6.00251e-06 7.0725e-05 7.40242e-06 1.7999e-05 0.000160711 4.39483e-05 1.68322e-05 0.000108147 4.25598e-05 0.000201715 0.000353235 0.000163543 0.000114378 9.45945e-05 5.98681e-06 0.000149479 0.000261853 6.7098e-06 8.94832e-05 4.85436e-05 0.000293865 7.57835e-05 4.96099e-06 0.000221796 6.84565e-06 4.93644e-06 1.81848e-05 7.16018e-06 1.17911e-05 0.000238299 0.000315683 0.00048442 0.000171941 5.00825e-06 0.000330123 0.000114239 2.30644e-05 9.94389e-05 1.39499e-05 0.000146703 0.000267704 4.75942e-05 0.000330791 3.28317e-05 0.000183265 0.000293103 6.7731e-05 0.000225559 0.000110407 0.000151851 0.000148279 2.79322e-06 5.575e-06 0.000198946 5.34115e-05 0.000477752 0.000154402 0.000178049 6.51725e-05 2.24675e-05 0.000158114 3.72262e-06 3.2377e-06 6.50264e-05 0.000174784 8.74373e-05 0.000205134 4.22949e-05 4.48772e-06 3.15439e-05 0.000132526 2.5508e-05 6.51434e-05 0.000300757 0.000252254 0.000210234 7.12043e-05 3.46828e-06 6.10222e-05 0.000290244 6.34067e-06 5.53355e-06 1.36224e-05 6.47773e-05 5.87941e-05 0.000470366 0.000150767 0.000142077 0.000478735 7.49186e-05 7.41431e-06 0.000149249 0.000215469 2.72863e-06 0.000497989 0.000276689 9.73943e-05 4.18751e-06 7.55838e-05 0.00035905 8.29689e-06 7.24171e-06 0.000203899 0.000250621 0.00035453 4.48512e-06 0.000333037 1.09811e-05 1.84987e-05 0.000106557 8.07979e-05 2.29963e-06 0.000398219 7.25867e-05 5.80396e-06 8.38473e-06 0.00014983 0.000247853 0.000247296 3.23076e-06 0.000327177 0.000367207 0.000154518 5.72241e-06 3.47421e-05 0.000158673 3.86538e-05 0.000592739 5.37238e-06 0.000109848 0.00014715 0.00053357 0.000123798 0.000106787 7.4858e-06 0.000252672 1.72411e-05 4.50791e-06 4.33912e-06 7.00402e-06 0.000168466 0.000134656 0.000231621 4.37452e-05 0.000181376 4.40812e-05 0.000272231 0.000306644 3.4027e-05 0.000358542 0.000147443 3.87148e-06 6.94881e-05 6.08149e-05 2.7438e-05 3.31084e-06 2.95427e-06 4.51341e-06 0.000347405 3.077e-06 2.32318e-05 5.35252e-06 2.04152e-06 2.43834e-05 0.000114883 3.62263e-06 5.86075e-05 0.00011668 0.000200574 0.000150522 2.07242e-05 0.000189939 2.52709e-06 0.000154476 0.000150115 3.63085e-05 5.8733e-06 5.2874e-06 4.14837e-05 0.000154495 3.26138e-06 4.36118e-05 4.55904e-05 4.71911e-06 1.43905e-05 7.00172e-05 0.000258473 6.74362e-06 0.00032586 5.02892e-06 4.74532e-06 6.3892e-05 5.78852e-05 0.000151962 6.31904e-05 8.77899e-05 0.000114057 7.50622e-05 0.000183299 3.06224e-05 2.62807e-06 5.57988e-05 6.50892e-05 2.24443e-05 2.17938e-05 0.00016095 0.000387263 5.1027e-06 5.45254e-06 2.96678e-06 0.000187492 6.62473e-05 1.16405e-05 5.71334e-05 2.49473e-05 0.000156925 0.000659412 0.000293054 6.87736e-06 8.42183e-06 0.000150368 0.00014574 0.000389274 3.27524e-06 5.11943e-06 0.000255162 0.000293288 9.07452e-05 6.41355e-05 8.10128e-05 5.78451e-06 0.000144433 0.000164927 0.000636984 0.000262317 0.000292393 0.00031631 4.9305e-05 0.000111534 0.000266938 0.000202549 8.75142e-06 0.000494885 5.83008e-05 0.000197224 0.000889567 5.01041e-06 3.25294e-05 6.59255e-05 2.48731e-05 0.000116412 1.33606e-05 0.00020103 6.36348e-06 9.04871e-05 2.62433e-05 0.000139311 8.90144e-06 0.0001503 0.000109497 7.06148e-05 6.17847e-05 0.000166655 6.23887e-06 0.000147352 7.35671e-06 0.000167664 0.000148107 8.74166e-06 0.000226457 9.24415e-05 0.000192122 0.000870611 6.3849e-05 0.000179175 0.000155336 7.48728e-06 7.78856e-05 0.000304747 0.00015021 3.83578e-05 0.000173899 6.74472e-06 0.000344034 0.000135607 2.1752e-06 8.46911e-05 4.87094e-06 0.000191539 0.000169446 0.000291999 0.00016855 4.80393e-06 9.1498e-05 0.000214625 6.72202e-06 3.45817e-06 4.61542e-05 0.000155481 0.000137362 0.000141218 7.84781e-05 0.000337719 9.06234e-05 0.000263924 1.36114e-05 0.000150746 0.000112051 0.000146165 0.000448278 0.000534446 5.86615e-05 0.000182662 0.000168808 0.00016471 5.25247e-06 0.000150459 5.46028e-06 0.000163036 0.000203665 5.32234e-06 0.000206333 5.20891e-06 0.000147822 4.59883e-06 0.000259675 4.17583e-05 3.39511e-06 1.44114e-05 0.000143567 0.000100014 6.95964e-05 0.000279228 0.000233447 2.24599e-05 0.000192173 0.00047085 8.26426e-05 9.3649e-05 1.06051e-05 0.000168055 0.000155884 0.000242873 0.000201647 0.000314249 4.59053e-06 9.25409e-05 0.000198422 5.3209e-06 0.00029666 7.78839e-05 5.93171e-05 6.10217e-06 8.5225e-06 0.000167597 0.000273111 0.000148735 8.24479e-05 5.03878e-05 3.79665e-06 5.75097e-06 7.39635e-05 0.000163214 2.77135e-05 0.00044318 7.8892e-05 0.000157972 3.81585e-06 6.63955e-06 7.22075e-06 0.000150082 7.92811e-05 0.000147415 0.000103829 0.000233463 0.000161658 0.000158121 0.000573993 3.82329e-06 0.000129342 0.000202886 0.0001491 3.80761e-05 0.000151166 0.000155681 8.79729e-06 6.92143e-06 8.70276e-06 0.000150694 0.000153208 0.000192523 0.000184122 2.41669e-05 0.000285555 7.05909e-05 0.00013905 0.000192745 0.000165131 0.000584112 8.17832e-05 9.31818e-05 5.19511e-06 9.05012e-06 6.2114e-06 5.08769e-05 2.82676e-06 0.000247804 0.000222224 1.33075e-05 0.000312002 0.00018627 8.51269e-05 0.000509605 4.17088e-06 0.000240933 0.000150574 1.08988e-05 5.67613e-05 4.47277e-06 6.77784e-05 0.000143391 5.02485e-05 0.000396051 0.000148716 6.38716e-06 3.60512e-06 7.11771e-06 0.000121315 4.47732e-05 0.00021354 0.000198481 7.21149e-06 3.87292e-06 0.000147424 1.86053e-05 7.55802e-05 0.000188586 0.00017068 5.71519e-06 6.96545e-06 5.80999e-05 8.71714e-05 0.000162179 8.95777e-05 0.000182369 0.000365582 3.61713e-05 0.000370431 0.000310865 3.17426e-05 1.2351e-05 5.60484e-05 2.95229e-05 0.000146655 0.000147191 0.000163116 2.10213e-05 0.000249919 0.000291907 0.000111573 2.54239e-05 0.000232352 2.54303e-05 2.38221e-05 0.000114333 6.94978e-06 0.000368214 1.27214e-05 4.6656e-05 0.00014818 0.000151585 2.45825e-05 1.7451e-05 4.73154e-05 0.000151058 0.000187815 0.000287558 0.000283625 4.51227e-05 0.000495848 0.000201204 3.31708e-06 0.000151834 0.000149979 8.04145e-05 0.000523377 7.3303e-05 3.4737e-05 7.5868e-06 0.000358835 0.000185991 0.000168239 6.06865e-06 0.000104624 0.000140504 0.000181161 0.000212223 8.3916e-05 0.000107671 4.58983e-05 0.000166179 0.000268777 0.000230495 0.0001907 4.44443e-05 1.05461e-05 0.000179513 0.000248846 0.000181726 0.000199968 0.000425148 4.23132e-06 0.000596229 5.10222e-05 2.98038e-05 7.66999e-05 6.23252e-05 0.000223229 4.80922e-06 0.000150793 1.2505e-05 0.000148561 4.12865e-05 0.000145662 5.10761e-06 0.000376207 0.000220838 0.000162153 0.000333986 0.000149198 0.000311685 0.000148098 0.000158188 0.000488989 5.63263e-05 5.41281e-05 6.76898e-05 7.21076e-05 1.02381e-05 8.54424e-06 0.000295591 0.000245313 5.21043e-05 0.000194695 0.000186668 0.000208617 0.000471762 0.000223842 0.000201493 0.0004629 9.0174e-06 6.79079e-06 0.000192928 5.40089e-06 6.46621e-06 0.00017778 2.67122e-05 7.06646e-06 4.96894e-05 0.000183613 5.80047e-06 0.29211 3.15184e-05 4.81041e-06 2.96897e-06 4.86638e-06 4.16963e-06 0.000213285 6.63613e-06 5.86099e-05 0.000176041 0.000103481 0.000192992 0.000274416 9.3086e-05 0.000134393 6.79575e-06 0.000253658 4.49517e-05 9.39765e-05 0.000204757 1.67285e-05 0.00014598 2.98835e-05 0.00018802 0.000539445 0.000148239 2.20823e-05 7.66346e-05 0.000582633 3.66159e-05 7.95332e-06 5.10824e-06 1.15855e-05 0.000167459 1.57263e-05 0.000151619 0.000135236 0.000130192 0.0003433 2.66795e-05 6.04049e-06 4.77337e-06 0.000521177 4.30279e-06 6.199e-05 0.000296374 3.00063e-06 0.000155186 3.93378e-05 0.000148331 7.92611e-05 0.000300982 7.35911e-06 2.45494e-06 5.48792e-05 0.000166977 0.000155824 0.000149477 0.576716 2.38403e-06 0.000164934 0.000123463 3.64508e-06 0.000277127 0.000146608 0.000312244 2.26251e-05 7.85559e-05 0.000160937 0.000444234 4.88023e-06 0.00020302 6.41042e-05 8.78796e-06 2.82295e-06 1.33286e-05 6.6571e-05 0.000144305 0.00010205 0.000194357 5.22763e-06 0.000196053 8.73887e-05 3.22343e-06 3.82346e-06 0.000237426 1.01898e-05 6.88991e-05 0.000232699 3.29927e-05 3.84725e-06 0.000631897 0.000228046 1.01165e-05 0.000150704 0.000150914 0.000498313 5.50631e-05 3.82912e-06 1.41664e-05 0.000154214 8.45487e-05 3.9977e-06 5.01033e-06 5.36773e-06 4.42756e-05 5.56095e-05 0.000147663 0.00067991 4.99936e-05 0.000202554 0.000106264 1.36077e-05 5.63171e-06 2.4573e-05 7.72303e-06 4.75033e-06 0.000201056 0.000287789 0.00014654 4.04574e-05 1.49277e-05 5.16927e-05 3.45535e-06 8.21899e-05 0.000163881 2.60019e-05 0.000165382 3.87155e-06 8.18286e-05 4.69098e-05 0.000208695 0.000150729 0.000155107 6.70932e-06 0.000593794 6.27238e-05 0.000187491 0.000193926 0.000306529 0.0001175 0.000297312 0.00031099 7.0354e-05 0.00019464 4.30975e-06 0.000208992 8.69101e-05 0.000152576 0.00019996 0.000150768 0.000176916 0.000150876 0.000543584 0.000283351 6.20593e-05 0.000181025 5.29167e-05 6.8023e-05 9.38499e-06 5.80411e-05 0.000197828 7.47339e-05 0.000240537 4.42462e-05 0.000166832 1.88863e-05 7.52235e-05 0.000174481 0.000303764 4.56108e-06 0.00040383 3.69512e-06 0.000144533 2.89502e-06 7.081e-05 1.04394e-05 3.65485e-05 7.8933e-06 5.59808e-06 3.42193e-06 0.000171251 9.70244e-05 
0.000117513 0.000121474 0.000803225 0.000222349 0.000219117 0.000138419 0.000412585 6.82511e-06 0.000231037 6.55459e-06 9.72264e-05 2.09237e-05 2.09448e-05 0.000465875 1.73342e-05 7.99953e-06 1.28057e-05 1.75117e-05 1.46201e-05 7.62177e-06 0.00130296 0.000163858 2.00585e-05 6.1499e-05 0.000115498 5.3496e-05 1.43328e-05 4.29927e-06 0.000565826 2.41848e-05 1.30888e-05 0.00113912 0.00011273 1.00765e-05 7.38858e-05 0.000154353 1.71426e-05 4.71356e-06 6.50381e-06 0.000117174 5.9205e-05 0.000680504 5.3123e-05 0.00010716 7.92121e-06 2.54901e-05 0.00102752 0.00036482 5.27787e-05 3.1294e-06 1.78802e-05 3.08157e-05 1.9886e-05 0.000175675 0.000182527 0.000416976 0.000309797 0.000262909 8.2127e-05 3.64028e-05 1.25698e-05 0.00115134 0.000128891 4.82431e-05 9.91101e-05 5.67738e-06 1.87293e-05 1.16001e-05 0.000111657 4.88311e-06 1.64953e-05 0.000446992 0.000147641 1.48583e-05 0.000243712 2.27896e-05 0.00080736 3.29152e-05 1.59539e-05 7.85105e-06 2.50802e-05 7.81138e-06 2.99199e-05 0.000267024 0.000662028 1.39249e-05 0.000269924 4.14132e-05 6.59535e-05 0.000207747 5.03746e-06 2.97032e-05 9.18388e-06 0.000873706 6.83889e-05 2.20936e-05 7.82476e-06 0.000376628 0.000189975 0.000117294 8.16676e-06 1.70272e-05 0.000805597 0.00041526 8.39765e-05 0.000296237 9.68591e-06 8.43691e-05 0.00131786 6.92875e-06 2.05364e-05 8.40435e-06 6.45691e-06 0.000558777 3.91381e-06 0.000373916 0.792888 0.000505824 1.20321e-05 0.000402158 2.33551e-05 0.000246904 1.14296e-05 6.82676e-06 0.000429614 1.77354e-05 0.000416766 0.00046157 1.31632e-05 1.41365e-05 1.79305e-05 9.03392e-05 0.000529068 1.54324e-05 4.32374e-06 8.2256e-06 0.000420883 6.9312e-06 8.53668e-05 0.000417882 1.0802e-05 3.46544e-05 9.28852e-06 1.75106e-05 0.000135092 1.772e-05 7.13015e-06 6.76728e-06 0.000817021 5.23628e-06 2.03115e-06 8.10234e-05 2.04655e-05 0.000202801 1.8758e-05 0.000684047 0.000300051 1.26001e-05 0.00012743 4.10705e-06 4.06278e-05 7.57472e-05 3.11326e-05 0.000296839 7.12627e-05 2.08507e-05 0.00133625 0.000634523 0.000541498 0.000313031 0.000143621 0.000120746 1.00136e-05 2.1503e-05 0.000322086 1.70093e-05 0.000251883 2.06138e-05 2.65629e-05 1.79358e-05 6.78887e-05 0.00041555 0.000666193 0.000483216 0.000156389 5.78166e-06 1.57211e-05 0.000662408 8.79874e-06 3.21234e-06 7.02389e-05 2.18675e-05 0.00045432 1.98076e-05 0.000409768 2.69118e-05 0.000811614 0.000162532 0.000600658 1.47028e-05 2.51899e-05 0.000649714 1.15866e-05 3.17024e-05 0.000100197 0.000586262 3.41391e-06 2.50247e-05 1.48799e-05 7.60602e-05 0.000402152 0.000827623 0.000205587 3.14121e-05 3.8522e-06 1.89094e-05 0.000363667 2.63833e-05 9.20073e-06 0.000334885 0.000220638 1.19935e-05 0.000431479 7.01981e-06 1.07574e-05 4.92651e-05 1.11266e-05 1.81287e-05 1.10073e-05 4.4473e-06 1.30918e-05 4.86459e-05 1.45974e-05 5.68735e-06 7.53716e-06 0.000458812 1.80187e-05 6.00777e-05 0.000668945 1.60126e-05 0.000202939 7.31767e-06 0.000458333 8.3059e-05 2.06476e-05 0.000406435 0.000164984 3.39094e-05 0.000136623 1.62003e-05 3.22736e-05 0.00171147 2.28327e-05 8.60873e-05 0.000592738 6.89337e-06 8.10589e-06 9.98343e-06 8.56757e-06 0.000107723 0.000130017 0.000797421 1.84389e-05 0.00110132 8.9722e-05 0.000337795 0.000668332 7.88027e-06 0.000199938 0.000433339 0.000426928 0.000951157 3.16155e-05 0.000375002 2.87684e-05 2.01128e-05 0.000105618 1.10171e-05 6.25551e-06 0.000406136 4.95988e-06 6.72214e-06 0.000935479 0.000896007 4.90732e-06 0.000116476 8.73703e-05 4.94239e-05 0.000328247 6.17491e-06 0.000115314 8.01048e-06 0.000404004 5.07005e-05 0.000412098 6.42575e-06 0.000420186 9.87606e-06 9.55183e-05 0.000105027 5.35797e-05 4.35823e-05 0.000154335 1.58307e-05 0.000267627 0.000427494 0.000814964 5.51192e-06 6.19795e-05 4.38958e-05 8.02855e-06 1.09181e-05 3.24932e-05 0.000296904 2.88784e-05 2.82328e-05 0.000101007 0.000114021 0.000412787 2.54599e-05 0.000499749 2.01558e-05 0.000416754 0.000417319 0.000420751 0.000203283 0.000798305 2.52948e-05 0.000823557 0.000130409 8.39906e-06 1.15346e-05 0.000483993 1.5678e-05 0.000439121 0.00016381 1.07999e-05 0.000497174 0.000234019 0.000168825 0.000109031 3.13908e-05 2.08258e-05 7.61388e-06 9.92825e-06 0.000150938 1.62074e-05 6.74335e-05 3.11162e-05 8.06329e-06 2.25886e-05 0.00042548 0.000329625 4.10558e-06 9.4071e-05 5.25526e-05 1.50256e-05 0.000434345 1.67627e-05 0.000278917 8.74034e-06 8.41186e-06 1.38987e-05 1.95077e-05 1.62725e-05 5.13189e-06 0.00121429 6.58514e-06 1.23919e-05 0.000222338 1.49246e-05 7.56902e-05 4.19691e-06 0.000759614 2.65359e-05 4.40992e-06 3.82634e-05 0.000227497 0.000425857 6.21214e-06 0.000673947 2.85654e-05 1.0461e-05 6.64627e-05 1.94009e-05 0.000724812 8.0791e-06 0.000248163 6.29645e-05 0.000211331 1.16733e-05 0.000159551 0.00139655 2.82739e-06 0.00027524 1.64227e-05 1.23096e-05 0.000424503 6.46899e-06 0.000562637 3.53273e-05 0.000126595 0.000147981 0.000425887 9.51124e-06 1.58991e-05 7.54703e-06 6.7415e-06 0.000611597 3.85657e-05 0.00032745 1.65729e-05 7.14466e-06 1.25349e-05 4.6836e-05 6.50189e-06 8.39023e-05 5.16096e-06 4.60285e-06 0.000199663 0.00014299 0.000419583 5.35842e-05 0.000462032 2.01324e-05 1.60857e-05 0.000803924 0.000246844 5.81217e-06 6.47792e-05 1.55871e-05 1.02879e-05 4.89279e-05 0.000462666 3.67196e-05 0.000199993 0.000406588 1.10568e-05 0.000417327 6.76026e-06 3.72967e-05 0.000304605 0.000230522 0.000662938 0.000146126 0.000403861 6.01745e-05 0.000489507 0.000624733 0.000107361 4.825e-06 0.000144726 6.80242e-06 0.000217566 2.41077e-05 5.74085e-05 0.00010662 1.11787e-05 9.95967e-06 3.14152e-05 2.89831e-05 5.04061e-05 0.00028012 0.000412634 1.71435e-05 0.000404098 1.95464e-05 1.71714e-05 3.03124e-06 0.000827705 1.59634e-05 0.000169121 0.000208713 7.60509e-05 1.05245e-05 1.10064e-05 1.99994e-05 0.000173854 0.000354145 1.15162e-05 0.000356954 0.000405953 0.000415452 0.000290737 0.000253739 0.000559766 0.000365025 1.22998e-05 0.000760193 9.54453e-05 5.34644e-05 0.000694154 0.00159101 0.000403751 8.14263e-06 3.08538e-05 0.000562733 1.90382e-05 0.000573286 1.63225e-05 0.000101325 5.85811e-06 0.00040091 0.000284816 1.43736e-05 0.00078577 0.000977883 0.000435944 1.77112e-05 2.00839e-05 0.000387757 3.32773e-05 0.000248123 4.28754e-06 1.00349e-05 4.23425e-05 1.18091e-05 0.000403716 0.000185403 9.20972e-06 1.90133e-05 0.000224202 0.000330084 0.000487014 8.99537e-06 3.35407e-05 0.000119122 0.00085542 0.000324712 8.07889e-06 1.58952e-05 3.08336e-05 8.77808e-05 0.000146001 7.22005e-05 0.000293759 9.22796e-06 1.39853e-05 7.32499e-06 0.000461986 0.000360112 6.51445e-06 0.000252279 6.58619e-06 0.0005663 0.000136613 3.48862e-06 4.45949e-05 2.31697e-05 6.5687e-06 1.28991e-05 8.32503e-06 7.60818e-06 0.00044584 4.6111e-05 0.000111068 2.26217e-05 0.000618037 2.63281e-05 0.000354366 1.29545e-05 2.5513e-05 0.000172523 0.000142051 3.87505e-06 0.000518186 2.61339e-05 0.000148529 0.000154043 1.69392e-05 2.3288e-05 1.64849e-05 0.000141141 8.98196e-06 3.37101e-05 5.27832e-05 2.84327e-05 0.000246694 9.23186e-06 1.11433e-05 0.000291239 4.69117e-05 0.000242287 1.98645e-05 0.00104694 0.000113016 0.000121669 5.29837e-05 2.0898e-05 5.94248e-05 0.000143969 0.000102252 0.000119727 0.000414113 1.75761e-05 7.74257e-06 0.000421904 2.24519e-05 0.000121755 0.000112191 5.88463e-05 1.08045e-05 0.000424822 0.000118923 6.29765e-06 0.000129966 1.91523e-05 2.10475e-05 0.000328325 0.000409645 2.59717e-05 0.000245947 3.73549e-06 0.00012253 5.27418e-05 1.00302e-05 0.000427232 1.65259e-05 0.000115286 0.000776845 1.75757e-05 0.00029267 0.000282439 4.47178e-06 0.000303849 1.55879e-05 8.44321e-06 0.000200588 1.50861e-05 5.54713e-05 0.000801475 3.11162e-05 0.00083513 1.97002e-05 0.000199984 4.07045e-05 4.1575e-05 1.9049e-05 8.98913e-05 7.74368e-06 0.000123579 9.34134e-06 0.000128994 1.91349e-05 1.46905e-05 0.000122691 1.52035e-05 1.0216e-05 0.000364535 1.10002e-05 0.000177496 4.97907e-06 8.70292e-05 2.63141e-05 0.000560107 1.44988e-05 3.94325e-05 8.63733e-06 1.16172e-05 0.00120153 3.84511e-05 2.35597e-05 2.54125e-05 0.000134975 0.00012276 1.43197e-05 4.35353e-05 0.000275197 0.000524987 0.000422417 0.000144582 2.47627e-05 0.0012129 1.21686e-05 6.08271e-06 2.4311e-05 2.71113e-05 0.000175694 0.000294624 1.77448e-05 1.64768e-05 5.04805e-05 1.28714e-05 0.000410087 5.05355e-06 2.31651e-05 0.000101972 2.41582e-05 4.25276e-06 0.000298727 2.00271e-05 0.000640804 2.25843e-05 2.1031e-05 9.39554e-06 3.85916e-05 1.05131e-05 0.00118509 0.000623675 3.2069e-05 0.000237367 0.0004704 0.000124167 4.16755e-05 1.69204e-05 1.36777e-05 0.0004956 0.000103658 0.000419736 8.13778e-06 2.8884e-06 0.000194137 5.66827e-06 0.000116744 9.73723e-05 0.000552037 4.10242e-05 0.000411586 2.0452e-05 0.000422594 0.000407656 6.84012e-06 0.00102461 0.00108293 1.69646e-05 9.78308e-06 0.000410656 0.000490687 2.27101e-05 3.77492e-05 1.08232e-05 4.37423e-06 0.000579421 1.08181e-05 0.000418973 0.00040706 1.90587e-05 1.02254e-05 1.01381e-05 1.79707e-05 0.000801819 3.10324e-05 0.000214475 1.13264e-05 0.000232683 1.23795e-05 6.00094e-05 0.000600503 3.09466e-05 3.50675e-05 0.000502463 5.72462e-06 7.81086e-06 0.000935094 0.000109258 1.88313e-05 7.14599e-05 0.000491157 9.40551e-06 1.43178e-05 3.90509e-05 0.000435645 1.84735e-05 1.76644e-05 0.000136282 9.1852e-06 9.63906e-06 0.000172873 0.000475097 0.000543743 0.000423518 9.67072e-05 9.60192e-06 0.0155912 7.04997e-06 2.17972e-05 1.13104e-05 0.00069589 3.97099e-05 5.85179e-06 0.000273771 0.000788377 1.44685e-05 7.26062e-06 0.000425498 0.000352138 6.13211e-05 1.58922e-05 9.04013e-06 9.90404e-06 0.00249242 1.65092e-05 0.000300852 2.17712e-05 4.19869e-05 2.18008e-05 1.23448e-05 1.76371e-05 4.32611e-05 0.000324139 1.48025e-05 8.84452e-06 0.000404035 0.000368821 0.000183633 6.81235e-05 0.000414237 0.000413262 0.000435498 9.25351e-06 1.65898e-05 6.23829e-06 2.64949e-05 3.84972e-06 0.000160425 1.18475e-05 1.04723e-05 1.37342e-05 0.000176557 0.000608237 0.000807645 0.000854779 1.01829e-05 2.34556e-05 0.000111798 2.03086e-05 0.000773884 1.31511e-05 0.000110016 0.000118757 0.000327209 0.000141541 1.12325e-05 9.78561e-06 2.59353e-05 1.65335e-05 0.000437912 0.00022658 1.16399e-05 0.000119171 7.82588e-05 0.000808684 1.17129e-05 0.000501071 0.00172474 0.000221162 0.000535862 1.32298e-05 0.000100355 0.000193679 0.000579415 0.000410284 0.00045711 0.000189038 1.3565e-05 0.000408276 9.90009e-05 2.91264e-05 1.58687e-05 0.000259659 1.14353e-05 5.22838e-05 6.59527e-05 0.000424121 0.00148161 1.29669e-05 0.000458021 1.0842e-05 0.000439393 1.35121e-05 7.12535e-06 9.99538e-05 0.00147391 0.00061984 7.78383e-06 1.20198e-05 3.31489e-06 3.3616e-05 9.62851e-05 1.87694e-05 0.000186238 9.6742e-05 0.000509601 6.43483e-05 2.043e-05 9.8808e-06 0.000448002 0.000405959 0.000163077 0.000567593 0.000545509 0.000373584 9.71059e-05 0.000540698 0.000106481 0.000544846 1.20548e-05 6.98286e-06 0.000432113 1.15162e-05 8.98153e-06 1.26197e-05 1.83252e-05 0.000227391 6.39976e-05 1.52488e-05 0.000400133 0.00040108 0.000155914 7.89428e-05 5.66702e-05 2.57918e-05 0.000398356 8.79365e-05 2.24021e-05 7.58419e-06 8.24618e-06 4.43814e-05 0.00073613 4.5302e-05 0.000342184 1.47084e-05 0.00090692 0.000656396 1.26866e-05 0.000259381 1.11477e-05 0.000399098 0.000403502 0.000969564 2.52705e-05 1.59169e-05 2.03018e-05 2.94438e-05 6.48932e-05 0.000510902 7.37519e-06 5.08899e-05 0.000412999 1.3605e-05 1.19745e-05 0.000573636 0.000450672 0.00020355 0.000408015 5.5189e-06 4.015e-05 9.2336e-05 8.83885e-06 6.03706e-05 3.63106e-05 2.7646e-05 3.84065e-05 1.08587e-05 1.32697e-05 1.36002e-05 0.000138885 1.13435e-05 3.90207e-05 1.93371e-05 1.52756e-05 6.98721e-06 5.59043e-06 4.06566e-05 2.22686e-05 4.72927e-05 1.80607e-05 4.15602e-05 4.31446e-05 8.68e-06 1.61035e-05 2.10399e-05 0.000824013 1.06586e-05 3.05133e-05 1.89064e-05 3.03179e-06 3.71498e-05 0.00025858 2.17293e-05 2.0538e-05 1.04321e-05 1.00834e-05 4.88008e-05 1.40437e-05 7.52598e-05 0.000877861 2.30094e-05 1.36293e-05 0.000224628 0.00036456 2.13563e-05 0.0015201 3.071e-05 0.000123515 2.45978e-05 1.17585e-05 6.54601e-06 0.000331325 0.000220892 
0.000186651 3.60376e-05 5.28848e-05 9.33387e-05 5.33417e-06 0.000176383 0.000120755 9.62935e-06 0.00053547 7.16556e-06 7.60554e-05 5.8299e-06 7.93129e-06 0.000159929 0.000113707 0.0001869 6.59936e-05 9.33284e-05 1.90269e-05 9.41459e-05 0.000207451 1.02983e-05 4.84967e-06 0.000216901 9.35824e-05 9.31659e-05 0.000101027 4.21719e-06 0.00049216 5.59097e-05 3.89991e-05 6.8874e-05 3.61733e-05 5.47093e-05 1.26605e-05 3.77986e-05 0.000186428 0.000230202 0.000123571 7.89453e-05 0.00017289 0.00010343 2.73251e-05 7.6125e-06 0.000138799 6.77522e-06 5.28689e-06 0.000287226 2.36635e-05 2.99747e-06 0.000120937 0.000147992 9.26546e-06 0.000385727 6.25856e-05 0.000106959 1.63088e-05 9.93566e-05 1.30917e-05 0.000189132 3.11139e-06 8.9749e-06 5.0779e-06 2.66258e-05 4.3533e-05 0.000111068 0.000174242 1.2489e-05 6.71232e-05 3.95658e-06 0.00012539 0.000214435 0.000130061 0.000332552 0.000183839 0.000107532 0.000130564 0.000111734 0.000121706 5.69166e-06 2.29841e-05 0.000213042 0.000141597 0.000156905 0.000228554 4.63106e-05 0.000410262 7.76581e-05 0.000114725 0.000200629 2.55009e-06 9.75567e-05 9.74862e-05 9.53069e-05 0.000307668 3.51431e-05 4.35985e-06 0.000313242 0.000184579 0.000119581 4.49447e-06 3.92681e-05 0.000167048 0.000104622 0.000221393 0.000115534 2.41473e-05 1.6631e-06 0.000128882 2.35815e-05 5.00311e-06 0.000365828 0.000102204 5.58396e-05 7.21621e-06 0.000184115 0.000104624 4.00204e-06 1.42494e-05 2.61943e-06 9.15452e-05 0.000134863 0.000139899 0.000310895 0.000318496 9.42511e-05 3.75631e-06 4.30454e-05 5.3848e-06 4.3482e-05 0.000218603 0.00017554 1.25535e-05 0.000237775 0.00012126 8.992e-05 0.000221605 4.15039e-05 0.000125569 9.84456e-05 0.000208255 3.43996e-06 0.000117569 2.84835e-06 0.000123546 3.55897e-05 0.000198221 9.37977e-05 9.48234e-05 0.000176912 2.02072e-05 8.40311e-05 0.000192557 0.000171349 6.32688e-05 5.28578e-06 0.000189463 7.13734e-06 7.12292e-05 0.000269282 0.000265909 4.01403e-05 3.69887e-05 0.000247541 0.000191817 0.000109658 9.32745e-05 5.11066e-05 0.000273592 2.20788e-05 7.89074e-05 0.000151288 3.91866e-06 0.000164791 0.000117392 0.000110509 6.76798e-06 0.000128588 0.000154647 4.66161e-06 9.46472e-05 0.00018558 0.000134637 0.000110405 0.000211688 0.000256058 0.000373991 6.95143e-06 0.000145879 0.00020146 4.02375e-05 0.358278 0.000178257 0.000144445 4.77833e-05 8.05219e-06 9.08904e-05 9.40692e-05 0.000261673 0.000189759 0.000286733 5.2137e-05 0.000107933 9.44688e-05 8.38032e-05 0.000296181 2.63253e-05 6.48533e-05 9.58657e-05 9.59517e-05 0.000148916 0.000218611 0.000180405 0.000127778 9.56509e-05 9.19087e-06 0.000287238 1.6426e-05 3.99188e-06 3.33289e-06 6.74421e-05 2.73587e-05 3.84671e-05 0.000183166 8.51625e-05 5.69355e-05 0.000152223 0.000180636 0.000187827 0.000108633 0.000475718 0.000145304 0.00011372 0.000113875 5.01012e-06 0.000164316 0.000248818 3.67268e-05 0.000173314 6.39017e-05 8.07237e-05 1.22053e-05 0.000106847 0.000218367 0.000188983 9.51929e-06 0.000234636 4.02663e-05 9.84596e-05 9.66141e-05 0.000181154 6.89433e-05 1.29309e-05 7.26956e-05 0.000113119 3.55139e-06 0.000290092 0.000371259 5.02046e-06 1.38624e-05 0.00012546 0.0001617 0.000136805 0.000392143 9.62809e-05 5.64351e-05 5.84944e-06 9.28616e-05 4.06971e-05 0.00021283 9.49141e-05 0.000153386 4.77466e-05 6.7328e-05 7.84603e-06 4.26696e-06 7.63689e-05 5.1372e-05 8.53599e-05 3.38624e-06 2.49681e-06 0.000211173 5.65889e-05 6.60175e-06 0.000603059 1.31845e-05 9.28797e-05 0.000225583 0.000188029 0.000272981 0.000147496 0.000142276 1.0794e-05 0.000143507 0.000122613 4.89951e-06 0.000454286 0.00024776 6.61324e-05 0.000239738 0.00011005 0.000172451 9.39622e-05 0.000162351 9.12502e-05 4.38617e-05 2.80268e-05 9.44434e-05 9.38402e-05 0.000265209 6.65384e-05 0.000285904 8.5936e-06 0.000173652 0.000131204 9.92005e-05 0.000145595 3.75327e-05 9.31796e-05 0.000161974 0.000204085 7.4383e-05 1.95105e-05 0.000206643 0.000346617 0.000105802 6.60248e-05 6.3661e-06 0.000119652 0.000108639 2.36239e-06 0.000453706 3.19519e-05 3.62958e-06 9.57144e-05 4.12454e-05 4.04497e-05 0.000164916 5.56093e-05 0.00015575 0.000132423 0.000117869 1.07733e-05 9.25997e-05 0.00020543 0.000164224 9.41035e-05 9.99618e-05 0.000135754 0.000183527 0.000232736 5.78519e-05 1.40103e-05 8.90715e-06 1.09241e-05 3.2744e-05 0.00013437 9.59414e-05 1.62258e-05 4.31312e-05 9.52994e-05 0.000112053 7.50439e-05 0.000199592 0.000116191 6.76852e-06 9.72322e-05 0.000255076 0.000290493 0.00019628 5.5656e-06 3.74367e-05 3.58335e-06 0.000161509 0.000140512 9.21819e-05 4.95802e-05 0.000260629 2.40664e-05 3.31505e-06 0.000159763 9.94979e-05 0.00015035 9.55283e-05 0.000173224 8.31913e-05 9.55127e-05 0.000335804 1.41048e-05 0.000288783 1.00551e-05 9.40052e-05 0.000233167 4.45895e-06 9.80939e-06 0.000110772 1.36629e-05 0.000265736 0.000609594 8.00624e-05 0.000106245 0.000127805 0.000158148 0.000140972 0.000113055 3.81953e-05 3.23961e-06 6.57787e-06 0.000439169 8.05958e-05 0.000142197 0.00013084 9.48893e-05 9.23676e-05 0.000146288 3.61604e-06 0.0001847 9.4907e-05 8.99345e-05 0.00020604 0.000145678 0.000114344 9.57903e-05 5.90628e-05 0.00023825 9.43974e-05 1.61116e-05 0.000492475 9.02372e-05 0.00032121 3.04301e-05 5.42271e-06 1.45048e-05 9.60902e-05 3.58246e-05 0.000140936 6.42676e-06 1.48763e-05 2.26742e-05 2.14556e-05 0.000181639 3.49771e-05 7.91922e-05 1.03235e-05 1.04516e-05 0.00020229 0.000271424 2.59595e-05 0.000199789 4.09999e-06 0.000441881 4.55569e-06 4.96259e-05 6.73928e-05 0.000226464 0.000205326 8.97467e-05 7.63425e-06 9.41965e-05 0.00037558 0.000450896 9.16683e-05 0.000303039 5.80691e-06 0.000101786 0.000181245 1.90182e-05 0.000246071 5.40404e-05 9.68342e-05 9.1876e-06 0.000347952 0.000181417 0.000264399 0.00026877 5.35359e-06 5.66615e-05 4.33322e-05 0.000398187 0.000252705 0.000100619 1.6599e-05 4.02997e-05 0.000407831 0.000110431 7.32285e-05 1.36735e-05 7.46609e-05 4.45598e-06 0.000187792 0.000133415 0.000227503 3.46968e-05 0.000208548 0.000120954 0.000332506 0.000129282 5.15179e-06 0.000474583 9.49255e-05 5.16272e-06 0.000344326 9.55983e-05 1.56956e-05 0.000235479 8.32906e-05 0.000212435 6.89058e-06 4.83199e-05 3.09652e-05 0.000193866 0.000177416 7.61223e-05 0.000205053 8.14801e-05 5.04907e-05 4.2937e-06 4.97891e-05 5.17451e-05 2.74423e-05 0.000132468 4.85123e-06 0.000216974 0.000165187 9.34599e-05 0.000111274 3.14307e-05 5.05736e-05 9.7037e-06 8.75642e-05 0.000227211 0.00026939 1.03842e-05 5.64697e-05 0.000153368 0.00017518 0.000294745 9.07697e-05 0.000147469 7.2072e-05 0.000267882 7.84621e-05 5.45427e-06 3.6663e-06 7.71642e-05 9.52484e-05 3.83336e-06 3.38451e-05 0.0001076 9.64085e-05 0.0001041 2.6987e-06 2.69812e-06 0.000138994 0.000257984 0.000118209 9.8387e-05 0.000122961 0.000133146 0.000183601 4.22475e-06 0.00025485 0.000132412 5.25092e-05 8.93139e-05 7.94029e-05 0.000977877 0.000117126 3.79124e-05 3.77573e-05 0.000490405 4.94595e-06 9.31609e-05 0.000123283 0.000138077 0.000166609 9.36579e-05 1.96602e-05 0.000112324 9.4544e-05 0.000252112 6.41589e-05 0.000129439 2.88597e-06 5.66875e-05 7.36604e-05 8.68428e-05 0.000133899 5.6065e-05 0.000231026 0.000124162 9.66323e-05 0.000253753 2.12852e-05 2.06326e-05 9.81878e-05 0.000231417 0.000498029 0.000279653 9.64845e-05 5.403e-06 4.16973e-06 0.000123058 4.49206e-05 9.86148e-05 4.05856e-05 0.000216824 0.000131581 0.000115501 9.37514e-05 1.10766e-05 1.8832e-05 1.12052e-05 0.000191957 1.49777e-05 8.55405e-06 3.68737e-05 6.44828e-05 7.14783e-06 0.000207645 0.000158379 0.00013211 0.000358116 2.30122e-06 6.07156e-05 6.48695e-06 9.32477e-05 0.000292705 1.80207e-05 5.82499e-05 0.00057666 2.99775e-05 0.000273445 0.00015491 5.56719e-06 7.29147e-05 0.000208376 0.000189717 0.000197677 0.000757684 0.000126367 0.000180988 1.94407e-05 0.000140785 9.46633e-05 6.48565e-06 0.000128269 0.000105356 3.84024e-05 0.000249849 3.12073e-05 0.000315368 5.6027e-06 6.18355e-06 0.000233238 0.000127724 0.000246391 9.35296e-05 0.000142049 9.69962e-06 9.67601e-05 3.48706e-06 7.35814e-06 0.000103139 0.000119069 6.08257e-05 0.000227917 9.3207e-05 0.000258323 4.00307e-05 4.54915e-05 2.49885e-05 0.000113737 5.85713e-06 9.25942e-05 0.000125629 0.000520388 9.71888e-05 1.14749e-05 1.04357e-05 0.000183041 4.11202e-06 1.30043e-05 4.17052e-05 4.39075e-06 9.68831e-05 0.000259528 5.00266e-05 0.000179115 7.75535e-06 0.000233366 0.000148944 8.02671e-06 0.000144926 9.30102e-05 5.63693e-06 1.90719e-05 0.000389295 9.13424e-05 7.89679e-06 0.000201812 4.34433e-05 9.08391e-05 0.000175992 1.35261e-05 9.5044e-05 0.000123525 0.000153397 0.00019127 9.36306e-05 4.19029e-06 0.000154517 0.000112783 2.41418e-05 0.000141785 0.000182559 0.000123856 3.18104e-05 0.000123788 3.41108e-06 0.000181634 0.000238019 6.79242e-05 0.000178709 3.08847e-05 9.25977e-05 5.78351e-05 0.000106798 6.59223e-05 7.15099e-05 5.35993e-05 5.35383e-06 3.34803e-05 0.00016199 0.000163255 4.1321e-05 0.000251438 3.31791e-06 5.38777e-06 9.30415e-05 0.000316095 0.000465376 0.000210081 0.000167944 4.20539e-05 2.80569e-05 0.000122495 5.86173e-05 9.51495e-05 8.9825e-06 0.000236633 1.30427e-05 1.0035e-05 0.000160306 7.53688e-05 3.7243e-05 3.76971e-05 0.00013473 6.37878e-05 4.15002e-05 4.85712e-05 0.34827 3.72435e-06 0.176712 0.000186398 9.09627e-05 0.00010291 0.000184565 0.000650717 2.64134e-05 5.00455e-06 7.06977e-05 5.08547e-05 5.41581e-05 9.11627e-05 7.90443e-06 1.29567e-05 9.49722e-05 0.000120244 0.000149263 0.000141615 4.09718e-05 6.34932e-06 0.000143392 0.00014758 8.84108e-05 2.5246e-05 1.17495e-05 5.01126e-05 0.000120916 0.000127094 0.000112002 0.000185939 0.000291297 0.000183612 0.0001058 0.000128388 0.000128057 4.35207e-05 0.000238514 9.34117e-05 8.76398e-05 0.000340766 3.17261e-05 1.72301e-05 6.57546e-05 0.000177773 2.70209e-05 2.95264e-05 7.93716e-05 0.000142281 0.000215895 0.00010962 4.19038e-06 2.06599e-06 1.40272e-05 0.000110432 7.23584e-06 3.76977e-05 0.000214862 4.59348e-06 8.55823e-06 0.000112354 3.64642e-05 6.11525e-05 8.16844e-05 0.000183396 4.90931e-05 9.38764e-06 4.85719e-06 0.000129142 0.000129677 9.69741e-05 5.48573e-06 1.37232e-05 0.00010225 0.00027665 0.000110383 3.40262e-05 0.000241271 4.03306e-05 0.000901036 6.68208e-05 0.000204653 0.000128531 0.000213317 0.000196394 5.50764e-05 5.40496e-05 3.81155e-05 0.000172704 7.22592e-06 0.000108698 0.000147039 0.00078529 7.7219e-06 1.0586e-05 0.00026767 8.00448e-06 5.24347e-05 0.000221372 9.90982e-05 3.08597e-05 7.53498e-06 0.0005487 4.29553e-05 2.54399e-05 0.000156477 0.000146197 0.000267657 0.000182428 4.42995e-06 4.79597e-06 0.000130978 3.2069e-06 2.88262e-06 3.14944e-06 0.000184863 4.49154e-05 3.75607e-06 0.000293278 0.000186693 0.000139153 9.1857e-06 1.92147e-05 6.50889e-05 0.000228601 1.28819e-05 6.34726e-05 0.000180758 0.000167889 0.000163819 0.000183176 0.000325013 3.36403e-06 0.000104837 5.3099e-05 1.10893e-05 8.83424e-05 3.5889e-05 1.01364e-05 4.01095e-05 0.000292849 9.20713e-05 0.000292242 0.000186409 4.08757e-06 0.00013798 0.000141558 9.60636e-05 0.000279429 5.46869e-05 0.000230918 0.000117107 7.01834e-05 5.40519e-06 4.83668e-05 7.52097e-05 1.5911e-05 3.43037e-06 0.000341222 0.000143836 7.23899e-05 9.96354e-05 1.74962e-06 0.000226106 0.000119412 0.000231883 3.58205e-06 0.000238955 0.000199952 2.60515e-06 4.4801e-05 9.71491e-05 0.000346402 0.00033147 5.8136e-06 8.93375e-06 0.000250493 0.000117515 7.51605e-06 0.000153897 9.40863e-05 0.000121152 9.74194e-05 5.73622e-06 2.71169e-06 0.000127297 8.38157e-05 0.000102681 8.51502e-05 6.63477e-06 0.000255852 2.85013e-05 0.00016463 9.59807e-05 5.18278e-06 9.12173e-05 0.00013028 0.000185054 2.27808e-05 5.18673e-05 0.000114114 0.000143542 0.000156767 0.000160469 4.25548e-05 0.000130543 3.55986e-05 9.08078e-05 0.000218318 0.000197243 1.43074e-05 3.49202e-05 0.000272276 9.30492e-05 4.67461e-06 4.87679e-06 0.000218132 0.000504768 1.73756e-05 0.000113065 0.000231387 9.32398e-05 4.56086e-05 0.000120848 0.000139135 7.21454e-05 7.19657e-06 0.000169799 0.000213652 0.000199023 0.000144828 3.87212e-05 0.000153341 6.6807e-06 0.000184845 3.96734e-06 2.86666e-05 0.000147093 
0.000233858 0.000195311 0.000803622 0.000238701 0.000157269 8.0071e-05 0.000397201 0.000217834 7.91505e-05 2.38428e-05 2.789e-05 1.15204e-05 2.38546e-05 0.000296508 2.12429e-05 0.000112971 9.13358e-06 2.1115e-05 8.28457e-05 7.90297e-06 0.00124692 7.41828e-05 0.000615326 2.59209e-05 7.68219e-05 2.9545e-05 1.17995e-05 4.37043e-05 0.000411649 2.39782e-05 0.000172513 0.000286515 2.01333e-05 4.31083e-05 0.000106978 0.000249222 0.000159729 1.74536e-05 4.38017e-06 5.34123e-05 6.52939e-06 0.00111465 1.19104e-05 5.74705e-05 9.99393e-05 1.39481e-05 0.00100642 0.000220335 2.9518e-05 5.2158e-06 6.5639e-05 5.85365e-05 8.24011e-05 0.000309508 0.000845744 0.000403098 3.11275e-05 0.000100079 2.83009e-05 9.4811e-06 1.28497e-05 0.00100358 0.000104628 0.00011172 9.01512e-06 3.14129e-05 0.000390293 1.26379e-05 8.13096e-05 4.91445e-06 2.22928e-05 0.000473541 0.000163649 0.000131996 2.05338e-05 0.000455757 0.000803227 1.14832e-05 8.14415e-06 8.59728e-06 1.6776e-05 6.85037e-05 0.000114287 0.000284911 5.53965e-05 0.000139828 0.000107721 7.36168e-06 0.000167587 1.48014e-05 7.32133e-06 0.000386951 9.34896e-06 0.000404896 5.65888e-05 0.000206921 5.69273e-06 1.71735e-05 0.000123703 8.88253e-06 4.60964e-05 2.79831e-05 0.000791319 0.000395569 2.9513e-06 2.85793e-05 0.000150649 4.51783e-05 0.000985145 8.56274e-06 4.44829e-05 8.2933e-06 1.06215e-05 0.000503076 7.90301e-06 0.00132638 0.784673 0.000497688 3.72723e-05 0.000389832 0.000385662 2.67062e-05 0.000119117 1.01595e-05 0.000226812 1.13309e-05 8.56686e-05 0.000133514 1.96444e-05 0.000176671 1.0804e-05 0.000146494 0.000400034 0.000429474 3.63276e-06 1.13092e-05 0.000411471 3.201e-05 1.62085e-05 0.000804263 0.000113699 5.0709e-05 8.19956e-06 1.74737e-05 0.000126355 2.99849e-05 0.000303744 7.92988e-06 0.000980447 9.34272e-06 9.17558e-06 1.35926e-05 0.000287565 0.000463203 3.83202e-05 0.000410124 0.000374937 1.10491e-05 1.13093e-05 7.56597e-06 4.77477e-05 0.000482535 0.00034606 0.000306632 0.000527347 1.00741e-05 0.00185579 0.000477318 0.000117791 9.69255e-06 0.000292159 0.000156128 0.000168893 1.85283e-05 2.78914e-05 1.03375e-05 6.97331e-05 1.62134e-05 4.95934e-05 0.000345455 2.70519e-05 0.000109634 0.000530346 0.000463219 9.08309e-05 8.24489e-06 0.000163599 0.000454189 6.58404e-06 1.46366e-05 7.20294e-05 0.000440409 0.000557858 1.86356e-05 0.000414678 1.00972e-05 0.000790379 1.03058e-05 0.000415913 0.000232214 0.000123004 0.000494496 5.33745e-06 0.000164804 1.96286e-05 0.000419157 8.39076e-05 1.62706e-05 6.66653e-06 1.42632e-05 0.000399749 0.000728525 0.000154096 6.32472e-06 1.0001e-05 2.33732e-05 0.000240966 0.000118129 1.03e-05 0.000204222 0.000123879 1.35388e-05 0.000631883 4.11612e-06 8.50912e-06 1.38613e-05 0.00014796 2.81897e-05 8.14815e-06 5.33796e-06 5.01617e-06 2.24035e-05 2.70373e-05 6.42072e-05 6.33417e-06 0.000414683 2.83847e-05 0.000427272 0.000176246 4.65745e-06 8.20837e-05 1.25687e-05 0.000530875 0.000115669 0.00010229 0.000454785 0.00019801 9.7498e-06 2.07647e-05 1.69287e-05 0.000380091 0.00247538 0.000277688 0.000234771 0.000446549 5.393e-06 9.66935e-05 1.62116e-05 5.31406e-06 1.14553e-05 5.46704e-05 0.000787145 1.47768e-05 0.000609898 0.000101843 1.54805e-05 0.000399661 1.27696e-05 8.77555e-05 0.000405653 0.000652267 0.000866355 1.44572e-05 0.000302455 0.000166268 9.65402e-06 3.76463e-05 8.46434e-06 9.24624e-06 0.000400743 4.73381e-06 4.07949e-06 0.000527754 0.000399938 1.74345e-05 1.6661e-05 9.98001e-05 0.00040766 0.000171694 1.14454e-05 0.000288033 0.000180961 0.000476742 5.88063e-05 0.000472285 5.70896e-06 0.000819587 5.50245e-05 8.19981e-05 0.000285149 5.33278e-05 5.28352e-05 1.61928e-05 1.32992e-05 2.05633e-05 0.000456717 0.000728091 3.90263e-06 0.000265864 9.6699e-05 1.15152e-05 6.94357e-06 2.45089e-05 0.000201821 0.000309608 1.69326e-05 0.000254023 0.00016366 0.0004014 4.63491e-05 0.000222188 2.15598e-05 0.000462888 0.000406325 0.000685913 4.93532e-05 0.000934009 5.18483e-05 0.000834198 1.28317e-05 9.55858e-06 1.20792e-05 0.000407297 1.32181e-05 0.00040206 5.24636e-05 0.000114819 0.000608631 0.00022209 0.000343066 1.17729e-05 0.000154172 4.78278e-06 6.40358e-05 0.000151411 8.97115e-05 9.40764e-06 8.87788e-06 2.76547e-05 4.1897e-06 3.24632e-05 0.000497283 1.58476e-05 1.02823e-05 1.17696e-05 0.000384983 0.000210366 0.000675295 7.691e-06 3.7554e-05 1.29936e-05 7.69201e-06 1.18768e-05 2.72333e-05 0.000111765 4.92799e-06 0.000789801 0.000405105 1.24481e-05 0.000374829 2.89624e-05 1.36843e-05 4.23749e-05 0.000485548 3.04728e-05 4.56701e-06 1.20969e-05 1.18531e-05 0.00048067 1.07584e-05 0.000399764 5.27526e-05 0.00016845 6.16096e-05 1.06419e-05 0.000622792 5.09388e-06 2.07852e-05 0.000428953 3.01178e-05 8.38929e-06 7.10043e-06 0.00131406 9.29047e-06 1.06686e-05 2.6901e-05 4.70757e-05 0.000431451 1.87875e-05 0.000109562 1.01482e-05 0.000106842 0.000366254 0.000515903 0.000148962 0.00013772 9.71705e-06 6.50616e-06 0.000548924 0.000100546 4.12988e-05 0.000308983 1.1228e-05 1.22112e-05 1.9592e-05 3.99767e-05 0.000107937 3.801e-06 2.53049e-06 0.000190385 7.67203e-06 0.000402247 0.000676673 0.000458134 2.28491e-05 1.61415e-05 0.000841821 8.82008e-05 4.79926e-06 2.03744e-05 0.000106797 9.0368e-06 3.0769e-05 0.000216377 1.01345e-05 0.000198866 0.000402105 7.54424e-05 0.000429935 9.29611e-06 2.7277e-05 1.98866e-05 8.15288e-06 0.000253513 0.000508512 0.000464047 2.73364e-05 0.000550404 0.000488035 8.99119e-05 8.87494e-06 0.000100281 0.00017881 0.000309567 0.000190971 9.95963e-05 5.06732e-05 1.13442e-05 7.31358e-06 4.93435e-05 0.00024266 3.79611e-05 1.88169e-05 0.000403052 0.000189632 0.000396053 2.0946e-05 0.000401492 6.97336e-05 0.000967139 3.58003e-05 1.62707e-05 8.88978e-05 2.99536e-05 0.000153953 6.29512e-06 4.73354e-05 8.20904e-05 0.000158176 0.000129489 1.57432e-05 0.000400853 0.000630274 0.000354892 0.00068819 0.000614286 0.000181459 0.000145954 0.00130908 2.00652e-05 0.000194459 0.000180899 0.000798565 0.000536236 0.000120598 5.28998e-05 0.000532852 0.000223629 0.000409508 1.90134e-05 3.12335e-05 1.68855e-05 0.000396461 0.000481946 2.36276e-05 0.000352695 0.000416358 0.00062391 1.51669e-05 1.15753e-05 0.000300894 0.000114004 0.000373735 9.01419e-06 7.14913e-05 9.44295e-05 1.26751e-05 0.000423117 5.72224e-05 6.54316e-06 4.51718e-05 9.89963e-05 0.0009284 0.000444989 9.17599e-06 1.25942e-05 8.55443e-05 0.00029001 0.000606912 6.87525e-06 7.85541e-06 0.000385428 1.11655e-05 9.47447e-06 0.000151695 0.000460783 0.000121282 1.62918e-05 9.21117e-05 0.00091124 0.000350523 7.82456e-05 5.23106e-05 7.98363e-06 0.000417012 7.2912e-06 4.26818e-06 0.000120985 9.03681e-05 8.06322e-06 2.25147e-05 1.16919e-05 3.73142e-06 0.000423952 0.000101626 0.00103803 0.000173533 0.000141746 0.000296357 0.000218167 0.000200615 0.000177109 8.60804e-06 0.000179575 4.36694e-06 0.00015 0.00130482 0.000145105 2.23489e-05 4.35438e-05 0.000114661 1.05748e-05 4.05587e-05 5.92555e-06 8.81805e-05 0.000108286 2.12632e-05 8.6657e-05 5.70851e-06 8.50848e-06 0.000132027 5.94655e-06 0.000142325 1.39767e-05 0.00094369 4.40168e-05 0.000185887 2.50418e-05 8.69489e-05 2.70474e-05 0.000159578 0.000241498 9.43964e-06 9.9252e-06 0.000783952 1.39182e-05 0.000507642 0.000708195 5.97352e-05 1.04555e-05 3.64161e-05 4.34276e-06 0.000677952 0.000181051 1.58887e-05 0.000138738 2.04601e-05 1.7867e-05 0.000221984 0.000398549 0.000167155 0.000364094 1.09981e-05 7.31013e-05 8.59139e-05 4.36846e-06 0.000414087 9.42668e-06 0.000281612 0.000426385 0.000295958 3.39962e-05 0.000236429 8.28233e-06 0.000249014 5.87371e-05 4.16354e-05 5.3117e-05 1.44131e-05 0.000200057 0.000798437 2.46319e-05 0.000402297 0.00029784 0.00019582 0.000208093 6.13384e-06 0.000150542 0.000231775 2.02626e-05 0.000129542 3.06384e-05 7.46048e-05 1.65167e-05 3.41896e-05 9.01545e-06 7.5549e-05 1.93168e-05 0.000772609 0.000116978 0.000196391 1.05698e-05 8.37944e-05 0.000140284 0.000312643 6.283e-06 9.96781e-06 7.92338e-05 9.77805e-06 0.000398613 2.09239e-05 1.67002e-05 0.00021 3.39273e-05 0.000119147 7.43253e-05 0.000149086 0.000134428 1.24865e-05 0.000431329 2.34063e-05 1.45619e-05 0.00082269 4.57292e-06 6.70898e-06 0.000116553 6.64468e-06 0.000188854 0.000261156 1.40953e-05 1.55905e-05 4.1448e-05 7.80335e-06 0.000404016 6.05192e-06 1.40938e-05 1.04041e-05 0.00073213 0.00012953 1.20301e-05 1.45729e-05 0.000459135 0.000178487 0.000144944 6.41676e-06 1.35846e-05 2.90301e-05 0.000564631 0.000430658 3.19512e-05 0.000189648 3.10945e-05 1.01134e-05 2.34238e-05 4.01513e-05 1.17776e-05 0.000439969 0.00012058 0.00040851 6.04305e-06 5.34372e-06 0.000135253 0.000130601 0.000164932 7.83425e-05 0.000222074 3.31813e-05 0.000603796 9.15869e-06 0.00042973 0.000599776 0.000144051 0.000989194 0.00165332 0.000113232 7.11037e-06 0.000578028 0.000813295 2.04305e-05 8.07398e-05 2.22208e-05 1.66478e-05 0.000739417 0.000185349 0.000561988 0.000577428 2.69425e-05 8.18428e-06 9.51264e-06 5.33931e-05 0.000405471 1.63436e-05 1.2463e-05 8.1638e-06 0.000251937 0.000196171 0.000167172 0.000683556 1.08813e-05 6.27201e-05 0.000528397 2.01783e-05 0.000154459 0.000992039 9.79257e-06 6.1032e-05 0.000392908 0.000405905 0.000185588 0.000124394 0.000152382 0.000400701 1.22873e-05 7.11957e-06 0.000234489 1.80509e-05 0.000284524 9.33245e-05 0.000598427 0.000421274 0.000407246 1.75662e-05 3.78734e-05 0.0123388 7.35425e-05 1.06672e-05 4.06369e-05 0.000647929 4.28848e-05 0.000360909 8.85149e-05 0.000470277 5.35519e-05 4.60042e-05 0.000561797 0.00021648 8.21822e-05 9.31079e-05 3.27742e-05 0.000468336 0.0009382 1.03054e-05 0.000167531 2.3961e-05 1.57849e-05 8.58066e-06 9.74183e-06 5.79509e-05 4.05146e-05 2.89192e-05 7.52698e-06 3.789e-06 0.000397906 0.000277427 0.00056273 1.35622e-05 0.000395145 0.000626038 0.000413966 7.68716e-05 0.000180474 0.000123767 2.48012e-05 5.95113e-06 0.000185047 2.05009e-05 1.70012e-05 1.13072e-05 0.00013495 0.000546176 0.000790467 0.000806482 7.63922e-06 5.05686e-05 8.95875e-05 4.05512e-05 0.000521496 0.000109647 0.000203881 0.00014607 3.47471e-05 0.00143875 2.68341e-05 4.36705e-06 0.000138079 2.02059e-05 0.00169621 6.65518e-05 9.11978e-06 0.000181632 5.58384e-05 0.000912223 9.05261e-06 0.000473483 0.00257144 1.61227e-05 0.000133204 0.000292983 9.19947e-05 0.000753426 0.000520603 0.000398244 0.000403914 8.4471e-06 0.000425693 0.000432797 5.97951e-05 2.40127e-05 1.08919e-05 0.000163916 0.000120865 0.000104169 4.21119e-05 0.000408587 0.000577671 0.000100648 0.000394752 2.85573e-05 0.000522717 1.13848e-05 6.0362e-06 6.87383e-05 0.00129975 0.00043928 6.97019e-06 1.64636e-05 3.8727e-06 0.000146192 1.22669e-05 1.21258e-05 2.35295e-05 6.39148e-05 0.000507721 9.48888e-06 0.000312135 0.000150683 0.000544574 0.000732255 0.000198542 0.000449563 0.000435247 1.28357e-05 0.000101632 0.000602459 5.01796e-05 0.000989097 1.91637e-05 3.42985e-05 0.000409397 3.92268e-06 0.000111984 7.34564e-06 0.000135119 0.000390132 4.24882e-05 1.29052e-05 0.000390968 0.000404335 1.37157e-05 1.11255e-05 2.10706e-05 0.000235805 0.000389873 1.63606e-05 7.53139e-06 5.73922e-06 0.000365948 7.71247e-06 0.000434264 1.17525e-05 0.000256359 0.00011083 0.000837575 0.000625378 1.03454e-05 0.000195941 8.07031e-06 6.87324e-05 0.000401216 0.00262379 0.000480565 5.40685e-06 0.000192986 2.61335e-05 0.000161905 0.000163771 1.04858e-05 3.92661e-06 0.000435477 0.000126411 1.03956e-05 0.000399273 0.000679735 5.25112e-05 0.000392421 4.95821e-06 4.25726e-06 0.000687719 4.91472e-06 6.20547e-05 2.85386e-05 4.45467e-05 2.84634e-05 2.31824e-05 3.96361e-05 0.000231015 0.000123818 9.84256e-05 0.000321929 8.11666e-06 0.000571339 5.75352e-05 1.07835e-05 0.000209816 0.000136003 2.84058e-05 3.20432e-05 2.83787e-05 7.19421e-06 0.000147259 0.000330464 3.3598e-05 0.000790987 0.000117609 1.12222e-05 1.4205e-05 9.12407e-06 6.2485e-06 2.16618e-05 0.000236836 1.29342e-05 4.61245e-06 4.98037e-05 5.53557e-05 0.000395539 7.91049e-05 0.000967589 8.59261e-06 2.62346e-05 0.000241224 0.000330394 0.000273834 0.000681946 0.00013105 0.000101361 1.93955e-05 2.66499e-05 8.35342e-06 8.06068e-06 8.46406e-06 
0.000383531 1.48039e-05 0.000970624 7.77582e-06 5.86555e-06 9.3361e-05 0.000402901 1.46439e-05 0.000472507 0.000280589 0.000150455 1.71689e-05 1.80035e-05 0.000100889 9.82927e-06 8.58723e-05 5.53454e-06 0.000431742 9.59778e-06 1.23286e-05 0.00143689 0.000166578 9.4378e-06 9.58507e-06 0.000149053 1.10022e-05 2.93021e-05 1.03971e-05 0.000645724 0.00127424 8.8294e-06 0.000292289 1.39348e-05 2.64591e-05 5.93782e-05 9.86943e-05 0.000292325 9.04473e-06 6.27078e-06 2.61688e-05 5.51465e-06 0.000580265 1.28963e-05 1.27514e-05 5.34184e-06 0.000786214 0.000808342 0.000674079 1.0033e-05 3.52073e-06 0.000100377 6.57657e-06 2.28736e-05 0.000184718 0.000369239 0.000404075 7.39058e-05 0.000170413 0.000204343 6.02579e-06 1.054e-05 0.000831168 0.000123004 1.89082e-05 6.86935e-05 1.13973e-05 0.000202074 5.78524e-06 3.07131e-05 7.16611e-05 1.72587e-05 0.000416218 1.67487e-05 1.48147e-05 1.70882e-05 0.000505878 0.000830746 3.34973e-05 9.93067e-06 5.25602e-05 1.38675e-05 1.08202e-05 1.93639e-05 0.00025201 0.000101563 0.000192414 0.000395192 1.28137e-05 0.000181928 1.05153e-05 6.43287e-06 5.97834e-05 2.45055e-05 0.00171366 4.22985e-05 3.61517e-05 1.28838e-05 0.00105907 7.33994e-05 4.43731e-05 4.76249e-06 3.54634e-05 0.000804467 0.000939924 7.79219e-06 1.86024e-05 2.0077e-05 9.72027e-05 0.000799381 4.71778e-06 6.31531e-06 6.11354e-05 1.40862e-05 0.000403425 3.07224e-06 0.00056199 0.789694 0.000433874 2.09555e-05 0.0004038 0.000555756 0.000455835 0.000175813 7.36506e-06 0.000696389 1.29322e-05 0.000334171 0.000292673 2.35793e-05 1.42489e-05 8.72371e-06 1.208e-05 0.000419893 0.000311356 5.02892e-06 3.46725e-06 0.000433995 1.73267e-05 8.11289e-06 0.000722717 0.000114935 8.61186e-05 4.83622e-05 3.4453e-05 0.000228231 2.34903e-05 7.25105e-06 8.44277e-06 0.00111898 5.93457e-06 1.65634e-05 1.57564e-05 0.000524033 0.000124989 1.48629e-05 0.00057433 0.000374878 1.07536e-05 1.56183e-05 3.95149e-05 9.06122e-05 0.000159432 4.99649e-05 0.000115483 8.61055e-06 8.1574e-06 0.000811611 0.000485031 0.000159478 1.19091e-05 0.000133633 1.56155e-05 9.33855e-06 1.64667e-05 0.000154956 1.39464e-05 1.39829e-05 4.14154e-05 0.000315085 0.000389117 1.16668e-05 0.000148912 0.00064569 0.000405489 0.000106445 0.000182306 0.000326762 0.000405996 7.78452e-06 7.8339e-06 7.47846e-05 0.000442726 0.000570945 2.06618e-05 0.00046677 2.42457e-05 0.000809802 0.00018235 0.000468978 0.000294411 0.000540948 0.000492208 0.000674451 0.000242412 0.000138619 0.000723539 5.09802e-06 1.78658e-05 1.40043e-05 5.78005e-06 0.000408319 0.000737091 7.48656e-06 5.22474e-06 6.59022e-06 1.51538e-05 9.57794e-05 1.05059e-05 2.31005e-05 3.88434e-05 7.37447e-05 7.67675e-06 0.000655263 1.76394e-05 1.23114e-05 8.44485e-06 0.000167414 1.30711e-05 2.06208e-05 4.47495e-06 0.000220663 3.39689e-05 5.13254e-05 1.27694e-05 5.98073e-06 0.000840521 5.53684e-05 7.31538e-05 0.000114225 1.25307e-05 0.000239495 0.000203966 0.000466106 0.000186193 0.000104966 0.00040219 0.000181694 1.15967e-05 0.000104705 5.84742e-05 4.08522e-05 0.000951097 2.42136e-05 9.04123e-05 0.000452096 6.25562e-06 0.000136809 1.01012e-05 1.19026e-05 0.000103895 0.000192996 0.000843012 2.86504e-05 0.00114924 1.94837e-05 0.000353487 0.000681407 4.65884e-06 0.000196964 0.000434484 0.000618635 0.000806235 0.000498298 7.19425e-06 0.000139526 2.28283e-05 4.43216e-05 1.04984e-05 5.02259e-06 0.000398651 4.1401e-06 5.59103e-06 1.58394e-05 0.000659686 5.82921e-06 9.42449e-05 8.20515e-05 0.000309256 0.000565661 8.52935e-05 7.48198e-05 0.000166073 0.000403181 0.000228433 0.000426791 0.000462573 0.000416861 5.65009e-05 1.91201e-05 0.000139741 0.000104053 3.92026e-05 7.97858e-05 1.10546e-05 0.000230361 0.00048644 0.000406876 8.6855e-06 8.37352e-05 4.03333e-05 1.19405e-05 3.0657e-05 4.16678e-05 9.66239e-05 0.000460217 9.28773e-06 0.000365414 0.00010879 0.00040723 0.000102251 0.000534922 1.7791e-05 0.000489686 0.000527887 0.000406608 2.17832e-05 0.000430435 1.8851e-05 0.000847504 0.000142841 6.7712e-06 8.9692e-05 0.000416186 1.77165e-05 0.000416688 0.000104311 9.52839e-05 0.000758366 0.000399031 0.000248833 1.16651e-05 8.91981e-05 3.1349e-05 2.01887e-05 0.000168475 0.000193656 3.46193e-05 7.18747e-05 0.000111883 4.29649e-06 0.000226509 0.000417685 0.000396044 4.98213e-06 9.99329e-05 0.000233725 9.50108e-05 0.000445788 0.000136782 3.05328e-05 6.29413e-06 8.84215e-06 0.000143219 4.13562e-05 1.96306e-05 1.60455e-05 0.000801395 1.00882e-05 9.57414e-05 0.000275365 1.29994e-05 1.05565e-05 4.42973e-06 0.000717046 8.31343e-05 5.13535e-06 1.57875e-05 0.000296168 0.000540231 3.88169e-06 0.000706449 1.92533e-05 6.9475e-05 1.13222e-05 1.60764e-05 0.000433314 2.05357e-06 0.000114645 0.000246382 0.000140548 1.18856e-05 0.00020444 1.34325e-05 4.42905e-06 0.00039169 0.000131314 3.92691e-05 0.000693855 8.6908e-06 0.000219827 6.27786e-06 9.82003e-05 0.000112631 0.000451188 3.28675e-05 7.10202e-05 4.58191e-06 1.47531e-05 0.000749978 1.46485e-05 0.000393637 0.000394882 4.01115e-06 1.42519e-05 3.92202e-05 9.40026e-05 6.71614e-05 5.08913e-06 4.99783e-06 0.000157619 8.09243e-06 0.000442221 0.000232474 0.000502896 1.09183e-05 1.22808e-05 0.000895707 0.000303557 5.16458e-06 7.04836e-06 1.41335e-05 9.71938e-06 0.000178676 0.00127462 4.10468e-05 1.97908e-05 0.000406741 7.83693e-05 0.000415765 8.22481e-06 1.1081e-05 0.00010722 0.00025509 0.000926073 9.15966e-05 0.000475969 1.43592e-05 0.000559578 0.000408572 8.91705e-05 0.000103662 0.000120762 0.000164329 1.13307e-05 6.09002e-05 5.24967e-06 7.4941e-06 4.27419e-06 6.51836e-05 0.000431525 0.00058635 2.33122e-05 9.64129e-06 0.000410239 0.000122826 0.000401005 0.00011899 0.000391228 0.000141491 0.000812894 6.36989e-06 9.62576e-05 0.000110755 2.09314e-05 9.32911e-05 6.99594e-06 0.000129639 0.000270599 2.5901e-05 3.89031e-05 0.00132767 0.000414231 0.00075817 0.000204498 0.000344524 0.000515015 8.55826e-05 0.000271832 0.000407867 1.46429e-05 1.16335e-05 0.0003569 0.000807821 0.000564963 7.50858e-05 2.57748e-05 0.00130687 9.47006e-05 0.000412883 7.21689e-06 0.000145147 0.000173776 0.00040342 0.000227309 3.09913e-05 1.48743e-05 0.000479499 1.4049e-05 1.96084e-05 1.45933e-05 0.0006776 0.000182199 0.000380964 1.41724e-05 6.76097e-05 1.91086e-05 3.07201e-05 0.000401193 0.000161467 6.09048e-06 1.27059e-05 0.000173705 0.000412162 0.000400463 6.88952e-06 1.66331e-05 2.62541e-05 0.000297325 8.82855e-06 8.19169e-05 9.04814e-06 2.3252e-05 6.17535e-05 1.85183e-05 2.39786e-05 0.000324701 4.7507e-06 1.41294e-05 8.55391e-05 0.000708891 1.49543e-05 0.000120482 8.61696e-05 1.27863e-05 0.000554725 2.52545e-05 5.7058e-06 0.000113019 1.13081e-05 4.69808e-06 0.000110583 4.59071e-06 3.72945e-06 0.000431965 1.43596e-05 0.000337773 0.000289226 0.00027852 0.000351641 1.0224e-05 1.33684e-05 0.000175546 0.000195395 5.37236e-05 4.60684e-05 0.000159387 3.18968e-05 6.89185e-06 0.000116673 0.000507978 0.000178869 1.82148e-05 4.23011e-05 7.53671e-06 1.31633e-05 2.31272e-05 2.25373e-05 0.000375829 1.22427e-05 1.18931e-05 0.000231874 3.02742e-05 0.000143738 4.97083e-05 2.63061e-05 6.06597e-05 0.000193922 6.03464e-06 0.000641226 2.72984e-05 0.000131539 0.000219218 0.000229579 0.00113321 0.000342799 7.1522e-06 0.000420897 0.000105186 6.3747e-05 1.10954e-05 2.37493e-05 1.08347e-05 0.000427659 9.35637e-05 1.40939e-05 0.000143728 5.54903e-05 1.18265e-05 5.88405e-05 0.000419019 0.000163117 0.000280162 1.18701e-05 0.000131079 0.000119493 6.18057e-06 0.000414384 2.40166e-05 0.00023803 1.56893e-05 0.000370977 6.58762e-05 6.77682e-05 6.88033e-05 0.000328322 0.000241505 5.15798e-05 0.000309553 0.000352322 0.000374184 0.000804445 5.14172e-05 0.0004103 2.26867e-05 3.06332e-05 2.92516e-05 1.59176e-05 0.000113128 8.69969e-05 7.15332e-06 0.000113195 1.70611e-05 5.35048e-06 7.52301e-06 8.46628e-05 0.000119546 5.51892e-05 4.91961e-05 1.1605e-05 1.48708e-05 0.000230572 6.35932e-06 2.44524e-05 0.000203758 0.000224076 5.52153e-06 7.6963e-05 2.94462e-05 1.49973e-05 0.000936411 0.000128842 1.85999e-05 7.92242e-05 0.000131203 0.000403643 9.17585e-06 6.24891e-05 0.000151346 0.00015677 0.000710109 6.42274e-05 0.000468905 0.00144632 9.11267e-06 1.17843e-05 4.8219e-05 4.75383e-05 7.97782e-06 0.000265653 3.4505e-05 2.07365e-05 9.87997e-06 9.20623e-06 0.000463102 2.21521e-05 2.0616e-05 9.56833e-05 0.000257654 9.36075e-05 0.000366725 2.00471e-05 0.000416767 4.06036e-05 5.94996e-05 5.12377e-06 4.09832e-06 5.95132e-06 0.00144703 0.000650233 9.86587e-06 3.41275e-05 0.000235519 4.92661e-05 1.22758e-05 2.35101e-05 1.62816e-05 0.000453841 0.000216829 0.000419589 3.76299e-06 8.50993e-06 0.00015679 0.000179287 3.93328e-05 4.70731e-05 0.000487013 3.08228e-05 0.000408781 3.86264e-05 0.000400473 0.000564411 1.23649e-05 0.00104884 1.32993e-05 0.000110753 8.73015e-06 0.000513048 0.000529383 0.000101338 3.85428e-05 2.23524e-05 1.13012e-05 0.000611975 0.000196189 0.000598075 0.000408581 3.50524e-05 9.73427e-06 7.82329e-05 2.61659e-05 0.000654667 0.000113896 0.000216126 8.38639e-06 0.000605146 0.000104652 4.13626e-05 2.21048e-05 5.35829e-06 6.36261e-06 0.000454054 5.1133e-05 2.40742e-05 0.000412745 7.43109e-06 2.02437e-05 0.000100115 0.00041176 0.000172042 0.000110917 0.000138102 0.000416469 1.46815e-05 2.21524e-05 7.50121e-06 3.83312e-05 0.000125894 0.000285812 0.000531993 0.000479925 0.000412725 7.24748e-05 4.9158e-05 0.0119578 4.33982e-06 1.60041e-05 0.000510557 0.000662776 8.75027e-05 0.000266087 0.00100887 0.000705395 1.59086e-05 0.000176918 0.000407226 0.000198539 4.64805e-05 2.6754e-05 0.000242289 0.000594411 0.000907724 7.03245e-05 0.000117985 7.1716e-05 7.83001e-06 0.000270112 7.6151e-06 0.00018728 1.62013e-05 0.000356849 1.28843e-05 8.19554e-05 0.00040658 0.000198876 0.000389382 1.38715e-05 0.000395088 0.0010838 0.000412272 6.69867e-06 0.000152636 3.77125e-05 6.93364e-06 4.33506e-06 8.53805e-06 7.89329e-05 6.49219e-05 1.06441e-05 0.00024572 0.0004034 0.000793678 0.00079651 2.93208e-05 0.000131143 0.000174364 5.85513e-05 0.000429026 8.43272e-05 7.64804e-06 2.80333e-05 8.55668e-05 0.000471861 1.05271e-05 1.0997e-05 0.00025096 0.000126082 0.00124286 0.000200394 1.5913e-05 0.000164896 0.000169607 0.000805864 5.76783e-06 0.0004228 0.000335094 1.9487e-05 0.000433713 0.000298045 0.000103341 0.000261568 0.000670176 0.000423004 0.000428949 8.24824e-06 1.0365e-05 0.000415412 7.2884e-05 0.000113182 1.12078e-05 9.63329e-05 9.18386e-05 1.01561e-05 6.18163e-05 0.000402398 0.000848246 6.25246e-06 0.000404257 1.24863e-05 0.000474834 1.58386e-05 7.04847e-06 0.000110937 0.0012295 0.000445506 6.941e-06 7.47374e-06 4.32396e-06 0.000273047 1.52611e-05 7.22875e-06 2.14006e-05 0.000108861 0.000458855 5.75494e-06 0.000261769 2.11496e-05 0.000435822 0.000804079 4.06464e-05 0.000526078 0.00097132 0.000692091 0.000146504 0.000447379 6.11996e-06 0.000738601 1.57563e-05 6.35904e-06 0.000447153 1.5185e-05 8.27646e-05 8.18033e-06 0.000137897 1.39164e-05 1.14067e-05 1.00502e-05 0.00041143 0.000517628 1.38676e-05 7.00303e-06 7.891e-06 6.65799e-05 1.66568e-05 1.77707e-05 2.07232e-05 1.29763e-05 0.000520613 3.63436e-06 0.000677009 1.96371e-05 8.96546e-05 0.000139857 0.000795521 0.00047271 1.06106e-05 0.000176109 1.98527e-05 0.000226627 0.000405482 0.00041242 0.000289182 7.04312e-06 3.59382e-05 8.11107e-06 7.27285e-05 0.000183604 3.27769e-06 7.51984e-06 0.000691563 0.000182473 6.3399e-06 0.000428378 0.000400175 0.000186684 0.000424337 7.43137e-06 1.01747e-05 0.000200717 1.19012e-05 1.39114e-05 1.8084e-05 1.40713e-05 0.000294985 8.60583e-05 2.47418e-05 7.16013e-05 0.000244471 3.40338e-05 3.09274e-05 3.47294e-05 0.000170311 0.000212457 7.93393e-06 1.43383e-05 0.000129501 0.000511945 7.92805e-05 0.000223449 7.03847e-06 1.00682e-05 5.21048e-05 3.36615e-05 0.00080289 5.09091e-05 1.32392e-05 0.000126849 1.68149e-05 1.11956e-05 1.80706e-05 1.77257e-05 3.54511e-06 0.000709544 9.13744e-05 1.12671e-05 6.6831e-06 7.10204e-05 0.000973008 5.74795e-06 0.000151505 0.000263978 0.000121672 1.99763e-05 0.000503513 0.000216913 0.000215369 1.63772e-05 6.10084e-06 3.33162e-06 0.000424414 0.000357729 
0.000263888 1.12486e-05 0.000969679 6.02682e-06 6.64712e-05 9.36379e-05 0.000408841 0.000125218 0.000516907 3.70946e-05 0.000102277 6.8187e-06 2.04184e-05 9.87695e-05 1.67654e-05 1.28827e-05 4.77032e-06 0.000415461 8.46048e-05 6.83828e-06 0.00161135 8.58476e-06 0.00057656 1.78573e-05 7.47388e-06 6.54767e-05 3.51342e-05 6.19927e-06 0.000265978 0.00189296 0.000162359 0.000440532 1.23563e-05 9.07707e-06 1.18534e-05 0.000649846 7.54806e-06 5.56082e-06 4.21304e-06 8.13993e-05 4.11159e-06 0.000876333 7.21775e-06 0.000109715 0.000102947 1.83202e-05 0.00127717 0.000648493 7.77413e-06 4.12994e-06 1.28793e-05 8.06952e-06 4.44191e-06 0.00013637 0.000122306 0.000412826 5.77077e-06 0.000153174 8.99318e-05 6.37301e-06 6.44379e-06 0.00123908 1.82595e-05 9.74985e-06 0.000131609 1.34614e-05 1.59274e-05 4.23233e-05 0.00011528 3.97949e-06 1.16492e-05 0.000417487 8.04389e-06 0.000126802 1.00291e-05 0.000416693 0.000817669 1.91973e-05 4.17881e-06 9.62672e-06 6.4765e-06 1.12177e-05 7.29022e-05 1.93002e-05 0.000304611 0.000116837 0.000223757 5.94481e-05 5.93852e-06 8.96098e-06 4.03588e-06 2.2527e-05 0.000235374 0.000406635 3.91712e-05 0.000206528 8.54229e-06 0.000403881 4.8433e-06 0.000127062 9.17773e-06 1.16884e-05 0.00107445 0.00048032 4.29674e-06 1.83722e-05 1.74865e-05 6.01816e-06 0.00107055 3.77614e-06 8.16923e-06 6.48102e-05 8.17338e-06 0.000521624 4.02091e-06 9.60885e-06 0.808454 0.000414395 7.15123e-06 0.000403911 0.000414166 0.000212277 4.90463e-06 6.02948e-06 0.000545346 7.95619e-06 5.11052e-06 8.94089e-05 2.68276e-05 6.49616e-06 1.25624e-05 0.000150515 0.00053016 1.68072e-05 3.66359e-06 5.12404e-06 0.000506722 1.65057e-05 1.33953e-05 0.000422768 6.18217e-06 5.26931e-06 3.43748e-05 6.47997e-06 9.6999e-06 2.27604e-05 6.52607e-06 8.12062e-06 0.000839052 0.000110255 1.74056e-05 9.3174e-06 0.00028791 5.30019e-05 1.53053e-05 0.000747387 0.000434733 1.76575e-05 1.0983e-05 4.59226e-06 1.89426e-05 9.08026e-06 7.76123e-05 1.65906e-05 2.191e-05 2.60834e-05 0.00102088 0.000413753 5.08074e-05 0.000132998 1.41201e-05 7.13976e-06 0.000243576 1.67992e-05 0.000138455 3.33546e-06 0.0003887 2.74759e-05 0.000309532 0.000293761 1.12319e-05 0.000416557 0.000418846 0.000409942 0.000131441 8.21864e-05 3.36154e-05 0.000412459 4.35065e-06 5.57001e-06 0.000179279 1.72799e-05 0.000410262 1.34899e-05 0.000407793 1.81124e-05 0.00081815 3.61253e-06 0.000479597 6.19034e-06 0.000390101 0.000681932 7.80323e-05 1.04169e-05 1.51351e-05 0.000421546 1.38146e-05 7.01958e-06 7.30184e-05 6.07635e-05 0.000409555 0.000783495 9.16255e-06 7.32954e-06 7.23979e-05 1.44504e-05 0.000312783 7.34012e-06 7.89211e-06 0.00015085 0.000284003 1.07054e-05 0.000417392 4.4357e-05 4.95833e-06 6.73306e-06 7.30267e-06 1.47075e-05 1.24042e-05 4.45431e-06 0.00024218 4.90731e-05 2.11321e-05 8.53005e-05 4.21799e-06 0.000413488 1.46052e-05 6.54579e-06 0.000154944 1.61421e-05 0.000439806 7.38401e-06 0.000529464 0.000109562 9.14421e-06 0.000469295 0.000156999 1.16098e-05 4.90924e-06 2.71851e-05 0.000249036 0.000976403 0.000601153 0.000170231 0.000461403 6.69198e-06 1.20971e-05 1.56604e-05 4.93384e-06 6.37052e-06 0.000467305 0.00087613 2.99988e-06 0.000719107 0.000125268 0.000116743 0.000523556 4.4183e-06 0.000112702 0.000415418 0.000472474 0.00081529 0.000205593 0.000277787 0.000112131 1.68083e-05 1.45456e-05 1.85265e-05 7.7585e-06 0.000484374 2.6382e-06 4.72459e-06 0.000890222 0.000428364 0.000888261 9.4379e-06 1.38501e-05 1.03463e-05 0.00019598 7.50809e-05 0.000179671 0.000188256 0.000414866 0.000156077 0.000412492 7.05555e-06 0.001389 2.48103e-05 0.000462651 0.000153081 0.000127614 2.8169e-05 4.61565e-06 1.92257e-05 1.26379e-05 0.000408818 0.000417743 5.43394e-06 5.76768e-05 2.92484e-05 1.44973e-05 2.81904e-05 1.42008e-05 1.25394e-05 0.000439493 3.91785e-06 0.00021792 1.06178e-05 0.000412255 0.000147203 0.00024663 1.78346e-05 0.000430358 0.000470189 0.000413905 0.000152272 0.000998719 8.46262e-06 0.000850894 9.30099e-05 1.67603e-05 0.000178886 0.000434278 9.34261e-06 0.00042028 6.21075e-06 1.40918e-05 0.00054568 0.000365799 0.000105595 0.000116282 0.00011308 2.56794e-05 7.29514e-06 7.46692e-06 7.32031e-05 7.56157e-06 9.0672e-06 2.37273e-05 8.40912e-06 1.45457e-05 0.000410544 0.000116459 5.44316e-06 1.32842e-05 0.000241218 1.54403e-05 0.000416592 0.000172036 7.98318e-06 1.0156e-05 9.95765e-06 9.79399e-05 1.84434e-05 9.82818e-05 1.3129e-05 0.000828663 0.000275157 0.000348061 0.000155757 9.56994e-06 6.85073e-06 9.32992e-05 0.000410823 1.63597e-05 4.83134e-06 9.10104e-06 7.9863e-06 0.000415575 4.24715e-06 0.000414191 2.1569e-05 8.54073e-06 3.6027e-06 7.25083e-06 0.000524379 5.71063e-06 2.15944e-05 3.6097e-05 0.000160462 1.01566e-05 9.198e-06 0.000818984 5.15608e-06 0.000233869 1.32354e-05 5.18281e-05 0.000707558 0.000315395 0.000426419 4.28529e-05 0.00020704 0.000238984 0.000414004 0.000145302 1.59835e-05 4.83697e-06 1.59561e-05 0.000640321 1.42023e-05 0.000183867 1.40469e-05 3.26357e-06 0.000108668 3.76022e-05 4.63291e-06 0.000143753 5.41811e-06 4.70572e-06 0.000243112 7.0996e-06 0.00041128 8.07592e-05 0.000528581 6.73335e-06 6.77724e-06 0.000936173 0.000468931 4.98796e-06 1.23883e-05 0.000121029 5.61693e-06 0.000390002 0.00034519 1.26836e-05 7.59891e-06 0.000412008 5.99801e-06 0.000411479 3.78617e-06 4.62929e-06 0.000179253 0.000117514 7.37461e-05 1.79019e-05 0.000408832 8.71072e-06 0.000412877 0.000411626 4.79392e-06 0.000139716 3.40588e-06 0.000186227 1.01763e-05 1.77891e-05 0.000120243 5.03737e-06 2.75889e-05 0.000119275 0.000210471 0.000323873 7.71543e-06 1.29012e-05 0.000410632 1.21857e-05 0.00040963 0.000100076 8.01074e-06 1.05101e-05 0.000920293 8.00831e-06 9.82497e-05 2.02301e-05 4.88019e-06 9.89509e-06 0.000215577 7.99015e-05 0.000130459 0.000262046 0.000107287 0.000254674 0.000699242 0.000864441 0.000287654 1.25983e-05 0.0004147 0.000157535 0.000113843 0.000722378 6.97239e-06 8.57902e-06 0.000368755 0.000965305 0.000408925 0.00010741 3.5294e-05 0.00184161 1.17877e-05 0.000419992 1.79189e-05 7.08702e-06 2.09448e-05 0.000409515 7.83237e-06 3.04265e-05 0.000513692 0.000417505 0.000657052 1.91365e-05 9.61906e-05 0.000249405 0.000104143 0.00012894 6.1897e-06 5.21023e-06 6.09593e-05 1.00844e-05 0.000534693 0.000255697 6.60648e-06 4.32611e-06 6.72097e-06 9.57882e-06 0.000434453 0.000211335 8.06289e-05 0.00011228 0.000305611 0.000237008 8.65081e-05 2.31154e-05 0.000429093 0.000203363 0.000148258 0.000153552 8.22275e-05 0.000276684 9.93831e-06 6.53906e-06 0.000524702 0.000473932 5.66501e-06 9.27004e-06 7.9269e-06 0.000415187 6.79929e-06 5.5544e-06 1.08947e-05 8.9549e-05 8.0786e-06 6.56948e-06 7.92695e-06 3.17007e-06 0.000424508 0.000117935 0.000214332 0.000312633 0.000579417 0.000295342 1.45656e-05 8.07817e-06 1.58213e-05 0.000134227 0.000235901 3.10465e-06 0.000461731 0.00178464 0.000158227 9.60607e-06 0.00021865 9.57799e-05 6.87598e-06 3.72836e-06 8.07377e-06 4.44205e-05 2.31271e-05 1.09251e-05 0.0003241 0.000685132 8.86612e-06 0.000439609 7.21868e-05 7.46396e-06 4.13255e-06 0.00134809 1.42193e-05 4.0683e-05 0.000160458 0.000164678 4.9452e-05 8.5837e-06 1.73892e-05 1.28617e-05 0.000168674 6.26251e-06 7.61611e-06 0.000498451 0.000420388 7.51803e-05 4.31567e-05 0.000124308 6.14737e-06 0.00052173 0.000158747 9.33448e-06 0.000358743 8.18507e-05 4.16121e-06 0.000182354 0.000412672 1.02389e-05 1.40845e-05 2.47428e-05 1.45939e-05 7.41567e-06 6.05904e-06 0.000408589 2.03866e-05 0.000212745 0.000513173 1.04609e-05 0.000100524 5.69305e-05 7.21894e-05 1.2343e-05 9.3173e-05 6.398e-06 0.000202954 0.000275823 1.83271e-05 0.00139219 8.87596e-06 0.000840357 5.6768e-06 4.90575e-06 5.83788e-05 1.47349e-05 1.13025e-05 6.72636e-05 0.00123974 9.90236e-06 1.14044e-05 8.97616e-06 4.87437e-06 3.40875e-05 0.000117488 6.60538e-06 2.62488e-05 0.000213095 0.000127823 1.97639e-05 0.000694664 0.000135219 1.68919e-05 7.27673e-06 1.37201e-05 3.61636e-05 1.32087e-05 0.000112878 0.000782778 2.60855e-05 9.05861e-06 0.000197139 0.000156484 0.000258269 9.38187e-05 0.000120536 0.00013485 0.000178042 0.000726082 6.35503e-06 0.000663684 0.00118518 1.3001e-05 1.0185e-05 0.000112078 1.15268e-05 6.38789e-06 0.000304146 2.3675e-05 1.1408e-05 1.49974e-05 0.000203769 0.000415693 7.00079e-06 1.87154e-05 9.95961e-05 2.00121e-05 4.90452e-06 0.000422732 1.61409e-05 0.000417479 5.50762e-05 5.84782e-05 5.80096e-06 1.25251e-05 7.37708e-06 0.000654569 0.000410926 3.7843e-05 8.46044e-06 1.13645e-05 0.000115444 4.54991e-06 9.82101e-06 6.22646e-05 0.000496523 1.95192e-05 0.000423488 5.49839e-06 1.0757e-05 1.76038e-05 0.000124848 3.83222e-05 0.000442885 1.57569e-05 5.84253e-06 0.000421504 0.000124997 0.000410968 0.000589723 0.000513722 0.000897436 0.000262969 9.92951e-06 8.14432e-06 0.000564334 0.000412982 8.9273e-05 3.27143e-05 8.76509e-06 9.60825e-06 0.000631834 0.000107076 0.000524907 0.000413718 6.7653e-06 2.43122e-06 9.17576e-06 5.47874e-05 0.000610921 0.000145884 0.000116693 7.43666e-06 0.000364914 0.000152535 0.000199361 1.81393e-05 7.51141e-06 7.19486e-06 0.000236202 1.37644e-05 0.000396741 0.00107229 1.09397e-05 4.16935e-05 8.53586e-06 0.000411238 0.000158096 1.33493e-05 1.04739e-05 0.00043118 1.5316e-05 1.30267e-05 1.24402e-05 1.12042e-05 0.000190953 3.31232e-06 0.000417497 0.00047867 0.000435807 2.92177e-05 0.000130236 0.00042924 6.12678e-06 8.54902e-05 0.000221502 0.000689554 1.12841e-05 7.75651e-06 0.000280014 0.000695177 9.14986e-06 0.000188154 0.000412479 0.000355796 7.91223e-06 1.40794e-05 0.000120461 0.00061397 0.00120909 7.22874e-06 0.000120345 7.86838e-06 1.36468e-05 1.14859e-05 6.79276e-06 6.98261e-05 8.10549e-05 0.000319656 3.31082e-05 4.39936e-05 0.00041199 0.000368573 4.42424e-05 6.19291e-06 0.000396713 0.00142591 0.000428756 0.000119174 1.01717e-05 0.000101472 1.92555e-05 7.68939e-06 5.51258e-06 1.74987e-05 1.04467e-05 4.03063e-06 0.000150942 0.000413168 0.000811706 0.00120083 7.81271e-06 7.36549e-05 1.1043e-05 0.000157738 0.000641094 0.000123619 7.643e-05 4.75345e-05 0.00011827 4.43362e-05 5.13202e-06 1.54789e-05 1.15902e-05 1.33388e-05 0.000827427 1.71039e-05 8.63387e-06 0.000141441 1.00127e-05 0.00177428 5.9218e-06 0.00042175 0.000437504 0.000668006 7.39065e-06 0.000288213 9.14404e-05 4.43453e-06 0.000642922 0.000410798 0.000414624 6.18497e-06 0.00102924 0.000430379 8.76136e-05 1.49743e-05 4.9183e-06 2.65115e-05 4.82868e-05 8.18347e-06 0.000380487 0.000416862 0.000582902 9.22193e-05 0.00044515 6.7852e-06 0.000412237 8.86425e-06 5.99023e-06 9.63798e-06 0.00144484 0.000922143 9.26e-06 6.14329e-06 3.83983e-06 9.614e-06 9.41687e-06 9.27069e-06 2.77364e-05 7.99808e-06 0.000524993 8.0901e-06 3.68435e-05 0.000422131 0.00055309 0.000702979 0.00037795 0.00052982 0.000552607 0.000215914 0.000192867 0.000675428 5.41315e-06 0.000449471 0.00010152 3.06462e-06 0.00041433 5.86099e-06 8.67692e-06 6.83303e-06 0.000244497 0.000610713 9.85756e-05 0.000616591 0.00040676 0.000413678 1.34869e-05 4.14085e-05 1.11427e-05 0.00015503 0.000322015 7.92636e-06 2.38013e-05 5.29252e-06 0.000417035 7.52677e-06 0.000424678 4.51527e-06 1.37103e-05 1.363e-05 0.00103239 0.000562782 3.95678e-06 9.30121e-06 1.37861e-05 9.08781e-05 0.000525219 0.000418059 9.77252e-06 8.35496e-06 9.58276e-06 5.53297e-05 1.28304e-05 0.000396733 4.40805e-06 6.0002e-06 0.000718803 1.10685e-05 3.72921e-06 0.000602586 0.000411534 1.30165e-05 0.000412541 6.76315e-06 7.61499e-06 3.73084e-06 5.17362e-06 4.11556e-05 3.9724e-06 6.5172e-06 2.67804e-05 2.48042e-05 8.53007e-06 5.86921e-06 0.000188778 0.000142308 0.000133869 6.91495e-06 1.35872e-05 0.000206642 4.38294e-06 9.12379e-06 0.000153879 0.000555418 0.000119555 0.000257507 5.57834e-06 0.000159501 0.000200389 1.03612e-05 0.00081295 6.71685e-05 1.50786e-05 5.20176e-06 7.19376e-06 5.81892e-06 5.11754e-05 0.000556505 3.6919e-06 6.37768e-05 7.84817e-06 1.06121e-05 7.36478e-06 7.54767e-05 0.000844951 7.38196e-06 7.62545e-06 0.000653107 0.000526903 8.4851e-06 0.00101878 0.000221946 3.87113e-05 7.94257e-06 3.86659e-06 6.66771e-06 0.000182202 1.25908e-05 
0.000132406 0.000533142 9.70624e-06 0.000382116 2.29621e-05 5.44471e-06 5.61089e-06 9.54184e-05 0.000766431 9.16617e-05 6.06951e-05 0.000416099 1.65738e-05 0.000414833 1.07079e-05 1.17112e-05 6.67256e-06 9.78251e-06 1.00166e-05 6.31744e-06 0.000167494 1.66363e-05 7.71396e-06 0.000246077 0.00041781 0.000414822 0.000465562 1.70165e-05 1.70518e-05 0.000602356 9.56726e-06 1.03094e-05 8.47996e-06 8.03661e-05 7.32868e-05 0.000250986 1.91068e-05 1.08863e-05 1.13848e-05 0.000926318 7.77613e-06 1.21518e-05 6.72027e-06 0.000264649 1.56251e-05 5.72312e-06 3.28303e-06 0.00046216 7.13295e-05 3.4374e-06 0.000419624 9.61198e-06 6.21709e-05 0.000424904 0.000180615 0.000540851 0.000779667 0.000378266 0.000932883 0.000382485 0.000435818 1.60229e-05 0.000446228 3.13447e-05 2.62975e-05 9.79674e-06 5.65085e-05 6.48234e-06 7.08239e-05 3.04837e-06 0.000454355 0.000421604 0.000422949 7.7752e-05 1.49557e-05 0.000449246 1.25091e-05 6.25437e-05 9.56582e-06 1.15686e-05 0.000571568 1.83056e-05 1.2317e-05 4.36713e-05 1.55362e-05 1.14984e-05 0.000475805 7.44409e-05 0.000579551 0.000425562 8.45565e-05 0.000195388 0.000164803 0.000827104 8.90784e-05 1.85141e-05 6.66133e-06 0.000414906 0.000414002 1.09194e-05 5.25969e-05 0.000136337 7.5859e-05 0.000249948 0.000153731 1.12758e-05 0.000138412 0.000417038 5.12774e-05 1.42205e-05 6.60029e-05 1.02882e-05 7.73098e-06 2.15144e-05 8.27661e-06 0.000346081 3.17287e-05 5.93827e-06 3.57133e-05 8.16342e-06 0.000421864 0.000154796 5.50422e-06 0.00015272 0.00136619 0.000410543 7.57567e-06 0.000832447 4.55528e-06 0.000418859 6.66019e-06 0.000335527 0.000431562 0.000420683 0.000277748 7.12401e-06 0.000419893 5.9625e-06 0.000103134 0.0001928 5.63465e-05 0.000131069 6.60113e-06 0.000451142 6.07085e-06 9.90435e-05 7.93883e-05 3.90565e-06 3.9351e-05 6.83766e-05 3.79146e-06 1.12668e-05 0.000128789 7.12812e-06 0.00076002 1.32464e-05 1.27963e-05 0.000155175 1.01489e-05 1.53195e-05 4.71786e-05 0.000420657 0.000422332 1.69586e-05 0.000239774 0.000133998 3.74423e-05 0.000124578 5.55055e-06 4.4151e-05 0.000175372 0.000119252 7.86227e-06 2.60126e-05 0.000464661 6.29316e-06 1.25198e-05 7.21475e-05 0.00060783 3.58937e-05 0.000178895 8.51352e-05 1.36179e-05 7.17429e-06 5.53156e-05 0.000371591 9.83402e-06 1.45403e-05 1.3433e-05 1.39198e-05 1.12016e-05 0.000420692 0.000136307 0.000330626 8.09326e-06 4.94027e-05 0.000408263 0.000415816 2.4043e-05 1.10104e-05 0.000410056 6.05417e-05 0.000157948 0.000472934 9.09858e-06 0.000758308 9.22712e-06 0.00053842 5.5138e-05 0.000100258 0.000244965 4.15102e-06 1.59238e-05 6.56903e-06 0.00019637 0.000430316 1.13892e-05 1.02374e-05 8.58372e-06 0.000235464 2.37755e-05 1.49857e-05 0.000767272 4.88301e-06 7.96679e-06 6.59557e-06 8.56711e-06 0.000154849 1.26174e-05 6.33595e-06 1.60896e-05 0.000286926 0.00014472 6.02023e-05 6.62053e-06 5.44305e-05 7.90103e-05 7.01181e-06 0.000347047 0.000155358 0.000163456 1.11364e-05 0.000156158 0.000347283 0.000170382 5.62814e-05 0.00047883 9.47327e-06 0.00048889 0.000643081 2.24701e-05 0.000487311 0.00088406 2.83675e-05 6.24493e-06 8.95888e-05 7.15706e-06 1.27908e-05 0.000116386 6.75972e-06 0.000519279 5.98509e-05 0.000323507 3.21685e-05 1.18154e-05 1.58688e-05 1.47148e-05 0.000156789 0.000991437 3.20104e-05 8.45903e-05 9.45623e-06 2.16206e-05 9.93775e-06 0.000839731 3.26578e-05 1.06752e-05 0.000127684 8.33554e-06 8.79434e-06 8.01765e-06 5.71311e-06 3.65606e-05 1.72555e-05 0.000292065 3.86301e-06 5.18884e-05 4.50961e-05 8.85529e-06 1.22661e-05 2.72966e-05 2.98028e-05 8.35171e-06 0.000469869 0.000287502 4.48129e-06 0.000613452 7.79408e-05 0.000872751 0.000124216 7.73795e-05 1.60864e-05 0.000822659 4.66553e-06 9.58964e-06 0.000451021 1.3432e-05 0.000218555 0.000101233 2.67946e-05 7.72293e-06 1.32922e-05 5.43443e-06 1.09018e-05 1.44228e-05 1.34024e-05 0.000691232 4.87514e-05 0.000412539 1.14674e-05 0.000424731 2.33527e-05 0.000421793 0.000468942 7.92518e-06 1.39356e-05 0.00124152 4.1821e-05 1.5266e-05 0.00012714 7.64795e-06 1.21313e-05 1.65869e-05 3.10865e-06 0.000841746 0.000267982 0.000115929 0.000625149 1.00298e-05 1.38702e-05 3.76907e-05 0.000310564 1.22789e-05 1.67177e-05 3.91001e-06 1.69641e-05 3.93184e-06 9.11681e-06 0.000294527 5.77162e-06 0.000275089 0.00058457 1.63702e-05 1.45442e-05 0.000105275 5.47065e-06 0.000109048 0.000421207 1.05586e-05 2.48549e-05 1.05586e-05 7.72563e-06 0.000358899 3.59342e-05 8.50082e-06 1.15528e-05 4.22911e-05 7.45934e-05 0.000455051 0.000145299 1.55648e-05 1.00582e-05 1.11545e-05 1.21781e-05 0.000256971 3.20133e-06 9.65669e-06 4.34577e-05 0.000190985 5.77488e-06 4.76775e-06 0.00059582 0.000212396 0.000468098 0.000413895 0.000582246 4.7043e-06 0.000133625 0.000143913 8.79857e-05 9.47758e-06 3.57713e-05 8.92197e-05 7.79626e-06 9.52788e-06 8.93227e-05 2.32728e-05 7.87216e-05 0.000196643 0.000675887 2.15941e-05 0.000461398 2.67968e-05 7.70206e-05 0.000105853 1.55348e-05 8.03984e-06 7.41855e-06 0.0015753 0.000177139 6.23253e-06 0.000197624 1.39103e-05 0.000623886 0.000124078 9.82541e-05 4.84437e-05 5.77406e-06 3.46119e-06 9.76741e-06 0.000144828 0.000412859 8.58091e-05 7.04792e-05 0.000524907 0.00041558 0.000223095 0.00121412 2.84489e-06 0.000172385 2.70478e-05 9.16704e-06 1.04074e-05 1.68124e-05 1.8734e-05 0.000620679 0.000410313 0.000133314 0.000420443 0.000180481 0.000452468 4.73564e-05 1.41774e-05 0.000419588 0.000145287 7.07402e-06 0.000509892 0.000421954 5.20074e-06 9.27166e-06 1.27641e-05 8.98717e-06 2.82785e-05 0.000313396 4.3014e-05 1.58167e-05 2.77623e-06 2.66955e-05 0.000122314 0.000347286 0.00060185 5.63228e-05 8.94195e-06 0.00117904 2.69002e-05 4.53932e-06 0.000134087 0.000489994 8.32087e-06 0.000831661 1.25411e-05 0.000129541 1.38593e-05 0.000932553 1.22652e-05 4.41321e-06 0.000454632 0.0010038 1.04208e-05 8.24753e-06 1.55405e-05 0.000161719 0.000223144 4.74356e-05 0.000538589 0.000332636 2.9556e-05 3.31156e-05 1.0303e-05 1.1231e-05 0.00013452 0.000415697 0.000514276 0.000274966 0.00019356 9.45616e-05 0.000128675 6.85592e-06 2.10619e-05 1.18438e-05 1.01467e-05 2.74204e-05 3.59796e-06 2.89572e-05 2.46893e-05 1.25487e-05 0.000831846 1.4732e-05 1.96705e-05 0.00048114 1.50875e-05 0.000377859 0.0018681 1.895e-05 6.95449e-06 1.00336e-05 6.55097e-06 0.000114297 3.37228e-05 6.60674e-06 0.000419527 0.000264316 3.0988e-05 0.000104928 3.79445e-06 1.10321e-05 5.66552e-05 0.000414267 2.42145e-05 7.09785e-06 5.88767e-06 2.47743e-05 0.000191126 4.39583e-05 0.00044231 3.32681e-05 2.80592e-06 2.24431e-05 1.04211e-05 0.000412014 0.000488588 9.64589e-06 0.000309306 1.10914e-05 0.000600826 0.00021723 7.19718e-06 0.000425835 8.91909e-06 2.07018e-05 0.000113283 1.14782e-05 4.20693e-06 0.000555554 0.000423636 5.9689e-06 0.000454792 0.000669191 8.19539e-05 1.54306e-05 0.000541575 0.000278402 1.63497e-05 2.26403e-05 2.19191e-06 0.00112539 0.000434839 0.000177218 0.000120085 0.00101333 0.000398464 0.000482888 7.98237e-06 6.88578e-06 0.000193401 0.000193806 4.80437e-06 0.000505059 7.51633e-05 5.35054e-06 9.70221e-05 0.000239214 6.52807e-06 0.000413375 3.24596e-05 0.000418049 1.46892e-05 1.83462e-05 0.000492759 2.64354e-05 0.000415863 3.08023e-05 1.50011e-05 0.000285806 2.92085e-05 0.000142813 6.90215e-05 0.000423698 0.000441546 0.000119146 0.00052359 8.89204e-06 1.19458e-05 2.36759e-05 1.65628e-05 1.02694e-05 0.000421879 0.000424277 6.31835e-05 6.92082e-06 0.000483438 0.000498709 3.81342e-05 0.000240514 0.00035412 9.66251e-06 0.000425344 1.92802e-05 0.000620471 1.49433e-05 1.61379e-05 5.39645e-05 1.51294e-05 7.38926e-06 1.45809e-05 2.15609e-05 6.09482e-05 0.000435872 0.000751052 0.0013573 0.000254324 0.000155404 1.338e-05 2.11095e-05 9.78279e-06 2.18146e-05 0.000334169 8.93476e-06 1.41016e-05 0.000317563 1.44169e-05 7.43231e-06 1.19475e-05 0.000666136 3.89836e-05 0.000196891 0.000489468 1.5937e-05 5.07619e-05 6.40651e-05 0.000253724 4.93119e-05 8.29869e-06 0.000490736 1.68135e-05 5.84298e-06 0.000108648 1.26125e-05 9.31363e-05 9.27407e-06 0.000242539 0.000816686 0.00083447 0.000112226 1.20599e-05 7.24e-05 3.97679e-05 5.65662e-05 4.26655e-05 1.51205e-05 4.29858e-06 0.00041931 0.000849669 3.01187e-05 7.74175e-06 0.000477155 2.15639e-05 0.000395216 4.38929e-06 0.000411638 6.55218e-06 0.000546628 4.55574e-05 0.000150001 0.000140483 3.25469e-05 0.000135124 0.000102136 0.000194923 7.66338e-06 3.67298e-05 0.000514802 0.00051583 0.00045636 1.0609e-05 2.75823e-05 9.11844e-06 1.83506e-05 1.40028e-05 4.67791e-05 1.27172e-05 0.000564369 0.000419711 0.000426374 1.07396e-05 0.000414623 2.50982e-05 0.000527646 0.000424579 5.516e-06 1.07106e-05 6.7674e-06 0.000116833 2.6956e-05 6.52641e-05 0.00085025 8.49351e-05 1.05014e-05 5.80535e-05 3.08403e-06 0.000112888 0.000114925 1.55571e-05 2.71827e-05 0.000175302 4.74884e-06 0.000477499 8.80538e-05 6.00259e-05 0.000655721 9.61937e-05 0.000149782 0.00044783 4.88e-05 0.000219311 0.000177885 0.000426195 0.000413836 4.21552e-06 8.50873e-06 0.000420209 0.000669698 1.45739e-05 3.11623e-06 0.000469908 8.12802e-05 0.000838981 0.000732137 8.37471e-05 9.00316e-06 5.23329e-05 0.000164402 0.00017167 4.211e-06 0.000201756 9.64355e-06 8.70919e-05 0.000496656 0.000184152 0.000406494 1.37282e-05 0.000226393 0.000422704 0.000225357 6.03416e-05 3.463e-05 2.52504e-05 5.87094e-06 7.79127e-05 2.80159e-05 0.000415769 1.68181e-05 0.000113944 0.820941 3.26434e-06 2.01275e-05 0.000977343 4.39094e-06 6.51605e-05 6.30254e-06 0.00029884 0.000221631 1.10123e-05 0.000116596 0.000361555 0.000174123 0.000417389 1.03532e-05 1.0203e-05 0.000146632 7.52229e-05 0.000485024 0.000240911 0.000488908 1.28638e-05 1.17832e-05 1.03984e-05 0.000191661 1.57929e-05 0.000244214 2.57063e-05 1.05389e-05 9.3729e-06 0.000453032 9.83232e-05 1.48377e-05 1.11471e-05 0.000634517 2.04228e-05 0.000226637 0.000123456 8.94114e-06 0.000187191 1.57929e-05 0.000204305 1.37653e-05 3.85461e-05 7.96244e-06 0.000109987 4.35964e-06 2.58271e-06 8.13636e-06 6.67173e-05 6.88854e-06 5.75521e-05 0.000159488 1.44967e-05 2.32131e-05 7.77002e-05 6.63177e-05 0.000844061 0.000135599 5.77625e-06 5.72427e-05 0.000471988 0.000170105 0.00102933 0.000714214 3.11923e-06 0.000121014 0.000414885 8.2345e-05 0.00010717 0.0004332 0.000114096 0.00056284 5.15617e-06 1.46044e-05 0.000293008 0.000432223 0.000378977 6.95507e-06 0.000219565 7.63262e-06 0.000263259 0.000123151 1.61187e-05 3.77564e-05 0.000412576 1.54579e-05 1.00975e-05 8.29276e-06 0.00051406 5.21023e-06 2.39401e-05 2.12469e-05 2.73098e-05 0.000226548 2.07347e-05 0.000479783 0.000139235 6.92862e-06 1.8412e-05 0.000403587 4.42949e-05 1.35308e-05 2.37674e-06 0.000470776 0.000491024 3.30308e-05 0.000433922 0.000613241 0.00015897 0.000196731 1.15218e-05 0.000318868 0.000456575 3.52334e-05 1.88549e-05 0.000583925 1.45755e-05 0.000298538 1.12125e-05 5.49804e-05 3.31943e-06 0.00018055 0.00011275 8.22242e-05 8.78222e-05 1.34149e-05 6.71664e-05 8.77399e-06 0.000341726 1.44415e-05 1.5528e-05 6.13547e-05 4.69847e-06 5.41553e-06 1.24217e-05 0.000101003 6.84136e-06 2.08346e-05 0.000336391 2.04786e-05 0.000179087 0.000242973 0.000380101 0.000174314 0.000113476 0.000409409 1.57859e-05 9.68312e-05 1.12356e-05 4.47409e-05 0.000411825 4.33469e-05 1.67247e-05 9.64041e-06 6.61809e-05 4.14168e-05 0.000102285 0.000300951 0.000509212 2.03407e-05 0.000241107 8.06279e-05 1.40312e-05 3.09095e-06 0.000104569 1.4563e-05 7.25114e-06 0.000229997 1.377e-05 0.00014206 1.17491e-05 9.16738e-06 8.33995e-06 0.000107164 1.16706e-05 0.000620027 0.000969978 0.000421476 0.000722315 1.10751e-05 0.000604618 0.000644201 0.000205802 0.000217121 8.87164e-06 1.45898e-05 0.000117891 9.91984e-06 1.08353e-05 0.000347815 0.000149786 0.000122894 0.000185524 1.19626e-05 4.67699e-05 0.00018701 2.33656e-05 0.000255849 7.19681e-05 0.000122916 0.000416212 0.000159518 3.98152e-06 1.47225e-05 0.000443777 8.2702e-05 1.06569e-05 0.000427371 8.69079e-06 6.84517e-05 8.45455e-05 6.89775e-06 0.000893755 0.000144847 1.58781e-05 0.000799294 7.66429e-05 0.000453252 0.000437556 1.16329e-05 4.66438e-05 0.000829713 2.13873e-06 4.21337e-05 1.19536e-05 8.01523e-06 
8.41412e-05 0.000124332 6.84349e-05 1.59132e-05 0.000167356 1.45788e-06 2.82396e-05 9.65919e-05 0.000143465 2.41866e-05 3.72296e-05 0.000243754 0.000249257 6.7854e-06 0.00024212 1.5805e-05 4.13492e-05 0.0170331 0.000129717 6.07955e-05 0.000167827 2.79142e-05 3.84006e-05 0.000268305 0.000125467 2.69249e-05 7.29285e-05 1.7388e-05 0.00026921 0.00019654 7.91243e-05 0.000136978 3.83967e-05 1.13345e-05 0.000149944 0.000241139 6.04288e-06 9.46102e-05 1.97247e-06 4.28466e-05 1.50105e-05 0.000433097 3.41469e-05 0.000125372 1.93029e-06 1.64418e-05 6.0265e-05 0.000107719 3.85685e-05 7.67366e-05 3.46609e-05 0.00031735 0.000536211 0.000218834 6.71092e-05 6.12576e-05 0.000146307 0.000199885 0.000247021 0.000266158 9.82737e-05 0.000160831 0.000123262 8.44361e-05 7.32994e-05 3.9633e-05 3.33417e-05 9.19825e-05 0.00036141 4.36962e-05 0.000105014 4.75592e-05 7.6865e-05 0.000157397 2.07129e-05 0.000131733 7.10025e-05 5.14366e-05 0.000259847 0.0311185 7.24134e-05 2.63308e-05 6.40368e-05 5.15453e-05 3.89205e-05 1.06124e-05 0.000147796 1.73128e-05 3.17812e-05 4.63004e-05 1.36069e-05 8.64895e-05 0.000104621 2.78108e-06 0.000168772 0.000178921 0.000137019 7.36357e-05 0.000114355 0.000222725 1.59717e-05 6.35699e-05 0.000100494 6.7969e-05 9.26189e-05 7.12665e-05 0.000187895 2.45018e-05 0.000215733 3.65893e-06 8.71053e-05 9.15858e-05 7.11015e-05 6.90888e-05 9.76961e-05 0.00016528 0.000174084 4.72858e-05 0.000282953 3.68466e-05 8.34408e-05 9.6492e-05 6.52341e-05 3.65257e-05 7.3078e-05 1.04297e-05 0.000107395 3.32351e-05 1.91776e-05 3.27604e-05 4.09036e-05 1.36338e-05 0.000147357 4.10052e-05 3.24526e-05 2.79609e-06 1.36575e-05 0.000106487 9.30554e-05 0.000211313 7.19751e-05 2.48148e-05 0.000235347 0.000170986 4.46426e-05 6.98826e-05 1.3829e-05 2.88228e-05 1.31695e-05 3.02769e-05 0.000105749 0.000121762 3.05061e-05 7.57745e-05 2.62856e-05 0.000225012 0.000149099 0.000113045 7.06035e-06 9.16973e-06 0.000165323 4.17456e-05 0.000185116 6.99316e-05 8.63975e-05 0.000102434 0.000113167 0.000213509 7.56283e-05 4.32763e-05 0.000144361 1.09559e-05 5.12692e-05 7.36442e-05 6.34152e-05 3.84018e-05 9.2769e-05 7.94446e-05 6.06572e-05 2.73513e-05 7.65602e-06 0.000462181 0.000375002 1.26605e-05 0.000203287 9.86502e-06 4.38033e-05 7.8337e-05 3.04556e-05 1.14865e-05 6.04254e-05 1.19668e-05 7.70784e-05 0.000237025 4.04856e-05 1.1003e-05 4.08799e-05 1.08769e-05 0.000336973 5.84158e-05 5.76567e-05 0.000369022 0.000225489 8.24772e-05 0.000180552 5.03794e-05 3.18679e-05 2.72206e-05 2.42423e-05 0.000101308 4.19002e-05 0.000120949 6.40507e-05 5.6171e-06 0.000123426 0.00023343 3.25592e-05 0.000148118 6.87146e-05 0.000145369 9.14492e-05 0.000113148 2.42644e-05 2.06101e-05 4.55292e-05 3.66079e-05 0.000299072 3.31063e-05 3.31817e-05 5.06969e-05 0.000134081 1.76188e-05 2.8381e-05 8.32332e-05 0.000134843 9.79576e-05 3.65005e-05 1.81625e-05 0.000307486 9.67379e-06 4.64451e-05 3.37819e-05 4.15054e-05 9.2626e-05 0.000104552 1.6153e-05 0.000132294 0.0001786 4.37785e-05 5.23509e-05 0.000164908 0.000151335 0.000146851 1.56507e-05 0.000113393 0.000163998 4.44232e-05 0.000143717 7.47314e-05 1.74221e-05 5.1582e-05 3.84703e-05 0.00027896 3.78063e-05 0.000270059 4.2826e-05 1.0096e-05 2.66169e-05 0.0001436 1.68126e-05 0.00013665 3.24235e-05 2.69603e-05 4.2329e-05 3.09279e-05 5.31216e-05 1.67986e-05 8.01396e-05 0.000174942 8.01588e-06 8.77973e-06 3.01217e-05 0.000181405 4.98173e-05 0.000192209 1.23989e-05 0.000190508 0.000220766 2.621e-05 0.0527896 1.81691e-05 0.000144506 0.000120474 5.01275e-05 1.47222e-05 8.0827e-05 3.04898e-06 1.65472e-05 0.000102856 1.97095e-05 4.9363e-05 3.76094e-05 7.50426e-05 7.09466e-05 0.000131703 0.000107779 5.83164e-06 4.39742e-06 4.08614e-05 8.74459e-05 6.14872e-05 1.31004e-05 0.00031625 0.000110862 4.46457e-05 0.000144286 0.00018777 7.01378e-05 6.76026e-05 7.07456e-05 0.00013928 0.000269839 1.98148e-05 3.99717e-05 0.000395291 0.000246684 0.000184706 0.000351151 0.000134973 5.84999e-05 1.67267e-05 2.86913e-05 0.000137617 0.000215749 9.35559e-05 0.000168851 9.44228e-05 0.000175183 0.0180581 0.000124434 1.28196e-05 0.000222265 0.000176576 0.0242878 0.000127901 5.70025e-05 0.000122325 2.74709e-05 8.6552e-05 0.000169274 5.23379e-05 7.85398e-05 1.73911e-05 2.72637e-05 4.30946e-05 0.000135823 0.000151255 0.000110634 2.23514e-05 0.000128428 7.41026e-05 0.000150902 0.000243334 9.64489e-05 2.77479e-05 0.000107172 7.26997e-06 0.000104117 0.000128608 6.77981e-05 3.02399e-05 0.000121846 4.46903e-05 5.95781e-05 0.000133774 4.79095e-06 5.49555e-05 0.000165537 4.66953e-05 7.6263e-05 0.000117085 8.39035e-05 1.38508e-05 2.0234e-05 2.65408e-06 0.000236653 4.15951e-06 0.000769564 0.000219449 4.95508e-05 2.64509e-05 0.000403269 0.000223095 4.72812e-05 3.6933e-05 6.95967e-05 5.43457e-05 9.16876e-05 9.98876e-06 9.59815e-05 0.00026502 7.64804e-05 7.96064e-05 0.000255116 8.12075e-05 2.97716e-05 2.29406e-06 9.84259e-05 8.34222e-05 8.94189e-05 3.21193e-05 5.52186e-05 4.91421e-06 0.000122395 4.46231e-05 1.52509e-05 7.98831e-05 2.58412e-05 0.000197858 0.0398436 7.65661e-05 9.75668e-05 0.000164504 0.00019943 0.000669049 0.000104092 5.926e-05 7.90159e-05 0.000196071 0.000238615 0.000263012 4.78676e-05 2.67304e-05 1.25808e-05 3.44743e-05 0.000221646 5.8233e-06 2.34196e-05 8.34369e-05 3.72646e-06 0.000197265 7.5043e-05 6.67388e-05 2.66178e-05 0.000131396 3.0251e-06 0.000100289 4.34564e-05 0.000163982 6.45725e-05 0.000122715 8.14447e-06 0.000134411 5.28731e-05 7.2476e-05 3.30122e-05 9.92717e-06 0.000290233 6.18795e-05 0.000121324 6.57972e-05 9.21297e-05 8.63331e-06 3.6399e-05 4.32107e-05 2.51602e-06 2.29429e-05 0.000113371 0.000172667 1.34793e-05 6.59617e-05 4.09546e-05 0.000257204 0.0001543 5.76031e-05 0.000228119 4.18248e-05 0.00013396 0.000305733 2.17776e-05 2.02975e-05 0.000117599 0.000206366 7.47798e-05 5.65986e-05 0.000235865 0.000155763 2.50846e-05 0.000217604 4.45781e-05 1.98564e-05 0.00020123 0.000164368 9.92039e-05 0.000118661 8.51238e-05 0.000188587 9.29578e-05 0.000101243 0.000113477 3.94186e-05 0.000136991 4.69805e-05 4.64054e-05 1.23152e-05 2.02178e-05 0.00013981 0.00012542 7.67445e-05 2.23591e-05 3.14493e-05 1.94514e-05 7.30416e-05 4.85797e-05 3.75852e-05 9.2176e-05 1.26598e-05 0.000118613 4.70528e-05 1.79644e-05 9.90477e-05 0.000186389 8.88087e-05 4.38841e-06 0.00022881 0.000124488 0.000356027 9.83181e-05 2.24897e-05 4.87697e-05 9.1092e-05 0.000190958 8.79442e-05 0.000317888 1.68586e-05 5.9584e-05 4.49411e-05 7.21528e-05 0.000148583 0.000150975 0.000157112 3.20959e-05 0.000108625 7.85243e-05 0.00010504 2.25929e-05 8.80678e-05 0.000207547 6.77024e-06 0.00014123 8.20661e-06 8.76981e-05 3.20371e-06 7.68789e-05 4.36119e-05 0.000177539 0.183399 0.000149649 3.67898e-05 0.000201764 1.98773e-05 6.37578e-05 7.57881e-05 5.35699e-05 0.000128722 0.000153038 0.000163743 0.000124757 5.42887e-05 0.000254904 5.45284e-05 1.14067e-05 2.5542e-05 9.52704e-05 0.000135444 0.000246251 0.000244463 5.54462e-05 6.92472e-05 1.85071e-05 5.82503e-05 0.000342062 0.000106796 7.24286e-05 0.000246623 2.34001e-05 4.0123e-05 0.000104595 1.52262e-05 0.00020148 8.22221e-05 0.000274914 2.20882e-05 0.00028052 0.000130395 1.97147e-05 0.000115519 0.000473198 0.000188473 1.57888e-05 7.80274e-05 3.59928e-05 5.89661e-05 0.000104165 9.48129e-05 0.00010345 9.80874e-05 5.0627e-05 7.94803e-05 0.0178023 7.11565e-06 7.616e-05 3.6875e-05 6.92082e-05 0.000212392 7.07821e-05 1.76185e-05 7.67342e-05 0.00021774 3.02168e-05 0.000145742 0.00012916 3.46785e-05 0.0439086 4.50508e-05 8.41083e-06 9.01278e-05 0.000199832 0.000208579 8.22634e-05 1.11842e-05 0.000126575 6.16665e-05 0.000257809 3.14749e-05 6.87221e-05 6.42932e-05 1.70572e-05 0.000162333 0.000202733 3.83969e-05 2.68603e-05 2.80096e-05 9.51852e-05 2.11685e-05 3.89627e-05 0.000188865 6.88171e-05 0.000114282 9.63038e-05 0.000114329 0.00010868 0.019082 0.000127742 8.46934e-05 0.000167839 8.03003e-05 1.03287e-05 6.47423e-05 1.51398e-05 3.4326e-05 9.06127e-06 0.221221 0.000127724 0.00789571 7.29339e-05 6.71202e-06 4.44901e-05 0.000111242 1.22106e-05 3.54573e-05 3.48584e-05 7.20189e-05 0.000103554 1.06092e-05 0.000105498 1.38818e-05 4.74588e-06 5.9657e-05 0.00016543 0.000208236 0.000127687 0.000210398 0.000211767 1.83265e-05 6.89142e-05 4.02494e-05 0.000165288 0.000155559 2.90502e-05 0.000106337 3.97718e-05 8.08237e-05 0.151589 7.15363e-05 0.000108749 1.90731e-05 5.99977e-05 8.80423e-05 5.87893e-05 2.83313e-05 0.000210862 0.00036419 0.000157134 4.86467e-05 1.44052e-05 0.000111174 0.000153463 3.67053e-05 0.000200247 7.1947e-06 2.59868e-05 0.0001548 2.27072e-05 6.24425e-05 0.000101811 0.000218628 2.26545e-05 1.77144e-05 5.94537e-05 0.000232979 0.000323871 0.000100323 8.75718e-05 0.000207123 1.68346e-05 0.000132906 5.67533e-05 9.24911e-05 7.38617e-05 0.000200757 7.52524e-05 5.71841e-05 6.72739e-05 6.1829e-05 5.5388e-05 5.30509e-05 4.60163e-05 2.58365e-05 9.88487e-06 4.83426e-06 0.000140371 2.39894e-05 4.52858e-05 0.00014359 0.000112199 0.000233891 7.25849e-05 0.000149118 0.000130628 8.0341e-05 0.000157883 0.000111264 0.000418403 0.000163498 9.51116e-06 2.59747e-05 1.63271e-05 6.38249e-05 4.25731e-05 0.000158172 0.000232506 9.74807e-05 0.000114628 0.000194765 4.11007e-05 0.00021119 9.76425e-05 0.000205429 0.000164801 9.63326e-05 9.65078e-05 0.000164658 0.000119204 6.54178e-05 0.000103112 0.000216148 1.15791e-05 5.15857e-05 1.75129e-05 2.15219e-05 0.00017705 1.20513e-05 0.000158811 1.65092e-05 0.000206462 0.000183287 0.000156575 0.0457557 6.95867e-05 0.000326584 6.04176e-05 0.000138926 0.000619228 0.000128791 1.08841e-05 0.000151319 2.57632e-05 9.82439e-05 9.33779e-05 0.000148466 0.000109784 1.22755e-05 0.000377119 0.000264668 1.05777e-05 0.000384582 0.000177744 7.82899e-05 0.000159473 4.45199e-05 1.83529e-05 0.000144187 0.000169522 5.40633e-06 8.96914e-05 3.3316e-05 0.000122575 0.000230782 6.87796e-05 3.5971e-06 9.75787e-05 0.000113474 0.000133481 5.35473e-05 2.93297e-05 0.000101343 3.17366e-05 2.13309e-05 0.000110389 0.000309869 0.000175669 0.000244429 0.000106737 0.000195458 0.000140164 4.50969e-05 0.000204252 4.13148e-05 2.03435e-05 4.54914e-05 2.89565e-05 0.000166272 0.000116735 0.00024432 0.000267413 0.000129482 0.000101993 2.47514e-05 0.000123248 0.000129328 0.0120856 2.51086e-05 2.99713e-05 5.69427e-05 4.17005e-05 0.000205451 3.16531e-05 6.72662e-06 6.14111e-05 9.36947e-05 0.000146966 0.000126156 0.000304143 0.000137156 7.21866e-05 1.37086e-05 7.06958e-05 0.000345438 1.37813e-05 8.52657e-06 3.68689e-05 0.000313442 2.42492e-05 1.50921e-05 7.74668e-05 0.000116286 0.000127065 4.3853e-05 2.3319e-05 0.000218664 0.00012506 0.00033608 8.45117e-05 9.55024e-05 7.60355e-05 2.25615e-05 1.52217e-05 8.02654e-05 2.39578e-05 4.70918e-05 5.19185e-05 0.0073893 9.10219e-05 1.42742e-05 9.77453e-05 0.000102113 3.48332e-06 9.28469e-05 3.33489e-05 9.69067e-06 7.76702e-05 0.000118233 0.000147937 9.18557e-05 0.000183678 0.00907882 8.79075e-05 5.2772e-05 3.06608e-05 0.000135978 4.18292e-05 0.000183066 4.01707e-05 0.000158742 0.00017075 3.93157e-05 9.95777e-05 4.22921e-05 1.78585e-05 0.000123416 0.000150513 2.04154e-05 0.000146812 8.40384e-06 6.88619e-05 1.36568e-05 0.000129396 0.000119089 0.000232786 0.000150669 1.52517e-05 7.65284e-05 7.12573e-06 0.000438881 0.0004132 1.61862e-05 2.11563e-06 0.000106327 7.46066e-05 9.82986e-05 0.000581203 8.4828e-06 4.94152e-05 2.80814e-05 3.87068e-06 0.000225178 2.99098e-05 9.36958e-05 9.23171e-06 0.000220178 8.39281e-05 3.43735e-05 8.30692e-06 0.00026483 1.23319e-05 2.63179e-05 5.0939e-06 4.49884e-05 5.25316e-05 6.34435e-05 2.08958e-05 1.8048e-05 0.000318865 5.09684e-05 0.000185003 7.01765e-05 3.73826e-05 0.000209443 0.000162371 6.50486e-05 0.000122522 3.88135e-05 0.000143297 3.06623e-06 0.000191736 4.91205e-05 9.20334e-05 5.91075e-05 0.00016704 8.79344e-06 0.000245033 4.40494e-05 1.60073e-05 0.000129136 9.79554e-05 0.000139911 5.04773e-05 3.21027e-05 8.85426e-05 0.00016749 2.75706e-05 2.18959e-05 6.41998e-05 7.20769e-06 3.13754e-05 7.47428e-06 1.20892e-05 4.79081e-05 0.000185264 
0.00034725 4.30992e-05 0.00116708 6.06251e-05 8.15155e-05 8.15038e-05 0.000184093 0.000493785 0.000393252 7.85919e-05 2.52185e-05 2.41335e-05 9.27724e-05 0.000283421 1.25505e-05 1.22534e-05 9.16759e-06 0.000460745 1.53687e-05 8.42736e-06 0.0016785 0.000157703 0.0005758 1.41686e-05 9.37247e-05 8.48163e-05 3.08248e-05 1.24765e-05 3.98719e-05 0.000516172 4.18688e-05 0.00033834 1.376e-05 3.46256e-05 2.90764e-05 0.000156423 0.00123299 1.12987e-05 2.08009e-05 9.43607e-05 9.08534e-06 0.000759389 8.97499e-06 5.83099e-05 0.000106576 0.000632032 0.00102268 1.83587e-05 0.000167609 4.50874e-06 1.72906e-05 0.000156463 7.06649e-05 2.37936e-05 5.27065e-05 0.000500545 0.000226415 0.000396135 0.000360036 2.62645e-05 1.27716e-05 0.00114804 1.27836e-05 5.26768e-05 9.10998e-05 1.70082e-05 0.000187885 6.02448e-05 0.000322114 6.16654e-06 3.27374e-05 0.000450793 2.09462e-05 0.000154155 2.20618e-05 0.000568538 0.00080528 1.5167e-05 0.00013436 1.79009e-05 2.07677e-05 2.90317e-05 1.17344e-05 0.000325278 1.1527e-05 1.79295e-05 0.000117872 4.61014e-05 0.000154532 1.12608e-05 6.56435e-06 0.000203972 0.000596281 0.00115755 0.000154718 5.50187e-05 1.29029e-05 0.000523116 0.000103058 1.98494e-05 3.78899e-05 1.34105e-05 0.000800571 0.000409197 9.06039e-06 1.76177e-05 0.000179568 6.69241e-05 0.000849746 9.86096e-06 4.7871e-05 2.91619e-05 2.00286e-05 0.000442242 3.47807e-06 0.00012635 0.783595 0.00050086 3.76712e-05 0.000401358 0.000349969 5.18135e-05 0.000495334 1.64524e-05 8.56845e-05 1.66775e-05 0.000319645 0.000688652 3.63522e-05 0.000156505 1.302e-05 1.43119e-05 0.000580321 2.83273e-05 1.845e-05 5.55238e-05 0.000446145 5.77075e-06 1.21812e-05 0.000517424 0.000116757 5.16197e-06 4.05387e-05 1.97145e-05 9.03286e-05 1.98413e-05 5.46575e-05 5.57195e-05 0.000820012 0.000115674 9.14777e-06 1.09335e-05 1.34557e-05 2.00111e-05 2.76654e-05 0.000750474 4.10275e-05 7.8813e-06 1.10681e-05 6.41325e-06 6.41091e-05 4.56649e-05 0.000185624 0.000317056 2.31287e-05 6.80176e-06 0.0010328 0.000461301 1.71601e-05 8.1948e-05 0.000131923 7.69613e-05 7.24221e-06 1.30733e-05 2.51967e-05 1.92791e-05 0.000455284 1.7013e-05 9.81295e-05 0.000293495 1.58902e-05 0.00016659 0.00065694 0.000427349 8.48907e-06 6.08011e-06 0.0001738 0.000622974 1.37646e-05 4.42468e-06 0.000128855 0.000441771 0.000411887 1.89358e-05 0.000403548 8.11636e-06 0.000805259 2.24247e-05 0.000508424 0.00109473 0.000138245 0.000594795 0.000217587 0.000142307 0.000144313 0.000510988 8.30168e-06 1.87884e-05 1.09445e-05 2.56819e-05 0.000431991 0.000735462 9.59651e-06 9.1322e-06 0.000226309 2.85296e-05 8.55348e-05 4.75196e-05 2.8113e-05 0.000157497 0.000200951 1.56395e-05 0.000632694 5.49831e-05 2.11611e-05 1.25556e-05 1.17029e-05 1.14312e-05 2.83442e-05 4.64379e-06 0.000134884 3.62207e-05 1.17496e-05 1.63974e-05 1.21879e-05 0.000462417 1.60282e-05 3.53014e-05 0.000215586 5.61579e-06 0.000543134 7.05161e-06 0.000445741 0.000386169 0.000137686 0.000406358 0.00028552 1.81213e-05 0.000102326 1.75349e-05 3.21994e-05 0.0011277 1.96068e-05 8.00655e-05 0.000446872 2.1648e-05 1.20789e-05 7.29584e-06 1.13668e-05 1.85639e-05 0.000564196 0.000893852 2.81285e-05 0.000427762 1.55848e-05 3.00752e-05 0.000413467 4.63316e-05 8.82174e-05 0.000404565 0.000466458 0.000802065 3.88148e-05 0.00022452 2.60278e-05 1.77018e-05 1.04752e-05 8.92638e-06 1.09083e-05 0.000396084 7.02063e-06 4.59607e-06 0.000691143 0.000941148 1.16818e-05 0.000102265 5.20529e-05 0.000165483 2.54426e-05 1.33184e-05 0.000142578 0.00023706 0.000401978 0.00027749 0.000407164 0.000286007 0.000413531 4.48088e-05 0.000499775 0.000169129 0.000177517 6.26638e-05 0.000137271 6.91096e-06 0.000265506 0.000419378 0.000680975 3.60255e-06 1.33441e-05 8.34712e-05 1.14742e-05 1.08949e-05 5.50011e-05 0.00016508 0.000130414 0.000126535 0.000275891 0.000119473 0.00040914 0.000109124 1.99075e-05 1.22773e-05 0.000453354 0.000508686 0.000408192 0.000207964 0.000646208 4.92282e-05 0.000801799 8.69457e-06 1.31436e-05 8.43563e-05 0.000563553 2.34972e-05 0.000438194 8.5054e-06 1.74461e-05 0.000621593 0.000596301 0.000252371 5.84395e-05 0.000135948 1.06459e-05 1.57877e-05 6.53417e-06 2.87723e-05 3.62235e-05 1.39476e-05 6.64956e-05 4.83778e-06 1.72382e-05 0.000481608 2.24873e-05 2.33203e-05 8.15743e-05 5.2777e-05 8.13098e-06 0.00051674 2.08873e-05 0.00023098 8.15479e-06 9.14739e-06 1.09294e-05 1.65544e-05 6.20446e-05 1.29683e-05 0.000867547 9.21776e-06 0.000290214 0.000261752 3.95807e-05 8.06669e-06 5.55084e-06 0.000563936 2.00764e-05 5.35843e-06 9.24342e-06 6.83403e-06 0.000508382 5.03503e-05 0.000554156 5.03582e-05 0.000152948 2.13049e-05 1.39013e-05 0.000637824 5.12874e-06 1.70919e-05 0.000223621 2.34438e-05 1.32267e-05 1.0101e-05 0.000116417 4.11061e-06 0.000138475 1.88002e-05 6.11626e-05 0.00046091 5.02619e-06 0.000671383 5.47253e-05 0.000343556 0.000226903 0.000460763 2.98328e-05 8.12328e-05 8.83988e-06 1.30177e-05 0.000552938 3.28861e-05 1.244e-05 0.000328351 1.86399e-05 1.48966e-05 2.00227e-05 3.97255e-05 6.29119e-05 3.86228e-06 4.88715e-06 0.000188021 7.98968e-06 0.000410537 7.02283e-05 0.000662725 2.8948e-05 1.2908e-05 0.000970677 0.000267165 4.19631e-06 1.10641e-05 0.000111342 1.2948e-05 0.000599907 0.000783163 1.13241e-05 0.000150645 0.000410561 9.34829e-06 0.000416396 4.8354e-06 2.22556e-05 0.000139529 1.45217e-05 0.000759056 1.53509e-05 0.000401267 3.67974e-05 0.000513587 0.000405419 0.000107644 3.33863e-05 8.68756e-05 0.000237298 0.000295449 8.36975e-05 8.42166e-06 3.81471e-06 3.65241e-05 5.77193e-05 5.54785e-05 0.000237226 5.16755e-05 1.57378e-05 0.000410844 0.000129875 0.000398928 3.0117e-05 1.67815e-05 5.58259e-06 0.000828361 2.9266e-05 1.75825e-05 0.000115282 4.07211e-05 4.28689e-06 0.000260483 7.04569e-05 0.000111786 2.29855e-05 8.07255e-05 0.000767191 0.00104338 0.00100715 0.000258305 0.000256824 0.00077212 0.000105532 1.44958e-05 0.000503971 9.22895e-06 0.000196925 0.000518507 0.000809304 0.000418574 8.99743e-05 7.88967e-05 0.000516143 7.65239e-06 0.000408161 1.77055e-05 6.34378e-05 1.96222e-05 0.000402321 0.00026058 3.71526e-05 0.000355082 0.000968601 0.000348414 1.2159e-05 0.000163357 1.44035e-05 0.00015524 0.000207903 3.80105e-06 7.21384e-06 7.54744e-05 7.25482e-06 0.000427915 0.000170261 1.47929e-05 0.000405297 8.90951e-05 0.000181846 0.00040294 0.000259214 8.72329e-05 0.000212304 0.000541772 2.55636e-05 0.000113421 5.90534e-06 1.48439e-05 0.000323719 0.000122096 3.45105e-05 0.000371935 5.42785e-06 1.34061e-05 9.45596e-06 0.000500458 0.00025882 7.93115e-06 0.000212727 1.15293e-05 0.000424286 3.22914e-05 3.25586e-06 0.000135791 1.85613e-05 3.11245e-05 1.15572e-05 3.39631e-05 4.39601e-06 0.000418902 7.89282e-05 7.20871e-05 0.000199709 0.000658087 1.88626e-05 1.43351e-05 0.000175293 2.01829e-05 5.95971e-06 0.000153928 6.611e-05 0.000150685 2.62896e-05 0.000124147 0.00011636 0.000238725 0.000133072 1.49812e-05 0.000121792 3.98297e-06 7.06208e-05 0.00021772 0.000119509 0.000214795 2.89498e-06 9.31533e-06 0.000487903 6.00866e-05 0.000195315 1.22155e-05 0.000873441 1.37768e-05 1.38334e-05 0.000340855 9.88386e-05 0.000110134 9.43552e-05 0.000249277 0.000843277 0.000421301 0.000151845 1.43862e-05 0.000512116 2.95755e-05 0.000122928 3.92727e-05 7.16283e-05 5.69816e-06 0.000601674 8.41658e-05 4.77482e-06 0.000164286 6.13617e-05 2.56645e-05 0.000205672 0.000541965 1.34784e-05 0.000243702 0.000133935 0.000983129 6.70291e-05 3.65756e-06 0.000332406 1.53022e-05 0.000248849 0.000427503 0.000297334 0.000242339 0.000126108 8.35584e-06 9.72195e-05 6.72442e-05 1.22856e-05 1.50879e-05 0.000225175 0.000267275 0.00079203 8.18211e-06 0.000407337 0.000303462 9.83873e-06 0.000208478 5.46224e-06 1.95851e-05 0.000201472 7.60159e-06 0.000120793 3.01123e-05 3.27808e-05 6.1916e-05 4.27722e-05 3.43685e-05 5.21359e-05 7.75983e-06 0.000189594 0.000125944 0.000219928 7.87062e-06 1.08568e-05 0.000143855 2.02382e-05 8.07648e-06 1.45658e-05 1.59505e-05 0.000181203 0.000416704 0.000143038 1.95241e-05 6.97822e-05 4.57382e-05 0.000517588 8.93733e-05 4.51447e-05 0.000195822 3.06961e-05 0.000847592 6.29257e-05 3.05446e-05 0.00120177 7.00894e-06 6.79514e-06 7.67624e-05 1.2368e-05 7.99541e-05 3.03467e-05 1.57224e-05 2.42399e-05 5.90615e-05 0.000285223 0.000412898 7.19128e-06 1.37213e-05 1.44743e-05 0.000172758 0.000101643 4.30808e-05 1.50064e-05 0.000710463 5.36227e-05 0.000187826 1.34954e-05 3.95766e-05 1.47414e-05 0.000419169 0.00120391 6.83184e-06 1.26637e-05 0.000223917 3.68473e-05 7.89303e-05 2.00285e-05 0.000110737 0.000782637 0.000156253 0.000444632 7.20929e-06 8.36249e-06 0.00011217 0.000216606 0.000153934 0.000457922 8.06637e-05 2.05346e-05 0.00075733 0.000118492 0.000400498 0.000639141 0.000803686 0.00106589 0.000952766 1.37908e-05 7.3268e-06 0.000541386 0.000552095 4.55674e-05 0.000290298 1.31161e-05 2.17652e-05 0.000642517 0.000140921 0.000549592 0.000449592 1.80546e-05 1.07744e-05 8.47599e-06 4.35646e-05 0.000409416 0.000221745 1.87906e-05 2.64459e-05 0.000628766 0.00022438 4.45912e-05 0.000679825 2.08501e-05 3.65929e-05 0.000508644 2.48458e-05 0.000868012 0.000498491 1.40156e-05 3.68218e-05 4.33692e-05 0.000408049 0.000162571 2.31007e-05 0.000166848 0.000403928 2.48966e-05 1.28488e-05 0.000133315 7.59452e-06 0.000233608 6.60528e-06 0.000575865 0.000504512 0.000416881 3.71962e-05 9.61035e-05 0.0126905 5.91835e-06 8.98661e-05 0.000236108 0.000406165 4.46928e-05 7.56781e-06 0.000897648 0.00100247 1.83519e-05 0.000183066 0.000465189 0.000426188 0.000100493 2.19552e-05 0.000182361 0.000635282 0.00192569 8.10538e-05 7.51769e-05 2.4918e-05 3.04626e-05 1.07442e-05 1.11751e-05 1.82289e-05 1.81153e-05 2.10784e-05 5.03667e-05 6.1651e-05 0.000402431 0.000491463 0.000145013 7.37551e-06 0.000485352 0.000425421 0.000428347 0.000111175 2.5853e-05 8.57192e-05 1.55267e-05 9.69571e-06 1.17327e-05 4.45856e-05 5.97122e-06 1.48276e-05 0.000162669 0.000402448 0.000797481 0.00117614 1.3056e-05 6.16668e-05 0.000214713 3.16037e-05 0.000601011 0.000147718 0.000119362 0.000157476 0.000223553 0.000142469 2.77343e-05 6.04966e-06 0.000179393 0.000117622 0.000842042 6.00712e-05 6.88535e-06 0.000149741 4.77703e-05 0.000799121 2.29624e-05 0.000713583 0.000343245 0.000540321 0.000316236 1.85176e-05 0.000330334 0.000183048 0.000974931 0.000399042 0.000451494 1.08066e-05 1.13655e-05 0.000420491 9.20779e-05 6.67428e-06 1.11203e-05 0.00016725 1.32351e-05 4.14263e-05 0.000266051 0.000492826 0.000258367 0.000117602 0.000407529 0.000176696 0.000540687 4.15408e-05 6.45592e-06 6.29415e-05 0.00138709 0.000924964 5.66529e-06 1.61748e-05 3.67491e-06 7.74134e-05 1.56653e-05 1.33046e-05 4.66376e-05 4.3363e-05 0.000595946 6.45551e-05 0.00021447 0.000723925 0.000401972 0.000691114 8.71556e-06 0.000494343 0.000991521 0.000444033 0.000184744 0.000495554 4.91317e-06 0.000512774 0.00010498 3.9426e-06 0.000407504 1.35855e-05 1.47375e-05 7.35425e-06 0.000221808 0.000233048 2.06514e-05 0.00103704 0.000404683 0.000532822 1.31444e-05 0.000222076 2.45372e-05 0.000124186 0.000305402 5.15019e-06 9.9731e-06 1.25674e-05 0.000419636 2.9219e-05 0.000880494 2.58069e-05 2.17978e-05 0.000224346 0.000804715 0.000485553 1.03111e-05 0.000263624 9.35365e-06 1.47544e-05 0.000637131 0.00179249 0.000220563 6.25101e-06 1.31981e-05 0.000129237 2.80419e-05 0.000218358 1.92037e-05 3.7187e-06 0.000504634 0.000475561 9.67547e-05 0.00060125 0.000451931 4.67816e-05 0.000714533 4.78492e-06 1.84797e-05 9.61706e-05 7.15133e-06 4.06688e-05 3.39064e-05 4.42043e-05 9.9512e-06 6.866e-06 0.000149215 1.44041e-05 1.75212e-05 6.88416e-05 0.000151249 0.000524953 0.000241013 0.000221304 5.77856e-06 0.000307686 0.000103594 0.000645874 4.68002e-05 0.000264228 8.21613e-06 5.39713e-05 7.66704e-05 1.72345e-05 0.00080918 6.14837e-05 3.5753e-05 0.000156445 4.50643e-06 7.02767e-06 0.00015733 6.06479e-06 1.1642e-05 0.00021647 0.00048115 1.24829e-05 3.95236e-05 2.669e-05 0.000921671 7.67166e-06 0.000686301 0.000114904 0.000449161 1.67976e-05 0.000697344 0.00015561 8.88004e-06 4.11097e-05 1.03383e-05 5.98206e-06 1.25783e-05 1.65479e-05 
0.000209596 0.000255809 2.27899e-05 0.000205858 0.000107922 4.15662e-06 3.92882e-05 4.9317e-05 4.77724e-05 0.000199299 5.33187e-05 8.9835e-05 0.00017107 3.91872e-05 0.000121777 1.7971e-05 0.000109194 8.07307e-05 0.000150498 0.000132708 9.06837e-05 4.17917e-05 0.000185127 0.000339909 1.70909e-05 4.22374e-05 6.07406e-05 0.00013377 0.00035736 0.0066823 4.50637e-05 0.000104595 7.98619e-05 4.99361e-05 0.000125018 0.0541723 6.81114e-06 7.07604e-06 3.21774e-05 8.03395e-05 3.27077e-05 0.0411723 2.87336e-05 9.6558e-05 5.3947e-05 6.148e-05 7.69758e-05 6.05198e-05 4.71631e-05 4.34956e-06 8.36834e-05 6.35959e-05 7.23657e-05 9.22894e-05 5.55185e-05 8.69619e-06 5.95937e-05 3.63481e-05 5.00724e-05 6.83374e-05 3.26632e-06 0.000214587 0.000118123 8.38185e-05 2.25809e-05 0.000145092 2.37761e-05 4.63311e-05 7.11269e-05 1.72859e-05 1.07083e-05 0.000189977 2.55011e-05 8.45696e-05 0.000126963 0.000121758 8.22395e-05 5.07996e-05 7.239e-05 4.35468e-06 7.34488e-05 2.81554e-05 8.23608e-05 7.53536e-05 3.57531e-05 0.000146851 0.000105399 2.62475e-05 5.4688e-05 8.98482e-05 6.63828e-06 3.96776e-05 0.000153887 3.20557e-05 9.00347e-05 0.000192343 2.85551e-05 3.11076e-05 0.00016313 7.5552e-06 8.29633e-05 0.000212283 2.24363e-05 1.76453e-05 9.98419e-06 0.000137633 8.2824e-05 3.28413e-05 0.000554133 0.000104619 2.81605e-05 2.9056e-05 0.00017206 0.000122763 2.03113e-05 0.00011903 3.21158e-06 3.31674e-05 5.35428e-05 1.37397e-05 1.37725e-05 7.19912e-05 0.000159801 6.0051e-05 0.000102753 2.59392e-05 3.96512e-06 2.16747e-05 7.01839e-06 9.14756e-05 9.69346e-05 2.85209e-05 0.000109486 0.000172779 2.80594e-05 4.46707e-05 1.4992e-05 0.000124917 0.000100766 0.000109246 2.53029e-05 1.76191e-05 2.89828e-05 0.000121783 5.27987e-05 0.0002063 2.49824e-05 6.11662e-06 3.92978e-05 0.00012485 8.65867e-06 5.0135e-05 0.000136882 0.000188268 0.000106956 0.000176154 1.9243e-05 0.000184713 4.51714e-05 1.14458e-05 8.6589e-05 5.32091e-05 6.10476e-05 0.000127072 4.45753e-05 0.000300995 0.0463989 3.11339e-05 0.000164298 5.59065e-06 0.000582891 2.60637e-05 5.41664e-05 5.59607e-05 0.000235268 0.000100035 0.000131782 4.76109e-05 0.000172489 2.6374e-05 0.000100441 4.35443e-05 4.87903e-05 0.000138555 6.52215e-05 0.000127791 6.00691e-05 5.33234e-05 1.63313e-05 0.000112616 7.00546e-05 2.22397e-05 0.00015377 2.37426e-05 5.62544e-05 3.42126e-05 1.36602e-05 9.0272e-06 3.56735e-05 7.08191e-05 0.000180179 7.08538e-05 0.00014488 0.00055679 1.3763e-05 6.29696e-05 6.07016e-05 0.000103521 0.000117373 0.000176754 0.000103556 3.45111e-05 3.33994e-06 1.93132e-05 6.85838e-05 1.1035e-05 0.000108555 0.000519578 1.41127e-05 0.000195821 7.54962e-05 0.000185562 0.000173496 5.05311e-06 0.000128214 5.10922e-05 0.000110599 6.73091e-05 0.000174877 8.18656e-06 4.14212e-05 9.62309e-05 0.000204195 5.68025e-05 7.19004e-05 6.62294e-05 9.30094e-05 4.56042e-05 0.000167084 0.000144377 0.000143149 7.53288e-05 8.05106e-05 6.05405e-05 0.000162397 5.17656e-05 0.000129548 0.000175358 4.09741e-05 1.53263e-05 5.47348e-05 0.145785 9.04425e-05 7.65188e-05 2.86531e-05 3.73031e-05 0.000127103 0.000109474 5.22257e-05 6.59722e-05 2.23089e-05 1.10928e-05 0.000128206 0.000103962 5.59697e-05 0.000279262 2.04197e-05 8.83913e-06 0.000120085 7.8054e-05 0.000109804 1.81892e-05 0.000149494 6.44106e-06 8.05975e-05 0.000101889 5.4724e-05 0.000188517 2.36663e-05 7.83852e-05 3.10376e-05 2.07928e-05 5.4257e-05 1.93612e-05 3.51866e-05 4.36471e-05 0.000271345 0.000166509 0.000100902 0.000123573 7.41595e-05 5.37528e-05 5.61288e-05 0.000166231 0.000166698 1.43968e-05 0.000185185 8.13742e-05 5.37258e-06 6.90894e-05 9.57517e-05 2.79487e-05 3.07724e-05 2.81201e-05 7.50761e-06 9.86416e-05 1.97729e-05 3.10671e-05 0.000242834 7.94451e-05 7.85665e-05 8.77387e-05 0.000305528 6.2224e-05 0.000105314 8.14297e-05 0.000128999 2.55452e-05 3.11323e-05 4.49156e-05 0.00012487 6.6996e-05 4.25336e-05 4.92452e-05 8.41135e-05 6.94245e-05 1.99129e-05 4.85375e-05 7.5121e-05 8.52341e-06 5.45517e-05 9.42067e-06 2.58046e-05 1.10353e-05 0.000158701 7.49066e-05 0.000111823 7.35356e-05 0.000182177 2.00342e-05 4.58184e-05 5.28737e-05 4.21106e-05 7.39604e-05 9.55198e-05 0.00014788 8.63042e-05 0.000138 1.31872e-05 5.28688e-05 4.84604e-05 7.6038e-05 9.80865e-05 7.81081e-05 4.61643e-05 5.01752e-06 2.04348e-05 2.70585e-05 0.000135745 2.24192e-05 3.75395e-05 6.83036e-05 1.47853e-05 0.000130637 5.22869e-05 2.73094e-05 5.99737e-05 3.15155e-05 3.22998e-05 9.11546e-05 1.16292e-05 1.15998e-05 0.000118565 0.000160365 0.000192888 3.23335e-06 5.71606e-05 9.44851e-05 2.22169e-05 7.7225e-05 6.12493e-05 8.61474e-05 0.000118638 8.65864e-05 4.24819e-06 0.000101188 4.65706e-05 0.000251174 0.000164222 6.40204e-05 0.000113087 7.89637e-05 0.0571039 7.96598e-05 4.84258e-05 0.000212682 4.04182e-05 0.000145679 5.67975e-05 8.03537e-05 2.25497e-05 0.000160189 0.000193397 0.000131295 0.000104026 4.96679e-06 4.41629e-06 4.38809e-05 5.11532e-05 0.000141836 0.000112208 0.000218637 7.49947e-05 8.92288e-05 5.76091e-05 5.93399e-06 4.67379e-05 8.43148e-06 1.95686e-05 1.81722e-05 0.000113312 5.51714e-05 6.01299e-05 9.87065e-05 3.01324e-05 4.8685e-05 9.77235e-05 4.07685e-05 3.81229e-06 0.000418554 2.71926e-05 6.08826e-05 3.49981e-05 2.73142e-05 8.19354e-05 1.12368e-05 3.01928e-05 2.23362e-05 5.5178e-05 0.000153006 4.68472e-05 6.23851e-05 0.000343778 0.000119146 0.000117961 8.89728e-05 0.000602588 9.36517e-05 4.10939e-05 1.84497e-05 2.38405e-05 2.19352e-05 6.71364e-05 8.7543e-05 2.67875e-05 3.97269e-05 1.3789e-05 0.000117348 0.000220505 0.000183912 0.000191495 5.86462e-05 3.09597e-05 3.87228e-06 4.84318e-05 5.06809e-05 0.000115171 7.06815e-05 3.05056e-05 3.91263e-05 9.4209e-05 0.000122066 0.000189027 3.74391e-05 1.96685e-05 7.52063e-05 3.37583e-05 6.99455e-05 0.000109497 3.9699e-05 7.80718e-05 0.000141743 2.85559e-05 0.00010511 0.000141272 0.000359771 0.000242547 0.000118343 0.0565524 0.000147607 3.62346e-05 9.6733e-05 0.000187678 9.54123e-05 0.000113361 7.18246e-05 0.00562548 4.95339e-05 0.000124844 4.76278e-05 3.11174e-05 5.82833e-05 6.11452e-05 7.61857e-05 6.94525e-05 1.23637e-05 0.000239325 1.43095e-05 0.000103744 7.80565e-05 0.000143513 4.94232e-05 0.000145833 4.85967e-05 0.000124863 7.23689e-05 7.11688e-05 0.000113053 0.000141174 9.91839e-05 3.03911e-05 0.000232056 7.16161e-05 2.57363e-05 4.0741e-05 2.15812e-05 3.87384e-05 0.000107178 9.61774e-06 1.75039e-05 0.00026209 1.11039e-05 0.000137543 4.83363e-05 0.000177179 9.02595e-05 1.33627e-05 4.30575e-05 7.77716e-05 9.17943e-05 0.000212634 6.7961e-05 0.000122469 8.4302e-06 0.000160379 3.26988e-05 1.19645e-05 0.000109665 2.76439e-05 4.99172e-06 9.87884e-05 2.2807e-06 9.01589e-05 0.000196675 0.000111029 3.67214e-05 5.62727e-05 0.000177712 8.9307e-05 0.000120065 1.8083e-05 0.000118022 0.000117815 0.000131679 3.04401e-05 0.000153936 2.79116e-05 0.000248216 3.39511e-05 8.57955e-05 0.000105855 3.32096e-05 3.43383e-05 1.57067e-05 9.37462e-05 0.000121528 0.000111455 0.00015039 3.42435e-05 1.25918e-05 3.90358e-05 2.29161e-05 1.90523e-05 9.07398e-05 6.24124e-05 5.89854e-05 0.000197267 6.30257e-05 0.000242662 8.68928e-05 6.75435e-05 0.000104771 3.01413e-05 0.000211424 0.000108027 7.67993e-05 0.000155229 7.17859e-05 5.26455e-05 7.58578e-05 7.31486e-05 1.37266e-05 7.35399e-05 0.000164998 1.16773e-05 0.000109241 0.000127984 4.53384e-05 2.19611e-05 4.50824e-05 0.000115469 0.000221011 5.02866e-05 3.51948e-05 5.56663e-05 2.70678e-05 3.98843e-05 2.11902e-05 0.000283955 2.9767e-05 9.67314e-05 4.58516e-05 2.00812e-05 2.20414e-05 0.000132997 4.372e-05 7.56523e-05 0.000302444 2.53736e-05 0.000225024 0.000175935 1.98733e-05 5.59722e-05 0.000140189 9.09548e-05 9.85344e-05 0.000252045 5.85365e-05 0.000192953 2.29282e-05 0.000135411 7.53215e-06 5.21018e-05 0.000113521 0.000118736 5.19154e-05 1.21621e-05 4.56866e-05 0.0354681 0.00011572 3.40083e-06 0.000133487 7.6597e-05 0.000264005 1.99876e-05 6.71208e-05 6.9225e-06 8.09237e-05 8.99857e-05 0.000147177 2.75841e-05 1.99623e-05 5.97113e-05 0.000140179 5.58109e-05 0.00010853 3.9632e-05 0.000127288 0.000261081 4.1983e-05 4.52057e-05 0.0028339 6.09415e-05 9.52722e-05 8.16519e-05 4.95446e-05 3.40343e-05 2.72965e-05 7.82647e-05 2.66282e-05 0.000116991 0.00111906 2.74192e-06 0.000198637 7.51206e-05 3.31181e-05 4.89463e-05 0.000103806 0.000104331 7.67362e-05 9.1977e-05 0.000254733 0.000139433 5.14636e-05 1.75988e-05 0.000727522 0.000163716 0.000210236 0.000165659 0.000427844 3.24084e-05 3.63134e-05 3.69689e-06 1.88119e-05 0.00015735 2.28208e-05 3.50584e-05 0.000139532 2.3773e-05 3.86496e-05 9.88504e-05 5.13582e-05 7.36723e-05 0.0001392 5.32273e-05 0.000798582 3.97437e-05 2.25675e-05 1.32762e-05 3.82646e-05 9.38161e-05 2.90094e-05 1.02582e-05 0.000444904 4.9053e-05 5.1796e-05 0.000117665 0.000140501 0.000113152 8.74746e-05 7.34756e-05 0.000186719 0.00010568 0.000140803 0.000398685 0.000155638 0.000160733 3.60644e-06 8.20469e-05 9.89929e-05 1.13601e-05 2.09642e-05 0.000192326 0.000125528 9.51331e-05 0.000116991 8.0644e-05 0.00035623 0.000473931 0.000274898 4.57355e-05 0.000110311 5.88502e-05 0.0343309 2.90342e-05 8.87312e-05 0.000135351 3.49231e-05 0.000213418 0.000113433 7.36601e-05 0.000131862 7.51348e-05 6.19944e-05 0.0118516 9.29408e-05 0.000215864 7.90594e-05 0.00021457 0.000120595 3.39857e-05 6.09357e-05 0.00018912 7.28054e-05 3.73573e-05 8.37288e-05 6.67508e-05 2.02314e-05 0.00012306 1.94673e-05 2.43434e-05 0.000177682 0.00011128 0.000154894 2.91003e-05 0.000156422 0.000118019 0.000234681 1.25235e-05 8.80899e-06 0.0658984 0.000104327 0.00013577 6.6046e-05 0.000410438 0.000324098 5.99245e-05 0.000109084 2.36845e-05 0.000155876 9.88887e-05 1.3026e-05 6.40926e-05 0.000117778 0.000214381 5.97903e-05 3.36797e-05 3.73508e-05 1.35207e-05 3.8184e-05 6.44635e-05 4.86202e-06 2.18592e-05 3.99544e-06 9.84284e-06 0.00012473 7.52658e-05 8.49488e-06 6.62151e-05 6.34221e-06 1.46391e-05 5.4896e-05 7.3425e-05 9.76558e-05 3.0224e-05 7.22174e-05 0.000142141 9.92066e-05 4.08804e-05 6.87123e-05 4.26072e-05 0.000152859 0.000134725 0.000149295 0.000187844 3.93645e-05 0.000279001 0.000184635 4.45984e-05 7.51382e-05 4.38749e-05 0.000115775 3.04434e-05 0.000129792 0.345481 0.000267234 1.70967e-05 7.17094e-05 1.79666e-05 4.68138e-05 8.34942e-05 9.03498e-05 2.88252e-05 9.71175e-05 0.000125391 9.57656e-05 3.20018e-05 0.000101688 0.000104451 0.000173727 6.10495e-05 2.01646e-05 0.00016142 0.000120877 3.83863e-05 9.45515e-05 3.49754e-05 9.30027e-05 6.99591e-05 8.88782e-05 7.88944e-05 7.71353e-05 3.85731e-05 0.000168311 5.15653e-05 3.00329e-05 2.54186e-06 0.000746384 6.08712e-06 0.000145127 7.7383e-05 2.70235e-05 0.000252785 2.4531e-05 0.000121574 7.06157e-05 0.000232578 4.51807e-05 2.57972e-05 9.57494e-05 5.13356e-05 8.73528e-05 3.16197e-05 0.000120589 1.38896e-05 3.29005e-05 7.28614e-05 2.2241e-05 9.83323e-05 6.37886e-05 3.07621e-05 4.95241e-05 2.92991e-05 8.65163e-05 8.83867e-05 3.98606e-05 2.29903e-05 2.10286e-05 9.82549e-05 6.15602e-05 0.000352862 9.97944e-05 6.90473e-05 5.03554e-05 6.92164e-05 5.43625e-05 0.000134209 0.000782539 8.19034e-05 3.59395e-05 1.09856e-05 9.77521e-06 8.2757e-06 4.7651e-05 3.66106e-05 0.000165508 5.74749e-05 0.000110958 8.51245e-05 8.83649e-05 2.86376e-05 8.72051e-05 4.1432e-06 4.44346e-05 3.49383e-05 0.000143997 0.000144793 1.89241e-05 3.176e-05 3.86856e-05 4.79707e-05 7.10546e-05 4.73174e-05 0.000287041 2.85325e-05 1.22121e-05 9.3561e-05 0.0001386 1.07332e-05 3.25312e-05 1.49716e-05 3.02227e-05 3.22706e-05 0.000107571 0.000107496 0.000111676 0.000148635 1.74829e-05 0.000123187 3.90294e-05 6.23829e-05 2.28652e-05 0.000119437 0.00081932 0.000130828 9.47084e-05 0.000149037 0.000128344 5.49147e-05 0.000353751 0.000133049 9.26072e-05 1.56471e-05 3.91022e-05 0.000112288 0.000103739 9.31122e-05 5.59564e-06 9.61325e-05 6.27892e-06 4.40308e-05 0.00013339 9.64841e-05 1.24234e-05 0.000401353 7.69072e-05 6.7793e-05 0.00022229 2.2651e-05 0.000149278 6.93092e-05 2.30292e-05 2.56166e-05 5.26817e-05 0.000281169 3.89953e-05 9.78164e-05 3.26529e-05 9.62326e-05 0.000148227 
0.000156422 0.000509624 6.05286e-06 0.000640617 1.94853e-05 9.18046e-06 8.60545e-06 7.01699e-05 0.000523406 1.11627e-05 0.000277059 0.000418776 1.0175e-05 0.000430303 0.000305464 6.49168e-06 7.45614e-06 7.31413e-06 9.78322e-05 4.48886e-06 0.000138518 9.10412e-06 9.15703e-06 0.000460889 0.000573484 0.000423233 0.000418076 0.000265342 0.000114652 1.548e-05 7.87676e-05 0.000338443 1.35569e-05 4.47536e-06 0.000255691 0.000259198 1.70788e-05 3.44997e-05 8.36562e-06 0.000946009 5.36957e-05 0.000104511 5.33843e-06 0.000147801 2.42091e-05 8.97296e-06 7.96379e-06 0.000385808 8.12177e-05 4.12122e-06 0.000421574 4.68801e-05 0.00181686 0.000868649 2.85632e-05 0.000505589 0.000580304 0.000160573 0.000818223 6.55547e-05 0.000409542 5.30127e-06 0.000493767 6.40286e-05 9.29778e-06 6.26312e-05 8.97112e-06 3.16826e-05 3.96899e-05 3.34112e-06 0.000473162 0.000588224 0.000412851 6.45867e-06 1.61301e-05 1.00198e-05 5.69549e-05 1.26575e-05 1.57652e-05 5.17156e-06 0.000409847 1.1376e-05 4.97979e-06 1.24795e-05 9.10714e-05 8.68363e-05 0.000238742 7.85958e-06 9.07208e-05 0.000406466 8.03778e-05 0.000202434 0.000131398 0.000807023 0.000119551 0.000193677 9.92429e-06 0.000423081 0.000432614 8.35867e-05 6.61857e-05 2.58249e-05 6.77259e-06 0.000237959 0.00010081 1.31279e-05 0.000128674 0.000413442 0.00014844 8.92104e-06 7.79598e-06 3.25243e-05 0.000121475 8.69615e-05 3.07389e-06 9.92774e-06 3.34749e-06 1.21906e-05 0.000773062 2.18396e-06 0.000432157 0.000224339 1.25167e-05 2.0393e-05 0.00095316 0.000405143 3.20704e-05 0.000812113 6.97791e-05 0.000409575 4.20427e-06 0.000109659 0.000492871 0.000833914 0.000329733 6.24815e-06 0.000525244 3.32189e-05 0.000153451 0.000306811 8.73062e-05 0.000293635 0.000104788 0.000404645 2.81843e-06 2.13488e-05 0.000123461 4.96282e-06 3.73361e-06 9.45553e-06 9.44518e-06 1.00294e-05 7.69107e-05 0.00011884 0.000560442 2.16233e-05 5.63498e-05 7.9763e-06 4.08423e-06 3.63155e-05 9.90702e-05 0.000408687 0.000434102 0.00026616 0.000309987 8.04391e-06 1.70783e-05 8.53954e-05 2.39062e-05 9.92787e-05 0.000243568 5.56504e-05 6.81959e-06 4.24829e-06 0.000511507 8.39757e-05 3.23622e-05 7.35653e-06 0.000463158 1.04496e-05 0.000142069 6.62475e-05 2.29962e-05 4.09961e-05 3.79374e-06 3.46563e-06 2.52618e-05 5.68588e-05 6.25503e-06 4.57109e-06 7.89928e-06 0.000418808 0.000316703 0.000233856 5.9383e-06 7.20442e-06 0.000405727 0.00050166 4.90296e-05 3.40117e-05 0.000155132 2.77608e-05 7.25519e-05 0.000126117 2.38587e-05 0.000661546 7.85195e-05 0.00052552 1.10475e-05 0.000134598 8.1653e-06 3.6092e-05 1.34235e-05 3.15736e-05 0.000150394 3.26668e-05 4.31251e-05 1.71928e-05 0.000497458 0.000132327 1.05223e-05 1.14134e-05 0.000762626 8.20343e-05 9.51494e-06 6.79112e-06 5.10754e-06 0.000175614 0.000406589 5.58563e-05 0.000517628 0.000219784 0.000193203 6.57221e-05 7.30169e-06 1.62603e-05 7.52617e-05 6.86305e-06 0.000222301 0.000154062 3.51713e-05 3.65408e-05 0.000198463 0.00037371 0.000152708 6.57978e-05 0.00048989 0.000126196 0.000407893 0.000520702 0.000129375 0.00053099 0.000825453 0.000141357 4.65041e-05 1.75507e-05 7.70703e-06 8.92692e-06 1.71849e-05 9.7844e-05 0.0002992 6.43863e-05 0.00054202 0.000293947 0.000304731 7.25669e-06 3.99146e-06 0.000149039 0.000556996 0.000108269 1.11447e-05 6.07526e-06 3.101e-05 6.15555e-06 0.00106613 5.3064e-06 2.34241e-05 5.75972e-06 1.00827e-05 3.53625e-05 4.25054e-06 5.88313e-06 0.000639321 5.02064e-06 2.38172e-05 6.28861e-06 0.000236735 3.22585e-05 0.000183006 7.70702e-06 0.000281854 0.000104803 3.61012e-06 0.000281557 8.02228e-05 7.51584e-06 0.000420534 8.40618e-06 0.00081686 0.000258614 0.000126784 9.06146e-05 0.000971671 1.0601e-05 1.21741e-05 0.000466907 5.43638e-05 0.000241307 0.000313088 8.30315e-06 9.01308e-06 5.65611e-06 2.21955e-05 3.44182e-05 0.000124984 2.82643e-05 0.00155276 7.24744e-05 0.000410866 0.000154628 0.000547553 5.54554e-06 0.000487678 0.000550828 0.000315227 0.000152613 0.00121835 0.00139956 2.48144e-05 4.93231e-05 7.0051e-05 0.000279787 8.73392e-05 4.34837e-06 0.000438675 0.000385306 0.000105127 0.000558126 1.4212e-05 6.74232e-05 2.57364e-05 0.000307292 2.64777e-05 5.82281e-06 5.04225e-06 0.000109991 1.42512e-05 5.24262e-06 0.000189757 3.52906e-06 5.04369e-05 0.000414591 6.38821e-05 1.16918e-05 1.23278e-05 0.000119371 0.000112749 0.000407854 4.48133e-06 0.000322001 2.04785e-05 6.4573e-06 0.000320543 6.84993e-05 8.44412e-05 1.4725e-05 0.00022439 5.75427e-06 0.000277927 0.000232343 8.7121e-05 1.47455e-05 9.31572e-06 0.000413263 0.000352965 2.75396e-06 5.6257e-06 0.000176833 0.000263414 7.40472e-06 9.06118e-06 0.000547709 6.02781e-05 0.000451205 0.000408299 0.000614089 4.02281e-06 0.000389266 0.000281821 0.000275863 0.000352244 0.000128884 0.000176501 4.80627e-06 1.39692e-05 8.46985e-05 8.94699e-05 3.47485e-05 1.9596e-05 0.000197835 0.000231569 0.000412761 0.00014752 0.000140219 0.000164229 3.91682e-06 3.59146e-06 5.54976e-06 0.00137448 5.53223e-05 0.000136564 0.000240942 5.84049e-06 0.000555707 2.78989e-05 4.66007e-05 5.73441e-05 5.13598e-06 2.40598e-06 9.72084e-06 6.80236e-05 0.000407908 2.29048e-05 0.000151597 0.000624825 0.000411208 9.5178e-05 0.000949658 4.20665e-06 0.000478515 0.000125595 1.26098e-05 1.58351e-05 1.21682e-05 0.000210401 3.33331e-06 0.000407831 7.74231e-05 0.000600328 0.000196578 0.000916827 5.56666e-05 0.000141898 0.00042294 0.000173616 8.49366e-06 0.000685969 0.000180762 7.21993e-05 1.48478e-05 0.000224508 2.24116e-05 0.000107569 6.70357e-06 6.65646e-06 2.29533e-05 3.57857e-05 0.000524531 2.11481e-05 4.34986e-05 0.000273085 0.000133632 9.98878e-06 0.00115114 8.54286e-06 4.39593e-06 2.7828e-05 0.000483578 0.000168826 0.000890253 2.98482e-05 0.000114654 2.40538e-05 0.000902865 6.59176e-06 4.00427e-06 0.000429233 0.000798796 0.000181807 9.28269e-05 2.291e-05 5.30154e-05 0.000292515 0.000131941 0.000409629 0.000192059 1.05489e-05 0.000212464 4.91698e-05 7.62074e-06 0.000115936 0.00041332 0.000826264 0.000329417 0.000205456 3.43602e-05 5.38964e-06 1.09707e-05 1.31859e-05 2.70207e-05 1.41159e-05 1.37446e-05 3.52252e-06 8.04891e-05 2.32688e-05 0.000243573 0.00077137 8.12428e-06 1.07067e-05 0.000505395 0.00015619 0.000439673 0.000584081 3.09638e-06 6.91519e-05 9.79039e-06 4.33976e-05 0.000119473 0.000321527 8.13894e-06 0.000404949 0.000586817 1.03486e-05 0.000113204 7.3925e-06 0.000158681 8.81879e-06 0.000634217 9.56996e-06 9.62239e-05 6.9457e-06 1.18128e-05 0.000167318 5.29292e-05 0.000576821 4.47354e-05 2.5919e-06 5.65303e-06 9.79894e-05 0.000449896 1.40497e-05 5.20464e-06 0.000577216 3.08178e-06 0.000490696 0.000338179 8.99427e-06 0.000577641 7.76316e-05 4.17882e-06 7.06259e-05 4.04716e-06 4.22111e-06 0.000616335 0.000424481 2.87288e-05 1.87378e-05 5.59414e-05 4.20145e-05 4.46645e-06 0.000470156 0.000294932 1.51645e-05 1.62225e-05 3.3927e-05 0.000570342 0.000419233 5.49342e-06 0.00025986 1.0718e-05 0.000517501 0.000414908 5.23763e-06 3.4086e-06 0.000122201 0.00019756 5.71791e-06 0.000578518 2.48206e-05 5.56321e-06 3.46703e-05 0.000368949 1.62199e-05 0.000432934 0.000640043 0.00042988 0.000370915 9.0572e-06 0.000434976 5.16394e-05 0.000417537 0.000130909 5.3369e-06 8.50775e-05 4.18521e-06 4.20673e-05 2.75737e-05 0.000733335 0.000492122 0.000141075 0.000425044 1.21436e-05 8.51395e-05 0.000122049 8.25795e-05 1.13444e-05 0.000452161 0.000414003 3.13363e-05 8.22941e-06 0.000493181 0.000564357 2.47216e-05 0.000291866 0.000194544 2.93157e-06 0.000410375 1.19372e-05 0.0004138 0.000243265 7.79146e-06 9.54937e-05 5.00451e-05 7.48335e-06 0.000116037 6.85379e-06 0.000197876 0.000177967 0.000256188 0.000912292 2.31561e-05 0.000176609 6.07064e-05 8.47124e-06 6.63236e-05 3.38882e-05 0.000155664 5.07233e-05 2.80986e-05 1.20992e-05 1.54052e-05 1.03438e-05 0.000147925 9.16608e-06 5.98056e-05 8.47981e-06 0.00051454 8.89216e-06 7.63204e-05 2.41114e-05 8.47312e-05 2.28254e-05 4.05375e-06 0.000442599 9.18714e-06 6.69849e-06 0.000242227 4.81108e-05 1.15528e-05 0.000427147 0.000232555 0.000817037 0.000828037 0.000265738 1.02908e-05 7.37568e-05 7.77211e-05 3.84663e-05 6.13875e-05 3.28859e-05 2.52547e-05 0.000404684 0.000571201 9.9394e-06 4.28359e-06 0.000529367 5.20022e-05 0.000372036 4.07927e-05 0.00041003 5.01799e-06 0.000782673 4.95388e-06 1.01111e-05 9.73468e-05 1.10108e-05 5.58604e-05 0.000221041 0.000223527 6.31884e-06 4.48014e-06 0.000687848 0.000569157 1.29307e-05 5.72005e-06 0.000363183 0.000131933 0.000477714 1.34867e-05 0.000458691 0.000182124 0.000495938 0.000442828 0.000430006 0.000101975 0.000408626 2.42597e-05 0.000732264 0.000421251 5.777e-06 3.2304e-06 1.60497e-05 9.58721e-05 0.000100693 2.41189e-05 0.000573677 0.00104645 4.86875e-05 0.000105172 3.35826e-06 0.000190341 6.38409e-05 0.000172381 3.69924e-05 0.000113972 9.0142e-06 0.000550404 3.09305e-05 2.81543e-05 0.000810656 6.91445e-05 9.88697e-05 0.000541682 0.000124496 0.000304688 0.000523676 0.000440552 0.000407885 6.7617e-06 8.17023e-06 0.00042473 0.000777194 8.37408e-06 8.96003e-06 0.000543975 7.34943e-05 0.000905445 0.000578297 0.000373469 9.21803e-05 0.000201099 0.000101531 0.000128349 7.83267e-05 0.000229492 6.91313e-05 5.4963e-06 0.000408713 0.000281473 0.000267236 2.34587e-05 0.000219981 0.000666716 0.000226701 0.000108147 5.00995e-05 0.000195838 5.48931e-06 0.000216391 4.94032e-05 0.000430511 2.10113e-05 0.000149138 0.811734 3.33694e-06 1.39666e-05 0.000602639 1.84991e-05 0.000210148 3.64449e-05 1.97825e-05 0.000268629 0.000237255 0.000155891 0.000172938 0.000211635 0.000595625 6.6632e-06 1.239e-05 0.000163464 0.000120307 0.000406658 0.000106422 0.000622954 0.000139288 0.000217226 3.53486e-06 1.08446e-05 6.69371e-05 0.000228443 0.000960901 3.09287e-05 1.32766e-05 0.000605989 9.57937e-05 8.42276e-06 8.10954e-06 0.000556928 4.00724e-05 0.000107172 0.000182024 0.000118709 0.000466249 5.59084e-06 0.000162839 0.000110541 5.7292e-05 6.96948e-06 3.88378e-05 2.3085e-05 5.59371e-06 1.36695e-05 5.1196e-06 0.000122728 1.27743e-05 9.93213e-06 3.9411e-06 8.66362e-05 9.65717e-05 0.000156239 0.000882733 7.50575e-06 1.58544e-05 6.12996e-06 0.000185299 3.97147e-05 0.000864652 0.000507461 3.43767e-06 0.000242777 0.00040848 1.3607e-05 5.9823e-06 0.000603876 0.000123634 0.000367738 0.000125352 0.000153976 1.1375e-05 0.000423692 0.00024398 6.7741e-06 0.000107673 6.47733e-06 2.60573e-05 0.000126283 9.71905e-06 5.43868e-05 0.000411998 6.00493e-05 0.000165684 9.49945e-06 0.000183498 6.70946e-06 1.04192e-05 9.49554e-06 5.33021e-06 0.000220228 6.88191e-05 0.00040832 4.6955e-06 1.26043e-05 6.17026e-06 0.000212651 5.33363e-05 3.07952e-06 3.2558e-06 0.000174053 0.000406229 8.24721e-05 0.000505641 0.000696685 0.000198292 0.000303173 0.000380599 0.000271345 3.40766e-05 5.50812e-06 2.3641e-05 0.000849152 2.07161e-05 1.03144e-05 7.13139e-06 0.000174941 3.59743e-05 6.56927e-06 8.32205e-05 7.59723e-05 8.7932e-05 4.17601e-06 0.000117476 2.10329e-05 0.000201525 6.67842e-06 0.000113626 5.68382e-05 3.51537e-06 9.04772e-06 8.57616e-06 0.000116824 0.000326963 0.000215895 9.09008e-06 8.08158e-06 0.000156701 0.000192483 8.07057e-05 0.000551831 0.000122551 0.000610968 0.000164733 9.19582e-05 5.22799e-05 1.40703e-05 0.000408378 4.97511e-05 5.85796e-06 7.74101e-06 4.86904e-06 8.15591e-06 0.000201484 4.4707e-06 0.000514975 4.68818e-06 0.000377664 0.000161261 7.30542e-06 5.36057e-05 5.12414e-05 6.93737e-05 6.32014e-06 0.000351444 7.95226e-05 0.000230419 7.12209e-06 3.70745e-06 6.78801e-06 8.02235e-06 1.14651e-05 0.000619002 0.00105067 0.000460284 0.000569526 8.54836e-05 0.000625033 0.000855885 0.000243192 7.81327e-05 0.000220446 1.24242e-05 0.000160729 0.000148352 4.27298e-05 6.56988e-05 0.000150487 5.73315e-05 7.60386e-05 2.84174e-05 0.000123389 1.17871e-05 8.95294e-05 0.000434716 0.0001134 0.000194485 0.000427895 3.3503e-05 0.000271122 4.18863e-06 0.000441823 3.37644e-06 5.8887e-06 5.65251e-06 9.89217e-06 0.000181649 0.000127622 1.84093e-05 0.000214833 0.000192527 0.000126752 0.000756365 0.000121922 0.000491601 0.000445386 0.000145913 0.000170172 0.00082118 3.79034e-06 5.33096e-05 0.000135352 0.000181357 
0.000178483 5.07395e-05 6.28309e-05 0.00121779 9.33715e-05 0.000128291 0.000104405 2.6483e-05 0.000248288 0.000196544 6.99546e-05 1.16455e-05 1.40532e-05 0.000143564 0.000100692 0.000175421 4.2582e-05 8.87266e-05 6.80803e-05 0.000103879 0.000197611 0.000120376 0.000118896 0.000225383 0.000145774 0.000118626 9.08504e-05 6.68962e-06 0.000286924 0.000417484 4.35701e-05 1.67836e-05 0.000205155 1.40754e-05 1.32994e-05 5.43789e-06 0.000163005 0.00017529 0.000151268 0.000182708 9.47213e-05 5.43149e-06 8.055e-05 9.5203e-05 0.000147967 0.000160233 7.01442e-06 0.000196448 3.46879e-05 2.27602e-06 0.000126491 0.000105303 0.000208702 0.00017871 1.898e-05 1.12863e-05 8.85902e-05 0.000132165 3.00829e-05 0.00115474 3.87903e-06 0.000209804 0.000143026 4.54638e-05 1.43136e-05 9.52832e-05 0.000188074 0.000174808 3.6425e-05 1.20611e-05 9.28895e-05 0.000200708 9.78524e-05 0.000402379 0.000263261 3.21548e-05 0.000126316 0.00017488 0.000134936 5.4272e-05 1.94332e-05 0.000212613 0.000169094 3.5001e-05 0.000134329 9.2091e-05 0.000345598 8.38351e-05 0.000136396 0.000206865 3.44131e-06 0.000132654 9.96147e-05 0.000163269 0.000272819 4.27153e-05 4.67092e-06 0.000248741 0.000288496 0.000138664 1.52551e-05 4.11425e-05 2.89555e-05 4.86382e-05 0.000236056 0.000289842 0.000157447 1.56813e-05 9.87045e-05 7.59533e-06 2.44841e-05 0.000270501 0.00012156 8.73393e-05 5.58972e-06 0.00022115 0.000167836 4.08497e-05 1.51516e-05 3.22024e-06 9.01872e-05 7.89974e-05 0.000123754 0.00085476 7.6193e-05 9.46542e-05 0.000152068 4.71668e-05 1.49324e-05 2.78007e-06 0.000291521 0.000146522 3.54197e-05 0.000217161 9.53997e-06 8.80661e-05 0.000247235 3.32583e-05 9.38876e-06 5.49174e-05 0.000175257 6.80089e-05 0.000157987 4.19486e-06 9.27339e-05 5.25548e-05 0.000221878 9.39489e-05 9.30047e-05 0.000212149 3.34296e-05 0.000148838 0.000129726 0.000275676 6.26331e-06 0.000179374 0.000196494 6.80088e-06 6.99931e-05 9.22086e-05 5.31271e-06 2.90114e-05 6.01622e-05 0.000152231 0.000237249 9.00243e-05 1.04064e-05 0.00011102 0.000314311 3.7008e-05 7.76522e-05 0.000373482 5.061e-05 0.000147515 0.000189425 0.000163292 7.59418e-05 0.000176338 0.000343183 8.81034e-06 0.000276868 7.98447e-05 0.000155912 0.000100541 0.000180542 0.000199209 4.81103e-05 2.63259e-05 0.000137624 0.000367287 3.50161e-05 0.352069 0.000166454 0.000503314 1.43163e-05 8.52988e-05 9.14221e-05 9.17597e-05 0.00020006 7.76244e-05 0.000505553 3.45486e-05 0.000126435 0.000260849 5.91978e-05 8.40799e-05 6.90286e-06 4.06146e-05 0.000122252 9.81934e-05 0.00016257 0.000186899 0.000244301 8.72229e-05 0.00014619 9.442e-06 0.000168915 2.54303e-05 1.47679e-05 0.000233079 6.7767e-05 6.11753e-06 0.00016688 0.000179729 5.34012e-05 7.55502e-05 0.000125896 9.46388e-05 0.000388703 9.19204e-05 0.000348102 0.000114025 9.32062e-05 0.000127122 6.6565e-06 4.28406e-05 0.000258938 5.56991e-06 0.000242934 1.17752e-05 9.89193e-05 9.30962e-06 0.000153958 0.000201282 0.000228379 9.28412e-06 0.000165567 0.000286611 9.34101e-05 7.90763e-06 0.000194065 0.000161415 3.59241e-05 0.000122939 4.57429e-05 5.01555e-06 0.000241646 0.000388893 0.000186987 1.04903e-05 0.000209502 3.98553e-05 0.000438489 0.000146458 0.000154677 1.4037e-05 4.46912e-06 0.000122982 0.000113672 0.000181835 0.000179319 0.000167432 2.70558e-05 8.23607e-05 6.47229e-05 1.55817e-05 0.000106316 1.0146e-05 0.000226865 2.54174e-06 6.12424e-06 0.000207476 0.000120172 8.6792e-05 3.78528e-05 4.89913e-06 6.61609e-05 0.000207934 0.000105505 0.00045423 0.000230194 9.37404e-05 6.80393e-06 0.000155316 0.00015021 5.67945e-06 3.9338e-05 0.000186659 6.98956e-05 0.000141079 8.99122e-06 0.00012081 9.15884e-05 6.34799e-05 0.000128876 5.11836e-05 1.82337e-05 0.000383879 0.000189119 0.000327945 4.35134e-05 0.000281324 0.000150713 0.000241923 0.000120038 9.88019e-05 0.000204042 4.71949e-05 0.000115121 0.000131753 5.7108e-05 0.000106205 5.325e-05 0.000262757 0.000178182 0.000172281 0.000139699 9.91405e-06 0.000134923 1.22255e-05 2.78113e-05 0.000368799 1.8205e-05 4.50507e-06 0.000224289 4.12374e-05 4.65587e-06 0.0001185 8.28787e-05 9.34731e-05 0.000161924 4.93469e-05 6.90713e-06 0.000114933 0.000207232 3.21049e-05 0.000188158 9.25116e-05 9.35078e-05 9.24662e-05 0.000163836 0.000252238 9.69884e-06 4.2045e-06 8.12019e-05 5.87172e-05 0.000199379 0.00012538 9.92102e-06 2.06664e-05 9.48068e-05 0.00011058 8.1661e-06 0.000180134 0.000171748 7.10208e-06 0.000120004 0.000127536 0.000155415 0.000216161 7.23091e-05 5.17199e-05 2.18681e-05 0.000420117 0.000102516 9.09332e-05 8.32831e-05 0.000130772 2.91504e-05 3.6478e-06 0.00014013 9.46323e-05 0.00012995 0.000179085 0.000155034 9.19244e-05 9.59077e-05 5.08831e-05 7.23763e-05 0.00034431 7.86215e-06 5.73683e-06 0.000180574 5.12884e-06 0.000141799 0.000186644 2.74369e-05 0.000235672 9.21954e-05 0.00016733 9.85734e-05 9.89968e-05 0.000397471 5.05577e-05 0.000103607 0.000176929 3.79781e-06 4.92826e-06 0.000374223 5.01137e-05 0.000118713 0.000304007 9.14475e-05 0.000112102 0.000179255 0.000144382 0.000251235 9.39753e-05 8.87255e-05 0.0002535 0.000152408 9.23839e-05 9.5681e-05 3.23321e-05 9.19039e-06 9.62116e-05 1.83187e-05 0.000326095 8.8998e-05 0.000441326 3.32476e-05 7.25443e-06 2.11612e-05 0.000241307 2.11174e-05 0.000170217 3.47058e-06 2.17941e-06 3.23637e-05 0.000165102 0.000437222 9.08738e-05 5.77694e-06 0.000194256 3.78803e-05 0.000195736 0.000463095 3.4361e-06 0.000225784 4.257e-05 0.000329804 0.000115997 2.7557e-06 0.000189401 0.000440923 0.000126182 9.72867e-05 0.000106683 0.000169691 0.000592494 0.000938603 0.0001268 0.000435525 9.33967e-06 6.26633e-05 0.000178798 4.27319e-06 0.00021575 5.13825e-05 0.000106714 1.93093e-05 0.000105408 0.00021921 0.000180597 0.00036865 9.30125e-06 2.50298e-05 7.50939e-05 0.000256651 0.000236006 0.00022133 5.61825e-05 5.39185e-05 0.000154057 0.000143332 7.83328e-05 0.000249504 6.00171e-05 5.85694e-06 0.000233727 0.000263348 0.000161 1.14638e-05 0.000126433 0.000180999 0.000527097 0.00037086 0.000190675 0.000429194 0.000161542 4.19489e-05 0.000221591 9.41026e-05 5.00215e-05 0.000441874 8.76941e-05 0.000401914 0.000191655 2.86401e-05 4.26356e-05 8.72234e-05 7.8015e-05 0.000117057 0.000209946 7.67131e-05 9.34384e-05 8.21135e-06 7.5507e-05 6.83683e-05 6.56012e-06 0.000148267 0.000238928 0.000233916 0.000232929 9.11692e-05 3.34293e-05 6.0129e-05 9.78094e-06 0.000398221 3.7142e-05 0.000180409 0.000648238 8.93532e-06 2.02522e-05 0.000144155 3.81427e-05 0.000140968 4.38137e-05 0.000141089 2.9256e-05 0.000322115 2.78969e-05 0.000102187 3.01974e-05 1.06401e-05 0.000146838 4.71775e-06 4.26378e-05 9.51582e-05 9.6468e-05 6.59602e-05 3.3911e-06 5.4437e-06 3.46698e-05 0.000204744 0.000133774 0.000889207 0.000153379 0.000152044 0.000269244 4.19239e-06 0.000251707 0.000125001 4.93347e-05 0.00011128 8.35123e-05 2.30098e-05 0.000114576 5.43163e-05 7.85e-05 0.00032489 4.69515e-06 0.000162266 6.47696e-05 0.000129336 0.000190394 9.74642e-05 1.95485e-05 6.59738e-06 9.23054e-05 0.00020969 7.59436e-06 0.000178155 7.23989e-06 0.000260672 8.81271e-05 1.23333e-05 0.000173586 1.24695e-05 0.000112921 9.29778e-05 2.02225e-05 0.000227751 7.13844e-05 2.85922e-05 0.000678536 0.000146089 0.000132738 0.000258395 0.000168692 8.45181e-05 7.30974e-06 0.000126567 9.64299e-05 9.37868e-05 3.557e-05 0.000168529 0.000170154 0.000176932 0.00014105 8.79043e-06 0.000101739 6.59165e-06 0.000184883 4.45309e-05 6.63753e-06 1.84897e-05 4.6703e-05 0.000281228 0.000157777 0.000182931 0.000103297 0.000103607 0.00018632 3.22185e-05 1.17036e-05 0.000113685 0.000129144 2.75666e-05 0.000490203 2.72109e-05 5.64904e-05 0.000159265 0.000187686 3.78482e-05 8.39719e-05 6.7684e-05 0.000126644 0.000283094 0.000108633 0.000114191 0.000211644 3.9171e-05 0.000257677 9.81361e-05 6.73997e-06 4.90981e-05 0.000146205 7.67098e-06 0.000123577 6.11318e-06 0.000113945 3.19386e-05 0.000159445 0.00028415 9.30848e-05 0.000409127 3.59991e-05 0.000134481 0.00016488 0.000154055 4.56792e-06 0.000980773 0.000131858 0.000125597 4.82282e-05 0.000265044 9.26872e-05 9.15612e-06 9.57487e-05 4.94479e-05 0.00014711 0.000137117 1.06932e-05 0.000113741 0.000157338 0.000261591 0.000364909 1.27443e-05 3.79687e-06 0.000177006 0.000198457 5.59731e-06 8.88048e-05 2.25126e-05 6.31722e-05 0.000250626 0.000122547 0.000224131 0.000189723 0.000148599 0.000616744 2.91592e-05 0.000673089 0.00010911 8.05368e-05 7.95858e-05 0.000131608 8.85399e-05 0.000103011 0.000234202 4.65388e-06 0.000109048 0.000122762 7.80058e-05 9.28148e-05 0.000206868 0.000133531 0.000174683 9.45197e-05 2.6214e-05 0.000223459 9.34807e-05 6.18283e-06 0.000199116 3.48908e-05 0.00019939 4.7585e-05 1.27439e-05 5.25127e-05 0.000160956 0.000237515 6.21156e-05 9.39541e-05 1.95788e-05 0.0001172 6.03039e-05 0.000124936 6.27412e-05 0.000146937 5.48262e-05 0.00013116 0.000132156 0.000156582 0.000538153 0.000730508 0.000156183 3.16883e-06 1.28023e-05 0.00014525 0.000346134 0.00010883 0.000183916 0.000136093 0.000144863 0.000140092 0.000175475 0.000996095 0.000230608 3.00448e-05 0.000175 2.30435e-05 1.2485e-05 9.40989e-05 6.13638e-05 6.08332e-05 8.73108e-06 0.000150526 0.000120036 7.48815e-06 4.889e-06 0.34383 5.44159e-05 0.172825 0.000181751 7.25373e-05 0.000133952 9.47758e-05 0.000575557 2.07452e-05 7.63956e-05 0.00013556 0.000103509 0.000248353 0.000123056 6.97878e-05 1.19794e-05 9.18805e-05 9.89943e-05 9.09877e-05 0.000190829 5.54898e-05 1.67501e-05 0.000157221 0.000152311 9.35195e-06 4.1127e-05 0.000144286 0.000277314 0.00011735 0.000153911 7.91078e-05 0.000193633 0.000134247 0.000554169 0.000162458 0.00012784 7.04566e-05 4.30209e-05 0.000179525 0.000198097 3.7926e-05 0.000267231 7.87499e-05 3.44154e-05 6.90229e-06 0.000233048 2.57654e-05 4.72976e-05 4.15856e-06 0.000131984 0.000257217 0.000496821 5.34078e-06 0.000258699 9.16739e-05 5.21791e-05 6.98348e-06 3.09584e-05 0.000188385 3.68357e-06 2.01435e-05 0.000106007 0.000200415 0.000115873 6.34938e-05 0.00029021 0.000143142 1.338e-05 2.7106e-05 9.80534e-05 0.000102667 9.9148e-05 1.04536e-05 0.000319723 1.35952e-05 0.00023306 2.31631e-05 3.08898e-05 0.000173613 8.18574e-05 0.000331455 8.90292e-06 0.000100904 0.000303895 0.000160285 0.000152025 7.94712e-05 2.2807e-05 6.75232e-06 0.000115098 7.67601e-06 1.58005e-05 0.000144502 0.000193507 3.33798e-05 1.41697e-05 0.000139506 8.13036e-06 0.000213015 0.000274673 0.000138073 0.000126929 6.24136e-05 9.81893e-05 4.99243e-05 3.31227e-05 0.000204005 0.000126918 0.000263064 0.00017838 4.57233e-05 0.000113328 0.000182665 4.29042e-06 3.36684e-06 2.22631e-06 0.000392052 6.00909e-05 1.51348e-05 9.7391e-05 0.000219278 0.000242465 0.000131054 5.39307e-06 4.12192e-05 0.000321447 1.24501e-05 0.000333436 0.000233666 9.64178e-05 0.000191438 0.000352164 0.000343968 1.46295e-05 0.000126903 0.000124378 5.4596e-06 0.000135171 5.2749e-05 3.73068e-06 5.50872e-05 0.000259075 0.000138237 0.000187806 0.000178242 6.57846e-06 9.2104e-05 0.000168153 9.30379e-05 0.000487761 8.87505e-05 0.000295604 0.000166738 5.19524e-06 0.00020915 3.82727e-05 7.81909e-05 4.48744e-05 5.44283e-05 0.000120988 8.84818e-05 1.45387e-05 0.000329299 3.30921e-06 0.000208085 0.000125097 0.000106317 2.89852e-05 9.62144e-05 0.000197177 0.000103839 8.46742e-05 0.000126854 0.000182861 7.41547e-05 4.87836e-06 6.69352e-06 0.000319508 0.000114602 8.96215e-06 0.0001254 8.98543e-05 0.000103168 9.48204e-05 4.20411e-06 3.67326e-06 9.30653e-05 5.29204e-05 0.000126747 0.000664412 0.000106369 0.000172794 6.33537e-05 0.000159591 0.000112446 7.76841e-05 0.00013103 0.000151942 0.000183363 0.000247167 4.7077e-05 0.000138949 6.76528e-05 0.0001264 0.000181756 0.000218653 0.00015292 5.37328e-06 8.7798e-05 0.000222595 0.000199623 7.53161e-06 1.46789e-05 0.000299522 0.000135012 2.61627e-06 1.00097e-05 0.000114123 0.000195906 6.50404e-05 0.000229984 0.000204671 0.000198742 9.48851e-06 0.000148597 0.000250832 3.53547e-06 2.7706e-05 0.000256048 5.96648e-05 0.000219801 6.16605e-05 5.98791e-05 0.000229941 0.000217932 0.00019251 5.56442e-06 9.85944e-06 8.33188e-05 
0.000170229 0.000255405 0.00126921 6.21759e-05 0.000793168 7.32259e-06 6.86153e-06 0.00023086 0.00107258 9.92666e-06 1.98672e-05 2.34075e-05 5.13579e-06 0.000280525 1.89426e-05 7.45134e-05 7.82029e-06 1.58777e-05 0.000131274 7.77512e-06 0.00205985 2.31439e-05 0.000573559 2.93141e-05 0.000168285 0.000521612 3.88559e-05 4.1636e-05 1.2855e-05 3.89549e-05 7.8728e-05 0.000447764 2.39031e-05 9.72693e-06 7.34138e-05 6.77781e-06 0.000130493 0.000157811 2.56953e-05 5.42161e-05 6.63379e-05 0.000410928 2.73285e-05 6.86851e-05 0.000101788 7.99869e-06 0.000804564 0.00011555 0.000177369 2.16665e-06 1.2207e-05 0.000328613 0.000250795 0.000157003 0.000132265 0.000632121 0.000254975 0.000464506 0.000602323 6.95438e-06 1.04032e-05 0.00138012 0.00012685 5.62877e-05 9.57937e-06 5.90976e-06 0.000114481 6.43286e-05 0.000230785 9.56414e-06 1.75464e-05 0.000409464 0.000129325 0.000218989 6.93314e-06 0.000433423 0.000813369 2.07001e-05 0.000155502 7.7027e-06 1.22866e-05 9.44482e-06 3.41499e-05 0.00027556 1.26383e-05 0.000131148 0.000207236 7.0142e-06 7.09039e-05 0.000130953 3.49265e-06 3.36779e-05 7.2396e-05 0.00043314 6.76064e-05 0.000279053 6.66769e-06 7.00038e-05 0.000258694 8.10757e-05 6.80907e-06 1.15482e-05 0.000802386 0.000405078 8.6862e-05 0.000101077 2.68945e-05 2.39488e-05 0.000806634 4.85199e-06 6.82532e-05 8.9056e-05 6.10022e-06 0.000531746 3.69778e-06 0.000353625 0.787302 0.000483546 7.56155e-05 0.00039759 1.75655e-05 0.000102078 7.23788e-06 7.35944e-06 0.000172034 1.23205e-05 1.44104e-05 0.000103136 5.63617e-05 0.000157328 1.24695e-05 9.21423e-05 0.000619093 0.000324085 3.96755e-06 5.29757e-06 0.000737059 1.14061e-05 3.1125e-05 0.000411865 0.000101947 6.74229e-06 6.53962e-05 9.56497e-06 0.000234871 2.18994e-05 3.70799e-06 1.0729e-05 0.000799398 6.96871e-06 9.12626e-06 0.000120495 0.000435654 0.000468288 1.92439e-05 0.000924873 8.42017e-06 8.98834e-06 8.64709e-05 3.84459e-06 0.000127207 2.94029e-05 0.000249501 0.000122089 0.00053367 8.86677e-06 0.000953957 0.000550088 0.000398146 0.000124388 1.74182e-05 7.79391e-05 6.06122e-06 1.12751e-05 0.000132396 1.11492e-05 0.000975283 2.19075e-05 0.000248903 7.16836e-06 1.16045e-05 0.00025896 0.000477518 0.000400117 5.15257e-06 5.79764e-06 2.48484e-05 0.000718865 7.5429e-06 5.60996e-06 8.11367e-06 0.000946591 0.000544337 1.89938e-05 0.000399627 2.41841e-05 0.000804355 1.03644e-05 0.00055525 0.00012791 0.000464206 0.000401038 6.14679e-06 0.00019419 8.14946e-06 0.000464061 7.06128e-06 1.72337e-05 9.69797e-06 4.13038e-06 0.000398147 0.000400712 0.000548981 3.45602e-05 2.73559e-05 1.91572e-05 1.08436e-05 0.000163103 4.19561e-05 0.00033495 0.000175096 5.76888e-06 0.000669412 8.84094e-05 7.04636e-06 1.30632e-05 6.48869e-06 3.51589e-05 9.7649e-05 3.62929e-06 0.000277338 1.72078e-05 8.90419e-06 1.09746e-05 9.16917e-06 0.000400468 2.30774e-05 9.84411e-05 0.000719131 4.68779e-06 0.00110021 6.75536e-06 0.000608163 0.000135528 0.000166042 0.000397022 0.000301489 8.07652e-06 2.49442e-05 1.17163e-05 0.000276334 0.000762801 1.85324e-05 0.000302522 0.000403025 3.40006e-05 7.96743e-05 1.03295e-05 6.89354e-06 6.34725e-06 0.00146443 0.000878534 1.41988e-05 0.000611226 6.80586e-06 0.000113684 0.000509052 7.24396e-06 1.37609e-05 0.00046873 0.000458725 0.000804565 0.000222404 5.82579e-06 0.000168862 9.43552e-06 1.84248e-05 1.29004e-05 3.0889e-06 0.000451843 4.99641e-06 5.06356e-06 0.000346945 0.000398279 0.000431325 0.000100604 6.35499e-05 0.000290546 0.000465742 1.38959e-05 0.000341099 6.44425e-06 0.000397597 8.75636e-06 0.000421034 4.94741e-06 0.000820571 7.35977e-06 0.000395362 0.000247632 5.25885e-05 6.19922e-05 9.71835e-05 1.23113e-05 2.09868e-05 0.000415116 0.000671568 7.98593e-06 0.000183031 1.53677e-05 1.00467e-05 4.78791e-06 3.82769e-05 0.000118525 1.71398e-05 9.37281e-05 0.000377996 8.51316e-06 0.000407642 0.000724231 0.000222059 1.14587e-05 0.000529898 0.000598686 0.000411757 5.95792e-06 0.000422328 0.00013216 0.000855618 0.000129762 1.31427e-05 0.000170635 0.000598034 1.65805e-05 0.000446643 0.000227424 1.0386e-05 0.000535689 9.68259e-06 0.000270672 3.20745e-05 0.000276107 2.53796e-05 1.1469e-05 7.35604e-06 7.58267e-06 1.31281e-05 1.06904e-05 2.92866e-05 3.3885e-06 0.000232593 0.000444887 0.00011732 3.22398e-06 3.93088e-05 1.58302e-05 8.94084e-06 0.000441027 7.3519e-06 0.000268531 4.26499e-06 2.42421e-05 0.000227131 9.62968e-06 0.000116283 8.60307e-06 0.00111655 0.000412514 0.000478102 0.000427153 1.34589e-05 6.03538e-06 3.62066e-06 0.00085668 0.00010206 4.50964e-06 2.45461e-05 0.000214711 0.000485301 4.57059e-06 0.000635032 9.38416e-05 0.000239126 2.57356e-05 1.67878e-05 0.000805135 3.84767e-06 0.000224141 0.000216512 7.78312e-05 4.43146e-06 8.52024e-06 0.00016821 6.74938e-06 0.000166955 4.90562e-06 7.16278e-05 0.000407417 1.25811e-05 3.04622e-05 3.40329e-05 0.000219381 0.000411655 0.000424079 1.52633e-05 6.8367e-06 3.09735e-06 1.02318e-05 0.000540878 9.54031e-06 0.000297898 0.000249775 2.49336e-06 1.1077e-05 3.7969e-05 3.9314e-06 7.97506e-05 3.70802e-06 3.90934e-06 1.60605e-05 8.90886e-05 0.000411342 7.0791e-05 0.000565964 0.000126397 1.47834e-05 0.000800521 0.00083169 5.33948e-06 1.95058e-05 1.66512e-05 5.01884e-06 0.000377489 0.000406123 2.22822e-05 3.14899e-05 0.000403321 7.08567e-06 0.000432195 8.46118e-06 1.10041e-05 0.000169594 0.000112751 0.000296129 0.000536578 0.000401713 2.16142e-05 0.000463904 0.000407419 7.91416e-05 1.66966e-05 4.37596e-06 1.21977e-05 4.6612e-05 5.41965e-06 4.24511e-05 4.33909e-06 6.74193e-06 6.05202e-05 0.000371581 0.000470606 5.56964e-06 6.12582e-06 0.00107901 0.000112743 0.000399812 4.44454e-06 0.00046513 2.21453e-05 0.00092615 6.55456e-06 0.000160626 3.12288e-05 6.03187e-05 5.32609e-06 6.1713e-06 1.33238e-05 3.95206e-05 0.000223581 0.000133685 0.000155414 0.000435846 0.000605897 0.000226768 0.000182293 0.00041128 0.000393279 0.000199944 0.000554674 0.000111258 0.000154667 0.000182402 0.00124503 0.000403879 4.68065e-05 0.000118399 0.00042927 2.4337e-05 0.000571806 7.31382e-06 1.33703e-05 1.76126e-05 0.000400152 0.00017056 7.68901e-05 0.000345201 0.00111071 1.29151e-05 1.17991e-05 1.56312e-05 0.0002181 0.000110344 8.8131e-05 5.10262e-06 1.0451e-05 7.98135e-05 4.55688e-06 0.000580278 5.48818e-06 3.36563e-06 3.89056e-05 0.000182164 0.000111009 0.000526885 9.12629e-06 1.37983e-05 0.00015108 0.000331199 5.77472e-06 0.000320945 8.72775e-06 8.8531e-06 0.00063902 5.57132e-06 3.01609e-05 0.000459592 4.19692e-06 6.31412e-06 1.20703e-05 0.000487733 1.33741e-05 7.47789e-05 0.000254606 5.76346e-06 0.000551332 5.63016e-05 3.21434e-06 1.20535e-05 8.83857e-05 5.0434e-06 9.18156e-05 4.56905e-06 4.10466e-06 0.000449566 1.21418e-05 0.000184061 2.67435e-05 1.04529e-05 0.000301537 0.000465561 0.000154896 1.73072e-05 4.7471e-06 0.000128952 5.89645e-06 0.000491766 0.00122298 8.17844e-06 0.000127018 6.5649e-06 0.000130409 1.33709e-05 2.15033e-05 8.33806e-06 0.000108932 0.000328046 2.01653e-05 1.84563e-05 1.73879e-05 9.97858e-06 0.000949606 0.000118109 7.8906e-05 1.03166e-05 0.000622586 2.30842e-05 0.000253225 0.000678791 0.000229745 6.36357e-05 0.000316512 0.000167158 0.000187394 2.21364e-05 0.000102655 1.26081e-05 0.000553237 0.000418458 9.35792e-05 0.000173322 0.00063374 6.70117e-06 0.000703519 0.000270706 1.14586e-05 8.74185e-06 8.75776e-05 3.00334e-05 0.000890322 0.000403005 0.000151915 0.00022985 6.4854e-05 0.000153492 1.03129e-05 4.73835e-06 4.25662e-05 4.57548e-06 0.00026536 0.000345956 2.06045e-05 0.000213294 8.70105e-06 1.03543e-05 0.000373003 1.37241e-05 3.31848e-05 0.000228764 0.000442919 9.15586e-05 0.000809074 3.37454e-05 0.000408969 2.64273e-05 0.000122312 0.000287831 8.38412e-06 0.000174486 0.000293839 0.000853172 7.59619e-06 3.79475e-05 3.90982e-05 3.73002e-05 9.86311e-06 9.78679e-05 1.08688e-05 3.59475e-05 0.000165188 0.000179167 7.26604e-06 1.18503e-05 9.40837e-06 5.4505e-05 0.000277688 7.78852e-06 1.6388e-05 0.000102818 9.45213e-06 0.000415571 2.57161e-05 2.10969e-05 2.9164e-05 5.44448e-06 1.01824e-05 0.000102323 0.000192809 8.79835e-06 0.000125006 0.00112288 6.33368e-06 2.51008e-05 0.000761333 1.22035e-05 5.45068e-06 2.89488e-05 8.62794e-06 6.48785e-05 5.10707e-06 1.97128e-05 1.8564e-05 3.26486e-05 3.61699e-06 0.000405994 6.3047e-05 7.50047e-06 0.000108089 8.47961e-06 0.000100053 4.50164e-06 8.78122e-06 0.000450361 0.000104113 2.60822e-05 7.05551e-06 7.52126e-06 2.09359e-05 0.00108416 0.000691959 9.80106e-06 0.000158294 0.000204118 0.000108195 0.000118641 4.03737e-05 1.08974e-05 0.00134402 7.57282e-05 0.000412045 5.54261e-06 3.47296e-06 0.000102269 7.23121e-05 0.000122646 0.000591626 0.000300281 8.03854e-06 0.000615908 0.000199552 0.000405514 0.0004658 1.55993e-05 0.00102061 1.3847e-05 1.04174e-05 4.35802e-06 0.000417827 0.000466486 9.04605e-06 2.17977e-05 2.27609e-05 0.000442567 0.000655046 6.60728e-05 0.000589753 0.000428279 4.10781e-05 1.01181e-05 1.27217e-05 2.13951e-05 0.000684693 0.000665694 0.000114229 6.30818e-06 0.000423109 3.40731e-05 0.000139199 0.000215814 6.11083e-06 6.30436e-06 0.000516847 0.000118431 0.000144292 0.000545986 0.000110064 5.60219e-05 2.82262e-05 0.000488809 5.5844e-05 1.65424e-05 0.000100836 0.000891709 1.4083e-05 0.000481925 7.67585e-06 3.24933e-05 6.48579e-05 5.58272e-06 0.000515784 0.000484177 0.000472502 0.000134896 0.000190483 0.0127482 2.36465e-05 0.000610567 0.000218715 0.000408513 1.48967e-05 0.000322462 0.000215065 0.000411136 4.81329e-05 4.23447e-05 0.000425503 0.000260356 1.91016e-05 2.1121e-05 9.59294e-06 0.000480013 0.00139023 5.44057e-05 0.000358736 0.000126851 2.09378e-05 0.000219341 8.30888e-06 1.13463e-05 1.21203e-05 4.72201e-05 1.06414e-05 0.000232103 0.000405152 0.000222287 0.000197377 2.92751e-06 0.000403503 0.00041286 0.000451031 0.000135097 1.77442e-05 0.000151908 1.17925e-05 3.93292e-06 6.01465e-05 0.000113306 6.30937e-06 4.54866e-06 6.1111e-06 0.000406043 0.000797593 0.00107257 4.87508e-06 0.000158979 0.00106438 5.74368e-06 0.000254825 0.000245209 0.000113668 0.000120152 0.00026769 0.000114283 3.04468e-05 6.47942e-06 0.000122978 0.000305643 0.00149442 1.53743e-05 7.94512e-06 0.0001791 1.32454e-05 0.000802289 5.01811e-06 0.000453135 0.00057095 1.94138e-05 0.00046721 0.000295287 0.000120144 0.000105362 0.00105245 0.000405728 0.000438075 4.61235e-06 0.000420852 0.000453996 5.70514e-05 6.75412e-06 9.42932e-06 7.72774e-05 0.00012423 1.66595e-05 0.000874656 0.000412081 0.00104213 0.000116102 0.00039874 3.82124e-06 0.000461783 9.72181e-06 5.41531e-06 4.68564e-05 0.000941649 0.000412101 5.07789e-06 3.1448e-06 2.91813e-06 0.000139771 9.70487e-05 6.10584e-06 0.00013847 1.42712e-05 0.00111066 4.98016e-06 0.000279665 2.85367e-05 0.000460041 0.000403842 3.37694e-06 0.000453705 0.000421708 4.38271e-05 6.43906e-06 0.000539379 4.38899e-06 0.000594797 1.75053e-05 3.33006e-06 0.000415383 6.3655e-06 1.33187e-05 7.08335e-06 0.000584869 7.30335e-06 4.00899e-05 1.50162e-05 0.00040193 0.000398153 3.96757e-05 5.97266e-06 2.25358e-05 9.82908e-05 1.51772e-05 2.46898e-05 1.64976e-05 9.68849e-06 0.000265588 8.86646e-06 0.000417076 9.0499e-06 0.000367476 0.000115994 0.00079758 0.000605489 9.82853e-06 0.000395285 1.1808e-05 0.000277484 0.000419653 0.000410131 2.23517e-05 3.53485e-06 3.32607e-05 1.59228e-05 6.67037e-05 0.000257791 4.23419e-06 7.27788e-06 0.000641579 3.61399e-05 3.23267e-06 0.00048576 0.00047144 8.54397e-06 0.000456665 3.89151e-06 4.2658e-06 9.57458e-05 4.99259e-06 1.35287e-05 1.78721e-05 1.36814e-05 2.44666e-05 0.000127074 0.000162079 8.07745e-05 7.01576e-06 0.000220481 0.000152591 8.80129e-05 0.000110778 2.75085e-05 6.13744e-06 0.000165143 1.11389e-05 0.000943698 6.21835e-05 0.000409326 4.16577e-06 1.21438e-05 0.000297903 3.61494e-05 0.000802318 4.11044e-05 6.21138e-05 0.000337054 2.96615e-06 5.07813e-06 0.000240034 1.26629e-05 1.70554e-05 5.09424e-06 3.79658e-05 2.24072e-05 0.000150498 0.000107977 0.000872601 3.2564e-06 0.000126951 0.000223564 0.000170592 1.24035e-05 0.000680241 1.33429e-05 0.000250845 4.3161e-05 4.42484e-06 3.86824e-06 0.000296963 0.000216941 
0.000284252 1.04515e-05 0.00106049 0.000370091 0.00036228 4.67296e-06 0.000444221 0.000138745 0.00167589 3.66538e-05 4.17732e-05 1.37902e-05 2.34191e-05 0.000326471 2.04185e-05 8.99301e-06 4.71363e-05 0.00047631 0.000115522 6.55316e-06 0.00135576 0.000177724 0.000133351 3.22068e-05 4.92507e-06 7.58177e-05 3.53062e-05 3.75535e-06 1.31536e-05 4.1088e-05 0.000105098 0.000679871 0.000139669 1.42479e-05 0.000151959 0.000116546 0.0003434 9.61322e-06 5.44954e-06 4.27231e-05 4.83501e-06 0.000621654 2.39917e-05 2.63948e-05 6.17745e-06 2.79887e-05 0.000809884 0.000356492 2.43132e-05 3.13048e-06 2.57105e-05 7.38519e-05 1.63809e-05 0.000149453 0.000143937 0.000722003 8.72372e-06 0.000173648 0.000190987 3.88073e-05 8.571e-06 0.000854118 0.000240566 0.000154102 6.25038e-05 7.99701e-06 8.74739e-05 1.05848e-05 9.00253e-05 3.3538e-05 5.22861e-06 0.000409616 1.01944e-05 1.34001e-05 0.000215319 0.000728163 0.000814796 3.43867e-05 3.74057e-05 4.68754e-05 1.21862e-05 5.92203e-05 8.4753e-06 1.79523e-05 1.16477e-05 1.17677e-05 0.00013106 8.28864e-06 9.62392e-05 7.57576e-06 5.23924e-06 0.000188443 5.18577e-05 0.000407597 7.14963e-05 0.000197119 7.17804e-06 0.000207213 0.000122809 4.96003e-05 2.7841e-05 1.18508e-05 0.00100986 0.000484727 8.23181e-05 9.32635e-05 0.00012024 1.50863e-05 0.0011269 6.22004e-06 1.00478e-05 0.000235518 6.3225e-06 0.000413236 8.14102e-06 5.67334e-05 0.799506 0.000418886 8.84136e-06 0.000407571 5.65922e-05 0.000127303 0.000240263 3.25758e-05 0.000394335 7.38134e-06 1.93451e-05 1.65614e-05 9.2598e-05 0.000191015 5.39808e-06 8.21898e-05 0.000411797 9.78003e-05 2.739e-05 1.09715e-05 0.000552968 3.20409e-06 1.72676e-05 0.000907685 2.42482e-05 4.30592e-06 0.000181611 1.21849e-05 0.00010917 1.52653e-05 0.000120741 0.000102035 0.000811869 9.93601e-06 1.43539e-05 0.000111605 1.35261e-05 0.000659388 1.87269e-05 0.000865811 0.00044326 1.36759e-05 0.000126139 2.99032e-06 6.64704e-06 2.73046e-05 0.000119488 0.000119176 0.000783714 2.06282e-05 0.000992152 0.000470516 8.41426e-06 1.47067e-05 0.00032711 8.41032e-06 5.94828e-06 2.16029e-05 2.71974e-05 8.65111e-06 0.000424114 4.13438e-05 1.9415e-05 6.86284e-06 0.000127739 0.000472941 0.000414419 0.000407281 0.000156721 2.54575e-06 0.000151246 0.000637019 9.72983e-06 2.12341e-05 5.34299e-06 0.0004447 0.000590535 2.34813e-05 0.000408017 3.54611e-05 0.000804504 7.60758e-06 0.000733071 0.000248411 8.06376e-05 0.000834824 6.55426e-05 4.97899e-05 1.91957e-05 0.000547169 5.68086e-06 2.62958e-05 8.75663e-06 1.54245e-05 0.000415689 0.000856415 0.000229934 9.07302e-06 2.25719e-05 1.90489e-05 0.000158426 0.000761661 7.25507e-06 0.000173485 0.000365177 9.80041e-06 0.000477855 0.000113692 8.79154e-06 2.27573e-05 0.000176915 4.06767e-06 1.172e-05 7.91376e-06 0.000831062 1.96153e-05 8.27587e-06 6.47737e-05 9.26135e-06 0.000631438 1.74309e-05 2.20569e-05 0.000190692 1.3768e-05 0.00027784 9.28439e-06 0.000446684 0.000162926 7.79543e-05 0.000468858 0.000123801 1.57894e-05 7.18781e-05 2.99034e-05 0.000195737 0.000420557 0.000630676 0.000233161 0.000411607 7.46138e-06 4.4219e-06 1.72067e-05 1.23758e-05 6.90204e-06 0.000436512 0.000991544 2.50427e-05 0.000648268 0.000189795 1.29083e-05 0.000413296 8.37413e-06 0.000249004 0.000437326 0.000468992 0.000893779 0.0003825 9.35441e-05 1.10026e-05 1.13461e-05 1.48128e-05 1.50404e-05 1.3067e-05 0.000409566 4.75689e-06 6.38255e-06 2.61587e-05 0.000425252 0.000684504 6.51623e-05 9.66934e-05 0.000207937 0.00026781 1.42343e-05 0.000233016 0.000330486 0.000403925 0.000280293 0.000534524 5.5543e-06 0.00111746 2.4253e-05 0.000167604 0.000145368 0.000142087 4.34907e-05 6.77238e-05 9.28772e-06 6.52215e-06 0.00041265 0.000742342 1.80037e-05 0.0003202 7.78242e-05 1.04871e-05 3.71118e-05 1.17771e-05 2.95107e-05 0.000122606 8.0912e-05 0.000272106 0.000139802 0.000406072 0.00038169 0.000233314 2.31773e-05 0.000416553 0.000838501 0.000406984 0.000323992 0.000617659 9.82888e-06 0.000921758 0.000145397 6.68325e-06 0.000461289 0.000429032 6.73165e-06 0.000408747 8.26005e-06 2.06888e-05 0.000502129 0.000396573 6.8045e-05 7.20427e-06 1.79903e-05 2.34451e-05 0.000131495 0.000173824 1.5518e-05 4.8677e-06 5.96061e-06 4.61681e-06 1.01116e-05 1.02511e-05 0.000409039 1.05842e-05 2.86594e-06 2.23009e-05 0.000238174 0.000140636 0.000431729 0.000106607 0.000282886 1.38265e-05 1.00268e-05 6.244e-05 1.15795e-05 8.62969e-05 8.2765e-06 0.0010915 0.000718677 0.000513769 1.83968e-05 8.33904e-06 1.61215e-05 6.86965e-06 0.000463545 1.14503e-05 5.16862e-06 5.37243e-06 4.43998e-05 0.000510241 7.8674e-06 0.000462398 1.50505e-05 0.000312041 6.07124e-06 5.08798e-06 0.000480421 7.39812e-06 5.48499e-05 0.000734073 5.22079e-05 7.40452e-06 2.20029e-05 0.000748887 7.92235e-06 6.29489e-05 1.52298e-05 4.38421e-05 0.000629127 1.26175e-05 0.000646039 0.000163114 9.0408e-05 0.000216303 0.000545667 0.00014557 1.20322e-05 1.35959e-05 8.13978e-06 0.00056884 4.0304e-05 0.000260791 0.000150665 3.1413e-06 5.57651e-06 6.42586e-05 1.27059e-05 6.68916e-05 4.32897e-06 5.33791e-06 0.000256147 8.72557e-05 0.000404233 0.00010399 0.000501758 4.57827e-05 1.7309e-05 0.000848859 0.0010404 6.03883e-06 2.97466e-05 2.41488e-05 1.04101e-05 0.000306963 1.87632e-05 4.65029e-05 2.93238e-05 0.000409907 8.7225e-06 0.00040538 1.10128e-05 1.38314e-05 0.000113163 1.35072e-05 2.76905e-05 0.000710678 0.000404349 1.32791e-05 0.000535687 0.000412452 1.43354e-05 0.000357253 1.24495e-05 0.000330445 0.000215699 1.52263e-05 7.54578e-05 4.72685e-06 2.20707e-05 7.1714e-06 5.36105e-05 6.35818e-05 0.000132316 0.000287433 0.000413732 8.73892e-06 0.000405898 2.6666e-05 4.29886e-05 3.48636e-05 0.000888153 0.000228768 0.000101403 2.14986e-05 3.15186e-05 0.000134999 1.47932e-05 5.96896e-05 0.00028813 0.000591833 2.99047e-05 7.71466e-05 0.000435698 0.000412858 7.33646e-05 0.000130193 0.000520848 0.00017516 1.52901e-05 0.000552575 9.4799e-05 0.000205928 0.00015318 0.00109805 0.000597547 9.88707e-05 2.25233e-05 0.000414763 0.000149628 0.000678725 1.21072e-05 1.21846e-05 8.43636e-05 0.000407284 0.000113267 1.58702e-05 1.28384e-05 0.000409452 5.04994e-06 1.41805e-05 6.83924e-06 0.00023359 0.000133202 0.000512865 1.63538e-05 1.46747e-05 1.78941e-05 4.09599e-06 0.000403821 0.000233486 8.50012e-06 0.000182422 7.88125e-06 0.000118366 0.0005812 1.56799e-05 0.000212632 3.20144e-05 0.000683915 7.8774e-06 0.000385683 1.50201e-05 1.36155e-05 0.000111689 2.32059e-05 1.55215e-05 2.14004e-05 4.64388e-06 1.76666e-05 1.78454e-05 0.000539194 2.14489e-05 9.40436e-06 1.23301e-05 7.62507e-06 0.00055078 1.10193e-05 3.55927e-06 0.000146206 9.29368e-05 0.000126796 1.14752e-05 1.6039e-05 4.4974e-06 0.000434889 7.56141e-05 0.000213543 0.000320768 0.000731576 2.26544e-05 1.72598e-05 0.000204339 3.07071e-05 0.000148716 6.13091e-05 8.95074e-05 0.000242847 0.00133042 1.09423e-05 6.67004e-05 8.44994e-06 0.000143657 8.55969e-05 7.82683e-06 8.14296e-06 1.88019e-05 0.000105662 1.02726e-05 0.000235459 6.43887e-06 8.26698e-06 0.000375429 8.65693e-05 1.39305e-05 1.22368e-05 3.33528e-05 1.8385e-05 0.000134878 0.00019422 0.000457008 3.70027e-05 1.01962e-05 0.000107944 0.000404625 0.000563496 1.57358e-05 3.17772e-05 0.000417258 1.29745e-05 9.58582e-05 1.8519e-05 7.97246e-06 4.19716e-06 0.000502123 0.00024588 7.6818e-06 7.93203e-06 0.000267304 8.44944e-06 0.000511575 0.000415038 0.000168887 6.92632e-06 4.93716e-05 0.000441104 0.00019922 4.6465e-06 0.000652148 2.31974e-05 0.00021592 1.29128e-05 0.000320796 2.4513e-05 8.76831e-06 8.09703e-06 0.000223262 1.03799e-05 7.31246e-06 0.000246043 0.000221706 2.73346e-05 0.00101149 1.0026e-05 0.000562279 0.00032457 1.31607e-05 0.0001018 2.02945e-05 8.5549e-06 9.2213e-05 0.000938985 0.00011509 6.2352e-06 5.86752e-06 4.36763e-05 3.11417e-05 5.47274e-06 6.88145e-05 1.30363e-05 0.000120802 1.40981e-05 0.000192368 1.92368e-05 0.000175414 1.00462e-05 0.000335357 4.42093e-06 0.000324004 1.58216e-05 1.25751e-05 0.000599197 0.000107025 4.88578e-06 8.53726e-05 0.000173923 0.000431391 0.00015077 3.05982e-05 1.75296e-05 8.1545e-06 0.000630005 2.1052e-05 1.04016e-05 0.0012657 1.44001e-05 2.52036e-06 8.60823e-05 8.50746e-06 0.000323556 0.000308737 1.51775e-05 7.36215e-06 1.36247e-05 4.83055e-05 0.000450809 5.15284e-06 1.99019e-05 0.000103162 0.000326003 3.7062e-06 1.11805e-05 2.73268e-05 0.000692584 0.00010002 0.000122516 1.22628e-05 1.10332e-05 8.22025e-06 0.0009549 0.000761065 1.59713e-05 7.4552e-06 0.000161799 8.46982e-05 3.57676e-05 1.5946e-05 4.12244e-06 0.000641326 0.000104802 0.000426447 1.27667e-05 9.09584e-06 9.90694e-06 5.82444e-06 3.59921e-05 0.000282611 0.000706015 3.01873e-05 0.000414167 0.000259465 0.000406312 0.00072898 0.000113069 0.000883388 0.000304903 9.57705e-06 4.91813e-06 0.000559666 0.0004071 3.58706e-05 2.64277e-05 8.65999e-05 5.05375e-06 0.000419004 0.000128845 0.000494402 0.000520315 5.5049e-05 3.24717e-06 3.60348e-05 4.15438e-05 0.000972471 0.000975056 1.01104e-05 5.56311e-06 1.73025e-05 8.71405e-05 0.000117932 0.000942442 1.11333e-05 2.23758e-05 0.000161181 7.77379e-06 0.000211762 0.000725523 8.84428e-05 6.17532e-05 2.65993e-05 0.000483702 0.000181173 1.59926e-05 3.10188e-05 0.00041726 1.06799e-05 9.55201e-06 0.000120906 3.16343e-05 9.65946e-05 1.03198e-05 0.000549653 0.000670934 0.000469209 0.000100407 9.3797e-05 0.000545466 1.938e-05 0.000171 0.000243513 0.000706182 7.63946e-05 1.99858e-05 1.40944e-05 0.00072957 1.56937e-05 0.000159759 0.000588345 0.000238306 9.33341e-05 5.72307e-06 0.000228589 0.000594142 0.00143557 5.46221e-06 0.00013399 4.10384e-05 9.14625e-06 1.88342e-05 3.80973e-05 1.90713e-05 0.000108066 0.000192653 2.67894e-05 0.000288347 0.00048019 0.000714869 4.57462e-05 8.26641e-05 0.000404496 0.00175349 0.000448342 0.000339736 2.85547e-05 3.3231e-05 2.54367e-05 1.18794e-05 0.000249324 1.53662e-05 5.9529e-05 1.19331e-05 0.000192458 0.000406809 0.000805145 0.000959623 8.51944e-06 1.24974e-05 0.000386198 2.51009e-05 1.01085e-05 1.26156e-05 7.70273e-05 3.60276e-05 0.000220477 8.76397e-05 1.7195e-05 3.35076e-06 8.97341e-05 0.000217915 0.0010278 0.000213559 5.90492e-06 6.85284e-05 1.3355e-05 0.000816579 2.43714e-05 0.000413739 0.000194738 0.000232609 9.25634e-06 1.38759e-05 8.01553e-06 0.000129599 0.000868316 0.000409258 0.000446622 0.000184993 0.000531176 0.000412934 0.000240711 6.09379e-05 7.43368e-06 3.91251e-05 0.000161682 0.000245064 0.000156563 0.00041241 0.0012635 8.95584e-06 0.000409428 9.04675e-05 0.000497732 4.53737e-06 0.000169108 1.25491e-05 0.000816919 0.000630241 3.68614e-06 1.10119e-05 5.78253e-06 4.95555e-05 8.28422e-05 9.88354e-06 0.00043299 6.04111e-06 0.000919388 0.000185122 0.000217899 1.23188e-05 0.000430105 0.000410367 0.000210357 0.0004312 0.000410965 0.000163098 0.000291158 0.000417544 3.14519e-06 0.000474396 1.63393e-05 3.81394e-05 0.000411415 6.75032e-06 6.86908e-06 5.69676e-06 0.000869664 1.65344e-05 7.13363e-05 0.00046061 0.000438302 0.000406496 0.00023037 1.96868e-05 1.59424e-05 9.65836e-05 1.07675e-05 2.02659e-05 6.7117e-06 1.03722e-05 0.000479484 1.77786e-05 0.000732384 9.68227e-06 1.00121e-05 0.000132998 0.000959097 0.000635444 3.62739e-06 0.000387885 1.14e-05 0.000342515 0.000541852 0.000421116 0.000412421 3.90789e-06 5.91298e-05 1.68108e-05 0.00024978 0.000668538 3.30963e-06 4.57025e-05 0.000419492 0.000358416 9.94334e-06 0.000650577 0.00040701 0.000218396 0.000525361 6.10605e-06 6.62145e-06 5.43783e-05 4.98612e-06 0.000123282 2.20851e-05 1.2223e-05 1.18144e-05 1.59917e-05 7.86594e-05 5.81061e-05 0.000148311 0.000285327 6.87684e-05 0.000271733 0.000167921 0.000211545 1.05486e-05 0.00040389 4.02317e-05 7.45624e-05 9.25481e-06 8.80502e-05 8.95177e-06 7.07815e-06 0.000135898 1.12122e-05 0.00101539 4.64554e-05 3.19069e-05 0.000227606 5.73549e-06 5.8778e-06 3.15138e-05 0.00071125 2.59769e-05 6.89764e-06 0.000185659 1.47838e-05 2.81158e-05 0.000106011 0.00108336 1.37297e-05 0.000209163 0.000633936 0.000785307 0.000119681 0.000884743 5.15126e-05 0.000246488 1.29485e-05 4.27098e-06 3.30773e-06 0.000265739 4.45659e-05 
0.000277586 4.83293e-05 4.49006e-05 0.000186072 5.70777e-05 0.000118944 0.000118119 9.12604e-05 0.000152386 4.89257e-05 6.13632e-05 1.53251e-05 7.29849e-05 0.000114142 0.00016436 0.000190475 2.27458e-05 0.000194121 1.62665e-05 0.000104605 0.000157185 6.79328e-06 3.78502e-05 8.8612e-05 0.000120286 0.000156806 0.000153335 1.11544e-05 0.000204242 0.000277947 6.03324e-05 8.82618e-05 2.49497e-05 1.49018e-05 1.37803e-05 0.000254557 0.000152549 0.000215263 0.000143759 6.56589e-05 9.76766e-05 0.000214852 2.92638e-06 2.66738e-05 0.000104334 0.000139541 4.68044e-05 0.000260709 5.10903e-05 2.52684e-06 0.000140641 0.000174689 0.000812075 0.00013695 5.45401e-05 2.02004e-05 7.4226e-05 0.000150468 3.48295e-05 6.759e-05 3.45827e-06 0.000111001 4.12049e-06 4.26816e-05 3.71733e-05 0.00016062 2.48454e-05 1.36826e-05 0.000110248 1.36357e-05 0.000125213 0.000189505 9.78309e-05 0.000313011 4.94127e-05 0.000147676 0.000122874 0.000118061 0.000162266 0.000102403 7.88929e-06 0.000209313 9.87648e-05 0.000156027 3.52722e-05 2.82103e-05 0.000365838 9.64626e-06 0.000112932 0.000202777 3.08486e-06 0.000115255 0.000115925 9.74694e-05 0.000378437 0.0001433 4.49594e-06 0.000260571 0.00012511 0.000130776 3.21954e-06 3.27477e-05 6.61001e-05 0.000144485 0.000221344 9.1258e-05 6.09961e-05 5.38066e-06 0.000210821 2.36572e-05 5.45717e-05 0.000271108 0.000137774 8.52029e-05 3.35032e-06 0.000220897 0.000112239 2.16718e-05 0.000217678 1.67908e-06 0.000132097 4.43831e-05 0.000100159 0.000366617 0.00026497 9.47078e-05 1.46498e-05 9.46777e-05 4.09263e-05 6.41709e-05 0.00018822 0.000178195 4.42366e-05 0.000237177 2.58304e-05 9.17122e-05 0.000180279 5.33671e-05 0.000124962 7.97495e-05 0.000216996 5.44885e-05 0.000123181 1.35191e-05 0.00012357 6.32016e-05 0.000233525 0.000154389 0.000115883 0.000187384 2.25627e-05 7.08175e-05 6.15337e-05 9.91163e-05 6.74852e-05 0.000154905 0.000211777 6.77822e-06 5.22915e-05 9.30842e-05 0.000189096 2.92895e-05 2.7856e-05 0.000244772 0.000178078 0.000111668 6.94521e-05 1.88682e-05 0.000301629 7.2451e-05 0.000136798 0.000147493 2.69723e-05 0.000138264 0.000124139 0.000192902 1.91657e-05 0.000103852 7.33702e-05 4.41064e-05 0.000211575 3.93241e-05 0.000111344 9.26487e-05 0.00018337 0.000243883 5.7065e-05 7.83088e-06 9.36246e-05 0.000241529 2.91082e-05 0.359592 0.000192587 0.000269824 5.38959e-05 3.44721e-05 9.35788e-05 0.000114007 0.000191868 0.000295757 0.000155196 1.9087e-05 0.000162272 6.22152e-05 6.50198e-06 0.000196145 4.92295e-06 6.41241e-06 9.4281e-05 0.000109322 0.000106256 0.000244718 0.000232788 8.88316e-05 9.51276e-05 1.82291e-05 0.000195096 1.15328e-05 6.32272e-06 7.27469e-05 1.10565e-05 3.37929e-05 4.84348e-05 0.00022098 3.4384e-05 8.4103e-06 0.000115632 0.000135402 0.000382927 0.00010911 0.000355434 5.71015e-05 0.000135663 0.000139737 5.04955e-06 6.76115e-06 0.000185137 5.00869e-05 0.000181881 2.84124e-06 3.523e-05 1.23143e-05 0.000102831 0.000187247 0.000206746 4.86442e-06 0.000168018 5.06071e-05 9.59277e-05 6.38404e-05 7.52792e-05 0.000273181 2.02482e-05 0.000103967 7.66002e-05 9.98553e-06 0.000207322 0.000393196 0.000118169 2.44503e-05 0.000203217 4.42273e-06 0.000271291 0.000214099 9.6803e-05 2.70091e-05 2.69734e-06 9.28144e-05 3.93763e-05 9.54841e-05 0.000116511 9.44422e-05 0.000178301 3.4286e-06 3.64782e-05 4.92435e-06 6.53086e-06 5.49502e-06 5.63983e-06 0.00012501 8.12378e-06 0.000179286 4.75985e-05 2.7071e-05 0.000173705 5.90872e-06 4.99922e-05 0.000220611 5.52288e-05 0.000324525 0.000164162 9.40379e-05 5.24763e-06 0.000142709 0.000179602 6.01416e-05 6.6303e-05 0.000217764 3.61815e-05 0.000175254 0.000164644 0.00014309 0.000138687 4.98803e-05 9.99168e-05 2.734e-05 1.66104e-05 0.000149659 9.66603e-05 0.000226977 2.46419e-05 9.10936e-05 6.37981e-06 0.000121185 0.000134369 0.000106207 0.0002889 3.70117e-05 9.48262e-05 2.02011e-05 8.50777e-05 5.91292e-05 9.3456e-05 9.4998e-05 9.81184e-05 0.000106842 5.99679e-05 0.000407846 0.00011976 2.75383e-05 3.33436e-06 0.000331442 2.91345e-05 4.42357e-06 0.00014148 7.24889e-05 3.41777e-05 0.000162884 5.46802e-05 0.0001281 0.000151587 0.000139076 1.26384e-05 0.00014064 0.000198296 2.78698e-05 9.34228e-05 9.21e-05 0.000139915 9.24548e-05 3.68336e-05 0.000105989 1.54361e-05 5.98153e-06 7.75638e-06 8.23777e-05 0.000143658 0.000157689 1.33263e-05 3.28763e-05 9.68821e-05 0.0001151 6.64961e-05 0.000183288 0.000123608 7.32101e-06 0.000134281 0.000188246 0.000136045 0.000176163 7.83403e-05 4.9961e-06 1.81404e-05 0.000239414 0.000112868 9.23619e-05 1.92825e-05 0.000122961 2.33779e-05 2.93036e-06 0.000173716 0.000114739 0.000194676 9.86029e-05 9.66219e-05 0.000172614 9.45229e-05 8.2697e-05 1.01259e-05 0.000271048 7.55756e-06 0.000128994 0.000333425 5.5688e-05 6.23643e-05 0.000121276 0.000122448 0.000246368 0.000152303 7.49239e-05 0.000105637 0.000159038 0.000306184 1.00294e-05 0.000110721 2.2577e-05 5.21491e-06 6.30894e-06 0.000438566 8.20539e-05 9.42598e-05 0.000107743 9.22281e-05 9.06805e-05 2.74165e-05 6.48741e-05 0.000221183 9.66607e-05 8.84599e-05 0.000225806 0.000145002 0.000129404 0.000114369 0.000139736 4.36395e-05 9.49397e-05 1.80548e-05 0.000334055 8.97289e-05 0.000198779 9.79351e-06 1.63176e-05 2.30427e-05 0.000164405 2.88979e-05 0.000419828 5.35175e-06 4.54653e-06 4.09701e-05 4.20401e-06 0.000240243 0.000201751 4.24263e-05 7.84247e-05 3.86351e-06 0.000211107 0.00031958 2.2916e-05 0.000192631 1.97195e-05 0.00034451 4.6183e-06 2.99216e-06 6.30083e-06 0.000166987 0.000185358 8.88357e-05 6.45881e-06 2.90393e-05 0.0002063 0.00041767 0.000131182 0.000183295 7.77678e-06 5.28215e-05 0.000183596 3.90847e-06 0.000234817 9.51447e-05 0.000114135 7.59265e-06 7.23528e-05 0.000102292 0.0002618 0.00027597 0.000103401 1.26659e-05 5.09092e-05 0.000206125 0.000215466 0.000260669 2.72828e-05 4.18944e-06 0.000328011 0.000122849 3.89362e-05 5.13823e-06 2.54956e-05 5.84673e-05 0.000171208 0.000246664 0.000203881 3.08019e-05 0.000115292 0.000225208 0.000483999 0.000185792 1.00451e-05 0.00036322 0.000117134 2.37481e-06 0.000148635 9.44474e-05 4.50748e-05 0.0002986 1.90739e-05 0.00044924 0.000146909 3.73763e-05 2.06237e-06 8.35217e-05 0.000142555 0.00010219 0.000194255 2.93972e-05 8.80952e-05 3.41437e-06 1.90575e-06 4.94555e-05 2.60419e-05 0.000153927 0.000106194 0.000246496 9.21443e-05 0.000192798 6.56263e-05 0.000140711 9.85618e-05 0.00017372 4.4345e-06 0.00020235 0.000578283 5.70047e-05 3.44161e-05 0.000233848 0.000139924 9.12871e-05 5.46521e-06 9.40408e-05 4.51078e-05 0.00028142 4.9966e-05 0.000172721 3.58298e-05 6.71777e-05 0.000174021 4.50073e-06 3.49988e-05 0.000104669 0.000153028 8.44988e-06 3.98396e-05 1.9869e-06 0.000108212 0.00025441 0.000153991 0.000175357 0.000117463 7.73679e-05 0.000260022 4.81741e-05 0.000262375 0.000220509 3.81139e-05 8.89785e-05 7.97009e-05 0.000299169 0.000191882 5.11733e-05 4.00865e-05 0.000511235 4.35479e-06 0.000115786 5.4402e-06 0.000219544 0.000359019 0.000129798 6.50758e-06 4.7439e-06 9.51395e-05 0.000181585 4.82778e-06 0.00010963 4.83835e-06 0.000142219 4.4488e-06 6.06253e-06 0.000192459 0.000139082 0.00024336 0.000123054 4.13773e-05 9.51982e-06 0.000142113 1.95335e-05 0.000221843 0.000425351 0.000241155 0.000379176 0.000343616 6.97185e-05 1.47645e-05 0.000158592 0.000240234 0.000182597 5.74625e-05 0.000119503 0.000150123 0.00014766 9.43381e-05 1.5999e-05 6.742e-05 7.42553e-06 5.99167e-05 2.12867e-05 5.03159e-06 7.1791e-05 1.579e-05 6.05082e-05 0.000119641 0.000108657 0.000133996 0.000149775 2.76517e-06 3.21555e-05 6.04329e-06 0.000100867 0.000190649 6.43989e-06 0.000172812 0.000124354 2.47697e-05 0.000123754 1.90343e-05 5.25266e-06 0.000117475 7.36339e-06 0.000128667 0.000220168 0.000297675 0.000125482 0.000237188 2.24719e-06 0.000520509 0.000108358 4.58189e-05 5.17935e-06 9.99741e-05 0.000111111 0.000275281 2.7566e-05 9.73031e-05 2.36668e-05 2.68746e-05 9.12891e-05 9.62408e-05 0.000214625 3.05909e-05 9.81863e-05 5.23205e-05 9.08274e-05 4.27104e-06 8.22834e-05 0.000103843 0.000178996 1.59699e-05 0.000130693 0.000151755 0.000289598 5.54264e-05 3.50389e-06 2.57694e-05 0.000159981 5.3841e-06 9.21288e-05 0.000202244 0.000224036 0.00010141 2.36283e-05 1.3231e-05 0.000180948 8.04202e-05 4.5296e-06 2.96999e-05 1.55328e-05 1.59449e-05 0.000199478 9.67363e-05 0.000210894 7.31842e-06 9.65312e-05 0.00014592 8.28385e-05 0.000231992 0.000100068 8.11291e-05 7.93866e-05 0.000277517 3.52756e-05 5.7984e-05 0.000202587 2.25892e-05 9.93748e-05 0.000141153 7.46302e-05 9.66376e-05 0.000155664 0.000143994 0.000198105 9.42216e-05 1.34391e-06 0.000112717 0.000115117 6.99074e-05 0.000129489 0.000216015 0.000183955 3.84997e-05 6.36799e-06 3.50953e-05 8.85333e-05 0.000261444 3.44225e-05 0.000139917 6.43727e-06 0.000123359 0.000109861 1.38903e-05 5.9617e-05 6.26824e-05 8.88162e-05 6.61422e-05 5.26113e-05 0.000185418 0.000128982 3.04046e-05 0.000158866 2.38585e-06 3.31078e-05 0.000151305 0.000238678 7.59705e-05 0.000193158 0.000113301 5.27654e-06 0.000164191 0.000144766 0.000125366 0.000182209 7.12401e-06 0.000239521 1.87332e-05 6.43152e-05 0.000348774 7.70601e-05 7.01301e-05 5.00794e-06 0.000134961 0.000132535 3.9996e-05 4.01108e-05 0.353447 1.47676e-05 0.177356 0.000251727 8.68868e-06 0.00019339 0.000121047 0.000619644 1.17133e-05 7.64377e-05 8.89865e-05 3.64141e-06 0.000158503 9.71773e-05 7.33092e-05 1.38998e-05 9.25452e-05 0.000106047 9.39602e-05 0.00024727 3.10427e-05 1.32118e-05 0.000181008 0.000138949 0.000197839 5.43366e-05 0.000127355 0.000147725 0.000106029 0.000235037 5.59678e-06 0.000233956 0.00011282 0.000422173 9.08486e-05 9.26393e-05 0.000105628 3.19315e-05 0.000180937 0.000109319 5.36765e-06 0.000272029 3.74819e-05 2.81203e-05 4.54681e-06 0.000178823 7.13586e-06 4.16692e-05 1.69123e-05 0.000123015 0.0002583 0.000124679 3.79669e-06 2.10994e-06 2.88108e-05 4.25783e-06 6.49721e-06 3.61123e-05 0.000204545 5.37261e-05 2.16458e-05 0.000102356 6.11776e-05 8.60068e-05 6.80175e-05 0.000182123 5.38762e-05 1.39926e-05 0.000139286 4.62644e-05 0.000185781 0.00010075 5.29975e-06 0.000133733 6.76019e-05 0.000309195 0.000109677 2.9885e-05 0.000249471 2.41596e-06 0.000267747 3.82469e-05 0.00018087 0.000760723 0.0001824 0.000112481 6.90119e-05 7.10729e-05 5.26931e-05 0.00018886 5.02597e-06 8.42017e-05 4.33698e-06 0.000243091 4.72062e-05 8.78747e-06 0.000177441 3.80102e-06 2.16183e-05 0.000158903 9.81283e-05 7.89484e-05 5.10738e-05 0.000114825 3.69142e-05 2.37816e-05 0.000110991 0.000143399 0.000272729 0.00018431 1.22809e-05 3.85878e-06 0.000104479 3.27339e-05 9.32893e-06 2.46628e-06 4.9913e-05 4.47802e-05 3.10454e-05 0.000117023 0.000233127 0.000151293 4.01627e-05 6.55054e-06 3.22782e-05 0.000230278 5.11363e-05 5.448e-05 0.00018273 9.47926e-05 0.000177708 0.00033649 0.00025489 2.3238e-06 0.00010365 6.33714e-06 1.4199e-05 0.000110274 6.08394e-05 6.13839e-06 3.73713e-05 0.000231285 0.000138862 0.000190072 0.000221654 5.39133e-05 9.30669e-05 7.16239e-06 0.000138779 0.00013195 5.95608e-05 0.000235548 0.000110627 5.56833e-06 5.97078e-05 0.000118682 0.000142793 1.98852e-05 8.15049e-05 0.000100502 0.000122868 3.50254e-05 9.62428e-05 1.74667e-06 0.000174858 0.000107807 9.13698e-05 6.25232e-05 9.63354e-05 0.000272792 3.78878e-05 5.30155e-05 0.000143982 0.000197201 3.47145e-05 4.39813e-06 1.09089e-05 0.000185068 0.0001206 4.12847e-05 9.69264e-05 0.000158274 9.03131e-05 9.25957e-05 8.29086e-06 1.67482e-05 0.000152013 4.1316e-06 0.000119898 4.55456e-06 4.1935e-05 0.000251313 6.30938e-05 0.000211602 0.000117487 1.42244e-05 0.000125265 0.000192824 0.000192977 7.1786e-05 3.88793e-05 9.50007e-05 0.000102665 0.000121374 0.000102391 5.72754e-05 0.000105434 3.71653e-05 9.28552e-05 0.000174998 0.000184134 6.91331e-06 5.94086e-05 0.000332278 0.00014132 6.03681e-06 4.93682e-06 0.000285386 9.61727e-05 2.81878e-06 0.000235676 0.000228362 9.12733e-05 4.67697e-05 0.000142716 0.000131656 9.11498e-05 2.92864e-05 9.7028e-05 4.67215e-05 0.00021486 6.14009e-05 1.41758e-05 9.39863e-05 3.88526e-05 0.000184737 2.74921e-05 4.27052e-05 6.14271e-06 
0.000146845 4.41133e-05 7.61105e-05 0.000154219 5.77548e-06 0.000167235 0.00014518 6.39969e-06 0.000513851 9.52525e-05 9.94076e-05 8.33231e-05 5.43343e-06 0.00016784 9.81461e-05 0.000178331 3.88186e-06 0.00018278 3.67017e-05 9.08364e-05 0.000250632 4.54159e-05 7.82146e-05 0.000252651 8.96872e-05 8.91315e-05 0.000111154 1.52152e-05 0.000232336 0.000147346 4.90122e-05 4.32834e-06 0.000150812 4.49341e-05 1.357e-05 0.00010603 0.000323819 0.000202213 0.000119008 6.40709e-05 0.000710849 1.19898e-05 2.25964e-05 2.37725e-05 0.0001116 7.59097e-06 2.20857e-05 0.000212043 9.24059e-06 4.21881e-06 0.000144671 0.000176682 0.00160816 0.000120921 0.000113212 0.00015774 4.37362e-06 7.52461e-05 8.71457e-05 0.000397448 4.52306e-06 1.8667e-05 2.34665e-05 1.15225e-05 8.3786e-06 0.000122392 0.000153324 0.000121248 1.82664e-05 1.60351e-05 0.000123348 0.00018836 0.000147485 0.000355291 8.55542e-05 4.88834e-05 0.000133914 9.99685e-05 0.000123703 6.08837e-05 6.80552e-06 0.000203329 0.00018917 8.08202e-05 0.000188218 5.82264e-05 0.000330299 6.28983e-05 0.000120478 0.00021452 2.87587e-06 0.000118742 0.000104772 0.00010206 0.000261812 0.000202294 3.17723e-06 0.000176175 0.000142694 0.000102157 5.06794e-06 3.65537e-05 3.63945e-05 8.09365e-05 0.000188958 2.71199e-05 4.1077e-05 2.70779e-06 0.00010454 3.69157e-06 3.57246e-06 0.000312259 0.000115181 0.00017007 5.43211e-06 0.000241911 0.0114251 2.74615e-05 0.000419443 9.103e-06 9.09325e-05 0.000162214 0.000129142 0.00029111 4.43685e-05 9.28083e-05 3.94254e-06 6.77201e-05 0.00015052 3.99056e-06 0.000224197 0.000124326 9.19965e-05 0.000212727 5.69798e-06 0.000110216 0.000287136 1.97262e-05 1.34779e-05 0.000157915 0.000196772 5.95761e-05 0.000214071 5.78324e-06 0.000117224 5.03567e-05 0.000188435 0.000174856 0.000113098 0.000169844 3.70302e-05 2.37543e-05 8.43761e-05 0.000174202 7.10499e-05 3.22464e-05 0.000190052 2.681e-05 4.68341e-05 0.000167351 1.01402e-05 4.53751e-05 0.000150187 0.000222996 0.000172924 0.000104692 0.000104842 4.50939e-05 0.000185455 4.78323e-05 6.70777e-05 0.00010019 4.01616e-05 0.000159548 0.000187871 9.28674e-05 8.59599e-05 0.000235505 0.000105864 1.54528e-05 0.000202475 4.6436e-05 0.00011867 9.8606e-05 0.000207807 0.000177957 6.63992e-05 1.84913e-05 0.00013199 0.000170651 6.21084e-05 0.347659 0.000167522 0.000227267 3.24823e-05 6.00022e-05 0.000104558 0.000169368 0.000213818 0.000140592 9.03395e-05 6.51036e-05 9.50416e-05 4.71163e-05 9.26259e-05 7.33741e-05 1.86915e-05 4.27303e-05 0.000136118 0.000126741 0.000123142 0.000185399 0.000204859 0.000390244 0.000159137 2.18444e-05 0.000249988 6.81131e-06 0.000214435 5.82539e-06 7.04142e-06 1.01593e-05 4.85059e-05 0.000259251 4.94812e-05 8.2695e-06 0.00012604 0.000492042 0.000771047 9.71787e-05 0.00032918 5.60458e-05 0.000539228 8.78434e-05 4.34657e-05 6.13398e-05 0.000252565 8.14159e-05 0.000168541 7.64441e-06 0.000118438 5.9635e-06 0.000280939 0.000145071 0.000180075 1.29507e-05 0.000260474 0.000163234 0.000100663 1.18138e-05 0.000267299 0.000147046 7.86801e-05 0.00014495 3.54112e-05 4.80328e-06 0.000215806 0.000394726 6.77646e-05 3.53257e-05 0.000187426 0.00015326 0.000185605 0.000192546 0.000158013 0.000112931 7.43002e-05 0.000128413 1.78575e-05 0.000748348 0.000213413 0.000106498 0.000140141 1.05705e-05 5.86406e-05 0.000105257 7.06067e-06 8.9179e-06 8.16544e-05 9.57964e-06 4.55973e-06 0.000204616 6.88897e-05 1.05632e-05 8.92817e-05 2.25817e-05 8.53097e-05 0.000205512 0.000150042 0.000401147 0.0002404 0.000202947 9.95298e-06 9.9721e-05 0.000177821 5.31188e-05 2.92115e-05 0.00021082 9.80784e-05 0.000360819 2.7528e-05 0.000134846 9.77974e-05 0.00022616 8.59373e-05 3.16084e-05 4.81617e-05 0.0001114 0.000144189 0.000379654 0.000108432 9.11772e-05 0.000259217 0.000143888 9.30886e-05 9.81074e-05 0.000165228 3.95992e-05 0.000118466 0.000249487 1.90224e-05 9.60821e-05 9.89273e-06 0.000322205 0.000101112 0.000202229 5.05282e-05 0.000806946 0.000212577 0.000838633 0.000178264 0.000256589 6.38368e-05 9.07077e-05 0.000100221 6.88593e-05 3.47261e-05 0.000126648 0.000113701 0.000210372 0.000194469 0.000102525 1.10803e-05 9.16324e-05 0.000182745 3.81035e-05 0.000180254 8.8293e-05 0.000113332 0.000179583 0.000143375 4.39915e-05 6.93024e-05 4.8225e-06 5.81002e-05 6.76005e-05 0.000130161 0.000109986 5.74983e-06 5.25582e-06 0.00013561 8.90031e-05 1.62712e-05 0.000387006 0.000148603 9.47871e-06 0.000138767 0.000109564 0.000129463 0.000339157 6.68597e-06 6.37243e-05 3.42677e-05 0.000264291 0.000107939 8.94288e-05 4.66111e-06 0.000154611 4.69033e-05 2.82278e-05 0.000187317 7.46664e-05 0.000134148 9.60892e-05 9.19088e-05 9.41819e-05 9.33799e-05 8.77999e-05 6.34806e-05 0.000334617 6.66212e-06 0.000135127 0.00020615 6.38673e-05 8.62437e-06 0.000112963 2.41732e-05 0.000248421 0.00019967 0.00012972 0.000102469 0.000159169 0.000432272 6.26376e-05 9.46609e-05 7.47723e-06 4.2107e-06 8.09508e-06 0.000507873 3.81875e-05 0.000142234 0.000167357 8.93471e-05 0.000123066 0.000177593 5.75978e-05 0.000217784 9.19057e-05 8.66229e-05 0.00029555 9.69254e-05 0.000116078 0.000175525 0.000129666 8.61107e-05 8.91265e-05 1.96929e-05 0.00048198 8.66218e-05 0.000378623 9.14871e-06 7.28648e-06 1.39266e-05 0.000142651 2.6137e-05 0.000148398 1.16315e-05 5.04909e-06 1.25354e-05 4.47002e-06 0.000254809 0.000222913 8.32147e-05 5.34649e-05 2.27967e-05 0.00018147 0.000320725 3.72611e-05 0.000210885 2.22707e-05 0.000332217 2.70438e-05 0.000113809 2.67413e-05 0.000322225 0.000195437 9.57735e-05 9.45364e-06 5.53501e-05 0.00025702 0.000366714 9.11532e-05 0.000380317 2.27543e-05 0.000109751 0.000182092 6.73616e-06 0.000176932 9.23223e-05 0.000159098 7.9192e-06 0.00175614 8.88718e-05 0.00018243 0.000262882 5.69054e-06 4.4459e-05 3.12903e-05 0.000230075 0.000325038 0.000172908 7.89258e-05 0.000209207 0.000308622 0.000113812 1.78695e-05 4.66001e-05 7.20718e-05 4.02987e-05 8.85046e-05 0.000138844 0.000166596 8.09973e-05 0.000105396 9.35049e-05 0.000399724 0.000193939 7.44356e-05 0.000308945 0.00012197 2.23612e-05 0.000121166 9.96353e-05 2.61347e-05 0.000157409 7.43553e-05 0.00019851 0.000194734 4.15266e-05 8.38839e-06 1.18892e-05 7.37725e-05 7.9882e-05 0.000177352 2.85723e-05 0.000255526 0.000178761 4.67008e-05 1.30285e-05 6.77685e-06 0.000144368 0.000110393 0.000176147 9.39137e-05 8.80984e-05 7.67242e-05 6.88957e-06 6.60735e-06 0.000419968 0.000161385 0.000185935 0.000692765 8.24946e-05 5.48696e-05 0.000242082 0.000102655 0.000145683 7.55309e-05 9.39311e-05 7.89103e-05 0.000283083 2.89904e-05 3.44234e-05 6.40868e-05 1.20877e-05 0.000184918 5.44985e-06 4.73444e-06 0.000122025 9.44269e-05 3.89213e-05 2.81985e-06 2.80701e-06 0.00117676 0.000340846 0.000164336 0.000654326 0.000111304 0.000158982 0.000174257 4.02831e-05 0.000250042 0.000123063 6.20678e-05 0.00013839 2.1773e-05 5.3835e-05 0.000158196 3.86231e-05 3.75071e-05 0.000370062 1.17381e-05 8.91824e-05 4.27286e-06 0.000149654 0.000197098 0.000179581 8.05541e-06 4.60875e-05 9.45938e-05 0.000317703 2.53088e-05 0.000110703 9.97819e-06 0.000197585 2.08805e-05 0.000110844 0.000151899 0.000166641 9.51781e-05 0.000142289 2.97414e-05 0.000328493 9.84557e-05 3.47384e-05 9.33335e-05 0.0001083 0.000240096 0.000180346 0.000342122 8.9018e-05 2.01553e-05 0.000146773 0.000290661 0.000171674 6.40555e-05 0.000160616 0.000148731 0.000146583 0.000134471 6.75995e-06 0.000153503 6.99891e-06 0.000232332 1.06569e-05 3.60746e-06 0.00018461 2.43895e-05 8.1261e-05 0.000187385 0.000188826 0.000195971 0.000159473 0.00013788 5.59388e-05 8.71796e-06 8.8977e-05 0.00232766 1.62546e-05 0.000220571 0.00010345 3.40811e-05 0.000238018 6.40729e-06 2.8247e-05 0.000106264 8.6737e-06 0.000122188 0.000212292 9.16362e-05 0.000126616 0.000230112 3.75287e-06 0.000231585 0.000106219 4.00667e-05 5.51623e-05 0.000122596 3.59051e-05 0.000118376 7.63907e-06 0.00011527 2.47202e-05 6.40247e-05 0.000425757 9.3869e-05 0.000234619 2.90734e-05 9.31058e-05 1.25876e-05 0.000110019 5.26484e-06 0.000736471 9.81544e-05 0.000174859 7.2484e-06 0.000285429 0.000186713 0.000201073 0.000122079 3.38915e-05 5.35573e-05 9.27148e-05 2.3921e-05 0.000110783 9.58908e-05 0.000378597 9.59255e-05 3.19189e-05 1.17213e-05 0.000262127 6.64367e-06 9.82049e-05 2.41092e-05 2.23976e-05 7.34202e-05 0.000541678 0.000166109 0.000190106 7.58941e-06 0.000202075 0.00015154 4.15671e-05 0.000585814 9.2196e-05 1.46726e-05 3.41094e-05 0.000199122 8.22726e-05 3.56663e-05 0.000216081 6.18319e-05 9.964e-05 0.000108294 6.2094e-05 0.000117601 0.000148417 0.000104917 0.000176105 9.2203e-05 2.77006e-05 0.000111121 0.00010583 2.86933e-05 0.000159509 9.5023e-05 0.000136947 1.49256e-05 0.000101892 9.84177e-06 0.000220821 0.000268814 0.000101368 0.000312504 8.27619e-06 0.000151419 9.86103e-06 0.000201207 7.98586e-05 4.1397e-05 7.12232e-06 1.75511e-05 0.000216804 9.33305e-05 0.00013539 3.16237e-05 0.000764041 3.49981e-06 3.95651e-05 9.18853e-05 0.000306373 0.000354257 0.000212056 0.000132789 0.00019072 3.18022e-05 0.00015554 9.44113e-05 0.000148749 1.09797e-05 0.000306949 1.75182e-05 3.72003e-05 0.000193403 3.0736e-05 0.000115887 4.01366e-05 0.000123345 8.5175e-06 3.93307e-05 2.64953e-05 0.33505 2.16028e-05 0.172202 0.000175922 0.000222969 5.28316e-05 9.27419e-05 0.000552406 4.52243e-05 9.36953e-05 0.000120974 9.45407e-05 0.000158757 8.92066e-05 7.52031e-05 0.000133339 9.42598e-05 8.74983e-05 9.11723e-05 0.000173917 0.000216464 5.85531e-05 0.00010144 0.000110857 9.00651e-05 5.52171e-06 0.000226111 0.000186264 8.76372e-05 9.58984e-05 5.06588e-05 0.000225281 0.000134567 0.000235986 9.15779e-05 9.01924e-05 7.14022e-05 2.62655e-06 0.000187928 0.000126386 7.49809e-05 0.000297126 7.06502e-05 6.83562e-05 5.2849e-05 0.000219938 6.87286e-05 1.03893e-05 0.000101229 0.00010641 0.000274029 0.000177766 4.38332e-06 3.68689e-06 2.91042e-05 0.000363806 0.000425043 7.286e-06 0.000174984 7.54161e-05 4.28122e-05 9.00613e-05 9.45195e-05 9.69656e-05 6.95024e-05 0.00020543 9.62002e-05 6.22368e-06 6.15904e-05 1.22098e-05 0.000208866 0.000223221 4.14429e-05 6.17311e-05 6.08724e-05 0.000493181 6.76105e-05 2.79396e-05 0.00029912 4.61873e-06 0.000392998 3.38759e-05 9.66777e-05 0.000399973 0.000335319 0.000243435 8.485e-05 4.15096e-05 8.20563e-05 0.000189444 1.22314e-05 1.06816e-05 8.33499e-05 0.000219153 1.43934e-05 4.03521e-06 0.0015363 6.95442e-06 3.74852e-05 0.000225105 9.12913e-05 0.000110059 1.1566e-05 0.000508165 2.26439e-05 7.30384e-05 0.000220045 0.000114741 0.000259149 0.000189697 4.76409e-06 3.76645e-05 0.000229716 6.99448e-06 0.000837221 4.21117e-06 8.36271e-05 2.84655e-05 8.73364e-06 9.25018e-05 0.000206394 0.000268944 3.91189e-05 2.46175e-05 0.000135107 0.000362448 2.0626e-05 0.00011869 0.000180716 9.69146e-05 9.10889e-05 0.000179478 0.000488611 1.21885e-05 0.000157416 0.000230959 3.25085e-06 0.000137886 4.20483e-06 5.04327e-06 3.26705e-05 0.000276153 0.000129974 0.000199132 0.000280866 2.8292e-05 0.000138394 0.000121756 0.000128294 0.0003195 0.000265455 0.000258706 0.000110893 2.33833e-05 4.935e-06 3.7531e-05 6.54331e-06 0.000167226 8.48877e-05 9.66024e-05 0.000142346 8.39795e-05 0.00014424 2.66669e-06 0.000210994 9.37169e-05 0.000216402 6.29105e-05 0.000323636 0.000258371 4.50429e-06 6.00323e-05 0.00013942 0.000181833 5.78701e-05 5.30508e-06 3.63864e-06 0.000204925 0.000265632 5.33581e-06 0.000142459 0.000162631 8.83705e-05 0.000210713 7.79879e-06 4.29147e-06 0.000193264 6.58739e-05 0.000102648 0.000109924 1.26825e-05 0.000120493 2.27815e-05 0.00010937 0.000199747 9.51819e-05 0.000162233 0.000293826 0.00039035 6.92359e-05 6.2203e-06 8.79838e-05 0.000106399 0.000107675 0.000239015 7.70955e-06 0.000161326 1.83001e-05 0.000264674 0.000304962 0.000253028 1.72383e-05 2.07136e-05 0.000398148 0.000154138 4.25282e-06 3.81833e-06 0.000249361 0.000205209 4.69335e-06 9.15727e-05 0.000290627 9.31429e-05 3.92825e-06 0.000123812 0.000209352 6.27843e-06 0.000341835 0.000183971 3.47469e-05 0.000186 0.00033229 2.93957e-05 0.00017718 3.27711e-05 0.000184382 4.51983e-06 7.84819e-05 5.98751e-05 
0.000242679 0.000211914 0.000103174 0.000351195 0.00030773 0.000141308 7.8169e-05 0.000125996 0.000122738 0.000146148 0.000310725 7.40971e-06 5.18624e-06 7.65543e-06 0.000173101 1.76635e-05 0.000173717 6.07737e-05 1.47831e-05 0.00028234 0.000279269 0.000187197 0.00010823 9.31869e-05 6.56527e-05 0.000146115 5.46379e-05 5.79643e-05 0.000298852 0.00113077 2.65774e-05 6.17157e-05 0.000342983 4.45395e-05 8.79e-05 3.87429e-05 0.000184221 6.97828e-06 0.000198244 9.94453e-05 0.000100177 0.000152907 0.00021962 0.000127922 5.48641e-05 0.000735944 4.43244e-06 6.58747e-05 4.83367e-05 0.000143408 0.000159337 0.000148258 7.96616e-06 1.49795e-05 0.000277812 1.12401e-05 0.000231326 7.0196e-05 0.000154224 1.69172e-05 9.84178e-06 0.000202165 0.000185825 7.79025e-05 5.69745e-05 4.87144e-06 8.91685e-06 0.000237128 2.63943e-05 4.79661e-06 1.70256e-05 6.30354e-05 0.000169268 0.000101997 0.000345723 8.3484e-06 0.00017466 0.000332543 0.000167343 6.68266e-05 0.000234214 7.3523e-06 3.0506e-05 6.51073e-05 5.74486e-05 1.22865e-05 0.000109627 2.36497e-05 0.000164708 3.921e-05 6.61548e-06 0.000181069 0.000179069 0.000324531 4.90949e-05 0.00012239 8.15922e-06 0.000199269 8.30768e-05 4.5037e-05 0.000150548 7.12244e-05 6.43304e-06 0.00018046 5.37408e-06 0.000250816 3.88407e-05 5.96283e-05 1.33521e-05 5.06183e-05 0.000127884 1.87377e-05 9.52805e-06 0.000203546 0.00028231 0.000326657 0.000266391 0.000283245 1.33456e-05 3.98977e-06 4.92903e-05 0.000133654 0.00012621 8.21017e-06 0.000308162 6.82178e-06 0.000297992 1.73525e-05 9.3852e-06 1.0087e-05 5.94847e-05 6.96473e-06 0.000118482 0.000289416 0.000776553 2.46114e-06 5.00924e-05 5.75606e-06 9.55337e-05 4.35816e-05 4.31872e-06 4.87927e-05 7.73669e-06 1.07245e-05 4.49145e-06 0.000244465 1.56686e-05 0.00030361 0.000146902 4.5298e-06 0.000123044 0.000226586 0.000198691 4.95245e-05 0.000251101 6.25758e-05 4.64312e-06 6.4305e-05 0.000243592 0.000148946 0.000191974 0.000101914 0.000102548 5.04598e-05 0.000223907 0.000371795 0.000121871 0.000155844 0.000149864 9.27099e-05 0.000300085 4.8757e-05 0.000144388 0.000152271 0.000179203 0.000172684 0.000167993 0.000414316 0.000707831 6.29344e-06 0.000201979 9.86457e-05 8.75724e-05 0.000146763 1.8061e-05 0.000764162 6.76315e-06 0.000521367 0.000116906 8.54649e-06 0.000104357 1.28787e-05 0.000321259 2.64414e-05 3.86668e-05 0.000405739 9.31638e-06 8.79792e-05 4.93642e-05 0.000466424 0.000511908 9.90149e-06 6.64827e-06 0.00100026 0.000187368 0.000125875 5.69293e-06 0.000597586 0.000243913 4.372e-06 1.0806e-05 6.40465e-06 6.15005e-06 5.24041e-05 5.1129e-06 1.33515e-05 4.25669e-05 6.88046e-06 1.40387e-05 0.000384737 2.80606e-05 0.000189041 0.000364793 3.38884e-05 0.000465341 0.000567242 0.000396805 0.00019253 1.39981e-05 6.45297e-06 8.76115e-05 2.36417e-05 0.00011794 0.00028579 7.50079e-06 0.000175439 0.000406966 0.000104956 0.000512606 0.00017452 0.000162894 0.000240685 0.000146458 4.15444e-05 0.000495286 0.000694998 9.98322e-05 7.85439e-05 5.33981e-05 0.000372384 0.000329778 0.000295561 1.22173e-05 0.000312491 0.000142394 0.00020715 2.22761e-05 5.26308e-05 1.07515e-05 6.12538e-05 0.000474248 4.3082e-05 1.24019e-05 0.000144121 3.39976e-05 0.000246082 0.000348436 0.00014414 0.000167524 9.80982e-05 7.01516e-05 0.000146928 0.000262778 7.3188e-06 0.000101654 4.99786e-05 0.000184113 6.34275e-05 7.61718e-06 5.18059e-06 5.99773e-06 7.06795e-06 6.78118e-05 6.07853e-05 7.47886e-06 0.000323388 0.000242276 0.000389104 0.00016512 6.14968e-06 0.000251827 7.24906e-05 5.28713e-06 7.95114e-05 7.00162e-06 0.00014351 0.000220772 0.000104447 0.00045114 0.000115538 0.000145084 0.000309399 0.000112415 0.000241498 2.04548e-05 0.00024013 0.000142386 9.12023e-06 7.33257e-05 0.000205989 5.01706e-05 0.00014848 0.000147643 0.000143744 5.58309e-05 8.81128e-06 0.000248979 1.1581e-05 9.48969e-06 4.78186e-05 0.000218627 0.000112996 0.000174788 2.06047e-05 7.85798e-06 3.05737e-05 6.86644e-05 1.75673e-05 5.81235e-05 0.000329252 0.000204338 0.000197427 8.46548e-05 4.80694e-06 0.000203002 0.000296868 0.00010868 7.54573e-06 1.82452e-05 1.63771e-05 6.03267e-05 0.000494406 0.000155425 8.69876e-06 0.000507199 7.28502e-05 6.1165e-06 0.000187202 0.000218489 4.66254e-06 0.000322947 0.000247221 0.000194651 0.000329359 0.000157508 0.00032933 1.04587e-05 0.000102007 0.00017649 0.000380473 0.000281544 4.5367e-06 0.000483749 6.79558e-05 4.96739e-06 9.69719e-06 0.000148228 7.14075e-06 0.000235425 0.000153794 0.000126738 6.63728e-06 0.000145657 8.65019e-05 0.000174074 3.56557e-06 0.000148384 0.00108009 0.000149182 4.36605e-06 3.99321e-05 0.000224752 8.4255e-06 0.000565192 1.13322e-05 0.00012595 0.000142017 0.00175682 0.000146866 0.000136077 1.4342e-05 0.00106669 7.11921e-05 4.98826e-06 0.000118189 1.06084e-05 8.5587e-05 5.49744e-05 0.000143335 1.68873e-05 0.000151053 3.60731e-05 0.00010223 0.000213262 3.06199e-06 0.000288007 0.000141845 6.96178e-06 0.000118758 6.28301e-05 1.43755e-05 0.000242972 0.00020405 1.20795e-05 0.000685649 0.000106689 6.69181e-05 5.66654e-06 3.33995e-06 4.79371e-05 8.98962e-05 3.25357e-05 6.5869e-06 6.07817e-05 0.00154648 0.000147375 1.68774e-05 0.000124786 3.19345e-06 0.000253413 0.000169254 4.06822e-05 5.82816e-05 0.000328055 5.55908e-05 0.00018512 1.21523e-05 8.80211e-05 5.06442e-05 8.50691e-06 1.65324e-05 0.000106312 0.000254768 0.000207609 0.000320661 0.000236583 5.8662e-05 6.15623e-05 5.19577e-06 0.00014628 4.35741e-05 0.000110676 7.25126e-05 4.2044e-05 0.000148615 1.81909e-05 4.6144e-06 0.000591591 0.000444414 0.000659418 0.000671752 6.21667e-05 0.000302878 7.83183e-06 7.85438e-06 6.60866e-06 0.000220371 1.10126e-05 3.96567e-05 3.51896e-05 9.11157e-06 0.000241706 0.000299417 0.000312407 6.14643e-06 1.24729e-05 0.000242179 0.000149652 0.000212134 8.81253e-05 0.000178911 0.000168994 0.00033793 0.000142213 5.33702e-05 6.06699e-05 0.00010551 9.69522e-05 0.000206742 0.000209369 0.000144588 0.000369384 0.000218848 0.000779388 2.75064e-05 0.000146532 0.00099748 4.07573e-06 0.000188337 6.73086e-05 0.000246481 0.000157697 8.07665e-06 1.60459e-05 0.00010709 4.38398e-06 0.000434461 6.23532e-05 0.000245876 0.000115318 0.000203559 1.34037e-05 0.000123324 6.11513e-06 0.000143859 9.57685e-05 6.78392e-05 2.57872e-05 0.000274607 0.000170637 0.000217613 0.000100171 0.000192834 0.000200701 1.24877e-05 0.000183689 7.75988e-05 0.000322998 0.000992213 4.67607e-05 0.000265252 0.000255244 0.000199377 2.14458e-05 0.000315976 0.00021957 4.61634e-06 0.000155598 3.82256e-05 0.000331482 7.90773e-05 3.46504e-05 0.000216819 8.49702e-06 0.000156799 0.000347693 0.000281884 9.4411e-06 4.03265e-06 7.2104e-05 0.000155777 4.37393e-06 3.49396e-06 0.00013331 0.000177602 5.1764e-05 7.00651e-06 4.37274e-05 0.000391795 5.77201e-06 0.000150919 4.03159e-05 0.000147948 8.29659e-05 0.000161891 0.000425399 0.000400759 6.85611e-05 0.000278358 0.00107128 0.000150817 9.93936e-06 0.000149895 5.50856e-06 0.000162771 0.000196088 5.98914e-06 0.000190783 0.000120286 0.000145205 8.20367e-05 0.000164018 5.61622e-05 1.83649e-05 0.000158164 4.32668e-05 8.07964e-05 0.000286524 0.000241699 0.000151244 4.74266e-05 0.000292191 0.000287234 0.000297799 7.49615e-05 1.09205e-05 4.3956e-05 0.000193306 0.00024278 0.000252648 0.000562811 0.000164421 6.50192e-05 0.000235626 4.81737e-06 0.000437148 1.24697e-05 0.000130884 0.000160943 2.21621e-05 0.000134572 0.000180556 0.000170072 0.000336067 4.2426e-05 8.13804e-06 0.00010981 0.000201447 0.000218967 4.61321e-06 0.000153749 9.82475e-05 5.95023e-05 5.29673e-05 5.16196e-05 5.67896e-06 0.000173324 0.000355646 0.000430833 0.000450616 0.000142529 0.000170671 4.38749e-05 0.000293821 3.58703e-05 9.86513e-05 0.000166516 0.000152998 5.12003e-05 0.000150601 0.000144954 9.11544e-06 4.86252e-05 8.81753e-06 0.00017717 0.000169735 0.000180355 0.000158749 7.40011e-05 0.000154973 5.12993e-05 0.000115838 0.000173515 0.000283226 0.000644907 9.96351e-05 9.40056e-05 4.84346e-06 1.17616e-05 0.000368902 8.86708e-06 1.26524e-05 1.7578e-05 0.000238709 5.28762e-06 0.000288137 0.000184143 8.79247e-06 0.000287883 4.32015e-05 0.000199119 0.000536061 1.32374e-05 3.95882e-06 6.06099e-06 8.87992e-06 9.47617e-05 1.17497e-05 0.000297139 0.000155574 8.0439e-06 1.37747e-05 2.91051e-05 0.000723032 5.05715e-06 0.000241886 0.00017269 4.24866e-05 8.02192e-05 0.000143374 8.76396e-05 4.81236e-05 0.000164824 4.71593e-06 7.01774e-06 0.000137737 3.12232e-05 3.42064e-05 0.000187194 0.000346713 0.000252916 0.000384993 1.96159e-05 0.000282798 0.000223302 1.79979e-05 0.000133722 0.000123308 3.04737e-05 0.000142778 0.000145652 0.000147856 1.43418e-05 0.000188573 0.000411509 8.70441e-05 1.12087e-05 0.000222753 8.81227e-05 4.33435e-06 9.63101e-05 3.72499e-05 0.000352716 0.000122012 0.000127473 0.00014513 5.45235e-05 4.88527e-05 2.96224e-05 4.86399e-05 0.000153198 0.000197041 0.000174722 8.18963e-05 0.000784859 9.03766e-06 0.000195266 9.00813e-06 0.000144145 0.000269077 1.26257e-05 0.000328097 0.000117672 0.000309302 0.000185107 0.000169134 0.000143208 2.16552e-05 5.26444e-05 6.13445e-05 7.81917e-05 0.000242311 0.000254143 4.7588e-05 7.28465e-06 1.69094e-05 0.000206037 0.000151312 5.12486e-05 0.000264198 3.63639e-05 0.000172299 0.000613641 0.000157135 0.000154775 0.000187743 0.000145712 3.34564e-06 0.000446827 1.53762e-05 2.36326e-05 6.17632e-05 4.48784e-05 0.00830317 6.61967e-06 0.000149461 0.000945667 0.000145108 2.6502e-05 0.000141126 0.00014885 0.000395195 0.00021435 5.43633e-06 0.000286952 4.84943e-05 0.00024315 0.000302709 0.000149116 1.07621e-05 1.28935e-05 0.000168845 3.22911e-05 0.00114997 0.000129045 8.2353e-06 0.000373769 0.000253143 4.61238e-05 0.000244921 0.00104208 0.000157011 0.000208092 0.000191453 8.42761e-05 0.000175144 1.38223e-05 1.16788e-05 0.000168089 5.30799e-05 0.000114867 0.000181543 2.71408e-05 4.47776e-06 1.21386e-05 0.000260256 3.27169e-05 0.282407 1.35168e-05 6.99017e-06 3.99935e-06 4.16655e-05 7.40439e-05 0.000272251 7.2203e-05 8.74631e-05 0.00015461 6.04279e-05 0.000209052 0.000216349 8.59998e-05 0.000125285 1.0687e-05 0.000144303 0.000198832 7.80873e-06 0.000167983 3.69759e-05 0.000142431 0.000151355 0.000149447 0.000393019 0.00065965 8.02937e-05 6.65161e-05 0.000298439 5.54975e-05 6.87473e-05 8.90185e-06 0.000107106 0.000320201 2.9688e-05 0.000173683 5.8597e-06 7.81007e-05 0.000324996 1.06166e-05 0.000156202 8.59303e-06 0.000113048 4.84327e-06 3.79129e-06 0.000589524 9.69333e-06 0.000181373 3.06042e-05 0.000177053 0.00013163 0.000175735 1.2904e-05 4.79766e-06 0.000168598 0.000151757 0.000177923 0.000189335 0.557562 3.72986e-06 0.00126419 8.20011e-06 8.39856e-05 9.71108e-05 0.000189483 0.000194246 7.10973e-06 8.10102e-05 0.000147917 0.000174576 5.84689e-06 0.000200195 9.5577e-05 0.000232142 0.000149369 1.49832e-05 7.474e-05 0.00014213 8.39625e-05 1.46766e-05 6.08173e-06 0.0001982 7.21775e-05 4.11162e-05 5.88521e-06 9.45071e-05 3.42763e-06 1.96548e-05 0.00024966 7.96963e-06 1.37233e-05 0.000370133 0.000258159 0.000120573 4.90032e-05 0.000185924 0.000224458 2.91958e-06 4.32417e-06 5.15564e-06 0.000239027 0.000123422 0.000115179 3.42578e-05 2.70739e-05 5.85955e-06 0.000146322 0.000147397 0.000587085 7.2707e-06 0.000193944 7.79351e-05 0.000119259 0.000132967 7.96233e-06 1.25779e-05 2.65157e-05 0.00016161 8.87398e-05 0.000344752 6.9394e-05 0.000741111 6.84963e-05 3.17159e-06 1.51999e-05 0.000215409 2.89247e-05 0.000147644 8.53425e-06 6.56478e-05 0.000119954 0.000183079 0.00018595 0.000162458 1.00652e-05 0.000943344 3.08328e-05 0.000151071 0.000156507 5.86592e-05 8.09311e-05 0.000143632 0.000303554 3.22801e-05 5.50599e-06 8.23682e-06 0.000206016 0.000154303 0.000304802 0.000578929 0.000179547 0.00016943 0.000211464 0.000535459 0.000327135 6.19173e-05 0.000146231 0.000112022 4.84618e-06 1.25739e-05 3.3964e-05 0.00027817 5.86803e-06 0.000151743 0.00029584 0.000160723 5.85411e-06 1.18745e-05 0.000143463 0.000260895 5.26199e-05 0.000162421 0.000188039 2.56585e-05 1.05423e-05 1.20423e-05 5.84525e-05 3.65216e-05 1.32826e-05 4.90447e-06 1.81593e-05 0.000171015 0.000635064 
0.000952887 0.000530059 6.70126e-05 0.000813794 0.000131038 7.74147e-05 0.000209406 0.000321868 0.000765931 0.000309836 0.000411436 0.00023654 0.00013609 0.000100516 2.81243e-05 4.99947e-05 1.6921e-05 0.000229529 0.000166134 3.59572e-05 9.665e-05 0.000632458 0.000175027 6.77483e-05 0.000108975 6.68578e-05 0.000249528 0.000342545 0.000821737 6.82145e-05 0.000181559 0.000194524 0.000858993 7.84021e-05 0.000490232 0.000165637 0.000192697 0.0003733 9.80298e-06 0.000196345 0.000379877 0.000177915 0.000297734 2.19068e-05 0.000230236 0.000315336 1.46834e-05 0.000123004 0.000144058 8.98916e-06 8.75666e-05 0.000340678 4.42839e-05 0.000129688 4.0944e-05 0.000467396 7.24935e-05 0.000361975 2.0324e-05 0.000581576 8.41677e-05 0.000559391 0.000462524 0.000442158 0.000525685 0.000101597 0.000581782 0.000158823 0.000411034 0.0521527 0.000126715 0.000240002 1.35569e-05 0.000226887 0.00122845 0.000122763 0.000407195 0.000177992 0.000282201 0.00040227 0.000444522 6.52962e-05 0.000231946 0.000409687 0.000473774 0.000193802 0.000226305 3.94186e-05 0.000329345 4.19343e-05 0.000692921 0.00496817 0.000740571 8.15594e-05 0.000267828 0.000709327 1.48635e-05 0.000181723 0.000183335 0.00015093 1.31366e-05 0.000160888 0.000382411 0.000435524 0.000146409 0.000488829 0.00198742 7.49798e-05 0.000106633 6.92483e-05 6.40196e-05 0.000385542 0.000749823 0.000200359 7.21336e-06 0.000429072 0.00031534 4.21473e-05 0.00023543 4.62016e-05 0.000696205 0.000586584 0.000338238 0.000521864 0.000322985 1.18623e-05 1.62385e-05 0.000382709 0.000812139 0.000378757 2.09035e-05 0.000314418 0.000266795 0.000381758 0.000331764 2.07947e-05 0.000209007 7.81947e-05 0.000453371 0.00559503 5.8502e-05 0.000184598 0.000496299 0.000465075 0.000236241 0.000203311 0.00413237 1.72584e-05 4.5498e-05 0.000220597 0.000127073 0.000547414 0.000867135 0.000942128 0.000244373 0.000320345 0.00030252 0.000102809 0.000410952 4.06265e-05 0.0001426 0.000415718 0.000495641 0.000192492 5.00193e-05 1.33035e-05 0.000103782 0.000200771 0.000167942 0.000600144 0.000536181 0.0004048 0.000529919 0.000169424 0.000393368 0.00124048 0.000293162 0.000716625 0.000604984 3.83643e-05 0.000648011 0.000406032 0.000462184 3.76435e-05 0.000280255 0.00018243 0.214073 0.000594496 0.000184356 0.000229607 5.69922e-05 4.65371e-05 0.000946831 0.000428431 8.98813e-05 0.000352703 2.39277e-05 5.29012e-05 0.000350291 0.000627584 6.04942e-05 0.000253604 7.54792e-05 0.000276125 9.37723e-05 0.000336345 4.85879e-05 0.000186737 0.000871253 0.000208383 1.3876e-05 0.000243581 0.000468061 0.000181786 9.70321e-05 0.00105644 0.000216311 2.2661e-05 5.27641e-05 0.000460121 0.000268557 0.000213384 0.000328191 0.000192381 0.000189417 0.000690508 0.000126567 0.000221756 5.144e-05 0.000180769 0.000461423 4.36863e-05 0.000296892 0.000244518 0.000154586 0.000762621 0.000624554 1.08261e-05 0.000763876 0.000125495 0.000250711 0.000359926 0.000206314 0.000540804 0.000272216 0.000572791 0.00013998 1.77946e-05 0.000178238 0.000835067 0.00112814 0.00138164 7.14889e-05 0.000210072 0.000259713 0.000150725 0.000167125 0.000527698 8.76833e-05 6.44351e-05 0.00072781 0.000244948 0.000721245 0.000110408 0.000872785 7.08054e-05 1.47846e-05 0.000188947 0.000551538 0.000412618 0.0015004 0.0004077 0.00100951 0.000117311 0.00100425 0.00048581 0.000365837 3.62219e-05 0.000225082 8.93037e-05 6.66901e-05 5.86059e-05 0.000339136 1.60315e-05 0.00283747 0.000113001 0.000474335 0.000508044 0.000146001 0.000194291 0.00040276 5.17265e-05 0.000394656 0.000656291 0.000116717 4.53755e-05 0.00046564 0.000345889 0.000817868 0.000162928 0.00022087 7.30245e-05 3.28052e-05 0.00039545 0.00012769 0.000341218 0.000108195 0.000350538 0.000513778 0.000397992 0.000215817 7.93277e-05 0.000370974 0.000240958 0.000507409 0.000120971 0.000406058 0.000409592 1.29976e-05 0.000361588 9.61813e-05 0.000137537 0.000111355 0.000395058 1.66906e-05 0.000466728 0.000576963 5.64551e-05 0.000600784 0.00139182 8.9499e-05 0.00025175 0.000205427 0.000113905 0.000473879 0.000396978 0.000249403 4.0185e-05 0.00060854 8.90832e-05 0.000126204 0.000253169 0.000786751 0.000654841 8.58249e-06 0.000573402 0.000199357 4.94241e-05 0.000179256 0.00100217 0.000985485 0.000187461 0.000479479 0.000420832 0.000189438 0.00207526 0.00416319 0.00341393 0.000846116 0.000482769 2.08389e-05 1.04305e-05 0.000216666 0.000749435 9.098e-05 0.00027554 0.000115002 0.000597781 0.000304203 0.000236113 0.000295292 5.28588e-05 0.000184205 0.000322073 0.00089149 0.000350722 0.000233569 0.000127384 0.00020199 4.55101e-05 0.000128523 0.00041821 0.000409278 0.000213276 0.000135346 0.000416288 1.86545e-05 0.000820613 4.47152e-05 0.0002037 0.000157452 0.000129523 5.69214e-05 0.000156419 0.000205726 0.000762584 0.000559853 0.000678636 0.00124497 0.000758802 0.000122142 0.000354934 0.000581891 0.00105919 0.000284766 0.00156864 0.000390579 0.000320801 0.000242927 0.000232334 2.13299e-05 6.09508e-05 0.000588337 0.000331957 0.000727181 0.000227857 6.21737e-05 1.92858e-05 0.000378013 3.74781e-05 0.000488452 4.12586e-05 6.37762e-05 0.000349643 0.000528128 0.000136464 0.000178742 0.000439823 0.000146622 5.00935e-05 0.000605347 0.000164506 3.01322e-05 0.00017361 0.000160517 0.00028676 4.0983e-05 7.38378e-05 0.000327234 0.000488219 0.000670063 0.000424561 0.000160117 0.000980654 0.000214943 4.58202e-05 5.85099e-05 9.11498e-05 0.000185361 0.00015106 0.000362201 7.37177e-05 8.39965e-05 0.000191447 0.00285472 0.000136217 9.11756e-05 0.000992472 0.000191103 8.42229e-05 0.000427983 0.000433555 0.000902728 3.18307e-05 0.000433021 0.000150107 0.000217662 0.000435146 0.000294568 6.39324e-05 0.000248994 0.000532484 0.000367562 0.000485335 0.00342017 0.000201624 0.000316254 0.000538957 0.000712776 0.000140467 0.00011741 0.000244472 0.000149752 0.000386052 0.00116406 0.000267024 0.00010109 0.000288664 0.000358584 0.000325378 0.00013019 5.57854e-05 1.62787e-05 0.000334195 0.000253153 0.000251722 3.55653e-05 0.00365819 0.00127871 9.03898e-06 0.000175966 0.177216 0.000222202 0.000595161 0.000248636 0.000508919 0.000427487 9.03296e-05 0.00029393 0.000274395 0.000540939 3.49233e-05 0.000374624 2.69891e-05 0.000320608 0.000125712 0.00035943 9.15469e-05 0.000545786 0.000432139 0.000130221 0.000357249 0.000469084 0.000684692 8.61301e-05 0.000273795 0.000261014 1.19988e-05 3.85046e-05 0.000637331 3.14384e-05 0.000393353 0.000102857 0.00017906 0.00030299 0.000439315 0.000439205 0.000573147 0.000980039 0.00028109 6.02162e-05 6.64506e-05 0.00016782 3.53191e-05 0.000347569 0.000411092 0.000177737 0.000229574 6.1155e-05 1.56843e-05 0.000548879 5.02872e-05 5.30975e-05 0.000684042 8.77433e-05 0.00108608 0.000171678 0.000157621 0.000613189 0.000218058 2.56667e-05 0.000882438 0.000124484 1.73931e-05 5.57065e-05 0.000397702 0.00153511 3.06776e-05 0.000510792 2.73216e-05 3.64539e-05 2.85492e-05 0.00101757 8.01717e-05 0.000303813 0.000398486 0.000143769 0.000219431 0.00294775 1.54238e-05 0.000268068 5.43415e-05 9.40784e-05 0.000285731 0.000178129 0.00020293 0.000784476 0.000471865 0.00108637 0.000144924 0.000113962 0.000225741 0.00077761 3.52577e-05 0.000451039 0.000114883 0.000534715 0.000123219 0.000378848 0.000241959 0.000179686 0.000197334 0.000397411 0.000855579 0.00025801 6.08826e-05 0.000108011 5.29004e-05 0.000309772 0.000248158 0.000603297 0.00130713 1.11039e-05 0.000578887 0.000102792 0.000314655 0.000303802 8.05331e-05 0.00011186 0.000516818 0.0522462 0.000167214 0.000201831 4.89549e-05 0.000106302 0.000168944 0.000793235 0.00107631 2.89832e-05 0.000832677 0.00168623 0.000309589 2.40394e-05 0.0620636 0.000235575 0.000328787 0.00012127 5.4942e-05 0.000189072 0.00138733 0.000157114 1.87888e-05 4.78003e-05 3.49958e-05 0.000667404 3.69907e-05 6.06665e-05 0.000335158 0.000479817 0.00107586 7.37857e-05 0.00242859 0.000358176 0.000208728 0.000161428 4.66303e-05 0.000676677 4.77303e-05 1.62967e-05 0.000191768 0.000428603 3.86164e-05 0.000427613 0.000656221 0.00023544 4.67529e-05 0.000128057 0.000218293 8.53782e-05 0.00024354 1.31015e-05 0.000355459 0.000207753 0.000107076 1.63752e-05 0.000704156 6.34793e-05 0.000474807 0.000162682 0.000735091 1.42229e-05 0.000691744 0.000367239 0.000120953 0.000177563 0.000145646 0.000387733 0.00951596 0.00022446 0.000686583 0.000758933 0.000481696 0.000601316 0.000168136 0.000157308 0.000251763 0.000459387 0.000635714 0.000159893 0.000121361 2.04363e-05 0.000347095 7.75495e-05 0.000283467 0.00101883 0.000212404 0.000280189 0.000405012 0.000175056 8.36233e-06 1.31922e-05 0.00025726 5.77396e-05 0.000436322 0.000218252 0.000265067 0.000358274 0.000239979 0.000199617 1.18562e-05 0.000448664 0.000234091 0.000173415 2.55005e-05 0.000763395 3.509e-05 0.000745841 0.00104011 0.000203539 4.91321e-05 0.000809364 0.0016338 5.49712e-05 0.000671575 0.000126904 0.000508144 0.000537636 1.57417e-05 0.0517562 0.000744632 0.000864988 0.000376273 0.000152534 0.000229428 0.000201292 0.000754189 0.000645076 0.00148886 0.000451398 0.000943186 0.000557098 0.000428461 0.000545291 8.21116e-05 0.000485835 0.000190679 0.000117394 0.000259289 0.000531808 0.000467795 0.000201606 0.000489423 0.000703595 0.000262009 0.000114996 0.000488074 0.000703672 0.000137275 0.000499118 0.000250692 0.000428078 0.000436413 0.000151218 0.00133939 0.000117836 0.000216591 0.000145196 4.48131e-05 0.000468564 1.26765e-05 0.000167134 0.000103418 0.000473194 0.000324426 4.69855e-05 0.000177644 0.000699871 0.000246151 0.000111361 0.000517073 0.000145069 0.000119548 0.000242792 0.000525257 0.000104972 0.000656911 2.13285e-05 0.000470225 0.00010576 0.000513471 0.00137577 9.44453e-05 0.000697055 0.000359912 0.000561187 0.000608045 0.000124609 0.000497284 0.000159762 0.000436657 0.000615165 8.13999e-05 0.000516405 1.17322e-05 0.000505526 7.09552e-05 0.000493703 5.29362e-05 0.000366917 0.000150347 4.24946e-05 7.11774e-05 0.000149278 3.625e-05 0.000420837 0.000399386 0.000362806 0.000857811 0.000391416 0.000969138 0.000136995 0.000312099 0.000516073 2.96971e-05 0.000542275 0.000347357 0.000198682 0.000358841 6.14301e-05 0.000174351 0.000171075 0.000755734 0.000190278 0.00036282 0.00314705 0.000181688 0.000295574 0.000254276 0.000646965 1.72999e-05 0.0004449 0.00036011 6.67794e-05 0.000638704 0.00136394 0.000148852 0.000229379 0.000613894 0.00015033 9.8875e-05 0.000806779 0.000154366 0.00088033 0.000264243 0.000399448 0.000603424 0.000473483 0.00038475 0.000200468 4.7201e-05 4.47241e-05 0.000496065 0.000387635 0.000299775 0.00044409 0.000461246 4.01986e-05 0.000227392 0.000293396 4.08803e-05 0.000169667 0.00050524 0.000603299 0.000218689 0.000527689 0.000445221 0.000641991 0.000518439 0.00075067 0.000225835 0.000160174 0.000196138 0.000290153 0.000121627 0.000433052 0.000261856 0.000448467 0.000432859 0.000215537 0.00087701 0.000530217 0.00012978 0.000165002 5.24316e-05 0.000273523 2.01189e-05 1.01679e-05 0.000428526 0.00105446 0.000119867 0.000141671 5.55098e-05 3.7985e-05 0.000445045 0.000215693 0.000306579 9.07068e-05 7.74391e-05 7.9774e-05 4.27929e-05 9.82499e-05 0.000975968 0.000197211 0.000104366 4.044e-05 0.000389567 0.000142159 0.0003547 0.000138005 0.000282395 0.00695237 4.95855e-05 0.00183967 0.000302768 0.000328254 0.00057098 0.00049575 0.000158383 7.71717e-05 0.000361858 0.000467039 0.000747429 0.000266101 0.00027161 7.67397e-05 1.02322e-05 0.000364854 0.000185741 0.000129771 0.000174377 0.000975875 0.000146411 0.000111068 3.70091e-05 0.000306658 1.85485e-05 0.000394342 0.000350689 0.000205133 5.91781e-05 0.00607821 0.000425139 0.00020722 0.000349247 0.000913289 0.00016833 0.000135057 0.000140084 0.000415414 1.14706e-05 0.000356608 0.000763517 8.01009e-06 0.000450151 0.000157457 0.000702695 8.40291e-05 0.000271076 5.60438e-05 0.000975724 0.000416826 7.54432e-05 0.00059855 0.000345743 5.93032e-05 3.46061e-05 0.00024278 1.76707e-05 0.000379604 0.000915327 0.000364629 0.00447008 0.000796525 0.00106192 0.000945119 0.000457094 9.44339e-05 1.85338e-05 7.88606e-05 0.000391966 
0.000130103 0.000468012 2.61676e-05 0.000903036 0.000126669 5.84685e-06 5.26915e-05 2.90136e-05 0.000416971 1.61508e-05 0.000105011 0.00040969 1.10078e-05 0.000400094 0.000307556 1.17249e-05 8.3132e-06 1.44337e-05 0.00010083 3.90851e-06 6.81248e-06 0.000115627 3.75776e-06 1.32688e-05 0.000719278 0.000486106 0.000421473 1.50852e-05 0.000476547 6.08766e-05 0.000103874 9.187e-06 2.18322e-05 0.000452596 6.51969e-05 1.64639e-05 0.000181195 1.19952e-05 6.67823e-06 0.00100881 7.59398e-06 4.23821e-06 6.57866e-06 0.000418928 4.02666e-05 3.60236e-06 6.04769e-05 0.00034399 0.000107858 3.23655e-06 0.00042411 9.0086e-06 0.000138991 0.000596045 8.7715e-06 0.000424986 0.000586787 0.000311782 0.00083827 2.90407e-05 0.000411571 0.000198492 0.000405219 1.21012e-05 2.40975e-05 1.38808e-05 4.01263e-05 0.000112047 7.27748e-05 3.72515e-05 0.00044522 0.000525557 0.000662895 0.00022109 4.06402e-05 0.000445858 9.73418e-06 1.6198e-05 1.48633e-05 1.18271e-05 0.000587963 1.73471e-05 0.00021872 3.74483e-05 1.0239e-05 5.99895e-05 0.000386297 8.8135e-05 9.99036e-05 0.00041165 6.95257e-06 0.000134517 4.25169e-05 0.00139689 0.000108651 0.000239635 6.13664e-06 0.000566547 0.000432485 3.67948e-05 4.90481e-05 0.000137095 5.31705e-06 5.67098e-06 6.81618e-05 4.54375e-05 0.000154865 0.000408479 4.33184e-06 8.55553e-06 6.38242e-05 2.29081e-05 6.61299e-05 9.37902e-05 3.94115e-06 0.000319563 3.69736e-06 5.93696e-06 0.000126371 6.71444e-06 0.000859624 0.000128779 6.67277e-05 8.99658e-05 0.00115067 0.000406301 1.74602e-05 0.000961493 5.69225e-05 0.000407888 9.23642e-06 7.35394e-05 0.000418311 0.000462996 0.000290042 7.11508e-06 0.000452787 4.0895e-06 2.34471e-05 0.000175471 6.28105e-05 7.18745e-05 2.88427e-05 0.000406927 7.72564e-05 4.87567e-05 8.77599e-06 0.000118938 0.00061421 7.10383e-05 7.87909e-06 2.15486e-05 8.575e-06 3.41693e-05 0.000600184 0.000165884 9.55152e-06 6.32585e-05 1.38486e-05 2.07258e-05 0.00012803 0.000411413 0.00065582 0.000400654 5.23641e-06 0.000287594 1.28094e-05 0.000132004 9.31162e-05 1.21149e-05 0.000351731 0.000210732 0.000141089 5.55099e-06 0.000426788 1.19084e-05 0.000199271 2.08602e-05 0.00040572 0.000384719 1.08193e-05 0.00031234 1.02171e-05 8.81733e-05 9.68714e-05 8.00025e-06 0.000160702 7.95985e-06 1.27381e-05 8.96935e-05 0.000120971 0.000971622 0.000263468 0.0005903 7.91974e-06 6.91678e-06 0.000409589 0.000406353 0.000139635 0.000159328 8.1088e-06 0.00037252 1.32076e-05 7.09103e-05 1.73802e-05 0.00079487 7.99264e-05 0.000407174 8.04452e-05 5.70554e-06 0.000239658 6.73142e-06 0.000141889 8.80465e-06 0.000161666 3.1546e-05 1.46894e-05 0.000335058 8.40496e-06 0.000108114 9.62035e-05 1.53791e-05 0.000490631 4.73e-05 6.85671e-06 1.12438e-05 0.000100717 1.18858e-05 2.11942e-05 8.30576e-06 7.25327e-05 0.000250999 3.20063e-05 1.54286e-05 5.28611e-06 7.20146e-05 7.5849e-05 9.62836e-06 0.000276502 8.85866e-06 6.75209e-06 1.21708e-05 9.23708e-05 0.000285776 1.02847e-05 9.15653e-06 0.000407907 1.06303e-05 0.000472812 0.000400501 0.000308015 0.000417714 0.000874505 6.0364e-05 1.68827e-05 9.93238e-06 9.98931e-06 1.17103e-05 0.000212969 7.66243e-06 4.01079e-05 7.49027e-05 0.000848955 3.95073e-05 1.01084e-05 1.15732e-05 1.57659e-05 0.000149024 0.000473303 8.46051e-06 0.00010031 1.24015e-05 0.000547488 9.3072e-06 0.000821375 1.68318e-05 1.69535e-05 7.02375e-06 1.14039e-05 1.14841e-05 6.47445e-06 4.8629e-06 0.00084035 1.66814e-05 0.000271107 6.1608e-06 3.06534e-05 0.000254139 2.06294e-05 1.10845e-05 0.000110222 6.44962e-05 5.65056e-06 0.000412482 0.000215284 0.000282162 0.000407582 0.000403826 0.000815223 0.000129731 0.000113606 9.38803e-05 0.000803807 1.08264e-05 1.13522e-05 0.00040435 9.07685e-06 0.000218536 7.83803e-05 0.000261857 4.14861e-06 7.33121e-06 2.93378e-05 9.34271e-06 0.000698033 8.09782e-06 0.00129659 4.41067e-05 0.000406141 0.000145272 0.00043216 6.88927e-06 0.000531471 0.000474705 0.000180017 0.000314015 0.0013389 0.00021709 0.000111249 0.000150377 8.3656e-06 0.0001863 4.41225e-05 1.50505e-05 0.000413554 0.000111609 5.19176e-05 0.000577532 1.32881e-05 3.04944e-05 2.77041e-05 0.000178339 2.46751e-05 5.63657e-06 6.48887e-06 1.98745e-05 2.20289e-05 1.22722e-05 0.000190869 1.33853e-05 0.000140653 0.000447018 1.28345e-05 7.67762e-06 7.35928e-05 0.000338192 9.58348e-05 0.00055656 5.53484e-06 0.000422814 7.28254e-06 0.000144776 6.88345e-06 4.07107e-05 0.00010777 7.08487e-06 9.78963e-06 3.92374e-06 0.000238281 0.000133156 8.07714e-05 1.07765e-05 7.78481e-06 0.000556977 0.000226219 3.02259e-06 1.68848e-05 0.000200633 0.000224436 3.22339e-06 5.18357e-05 0.000610187 0.000170805 0.000505469 0.000407112 0.000624126 4.84775e-06 0.000112179 4.0866e-05 8.46798e-05 0.000213673 0.000108419 1.38044e-05 4.7585e-05 0.000164958 5.69293e-05 4.80317e-05 0.000485722 0.000161279 0.000265787 9.74927e-05 0.000467366 0.00014088 3.22055e-05 2.41301e-05 7.45958e-05 5.89526e-06 5.71639e-06 0.0015656 1.47178e-05 1.26065e-05 8.37153e-05 5.24163e-06 0.000480824 2.693e-05 4.79534e-06 7.22145e-05 5.27232e-06 4.11025e-06 1.81783e-05 3.82417e-06 0.000404981 0.000244145 7.4564e-05 0.000545553 0.000405074 6.49521e-05 0.000842427 3.30405e-06 1.60695e-05 0.000243864 7.04459e-06 2.9178e-05 0.000740545 6.17605e-06 5.21011e-05 0.000408798 0.000138263 0.00041372 0.000203219 0.00098423 7.03057e-05 1.91313e-05 0.00130649 6.00977e-06 0.000135768 0.000411609 0.000189562 1.25117e-05 7.17334e-06 1.98014e-05 1.30988e-05 6.49047e-05 8.69904e-06 0.000109807 5.09334e-05 4.24446e-06 2.69651e-05 1.0239e-05 0.000163758 1.08605e-05 6.63073e-05 2.65144e-05 0.00041336 8.39746e-05 5.5702e-06 0.000378541 0.000418438 3.67626e-05 0.000913142 2.28932e-05 9.98211e-05 1.9378e-05 0.000925483 9.50489e-05 8.50117e-06 0.000916065 0.000726653 0.000242129 9.7838e-05 0.000451615 6.1066e-05 0.000217927 8.74192e-05 0.000570483 0.000128021 0.000118178 2.60247e-05 9.76317e-06 2.37495e-05 0.0002125 0.00041374 0.000414816 0.00028478 3.06641e-05 0.000404268 9.98429e-06 0.00012831 3.51067e-05 5.28558e-05 1.05352e-05 0.000419788 7.83734e-06 0.000220372 0.00043636 0.000219997 0.000332701 0.000234057 1.13298e-05 0.000405245 2.98249e-05 0.000341295 0.000581385 7.25956e-06 3.34439e-05 5.24666e-05 2.54393e-05 0.000116493 0.000267002 5.20615e-06 0.000512268 7.91864e-05 0.000111151 4.86727e-06 5.51101e-06 0.000188949 6.89004e-05 0.000402086 0.000102333 6.1058e-05 0.000288858 0.00043896 0.000205963 3.1813e-05 0.000219216 2.97624e-05 3.51114e-05 1.18257e-05 7.59324e-05 0.000466614 0.00030853 5.38047e-06 8.68915e-05 5.86723e-06 0.000449888 0.000112522 9.44389e-06 0.000418867 8.68669e-05 1.42057e-05 8.71665e-06 1.05754e-05 3.5906e-06 0.000414927 0.00042942 0.000257781 0.000449935 0.000267849 9.49953e-05 9.63165e-05 0.000413718 0.000260662 1.61525e-05 3.85426e-06 2.62508e-05 0.000828513 0.000722148 7.54474e-06 7.55254e-05 7.76021e-06 0.000354158 0.00047609 0.000160026 4.62577e-06 0.000106829 0.00019807 1.58536e-05 0.000606818 1.0686e-05 9.45305e-06 3.07513e-05 0.000199861 1.37006e-05 0.000405494 0.000733998 0.000415761 0.000369226 0.000215031 0.00133053 6.14489e-06 0.000923597 3.84173e-05 0.000293147 0.000431658 0.000151757 5.44228e-05 0.000121533 0.000414251 0.00044684 6.58896e-05 0.000509284 9.27858e-06 0.000101591 0.000318768 5.49786e-06 0.000235857 0.000434958 0.000441861 0.000125869 5.77121e-06 0.000454221 0.00065544 9.98407e-06 0.000513987 0.000139108 4.58505e-06 0.000451763 1.19322e-05 0.000461161 0.000221726 0.000336652 3.09984e-05 2.05548e-05 6.42565e-06 0.00029042 0.000496011 4.43985e-06 0.000189773 0.000226571 0.000807019 0.000161705 9.30764e-05 1.49188e-05 0.000348002 9.10816e-05 6.24239e-05 1.40897e-05 9.52845e-06 0.000170208 0.000527714 1.09612e-05 2.44255e-05 0.00026399 8.06688e-05 1.59527e-05 8.5531e-05 0.000429561 4.12545e-05 7.68552e-06 7.30623e-05 0.000150119 0.000221705 1.22126e-05 0.000410259 5.66415e-06 7.05746e-06 9.05906e-06 8.59779e-06 9.12017e-05 0.000443813 0.000212096 0.000808661 0.000838507 0.000318501 2.15826e-05 0.000125463 5.26687e-05 6.74832e-05 7.13203e-06 4.0116e-05 9.18861e-06 0.00041192 0.00099199 6.01422e-05 7.51849e-06 0.000440544 2.25322e-05 0.000372113 7.71e-06 0.000410052 1.42645e-05 0.000404016 5.70592e-06 8.37823e-05 0.000108908 1.57225e-05 0.000100503 3.454e-05 7.88818e-06 1.58337e-05 1.69825e-05 0.000993909 0.000484712 0.000448318 0.000107586 9.66755e-06 5.5726e-05 2.06992e-05 0.00014051 0.000805655 0.000278014 0.000512526 0.000455088 0.000448864 2.6143e-05 0.000410965 0.000317913 0.000672875 0.000408753 6.86302e-06 7.74467e-06 1.73561e-05 0.000151159 3.86479e-05 3.08651e-05 0.000608509 0.00126337 2.36143e-05 0.00010913 3.37636e-06 0.000183824 1.31861e-05 0.000163509 1.58071e-05 0.000189558 7.50939e-06 0.000451354 0.000267735 0.000488683 0.00078466 0.000206679 1.68543e-05 0.000497749 0.000126611 0.000142561 0.000725397 0.000413484 0.000406495 3.94066e-05 1.46016e-05 0.000406905 0.000424352 1.55115e-05 9.52383e-06 0.000622425 0.000304942 0.000901062 0.00134521 9.85753e-06 3.20379e-05 0.000146398 0.000108599 8.41578e-05 1.19222e-05 9.18873e-05 5.09656e-05 6.48813e-06 0.000406555 0.00010974 0.000289596 1.9147e-05 0.000516051 0.000412184 0.00051057 6.98313e-06 1.72895e-05 0.000488528 4.02753e-06 0.000139038 0.000154953 0.000404475 1.39144e-05 0.000134829 0.805705 1.37968e-05 3.37119e-05 0.000243337 1.06436e-05 6.82936e-05 1.48004e-05 0.000292367 0.000271184 2.40487e-05 0.000119167 1.09422e-05 0.000224825 0.000562758 0.000104732 1.24261e-05 3.8551e-05 1.891e-05 0.000403161 0.000260634 0.000440554 1.2497e-05 3.87889e-06 9.39784e-06 0.000973397 5.12894e-05 0.000284268 2.36411e-05 1.38674e-05 2.86112e-05 0.000681749 0.000216469 2.1833e-05 5.17676e-06 0.000481784 4.61417e-05 0.000204411 8.28657e-05 9.43492e-05 0.000488541 1.03458e-05 0.000367164 0.000147933 6.17391e-05 5.79695e-06 0.000111194 1.7146e-05 4.75808e-05 0.00020262 9.36078e-05 0.000221701 4.50734e-05 0.000539597 0.000160597 0.00015215 1.08007e-05 9.01029e-05 0.000913594 0.000243338 8.63165e-06 0.000114427 1.27542e-05 0.000185162 0.00128897 0.000432842 5.84575e-06 7.70008e-05 0.000408441 0.000302197 0.000108186 0.000524863 3.55103e-05 9.65366e-05 0.000179046 5.73859e-05 1.45883e-05 0.000523066 6.67748e-05 6.81159e-06 8.45025e-05 1.48726e-05 0.000105435 1.48385e-05 5.64973e-05 6.26962e-05 0.000401988 1.43342e-05 8.17406e-05 1.86782e-05 3.57122e-05 7.16638e-06 2.10729e-05 1.80257e-05 8.74567e-06 0.000276174 2.09136e-05 0.000481502 0.000147905 1.00241e-05 0.000137844 0.000149987 7.65994e-06 5.87633e-06 7.74627e-06 0.000141622 0.000408071 8.78048e-06 0.000631945 0.000469805 0.000168275 1.30102e-05 0.000334582 0.00026571 6.04368e-06 0.000462212 9.14028e-05 0.000694949 0.000163452 1.42293e-05 2.58752e-05 0.000172861 3.33203e-06 0.000161593 0.000246358 3.81209e-06 0.000117681 7.93659e-06 7.72445e-05 8.33143e-06 6.29352e-05 0.000167549 0.00014252 3.14667e-05 4.62325e-06 9.7845e-06 2.29623e-05 8.86458e-06 3.66583e-06 0.000123229 7.52456e-05 2.02814e-05 0.000125856 0.000311693 0.000404191 1.68617e-05 0.000297435 0.000408219 0.000108415 0.000129133 5.10851e-06 0.000164935 0.000402048 2.94934e-05 1.15432e-05 1.04309e-05 2.6205e-05 1.16967e-05 0.000269656 4.21024e-06 0.000412142 4.62645e-06 0.000114513 0.000445686 4.85171e-06 4.20949e-06 2.08305e-05 4.69075e-05 4.11323e-06 0.000384298 0.000110094 0.000138817 0.000102017 4.26115e-06 5.84258e-06 0.000146772 8.50229e-06 0.000599545 0.00108612 0.000548715 1.15896e-05 0.000232018 0.000642612 0.000411715 1.27181e-05 6.64132e-05 0.000143188 0.000170119 0.000198376 0.00010225 8.64944e-06 0.000331911 0.00077693 0.000187624 9.01588e-06 5.54534e-05 4.81144e-06 1.04927e-05 4.43065e-05 0.000247776 5.7564e-06 3.07148e-05 0.000423107 0.000181913 5.45657e-06 5.99808e-06 0.000481542 6.81911e-05 8.70382e-06 8.99738e-06 0.000193266 0.000305729 4.46676e-06 2.90861e-05 0.00015741 1.01869e-05 9.64452e-05 0.000416552 0.000375085 0.00048441 0.000402385 0.000964652 8.42257e-05 0.000914465 3.07388e-05 5.18488e-06 1.47095e-05 0.000201689 
0.000434532 0.000235408 0.00101645 4.14639e-05 0.000269929 8.31998e-06 1.20874e-05 0.000220172 0.000433909 7.5444e-06 7.18614e-05 9.95461e-06 2.77824e-05 1.96616e-05 1.72036e-05 6.45342e-06 6.60513e-06 8.21581e-05 0.000122082 8.09306e-06 0.00181622 9.75111e-06 0.00061435 1.87645e-05 0.00010795 0.000209887 5.38275e-06 4.35439e-06 5.42599e-06 0.000138532 0.000138674 1.0691e-05 2.88853e-05 5.069e-06 0.000151175 0.000141626 0.000104869 4.37776e-06 3.50489e-06 0.000132776 7.92418e-05 0.000593379 2.17315e-05 8.94098e-05 4.9423e-06 0.000412675 0.0010542 0.000504767 5.79297e-05 2.73414e-06 9.42174e-06 3.19348e-05 1.59946e-05 0.000157135 1.12446e-05 0.00048951 2.32906e-05 0.000325155 4.43933e-05 6.83156e-05 2.70934e-06 0.000825374 1.09611e-05 0.000109854 9.15515e-06 2.57102e-05 2.12322e-05 1.15094e-05 5.31403e-05 6.75522e-05 9.22707e-06 0.000424629 9.62417e-06 1.21497e-05 2.67459e-05 9.98142e-06 0.000826565 2.01167e-05 3.54598e-06 6.13687e-06 1.27681e-05 3.84566e-05 0.000128901 0.000102378 5.54995e-05 0.000133507 0.000235483 7.60071e-05 0.000111323 0.000113663 6.49336e-06 0.000109299 1.07455e-05 0.000423119 6.96107e-05 0.000319181 3.40596e-06 0.000240875 5.20971e-06 2.43072e-05 8.48465e-06 1.28815e-05 0.000826837 0.00041762 4.9852e-06 0.000125538 6.97606e-06 7.31642e-05 0.000825977 3.80505e-06 9.60439e-06 4.19671e-05 2.17807e-05 0.000526421 3.34954e-06 1.42745e-05 0.819797 0.000528412 8.40103e-06 0.000415104 1.08786e-05 0.000148306 8.15361e-06 3.2145e-05 0.000511429 6.76951e-06 0.000393212 0.000171889 1.99293e-05 6.71368e-06 3.48158e-06 0.000150274 0.000544825 1.03025e-05 1.04666e-05 3.48119e-05 0.000506115 2.80618e-05 6.48968e-06 0.000694183 1.66179e-05 3.48778e-06 6.07812e-05 3.37998e-06 0.000133116 1.39304e-05 0.000143727 1.38184e-05 0.000830372 0.00011722 5.664e-06 8.14467e-05 0.000422374 1.21807e-05 8.96616e-06 0.000428878 8.4574e-06 8.72094e-06 9.31522e-05 4.05555e-06 7.18341e-06 4.25063e-06 0.000142798 0.000482671 1.06179e-05 1.42876e-05 0.00102944 0.000415542 1.4037e-05 5.09901e-06 0.000136059 8.92507e-05 7.55552e-06 7.08429e-06 8.95676e-06 1.29355e-05 0.000479748 2.28681e-05 0.000272665 1.12486e-05 4.38223e-05 0.000194223 0.000737301 0.000483939 5.37907e-06 9.67939e-05 0.000297607 0.000783808 1.11131e-05 7.03791e-06 1.03093e-05 1.13174e-05 0.000455685 3.88117e-05 0.000417883 1.72354e-05 0.00082486 3.41102e-06 0.000555827 9.56748e-05 0.000164611 0.000691035 0.000262161 0.00024438 0.000211606 0.000473952 5.2805e-06 6.05328e-06 3.35546e-06 8.23185e-06 0.000440813 0.000419401 0.000233977 4.11151e-05 9.8809e-06 1.21066e-05 0.00032517 8.22107e-06 5.78153e-06 0.000192366 0.000407953 5.34401e-06 0.000597786 4.49451e-05 9.36183e-06 2.35385e-05 0.000181887 7.5063e-06 1.81626e-05 2.90532e-06 0.000243403 8.54616e-05 5.54089e-06 7.15292e-05 7.297e-06 0.000459698 1.16723e-05 7.70085e-06 0.000179489 1.85892e-05 0.000598351 5.46437e-06 0.000525842 0.000176063 0.000133097 0.000478244 0.000123986 5.64996e-06 7.34112e-06 2.9349e-05 0.00021502 0.000423126 6.64492e-06 0.000196244 0.000463999 4.41379e-05 7.38783e-06 5.7708e-06 2.27733e-05 3.67174e-05 0.000302922 0.000909588 4.55535e-05 0.000527324 0.000125839 0.000147291 0.000528083 1.0042e-05 4.37744e-05 0.000453308 0.000414348 0.000862871 2.35133e-05 0.000271257 0.000118177 1.01031e-05 6.98537e-05 1.72125e-05 1.23049e-05 0.000425401 4.50281e-06 5.3926e-06 0.000232522 0.000477146 8.3079e-06 1.48589e-05 0.000139063 0.00010005 0.000275731 3.20903e-06 0.00032187 7.4443e-06 0.000414125 0.000138384 0.000417069 0.000148157 0.000420349 1.22332e-05 0.000585179 0.000132681 0.000171176 3.91296e-05 5.34719e-06 1.03832e-05 0.000399207 0.000423587 0.000464748 1.6147e-05 6.54666e-06 0.00024138 5.47996e-06 2.4297e-05 3.57489e-05 0.000207759 1.47267e-05 8.90185e-06 1.56822e-05 0.000148504 0.000415315 0.000133512 6.15556e-05 1.24568e-05 0.000418168 0.000502562 0.000431327 0.00028086 0.000683875 8.48713e-06 0.00100564 4.18651e-05 4.56202e-06 0.000157267 0.000466096 1.67761e-05 0.000422557 2.1193e-05 7.04071e-06 0.000546426 0.000485431 9.73875e-05 3.71871e-05 8.06596e-06 6.29514e-06 7.41302e-06 0.000176108 8.60058e-05 1.78473e-05 2.96222e-05 6.55789e-06 7.15786e-06 0.000193281 0.000484853 0.000144594 5.12641e-06 1.14947e-05 1.02257e-05 3.62767e-05 0.000422674 4.52492e-06 0.000307023 4.13923e-06 5.49046e-06 3.06284e-05 5.39981e-06 0.00012009 6.7881e-06 0.000819652 0.000423184 0.000354599 0.000177583 3.66117e-05 7.65324e-06 3.01176e-06 0.000689276 7.51904e-05 3.66669e-06 1.03524e-05 0.000317699 0.000571869 3.40925e-05 0.000484028 7.58014e-06 7.39703e-06 2.08342e-05 5.65194e-06 0.000477832 7.3981e-06 0.000374772 1.1e-05 0.000103263 6.18798e-06 6.41304e-06 0.000102897 6.8202e-06 9.71636e-05 7.40253e-05 8.84886e-06 0.000425364 3.42337e-06 0.000593505 7.37491e-05 0.000133248 0.000369128 0.00052144 0.000129825 7.96248e-06 2.89155e-06 9.01651e-06 0.000631838 3.88459e-05 0.000278043 0.00018312 2.64272e-06 5.72708e-06 3.07106e-05 7.86302e-05 8.08426e-05 3.11608e-06 4.5107e-06 0.000395106 7.27812e-06 0.000410505 1.17852e-05 0.00055654 1.50762e-05 1.1346e-05 0.000975211 0.000392109 3.82551e-06 1.62966e-05 4.23261e-06 9.33087e-06 0.000457141 0.00040057 4.56123e-05 1.53281e-05 0.00041185 6.56579e-06 0.00041818 1.03163e-05 1.25522e-05 2.78611e-05 0.000146684 0.000216439 1.63239e-05 0.000419581 1.70118e-05 0.000485041 0.000508649 0.000215384 0.000124157 0.000162699 7.32604e-06 6.46119e-05 1.0458e-05 3.34546e-05 4.64559e-05 1.60334e-05 0.000261882 8.06974e-05 0.000494438 5.185e-05 4.05805e-05 0.000415802 1.23365e-05 0.000414645 7.33817e-06 7.96478e-06 2.52146e-05 0.000976857 5.29563e-06 0.000158238 0.000177405 2.79091e-05 3.21613e-06 8.35183e-06 8.09742e-06 0.00012608 0.000178827 0.00011735 0.000373428 0.000423942 0.000740489 0.000125979 1.11217e-05 0.00083935 0.000255323 0.000181796 0.000501627 9.24605e-05 0.000218549 0.000185006 0.000833879 0.000593098 0.000113859 8.79777e-06 0.000638892 5.73105e-06 0.000570083 7.96623e-06 0.0002344 0.000155453 0.000414107 1.21609e-05 1.24714e-05 0.000328276 0.000450287 0.000379925 6.92377e-06 5.87825e-06 1.10046e-05 0.00014522 0.000229403 8.30144e-06 6.92161e-06 0.000139222 1.00327e-05 0.000413394 0.000126381 8.86559e-06 1.29481e-05 0.000103268 5.50309e-06 0.000421649 5.74241e-06 0.000119754 2.71e-05 1.37211e-05 0.000278806 6.49842e-05 1.00297e-05 0.000318695 0.000106753 0.000162585 0.00015258 0.000268472 5.83384e-06 1.24423e-05 1.64266e-05 0.000425289 0.000547795 6.64857e-06 8.25592e-06 5.34654e-06 0.000558694 5.2753e-06 4.26146e-06 1.97257e-05 8.70137e-05 8.65021e-06 7.34228e-05 3.58424e-06 6.37704e-06 0.000531144 2.6116e-05 1.14964e-05 0.000100655 0.000573035 0.000301435 6.3308e-06 0.000177094 1.86903e-05 0.000155372 0.000189533 2.23243e-06 0.000670852 0.00042501 0.000194041 9.0689e-06 0.000261299 0.000149317 5.41428e-06 4.28691e-06 7.2062e-06 1.33068e-05 3.78133e-05 1.54118e-05 0.000149227 3.74301e-06 5.26338e-06 0.000728953 6.13485e-05 0.000324405 9.18417e-06 0.000664782 7.13866e-06 9.55327e-06 0.000376963 1.55595e-05 1.4685e-05 6.35595e-05 8.54911e-05 0.000183852 0.000502916 9.53269e-06 2.74227e-05 0.000421302 1.50315e-05 5.48534e-05 3.29176e-05 0.000333125 8.90993e-06 0.000537168 0.000348663 3.82025e-06 8.63747e-06 6.1799e-05 6.85482e-06 0.000439253 0.000568052 2.52331e-05 1.32521e-05 5.54357e-06 0.000136961 0.00011628 4.69537e-06 4.49883e-05 8.45466e-06 8.62323e-05 0.000324667 0.00035831 4.7077e-05 0.000172016 3.75037e-06 0.00026164 1.36972e-05 2.99158e-05 0.000279155 0.00029087 0.000204097 0.000825731 5.07528e-06 0.000568317 9.75337e-06 0.000110179 0.000133 1.5854e-05 1.14929e-05 0.000160346 9.46318e-06 0.00012488 2.48941e-05 7.41022e-05 1.215e-05 1.13507e-05 9.68064e-05 5.89436e-05 1.51275e-05 9.04344e-05 9.91592e-06 1.24311e-05 6.34692e-06 0.000178102 9.25384e-05 0.000145937 1.30417e-05 1.25282e-05 8.64124e-06 0.000118157 0.000422478 0.00015484 3.41664e-06 0.000287067 1.2007e-05 0.000255649 7.34462e-05 0.000119177 9.20388e-06 1.96069e-05 0.000827246 7.3018e-05 4.98372e-05 0.00119719 1.11163e-05 2.66403e-06 6.74839e-05 1.5244e-05 8.19576e-05 6.60215e-06 6.79107e-06 1.57234e-05 3.77012e-05 3.6888e-06 0.000483256 2.15156e-05 6.76509e-06 0.000119851 0.000385937 9.51575e-05 3.58778e-06 1.14719e-05 0.000504544 1.30227e-05 0.000224522 8.59534e-06 3.46104e-05 2.17698e-05 0.000984703 0.00067418 5.73635e-06 0.000109006 6.19933e-06 3.91163e-05 5.3108e-05 1.1171e-05 8.77704e-06 0.000571625 8.98854e-05 0.000430603 5.90882e-06 2.93663e-06 0.000222703 0.000190826 1.12703e-05 0.000705153 0.000304314 4.05376e-05 0.000630913 0.000135448 0.000430659 0.00041743 3.71472e-06 0.000853438 4.23543e-05 1.45697e-05 6.39946e-06 0.000595279 0.000431834 1.09802e-05 5.67045e-05 1.55802e-05 0.000432316 0.000642336 0.000174115 0.000715987 0.000445195 7.99e-05 2.55656e-06 6.82936e-05 3.86286e-05 0.000791309 0.000276869 0.000148607 1.64649e-05 0.000537252 6.71397e-05 0.000243034 0.000193798 1.58551e-05 3.18748e-06 0.000153475 2.64255e-05 1.05611e-05 0.000467773 3.73412e-06 0.000115079 5.01145e-06 0.000415749 0.000228595 1.2107e-05 5.42496e-06 0.000418175 1.59855e-05 1.10605e-05 9.06183e-05 4.80198e-06 0.00019281 8.60078e-06 0.000565655 0.000548033 0.00044358 0.000150357 1.08216e-05 0.000446831 4.91797e-06 7.03589e-06 0.000256718 0.000414636 2.74154e-05 4.47208e-06 0.000444624 0.000638968 6.5452e-06 0.000185137 0.00051051 0.000480103 6.29244e-06 0.000616417 5.02644e-06 0.000592497 0.00149189 7.16555e-05 0.000267427 7.13877e-05 1.44725e-05 1.66963e-05 3.31147e-06 1.71533e-05 6.09307e-05 0.000270332 1.36372e-05 2.39799e-05 0.000416155 0.000586067 1.25217e-05 1.913e-05 1.02626e-05 0.00104631 0.000448007 0.000291041 1.41576e-05 0.000112942 1.92734e-05 2.99123e-06 4.4352e-06 7.0281e-06 0.000122995 2.82224e-06 1.08401e-05 0.000571375 0.000832516 0.00126775 1.02609e-05 1.23754e-05 0.000139351 8.78431e-06 2.17089e-05 1.05573e-05 6.68272e-05 6.83823e-06 0.000235093 1.81974e-05 1.08968e-05 6.05279e-06 0.000220655 0.000136327 0.00043539 2.35761e-05 3.90738e-06 0.00014313 0.000241652 0.000826346 1.10277e-05 0.000802017 0.000184202 1.1539e-05 0.000209501 0.000311444 0.00015282 1.15408e-05 0.000797444 0.000414204 0.000433947 1.15963e-05 6.22435e-06 0.000414028 0.000176538 0.000204595 9.77312e-06 0.000275943 6.33173e-06 4.09565e-05 0.000176507 0.000421068 0.000846112 5.01794e-06 0.000426223 5.33596e-06 0.000440552 3.21809e-06 6.79872e-06 0.000140212 0.000829387 0.000426132 4.28512e-06 5.68786e-06 3.55742e-06 0.000205253 4.68155e-06 1.44389e-05 6.04929e-05 6.14485e-06 0.000427584 9.42315e-05 1.00091e-05 1.90016e-05 0.000562597 0.000422834 0.000730676 0.000440292 0.000646858 0.000120979 0.000180561 0.000659246 4.65695e-05 0.000418753 1.01332e-05 3.28071e-06 0.000411901 8.56637e-06 9.05176e-06 6.1884e-06 0.000209981 0.000232989 9.43309e-05 1.52883e-05 0.000420284 0.000618032 2.50554e-05 6.25649e-06 1.07981e-05 0.000246937 0.000365097 1.81256e-05 5.5221e-06 2.16594e-05 1.15831e-05 2.98153e-05 0.000633343 7.41807e-06 1.4311e-05 1.64318e-05 0.00101314 0.000566206 3.07511e-06 0.000334296 7.04759e-06 1.03637e-05 0.000417096 0.000446214 0.000249905 4.84384e-06 3.66371e-05 0.000102902 0.000249339 0.000299561 5.49538e-06 5.60884e-05 0.000763208 3.78185e-05 1.96817e-06 0.000637787 0.000419254 1.39203e-05 0.000463187 4.42142e-06 4.40277e-06 1.30233e-05 1.05792e-05 9.33142e-06 3.83723e-05 2.51077e-05 3.72211e-05 9.1708e-06 7.62598e-05 1.20291e-05 1.20241e-05 0.000106785 0.000263626 9.11256e-05 0.000164616 0.000159322 3.53874e-06 0.000352331 9.59101e-06 0.000573015 0.000222688 0.000360323 4.93811e-06 0.000225681 7.11962e-05 1.10505e-05 0.000833477 2.65863e-05 9.12419e-05 0.000129228 3.05146e-06 1.55208e-05 8.83703e-06 1.81228e-05 2.04549e-05 0.000329556 3.35785e-05 2.74766e-06 1.06854e-05 0.000109978 0.00110983 7.83067e-06 0.000123791 0.000221345 0.000503749 0.000152548 0.000624768 1.31893e-05 8.00647e-06 1.27494e-05 3.38466e-05 3.51751e-06 0.000270469 0.000374794 
0.000213178 2.2234e-05 2.8256e-05 0.000375505 7.46882e-06 3.58588e-05 0.000121616 0.000103256 0.000327065 7.28757e-05 4.28913e-05 0.000245215 3.83135e-05 0.000112681 9.50467e-05 0.000224361 2.24599e-05 4.873e-05 4.72398e-05 9.48725e-06 0.000128441 0.000138327 2.21585e-05 0.000138673 0.00131566 6.16832e-06 6.38093e-05 4.29938e-05 0.000224903 0.00111504 0.000174411 3.33797e-05 0.000104111 7.73698e-06 0.000113623 0.000172213 0.00013853 0.000241836 6.9274e-05 0.000114723 2.20527e-05 5.55598e-05 0.000130488 0.000108175 5.96564e-05 6.15511e-05 5.18979e-06 0.000124737 0.000199311 4.03214e-05 0.000117632 9.33375e-05 0.313383 0.00028195 1.64719e-05 0.000159154 0.000127175 0.000529178 0.000195535 0.000228689 0.000105231 4.634e-05 2.10318e-05 0.000183264 5.63184e-05 0.000105913 0.000107296 0.000126873 0.000188669 2.17352e-05 3.08555e-05 0.000172907 0.000626798 9.48478e-05 2.26397e-05 0.000377596 0.000108905 9.71857e-05 5.74275e-05 0.00012481 9.85304e-05 0.00012355 0.000125007 0.000132989 6.00403e-05 0.00011261 0.00014502 7.63746e-05 0.000376602 0.000585935 1.62132e-05 0.000408219 0.000120876 0.000429479 0.000133704 0.000183351 9.33168e-06 0.000289609 8.79091e-05 7.44569e-06 0.00012763 8.29586e-06 2.47377e-05 0.000104744 4.31903e-06 0.000399568 0.000364852 4.6373e-05 0.000215385 8.90432e-06 7.75224e-05 8.37194e-05 0.00010263 7.09637e-05 6.93091e-06 6.72165e-06 2.40574e-05 1.54648e-05 0.127166 4.0382e-05 8.16015e-05 9.96877e-05 9.44773e-05 4.42949e-05 0.00017052 4.18842e-05 0.000142856 0.000173736 9.6251e-05 9.79921e-05 0.000105728 0.000173424 0.000248232 0.000245242 4.52049e-05 7.14828e-05 7.21285e-05 5.87505e-06 4.71948e-05 1.63506e-05 5.64989e-05 7.21833e-06 4.7397e-05 1.73431e-05 0.000739472 9.68448e-05 0.000525371 0.00022808 0.000116749 0.000218633 3.04056e-05 2.17918e-05 3.30125e-05 0.000191478 1.58707e-05 0.000152016 9.67342e-05 7.93804e-05 0.000144306 8.34283e-05 0.000116577 1.15447e-05 0.000257551 0.00146053 1.57229e-05 2.1938e-05 0.000109521 4.96809e-05 0.000143564 2.89282e-05 0.00045485 3.08204e-05 4.11382e-06 6.03418e-05 6.68841e-05 0.000157013 6.56576e-05 8.74175e-05 0.000198011 0.000120118 2.91821e-05 0.000247935 1.50397e-05 0.00013433 1.80139e-05 5.79017e-06 7.56467e-05 0.000139856 0.000138865 4.43e-05 6.68065e-05 6.51156e-06 0.000131944 0.000152547 2.79389e-05 9.89753e-05 4.17544e-05 0.000232983 0.000342889 8.82237e-05 8.85579e-05 0.00010854 8.41888e-05 0.000124803 0.000191523 8.528e-05 1.32783e-05 8.44247e-05 5.39668e-06 5.46571e-05 0.000179827 3.53582e-05 9.70883e-05 4.91102e-05 9.69462e-05 2.08024e-05 0.000127618 0.000790933 0.0749533 6.81669e-05 0.000200147 0.000101112 0.000246519 4.14215e-05 0.000160112 5.06216e-05 7.93523e-05 8.42904e-05 0.0763623 7.80697e-06 0.000256322 0.000132805 0.000185935 0.000158741 5.2334e-05 0.000135522 2.61595e-05 0.000161038 9.61717e-05 4.33061e-05 4.9621e-05 0.000133079 0.000159067 0.000122101 5.75379e-05 9.65642e-05 0.000146766 6.20983e-06 2.75463e-05 7.23814e-05 0.000409697 9.04385e-05 0.000118869 0.000254696 8.8297e-05 1.05955e-05 0.000260565 2.77178e-05 0.000114067 0.000205042 0.000281936 9.16055e-05 4.26038e-05 0.000816305 6.73878e-05 0.000293246 5.95924e-05 7.13052e-06 0.000375824 4.67697e-05 4.56346e-05 5.96779e-06 0.000119493 6.80257e-06 4.84494e-05 6.47631e-06 4.86186e-05 4.43872e-05 6.83151e-05 9.25785e-06 4.57019e-06 1.29043e-05 0.000138838 7.63053e-05 0.000247268 2.76703e-05 0.000252817 0.000515904 0.000213421 0.000213661 0.000138016 3.81184e-05 1.78863e-05 0.000429083 3.93959e-05 7.17161e-05 9.69882e-05 5.90418e-05 7.614e-05 0.00013351 0.000138796 4.24822e-05 7.19013e-05 9.91361e-05 2.65716e-05 6.88561e-05 1.00402e-05 3.61487e-05 0.000236296 0.000352961 8.09015e-06 4.78632e-05 0.000113179 0.000294305 0.000151592 9.48251e-05 2.86136e-05 0.000167358 4.28101e-05 0.000244827 0.000484305 0.000109623 0.000135303 0.000146051 4.64731e-05 9.10209e-05 8.0326e-06 0.206806 0.000190514 7.83255e-05 4.26237e-05 7.98223e-05 0.000287465 4.77921e-05 9.26592e-05 0.000117639 4.12812e-05 6.99799e-05 0.000163792 0.000138059 8.45702e-05 0.000159207 6.81713e-06 4.66742e-05 8.8381e-05 0.00023843 6.78673e-05 0.000159147 0.000226681 3.76281e-05 3.84938e-05 0.000109522 0.000123845 0.000200511 9.37573e-05 0.000141141 0.000234111 0.000281962 4.82434e-06 8.7832e-05 1.0263e-05 4.55736e-05 7.49479e-05 8.50459e-06 0.000137464 2.12867e-05 7.79849e-05 6.131e-05 0.000252593 0.000227047 0.000105563 1.67597e-05 9.74439e-05 0.00230278 1.1128e-05 0.00010737 1.95942e-05 0.00011716 7.01068e-05 0.000210121 0.000829685 6.36826e-05 3.5127e-05 8.10971e-05 0.000137097 0.000471815 4.17878e-06 0.000420697 0.000203332 7.01659e-05 0.0219422 0.00011453 0.00021194 8.15797e-06 0.000315314 0.000257164 0.000205691 0.000145066 0.000233789 0.000246593 6.41668e-05 0.000235245 0.000313824 0.000222235 4.31952e-06 0.000234597 5.35625e-06 7.46671e-06 0.00011135 1.27263e-05 9.45154e-05 0.000199885 5.80076e-06 0.000122627 4.26605e-05 1.82332e-05 3.6837e-05 2.25769e-05 3.82883e-06 7.61814e-05 4.89294e-06 0.000173462 9.98049e-05 0.000263631 2.16892e-05 8.99519e-05 0.000135328 0.000175519 0.000175369 0.000115656 0.000195671 9.87351e-05 1.45582e-05 1.10165e-05 7.89673e-06 0.000222698 0.000137071 4.67887e-06 0.000160233 2.50499e-05 5.92552e-05 4.64495e-05 0.000222819 0.00027345 2.8653e-05 8.08826e-05 8.86216e-05 0.000232556 8.84443e-05 2.48271e-05 9.90093e-05 7.10929e-05 3.6882e-05 4.24253e-06 0.000137719 6.12325e-05 6.87915e-05 0.000159279 2.91587e-05 2.71297e-05 7.11418e-05 7.51632e-05 7.66733e-05 1.54124e-05 8.48781e-05 5.53248e-05 1.42468e-05 4.64153e-05 0.000118047 0.000161284 0.000338263 2.04108e-05 0.000132467 6.22115e-06 0.000145047 0.000176584 2.66549e-05 0.000283346 0.000469964 7.2018e-05 0.000263018 0.000220568 9.45536e-05 0.000185213 6.9672e-05 7.20958e-05 4.16235e-05 5.97741e-05 3.87953e-05 6.44848e-05 7.87284e-05 0.000124254 2.92554e-05 5.25022e-06 0.000128886 0.000465917 0.000958877 0.000183596 8.4015e-05 9.82103e-05 0.000126189 0.000223344 6.88428e-05 6.80692e-05 0.000239011 8.37837e-05 0.000164123 0.000167335 6.16957e-05 0.000130879 0.000370644 1.96107e-05 0.000682801 5.51259e-06 7.15058e-06 0.000288466 0.000107487 3.17491e-05 9.12045e-05 8.39909e-05 8.19874e-05 9.89024e-05 0.000150695 6.8067e-05 0.000191786 0.00015967 0.000199648 0.000201245 0.000202118 6.54706e-05 9.9663e-05 0.000486505 0.000204 0.00022968 0.000260494 0.000220108 7.3658e-05 8.17519e-05 9.94928e-05 1.3927e-05 0.000206236 7.20797e-05 0.000101703 7.85966e-06 0.000101284 0.000213689 6.76336e-06 0.000154941 5.85385e-06 0.000188562 6.39769e-05 9.47894e-05 3.34262e-06 0.000160271 5.61664e-05 0.000175413 0.000121393 0.000124135 3.00383e-05 5.70454e-05 9.98052e-06 0.00015287 0.000118261 8.43377e-05 1.39211e-05 0.000437988 0.000293887 6.3932e-06 1.60016e-05 6.76868e-05 2.58209e-05 0.000100138 0.000126513 0.000121527 0.000160393 0.000405115 0.00014396 6.96424e-05 0.000308623 6.67523e-06 3.8384e-05 0.000190255 8.77148e-05 4.54247e-06 0.000111708 6.29774e-05 9.67398e-05 0.000129 0.000178396 0.000126497 0.0013255 0.000140294 6.21122e-05 0.000136685 2.37842e-05 0.000106883 0.000215872 7.43376e-05 0.000266975 5.76407e-06 0.000132672 0.000136102 0.000127147 0.000375214 3.09481e-05 0.000126697 0.00012924 3.67861e-05 1.76235e-05 0.000232562 0.000147178 0.000106234 4.26042e-05 0.000253835 0.000199814 4.59408e-06 0.000106192 0.000134875 0.000103754 6.17261e-05 3.99442e-05 0.000183205 0.000153222 1.81895e-05 0.00097598 0.0001241 2.96084e-05 4.56989e-05 0.000140812 0.000116461 0.000125987 3.17252e-05 4.94651e-05 7.6796e-05 0.000510055 9.12073e-05 9.14715e-05 9.95821e-05 0.00028844 7.18879e-05 2.10398e-05 4.36722e-05 0.000203076 0.000306089 5.71023e-05 3.18914e-05 0.000112529 9.97424e-05 5.38777e-05 0.000116107 0.000323836 0.000156392 8.27977e-05 0.000179901 7.20155e-05 4.27314e-05 9.2871e-05 7.26621e-05 0.000215368 5.76159e-05 0.000178328 0.000223609 4.80272e-05 9.03258e-05 0.0001967 5.14158e-06 8.52531e-05 0.000107613 0.000203061 5.1947e-05 0.000138101 0.000525143 9.10147e-05 8.54685e-05 7.20483e-06 6.20545e-05 6.17669e-05 9.69483e-05 8.83517e-05 9.65826e-06 7.16796e-05 0.000248842 0.000170203 7.25415e-05 7.26434e-05 9.82675e-05 0.000255687 0.000615611 8.65772e-05 0.00012529 0.000129992 0.000180702 9.10019e-05 0.000179956 3.81812e-05 0.000131267 0.00013564 0.000282673 0.000209996 0.000151117 0.000664599 0.000168736 5.07781e-05 0.000251414 8.24922e-05 9.65288e-06 0.000180345 0.000150399 5.24946e-05 0.000108339 6.85175e-06 0.000108019 0.000135865 0.000236071 2.72352e-05 0.000419725 2.82107e-05 0.000113735 8.19481e-05 4.39321e-06 9.38132e-05 0.000304979 9.76403e-05 0.000206124 4.28877e-05 4.72211e-06 6.71548e-05 0.000172953 2.17673e-05 0.000100349 0.000131811 5.21115e-05 6.89865e-05 0.000233644 7.37447e-05 0.000314711 8.02817e-05 2.87567e-06 0.0001145 0.00014042 0.000675302 0.000279869 0.000297091 0.000222409 5.26897e-05 6.99163e-05 8.48194e-05 0.000253025 0.000131541 8.20298e-06 0.000173989 0.000120401 0.000106622 0.000333934 1.64969e-05 0.000126806 2.1854e-05 0.000103215 7.83212e-05 0.000112517 6.52579e-05 0.000113909 8.21783e-05 1.45127e-05 0.000113576 4.97354e-05 7.15979e-05 7.01348e-06 0.000267022 8.15811e-05 6.55799e-06 4.82175e-05 0.00013567 0.000189135 8.87577e-05 1.56372e-05 0.000298512 5.16026e-06 5.67172e-05 1.77345e-05 9.04743e-05 0.000171066 8.60705e-05 6.77939e-05 9.48601e-06 0.000367796 6.75704e-05 0.000415417 0.000280174 2.45887e-05 0.000361779 7.04738e-06 0.000129571 6.92796e-05 0.00010031 5.32947e-05 6.90744e-05 0.000277103 1.74059e-05 0.000121772 0.000323671 6.60854e-05 0.000134452 6.88575e-05 1.28289e-05 3.02486e-05 0.00024126 0.000272047 0.000124744 7.45729e-05 7.34559e-05 0.000106193 0.000102261 6.26123e-06 0.000123783 0.000194921 0.000102482 9.26251e-06 5.27265e-05 4.0126e-05 1.72514e-05 5.21363e-05 1.86066e-05 0.000209433 2.5115e-05 2.80474e-05 8.47964e-05 8.95334e-05 5.12767e-05 0.000145335 0.000133722 1.31284e-05 4.80121e-05 6.11425e-06 4.39849e-05 0.000261508 6.16423e-05 0.000103597 4.2344e-05 0.000139074 0.000189595 0.00016692 2.27683e-05 0.000328465 5.18077e-06 0.000130912 0.00224239 0.000123229 7.33374e-05 5.9712e-05 0.000122765 0.000230013 5.79411e-05 1.51159e-05 0.000216907 8.38024e-05 6.6413e-05 0.000112936 6.39919e-06 0.000146976 0.000119965 0.000346233 8.74585e-05 0.000119599 0.000847364 0.000231935 9.6699e-05 0.000285265 0.00013354 0.00014601 0.000188737 5.88657e-06 1.49776e-05 0.000135745 0.000137196 1.44123e-05 2.8422e-06 7.68045e-05 3.87386e-05 9.22596e-05 0.000275974 1.02136e-05 0.000145487 7.01601e-05 8.54391e-05 0.000250063 6.70444e-05 0.000165934 0.00111003 4.42825e-05 0.000209099 0.000166273 0.000197594 0.000126258 3.00733e-06 1.70854e-05 0.000111317 2.82023e-05 0.000232974 4.20713e-05 0.000147916 2.20284e-05 0.000190587 6.58401e-06 0.000134749 0.000292232 4.07281e-05 5.29875e-05 8.67666e-05 5.01391e-06 3.58142e-05 0.000437846 0.000217566 0.000296131 8.99173e-06 1.60328e-05 7.06808e-05 0.000106153 0.000128655 0.000108286 0.000142711 1.66951e-05 6.48544e-06 8.19711e-05 3.19306e-06 0.000166131 6.49082e-06 4.58993e-05 1.7527e-05 0.000120511 0.000256278 7.11198e-05 2.91747e-05 7.06237e-06 0.000327374 0.000338898 0.000159041 2.03008e-05 1.17472e-05 0.000286137 9.83797e-05 0.00016216 6.44182e-06 9.06445e-05 0.00017848 7.55167e-05 4.9521e-05 9.85215e-05 0.000108691 0.000297102 6.6281e-06 0.000144361 0.000110866 4.73829e-05 0.000248485 1.33959e-05 0.000138815 0.000170205 0.000477983 0.000244909 0.000739525 0.000103687 2.3943e-05 0.00038943 7.06282e-05 0.000129945 1.43453e-05 3.47632e-05 5.12028e-06 8.55578e-05 0.000232702 2.85602e-05 1.84505e-05 0.000170951 0.000152407 7.0159e-05 0.0444459 0.000431352 0.000227213 0.000139615 0.00017554 8.85047e-05 8.25506e-05 0.000112954 3.88881e-05 0.000101922 0.000271917 5.86011e-05 0.000179144 0.000193083 0.00031056 0.000271364 2.1342e-05 6.00326e-05 9.99924e-05 0.000182784 1.47521e-05 2.45374e-05 0.000103549 0.000194451 
0.000258589 0.000137819 1.13675e-05 0.000167413 6.24836e-06 9.00689e-05 0.000134041 2.44031e-05 0.000192111 9.33333e-05 0.000144884 8.7129e-06 4.02123e-05 0.00010179 0.000165203 0.000256885 4.07793e-05 0.000189879 6.10339e-05 0.000119556 0.000135587 2.92252e-05 0.000100954 7.97631e-05 0.000114841 0.000165064 0.000114989 1.35649e-05 0.000904664 0.000188678 9.43091e-05 6.4613e-05 6.99498e-05 8.54529e-06 7.14681e-05 9.96086e-06 0.000328862 0.000199863 9.28993e-05 0.000101521 9.67692e-05 2.03534e-05 5.19459e-05 3.35243e-05 0.00011601 0.000152241 3.94662e-05 0.000191012 7.49862e-05 5.24369e-06 9.47877e-05 0.00011438 0.00219149 0.000248639 6.06759e-05 3.58116e-05 3.31209e-05 0.000105081 6.19436e-05 6.97428e-05 4.2636e-06 0.000321934 0.000136954 2.93721e-05 4.06046e-05 0.000147291 2.5426e-05 8.36036e-06 3.39589e-05 8.90118e-05 9.58894e-05 0.000193462 9.54584e-05 0.000318269 0.000237844 0.000135343 9.234e-05 0.000183696 0.000129372 0.000101862 8.14437e-06 0.000175648 0.000156573 1.9167e-05 8.29382e-06 4.40266e-05 0.00039549 7.18521e-06 9.67705e-05 0.000171909 4.52403e-06 8.96184e-05 0.000124285 0.000727801 0.000291132 0.000246434 6.31174e-06 0.000300035 0.00034094 0.000137797 3.61759e-06 7.30822e-06 4.96539e-06 2.70402e-05 0.000425359 0.000298268 8.87271e-05 2.85953e-05 9.76275e-05 2.54852e-05 2.44101e-05 0.0002639 0.000114767 5.73559e-05 3.39895e-06 0.00018103 0.000143581 3.48192e-05 0.000613859 2.74469e-06 0.000167509 0.000108929 0.000149918 0.000358311 0.000147388 9.34733e-05 0.000103724 0.000237448 6.21077e-06 3.84854e-06 0.000217064 0.000443106 5.40983e-05 0.000288686 6.38444e-06 0.000131292 0.000243964 2.43256e-05 0.000370342 0.000148581 0.000208697 5.32491e-06 0.000159752 3.71398e-06 9.45863e-05 1.49841e-05 0.000182255 0.000139508 0.000114819 0.000189642 3.67413e-05 0.000153994 2.39339e-05 0.000244711 1.11543e-05 0.000272544 0.000256917 4.26852e-05 6.35182e-05 9.16409e-05 9.0796e-06 6.36121e-05 0.000143725 0.00017073 0.000239771 0.000207415 2.41507e-05 3.32876e-05 0.000423826 6.37432e-05 3.73194e-05 0.000196375 4.34745e-06 0.000111734 0.000201874 0.000134028 9.70325e-05 0.000138642 0.000164228 4.35862e-05 0.000130658 0.000361799 0.000152536 0.000102083 0.000212999 0.000241565 0.0004225 4.55472e-05 0.000150341 0.000234409 4.86195e-05 0.353391 0.00025819 0.000269577 3.46908e-05 7.94976e-05 9.11832e-05 0.000282617 0.000341863 0.000135198 0.000180744 4.15252e-05 9.05805e-05 0.00010365 6.2338e-05 0.000156785 3.05625e-06 3.02726e-05 0.000109673 0.000145804 0.000189186 0.000187474 0.000208604 8.72706e-05 0.000137795 3.4301e-05 0.000107156 7.92422e-05 0.000315057 7.30037e-05 0.000178455 2.88071e-05 0.000143036 0.000179527 8.14217e-05 4.03227e-05 0.000123821 9.41537e-05 0.000988182 9.31514e-05 0.000322813 3.97757e-05 0.000115104 0.000143604 7.29165e-06 8.29546e-05 0.000181385 7.58083e-05 0.000155201 3.85624e-06 4.76847e-05 0.000129214 0.000134833 0.000218861 0.000254424 1.75574e-05 0.000150109 4.25779e-05 9.61083e-05 8.89674e-05 0.000203364 0.000125228 3.55182e-05 0.000114401 6.49502e-05 2.75486e-05 0.000237237 0.000368852 0.000120239 6.16756e-05 0.000284029 2.98228e-05 0.000274926 0.000793532 0.000170765 0.000320746 0.000192023 0.000138661 4.09121e-05 0.000116032 0.00012254 9.1827e-05 4.83714e-05 5.94618e-06 4.82883e-05 6.40289e-06 6.78642e-06 3.8711e-05 5.94294e-06 6.94792e-06 6.6907e-06 0.000179125 5.04702e-06 0.00020468 7.98081e-05 5.82303e-06 0.000102152 0.000427966 0.000186609 0.00031788 0.000218747 0.00019347 5.12947e-06 0.000149532 9.85767e-05 0.000177063 4.51516e-06 0.000183965 2.30251e-05 0.000107427 3.12602e-05 0.000137662 9.1201e-05 7.87798e-06 0.000143128 5.3234e-06 5.77922e-06 0.000146924 0.000388663 0.000274143 2.47082e-05 9.00514e-05 8.06724e-05 0.000133002 0.000171216 8.84203e-05 0.000145918 4.74969e-06 0.000117445 7.91631e-05 0.000425268 1.49953e-05 5.50978e-06 0.000230647 9.76487e-05 0.000213654 3.66913e-05 0.00117292 0.00021726 5.73587e-06 4.61563e-05 0.000331904 3.8091e-05 3.2543e-05 0.000206294 2.55119e-05 8.36342e-06 9.76369e-05 5.27701e-05 8.98039e-05 0.00016908 0.000115795 2.72037e-05 0.000182998 0.000209173 0.000290448 9.372e-05 0.000151047 0.000110454 0.000176466 9.61776e-06 0.000118681 0.000250324 5.29221e-06 7.23788e-05 4.31686e-05 0.000227352 9.96529e-05 1.2294e-05 2.44792e-05 9.26832e-05 0.000103854 6.58088e-05 0.000214013 0.000120749 9.91968e-06 0.000158227 9.16575e-05 2.64456e-05 0.000200935 3.40395e-05 9.49315e-05 3.78569e-06 0.000142084 0.000103422 9.07122e-05 5.83786e-05 0.000189634 6.57805e-06 4.74703e-05 0.000140081 6.4726e-05 9.82161e-05 0.000104775 9.54106e-05 0.000130596 9.34905e-05 4.84818e-05 0.000144564 0.000352852 8.55008e-05 6.29033e-06 0.00017948 5.0391e-05 0.000188959 0.000116323 7.75077e-05 0.000193766 0.00016248 7.23499e-05 0.000172998 9.84979e-05 0.000346775 9.7527e-05 0.000114839 9.32389e-05 3.92238e-06 4.56009e-06 0.000448395 4.42041e-05 0.000251463 0.000165427 8.9266e-05 0.000108095 0.000217062 8.82544e-05 0.000203746 9.85575e-05 8.75217e-05 0.000254925 0.00046811 0.000115625 0.000118574 1.8618e-05 8.77566e-06 9.28791e-05 2.82332e-05 0.000345588 8.98318e-05 0.000195874 5.37061e-05 1.04399e-05 8.84541e-06 0.000495787 6.56194e-05 0.000344649 7.8558e-06 5.7916e-06 1.49347e-05 4.79228e-06 0.0002338 7.71724e-05 0.000141042 0.000491635 3.37571e-05 0.000202623 0.00026883 3.31136e-06 0.000190391 4.47123e-05 0.000334181 7.88237e-05 0.000105806 0.000112754 0.000197225 9.17469e-05 8.87643e-05 1.11724e-05 0.000111128 0.000334654 0.00056061 0.000101034 0.000279778 5.79285e-06 5.44982e-05 0.000177771 3.28063e-05 0.000178531 4.89193e-06 5.91959e-05 1.05598e-05 0.000142387 0.000190915 0.000186262 0.000365917 9.33092e-05 3.74884e-05 4.12278e-05 0.000556257 0.000265399 0.000587186 3.45258e-05 6.06067e-05 0.000356858 0.000136083 1.20413e-05 6.81029e-05 2.94363e-05 7.05999e-06 0.000237644 0.000192955 0.000270854 0.000113441 0.000122358 0.000209911 0.00032543 0.000353877 8.48482e-05 0.000404367 9.31773e-05 5.93236e-05 0.000321619 9.42675e-05 4.19908e-05 0.000205741 1.85892e-05 0.000240981 6.58366e-06 3.718e-05 7.73077e-06 0.000537032 7.10345e-05 3.23651e-05 0.000188747 6.03601e-06 0.000191554 2.61446e-05 9.03437e-05 3.62095e-05 2.85247e-05 0.000158985 2.25286e-05 0.000219619 0.000116547 0.000179601 0.000278815 8.80397e-05 3.5757e-05 1.3384e-05 6.94198e-06 0.000328233 0.000298392 8.95113e-05 3.35879e-05 0.00068931 1.82229e-05 0.000155507 6.42091e-06 9.53666e-05 4.8253e-05 0.000439592 2.67052e-05 1.66596e-05 6.63758e-05 7.5491e-05 0.000821984 5.92058e-06 4.59688e-05 0.000108392 9.76567e-05 1.14768e-05 5.70173e-05 3.11971e-06 0.000105496 0.000201819 0.000105861 9.34375e-06 8.83118e-05 9.61361e-06 0.000312822 4.99592e-05 0.000181037 0.000137169 1.5795e-05 0.000136377 1.84245e-05 0.000370354 0.000273867 2.69374e-05 8.70624e-06 0.00040293 1.48365e-05 0.000206819 4.01426e-05 0.000140096 0.000159988 0.000149647 3.53884e-05 5.14048e-05 9.61262e-05 0.000223719 0.000158237 0.000124335 3.62175e-06 5.84496e-05 2.91994e-05 7.93771e-06 0.000137815 1.5286e-05 0.000120099 9.12704e-05 8.00206e-05 0.000211173 9.67531e-06 2.71317e-05 0.000216513 0.00010411 0.000170489 0.000254622 9.31249e-05 0.000110723 5.67815e-06 0.000180482 0.000219721 0.000180261 4.5598e-05 2.85484e-05 9.32329e-05 0.000116667 9.22132e-05 0.00017977 3.01608e-05 1.28952e-05 0.000227522 1.40124e-05 1.25651e-05 7.56898e-05 6.15449e-05 4.25351e-05 8.90414e-05 0.000381362 0.000121344 5.42242e-05 6.4635e-06 2.96746e-05 1.89123e-05 9.78449e-05 0.000246196 5.5728e-06 0.000330696 3.31698e-05 4.12822e-05 9.52779e-05 2.96454e-05 3.90402e-06 0.000128382 4.51942e-05 9.38858e-05 0.00024977 9.55353e-05 9.39588e-05 0.000206292 3.8736e-05 0.000183987 0.00010429 4.3765e-06 7.6609e-05 0.000127127 2.16941e-05 0.000165155 1.91542e-05 0.00012037 5.98184e-05 2.98274e-05 9.7762e-05 9.42447e-05 0.00039102 4.9358e-06 0.000170144 9.43846e-05 9.08797e-05 5.80465e-06 2.93596e-05 0.000130306 0.000114245 5.76908e-06 0.000194368 0.000234058 9.86972e-06 6.65143e-05 5.35709e-05 9.88251e-05 9.21536e-05 4.08415e-05 0.000117692 0.00012667 0.000188268 0.000151231 0.000105273 5.70621e-06 0.000205858 2.8285e-06 0.000121285 8.82544e-05 3.88999e-05 6.25708e-05 0.000200838 9.54218e-05 0.000227354 0.000246425 0.000196102 0.000146373 9.83047e-05 0.000141826 9.32964e-05 1.43854e-05 4.63746e-05 0.000318069 0.000158211 0.000347148 0.000201852 1.65895e-05 0.000145255 0.000135695 4.37544e-05 0.00012894 0.000199156 9.27661e-05 0.000176573 9.1657e-05 2.62639e-05 0.000112971 0.00011537 8.46091e-05 0.000134296 0.000143272 0.000410857 2.91875e-05 8.37366e-06 2.84025e-06 0.000274197 0.000344551 6.52536e-05 9.35495e-05 1.08988e-05 0.000153721 0.000111905 0.000137229 3.94237e-05 8.89441e-05 0.000135883 3.49494e-06 3.38366e-05 0.000200364 0.000163159 1.02014e-05 0.000104035 3.17218e-06 0.000115239 0.000126697 0.000208203 0.000149556 0.000270825 0.00016746 0.000156495 0.000239303 0.000280273 0.000146374 9.26825e-05 2.30318e-05 0.000177835 2.97585e-05 7.60927e-05 8.97918e-05 0.000362755 8.54533e-05 4.46778e-05 0.000306315 0.000186 1.19145e-05 4.82501e-05 0.343205 1.13684e-05 0.172443 0.000179471 1.83361e-05 0.000324164 9.22174e-05 0.000607462 0.000159503 7.56383e-05 6.60092e-05 0.000140301 8.04178e-05 9.37908e-05 9.00872e-05 9.19989e-06 0.000154325 0.000156478 9.64235e-05 0.000528184 0.000133212 1.68301e-05 0.000146898 0.000136911 0.000141543 2.6303e-05 1.32382e-05 1.06824e-05 0.000133265 9.0361e-05 7.05111e-05 0.000287726 0.000133773 0.000182872 0.000114679 0.000127605 5.62601e-06 8.95129e-05 0.00020623 9.15066e-05 5.92553e-06 0.000265988 0.000134065 3.83796e-05 5.68968e-06 0.000178294 4.04145e-05 5.03097e-05 8.62794e-05 9.31527e-05 0.000198622 0.00012403 6.30653e-06 4.25142e-05 9.63271e-06 5.41549e-06 5.92473e-06 7.50148e-06 0.000174289 4.94432e-05 3.58724e-06 9.37303e-05 2.51958e-05 0.000149682 2.01902e-05 0.000216884 2.53476e-05 2.98547e-05 9.70644e-05 0.000127913 0.000148078 0.000120728 8.25205e-05 0.000230859 4.32125e-05 0.000381394 3.61245e-05 5.82393e-06 0.000244062 3.14059e-05 0.000330028 6.98062e-06 0.000206819 0.000299702 0.000226146 9.05033e-05 4.37707e-05 0.000117891 0.000118129 0.000210145 4.48816e-05 7.78384e-06 0.000106266 0.000251312 4.32287e-05 5.50343e-05 0.000208117 6.16037e-06 3.9124e-05 0.000261247 9.52301e-05 0.00014534 0.000110489 0.000284572 2.2633e-05 7.01545e-05 0.000194995 0.000118936 0.000262185 0.00019176 2.32193e-05 2.42511e-05 0.000147123 9.84005e-06 4.33731e-06 4.26186e-06 8.77189e-05 0.000218688 1.15256e-05 0.000466946 0.000178278 0.000294557 2.6849e-05 0.00013609 0.000143504 0.00121036 4.22619e-05 2.15279e-05 0.000171439 9.90648e-05 0.000333201 0.000194112 0.000277344 2.7715e-06 9.88036e-05 0.000108817 8.57617e-06 0.00012719 7.29675e-06 7.32979e-06 3.62165e-05 7.8762e-05 0.000110686 0.000343259 0.000323322 5.2756e-05 9.22117e-05 0.000156949 0.000129502 0.00023524 0.000207186 0.000359895 0.000157963 4.11332e-05 6.27505e-05 3.42818e-05 5.82797e-06 0.000124696 0.000236612 0.000170038 0.000109751 4.50692e-06 0.000186435 2.17094e-06 0.000251956 9.83823e-05 8.93983e-05 3.64625e-05 0.000135601 0.000248078 7.18573e-05 4.82025e-05 0.000102593 0.000348167 0.000508865 7.03351e-06 1.79126e-05 0.000193069 0.00015814 3.78263e-05 0.000188557 0.000126684 9.42573e-05 0.000119521 1.47742e-05 4.44657e-05 0.000167772 7.64395e-06 0.000109382 5.04319e-06 1.11164e-05 0.000181513 1.77356e-05 9.50373e-05 9.74932e-05 8.6584e-05 9.12344e-05 0.000269495 0.000229553 7.47578e-05 6.03696e-05 9.21385e-05 8.55291e-05 0.000136401 9.37961e-05 5.49739e-05 0.000144432 0.000127776 0.000135779 0.000289449 0.000205432 7.01053e-06 5.56564e-05 0.00040976 0.000156066 0.00016149 1.0783e-05 0.00015239 0.000224058 3.87683e-05 9.36106e-05 0.000182509 0.00010309 5.01918e-06 0.000200338 0.000136119 6.92748e-06 0.000113063 0.000244702 0.00028623 0.000176861 2.15162e-05 8.50065e-05 0.000221508 0.000105735 0.000190485 4.75061e-06 0.000109743 0.00014613 
0.000357167 6.68902e-05 0.00111608 0.000209248 0.00117492 0.000269755 1.02002e-05 9.12331e-05 0.000647622 4.66178e-06 2.94598e-05 1.35791e-05 6.375e-06 0.000505809 1.28103e-05 1.26259e-05 4.8136e-05 0.000408374 7.75966e-06 1.08998e-05 0.00185961 4.15883e-05 0.000560159 3.42514e-05 0.000207067 0.000260624 5.24736e-05 7.15939e-06 0.000768358 0.000143571 1.84762e-05 0.000289452 8.48867e-05 5.33601e-06 4.82775e-05 0.000147832 1.82739e-05 9.16616e-06 1.23595e-05 7.25494e-05 0.000430025 0.000665443 6.87085e-05 1.80908e-05 2.45979e-05 0.000395383 0.000794525 1.86588e-05 0.000156742 3.72421e-06 1.10867e-05 8.65572e-05 4.72568e-05 0.000165621 0.000362181 0.000405619 0.000132956 0.00033292 0.000900208 7.78752e-05 8.37983e-06 0.000902108 5.0366e-06 5.95749e-05 8.01031e-05 3.20184e-05 0.000110426 3.01003e-05 0.000245295 5.86975e-06 1.71576e-05 0.000425977 0.000283524 3.74422e-05 0.000307685 1.00712e-05 0.000793157 1.82136e-05 9.27248e-05 1.17976e-05 3.11673e-05 6.76941e-05 2.05299e-05 6.77843e-05 0.000486208 1.98974e-05 9.68232e-05 6.33045e-05 7.50246e-05 1.2776e-05 7.71566e-06 0.000119446 0.000203491 0.00063326 4.17413e-05 3.72766e-05 4.06906e-06 0.000185971 1.95284e-05 1.43191e-05 3.50506e-05 1.54765e-05 0.00111493 0.000512828 8.20696e-05 0.00030842 0.000104882 2.78449e-05 0.00101868 7.48972e-06 3.26154e-05 4.71025e-05 1.20883e-05 0.000486096 7.98609e-06 0.000609047 0.775282 0.000503626 1.85599e-05 0.000395779 7.71392e-05 1.76896e-05 5.96453e-06 4.99355e-05 2.1371e-05 8.98423e-06 0.00027552 0.000212955 2.77729e-05 1.21875e-05 9.17471e-06 8.66904e-05 0.000651474 1.08594e-05 3.8577e-05 1.11137e-05 0.00070493 4.47261e-05 6.42882e-05 0.000526101 0.000111963 1.07165e-05 5.64472e-05 3.37908e-05 0.000266314 2.21391e-05 1.75211e-05 1.10111e-05 0.000849124 6.85774e-06 9.51944e-06 0.000154992 1.31773e-05 1.46101e-05 3.93909e-05 0.000855594 1.11032e-05 6.36333e-06 0.000164245 0.000390564 0.000105711 5.83024e-05 0.000178253 0.000807091 9.40944e-06 5.76583e-06 0.00079672 0.000429078 0.00012863 9.5783e-06 0.000173077 9.31127e-06 9.0838e-06 1.11615e-05 1.4982e-05 1.0961e-05 0.000920456 1.58542e-05 0.000160539 1.183e-05 1.20786e-05 0.000275944 0.000545298 0.000528175 9.07035e-05 9.2328e-06 1.29773e-05 0.000400684 1.40131e-05 1.7805e-05 1.69763e-05 0.000496538 0.000729744 5.87537e-05 0.000400752 2.10692e-05 0.000787301 0.000170654 0.000482717 5.81093e-06 0.000312682 0.000500665 5.91313e-05 3.6152e-05 1.14432e-05 0.000421425 8.39891e-06 8.78984e-05 1.32739e-05 7.85186e-06 0.0004245 0.000672947 0.000938223 0.000219494 1.04551e-05 0.000198339 0.000686156 2.70978e-05 2.06718e-05 0.000123388 0.000273616 1.16785e-05 0.00040762 1.96758e-05 1.63641e-05 9.42799e-05 0.000161617 0.000114859 4.79491e-05 5.90474e-06 0.000244809 6.74717e-05 0.000107105 7.80753e-05 7.09755e-06 0.00041012 2.03303e-05 0.000156639 0.000129519 1.921e-05 0.00105001 0.000166314 0.000503503 0.000129049 9.00858e-06 0.000450455 1.77824e-05 7.32634e-06 1.00164e-05 8.58868e-05 1.73718e-05 0.00111828 1.59946e-05 2.191e-05 0.000673911 9.00985e-06 9.55019e-06 1.08978e-05 1.9396e-05 1.55192e-05 0.00193909 0.00104883 6.32493e-05 0.00103734 8.67393e-05 0.000438266 0.000714378 1.75032e-05 8.23598e-05 0.000700158 0.000555497 0.000792121 0.00039238 1.98408e-05 9.75125e-06 5.02177e-06 4.06061e-05 1.15031e-05 6.91892e-06 0.00039825 7.57234e-06 5.4503e-06 0.000345869 0.000399241 0.00173917 1.69149e-05 6.43415e-05 0.000330305 1.52899e-05 7.45325e-06 6.58159e-05 8.86987e-06 0.000399251 8.02344e-06 0.000398687 0.000123201 0.00128993 4.34456e-05 0.000910229 5.07626e-05 0.000193669 1.04208e-05 6.99086e-06 1.24886e-05 0.00027496 0.000429345 0.000877284 2.57982e-05 1.41144e-05 6.98391e-05 9.04669e-06 4.40373e-05 1.89337e-05 0.000197376 0.000211488 8.77319e-05 2.94057e-05 0.000146225 0.000393007 0.000601389 0.000355976 8.15835e-06 0.000468731 0.00053153 0.000409126 9.33563e-06 0.000410964 1.99406e-05 0.00078173 0.000662555 4.85738e-05 0.000118984 0.000512939 1.1285e-05 0.000409744 1.17962e-05 0.000105619 0.000404227 0.000359928 8.31175e-06 6.72745e-05 0.000102382 0.00015095 1.1983e-05 0.000166161 0.00031673 9.31699e-06 7.80893e-06 3.26713e-05 5.67098e-06 5.87986e-06 0.000401595 0.00032632 4.9006e-06 2.89381e-05 0.000509888 6.33945e-05 0.000460704 7.6956e-05 7.91818e-05 1.99758e-05 1.91062e-05 0.000225098 0.000131704 1.11981e-05 4.78462e-05 0.000784342 0.000889291 0.000219531 0.000124402 4.92528e-05 1.15306e-05 1.30978e-05 0.000857221 1.9558e-05 4.21679e-06 0.000106418 5.27598e-05 0.000394897 7.34325e-06 0.000633724 5.76601e-05 1.43416e-05 1.17892e-05 1.03726e-05 0.000778684 9.20413e-06 0.000109629 0.000224143 3.15503e-05 1.55289e-05 5.00551e-05 0.000456242 9.4191e-06 5.69831e-05 2.00054e-05 6.17181e-05 0.000494897 2.19028e-05 9.40957e-05 2.13571e-05 0.000354012 0.000207142 0.000405896 0.000146829 4.37753e-06 5.80659e-06 5.12798e-05 0.000504763 8.08206e-05 1.70289e-05 8.62764e-06 5.0302e-06 7.40672e-06 1.92749e-05 4.85688e-06 0.000105751 6.39772e-06 5.44479e-06 0.000243974 0.000135295 0.000398415 0.000345551 0.000561373 6.83603e-05 1.38177e-05 0.000873416 0.000512124 4.99933e-06 3.37469e-05 5.46989e-06 9.78224e-06 0.000742391 0.000332242 5.08491e-05 0.000243245 0.000394074 7.49268e-05 0.000399277 1.70454e-05 5.44848e-05 8.85436e-05 0.000214133 0.000435532 1.19175e-05 0.00040341 1.82675e-05 0.000458649 0.000649301 0.000148684 0.000152804 1.27445e-05 8.94021e-06 0.000203449 3.91687e-05 8.98195e-06 0.000119507 4.91261e-05 1.45443e-05 0.000172386 0.000170846 5.86474e-05 0.000238074 0.00104842 0.000113289 0.000398271 5.54571e-05 1.21066e-05 0.000111167 0.000793028 5.21671e-05 0.00119153 7.35268e-05 5.87995e-06 5.89734e-05 1.77066e-05 4.10893e-05 0.000134052 0.000304922 7.11794e-05 0.000189956 0.000511159 0.000818433 0.000139612 0.000216989 0.000530004 7.78045e-05 1.52221e-05 0.000400458 0.00022248 0.000155072 0.000347978 0.000798025 0.000580408 0.000111218 3.39372e-05 0.000648239 7.19734e-05 0.000742175 2.23799e-05 8.28274e-05 5.09729e-05 0.000399441 0.000256102 3.33991e-05 0.000869125 0.00074948 2.85391e-05 1.33384e-05 7.26311e-05 0.000714114 0.000130714 0.000353478 6.1555e-06 4.68999e-05 4.36539e-05 0.000106673 0.000502194 1.01797e-05 9.25664e-06 4.4731e-06 7.83415e-05 0.000145625 0.000398162 1.59793e-05 4.15613e-05 0.000218007 0.000284358 4.32909e-05 1.60316e-05 8.34802e-06 1.72052e-05 0.00107782 0.000131441 2.70403e-05 0.00013785 0.000162351 1.78146e-05 6.39391e-05 0.000696827 0.000454227 7.06638e-06 0.000130998 1.27617e-05 0.000554873 1.17093e-05 5.11476e-06 0.000172081 1.83342e-05 6.95377e-06 1.22368e-05 6.55117e-06 7.59785e-06 0.00104203 6.41915e-06 0.000638757 0.000347742 0.000115547 1.27252e-05 1.25498e-05 0.00015882 0.000108348 0.000164759 0.000178603 7.26268e-06 0.000484987 0.00214186 0.000225083 1.2547e-05 4.42866e-05 0.000115159 5.6165e-06 0.000112939 9.60691e-06 3.02593e-05 8.64243e-05 1.39938e-05 1.75321e-05 0.00130184 6.88571e-06 0.000771753 1.2176e-05 0.000149335 3.0535e-05 0.000633175 4.01149e-05 1.60475e-05 0.000932889 0.00035124 2.57536e-05 0.000409328 0.00023651 2.03193e-05 0.000101888 0.000204613 4.35298e-05 0.000402512 1.16888e-05 4.95302e-05 5.4654e-05 0.000554863 1.40795e-05 0.000562678 4.5797e-05 7.27705e-06 1.38326e-05 0.000219271 1.66298e-05 0.00144248 0.000399967 0.000193809 0.000301481 4.35466e-05 1.08442e-05 9.0687e-05 5.66512e-06 1.30687e-05 1.12076e-05 2.63589e-05 0.00100652 2.52907e-05 9.67778e-05 0.000758179 7.58655e-06 0.000483282 0.000139299 1.14015e-05 0.00156663 0.000229555 1.9382e-05 0.00112684 1.16372e-05 0.000701962 2.98694e-05 0.000289791 0.000173599 3.10018e-05 1.76448e-05 0.000180753 0.00149303 0.000136033 1.02577e-05 0.000210465 0.000269348 5.35783e-05 1.41798e-05 1.29728e-05 1.20657e-05 1.49137e-05 1.30197e-05 0.000179054 0.0013083 0.000138896 1.46365e-05 3.00844e-05 7.22055e-06 1.81738e-05 1.73481e-05 1.15319e-05 0.000406446 1.67031e-05 6.26525e-06 0.000138992 2.48718e-05 0.000387746 7.06676e-05 9.58802e-05 7.69766e-06 0.000116162 0.000984034 3.54092e-05 5.70413e-05 0.00040646 1.35545e-05 8.1837e-06 0.000104779 0.000615391 0.000260001 9.49065e-06 8.88919e-05 1.42236e-05 2.65832e-05 2.47316e-05 0.000438638 7.80648e-06 1.29212e-05 0.000262168 3.09369e-05 9.58743e-06 5.87762e-06 9.98888e-06 0.000606246 4.75486e-05 0.000111371 6.52977e-06 1.94035e-05 1.31112e-05 0.00068723 0.000399616 2.00122e-05 0.000362131 1.50289e-05 7.24913e-06 4.43201e-05 1.10608e-05 1.03438e-05 0.00230646 1.48399e-05 0.000401018 9.88324e-06 5.68558e-06 0.00018201 8.37025e-06 5.73366e-05 0.00148339 0.000624171 8.13298e-05 0.000394951 0.000120927 0.000400421 0.000401308 0.000254112 0.000790544 0.000235267 0.000110902 1.4686e-05 0.000552884 0.000511839 4.82346e-05 2.75707e-05 1.68562e-05 2.16213e-05 0.000564652 0.000115351 0.000407539 0.000402728 0.000457587 4.94044e-06 9.63401e-06 4.64973e-05 0.000412586 0.00059117 0.000221346 1.60759e-05 0.00043153 0.000120241 3.35635e-05 0.000774809 2.07018e-05 6.95079e-05 9.33314e-05 1.60625e-05 0.000297179 0.000625154 8.64291e-05 1.17853e-05 2.80438e-05 0.000471879 0.000200475 0.000105841 0.000153894 0.000469334 3.7525e-05 5.02339e-05 1.20707e-05 0.000113836 0.000226823 7.28296e-06 0.000683996 0.000446066 0.000399212 2.09071e-05 0.000118612 0.000485523 5.20748e-06 0.000929625 3.78227e-05 0.000398977 0.000101461 9.67275e-06 0.000279737 0.000827904 9.43716e-06 0.000215506 0.000447755 0.00060656 0.000129322 1.95983e-05 0.00023832 0.000587278 0.00107536 6.42293e-06 0.000467538 7.9081e-05 1.69185e-05 1.64787e-05 3.70464e-05 8.07151e-05 7.87247e-05 1.03779e-05 7.4381e-05 9.72764e-06 0.000522341 0.000249429 0.000437632 0.000195257 1.18601e-05 0.00041295 0.000427304 0.000313788 0.000115588 7.06685e-05 8.35111e-05 9.2597e-06 0.000211284 0.000104516 0.000246436 4.87151e-06 9.81994e-05 0.000627026 0.000790579 0.00150633 6.56531e-05 0.000114651 0.00135309 9.36769e-05 0.000233218 8.26969e-05 6.57543e-05 3.92529e-05 0.000158655 0.000289377 7.3033e-06 1.05706e-05 1.43584e-05 0.000295713 0.00039909 0.000269942 9.73916e-06 5.97114e-05 0.000128202 0.00158597 1.96285e-05 0.00105824 0.000513286 0.000424757 0.000471968 1.31495e-05 0.000171562 0.000213071 0.00152638 0.000401944 0.000413174 0.000244589 0.000588866 0.000414014 8.34901e-05 0.000975855 1.12803e-05 0.000169793 1.925e-05 8.96592e-05 0.00142887 0.000395816 0.000526132 1.02231e-05 0.00040435 6.47296e-06 0.000530092 9.42437e-06 4.03153e-06 8.67037e-05 0.000893292 0.000824076 9.84712e-06 1.02723e-05 5.311e-06 3.33454e-05 8.19791e-05 1.88363e-05 4.57053e-05 1.35062e-05 0.00097596 6.22343e-05 0.00022517 0.000302593 0.000433106 0.000393495 3.51848e-05 0.000402536 0.000511294 0.000258337 0.000389154 0.000586968 0.000119734 0.000760287 1.09925e-05 9.12072e-06 0.000395056 9.70423e-06 6.80877e-05 1.08022e-05 0.000369593 1.15153e-05 8.22473e-05 2.43068e-05 0.000396629 0.000399378 0.000232623 9.49693e-06 1.75071e-05 1.9816e-05 0.000442227 0.000170971 1.99147e-05 2.62445e-05 9.93652e-06 2.58384e-05 0.000816691 7.10724e-06 1.6484e-05 0.000206432 0.0010799 0.000444692 4.53177e-06 0.000307127 5.0473e-06 1.27192e-05 0.000392054 0.000406665 0.000168865 7.7279e-06 1.11408e-05 9.71351e-05 1.39255e-05 0.000347601 6.26948e-06 1.32572e-05 0.00056905 1.59856e-05 5.80275e-06 0.000404491 0.000567961 0.000233957 0.000409998 8.77946e-06 5.09273e-06 0.000198322 0.000102626 0.000100937 5.46999e-05 1.34669e-05 2.70596e-05 9.34796e-05 0.000237964 1.04926e-05 9.46685e-06 0.000192092 1.69015e-05 1.90823e-05 0.000129535 0.00022132 7.01515e-06 0.000113602 7.22366e-05 0.000504502 1.2696e-05 0.000351079 4.26861e-05 0.000232845 1.30272e-05 2.17801e-05 0.000789138 5.96032e-05 3.3819e-05 0.000314664 1.45052e-05 5.17933e-05 7.6213e-05 0.000333456 8.10882e-06 5.84697e-05 8.58782e-06 1.18591e-05 1.23096e-05 2.02386e-05 0.000866059 9.82628e-06 2.16684e-05 1.4757e-05 0.000472994 2.54587e-05 0.00155026 0.000115356 6.95391e-06 1.04368e-05 6.05301e-06 8.84074e-06 1.51666e-05 4.03685e-05 
0.000240867 5.5855e-05 4.91617e-05 0.000246447 2.11078e-05 0.000112401 8.6667e-05 0.000142735 0.000186453 6.36272e-05 0.00014577 8.04533e-05 7.92123e-05 8.99375e-05 0.000105798 0.000257972 3.37947e-05 0.000134161 0.000122061 0.000102875 0.000162168 7.78636e-06 0.000101351 0.000266782 0.000242328 0.000118805 0.000131728 3.29621e-06 0.000277582 0.000204268 6.8495e-05 1.80823e-05 4.71263e-06 4.59309e-05 2.04997e-05 0.00019296 0.000285806 0.000176783 0.000123119 0.000167258 9.5481e-05 0.000143253 6.11066e-06 9.81671e-06 9.0783e-05 6.22593e-06 9.48185e-06 0.000186236 6.94396e-05 2.7806e-06 0.000173988 0.000103127 0.00037793 0.000240188 4.98899e-05 8.0342e-06 9.56125e-06 0.000176084 2.98836e-05 0.000195304 3.7621e-06 4.16144e-05 0.000118454 5.07328e-05 9.61903e-06 0.000136249 0.000148282 0.000110241 0.000128769 2.99041e-06 0.000154815 0.000210309 0.000175551 0.000335128 4.42359e-05 0.000117322 0.000119538 0.000166313 0.000132952 2.48444e-05 1.34423e-05 0.000207995 0.000125597 9.40494e-05 5.06747e-05 5.61184e-05 0.000336856 6.64457e-05 9.82535e-05 0.000192563 3.27597e-06 6.83649e-05 0.000223527 0.000448577 0.000346683 0.000193852 2.01352e-06 0.000333962 0.000121126 9.85037e-05 3.65283e-05 8.71673e-06 0.000129855 4.21378e-05 0.00017811 7.80073e-05 0.000107685 3.44418e-06 0.000143332 3.82466e-06 4.86484e-06 0.000345946 0.000115548 4.80414e-05 3.71015e-06 0.00030519 0.00605237 3.31249e-05 6.93525e-06 5.05558e-06 0.000204846 0.000111615 8.83947e-05 0.0002966 0.000149188 9.01277e-05 0.000123686 4.65882e-06 6.71327e-05 4.51413e-05 0.000218306 0.000112997 0.000107075 0.000182195 3.81221e-05 0.000145948 0.000194142 2.04403e-05 5.64335e-05 4.22992e-05 0.00017726 4.01128e-06 8.94418e-05 4.60881e-06 0.000146484 5.24664e-05 0.000208571 9.01809e-05 0.000183139 0.000228579 2.38246e-05 5.05518e-05 4.38725e-05 0.000100652 8.51747e-05 3.7042e-05 0.000296282 3.3161e-05 5.07745e-05 0.000163459 0.00032316 4.82544e-05 0.000134718 0.00026745 0.000206146 0.000118236 3.37948e-05 6.82326e-06 0.000185256 3.84109e-05 3.01345e-05 0.000118928 1.23174e-05 0.000141058 0.00015184 0.000108638 0.000108971 0.000208117 0.000314237 6.7174e-05 0.000168478 1.8071e-05 0.0001799 9.62554e-05 0.000177404 0.000240921 0.000205518 1.96421e-05 0.000134922 0.000178069 6.60271e-06 0.353474 0.000228507 0.000337846 2.90688e-05 8.87261e-05 9.8919e-05 0.000150143 0.00021865 0.000124598 0.000402852 2.29621e-05 9.32877e-05 5.34771e-05 0.000119225 0.000199165 4.51692e-05 4.55631e-06 9.71449e-05 9.8063e-05 0.000150347 0.000205353 0.000178121 8.83995e-05 0.000178646 1.27878e-05 0.000138669 8.58978e-06 6.48888e-06 5.33909e-05 6.24623e-06 6.19228e-06 0.000132435 0.000179021 5.17907e-05 1.25375e-05 9.1751e-05 0.000145163 0.000365041 9.29515e-05 0.000312249 9.82853e-05 0.000209497 0.000117227 4.19393e-05 8.61376e-05 0.000180554 9.5532e-05 0.000135627 5.23827e-05 5.09911e-05 3.51058e-06 0.000111411 0.000188101 0.000213464 7.55251e-06 0.000157132 4.49807e-05 9.47131e-05 6.57296e-05 0.000338871 0.000102957 1.01049e-05 0.000238893 6.39151e-05 8.04595e-06 0.00024958 0.000414502 2.85843e-05 1.88642e-05 0.000239775 7.12954e-05 0.000173506 0.000379914 0.00012911 7.67031e-05 6.46188e-05 0.000124723 1.38124e-05 0.000217534 9.24713e-05 9.78523e-05 0.000236331 3.73695e-06 3.41482e-05 6.83586e-05 0.000172 3.13931e-05 8.02666e-05 8.64251e-06 3.34655e-06 0.000175964 2.1477e-05 9.27299e-06 0.000530242 8.26513e-06 6.82735e-05 0.000308769 0.000350383 0.00026833 0.000313494 9.14194e-05 3.39359e-05 0.000129208 0.000122223 0.000126559 0.000130373 0.000278248 6.39415e-05 6.36755e-05 4.1915e-05 0.000133507 9.27183e-05 0.000217523 0.00010617 1.05402e-05 9.60658e-06 0.000136864 0.000183713 0.000257598 8.12124e-05 9.33992e-05 0.000268927 0.000302728 0.000200219 0.000104716 0.000186768 7.0705e-05 9.60814e-05 4.45969e-05 0.000143472 0.000103269 2.30075e-05 0.000121178 0.000184129 0.000143899 4.66835e-05 0.000193274 0.000141859 1.00841e-05 6.18477e-05 0.000330628 9.73101e-05 9.16424e-05 0.00020549 1.0096e-05 4.70893e-05 9.82827e-05 0.000101099 0.000109858 0.000153959 8.46799e-05 3.2173e-06 9.32838e-05 0.000177539 0.000149281 0.000188767 0.000102265 0.00012542 9.21116e-05 3.64615e-06 6.30251e-05 7.54507e-05 5.89877e-06 5.62011e-05 3.41739e-05 0.000128418 0.000155971 1.72676e-05 4.29964e-06 9.66082e-05 9.1023e-05 6.91968e-05 0.00025865 0.000194859 6.70204e-06 0.000123975 0.000211881 5.7282e-05 0.000216418 3.92506e-05 8.20875e-05 7.24189e-06 0.000478464 0.000111348 9.04864e-05 5.55092e-06 0.000192496 2.45595e-05 5.99652e-05 0.000189764 7.40287e-05 0.000147597 9.28069e-05 9.16606e-05 0.000252382 9.2104e-05 0.000118037 3.28593e-05 0.000357198 7.44025e-06 0.000131164 0.000269337 3.66378e-06 0.000148382 0.000117388 9.22517e-05 0.000294879 0.000580223 2.25577e-05 0.000147509 0.000144966 0.00030811 7.65624e-05 9.16308e-05 0.000143253 4.05069e-06 5.62475e-06 0.000465828 4.40962e-05 0.000315944 0.000282238 9.21716e-05 9.058e-05 0.000151617 0.000118216 0.00022287 9.3404e-05 8.72723e-05 0.000237269 0.000144284 0.000116512 0.000121433 0.000103142 7.22131e-05 0.000109331 2.23126e-05 0.00026774 8.70645e-05 0.00037834 4.40348e-06 7.84356e-06 9.29818e-06 0.000352071 3.77901e-05 3.57966e-05 7.98372e-06 7.09289e-06 2.32652e-05 2.2208e-05 0.000251842 5.25001e-06 5.58072e-06 0.000352663 1.78865e-05 0.000181482 0.000284957 1.25933e-05 0.000177299 3.0294e-05 0.000361685 0.000121671 2.64852e-06 5.82078e-05 0.000295705 0.000140248 8.72122e-05 5.07204e-06 0.000158033 0.000530901 0.000766237 0.000137882 0.000181935 1.57378e-05 0.000112972 0.000182585 3.80327e-05 0.000187345 0.000160948 9.5741e-05 1.03547e-05 7.66831e-06 0.000271965 0.000182203 0.000265672 0.00011365 7.8112e-05 3.02329e-05 0.000232918 0.000237494 0.000276173 0.000178896 9.278e-06 9.7638e-05 0.00011963 3.68236e-05 5.41076e-05 2.73146e-05 7.16488e-06 0.000135865 9.62707e-05 9.63348e-05 2.55888e-05 0.000128027 0.000129114 0.00043197 0.00011074 3.10567e-05 0.000358804 0.000118426 3.62964e-05 0.00012198 9.38509e-05 4.69353e-05 0.000300746 7.4596e-05 0.000196156 1.49415e-05 5.9806e-05 7.75262e-05 0.000179728 8.2326e-05 3.79461e-05 0.000217087 3.62627e-05 0.000115169 3.78296e-05 3.80307e-05 1.85304e-05 5.46084e-06 0.000151084 2.17762e-05 0.000196397 9.49484e-05 0.000199174 0.000119923 0.000160305 3.22256e-06 9.12691e-06 0.000121524 0.000180434 0.000277059 7.00667e-05 6.97694e-05 0.0001327 0.000120773 0.000211763 0.000119334 0.000130812 4.68286e-05 0.000314614 5.08531e-05 6.81456e-06 3.43633e-05 4.32633e-05 0.000148396 4.45651e-06 5.08587e-05 0.000103836 0.000137201 4.58494e-06 6.27313e-05 2.06047e-06 0.000231622 0.000179917 0.000181958 4.95914e-05 2.21702e-05 6.17182e-05 0.000177846 3.15786e-06 0.00026346 0.000136335 1.86185e-05 8.79795e-05 2.53749e-05 0.000688204 0.00015957 6.58232e-06 4.2503e-05 0.000462137 3.84417e-06 0.00017721 4.29762e-06 0.000161061 0.000189749 0.000181155 1.71567e-05 0.000117617 9.43794e-05 0.00022192 7.37317e-05 0.000182617 1.91955e-05 5.51062e-05 0.000167409 6.40383e-05 0.000180675 0.000278344 0.000137561 0.000229336 2.00119e-05 0.00026826 5.45688e-06 7.74569e-05 9.84411e-05 0.000280757 0.000163938 0.000306188 9.20435e-05 4.73294e-05 2.67237e-06 0.000126862 0.000324198 0.000185569 5.3034e-06 8.4624e-05 0.000148841 0.000112931 9.51744e-05 0.000136671 6.40783e-05 4.34011e-05 0.000182707 9.60653e-06 3.5802e-06 5.81537e-05 4.71792e-05 2.64882e-05 0.000180989 0.00025857 4.1598e-05 0.000145941 4.30057e-06 0.000105213 0.000101136 9.12805e-05 0.000390992 1.18134e-05 0.000492149 0.00050727 1.34722e-05 0.000140903 1.65471e-05 5.96792e-05 6.82667e-05 7.80881e-05 0.000226169 0.000299583 0.00056708 0.000127276 0.000239182 5.07534e-05 0.00023274 0.000126306 5.51858e-06 4.94639e-05 0.000104147 2.60545e-05 0.00024657 1.78305e-05 0.000151253 5.8455e-05 0.00014372 8.89153e-05 9.30759e-05 0.000342342 0.000138512 0.000218623 9.95853e-05 0.000108792 2.49876e-06 8.96803e-06 9.80579e-05 0.000162105 3.88282e-06 0.000132502 9.13579e-05 0.000178211 8.42378e-05 0.000109277 3.69031e-05 0.000151229 1.91974e-05 9.05004e-05 0.000120117 0.000288691 9.08336e-05 9.20862e-05 5.1948e-06 0.000267169 6.77463e-05 5.91399e-06 5.967e-05 2.45005e-05 7.66776e-05 0.000212639 4.29551e-05 0.000218281 1.06983e-05 0.000132493 0.000209609 0.00010881 0.000115919 9.2196e-05 6.42285e-05 4.8501e-05 0.000459556 9.74167e-05 7.32165e-06 0.00029663 1.16033e-05 9.69427e-05 0.000141485 1.79206e-05 9.30058e-05 0.000227785 8.98044e-05 0.000182228 8.99055e-05 4.51875e-06 0.000207101 9.60594e-05 7.73167e-05 0.00014535 5.6212e-05 0.000104971 0.000102496 7.04346e-05 5.84651e-06 0.000121063 0.000285508 6.02235e-05 0.000135486 1.6471e-05 0.00012341 3.29141e-05 2.64903e-05 0.000108343 8.30154e-05 7.36587e-05 3.21794e-06 7.44055e-05 0.000127647 0.000279729 0.000131693 0.000204232 3.91821e-06 2.06693e-05 0.000123397 0.000213511 0.000106563 0.000190504 0.000135422 5.1207e-06 0.000190745 0.000190341 0.000103543 0.000110904 1.7123e-05 0.000175831 1.77955e-05 0.000163837 0.000267419 6.64703e-06 7.77379e-05 4.75493e-05 0.000118639 5.35847e-05 4.66385e-05 3.19262e-06 0.344087 5.89677e-06 0.173464 0.000180499 0.000103301 0.000289527 9.33684e-05 0.00052527 5.0728e-05 2.44078e-05 6.45433e-05 3.5706e-05 0.000220907 0.000114456 9.71125e-05 0.00019386 0.000162388 8.99306e-05 9.29572e-05 0.000233318 7.02539e-05 1.20683e-05 0.000181423 9.61192e-05 0.000207306 5.14289e-05 0.000102334 5.49682e-06 0.000163008 0.00022194 5.915e-05 0.000356223 0.000153487 0.000199181 0.00011459 0.000121202 0.00015194 5.56141e-06 0.000208414 9.17823e-05 5.78866e-05 0.000270426 3.65243e-05 3.56772e-05 3.4661e-06 0.000213646 1.20734e-05 7.33684e-05 6.99464e-05 9.45763e-05 0.000208784 0.00032827 3.5962e-06 3.36818e-06 2.87527e-05 4.00942e-05 0.000551462 5.15247e-06 0.000198716 1.0439e-05 1.44684e-05 0.000103606 7.42738e-05 8.63621e-05 9.14319e-05 0.000196077 7.49794e-05 1.32692e-05 0.000120218 9.27331e-06 0.000200945 0.000219354 5.46081e-06 0.000280713 7.20676e-05 0.000233505 8.30141e-05 3.72873e-06 0.000131811 6.72287e-05 0.000591497 1.83729e-05 0.000236548 0.000150949 0.000211711 0.000218892 6.76403e-05 5.03065e-06 0.0001057 0.000100254 8.95792e-06 6.72132e-06 6.02748e-06 0.000471915 5.8796e-05 7.67078e-06 0.000134521 2.61997e-06 0.000342111 0.000176191 0.000134497 0.00010823 0.000100761 0.000100886 4.64744e-06 6.07138e-05 0.000164018 0.000166392 0.000263435 0.000180266 3.67839e-05 1.8442e-05 0.000124098 6.54606e-06 0.00107415 1.97261e-06 0.000104483 2.61284e-05 5.79784e-05 9.65658e-05 0.000178991 0.000132404 6.28277e-06 0.000108088 0.000181308 0.000362054 6.81805e-05 9.85508e-06 0.000168142 0.000386963 9.49504e-05 0.000217145 0.000317083 2.99623e-06 0.000116558 9.26872e-05 1.16057e-05 0.000115183 3.4886e-05 4.17827e-06 3.60132e-05 6.52032e-05 0.000101191 0.000201702 0.000180083 2.50157e-05 0.000144698 7.69101e-06 9.07493e-05 0.000347241 7.90439e-05 0.000186692 9.81687e-05 3.54748e-05 2.07359e-05 6.10543e-05 0.000166283 7.03467e-05 3.49608e-06 0.000510742 8.72137e-05 8.9945e-06 0.000144565 2.31228e-06 0.000270309 0.00017183 9.0522e-05 0.000110437 0.000159461 0.000214524 0.000103896 6.51336e-05 0.000133483 0.00018241 3.03188e-05 4.38283e-06 2.43065e-06 0.000287509 0.000184646 4.4747e-06 0.000161141 0.00017743 0.000126308 0.00017806 7.21746e-06 3.12993e-06 0.000208695 4.57806e-05 0.000105653 0.000106295 7.64215e-06 0.000194366 1.90651e-05 0.000160234 9.40935e-05 4.1805e-05 8.9175e-05 0.000233834 0.00031385 0.000158584 2.30632e-05 9.59803e-05 0.000105016 0.000163449 0.00014233 0.000155463 0.00014217 4.32471e-05 0.000146404 0.000458065 0.000196387 2.47797e-05 4.31031e-05 0.000365173 0.000211552 5.56265e-06 8.20024e-06 0.000128481 0.000543202 1.09938e-05 0.000164779 0.000239996 9.00899e-05 4.13652e-06 0.000174538 0.000123479 7.56711e-05 0.000252607 0.000126391 5.0974e-05 0.000178415 5.84176e-05 9.19621e-05 0.000223467 0.000114432 0.000179084 3.4814e-06 0.000146052 9.92004e-05 
0.000135996 3.66128e-05 4.08472e-05 0.000129725 6.02725e-06 0.00012708 8.83851e-05 0.000126731 0.000183746 1.04965e-05 6.55457e-05 8.42859e-06 2.37086e-05 0.000140483 0.000101586 0.000176929 4.1669e-06 0.000129642 2.00262e-05 9.19017e-05 0.000152771 8.15965e-05 6.19583e-06 0.000184095 8.95969e-05 8.92027e-05 0.000101013 5.84444e-05 0.000186815 0.00116729 2.52888e-05 3.76153e-05 3.96043e-05 5.87294e-05 1.79664e-05 2.23632e-05 0.000145391 0.00017766 0.000123159 0.000163637 0.00013669 0.000132205 5.26158e-05 9.56168e-05 0.000117252 8.58549e-06 5.71157e-05 0.000214887 8.81591e-05 2.62903e-06 9.73879e-05 0.000274576 0.00039513 9.34015e-05 4.82073e-05 3.02646e-05 3.33467e-05 0.000275977 5.44294e-05 0.000210875 3.58611e-06 7.49991e-05 4.69202e-06 9.32269e-05 5.26963e-05 0.000107404 0.000119024 4.33988e-06 0.000255901 3.68518e-06 0.000181936 0.000237241 9.87792e-05 0.000305386 1.33332e-05 9.2829e-05 0.000140995 0.000391234 0.000177826 7.9706e-06 3.84071e-06 0.000226248 9.98394e-05 0.000127898 9.00615e-05 6.09163e-05 0.000388689 1.89544e-05 9.17951e-05 0.000176775 3.30032e-06 3.38547e-05 0.000243318 0.000261958 0.000449692 4.15966e-05 6.40641e-06 0.000255854 0.000124121 0.000172754 6.99555e-05 4.79653e-06 3.57483e-06 0.000184688 0.000300441 0.000191312 3.34988e-05 2.77833e-05 9.30718e-05 7.36877e-06 4.79592e-06 0.000275549 0.000170512 5.43302e-05 2.78933e-06 0.000290024 0.000183579 4.61505e-05 1.1616e-05 3.67685e-06 9.20057e-05 4.53411e-05 0.000103782 0.00026774 0.000248439 9.52835e-05 8.33376e-05 1.12579e-05 8.13555e-06 5.2363e-05 0.000267294 0.000212003 0.000219555 0.000222978 5.35767e-06 0.000111677 0.000241624 4.20475e-06 0.000288223 8.92383e-06 0.000179283 6.3606e-05 0.000160642 4.0964e-06 0.00011781 3.22114e-05 0.000190431 0.00014466 9.79449e-05 0.000173679 4.6748e-05 0.000126654 6.62881e-05 0.000142587 4.3512e-05 7.82823e-05 0.000184264 2.96384e-05 5.50373e-05 9.1061e-05 3.49615e-06 3.9733e-05 4.32882e-06 0.000209579 0.000173904 0.000111764 0.000172758 5.50536e-05 0.000226817 5.13388e-06 0.000348866 0.000124221 1.26219e-05 0.00020768 9.9872e-05 0.000219633 3.94939e-05 0.000184172 4.22042e-05 4.55029e-06 0.000171539 0.000300627 0.000221383 9.13733e-05 0.000277762 0.000257393 6.85184e-06 1.76616e-05 9.10176e-05 0.000174421 8.24357e-05 0.357137 0.000434523 0.000189714 1.06354e-05 0.000175998 9.30617e-05 0.000128771 0.000333681 0.000120203 0.000264454 0.000221316 0.000182062 4.23629e-05 0.00010771 0.000129584 4.23968e-06 3.2218e-05 0.000108328 8.89286e-05 9.32086e-05 0.000205331 0.000208665 0.000108503 0.000152875 1.27376e-05 0.000164655 0.000223152 9.83124e-06 0.000108345 0.000111929 4.46725e-06 8.75575e-05 0.000179325 5.41362e-06 6.19797e-06 9.18685e-05 9.42361e-05 0.000380684 9.30121e-05 0.000336599 2.38412e-05 0.000114243 0.000109542 5.26699e-06 7.95324e-06 0.000284012 6.61408e-05 0.000165168 4.70186e-06 4.58602e-05 4.28327e-06 0.000107312 0.000139105 0.000229275 2.56955e-06 0.000182537 9.28601e-05 0.000106597 9.2676e-05 0.000107389 9.39753e-05 5.46382e-05 5.03112e-05 7.50273e-05 7.84834e-06 0.000217445 0.000387202 2.81411e-05 8.39508e-06 0.000173653 8.50543e-06 0.000104618 0.000341737 0.000279328 4.3845e-05 4.17788e-05 9.72529e-05 8.45893e-05 0.000112948 0.000184118 0.000143055 0.000216053 6.73349e-05 0.00013362 3.56163e-05 3.06785e-05 2.98401e-05 5.18781e-06 9.33501e-05 4.90502e-06 0.000177109 6.95606e-05 1.46107e-05 9.68353e-05 2.13417e-05 7.01619e-05 0.000388226 1.75357e-05 0.000479193 0.000109433 0.000147724 5.41042e-06 0.000119948 0.000139103 3.65496e-05 3.76489e-06 0.000249801 3.98996e-05 0.000107721 0.000267029 0.00013918 0.000116498 0.000135976 9.89987e-05 7.04299e-06 2.46215e-05 0.000114729 9.33869e-05 0.000212452 9.12729e-05 0.000273019 0.000150797 0.000230309 0.000165072 0.000116713 0.00018263 8.99958e-05 9.36116e-05 0.000102282 0.000119562 2.88441e-05 2.49895e-05 0.000253184 0.000124617 0.00043907 7.61557e-05 0.000202121 0.000114346 4.66984e-05 2.30162e-05 0.000334971 0.000197259 2.49426e-06 0.000153001 3.74425e-05 2.68018e-05 0.000126328 8.10568e-06 9.89357e-05 0.000140895 7.50516e-05 1.23228e-05 9.32064e-05 0.000176178 0.000100098 0.000190186 9.40163e-05 0.000120024 9.23883e-05 0.000183719 2.85332e-05 4.25742e-05 8.36559e-06 3.64417e-05 5.1192e-06 9.23274e-05 0.000113943 4.82484e-05 8.15767e-05 9.30739e-05 0.000100997 7.12994e-05 0.000202445 0.00010764 9.69181e-06 8.84344e-05 9.29709e-05 4.90996e-05 0.000235527 5.05587e-05 7.26852e-05 4.37675e-05 0.000333459 0.00021941 8.96236e-05 4.05157e-05 0.000137015 2.77098e-06 2.68595e-05 0.000148901 4.67341e-05 0.000143582 9.32101e-05 0.000154292 0.000444578 9.32793e-05 8.79341e-05 9.35546e-05 0.00026916 8.8562e-06 3.81649e-06 0.000259401 5.33607e-05 4.74475e-05 0.000138027 6.73776e-05 0.000326398 0.000121993 6.69199e-05 0.000180217 0.000411966 0.000142593 5.09258e-05 0.0001001 2.52591e-05 2.70939e-06 8.27579e-06 0.000297704 0.000103015 0.000113963 0.000197644 9.26903e-05 0.000101719 0.00043052 3.55635e-06 0.000252894 9.33455e-05 8.79804e-05 0.000218822 0.000330694 9.28852e-05 0.000187966 0.000431487 6.12158e-06 9.1625e-05 2.80308e-05 0.00031696 8.75093e-05 0.000321853 3.38641e-05 5.19454e-06 4.09036e-06 9.03021e-05 1.88983e-05 0.000102021 3.72433e-06 3.07471e-06 7.19318e-05 2.89842e-06 0.000204744 0.000103819 3.83638e-06 2.43971e-05 4.62398e-06 0.000179764 0.000271658 3.95783e-06 0.000190437 3.66549e-05 0.000324084 0.000120955 5.69086e-05 3.98438e-05 0.000165175 0.000143786 9.27594e-05 8.27273e-06 5.08115e-06 0.000331536 0.000495989 0.000184017 0.000190396 1.07358e-05 5.4993e-05 0.000180612 4.85522e-06 0.000189575 0.000160454 1.43396e-05 2.09338e-05 0.000243103 0.000210026 0.000180999 0.000266764 3.46934e-06 7.11347e-05 6.6382e-05 0.000533557 0.000206538 0.000176423 0.000217231 9.95918e-05 0.000151686 0.000215192 0.000120858 9.72686e-05 8.85618e-05 8.00335e-05 0.000206092 9.54806e-05 0.000133367 8.7024e-06 9.18746e-05 9.5013e-05 0.000321293 0.000905548 2.5022e-05 0.000394737 8.98533e-05 4.62962e-05 0.000198223 9.31378e-05 0.000120922 0.000125938 4.96657e-05 0.000211777 0.000170253 0.000127186 8.37834e-05 0.000119864 5.18172e-05 3.47235e-05 0.000183236 3.75044e-05 3.88871e-05 2.3665e-05 3.36183e-06 7.46327e-05 6.56955e-06 0.00016459 9.59148e-05 0.000291998 0.000133999 8.8512e-05 0.000317222 0.000122292 3.97286e-05 0.000221998 3.40411e-05 0.00017744 0.000534453 5.58599e-05 0.000177284 0.00020514 0.000104196 0.000143554 9.3131e-05 0.000126567 2.92667e-05 0.000310702 3.00049e-05 6.16339e-05 6.52904e-06 0.000136733 0.000444946 4.15791e-06 9.88296e-05 9.37791e-05 0.000180924 2.70544e-05 2.98181e-06 2.38881e-06 2.99982e-05 0.000178013 0.000247297 0.000988085 0.000119036 0.000218357 0.000216341 4.21508e-06 0.000187883 0.000178865 5.32735e-05 8.7879e-05 6.90175e-05 1.30469e-05 0.000213523 6.3029e-05 4.33963e-05 0.000357256 6.54152e-06 9.15059e-05 6.34238e-05 0.000118919 0.00047293 9.16349e-05 4.0055e-05 0.000175287 9.64013e-05 0.000247271 0.000116805 0.000140387 5.4695e-06 5.11847e-05 4.13731e-05 6.70503e-06 0.000153745 0.000259411 0.000333616 0.00018091 4.75589e-05 0.000290307 0.000189472 0.000120316 9.49984e-05 0.000149542 0.000105428 0.000408388 0.000143014 4.65542e-05 7.47373e-06 9.68167e-05 2.21569e-05 0.000178233 0.000113917 1.29598e-05 0.000128078 9.67642e-05 9.1946e-05 0.000184312 0.000156277 3.67485e-05 0.000150711 4.15818e-06 4.79595e-06 3.65817e-05 0.000143871 0.000166053 0.000133338 9.69982e-05 0.000122113 9.97396e-05 0.000209009 5.07317e-05 1.2233e-05 0.000135515 0.000160246 2.01091e-05 0.000100289 3.60629e-05 3.69172e-05 0.000139563 8.58638e-06 4.69061e-06 2.60898e-05 6.76459e-05 9.66254e-05 0.000190686 0.000101182 0.000134393 0.000178953 5.29441e-06 0.000193514 9.64955e-05 5.44681e-05 4.98917e-05 0.000131886 0.000112595 0.000170653 1.60614e-05 0.000179353 5.9746e-06 8.3316e-05 0.000199658 9.44038e-05 0.000223526 6.30174e-06 9.62545e-05 4.13871e-05 9.83031e-05 4.60492e-06 0.00115455 0.000132045 0.000128151 1.03111e-05 0.000178009 0.000128314 0.000222768 6.6829e-05 7.35681e-05 0.000395411 0.000110004 5.96987e-06 9.1712e-05 0.000116943 0.000205987 9.89228e-05 4.01892e-06 9.18913e-06 0.000178189 1.26495e-05 0.000114158 3.54078e-05 1.0725e-05 0.000200379 0.000178857 2.3026e-05 0.000207518 7.08869e-06 0.00017619 0.000140193 7.28036e-05 0.000795615 9.09263e-05 7.40931e-06 0.000122498 0.000105852 6.06268e-05 0.000101823 0.000176258 3.40685e-05 0.000208514 0.00019196 0.000163065 0.0001242 0.000139445 0.000142994 0.000232258 9.15363e-05 2.836e-06 0.000140138 0.000116477 5.27003e-05 0.000106026 0.000429538 0.000293318 5.2349e-05 1.851e-05 6.59504e-05 0.000141423 0.000325953 5.30737e-05 0.000593029 8.00207e-06 9.07507e-05 4.91587e-05 0.000251813 8.49173e-05 0.000104233 8.96948e-05 0.000104509 6.41006e-05 0.000153513 0.000125246 7.5699e-06 9.484e-05 3.25343e-06 6.71589e-06 0.000206464 0.000252628 0.000121181 0.000179802 9.24682e-05 0.000102666 3.44988e-05 0.000154497 3.27294e-05 9.68655e-05 7.64903e-06 0.00019832 1.26105e-05 0.000246925 9.01166e-05 0.00020556 2.82113e-05 3.60459e-05 0.000214534 4.60085e-05 2.66589e-05 1.62093e-05 0.34367 7.85625e-06 0.174487 0.000177986 7.67007e-06 6.71991e-05 0.000101326 0.000688612 0.000123838 9.3629e-06 3.89364e-05 4.86822e-06 0.000864247 0.000109095 5.917e-05 0.000280766 9.40763e-05 9.54217e-05 9.53433e-05 0.000128389 9.02979e-05 8.93268e-05 0.000106162 9.36977e-05 0.000464468 0.00012731 0.000122606 0.000291961 0.000119527 0.000282679 7.32848e-05 0.000536989 0.000127675 0.00043588 0.000251841 9.1937e-05 0.000121708 3.47e-05 0.000166993 0.000103724 3.50729e-05 0.000263327 0.00030984 8.8938e-05 9.01925e-06 0.000175224 4.40035e-05 6.57286e-05 8.84735e-05 9.98392e-05 0.000203978 0.000193583 5.32193e-06 1.16678e-05 5.61168e-06 2.05667e-05 4.49393e-06 4.76436e-05 0.000173008 5.27655e-05 2.15586e-06 9.15124e-05 4.68715e-05 7.39644e-05 8.36806e-05 0.000182559 3.11302e-05 8.1477e-06 4.58079e-05 1.1033e-05 0.000242489 9.2621e-05 9.64454e-06 4.13529e-05 0.000188939 0.00025478 0.000201516 4.94555e-06 0.000149081 3.3839e-06 0.000316845 4.07344e-06 9.26696e-05 0.00013169 0.000240079 9.09075e-05 9.73987e-05 6.06326e-06 0.00012847 0.000127037 8.13596e-06 2.0629e-05 5.89549e-06 0.000209714 3.08924e-05 5.33064e-05 0.000285263 4.42169e-06 0.000122776 9.52231e-05 0.000192724 6.89829e-05 4.99882e-05 0.000357837 2.96258e-05 4.46923e-05 0.000227872 0.000177746 0.000271207 0.000181314 3.8157e-05 6.44767e-06 0.000149658 3.99328e-06 2.52244e-06 2.11561e-06 9.21771e-05 0.000127469 6.38445e-06 0.000352197 0.000217398 0.000155219 3.8329e-05 2.65325e-06 0.000168589 0.000695956 1.5347e-05 0.000150995 0.00019711 9.34946e-05 0.000130158 0.000325939 0.000316299 8.88682e-06 0.000161464 0.000109747 1.35883e-05 0.000133081 8.23416e-05 1.02459e-05 8.5866e-06 7.386e-05 0.000133949 0.000338257 0.000334758 3.29416e-06 0.000140145 5.24618e-05 9.30979e-05 0.000380586 4.50165e-05 0.000119029 0.000129575 3.11797e-06 1.72492e-05 8.64152e-05 8.42052e-06 2.9529e-05 4.73954e-06 9.11871e-05 9.05289e-05 4.45622e-05 0.000225463 2.29952e-06 0.000448447 0.000124571 9.00632e-05 0.000182067 0.000862113 0.000181217 2.45031e-05 2.55373e-05 9.92597e-05 0.000188396 0.000370815 6.35026e-06 1.42383e-05 0.000126044 0.000123668 4.38509e-06 0.000271514 0.000149486 0.000198331 0.000119194 6.12778e-06 1.41027e-05 0.000150687 5.91834e-06 9.77002e-05 8.51782e-06 6.33706e-06 0.000279432 3.43568e-05 0.000194231 9.70748e-05 7.23712e-06 0.000118466 9.635e-05 0.000210412 2.18571e-05 1.66219e-05 9.19353e-05 0.000326296 0.000156766 0.000139348 1.71095e-05 0.000148506 8.96257e-05 0.000317653 0.000200187 0.000320437 5.06287e-05 3.4842e-05 0.000301008 0.000242268 7.25473e-06 1.12623e-05 0.000207554 0.000200447 4.8908e-06 0.00026777 0.000270133 9.36554e-05 4.51507e-06 0.000104404 0.00012525 2.70536e-06 6.73392e-05 0.000131535 0.000324361 0.000180833 9.49957e-05 7.54852e-05 9.25148e-05 0.000122659 0.000177487 2.82741e-06 5.00814e-06 8.36597e-05 
0.000193359 0.000439093 1.22569e-05 3.69771e-05 1.7376e-05 0.000115087 1.65688e-05 0.000174739 0.00060163 1.33859e-05 0.000446467 0.00042472 1.17107e-05 0.00041613 0.000367424 1.05171e-05 8.44414e-06 2.01997e-05 9.27007e-05 3.06861e-06 5.92312e-05 1.64695e-05 8.45859e-06 1.651e-05 0.000643614 0.000404958 0.000449656 7.73005e-06 0.00203587 1.06848e-05 7.98124e-06 1.10688e-05 2.10821e-05 9.93771e-06 0.000159737 0.000279112 0.000158265 1.41247e-05 8.50598e-06 0.00114814 1.11807e-05 9.6185e-05 1.04893e-05 1.84094e-05 6.06196e-05 1.91831e-05 1.25949e-05 0.00102509 6.51556e-06 3.24999e-06 0.000442789 5.07684e-05 2.20787e-05 0.000596462 8.07918e-05 0.000489811 0.000448915 1.2834e-05 0.000825869 1.63741e-05 0.000403609 8.76525e-06 0.000477375 0.000217959 1.90719e-05 4.58456e-05 1.19857e-05 3.57469e-06 2.05207e-05 1.62929e-05 0.000411665 0.000406415 0.000415372 0.000432239 2.8928e-05 0.000536736 9.8044e-06 2.45857e-05 1.62417e-05 1.49981e-05 0.000530186 4.13204e-06 1.62631e-05 0.000137699 2.05735e-05 6.5746e-06 0.000416606 1.42976e-05 0.000183232 0.000539442 7.879e-05 0.000213177 5.65458e-05 0.00081692 1.07909e-05 7.25586e-06 4.97161e-06 0.000735018 0.000411623 2.29459e-05 9.27231e-06 0.000127362 6.89406e-06 0.000288045 3.46759e-05 1.65192e-05 0.0001663 0.000471685 5.26526e-06 1.03704e-05 0.000254894 7.22067e-06 4.16543e-06 0.000119383 8.95237e-06 0.000168212 9.11003e-06 6.22688e-05 6.84114e-06 7.46703e-06 0.000521166 0.000978006 1.59589e-05 1.6603e-05 0.0016294 0.000405493 0.00012204 0.000811085 4.75587e-05 0.000473265 9.35747e-06 0.000193349 0.000408691 0.00105358 0.00023321 1.07604e-05 0.000480627 5.18074e-06 2.19181e-05 0.000114972 8.0704e-05 0.000123036 5.70827e-05 0.000411056 6.90284e-06 1.14552e-05 4.8668e-05 6.54187e-06 0.000154465 3.70885e-06 7.36939e-06 1.33162e-05 1.44382e-05 0.000375816 0.000412331 1.32047e-05 1.8444e-05 6.97342e-06 1.48476e-05 5.06488e-06 0.000678077 0.000409507 0.000415251 0.000578957 0.000305667 6.01341e-05 0.000225699 4.0195e-05 1.14634e-05 1.15683e-05 0.000187165 4.50696e-05 7.85166e-06 1.04024e-05 0.0004147 1.03565e-05 1.61772e-05 9.76116e-06 0.000569651 6.07819e-05 7.79437e-06 4.69898e-05 7.9852e-05 5.04569e-06 1.2719e-05 3.43418e-06 5.97662e-05 1.07172e-05 1.08362e-05 1.26171e-05 1.11368e-05 0.000406114 0.000612177 0.000332335 9.60776e-06 2.07431e-05 0.00040768 0.00106335 6.33252e-05 5.56604e-05 0.000392711 0.000201333 0.000275913 0.000770934 5.95531e-05 0.00112824 8.05256e-05 0.00050032 7.89015e-06 8.26823e-06 8.6807e-06 1.25167e-05 2.13553e-05 1.14466e-05 0.000161884 3.30085e-05 0.000127392 0.000680628 9.48074e-06 3.76421e-05 6.36176e-05 1.06845e-05 0.000753315 6.1481e-05 7.7386e-06 1.55591e-05 7.00081e-06 2.22958e-05 2.49843e-05 7.21943e-06 0.000183397 0.000237824 2.11616e-05 2.09014e-05 1.56615e-05 0.00112099 7.81558e-06 7.10399e-06 3.86937e-05 0.000172202 5.34888e-05 0.000409224 0.0002414 0.0012848 0.000194806 6.00869e-06 0.00050135 1.21581e-05 0.000420331 0.000494539 1.30819e-05 0.000731147 0.00115695 1.65166e-05 7.81045e-06 0.000114233 8.11828e-06 1.15565e-05 9.3447e-05 0.00020051 0.000333922 9.67303e-05 0.00040132 0.00130423 0.000123379 0.000597592 0.000601172 0.000149977 0.000502012 2.26929e-05 0.00018699 3.7687e-06 9.67104e-05 7.82541e-06 0.000818494 7.4445e-06 0.000363156 4.05343e-05 9.20276e-06 1.01074e-05 4.70419e-06 7.27054e-06 0.0010183 0.00012215 0.000220365 7.05106e-05 0.000143321 0.000449847 2.50487e-05 1.1324e-05 9.65323e-05 7.53777e-06 4.63378e-06 0.00031741 0.00018912 8.42706e-06 0.000448515 8.12682e-06 0.000860483 0.000273977 1.80539e-05 0.000118457 0.000807147 9.90862e-06 4.30762e-05 0.000408877 1.77393e-05 0.000150139 0.000356564 1.57203e-05 1.04875e-05 4.57696e-05 6.04858e-05 0.000280284 0.000294036 1.60809e-05 0.000652844 8.69044e-06 0.000403498 0.000250962 0.00087106 1.24328e-05 0.000747572 0.000572411 0.000182874 0.000279531 0.00121899 9.80658e-06 1.22394e-05 1.05393e-05 1.836e-05 0.000190396 8.2331e-06 2.55291e-05 0.000882103 0.000125641 1.21843e-05 0.000616551 1.98398e-05 7.97687e-05 9.2081e-05 0.000635764 3.47713e-05 2.29796e-05 6.63516e-06 0.00076975 3.13534e-05 8.27879e-06 0.000330972 9.07807e-06 5.63554e-06 0.000426461 0.000784586 3.64206e-06 1.31274e-05 0.000242603 1.51517e-05 0.000491633 6.76873e-06 0.000554622 1.73509e-05 0.000198522 0.000251941 2.43448e-05 9.41495e-05 2.12012e-05 8.81093e-06 4.55276e-06 0.000267691 0.000362897 1.14188e-05 3.82502e-05 3.16624e-06 0.00127477 7.84361e-06 4.30195e-06 1.01291e-05 0.000162492 0.000208439 7.94982e-06 0.000361267 0.000846633 0.000226442 0.000410366 0.000404088 0.000557999 2.75739e-06 8.79174e-05 1.24076e-05 0.000537543 1.05374e-05 8.27182e-06 0.000323939 1.11862e-05 0.000115298 7.34261e-06 3.7808e-05 6.72062e-05 0.000102612 0.000295041 6.20901e-05 0.000442691 0.000106731 0.000141836 5.62424e-06 1.56967e-05 1.11642e-05 1.58628e-05 0.00165558 9.07622e-06 1.60285e-05 0.000185506 6.96773e-06 0.000615279 4.04975e-05 3.04398e-06 6.68468e-05 5.39328e-06 2.80591e-06 2.65618e-05 3.73788e-05 0.000405945 0.000135903 4.68341e-05 0.000437206 0.000411615 0.000133541 0.000912865 2.97788e-06 1.38361e-05 0.000148442 9.40717e-06 1.50968e-05 1.51706e-05 2.64554e-05 6.60066e-06 0.0004082 0.000122606 0.000406532 0.000153171 0.000408089 5.49699e-05 0.000334637 0.000410703 0.000203698 6.4215e-06 0.000415675 8.12452e-05 6.48635e-06 2.4847e-05 1.70544e-05 0.00012348 7.38984e-06 2.78816e-05 2.52808e-05 5.56277e-05 3.71537e-06 2.0195e-05 9.03987e-05 0.000494675 0.00027923 0.000214109 1.20312e-05 0.00114732 8.24687e-05 7.56324e-06 6.19642e-05 0.00082287 6.04218e-05 0.000823259 0.00019125 1.50579e-05 0.000260793 0.000901225 1.18084e-05 5.90051e-06 0.000463422 0.000730416 0.000147751 0.000204298 0.000232012 0.000122833 0.000326106 0.000297404 0.000484394 9.88796e-06 5.35327e-05 1.0578e-05 0.000247327 1.53135e-05 7.12685e-05 0.000409247 0.000416082 0.000235044 0.000174397 0.000200303 1.83701e-05 1.20513e-05 2.44383e-05 7.4711e-05 0.000160967 4.69704e-05 3.7224e-06 9.54953e-05 0.000203615 0.000232909 0.000192448 2.57035e-05 4.7115e-06 0.000403407 0.0014507 0.000552408 0.000703418 6.39666e-06 3.02647e-05 1.22908e-05 1.48307e-05 4.25581e-06 0.000258866 6.59426e-06 0.000476222 0.000267702 1.00737e-05 0.000316514 3.13631e-06 6.80705e-05 7.36434e-06 0.000417905 3.04375e-05 0.000132531 4.41063e-05 4.22222e-05 2.68006e-05 1.38335e-05 0.000173092 0.000180389 4.69652e-05 9.0683e-06 2.88844e-05 0.000426672 1.85039e-05 9.07278e-06 0.000156054 1.21656e-05 0.000414632 3.79406e-05 5.9959e-06 0.000496095 1.37439e-05 5.0165e-05 1.17101e-05 1.36611e-05 4.17356e-06 0.000424317 0.00044313 8.87102e-05 1.72505e-05 0.000287909 1.47144e-05 9.66145e-06 0.000471354 9.43848e-05 1.90462e-05 5.27274e-05 5.40204e-06 0.000707699 0.00042467 1.11722e-05 0.000134212 0.000666984 0.000737776 0.000410493 1.05636e-05 4.37543e-05 0.000470395 9.1016e-05 2.94395e-05 0.000517607 7.02934e-05 6.61427e-06 9.41405e-05 9.98237e-05 0.000104691 0.000463775 0.00101792 0.000637274 0.000473492 2.34543e-05 0.000612266 2.47868e-05 0.000696945 0.000159396 0.000206593 0.000512961 7.69167e-06 1.0262e-05 0.000302609 0.000417423 0.000420465 0.00014987 0.000403537 3.83065e-06 9.0317e-06 1.53842e-05 5.30355e-06 1.27662e-05 0.000407294 0.000478458 6.35637e-05 1.27792e-05 0.00063538 0.00069887 0.000144001 0.000435545 5.11753e-05 3.13058e-06 0.000516381 5.33767e-06 0.000455089 0.000340858 2.6482e-05 7.30136e-05 0.000120378 8.51277e-06 0.000128891 0.000239462 1.0787e-05 2.50308e-05 0.000255171 0.0013073 8.8494e-05 0.000131833 2.40004e-05 7.78077e-06 0.000134052 1.1053e-05 0.000310305 1.01174e-05 9.9483e-05 0.000308474 1.18295e-05 6.95327e-06 0.000121774 1.46455e-05 0.000126346 0.000167735 0.000538964 1.14067e-05 0.000161592 6.74012e-05 0.000100391 4.61097e-05 1.70031e-05 0.000551388 2.28343e-05 9.92961e-05 0.000169232 1.37582e-05 6.49249e-06 0.000123122 0.000313661 0.00081175 0.000833245 0.000262522 2.22598e-05 0.000120146 3.51388e-05 1.31022e-05 2.13704e-05 1.06467e-05 0.000194386 0.000417352 0.0010142 7.21242e-06 5.35671e-06 0.000414162 1.00648e-05 0.000198053 1.08062e-05 0.000429305 2.74692e-05 0.000408249 0.000120888 0.000125423 7.20948e-06 1.18557e-05 1.9247e-05 0.000191215 0.000158627 7.25407e-06 1.11909e-05 0.000437985 0.000592099 2.70595e-05 1.07978e-05 1.1617e-05 8.34503e-06 4.5356e-05 0.000122532 0.000156997 0.000242824 0.000488721 0.000402544 0.000422961 7.33866e-06 0.000409025 3.69974e-05 0.00059304 0.000411823 6.43303e-06 1.24923e-05 0.00015793 0.000153209 4.8814e-05 5.42208e-05 0.000599262 0.000620194 4.28851e-05 0.000155791 4.96936e-06 9.5102e-06 7.7835e-05 0.000193599 2.47133e-05 0.000127786 5.2852e-06 0.000412806 0.00021553 5.96517e-05 0.00123796 1.17908e-05 6.12157e-06 0.00050619 0.000126956 0.000520967 9.41263e-06 0.000417054 0.00040931 1.75314e-05 0.00019745 0.000439048 0.000568925 0.000141373 7.23136e-06 0.000530761 9.06075e-05 0.000814262 0.000107582 1.21678e-05 1.95325e-05 0.000167929 3.3293e-05 0.000193517 4.0794e-05 4.90557e-05 9.74771e-06 7.62142e-05 0.000433661 0.000166232 0.00012849 9.1743e-06 6.99599e-06 0.000416634 1.96766e-05 4.99008e-05 1.53842e-05 2.12412e-05 2.19536e-05 0.00053354 5.59849e-05 0.000419642 8.3849e-06 7.60395e-06 0.798773 5.82239e-06 1.794e-05 0.000642253 3.4009e-06 7.76208e-05 0.000235438 0.000406397 0.000215858 1.39581e-05 0.000184365 0.000173649 0.000167266 0.000639311 2.15982e-05 1.50692e-05 0.000203134 1.31192e-05 0.000458067 0.000159741 0.000409624 7.94588e-06 5.79888e-06 9.47427e-06 6.06578e-06 2.39403e-05 0.00104683 1.97335e-05 0.000103613 1.72599e-05 0.000542042 0.000130712 2.247e-05 1.83306e-05 0.000970446 8.96666e-06 0.000219426 6.17864e-05 0.000109495 0.000164579 1.51943e-05 3.20395e-05 0.000129826 1.60811e-05 8.61729e-06 0.000114534 6.33763e-06 8.35646e-06 1.24669e-05 1.03933e-05 0.000138335 5.70972e-05 1.98196e-05 4.87528e-06 0.000317535 1.47349e-05 0.00012059 0.000870189 9.87209e-05 4.8967e-05 5.7792e-06 0.000490712 1.57648e-05 0.00108121 0.000412468 3.98676e-06 0.00030792 0.000474314 5.25409e-05 9.06515e-05 0.000597698 0.000783882 0.000229897 0.000956549 1.52295e-05 0.000289609 0.000430364 0.000368919 1.11908e-05 0.000159973 1.00082e-05 0.000150529 0.000131192 4.38048e-05 1.5071e-05 0.000406683 0.000760014 0.000387431 0.000196431 0.00032365 5.17258e-06 0.000385197 0.00013201 7.27774e-05 0.000327916 9.3845e-05 0.000409168 5.74268e-06 0.00015356 1.03088e-05 1.67472e-05 7.66236e-06 7.88454e-06 3.4534e-06 0.000979369 0.000433407 9.25185e-06 0.000439145 0.000526481 1.18809e-05 0.00016961 0.000281767 0.000195417 0.000165704 5.97924e-05 4.65958e-05 0.00075558 0.000237291 0.000406249 2.86476e-05 0.000215409 4.46415e-06 0.000107089 0.000162514 9.11625e-05 4.32124e-05 8.57731e-06 5.18417e-05 5.2492e-06 0.00018065 1.64679e-05 0.000112083 0.000167587 4.66435e-06 2.85934e-05 2.58393e-05 1.29618e-05 9.93847e-06 2.28077e-05 1.16696e-05 1.98109e-05 0.000149906 0.000202259 0.00044903 1.1672e-05 8.50043e-06 0.000407852 9.4658e-05 0.000115589 1.59354e-05 4.60952e-05 0.000407957 0.000358809 4.38279e-06 1.00901e-05 6.59886e-05 2.88267e-05 0.000186809 0.000288706 0.000412789 9.96156e-06 0.000504672 0.00017694 4.95423e-06 9.42479e-05 0.000122632 0.000188656 6.91512e-06 0.000296337 0.000101633 1.34497e-05 0.00017418 5.00893e-06 8.41532e-06 8.33266e-05 8.96668e-06 0.000599301 0.00082218 0.000412868 0.000620092 0.000322163 0.000419592 0.000470506 1.28805e-05 5.86334e-05 1.53167e-05 0.000266988 0.000256598 6.42714e-05 8.31043e-06 0.000329149 0.000216477 1.30172e-05 0.000164721 9.21504e-06 6.39039e-06 4.22098e-06 6.52999e-06 1.5157e-05 3.91428e-05 0.000228101 0.000403359 5.17522e-06 4.85967e-06 7.45145e-06 0.000523882 8.76595e-05 1.16508e-05 0.000276813 0.000122591 1.98061e-05 0.000115953 5.15313e-06 0.000154541 9.48543e-06 0.000405015 0.000978292 5.06482e-05 0.000476605 0.000438067 0.000320721 0.000397182 0.000811668 4.98783e-06 7.75275e-06 2.22489e-05 0.000130381 
0.000220741 0.000375426 4.95466e-05 0.000311257 0.000338481 0.000146413 8.32378e-05 0.000256657 0.00025742 0.000118233 0.000355134 9.41585e-06 4.67632e-05 6.85746e-06 1.22237e-05 4.74942e-06 6.39631e-06 0.000213165 4.08561e-05 0.000285468 6.37736e-05 0.000171254 9.50894e-06 5.79588e-05 6.31126e-05 2.49706e-05 5.32981e-05 6.33074e-05 1.30293e-05 0.000301076 7.68322e-05 8.35909e-05 0.000284345 4.14566e-05 0.000100844 5.8644e-05 0.000218098 8.33921e-06 0.00014228 0.000120942 6.94536e-06 0.000210214 0.000213844 8.86073e-05 8.10625e-06 0.000344934 5.14844e-06 5.30952e-05 2.20745e-05 0.000146026 0.000175284 0.000162775 5.08953e-06 0.00016121 0.000248929 8.16334e-05 9.15021e-05 0.000130873 1.49519e-05 1.28298e-05 4.09048e-06 0.00034106 0.000185349 9.18769e-05 7.62608e-06 3.92787e-06 7.68362e-06 0.000231236 5.99173e-05 2.46925e-06 1.77489e-05 8.89312e-06 0.000170193 0.00016832 0.000584323 0.000112825 0.000214816 0.00025617 0.000148654 0.000162857 0.000235707 6.62523e-05 0.00011646 8.99912e-05 6.16867e-05 5.81593e-05 4.89415e-05 4.46879e-05 0.000155909 5.0606e-05 3.53127e-06 0.00029553 0.000255646 0.000147094 2.41685e-05 0.00021379 9.46712e-06 4.35795e-06 5.24021e-06 7.17399e-05 0.000151168 8.54395e-05 3.60233e-05 0.000249321 3.06267e-05 0.000142042 0.000178286 5.37427e-05 8.55022e-05 1.9743e-05 8.77764e-05 2.36278e-05 0.000138609 0.000175737 0.000283989 0.000211455 2.35496e-05 0.000311277 1.42967e-05 2.87432e-06 0.00011615 0.000206551 6.42356e-05 9.83228e-06 0.000206351 4.21689e-06 0.000284974 8.11751e-05 8.88279e-05 3.63588e-05 5.60146e-06 7.04512e-05 1.05114e-05 0.000315407 9.95514e-06 3.38071e-06 0.000105219 3.70519e-05 5.89866e-05 3.00889e-05 1.28699e-05 2.5274e-05 5.71085e-05 4.09221e-05 4.31565e-05 0.000404227 5.23362e-05 0.000444959 0.000313586 2.44447e-05 6.4208e-05 0.000183385 0.000132008 8.9837e-05 0.000255967 0.000228215 7.86516e-06 3.28617e-05 0.000195125 0.000149761 4.03101e-05 0.000133821 0.00022779 6.62331e-05 0.000261068 0.000147011 0.000104523 6.37027e-05 0.000234161 6.3667e-06 0.00040014 2.84276e-05 0.000142782 8.97765e-05 0.000234433 0.000350108 0.000286123 0.000271948 9.14388e-05 0.000150993 1.23639e-05 3.92213e-05 0.00015161 0.000147969 3.73449e-06 0.000380603 1.78562e-05 0.000617814 6.98348e-05 6.56928e-06 0.000388092 1.60719e-05 0.000291404 5.39382e-06 4.3354e-06 0.000280039 5.06816e-06 5.68016e-06 5.27369e-05 0.000561463 8.22089e-06 0.000118552 0.000128614 0.000173823 0.000147155 0.000134128 4.22672e-06 0.000591529 0.000247804 5.03671e-06 7.88884e-05 2.63834e-05 4.95682e-05 4.68396e-06 7.31517e-05 0.00053246 4.56946e-05 0.000360347 7.33456e-06 0.000314441 3.22156e-05 0.000188571 3.27762e-05 5.346e-05 0.000375506 0.000566808 0.000210813 0.00051672 8.23847e-06 3.219e-06 0.000120172 3.90978e-05 0.000285161 0.000317739 5.28369e-06 0.000305049 0.000293021 5.75934e-05 0.000221109 0.000147359 0.000113353 0.000144175 9.61172e-05 8.77514e-05 0.000233341 0.000702367 6.55699e-05 2.63115e-05 2.77713e-05 0.000374511 0.000339482 0.000362844 0.000556145 0.000370011 0.000197074 5.61316e-05 9.56489e-06 2.66696e-05 5.83599e-06 7.30834e-06 0.000313157 0.000182454 7.00378e-06 1.12528e-05 0.000132527 1.21867e-05 0.00028396 0.000145153 6.67985e-05 9.90421e-05 0.000292086 0.000310777 0.000174698 0.000167105 0.00019007 6.18135e-05 0.000699192 7.90341e-06 4.53352e-06 8.00445e-05 3.70924e-06 3.06362e-06 9.12866e-05 1.09872e-05 4.21885e-05 0.00018178 0.000287966 0.000433349 0.000217886 9.03284e-05 0.000234119 0.000116693 7.55069e-06 8.64953e-05 9.30234e-05 0.000144646 0.000320994 6.96832e-06 0.000337302 5.79822e-05 0.00017057 0.000297696 2.81348e-06 0.000220726 0.000342982 0.000214213 0.00015222 4.82983e-06 0.000124149 0.000271015 2.46766e-05 0.000465128 0.00019369 0.000267845 0.000225714 9.07647e-06 4.03598e-05 5.33368e-05 7.5339e-06 0.000342487 0.000154459 0.000156613 0.000226867 9.89196e-05 6.36482e-06 0.000168052 0.000169776 5.2559e-06 0.000180148 0.000502927 0.000206699 0.000223244 2.35419e-05 6.98146e-05 4.02897e-05 0.000163146 0.000131999 6.75245e-06 0.000128391 5.72342e-05 8.47534e-05 0.000438142 0.000421381 0.000229461 0.000453872 9.78384e-06 1.34091e-05 0.000150635 0.000177664 2.28566e-06 9.51093e-06 1.07721e-05 8.53217e-06 5.86372e-05 5.58647e-05 0.000824657 0.000148792 0.000156997 0.000172689 0.000260938 0.000285453 2.92967e-05 0.000452441 0.000240001 1.19625e-05 0.000116697 6.03968e-05 3.45785e-05 0.000165569 0.000139773 6.52727e-06 7.25416e-06 0.000150256 0.000400964 0.000217235 2.05633e-06 0.000191211 0.000365548 0.000175987 3.10049e-06 0.00016514 0.000122345 0.000124844 0.000583042 6.92983e-06 6.81681e-05 0.000142329 0.000350911 0.000182502 0.000153392 4.72344e-06 0.000295599 5.36709e-05 0.000155808 7.33508e-06 5.74989e-06 8.50007e-05 0.000187818 0.000244723 0.000140276 0.000254458 1.66907e-05 0.000208013 0.000208052 5.37652e-06 0.000357938 0.000143208 0.000116502 0.000161019 6.26368e-05 7.61692e-05 9.76968e-06 4.7922e-06 0.000201578 0.000352487 3.76584e-06 4.46358e-05 5.63767e-06 3.3698e-06 0.000177777 8.31285e-05 7.6626e-06 1.9004e-05 2.30908e-05 0.000430229 0.00015825 8.38268e-06 0.000162103 2.01909e-06 0.000184349 0.000177912 5.19152e-05 5.03101e-05 6.7069e-06 6.59718e-05 0.000147502 4.21203e-06 8.53466e-05 0.000109854 5.62006e-06 6.35575e-06 3.95556e-05 0.000150556 9.55614e-06 0.000401538 1.09581e-05 3.63264e-05 4.89161e-05 6.28856e-05 0.000171708 3.97146e-05 1.1804e-05 0.000118379 5.38253e-06 0.000182482 3.91106e-05 1.01001e-05 8.57137e-05 0.0001081 6.32316e-05 6.50874e-05 4.54251e-05 0.000287275 1.19764e-05 8.65603e-06 4.24913e-06 0.000189819 6.88218e-05 5.28429e-06 5.64694e-05 0.000107186 0.000200086 0.000939919 0.000320492 0.000146933 5.936e-06 0.00015915 0.000116892 0.000211436 1.35658e-05 8.34429e-05 0.000306274 0.00130826 9.57056e-05 3.12121e-05 8.36216e-05 0.000244347 0.00016077 0.000149722 0.000201484 0.000294269 0.000289297 0.000216318 3.44492e-05 4.32453e-05 0.000119704 0.000153091 5.27617e-05 0.00017291 1.10439e-05 0.000384252 0.000602171 4.57541e-06 1.02292e-05 0.000131578 3.92447e-05 7.84554e-05 6.87988e-06 0.000163092 0.000114278 1.26068e-05 4.25743e-05 6.61744e-05 5.25338e-05 0.000146665 0.000142639 0.000144525 2.31942e-05 0.000144859 6.73642e-05 0.000157954 0.000190464 0.000338391 0.000180713 6.24622e-06 0.000277196 9.34374e-05 8.40845e-05 0.000858577 8.64024e-05 0.000141944 0.000148147 2.02121e-05 1.70845e-05 0.000235259 0.000229241 3.32469e-06 0.000216266 7.06668e-05 0.000382824 0.000103414 4.30876e-06 1.70149e-05 1.00402e-05 0.000147991 0.000148191 0.000282726 1.17235e-05 1.85499e-05 0.000101219 1.31144e-05 2.57471e-06 4.56133e-06 0.000220999 0.000151823 0.000320557 0.000331497 0.000156464 0.000328873 0.00011954 0.000278723 0.000116591 0.000296724 5.30104e-06 0.00014257 0.000403469 0.000528716 6.11399e-06 0.000202839 0.000148084 0.000209486 1.97977e-05 0.000149839 4.36469e-06 0.000105973 0.000208367 7.21321e-05 0.000179783 6.4572e-06 0.000148865 0.000139858 0.000161275 0.000133625 2.59168e-05 9.79864e-05 0.000502927 0.000117719 6.72539e-05 0.000327805 0.000160549 2.58675e-05 0.000280192 0.000295841 0.000251976 0.000100589 1.28092e-05 1.68981e-05 0.000154248 0.000213776 0.000217898 0.000311652 2.35786e-05 5.90662e-05 0.000328916 1.46602e-05 0.000872839 9.92895e-05 5.68045e-05 0.000138475 3.65109e-05 0.000140158 0.000260626 0.000235272 4.03038e-05 5.77675e-05 1.08569e-05 0.000194311 9.91355e-05 6.65149e-05 4.08716e-05 0.000155777 3.86235e-05 0.000109297 0.000123916 0.000126624 0.00012352 0.000214343 0.000568666 0.000145384 8.8509e-05 0.000275775 0.000175406 9.3036e-05 0.000300728 1.71414e-05 8.44424e-05 0.000149272 0.000150366 6.06547e-05 0.00014693 0.000185702 1.39071e-05 4.94273e-05 0.000152348 0.000190839 0.000163042 0.000140784 0.000177367 3.22534e-05 0.00014983 2.75393e-05 0.000169532 0.000295239 0.000184759 0.000631762 5.89653e-06 0.000102051 5.09043e-06 3.10677e-05 9.1609e-06 3.43089e-05 5.72892e-06 0.000396201 0.000191754 0.000178228 0.000314348 0.000196737 0.000141569 0.000179035 0.000101892 0.000376329 0.000151601 9.10069e-05 4.73112e-05 1.02429e-05 3.96065e-05 9.92995e-05 0.000117428 0.000303239 0.000256718 7.41267e-05 3.63191e-05 5.18366e-05 7.2558e-05 1.85245e-05 0.000210711 0.000193282 0.000117369 1.33311e-05 0.000150882 6.78776e-05 0.000123227 2.21565e-05 0.000176635 4.32653e-06 8.64999e-05 9.00416e-05 0.000272016 0.000237497 3.05569e-05 0.000238871 0.000175532 1.24601e-05 0.000298333 0.000382793 1.92846e-05 0.000107694 3.84594e-05 7.47855e-06 0.00014281 0.000145378 0.00048302 4.8283e-06 0.000191024 0.000395823 0.00032835 4.52949e-06 0.000311156 0.00014713 3.39156e-06 0.000114976 6.66002e-05 0.000349177 0.000101965 0.000163019 0.000148267 0.000109906 3.52576e-05 5.88708e-05 2.95069e-05 0.000143297 0.00030621 0.000244977 7.29209e-05 2.85534e-05 0.000169351 0.000364715 3.99791e-06 0.000146425 0.000162913 0.000393967 0.000538389 9.82087e-06 0.000149507 0.000941458 0.000152898 0.000199146 0.000222799 2.46065e-05 4.0393e-06 0.000146087 0.000192626 0.000427409 0.000137865 3.03853e-05 8.2984e-05 0.000195181 0.000209583 9.25067e-05 0.000299664 6.20754e-05 8.85444e-06 0.000193683 0.000260148 0.000215182 0.000291077 0.000263837 0.000112569 0.000491739 3.55867e-05 3.66729e-05 8.17888e-06 2.52519e-05 0.000247616 4.26704e-06 0.000173403 6.89854e-05 0.000149426 5.79901e-06 0.000147582 1.09286e-05 0.00127419 0.000236717 4.23684e-05 0.000391503 9.03165e-05 0.000204604 0.000149596 0.000355201 5.88536e-06 0.00011237 6.64397e-05 3.00263e-05 0.000183981 6.65561e-05 0.000190031 0.000293373 0.000222513 7.08715e-05 0.000269516 1.09291e-05 0.000203299 0.000198153 0.000270962 0.000110901 0.000182434 6.56867e-06 0.00126349 0.000161223 6.10885e-05 0.000149159 0.000165749 4.47698e-06 2.61696e-06 5.76081e-06 0.000225679 0.000223365 0.285879 5.64774e-06 6.89601e-06 0.000155804 5.21564e-05 0.000117513 0.000254738 0.000111191 9.18133e-05 0.000147918 0.000105103 0.000212925 0.000221198 9.83007e-05 0.000182533 9.89447e-06 0.000200244 4.55633e-06 3.20164e-05 0.000279617 0.000125007 0.000145216 5.10035e-05 0.00020374 0.000531826 0.000183848 7.035e-06 3.32377e-05 0.00106657 0.000278397 0.00014076 6.14279e-06 5.61864e-05 0.000433351 6.29365e-05 0.000161848 4.93248e-05 0.000162648 0.000327997 1.99348e-05 0.000327626 3.26262e-06 0.00101994 6.63681e-05 9.81861e-05 0.000477214 4.27567e-05 0.000200519 1.0591e-05 0.000195857 9.97635e-05 0.000195714 6.35657e-06 2.56912e-05 0.000107084 0.000147654 0.000780068 0.000150154 0.565543 3.21431e-06 0.000145132 7.00975e-05 4.10753e-05 0.000118439 0.000166103 0.000307753 0.000100686 0.000111288 0.000185718 0.000152218 0.000149699 0.000647235 6.68475e-05 0.000152182 7.65898e-06 0.000293593 5.91445e-05 0.000146745 8.43403e-06 5.69418e-05 5.41167e-06 0.000171381 0.000130815 9.55176e-05 6.10748e-06 0.000132261 3.29243e-06 2.6071e-05 0.000357448 6.63568e-05 5.85648e-06 0.000244075 4.66283e-06 6.30008e-05 0.000239869 0.000170315 0.000208737 7.5966e-05 3.89435e-06 6.82362e-05 0.000219627 0.000619794 5.19285e-06 8.12454e-05 7.25737e-06 1.02492e-05 8.11209e-05 0.000145252 0.000655442 5.75149e-05 0.000199801 0.000183826 7.80954e-05 0.00015821 7.142e-06 5.70359e-06 1.88141e-05 9.35558e-05 8.09506e-05 0.000150904 4.24019e-05 9.06688e-06 0.000188339 5.10763e-06 0.000105022 0.00015083 4.70479e-05 0.000234986 4.98191e-06 0.000116527 7.93663e-05 0.000185996 0.000145366 0.000148303 2.09001e-05 0.000354652 6.55616e-05 0.00017012 0.000204016 6.13427e-05 0.000141854 0.000261316 0.000457874 0.000162463 5.2645e-06 8.05564e-06 0.000463388 0.000118237 0.000191049 0.000185034 0.000198604 0.000143751 0.000151677 0.000493835 0.000372133 7.28099e-05 0.000158216 0.000101025 2.41576e-05 4.28242e-06 5.29909e-05 0.000150528 3.99592e-05 0.000345819 0.000128229 0.000177783 7.16754e-06 8.81845e-05 0.000213932 0.000252852 1.48357e-05 0.000371712 0.000743747 0.000131816 5.96813e-06 7.04124e-05 0.000128627 4.25102e-05 4.87097e-06 1.38984e-05 8.80209e-06 0.000219581 2.32935e-05 
5.36035e-05 0.000169353 0.000818411 9.76933e-06 0.000250031 9.37939e-05 0.000481192 5.95739e-05 0.000640057 9.00011e-05 0.000105417 4.67149e-05 4.70498e-05 0.000384704 1.30975e-05 6.74647e-06 9.83439e-06 8.55818e-05 0.000210333 9.40541e-06 0.00158294 7.52411e-05 0.000106765 2.84716e-05 0.000278894 7.0591e-05 3.53241e-06 3.17207e-05 1.35516e-05 0.000404756 0.000364144 1.14671e-05 2.78171e-05 3.836e-06 0.000105138 0.000406916 0.000324817 9.30782e-06 4.21617e-06 0.000339495 5.92764e-06 0.000647492 2.32429e-05 1.79256e-05 9.17343e-06 0.000643308 0.00114828 0.000513648 3.19754e-05 3.37031e-06 3.48681e-05 0.000134088 0.000441313 1.35309e-05 0.000129441 0.000520558 9.02069e-06 0.000236232 5.42654e-05 1.23819e-05 4.32145e-06 0.0010227 2.47132e-05 0.000112281 6.12417e-05 1.52296e-05 0.000174405 1.17292e-05 0.000126462 4.50034e-06 0.000119299 0.000502011 1.45839e-05 2.15713e-05 0.000193605 9.00482e-06 0.000813359 2.22405e-05 7.99367e-06 9.34177e-06 2.0828e-05 8.92899e-06 0.000161425 5.66666e-05 0.000163114 0.000107826 0.000258461 0.000247654 9.83868e-05 7.31957e-06 5.49194e-06 0.000164378 6.50818e-05 0.000462512 7.13746e-05 0.000574193 8.21101e-06 9.19857e-05 1.41547e-05 1.00892e-05 0.000123947 7.06483e-06 0.0010532 0.000642273 9.27889e-05 0.000258413 0.00018724 2.20168e-05 0.00116887 6.22454e-06 2.69757e-05 8.65189e-06 1.20134e-05 0.000423593 6.85791e-06 4.41837e-05 0.801321 0.000513965 0.000137874 0.00040827 0.000328884 0.00039931 0.000249311 7.58908e-06 0.000701875 6.56698e-06 2.09383e-05 0.000149211 4.2973e-06 7.73987e-06 1.31403e-05 9.87985e-05 0.000508549 7.02304e-06 5.51028e-06 3.75629e-06 0.000730319 5.95298e-06 6.77817e-05 0.000534165 6.44893e-06 7.71635e-06 3.61802e-05 3.3499e-05 0.000182662 2.09086e-05 5.44199e-05 1.26664e-05 0.000862391 5.21722e-06 1.4498e-05 8.23251e-05 0.000430607 2.39592e-05 2.15352e-05 0.000863629 0.000233053 1.11754e-05 0.000144373 4.25854e-05 0.00010939 1.04951e-05 0.000418532 0.000479175 3.29809e-05 1.59017e-05 0.000947791 0.000529946 0.000344004 9.09761e-06 0.000524802 1.46955e-05 1.03205e-05 2.14817e-05 8.32945e-06 2.13921e-05 0.000400932 1.87272e-05 0.000187813 0.000308518 1.00164e-05 3.17392e-05 0.000503311 0.000455846 7.5636e-06 7.28648e-06 1.57437e-05 0.000742147 5.34691e-06 6.26993e-06 0.00019665 0.000433121 0.000414376 4.71839e-05 0.000412647 1.8583e-05 0.000808545 1.09379e-05 0.000415581 0.000402041 9.05275e-05 0.000525019 0.000121359 0.000127888 3.49907e-05 0.000795668 6.57162e-05 0.000125027 5.23717e-06 1.24855e-05 0.000414718 0.000448377 0.000162576 6.11063e-06 3.43006e-05 3.16689e-05 0.000112954 1.12396e-05 7.74417e-05 0.000175666 0.000105298 1.56019e-05 0.000525372 4.29356e-05 1.07639e-05 1.69013e-05 1.04166e-05 7.61019e-05 0.000167396 3.86909e-06 0.000164838 0.000256321 2.09505e-05 1.07111e-05 1.19712e-05 0.000822982 1.64383e-05 1.62967e-05 0.000300777 1.13873e-05 0.000549969 4.41553e-06 0.000426735 0.000571904 3.45644e-05 0.000404443 8.58839e-05 2.07886e-05 6.64142e-06 0.000126949 0.000542375 0.000534605 0.000501424 0.000438769 0.000508757 3.26244e-05 6.90572e-06 1.63969e-05 1.80553e-05 1.4043e-05 0.000333559 0.00104986 3.73663e-05 0.000648672 5.03346e-05 1.49949e-05 0.000410878 4.33404e-06 0.000124232 0.000493184 0.000409074 0.000805891 0.00024594 0.000256295 0.000137133 1.38017e-05 2.38197e-05 1.7584e-05 7.54456e-06 0.000407829 5.54003e-06 6.12783e-06 0.000390398 0.000407267 0.000788573 8.14284e-06 0.000143471 0.000107194 8.62012e-06 5.55297e-06 0.000549765 1.1151e-05 0.000473363 0.000244368 0.000410235 6.69516e-06 0.00117584 3.78726e-05 0.00038657 4.48394e-05 3.75761e-05 3.0997e-05 1.44519e-05 2.26899e-05 1.28702e-05 0.000438058 0.000752106 7.63463e-06 4.6417e-06 0.000438492 1.62894e-05 9.44593e-06 2.16558e-05 0.000155142 6.37817e-05 0.000102399 1.7913e-05 0.000224812 0.000405202 0.000696951 0.000230951 2.08107e-05 0.000530789 0.000550216 0.000412339 0.000109483 0.00074607 0.000236125 0.0011395 0.000149831 3.99239e-05 0.000135416 0.000448302 5.21141e-06 0.000454795 7.5399e-05 0.000104601 0.000752957 0.000482448 9.02829e-06 2.90335e-05 0.00011459 2.67933e-05 0.000133792 6.61174e-06 1.54131e-05 9.19383e-06 7.45386e-06 5.6178e-05 5.35083e-06 0.000206093 0.000415838 1.46425e-05 3.5831e-06 1.02271e-05 0.000117709 4.48752e-05 0.000451168 9.7478e-06 0.00028221 1.68969e-05 8.1508e-06 0.000346721 1.98287e-05 0.000170157 1.60647e-05 0.000809566 0.000242441 0.000328999 1.48445e-05 1.37972e-05 4.08025e-05 4.49282e-06 0.000855658 8.06489e-05 4.01945e-06 5.70635e-06 1.24802e-05 0.000536747 4.00725e-06 0.000640021 1.43166e-05 7.28126e-06 5.62003e-06 4.58616e-06 0.000445228 1.04564e-05 1.4357e-05 0.000313431 0.000101312 7.15696e-06 7.04376e-06 0.000629661 7.65321e-06 4.26289e-05 7.35427e-06 1.76159e-05 0.000420877 1.28246e-05 0.000510741 2.23955e-05 6.2165e-05 0.000527345 0.000460749 9.99222e-06 1.62103e-05 8.68896e-06 1.50499e-05 0.000471883 5.75026e-06 8.82276e-06 1.21881e-05 5.06436e-06 3.49925e-06 4.66618e-05 6.616e-05 5.90206e-05 4.73223e-06 4.74288e-06 0.000390519 0.00012679 0.000410525 7.53727e-05 0.000455653 5.762e-06 5.48552e-06 0.000944377 0.000341088 4.26701e-06 2.91678e-05 9.55044e-06 1.33194e-05 0.000385052 9.62336e-06 1.16292e-05 1.24985e-05 0.000415789 6.93004e-05 0.000440331 8.31599e-06 8.44306e-06 0.000137878 1.56478e-05 9.03548e-05 1.23183e-05 0.000584758 1.49949e-05 0.000571268 0.000515007 9.39252e-05 8.16205e-06 5.75862e-06 6.90627e-06 1.13223e-05 2.61229e-05 1.67024e-05 5.83157e-05 1.94095e-05 0.000176462 3.4866e-05 0.00041307 4.58765e-05 0.000182711 0.00107756 0.000137606 0.000405803 8.36135e-06 6.10692e-06 5.93047e-05 0.000963646 7.85539e-06 0.000105325 4.64812e-05 9.00076e-06 4.25437e-05 0.000314905 7.81101e-06 0.000237822 0.000121349 2.18755e-05 2.75562e-05 0.000456854 0.000457481 3.69426e-05 1.81746e-05 0.000971755 0.000178365 0.000190296 0.000449048 9.89701e-05 6.10622e-06 0.000180188 0.000816402 0.000416017 1.97586e-05 2.89846e-05 0.00041291 7.1623e-05 0.000558132 1.98014e-05 1.13595e-05 6.52637e-06 0.0004061 1.25224e-05 3.2413e-05 0.000398369 0.000419678 0.000293529 2.09279e-05 4.74376e-05 0.000226553 7.35952e-05 0.000216057 8.95e-06 6.32856e-05 0.000263131 2.26207e-05 0.000410645 0.00024125 1.1554e-05 0.000212664 1.26574e-05 1.37771e-05 0.000415809 0.00031737 5.99167e-05 3.81036e-05 1.73133e-05 0.00014488 0.000131248 9.10578e-06 0.000175608 2.17187e-05 0.000127358 4.21571e-05 7.198e-05 0.000153561 1.41184e-05 7.6061e-05 0.000523058 1.77497e-05 4.8417e-06 2.14377e-05 4.72689e-06 0.000695764 3.09858e-05 3.9008e-06 4.54775e-06 0.000104691 1.66244e-05 7.63508e-05 5.28535e-06 6.79708e-06 0.00042939 6.8404e-06 0.000180495 0.000326541 0.000649534 0.000299647 1.29065e-05 8.06866e-06 0.000166325 6.77164e-06 0.000223532 6.0014e-06 0.000171838 0.00154447 5.47519e-06 1.54159e-05 0.000230159 3.39439e-05 8.49603e-06 8.27117e-05 3.49173e-06 6.64098e-05 0.0001383 0.000121342 0.00042958 0.000593559 3.4506e-06 0.000563634 7.66629e-06 8.33295e-05 8.83061e-06 0.000641006 2.99888e-05 7.22648e-05 4.50831e-05 0.000282588 2.48085e-05 0.000183222 5.0283e-05 0.000120113 0.000871034 4.09061e-05 5.91191e-06 0.000485223 1.8207e-05 6.94409e-05 2.59034e-05 0.000200247 9.47742e-06 0.00063018 0.000609883 1.24761e-05 0.000343341 0.000237894 1.78907e-05 0.000344111 0.00056074 6.30986e-06 6.80319e-06 2.86432e-05 0.000481217 9.03722e-05 1.10036e-05 0.000674226 2.09987e-05 7.13572e-06 0.00040055 1.61983e-05 4.36903e-05 6.70903e-05 7.36619e-06 0.000184063 0.000110911 3.35622e-05 0.000385751 0.000447749 0.000183654 0.00104973 1.39248e-05 0.000435775 2.36129e-05 0.000109897 0.000305226 1.47629e-05 1.18663e-05 0.000312287 0.00109154 0.000116107 4.95158e-05 5.74935e-05 8.91039e-06 9.21016e-06 0.000147382 4.03076e-05 1.65618e-05 8.33334e-05 1.38999e-05 2.27637e-05 0.000599574 0.000179261 4.51288e-05 0.000262562 1.13757e-05 5.73531e-05 5.35376e-06 1.14191e-05 0.000416057 4.22659e-05 5.49092e-06 0.000588837 0.000125813 0.000381664 0.000131917 1.04946e-05 0.000256337 1.69178e-05 0.000726265 3.38904e-05 7.16424e-06 0.000421705 1.02143e-05 6.67177e-06 1.72403e-05 7.0385e-05 1.21532e-05 0.000166833 1.03344e-05 1.12132e-05 6.98425e-06 2.0738e-05 0.000415742 6.88047e-06 1.80358e-05 0.000245402 1.24689e-05 0.000113696 0.000233154 1.736e-05 0.00062986 1.76937e-05 0.000337063 9.75501e-06 2.84512e-05 9.73639e-06 0.000415722 0.000708081 1.24836e-05 0.000115535 7.49808e-05 5.01982e-06 3.92578e-05 1.39938e-05 1.49959e-05 0.000464601 0.000172976 0.000420352 1.30508e-05 3.03857e-06 0.000124026 0.000229588 2.24973e-05 0.000565463 0.000890016 3.05043e-05 0.000419827 0.000146736 0.000412506 0.000409874 0.000214758 0.000876554 0.000353444 0.000102574 1.04094e-05 0.000428464 0.00042158 7.59516e-06 0.000446169 3.77017e-05 1.46367e-05 0.000561998 3.22691e-05 0.000557505 0.000414419 7.95266e-05 2.89539e-06 3.99295e-06 5.08916e-06 0.000749479 0.000699777 1.14811e-05 3.6385e-06 5.93219e-05 6.55222e-05 0.000565556 0.000238192 9.05848e-06 8.73066e-06 9.71316e-05 8.81593e-06 0.000252928 0.00108942 0.000115846 0.000102027 1.00255e-05 0.000497413 2.94614e-05 9.22616e-05 3.08304e-05 0.000412622 8.07482e-06 1.8854e-05 0.000155478 7.51301e-05 9.81609e-05 9.25999e-06 0.000494486 0.000416799 0.000407825 0.000232419 1.59994e-05 0.000425237 3.42452e-05 0.00010518 0.000226035 0.00056458 6.07245e-06 5.22689e-06 0.000142579 0.000603412 3.30653e-05 3.58595e-05 0.000419354 0.000194556 3.46758e-05 4.62264e-05 0.000250401 1.58007e-05 0.00139935 4.38116e-05 0.000125784 8.97244e-06 3.1641e-05 0.000205448 4.72656e-06 5.70555e-05 2.02819e-05 0.000434119 1.34334e-05 9.57534e-05 0.000415519 0.000242767 4.12256e-05 6.23902e-05 0.000538739 0.00139434 0.000437763 0.000113187 0.000157277 2.63366e-05 3.67669e-05 5.20084e-06 8.45441e-06 8.80765e-05 0.000188141 1.66738e-05 0.000164475 0.000408935 0.00082068 0.00119694 5.54263e-05 9.8255e-05 0.000141864 1.27488e-05 0.000709097 0.000107727 8.47221e-06 3.05838e-05 1.51562e-05 7.03995e-05 1.1697e-05 8.60881e-06 0.000148013 8.18943e-05 0.000418805 0.000344474 4.25555e-06 6.24665e-05 7.35498e-06 0.00154969 6.64327e-06 0.000837828 0.00031729 0.000249464 0.000672427 0.000292206 0.000145029 1.79427e-05 0.000513559 0.00041836 0.000457016 0.000154494 0.000550042 0.000412234 5.29241e-05 0.000189378 1.33681e-05 0.000101554 2.09296e-05 1.08465e-05 0.000228166 0.000557534 0.000972563 1.87924e-05 0.000422974 0.000308921 0.000404309 4.87344e-05 5.83774e-06 5.61227e-05 0.00142101 0.000732653 7.97552e-06 7.09113e-06 6.30638e-06 7.2318e-05 9.53704e-05 1.63446e-05 8.08612e-05 1.29429e-05 0.000512006 8.40407e-06 0.000248161 0.000185283 0.000477113 0.000711057 5.19894e-05 0.000466488 0.00056622 5.56553e-05 0.000429874 0.000575833 5.72514e-05 0.00044755 3.20708e-05 4.92579e-06 0.000417213 1.34668e-05 0.0001044 1.18871e-05 0.0003253 0.000297286 2.8578e-05 0.000422312 0.000407812 0.000409635 0.000182625 1.11847e-05 2.24246e-05 0.000270391 1.6604e-05 6.17981e-05 5.45598e-06 1.5599e-05 4.16875e-06 1.45936e-05 0.000500162 1.0538e-05 1.02005e-05 0.000217011 0.0008613 0.00064307 3.39138e-06 0.000269639 1.21222e-05 0.000258646 0.000427586 0.000471069 0.000110742 4.28067e-05 5.18765e-05 0.000247028 0.000171943 0.000107952 5.55787e-06 4.43226e-05 0.000485554 0.00030757 0.000120557 0.000496453 0.000417758 0.000436883 0.000446085 9.41771e-06 5.55023e-05 2.69047e-05 2.37605e-05 6.34848e-06 6.38927e-06 1.1512e-05 1.16679e-05 9.84075e-05 0.000114238 1.22288e-05 0.000158525 7.036e-05 0.00012863 8.03692e-05 0.000260714 2.09041e-05 7.76038e-06 0.000384785 3.45588e-05 0.000563204 0.000150827 0.000252434 3.83881e-05 6.69687e-06 0.000606664 2.08865e-05 0.000837248 1.65783e-05 0.000266511 8.6089e-05 8.08045e-06 2.11265e-05 5.06513e-05 0.000536286 5.06491e-06 1.33753e-05 6.38768e-05 6.54086e-06 8.42422e-05 0.000325076 0.000933878 1.11214e-05 0.000146428 0.000540125 0.00028335 1.3994e-05 0.000788578 6.39368e-05 2.51521e-05 1.08933e-05 5.94108e-05 6.53552e-06 9.93379e-06 1.16118e-05 
9.62096e-05 5.8794e-05 6.36456e-05 0.000182987 8.65521e-05 1.80852e-05 8.26138e-05 7.45172e-05 8.15455e-05 8.4577e-05 6.63507e-05 2.11067e-05 3.68575e-05 6.55192e-05 0.000148808 3.42985e-05 1.76928e-05 8.88467e-05 7.3045e-05 2.87566e-05 3.37639e-05 4.75425e-05 8.60916e-05 0.000103628 0.000830043 3.96663e-05 2.94205e-05 2.24653e-05 7.43338e-05 9.61667e-05 8.9079e-05 3.00408e-05 0.0629677 0.000110403 8.40591e-05 8.32596e-05 3.04892e-05 1.9274e-05 3.78905e-05 9.44024e-05 4.13097e-05 7.98202e-05 0.0171784 6.71414e-05 8.88103e-05 3.22007e-05 2.76884e-05 9.70126e-05 3.23459e-05 6.64787e-05 2.47877e-05 5.45152e-05 0.000474338 4.10003e-05 0.000146936 5.4918e-05 0.000100155 0.000111653 7.25001e-05 0.000113811 1.5936e-05 0.000183669 7.64373e-05 0.000109609 5.50617e-05 7.04207e-05 8.73955e-05 0.000106655 6.12744e-05 2.19038e-05 3.4471e-05 7.12196e-05 0.000406141 0.000148723 0.0875742 0.000145673 6.16462e-05 5.09022e-05 5.41943e-05 1.69092e-05 6.98949e-05 1.79476e-05 5.03115e-05 0.000119508 4.0638e-05 7.76012e-05 7.36301e-05 5.74951e-05 2.43108e-05 0.000330488 1.88914e-05 7.56166e-05 9.89278e-05 1.22678e-05 8.31447e-05 7.61708e-05 6.93405e-05 0.000110794 7.96935e-05 3.02905e-05 3.72525e-05 9.72624e-05 2.93115e-06 6.39843e-05 2.4514e-05 0.103661 3.81005e-05 2.22004e-05 9.97451e-05 7.07137e-05 6.68852e-05 3.40902e-05 5.23312e-05 3.79165e-05 1.455e-05 0.000192243 0.000102064 1.97011e-05 0.000230307 3.86531e-05 8.60305e-05 9.70001e-05 2.52026e-05 7.27066e-05 0.000126752 2.33218e-05 6.10624e-05 7.47242e-05 2.98812e-05 6.16753e-05 3.75065e-05 6.57855e-05 2.52181e-05 0.000169347 2.78137e-05 7.02552e-05 2.46961e-05 4.51955e-05 7.58666e-05 0.00012962 5.74672e-05 5.31851e-05 6.84387e-05 6.84991e-05 0.000483848 1.39841e-05 6.85286e-05 0.000137692 0.000126319 1.74907e-05 3.97626e-05 0.0284407 7.13785e-05 5.71212e-05 4.8652e-05 0.000165627 5.16739e-05 0.000103198 0.0393552 3.92458e-05 0.000160217 0.000161396 8.49657e-05 0.00094736 9.15442e-05 0.00023884 8.51425e-05 9.59738e-05 5.896e-05 5.87219e-05 0.000125448 3.41692e-05 8.39304e-06 2.22252e-05 0.0001096 2.84535e-05 5.32375e-05 5.21724e-05 0.000138753 0.000111154 8.97901e-05 2.69553e-05 4.07555e-05 8.60639e-06 2.7161e-05 1.31876e-05 0.000120318 7.52627e-05 7.42619e-05 2.95331e-05 4.27147e-05 0.000270808 6.959e-05 0.000111029 2.68536e-05 5.00735e-05 1.75618e-05 3.58373e-05 4.77802e-05 3.65525e-05 0.000125837 2.26568e-05 1.79314e-05 7.66175e-05 8.67241e-05 0.000148905 5.39977e-05 3.40027e-05 2.54777e-05 5.55615e-05 2.79077e-05 2.63425e-05 7.76508e-05 2.73888e-05 3.76372e-05 0.000356271 6.99295e-05 0.000115571 0.000149582 0.000124642 9.00788e-05 5.09863e-05 3.79287e-05 1.12263e-05 8.20572e-05 0.0448698 4.26121e-05 4.32244e-05 0.000161535 4.45945e-05 8.33076e-05 5.61244e-05 8.22359e-05 5.53932e-05 1.67129e-05 0.000118585 4.6818e-05 3.10932e-05 0.000112128 9.74708e-05 6.63899e-05 4.81663e-05 0.000117938 8.58387e-05 1.22537e-05 3.81342e-05 0.000133984 8.33858e-05 7.63577e-05 5.12968e-05 2.42069e-05 0.000168617 3.80995e-06 0.000133032 3.25291e-05 2.76758e-05 4.96555e-05 7.46153e-05 6.59393e-05 3.75518e-05 7.95434e-05 2.86345e-05 9.3855e-05 7.52309e-05 3.77232e-05 4.78013e-05 1.42533e-05 6.36618e-05 7.99804e-05 7.13704e-05 0.000232031 3.8976e-05 0.0001426 4.50647e-05 4.452e-05 5.41229e-05 7.76973e-05 9.72627e-05 3.36899e-05 3.09652e-05 2.32456e-05 5.60096e-06 0.000142718 7.34943e-05 5.79251e-05 7.8042e-05 0.000115348 0.000103054 4.09177e-05 1.03285e-05 8.52888e-05 1.61423e-05 2.26565e-05 9.75665e-05 0.000123094 3.27459e-05 9.55971e-05 0.000103911 4.63079e-05 9.15431e-05 7.40425e-05 2.78854e-05 6.06953e-05 8.73425e-05 2.37191e-05 3.79728e-05 4.3815e-05 1.93158e-05 3.37821e-05 0.000103651 4.78188e-05 0.000109549 1.30334e-05 0.000134573 0.000154508 2.90068e-05 0.000162344 3.63647e-05 4.85736e-05 4.73719e-05 6.54539e-05 6.29426e-05 0.000162903 5.76196e-05 2.64341e-05 2.73851e-05 8.67907e-05 0.000350239 8.05587e-05 3.8918e-05 7.23751e-05 5.49025e-05 4.19428e-05 2.19458e-06 3.22433e-05 9.64411e-05 2.96852e-05 2.30955e-05 5.52145e-05 7.94141e-05 4.69037e-05 0.000168664 0.000224172 7.60429e-05 4.8837e-05 8.89403e-05 4.08258e-05 6.22952e-05 9.16932e-05 5.19753e-05 1.10989e-05 4.91899e-05 4.3298e-05 3.44758e-05 9.18276e-05 0.000265725 6.11331e-05 2.08715e-05 5.21431e-05 4.42582e-05 4.4944e-05 4.34048e-05 6.10857e-05 5.47377e-05 9.84477e-06 7.24869e-05 7.2367e-05 2.34624e-06 3.49723e-05 0.000164258 4.07365e-05 5.03694e-05 2.22734e-06 0.00206397 5.29107e-05 4.73241e-05 0.0318419 7.83058e-05 4.33863e-05 4.05478e-05 0.00089228 0.000106362 0.000163517 5.26059e-05 4.91263e-05 8.10112e-05 2.24407e-05 6.42896e-05 7.5729e-05 7.81084e-05 9.07247e-05 1.83707e-05 0.000138855 7.79039e-05 3.89204e-05 3.14012e-05 5.51841e-05 0.000203266 5.85382e-05 3.03593e-05 2.3564e-05 1.20896e-05 0.000163639 8.99142e-05 1.90601e-05 7.95668e-05 2.1285e-05 9.62293e-05 9.25017e-05 6.11495e-05 5.61559e-05 1.79713e-05 1.79135e-05 2.78772e-05 0.000104916 3.60432e-05 5.48795e-05 2.29281e-05 1.7568e-05 5.21899e-05 3.6707e-05 7.40262e-05 6.6669e-05 3.6751e-05 8.45302e-05 9.54343e-05 5.50984e-05 0.000113374 1.06441e-05 0.000110062 9.29015e-05 0.000103967 6.14295e-05 2.08807e-05 5.12641e-05 6.7884e-05 6.99076e-06 5.49822e-05 2.65884e-05 2.49287e-05 2.62677e-05 2.35094e-05 8.22703e-05 3.70415e-05 9.19579e-05 5.98599e-05 5.65014e-05 5.91327e-05 1.59203e-05 6.38855e-05 5.39637e-05 2.38999e-05 2.02216e-05 6.9385e-05 5.44353e-05 0.00018152 6.92775e-05 6.39429e-05 3.57467e-05 0.00011402 8.75552e-05 6.38585e-05 0.0495522 4.71371e-05 4.68399e-05 3.18177e-05 5.50647e-05 0.000100265 3.17424e-05 7.94915e-05 2.07564e-05 0.000161365 4.03657e-05 3.09653e-05 7.52223e-05 5.24929e-05 0.000104593 0.00013223 6.56408e-05 7.81559e-05 5.51785e-05 6.56081e-05 9.90938e-05 7.29272e-05 9.55616e-05 8.36879e-05 0.000114535 2.65689e-05 5.9915e-05 0.0529118 0.000114488 9.82753e-05 9.15249e-05 5.59999e-05 0.000143012 0.000134702 3.94919e-05 6.15914e-05 0.0739101 6.20458e-05 5.51417e-05 8.14509e-05 1.00421e-05 2.29885e-05 8.8934e-05 0.000111722 0.000173407 9.05215e-05 2.73993e-05 3.83155e-05 7.98995e-05 4.43488e-05 8.77266e-05 3.34454e-05 5.56424e-05 3.96967e-05 7.60017e-05 5.57862e-05 6.09064e-05 3.98759e-05 5.91175e-05 0.000197477 0.000167904 1.14068e-05 3.65695e-05 3.73406e-05 5.42054e-05 4.05932e-05 2.73477e-05 3.07511e-05 0.000229724 3.48638e-05 2.80252e-05 4.07867e-05 4.24496e-05 0.000188568 5.75835e-05 7.19477e-05 1.17314e-05 4.27386e-05 0.000109024 2.5007e-05 9.12542e-05 4.77122e-05 4.19165e-06 4.5576e-05 1.0745e-05 8.99613e-05 4.18078e-05 3.05022e-05 1.47295e-05 2.95763e-05 1.16071e-05 0.000125109 3.19145e-05 0.000197293 0.00020324 4.8114e-05 6.624e-06 0.000106604 5.627e-05 8.39596e-05 5.64298e-05 0.000103944 2.37748e-05 0.000176827 6.68481e-05 7.8347e-05 7.08252e-05 2.08182e-05 1.6877e-05 6.19019e-05 7.43326e-05 8.00515e-05 0.000142224 1.52207e-05 3.10793e-05 6.66336e-05 1.31171e-05 3.06881e-05 6.29265e-05 5.22261e-05 4.51791e-05 5.93651e-05 0.000157673 0.000127288 0.000118276 6.37642e-05 0.000172599 2.76876e-05 0.00103525 7.26288e-05 0.000156208 2.11133e-05 0.000194549 3.93328e-05 0.000277933 3.63344e-05 6.09668e-05 3.84899e-05 7.09044e-05 8.37045e-05 4.28741e-05 9.07399e-05 2.67873e-05 7.17695e-05 4.57893e-05 6.32705e-05 7.73926e-05 2.84434e-05 7.14938e-05 0.00020972 7.03999e-05 5.49884e-05 7.18801e-05 7.19229e-06 6.83221e-05 3.47398e-05 0.000224268 8.10678e-05 7.61369e-05 0.000160181 2.9088e-05 7.83263e-06 0.000593221 4.59686e-05 7.013e-05 0.000104432 4.45372e-05 4.49367e-05 5.84583e-05 5.9512e-05 0.000108916 4.14825e-05 0.000305488 8.15508e-05 0.000103899 3.09667e-05 0.000100286 9.8097e-05 2.0262e-05 5.74492e-05 0.000143947 7.97953e-05 0.000138805 5.10094e-05 5.14479e-05 2.46893e-05 0.000126166 0.000141232 4.03598e-05 6.71845e-05 5.51477e-05 7.86596e-05 5.20506e-05 0.000101097 0.000101527 4.92075e-05 4.40641e-05 0.000140703 5.49033e-05 1.07961e-05 0.000100138 0.000104896 9.65944e-05 1.97426e-05 0.000127743 7.751e-05 0.00012792 5.43824e-05 7.00961e-05 6.13296e-05 0.000116482 0.000130396 1.91277e-05 0.000191018 1.04874e-05 7.7559e-05 0.000109057 0.000138267 1.01427e-05 0.000138434 6.3209e-05 2.88241e-05 8.21318e-05 4.67679e-05 3.40177e-05 8.25853e-05 2.82921e-05 2.20885e-05 2.02124e-05 6.07242e-05 7.26757e-05 0.000113852 7.10175e-05 0.000104231 4.51261e-05 5.92326e-05 6.13183e-05 0.000333409 0.000382489 0.000109924 2.92305e-05 4.60463e-05 8.05851e-05 4.30135e-05 5.57177e-05 4.29992e-05 5.10355e-05 1.10713e-05 4.02158e-05 2.09463e-05 3.69934e-05 9.48608e-05 8.26873e-05 0.000133758 8.97582e-05 1.19622e-05 6.12029e-05 5.95966e-05 2.9187e-05 9.30862e-05 3.75674e-05 0.000268614 3.8071e-05 5.51937e-05 0.000131371 0.000154238 0.000122977 2.53896e-05 3.78239e-05 0.000125837 4.93332e-05 0.000107965 8.81988e-05 0.000206545 9.16884e-05 3.96151e-05 1.12588e-05 0.000126893 9.8504e-05 0.000156505 1.68673e-05 0.00010504 9.01272e-05 0.000125906 9.36047e-05 0.000210977 5.811e-05 3.45943e-05 0.000136659 8.58087e-05 0.000100539 8.22266e-05 4.05988e-05 0.000131401 0.000100047 5.51373e-05 0.000114407 2.73227e-05 4.07051e-05 0.000169291 8.03042e-05 0.000232594 4.68166e-05 2.99368e-05 0.00012614 3.29207e-05 0.000106936 6.9827e-05 3.41962e-05 2.53884e-05 3.20291e-05 0.0557127 3.43141e-05 4.79711e-05 0.000201391 4.60632e-05 9.40414e-05 0.000129711 6.49001e-05 7.57486e-05 2.61576e-05 7.99829e-05 0.000118739 6.84714e-05 4.78541e-05 0.000136455 9.81704e-05 3.57982e-05 0.00020005 9.50027e-06 4.51403e-05 6.91604e-05 7.74763e-05 5.0257e-05 4.10797e-06 0.000171183 6.23676e-05 0.000105204 1.88495e-05 6.45095e-05 0.0445983 6.4369e-05 0.000130198 0.0470935 7.49098e-05 3.63124e-05 6.42784e-05 3.03946e-05 3.88603e-05 3.11157e-05 6.14041e-05 4.21521e-05 4.37105e-06 0.000100949 4.5089e-05 9.57745e-06 4.49692e-05 1.73681e-05 7.51015e-05 7.5681e-05 3.81017e-05 0.000146386 6.8607e-05 8.08144e-05 0.000114367 0.000230009 5.06335e-05 9.74633e-05 3.09468e-05 0.000226949 2.31477e-05 2.54032e-05 6.54263e-05 3.87911e-05 0.000319301 2.48591e-05 4.34962e-05 6.97713e-05 5.25425e-05 9.83624e-05 2.29886e-05 0.000182119 5.59534e-05 9.46093e-05 0.00162175 4.17062e-05 4.27658e-05 1.9777e-05 8.87009e-05 2.97079e-06 5.97479e-05 0.0330018 3.9748e-05 4.73688e-05 2.80372e-05 6.97847e-05 4.57073e-05 0.000138357 7.61519e-05 8.17472e-05 9.77368e-05 3.24626e-05 0.00011848 9.46779e-05 5.7453e-05 0.000102477 7.01904e-05 5.08768e-05 6.10416e-05 8.15713e-05 0.000175134 0.000109193 6.74728e-05 3.15179e-05 8.07995e-06 5.05312e-05 5.28293e-05 6.18383e-05 4.61782e-05 8.74333e-05 0.000146946 8.17624e-05 4.18701e-05 0.000124874 7.29628e-05 5.25597e-05 3.62175e-05 4.89174e-05 0.000100059 6.66253e-05 0.000150563 9.49169e-05 2.09921e-05 3.98434e-05 0.000113511 8.05517e-05 6.65308e-05 4.28273e-06 2.87638e-05 1.58344e-05 7.9383e-05 2.3928e-05 5.41252e-05 8.76192e-05 4.12617e-05 3.58307e-05 0.0626124 0.000118871 8.66779e-05 9.22033e-05 5.31759e-05 0.0492001 0.000175406 4.17869e-05 0.00014298 2.66501e-05 6.17726e-05 3.14369e-05 4.27085e-05 6.54893e-05 4.78519e-05 2.62824e-05 2.83074e-05 0.000127859 3.586e-05 8.01148e-05 2.91085e-05 0.000357132 7.66451e-05 4.51748e-05 5.45415e-05 7.52003e-05 0.000141791 5.072e-05 4.24617e-05 6.64769e-05 0.000175815 6.58812e-05 1.68718e-05 8.80037e-05 8.59618e-05 1.336e-05 3.46144e-05 4.08736e-05 5.18204e-05 8.58511e-05 3.49215e-05 0.000102979 6.92081e-05 7.51482e-05 0.000124078 7.91277e-05 3.10566e-05 3.55951e-05 6.34355e-05 1.92731e-05 8.83048e-05 0.000119948 0.00013457 5.74494e-05 1.44576e-05 0.000139542 0.000109996 6.0475e-05 2.24604e-05 4.98998e-05 3.38153e-05 6.65047e-05 2.59802e-05 8.03182e-05 5.18394e-05 0.000104144 5.08594e-05 8.14181e-05 0.000173633 0.0108385 0.000137582 5.11113e-05 0.0251381 7.36934e-05 9.79436e-05 4.87273e-05 5.21555e-05 8.3415e-05 9.37019e-05 3.9241e-05 7.67235e-05 4.25846e-05 8.95892e-05 0.000125143 8.13197e-05 0.000141573 0.00017544 5.07395e-05 1.15978e-05 3.58038e-05 4.21459e-05 5.3757e-05 
0.000216272 8.56126e-05 4.13259e-06 0.000178899 3.21538e-05 4.17931e-05 8.3286e-05 9.88306e-05 0.00292071 2.37203e-05 7.55433e-05 8.15306e-05 4.00192e-06 2.06901e-05 4.11476e-05 4.11979e-05 5.40234e-05 3.39324e-05 6.81746e-05 3.55471e-05 5.26961e-05 4.16833e-05 0.000181575 9.80273e-05 9.05406e-05 6.56894e-05 3.18019e-05 9.83962e-05 7.63127e-05 8.24193e-05 8.50662e-05 0.000150254 4.42431e-05 5.99242e-05 5.11538e-05 8.97532e-05 0.000109162 3.80983e-05 2.03623e-05 0.000106134 0.055585 6.94364e-05 3.63314e-05 0.000113667 0.000110482 9.21756e-05 2.52347e-05 9.30592e-05 4.95768e-05 3.17433e-05 4.82658e-05 0.000111838 0.000742217 0.000182972 0.000172044 0.000524204 5.20612e-05 8.92867e-05 7.87791e-05 8.96435e-05 1.77928e-05 3.94909e-05 6.09874e-05 5.99939e-05 6.7445e-05 4.74008e-05 6.84191e-05 0.000125791 0.000112871 5.11268e-05 8.91499e-05 9.98787e-05 4.52878e-05 3.20158e-05 4.95204e-05 4.13363e-05 2.64162e-05 0.000129897 2.00095e-05 5.06186e-05 4.76607e-05 6.04341e-06 7.76924e-05 0.000108514 6.67384e-05 4.34025e-05 5.37512e-05 8.27388e-05 5.4181e-05 2.89233e-05 7.03445e-06 0.000145095 0.000107192 6.81456e-05 7.58662e-05 0.000128745 2.00816e-05 2.70588e-05 4.9577e-05 9.76664e-05 4.43386e-05 5.09443e-05 7.13368e-06 0.000191157 3.09578e-05 0.000184528 0.00012128 9.92761e-05 4.97419e-05 8.96654e-05 8.96668e-05 0.000514077 0.000139917 9.23745e-05 4.70372e-05 0.000148072 1.17716e-05 0.00010075 0.0003055 5.58996e-05 3.02268e-05 0.000178549 4.93738e-05 3.95147e-05 5.52149e-05 7.51807e-05 0.000178499 8.24009e-05 0.000362032 2.40845e-05 0.000120402 6.65536e-06 9.22563e-05 7.25763e-05 2.02219e-05 7.37989e-05 0.00054536 3.19168e-05 0.000170682 5.97292e-05 5.23721e-05 6.59586e-05 0.00048033 0.00011189 8.10921e-05 3.47296e-05 2.37898e-05 1.18109e-05 1.98451e-05 2.10965e-05 8.75195e-05 4.00224e-05 3.31912e-05 0.000131484 0.000206258 5.17558e-05 0.00010506 5.74923e-05 8.67325e-05 4.26497e-05 0.000253339 0.000166144 8.37817e-05 0.000105639 5.67567e-05 7.35495e-05 2.04508e-05 4.57843e-05 5.80096e-05 0.000110506 0.000126907 2.59451e-05 6.76452e-05 7.58821e-05 0.000106915 9.72528e-05 5.28462e-05 2.39806e-05 0.000372099 9.07529e-06 2.11008e-05 0.000279583 4.72303e-05 4.16251e-05 0.00011444 2.43999e-05 2.31802e-05 3.29854e-05 5.50949e-05 8.30166e-05 3.30759e-05 1.16182e-05 4.67843e-05 2.46097e-05 9.50239e-05 0.0001052 6.03256e-05 1.64614e-05 0.000131956 5.07686e-05 0.000182313 4.31344e-05 7.39011e-05 0.000382598 0.00017213 7.85001e-05 4.68828e-05 6.82056e-05 8.61961e-05 5.33286e-05 3.23051e-05 0.000127993 5.92752e-05 0.0276668 0.000102519 0.000156825 7.11908e-05 4.54338e-05 0.000208683 0.000147981 0.000146264 6.80922e-05 0.000179385 0.000310658 5.39498e-05 0.000100746 1.89067e-05 0.00281226 0.000206604 0.000105921 0.00155803 6.56808e-05 0.0145759 2.97862e-05 7.47795e-05 4.90604e-05 6.36379e-05 3.13285e-05 1.64123e-05 4.46534e-05 5.72059e-05 2.3252e-05 7.55376e-05 8.03937e-05 0.000197419 7.38787e-05 1.10718e-05 0.000134783 7.08725e-05 4.78827e-05 0.000121628 7.34052e-05 0.000169285 5.92523e-05 2.64181e-05 0.000128987 9.93429e-05 7.57529e-05 5.88567e-05 1.16579e-05 0.000217802 0.000917537 2.14775e-05 7.0636e-05 0.000190841 5.63214e-05 5.81516e-05 5.39273e-05 0.000133829 0.0309839 0.000143006 0.000140133 8.63553e-05 1.8882e-05 0.000187896 7.18709e-05 5.74007e-05 2.30241e-05 1.33138e-05 4.60252e-05 4.12179e-06 2.74283e-05 9.77307e-05 8.68941e-06 9.71078e-05 6.68946e-05 5.88843e-05 1.87209e-05 0.000100743 3.48003e-05 0.000106165 2.38976e-06 6.93454e-05 0.000106767 2.59036e-05 8.12769e-06 8.43222e-05 6.97762e-05 7.2382e-05 6.59213e-05 0.000131563 5.94258e-05 2.30943e-05 8.33698e-05 0.000106456 7.92247e-05 3.71606e-06 8.73669e-05 9.86548e-05 6.35923e-05 0.000130658 0.000233651 9.18076e-05 0.000348072 1.59713e-05 6.64848e-05 9.22355e-05 6.42152e-05 4.46712e-05 0.00140393 1.11531e-05 7.11108e-05 9.78159e-05 0.000918677 8.1903e-06 0.000141962 6.04856e-05 0.000441056 2.56541e-05 0.0764342 0.000837419 0.00089331 6.40838e-05 3.13169e-05 0.000245621 4.78443e-05 6.85522e-05 5.27783e-05 2.99673e-05 3.16023e-05 5.19985e-05 8.13233e-05 0.000163025 3.17185e-05 5.10435e-05 1.8037e-05 3.84029e-05 1.29352e-05 5.17255e-05 0.000153753 2.12942e-05 5.12449e-05 1.71858e-05 6.07719e-05 4.37029e-05 0.000109784 4.17671e-05 0.000126014 1.19962e-05 6.87333e-05 7.4095e-06 3.5105e-05 0.000100672 0.0144753 7.95598e-05 7.2777e-05 7.27974e-05 5.37332e-05 0.000591969 4.19087e-05 4.25416e-05 0.000106884 4.08491e-05 9.48646e-05 0.000175364 5.52869e-06 6.66195e-05 6.07842e-05 3.73334e-05 2.77649e-05 5.71028e-05 2.01213e-05 3.11748e-05 3.95483e-05 3.52503e-05 5.8386e-05 0.000105039 0.000118951 0.000111902 9.27011e-05 2.59647e-05 5.14308e-05 7.96065e-05 6.53704e-05 4.01618e-05 3.41835e-05 7.42383e-05 6.68112e-05 6.77226e-05 0.000101165 0.000136984 0.000124198 0.000101104 4.58736e-05 3.65511e-05 4.40592e-05 3.22186e-06 3.91984e-05 0.000114064 3.53013e-05 0.000120601 0.000151254 5.91983e-05 7.98855e-05 0.00018678 0.000146851 3.23992e-05 4.98384e-05 1.19043e-05 5.31147e-05 2.71752e-05 4.91961e-05 9.37278e-05 0.000145761 2.98674e-05 4.54641e-05 4.88329e-05 0.00144131 6.85821e-05 0.000115984 3.94307e-05 3.0308e-05 3.47467e-05 4.85203e-05 1.86798e-05 7.75805e-05 6.54103e-06 4.09181e-05 0.00014156 1.09541e-05 7.68411e-05 0.000125322 1.92128e-05 4.13203e-05 3.53493e-05 7.9727e-05 6.78516e-05 1.69695e-05 2.27343e-06 0.000113022 0.000664383 8.97074e-05 2.93165e-06 5.58742e-05 8.68606e-05 2.91691e-05 1.66595e-05 8.57526e-05 0.000270839 0.000487357 0.000543082 2.76437e-05 9.76455e-05 0.000214668 0.000103032 3.26735e-05 9.48739e-05 4.52282e-05 9.40082e-05 7.62783e-05 3.20994e-05 0.152213 0.000209306 0.000107321 2.29354e-05 5.20448e-05 3.42943e-05 7.12943e-05 0.000129761 3.83233e-05 4.50163e-05 7.2084e-05 0.000204756 0.000163968 0.00012319 8.19573e-05 3.32042e-05 0.000205415 2.00586e-05 2.9896e-05 6.05501e-05 3.53043e-05 0.000124731 8.30222e-05 1.29483e-05 0.000229717 5.35912e-06 2.43964e-05 5.60999e-05 7.74942e-05 6.04261e-05 0.00016887 5.59783e-05 8.57205e-05 0.00027739 1.71893e-05 5.87481e-05 9.94776e-05 6.75381e-05 2.66589e-05 9.92007e-05 5.41199e-05 9.33615e-05 5.92796e-05 0.000107626 9.12908e-05 0.0120123 3.27865e-05 0.00010401 1.76581e-05 6.62223e-05 8.79768e-05 0.000165163 2.68622e-05 1.35608e-05 8.37e-05 2.53336e-05 8.22856e-05 0.000226049 0.000797671 1.8313e-05 0.000164051 8.69642e-05 0.000113187 5.56782e-05 0.000134499 3.16216e-05 9.49006e-05 3.08987e-05 7.1656e-05 7.53541e-05 9.97388e-05 3.51273e-05 2.99953e-06 3.25157e-05 6.89426e-05 6.00012e-05 8.34566e-05 3.55574e-05 3.74325e-05 6.42551e-06 3.67716e-06 4.53596e-05 0.0859239 5.14312e-05 0.000183757 0.000191735 0.000127207 3.40695e-05 3.57442e-05 2.5711e-05 0.000109098 0.000212386 6.90772e-05 2.53767e-05 9.51192e-05 8.25461e-05 4.00636e-05 2.53494e-05 3.76418e-05 0.0001024 1.24453e-05 1.47776e-05 3.36228e-05 0.00011392 0.000115816 6.68349e-05 6.20795e-05 4.44219e-05 6.10478e-06 2.18945e-05 0.000171975 0.000196989 1.7769e-05 0.000194222 7.08418e-05 6.40116e-05 0.000142497 7.20284e-05 3.7256e-05 7.13447e-05 3.17525e-05 8.13417e-05 0.000300367 0.000188565 0.000107161 0.000255785 8.03928e-05 9.99099e-05 9.39618e-05 0.00011814 5.01735e-05 1.7973e-05 6.91862e-05 5.54371e-05 7.22812e-05 0.000660074 8.17133e-05 9.31217e-05 2.11616e-05 5.63302e-05 0.000221586 7.50278e-05 0.000121058 4.09208e-05 2.73837e-05 7.1912e-05 6.51588e-05 0.000130679 1.45746e-05 2.54332e-05 0.000147845 6.9047e-05 4.28049e-06 5.83958e-05 1.20602e-05 5.00964e-05 0.190728 9.74236e-05 0.000552781 7.0731e-05 7.34974e-05 1.36705e-05 6.05837e-05 5.00319e-05 5.2563e-05 4.07201e-05 4.77216e-06 6.81401e-05 6.48648e-05 5.32018e-05 3.12818e-05 2.84951e-05 5.73345e-05 5.33223e-05 2.26085e-05 4.50799e-05 0.000109904 7.84626e-05 0.000111796 5.5912e-05 0.000113486 8.98933e-05 0.000197281 0.000162995 3.75157e-05 9.6319e-05 7.54562e-06 7.81948e-05 5.85028e-05 9.29378e-05 2.92337e-05 0.000233206 6.32469e-05 4.79149e-05 0.000195929 4.51726e-05 8.70297e-05 0.000106042 0.000134077 0.00015378 5.76643e-06 0.000124556 6.56279e-05 6.55251e-05 7.99326e-05 0.000116287 2.47906e-05 0.000172787 5.78721e-05 2.20827e-05 1.993e-05 0.00010084 3.9252e-05 4.34547e-05 9.6025e-05 0.0204831 3.97994e-05 6.18305e-05 2.84348e-05 0.000143194 2.78773e-05 6.08716e-05 0.000186925 5.27829e-05 9.09549e-05 3.83903e-05 0.000185068 0.000133039 8.18524e-05 2.83836e-05 5.68323e-05 0.000169214 3.55982e-05 0.000138847 6.75204e-05 0.000153886 7.54571e-05 4.12086e-06 4.08051e-05 1.87004e-05 7.61006e-05 7.23562e-05 5.50174e-05 0.000132771 0.000102064 9.54164e-05 8.82885e-06 0.000688914 8.25194e-05 3.24753e-05 9.13858e-05 6.25279e-06 3.25435e-05 8.67395e-05 4.33777e-05 0.000100676 0.000246623 9.26534e-05 0.000130722 7.45953e-06 6.65929e-05 5.51854e-05 9.41368e-05 0.000476429 0.000137149 0.0514053 1.08878e-05 2.62238e-05 5.9565e-05 0.000223572 0.00203059 1.61056e-05 2.50331e-05 0.000199606 3.90244e-05 0.000117574 7.00629e-05 5.17815e-05 2.92326e-05 0.000122373 1.50764e-05 0.000235881 8.08945e-05 6.0861e-05 1.56745e-05 0.000175531 4.79857e-05 0.000135622 0.000211759 3.7978e-05 1.99411e-05 1.34637e-05 1.31091e-05 4.69867e-05 0.00253524 0.000113611 5.5854e-06 0.000108578 8.25242e-05 0.000215337 3.51115e-05 4.6663e-05 8.0908e-05 1.70754e-05 0.000160622 9.18886e-05 8.30521e-05 1.27627e-05 4.426e-05 2.67814e-05 0.000158852 5.36441e-05 7.58206e-05 5.43171e-05 0.000144627 4.94985e-05 0.000224244 2.1305e-05 0.000245391 8.40837e-05 0.000100678 0.00011061 2.32633e-05 0.000155988 9.90414e-05 4.47784e-05 3.42801e-05 1.91258e-05 0.000149595 4.81331e-05 0.000570038 3.58809e-05 0.000219669 0.000126595 4.5019e-05 1.63556e-05 0.000301346 3.74613e-05 0.000319511 0.000119992 8.05636e-05 9.50497e-05 3.5493e-05 8.63414e-05 7.27746e-05 0.0312981 6.85029e-05 0.000125811 4.70885e-05 8.63126e-05 7.65484e-05 2.83757e-05 9.9983e-05 0.00010904 1.07818e-05 9.36307e-05 7.40034e-05 2.04036e-05 6.44327e-05 5.15512e-05 0.000174139 2.08878e-05 3.04377e-05 0.000292833 8.71747e-05 0.000139077 7.49187e-05 1.67827e-05 4.38392e-05 0.000101711 7.23514e-05 3.00583e-05 9.06642e-05 5.20126e-05 0.000138605 0.000123387 6.83594e-05 2.58627e-05 6.91071e-05 8.24207e-05 0.000104347 5.28944e-06 4.50793e-05 7.9782e-05 0.000105766 3.40533e-05 0.132012 5.16342e-05 0.000274346 3.66879e-05 6.46642e-05 0.000181709 8.43041e-05 0.000300595 6.31162e-05 0.000110709 0.0001805 2.87552e-05 1.83205e-05 2.2719e-05 0.00011517 2.53388e-05 8.39211e-05 4.05062e-05 0.000119073 3.35722e-05 0.000315344 1.99187e-05 4.12317e-05 0.000113125 2.83412e-05 3.05086e-05 9.74915e-06 8.16554e-05 0.000126052 1.34313e-05 9.15808e-06 0.000356206 8.49466e-05 3.41422e-05 3.12153e-05 6.17985e-05 8.96786e-05 1.70715e-05 0.000150526 0.000130097 5.69563e-05 5.99853e-05 8.62756e-06 6.74612e-05 3.0477e-05 0.000949088 0.0001018 0.000106105 6.8571e-05 1.84021e-05 6.95882e-05 0.000123468 5.11364e-05 0.000122151 1.71929e-05 4.56966e-05 0.000115777 4.19462e-05 9.2276e-06 4.63057e-05 2.04613e-05 0.000112576 1.83216e-05 0.000188241 8.6134e-05 6.35873e-05 1.95584e-05 1.90816e-06 1.62148e-05 7.4134e-05 2.93382e-05 0.000112925 7.48577e-05 0.000124963 0.000172091 7.72448e-05 1.13925e-05 2.84666e-05 0.000217556 4.02533e-05 4.02703e-05 0.000423469 0.000119011 3.23954e-05 0.000165072 6.94866e-05 5.62876e-05 7.51343e-05 5.92367e-05 4.91281e-05 0.000140664 5.23473e-05 6.76852e-05 4.83587e-05 2.41923e-05 6.12298e-05 6.97847e-05 6.82019e-05 4.57638e-05 0.000135576 0.000136244 0.000120952 0.000102867 0.000163984 0.000140495 4.36302e-06 4.83016e-05 9.33175e-05 7.21664e-05 0.000267724 0.000134776 8.98232e-05 7.72512e-05 3.71038e-05 0.000156831 5.49163e-05 4.10563e-05 0.00010807 7.79882e-05 3.2769e-05 1.82138e-05 0.000100549 0.000133702 5.75776e-05 0.000103971 5.15165e-05 7.65599e-06 5.12862e-05 5.51942e-05 4.67424e-05 2.07484e-05 0.000110927 0.000234633 0.00012614 6.21208e-05 0.000137535 7.64686e-05 6.94472e-05 4.33987e-05 4.78112e-05 3.58539e-05 0.000156588 4.55159e-05 
0.000256776 0.000253101 5.13685e-05 0.000186847 0.000233498 0.000186342 1.44661e-05 0.0012611 0.000344627 6.43186e-06 0.000269408 6.93392e-06 1.17859e-05 8.00323e-05 0.000148041 0.0001044 5.81641e-05 0.000131717 6.06368e-05 7.55877e-06 6.12759e-05 1.93274e-05 0.000154194 0.000998816 9.44002e-05 0.000135091 5.16818e-05 0.000181023 0.000252583 0.259696 0.000277631 6.10358e-05 7.84624e-05 1.97177e-05 0.000119948 0.000137034 4.74743e-05 1.57908e-05 1.84849e-05 0.000355593 7.95707e-06 0.000150554 5.78061e-05 4.77832e-05 5.99595e-05 1.1693e-05 0.000207944 0.000704653 5.54222e-05 9.38745e-06 0.000200242 1.55695e-05 0.000171327 0.000282184 0.000382226 0.000242543 0.000274554 0.000168365 9.91838e-05 0.000159498 2.6435e-05 3.23167e-05 0.000142536 0.000237816 1.46787e-05 6.63804e-05 0.000225298 0.000213934 0.000200587 7.62287e-06 0.000189847 0.000275843 0.000136756 0.000336078 0.000126756 0.000228281 9.15883e-05 0.000386594 1.3886e-05 6.80675e-05 8.92975e-06 0.000529307 6.99331e-05 9.49787e-05 0.00019874 0.000104234 0.000214826 0.00037021 1.55241e-05 9.54938e-06 0.000107122 0.000194766 0.000518617 8.48697e-06 0.000155012 0.000267066 0.000139108 2.9075e-05 0.00011019 0.000138364 0.000122477 0.000143195 0.000344502 0.00136483 1.19132e-05 0.00015613 0.00016233 6.19651e-06 1.52946e-05 1.11884e-05 4.63393e-05 0.000135821 2.70087e-05 0.00018377 8.30634e-06 0.000516622 0.000168467 0.00010095 0.000230112 8.17897e-06 3.93263e-05 0.000313536 8.48094e-06 1.66685e-05 0.00053735 9.30323e-06 8.11219e-05 3.14346e-05 2.94463e-05 9.98293e-05 5.34436e-05 0.000110163 1.90545e-05 0.000185031 9.74677e-05 9.56308e-06 7.69836e-05 0.00022857 0.000598205 0.000193258 5.88501e-06 0.000399618 5.43162e-06 8.76779e-06 0.000100483 1.36594e-05 0.000149703 0.000134016 1.97171e-05 0.000685147 0.000116952 3.72175e-05 0.000290426 2.25463e-05 8.85921e-06 9.86277e-05 1.06705e-05 5.78908e-05 0.000288253 0.000233865 6.31456e-05 0.000444944 0.000216975 0.000266314 0.000285038 0.000197719 0.000292267 0.000215796 0.000145705 7.08195e-06 0.0011454 0.000236391 0.00031416 0.00023215 0.000106357 7.14754e-06 0.000166786 0.000258522 0.000153821 1.68396e-05 4.5494e-05 0.000357708 3.66291e-05 9.63607e-05 0.000393705 7.58355e-06 0.000750847 9.53357e-06 8.42243e-06 9.32986e-06 9.41797e-06 0.000121239 0.000114612 0.00010082 9.33717e-06 0.000117607 6.82128e-06 5.44813e-06 0.000206655 1.46885e-05 0.000173643 0.000212166 0.00155434 0.000124551 9.12028e-06 0.000286529 1.50528e-05 7.37427e-06 7.6124e-06 9.80293e-06 0.0014184 3.28686e-05 0.000204503 0.000101027 0.000334543 0.000457592 0.000160415 0.00268477 0.000193743 0.00045834 0.000174566 1.71021e-05 0.00012495 6.96995e-06 1.66757e-05 5.26494e-05 1.14115e-05 0.000121833 3.2922e-05 0.000240298 1.20986e-05 0.000310305 0.000355814 4.33945e-05 0.00010005 0.000332881 0.000110967 8.61516e-05 0.000297844 1.18593e-05 0.000214134 5.72361e-06 0.000231164 0.000375762 8.99658e-05 0.000132846 0.000104504 0.000187801 1.75566e-05 0.000230962 0.000555029 0.000146104 0.000195111 0.000432846 9.32572e-05 0.000115981 0.000138997 0.000202028 0.000116814 5.69851e-05 0.000286386 7.73723e-05 4.6165e-05 1.49332e-05 0.000489621 0.000249835 1.32739e-05 9.6836e-06 0.000112616 0.000217812 0.000649058 1.57334e-05 0.000232268 6.53868e-05 0.000152089 3.58961e-05 0.000131727 0.000265986 0.00014061 0.000144407 7.87067e-06 9.82221e-05 0.000181726 1.70057e-05 0.000883521 1.11839e-05 0.000143555 6.8738e-05 0.000142012 0.000138764 0.000366994 0.000155654 1.30046e-05 5.26634e-05 0.000231628 1.0877e-05 0.000616823 0.000118355 0.000179682 0.000164174 5.03046e-05 2.87991e-05 0.000208051 8.68045e-05 0.000178769 9.82602e-06 1.9325e-05 0.000100024 1.08771e-05 0.000256738 0.000284513 0.000143766 0.000152952 0.000108847 4.32977e-05 1.75576e-05 0.000348593 0.000549882 0.000137028 0.000144165 0.000145233 0.000239448 7.22678e-05 2.68442e-05 0.000100066 0.000531606 0.000155315 0.000155655 0.000243974 7.41477e-05 0.000290902 0.000142655 1.43999e-05 8.75869e-06 0.000262956 0.000163845 1.32302e-05 5.91098e-05 6.22275e-05 0.000148285 0.000103309 4.25704e-05 0.000415257 0.000143264 0.000143478 0.000237846 1.6947e-05 5.52771e-05 0.000136774 1.51586e-05 0.000126583 0.000171661 5.63487e-05 9.65379e-06 0.000289469 0.000975975 0.000382356 0.000156025 1.70867e-05 0.000203978 0.000116352 9.93711e-06 0.000146615 0.000212957 0.000151237 0.000358899 3.84917e-05 0.000543125 0.000462067 0.000243774 2.57375e-05 8.34496e-06 0.000102591 0.000141508 7.77716e-05 4.74124e-06 0.000171814 6.43795e-05 1.58143e-05 9.40517e-06 0.000139001 0.000197899 0.000127107 1.03102e-05 9.41723e-06 2.24923e-05 6.60853e-06 0.0004826 1.37113e-05 0.000342079 0.000230718 4.80479e-05 8.1739e-05 0.000228136 1.31939e-05 8.47922e-05 0.000208085 0.00020623 1.09742e-05 6.19269e-05 8.05864e-05 0.000142969 0.000158339 0.000322829 0.000101483 0.000220464 9.9043e-05 0.000303065 0.000522144 0.000648414 0.000105121 0.00036042 8.14713e-06 4.30738e-05 0.000205634 0.000139386 0.000263617 0.000101496 3.97679e-06 3.38069e-05 1.76658e-05 7.41179e-06 0.000238823 4.7785e-05 1.42899e-05 6.96976e-06 0.000151675 0.000466603 0.000100464 0.00031702 0.000152311 0.000107873 0.000237794 1.21698e-05 1.15692e-05 2.95309e-05 0.000137433 9.43292e-06 7.99588e-06 6.66405e-05 4.87495e-05 5.59187e-05 0.000239153 0.000148609 1.97387e-05 0.000101702 0.000353745 0.000157056 1.15574e-05 7.2966e-06 1.18531e-05 6.77875e-05 2.73342e-05 0.000105612 5.98593e-05 3.11099e-05 1.03063e-05 1.73337e-05 4.55798e-05 0.000140185 0.000305311 0.000160436 0.000275133 2.8704e-05 0.0001989 0.00013661 0.000143727 0.000154985 7.90391e-06 0.000147775 0.00120121 0.000302983 0.000104374 2.10615e-05 0.000123036 0.00015508 4.04292e-05 0.000142117 0.000314801 9.9745e-05 2.47441e-05 0.000700125 0.000106299 0.000283693 0.000346196 0.00118924 2.02701e-05 0.000231529 0.000198103 0.000118386 0.000205811 0.00010752 0.000137938 1.05844e-05 0.00017617 0.00124942 0.368029 0.00016127 0.000155886 7.55296e-05 0.000103788 0.000467703 0.000265295 0.000454156 0.00137658 1.19636e-05 0.000728504 0.000141671 0.000184125 0.000446921 1.03938e-05 0.000203908 0.000223823 0.00014855 7.90166e-06 0.000445724 0.00011912 0.00016473 3.94392e-05 1.5653e-05 6.95875e-06 0.000172359 0.000487552 1.13192e-05 0.000154127 0.000357704 1.94757e-05 0.000196205 1.21391e-05 6.10875e-05 0.000193796 0.000247367 0.000268447 1.02535e-05 7.652e-05 0.000155137 0.000117928 0.000166889 1.44853e-05 0.000328256 0.0017613 7.55722e-06 0.000547903 1.41391e-05 0.000251441 6.3612e-05 0.000265694 0.000158559 6.81571e-05 0.000795355 0.000121759 1.34057e-05 9.35376e-06 0.000151435 0.000125229 0.000663768 7.86043e-05 0.000100422 0.000116711 0.000105507 0.000137352 2.31964e-05 0.000541689 1.11636e-05 8.57236e-05 4.83058e-05 0.00124805 0.000227356 0.000338083 0.000126413 0.000111344 3.34645e-05 1.9387e-05 1.0426e-05 7.847e-05 5.31475e-05 7.40946e-06 9.1083e-05 0.000463792 7.4586e-06 0.000147714 0.000137165 4.53875e-06 0.000163233 0.000308295 0.000129633 1.51562e-05 0.000214573 3.95778e-05 1.73469e-05 0.000130624 0.000451672 9.97025e-05 0.00197717 0.000383112 9.06612e-06 0.000218336 8.71397e-05 2.74435e-05 9.02634e-05 9.07617e-05 0.000277957 8.27971e-05 0.000200045 1.55936e-05 0.000141143 0.000335269 6.66951e-05 0.000499935 1.07563e-05 6.39939e-05 0.000501075 0.00073793 6.58022e-05 3.38198e-05 9.79012e-05 0.000192513 0.000264486 0.000362322 2.82357e-05 0.000214981 9.2688e-05 0.000282859 7.41687e-06 1.3547e-05 0.000105255 1.14903e-05 0.00026199 0.00028744 0.000202819 0.000531748 0.000226607 2.05883e-05 0.000358932 9.16469e-05 7.39517e-05 0.00032871 8.67912e-06 0.000331122 0.00120294 0.000946781 9.90894e-06 5.64301e-06 0.000212085 0.000191145 0.000188421 7.08986e-05 1.54688e-05 0.000346724 1.9606e-05 0.000111662 0.000406052 8.457e-05 0.000278094 2.7673e-05 0.000140435 0.000142685 0.000232151 0.000843931 9.02795e-05 0.000135458 6.90002e-06 0.000280664 0.000108046 0.000385088 0.000116845 0.000168838 3.85827e-05 0.000272507 0.000208932 9.0159e-05 0.182359 0.000125963 5.74991e-05 0.000231341 0.000103278 0.000132405 1.53484e-05 9.14489e-06 0.00032822 0.000139975 0.000723879 0.00011708 0.000618577 6.54453e-05 7.01743e-05 8.77971e-05 9.28616e-05 0.000183393 1.73498e-05 0.000227222 0.000239071 0.000180426 7.74012e-05 4.30428e-05 2.36154e-05 5.58618e-05 2.4484e-05 0.000176331 0.000524268 9.31245e-05 0.00021736 8.40058e-06 1.6944e-05 0.000253508 0.000219934 0.00045573 2.80782e-05 1.48782e-05 8.39931e-06 0.000234264 5.12428e-05 1.32113e-05 0.000141271 0.000452325 0.00160957 0.000117569 0.00126737 5.08277e-05 0.000693699 3.78472e-05 0.000512293 2.47594e-05 0.000278672 1.24635e-05 1.32211e-05 0.000195588 0.000231754 5.90401e-05 8.77306e-05 0.000695662 0.000174783 0.000173456 0.000251268 0.000178907 0.000182391 8.40622e-05 4.72249e-06 1.05041e-05 7.72776e-06 3.3819e-05 0.000500699 0.000158103 0.000107977 7.62776e-05 0.000165875 0.000303053 0.000462674 1.81917e-05 0.000527955 0.000109845 0.000139272 0.00163034 4.35398e-05 3.70961e-05 0.000142473 0.000182837 0.00013673 0.000244741 1.47324e-05 0.000142827 0.000701977 2.64888e-05 0.000399448 0.000268921 8.56208e-05 5.31308e-05 8.89343e-06 0.000220377 7.00673e-05 0.000127477 0.000197132 0.000119243 3.99105e-05 4.56981e-05 0.000172504 0.00117686 0.000134689 8.92365e-06 7.1445e-06 2.71346e-05 0.000138766 5.77355e-05 0.00023599 8.7775e-06 0.000102788 4.40015e-05 1.72274e-05 0.000187123 0.000161884 0.000347406 0.000153702 5.31247e-05 1.26236e-05 0.000296768 0.000233704 6.2511e-05 0.000188555 4.35879e-05 0.000542653 0.000112122 5.64902e-05 0.000150432 0.000364495 0.000406001 7.4267e-05 0.000146924 0.000351689 2.0874e-05 6.29928e-05 1.6573e-05 4.32772e-05 0.000129244 1.3396e-05 0.000137931 0.000231532 0.000300041 0.000228126 9.70624e-05 0.000186769 1.02366e-05 0.000108958 5.65419e-06 0.000324031 0.000359618 5.85499e-05 0.000145664 0.000141002 0.000164863 0.000154322 0.000218216 0.000365946 1.12754e-05 0.000236502 2.87454e-05 1.09979e-05 0.000374942 0.00168909 0.00010183 0.000394834 7.35333e-06 0.000644392 3.49765e-05 0.000110022 0.000162786 0.000141587 0.000175327 5.63633e-05 2.36252e-05 0.000301282 0.000370488 2.55567e-05 0.000267059 8.66414e-05 0.000279562 0.000151614 6.47377e-05 0.000161451 7.46191e-06 0.000340725 1.41437e-05 0.00168939 0.000283341 0.000198015 5.87135e-05 2.7064e-05 0.000225049 0.000180255 0.000226657 1.57711e-05 0.000188257 8.70688e-06 0.000165246 1.14967e-05 0.000152564 0.000337783 5.36045e-06 6.59565e-05 0.000137885 0.000256424 0.000179745 9.43898e-05 0.000277222 1.53224e-05 1.08105e-05 2.42524e-05 8.42346e-05 2.87503e-05 0.000225106 0.000168085 4.55399e-05 2.37847e-05 0.000293064 0.000276833 8.75832e-06 0.000351418 0.000221456 2.24855e-05 0.000195235 7.53373e-06 1.04119e-05 0.000291781 0.000505925 0.000346161 0.000119844 0.00192666 6.48651e-05 1.03417e-05 0.000152003 6.70175e-06 0.00023953 0.00042124 0.000704449 0.000304789 0.000112497 0.000135634 0.000152307 2.84403e-05 0.000103904 3.58768e-05 0.000104504 0.000199212 1.77272e-05 2.21209e-05 6.16831e-06 9.92843e-05 0.000205408 0.000158937 0.000806392 0.000276753 0.000331636 0.000229257 4.75124e-05 0.000433016 0.000263495 0.000410865 0.000134692 3.72096e-06 7.75378e-05 0.000234456 7.03627e-06 0.000147089 0.000219908 0.000767166 0.000241729 0.000282221 7.17042e-06 0.000242881 9.29311e-06 0.000277566 3.11741e-05 0.00019705 0.000691331 2.72643e-05 0.000358726 9.61814e-06 7.16237e-06 0.000189942 0.000104006 0.00010498 0.000310052 6.73322e-05 0.000195381 0.00178882 0.000174207 2.55432e-05 7.93701e-05 4.39913e-05 2.5496e-05 1.51835e-05 0.000759909 5.08613e-05 1.62549e-05 0.000131786 0.000235262 1.30258e-05 0.000196451 0.00033219 0.000175642 0.00024058 3.20155e-05 0.00131493 9.75746e-06 1.0737e-05 0.000144956 9.32749e-06 0.000409612 8.72156e-06 0.000141036 0.000355013 0.000295941 2.15254e-05 0.00021784 0.000165408 0.00013625 6.50997e-05 9.77656e-05 9.97605e-06 1.41897e-05 0.000194385 
0.000295418 2.86043e-05 0.000922306 3.03164e-05 7.34917e-05 7.15074e-06 0.000411484 0.000660258 0.00115408 0.000130873 0.000186854 3.46631e-05 3.90955e-05 0.000318703 1.71984e-05 0.000107566 4.91976e-05 0.000402264 7.09865e-06 1.34142e-05 0.00146701 0.000125403 1.70222e-05 4.97551e-05 6.95286e-05 9.40392e-05 1.2804e-05 1.91838e-05 8.54113e-05 0.00467089 2.0744e-05 0.000292091 0.000121871 9.16581e-06 1.2714e-05 1.6719e-05 0.000249123 1.52202e-05 3.15064e-05 0.000193098 8.35067e-06 0.000528569 0.000111034 9.4195e-05 0.000108515 0.000164371 0.0011646 0.000115627 1.03729e-05 5.58889e-06 1.57079e-05 2.60443e-05 4.4716e-05 0.000727846 2.26275e-05 0.000420292 0.000139235 0.00029247 0.000249127 5.88784e-05 1.84489e-05 0.00116465 0.000113058 1.09038e-05 9.7502e-05 6.02251e-05 0.000114095 7.22143e-05 0.000155765 3.92446e-05 2.43801e-05 0.00038967 0.000162277 0.000153736 0.000208054 0.000581706 0.000765023 6.24034e-05 2.79426e-05 2.86646e-05 6.45156e-05 6.44791e-05 2.0509e-05 0.000137778 1.13188e-05 7.77762e-06 0.000114902 0.000142056 8.60454e-05 2.01284e-05 1.27498e-05 6.62073e-05 0.000325804 0.0012442 1.32936e-05 1.74141e-05 7.87236e-06 0.000545946 9.24318e-05 5.77929e-05 3.88822e-05 3.29198e-05 0.000750915 0.00142766 0.000265779 0.000304077 1.37838e-05 5.36135e-05 0.000766356 1.97739e-05 5.73608e-05 9.03428e-05 1.10098e-05 0.000441891 1.01734e-05 1.89709e-05 0.748064 0.000389473 4.38003e-05 0.000378173 3.72571e-05 0.000208131 1.6244e-05 5.34274e-05 0.000157487 1.66964e-05 0.000214272 0.00035024 5.58577e-05 0.000177175 9.94081e-06 0.000271699 0.000507322 8.14483e-05 7.25169e-06 0.000147957 0.000464876 3.47326e-05 0.000508987 0.000591388 8.56771e-05 0.000103565 0.000115605 4.86854e-05 0.000122631 3.4777e-05 9.79368e-06 0.000117019 0.00077184 0.000342741 1.72283e-05 0.000193853 1.33126e-05 0.000152958 6.0104e-05 0.00076517 0.000253567 8.10409e-06 0.000218604 8.19827e-05 8.15752e-05 1.83915e-05 0.0001889 0.000224231 1.9829e-05 1.58558e-05 0.0011588 0.000458227 0.000196052 4.02903e-05 0.000158571 6.477e-05 0.000183876 1.69823e-05 9.026e-05 2.81622e-05 0.000434849 3.25534e-05 0.000213671 1.18322e-05 1.34328e-05 0.000172499 0.000514579 0.000442676 2.88403e-05 0.00029565 0.000152664 0.000390813 3.35347e-05 3.43726e-05 1.18706e-05 0.000421157 0.000396062 8.28169e-05 0.000569118 5.28719e-05 0.00075975 3.11051e-05 0.000530823 8.01484e-05 0.000363426 0.000473829 0.00104661 3.12648e-05 0.000173194 0.000526862 1.47829e-05 0.000171152 6.16509e-05 3.41858e-05 0.0013009 0.00066387 1.01539e-05 8.84731e-06 0.00010033 5.62135e-05 0.000289394 0.000646051 4.71071e-05 7.52658e-05 0.00025127 4.12106e-05 0.000389839 4.68232e-05 2.80661e-05 9.13383e-05 0.00017055 3.92959e-05 3.7881e-05 0.000140216 0.000518988 0.000149348 7.95532e-05 6.53384e-05 2.32582e-05 0.000483251 1.29477e-05 1.12177e-05 0.000147601 1.53197e-05 0.000599036 0.000104616 0.000449632 0.000304193 1.02012e-05 0.000436892 0.000182113 2.13462e-05 0.000105746 0.00024819 3.36974e-05 0.00127055 0.000584506 3.42781e-05 0.000388349 8.22897e-06 0.000188313 2.03227e-05 5.06867e-05 4.01362e-05 0.000620096 0.000946148 0.000120422 0.000413748 5.66318e-05 0.000172363 0.000504168 1.56359e-05 0.000102859 0.000396568 0.000380982 0.0008564 0.000111515 0.00035242 3.49232e-05 2.21101e-05 7.58471e-05 1.77203e-05 2.60651e-05 0.00038793 1.1852e-05 7.40635e-06 0.000691659 0.00090833 1.90866e-05 0.000141445 2.61757e-05 0.000123089 0.000838879 8.31615e-05 1.85453e-05 0.000232282 0.000379165 7.11793e-05 0.00047318 0.000356998 0.000774947 2.22594e-05 0.000164658 0.000207583 0.000119898 7.49581e-05 7.18384e-05 1.93195e-05 0.000316409 0.00041962 0.000684098 4.17121e-05 1.35685e-05 1.81103e-05 1.97956e-05 3.39333e-05 0.000109383 3.66368e-05 0.000205656 2.23032e-05 0.000413591 0.000139378 0.000392262 0.000284019 4.54501e-05 1.94524e-05 0.000482023 0.000673864 0.000495648 0.000101215 0.000985395 4.04107e-05 0.000761068 0.000156938 2.40387e-05 0.000175719 0.000410581 4.7663e-05 0.000425931 0.000207569 0.000119177 0.000418719 0.000307371 8.43165e-05 6.31579e-05 0.00018728 4.91511e-05 8.7304e-06 0.000171293 3.98981e-05 4.79302e-05 3.71766e-05 6.34396e-05 6.15323e-06 9.29611e-06 0.000443013 0.000190787 2.00039e-05 8.31821e-05 3.64686e-05 1.83881e-05 0.000430945 0.000119817 4.55312e-05 1.88258e-05 7.43525e-06 0.000459577 9.75166e-05 1.12333e-05 6.52799e-06 0.000778461 1.44307e-05 0.000369515 7.20686e-05 2.53324e-05 1.24268e-05 6.8129e-06 0.000400189 0.000229937 7.32976e-06 0.000123706 0.000325838 0.000400716 0.000148554 0.000384599 8.43413e-05 0.000204245 1.85301e-05 2.05657e-05 0.000664215 6.6635e-06 0.000398752 1.71209e-05 0.000123691 3.48758e-05 0.000235102 0.00049022 4.98583e-05 0.000323772 2.25712e-05 6.77747e-05 0.00053854 7.11652e-06 0.000527775 1.18836e-05 0.000251609 0.000184874 0.000389692 0.000151309 1.53747e-05 1.1466e-05 8.63999e-06 0.000651072 5.20059e-05 0.000484366 3.3331e-05 1.8426e-05 6.59295e-05 9.06213e-05 4.44749e-05 8.17958e-05 5.73194e-06 6.43397e-06 3.09817e-05 0.000532197 0.000512654 4.30746e-05 0.000496435 0.000236549 2.54124e-05 0.00075506 0.000689455 7.01556e-06 2.40991e-05 1.0339e-05 3.17279e-05 0.000235197 0.000992936 1.45869e-05 0.00169784 0.000389128 8.23356e-05 0.000405958 2.66938e-05 8.9312e-05 0.000164224 0.000118713 0.000729118 0.000103678 0.000389073 4.6592e-05 0.000417775 0.000385314 9.91997e-05 0.000247408 7.72846e-06 0.000228353 4.83441e-05 2.19913e-05 0.000108412 6.00902e-06 4.15897e-05 2.08459e-05 0.000196836 0.000236331 8.38388e-06 0.000205794 0.00103597 0.000112532 0.000392912 8.16763e-06 5.6713e-05 4.18741e-05 0.000780132 0.000207417 0.000117615 0.000145694 4.73192e-05 6.04079e-06 1.40394e-05 3.75062e-05 5.93498e-05 0.000198542 3.96175e-05 0.000872567 0.00076193 0.000657596 0.000152548 0.000133071 0.000760324 8.81935e-05 1.94965e-05 0.000860178 0.000204622 0.000143725 0.00034994 0.000827909 0.000537436 0.0001062 0.000136339 0.00360508 7.89551e-06 0.000745939 3.90678e-05 0.000192427 0.000106483 0.000392478 0.000123409 2.97958e-05 1.56566e-05 0.000563193 0.000565287 2.65456e-05 0.000139429 0.000152528 5.3623e-05 0.000187172 1.58746e-05 5.26617e-06 2.23507e-05 7.91149e-05 0.000479843 4.06106e-05 1.44347e-05 0.000151663 0.000178974 0.000122379 0.000430729 5.64852e-06 2.08135e-05 0.000135819 0.000359594 0.000331787 0.000182831 2.294e-05 0.000584307 0.000145415 0.000156344 0.000485753 0.000146525 7.86654e-06 1.71568e-05 3.35598e-05 0.000418493 0.00135249 0.000235237 0.000111931 1.49919e-05 0.0005311 0.000766697 9.86666e-06 5.58517e-05 1.20411e-05 0.000212301 2.40492e-05 7.06857e-05 7.61511e-06 0.000463235 0.000100728 2.37371e-05 0.000324785 0.00053912 2.72265e-05 1.73284e-05 0.000148223 0.000175575 0.000716727 9.51463e-05 6.65454e-05 0.000101344 0.00114798 0.000108852 0.000143874 0.000820504 4.65144e-05 1.37702e-05 7.83535e-06 1.45985e-05 5.16409e-05 2.70622e-05 4.71451e-05 4.73348e-05 1.14442e-05 1.1602e-05 0.000623118 1.2215e-05 0.000136851 1.88555e-05 0.000972925 3.82144e-05 0.000107837 2.89709e-05 6.58444e-05 5.77918e-05 0.000168556 0.000126717 0.00022837 0.00176702 1.9804e-05 5.33029e-05 0.000405031 0.000227814 3.91132e-05 5.38077e-05 0.000189329 1.71981e-05 0.000542576 1.96193e-05 2.51558e-05 1.76232e-05 0.000159256 2.19777e-05 0.000332187 0.000557622 1.65068e-05 3.24171e-05 2.13801e-05 0.000446176 3.44699e-05 8.95515e-06 0.000462001 1.93027e-05 0.00047917 1.32076e-05 0.000330142 0.000121486 0.000150372 7.56405e-05 0.000246018 3.54186e-05 2.35801e-05 0.000362051 0.000641273 0.000137298 0.000754971 0.000104757 0.00053898 1.13555e-05 0.000177655 0.000173863 3.51577e-05 0.000278332 0.000175481 2.19817e-05 0.000126773 1.38941e-05 6.97411e-05 0.00184534 1.90434e-05 3.76071e-05 1.77363e-05 1.64743e-05 0.000418305 8.55719e-05 0.000178562 0.000396066 1.04513e-05 3.30699e-05 0.000351372 1.79796e-05 1.94732e-05 0.000186302 0.000517292 0.000789217 5.96722e-05 2.25223e-05 0.000147706 5.29213e-05 0.000152498 6.99804e-05 4.22258e-05 0.000244464 0.000295271 0.000803365 5.96734e-05 0.00164283 0.00119308 1.09026e-05 1.11165e-05 0.00010921 8.35701e-05 1.23823e-05 0.000285713 2.25115e-05 4.71245e-05 4.40679e-05 8.12461e-06 0.000433855 0.000106618 1.44854e-05 0.000215381 0.000301451 7.23594e-06 0.000254132 2.00614e-05 0.000440226 7.18126e-05 0.000240687 1.11841e-05 3.0353e-05 1.10753e-05 0.00172002 0.000681575 3.04153e-05 0.000173339 0.000290283 5.74023e-05 2.66303e-05 2.14321e-05 2.27966e-05 0.000523879 6.48145e-05 0.000394194 9.72159e-06 8.64052e-06 0.000101099 3.30984e-05 7.1973e-05 0.000380141 0.000593486 0.000134343 0.00074365 0.00010061 0.000380421 0.000600177 0.000385382 0.00085252 0.000894942 0.000133166 1.4038e-05 0.000564627 0.000430416 8.26771e-06 0.000280299 3.45081e-05 1.1089e-05 0.000434588 0.000123152 0.000383127 0.000400453 0.000108092 1.24933e-05 4.0514e-05 5.37572e-05 0.00101212 0.000324655 0.000154473 3.26671e-05 0.000488266 7.6655e-05 2.48518e-05 0.000197856 1.99451e-05 2.09958e-05 0.000219704 0.000175778 0.000598726 0.000390011 0.000599968 1.79785e-05 9.71981e-06 0.000630529 0.000193395 0.000136848 0.000113981 0.00038756 2.03952e-05 1.20524e-05 2.11515e-05 3.35846e-05 0.000152037 1.17344e-05 0.000475429 0.000454097 0.0004024 1.21601e-05 0.000172689 0.0153947 1.20909e-05 0.000215072 0.000833938 0.000614876 2.75997e-05 1.94406e-05 0.000730923 0.000447125 1.7116e-05 0.00015414 0.000382044 0.00046957 5.20993e-05 0.00015673 9.03552e-05 0.000554434 0.000802528 1.55517e-05 0.000254845 0.00023094 2.48953e-05 2.43784e-05 3.92581e-05 1.07822e-05 2.96258e-05 0.000157865 1.28368e-05 0.000178761 0.000472502 0.000207332 4.1332e-05 0.000155654 2.41481e-05 0.00143398 0.000390168 0.000237658 0.000181365 5.47668e-05 5.8306e-05 9.38176e-06 1.16641e-05 0.000127834 0.000168772 1.75811e-05 0.000100934 0.000515734 0.00079027 0.000820141 8.40318e-05 0.00016372 0.000458458 8.34709e-05 0.000221597 0.000208011 8.64099e-05 7.96276e-05 0.000272018 1.53737e-05 5.7045e-05 9.93697e-06 9.53822e-05 1.28187e-05 0.00090415 0.000335166 6.2888e-06 0.000113172 0.000192151 0.00113443 1.83639e-05 0.000457686 0.000940888 2.0354e-05 0.00010039 1.53385e-05 1.30247e-05 0.000157147 0.000745262 0.00038468 0.000439859 0.000262885 0.00040034 0.00037931 9.91917e-05 0.000171053 2.53e-05 9.88012e-05 1.14975e-05 0.000224995 0.000476031 0.000408086 0.00131522 9.60053e-05 0.000398405 0.000143697 0.000378723 4.16387e-05 1.02064e-05 9.57085e-05 0.00086712 0.000443312 6.48997e-06 1.23623e-05 4.22078e-06 3.08741e-05 0.000248145 2.08964e-05 3.13719e-05 0.000127072 0.000633023 1.32511e-05 1.03284e-05 0.000502677 0.00129586 0.000375549 0.000521502 0.000549486 0.000768614 0.000214141 6.26086e-05 0.000485557 7.06779e-06 0.000394227 2.67626e-05 3.82497e-05 0.000452981 2.17561e-05 0.000115855 1.62045e-05 0.000355189 0.00051547 6.07036e-05 0.000754292 0.000390119 0.000541681 0.00034834 8.55212e-05 1.3931e-05 2.35834e-05 0.00118714 0.000143359 1.57031e-05 4.76169e-05 0.000495494 3.23343e-05 0.000498449 0.000181038 0.000631602 0.000114853 0.000895693 0.000479906 1.46119e-05 1.32912e-05 1.83242e-05 0.000418694 0.000667582 0.00167026 0.000248218 3.92798e-05 1.71749e-05 1.54786e-05 2.40679e-05 0.000218218 2.99757e-05 3.92265e-06 0.000599481 0.000100642 3.73841e-06 0.000463002 0.000391908 0.000306796 0.00043128 6.3607e-06 1.39339e-05 1.07695e-05 1.77698e-05 3.33327e-05 8.87218e-05 2.97872e-05 0.000617547 8.59032e-05 3.64288e-05 1.71784e-05 0.000141482 0.000105205 1.73093e-05 0.000174397 0.000128964 0.000202752 1.57598e-05 0.000648942 1.31057e-05 0.000532563 2.9285e-05 0.000281428 0.000411543 0.000254777 3.90223e-05 0.000228309 0.000777464 8.41913e-05 1.97623e-05 2.54017e-05 2.79122e-05 2.68519e-05 0.000106265 3.10113e-05 1.29802e-05 0.00110276 0.000100806 2.04986e-05 1.21901e-05 1.7786e-05 0.000829935 1.28658e-05 0.000215759 0.000724689 0.000131502 1.73087e-05 0.000826782 2.30844e-05 0.000106212 4.4134e-05 6.10724e-06 6.09428e-06 0.000597432 0.00031971
[truncated: 11,475,854 more chars]
