# Supplementary material for: Transferable Measurements of Heredity in Models of the Origins of Life
Source: PLoS One. 2015 Oct 19;10(10):e0140663. doi: 10.1371/journal.pone.0140663 (PMC4610668; doi:10.1371/journal.pone.0140663)
Supplement: S1 Data — (ZIP) [file pone.0140663.s001.zip › data/transition/16/silhouette.txt]

2 0.241255852395
3 0.203809163936
4 0.190200616789
5 0.223318144951
6 0.159313787809
7 0.301782142171
8 0.253512618494
9 0.336662159558
10 0.372881091769
11 0.424105013747
12 0.465835218016
13 0.508313461289
14 0.539048344882
15 0.60005978303
16 0.648264458001
17 0.637406754359
18 0.621361543788
19 0.58570363027
20 0.537128156724
21 0.495096915744
22 0.508529225835
23 0.482218165445
24 0.423140075761
25 0.45605194319
26 0.365439822365
27 0.386380390876
28 0.377267502947
29 0.310768489222
30 0.324350533834
31 0.337472076769
32 0.299128798255
33 0.297163045819
34 0.197121827317
35 0.200874996862
36 0.198016697594
37 0.225659654708
38 0.269433279606
39 0.146644341714
40 0.171326118288
41 0.17109012835
42 0.147648507891
43 0.11108250998
44 0.129163643071
45 0.0974228898639
46 0.113207628564
47 0.101368687442
48 0.134115743536
49 0.0867696041642
50 0.11810207814
51 0.0941756815966
52 0.0858011278466
53 0.0735093252194
54 0.0815156341469
55 0.0768177566273
56 0.0805617604903
57 0.0748225181737
58 0.0774820517593
59 0.0997522790108
60 0.0649579961075
61 0.0611402719973
62 0.0682559696862
63 0.0619830926666
64 0.063390201274
65 0.0636615615349
66 0.0616873356586
67 0.0814616570758
68 0.0628057364618
69 0.0697137028928
