# Supplementary material for: Transferable Measurements of Heredity in Models of the Origins of Life
Source: PLoS One. 2015 Oct 19;10(10):e0140663. doi: 10.1371/journal.pone.0140663 (PMC4610668; doi:10.1371/journal.pone.0140663)
Supplement: S1 Data — (ZIP) [file pone.0140663.s001.zip › data/transition/16/vectors.txt]

9.29953e-05 6.30379e-05 7.36533e-05 3.77423e-05 0.000123954 3.73327e-05 0.000753349 2.93738e-05 8.16868e-05 0.0105974 3.23264e-05 8.78071e-05 5.30962e-05 4.87283e-05 3.47867e-05 8.05862e-05 4.97252e-05 7.37963e-05 2.45169e-05 3.44291e-05 0.000272335 0.000138522 3.23276e-05 5.22179e-05 3.90816e-05 4.09056e-05 3.80655e-05 0.00389386 4.87624e-05 0.00484117 3.72439e-05 2.63033e-05 5.69477e-05 7.24606e-05 5.02322e-05 6.19898e-05 8.49112e-05 7.08226e-05 4.61954e-05 3.24023e-05 2.72046e-05 3.69359e-05 3.67153e-05 5.4834e-05 0.00066537 5.84045e-05 5.60213e-05 5.22067e-05 0.000341935 8.45978e-05 4.02656e-05 4.44182e-05 1.69353e-05 9.87134e-05 0.000264281 8.31994e-06 0.000220998 4.63377e-05 9.94914e-05 3.71768e-05 3.80817e-05 2.06559e-05 2.76274e-05 4.07662e-05 0.000162115 2.90076e-05 5.69675e-05 2.07615e-05 3.54801e-05 2.78987e-05 5.90622e-05 0.00938771 2.99299e-05 0.000132122 2.95501e-05 0.016611 0.0133639 1.71831e-05 7.89562e-05 6.62483e-05 4.40049e-05 0.00907449 5.55636e-05 2.46359e-05 9.57979e-05 6.7878e-05 4.10088e-05 2.25938e-05 2.04917e-05 3.96331e-05 7.28723e-05 0.000329652 2.84126e-05 0.000356405 4.12315e-05 2.78716e-05 3.78331e-05 3.73748e-05 2.08319e-05 6.07791e-05 2.94074e-05 3.56172e-05 0.000323299 0.000141184 7.25573e-05 4.5556e-05 6.40422e-05 4.16234e-05 4.88312e-05 5.10339e-05 3.08522e-05 5.5625e-05 2.41305e-05 8.34713e-05 3.28122e-05 0.000235031 7.55912e-05 0.00030082 3.58519e-05 5.4671e-05 4.4837e-05 2.13729e-05 0.000842781 0.0133521 3.97483e-05 0.000229865 1.91372e-05 7.67479e-05 4.09839e-05 0.0135335 4.04212e-05 0.00942631 4.78761e-05 4.06251e-05 5.77275e-05 6.02138e-05 8.15062e-05 3.29623e-05 4.69817e-05 4.6985e-05 3.92174e-05 0.000233101 0.0128388 2.17662e-05 3.31755e-05 3.73219e-05 3.14402e-05 1.55426e-05 0.000126795 5.11421e-05 3.62721e-05 6.1406e-05 0.00012168 0.000318065 1.32897e-05 5.27804e-05 0.0107529 2.99813e-05 5.33245e-05 7.13052e-05 9.652e-05 6.9202e-05 6.10006e-05 2.75501e-05 7.57252e-05 3.08325e-05 0.02338 6.94781e-05 7.2866e-05 8.94489e-05 5.16133e-05 3.69693e-05 0.018653 8.72972e-05 6.4051e-05 4.91087e-05 7.8551e-05 0.000111381 0.000111614 2.61491e-05 4.83148e-05 7.64821e-05 5.35636e-05 2.49619e-05 0.0136703 4.80421e-05 2.98909e-05 7.24791e-05 0.000744994 0.0091649 4.45967e-05 6.60136e-05 0.000216253 4.57913e-05 9.45753e-05 5.87224e-05 7.51072e-05 0.000993765 7.90783e-05 3.15772e-05 6.9371e-05 6.46706e-05 3.22203e-05 0.0145948 4.58285e-05 4.51078e-05 0.000156097 2.42823e-05 2.5585e-05 0.000107053 0.010684 5.67611e-05 5.14742e-05 4.74552e-05 4.8452e-05 2.49216e-05 0.000121848 4.0989e-05 3.91845e-05 0.000335533 6.84991e-05 4.16135e-05 6.0366e-05 3.99877e-05 0.000452403 0.0153871 3.86665e-05 3.45182e-05 3.73129e-05 3.3054e-05 0.0222583 2.5516e-05 3.37882e-05 2.83339e-05 3.24044e-05 6.48632e-05 0.000109004 3.97477e-05 4.62296e-05 3.66857e-05 7.12596e-05 5.24067e-05 0.000224228 6.69323e-05 0.0255677 4.16874e-05 4.53378e-05 0.000343948 0.000259439 0.00105154 0.000320789 3.9561e-05 2.62014e-05 4.29718e-05 3.94919e-05 0.0195713 0.000356826 0.000525987 5.71059e-05 0.000106115 5.63135e-05 8.29318e-05 5.50561e-05 7.30613e-05 0.0239682 5.92924e-05 0.000761932 3.5737e-05 5.81373e-05 3.27814e-05 2.25812e-05 6.98814e-05 0.000152292 6.03339e-05 4.69154e-05 6.09229e-05 3.69438e-05 3.41034e-05 4.75693e-05 3.79638e-05 0.000694083 3.69668e-05 5.14588e-05 9.12732e-05 7.4853e-05 0.000250216 5.69601e-05 7.1258e-05 8.37754e-05 4.09932e-05 6.92167e-05 3.49382e-05 0.000271404 1.82804e-05 6.74004e-05 0.000133239 0.000112311 0.000253485 3.14596e-05 0.000397254 6.93026e-05 5.46798e-05 3.05656e-05 0.000188597 0.000225427 2.15727e-05 4.16699e-05 0.0126714 5.41752e-05 6.06676e-05 5.90956e-05 4.63832e-05 3.72535e-05 6.98453e-05 5.07288e-05 0.00108518 0.000105794 5.20526e-05 3.45416e-05 0.0221612 0.000742835 0.000682247 0.0012081 6.41957e-05 6.88107e-05 7.67171e-05 5.31951e-05 2.90916e-05 7.90829e-05 3.32358e-05 2.3939e-05 0.00815505 5.35034e-05 2.93601e-05 2.11814e-05 3.04794e-05 3.58173e-05 2.30501e-05 0.000109727 4.26105e-05 0.000394669 3.90386e-05 3.37474e-05 0.000253683 6.61387e-05 6.79059e-05 2.96795e-05 6.38342e-05 4.07809e-05 2.6268e-05 4.33688e-05 3.75635e-05 3.68385e-05 4.93493e-05 2.82864e-05 5.18015e-05 5.39513e-05 2.45481e-05 8.54191e-05 5.34454e-05 3.66616e-05 0.000886923 0.000945571 3.95324e-05 3.39491e-05 0.000282514 1.44893e-05 2.45621e-05 3.59118e-05 5.19814e-05 2.69706e-05 0.000173977 4.73087e-05 2.08951e-05 0.0142832 3.8657e-05 3.89582e-05 4.1378e-05 2.1407e-05 0.00875596 2.78944e-05 0.000102165 4.98207e-05 3.91563e-05 2.97373e-05 8.28395e-05 5.0799e-05 5.30332e-05 4.78806e-05 2.77441e-05 4.04093e-05 2.88279e-05 7.30658e-05 5.28275e-05 5.44572e-05 8.22019e-05 3.79778e-05 0.000147168 6.72425e-05 2.50744e-05 0.000114523 4.02885e-05 6.01709e-05 0.0002848 2.22356e-05 3.02589e-05 4.23094e-05 5.4504e-05 1.98791e-05 6.39e-05 0.000251645 4.98626e-05 3.68621e-05 9.4453e-06 0.000506286 4.97963e-05 6.97337e-05 3.80467e-05 4.81988e-05 0.000283602 9.26209e-05 2.6236e-05 9.38771e-05 2.63657e-05 0.00082892 3.36043e-05 3.61767e-05 0.0236735 7.84725e-05 0.00051962 6.20624e-05 3.92636e-05 0.000163244 2.90345e-05 3.41785e-05 8.34806e-05 0.000139167 7.34403e-06 3.1803e-05 5.36255e-05 8.33108e-05 8.70371e-05 6.82216e-05 2.8249e-05 8.38998e-05 4.83524e-05 3.66937e-05 3.00586e-05 4.07064e-05 3.06116e-05 3.0192e-05 3.02166e-05 1.97517e-05 0.000299785 0.000242789 4.66833e-05 6.43958e-05 0.000742896 0.0227781 0.0174172 9.04104e-05 0.000251687 3.32617e-05 0.00100232 3.2066e-05 6.26185e-05 5.67531e-05 2.76098e-05 1.57592e-05 4.36443e-05 6.49584e-05 4.29138e-05 5.1021e-05 5.42366e-05 0.000312591 2.90074e-05 3.20024e-05 2.4143e-05 8.33884e-05 3.58618e-05 0.000567326 2.57068e-05 2.77814e-05 0.000101213 6.14174e-05 6.46723e-05 4.61828e-05 7.03832e-05 0.000123197 9.81303e-05 0.00109086 3.95123e-05 0.0125571 8.59336e-05 3.93672e-05 8.6309e-05 7.43752e-05 0.000315957 5.23705e-05 6.64838e-05 0.000248892 6.55535e-05 0.000285709 0.00013011 4.27898e-05 5.14507e-05 0.000431096 5.32744e-05 5.8296e-05 2.58632e-05 0.00107407 3.97172e-05 3.80463e-05 3.82628e-05 1.86282e-05 0.000352104 2.59505e-05 4.79296e-05 3.10851e-05 1.37163e-05 0.000803322 5.75055e-05 5.48494e-05 4.54475e-05 3.05703e-05 0.0184926 4.00229e-05 0.016238 4.35004e-05 3.92426e-05 3.68554e-05 0.019708 6.34801e-05 5.80004e-05 4.39201e-05 8.04387e-05 4.88484e-05 7.03652e-05 4.50206e-05 5.79686e-05 9.76017e-05 4.81215e-05 0.000110419 2.60913e-05 4.79593e-05 0.0104702 0.000246124 2.65297e-05 0.000225364 5.80799e-05 0.0220376 9.57844e-05 3.49991e-05 4.48527e-05 4.94047e-05 3.87743e-05 0.000101908 2.78427e-05 0.00909698 4.84343e-05 2.46201e-05 3.59328e-05 6.74707e-05 3.33394e-05 2.32658e-05 5.45667e-05 2.60046e-05 8.57626e-05 4.05911e-05 0.000731956 8.21523e-05 8.48953e-05 3.4328e-05 4.63054e-05 3.68376e-05 3.54409e-05 1.42942e-05 9.44773e-06 3.13737e-05 3.42179e-05 3.92187e-05 4.26521e-05 0.000298531 9.57939e-05 0.0112531 3.14477e-05 6.44911e-05 1.62266e-05 0.000177065 0.000907693 2.367e-05 0.000113364 0.000720105 5.16762e-05 0.00027702 2.95034e-05 4.76062e-05 3.42033e-05 4.4093e-05 5.30929e-05 2.4675e-05 1.46041e-05 4.21981e-05 0.000283041 0.00776571 3.87584e-05 6.05529e-05 8.39492e-05 5.86698e-05 6.86811e-05 0.00020398 5.40496e-05 2.56337e-05 9.60782e-05 2.02243e-05 2.6375e-05 9.75303e-05 6.82555e-05 0.000173861 4.95132e-05 4.94562e-05 0.000113667 0.00103098 0.000189259 3.07603e-05 1.75454e-05 0.00912658 3.61765e-05 2.57403e-05 7.55791e-05 5.96463e-05 2.88453e-05 0.000163982 3.55483e-05 2.6681e-05 3.54338e-05 4.79807e-05 0.000162353 3.57123e-05 0.000356811 7.38379e-05 5.81373e-05 2.61527e-05 0.014962 0.000372788 1.72528e-05 5.46221e-05 0.000985986 5.4602e-05 0.00112764 1.56032e-05 2.58195e-05 5.89796e-05 0.0049772 1.80132e-05 4.2971e-05 7.965e-05 5.33605e-05 4.58038e-05 2.21866e-05 2.9706e-05 0.000242489 4.07726e-05 1.02042e-05 0.000239719 0.0170422 4.56022e-05 3.05703e-05 1.12126e-05 8.63095e-05 3.37436e-05 2.29574e-05 5.01163e-05 2.20755e-05 2.13532e-05 2.23761e-05 0.000101843 3.74356e-05 5.04633e-05 0.000362232 3.76386e-05 3.51911e-05 3.08166e-05 6.83349e-05 0.000251949 4.61559e-05 3.28039e-05 9.63473e-05 4.51293e-05 6.12514e-05 6.87875e-05 3.32132e-05 4.15308e-05 0.000214766 5.71127e-05 7.19612e-05 0.00457249 4.45534e-05 5.27812e-05 2.60474e-05 3.93114e-05 7.29454e-05 3.48756e-05 3.09307e-05 0.0118785 3.59916e-05 3.11437e-05 3.3763e-05 2.4855e-05 2.73462e-05 3.46591e-05 5.98456e-05 3.37101e-05 2.78602e-05 3.17885e-05 7.35099e-05 2.80108e-05 5.17518e-05 0.00360912 6.95661e-05 3.36978e-05 2.61794e-05 5.96341e-05 0.0097623 3.10089e-05 4.37916e-05 4.81951e-05 3.05e-05 5.15957e-05 3.3886e-05 3.69391e-05 0.0101056 4.4482e-05 3.72195e-05 0.000112307 4.42644e-05 8.63909e-05 4.28964e-05 1.86089e-05 3.52045e-05 0.00839022 7.24381e-05 0.000901683 4.67871e-05 4.44341e-05 3.82499e-05 4.24043e-05 7.25696e-05 0.000713275 0.000110267 0.000366893 6.04825e-05 5.31884e-05 0.013197 9.08896e-05 0.000340295 6.62761e-05 0.0138397 3.28777e-05 3.20354e-05 3.09253e-05 0.000191709 0.000130623 3.25228e-05 4.41193e-05 4.02118e-05 7.75324e-05 3.5644e-05 8.42035e-05 0.0244794 0.000161349 0.00028287 4.47042e-05 6.31209e-05 5.86537e-05 5.16854e-05 5.84295e-05 0.00969298 0.000311882 8.1527e-05 5.83047e-05 1.90551e-05 3.97508e-05 5.25632e-05 0.000971978 6.97484e-05 0.000375651 3.48334e-05 0.00016369 6.56831e-05 0.000130935 6.20564e-05 4.30522e-05 0.00103255 5.32545e-05 5.55906e-05 7.85649e-06 0.000158991 7.31984e-05 4.4416e-05 0.000685122 4.4963e-05 4.60352e-05 0.0201054 5.36991e-05 0.0146378 3.26365e-05 3.19637e-05 2.9689e-05 8.28236e-05 3.1265e-05 0.000271531 3.89609e-05 2.21656e-05 2.27243e-05 9.81895e-05 2.93927e-05 3.0894e-05 2.79698e-05 3.03405e-05 0.000320317 0.000165699 2.5323e-05 6.17922e-05 4.74506e-05 9.23736e-05 3.62853e-05 0.0010632 3.8892e-05 5.32596e-05 0.000103549 3.91378e-05 3.32862e-05 4.71158e-05 4.38965e-05 5.09843e-05 0.000117835 3.63261e-05 2.00202e-05 3.79274e-05 4.52131e-05 0.000120624 0.000689038 3.07978e-05 0.00908417 3.8165e-05 1.82251e-05 0.000100338 4.5463e-05 5.97133e-05 5.42195e-05 2.92413e-05 2.78871e-05 2.89383e-05 4.32286e-05 1.71467e-05 5.84838e-05 1.89185e-05 3.35278e-05 7.35294e-05 0.000287636 3.4928e-05 4.39619e-05 1.37438e-05 0.00183388 3.07603e-05 0.000287701 5.01855e-05 7.79347e-05 5.1493e-05 2.25736e-05 0.000145868 3.46316e-05 1.98128e-05 7.12516e-05 3.1326e-05 7.7981e-05 7.02819e-05 3.94782e-05 4.68711e-05 0.000135517 2.89876e-05 1.59537e-05 5.37068e-05 5.79347e-05 2.79007e-05 5.37415e-05 6.54583e-05 4.56061e-05 3.53221e-05 6.91551e-05 8.48293e-05 5.25358e-05 0.000329378 4.86042e-05 0.000174854 3.66864e-05 6.37712e-05 3.42269e-05 4.90962e-05 3.52121e-05 4.86644e-05 8.03406e-05 8.73893e-05 6.65669e-05 4.69827e-05 3.75516e-05 7.38885e-05 6.73591e-05 6.81757e-05 2.50805e-05 5.79107e-05 0.0136974 4.26961e-05 3.09901e-05 2.2579e-05 0.0101059 0.00132108 2.53591e-05 7.67695e-05 5.73556e-05 0.000373759 0.000138047 0.000155828 0.000276327 4.12241e-05 4.00316e-05 3.60325e-05 2.78184e-05 5.65973e-05 4.08167e-05 3.52326e-05 5.4906e-05 4.54694e-05 0.000108126 4.88279e-05 5.05956e-05 7.34861e-05 9.471e-05 0.000732355 3.91947e-05 4.54581e-05 3.0081e-05 0.0236531 6.05278e-05 0.000926178 4.06779e-05 7.05643e-05 7.70256e-05 2.14666e-05 9.30548e-05 3.1911e-05 8.62051e-05 0.000703444 0.000741153 6.80584e-05 0.0121072 0.027009 0.000111395 3.28735e-05 2.93425e-05 4.45336e-05 5.40475e-05 4.67711e-05 2.44594e-05 6.6481e-05 6.93605e-05 0.000329464 4.30248e-05 4.69246e-05 5.29505e-05 6.48644e-05 0.000423617 5.13806e-05 3.92741e-05 0.00012397 3.49519e-05 0.00649627 8.34592e-05 5.03364e-05 0.0226859 9.20594e-05 7.96665e-05 4.02923e-05 6.12345e-05 6.93116e-05 2.97942e-05 4.60252e-05 6.69009e-05 3.64695e-05 6.84988e-05 2.71676e-05 4.77469e-05 6.6896e-05 3.21708e-05 0.000822719 7.12854e-05 5.14216e-05 0.000236519 0.000107898 
0.000143778 3.68689e-05 3.29664e-05 3.57226e-05 4.26396e-05 4.14572e-05 8.77446e-05 3.58847e-05 2.85933e-05 5.47587e-05 2.53838e-05 0.000127123 6.20393e-05 0.00060399 6.30871e-05 5.92096e-05 5.8317e-05 4.75173e-05 2.1465e-05 3.80954e-05 7.48453e-05 3.95404e-05 0.00940307 0.00129652 3.46209e-05 5.53697e-05 2.498e-05 5.62072e-05 0.0010189 5.51582e-05 3.30027e-05 1.08866e-05 2.44481e-05 0.000683791 3.95557e-05 1.67676e-05 0.00129099 0.001395 5.97327e-05 1.91686e-05 8.91796e-05 1.61467e-05 1.01425e-05 3.20819e-05 8.32731e-05 1.45002e-05 3.28496e-05 2.10172e-05 3.06235e-05 0.00144636 2.34414e-05 4.80691e-05 2.3307e-05 4.20597e-05 5.83903e-05 2.03554e-05 6.07305e-05 0.000906518 6.389e-05 3.07882e-05 0.0109326 8.02844e-05 3.29441e-05 2.05468e-05 5.70305e-05 0.000103295 1.9317e-05 2.53205e-05 5.27349e-05 3.58485e-05 0.0103035 3.1617e-05 0.000102328 0.00245677 1.12532e-05 4.82794e-05 5.32863e-05 4.37881e-05 0.000746943 5.62411e-05 2.01777e-05 5.57513e-05 2.32539e-05 2.57478e-05 7.38895e-05 2.85626e-05 3.57281e-05 0.000177518 6.62237e-05 3.17988e-05 0.0187597 5.49464e-05 2.95367e-05 4.15559e-05 3.24318e-05 4.44246e-05 3.32762e-05 4.25459e-05 8.33799e-05 0.0228327 0.00566448 3.3848e-05 5.58485e-05 0.00332315 0.020158 0.0158895 2.94481e-05 3.30746e-05 2.62033e-05 0.00129945 3.55028e-05 3.57302e-05 1.51695e-05 4.34977e-05 2.23628e-05 4.89642e-05 0.00237181 5.75937e-05 1.73629e-05 2.64708e-05 4.16013e-05 0.000104048 5.92225e-05 7.664e-05 0.000123967 6.17801e-05 4.65065e-05 0.00106702 0.0167627 8.14593e-05 5.67864e-05 8.51379e-05 0.000100383 2.26628e-05 0.000929416 0.0144442 2.37059e-05 3.93197e-05 2.46203e-05 4.30396e-05 3.2152e-05 6.31727e-05 4.88395e-05 5.13637e-05 6.10186e-05 0.000104077 3.28386e-05 2.20034e-05 0.00249003 1.30082e-05 6.65903e-05 4.24378e-05 2.74792e-05 9.63398e-05 1.96878e-05 7.02256e-05 5.16662e-05 2.52434e-05 1.57269e-05 7.38734e-05 0.0016277 5.13083e-05 1.83483e-05 2.77564e-05 4.67505e-05 4.86716e-05 4.58171e-05 4.44978e-05 0.000105376 3.3735e-05 1.9888e-05 4.09024e-05 5.38303e-05 0.00121342 2.32074e-05 0.0142336 5.36262e-05 7.71032e-05 3.35498e-05 1.95474e-05 6.58593e-05 2.60478e-05 5.44109e-05 8.46205e-05 7.60316e-05 6.97331e-05 3.66362e-05 4.54076e-05 4.64984e-05 5.0386e-05 2.00166e-05 4.37989e-05 2.03032e-05 0.00712982 8.20607e-05 0.000578354 1.85977e-05 9.12478e-05 2.76196e-05 5.95262e-05 0.025431 0.0161737 1.87596e-05 4.35082e-05 3.46864e-05 3.48755e-05 5.18475e-05 3.31826e-05 9.5059e-05 2.70887e-05 4.02827e-05 1.82843e-05 4.49364e-05 5.08062e-05 3.97763e-05 4.37633e-05 6.32681e-05 1.48448e-05 8.29952e-05 6.07389e-05 4.1218e-05 4.20281e-05 2.92778e-05 1.65679e-05 3.28272e-05 5.65261e-05 4.07708e-05 2.75861e-05 0.000149902 1.79038e-05 4.81228e-05 0.000117524 0.00020551 0.00010742 2.58364e-05 8.61178e-05 0.0234515 1.89602e-05 3.54883e-05 0.000138414 3.07663e-05 7.6627e-05 5.7617e-05 5.51186e-05 8.3018e-05 8.67856e-05 5.177e-05 2.27177e-05 5.53948e-05 3.39718e-05 7.85521e-05 0.00328159 2.37174e-05 4.69535e-05 4.40382e-05 7.64725e-05 8.22601e-05 5.0426e-05 3.16149e-05 0.00198086 4.6781e-05 0.0186904 3.7494e-05 3.67366e-05 5.75188e-05 5.76148e-05 4.84195e-05 0.000112221 1.97993e-05 0.000131986 2.71426e-05 1.24904e-05 0.00273178 0.0118154 2.94404e-05 7.21457e-05 4.11623e-05 3.86258e-05 2.2014e-05 2.34781e-05 5.19322e-05 5.55604e-05 0.0137126 0.0017256 3.05674e-05 3.76647e-05 2.25967e-05 5.56948e-05 6.27833e-05 2.44105e-05 3.54106e-05 9.52662e-05 5.63098e-05 6.01523e-05 2.60181e-05 3.19434e-05 3.77821e-05 4.05831e-05 4.26377e-05 7.82449e-05 0.00106733 2.27352e-05 1.60624e-05 0.00216511 5.40582e-05 0.00015344 3.56305e-05 4.65513e-05 6.13893e-05 4.44192e-05 0.00114155 4.4397e-05 0.00012415 2.5168e-05 0.00128302 0.0001122 6.71587e-05 2.77573e-05 8.03305e-05 7.20533e-05 0.000110333 6.9466e-05 8.87146e-05 2.7782e-05 4.62974e-05 2.98594e-05 2.79784e-05 9.10391e-05 4.45246e-05 2.58778e-05 7.16033e-05 4.39154e-05 6.1013e-05 4.27737e-05 1.7e-05 6.76865e-05 1.79057e-05 1.87096e-05 4.94059e-05 1.31016e-05 6.16611e-05 4.55902e-05 6.34548e-05 5.59909e-05 0.00199152 0.000978043 8.66059e-05 3.70487e-05 4.76764e-05 4.35176e-05 1.38093e-05 0.00140519 3.24263e-05 4.71414e-05 3.56395e-05 5.03724e-05 4.60686e-05 3.12959e-05 3.20129e-05 3.66253e-05 4.88212e-05 9.40391e-05 6.91248e-05 3.07884e-05 4.58235e-05 6.30067e-05 1.61559e-05 3.75113e-05 1.04499e-05 6.57414e-05 4.83352e-05 3.90063e-05 5.858e-05 2.72545e-05 4.88717e-05 4.79942e-05 2.29846e-05 5.53366e-05 2.45835e-05 4.25657e-05 1.63151e-05 0.00161704 9.69173e-06 5.28084e-05 9.32853e-05 7.55402e-05 6.78466e-05 4.45208e-05 4.56428e-05 2.14696e-05 9.413e-05 4.25254e-05 3.04469e-05 6.70838e-05 9.14091e-05 0.0116677 0.000116963 0.00258915 7.25936e-05 1.62618e-05 2.27538e-05 5.65738e-05 4.4651e-05 4.2379e-05 2.87127e-05 3.20953e-05 5.72129e-05 3.42243e-05 2.29643e-05 0.0158637 4.77653e-05 1.61764e-05 2.92155e-05 8.90608e-05 3.56106e-05 2.04453e-05 6.83228e-05 4.57494e-05 0.0135678 7.65553e-05 2.0702e-05 5.35009e-05 4.90831e-05 3.99035e-05 0.000103622 2.08472e-05 5.94303e-05 6.51474e-05 2.65511e-05 7.06555e-05 0.00163174 4.16342e-05 3.55948e-05 2.20014e-05 4.12453e-05 0.0274003 0.00195808 2.45536e-05 2.15349e-05 1.71728e-05 3.00443e-05 3.3876e-05 0.00117098 3.10016e-05 3.69688e-05 9.30306e-05 3.78552e-05 1.01475e-05 3.81398e-05 4.05701e-05 1.37427e-05 3.75528e-05 2.34629e-05 4.51047e-05 3.77411e-05 4.22092e-05 4.26596e-05 8.80743e-05 3.57921e-05 6.6509e-05 0.0181065 6.53873e-05 1.25478e-05 8.1523e-05 4.44096e-05 6.00357e-05 4.61824e-05 0.0125715 0.000112701 4.02931e-05 0.0195813 8.02676e-05 3.59708e-05 7.24456e-05 7.22429e-05 1.84555e-05 0.000622469 0.000161952 2.70296e-05 3.03421e-05 7.63188e-05 5.95444e-05 8.05853e-05 3.73098e-05 3.48581e-05 0.0215516 2.98364e-05 0.0229538 0.0296312 0.0142914 0.000100382 4.96622e-05 8.22519e-05 0.0022408 2.55129e-05 4.87773e-05 0.0160145 5.56413e-05 2.38496e-05 0.00168249 2.86098e-05 0.000112272 4.60237e-05 5.40663e-05 4.71955e-05 4.22948e-05 7.90555e-05 1.77202e-05 0.00134846 7.48992e-05 0.000115203 2.61286e-05 2.70544e-05 7.84742e-05 3.07985e-05 6.84989e-05 2.47318e-05 5.43697e-05 3.93219e-05 0.000877997 5.55083e-05 2.21173e-05 4.66964e-05 4.51994e-05 6.65444e-05 7.32806e-05 5.00873e-05 4.75871e-05 0.0116721 0.0079215 9.32553e-05 3.40936e-05 4.77754e-05 5.20711e-05 2.10859e-05 4.12454e-05 2.92834e-05 8.41789e-05 0.000107324 3.90697e-05 0.0194296 3.90541e-05 4.87214e-05 5.13021e-05 0.0115494 6.49124e-05 4.71301e-05 3.19597e-05 3.75634e-05 5.69034e-05 6.38699e-05 3.42733e-05 3.94543e-05 8.83594e-05 7.27632e-05 6.1278e-05 4.25413e-05 4.8318e-05 8.14905e-05 5.38064e-05 5.21775e-05 6.08778e-05 4.07303e-05 4.07983e-05 7.86214e-05 6.81515e-05 2.53708e-05 0.0189938 5.70419e-05 0.000128022 0.000132042 2.31259e-05 1.00878e-05 5.90039e-05 3.3028e-05 3.85519e-05 8.93327e-05 6.24851e-05 2.85127e-05 4.2935e-05 2.92921e-05 2.56321e-05 3.0767e-05 0.00145608 3.85395e-05 4.90426e-05 2.79668e-05 2.78758e-05 1.89887e-05 7.5148e-05 6.13991e-05 3.21645e-05 6.93484e-05 6.72452e-05 5.98832e-05 2.64619e-05 4.85544e-05 5.00731e-05 3.35396e-05 2.6473e-05 6.07521e-05 4.15625e-05 3.20884e-05 2.74973e-05 4.66066e-05 5.56672e-05 2.39563e-05 3.08094e-05 3.19229e-05 4.53616e-05 6.25192e-05 5.62539e-05 4.44626e-05 0.0022699 2.74119e-05 1.7305e-05 0.00158571 6.32295e-05 3.81502e-05 5.62428e-05 2.71432e-05 4.2109e-05 7.65024e-05 3.26965e-05 9.17256e-05 2.98034e-05 6.36933e-05 7.52787e-05 3.92998e-05 2.15788e-05 5.11651e-05 3.59883e-05 0.00241027 2.54327e-05 6.34964e-05 5.09698e-05 0.00012709 3.76549e-05 1.47773e-05 4.87757e-05 2.39769e-05 4.81177e-05 2.12782e-05 7.54844e-05 3.73411e-05 2.84758e-05 1.40799e-05 9.78599e-05 3.04488e-05 8.1532e-05 4.02987e-05 2.55349e-05 4.31961e-05 4.28274e-05 1.81068e-05 4.45004e-05 5.14599e-05 3.03691e-05 1.92089e-05 3.96443e-05 2.22508e-05 5.18243e-05 1.74895e-05 1.62762e-05 0.000100528 5.46013e-05 6.3385e-05 8.3841e-05 4.25555e-05 2.13592e-05 2.69582e-05 2.70643e-05 2.76693e-05 7.31047e-05 5.22921e-05 9.32385e-05 0.00205727 3.32228e-05 1.90078e-05 7.28678e-05 6.38901e-05 3.63043e-05 4.17437e-05 0.00168724 4.98996e-05 0.000978667 3.27547e-05 5.30195e-05 0.00890193 2.52018e-05 6.89193e-05 5.44656e-05 0.000125493 6.28767e-05 7.90116e-05 0.00130142 2.73376e-05 5.49398e-05 3.35799e-05 6.15811e-05 5.64642e-05 5.29326e-05 0.00315523 5.68366e-05 4.2897e-05 2.92439e-05 3.78764e-05 5.36634e-05 2.08482e-05 0.00995648 2.42604e-05 4.56808e-05 0.000127468 1.89504e-05 2.02308e-05 2.79285e-05 0.0145776 5.88327e-05 3.11007e-05 1.8023e-05 2.24257e-05 7.2838e-05 1.92114e-05 5.94801e-05 1.66386e-05 0.000119437 4.52335e-05 4.80411e-05 0.0017013 5.2887e-05 6.35901e-05 3.35772e-05 2.90119e-05 3.47125e-05 2.07946e-05 6.56127e-05 5.88617e-05 6.75168e-05 3.2572e-05 5.98774e-05 6.77316e-05 0.00968639 8.0945e-05 5.24761e-05 0.000206786 9.60604e-05 1.78853e-05 0.000709054 5.33815e-05 6.31231e-05 4.67503e-05 6.45876e-05 5.59295e-05 6.70409e-05 0.0288313 3.59834e-05 2.89773e-05 7.23425e-05 6.04355e-05 1.75196e-05 1.40002e-05 5.06218e-05 0.00169298 4.4815e-05 2.05455e-05 5.50732e-05 9.27506e-05 4.05756e-05 4.62086e-05 7.50393e-05 0.0262047 4.48555e-05 8.825e-05 3.37521e-05 3.79163e-05 6.35893e-05 3.72707e-05 7.51204e-05 4.2367e-05 0.0196132 0.00140437 2.41038e-05 1.8969e-05 9.58505e-05 8.06645e-05 4.77647e-05 6.49715e-05 1.40294e-05 4.87155e-05 0.000112534 4.36686e-05 0.0152316 3.35347e-05 9.95609e-05 0.000873748 2.82963e-05 4.6237e-05 0.00157646 2.634e-05 9.56736e-05 8.23142e-05 1.60858e-05 1.37116e-05 0.000105119 3.36726e-05 6.95375e-05 0.000108616 3.77516e-05 3.29176e-05 1.08337e-05 6.15838e-05 4.44477e-05 9.36425e-06 5.58845e-05 3.51417e-05 0.00108353 3.47401e-05 4.05374e-05 3.5427e-05 4.04926e-05 4.42649e-05 2.62937e-05 2.43801e-05 3.71547e-05 4.63065e-05 0.00139768 7.20936e-05 9.56951e-05 5.63025e-05 4.43558e-05 1.95992e-05 3.7827e-05 3.49725e-05 6.01967e-05 0.0119016 3.46453e-05 3.26559e-05 2.08811e-05 5.42031e-05 1.56443e-05 6.87176e-05 3.73502e-05 4.33556e-05 1.98271e-05 3.42133e-05 1.7806e-05 0.000100547 0.0162286 8.76288e-05 3.34377e-05 5.91137e-05 3.48045e-05 5.20273e-05 1.12289e-05 3.56331e-05 7.66244e-05 2.51292e-05 5.2388e-05 4.46831e-05 8.96379e-05 4.39922e-05 1.24126e-05 5.69244e-05 8.59605e-05 4.22487e-05 5.77378e-05 3.78659e-05 5.52584e-05 5.49947e-05 3.18145e-05 3.20678e-06 5.31189e-05 2.4461e-05 3.54871e-05 6.65039e-05 6.03476e-05 6.4632e-05 2.25453e-05 0.0187452 0.0013845 0.0252727 2.97369e-05 0.00011833 4.10242e-05 5.01432e-05 0.000107216 2.7584e-05 5.84375e-05 3.26427e-05 6.30556e-05 6.56797e-05 0.00105966 4.21009e-05 4.74631e-05 2.93769e-05 7.70062e-05 2.33841e-05 3.20438e-05 2.39822e-05 2.71666e-05 4.80789e-05 2.82465e-05 3.01943e-05 0.0168372 0.0219862 0.000148642 3.59748e-05 7.48568e-05 2.05708e-05 0.017507 4.0393e-05 5.79532e-05 2.32239e-05 1.73588e-05 8.97332e-05 0.00296336 7.20114e-05 0.000149496 0.000154552 1.97792e-05 2.93802e-05 4.51118e-05 0.00156146 2.3211e-05 5.28509e-05 3.83447e-05 5.07242e-05 1.94846e-05 2.11962e-05 2.80082e-05 3.99599e-05 1.68473e-05 5.31948e-05 1.20811e-05 6.29611e-05 0.0116212 4.54137e-05 3.46584e-05 3.47476e-05 4.43513e-05 2.44748e-05 8.09866e-06 3.80534e-05 8.26168e-05 3.22638e-05 0.000109596 7.5471e-05 6.0841e-05 0.000951179 0.000145669 3.24901e-05 3.17882e-05 7.32512e-05 8.48875e-05 7.73647e-05 3.06004e-05 5.37043e-05 5.67939e-05 2.6158e-05 5.3779e-05 3.66962e-05 7.50435e-05 2.04333e-05 0.0117934 5.01712e-05 2.36688e-05 2.85462e-05 6.39958e-05 1.71911e-05 2.47472e-05 5.83048e-05 2.03789e-05 4.9092e-05 3.15678e-05 4.65817e-05 0.00145028 3.27485e-05 8.8745e-05 7.84524e-05 3.38965e-05 6.75082e-05 0.00101368 0.00143611 4.44698e-05 1.8287e-05 3.8146e-05 7.78022e-05 5.43431e-05 4.30964e-05 4.69637e-05 2.00638e-05 6.63024e-05 3.6168e-05 0.00060619 4.46111e-05 8.3078e-05 3.55975e-05 4.27457e-05 5.58906e-05 0.0012264 
9.36149e-05 2.84572e-05 7.16124e-05 0.000177821 7.8375e-05 0.000167993 0.000162632 6.8466e-05 4.87876e-05 0.000100675 0.000189841 1.4958e-05 5.67548e-05 6.25971e-05 2.98997e-05 3.35988e-05 9.16888e-05 3.4012e-05 4.78652e-05 6.13191e-05 0.0105569 0.0122722 1.30118e-05 6.75396e-05 0.000102981 2.8938e-05 0.000173635 4.44693e-05 2.35424e-05 2.80439e-05 6.2444e-05 3.22123e-05 2.98641e-05 4.28799e-05 7.42346e-05 3.51662e-05 5.86133e-05 8.34001e-05 0.000243447 0.000124263 3.92518e-05 2.55941e-05 1.89052e-05 0.000259329 8.51919e-05 2.9922e-05 5.48996e-05 0.000106401 5.0161e-05 4.55455e-05 0.0001899 0.000299523 0.00010573 7.98894e-05 0.00824217 8.98723e-06 0.012161 9.55977e-05 7.91867e-05 4.34624e-05 2.28484e-05 4.27638e-05 6.89335e-05 5.12994e-05 0.00930556 5.64286e-05 3.37725e-05 0.000185772 0.000416285 0.000190207 3.45546e-05 4.15841e-05 4.78224e-05 6.83909e-05 2.63144e-05 0.000113015 0.000119614 0.000371062 0.000102367 6.66625e-05 0.00024096 8.9801e-05 4.64141e-05 1.70113e-05 0.000515129 4.24146e-05 0.0002434 4.61804e-05 5.70493e-05 2.43359e-05 2.07819e-05 0.0132595 0.000121982 0.000130278 0.000270338 1.51503e-05 0.000373311 0.000230771 2.752e-05 2.7467e-05 1.4777e-05 0.00016521 0.0058898 6.09749e-05 2.77442e-05 2.48179e-05 6.05881e-05 1.28255e-05 3.71485e-05 2.35019e-05 0.000106259 4.1998e-05 2.96777e-05 6.39502e-05 0.000179602 0.0103717 6.11896e-05 0.00887071 0.000109465 3.84367e-05 3.88171e-05 0.000103828 7.63932e-05 6.26587e-05 3.26879e-05 0.0114924 2.48744e-05 5.81626e-05 3.30437e-05 7.10561e-05 0.00036131 8.10707e-05 0.000207834 5.53095e-05 0.000101841 2.3765e-05 3.74641e-05 5.27259e-05 3.10217e-05 4.34154e-05 2.78244e-05 0.00546657 6.51563e-05 1.35525e-05 5.39943e-05 3.16615e-05 1.88402e-05 5.47851e-05 0.000140943 4.05591e-05 0.000267313 3.09191e-05 3.68789e-05 0.0140065 0.000158728 0.000156683 6.10442e-05 0.000219441 3.68554e-05 7.44248e-05 5.76208e-05 6.27683e-05 3.45824e-05 6.09778e-05 3.00852e-05 2.90962e-05 8.07192e-05 7.62374e-05 0.000105558 3.08445e-05 2.09061e-05 5.011e-05 6.26221e-05 2.36395e-05 3.27085e-05 2.47317e-05 5.63094e-05 0.00012044 3.29644e-05 0.000291002 0.000190923 4.26823e-05 0.000114472 0.000118372 6.07444e-05 0.000366995 0.000245923 3.7566e-05 8.857e-05 8.75514e-05 0.000248632 4.49861e-05 0.013022 2.1746e-05 6.69973e-05 8.04838e-05 1.65915e-05 0.000150948 3.18239e-05 0.000195573 1.89881e-05 2.60924e-05 4.27532e-05 8.39889e-05 3.89101e-05 5.68252e-05 0.00855487 0.000133691 2.00486e-05 3.16428e-05 7.88598e-05 3.42421e-05 4.71682e-05 4.56129e-05 3.35254e-05 1.73698e-05 4.57098e-05 3.21215e-05 2.53942e-05 0.0123546 5.2591e-05 4.72206e-05 4.68742e-05 1.25787e-05 0.000119968 0.000104948 0.000318493 0.000195876 4.19127e-05 2.52659e-05 8.88114e-05 2.03193e-05 5.18031e-05 5.45896e-05 3.63444e-05 5.87512e-05 1.58624e-05 4.14686e-05 2.34291e-05 4.99977e-05 4.58603e-05 4.04682e-05 0.00400841 8.01424e-05 0.000131903 5.46163e-05 2.20204e-05 3.71087e-05 0.0176697 0.000133719 0.0181223 1.32122e-05 3.42322e-05 3.1642e-05 5.42421e-05 5.81334e-05 0.0198553 0.000105711 4.15212e-05 7.33456e-05 3.01659e-05 2.23338e-05 3.9072e-05 7.14963e-05 9.6432e-05 0.000598636 7.26813e-05 0.000149528 0.000246936 4.73911e-05 3.85526e-05 2.31979e-05 0.000116322 3.21406e-05 5.29513e-05 0.000380371 2.16292e-05 3.38291e-05 3.67306e-05 0.000169536 0.000117128 0.000222467 2.92013e-05 9.92995e-05 6.33002e-05 0.00764304 6.80671e-05 8.3213e-05 5.48266e-05 5.23827e-05 5.90022e-05 2.92245e-05 0.00923201 7.17377e-05 3.64712e-05 3.38285e-05 2.89837e-05 6.57418e-05 1.59128e-05 0.0105208 8.48725e-05 5.01593e-05 2.89585e-05 0.000184353 0.00695126 3.26488e-05 0.000109356 4.79231e-05 8.93089e-05 6.74939e-05 4.44128e-05 0.000323881 3.46808e-05 8.22958e-05 7.43039e-05 0.000132709 8.09505e-05 5.51751e-05 0.000103864 0.00013317 0.000159151 2.85304e-05 0.00016249 3.21838e-05 6.16834e-05 1.4908e-05 3.73983e-05 8.76104e-05 5.32359e-05 0.000211161 2.14019e-05 6.21254e-05 0.000324128 4.59259e-05 2.01062e-05 1.94884e-05 0.000223994 0.00016617 0.0104645 4.67648e-05 0.0147377 5.89784e-05 3.16405e-05 0.0111176 8.78701e-05 6.83198e-05 3.1514e-05 6.34813e-05 5.44571e-05 8.26876e-05 1.00858e-05 6.81236e-05 5.31282e-05 0.000424129 0.000105541 4.53192e-05 1.84646e-05 1.4879e-05 2.7726e-05 6.90462e-05 3.91418e-05 7.81215e-05 8.54383e-05 0.000271926 6.43405e-05 0.0109333 2.43028e-05 1.53619e-05 2.44055e-05 2.32617e-05 2.54389e-05 0.0140986 4.16779e-05 0.000105141 0.000106459 7.49581e-05 3.4123e-05 0.000170977 0.000170159 8.8779e-05 0.000150575 2.45647e-05 2.28855e-05 0.000279192 8.45628e-05 0.000131409 2.31784e-05 3.70004e-05 1.66991e-05 0.000167502 4.12069e-05 0.000129174 4.08958e-05 0.000209601 0.000545446 1.61414e-05 0.000126091 0.000145429 8.06692e-05 0.000119854 3.63832e-05 0.000241486 2.69711e-05 0.00944327 5.12609e-05 2.03554e-05 2.47982e-05 2.48009e-05 9.37432e-05 1.60127e-05 0.00985055 4.63139e-05 7.82506e-05 8.36894e-06 0.000172106 1.13798e-05 2.55581e-05 0.00027917 2.03268e-05 0.0262759 2.13778e-05 2.30528e-05 1.47775e-05 0.000201271 0.000126713 0.000159265 5.60222e-05 9.27687e-05 2.67486e-05 9.10616e-05 0.000127642 3.7559e-05 0.00894451 6.29665e-05 6.27057e-05 4.51091e-05 8.14977e-05 1.74434e-05 1.80516e-05 2.33311e-05 3.99929e-05 4.96998e-05 4.84291e-05 0.000298837 0.00010847 4.60842e-05 0.000216049 0.000143508 0.000201132 2.36156e-05 2.3785e-05 2.79262e-05 0.000117405 9.99846e-05 0.011265 2.25277e-05 4.73548e-05 6.06867e-05 7.97152e-05 3.44185e-05 3.33316e-05 0.0129479 2.65406e-05 0.000135801 8.22105e-05 0.0001231 7.87545e-05 1.73833e-05 3.49892e-05 2.55476e-05 1.998e-05 4.03554e-05 5.72198e-05 8.24775e-05 0.0116263 8.66036e-05 4.03987e-05 4.35942e-05 1.90933e-05 3.4447e-05 7.15449e-05 3.08543e-05 6.30268e-05 5.6414e-05 0.000107242 4.27837e-05 4.00852e-05 3.93898e-05 1.85044e-05 1.22844e-05 0.000130396 0.000153136 6.66206e-05 0.000106461 0.000277294 9.61517e-05 2.6474e-05 0.0101591 2.83715e-05 4.29852e-05 0.00719591 8.46349e-05 0.0112996 0.000105028 0.000220085 8.56203e-05 0.0275874 1.60989e-05 0.000112689 2.34275e-05 0.000171471 3.70642e-05 0.000256496 4.17046e-05 0.000213771 0.016276 0.000150042 3.44837e-05 0.000146792 3.35932e-05 8.63129e-05 3.75634e-05 2.61383e-05 6.26653e-05 5.98984e-05 0.000130758 7.99363e-05 7.00293e-05 2.0785e-05 2.04148e-05 5.43596e-05 0.000116102 3.58737e-05 0.000410158 3.58265e-05 5.93454e-05 6.72287e-05 0.000117306 0.000125171 6.69084e-05 2.22758e-05 3.96535e-05 5.8294e-05 2.77406e-05 1.43654e-05 7.72089e-05 0.0161352 4.2039e-05 0.00685291 3.38855e-05 7.49627e-05 3.71966e-05 3.89727e-05 4.67277e-05 2.66918e-05 1.89037e-05 5.00114e-05 4.71113e-05 3.96492e-05 6.70506e-05 0.000346027 4.73381e-05 4.31691e-05 3.04236e-05 2.43666e-05 6.006e-05 1.41235e-05 3.2341e-05 1.18892e-05 0.00018973 0.000133617 2.07724e-05 1.7953e-05 6.27669e-05 5.12058e-05 7.3443e-05 5.14773e-05 2.83085e-05 9.67152e-06 6.17238e-05 1.87271e-05 2.36962e-05 0.010961 6.02137e-05 5.48101e-05 2.50021e-05 6.21869e-05 1.79912e-05 6.92662e-05 0.000132609 0.000127604 8.75965e-05 0.000129584 0.000108312 0.00773107 2.17407e-05 0.000233541 2.20533e-05 3.9754e-05 0.000102247 1.63145e-05 2.43238e-05 1.6281e-05 0.0181094 6.65375e-05 6.67631e-05 3.39071e-05 6.22873e-05 3.7575e-05 2.67604e-05 0.00181271 7.78613e-05 0.000244247 0.000111064 0.000169506 0.000133441 3.91437e-05 9.01621e-05 0.0113932 0.0003982 2.76681e-05 0.0108278 0.000122243 0.0123308 4.22892e-05 0.000108266 4.95866e-05 5.35898e-05 0.000232878 3.18777e-05 6.18764e-05 2.16673e-05 5.9734e-05 0.000180161 2.78463e-05 1.74114e-05 8.35329e-05 0.00772735 4.68176e-05 0.0161453 2.28174e-05 3.16621e-05 0.000171031 0.000113778 7.52597e-05 0.000185465 4.95841e-05 0.00016123 3.89073e-05 0.000147508 4.97308e-05 2.21645e-05 0.000112712 3.4748e-05 9.19388e-06 4.68374e-05 2.94934e-05 6.6659e-05 3.6343e-05 0.000149788 8.41495e-05 0.01275 1.62534e-05 0.000126755 0.0227005 5.37921e-05 3.91309e-05 7.89412e-05 6.68111e-05 6.34271e-05 5.28531e-05 3.24794e-05 3.25073e-05 4.0349e-05 4.13248e-05 3.27431e-05 0.000106647 0.000467398 2.20946e-05 0.015684 2.87384e-05 0.000135563 0.0003141 5.10346e-05 0.017968 3.11288e-05 2.79127e-05 9.16473e-05 2.67354e-05 3.5883e-05 0.000183882 0.000438989 6.21034e-05 0.0169418 0.00034904 6.08549e-05 5.52439e-05 2.13379e-05 6.07096e-05 1.59335e-05 2.85793e-05 8.53467e-05 2.02118e-05 8.33809e-05 5.52284e-05 0.00023092 3.03707e-05 2.81751e-05 9.28426e-05 1.968e-05 2.54557e-05 5.22207e-05 3.84022e-05 4.79243e-05 3.34449e-05 2.90524e-05 1.92445e-05 7.71174e-05 2.65721e-05 3.06547e-05 0.000109342 0.000108786 4.61915e-05 2.98769e-05 0.000194667 2.53361e-05 2.27695e-05 2.89986e-05 7.26782e-05 0.000106653 4.3382e-05 5.81344e-05 4.25268e-05 0.000184904 4.23809e-05 1.70537e-05 6.28576e-05 2.63377e-05 0.000191239 1.97107e-05 2.71548e-05 2.67942e-05 0.000123675 0.000387982 4.90742e-05 0.000104424 2.25808e-05 0.000120713 7.79951e-05 4.5008e-05 0.0137749 2.73954e-05 7.7049e-05 3.94113e-05 4.3101e-05 0.0155904 3.59593e-05 0.000100527 3.3635e-05 0.000196832 7.50769e-05 0.00926609 5.64067e-05 2.09034e-05 2.91256e-05 3.78203e-05 0.000105314 2.53033e-05 0.000100465 0.000167507 5.44286e-05 0.0143496 5.44915e-05 5.4248e-05 3.63836e-05 2.50446e-05 0.000372441 6.89541e-05 0.0121572 3.2574e-05 9.06653e-05 1.37338e-05 3.97976e-05 0.000109337 0.000102834 5.59113e-05 0.0186994 2.35581e-05 0.00772261 0.000111202 3.99425e-05 1.46032e-05 6.94152e-05 0.00016697 1.92244e-05 3.05588e-05 5.34204e-05 7.55766e-05 1.73146e-05 2.79949e-05 7.09837e-05 3.04795e-05 2.09453e-05 0.000117547 6.20525e-05 5.68935e-05 3.2731e-05 0.000270223 0.000252168 4.81435e-05 8.16809e-05 0.013772 1.92941e-05 2.95201e-05 0.000186437 3.93193e-05 1.40067e-05 6.2426e-05 2.95635e-05 0.000334507 9.5972e-05 0.00483507 0.000170367 4.56975e-05 2.27404e-05 3.33856e-05 9.14966e-05 0.000161173 7.1383e-05 0.000245401 3.58818e-05 2.21399e-05 2.71431e-05 9.95147e-05 1.54379e-05 0.000272685 2.97625e-05 3.83961e-05 3.27743e-05 5.02555e-05 7.64996e-05 8.44401e-05 7.3975e-05 0.000243118 2.75394e-05 0.00021379 3.10153e-05 2.6388e-05 0.000401808 4.88538e-05 8.4191e-05 2.16985e-05 4.54796e-05 2.54102e-05 2.5669e-05 3.24626e-05 3.09857e-05 2.21812e-05 5.18494e-05 7.67083e-05 0.00623251 2.86034e-05 2.34995e-05 6.29854e-05 1.1225e-05 0.000115856 0.00833936 9.5849e-05 9.7148e-05 0.000265955 9.84411e-06 0.00692712 0.000218212 0.000231122 8.66711e-05 3.71175e-05 6.43205e-05 2.73852e-05 1.70008e-05 3.57338e-05 4.91082e-05 6.6664e-05 3.76698e-05 3.93366e-05 6.63883e-05 3.30912e-05 2.30225e-05 0.000121738 4.58164e-05 0.000127683 5.02098e-05 4.43252e-05 4.48136e-05 0.0149756 3.77392e-05 0.0221637 0.000148467 3.88814e-05 1.448e-05 4.44838e-05 3.17374e-05 2.62479e-05 3.25194e-06 1.65751e-05 2.35735e-05 5.19608e-05 1.71295e-05 2.26615e-05 2.54422e-05 2.37965e-05 4.72495e-05 6.44278e-05 3.73332e-05 1.86721e-05 5.01217e-05 1.44203e-05 6.35991e-05 0.000192755 4.36286e-05 1.64854e-05 4.72593e-05 0.0201128 7.50348e-05 0.00878843 0.00901753 2.29849e-05 0.000150052 3.2163e-05 0.00010468 5.11733e-05 6.54488e-05 2.19225e-05 5.62843e-05 5.17635e-05 4.67205e-05 1.84938e-05 0.000158417 4.93782e-05 4.221e-05 8.60292e-05 0.000303744 1.78171e-05 1.59528e-05 2.98496e-05 6.59666e-05 0.000205055 1.31143e-05 2.64861e-05 9.70046e-05 5.08825e-05 2.38724e-05 0.000168416 9.3738e-05 0.000138635 6.89141e-05 2.50431e-05 0.000126369 0.000112423 0.000107607 0.000237394 2.28286e-05 7.53812e-05 2.87471e-05 2.36207e-05 5.61158e-05 5.14339e-05 9.67233e-06 0.00616504 2.5801e-05 4.44658e-05 3.4715e-05 2.03031e-05 0.0166222 4.23768e-05 2.02316e-05 0.000118974 0.000265895 7.67888e-05 7.92233e-05 6.96827e-05 0.00010397 1.37273e-05 7.54081e-05 0.000148447 3.4723e-05 4.89728e-05 2.4527e-05 0.000194552 6.32673e-05 5.3673e-05 3.05009e-05 3.2039e-05 6.47451e-05 6.82715e-05 1.38115e-05 0.000109938 4.80051e-05 6.56843e-05 0.0173779 0.000107544 
2.1495e-05 1.36453e-05 6.19701e-05 2.16202e-05 1.93929e-05 3.78748e-05 2.55082e-05 2.637e-05 5.86087e-05 1.91629e-05 0.0157779 3.7314e-05 2.64435e-05 2.5681e-05 4.07452e-05 1.82248e-05 2.48076e-05 3.9669e-05 4.80939e-05 1.99029e-05 3.1224e-05 1.46326e-05 9.20594e-05 3.97152e-05 0.0143913 1.94875e-05 0.0155755 1.67575e-05 1.18697e-05 1.84424e-05 5.81853e-05 2.75281e-05 3.35891e-05 3.50236e-05 0.000116562 3.70543e-05 3.19709e-05 4.44294e-05 5.3419e-05 0.0110301 0.000139272 3.24269e-05 4.73899e-05 0.0144699 2.75304e-05 5.45686e-05 7.21688e-05 0.00936442 1.05273e-05 3.47943e-05 0.0151556 5.75183e-05 0.00852005 0.000103882 1.62665e-05 1.84505e-05 2.93443e-05 4.17519e-05 2.03973e-05 7.62087e-05 5.21543e-05 0.000110106 6.72044e-05 6.31779e-05 2.54985e-05 1.55083e-05 1.15591e-05 2.39837e-05 6.33784e-05 0.00758501 7.20048e-05 2.13867e-05 0.000154277 3.81774e-05 4.54094e-05 3.34888e-05 4.36188e-05 4.98279e-05 3.43463e-05 1.78677e-05 0.0108044 4.22047e-05 4.4524e-05 1.38731e-05 0.000111424 9.37714e-05 0.0205922 7.54182e-05 3.48061e-05 9.55752e-06 0.000153822 3.27922e-05 0.01044 2.09909e-05 4.18902e-05 2.79762e-05 0.0141799 4.48204e-05 0.000107796 0.000181793 6.30256e-05 0.00881568 2.46581e-05 6.6337e-05 0.000115477 9.78475e-05 1.78539e-05 2.27925e-05 6.12324e-05 3.04566e-05 2.01367e-05 7.94162e-05 5.1043e-05 6.63543e-05 2.09921e-05 2.52998e-05 3.98931e-05 2.43682e-05 0.00965527 3.68998e-05 3.15417e-05 5.29671e-05 3.0457e-05 3.50387e-05 0.000181204 3.01792e-05 2.60718e-05 3.1264e-05 0.000122304 2.54717e-05 3.73303e-05 1.49756e-05 5.71581e-05 4.92069e-05 4.91671e-05 0.000118455 8.39737e-05 2.40458e-05 4.15831e-05 4.3337e-05 1.25539e-05 2.16578e-05 2.81945e-05 4.72454e-05 2.98484e-05 0.000172764 2.06517e-05 3.05691e-05 5.44763e-05 5.71962e-05 5.17938e-05 3.53612e-05 5.28107e-05 3.67544e-05 0.0126427 3.03656e-05 3.83805e-05 0.0145048 3.48715e-05 4.10259e-05 4.79556e-05 3.12513e-05 1.95881e-05 2.70319e-05 1.45044e-05 3.17039e-05 2.45251e-05 2.76014e-05 2.04613e-05 3.51993e-05 2.88836e-05 2.24914e-05 3.044e-05 3.52554e-05 5.19477e-05 8.96261e-05 2.43661e-05 7.09279e-05 4.2119e-05 3.9216e-05 2.11365e-05 5.30784e-05 9.05776e-05 5.46488e-05 4.70635e-05 4.64708e-05 0.00947152 2.10796e-05 1.20954e-05 2.6704e-05 0.0160064 1.35416e-05 1.85074e-05 8.18738e-05 2.17937e-05 2.45273e-05 3.56511e-05 2.29442e-05 3.29159e-05 4.75081e-05 0.000159033 0.000161746 1.82914e-05 3.8993e-05 4.93662e-06 2.2319e-05 2.60575e-05 4.52201e-05 9.84757e-05 4.42693e-05 3.73982e-05 5.25268e-05 2.21456e-05 1.59472e-05 3.13689e-05 1.56625e-05 5.72836e-05 4.30322e-05 7.49806e-06 2.34458e-05 6.03843e-05 3.49223e-05 6.39079e-05 3.03455e-05 1.71481e-05 2.83445e-05 4.09401e-05 0.012038 0.000112425 2.97809e-05 4.33688e-05 0.00014555 0.000179002 1.12159e-05 2.98212e-05 1.78854e-05 0.000135631 2.59546e-05 2.74977e-05 0.000124563 1.54777e-05 5.57462e-05 2.92682e-05 3.93894e-05 3.93194e-05 6.48678e-06 2.49549e-05 1.08218e-05 3.48363e-05 3.49527e-05 1.7859e-05 3.44857e-05 2.67334e-05 6.35045e-05 2.76447e-05 3.9938e-05 3.45784e-05 1.90143e-05 5.35396e-05 5.17803e-05 4.04888e-05 8.89184e-05 6.95112e-05 4.42965e-05 4.38849e-05 7.16914e-05 2.8936e-05 1.70243e-05 0.0198366 0.00010834 1.57402e-05 1.9971e-05 4.1119e-05 6.7278e-05 2.7676e-05 8.23528e-05 2.34175e-05 1.86542e-05 6.16252e-05 0.0151253 3.19734e-05 4.1955e-05 0.000173385 4.7861e-05 1.31399e-05 1.63172e-05 6.62539e-05 0.000107495 1.50063e-05 1.82878e-05 4.39115e-05 0.000144704 3.74568e-05 1.82309e-05 5.52388e-05 1.88952e-05 1.2872e-05 9.31631e-06 2.25534e-05 3.02462e-05 2.84266e-05 9.49792e-06 2.62229e-05 4.96463e-05 2.357e-05 8.68664e-05 4.17976e-05 2.76374e-05 0.000136934 6.75545e-05 3.45536e-05 0.0117446 0.000105668 1.55327e-05 3.82957e-05 2.24991e-05 2.13502e-05 7.08895e-05 2.61197e-05 3.00321e-05 2.29969e-05 1.86441e-05 2.53219e-05 5.3969e-05 4.91903e-05 2.80376e-05 5.47904e-05 2.15056e-05 1.30959e-05 0.0200226 4.35427e-05 2.31578e-05 6.71936e-05 5.44646e-05 3.3793e-05 2.99231e-05 0.0209827 0.0203138 1.89134e-05 3.07633e-05 2.42057e-05 1.5289e-05 2.78772e-05 2.58059e-05 2.87993e-05 3.29907e-05 8.54333e-05 1.77006e-05 3.07649e-05 1.93635e-05 1.0661e-05 2.9322e-05 2.98328e-05 5.9911e-05 6.6182e-05 6.39258e-05 2.09252e-05 2.55587e-05 6.84632e-05 7.92653e-05 3.22866e-05 1.96256e-05 2.23593e-05 0.0125875 5.71809e-05 2.6809e-05 2.85668e-05 1.78805e-05 4.39671e-05 2.05528e-05 1.82824e-05 2.63573e-05 2.80471e-05 0.0114001 3.08118e-05 7.3246e-05 4.37556e-05 5.18894e-05 0.013014 3.02746e-05 0.00895341 4.25805e-05 5.93181e-05 5.92956e-05 3.12556e-05 0.000104347 1.79284e-05 3.28443e-05 1.994e-05 0.00977873 0.000180318 2.61594e-05 4.67019e-05 4.48399e-05 9.34237e-05 8.65007e-05 2.504e-05 4.93907e-05 0.000123277 0.0110406 4.61417e-05 4.99353e-05 3.21021e-05 1.82331e-05 3.58936e-05 1.94625e-05 2.39204e-05 3.18354e-05 0.0146142 0.000123922 1.70517e-05 4.89565e-05 3.78497e-05 5.10466e-05 4.00192e-05 4.26112e-05 3.50191e-05 7.54404e-05 7.07623e-05 4.07589e-05 5.92765e-05 2.36017e-05 1.90466e-05 5.78997e-05 3.89947e-05 0.0129849 4.46427e-05 4.45143e-05 3.40012e-05 3.39137e-05 4.03115e-05 2.67298e-05 1.59767e-05 3.79885e-05 6.21077e-05 0.00013069 3.25046e-05 7.18255e-05 1.62062e-05 4.35771e-05 4.79547e-05 1.17186e-05 4.58418e-05 3.80164e-05 9.49645e-05 5.2216e-05 2.19213e-05 0.00595651 5.30895e-05 2.88539e-05 3.91373e-05 2.42743e-05 0.0128731 3.27636e-05 2.71616e-05 2.146e-05 2.90143e-05 1.22966e-05 3.6795e-05 2.5035e-05 0.000155888 2.33933e-05 2.99286e-05 3.19744e-05 8.02475e-05 4.19986e-05 5.93248e-05 9.27058e-05 5.84248e-05 3.19914e-05 0.00019994 1.11289e-05 4.16918e-05 6.35523e-05 3.20493e-05 0.0150583 4.94331e-05 6.67302e-05 4.2636e-05 1.24534e-05 1.32793e-05 0.000103733 5.25353e-05 2.96739e-05 0.00012321 0.000177994 6.80214e-05 0.000175361 0.000234815 0.000124956 3.94693e-05 5.25042e-05 4.25369e-05 4.09806e-05 0.0250751 4.15186e-05 8.75894e-05 3.01611e-05 6.41428e-05 2.68417e-05 1.25903e-05 1.94076e-05 1.3939e-05 2.76245e-05 4.35449e-05 5.25704e-05 4.88502e-05 5.64631e-05 4.70504e-05 4.21607e-05 4.02477e-05 2.24173e-05 0.0176047 6.89395e-05 0.0129339 2.94417e-05 0.00789795 1.76373e-05 0.0109264 3.59804e-05 2.7174e-05 5.04889e-05 2.78196e-05 7.45413e-05 1.76476e-05 3.80695e-05 2.83707e-05 9.90005e-06 4.40895e-05 2.69811e-05 0.000110119 5.27519e-05 2.30219e-05 4.55251e-05 6.38889e-05 1.8111e-05 4.48137e-05 6.61481e-05 3.33543e-05 5.22936e-06 0.000144902 1.8419e-05 1.87505e-05 5.16555e-05 9.53441e-05 5.03444e-05 2.28065e-05 3.98212e-05 2.30103e-05 2.38203e-05 4.61995e-05 6.00172e-05 2.34114e-05 4.45371e-05 3.04713e-05 3.04145e-05 1.54454e-05 2.33612e-05 2.18368e-05 4.69392e-05 3.73257e-05 4.17951e-05 6.63357e-05 2.79906e-05 7.48655e-05 1.98848e-05 2.18392e-05 0.000189345 2.35391e-05 4.03749e-05 2.3852e-05 5.28396e-05 1.83244e-05 2.02271e-05 3.17406e-05 3.71132e-05 0.000132686 4.03746e-05 1.59034e-05 3.73224e-05 1.90403e-05 5.5328e-05 1.84986e-05 3.5556e-05 3.82754e-05 2.01423e-05 5.23892e-05 1.9004e-05 1.65225e-05 3.22158e-05 1.83403e-05 1.36232e-05 1.92487e-05 2.06763e-05 2.46908e-05 3.85595e-05 5.30882e-05 3.56284e-05 4.53532e-05 8.4757e-05 1.25635e-05 2.342e-05 2.96304e-05 2.88321e-05 3.07565e-05 1.95756e-05 4.06997e-05 1.2012e-05 8.77894e-06 6.13049e-05 2.30381e-05 9.83071e-05 0.015029 9.26514e-05 0.0126077 0.0117512 4.89115e-05 1.96454e-05 1.68963e-05 4.96169e-05 2.00644e-05 2.78072e-05 4.74829e-05 2.7073e-05 0.000118769 2.99302e-05 1.15291e-05 3.64438e-05 1.22374e-05 5.04703e-05 0.000122385 2.50179e-05 7.13669e-05 0.0135561 0.000128349 2.65788e-05 2.36875e-05 1.90421e-05 1.55009e-05 2.168e-05 3.69634e-05 2.30279e-05 0.0116604 3.65651e-05 2.33463e-05 0.0180116 5.16447e-05 4.1766e-05 3.74481e-05 2.64754e-05 3.46358e-05 1.89608e-05 6.41769e-05 2.84868e-05 3.01511e-05 2.31993e-05 3.78964e-05 5.7792e-05 5.25271e-05 6.18241e-05 0.0110044 2.41121e-05 1.61749e-05 0.00660682 3.54288e-05 2.80706e-05 1.48704e-05 5.4263e-05 3.68691e-05 1.42285e-05 6.00508e-05 3.51678e-05 3.06782e-05 7.65223e-05 3.1903e-05 3.73782e-05 5.09877e-05 5.36835e-05 2.34591e-05 3.12955e-05 3.3625e-05 3.27218e-05 0.0179754 4.99705e-05 2.47612e-05 2.54945e-05 1.78903e-05 9.79237e-05 4.41381e-05 6.61983e-05 6.59512e-05 6.90056e-05 0.000134075 3.32171e-05 6.3194e-05 4.05085e-05 2.21056e-05 2.30132e-05 3.33463e-05 0.000169902 3.33881e-05 9.02753e-05 9.08983e-05 3.32857e-05 2.19187e-05 0.0176398 3.18148e-05 2.39142e-05 2.66468e-05 0.000113606 9.32554e-06 7.52042e-05 0.000122224 0.0123325 1.64808e-05 7.55714e-05 5.83746e-05 3.30133e-05 2.00871e-05 2.31735e-05 0.00714502 2.12119e-05 3.68732e-05 2.87359e-05 0.0137486 0.000136519 4.18389e-05 1.90201e-05 3.82624e-05 2.00072e-05 2.52786e-05 3.12071e-05 2.78805e-05 0.0149773 5.43385e-05 6.5595e-05 2.02651e-05 2.54639e-05 0.00983695 4.36307e-05 3.70827e-05 3.96017e-05 1.79798e-05 5.877e-05 0.000110957 1.92878e-05 1.43201e-05 4.63742e-05 2.55787e-05 8.80514e-05 3.72363e-05 2.87283e-05 6.78323e-05 2.9592e-05 0.000161155 3.59375e-05 1.73718e-05 3.25831e-05 2.99938e-05 0.0139287 3.11935e-05 2.69508e-05 4.10149e-05 2.348e-05 2.66473e-05 2.95695e-05 6.36023e-05 1.37251e-05 0.000137126 3.34572e-05 0.00016547 2.92666e-05 1.6675e-05 8.11395e-05 2.58081e-05 2.66112e-05 5.73589e-05 2.90092e-05 3.42815e-05 0.000117006 3.50785e-05 1.73734e-05 3.57904e-05 2.42582e-05 2.97068e-05 3.41982e-05 4.98054e-05 3.25299e-05 1.60397e-05 2.07359e-05 6.84375e-05 0.000122759 1.55868e-05 2.98532e-05 3.2284e-05 2.70047e-05 2.06153e-05 1.53136e-05 4.4909e-05 0.000156791 2.53829e-05 3.41992e-05 2.30018e-05 3.1737e-05 8.65386e-05 3.79096e-05 0.000176003 0.0180646 2.42463e-05 3.50204e-05 2.04611e-05 2.76055e-05 1.47464e-05 0.000124489 4.45395e-05 2.93364e-05 1.04638e-05 5.97045e-05 2.41247e-05 6.48496e-05 2.05818e-05 2.02636e-05 0.00968424 2.49597e-05 1.87391e-05 4.15087e-05 5.59166e-05 3.21217e-05 1.55538e-05 0.019805 3.36092e-05 2.86906e-05 1.50836e-05 2.36317e-05 0.000128574 6.57315e-05 6.42187e-05 4.02323e-05 3.30838e-05 4.20735e-05 3.07495e-05 0.000137832 2.21789e-05 0.0168078 1.97821e-05 0.0114696 8.8991e-05 9.01571e-05 4.89838e-05 2.27434e-05 9.4897e-05 1.993e-05 4.51252e-05 3.30331e-05 2.44402e-05 7.46568e-05 5.47237e-05 3.102e-05 2.28809e-05 3.81641e-05 2.14539e-05 4.03405e-05 1.64281e-05 2.22923e-05 1.41914e-05 3.88812e-05 1.80003e-05 4.42954e-05 4.57107e-05 0.0212161 3.46557e-05 2.138e-05 0.013025 0.0198302 4.30939e-05 9.35357e-06 2.59072e-05 3.03851e-05 7.70393e-05 3.42669e-05 0.000154777 4.79483e-05 7.14226e-05 3.03313e-05 2.28316e-05 0.000171823 6.80362e-05 8.96193e-05 8.9666e-05 2.03775e-05 3.30278e-05 2.37524e-05 7.5169e-05 2.87309e-05 6.25429e-05 4.01381e-05 0.012145 4.70162e-05 2.20218e-05 7.24992e-05 2.34642e-05 4.09384e-05 4.82304e-05 0.000118757 0.000124434 9.13697e-05 1.56172e-05 1.46556e-05 5.71128e-05 0.000126172 4.94569e-06 8.91285e-05 7.2299e-06 6.15387e-05 0.000135354 5.8719e-05 3.03573e-05 1.95438e-05 0.000143204 1.85076e-05 1.11822e-05 3.90919e-05 5.35754e-05 1.58213e-05 2.53254e-05 2.79372e-05 6.80073e-05 2.3557e-05 0.0112106 4.08658e-05 6.37497e-05 4.52604e-05 7.82845e-05 1.9565e-05 2.55302e-05 0.000111613 4.92853e-05 1.79372e-05 5.96906e-05 2.33001e-05 0.0190761 4.13592e-05 1.45036e-05 3.46608e-05 2.76832e-05 3.7426e-05 2.16074e-05 2.2427e-05 3.94683e-05 4.26573e-05 3.32219e-05 4.1023e-05 7.15979e-05 2.35188e-05 1.46698e-05 4.03607e-05 1.9947e-05 3.98262e-05 2.34721e-05 4.9483e-05 2.42357e-05 2.53696e-05 3.75212e-05 0.000103498 3.11035e-05 8.69514e-05 4.51606e-05 1.88745e-05 4.14228e-05 5.4552e-05 3.13478e-05 2.50696e-05 2.5571e-05 3.37651e-05 8.71586e-06 3.58321e-05 0.016136 3.55985e-05 4.07502e-05 5.05843e-05 2.53021e-05 5.52263e-05 3.69226e-05 5.37842e-05 5.89792e-05 6.98835e-05 9.36992e-05 4.27478e-05 2.68376e-05 5.40817e-05 7.09176e-05 1.45427e-05 1.19189e-05 3.6388e-05 2.54899e-05 1.69898e-05 8.53063e-05 3.63258e-05 2.56326e-05 4.54013e-05 
0.025767 6.65435e-05 8.9446e-05 2.67474e-05 9.66609e-05 4.9464e-05 4.01192e-05 4.43866e-05 5.73773e-05 7.51213e-05 3.79917e-05 0.00614151 5.2718e-05 4.58612e-05 5.62218e-05 5.57706e-05 6.43505e-05 8.93186e-05 2.29359e-05 4.03729e-05 4.08745e-05 5.87631e-05 2.28981e-05 4.42295e-05 3.5739e-05 0.000121586 4.60572e-05 5.60609e-05 3.18709e-05 8.84568e-05 6.38181e-05 3.11607e-05 5.29864e-05 3.27713e-05 5.09095e-05 3.67403e-05 6.64814e-05 5.02487e-05 8.00781e-05 7.28872e-05 8.0598e-05 2.67948e-05 2.60192e-05 3.79321e-05 6.98387e-05 3.41856e-05 3.72798e-05 4.82092e-05 2.81887e-05 4.08065e-05 2.35292e-05 3.53537e-05 5.06787e-05 0.00013426 4.30025e-05 1.95758e-05 5.20319e-05 1.21573e-05 6.25127e-05 3.42039e-05 8.09261e-06 3.94852e-05 1.90803e-05 6.37647e-05 5.90855e-05 0.016403 3.99408e-05 7.33099e-05 9.87673e-05 6.13127e-05 4.47993e-05 5.18301e-05 8.55108e-05 9.22192e-05 2.02829e-05 8.4095e-05 0.000108695 9.4214e-05 2.37884e-05 0.000118932 2.89022e-05 0.000142091 5.39726e-05 3.93019e-05 6.71003e-05 4.27196e-05 6.04791e-05 0.000123121 6.2554e-05 2.78873e-05 4.30533e-05 5.84402e-05 5.17682e-05 0.000106916 2.19744e-05 7.71471e-05 5.33248e-05 3.79563e-05 7.09055e-05 7.2485e-05 2.79505e-05 3.85721e-05 5.48069e-05 9.41549e-05 4.72287e-05 3.92968e-05 4.88641e-05 6.90088e-05 5.17242e-05 1.82842e-05 2.79667e-05 3.95179e-05 2.64235e-05 9.15976e-05 3.26046e-05 4.85332e-05 5.97041e-05 4.77504e-05 3.35087e-05 2.8505e-05 3.03615e-05 7.04491e-05 3.61655e-05 0.000171587 5.10701e-05 6.02277e-05 4.19066e-05 6.53775e-05 3.592e-05 0.000137903 7.16835e-05 0.000171635 5.9316e-05 2.7587e-05 3.97283e-05 6.21022e-05 8.40364e-05 3.26322e-05 2.82283e-05 0.00010339 2.59688e-05 8.12297e-05 0.0001051 3.48188e-05 4.36917e-05 9.97329e-05 4.35815e-05 6.09191e-05 4.31411e-05 4.32483e-05 8.29432e-05 0.000119167 8.01872e-05 8.94431e-05 5.17565e-05 0.0426223 9.20555e-05 3.76377e-05 6.17333e-05 5.41712e-05 5.68583e-05 5.89555e-05 4.07435e-05 2.75889e-05 8.68494e-05 4.31893e-05 7.7449e-05 0.000106234 0.0253573 4.37577e-05 9.69366e-05 5.60698e-05 0.000166486 4.40641e-05 4.5501e-05 3.11698e-05 0.000131024 5.39635e-05 0.000121378 4.43339e-05 4.96944e-05 3.69102e-05 5.93997e-05 3.24276e-05 0.000151252 5.92104e-05 4.22636e-05 7.56907e-05 4.15791e-05 4.29968e-05 3.98615e-05 3.58464e-05 6.50968e-05 3.17238e-05 0.000149684 3.40607e-05 5.38563e-05 3.24644e-05 7.24759e-05 5.29617e-05 4.79554e-05 2.16843e-05 5.81143e-05 7.41299e-05 9.62879e-06 0.0112444 5.67672e-05 5.03631e-05 7.77489e-05 9.80888e-05 0.000116176 2.71074e-05 4.63302e-05 0.0116291 4.34161e-05 8.93527e-05 5.4216e-05 4.20567e-05 0.0157867 9.41677e-05 3.67603e-05 5.90085e-05 4.45563e-05 2.92667e-05 5.46433e-05 9.10394e-05 7.02381e-05 3.18048e-05 0.000127785 4.83342e-05 0.000137963 8.18147e-05 0.00016383 0.0184424 4.93526e-05 0.0394517 5.04856e-05 5.22702e-05 8.17948e-05 8.51856e-05 4.81758e-05 4.24051e-05 4.28845e-05 0.024122 0.000170163 0.00855197 6.47231e-05 5.54143e-05 7.90514e-05 5.38616e-05 9.56298e-05 2.18718e-05 0.000784308 4.52262e-05 2.52699e-05 0.000156968 7.76381e-05 6.70401e-05 3.27765e-05 5.40679e-05 0.000126135 4.54691e-05 3.16805e-05 5.62379e-05 8.07514e-05 7.88994e-05 4.17873e-05 0.0296938 5.253e-05 6.42668e-05 4.96016e-05 6.17728e-05 0.000101799 2.31796e-05 6.26996e-05 5.99159e-05 7.97366e-05 4.28339e-05 4.44052e-05 3.73005e-05 5.22803e-05 3.9702e-05 1.91324e-05 6.21032e-05 5.49381e-05 5.2195e-05 5.85722e-05 8.92414e-05 9.21024e-05 4.6347e-05 5.50241e-05 7.96541e-05 4.52924e-05 0.0110644 3.23689e-05 4.11358e-05 6.51953e-05 4.53654e-05 7.26985e-05 6.0236e-05 3.63397e-05 5.67916e-05 3.78503e-05 9.13941e-05 5.52572e-05 9.57514e-05 3.81893e-05 0.000108412 6.23651e-05 3.85392e-05 7.34565e-05 5.50881e-05 4.64699e-05 0.000127073 3.61417e-05 0.000134669 9.31364e-05 3.39035e-05 0.0245537 0.000131123 0.00010564 4.56055e-05 7.62669e-05 4.83867e-05 8.44513e-05 9.14137e-05 9.05252e-05 0.0216475 7.32375e-05 3.99691e-05 7.2539e-05 0.000101841 5.23862e-05 3.9759e-05 4.8934e-05 0.000104025 1.85412e-05 5.53176e-05 6.66546e-05 4.60011e-05 7.83099e-05 1.33765e-05 5.85568e-05 8.21256e-05 5.00897e-05 5.96732e-05 7.19239e-05 6.08636e-05 6.50472e-05 5.55124e-05 2.38585e-05 2.72468e-05 4.31568e-05 8.58829e-05 6.78041e-05 5.8571e-05 4.99827e-05 5.13376e-05 7.76608e-05 6.47045e-05 5.07759e-05 6.24895e-05 7.27374e-05 5.73488e-05 5.07318e-05 6.78658e-05 2.79486e-05 4.38784e-05 4.81215e-05 6.58712e-05 3.61452e-05 5.7321e-05 0.0119079 4.1729e-05 9.52779e-05 6.61744e-05 3.09682e-05 3.26024e-05 3.99346e-05 5.11959e-05 2.28638e-05 7.75929e-05 4.0051e-05 3.13519e-05 3.44239e-05 7.12482e-05 0.00983849 6.27336e-05 7.3328e-05 5.21775e-05 5.47767e-05 4.13499e-05 9.54697e-05 4.41813e-05 0.000114017 3.98889e-05 0.0285294 5.3785e-05 0.000102023 1.222e-05 0.000154806 4.40628e-05 9.91499e-05 8.46791e-05 5.18882e-05 5.3483e-05 5.69027e-05 7.23551e-05 5.51315e-05 3.16701e-05 5.97636e-05 4.36145e-05 5.23755e-05 7.09722e-05 0.000101007 3.02751e-05 0.000148166 4.15978e-05 2.24845e-05 0.000121227 0.000111417 6.16752e-05 0.000103589 3.06652e-05 6.43322e-05 3.46114e-05 5.11216e-05 0.000159744 9.00441e-05 7.30396e-05 5.70644e-05 5.08266e-05 4.3162e-05 5.50443e-05 5.82095e-05 5.76719e-05 3.26257e-05 3.90244e-05 4.83813e-05 3.72673e-05 4.11181e-05 1.99983e-05 5.02428e-05 7.47481e-05 6.0578e-05 4.63472e-05 4.57769e-05 2.67628e-05 3.00732e-05 6.58029e-05 4.30224e-05 4.88561e-05 3.81962e-05 4.53636e-05 6.63522e-05 6.20465e-05 4.816e-05 7.07899e-05 9.50122e-05 0.000118419 2.97548e-05 6.30853e-05 6.71775e-05 5.74941e-05 5.84402e-05 0.000101275 6.06575e-05 2.36875e-05 4.2306e-05 6.01091e-05 4.81898e-05 0.00786697 5.90504e-05 7.03537e-05 7.18564e-05 3.26875e-05 2.9197e-05 8.16456e-05 7.2765e-05 6.20256e-05 7.52028e-05 8.99876e-05 9.19385e-05 4.58001e-05 0.000113965 3.59494e-05 4.93699e-05 5.07275e-05 4.74781e-05 3.6433e-05 0.000105757 4.84053e-05 0.000153898 5.5416e-05 5.44518e-05 6.13073e-05 3.52519e-05 6.41136e-05 3.99217e-05 5.17002e-05 4.44672e-05 0.0227151 9.79906e-05 8.30967e-05 4.0672e-05 1.70079e-05 0.000105108 2.33272e-05 4.99145e-05 6.07582e-05 0.000184274 0.00727033 5.41797e-05 4.93695e-05 5.1185e-05 6.99438e-05 2.91183e-05 0.0166837 5.07602e-05 4.82992e-05 4.53583e-05 7.21752e-05 7.84591e-05 5.15637e-05 0.0239109 0.000124918 6.46077e-05 8.08422e-05 2.2593e-05 2.77178e-05 6.57535e-05 0.000102485 6.1953e-05 4.51092e-05 4.08868e-05 6.25223e-05 3.15412e-05 0.00010815 0.0231956 8.9339e-05 6.37969e-05 2.7769e-05 7.78375e-05 3.49225e-05 2.25718e-05 0.000122061 5.57677e-05 2.18914e-05 5.65989e-05 4.76356e-05 0.000121902 8.43964e-05 0.0202476 8.86253e-05 7.09031e-05 8.11489e-05 0.000121161 3.34317e-05 0.000118268 6.95865e-05 6.45111e-05 6.16742e-05 3.56512e-05 8.53561e-05 3.89729e-05 0.0202055 5.11302e-05 6.4967e-05 7.51378e-05 8.18507e-05 0.0344177 9.13437e-05 3.61878e-05 4.00814e-05 2.30207e-05 3.40115e-05 4.81223e-05 4.81677e-05 4.44733e-05 7.46178e-05 8.64273e-05 8.94714e-05 5.5099e-05 5.18129e-05 9.50733e-05 6.43492e-05 6.18753e-05 3.68824e-05 3.31894e-05 7.63709e-05 0.023825 6.22536e-05 3.98123e-05 4.48097e-05 8.55417e-05 4.02141e-05 7.05441e-05 9.57426e-05 6.73235e-05 8.5388e-05 8.05436e-05 5.34499e-05 8.53459e-05 7.491e-05 9.67578e-05 0.0195817 4.15201e-05 6.51828e-05 6.15779e-05 5.68004e-05 6.20724e-05 5.07731e-05 5.58524e-05 7.07392e-05 4.97614e-05 3.42056e-05 6.27208e-05 4.84753e-05 4.85831e-05 4.92433e-05 5.90679e-05 6.99173e-05 6.13385e-05 3.15927e-05 8.99968e-05 3.90249e-05 0.000116196 6.83637e-05 4.58271e-05 5.51843e-05 9.11361e-05 6.00919e-05 9.01895e-05 3.63242e-05 8.91726e-05 7.17871e-05 0.0155514 5.86189e-05 3.89142e-05 6.82686e-05 3.90038e-05 7.54396e-05 3.63267e-05 0.000112162 5.07803e-05 3.9353e-05 6.40194e-05 0.000105658 3.33852e-05 8.23894e-05 4.20875e-05 5.45976e-05 8.55785e-05 8.27616e-05 1.20673e-05 6.15562e-05 9.60216e-05 6.05061e-05 4.69042e-05 7.84888e-05 2.70148e-05 4.46799e-05 3.0577e-05 3.29563e-05 0.000135921 0.000111548 7.48566e-05 4.19504e-05 5.29989e-05 6.1319e-05 7.50797e-05 3.34551e-05 4.16138e-05 3.36576e-05 4.94726e-05 3.48551e-05 5.05804e-05 4.25631e-05 3.23151e-05 9.90743e-05 4.34928e-05 1.44441e-05 6.276e-05 5.31766e-05 6.49793e-05 2.81975e-05 1.01924e-05 0.000101043 1.78256e-05 4.07071e-05 0.00010425 6.06019e-05 7.39588e-05 8.72352e-05 0.000102545 3.1419e-05 6.7456e-05 8.58353e-05 5.96046e-05 3.29703e-05 4.03925e-05 7.96976e-05 2.3217e-05 5.10417e-05 6.66877e-05 7.06217e-05 7.09998e-05 0.0194534 4.10049e-05 2.54278e-05 0.00764945 6.64013e-05 4.34958e-05 4.28323e-05 3.98139e-05 0.000104122 3.67281e-05 7.92084e-05 7.18548e-05 8.62472e-05 5.88422e-06 0.0194988 7.29308e-05 9.14971e-05 4.41428e-05 8.92145e-05 6.40591e-05 8.6157e-05 6.14838e-05 0.02713 4.79237e-05 0.000145579 7.91753e-05 4.68639e-05 8.33266e-05 2.84698e-05 0.0229445 5.83387e-05 6.18134e-05 5.03751e-05 9.16819e-05 2.57268e-05 6.96851e-05 6.03587e-05 9.98561e-05 0.0217921 3.11703e-05 3.773e-05 5.15731e-05 8.51862e-05 8.55429e-05 5.80144e-05 8.06351e-05 6.17311e-05 4.53966e-05 4.35642e-05 4.00457e-05 0.000102925 4.07922e-05 4.06296e-05 3.57435e-05 3.92137e-05 9.4129e-05 5.60242e-05 4.65788e-05 5.93541e-05 6.00956e-05 6.4976e-05 7.45454e-05 0.000133707 2.79798e-05 5.98583e-05 0.0151123 5.44106e-05 6.84883e-05 7.83802e-05 3.3392e-05 0.000133719 8.05326e-05 3.38486e-05 2.8772e-05 1.245e-05 5.36632e-05 0.0317845 5.75578e-05 4.44569e-05 7.08095e-05 3.89114e-05 6.16619e-05 0.0170081 8.73461e-05 2.89365e-05 3.20931e-05 9.29245e-05 3.65292e-05 3.47771e-05 3.87497e-05 6.31482e-05 5.85455e-05 0.00010223 9.55641e-05 2.76754e-05 5.05973e-05 0.000179306 6.98034e-05 8.99476e-05 8.42501e-05 7.04106e-05 4.87853e-05 7.08053e-05 0.0114633 6.6928e-05 2.94465e-05 5.53212e-05 5.69323e-05 3.56101e-05 2.80755e-05 6.96379e-05 1.34456e-05 3.3853e-05 7.15712e-05 3.8476e-05 2.80212e-05 3.13859e-05 8.22405e-05 7.68017e-05 6.27901e-05 6.27465e-05 0.0157939 5.17015e-05 7.18719e-05 6.24505e-05 2.44019e-05 0.0252282 2.2835e-05 8.5309e-05 0.000119048 3.94182e-05 1.78102e-05 4.77335e-05 0.000124256 0.000115282 2.89079e-05 3.91561e-05 3.09765e-05 4.20386e-05 6.05049e-05 1.26792e-05 9.6233e-05 5.69098e-05 0.000100997 6.28217e-05 6.48273e-05 3.07412e-05 8.15479e-05 5.48344e-05 3.22586e-05 5.75115e-05 3.55773e-05 0.000161193 6.3664e-05 3.3428e-05 0.000103211 0.0211289 3.39522e-05 5.12018e-05 4.54093e-05 4.61353e-05 6.83736e-05 7.1137e-05 1.06102e-05 5.55972e-05 4.72616e-05 6.45883e-05 5.78653e-05 0.0130976 9.64347e-05 7.53617e-05 4.56764e-05 3.38933e-05 5.20745e-05 3.99258e-05 7.31113e-05 4.5606e-05 5.32205e-05 7.81755e-05 4.54537e-05 5.28522e-05 5.09196e-05 0.0294896 7.88238e-05 4.54039e-05 8.10631e-05 7.5218e-05 7.22084e-05 0.000129356 4.58361e-05 2.09394e-05 4.24056e-05 3.95435e-05 4.37826e-05 6.74983e-05 9.37718e-05 4.02502e-05 6.46677e-05 0.00010982 3.7589e-05 0.000107303 2.66301e-05 4.68753e-05 3.03622e-05 4.44402e-05 6.89391e-05 4.52547e-05 7.57828e-05 2.3004e-05 0.000133916 9.08253e-05 0.000107181 9.12419e-05 5.33811e-05 6.64725e-05 6.91343e-05 4.33492e-05 7.62605e-05 6.43145e-05 3.23563e-05 3.81718e-05 4.37461e-05 7.4452e-05 7.86062e-05 4.52792e-05 6.86861e-05 5.43094e-05 0.000151579 3.15126e-05 5.04771e-05 6.7896e-05 0.000158004 7.70808e-05 4.23599e-05 1.13877e-05 5.65773e-05 0.000195019 4.47476e-05 6.96713e-05 7.08517e-05 7.9913e-05 5.56887e-05 6.54616e-05 6.88349e-05 3.26679e-05 7.68478e-05 6.97321e-05 6.05587e-05 2.85874e-05 6.34634e-05 0.000129027 0.000109447 6.50185e-05 8.00779e-05 0.0239213 2.61455e-05 3.4296e-05 3.63278e-05 7.08452e-05 9.19354e-05 4.22565e-05 5.65806e-05 3.61471e-05 0.000100778 9.49073e-05 7.08571e-05 5.93965e-05 7.58233e-05 4.88612e-05 7.81981e-05 0.000185108 0.000148398 4.47632e-05 8.48067e-05 4.46361e-05 5.03217e-05 5.16158e-05 4.84443e-05 6.78695e-05 8.61615e-05 4.66896e-05 4.37762e-05 6.47259e-05 4.11892e-05 0.00010269 6.09339e-05 4.47703e-05 7.33616e-05 4.00026e-05 8.42642e-05 5.32718e-05 6.87392e-05 4.56594e-05 
2.98226e-05 5.02515e-05 7.31906e-05 3.91998e-05 5.06579e-05 3.37553e-05 6.42975e-05 2.87576e-05 0.000135103 3.61515e-05 1.12539e-05 1.12435e-05 2.89454e-05 0.000167056 6.1426e-05 7.95705e-05 3.09215e-05 0.000154474 4.52984e-05 2.88505e-05 4.70653e-05 4.28802e-05 3.28206e-05 0.000167686 1.53557e-05 0.000251546 3.89993e-05 2.62722e-05 7.61722e-05 3.30651e-05 6.14232e-05 5.74837e-05 0.0129151 8.44605e-05 8.89237e-05 5.72239e-05 0.000125208 0.00011339 6.11911e-05 4.48559e-05 4.43338e-05 6.07727e-05 6.57984e-05 2.67023e-05 5.18127e-05 8.23565e-05 0.000112306 3.88739e-05 1.86398e-05 0.000114113 3.35955e-05 4.62134e-05 1.36356e-05 7.64961e-05 3.65478e-05 2.7983e-05 4.66246e-05 0.000137288 9.20347e-05 0.000110436 4.84772e-06 5.14558e-05 4.25541e-05 6.25297e-05 4.47682e-05 1.17203e-05 5.38082e-05 3.56671e-05 5.32973e-05 4.03623e-05 3.92719e-05 3.2224e-05 4.8391e-05 0.000222403 6.43999e-05 5.71064e-05 6.22212e-05 5.61203e-05 0.000122933 7.46139e-05 2.17642e-05 6.58365e-05 2.57163e-05 3.13532e-05 9.04211e-05 9.42681e-05 3.03785e-05 2.22859e-05 3.18929e-05 4.66325e-05 4.1913e-05 2.80303e-05 3.64452e-05 4.30227e-05 6.16409e-05 0.000182106 2.08699e-05 4.23068e-05 3.66703e-05 5.43559e-05 3.01978e-05 4.08984e-05 4.59564e-05 0.000238764 6.71995e-05 6.83957e-05 4.0196e-05 0.000149947 0.000108414 0.000118184 3.28894e-05 7.12614e-05 7.73701e-05 6.43079e-05 4.71299e-05 2.11423e-05 0.000133731 4.94087e-05 3.72405e-05 5.7987e-05 2.27767e-05 7.14929e-05 2.48503e-05 3.41554e-05 4.64711e-05 4.9695e-05 0.000101674 4.29794e-05 7.19845e-05 4.10263e-05 4.5864e-05 3.39491e-05 4.00546e-05 8.03081e-05 8.98402e-05 6.7278e-05 8.84298e-05 4.35924e-05 5.44011e-05 0.000201689 4.31167e-05 5.05041e-05 2.80196e-05 3.90192e-05 3.30688e-05 1.16549e-05 0.000129078 3.30432e-05 8.84431e-05 8.93424e-05 4.22515e-05 0.0241612 0.033744 5.62122e-05 1.54692e-05 2.76197e-05 4.20037e-05 2.59599e-05 0.0213391 4.29265e-05 0.000132055 8.25419e-05 7.33544e-05 4.19625e-05 5.05399e-05 9.43085e-05 5.45038e-05 0.000100584 3.37482e-05 0.00547892 0.0201847 2.06504e-05 3.88892e-05 0.000114808 0.000100367 4.38083e-05 7.93875e-05 6.9249e-05 0.0251957 3.80464e-05 4.19854e-05 8.47748e-05 7.82354e-05 5.41884e-05 6.41498e-05 3.92311e-05 3.08683e-05 7.65124e-05 2.76487e-05 3.59305e-05 3.42343e-05 7.25993e-05 5.22144e-05 3.3261e-05 0.000135917 0.000133857 0.0119433 5.43275e-05 0.0189769 3.38902e-05 3.46918e-05 6.13195e-05 2.97054e-05 4.91137e-05 2.89034e-05 3.2326e-05 5.13178e-05 3.36094e-05 4.71861e-05 0.0235138 2.74729e-05 8.41889e-05 7.60451e-05 1.72872e-05 6.94653e-05 0.000224795 5.71933e-05 0.00583498 3.9301e-05 4.18967e-05 9.73054e-05 1.9406e-05 8.1509e-05 5.84852e-05 2.24457e-05 4.9403e-05 4.59575e-05 1.99417e-05 5.07752e-05 6.64671e-05 5.18582e-05 5.08378e-05 9.08993e-05 3.12971e-05 4.24404e-05 2.03473e-05 1.67247e-05 4.25526e-05 0.000232601 2.70423e-05 5.38088e-05 4.05595e-05 4.03266e-05 2.5006e-05 5.29364e-05 1.81676e-05 8.82543e-05 3.01883e-05 4.25679e-05 3.29237e-05 6.84972e-05 1.81048e-05 1.91476e-05 5.02957e-05 1.57294e-05 5.18577e-05 7.94798e-05 5.19849e-05 7.00241e-05 0.000161706 0.000251318 5.13201e-05 6.51082e-05 3.46947e-05 6.68639e-05 4.82508e-05 3.98166e-05 2.71772e-05 4.70874e-05 7.78581e-05 5.79387e-05 0.0126256 0.000250502 4.50187e-05 8.23835e-05 3.22516e-05 0.000213969 3.667e-05 3.40588e-05 3.54406e-05 5.14989e-05 3.39204e-05 0.000104009 8.72261e-05 4.59106e-05 3.90472e-05 5.99685e-05 5.49472e-05 7.3127e-05 5.18719e-05 5.22763e-05 5.53297e-05 3.53585e-05 1.48032e-05 5.2717e-05 1.61223e-05 4.77928e-05 3.23135e-05 0.000119741 3.49918e-05 0.000111448 8.76128e-05 4.50237e-05 0.000241745 5.02999e-05 4.01578e-05 2.92609e-05 1.91234e-05 0.000105609 4.99319e-05 0.000109576 3.10004e-05 5.90687e-05 9.12005e-05 0.000136427 8.7275e-05 9.27867e-05 0.000137748 1.59253e-05 2.263e-05 4.12684e-05 3.85736e-05 6.94152e-05 8.4429e-05 6.38809e-05 0.0261075 0.0222356 9.94116e-06 9.95418e-05 5.70405e-05 4.57228e-05 4.65058e-05 4.8342e-05 8.54621e-05 5.12254e-05 0.000219919 2.98038e-05 3.56293e-05 5.27803e-05 1.62905e-05 8.36296e-05 2.11674e-05 0.000152576 3.78747e-05 0.000228794 0.000152207 4.3592e-05 3.50523e-05 7.1283e-05 2.39134e-05 0.00681005 6.08039e-05 4.75106e-05 3.09976e-05 5.61084e-05 6.09504e-05 0.000143011 6.87418e-05 4.65607e-05 6.10473e-05 4.29415e-05 8.22328e-05 4.15388e-05 3.94363e-05 5.06542e-05 2.92564e-05 5.15424e-05 6.23225e-05 4.80287e-05 0.000134983 3.31372e-05 4.54399e-05 2.50552e-05 2.33003e-05 4.3434e-05 6.4993e-05 0.000106108 4.70547e-05 2.75666e-05 3.18296e-05 2.52258e-05 0.000162327 6.64825e-05 3.24016e-05 7.43222e-05 5.82344e-05 2.00046e-05 4.26395e-05 0.000104426 4.17575e-05 8.20021e-05 4.44888e-05 0.0114658 3.03904e-05 6.12044e-05 3.46464e-05 2.28393e-05 0.000232765 9.79035e-05 2.61948e-05 0.0256388 4.04981e-06 0.000264539 3.47165e-05 4.17916e-05 0.000144992 7.91878e-05 0.00018237 2.89236e-05 6.53113e-05 7.66504e-05 0.000100216 2.6243e-05 5.63935e-05 5.34452e-05 6.34466e-05 0.000306762 6.17298e-05 4.18505e-05 8.99144e-05 0.032278 0.000153518 0.000114011 1.78406e-05 6.87358e-05 2.39099e-05 5.02588e-05 5.41255e-05 3.96047e-05 4.07536e-05 0.000183615 3.04893e-05 2.67768e-05 1.67666e-05 8.69864e-05 5.85896e-05 0.000188399 4.80428e-05 0.0077153 3.78248e-05 8.59919e-05 5.31015e-05 0.000100231 2.69604e-05 9.92796e-05 5.24095e-05 3.65421e-05 2.80733e-05 1.83372e-05 0.000151142 1.99586e-05 0.00015311 2.23651e-05 5.04276e-05 4.41833e-05 0.000135047 3.52641e-05 2.26474e-05 4.1608e-05 4.87201e-05 3.77255e-05 6.6909e-05 0.017004 2.61683e-05 4.666e-05 4.63654e-05 3.56629e-05 2.30201e-05 2.99124e-05 0.000147554 4.73403e-05 1.58264e-05 4.70342e-05 8.93622e-05 4.55309e-05 3.21892e-05 0.000114299 3.17835e-05 0.0198618 6.18883e-05 4.36077e-05 3.80979e-05 6.19357e-05 7.55485e-05 8.78956e-05 4.30353e-05 2.68971e-05 3.97315e-05 7.88631e-05 4.07694e-05 7.25492e-05 3.3854e-05 5.68241e-05 0.000205536 4.20303e-05 5.00688e-05 4.73207e-05 4.12166e-05 0.000108023 0.00016591 2.51467e-05 2.46335e-05 7.42363e-05 9.66918e-05 7.51357e-05 1.52561e-05 7.55649e-05 7.2458e-05 0.000229825 2.79697e-05 7.88767e-05 1.58823e-05 3.41402e-05 4.60429e-05 4.65368e-05 6.39273e-05 7.61364e-06 1.28675e-05 3.02359e-05 3.95802e-05 4.58036e-05 3.81767e-05 0.000134579 7.30695e-05 1.83157e-05 6.09058e-05 3.23062e-05 2.68997e-05 2.36329e-05 3.35776e-05 6.84456e-05 3.34625e-05 5.10656e-05 4.86447e-05 9.71321e-05 8.13274e-05 4.33774e-05 6.55672e-05 2.93883e-05 5.28893e-05 3.00972e-05 4.26102e-05 7.76135e-05 4.07639e-05 1.68261e-05 4.29109e-05 3.91138e-05 2.70366e-05 4.83129e-05 3.75021e-05 4.64827e-05 0.030254 1.52057e-05 7.45153e-05 0.00026619 0.000155509 7.61334e-05 3.96895e-05 2.97603e-05 3.05085e-05 2.30265e-05 9.25444e-05 7.93169e-05 0.000193396 9.039e-05 1.48227e-05 0.000116642 5.85336e-05 0.000185471 4.49801e-05 2.21211e-05 0.0269509 3.79998e-05 6.59156e-05 1.8436e-05 4.43298e-05 3.07723e-05 5.371e-05 0.000119005 1.98234e-05 0.000175194 0.0162797 3.79851e-05 0.000172721 3.6595e-05 0.000173707 3.11155e-05 0.000112171 2.19937e-05 3.75882e-05 3.11474e-05 7.26889e-05 2.36868e-05 3.22194e-05 4.57124e-05 8.29114e-05 4.64144e-05 0.000201455 4.94785e-05 5.73699e-05 0.000173557 1.03575e-05 0.000127234 4.64899e-05 4.95433e-05 2.61521e-05 0.00614543 3.5748e-05 8.67147e-05 2.41799e-05 3.32546e-05 5.88571e-05 4.88159e-05 0.000184978 2.55737e-05 1.84015e-05 0.000231909 3.40698e-05 5.12073e-05 5.5027e-05 4.78649e-05 5.79841e-05 6.35061e-05 4.78918e-05 5.53782e-05 2.57094e-05 2.00619e-05 4.51179e-05 1.31549e-05 0.0196122 0.000114999 0.000199704 0.000111557 2.39338e-05 6.39756e-05 0.000149318 3.71114e-05 4.45671e-05 4.33312e-05 4.29744e-05 0.0155769 0.000215178 3.34694e-05 3.01376e-05 4.9016e-05 4.32265e-05 2.9804e-05 1.67454e-05 8.22332e-05 7.27247e-05 4.40952e-05 0.000106924 9.6419e-05 2.98716e-05 3.31604e-05 5.37493e-05 3.93499e-05 4.85989e-05 0.022005 3.7006e-05 1.44572e-05 5.25629e-05 0.000114536 3.08314e-05 8.37685e-05 1.40626e-05 0.000146078 5.76494e-05 2.42062e-05 1.68826e-05 4.78077e-05 5.42064e-05 6.64018e-05 2.46973e-05 4.679e-05 3.74205e-05 0.000143221 5.20079e-05 5.5582e-05 8.11914e-05 4.66214e-05 1.5582e-05 1.45943e-05 0.000184629 3.7707e-05 5.22417e-05 3.33592e-05 8.46689e-05 3.02072e-05 0.000142375 7.32596e-05 2.44014e-05 4.72258e-05 6.66493e-05 6.1471e-05 7.79068e-05 9.63732e-06 0.000135393 3.51458e-05 7.39811e-05 6.72118e-05 7.44551e-05 5.5977e-05 3.90759e-05 4.69338e-05 4.77582e-05 0.000163816 1.40546e-05 1.65109e-05 5.13795e-05 1.88206e-05 6.23979e-05 6.40398e-05 4.00356e-05 5.63483e-05 0.0254917 3.49338e-05 7.94433e-05 1.96439e-05 0.0179177 1.46908e-05 1.97999e-05 5.28563e-05 3.29786e-05 1.97347e-05 7.35255e-05 6.45634e-05 0.000216207 0.000166518 1.31709e-05 4.47637e-05 3.64242e-05 3.52083e-05 4.1317e-05 0.0165703 4.15793e-05 1.43187e-05 9.23219e-05 2.71404e-05 5.64312e-05 5.42718e-05 3.72926e-05 2.98056e-05 3.21478e-05 4.71334e-05 2.62136e-05 2.88633e-05 0.000149076 3.62279e-05 0.045984 5.19417e-05 0.000157844 7.31633e-05 4.76418e-05 6.87947e-05 3.70746e-05 3.12802e-05 4.54042e-05 4.47081e-05 2.82779e-05 2.03186e-05 2.60467e-05 0.000146139 0.000164262 7.91006e-05 5.45618e-05 0.00010728 0.000161311 7.38957e-05 6.64828e-05 5.46704e-05 1.43112e-05 2.819e-05 0.000122488 9.52908e-05 0.00018882 4.34505e-05 6.3181e-05 4.66505e-05 5.54118e-05 0.000134384 4.21623e-05 8.72234e-05 3.39702e-05 3.02855e-05 4.62765e-05 6.46148e-05 6.61425e-05 2.3813e-05 2.05797e-05 0.0316073 4.6409e-05 2.14202e-05 5.03704e-05 6.73476e-05 6.23383e-05 2.36821e-05 8.48753e-05 0.0244506 7.20859e-05 3.94796e-05 3.74306e-05 0.00579369 6.39795e-05 4.46328e-05 4.35016e-05 4.8292e-05 5.70406e-05 9.34502e-06 0.0180223 1.85169e-05 2.30539e-05 4.34962e-05 4.75064e-05 3.30017e-05 6.56508e-05 4.92549e-05 5.87207e-05 4.4318e-05 2.75362e-05 4.11973e-05 1.90671e-05 2.96641e-05 3.54328e-05 0.000178773 7.76736e-05 0.000109863 5.85505e-05 1.51953e-05 4.55348e-05 0.0104704 0.000180705 3.74049e-05 3.35625e-05 7.03748e-05 4.7478e-05 0.0207369 4.2449e-05 1.79277e-05 3.04109e-05 0.000156763 8.98512e-05 4.07111e-05 3.13813e-05 2.85921e-05 3.29428e-05 3.14352e-05 1.79879e-05 6.00061e-05 5.37888e-05 9.90352e-05 0.000131247 5.65897e-05 2.89516e-05 4.79644e-05 2.36279e-05 7.69609e-05 3.77959e-05 5.40815e-05 0.000138039 3.3119e-05 7.64922e-05 0.00015811 2.25375e-05 3.18941e-05 3.11222e-05 2.39838e-05 1.37529e-05 6.73607e-05 4.66737e-05 0.000148936 4.34743e-05 4.8809e-05 4.80435e-05 3.28251e-05 2.26566e-05 8.45513e-05 0.0164057 2.54854e-05 4.62897e-05 8.86033e-05 7.86137e-05 2.65316e-05 3.00059e-05 9.29821e-05 0.000102682 7.50255e-05 3.11531e-05 0.000109205 2.42933e-05 3.85648e-05 0.000109439 7.35649e-05 3.00815e-05 3.39156e-05 8.6703e-05 3.75637e-05 5.99825e-05 0.000107047 0.000124997 5.38539e-05 0.0130355 0.0209655 2.76727e-05 3.16067e-05 5.75289e-05 5.12013e-05 0.000259402 6.53682e-05 7.05295e-05 1.17873e-05 5.11428e-05 1.53867e-05 5.48913e-05 3.92878e-05 1.71227e-05 2.26955e-05 7.14113e-05 4.24518e-05 0.0176604 1.816e-05 4.76705e-05 0.000132018 3.19333e-05 5.24506e-05 0.00013092 5.76229e-05 7.24587e-05 1.58891e-05 0.0200253 7.40692e-05 5.25481e-05 4.60625e-05 7.1088e-05 7.12101e-05 4.07254e-05 3.17362e-05 2.07485e-05 0.0343856 8.27653e-05 3.46561e-05 0.00302071 0.000139716 5.09502e-05 3.00402e-05 3.35933e-05 0.000216518 0.000175544 0.000147826 3.72637e-05 0.0241236 4.01382e-05 2.86175e-05 3.43283e-05 5.04872e-05 7.75473e-05 2.61004e-05 4.64951e-05 8.89978e-05 6.20247e-05 7.25427e-05 2.55453e-05 5.38103e-05 4.71053e-05 3.13312e-05 5.16152e-05 0.0205633 2.59035e-05 0.00876914 4.7342e-05 0.00020461 0.0225634 4.41975e-05 5.06627e-05 0.000116031 0.00015775 5.17915e-05 8.05906e-05 0.000122835 5.98912e-05 8.18025e-05 9.96285e-05 0.000111984 2.09259e-05 0.000100542 5.42349e-05 6.10609e-05 2.30551e-05 4.8473e-05 7.41537e-05 9.25339e-05 0.000136297 3.93676e-05 7.4882e-05 0.000214817 4.87324e-05 7.14933e-05 2.94656e-05 4.99773e-05 0.000101627 
4.30148e-05 0.000394884 3.56373e-05 2.08093e-05 0.000713085 5.14729e-05 6.52242e-05 0.000145452 0.000104904 3.59176e-05 4.86867e-05 2.52189e-05 0.00850982 3.31231e-05 4.9602e-05 0.000339472 0.0148281 0.000241349 1.83947e-05 0.000141344 2.91668e-05 3.19087e-05 4.35806e-05 5.71647e-05 3.58219e-05 0.000234234 4.14748e-05 2.48509e-05 3.90201e-05 3.01542e-05 3.53616e-05 7.93654e-05 9.4937e-05 3.21215e-05 3.9692e-05 8.20096e-05 4.13511e-05 7.20531e-05 7.51888e-05 5.28529e-05 4.41444e-05 4.50644e-05 6.07708e-05 3.49879e-05 7.52911e-05 4.78919e-05 8.05767e-05 5.35287e-05 2.3851e-05 4.81806e-05 3.53454e-05 2.86769e-05 3.21268e-05 6.356e-05 2.05811e-05 5.38825e-05 6.11187e-05 2.4595e-05 0.000326514 9.27586e-05 3.27839e-05 4.68863e-05 3.23636e-05 2.72946e-05 4.5195e-05 3.47295e-05 0.000480114 2.88419e-05 8.523e-05 3.29853e-05 5.62506e-05 1.67869e-05 5.35409e-05 6.59024e-05 7.83479e-05 3.36311e-05 4.12434e-05 6.42712e-05 1.61949e-05 0.00058879 4.93632e-05 3.57105e-05 4.00619e-05 0.000246256 9.69015e-05 7.88545e-05 4.42099e-05 2.76124e-05 0.000111518 9.08908e-05 6.22772e-05 3.97849e-05 2.39909e-05 1.7911e-05 4.0978e-05 0.000146605 4.97923e-05 4.09931e-05 2.3999e-05 5.46032e-05 5.09264e-05 3.24809e-05 4.64217e-05 3.96369e-05 3.79647e-05 5.35685e-05 0.000472303 0.000188121 0.000118965 4.33813e-05 4.20634e-05 0.00010315 7.01242e-05 2.63827e-05 3.08649e-05 3.70643e-05 4.53845e-05 4.02689e-05 9.81304e-06 6.28383e-05 0.00646571 0.000244172 4.36663e-05 6.27236e-05 5.87072e-05 3.77387e-05 7.35993e-05 4.34141e-05 5.02665e-05 2.17035e-05 8.54887e-05 3.13369e-05 8.74099e-05 9.76541e-05 1.63974e-05 5.54041e-05 8.23606e-05 0.000128262 9.38138e-05 0.000243718 0.000390337 4.63932e-05 3.81392e-05 5.83799e-05 9.16028e-05 6.94499e-05 0.000170783 0.0149298 4.71128e-05 5.57942e-05 5.35737e-05 0.000111479 0.000199345 2.6926e-05 4.69385e-05 4.1484e-05 4.66074e-05 5.51992e-05 0.000213865 0.0360612 4.18245e-05 3.17765e-05 0.000151292 0.000130386 0.000579803 0.000106269 3.39397e-05 0.000654972 5.36462e-05 0.000101429 0.000169692 0.00627588 4.94198e-05 5.62542e-05 0.000100314 3.36283e-05 0.000427868 0.0395676 0.000356407 5.12076e-05 7.72334e-05 0.00010613 3.36021e-05 0.000194066 2.08643e-05 4.38075e-05 3.73616e-05 0.00040269 6.91e-05 2.94047e-05 4.96233e-05 0.000297678 4.3716e-05 4.04974e-05 0.000882044 3.36025e-05 6.8797e-05 6.04843e-05 0.000154834 7.0794e-05 7.68465e-05 0.000105871 0.0118332 4.24777e-05 0.000344261 2.98784e-05 5.16637e-05 2.88604e-05 4.95337e-05 0.00016637 5.04657e-05 5.215e-05 0.000439697 2.60462e-05 5.32283e-05 0.000160882 0.0197242 6.64355e-05 1.48605e-05 3.66608e-05 0.000132877 0.00817947 5.32829e-05 4.70793e-05 4.41696e-05 3.32976e-05 6.28082e-05 4.12023e-05 6.03684e-05 5.37402e-05 4.62286e-05 4.62718e-05 9.74122e-05 4.07296e-05 0.000104753 5.00657e-05 7.59825e-05 3.34274e-05 0.000203804 7.90442e-05 0.000505207 0.00979349 4.40186e-05 3.8037e-05 6.46093e-05 3.23933e-05 0.000213395 3.68307e-05 3.95525e-05 3.7866e-05 7.89499e-05 1.75214e-05 1.56448e-05 2.85606e-05 0.00914726 6.66377e-05 6.02857e-05 4.91276e-05 0.000116813 2.87088e-05 0.000213438 6.00958e-05 5.73488e-05 0.0146869 3.83961e-05 7.52224e-05 3.95653e-05 1.16331e-05 7.88621e-05 7.90231e-05 0.000166715 0.000116877 6.43683e-05 4.85002e-05 9.22503e-05 8.79052e-05 0.000213192 8.77732e-05 4.30146e-05 5.49326e-05 4.50327e-05 4.96771e-05 6.59844e-05 8.56637e-05 0.000292911 4.60416e-05 3.56713e-05 3.45999e-05 0.000821832 0.000472387 2.33136e-05 6.28604e-05 6.74867e-05 3.10511e-05 6.37908e-05 1.67696e-05 0.000633311 4.20189e-05 0.000186839 4.90418e-05 3.83235e-05 0.0002284 9.15784e-06 5.54039e-05 2.88365e-05 3.39701e-05 4.14485e-05 3.2917e-05 4.11833e-05 2.38581e-05 6.00536e-05 4.84922e-05 5.68978e-05 0.000380158 2.38358e-05 6.97938e-05 0.000801217 7.67959e-05 2.50957e-05 3.81231e-05 9.0196e-05 2.22191e-05 9.61771e-05 8.11197e-05 3.72797e-05 0.00012703 0.00019893 4.73963e-05 0.000542261 7.1942e-05 5.61163e-05 2.36772e-05 7.67686e-05 8.88215e-05 4.76657e-05 0.000257631 4.98366e-05 5.59572e-05 2.84414e-05 3.86221e-05 4.79492e-05 0.0150175 0.00022912 4.5824e-05 5.19799e-05 2.93011e-05 5.35945e-05 0.0113483 0.000102628 5.70266e-05 8.48484e-05 3.43077e-05 0.0118872 0.000100621 5.88258e-05 5.02671e-05 0.000142606 0.000111478 0.0270175 2.95092e-05 4.96829e-05 7.46787e-05 5.32208e-05 5.78832e-05 3.99489e-05 3.0382e-05 6.45928e-05 0.000111964 5.05245e-05 0.000163627 4.4322e-05 4.32442e-05 1.85386e-05 2.97024e-05 3.50492e-05 2.56655e-05 9.15865e-05 5.61779e-05 3.64284e-05 3.56244e-05 5.40397e-05 3.72723e-05 8.69004e-05 5.55429e-05 0.00016251 0.0440243 4.14753e-05 0.0164692 0.00017866 5.43303e-05 8.60665e-05 6.49285e-05 0.000200667 6.30344e-05 4.87513e-05 6.6633e-05 5.6086e-05 4.19821e-05 4.32765e-05 2.35712e-05 0.00028339 5.67292e-05 0.000254121 5.2972e-05 6.03354e-05 0.00011919 0.000193266 0.000200437 6.33553e-05 8.03643e-05 5.31722e-05 6.26478e-05 0.00461755 2.76277e-05 6.17318e-05 7.26695e-05 0.000406908 4.61528e-05 7.44624e-05 4.68993e-05 0.000224006 0.000128996 0.000412371 3.57292e-05 9.41873e-05 5.25348e-05 0.00014113 3.72725e-05 3.11222e-05 2.21994e-05 6.43756e-05 0.0140701 3.33872e-05 0.013733 4.39266e-05 8.99951e-05 5.57856e-05 4.4009e-05 4.31333e-05 2.96772e-05 5.07205e-05 0.000506408 3.04668e-05 6.60128e-05 3.39116e-05 0.000214111 3.37404e-05 4.08434e-05 5.28501e-05 7.47739e-05 2.77379e-05 0.00015601 5.77682e-05 5.90533e-05 2.65947e-05 0.000222006 0.0152272 4.92492e-05 4.42991e-05 4.5388e-05 7.06017e-05 5.07429e-05 0.000130608 4.51647e-05 2.69175e-05 0.0212857 0.0153761 7.6915e-05 4.44474e-05 0.000230608 7.9727e-05 2.59821e-05 5.19651e-06 0.000108645 5.34152e-05 4.50238e-05 4.73089e-05 1.67498e-05 0.000128023 0.000270299 8.23023e-05 6.04662e-05 0.000131397 0.000485476 5.93901e-05 8.64556e-05 3.90103e-05 6.41005e-05 0.000129827 5.41231e-05 9.30173e-05 6.18104e-05 3.65395e-05 5.44313e-05 6.87468e-05 0.0314152 3.83404e-05 4.99433e-05 8.52523e-05 5.16653e-05 3.04915e-05 2.54416e-05 4.8078e-05 0.000721796 5.93231e-05 5.24307e-05 8.91289e-05 7.56288e-05 3.71565e-05 4.41321e-05 7.63321e-05 1.37078e-05 2.65378e-05 0.00524255 4.37219e-05 7.59218e-05 3.996e-05 1.84101e-05 6.6583e-05 2.98339e-05 7.29518e-05 4.13638e-05 0.000137243 2.13025e-05 2.16555e-05 5.20043e-05 0.00691515 5.89203e-05 1.48034e-05 2.56756e-05 5.72544e-05 4.80071e-05 0.000300253 4.64134e-05 6.30061e-05 0.000290444 3.37826e-05 0.0238872 4.27623e-05 0.000305117 8.91853e-05 0.000425609 0.00055049 4.35649e-05 7.50699e-05 3.55759e-05 3.69636e-05 3.41709e-05 3.78946e-05 4.26289e-05 3.90669e-05 0.000259221 5.24251e-05 0.00013872 0.000177145 0.000122888 0.000560067 4.92964e-05 6.08013e-05 8.83739e-05 4.3798e-05 8.73329e-05 3.2072e-05 0.00020939 6.4725e-05 2.6535e-05 5.24449e-05 0.000102712 0.000216741 0.000107937 4.05035e-05 0.000172255 0.00934217 9.65633e-05 0.0101596 0.0149868 5.48222e-05 2.39882e-05 0.000172473 0.0188049 0.00023244 0.000188636 5.19481e-05 3.94901e-05 1.61069e-05 0.000128179 3.64017e-05 4.83016e-05 4.66913e-05 5.0515e-05 1.54048e-05 0.000919237 3.44558e-05 0.0202055 3.90387e-05 4.85699e-05 9.01065e-05 0.000177496 0.0156809 4.78679e-05 8.58902e-05 0.00794621 0.000161486 4.98457e-05 3.21633e-05 3.8944e-05 6.51493e-05 3.6217e-05 0.000138517 4.43312e-05 2.9126e-05 4.74294e-05 6.44833e-05 6.44086e-05 4.34119e-05 3.62901e-05 5.96177e-05 0.0214895 4.85849e-05 4.11626e-05 0.000110711 4.07152e-05 5.61539e-05 4.97673e-05 2.86493e-05 3.72361e-05 2.57093e-05 0.000117013 2.34252e-05 0.000110083 2.46457e-05 0.0001069 3.33908e-05 5.69156e-05 6.98678e-05 0.000191786 4.15011e-05 3.25885e-05 0.000331709 5.10568e-05 0.000116015 0.000187611 4.97121e-05 3.81351e-05 2.66119e-05 3.34158e-05 3.34542e-05 3.73105e-05 9.17047e-05 9.27e-05 0.000126309 0.000175391 5.35903e-05 2.84081e-05 4.15164e-05 0.000106805 0.000415482 2.66708e-05 0.000142347 5.69458e-05 4.23253e-05 3.97825e-05 0.000100184 3.56946e-05 5.21015e-05 4.33483e-05 0.000215336 0.000153886 0.000118942 0.000477885 4.47106e-05 5.61643e-05 4.43774e-05 2.96176e-05 5.66625e-05 3.94223e-05 6.09692e-05 6.60376e-05 6.26777e-05 5.64317e-05 4.02703e-05 2.5985e-05 5.62518e-05 3.59167e-05 3.36191e-05 3.42681e-05 8.88016e-05 5.35697e-05 4.2241e-05 0.000111718 6.76412e-05 7.54587e-05 4.4134e-05 5.63392e-05 0.000122241 4.63256e-05 3.55302e-05 0.000193616 0.0126291 7.3882e-05 0.000106621 4.72771e-05 6.09498e-05 0.0179993 3.03097e-05 6.0111e-05 0.000115066 3.4504e-05 1.7229e-05 4.54111e-05 1.42103e-05 3.19233e-05 5.08353e-05 5.18223e-05 0.000216602 0.000206723 4.2632e-05 0.000100075 3.02292e-05 0.000158655 3.87351e-05 3.15612e-05 2.68676e-05 3.15807e-05 4.13562e-05 6.43928e-05 9.57082e-05 0.000210186 2.86073e-05 4.20035e-05 0.000110341 2.39551e-05 0.000396253 3.94222e-05 0.000300023 0.0105778 2.76393e-05 0.000114241 2.87797e-05 3.7606e-05 4.4884e-05 6.90049e-05 6.42873e-05 4.0452e-05 4.74802e-05 4.86945e-05 0.000160617 4.60018e-05 7.83464e-05 0.000318851 5.91506e-05 0.000322567 0.000177824 2.50958e-05 0.000123408 5.73269e-05 0.000420457 3.07153e-05 3.36247e-05 3.84394e-05 4.52854e-05 4.43293e-05 6.38154e-05 0.000170444 8.08856e-05 0.00010943 0.000239951 0.000128138 6.80595e-05 5.26036e-05 9.91124e-05 2.89372e-05 1.79616e-05 0.000134058 0.000543797 0.000294179 3.8515e-05 4.90887e-05 4.19741e-05 0.000102913 4.202e-05 3.70947e-05 6.98845e-05 3.70687e-05 5.07409e-05 0.0187517 5.51243e-05 4.34304e-05 2.67572e-05 3.8067e-05 0.000222519 8.2341e-05 0.0218218 7.78717e-05 5.63955e-05 6.91546e-05 0.0121586 3.90018e-05 0.000192198 5.23726e-05 6.30104e-05 4.74611e-05 7.67378e-05 5.02651e-05 3.72899e-05 4.56177e-05 6.46936e-05 6.5251e-05 3.76106e-05 0.000225299 2.8033e-05 4.49435e-05 4.80451e-05 5.40014e-05 3.65815e-05 5.82032e-05 6.73628e-05 8.9545e-05 8.06914e-05 9.0024e-05 4.89023e-05 3.02458e-05 3.12965e-05 0.0142512 0.000115526 3.53744e-05 0.000196947 8.66848e-05 3.77062e-05 5.23507e-05 0.000187358 0.000186455 0.000101742 2.73549e-05 1.44803e-05 7.69079e-05 0.000314685 2.03512e-05 2.12622e-05 5.5733e-05 0.000534105 4.91323e-05 4.8334e-05 3.00771e-05 3.85992e-05 4.28532e-05 3.87755e-05 5.91492e-05 8.49874e-05 0.000365551 4.88574e-05 0.000106945 0.000166499 7.63265e-05 0.000151522 2.60478e-05 7.37436e-05 6.19955e-05 0.000102903 0.000722867 3.5049e-05 9.40521e-05 0.000355173 3.35897e-05 3.04709e-05 3.35623e-05 3.54849e-05 0.0228542 4.53077e-05 6.51307e-05 3.57011e-05 2.59073e-05 3.68109e-05 4.01643e-05 0.0170884 1.63969e-05 0.000544097 0.000171096 7.74417e-05 5.87659e-05 6.35049e-05 2.79468e-05 3.11019e-05 0.00900732 0.000335381 9.8103e-05 7.37725e-05 0.0369098 9.30508e-05 4.21972e-05 0.0238305 3.37859e-05 3.80911e-05 3.61667e-05 0.0196018 4.01021e-05 4.01652e-05 0.000102733 6.34473e-05 7.23153e-05 6.1704e-05 0.000168086 0.000225191 6.26669e-05 9.67926e-05 6.22812e-05 0.000115422 0.000274744 6.11693e-05 9.87272e-05 0.00652833 2.69476e-05 3.86954e-05 4.10825e-05 7.66192e-05 3.41849e-05 3.4523e-05 0.000122876 8.13799e-05 6.45072e-05 0.000182688 6.43683e-05 7.53975e-05 5.18639e-05 5.52968e-05 0.000185253 4.96478e-05 6.28836e-05 2.78001e-05 0.000164745 1.82208e-05 7.47722e-05 3.09353e-05 0.000492626 0.000468286 7.78541e-05 4.89013e-05 0.000366329 0.000305902 7.26457e-05 3.67877e-05 7.36189e-05 9.99437e-05 6.48575e-05 0.0143021 0.000101589 0.000170959 0.00017343 2.74444e-05 3.65485e-05 0.000207929 5.7549e-05 0.0257995 7.0351e-05 6.40497e-05 0.000105392 4.2774e-05 5.47044e-05 0.000429377 5.74698e-05 0.000115517 4.032e-05 4.57949e-05 7.09128e-05 3.6749e-05 5.20527e-05 0.000205592 3.66366e-05 0.000124381 5.82492e-05 0.000227256 0.000189107 5.67843e-05 7.78541e-05 0.000126517 7.47791e-05 5.4959e-05 2.99432e-05 0.00082504 3.77358e-05 5.86924e-05 3.61004e-05 4.45e-05 5.00551e-05 0.000104978 3.23449e-05 5.87292e-05 5.48128e-05 0.0106618 0.000195354 6.4449e-05 0.000186266 0.00726799 3.23338e-05 0.000184172 5.71492e-05 4.16215e-05 0.0117513 5.87498e-05 4.59958e-05 
4.86817e-05 2.8077e-05 3.56755e-05 6.17721e-05 8.44885e-05 6.45112e-05 4.57192e-05 8.62896e-05 0.0171358 6.92609e-05 2.03863e-05 5.87969e-05 4.50285e-05 3.80286e-05 4.80329e-05 5.69384e-05 8.35036e-05 2.19112e-05 2.43409e-05 4.873e-05 6.5015e-05 6.63685e-05 1.81091e-05 7.059e-05 2.51996e-05 1.82574e-05 2.36752e-05 3.86736e-05 6.93979e-05 3.2851e-05 5.50208e-05 0.00865037 3.75009e-05 8.74732e-05 5.967e-05 0.00813817 5.36403e-05 6.3792e-05 7.70278e-05 3.74273e-05 3.1802e-05 0.00634499 0.0106914 1.66635e-05 4.96281e-05 0.0107554 0.0181196 1.74438e-05 2.66157e-05 5.71106e-05 1.69906e-05 6.13643e-05 2.04034e-05 5.83567e-05 3.89877e-05 0.00317072 5.02536e-05 5.8787e-05 6.22453e-05 0.0172576 1.04151e-05 2.47236e-05 4.48029e-05 2.9036e-05 6.724e-05 3.18777e-05 6.15377e-05 5.83534e-05 0.000101959 1.94893e-05 2.62631e-05 5.95924e-06 4.35163e-05 0.00014682 0.0113743 6.55209e-05 8.01733e-05 8.58392e-05 5.54978e-05 4.67238e-05 1.82041e-05 9.64207e-05 3.13439e-05 1.96185e-05 0.000116796 0.021132 2.10089e-05 2.6775e-05 4.80184e-05 2.58744e-05 3.07065e-05 4.90081e-05 2.15754e-05 2.15526e-05 5.83528e-05 1.89398e-05 2.66666e-05 4.20841e-05 1.58546e-05 4.0104e-05 2.55292e-05 1.98438e-05 2.76608e-05 0.000173843 4.3134e-05 3.56105e-05 3.39425e-05 1.40897e-05 0.0191417 6.08302e-05 4.13339e-05 0.015705 0.0105485 5.09013e-05 2.1676e-05 5.08301e-05 9.76409e-05 7.2121e-05 1.5693e-05 0.0106755 3.62109e-05 9.96449e-05 3.58985e-05 6.2359e-05 5.82894e-05 3.40863e-05 9.39523e-06 0.000113968 2.12457e-05 6.93676e-05 5.35888e-05 4.26821e-05 4.47339e-05 0.0139483 3.98068e-05 3.5722e-05 0.0211139 3.13368e-05 0.0103458 2.74904e-05 3.74278e-05 6.71103e-05 4.06922e-05 1.28968e-05 6.83681e-05 4.52132e-05 2.34979e-05 3.98457e-05 0.000114117 0.0149593 6.9797e-05 4.1582e-05 6.32197e-05 7.85511e-05 2.49782e-05 6.28292e-05 9.2643e-05 1.3964e-05 3.41718e-05 5.92571e-05 7.00283e-05 8.11559e-05 5.21866e-05 6.65479e-05 2.97399e-05 5.76003e-05 8.2625e-05 4.69471e-05 5.59202e-05 3.0521e-05 3.48299e-05 5.91804e-05 7.11471e-05 8.56485e-05 0.0112552 1.87358e-05 5.9934e-05 9.77324e-05 4.22412e-05 3.92111e-05 6.98832e-05 0.0167224 8.42418e-05 8.29546e-05 8.2773e-05 0.000120043 1.40742e-05 3.5357e-05 2.62785e-05 5.35415e-05 1.56633e-05 5.07745e-05 5.59494e-05 1.26993e-05 5.76357e-05 5.31926e-05 3.18934e-05 4.55372e-05 3.17591e-05 5.74693e-05 3.64877e-05 1.74895e-05 3.58975e-05 9.4965e-05 4.63359e-05 1.12529e-05 2.79048e-05 7.47991e-05 2.74408e-05 3.03885e-05 6.72326e-05 0.0132817 4.80326e-05 1.43887e-05 1.93059e-05 2.05653e-05 0.000103642 4.9864e-05 4.23285e-05 4.93909e-05 0.0180347 4.26946e-05 0.0136598 0.00707373 3.15625e-05 5.13452e-05 7.64889e-05 1.67564e-05 3.83389e-05 0.00505 7.7453e-05 3.60918e-05 6.41458e-05 3.21387e-05 4.27016e-05 3.24389e-05 3.31732e-05 2.81219e-05 2.39732e-05 2.91865e-05 4.04436e-05 0.000124157 5.64961e-05 3.39012e-05 9.32185e-05 2.41887e-05 1.95023e-05 1.43843e-05 6.63045e-05 2.10027e-05 6.95357e-05 2.27488e-05 2.93421e-05 5.53475e-05 2.80439e-05 4.73899e-05 8.16486e-05 1.57959e-05 0.0190391 9.20991e-05 3.05343e-05 2.97982e-05 0.0144858 0.000138951 6.71491e-05 6.6725e-05 4.26093e-05 3.32242e-05 1.77493e-05 3.62314e-05 3.73411e-05 1.90045e-05 0.000160224 3.7637e-05 0.0171981 0.000107148 1.79555e-05 4.66178e-05 0.0115892 2.51954e-05 1.5326e-05 5.35954e-05 2.48767e-05 0.00010136 5.45373e-05 4.24634e-05 5.14573e-05 6.95111e-05 7.57249e-05 3.31556e-05 4.43577e-05 2.97836e-05 6.86404e-05 3.07432e-05 0.0125709 1.11827e-05 5.64419e-05 2.71843e-05 1.37566e-05 4.44398e-05 7.62274e-05 6.64428e-05 2.14596e-05 0.000161803 6.04934e-05 2.70293e-05 6.00322e-05 5.14205e-05 7.88763e-05 4.63667e-05 4.3701e-05 2.10983e-05 2.55371e-05 6.62095e-05 9.34323e-05 3.21589e-05 7.16525e-05 0.0116078 5.87212e-05 8.30701e-05 4.43066e-05 1.53053e-05 6.78804e-05 0.0148636 6.00953e-05 3.74362e-05 4.91576e-05 5.07325e-05 5.28803e-05 3.84618e-05 1.60317e-05 6.65104e-05 0.000133423 3.88331e-05 0.0129219 2.33231e-05 3.02037e-05 2.65969e-05 4.26423e-05 1.7804e-05 5.24784e-05 4.85564e-05 2.60299e-05 3.48417e-05 0.000122486 9.38719e-05 2.64138e-05 5.82874e-05 3.25074e-05 2.56733e-05 1.9136e-05 5.37016e-05 6.26447e-05 8.28249e-05 3.70923e-05 8.62958e-05 2.59941e-05 1.15963e-05 6.31586e-05 4.31854e-05 3.13182e-05 3.19033e-05 3.42096e-05 2.74441e-05 2.71863e-05 6.18026e-05 0.00655825 1.31186e-05 0.0107826 3.48637e-05 1.98702e-05 5.95902e-05 3.0984e-05 1.53583e-05 8.10467e-05 3.22401e-05 0.0130731 8.1594e-05 1.86489e-05 5.49538e-05 1.52219e-05 8.46875e-05 0.019399 6.09323e-05 9.13347e-05 0.000103518 2.18879e-05 3.96077e-05 2.02289e-05 1.41533e-05 4.25525e-05 6.52466e-05 5.73993e-05 8.39947e-05 9.63091e-05 2.78715e-05 4.92483e-05 0.000138386 9.01828e-05 2.60134e-05 4.30817e-05 7.36108e-05 3.55925e-05 6.24339e-05 1.42809e-05 2.01385e-05 2.56512e-05 2.2725e-05 2.05063e-05 1.7828e-05 5.36785e-05 0.0139489 8.54185e-05 3.29388e-05 2.07008e-05 0.0145624 2.38847e-05 8.31434e-05 2.13037e-05 7.38362e-05 4.53205e-05 2.50633e-05 5.96101e-05 7.58725e-05 1.94792e-05 1.41632e-05 7.14326e-05 9.49122e-05 3.61212e-05 1.63188e-05 0.000127058 5.77126e-05 2.23381e-05 8.61447e-05 7.1883e-05 4.29745e-05 0.000154903 3.15732e-05 1.33415e-05 0.00954762 0.0124094 7.9318e-05 8.45328e-05 4.53011e-05 7.63128e-05 4.69072e-05 3.84495e-05 1.10532e-05 4.48594e-05 1.35483e-05 0.0105441 2.28742e-05 2.19988e-05 2.3364e-05 4.91759e-05 1.28068e-05 7.21582e-05 2.37203e-05 5.5065e-05 5.85592e-05 4.03654e-05 6.05627e-05 4.77419e-05 3.39434e-05 3.27592e-05 0.000131523 8.34802e-05 2.16496e-05 2.9667e-05 2.70131e-05 2.55825e-05 1.81461e-05 1.64987e-05 4.91611e-05 4.34827e-05 8.06485e-06 5.21761e-05 2.44195e-05 3.37753e-05 4.35793e-05 4.19046e-05 3.62765e-05 5.53564e-05 7.57195e-05 7.52797e-05 3.82122e-05 3.77364e-05 3.22208e-05 4.72141e-05 1.60075e-05 4.11041e-05 6.37362e-05 9.64299e-05 0.000100842 2.95934e-05 9.38515e-05 3.33798e-05 6.91098e-05 0.0155558 7.5583e-05 4.01967e-05 2.9294e-05 7.588e-05 7.78935e-05 6.29072e-05 9.52151e-05 7.07996e-05 0.0167598 7.93564e-05 2.70619e-05 4.51053e-05 2.4656e-05 1.64088e-05 0.000103419 1.61162e-05 5.4698e-05 1.94443e-05 4.27313e-05 2.10083e-05 6.50663e-05 2.48387e-05 3.50113e-05 2.03355e-05 2.99464e-05 3.703e-05 8.45783e-05 5.53004e-05 3.38018e-05 3.03678e-05 1.9092e-05 4.19993e-05 7.25961e-05 3.53781e-05 8.97819e-05 0.0125162 4.56059e-05 4.95506e-05 0.000165858 3.23494e-05 5.06432e-05 3.5125e-05 3.27998e-05 6.77553e-05 2.34183e-05 1.22857e-05 7.1178e-05 7.07695e-05 5.3422e-05 2.83763e-05 3.14763e-05 4.3987e-05 4.03828e-05 3.26162e-05 8.27628e-05 2.60878e-05 2.38015e-05 7.73135e-05 2.34342e-05 6.1664e-05 3.6261e-05 5.48093e-05 4.8993e-05 5.14124e-05 2.39898e-05 2.36795e-05 3.76809e-05 1.16224e-05 2.07851e-05 3.06579e-05 3.65871e-05 4.57521e-05 3.18318e-05 4.88272e-05 4.06044e-05 2.38727e-05 4.69858e-05 3.14437e-05 2.63328e-05 9.21787e-06 9.4591e-05 1.67756e-05 3.21629e-05 4.38822e-05 6.48529e-05 3.04218e-05 3.0775e-05 4.28918e-05 2.14176e-05 1.52043e-05 2.10537e-05 2.52253e-05 9.44329e-05 2.81244e-05 0.000104059 9.0528e-05 0.00612344 0.000101924 2.00712e-05 9.90394e-05 5.83143e-05 1.62305e-05 6.59483e-05 1.76366e-05 5.57288e-05 4.16659e-05 5.11005e-05 4.90513e-05 8.00326e-06 4.81552e-05 6.28971e-05 7.28786e-05 9.31129e-05 2.75103e-05 9.63859e-05 2.48375e-05 1.71607e-05 9.64993e-05 7.93853e-05 4.63289e-05 8.88825e-05 3.00994e-05 3.41097e-05 4.57294e-05 5.65236e-05 3.45295e-05 4.66214e-05 3.51735e-05 4.43953e-05 1.19088e-05 5.58694e-05 6.42702e-05 1.53377e-05 0.000161087 2.03185e-05 4.44801e-05 1.46695e-05 3.46468e-05 2.58855e-05 3.80257e-05 5.07222e-05 3.72623e-05 2.78967e-05 2.67516e-05 8.83468e-05 3.49064e-05 9.44589e-06 1.4463e-05 1.5162e-05 0.00903505 2.33247e-05 4.99599e-05 1.69745e-05 9.96863e-05 1.71935e-05 0.00447786 5.62065e-05 2.52017e-05 2.52808e-05 3.54053e-05 5.02965e-05 2.76657e-05 4.24046e-05 1.62416e-05 2.26383e-05 0.000129622 5.00341e-05 2.206e-05 6.0875e-05 5.49579e-05 1.75194e-05 4.13488e-05 0.00847031 0.0107678 2.61519e-05 2.58668e-05 1.93915e-05 9.35739e-05 0.000110143 0.00898514 6.12519e-05 3.20361e-05 4.87286e-05 1.79674e-05 3.55929e-05 4.88732e-05 5.13956e-05 3.67734e-05 8.17576e-05 2.08251e-05 0.0157175 9.33764e-05 5.97152e-05 5.62479e-05 6.18693e-05 9.1959e-05 5.28149e-05 2.95294e-05 1.51832e-05 3.90442e-05 5.13882e-05 2.04738e-05 3.8439e-05 1.76983e-05 3.23096e-05 5.29935e-05 2.48711e-05 1.38617e-05 3.78065e-05 3.52631e-05 1.12664e-05 2.15285e-05 1.43825e-05 2.3185e-05 2.05426e-05 3.50491e-05 5.38599e-05 2.53192e-05 4.78624e-05 3.81633e-05 3.86658e-05 1.25316e-05 4.81744e-05 5.05102e-05 5.03038e-05 1.82603e-05 2.9777e-05 4.75021e-05 2.02202e-05 9.70456e-05 3.98707e-05 2.85813e-05 3.21071e-05 3.44887e-05 1.93058e-05 2.88511e-05 8.63852e-05 6.88634e-05 3.73814e-05 1.91423e-05 4.57346e-05 7.41109e-05 3.64958e-05 2.67952e-05 8.78667e-05 1.75683e-05 6.16214e-05 1.97054e-05 7.0075e-05 2.58071e-05 3.25969e-05 6.62712e-05 3.17378e-05 6.5008e-05 8.7679e-05 3.14583e-05 6.62315e-05 2.91709e-05 9.28888e-05 3.11996e-05 1.55685e-05 2.88045e-05 2.7761e-05 0.000145695 2.83522e-05 0.0101548 7.03178e-05 5.57366e-05 1.35878e-05 7.76317e-05 5.76526e-05 4.85259e-05 5.73602e-05 3.33608e-05 0.0224171 4.00787e-05 3.16645e-05 6.67787e-05 7.34924e-05 3.62627e-05 2.98903e-05 7.74783e-05 3.94143e-05 0.0154085 4.32833e-05 2.61279e-05 8.08417e-05 5.755e-05 0.00427976 4.33224e-05 2.24793e-05 2.64652e-05 1.28094e-05 5.87423e-05 6.05349e-05 4.40997e-05 0.00846936 6.18064e-05 0.000190046 3.16508e-05 2.98153e-05 1.65474e-05 0.00684371 4.90206e-06 8.38584e-05 3.44297e-05 6.50239e-05 3.74551e-05 3.70006e-05 3.21479e-05 4.14339e-05 1.11418e-05 3.55837e-05 0.00728063 2.7832e-05 6.67824e-05 0.00012328 1.91652e-05 4.94044e-05 2.92021e-05 8.94844e-05 3.30479e-05 2.57733e-05 2.28936e-05 7.26084e-05 2.82648e-05 9.80711e-05 5.59594e-05 4.69967e-05 2.57244e-05 2.00909e-05 3.08816e-05 2.91537e-05 4.56569e-05 5.78307e-05 2.51517e-05 4.86908e-05 4.9296e-05 0.00926882 1.90506e-05 2.7472e-05 7.73251e-05 8.57947e-05 1.87951e-05 2.49609e-05 5.04816e-05 1.40912e-05 1.88841e-05 4.0087e-05 7.8898e-05 4.75445e-05 6.72295e-05 2.28327e-05 5.44316e-05 0.00951264 1.32786e-05 2.09024e-05 0.0157788 5.87703e-05 4.16326e-05 8.59098e-05 4.38907e-05 0.0111511 2.60081e-05 2.28175e-05 3.03679e-05 4.62793e-05 5.58481e-05 0.000127185 7.65778e-05 3.76347e-05 4.46891e-05 2.92695e-05 1.4595e-05 1.57021e-05 6.52051e-05 3.33677e-05 6.70201e-05 2.51456e-05 2.98617e-05 8.54255e-05 6.24988e-05 5.32323e-05 1.95489e-05 4.675e-05 5.96289e-05 5.21983e-05 0.0195869 0.000160269 0.0173737 5.15164e-05 5.2903e-05 8.83099e-05 4.86509e-05 5.45227e-05 5.94905e-05 0.000104395 1.76823e-05 0.0144603 1.66057e-05 0.0168631 4.37716e-05 2.75698e-05 2.89063e-05 4.18578e-05 3.19987e-05 2.94914e-05 2.54661e-05 2.40978e-05 0.0123249 2.43522e-05 6.11665e-05 5.40525e-05 3.02092e-05 0.0157462 3.41785e-05 2.01982e-05 4.75554e-05 5.60045e-05 3.80214e-05 2.49907e-05 1.68305e-05 5.49236e-05 9.82416e-05 7.52317e-05 5.45282e-05 3.10738e-05 8.22065e-05 0.00649714 1.31366e-05 5.21238e-05 3.09671e-05 0.00938689 6.24816e-05 5.64702e-05 7.3484e-05 1.31767e-05 4.98741e-05 2.85957e-05 5.90881e-05 5.28938e-05 3.10307e-05 3.72579e-05 1.33112e-05 9.53703e-05 4.02833e-05 3.69733e-05 2.719e-05 2.58896e-05 6.04237e-05 2.54162e-05 2.54829e-05 5.32511e-05 0.000131128 4.29286e-05 1.84408e-05 0.00888081 5.31673e-05 6.43101e-05 6.59777e-05 7.29851e-05 1.62191e-05 1.86549e-05 0.00780567 1.86696e-05 4.19756e-05 4.78852e-05 2.58929e-05 5.73359e-05 3.49703e-05 0.0115479 3.07953e-05 1.96091e-05 3.72634e-05 1.67192e-05 1.90399e-05 0.000110421 2.40647e-05 4.23572e-05 7.33245e-05 3.88598e-05 7.67e-05 5.04127e-05 9.23478e-05 4.4024e-05 0.00989653 4.09689e-05 1.91296e-05 6.63953e-05 8.26635e-05 8.24464e-05 0.0175643 2.49522e-05 0.000114493 8.14156e-05 2.83862e-05 2.44266e-05 3.03333e-05 7.40986e-05 7.30802e-05 0.000112758 
2.60758e-05 7.31879e-05 4.77885e-05 2.21329e-05 8.1219e-05 3.03781e-05 0.00036123 4.53378e-05 3.06914e-05 2.31516e-05 0.015251 3.18859e-05 4.06676e-05 2.44598e-05 6.27365e-05 0.000115612 9.91128e-05 3.67558e-05 3.15606e-05 8.77218e-05 5.45487e-05 4.28661e-05 1.9023e-05 3.55655e-05 0.0117382 2.81534e-05 0.0143378 3.40374e-05 2.04044e-05 5.03139e-05 3.38966e-05 2.68702e-05 5.15407e-05 3.03824e-05 3.49255e-05 3.06371e-05 3.83256e-05 8.1743e-05 3.91565e-05 0.0093035 2.05671e-05 1.89086e-05 2.52706e-05 0.0131489 0.000399189 1.31191e-05 1.97513e-05 0.0109766 5.03791e-05 3.95374e-05 0.012825 3.31637e-05 0.00516906 4.47449e-05 3.23074e-05 1.56436e-05 3.63961e-05 3.00828e-05 0.000116633 2.50364e-05 3.95714e-05 2.15462e-05 4.20041e-05 2.62731e-05 5.31664e-05 1.64343e-05 7.99961e-05 2.70881e-05 5.39767e-05 0.0128326 3.62291e-05 1.28875e-05 1.99513e-05 4.24479e-05 2.42699e-05 4.55392e-05 5.48379e-05 5.35731e-05 3.15589e-05 8.49013e-05 0.0121747 4.77019e-05 4.21759e-05 4.36662e-05 3.77996e-05 5.00882e-05 0.0167855 1.9958e-05 0.000115635 9.03039e-05 5.64096e-05 4.54783e-05 0.0117834 0.000284328 2.53104e-05 2.20983e-05 0.0141354 2.3204e-05 3.33918e-06 3.93905e-05 2.67646e-05 0.00901459 4.4394e-05 8.10334e-05 7.42408e-05 7.48427e-05 5.70031e-05 2.6362e-05 3.66451e-05 3.05712e-05 2.94444e-05 4.72156e-05 2.56168e-05 5.35886e-05 2.38089e-05 4.19413e-05 4.50725e-05 4.96129e-05 0.00597481 2.78253e-05 5.41332e-05 0.000292825 0.000208986 4.93788e-05 2.53642e-05 4.8411e-05 1.63215e-05 3.55181e-05 4.60969e-05 6.78408e-05 3.41332e-05 4.34333e-05 4.33604e-05 2.80683e-05 3.97685e-05 4.00037e-05 2.96498e-05 0.00012312 2.20897e-05 3.83037e-05 4.2785e-05 5.86983e-05 3.25296e-05 7.75835e-06 9.1041e-05 2.42341e-05 2.34172e-05 9.37998e-05 6.491e-05 1.99979e-05 4.14348e-05 4.04851e-05 7.27773e-05 7.67707e-05 0.00981081 2.0341e-05 5.8649e-05 0.0119877 4.75901e-05 0.00015459 3.98298e-05 4.86676e-05 5.43581e-05 9.95894e-05 7.91346e-05 0.000197684 4.4703e-05 0.00014064 2.26802e-05 2.63001e-05 4.41627e-05 7.15591e-05 7.66416e-05 2.92715e-05 4.30235e-05 5.39548e-05 0.000111882 0.000147253 7.32369e-05 1.84424e-05 4.60541e-05 2.55837e-05 4.84871e-05 0.000205235 7.32533e-05 3.81434e-05 0.0158 3.93836e-05 0.000250066 3.71028e-05 0.011947 5.32857e-05 5.54692e-05 4.57112e-05 0.00012702 1.73672e-05 2.23398e-05 0.00033605 4.76149e-05 4.16246e-05 3.71196e-05 3.88879e-05 5.80462e-05 8.1359e-05 4.30554e-05 2.30011e-05 3.90002e-05 2.45228e-05 2.11022e-05 5.89908e-05 4.65377e-05 2.21174e-05 5.69198e-05 1.33124e-05 0.000104202 2.99765e-05 9.93599e-05 3.33382e-05 2.23551e-05 5.2613e-05 4.50165e-05 9.89576e-05 1.93047e-05 1.80257e-05 0.000177232 4.44102e-05 5.46211e-05 0.0132921 2.64517e-05 1.81484e-05 5.04413e-05 2.77033e-05 3.31083e-05 2.84294e-05 9.28106e-05 2.23334e-05 5.13466e-05 2.619e-05 3.2215e-05 2.98178e-05 5.43582e-05 0.000107448 5.01598e-05 2.28282e-05 8.77039e-05 2.72745e-05 2.388e-05 0.000203537 5.65049e-05 0.00042332 6.00113e-05 3.45269e-05 1.71744e-05 3.10935e-05 4.20802e-05 9.06589e-05 4.24519e-05 0.0001736 2.21679e-05 1.81256e-05 4.63515e-05 7.43349e-05 3.07193e-05 6.9026e-05 2.83325e-05 5.95886e-05 0.000159308 1.95258e-05 0.0189011 3.33698e-05 4.15216e-05 5.43395e-05 7.50542e-05 3.66304e-05 3.5594e-05 3.07649e-05 2.02776e-05 7.05666e-05 2.09825e-05 0.0126806 0.000340902 3.84373e-05 4.45549e-05 7.19869e-05 5.26159e-05 3.19313e-05 3.72529e-05 4.58049e-05 7.21917e-05 4.64023e-05 2.76957e-05 1.26545e-05 4.68833e-05 1.32557e-05 3.20504e-05 0.000249565 5.09883e-05 0.000232452 2.81665e-05 4.5992e-05 4.91099e-05 9.04925e-05 2.16605e-05 3.40794e-05 4.06592e-05 2.59523e-05 3.02373e-05 4.36262e-05 5.96337e-05 4.90486e-05 5.12702e-05 0.0142157 1.93444e-05 4.8744e-05 3.7999e-05 0.00035755 8.5725e-05 2.52568e-05 2.42544e-05 2.68623e-05 0.000386524 0.000167136 0.00037135 4.24876e-05 5.43256e-05 3.74838e-05 5.77709e-05 9.49082e-06 8.42262e-05 0.0262651 6.96132e-06 6.30679e-05 4.67731e-05 0.000214778 1.71094e-05 3.92492e-05 0.0178935 0.017447 3.69579e-05 1.54417e-05 5.85777e-05 4.04147e-05 2.43996e-05 4.74665e-05 4.90516e-05 4.32537e-05 2.04829e-05 8.16321e-05 0.000154928 3.10047e-05 8.24383e-06 3.74685e-05 9.48841e-05 4.41112e-05 4.47483e-05 3.92e-05 3.52821e-05 1.4966e-05 0.000139469 2.41859e-05 0.000125954 0.000263744 0.000332514 0.0112921 3.93728e-05 4.71159e-05 1.65932e-05 7.52859e-06 8.62279e-06 2.22197e-05 6.84644e-05 4.09078e-05 2.26951e-05 0.0102038 3.92532e-05 4.81792e-05 2.24517e-05 4.66982e-05 0.0140506 4.07515e-05 0.0102427 4.95883e-05 2.49195e-05 3.05449e-05 0.000195058 0.000196384 1.47174e-05 7.59868e-05 2.44671e-05 0.0146155 2.33919e-05 3.69656e-05 7.51715e-05 3.62472e-05 4.87012e-05 5.09615e-05 1.98329e-05 7.14836e-05 4.85881e-05 0.010772 4.96619e-05 2.8218e-05 3.13797e-05 4.31391e-05 8.5208e-05 2.37716e-05 2.61067e-05 1.79126e-05 0.0152298 5.91798e-05 5.12478e-05 1.95224e-05 3.16963e-05 2.15298e-05 0.000694139 3.86099e-05 3.66403e-05 3.223e-05 4.45656e-05 6.36789e-05 5.42403e-05 1.61176e-05 0.000129825 3.10845e-05 0.000583392 0.0099392 0.000143144 5.37525e-05 3.87486e-05 0.000278248 5.69802e-05 8.68421e-05 8.76745e-06 7.26468e-05 3.73177e-05 6.89024e-05 6.07919e-05 1.04537e-05 3.41237e-05 1.56846e-05 3.38803e-05 8.66456e-05 3.32248e-05 3.23313e-05 3.08058e-05 6.8477e-05 3.27603e-05 0.00840316 1.00273e-05 2.13037e-05 1.34036e-05 2.73476e-05 0.0163491 0.000297612 3.71407e-05 2.44554e-05 7.31842e-05 0.000382029 2.98502e-05 5.24649e-05 3.70444e-05 4.16887e-05 6.12574e-05 0.000391308 4.84102e-05 0.000177153 0.000103068 2.49733e-05 1.88835e-05 1.44565e-05 3.15028e-05 2.30343e-05 2.67611e-05 0.000162269 5.61417e-05 0.011895 5.72125e-05 2.49268e-05 4.0571e-05 1.91835e-05 0.000280548 1.22528e-05 0.000207217 0.000100358 3.41213e-05 5.61386e-05 3.76714e-05 6.40716e-05 7.5711e-05 7.52364e-05 0.000675096 2.31628e-05 6.71717e-05 6.61212e-05 0.0204262 0.000135816 6.08888e-05 3.30625e-05 3.43191e-05 4.19375e-05 2.60919e-05 3.0975e-05 6.05333e-05 0.000137083 4.86317e-05 1.22714e-05 6.23728e-05 3.48454e-05 3.93664e-05 1.36183e-05 0.000634851 2.15047e-05 0.0144948 0.000128336 0.02087 6.47377e-05 0.0119429 1.98121e-05 0.0171812 3.36172e-05 0.000218371 2.14202e-05 2.06203e-05 5.25677e-05 1.70731e-05 7.38343e-05 7.89721e-05 3.65119e-05 3.39043e-05 4.30219e-05 2.23589e-05 2.66907e-05 5.0467e-05 5.46434e-05 2.10084e-05 7.15649e-05 4.56537e-05 0.000147877 1.90927e-05 4.14768e-05 7.60286e-05 9.92936e-05 5.79334e-05 1.44947e-05 2.41592e-05 5.70175e-05 3.1914e-05 2.22493e-05 5.36044e-05 0.000139903 6.89649e-05 3.43747e-05 1.92092e-05 0.000165692 3.67043e-05 2.10507e-05 9.60411e-05 8.07986e-05 4.60099e-05 0.000100798 3.02379e-05 0.000143165 4.62829e-05 1.90114e-05 1.28232e-05 1.35393e-05 2.06161e-05 6.54451e-05 2.57985e-05 0.000341089 2.17441e-05 6.8293e-05 4.16854e-05 0.00010015 6.6844e-05 6.95875e-05 1.35448e-05 1.4546e-05 1.39811e-05 0.000133325 2.42972e-05 3.42774e-05 3.36705e-05 3.99062e-05 5.15785e-05 2.8114e-05 3.67183e-05 2.14046e-05 0.00019188 0.000333948 1.66643e-05 6.64019e-05 0.000371518 0.000110193 5.2219e-05 2.61131e-05 3.8138e-05 3.2464e-05 5.8892e-05 3.08016e-05 2.53279e-05 6.54849e-05 2.33499e-05 2.2037e-05 3.01126e-05 1.87531e-05 1.41196e-05 0.000118726 6.94013e-05 4.47631e-05 5.42698e-05 6.54454e-05 0.0194543 7.35541e-05 0.010871 0.00949564 4.60475e-05 7.19998e-05 5.22705e-05 4.7618e-05 0.000125893 2.53441e-05 0.00034523 5.71011e-05 2.59742e-05 1.78875e-05 3.01033e-05 0.000155408 1.87617e-05 6.71651e-05 5.30467e-05 2.01832e-05 3.51588e-05 0.0151761 1.21415e-05 2.43224e-05 1.73167e-05 2.75964e-05 5.20644e-05 3.94084e-05 7.50695e-05 3.18838e-05 0.0133344 5.69034e-05 0.000204441 0.0109367 3.05485e-05 0.000677602 1.6874e-05 0.000276755 7.24673e-05 2.69229e-05 4.07517e-05 3.26639e-05 1.70981e-05 9.99794e-05 0.00011326 4.59544e-05 5.07917e-05 2.15701e-05 0.0083851 4.91609e-05 1.69124e-05 0.00816815 8.96636e-05 3.63918e-05 3.84393e-05 9.84213e-05 6.26098e-05 2.64319e-05 2.81631e-05 2.06876e-05 4.02475e-05 9.75963e-06 0.000111282 2.3834e-05 5.39131e-05 5.44727e-05 2.7303e-05 4.12335e-05 0.000109065 1.56617e-05 0.0156561 2.77355e-05 5.65824e-05 2.79971e-05 0.000111995 4.5453e-05 4.03899e-05 2.81879e-05 4.81554e-05 4.93834e-05 2.55676e-05 5.76803e-05 6.10806e-05 5.73601e-05 1.52442e-05 2.79465e-05 6.03296e-05 1.7229e-05 0.000129593 5.7283e-05 3.99214e-05 8.90932e-05 3.55581e-05 0.0166617 2.57526e-05 3.60799e-05 1.30526e-05 4.77867e-05 1.27968e-05 3.64048e-05 3.0879e-05 0.0109805 3.31757e-05 7.2099e-05 3.35724e-05 0.000141395 3.307e-05 5.86176e-05 0.00743092 1.284e-05 1.90864e-05 4.27531e-05 0.012011 2.1561e-05 0.000137565 2.84581e-05 4.08344e-05 2.00675e-05 0.000117609 3.44072e-05 9.42381e-05 0.0148717 5.12257e-05 0.00011936 2.01052e-05 0.000200056 0.0154248 0.00015537 4.01413e-05 5.35966e-05 0.000170217 3.79562e-05 3.31384e-05 2.81261e-05 2.82091e-05 4.93986e-05 0.000348945 8.74795e-05 3.61882e-05 2.79013e-05 0.000191619 5.84911e-05 6.71958e-05 5.23906e-05 4.76189e-05 3.80185e-05 0.000116124 0.0130459 1.28782e-05 3.54786e-05 5.49283e-05 2.19747e-05 2.00918e-05 0.000116882 0.000145493 1.85459e-05 4.37989e-05 3.80812e-05 6.09532e-05 3.32139e-05 2.31238e-05 4.33324e-05 0.00011959 3.1399e-05 4.13094e-05 5.27532e-05 4.74076e-05 4.50944e-05 2.97e-05 4.58003e-05 1.67517e-05 3.5958e-05 0.000316596 9.07011e-05 6.38871e-05 1.96553e-05 3.27615e-05 3.37607e-05 5.75427e-05 3.1422e-05 6.13913e-05 0.000460317 4.60626e-05 1.76603e-05 6.80569e-05 4.79839e-05 2.63729e-05 1.06896e-05 0.000549075 1.5214e-05 4.02851e-05 6.1583e-05 3.79065e-05 5.4324e-05 1.19383e-05 0.0165874 3.20581e-05 6.48311e-05 1.96519e-05 4.20469e-05 1.04466e-05 1.22428e-05 3.11709e-05 4.23036e-05 6.79157e-05 0.000123297 7.29981e-05 2.19403e-05 0.000129283 1.59883e-05 0.00970654 7.98847e-05 3.37365e-05 2.55347e-05 0.000128507 0.000416604 2.24977e-05 0.0199715 4.54594e-05 3.05025e-05 0.000137258 1.97185e-05 4.14927e-05 3.85808e-05 5.74709e-05 1.76012e-05 1.40823e-05 1.59926e-05 0.000108353 5.88431e-05 0.00022011 0.0142835 3.05526e-05 0.0107118 2.06103e-05 3.3497e-05 4.74778e-05 6.25851e-05 4.84985e-05 2.92255e-05 0.000101498 6.8004e-06 1.27829e-05 1.06934e-05 2.28341e-05 0.000105487 8.02476e-05 0.000162729 3.66465e-05 2.61381e-05 3.08644e-05 1.692e-05 2.60277e-05 4.17767e-05 1.57941e-05 0.00016097 5.36451e-05 0.01921 5.07842e-05 2.83803e-05 0.0106887 0.0136113 0.000116169 1.59555e-05 9.24265e-05 2.566e-05 3.6381e-05 3.39177e-05 7.45473e-05 1.98868e-05 2.36269e-05 5.19155e-05 7.51324e-05 1.43743e-05 2.55038e-05 0.000155488 3.34197e-05 1.7396e-05 9.08617e-05 2.93487e-05 5.29696e-05 5.59428e-05 0.000117254 6.75315e-05 0.0126633 3.06426e-05 1.74803e-05 2.85697e-05 0.000121628 3.49444e-05 2.55962e-05 3.63441e-05 6.70106e-05 3.47723e-05 1.37902e-05 4.33127e-05 3.07069e-05 7.96478e-05 4.08248e-05 5.45046e-05 2.68679e-05 2.28213e-05 2.52456e-05 1.28839e-05 4.26278e-05 0.000596178 2.92956e-05 3.88543e-05 2.04809e-05 3.90178e-05 4.29179e-05 3.08045e-05 6.29771e-05 2.11107e-05 3.74719e-05 1.64953e-05 0.00672828 5.77322e-05 3.05779e-05 3.0148e-05 4.90971e-05 0.000105235 0.000108172 2.69354e-05 1.95599e-05 4.75603e-05 7.29613e-05 0.000227238 0.0215752 2.63847e-05 2.60094e-05 7.33257e-05 9.48767e-05 0.000329052 2.94592e-05 3.12473e-05 2.60396e-05 2.95523e-05 4.55452e-05 2.78416e-05 0.000129988 0.000490272 1.87514e-05 4.02924e-05 6.92581e-05 5.85337e-05 8.99145e-05 3.07769e-05 2.36018e-05 3.09278e-05 1.73069e-05 2.97689e-05 2.94787e-05 3.04728e-05 1.78764e-05 2.6112e-05 2.25588e-05 1.37075e-05 3.56136e-05 5.92574e-05 3.78616e-05 8.58387e-05 1.92775e-05 4.97534e-05 0.0183509 6.67935e-05 0.000181212 4.60602e-05 4.32092e-05 3.14637e-05 5.5802e-05 3.37736e-05 2.71355e-05 4.76778e-05 1.43696e-05 3.39892e-05 5.93887e-05 0.000143168 2.58938e-05 2.49311e-05 0.000100527 5.18418e-05 2.27054e-05 0.00047583 3.06144e-05 7.82725e-05 5.85376e-05 6.1205e-05 
4.04262e-05 3.38772e-05 0.000290609 2.15403e-05 0.00012122 2.3655e-05 9.93614e-05 5.7281e-05 0.000113509 7.55111e-05 0.000609954 2.7449e-05 0.0165123 5.32824e-05 3.49327e-05 0.000126578 0.0165606 3.87982e-05 0.000149813 5.26448e-05 2.86532e-05 2.62657e-05 1.50973e-05 6.42819e-05 0.000630788 4.81618e-05 0.00109072 8.7402e-05 5.31021e-05 0.000108667 0.000448117 5.06646e-05 4.86118e-05 4.30158e-05 0.000357993 4.74916e-05 7.6993e-05 7.20601e-05 6.66361e-05 0.000924223 9.57022e-05 4.6112e-05 7.86134e-05 0.00075705 9.62067e-05 6.80753e-05 6.72558e-05 0.000897109 6.41612e-05 7.10409e-05 0.00133984 3.95254e-05 0.00065355 0.000407551 3.55027e-05 4.29476e-05 2.41676e-05 4.38223e-05 0.000188615 7.95464e-05 4.21547e-05 6.70918e-05 0.000142519 0.000162904 3.87161e-05 4.58656e-05 0.000136391 3.22806e-05 4.40288e-05 0.000760797 2.88654e-05 5.57301e-05 9.35713e-05 8.73722e-05 5.62926e-05 0.000165458 0.000194601 4.76933e-05 2.26129e-05 0.000201465 0.000540353 0.000168552 0.000192658 0.000106392 6.50567e-05 8.27836e-05 0.00112491 2.93535e-05 4.77862e-05 5.09861e-05 3.08853e-05 4.11853e-05 0.000624177 5.9049e-05 3.17721e-05 4.26214e-05 0.00111354 3.519e-05 2.67071e-05 3.65195e-05 2.81861e-05 0.00105619 2.89906e-05 0.000110848 2.99078e-05 4.5936e-05 0.000143897 1.96468e-05 7.67341e-05 4.76142e-05 4.3751e-05 7.57331e-05 4.0834e-05 0.0003953 2.43802e-05 2.75715e-05 8.92978e-05 3.74104e-05 0.00093051 5.78911e-05 0.0135615 0.000128233 5.82182e-05 0.000141679 0.000122004 3.94942e-05 3.19276e-05 4.82308e-05 3.41282e-05 0.000135607 5.49321e-05 0.000124492 3.59764e-05 8.80534e-05 5.40448e-05 3.7262e-05 7.69054e-05 4.87805e-05 6.31461e-05 7.54652e-05 9.13049e-05 2.454e-05 0.000146015 7.1566e-05 2.04426e-05 0.00010299 2.5691e-05 0.00629283 2.85416e-05 5.88039e-05 2.92152e-05 5.29934e-05 4.63031e-05 5.68489e-05 0.000680262 7.02571e-05 0.000125705 0.00108312 3.29693e-05 0.0229365 6.00615e-05 0.000167704 8.96329e-05 3.96737e-05 8.89633e-05 8.14078e-05 0.00016039 0.000219765 0.000100845 2.42909e-05 3.85114e-05 0.0125852 0.000188164 4.65479e-05 0.000115398 3.20022e-05 0.000188744 0.0343815 6.02126e-05 4.04716e-05 2.97573e-05 5.82479e-05 0.000362774 9.71874e-05 0.000148112 2.50184e-05 0.00102214 0.000102887 8.9631e-05 0.000106426 0.000928194 6.3762e-05 4.9064e-05 2.01533e-05 0.000192919 1.5005e-05 2.06518e-05 0.000102203 2.64187e-05 3.1285e-05 4.32215e-05 4.39529e-05 0.00463533 0.000219116 4.12273e-05 4.36454e-05 3.72451e-05 3.34378e-05 3.33282e-05 4.24433e-05 0.000106342 4.86354e-05 0.000170915 4.72542e-05 6.72643e-05 3.93482e-05 0.0217272 2.63253e-05 4.34413e-05 5.03446e-05 9.23492e-05 0.0155987 4.4662e-05 4.13947e-05 8.29956e-05 9.87551e-05 4.656e-05 0.000869698 5.68953e-05 5.02535e-05 0.00013753 8.85869e-05 0.00011656 2.32692e-05 2.98185e-05 8.40431e-05 6.02949e-05 0.000134811 3.46706e-05 0.000117125 0.000130976 0.00494117 2.48085e-05 4.98654e-05 0.000177189 4.02346e-05 2.45159e-05 5.17262e-05 3.17729e-05 5.25478e-05 6.06618e-05 2.63741e-05 2.55669e-05 0.000216076 0.0113757 0.000143988 5.74903e-05 7.14097e-05 8.97016e-05 7.1026e-05 5.08506e-05 3.22205e-05 7.10455e-05 0.0234188 0.000114142 4.04803e-05 5.3816e-05 5.4651e-05 0.00150571 8.71956e-05 0.000113709 2.93571e-05 0.000112654 2.49406e-05 0.000138265 5.05002e-05 5.51981e-05 4.22843e-05 3.04187e-05 0.00099161 7.95855e-05 2.63373e-05 3.53399e-05 6.51293e-05 0.000158971 4.23387e-05 0.000268823 0.000328686 0.000149765 9.65621e-05 0.000188946 4.8321e-05 4.093e-05 2.23253e-05 4.85134e-05 4.3762e-05 0.00013697 2.27855e-05 3.19008e-05 2.06084e-05 3.93088e-05 0.00018776 0.000140649 6.50662e-05 1.98717e-05 7.63931e-05 3.087e-05 7.68531e-05 0.000407845 0.000123202 7.75532e-05 0.00147729 7.2635e-05 0.000159876 4.87683e-05 9.67654e-05 0.000209077 6.23793e-05 4.24902e-05 0.000121808 8.35361e-05 5.9486e-05 0.00013253 9.24737e-05 0.000237558 3.77341e-05 4.35483e-05 0.000104472 5.77547e-05 0.000790756 6.87807e-05 0.000119694 5.19435e-05 5.16908e-05 6.15959e-05 5.09701e-05 0.00102891 0.00115884 2.15413e-05 0.000230802 5.48803e-05 0.0120368 3.86023e-05 3.14857e-05 7.94509e-05 7.98482e-05 0.000101424 0.0132348 5.40432e-05 1.97291e-05 2.17131e-05 2.7559e-05 0.0163852 4.87469e-05 0.000220955 0.000283443 4.73169e-05 2.44665e-05 0.0133149 0.000231736 2.49852e-05 0.000112447 8.32483e-05 0.00119223 0.000287189 3.97566e-05 2.81046e-05 2.37356e-05 4.75826e-05 4.2848e-05 3.89014e-05 3.81745e-05 5.0797e-05 0.000736946 9.19466e-05 0.000197145 7.03572e-05 5.33051e-05 0.000920218 0.000162748 0.000612834 8.10695e-05 8.58361e-05 3.81542e-05 9.78927e-05 0.0254789 1.96863e-05 0.0139623 2.30374e-05 0.00135828 0.000109818 3.21009e-05 4.79478e-05 4.58498e-05 4.30226e-05 5.21628e-05 6.37526e-05 4.93036e-05 0.000543169 0.000758745 5.34876e-05 3.4106e-05 3.55755e-05 2.38965e-05 4.50669e-05 2.43523e-05 2.14149e-05 3.2672e-05 0.000734299 4.19118e-05 3.82267e-05 5.99643e-05 0.0116291 5.08761e-05 7.20399e-05 6.19145e-05 5.28446e-05 4.78646e-05 3.38981e-05 3.51325e-05 5.04158e-05 3.38042e-05 0.000223366 5.08562e-05 0.000129458 0.000928309 5.59436e-05 0.000113829 0.000257395 8.49359e-05 7.34788e-05 0.00582893 3.05571e-05 0.0158256 0.000293947 3.32905e-05 6.87102e-05 4.28855e-05 3.18033e-05 5.31188e-05 8.03245e-05 0.00011034 4.17663e-05 2.57611e-05 0.000285291 0.000107921 2.70834e-05 0.000289006 2.31038e-05 3.34835e-05 2.56377e-05 3.89327e-05 0.0011001 6.75834e-05 3.89162e-05 3.3553e-05 0.0205539 4.62035e-05 0.000117736 0.00010065 3.90149e-05 3.4975e-05 2.38923e-05 4.09309e-05 0.000188354 0.0206121 0.0213387 4.28495e-05 7.30381e-05 3.3482e-05 4.16202e-05 1.97157e-05 0.000160216 7.55673e-05 4.79093e-05 0.000810063 7.74712e-05 2.38067e-05 3.37662e-05 9.40785e-05 8.34337e-05 6.49447e-05 7.30589e-05 0.000116651 0.000555839 2.80045e-05 0.000300123 6.30207e-05 5.92927e-05 1.75406e-05 0.000156263 4.07025e-05 0.000175333 6.06735e-05 0.00127936 0.0203243 5.70926e-05 4.45497e-05 5.66976e-05 6.7925e-05 4.45411e-05 4.77528e-05 3.49831e-05 0.000139879 3.92106e-05 1.55198e-05 4.01495e-05 9.06091e-05 6.7172e-05 5.13762e-05 0.000134352 4.84939e-05 0.000951671 0.0122838 0.000904811 4.95897e-05 0.000528661 5.40296e-05 0.000666805 7.17204e-05 4.19822e-05 0.000235599 2.25203e-05 0.00020137 5.9624e-05 0.000193931 0.00975316 0.000115771 3.92036e-05 3.42765e-05 5.65534e-05 7.46674e-05 8.61349e-05 4.13503e-05 5.29176e-05 7.87818e-05 0.000201979 0.0409317 9.69529e-05 0.000161337 7.61244e-05 0.000173749 0.000104474 4.82126e-05 3.28289e-05 0.000173318 2.13729e-05 0.000132638 3.93023e-05 4.55882e-05 0.000163634 6.0012e-05 5.43331e-05 6.46938e-05 3.92922e-05 1.70643e-05 0.000169197 3.33135e-05 0.000179414 5.02886e-05 2.04748e-05 7.36283e-05 0.000307221 3.41447e-05 7.83788e-05 3.94848e-05 1.39938e-05 3.64943e-05 2.11744e-05 7.20212e-05 6.93863e-05 3.86394e-05 0.00764702 3.17799e-05 0.00775604 0.0122774 7.04615e-05 3.19783e-05 2.75036e-05 0.0172669 3.51431e-05 2.69151e-05 3.21637e-05 6.10866e-05 0.000138631 2.94074e-05 0.000111393 2.93718e-05 6.84652e-05 6.92292e-05 5.81632e-05 0.000168575 3.69191e-05 0.0262649 3.96057e-05 2.92219e-05 3.60321e-05 4.12792e-05 0.0207893 0.000364302 5.20881e-05 0.0122365 3.02105e-05 3.5919e-05 9.00371e-05 7.18776e-05 2.66745e-05 5.91163e-05 0.000115593 0.000277025 2.01788e-05 0.000298913 0.00135842 0.000122245 0.000673951 0.000877457 6.49852e-05 0.0141102 1.53467e-05 5.04275e-05 4.60729e-05 3.05369e-05 0.00010627 4.04822e-05 3.76784e-05 4.264e-05 8.44465e-05 5.30331e-05 1.95455e-05 4.02232e-05 0.000166119 2.72017e-05 5.96544e-05 0.00102451 9.61627e-05 4.32789e-05 5.29403e-05 2.79135e-05 8.51451e-05 2.18484e-05 3.36314e-05 5.42173e-05 0.000964512 0.000165343 4.23108e-05 0.000695236 0.000174865 7.08604e-05 3.24544e-05 0.00010638 5.45691e-05 3.23923e-05 0.000379173 9.01065e-05 3.99761e-05 4.67956e-05 0.000172304 0.000141169 2.825e-05 4.0995e-05 0.000489438 2.5356e-05 3.52533e-05 0.00067138 4.66752e-05 8.37736e-05 3.43977e-05 6.37993e-05 6.41371e-05 6.56588e-05 0.000196205 5.12559e-05 6.7635e-05 3.7115e-05 6.13672e-05 4.88582e-05 7.64965e-05 4.63779e-05 4.86745e-05 5.43446e-05 2.8238e-05 1.33855e-05 0.001063 4.40401e-05 2.89124e-05 4.48198e-05 4.65599e-05 0.000450989 1.95667e-05 8.60085e-05 5.21463e-05 3.79053e-05 7.38981e-05 4.96989e-05 5.12939e-05 5.41864e-05 3.39696e-05 4.04521e-05 0.0115804 0.00011686 3.57962e-05 0.000384373 3.65053e-05 0.00420011 0.000139278 0.00084473 3.2208e-05 4.00003e-05 2.19612e-05 2.52045e-05 2.05114e-05 0.000199823 8.90948e-05 0.000997057 7.86741e-05 6.45191e-05 3.86565e-05 4.60737e-05 0.000111688 4.80288e-05 0.000357026 4.17406e-05 0.000263055 8.97331e-05 0.00082417 5.93894e-05 5.03954e-05 5.42593e-05 7.46405e-05 0.000106757 7.4011e-05 9.6798e-05 0.000110941 0.000831108 3.24458e-05 0.00626046 4.41661e-05 5.70642e-05 0.000953775 4.02648e-05 0.000142855 4.56251e-05 8.28851e-05 1.83841e-05 6.24447e-05 5.18504e-05 5.85386e-05 4.67962e-05 7.20815e-05 0.000118663 4.90039e-05 4.28206e-05 8.31064e-05 0.000194176 4.65159e-05 2.14643e-05 3.67187e-05 9.62013e-05 4.39779e-05 0.00129387 0.000206905 5.23818e-05 0.00011452 2.76886e-05 5.47855e-05 5.0064e-05 0.000125221 1.86262e-05 0.000284838 0.000166467 6.65838e-05 3.57736e-05 2.74199e-05 0.000110556 0.000106376 3.00395e-05 5.06553e-05 0.000185893 3.56001e-05 3.51254e-05 4.71743e-05 4.85044e-05 7.24596e-05 4.64131e-05 0.000111506 0.00705371 5.8191e-05 2.30178e-05 4.02375e-05 6.43597e-05 6.1776e-05 3.21446e-05 0.0149666 0.000112326 4.82682e-05 5.6199e-05 0.0136119 8.15301e-05 4.96378e-05 8.54013e-05 0.000125251 4.20998e-05 2.10426e-05 0.000169776 0.000128892 0.000159616 0.00010381 0.00099993 1.31146e-05 3.14955e-05 5.45228e-05 1.32715e-05 5.79258e-05 4.55829e-05 4.80694e-05 5.83737e-05 4.86827e-05 7.11505e-05 3.72141e-05 5.87805e-05 5.9505e-05 2.32878e-05 0.000473183 0.00834961 3.82215e-05 7.93664e-05 0.000118423 8.79721e-05 3.99967e-05 0.00102879 4.70629e-05 3.57693e-05 5.43776e-05 0.000112445 3.87728e-05 5.48099e-05 6.15681e-05 4.74834e-05 4.14038e-05 0.000205235 0.000318925 0.000275543 4.9902e-05 0.00126607 8.63976e-05 0.000661755 4.58498e-05 4.57793e-05 4.90076e-05 0.000114907 0.000451938 3.94488e-05 9.47591e-05 4.57628e-05 2.78315e-05 6.19206e-05 9.0023e-05 3.76001e-05 4.08331e-05 0.000215363 3.70309e-05 7.99767e-05 3.36836e-05 4.93405e-05 9.11796e-05 2.43171e-05 3.81538e-05 0.0137309 0.000267575 0.00101433 4.18264e-05 3.02361e-05 0.000879956 0.00080449 0.0196633 4.01664e-05 0.00026242 4.2812e-05 4.34602e-05 3.99595e-05 5.70818e-05 0.000221707 6.79932e-05 0.0136864 0.00021556 0.000115484 5.20298e-05 0.0166172 8.53131e-05 6.82502e-05 0.017474 4.6424e-05 0.000172481 2.91206e-05 0.0130597 4.19877e-05 0.000787622 0.000102822 2.14577e-05 6.68081e-05 3.85687e-05 3.39184e-05 4.17044e-05 3.82247e-05 4.76312e-05 7.39001e-05 1.883e-05 6.76229e-05 6.01859e-05 3.20713e-05 0.0138632 0.000265093 7.00094e-05 5.69081e-05 9.14273e-05 2.25436e-05 0.000116468 0.000122046 9.43872e-05 3.64721e-05 4.26591e-05 4.71616e-05 7.69983e-05 2.994e-05 2.27899e-05 2.02172e-05 3.61198e-05 5.55243e-05 0.000657397 4.51266e-05 0.000184965 3.96724e-05 0.000200591 0.000114998 0.000145978 3.02248e-05 3.10732e-05 0.000147268 6.45388e-05 9.90273e-05 0.000944454 4.04332e-05 2.44344e-05 0.000198016 0.0124499 8.52454e-05 2.22133e-05 3.23122e-05 3.38447e-05 3.55386e-05 6.01388e-05 5.16715e-05 0.0271506 9.66553e-05 5.33623e-05 9.17428e-05 0.000106048 0.000145986 0.000195382 6.0422e-05 2.57774e-05 5.15417e-05 2.93054e-05 4.44594e-05 3.35468e-05 0.000354309 5.06492e-05 4.85593e-05 2.13178e-05 4.67265e-05 4.24455e-05 2.93533e-05 3.34889e-05 5.65307e-05 1.80202e-05 4.01238e-05 0.00149678 0.000170023 0.000288903 0.000286256 0.00019564 4.38683e-05 7.38061e-05 3.74381e-05 7.43353e-05 0.000232026 6.31514e-05 3.74824e-05 0.0189443 6.16905e-05 0.000103519 4.33192e-05 0.0218431 6.66718e-05 3.81177e-05 6.28242e-05 0.000254826 0.0162997 3.70443e-05 6.63287e-05 
0.00010168 6.27996e-05 6.74701e-05 6.57743e-05 5.46458e-05 6.10752e-05 0.0100885 7.02193e-05 6.25454e-05 0.000109263 5.5123e-05 7.04796e-05 0.00284749 2.95726e-05 7.39906e-05 5.26329e-05 0.00318333 0.00386334 2.81813e-05 4.95533e-05 3.85989e-05 7.43342e-05 3.63683e-05 2.21224e-05 6.0771e-05 0.00292887 4.52497e-05 8.77697e-05 1.86248e-05 7.02923e-05 3.83639e-05 3.49252e-05 8.74797e-05 2.01098e-05 3.97683e-05 5.63171e-05 2.85426e-05 2.96455e-05 9.33536e-05 6.62596e-05 6.45651e-05 3.14534e-05 4.02272e-05 0.000122384 0.00846972 5.58917e-05 8.41617e-05 7.93148e-05 0.0058618 1.90394e-05 9.31258e-05 9.71573e-05 6.02796e-05 6.66471e-05 4.84584e-05 2.42068e-05 6.14347e-05 2.1679e-05 7.48207e-05 5.98e-05 3.60783e-05 6.42642e-05 4.90485e-05 2.76533e-05 5.59937e-05 5.71817e-05 5.55147e-05 8.84339e-05 8.89096e-05 7.29464e-05 4.75225e-05 5.42915e-05 7.34176e-05 3.18928e-05 3.40762e-05 8.63228e-05 0.000118079 0.000112774 1.69437e-05 7.98009e-05 6.82611e-05 0.000117766 5.52684e-05 1.93818e-05 9.48748e-05 8.63466e-05 8.13002e-05 7.37149e-05 5.28658e-05 2.03141e-05 2.51987e-05 5.63911e-05 5.76773e-05 0.00923526 0.000102249 0.002996 8.81825e-05 0.000110914 4.59329e-05 6.95868e-05 4.13895e-05 5.78348e-05 5.82434e-05 2.74391e-05 6.26689e-05 4.60717e-05 3.56043e-05 0.00203903 6.35841e-05 1.47126e-05 4.06091e-05 4.35463e-05 4.05702e-05 5.23561e-05 7.74633e-05 6.76285e-05 2.40341e-05 7.16905e-05 6.42514e-05 4.59807e-05 0.00154385 0.000127784 0.00810302 0.000135693 8.45024e-05 6.70091e-05 0.00233887 2.46106e-05 6.07868e-05 8.46204e-05 7.66422e-05 0.000191826 8.14355e-05 5.29607e-05 2.33628e-05 4.89922e-05 3.84042e-05 7.7619e-05 4.82908e-05 0.00363495 4.14596e-05 7.0915e-05 0.000131847 7.99044e-05 4.19884e-05 9.62041e-05 0.00166657 0.000815396 4.62882e-05 3.59137e-05 9.91466e-05 5.56002e-05 9.19879e-05 0.000108948 4.90399e-05 0.000119505 7.22039e-05 7.74935e-05 7.31264e-05 0.00407867 1.64274e-05 5.97614e-05 4.10982e-05 4.43303e-05 5.618e-05 6.72108e-05 0.000159902 7.34733e-05 0.000104653 7.03359e-05 7.00251e-05 0.00223811 0.000101471 3.30819e-05 6.32678e-05 3.75097e-05 5.80082e-05 0.00589915 0.000117364 4.70588e-05 9.35444e-05 4.00233e-05 5.69681e-05 9.19986e-05 0.000121485 8.65562e-05 7.27082e-05 7.27417e-05 0.00952108 7.97311e-05 7.72045e-05 4.08499e-05 0.00012271 1.87828e-05 0.000112775 1.87645e-05 5.29372e-05 0.0162412 5.76284e-05 5.91624e-05 2.46938e-05 4.4916e-05 0.00100416 8.45816e-05 2.64975e-05 3.59287e-05 5.92518e-05 9.25178e-05 7.67357e-05 0.000110151 7.16594e-05 3.20239e-05 4.29345e-05 4.87328e-05 2.88085e-05 0.00232528 0.00340187 4.49268e-05 5.45707e-05 8.19218e-05 5.72723e-05 0.00290312 3.82807e-05 2.61723e-05 0.00856872 0.000107596 6.32249e-05 7.18972e-05 0.000105315 5.20855e-05 0.000119628 5.21288e-05 0.000101514 6.06366e-05 7.85305e-05 0.000135276 5.37994e-05 2.59745e-05 0.00326286 7.80736e-05 9.98001e-05 0.00432217 3.70748e-05 0.000108348 0.000132257 6.36468e-05 0.0024264 0.01069 7.92806e-05 0.00651984 7.40829e-05 2.32853e-05 3.94187e-05 6.2557e-05 0.00172472 0.000174351 9.46707e-05 0.0143689 2.32736e-05 1.90376e-05 0.00295549 4.89065e-05 6.81585e-05 0.00332195 0.000130781 0.000109469 0.00427012 6.97249e-05 9.00367e-05 7.74788e-05 3.54919e-05 6.21676e-05 2.50745e-05 3.38905e-05 5.65106e-05 8.19211e-05 0.00191723 1.96542e-05 2.95378e-05 7.56682e-05 0.0119838 0.000116031 5.82823e-05 2.45248e-05 3.3387e-05 7.4813e-05 2.95551e-05 5.00708e-05 5.01423e-05 4.15867e-05 4.22575e-05 7.13905e-05 9.18796e-05 4.94965e-05 4.82029e-05 0.00450375 7.01729e-05 0.00405439 0.00218299 6.49435e-05 3.68286e-05 5.25791e-05 2.28593e-05 4.87876e-05 5.69928e-05 7.24596e-05 2.8061e-05 0.000120183 4.80951e-05 3.76221e-05 2.04607e-05 0.000108168 6.07337e-05 4.69035e-05 1.81165e-05 0.00909857 8.49315e-05 4.53961e-05 3.86733e-05 0.000130768 0.0114422 0.00936013 0.0192393 3.71741e-05 6.47e-05 4.26022e-05 4.73036e-05 7.02445e-05 6.7491e-05 0.000126343 4.64854e-05 6.79339e-05 6.67471e-05 9.64372e-05 3.79013e-05 0.00378882 6.6698e-05 8.71886e-05 5.66148e-05 4.21681e-05 8.49862e-05 0.0032619 0.0031912 7.71405e-05 1.72517e-05 2.38645e-05 6.19544e-05 0.00264818 5.46645e-05 5.58696e-05 3.26736e-05 1.75906e-05 0.00393405 8.84223e-05 4.74893e-05 4.33395e-05 0.00276489 0.00117096 0.00355185 4.47692e-05 5.7855e-05 0.0140344 0.0165828 0.000127107 4.53929e-05 7.17292e-05 9.44636e-06 0.00127096 2.64692e-05 0.00266554 2.8312e-05 7.73321e-05 7.21099e-05 2.98863e-05 0.000124036 5.18812e-05 4.01775e-05 9.03236e-05 6.69476e-05 7.48481e-05 8.36618e-05 1.69252e-05 4.59601e-05 7.23844e-05 9.57772e-05 0.00825486 6.61351e-05 0.00217396 0.0023811 5.39215e-05 0.000113914 8.65573e-05 9.95102e-05 0.000119804 0.000113977 3.37498e-05 0.000102795 3.03004e-05 7.67935e-05 4.21138e-05 6.02527e-05 5.02285e-05 0.00210339 4.35559e-05 3.52755e-05 0.00169346 0.00250573 0.00288182 5.32789e-05 3.37563e-05 6.88563e-05 2.46969e-05 0.00204717 2.40952e-05 0.0157552 3.62318e-05 0.00421678 0.000135751 2.71592e-05 0.000124203 9.79058e-05 0.00288643 0.000129493 0.000103437 0.00821139 6.72461e-05 5.85452e-05 6.64617e-05 6.19047e-05 0.0129385 2.21478e-05 0.00249038 4.25196e-05 0.00136793 6.54705e-05 7.57862e-05 2.73161e-05 2.60734e-05 4.91913e-05 3.06196e-05 3.55727e-05 6.25803e-05 2.96149e-05 5.57844e-05 9.03406e-05 9.13533e-05 9.63924e-05 5.04726e-05 5.21926e-05 0.00243859 4.4979e-05 0.0031138 9.91935e-05 0.00828024 2.66112e-05 0.00153293 0.00266127 0.00918555 9.64742e-05 7.78147e-05 3.36797e-05 0.000105959 6.99539e-05 0.0131018 4.65524e-05 0.00540197 0.00339472 3.69469e-05 4.66698e-05 0.00356871 5.95159e-05 3.5121e-05 3.13363e-05 5.92279e-05 8.54732e-05 6.11205e-05 1.62341e-05 4.25309e-05 8.06801e-05 5.00165e-05 0.00987527 8.68801e-05 7.82299e-05 8.12225e-05 5.5509e-05 5.33825e-05 3.57398e-05 8.84586e-05 0.000105519 3.39098e-05 0.0138954 9.46112e-05 9.31454e-05 1.57278e-05 0.000121288 0.00399571 4.39007e-05 5.38365e-05 6.53948e-05 2.16838e-05 6.04549e-05 7.27848e-05 7.45522e-05 8.29475e-05 0.000139754 3.76184e-05 9.50382e-05 5.79306e-05 1.28706e-05 5.5441e-05 0.0205738 3.44845e-05 7.89237e-05 0.00391999 8.96896e-05 0.000104514 6.77362e-05 9.76333e-05 0.000101688 1.43921e-05 0.00825046 4.53812e-05 0.00173234 4.81574e-05 6.78154e-05 0.000193505 0.00186126 6.37313e-05 3.31963e-05 4.018e-05 9.2975e-05 0.000114402 4.63667e-05 0.000122264 5.82959e-05 2.83564e-05 4.69892e-05 0.00861106 3.91705e-05 5.05085e-05 6.87699e-05 4.04787e-05 8.50572e-05 6.00982e-05 2.31016e-05 9.86261e-05 8.41093e-05 3.69705e-05 8.95031e-05 4.77337e-05 0.000154604 5.68992e-05 6.30214e-05 8.34419e-05 0.00517217 0.00237743 9.56545e-05 4.16936e-05 0.000130408 2.7424e-05 6.2689e-05 5.50749e-05 5.03834e-05 0.00289195 7.22148e-05 9.03401e-05 0.00209294 4.83889e-05 0.00158715 0.0166999 0.000126617 7.88546e-05 0.000894892 4.01624e-05 0.00222261 0.0033193 7.28358e-05 3.72552e-05 0.00112137 0.00276926 0.00239137 5.44936e-05 7.54858e-05 1.67772e-05 9.40468e-05 0.00265694 4.44597e-05 0.00139362 0.00765531 0.0148566 7.19105e-05 6.32694e-05 0.0115287 0.00491763 6.48568e-05 3.33329e-05 0.000116119 0.00350667 0.0035789 4.66465e-05 0.00172226 0.0011392 0.00144371 7.63e-05 6.38488e-05 8.93819e-05 3.62228e-05 0.0043267 5.08837e-05 4.70871e-05 7.07003e-05 4.39867e-05 9.4406e-05 4.03675e-05 6.63672e-05 3.2746e-05 2.46173e-05 0.0039612 4.93362e-05 7.84301e-05 5.30303e-05 6.01139e-05 0.00564988 0.000102761 2.77213e-05 3.80771e-05 9.59148e-05 4.13794e-05 4.04105e-05 0.000100957 3.96128e-05 0.00262752 3.82516e-05 6.18845e-05 5.58649e-05 0.00169636 5.44325e-05 2.56336e-05 4.92759e-05 0.000106633 7.28566e-05 0.00424073 6.88663e-05 0.000171019 0.00458147 8.16373e-05 3.6411e-05 0.0126856 3.61789e-05 0.0154598 5.29416e-05 0.00174576 8.37368e-05 8.54341e-05 3.04074e-05 8.03571e-05 3.76197e-05 4.92565e-05 7.53574e-05 7.03015e-05 7.28209e-05 6.41329e-05 0.0018671 6.27023e-05 0.000135083 8.31879e-05 0.00179272 7.81404e-05 6.70404e-05 4.31336e-05 4.19312e-05 4.70917e-05 2.39528e-05 4.57891e-05 7.78495e-05 4.78565e-05 2.4947e-05 0.000144637 3.16932e-05 6.49856e-05 4.4124e-05 5.72953e-05 9.30788e-05 1.97789e-05 7.11947e-05 1.75028e-05 4.02147e-05 7.15905e-05 2.2104e-05 5.44926e-05 0.000180005 0.000125706 8.28932e-05 6.77436e-05 0.00010949 2.64455e-05 5.03065e-05 0.00236929 0.00134218 7.55115e-05 5.84537e-05 7.56312e-05 2.65985e-05 0.00204054 9.07495e-05 0.000151004 0.00202584 5.88598e-05 2.83816e-05 3.82003e-05 4.65536e-05 6.19456e-05 8.35323e-05 6.14304e-05 2.18579e-05 0.000128319 2.99259e-05 7.57119e-05 8.61399e-05 7.18155e-05 3.4716e-05 7.7942e-05 5.62597e-05 7.22405e-05 6.48778e-05 0.000104605 4.44616e-05 0.00319913 3.27158e-05 5.85509e-05 6.77536e-05 0.000149608 5.95399e-05 0.0001112 0.000100882 0.00289629 8.13046e-05 8.50293e-05 8.05257e-05 4.30332e-05 7.36595e-05 4.03137e-05 0.012027 0.000116587 8.00122e-05 9.92525e-05 1.28916e-05 2.48672e-05 0.0053557 9.87257e-05 7.33274e-05 0.00263319 9.77267e-05 9.54341e-05 6.17717e-05 0.000113779 2.41079e-05 0.000134409 4.40442e-05 5.78652e-05 4.89914e-05 5.07744e-05 2.84236e-05 0.00296767 3.46835e-05 5.49255e-05 0.000105524 0.00219597 8.57141e-05 0.00016202 7.35019e-05 7.99069e-05 5.90424e-05 6.26965e-05 6.32371e-05 0.00328459 0.000119622 0.000155927 7.36488e-05 3.8224e-05 2.10553e-05 1.21275e-05 4.39415e-05 0.000113549 0.0104893 0.00201955 8.99531e-05 1.54366e-05 7.9947e-05 5.36104e-05 0.000115737 3.75218e-05 0.00228998 0.0141349 1.82565e-05 3.52002e-05 0.00243313 3.10034e-05 5.16509e-05 9.85319e-05 0.0149115 2.50829e-05 4.45516e-05 0.000129772 6.22219e-05 0.000149898 6.70224e-05 9.92952e-05 7.45708e-05 0.000106604 4.99341e-05 4.77205e-05 2.06897e-05 7.25833e-05 6.53464e-05 2.30929e-05 3.89553e-05 6.13033e-05 5.87877e-05 4.62237e-05 0.0115194 3.60394e-05 5.48159e-05 0.00185818 0.00291989 2.72803e-05 0.000105379 0.0143931 1.9424e-05 0.000109819 8.44542e-05 0.00321281 4.20953e-05 9.9869e-05 4.81329e-05 9.81908e-05 0.000121918 3.07351e-05 4.18238e-05 6.14263e-05 9.17362e-05 6.62807e-05 0.00526202 7.08093e-05 2.98515e-05 5.72332e-05 4.40414e-05 4.30252e-05 0.000150645 4.41904e-05 4.96179e-05 0.00291851 9.83915e-05 3.90113e-05 0.000841283 2.22574e-05 4.76934e-05 3.20953e-05 2.95616e-05 8.58279e-05 6.37742e-05 3.74184e-05 0.00396659 4.72225e-05 5.99494e-05 6.9123e-05 2.99741e-05 0.00332507 7.26474e-05 0.000109493 7.85731e-05 4.46376e-05 8.31873e-05 3.97265e-05 0.00331108 5.73797e-05 7.742e-05 4.80995e-05 5.22264e-05 2.8233e-05 6.835e-05 4.45041e-05 5.59028e-05 0.00242362 3.77381e-05 0.000116588 1.53685e-05 0.00746021 6.3268e-05 6.66088e-05 0.00309732 2.07817e-05 2.63945e-05 8.82456e-05 0.00373555 0.000163032 9.90284e-05 6.11417e-05 0.00179773 6.92014e-05 5.79644e-05 1.10826e-05 5.12264e-05 4.85082e-05 5.58965e-05 7.72843e-05 0.000974826 0.00398146 4.72733e-05 5.27253e-05 0.000749795 5.92996e-05 7.04762e-05 6.48959e-05 0.000100335 2.63072e-05 0.000112353 0.0158884 0.000102456 4.38478e-05 2.80505e-05 9.55065e-05 3.33749e-05 5.44813e-05 7.38002e-05 0.00248358 7.92723e-05 2.6179e-05 7.6887e-05 7.73593e-05 3.24141e-05 2.47507e-05 6.05663e-05 4.29234e-05 0.000102365 1.78568e-05 8.07121e-05 5.94856e-05 0.000112885 0.00885947 8.71703e-05 5.49654e-05 0.00212563 0.000135844 0.00307465 0.0161945 0.00316256 0.00355204 1.82936e-05 2.82412e-05 4.18492e-05 3.63928e-05 0.00404067 0.0140603 0.0101036 2.90918e-05 0.000112262 0.000157157 7.06716e-05 7.39985e-05 0.00187017 8.4487e-05 2.36674e-05 5.26899e-05 6.20416e-05 5.25879e-05 5.87223e-05 6.37282e-05 3.3534e-05 4.09869e-05 0.00382497 9.52679e-05 8.32916e-05 5.45501e-05 0.00278564 2.60531e-05 9.50592e-05 0.000167214 0.000111694 4.81215e-05 0.000166173 1.71454e-05 2.21386e-05 5.47056e-05 4.20738e-05 4.83358e-05 4.33053e-05 6.41428e-05 0.00304441 7.17459e-05 4.16374e-05 0.00255397 0.00254193 2.07633e-05 0.00195866 0.00840498 5.53756e-05 0.00248648 8.59205e-05 1.78717e-05 
0.0203961 3.43384e-05 0.000129017 6.18381e-05 3.50902e-05 6.70529e-05 3.8848e-05 5.06093e-05 7.19494e-05 3.91393e-05 3.42325e-05 0.0263539 2.31987e-05 5.69972e-05 5.85351e-05 5.80039e-05 3.59657e-05 4.6536e-05 7.20583e-05 2.20178e-05 4.57677e-05 6.24555e-05 3.91876e-05 2.99535e-05 3.66659e-05 5.63457e-05 4.15296e-05 5.42715e-05 2.87975e-05 6.53495e-05 0.000128404 4.45038e-05 3.99604e-05 1.85619e-05 8.59966e-05 4.58439e-05 3.72711e-05 4.48848e-05 9.62379e-05 4.17306e-05 7.38813e-05 5.23148e-05 4.021e-05 7.15573e-05 3.71682e-05 6.41814e-05 7.47122e-05 5.70376e-05 3.64864e-05 4.41758e-05 4.64995e-05 7.28161e-05 2.64508e-05 0.000118385 4.66808e-05 2.88733e-05 5.11553e-05 2.79385e-05 5.76361e-05 7.68881e-05 2.25289e-05 4.15872e-05 0.000123957 7.15843e-05 5.78219e-05 0.0177617 4.27717e-05 9.13822e-05 0.000132904 5.13173e-05 2.2931e-05 4.47124e-05 6.06202e-05 4.09839e-05 2.97102e-05 7.99952e-05 9.33263e-05 0.000100038 4.79851e-05 4.60338e-05 3.61144e-05 8.98886e-05 6.89867e-05 5.532e-06 0.000160161 6.92173e-05 3.55691e-05 4.30623e-05 3.19371e-05 5.17389e-05 2.15506e-05 4.94334e-05 5.73489e-05 3.19781e-05 4.20193e-05 5.08989e-05 6.74209e-05 4.75933e-05 4.04541e-05 4.47419e-05 1.61968e-05 4.19325e-05 4.35279e-05 5.4273e-05 6.35725e-06 4.15891e-05 3.44053e-05 4.11327e-05 5.4987e-05 3.99988e-05 5.85538e-05 5.04318e-05 7.29228e-05 0.000155616 5.97165e-05 5.04833e-05 4.511e-05 6.30748e-05 4.49268e-05 3.50658e-05 2.21607e-05 5.29519e-05 8.59271e-05 8.94532e-05 5.11885e-05 6.24913e-05 4.86075e-05 2.80782e-05 2.85928e-05 5.53195e-05 9.66744e-05 6.69836e-05 6.84725e-05 5.14182e-05 3.94032e-05 4.64272e-05 7.19538e-05 3.26868e-05 4.32824e-05 5.48328e-05 3.16852e-05 6.75772e-05 5.89227e-05 4.58609e-05 3.92857e-05 5.94849e-05 4.48403e-05 4.41317e-05 2.13423e-05 5.65212e-05 9.48067e-05 3.79571e-05 3.65254e-05 8.97205e-05 3.22736e-05 0.0281137 6.53053e-05 4.75788e-05 2.22385e-05 5.4816e-05 3.24644e-05 7.75286e-05 4.0745e-05 2.81465e-05 1.24663e-05 8.74869e-05 0.000109154 5.60239e-05 0.0282237 6.64995e-05 3.32873e-05 3.48096e-05 7.57461e-05 4.67535e-05 6.64001e-05 1.80736e-05 5.85503e-05 3.11737e-05 7.08513e-05 5.3362e-05 8.08303e-05 8.45933e-05 0.000154128 5.49593e-05 5.70397e-05 6.59439e-05 2.41366e-05 6.30019e-05 4.91094e-05 8.6547e-05 6.95171e-05 4.12164e-05 5.01302e-05 2.66636e-05 5.47284e-05 4.41975e-05 4.17639e-05 5.93213e-05 2.13141e-05 4.60425e-05 2.97634e-05 3.54023e-05 3.85674e-05 8.81951e-05 1.49646e-05 0.0170786 5.69417e-05 6.16449e-05 4.02441e-05 3.69485e-05 5.99259e-05 7.37955e-05 2.86258e-05 0.0117484 5.10379e-05 5.99607e-05 2.97513e-05 2.11542e-05 0.0158026 6.78662e-05 6.11144e-05 2.77754e-05 7.92465e-05 4.70131e-05 7.14038e-05 9.23513e-05 6.28948e-05 4.83272e-05 7.74803e-05 1.62322e-05 7.84439e-05 4.08726e-05 8.40506e-05 0.0135485 3.96157e-05 0.0114419 3.57135e-05 6.72804e-05 3.87645e-05 5.36351e-05 3.51032e-05 2.81142e-05 4.98145e-05 0.0280109 7.48885e-05 0.0148643 3.66093e-05 3.91543e-05 6.16616e-05 9.13105e-05 9.2982e-05 1.26115e-05 0.0188315 0.00013858 2.74167e-05 4.78477e-05 9.43162e-05 7.47774e-05 4.55258e-05 2.32751e-05 0.000108096 3.17699e-05 4.86117e-05 3.27518e-05 8.76895e-05 0.00011751 5.64541e-05 0.0247597 4.81981e-05 8.25484e-05 4.82143e-05 3.4772e-05 5.6257e-05 3.27105e-05 7.11644e-05 0.00010074 4.87646e-05 6.75423e-05 6.45117e-05 5.16778e-05 7.21974e-05 7.04578e-05 2.08894e-05 5.98929e-05 3.69148e-05 4.70442e-05 4.76658e-05 0.000117897 3.95551e-05 3.61445e-05 8.67472e-05 4.49468e-05 6.60141e-05 0.0138764 6.1065e-05 1.63544e-05 4.51826e-05 3.91274e-06 3.54594e-05 7.97258e-05 2.91896e-05 4.96556e-05 6.52009e-05 6.45439e-05 2.6866e-05 4.41172e-05 2.58718e-05 3.75422e-05 0.000139597 6.25847e-05 4.55295e-05 3.8769e-05 6.68799e-05 7.58035e-05 3.97194e-05 7.36936e-05 7.40028e-05 7.11413e-05 0.0217232 6.59792e-05 7.43513e-05 3.6031e-05 8.59484e-05 5.3633e-05 0.000128324 2.89298e-05 5.06352e-05 0.0221467 5.48482e-05 6.39913e-05 4.50126e-05 4.20654e-05 9.05508e-05 5.40896e-05 5.71804e-05 6.21188e-05 4.07138e-05 4.60965e-05 4.27187e-05 4.89677e-05 7.01016e-05 3.01801e-05 5.3601e-05 5.01968e-05 3.50939e-05 6.64402e-05 5.64005e-05 2.85796e-05 4.41335e-05 3.66029e-05 1.61999e-05 3.97651e-05 2.15468e-05 8.68798e-05 8.49104e-05 0.000186941 4.07468e-05 5.17434e-05 4.3549e-05 0.000121067 5.11509e-05 7.33038e-05 5.78266e-05 5.4198e-05 8.72726e-05 7.10233e-05 3.20575e-05 2.41748e-05 4.81326e-05 2.37844e-05 2.29812e-05 4.79401e-05 0.0234183 2.93213e-05 6.28802e-05 0.00010225 7.61767e-05 8.12511e-05 4.23656e-05 3.70924e-05 2.61582e-05 2.89006e-05 5.58633e-05 9.99218e-05 4.47599e-05 8.37249e-05 0.0187883 2.74848e-05 4.39186e-05 5.82379e-05 6.59338e-05 7.18345e-05 7.85813e-05 9.17261e-05 0.000134947 2.8854e-05 0.0310577 7.52955e-05 0.00020344 2.79355e-05 7.94276e-05 7.13564e-05 8.39595e-05 4.25925e-05 5.37487e-05 3.62023e-05 6.05972e-05 5.42628e-05 2.58368e-05 3.12585e-05 6.07887e-05 7.24028e-05 3.30564e-05 3.89824e-05 9.3921e-05 7.4308e-05 0.000103659 8.66154e-05 1.80375e-05 3.88366e-05 5.55363e-05 5.19247e-05 5.73725e-05 6.0846e-05 0.000122426 2.51705e-05 7.16838e-05 6.06858e-05 0.000110162 6.52055e-05 6.93255e-05 4.38682e-05 4.23318e-05 3.17511e-05 9.66159e-05 3.47331e-05 5.86139e-05 5.32354e-05 2.33817e-05 6.80944e-05 7.87138e-05 2.04615e-05 3.87671e-05 3.18443e-05 0.000104475 8.10452e-05 4.78777e-05 2.12962e-05 9.94591e-05 3.81831e-05 4.09754e-05 4.36397e-05 3.50035e-05 6.07136e-05 5.08389e-05 4.74549e-05 2.23726e-05 3.5052e-05 9.23519e-05 2.53457e-05 3.28941e-05 6.8722e-05 4.68455e-05 5.45441e-05 8.46245e-05 7.49025e-05 2.82302e-05 1.79551e-05 3.85373e-05 4.41537e-05 3.24732e-05 0.0137052 6.10071e-05 7.70785e-05 5.89777e-05 4.00461e-05 4.10726e-05 2.98734e-05 3.63108e-05 4.98701e-05 4.72678e-05 5.00074e-05 5.21722e-05 3.86995e-05 0.000199122 3.13791e-05 9.06702e-05 2.40462e-05 2.88003e-05 3.29472e-05 9.17731e-05 4.55866e-05 8.87476e-05 6.11566e-05 3.6831e-05 5.47175e-05 2.31122e-05 5.9213e-05 5.91408e-05 3.42045e-05 4.12938e-05 0.0231333 6.74371e-05 6.50171e-05 0.000121389 9.47201e-05 6.19692e-05 6.48628e-05 6.04312e-05 5.50609e-05 9.3984e-05 0.0165795 5.02613e-05 3.36565e-05 5.75234e-05 8.09837e-05 3.75585e-05 0.0237258 2.99858e-05 2.68108e-05 9.78556e-05 7.67271e-05 4.36199e-05 0.000142805 0.025696 6.93755e-05 3.95391e-05 6.01601e-05 2.30025e-05 3.45217e-05 4.19055e-05 2.74076e-05 4.12151e-05 7.71534e-05 3.38261e-05 4.6552e-05 8.09901e-05 5.32597e-05 0.0242747 5.7392e-05 4.68994e-05 3.75108e-05 6.09847e-05 3.82041e-05 2.62321e-05 5.70929e-05 4.82959e-05 6.05121e-05 9.59494e-05 6.99562e-05 0.00010125 1.83407e-05 0.0116393 5.64689e-05 6.85885e-05 5.54482e-05 4.41489e-05 3.80235e-05 5.66804e-05 7.30723e-05 6.51885e-05 7.73199e-05 9.91013e-05 5.37532e-05 6.81905e-05 0.0114016 2.17226e-05 2.27739e-05 5.62743e-05 8.98409e-05 0.0253136 5.23616e-05 2.53904e-05 3.79602e-05 3.11808e-05 2.15786e-05 2.17269e-05 4.57532e-05 2.23333e-05 4.41694e-05 4.09742e-05 4.80849e-05 4.43992e-05 2.40023e-05 7.49939e-05 4.78991e-05 7.42519e-05 1.73202e-05 3.10299e-05 6.26017e-05 0.0146501 7.19655e-05 1.84475e-05 3.97863e-05 7.77147e-05 6.39776e-05 9.76721e-05 6.2084e-05 3.1149e-05 7.88132e-05 5.04943e-05 3.35402e-05 4.6402e-05 6.34064e-05 6.8167e-05 0.0217746 3.75709e-05 2.72047e-05 6.45887e-05 0.000116196 4.45986e-05 0.000173838 6.25809e-05 5.5349e-05 4.03119e-05 3.59555e-05 5.48964e-05 3.27002e-05 5.89512e-05 8.22185e-05 3.79296e-05 3.74606e-05 0.000119324 5.61335e-05 5.26767e-05 3.64359e-05 7.21606e-05 5.27845e-05 7.17956e-05 4.01674e-05 0.000136586 4.28879e-05 3.59169e-05 4.13037e-05 9.7683e-05 5.29887e-05 0.0246496 2.95787e-05 1.54962e-05 7.80571e-05 4.21699e-05 5.91084e-05 1.92622e-05 6.68407e-05 6.41731e-05 2.38507e-05 7.58734e-05 4.06497e-05 8.12606e-05 9.71029e-05 4.28837e-05 2.89114e-05 0.000153748 6.36785e-05 2.93292e-05 4.50292e-05 2.04352e-05 0.000124031 3.21972e-05 8.82364e-05 1.60774e-05 4.19848e-05 4.58572e-05 2.71571e-05 8.72688e-05 6.91955e-05 5.88361e-05 7.22006e-05 3.71764e-05 3.21301e-05 9.14164e-05 4.96281e-05 6.22952e-05 4.15837e-05 4.56103e-05 1.82675e-05 3.86626e-05 8.99938e-05 4.60594e-05 4.04065e-05 6.47841e-05 5.52365e-05 4.90409e-05 6.3218e-05 3.79121e-05 2.29789e-05 3.51895e-05 0.000130869 3.59965e-05 7.69598e-05 0.000124032 0.00010492 9.78646e-05 7.01184e-05 7.18998e-05 2.75322e-05 2.08735e-05 5.71967e-05 3.4655e-05 6.49469e-05 2.89912e-05 0.000138439 2.49934e-05 3.8753e-05 5.05761e-05 5.14966e-05 3.89786e-05 0.0148345 2.63441e-05 2.47063e-05 0.00220964 9.13837e-05 5.15746e-05 3.95723e-05 3.29039e-05 4.68203e-05 3.1807e-05 5.2838e-05 5.22475e-05 4.06254e-05 1.68518e-05 0.00966803 9.9235e-05 6.83522e-05 4.08236e-05 5.54549e-05 7.2441e-05 7.3687e-05 4.22277e-05 0.018834 5.52562e-05 4.58254e-05 2.70865e-05 6.94414e-05 5.67312e-05 1.6268e-05 0.0233948 5.89423e-05 4.92336e-05 3.9375e-05 8.64356e-05 3.00849e-05 7.11944e-05 6.92636e-05 7.53042e-05 0.026144 2.65889e-05 4.35952e-05 5.79675e-05 6.51412e-05 7.18944e-05 9.03548e-05 6.88711e-05 8.41374e-05 3.3015e-05 5.79395e-05 1.80254e-05 6.67826e-05 4.14893e-05 2.9133e-05 9.20961e-05 5.24121e-05 4.95681e-05 3.85422e-05 4.0073e-05 7.28944e-05 7.68151e-05 5.2201e-05 0.000179205 6.41476e-05 4.94625e-05 5.96008e-05 0.0126291 5.63092e-05 5.42394e-05 7.11173e-05 7.55822e-05 0.000111326 5.35953e-05 4.20059e-05 5.36061e-05 4.13734e-05 4.88144e-05 0.0349832 8.25721e-05 5.79176e-05 5.93715e-05 5.01581e-05 5.85205e-05 0.0248518 4.56674e-05 2.44522e-05 2.50382e-05 5.70968e-05 4.49846e-05 5.43565e-05 3.37366e-05 4.81328e-05 3.18397e-05 5.65414e-05 8.19522e-05 6.14779e-05 4.94471e-05 9.39251e-05 0.000128929 4.88168e-05 5.29622e-05 4.89969e-05 6.36793e-05 3.78573e-05 0.00993262 6.26601e-05 3.57756e-05 4.05354e-05 6.44516e-05 2.14483e-05 2.28339e-05 6.17289e-05 4.737e-05 0.00010636 2.66886e-05 3.16227e-05 3.00991e-05 4.13066e-05 5.31614e-05 3.44152e-05 7.86321e-05 5.89085e-05 0.0239513 6.92257e-05 5.55841e-05 4.87225e-05 3.51757e-05 0.0376898 4.94622e-05 8.08881e-05 6.85258e-05 7.10326e-05 2.06026e-05 6.09168e-05 6.68691e-05 0.000105468 6.9649e-05 5.91405e-05 7.04401e-06 4.42223e-05 4.19242e-05 4.00103e-05 0.000112251 4.3579e-05 0.000144224 3.42417e-05 5.91427e-05 6.14037e-05 3.96937e-05 3.58315e-05 3.66673e-05 5.37429e-05 3.53036e-05 7.15678e-05 3.95731e-05 4.09033e-05 8.98585e-05 0.0116725 5.81646e-05 5.97642e-05 6.56718e-05 3.80122e-05 0.000120973 6.42523e-05 1.31917e-05 3.49884e-05 5.84958e-05 3.08654e-05 4.41849e-05 0.0137901 5.01218e-05 5.02968e-05 1.65252e-05 2.51295e-05 6.11076e-05 2.25263e-05 4.50543e-05 2.93887e-05 4.04463e-05 0.000122265 6.45883e-05 2.56918e-05 4.8152e-05 0.0172873 3.65412e-05 2.90706e-05 0.000101195 7.5363e-05 4.0551e-05 8.68523e-05 4.26881e-05 6.33714e-05 1.72934e-05 5.39929e-05 5.0223e-05 4.00243e-05 5.61118e-05 2.76495e-05 2.13485e-05 7.26482e-05 2.45767e-05 7.93459e-05 4.9342e-05 5.14968e-05 2.60487e-05 0.000132393 3.52616e-05 6.84812e-05 4.9236e-05 1.71131e-05 3.31673e-05 6.28587e-05 6.67738e-05 2.85668e-05 4.23313e-05 9.02258e-05 6.13214e-05 6.18937e-05 8.12142e-05 6.08154e-05 5.20193e-05 3.42272e-05 4.29075e-05 3.28919e-05 0.000116889 6.1011e-05 0.00012374 4.47052e-05 4.84266e-05 2.16367e-05 4.35275e-05 3.69708e-05 4.54165e-05 7.8486e-05 4.63838e-05 3.39455e-05 2.95051e-05 8.49486e-05 3.4368e-05 7.16495e-05 5.77297e-05 5.7952e-05 4.72454e-05 4.4378e-05 2.46454e-05 8.00804e-05 4.133e-05 3.77687e-05 6.74318e-05 4.41176e-05 4.13961e-05 6.48734e-05 6.43949e-05 8.03715e-05 4.74775e-05 0.0206601 4.87104e-05 2.15759e-05 3.95344e-05 9.53401e-05 2.12798e-05 8.20153e-05 4.23264e-05 4.73967e-05 4.35219e-05 6.21106e-05 3.95833e-05 4.29723e-05 4.21303e-05 3.91231e-05 6.7689e-05 7.46885e-05 7.02455e-05 0.000120793 0.000104498 3.56312e-05 2.88411e-05 8.24167e-05 6.09051e-05 0.000127419 6.2351e-05 4.92957e-05 3.2402e-05 6.02211e-05 5.44396e-05 6.57213e-05 2.44872e-05 3.67877e-05 6.78525e-05 3.81964e-05 0.000126134 4.20131e-05 8.46482e-05 5.75007e-05 
3.98603e-05 0.0122757 9.1687e-05 2.1606e-05 0.0151082 2.7428e-05 2.41189e-05 5.48809e-05 0.000417015 4.75508e-05 0.000158258 3.18807e-05 2.85118e-05 2.79973e-05 3.05077e-05 0.0153956 3.03129e-05 6.42827e-05 4.06266e-05 2.98336e-05 3.53244e-05 6.27668e-05 7.75617e-06 3.29327e-05 0.000105697 6.88547e-05 0.000189265 6.83229e-05 2.76462e-05 5.08975e-05 4.3403e-05 0.000151402 1.90182e-05 2.67457e-05 6.43064e-05 0.000276895 3.5242e-05 4.21827e-05 4.70579e-05 0.000168692 1.76781e-05 8.99214e-05 0.0001753 0.000175687 4.24567e-05 0.000268332 0.000357769 0.000132901 1.74767e-05 2.55173e-05 0.000146105 3.50382e-05 0.000115203 0.00011063 2.57174e-05 0.000161157 3.92054e-05 3.67094e-05 0.0210733 0.000246067 2.03846e-05 2.30316e-05 7.07999e-05 3.3265e-05 4.52575e-05 1.84104e-05 0.0153626 9.87777e-06 3.21395e-05 7.29727e-05 2.39612e-05 5.81041e-05 2.9195e-05 3.82736e-05 0.000211697 0.000103106 0.00011542 5.15728e-05 2.95927e-05 0.0224013 0.000153538 7.37773e-05 6.58562e-05 0.00702688 4.27897e-05 0.000425419 0.000240413 3.82112e-05 2.69837e-05 1.44785e-05 3.19312e-05 3.55971e-05 0.000117756 3.62506e-05 1.79596e-05 3.25484e-05 0.000163076 1.67925e-05 2.91469e-05 1.68248e-05 6.25357e-06 8.94295e-05 4.74806e-05 6.4234e-05 2.00555e-05 2.62314e-05 0.0124076 2.55623e-05 0.00028332 2.3579e-05 2.00257e-05 0.000323756 0.000241171 6.81429e-05 1.68568e-05 3.78401e-05 4.60562e-05 3.63921e-05 0.000130125 0.000254817 1.574e-05 7.40434e-05 2.94762e-05 0.000136329 3.51849e-05 5.34349e-05 6.07215e-05 5.84473e-05 2.07496e-05 0.000127798 3.93258e-05 0.000106755 3.64319e-05 0.000253692 4.1483e-05 2.67587e-05 0.000308176 2.89472e-05 0.000281016 8.33125e-05 0.0103964 5.29712e-05 0.000108092 3.00146e-05 6.11938e-05 1.86215e-05 6.14815e-05 3.59007e-05 3.92461e-05 0.000231913 4.00083e-05 3.55652e-05 2.88889e-05 7.88602e-05 0.000144642 6.24303e-05 7.85983e-05 0.000127783 1.89847e-05 4.3615e-05 2.65186e-05 6.06938e-05 0.0125006 2.59548e-05 0.0168181 4.03025e-05 6.82491e-05 0.022553 2.59444e-05 1.63689e-05 3.21342e-05 2.914e-05 0.000105705 3.63381e-05 0.000303763 2.19543e-05 0.0107309 5.90079e-05 3.57069e-05 3.55449e-05 3.12156e-05 0.000321448 5.74197e-05 6.85048e-05 0.000138894 4.31659e-05 0.000204922 0.0091359 5.06402e-05 5.41825e-05 0.000163019 0.00780517 4.31107e-05 2.14347e-05 0.0285964 2.05365e-05 4.04135e-05 3.94508e-05 1.40163e-05 2.99836e-05 2.93904e-05 2.02791e-05 2.76108e-05 8.21585e-05 0.00856638 3.97244e-05 5.52469e-05 2.85662e-05 2.8152e-05 3.57108e-05 9.3326e-05 0.000218886 0.00996948 3.42297e-05 3.02395e-05 4.89526e-05 6.93658e-05 2.07165e-05 3.78617e-05 2.90565e-05 0.000406834 3.33124e-05 0.000356292 0.00021139 4.18612e-05 0.000115738 3.97126e-05 0.000122352 2.64727e-05 0.000263089 0.000166418 1.77589e-05 2.94104e-05 4.24844e-05 3.81353e-05 5.08224e-05 1.68751e-05 4.49932e-05 6.5149e-05 3.14737e-05 0.0145853 2.16915e-05 4.41331e-05 3.61535e-05 0.000100348 2.29205e-05 2.96507e-05 2.73318e-05 5.96675e-05 3.44708e-05 5.84801e-05 1.50613e-05 2.49797e-05 5.44355e-05 2.31851e-05 0.000117037 4.75717e-05 3.94807e-05 0.00038624 1.31325e-05 8.32651e-05 2.76567e-05 0.000213939 4.32102e-05 7.55757e-05 3.98716e-05 5.06805e-05 3.30451e-05 0.00023614 4.14551e-05 0.0116029 3.52489e-05 3.75612e-05 2.48019e-05 0.000266311 2.43333e-05 5.88146e-05 2.12913e-05 0.00025136 0.000193256 3.2673e-05 2.58063e-05 3.12161e-05 5.12237e-05 0.0136993 2.91282e-05 5.15238e-05 0.000111332 0.0211354 0.00507397 4.44426e-05 2.96483e-05 2.61364e-05 2.37433e-05 0.000211074 2.69203e-05 0.00737216 2.68605e-05 5.53514e-05 5.24408e-05 4.03066e-05 0.014183 2.53809e-05 6.50082e-05 2.50702e-05 2.74201e-05 2.54195e-05 6.70765e-05 6.62036e-05 5.7297e-05 4.41775e-05 0.00015731 3.49112e-05 0.0158224 5.40274e-05 4.10429e-05 0.0348541 0.000373581 4.27701e-05 9.02558e-05 4.46482e-05 3.72574e-05 6.3396e-05 0.000241533 5.76634e-05 2.01305e-05 3.02333e-05 4.4514e-05 0.0115222 0.000255627 4.55923e-06 5.39474e-05 2.56777e-05 4.84187e-05 0.000155478 6.53551e-05 0.000158702 0.000192981 1.56154e-05 3.55975e-05 5.91161e-05 1.55817e-05 7.03673e-05 3.2635e-05 1.90437e-05 3.70137e-05 2.44452e-05 5.11272e-05 3.01843e-05 3.57753e-05 1.30229e-05 2.50661e-05 2.63728e-05 4.50024e-05 8.99149e-05 5.53569e-05 4.48899e-05 3.60905e-05 4.03467e-05 7.02462e-05 2.69903e-05 4.8917e-05 4.73763e-05 0.000142216 4.349e-05 5.71042e-05 0.000106182 4.7396e-05 0.000208093 5.46347e-05 1.80995e-05 2.39162e-05 5.47151e-05 8.97457e-05 9.40135e-05 5.35744e-05 0.000230632 3.65649e-05 7.8899e-05 6.27446e-05 0.000114753 2.77902e-05 0.000254542 3.03596e-05 5.51545e-05 5.84134e-05 3.10382e-05 4.7649e-05 4.83696e-05 0.000151468 1.4352e-05 2.79643e-05 1.94778e-05 3.0592e-05 3.18144e-05 1.57243e-05 3.67921e-05 4.98377e-05 6.91449e-05 9.29837e-05 4.04337e-05 3.66845e-05 9.58076e-05 4.56166e-05 1.60779e-05 5.58478e-05 5.46545e-05 7.15669e-05 0.000130516 1.40089e-05 4.75371e-05 0.000301192 2.55765e-05 2.33305e-05 5.44661e-05 0.000228777 8.22653e-05 1.88986e-05 1.2518e-05 4.3351e-05 4.31479e-05 6.29527e-05 0.0218928 2.8723e-05 7.70944e-05 0.00016051 2.87513e-05 0.000104021 5.42114e-05 2.2885e-05 3.57396e-05 3.5345e-05 2.6524e-05 3.1376e-05 5.0913e-05 1.65686e-05 5.6667e-05 1.84403e-05 1.70625e-05 0.000175403 0.000340425 0.0110945 2.50487e-05 2.17726e-05 4.63893e-05 4.99296e-05 2.20776e-05 6.2981e-05 2.58572e-05 4.3394e-05 0.000186527 5.42924e-05 0.00011826 4.90766e-05 2.56689e-05 3.94609e-05 4.63733e-05 4.98395e-05 8.55534e-05 8.50038e-05 2.93529e-05 5.14015e-05 4.83024e-05 6.23409e-05 6.46295e-05 4.1909e-05 5.12717e-05 1.81487e-05 2.83334e-05 6.71031e-05 2.046e-05 2.04361e-05 4.60961e-05 3.24387e-05 4.24121e-05 0.000153416 3.64234e-05 2.15454e-05 4.4238e-05 0.00996377 5.9709e-05 3.43186e-05 4.77782e-05 0.0100426 7.3669e-05 2.44166e-05 5.31097e-05 2.67762e-05 3.02453e-05 4.31305e-05 6.28868e-05 3.10723e-05 0.000165535 3.28262e-05 0.000260643 6.19942e-05 3.16057e-05 5.29958e-05 0.000220805 3.86155e-05 2.01456e-05 3.14412e-05 5.64782e-05 0.020122 3.56829e-05 3.20044e-05 5.82012e-05 0.000197573 4.84688e-05 9.61014e-06 5.43424e-05 3.48801e-05 0.00010101 2.61592e-05 0.000171718 7.10432e-05 0.000147821 3.30139e-05 0.000123684 2.56738e-05 2.90545e-05 4.39595e-05 7.40044e-05 6.02494e-05 4.79236e-05 9.15875e-05 3.95481e-05 5.12164e-05 1.26047e-05 9.23048e-06 2.1061e-05 6.09266e-05 0.00825494 4.76682e-05 0.000285408 0.0124857 5.05686e-05 7.52596e-05 4.47127e-05 0.0170582 1.79037e-05 0.0115123 0.0157553 2.69972e-05 1.29467e-05 0.000106397 4.94797e-05 5.45192e-05 5.99738e-05 2.31946e-05 0.000137598 3.35167e-05 3.19865e-05 5.49084e-05 6.89623e-05 6.2126e-05 0.019188 2.96013e-05 0.000122702 4.56808e-05 3.41122e-05 1.93686e-05 5.9133e-05 5.99013e-05 2.56934e-05 4.15155e-05 3.76284e-05 2.45193e-05 6.26621e-05 2.25152e-05 6.12463e-05 4.38153e-05 1.91013e-05 3.60679e-05 3.11255e-05 3.95452e-05 4.07859e-05 1.64132e-05 4.20864e-05 4.44478e-05 6.73042e-05 1.98907e-05 3.22529e-05 1.97761e-05 8.01245e-05 6.03578e-05 9.59352e-05 4.66665e-05 2.57352e-05 2.5453e-05 2.73152e-05 0.0176333 4.9978e-05 4.23695e-05 6.09021e-05 0.000160603 4.10223e-05 5.89931e-05 3.96013e-05 6.57038e-05 5.30793e-05 2.20552e-05 5.31575e-05 3.46874e-05 5.8674e-05 3.98911e-05 2.57748e-05 2.55275e-05 0.0125507 0.000100546 4.9439e-05 0.000102718 0.000163701 4.52483e-05 0.000118711 0.000117253 2.79857e-05 2.48718e-05 3.90548e-05 2.69521e-05 2.66193e-05 4.87517e-05 3.57004e-05 5.46155e-05 2.9548e-05 1.54975e-05 8.59395e-05 3.63141e-05 2.00434e-05 3.05639e-05 6.10404e-05 5.55895e-05 4.35674e-05 0.000187259 3.45966e-05 4.95969e-05 3.8803e-05 2.84292e-05 0.0120848 7.17354e-05 3.80812e-05 9.19246e-05 0.000147995 0.000122214 3.57038e-05 0.000107552 3.92476e-05 4.37339e-05 0.000325487 6.62185e-05 3.84862e-05 4.34402e-05 9.32463e-05 4.7208e-05 0.000137579 2.9298e-05 0.0188029 7.46111e-05 2.16916e-05 2.02411e-05 9.87212e-05 4.48446e-05 2.64494e-05 0.000123879 6.2663e-05 6.00555e-05 5.5332e-05 6.27737e-05 3.66198e-05 0.0124903 6.59437e-05 0.000221992 0.000165398 2.32972e-05 1.81993e-05 1.46737e-05 4.26009e-05 3.58752e-05 0.000227128 4.33707e-05 3.38453e-05 1.30366e-05 0.000194521 2.40467e-05 2.49215e-05 1.75118e-05 2.85853e-05 0.000111932 1.28362e-05 0.000336133 5.11709e-05 3.68057e-05 2.19398e-05 4.33103e-05 3.17011e-05 5.15192e-05 5.38478e-05 5.04496e-05 2.93869e-05 2.57504e-05 2.95115e-05 6.59991e-05 2.94209e-05 2.32797e-05 5.25276e-05 0.000168148 3.86591e-05 3.93663e-05 1.78833e-05 2.35334e-05 1.39574e-05 7.26216e-05 2.63626e-05 0.000150197 0.00964573 2.03223e-05 1.69339e-05 3.4172e-05 8.90949e-05 2.99082e-05 0.000119684 3.10033e-05 5.45763e-05 6.75208e-05 0.000113842 3.43773e-05 4.59313e-05 5.58896e-05 2.82318e-05 4.58734e-05 2.29684e-05 0.000112339 0.0194827 0.000166532 1.87969e-05 2.44368e-05 4.69691e-05 4.84391e-05 0.000166495 2.69166e-05 7.64349e-05 3.7319e-05 3.93065e-05 3.64487e-05 2.93474e-05 3.49181e-05 0.00512947 5.64043e-05 5.22381e-05 3.16274e-05 4.07214e-05 6.4145e-05 4.22359e-05 0.000120636 2.38337e-05 6.73837e-05 0.00520437 0.000108148 1.78139e-05 0.000161878 8.03482e-05 4.12972e-05 5.85823e-05 7.35539e-05 0.000241345 4.70279e-05 6.18835e-05 4.28268e-05 0.000119381 0.000161144 3.98086e-05 2.25198e-05 4.29456e-05 0.000248445 0.0187316 6.28941e-05 2.24671e-05 9.49515e-05 3.44338e-05 1.86197e-05 3.91909e-05 1.49332e-05 0.000255155 4.6734e-05 4.69886e-05 3.65655e-05 6.12785e-05 0.000166037 3.31891e-05 3.02368e-05 3.30715e-05 8.87948e-06 3.02592e-05 5.66768e-05 2.76461e-05 0.000225372 2.17137e-05 4.78169e-05 2.28539e-05 3.79505e-05 7.89087e-05 0.000182834 1.16845e-05 0.000145805 9.86768e-05 0.000101371 1.96337e-05 0.000225738 1.73919e-05 2.93713e-05 3.44376e-05 3.12103e-05 0.00017659 2.8565e-05 2.56085e-05 3.32278e-05 2.87629e-05 3.86814e-05 3.42498e-05 4.82831e-05 2.94307e-05 2.03777e-05 0.00014169 2.92954e-05 8.19603e-05 4.19177e-05 4.10582e-05 5.19891e-05 3.76753e-05 0.000235316 2.12844e-05 6.56043e-05 3.28954e-05 6.90143e-05 2.81262e-05 3.14731e-05 2.77931e-05 0.000154628 1.24985e-05 5.62217e-05 0.0320424 9.52497e-05 3.93809e-05 0.000184417 4.80185e-05 9.09912e-05 2.06114e-05 1.91268e-05 3.29847e-05 0.0140901 4.07403e-05 4.4842e-05 4.67337e-05 0.000269333 4.39285e-05 1.81318e-05 0.000309815 4.60809e-05 3.54773e-05 0.031819 3.02308e-05 0.000159309 6.44021e-05 3.36392e-05 4.22035e-05 3.17823e-05 2.20212e-05 4.44073e-05 9.80387e-05 0.000194773 1.31345e-05 4.28952e-05 0.000146664 0.000244316 2.80344e-05 3.42808e-05 0.0217289 2.67038e-05 2.11824e-05 4.87891e-05 2.56261e-05 1.70975e-05 3.20069e-05 1.98373e-05 0.0167437 4.98109e-05 0.000269396 2.86101e-05 0.000305581 4.5311e-05 2.69261e-05 4.08251e-05 4.93083e-05 4.88148e-05 2.51218e-05 6.68984e-05 0.00010891 0.000205656 5.90797e-05 0.000353364 3.60836e-05 1.97351e-05 3.34707e-05 1.20383e-05 2.0813e-05 2.59897e-05 3.99494e-05 6.76702e-05 0.000185068 2.47338e-05 2.77306e-05 7.30273e-05 5.00545e-05 0.000239915 2.06184e-05 1.61806e-05 9.17324e-05 4.77192e-05 4.34439e-05 4.46489e-05 0.00796736 4.6025e-05 4.45389e-05 2.79519e-05 5.69818e-05 4.5401e-05 3.65404e-05 0.000113192 7.84056e-05 4.22693e-05 3.17696e-05 0.000265403 6.41464e-05 0.0171394 0.0223986 1.02999e-05 1.84789e-05 0.0196885 3.03964e-05 4.9695e-05 0.000192318 7.97426e-06 4.8727e-05 6.5995e-05 3.74844e-05 3.75669e-05 7.20859e-05 6.79529e-05 4.67352e-05 2.61562e-05 2.92873e-05 1.74429e-05 4.40213e-05 4.89755e-05 4.23203e-05 0.000161846 7.48637e-05 0.000120363 0.0182373 1.95541e-05 5.59385e-05 4.94464e-05 0.000243996 2.15125e-05 1.88868e-05 6.19867e-05 2.7345e-05 3.58669e-05 1.9663e-05 0.000272228 7.18121e-05 2.3469e-05 5.32883e-05 2.46774e-05 4.61168e-05 4.04744e-05 0.000184371 0.000115088 0.0367997 6.72682e-05 8.01559e-05 3.32524e-05 3.9642e-05 3.17782e-05 0.0002767 4.85398e-05 2.17787e-05 1.95007e-05 3.19331e-05 7.3635e-05 0.00035438 5.74861e-05 4.25277e-05 3.37323e-05 5.62825e-05 8.03772e-06 5.64495e-05 3.44901e-05 5.95607e-05 5.77422e-05 
5.55368e-05 2.3217e-05 0.000100675 2.58083e-05 4.48074e-05 3.67288e-05 3.9803e-05 0.000313911 7.36619e-05 7.30111e-05 4.21414e-05 3.95606e-05 0.0131373 0.000104889 0.00021645 3.02598e-05 0.0213518 7.86992e-05 5.69301e-05 0.000321732 4.3444e-05 3.57739e-05 1.65587e-05 0.000115643 5.38571e-05 6.86412e-05 4.21986e-05 5.55448e-05 3.95319e-05 5.01161e-05 0.00010821 3.75995e-05 0.000903104 5.83761e-05 8.46591e-05 4.52989e-05 7.83126e-05 0.000111486 5.99584e-05 6.62976e-05 0.000121148 3.07366e-05 5.01478e-05 6.02558e-05 5.58106e-05 3.23024e-05 5.26537e-05 9.40591e-05 3.22069e-05 6.89339e-05 6.4126e-05 2.02741e-05 2.14898e-05 0.000131141 2.92783e-05 3.21475e-05 5.63025e-05 5.96662e-05 5.64442e-05 6.13731e-05 2.10575e-05 6.70178e-05 0.000103011 4.7425e-05 5.86331e-05 2.68019e-05 3.76293e-05 3.93678e-05 4.98862e-05 8.69678e-05 1.17275e-05 5.71094e-05 9.96773e-05 0.000135495 3.55195e-05 0.000104858 7.92726e-05 4.64025e-05 0.000103357 4.63106e-05 7.05883e-05 7.96551e-05 5.84536e-05 3.39508e-05 7.77267e-05 8.92131e-05 4.35263e-05 6.3361e-05 0.000267406 0.000265302 1.83745e-05 5.23521e-05 5.9155e-05 9.07732e-05 5.33536e-05 6.88811e-05 3.71517e-05 3.57814e-05 7.94556e-05 4.07692e-05 2.39219e-05 5.57515e-05 3.82273e-05 0.000111879 2.78744e-05 2.20638e-05 3.34928e-05 4.63988e-05 4.10035e-05 6.06905e-05 3.47872e-05 6.31884e-05 3.08052e-05 0.00012266 3.87442e-05 3.04652e-05 7.5516e-05 4.5233e-05 4.61964e-05 3.37316e-05 0.00861589 0.000705941 3.94327e-05 7.90793e-05 0.000130073 2.35726e-05 6.04589e-05 3.61785e-05 2.87679e-05 8.23866e-05 6.49415e-05 0.000109099 3.0152e-05 3.87125e-05 0.000101943 3.25746e-05 7.29677e-05 0.000205363 5.74509e-05 8.26514e-05 3.24672e-05 3.19359e-05 7.12027e-05 8.43263e-05 0.000407509 0.00011814 4.58904e-05 0.0151256 9.68415e-05 6.06409e-05 3.82645e-05 0.00179776 0.00143305 5.25664e-05 6.90864e-05 2.45938e-05 8.95988e-05 6.63751e-05 0.00114142 0.0132339 5.26603e-05 7.1228e-05 3.5533e-05 0.000346329 5.24601e-05 0.000526421 9.45141e-05 5.26689e-05 3.49906e-05 0.000430614 0.000988622 0.00867574 9.13977e-05 4.97711e-05 6.18531e-05 3.37955e-05 7.98232e-05 0.0391631 0.00178201 3.67486e-05 3.01707e-05 5.00245e-05 0.000107907 0.000511643 7.14648e-05 3.80751e-05 7.40248e-05 3.27025e-05 9.40973e-05 9.8339e-05 8.46311e-05 2.9087e-05 3.41496e-05 2.43732e-05 6.19618e-05 8.39331e-05 0.000765823 0.000115387 0.000611963 3.60028e-05 4.30773e-05 2.13736e-05 0.0160607 8.97751e-05 2.43874e-05 4.0896e-05 3.31154e-05 3.95351e-05 7.34562e-05 0.00128405 8.14974e-05 4.69759e-05 6.46713e-05 1.63898e-05 0.000294157 4.93161e-05 0.0341521 0.000390356 3.33766e-05 3.35239e-05 9.04207e-05 0.0132215 5.17637e-05 3.45626e-05 0.00012538 8.60537e-05 2.79185e-05 3.28062e-05 6.64398e-05 2.34505e-05 0.000108983 7.54252e-05 0.000152698 2.89616e-05 0.000211587 1.78008e-05 3.25966e-05 8.14602e-05 5.28463e-05 0.00011828 3.37363e-05 0.012687 2.84463e-05 2.5656e-05 0.000143236 2.64402e-05 3.67066e-05 6.10203e-05 5.15958e-05 9.78029e-05 7.31482e-05 2.16078e-05 2.27796e-05 7.39971e-05 0.0102558 0.000103806 6.54887e-05 0.000101727 4.27464e-05 0.000109251 8.18146e-05 2.65688e-05 4.90122e-05 0.0140732 0.000108133 3.72032e-05 3.052e-05 4.57819e-05 7.64248e-05 0.000102706 3.10517e-05 0.00109423 0.000174472 2.3794e-05 7.87512e-05 5.59382e-05 5.38195e-05 0.000264527 2.21324e-05 6.85693e-05 9.14103e-05 3.27499e-05 1.18386e-05 7.07198e-05 5.12206e-05 4.59653e-05 7.01549e-05 0.000159974 6.31822e-05 4.2239e-05 7.85345e-05 9.42759e-05 5.05886e-05 1.92415e-05 6.91151e-05 5.47607e-05 5.6714e-05 1.93891e-05 3.73941e-05 5.00757e-05 7.39777e-05 3.39851e-05 7.20276e-05 0.000126309 3.36307e-05 3.14081e-05 1.39118e-05 5.97958e-05 0.000111925 7.69153e-05 8.56894e-05 0.000104654 8.51787e-05 3.81789e-05 8.66944e-05 0.00013624 7.17807e-05 4.80427e-05 3.04922e-05 0.000108676 0.000116178 9.85854e-05 8.9062e-05 6.60227e-05 7.13737e-05 0.00183122 0.00141347 4.5941e-05 3.89143e-05 5.45795e-05 8.24069e-05 4.98418e-05 2.68957e-05 0.000464448 3.15035e-05 5.68399e-05 7.81678e-05 7.52354e-05 1.74713e-05 2.71815e-05 4.29366e-05 0.0120867 5.64242e-05 2.41183e-05 0.000116535 0.000118894 8.97277e-05 0.0110379 0.000341032 1.85875e-05 0.000704754 2.74424e-05 0.00895947 7.20765e-05 8.85524e-05 0.00013346 6.73178e-05 3.61087e-05 0.0180568 0.000109181 0.000221928 0.000143733 7.87675e-05 5.75644e-05 9.26816e-05 4.60223e-05 2.11341e-05 4.19939e-05 4.2333e-05 7.72766e-05 9.71862e-05 3.94514e-05 2.69262e-05 4.10727e-05 8.35045e-05 7.2237e-05 8.2381e-05 5.87241e-05 4.95509e-05 7.82715e-05 5.96615e-05 0.000121761 7.00712e-05 5.26664e-05 0.000533533 0.0314021 2.03877e-05 0.0118048 3.8232e-05 5.90038e-05 0.000121969 4.7847e-05 0.00204034 4.6045e-05 4.56856e-05 3.52844e-05 2.54621e-05 0.000163826 0.000186749 5.44843e-05 0.00154468 3.6662e-05 9.52234e-05 3.83338e-05 0.000107459 3.56432e-05 3.35884e-05 5.22699e-05 6.18146e-05 3.73109e-05 4.18934e-05 4.70059e-05 0.00537581 5.18494e-05 0.00019277 5.51353e-05 9.24022e-05 4.49184e-05 3.36314e-05 4.84415e-05 0.00133013 3.92215e-05 4.52572e-05 3.75868e-05 0.000173897 6.33555e-05 0.000567004 9.61413e-05 0.000114637 0.000108212 0.000120885 0.0093535 2.56888e-05 0.00487843 9.76035e-05 2.61855e-05 9.33844e-05 9.49128e-05 0.000891792 3.02514e-05 6.93782e-05 2.19611e-05 7.43477e-05 3.52641e-05 8.80252e-05 0.00040769 3.93673e-05 4.48567e-05 4.5387e-05 6.9248e-05 2.78415e-05 5.02581e-05 8.1485e-05 6.9892e-05 2.25649e-05 6.22965e-05 0.0246993 8.9242e-05 0.000133247 5.61069e-05 3.32452e-05 4.0999e-05 0.00058275 0.000145661 0.000104939 0.0236828 0.0265011 2.04022e-05 4.10475e-05 7.64721e-05 2.2353e-05 1.81894e-05 4.86549e-05 0.000366327 3.98596e-05 3.4359e-05 6.42511e-05 7.2091e-05 0.00127182 3.41106e-05 8.74722e-05 0.000107499 0.00043523 1.96991e-05 0.000103492 2.59376e-05 0.000116166 3.512e-05 4.96838e-05 4.12653e-05 0.000191837 4.85628e-05 9.38251e-05 0.000103749 7.45351e-05 0.0211156 8.28567e-06 3.21113e-05 5.50265e-05 5.51192e-05 4.46098e-05 2.861e-05 5.82559e-05 3.94571e-05 5.63312e-05 3.04047e-05 5.86267e-05 7.12475e-05 7.20153e-05 4.45805e-05 0.000162936 3.53439e-05 5.99601e-05 0.0116228 4.55967e-05 8.17532e-05 6.14084e-05 3.27226e-05 5.32739e-05 7.77137e-05 0.000105009 9.09786e-05 4.30962e-05 0.000109507 2.78892e-05 9.56552e-05 0.0154635 5.84208e-05 1.82463e-05 2.66468e-05 7.35333e-05 6.45233e-05 6.10769e-05 5.04246e-05 3.62756e-05 4.52211e-05 9.19257e-05 0.0472502 4.25382e-05 2.74049e-05 4.2104e-05 5.5986e-05 2.87236e-05 1.59995e-05 2.30869e-05 0.000125692 1.89031e-05 5.75664e-05 5.79652e-05 0.000322852 7.8667e-05 0.00231265 1.18046e-05 0.000570564 6.53993e-05 5.04175e-05 4.70779e-05 0.000173531 6.27557e-05 0.000304671 3.20479e-05 0.000318456 6.3019e-05 7.11528e-05 9.80845e-05 2.55229e-05 4.06818e-05 3.36334e-05 4.67282e-05 0.000148992 3.12584e-05 0.00171379 0.0055407 0.000387664 0.00875274 0.0137563 0.00013934 6.56722e-05 6.76142e-05 0.0159739 7.35124e-05 0.000769551 4.18852e-05 9.5053e-05 7.72475e-05 6.51596e-05 0.000113399 6.05878e-05 4.29717e-05 7.85633e-05 2.10094e-05 4.45359e-05 7.27408e-05 0.016511 3.11304e-05 4.33228e-05 4.35997e-05 8.52625e-05 0.0158955 0.0001396 8.66248e-05 0.011454 7.24955e-05 3.92984e-05 7.70244e-05 2.45737e-05 0.00038942 6.94822e-05 1.97866e-05 0.000124712 2.91399e-05 0.000129521 6.6093e-05 0.000105769 3.37193e-05 5.05921e-05 0.000107056 0.0119844 3.42816e-05 4.96558e-05 0.000261347 2.35615e-05 7.78193e-05 4.6778e-05 0.000124293 3.45808e-05 8.44918e-05 0.000252164 4.16762e-05 0.000779392 5.7529e-05 7.18686e-05 8.97726e-05 4.66892e-05 0.000145369 4.84949e-05 2.57274e-05 3.7063e-05 2.47558e-05 5.26922e-05 0.000416825 6.75974e-05 4.59523e-05 7.52072e-05 4.94524e-05 5.45034e-05 9.06698e-05 0.000136788 4.49996e-05 0.000124731 0.000293438 4.87843e-05 0.000113708 3.24124e-05 2.08216e-05 0.000327711 6.80307e-05 8.61574e-05 0.00191057 3.11062e-05 4.00814e-05 3.23109e-05 4.37116e-05 4.95593e-05 4.1033e-05 6.99775e-05 5.78437e-05 0.00044863 0.000180734 3.16134e-05 0.000125822 4.55906e-05 5.38065e-05 5.70838e-05 0.000295132 6.66601e-05 0.000102257 6.06726e-05 4.15471e-05 6.10168e-05 0.000245073 3.95572e-05 6.99296e-05 9.7978e-05 4.17958e-05 6.14981e-05 0.000229656 0.000191136 2.63252e-05 7.96478e-05 5.79203e-05 3.63558e-05 0.000160588 6.30021e-05 3.25204e-05 5.09591e-05 2.88556e-05 4.58003e-05 0.00887791 0.000102466 0.000273684 7.72345e-05 3.11695e-05 0.0184424 7.85901e-05 8.29009e-05 5.51469e-05 1.2378e-05 1.72763e-05 2.34431e-05 1.24088e-05 6.9439e-05 8.20018e-05 4.03583e-05 3.71246e-05 0.00182863 3.20313e-05 0.000383965 3.54657e-05 0.00213168 4.62941e-05 3.69424e-05 6.73405e-05 9.14988e-05 4.75129e-05 5.65893e-05 0.000331695 8.44611e-05 0.000121703 3.62161e-05 0.000246431 6.38128e-05 4.85184e-05 4.51555e-05 0.00110677 0.00991718 2.0521e-05 0.000508339 5.61774e-05 0.000394559 5.96323e-05 3.86866e-05 6.27259e-05 3.48068e-05 6.00867e-05 2.80763e-05 4.12787e-05 7.33972e-05 7.448e-05 0.00319198 4.89053e-05 9.85703e-05 0.000524418 8.52755e-05 2.42136e-05 5.12978e-05 2.68838e-05 6.51649e-05 0.000117322 7.79583e-05 8.1308e-05 5.26735e-05 0.000127096 5.99415e-05 4.26255e-05 0.000272194 0.000615421 5.64319e-05 0.000163694 0.000163941 2.04945e-05 4.28052e-05 3.57499e-05 7.9016e-05 2.89353e-05 4.12266e-05 4.32419e-05 0.000111346 2.52486e-05 2.92307e-05 0.000102178 0.000216052 3.925e-05 4.10483e-05 0.000146696 0.00613216 4.37987e-05 2.91461e-05 3.80391e-05 3.38389e-05 0.00236926 2.04312e-05 0.0173337 0.00011124 7.3705e-05 2.9321e-05 0.00340763 6.96839e-05 0.00150875 0.000104628 0.000195892 3.86773e-05 0.000370713 0.000126881 8.0451e-05 7.83114e-05 0.000126222 3.62346e-05 1.92433e-05 0.00129936 3.45208e-05 3.99695e-05 1.75488e-05 0.000115833 2.33261e-05 7.40452e-05 0.000174 0.000407111 0.000169396 5.37411e-05 8.11227e-05 3.05004e-05 4.63338e-05 0.00470895 5.39287e-05 5.85631e-05 0.000513607 2.98272e-05 2.6002e-05 7.9845e-05 0.00117689 7.51497e-05 0.000236285 3.03991e-05 6.13262e-06 2.88413e-05 0.000912634 3.51498e-05 5.42739e-05 0.000108266 8.96185e-05 0.000110371 3.85853e-05 6.96142e-05 6.60933e-05 2.84465e-05 6.1592e-05 1.7916e-05 9.14459e-05 3.08995e-05 9.01868e-05 5.48554e-05 0.000538118 2.39009e-05 3.468e-05 6.41407e-05 5.64484e-05 0.000291365 0.000349547 8.43274e-05 3.31111e-05 3.40188e-05 7.81678e-05 2.60733e-05 3.51385e-05 3.28877e-05 4.91802e-05 0.0277337 0.000117576 5.60683e-05 2.28234e-05 1.77602e-05 4.74402e-05 6.82351e-05 0.012592 1.58993e-05 5.41264e-05 0.00126381 3.68601e-05 4.02914e-05 4.85807e-05 3.80784e-05 7.21748e-05 0.0114939 5.35463e-05 0.000199139 6.15459e-05 0.0317874 6.59472e-05 3.56748e-05 0.0135981 7.22926e-05 9.97037e-05 2.82289e-05 0.0165454 4.87033e-05 6.97523e-05 4.99055e-05 4.29931e-05 6.70989e-05 0.000179119 0.00144468 0.0010225 1.29134e-05 3.2686e-05 6.95668e-05 3.6677e-05 0.000107807 4.73729e-05 4.68946e-05 0.0117642 9.3221e-05 4.89796e-05 4.30009e-05 0.000101955 1.06516e-05 6.99634e-05 8.34351e-05 0.00014305 0.00157226 2.26032e-05 5.05066e-05 6.80034e-05 4.44469e-05 4.63346e-05 4.24585e-05 3.69566e-05 2.52062e-05 4.50331e-05 0.00146393 5.04826e-05 5.20176e-05 0.000133928 2.18673e-05 6.49489e-05 1.84584e-05 3.52599e-05 3.63511e-05 0.00153661 7.22252e-05 5.43941e-05 0.000743328 4.83645e-05 0.000113636 0.00806689 0.000122177 4.81971e-05 5.03425e-05 0.00010916 4.20461e-05 0.00132366 4.80877e-05 0.0241903 5.30697e-05 6.05207e-05 6.10024e-05 5.11035e-05 0.000119791 2.88716e-05 4.53499e-05 5.48673e-05 3.66078e-05 2.77861e-05 3.24817e-05 2.6319e-05 0.00012635 0.00147425 5.07721e-05 0.000264356 5.44809e-05 7.77839e-05 0.00160235 3.84402e-05 0.000192376 3.84889e-05 0.00011997 8.48486e-05 5.88861e-05 8.92645e-05 9.11641e-05 9.72039e-05 5.55464e-05 9.39119e-05 2.45593e-05 3.46753e-05 9.90766e-05 7.83215e-05 3.01061e-05 0.00650685 0.000380385 7.31014e-05 6.70289e-05 0.0203592 5.18052e-05 4.42227e-05 9.35485e-05 0.000127827 0.0102266 2.67503e-05 7.31643e-05 
5.59125e-05 4.06705e-05 4.55292e-05 0.00487634 5.31741e-05 0.00949395 4.64836e-05 4.6911e-05 7.56809e-05 2.46073e-05 2.98435e-05 4.29982e-05 3.20826e-05 0.000846211 3.23907e-05 5.09487e-05 4.31593e-05 3.28433e-05 2.50072e-05 6.66304e-05 3.25568e-05 6.79459e-05 0.00365282 0.000580256 6.3113e-05 3.94806e-05 7.506e-05 3.15692e-05 0.000265837 3.12991e-05 3.46915e-05 3.12001e-05 2.88149e-05 0.000307673 4.98434e-05 2.72262e-05 0.00100583 0.0010915 0.0103155 7.90884e-05 4.04428e-05 3.01864e-05 2.82821e-05 8.15675e-05 4.68179e-05 3.88197e-05 6.08994e-05 3.61261e-05 2.1165e-05 0.000762712 5.91806e-05 0.00549836 4.48733e-05 0.000101465 4.63861e-05 3.18682e-05 5.88081e-05 0.000854626 4.98073e-05 5.96798e-05 0.00499365 1.65384e-05 4.37959e-05 3.73347e-05 4.80132e-05 2.42036e-05 4.41166e-05 0.00694563 0.0124172 7.55848e-05 0.00222358 1.53125e-05 4.2545e-05 0.000968889 2.80246e-05 3.69824e-05 3.8361e-05 0.0129945 0.000556907 7.55806e-05 6.63848e-05 6.06039e-05 3.18733e-05 4.55097e-05 0.0220755 5.82217e-05 8.96143e-05 5.417e-05 3.90151e-05 5.88818e-05 0.00376419 4.76272e-05 5.66897e-05 7.69093e-06 0.00919711 3.40722e-05 5.81174e-05 0.00468816 4.64692e-05 0.00781279 0.00358933 5.11422e-05 4.25362e-05 0.00159499 0.00774856 0.00515952 6.02938e-05 1.36144e-05 5.15948e-05 0.000601842 0.00413014 4.55372e-05 4.10019e-05 3.91637e-05 0.00547049 3.08447e-05 0.00144683 4.99902e-05 3.89092e-05 3.40445e-05 1.61332e-05 0.000130106 2.65243e-05 5.73862e-05 6.25656e-05 6.04518e-05 3.37258e-05 0.000894898 0.0028964 5.33009e-05 0.0171413 3.4662e-05 0.00717703 4.24412e-05 0.000936639 0.00501086 3.92814e-05 4.64429e-05 3.46632e-05 1.31575e-05 3.72323e-05 4.94509e-05 4.79135e-05 8.06499e-06 4.75365e-05 5.04817e-05 3.42923e-05 2.61884e-05 0.00173902 3.10298e-05 0.0115191 4.72128e-05 3.88353e-05 6.6586e-05 5.14699e-05 4.10408e-05 4.02873e-05 5.83031e-05 2.47032e-05 4.44977e-05 0.000281221 7.95237e-05 1.66059e-05 4.27507e-05 5.98892e-05 6.31094e-05 3.02061e-05 7.44949e-05 2.66346e-05 1.7752e-05 2.31896e-05 4.03634e-05 5.88176e-05 0.000456156 5.31916e-05 0.00255647 5.49944e-05 7.60971e-05 4.28036e-05 0.00769895 0.0109466 4.52771e-05 6.4282e-05 9.7637e-05 7.74703e-05 0.0087809 4.77889e-05 4.39855e-05 2.26896e-05 2.5666e-05 5.48502e-05 3.24627e-05 5.6738e-05 0.00473481 0.000103613 0.000400569 1.38415e-05 5.09987e-05 2.28614e-05 0.0102915 0.0115791 0.00556393 1.99211e-05 7.46842e-05 4.1835e-05 1.68806e-05 6.932e-05 0.00761427 4.88596e-05 2.80961e-05 5.40874e-05 2.64517e-05 4.48052e-05 1.79232e-05 6.4616e-05 5.00986e-05 5.49918e-05 1.76739e-05 1.84234e-05 3.98733e-05 5.90327e-05 6.53297e-05 5.33078e-05 3.76007e-05 2.91362e-05 2.50598e-05 0.0090335 7.49063e-05 4.39517e-05 1.65917e-05 6.23438e-05 3.19815e-05 7.10803e-05 2.96363e-05 3.41981e-05 2.47032e-05 0.00795363 4.99631e-05 4.71617e-05 4.80703e-05 6.12021e-05 2.90573e-05 5.39461e-05 3.80003e-05 6.33225e-05 2.04124e-05 2.2942e-05 3.26488e-05 6.22334e-05 3.99556e-05 5.56067e-05 0.00329218 1.58955e-05 4.17512e-05 2.41993e-05 6.26783e-05 4.56365e-05 4.01691e-05 4.70004e-05 0.000242553 2.54451e-05 0.00343709 6.12185e-05 4.54122e-05 5.89302e-05 0.0153425 2.6215e-05 2.83903e-05 6.36443e-05 5.37767e-05 3.26614e-05 1.75048e-05 0.00154633 0.00325135 6.15862e-05 0.0121822 2.10119e-05 3.96857e-05 2.53388e-05 7.63907e-05 2.85737e-05 0.0054409 0.00391425 0.001164 2.01014e-05 5.14578e-05 3.44075e-05 5.86332e-05 4.98998e-05 4.51847e-05 5.12227e-05 5.52723e-05 3.44338e-05 2.664e-05 3.21663e-05 1.31377e-05 4.47636e-05 8.41244e-06 1.80314e-05 6.46484e-05 0.000945318 5.38432e-05 2.70245e-05 0.00181775 2.64695e-05 4.67365e-05 0.00386053 4.38939e-05 7.56208e-05 4.27948e-05 0.000970565 6.45636e-05 5.08249e-05 5.83447e-05 0.000608112 4.42074e-05 8.94191e-05 4.38855e-05 3.58806e-05 5.57469e-05 4.11536e-05 4.49475e-05 5.38495e-05 5.82528e-05 4.96112e-05 1.30511e-05 3.47459e-05 2.76979e-05 6.30703e-05 9.16665e-05 2.54903e-05 3.91498e-05 0.0102022 4.0743e-05 4.54516e-05 6.27865e-05 9.52259e-05 0.000134658 2.4873e-05 3.73582e-05 6.71433e-05 4.10503e-05 4.40094e-05 2.89057e-05 0.000965703 0.00107959 2.09775e-05 5.16937e-05 4.54272e-05 0.00645117 1.19593e-05 0.000673368 4.99668e-05 0.013845 5.50289e-05 3.68409e-05 4.11485e-05 3.14465e-05 7.95458e-05 5.38696e-05 2.69739e-05 4.68458e-05 2.89369e-05 8.18593e-05 4.38394e-05 5.22059e-05 1.4385e-05 2.33263e-05 2.51926e-05 3.74875e-05 2.82036e-05 4.23471e-05 3.13343e-05 2.76123e-05 4.48187e-05 4.26954e-05 4.77497e-05 0.00832413 5.58984e-05 5.29291e-05 6.61114e-05 0.00128345 4.57855e-05 0.011682 0.000103287 7.61831e-05 2.38992e-05 5.83277e-05 2.81981e-05 5.97319e-05 4.47853e-05 0.00841979 3.47246e-05 0.00832847 0.0116177 0.00511945 5.07873e-05 0.00115243 4.39035e-05 8.5409e-05 2.23575e-05 0.0101503 4.33778e-05 4.26598e-05 5.15168e-05 2.1883e-05 3.68657e-05 3.09768e-05 6.43361e-05 0.0032985 7.71957e-05 4.85347e-05 4.49909e-05 2.3754e-05 4.04775e-05 3.65737e-05 4.31675e-05 0.00865744 0.0016432 4.35094e-05 2.69236e-05 4.03377e-05 4.75256e-05 0.00818953 4.2827e-05 5.36827e-05 9.23784e-05 6.98717e-05 3.9192e-05 3.51409e-05 0.00144812 4.14248e-05 3.00078e-05 4.68767e-05 8.1335e-05 0.00873005 0.000972246 2.48825e-05 2.75472e-05 3.84214e-05 6.09551e-05 4.16684e-05 0.000600245 0.00580908 7.77101e-05 8.19199e-05 0.00424244 4.41657e-05 0.00882481 3.31637e-05 1.5633e-05 2.27304e-05 2.42023e-05 2.09608e-05 5.93467e-05 2.36728e-05 3.87593e-05 1.30615e-05 4.68954e-05 5.86652e-05 0.00399951 6.21554e-05 1.45239e-05 3.67757e-05 4.59955e-05 4.2544e-05 6.27459e-05 0.00557371 3.35999e-05 3.49475e-05 0.00732161 1.83913e-05 3.72303e-05 5.68951e-05 5.27504e-05 3.3024e-05 0.000401229 5.01282e-05 2.93567e-05 4.70232e-05 2.88154e-05 3.87207e-05 5.75067e-05 2.63126e-05 3.29611e-05 0.00883871 2.51313e-05 0.00992852 0.0108082 0.00905529 6.62773e-05 0.007769 7.72079e-05 0.00112432 4.96426e-05 4.43715e-05 0.00415008 7.57162e-05 4.6475e-05 0.000805974 4.18098e-05 4.86598e-05 4.30258e-05 6.24982e-05 0.0105285 0.00653751 5.42673e-05 3.04656e-05 0.00137586 3.47749e-05 3.45529e-05 1.99039e-05 7.96757e-05 3.6365e-05 7.96326e-05 7.61478e-05 6.4405e-05 2.76406e-05 3.11427e-05 0.000727682 3.58054e-05 4.62647e-05 3.60427e-05 5.58027e-05 1.73303e-05 7.25263e-05 5.45796e-05 1.63042e-05 0.00221292 0.00260384 4.67998e-05 6.12969e-05 3.85955e-05 0.0072991 5.78639e-05 2.99468e-05 4.68966e-05 0.000103236 4.14479e-05 6.06738e-05 0.00862877 2.64631e-05 6.42641e-05 3.24022e-05 0.0039841 5.19517e-05 2.53549e-05 3.97744e-05 6.03484e-05 3.08081e-05 5.38178e-05 1.51005e-05 1.88054e-05 5.23167e-05 4.18016e-05 6.83838e-05 7.45826e-05 3.55753e-05 3.08485e-05 5.41138e-05 0.0121167 5.09233e-05 3.39419e-05 2.69137e-05 6.62384e-06 2.38829e-05 2.952e-05 0.005938 2.88069e-05 8.65444e-05 3.72938e-05 2.89963e-05 2.78679e-05 5.5001e-05 1.31599e-05 3.98876e-05 5.70816e-05 2.17047e-05 1.64981e-05 4.31481e-05 3.52421e-05 2.80117e-05 5.98393e-05 0.000699989 3.41574e-05 3.86869e-05 3.63965e-05 2.63466e-05 2.80348e-05 2.6891e-05 3.36908e-05 5.33174e-05 1.20378e-05 6.36912e-05 6.24283e-05 3.44407e-05 0.00737928 4.70969e-05 6.43127e-05 4.1922e-05 1.53731e-05 4.86692e-05 3.25054e-05 4.09015e-05 4.53822e-05 3.61598e-05 2.53824e-05 1.36492e-05 3.61142e-05 3.64953e-05 4.51815e-05 5.53333e-05 0.000106387 0.00136284 4.27255e-05 6.8277e-05 0.000815262 6.37019e-05 6.24048e-05 0.00590005 3.5374e-05 4.2294e-05 3.7169e-05 4.28194e-05 3.8737e-05 0.00526131 1.92482e-05 2.95396e-05 0.00924354 2.99482e-05 6.32428e-05 3.28881e-05 0.00142033 6.78545e-05 2.90262e-05 3.74009e-05 1.75302e-05 2.96036e-05 4.4227e-05 6.46597e-05 2.8305e-05 3.34673e-05 0.000104064 4.38254e-05 3.89399e-05 4.32599e-05 5.08225e-05 2.45272e-05 3.92907e-05 1.74771e-05 3.11428e-05 1.84493e-05 9.66244e-05 3.34962e-05 2.85894e-05 4.98965e-05 5.36416e-05 3.48809e-05 1.2609e-05 0.00951438 5.17504e-05 4.57243e-05 1.55827e-05 4.59727e-05 5.31443e-05 3.98359e-05 2.50567e-05 6.51717e-05 2.84021e-05 4.24195e-05 5.69696e-05 4.17677e-05 3.16881e-05 2.56331e-05 4.20253e-05 2.97304e-05 0.00129336 0.00849815 2.66073e-05 6.52157e-05 5.16463e-05 0.00868869 7.66417e-05 0.000775084 6.0943e-05 0.000516438 3.10018e-05 7.15834e-05 0.0050273 4.10411e-05 0.0157469 0.0104719 4.61133e-05 8.67174e-05 0.0121998 0.00108867 2.71834e-05 5.0416e-05 4.49363e-05 1.72133e-05 5.32252e-05 5.6667e-05 0.00151608 5.24488e-05 3.08929e-05 0.000100964 1.49098e-05 3.51184e-05 0.00353853 0.00426953 1.47427e-05 4.19503e-05 3.4979e-05 6.88393e-05 1.77252e-05 4.20142e-05 0.00342653 7.35492e-05 3.25072e-05 2.68338e-05 6.25791e-05 2.32757e-05 3.03683e-05 4.35937e-05 5.07786e-05 3.60137e-05 3.87256e-05 2.64305e-05 0.000882112 3.03646e-05 4.1809e-05 7.08755e-05 2.95571e-05 7.16859e-05 3.307e-05 3.27584e-05 2.82689e-05 4.81841e-05 5.98883e-05 4.14951e-05 4.08669e-05 0.00337183 3.02641e-05 0.00780431 4.23834e-05 3.04956e-05 2.64724e-05 0.00130697 2.94823e-05 3.37567e-05 7.52705e-05 3.36977e-05 6.10653e-05 2.99735e-05 0.00807576 5.68757e-05 3.33847e-05 4.0034e-05 3.45166e-05 8.56342e-05 2.49799e-05 5.69722e-05 0.0015838 2.55579e-05 4.30658e-05 2.12868e-05 9.51717e-05 3.48414e-05 5.72697e-05 4.64905e-05 0.0060027 5.32424e-05 2.41784e-05 5.42977e-05 3.22755e-05 3.01472e-05 0.00640289 2.52701e-05 6.50434e-05 0.00861705 0.000484395 1.82512e-05 3.51253e-05 3.50115e-05 4.03231e-05 5.85256e-05 6.92889e-05 3.37472e-05 4.23261e-05 3.35067e-05 2.32083e-05 0.0030575 3.6612e-05 4.07209e-05 0.000806281 2.96724e-05 3.49903e-05 0.00143075 1.9509e-05 4.36564e-05 3.65716e-05 3.19642e-05 1.43526e-05 5.39801e-05 5.31016e-05 5.92798e-05 5.3707e-05 9.22661e-05 0.00432827 3.06597e-05 3.02311e-05 2.8957e-05 3.26032e-05 4.31096e-05 0.0066276 0.000406748 4.08334e-05 5.29609e-05 2.64181e-05 0.0104463 2.43524e-05 4.26489e-05 3.12026e-05 4.20103e-05 4.03735e-05 0.000977436 6.1507e-05 3.25911e-05 1.72026e-05 0.000100698 2.49061e-05 4.91607e-05 3.44051e-05 2.7604e-05 0.00320897 0.0165279 3.43692e-05 4.44251e-05 2.67865e-05 3.04252e-05 6.16794e-05 8.7788e-05 1.7332e-05 9.11988e-05 2.09655e-05 4.54602e-05 4.03403e-05 0.00455811 0.0158142 2.89205e-05 2.64202e-05 4.00336e-05 5.15075e-05 2.19663e-05 1.74427e-05 1.77979e-05 3.82364e-05 2.51693e-05 5.13312e-05 6.28868e-05 5.55465e-05 2.26147e-05 4.75279e-05 2.51454e-05 1.73086e-05 0.0069266 4.79823e-05 4.06559e-05 5.2337e-05 0.000109019 2.76627e-05 3.48848e-05 7.25376e-05 7.20012e-05 4.93469e-05 2.05833e-05 7.06758e-05 1.89083e-05 0.00540301 0.000502144 0.00587965 5.13786e-05 3.58402e-05 2.98648e-05 5.13781e-05 2.88015e-05 3.94832e-05 8.9023e-05 6.10854e-05 3.96242e-05 5.69459e-05 0.000336962 5.57432e-05 4.36598e-05 3.59161e-05 7.13682e-05 5.80523e-05 4.4773e-05 2.6921e-05 5.63597e-05 3.5594e-05 2.93854e-05 2.99397e-05 0.00486529 0.00828788 3.64741e-05 2.59802e-05 4.82122e-05 4.47814e-05 0.00712675 2.37774e-05 7.42752e-05 1.84601e-05 2.94247e-05 3.30477e-05 0.00211777 5.44827e-05 6.27437e-05 4.93007e-05 2.23585e-05 2.78475e-05 3.78336e-05 0.00118661 4.15995e-05 5.87339e-05 2.72613e-05 0.00565452 2.73921e-05 4.38346e-05 3.71231e-05 3.10398e-05 3.25677e-05 3.836e-05 4.03177e-05 7.05819e-05 0.00180262 0.0103544 4.45927e-05 3.92877e-05 3.17011e-05 6.82465e-05 1.8178e-05 3.58203e-05 5.35103e-05 4.65412e-05 4.83101e-05 4.72121e-05 2.65647e-05 0.00132365 4.91512e-05 3.10387e-05 0.00633371 9.18627e-05 4.04142e-05 2.72201e-05 2.748e-05 6.03962e-05 6.10163e-05 3.91543e-05 0.00695026 2.08873e-05 2.35613e-05 3.19853e-05 0.00511513 0.00397467 3.54811e-05 1.24124e-05 6.25423e-05 2.92982e-05 3.83347e-05 3.4477e-05 2.4485e-05 6.21843e-05 4.72656e-05 3.15201e-05 0.000848539 8.61568e-05 8.39204e-05 7.59227e-05 2.89392e-05 3.26348e-05 0.000711693 0.000896854 0.00549248 3.39762e-05 5.40261e-05 3.0979e-05 0.00531911 2.86555e-05 3.90866e-05 6.6653e-05 3.37076e-05 5.19301e-05 0.000536007 2.39825e-05 5.9516e-05 4.31953e-05 4.38227e-05 4.49322e-05 0.000681307 
0.000342164 5.05674e-05 0.000156456 3.37931e-05 3.41966e-05 4.98127e-05 1.50398e-05 2.50499e-05 0.000142129 0.000276198 7.84589e-05 0.000266504 4.06011e-05 1.41835e-05 4.11786e-05 3.88062e-05 3.47236e-05 2.55952e-05 0.000113747 2.178e-05 0.0129165 0.00827262 6.19669e-05 1.71711e-05 8.10852e-05 2.65515e-05 0.00010724 0.00061818 2.27455e-05 0.000511856 4.59331e-05 8.37125e-05 4.94988e-05 1.69318e-05 0.0001053 0.000164928 2.70808e-05 2.79256e-05 4.51073e-05 5.60602e-05 0.000221383 8.28169e-05 2.88546e-05 0.000168921 1.06541e-05 0.00010335 0.000166386 9.42458e-05 1.12993e-05 1.6886e-05 0.000107068 4.05224e-05 6.43345e-05 0.00017862 0.00620855 2.31385e-05 0.012467 1.44245e-05 7.7488e-05 0.00012772 5.37089e-05 0.000290483 0.000129854 2.54663e-05 0.010663 0.000160004 3.65506e-05 3.68332e-05 5.72183e-05 6.41022e-05 0.000170878 0.000650559 0.000346356 3.13862e-05 7.73436e-05 0.00101642 0.000519996 3.68317e-05 1.93756e-05 5.57603e-05 8.53293e-05 0.000942425 7.50286e-05 2.31306e-05 7.44743e-05 0.000148585 0.000122438 0.000356008 3.62635e-05 2.60353e-05 7.91353e-05 0.0120355 7.59333e-05 1.63096e-05 3.31371e-05 2.5049e-05 0.000140123 3.40424e-05 0.000373602 0.000193741 4.83389e-05 5.21722e-05 0.00965299 5.06811e-05 0.000234895 0.000143627 4.28018e-05 2.41261e-05 0.000212313 2.61348e-05 2.7298e-05 0.000114981 8.00465e-05 0.000205266 3.63895e-05 0.0124659 3.92762e-05 0.010115 7.78383e-05 7.37434e-05 2.36761e-05 4.75448e-05 1.94995e-05 0.00141976 0.00059172 0.0121774 1.126e-05 2.3282e-05 0.000145957 0.0011007 6.37426e-05 0.00121707 5.07439e-05 0.000155406 2.25127e-05 0.000180497 0.000137498 1.29491e-05 0.000124543 2.74866e-05 2.16581e-05 0.0150734 0.00110714 0.000152627 1.97383e-05 0.000493972 1.46497e-05 2.42231e-05 4.06249e-05 0.00011939 3.89262e-05 8.22412e-05 0.000101729 0.0171116 8.66215e-05 0.000209946 0.000732883 7.02807e-05 6.52371e-05 3.06045e-05 1.80942e-05 0.000206021 4.33503e-05 1.10446e-05 4.36728e-05 4.83409e-05 0.00122392 7.33617e-05 0.000273767 5.07633e-05 7.72115e-05 3.29149e-05 0.000993942 2.23859e-05 0.000175369 5.5728e-05 4.33495e-05 3.31264e-05 8.69767e-05 3.34642e-05 4.0054e-05 0.000142639 0.000181898 3.25775e-05 0.00117049 1.79976e-05 9.09429e-05 3.71658e-05 1.82226e-05 0.000251955 0.000113167 4.48791e-05 0.00779489 9.84507e-05 8.65061e-05 1.8118e-05 5.05339e-05 1.30222e-05 7.82256e-05 6.26429e-05 0.000229141 0.000145995 2.47209e-05 0.000782076 2.78853e-05 0.000137952 0.012161 3.54116e-05 0.000458803 7.02984e-05 0.000679504 6.67908e-05 4.40869e-05 0.000118693 2.33056e-05 2.12578e-05 4.02499e-05 3.99104e-05 0.000120953 0.00745147 0.000190975 2.81391e-05 0.000104672 9.32263e-05 1.60648e-05 0.000788192 5.83444e-05 8.97967e-05 0.000251986 8.68205e-05 0.00157105 0.000341325 0.000874068 0.000131354 2.74867e-05 0.000149968 0.000167214 9.77936e-05 4.18716e-05 0.000251329 5.30213e-05 2.63401e-05 0.00459368 0.000166378 0.00141389 0.00011162 1.96733e-05 1.39379e-05 0.0128303 1.46012e-05 0.0230843 9.38052e-05 4.4561e-05 0.000103186 2.96561e-05 0.00100215 0.0164118 1.80363e-05 8.76217e-05 1.61124e-05 2.54539e-05 0.000156123 0.000171193 5.61296e-05 0.000880636 3.69534e-05 1.12556e-05 0.000205921 0.000151428 0.000697032 3.57741e-05 2.85457e-05 3.49993e-05 7.5581e-05 0.000133898 5.91498e-05 2.13877e-05 2.39889e-05 5.49432e-05 7.75006e-05 1.48471e-05 4.90498e-05 0.000238362 2.69023e-05 2.02983e-05 0.00908689 0.000168177 0.000177201 4.67118e-05 3.68186e-05 8.29434e-05 0.00039978 0.0153493 0.000131746 0.000104987 7.83729e-06 8.27315e-06 1.27984e-05 1.46123e-05 0.0109372 2.68704e-05 5.66809e-05 5.64233e-05 2.68001e-05 0.00710919 0.000295073 2.70574e-05 0.000534444 0.000163778 0.000149391 2.90341e-05 0.000136595 0.00040961 3.11423e-05 2.19213e-05 2.9458e-05 6.06826e-05 0.000181732 0.000241637 0.000705898 2.73588e-05 1.53235e-05 2.24013e-05 0.000170168 0.000124944 5.95042e-05 7.54406e-05 0.00013686 6.06344e-05 0.000127436 0.000262744 0.000517596 5.56728e-05 4.10993e-05 8.55605e-05 1.91749e-05 0.000105058 9.54311e-05 0.00473072 3.98198e-05 0.021156 3.22279e-05 1.5178e-05 0.00585213 2.64657e-05 2.45342e-05 0.000189416 4.13882e-05 3.35368e-05 3.34443e-05 2.89366e-05 2.60833e-05 2.94722e-05 5.85323e-05 0.000133585 0.000147764 1.69296e-05 1.81545e-05 5.02401e-05 0.000174163 4.09687e-05 1.6776e-05 1.58449e-05 8.82018e-05 3.17325e-05 0.0110649 4.99493e-05 1.53261e-05 9.03467e-05 1.85181e-05 1.87597e-05 0.00939028 0.000120894 5.50276e-05 0.000600676 0.000115044 0.000127533 5.42911e-05 7.23741e-05 0.000575994 5.98995e-05 3.31811e-05 0.000127693 3.56314e-05 2.24298e-05 5.13525e-05 0.000189818 2.5381e-05 1.30221e-05 7.97079e-05 0.000325437 4.76962e-05 9.24954e-05 4.10579e-05 7.27653e-05 9.93132e-05 0.000226015 3.19455e-05 0.000238838 6.86176e-05 8.5618e-05 5.11282e-05 4.03066e-05 0.0128579 2.58893e-05 1.99331e-05 2.2238e-05 2.20261e-05 7.81729e-05 0.00010457 0.010455 0.000139435 3.59256e-05 0.00023946 2.10287e-05 0.000168283 3.00721e-05 4.21314e-05 5.56095e-05 0.0161221 8.30678e-05 2.31692e-05 4.56236e-05 4.97231e-05 1.45533e-05 7.34523e-05 5.50585e-05 0.00102733 0.000111963 1.41826e-05 3.35183e-05 2.47725e-05 0.00657969 4.56313e-05 0.000163148 0.000186742 2.56961e-05 0.00030492 2.7733e-05 9.0553e-05 0.000108783 3.21405e-05 2.09093e-05 3.75065e-05 0.000222429 4.27101e-05 2.05292e-05 3.65622e-05 2.08388e-05 1.90351e-05 7.60295e-05 1.78499e-05 0.000113216 1.08856e-05 0.00653518 1.95833e-05 2.10171e-05 1.39263e-05 0.000771997 0.000434737 0.000132679 0.00763153 7.47611e-05 1.25119e-05 9.03422e-05 4.89402e-05 3.19338e-05 9.10811e-05 0.000309678 2.04938e-05 0.000259942 0.00017578 9.86946e-05 3.17329e-05 0.0183675 4.82293e-05 1.89989e-05 0.000374578 7.2973e-05 4.02942e-05 6.48617e-06 0.000312731 3.78962e-05 7.90486e-05 0.000235701 0.000170907 8.81323e-05 0.000236069 0.000279527 0.000231078 2.29014e-05 4.67951e-05 0.00153864 3.11434e-05 0.000136538 4.68781e-05 0.000128657 0.0128379 0.000123763 3.01893e-05 0.00631892 0.000194725 0.0135468 6.71938e-05 4.27545e-05 2.30709e-05 0.0234535 0.0001036 2.42962e-05 0.000104992 2.31175e-05 6.8788e-05 9.25773e-05 2.68126e-05 9.54798e-05 0.0170217 5.07905e-05 0.000119983 8.93707e-05 2.38384e-05 2.15928e-05 0.00013966 2.36579e-05 0.000146084 0.000186597 0.000848338 2.31468e-05 0.000549947 5.29873e-05 6.29734e-05 0.000539403 0.000532148 1.18885e-05 2.34374e-05 0.000173584 3.49761e-05 0.00012106 3.61627e-05 7.40144e-05 3.2098e-05 0.000140877 2.41895e-05 3.88137e-05 0.000191195 7.78326e-05 0.00137864 0.0129036 0.000137621 0.0109606 2.89178e-05 0.00116923 3.78529e-05 0.000109335 5.54391e-05 3.09872e-05 2.42329e-05 7.8865e-05 2.78121e-05 0.00119208 3.76427e-05 2.13816e-05 3.63673e-05 9.93151e-05 2.67835e-05 0.000224278 5.09531e-05 1.27e-05 0.000147669 1.41457e-05 2.49536e-05 0.000258661 0.000113849 1.90485e-05 2.40019e-05 2.3634e-05 1.34887e-05 0.000387452 0.000294015 1.23829e-05 3.38403e-05 3.08836e-05 7.04727e-05 0.00925165 1.22722e-05 0.000640745 1.12595e-05 0.000193502 2.54802e-05 7.97597e-06 2.30378e-05 0.000186973 4.20396e-05 1.00506e-05 5.46229e-05 0.0101474 8.81061e-05 4.64963e-05 2.1093e-05 2.25791e-05 0.000204212 2.73425e-05 1.78424e-05 1.33998e-05 0.0155626 0.000521806 0.000157853 4.66818e-05 8.32717e-06 3.3508e-05 8.81102e-05 0.00774604 0.000327665 0.000153626 4.00116e-05 6.45979e-05 5.15096e-05 2.49701e-05 3.52583e-05 0.00884948 4.89762e-05 2.68482e-05 0.00803483 2.41842e-05 0.0104816 0.000345131 1.96312e-05 0.000738606 1.94998e-05 1.11002e-05 9.34283e-05 0.000126432 3.17804e-05 4.84474e-05 6.94124e-05 0.000546288 2.0593e-05 0.000191975 0.00836296 3.01759e-05 0.012492 4.51923e-05 2.57991e-05 2.41933e-05 0.00113111 1.44613e-05 8.60205e-05 0.000126416 1.5458e-05 0.000161624 2.19637e-05 3.00252e-05 1.94344e-05 0.000336157 0.000430909 7.25016e-05 4.37903e-05 3.91555e-05 0.000114761 6.9414e-05 5.97199e-05 7.64327e-05 0.0109142 2.09768e-05 6.9613e-05 0.0148186 0.000328454 1.82484e-05 3.81889e-05 2.01232e-05 1.43743e-05 0.000120094 9.803e-05 8.05754e-05 0.000228132 3.21587e-05 0.000257061 3.73362e-05 3.85094e-05 0.000100969 0.0166524 3.05816e-05 1.49702e-05 0.000128539 2.09941e-05 0.00868134 1.90117e-05 3.98465e-05 0.000198959 6.87622e-05 0.000117946 6.17148e-05 3.28674e-05 0.000443686 0.013693 7.78727e-05 2.66898e-05 0.000322563 2.2098e-05 3.50605e-05 0.00039904 2.77184e-05 0.00013975 8.66604e-05 1.52004e-05 0.000397004 0.00015443 2.15441e-05 0.000202647 2.04191e-05 9.26436e-05 4.09918e-05 0.000147326 0.000314378 8.84333e-05 3.97919e-05 7.88512e-05 0.000111854 4.82258e-05 0.000679787 4.81586e-05 8.01512e-05 0.000170149 0.000128108 0.000788537 9.05823e-05 0.000463369 5.3587e-05 3.60621e-05 3.35661e-05 0.00015513 3.22814e-05 0.000934111 3.86286e-05 9.9199e-05 8.33234e-05 2.59613e-05 4.898e-05 4.96189e-05 0.000115857 3.04015e-05 0.000371847 3.32795e-05 2.27647e-05 3.81608e-05 0.000428503 9.91939e-05 3.6474e-05 2.08897e-05 1.43084e-05 9.65031e-05 0.0125212 2.37333e-05 3.03779e-05 0.000619832 0.000199549 0.0107718 1.31095e-05 0.000489289 2.7583e-05 0.000116866 0.000114575 0.00927551 2.99042e-05 1.63162e-05 0.000131849 4.3545e-05 2.70895e-05 1.69889e-05 0.000277121 0.000975996 0.000164374 0.011833 0.00018184 0.000148948 5.10497e-05 2.51608e-05 5.11322e-05 0.000989557 0.0101221 0.000191956 2.66955e-05 1.4534e-05 0.00010285 0.0001912 1.68256e-05 4.15967e-05 0.0222558 7.85344e-05 0.00623253 0.000218014 7.16827e-05 0.000126565 2.50089e-05 2.3834e-05 2.86955e-05 0.000111847 2.82886e-05 3.57386e-05 3.94754e-05 0.000397442 1.88233e-05 7.25193e-05 2.57085e-05 0.00110973 0.00017304 0.0011001 0.000365616 0.000142946 2.39301e-05 6.4616e-05 0.000162729 0.00919614 6.24396e-05 0.000327713 3.34146e-05 1.98064e-05 1.35373e-05 4.18548e-05 3.13855e-05 5.13241e-05 1.84875e-05 0.0062635 7.79997e-05 2.52519e-05 2.65065e-05 2.14808e-05 4.74025e-05 1.7983e-05 0.000141529 0.000150915 4.46128e-05 3.33866e-05 2.92397e-05 0.000192915 0.000116559 5.47178e-05 0.000105098 0.000103186 0.000139039 7.14289e-05 0.000102547 0.000328534 1.9167e-05 9.79318e-05 0.000477193 6.17182e-05 0.000118959 6.59744e-05 3.53444e-05 2.50361e-05 0.000133905 1.91784e-05 2.84019e-05 5.13638e-05 2.66662e-05 0.000228928 7.03277e-05 2.91154e-05 3.11618e-05 8.513e-05 0.0124004 8.98606e-05 2.61307e-05 4.60132e-05 0.000549126 1.67655e-05 0.00547612 5.09335e-05 0.000151932 0.000145128 5.56894e-05 0.009241 9.7744e-05 0.000100149 3.56247e-05 3.39119e-05 4.95037e-05 2.5999e-05 0.000139454 3.21451e-05 0.000118622 0.000143185 0.00029362 1.98041e-05 6.83118e-05 0.000610169 0.000110255 6.11491e-05 0.00013095 0.000136363 3.73809e-05 2.57315e-05 0.000150201 0.0152402 3.91728e-05 0.0128675 0.000106755 5.8517e-05 2.18447e-05 0.00011662 2.7132e-05 3.32101e-05 6.80684e-05 0.000105418 0.00016309 0.000297423 1.321e-05 2.51187e-05 0.000132719 0.000215807 1.92569e-05 0.00014347 0.000537848 0.000114448 0.000224728 6.92109e-05 0.001035 1.41832e-05 0.000348383 7.44327e-05 1.35677e-05 0.0147703 3.83777e-05 0.00821431 0.00980967 1.93119e-05 4.79742e-05 7.48684e-05 5.49891e-05 8.27831e-05 0.000104888 0.000117862 3.79213e-05 3.76874e-05 6.33404e-05 0.000103737 4.03304e-05 3.16719e-05 8.06075e-05 2.22078e-05 9.71457e-05 6.95734e-05 2.73965e-05 0.00118676 3.17644e-05 3.10341e-05 1.64697e-05 2.58967e-05 1.679e-05 0.000344076 4.67619e-05 5.15492e-05 4.90556e-05 7.53486e-06 1.13206e-05 0.000111552 0.000501778 0.00102094 4.44169e-05 4.39443e-05 1.44221e-05 0.000195628 0.00013725 0.0001543 2.92102e-05 0.000137721 4.37259e-05 0.0110912 6.46961e-05 0.000141595 2.89127e-05 4.39588e-05 0.0119946 3.67154e-05 2.28203e-05 2.17728e-05 0.000124774 0.00148822 8.48117e-05 0.000114558 0.000802303 1.77886e-05 3.45343e-05 3.02135e-05 0.000123801 0.000105329 0.000384403 3.47839e-05 4.28111e-05 3.44954e-05 0.000163504 2.58268e-05 4.26329e-05 1.99897e-05 2.03183e-05 1.07174e-05 0.000159317 4.88954e-05 0.0127002 2.66861e-05 
4.33352e-05 1.6567e-05 1.56562e-05 3.73732e-05 2.55395e-05 4.56918e-05 4.72188e-05 2.27872e-05 5.81039e-05 2.12011e-05 2.50032e-05 3.50116e-05 1.35027e-05 0.013252 3.17315e-05 2.47233e-05 1.68774e-05 2.94867e-05 1.16482e-05 1.56117e-05 8.54429e-06 2.21859e-05 4.01788e-05 0.0167753 2.22356e-05 2.6544e-05 4.07001e-05 2.44938e-05 0.00702778 2.26602e-05 2.00768e-05 1.39747e-05 4.21316e-05 0.0129202 2.68167e-05 2.48408e-05 0.0128538 0.0189295 5.00043e-05 3.76341e-05 1.54426e-05 2.08814e-05 1.48557e-05 1.8935e-05 5.42773e-05 2.47439e-05 3.86258e-05 3.16615e-05 2.9977e-05 0.0154045 2.38824e-05 4.69596e-05 2.67929e-05 2.56157e-05 1.44882e-05 1.65471e-05 2.74028e-05 0.00753049 2.92346e-05 4.33551e-05 3.96901e-05 1.02368e-05 2.51979e-05 1.70805e-05 1.67235e-05 1.69327e-05 2.43633e-05 5.03119e-05 4.85774e-05 3.30871e-05 3.74631e-05 2.25427e-05 1.87571e-05 0.0176761 1.02506e-05 2.53406e-05 2.88614e-05 6.12135e-05 0.0122213 2.05803e-05 1.26132e-05 3.08608e-05 2.49495e-05 1.91197e-05 5.23582e-05 3.58944e-05 4.04307e-05 1.92663e-05 1.76368e-05 1.67504e-05 3.36683e-05 2.24309e-05 2.95501e-05 6.58186e-05 4.46888e-05 2.68116e-05 1.55873e-05 4.85595e-05 1.54431e-05 9.17016e-05 3.19659e-05 2.00581e-05 2.14043e-05 0.0241849 8.70814e-05 6.19528e-05 2.34966e-05 3.00678e-05 2.79581e-05 0.0154967 1.16046e-05 2.66417e-05 2.40833e-05 1.70862e-05 3.91048e-05 2.09174e-05 0.0155571 2.27735e-05 1.91815e-05 1.57333e-05 2.36827e-05 3.98558e-05 3.25014e-05 2.47821e-05 1.8514e-05 3.39968e-05 2.16351e-05 0.0178365 8.05846e-05 3.07677e-05 3.58788e-05 2.98454e-05 2.82077e-05 3.40294e-05 0.0122311 6.48072e-05 2.43461e-05 2.7736e-05 2.83536e-05 4.1211e-05 1.7479e-05 3.80346e-05 2.29989e-05 1.41844e-05 1.51749e-05 2.46707e-05 2.62091e-05 2.46209e-05 0.0220543 2.60523e-05 5.38629e-05 6.51025e-05 7.22331e-05 3.3031e-05 2.36124e-05 3.1744e-05 2.62458e-05 2.38048e-05 1.8641e-05 3.61225e-05 0.0105699 2.96148e-05 1.39138e-05 2.2568e-05 8.72255e-06 2.83518e-05 4.15307e-05 1.28801e-05 2.5591e-05 3.43605e-05 3.23812e-05 2.61283e-05 2.73441e-05 0.0110964 2.66596e-05 4.552e-05 3.01362e-05 5.28202e-05 2.9242e-05 3.1635e-05 5.76188e-05 3.71158e-05 2.84084e-05 4.85168e-05 2.52008e-05 4.44586e-05 1.93268e-05 1.51843e-05 4.19284e-05 1.57594e-05 2.70459e-05 1.3038e-05 8.01316e-06 2.79046e-05 2.94063e-05 0.010866 3.86863e-05 5.33068e-05 5.09653e-05 3.58132e-05 6.67836e-05 7.99919e-05 2.28156e-05 3.14298e-05 1.45203e-05 2.46264e-05 2.74621e-05 3.84495e-05 1.34207e-05 4.68069e-05 1.75859e-05 3.41148e-05 1.93785e-05 2.28817e-05 1.77213e-05 2.73895e-05 2.6257e-05 4.92231e-05 2.21587e-05 3.11884e-05 4.88805e-05 3.15395e-05 3.55483e-05 3.18564e-05 3.82075e-05 3.46062e-05 5.53955e-05 2.14436e-05 1.85059e-05 1.78791e-05 1.86135e-05 2.06032e-05 2.28854e-05 1.88434e-05 2.82724e-05 1.07213e-05 4.84948e-05 1.58827e-05 3.25124e-05 1.45408e-05 2.80241e-05 2.28702e-05 2.23604e-05 2.80691e-05 2.57775e-05 2.62782e-05 1.94613e-05 2.50348e-05 2.65832e-05 2.75794e-05 2.27798e-05 4.431e-05 1.96803e-05 1.56467e-05 1.58253e-05 3.96478e-05 3.17443e-05 4.18411e-05 4.77757e-05 0.0101573 3.54615e-05 5.74538e-05 2.34036e-05 3.43729e-05 3.70843e-05 6.3482e-05 3.30565e-05 2.83588e-05 2.29402e-05 1.60156e-05 1.51938e-05 4.05021e-05 0.025909 2.07353e-05 3.46693e-05 6.28922e-05 2.36225e-05 2.06574e-05 1.82686e-05 3.8873e-05 3.85348e-05 3.94443e-05 8.64356e-05 0.015454 2.38683e-05 2.06655e-05 1.79391e-05 3.36576e-05 2.17585e-05 1.33988e-05 1.52596e-05 1.20645e-05 1.22264e-05 2.38448e-05 3.13129e-05 1.3919e-05 1.27524e-05 2.34211e-05 2.6513e-05 2.98862e-05 0.0121256 2.15333e-05 9.2967e-06 0.0191474 1.65368e-05 1.59729e-05 4.30782e-05 2.34706e-05 2.83663e-05 1.07348e-05 0.0147068 4.02109e-05 1.15478e-05 2.16588e-05 0.011015 8.75007e-05 2.97265e-05 2.48775e-05 2.55647e-05 2.77433e-05 4.82052e-05 2.78174e-05 8.04257e-05 2.9007e-05 1.72075e-05 4.45398e-05 5.61632e-05 3.03276e-05 1.50075e-05 2.23123e-05 7.73901e-06 2.29727e-05 6.63022e-05 2.67501e-05 1.74097e-05 3.4231e-05 2.67054e-05 2.91734e-05 1.98431e-05 1.61799e-05 2.78504e-05 2.8647e-05 3.23337e-05 1.81553e-05 0.0126577 0.012297 1.13071e-05 2.8562e-05 1.82784e-05 5.17196e-05 9.0439e-06 0.00911777 3.33488e-05 3.54295e-05 1.61013e-05 1.95564e-05 2.31119e-05 2.84344e-05 3.79116e-05 2.07067e-05 2.32769e-05 3.62828e-05 4.15189e-05 2.99261e-05 1.61111e-05 3.42465e-05 2.04761e-05 2.8642e-05 1.94613e-05 3.13193e-05 1.59737e-05 1.85739e-05 2.45953e-05 2.57918e-05 3.38286e-05 1.63638e-05 2.65031e-05 2.74695e-05 2.11093e-05 1.3599e-05 1.88283e-05 0.0199392 3.06457e-05 2.89981e-05 3.68041e-05 5.39761e-05 3.37631e-05 4.46555e-05 2.28544e-05 2.79083e-05 1.50321e-05 3.64803e-05 7.33021e-05 2.41144e-05 7.32539e-05 4.29498e-05 2.48037e-05 0.0145359 2.35269e-05 2.73289e-05 5.86644e-05 4.66845e-05 3.36148e-05 3.60398e-05 2.07457e-05 2.4135e-05 3.44794e-05 2.9651e-05 3.212e-05 5.39546e-05 1.92278e-05 1.50869e-05 1.64887e-05 1.02739e-05 5.24477e-05 3.72226e-05 3.34982e-05 7.59071e-05 4.68089e-05 3.80973e-05 4.68674e-05 3.12635e-05 2.41348e-05 4.04675e-05 2.75293e-05 1.74614e-05 2.16711e-05 1.72848e-05 1.32064e-05 3.74383e-05 0.0215715 2.00949e-05 2.77504e-05 2.58311e-05 2.64116e-05 8.07542e-05 0.0122816 7.85976e-06 3.78182e-05 1.91367e-05 2.86099e-05 1.59335e-05 0.0129768 4.56644e-05 3.11392e-05 1.67574e-05 5.34146e-05 2.33248e-05 3.99304e-05 3.21619e-05 7.8493e-06 2.8371e-05 3.37278e-05 3.99801e-05 1.7116e-05 1.86275e-05 2.19291e-05 3.73052e-05 2.60417e-05 2.76117e-05 5.14974e-05 1.83142e-05 3.46795e-05 2.63398e-05 1.30774e-05 2.6354e-05 3.91105e-05 3.82559e-05 8.60385e-06 2.2549e-05 5.75556e-05 2.35066e-05 6.64481e-06 3.04418e-05 2.32578e-05 2.66491e-05 0.0171053 1.28586e-05 3.4079e-05 2.60511e-05 5.67429e-05 1.38076e-05 2.80935e-05 3.11895e-05 2.89755e-05 4.26751e-05 2.15928e-05 7.13477e-05 0.000102186 7.8895e-05 8.63428e-05 3.98065e-05 3.0819e-05 0.0133331 3.12095e-05 5.05171e-05 3.89303e-05 3.00615e-05 2.33202e-05 0.0149558 2.41464e-05 3.21653e-05 2.31607e-05 2.71736e-05 5.70586e-05 4.72677e-05 3.78645e-05 3.94647e-05 0.019852 1.22601e-05 9.47316e-05 2.55438e-05 2.95002e-05 1.67143e-05 2.52393e-05 2.63762e-05 3.05223e-05 1.78233e-05 1.46892e-05 0.00793772 1.53647e-05 1.97232e-05 2.49459e-05 1.93793e-05 2.18866e-05 3.1563e-05 3.00884e-05 1.26156e-05 3.61002e-05 3.68212e-05 1.86764e-05 7.42588e-06 1.77488e-05 5.21704e-05 2.89959e-05 1.6832e-05 1.88108e-05 3.60829e-05 2.28102e-05 1.48558e-05 5.01034e-05 7.99162e-06 2.71122e-05 1.17905e-05 2.72467e-05 2.46981e-05 3.95031e-05 1.68003e-05 2.56811e-05 1.92406e-05 4.31808e-05 3.6366e-05 1.46062e-05 2.61152e-05 4.11681e-05 3.07745e-05 3.00574e-05 2.1342e-05 3.54163e-05 3.10576e-05 5.92571e-05 2.47306e-05 2.11061e-05 3.27716e-05 8.59213e-06 1.37826e-05 1.35106e-05 7.48557e-05 2.97162e-05 3.29639e-05 4.22215e-05 3.9497e-05 2.40351e-05 1.81095e-05 2.3184e-05 3.67822e-05 1.611e-05 1.0281e-05 1.67922e-05 2.40148e-05 1.70393e-05 2.32461e-05 2.01773e-05 0.0145575 2.44728e-05 2.48496e-05 2.52632e-05 3.67167e-05 3.15187e-05 4.62919e-05 1.73344e-05 1.48589e-05 2.31742e-05 2.02052e-05 3.16445e-05 2.21061e-05 3.78107e-05 2.67442e-05 3.44468e-05 2.10043e-05 2.09195e-05 1.12702e-05 1.9578e-05 2.88062e-05 1.31396e-05 2.24834e-05 2.99799e-05 4.57256e-05 2.90147e-05 1.87018e-05 2.29543e-05 3.47399e-05 3.47424e-05 0.0170249 3.2569e-05 2.32536e-05 0.0172612 2.82143e-05 1.95785e-05 4.90192e-05 1.52525e-05 1.95119e-05 5.60812e-05 1.92085e-05 1.58986e-05 3.50576e-05 1.33861e-05 3.44529e-05 2.52889e-05 4.22527e-05 2.23922e-05 2.22196e-05 0.0219865 1.42559e-05 1.3834e-05 3.46411e-05 4.33381e-05 1.83934e-05 2.14292e-05 1.8925e-05 3.36538e-05 3.48012e-05 2.68115e-05 4.12398e-05 3.32174e-05 2.32468e-05 1.45826e-05 3.89309e-05 3.41554e-05 5.44427e-05 2.51242e-05 1.7149e-05 2.86541e-05 2.12257e-05 2.07938e-05 2.47423e-05 3.65471e-05 1.2889e-05 4.87674e-05 5.75266e-05 2.39559e-05 1.67998e-05 2.08763e-05 2.614e-05 4.89227e-05 2.3579e-05 2.55246e-05 2.42896e-05 2.96801e-05 2.13813e-05 1.99178e-05 2.19421e-05 2.56053e-05 1.38267e-05 2.16804e-05 1.24337e-05 0.022176 7.34487e-05 2.3152e-05 2.49253e-05 1.9931e-05 3.16223e-05 4.05972e-05 0.0172226 2.03623e-05 0.0120661 1.25127e-05 3.64612e-05 2.55409e-05 4.23079e-05 5.85936e-05 5.10138e-05 1.20127e-05 3.7217e-05 7.53766e-05 0.0171571 1.70334e-05 2.60454e-05 3.01424e-05 1.3513e-05 1.88993e-05 2.71268e-05 4.81064e-05 3.89104e-05 2.34663e-05 4.79905e-05 3.13044e-05 1.55238e-05 3.07107e-05 5.22628e-05 7.18177e-06 9.77498e-06 1.64796e-05 1.71779e-05 2.04565e-05 3.35625e-05 3.57118e-05 1.96131e-05 1.84696e-05 6.34667e-05 1.49354e-05 2.70354e-05 2.15961e-05 1.65691e-05 2.24944e-05 1.40661e-05 1.73505e-05 3.23751e-05 0.0195633 2.44298e-05 1.72708e-05 2.95571e-05 2.55961e-05 1.58543e-05 5.74394e-05 1.78844e-05 1.11911e-05 1.97845e-05 1.89231e-05 1.28753e-05 2.48341e-05 3.40543e-05 5.04506e-05 6.51046e-05 1.90041e-05 1.8087e-05 1.14127e-05 0.0148836 3.01158e-05 5.34035e-05 3.34801e-05 2.91761e-05 2.79507e-05 2.71061e-05 8.11061e-05 3.45493e-05 1.3153e-05 2.38619e-05 1.45218e-05 1.37313e-05 2.00007e-05 2.62321e-05 0.0202692 3.60025e-05 2.54974e-05 2.83655e-05 3.17047e-05 2.40107e-05 2.57101e-05 3.75352e-05 4.3572e-05 3.08348e-05 2.85942e-05 4.4091e-05 2.15573e-05 3.35059e-05 5.65579e-05 2.98052e-05 2.60724e-05 6.39126e-05 0.00832396 1.52273e-05 2.13785e-05 3.07555e-05 5.04847e-05 4.10476e-05 2.31814e-05 3.00884e-05 2.6319e-05 4.04654e-05 3.54661e-05 3.48304e-05 2.80396e-05 8.38063e-05 0.0114066 2.95671e-05 2.29307e-05 0.0200012 3.61798e-05 2.33335e-05 5.89177e-05 3.53072e-05 2.91185e-05 2.83601e-05 1.16418e-05 3.05838e-05 1.95358e-05 3.14766e-05 3.51866e-05 4.62667e-05 2.42841e-05 1.96661e-05 1.98875e-05 1.74567e-05 4.04993e-05 0.0143303 1.81941e-05 2.50061e-05 2.02038e-05 2.75161e-05 4.49795e-05 1.77193e-05 2.20069e-05 3.57615e-05 2.28182e-05 0.0143902 2.29125e-05 7.49232e-05 2.05863e-05 3.10508e-05 4.63365e-05 2.61641e-05 1.16856e-05 1.13726e-05 6.28778e-05 5.69643e-05 5.07211e-05 2.19676e-05 1.18686e-05 2.17273e-05 2.57983e-05 1.91515e-05 3.65435e-05 3.29034e-05 1.53008e-05 2.38988e-05 1.57422e-05 4.12796e-05 8.52096e-05 2.51241e-05 2.02875e-05 1.90898e-05 2.31427e-05 3.02929e-05 1.32621e-05 1.30336e-05 4.29283e-05 8.0833e-06 1.81259e-05 3.0741e-05 2.25891e-05 1.37119e-05 2.50755e-05 1.05919e-05 1.84855e-05 5.3305e-05 2.18255e-05 1.1413e-05 3.0884e-05 2.22532e-05 1.48143e-05 1.74302e-05 3.00435e-05 4.19446e-05 3.17772e-05 1.32201e-05 2.67847e-05 3.4061e-05 4.4085e-05 0.0141041 8.73608e-05 1.54831e-05 1.39062e-05 2.02937e-05 2.33851e-05 2.02425e-05 2.39197e-05 2.90443e-05 4.02191e-05 2.06722e-05 3.26923e-05 0.0117429 2.78371e-05 2.27481e-05 2.79106e-05 3.33362e-05 2.7371e-05 3.25482e-05 1.61241e-05 2.83906e-05 1.96911e-05 3.96683e-05 3.32552e-05 1.95117e-05 6.77438e-05 2.53092e-05 1.61217e-05 2.27112e-05 2.66091e-05 8.85899e-05 1.1312e-05 2.89489e-05 1.26663e-05 3.34253e-05 7.9595e-06 2.92467e-05 2.80301e-05 6.26724e-05 1.63234e-05 3.14207e-05 1.5048e-05 3.6468e-05 0.0111831 3.98221e-05 1.76757e-05 2.90522e-05 5.36453e-05 2.06735e-05 1.40521e-05 3.26287e-05 8.34777e-06 3.07962e-05 2.34304e-05 2.51279e-05 4.5973e-05 4.31874e-05 4.53895e-05 2.3272e-05 5.98288e-05 5.81393e-05 2.41861e-05 2.24137e-05 2.59451e-05 2.66631e-05 3.08299e-05 5.18267e-05 3.21951e-05 3.35851e-05 0.0212113 1.51142e-05 3.77192e-05 2.74788e-05 3.60446e-05 5.25631e-05 5.4284e-05 3.14042e-05 3.37046e-05 3.30426e-05 1.80059e-05 7.38497e-05 2.45484e-05 2.86802e-05 1.99849e-05 4.54267e-05 3.70378e-05 1.96148e-05 3.20702e-05 3.12305e-05 3.34755e-05 2.84252e-05 2.69266e-05 4.36529e-05 3.63232e-05 1.86667e-05 2.09772e-05 0.0183867 4.13615e-05 2.27423e-05 4.31515e-05 1.73312e-05 4.11574e-05 0.0162132 0.0153508 3.17219e-05 2.23275e-05 2.47271e-05 1.05736e-05 4.2486e-05 3.64803e-05 2.69041e-05 3.75862e-05 2.32238e-05 4.218e-05 0.00988892 3.71741e-05 3.7022e-05 2.93451e-05 2.62546e-05 2.97206e-05 0.0197899 
5.52002e-05 9.09678e-05 1.90518e-05 4.24706e-05 0.000128802 4.16874e-05 2.88375e-05 7.07305e-05 0.00106368 0.00755302 0.000118765 2.33192e-05 6.31222e-05 3.0328e-05 5.85981e-05 6.68006e-05 7.06791e-05 2.90083e-05 1.09665e-05 2.22779e-05 3.27416e-05 1.70264e-05 3.55967e-05 3.95322e-05 7.08611e-05 3.19251e-05 8.58699e-05 0.00971112 2.68152e-05 0.0114805 1.60176e-05 0.000355832 5.41913e-05 2.21302e-05 1.62318e-05 0.000390407 2.79513e-05 3.50715e-05 6.11315e-05 0.000134709 7.79945e-05 0.000473213 0.000191134 0.000112783 4.06795e-05 0.000514593 0.000582325 6.56761e-05 1.35331e-05 1.96547e-05 7.55421e-05 3.76834e-05 2.73782e-05 3.14609e-05 2.95845e-05 0.000294453 4.62842e-05 4.3231e-05 0.000122761 0.000641777 5.34387e-05 4.10559e-05 2.54095e-05 2.06404e-05 5.06125e-05 1.50718e-05 8.54498e-05 5.85045e-05 7.24365e-05 7.94177e-05 8.8188e-05 0.00966291 5.96248e-05 4.00021e-05 0.000345234 0.017214 0.0188895 5.5309e-05 3.41071e-05 0.000120207 0.000101068 0.0118521 2.31333e-05 5.5202e-05 6.74019e-05 0.000757188 0.000120342 5.22198e-05 6.93618e-05 2.02977e-05 0.000108536 2.71062e-05 9.34257e-05 3.09397e-05 4.84259e-05 3.61366e-05 8.25255e-05 3.9738e-05 3.07819e-05 9.50351e-05 5.16753e-05 6.67168e-05 2.19398e-05 3.94131e-05 0.000161511 0.000125505 8.15788e-05 1.94817e-05 0.000758443 3.43043e-05 2.17855e-05 0.000722799 0.000229084 3.34051e-05 2.15418e-05 3.73974e-05 4.01431e-05 3.23268e-05 6.20163e-05 0.00039274 3.50819e-05 9.16593e-05 2.04313e-05 0.0173728 3.78742e-05 3.64284e-05 2.03344e-05 2.45768e-05 0.000132812 0.0206648 5.34069e-05 0.00983697 5.98462e-05 0.000508318 3.85113e-05 0.000114833 0.000697672 6.05428e-05 0.000557749 3.98247e-05 5.09378e-05 5.46373e-05 0.0114392 2.64986e-05 8.09465e-05 3.26569e-05 1.22467e-05 6.15865e-05 5.59938e-05 0.000453358 6.68701e-05 8.21912e-05 0.000102642 4.15668e-05 9.32338e-05 4.25401e-05 0.00988781 8.84911e-05 8.94782e-06 7.61893e-05 2.60739e-05 2.09214e-05 6.92468e-05 4.84959e-05 0.000133923 3.25465e-05 0.0174992 0.000135559 5.72089e-05 4.3074e-05 5.09329e-05 2.64127e-05 0.0183727 3.38646e-05 0.000653902 6.74511e-05 9.56431e-05 6.62679e-05 4.07707e-05 3.07996e-05 6.41069e-05 0.0005327 2.88435e-05 8.8401e-05 0.0266939 8.03323e-05 7.33816e-05 5.06762e-05 3.65908e-05 0.0124069 7.32307e-05 5.45452e-05 5.65588e-05 4.94415e-05 0.000226949 3.0821e-05 4.18517e-05 5.85402e-05 4.69698e-05 4.15902e-05 0.000101468 5.559e-05 5.36909e-05 0.0148542 1.62159e-05 1.55679e-05 4.78045e-05 6.39785e-05 6.41634e-05 4.93132e-05 0.0153818 0.000367753 7.8872e-05 2.80536e-05 3.04713e-05 3.33106e-05 8.18507e-05 2.7808e-05 3.08868e-05 4.27669e-05 0.00071438 6.13425e-05 0.000734438 0.000416184 2.87083e-05 0.0166501 4.58042e-05 8.7276e-05 5.88192e-05 0.000278501 0.0188749 5.73771e-05 9.91594e-05 2.05258e-05 5.76482e-05 4.43772e-05 0.000122807 1.21117e-05 2.6111e-05 4.34142e-05 9.14925e-05 7.2269e-05 3.21416e-05 3.8624e-05 0.0244318 3.36681e-05 2.75131e-05 2.59816e-05 3.04258e-05 2.78172e-05 4.97553e-05 1.36398e-05 1.48925e-05 2.31359e-05 3.67259e-05 0.0149585 7.15343e-05 3.90227e-05 0.000674773 3.02734e-05 2.94238e-05 0.000172586 0.000502456 7.15369e-05 0.00770925 6.04873e-05 2.09478e-05 2.9668e-05 8.25958e-05 6.15198e-05 5.94023e-05 4.96523e-05 3.91291e-05 4.45937e-05 0.000968928 4.14913e-05 3.99197e-05 4.65475e-05 0.000404284 9.75069e-05 1.96286e-05 6.1525e-05 0.000114721 4.80461e-05 7.99442e-05 4.36444e-05 2.07732e-05 2.26342e-05 0.000145143 9.21072e-05 2.13581e-05 4.73033e-05 4.78805e-05 2.45042e-05 0.000427353 1.98085e-05 0.000103034 2.29755e-05 1.56873e-05 3.96797e-05 5.24226e-05 8.51179e-05 1.21959e-05 4.41002e-05 3.08081e-05 2.88246e-05 4.4838e-05 0.00995039 4.21399e-05 1.96638e-05 5.22455e-05 9.28814e-05 4.48873e-05 0.000113353 4.24462e-05 8.28382e-05 0.000159272 0.000653278 2.56528e-05 0.0150906 4.96837e-05 2.29022e-05 3.20543e-05 0.000954734 2.94691e-05 9.61594e-05 9.25899e-05 4.33629e-05 9.96772e-05 9.12184e-05 2.55693e-05 0.0103626 8.28537e-05 3.2483e-05 0.000467588 2.74089e-05 0.000109522 0.000201257 3.41108e-05 1.57102e-05 8.51093e-05 4.00464e-05 4.59289e-05 2.5437e-05 3.59744e-05 3.207e-05 4.76875e-05 6.76276e-05 3.52659e-05 4.31011e-05 3.71869e-05 2.95653e-05 4.74021e-05 4.02143e-05 2.84238e-05 3.22847e-05 2.10662e-05 1.83546e-05 9.91935e-05 3.19771e-05 4.78151e-05 4.12794e-05 2.70925e-05 0.000127484 1.94616e-05 4.73971e-05 0.000313576 1.4404e-05 0.000356837 1.61777e-05 1.34267e-05 6.58515e-05 4.06122e-05 4.48786e-05 0.00707249 1.79616e-05 0.00036113 6.22671e-05 8.49571e-05 0.0110044 6.41248e-05 5.12722e-05 0.000799181 3.12733e-05 7.61428e-05 9.61249e-05 1.60372e-05 6.31005e-05 3.41508e-05 7.45964e-05 5.39656e-05 4.96159e-05 0.000132928 5.4103e-05 8.51909e-05 0.000106893 2.52413e-05 5.25843e-05 3.80162e-05 7.61367e-05 7.33822e-05 3.10863e-05 3.75641e-05 7.16089e-05 2.50329e-05 2.44583e-05 1.94887e-05 3.28554e-05 0.000113709 4.0213e-05 3.92847e-05 0.000555926 8.19041e-05 5.97374e-05 8.15051e-05 0.000670903 4.44959e-05 4.86505e-05 6.27479e-05 6.08033e-05 4.85797e-05 2.105e-05 0.000109798 4.21029e-05 6.65344e-05 7.67698e-05 5.92276e-05 0.0179513 1.61602e-05 3.09165e-05 5.06985e-05 4.25714e-05 4.49946e-05 0.000100855 2.56028e-05 0.000122922 4.78018e-05 2.66118e-05 6.1469e-05 0.000235499 0.000634368 3.24503e-05 2.54019e-05 3.26026e-05 2.74191e-05 8.05838e-05 3.79208e-05 6.69363e-05 2.66569e-05 3.47484e-05 0.00035404 2.47298e-05 5.24086e-05 3.81589e-05 3.3659e-05 2.53169e-05 6.05567e-05 4.03057e-05 0.0109157 0.0102738 5.53016e-05 4.127e-05 3.39528e-05 3.37265e-05 2.22793e-05 7.10304e-05 4.31155e-05 3.53597e-05 4.47415e-05 4.2442e-05 5.36636e-05 1.79736e-05 2.20909e-05 7.50839e-05 3.42135e-05 6.3847e-05 4.00501e-05 6.06407e-05 4.34623e-05 7.52636e-05 5.02219e-05 5.85378e-05 6.50944e-05 8.43756e-05 2.82064e-05 8.91062e-05 1.72056e-05 0.000172078 5.77199e-05 0.000139229 6.93377e-05 4.06855e-05 0.0240198 5.03855e-05 0.000101218 8.17964e-05 5.17106e-05 5.61378e-05 0.000731774 4.1346e-05 4.59407e-05 1.85968e-05 3.39036e-05 0.000130393 3.04836e-05 3.65227e-05 6.5042e-05 0.000453327 3.43961e-05 4.10778e-05 6.8377e-05 2.03878e-05 0.000102732 8.75579e-05 7.90545e-05 4.22166e-05 8.82678e-05 3.2678e-05 6.66329e-05 3.12093e-05 2.9539e-05 1.50892e-05 4.41833e-05 2.30013e-05 3.93141e-05 0.0117519 4.14575e-05 0.013778 2.28105e-05 6.17738e-05 5.9833e-05 0.0060685 6.52632e-05 5.83951e-05 0.000598085 5.65989e-05 1.77559e-05 6.95701e-05 1.35921e-05 9.09939e-05 0.000115044 0.000109278 0.000107827 4.76815e-05 6.874e-05 0.0193814 5.43105e-05 1.44839e-05 3.45326e-05 3.45895e-05 0.0155404 8.3259e-05 5.09866e-05 8.03678e-05 3.55848e-05 1.69663e-05 6.29441e-05 2.81912e-05 0.0141982 5.34669e-05 2.88818e-05 6.14892e-05 2.46344e-05 1.98615e-05 3.70812e-05 2.23529e-05 2.4022e-05 0.000187038 2.13837e-05 4.18708e-05 3.37334e-05 8.10256e-05 3.05151e-05 3.79039e-05 5.00209e-05 4.90339e-05 5.46743e-05 3.02981e-05 1.72252e-05 4.40863e-05 2.8902e-05 3.83858e-05 4.60031e-05 3.43647e-05 0.0132168 2.09305e-05 2.11794e-05 1.00702e-05 1.58446e-05 2.92744e-05 1.46721e-05 0.00014687 3.8358e-05 8.83248e-05 4.80556e-05 0.000390945 6.44476e-05 4.24201e-05 3.36861e-05 2.9124e-05 2.48991e-05 1.90686e-05 2.25813e-05 4.98935e-05 0.0100037 5.81607e-05 4.83376e-05 2.20064e-05 7.04608e-05 1.98572e-05 4.97433e-05 3.22557e-05 0.000100975 3.87084e-05 4.32297e-05 0.000104289 3.38512e-05 5.49578e-05 2.99658e-05 5.97993e-05 3.06213e-05 4.84956e-05 3.86523e-05 3.81433e-05 4.51642e-05 2.14306e-05 0.0130247 4.54839e-05 1.67607e-05 3.87511e-05 2.82635e-05 3.22751e-05 3.94301e-05 6.88498e-05 4.50343e-05 1.29508e-05 3.06735e-05 5.01175e-05 4.7752e-05 4.84483e-05 4.01385e-05 3.78254e-05 0.000121192 0.0252294 2.54516e-05 6.16251e-05 1.07308e-05 4.0753e-05 0.000450837 3.55262e-05 4.31782e-05 2.41858e-05 3.03279e-05 0.00761242 0.000228775 4.11888e-05 5.5945e-05 2.18307e-05 9.90047e-05 5.7366e-05 5.6609e-05 3.40551e-05 2.43324e-05 6.52647e-05 7.6756e-05 0.0135957 2.14351e-05 6.31507e-05 5.30508e-05 6.08912e-05 2.96456e-05 0.000360793 0.000679526 2.45354e-05 3.78868e-05 2.71635e-05 2.95624e-05 5.23524e-05 0.000309398 6.8783e-05 4.24523e-05 7.89674e-06 0.000101734 3.3895e-05 4.77382e-05 2.03634e-05 3.60085e-05 3.31059e-05 5.46264e-05 0.000799333 9.31424e-05 4.13257e-05 6.51503e-05 6.19791e-05 6.03197e-05 3.00767e-05 0.00500613 2.06264e-05 3.88222e-05 2.0222e-05 4.73398e-05 3.21244e-05 6.79258e-05 3.90783e-05 0.0150698 9.21744e-05 1.91524e-05 9.91948e-06 3.67014e-05 5.79904e-05 6.27376e-06 1.56152e-05 2.62847e-05 6.88808e-05 5.18304e-05 6.3591e-05 6.35391e-05 6.03778e-05 0.00645004 9.47627e-05 4.98907e-05 4.02273e-05 1.83174e-05 0.0126364 0.000101073 6.97704e-05 5.83367e-05 3.86641e-05 3.6389e-05 2.89401e-05 4.1691e-05 0.0155851 9.3569e-05 7.58356e-05 6.54385e-05 0.000115728 1.62331e-05 7.50897e-05 8.41195e-05 5.71443e-05 0.012817 0.000108006 1.96112e-05 4.61132e-05 5.76834e-05 3.62095e-05 3.13579e-05 3.59486e-05 2.38009e-05 0.000124948 5.81347e-05 5.30656e-05 6.13753e-05 0.0239178 0.000179472 3.95331e-05 5.59962e-05 0.0110147 4.47863e-05 6.598e-05 1.90368e-05 3.40664e-05 5.58159e-05 3.2353e-05 0.000549094 5.81372e-05 8.61907e-05 2.70996e-05 3.09032e-05 0.0233357 9.49325e-05 6.52062e-05 2.74196e-05 0.000574767 8.26102e-05 3.17851e-05 6.28929e-05 0.0210651 4.01262e-05 6.1064e-05 2.44932e-05 5.33125e-05 0.000430636 2.01511e-05 4.71422e-05 3.29866e-05 5.79405e-05 0.000391012 4.80378e-05 8.76631e-06 9.37565e-05 8.03264e-05 6.40918e-05 6.37545e-05 3.68842e-05 0.000418931 4.32681e-05 1.90074e-05 7.34399e-05 7.57528e-05 5.95951e-05 0.000419446 3.71012e-05 0.0208055 2.19136e-05 0.0179257 4.74194e-05 9.16686e-05 2.75396e-05 6.49893e-05 3.06985e-05 3.53638e-05 0.000311431 3.12171e-05 4.85553e-05 4.892e-05 3.53397e-05 5.60483e-05 4.17867e-05 2.92097e-05 4.03121e-05 3.01214e-05 8.07189e-05 4.34199e-05 3.5295e-05 3.29914e-05 6.44488e-05 3.36699e-05 2.43911e-05 0.000157186 6.28604e-05 2.5253e-05 3.43328e-05 6.39227e-05 4.99346e-05 5.29981e-05 8.17169e-05 0.000375751 2.56399e-05 1.42148e-05 0.000172202 2.24204e-05 3.42271e-05 0.000145341 0.0104817 6.73894e-05 4.97102e-05 7.49315e-05 7.59792e-05 6.45061e-05 2.57108e-05 2.49455e-05 7.29436e-05 0.000505875 3.75025e-05 2.5154e-05 0.000497257 4.19158e-05 4.91114e-05 0.000168585 4.21321e-05 0.000220514 4.28539e-05 1.4708e-05 0.00667441 5.70816e-05 4.09565e-05 0.000129525 3.12747e-05 0.000126847 8.3839e-06 4.3146e-05 0.000103361 6.37917e-05 5.76225e-05 2.97102e-05 0.000128061 4.83885e-05 6.00842e-05 1.65685e-05 9.62682e-05 8.6046e-06 2.85672e-05 3.32965e-05 0.00012626 6.96452e-05 0.000326983 0.000212145 0.000547931 1.77882e-05 7.68925e-05 3.08732e-05 1.58094e-05 3.88698e-05 5.95954e-05 9.23364e-05 3.67494e-05 0.000692415 2.00889e-05 0.000566344 6.22299e-05 6.40033e-05 3.70882e-05 1.83362e-05 0.000113689 7.9801e-05 1.68005e-05 4.52153e-05 0.000588029 0.000129914 3.57856e-05 3.03478e-05 0.011377 0.000654971 4.95171e-05 4.7161e-05 0.0145793 7.14447e-05 7.21703e-05 4.48071e-05 1.72539e-05 7.20549e-05 4.95489e-05 5.0609e-05 2.88732e-05 2.59758e-05 5.22508e-05 0.000368907 5.64472e-05 5.93122e-05 1.17332e-05 0.000520257 1.46751e-05 5.07929e-05 0.000106261 8.2693e-05 4.29608e-05 8.87701e-05 9.03436e-05 3.111e-05 0.000153035 4.43525e-05 2.27883e-05 0.0175036 5.80689e-05 3.30987e-05 2.94966e-05 2.85715e-05 2.43353e-05 4.80868e-05 8.77655e-05 1.78492e-05 8.23518e-05 4.30129e-05 2.72024e-05 0.000705537 0.00803218 0.014975 0.000100663 7.22282e-05 2.30065e-05 3.75317e-05 0.000412495 6.33168e-05 4.04707e-05 2.65159e-05 6.67397e-05 5.26398e-05 4.18574e-05 0.000529233 3.52721e-05 6.40561e-05 3.23454e-05 3.61279e-05 2.17301e-05 3.02791e-05 9.31572e-05 0.0109243 0.00021769 2.31215e-05 0.0119819 1.45703e-05 4.20118e-05 4.15912e-05 0.000344259 2.4089e-05 4.91435e-05 5.14464e-05 6.78357e-05 5.08438e-05 0.000592381 2.68874e-05 6.28839e-05 4.26827e-05 2.29677e-05 5.09184e-05 3.03389e-05 6.47051e-05 4.58066e-05 4.62489e-05 
4.52604e-05 3.56943e-05 2.36585e-05 2.22703e-05 3.2498e-05 3.24027e-05 2.2574e-05 1.62232e-05 3.30142e-05 1.45802e-05 5.702e-05 6.07905e-05 2.61018e-05 8.30362e-05 1.34063e-05 4.15651e-05 3.36639e-05 3.42238e-05 2.76146e-05 9.97565e-06 2.40272e-05 3.69837e-05 1.29464e-05 7.59531e-05 5.02207e-05 3.23982e-05 7.59224e-05 2.07603e-05 7.35287e-05 1.467e-05 4.61344e-05 1.70833e-05 0.0156991 4.87433e-05 5.33856e-05 2.41266e-05 8.31177e-05 0.000113573 3.87722e-05 4.90665e-05 4.22909e-05 2.43554e-05 1.18436e-05 7.24837e-05 2.23319e-05 2.47759e-05 3.21522e-05 5.94373e-05 1.451e-05 7.10075e-05 6.21261e-05 3.58573e-05 2.02532e-05 5.01716e-05 1.96137e-05 1.08591e-05 2.91128e-05 6.91983e-05 4.77411e-05 2.2502e-05 1.70282e-05 3.39509e-05 2.93352e-05 3.27835e-05 3.38777e-05 4.84504e-05 2.23786e-05 2.49496e-05 3.90664e-05 6.83966e-05 2.33644e-05 1.07457e-05 2.06161e-05 0.000113059 2.50262e-05 1.89486e-05 3.37799e-05 3.34731e-05 3.47207e-05 2.81151e-05 5.61927e-05 2.265e-05 2.22572e-05 2.59126e-05 5.02989e-05 3.78686e-05 9.0235e-05 3.49942e-05 8.89432e-06 9.47691e-06 2.07658e-05 3.44265e-05 5.38948e-05 1.76918e-05 3.28184e-05 3.54922e-05 4.04219e-05 1.97512e-05 3.26155e-05 1.91217e-05 1.94975e-05 6.6081e-05 2.62309e-05 0.000109813 2.31875e-05 3.50955e-05 2.64342e-05 2.88357e-05 3.25427e-05 7.4573e-05 1.30396e-05 2.00538e-05 2.26776e-05 2.79827e-05 2.46502e-05 1.87237e-05 0.000104743 1.96933e-05 4.00375e-05 2.5615e-05 2.01583e-05 1.31714e-05 1.87816e-05 3.19122e-05 4.81896e-05 3.63272e-05 1.71339e-05 8.52389e-05 2.67079e-05 2.66508e-05 4.39648e-05 2.03239e-05 2.92905e-05 2.87793e-05 6.04985e-05 2.14429e-05 2.04859e-05 9.57339e-06 1.86537e-05 2.26281e-05 2.05893e-05 4.82791e-05 2.75294e-05 3.17191e-05 1.08402e-05 4.25857e-05 3.0334e-05 2.76146e-05 0.000126183 2.31595e-05 4.61253e-05 0.028572 0.0350536 3.07368e-05 4.76955e-05 7.36275e-05 1.9782e-05 3.54101e-05 0.0178011 6.32658e-05 4.32681e-05 2.42862e-05 2.72232e-05 1.6591e-05 4.86702e-05 2.33101e-05 2.50329e-05 5.28492e-05 4.03582e-05 0.0118126 0.0196392 2.06864e-05 2.82882e-05 6.97796e-05 2.9657e-05 2.27056e-05 2.99689e-05 4.39594e-05 0.0310535 2.69455e-05 2.25375e-05 2.07827e-05 3.65481e-05 1.33265e-05 2.72397e-05 3.13613e-05 7.68629e-05 5.27809e-05 1.92956e-05 1.33964e-05 5.08684e-05 4.28969e-05 2.80444e-05 1.22447e-05 6.27549e-05 4.48569e-05 0.0216729 1.57688e-05 0.0128747 2.75564e-05 1.9057e-05 1.61642e-05 2.69322e-05 1.74627e-05 1.89498e-05 1.95821e-05 3.18624e-05 2.01058e-05 2.87017e-05 0.0259291 1.63273e-05 3.62241e-05 4.45316e-05 1.63495e-05 1.63641e-05 3.45636e-05 3.40359e-05 0.0114605 5.84197e-05 1.81267e-05 3.19095e-05 1.48215e-05 2.75262e-05 6.45451e-06 1.71318e-05 2.53956e-05 2.0585e-05 6.80325e-05 3.95132e-05 1.21652e-05 2.79939e-05 5.41776e-05 7.38359e-05 4.46986e-05 1.86766e-05 2.67516e-05 2.234e-05 2.9102e-05 3.28672e-05 4.68707e-05 3.26832e-05 1.91431e-05 2.41324e-05 3.67428e-05 3.67421e-05 1.97196e-05 1.82737e-05 2.15111e-05 4.58055e-05 2.01453e-05 2.25133e-05 1.477e-05 1.80669e-05 2.99337e-05 1.05237e-05 1.82231e-05 4.0248e-05 3.56488e-05 3.05415e-05 2.90629e-05 3.84335e-05 1.80286e-05 2.23954e-05 6.04196e-05 2.19473e-05 2.98267e-05 1.35392e-05 4.92649e-05 6.47597e-05 5.44423e-05 2.51975e-05 0.012341 0.000142846 2.24947e-05 2.53536e-05 5.50419e-05 2.34474e-05 1.37214e-05 1.88916e-05 6.84245e-05 2.58305e-05 2.59259e-05 1.99239e-05 0.000143457 3.76174e-05 2.17488e-05 3.71922e-05 3.85816e-05 5.10652e-05 2.632e-05 3.89891e-05 3.43901e-05 2.96855e-05 3.71923e-05 1.78945e-05 1.36187e-05 4.28874e-05 2.29808e-05 1.97782e-05 3.43623e-05 5.12797e-05 3.07993e-05 3.04613e-05 0.000183577 3.34014e-05 4.07661e-05 2.15168e-05 1.24075e-05 4.85264e-05 3.33841e-05 8.29664e-05 5.86874e-05 4.13381e-05 2.70832e-05 7.2914e-05 3.49058e-05 6.15708e-05 2.8029e-05 4.50672e-05 2.75643e-05 3.51539e-05 2.71272e-05 3.25311e-05 4.1335e-05 2.94635e-05 0.0200003 0.0321372 7.26332e-05 4.29743e-05 9.73221e-05 3.09758e-05 2.68113e-05 3.16605e-05 2.12425e-05 1.64518e-05 3.65591e-05 7.23087e-05 6.68061e-05 2.40844e-05 1.89006e-05 5.25002e-05 2.98986e-05 2.98637e-05 1.11018e-05 0.000103427 0.000109004 3.50833e-05 2.51673e-05 1.40885e-05 2.10357e-05 0.00124747 5.1975e-05 3.20916e-05 2.25252e-05 4.22219e-05 4.2266e-05 2.0885e-05 2.37271e-05 4.0644e-05 3.38887e-05 1.60937e-05 3.40127e-05 2.02405e-05 5.73022e-05 3.99068e-05 3.70832e-05 1.17298e-05 2.0276e-05 2.23559e-05 3.47976e-05 1.10819e-05 2.70605e-05 2.65885e-05 5.12639e-05 2.48606e-05 3.31318e-05 1.84036e-05 2.94949e-05 6.89383e-05 2.03225e-05 2.74395e-05 9.12993e-05 2.59748e-05 2.88993e-05 5.24895e-06 6.77898e-05 3.34215e-05 2.9e-05 1.73742e-05 5.14631e-05 4.0678e-05 3.43602e-05 0.0263334 1.87492e-05 4.68622e-05 1.58598e-05 6.54002e-05 0.000139977 3.97034e-05 4.65031e-05 0.0255753 3.1229e-05 4.12909e-05 3.96761e-05 1.19623e-05 3.21518e-05 3.32135e-05 2.69049e-05 5.66308e-05 9.22052e-06 2.98814e-05 2.85051e-05 4.1132e-05 2.62738e-05 2.35285e-05 2.50779e-05 4.52839e-05 3.95639e-05 1.62952e-05 3.88919e-05 0.0323547 2.28487e-05 6.29665e-05 2.52313e-05 2.37941e-05 4.93587e-05 1.45977e-05 3.45504e-05 2.05235e-05 2.56377e-05 0.000120498 2.78656e-05 2.25166e-05 4.84112e-05 3.75454e-05 1.86294e-05 0.000125167 4.26222e-05 0.011091 1.22434e-05 2.16817e-05 1.16531e-05 7.3396e-05 2.41279e-05 4.76716e-05 1.3733e-05 1.55991e-05 3.99953e-05 2.60489e-05 2.43524e-05 2.00105e-05 2.86532e-05 6.35026e-05 3.18038e-05 3.15096e-05 2.03243e-05 1.83102e-05 1.95736e-05 1.78999e-05 2.24983e-05 1.81638e-05 4.78638e-05 0.022096 2.27365e-05 2.52798e-05 5.11467e-05 3.0808e-05 1.70215e-05 2.35472e-05 3.38346e-05 2.49581e-05 2.13504e-05 1.66613e-05 1.49408e-05 2.71182e-05 4.13608e-05 8.31935e-05 4.17301e-05 0.0219501 3.65353e-05 3.16946e-05 4.53274e-05 1.33813e-05 5.21743e-05 3.87069e-05 3.13945e-05 2.76317e-05 2.54863e-05 2.6714e-05 1.33489e-05 2.74882e-05 2.3252e-05 3.36073e-05 0.000102849 9.00907e-05 5.55758e-05 2.7345e-05 4.09927e-05 2.56587e-05 9.48665e-05 2.22908e-05 5.58756e-05 4.69891e-05 3.46687e-05 3.2832e-05 3.16069e-05 3.91187e-05 2.93882e-05 0.000110576 1.55608e-05 2.36535e-05 1.68154e-05 6.38334e-05 2.51247e-05 6.22749e-05 3.32566e-05 4.04597e-05 3.74014e-05 5.14661e-05 6.58261e-05 2.71753e-05 1.9837e-05 1.98754e-05 3.40796e-05 6.08759e-05 2.10581e-05 2.60442e-05 2.17044e-05 1.17831e-05 1.2829e-05 4.66606e-05 2.81398e-05 2.5554e-05 3.81275e-05 3.48371e-05 4.67831e-05 1.9893e-05 3.81777e-05 4.11917e-05 4.64307e-05 3.21665e-05 2.73762e-05 6.34605e-05 3.05725e-05 1.43857e-05 2.78516e-05 3.62336e-05 2.57521e-05 2.55702e-05 8.25161e-06 1.75679e-05 0.0190629 2.96085e-05 1.82877e-05 3.29255e-05 3.68673e-05 4.96788e-05 2.28585e-05 3.07224e-05 2.01803e-05 3.07094e-05 2.63319e-05 3.46748e-05 4.25098e-05 6.09792e-05 4.30968e-05 1.87548e-05 2.70303e-05 2.72853e-05 2.8589e-05 4.72737e-05 0.0207141 2.31863e-05 1.76503e-05 1.82169e-05 3.198e-05 4.34246e-05 3.46717e-05 1.34672e-05 3.09206e-05 2.95055e-05 0.0171755 2.1687e-05 6.24524e-05 1.81871e-05 3.55292e-05 2.39693e-05 1.08421e-05 2.33802e-05 2.70685e-05 4.48626e-05 2.67037e-05 1.75345e-05 3.48433e-05 2.98697e-05 1.82201e-05 3.51249e-05 2.99751e-05 4.096e-05 3.11185e-05 3.84909e-05 1.77084e-05 3.1042e-05 2.51953e-05 2.02374e-05 4.20531e-05 0.00539466 1.09718e-05 2.71233e-05 3.33609e-05 2.43052e-05 4.15547e-05 7.79399e-05 0.000147443 3.66784e-05 5.21904e-05 8.7569e-05 4.58114e-05 3.17557e-05 2.64369e-05 6.75882e-06 2.4751e-05 3.16905e-05 3.95877e-05 3.38564e-05 1.11076e-05 2.90335e-05 1.84616e-05 2.15504e-05 0.0149443 2.5802e-05 2.0896e-05 0.000108887 5.72961e-05 4.87349e-05 2.70102e-05 5.95416e-05 2.70654e-05 2.73629e-05 3.86447e-05 0.0167232 2.03137e-05 3.56061e-05 3.68113e-05 2.06346e-05 5.06571e-05 1.80119e-05 1.67902e-05 1.67944e-05 2.52829e-05 1.05579e-05 2.166e-05 3.34753e-05 2.94035e-05 1.46201e-05 1.25067e-05 2.77076e-05 2.60544e-05 0.0114955 3.04607e-05 4.66592e-05 2.14304e-05 1.97074e-05 3.33559e-05 4.49507e-05 2.48567e-05 3.19721e-05 2.24113e-05 1.4729e-05 3.03775e-05 3.73921e-05 1.8979e-05 2.38371e-05 2.72957e-05 2.20874e-05 4.10712e-05 9.52661e-05 2.88612e-05 2.10209e-05 4.84637e-05 1.30692e-05 1.42773e-05 7.54288e-05 6.79825e-05 2.31606e-05 5.65857e-05 1.86204e-05 4.26398e-05 1.14565e-05 3.54797e-05 5.09079e-05 1.47487e-05 3.6604e-05 3.18876e-05 3.94689e-05 7.45878e-05 1.48843e-05 2.52374e-05 2.13108e-05 6.16738e-05 1.42249e-05 3.13117e-05 1.50669e-05 4.37094e-05 1.40625e-05 7.56593e-05 2.36496e-05 2.30858e-05 1.79469e-05 1.90306e-05 2.9799e-05 2.16182e-05 5.62555e-05 5.49655e-05 2.09699e-05 0.0190148 2.13539e-05 2.33349e-05 1.83519e-05 0.0227713 3.51306e-05 2.61071e-05 2.06886e-05 1.91341e-05 6.10611e-05 4.32051e-05 1.90193e-05 4.84445e-05 7.92661e-05 3.34936e-05 1.67778e-05 2.54391e-05 3.30572e-05 7.08382e-05 0.0198523 1.64284e-05 5.93654e-05 2.808e-05 7.46964e-05 1.7696e-05 2.78631e-05 1.41122e-05 2.37355e-05 2.04528e-05 4.86052e-05 4.57237e-05 1.63896e-05 0.000104877 2.666e-05 0.0359348 4.23233e-05 3.78287e-05 2.45444e-05 3.35342e-05 1.98036e-05 3.47012e-05 2.75258e-05 3.05903e-05 1.46004e-05 7.20638e-05 1.43047e-05 2.53273e-05 8.61824e-05 3.92388e-05 2.36289e-05 1.41317e-05 3.36354e-05 2.90473e-05 3.43424e-05 2.05054e-05 3.22651e-05 3.0776e-05 3.60929e-05 4.35136e-05 3.53955e-05 3.90961e-05 3.3727e-05 2.46924e-05 2.9783e-05 1.33947e-05 7.96505e-05 1.5833e-05 2.66387e-05 4.88378e-05 2.6426e-05 3.62006e-05 4.08259e-05 2.12121e-05 1.85779e-05 3.5908e-05 0.0327557 1.05907e-05 3.26769e-05 1.98481e-05 8.44519e-05 2.09229e-05 1.82578e-05 0.000138062 0.0166131 4.04318e-05 3.74847e-05 2.67411e-05 0.00866869 2.77569e-05 2.34641e-05 3.31882e-05 4.01521e-05 7.98845e-05 1.77431e-05 0.0224684 2.43474e-05 2.24628e-05 9.31961e-06 2.89396e-05 2.70474e-05 8.142e-05 1.31466e-05 3.1923e-05 1.70523e-05 3.38001e-05 1.30085e-05 1.32797e-05 5.43556e-05 3.96648e-05 3.71335e-05 5.35595e-05 1.74959e-05 2.95453e-05 3.44239e-05 7.94397e-05 0.0204005 2.83721e-05 1.32328e-05 6.02577e-05 2.3848e-05 3.50544e-05 0.0307153 1.84264e-05 2.4164e-05 2.8189e-05 6.02541e-05 3.44348e-05 1.75829e-05 5.38315e-05 1.20496e-05 4.5222e-05 3.16444e-05 1.92706e-05 4.87838e-05 2.81274e-05 3.2968e-05 2.64319e-05 2.12236e-05 1.61454e-05 2.1639e-05 2.43252e-05 2.5229e-05 1.95324e-05 1.41627e-05 4.21596e-05 2.08876e-05 1.90401e-05 4.11392e-05 3.37243e-05 2.31505e-05 2.90112e-05 2.82122e-05 2.73041e-05 3.31201e-05 7.75252e-05 0.00285854 1.82445e-05 6.22311e-05 8.55884e-05 3.18401e-05 3.37144e-05 5.46412e-05 0.0163445 1.45725e-05 8.41552e-05 2.56616e-05 2.23207e-05 3.20559e-05 2.65402e-05 4.1785e-05 6.93542e-05 2.54015e-05 3.83812e-05 2.49833e-05 3.94056e-05 3.64505e-05 7.13732e-05 2.77019e-05 3.63003e-05 3.31206e-05 2.73056e-05 4.2697e-05 2.74599e-05 2.47713e-05 1.88613e-05 2.11822e-05 0.0167404 0.0222535 1.20156e-05 2.59799e-05 4.98146e-05 2.07191e-05 4.52004e-05 2.81743e-05 2.36397e-05 1.07786e-05 2.93615e-05 1.60584e-05 3.04357e-05 2.52765e-05 1.17248e-05 1.86321e-05 2.6815e-05 4.48624e-05 0.0141819 2.74134e-05 4.19609e-05 9.13084e-05 2.80311e-05 4.10886e-05 2.70499e-05 3.12386e-05 2.13927e-05 2.84776e-05 0.0198393 2.41314e-05 1.8786e-05 3.87922e-05 2.35831e-05 3.76682e-05 1.62598e-05 2.51889e-05 2.8934e-05 0.0332922 2.4783e-05 7.5492e-05 0.00583005 2.34614e-05 2.24221e-05 3.52535e-05 3.57802e-05 2.71028e-05 3.01333e-05 4.16898e-05 3.95705e-05 0.0116231 2.10865e-05 4.74056e-05 2.36341e-05 2.99668e-05 1.89497e-05 2.19563e-05 2.11239e-05 4.2459e-05 3.65726e-05 1.88651e-05 3.40503e-05 1.37269e-05 1.47387e-05 2.27957e-05 3.7081e-05 0.0230743 4.02323e-05 0.0127062 1.47733e-05 1.60996e-05 0.0168462 2.37678e-05 1.8278e-05 3.05906e-05 9.4555e-05 7.51537e-05 3.36478e-05 5.76707e-05 1.57936e-05 2.45432e-05 5.75464e-05 8.61466e-05 1.87668e-05 2.23158e-05 2.18114e-05 2.56344e-05 1.69266e-05 3.88415e-05 2.55941e-05 1.78553e-05 2.47079e-05 1.98119e-05 8.04225e-05 2.9475e-05 1.97526e-05 3.56239e-05 3.4447e-05 2.94826e-05 7.49479e-05 
3.73583e-05 2.39655e-05 4.17055e-05 0.0038869 3.42922e-05 0.0115727 8.3399e-05 0.00046215 0.000163276 0.000981423 5.2535e-05 1.70996e-05 7.47116e-05 0.000496742 0.000535685 2.8015e-05 0.000100796 4.16853e-05 2.56421e-05 0.000399689 6.31788e-05 3.71735e-05 3.5775e-05 0.000483743 4.5252e-05 5.57198e-05 3.18111e-05 0.000434344 8.6098e-05 0.000882924 3.50324e-05 4.31544e-05 3.54228e-05 0.000170515 4.81708e-05 6.23404e-05 0.000389324 0.000539191 0.0122297 6.45364e-05 3.69923e-05 5.87715e-05 6.94377e-05 4.04268e-05 7.76485e-05 0.000107274 0.00010371 6.53301e-05 4.10273e-05 0.000322095 5.42949e-05 0.00771279 3.9964e-05 4.02507e-05 4.35159e-05 4.34356e-05 4.4253e-05 0.000542422 3.88574e-05 6.80364e-05 4.94572e-05 2.8085e-05 2.30383e-05 8.1907e-06 4.69394e-05 2.78531e-05 2.453e-05 0.0127019 0.0150458 7.74927e-05 4.20696e-05 0.000646711 3.89661e-05 0.000890666 6.25095e-05 0.00154035 0.00133061 0.0165396 0.000543526 2.30839e-05 3.23485e-05 0.00222469 2.16272e-05 1.86733e-05 0.0235512 0.000176652 6.84116e-05 2.86842e-05 0.000616048 0.000389412 2.89379e-05 4.16737e-05 4.75739e-05 0.000113584 0.00854699 5.28436e-05 5.03251e-05 0.0128953 4.02483e-05 6.39629e-05 2.8817e-05 3.20395e-05 3.34931e-05 0.000727551 4.36558e-05 3.69621e-05 3.25991e-05 2.97651e-05 7.36099e-05 0.00028933 0.00513571 0.000138768 7.36812e-05 3.89511e-05 0.00771858 3.74159e-05 0.000492458 6.17756e-05 3.86824e-05 7.13587e-05 6.70032e-05 0.000902278 6.39606e-05 0.00209585 6.16081e-05 4.26342e-05 4.33104e-05 0.000567999 4.37744e-05 0.00174001 0.0161629 0.000958324 0.00804278 6.55418e-05 0.000419005 6.47733e-05 0.000116269 0.000468107 0.000136858 5.25919e-05 2.41881e-05 4.42781e-05 0.00144552 1.88423e-05 0.000558743 4.9577e-05 2.94572e-05 2.64503e-05 0.000455808 6.98942e-05 0.0136654 2.2812e-05 1.49321e-05 5.26646e-05 6.1553e-05 4.86409e-05 0.0017069 2.94349e-05 2.88169e-05 0.000140161 0.000432398 2.91923e-05 2.34639e-05 0.000280837 2.61499e-05 0.000770076 0.00250782 2.87709e-05 3.10598e-05 2.16287e-05 1.84283e-05 6.70339e-05 0.00127693 0.00034792 9.61108e-05 2.71591e-05 2.02741e-05 0.00023946 2.22051e-05 0.00890332 0.00780394 7.68244e-05 3.98265e-05 0.000664932 0.00131252 0.0113681 4.90502e-05 3.7309e-05 7.50563e-05 0.00105204 5.67473e-05 3.1242e-05 4.17931e-05 1.86604e-05 3.34445e-05 0.000335069 9.86283e-06 7.80425e-05 2.15737e-05 0.011775 6.70917e-05 4.78121e-05 3.37429e-05 0.001058 1.69384e-05 3.36222e-05 6.10351e-05 0.010423 4.36904e-05 2.17105e-05 0.00194293 9.40481e-05 2.34959e-05 2.40941e-05 0.000376833 6.38029e-05 0.000141476 8.11324e-06 2.29081e-05 3.81198e-05 0.000120302 6.62252e-05 0.000158909 3.98642e-05 8.58371e-05 0.00175478 0.0136675 4.13756e-05 3.58484e-05 6.23681e-05 0.00319152 5.25732e-05 6.5376e-05 2.46257e-05 0.000206482 3.66922e-05 3.34986e-05 2.5089e-05 6.93777e-05 3.56962e-05 3.5374e-05 1.85677e-05 3.95856e-05 4.24229e-05 0.00263537 2.08951e-05 3.10054e-05 3.96236e-05 6.18227e-05 7.97921e-05 7.52259e-05 4.3492e-05 1.96026e-05 4.41632e-05 5.22729e-05 0.00238544 9.39308e-05 9.5867e-05 0.000102924 0.000412658 6.84993e-05 3.39657e-05 7.79528e-05 0.000141226 0.00273729 0.0182761 4.48648e-05 4.20778e-05 6.37928e-05 5.2873e-05 2.68332e-05 2.07275e-05 0.000642014 2.81077e-05 0.000139244 0.0164254 4.87638e-05 0.000457303 0.00010001 4.3776e-05 0.000105215 0.010741 4.86831e-05 0.000594141 1.22946e-05 4.95772e-05 4.03203e-05 4.32381e-05 3.5876e-05 1.5858e-05 3.4647e-05 3.83179e-05 5.65463e-05 4.23144e-05 0.000110519 6.383e-05 2.28177e-05 5.95376e-05 2.01045e-05 5.21532e-05 0.000343501 1.6702e-05 1.38876e-05 0.000857022 4.03839e-05 2.92665e-05 0.00800413 0.00117466 5.40709e-05 3.15202e-05 0.000452797 5.12688e-05 5.69959e-05 2.91279e-05 0.000566276 9.14822e-05 5.05856e-05 0.000106835 2.86815e-05 0.00157385 0.000172599 3.20787e-05 0.000112694 0.000118578 3.54026e-05 1.67994e-05 1.98648e-05 3.60465e-05 3.73201e-05 4.93261e-05 1.2054e-05 0.00138231 0.0111012 0.000508764 8.00028e-05 7.48387e-05 5.67984e-05 8.64414e-05 4.11862e-05 9.45129e-06 5.53569e-05 8.96829e-05 6.95242e-05 5.38351e-05 0.000349965 0.000727521 3.9754e-05 0.000114705 0.00059517 0.0114002 1.5686e-05 0.000395005 4.91708e-05 0.0123609 2.1436e-05 2.11706e-05 5.26923e-05 2.11349e-05 8.89497e-05 3.54684e-05 0.000524065 0.000110338 8.44101e-05 3.29726e-05 1.02874e-05 5.83151e-05 3.61722e-05 4.93417e-05 5.97381e-05 6.33768e-05 0.000161584 5.51255e-05 3.7347e-05 4.36842e-05 0.0021982 2.2489e-05 6.76184e-05 0.00580866 5.67542e-05 0.00153072 4.72443e-05 0.000693188 9.91356e-05 0.012046 0.000665093 0.000217512 2.10228e-05 5.8221e-05 5.06121e-05 3.19709e-05 1.80182e-05 0.0101877 2.94701e-05 0.0131517 0.0216664 5.675e-05 3.50868e-05 0.00073534 6.54011e-05 4.61726e-05 3.07401e-05 0.0104412 6.69103e-05 2.69815e-05 0.000446664 4.55608e-05 8.14781e-05 6.67344e-05 7.36683e-05 3.8434e-05 5.50329e-05 8.98437e-05 4.8028e-05 2.0323e-05 0.000143372 9.95448e-05 0.000142656 0.018537 2.56847e-05 6.66568e-05 2.33438e-05 3.71791e-05 2.44921e-05 0.0101533 0.000150471 4.57758e-05 0.00053294 0.0031546 2.68887e-05 8.62345e-05 0.00088445 5.61164e-05 3.90951e-05 7.21154e-05 4.24227e-05 3.49497e-05 0.000923393 2.44711e-05 1.64533e-05 6.4168e-05 9.65542e-05 2.26456e-05 0.000174936 0.00887785 2.41505e-05 0.000495957 0.0104459 4.62942e-05 0.0102197 3.75903e-05 4.66484e-05 3.9659e-05 6.20223e-05 7.71295e-05 2.08258e-05 4.11801e-05 0.000121436 0.000119668 0.00207128 0.00202809 7.51796e-05 5.17116e-05 8.71637e-06 0.0001168 1.63217e-05 6.98406e-05 0.000158843 6.46932e-05 3.68663e-05 4.57088e-05 6.10824e-05 1.60483e-05 2.44557e-05 0.000570777 4.29233e-05 4.72386e-05 0.000474876 3.35165e-05 2.44909e-05 3.07167e-05 9.43229e-05 3.90349e-05 0.00075048 4.31627e-05 5.92997e-05 4.49133e-05 3.01987e-05 6.50953e-05 0.000113974 5.584e-05 0.00011802 0.0104862 0.00306282 0.000690271 4.06802e-05 0.000161943 6.11212e-05 5.714e-05 9.5243e-05 0.000226227 3.17626e-05 2.34244e-05 4.94634e-05 4.0038e-05 0.0205628 0.00624246 4.27048e-05 0.00012641 0.000480067 2.70148e-05 0.000175989 1.63683e-05 3.65005e-05 6.93923e-05 3.92379e-05 4.27053e-05 4.3826e-05 1.4232e-05 4.16943e-05 0.000555273 8.07039e-05 1.77307e-05 3.09782e-05 2.68516e-05 4.4734e-05 0.00231105 7.16125e-05 0.00100192 4.73489e-05 3.51198e-05 3.37533e-05 0.00239441 2.86381e-05 0.00932953 6.93989e-05 1.37751e-05 3.71646e-05 0.000229685 4.23443e-05 4.33324e-05 5.78998e-05 1.70026e-05 4.08111e-05 3.811e-05 1.94655e-05 0.00204936 4.50291e-05 2.55732e-05 5.40243e-05 0.000464067 0.00174215 1.91281e-05 1.06818e-05 0.000423685 6.54459e-05 5.15697e-05 4.47781e-05 0.000286846 0.00110898 0.000425985 0.0147023 0.000539194 2.6654e-05 3.99691e-05 1.8211e-05 1.75633e-05 3.42654e-05 5.37956e-05 3.00658e-05 8.37096e-05 5.04102e-05 2.54048e-05 3.89841e-05 0.000437814 6.18048e-05 6.66115e-05 5.07485e-05 2.04399e-05 4.67442e-05 0.000134592 5.40022e-05 9.70936e-06 4.3938e-05 0.000511053 0.00102919 5.89385e-05 2.59998e-05 6.10702e-05 2.09774e-05 8.77212e-05 3.2577e-05 4.11194e-05 0.000105165 0.000136979 5.60507e-05 6.11213e-05 0.0126859 6.37254e-05 7.90042e-05 3.68781e-05 4.88125e-05 5.27098e-05 4.46583e-05 4.37944e-05 0.00111484 3.04822e-05 2.18531e-05 4.23899e-05 3.05353e-05 3.11341e-05 2.03372e-05 6.53184e-05 5.56543e-05 0.000885604 5.36544e-05 5.46029e-05 0.000545435 6.79957e-05 3.30333e-05 0.0117764 0.000238493 5.71955e-05 0.000117954 6.27096e-05 3.39689e-05 0.00600199 0.000626443 0.000588059 0.006708 1.9437e-05 2.60701e-05 6.54322e-05 0.000645125 3.35872e-05 5.19775e-05 3.4537e-05 5.37752e-05 2.70175e-05 2.09771e-05 4.421e-05 2.0454e-05 7.73062e-05 4.61646e-05 0.00239927 3.36805e-05 4.00321e-05 1.69031e-05 0.000182159 9.16181e-05 7.96554e-05 0.00035616 4.62474e-05 3.79294e-05 0.000959936 2.92781e-05 0.000328791 2.20515e-05 3.00798e-05 2.64638e-05 0.0133242 5.65541e-05 5.72412e-05 4.8444e-05 4.67719e-05 8.36404e-05 0.0013856 3.10706e-05 0.000723055 0.00019613 1.81885e-05 2.1859e-05 7.13626e-05 0.000105768 3.87466e-05 0.000402224 2.29624e-05 0.000546047 0.00864815 7.83322e-05 7.002e-05 0.000503247 0.00843868 5.21735e-05 0.000335351 4.99902e-05 0.000255764 0.000425929 4.38057e-05 2.65568e-05 0.00012964 0.0210233 0.00884728 4.11914e-05 5.41803e-05 0.0140993 0.000405434 0.00104699 3.93005e-05 7.10483e-05 3.60629e-05 0.000398687 2.41038e-05 3.74662e-05 9.78617e-05 0.00119106 7.14089e-05 5.82778e-05 2.17948e-05 0.0062549 5.23926e-05 8.8587e-06 2.02007e-05 3.95841e-05 4.08839e-05 1.29306e-05 2.26819e-05 3.88291e-05 0.000525694 0.000933991 1.43492e-05 2.77077e-05 3.76857e-05 3.37749e-05 0.00124437 4.02798e-05 4.43569e-05 0.000481881 6.12081e-05 0.000268007 4.07587e-05 0.000459258 0.00196778 2.30466e-05 3.30826e-05 2.17203e-05 5.36409e-05 1.26358e-05 0.000531071 6.34776e-05 0.000446165 0.00120841 5.27095e-05 5.13678e-05 0.0149302 4.39561e-05 5.08042e-05 1.8257e-05 0.000537992 0.000109308 3.00139e-05 6.45127e-05 3.86019e-05 0.000724547 0.000583036 5.62822e-05 7.153e-05 6.63107e-06 0.00106736 0.000380318 5.66061e-05 2.2325e-05 5.28753e-05 0.000892979 4.56432e-05 3.23487e-05 0.000434194 0.000657199 5.73371e-05 5.6575e-05 0.00214456 5.08763e-05 5.42315e-05 1.86467e-05 0.000136528 2.72068e-05 4.5551e-05 0.0118832 0.00079176 4.1591e-05 3.67205e-05 0.000516824 0.000234092 4.20009e-05 5.26657e-05 7.40004e-05 0.000156063 8.16255e-05 6.12815e-05 4.95153e-05 4.02402e-05 1.81681e-05 3.57887e-05 0.000130526 8.77242e-05 0.000630808 4.40078e-05 7.40834e-05 0.000629758 1.03628e-05 2.01476e-05 0.000138716 7.94025e-05 1.44801e-05 0.00236625 3.60478e-05 0.00177485 2.69406e-05 4.60016e-05 0.00308924 2.09206e-05 1.95023e-05 4.6503e-05 2.50453e-05 3.75529e-05 0.0091427 0.000422313 0.000173018 0.000395237 0.000430536 0.00961096 5.46986e-05 3.8767e-05 2.4539e-05 0.000130776 6.05041e-05 0.000536782 0.000814075 7.17944e-05 2.49516e-05 8.37445e-05 2.38621e-05 5.20407e-05 0.000309644 3.65105e-05 5.50565e-05 0.0154732 3.06666e-05 0.000104078 1.89755e-05 1.57587e-05 3.79758e-05 3.29686e-05 5.03204e-05 4.77435e-05 0.00123192 5.00519e-05 2.66819e-05 4.90597e-05 0.0228449 1.68892e-05 4.42384e-05 6.16342e-05 0.00048034 5.60298e-05 2.17511e-05 1.74623e-05 6.14225e-05 0.000327117 0.000322627 4.22198e-05 4.51664e-05 8.13798e-05 6.11797e-05 2.94708e-05 0.000432538 0.00613165 2.22219e-05 9.3664e-05 4.25482e-05 4.89204e-05 8.87073e-06 3.33361e-05 4.14652e-05 6.37706e-05 8.37768e-05 1.43824e-05 2.60389e-05 1.24127e-05 7.18596e-05 0.000439074 6.41577e-05 8.19341e-06 2.54483e-05 7.28649e-05 1.91109e-05 4.61285e-05 8.47406e-05 0.000157907 9.39366e-05 3.26746e-05 0.000115949 0.000362013 2.36546e-05 5.61045e-05 5.43183e-05 9.44974e-05 4.90685e-05 0.00013384 4.24907e-05 0.00010969 0.000291283 1.12464e-05 1.00466e-05 4.10341e-05 2.90018e-05 5.09181e-05 3.20875e-05 7.73134e-05 6.50907e-05 8.04882e-05 7.68877e-05 2.83818e-05 0.000555382 9.57946e-05 2.7274e-05 2.97486e-05 0.00181107 0.000115063 4.3327e-05 1.40765e-05 2.2501e-05 5.2877e-05 0.000842135 3.85106e-05 5.70706e-05 6.68476e-05 0.011072 6.32158e-05 4.46526e-05 3.38152e-05 2.90484e-05 2.90552e-05 3.18963e-05 1.62598e-05 4.64592e-05 4.10823e-05 0.0100836 2.5293e-05 3.7859e-05 0.00010373 5.85953e-05 1.15304e-05 3.72849e-05 0.00203112 5.05089e-05 0.000112486 3.3242e-05 4.85867e-05 0.000466094 2.34175e-05 1.72457e-05 0.00997448 0.000146352 9.06449e-05 3.55799e-05 0.000124423 0.00181181 0.00193332 2.68509e-05 0.0141363 3.65393e-05 3.38643e-05 5.74633e-05 2.90324e-05 0.00697163 4.16988e-05 7.12889e-06 6.45832e-05 1.76152e-05 0.000102658 3.80417e-05 1.44879e-05 3.63217e-05 0.000239342 4.71044e-05 0.000340596 8.00673e-05 0.00224686 4.22273e-05 2.9746e-05 0.00183764 0.00041269 0.000359527 0.00465787 8.18614e-05 3.42698e-05 3.42064e-05 0.00819517 9.12255e-05 0.000334765 0.000128305 5.31891e-05 6.15892e-05 0.000641854 6.6975e-05 5.3612e-05 3.61615e-05 8.93377e-05 5.17413e-05 0.000553014 
0.0376948 2.54527e-05 3.99434e-05 3.71735e-05 6.36787e-05 5.04218e-05 6.33021e-05 0.000303968 9.74202e-05 3.72414e-05 3.41389e-05 0.016693 1.62869e-05 5.66283e-05 0.00020617 4.22369e-05 3.07652e-05 3.37444e-05 1.57103e-05 0.00019094 5.05705e-05 3.00239e-05 2.95222e-05 4.07853e-05 4.7109e-05 5.42098e-05 4.48212e-05 3.71877e-05 4.69706e-05 5.04852e-05 5.78378e-05 5.72214e-05 6.69198e-05 7.34309e-05 1.91217e-05 6.12697e-05 5.92974e-05 6.66567e-05 5.88761e-05 3.43322e-05 5.58432e-05 4.14156e-05 4.17177e-05 7.66582e-05 6.37326e-05 6.58196e-05 4.26803e-05 5.46301e-05 4.74541e-05 6.09389e-05 3.98761e-05 4.86014e-05 3.21578e-05 3.83819e-05 6.40176e-05 2.2647e-05 5.10636e-05 7.21558e-05 3.47971e-05 6.53644e-05 3.81793e-05 1.99904e-05 3.34293e-05 3.30186e-05 5.00072e-05 0.0156485 4.16643e-05 3.16793e-05 5.43019e-05 5.44517e-05 5.46785e-05 5.37476e-05 3.99986e-05 0.000161532 2.79747e-05 4.53851e-05 6.37357e-05 7.51016e-05 5.97388e-05 4.46658e-05 4.79938e-05 5.52532e-05 3.60483e-05 2.68988e-05 0.000111702 0.000101485 3.01171e-05 4.50036e-05 0.000149864 0.000167897 2.94841e-05 5.07376e-05 3.76613e-05 2.16566e-05 5.3139e-05 2.91857e-05 5.79628e-05 4.08747e-05 3.43134e-05 6.16619e-05 1.8312e-05 6.11276e-05 3.61898e-05 0.000156667 3.14717e-05 4.49566e-05 2.85594e-05 2.32484e-05 6.54516e-05 5.25379e-05 2.87237e-05 5.79667e-05 5.57261e-05 5.41209e-05 5.34502e-05 2.9769e-05 7.61486e-05 3.91431e-05 3.61137e-05 5.88771e-05 1.69719e-05 0.000291247 5.62261e-05 8.39166e-05 3.64642e-05 6.6399e-05 3.41687e-05 8.42999e-05 2.95161e-05 5.3752e-05 5.35538e-05 6.56969e-05 5.60829e-05 6.20927e-05 4.97795e-05 3.78398e-05 8.73833e-05 0.000268559 6.24009e-05 4.70187e-05 3.25227e-05 5.54591e-05 4.60266e-05 2.9894e-05 0.000198005 4.86988e-05 2.61632e-05 3.62473e-05 0.000133366 4.79836e-05 4.74769e-05 5.65152e-05 5.99353e-05 8.00398e-05 4.72485e-05 0.0318975 4.67509e-05 4.31733e-05 3.01818e-05 2.72814e-05 7.7281e-05 3.48455e-05 3.00818e-05 0.000198972 3.3064e-05 0.000218282 7.33125e-05 3.94292e-05 0.0206073 7.54345e-05 5.80079e-05 3.50066e-05 8.30846e-05 7.35806e-05 7.30697e-05 4.05649e-05 3.87979e-05 4.45376e-05 8.47086e-05 3.24031e-05 7.19317e-05 7.50298e-05 3.54238e-05 0.00023424 8.94537e-05 4.47705e-05 5.49261e-05 4.40223e-05 6.42489e-05 3.54877e-05 4.98164e-05 1.84468e-05 4.36252e-05 3.65421e-05 3.27455e-05 6.55908e-05 5.09094e-05 6.18241e-05 5.70049e-05 4.35115e-05 2.34701e-05 3.52034e-05 1.79375e-05 5.58932e-05 1.0604e-05 0.0184073 5.27055e-05 3.21216e-05 4.64825e-05 7.65077e-05 6.06835e-05 4.7154e-05 2.98252e-05 0.0163148 0.000105048 1.79267e-05 3.13416e-05 2.13994e-05 0.0209406 5.39246e-05 7.74019e-05 3.20936e-05 6.26481e-05 2.93948e-05 4.5835e-05 6.79352e-05 2.95726e-05 6.78801e-05 3.31223e-05 5.47086e-05 6.49084e-05 4.55748e-05 8.78597e-05 0.0170021 0.000166518 0.0230336 5.41586e-05 2.44896e-05 3.82893e-05 2.86168e-05 3.24513e-05 2.6302e-05 4.188e-05 0.0251822 8.81683e-05 0.0175953 1.72446e-05 3.465e-05 4.71844e-05 3.83808e-05 9.4686e-05 1.55386e-05 0.0150016 3.43211e-05 1.6522e-05 8.48661e-05 8.80353e-05 5.56082e-05 7.12186e-05 0.000106489 5.65593e-05 5.27734e-05 7.69753e-05 2.31528e-05 7.11717e-05 6.40319e-05 3.98337e-05 0.0139579 4.60583e-05 4.39372e-05 2.51216e-05 3.70618e-05 0.000181415 3.72259e-05 4.69075e-05 4.05932e-05 1.85392e-05 0.000207034 7.71923e-05 3.91028e-05 5.51665e-05 3.98035e-05 4.25855e-05 8.99587e-05 3.36998e-05 3.68426e-05 3.11719e-05 4.45843e-05 4.15443e-05 2.78756e-05 4.24279e-05 2.38081e-05 5.50762e-05 0.0147881 4.10045e-05 3.28374e-05 6.07429e-05 5.0438e-05 3.29421e-05 6.59069e-05 6.16708e-05 2.13894e-05 2.57583e-05 0.000185729 4.10764e-05 3.8486e-05 3.59132e-05 4.55107e-05 4.43935e-05 2.87248e-05 6.8622e-05 5.1596e-05 1.70844e-05 5.90969e-05 0.00011974 5.37719e-05 6.01465e-05 6.94225e-05 0.0302571 5.35496e-05 7.79305e-05 3.11181e-05 8.13869e-05 4.96064e-05 4.28315e-05 3.35108e-05 4.77137e-05 0.0168882 5.35839e-05 8.34255e-05 3.96278e-05 3.80893e-05 6.93754e-05 0.00014328 5.0438e-05 3.49897e-05 4.65261e-05 4.63768e-05 4.95893e-05 3.67196e-05 7.07861e-05 2.40293e-05 3.9567e-05 3.53904e-05 0.000108406 7.21019e-05 2.98027e-05 2.27728e-05 0.00022354 4.7648e-05 1.20603e-05 0.00010182 2.74257e-05 4.58403e-05 4.56052e-05 6.41034e-05 2.70108e-05 3.14225e-05 3.83043e-05 5.7017e-05 0.000105865 6.84235e-05 6.91418e-05 6.38693e-05 5.11067e-05 6.48193e-05 3.41602e-05 3.35835e-05 2.80024e-05 4.34961e-05 6.07639e-05 5.52514e-05 0.0216674 2.00664e-05 5.43964e-05 3.94633e-05 4.76335e-05 5.11289e-05 4.39143e-05 4.27167e-05 3.85288e-05 6.72725e-05 6.69471e-05 4.29154e-05 0.000296112 5.11401e-05 0.0120911 3.54272e-05 3.09978e-05 3.44563e-05 5.82125e-05 5.0961e-05 8.35584e-05 4.48428e-05 4.80473e-05 3.65573e-05 0.0316701 0.000138148 5.58534e-05 4.97203e-05 9.77805e-05 6.02787e-05 3.23596e-05 5.50116e-05 0.000155324 3.98111e-05 4.5767e-05 4.10966e-05 4.45006e-05 3.55752e-05 4.28055e-05 5.69773e-05 2.64741e-05 4.41145e-05 6.46905e-05 4.38322e-05 4.75853e-05 8.33288e-05 2.08993e-05 5.86216e-05 7.39588e-05 4.55095e-05 5.39841e-05 3.65663e-05 6.80311e-05 2.42158e-05 0.00023283 4.30636e-05 4.96226e-05 8.1861e-05 9.92464e-05 2.43931e-05 4.83035e-05 3.33437e-05 3.28436e-05 3.90726e-05 0.000155612 3.40539e-05 4.85493e-05 2.80147e-05 7.05519e-05 2.38288e-05 6.51204e-05 3.49949e-05 4.33247e-05 0.000296272 2.78259e-05 3.49064e-05 4.67193e-05 2.33001e-05 6.17977e-05 3.75838e-05 4.82724e-05 3.99445e-05 6.08226e-05 2.18619e-05 3.04721e-05 5.81437e-05 4.64938e-05 4.79097e-05 3.52407e-05 4.53712e-05 6.57596e-05 6.25175e-05 3.54889e-05 5.98646e-05 4.68618e-05 3.14948e-05 2.61871e-05 2.46771e-05 2.58935e-05 0.0147371 3.29758e-05 0.000271414 3.35604e-05 1.46767e-05 5.67251e-05 4.83776e-05 7.09314e-05 3.98818e-05 6.53329e-05 2.26285e-05 0.000145223 5.14854e-05 5.65807e-05 5.73775e-05 3.05634e-05 4.38023e-05 4.49047e-05 4.97909e-05 6.68749e-05 3.08435e-05 6.59909e-05 8.59088e-05 5.95681e-05 4.6942e-05 3.12481e-05 5.07226e-05 5.73256e-05 7.87245e-05 3.10914e-05 0.0212663 7.02992e-05 5.20773e-05 7.55544e-05 5.06214e-05 8.79246e-05 3.25938e-05 0.000127188 1.91421e-05 6.38974e-05 0.0146411 3.59932e-05 3.52273e-05 4.45527e-05 7.82266e-05 4.16653e-05 0.0181734 4.76171e-05 4.13032e-05 4.52783e-05 3.71929e-05 4.02248e-05 4.25018e-05 0.0205646 7.13483e-05 3.34307e-05 5.52897e-05 3.08776e-05 3.85863e-05 4.75597e-05 4.60032e-05 2.84834e-05 3.71904e-05 9.90776e-05 2.35052e-05 2.29282e-05 4.27333e-05 0.0210513 3.02707e-05 4.20359e-05 3.91972e-05 5.77037e-05 1.77076e-05 3.09026e-05 6.31392e-05 3.61977e-05 2.03866e-05 5.90481e-05 0.000226992 8.63047e-05 7.47307e-05 0.020294 0.000171544 5.32178e-05 4.05741e-05 4.86335e-05 7.76282e-05 7.27276e-05 0.000192273 4.02316e-05 0.000218307 3.29505e-05 4.40844e-05 2.85318e-05 0.012604 1.73018e-05 5.87399e-05 3.61354e-05 9.13846e-05 0.0320644 5.83602e-05 3.3078e-05 0.000127628 2.03511e-05 1.86795e-05 2.63681e-05 2.57682e-05 2.24823e-05 2.78397e-05 3.86612e-05 6.48412e-05 4.78503e-05 7.33775e-05 4.39369e-05 3.02715e-05 3.22502e-05 2.70884e-05 1.6413e-05 4.05287e-05 0.00809255 6.67749e-05 3.16927e-05 4.36488e-05 4.25297e-05 4.8402e-05 6.23408e-05 3.83969e-05 3.33154e-05 5.86945e-05 2.11105e-05 3.02941e-05 1.99989e-05 5.53634e-05 5.94033e-05 0.0306758 4.17588e-05 3.81294e-05 3.55435e-05 5.01391e-05 4.42863e-05 4.80442e-05 6.24173e-05 0.000141058 2.21728e-05 4.01585e-05 7.30794e-05 2.62995e-05 3.92992e-05 3.90604e-05 0.000139585 5.39188e-05 5.38098e-05 4.93568e-05 5.07474e-05 2.49291e-05 2.68442e-05 0.00010883 2.75473e-05 7.25817e-05 4.62711e-05 3.31776e-05 0.000124235 3.58584e-05 5.28009e-05 3.0481e-05 0.0118766 3.201e-05 2.58296e-05 4.61188e-05 6.66545e-05 4.97708e-05 4.87185e-05 4.92295e-05 5.06874e-05 2.67032e-05 2.95401e-05 4.69714e-05 4.22603e-05 6.68556e-05 0.000133851 3.11052e-05 4.76044e-05 4.15734e-05 4.18501e-05 0.000181233 2.71386e-05 3.51228e-05 2.83412e-05 5.26444e-05 3.72897e-05 5.14145e-05 1.74645e-05 2.81463e-05 4.00883e-05 4.59549e-05 3.75224e-05 0.000371096 0.000196418 2.72617e-05 2.23215e-05 3.05715e-05 2.64182e-05 2.2199e-05 0.000152349 3.03686e-05 0.000109061 5.12854e-05 4.39685e-05 4.37287e-05 0.000132957 2.3761e-05 5.78935e-05 5.46654e-05 6.15639e-05 6.59251e-05 0.000136778 5.46194e-05 4.23913e-05 7.67685e-05 6.7464e-05 5.40314e-05 5.63796e-05 5.72827e-05 7.37761e-05 0.000105462 3.67322e-05 5.76022e-05 2.81042e-05 4.47491e-05 0.00014754 4.13438e-05 2.96362e-05 3.64134e-05 3.31377e-05 6.29206e-05 3.39827e-05 0.0218066 1.83463e-05 2.51668e-05 0.0112219 3.72068e-05 4.5066e-05 4.76922e-05 2.93691e-05 8.64277e-05 2.90758e-05 0.000146796 4.46537e-05 7.2722e-05 3.48771e-05 0.0156744 3.18671e-05 6.58372e-05 5.84606e-05 3.44932e-05 0.000276401 3.21255e-05 0.00011403 0.0174558 0.000109262 4.12235e-05 2.59455e-05 7.8567e-05 7.96472e-05 9.01855e-06 0.0299229 0.000190528 4.64695e-05 0.00010628 6.28937e-05 2.74732e-05 6.64969e-05 3.47763e-05 6.00274e-05 0.0272532 2.2075e-05 9.91607e-05 3.56987e-05 0.000141607 7.08567e-05 4.62939e-05 0.000300106 4.11308e-05 5.10107e-05 4.62575e-05 3.31077e-05 6.20172e-05 9.61151e-05 5.24144e-05 3.33644e-05 2.82733e-05 8.07986e-05 2.78508e-05 4.06778e-05 0.000272544 0.000498041 2.21972e-05 4.38749e-05 6.18034e-05 6.05722e-05 4.08865e-05 0.0242716 8.64148e-05 4.10246e-05 3.70572e-05 4.78444e-05 8.43373e-05 6.06248e-05 4.29448e-05 0.000107294 0.000151773 6.78742e-05 0.0203423 5.79044e-05 3.16254e-05 5.52936e-05 3.54662e-05 3.42836e-05 0.0107408 0.000113517 1.50796e-05 1.79771e-05 7.07063e-05 5.66748e-05 4.29398e-05 4.21583e-05 0.000124096 9.97168e-05 2.49838e-05 9.03251e-05 3.67854e-05 6.56448e-05 5.78953e-05 2.65502e-05 5.62123e-05 3.75323e-05 4.80179e-05 2.48204e-05 7.5645e-05 0.0118643 5.50045e-05 3.31471e-05 2.71264e-05 3.4746e-05 8.93382e-05 8.00461e-05 0.000157944 0.000176424 7.1729e-05 5.30103e-05 2.33481e-05 3.97416e-05 2.3928e-05 3.57887e-05 6.79622e-05 0.00032271 7.45504e-05 0.0192567 6.08e-05 8.63838e-05 3.49602e-05 0.000155176 0.0323523 3.58715e-05 5.30177e-05 7.12887e-05 5.3291e-05 1.14813e-05 3.50005e-05 4.06882e-05 6.73721e-05 6.66216e-05 6.00973e-05 3.27741e-05 3.05307e-05 3.72096e-05 4.30302e-05 4.07026e-05 2.48804e-05 6.68742e-05 2.86836e-05 0.000363033 2.87106e-05 2.55959e-05 1.57763e-05 5.49737e-05 0.0001532 0.000174756 4.53459e-05 2.39928e-05 5.96336e-05 4.28038e-05 0.00326407 2.5323e-05 4.13341e-05 5.57115e-05 2.91688e-05 3.39328e-05 7.89512e-05 1.27821e-05 4.17346e-05 4.58001e-05 3.00093e-05 3.40747e-05 0.00866866 5.85268e-05 6.46779e-05 3.09394e-05 0.000102535 3.51721e-05 2.25945e-05 2.74218e-05 1.46516e-05 3.15351e-05 5.57701e-05 4.69929e-05 2.52172e-05 9.3532e-05 0.024208 3.77663e-05 9.56379e-05 4.4231e-05 6.12889e-05 2.85657e-05 6.41667e-05 5.11395e-05 4.90065e-05 2.2524e-05 7.14629e-05 0.000125352 4.49428e-05 7.29991e-05 2.64763e-05 3.50861e-05 5.28424e-05 3.15241e-05 4.34199e-05 4.79703e-05 7.00607e-05 3.36132e-05 3.63099e-05 5.01346e-05 5.16264e-05 2.11166e-05 1.00434e-05 6.02816e-05 0.000100328 4.07408e-05 4.7944e-05 2.83694e-05 7.31534e-05 0.000111588 3.56878e-05 4.58649e-05 3.75239e-05 5.71993e-05 3.49855e-05 3.894e-05 4.95395e-05 4.54857e-05 4.41661e-05 4.54567e-05 3.52424e-05 4.83252e-05 2.36469e-05 3.97503e-05 4.02878e-05 6.9528e-05 5.93008e-05 5.99807e-05 1.93487e-05 2.95396e-05 6.60776e-05 2.80046e-05 8.67499e-05 3.8529e-05 3.90883e-05 5.52975e-05 3.84862e-05 9.03696e-05 3.63279e-05 3.64511e-05 8.39969e-05 5.07764e-05 3.08979e-05 4.88669e-05 7.10288e-05 4.34739e-05 5.92574e-05 4.27839e-05 0.0228673 4.46096e-05 2.54285e-05 4.17289e-05 3.81307e-05 6.12774e-05 6.54535e-05 5.69659e-05 4.92156e-05 3.36018e-05 8.9547e-05 4.89319e-05 0.000147369 3.08196e-05 7.83019e-05 5.33874e-05 6.04756e-05 7.03176e-05 2.48874e-05 8.28423e-05 3.02223e-05 9.33284e-05 4.83285e-05 5.25259e-05 3.33858e-05 1.85889e-05 4.79198e-05 3.33557e-05 0.000329073 7.00711e-05 4.1886e-05 4.76979e-05 4.69774e-05 3.70814e-05 5.36285e-05 4.19665e-05 4.21258e-05 6.33665e-05 0.000134537 
3.85433e-05 7.14799e-05 1.76514e-05 3.70926e-05 9.84236e-05 2.36978e-05 7.51495e-05 0.0131107 0.000346544 2.54052e-05 0.000151895 2.63081e-05 5.74534e-05 4.95808e-05 0.0167978 7.02109e-05 5.66746e-05 5.17356e-05 1.72486e-05 0.0154773 4.2961e-05 6.45986e-05 4.93962e-05 0.000275807 0.000146655 5.43401e-05 0.000221667 3.80697e-05 0.00010098 4.68861e-05 2.80821e-05 8.1959e-05 3.57735e-05 8.75241e-05 1.8231e-05 0.000209403 0.000211364 0.000248586 3.96612e-05 0.000172928 4.74234e-05 0.000161074 5.30219e-05 0.000197908 6.0088e-05 0.000158985 0.000263117 0.000168757 2.20898e-05 0.000138701 0.000270188 3.9675e-05 0.000137695 4.32602e-05 5.09867e-05 7.83063e-05 6.0661e-05 0.000134172 0.000110254 0.000209392 6.31937e-05 5.34163e-05 3.15846e-05 2.73564e-05 7.96107e-05 2.8836e-05 4.76453e-05 3.48437e-05 6.1489e-05 0.000192751 3.85695e-05 4.17091e-05 2.30033e-05 0.000242889 0.000138744 3.82484e-05 4.83765e-05 6.47977e-05 0.000192776 8.14004e-05 0.000172573 3.29084e-05 2.47534e-05 3.35788e-05 9.71729e-05 0.000262427 0.000216845 2.93616e-05 0.0154228 0.0132351 8.95028e-05 3.21738e-05 0.000161934 2.70199e-05 5.16475e-05 3.53312e-05 0.000296851 2.83683e-05 4.26886e-05 4.40866e-05 3.3615e-05 0.00023304 6.56963e-05 0.000239074 4.08764e-05 8.72173e-05 4.34887e-05 3.40984e-05 0.000181492 0.000143918 9.0869e-06 0.000165525 0.000117667 2.30996e-05 1.37062e-05 6.80771e-05 0.000267265 6.30103e-05 0.000141555 0.000160079 3.0389e-05 0.02763 5.45849e-05 7.72293e-05 4.55928e-05 0.000103445 1.88553e-05 9.74041e-05 6.21547e-05 5.71867e-05 5.36077e-05 5.92644e-05 4.32315e-05 0.000217907 0.000213528 9.98923e-05 0.000201103 0.0163236 0.000171052 5.09441e-05 4.99587e-05 0.000108738 5.78669e-05 2.67322e-05 0.0166395 5.44539e-05 6.13763e-05 3.96158e-05 0.000365147 0.000175507 3.73915e-05 3.75325e-05 6.77589e-05 9.3835e-05 0.000177601 2.51983e-05 4.10757e-05 0.000187574 5.70767e-05 8.56974e-05 0.000214105 1.75391e-05 7.72464e-05 0.0115809 7.02328e-05 0.0183803 5.95785e-05 8.16663e-05 5.90749e-05 1.67978e-05 3.87886e-05 5.07421e-05 6.09103e-05 0.000135573 0.000224766 8.12838e-05 4.3178e-05 6.02013e-05 5.96036e-05 3.87464e-05 3.94111e-05 0.0002214 3.17283e-05 0.0205646 4.75089e-05 7.28071e-05 0.000188901 5.5476e-05 2.86033e-05 4.18522e-05 7.80019e-05 4.09069e-05 0.000111957 4.42691e-05 0.000117374 6.69004e-05 4.0001e-05 9.25206e-05 2.47732e-05 1.3627e-05 8.05846e-05 8.94732e-05 6.6995e-05 4.5993e-05 4.20936e-05 1.22419e-05 7.04118e-05 4.12742e-05 3.93133e-05 3.76376e-05 6.69923e-05 0.000149587 4.73e-05 1.62883e-05 0.0126199 5.76581e-05 0.000116692 2.11582e-05 2.69645e-05 0.0001006 0.000252822 8.44679e-05 0.000273269 0.000120321 4.78117e-05 6.39361e-05 5.55601e-05 0.000241391 3.89543e-05 0.000153432 6.42575e-05 4.92187e-05 7.96655e-05 3.07905e-05 0.0124743 5.16256e-05 6.83202e-05 1.28302e-05 6.37348e-05 4.4818e-05 7.72276e-05 0.000114751 5.41903e-05 3.39737e-05 0.000103158 3.49466e-05 2.74208e-05 4.95654e-05 4.96526e-05 4.96362e-05 9.49978e-05 2.08284e-05 4.46635e-06 2.74268e-05 5.55278e-05 0.000107426 0.000102244 5.60864e-05 0.000250513 0.000192868 5.04503e-05 8.60806e-05 0.000212331 9.31217e-05 6.12837e-05 8.43202e-05 3.46585e-05 2.6359e-05 0.000318347 3.22047e-05 2.32261e-05 2.55274e-05 0.000275052 4.07842e-05 0.000249246 7.91798e-05 6.02741e-05 0.0125668 0.000149277 0.000120967 4.1333e-05 4.61424e-05 6.16994e-05 0.000270806 6.98281e-05 5.94864e-05 1.95955e-05 3.94199e-05 8.71989e-05 5.38676e-05 2.31596e-05 4.51759e-05 7.8417e-05 9.70952e-06 0.000149452 5.15382e-05 6.952e-05 3.68646e-05 2.50627e-05 8.28812e-05 0.000154097 8.46557e-05 1.76233e-05 0.00029354 6.77883e-05 3.79365e-05 4.26416e-05 5.92369e-05 4.31328e-05 3.52442e-05 0.000125484 0.000290762 4.08575e-05 5.98257e-05 9.5438e-05 4.92387e-05 7.93529e-05 0.000298144 2.42714e-05 3.16306e-05 7.1664e-05 2.4952e-05 9.41956e-05 0.000270573 1.41898e-05 3.40423e-05 4.18292e-05 2.07841e-05 0.000109713 0.000165543 5.06465e-05 3.32878e-05 6.38977e-05 0.0201132 0.000118876 6.81044e-05 0.00023193 0.000201721 5.90414e-05 1.01976e-05 0.000106608 4.41796e-05 5.28931e-05 7.91546e-05 0.000215722 0.000168747 4.02418e-05 7.09898e-05 0.0160009 2.55034e-05 2.73626e-05 0.000161921 8.21824e-05 4.74936e-05 3.54659e-05 3.6763e-05 5.83908e-05 3.02678e-05 0.000109095 3.08694e-05 0.0175521 7.8992e-05 8.07054e-05 0.000232975 2.10413e-05 8.28169e-05 8.37622e-05 2.67156e-05 0.000129814 6.93462e-05 0.008638 7.71735e-05 1.1952e-05 0.000168185 4.14387e-05 3.13875e-05 0.000152344 3.43708e-05 0.000175729 3.07611e-05 0.000206361 0.000176597 0.000162635 4.90378e-05 0.0101948 8.59135e-05 1.90593e-05 8.68047e-05 4.34693e-05 0.000202146 4.3115e-05 1.35929e-05 6.63858e-05 3.0043e-05 6.39836e-05 5.7139e-05 3.64408e-05 0.000378726 4.45211e-05 0.000123897 5.01853e-05 3.80229e-05 6.80302e-05 6.59373e-05 0.0101782 3.50961e-05 4.8004e-05 4.13782e-05 0.000149759 7.91652e-05 7.83005e-05 0.000168271 8.0708e-05 3.72238e-05 7.87134e-05 0.000194316 6.3581e-05 5.23916e-05 6.23399e-05 7.5625e-05 3.88499e-05 3.58645e-05 0.000147276 3.12421e-05 7.94993e-05 0.000175188 0.0234698 6.11707e-05 2.67123e-05 5.50123e-05 0.000202834 4.9211e-05 3.99967e-05 6.70133e-05 2.26029e-05 7.35683e-05 0.000327063 3.41268e-05 1.44279e-05 0.000111233 0.00018314 9.05137e-05 0.00018674 2.82884e-05 3.81602e-05 0.0114456 2.1588e-05 9.95324e-05 5.1282e-05 3.47727e-05 0.000116483 5.65366e-05 0.000229642 3.81244e-05 4.26857e-05 5.53491e-05 7.40077e-05 4.18225e-05 3.88709e-05 6.08251e-05 6.4513e-05 7.93221e-05 3.55463e-05 0.000113689 2.22825e-05 9.60011e-05 8.3747e-05 4.68454e-05 2.28051e-05 7.32882e-05 7.78235e-05 2.02958e-05 2.57364e-05 0.0217573 0.000101178 0.000173659 9.71127e-05 3.35473e-05 3.30346e-05 3.95272e-05 6.03704e-05 4.51712e-05 0.0287465 7.9828e-05 2.76221e-05 6.02786e-05 2.96909e-05 7.75202e-05 9.97999e-05 9.22971e-05 9.0971e-05 2.94137e-05 7.6149e-05 0.000182091 0.000302939 8.70903e-05 5.34459e-05 6.88713e-05 0.000262027 0.000123057 8.43265e-05 3.46376e-05 7.91434e-05 7.66634e-05 4.0979e-05 3.33196e-05 7.33269e-05 0.000181966 0.000189598 1.76237e-05 8.00812e-05 8.31602e-06 0.000186957 9.60661e-05 0.000175541 9.63492e-05 0.000211435 2.25881e-05 0.000145517 0.000131592 4.84405e-05 3.47768e-05 5.56933e-05 2.48186e-05 1.6897e-05 4.97823e-05 7.0632e-05 5.01752e-05 3.59767e-05 4.19978e-05 3.73619e-05 4.0086e-05 6.22459e-05 3.56521e-05 0.000205365 2.6591e-05 2.43051e-05 0.000133726 1.91876e-05 3.75657e-05 8.95782e-05 5.56358e-05 6.57064e-05 2.34199e-05 2.97386e-05 7.51565e-05 7.94685e-05 1.38127e-05 6.78318e-05 0.0104147 6.12475e-05 3.65376e-05 2.97678e-05 0.0167956 7.1651e-05 6.1963e-05 9.03873e-05 0.0113206 8.26291e-05 0.0257752 3.42743e-05 0.00261265 4.08471e-05 5.35925e-05 3.25544e-05 3.11371e-05 2.17937e-05 8.07117e-05 6.14144e-05 0.00010009 3.17438e-05 5.34957e-05 5.68044e-05 0.01302 3.1673e-05 5.03488e-05 4.30555e-05 3.96784e-05 2.48063e-05 0.000102468 5.25489e-05 2.72335e-05 3.69177e-05 0.000132952 6.39556e-05 6.45581e-05 3.16279e-05 4.08884e-05 4.01503e-05 4.09536e-05 2.13589e-05 8.82383e-05 7.25961e-05 7.95789e-05 7.52219e-05 0.0001485 3.26951e-05 7.11768e-05 5.88441e-05 3.78216e-05 5.89164e-05 4.18787e-05 3.94396e-05 7.02204e-05 2.61474e-05 3.76915e-05 2.37529e-05 3.03798e-05 3.14244e-05 3.00338e-05 0.000105915 2.0282e-05 0.000261496 0.000334384 0.000196647 0.000138383 0.00015719 4.31706e-05 7.68538e-05 2.87312e-05 0.00780698 5.61902e-05 5.15309e-05 8.02981e-05 3.99529e-05 2.89184e-05 3.80057e-05 0.0157637 3.67284e-05 3.0446e-05 3.39037e-05 4.78115e-05 0.000240368 0.000206392 4.07096e-05 5.03908e-05 3.41309e-05 3.27345e-05 4.8556e-05 8.0876e-05 3.72759e-05 5.11266e-05 0.000146011 5.80414e-05 3.24153e-05 0.000157133 3.66498e-05 7.8083e-05 0.000214429 4.13796e-05 0.0124094 3.64723e-05 3.06395e-05 3.15365e-05 0.000118388 0.00609902 6.4355e-05 2.1186e-05 4.95961e-05 4.83386e-05 0.000192767 5.14604e-05 4.12184e-05 0.000115995 0.000140062 3.61577e-05 4.44587e-05 0.0214349 0.0135051 4.45922e-05 1.09114e-05 0.000117868 0.000206076 3.51492e-05 0.0093229 2.33423e-05 0.000209765 5.20923e-05 0.00013094 6.32326e-05 0.0151291 2.46367e-05 0.000222298 0.000235722 6.13129e-05 0.000119671 0.0131004 3.84647e-05 4.70679e-05 0.00018642 6.23853e-05 6.74697e-05 4.69326e-05 8.88042e-05 2.83176e-05 0.000141851 3.02325e-05 5.21105e-05 6.61251e-05 3.88744e-05 0.0115028 2.80073e-05 5.90995e-05 5.97543e-05 2.66085e-05 0.000243686 3.29059e-05 9.67724e-06 2.70946e-05 5.66451e-05 2.3563e-05 3.26747e-05 3.59276e-05 0.000176379 3.09207e-05 4.78393e-05 5.51766e-05 0.0100217 2.51817e-05 5.06525e-05 0.000105624 1.9986e-05 2.10953e-05 6.64187e-05 0.000164168 6.10213e-05 0.0269995 3.81966e-05 0.000189237 1.83239e-05 0.0132078 2.55089e-05 8.39839e-05 0.000231476 4.77658e-05 0.000131505 3.17162e-05 0.0151742 0.000221116 0.01764 4.44246e-05 8.38328e-05 7.05222e-05 3.37343e-05 4.97695e-05 3.13269e-05 2.10223e-05 0.000206505 4.75758e-05 5.11085e-05 6.41596e-05 8.31187e-05 0.0264562 5.15122e-05 5.7755e-05 6.88437e-05 3.12882e-05 4.09821e-05 0.00623526 0.000206049 2.26555e-05 7.0554e-05 0.000176065 4.62722e-05 0.000133862 0.0192884 0.0229792 2.70351e-05 4.21017e-05 6.64791e-05 6.64393e-05 5.73233e-05 2.90704e-05 0.000246489 8.27211e-05 3.8376e-05 5.95114e-05 8.7394e-05 6.87189e-05 6.04415e-05 0.000255029 0.00708018 0.000183086 1.84691e-05 6.06408e-05 2.82444e-05 6.61425e-05 0.000100842 6.44496e-05 2.3907e-05 4.95871e-05 4.91151e-05 5.42805e-05 8.15959e-05 0.000168609 0.000117744 4.16801e-05 0.000118665 1.99917e-05 4.26081e-05 8.43286e-05 0.000124723 2.06546e-05 6.03641e-05 1.79284e-05 5.74976e-05 4.49757e-05 0.000289203 3.06182e-05 5.62079e-05 1.42625e-05 2.937e-05 7.28295e-05 4.80236e-05 2.03897e-05 0.000160514 0.00389375 0.0195239 0.0159102 4.93386e-05 5.4251e-05 2.69857e-05 0.000131497 4.23819e-05 4.97176e-05 0.000155576 0.0278433 8.1837e-05 1.55793e-05 0.000230188 3.26402e-05 5.47227e-05 0.00948005 3.34717e-05 6.62203e-05 5.95089e-05 4.83726e-05 0.000138923 1.81553e-05 2.3213e-05 0.000176837 5.28314e-05 2.92259e-05 0.000283838 2.82432e-05 0.000148145 3.99179e-05 3.70338e-05 7.83162e-05 3.96249e-05 2.12474e-05 4.79551e-05 0.01116 0.000183073 3.09812e-05 4.2505e-05 0.000249489 0.0191554 0.00950154 0.000124839 5.9174e-05 7.53319e-05 7.37841e-05 1.7417e-05 4.75194e-05 3.64886e-05 4.6057e-05 6.50342e-05 2.1586e-05 0.000214077 2.09281e-05 6.77028e-05 0.000218115 0.000288913 4.26184e-05 2.14092e-05 6.67398e-05 2.44377e-05 4.22779e-05 0.00012928 6.80829e-05 1.08157e-05 1.30519e-05 4.24035e-05 6.62124e-05 5.93138e-05 0.00011447 3.40107e-05 0.000257157 2.80342e-05 0.000102381 9.45612e-05 2.26563e-05 5.85013e-05 7.08341e-05 0.000117092 0.00016188 0.000210366 3.12813e-05 0.000288495 0.0113161 2.18457e-05 3.61466e-05 4.99044e-05 4.31967e-05 5.72412e-05 4.13928e-05 7.67803e-05 0.000201111 7.3471e-05 5.59996e-05 3.4126e-05 4.60416e-05 0.000216553 5.19324e-05 2.65234e-05 4.38937e-05 0.000109704 2.49435e-05 3.53553e-05 2.4771e-05 7.42825e-05 0.000300798 5.36755e-05 4.22984e-05 3.83079e-05 2.57993e-05 0.000144028 0.000152287 6.3363e-05 1.98577e-05 0.000184107 3.40314e-05 4.84343e-05 7.15121e-05 6.8764e-05 1.74459e-05 7.98082e-05 5.04949e-05 4.12716e-05 0.000188654 3.01778e-05 3.40031e-05 5.05588e-05 6.67982e-05 6.5226e-05 7.00952e-05 4.15578e-05 0.000191239 2.51689e-05 2.66636e-05 4.32063e-05 0.000108123 8.76183e-05 5.555e-05 0.000205376 4.14564e-05 8.32866e-05 8.60455e-05 4.45646e-05 5.0066e-05 3.27168e-05 0.000101978 1.94786e-05 2.50341e-05 2.06029e-05 2.48468e-05 7.79968e-05 2.10434e-05 0.000242078 6.5507e-05 3.88681e-05 6.8594e-05 0.0123315 3.04658e-05 0.000204064 0.000251529 3.5808e-05 0.000149833 2.68559e-05 4.79285e-05 0.000161335 0.000120501 2.88243e-05 0.000154476 1.83666e-05 3.97626e-05 2.52405e-05 7.65356e-05 0.0218007 0.000228559 4.3995e-05 0.00012528 0.000125476 3.90146e-05 7.33596e-05 2.981e-05 7.83808e-05 8.30645e-05 0.000130689 
6.03874e-05 4.30141e-05 4.06381e-05 4.08547e-05 4.21244e-05 3.59321e-05 6.04962e-05 3.9723e-05 4.70237e-05 3.70184e-05 2.52561e-05 3.50405e-05 9.26913e-06 5.07591e-05 4.25515e-05 4.99245e-05 2.05388e-05 4.89579e-05 1.69739e-05 2.35469e-05 4.39275e-05 5.48952e-05 1.20905e-05 4.44644e-05 2.9282e-05 4.27711e-05 3.43863e-05 3.48906e-05 3.6945e-05 2.81191e-05 2.36669e-05 2.47765e-05 2.11376e-05 2.62735e-05 3.69919e-05 2.7491e-05 6.24531e-05 2.989e-05 4.40388e-05 4.29042e-05 0.0182607 1.90669e-05 2.46002e-05 3.52112e-05 4.13431e-05 2.59071e-05 2.40153e-05 2.71552e-05 2.24832e-05 2.5825e-05 5.36708e-05 2.85603e-05 1.27982e-05 5.503e-05 2.59149e-05 1.41002e-05 5.15874e-05 4.27383e-05 6.24355e-05 2.89263e-05 1.28031e-05 0.0267506 1.74881e-05 9.55764e-06 7.10846e-05 1.68253e-05 2.80796e-05 2.85195e-05 3.41814e-05 3.72125e-05 2.19426e-05 1.9793e-05 0.0249026 4.40796e-05 2.47846e-05 5.58062e-05 4.81678e-05 5.36512e-05 2.84827e-05 3.21865e-05 1.58056e-05 6.05538e-05 2.78847e-05 1.61826e-05 7.02736e-05 3.98917e-05 3.73842e-05 0.0176386 3.32461e-05 2.82851e-05 1.12565e-05 4.49081e-05 3.17359e-05 4.9971e-05 2.40875e-05 3.73909e-05 2.12949e-05 2.75858e-05 0.0146497 1.73113e-05 1.98648e-05 3.26509e-05 4.48544e-05 4.73926e-05 9.44912e-06 1.93548e-05 2.85247e-05 1.59208e-05 2.12555e-05 3.45283e-05 3.14371e-05 2.4379e-05 2.80525e-05 2.83655e-05 2.39709e-05 4.36358e-05 4.74677e-05 5.81236e-05 3.8768e-05 4.05405e-05 9.83532e-06 4.93623e-05 5.15393e-05 3.72869e-05 0.0306843 3.21487e-05 2.15876e-05 4.56214e-05 1.93473e-05 4.25999e-05 5.34085e-05 4.99854e-05 3.5811e-05 3.44638e-05 2.5772e-05 2.83367e-05 4.21587e-05 5.61311e-05 2.402e-05 4.54159e-05 1.78213e-05 2.37708e-05 6.19331e-05 0.00711432 1.98083e-05 0.0222369 3.43433e-05 1.26144e-05 7.21941e-05 2.21076e-05 4.66324e-05 2.73072e-05 2.1037e-05 5.45149e-05 3.95858e-05 5.95899e-05 3.77017e-05 2.49342e-05 2.22693e-05 2.7105e-05 2.93614e-05 3.05177e-05 4.37451e-05 3.4193e-05 3.75464e-05 5.05023e-05 6.17668e-05 7.42172e-05 4.05189e-05 1.62418e-05 1.86962e-05 2.64468e-05 4.98258e-05 4.21033e-05 3.76441e-05 7.04908e-06 1.99762e-05 2.92769e-05 2.78531e-05 4.96008e-05 2.89862e-05 4.59552e-05 3.048e-05 3.34054e-05 3.27261e-05 3.73785e-05 3.59396e-05 4.0641e-05 3.74468e-05 3.85433e-05 4.42313e-05 4.98869e-05 3.77728e-05 1.37735e-05 4.91817e-05 3.87651e-05 1.60055e-05 5.44866e-05 2.50078e-05 3.32459e-05 1.14161e-05 2.07421e-05 1.549e-05 4.61066e-05 3.11235e-05 3.09742e-05 4.69977e-05 4.34009e-05 0.0201131 2.48224e-05 3.13666e-05 3.82291e-05 3.57092e-05 1.95793e-05 2.44448e-05 2.63048e-05 2.07369e-05 2.2496e-05 4.09041e-05 2.8015e-05 4.66803e-05 2.03248e-05 3.66655e-05 2.24108e-05 3.45109e-05 3.90568e-05 4.95956e-05 4.09497e-05 0.0236456 1.99087e-05 7.05454e-05 0.0158409 0.0360805 2.61795e-05 3.8338e-05 3.37529e-05 2.28852e-05 2.36141e-05 3.28827e-05 0.024811 4.91689e-05 3.48477e-05 2.05275e-05 5.94058e-05 4.81641e-05 1.50716e-05 2.24769e-05 5.09906e-05 6.13592e-05 4.43847e-05 7.22953e-05 1.21864e-05 3.12208e-05 2.73837e-05 9.8464e-06 5.11679e-05 5.9373e-05 5.51801e-05 3.93827e-05 2.60535e-05 1.86115e-05 2.5862e-05 3.06997e-05 1.82085e-05 4.73387e-05 5.10906e-05 4.65738e-05 1.98458e-05 2.19899e-05 0.0274153 2.13212e-05 2.10428e-05 4.42102e-05 1.67211e-05 3.5508e-05 5.1831e-05 4.1464e-05 2.93473e-05 2.667e-05 4.2759e-05 2.93735e-05 3.75226e-05 1.9778e-05 8.58711e-05 3.63838e-05 5.60035e-05 2.57709e-05 3.79019e-05 6.71393e-05 2.07768e-05 2.82417e-05 0.0177563 5.86503e-05 3.25556e-05 3.31438e-05 3.67927e-05 1.28651e-05 2.90019e-05 1.55416e-05 5.7689e-05 3.78301e-05 4.16423e-05 8.35318e-06 8.23339e-05 3.82193e-05 0.0135712 3.89072e-05 3.47676e-05 4.41409e-05 2.24903e-05 6.4791e-05 3.86747e-05 0.0102182 3.97441e-05 4.5287e-05 8.04317e-05 4.62527e-05 3.82622e-05 4.44791e-05 4.97483e-05 3.35438e-05 3.48591e-05 7.53817e-05 2.83174e-05 2.73475e-05 2.72025e-05 2.74392e-05 4.31628e-05 6.24322e-05 5.51276e-05 0.013452 3.73652e-05 5.49838e-05 3.83864e-05 1.53838e-05 3.7046e-05 4.64812e-05 8.00224e-05 3.86085e-05 1.4334e-05 3.55701e-05 8.49481e-06 3.35609e-05 6.0359e-05 2.51326e-05 3.92617e-05 0.00556718 2.02149e-05 3.65644e-05 3.50528e-05 5.80447e-06 3.45118e-05 9.14958e-06 5.99069e-05 2.8385e-05 2.3066e-05 4.45782e-05 3.20619e-05 2.16826e-05 2.42985e-05 3.74303e-05 5.11737e-05 5.57756e-05 4.2378e-05 2.25498e-05 6.58608e-05 2.19509e-05 2.10995e-05 1.36921e-05 5.35996e-05 1.92765e-05 3.53902e-05 2.94229e-05 2.90134e-05 6.07216e-05 2.54001e-05 3.33373e-05 3.41935e-05 2.1947e-05 4.10914e-05 3.30976e-05 5.60585e-05 2.97647e-05 1.99259e-05 3.21426e-05 3.55754e-05 3.25518e-05 1.58909e-05 2.51474e-05 4.74975e-05 0.0237521 3.28391e-05 3.01536e-05 3.23013e-05 6.70213e-05 1.47889e-05 2.64649e-05 5.42614e-05 2.94206e-05 4.71068e-05 2.68071e-05 5.95967e-05 4.47611e-05 5.39583e-05 3.05818e-05 2.59126e-05 3.41365e-05 3.24616e-05 3.22884e-05 2.93106e-05 3.12497e-05 3.3877e-05 2.81502e-05 0.0112564 0.000100596 2.95615e-05 4.22329e-05 3.55719e-05 1.3008e-05 6.28435e-05 2.20799e-05 2.35448e-05 6.20461e-05 4.70123e-05 3.82551e-05 3.47943e-05 5.34718e-05 4.41944e-05 1.99254e-05 5.12893e-05 6.81028e-05 1.58944e-05 3.33377e-05 2.89711e-05 2.23353e-05 1.95046e-05 5.60018e-05 0.0120263 2.74333e-05 2.46858e-05 3.98434e-05 5.12411e-05 2.72867e-05 3.21438e-05 2.07709e-05 4.14344e-05 1.90222e-05 1.91769e-05 3.45354e-05 2.80537e-05 1.70789e-05 3.15908e-05 2.5388e-05 3.70241e-05 4.89932e-05 3.65985e-05 1.79325e-05 3.11956e-05 5.5055e-05 4.67831e-05 2.91175e-05 3.7318e-05 1.14952e-05 9.02394e-05 2.48455e-05 2.53806e-05 3.73788e-05 1.9758e-05 0.0146823 3.92467e-05 2.86443e-05 2.32845e-05 2.63677e-05 3.45329e-05 5.94186e-05 2.72067e-05 2.8184e-05 0.0143658 1.79642e-05 3.83417e-05 4.99548e-05 0.0158602 4.29034e-05 6.27331e-05 3.39559e-05 1.68444e-05 2.4324e-05 1.56006e-05 3.39798e-05 1.46203e-05 7.55931e-05 3.36604e-05 5.22418e-05 4.57884e-05 3.73972e-05 1.14441e-05 2.5874e-05 4.98657e-05 1.85026e-05 4.18696e-05 3.93983e-05 3.66865e-05 5.97976e-05 4.93899e-05 3.34782e-05 3.7089e-05 4.17019e-05 3.35933e-05 6.11809e-05 0.0101572 0.00012378 2.28502e-05 5.37999e-05 4.64494e-05 5.5807e-05 6.04003e-05 2.80619e-05 2.00334e-05 3.18747e-05 3.57075e-05 2.49671e-05 1.33687e-05 2.17447e-05 2.70073e-05 2.14361e-05 6.48626e-05 2.88626e-05 3.36189e-05 1.52951e-05 1.28158e-05 0.0192111 4.16133e-05 2.14643e-05 5.24019e-05 3.19059e-05 2.95542e-05 2.73743e-05 2.38005e-05 5.02554e-05 4.64054e-05 3.20287e-05 3.38762e-05 4.16705e-05 0.0103815 1.69879e-05 4.18366e-05 2.90457e-05 1.69564e-05 3.60108e-05 2.9898e-05 4.67411e-05 1.58307e-05 5.05783e-05 5.3708e-05 4.31743e-05 5.08582e-05 7.05863e-05 2.54193e-05 4.79772e-05 3.70413e-05 3.93325e-05 3.15338e-05 3.34549e-05 3.83378e-05 0.0168548 2.98542e-05 2.25582e-05 2.68533e-05 3.47692e-05 2.70771e-05 2.76236e-05 1.68089e-05 1.00523e-05 2.83123e-05 1.6588e-05 2.59397e-05 0.0263421 0.0161331 2.15533e-05 3.26391e-05 4.29727e-05 1.4008e-05 3.59614e-05 3.46396e-05 2.7516e-05 4.13181e-05 3.31875e-05 3.00879e-05 4.21435e-05 6.13495e-05 3.67731e-05 5.57337e-05 5.92181e-05 2.10083e-05 3.44189e-05 2.73126e-05 5.0375e-05 5.90732e-05 1.33545e-05 3.30359e-05 3.26503e-05 2.38545e-05 2.50872e-05 5.5864e-05 3.88035e-05 4.46779e-05 2.43423e-05 3.07948e-05 2.87982e-05 3.19035e-05 2.24167e-05 3.40187e-05 3.14501e-05 8.35514e-05 2.44095e-05 3.86417e-05 2.98187e-05 2.18651e-05 3.495e-05 2.03367e-05 1.64171e-05 2.52154e-05 4.31846e-05 5.03854e-05 0.0126109 2.98509e-05 4.04519e-05 3.52668e-05 1.37928e-05 2.4101e-05 3.41057e-05 2.49272e-05 5.53077e-05 5.47301e-05 0.0208135 3.58502e-05 4.07689e-05 6.40159e-06 3.28056e-05 4.69393e-05 1.44193e-05 3.03156e-05 4.45847e-05 3.78887e-05 4.23787e-05 3.1428e-05 2.20607e-05 6.56318e-05 2.17381e-05 5.65295e-05 1.86447e-05 1.76497e-05 3.83142e-05 3.00174e-05 1.36891e-05 2.6854e-05 4.97262e-05 2.47845e-05 3.42635e-05 3.96979e-05 2.66828e-05 3.24986e-05 2.04421e-05 3.09013e-05 8.18711e-05 4.21896e-05 2.49491e-05 4.16702e-05 2.74762e-05 1.81829e-05 3.34198e-05 2.61137e-05 2.47251e-05 0.00860142 4.06509e-05 0.0110038 4.29426e-05 3.92008e-05 2.58509e-05 5.26755e-05 2.39059e-05 2.35589e-05 2.52084e-05 2.10455e-05 5.09534e-05 3.59909e-05 3.21982e-05 4.84289e-05 1.06241e-05 2.6095e-05 5.48118e-05 5.05012e-05 0.0235172 6.4111e-05 6.00702e-05 6.66887e-05 2.8859e-05 3.41426e-05 2.98258e-05 0.0242534 3.74758e-05 2.47591e-05 1.4533e-05 3.70946e-05 2.78807e-05 4.2175e-05 1.92568e-05 2.86506e-05 4.43897e-05 2.13241e-05 1.27358e-05 3.04394e-05 0.0229161 4.78737e-05 3.65869e-05 2.6142e-05 2.03674e-05 4.27957e-05 2.42462e-05 2.072e-05 1.91321e-05 3.9792e-05 3.34905e-05 3.94759e-05 3.47284e-05 0.0174307 3.24724e-05 4.63367e-05 4.95637e-05 4.13922e-05 4.47653e-05 3.86151e-05 2.99967e-05 2.71388e-05 3.45657e-05 3.95033e-05 2.69956e-05 4.05529e-05 2.88054e-05 3.22541e-05 4.51477e-05 1.08288e-05 4.10633e-05 5.89454e-05 0.0233996 5.79953e-05 2.92683e-05 7.15722e-05 5.53311e-05 3.81521e-05 6.05116e-05 5.95032e-05 5.66478e-05 3.14321e-05 2.13234e-05 3.6122e-05 2.92501e-05 4.87481e-05 3.42333e-05 4.58729e-05 2.3821e-05 4.89028e-05 5.36122e-05 2.60769e-05 1.92354e-05 3.71715e-05 5.20573e-05 2.7959e-05 3.11541e-05 4.35977e-05 3.00511e-05 5.54221e-05 3.77735e-05 6.11061e-05 6.74691e-05 4.24305e-05 3.21043e-05 3.2341e-05 5.09478e-05 1.83744e-05 3.02914e-05 2.28322e-05 4.08169e-05 6.12392e-05 6.97084e-05 1.33725e-05 7.77345e-05 2.60891e-05 3.66137e-05 4.16101e-05 1.3524e-05 2.55277e-05 1.21206e-05 9.49481e-05 4.7965e-05 3.21206e-05 1.88925e-05 2.97313e-05 1.84449e-05 0.0275897 8.14496e-05 2.94345e-05 8.45611e-06 6.33919e-05 2.66571e-05 4.04086e-05 0.0279693 5.46022e-05 4.47071e-05 3.63443e-05 2.71332e-05 3.65181e-05 2.59365e-05 0.0146722 3.71746e-05 4.74497e-05 2.96203e-05 2.52105e-05 4.27351e-05 4.93839e-05 5.8809e-05 1.83349e-05 3.57765e-05 2.45089e-05 2.56421e-05 2.31977e-05 5.13096e-05 7.75003e-05 2.74898e-05 4.76755e-05 2.28307e-05 3.73711e-05 2.52473e-05 2.62777e-05 1.32926e-05 5.09238e-05 2.57472e-05 1.99435e-05 0.00734771 1.24791e-05 7.74907e-05 3.34269e-05 3.83159e-05 4.79628e-05 3.73164e-05 1.72174e-05 0.0131005 1.42664e-05 5.30227e-05 2.85727e-05 3.72265e-05 3.87865e-05 5.3094e-05 1.93294e-05 1.74003e-05 0.0122396 3.32129e-05 2.86036e-05 1.73139e-05 6.61812e-05 4.83032e-05 2.38298e-05 4.09156e-05 2.24555e-05 1.39474e-05 3.9481e-05 4.39099e-05 3.30113e-05 4.29713e-05 6.39516e-05 2.10026e-05 5.39342e-05 4.05018e-05 2.64409e-05 1.64921e-05 1.94191e-05 5.7381e-05 2.01192e-05 2.0202e-05 5.324e-05 2.085e-05 1.36476e-05 0.0157979 1.72189e-05 4.41387e-05 0.031065 2.82652e-05 4.62817e-05 3.84888e-05 4.07719e-05 1.70684e-05 3.75013e-05 2.58676e-05 5.42909e-05 1.62748e-05 9.57446e-05 3.93506e-05 3.24539e-05 3.26611e-05 3.67112e-05 2.97678e-05 1.40819e-05 2.34656e-05 2.00292e-05 3.90072e-05 0.0142486 2.86284e-05 5.01213e-05 2.56376e-05 2.1986e-05 1.5426e-05 3.17805e-05 1.97387e-05 2.64577e-05 0.0245397 1.58403e-05 4.72357e-05 6.63629e-05 0.0226429 1.73227e-05 1.61838e-05 4.48281e-05 5.84393e-05 2.25834e-05 5.5929e-05 2.59764e-05 3.41924e-05 1.86101e-05 2.67775e-05 2.19359e-05 1.33079e-05 2.05825e-05 2.08477e-05 2.96623e-05 5.45383e-05 8.96645e-06 3.02372e-05 2.36371e-05 3.44001e-05 4.88045e-05 3.56351e-05 1.98811e-05 2.2298e-05 6.41322e-05 1.54453e-05 3.43264e-05 3.75948e-05 2.17702e-05 3.77996e-05 0.014123 2.59096e-05 3.33879e-05 5.16652e-05 6.86e-05 4.36525e-05 3.59839e-05 6.72295e-05 4.85529e-05 2.49982e-05 4.74248e-05 3.1676e-05 5.04974e-05 3.31082e-05 1.61258e-05 2.32961e-05 2.86207e-05 8.62823e-06 4.07374e-05 1.98148e-05 1.48988e-05 3.37575e-05 3.37062e-05 4.56067e-05 3.58483e-05 3.27925e-05 3.97282e-05 2.62351e-05 3.66548e-05 9.08065e-05 2.17623e-05 5.49815e-05 2.9063e-05 1.43393e-05 3.46641e-05 2.64171e-05 3.19825e-05 0.0148356 2.80314e-05 1.62027e-05 3.86877e-05 2.66302e-05 3.02064e-05 2.27353e-05 5.60616e-05 2.66388e-05 3.62263e-05 3.1294e-05 2.30056e-05 6.09733e-05 3.9861e-05 
0.000149457 2.59021e-05 0.000671841 2.60241e-05 4.65065e-05 7.81194e-05 0.000105646 0.0114945 6.83914e-05 6.93361e-05 9.76883e-05 0.000121237 3.00708e-05 4.61936e-05 0.016898 2.19648e-05 4.03e-05 7.67744e-05 0.000382954 0.0130332 2.59939e-05 2.46009e-05 3.80072e-05 3.69392e-05 0.000104989 9.61975e-05 0.000108436 3.44993e-05 2.58287e-05 5.18345e-05 0.00137511 2.79774e-05 3.00572e-05 2.96801e-05 0.00156516 4.38436e-05 4.37799e-05 4.76217e-05 0.000104807 0.000110009 5.03799e-05 3.44297e-05 2.47881e-05 0.000190718 0.000119545 1.93029e-05 3.53314e-05 0.000129578 4.5568e-05 4.51176e-05 0.00013313 6.34384e-05 0.000123993 0.00169771 2.91597e-05 1.51662e-05 2.27102e-05 6.99681e-05 5.99214e-05 4.14562e-05 3.88213e-05 6.46533e-05 0.0011503 0.000507891 2.18091e-05 4.67775e-05 3.63059e-05 6.92613e-05 0.000120539 0.000104616 3.00367e-05 4.63898e-05 4.68093e-05 5.38132e-05 5.05829e-05 9.27068e-05 8.46949e-05 0.000108431 7.16353e-05 3.37102e-05 0.000119183 0.000118019 0.000608317 3.74302e-05 0.000181962 4.69189e-05 0.000156916 3.78539e-05 0.0144106 0.00913207 4.55059e-05 2.93358e-05 0.0001186 6.49454e-05 7.57264e-05 1.4891e-05 0.000179834 8.7823e-05 3.91773e-05 4.03971e-05 1.82642e-05 0.000103178 2.4905e-05 9.32835e-05 2.87702e-05 4.02233e-05 2.81885e-05 5.81497e-05 4.45733e-05 5.06984e-05 6.22084e-05 3.21873e-05 4.58394e-05 0.00093753 6.09761e-05 3.22163e-05 3.9329e-05 2.46563e-05 5.52708e-05 2.72343e-05 3.97382e-05 0.0383862 5.70411e-05 0.000102183 9.27076e-05 1.96161e-05 8.17179e-05 3.98836e-05 2.81567e-05 0.000106301 9.86481e-05 6.59519e-05 6.0428e-05 4.34259e-05 3.96581e-05 3.19753e-05 4.96395e-05 0.0142346 3.80198e-05 7.05046e-05 2.66249e-05 3.67905e-05 6.53991e-05 4.18237e-05 0.00731813 7.72661e-05 9.26544e-05 3.22892e-05 6.4053e-05 3.89525e-05 0.000111684 2.96481e-05 2.67294e-05 4.18614e-05 0.000102341 8.02981e-05 8.97938e-05 0.000159581 2.95854e-05 3.69596e-05 5.91434e-05 0.0012581 4.08398e-05 0.0115067 3.66976e-05 0.0181329 5.98135e-05 3.54372e-05 0.000107338 1.54556e-05 4.0248e-05 2.62902e-05 0.000117461 5.04987e-05 6.32941e-05 3.78299e-05 7.53558e-05 0.000100449 6.6887e-05 0.000111238 7.19664e-05 4.20087e-05 0.00127452 0.0195161 0.000165664 7.27963e-05 7.15888e-05 4.26569e-05 0.000106308 0.000118131 0.000123382 3.34196e-05 4.39399e-05 2.79434e-05 6.81142e-05 5.04541e-05 1.97574e-05 0.000135406 2.41147e-05 5.97308e-05 2.72147e-05 4.9715e-05 2.91794e-05 0.0001285 1.69456e-05 5.86792e-05 2.07737e-05 7.11917e-05 6.53477e-05 3.16743e-05 9.39331e-05 3.60873e-05 3.75266e-05 6.0292e-05 0.00390694 0.000119555 7.22113e-05 8.73986e-06 6.14601e-05 3.19145e-05 5.46792e-05 2.6218e-05 2.46697e-05 4.2039e-05 8.59083e-05 9.6642e-05 9.99738e-05 8.84203e-05 4.54193e-05 3.22087e-05 0.000109231 8.44121e-05 0.000170942 7.2641e-05 0.0112404 8.08729e-05 4.39819e-05 0.00032581 0.00010109 7.18859e-05 4.76367e-05 2.86337e-05 2.77581e-05 5.50686e-05 0.000103766 8.43576e-05 5.03701e-05 3.63192e-05 3.50591e-05 7.47273e-05 2.8458e-05 2.11032e-05 1.49492e-05 0.00111302 3.26121e-05 0.000135814 4.34669e-05 6.24981e-05 3.32877e-05 3.6557e-05 0.000163216 4.74475e-05 3.49814e-05 3.16482e-05 9.36838e-05 0.000120888 9.01073e-05 6.23299e-05 0.000147277 0.000100617 2.80125e-05 6.01982e-05 5.91833e-05 3.10213e-05 4.69027e-05 8.79481e-05 8.79609e-05 0.00842998 4.05607e-05 0.000127563 0.000142131 7.41155e-05 4.60656e-05 5.93796e-05 3.13134e-05 1.96343e-05 0.000877532 0.000990738 5.61836e-05 2.82364e-05 0.000607827 5.27762e-05 4.55991e-05 6.47024e-05 4.53388e-05 3.31062e-05 4.29121e-05 6.05161e-05 7.26195e-05 2.38855e-05 4.73466e-05 2.43799e-05 0.000512726 9.02375e-05 3.27391e-05 4.60367e-05 5.49319e-05 6.16934e-05 0.00188133 0.000709685 3.73762e-05 0.000212567 4.60462e-05 2.80116e-05 2.48538e-05 7.07229e-05 6.99863e-05 5.62322e-05 6.88439e-05 0.000125371 0.000131618 5.52388e-05 0.000189476 3.77642e-05 0.00124912 3.48066e-05 1.99804e-05 8.37965e-05 3.49635e-05 0.00017344 5.28475e-05 0.000121801 4.26224e-05 0.017568 2.17597e-05 0.00011271 0.000183285 0.000160766 2.39463e-05 0.000886016 2.40356e-05 1.66089e-05 0.000113887 2.90517e-05 3.20949e-05 5.65136e-05 3.54246e-05 2.17485e-05 0.0161763 9.32019e-05 3.70136e-05 4.65345e-05 3.2109e-05 0.000130114 0.00103461 0.00130341 8.52799e-05 7.16189e-05 6.71133e-05 0.000392348 0.0103882 9.03062e-05 0.000102886 0.000168442 0.000905079 3.34936e-05 3.92757e-05 7.02404e-05 3.09748e-05 5.44482e-05 0.00311517 3.28086e-05 5.84464e-05 0.000112277 9.29761e-05 0.000747698 4.475e-05 8.57006e-05 0.000130388 8.7029e-05 0.000100522 3.89752e-05 4.21736e-05 7.53256e-05 0.0245725 8.19649e-05 3.31634e-05 3.3279e-05 5.91803e-05 0.000125854 0.000104303 8.58319e-05 2.28237e-05 4.52752e-05 0.000112766 3.10777e-05 7.87622e-05 6.21144e-05 0.00182763 0.000102584 4.30018e-05 4.43048e-05 0.00011528 3.68253e-05 0.015207 8.82393e-05 0.000126828 8.80904e-05 0.00010064 3.65695e-05 4.19032e-05 2.14888e-05 1.41444e-05 4.86753e-05 7.11783e-05 3.92727e-05 0.00015077 0.000128137 3.21004e-05 3.49793e-05 4.5887e-05 5.67654e-05 2.34915e-05 7.10824e-05 7.47527e-05 5.84253e-05 0.0280998 0.000103 0.000530304 8.8289e-05 5.79182e-05 1.83741e-05 1.98375e-05 2.09503e-05 0.00120231 5.16681e-05 6.73002e-05 8.29062e-05 2.38875e-05 3.01501e-05 4.00392e-05 2.73083e-05 3.95394e-05 6.52798e-05 0.00149588 0.0285871 5.93746e-05 0.00010315 6.48624e-05 9.27279e-05 2.23517e-05 0.000115983 0.000166458 4.70775e-05 3.17542e-05 6.45063e-05 4.48257e-05 7.30962e-05 3.1977e-05 7.02622e-05 5.38343e-05 4.51873e-05 3.1031e-05 0.00012867 0.000899341 4.44902e-05 2.93713e-05 4.39642e-05 2.79927e-05 0.00010013 3.75073e-05 7.86754e-05 0.000374779 0.0202957 2.99407e-05 0.000102505 3.89959e-05 6.7155e-05 3.71872e-05 3.46888e-05 0.000114751 6.92516e-05 0.0186451 2.25819e-05 0.00130309 4.73501e-05 0.000960379 3.87474e-05 5.73476e-05 2.66423e-05 0.000159619 5.62064e-05 9.52029e-05 5.70692e-05 0.000221281 6.15184e-05 3.41766e-05 3.01315e-05 5.40421e-05 4.00015e-05 3.04837e-05 6.45396e-05 4.99991e-05 2.57135e-05 0.000102779 3.19652e-05 5.1804e-05 4.57641e-05 6.06035e-05 1.52936e-05 0.000161033 3.89578e-05 0.00010445 2.8677e-05 0.000158453 2.73649e-05 0.000113745 6.85689e-05 5.76376e-05 3.33585e-05 7.95866e-05 0.000786282 8.22007e-05 0.000523978 0.000100327 0.000141022 2.11196e-05 8.20934e-05 3.38707e-05 2.68259e-05 8.68744e-05 0.000104294 5.00231e-05 7.03436e-05 5.10774e-05 5.84146e-05 0.000411617 4.90214e-05 5.22935e-05 4.82802e-05 2.43588e-05 1.84115e-05 3.30608e-05 3.04074e-05 1.62684e-05 9.10616e-05 3.56253e-05 0.000440881 4.74355e-05 0.0152397 0.000118972 4.7524e-05 5.63625e-05 0.0214542 0.000108785 9.11988e-05 5.3127e-05 0.00878862 5.87541e-05 0.0121479 8.49795e-05 0.0207136 0.00120556 8.58454e-05 4.35365e-05 3.08262e-05 6.86101e-05 7.87426e-05 8.12736e-05 3.35674e-05 6.48637e-05 3.18149e-05 1.71601e-05 0.0131498 3.38444e-05 3.505e-05 5.00484e-05 4.18855e-05 2.16197e-05 3.25787e-05 0.000100343 2.31096e-05 1.92202e-05 4.0459e-05 3.86385e-05 6.36053e-05 0.000607372 5.92237e-05 3.85689e-05 6.57817e-05 4.67634e-05 4.37775e-05 0.000106802 6.16e-05 3.3715e-05 1.9861e-05 9.10741e-05 9.37202e-05 3.77605e-05 0.000911805 6.56323e-05 8.38883e-06 6.81797e-05 3.86775e-05 0.000100353 5.45729e-05 3.08144e-05 2.17812e-05 3.0974e-05 0.000918781 3.96931e-05 0.00127191 0.00013855 8.97999e-05 0.000112152 7.16376e-05 4.03266e-05 2.14486e-05 2.58223e-05 6.88081e-05 0.010243 2.41041e-05 9.18495e-05 3.56065e-05 6.50373e-05 6.44231e-05 0.00010757 0.00852618 1.65426e-05 5.61662e-05 0.000996463 8.1153e-05 8.58595e-05 0.0001225 9.80078e-05 0.000105541 6.32377e-05 1.93715e-05 3.13193e-05 2.1483e-05 2.17675e-05 9.41396e-05 0.000141836 0.000121616 0.000102923 9.60787e-05 0.00042332 0.000124025 4.50316e-05 8.57857e-05 0.0152636 8.02058e-05 0.00182178 4.04973e-05 2.01016e-05 0.0130152 6.96573e-05 0.000499605 3.53216e-05 8.45817e-05 7.93457e-05 1.63406e-05 6.77241e-05 7.60997e-05 6.00519e-05 8.86219e-05 9.37606e-05 0.0195724 0.011499 4.60269e-05 0.000646974 2.42563e-05 4.8548e-05 2.21052e-05 0.0112617 5.0343e-05 7.06677e-05 9.92713e-05 3.50325e-05 4.3025e-05 0.0100923 1.82598e-05 0.000168823 4.73646e-05 2.74007e-05 5.22052e-05 0.00758442 0.00194543 9.88461e-06 5.1413e-05 0.000136261 7.25176e-05 8.47583e-05 4.31148e-05 9.75983e-05 4.95001e-05 3.9582e-05 7.29042e-05 3.592e-05 0.000114583 0.00642344 0.00122984 2.24313e-05 3.19769e-05 7.39539e-05 0.000199699 7.14216e-05 6.44798e-05 4.89604e-05 3.84905e-05 1.58336e-05 0.000804188 4.09552e-05 0.000121598 4.64363e-05 6.2947e-05 3.89014e-05 0.0143447 3.60286e-05 4.28405e-05 5.71233e-05 6.7593e-05 0.000671356 4.8181e-05 0.000113759 5.93817e-05 0.0220477 7.54726e-05 3.2169e-05 2.93282e-05 0.0161762 9.17571e-05 5.7379e-05 0.000149135 1.55146e-05 5.17492e-05 6.07702e-05 0.00998425 0.000101791 0.0136414 8.54566e-05 5.56235e-05 0.000136019 5.79208e-05 4.72094e-05 6.70109e-05 2.4916e-05 6.68366e-05 4.14072e-05 7.5334e-05 3.83003e-05 0.000121646 0.0282831 0.000102959 5.15619e-05 2.69846e-05 3.731e-05 0.000103124 0.0134185 8.14228e-05 0.000990595 2.47904e-05 7.62871e-05 8.83123e-05 3.46611e-05 0.00982327 0.0213431 7.33253e-05 0.00124663 0.000151854 5.44415e-05 3.25771e-05 5.16784e-05 7.82812e-05 5.14286e-05 7.03856e-05 0.000111376 0.000108024 3.86039e-05 4.00858e-05 4.01556e-05 0.0118697 3.7787e-05 6.44978e-05 7.14729e-05 5.1288e-05 5.03031e-05 3.87521e-05 3.20952e-05 7.18019e-05 4.68832e-05 2.0753e-05 3.17574e-05 9.50236e-05 4.42286e-05 3.10822e-05 3.17807e-05 5.82159e-05 2.46226e-05 3.99514e-05 0.000113911 4.26194e-05 1.3661e-05 0.000112729 0.00100479 0.000132217 7.92939e-05 0.000172529 3.44306e-05 3.85096e-05 3.75071e-05 2.88874e-05 2.71834e-05 3.21168e-05 7.80257e-05 4.67833e-05 0.00366485 0.0127238 0.0105559 0.000109433 5.01071e-05 1.69868e-05 9.66328e-05 3.46722e-05 7.4859e-05 6.69347e-05 0.0252854 0.000138681 8.6338e-05 0.000107597 4.41863e-05 0.000106798 0.0104295 6.19134e-05 5.26943e-05 0.00011436 3.37162e-05 3.30702e-05 3.42139e-05 0.000939507 5.93865e-05 0.00144512 7.03952e-05 0.000223049 2.3854e-05 0.000109648 5.02585e-05 3.99482e-05 0.000115097 4.82921e-05 0.00127695 9.68294e-05 0.0262685 1.50419e-05 3.42705e-05 3.11453e-05 4.2037e-05 0.00681753 0.0112589 8.07402e-05 2.66966e-05 4.10583e-05 0.000139776 2.39481e-05 3.51557e-05 9.21963e-05 2.24167e-05 6.67108e-05 0.00143946 0.000175736 4.54303e-05 2.28313e-05 0.000158289 0.000135037 5.6732e-05 2.84858e-05 5.59165e-05 3.5078e-05 4.5101e-05 4.25855e-05 5.38899e-05 0.00102353 3.7001e-05 4.72055e-05 3.59488e-05 0.00010393 5.97475e-05 8.01863e-05 4.47796e-05 3.51282e-05 1.72935e-05 3.733e-05 0.000986041 2.22157e-05 5.69275e-05 4.88479e-05 9.17323e-05 4.4801e-05 6.32419e-05 2.7721e-05 0.00453082 2.05753e-05 3.25297e-05 4.65082e-05 2.33818e-05 7.42676e-05 3.96547e-05 7.04031e-05 4.08654e-05 2.61603e-05 2.05357e-05 0.00110867 7.84167e-05 3.23674e-05 4.74112e-05 2.20866e-05 9.7718e-05 0.000201319 8.3619e-05 3.07539e-05 2.87351e-05 4.46321e-05 7.65952e-05 1.72511e-05 4.3205e-05 0.000113741 8.61096e-05 3.89687e-05 7.63004e-05 3.9186e-05 0.00100223 4.95596e-05 0.00120889 4.838e-05 7.47285e-05 3.36737e-05 6.49982e-05 3.31205e-05 5.89883e-05 0.000115604 0.000130214 5.43786e-05 6.8532e-05 0.000122589 2.94178e-05 7.8536e-05 6.15843e-05 8.96244e-05 3.57684e-05 4.65761e-05 1.82213e-05 9.35211e-05 3.8627e-05 0.000149877 0.000105065 4.52921e-05 0.000161021 0.000146381 4.59529e-05 0.00011291 6.25967e-05 7.96521e-05 3.04336e-05 1.83378e-05 6.94466e-05 0.00117781 1.88611e-05 3.13442e-05 1.68734e-05 4.70044e-05 0.000118272 7.36511e-05 4.43514e-05 0.00735319 6.44847e-05 3.10342e-05 0.000185435 9.40069e-05 8.0093e-05 0.00112446 0.000121963 4.54404e-05 3.97849e-05 5.73241e-05 5.18943e-05 0.000852673 6.57519e-05 4.28413e-05 4.75499e-05 0.0120628 4.41791e-05 0.000115462 3.9498e-05 3.73358e-05 0.000118622 9.56839e-05 0.00130465 4.97521e-05 4.7167e-05 5.0841e-05 
5.71015e-05 2.06404e-05 5.19563e-05 2.44148e-05 5.26513e-05 2.30262e-05 0.0123459 1.5234e-05 3.60501e-05 1.0318e-05 2.12889e-05 5.59831e-05 2.06875e-05 6.4614e-05 3.07143e-05 4.95906e-05 3.54375e-05 2.82597e-05 2.06464e-05 1.83153e-05 2.11232e-05 3.87982e-05 1.39355e-05 6.02358e-05 2.59681e-05 3.49995e-05 2.48122e-05 1.17665e-05 4.97151e-05 1.17872e-05 6.65179e-05 1.19896e-05 3.75101e-05 5.91904e-05 4.60996e-05 2.63631e-05 5.12179e-05 7.64775e-05 2.47872e-05 3.58306e-05 3.03555e-05 2.33238e-05 2.03086e-05 3.48924e-05 0.0188141 2.8653e-05 3.37082e-05 3.53411e-05 0.0073237 3.61719e-05 2.15836e-05 2.76914e-05 1.96375e-05 4.74138e-05 3.32994e-05 1.82722e-05 2.63019e-05 3.55074e-05 4.00055e-05 3.40062e-05 2.25204e-05 2.0446e-05 3.34865e-05 2.33496e-05 3.91801e-05 2.84055e-05 2.59549e-05 2.2338e-05 5.00997e-05 3.22614e-05 2.33464e-05 1.00699e-05 3.56925e-05 5.58239e-05 2.17917e-05 2.86134e-05 3.12084e-05 4.42938e-05 6.13528e-05 4.07099e-05 2.36228e-05 2.68338e-05 3.65991e-05 2.47041e-05 6.25136e-05 2.01781e-05 3.3203e-05 3.59903e-05 1.91027e-05 1.12668e-05 2.09881e-05 2.92375e-05 2.55391e-05 0.0225058 2.80169e-05 1.78013e-05 2.57118e-05 2.23727e-05 2.98189e-05 2.49938e-05 1.98142e-05 1.97906e-05 2.17978e-05 7.17686e-05 2.56046e-05 2.71912e-05 3.51029e-05 2.11416e-05 1.92759e-05 4.49981e-05 2.46139e-05 3.55702e-05 2.63909e-05 5.37522e-05 2.11379e-05 2.81072e-05 5.44438e-05 4.24715e-05 1.82812e-05 2.93265e-05 1.02089e-05 4.65824e-05 0.0145911 3.61865e-05 3.63842e-05 5.08964e-05 1.69943e-05 6.51566e-05 2.07637e-05 2.36945e-05 3.29712e-05 1.88064e-05 4.04177e-05 2.26034e-05 7.0237e-05 2.36471e-05 3.15451e-05 1.49699e-05 2.19396e-05 3.02965e-05 1.56716e-05 3.91081e-05 2.28459e-05 3.1909e-05 1.15627e-05 3.88307e-05 3.69938e-05 1.69043e-05 4.74054e-05 2.09328e-05 3.11597e-05 4.64777e-05 4.15641e-05 4.42528e-05 2.17149e-05 4.53543e-05 1.335e-05 2.56e-05 2.43863e-05 2.47505e-05 4.67244e-05 4.41931e-05 2.9051e-05 1.35597e-05 1.80067e-05 2.88002e-05 3.8225e-05 4.87577e-05 3.88263e-05 6.18266e-05 2.44265e-05 2.50628e-05 3.84448e-05 6.17745e-05 3.13702e-05 2.78543e-05 3.85756e-05 1.9957e-05 5.24691e-05 3.6687e-05 4.01843e-05 2.83461e-05 5.36767e-05 3.60984e-05 3.28759e-05 3.97479e-05 1.99567e-05 2.39466e-05 0.0183347 1.66674e-05 2.31293e-05 2.63935e-05 4.4403e-05 1.00737e-05 5.03397e-05 4.18519e-05 2.8225e-05 0.0244618 2.95897e-05 3.82448e-05 2.29306e-05 2.70709e-05 2.84978e-05 1.99189e-05 2.4545e-05 2.78148e-05 3.65875e-05 2.15596e-05 4.45999e-05 4.28547e-05 1.82927e-05 1.41539e-05 2.90892e-05 1.92243e-05 1.70074e-05 2.61122e-05 2.04458e-05 2.28474e-05 3.69744e-05 2.02273e-05 3.1589e-05 2.40481e-05 3.70504e-05 1.58267e-05 0.0155267 1.38835e-05 3.79706e-05 1.96192e-05 2.93141e-05 2.48253e-05 2.34624e-05 3.97028e-05 6.79155e-05 2.81716e-05 1.83351e-05 3.95431e-05 2.68111e-05 4.04006e-05 2.67792e-05 3.97153e-05 2.23709e-05 2.66713e-05 3.1131e-05 4.85517e-05 3.84512e-05 2.79541e-05 3.31039e-05 0.00873744 4.02066e-05 0.017139 3.18671e-05 6.14238e-06 3.26785e-05 3.70841e-05 1.58674e-05 3.12042e-05 3.03492e-05 0.0147216 2.02547e-05 6.37329e-05 2.48554e-05 2.48489e-05 2.8875e-05 3.15557e-05 2.67088e-05 4.82629e-05 0.0102639 1.98603e-05 3.58992e-05 4.71148e-05 1.94377e-05 4.13803e-05 7.50819e-05 1.51199e-05 3.22205e-05 6.16024e-05 3.16643e-05 1.38631e-05 2.16133e-05 2.66469e-05 0.013028 2.13864e-05 2.64836e-05 5.01387e-05 1.69867e-05 2.64143e-05 3.71393e-05 3.67402e-05 2.41568e-05 2.41403e-05 2.94573e-05 3.26119e-05 4.96657e-05 3.26498e-05 2.39505e-05 0.00766604 2.56188e-05 0.00230796 2.90202e-05 3.68532e-05 7.03756e-05 4.01646e-05 2.27999e-05 7.65653e-05 2.34708e-05 2.65762e-05 3.38845e-05 2.55623e-05 6.05185e-05 2.61177e-05 7.23883e-05 2.26884e-05 4.00191e-05 3.82465e-05 7.15212e-05 0.0276657 4.89467e-05 3.93634e-05 3.3041e-05 3.03284e-05 0.0182624 0.00871019 0.0218977 2.77696e-05 4.89348e-05 4.55788e-05 4.61797e-05 4.50539e-05 3.51754e-05 2.64088e-05 1.69827e-05 1.89507e-05 5.18661e-05 1.97922e-05 3.52804e-05 3.05023e-05 3.15815e-05 4.1208e-05 2.7722e-05 3.19392e-05 5.63967e-05 2.08214e-05 2.6346e-05 3.09075e-05 3.44692e-05 6.03476e-05 3.35918e-05 1.44861e-05 1.57263e-05 1.88104e-05 4.9534e-06 2.27784e-05 1.03626e-05 3.46895e-05 3.46745e-05 4.33995e-05 2.22435e-05 1.58418e-05 2.11361e-05 4.3739e-05 1.72319e-05 0.0187689 0.0225299 1.87477e-05 3.58886e-05 4.30804e-05 1.80904e-05 1.60337e-05 2.21681e-05 1.91257e-05 1.99068e-05 4.54986e-05 3.29526e-05 1.70945e-05 2.2089e-05 4.07813e-05 3.37638e-05 3.31759e-05 3.08453e-05 2.15707e-05 1.9222e-05 7.12671e-05 4.48079e-05 2.55362e-05 4.35249e-05 4.6113e-05 2.55775e-05 2.53447e-05 1.85086e-05 1.54846e-05 3.24753e-05 3.46134e-05 9.75949e-05 3.24767e-05 4.02322e-05 2.06362e-05 4.71321e-05 8.271e-05 9.2868e-05 2.36854e-05 6.50392e-05 2.72028e-05 2.25472e-05 4.69189e-05 3.19233e-05 2.48581e-05 3.36367e-05 1.95288e-05 2.97077e-05 2.38205e-05 4.12006e-05 2.10829e-05 3.87396e-05 2.76154e-05 0.0392604 2.32107e-05 2.35771e-05 3.75285e-05 2.50995e-05 3.11756e-05 3.10058e-05 2.34904e-05 4.0697e-05 2.4665e-05 0.0289135 1.51036e-05 3.92348e-05 2.60769e-05 5.60632e-05 0.00977543 0.000102576 2.57473e-05 2.61707e-05 2.55268e-05 5.87804e-05 2.41048e-05 8.11891e-05 2.57923e-05 4.65414e-05 2.14073e-05 2.28822e-05 2.69314e-05 3.55709e-05 2.65304e-05 5.10655e-05 3.1187e-05 1.63724e-05 2.02807e-05 1.83762e-05 2.46677e-05 6.66022e-06 1.90247e-05 2.67803e-05 0.0196751 4.28464e-05 2.82025e-05 9.45037e-06 0.0130264 2.29306e-05 1.65305e-05 2.61765e-05 3.70948e-05 7.66242e-06 0.0257102 5.50385e-05 3.23163e-05 3.56611e-05 2.13715e-05 2.60719e-05 3.18345e-05 1.84395e-05 1.78031e-05 3.50336e-05 3.39883e-05 3.34868e-05 1.17895e-05 5.86237e-05 4.08841e-05 4.1928e-05 2.34837e-05 0.014575 3.28031e-05 2.93645e-05 3.02963e-05 5.63789e-05 2.63812e-05 4.98116e-05 3.42109e-05 2.69488e-05 1.51532e-05 0.0385916 3.68194e-05 3.26883e-05 5.69901e-05 2.48387e-05 1.83753e-05 2.59365e-05 4.25743e-05 3.98058e-05 6.78727e-05 2.22373e-05 3.10859e-05 4.41065e-05 4.82694e-05 2.90665e-05 2.14377e-05 4.74615e-05 1.92529e-05 5.39246e-05 2.74769e-05 0.0406123 2.57193e-05 1.82331e-05 1.90895e-05 3.02186e-05 4.28386e-05 1.80151e-05 3.83826e-05 1.91415e-05 4.77131e-05 0.0146663 4.28175e-05 2.20309e-05 4.02102e-05 4.46531e-05 2.22697e-05 3.26775e-05 2.57515e-05 1.45997e-05 2.61976e-05 3.24345e-05 1.10391e-05 3.41844e-05 2.57902e-05 2.08084e-05 1.47306e-05 3.95639e-05 2.9205e-05 3.20182e-05 1.79401e-05 2.67921e-05 5.11012e-05 2.88176e-05 3.52513e-05 1.64869e-05 3.3374e-05 3.32109e-05 2.61815e-05 3.27396e-05 2.01073e-05 1.93941e-05 4.58433e-05 2.56793e-05 3.04436e-05 2.96904e-05 2.94127e-05 3.93519e-05 2.06893e-05 1.38869e-05 3.40046e-05 3.5875e-05 2.33104e-05 2.60298e-05 2.32141e-05 3.81271e-05 1.97382e-05 2.18892e-05 2.16027e-05 2.09021e-05 0.00908606 1.69753e-05 5.05842e-05 2.05977e-05 2.99188e-05 2.0254e-05 2.51474e-05 4.52827e-05 2.15591e-05 1.32452e-05 3.6307e-05 3.49323e-05 3.61628e-05 2.65752e-05 5.90314e-05 2.30561e-05 1.52788e-05 2.47422e-05 9.1198e-06 0.00633919 0.0114819 2.0958e-05 3.45183e-05 0.0199023 2.5881e-05 3.3496e-05 2.37117e-05 4.23882e-05 1.92865e-05 2.87112e-05 6.10014e-05 1.72748e-05 3.3607e-05 3.17914e-05 2.68692e-05 1.80936e-05 3.32766e-05 3.04244e-05 0.00874709 2.37279e-05 3.51194e-05 2.66844e-05 4.16059e-05 3.025e-05 7.38929e-05 2.15954e-05 2.45856e-05 7.69489e-05 2.04235e-05 3.09021e-05 3.55988e-05 1.59548e-05 4.43069e-05 0.0232431 4.68962e-05 3.04774e-05 3.02936e-05 1.51521e-05 3.72259e-05 3.11998e-05 3.75978e-05 5.63468e-05 1.66595e-05 7.22956e-05 2.6209e-05 4.77246e-05 2.54726e-05 4.28953e-05 1.31143e-05 1.60582e-05 4.48209e-05 2.29375e-05 2.27728e-05 2.64685e-05 2.88673e-05 0.0133146 2.437e-05 2.78372e-05 0.0205117 1.34697e-05 0.0219249 2.46155e-05 1.69822e-05 5.65651e-05 1.47877e-05 2.64251e-05 2.30754e-05 4.72277e-05 3.10726e-05 5.56842e-05 2.908e-05 1.66418e-05 3.81994e-05 1.27482e-05 9.41749e-06 4.50508e-05 1.2957e-05 2.70672e-05 2.68505e-05 2.65071e-05 5.43715e-06 4.48001e-05 2.20794e-05 1.98391e-05 1.80385e-05 2.06581e-05 1.82402e-05 7.82678e-05 1.74703e-05 2.29846e-05 4.58008e-05 2.00333e-05 2.38688e-05 3.7186e-05 1.98408e-05 5.2958e-05 3.49292e-05 2.51411e-05 6.95927e-05 1.13171e-05 3.55345e-05 4.3001e-05 5.14628e-05 3.59229e-05 4.03726e-05 4.49279e-05 6.82387e-05 9.07475e-06 3.29809e-05 2.4989e-05 3.58832e-05 1.51642e-05 4.90779e-05 1.50862e-05 3.88625e-05 2.17686e-05 3.8096e-05 1.63071e-05 3.28249e-05 2.94862e-05 1.97686e-05 6.77072e-06 4.3014e-05 3.79887e-05 2.09336e-05 2.17432e-05 4.991e-05 2.15482e-05 2.18181e-05 2.93053e-05 4.82846e-05 1.95344e-05 2.42313e-05 3.74946e-05 2.31346e-05 1.95008e-05 3.58863e-05 2.48328e-05 3.08746e-05 4.32973e-05 1.84606e-05 1.96136e-05 3.6252e-05 4.50307e-05 3.0349e-05 4.64136e-05 8.83798e-06 3.58089e-05 2.25679e-05 2.38356e-05 1.68862e-05 6.25835e-06 2.77108e-05 0.0138234 2.45722e-05 2.91684e-05 4.11903e-05 1.69279e-05 4.97244e-05 0.0147261 0.000123752 3.81519e-05 3.2087e-05 2.33367e-05 1.62877e-05 2.99879e-05 3.78088e-05 2.45456e-05 1.87727e-05 1.91498e-05 2.76251e-05 3.25222e-05 4.72256e-05 5.51339e-05 1.01312e-05 2.01364e-05 2.85666e-05 5.07521e-05 1.46775e-05 5.78879e-05 3.17947e-05 2.87815e-05 4.07122e-05 3.90521e-05 3.25175e-05 4.39888e-05 3.1086e-05 2.46655e-05 2.6838e-05 2.95829e-05 1.88716e-05 5.28783e-05 1.48305e-05 2.541e-05 4.12075e-05 0.0185239 1.89937e-05 4.61837e-05 1.50359e-05 2.68392e-05 1.82066e-05 7.34664e-05 2.64762e-05 9.32243e-06 0.0225639 7.85709e-05 1.66242e-05 2.30215e-05 6.08646e-05 4.93184e-05 3.58803e-05 0.0322486 2.08207e-05 3.77721e-05 4.04014e-05 4.32004e-05 3.30311e-05 3.2835e-05 2.95002e-05 1.67412e-05 3.70467e-05 1.03217e-05 3.19617e-05 1.5261e-05 2.65023e-05 2.58788e-05 7.90919e-05 2.61326e-05 2.33891e-05 2.02251e-05 3.24368e-05 0.0162068 2.21961e-05 2.95124e-05 2.14217e-05 2.79032e-05 3.72859e-05 2.80194e-05 0.0218941 2.78798e-05 3.64793e-05 5.48097e-05 2.63318e-05 1.38579e-05 2.68942e-05 2.93544e-05 4.1392e-05 5.708e-05 2.78115e-05 1.47024e-05 2.50544e-05 4.67615e-05 5.16401e-05 0.0119671 2.75009e-05 1.88214e-05 2.25182e-05 2.40616e-05 1.48543e-05 4.79904e-05 2.95696e-05 6.30329e-05 2.79126e-05 2.37382e-05 2.06081e-05 1.9039e-05 2.32495e-05 2.41795e-05 1.85528e-05 1.9248e-05 6.93275e-05 2.12401e-05 2.23175e-05 4.70262e-05 1.42669e-05 1.80856e-05 2.69711e-05 3.63581e-05 3.08151e-05 5.72744e-05 2.87037e-05 3.08729e-05 1.76793e-05 3.33301e-05 1.47777e-05 1.97595e-05 1.9932e-05 3.69241e-05 4.4197e-05 2.45867e-05 7.49117e-05 3.61189e-05 3.2675e-05 2.38779e-05 2.75313e-05 4.22863e-05 5.18662e-05 2.80614e-05 3.93125e-05 3.60598e-05 1.6654e-05 1.97392e-05 5.32971e-05 3.6339e-05 3.11732e-05 2.82527e-05 5.59588e-05 2.21046e-05 3.54237e-05 1.66659e-05 2.83752e-05 2.12312e-05 3.2414e-05 2.4843e-05 2.27046e-05 2.17144e-05 5.09355e-05 1.39317e-05 2.15265e-05 3.08431e-05 1.93576e-05 1.61181e-05 2.87685e-05 2.29912e-05 2.02366e-05 2.42652e-05 1.00803e-05 2.02159e-05 0.0284368 3.84178e-05 3.28797e-05 2.62372e-05 5.37372e-05 5.73971e-05 3.65624e-05 3.58669e-05 2.59883e-05 4.01195e-05 2.66866e-05 1.90427e-05 2.81652e-05 4.10979e-05 2.19274e-05 5.14009e-05 3.46471e-05 5.79155e-05 1.11225e-05 3.88549e-05 3.33681e-05 4.8758e-05 0.0232101 2.6709e-05 3.87231e-05 2.1053e-05 2.6368e-05 1.53125e-05 0.0146791 2.48837e-05 3.66205e-05 4.91005e-05 2.86367e-05 4.6215e-05 1.59835e-05 4.41651e-05 0.0175342 0.0138252 2.79619e-05 2.10474e-05 2.97037e-05 3.47843e-05 3.3107e-05 1.31953e-05 2.66163e-05 2.08078e-05 2.40969e-05 2.23987e-05 4.50653e-05 4.18821e-05 4.39415e-05 2.21948e-05 2.42423e-05 2.01962e-05 5.43487e-05 3.44078e-05 3.04674e-05 2.61685e-05 7.66489e-05 2.84149e-05 2.78318e-05 6.07553e-05 4.42882e-05 3.44285e-05 5.07621e-05 4.17001e-05 2.67599e-05 3.31561e-05 4.80788e-05 2.62969e-05 2.90551e-05 1.58353e-05 3.72243e-05 2.2829e-05 2.78772e-05 2.60149e-05 5.04764e-05 1.70861e-05 0.0152512 4.7678e-05 2.59488e-05 4.70332e-05 7.66944e-05 
3.52419e-05 3.01685e-05 3.97078e-05 2.64166e-05 5.18758e-05 2.35417e-05 4.99401e-05 2.96134e-05 5.36599e-05 5.05149e-05 0.0131071 1.69525e-05 2.85704e-05 1.54466e-05 3.44241e-05 4.40497e-05 3.99148e-05 0.000194139 2.62061e-05 3.45154e-05 3.71488e-05 2.72595e-05 2.85631e-05 3.59601e-05 0.0141213 0.000175827 0.0142699 4.112e-05 2.10593e-05 3.50427e-05 3.06675e-05 3.8014e-05 4.37537e-05 3.19578e-05 4.13208e-05 2.67637e-05 2.44949e-05 4.37769e-05 2.89774e-05 0.0168878 2.42482e-05 2.40293e-05 3.30707e-05 0.0180661 4.45814e-05 2.41792e-05 2.95629e-05 0.0118932 2.10063e-05 3.52232e-05 0.013061 2.54516e-05 0.0107982 4.93916e-05 2.99729e-05 2.49678e-05 3.56455e-05 2.89302e-05 4.88149e-05 5.7735e-05 2.99917e-05 4.18906e-05 4.13467e-05 3.77912e-05 4.87765e-05 1.296e-05 3.99471e-05 2.18101e-05 2.63057e-05 0.0124541 5.08097e-05 3.01146e-05 3.49243e-05 3.02714e-05 3.29773e-05 6.45516e-05 0.000102763 2.70194e-05 1.9767e-05 5.86717e-05 0.0177043 8.67444e-05 2.88588e-05 1.58279e-05 2.26618e-05 7.27776e-05 0.0237772 2.32303e-05 3.35773e-05 2.24123e-05 5.6288e-05 2.18482e-05 0.00807089 2.37518e-05 1.46393e-05 0.000150332 0.0177833 3.52742e-05 2.18394e-05 7.56497e-05 2.82688e-05 0.0115103 2.99761e-05 4.45739e-05 5.12796e-05 5.11082e-05 2.56575e-05 0.000108956 5.80581e-05 3.34589e-05 1.65672e-05 5.68668e-05 2.61453e-05 4.96057e-05 2.44491e-05 3.45025e-05 3.08789e-05 3.42615e-05 0.00541004 2.90088e-05 2.35025e-05 6.25715e-05 4.1161e-05 9.49769e-05 3.12569e-05 3.71628e-05 9.1772e-05 2.94632e-05 3.69972e-05 0.000100612 2.00259e-05 4.92404e-05 4.17865e-05 4.55686e-05 1.7695e-05 5.32371e-05 4.03002e-05 2.4615e-05 3.81865e-05 9.74914e-05 6.54314e-06 4.22126e-05 2.66695e-05 2.10886e-05 2.24677e-05 3.83829e-05 0.000145811 3.62186e-05 3.90443e-05 2.09997e-05 3.11107e-05 3.74347e-05 6.19445e-05 4.86851e-05 0.0125653 3.03002e-05 5.6087e-05 0.0152565 4.81184e-05 2.17508e-05 2.29298e-05 3.56324e-05 1.42358e-05 3.26372e-05 2.41274e-05 3.0482e-05 7.35379e-05 4.77267e-05 2.99053e-05 1.37846e-05 3.90379e-05 3.17075e-05 6.89308e-05 2.85926e-05 5.53365e-05 4.9676e-05 5.982e-05 3.88965e-05 7.06671e-05 1.46013e-05 2.39375e-05 3.46426e-05 2.64668e-05 6.2942e-05 9.99141e-05 3.77757e-05 0.0158441 2.03658e-05 4.18656e-05 8.48156e-05 0.00989309 1.95551e-05 5.56931e-05 2.62198e-05 6.90938e-05 2.81236e-05 3.80551e-05 4.21589e-05 2.90701e-05 2.15106e-05 7.58358e-05 4.52945e-05 1.8227e-05 6.24749e-05 8.26507e-06 2.23527e-05 2.87822e-05 2.38151e-05 1.81465e-05 3.92001e-05 0.000100125 3.69491e-05 2.06423e-05 1.03346e-05 3.05212e-05 9.41703e-05 3.6506e-05 3.07067e-05 2.64102e-05 3.48086e-05 6.20129e-05 4.9306e-05 3.03611e-05 1.83727e-05 2.99244e-05 8.84689e-05 3.4153e-05 0.0145559 2.05251e-05 2.38365e-05 0.000116112 2.0826e-05 6.47318e-05 2.01748e-05 2.57506e-05 1.66946e-05 5.37378e-05 2.91207e-05 0.000149527 4.09045e-05 3.3287e-05 2.63121e-05 2.58266e-05 1.67859e-05 8.42684e-05 1.34587e-05 8.90691e-05 3.17825e-05 4.35815e-05 4.36724e-05 3.14386e-05 5.06401e-05 1.71428e-05 3.70736e-05 2.40421e-05 0.000107656 6.58979e-05 2.03175e-05 4.31891e-05 4.3981e-05 0.000270203 6.57871e-05 3.49138e-05 3.9033e-05 6.62051e-05 2.99247e-05 4.0753e-05 2.78426e-05 0.022252 2.87399e-05 3.94362e-05 3.97632e-05 4.51917e-05 5.28647e-05 5.74065e-05 3.08562e-05 8.7357e-05 2.43554e-05 2.61594e-05 0.0145089 2.06269e-05 2.75803e-05 4.4063e-05 3.79723e-05 3.69576e-05 2.78793e-05 4.51937e-05 4.44785e-05 3.10446e-05 2.12949e-05 1.90337e-05 2.97474e-05 2.75285e-05 2.08607e-05 4.64718e-05 2.0761e-05 3.46004e-05 1.52161e-05 9.84133e-05 4.46018e-05 2.52799e-05 3.14951e-05 2.04605e-05 2.94135e-05 3.75359e-05 2.19159e-05 2.72704e-05 3.97626e-05 4.45652e-05 4.48001e-05 1.52044e-05 0.0105171 2.11281e-05 7.42554e-05 3.48285e-05 7.06257e-05 5.59321e-05 4.41204e-05 2.17669e-05 7.74837e-05 2.47963e-05 1.97676e-05 4.47052e-05 5.01161e-05 3.8046e-05 3.59599e-05 5.10297e-05 2.76832e-05 3.60562e-05 0.00832188 2.69778e-05 6.97081e-05 3.63935e-05 2.44757e-05 4.07503e-05 0.000173554 0.0187399 0.0283298 2.6293e-05 2.58835e-05 4.7573e-05 2.14712e-05 0.000262645 3.19988e-05 3.43351e-05 2.74725e-05 2.61667e-05 2.70661e-05 3.32611e-05 2.48224e-05 1.01121e-05 2.33873e-05 3.89345e-05 2.45275e-05 6.12773e-05 3.90771e-05 0.000151034 0.000109787 4.20738e-05 3.18447e-05 1.27817e-05 3.5138e-05 2.31887e-05 0.0133284 3.38965e-05 3.40341e-05 3.35251e-05 0.000119288 2.48901e-05 0.000234626 1.45919e-05 3.28808e-05 1.871e-05 0.00947273 9.08856e-05 3.29341e-05 4.14104e-05 2.22922e-05 0.0121254 7.12884e-05 0.0111308 2.71839e-05 4.06795e-05 2.46798e-05 5.51645e-05 3.36173e-05 8.31268e-06 3.53144e-05 0.000120706 0.0150015 4.37475e-05 1.76655e-05 5.40658e-05 1.78449e-05 5.60764e-05 6.57354e-05 2.28516e-05 4.71989e-05 5.43671e-05 0.0109371 5.81734e-05 3.35145e-05 0.000136029 2.99113e-05 3.23779e-05 0.000169335 0.000232572 0.000176902 0.0219453 3.9434e-05 3.99733e-05 3.13848e-05 2.70385e-05 2.21358e-05 5.22869e-05 4.61281e-05 0.000318919 4.23628e-05 2.73834e-05 3.79561e-05 5.20721e-05 0.000123474 4.47404e-05 3.00347e-05 5.88915e-05 0.00943782 4.6775e-05 0.000116038 4.48688e-05 2.45867e-05 3.99795e-05 3.22291e-05 2.49427e-05 3.23113e-05 1.82241e-05 2.76647e-05 2.58487e-05 1.14853e-05 1.41501e-05 2.46041e-05 5.4337e-05 1.44684e-05 3.19105e-05 2.60831e-05 2.7404e-05 2.75352e-05 2.53956e-05 0.0152884 1.45716e-05 0.000156592 1.72149e-05 0.000202848 0.00807232 3.23408e-05 3.22675e-05 0.000105524 1.98973e-05 2.90192e-05 5.64812e-05 3.8845e-05 8.44194e-05 4.29644e-05 3.57836e-05 3.8596e-05 4.14869e-05 6.01554e-05 2.57273e-05 4.31219e-05 1.62548e-05 0.000204027 7.00329e-05 1.36718e-05 2.27581e-05 5.41264e-05 3.85032e-05 0.0105629 3.46401e-05 3.39802e-05 3.36659e-05 3.94729e-05 3.33533e-05 3.07249e-05 3.92156e-05 2.58471e-05 4.20213e-05 4.0406e-05 4.79268e-05 5.30414e-05 0.000126873 5.59364e-05 6.82569e-05 1.59301e-05 0.000111378 5.09987e-05 0.0154032 4.13884e-05 5.827e-05 4.26705e-05 4.00712e-05 2.07031e-05 3.41703e-05 1.63722e-05 3.76311e-05 5.39727e-05 3.29838e-05 1.48466e-05 4.41015e-05 3.47545e-05 3.02539e-05 1.62095e-05 5.44121e-05 3.67403e-06 0.0166285 2.76936e-05 0.0152073 5.57123e-05 0.0156292 2.14439e-05 0.0120638 2.81003e-05 3.45805e-05 3.01899e-05 0.000164954 4.33249e-05 2.2843e-05 8.48887e-05 4.15226e-05 3.89777e-05 4.29118e-05 3.39795e-05 3.36325e-05 8.54717e-05 4.03819e-05 2.9865e-05 3.50354e-05 2.61373e-05 2.31626e-05 4.37591e-05 2.57871e-05 5.06668e-05 7.1406e-05 3.69575e-05 2.79889e-05 1.10534e-05 2.60229e-05 8.17975e-05 2.57554e-05 2.17291e-05 2.13209e-05 2.3615e-05 0.000101056 2.18941e-05 1.42367e-05 3.62887e-05 0.000227466 0.000220489 4.66953e-05 2.01508e-05 4.79564e-05 1.92689e-05 2.88956e-05 3.68469e-05 2.89436e-05 0.000146995 4.00107e-05 1.01513e-05 9.24076e-05 7.54733e-05 5.44509e-05 3.84706e-05 2.40947e-05 4.25002e-05 2.52662e-05 3.62268e-05 1.10656e-05 3.2745e-05 4.42859e-05 1.86917e-05 5.57202e-05 2.45543e-05 0.000113301 2.99228e-05 2.98292e-05 2.80123e-05 3.51813e-05 6.44172e-05 3.51522e-05 7.22905e-05 1.58873e-05 3.10003e-05 2.22968e-05 6.50515e-05 2.09168e-05 4.4744e-05 3.1062e-05 3.23589e-05 2.84028e-05 0.000165458 3.00328e-05 3.34271e-05 7.16063e-05 2.46307e-05 0.000153149 3.32888e-05 5.84608e-05 3.0285e-05 7.50945e-06 2.08551e-05 3.17334e-05 3.57575e-05 4.85596e-05 5.60306e-05 0.0187263 3.39786e-05 0.0121583 0.00913806 2.82579e-05 3.1048e-05 2.96898e-05 3.57803e-05 2.51568e-05 2.50255e-05 4.47029e-05 2.49368e-05 1.70319e-05 1.79906e-05 3.6118e-05 2.92206e-05 1.21956e-05 2.91045e-05 4.89977e-05 0.000137043 4.99151e-05 0.0133798 2.5647e-05 0.000154371 1.49517e-05 2.03409e-05 2.61737e-05 2.47484e-05 4.29763e-05 0.000213077 0.0130785 8.298e-05 2.17375e-05 0.0104685 3.33281e-05 4.42351e-05 3.00708e-05 5.66605e-05 3.498e-05 0.00011332 3.26233e-05 4.51175e-05 2.39059e-05 1.64912e-05 6.42193e-05 2.72001e-05 2.29256e-05 1.91944e-05 0.00659235 3.25757e-05 0.000162399 0.00631151 7.51259e-05 5.15223e-05 0.000132645 2.83207e-05 1.8865e-05 1.50655e-05 1.3292e-05 4.64098e-05 3.73487e-05 1.32392e-05 2.7518e-05 3.12251e-05 4.20653e-05 3.22796e-05 4.0382e-05 2.96756e-05 2.44434e-05 8.97235e-06 0.0102661 3.40389e-05 4.66439e-05 1.35322e-05 1.89059e-05 4.39713e-05 2.56063e-05 5.42587e-05 3.65405e-05 2.86038e-05 3.52985e-05 4.20672e-05 4.21209e-05 3.46492e-05 5.05931e-05 0.00016783 1.97904e-05 3.37582e-05 3.50162e-05 4.83666e-05 2.82403e-05 3.65075e-05 3.13879e-05 0.0219891 0.000116527 1.92198e-05 1.53344e-05 4.51454e-05 1.6128e-05 3.44305e-05 4.98655e-05 0.0133782 1.35177e-05 3.45044e-05 3.93834e-05 4.20525e-05 3.59765e-05 5.31962e-05 0.00425567 2.39992e-05 2.15811e-05 4.33972e-05 0.00996392 1.25304e-05 3.23216e-05 9.2103e-05 3.59736e-05 2.26989e-05 2.0721e-05 7.03246e-05 3.59939e-05 0.0181092 3.79466e-05 3.24816e-05 1.76977e-05 2.72423e-05 0.0174991 1.16089e-05 5.78759e-05 6.38312e-05 4.1341e-05 4.56721e-05 1.15524e-05 2.30756e-05 1.28886e-05 1.41214e-05 3.62382e-05 3.37823e-05 4.69986e-05 0.000163158 2.52038e-05 6.21388e-05 5.81181e-05 4.08222e-05 2.25361e-05 5.25039e-05 2.84831e-05 0.00769553 2.47864e-05 2.75006e-05 3.22948e-05 0.000198741 4.52088e-05 3.17061e-05 4.63126e-05 0.000122205 2.46584e-05 9.87101e-05 0.000116548 4.8647e-05 2.3404e-05 7.5565e-05 4.41191e-05 0.000176554 3.12269e-05 6.27353e-05 4.58015e-05 5.58521e-05 2.45073e-05 1.12797e-05 4.15988e-05 1.8573e-05 3.75125e-05 3.80495e-05 4.09724e-05 2.36717e-05 3.54349e-05 1.77605e-05 4.94299e-05 3.95968e-05 1.56293e-05 6.19798e-05 2.80999e-05 2.92839e-05 3.32582e-05 3.85565e-05 2.44938e-05 4.57498e-05 3.96575e-05 2.50998e-05 3.27356e-05 0.000112435 1.95433e-05 7.78557e-05 4.6298e-05 0.0129528 2.34714e-05 5.73316e-05 1.70917e-05 2.58605e-05 1.74826e-05 2.78789e-05 1.61443e-05 3.80959e-05 1.75453e-05 3.1046e-05 2.69095e-05 2.84295e-05 5.11349e-05 1.59635e-05 0.0113856 3.16682e-05 0.000154251 2.67048e-05 3.92641e-05 3.61157e-05 1.18378e-05 0.0202091 2.80308e-05 0.000196728 2.61745e-05 3.31279e-05 4.52545e-05 1.66548e-05 1.73766e-05 3.2959e-05 1.6203e-05 2.69648e-05 8.12375e-05 6.63477e-05 3.8385e-05 0.0196374 4.22199e-05 0.0124788 3.74819e-05 6.35399e-05 3.42309e-05 2.58853e-05 5.68296e-05 0.000124681 1.72369e-05 1.53029e-05 4.92134e-05 1.08904e-05 4.50093e-05 2.29527e-05 2.93723e-05 0.00010912 2.44788e-05 4.48579e-05 0.000146134 2.27562e-05 3.50315e-05 3.36978e-05 4.38278e-05 3.53427e-05 4.15261e-05 0.0189618 1.7988e-05 1.93229e-05 0.0135186 0.00700051 4.67278e-05 1.80742e-05 5.30816e-05 4.11596e-05 9.165e-05 2.31123e-05 9.12013e-05 2.81784e-05 1.29718e-05 1.35143e-05 5.4708e-05 4.02288e-05 4.58137e-05 5.8564e-05 6.38941e-05 2.40994e-05 2.39037e-05 2.76291e-05 4.11061e-05 1.22444e-05 3.02752e-05 5.57234e-05 0.0102738 4.43414e-05 0.000119763 3.74356e-05 1.76285e-05 2.64789e-05 3.56741e-05 3.6989e-05 8.11125e-05 2.26007e-05 0.000126356 0.00026455 2.95225e-05 6.51986e-05 1.53029e-05 4.58124e-05 3.39935e-05 3.27136e-05 4.68046e-05 2.23728e-05 7.76932e-05 7.04031e-05 4.17588e-05 3.09829e-05 1.37664e-05 3.70958e-05 3.2039e-05 3.14626e-05 1.90928e-05 0.000190783 4.08801e-05 2.22309e-05 0.00576052 3.2618e-05 2.17554e-05 2.33327e-05 4.10132e-05 5.05807e-05 6.91549e-05 3.93943e-05 2.13534e-05 3.26117e-05 3.73492e-05 4.90857e-05 0.0239776 1.4164e-05 0.000170147 5.31213e-05 3.88885e-05 5.49609e-05 0.000111622 0.000105025 1.34344e-05 2.35365e-05 1.77743e-05 1.58252e-05 3.3675e-05 4.31528e-05 2.96628e-05 5.72352e-05 6.61208e-05 7.19499e-05 5.94771e-05 2.53612e-05 9.56262e-05 2.26604e-05 3.81771e-05 4.25005e-05 2.12972e-05 3.40238e-05 1.74197e-05 4.98789e-05 2.07204e-05 2.9588e-05 0.000139513 5.021e-05 3.23383e-05 2.47318e-05 0.000120444 3.74227e-05 0.0167465 8.13453e-05 6.88095e-05 2.67046e-05 6.73053e-05 1.26209e-05 3.11469e-05 2.58384e-05 3.78696e-05 2.36642e-05 1.82179e-05 2.76118e-05 4.15052e-05 3.29279e-05 4.07424e-05 0.000108992 5.89345e-05 4.04306e-05 0.00012561 3.77531e-05 5.98295e-05 3.98692e-05 3.70438e-05 3.53033e-05 
5.39688e-05 2.08208e-05 0.0133001 2.32429e-05 2.74688e-05 2.44638e-05 2.46142e-05 4.22573e-05 3.447e-05 4.34478e-05 2.70882e-05 2.56676e-05 0.00024126 3.76361e-05 3.84095e-05 2.3681e-05 0.00026603 2.1374e-05 0.00881834 2.754e-05 2.47098e-05 1.97795e-05 1.57733e-05 5.29661e-05 3.66209e-05 2.75891e-05 6.99531e-05 4.82701e-05 3.71454e-05 3.66645e-05 0.0152191 1.05751e-05 8.3522e-05 4.47043e-05 0.0185988 2.56004e-05 1.95152e-05 6.28001e-05 2.27071e-05 4.67255e-05 3.10716e-05 1.69469e-05 2.75679e-05 6.87335e-05 3.84532e-05 2.61512e-05 3.85518e-05 4.20707e-05 1.90963e-05 3.39067e-05 4.0425e-05 2.32288e-05 5.00826e-05 0.0207817 1.66474e-05 1.15177e-05 2.51153e-05 4.39153e-05 2.57995e-05 1.5016e-05 1.02444e-05 3.42843e-05 0.012354 0.0057758 2.25809e-05 4.25352e-05 1.89578e-05 1.7721e-05 1.67572e-05 3.88616e-05 1.37587e-05 1.93963e-05 4.74415e-05 4.05895e-05 2.2923e-05 4.26594e-05 5.83629e-05 2.51958e-05 5.50703e-05 2.88067e-05 4.66811e-05 4.68161e-05 0.00910694 1.69476e-05 4.14562e-05 3.34278e-05 7.86021e-05 3.04855e-05 2.22234e-05 1.46833e-05 2.06916e-05 1.87341e-05 3.52401e-05 3.98949e-05 3.73286e-05 2.14325e-05 6.11061e-05 3.09835e-05 2.98788e-05 1.74633e-05 1.90564e-05 3.05863e-05 2.05612e-05 2.52302e-05 1.90064e-05 3.15485e-05 1.74189e-05 1.19975e-05 4.07232e-05 2.07593e-05 2.68178e-05 2.03137e-05 1.37212e-05 0.0242116 2.32723e-05 7.27929e-06 3.43795e-05 2.38493e-05 1.9089e-05 3.04445e-05 0.000128932 5.0379e-05 3.68341e-05 5.93016e-05 7.55985e-05 1.37972e-05 1.53326e-05 4.43193e-05 3.22989e-05 6.31658e-05 3.19301e-05 5.62778e-05 1.72063e-05 2.1873e-05 4.3175e-05 2.14544e-05 2.74785e-05 2.58584e-05 2.19604e-05 4.54965e-05 1.33665e-05 1.68039e-05 5.77379e-05 2.37891e-05 2.97412e-05 5.24138e-05 1.57426e-05 0.000165013 4.11316e-05 1.59225e-05 2.50157e-05 0.000102937 0.000124643 2.53806e-05 3.91528e-05 5.16442e-05 4.64053e-05 3.65676e-05 6.2518e-05 0.000252594 3.54241e-05 0.0161044 1.2464e-05 2.54984e-05 3.45271e-05 3.80465e-05 3.66347e-05 2.60301e-05 5.49722e-05 6.6287e-05 5.49147e-05 7.65514e-05 5.24494e-05 4.88015e-05 2.1354e-05 1.65093e-05 1.29429e-05 0.000621291 8.14556e-05 2.04188e-05 2.53304e-05 3.37902e-05 0.0190435 4.25625e-05 7.87325e-05 3.97799e-05 4.97238e-05 1.85208e-05 3.6662e-05 5.54749e-05 4.22814e-05 1.4477e-05 2.97743e-05 1.53243e-05 3.97217e-05 4.34484e-05 6.74326e-05 4.17651e-05 8.41017e-05 2.86289e-05 8.64656e-06 2.7152e-05 0.000289058 5.18975e-05 1.02204e-05 2.73273e-05 3.31514e-05 2.76341e-05 3.60683e-05 7.70337e-05 3.86329e-05 3.04366e-05 2.45982e-05 2.95313e-05 1.4893e-05 2.05053e-05 0.000475646 4.90765e-05 5.03265e-05 1.32675e-05 3.28063e-05 0.000227357 1.64512e-05 1.94555e-05 4.92119e-05 4.80762e-05 2.48726e-05 5.43681e-05 2.60173e-05 1.90203e-05 2.90202e-05 4.10046e-05 5.37156e-05 3.73746e-05 2.21914e-05 5.97215e-05 2.10564e-05 0.00563123 3.68013e-05 4.95253e-05 2.39322e-05 0.000187611 2.08081e-05 4.54649e-05 7.51553e-05 3.64694e-05 1.6261e-05 2.89004e-05 2.79147e-05 4.36729e-05 2.15007e-05 1.57733e-05 8.93681e-06 0.0133753 0.000165493 5.13429e-05 1.96602e-05 5.93811e-05 1.84468e-05 3.98392e-05 1.83321e-05 3.46116e-05 2.01115e-05 0.000283387 3.49347e-05 2.65678e-05 3.79194e-05 4.55541e-05 7.75379e-05 3.96263e-05 1.68526e-05 6.25469e-05 4.73556e-05 1.09217e-05 3.29253e-05 2.28722e-05 2.96872e-05 2.29824e-05 2.58097e-05 7.48468e-05 5.57243e-05 2.29425e-05 2.8838e-05 7.88133e-05 1.23202e-05 1.79992e-05 0.0107841 0.0162196 3.18702e-05 2.16327e-05 0.0105647 3.79054e-05 1.28116e-05 3.88367e-05 2.65257e-05 2.32356e-05 2.71541e-05 1.92273e-05 1.8201e-05 2.4042e-05 5.29113e-05 1.79306e-05 0.00783753 7.15192e-05 2.13377e-05 2.17724e-05 2.24535e-05 2.81893e-05 0.0128524 0.0118024 5.05228e-05 2.74627e-05 4.664e-05 2.00671e-05 5.35663e-05 4.58557e-05 3.49609e-05 1.15844e-05 3.13079e-05 6.89755e-05 6.27964e-05 3.56208e-05 8.38718e-05 1.82522e-05 0.0165891 7.03565e-05 9.46877e-05 2.03912e-05 2.93934e-05 5.48863e-05 1.87819e-05 3.54346e-05 3.93334e-05 2.1413e-05 1.39523e-05 3.41584e-05 7.084e-05 6.56374e-05 1.92973e-05 0.00288331 2.57035e-05 0.000188281 2.32895e-05 2.39524e-05 3.26083e-05 4.04155e-05 2.00703e-05 0.000325152 1.71926e-05 8.40382e-06 3.41202e-05 3.50644e-05 0.000190664 2.25898e-05 0.0180529 0.0258026 1.67731e-05 1.23593e-05 0.000230819 0.013598 2.38286e-05 5.64687e-05 4.82857e-05 6.15836e-05 0.0114436 2.64872e-05 1.67327e-05 2.22263e-05 1.71571e-05 1.99268e-05 1.45857e-05 1.10282e-05 3.6796e-05 2.99293e-05 3.72574e-05 0.0146195 1.94952e-05 3.45298e-05 5.21045e-05 2.60712e-05 4.95208e-05 3.82115e-05 2.5444e-05 2.45715e-05 4.17187e-05 0.000594467 1.36573e-05 0.000238325 1.67859e-05 5.43283e-05 4.47992e-05 1.89763e-05 0.000144297 2.8116e-05 2.83443e-05 1.34318e-05 5.16979e-05 7.23279e-05 0.0294289 3.014e-05 7.93496e-05 2.25186e-05 3.95391e-05 1.5981e-05 2.29103e-05 2.20088e-05 2.36697e-05 2.12003e-05 4.38501e-05 3.64391e-05 2.19781e-05 1.36188e-05 0.000129692 1.60627e-05 6.26659e-05 2.6634e-05 2.91347e-05 3.89943e-05 2.29565e-05 2.62954e-05 8.64591e-05 2.02012e-05 2.88897e-05 2.86233e-05 9.76625e-05 4.6198e-05 2.69078e-05 6.64379e-05 0.0135883 4.6749e-05 5.40817e-05 0.00017354 2.35097e-05 0.000155952 0.00878189 2.90273e-05 6.0135e-05 2.11352e-05 6.24431e-05 1.37651e-05 2.4533e-05 1.64077e-05 3.86844e-05 1.16234e-05 0.0091029 1.98652e-05 1.64415e-05 3.36816e-05 1.4553e-05 2.20503e-05 2.5428e-05 1.18492e-05 3.78976e-05 5.15896e-05 1.6919e-05 1.53896e-05 0.000380736 4.91621e-05 5.31537e-05 1.22421e-05 3.39528e-05 2.17243e-05 7.32538e-05 5.19727e-05 0.00903427 0.000351682 0.000371329 2.47953e-05 2.5879e-05 2.10659e-05 1.96958e-05 3.49199e-05 0.0120378 3.69106e-05 1.32821e-05 4.50338e-05 6.15447e-05 3.36734e-05 5.51872e-05 1.70456e-05 7.06739e-05 3.17368e-05 3.90562e-05 3.4164e-05 0.0214235 1.99302e-05 0.0153917 2.96764e-05 3.69522e-05 3.64337e-05 0.000107853 1.88581e-05 6.98959e-05 4.7561e-05 7.57067e-05 0.000386206 2.18338e-05 1.84974e-05 2.10638e-05 3.49946e-05 1.6257e-05 4.58203e-05 3.17983e-05 1.9766e-05 4.5638e-05 1.62706e-05 2.76469e-05 3.5056e-05 4.42265e-05 2.61284e-05 7.17071e-05 3.98867e-05 6.17407e-05 0.00017525 4.36947e-05 3.34452e-05 4.71905e-05 1.88491e-05 4.10864e-05 4.84188e-05 5.13508e-05 0.008449 2.89453e-05 0.0157176 3.43161e-05 4.75641e-05 0.000231642 3.90945e-05 1.48287e-05 1.07994e-05 3.41547e-05 3.94327e-05 1.23668e-05 3.1965e-05 2.82054e-05 1.56445e-05 0.0102713 0.000812865 1.8182e-05 1.09877e-05 3.1453e-05 2.13917e-05 2.21311e-05 2.93215e-05 1.68283e-05 1.61424e-05 2.16249e-05 0.00961339 2.05056e-05 2.08989e-05 7.26176e-05 0.000118904 4.95413e-05 3.22088e-05 3.0728e-05 1.45755e-05 2.80138e-05 2.15806e-05 5.01239e-05 2.57462e-05 2.19464e-05 3.73173e-05 0.0133324 3.20443e-05 2.13044e-05 2.89178e-05 1.58529e-05 4.04026e-05 1.93915e-05 4.30036e-05 4.19581e-05 6.64631e-05 5.78326e-05 1.85289e-05 0.000214492 0.000107017 5.16625e-05 1.52557e-05 1.20693e-05 0.000305829 1.95343e-05 5.61091e-05 1.28898e-05 4.02405e-05 3.19819e-05 2.07602e-05 0.0103454 2.51746e-05 4.20127e-05 5.45628e-05 2.48057e-05 3.15395e-05 2.53763e-05 0.000375004 1.74117e-05 1.89267e-05 2.00987e-05 3.27135e-05 0.000299809 0.0162118 1.74169e-05 0.000186731 2.03925e-05 1.84601e-05 3.66035e-05 5.64704e-05 4.1688e-05 2.62238e-05 1.38481e-05 0.0155375 1.50347e-05 0.021065 4.94035e-05 6.27213e-05 4.23813e-05 2.4062e-05 3.16337e-05 0.000204722 2.03154e-05 2.25547e-05 2.43186e-05 2.13664e-05 5.94389e-05 2.37796e-05 2.40997e-05 2.57092e-05 5.28219e-05 1.73121e-05 2.04001e-05 8.62057e-05 0.0146893 1.32895e-05 4.65507e-05 4.22013e-05 2.9927e-05 1.65705e-05 3.6406e-05 1.52603e-05 1.76289e-05 2.1743e-05 8.32621e-05 3.0007e-05 5.49149e-05 5.21685e-05 2.6841e-05 4.79615e-05 0.00975794 5.39825e-05 1.57359e-05 7.23666e-05 2.34359e-05 1.76073e-05 0.0147122 5.02082e-05 7.76844e-06 2.51851e-05 2.29587e-05 0.0143518 0.000112258 2.36845e-05 4.22956e-05 1.45641e-05 1.41569e-05 2.13752e-05 4.66713e-05 5.89017e-05 2.37491e-05 2.02754e-05 2.48426e-05 1.71661e-05 0.0111652 1.12056e-05 1.56761e-05 2.78516e-05 2.90917e-05 8.85677e-06 5.96161e-05 4.05551e-05 9.43688e-06 1.93976e-05 1.34236e-05 1.35535e-05 4.10636e-05 6.69556e-06 1.5393e-05 3.6055e-05 2.63968e-05 0.0233155 2.30683e-05 2.78104e-05 4.07355e-05 1.48952e-05 4.33162e-05 2.50858e-05 3.75905e-05 5.25941e-05 2.61843e-05 1.74023e-05 0.000232508 5.99304e-05 2.43461e-05 0.0194172 2.08729e-05 0.000228092 2.91103e-05 9.10427e-05 1.44601e-05 1.9323e-05 1.87097e-05 2.90484e-05 8.54993e-06 0.0128264 3.97777e-05 4.56766e-05 1.46546e-05 6.83509e-05 2.36552e-05 2.57927e-05 3.27194e-05 0.000105199 4.81397e-05 1.14332e-05 0.00732895 3.44169e-05 3.06251e-05 3.4562e-05 3.94676e-05 2.50227e-05 4.34108e-05 3.36581e-05 2.20731e-05 3.11676e-05 2.67672e-05 7.70615e-05 0.000109127 6.13786e-05 2.69246e-05 1.35642e-05 3.73422e-05 2.36318e-05 5.76249e-05 2.70729e-05 3.47567e-05 2.61293e-05 2.70458e-05 5.16989e-05 1.22505e-05 4.5593e-05 4.24883e-05 0.000201159 1.21258e-05 2.67064e-05 2.66419e-05 5.53458e-05 1.52952e-05 2.91964e-05 1.49509e-05 6.49322e-05 2.03194e-05 5.07022e-05 0.00647632 2.04428e-05 7.35959e-05 2.24244e-05 2.18834e-05 3.41648e-05 4.34228e-05 2.75839e-05 0.0231218 7.13936e-05 2.1627e-05 2.15222e-05 4.29673e-05 3.1989e-05 2.22853e-05 2.70885e-05 3.53758e-05 4.6145e-05 1.88092e-05 2.28921e-05 4.16212e-05 2.56352e-05 2.61169e-05 4.9822e-05 5.27955e-05 0.000295554 2.30676e-05 1.61585e-05 1.47931e-05 3.11665e-05 9.52571e-05 1.46617e-05 0.000342391 6.77496e-05 3.76696e-05 2.3355e-05 9.25065e-05 6.41108e-05 0.000117687 6.25422e-05 8.15967e-05 1.16821e-05 5.40686e-05 6.5018e-05 0.0141891 4.21259e-05 4.80638e-05 7.20099e-05 1.01067e-05 0.000100999 2.12562e-05 1.54655e-05 1.62885e-05 2.87013e-05 1.05333e-05 7.65338e-05 1.54979e-05 3.00704e-05 2.04544e-05 2.65727e-05 3.51895e-05 1.31481e-05 3.44318e-05 0.000176626 3.11896e-05 3.9972e-05 4.7536e-05 4.2191e-05 3.63815e-05 5.82343e-05 7.17645e-05 2.07543e-05 2.69357e-05 5.21272e-05 2.60292e-05 1.94335e-05 9.16595e-05 1.28812e-05 1.27829e-05 0.00915842 3.90388e-05 0.0268941 4.59435e-05 7.14713e-05 1.89877e-05 2.37889e-05 3.09512e-05 2.36794e-05 4.75846e-05 1.98277e-05 0.023279 2.15417e-05 4.00028e-05 1.90153e-05 2.37553e-05 1.39807e-05 2.31265e-05 2.74727e-05 2.62892e-05 4.05761e-05 1.32412e-05 1.15576e-05 3.26149e-05 1.95551e-05 4.27736e-05 2.55049e-05 2.31773e-05 0.000349382 0.0158508 7.71318e-05 2.5005e-05 1.08773e-05 3.97392e-05 6.30458e-05 0.000186527 4.29144e-05 2.7801e-05 7.57399e-05 1.11458e-05 4.05617e-05 2.14611e-05 0.00863283 2.70581e-05 0.000170343 2.25021e-05 6.54537e-05 2.75823e-05 0.0003696 2.97864e-05 2.2362e-05 0.000180637 4.34513e-05 0.016819 1.49886e-05 0.000230878 3.50261e-05 4.9695e-05 2.96139e-05 1.6576e-05 2.55417e-05 1.92409e-05 8.5627e-05 5.58594e-05 1.72462e-05 2.7062e-05 2.94947e-05 1.22296e-05 2.63311e-05 1.28662e-05 3.70327e-05 0.000194229 0.0135603 3.96793e-05 3.0394e-05 2.28065e-05 1.85853e-05 4.36522e-05 3.57657e-05 4.1477e-05 4.11867e-05 1.49334e-05 3.51673e-05 5.23146e-05 1.8935e-05 1.60949e-05 2.59023e-05 3.51926e-05 1.65864e-05 3.66394e-05 0.000101099 0.0108268 1.90274e-05 0.0141133 1.15925e-05 2.40147e-05 2.72713e-05 1.74218e-05 2.65759e-05 9.35528e-05 6.4295e-05 4.86743e-05 4.81033e-05 2.33802e-05 5.39594e-05 0.00027234 4.36641e-05 1.57384e-05 3.02439e-05 3.7057e-05 2.4954e-05 0.0001076 1.79779e-05 0.000316743 3.55269e-05 1.91054e-05 2.51911e-05 3.45177e-05 4.75752e-05 2.23969e-05 2.31506e-05 2.80611e-05 3.96378e-05 2.00878e-05 2.21226e-05 1.21772e-05 0.00850674 9.79585e-05 2.02952e-05 5.35308e-05 2.16945e-05 3.53078e-05 7.51976e-05 2.24067e-05 3.15235e-05 2.74529e-05 7.03568e-05 6.12721e-05 5.77782e-05 4.48701e-05 0.0165372 4.49345e-05 3.63376e-05 2.78112e-05 1.57561e-05 2.03032e-05 0.0147179 2.57379e-05 2.39168e-05 0.000248483 3.16804e-05 1.6481e-05 2.96015e-05 0.000190563 5.263e-05 2.23743e-05 4.22564e-05 0.0102811 0.000117707 2.2551e-05 5.44833e-05 
5.04231e-05 0.0112301 8.83117e-05 3.1662e-05 0.0227004 4.36677e-05 9.25493e-05 0.000217115 3.58736e-05 6.70744e-05 6.70516e-05 2.61685e-05 3.17426e-05 0.00047597 7.77923e-05 0.0115691 7.67776e-05 4.943e-05 5.7914e-05 9.55857e-05 1.98293e-05 3.12886e-05 2.26506e-05 0.000388005 8.32247e-05 3.34592e-05 9.20402e-05 5.92716e-05 0.000248958 8.71651e-05 0.000180311 3.84057e-05 1.69813e-05 0.000113262 0.000230716 4.75126e-05 0.00062287 0.000568999 7.2899e-05 0.000127285 0.00305407 2.45276e-05 4.05827e-05 7.33963e-05 6.95464e-05 4.07596e-05 4.67782e-05 5.03596e-05 2.02149e-05 0.000495534 3.60504e-05 4.61227e-05 6.58208e-05 0.000246959 1.14854e-05 3.4234e-05 2.79868e-05 0.000546479 0.00961478 5.20134e-05 1.31685e-05 0.00121284 0.000170369 9.89305e-05 2.56394e-05 2.58878e-05 0.0122854 3.98458e-05 5.09467e-05 6.24569e-05 1.26907e-05 2.50706e-05 0.00335616 0.000766693 3.36382e-05 9.51367e-05 0.000152911 7.4391e-05 0.00024819 0.0122285 7.49426e-05 0.000120716 0.000127199 0.00792573 9.40566e-05 7.85355e-05 0.000135811 0.00375384 0.000127083 0.000105148 5.543e-05 1.96384e-05 6.74543e-05 5.35815e-05 4.92994e-05 4.24235e-05 0.000118628 7.98678e-05 0.00202878 4.39445e-05 1.64347e-05 4.13649e-05 1.16882e-05 0.000635339 2.82408e-05 1.86888e-05 0.0112591 4.92024e-05 6.23301e-05 0.000478578 4.55277e-05 7.83673e-05 5.44946e-05 0.000124465 5.26405e-05 1.59024e-05 0.000832545 2.45139e-05 3.4027e-05 3.48745e-05 3.54101e-05 0.000154032 8.46526e-05 0.000108833 0.00343171 2.71448e-05 3.51035e-05 0.000243109 3.47301e-05 0.000119515 7.66032e-05 0.000101782 5.66428e-05 4.8745e-05 0.000261873 2.64148e-05 6.33736e-05 0.000207597 4.6421e-05 7.79923e-05 0.00979409 2.45383e-05 4.25893e-05 0.00109075 9.05128e-05 0.00492955 3.83629e-05 7.55138e-05 0.000561272 3.53351e-05 5.41977e-05 2.65565e-05 5.88833e-05 3.42298e-05 0.00010331 8.83477e-05 9.4851e-05 6.58414e-05 4.29877e-05 7.35654e-05 0.000547883 8.8084e-05 0.0123277 0.000150433 0.0125643 0.000171904 0.000152641 0.0185029 3.05401e-05 3.65937e-05 2.71111e-05 5.28879e-05 0.000130511 0.00033687 5.36613e-05 2.10894e-05 0.0114196 8.05263e-05 6.44208e-05 5.33983e-05 4.4e-05 4.37028e-05 0.000150271 7.4564e-05 0.000134672 5.2813e-05 6.21148e-05 0.0133675 7.8875e-05 9.16901e-05 8.021e-05 0.00716126 2.61354e-05 3.55421e-05 0.01829 0.000407504 4.3697e-05 0.000102436 3.30444e-05 8.72827e-05 5.98744e-05 1.87127e-05 7.10206e-05 0.000171933 0.00649337 5.11785e-05 2.31656e-05 6.05563e-05 0.00249229 6.02342e-05 8.17237e-05 5.30828e-05 0.00437925 2.45459e-05 9.75568e-05 5.31451e-05 8.10663e-05 3.12004e-05 5.4881e-05 1.2308e-05 7.08331e-05 8.2971e-05 4.78247e-05 3.20267e-05 9.32008e-05 0.000103543 4.53147e-05 5.90992e-05 0.00324943 3.83888e-05 9.28768e-05 0.00485352 0.00811631 3.93465e-05 0.000116555 3.88227e-05 3.61411e-05 0.000101488 5.63892e-05 0.00337355 0.0149291 2.80478e-05 2.63229e-05 4.11082e-05 6.34493e-05 2.37881e-05 4.51921e-05 8.09564e-05 3.07179e-05 6.30135e-05 2.66839e-05 1.6723e-05 2.90264e-05 0.000115812 3.72693e-05 0.000109376 3.72234e-05 7.98426e-05 8.64118e-05 0.000465758 5.10493e-05 4.50739e-05 3.62159e-05 5.19199e-05 0.000114051 5.08037e-05 0.000102348 2.1926e-05 0.000120806 0.0059716 0.00483661 6.09707e-05 0.000847706 2.66408e-05 4.06889e-05 4.38522e-05 4.44035e-05 0.000103849 3.47965e-05 8.45428e-05 2.48418e-05 7.42052e-05 2.50625e-05 0.000396515 0.00500806 1.74905e-05 0.000147588 0.000191724 0.0186015 0.00635857 0.00010261 0.00262319 2.58639e-05 3.43878e-05 3.37966e-05 3.37375e-05 0.0106047 5.31918e-05 2.88087e-05 2.41915e-05 0.00062217 0.0132925 6.6887e-05 0.000949699 1.71775e-05 0.0041279 4.60643e-05 6.05314e-05 0.000207524 0.00010627 0.00039393 9.03599e-05 0.00266506 0.0148825 0.00036211 8.71956e-05 0.0256682 3.44363e-05 5.35048e-05 0.000118214 0.000108787 2.95839e-05 0.000160742 4.60358e-05 0.00013759 1.97576e-05 4.333e-05 4.21792e-05 0.0129337 9.41666e-05 0.00265927 8.99127e-05 4.03027e-05 0.000117859 4.31982e-05 5.23982e-05 0.000102988 0.000127772 1.81345e-05 9.7122e-05 3.55675e-05 2.96551e-05 3.52517e-05 2.78981e-05 0.000691787 0.000716887 0.00260633 9.22051e-05 0.000152618 3.47845e-05 2.50155e-05 0.000406256 9.02795e-05 6.96705e-05 0.000207328 0.000208395 3.43198e-05 3.0202e-05 9.66985e-05 0.000224985 5.01728e-05 0.000101567 3.99205e-05 0.000110545 0.000107236 2.43566e-05 2.33487e-05 2.18596e-05 3.02639e-05 4.83287e-05 4.29394e-05 1.20542e-05 5.06863e-05 5.21896e-05 0.000120619 0.000109861 3.59065e-05 4.73427e-05 6.72401e-05 7.33242e-05 6.42562e-05 0.000765887 6.12158e-05 3.71577e-05 0.000133597 6.58639e-05 2.55892e-05 7.19112e-05 5.39058e-05 6.916e-05 0.0025248 5.89431e-05 3.43943e-05 5.773e-05 8.31148e-05 3.55118e-05 4.02711e-05 0.00061754 0.000303725 9.44279e-05 4.43674e-05 4.68709e-05 9.12349e-05 1.8346e-05 0.000136442 3.00591e-05 4.67137e-05 4.367e-05 0.000104691 2.79757e-05 1.93461e-05 4.29174e-05 4.87562e-05 0.00345321 0.000141343 5.8913e-05 7.61079e-05 7.89355e-05 2.02079e-05 3.23709e-05 4.42283e-05 2.73433e-05 0.0185701 7.52036e-05 0.000116628 7.57603e-05 0.000162921 0.000131345 0.000108148 3.59701e-05 0.000755603 7.19118e-05 1.23404e-05 6.39249e-05 0.000195035 3.68425e-05 0.000797893 0.00316589 2.71065e-05 3.92295e-05 4.26936e-05 0.0132192 0.0002132 5.26159e-05 0.000119467 0.000175456 6.46947e-05 5.35296e-05 2.00368e-05 3.31774e-05 2.84022e-05 2.25306e-05 4.21968e-05 6.27729e-05 2.18821e-05 3.66212e-05 7.07928e-05 3.62181e-05 0.000107352 9.80868e-05 3.07205e-05 2.75174e-05 3.33148e-05 5.51727e-05 0.000118684 7.69284e-05 6.37673e-05 2.35286e-05 0.00191793 4.88179e-05 2.30395e-05 2.7601e-05 8.73418e-05 9.76267e-05 2.86342e-05 4.79369e-05 0.000413859 0.00222677 4.07551e-05 0.0105018 0.000101738 0.00210804 0.000127497 0.0160366 0.000221779 3.45822e-05 0.000183862 2.71274e-05 4.22745e-05 5.78351e-05 0.000117636 5.64343e-05 0.000119781 0.000551124 9.05765e-05 7.43517e-05 2.34589e-05 2.45333e-05 5.75021e-05 0.000469626 1.05267e-05 3.0388e-05 2.65113e-05 0.022833 9.83259e-05 4.24476e-05 3.58929e-05 6.20335e-05 0.000545675 0.00197891 0.000100837 2.38637e-05 7.23258e-05 3.97349e-05 8.42369e-05 2.48967e-05 4.2711e-05 1.46493e-05 6.51878e-05 0.00032973 5.32417e-05 0.00016899 3.27365e-05 0.000185504 4.13826e-05 0.000136745 6.86122e-05 8.09135e-05 1.02209e-05 5.54001e-06 0.00364302 7.01646e-05 0.00770413 6.53044e-05 4.68444e-05 0.00642181 8.14689e-05 0.00011215 3.85211e-05 0.0137564 3.25018e-05 0.00877797 0.0131736 0.00140504 1.97772e-05 0.000115863 2.8573e-05 0.000127269 2.49871e-05 0.000125611 5.28023e-05 4.45498e-05 3.98009e-05 0.000176968 5.49273e-05 4.25528e-05 0.0191994 8.99329e-05 9.74897e-05 0.000142944 4.07838e-05 0.000136341 0.000104646 4.88367e-05 0.0023721 3.39081e-05 2.51302e-05 5.85211e-05 6.73884e-05 0.000163042 3.82957e-05 3.72274e-05 1.52847e-05 0.000123831 3.18633e-05 6.77078e-05 0.00251514 0.00133976 2.38092e-05 9.50218e-05 3.2695e-05 2.74023e-05 2.46903e-05 0.000544062 9.55783e-05 5.91662e-05 0.000120852 3.05089e-05 0.000108331 0.000123777 4.34353e-05 0.0176119 4.76593e-05 6.26395e-05 2.41226e-05 3.34281e-05 3.87326e-05 3.18674e-05 8.82498e-05 0.000244789 4.23176e-05 5.42104e-05 3.95338e-05 2.73824e-05 6.61847e-05 6.55307e-05 4.96251e-05 3.28333e-05 0.00965809 0.000197319 1.46076e-05 0.000225281 9.92072e-05 0.000973355 9.32631e-05 7.60921e-05 0.000530473 5.70095e-05 2.56778e-05 6.19294e-05 8.07794e-05 2.59779e-05 0.000145342 4.52954e-05 0.00322467 5.42004e-05 0.000137861 0.00013583 1.50844e-05 3.71934e-05 0.00026454 3.85488e-05 0.00054732 6.13234e-05 0.00548663 3.97057e-05 3.68282e-05 2.24048e-05 0.0148258 2.5955e-05 4.94734e-05 4.65261e-05 7.72482e-05 0.000143009 6.43501e-05 6.95213e-05 0.000188921 6.70848e-05 7.47296e-05 0.000149195 0.000121727 2.88683e-05 0.000248914 7.2054e-05 3.5323e-05 0.00010602 0.0110983 0.000103579 5.41488e-05 5.45186e-05 5.52474e-05 2.02824e-05 2.8003e-05 5.34452e-05 4.27219e-05 0.000120056 4.94253e-05 0.000164568 9.74114e-05 0.00746397 0.000214685 4.4246e-05 4.4199e-05 0.000785244 0.000102663 0.00258152 0.000700271 6.24311e-05 5.79644e-05 2.0887e-05 0.000142425 2.65429e-05 9.72101e-05 0.000525787 1.75602e-05 0.000270609 0.000120079 0.000190523 2.02305e-05 5.55515e-05 9.83288e-05 5.32561e-05 0.00141784 3.43331e-05 0.000120297 0.000548703 5.63836e-05 4.91325e-05 6.80497e-05 0.00367094 0.000114484 0.000137741 2.38079e-05 6.80634e-05 8.28707e-05 0.000116686 2.72076e-05 3.43639e-05 3.52513e-05 1.52872e-05 1.91974e-05 0.000144425 0.003129 8.24166e-05 0.00797357 4.76193e-05 2.83998e-05 7.45403e-05 5.19002e-05 4.71154e-05 4.77117e-05 2.36788e-05 9.53076e-05 8.539e-05 6.02289e-05 0.0044977 0.000157223 3.8688e-05 0.000459704 5.59373e-05 8.21422e-05 0.000113834 0.0139482 8.22415e-05 5.33711e-05 2.99731e-05 5.91691e-05 0.000124852 7.80335e-05 8.57961e-05 0.00010937 3.18713e-05 5.88027e-05 7.46581e-05 0.00262431 4.94334e-05 0.00212083 0.000615143 6.01975e-05 5.34916e-05 3.07448e-05 7.47286e-05 0.000186694 0.000134068 4.76621e-05 2.59103e-05 0.00659086 8.8817e-05 7.92817e-05 6.03946e-05 0.000144587 2.38823e-05 0.000696451 3.66949e-05 3.81773e-05 9.32646e-05 0.000238974 2.90723e-05 0.000269373 0.000106732 4.00966e-05 1.54809e-05 4.97866e-05 7.59067e-05 0.0171524 6.19903e-05 5.77523e-05 0.000148079 1.42093e-05 5.06398e-05 0.000355188 8.18571e-05 4.35455e-05 6.62162e-05 9.09436e-05 8.52975e-05 3.88241e-05 3.37552e-05 2.30874e-05 3.26874e-05 3.20295e-05 3.45587e-05 4.20933e-05 0.000111892 0.000529609 3.79153e-05 6.36317e-05 0.000235097 2.60374e-05 0.00293608 9.52326e-05 3.74547e-05 2.70881e-05 0.000167619 0.000188821 3.68276e-05 0.00289356 0.00014681 8.97868e-06 4.34193e-05 3.23051e-05 1.37736e-05 2.71628e-05 0.00176363 5.11341e-05 0.000445913 7.42443e-05 7.93387e-05 0.000133643 6.09267e-05 8.08795e-05 2.97778e-05 6.83989e-05 0.000102709 5.94571e-05 0.000233667 0.00016506 0.000109227 4.32513e-05 0.000137237 4.66985e-05 7.34043e-05 5.46252e-05 4.49365e-05 1.54717e-05 6.40113e-05 4.47276e-05 1.53605e-05 0.000731319 0.000113599 0.0166714 0.000319904 4.94288e-05 0.000124908 1.07127e-05 5.96095e-05 0.00214299 1.9722e-05 6.92747e-05 0.00817745 0.000172992 2.7866e-05 0.000234043 4.16793e-05 2.54568e-05 0.00146363 5.34803e-05 0.000118807 9.3631e-05 0.0191378 2.4731e-05 6.53029e-05 6.54514e-05 1.6433e-05 2.61759e-05 5.69221e-05 2.0419e-05 6.51989e-05 0.000164423 0.000102892 1.62715e-05 2.12644e-05 9.34748e-05 9.22972e-05 8.63374e-05 1.73273e-05 0.0136413 3.55431e-05 3.9615e-05 0.000313987 4.43938e-05 5.67638e-05 0.00163872 4.78714e-05 0.0125318 0.00417778 5.72076e-05 4.57909e-05 5.47358e-05 3.85291e-05 6.37477e-05 0.000354248 0.000226249 3.17339e-05 7.44348e-05 3.82449e-05 8.13454e-05 3.43342e-05 2.83852e-05 3.40884e-05 8.88764e-05 2.6051e-05 3.76507e-05 1.50182e-05 4.45112e-05 0.00482893 4.05891e-05 5.13206e-05 3.99966e-05 3.16245e-05 1.99899e-05 0.000138359 3.77549e-05 4.71351e-05 0.0021317 1.66293e-05 0.000125144 0.00014291 0.00284011 3.53583e-05 0.00426747 2.83116e-05 0.000555816 2.66721e-05 2.07492e-05 4.65324e-05 9.7743e-05 3.09516e-05 2.84157e-05 6.27792e-05 0.000139175 5.77563e-05 0.000148314 0.0133516 0.0214721 2.82573e-05 6.71189e-05 0.0066403 4.60808e-05 0.000114585 9.02088e-05 3.31926e-05 4.87813e-05 0.000136285 8.23584e-05 0.000152909 6.12694e-05 5.92658e-05 0.000409541 0.0026092 3.48869e-05 5.66085e-05 8.92657e-05 0.000103245 4.51275e-05 4.59242e-05 0.000160987 0.000128374 0.0179943 6.21796e-05 3.93367e-05 3.68346e-05 2.8595e-05 2.93661e-05 4.60851e-05 0.000234761 1.80193e-05 3.37193e-05 2.5373e-05 4.14779e-05 5.7424e-05 5.64359e-05 1.57019e-05 0.000132195 4.12861e-05 0.000559472 0.000112131 0.000128856 0.0235665 0.000129644 0.000135875 0.000424252 0.000482262 4.08821e-05 5.2766e-05 0.000166002 0.0028155 5.01633e-05 5.72959e-05 0.000203947 7.02085e-05 4.52893e-05 7.9063e-05 0.000346699 3.90594e-05 7.5707e-05 0.0002078 6.45008e-05 3.0874e-05 0.000464013 
4.88107e-05 4.30496e-05 9.68293e-05 1.74797e-05 7.15494e-05 1.92798e-05 6.43456e-05 4.53635e-05 9.50583e-05 5.29267e-05 3.67719e-05 2.44985e-05 5.34373e-05 7.84884e-05 4.46883e-05 3.99436e-05 4.24586e-05 6.94253e-05 7.88113e-05 4.1364e-05 3.88834e-05 4.92996e-05 2.50351e-05 4.73453e-05 3.79386e-05 5.38931e-05 5.57159e-05 5.29864e-05 6.80486e-05 4.51304e-05 9.98151e-05 3.9365e-05 0.0174306 5.16486e-05 0.000152066 5.14574e-05 7.72054e-05 0.000121046 2.31661e-05 5.32671e-05 5.40447e-05 5.07161e-05 1.9125e-05 4.84351e-05 8.23032e-05 3.34047e-05 3.09943e-05 7.19514e-05 2.352e-05 7.5346e-05 4.77585e-05 2.18528e-05 3.26379e-05 0.000128194 3.41423e-05 1.57407e-05 4.7433e-05 5.03697e-05 4.26953e-05 6.36926e-05 3.27201e-05 6.72804e-05 8.14076e-05 7.26015e-05 3.89928e-05 3.32509e-05 4.5086e-05 1.28974e-05 1.82858e-05 5.53264e-05 5.63575e-05 4.00491e-05 0.000100657 8.72524e-05 2.60762e-05 6.03069e-05 0.00010847 2.72108e-05 3.92672e-05 6.41033e-05 4.30119e-05 7.71675e-05 7.83343e-05 4.08043e-05 3.84828e-05 7.80298e-05 4.22089e-05 6.54732e-05 2.48429e-05 2.55899e-05 5.15834e-05 4.09052e-05 2.68285e-05 4.41542e-05 3.60255e-05 6.24123e-05 5.96927e-05 2.92291e-05 5.30966e-05 6.52645e-05 3.27888e-05 6.01954e-05 3.44454e-05 9.07834e-05 9.16108e-05 7.21967e-05 5.13471e-05 4.52848e-05 5.06989e-05 5.31028e-05 1.15622e-05 4.98553e-05 4.85352e-05 0.000123658 2.19686e-05 2.51958e-05 5.00126e-05 2.62294e-05 3.62631e-05 3.79109e-05 2.77893e-05 5.86612e-05 7.40677e-05 7.54147e-05 8.45237e-05 5.48628e-05 2.99403e-05 7.97254e-05 5.58675e-05 6.94835e-05 2.91649e-05 7.58048e-05 2.37552e-05 4.19834e-05 6.79149e-05 6.15284e-05 7.00415e-05 4.07371e-05 4.33964e-05 6.72302e-05 3.25593e-05 4.12553e-05 5.39908e-05 5.42894e-05 4.52496e-05 0.000112323 4.73912e-05 4.02686e-05 8.90665e-05 6.24855e-05 1.27602e-05 0.0219106 0.0280966 6.08833e-05 3.37555e-05 6.42021e-05 9.10904e-05 4.42673e-05 0.0243823 6.62502e-05 6.0547e-05 4.89782e-05 5.27215e-05 3.80801e-05 5.50401e-05 5.91975e-05 3.66983e-05 5.55832e-05 4.21888e-05 0.0153206 0.0250215 2.01761e-05 9.90404e-05 4.53087e-05 7.32949e-05 6.47348e-05 4.49131e-05 6.39948e-05 0.0317409 1.97392e-05 2.03455e-05 6.97764e-05 0.000112354 4.89678e-05 0.000101671 1.14929e-05 4.14908e-05 4.38004e-05 2.23532e-05 5.96822e-05 5.85118e-05 2.04892e-05 5.45327e-05 2.19237e-05 4.30135e-05 4.98623e-05 0.0166071 9.74031e-05 0.0107698 2.49692e-05 8.67842e-05 2.75503e-05 3.09037e-05 9.43544e-05 2.2122e-05 4.09145e-05 4.71803e-05 1.88205e-05 6.43362e-05 0.0141809 7.22923e-05 6.84756e-05 4.25827e-05 1.52714e-05 5.6812e-05 5.73279e-05 4.57137e-05 0.0110271 5.73111e-05 2.13824e-05 7.73074e-05 2.19553e-05 8.76632e-05 3.26235e-05 4.42587e-05 7.58883e-05 1.80057e-05 4.72646e-05 5.23138e-05 6.18583e-05 7.8084e-05 6.95771e-05 0.000110162 4.72621e-05 3.05742e-05 1.73154e-05 6.74679e-05 3.723e-05 5.70321e-05 0.000103678 7.52021e-05 4.37591e-05 4.01886e-05 6.59326e-05 0.000124201 2.89118e-05 2.06276e-05 4.01019e-05 3.60362e-05 4.56692e-05 2.60437e-05 2.10398e-05 3.45841e-05 0.000104568 2.71466e-05 9.96931e-05 5.4424e-05 6.51895e-05 7.4561e-05 1.97346e-05 6.08131e-05 7.95185e-05 4.85343e-05 3.85595e-05 5.62378e-05 2.79381e-05 7.8298e-05 7.69774e-05 5.65983e-05 9.58963e-05 3.53544e-05 0.0146377 9.16742e-05 4.60111e-05 7.92068e-05 2.95992e-05 4.5008e-05 2.3505e-05 6.25056e-05 4.57001e-05 5.28054e-05 1.05167e-05 4.89738e-05 8.44463e-05 5.06477e-05 3.83989e-05 6.47484e-05 0.000107064 5.78232e-05 3.47545e-05 8.11403e-05 3.40401e-05 2.62262e-05 2.98075e-05 4.39944e-05 2.43922e-05 3.20606e-05 6.32059e-05 2.58886e-05 3.86714e-05 5.44859e-05 5.11938e-05 5.48528e-05 0.000133632 3.38859e-05 6.3922e-05 1.78001e-05 4.55198e-05 9.91248e-05 6.79316e-05 6.63754e-05 8.76402e-05 7.09416e-05 7.52933e-05 0.000103121 8.00088e-05 9.42229e-05 7.64032e-05 5.37131e-05 6.41466e-05 6.8523e-05 7.61169e-05 9.76212e-05 8.96517e-05 6.44268e-05 0.0111745 0.0146059 6.62702e-05 5.59845e-05 6.20626e-05 4.01108e-05 6.88294e-05 1.80347e-05 5.76349e-05 4.69261e-05 4.10265e-05 5.31522e-05 4.08488e-05 3.62511e-05 3.78319e-05 6.69529e-05 3.66845e-05 4.69085e-05 1.70912e-05 6.34409e-05 6.84349e-05 9.79304e-05 3.60443e-05 4.63973e-05 8.17371e-06 0.00647667 4.28491e-05 4.13901e-05 2.71592e-05 0.000140494 0.000150168 3.95241e-05 3.40168e-05 5.66665e-05 9.9682e-05 4.28444e-05 9.38303e-05 4.54733e-05 6.09974e-05 7.40084e-05 3.77282e-05 3.55268e-05 3.03479e-05 4.73955e-05 5.36752e-05 2.29871e-05 2.06024e-05 5.40017e-05 4.39504e-05 3.72447e-05 9.54845e-05 5.42715e-05 1.53499e-05 2.46732e-05 4.17321e-05 4.96166e-05 8.96679e-05 4.14826e-05 2.09008e-05 2.94888e-05 8.18338e-05 1.53126e-05 5.33191e-05 4.35669e-05 4.66256e-05 0.000138829 3.37594e-05 0.0242517 2.49022e-05 3.59293e-05 5.13292e-05 7.9617e-05 0.000103588 0.000165356 3.62355e-05 0.0219094 2.72297e-05 5.67971e-05 4.70834e-05 5.89927e-05 5.82251e-05 3.82503e-05 5.80657e-05 3.50941e-05 4.37167e-05 4.74082e-05 5.71626e-05 1.87115e-05 7.06265e-05 5.6875e-05 4.23125e-05 8.80624e-05 3.45873e-05 3.30072e-05 5.48506e-05 0.0296396 4.22374e-05 6.7195e-05 2.53993e-05 9.32029e-05 3.76754e-05 6.13986e-05 7.07835e-05 6.1808e-05 4.28451e-05 8.00301e-05 4.66675e-05 1.07204e-05 2.89684e-05 4.03349e-05 7.48591e-05 5.53721e-05 8.17044e-05 0.00631236 2.75077e-05 8.18423e-05 3.79082e-05 6.45037e-05 1.67242e-05 9.98344e-05 3.38552e-05 2.55572e-05 5.135e-05 2.10195e-05 5.10042e-05 3.70239e-05 5.35366e-05 6.26535e-05 6.44355e-05 4.82451e-05 4.08767e-05 4.76711e-05 4.47311e-05 9.10682e-05 7.62053e-05 3.92784e-05 5.92468e-05 0.0274563 4.29318e-05 5.91488e-05 6.38268e-05 3.69461e-05 6.32438e-05 4.35756e-05 6.57086e-05 6.26838e-05 2.04084e-05 4.29209e-05 4.94058e-05 4.93818e-05 2.08424e-05 8.65662e-05 4.25967e-05 0.0142922 6.34585e-05 0.000103642 5.4665e-05 5.40386e-05 3.4655e-05 0.000162632 6.19944e-05 9.83941e-05 9.48423e-05 7.34444e-05 4.70926e-05 9.66985e-05 3.02897e-05 0.000101505 0.000112107 7.24511e-05 4.20141e-05 6.30892e-05 4.70804e-05 6.72404e-05 3.45087e-05 1.10546e-05 4.93282e-05 3.6764e-05 6.6679e-05 5.72417e-05 2.70251e-05 5.86063e-05 5.08122e-05 0.000113468 4.72156e-05 3.23202e-05 8.465e-06 4.92524e-05 6.39346e-05 4.00803e-05 4.99295e-05 4.19924e-05 5.68897e-05 1.68604e-05 3.77746e-05 5.47331e-05 7.40176e-05 4.26575e-05 7.66013e-05 4.1331e-05 9.32939e-05 2.26696e-05 6.1153e-05 3.4218e-05 4.63139e-05 9.25949e-05 3.02166e-05 3.26293e-05 1.72024e-05 6.92663e-05 3.5382e-05 6.31121e-05 0.000113011 5.81377e-05 5.16628e-05 8.1018e-05 3.36222e-05 7.36159e-05 3.19084e-05 1.27116e-05 6.90803e-05 1.55768e-05 9.66973e-05 3.01026e-05 5.73015e-05 9.44347e-05 0.0152137 4.07379e-05 4.91407e-05 6.17801e-05 5.76821e-05 8.94382e-05 2.87154e-05 7.53418e-05 5.41734e-05 2.10392e-05 5.9318e-05 6.87967e-05 8.39888e-05 5.71813e-05 3.18982e-05 2.45159e-05 6.19644e-05 4.78008e-05 7.09879e-05 6.04464e-05 0.0199009 4.35147e-05 3.50191e-05 1.98297e-05 3.68799e-05 7.98354e-05 5.02749e-05 3.12398e-05 4.616e-05 4.97827e-05 0.0235609 2.21013e-05 6.41179e-05 4.70979e-05 5.91602e-05 5.33938e-05 3.36114e-05 4.01526e-05 5.03845e-05 4.69512e-05 5.64627e-05 2.06783e-05 4.94986e-05 5.03693e-05 6.16989e-05 1.78255e-05 5.62261e-05 5.58903e-05 9.27809e-05 4.76088e-05 2.90114e-05 4.24858e-05 3.60721e-05 6.31659e-05 5.34684e-05 0.0143798 3.00541e-05 3.37852e-05 8.20339e-05 4.82595e-05 0.00015925 4.50937e-05 9.64931e-05 4.34566e-05 3.91924e-05 8.58447e-05 3.92829e-05 3.44635e-05 2.05111e-05 3.37395e-05 4.21817e-05 0.000103375 5.22302e-05 7.6238e-05 2.18292e-05 5.89757e-05 4.17182e-05 1.84176e-05 0.0342068 7.41351e-05 3.912e-05 0.000103447 2.5545e-05 8.51882e-05 6.80396e-05 3.47373e-05 2.57459e-05 3.49764e-05 5.5379e-05 0.0205894 4.88074e-05 4.75539e-05 7.32319e-05 8.13715e-05 4.6416e-05 8.14048e-05 2.57357e-05 5.24073e-05 4.30214e-05 3.21015e-05 2.5673e-05 9.29573e-05 4.8679e-05 3.4567e-05 3.15681e-05 3.7569e-05 9.48928e-05 0.0163839 2.77197e-05 5.02017e-05 3.06111e-05 4.10884e-05 5.06759e-05 5.26469e-05 6.38507e-05 4.44319e-05 6.85589e-05 3.84353e-05 1.43293e-05 8.87374e-05 6.27579e-05 8.40742e-05 3.54666e-05 4.37478e-05 5.30545e-05 6.95329e-05 2.16604e-05 7.13809e-05 5.74187e-05 5.14119e-05 2.12522e-05 4.94898e-05 3.93927e-05 3.48332e-05 4.42528e-05 3.03045e-05 0.000101775 2.66142e-05 5.56663e-05 3.89502e-05 2.3308e-05 0.000111896 4.96349e-05 3.66543e-05 9.67438e-05 1.98139e-05 4.07985e-05 3.51404e-05 6.66406e-05 3.98088e-05 0.000116434 3.19246e-05 3.76896e-05 4.66543e-05 6.56276e-05 4.94035e-05 4.22547e-05 1.29022e-05 3.76485e-05 1.55336e-05 4.51067e-05 0.000103121 5.05613e-05 3.48783e-05 0.0319786 5.40387e-05 6.66723e-05 4.7596e-05 0.014804 4.34082e-05 5.38959e-05 8.279e-05 2.28257e-05 3.70328e-05 4.23114e-05 7.782e-05 5.77479e-05 5.4609e-05 4.08437e-05 2.86765e-05 3.7336e-05 3.54899e-05 4.23791e-05 0.0268242 4.88876e-05 4.44822e-05 6.21846e-05 1.9706e-05 4.42781e-05 8.91538e-05 7.97539e-05 5.30556e-05 1.76549e-05 0.000106806 4.97984e-05 2.65101e-05 0.000115005 3.92835e-05 0.025841 3.74539e-05 5.69954e-05 7.11373e-05 6.91883e-05 7.08958e-05 2.47991e-05 2.76081e-05 7.94063e-05 4.17216e-05 5.99716e-05 7.66135e-05 4.19325e-05 8.51143e-05 6.99455e-05 4.15553e-05 4.44618e-05 9.61722e-05 3.84258e-05 0.000120812 9.70651e-05 2.76821e-05 2.88513e-05 4.71425e-05 9.6277e-05 3.21442e-05 4.24868e-05 2.27305e-05 7.79208e-05 4.60587e-05 4.19317e-05 8.3781e-05 4.61406e-05 4.0473e-05 7.48865e-05 3.50274e-05 4.06717e-05 6.15751e-05 4.88221e-05 2.94757e-05 3.68435e-05 0.0115035 2.48337e-05 2.58982e-05 0.000109316 6.39254e-05 5.22359e-05 3.19564e-05 0.000110533 0.0095258 6.60555e-05 4.45817e-05 6.03222e-05 0.00247333 9.90384e-05 5.9053e-05 8.88403e-05 2.67942e-05 5.95911e-05 1.37345e-05 0.0259555 3.86587e-05 2.63421e-05 3.33405e-05 6.36854e-05 1.32091e-05 6.78333e-05 4.312e-05 5.7186e-05 4.84499e-05 2.41569e-05 4.36083e-05 2.9502e-05 3.09745e-05 3.58002e-05 6.84558e-05 4.45315e-05 6.54777e-05 0.000101621 3.37429e-05 6.7631e-05 0.0144055 4.91251e-05 4.16295e-05 5.7431e-05 2.53848e-05 2.5924e-05 0.0287084 4.20038e-05 2.93752e-05 7.45344e-05 7.38106e-05 9.07665e-05 5.31651e-05 4.00675e-05 3.41303e-05 4.04637e-05 6.51048e-05 3.37846e-05 4.22762e-05 2.47534e-05 0.000140279 3.11934e-05 6.00182e-05 3.70227e-05 2.56929e-05 1.22115e-05 6.134e-05 3.01281e-05 2.70579e-05 7.55858e-05 4.59451e-05 4.19903e-05 5.93223e-05 3.87941e-05 5.17939e-05 1.36236e-05 4.73932e-05 3.24653e-05 0.000106388 2.63733e-05 0.0205638 3.47595e-05 4.82854e-05 6.56733e-05 3.90376e-05 3.4215e-05 7.71113e-05 0.013254 6.30756e-05 9.71162e-05 5.59743e-05 4.42606e-05 4.89642e-05 3.67282e-05 3.88968e-05 0.000132922 7.86083e-05 5.52812e-05 9.46484e-05 6.31129e-05 6.00985e-05 8.24788e-05 6.91028e-05 3.90475e-05 5.51568e-05 4.49937e-05 5.54045e-05 4.98709e-05 3.91609e-05 7.22702e-05 4.43111e-05 0.00929282 0.0237751 3.29192e-05 4.24032e-05 0.00010419 4.34675e-05 6.44016e-05 3.76951e-05 6.36682e-05 1.09232e-05 0.000100748 5.75582e-05 6.44544e-05 7.39268e-05 2.04977e-05 4.42396e-05 0.000128906 0.000102515 0.0127935 2.60515e-05 5.79986e-05 9.41003e-05 1.87708e-05 4.57238e-05 4.42856e-05 2.96499e-05 4.9253e-05 3.97351e-05 0.0250621 6.32166e-05 4.77788e-05 0.000101597 4.19579e-05 7.53279e-05 2.24704e-05 2.07615e-05 3.69241e-05 0.0330583 7.18767e-05 5.21895e-05 0.0163673 4.18838e-05 0.000103433 3.56797e-05 7.91261e-05 3.8457e-05 2.50867e-05 7.72754e-05 4.82067e-05 0.0103442 1.86098e-05 4.52401e-05 7.32809e-05 6.28676e-05 7.13746e-05 5.85076e-05 6.98515e-05 4.66637e-05 2.60401e-05 2.70457e-05 3.64459e-05 4.83261e-05 3.05458e-05 8.23529e-06 6.26417e-05 0.0163586 4.194e-05 0.0199283 3.83889e-05 3.38213e-05 0.024871 3.19255e-05 5.10326e-05 3.40238e-05 8.31746e-05 8.19966e-05 9.18699e-05 9.24198e-05 9.5771e-05 6.49855e-05 2.53437e-05 7.41739e-05 6.78571e-06 4.59477e-05 8.23789e-05 2.69666e-05 2.31827e-05 4.6966e-05 5.97408e-05 6.24586e-05 3.13252e-05 2.00398e-05 0.000100162 4.92667e-05 7.09977e-05 8.43761e-05 4.64794e-05 4.81403e-05 0.000150402 
0.020611 3.3986e-05 8.19124e-05 4.89288e-05 8.5847e-05 4.19732e-05 6.46355e-05 0.00013282 8.77668e-05 3.7104e-05 5.14664e-05 0.00753804 0.000299807 0.00291471 6.68688e-05 6.62752e-05 0.000378516 7.2155e-05 7.88724e-05 3.65237e-05 8.92471e-05 4.68821e-05 5.50587e-05 0.00193767 3.95075e-05 0.000131692 4.69205e-05 7.16912e-05 0.00226948 8.10324e-05 0.000120049 2.73341e-05 0.00360775 0.0033435 0.000153372 5.62469e-05 0.00273721 0.00482455 6.77155e-05 3.80363e-05 5.22863e-05 2.99257e-05 3.40154e-05 4.51496e-05 6.169e-05 5.93832e-05 8.55123e-05 6.08608e-05 2.63368e-05 0.00203561 4.14581e-05 3.6871e-05 4.92108e-05 9.72047e-05 7.1337e-05 3.60607e-05 9.36498e-05 0.00357503 5.66807e-05 7.14626e-05 3.21923e-05 4.7736e-05 0.000149628 8.06779e-05 0.000120476 0.0071228 4.70405e-05 4.15047e-05 3.73206e-05 3.86938e-05 4.94582e-05 5.45843e-05 7.43794e-05 0.00596919 5.51328e-05 6.94504e-05 0.000120373 6.72035e-05 0.00212866 7.10646e-05 6.2134e-05 6.32921e-05 9.98447e-05 4.7078e-05 9.12461e-05 4.29455e-05 5.08618e-05 4.47695e-05 7.09875e-05 5.68926e-05 4.05742e-05 9.44607e-05 4.11338e-05 5.36237e-05 4.42391e-05 8.68534e-05 3.44943e-05 4.67934e-05 5.94094e-05 8.3903e-05 2.16916e-05 2.86238e-05 7.31523e-05 0.00846656 2.92346e-05 5.77453e-05 7.78042e-05 4.45269e-05 5.21689e-05 0.00190346 3.35559e-05 4.91332e-05 4.27881e-05 0.000187011 2.906e-05 0.000120807 0.00545808 7.75788e-05 3.16671e-05 3.58693e-05 0.000109273 0.000103341 4.90363e-05 8.0029e-05 3.76339e-05 0.000122468 5.83941e-05 0.00399393 5.84587e-05 0.000141925 6.38139e-05 7.70172e-05 3.88725e-05 5.12804e-05 0.00303749 8.79516e-05 5.71813e-05 0.000105358 5.19579e-05 0.000151668 3.22807e-05 0.000131932 3.04476e-05 2.81687e-05 6.03913e-05 6.62e-05 8.02244e-05 0.00015282 0.00808251 5.65989e-05 7.61208e-05 0.0057095 0.00643935 0.00016786 3.20942e-05 0.0110573 6.87923e-05 6.28978e-05 0.00108375 0.000506477 0.00516821 9.19886e-05 2.67965e-05 6.70136e-05 5.22775e-05 6.95017e-05 9.39978e-05 9.22273e-05 0.0153457 0.00295914 0.0029624 0.00012958 8.29317e-05 0.00275622 6.4815e-05 5.97117e-05 7.33738e-05 0.000487512 0.00629792 2.31344e-05 7.85736e-05 5.7662e-05 0.000138067 7.92676e-05 0.000119862 7.32544e-05 6.30953e-05 6.07125e-05 3.85996e-05 8.88014e-05 4.98335e-05 5.29872e-05 5.77116e-05 1.78912e-05 9.58068e-05 0.00108317 0.00441381 5.28015e-05 0.00401362 2.94432e-05 4.9078e-05 0.000105054 0.000171946 0.000126149 2.62743e-05 0.00537877 6.56423e-05 5.62683e-05 6.10816e-05 0.00589527 9.89546e-05 2.99652e-05 6.72942e-05 0.00776947 4.16447e-05 4.6349e-05 0.000222561 0.00340306 0.00501428 0.000128967 0.00010585 0.000261019 3.62429e-05 3.75211e-05 5.53293e-05 8.68228e-05 5.51119e-05 2.51679e-05 5.89679e-05 5.30642e-05 9.01763e-05 3.85426e-05 5.66713e-05 0.00822597 8.38545e-05 0.017647 7.07304e-05 4.39086e-05 0.000109931 4.05797e-05 6.56071e-05 0.000495326 5.58612e-05 0.0107165 0.000166512 0.00723332 8.84835e-05 4.59296e-05 7.45889e-05 2.45831e-05 0.000218902 3.83775e-05 0.00369142 0.000183827 0.000171975 0.000188033 0.000153549 6.5403e-05 6.49012e-05 0.00514236 0.000138222 5.5054e-05 4.76384e-05 0.000463714 8.91982e-05 6.15653e-05 4.10153e-05 0.00954792 5.53129e-05 5.0252e-05 5.23277e-05 0.0046601 0.00809086 3.3651e-05 6.63432e-05 5.66686e-05 6.11253e-05 5.44288e-05 3.26442e-05 7.81329e-05 9.64576e-06 4.51106e-05 5.58319e-05 0.00467826 6.40537e-05 8.50702e-05 9.35357e-05 0.000137247 8.01704e-05 5.97633e-05 8.40746e-05 7.20217e-05 9.26925e-05 0.00533117 3.83252e-05 2.91633e-05 6.5845e-05 5.03526e-05 4.88577e-05 8.85165e-05 0.00307734 5.20875e-05 7.83939e-05 0.00731876 6.15727e-05 4.63437e-05 4.09593e-05 5.40228e-05 0.000202242 8.96228e-05 0.00286463 7.21651e-05 4.44188e-05 7.55082e-05 0.00255927 5.86147e-05 6.89449e-05 8.24488e-05 0.0113358 0.00010491 4.75332e-05 4.93403e-05 8.11115e-05 6.61652e-05 0.000129533 0.00195317 0.00383555 0.00872827 6.63592e-05 7.14292e-05 4.24043e-05 7.4558e-05 8.82753e-05 4.61233e-05 4.13475e-05 7.09657e-05 5.87337e-05 7.16066e-05 9.44199e-05 4.3839e-05 0.000145226 0.000234511 8.98422e-05 0.000115277 0.0060428 0.00406651 5.48799e-05 0.000126393 8.38373e-05 4.67653e-05 0.000955838 0.00264433 0.000226769 4.03792e-05 8.66523e-05 0.000266078 8.07353e-05 4.59539e-05 0.000440426 0.000123198 3.62332e-05 8.70957e-05 8.1204e-05 4.10405e-05 9.12349e-05 6.93908e-05 3.96392e-05 4.64991e-05 3.71961e-05 0.000105007 2.06763e-05 6.11844e-05 0.00643671 3.25896e-05 9.12196e-05 0.000115888 5.3776e-05 6.44366e-05 5.65446e-05 6.7392e-05 4.68666e-05 0.00162157 3.95662e-05 4.99506e-05 8.8976e-05 0.000598166 0.00810912 0.000322785 7.98193e-05 6.70377e-05 8.17702e-05 3.52334e-05 0.00755626 2.87519e-05 7.5511e-05 5.48312e-05 0.00972713 0.0046896 0.000252342 5.65496e-05 0.00610436 3.93544e-05 9.48069e-05 9.23088e-05 4.68363e-05 8.13175e-05 0.000123365 0.000130727 3.02337e-05 7.3742e-05 8.43578e-05 3.92259e-05 0.000321269 3.68724e-05 8.01904e-05 7.46126e-05 0.000117921 1.77131e-05 3.48832e-05 0.000177991 0.00472255 8.42222e-05 7.20628e-05 3.04917e-05 7.21273e-05 4.01912e-05 8.33939e-05 0.000121249 0.000121006 5.39938e-05 0.00218825 0.000181199 3.1203e-05 0.000396406 0.000121915 6.77604e-05 0.00269023 3.46904e-05 0.0030382 4.08564e-05 3.86462e-05 4.68543e-05 0.00315887 2.73676e-05 0.000170964 0.000156957 2.73268e-05 3.81102e-05 3.84026e-05 6.64538e-05 4.77463e-05 8.63425e-05 7.52616e-05 5.43292e-05 3.00073e-05 7.54977e-05 0.0001598 5.6734e-05 5.02567e-05 0.000133288 8.02821e-05 9.87499e-05 0.0032851 5.971e-05 7.0897e-05 0.000285298 0.000278557 7.78556e-05 3.76776e-05 8.37352e-05 7.49972e-05 0.00647215 6.83624e-05 7.34521e-05 0.000149427 3.60763e-05 0.00568774 4.68471e-05 0.00402076 5.57447e-05 8.35062e-05 4.99231e-05 7.89972e-05 8.23463e-05 0.000150988 7.78611e-05 0.00014681 7.10773e-05 0.000110956 2.47665e-05 8.66953e-05 3.25552e-05 0.00010508 0.00576691 4.88056e-05 0.000515555 6.22598e-05 9.85545e-05 7.14482e-05 0.0045844 7.29787e-05 0.01344 0.00013193 7.06033e-05 6.0279e-05 3.42762e-05 0.000191264 6.80647e-05 0.0051348 3.72968e-05 0.000105268 0.0039537 4.41264e-05 0.000493812 5.82865e-05 0.000135785 5.96899e-05 0.00654994 2.76097e-05 0.00170054 4.02062e-05 5.97746e-05 7.41027e-05 0.000181009 0.0105452 0.000153503 0.000257913 6.79032e-05 1.54435e-05 6.4475e-05 4.87734e-05 7.57762e-05 4.26936e-05 4.92386e-05 6.42259e-05 5.17663e-05 5.01564e-05 0.000228164 0.0176474 7.94201e-05 6.7152e-05 7.00052e-05 4.21075e-05 3.45282e-05 2.77087e-05 0.00014739 5.90894e-05 7.5395e-05 0.000115457 8.02405e-05 9.77198e-05 0.00547466 0.0130738 7.66384e-05 0.000110352 0.000112087 9.55874e-05 2.64163e-05 9.62245e-05 6.81754e-05 7.4393e-05 5.06861e-05 0.000145172 9.0594e-05 3.70757e-05 0.00595888 5.83968e-05 6.21185e-05 9.98108e-05 5.43143e-05 0.013364 0.00228705 0.000258236 5.79607e-05 0.000237506 0.00021538 5.90603e-05 3.09339e-05 3.05127e-05 0.00031708 5.86152e-05 0.00205268 4.93327e-05 0.00353121 0.000100046 0.00012176 9.66102e-05 2.09871e-05 4.632e-05 7.0023e-05 0.00789962 9.73774e-05 4.4981e-05 0.000277039 9.85868e-05 3.10289e-05 4.75108e-05 8.84525e-05 0.000310974 6.63293e-05 6.40614e-05 0.000268071 5.70194e-05 6.03375e-05 6.6799e-05 0.0118855 0.000669511 1.87864e-05 4.64253e-05 0.000191086 0.00010317 0.000193415 6.14087e-05 0.00950941 2.85181e-05 4.84063e-05 0.00405277 0.000311604 7.87091e-05 5.64435e-05 4.40142e-05 4.09167e-05 4.40408e-05 6.36508e-05 4.16071e-05 1.87527e-05 6.11492e-05 8.54642e-05 4.46986e-05 0.0046494 5.93189e-05 5.66293e-05 0.00544196 4.49981e-05 5.27388e-05 5.8743e-05 0.0117864 6.71324e-05 2.95568e-05 0.000104397 0.00338349 0.000123052 7.29386e-05 0.000115708 3.70208e-05 3.95622e-05 4.36602e-05 3.50665e-05 2.58997e-05 6.68299e-05 4.59667e-05 3.99859e-05 0.000176596 2.34044e-05 5.24009e-05 7.06541e-05 4.47191e-05 9.50151e-05 0.00157108 3.9327e-05 2.21321e-05 8.3574e-05 7.48245e-05 3.75021e-05 0.000209959 7.95668e-05 9.72672e-05 0.000117858 6.87656e-05 3.55767e-05 0.000127103 4.89828e-05 4.20409e-05 3.33957e-05 6.16137e-05 1.83273e-05 0.00270327 7.26772e-05 6.05329e-05 0.000138832 6.66523e-05 1.9207e-05 6.57989e-05 0.00450256 0.000102036 0.00204956 3.74185e-05 0.000143318 3.26773e-05 5.6446e-05 6.36648e-05 4.406e-05 5.05436e-05 0.000136035 5.53998e-05 0.00530946 4.82987e-05 9.07246e-05 0.000221581 2.6984e-05 6.44134e-05 0.000134192 5.5113e-05 0.000142084 9.48002e-05 8.35838e-05 6.8549e-05 0.00535548 3.51355e-05 6.13933e-05 0.00137996 7.81716e-05 4.42135e-05 6.28236e-05 4.09073e-05 0.00368197 4.03892e-05 6.5381e-05 4.26914e-05 0.00523734 3.70055e-05 0.00585683 5.79268e-05 0.000107327 3.7447e-05 7.72388e-05 0.00010307 8.32392e-05 0.00629787 0.0118921 5.84209e-05 3.54269e-05 4.94437e-05 6.60735e-05 0.00704357 0.000366867 0.00957552 6.6076e-05 4.41763e-05 7.53108e-05 3.17721e-05 3.4112e-05 5.42259e-05 4.81071e-05 7.62096e-05 0.00911443 3.6166e-05 0.00506817 4.5197e-05 0.0151065 8.53552e-05 7.40626e-05 0.000112587 9.65667e-05 4.28341e-05 6.66805e-05 3.69692e-05 5.86022e-05 6.96623e-05 3.55141e-05 9.43051e-05 0.000109473 0.00374386 7.82972e-05 4.57085e-05 6.33507e-05 0.000102787 7.90644e-05 0.000167184 0.00018957 6.36879e-05 0.000102761 0.0035614 6.3195e-05 5.35379e-05 8.57857e-05 6.47995e-05 7.51437e-05 9.22332e-05 5.52422e-05 0.00216624 5.94255e-05 6.59421e-05 0.0100288 6.14285e-05 0.000224716 0.000134922 2.81023e-05 7.20447e-05 0.0125468 0.00690135 4.24269e-05 0.000217695 7.79777e-05 0.00172528 7.51626e-05 5.96824e-05 0.00580165 0.00757292 5.86296e-05 7.90182e-05 3.99842e-05 0.00322871 9.59873e-05 9.80394e-05 7.28421e-05 4.85479e-05 5.77985e-05 3.64889e-05 0.00589008 0.0071519 7.2917e-05 9.60542e-06 4.22659e-05 5.03494e-05 0.00168062 3.48279e-05 5.11008e-05 8.32695e-05 1.98138e-05 3.19898e-05 5.37072e-05 4.97685e-05 0.000142675 0.000103243 0.00265099 0.000134219 6.24568e-05 0.00910338 6.18413e-05 0.00614153 7.13887e-05 6.29958e-05 0.0163844 6.25321e-05 7.97433e-05 0.00515579 2.74988e-05 1.93458e-05 8.65984e-05 9.92521e-05 8.08361e-05 3.03398e-05 6.14871e-05 8.83618e-05 3.79902e-05 3.20339e-05 4.55116e-05 6.39948e-05 4.195e-05 0.000174939 7.76763e-05 0.000113324 5.35866e-05 2.16918e-05 2.84691e-05 5.79133e-05 8.13513e-05 4.67856e-05 9.02482e-05 0.000104521 5.79005e-05 0.000103486 0.0102599 3.75357e-05 4.87248e-05 6.0257e-05 0.000408844 0.000184119 6.75607e-05 0.00371233 6.55322e-05 5.21178e-05 4.62239e-05 0.000306646 0.00698961 0.000130578 0.00342637 8.08856e-05 0.000804772 6.6889e-05 5.04394e-05 2.52462e-05 0.000130601 7.39644e-05 5.15164e-05 3.88968e-05 0.000669097 6.25102e-05 0.0119518 0.000323861 0.00262195 9.48234e-05 8.17728e-05 0.00034302 0.000208369 5.66954e-05 4.6527e-05 3.3399e-05 6.26935e-05 4.92507e-05 0.00188298 0.00358112 3.32465e-05 1.8663e-05 6.75876e-05 5.18174e-05 0.000118298 3.00815e-05 9.35066e-05 0.000105748 0.000146422 6.0441e-05 7.67668e-05 6.90666e-05 4.02117e-05 9.47326e-05 6.42702e-05 5.80688e-05 0.00363919 2.55107e-05 9.71282e-05 0.00520256 8.33284e-05 0.00010854 0.000115843 3.78416e-05 7.10155e-05 5.01761e-05 0.00382276 5.31612e-05 7.18905e-05 0.00016139 3.5189e-05 3.64838e-05 4.94947e-05 4.10496e-05 1.44436e-05 0.00372653 7.97979e-05 8.33221e-05 0.00384936 7.63706e-05 0.000114339 0.000282225 5.86195e-05 0.00010408 0.000125182 0.00216516 2.95035e-05 0.00583276 2.72928e-05 0.000443056 4.12268e-05 2.2303e-05 6.7662e-05 0.000137061 0.000130662 7.98492e-05 4.74078e-05 6.01917e-05 0.0144989 3.74049e-05 3.0236e-05 2.10257e-05 0.000124254 0.0086752 0.000111876 0.00183159 4.8573e-05 0.00013594 0.00470252 0.000109623 5.44204e-05 9.6388e-05 0.00300311 5.42393e-05 0.000116977 8.44444e-05 0.000104395 9.33872e-05 0.00265121 0.00348387 4.48815e-05 6.43709e-05 8.60565e-05 3.97378e-05 4.06618e-05 0.000418553 9.05153e-05 6.86706e-05 8.29448e-05 0.000390328 0.00479707 6.30465e-05 5.30486e-05 0.000136521 0.000255458 0.000121405 0.00602572 
0.000361241 4.57373e-05 0.000101622 1.14571e-05 3.92306e-05 6.55135e-05 2.25193e-05 5.1473e-05 0.0166126 6.81016e-05 2.64703e-05 0.000388437 6.34789e-05 1.84133e-05 2.6639e-05 5.42954e-05 6.35199e-05 8.73188e-05 5.62553e-05 2.92334e-05 2.0166e-05 2.52659e-05 2.7738e-05 1.8342e-05 3.09503e-05 6.19271e-05 2.91143e-05 6.82871e-05 1.27649e-05 5.95609e-05 7.77811e-05 0.00742666 0.000151465 2.04128e-05 0.000100799 0.00809973 2.24014e-05 2.51456e-05 0.000102235 3.28975e-05 0.00043663 0.00862165 0.00846754 2.42264e-05 1.44092e-05 0.018559 0.0212212 2.27304e-05 8.58177e-06 2.7862e-05 2.34918e-05 6.95347e-05 2.08459e-05 6.41978e-05 1.5899e-05 0.00373331 3.47435e-05 9.69651e-06 7.22111e-05 0.0132987 2.93079e-05 0.00026324 6.3706e-05 4.6651e-05 3.93333e-05 0.0003141 3.12371e-05 7.47828e-05 0.000110491 1.67634e-05 3.44832e-05 5.48151e-05 0.000422745 2.89598e-05 0.0128619 8.68126e-05 0.00015776 0.000118882 1.35668e-05 5.46891e-05 3.22316e-05 0.000129319 4.84745e-05 1.15371e-05 0.000121508 0.0169941 2.03602e-05 0.000323213 1.45748e-05 2.92258e-05 4.20276e-05 2.38641e-05 1.62585e-05 2.47854e-05 8.52817e-05 3.51845e-05 2.7347e-05 4.88383e-05 0.000277602 6.11666e-05 2.12102e-05 2.60858e-05 3.15328e-05 3.63291e-05 4.58993e-05 4.1523e-05 3.94312e-05 3.82874e-05 0.0120624 1.73726e-05 5.01189e-05 0.0138395 0.0113298 6.58783e-05 6.54833e-05 2.76834e-05 9.52046e-06 2.12994e-05 1.97333e-05 0.010936 4.09727e-05 5.14274e-05 1.57444e-05 7.21131e-05 0.000388437 2.35642e-05 3.82188e-05 1.96949e-05 2.71308e-05 0.000142015 0.000117947 0.000105591 0.000100752 0.0109189 1.34917e-05 3.15711e-05 0.020148 2.13571e-05 0.0164926 9.84557e-05 3.75441e-05 1.34683e-05 5.41325e-05 0.000188315 2.47752e-05 0.000294374 3.80342e-05 4.48531e-05 2.03292e-05 0.00624412 9.02992e-05 0.000155907 0.000191682 2.42824e-05 2.28196e-05 0.000964357 2.56894e-05 2.9695e-05 0.000134955 5.7411e-05 9.54856e-06 7.28643e-05 4.26049e-05 2.77113e-05 5.2639e-05 3.4632e-05 0.000117507 8.17247e-05 0.000452723 0.000126581 8.23624e-05 2.89998e-05 0.000148568 1.45402e-05 0.0181534 2.48246e-05 5.97415e-05 0.000113021 0.000192667 5.12618e-05 7.04483e-05 0.0079441 0.000110922 3.79736e-05 7.85878e-05 9.5121e-05 1.41776e-05 4.81496e-05 2.155e-05 9.6276e-05 1.9717e-05 3.92977e-05 3.12101e-05 3.04217e-05 6.26085e-05 2.27165e-05 0.000102403 1.57979e-05 0.000137022 7.66182e-05 4.41656e-05 3.44759e-05 1.77118e-05 0.000156687 3.53311e-05 0.00015646 3.12393e-05 7.08844e-05 0.00039955 0.000215982 0.00012227 0.0104112 4.17842e-05 0.000233309 2.59258e-05 3.95884e-05 0.000104073 9.12531e-05 0.000472051 3.38094e-05 0.0233287 5.63198e-05 0.0132105 0.00695208 2.5502e-05 0.00011369 8.68571e-05 3.08035e-05 0.00031098 0.0112959 8.18311e-05 0.000449918 0.000812121 0.000155375 3.72203e-05 0.00026229 3.72678e-05 4.59343e-05 4.60985e-05 0.000252202 5.51753e-05 8.81189e-05 2.59358e-05 0.000432454 0.000164749 0.000135941 4.71364e-05 3.08436e-05 3.40519e-05 2.30065e-05 3.97577e-05 3.11183e-05 0.000260965 9.05965e-05 3.84805e-05 0.000118022 3.03845e-05 2.72682e-05 0.0181829 1.90261e-05 7.10814e-05 5.89374e-05 0.00646204 4.01483e-05 4.47449e-05 9.48309e-05 1.90917e-05 0.000467548 3.33014e-05 0.000618842 4.08453e-05 8.50912e-05 1.70499e-05 2.88472e-05 0.0232788 7.88961e-05 7.99554e-05 3.82571e-05 0.00693895 2.41826e-05 1.28846e-05 5.78444e-05 4.85749e-05 2.09215e-05 6.79364e-05 2.55221e-05 6.37209e-05 0.000100985 4.53746e-05 3.65426e-05 5.35361e-05 0.000262481 3.215e-05 0.000182849 0.0085099 1.36393e-05 4.65334e-05 7.50589e-06 4.4667e-05 3.4475e-05 2.3293e-05 6.33268e-05 3.81644e-05 2.80898e-05 1.81683e-05 0.000310608 5.63429e-05 5.26979e-05 8.81671e-05 3.43755e-05 1.77658e-05 3.12298e-05 0.000120578 6.37734e-05 1.67679e-05 1.4816e-05 7.92275e-05 0.0161233 0.000468561 0.000155985 2.16058e-05 2.18624e-05 2.98231e-05 0.0153635 6.39549e-05 9.95711e-05 0.000220059 0.000379722 5.4394e-05 2.97826e-05 0.000281042 7.74126e-05 7.87359e-05 1.95e-05 0.00830613 6.64471e-05 2.55893e-05 2.95843e-05 1.18613e-05 3.6392e-05 2.93056e-05 2.38176e-05 6.66126e-05 2.04568e-05 1.70531e-05 1.94916e-05 0.000340455 6.45001e-05 3.63877e-05 5.6328e-05 6.53716e-05 1.79551e-05 8.19497e-05 9.38796e-05 5.24118e-05 9.501e-05 4.78128e-05 4.68481e-05 8.46491e-05 7.03745e-05 1.43805e-05 2.65216e-05 2.99622e-05 2.48427e-05 4.61441e-05 3.68196e-05 0.00375002 3.5033e-05 0.0120487 6.99989e-05 1.96866e-05 3.33229e-05 0.000229603 1.61729e-05 0.000117206 5.73451e-05 0.01103 5.99014e-05 2.08509e-05 9.94053e-05 1.83306e-05 1.25874e-05 0.0148587 0.000101186 3.04867e-05 7.45694e-05 0.000245427 7.04776e-05 2.884e-05 3.16451e-05 0.000514388 8.69429e-05 0.000377975 7.82896e-05 0.000100566 3.6407e-05 0.00044985 2.55339e-05 0.000111771 2.38805e-05 0.000154206 4.04088e-05 7.09829e-05 3.36955e-05 3.60947e-05 3.24976e-05 6.1824e-05 8.31805e-05 2.35635e-05 3.55094e-05 2.75196e-05 0.0120369 4.24154e-05 0.000389961 3.46369e-05 0.0083741 0.000117645 0.000114933 3.23186e-05 2.85804e-05 0.000115841 3.41176e-05 7.09903e-05 6.10117e-05 2.40841e-05 2.63126e-05 2.73045e-05 8.76918e-05 4.77052e-05 1.29712e-05 2.21767e-05 5.8996e-05 2.44134e-05 5.8909e-05 9.13284e-05 4.48182e-05 3.07899e-05 0.000353099 0.000119371 0.00922692 0.0162612 5.43873e-05 1.39061e-05 5.34916e-05 0.000100102 3.34887e-05 5.38776e-05 1.61684e-05 2.3343e-05 3.93698e-05 0.00548595 4.73718e-05 3.36617e-05 2.26923e-05 2.00144e-05 4.89434e-05 0.000103304 1.54102e-05 7.7319e-05 0.000108865 4.34477e-05 1.65698e-05 5.21652e-05 2.52288e-05 5.86694e-05 0.00010789 7.30654e-05 3.93404e-05 0.000154919 8.14244e-05 5.05158e-05 0.000147531 2.99479e-05 4.58238e-05 4.24631e-05 1.63445e-05 2.1962e-05 0.000267644 0.000219042 5.81364e-05 2.69152e-05 0.00028037 2.5407e-05 8.22514e-05 0.000118539 3.46774e-05 7.00862e-05 4.17581e-05 4.32092e-05 3.63426e-05 2.17989e-05 7.55817e-05 8.92195e-05 2.34397e-05 3.27646e-05 8.4778e-05 3.55859e-05 2.78147e-05 0.0152878 2.18981e-05 3.17875e-05 0.000458351 1.90815e-05 6.66506e-05 0.000142314 4.80441e-05 3.56368e-05 0.0129191 1.68743e-05 0.000116957 3.14611e-05 0.00032331 2.35145e-05 7.05352e-05 1.75822e-05 3.44176e-05 2.8849e-05 0.00023937 1.95649e-05 8.7927e-06 2.08352e-05 5.57438e-05 4.08967e-05 9.08394e-05 0.000236045 0.000121739 4.99468e-05 8.62493e-05 2.61702e-05 1.84938e-05 0.000217078 5.74358e-05 4.84267e-05 7.59918e-05 0.0138833 2.71448e-05 6.5327e-05 0.000199908 0.000480247 3.38901e-05 3.19647e-05 1.90856e-05 7.16395e-05 0.000176511 4.17776e-05 0.000109675 2.64553e-05 5.32206e-05 2.24597e-05 3.74618e-05 6.56209e-05 0.00022373 0.000177156 3.45649e-05 5.22763e-05 4.84951e-05 7.31129e-05 2.57252e-05 5.55512e-05 4.1049e-05 8.76723e-05 3.43641e-05 6.56672e-05 7.51686e-05 0.000240866 0.000187937 2.12539e-05 6.47645e-05 7.42697e-05 2.00199e-05 0.000599099 0.000168518 3.9572e-05 4.06834e-05 1.37803e-05 6.44129e-05 0.000436861 0.000191032 2.16741e-05 8.74167e-05 4.81258e-05 0.000107341 2.54168e-05 2.84636e-05 9.71479e-05 5.33402e-05 4.09264e-05 3.08531e-05 2.71499e-05 3.08531e-05 0.000398193 4.33647e-05 1.76318e-05 0.000134157 2.69841e-05 0.0073379 7.4257e-05 6.89529e-05 8.64911e-05 8.78404e-05 3.94852e-05 4.4482e-05 5.53088e-05 2.69104e-05 0.000105294 0.000456805 0.000111865 1.31131e-05 3.61802e-05 0.000102372 1.54709e-05 0.000127452 4.23576e-05 3.23572e-05 1.76925e-05 2.20293e-05 2.67433e-05 5.20527e-05 2.85968e-05 8.81797e-05 4.17326e-05 2.61564e-05 1.47693e-05 4.04302e-05 0.000381158 5.50265e-05 6.0064e-05 4.19558e-05 5.97924e-05 0.000121233 6.64436e-05 2.88264e-05 2.27048e-05 1.5102e-05 0.000629489 3.06976e-05 0.000424788 1.13819e-05 5.6419e-05 1.98477e-05 6.50909e-05 4.81992e-05 3.05999e-05 0.000142858 1.51734e-05 1.85338e-05 6.12309e-05 2.34883e-05 0.00596443 3.75851e-05 3.99093e-05 3.72841e-05 0.000121264 5.88348e-05 0.00589457 3.45927e-05 4.90041e-05 6.44343e-05 0.000172951 5.89234e-05 2.28293e-05 1.94817e-05 3.84773e-05 2.26397e-05 4.38172e-05 0.000119563 6.60275e-05 4.818e-05 3.48206e-05 3.64092e-05 5.33407e-05 0.0125565 0.0118387 5.53532e-05 2.25093e-05 0.0002423 2.62668e-05 8.36845e-05 0.0116384 2.53683e-05 3.08845e-05 4.06148e-05 3.27284e-05 1.51576e-05 2.93885e-05 1.99372e-05 2.27335e-05 0.00011458 1.95943e-05 0.0157654 0.000117578 6.49248e-05 0.000432288 3.40058e-05 8.02852e-05 1.55045e-05 4.74403e-05 3.32608e-05 4.01185e-05 0.000349041 1.61116e-05 6.1386e-05 4.58688e-05 2.9866e-05 7.93548e-05 3.36891e-05 4.02832e-05 0.000289793 2.89427e-05 2.92086e-05 0.000111684 5.13383e-05 0.000276306 3.05945e-05 2.76433e-05 0.000149782 2.87054e-05 3.62685e-05 3.96715e-05 0.000212222 1.74559e-05 0.000287932 5.28801e-05 6.26487e-05 1.66803e-05 0.000294622 4.47396e-05 6.9477e-05 1.93231e-05 0.000436564 1.86845e-05 6.74283e-05 2.06025e-05 2.67714e-05 0.000110398 6.06201e-05 0.000606632 3.36708e-05 2.51115e-05 1.92746e-05 4.27258e-05 4.52245e-05 2.68502e-05 5.94065e-05 0.000463053 0.000443103 2.87562e-05 1.35401e-05 1.9943e-05 0.000414695 2.24867e-05 8.02675e-05 4.35752e-05 8.10801e-05 6.50779e-05 2.25588e-05 1.75562e-05 6.72775e-05 2.60957e-05 2.0921e-05 7.71175e-05 2.55296e-05 2.65462e-05 5.80099e-05 0.00937645 3.77017e-05 8.05339e-05 3.96082e-05 0.000131619 0.00013306 5.26437e-05 2.45618e-05 0.000324282 0.0178115 4.65042e-05 8.68175e-05 7.07478e-05 0.000110235 1.73281e-05 4.80252e-05 1.49222e-05 2.02193e-05 0.0105932 0.000643981 2.91957e-05 5.61576e-05 2.90594e-05 0.00971971 2.14866e-05 0.000376404 0.00027552 2.95055e-05 7.74299e-05 1.58094e-05 5.83539e-06 0.0143953 6.41974e-05 4.37804e-05 0.000193753 0.000109891 2.92053e-05 0.00728736 5.40852e-05 0.000141917 6.68558e-05 7.76783e-05 0.000153457 2.67364e-05 1.535e-05 0.000167773 0.000133544 2.27992e-05 0.0105704 0.000310607 5.32581e-05 1.46498e-05 2.53755e-05 3.54499e-05 2.29863e-05 9.2297e-05 1.51144e-05 2.07107e-05 1.65008e-05 7.48358e-05 4.10165e-05 1.58554e-05 4.23986e-05 2.29098e-05 0.000355439 2.38574e-05 0.000190138 5.22458e-05 2.25243e-05 0.000497125 3.13331e-05 7.29964e-05 0.000162213 0.00676502 9.75509e-05 5.31754e-05 6.67757e-05 9.70766e-05 1.31577e-05 3.01894e-05 6.07499e-05 2.06401e-05 0.000263534 3.64546e-05 0.000145563 2.43019e-05 0.000113343 4.08575e-05 4.9245e-05 0.0107644 5.36935e-05 0.000110006 0.0100264 3.09252e-05 1.74568e-05 9.08743e-05 1.98018e-05 0.0156456 8.84914e-05 5.57431e-05 1.48024e-05 7.86701e-05 2.90351e-05 6.21767e-05 9.17756e-05 3.21138e-05 7.58501e-06 2.56778e-05 2.23709e-05 1.80433e-05 6.34363e-05 0.000180136 6.81254e-05 7.19053e-05 2.36832e-05 1.48897e-05 3.80794e-05 5.87196e-05 0.000189495 4.39036e-05 6.05009e-05 0.000463416 0.00889101 6.6083e-05 0.0158684 0.000333605 6.92621e-05 1.82588e-05 5.45525e-05 3.17449e-05 4.74669e-05 1.89272e-05 2.52295e-05 0.0166923 9.02464e-06 0.0132086 1.59923e-05 0.000140294 9.10551e-05 2.6189e-05 4.75884e-05 0.000452252 3.89519e-05 5.0798e-05 0.0111985 3.57551e-05 5.09064e-05 8.32002e-05 5.91317e-05 0.0147684 0.000309361 2.59637e-05 7.09483e-05 3.10671e-05 0.000268742 0.000128801 2.95874e-05 4.34636e-05 2.80845e-05 2.95738e-05 2.489e-05 5.75097e-05 9.77316e-05 0.0101836 2.59612e-05 9.61552e-05 4.40665e-05 0.0102095 7.01192e-05 4.63952e-05 0.000100102 4.23329e-05 7.47691e-05 3.08203e-05 0.000203944 2.28151e-05 3.37324e-05 8.88712e-05 3.4518e-05 0.000133135 6.50621e-05 1.84857e-05 4.17849e-05 3.55311e-05 1.46629e-05 0.000187841 0.000152682 8.41672e-05 7.87157e-05 1.99081e-05 2.1865e-05 0.0133021 0.000126325 0.000153437 6.18568e-05 9.90729e-05 5.4025e-05 0.000230062 0.00862734 3.65299e-05 4.74217e-05 7.05289e-05 0.000166155 2.60406e-05 6.01611e-05 0.0162949 6.75981e-05 0.000103584 2.03393e-05 2.5847e-05 3.63731e-05 2.23054e-05 4.16017e-05 0.000101483 8.32496e-05 5.37384e-05 0.000121776 1.5569e-05 2.65858e-05 4.28209e-05 0.0075536 7.09542e-05 0.000221083 5.51947e-05 7.41104e-05 6.52788e-05 0.0146733 5.78527e-05 9.65906e-05 2.78338e-05 4.39103e-05 1.22164e-05 2.95046e-05 5.0653e-05 4.28979e-05 2.61849e-05 
0.000428694 2.69534e-05 5.36007e-05 4.70867e-05 5.03361e-05 6.10547e-05 0.000138335 3.33428e-05 0.00013036 0.00932821 2.76305e-05 0.000333971 7.31261e-05 1.6873e-05 4.96759e-05 3.89244e-05 7.05869e-05 6.56428e-05 2.42931e-05 3.35257e-05 4.27492e-05 4.94324e-05 1.65369e-05 2.50338e-05 2.33696e-05 7.50018e-05 3.22222e-05 0.0121398 2.11089e-05 0.0091692 3.66628e-05 6.2103e-05 2.16404e-05 1.52774e-05 5.25273e-05 7.45386e-05 4.03553e-05 1.65843e-05 7.49546e-05 3.0175e-05 2.32482e-05 5.34084e-05 5.27487e-05 3.12179e-05 8.9775e-05 0.000103677 7.40621e-05 2.92612e-05 6.78607e-05 2.01426e-05 3.13233e-05 5.121e-05 1.95454e-05 7.42438e-05 4.69472e-05 2.97495e-05 3.55195e-05 1.6528e-05 5.16665e-05 8.91405e-05 3.4425e-05 4.18581e-05 4.37956e-05 3.22559e-05 7.22387e-05 0.000302809 2.61757e-05 6.44178e-05 8.09844e-05 1.5889e-05 5.67139e-05 0.0109664 1.74306e-05 3.16656e-05 9.00705e-05 0.0138398 0.0243236 6.5107e-05 1.63698e-05 3.52541e-05 1.74534e-05 0.0107731 4.96855e-05 1.10344e-05 0.000114687 9.15068e-05 2.27242e-05 1.9635e-05 2.36966e-05 2.90483e-05 2.69671e-05 4.62441e-05 2.58875e-05 0.000107866 6.0321e-05 3.52701e-05 1.5858e-05 5.30978e-05 3.90723e-05 7.0406e-05 4.8252e-05 2.02571e-05 6.40895e-05 3.11148e-05 6.56484e-05 6.04623e-05 2.59336e-05 3.91272e-05 7.01493e-05 2.0947e-05 7.85351e-06 8.04691e-05 7.14014e-05 5.46505e-05 5.16067e-05 4.47754e-05 3.34055e-05 4.8392e-05 2.42974e-05 4.34769e-05 5.65594e-05 4.70451e-05 2.55877e-05 0.0221763 2.88763e-05 7.2886e-05 3.67354e-05 3.17433e-05 4.41501e-05 0.021249 0.000109096 0.014086 4.04027e-05 2.42874e-05 2.35811e-05 6.25349e-05 9.32094e-05 2.60856e-05 7.1202e-05 8.11305e-05 2.49799e-05 6.5405e-05 0.0119579 9.85264e-06 3.09797e-05 3.7369e-05 5.59577e-05 6.01612e-05 3.00319e-05 5.86511e-05 5.3644e-05 3.00206e-05 2.97929e-05 9.17158e-05 2.33825e-05 0.000354739 0.0137732 1.65475e-05 1.81251e-05 9.25261e-05 1.94869e-05 3.58187e-05 2.78161e-05 2.00764e-05 2.64491e-05 3.97238e-05 0.0096474 4.17006e-05 0.000285613 1.73072e-05 2.08709e-05 7.16301e-05 0.0159853 1.44843e-05 0.000114721 5.7677e-05 3.004e-05 0.000169925 3.20077e-05 3.07631e-05 4.41789e-05 6.90685e-05 3.14686e-05 1.78205e-05 0.0168683 6.06651e-05 2.48769e-05 2.72303e-05 0.000165695 0.0108137 2.85401e-05 2.49492e-05 7.23357e-05 1.20175e-05 7.73904e-05 2.2682e-05 2.49654e-05 0.000137743 2.02198e-05 7.35061e-05 6.39062e-05 5.71655e-05 6.67137e-05 0.0207775 1.48453e-05 0.00031222 5.53726e-05 6.03339e-05 2.4309e-05 3.06886e-05 0.0148829 6.81019e-05 2.5231e-05 0.000204213 2.57894e-05 5.81042e-05 0.000163973 1.49864e-05 0.000239985 5.30054e-05 0.000119644 8.26594e-05 8.29309e-05 6.06196e-05 0.0001059 0.0218201 5.89143e-05 2.16874e-05 1.5409e-05 3.70892e-05 0.0174187 1.19831e-05 3.10298e-05 0.000181514 3.45943e-05 0.000283665 7.33506e-05 4.66774e-05 7.86593e-05 3.01457e-05 3.76615e-05 4.488e-05 6.08202e-05 0.00024534 0.0216151 0.000278518 4.08351e-05 7.32463e-05 8.48711e-05 6.56532e-05 6.32557e-05 7.69239e-06 0.000224789 3.82437e-05 7.75081e-05 0.019862 8.78925e-05 0.000126201 0.000114948 2.49765e-05 6.36475e-05 7.7116e-05 8.18202e-05 0.000120896 0.0135867 6.05996e-05 8.48364e-05 0.000288839 3.5509e-05 3.31816e-05 2.29994e-05 3.39222e-05 3.78624e-05 6.36645e-05 0.000107601 5.95429e-05 5.27134e-05 4.04727e-05 7.26269e-05 2.22537e-05 0.00010009 7.45039e-05 7.04983e-05 4.24962e-05 2.21614e-05 4.81992e-05 3.58571e-05 4.63867e-05 2.78962e-05 2.93847e-05 3.0618e-05 2.23208e-05 4.29016e-05 0.000179624 4.58763e-05 2.46881e-05 2.98011e-05 3.42111e-05 5.68349e-05 6.28076e-05 2.35104e-05 3.50939e-05 1.5187e-05 4.12071e-05 5.32611e-05 1.56571e-05 3.3803e-05 0.00682281 3.22516e-05 2.60799e-05 2.61697e-05 2.45163e-05 2.02307e-05 5.72719e-05 1.76114e-05 6.95193e-05 4.01058e-05 8.22736e-05 0.000287965 0.0184804 0.000154834 6.84872e-05 0.000267635 7.28498e-05 2.47817e-05 3.10186e-05 3.10224e-05 0.000290869 4.65788e-05 2.05324e-05 1.76153e-05 0.00712381 5.55179e-05 2.8027e-05 4.68636e-05 7.51884e-05 2.73601e-05 2.20837e-05 4.17112e-05 3.14893e-05 8.54807e-05 4.75266e-05 3.65076e-05 6.89636e-05 2.46959e-05 3.48028e-05 2.47311e-05 3.72542e-05 4.38808e-05 3.7199e-05 1.96309e-05 2.17455e-05 4.7776e-05 8.69927e-05 6.16161e-05 4.49181e-05 6.79451e-05 4.98798e-05 0.00010435 3.73888e-05 2.04406e-05 0.000158748 0.000146387 2.59935e-05 3.0861e-05 5.021e-05 3.72161e-05 2.5543e-05 6.07002e-05 7.01695e-05 2.61474e-05 4.72155e-05 0.000329392 2.1373e-05 0.0143483 4.9266e-05 6.33613e-05 6.96665e-05 1.80592e-05 0.0119504 1.68831e-05 2.60649e-05 9.49806e-05 4.70257e-05 3.24282e-05 0.000192555 5.69095e-05 6.46531e-05 5.17286e-05 1.59452e-05 2.75662e-05 5.67493e-05 3.1231e-05 5.79454e-05 0.000106174 6.67164e-05 0.000364063 2.09422e-05 4.30349e-05 2.59877e-05 3.03872e-05 5.93587e-05 5.79433e-05 6.27595e-05 2.18959e-05 3.91347e-05 6.38714e-05 6.00144e-05 2.23958e-05 4.3017e-05 8.25136e-05 7.08118e-05 7.2653e-05 1.26113e-05 0.000140886 0.000101494 9.82885e-05 6.97592e-05 4.03263e-05 7.29262e-05 3.80383e-05 4.83923e-05 4.89677e-05 7.01458e-05 8.03464e-05 2.08214e-05 3.59936e-05 0.0223408 4.32796e-05 7.68766e-05 3.32611e-05 5.96383e-05 2.37732e-05 0.000100222 2.84957e-05 6.07874e-05 3.16034e-05 1.24475e-05 1.90463e-05 4.33091e-05 9.47019e-05 3.76391e-05 1.94047e-05 5.22702e-05 4.82087e-05 5.70971e-05 5.16831e-05 1.53467e-05 2.8234e-05 4.23212e-05 4.03595e-05 4.76196e-05 2.06821e-05 7.00016e-05 5.30981e-05 4.06606e-05 8.89872e-05 8.92709e-05 0.0190386 0.0151598 5.05596e-05 7.72608e-05 2.07244e-05 0.000125908 2.5149e-05 0.000135397 0.00010525 3.74499e-05 1.94789e-05 6.77119e-05 4.94183e-05 0.000204064 3.41082e-05 4.97928e-05 6.71801e-05 2.31943e-05 1.38091e-05 2.40049e-05 3.72686e-05 2.4632e-05 0.000127525 2.75399e-05 3.30439e-05 5.16996e-05 5.81214e-05 5.48227e-05 3.3644e-05 6.50485e-05 5.8776e-05 3.74879e-05 0.000185497 6.21146e-05 0.0275571 2.13892e-05 2.77909e-05 0.000104782 2.02368e-05 7.80337e-05 9.22889e-05 2.66144e-05 7.66986e-05 0.00031978 9.24987e-05 5.07216e-05 5.58922e-05 2.67805e-05 7.41625e-05 6.29794e-05 1.49941e-05 1.7766e-05 0.00019293 0.00029969 1.15513e-05 6.46644e-05 1.4639e-05 6.92615e-05 1.71171e-05 0.000201304 2.00103e-05 2.13527e-05 7.35026e-05 5.50911e-05 5.30739e-05 3.8741e-05 0.000350173 0.0141336 5.82879e-05 0.0120146 1.10229e-05 3.07307e-05 2.91698e-05 0.00958904 2.05397e-05 5.28591e-05 6.26309e-05 2.09646e-05 2.57474e-05 0.000174703 0.000483303 4.14545e-05 7.18195e-05 2.66273e-05 4.3157e-05 1.30315e-05 3.07551e-05 0.0145495 5.93629e-05 2.81616e-05 5.51883e-05 3.4786e-05 0.0215531 2.64013e-05 0.000185733 5.69687e-05 6.21248e-05 4.78465e-05 2.74214e-05 2.64908e-05 0.0124537 3.83865e-05 3.39461e-05 2.22868e-05 2.34647e-05 5.20301e-05 3.28185e-05 0.000193234 3.14977e-05 7.01668e-05 5.56998e-05 0.000190527 0.000279784 2.73488e-05 2.95559e-05 2.75791e-05 4.88867e-05 4.37889e-05 3.0501e-05 1.91138e-05 2.86097e-05 0.000116302 5.09958e-05 1.67933e-05 3.10916e-05 1.99305e-05 0.016164 4.7874e-05 4.49316e-05 2.88774e-05 0.00012398 0.000151039 0.000265487 6.94947e-05 0.00011279 0.000132423 6.71504e-05 4.86973e-05 4.84281e-05 5.89159e-05 8.07731e-05 4.91028e-05 3.15994e-05 4.84925e-05 3.16776e-05 3.56537e-05 0.00982764 0.000152994 2.52296e-05 2.51808e-05 3.85263e-05 3.45437e-05 8.47906e-05 7.47589e-05 2.59177e-05 4.10095e-05 1.18068e-05 1.64609e-05 1.31721e-05 5.14731e-05 3.97696e-05 6.63221e-05 2.96545e-05 5.19638e-05 0.000103634 6.28434e-05 3.34697e-05 2.88113e-05 0.00590658 3.00645e-05 1.77029e-05 2.39924e-05 4.83337e-05 3.84088e-05 3.17381e-05 2.77928e-05 2.35914e-05 3.55375e-05 0.000223103 3.91456e-05 3.00492e-05 7.9008e-05 2.18539e-05 5.85783e-05 2.46038e-05 0.0209692 6.53987e-05 1.53694e-05 5.06269e-05 0.000141231 8.62765e-05 0.000180808 2.70286e-05 4.10891e-05 4.49404e-05 0.00570092 5.24042e-05 3.63952e-05 2.4783e-05 5.02311e-05 3.70107e-05 7.04032e-05 3.11372e-05 6.03491e-05 2.37937e-05 2.56973e-05 0.000124483 0.0151185 4.60641e-05 4.3328e-05 2.75915e-05 2.60946e-05 3.54568e-05 3.92429e-05 0.000101166 1.8359e-05 2.40555e-05 1.61694e-05 3.4733e-05 6.97209e-05 8.90693e-05 8.01826e-05 2.36453e-05 3.15676e-05 1.85515e-05 1.6326e-05 5.61605e-05 1.70882e-05 2.83332e-05 6.41453e-05 2.32715e-05 8.59527e-05 8.81774e-05 4.46823e-05 1.56276e-05 9.24279e-05 9.23102e-05 2.70041e-05 0.00737274 5.80843e-05 6.17715e-05 2.61679e-05 1.85268e-05 6.21777e-05 3.70601e-05 6.6438e-05 0.012242 2.66195e-05 5.82084e-05 0.000172334 1.44013e-05 2.72082e-05 6.28765e-05 3.91915e-05 4.28159e-05 1.55545e-05 1.00668e-05 2.03589e-05 3.983e-05 3.37521e-05 0.00795832 4.25806e-05 1.61866e-05 0.000137954 4.8746e-05 0.014097 1.72797e-05 2.75879e-05 4.2132e-05 4.71369e-05 2.62257e-05 0.000333245 3.43386e-05 0.0124079 2.37235e-05 1.84667e-05 2.17468e-05 7.44823e-05 0.000298468 1.6502e-05 1.74549e-05 2.25097e-05 0.00409481 5.45127e-05 0.000151928 4.66227e-05 3.39912e-05 0.000344297 7.34003e-06 2.62741e-05 6.59341e-05 2.44289e-05 7.59962e-05 8.35677e-05 5.79082e-05 0.0116777 5.48308e-05 5.12702e-05 2.54594e-05 0.0124699 1.22414e-05 3.64703e-05 3.41188e-05 3.81625e-05 3.55168e-05 4.3735e-05 6.54052e-05 3.48218e-05 6.73989e-05 3.48674e-05 5.45207e-05 0.0307649 6.34202e-05 4.43568e-05 0.000246207 5.92865e-05 3.29327e-05 6.0512e-05 8.33081e-05 0.0168383 5.72158e-05 4.59875e-05 1.94099e-05 1.27357e-05 7.48487e-05 0.000224697 0.000119599 8.04032e-05 4.63598e-05 7.05208e-05 4.55366e-05 0.000281956 2.46043e-05 2.85036e-05 6.57043e-05 0.000107435 3.01326e-05 6.15039e-05 5.96441e-05 4.15021e-05 1.65642e-05 3.31332e-05 0.000139619 6.75339e-05 1.05769e-05 0.0226995 4.5308e-05 0.0130152 2.97404e-05 2.45607e-05 2.63207e-05 3.47842e-05 0.000175036 3.44662e-05 4.77734e-05 1.90183e-05 2.82409e-05 2.30324e-05 1.03638e-05 3.27416e-05 1.10968e-05 6.76285e-05 9.64662e-05 2.27617e-05 2.08205e-05 5.62215e-05 4.15911e-05 2.45089e-05 5.01238e-05 0.000170184 0.000319492 3.43075e-05 2.96246e-05 8.08005e-05 2.05014e-05 0.000325397 2.88676e-05 6.3775e-05 3.17461e-05 4.67099e-05 8.39227e-06 3.82132e-05 5.62141e-05 8.65982e-05 3.70357e-05 2.23434e-05 0.00818447 2.07047e-05 1.79699e-05 2.26815e-05 6.2085e-05 3.08607e-05 6.04608e-05 5.62111e-05 4.21357e-05 7.59352e-05 3.92197e-05 2.99589e-05 8.04718e-05 2.82528e-05 2.16467e-05 4.80062e-05 3.55169e-05 0.000100857 4.57458e-05 0.000162063 0.00639517 3.87334e-05 4.70118e-05 7.04911e-05 4.71716e-05 3.42081e-05 9.69807e-06 5.97054e-05 3.41302e-05 2.62406e-05 9.37588e-05 0.000221425 4.10342e-05 3.08977e-05 6.85732e-05 2.25198e-05 6.92501e-05 2.95773e-05 1.26542e-05 4.97379e-05 4.08777e-05 3.0277e-05 9.02312e-05 3.27978e-05 7.44821e-05 0.000262 7.53848e-05 1.28334e-05 4.45784e-05 6.13832e-05 9.93487e-05 0.000102951 1.7434e-05 7.7536e-05 2.6351e-05 6.29799e-05 1.38539e-05 2.78626e-05 1.89789e-05 2.32452e-05 9.4261e-05 4.191e-05 4.243e-05 8.18321e-05 7.07294e-05 3.16006e-05 6.07395e-05 4.19219e-05 0.0099165 7.37398e-05 2.34395e-05 2.01677e-05 0.0138979 0.000164967 1.37818e-05 2.67083e-05 1.08373e-05 6.82315e-05 3.09146e-05 3.15211e-05 7.53748e-05 5.00948e-05 6.92844e-05 5.61245e-05 1.07974e-05 3.23292e-05 3.16744e-05 9.74073e-05 3.55154e-05 1.40535e-05 4.0372e-05 3.83618e-05 3.79387e-05 3.23159e-05 2.30436e-05 0.000149079 2.7204e-05 2.02985e-05 5.55754e-05 0.0152862 5.23961e-05 0.000171647 6.34056e-05 5.67029e-05 2.11628e-05 2.01011e-05 2.09083e-05 6.25571e-05 0.000154384 0.000151097 9.62882e-05 6.93791e-05 0.00932778 0.0243883 4.14371e-05 6.61077e-05 5.87897e-05 0.000270111 4.75417e-05 3.95303e-05 4.13197e-05 5.68746e-05 1.12473e-05 5.82402e-05 1.1683e-05 7.65775e-05 7.72738e-05 3.41622e-05 8.09015e-05 2.83144e-05 4.41935e-05 2.48125e-05 2.79338e-05 0.0178412 5.93605e-05 2.15486e-05 0.0148509 2.04422e-05 2.64065e-05 5.63832e-05 8.16315e-05 4.65949e-05 1.46063e-05 4.89122e-05 5.03903e-05 4.563e-05 0.000152453 3.34566e-05 5.21459e-05 3.08497e-05 4.14293e-05 0.000137757 6.95618e-05 8.95659e-05 7.86238e-05 2.4583e-05 
8.87598e-05 1.84387e-05 7.13578e-05 4.10876e-05 6.32781e-05 9.23372e-05 3.0668e-05 2.93302e-05 5.73465e-05 5.06097e-05 4.00777e-05 6.7656e-05 0.0106103 2.17107e-05 3.78426e-05 7.46685e-05 0.0147622 0.000176031 6.90414e-05 3.49452e-05 0.000252985 0.000110105 1.11094e-05 3.44727e-05 5.24795e-05 0.000217226 6.03507e-05 3.86554e-05 1.47427e-05 2.78404e-05 6.30498e-05 2.71046e-05 0.000257199 2.61198e-05 0.00010446 3.66574e-05 2.36881e-05 2.60873e-05 0.000100267 3.59305e-05 0.00538329 4.49884e-05 5.32666e-05 8.30886e-05 3.44467e-05 4.28681e-05 5.68045e-05 5.15971e-05 2.39895e-05 2.04019e-05 7.79629e-05 6.43574e-05 2.42229e-05 0.00011859 0.000197605 3.24546e-05 0.000234491 4.44886e-05 5.79939e-05 6.3584e-05 2.84314e-05 0.00405845 0.000108025 6.45261e-05 0.000148949 5.43374e-05 5.29436e-05 7.04998e-05 0.000137458 4.37121e-05 1.76481e-05 4.71882e-05 0.00443449 3.52263e-05 5.01668e-05 4.89238e-05 8.30824e-05 8.19486e-05 2.56837e-05 4.11628e-05 3.77444e-05 4.36136e-05 8.21027e-05 3.54889e-05 0.000122188 8.21032e-05 7.66296e-05 0.00538079 5.08088e-05 2.34793e-05 2.0674e-05 0.000203351 2.72831e-05 1.81028e-05 6.43956e-05 0.000174109 4.52425e-05 7.72555e-05 0.00409652 2.51484e-05 1.28522e-05 5.13174e-05 0.000138174 5.02295e-05 2.18167e-05 2.99255e-05 4.13183e-05 0.000102901 6.68631e-05 2.80596e-05 6.9413e-05 7.39048e-05 4.75423e-05 7.95532e-05 5.73275e-05 0.000229038 2.81118e-05 0.000176557 5.95048e-05 5.7595e-05 0.00277341 5.28245e-05 3.84849e-05 8.27161e-05 0.00482205 0.000232578 0.000181081 3.23173e-05 2.47888e-05 3.47766e-05 5.04646e-05 8.21252e-05 0.000135104 4.52912e-05 2.86905e-05 2.41724e-05 7.65509e-05 3.05307e-05 3.81532e-05 0.000243711 3.30837e-05 0.000193228 6.16844e-05 0.00129967 3.7553e-05 0.00441487 0.000119411 0.00935521 3.37311e-05 4.63732e-05 8.50496e-05 0.000235929 0.000279601 0.000277494 1.42849e-05 6.09702e-05 6.04219e-05 6.65939e-05 0.000277214 0.0214336 1.75526e-05 0.000107319 3.39329e-05 2.34966e-05 3.06097e-05 3.94869e-05 4.21486e-05 6.08031e-05 0.000117335 0.000129697 0.000247714 0.0147961 5.44188e-05 3.024e-05 6.68445e-05 2.70393e-05 6.40971e-05 0.0272089 0.000361708 6.09712e-05 7.56337e-05 8.03979e-05 9.34283e-05 6.24835e-05 6.12354e-05 7.59408e-05 5.22799e-05 5.64751e-05 2.63601e-05 6.18601e-05 8.89779e-05 5.69986e-05 0.000266484 1.87288e-05 4.50472e-05 2.75919e-05 0.000284544 2.78933e-05 0.000157029 5.88719e-05 3.79025e-05 2.30816e-05 0.00897629 4.50623e-05 3.63366e-05 6.33801e-05 0.000288028 3.53033e-05 0.00436854 0.000369794 4.3804e-05 4.77412e-05 4.19611e-05 4.69615e-05 3.0036e-05 9.33463e-05 0.00979676 0.000118593 3.37103e-05 0.000180973 7.56191e-05 0.0117777 4.91502e-05 3.15219e-05 3.49311e-05 5.0372e-05 0.000101345 7.53386e-05 0.00543272 2.75844e-05 6.98102e-05 0.00429081 0.00693076 4.69958e-05 2.71311e-05 0.000101917 2.69235e-05 0.000102557 0.000166712 0.00385762 4.98818e-05 0.00669347 0.00012386 5.28828e-05 8.7669e-05 6.41714e-05 0.000120941 2.71214e-05 0.000234404 4.3654e-05 0.000343681 1.88778e-05 3.98171e-05 8.1423e-05 0.00829379 5.72856e-05 0.00046559 3.27015e-05 8.60106e-05 2.03651e-05 0.000282489 3.31153e-05 4.27934e-05 0.0242098 6.54246e-05 7.82466e-05 3.87014e-05 4.45907e-05 6.5007e-05 0.00615781 2.17008e-05 0.000366244 3.52333e-05 3.04098e-05 4.5845e-05 0.000105237 0.000187705 2.35381e-05 4.82526e-05 5.42008e-05 2.26062e-05 8.09109e-05 2.58682e-05 3.32464e-05 5.8577e-05 0.000130457 0.000114682 0.000147852 5.73365e-05 4.1997e-05 0.000116886 0.00448644 0.000294235 4.3193e-05 2.77784e-05 1.21794e-05 4.48366e-05 2.2295e-05 0.000117858 0.000183947 2.78294e-05 5.21442e-05 4.38966e-05 5.03555e-05 6.06633e-05 0.00297029 5.39932e-05 3.97428e-05 0.000143502 8.83045e-05 2.04888e-05 9.73338e-05 0.00314797 3.75455e-05 2.35749e-05 4.56278e-05 5.53477e-05 6.09648e-05 7.41822e-05 9.62294e-05 6.88245e-05 5.23774e-05 2.96317e-05 7.25373e-05 8.5858e-05 0.000221198 0.000168341 7.09374e-05 2.04654e-05 9.61568e-05 0.00149971 2.44565e-05 8.1871e-05 1.83145e-05 3.70362e-05 0.000141153 6.27624e-05 8.19925e-05 0.000219499 5.51977e-05 0.000467166 0.0132331 0.000215657 0.000225346 3.00165e-05 3.48181e-05 0.00262031 0.0108058 3.51902e-05 7.85852e-05 0.000122581 1.50162e-05 0.0112102 7.91254e-05 0.000171771 0.000121089 0.000142413 5.34359e-05 0.00995913 0.000112434 3.29217e-05 6.7881e-05 4.10616e-05 5.93752e-05 0.000100776 0.000236432 3.22907e-05 4.57168e-05 2.48023e-05 0.000106222 1.49557e-05 0.000342503 5.70977e-05 2.36254e-05 4.01204e-05 9.19502e-05 7.18344e-05 8.57929e-05 4.39891e-05 3.11752e-05 4.25184e-05 2.82948e-05 7.48236e-05 7.04102e-05 5.59222e-05 0.0241724 7.21104e-05 0.00652354 9.29003e-05 5.79056e-05 0.00491968 7.24697e-05 0.000263466 7.92467e-05 6.07397e-05 1.8749e-05 5.93187e-05 2.41212e-05 0.000158786 5.58995e-05 0.000240448 3.56711e-05 0.000204128 0.000297775 2.6726e-05 0.000113159 0.000159908 0.000189866 7.57793e-05 3.31881e-05 0.00033075 7.38675e-05 0.0152387 0.00214034 2.44265e-05 3.69044e-05 0.000277766 0.000118366 1.11175e-05 0.000369028 0.000302315 0.00019916 0.000100513 3.02167e-05 7.36449e-05 3.56137e-05 2.84002e-05 7.26376e-05 7.15253e-05 2.65795e-05 3.42931e-05 0.00686328 0.000205602 0.0212557 0.000152557 3.13349e-05 1.94132e-05 0.00337621 0.000211423 5.87707e-05 4.99244e-05 3.71001e-05 2.50966e-05 4.42904e-05 0.000141848 7.53696e-05 2.75705e-05 3.11046e-05 2.00085e-05 0.000163249 2.68674e-05 0.000104933 7.07556e-05 4.13202e-05 0.000127799 9.69023e-05 0.0101451 2.5091e-05 9.05987e-05 4.00786e-05 3.27599e-05 0.000233069 0.000263961 4.69313e-05 9.58398e-05 0.0182035 0.012906 3.68903e-05 0.00359084 0.000109429 3.69203e-05 4.1877e-05 7.8251e-05 4.75257e-05 0.000150464 3.933e-05 2.46483e-05 0.00347901 0.000252716 4.22466e-05 4.90851e-05 0.00148265 5.57202e-05 5.18899e-05 9.15732e-05 3.1988e-05 5.7206e-05 2.92782e-05 5.11398e-05 2.95723e-05 7.01198e-05 7.60884e-05 9.31212e-05 1.96473e-05 0.000116164 0.0213415 4.36162e-05 0.000135199 6.16388e-05 2.60041e-05 0.000108241 4.29787e-05 0.000226807 5.98155e-05 9.90551e-05 5.24095e-05 0.00040105 5.09303e-05 4.52091e-05 0.00222299 4.28096e-05 3.86e-05 7.50759e-05 0.00913657 3.8637e-05 0.00024151 3.50091e-05 2.3301e-05 6.75358e-05 3.09351e-05 3.54334e-05 0.000126769 0.000157714 0.000113611 5.45112e-05 7.09313e-05 0.00719733 3.51912e-05 2.62818e-05 3.50229e-05 0.00380891 6.8951e-05 3.07108e-05 5.78237e-05 1.91777e-05 6.12586e-05 8.99876e-05 0.0210448 5.41624e-05 4.09372e-05 1.83273e-05 4.48252e-05 7.27049e-05 0.00255985 1.42205e-05 4.21446e-05 0.000261414 8.85575e-05 0.000241113 3.24262e-05 0.000111756 0.000421089 5.45417e-05 5.54739e-05 0.000244872 8.24195e-05 5.46205e-05 1.03977e-05 6.04854e-05 3.76739e-05 6.68388e-05 1.62462e-05 0.000100725 0.000169596 0.0038279 4.59548e-05 9.04835e-05 3.08655e-05 0.000119229 8.70396e-05 0.000108789 0.000274463 0.0050563 1.07807e-05 0.00794013 0.00445587 0.00286358 0.00412069 6.87667e-05 0.0189611 0.00014795 4.55122e-05 0.000245555 2.43319e-05 5.63466e-05 0.00012299 9.963e-05 7.51875e-05 1.66866e-05 2.00794e-05 2.58982e-05 4.19517e-05 2.29036e-05 0.0263659 0.000223692 2.48617e-05 9.43038e-05 0.00016882 0.0124082 0.000136991 0.000145693 0.00865003 0.000119475 0.000257412 4.70614e-05 5.24085e-05 6.01072e-05 1.67733e-05 5.52937e-05 7.0925e-05 0.000110197 0.000107975 8.71756e-05 5.63245e-05 4.0981e-05 4.03537e-05 3.31197e-05 0.0130526 0.000201757 8.42442e-05 2.95389e-05 0.000235597 4.16053e-05 0.00026791 0.005122 4.27969e-05 5.46343e-05 4.40017e-05 1.29814e-05 0.000376584 6.91144e-05 0.000172883 4.03167e-05 5.73414e-05 0.00516579 8.33599e-05 8.5537e-05 0.000172794 4.91487e-05 0.000175797 0.000231578 0.000258278 5.33164e-05 6.13951e-05 4.00373e-05 4.35377e-05 7.4361e-05 1.61588e-05 5.00085e-05 3.04649e-05 2.88674e-05 0.000120178 0.00020637 3.18497e-05 3.22818e-05 3.92822e-05 3.44286e-05 6.31288e-05 0.000329773 7.61142e-05 3.8628e-05 0.000297436 0.000142713 3.95299e-05 0.000347916 4.65485e-05 0.000156501 4.75764e-05 2.40665e-05 5.33406e-05 0.000149078 2.95256e-05 3.93449e-05 0.00350515 2.28469e-05 0.00140848 3.65362e-05 7.3012e-05 3.56427e-05 0.000182827 2.85283e-05 1.3622e-05 7.7583e-05 1.43341e-05 0.000285889 2.70402e-05 3.54793e-05 0.000132748 3.37839e-05 6.5595e-05 0.000127382 8.20326e-05 0.00720479 0.000363078 0.000102449 3.45333e-05 4.03959e-05 0.000156107 0.00747724 0.00380519 2.59948e-05 0.000124351 2.19091e-05 0.0111215 4.38795e-05 6.78463e-05 9.49448e-05 4.20388e-05 6.19992e-05 2.94448e-05 3.79852e-05 8.15158e-05 0.00444683 3.77492e-05 3.54182e-05 0.000414446 3.14741e-05 3.43823e-05 6.05725e-05 0.000370277 4.2797e-05 5.14066e-05 3.15912e-05 5.61767e-05 4.8001e-05 0.0045748 4.09987e-05 0.000169283 3.59212e-05 5.19204e-05 4.55509e-05 4.82094e-05 2.56642e-05 3.72579e-05 0.000304229 0.00475943 6.35962e-05 4.31914e-05 5.44238e-05 3.07941e-05 3.44871e-05 2.79134e-05 3.23835e-05 8.29922e-05 0.00769472 3.66909e-05 2.03061e-05 3.54525e-05 2.63735e-05 0.000861366 0.000180548 0.00024948 6.94192e-05 4.33869e-05 2.10861e-05 0.000250582 2.57775e-05 6.75703e-05 2.40074e-05 6.49221e-05 9.73605e-05 0.000149264 3.72087e-05 0.000121323 3.76408e-05 6.14822e-05 9.44649e-05 9.6632e-05 0.000153372 0.000107201 5.74394e-05 0.000355675 4.99339e-05 7.20442e-05 1.55991e-05 0.000155778 7.31868e-05 4.76689e-05 0.000224114 2.41535e-05 4.47171e-05 1.99725e-05 4.33644e-05 5.3172e-05 3.56406e-05 0.015299 0.000343666 3.07856e-05 0.000147389 6.2101e-05 0.000577118 1.70905e-05 0.01445 6.61129e-05 2.85024e-05 4.81722e-05 0.00992279 3.63589e-05 0.000379169 0.00189691 4.39391e-05 3.74045e-05 0.000142906 4.8811e-05 8.57045e-05 6.45209e-05 0.00270901 5.27349e-05 4.59836e-05 0.000328603 3.70649e-05 0.000244296 3.34991e-05 0.00324984 7.15119e-05 2.34894e-05 3.06235e-05 4.94421e-05 3.84999e-05 9.28647e-05 2.02696e-05 0.00010123 3.2805e-05 0.00922234 0.000154536 2.86778e-05 6.93262e-05 1.44215e-05 3.50283e-05 7.42734e-05 0.000378599 0.000175408 4.0928e-05 5.73702e-05 3.80115e-05 6.89403e-05 0.000216207 3.44088e-05 0.000876235 0.000116089 4.78174e-05 0.000117286 4.04812e-05 5.63979e-05 4.7905e-05 3.66003e-05 0.00158034 3.25147e-05 0.000113445 4.48042e-05 0.000103323 0.000141003 6.55944e-05 6.14436e-05 0.000121205 0.00279876 6.9022e-05 5.0424e-05 2.63253e-05 4.45436e-05 0.000157389 3.53195e-05 0.000173884 3.3553e-05 2.5891e-05 7.37828e-05 0.000120276 0.0132295 0.000151634 9.47515e-05 0.000232591 0.000157042 5.1485e-05 1.79054e-05 0.011115 2.01381e-05 8.32773e-05 0.000215168 4.15397e-05 3.0102e-05 3.51179e-05 8.35361e-05 0.00286044 0.00380035 5.13074e-05 0.0078643 6.48622e-05 0.0141917 4.79264e-05 5.13698e-05 0.0137005 3.9413e-05 0.000120537 0.000211499 0.0124333 0.000325679 3.37208e-05 7.52729e-05 6.30014e-05 7.50625e-05 2.4942e-05 0.000101399 0.000169128 1.73843e-05 9.87228e-06 0.00521949 5.89309e-05 0.000188311 6.46757e-05 4.08505e-05 0.00837001 8.5239e-05 4.92639e-05 2.99078e-05 0.00504426 1.50508e-05 5.40112e-05 6.28442e-05 0.00499748 0.000292399 3.33807e-05 0.000399737 3.63202e-05 0.000212308 0.0002094 0.000123873 0.000106802 2.92065e-05 3.33776e-05 0.00038149 7.72638e-05 3.94745e-05 9.90269e-05 4.0281e-05 5.79409e-05 1.58992e-05 9.06836e-05 3.79369e-05 0.000261474 2.82215e-05 7.93627e-05 0.000242577 0.000110154 8.37361e-05 0.0113682 4.70675e-05 0.000160385 0.000165261 2.51212e-05 0.00251245 0.000356662 5.13489e-05 0.0202405 2.18921e-05 2.98825e-05 6.39465e-05 4.34295e-05 8.01557e-05 7.88668e-05 8.93223e-05 0.000115191 6.29234e-05 4.06128e-05 1.70725e-05 5.87259e-05 0.000140875 0.000415108 0.000280449 0.000118955 6.72354e-05 0.000225276 0.000279122 0.000294425 2.36732e-05 0.000108983 3.886e-05 7.16001e-05 4.33541e-05 9.64367e-05 7.31241e-05 3.38301e-05 2.27266e-05 3.16441e-05 4.51073e-05 3.94561e-05 9.25995e-05 0.00294472 8.47332e-05 0.0190933 6.0677e-05 5.50387e-05 0.000233344 0.0134899 2.20915e-05 0.00012818 3.58145e-05 9.82456e-05 0.0153331 0.000221298 2.86054e-05
[truncated: 11,382,051 more chars]
