# Supplementary material for: Transferable Measurements of Heredity in Models of the Origins of Life
Source: PLoS One. 2015 Oct 19;10(10):e0140663. doi: 10.1371/journal.pone.0140663 (PMC4610668; doi:10.1371/journal.pone.0140663)
Supplement: S1 Data — (ZIP) [file pone.0140663.s001.zip › data/transition/42/vectors.txt]

2.9139e-05 2.80794e-05 0.000275024 3.81957e-05 1.04351e-05 0.000163502 6.38493e-05 0.000100312 5.93997e-05 8.86745e-05 0.000111422 7.53214e-05 0.00013934 9.66286e-05 6.28277e-05 6.50119e-05 3.04592e-05 0.000176091 1.95095e-05 0.000162004 2.02501e-05 4.98025e-05 2.11417e-05 3.23487e-05 4.84025e-05 0.000112527 7.70206e-05 5.44989e-05 8.08565e-05 4.71211e-05 8.574e-05 6.4859e-05 0.000112334 0.000136058 2.23803e-05 0.000155445 4.00383e-05 8.33682e-05 3.82279e-05 1.81468e-05 6.6417e-05 0.000138162 0.000123573 6.12944e-05 6.20603e-05 0.00016765 0.000136839 0.000109636 6.25274e-05 6.6984e-05 6.41997e-05 6.60235e-05 0.000147168 2.28526e-05 0.00731362 5.03671e-05 4.76735e-05 7.42199e-05 0.000104321 6.31582e-05 0.000112994 0.0481966 0.0200775 0.0562113 7.3047e-05 0.000112795 3.09778e-05 1.89809e-05 0.000107933 2.0427e-05 0.000234936 6.86298e-05 0.00515319 0.000106007 0.000123774 9.5765e-05 6.53237e-05 0.000171013 7.05619e-05 9.22859e-05 5.07764e-05 8.10091e-05 0.000118708 0.000137953 0.000181268 3.21599e-05 7.03347e-05 1.37899e-05 7.45692e-05 0.0476155 9.9172e-05 4.50529e-05 5.71578e-05 6.51335e-05 5.27909e-05 3.82425e-05 6.33266e-05 3.55639e-05 1.10314e-05 7.31876e-05 3.18871e-05 4.81851e-05 4.75515e-05 6.43212e-05 0.000206417 3.09431e-05 1.20777e-05 5.92165e-05 5.71981e-05 6.26919e-05 3.69169e-05 9.18975e-05 3.54382e-05 0.000423678 3.96034e-05 7.241e-05 1.50166e-05 3.08734e-05 5.77344e-05 2.57879e-05 3.41192e-05 4.6746e-05 8.02417e-05 3.6081e-05 9.08805e-05 2.34184e-05 1.78925e-05 3.87963e-05 5.52408e-05 5.17411e-05 1.6838e-05 1.87393e-05 3.38509e-05 6.49633e-05 2.53468e-05 6.46776e-05 4.4187e-05 5.33916e-05 7.67325e-05 0.0783683 2.9144e-05 5.26434e-05 2.20878e-05 5.1521e-05 9.73113e-05 0.0116808 7.18414e-05 0.00018397 4.41455e-05 0.000191701 0.000125789 6.52139e-05 0.000132096 0.000160969 9.78758e-05 4.68276e-05 0.000106562 7.13131e-05 9.9367e-05 6.75569e-05 1.52929e-05 5.47265e-05 2.37756e-05 4.70323e-05 0.000144249 0.000183159 1.01177e-05 6.78694e-05 1.91078e-05 1.85113e-05 1.694e-05 4.50949e-05 0.000256839 3.57291e-05 0.000534425 4.66136e-05 8.64893e-05 0.000172342 0.000213819 5.54682e-05 3.41682e-05 6.05292e-05 0.000110367 0.000256959 3.00309e-06 7.53913e-05 0.000135592 5.8662e-05 2.77361e-05 4.2547e-05 0.00034572 0.000103959 0.000158955 9.60852e-05 0.000197898 0.000168287 1.82559e-05 5.64089e-05 0.000110828 2.52088e-05 2.6581e-05 0.00014466 1.42761e-05 0.000111106 5.01561e-05 9.50848e-05 5.50426e-05 3.8801e-05 5.74942e-05 0.000127608 0.000112422 3.80036e-05 7.20043e-05 9.20666e-05 1.36659e-05 2.00132e-05 0.000161398 0.000134626 4.5552e-05 0.000176636 8.43201e-05 5.30489e-05 2.57051e-05 0.000162344 8.03689e-05 0.000219228 6.17211e-06 3.87596e-05 0.000141307 4.21932e-06 8.42879e-05 4.06786e-05 2.35947e-05 4.94424e-05 0.000140556 8.98843e-05 3.02491e-05 0.000110935 4.57604e-05 0.000145121 7.60712e-05 4.59103e-05 7.80093e-05 5.92464e-05 5.51422e-05 6.56277e-06 0.000174008 0.00012513 0.000126481 5.41482e-05 3.47492e-05 2.67434e-05 7.60613e-05 2.73775e-05 1.35227e-05 3.60858e-05 6.16638e-05 5.60299e-06 0.000247663 5.81223e-05 1.68688e-05 4.78019e-05 0.000317283 6.44862e-05 3.16086e-05 0.000143086 3.74374e-05 0.000115148 3.82336e-05 0.000234811 5.86274e-05 0.000104895 7.35798e-05 6.7718e-05 3.6289e-05 1.29154e-05 0.0369597 3.86577e-05 7.59813e-05 1.03729e-05 5.23482e-05 9.80898e-05 0.00017851 4.00675e-05 0.000118399 5.99695e-05 9.89785e-05 0.000170653 5.19015e-05 2.99822e-05 5.80997e-05 7.17077e-05 0.000241169 1.10054e-05 3.04845e-05 0.000209701 6.95321e-05 4.73789e-05 9.30601e-06 9.16379e-05 0.000187703 0.000118212 3.32493e-05 7.5425e-05 5.46322e-05 2.96032e-05 6.92557e-05 3.95137e-05 0.00033956 4.47906e-05 3.92996e-05 0.000110813 0.00021338 4.1031e-05 4.23071e-05 9.95807e-05 0.000285334 6.76702e-05 0.0235672 9.21516e-05 5.9477e-05 0.00010696 6.25595e-05 0.000131014 4.79656e-05 9.32887e-05 7.32236e-05 7.29229e-05 2.64036e-05 0.000215228 0.000178351 5.29328e-05 7.0834e-05 0.00024238 0.000105686 0.000233636 9.40939e-05 0.00016615 1.7992e-05 1.62626e-05 6.93232e-05 9.14105e-05 0.000116857 0.00547136 0.000161232 9.24369e-05 2.91624e-05 7.78596e-05 8.80092e-05 1.68028e-05 2.60892e-05 9.64842e-05 8.6888e-05 7.61396e-05 4.72366e-05 4.11558e-05 2.15666e-05 2.56271e-05 3.02122e-05 7.49267e-05 9.66214e-05 4.96623e-05 7.77947e-05 7.75913e-05 0.0311108 5.25497e-05 3.15529e-05 8.53118e-05 9.03291e-05 6.59933e-05 4.48289e-05 3.82262e-05 7.88965e-05 7.8631e-05 3.21277e-05 5.0725e-05 0.000110827 6.76788e-05 5.91624e-05 3.7799e-05 3.15474e-05 1.37969e-05 7.0257e-05 5.26991e-05 0.0542632 5.07049e-05 1.88485e-05 0.000112568 1.85549e-05 2.43479e-05 2.04541e-05 3.81173e-05 9.51555e-05 3.11e-05 0.000101556 7.03976e-05 3.48355e-05 2.23182e-06 0.000126363 9.16866e-05 9.60576e-05 5.46233e-05 4.18858e-05 0.000228048 8.52634e-05 0.000108226 0.000192096 6.4126e-05 9.88045e-06 4.32769e-05 5.11109e-05 5.0044e-06 5.63802e-05 1.65196e-05 5.39988e-05 4.04264e-05 4.64212e-05 5.09376e-05 1.68452e-06 5.22954e-05 6.63699e-05 0.000143595 0.000263007 4.06693e-05 7.78373e-05 6.21832e-05 4.60922e-05 0.000250473 0.00010612 0.000110677 6.79261e-05 2.46622e-05 2.89312e-05 0.000149315 3.76285e-05 8.13321e-05 0.000120749 2.20913e-05 0.000181615 2.4246e-05 1.63768e-05 0.000135494 0.000114089 4.68594e-05 1.24538e-05 0.000238435 9.00151e-05 1.83539e-05 0.000174563 5.75072e-05 5.37755e-05 0.00021662 5.79529e-05 5.52518e-05 4.87255e-05 0.000351446 2.92591e-05 4.88629e-05 5.04544e-05 4.82012e-05 7.37063e-05 0.000254532 6.34215e-05 0.000342202 0.000240837 0.00017124 2.76856e-05 0.000121236 5.44097e-05 0.027586 4.29693e-05 8.7571e-05 3.86263e-05 0.00037889 0.00027498 6.95752e-06 1.49805e-05 6.28127e-05 0.000248191 4.36417e-05 1.33108e-05 7.24479e-05 0.000196188 0.000159087 4.72556e-05 2.15511e-05 0.000289782 8.30004e-05 9.75223e-05 3.86309e-05 3.10499e-05 0.000103059 6.32923e-05 0.000100498 7.0199e-05 7.22826e-05 0.000174818 3.41264e-05 7.55291e-05 8.28209e-05 7.75622e-05 8.76596e-05 0.000199518 4.47802e-05 6.29821e-05 6.66277e-05 0.000290299 4.96721e-05 9.21207e-05 7.53184e-05 3.54724e-05 1.99316e-05 5.94851e-05 6.1119e-05 1.92835e-05 0.000149627 3.64052e-06 4.15237e-05 4.28814e-05 6.78364e-05 1.56086e-05 0.000199456 2.76446e-05 2.40848e-05 1.85985e-05 0.000171042 0.000159839 7.22682e-05 0.000111481 5.44829e-05 0.0702851 6.61906e-05 5.12518e-05 0.000179219 5.03493e-05 6.07244e-05 2.68754e-05 4.81989e-05 0.000193482 7.13218e-05 7.31943e-05 4.74537e-05 5.79849e-05 0.000100577 0.00014344 3.13604e-05 0.000107176 6.68226e-05 4.36156e-05 2.99869e-05 9.18756e-05 0.000114019 4.99398e-05 0.0435254 3.51416e-05 0.000132701 0.000111139 7.08216e-05 5.39708e-05 0.000100201 1.78988e-05 0.000244241 0.000216692 4.73604e-05 9.27068e-05 4.60507e-05 0.091249 0.000105086 3.01698e-05 1.97319e-05 3.64737e-05 2.48397e-05 3.63944e-05 4.46395e-05 6.53733e-06 1.31805e-05 0.000246124 9.67741e-05 6.65589e-05 2.99071e-05 0.00019556 4.06572e-05 4.49423e-05 0.000115774 2.26585e-05 2.97146e-05 1.21778e-05 0.010613 5.17561e-06 0.000134799 8.82355e-05 4.7289e-05 2.3872e-05 6.6977e-05 0.000108263 5.22055e-05 6.00084e-05 0.000120992 1.34174e-05 0.000103438 2.45591e-05 2.57914e-05 0.000188943 4.60126e-05 3.91147e-05 1.51107e-05 3.33711e-05 1.4513e-05 4.59907e-05 4.82746e-05 8.56459e-05 0.000318183 2.99356e-05 3.51228e-05 5.80787e-05 5.54989e-05 9.66408e-05 0.000159751 0.00010432 3.46223e-05 1.14313e-05 0.000133202 6.34053e-05 0.000106721 0.0145748 2.86372e-05 0.000116861 8.63055e-05 5.47582e-05 3.88144e-05 1.07606e-05 4.07851e-05 1.11698e-05 7.03663e-05 4.1353e-05 8.49363e-05 3.59621e-05 5.74424e-05 0.000104914 6.44915e-05 0.00022821 4.58928e-05 0.000103927 4.86941e-06 6.03978e-05 1.977e-05 3.43736e-05 8.15167e-05 8.89946e-05 4.44604e-05 6.16583e-05 4.47253e-05 3.43172e-05 3.34091e-05 0.00010141 5.22028e-05 5.28316e-05 5.76555e-05 9.31186e-05 6.00698e-05 5.47168e-05 5.88779e-05 0.000178531 4.50629e-05 0.000148151 3.13693e-05 0.000130187 3.27478e-05 5.56926e-05 6.78557e-05 0.000249099 2.85276e-05 0.000122143 8.6104e-05 0.000559352 0.00019108 5.8708e-05 2.7698e-05 0.00014142 2.20925e-05 4.51178e-05 1.33306e-05 0.000113696 1.00769e-05 9.1704e-05 7.81313e-05 6.02622e-05 6.45735e-05 2.52033e-05 0.000386486 0.000268747 4.54253e-05 8.60016e-05 7.10316e-05 0.000119993 2.56509e-05 0.000100579 0.00012397 0.000104322 4.64473e-05 0.000115944 9.47612e-05 7.06769e-05 4.99987e-05 3.94199e-06 0.00038322 0.000243092 0.000204702 5.56018e-05 4.90582e-05 2.51692e-05 2.48303e-05 2.44528e-05 0.000162526 0.00010545 5.6338e-05 3.73009e-05 2.79329e-05 3.34945e-05 0.000136956 0.000152068 1.66983e-05 0.000152294 0.000118279 3.84396e-05 0.183139 6.11557e-05 7.12242e-05 8.40802e-05 1.7366e-05 0.00022025 4.19765e-05 4.25996e-05 0.000180293 0.000284707 7.44356e-05 9.54331e-05 4.12609e-05 0.000254021 0.000155003 0.000144697 5.57136e-05 7.75097e-05 8.63561e-05 4.37286e-05 0.0001852 2.79505e-05 0.000106154 6.62551e-05 0.000217816 8.96495e-05 2.08948e-05 7.18225e-05 2.44003e-05 2.2645e-05 2.07652e-05 9.66188e-05 0.000198529 6.37471e-05 2.68011e-05 0.000150287 3.28293e-05 6.00252e-05 9.39357e-05 4.26805e-05 2.68669e-05 0.000101673 6.06639e-05 4.64183e-05 3.37126e-05 4.44588e-05 3.17059e-05 0.000108317 0.00027047 0.000111766 9.98983e-05 0.000120125 4.97303e-05 2.25187e-06 0.000146972 0.000191426 0.000161913 0.00011592 3.28368e-05 5.23818e-05 2.68613e-05 7.23895e-06 7.91518e-05 5.24852e-05 0.000245372 0.000168463 3.34632e-05 5.13781e-05 4.0973e-05 0.000103913 0.000105525 6.15656e-05 1.19206e-05 0.000155461 0.000180505 5.91598e-05 0.000102457 0.000122533 6.52648e-05 0.000225765 2.72538e-05 8.60616e-05 1.86024e-05 5.57844e-05 6.19126e-05 0.000100176 7.51163e-05 6.08831e-05 1.4045e-05 1.19072e-05 3.62563e-05 5.11015e-05 0.00648052 6.73325e-05 0.000101763 0.000209267 6.28327e-05 3.66336e-05 0.000109183 1.05895e-05 4.75954e-05 6.58208e-05 5.36585e-05 0.000153909 0.000202421 8.72214e-05 8.5787e-05 0.000152301 0.000296905 3.207e-05 5.90835e-05 4.34205e-05 1.93352e-05 0.000112121 8.45701e-05 5.72678e-05 0.000130431 5.03409e-05 2.59903e-05 6.01291e-05 0.000219366 5.46786e-05 0.000151028 6.35311e-05 3.16002e-05 3.43842e-05 0.000135917 0.000133246 2.34332e-05 0.000110816 3.29471e-05 5.10319e-05 1.79925e-05 0.000214881 0.000125108 6.13199e-05 6.62187e-05 6.5119e-05 6.62335e-05 2.04916e-05 7.30435e-05 3.72755e-05 9.68986e-05 1.33308e-05 0.00013001 3.61918e-06 0.000142107 6.05179e-05 7.26788e-05 0.000162865 1.40446e-05 3.36997e-05 6.26221e-05 6.80678e-05 5.21679e-05 2.26034e-05 1.1846e-05 0.000214475 1.24477e-05 7.03485e-05 5.43815e-05 3.10616e-05 1.64387e-05 0.00018345 5.11935e-05 2.62297e-05 0.000144586 6.34459e-05 7.88204e-05 2.51126e-05 5.96701e-05 0.000152865 0.000102499 2.94103e-05 7.7319e-05 8.59233e-05 4.27012e-05 9.756e-05 8.3496e-05 1.63631e-05 9.02037e-05 0.000158521 6.54658e-05 7.08823e-05 7.5203e-05 6.80813e-05 5.92928e-05 0.000150718 1.27425e-05 0.000169105 0.000108502 0.000136638 6.60569e-05 0.00010381 4.89926e-05 0.00026296 1.49288e-05 7.21052e-05 4.30336e-05 0.000401429 0.000294039 3.36233e-05 0.000103915 0.000135819 8.4556e-05 3.3409e-05 8.91205e-05 0.0132229 8.71852e-05 0.000455782 5.52065e-05 2.9197e-05 4.02906e-05 7.96315e-05 5.02731e-05 2.56188e-05 6.45328e-05 3.86612e-05 6.16555e-05 3.54537e-05 3.51991e-05 1.89598e-05 3.63382e-05 3.29281e-05 2.75805e-05 0.000109024 1.33845e-05 0.00013725 4.48908e-05 0.000147936 5.29589e-05 4.2659e-05 0.000205973 3.44997e-05 7.38479e-05 3.68381e-05 4.91159e-05 3.21572e-05 8.35126e-05 2.76507e-05 6.95013e-05 0.000110825 7.1254e-06 6.24091e-05 0.00017498 0.0194618 2.65298e-05 9.38627e-05 0.0130565 6.58584e-05 4.91853e-05 9.26407e-05 3.2644e-05 8.09939e-05 4.3321e-05 1.20009e-05 2.8065e-05 0.000157737 8.57555e-05 1.53288e-05 1.62567e-05 6.1422e-05 8.2787e-05 8.69889e-05 0.000351425 5.85031e-05 3.87227e-05 4.1221e-05 6.19739e-05 3.52141e-05 5.98331e-05 2.78205e-05 6.81449e-05 7.75289e-05 0.000165321 
3.78594e-05 1.0302e-05 9.02281e-06 8.08715e-06 6.73457e-05 0.000340305 6.85268e-05 5.22027e-05 8.5679e-06 0.000276066 0.00046433 0.000391151 3.01111e-05 6.87419e-06 0.000117583 0.000382051 1.32009e-05 8.61882e-05 0.000395581 0.000142487 2.96263e-05 0.000101133 6.62048e-05 0.000461788 8.49266e-06 0.000404901 0.000142267 0.000967739 0.000550124 1.19321e-05 0.000245899 6.76513e-05 0.000251741 1.12896e-05 5.81314e-06 0.000427363 0.000451191 7.6485e-06 0.000644473 3.35466e-06 3.32762e-05 9.12235e-05 0.000395919 0.000152109 0.00211737 0.000188932 1.38849e-05 0.000625655 0.000389526 0.00045276 7.88954e-05 0.000158386 1.15374e-05 0.000396784 0.000111212 8.34011e-06 0.000394258 0.00017788 2.11707e-05 1.14228e-05 0.000398853 0.000226939 2.66794e-05 0.00014569 0.000136894 0.000160663 9.81255e-06 0.000616641 0.000163804 1.0638e-05 0.000225759 0.00117473 1.29468e-05 7.67547e-06 4.57094e-05 1.30602e-05 0.000886782 5.25799e-06 5.73464e-05 0.000198086 0.000387934 0.000218493 0.000197051 0.000290819 0.000101275 0.00050658 0.000439298 3.39086e-05 0.000195541 8.26564e-05 8.67502e-05 1.28032e-05 9.04289e-06 0.000226351 0.000160197 9.8874e-06 0.000304282 0.00016013 5.97151e-05 9.46373e-05 0.000397775 0.000158772 8.55515e-05 0.000294081 0.00031877 1.04714e-05 2.56894e-05 0.000384267 4.13512e-06 0.00652728 4.50766e-05 1.53965e-05 1.39876e-05 0.000410918 0.00101644 9.88208e-05 0.000501421 4.66039e-05 0.000274177 8.64015e-05 0.00102895 9.73431e-05 0.000167459 2.00526e-05 1.40602e-05 0.000439805 3.29838e-05 0.000396216 0.000428293 5.09712e-06 1.00791e-05 1.2509e-05 9.13589e-05 0.000210657 1.42105e-05 9.08609e-05 0.00043432 8.20183e-06 0.000407905 0.000333394 5.07534e-06 0.000586793 3.1406e-05 0.000157616 9.68623e-06 0.000431876 0.000506703 0.000480184 0.00054146 0.000156889 0.000157385 1.942e-05 0.000330064 0.000947774 0.000236184 0.000616713 6.58515e-05 0.000146596 9.31511e-05 2.77627e-05 1.74158e-05 0.000440358 1.46996e-05 4.42529e-05 9.42296e-06 0.000295609 0.000157577 1.62975e-05 2.88747e-06 8.92888e-05 3.68908e-05 2.30011e-05 0.00012334 1.52425e-05 0.000126688 7.11266e-06 0.000149411 0.000126889 0.000172812 0.00131163 2.45778e-05 2.05816e-05 0.000107929 0.000308579 0.000464387 0.000110315 8.29231e-06 0.000573368 7.29665e-05 4.74411e-06 2.25914e-05 0.000308664 0.000277937 8.05096e-05 9.25682e-06 5.95534e-05 0.000772123 7.64737e-05 0.000279334 0.00950773 3.29237e-05 0.00051653 7.26277e-06 1.34706e-05 7.93959e-06 5.3058e-05 8.65468e-05 7.13495e-06 4.37501e-05 0.000257052 4.14094e-05 0.0005745 1.15392e-05 8.46972e-05 3.39742e-05 1.15297e-05 4.19279e-05 6.86216e-06 0.000153937 1.2209e-05 0.000328643 0.000396429 3.60906e-05 3.58098e-05 4.84743e-05 0.000187143 0.000124651 4.46085e-05 0.000405448 0.000444732 0.000197683 0.000395008 1.31284e-05 7.18789e-06 0.00039034 0.000819545 3.41766e-05 6.7759e-06 7.68803e-05 1.5103e-05 4.25584e-05 4.86707e-05 0.000332284 9.48298e-06 0.000549889 0.000388496 9.14517e-05 1.16289e-05 1.87506e-05 7.40583e-06 1.86703e-05 0.000134602 7.99237e-05 0.000102734 0.000117455 5.80209e-06 1.10183e-05 3.00403e-06 7.56589e-05 2.16424e-05 0.000924422 2.71937e-05 0.000133967 0.000149704 0.000590577 8.9231e-05 8.11416e-06 7.33521e-06 0.000536139 0.00016621 0.000107069 0.000108638 1.5027e-05 0.000764781 0.00011158 9.96032e-06 0.000171671 7.51078e-06 1.58216e-05 8.9767e-05 1.55415e-05 9.71551e-05 9.14262e-05 0.773111 0.000525528 0.000273008 1.3581e-05 0.000484196 9.3284e-05 3.60409e-06 3.44884e-05 3.4105e-05 0.000795641 1.27066e-05 6.92299e-05 0.000116944 5.23999e-06 1.13905e-05 1.85393e-05 3.65272e-05 0.000434949 4.59645e-05 0.000395133 0.000537435 8.21683e-05 3.21901e-05 0.00182666 0.00125812 0.000542691 1.49876e-05 9.53922e-06 0.000347439 0.000218747 9.22876e-06 8.6736e-05 2.7246e-05 0.000398344 4.56222e-05 9.57898e-05 2.69388e-05 0.0003899 0.000188182 3.48127e-05 1.49529e-05 0.000494939 8.61325e-05 0.000424644 5.51922e-06 0.000415128 0.00016039 1.45312e-05 0.000150848 3.90753e-05 1.5183e-05 9.73507e-05 1.38872e-05 6.17468e-05 2.51588e-05 8.53684e-05 2.35466e-05 1.21611e-05 0.000111635 8.95408e-06 7.86543e-05 1.95106e-05 1.45423e-05 9.13269e-05 8.076e-05 0.000103454 8.68668e-06 0.000621785 0.000157768 5.61229e-06 0.000219443 0.000387144 0.000207018 6.21334e-06 5.14604e-06 0.00014249 1.09659e-05 7.78517e-06 0.000389698 0.000108447 1.85012e-05 1.49021e-05 0.000394764 3.77734e-05 4.78583e-05 1.06833e-05 9.75011e-06 4.10754e-06 9.64854e-06 1.17893e-05 0.000117314 3.80591e-06 8.63996e-05 0.000129367 2.32871e-05 0.000387556 2.73842e-05 0.000130029 0.000175094 0.00012677 1.1178e-05 0.000109209 3.23061e-05 0.00039787 9.61046e-06 4.34464e-05 7.58921e-05 0.00010838 0.000391365 0.00102963 1.81149e-05 9.18599e-05 1.91924e-05 0.000226896 5.26096e-06 9.0253e-06 0.000394008 0.000116319 1.37431e-05 5.31263e-05 4.1648e-05 0.000108548 0.000391083 0.000516558 0.000160779 6.27968e-06 6.96072e-06 1.49358e-05 0.000390577 0.000217343 0.000200041 0.000155565 0.00031152 0.000207957 0.000394578 0.000390961 0.000529665 1.27561e-05 7.96473e-06 9.38137e-06 6.49863e-05 2.48085e-05 1.55337e-05 0.000154899 0.00043445 0.000119435 0.000447249 0.000166016 9.58985e-05 2.2417e-05 0.000240119 0.000119263 1.08501e-05 0.000359956 7.32641e-05 1.66516e-05 0.000395454 2.04789e-05 1.93439e-05 1.26556e-05 9.67221e-06 8.24875e-06 0.00100564 1.17115e-05 0.000426112 2.58442e-05 1.10311e-05 0.000521793 0.000473666 9.77865e-05 0.000282787 9.0473e-05 2.54155e-05 6.69819e-06 4.7754e-05 5.96938e-06 4.82669e-06 0.000233006 1.32581e-05 0.000179173 8.24227e-05 2.05739e-05 0.000530344 0.000528429 1.40357e-05 0.000388064 1.20723e-05 6.67998e-05 0.000312357 0.000144981 0.000732663 0.000414305 2.90174e-05 4.34238e-06 0.000160314 1.22056e-05 0.000260643 0.000181245 0.000100434 1.25349e-05 0.000201637 0.000127639 3.05189e-05 1.62223e-05 8.4038e-06 0.000137399 0.000135328 2.89186e-06 0.000626376 0.00153262 0.000154218 0.000211869 1.08229e-05 0.000445195 0.000108399 2.44377e-05 1.31625e-05 1.00434e-05 0.000188102 0.000409626 0.000122387 0.000783614 6.73614e-06 8.03744e-05 0.000172694 2.07814e-05 6.12199e-06 0.000278901 4.30558e-05 0.000235896 0.000685043 5.89464e-05 1.58219e-05 1.092e-05 8.55357e-05 3.09979e-05 0.000161305 0.000154172 0.000163552 6.75357e-06 7.59115e-06 3.46967e-05 3.82044e-05 0.000127368 1.25207e-05 0.000210504 0.000503746 0.000201871 7.89792e-05 1.46963e-05 7.64455e-06 5.66157e-06 6.0667e-06 1.63809e-05 0.000397084 1.59215e-05 0.000459564 0.00413028 2.05936e-05 7.12674e-06 3.59589e-05 3.74775e-05 8.40139e-06 2.0074e-05 7.72646e-06 0.000464373 2.18518e-05 6.78587e-05 6.53755e-05 9.18425e-05 0.000114522 6.75714e-05 3.96186e-05 1.36316e-05 7.54488e-05 6.14713e-05 0.000364578 1.03805e-05 1.19321e-05 0.000607562 8.06161e-06 2.81641e-05 1.17727e-05 2.51319e-05 0.000489201 0.0004085 9.8351e-05 4.47288e-06 0.0003457 1.81015e-05 0.000468881 0.00110075 0.000387263 1.1549e-05 0.000186456 7.71177e-05 3.4469e-05 0.000402314 1.60992e-05 2.8897e-05 0.000339709 2.2719e-05 0.000183003 5.62735e-06 0.000492868 1.15305e-05 0.000617704 0.000843519 9.66421e-06 8.15828e-06 0.000120637 0.000625563 3.71422e-06 5.82715e-05 7.13016e-06 7.73279e-06 0.000104522 7.10343e-06 0.000109529 0.000112262 8.98705e-05 1.3689e-05 5.16133e-05 8.3366e-06 0.000143404 0.000780974 0.000398425 0.000853294 8.51549e-06 9.97607e-05 0.00107854 1.65444e-05 7.42448e-06 0.000532574 0.000353429 8.92485e-05 4.28594e-05 0.000399535 1.6815e-05 0.00199256 1.31904e-05 5.83567e-05 2.54669e-06 0.000142078 2.6499e-05 6.63398e-05 1.02751e-05 8.92636e-06 0.000412583 0.00023913 1.74324e-05 0.000424658 0.000539434 0.000453278 0.000159219 7.98663e-05 0.00063103 0.000471668 0.000774968 0.000450593 8.64223e-06 0.000392045 0.000389038 6.39565e-06 0.000431512 0.00182946 0.000167586 0.000140958 3.43378e-05 0.000116248 0.000459488 5.55651e-06 1.01131e-05 2.45934e-05 7.62361e-06 1.20051e-05 1.04876e-05 1.16729e-05 0.000784451 0.000144254 2.0831e-05 3.20517e-05 0.0001527 1.21313e-05 0.000393369 1.04403e-05 6.7704e-05 2.10581e-05 0.00140637 2.34496e-05 1.16006e-05 0.00163493 7.54139e-05 0.000829117 7.39599e-06 0.000151328 5.1617e-06 0.000127848 0.00103284 0.00037357 8.50996e-06 0.000398006 8.76342e-05 3.60445e-06 3.71833e-05 9.21876e-05 0.000413908 2.56913e-05 1.0321e-05 1.6425e-05 0.000579415 0.000763613 1.02441e-05 0.000469944 8.61115e-06 9.3204e-05 1.34099e-05 5.05928e-05 6.77895e-05 7.23486e-05 2.03865e-05 3.90075e-05 0.00086388 0.00133198 0.000110168 1.29224e-05 9.31651e-05 8.20329e-06 9.99559e-05 7.54158e-06 1.65365e-05 1.37656e-05 0.000428992 0.000137502 0.000211558 0.00061281 4.12262e-05 6.30675e-06 3.14476e-05 8.97266e-06 2.22554e-05 0.000179223 0.000172663 0.000773752 0.000393975 9.41119e-05 8.86213e-05 1.44556e-05 0.000458654 7.18712e-06 0.000560604 7.12124e-05 0.000458271 1.04497e-05 0.000422597 0.000346631 9.984e-05 4.55879e-05 1.45668e-05 0.000406108 4.31103e-05 0.000135554 1.33978e-05 4.28704e-06 0.000463552 7.22e-05 0.000171332 0.000279834 0.000505141 0.000149672 0.000396994 4.38401e-06 8.83074e-06 4.54275e-05 0.000100518 0.000919467 3.80451e-05 1.83348e-05 2.06845e-05 1.00057e-05 0.000148596 0.00677418 7.90928e-06 0.000178545 1.77006e-05 1.05963e-05 0.00237383 1.64658e-05 6.67106e-06 0.000487027 3.44325e-05 3.36909e-05 0.000158948 0.000118821 0.000405474 3.29008e-05 0.000141634 0.00016943 0.000494068 1.95166e-05 0.000463802 4.49132e-05 0.000406193 4.00271e-05 3.34867e-05 2.7764e-05 5.31027e-06 0.000140994 0.00120978 8.56781e-06 0.000558546 0.000373073 0.000392111 1.78313e-05 2.58809e-05 5.79059e-06 0.000395451 0.000230584 6.21523e-05 0.000217406 0.000192599 7.70227e-05 0.000389762 9.76516e-05 0.000577606 2.54952e-05 5.75942e-05 0.000877685 0.000148617 5.32912e-06 0.000394357 0.000772094 0.000499851 7.01174e-05 3.83769e-05 1.07557e-05 5.53836e-05 0.000360041 8.1323e-06 9.00456e-06 1.46539e-05 0.00014508 7.20116e-05 6.31044e-06 8.52045e-06 1.10148e-05 6.84482e-06 0.000921131 5.77489e-05 0.000990454 0.000958769 3.34643e-06 4.27165e-05 7.49059e-06 0.00039699 0.000560076 0.000533153 0.000409686 2.2579e-05 6.84974e-05 0.000388824 1.34026e-05 0.0002854 7.65789e-05 8.17154e-05 0.000204636 0.000261868 0.000168445 0.000248569 5.44765e-06 0.000225844 0.00013719 3.50452e-05 0.000388668 5.83188e-05 0.000100105 0.000302495 0.00038688 5.54414e-06 0.000111914 8.59091e-05 0.000663487 1.80935e-05 5.37604e-06 0.000258846 9.41865e-06 2.6602e-05 0.000565639 0.000213049 0.000366732 0.000474226 5.55484e-05 9.19162e-05 0.000157135 1.12804e-05 8.57362e-06 0.000767899 0.000598393 7.92199e-06 1.54613e-05 5.83269e-06 5.81657e-05 0.000119927 9.88837e-05 1.77466e-05 1.92881e-05 9.17932e-05 9.39751e-06 0.000173626 0.000402231 1.08174e-05 9.28661e-05 0.000658878 0.000214392 0.000146861 0.000179255 2.21008e-05 1.36183e-05 0.00132133 0.000230808 1.91892e-05 0.000595311 4.23261e-05 1.24593e-05 9.56554e-06 0.0001587 0.000169053 6.71564e-05 0.000195197 2.19553e-05 0.000111201 1.37905e-05 0.000294495 0.000138912 0.000246033 2.23696e-05 0.000474058 2.21115e-05 0.000134139 4.45563e-05 1.1278e-05 0.000614378 0.000600606 3.6488e-05 0.000472407 1.40995e-05 0.000234061 1.09324e-05 0.00012657 0.000392471 1.20116e-05 1.04776e-05 5.49775e-05 3.26632e-05 1.97787e-05 0.000268545 0.00117171 0.000162665 1.29948e-05 0.000501892 0.000195079 3.5726e-06 3.30973e-05 9.69422e-05 2.57474e-05 0.000406833 3.1397e-05 0.000105895 8.24035e-05 9.43514e-06 5.16392e-06 0.000446592 1.43949e-05 3.24425e-06 1.70624e-05 2.6868e-05 7.4521e-06 0.00016247 6.66326e-06 5.44075e-06 1.42154e-05 0.00180717 5.72563e-06 0.000786571 0.000463624 5.86581e-05 0.000160342 0.00012504 1.33921e-05 0.00055062 2.82042e-05 6.46682e-06 0.000479112 5.78441e-06 0.000398482 1.36212e-05 0.000206719 7.00551e-06 4.01081e-06 0.00517135 4.44306e-05 1.75165e-05 0.000164389 1.39312e-05 7.19435e-05 0.000507178 0.000236654 5.39634e-06 2.59177e-05 0.00066268 1.42153e-05 3.51606e-05 0.000225253 2.96254e-05 2.42121e-05 5.14072e-05 0.000101867 
4.87619e-05 2.05097e-05 0.000140042 3.68862e-05 0.000133265 7.03877e-05 2.62016e-05 6.83351e-05 7.8263e-05 0.000571467 5.75106e-05 9.93792e-05 3.58914e-05 4.82292e-05 5.67064e-05 6.12525e-05 0.000115276 1.86487e-05 4.07269e-06 0.000132409 5.87915e-05 0.00042126 4.51279e-05 5.28808e-05 8.19789e-05 6.01642e-05 2.63575e-05 7.00088e-05 6.27492e-05 4.17817e-05 3.8926e-05 0.000118829 0.000342503 6.47728e-05 1.04403e-05 0.000494394 0.000109554 0.000117546 5.37287e-05 2.3833e-05 5.81276e-05 0.000763811 5.52354e-05 3.24012e-05 0.000401512 0.000316333 4.43703e-05 0.000166281 3.91963e-05 2.60593e-05 2.55865e-05 0.000291608 0.000114267 0.0979342 1.87203e-05 2.58083e-05 0.000130045 9.61382e-05 1.20257e-05 2.49258e-05 0.000789853 5.98386e-05 4.65771e-05 7.31336e-05 0.000299434 2.92004e-05 8.8583e-06 0.000181736 1.59082e-05 2.98042e-05 3.7889e-05 0.000142087 3.08665e-06 0.000248998 0.000146045 2.4333e-05 3.92406e-05 7.56595e-05 6.37459e-05 0.000279462 1.91353e-05 4.83177e-05 0.000134733 9.62783e-05 8.77051e-05 1.49343e-05 4.62556e-05 2.1368e-05 0.000133026 1.23515e-05 0.000196204 0.0962044 5.59296e-05 0.000106983 6.41389e-05 0.0386056 0.000779047 0.000128309 0.000336687 2.70032e-05 2.07295e-05 0.000225428 5.61773e-05 9.81569e-05 0.000125886 2.19644e-05 4.80011e-05 9.50938e-06 8.68507e-06 0.000699664 2.27783e-05 0.000121052 7.47496e-05 0.000107881 8.60149e-05 5.87043e-05 3.53508e-05 2.56381e-05 2.45608e-05 4.74517e-05 5.0361e-05 7.98775e-05 7.9348e-05 6.8081e-05 5.43674e-05 2.16988e-05 2.04137e-05 4.92891e-05 6.5984e-05 0.000395276 5.81069e-05 2.72586e-05 0.000142295 0.000109597 5.95569e-05 0.000118433 8.50759e-05 0.00012116 0.000169203 8.83937e-05 0.000133006 0.000233506 4.0284e-05 0.000206638 1.18117e-05 5.91347e-05 6.74978e-06 4.57619e-05 0.00010867 8.18696e-05 0.00064337 0.000208724 3.71611e-05 4.40699e-05 0.000114243 0.0701048 7.88607e-05 1.8934e-05 4.4345e-05 0.00010783 9.91677e-06 6.25024e-05 0.000102527 7.69552e-05 0.00043696 9.953e-05 0.000123327 6.73076e-05 2.74861e-05 2.85376e-06 0.000108904 0.000338844 9.62011e-05 0.000109195 0.00242893 0.000139665 9.57935e-05 3.66895e-05 0.000106032 0.000402035 6.64822e-05 0.000101736 6.36218e-05 5.39197e-05 0.00014372 7.04448e-05 7.55135e-05 0.00167489 0.00028264 0.000825655 7.35009e-05 0.000168016 0.000139485 4.50778e-05 0.000188102 0.000386071 3.53727e-05 0.000168958 0.00011971 0.000618946 6.65632e-05 0.000152001 4.04349e-05 7.10017e-05 2.02285e-05 4.01106e-05 5.0155e-05 0.000116054 0.000186879 7.27668e-05 3.59573e-05 1.26826e-05 0.000145457 0.000126005 4.58133e-05 0.0126039 0.000530004 0.000103563 9.97592e-05 5.04088e-05 0.000687796 7.03298e-05 6.62828e-05 6.87295e-05 5.74696e-05 0.000622715 2.50713e-05 5.80997e-05 0.000163889 0.000426769 5.20029e-05 3.39532e-05 6.82168e-05 5.76796e-05 0.000204527 2.92493e-05 4.42614e-05 1.78037e-05 0.203119 2.66103e-05 0.000173851 0.00087758 0.000115015 8.32909e-05 0.000458978 0.00939635 2.6099e-05 6.05904e-05 0.000133868 2.57372e-05 0.0372283 3.8227e-06 0.00014972 0.000122247 0.000188688 3.01393e-05 8.83526e-05 3.9782e-05 0.000621959 5.36235e-05 6.77822e-05 5.84653e-05 0.00134156 8.42482e-05 3.90695e-05 0.000433269 1.96572e-05 9.9258e-05 0.000230547 0.000200847 5.63195e-05 0.000267989 0.000121497 6.93891e-05 8.17629e-05 7.77935e-05 5.4142e-05 7.21358e-05 1.48731e-05 6.99997e-05 9.76087e-05 0.000506441 1.92098e-05 1.91331e-05 5.13668e-05 2.70602e-05 6.88872e-05 3.64557e-05 3.05378e-05 8.16668e-06 6.71716e-05 2.64656e-05 6.12908e-05 7.64008e-05 0.000369952 7.12757e-05 1.60068e-05 6.91315e-05 6.62692e-05 1.33044e-05 0.000159025 6.88412e-05 0.0272939 0.000117571 0.000141213 0.000355509 0.000582903 7.52392e-05 9.88464e-05 2.79859e-05 0.000117281 0.000101537 2.9879e-05 7.61e-05 0.000109445 6.20765e-05 0.000149211 6.22004e-05 2.53998e-05 0.000234973 4.23751e-05 7.5393e-05 8.52091e-05 0.000104766 0.000535136 1.72965e-05 8.31724e-05 2.50233e-05 1.02762e-05 2.97858e-05 7.18282e-05 5.16985e-05 0.000272949 0.000104132 0.000202547 0.000110377 9.85386e-05 8.63005e-05 1.33135e-05 4.68975e-05 0.000304005 0.000180944 6.93898e-05 2.28891e-05 0.00011662 9.12376e-05 5.73053e-05 7.06384e-05 0.000155656 5.05151e-05 8.17774e-05 9.99078e-05 2.20905e-05 4.02078e-05 1.98476e-05 0.000159269 2.27842e-06 1.27283e-05 4.4744e-05 8.75518e-05 3.48613e-05 2.18335e-05 0.000330993 6.70794e-05 3.35057e-05 4.88118e-05 7.87145e-05 0.000111895 0.000170722 0.000171007 0.000131217 1.19664e-05 5.52875e-05 4.39748e-05 4.25722e-05 3.45939e-05 0.000100871 4.47679e-05 8.0954e-05 9.00563e-06 3.278e-05 2.1133e-05 9.79216e-05 0.000107396 0.000101209 6.36062e-05 2.62102e-05 0.000133538 1.52053e-05 8.04606e-05 0.000196612 0.000101591 0.000186796 1.40636e-05 5.36709e-05 0.000130225 4.99995e-05 2.97609e-05 4.35813e-05 0.00011094 0.00116655 0.000124923 0.000151875 3.12162e-05 4.64831e-05 0.000325047 0.000114326 0.000218254 0.000284516 3.61674e-05 3.99235e-05 3.51164e-05 0.000138536 0.000214291 8.5874e-05 2.28462e-05 0.000350982 2.0112e-05 4.35763e-05 0.000189302 0.000128727 6.9667e-05 7.58417e-05 9.59545e-05 2.59783e-05 5.46829e-05 0.000126004 6.7418e-05 9.06526e-05 0.00075583 6.62246e-05 7.08784e-05 2.52885e-05 9.67622e-05 0.000100533 9.51647e-06 8.15572e-05 0.000208322 8.34293e-05 2.48749e-05 4.56014e-05 0.000118373 0.000188912 2.7206e-05 7.88095e-05 6.95048e-05 0.00017632 5.09245e-05 0.000193807 4.50428e-05 4.19836e-05 7.28545e-05 7.965e-05 4.26094e-05 2.70539e-06 7.99499e-05 6.12215e-05 6.46492e-05 5.18918e-05 0.000132681 0.000357591 0.000110289 2.25981e-05 0.000173393 6.35387e-05 0.000210964 4.66109e-05 6.51642e-05 8.39479e-05 5.85537e-05 3.85837e-05 6.60598e-05 2.72221e-05 6.89749e-05 7.57328e-05 7.22792e-05 1.66289e-05 0.000563607 0.000644118 0.0417706 0.000347404 2.16403e-05 9.00333e-05 6.39077e-05 0.000313233 1.8641e-05 4.67185e-05 0.000122651 6.26105e-05 2.44541e-05 1.40488e-05 7.10713e-05 0.000146009 0.000612984 0.000121276 3.35032e-05 4.25872e-05 9.56811e-05 8.35688e-05 1.39811e-05 6.76553e-05 9.75364e-05 9.04639e-05 0.0363117 4.25623e-05 1.47393e-05 2.39509e-05 3.32506e-06 5.47364e-05 4.12864e-05 7.26025e-05 1.11903e-05 0.000189462 0.000129479 8.583e-05 9.57051e-05 0.0163153 0.000153236 1.33472e-05 0.000838634 0.00012745 4.95737e-05 6.76319e-06 0.000465535 5.43719e-05 6.34323e-05 0.000438916 6.01803e-05 0.000997666 0.000107978 7.81546e-05 5.03318e-05 5.86458e-05 4.42869e-05 0.000442204 2.40546e-05 1.73067e-05 7.74091e-05 6.67017e-05 5.97633e-05 0.000464745 9.23583e-05 0.000113885 4.15581e-05 3.92371e-05 0.000549613 0.000134169 9.13679e-05 1.88138e-05 4.40064e-05 6.8935e-05 3.88939e-05 9.81203e-05 5.24641e-05 0.0180671 4.09977e-05 6.63141e-05 6.11114e-05 4.8552e-05 5.06924e-05 2.58075e-05 7.94298e-05 5.16985e-05 0.000199684 9.46343e-05 6.61737e-05 7.66971e-05 1.02674e-05 0.00012865 0.000106054 0.000122458 0.000137945 4.38198e-05 1.60186e-05 2.75119e-05 3.14356e-05 8.92565e-05 0.000107195 5.02023e-05 0.000458987 8.09049e-05 0.000401099 0.000310426 6.0975e-05 7.80362e-05 3.97389e-05 2.69742e-05 3.32999e-05 8.28751e-06 0.000173751 0.000120221 0.0235374 1.23987e-05 9.85844e-06 0.000114785 0.000114559 4.4706e-05 1.52066e-05 2.91811e-05 4.05949e-05 6.42379e-05 4.02479e-05 4.0537e-05 0.000113462 4.20204e-05 8.88121e-06 2.71198e-05 3.05758e-05 1.98485e-05 8.27585e-05 0.000101542 9.54025e-05 3.60921e-05 0.000137068 3.7207e-05 4.64549e-05 5.54537e-05 0.000199002 9.31275e-05 2.04998e-05 8.44452e-05 0.000146373 6.41068e-05 6.58681e-05 5.7394e-05 5.90963e-05 2.9482e-05 3.50507e-05 7.82805e-05 9.40479e-05 0.00535572 1.6123e-05 4.50277e-05 0.000135305 4.45616e-05 0.000164653 0.0266579 6.97311e-05 9.04342e-05 0.000122008 5.59526e-05 6.06642e-05 9.01814e-05 0.0001589 9.29318e-05 2.58986e-05 9.13437e-05 0.000199876 6.58938e-05 0.000111966 0.000493801 5.22133e-05 0.000126563 0.000122852 7.82082e-05 1.27638e-05 7.16367e-05 6.19094e-05 0.000193067 5.26934e-05 6.45027e-05 2.98443e-05 4.80915e-05 2.23457e-05 8.68388e-05 2.02531e-05 3e-05 6.40426e-05 5.39694e-05 6.07196e-05 5.19864e-05 0.000308267 0.000768864 7.80686e-05 0.000159295 6.48581e-05 9.01088e-05 6.65072e-05 9.73578e-05 1.60171e-05 5.14071e-05 0.000114042 0.000206824 3.86557e-05 3.42398e-05 1.82786e-05 2.45218e-05 6.5977e-05 4.51867e-05 3.51284e-05 5.7098e-05 4.3407e-05 9.29165e-05 4.86763e-05 0.000847085 1.4475e-05 1.07274e-05 7.91347e-05 0.000230321 0.000112409 0.000152084 0.000109317 5.69246e-05 3.7595e-05 0.000235387 0.000219029 0.000234236 0.000200582 1.79585e-05 3.06338e-05 1.03385e-05 5.12982e-05 6.58828e-05 5.70156e-05 0.000101611 8.72372e-05 6.81153e-05 0.00019234 7.2992e-05 9.21398e-05 6.26845e-05 0.000171107 4.52875e-05 0.00032679 0.000132339 0.000160282 3.21195e-05 2.33673e-05 0.000191662 0.000744519 6.95648e-05 0.000133628 7.21338e-05 0.000216415 8.7231e-05 2.15758e-05 4.2835e-05 5.72247e-05 7.2468e-05 5.74126e-05 1.8311e-05 3.31283e-05 4.80542e-05 0.00021076 3.97561e-05 2.29416e-05 1.43152e-05 2.75573e-05 8.36479e-05 0.000429383 6.13413e-05 7.61199e-05 0.000118861 6.21218e-05 0.000105975 0.000127577 9.23759e-05 0.000130355 9.21983e-05 0.000104223 7.53389e-05 3.67163e-05 6.97023e-05 0.000250984 0.000578796 3.10037e-05 3.11775e-05 0.000127785 4.81555e-05 0.000304219 3.57921e-05 1.79686e-05 0.000121761 0.00231458 8.07514e-05 3.36674e-05 0.00011598 0.000102794 3.75502e-05 0.000210675 0.000142646 4.1008e-05 2.29341e-05 0.000479019 4.30581e-05 5.21408e-05 0.000133451 4.70093e-05 1.66156e-05 6.90119e-05 9.12351e-05 2.88888e-05 3.82083e-05 0.000108005 0.000148887 5.01696e-05 2.76867e-05 1.91092e-05 0.000533877 3.80214e-05 0.00118645 0.000106457 0.00020476 7.34158e-05 2.50035e-05 1.78837e-05 9.27759e-05 0.000390377 3.91718e-05 3.2489e-05 0.000160878 0.000576674 4.2419e-05 6.43005e-05 7.82966e-06 5.61704e-05 6.45999e-05 2.41409e-05 1.50814e-05 0.000167129 1.58608e-05 0.000202585 2.12672e-05 6.24357e-05 0.000186085 4.34212e-05 8.04802e-05 8.78305e-05 7.05434e-05 3.3942e-05 6.36391e-05 0.000107185 1.76669e-05 0.00011877 7.66702e-05 3.34063e-05 4.2153e-05 0.000155044 3.17362e-05 6.42812e-05 5.79178e-05 0.000173728 7.75924e-05 1.3929e-05 4.18162e-05 5.53253e-05 0.000106206 0.000138978 0.000438621 0.0726214 0.000173291 2.90219e-05 2.4329e-05 4.29511e-05 0.000105508 7.29053e-05 4.31838e-05 0.00017259 3.09179e-05 3.50271e-05 6.1311e-05 5.37001e-05 3.63658e-05 0.00021053 0.000135748 0.000110605 1.12716e-05 0.000343142 0.0469551 6.51712e-05 0.000204345 2.37448e-05 0.000264483 4.3348e-05 4.72957e-05 6.54027e-05 0.000149593 7.2682e-05 2.02138e-05 6.89401e-05 9.34206e-05 8.92209e-06 7.73833e-05 3.43517e-05 1.78152e-05 0.000439984 1.83165e-05 0.000103313 0.000119775 3.86245e-05 0.000342255 0.00026964 8.19612e-05 0.000520959 0.000179111 3.30198e-05 6.89119e-06 0.000107042 0.000154792 1.94744e-05 4.40785e-05 0.000118142 9.12161e-05 0.000161073 9.29906e-05 0.00010747 9.69144e-05 0.0001179 0.000174931 1.32906e-05 3.3939e-05 6.84182e-05 2.48247e-05 0.000105599 2.58854e-05 0.000105479 0.000156173 0.00030402 6.67861e-05 0.000161146 8.30023e-05 0.000181191 0.000226731 4.40141e-05 4.77704e-05 4.55863e-05 4.4565e-05 0.000115504 0.000123421 0.000113386 5.66234e-05 0.00011414 3.37251e-05 8.40365e-05 2.61319e-05 2.13642e-05 0.000278841 9.9134e-05 1.95246e-05 0.000154311 1.5951e-05 9.19293e-05 5.49561e-05 0.000122162 3.41415e-05 1.95937e-05 1.27744e-05 2.9023e-05 0.000185265 0.000606385 0.000150008 2.91542e-05 9.36396e-05 9.70143e-05 9.33682e-05 4.17441e-05 3.58154e-05 0.000140479 6.82973e-05 3.17201e-05 0.000190687 1.96347e-05 0.000311276 7.78536e-05 0.000565809 0.000112051 8.13348e-05 9.3462e-05 9.84704e-05 2.01093e-05 3.89639e-05 9.52904e-05 0.000157362 8.64319e-05 8.68504e-06 3.58721e-06 2.57731e-05 5.24779e-05 0.000369256 1.50463e-05 5.63057e-05 2.51895e-05 0.0011835 2.96088e-05 8.98376e-06 0.000138316 2.8871e-05 2.08619e-05 0.000115008 2.77901e-05 6.23406e-05 3.17063e-05 4.4098e-05 6.34194e-05 0.000177073 6.60656e-05 4.07093e-05 5.838e-05 6.90721e-05 0.000935956 
0.000121489 2.9692e-05 3.74012e-05 2.87816e-05 0.000123271 0.000447378 0.000152929 0.000736105 3.86734e-05 0.000192564 4.91538e-05 0.000571705 0.000697267 0.000362571 9.68601e-05 0.000354131 0.000477121 7.17066e-05 1.98483e-05 0.000155232 0.000538352 0.0010665 0.000421187 0.000168396 0.000142932 6.12788e-05 0.00019471 0.000557167 9.74151e-05 0.000183631 9.395e-05 0.000101769 7.8825e-05 0.000125624 6.16171e-05 0.000263945 0.000107353 0.00050673 0.000242207 2.37755e-05 0.000108402 0.000567942 0.000156634 5.20544e-05 0.000744351 0.000764279 0.0010322 0.000111985 4.30224e-05 0.000169958 0.000550807 0.000102296 0.000123817 0.000468089 3.47204e-05 0.000125261 4.52538e-05 0.000585927 0.000823317 0.000159973 0.000190647 0.000882982 5.72368e-05 4.28235e-05 0.000151121 2.28932e-05 4.25722e-05 0.000637402 0.000475251 0.000319762 0.000156494 0.000238997 4.26521e-05 0.00100819 4.09743e-05 0.000456916 0.000977218 8.47172e-05 0.00010068 0.000390688 0.000179635 0.00025379 0.000807457 0.000889397 0.000429248 0.00015798 5.76249e-05 0.000164803 4.71744e-05 3.30935e-05 2.56794e-05 0.000129698 0.00062506 0.000425609 0.00111689 0.000285283 0.000254287 8.64111e-05 0.00105788 3.84669e-05 8.64637e-05 6.07846e-05 0.00176313 4.67291e-05 4.02171e-05 0.000138579 0.000138371 6.08998e-05 0.000980381 0.000908399 4.00559e-05 0.00019765 0.000327509 0.000506831 0.000505957 9.99059e-05 0.000361961 0.0258531 9.47758e-05 0.000196434 5.52187e-05 0.00210621 0.000536924 3.1561e-05 6.30552e-05 4.33747e-05 4.76583e-05 0.000153102 0.000729758 0.00042868 5.97409e-05 0.000394773 0.000324097 0.000509888 8.38855e-05 0.000322121 0.000286316 0.000459098 1.95597e-05 0.000997947 0.000237338 1.764e-05 2.56152e-05 7.51969e-06 0.000403452 4.65651e-05 0.000289113 0.00145446 7.91725e-05 0.000532466 0.000240155 0.000543977 0.000585325 0.000388399 0.000275511 0.000333362 0.000377522 5.53581e-05 0.00108085 3.97016e-05 4.73608e-05 0.00069674 6.41089e-05 0.000887064 0.00171679 0.000130915 0.000297567 3.15727e-05 4.19533e-05 0.000117737 5.15839e-05 0.000110445 0.00160498 0.000275629 0.000321798 2.22156e-05 0.00111975 0.000416638 0.00030837 0.00054854 0.000463897 0.000535245 3.39128e-05 0.000812051 0.000100016 0.000480495 0.000138327 0.000313067 5.76063e-05 0.000166296 0.000265989 0.000149164 3.21287e-05 6.5499e-05 2.04146e-05 0.000113059 0.000154658 0.000616623 3.61769e-05 0.0018215 0.000446566 0.000652078 4.81537e-05 3.75469e-05 7.38217e-05 4.86863e-05 2.52207e-05 8.22602e-05 0.000480674 0.000101956 0.000901099 0.000109517 0.000392171 0.000241417 0.000130952 8.39169e-05 0.000817377 0.000503111 0.000136806 0.0008958 0.000456317 5.78473e-05 6.64822e-05 0.00023584 0.000129317 0.000520408 9.57345e-05 0.000796814 3.49669e-05 3.42056e-05 0.000230366 0.00014859 0.0273955 0.000110383 6.73434e-05 0.000292219 0.00012777 5.26348e-05 0.000703573 0.000152235 0.00098992 0.000674101 1.11951e-05 0.000142142 0.000224813 0.000481991 7.69051e-05 0.000585365 0.00120346 4.20507e-05 0.000332294 2.32433e-05 0.000410137 0.000624524 0.000163404 4.64502e-05 0.000195605 3.90436e-05 0.000458543 0.000401675 0.000106553 0.000158202 0.00045981 4.90388e-05 9.25569e-06 0.000408856 0.000148079 0.000267924 0.00025973 0.000144826 0.000313182 0.000161897 9.72543e-05 8.23796e-05 0.000504382 1.6631e-05 2.91384e-05 0.000485915 0.00038816 0.000113623 0.000507203 5.15088e-05 0.000468909 0.000151763 0.00092451 0.000602597 0.000122902 3.37307e-05 0.0713478 0.000462192 0.000102524 0.000401017 8.82152e-05 3.05634e-05 2.41055e-05 0.000437993 0.000101508 0.000485632 0.0672337 9.166e-05 0.000177232 0.000711276 0.000677948 0.000724572 0.00018873 0.000220232 0.00128964 0.000259525 0.000427482 0.000857881 6.57411e-05 0.000365715 1.42059e-05 0.000108907 0.000253459 0.000384883 0.000141972 0.00042502 2.65922e-05 3.77521e-05 0.000305063 0.00195187 0.000352777 0.000573192 0.000168617 0.00255671 0.000153842 6.44477e-05 3.26704e-05 0.000106582 2.32255e-05 0.00026383 4.11955e-05 0.000372776 6.66842e-05 0.000259826 0.000657993 0.000988676 2.3685e-05 5.91298e-05 0.000308542 0.000132248 1.56896e-05 2.69107e-05 0.000534429 0.000100495 0.00198811 0.000344727 8.33069e-05 0.0006947 0.000382622 0.000287143 0.000813336 0.000299244 9.17804e-05 0.000599756 4.49332e-05 2.5289e-05 0.000168143 0.000129165 5.69116e-05 0.000197526 5.04832e-05 0.000244632 3.66661e-05 0.000114947 0.00064294 0.00221184 0.00020768 0.000156133 0.000443243 0.0302183 3.53505e-05 0.0330496 3.32089e-05 0.0419929 8.54288e-05 0.000243343 1.36776e-05 0.000703342 0.0843491 0.000254561 0.000335129 0.000129631 0.000455186 0.000463371 0.000754791 6.22584e-05 0.00894781 3.59147e-05 0.00031877 0.00096169 0.000704347 5.33414e-05 0.000920933 4.69162e-05 0.000477678 4.81466e-05 0.000383201 2.198e-05 4.59116e-05 5.46883e-05 0.000588817 0.000130922 5.9678e-05 0.000554742 8.22926e-05 0.00039744 7.56364e-05 6.13675e-06 0.000241054 0.000845209 0.000799062 0.000585827 0.000523927 0.000452263 0.000320514 7.02257e-05 2.84473e-05 3.13721e-05 0.000290837 2.26405e-05 0.000541521 0.000130397 0.000138296 0.000209263 7.67183e-05 0.000624229 0.000538144 9.70512e-05 0.000498983 8.2957e-05 0.000152715 0.000757987 0.000646216 0.000411583 0.000794543 0.000241676 0.001031 0.000769429 3.38615e-05 0.00070747 0.000432064 0.000222941 3.87764e-05 0.00043201 2.69366e-05 0.000514772 8.23724e-05 1.85115e-05 0.000441348 7.89536e-05 0.000491768 0.000672923 0.000160353 9.07044e-05 2.42838e-05 8.76017e-05 0.000552765 0.000282183 0.000547044 0.000145924 0.000104363 0.000513641 2.99742e-05 0.000424622 0.00016999 1.74547e-05 1.90971e-05 3.73732e-05 0.000384257 0.000151463 3.92645e-05 0.000422239 0.000391108 6.89497e-05 6.23113e-05 6.86367e-05 0.000137397 0.00062918 0.000687056 0.000316134 4.97478e-05 0.00100872 0.000176099 1.5338e-05 4.18852e-05 0.000239918 0.000465822 2.90629e-05 0.000163012 0.000748457 0.000701261 0.000226754 0.000323954 9.43787e-05 0.00169531 0.000422704 0.000871047 0.000471879 0.000860471 0.000417835 4.60888e-05 0.000401744 0.000859477 0.000528754 0.000131991 0.000342715 5.01452e-05 0.000517949 0.00097318 5.03589e-05 0.000603115 0.000142361 3.08863e-05 0.000631141 0.000258792 0.000204877 1.43649e-05 0.000757629 7.49892e-05 0.000633116 1.19303e-05 0.000281371 1.67652e-05 0.000226193 0.000773896 0.000655475 0.000481684 0.000677071 3.24891e-05 3.20587e-05 0.000157544 0.000517204 0.000183989 5.93045e-05 4.11064e-05 0.000514875 0.000103228 0.000244412 0.00140255 0.000882894 0.000194423 0.000500955 0.000935271 0.000105109 0.000210411 0.000135699 0.000424734 0.00109681 0.000709546 7.97386e-05 0.000197155 5.76092e-05 0.000106305 0.000298878 9.03678e-06 0.000166705 0.000136379 0.000221858 0.000590913 2.93419e-05 0.000325985 5.04016e-05 0.000416855 0.0137003 0.000448036 0.00108919 8.69316e-05 0.000127494 0.000546579 0.0002908 3.94609e-05 0.00013361 5.19494e-05 1.11501e-05 0.000131175 0.000294842 0.000427295 0.000234694 7.76013e-05 0.000397153 4.70163e-05 0.000259431 0.000583231 0.000832754 0.000219131 3.99747e-05 2.1006e-05 0.0010604 0.000307608 0.000472679 0.000124985 0.000963977 0.000411194 7.15146e-05 0.000213367 0.00018061 0.00041747 0.00220961 0.000305013 9.26799e-05 0.000168866 0.000235877 0.000683089 4.38895e-05 5.3905e-05 0.000329529 0.000206728 0.000121554 0.000388014 0.000386486 7.80674e-05 0.00111244 0.00146353 5.60087e-05 0.000516742 0.000107151 0.00238928 5.12045e-05 0.000133091 0.000485118 0.000528995 1.50205e-05 0.000121578 2.8599e-05 0.000406502 0.00019071 4.66115e-05 0.000150881 0.000126015 2.09572e-05 0.000863452 0.000383483 0.000813986 0.000291135 0.000488182 0.000338275 0.000284189 8.30322e-05 0.0011252 0.000118946 3.46016e-05 1.18383e-05 0.000446015 0.000135496 6.98541e-05 5.25256e-05 0.001812 0.000627069 0.000270525 0.000388814 8.91555e-05 0.000252368 0.00036266 0.000403801 0.103028 0.000460253 0.000762727 7.93135e-05 6.65641e-05 0.000389353 8.09465e-05 0.00102355 7.64316e-05 0.000923994 7.8407e-05 0.002057 0.000535477 0.000131411 7.75672e-05 0.000977146 0.00014054 6.43131e-05 0.000367635 0.000469874 0.000375662 0.00032329 0.000203094 0.000248339 6.12184e-05 0.000265152 0.00018861 0.000115469 0.000494856 0.000329068 5.19281e-05 0.000425255 0.000132615 0.000128004 0.00163119 0.000859354 0.000116541 0.000689474 0.000365337 7.22348e-05 0.000122898 0.00061832 0.000747419 0.000699777 0.00136245 6.87492e-05 0.000254587 3.49795e-05 2.65799e-05 0.000168153 9.89606e-05 0.000101224 3.15261e-05 5.82266e-05 0.000448945 0.000158621 2.7402e-05 0.000376854 0.000376622 0.000940502 0.000519147 1.34222e-05 0.000293746 0.000602736 5.47219e-05 0.00100023 0.00075423 0.00023038 9.80896e-05 0.000670822 0.000162801 1.12187e-05 8.76769e-05 0.000349928 5.44918e-05 0.000232507 0.000144762 0.000354032 0.00273012 2.37216e-05 0.000104097 0.00027893 8.62763e-05 0.000344784 0.00168934 0.000435577 0.00020972 2.59658e-05 0.000117689 0.000101119 6.11331e-05 0.000157379 0.000522755 0.000395424 0.000359234 0.000574772 6.17863e-05 7.12131e-05 1.99141e-05 0.00273496 0.000626043 0.000597318 0.000810903 0.000269064 0.000184507 0.00167867 0.00013142 0.00102544 0.000710284 0.054593 0.000284351 0.000304463 0.000409426 7.62122e-05 0.000428258 0.000146241 0.000125794 0.00034003 0.000332846 0.0022392 0.0010529 0.000466959 3.6444e-05 6.73551e-05 0.00131394 0.000285353 0.000521391 0.000103985 0.000485092 0.000203644 0.000399461 1.47715e-05 5.16625e-05 0.000399411 5.95528e-05 2.71889e-05 8.76913e-05 0.000141949 0.000716814 0.000396745 0.000592298 0.00019096 0.000204408 7.25367e-05 0.000818874 0.000975926 9.5556e-05 0.000902675 0.000380559 4.01536e-05 0.000523123 0.00068936 0.000351745 4.03041e-05 6.7716e-05 0.000421912 0.000612589 1.21069e-05 2.32876e-05 0.000141299 5.50834e-05 4.41267e-05 8.31498e-05 0.00053838 0.000159124 3.71097e-05 3.5081e-05 0.000652461 3.94889e-05 0.000769612 0.000222594 0.000620688 0.000398296 0.000221341 0.000123726 4.28912e-05 0.00208538 0.000164946 1.50176e-05 9.88689e-05 1.38438e-05 0.000106546 0.000119619 0.000524237 0.00134413 0.000724878 5.96667e-05 9.23196e-05 0.000166023 0.000141293 9.62025e-05 0.000154796 0.000287861 0.000314821 0.000271219 0.000269581 0.000535662 0.000509242 0.000163089 0.000255698 0.000601392 0.000228824 0.000422481 0.000314384 0.0197771 6.15251e-05 0.000269385 0.000125356 0.000489773 4.52296e-05 0.0274276 0.000518625 0.000181156 0.000235699 0.000479583 9.54223e-06 2.11026e-05 0.000642551 0.0013719 0.000314014 0.000131732 0.00116449 0.000236724 0.000124956 0.000243485 8.83525e-06 0.00113641 2.54761e-05 4.57072e-05 0.000977936 4.02873e-05 0.000303889 0.000358138 0.0510802 0.000273015 0.000731114 0.00018418 0.000153236 9.2822e-05 6.14805e-05 2.86622e-05 0.000383126 0.000450721 0.000112698 0.00021098 2.81629e-05 0.00036237 0.000384758 5.55929e-05 0.00185434 2.94271e-05 4.44485e-05 0.00043336 0.000499559 4.29209e-05 0.000748771 0.000112404 0.000395044 0.00012296 0.000118445 9.38261e-05 4.8274e-05 0.000639708 0.000615523 1.27139e-05 0.000294342 6.09138e-05 8.56092e-05 0.00057577 3.99105e-05 0.000304315 0.000343554 0.000276608 0.000775809 3.26626e-05 0.00128043 0.00044128 0.000126359 3.45179e-05 0.000164322 2.06817e-05 0.000695955 0.00119406 8.16525e-05 8.81756e-05 0.000445736 0.000322679 0.000263209 0.000161807 0.000118107 0.00153712 8.6496e-05 6.73692e-05 0.000585998 0.00020342 0.000173713 0.000107901 0.000281605 0.00102976 0.000328459 1.43532e-05 0.000100593 0.000228044 0.000454176 0.000333949 1.9942e-05 2.39514e-05 0.000251274 0.00130632 0.000544245 2.77573e-05 2.77046e-05 0.000399859 1.76727e-05 0.000486503 0.000128635 0.000294327 3.44422e-05 7.68837e-05 2.67673e-05 3.71266e-05 7.74534e-05 0.000416683 0.000519462 0.000186883 8.8146e-05 0.00142945 6.52077e-05 9.52196e-05 0.000155385 1.18355e-05 0.000150656 9.73533e-05 0.000167782 8.63939e-05 9.58662e-05 0.000248894 0.00125462 5.9167e-05 0.000820227 0.000800641 0.000690074 0.000391273 4.1401e-05 
3.01535e-05 2.70769e-06 4.20409e-05 3.76289e-06 4.47675e-06 9.11998e-06 1.42701e-05 6.63714e-06 9.77096e-06 0.000301775 0.000581057 0.000418653 3.76047e-06 1.29838e-05 7.37769e-05 0.000432279 6.3767e-06 0.000352127 0.000417296 8.94054e-05 3.45725e-06 2.07902e-05 2.82302e-05 0.000546858 1.10521e-05 0.000510631 5.08699e-05 0.000322196 0.000493888 9.9166e-06 0.000304357 2.90247e-05 0.000181852 6.59305e-06 2.37125e-06 0.000488905 0.000541516 0.000188205 0.000420014 2.95716e-06 4.81948e-05 0.000144775 4.9907e-05 3.29526e-05 0.000293023 0.00018011 2.29565e-05 0.000847259 0.00043209 0.000837582 2.61917e-06 5.37563e-05 3.20025e-05 0.000562794 4.27047e-05 3.22632e-06 0.000459208 0.000440335 0.000232769 3.06214e-05 0.000419562 0.000102824 2.40211e-05 8.75868e-05 6.9575e-05 7.70679e-06 7.80033e-06 0.000442123 5.40975e-06 3.8174e-06 3.14823e-05 0.000510731 2.32573e-06 6.47745e-06 1.44762e-05 7.59262e-06 0.00158085 4.77567e-06 0.000169867 4.65241e-05 0.000414053 6.17038e-06 0.000307114 0.000299001 0.000108633 0.000928454 0.000446184 0.000100254 0.000171574 8.04174e-05 5.40519e-06 0.000299643 2.29006e-05 0.000211716 8.80905e-05 0.000116839 7.26475e-05 0.000135141 2.2934e-05 0.000669752 0.000413974 5.39373e-05 1.05315e-05 4.9252e-06 0.000117338 4.01936e-06 1.47372e-05 0.000413706 2.84385e-05 9.05909e-05 3.44005e-06 1.51181e-05 7.18325e-05 0.000498238 0.000582232 3.03428e-05 0.000504294 2.22074e-05 0.000168611 2.05362e-05 0.000575069 8.5862e-06 1.42701e-05 3.6809e-06 0.000176874 0.000440812 2.66453e-06 0.000413468 0.000431027 7.8823e-05 5.3611e-06 2.82413e-06 0.000151371 7.79358e-05 9.28651e-05 0.000442285 0.000552108 3.97987e-06 0.000444999 0.000183546 7.51202e-06 0.000445825 7.76499e-06 6.27641e-06 0.000574507 0.00049502 0.0004517 0.000505747 0.000476626 1.04034e-05 9.10884e-06 1.20325e-05 0.00091238 0.000843943 9.78471e-06 0.000646747 1.27407e-05 3.50824e-05 0.000125745 3.85954e-05 2.94155e-06 0.000565383 0.000138602 4.81496e-06 1.91618e-05 0.000192261 6.71804e-05 1.69423e-05 2.52012e-06 0.00038025 5.04108e-06 4.67011e-06 0.00017873 6.16696e-06 1.71911e-05 3.76643e-05 0.000277016 5.49786e-06 0.000170505 1.12561e-05 4.39902e-06 1.23009e-05 0.00016 9.1731e-05 0.000489956 3.7063e-05 6.40935e-06 0.000480574 3.40605e-06 0.000185962 0.000113787 3.95115e-05 0.000157646 3.91088e-06 7.85436e-06 7.2736e-05 0.000822881 4.15298e-06 0.000153746 0.000540721 9.99414e-05 0.000418118 5.08443e-06 6.91655e-06 3.68842e-06 1.36375e-05 4.31454e-05 5.29151e-06 7.53585e-05 5.89816e-06 4.72019e-05 0.000906588 7.65972e-05 3.44105e-05 4.87275e-05 0.000109758 1.83389e-05 9.99577e-05 9.65028e-05 8.00853e-06 0.000384514 0.000458644 1.0572e-05 5.62235e-06 4.18782e-05 1.053e-05 7.84255e-05 1.84592e-05 0.000383207 0.000525671 4.2277e-06 0.000422961 5.2738e-06 5.74378e-06 0.000558806 0.000829444 1.44292e-05 8.99e-06 0.000267592 0.000233928 9.50283e-06 0.000305464 0.000368254 9.05841e-05 0.000671896 0.000596519 6.2016e-05 7.96028e-06 5.59863e-06 4.51932e-06 0.000292404 3.60226e-06 7.78213e-06 3.50143e-06 0.000295192 0.000124632 9.84267e-06 3.90319e-06 8.02707e-06 2.40587e-05 0.00128123 5.30044e-06 1.37303e-05 0.000187907 0.000412514 6.46304e-05 6.53506e-06 8.95867e-05 0.000433784 0.000129655 0.000162092 0.000101949 6.24124e-06 0.000463619 0.000316948 5.84843e-05 0.000157711 2.77686e-05 3.65842e-06 1.01811e-05 0.000108263 8.61915e-06 4.21577e-06 0.813884 0.000506463 6.96238e-06 8.80716e-06 0.000758213 9.05667e-05 3.57806e-06 1.00535e-05 5.15414e-05 0.000948515 7.77021e-06 4.39367e-06 7.51988e-06 4.48127e-06 5.22604e-06 6.04091e-06 5.32433e-05 5.49201e-05 9.3574e-05 0.000555751 0.000104089 0.000237011 6.90641e-05 1.82415e-05 0.000613973 0.000840597 4.82862e-06 6.10559e-05 0.000420522 1.70424e-05 2.24537e-05 0.000100723 5.71531e-06 9.21234e-06 1.33326e-05 5.50597e-06 3.58719e-05 0.000443164 0.000565292 4.94486e-05 3.97579e-05 0.000481164 1.9396e-05 0.000745803 2.63323e-06 0.000426394 0.000121976 1.76815e-05 0.000107489 6.40012e-05 0.000118275 0.000195282 5.63276e-06 4.8251e-05 0.000111959 6.37801e-05 4.35948e-06 1.62661e-05 7.90916e-05 3.11807e-05 7.99273e-05 0.000182606 9.34412e-06 9.65035e-06 4.18173e-06 9.11093e-05 5.91004e-06 0.000566379 0.000337717 0.000427425 6.12945e-06 0.00044669 5.90259e-05 6.29298e-06 2.5548e-06 4.75943e-06 0.000375995 4.66014e-06 0.000429838 0.000135571 0.000102685 2.968e-06 0.000600257 0.000100384 1.77618e-05 7.52436e-06 8.82218e-06 6.54342e-06 4.07692e-06 8.15577e-06 9.10496e-05 3.89475e-05 8.98291e-05 0.000306621 0.000105074 0.000426845 3.92885e-06 0.000132526 2.4185e-05 8.56751e-05 5.36917e-06 0.000190546 6.11464e-06 0.000625796 4.16615e-06 3.20238e-06 7.0619e-05 3.24809e-06 0.000579582 0.0010891 1.42347e-05 0.000141065 7.3324e-05 0.000217595 0.000160815 2.19099e-05 0.000417656 1.28185e-05 6.75143e-06 1.73167e-05 0.000148682 8.50959e-05 0.000422915 0.00081068 3.6394e-05 3.72466e-06 9.7194e-05 1.71291e-05 0.000636221 0.000370803 9.57631e-05 0.000140163 0.00111476 3.89178e-05 0.000436589 0.000424296 0.000446457 1.30483e-05 9.46842e-06 4.96333e-06 5.90905e-06 8.5534e-06 4.64734e-06 5.34835e-05 0.000505701 8.52055e-05 0.000441786 7.8525e-05 0.00011363 6.28388e-06 6.64053e-05 0.000239176 2.20263e-05 0.000134148 2.13351e-05 8.17695e-05 0.000410457 0.000847495 8.03347e-06 1.16906e-05 5.60243e-06 1.55424e-05 0.00107012 3.70389e-06 0.000460235 7.69929e-05 5.25064e-06 0.000131233 0.000382123 2.65416e-05 0.000601453 0.000110009 3.20247e-05 4.90469e-06 0.000391038 7.48937e-05 1.60724e-05 0.000212117 4.42646e-05 7.35539e-05 8.60369e-06 5.6246e-05 0.000505081 5.32364e-05 6.80548e-05 0.000412503 0.000115501 4.00791e-05 0.000594693 0.000294401 0.000771506 0.000504501 2.19904e-06 3.62331e-06 5.74068e-06 8.0169e-05 6.90059e-06 9.44049e-05 0.000121311 1.00277e-05 0.00019515 8.10204e-06 3.50004e-06 5.12492e-05 8.01108e-06 0.000105922 3.39422e-06 3.90731e-06 0.000681629 0.000442967 8.46458e-06 0.000204513 0.000170668 0.000498884 0.000115001 0.00016846 0.000153907 6.49897e-06 0.000267183 0.000438999 4.24905e-05 0.000511843 4.6967e-06 8.82173e-05 5.06734e-05 4.40979e-05 3.83138e-06 0.000726459 3.26659e-05 5.86211e-05 0.000487437 4.31295e-05 1.83738e-05 0.000149314 3.1119e-06 2.62683e-06 0.000534509 8.56561e-06 8.02061e-05 1.25778e-05 2.66838e-06 0.000103303 5.99945e-06 0.00032529 1.07835e-05 0.000659043 0.000256083 0.000138634 4.01414e-06 2.0489e-05 3.5351e-05 4.92025e-05 5.21405e-05 4.18595e-06 0.000640011 2.54598e-05 0.000480249 0.00102931 5.84002e-05 1.4853e-05 6.57435e-06 9.61419e-06 8.06834e-05 2.87586e-05 8.39268e-06 0.000420803 9.03038e-06 4.0487e-05 8.82482e-05 7.31644e-05 0.000206483 4.28756e-05 0.000133083 0.000114445 9.93907e-05 0.000335543 0.000112504 4.29163e-06 1.98079e-05 0.00121612 1.11127e-05 6.64149e-05 2.26204e-05 0.000168037 0.000643292 0.00054942 0.00018659 7.58144e-06 0.000247531 1.9559e-05 0.000428374 0.000407719 0.000413348 0.000160437 0.000134667 0.00021522 5.95711e-05 0.000412775 8.06746e-06 2.86446e-06 0.000256204 8.06536e-06 0.000101877 5.38911e-06 0.000431434 3.13724e-06 0.000352805 0.00109548 5.36491e-06 2.77391e-06 0.000133059 0.000417318 6.36693e-05 8.01085e-05 0.000110029 0.000300287 5.75987e-06 7.03157e-06 0.000524224 0.000138476 2.18276e-05 0.000128407 2.90406e-06 3.72875e-06 7.18465e-06 0.000824804 0.000454226 0.000869062 2.77281e-05 7.1398e-05 0.000359349 1.26195e-05 0.000292679 0.00121099 0.000134337 6.66667e-06 0.000179747 0.000422163 1.06297e-05 0.000805793 3.55848e-06 7.84501e-05 3.58597e-06 8.93417e-05 9.22238e-05 8.64916e-05 8.49604e-06 4.16735e-05 0.000427549 0.000109394 6.64626e-05 0.000562238 0.00073035 0.000661879 0.000153643 3.98918e-05 0.000576381 0.000418832 0.000898555 0.000454036 3.39856e-06 0.000620246 0.000432257 0.000287393 0.000443567 0.000125243 0.000176015 7.13304e-05 8.03488e-05 7.93695e-05 0.000104288 1.09807e-05 4.52695e-05 7.3634e-06 2.25088e-05 6.62702e-06 9.42729e-06 5.54986e-06 0.00102955 0.000289829 7.42115e-06 9.81179e-05 2.82949e-05 6.03101e-06 0.000419155 6.45518e-06 5.07141e-06 0.000177222 7.61524e-05 5.58998e-06 7.63355e-06 0.000986922 0.000407594 0.000890219 0.000114171 5.42506e-06 1.16438e-05 0.000256291 0.000506344 0.000579184 5.28157e-06 0.000414588 7.67797e-06 3.21586e-06 7.79802e-06 0.000188326 7.18361e-05 2.35369e-05 6.39663e-05 4.50498e-05 0.000564808 0.00112156 4.3726e-06 0.00041598 4.7393e-06 4.18602e-06 8.27629e-06 1.63809e-05 7.15913e-05 5.11205e-06 3.5806e-06 5.47477e-06 8.2228e-05 0.00132368 0.000343008 5.37556e-06 6.40826e-05 7.87238e-05 0.000108673 4.36018e-06 9.18416e-05 7.95939e-06 0.00119995 5.11159e-05 7.12899e-05 0.000226902 0.000281729 2.17119e-05 2.62088e-05 1.11525e-05 8.64491e-06 2.22185e-05 0.000317706 0.00106449 0.000420959 5.10487e-05 7.10655e-06 3.10544e-05 1.92572e-05 3.05736e-05 0.000634252 6.91672e-05 0.000416749 9.03986e-05 0.000511793 0.000314311 5.42703e-05 2.32954e-05 7.53094e-05 0.000419527 2.15842e-05 5.39357e-05 2.42795e-05 4.15434e-06 0.000419336 6.86334e-06 8.85535e-05 0.000193771 0.000855289 0.000112037 0.000416463 1.1123e-05 1.38634e-05 1.5145e-05 7.26409e-06 0.000921733 6.89174e-06 0.000112868 1.00636e-05 9.7158e-06 7.38448e-06 0.000284194 2.35219e-05 0.000212694 1.77423e-05 4.29048e-06 0.00112902 5.03463e-06 3.03751e-06 5.68334e-05 1.211e-05 5.15617e-06 1.25815e-05 0.00018709 0.000444615 3.42011e-05 0.000152431 1.05181e-05 0.000426975 3.83068e-06 0.000476277 3.57956e-06 0.000418451 4.33086e-05 8.18357e-06 1.45412e-05 1.38708e-05 6.86031e-05 0.000404428 5.07128e-06 0.000496434 7.22885e-06 0.000546487 5.57432e-05 3.08248e-06 0.000133912 0.000566478 0.000551888 6.09976e-06 0.000314354 2.02778e-05 0.000158567 0.000412437 5.73601e-06 0.00046106 3.58541e-06 0.000210278 0.000868416 5.42262e-06 3.0694e-06 0.000424713 0.000821873 0.000428036 7.10108e-05 7.80249e-05 3.24724e-05 6.42682e-06 6.96574e-05 2.40621e-05 7.91082e-05 0.000170083 4.16176e-05 0.00032379 9.07173e-05 8.96552e-05 1.51806e-05 1.69666e-05 0.000827671 7.88363e-05 0.00163569 0.000538097 2.40622e-06 7.83326e-06 6.47051e-06 0.000413884 0.000710669 0.00070836 0.000786201 9.92114e-06 6.35212e-05 0.000419627 4.59148e-06 0.000135803 5.29373e-05 0.000106751 0.000357285 0.000234463 0.000173453 4.84321e-05 8.58661e-05 0.000173029 2.89866e-06 1.45704e-05 0.000439289 6.65406e-05 4.63433e-05 2.48766e-05 0.000410593 2.34356e-05 6.77283e-05 4.9453e-06 0.000151314 5.26131e-06 3.98613e-05 0.00022731 0.000200361 8.69158e-06 2.72087e-06 2.02458e-05 3.88334e-05 0.000509908 5.01342e-06 2.94478e-06 7.3214e-05 0.000191052 9.96923e-05 0.000830008 0.000419501 1.91768e-05 8.99932e-06 5.77308e-06 6.15985e-06 2.15999e-05 4.66912e-06 0.000100578 6.74662e-05 9.13484e-05 0.000195263 9.21516e-05 0.000427547 0.000108884 6.27513e-05 0.00140423 2.10891e-05 8.22102e-05 7.15167e-05 3.83884e-06 3.73028e-05 0.00082826 8.8976e-05 0.000144035 0.000137192 1.50971e-05 3.55293e-05 9.91256e-05 0.000178287 1.05094e-05 0.000114143 0.000143329 3.28263e-06 0.000188483 0.000198608 5.17729e-05 0.000171694 1.16582e-05 0.000236172 0.000561945 2.77672e-05 4.63745e-06 7.32227e-06 1.65538e-05 0.000615573 0.000448322 3.05858e-05 0.00041936 1.66044e-05 0.000229646 1.21785e-05 0.000151639 0.000509769 1.99183e-05 1.03044e-05 1.74217e-05 4.50723e-06 3.71522e-06 0.000944438 9.7869e-06 6.98795e-06 0.00015824 0.000531319 9.43903e-06 5.1095e-06 1.61241e-05 5.34581e-06 5.93377e-06 0.000428073 6.99499e-05 0.000137502 2.13393e-05 5.73339e-05 6.7865e-05 0.000421147 0.000150689 2.70426e-06 6.85635e-06 9.20985e-05 0.000133543 9.34309e-05 7.5202e-05 0.000141488 9.8805e-06 3.7374e-05 8.32792e-06 0.000851703 0.000421053 5.83162e-05 3.25081e-05 2.56918e-05 0.000108038 0.000748014 9.97802e-05 7.8409e-06 0.000779408 0.000560291 0.000504057 1.37768e-05 0.00010674 9.02822e-05 9.79277e-06 0.00010538 3.78881e-06 3.8278e-06 1.28915e-05 0.00103417 6.19136e-06 0.000557046 0.000207022 6.46993e-06 2.39519e-05 0.00135181 6.22605e-06 0.000119043 4.00708e-06 2.25398e-05 7.93235e-06 8.7218e-05 7.34484e-06 
4.0384e-05 2.47924e-05 0.000130689 3.6712e-05 4.91492e-05 8.91659e-06 3.08029e-05 8.05237e-06 0.00475435 0.00010556 2.75141e-05 2.47764e-05 3.85087e-05 2.4571e-05 4.27495e-05 0.000121936 0.0150725 6.45973e-05 3.58061e-05 1.4796e-05 2.47435e-05 4.75079e-05 7.16465e-05 0.000112479 2.44092e-05 4.47081e-05 6.08369e-05 1.71661e-05 4.19053e-05 2.50011e-05 0.000163898 4.6504e-05 6.66606e-05 3.25835e-05 2.20556e-05 7.63557e-05 2.67025e-05 5.79481e-05 2.78712e-05 4.18885e-05 2.66768e-05 9.55716e-05 9.2232e-05 3.40413e-05 0.00020495 7.04768e-05 9.17044e-05 4.94542e-05 2.183e-05 3.10782e-05 1.39469e-05 4.43295e-05 5.19238e-05 2.05663e-05 4.93102e-05 4.05219e-05 4.98893e-05 7.50422e-05 9.79108e-05 3.89135e-05 2.6713e-05 3.84377e-05 3.53391e-05 6.60978e-05 5.77385e-05 4.05672e-05 1.04628e-05 5.41389e-05 4.71226e-05 1.65627e-05 7.73689e-05 0.000128214 1.37362e-05 0.0461323 6.45455e-05 9.25479e-05 4.1587e-05 9.36228e-05 8.2197e-05 8.61136e-05 4.98875e-05 4.58024e-05 5.78458e-05 6.47351e-05 0.000179871 3.27028e-05 4.19136e-05 1.36112e-05 3.26907e-05 5.57118e-05 4.24754e-05 1.79895e-05 3.86507e-05 3.27422e-05 1.80107e-05 1.84127e-05 7.77648e-05 3.19886e-05 5.46625e-05 6.72521e-06 3.77485e-05 8.52194e-05 1.20556e-05 9.73109e-05 4.07964e-05 2.04911e-05 4.69841e-05 2.1552e-05 1.71247e-05 4.04941e-05 1.13959e-05 0.000306881 4.64554e-05 0.000113343 7.93203e-05 1.40059e-05 2.26791e-05 1.48181e-05 1.81318e-05 1.40298e-05 5.63968e-05 6.22868e-05 5.96191e-05 2.78166e-05 9.64133e-05 3.53027e-05 1.47926e-05 9.07872e-05 3.10374e-05 5.03844e-05 0.0105511 2.76074e-05 1.60075e-05 3.06019e-05 4.4827e-05 3.2736e-05 8.52801e-05 1.67199e-05 5.96949e-05 6.72959e-05 2.47552e-05 8.75272e-05 3.96093e-05 1.72804e-05 3.36394e-05 2.24632e-05 4.41128e-05 0.000162345 4.74511e-05 7.80224e-05 1.82471e-05 0.0705533 1.7253e-05 3.2995e-05 8.79512e-05 4.0225e-05 5.28321e-05 2.55183e-05 9.03993e-05 2.02726e-05 6.0441e-06 5.79344e-05 7.99941e-05 3.35181e-05 5.77878e-05 3.11086e-05 4.41081e-05 4.7916e-05 1.13241e-05 2.54585e-05 2.20177e-05 3.12549e-05 0.000185773 0.0432139 7.36384e-05 4.76132e-05 3.08313e-05 8.65691e-05 9.6234e-05 0.000158448 2.40991e-05 0.0321342 4.1918e-05 3.24089e-05 6.37194e-05 9.18079e-05 3.28992e-05 0.000154823 4.46821e-05 0.000106119 0.000124946 5.00326e-05 3.89968e-05 3.92868e-05 3.29511e-05 2.58221e-05 0.000105817 0.000392288 6.6618e-05 2.89129e-05 3.77979e-05 1.13707e-05 2.48099e-05 0.0100764 3.58898e-05 4.40985e-05 3.6785e-05 0.0143528 6.07688e-05 6.02129e-05 7.33036e-05 2.72451e-05 6.51182e-05 1.25473e-05 1.85832e-05 2.08397e-05 2.82715e-05 0.000169013 6.10894e-05 2.96103e-05 8.4254e-05 3.15652e-05 5.4229e-05 5.28361e-05 5.84909e-05 1.4503e-05 2.17043e-05 2.25651e-05 5.69276e-05 5.11003e-05 1.97016e-05 4.22872e-05 1.67551e-05 6.93678e-06 3.19301e-05 2.56208e-05 6.82314e-05 1.88584e-05 6.08008e-05 2.25355e-05 3.55854e-05 0.000106818 2.19748e-05 4.33128e-05 5.35709e-05 4.30152e-05 1.78313e-05 0.015999 5.2106e-05 3.26348e-05 8.39429e-06 1.41704e-05 1.70125e-05 5.15532e-05 3.44432e-05 4.74381e-05 3.38015e-05 1.41407e-05 4.2087e-05 5.91847e-05 6.21227e-05 2.81389e-05 5.0743e-05 5.89247e-06 2.12671e-05 8.48946e-05 1.66445e-05 2.93168e-05 4.13989e-05 7.79744e-05 1.46725e-05 6.11896e-05 0.0180581 8.53775e-05 4.07208e-05 0.00012487 2.96649e-05 4.66676e-05 3.96804e-05 1.07805e-05 8.4259e-05 3.11518e-05 4.73946e-05 0.0195161 4.22135e-05 4.39443e-05 7.0889e-05 4.72357e-05 2.06555e-05 1.45142e-05 6.20622e-05 2.20365e-05 3.43554e-05 1.62614e-05 4.41282e-05 4.01324e-05 4.92185e-05 0.0310312 6.14824e-05 4.15882e-05 6.90347e-05 2.28503e-05 2.34471e-05 9.51039e-05 1.97914e-05 7.03823e-05 4.978e-05 9.89714e-05 8.29602e-05 4.9805e-05 9.34132e-05 7.2083e-05 5.74837e-06 2.34787e-05 6.49884e-05 4.07992e-05 3.30468e-05 0.000181206 5.3138e-05 6.80918e-05 2.22203e-05 8.53967e-05 2.28173e-05 3.38026e-05 7.33438e-05 0.000160456 4.09098e-05 3.47844e-05 2.99814e-05 8.30141e-05 2.54476e-05 1.41258e-05 3.88857e-05 2.7961e-05 4.03204e-05 9.00818e-05 3.93859e-05 5.51161e-05 2.40751e-05 3.92206e-05 1.84178e-05 3.19567e-05 8.79358e-05 2.07589e-05 5.78814e-05 0.0269189 2.05823e-05 0.00010317 4.29849e-05 0.0194664 9.53819e-06 0.000106372 1.11491e-05 8.19516e-05 2.02415e-05 8.8803e-05 1.19601e-05 1.24328e-05 3.10963e-05 1.81415e-05 2.98935e-05 4.81755e-05 2.49511e-05 3.32397e-05 4.41003e-05 3.53938e-05 0.000100474 3.4817e-05 0.0587062 3.4647e-05 2.06519e-05 8.25602e-06 4.4887e-06 1.69958e-05 3.65393e-05 1.67564e-05 6.77027e-05 6.01065e-05 1.38711e-05 6.25143e-05 2.5698e-05 5.64761e-05 6.54897e-05 0.027766 7.1094e-05 0.000162185 3.07193e-05 0.0278975 2.03516e-05 7.08057e-05 5.34585e-05 2.74885e-05 7.35144e-05 5.52408e-05 3.16544e-05 5.99411e-05 4.75935e-05 1.5429e-05 4.94829e-05 5.4604e-05 8.94148e-05 0.0200072 5.76108e-06 2.92416e-05 4.41944e-05 3.5854e-05 0.000111764 4.74102e-05 2.61172e-05 1.92609e-05 1.73907e-05 2.73774e-05 3.8466e-05 6.18883e-05 1.0107e-05 3.84407e-05 9.15783e-05 3.75618e-05 4.22307e-05 6.06106e-05 0.011738 6.14571e-05 5.27272e-05 1.90902e-05 3.61515e-05 7.76829e-05 3.43379e-05 0.000155958 2.90275e-05 0.000145522 8.90088e-05 1.8682e-05 3.37978e-05 0.000186366 5.35637e-05 1.87156e-05 0.000101462 2.30423e-05 8.2233e-05 2.24093e-05 3.25171e-05 3.83854e-05 0.0861921 9.83267e-05 4.41229e-05 5.51536e-05 0.0295766 7.96044e-06 0.000132717 1.7084e-05 2.98638e-05 3.05276e-05 1.60398e-05 2.99882e-05 2.70799e-05 0.000111226 1.40858e-05 1.39071e-05 7.13953e-05 3.25899e-05 1.61008e-05 0.000136437 5.52603e-05 3.91747e-05 0.000128236 0.000104214 1.6318e-05 3.15871e-05 4.14892e-05 4.88024e-05 1.38662e-05 0.000424302 0.000190849 5.70153e-05 6.94228e-05 4.775e-05 3.211e-05 8.74708e-05 2.06625e-05 1.6881e-05 2.74013e-05 3.65637e-05 1.29963e-05 4.9188e-05 7.45425e-05 3.88072e-05 0.00012402 0.0203856 8.19392e-05 1.5337e-05 0.000111492 9.77567e-05 0.000160756 3.27934e-05 9.07643e-05 4.24008e-05 0.000184805 2.64643e-05 3.76857e-05 2.91728e-05 5.49233e-05 7.57253e-05 5.0363e-05 5.07653e-05 7.40789e-05 3.49418e-05 0.000136756 1.99749e-05 2.75517e-05 3.71336e-05 2.26572e-05 4.10154e-05 0.000113874 4.58185e-05 3.65833e-05 4.90713e-05 1.07411e-05 5.66159e-05 1.37361e-05 0.000374712 3.81116e-05 3.68716e-05 1.08057e-05 1.00602e-05 4.21196e-05 6.19698e-05 6.50616e-05 4.07939e-05 0.000173206 3.97449e-05 7.929e-05 1.16783e-05 1.86152e-05 1.85133e-05 1.48298e-05 2.97131e-05 2.99068e-05 2.12334e-05 7.59842e-05 0.0001172 4.52295e-05 4.37418e-05 4.24862e-05 5.74521e-05 5.19655e-05 5.33601e-05 4.93987e-05 2.0238e-05 1.25565e-05 7.99463e-06 6.18719e-05 3.38162e-05 6.82285e-05 7.18068e-05 3.81299e-05 5.09814e-05 5.18446e-05 2.81159e-05 5.55705e-05 4.88448e-05 0.000186396 3.31908e-05 0.000116684 1.26285e-05 4.32346e-05 2.72186e-05 5.01939e-05 1.37979e-05 6.04239e-05 1.78334e-05 4.6637e-05 4.92312e-05 4.10285e-05 1.85034e-05 5.66773e-05 3.63654e-05 0.0001552 6.39866e-05 3.46787e-05 2.37254e-05 0.000149586 9.94212e-05 6.34241e-05 0.000102899 4.92306e-05 8.00373e-05 6.56801e-05 3.67634e-05 1.94949e-05 0.000137152 4.21745e-05 1.2163e-05 4.07886e-05 0.000114986 4.23231e-05 5.49008e-05 6.35786e-05 9.31435e-05 7.10716e-06 5.21935e-05 3.10868e-05 3.11869e-05 3.32452e-05 3.98817e-05 5.51572e-05 2.79798e-05 2.37483e-05 3.10758e-05 5.4134e-05 3.4105e-05 3.95335e-05 0.000167639 1.74637e-05 7.69418e-05 2.06889e-05 1.36288e-05 2.52526e-05 8.72916e-05 5.49447e-06 2.13031e-05 2.3186e-05 4.23569e-05 0.000138115 6.42967e-05 1.42764e-05 3.49757e-05 9.46093e-05 5.08086e-05 2.06135e-05 0.0224498 2.60684e-05 1.94566e-05 3.35977e-05 5.11105e-05 2.9049e-05 6.17724e-05 6.26334e-06 4.73145e-05 7.60077e-05 4.76846e-05 0.000132255 2.73334e-05 5.52748e-05 2.25189e-05 3.95064e-05 8.97128e-05 2.97412e-05 5.95668e-05 8.11631e-05 7.37351e-05 7.1868e-05 3.28021e-05 5.24815e-05 8.33055e-05 3.48752e-05 2.60243e-05 4.83927e-05 2.69583e-05 0.0648354 0.0100654 1.81721e-05 2.17458e-05 0.000248399 3.16005e-05 4.51345e-05 2.56054e-05 3.82256e-05 4.51731e-05 1.62345e-05 3.07629e-05 0.000112633 0.000130953 2.18987e-05 3.15929e-05 3.23695e-05 4.04247e-05 2.60391e-05 2.66929e-05 3.22549e-05 2.01454e-05 0.000131788 6.55307e-05 7.85163e-05 5.0564e-05 6.91685e-05 1.25125e-05 1.97628e-05 2.08936e-05 2.80771e-05 6.15776e-05 0.000205902 5.75856e-05 2.88379e-05 6.98514e-05 0.000136062 3.47443e-05 3.43015e-05 9.44342e-06 3.49336e-05 3.8389e-05 2.6687e-05 6.16975e-05 0.00014344 2.73461e-05 3.34657e-06 7.49757e-05 2.29757e-05 5.59759e-05 4.96804e-05 3.77444e-05 3.42846e-05 3.58503e-05 2.48409e-05 8.11838e-05 4.77826e-05 2.54065e-05 0.000143571 4.44724e-05 8.36202e-05 4.94733e-05 6.37035e-05 7.26462e-05 5.3916e-05 3.25953e-05 2.79984e-05 4.69182e-05 3.69683e-05 1.75835e-05 6.97013e-05 7.56949e-05 8.34426e-05 3.58672e-05 3.91957e-05 9.96545e-05 0.000291874 2.7384e-05 0.000103509 2.267e-05 4.4799e-05 7.36855e-05 0.000152403 4.04029e-05 7.89978e-05 3.97703e-05 3.15227e-05 0.00011296 1.87388e-05 5.94674e-05 4.8312e-05 7.28818e-05 7.37462e-05 6.90508e-05 3.64054e-05 3.82482e-05 4.52833e-05 5.87735e-05 3.58035e-05 6.17515e-05 4.64509e-05 6.12342e-05 6.76148e-05 6.01567e-05 0.0242778 2.70255e-05 6.34871e-05 1.6571e-05 6.58392e-05 6.47758e-05 2.51194e-05 9.87764e-05 0.000129449 6.20219e-05 2.59189e-05 2.5061e-05 8.80931e-05 3.71749e-05 0.000186265 4.23779e-06 1.70516e-05 4.86604e-05 6.68457e-05 5.19543e-05 8.89434e-05 7.44634e-05 6.56068e-05 1.60057e-05 6.65231e-05 3.97825e-05 3.78365e-05 0.000100127 4.99645e-05 6.36726e-05 0.0146151 5.58951e-05 9.11817e-05 5.85179e-05 5.4564e-05 2.32721e-05 2.69288e-05 5.37065e-05 0.000180206 3.02581e-06 9.24828e-05 8.54267e-05 3.57725e-05 2.51225e-05 2.43595e-05 4.31953e-05 6.67172e-05 3.06555e-05 4.94271e-05 3.71214e-05 1.91682e-05 6.80904e-05 1.817e-05 4.01265e-05 2.22094e-05 1.63198e-05 1.35491e-05 4.95978e-05 0.00032329 3.56139e-05 1.36174e-05 9.96827e-05 7.56668e-05 4.53256e-05 2.68812e-05 3.41565e-05 7.48343e-05 6.87967e-05 3.12574e-05 8.86287e-06 7.15606e-05 2.90014e-05 1.26028e-05 1.65407e-05 0.0255976 3.56541e-05 0.000222341 0.000184376 4.91949e-05 3.07275e-05 6.04867e-05 2.68638e-05 0.0520354 0.000102757 1.65851e-05 0.000143993 6.69066e-05 4.17124e-05 5.68917e-05 5.05788e-05 2.98523e-05 4.17054e-05 3.36492e-05 3.45999e-05 3.84262e-05 3.45066e-05 4.97394e-05 2.15911e-05 1.50115e-05 1.11626e-05 2.57907e-05 6.02154e-05 4.74082e-05 3.25037e-05 2.08188e-05 0.000132088 2.99219e-05 9.75553e-05 2.32072e-05 4.34627e-05 9.4018e-05 2.06028e-05 6.15573e-05 8.61512e-05 5.54045e-05 7.99602e-05 4.88655e-05 1.6642e-05 7.18882e-05 5.14557e-05 8.79845e-05 2.22161e-05 7.97894e-05 1.84889e-05 4.49101e-05 8.0599e-05 4.99458e-05 3.03373e-05 7.27118e-05 3.12712e-05 5.13292e-05 5.648e-05 2.8437e-05 0.000690942 8.06042e-05 6.38602e-05 0.000113756 2.54617e-05 5.00833e-05 6.73666e-05 4.06026e-05 6.61064e-05 1.74548e-05 3.4378e-05 7.33806e-05 2.11544e-05 0.000266128 6.94926e-05 3.00433e-05 7.13509e-05 5.37773e-05 3.2763e-05 3.69519e-05 6.71634e-05 5.8526e-05 0.000670969 2.29082e-05 6.03495e-05 0.00011343 0.000121381 2.47089e-05 3.9129e-05 6.36219e-05 7.16837e-05 6.07609e-05 4.88527e-05 4.15765e-05 4.63334e-05 2.30201e-05 0.000130729 2.32998e-05 5.85307e-05 7.37286e-05 4.89462e-05 7.11465e-06 1.2603e-05 4.0689e-05 0.000128991 5.68835e-05 5.69268e-05 5.22153e-05 3.11707e-05 7.16345e-05 2.40298e-05 3.1374e-05 6.98932e-06 2.7688e-05 4.3027e-05 4.75777e-05 2.9142e-05 8.55122e-05 0.000174838 4.2388e-05 9.39562e-05 7.99455e-06 2.52214e-05 4.78495e-05 5.15157e-05 7.22282e-05 1.10415e-05 5.5244e-05 0.0661091 4.98418e-05 2.85676e-05 5.12212e-05 6.82175e-05 2.57822e-05 8.57161e-05 4.01265e-05 4.25718e-05 8.87284e-05 2.42498e-05 6.51316e-05 2.51683e-05 5.7202e-05 3.75139e-06 3.13376e-05 4.72344e-05 5.24283e-05 1.12368e-05 7.13608e-05 4.92946e-05 8.53884e-05 3.28724e-05 1.44872e-05 1.43934e-05 2.71899e-05 5.00062e-05 0.00711917 1.7484e-05 1.84251e-05 2.05718e-05 7.66033e-05 4.12729e-05 2.72534e-05 7.04437e-05 2.51763e-05 5.38996e-05 
4.87545e-06 2.31336e-06 1.44072e-05 4.08595e-06 1.85772e-05 1.04082e-05 1.82929e-05 1.0889e-05 5.09802e-06 0.000243784 0.000424826 0.0004148 7.88296e-06 5.3814e-05 0.000123745 4.35009e-06 7.10097e-06 9.81706e-06 0.000561685 7.51286e-05 4.4596e-06 1.82029e-05 0.00012615 0.000422551 0.000117293 0.000521959 0.00016398 0.000112785 0.000412249 1.89464e-06 0.000413924 4.67211e-06 1.26193e-05 3.05819e-05 3.18605e-06 0.000569422 0.000665931 0.000114241 0.000633898 4.14605e-06 1.25145e-05 0.000159552 0.000187376 0.000249182 0.000287544 2.10727e-05 0.000251081 0.000672056 0.000412928 0.000699428 2.50046e-05 6.67126e-06 7.0414e-06 0.000429171 0.000105488 4.17888e-06 0.000411682 0.00010635 0.000711843 6.5769e-06 0.000427509 7.85624e-05 2.76092e-05 0.000156527 0.000208197 4.17339e-06 3.25824e-06 0.000417043 5.89174e-06 5.03552e-05 0.000474611 0.000414078 3.60755e-06 6.65923e-06 1.4809e-05 8.07163e-06 0.000713035 3.18785e-05 1.96613e-05 0.000259287 0.000499786 9.64801e-06 0.000528956 0.000258433 0.000127227 0.000629079 0.000416973 7.80384e-05 9.91651e-05 7.80538e-05 6.73489e-06 9.36676e-06 2.57706e-05 8.25326e-06 2.73548e-05 7.93931e-06 0.000233694 6.54986e-06 5.97763e-06 0.000211582 0.000409603 0.000214119 0.000106383 0.000181062 0.00036313 2.92265e-06 3.49608e-05 0.000412504 7.92398e-06 1.65028e-05 2.68655e-05 0.000161594 1.86473e-05 0.000504756 0.000653557 9.27157e-06 0.000412937 6.72132e-06 7.74774e-06 3.68602e-06 0.000620277 0.000103108 6.81627e-06 3.42893e-06 8.14533e-06 0.000412795 2.35059e-05 0.000428507 0.000411803 0.00012772 3.5823e-06 2.33664e-06 0.000138704 9.60427e-05 4.46543e-06 0.000436161 0.000548685 4.11888e-06 0.000450479 0.000269848 5.69061e-06 0.000634924 4.73406e-06 0.000170208 0.00014847 0.00043514 0.000421851 0.000591918 0.000468023 1.47512e-05 0.000200506 8.02292e-06 0.00067371 0.000829975 0.000265999 0.000768683 8.11031e-06 6.04865e-06 0.000236663 3.87231e-06 3.03613e-06 0.000512148 0.000105356 1.42122e-05 1.22089e-05 9.41602e-05 6.48187e-06 2.18795e-05 3.52881e-06 2.65654e-05 4.59201e-06 6.47784e-06 5.5014e-05 5.72228e-06 0.000167571 1.12435e-05 0.00033198 1.78005e-05 6.36303e-05 0.00014544 8.74604e-06 6.63127e-06 8.28892e-06 8.94134e-05 0.000413552 9.78104e-06 6.10748e-05 0.000482229 4.02346e-05 0.000151584 0.000295287 7.29663e-05 1.08122e-05 1.33463e-05 0.000122445 4.2335e-05 0.000833003 0.000103051 0.000131227 0.000423577 6.36033e-06 0.000424615 5.41467e-06 5.98932e-06 9.49095e-05 7.21714e-06 7.04564e-06 3.36406e-06 4.67667e-05 8.31759e-06 0.000168087 0.000434309 0.000120659 0.000214341 5.92394e-06 8.28824e-05 4.25806e-05 8.96721e-06 8.75104e-06 5.88194e-05 0.000319109 0.000414561 4.48184e-06 7.64532e-06 4.38348e-06 0.000182891 9.79982e-05 1.32931e-05 8.78179e-05 0.000562334 6.23022e-06 0.000484974 2.57586e-06 0.000142162 0.000434777 0.00086151 4.37397e-06 0.000249079 0.000128949 0.000122068 3.78679e-06 8.78505e-05 0.000418376 0.000120664 0.000431732 0.000439415 7.53066e-06 5.20967e-06 1.0309e-05 2.35512e-05 0.000105115 4.23769e-06 5.58836e-06 1.86296e-05 7.50725e-06 0.000113137 5.5004e-05 3.59703e-06 0.00012242 5.92259e-05 0.000884224 1.61142e-05 0.000176132 7.99664e-05 0.000623132 1.51407e-05 3.34308e-06 8.86824e-05 0.000546405 0.000349202 0.000117789 1.29725e-05 6.84038e-06 0.000410069 0.000192289 6.87023e-05 7.99342e-05 4.7126e-05 1.01815e-05 0.00015672 0.000114179 9.99128e-05 8.90522e-06 0.816238 0.000830142 1.23563e-05 0.000185869 0.000416397 1.20088e-05 3.03909e-06 5.10897e-06 0.000189491 0.000935231 3.82975e-06 5.74118e-05 1.32073e-05 5.14598e-06 6.8616e-06 2.96511e-06 0.000115418 0.000646194 9.89475e-05 0.000490485 0.000490146 5.69224e-05 7.05326e-05 4.15849e-06 0.000636927 0.000518269 9.32504e-06 6.37432e-06 0.000268584 1.386e-05 0.000150093 1.15862e-05 8.08767e-06 9.51499e-05 0.000150328 4.46381e-06 5.68958e-06 0.00046869 0.00018212 4.94825e-06 3.91409e-05 0.000488232 5.64565e-05 0.0011859 2.29852e-06 0.000616231 1.34713e-05 4.56041e-06 7.21609e-05 9.14119e-06 0.000150934 1.32948e-05 0.000176465 0.000254836 0.000212108 5.14552e-06 8.63237e-06 5.2901e-06 2.63227e-05 4.22953e-06 0.000117319 0.000138387 6.17388e-06 0.000124455 9.66251e-06 1.00588e-05 5.53823e-06 0.000534891 0.000246229 0.000203814 0.000233783 0.000471288 7.09755e-05 7.54923e-05 2.05188e-06 8.71147e-05 8.63879e-05 4.97012e-06 0.000408311 1.73874e-05 0.00013503 6.33302e-05 0.000413947 5.29935e-06 3.0878e-05 3.636e-06 8.03591e-06 3.63547e-06 5.49253e-06 4.74642e-06 4.18275e-06 5.22194e-06 7.19921e-06 0.000179793 5.47065e-06 0.000409776 0.000126004 1.05882e-05 0.000216673 6.34273e-05 3.73697e-06 5.35668e-05 0.000155373 0.000412135 3.91667e-06 4.00577e-06 0.00013446 9.94588e-06 0.000413162 0.00128877 3.02188e-06 7.4847e-05 2.22222e-06 3.39718e-05 4.52029e-06 7.89217e-06 0.000487848 4.49251e-06 6.80899e-06 7.88998e-06 0.000156368 3.87158e-06 0.000410956 0.000520861 0.0002 4.0736e-06 4.80996e-06 7.20177e-05 0.000412143 4.79804e-05 0.000110899 9.77502e-05 0.000163808 0.000253132 0.000407946 0.00040763 0.00064383 8.18888e-06 3.96584e-06 1.54257e-05 3.96667e-05 7.03621e-06 9.47227e-05 0.00019252 0.000614317 0.000447407 0.000577446 0.000111809 7.9167e-05 5.90333e-05 6.18268e-05 3.26888e-05 2.28204e-05 0.000256145 0.000116248 0.000127727 0.000407804 1.29449e-05 8.73142e-06 7.83558e-06 2.07758e-05 5.24738e-06 0.000975533 4.75613e-06 0.0004316 0.0004147 3.30114e-06 0.000655863 0.000592383 0.000167738 0.000397682 1.38627e-05 8.78846e-06 3.91683e-06 0.000345173 3.98765e-05 5.24342e-06 2.35756e-05 9.81645e-06 3.88312e-06 8.89945e-06 8.67898e-06 9.54776e-06 0.000902829 5.55041e-05 0.000422093 0.000116588 2.02796e-05 0.000890424 0.000397871 0.00061509 0.000545817 4.10062e-05 2.73837e-06 4.8014e-05 2.08881e-05 0.000263082 3.00494e-05 6.88885e-05 0.000201593 0.000149643 1.16102e-05 3.41691e-05 5.05961e-06 5.04289e-06 0.00014376 4.54283e-06 2.18069e-05 0.000414479 0.000326445 0.00020168 2.5545e-05 0.000345851 0.000481481 0.000112269 0.000129577 0.000385857 4.7582e-06 0.000126216 0.000387593 0.000163602 0.000636243 0.000112922 0.000158242 0.000137205 3.01229e-06 4.92699e-05 0.000293583 3.77793e-06 0.000271705 0.000667206 1.95699e-05 0.000142417 8.16903e-05 7.1874e-06 2.62547e-06 0.000532686 7.20328e-06 0.000418324 3.85524e-06 8.05122e-06 0.000114562 1.0045e-05 4.11891e-05 0.000146501 0.000396869 0.000174322 0.000214546 5.67379e-06 3.87519e-05 9.51057e-05 3.33474e-05 5.94664e-05 1.97813e-05 0.000414891 4.86094e-06 0.000478811 0.000830135 0.000387212 3.01584e-05 6.37925e-05 6.03384e-05 0.000145016 3.42225e-05 1.50898e-05 0.000414156 2.75295e-05 6.08614e-05 2.53851e-05 7.97853e-05 0.000217637 9.68668e-05 0.000293158 0.000120865 3.7318e-05 0.000251136 8.10907e-05 0.000184242 0.000185884 0.000559869 2.98312e-06 0.000423332 5.15248e-06 0.000171928 0.000414653 0.000545878 0.000105941 1.79217e-05 0.000271316 3.18986e-06 0.00041635 0.000406263 0.000406275 8.50705e-06 5.12214e-05 8.53075e-05 3.67938e-05 0.000413491 2.15771e-05 7.70299e-05 8.98026e-05 2.80427e-06 0.000259336 3.38039e-06 0.000584264 4.4459e-06 0.000524687 0.000831485 9.06929e-06 5.04026e-06 4.73086e-06 0.000449711 6.11092e-05 0.000116201 0.000139877 9.17485e-06 2.83712e-05 5.33664e-05 3.01513e-05 0.000100354 0.000137315 1.14843e-05 2.86305e-06 3.99638e-06 6.32798e-06 0.000901807 0.000421087 0.00060077 7.7398e-06 7.71445e-05 0.000143365 1.12249e-05 6.60482e-06 0.000382763 0.000341848 2.72942e-05 6.77505e-06 0.00044279 5.14052e-06 0.000384165 1.80049e-06 4.33537e-05 5.98759e-06 2.64805e-05 0.000323425 3.9843e-06 5.08164e-06 2.60829e-05 0.000411947 0.000139061 9.32529e-05 0.000638152 0.000669854 0.000551773 8.33029e-06 3.44629e-05 0.000332774 0.000423351 0.00102893 0.000636127 1.05191e-05 0.00052029 8.37192e-06 0.000388389 0.000410988 8.41232e-06 0.000173822 0.000197152 0.000114948 6.20252e-05 1.72008e-05 5.53429e-05 2.4079e-05 2.93647e-06 3.52323e-06 8.29886e-06 5.69824e-06 3.66802e-06 0.000819889 0.000382856 1.4071e-05 8.00671e-05 3.86023e-06 0.000303388 0.000415803 2.46302e-05 9.19222e-05 6.32758e-06 0.000425561 1.65788e-05 4.77297e-05 0.000502788 0.000302226 0.000768531 5.00974e-06 8.5076e-06 5.93804e-05 0.000333429 0.000516931 0.000258036 5.17281e-06 0.000413649 4.23647e-06 3.6833e-06 3.872e-05 4.51061e-05 0.00109011 0.00015636 4.90634e-06 4.72929e-05 0.000757825 0.000907176 8.30058e-06 0.000505459 6.13484e-06 5.3917e-06 0.000224556 1.22975e-05 1.43214e-05 8.89413e-05 6.37332e-06 4.61361e-05 0.000387235 0.000458076 0.000149106 5.54552e-06 8.5662e-05 0.000584312 1.57602e-05 8.93746e-05 9.1437e-05 9.27482e-06 0.000643793 0.000232607 0.000142768 6.32309e-06 0.000328839 7.25462e-06 0.000109238 0.000108583 5.16508e-05 0.000159039 0.000530971 0.000818587 0.000934383 7.09005e-06 6.4465e-05 2.83e-06 5.31928e-05 5.36013e-05 0.000515438 4.68912e-06 0.00041275 9.11312e-05 0.000521649 0.000266873 0.000193202 0.00012438 5.35698e-05 0.000413508 5.61692e-06 5.97995e-06 6.54282e-06 2.95682e-05 0.000494532 0.000100201 1.09649e-05 0.000171666 0.000612006 0.000240645 0.000408387 1.64904e-05 4.99237e-05 8.16821e-06 9.14983e-06 0.00107458 8.87191e-06 0.000123862 2.62602e-05 4.26107e-06 9.96649e-06 9.2634e-06 8.33387e-06 2.8386e-05 5.51987e-05 4.52797e-06 0.00104475 0.000151729 3.00993e-06 0.000314564 5.17411e-05 5.16961e-06 0.00016073 0.000268196 0.000430206 3.35097e-06 1.32315e-05 1.75524e-05 0.00043758 2.13504e-05 0.000490994 8.42593e-06 0.000408386 0.000141796 7.38199e-06 0.000458233 6.62313e-06 2.89679e-05 0.000477045 4.94704e-06 0.000452602 0.000266142 0.00049734 4.77571e-06 5.33694e-06 3.09984e-05 0.000965404 0.000265387 9.26897e-06 2.52323e-05 8.31882e-06 7.5307e-05 0.000407598 7.85823e-06 0.000638793 8.65073e-06 9.43436e-05 0.000565884 7.46295e-06 0.000145349 0.000410308 0.000819426 0.000486896 4.26674e-06 4.46787e-05 0.000174977 7.70544e-06 0.00104393 0.000111931 0.000417312 0.000115161 0.000196586 0.000194942 0.000102808 7.10004e-06 4.59271e-06 6.56873e-06 0.000825086 6.04415e-05 0.000418516 0.000807236 3.30336e-06 5.02409e-06 4.16812e-06 0.000490728 0.000904747 0.000831821 0.000534668 8.84355e-06 1.89238e-05 0.000521543 5.26549e-06 0.00025625 5.53583e-05 0.000126748 0.000256399 0.000269637 0.000213182 0.00025035 0.000125194 6.52559e-06 6.42295e-06 0.000105181 0.000423191 4.16998e-05 2.22267e-05 0.000245252 0.00041306 4.10489e-06 0.000216842 1.29656e-05 0.000456842 2.76068e-06 5.85652e-06 0.000166975 0.000102263 9.3758e-06 5.58553e-05 7.58576e-06 0.000410829 0.000530187 1.03927e-05 4.24567e-06 0.000110706 0.000152719 8.07173e-05 0.000818517 0.000658524 0.000572482 0.000223812 3.95153e-06 0.0001451 1.02268e-05 9.11953e-06 7.3604e-06 4.9658e-05 8.75755e-06 7.42722e-05 2.235e-05 0.000512512 8.04981e-05 5.4681e-06 0.00187848 0.000412522 0.000149006 0.000128778 6.41197e-06 0.000178452 0.000814764 0.000173183 0.000117174 0.000294614 4.25776e-05 7.78674e-06 0.00010262 0.000290409 6.35206e-06 4.02591e-06 0.000136304 2.33398e-05 0.000187251 0.000221744 0.000364082 9.30375e-06 0.000253385 0.000189461 0.000367389 6.82559e-06 4.98391e-05 5.78835e-05 9.10502e-05 0.000531991 0.000626126 5.28386e-06 0.00044628 0.000114041 0.000136559 5.0641e-06 0.000111236 0.000411875 0.000102389 0.00100227 7.02845e-06 3.59934e-06 3.72084e-06 0.000340105 0.000182722 0.000143436 0.000115686 0.000417511 1.79913e-05 3.94164e-06 6.33859e-06 9.33049e-05 1.08585e-05 0.000429973 7.05646e-05 0.000159365 5.63684e-06 0.000148484 0.000102402 0.000418709 0.000147566 2.84338e-06 3.08943e-05 0.000173813 0.000113806 0.000156794 0.000291796 8.72381e-05 6.32561e-06 3.49796e-06 6.35791e-06 0.000817742 0.000475678 1.23345e-05 0.000396879 0.000144772 6.74088e-06 0.000531776 5.46026e-06 6.10649e-06 0.000413067 0.000148942 0.000483548 1.42074e-05 6.61597e-06 8.875e-05 1.55668e-05 1.75409e-05 8.54108e-06 1.6827e-05 0.000148069 2.01476e-05 7.00381e-05 0.00042503 0.000273232 3.78424e-06 2.73582e-05 0.000761416 5.45723e-06 0.000138452 0.000218412 4.30091e-06 7.53023e-06 0.000283746 9.44348e-05 
0.000129633 3.21251e-06 6.48748e-05 3.99627e-06 9.9803e-06 0.000380616 7.05574e-05 3.63858e-05 5.68531e-06 0.000271151 0.000403765 0.000409172 0.000116046 3.37454e-05 0.000153722 1.71123e-05 9.09397e-06 7.46988e-06 0.000483648 5.40964e-06 4.16419e-06 7.63091e-05 0.00021238 0.000609924 1.08096e-05 0.000411786 0.000188047 0.000335243 0.000521195 0.000389158 6.70866e-06 4.89241e-05 0.000210067 3.13627e-05 8.37581e-05 0.000688579 0.000720745 1.82269e-05 0.000621182 3.36718e-06 6.26326e-05 0.000424703 0.000199745 0.000237443 0.000357146 0.000386718 0.000220979 0.000733848 0.000424048 0.00040702 5.31427e-05 0.000181084 6.17703e-05 0.000444695 5.18329e-05 3.73501e-05 0.000662091 0.000322439 0.00017086 2.274e-05 0.00040471 5.5243e-06 3.20416e-05 8.99191e-05 8.32533e-05 0.000111821 3.38527e-06 0.000517326 0.000174196 4.43495e-06 9.43218e-06 0.00103022 1.01019e-05 8.81239e-06 3.4535e-05 4.13787e-06 0.000575562 3.72042e-05 0.000239434 5.74942e-06 0.000492941 0.00032944 0.000479006 0.000427924 6.1291e-05 0.000407271 0.000466895 2.45302e-05 0.000128605 8.76453e-05 7.54678e-05 0.000150539 3.1183e-05 0.000279322 0.00019168 7.91897e-05 0.000120461 8.27773e-05 6.07887e-06 7.36043e-06 0.000418293 0.000242206 9.70663e-05 8.01328e-05 0.000145142 2.36725e-06 4.71301e-06 0.000495742 3.58756e-06 3.1323e-05 2.85228e-06 7.44585e-06 5.73473e-05 0.000410246 0.000577405 9.82342e-05 0.000479444 7.34717e-06 0.000486831 5.3354e-05 0.000538627 0.000103744 0.00081971 2.8277e-06 0.000197203 0.000487909 2.67223e-06 0.000524786 0.000444132 7.46497e-05 4.68521e-06 2.24294e-06 0.000122973 1.65501e-05 6.32062e-06 0.000763868 0.000425598 4.92776e-06 0.000440958 0.000104479 6.01779e-06 0.000420867 1.48193e-05 0.000115704 5.87462e-06 0.000440891 0.000432933 0.000417008 0.00051531 0.000195972 0.000200995 2.0521e-05 0.000234932 0.000896632 0.000283414 0.000405592 0.000350251 0.000325356 0.000126893 1.04956e-05 4.21223e-06 0.000608517 0.000274205 1.72238e-05 4.2436e-06 0.000418102 6.19615e-05 4.3544e-06 2.46483e-06 4.48338e-06 9.0995e-05 5.94632e-06 6.80527e-05 1.14419e-05 0.00016637 3.10914e-05 0.000427297 0.000267068 4.27473e-05 0.000182172 7.90108e-05 1.01436e-05 6.65957e-05 5.37795e-05 0.000552974 6.50953e-05 4.68526e-05 0.00055591 9.9064e-06 3.32799e-06 0.000142274 0.000497095 0.000143438 1.79308e-05 0.000121867 0.000244922 0.000808356 9.26615e-06 1.71619e-05 0.00254542 0.00011321 0.000768995 2.95807e-06 5.37214e-06 5.00685e-05 4.75752e-05 8.69317e-05 6.15124e-06 4.04395e-05 0.000267886 0.000126062 0.000490784 9.19125e-05 0.000243495 5.26749e-06 4.60125e-06 0.000237925 3.38474e-05 2.9402e-05 7.0245e-06 0.0003047 0.000417873 3.84965e-05 0.000103622 7.58939e-05 0.000205895 4.44675e-06 1.67125e-05 3.87932e-05 0.000631401 0.000224985 0.00042407 5.63214e-06 2.94292e-05 0.000655745 0.000908885 3.04971e-05 0.000175913 1.72373e-05 9.46527e-05 3.76276e-06 1.51386e-05 6.95211e-05 0.000121933 0.000535989 0.000401266 6.22427e-06 9.99305e-06 3.22711e-06 9.06018e-06 1.36353e-05 0.000112053 7.61575e-05 1.23269e-05 0.00016037 1.00201e-05 2.02902e-05 4.28588e-06 0.00012586 1.65748e-05 0.00137777 3.15307e-05 0.000177032 0.000205918 0.000408908 0.000120871 3.90291e-06 0.000300823 0.000410938 7.63685e-05 0.000154664 0.000103342 1.01853e-05 0.000535744 0.000442858 4.13924e-06 8.30988e-05 2.04544e-05 0.000103898 6.95568e-06 0.000149319 0.000100595 0.00020246 0.807176 0.000687399 0.000374029 0.000280748 0.000402954 1.16758e-05 2.91102e-06 6.39355e-06 8.91067e-05 0.000904678 3.15705e-06 9.03633e-06 0.000193802 6.35199e-06 6.26472e-06 3.06832e-06 8.07467e-05 0.000527345 8.05728e-05 0.000432159 0.000474919 0.000423866 8.00116e-05 5.62222e-06 0.000634704 0.000445447 1.35205e-05 1.90269e-05 0.000357712 0.000166668 4.94834e-05 3.7039e-05 0.000141284 0.000124731 0.00015774 4.65849e-05 2.23681e-05 0.000415543 0.000569232 9.82791e-05 9.5786e-05 0.000514066 9.51701e-05 0.000843734 9.90356e-06 0.000424595 9.6152e-05 6.964e-06 0.000123996 4.55492e-05 0.000105442 3.18119e-05 0.0002393 4.33913e-05 0.000106699 2.86196e-06 4.90692e-06 4.59789e-06 8.867e-05 3.14764e-05 8.74293e-05 0.000171377 8.26607e-06 0.00012423 2.16856e-05 5.53249e-05 7.00011e-06 0.000557389 0.000113567 0.000224132 0.000218127 0.000480697 0.000178719 7.95319e-05 2.52487e-06 0.000124121 0.000506858 5.62466e-06 0.000433688 0.000350964 0.000121507 2.71236e-05 0.000584059 3.16372e-05 0.000107153 1.22319e-05 4.05933e-06 2.765e-06 3.18634e-06 0.000251983 6.1503e-06 5.3232e-06 8.2281e-06 0.000188476 0.000105273 0.000420825 7.7019e-05 1.39986e-05 0.000242571 0.000126279 8.3743e-06 0.000123738 0.000113601 0.000407003 8.36719e-06 7.35044e-06 0.000150506 5.91605e-06 0.000405946 0.000951427 7.95117e-06 6.83906e-06 2.37928e-05 0.000109873 5.35559e-06 2.74079e-05 0.000521712 0.000134979 5.77625e-06 3.32022e-05 0.000152991 0.00011235 0.000410215 0.000469989 0.000237015 4.2282e-06 4.34988e-06 5.61825e-05 0.000406356 1.51757e-05 9.38226e-06 0.000137177 0.000204331 1.57866e-05 0.000409992 0.000401173 0.000741328 1.34503e-05 2.01037e-05 7.0415e-05 6.17437e-06 3.12865e-05 0.000167416 0.000363668 0.000410146 8.03683e-05 0.000630519 8.59204e-05 0.000111915 4.71953e-06 3.19818e-05 8.69363e-05 6.15823e-06 0.00038586 8.37655e-06 8.81694e-05 0.000402684 0.00109113 4.99498e-06 1.30716e-05 5.06594e-06 0.000245039 0.00104088 8.00463e-06 0.000406641 8.93032e-05 9.27098e-05 0.000182759 0.000363166 8.50047e-05 8.03302e-05 7.35671e-06 4.10256e-05 3.19703e-06 0.000314924 9.23189e-05 0.000102901 0.00034643 6.35203e-05 0.000152766 0.000214728 9.64298e-05 1.45734e-05 3.75141e-05 0.000106156 0.000464586 9.19808e-05 4.23751e-06 0.000402408 0.000173329 0.000670912 0.000475487 2.92477e-06 2.62937e-06 4.42516e-05 5.91916e-05 6.72047e-06 0.000238385 0.000110285 0.000569389 0.000223692 2.08245e-05 4.965e-06 7.78587e-05 8.85008e-06 0.000146717 0.000111226 4.5782e-06 0.00100235 0.000288132 0.000201593 0.000115591 6.06849e-06 0.000450145 6.00567e-06 0.000115717 6.96899e-06 8.7314e-05 0.000249047 0.000427921 5.26624e-06 0.000592747 7.56912e-05 4.97818e-06 0.000113041 1.53058e-05 0.00012815 4.98274e-06 2.27115e-05 1.35143e-05 0.00045716 0.000104887 0.000113034 3.24482e-05 4.33233e-05 4.23869e-06 1.8771e-05 0.000199878 0.000230998 3.73765e-06 4.7337e-06 7.0374e-05 6.82922e-05 0.000290457 4.21882e-06 0.000203677 0.000213124 0.000156811 8.05648e-05 1.27366e-05 4.4446e-05 1.29468e-05 3.64325e-06 2.00863e-05 0.00040497 3.25013e-05 0.000510365 0.000807624 0.00022273 1.67197e-05 8.13873e-05 0.00019167 8.4644e-05 5.3167e-05 3.51616e-05 0.000438827 2.86115e-05 0.000137044 2.59719e-05 0.000153149 0.000161139 3.72959e-06 0.000192805 9.25712e-05 5.68573e-06 0.000139246 0.000441472 0.000111386 0.000451588 0.000418815 4.89173e-06 0.000176675 5.09913e-06 2.55019e-05 0.000658826 0.000425757 0.000273936 5.4262e-06 0.000106048 2.9166e-06 0.000495293 1.23274e-05 0.000402852 0.000183539 0.000256802 0.000129804 1.47912e-05 0.000466548 1.18573e-05 2.42688e-05 0.000378598 1.66339e-05 9.83958e-05 8.74737e-06 0.000421347 2.97711e-06 0.000135703 0.000823029 4.12918e-06 2.1252e-05 0.000157439 0.00070546 3.98633e-05 9.44511e-05 0.000104444 8.46405e-06 6.36756e-06 4.12953e-05 0.000111696 0.000221605 4.57613e-06 1.3934e-05 9.67067e-05 3.96822e-06 0.000112149 0.000923115 0.000564216 0.000426314 2.67751e-05 0.000152794 0.000609026 7.61905e-05 5.30435e-06 0.000241113 3.57316e-05 2.86758e-05 0.000109664 0.000406948 6.58926e-06 0.000116595 2.62529e-05 9.29242e-05 0.000120903 0.000184246 0.000239123 8.69193e-06 1.28164e-05 1.26136e-05 0.000567679 0.000216101 0.000101974 0.000584447 0.000836798 0.000403535 6.48967e-05 7.6897e-05 7.05002e-05 0.00065231 0.000835965 0.000485753 2.73017e-06 0.00041534 1.09203e-05 0.000173899 0.000431689 1.11942e-05 0.000210346 0.000102207 1.78398e-05 0.000150829 0.000110835 1.10839e-05 5.95957e-06 5.81525e-06 4.31491e-06 7.90358e-06 6.77398e-06 2.83194e-06 0.00080361 0.00017599 1.7501e-05 7.58738e-05 4.65161e-05 0.000352982 0.000407071 2.61305e-05 5.82955e-06 0.000174414 0.000597752 4.30531e-06 3.76906e-05 0.000651572 0.000322686 0.000539971 7.01406e-06 0.000184386 5.97823e-05 5.12278e-05 0.000425413 0.000349074 5.13129e-06 0.000439807 8.20735e-05 3.12883e-06 3.77688e-05 0.000127477 0.000520763 3.21628e-05 4.00018e-05 4.97449e-05 0.000571938 0.000745338 3.37291e-06 0.000402691 1.81063e-05 0.000204521 2.95656e-05 3.1353e-05 7.03216e-06 0.000126552 3.19357e-06 4.48431e-05 0.000451734 0.000446471 0.00060298 3.25879e-06 0.000157878 0.000388112 9.02288e-05 4.57363e-06 8.19626e-05 4.65337e-06 0.000631106 0.000136776 6.60676e-06 5.24832e-05 4.82924e-05 3.77058e-05 1.25196e-05 0.000110425 5.71717e-05 0.000296184 3.07805e-05 0.00101925 0.000800021 9.60475e-05 7.59075e-05 3.66537e-05 6.01806e-06 3.66029e-05 0.000858438 0.000101141 0.000428051 1.9881e-05 0.000536136 0.000288702 0.00019175 0.000103843 2.46686e-05 0.000407951 3.76475e-05 0.000117446 7.23097e-05 2.84782e-06 0.000402298 0.000125376 0.000425043 0.00024562 0.000737099 0.000239783 0.000411239 3.46793e-06 6.74163e-05 3.28784e-05 0.000220493 0.00100611 4.8555e-05 0.000353594 3.87313e-05 5.36411e-06 0.000149291 0.00136071 9.11234e-06 8.4916e-05 9.12987e-06 1.15673e-05 0.00122701 0.000111957 3.43545e-05 0.0003111 3.68981e-05 0.000148967 0.000164749 0.000203368 0.000617238 6.69117e-05 0.000357081 0.000383977 0.00055215 4.86203e-06 0.000498822 0.000135769 0.000407802 8.37102e-06 1.48435e-05 0.000191887 1.95817e-05 2.46243e-05 1.42007e-05 4.29519e-06 0.000542483 0.000214472 0.000449774 6.54036e-05 3.34359e-05 0.000110185 0.000528316 0.000214687 0.000136538 3.63679e-05 0.000558712 2.49362e-05 0.000402583 7.79065e-05 0.000413221 3.33055e-05 7.66929e-05 0.000535457 9.4818e-05 6.4313e-06 0.000418741 0.000805858 0.000511756 7.48188e-05 7.53826e-05 9.21437e-05 0.000311341 0.000406402 6.98126e-06 0.000184837 0.000166899 0.000192742 9.10677e-05 0.000112206 2.48391e-06 1.39524e-05 3.76201e-05 0.000962706 3.5731e-05 0.000510464 0.000557909 3.1156e-06 1.21931e-05 5.59099e-06 0.000404854 0.000580907 0.000575189 9.34982e-05 4.87518e-06 8.46954e-05 0.000494194 8.87767e-06 0.00061746 4.90214e-06 6.29368e-05 0.000203485 0.000155757 7.73744e-06 0.00011329 0.000165993 0.000256234 0.000161389 6.42457e-05 0.000501407 3.61506e-06 6.09458e-05 2.3364e-05 0.000406023 0.000136007 0.000201853 2.01477e-05 0.000672726 1.02727e-05 7.08873e-06 1.32728e-05 7.67239e-05 0.000176472 0.000103945 0.000271896 0.000281035 0.000560557 0.000165282 7.2086e-05 6.61946e-06 9.12055e-05 8.87508e-05 0.000889168 0.000450621 0.000425883 9.90055e-05 0.00014399 2.55732e-05 7.88074e-05 0.000100607 0.000163923 0.000123288 1.05675e-05 7.56422e-05 0.000170005 0.00044785 3.96011e-06 0.000173807 0.000814586 0.000468347 0.000162211 1.1301e-05 0.00012259 3.59742e-05 0.00080315 0.000104955 8.85257e-05 0.00036473 5.13069e-05 2.6526e-05 0.000123064 7.4342e-06 0.000156416 0.000128038 0.000235047 0.000123057 0.000185104 0.000349604 2.512e-05 0.000215034 0.000395129 0.000201008 0.000312547 3.709e-05 0.00013188 6.09729e-05 3.19459e-05 0.00070578 0.000446514 6.36483e-05 0.000412907 4.28712e-05 0.000627417 0.000234863 2.12704e-05 0.000491538 5.07852e-05 0.00048805 4.59702e-06 3.27779e-06 3.83076e-06 0.000303705 3.91695e-05 5.18043e-06 2.21925e-05 0.000454033 0.000635746 3.20825e-06 5.75818e-05 8.63053e-05 2.79941e-05 0.000421109 0.000114942 5.43509e-05 0.000106756 4.4932e-05 2.94365e-05 0.00105385 4.5938e-05 2.97232e-06 3.46285e-05 0.000133846 9.00707e-05 8.7143e-06 9.5787e-05 4.48757e-06 1.00308e-05 5.73252e-06 6.09401e-06 0.000901743 0.0004111 0.000143099 0.000128572 1.3812e-05 1.26707e-05 0.000635943 7.95607e-05 6.36489e-06 0.000405176 6.31173e-06 0.000475146 1.1976e-05 5.80504e-05 2.71636e-05 7.25799e-06 5.16582e-06 8.07378e-05 3.43882e-06 5.79767e-06 1.54302e-05 3.25927e-06 0.000520682 0.000167536 4.5649e-06 4.61243e-05 0.000404064 3.82701e-06 5.52333e-05 1.13962e-05 3.12034e-05 3.5166e-05 0.000255956 9.74684e-05 
4.00576e-05 3.0602e-06 1.81816e-05 3.77726e-06 4.88978e-06 0.000431725 6.9518e-06 5.63401e-06 5.14018e-06 0.000161758 0.000428224 0.000403859 5.17235e-05 7.39146e-05 9.52603e-05 9.16678e-05 4.35253e-06 9.73021e-05 0.00046911 0.000340689 4.10248e-05 1.62108e-05 0.000137861 0.000509359 2.43883e-05 0.000513152 0.000133015 0.000386772 0.000480156 1.20524e-05 0.000355174 0.000159432 0.000176061 3.29226e-06 3.58864e-06 0.000666791 0.00060588 0.000140941 0.000741109 3.21932e-06 5.00327e-05 0.000405003 0.00043609 7.55402e-06 0.000506625 0.000239027 0.000247562 0.000573457 0.000478968 0.00048313 5.14882e-06 0.000171301 7.44738e-06 0.000446762 9.25897e-05 4.92366e-06 0.000421137 0.000290676 7.94374e-06 4.69557e-06 0.000407566 0.000100018 5.08346e-06 9.17164e-05 0.000315939 2.72863e-05 1.52321e-05 0.000579909 6.56471e-06 3.32709e-06 0.000630485 0.000469728 4.08541e-06 3.54354e-06 1.12881e-05 6.02499e-06 0.000450584 1.44353e-05 0.000147025 4.55336e-05 0.000403893 0.000306629 0.00027345 0.0002884 7.44122e-05 0.000404788 0.000577588 3.63844e-06 0.000297766 4.66475e-06 2.29542e-05 0.000180495 5.29491e-05 0.000262661 0.000139359 9.6217e-05 0.000825085 0.000189683 5.73766e-06 0.000154122 0.000407331 0.0001496 0.000123385 5.57943e-05 0.000485724 1.00522e-05 3.11641e-05 0.000409481 2.56772e-05 0.000179795 1.1247e-05 6.21092e-06 2.85589e-05 0.000742619 0.0005989 2.48453e-05 0.000410136 7.70085e-06 1.23553e-05 0.000108306 0.000522147 9.00505e-05 1.36547e-05 6.02628e-06 6.13026e-06 0.000410779 6.127e-06 0.000582562 0.000433243 9.33958e-06 4.56753e-06 4.48973e-05 0.000127764 0.00012711 6.02824e-05 0.000353962 0.000551051 7.25825e-06 0.000409775 0.000186189 9.09539e-06 0.000403967 4.57732e-06 0.000107886 0.000284246 0.000407392 0.00041856 0.000645872 0.000553024 0.000213561 0.000197376 8.47269e-06 0.000109037 0.000839637 5.64841e-05 0.000484593 8.28333e-06 5.42899e-06 0.000171111 2.24821e-05 1.67656e-05 0.000495461 4.76922e-05 1.83918e-05 1.92144e-05 0.000350385 0.000247439 2.79929e-05 3.34895e-06 6.64979e-06 2.33721e-05 3.8753e-05 0.000106749 7.01932e-06 5.31838e-05 3.6692e-06 0.000182922 0.00041088 0.000355324 0.000278272 0.000128954 8.02662e-06 8.62957e-05 8.49872e-06 0.000579432 9.82166e-05 8.82729e-05 0.000773657 7.65219e-05 1.38001e-05 0.000460342 0.000937665 0.000418688 6.78528e-06 0.0004256 0.000216311 0.000814429 0.000754636 0.000347961 0.00123547 2.8541e-05 0.00041004 2.05899e-06 5.2906e-06 4.46988e-05 1.12418e-05 6.19589e-05 2.22672e-06 0.000111234 0.000330762 0.000158743 0.000409983 0.000219259 0.000137232 7.29243e-05 0.000108879 0.000246027 4.05486e-05 7.30455e-06 9.89991e-06 2.2775e-05 0.00042871 4.58902e-05 0.00013996 0.000253892 0.000178242 0.000108004 3.05166e-06 0.000170833 0.000735306 0.000242378 0.000403238 1.13529e-05 2.50201e-05 0.000788646 0.000811602 2.91758e-05 8.12444e-05 0.000155897 0.000292786 3.70293e-06 3.89973e-05 7.58365e-05 0.000133001 0.000757299 0.000432181 1.09769e-05 4.4403e-06 9.31764e-06 4.02652e-05 0.000106483 0.000124304 9.93905e-06 0.000118337 0.000371286 0.000176414 5.01024e-05 4.19441e-06 3.63386e-06 0.000112338 0.000409907 4.15765e-06 3.84546e-06 6.16805e-06 0.000617271 7.55486e-05 6.65975e-06 0.000306905 0.000433747 9.26331e-05 0.000118848 0.00012329 5.26113e-06 0.000594113 0.000101848 3.67255e-05 4.03338e-05 8.69239e-05 9.03892e-05 9.8122e-05 9.75184e-05 5.61209e-06 0.000206768 0.801506 0.000584815 1.13631e-05 0.00016977 0.000415854 1.33014e-05 3.27639e-06 3.8674e-05 1.25367e-05 0.000815612 7.7161e-06 7.34059e-05 9.14723e-05 1.06085e-05 7.08507e-06 1.15272e-05 8.64988e-06 0.000522051 5.05162e-05 0.000485517 0.00038009 0.00045984 0.000182254 4.17495e-05 0.000726987 0.000631422 1.74993e-05 9.7322e-06 0.000270884 5.40481e-05 3.44199e-05 5.47936e-05 0.000194847 0.000644504 6.29816e-06 2.67652e-05 0.000139467 0.000453248 0.000125064 3.99501e-05 4.02683e-06 0.000784703 0.000137892 0.000824436 3.19323e-06 0.000408853 2.67528e-05 8.03668e-06 0.000150854 4.84691e-05 0.000138085 0.000141483 0.000343853 5.74604e-06 0.000149997 6.84524e-05 3.39952e-06 1.15582e-05 6.65977e-05 5.8565e-06 8.87426e-06 0.000132526 6.67383e-06 0.000107213 0.00020059 9.89234e-06 4.81416e-06 0.000722479 6.28086e-05 0.000127144 0.00022859 0.000468563 8.72857e-05 5.55359e-06 3.87723e-06 8.11921e-05 0.000686366 2.96766e-05 0.000414786 0.000228128 0.000184821 3.59716e-06 0.000777147 1.43781e-05 9.32653e-05 5.3557e-06 6.49712e-06 4.48281e-06 6.38137e-06 5.57594e-06 1.15543e-05 5.71487e-06 9.72839e-06 0.000333117 1.35551e-05 0.000403486 0.00012259 1.37472e-05 0.000216412 0.000156879 3.90126e-06 6.0994e-06 9.83845e-06 0.000408857 5.82495e-06 6.64297e-06 0.000221016 1.1269e-05 0.00049286 0.0006632 4.15966e-05 0.000123327 3.41279e-06 6.60287e-06 6.46464e-06 1.43024e-05 0.000723515 3.7068e-05 3.22437e-06 1.23685e-05 1.19737e-05 8.1895e-05 0.0004142 0.000671564 0.000110468 3.8421e-05 7.51492e-06 2.61764e-05 0.000627343 0.000440174 0.000197419 3.89256e-05 6.52902e-05 9.60825e-05 0.000441978 0.0004097 0.000406048 5.37336e-06 6.94621e-06 0.000252906 6.52656e-05 3.37467e-05 5.02215e-05 0.000194028 0.000617015 7.74879e-05 0.000663716 7.97759e-05 3.08377e-05 6.46129e-05 0.00027306 5.84672e-06 3.68282e-06 0.000275808 3.28897e-05 0.000108505 0.000415569 1.6776e-05 9.163e-06 6.34044e-06 6.43707e-05 4.09596e-06 0.00092474 4.63491e-06 0.000440561 0.000175547 6.6644e-06 0.000402246 1.09407e-05 5.52446e-06 2.21935e-05 7.88294e-05 1.07877e-05 1.31457e-05 0.000290388 6.86501e-05 4.92347e-05 0.000276894 1.02388e-05 5.81876e-05 0.000363667 7.15555e-06 0.000551788 0.00036927 4.22819e-05 0.000580224 5.49864e-06 5.44208e-06 0.000789549 0.000369271 0.000425578 0.000643922 8.8375e-05 5.89586e-06 0.000417983 0.000207779 8.00149e-06 9.52539e-05 2.83124e-05 0.000115153 0.000122525 0.000123957 0.000106526 7.02146e-06 3.58391e-06 0.000110026 0.000125427 6.47325e-06 0.000803932 0.000396196 0.000196784 8.33374e-05 8.08205e-05 0.000523935 9.52212e-05 0.000144441 9.5893e-06 0.000124024 7.88932e-05 0.000125795 1.46028e-05 0.000411191 0.000142982 6.54379e-06 2.16371e-05 4.83339e-06 0.000210325 1.60157e-05 3.4463e-06 0.00026435 0.00056076 8.15789e-05 0.00022223 8.61208e-05 5.00949e-06 6.47169e-05 0.000162962 0.000143217 7.88312e-05 3.36956e-05 4.82985e-05 2.41287e-05 0.000202041 0.00046462 6.44248e-06 0.000164973 0.000351964 2.79747e-05 0.000116857 5.75416e-05 4.61539e-05 1.12732e-05 9.33371e-05 2.85835e-06 0.000637705 5.47753e-06 0.000581857 0.000813284 0.000164974 2.37466e-05 2.38427e-05 5.83361e-05 1.10005e-05 0.000114342 2.08774e-05 0.000404942 2.92862e-05 0.000205443 0.000211961 0.000104439 8.30913e-06 7.62646e-06 9.85009e-06 0.000188349 9.47193e-05 0.000436685 1.00245e-05 5.18515e-06 7.97952e-06 0.000877972 1.02883e-05 0.000174974 3.28967e-06 4.35828e-06 0.000406542 0.000460216 8.26282e-05 3.39937e-05 0.000106949 1.99817e-05 0.000405068 7.78124e-06 0.00040572 1.26303e-05 0.000167984 0.000101341 4.99612e-05 0.000411561 1.50292e-05 0.000292136 0.000272928 3.84661e-05 0.000101117 3.89525e-06 0.000491628 6.35398e-06 8.38202e-05 0.00082096 4.13385e-05 5.12233e-06 3.29156e-05 0.00108716 0.000175174 8.06596e-05 0.000161399 5.72402e-06 0.000156041 4.38134e-05 9.89654e-06 3.12491e-05 9.75085e-05 3.25604e-05 4.9555e-06 3.17387e-06 0.000139154 0.000848196 0.00053007 0.000593897 8.45516e-06 0.000127351 0.000521869 7.27074e-05 7.84568e-06 4.03697e-05 0.000595084 0.000154828 8.63081e-06 0.00042984 5.29991e-06 0.000457019 3.0981e-06 3.94291e-05 3.09641e-06 8.64895e-05 5.70404e-06 8.4575e-05 4.4702e-06 3.16513e-05 0.000405187 0.000109375 0.000113762 0.000479293 0.000957426 0.000485143 6.12273e-05 3.61086e-05 0.000103288 0.000663107 0.00091683 0.00059619 5.90208e-06 0.000523362 1.18815e-05 2.10098e-05 0.000544885 0.000133566 0.000258674 0.000474241 5.1394e-05 9.79813e-05 0.000140736 6.46485e-05 1.80541e-05 1.62993e-05 0.000182108 3.35494e-06 5.25075e-06 9.36202e-05 0.000810452 1.6236e-05 4.33166e-06 0.000147499 9.20695e-05 3.70246e-05 0.000488771 4.91426e-06 3.9451e-06 5.08417e-06 0.000716611 7.39882e-06 1.70987e-05 0.00167831 1.02601e-05 0.000702152 3.03451e-05 0.000253874 2.64359e-05 0.00030398 0.000457353 0.000323335 0.000169314 0.000521826 2.15666e-06 5.19676e-06 2.91234e-05 6.21296e-06 0.00125991 0.000209014 4.34903e-05 6.68114e-05 0.000695475 0.000590626 8.14724e-06 0.000613254 4.92287e-06 9.06753e-05 0.000118623 1.49194e-05 1.59001e-05 0.000270545 5.89674e-06 3.70832e-06 0.000747229 0.000430699 0.000852989 5.68102e-06 0.000130364 0.00024452 4.32204e-05 4.11069e-05 0.000125961 1.25425e-05 0.000608682 6.11431e-05 6.98484e-05 0.000186333 0.000171726 5.62427e-06 3.04774e-05 0.000330361 5.08458e-05 0.000152795 9.39364e-05 0.00115048 0.000484735 6.51582e-05 0.000167867 8.35494e-06 5.13414e-05 5.90766e-05 0.0016674 0.000132929 0.000460574 5.28029e-05 0.000429043 1.38615e-05 9.92534e-06 0.000190802 9.54946e-05 0.000404406 4.81538e-06 5.77512e-06 1.47076e-05 3.34517e-06 0.000921993 0.000326547 0.000276359 0.000188149 1.03948e-05 0.000154174 0.000413023 5.95975e-06 0.000109326 9.51465e-06 0.000229504 0.000905995 1.80909e-05 0.00032753 6.57801e-05 7.34793e-06 1.13185e-05 9.81139e-05 2.49239e-06 7.95551e-05 4.43785e-05 4.28159e-06 0.00124343 5.36888e-06 4.86432e-05 0.000977517 7.96947e-06 0.000207318 0.000209359 0.000173692 0.000472269 6.47573e-05 0.000239868 7.28595e-06 0.00043062 5.95357e-05 0.00057227 0.000173654 0.00042408 8.24486e-05 3.57769e-06 8.83738e-06 1.27019e-05 0.000366094 1.0135e-05 4.08161e-06 0.000511502 6.02084e-05 0.000504626 7.24254e-06 8.21705e-06 0.000111779 0.000605238 0.000170209 3.18112e-06 0.000202727 6.12514e-06 1.57885e-05 0.000405604 6.49154e-06 0.000456659 8.77889e-06 0.000233883 0.000656418 0.000211657 9.27308e-06 0.000405527 0.000804811 0.000486366 9.22628e-05 3.83929e-05 8.05942e-05 0.000160471 0.000925667 4.65068e-05 0.000145295 0.000123964 3.8134e-05 0.000182547 0.000155938 0.000124343 5.0553e-06 8.24961e-06 0.00101568 1.91331e-05 0.000704972 0.000963589 3.92914e-06 0.000224769 2.806e-06 0.000533701 0.000829589 0.000765282 0.000225454 1.3041e-05 0.000276602 0.000591073 8.47633e-06 1.39083e-05 0.000184509 6.4444e-05 0.000171111 0.000193254 0.000147489 6.36997e-06 5.12785e-05 0.000175365 0.000648402 6.28179e-05 0.000409322 7.87984e-05 1.11937e-05 1.62713e-05 0.000402777 8.18778e-05 0.000169634 9.36304e-05 0.000567591 5.76005e-06 3.55052e-06 0.000272745 0.00018502 0.000371842 8.96156e-05 0.000311382 0.000151572 0.000420297 0.000170876 4.79212e-05 0.000156084 0.000197325 8.17249e-05 0.000807163 0.000409389 0.000131137 3.19303e-05 3.2398e-06 0.000131746 9.20111e-06 3.26912e-05 2.2991e-05 1.68115e-05 1.08583e-05 4.30255e-06 0.000148113 0.00052445 8.83904e-05 0.000110256 0.00172657 0.00043346 0.000143438 0.000102951 8.62941e-05 0.000153711 0.000902021 0.000214091 0.000130857 0.000428637 4.65536e-05 1.07922e-05 0.000113404 0.000172711 5.13777e-06 5.56131e-06 0.000184165 0.000223347 7.25767e-06 0.00052652 0.000398209 0.000238796 0.00170376 4.20051e-05 0.00024446 6.93104e-06 6.30939e-06 4.80142e-06 5.39473e-05 0.000443482 0.00013055 3.01241e-05 0.000495732 7.95066e-05 0.000215246 7.33215e-06 0.000102642 0.000409905 7.40378e-05 0.000194755 7.0924e-05 3.09183e-06 6.56402e-06 0.000133278 0.000123571 0.000211844 0.000121732 0.000485946 1.35451e-05 3.71052e-06 7.70202e-06 8.83952e-05 4.90347e-06 0.000441294 0.000318748 0.000237317 3.03526e-06 0.000131142 3.75008e-05 0.000418073 5.56895e-05 2.92778e-06 2.54957e-06 0.000228704 9.41973e-05 0.000121567 0.000115638 3.53663e-05 7.94368e-06 4.76549e-05 4.6197e-06 0.00041666 0.000493054 2.31803e-05 0.000756325 0.000123373 3.49422e-05 0.000440684 3.70555e-06 0.000245182 0.00040901 0.000246286 0.000427049 1.43854e-05 0.000110394 5.46603e-05 3.13091e-06 9.04185e-05 9.02862e-05 4.43269e-05 3.82575e-05 0.000835332 0.000190211 0.000568762 1.63056e-05 2.97538e-06 5.14317e-06 0.000495631 7.65049e-05 2.41816e-05 0.000268218 2.59884e-06 6.61154e-06 0.000169941 5.15944e-06 
6.40938e-05 2.91375e-05 3.19596e-05 2.66915e-05 0.000115796 0.000802009 6.68071e-05 6.52218e-05 9.68506e-05 3.67198e-05 0.000179122 3.36699e-05 0.000292908 6.6485e-05 0.000125925 0.00015209 0.000144504 0.000705651 9.68667e-05 0.000142014 1.22924e-05 0.00010734 7.29113e-05 8.12556e-05 8.86178e-05 8.68361e-05 0.0164918 8.31252e-05 6.26035e-05 3.54978e-05 0.000170293 0.000128738 0.000175609 3.97598e-05 0.000174812 0.00021281 5.63445e-05 0.000154043 3.73035e-05 1.06747e-05 0.000502724 6.97931e-05 3.07457e-05 2.28634e-05 0.000122997 0.000193706 7.62591e-05 0.033307 3.84893e-05 5.15441e-05 7.291e-05 0.00012109 3.5521e-05 8.09853e-05 2.22085e-05 1.38041e-05 0.00211064 0.000239745 1.41657e-05 3.17596e-05 2.11665e-05 7.72733e-05 3.82561e-05 0.000112151 0.000150813 5.07824e-05 5.15747e-05 0.000405045 3.93444e-05 2.30314e-05 0.00490696 4.51051e-05 2.25875e-05 0.000304021 5.69436e-05 2.67803e-05 8.61836e-05 6.1661e-05 8.98785e-05 0.00570297 4.52886e-05 0.000668731 0.000479732 0.0385406 0.00010795 3.93058e-05 0.00021564 2.45148e-05 0.000161133 0.000115062 1.95401e-05 5.76776e-05 8.38375e-05 5.85143e-05 8.7176e-05 5.83406e-05 0.000527501 6.56749e-05 3.54105e-05 3.06443e-05 4.25852e-05 0.00447184 9.77936e-05 4.86081e-05 0.000125512 0.000777039 4.6626e-05 3.51038e-05 2.31211e-05 4.34755e-05 4.2241e-05 0.000130382 5.24129e-05 0.000130107 7.56939e-05 6.18339e-05 3.20793e-05 5.67783e-05 1.71159e-05 3.27352e-05 5.02604e-05 9.7053e-05 4.80639e-05 3.16907e-05 5.14568e-05 5.3768e-05 5.12631e-05 4.41394e-05 7.59435e-05 2.86415e-05 0.000104392 3.40336e-05 8.15187e-05 4.51923e-05 0.000113473 4.21457e-05 3.82737e-05 4.94158e-05 0.000109415 0.000224336 5.90659e-05 0.00598099 2.4506e-05 0.00423427 0.000107845 8.62383e-05 0.0281178 5.92093e-05 8.09759e-05 0.000990237 1.07735e-05 0.000138074 0.00013751 9.0976e-05 0.000109775 7.7249e-05 3.59383e-05 2.18164e-05 5.47821e-05 2.15557e-05 0.000142213 0.000445211 0.00163701 4.11049e-05 7.78069e-05 6.12627e-05 8.25493e-05 1.78198e-05 2.28309e-05 2.55701e-05 6.40537e-05 8.03949e-05 0.000150383 9.43171e-05 5.2526e-05 3.01904e-05 0.000263304 0.00127009 9.77176e-05 2.52393e-05 0.000424661 0.000140308 0.000175187 8.5492e-05 0.000139091 8.46276e-05 0.000113563 0.000648757 0.000694006 6.14091e-05 8.78697e-05 0.000109714 0.000600895 5.94182e-05 8.64637e-05 0.000164119 0.00094865 0.00374619 2.67671e-05 9.80279e-05 4.44689e-05 0.0001052 0.000872966 0.000169917 9.24221e-05 6.68568e-05 0.00902001 7.98247e-05 0.00347554 0.000396246 6.74981e-05 8.16573e-06 4.22227e-05 0.000113627 9.13096e-05 3.64339e-05 0.000252425 9.4116e-05 0.00811381 0.000422801 0.000195268 4.9915e-05 5.24273e-05 0.000695869 6.69329e-05 6.42063e-05 5.01726e-05 0.000120133 0.000144503 2.20769e-05 0.000294081 6.05728e-05 6.38401e-05 8.81461e-05 0.000108056 4.09114e-05 5.45491e-05 3.31171e-05 5.07899e-05 4.43305e-05 2.8452e-05 0.000194619 0.000386717 3.74025e-05 0.000165253 9.06014e-05 2.5906e-05 9.41622e-05 8.8774e-05 6.3086e-05 7.23407e-05 0.000147457 4.71017e-05 0.000124756 6.09506e-05 5.37402e-05 7.61671e-05 4.72155e-05 6.43516e-05 4.73536e-05 4.8677e-05 3.97954e-05 5.68253e-05 3.83102e-05 2.72194e-05 0.000321197 0.000862328 4.95157e-05 0.000104863 0.000210202 0.000182931 7.77499e-05 0.00013256 2.33411e-05 0.000126458 2.19716e-05 6.64489e-05 0.000127201 0.000129234 4.1491e-05 0.00010306 3.3564e-05 0.000561433 5.37101e-05 0.000625875 4.04192e-05 0.000107408 0.000603015 2.37204e-05 2.47186e-05 4.36004e-05 9.38397e-05 7.79345e-05 3.19036e-05 0.00113919 0.000887224 8.62217e-05 4.48019e-05 1.1169e-05 5.25307e-05 0.000174223 0.000205757 6.22138e-05 5.15851e-05 3.7656e-05 0.000231534 0.000401423 6.74195e-05 0.00117062 3.08259e-05 4.45236e-05 0.0934028 3.53739e-05 0.000131619 9.4207e-05 0.000607851 0.000121879 0.000102647 3.74742e-05 5.94307e-05 4.63082e-05 0.000138018 7.99759e-05 0.000113139 0.000391547 0.000272691 0.000105184 2.17579e-05 2.04281e-05 9.40955e-05 3.82311e-05 1.29317e-05 0.000220742 0.00052789 7.05884e-05 7.61427e-05 0.000296531 7.5623e-05 0.00803873 7.29688e-05 8.12217e-05 0.000119255 3.17248e-05 2.82983e-05 0.000152797 0.000153532 7.66859e-05 0.00106841 1.83203e-05 4.1632e-05 3.05677e-05 7.29432e-05 0.000119187 4.11294e-05 0.000122674 0.000226244 4.84742e-05 1.02966e-05 1.0414e-05 3.71112e-05 0.000304625 3.37662e-05 0.000204472 0.000129421 9.58561e-05 3.16358e-05 0.000133851 0.000162033 0.00019134 4.44354e-06 6.22162e-05 1.27687e-05 0.000351891 5.80959e-05 8.04469e-05 2.85434e-05 7.37514e-05 4.69338e-05 1.43891e-05 1.22849e-05 8.82484e-05 2.85518e-05 6.12007e-05 0.000155759 0.000100543 7.0515e-05 3.86518e-05 0.000223835 7.3599e-05 0.000109411 0.000274726 8.11647e-05 0.000174039 2.31444e-05 3.6914e-05 7.27046e-05 0.0201316 8.44998e-05 4.34691e-05 2.02275e-05 0.000128357 6.81622e-05 4.09213e-05 5.31743e-05 0.00518444 8.04896e-05 0.000776268 0.00411775 2.20387e-05 1.32117e-05 0.000134144 2.60318e-05 0.00115514 4.17416e-05 3.23894e-05 0.000123611 0.000130564 2.29131e-05 3.09391e-05 0.00292434 0.000142988 5.92544e-05 0.000142253 0.000405912 9.55626e-05 0.000162589 0.00260352 0.000120055 0.000723193 0.0003735 4.17622e-05 3.54928e-05 9.4578e-05 4.81945e-05 0.0453058 6.16599e-05 5.46751e-05 7.75363e-05 0.000145223 3.4646e-05 5.14054e-05 7.8938e-05 0.000324692 0.000966121 5.14794e-05 4.3156e-05 0.000237738 9.25569e-05 9.38284e-05 2.80674e-05 0.000128268 7.70098e-05 0.000134835 7.2573e-05 0.0173231 0.000126473 2.1606e-05 6.47996e-05 6.26972e-05 4.41112e-05 8.64147e-05 7.4577e-05 3.61961e-05 0.00114386 6.20776e-05 0.0019223 0.000227875 0.000137396 0.000159653 5.65145e-05 1.52991e-05 0.000182802 3.11163e-05 0.000143106 0.000142226 2.41572e-05 5.41108e-05 0.000409864 0.000320589 2.61107e-05 0.000109821 0.000154336 0.000309713 2.82871e-05 0.000253309 0.000184515 9.82795e-05 0.000188963 4.77005e-05 0.000137137 0.000955543 0.000120098 0.000112799 1.61135e-05 0.0260393 7.16667e-05 6.75874e-05 0.000317082 9.28156e-05 0.000110468 0.000117531 0.044737 6.23075e-05 4.73218e-05 3.86049e-05 3.9564e-05 4.33749e-05 2.87113e-05 4.34445e-05 0.000147975 4.78777e-05 2.56092e-05 0.000148884 0.000120797 0.00326145 0.000161714 4.0886e-05 0.000173438 0.000114509 0.000302282 0.000163236 0.000658537 1.8881e-05 3.07187e-05 0.00258999 0.000476061 5.9128e-05 0.00159775 9.50178e-05 0.000149737 0.000108342 4.23088e-05 3.23101e-05 6.60992e-05 5.85954e-05 0.000237905 1.90894e-05 0.000778245 3.42245e-05 0.000109698 0.000168496 0.000530608 4.87598e-05 0.000317921 2.09127e-05 3.74946e-05 6.00866e-05 5.59202e-05 1.84082e-05 5.31057e-05 9.62264e-05 9.89735e-05 7.83041e-05 0.000108645 4.90586e-05 8.29842e-05 1.18751e-05 6.2522e-05 2.04679e-05 6.1823e-05 0.000104775 0.000449165 0.000447614 1.90986e-05 0.000475378 3.85456e-05 0.000179612 7.27743e-05 0.00150363 6.52222e-05 4.38181e-05 4.11623e-05 2.21263e-05 2.72582e-05 1.2111e-05 1.64982e-05 3.87332e-05 0.0761765 0.000136625 0.000116512 5.42743e-06 0.00125643 0.000151505 0.000105832 0.000125202 0.000380263 0.000735571 2.90124e-05 3.22763e-05 0.000102024 0.0134888 3.98126e-05 2.71015e-05 5.97708e-05 0.000107472 0.000103034 6.99075e-05 0.0001104 0.000128821 7.23746e-05 7.68856e-05 4.51001e-05 5.64839e-05 9.86529e-05 8.46208e-05 1.70762e-05 5.08476e-06 0.000206535 1.64836e-05 3.9414e-05 0.000104626 0.000130744 0.000113506 8.92803e-05 0.000100457 2.27089e-05 4.21908e-05 0.000220902 6.14045e-05 4.13116e-05 6.47797e-05 5.84008e-05 4.532e-05 1.93488e-05 7.08958e-05 2.58129e-05 9.79011e-05 1.51038e-05 3.84581e-05 0.000118703 3.2381e-05 5.60662e-05 8.59923e-05 9.95422e-05 0.000242837 6.36394e-05 5.52176e-05 0.000880752 0.000219561 3.4568e-05 0.000988124 0.000100408 0.000189211 0.000677156 8.72059e-05 5.58347e-05 2.58262e-05 8.0782e-05 5.39563e-05 0.00014229 0.000275835 0.00023392 8.34216e-05 4.79212e-05 2.28282e-05 0.00113183 6.95301e-05 3.05545e-05 0.000197816 7.78189e-05 0.000156193 1.80329e-05 0.000349484 5.95553e-05 0.000276243 3.97838e-05 0.000291345 8.66857e-05 8.66645e-05 2.36302e-05 2.79753e-05 6.39917e-05 1.89681e-05 0.000112658 5.56558e-05 6.91067e-05 6.40673e-05 3.03301e-05 0.000403066 0.000116339 0.000119004 3.23166e-05 0.0701344 4.34842e-05 5.58772e-05 5.99097e-05 4.42445e-05 2.3045e-05 5.31028e-05 0.00901453 5.04417e-05 6.65923e-05 6.47109e-05 0.000590944 0.000125511 0.000848517 0.00227146 5.61163e-05 8.90174e-05 0.000189961 8.67053e-05 1.64585e-05 0.00127741 5.86995e-05 2.38736e-05 7.5785e-05 0.000310924 5.62908e-05 1.57871e-05 2.40673e-05 2.96101e-05 0.0207286 2.64953e-05 0.000178299 8.50967e-05 0.00010775 9.10857e-05 9.14085e-05 2.60586e-05 0.000134087 5.06699e-05 0.000136945 9.23656e-05 3.47185e-05 0.00604078 0.00042129 7.37811e-05 5.45145e-05 3.23215e-05 0.000387086 0.000101485 3.74636e-05 9.47413e-05 8.46377e-05 0.000261199 2.70001e-05 4.84312e-05 0.00022261 8.89296e-05 9.98454e-05 3.09084e-05 7.29135e-05 3.92675e-05 7.11739e-05 3.18755e-05 3.144e-05 3.17816e-05 0.00183705 0.000378779 6.82975e-05 0.0170237 5.89378e-05 0.000985388 4.0816e-05 0.00257112 0.000120652 4.31533e-05 0.00105356 0.000457358 1.89705e-05 0.000248178 4.24631e-05 9.4656e-05 4.99996e-05 0.000392441 5.22228e-05 0.0591053 6.04593e-05 1.33731e-05 0.000137959 0.000113726 2.24166e-05 7.84239e-05 0.000257584 0.000307935 9.64751e-05 5.5105e-05 2.66925e-05 0.0014288 0.000119189 0.000140533 7.5207e-05 0.00187937 0.000399224 0.000624652 0.000516934 0.000112802 5.11017e-05 3.41217e-05 2.55087e-05 5.75762e-05 8.58296e-06 7.55202e-05 8.47729e-05 9.98505e-05 8.90942e-05 6.92988e-05 1.57281e-05 0.000147155 0.00010362 0.000177924 1.97005e-05 0.00013883 0.00016422 6.79091e-05 3.70395e-05 5.80137e-05 0.000130656 2.49979e-05 8.69244e-05 0.000438828 0.000394709 0.00038655 0.00134319 2.48224e-05 4.5198e-05 6.5675e-05 2.12559e-05 0.000100899 0.000146093 0.00561266 0.0045059 5.74456e-05 0.000131749 0.0025705 0.000216508 4.97868e-05 7.02356e-05 7.70475e-05 1.31345e-05 0.000467934 1.00835e-05 0.000152363 7.02669e-05 0.000219401 3.79688e-05 0.000133345 0.000115891 0.000202538 0.000141266 2.4194e-05 0.000115912 9.44319e-05 2.76758e-05 8.89824e-05 4.28096e-05 2.63166e-05 0.000127585 6.23065e-05 3.72038e-05 0.000146231 8.44641e-05 0.000240514 0.000124474 0.000105669 4.18733e-05 7.22305e-05 0.000222469 5.82982e-05 8.43094e-05 2.69853e-05 0.000111004 0.000280717 4.97878e-05 7.22767e-05 4.6816e-05 3.57095e-05 0.00101603 4.73972e-05 0.000199049 6.71416e-05 6.92009e-05 0.00705504 0.000226785 0.000675346 8.66007e-05 6.34766e-05 8.6345e-05 4.88533e-05 3.29338e-05 3.53874e-05 2.9337e-05 5.38583e-05 1.17971e-05 8.97253e-05 0.000107837 5.86764e-05 3.37251e-05 0.000168998 5.09061e-05 7.43911e-05 0.000107485 0.000130282 3.31643e-05 7.81758e-05 0.000385707 6.41077e-05 0.000113134 0.000121538 0.000410567 0.000118012 3.26947e-05 8.56825e-05 8.25684e-05 6.54087e-05 7.27779e-05 6.48873e-05 5.53605e-05 0.000249273 7.29923e-05 4.05695e-05 0.0130586 0.00188047 3.16757e-05 0.000119779 0.000147115 0.000277433 0.00516877 0.000245747 4.05906e-05 0.000109639 2.07541e-05 3.74273e-05 0.000129843 9.11255e-05 5.96842e-05 4.65971e-05 0.00245127 0.000176744 8.97514e-05 0.000327226 0.000104815 5.775e-05 8.06992e-05 3.62145e-05 5.85275e-05 1.90679e-05 5.11224e-05 0.000182943 5.65377e-05 0.000111531 5.63686e-05 0.0255311 0.000176155 3.0804e-05 4.98948e-05 4.41222e-05 2.53098e-05 0.000166762 0.000425537 2.36683e-05 0.000106381 8.22166e-05 4.40011e-05 5.27809e-05 8.57204e-05 8.82444e-06 2.8458e-05 0.000122316 5.63889e-05 7.6266e-05 3.80623e-05 8.81796e-05 0.000173012 0.000394761 5.58719e-05 1.4652e-05 5.40192e-05 0.000144514 0.00454421 3.39019e-05 7.00405e-05 0.0271011 4.34441e-05 3.06073e-05 3.89628e-05 9.82539e-05 2.48765e-05 0.000136346 0.0302508 7.48252e-05 2.82667e-05 0.000656006 0.000743622 9.27598e-05 7.88167e-05 1.06742e-05 0.00216953 2.73426e-05 0.000107294 0.00011221 3.58212e-05 8.56781e-05 8.01942e-05 0.00343131 2.54105e-05 0.00344973 9.31729e-05 0.000283486 6.91055e-05 
9.90994e-05 2.4622e-05 0.000142084 0.00012533 5.31602e-05 4.44169e-05 2.56353e-06 7.54208e-05 0.000107172 9.6342e-05 9.02871e-05 0.000104271 0.000124217 0.000154743 3.73867e-05 8.02082e-05 3.9703e-05 0.000164089 7.2615e-05 5.73372e-05 1.782e-05 0.000307532 5.53954e-05 5.51463e-05 6.37003e-05 2.49999e-05 6.61921e-05 0.000104596 9.16978e-05 9.30009e-06 9.65438e-05 0.000160946 0.00252198 8.33816e-05 0.0051994 0.000240441 5.35408e-05 0.000931886 0.000212916 5.80239e-05 6.44997e-05 0.000259129 0.000130849 0.00022027 0.000322397 0.000307889 0.000229796 0.000155404 5.52799e-05 4.77095e-05 4.83516e-05 0.00115287 0.000183012 0.000135086 9.27942e-05 5.41612e-05 0.000103611 0.000165854 0.000286563 5.2054e-05 6.87096e-05 0.000176675 5.63371e-05 5.93146e-05 0.000137366 2.16137e-05 4.62642e-05 0.000190841 3.08507e-06 1.76208e-05 0.000229931 0.000100077 2.22931e-05 0.000153818 8.33259e-05 0.000101258 6.75362e-05 0.000194634 0.000147448 0.000160943 5.27342e-05 9.78924e-05 0.000130594 0.000172815 0.000190565 8.14734e-05 2.64189e-05 0.000113293 5.86413e-05 1.58646e-05 3.87063e-05 0.000182509 0.000108538 0.000134791 6.35863e-05 7.43896e-05 0.000158066 0.000391224 0.000280524 3.53833e-05 5.67602e-06 8.01012e-05 0.000111738 6.90431e-05 0.000117286 8.60054e-06 2.56657e-05 4.64749e-05 9.11724e-05 0.000115358 4.97971e-05 9.72426e-05 0.000100569 0.000177487 0.000152643 5.15355e-05 3.96298e-05 0.000130199 3.8328e-05 0.000130413 0.000126212 0.00010296 8.19089e-05 6.54264e-05 0.000107452 3.33205e-05 4.54898e-05 0.00013733 4.24418e-05 3.72834e-05 4.37643e-05 3.96191e-05 5.71577e-05 0.000109705 3.39155e-06 7.8385e-05 0.000142269 0.000193661 0.000865555 0.00021322 9.16489e-05 0.00011537 2.3827e-06 5.25351e-05 4.29045e-05 7.03813e-05 0.000187024 0.000352441 1.86486e-05 6.36065e-05 3.76341e-05 7.10691e-05 0.000121957 6.97393e-05 9.47995e-05 6.38633e-05 2.19988e-05 5.57224e-05 0.000165058 0.000113306 3.76501e-05 0.00016177 1.59512e-05 5.42304e-05 0.000183681 3.22137e-05 0.000122716 9.7879e-05 1.74215e-05 3.64585e-05 7.75032e-05 4.90613e-05 0.000200744 0.000133807 0.000207439 0.00077204 8.74306e-05 0.000110757 0.000128208 4.37564e-05 5.49388e-05 7.29322e-05 5.20763e-05 0.000121359 0.000154523 7.06914e-05 8.99332e-05 0.000194717 6.76773e-05 4.8412e-06 0.000200192 0.000111563 8.85532e-05 1.90174e-05 6.43187e-05 0.000166295 0.0001847 0.000638498 0.000121884 9.40118e-05 3.37039e-05 0.000185295 4.11902e-05 7.72897e-05 0.0145052 0.000151951 2.81805e-05 3.92056e-05 8.69647e-05 7.26266e-05 1.76705e-05 6.22889e-05 0.000195375 2.39969e-05 4.13146e-05 1.4658e-05 0.000149459 0.00179173 0.000134514 6.45763e-05 5.50807e-05 0.000540327 5.80536e-05 9.50215e-05 9.35427e-05 0.000177171 1.71295e-05 1.04065e-05 2.97005e-05 0.000240454 7.08799e-05 2.85813e-05 6.83614e-05 6.44046e-05 6.32017e-05 5.55553e-05 1.9276e-05 0.0544054 0.000150353 7.36389e-05 0.000270041 0.000154956 0.000226607 0.000139726 0.00029966 5.8754e-05 5.36477e-05 0.000199023 0.000182325 0.000807415 5.24017e-05 3.10045e-06 0.000136902 4.33397e-05 0.000156366 0.000803976 9.79048e-05 6.77979e-05 8.08554e-05 0.000116745 3.66698e-05 1.1262e-05 0.000123944 4.85264e-05 3.12915e-05 0.000356662 0.000196031 6.37242e-05 4.16877e-05 0.000162509 0.000117144 0.00230625 0.000162666 2.68118e-05 1.21922e-05 0.000141149 5.95184e-05 3.77333e-05 6.97417e-05 4.19909e-05 0.00012311 0.000118262 0.00013035 4.49517e-05 0.000121254 8.89156e-05 2.77799e-05 0.00016813 8.20951e-05 6.26098e-06 8.30435e-05 2.83488e-05 0.000100338 3.87649e-05 4.41728e-05 6.46564e-05 5.59612e-05 6.79838e-05 7.36161e-05 0.000129858 0.000393696 0.000156896 8.03142e-05 0.00022354 8.60101e-06 4.61575e-05 4.62085e-05 8.02058e-05 0.000273937 4.87116e-05 3.58462e-05 0.000206449 6.78945e-06 8.10206e-05 7.34044e-05 9.37816e-05 8.68902e-05 0.000107998 6.34198e-05 0.000910901 7.49851e-05 0.000184856 5.03379e-05 0.00016619 8.51604e-05 0.00012073 0.00011979 6.23253e-05 6.48177e-05 0.000113087 4.73202e-05 5.79457e-05 7.02858e-05 0.000249788 0.00144688 0.000277663 3.10343e-05 0.000236599 5.47767e-05 1.92106e-05 0.000168161 0.00103816 6.99463e-06 9.91807e-05 0.000136051 0.000119047 0.000116727 4.75649e-05 0.000104291 5.17765e-05 9.68106e-05 9.38756e-05 5.65665e-05 0.000169853 9.79693e-05 6.83121e-05 2.4646e-05 6.11855e-06 5.82786e-05 1.09477e-05 9.82032e-05 8.43843e-05 0.000236433 0.000188656 1.76091e-05 1.24319e-05 7.67586e-05 0.000121657 5.66589e-05 5.20193e-05 7.95711e-06 7.61917e-05 0.0178509 5.38294e-05 3.74438e-05 7.44673e-05 0.000180627 2.77337e-05 6.97426e-05 9.48059e-05 0.000113003 8.0152e-06 7.42679e-05 3.71207e-05 0.000132064 0.000147811 4.25397e-05 4.97829e-05 4.86514e-05 7.59374e-05 8.17138e-05 0.000161789 0.000158729 0.000143712 6.42045e-05 0.000871263 0.000110015 6.32299e-05 6.27153e-05 2.7755e-06 0.000138936 6.66578e-05 0.000149925 8.85576e-05 5.5815e-05 0.000212511 0.00015021 0.000119821 4.86116e-05 7.29904e-05 2.81652e-05 0.000131844 8.41052e-05 6.59324e-05 5.49973e-05 0.000129629 0.000320131 4.0439e-05 7.79449e-05 5.18971e-05 4.17694e-05 7.45973e-05 0.000224771 4.66429e-05 1.34796e-05 0.000317988 0.000120236 0.000138495 5.94069e-05 0.000137022 8.10518e-05 3.0933e-05 0.000249517 0.000182854 9.84482e-05 0.00027137 0.000278801 8.91225e-05 0.000223948 3.17829e-05 7.6176e-05 0.000161428 0.000171043 0.00014415 6.60955e-05 5.36001e-05 4.26213e-05 0.000106723 0.000177175 2.26181e-05 0.000169478 6.46791e-05 3.71472e-05 7.98523e-05 5.67214e-05 0.000156721 1.59654e-05 2.75311e-05 0.00012113 4.57341e-05 0.000353948 0.000191967 0.000217152 8.51976e-05 9.79537e-05 0.000119509 0.000124151 2.31349e-05 8.83586e-05 5.06516e-05 8.34981e-05 0.000154155 9.96155e-05 0.000106443 0.00028647 6.34785e-05 2.14819e-05 9.76104e-05 0.000158321 0.000100845 0.000308797 8.23064e-05 0.0691808 5.58062e-05 9.17599e-05 6.56032e-05 0.000100411 5.41212e-05 0.00019555 5.55969e-06 0.000201717 4.1754e-05 0.000160051 7.09973e-05 0.000133222 3.9572e-05 0.000192638 8.18473e-05 5.23296e-05 0.000100024 4.61499e-05 0.000145854 5.07905e-05 6.27864e-05 0.000106593 9.41671e-05 8.07503e-05 3.9668e-06 0.000629652 0.000106576 4.06311e-05 5.13711e-05 0.000215684 0.000127893 0.00015799 0.000108784 7.39387e-05 5.77188e-05 6.55955e-05 9.37433e-05 6.2887e-05 0.000118389 4.33374e-05 4.91817e-05 6.94812e-05 6.42636e-05 0.000213783 0.000282001 7.86683e-05 8.231e-05 5.35226e-05 0.000207683 2.35847e-05 0.000132757 5.3583e-05 7.82412e-05 7.30251e-05 0.000214072 0.000140191 3.42278e-05 0.000114972 0.00012185 6.85857e-05 3.82562e-06 0.000225759 3.58514e-05 6.2773e-05 1.54601e-05 0.000147866 0.000149735 0.000108138 0.000244324 3.02515e-05 4.36128e-05 3.4789e-05 1.276e-05 0.000215482 0.00010853 5.4521e-05 0.000174357 6.83096e-05 0.0654528 6.24439e-05 0.00015239 0.000132864 2.84686e-05 3.39087e-05 9.50848e-05 6.7514e-05 6.03945e-05 8.19788e-05 7.35537e-05 4.82565e-05 5.19995e-05 0.000210394 8.70966e-05 0.000180515 0.000236413 0.000104356 5.76455e-05 8.82664e-05 0.000169399 5.36841e-05 0.000168909 7.35909e-05 9.55463e-05 0.000139304 0.000149685 3.56638e-05 0.000110827 0.00013909 9.31318e-05 7.579e-05 7.21967e-05 8.62744e-05 0.000206642 7.92192e-05 8.77018e-05 0.000134956 9.46101e-05 3.28647e-05 2.97612e-05 9.62191e-06 9.15809e-05 5.80315e-05 3.58597e-05 5.50402e-05 0.00010135 0.000164179 0.000108847 6.52232e-05 0.000163063 3.60403e-05 0.000158693 0.000117391 0.000167308 0.000108291 0.000228092 5.70155e-05 5.05539e-05 7.67782e-05 0.000167525 0.000195585 3.45426e-06 2.43952e-05 0.000115485 1.98422e-05 0.000336383 4.38008e-05 7.06292e-05 9.01458e-05 1.23213e-05 0.000101257 0.000121376 0.000127959 5.80284e-05 3.63854e-05 6.28702e-05 8.85021e-05 8.05852e-05 4.15617e-05 0.0214569 0.000180134 8.01209e-05 0.000728265 7.02268e-05 0.000139263 0.000866521 6.62475e-05 6.64313e-05 0.000124465 3.29528e-05 0.000130344 0.000106472 5.19681e-05 6.04755e-05 4.78494e-05 4.6104e-05 9.65233e-05 5.87224e-05 7.1032e-05 4.28414e-05 6.72649e-05 5.05606e-05 0.000174789 8.15339e-05 0.036487 3.322e-05 1.84625e-05 5.86952e-05 0.000199531 0.000129631 6.93109e-05 0.00013126 8.01439e-05 6.18483e-05 0.000274402 2.97814e-05 7.95838e-05 5.74367e-05 0.000121283 0.000139113 0.000212782 0.000101763 0.000359337 0.000128964 5.67977e-05 0.000102311 6.20848e-05 0.000302014 0.000356395 8.22566e-05 9.57063e-05 0.000138196 6.77263e-05 1.48718e-05 0.000130753 0.000139622 0.00022084 0.000117771 0.000134554 4.99895e-05 0.000254052 9.69001e-05 4.75189e-05 4.38987e-05 0.000185135 3.73991e-05 5.75326e-05 4.2389e-05 0.0528186 8.45022e-05 0.000237024 0.00024622 0.000283129 0.000100941 0.00025567 0.000187896 5.49537e-05 0.000209125 8.54618e-05 6.10211e-05 9.40352e-05 4.60749e-05 0.000110413 0.00010046 8.99598e-05 0.0696836 0.000918639 0.000105822 0.000171429 8.96533e-05 1.97969e-05 6.16425e-05 0.000295812 3.55875e-05 0.000133864 6.70588e-05 9.9471e-05 1.73478e-05 0.000225105 7.93913e-05 6.89255e-05 0.00147204 7.44944e-05 0.000126622 3.15929e-05 0.000259029 5.81729e-05 0.000388617 8.73103e-05 0.00018265 0.000118969 1.38391e-05 0.000191457 7.82157e-05 3.09323e-05 6.92689e-05 0.000105276 7.87306e-05 0.000363409 4.86001e-05 6.16258e-05 0.000178814 9.4499e-05 0.000120056 0.000154484 2.14578e-05 8.09536e-05 0.000243116 0.000147956 0.000257511 5.32935e-05 0.000321816 0.000564616 8.88125e-05 0.000149715 6.6812e-05 8.86985e-05 0.000153542 0.000121635 6.19983e-05 0.000180632 8.73224e-05 7.42388e-05 7.55921e-05 0.000227206 4.21993e-06 0.000217351 0.00019741 0.000263463 0.00023244 2.3961e-05 0.000124456 0.000135383 6.39e-05 0.000196166 6.35687e-05 0.000158501 0.0743388 0.000222628 8.38523e-05 0.00156199 0.000198475 6.15092e-05 2.08289e-05 0.000224594 0.000145464 0.000158613 0.000111999 7.6839e-05 0.000123389 0.000183575 6.55725e-05 2.83572e-06 1.68193e-05 8.69842e-05 6.87357e-05 0.0243994 0.00012168 0.000771779 5.13172e-05 0.0146275 0.000196163 0.00011489 0.000202128 7.58058e-05 3.23966e-05 5.78351e-05 9.62862e-05 5.58055e-05 4.67161e-05 0.000215197 0.000125072 0.000118467 7.53615e-05 7.19343e-05 0.000174642 0.000129357 5.824e-05 0.000155771 0.000188909 7.64087e-05 7.72137e-06 7.25207e-05 0.000201383 5.97032e-06 0.000170829 9.82276e-05 6.44623e-05 5.62319e-05 0.000131259 0.000109266 4.62375e-05 8.31338e-05 5.91292e-05 7.21994e-05 0.000103575 3.69561e-05 6.28261e-05 7.202e-05 8.27709e-05 8.36564e-05 1.47391e-05 9.86534e-05 7.81034e-05 0.000123536 0.000241997 4.88142e-05 0.00038744 6.92127e-05 0.0428961 0.00013648 0.000117473 0.000129016 5.96727e-05 0.000178907 8.2323e-05 5.71081e-05 1.03379e-05 9.62932e-05 0.0372922 6.82084e-05 2.80216e-05 0.000126402 0.000274354 0.000111511 4.17982e-05 9.61389e-05 0.000105232 0.000123834 0.000294181 0.00012256 2.82104e-05 0.000177343 0.00010113 0.0793432 0.000131519 0.000309686 7.98483e-05 9.46724e-05 7.75529e-05 0.000156408 0.000107932 6.07912e-05 0.000177422 8.13469e-05 5.49963e-05 9.10771e-05 7.32658e-05 5.91552e-05 8.74098e-05 0.000300104 4.99598e-05 0.000345623 7.62634e-05 0.000197479 0.00120992 0.000112237 0.000139931 0.000108672 0.000216328 8.94783e-05 1.63408e-05 5.65e-05 9.95991e-05 7.65397e-05 0.000171224 0.000107121 0.00016193 0.000362696 0.000117887 7.25036e-05 7.30702e-05 0.179605 1.75494e-05 0.000104298 4.84141e-05 7.82032e-05 0.000170092 4.63316e-05 0.000700469 0.000174369 0.000163643 8.38123e-05 6.03707e-05 3.14559e-05 2.90398e-06 3.38272e-05 0.000128334 0.000135572 5.39815e-05 0.000175808 2.56945e-05 8.89547e-05 0.00014039 8.76968e-05 6.42062e-05 0.000138805 9.14358e-05 0.00016224 0.014281 9.05981e-05 0.000102417 3.86418e-05 6.29347e-05 0.000120069 9.67694e-05 0.000117359 0.00026383 4.98974e-05 1.0315e-05 0.000179581 2.94937e-05 5.18435e-05 3.44629e-05 0.000104415 0.000146488 0.000332592 8.92869e-05 0.000110252 2.88855e-05 4.7301e-05 6.25301e-05 0.000121429 0.00011685 3.51334e-05 8.31507e-05 6.01165e-05 0.000101499 3.77119e-05 5.45568e-05 0.000124842 4.47661e-05 0.000115558 0.000139791 3.67294e-06 0.000112258 0.000112421 0.000134723 
4.99766e-05 3.38908e-05 0.000133412 3.59471e-05 1.28954e-05 2.65507e-05 2.30502e-05 2.41732e-05 5.1016e-05 4.03122e-05 6.14895e-05 2.10565e-05 2.73876e-05 3.07303e-05 4.09513e-05 1.46135e-05 5.31626e-05 0.000123665 1.39995e-05 1.31608e-05 3.92834e-05 3.54166e-05 8.41243e-05 6.11589e-05 3.62692e-05 0.000134451 4.4301e-05 2.86446e-05 4.78575e-05 1.25237e-05 2.01768e-05 3.20394e-05 0.000183824 1.38076e-05 2.63253e-05 1.46717e-05 2.57714e-05 8.98184e-05 7.25893e-05 1.52887e-05 3.59993e-05 0.000177301 6.61734e-05 7.54339e-06 4.21772e-05 0.000344391 5.76665e-05 5.38443e-05 2.01237e-05 2.52938e-05 0.0123357 8.3862e-05 1.06279e-05 6.86393e-05 2.52013e-05 6.8303e-06 1.33976e-05 0.000208505 4.25236e-05 2.62655e-05 2.88574e-05 9.08442e-05 1.09876e-05 3.98804e-05 2.85593e-05 0.0113526 4.22542e-05 9.3665e-05 1.69607e-05 4.40017e-05 0.000244328 0.000157692 1.66744e-05 3.68488e-05 4.75331e-05 2.37228e-05 5.38401e-05 4.86227e-05 6.20262e-05 8.4494e-05 1.68578e-05 2.26311e-05 4.08264e-05 5.07676e-05 2.12262e-05 2.02186e-05 5.43249e-05 2.33024e-05 7.15319e-05 2.70925e-05 3.77658e-05 6.40675e-05 3.17247e-05 9.32423e-05 8.00382e-05 2.91961e-05 7.94348e-05 1.19541e-05 2.12374e-05 3.65558e-05 6.42638e-05 4.46185e-05 4.62093e-05 1.72986e-05 1.72235e-05 4.60358e-05 4.97827e-05 4.64639e-05 1.6869e-05 2.12762e-05 2.17296e-05 3.7469e-05 2.54915e-05 9.47859e-05 4.84377e-05 0.0203659 1.19338e-05 3.88094e-05 5.59641e-05 2.97678e-05 4.53973e-05 1.81485e-05 2.48209e-05 3.34004e-05 3.39841e-05 2.94573e-05 1.82121e-05 3.69381e-05 7.63989e-05 5.91107e-05 2.73763e-05 1.69965e-05 2.3982e-05 3.65213e-05 3.7983e-05 2.41341e-05 6.85288e-05 2.98208e-05 0.000117088 0.000111846 2.26703e-05 6.79116e-05 2.64375e-05 4.36225e-05 1.83887e-05 2.94981e-05 4.76169e-05 4.25271e-05 4.29752e-05 4.76208e-05 8.37542e-05 0.000113771 2.48478e-05 0.0112688 4.2685e-05 3.45778e-05 2.3565e-05 1.87131e-05 3.09928e-05 5.82947e-05 1.73045e-05 5.08261e-05 2.20255e-05 2.22292e-05 5.73643e-05 9.70994e-05 6.65286e-05 3.48072e-05 1.24122e-05 1.73244e-05 5.53477e-05 4.24364e-05 3.15103e-05 6.71313e-05 9.71668e-05 5.56376e-05 2.7099e-05 4.70425e-05 3.14853e-05 1.20813e-05 3.52846e-05 5.96179e-05 9.474e-05 0.0337071 4.55412e-05 8.78788e-05 2.54509e-05 4.41075e-05 8.31894e-05 2.94601e-05 7.78788e-05 9.9735e-05 2.8977e-05 2.68059e-05 1.53908e-05 0.000197705 8.90914e-06 3.95856e-05 0.000119101 6.44807e-05 5.72004e-05 2.8408e-05 2.8914e-05 4.20541e-05 3.28801e-05 0.0150435 1.84555e-05 2.65869e-05 3.52629e-05 4.71429e-05 2.97612e-05 1.97562e-05 1.47087e-05 4.2723e-05 1.65549e-05 3.09719e-05 0.000124098 0.000207747 5.96325e-05 1.86754e-05 6.95563e-05 2.84646e-05 4.24095e-05 4.09254e-05 6.23324e-05 0.000107846 2.02341e-05 1.01775e-05 1.66899e-05 1.83862e-05 1.92582e-05 2.39185e-05 2.90751e-05 3.33871e-05 9.52519e-06 4.26201e-05 5.94034e-05 7.08675e-05 0.000120703 2.97794e-05 2.90667e-05 3.49175e-05 0.000249148 5.3145e-05 0.000193174 1.16859e-05 0.0303081 8.24601e-05 6.12546e-05 1.40957e-05 5.04216e-05 3.39645e-05 5.81859e-05 5.4589e-05 2.6081e-05 1.56327e-05 2.97319e-05 3.6016e-05 2.57353e-05 3.54493e-05 0.000105676 4.67533e-05 7.21536e-05 2.3802e-05 3.5978e-05 0.000193629 1.64427e-05 4.06466e-05 3.06157e-05 0.000194419 4.53218e-05 0.000110123 3.33806e-05 9.81562e-05 3.51305e-05 4.66003e-05 1.78017e-05 1.8912e-05 4.94159e-05 2.65235e-05 2.60375e-05 4.28369e-05 4.99409e-05 1.2705e-05 5.14818e-05 4.93269e-05 3.47418e-05 0.000125157 1.81644e-05 1.71928e-05 2.94322e-05 4.62988e-05 0.0490137 1.13789e-05 7.26281e-05 2.98315e-05 1.86127e-05 6.00845e-05 1.34067e-05 0.0313846 4.85775e-05 3.09006e-05 2.60913e-05 1.78621e-05 7.89672e-05 4.58015e-05 1.05715e-05 8.07961e-06 0.000212632 3.44384e-05 3.19221e-05 4.52328e-05 0.000460648 4.72082e-05 3.9385e-05 2.80057e-05 6.82377e-05 5.74292e-05 5.48346e-06 0.000102935 1.6197e-05 6.58771e-05 7.87831e-05 4.32599e-05 4.13134e-05 4.92369e-05 3.08744e-05 2.47123e-05 5.83011e-05 0.0440259 6.21187e-05 1.8568e-05 0.000105506 3.3924e-05 0.000100262 2.49237e-05 1.76733e-05 0.00013484 2.08627e-05 2.64688e-05 3.59832e-05 0.000114152 2.50875e-05 6.86628e-05 3.43829e-05 8.37214e-05 1.70363e-05 4.74934e-05 5.96187e-05 3.044e-05 3.25999e-05 0.000112158 1.44773e-05 6.54503e-05 3.24444e-05 5.17188e-05 7.73528e-06 1.07881e-05 4.61483e-05 4.67293e-05 1.8852e-05 3.07906e-05 8.91449e-05 5.04176e-05 2.70509e-05 2.11272e-05 6.37836e-05 4.68756e-05 6.67622e-05 2.2677e-05 3.88543e-05 1.22544e-05 2.78768e-05 2.06053e-05 3.60393e-05 3.43399e-05 5.98221e-05 5.2268e-05 1.62648e-05 1.89031e-05 6.58072e-05 2.98217e-05 1.56817e-05 6.28003e-05 2.58658e-05 7.39898e-05 1.2496e-05 2.65945e-05 3.24117e-05 4.0465e-05 2.93812e-05 4.99002e-05 3.24859e-05 2.09665e-05 1.07661e-05 0.000126213 3.84105e-05 2.50522e-05 0.000106917 3.57e-05 6.89842e-05 4.53906e-05 4.96297e-05 0.0412862 1.07372e-05 7.22567e-05 0.000173222 4.53211e-05 6.75067e-06 3.01403e-05 1.71332e-05 1.85438e-05 6.427e-05 4.2361e-05 2.5959e-05 5.02188e-05 6.62556e-05 2.42511e-05 1.56059e-05 3.20758e-05 7.53884e-05 2.46632e-05 8.90671e-05 7.42274e-05 5.41269e-05 0.00010399 3.84472e-05 2.1479e-05 6.67937e-05 0.000131684 7.031e-05 1.08415e-05 7.43611e-05 4.41464e-05 2.65191e-05 7.75564e-05 0.000107598 2.95529e-05 8.29002e-05 1.48709e-05 2.80894e-05 7.23342e-05 5.73039e-05 3.45139e-06 1.20957e-05 0.0484649 2.94494e-05 1.8613e-05 5.84654e-05 3.20498e-05 2.05023e-05 0.0439428 1.0675e-05 3.79495e-05 3.82023e-05 0.000110009 1.10151e-05 2.50163e-05 1.16077e-05 2.69508e-05 9.65329e-05 6.44582e-05 4.24547e-05 3.77212e-05 6.2439e-05 0.000139858 1.84683e-05 6.06128e-05 7.13171e-05 3.28064e-05 3.0396e-05 1.22263e-05 1.5109e-05 0.0426552 0.000150146 1.46642e-05 1.42847e-05 5.6997e-05 0.000197525 1.40106e-05 0.000156201 1.00777e-05 0.000101546 0.0303078 3.92546e-05 4.00838e-05 4.55465e-05 3.92903e-05 8.68645e-05 4.33261e-05 9.4976e-06 0.000202757 5.03181e-05 7.83375e-05 4.97461e-05 1.16844e-05 1.3582e-05 1.65716e-05 5.4186e-05 2.30852e-06 1.2795e-05 3.38338e-05 0.0392742 2.13815e-05 4.91701e-05 1.82365e-05 2.45729e-05 1.10221e-05 8.7272e-05 2.84123e-05 3.12605e-05 5.63179e-05 4.80587e-05 6.18846e-05 3.07807e-05 7.13394e-05 3.44703e-05 3.04873e-06 3.12332e-05 7.46605e-05 3.59914e-05 6.46436e-05 1.99911e-05 2.60077e-05 4.55452e-05 3.78136e-05 0.000202385 1.08506e-05 4.61909e-05 8.35988e-05 4.21448e-05 1.15994e-05 2.05797e-05 2.42477e-05 1.54608e-05 8.05746e-05 5.62259e-06 3.53706e-05 5.7978e-05 2.90747e-05 3.63266e-05 5.71395e-05 3.59327e-05 3.97442e-05 3.80607e-05 4.1075e-05 2.87877e-05 2.16872e-05 1.90499e-05 4.01476e-06 2.72826e-05 2.33969e-05 3.55946e-05 6.72275e-05 1.23408e-05 0.0311264 7.03054e-05 3.68967e-05 0.000143857 4.17166e-05 3.44799e-05 0.000100239 5.75056e-05 3.99616e-05 6.17541e-05 1.59732e-05 1.57364e-05 3.13789e-05 3.01468e-05 1.42827e-05 3.01906e-05 2.61807e-05 5.96145e-05 1.14338e-05 3.42135e-05 1.19875e-05 7.75477e-05 4.72876e-05 2.49847e-05 6.7401e-05 7.13428e-05 9.04899e-05 3.71656e-05 0.000105127 7.10177e-05 5.53818e-05 3.1775e-05 3.80084e-05 3.56302e-05 5.38471e-05 5.5131e-05 3.29587e-05 1.42282e-05 3.23475e-05 2.61192e-05 5.04211e-05 3.49482e-05 7.26196e-05 2.11378e-05 6.87576e-05 1.48481e-05 1.44685e-05 0.0208065 4.86333e-05 6.62442e-05 8.77954e-06 1.68707e-05 4.78046e-05 3.53682e-05 5.15074e-05 1.74438e-05 8.23733e-05 2.92946e-05 4.15019e-05 3.19254e-05 2.35793e-05 6.08073e-05 2.11988e-05 5.73677e-05 2.80074e-05 2.66339e-05 7.50141e-05 9.26631e-05 3.22227e-05 2.56963e-05 2.16864e-05 7.11073e-05 5.10307e-05 1.27937e-05 4.97595e-05 2.46276e-05 4.4923e-05 3.61077e-05 4.58706e-05 4.18904e-05 2.6625e-05 1.32122e-05 4.30376e-05 6.33853e-05 0.0001197 2.20026e-05 2.66661e-05 5.03787e-05 3.3354e-05 7.00764e-05 2.28028e-05 2.98074e-05 6.6694e-05 2.24601e-05 0.000110778 4.75692e-05 4.10135e-05 3.96909e-05 3.84202e-05 4.50346e-05 3.20867e-05 2.41136e-05 4.62863e-05 6.23464e-05 5.4802e-05 2.77584e-05 3.00404e-05 4.53706e-05 3.78147e-05 0.000103329 2.90031e-05 0.00011595 3.27894e-05 2.59743e-05 2.03724e-05 6.87503e-05 3.83718e-05 4.00249e-05 4.544e-05 0.000198759 0.0291971 3.24646e-05 9.68992e-05 2.94292e-05 2.83784e-05 2.96896e-05 3.26438e-05 5.96006e-05 5.51435e-05 1.15357e-05 3.72088e-05 1.11952e-05 6.92117e-06 1.39333e-05 0.000423182 4.52152e-05 2.33703e-05 4.30626e-05 4.36464e-05 8.53215e-05 3.25009e-05 0.000111642 2.01203e-05 0.000162611 8.60929e-05 0.000115082 4.77049e-05 4.51502e-05 2.58832e-05 4.16978e-05 0.000143167 4.36674e-05 3.22327e-05 1.2756e-05 2.65191e-05 2.31401e-05 2.77263e-05 7.08892e-05 0.000115048 5.62154e-05 1.39216e-05 4.45652e-05 7.09564e-05 3.39363e-05 7.94186e-05 2.2871e-05 4.10134e-05 8.02829e-05 4.87117e-05 2.73828e-05 6.39899e-05 5.12564e-05 0.000130652 7.73766e-05 5.40747e-05 3.22382e-05 1.81914e-05 5.2057e-05 0.000107996 4.41148e-05 2.15131e-05 3.9101e-05 4.25756e-05 0.0449525 0.0475377 1.23172e-05 3.71277e-05 2.77486e-05 9.51281e-05 4.73065e-05 4.81921e-05 1.3488e-05 0.00014402 3.71574e-05 0.000368353 4.78285e-05 4.72461e-05 3.43421e-05 1.82667e-05 7.23059e-05 2.05106e-05 4.37987e-05 1.56051e-05 4.62741e-05 2.10232e-05 0.000155204 2.44025e-05 4.87502e-05 6.38443e-05 1.11599e-05 2.75119e-05 7.60085e-05 2.99459e-05 6.00948e-06 4.77226e-05 4.18016e-05 1.61565e-05 3.91684e-05 5.87722e-05 9.69444e-05 3.25667e-05 3.18277e-05 3.06962e-05 3.05472e-05 0.000222074 2.30129e-05 0.0144951 9.82604e-05 2.20642e-05 1.84101e-05 4.43244e-05 6.68321e-05 7.8735e-06 5.98549e-05 9.67361e-05 2.80812e-05 5.40268e-05 3.91275e-05 7.47618e-05 5.44742e-05 2.1894e-05 2.77131e-05 5.11101e-05 0.000133572 7.53436e-05 6.02334e-05 1.42701e-05 0.000104864 4.37757e-05 0.035722 2.56072e-05 5.32026e-05 5.59968e-05 3.17502e-05 8.03733e-05 9.68197e-05 4.4338e-05 4.02156e-06 1.00896e-05 1.50503e-05 5.5831e-05 2.25942e-05 1.9956e-05 3.50165e-05 0.000137581 0.000283844 2.27676e-05 1.59324e-05 3.9157e-05 2.32908e-05 0.000236359 3.46132e-05 2.67333e-05 4.49365e-05 3.94243e-05 3.44846e-05 7.25757e-05 9.49665e-05 9.44133e-05 8.66777e-06 6.48276e-06 2.63175e-05 2.68285e-05 2.01896e-05 9.32814e-06 5.3056e-05 4.60408e-05 3.31029e-05 1.0844e-05 7.91298e-05 9.83596e-05 2.56171e-05 2.91324e-05 5.42566e-05 4.56916e-05 4.18454e-05 0.0342567 4.29095e-05 5.53291e-05 6.95217e-05 2.20592e-05 3.36124e-05 2.92862e-05 0.0220439 0.0158376 4.68072e-06 1.9788e-05 2.19526e-05 3.45227e-05 5.47031e-05 2.98924e-05 2.65441e-05 0.00010216 5.28127e-05 8.41495e-05 2.59069e-05 6.42824e-05 7.41001e-05 3.27953e-05 4.49501e-05 3.62556e-05 2.72403e-05 5.36259e-05 2.07859e-05 1.84095e-05 1.0258e-05 2.81752e-05 9.39152e-05 2.24618e-05 4.15649e-05 6.19545e-05 4.53445e-05 3.89448e-05 8.33829e-05 9.81018e-06 2.74862e-05 0.000191147 6.03816e-05 3.67056e-05 5.62976e-05 2.85989e-05 8.59343e-05 4.79282e-05 3.58405e-05 3.37359e-05 6.52575e-05 3.21907e-05 5.34031e-05 3.26993e-05 4.5046e-05 6.18498e-05 8.22011e-05 2.36222e-05 0.00012107 4.93358e-05 9.13459e-06 4.0605e-05 0.000102726 3.32054e-05 7.32711e-05 3.98455e-05 0.00014721 4.68372e-05 3.69036e-05 1.13543e-05 9.67177e-05 6.22553e-05 1.39379e-05 2.92805e-05 0.0501184 0.0521991 8.21002e-05 0.000141738 4.47969e-05 3.51304e-05 1.62517e-05 3.07038e-05 4.56463e-05 1.17529e-05 0.000230537 3.62591e-05 2.66777e-05 2.77847e-05 1.98274e-05 3.23572e-05 2.03588e-05 4.7647e-05 3.4062e-05 2.05949e-05 1.64807e-05 5.67473e-05 4.04631e-05 3.68209e-05 9.22552e-05 3.69603e-05 8.91334e-05 5.58179e-05 2.50984e-05 7.59372e-06 8.01722e-06 2.0163e-05 1.34563e-05 2.99622e-05 7.40124e-05 2.44325e-05 6.56703e-05 2.74609e-05 4.71783e-05 9.97403e-05 3.22986e-05 5.05568e-05 1.47159e-05 3.77628e-05 0.000107508 0.000267007 2.16765e-05 6.85331e-05 3.63781e-05 2.1144e-05 1.31874e-05 1.59118e-05 1.55181e-05 0.000131049 8.82181e-05 2.6228e-05 6.45847e-06 2.26845e-05 3.90305e-05 3.76087e-05 4.18497e-05 3.05141e-05 4.35334e-05 0.000114435 7.71957e-05 0.0488924 2.1145e-05 2.91769e-05 3.64574e-05 3.11591e-05 2.74206e-05 3.37734e-05 1.96415e-05 2.0814e-05 5.2023e-05 5.85636e-05 
6.9899e-05 3.17364e-05 0.000103102 3.44541e-05 2.97152e-05 6.20361e-05 1.84627e-05 0.000121475 7.06937e-05 0.0257064 8.29206e-05 3.11197e-05 7.415e-05 0.000459235 0.000140808 9.10269e-05 8.88772e-05 5.23655e-05 1.94177e-05 1.56202e-05 2.20083e-05 0.000106881 4.68275e-05 9.90834e-05 8.21785e-05 1.9906e-05 8.56066e-05 1.05447e-05 2.49846e-05 2.80277e-05 3.42268e-05 7.86904e-05 8.87416e-05 8.65989e-05 0.000108451 5.51654e-05 0.000120831 8.81966e-05 4.6138e-05 1.85291e-05 0.000123375 0.000139627 2.54919e-05 5.35912e-05 0.000135645 9.91841e-05 0.000467081 0.000165958 7.45424e-05 2.78166e-05 3.79688e-05 7.78139e-05 6.95785e-05 0.000117648 0.000104269 5.3728e-05 9.11447e-05 0.000149435 0.000119608 5.21983e-05 9.50093e-05 0.000143266 6.4998e-05 0.000116416 3.71584e-05 6.69661e-05 4.25272e-05 0.00031831 8.20161e-05 2.50961e-05 0.000135533 6.92002e-05 2.20521e-05 0.000113368 0.000424139 9.4085e-05 7.79646e-05 7.01939e-05 5.59072e-05 4.48532e-05 3.03317e-05 6.78326e-05 8.94751e-05 0.00021195 0.000476395 8.47661e-05 3.16177e-05 5.2542e-05 3.51e-05 4.09801e-05 0.0194981 0.000114445 4.21859e-05 9.77657e-05 9.64763e-05 4.24586e-05 6.73868e-05 8.2861e-05 1.45448e-05 5.60311e-05 3.77267e-05 5.54066e-05 7.43077e-05 3.48461e-05 0.000125736 4.07588e-05 5.14692e-05 3.31284e-05 5.24639e-05 6.98518e-05 2.98882e-05 0.00017332 6.50479e-05 0.000142829 2.54285e-05 5.73694e-05 2.15022e-05 3.86515e-05 6.69123e-05 3.29404e-05 4.25435e-05 8.67731e-05 0.000118468 5.48936e-05 5.55057e-05 4.51065e-06 8.78092e-05 0.000100499 6.06167e-05 0.0153234 1.89503e-05 0.000110944 0.000194534 6.60913e-05 8.47677e-05 0.000130231 5.0577e-05 2.28881e-05 0.00011721 0.000152338 2.53894e-05 5.72594e-05 0.00017813 6.5693e-05 3.01898e-05 5.49503e-05 5.88035e-05 0.000248083 4.53203e-05 0.000136071 0.00011534 9.53386e-05 5.95991e-05 5.23824e-05 0.000262869 4.45496e-05 5.38725e-05 3.41943e-05 0.000431289 7.89268e-05 2.88183e-05 0.000138055 8.22191e-05 5.94509e-05 0.000118306 7.44153e-05 6.05499e-05 3.56413e-05 2.12741e-05 7.0566e-05 6.7668e-05 0.0334926 0.000459442 6.75424e-05 0.00032139 0.000111929 9.2394e-05 0.000129492 7.17618e-05 0.000128151 4.29432e-05 0.000140533 5.83453e-05 6.71287e-05 5.58579e-05 4.93422e-05 1.85707e-05 0.00013325 5.33568e-05 0.022709 7.2008e-05 4.87587e-05 8.11769e-05 6.0168e-05 7.57031e-06 4.81793e-05 4.44633e-05 7.89841e-05 2.67386e-05 0.000166049 7.79781e-05 8.97772e-05 6.75566e-05 3.14347e-05 1.17891e-05 5.90191e-05 4.33272e-05 5.53745e-05 5.97644e-05 4.84942e-05 0.000345695 4.97167e-05 5.22502e-05 6.0838e-05 7.31191e-05 7.97087e-05 0.000172182 0.000240311 9.50227e-05 6.32131e-05 0.0652759 0.000116155 8.03663e-05 3.89439e-05 8.36077e-05 0.000280725 7.90206e-05 8.39148e-05 4.59403e-05 4.12266e-05 9.73056e-05 9.14511e-05 0.000156174 7.04574e-05 2.59934e-05 6.62115e-05 9.49241e-05 0.00015804 0.000143914 4.43623e-05 2.84434e-05 0.0594785 5.75852e-05 9.16866e-05 0.000112092 6.58852e-05 6.29292e-05 7.29575e-05 6.47473e-05 6.64823e-05 5.70629e-05 0.000117809 5.17461e-05 5.57959e-05 7.29492e-05 0.000105521 6.82282e-05 4.75e-05 0.000221292 3.19341e-05 0.000184375 6.4118e-05 0.000323187 0.000109532 6.14943e-05 0.00016004 2.31141e-05 8.5484e-05 0.000136432 0.00012806 9.31877e-05 0.000159947 7.74425e-05 4.13148e-05 6.90022e-05 0.000357791 5.29941e-05 9.58826e-05 5.33951e-05 9.58002e-05 4.45172e-05 0.00011159 6.3274e-05 8.32274e-05 0.000118711 4.63094e-05 7.04367e-05 1.72008e-05 0.000189076 4.49788e-05 3.97417e-05 6.85148e-05 6.59441e-05 3.16064e-05 6.86919e-05 8.52463e-05 5.6297e-05 3.16139e-05 0.000230906 5.85106e-05 0.000169167 5.62064e-05 3.19414e-05 8.2516e-05 8.89091e-05 4.80972e-05 9.78876e-05 3.31978e-06 5.2337e-05 4.66957e-05 6.73893e-05 0.000134338 8.946e-05 7.29492e-05 0.000160717 8.72442e-05 8.01805e-05 0.000257191 2.56542e-05 0.000129291 0.000117749 0.00013207 8.50065e-05 2.68674e-05 4.61992e-05 0.000908074 0.000126019 5.44168e-05 6.74717e-05 8.78323e-05 3.77828e-05 8.11792e-05 2.95133e-05 8.90129e-05 9.65934e-05 0.000153603 0.000161705 1.46869e-05 3.2295e-05 4.38982e-05 5.9278e-05 8.44104e-05 5.75639e-05 5.88087e-05 6.87798e-05 0.00010766 7.0264e-05 6.52687e-05 5.47935e-05 0.000126636 9.15752e-05 4.57994e-05 5.74799e-05 6.88457e-05 2.02525e-05 0.000253525 1.23724e-05 2.11862e-05 0.00011806 9.16753e-05 1.73461e-05 2.82908e-05 8.1864e-05 8.48489e-05 1.90794e-05 7.32623e-05 2.31625e-05 0.000121983 7.22303e-05 4.67155e-05 1.07468e-05 7.57582e-05 0.00029711 0.000120833 3.09772e-05 0.000102137 7.26862e-05 7.1997e-05 4.3222e-05 0.000219761 0.0001958 8.44508e-05 9.3613e-05 5.18168e-05 0.000125714 0.000132266 3.50963e-06 2.2153e-05 1.46789e-05 3.35814e-05 8.12058e-05 2.03548e-05 0.000281999 3.84629e-05 8.84976e-05 7.51098e-05 0.000113261 2.54781e-05 3.59545e-05 3.51289e-05 0.000130177 5.45254e-05 6.25691e-05 0.000114832 4.99267e-05 9.66231e-05 4.06903e-05 6.45874e-05 5.06734e-05 3.40895e-05 5.35384e-05 3.79556e-05 4.70211e-05 5.88476e-05 0.000147126 0.000139976 0.000153382 3.20535e-05 1.96448e-05 8.07276e-05 0.000111521 9.77613e-06 8.2868e-05 3.19805e-05 0.000157193 5.98257e-05 7.92739e-05 0.000314466 9.53344e-05 5.56453e-05 5.64903e-05 6.71417e-05 0.00016085 3.05312e-05 0.000125659 4.16286e-05 4.964e-05 0.00011734 0.000103435 1.73903e-05 9.21319e-06 5.54982e-05 0.000160782 2.8494e-05 5.88741e-05 0.00011276 2.18849e-05 7.9521e-05 8.23661e-05 7.8157e-06 0.000138274 4.97957e-05 0.000102272 8.20916e-05 5.64581e-05 6.73092e-05 6.67199e-05 8.33684e-05 5.76085e-05 8.90998e-05 0.000142899 7.2292e-05 7.27406e-05 0.00013687 0.000133393 0.000105671 0.000101606 3.59415e-05 1.4505e-05 4.3058e-05 8.54662e-05 3.07887e-05 3.89466e-05 5.37289e-05 0.000107899 2.71501e-06 4.69087e-05 1.9769e-05 0.000127016 1.91712e-05 0.000159373 6.12069e-05 0.000374892 0.000101082 6.28534e-05 9.62381e-05 4.45108e-05 6.60006e-05 6.54262e-05 0.000116921 1.80976e-05 0.000131175 3.85899e-05 4.49223e-05 0.000162904 5.60045e-05 0.00067262 1.80519e-05 4.97025e-05 4.16791e-05 2.66635e-05 0.000233709 5.60242e-05 3.91327e-05 2.30264e-05 0.000181145 2.58381e-05 0.000115033 3.44122e-05 5.53314e-05 3.13715e-05 8.60287e-05 2.8039e-05 0.000134895 0.00010015 0.000160237 6.66567e-05 4.49634e-05 3.0052e-05 0.0656996 0.000156971 0.000118926 2.86006e-05 4.17941e-05 7.7576e-05 0.000150753 0.000120976 6.17357e-05 0.0536032 9.29614e-05 7.08205e-05 9.6564e-05 4.89972e-05 0.000531214 0.0258615 9.45885e-05 4.7984e-05 3.03889e-05 5.68284e-05 0.000104465 9.88338e-05 0.00011473 5.60048e-05 0.000122709 0.000547748 0.0203429 7.4167e-05 4.86703e-05 8.39351e-05 0.000124069 0.000104965 0.000103982 2.01338e-05 5.11144e-05 2.96828e-05 8.34251e-05 8.52875e-05 5.8334e-05 9.41627e-05 6.58078e-05 6.48982e-05 0.000398049 4.32867e-05 5.53171e-05 5.98526e-05 1.67345e-05 3.0853e-05 9.14236e-05 8.66352e-05 6.15163e-05 5.85201e-05 5.9451e-05 9.00406e-05 6.05108e-05 2.9917e-05 1.63863e-06 5.58227e-05 0.0002539 9.96531e-05 0.0368034 9.0749e-05 0.000216747 8.1335e-06 8.06625e-05 5.67376e-05 0.000144194 3.08741e-05 4.46459e-05 2.40243e-06 0.000139778 6.4798e-05 7.89597e-05 3.4759e-05 0.00022983 5.5594e-05 5.82252e-05 9.0306e-05 3.0379e-05 4.01873e-05 0.000161295 6.80837e-05 7.32694e-05 0.000148843 3.8276e-05 0.000156483 1.08309e-05 2.08164e-05 0.0001745 3.57176e-05 5.16933e-05 4.71249e-05 5.92987e-05 7.98324e-05 7.25929e-05 7.91782e-05 3.40081e-05 4.57755e-05 4.33161e-05 5.34865e-05 7.28851e-05 5.56709e-05 3.85203e-05 3.56935e-05 2.37153e-05 3.62512e-05 5.11349e-05 0.000137412 0.000130426 4.11008e-05 7.64842e-05 4.68323e-05 4.05896e-05 7.78321e-05 0.000108218 0.000113036 6.45406e-05 6.43195e-05 4.31248e-05 6.40394e-05 9.13325e-05 0.000133749 8.91996e-05 2.72139e-06 9.4757e-05 9.3956e-06 4.15216e-05 1.39368e-05 6.43978e-05 0.000147417 5.14111e-05 3.25217e-05 8.8254e-05 0.000148955 3.21694e-05 6.04337e-05 5.29848e-05 0.000309471 2.54585e-05 5.04883e-05 7.76264e-05 6.47849e-05 2.62075e-06 4.93326e-05 7.43592e-05 6.35448e-05 1.0068e-05 0.000266735 9.04337e-05 6.27811e-05 0.00014492 2.75923e-05 8.63432e-05 0.000114184 9.7657e-05 0.000208441 8.78163e-05 0.000202338 8.02052e-05 4.64653e-05 5.20872e-05 2.40567e-05 3.28127e-05 0.000172949 1.76461e-05 8.40135e-05 4.88663e-05 2.99755e-05 5.69571e-05 2.79204e-05 9.97254e-05 0.000438805 3.69246e-05 6.85953e-05 0.000190208 0.0684341 6.63354e-05 0.00013676 4.10199e-05 0.000123106 0.000129363 8.34549e-05 5.96763e-05 2.18676e-05 6.0791e-05 9.6624e-05 0.000158645 6.32042e-05 6.05569e-05 0.000108549 2.91239e-05 7.62829e-05 9.71417e-05 0.000148116 5.78074e-05 3.03813e-05 5.47653e-05 3.85426e-05 0.000159831 2.348e-05 7.87101e-05 4.13587e-05 0.000108451 7.28962e-05 0.000104102 0.000120236 5.53941e-05 7.47243e-05 0.000201025 0.000130346 5.53091e-05 8.95546e-06 5.67215e-05 4.70073e-05 0.000120216 0.00109597 8.53947e-05 4.18729e-05 7.5976e-05 4.75362e-05 0.000129741 0.000582456 3.26296e-05 0.000100275 3.82574e-05 7.25421e-05 5.35261e-05 3.44747e-05 0.000125411 8.10582e-05 0.000113786 0.000160469 0.000202092 4.08393e-05 4.17222e-05 9.62407e-05 9.02984e-05 1.75766e-05 0.000115108 8.71188e-05 0.000141196 2.04122e-05 0.000156067 0.000156842 0.000123051 2.8643e-05 0.000136817 9.24493e-05 8.59214e-05 3.40241e-05 0.000177576 0.000105785 2.72971e-05 4.81398e-05 0.000205645 6.24889e-05 7.13979e-05 0.000618452 0.000103618 3.35945e-05 9.28708e-05 0.000154831 0.000100012 7.74732e-05 3.81269e-05 4.7627e-05 1.71936e-05 5.57383e-05 0.000266964 0.000122723 6.55273e-05 8.16839e-05 3.03043e-05 5.14461e-05 6.02735e-05 0.000149833 4.91583e-05 1.07069e-05 5.58004e-05 8.94639e-05 0.000131274 0.0845063 6.69852e-05 0.000132065 6.17282e-05 5.58766e-05 1.40951e-05 0.000104689 0.000226266 0.000141537 4.124e-05 0.000105449 3.896e-05 1.85061e-05 2.82134e-05 3.77522e-05 8.85373e-05 2.05296e-05 3.15862e-05 7.44058e-05 9.32389e-05 0.00010983 3.83761e-05 0.000112842 4.71987e-05 9.02021e-05 0.000195111 8.3339e-05 1.25893e-05 6.09223e-05 0.000120555 2.61781e-05 7.1417e-05 3.5268e-05 0.000121452 4.35501e-05 9.27913e-05 5.89697e-05 8.17433e-05 1.28449e-05 4.61953e-05 5.9279e-05 9.98034e-05 0.000135868 2.54249e-05 3.58627e-05 0.000125725 3.2076e-05 0.000509988 0.0309059 5.39509e-05 0.000202023 8.49144e-05 1.89406e-05 9.69828e-05 8.26063e-05 3.44292e-05 9.64857e-05 0.000130287 3.77221e-05 5.16597e-05 5.655e-05 3.84031e-05 8.28834e-05 1.26113e-05 5.87427e-05 5.94391e-05 1.7068e-05 0.000147595 3.65826e-05 5.13048e-05 8.45516e-05 0.000110272 4.99615e-05 8.82531e-05 0.000113953 0.000124318 0.00010422 4.86541e-05 7.28747e-05 1.19673e-05 6.38002e-05 6.74992e-05 3.77024e-05 3.57318e-06 1.67252e-05 7.97404e-05 8.63537e-05 0.000130397 3.45895e-05 0.000127287 0.0350692 0.00016261 8.89054e-05 7.16438e-05 0.000100543 7.32852e-05 0.000152835 0.000174725 8.01958e-05 4.55648e-05 0.00013742 0.000102097 0.000123676 1.78606e-05 2.49662e-05 0.000146077 5.13049e-05 5.09743e-05 0.0691397 8.43811e-05 6.84415e-05 4.45847e-05 9.80175e-05 0.0268822 0.000116057 4.04438e-05 5.75856e-05 4.95808e-05 6.09422e-05 0.000197355 4.53276e-05 0.000149937 5.88139e-05 0.000105063 0.00011969 0.000104769 8.05338e-05 6.18723e-05 9.84982e-05 0.000136942 0.000306064 0.000456768 4.65962e-05 8.13031e-05 0.000108163 0.000149873 0.000122282 4.70595e-05 9.54546e-05 4.37878e-05 4.7875e-05 5.63027e-05 3.92663e-05 5.69132e-05 3.27843e-05 1.89426e-05 7.62575e-05 4.34754e-05 0.0392847 6.94145e-05 3.94656e-05 3.94108e-05 8.37677e-05 0.000376011 8.73706e-05 5.51916e-06 2.53249e-05 0.000117411 0.000110572 9.47696e-05 7.61372e-05 5.53838e-05 0.0266909 8.81108e-05 7.56262e-05 3.53294e-05 5.46026e-05 6.58778e-05 3.43038e-05 8.24714e-05 3.50351e-05 8.49325e-05 0.000194648 4.42814e-05 0.000113747 8.11689e-05 2.45243e-05 0.0890954 4.69547e-05 9.51667e-05 3.63374e-05 3.55782e-05 8.98135e-05 2.72872e-05 6.21602e-05 0.000105597 3.0696e-05 9.89526e-05 3.81048e-05 8.72315e-05 7.22568e-05 2.54823e-05 5.25493e-05 5.42004e-05 5.00274e-05 3.89546e-05 5.95948e-05 0.000125404 0.000108518 0.00028492 
5.76955e-05 2.67895e-06 7.53444e-06 2.94839e-06 1.71492e-05 0.000384657 4.99145e-05 8.09822e-06 6.86652e-06 4.52602e-06 0.000404289 0.000403178 0.000113003 7.62993e-05 0.00010248 0.000387214 6.58115e-06 0.000110047 0.000409781 0.000200634 5.89413e-06 2.0939e-05 0.000132004 0.000431596 7.72817e-05 0.000522061 0.000177765 0.0005752 0.00045298 4.463e-06 0.000308047 0.000111092 0.000288876 4.74156e-06 3.7421e-06 0.0008297 0.000576779 5.52264e-05 0.000494793 3.37259e-06 1.37351e-05 0.000403466 0.00021409 3.51105e-05 0.000730801 0.000391452 0.000404919 0.000687774 0.000416742 0.000513215 2.88864e-05 0.000197755 8.60712e-06 0.000683235 5.75414e-06 5.65676e-06 0.000411733 0.000173689 3.52893e-05 6.00571e-06 0.000409151 1.51406e-05 4.30632e-05 2.96822e-05 9.77767e-05 4.64798e-06 4.71829e-06 0.000625274 5.21559e-06 9.32132e-05 8.83693e-05 0.000506608 2.73282e-06 7.91954e-06 1.8165e-05 8.89912e-06 0.000519601 0.000114961 2.37701e-05 1.03128e-05 0.000457741 0.000328496 0.000677045 0.000304498 0.000125432 0.000493361 0.00057064 1.09119e-05 0.000235238 7.39983e-05 5.73723e-06 0.000592031 8.65039e-06 0.000263465 8.052e-05 0.000236167 0.000273333 0.000285798 2.62901e-06 8.01876e-05 0.000407357 8.58632e-05 5.18951e-06 5.17469e-06 0.000299088 3.79699e-06 6.63063e-06 0.0004795 5.65374e-06 2.14065e-05 3.94273e-06 2.27328e-05 7.21688e-06 0.000578226 0.000952375 5.55799e-05 0.00048048 7.66416e-06 1.4486e-05 3.86e-05 0.000685121 1.31587e-05 8.8062e-06 5.25821e-06 6.45963e-06 0.000406452 5.45536e-06 0.000553528 0.000485673 7.58024e-05 5.56589e-06 5.38231e-05 2.45154e-05 9.74699e-06 0.000101963 0.000131491 0.000437473 2.53498e-05 0.000419463 0.000165415 9.36594e-05 0.000405467 1.08115e-05 8.31487e-06 9.76611e-06 0.000414057 0.000453178 0.000663703 0.000524153 0.000348373 0.000195641 1.55184e-05 0.000652624 0.000892766 0.000121068 0.000835777 9.76784e-06 0.000143149 0.000160445 0.00013362 3.13878e-05 0.000968277 0.000156532 8.1728e-06 8.52202e-05 0.000400372 7.91307e-05 7.63446e-06 3.056e-06 7.76311e-05 7.72538e-05 5.52485e-05 5.40742e-05 1.19431e-05 5.8772e-05 1.5881e-05 0.000535926 0.000372979 0.000186256 8.57445e-06 8.73403e-05 7.98889e-06 8.60326e-05 0.000339407 0.000577867 8.67743e-05 1.01838e-05 0.000685701 6.40812e-06 4.02229e-06 0.000204428 0.000109753 0.000284993 3.23134e-05 0.000277201 9.04657e-06 0.000825282 0.000108143 7.40939e-05 0.00121139 0.000200815 0.000408319 1.08672e-05 3.71566e-06 3.08697e-06 3.99834e-05 4.55907e-05 9.05771e-06 7.58337e-06 0.00030957 0.000129265 0.000533244 1.6136e-05 0.000308962 3.33942e-05 0.000295012 0.000351197 5.55797e-06 6.76336e-05 1.1942e-05 5.62701e-05 0.000474465 2.12549e-05 0.000126855 4.71022e-05 0.000179838 6.69946e-06 0.000178383 0.000471847 0.000606007 0.000243867 0.000408063 1.07902e-05 7.57851e-05 0.000656884 0.00083182 8.92855e-05 7.29958e-05 0.0010625 1.0901e-05 8.73027e-06 6.02952e-05 0.00107572 2.08786e-05 0.000873922 0.000652539 7.28675e-05 6.86022e-06 7.96582e-06 4.72623e-06 0.000339732 4.01874e-06 2.78026e-05 4.03119e-05 0.000336866 2.83403e-05 7.21307e-06 5.37051e-06 4.99151e-06 0.000113908 0.000534999 1.65885e-05 9.00914e-06 5.74769e-06 0.000616158 0.000198073 2.95829e-05 3.54796e-05 0.000405129 0.000847923 0.000306154 5.33166e-05 7.91258e-06 0.000551713 0.000195152 9.6055e-05 0.000138953 4.36052e-06 5.77454e-05 6.69715e-05 9.85978e-06 5.84006e-06 0.000170119 0.799126 0.00138527 0.000138895 1.80437e-05 0.000410529 9.74298e-06 2.91623e-06 7.14676e-06 0.000386528 0.00102837 2.94001e-06 2.66321e-05 0.000312207 7.68399e-05 7.27285e-06 1.24998e-05 0.00015543 0.000257202 0.000273653 0.000520781 0.00039369 0.000255036 0.00012397 2.25558e-06 0.000915329 0.000706996 6.53155e-06 5.32721e-05 0.000357985 6.96876e-06 9.42318e-05 0.000141668 0.000126982 0.000359949 1.02951e-05 8.11291e-06 0.000132645 0.000426131 0.000581934 0.000237429 4.05661e-06 0.000549238 5.45868e-05 0.000551296 5.29232e-06 0.000411612 0.000171403 7.7833e-06 7.80971e-05 0.00011055 1.95926e-05 0.000305774 1.24389e-05 0.000359278 0.000415135 6.50534e-05 9.19503e-06 3.58414e-05 8.83083e-06 9.05813e-06 0.000233465 1.08674e-05 5.48903e-06 8.22303e-06 0.000159079 0.000106723 7.1375e-06 0.000481736 7.65549e-05 0.000208647 4.83479e-05 0.000402759 7.73014e-05 4.53739e-06 5.10078e-06 8.85898e-05 0.000522138 3.16334e-05 0.000409318 0.000342469 1.43216e-05 3.81366e-06 0.000739411 0.000132822 1.18903e-05 1.19458e-05 7.51123e-06 5.66737e-06 3.9706e-06 4.64378e-06 1.31715e-05 6.75961e-06 1.09518e-05 0.000158912 0.000215234 0.000400204 0.000146483 1.13232e-05 0.000212563 0.00013003 9.55512e-06 6.6858e-05 1.00528e-05 0.000404781 6.38665e-06 7.07479e-06 9.73901e-05 5.50411e-05 0.000407742 0.000615541 3.40442e-06 4.12385e-05 5.09883e-05 9.99954e-05 5.46987e-06 4.92758e-06 0.00052348 3.58744e-05 5.18979e-06 3.71925e-05 0.000245038 9.21131e-05 0.000439899 0.000826067 5.6667e-05 0.000114061 0.000110024 0.000187634 0.000409332 1.17847e-05 9.6317e-05 1.13576e-05 0.000303865 2.23418e-05 0.000407191 0.000405948 0.000599446 8.14152e-06 9.14429e-06 0.000143556 6.98145e-06 2.11217e-05 0.00014996 0.000265945 0.000594109 0.000816957 0.000750706 0.000184082 1.08064e-05 3.59221e-05 0.000271619 0.000207257 1.51519e-05 0.000179921 8.59996e-06 1.34103e-05 0.000402797 1.96213e-05 3.37872e-05 6.90715e-06 2.2069e-05 4.90981e-05 0.00106235 4.98444e-06 0.00040722 5.28065e-05 5.44932e-05 1.38902e-05 0.000499539 0.000340465 0.000134309 6.80915e-05 8.81442e-06 1.86818e-05 4.95766e-05 1.14555e-05 5.05168e-05 0.000109978 7.95437e-06 7.15611e-05 0.000222823 1.15943e-05 0.000261798 1.35294e-05 9.92356e-06 0.000582716 9.0201e-05 5.34526e-06 0.000598322 0.000288681 0.000993097 0.000733374 2.56293e-05 7.64404e-06 0.000159846 0.000306715 0.000167438 0.000150645 0.00029454 0.000247214 0.000195531 0.000130178 7.77457e-05 1.1452e-05 6.61284e-06 0.000168009 6.44751e-06 2.2942e-05 0.000608131 0.000723217 0.000195598 9.38713e-05 4.17756e-05 0.000455309 0.000242784 6.54641e-06 0.000270344 6.10169e-05 0.000110794 0.000422072 0.000228863 0.000741768 0.00013871 0.000127638 3.1253e-06 6.09961e-06 5.89407e-06 6.85893e-06 1.20657e-05 0.00014463 0.000408027 4.86152e-05 1.02426e-05 0.000140915 3.81848e-05 2.93095e-05 0.000150959 0.000104582 0.000789191 5.75927e-06 9.46213e-05 9.57722e-05 0.000108625 0.00039962 0.000147881 8.48282e-06 0.000151577 0.000244042 0.000121356 6.55734e-06 5.23601e-06 2.45165e-05 0.00011005 2.46238e-06 0.000412376 8.67307e-06 0.000494243 0.000800933 0.000755063 6.35855e-06 0.000300308 0.000241015 7.44559e-05 2.6477e-05 4.53209e-06 0.000439002 1.08659e-05 8.94871e-05 9.98956e-06 6.49494e-05 0.000296537 0.000108408 0.000390101 1.51231e-05 9.89956e-05 7.50409e-05 3.96803e-05 8.0623e-06 7.54452e-05 0.000613797 3.58332e-05 0.000639413 4.79183e-06 6.83897e-05 0.000759677 0.00050027 3.48903e-05 2.02052e-05 0.000217322 8.61529e-05 0.000405141 7.83537e-06 0.000405938 7.69088e-06 0.000156785 0.000236837 3.69543e-05 0.000407959 2.56249e-05 4.04633e-05 0.000359778 9.74823e-05 0.000781231 7.79626e-06 0.000495534 6.73153e-06 0.000317089 0.000966044 0.000202386 4.97546e-06 0.000153458 0.000439596 5.34592e-05 0.000162493 0.000207465 4.4872e-06 2.00644e-05 5.28749e-06 0.000281643 0.000193811 6.49684e-05 0.00018882 7.14997e-06 1.00321e-05 4.70229e-05 0.000806797 0.000426534 0.000984502 8.85042e-06 8.77775e-05 0.00089459 8.70273e-06 6.00943e-06 0.000258488 9.15218e-05 1.33897e-05 0.00014131 0.000403102 1.65054e-05 0.000698052 1.04537e-05 1.98532e-05 4.19754e-06 6.17796e-05 1.04807e-05 9.64284e-05 1.17297e-05 2.34644e-05 0.000524246 0.000321428 1.16613e-05 0.000999799 0.00078479 0.000756336 5.87075e-05 0.000102489 0.000803706 0.000703981 0.00080575 0.00040859 1.26611e-05 0.00049379 0.000398499 4.12745e-06 0.000511856 3.98335e-06 0.000123203 0.000103556 0.000153695 0.00033654 0.000195534 8.36679e-06 1.0922e-05 1.77299e-05 4.56427e-05 4.0516e-06 5.94287e-06 0.000108354 0.000812378 1.39555e-05 7.82639e-06 0.00013119 2.2427e-05 7.80177e-05 0.00041483 7.89429e-06 7.07662e-05 7.56702e-06 0.00055205 6.49438e-06 1.27709e-05 0.000772822 0.000398792 0.000412329 0.000145586 0.000202134 0.000197725 0.00015921 0.000544641 0.000499266 1.59127e-05 0.000433201 2.71487e-06 4.52643e-06 8.66732e-06 4.42481e-05 0.000197229 0.000193152 8.46284e-06 2.02267e-05 0.0010703 0.000751435 1.34064e-05 0.000527531 2.98772e-06 0.000296213 0.000166617 0.000124425 6.56189e-06 0.000217801 5.07405e-06 4.31731e-06 0.000410464 0.00147642 0.00030255 5.04357e-06 8.60269e-05 7.37574e-06 0.00010463 5.80039e-06 0.000271934 2.14692e-05 0.000606487 0.000130115 1.19174e-05 0.000246955 0.000152263 8.0358e-06 3.11272e-05 8.88699e-05 5.33117e-05 0.000292701 0.00019526 0.00112831 0.000477557 1.03046e-05 5.51384e-05 4.99327e-06 6.14059e-05 6.59155e-06 0.000688547 4.91315e-05 0.000417904 0.000171565 0.00052962 0.000404725 0.000386369 0.000189979 1.13094e-05 0.000408152 2.17564e-05 3.88375e-05 1.11477e-05 2.23454e-06 0.000507508 0.000230716 0.000225167 0.000222788 1.02386e-05 0.000239855 0.0004198 4.4842e-06 1.40975e-05 1.31428e-05 0.000224243 0.001452 0.000228627 0.000392378 1.78626e-05 8.80846e-06 0.00011244 1.75216e-05 5.78737e-06 0.000156555 5.08002e-05 5.33033e-06 0.00152619 6.03757e-06 3.13707e-05 0.000110249 1.36338e-05 0.000332404 1.10143e-05 0.000140467 0.000406615 6.75673e-05 0.00037469 8.46832e-06 0.000476732 4.53825e-05 0.000545114 0.000115043 0.000434883 1.29536e-05 1.10073e-05 0.000116674 6.55723e-06 6.71977e-05 1.53464e-05 2.99623e-06 0.000483324 1.0338e-05 0.000409232 7.5525e-06 3.17671e-06 0.00014961 0.000475155 2.92057e-05 3.70688e-06 0.00033438 1.13948e-05 0.000156431 0.000403067 3.06951e-05 0.000419199 4.25435e-06 1.26527e-05 0.000757894 0.00016351 0.000174741 0.000406914 0.000802792 0.000489149 6.47514e-05 2.23373e-05 6.73595e-06 0.000304479 0.00043655 3.30131e-05 3.31034e-06 9.71497e-06 0.000172716 4.53969e-05 2.15348e-05 7.72976e-06 5.46467e-06 6.96234e-06 0.000970051 7.07405e-05 0.000618518 0.000876258 3.098e-05 4.01892e-05 4.26295e-06 0.000410701 0.000716796 0.000684836 0.000414218 2.50923e-05 5.43001e-05 0.000408542 9.12493e-06 2.662e-05 5.30667e-05 8.104e-05 5.29266e-06 0.000478683 1.42721e-05 0.000212519 0.000490193 0.000174273 5.48933e-05 0.000253101 0.00042727 8.32744e-06 0.000139664 9.26806e-05 0.000405621 7.86153e-06 0.000454593 3.28931e-05 0.000887066 6.06146e-06 2.34045e-06 0.000389188 0.000410552 0.000226919 0.000136759 0.00024339 0.000192595 0.000525461 0.000113957 3.3464e-05 6.65994e-05 9.91967e-06 4.79447e-06 0.000799965 0.000409695 7.48563e-06 0.000212568 5.31523e-06 7.18537e-05 2.01761e-05 6.25583e-06 0.000264997 7.58234e-06 1.28336e-05 7.33276e-05 0.000107175 0.000424504 0.000227855 0.00018229 0.00134353 0.000246082 1.13318e-05 1.60364e-05 0.000105924 9.37228e-05 0.00087945 1.02354e-05 8.83385e-06 0.000519616 1.14861e-05 5.24682e-06 6.43733e-06 0.000167124 5.41306e-06 5.93238e-06 0.000240454 0.000162409 7.67597e-05 0.000291457 2.08791e-05 0.000137528 0.000491963 0.000354405 7.86445e-06 1.13304e-05 3.89577e-05 4.29633e-06 7.85726e-06 0.000569975 0.000482014 4.97e-05 0.000434876 1.78495e-05 6.12313e-05 3.79851e-06 6.75492e-05 0.000403812 5.75623e-06 0.000397601 6.33197e-05 4.38431e-06 2.24098e-05 0.000364082 0.000284696 2.47762e-05 1.22942e-05 0.000520027 6.25109e-06 5.84565e-06 1.3026e-05 8.52927e-06 5.22111e-06 0.000453223 0.000122925 6.20755e-05 2.98317e-05 1.05861e-05 9.46601e-05 0.000407583 7.73193e-06 2.69505e-06 3.81648e-06 1.17751e-05 9.62941e-06 1.61814e-05 4.16691e-06 3.44913e-05 5.56906e-06 4.6837e-06 9.77535e-06 0.000440418 0.000477991 4.36624e-05 0.000131197 6.19397e-05 0.00015028 0.000491535 4.22613e-05 1.50283e-05 0.000548609 5.79592e-06 0.000475551 0.000224243 0.000112888 4.46187e-06 4.59668e-06 1.07657e-05 0.00014455 3.0454e-05 4.45075e-06 0.000782745 7.28453e-05 0.000593646 0.000218623 8.01841e-06 6.29371e-05 0.000452578 6.14214e-06 0.000150913 0.000212797 1.68113e-05 4.21667e-06 0.000437833 5.34717e-06 
9.32465e-05 6.68973e-05 0.000115043 6.90104e-05 0.000205756 0.000107529 0.000212921 0.000171752 0.000128999 0.000165387 4.19007e-06 8.10809e-05 5.12452e-06 0.000131382 0.000142546 0.000375556 0.000136615 3.27073e-06 3.28539e-06 2.20586e-05 0.000273934 0.000170467 0.000178747 4.90268e-05 0.000267519 9.6568e-05 0.000146441 0.000218194 4.7856e-05 0.000109184 0.000365348 5.39892e-05 2.98073e-05 5.36492e-06 3.03433e-06 0.000188058 2.83749e-05 3.36309e-05 1.9827e-05 6.66714e-05 0.000151724 0.000143164 5.66858e-05 2.43638e-05 0.00046448 0.00012266 0.000754444 0.000106678 4.23642e-06 6.77486e-05 0.00013252 8.77062e-05 0.000189306 9.01159e-05 7.48453e-05 2.4361e-06 0.000127087 7.33727e-05 1.23177e-05 0.000162518 0.000169529 0.0004886 0.000241828 0.000350394 6.83633e-06 6.19418e-05 3.32743e-06 0.000453008 0.000121239 0.000106092 0.129978 5.2048e-05 3.91179e-06 9.37475e-05 9.94318e-05 0.000162518 0.000222945 0.000172993 0.000174458 0.000356294 5.4812e-06 6.16059e-05 0.000250544 0.000142573 0.000230256 5.25064e-05 7.64822e-05 5.40537e-05 4.85424e-05 6.43176e-06 5.20315e-05 4.44726e-05 6.68896e-05 0.000299475 7.88917e-05 0.000110864 0.000121291 8.06263e-06 4.43532e-06 0.000219154 0.000261383 0.000249484 0.000196013 0.000310063 0.00017415 0.000138515 0.00024319 0.000112781 4.67198e-05 0.000388708 4.24289e-06 0.000238862 0.000155198 0.000317253 0.000138134 2.54741e-05 3.81057e-05 4.60533e-05 0.000172068 1.45754e-05 0.000187965 0.000115202 0.000427163 0.000178529 8.52392e-05 0.000107734 2.72769e-05 0.000301691 0.000154406 7.51118e-06 9.27244e-05 2.21048e-06 6.70402e-05 7.2627e-06 0.000269912 1.22319e-05 0.000153726 5.58391e-06 9.35169e-06 0.000760022 5.70678e-05 0.000297338 4.23357e-05 0.000351131 0.000186087 1.55267e-05 4.0422e-06 0.000144823 2.69964e-06 0.000219657 2.23303e-05 0.000339788 0.000109256 0.00042595 0.000364704 6.74053e-05 5.68314e-05 0.000214847 0.000147193 5.23914e-05 4.04724e-06 0.000122685 5.78337e-05 0.000293282 5.93006e-05 3.64796e-05 4.98727e-05 9.62609e-05 2.56682e-06 0.000119481 0.000255381 0.000141836 0.000261555 0.00022971 0.000212163 5.36051e-05 9.72759e-05 0.000107957 0.00017013 0.000136893 1.2373e-05 0.000360671 0.00011491 0.000347543 0.000299132 0.000273084 0.000102085 0.000301948 0.000250279 3.87858e-05 0.000375755 0.000187117 3.10115e-05 2.07376e-05 0.000183057 0.000153612 4.98194e-05 0.000220572 0.000157361 6.7657e-05 0.000211826 0.000223623 5.22371e-05 3.23769e-05 0.000118799 0.000237961 6.38733e-05 0.00011095 6.30893e-05 1.18041e-05 0.000341058 8.58857e-05 0.000423231 0.000264386 5.10722e-05 4.26945e-06 0.000145146 5.63919e-05 4.24889e-05 4.45592e-05 0.000144689 8.91249e-05 6.36667e-05 6.19788e-05 1.6018e-05 0.000183278 4.92706e-06 2.78349e-05 2.96089e-05 0.000210827 9.86221e-05 3.21416e-05 7.1092e-05 6.15695e-05 8.96562e-05 6.08798e-06 7.0217e-05 5.19942e-05 0.000113863 0.000212236 7.92191e-05 7.63867e-05 8.86196e-05 4.36487e-06 0.00018394 0.00017223 0.000132035 0.000210509 0.000137886 4.13223e-05 0.000243256 0.000133681 0.000318102 0.000203035 9.13175e-05 6.51986e-05 2.45202e-05 0.000208949 5.15152e-06 0.000115922 0.000111689 6.69102e-05 0.000103877 3.39092e-06 6.70002e-05 3.78873e-05 0.000113787 0.000121083 0.000163402 0.000100123 0.000288599 7.13602e-05 6.10085e-05 0.000112908 0.000143586 8.98112e-05 5.43249e-05 4.87141e-05 8.28222e-05 3.42243e-06 0.000285241 0.000161056 0.000107812 3.18332e-05 6.46819e-05 9.53007e-05 7.78886e-05 2.03146e-05 0.000178036 2.18612e-06 8.8527e-05 6.16176e-05 0.000234 2.35381e-06 0.00029445 7.48383e-05 0.000324646 5.27847e-06 2.30052e-06 7.76578e-05 0.000382073 0.000216887 0.00024824 0.00026714 0.000139088 0.000354425 7.79424e-05 8.99614e-05 0.00022103 7.77919e-05 0.000102462 0.000385083 0.000121498 0.00018876 4.16422e-05 8.50364e-05 0.000133134 0.000426247 5.26916e-06 8.44187e-05 1.08452e-05 0.000182986 2.43865e-05 0.000223344 0.000444782 0.000442302 0.000159683 2.60393e-06 3.82943e-06 5.84527e-05 0.000153972 0.000195447 4.95145e-05 0.000220954 8.43025e-05 0.000200048 0.000106266 0.000114678 6.85157e-05 0.00023321 0.000103526 0.000205416 6.36605e-05 7.77295e-05 0.000169655 0.000367154 0.000177669 2.75745e-05 8.10157e-05 6.58811e-05 4.67237e-05 2.71793e-05 8.36873e-05 0.00017003 4.72357e-06 0.000556582 3.52497e-06 4.14033e-05 0.000102254 6.23055e-05 4.10576e-06 4.33078e-05 0.000102199 9.46472e-05 0.000169412 0.00017908 3.30738e-05 0.000260274 0.000161076 1.83352e-05 0.000200842 0.0001609 5.0387e-06 0.000111404 0.000366448 5.91067e-05 0.000136819 2.59395e-05 1.35269e-05 0.000171614 1.60147e-05 6.68825e-06 6.74753e-05 0.000201062 3.34665e-05 6.8733e-05 4.4865e-06 3.859e-06 3.48016e-06 0.000171917 5.34128e-06 0.000167548 0.000302259 1.92048e-05 0.000202368 9.50874e-06 0.000135726 0.000103475 7.24647e-05 7.13947e-05 1.29944e-05 0.000215016 2.15426e-05 0.000153657 9.10448e-05 6.61316e-05 0.000222346 0.000132429 3.61022e-06 3.51138e-06 7.98782e-05 7.88008e-06 0.000361742 0.000144395 1.93205e-05 0.000124831 0.000319726 0.000223354 0.00019698 0.000157961 0.000688776 0.00027836 0.000266135 0.000267209 0.00010348 0.000214159 5.94489e-05 0.000296999 1.96408e-05 4.96471e-05 0.000244807 0.000187635 0.000216987 0.000124944 0.000120515 5.40706e-06 0.000151899 0.000103737 0.000432302 0.000108555 7.22591e-05 0.000240606 0.000285433 5.10277e-05 4.29658e-06 0.000382164 8.47856e-06 0.000155369 0.000281264 1.53126e-05 0.000325161 0.000286346 7.0171e-05 0.000250843 8.01243e-05 8.13524e-05 5.02742e-06 3.96985e-06 0.000191376 8.54319e-05 0.000240859 0.000172783 1.79824e-05 7.25595e-05 0.000190005 0.000480887 0.000306179 0.000379249 8.9553e-05 0.000267416 4.8992e-06 0.000157114 0.000162081 0.000320332 0.000288069 8.79198e-05 5.32991e-06 0.000480362 2.80781e-05 0.000176324 4.88552e-05 7.63622e-05 5.73489e-05 0.000162633 0.000320176 5.61968e-06 0.000191424 0.000115131 0.000146292 0.000199361 4.93215e-05 0.000236128 0.00031191 0.000160971 0.000150837 8.95548e-05 0.000240986 2.98366e-05 0.000243748 6.44744e-05 6.1874e-06 0.000299551 0.000138105 7.17783e-05 0.00018677 4.92774e-05 2.09097e-05 2.83145e-06 1.14906e-05 3.88071e-05 0.000305533 0.000271545 0.000323498 0.000137994 0.00010702 6.30046e-05 4.62579e-05 8.58139e-05 8.59283e-05 7.58934e-05 7.24303e-05 0.000241198 2.74116e-06 0.000161526 1.59152e-05 2.86966e-05 8.70969e-05 0.000310565 9.79665e-05 9.89811e-05 0.000449564 0.000312628 0.000268918 0.000169409 0.000237096 0.000174127 0.000187516 0.000236036 7.15335e-06 0.000241131 9.9713e-05 0.000176585 0.000125953 6.00286e-05 0.000156391 9.5743e-05 0.000292808 3.49533e-05 2.1607e-05 0.000132331 1.0569e-05 7.84107e-05 0.000223841 0.000120301 1.91599e-05 0.000139469 0.000227265 3.85457e-05 2.38947e-05 3.20247e-05 0.000283073 4.06488e-06 0.000632543 2.2144e-05 8.14561e-05 4.43855e-05 0.000149867 0.000116701 9.28179e-05 1.04075e-05 9.99521e-05 0.000286031 4.74216e-05 9.06792e-05 0.000227454 0.000132036 0.000121583 0.000185447 8.84805e-05 8.98862e-05 2.64021e-05 0.000559446 7.4491e-05 0.000202507 4.18787e-05 0.000296112 2.58934e-06 0.000291534 4.98068e-06 0.000749595 0.000179837 8.48474e-05 2.65379e-06 7.45274e-05 8.01928e-05 0.000124103 0.000189244 4.08667e-06 0.000211763 0.000215496 2.86407e-05 0.000187398 0.000130394 0.000217182 4.98692e-05 0.000107863 4.5362e-06 8.04783e-05 0.000202754 0.000149711 5.99741e-05 0.000194277 7.67973e-05 0.000269833 0.000230741 4.11642e-06 0.000392411 0.000189777 0.000154546 4.72177e-05 2.92818e-06 0.000128812 0.000292101 2.68765e-05 6.41799e-05 9.01831e-05 8.1304e-05 0.000294809 9.58806e-05 0.00028228 3.04599e-06 7.64404e-05 0.000105616 0.000306123 3.19408e-05 0.000174585 1.88007e-05 0.000121438 3.48272e-05 0.000110603 0.000175279 7.44779e-05 5.48269e-05 0.000102416 1.6583e-05 7.36128e-05 0.000311521 3.15309e-05 0.000238531 5.66746e-05 0.000206619 0.000191904 7.86639e-05 0.000193294 1.27629e-05 6.01756e-05 7.69893e-05 0.000254117 5.42277e-05 0.000253123 1.3942e-05 0.0003204 0.000274742 0.000177397 0.000129521 1.94039e-05 5.04728e-05 0.000171759 3.48539e-05 0.000217627 0.000210548 0.000322573 0.000250486 0.000134144 0.000133315 0.000255585 0.000176433 6.01447e-06 6.96986e-06 1.7666e-06 0.000229722 0.000216024 0.000162844 3.73646e-06 0.000220545 2.31495e-06 0.000225605 0.000190029 2.30676e-06 0.312606 0.000262212 7.33451e-05 0.000153043 0.000160462 0.000261658 6.5072e-06 0.000295316 0.000356948 3.21333e-05 0.000207807 3.80819e-05 7.39328e-05 0.000137454 5.34869e-06 6.87874e-05 0.000235672 6.58505e-05 0.00021341 3.60611e-06 1.02968e-05 3.27901e-05 0.000144307 0.000108749 0.000132677 7.39622e-05 0.000127019 5.45542e-06 6.8068e-05 0.000231374 0.000121552 3.63637e-05 0.000153179 0.000259029 6.41627e-06 0.000214443 0.00049978 0.000101619 6.19931e-05 4.11793e-05 0.000251268 0.000229953 9.41463e-05 0.000119173 0.000232074 0.00052853 5.33274e-05 4.55889e-05 6.80256e-05 0.00019686 0.000121125 0.000224707 7.27763e-05 0.000141828 1.84013e-05 4.77996e-05 9.12405e-05 3.65974e-06 0.000412037 0.000271834 0.000145684 0.000242693 0.000263549 0.000247014 2.00581e-05 0.000163661 0.00040367 5.98506e-06 3.65152e-05 7.70592e-05 0.000363304 0.000195825 0.000238613 0.000176111 4.69482e-05 0.000135277 4.72647e-05 0.000208781 0.000120084 2.6861e-06 0.000316453 0.000174437 5.61005e-05 8.13918e-05 3.44839e-05 0.000558641 0.000377336 0.000343883 0.00015838 4.98059e-06 0.000197464 0.000104338 0.000172561 0.00075062 8.89842e-05 7.42676e-05 0.000179004 0.000186297 7.71566e-05 0.000139755 2.28171e-05 0.000107401 5.92334e-05 0.000235623 9.35895e-05 0.000385765 3.70816e-05 7.55979e-05 8.13938e-05 8.56237e-05 8.82486e-05 3.08597e-05 0.000201658 0.000200404 0.000297231 0.000172638 6.81197e-05 9.71888e-05 0.000252408 5.82395e-05 2.87013e-05 6.00253e-05 0.000332348 0.000201354 4.45247e-05 0.000262651 2.86521e-05 1.17484e-05 4.93331e-05 0.000193831 9.36872e-05 0.286668 0.000112114 0.000168746 0.000205145 3.86006e-05 7.82783e-05 4.19775e-06 0.000374767 0.000235833 4.73852e-05 2.64387e-05 3.69054e-05 0.000465779 9.60653e-05 0.000160306 8.0379e-05 4.71557e-05 0.000102031 0.000528601 0.000109298 0.000379453 0.000184811 9.98064e-06 0.000155516 1.87968e-05 0.000631027 0.000129026 0.000304785 3.17875e-05 0.000112366 0.000122127 0.00013897 0.000132732 7.942e-05 0.000164562 3.33995e-05 8.69737e-05 0.00027296 0.000148472 0.000232624 4.17892e-05 4.48294e-06 1.63098e-05 0.000250795 0.000425583 5.41683e-06 0.000190137 0.000528587 4.31364e-05 0.000371585 0.000195722 5.96118e-06 0.000483468 3.47635e-05 3.57482e-05 0.000419805 0.000218612 0.000140049 0.000161757 2.84439e-05 0.000574084 0.000179272 0.000167956 4.0839e-06 0.000152537 0.000252512 7.72412e-05 6.56135e-05 0.000539815 0.000177116 5.25324e-05 0.000114477 0.000266153 4.17998e-06 5.69144e-05 0.000517018 4.60723e-05 0.000171902 0.000178682 0.000197374 0.00026601 0.000222717 0.000171545 0.000296184 9.13698e-05 0.000380805 3.19158e-05 0.000187614 5.02414e-05 9.83581e-06 0.000133508 0.000305419 0.000719696 0.000163583 0.000360699 0.000144803 3.12297e-05 0.000187419 9.6665e-06 5.08842e-06 0.000209164 0.000131352 0.000238171 9.19632e-05 0.000320887 0.000291878 0.00015431 0.000473272 7.65776e-05 4.87645e-05 0.000316932 0.000224153 1.65276e-05 0.000109044 0.000103875 0.000102302 6.78957e-05 5.04495e-05 0.000175527 0.000211429 0.000293219 1.56255e-05 4.73028e-05 0.00047712 3.35827e-06 5.68555e-05 0.000220479 0.000304343 2.92723e-05 0.000110042 0.000135031 1.64826e-05 0.000156813 0.000122588 0.00013913 0.000499496 6.64e-05 3.19999e-06 0.000266273 8.60094e-05 0.000150684 5.83884e-05 3.65515e-05 0.000163882 5.60527e-05 1.76497e-05 0.000128516 1.94875e-05 5.9955e-05 0.128711 0.000150328 0.000110477 0.000272885 5.77348e-05 6.28854e-05 0.000126893 0.000184332 2.45337e-05 9.88811e-05 6.9429e-05 0.000215534 5.90977e-05 7.58788e-05 0.000211567 0.000205196 6.68328e-05 0.000360504 0.000277359 6.58812e-05 0.000348981 9.02848e-05 0.00012992 3.23441e-05 0.000209556 7.93187e-05 2.56622e-05 7.7891e-05 0.000166807 3.6216e-05 5.27216e-06 
5.00064e-06 2.64386e-06 3.4236e-05 4.26106e-06 4.23948e-06 0.00036425 3.34733e-05 9.8224e-06 6.54903e-06 0.000326764 0.000660832 0.000414297 3.09334e-06 3.35103e-06 6.38274e-06 8.26977e-05 5.57041e-06 0.000625708 0.000486641 0.000158382 2.9399e-05 1.08802e-05 2.78965e-06 0.000435664 7.85768e-06 0.000594198 0.000262959 0.000506884 0.000471655 1.76216e-06 5.57724e-06 8.30735e-05 0.000200343 3.60351e-06 1.59626e-06 0.000415379 0.000438671 2.44701e-05 0.000617927 3.00427e-06 2.05672e-05 5.74628e-05 0.000375334 5.79845e-05 0.000897096 6.39677e-06 0.000150324 0.000830809 0.000428101 0.000524094 4.5965e-05 0.000164755 3.9369e-05 0.000519314 1.36374e-05 5.25911e-06 0.000628139 0.000309802 0.000161841 4.62976e-06 0.000419437 0.00015048 6.70721e-05 6.36219e-05 0.000233207 4.50823e-05 1.20526e-05 0.000537693 5.64111e-06 2.37819e-06 0.000212217 0.000549393 2.57085e-06 8.74421e-06 4.67758e-05 6.01658e-06 0.000879324 9.29156e-05 1.72178e-05 8.19313e-05 0.000510003 0.000242858 0.000384561 0.000458213 6.35788e-05 0.000529686 0.000603097 4.07444e-06 0.000367746 7.61816e-05 0.000108087 1.96499e-05 2.93682e-05 4.58813e-06 0.000220297 7.90304e-05 0.000313712 7.87996e-05 1.05458e-05 1.83166e-05 0.000442651 6.63857e-06 7.95368e-05 0.000257047 0.000123993 3.84494e-06 5.90695e-06 0.000413172 5.43636e-06 9.35856e-05 2.88424e-06 0.000121115 5.26189e-06 0.000499789 0.000990676 3.24251e-05 0.000507462 8.8952e-05 0.00014856 5.20408e-05 0.000516602 0.00010586 3.19416e-05 1.0187e-05 0.00017706 0.000413901 2.54931e-06 0.000561592 0.000435698 7.56424e-05 5.45744e-06 3.1065e-06 0.000127714 0.000216737 9.27699e-05 8.93933e-06 0.000528434 7.67915e-06 0.000430195 0.000286321 5.85062e-06 0.000487004 3.50713e-06 2.73251e-05 0.00026149 0.000419749 0.000525529 0.000485207 0.000443506 0.000266039 0.000161378 1.12307e-05 2.7207e-05 0.000872449 9.74981e-06 0.000988076 4.68235e-06 0.000113069 0.000154887 1.69713e-05 3.02597e-06 0.000671104 0.000200914 1.41086e-05 1.00744e-05 0.000400333 0.000181194 3.23049e-05 3.05497e-06 1.86709e-05 5.95967e-06 4.0671e-05 7.89281e-05 6.3083e-06 4.26913e-05 3.20363e-05 0.000273195 0.000225234 0.000205429 0.000614321 7.65569e-05 8.23018e-06 0.000348216 0.000267108 0.000416165 0.000153297 4.34607e-06 0.000613613 5.06565e-05 9.50091e-06 0.00024437 0.000176475 0.000464147 7.60476e-05 0.000131524 4.12946e-06 0.000826406 0.000325208 0.000270098 0.000528379 6.26827e-05 0.000502884 4.23143e-06 4.0501e-06 5.03064e-06 4.7571e-05 4.3083e-05 7.07696e-06 5.59173e-06 0.000276032 8.10691e-05 0.000511347 0.000196412 0.000210134 5.31039e-05 5.59921e-06 5.98031e-06 7.45246e-05 0.000124808 8.03899e-06 0.000131889 0.000422946 2.36306e-05 6.35748e-05 4.19881e-05 0.000180486 8.59581e-05 6.88608e-05 0.000164863 0.0004146 0.000228753 0.00041588 3.25853e-06 5.88642e-06 0.000699617 0.000818187 5.04946e-05 9.47893e-06 0.000265812 0.000311689 7.20808e-06 4.04267e-05 0.000113216 0.00010067 0.000467095 0.000555582 5.74833e-06 6.94686e-06 8.04399e-06 5.02757e-05 0.000223298 4.16866e-06 5.13532e-06 4.69792e-05 5.60782e-05 4.73371e-05 2.44971e-05 3.91315e-06 5.40313e-05 6.8716e-05 0.00117461 4.7541e-05 6.81721e-05 0.000244321 0.000413438 6.79362e-06 6.46091e-06 0.00027581 0.000444406 0.000545826 0.000150982 8.31051e-05 6.73736e-06 0.000488591 6.95479e-06 2.29968e-06 0.000115044 2.61847e-05 5.68843e-06 7.71618e-05 5.32346e-06 3.62616e-05 0.000134381 0.811861 0.000897915 0.000114625 0.000300506 0.000907712 9.16567e-05 2.72545e-06 5.05003e-06 0.000222709 0.000874982 2.96437e-06 5.09266e-05 0.000196701 7.69957e-06 7.15707e-06 2.57223e-06 4.53007e-05 3.62252e-05 0.000128824 0.00051445 7.19526e-05 0.000485487 0.000108129 4.26082e-06 0.000753669 0.00117551 8.49581e-06 2.60136e-05 0.000553286 3.16664e-06 1.31002e-05 9.9372e-05 0.000126437 0.000245597 0.000193479 4.59507e-06 7.33173e-06 0.000410016 2.4962e-05 3.89568e-05 4.87631e-06 0.000567749 8.08263e-05 0.000548584 1.59422e-05 0.000417962 0.000111066 2.76169e-05 0.000178652 3.54139e-06 9.70963e-06 3.37606e-05 0.000186676 0.000277085 5.27442e-06 3.88656e-06 2.21446e-06 5.31792e-06 3.61468e-05 1.07636e-05 0.000233115 8.67178e-06 9.23687e-06 0.000100303 5.56025e-06 7.04398e-05 7.56625e-06 0.000623099 0.000350173 8.64424e-05 0.00027109 0.000569891 9.59626e-06 4.04152e-06 2.65567e-06 7.76515e-05 0.000501116 3.72444e-06 0.000410761 0.000102599 9.89318e-05 2.64597e-05 0.000602288 4.09548e-05 4.4693e-05 7.99385e-06 6.47293e-06 3.00924e-06 2.13125e-05 4.99207e-06 0.000183655 3.86899e-05 9.10822e-05 0.000227011 8.39535e-06 0.000415782 0.000113672 0.000138986 2.06903e-05 7.10103e-05 6.36365e-06 6.6043e-05 0.000117052 0.000622976 5.09264e-06 5.23414e-05 0.00016114 4.83261e-06 0.000580659 0.000582895 3.10821e-06 0.000179371 1.57019e-05 0.000222915 0.000161062 1.49538e-05 0.00061704 9.15833e-06 4.3293e-06 7.13715e-06 0.000158488 8.08504e-05 0.000419831 0.00123341 8.57231e-06 2.4427e-06 9.26251e-05 0.000102614 0.000635371 0.00027613 6.80881e-05 0.000227015 2.59318e-05 0.00010773 0.00041476 0.00041498 0.000764335 6.34846e-06 1.78017e-05 1.62357e-05 5.2332e-05 1.95364e-05 0.000154306 8.81814e-06 0.000444362 0.000272965 0.000415983 0.000149743 0.000109341 2.50321e-05 0.00024002 0.000170793 6.09681e-06 0.000412772 0.000112914 9.94669e-06 0.000408924 2.44804e-05 7.6926e-06 9.44926e-06 6.93514e-06 0.000197125 0.000869915 4.36032e-06 0.000448229 6.73009e-05 8.94723e-05 0.000299689 0.000351771 0.00018283 0.000238 7.48372e-05 8.61557e-05 1.66828e-05 2.7784e-05 3.01962e-06 4.92631e-06 5.70275e-05 3.48099e-05 5.09421e-05 0.000225979 4.73116e-05 0.00015438 0.000441503 4.30109e-06 0.00062146 0.000117092 0.000177524 0.000306104 0.000153747 0.000869915 0.000535239 2.3022e-05 3.36096e-06 0.000102398 5.29602e-06 0.000352176 5.82773e-05 0.000134188 1.09501e-05 6.93818e-06 6.34839e-06 7.60402e-05 4.67173e-05 3.51329e-06 0.000250194 2.94397e-06 3.50911e-06 0.000621046 0.000604932 0.000148935 0.000209578 0.000232504 0.000416165 0.000169903 1.00062e-05 9.12278e-06 7.29572e-05 0.000368518 9.01488e-06 0.000190717 0.000904782 7.99573e-05 0.000123147 8.26324e-05 2.00052e-05 0.000111515 9.90434e-05 1.62377e-06 3.41871e-05 0.000620025 9.85725e-06 9.32826e-05 3.11573e-05 0.000104656 1.92725e-05 0.000303923 1.43982e-05 0.000248488 2.86437e-05 5.03474e-05 4.91644e-06 4.31629e-06 9.03849e-06 0.000371705 0.00031766 0.000347443 0.00025401 7.96898e-05 3.86125e-06 4.5398e-06 1.19067e-05 0.000143973 1.65123e-05 0.000636505 3.59841e-05 0.000493194 0.00105667 0.00050763 8.26583e-06 0.000158503 0.000181523 7.98316e-05 2.96115e-05 3.75794e-06 0.000411618 2.63568e-05 3.37573e-05 0.000165255 8.23468e-06 0.000304036 8.07989e-05 0.000192608 8.14943e-05 1.135e-05 0.000340038 9.49665e-06 0.000113651 8.73267e-06 0.000958451 9.431e-06 0.000277785 2.20912e-05 1.65568e-05 0.000427766 0.000425805 0.000196125 7.26764e-06 0.000374426 1.57957e-06 0.000427336 8.36031e-06 0.00041123 0.000180472 0.000383296 4.17637e-05 5.60684e-05 0.000445967 5.17431e-06 8.03103e-05 0.000323129 8.79769e-05 0.000463197 3.3042e-06 0.000506876 2.95144e-06 0.000740517 0.000866343 0.000112743 3.21004e-06 0.00022146 0.000411124 5.59323e-05 0.000164876 1.7766e-05 0.000298761 2.694e-05 4.83934e-06 1.53933e-05 0.000138549 2.5318e-05 0.000175527 1.72333e-06 9.67783e-06 3.0327e-05 0.000910417 0.000510781 0.000733569 4.45934e-05 5.18341e-06 0.000853812 7.94357e-06 0.000291678 0.00022111 0.000141917 8.12827e-06 2.17752e-05 0.000415252 5.08476e-06 0.000538488 3.79165e-05 5.38359e-06 2.23288e-05 0.000149835 5.1484e-06 8.96135e-05 6.84956e-06 1.17394e-05 0.000520727 0.00029326 3.17377e-05 0.00073918 0.000760214 0.000621395 9.11802e-05 9.71563e-05 0.000255566 0.000662175 0.000825565 0.000727471 2.69915e-06 0.000433012 0.000401103 2.63302e-06 0.000427487 0.000157938 0.000193349 0.000298601 0.000142717 1.31774e-05 0.000298697 5.85315e-06 4.36117e-06 4.96431e-05 8.23481e-05 4.71904e-06 5.88655e-06 0.000125508 0.0010327 6.29282e-06 1.06828e-05 0.00017608 0.000178295 1.18069e-05 0.000425775 3.55882e-06 2.54861e-06 0.000190047 0.000909856 1.66698e-05 8.68123e-06 0.000699063 0.000315994 0.000558423 3.73913e-05 0.000144779 0.000115232 7.55771e-06 0.000583755 0.000466898 1.04118e-05 0.000453827 3.77214e-06 2.7361e-06 3.5029e-05 5.43062e-06 0.000327226 5.22095e-06 6.12103e-06 1.5069e-05 0.000798578 0.000899278 6.24728e-06 0.000543337 4.45968e-06 6.13769e-06 3.87286e-05 8.68588e-06 0.00017927 0.000201815 7.73267e-06 3.69983e-05 0.000463596 0.000458477 0.000378667 4.75856e-06 1.28108e-05 1.01998e-05 9.37275e-05 7.71238e-05 0.000114781 9.38669e-06 0.000509491 0.000285427 7.41764e-06 0.000400346 0.00031286 3.93522e-05 1.23991e-05 0.000117791 4.53148e-06 1.21312e-05 8.65891e-05 0.00107847 0.000420685 2.55679e-05 4.4519e-06 2.66525e-05 4.30998e-05 2.62828e-05 0.000647672 4.44119e-05 0.000430386 0.000106623 0.000510355 9.6994e-05 7.79737e-05 0.000114552 7.74731e-06 0.00041458 3.05188e-05 3.11658e-06 4.19882e-05 1.92729e-06 0.000522409 0.000232429 5.82487e-05 0.000356763 0.00062411 1.09349e-05 0.000419303 7.64081e-06 3.17677e-05 5.96982e-06 0.00017511 0.00124857 9.07266e-06 0.00014088 2.54251e-05 5.7108e-06 1.04597e-05 0.00028354 4.00821e-05 0.000254036 6.67148e-05 7.89363e-06 0.00087504 0.00015335 2.80843e-06 5.61649e-05 2.6557e-05 1.818e-05 0.000159608 0.000154689 0.000454989 3.562e-06 8.78755e-06 0.000200878 0.000419622 3.99345e-05 0.00051115 7.04433e-05 0.000413836 1.72771e-05 5.19248e-06 0.00016535 4.42052e-05 0.000160475 7.25703e-06 3.5988e-06 0.000486928 0.000352639 0.000419469 7.05467e-06 2.56258e-06 6.07747e-06 0.000420069 0.000240811 7.47636e-05 7.27129e-05 0.000369606 6.92808e-05 0.000413364 5.83662e-06 0.000540254 4.70438e-05 0.000200122 0.000923293 0.000113488 0.00022332 0.000416067 0.000817437 0.00041581 4.4466e-06 4.11802e-06 4.59788e-06 4.95951e-06 0.000139306 2.40408e-05 7.07906e-06 5.6442e-06 0.000149573 0.000319854 0.000119137 8.90424e-05 5.09007e-05 4.2251e-05 0.00095553 1.95433e-05 0.000653131 0.000764992 3.81894e-06 6.59124e-06 3.97639e-06 0.000424891 0.000565332 0.000565294 0.000190835 4.29717e-06 1.99178e-05 0.00041394 6.74211e-06 7.02788e-05 0.000128898 3.11626e-05 0.000254105 0.000358304 0.000104372 0.000233509 0.000228947 0.000147188 0.000234251 0.000125815 0.000464375 2.78761e-05 6.76664e-05 0.000216935 0.000414021 2.22443e-05 0.00034516 2.2774e-05 0.000650188 5.10957e-06 3.92375e-05 0.000227928 0.000131615 6.72022e-05 0.000102511 4.73147e-06 0.000151427 0.000457313 3.2129e-06 6.79884e-06 2.09553e-05 7.31626e-06 5.64414e-06 0.000821857 0.000755908 3.56565e-06 0.000187635 3.6076e-06 3.2719e-06 8.11926e-06 0.000103374 1.43363e-05 6.33828e-06 9.06444e-05 7.59137e-05 6.76503e-06 0.000423014 8.78187e-05 5.3222e-05 0.000718222 6.76478e-06 0.000202984 2.79828e-05 9.77482e-05 1.36987e-05 0.00104642 0.00025634 4.40736e-06 0.00036335 3.00913e-05 3.02833e-05 9.49337e-05 0.000193689 4.39886e-06 4.09744e-06 0.000140388 0.000165764 7.78258e-05 0.000148294 9.76898e-05 5.70039e-06 0.000684646 4.39437e-05 0.00020324 4.53994e-05 1.45925e-05 3.95945e-06 8.63969e-06 0.000555247 0.000225387 0.000129342 0.000466539 1.05853e-05 5.0864e-06 6.631e-06 0.000141473 0.000420665 4.54391e-06 2.99177e-05 6.35573e-05 1.65503e-05 2.4798e-06 0.000310367 0.000269875 0.000151606 1.77345e-05 0.000440563 1.63456e-05 4.3076e-06 2.67733e-06 8.62562e-05 3.71254e-06 0.000488354 0.000158368 0.000184182 2.43637e-05 1.3793e-05 3.08503e-06 0.000489485 7.10649e-06 1.99267e-06 1.02755e-05 0.000152027 9.31868e-06 2.4623e-05 5.26604e-06 3.76343e-05 6.8987e-06 3.5255e-05 4.25571e-06 0.00043062 0.000425262 2.89453e-05 0.000253178 4.52462e-05 0.000115099 0.000761527 4.05174e-05 1.6959e-05 0.000430067 0.000224812 0.000495461 1.17462e-05 0.000161915 4.4499e-06 4.50516e-06 0.000137806 6.87607e-05 3.27044e-05 2.82254e-06 0.00104409 7.61495e-05 0.000413674 0.000292056 6.2122e-06 5.83691e-05 0.000505717 4.3181e-06 4.51932e-06 3.60939e-06 4.22899e-05 8.44235e-05 0.000269643 6.9685e-05 
5.38005e-05 3.27409e-06 2.47278e-05 4.38228e-06 2.44074e-05 0.000337269 2.94732e-05 3.47694e-06 7.29988e-06 4.31324e-06 0.000455735 0.000420383 2.73655e-05 4.44397e-05 7.27472e-05 8.20286e-06 7.55218e-06 0.000452678 0.000471333 0.000303701 9.34283e-06 0.000147868 1.63916e-05 0.000418297 8.65015e-06 0.000535335 1.54193e-05 0.000466153 0.000408201 3.95272e-06 0.000129926 9.73306e-06 1.47146e-05 4.56707e-06 4.3545e-06 0.000699423 0.000494562 6.9766e-06 0.000615763 3.47688e-06 1.24913e-05 0.000409712 0.000187646 0.000134575 0.000706265 0.000385018 1.60166e-05 0.00041335 0.000452187 0.000807138 2.05915e-05 6.28489e-06 8.25213e-06 0.00040288 0.00011192 4.82201e-06 0.000405134 0.000175222 0.000362698 2.01155e-05 0.000419615 0.000443664 4.91138e-05 0.000171242 0.000121179 4.94835e-06 4.05793e-06 0.000450554 8.40074e-06 0.000126927 8.26391e-05 0.000408986 3.52535e-06 6.00271e-06 1.27125e-05 9.81869e-06 0.000536665 5.06579e-06 6.49471e-06 1.13279e-05 0.000587242 0.000256542 0.000290917 1.75578e-05 8.08127e-05 0.000491941 0.000722468 4.49956e-06 0.000144164 7.60606e-05 6.10905e-06 8.29957e-06 1.12946e-05 0.000411534 9.83033e-05 7.23594e-06 0.000221058 5.49549e-06 8.73736e-05 0.000323344 0.000403355 0.000120916 4.04786e-06 1.6376e-05 0.000235581 4.31091e-06 1.46542e-05 0.000564262 4.80102e-06 0.00076814 5.88499e-06 1.02525e-05 1.61243e-05 0.00145181 0.00111022 8.20654e-06 0.000484223 6.08368e-06 0.000479176 6.73236e-06 0.000658447 7.41472e-06 7.31271e-06 3.76129e-06 7.00652e-06 0.000401384 3.89425e-06 0.000529617 0.000468508 4.33685e-06 7.55596e-06 4.44768e-06 4.83927e-05 0.000110452 0.000103858 0.000391353 0.000534964 1.35101e-05 0.000406004 0.000689392 9.31971e-05 0.00040203 6.77167e-06 0.000110732 0.000418125 0.000420651 0.000414827 0.000511358 0.000450732 7.21625e-05 0.000196761 1.41696e-05 0.000549291 0.000875374 0.000195104 0.000944666 8.39013e-06 0.000113796 0.000158455 3.73033e-05 3.77136e-06 0.000556093 7.73467e-06 5.10819e-06 9.84194e-05 7.52898e-06 9.74483e-05 7.40058e-05 3.32241e-06 9.62809e-05 9.1308e-05 6.52802e-06 0.000135274 1.40499e-05 6.99824e-05 6.11688e-06 0.000207612 0.000167194 0.000143951 0.000555347 8.7815e-05 9.59571e-06 0.000120151 2.50545e-05 0.000701182 1.8448e-05 1.02424e-05 0.000717988 6.77211e-05 5.24845e-06 0.00096981 0.000610952 0.000306237 3.94636e-05 0.000140396 0.000316948 0.000797942 6.87914e-06 0.000269692 0.000874473 0.00013399 0.000645565 4.73937e-06 8.73601e-06 4.89142e-06 7.73344e-05 3.17651e-06 9.0731e-06 7.15602e-05 0.000270855 0.000103796 0.000428926 0.00108492 0.000241025 1.21784e-05 9.90799e-05 0.000277067 8.62947e-06 1.29256e-05 0.000519316 0.000263033 0.000403351 8.99522e-06 2.89601e-05 6.19695e-06 0.00017974 8.58257e-05 4.58579e-06 0.000265255 0.00081269 0.000197575 0.000407742 5.59613e-06 8.19187e-06 0.000533131 0.000930901 2.8921e-05 7.05453e-06 0.000119766 0.000686962 4.76994e-05 4.77659e-05 0.000230453 1.21592e-05 0.000938213 0.000535307 8.6792e-06 7.47259e-06 4.47002e-06 4.38732e-06 0.000228098 4.86833e-06 5.31798e-06 3.11076e-05 0.000431514 5.06585e-06 1.16876e-05 5.03185e-06 7.29119e-06 5.32879e-05 0.0013382 5.14495e-06 9.4088e-06 7.44771e-05 0.000605439 0.000262086 8.13838e-06 1.29101e-05 0.000408849 2.28263e-05 8.87361e-05 8.7834e-06 1.03203e-05 0.000474605 0.000228755 4.45144e-05 0.000113377 1.00801e-05 7.37234e-05 9.57821e-05 8.00481e-05 4.34083e-06 0.000107474 0.800178 0.000620872 0.000354705 0.000494625 0.000749395 1.17421e-05 3.91173e-06 1.18076e-05 5.17024e-05 0.000808582 2.74458e-05 7.40974e-05 1.58125e-05 8.37783e-05 7.57931e-06 2.44975e-06 8.54935e-06 0.000575563 4.67044e-05 0.000498301 0.000469523 0.000240795 0.000106056 8.14029e-05 0.000559534 0.00123252 2.8887e-06 0.000184589 3.20088e-05 7.09592e-06 1.34995e-05 0.000197785 8.63037e-05 0.000307953 5.20937e-06 6.23088e-05 4.41199e-06 0.00040404 0.000606768 8.64703e-05 1.72117e-05 0.000504395 1.97336e-05 0.000700052 5.85881e-06 0.00065934 7.05107e-06 3.63484e-06 8.17174e-05 0.00014001 0.00068568 1.17617e-05 0.000788712 7.67719e-05 0.000569504 5.52696e-06 8.50564e-06 9.08064e-06 1.07288e-05 7.6862e-06 0.000223264 7.32643e-05 8.0096e-06 5.8528e-06 5.6523e-05 0.000120874 6.76478e-06 0.000616406 2.60546e-05 0.00029981 0.000169575 0.000427964 2.68615e-05 6.51826e-05 3.74289e-06 0.000112661 8.93403e-06 0.000122402 0.000402108 0.000283465 7.55627e-06 2.63111e-05 0.000519711 0.000148882 4.74313e-06 1.0445e-05 9.01133e-05 9.542e-06 4.29248e-06 5.47936e-06 5.72308e-06 2.86019e-05 9.14826e-06 0.000126947 0.000123388 0.000402827 9.10033e-05 1.29061e-05 0.000158065 0.000141557 1.14414e-05 8.18521e-05 1.26503e-05 0.000639553 4.47967e-06 1.03129e-05 5.68104e-05 7.85179e-06 0.000400245 0.000634093 7.25964e-06 8.39237e-05 9.16148e-06 1.59533e-05 0.000113732 1.40095e-05 0.000404563 3.99913e-05 6.82462e-06 8.18202e-06 1.44595e-05 4.48501e-06 0.000412736 0.00111162 0.000111687 5.60638e-06 0.000118752 4.85453e-05 0.000617825 0.000286419 0.000124521 8.40775e-05 0.000558618 0.000133211 0.000398601 0.00039994 0.000410958 8.64811e-06 6.75646e-06 0.000366803 6.96992e-05 5.24094e-05 0.000291784 4.49261e-06 0.000403521 7.14388e-05 0.000893349 5.44846e-05 8.57626e-05 0.00010533 2.19317e-05 1.89373e-05 5.62694e-06 0.000173997 9.14972e-05 4.82525e-05 0.00039979 2.0226e-05 6.13931e-06 1.24631e-05 7.00973e-06 5.93529e-06 0.000929557 6.59764e-06 0.000417762 5.58054e-05 3.23301e-06 0.00011542 0.000193442 9.32311e-05 0.000263086 1.30598e-05 1.82025e-05 3.6434e-05 0.000298902 4.50184e-06 9.39029e-05 0.000355182 1.55012e-05 4.17468e-06 0.000152104 5.94837e-06 0.000160319 4.48081e-05 3.33525e-05 0.000615676 0.000113992 1.70813e-05 0.000220746 7.94379e-06 0.000413962 0.00103318 7.37532e-06 4.6444e-06 0.000128153 0.000302854 0.000307481 0.000149359 8.1699e-05 0.000116313 0.000125377 0.000139799 7.05604e-06 1.08508e-05 6.85135e-06 5.61941e-05 4.04474e-06 6.34825e-06 0.000615177 0.000397953 0.000196693 2.40526e-05 0.000392995 0.000431342 0.000170456 0.000116785 0.00028104 0.000363436 1.97953e-05 0.000120398 0.000124797 0.000911518 7.49254e-05 0.000315938 4.38175e-05 8.30199e-06 9.40614e-06 8.20356e-05 3.46783e-06 5.11036e-05 0.0005473 1.31545e-05 9.65617e-06 9.98836e-05 3.96932e-06 4.85714e-06 0.000312054 3.74228e-05 0.000188202 0.000149135 7.56455e-06 2.27353e-05 5.38027e-06 0.00060646 0.000369914 9.59429e-06 0.00030316 0.000327773 6.08624e-06 7.38162e-06 3.59034e-05 5.65026e-06 0.000118952 3.02586e-06 0.000616608 1.14855e-05 0.000403974 0.000945483 0.00015279 6.65746e-06 7.49052e-05 6.0027e-05 5.44426e-06 1.3864e-05 8.30027e-06 0.000404317 5.50791e-06 4.89848e-06 5.80561e-05 6.73703e-05 0.000281584 6.51416e-05 2.39501e-05 0.000524776 2.41259e-05 0.000299403 0.000252189 6.81164e-06 5.07966e-05 0.00144914 6.29572e-06 0.000168221 9.49772e-06 0.000171415 0.000793279 0.000411089 0.000185593 7.72241e-06 7.88649e-05 2.7719e-05 0.000475808 0.00013845 0.000403118 1.38022e-05 3.03094e-05 0.000113315 6.04239e-06 0.000408191 8.54619e-05 6.78639e-06 0.000132294 7.26529e-05 6.3604e-05 3.37741e-06 0.000574686 9.29294e-06 3.77901e-05 0.000813597 6.85286e-06 4.78076e-06 0.00011057 0.000898746 1.49871e-05 6.5632e-05 0.000313812 0.000137456 1.35068e-05 8.83437e-06 0.000335227 1.2957e-05 5.16695e-05 0.000151461 3.28414e-06 4.79149e-06 5.29346e-05 0.000930512 0.000411084 0.00063714 1.35818e-05 6.51277e-05 0.000690573 6.41898e-06 0.000325749 0.00023696 0.000301976 1.01224e-05 0.000148286 0.000406975 2.76924e-05 0.000578941 7.65806e-06 4.0565e-05 5.05772e-06 8.99788e-05 8.12559e-06 9.88931e-05 4.827e-06 4.57336e-06 0.000510634 0.00030039 1.66226e-05 0.000545907 0.000676266 0.000685108 8.91936e-06 6.21009e-05 0.000573037 0.000450534 0.000916502 0.000432904 5.54483e-06 0.000407386 0.000151059 0.000275738 0.000403082 0.000111119 0.00024775 0.000109111 7.14081e-05 8.51952e-05 0.000203679 4.86001e-05 6.25476e-06 8.87245e-06 6.62621e-05 6.78485e-06 4.92471e-06 0.000118915 0.00103254 0.000278191 5.53106e-06 0.000255047 8.31287e-05 7.17577e-05 0.000399917 9.76456e-06 2.62705e-05 1.03221e-05 0.000694271 1.86667e-05 1.23325e-05 0.000540313 1.68288e-05 0.000524384 0.000115285 0.00013867 4.84799e-05 8.00411e-05 0.000654614 2.54023e-05 6.13661e-06 0.000473842 3.15687e-06 2.71479e-06 5.93169e-06 0.000111248 0.000204808 3.66775e-05 4.80707e-05 1.45401e-05 0.000648225 0.000697769 6.78344e-06 0.000428014 3.44706e-06 0.000119608 1.0737e-05 0.000120654 0.000102395 0.000127737 8.15162e-06 4.23714e-06 0.000381603 0.00118711 0.000109584 8.15532e-06 7.44129e-05 0.000365608 1.26174e-05 0.000142505 0.000301752 8.31658e-06 0.000774001 0.000179051 0.000109882 0.000414016 0.000105605 8.15997e-06 0.000156895 0.000507301 5.46824e-05 1.66216e-05 0.000507114 0.000865819 0.000647941 7.20237e-06 8.46871e-05 5.4032e-06 0.000239517 1.21235e-05 0.00106181 3.12078e-05 0.00041631 0.000201321 0.000519523 1.42832e-05 2.83492e-05 9.23485e-05 2.46004e-05 0.000400883 8.42169e-06 6.14119e-06 1.36448e-05 2.53403e-05 0.000484107 0.000123622 0.000243861 2.05693e-05 0.000707444 8.72989e-06 0.000451934 8.77325e-06 4.61398e-06 8.56301e-06 8.20666e-05 0.000961116 6.54195e-06 0.000840678 6.63055e-06 4.4162e-06 8.23686e-05 0.000720778 9.25118e-06 2.51042e-05 2.1942e-05 5.43221e-06 0.00146862 7.51469e-06 7.65344e-05 0.000489508 6.28196e-05 0.000111928 8.35778e-06 0.000230923 0.000400073 2.37099e-05 0.000492516 0.000231842 0.000425034 2.92047e-05 0.000514136 2.78849e-05 0.000402956 3.77928e-05 4.63645e-06 0.000491691 1.57316e-05 5.75875e-05 6.67835e-05 5.87805e-06 0.000414307 2.12469e-05 0.000401187 4.23832e-05 4.94294e-06 0.000102111 0.000630928 1.14563e-05 8.50014e-05 1.18043e-05 0.00046435 1.48349e-05 0.000404363 2.48541e-05 0.000486747 8.36338e-06 0.00017123 0.000850441 0.000136572 0.000220189 0.000426487 0.000802038 0.000487367 6.51248e-06 6.80353e-06 0.00015196 0.000490341 0.00035412 1.14154e-05 0.00024244 0.000121998 3.18106e-05 0.000161326 1.07606e-05 0.000117123 7.63184e-06 1.35199e-05 0.000952861 7.79882e-05 0.000802823 0.000629654 3.94474e-06 6.0534e-06 5.79313e-06 0.00048594 0.00054211 0.000524048 0.00124738 2.17184e-05 1.12447e-05 0.000694589 1.29769e-05 0.000384922 0.00010937 7.18757e-05 5.47117e-06 0.000311862 0.000212092 0.000203283 0.000149351 0.000171454 0.000384915 8.60351e-05 0.000408391 8.78166e-05 1.00033e-05 0.000261858 0.000404981 7.68086e-06 0.000165545 9.76254e-06 0.000711135 2.45693e-06 7.93231e-06 0.000298913 0.000115373 0.000413969 0.000199815 4.85255e-05 0.000163081 0.000550763 8.87806e-05 4.50441e-06 7.92106e-05 8.31854e-05 6.56116e-05 0.000804865 0.000419781 0.000292241 0.000848248 5.86717e-06 3.76531e-05 5.74582e-05 2.50464e-05 0.000106499 5.12526e-05 1.13879e-05 5.80649e-06 0.0002352 0.000404577 9.86874e-05 0.000185666 0.000422435 0.000112248 0.00011225 0.000130297 4.67535e-06 8.1479e-06 0.000981221 0.000114445 5.08846e-06 0.000401236 5.97337e-06 1.12523e-05 8.47156e-06 0.000311567 4.95518e-06 0.000107206 1.42771e-05 0.000149295 0.000110739 0.000619043 0.000394696 0.000336701 0.000392106 9.91464e-06 0.000204124 1.03022e-05 6.82659e-05 4.81933e-06 1.12629e-05 0.000430253 0.000301284 2.87516e-05 0.000469676 1.13436e-05 0.000172752 4.98439e-06 0.000112801 0.000407639 1.50042e-05 0.000317209 6.13988e-05 3.40571e-06 5.05419e-06 0.000472942 0.000388564 2.64043e-05 7.87343e-06 0.000408498 0.000328391 6.53188e-06 5.36423e-06 4.65691e-06 2.90165e-06 0.000407892 0.00012166 0.000126504 2.99987e-05 0.000160801 4.50491e-05 0.000482616 3.20842e-05 2.15396e-06 5.40105e-06 1.42512e-05 7.15957e-05 9.85527e-05 0.000178056 6.73861e-06 1.04738e-05 4.17561e-05 2.83682e-05 0.000804183 0.00044952 5.28033e-05 0.000204742 0.000115793 0.000115837 0.000413606 2.57848e-05 0.000245137 0.000579812 0.000275014 0.0004089 0.000259748 8.45777e-06 1.87507e-05 1.09458e-05 0.000107941 3.10252e-05 1.37749e-05 1.33069e-05 0.00115938 2.91585e-05 0.000644926 0.000264796 6.15671e-06 5.33177e-05 0.000483277 6.35794e-05 3.65428e-05 0.000209814 5.87039e-06 6.71936e-06 0.000221429 8.03812e-06 
0.000161598 4.03234e-06 2.39142e-05 8.39593e-06 3.51877e-05 0.000327265 5.30531e-05 6.5467e-06 1.16869e-05 0.000324419 0.000917636 0.000407282 3.10072e-05 1.52982e-05 0.000259217 0.000534478 1.06519e-05 0.000715194 0.000501512 0.000157713 4.64156e-06 0.000104157 0.000136028 0.000620981 9.96504e-05 0.00103958 1.23365e-05 0.000398403 0.00058864 3.96399e-06 0.000186386 1.01576e-05 2.25282e-05 3.2458e-05 4.92789e-06 0.000451752 0.000425501 1.04001e-05 0.000403226 4.14469e-06 9.98732e-06 8.35178e-05 2.6974e-05 0.000154187 0.000467024 0.000313496 0.000178192 0.000607561 0.000459486 0.00053338 4.51204e-06 1.50873e-05 5.11001e-05 0.000411403 1.16371e-05 1.69464e-05 0.000403026 0.000351348 0.000223313 2.33513e-05 0.000401804 6.11992e-05 1.5182e-05 4.38221e-05 0.000124901 4.87024e-06 5.86901e-06 0.000425566 0.000141841 3.97095e-06 0.000141207 0.00104322 7.7792e-06 1.01174e-05 0.00014614 4.42583e-05 0.000786773 9.42558e-05 0.000239044 0.000114128 0.000539925 0.000198429 0.000361058 7.38937e-05 1.85636e-05 0.000515423 0.000987478 1.74864e-05 0.0010946 2.54674e-05 8.96262e-05 1.09004e-05 3.90677e-05 0.000258772 9.44425e-05 7.40425e-06 0.000259056 7.35199e-06 1.98639e-05 9.63834e-05 0.000402969 0.000159007 9.0141e-06 3.96517e-05 0.000404693 7.89628e-06 1.00559e-05 0.000468259 1.53894e-05 0.00172214 3.48702e-06 0.000194162 3.70203e-05 0.000882318 0.000735413 1.6144e-05 0.00039575 1.53356e-05 0.000503167 7.86454e-06 0.000532478 1.12902e-05 0.000136346 1.58042e-05 0.000192047 0.000488208 6.00588e-06 0.000427124 0.000413713 4.35992e-06 5.32521e-06 6.95702e-06 2.79084e-05 8.21073e-06 9.8352e-05 9.06379e-05 0.000412175 1.9601e-05 0.000416976 8.25964e-05 1.21112e-05 0.000511278 7.41456e-05 0.000135621 7.72312e-06 0.000408893 0.000458811 0.000540252 0.000512806 0.000144973 0.000210535 1.43833e-05 0.000773218 0.000817794 0.000281466 0.000403963 0.000105246 0.000155108 3.6668e-05 4.11049e-05 3.09966e-05 0.00053622 9.99993e-06 7.01792e-06 3.28618e-05 0.000275863 7.80497e-05 9.19085e-05 9.1247e-06 9.52661e-05 2.57264e-05 8.16448e-05 2.51232e-05 1.48056e-05 0.000167256 1.11354e-05 0.000275677 0.000129821 0.000350334 0.000332806 3.47055e-05 1.04323e-05 0.000558442 0.000422384 0.000550852 2.38366e-05 3.50034e-05 0.000571135 6.62297e-06 6.44175e-06 0.000742662 0.000432112 0.00103029 4.78753e-06 0.000214277 7.78716e-05 0.000788111 0.000376267 0.000282433 0.00304779 9.46506e-05 0.000437371 4.3592e-06 6.50779e-06 8.64164e-06 2.41342e-05 1.73028e-05 6.97377e-06 8.51135e-05 0.000306052 3.41378e-05 0.000532027 0.000257746 0.000194652 7.31783e-05 9.10919e-06 0.000175053 2.30815e-05 4.38561e-05 0.000707113 0.000466378 0.00040144 7.72259e-06 7.26579e-05 0.000262495 0.000197377 7.12797e-06 4.77811e-05 0.000678139 0.000460776 0.000195189 0.000412991 7.7634e-06 0.000101679 0.000478218 0.000859426 1.41748e-05 3.76966e-06 1.44348e-05 0.000169495 9.0046e-06 0.000252398 0.00220658 0.000113175 0.000784056 0.000406185 0.000174678 1.51478e-05 5.3955e-06 1.14654e-05 1.25719e-05 5.2184e-06 0.000107665 3.42902e-05 0.000332871 1.25124e-05 3.03574e-05 4.94523e-06 0.000123421 1.9906e-05 0.000704399 5.74285e-06 0.000180384 8.38178e-05 0.000603075 5.50057e-05 3.5757e-05 8.91991e-05 0.000521271 0.0017347 0.000141992 2.33946e-05 6.85414e-06 0.00063884 8.69236e-05 5.3436e-06 2.46834e-05 5.45573e-05 2.4643e-05 6.49758e-05 0.000112431 0.000109 0.000107824 0.786628 0.000787381 0.00023318 0.000200954 0.00110208 7.51105e-06 3.67253e-06 4.29173e-06 0.000200701 0.00101389 4.85958e-06 1.09552e-05 0.00012026 7.13893e-05 8.68225e-06 4.54513e-06 4.86708e-05 0.000396651 8.72423e-05 0.000401561 0.000471126 0.000210339 7.37209e-06 1.91394e-05 0.000652604 0.00159805 5.90863e-06 0.000275072 0.000126385 1.52873e-05 0.00011392 0.000152986 5.57159e-06 0.000283864 0.000273661 1.85248e-05 1.82259e-05 0.000398067 0.000364874 0.000101731 1.9761e-05 0.000457255 3.93554e-05 0.000412199 2.55808e-05 0.000617295 7.97417e-05 4.79343e-05 0.000137842 6.25548e-05 0.000981435 1.56731e-05 0.000314381 0.000219053 0.000199366 6.55434e-05 5.13418e-06 1.07981e-05 1.80215e-05 1.28802e-05 2.20067e-05 0.000144354 8.56139e-06 9.42101e-06 8.22727e-05 0.000202337 1.13881e-05 0.000521882 0.000439608 0.000264833 7.87681e-06 0.000710335 0.000385443 5.80507e-06 5.78287e-06 7.68148e-05 0.000500666 6.54677e-06 0.000412056 0.000202326 9.50959e-05 1.46958e-05 0.000723204 2.30752e-05 6.93881e-06 1.09075e-05 1.26678e-05 1.07807e-05 1.03635e-05 5.68648e-06 6.76847e-06 3.59568e-05 7.54402e-06 0.00011129 8.1629e-05 0.000397842 6.66841e-06 7.43435e-06 0.00021724 0.000384947 1.0542e-05 4.1692e-05 0.000180935 0.000396473 6.05688e-06 1.27635e-05 0.000428607 9.64863e-05 0.000489259 0.00082942 7.02139e-06 6.07343e-05 1.88593e-05 0.000174819 0.000135169 2.84802e-05 0.000481477 0.000107396 9.7376e-06 4.09755e-05 0.000309476 1.85763e-05 0.000404271 0.00188994 0.000151148 6.51548e-06 9.70835e-05 0.000124461 0.000396496 8.99117e-06 0.000172256 0.00011006 0.000599943 0.000196942 0.000394182 0.000398495 0.000406186 1.43455e-05 2.72036e-05 0.000307582 6.73068e-06 4.30506e-05 0.000151868 2.0258e-05 0.000544213 0.000398245 0.000461987 7.38489e-05 8.71719e-05 3.222e-05 1.74408e-05 0.000207507 5.30394e-06 0.000196753 1.08287e-05 5.29384e-05 0.000395771 4.0611e-05 3.99818e-05 1.23056e-05 9.16098e-06 1.62374e-05 0.00100987 6.45618e-06 0.00044519 0.00021252 4.30691e-05 0.000509615 0.000285149 0.000144771 0.000188194 7.07792e-05 9.38448e-05 3.6378e-06 2.30304e-05 9.53174e-05 4.19991e-05 0.000230478 4.51595e-05 0.000126359 9.57984e-05 5.40401e-05 0.000264541 0.000446032 7.08062e-05 0.000657844 3.02203e-05 2.2458e-05 0.000524097 0.00011036 0.00086323 0.000809368 7.60332e-06 5.52714e-06 0.000135981 0.000105624 8.0297e-06 0.00011912 2.45864e-05 1.13307e-05 0.000153782 0.000111593 4.63188e-05 5.99268e-05 1.14109e-05 4.33454e-05 4.9335e-06 5.40952e-06 0.000694135 0.000354179 0.000200988 0.00010102 5.90996e-05 0.000409904 0.000413473 0.000197657 0.000413935 5.44655e-05 5.82963e-05 0.000173495 1.38991e-05 0.000511511 9.67557e-06 9.10283e-06 8.10036e-06 1.31967e-05 2.93453e-05 8.17749e-05 2.25e-05 0.000192131 0.000437768 1.74873e-05 5.56064e-05 1.21998e-05 9.35027e-05 5.76631e-06 0.000348113 0.000115612 0.000346429 6.0743e-06 8.7301e-06 3.36852e-05 6.33841e-05 0.000465198 0.000155099 0.000310992 0.000227298 5.61968e-05 6.82069e-06 1.89481e-05 3.91735e-05 9.2055e-06 0.000300045 5.35792e-06 0.000402386 1.51015e-05 0.000790947 0.000968635 0.000407327 3.70403e-05 0.000125495 4.32867e-05 6.91494e-06 5.92861e-05 1.83343e-05 0.000411695 6.4203e-06 0.000325196 0.000255214 0.000243569 2.38827e-05 1.48447e-05 0.000197139 0.000165677 7.52996e-05 0.000409838 0.000459786 0.000124271 9.9127e-06 0.00078282 2.70171e-05 0.000402777 1.05661e-05 5.05632e-05 0.000498491 0.000403221 0.000128927 2.54572e-05 0.000105367 1.97104e-05 0.000399092 0.000112932 0.000399383 0.000192724 7.49949e-05 0.000111936 0.000101121 0.000440449 8.89942e-06 5.19121e-05 0.000313469 5.2302e-06 0.000321001 6.68832e-06 0.000408126 2.22263e-05 0.000153174 0.000938648 8.72432e-06 1.76619e-05 6.01224e-06 0.000774629 8.92833e-06 1.15258e-05 0.000185773 0.000251927 1.45893e-05 4.20914e-05 0.000186003 0.000131944 6.65553e-05 0.00018931 6.48018e-05 4.54445e-06 3.69978e-05 0.000922587 0.000426993 0.00118061 6.99426e-05 0.000229359 0.000519327 5.82248e-06 3.16121e-06 0.000674364 0.000345399 1.06506e-05 3.64159e-05 0.000405519 1.50271e-05 5.05635e-05 4.188e-05 1.29278e-05 5.91348e-06 0.000100922 1.82396e-05 0.000127398 5.17901e-06 8.47455e-06 0.000416192 0.000147288 9.00986e-05 0.000600545 0.000820455 0.00040424 9.41372e-05 9.5057e-05 0.00127555 0.000437364 0.000795249 0.00108176 5.16565e-06 0.000402776 0.000547759 0.000367701 0.000407751 3.37082e-05 0.000285741 0.000173929 4.65119e-05 0.000332812 0.000152844 3.58847e-06 5.48314e-06 1.0948e-05 5.01303e-06 8.23327e-06 7.56621e-06 0.000215014 0.000792343 0.000373267 6.80338e-06 0.000658172 9.75088e-05 1.34923e-05 0.000404962 1.60803e-05 0.000179419 0.000204959 0.000526541 1.50907e-05 3.41368e-05 0.000609652 0.000324793 0.000767385 1.54228e-05 0.000187254 0.000119232 0.000167024 0.0005012 0.000271802 9.40249e-06 0.00044639 3.11603e-06 3.96332e-06 1.00458e-05 7.03997e-05 0.000117915 0.000155511 2.74391e-05 4.56757e-05 0.000771398 0.000877143 4.92875e-06 0.000526483 4.25301e-06 0.000140577 0.000205907 5.92798e-05 0.000286836 8.23354e-05 2.1433e-05 5.19776e-05 7.5194e-05 0.00176857 0.000376469 2.04304e-05 0.000140185 8.25637e-06 1.87823e-05 8.69274e-06 0.000221228 3.32898e-05 0.000669423 0.00010548 0.000205288 9.95576e-05 0.000314265 5.19096e-05 0.000120798 0.000448804 5.92547e-05 2.21744e-05 0.000100584 0.00102697 0.000397814 1.64785e-05 0.000120082 5.71254e-05 0.000188058 6.25587e-05 0.00106624 3.63652e-05 0.000400006 0.000165609 0.000441936 2.7833e-05 6.84828e-05 1.96378e-05 1.0652e-05 0.000441776 2.11951e-05 8.00575e-05 3.7367e-05 3.28379e-06 0.00052787 0.000126509 0.000116789 9.01926e-05 1.19093e-05 1.05144e-05 0.000412913 9.58686e-06 9.56111e-06 4.25373e-05 0.000125302 0.000985444 0.000155135 0.000294533 1.34365e-05 9.52552e-06 0.00016344 0.0018012 1.50605e-05 1.26032e-05 4.96981e-05 1.09506e-05 0.00130259 0.000169142 3.53666e-05 0.000418118 0.000163163 0.000151705 7.28144e-06 4.73039e-05 0.000433896 3.21812e-05 0.000185749 0.000242075 0.000402024 6.29899e-05 0.00039792 3.36444e-05 0.00042744 6.87037e-05 0.000100163 0.000215795 4.54491e-05 0.000205942 8.68177e-05 6.45403e-06 0.000539949 0.000129922 0.000461862 0.000100939 5.78076e-06 1.73542e-05 0.000401508 0.000325265 5.25666e-06 1.52997e-05 0.000114924 0.000125719 0.000400461 8.70396e-05 0.000573923 8.83475e-05 0.000222188 0.00196902 0.000174696 0.000167799 0.000438219 0.000788283 0.000487254 0.000167914 7.7832e-06 9.25596e-06 0.000150947 0.000259356 6.60733e-06 1.3107e-05 0.000123425 4.11192e-05 0.00040814 8.95854e-05 7.16644e-06 7.06918e-05 3.9702e-05 0.000974215 0.000343059 0.000851781 0.000562585 3.55656e-05 0.000209896 8.83358e-06 0.000475677 0.000715124 0.000679979 0.000176382 2.34226e-05 0.000280527 0.000559935 1.33843e-05 0.000397924 5.40548e-06 1.62547e-05 0.000238271 1.2486e-05 0.000212857 4.83506e-05 0.000233886 4.58202e-05 0.000248879 0.000137251 0.000515368 5.77102e-05 2.80091e-05 7.16363e-05 0.000404465 0.000189779 0.000133436 2.28674e-05 0.000521435 1.08096e-05 6.92396e-06 0.000382951 6.6736e-06 0.000380117 0.000120986 0.000210878 0.000206408 0.000403168 4.02389e-05 0.00022676 0.000155113 9.7708e-05 8.50563e-05 0.000791176 0.00039409 1.40365e-05 0.000390186 2.81384e-05 7.5098e-05 9.32784e-05 9.5892e-05 0.000150153 3.83662e-05 1.10717e-05 7.30906e-05 0.000126762 0.000430369 2.2518e-05 8.70865e-05 0.000508063 0.000215908 9.99301e-05 0.000179299 9.66523e-05 8.77033e-05 0.000823326 4.25573e-05 4.91943e-05 0.000339725 1.0448e-05 4.53353e-05 0.000110268 0.000331654 0.0001685 6.54405e-05 2.59843e-05 6.91679e-05 0.000140757 0.000281789 0.000388772 0.000219945 0.0007891 2.51907e-05 0.00043169 4.82152e-05 0.000370374 5.92098e-05 2.16615e-05 0.000566178 0.0001982 5.44143e-06 0.000438354 0.000104962 6.59761e-05 5.06324e-06 6.68877e-06 0.000414276 5.0023e-05 1.86963e-05 4.96161e-05 3.98925e-06 1.5296e-05 0.000383864 0.000122929 0.000123819 1.52261e-05 0.000470576 0.000155895 5.10121e-06 5.31173e-05 7.80963e-06 5.2447e-06 0.000529128 7.85399e-05 0.000104413 4.40977e-05 0.000139242 5.23687e-06 0.000397402 2.85513e-05 2.26628e-06 3.46261e-05 0.00010592 8.40829e-05 8.79948e-05 6.55417e-06 6.42937e-05 9.4483e-06 1.86974e-05 1.2839e-05 0.000488056 0.00046132 2.16985e-05 4.83869e-05 1.44632e-05 0.000120267 0.000490669 1.62932e-05 0.000251077 0.000485966 6.80599e-06 0.000410033 1.74082e-05 0.000113073 5.66013e-06 6.6967e-06 2.4482e-05 0.000113618 7.45457e-06 0.000128925 1.48202e-05 0.000115341 0.000577218 0.000310792 8.07875e-06 5.53782e-05 0.000448627 6.6868e-06 5.7564e-05 0.000209181 1.43147e-05 0.00011214 0.000229839 0.00010471 
8.80498e-05 3.13921e-06 5.80883e-06 5.19267e-06 8.42972e-06 6.50411e-06 3.10268e-05 7.21706e-06 7.20778e-06 0.000277624 0.000574381 0.000422687 4.74805e-06 9.55814e-06 0.000276524 1.84194e-05 1.08654e-05 0.00039581 0.000562536 5.39719e-06 4.74005e-06 0.00012059 3.30076e-05 0.000517295 8.27469e-05 0.000419861 0.000236762 0.000104512 0.000409419 9.04962e-06 0.000275322 2.4062e-05 0.000219338 5.77669e-06 7.38243e-06 0.000570544 0.000593581 2.34244e-05 0.000472358 3.98015e-06 7.72549e-05 0.000181942 7.73996e-05 0.00100318 9.09698e-05 0.000155479 0.000241545 0.000972702 0.00059717 0.000505373 5.38585e-05 0.000174342 5.53012e-05 0.000596776 2.08969e-05 3.26917e-06 0.000553037 0.000373096 0.00248697 4.97101e-06 0.000413904 0.000106113 6.86007e-05 4.9977e-05 0.000113105 0.000103943 7.34797e-06 0.00053676 0.000175668 5.26843e-06 8.21697e-05 0.000848198 1.84936e-05 1.41409e-05 1.40367e-05 5.97245e-06 0.000550059 1.97923e-05 0.000159469 6.07816e-05 0.000446067 1.12506e-05 0.000182073 0.000439628 0.000181727 0.000407529 0.00065954 7.93003e-05 7.06897e-05 2.03098e-05 5.06135e-06 0.000343831 7.67825e-06 0.00010526 1.08475e-05 0.000295666 0.000260223 8.47492e-05 7.79983e-05 0.000205019 0.000411898 0.000109032 1.19028e-05 4.10752e-05 0.000537581 4.08366e-06 5.33486e-06 0.000406042 2.07315e-05 0.000314068 6.88127e-06 9.71169e-06 2.90889e-05 0.000668097 0.000559427 9.50886e-05 0.000403419 3.01694e-05 0.000366186 1.48685e-05 0.00060145 9.66422e-06 0.00012828 3.94512e-06 0.00016894 0.000408044 6.36317e-05 0.000593624 0.000434345 0.000115188 5.688e-06 5.58474e-05 0.000183288 8.37247e-05 9.97804e-05 0.000351249 0.000560223 7.664e-06 0.000437714 0.000142475 1.47079e-05 0.000407412 1.11512e-05 0.000111104 1.03328e-05 0.000421699 0.000456341 0.000738661 0.000462055 1.53187e-05 0.000188937 6.6258e-06 0.000202851 0.000948434 0.000271471 0.000942699 6.68783e-05 0.000170589 0.000246866 4.52142e-05 4.77988e-05 0.00053265 0.000149048 4.69062e-06 5.2818e-05 0.000287847 4.76633e-05 4.81807e-06 8.00602e-06 1.89287e-05 5.90592e-06 8.30353e-05 0.000151862 8.46589e-06 7.68287e-05 4.0865e-05 0.000166116 7.47339e-06 0.000413653 1.50591e-05 7.5764e-06 7.86734e-06 0.000221335 0.000319258 0.000417127 2.13219e-05 3.00751e-06 0.000790004 4.1048e-06 0.000116553 0.00041463 5.82729e-05 0.000207918 8.08804e-05 5.56341e-06 8.16302e-05 0.000920738 0.000623702 0.000150386 0.00150862 0.000129624 0.00051724 0.00011209 7.27767e-06 3.45593e-06 2.40926e-05 6.14264e-05 7.81997e-06 6.09492e-05 8.63822e-06 0.000217833 0.00052188 1.2511e-05 9.03677e-05 6.02113e-05 8.09026e-05 4.8496e-05 6.30054e-05 0.00012112 8.22327e-06 0.00034068 0.000453854 2.81052e-05 7.94935e-06 3.83255e-05 0.000150288 7.46555e-05 1.5283e-05 0.000139151 0.000561699 6.07859e-06 0.000429474 1.1224e-05 7.91805e-05 0.000504158 0.00114352 3.43267e-05 1.49104e-05 0.00030508 5.98322e-06 5.59587e-05 0.000100625 0.000112787 1.08387e-05 0.000428737 0.000552326 4.51854e-05 9.86298e-06 4.06413e-05 5.41804e-05 0.000295561 4.41682e-06 0.000112391 2.97302e-05 7.0073e-06 7.45756e-05 7.31106e-06 4.40859e-06 6.30964e-05 8.45315e-05 0.00372467 1.47436e-05 6.92633e-05 8.47921e-05 0.000623091 2.80581e-05 0.000268926 8.01723e-06 0.000411797 0.000537113 0.000103213 0.000139563 4.88695e-06 0.000422175 0.000139479 9.80497e-05 5.46434e-05 5.92005e-06 1.25982e-05 8.06569e-05 1.7229e-05 4.84635e-05 9.31255e-06 0.801631 0.000480825 8.74936e-06 5.2173e-05 0.000803354 9.38258e-05 3.93292e-06 5.14866e-06 1.78498e-05 0.000925736 1.09751e-05 3.44874e-05 1.0809e-05 4.46448e-05 6.14897e-06 2.02106e-05 0.000112755 0.000779568 5.18675e-06 0.000555355 0.00086348 0.000179904 0.000135134 8.39082e-06 0.00041436 0.000858614 4.03151e-06 0.000408824 0.000590022 0.000163867 8.18095e-05 0.000147235 6.43799e-06 0.00024627 1.3277e-05 3.483e-05 2.67895e-05 0.000471224 0.000183191 6.12141e-05 2.78e-05 0.000544423 0.000103302 0.000803961 2.16538e-05 0.000621185 9.43959e-05 5.13114e-05 4.87702e-05 1.24472e-05 0.000108895 7.78115e-05 0.000235744 1.53701e-05 0.000139594 4.44327e-06 7.68678e-06 4.17043e-05 7.45311e-05 1.95181e-05 2.61063e-05 5.45101e-05 6.91368e-06 8.96782e-06 4.76786e-06 8.96718e-05 7.41918e-06 0.000546928 0.000233943 6.12367e-06 5.31471e-05 0.000471965 0.000421698 9.63687e-05 3.61966e-06 0.00017648 4.48643e-05 7.79004e-06 0.000403515 1.37389e-05 1.3603e-05 3.60032e-05 0.000412353 0.000170383 1.58119e-05 1.23699e-05 2.10312e-05 2.09803e-05 1.32225e-05 1.71469e-05 9.18913e-05 5.40934e-06 8.88572e-05 0.000130379 9.8864e-05 0.000406247 0.000150324 9.78511e-05 0.000156839 0.000448053 7.63635e-06 8.24663e-05 1.09677e-05 0.000409909 6.38679e-06 1.81428e-05 0.000226998 1.18527e-05 0.000471577 0.000480616 9.73766e-05 9.03522e-05 1.37295e-05 8.35385e-05 0.000132121 2.38442e-05 0.000410495 8.11849e-06 8.11201e-06 1.78658e-05 0.000141506 7.42137e-05 0.000435831 0.00103586 0.000113524 4.04904e-06 9.75937e-05 1.04475e-05 0.000626319 0.000467895 8.94956e-05 6.98271e-05 0.000110791 0.000161423 0.000428355 0.000502409 0.000553577 1.03212e-05 1.99697e-05 0.000180431 6.54777e-06 1.24986e-05 1.48712e-05 0.000200743 0.000699653 4.15622e-05 0.000585114 0.000103598 6.07527e-06 8.34253e-06 3.69783e-05 0.000251856 1.06643e-05 7.35962e-05 9.64761e-05 0.000133736 0.000424432 9.55631e-06 6.1075e-05 1.24403e-05 0.000126265 0.000148297 0.00104019 1.06892e-05 0.000459486 0.000281736 1.27613e-05 0.000309748 0.000408124 8.29855e-05 8.11782e-05 5.72564e-05 9.48341e-05 5.26566e-06 0.000315475 3.93357e-05 5.43276e-06 2.73515e-05 9.31542e-06 8.56925e-06 1.0446e-05 3.95437e-05 0.000608091 0.000288994 3.4502e-05 0.00046673 0.000119556 0.000106131 0.000403113 0.000177904 0.00100302 0.000632736 2.41665e-05 6.02041e-06 0.000144239 3.77529e-05 0.000203247 3.58297e-05 7.97088e-05 2.07667e-05 0.000211112 0.000141722 6.51577e-06 5.78634e-05 1.13817e-05 0.00011312 4.78991e-06 0.000114865 0.000742741 0.000118348 0.000190762 0.000232257 9.916e-05 0.00051775 0.00029959 6.12817e-05 1.16738e-05 4.42086e-05 0.000277873 0.000440312 9.66963e-06 0.000495192 0.000128732 6.13662e-06 8.27758e-05 3.54486e-06 2.97018e-06 0.000119238 2.87374e-06 0.000101544 0.000545427 0.000114427 2.87589e-05 0.000109742 5.03731e-06 2.58609e-05 0.00050142 1.27661e-05 0.000122623 5.13493e-06 3.14023e-06 5.81614e-06 6.90756e-06 0.000153257 0.000584148 0.000347496 0.000165492 0.000230203 0.000125937 6.34263e-06 9.21546e-05 2.36781e-05 5.60579e-06 3.46182e-06 0.000716417 2.26359e-05 0.000596865 0.00110282 6.59712e-05 6.15272e-06 4.87479e-05 0.000100699 0.000136548 9.49687e-06 3.70387e-06 0.000433912 4.48159e-06 0.000342971 0.000157516 0.00023591 0.000234273 1.07548e-05 0.000204356 6.22768e-06 9.96664e-05 0.000116785 0.000339931 9.06611e-06 2.77052e-05 0.000434647 4.36538e-05 3.53576e-05 2.40958e-05 3.68941e-05 0.000586376 0.000460164 0.000130925 4.1435e-06 2.31373e-05 4.40055e-05 0.000488672 0.000384658 0.000406818 0.000189875 0.000177451 0.000158508 9.96003e-05 0.000441418 0.000530392 4.34891e-05 7.05074e-05 6.95688e-05 0.000110137 7.92263e-06 0.000411372 3.09316e-06 3.28961e-05 0.00108038 0.000123216 5.73809e-06 4.06433e-05 0.000413905 2.30483e-05 0.000115969 0.000145578 0.000132458 1.17079e-05 5.92705e-06 0.000182195 0.000226653 5.5519e-06 0.000144486 0.000145077 4.00818e-06 2.34203e-05 0.000808399 0.000414054 0.000642266 3.60218e-05 0.000227051 0.000118055 1.28653e-05 2.49155e-06 0.00026646 0.00057539 1.00393e-05 0.000196149 0.000408266 5.47226e-05 0.000469688 3.44239e-05 2.34601e-05 4.33473e-06 0.000172604 8.59133e-05 0.000263758 7.97834e-06 3.25356e-05 0.000429628 2.43807e-05 1.24476e-05 0.00052266 0.000414474 0.00055294 8.24299e-05 4.58366e-05 0.000359271 0.000419809 0.000923285 0.000654072 2.81599e-05 0.000426554 8.39731e-06 2.84426e-06 0.000410011 0.000126041 0.000116956 0.00011654 5.11243e-05 0.000106171 6.69969e-05 4.78494e-05 5.38197e-06 3.20726e-05 7.70675e-06 1.26423e-05 5.56069e-06 5.62195e-06 0.000808996 1.13351e-05 9.65543e-06 0.00011033 1.52299e-05 1.88159e-05 0.000414684 7.01865e-06 2.9888e-05 0.000210822 0.000379084 9.42019e-06 9.53471e-06 0.00133709 0.000385313 0.000453804 0.000124822 7.92435e-06 1.28706e-05 0.000229731 0.0004878 0.000706839 3.4408e-05 0.000458652 3.66344e-06 4.69798e-06 7.69906e-06 3.38816e-05 0.000150634 0.000251569 2.49549e-05 1.00757e-05 0.00058184 0.00100252 8.85908e-05 0.000435901 2.66091e-05 5.03824e-06 0.000152844 5.79349e-06 7.85603e-06 0.00029779 6.35085e-06 4.45568e-05 0.000487148 0.00048118 0.00010533 2.99377e-06 0.000133983 0.000390808 0.000155137 7.97819e-05 0.000101803 3.40293e-05 0.000512916 6.84892e-05 6.59782e-05 6.56701e-06 0.000325878 5.0746e-05 3.33325e-05 6.94729e-05 4.86708e-05 0.00020187 6.00119e-05 0.000853546 0.000669807 6.55819e-05 0.000107682 3.99081e-05 3.13956e-05 6.9111e-06 0.000578717 0.000156029 0.000407702 5.18947e-05 0.00051311 0.000364558 0.000213069 0.000151812 7.37035e-05 0.000412709 2.9785e-05 0.000145843 3.02301e-05 4.72094e-06 0.000419854 0.00015676 6.94258e-05 0.000321143 0.00210623 0.00020078 0.000435901 0.000391243 1.64691e-05 1.71169e-05 8.61022e-06 0.000861254 9.47007e-05 0.000147861 1.5086e-05 6.59801e-06 0.000172696 0.000229453 2.84304e-05 0.000236984 6.86323e-06 1.11693e-05 0.000989797 8.3351e-06 5.50803e-06 9.09811e-06 2.23711e-05 6.54331e-05 1.35055e-05 0.000302656 0.000472445 5.19185e-06 0.000149544 0.000240388 0.000530154 5.60877e-05 0.000538054 9.99609e-06 0.000456829 3.87721e-05 7.82311e-06 0.00107959 3.50651e-05 0.00022214 0.000450453 5.01462e-06 0.000425696 4.21028e-05 0.000481773 1.99632e-05 3.18727e-05 4.41388e-05 0.000645116 0.000436135 9.0352e-05 7.2201e-05 6.70997e-05 2.65103e-05 0.000407294 9.76561e-05 0.000576769 5.95315e-06 0.000142281 0.000826318 0.000152868 0.000299545 0.000407664 0.000803786 0.000486469 0.000102294 6.67431e-06 5.6743e-05 2.09587e-05 0.000702832 5.98058e-05 0.000126618 2.88142e-05 5.16581e-06 0.000105346 1.21177e-05 8.9374e-05 3.71416e-05 4.19761e-05 0.000810986 5.23509e-05 0.000818781 0.000649394 9.00334e-05 4.2864e-06 8.07963e-06 0.000426815 0.000631706 0.000579652 0.000408073 3.71007e-05 6.56547e-05 0.000407462 8.32894e-06 0.000953671 4.15592e-06 0.000142855 0.000273846 0.000543178 0.000258191 0.000118284 7.79036e-05 0.000183125 0.000172457 2.8485e-05 0.000411924 7.38657e-05 0.000103287 9.98631e-06 0.00040911 0.000244141 3.58754e-05 6.92618e-06 0.000403576 5.56695e-06 4.06662e-05 0.00063135 0.000362956 8.31762e-05 7.06685e-05 8.03066e-06 0.000112599 0.000580046 8.09441e-06 0.000166618 6.65474e-05 6.93731e-05 4.25348e-06 0.000814971 0.000420617 0.000257439 0.000243298 4.1995e-06 0.000103295 0.000152002 9.95353e-06 0.000104263 4.28107e-05 9.18492e-05 7.577e-05 2.78874e-05 0.000416312 7.23852e-06 7.24981e-06 0.000823515 5.50076e-05 7.83398e-05 0.000101397 5.43957e-06 8.57444e-05 0.000872846 0.000106312 0.000143936 0.000349044 1.3983e-05 3.49869e-05 5.91823e-06 0.000412392 0.000177849 6.42173e-06 0.000340531 0.000249604 0.000216706 0.000185219 0.000642112 1.38003e-05 0.00144249 6.78708e-06 3.75043e-05 2.77236e-05 0.000188824 5.74143e-06 3.16536e-05 0.000716572 0.000442029 2.50844e-05 0.000588383 2.70492e-05 0.000215083 1.99396e-05 0.000129858 0.000436915 2.66177e-05 0.000326712 6.222e-05 5.10382e-06 1.9288e-05 2.47334e-05 0.000174917 8.4038e-06 6.46246e-06 0.000522298 0.000113158 7.59622e-06 2.25192e-05 9.02984e-06 7.98656e-06 0.000547925 0.000156398 0.000137216 4.16345e-05 0.000428751 9.78089e-05 0.000504204 7.06636e-05 2.27801e-06 4.75799e-06 1.23173e-05 5.48383e-06 0.000105772 0.000121141 0.000149814 1.01487e-05 3.90343e-05 1.93148e-05 0.00092086 0.000417541 8.65505e-05 0.0002078 4.07759e-05 0.000111632 0.000738751 4.51186e-05 1.2039e-05 0.000422937 4.33413e-06 0.000483738 3.1138e-05 7.22377e-06 5.39346e-05 3.83443e-06 0.000260666 7.75413e-06 4.92441e-05 7.56601e-06 1.91523e-05 3.94166e-05 0.000520455 0.00013697 8.21856e-06 3.8389e-06 0.000671981 6.38032e-06 5.13003e-06 0.000247389 2.8398e-05 8.31484e-06 6.10472e-05 6.56438e-05 
4.64742e-05 1.99761e-06 6.82162e-05 7.41323e-05 5.51189e-05 7.45602e-05 4.78238e-05 1.8966e-05 4.37273e-05 7.8599e-05 0.000107105 0.000104891 0.000135352 0.00020735 3.50156e-05 0.000137786 6.78273e-05 0.000157231 2.13977e-05 0.0327205 0.000125269 0.000176752 0.000140311 6.54357e-05 4.15706e-05 0.000107817 0.000140498 6.73598e-05 5.08546e-05 5.7263e-05 3.92462e-05 4.17212e-05 0.000251779 0.000187378 8.31975e-06 9.06383e-05 9.28429e-05 0.00011033 3.65036e-05 1.10291e-05 0.000107164 0.000128939 3.74807e-05 0.000109134 0.000150034 0.000136457 0.000117017 0.000249978 4.57047e-05 0.000104081 2.70345e-05 4.2151e-05 8.84935e-05 4.0364e-05 7.30462e-05 3.41534e-05 0.000119495 5.51544e-05 0.000250166 2.38517e-05 0.000324655 3.46571e-05 6.69491e-05 7.73108e-05 6.9137e-05 3.67585e-05 2.24571e-05 7.69788e-05 0.000137696 7.04175e-05 6.41305e-05 3.28233e-05 2.56319e-05 6.44921e-05 7.12399e-05 0.000248189 0.000140997 3.31437e-06 6.6277e-05 3.8828e-05 4.79486e-05 0.000138815 9.43127e-05 0.000241138 0.000262858 4.13107e-05 0.000186581 1.98983e-05 0.000180438 5.10934e-05 3.61196e-05 6.48055e-05 4.08909e-05 8.92949e-05 8.28105e-05 6.47943e-05 0.000230612 8.23971e-06 0.00012798 6.69229e-05 4.30003e-05 4.22568e-05 4.39677e-05 7.14554e-05 9.67245e-05 3.3579e-05 6.0012e-05 9.14003e-05 1.01182e-05 3.13447e-05 8.6992e-06 0.000777307 6.91897e-05 0.000382979 9.58294e-05 4.10463e-05 3.02025e-05 2.86485e-05 0.000198781 3.56012e-05 2.96526e-05 2.05042e-05 0.000128139 4.28781e-05 9.15822e-05 5.00159e-05 5.97125e-05 4.0867e-05 5.32318e-05 8.15745e-06 4.21332e-05 5.53438e-05 0.000116365 5.04948e-05 3.93689e-05 3.21108e-05 3.40304e-05 7.32665e-05 0.00016821 0.000147472 9.65752e-05 5.47974e-05 4.6485e-05 3.19276e-05 1.02592e-05 8.64306e-05 7.50335e-05 0.00025741 5.09774e-05 0.000152369 0.000202162 0.000161649 0.000127328 9.14486e-05 4.09984e-05 7.36905e-05 0.000170136 0.000138445 0.000149837 5.5364e-05 4.91538e-05 6.79194e-05 6.73677e-05 6.98181e-05 0.000284785 0.0539986 5.04755e-05 3.8892e-05 2.7909e-05 1.76628e-05 3.30435e-05 5.84747e-05 7.90677e-05 7.68483e-05 0.000744491 0.000116089 9.93518e-05 0.000208225 0.000140735 2.45307e-05 0.000105431 0.000162911 0.000134238 7.15007e-05 4.44752e-05 4.64254e-05 4.41946e-05 0.000106249 8.69472e-05 4.14866e-05 0.00021306 0.0688929 0.000289877 2.7051e-05 0.000445734 3.83723e-05 7.34592e-05 0.000248065 9.21331e-05 0.000133486 7.85039e-05 0.000234754 1.13299e-05 3.54538e-05 6.37842e-05 6.72383e-05 4.24156e-05 3.00557e-05 0.000102601 8.34929e-05 0.000116066 3.56717e-05 0.000131825 4.58683e-05 3.95545e-05 6.68987e-05 6.61299e-05 0.000250391 9.26226e-05 1.80676e-05 7.86186e-05 9.85207e-05 6.87292e-05 0.000153415 6.82155e-05 0.000416849 5.49119e-05 5.1009e-05 0.000294676 7.63654e-05 0.000107539 5.78598e-05 0.000143999 4.71657e-05 0.0358774 0.000294158 8.91864e-05 4.78026e-05 8.78201e-05 2.5112e-05 0.000131702 9.00685e-05 0.000734632 0.000105055 8.94535e-05 3.30486e-05 5.67306e-05 3.87693e-05 0.000211729 0.000124315 6.30602e-05 1.70045e-05 0.000166485 8.70391e-05 4.199e-05 0.000110715 0.000110679 9.38643e-06 0.000239633 2.51374e-05 6.30127e-05 8.1901e-05 0.000361038 5.6726e-05 3.53154e-05 8.55096e-05 2.44832e-05 7.454e-05 0.00016604 0.000421627 6.50597e-05 0.000227091 8.67715e-05 5.04467e-05 5.98348e-05 0.000117764 6.7239e-05 7.87489e-05 0.000198059 4.15319e-05 4.97374e-05 9.40166e-05 0.000168706 5.78974e-05 8.76099e-05 0.000172559 0.000238967 0.000125373 0.000135979 4.56613e-05 6.13457e-05 6.78903e-05 0.000125813 1.37692e-05 0.0001361 0.000143834 8.38023e-05 1.95745e-05 0.000122879 8.00032e-05 0.000171088 0.000113144 4.14975e-05 9.26347e-05 0.0440425 4.20168e-05 7.02478e-05 9.98619e-05 0.00031333 5.46742e-05 6.85443e-05 0.000184894 5.56657e-05 8.05708e-05 0.000125072 0.000103877 0.0483273 0.000555873 0.000135163 6.17751e-05 5.19475e-05 0.000139851 8.2136e-05 5.99548e-05 0.000165435 0.00046492 0.000111539 3.57831e-05 6.04165e-05 5.01864e-05 5.02845e-05 0.000136683 5.24717e-05 1.31598e-05 0.000125251 0.000409554 0.000160203 0.000242978 1.68375e-05 3.62028e-05 0.000283551 0.000116974 3.95792e-05 5.98379e-05 7.61769e-05 0.000106805 1.31058e-05 0.00011072 0.000180479 1.65967e-05 9.24658e-05 0.000109642 9.3546e-05 4.95023e-05 2.6466e-05 0.000147428 5.19539e-05 1.0922e-05 9.95254e-05 0.0366209 6.84022e-05 3.86816e-05 3.26833e-06 8.25836e-05 3.99086e-05 0.0131443 7.57293e-05 4.1968e-05 7.55593e-05 8.16167e-05 4.86334e-05 6.31145e-05 2.07745e-05 9.97381e-05 6.117e-05 9.24682e-05 9.38835e-05 8.14093e-05 1.55705e-05 8.1799e-05 0.000152556 5.91434e-05 4.23817e-05 7.5078e-05 6.68862e-05 0.000415236 6.58351e-06 4.06771e-05 1.50298e-05 3.30445e-05 4.22643e-05 6.84045e-05 0.000201984 3.33095e-05 0.000140581 9.25685e-05 3.91447e-05 3.62475e-05 7.85006e-05 0.00017995 0.000331958 5.22436e-05 0.000115264 8.21047e-05 3.59364e-05 0.000230734 0.000293915 5.01874e-05 2.33547e-05 3.66999e-05 3.32479e-05 0.000141851 0.000155217 0.000100116 8.82565e-05 0.000168536 0.000200717 3.77158e-05 1.9259e-05 3.81859e-05 5.69174e-05 6.60033e-05 9.4901e-05 3.89411e-05 9.59486e-05 0.000170262 0.000104606 0.000140104 2.51655e-05 6.0516e-05 6.10494e-05 4.68057e-05 0.000101324 0.000108047 0.000112523 5.91485e-05 5.44589e-05 9.56225e-05 0.000129149 1.95847e-05 7.13035e-05 0.000222195 3.36801e-05 5.58558e-05 1.90932e-05 7.91799e-05 6.77825e-05 3.07512e-05 0.000151768 0.000223746 9.69458e-05 0.000115936 3.50513e-05 7.62444e-05 7.66317e-05 8.45493e-05 6.47015e-05 1.65571e-05 5.36453e-05 4.72424e-05 0.000109881 4.10922e-05 3.76703e-05 0.000200261 5.32445e-05 0.000244402 7.045e-05 0.000123058 0.000133158 4.83432e-05 5.59637e-05 4.17062e-05 1.60391e-05 0.000166957 0.000302376 1.58521e-05 3.50358e-05 0.000133663 9.70047e-05 2.82847e-05 7.64416e-05 7.27299e-05 3.26385e-05 2.43467e-05 6.94708e-05 8.95265e-05 9.75496e-05 3.03411e-05 3.32756e-05 5.91075e-05 7.94609e-05 8.94579e-05 0.000143305 0.000201721 0.000115507 5.99527e-05 0.000220242 5.45887e-05 6.189e-05 0.00015397 0.00019794 0.000116932 4.78992e-05 3.47524e-05 0.000119036 9.18901e-05 0.0154514 4.69024e-05 0.00011663 2.19354e-05 6.13568e-05 3.54355e-06 8.98459e-05 0.000161989 0.000102372 7.48432e-05 5.1131e-05 7.77241e-05 2.6111e-05 2.85327e-05 9.87141e-05 8.6852e-05 7.93474e-05 6.75182e-05 2.73755e-05 0.000150645 0.000168702 0.000155423 0.000103344 0.000162365 0.000131634 1.07842e-05 4.4232e-05 0.000182961 6.17785e-05 9.21231e-05 3.93217e-05 0.000115031 0.000100862 8.37009e-05 6.10499e-05 0.000146681 5.07172e-05 8.38621e-05 0.000183789 1.1621e-05 7.44234e-05 8.11095e-05 8.15905e-05 8.12278e-05 0.000138318 8.32506e-05 6.51093e-05 3.73475e-05 1.01185e-05 8.269e-05 5.1058e-05 5.50777e-05 5.74168e-05 0.000324991 0.000502928 5.16078e-05 4.23121e-05 0.000104813 4.1016e-05 8.92587e-06 9.00379e-05 8.96765e-05 0.00010077 8.32593e-05 4.0908e-05 3.142e-05 7.58366e-05 1.94205e-05 0.000123633 4.72648e-05 9.89355e-05 0.000179563 0.00010057 3.36439e-05 3.41767e-05 0.000265054 6.48489e-05 1.6613e-05 0.000117257 0.000100354 2.69974e-05 3.76034e-05 4.07301e-05 0.00014135 0.000137983 7.49734e-05 1.75725e-05 9.04524e-05 0.0265285 8.53382e-05 7.19808e-05 0.000135531 5.97117e-05 7.93121e-05 6.84592e-05 8.31581e-05 9.86279e-05 2.34632e-05 0.000121516 5.20649e-05 4.23187e-05 5.07175e-05 0.000125203 5.61942e-05 0.000237182 0.000116228 5.16104e-05 7.31411e-05 8.85449e-06 1.47417e-05 0.000115367 0.000162482 2.509e-05 3.46613e-05 5.22257e-05 0.000249047 0.000143894 3.91844e-05 3.50862e-05 3.26707e-05 0.000185607 0.000168658 4.35454e-05 4.4071e-05 1.92415e-05 2.4026e-05 9.53199e-05 0.000173573 8.71558e-05 0.0160191 1.89534e-05 4.4105e-05 5.37342e-05 0.00026322 0.000292363 4.43121e-05 7.52918e-05 5.01768e-05 9.1234e-05 9.82576e-05 1.60984e-05 5.76367e-05 1.391e-05 8.40131e-05 0.000168336 0.000128429 2.20875e-05 2.28802e-05 0.000103092 3.96207e-05 0.0001986 0.00839212 6.64903e-05 3.61519e-05 0.000172257 4.93878e-05 2.5023e-05 3.3666e-06 0.000164292 7.13689e-05 0.000140243 0.000109666 0.000119193 3.87748e-05 9.00722e-05 9.70821e-05 0.000389738 8.64772e-05 0.12878 0.000108949 0.000161207 7.60013e-05 8.85273e-05 3.77035e-05 2.50087e-06 1.56932e-05 0.000235637 2.62294e-05 0.000197814 0.00011566 2.65421e-05 4.02901e-05 6.44536e-05 2.1984e-05 0.000284007 4.73424e-05 7.01066e-05 0.000104848 0.000100809 1.76857e-05 7.44134e-05 5.74808e-05 7.36459e-05 6.71608e-05 0.000140307 0.000184109 7.66706e-05 6.18677e-05 8.01009e-05 0.0743404 0.000453405 0.0350683 0.000162724 2.76506e-05 4.5964e-05 0.000132014 0.000114297 0.000225908 0.000213184 9.54326e-05 6.27532e-05 0.000107734 5.34993e-05 2.1074e-05 6.89882e-05 7.69749e-05 0.000134003 0.000100496 8.74458e-05 0.000275176 0.0465809 9.11425e-05 0.000170847 5.77073e-05 5.56057e-05 3.90615e-05 7.48285e-05 0.062443 0.000489886 2.27615e-05 0.000162865 5.84709e-05 3.0124e-05 0.000103832 0.000268152 3.92136e-05 0.000277067 0.000142246 8.27315e-05 3.50515e-05 3.39929e-05 4.06208e-05 7.11189e-05 4.23774e-05 0.00016164 7.99505e-05 2.93398e-06 6.02041e-05 3.7966e-05 7.34141e-05 0.000116195 9.34414e-05 5.98973e-05 0.000101751 0.000379864 9.33703e-05 6.36005e-05 0.000282997 0.000167179 0.000105714 0.000163115 7.27303e-05 3.75306e-05 9.87946e-05 0.000547158 0.000183152 0.0304452 0.000945984 0.000442186 3.59648e-05 0.00016519 2.32565e-05 8.27002e-05 7.87791e-05 0.000440563 2.79356e-05 1.69827e-05 5.34079e-05 0.000166594 6.64942e-05 4.01567e-05 9.98362e-05 4.01913e-05 6.69587e-06 0.000106662 0.000120203 2.6396e-05 6.40655e-05 0.000152324 7.63442e-05 0.000122259 5.85123e-05 0.000141857 6.25256e-05 0.000168367 0.000188626 0.000169269 0.000371883 0.00013447 3.16468e-05 0.000210869 0.000196732 2.49669e-05 6.39739e-05 0.000274555 0.00012343 5.64861e-05 2.57109e-05 1.32409e-05 5.83428e-05 3.41301e-06 1.75917e-05 6.8582e-05 5.19999e-05 0.000119024 4.91627e-05 4.86917e-05 0.000122614 8.23574e-05 2.84257e-05 0.000123131 4.07641e-05 8.45966e-05 4.75119e-05 0.000117071 9.42634e-05 6.872e-05 0.0580897 1.31751e-05 3.39657e-05 3.40185e-05 3.66235e-05 4.66709e-05 2.88135e-05 5.58996e-05 0.000235563 7.16961e-05 5.74045e-05 6.60223e-05 0.000223952 0.00382277 0.000217781 6.9838e-05 6.9639e-05 6.58526e-05 6.95499e-05 0.000108853 7.35245e-05 0.0646849 4.51395e-05 4.28526e-05 3.3598e-05 4.96264e-05 8.12795e-05 5.66843e-05 1.28373e-05 6.1316e-05 0.00010415 0.000107141 0.000153717 6.41736e-05 0.000218168 8.17806e-05 0.000286789 3.34302e-05 4.25643e-06 6.94387e-05 6.2398e-05 0.000216908 0.000102235 0.000118385 9.50428e-05 6.2121e-05 9.98991e-05 0.000136868 4.13008e-05 0.000334248 4.67814e-05 7.19159e-06 0.000242012 2.30254e-05 0.000116213 0.000143988 0.000183564 6.81485e-05 6.72548e-05 9.33282e-05 8.85333e-05 0.000107867 9.58506e-05 3.88273e-05 7.21601e-05 3.30228e-05 0.000143449 4.10426e-05 1.86658e-05 0.000116514 4.98232e-05 7.65354e-05 4.46449e-05 9.40514e-05 5.0582e-05 2.96555e-05 0.000181805 4.77092e-05 4.82782e-05 5.15835e-05 3.4861e-05 0.000171387 0.000148144 2.34678e-05 0.000440168 7.57016e-05 0.000139245 7.19734e-05 0.000124326 5.92647e-05 5.25432e-05 0.000156325 8.12383e-05 3.22265e-05 4.11164e-05 9.02251e-05 5.42659e-05 2.59277e-05 0.000169725 2.12576e-05 7.24322e-05 3.75297e-05 7.91817e-05 0.00010255 4.05095e-05 0.000155565 6.81198e-05 8.33051e-05 0.000159277 6.89427e-05 0.000116195 0.00026347 1.62602e-05 2.02088e-05 3.56031e-05 2.14295e-05 6.29625e-05 4.8454e-05 3.46957e-05 0.000100791 3.53108e-05 0.000255853 2.79988e-05 2.87095e-05 0.000251243 9.27548e-05 7.76061e-05 0.000127969 2.02815e-05 6.54274e-05 0.000114687 5.33188e-05 0.000132077 5.87088e-05 5.94181e-05 0.000139937 4.25955e-05 3.56605e-05 0.000136516 0.000122875 4.75374e-05 5.71793e-05 2.11031e-05 2.37495e-06 2.19379e-05 0.000256221 5.99195e-05 2.59091e-05 3.71235e-05 8.59508e-05 6.54336e-05 8.36553e-06 9.25475e-05 9.45424e-05 3.38349e-05 7.95274e-05 0.000140222 1.95487e-05 9.37014e-05 6.07403e-05 6.58488e-05 5.36241e-05 7.5137e-05 8.60435e-05 0.000256126 0.000159988 0.000169464 
4.40132e-05 2.86405e-05 0.0161395 4.02129e-05 3.99622e-05 7.25929e-05 5.95329e-05 0.000171857 2.68086e-05 2.6465e-05 3.2733e-05 5.20542e-05 3.67094e-05 3.50075e-05 1.20875e-05 9.16905e-06 1.91071e-05 3.67917e-05 1.75156e-05 5.42359e-05 3.18551e-05 0.00011136 0.000177396 0.000144185 4.1853e-05 2.8726e-05 1.3347e-05 4.32807e-05 5.92169e-05 4.08061e-05 2.91944e-05 6.035e-05 9.1721e-05 2.48743e-05 0.000149789 0.000125638 9.29223e-05 4.95092e-05 7.16588e-05 1.5518e-06 1.6355e-05 6.81017e-05 8.42756e-05 1.6432e-05 6.46546e-05 0.000180465 3.71161e-05 5.33833e-05 6.18343e-05 7.61836e-05 1.23438e-05 2.98088e-05 0.0209499 0.000110139 3.80918e-05 3.51066e-05 4.99114e-05 0.00034161 0.000155378 4.51032e-05 4.62885e-05 6.73777e-06 1.29797e-05 2.76311e-05 7.07518e-05 1.00273e-05 3.24021e-05 3.74819e-05 1.15943e-05 7.90848e-05 3.09593e-05 5.16821e-05 2.5706e-05 4.99769e-05 7.19046e-05 2.89401e-05 7.69351e-05 5.36828e-05 9.78648e-05 3.45427e-05 9.8671e-06 5.19059e-05 9.49245e-05 2.26391e-05 9.07976e-05 9.54578e-05 2.8264e-05 5.43355e-06 1.83044e-05 2.58019e-05 4.90291e-05 0.000137879 8.25427e-05 0.000103136 0.000103636 3.58396e-05 0.000186481 4.15235e-05 3.45465e-05 5.44985e-05 2.46694e-05 5.78181e-05 0.000130963 1.56636e-05 0.000147475 5.00508e-06 2.66229e-05 1.59569e-05 1.58508e-05 3.18646e-05 1.74857e-05 0.000155669 7.75526e-05 5.62346e-05 0.000107749 2.91418e-05 4.80038e-05 2.55503e-05 2.08278e-05 4.87394e-05 5.59668e-05 7.60219e-05 9.43715e-05 2.30752e-05 0.0474568 1.19967e-05 1.11463e-05 5.53221e-05 3.53021e-05 5.08018e-05 3.122e-06 2.63733e-05 0.000121945 3.82652e-05 2.86832e-05 6.28179e-05 8.04383e-05 2.09006e-05 4.45907e-05 2.02116e-05 2.20608e-05 4.59687e-05 3.06302e-05 3.52063e-05 4.19846e-06 3.75463e-05 4.90635e-05 4.36715e-05 2.71097e-05 9.21732e-05 5.79265e-06 0.000121253 9.20196e-05 5.31024e-05 3.24079e-05 3.09588e-05 3.38444e-05 4.10954e-05 5.25055e-05 4.981e-05 7.39826e-05 8.54835e-05 6.4307e-05 0.000148801 6.47467e-05 6.3002e-05 0.000120223 4.33639e-05 0.00088125 2.59337e-05 1.48622e-05 5.41391e-05 6.56212e-05 6.81251e-05 0.000126804 3.40103e-05 0.000110964 6.96594e-05 6.97716e-05 1.51675e-05 6.49222e-05 4.18428e-05 3.85941e-05 3.365e-05 2.47821e-05 9.27809e-05 7.43174e-05 0.000132048 2.99437e-05 6.89728e-05 9.79502e-05 3.64303e-05 4.19184e-05 0.000158998 8.422e-05 0.000145808 1.25113e-05 3.87916e-06 5.65651e-05 8.64281e-05 2.81497e-05 6.20112e-05 1.47178e-05 2.76994e-05 2.13897e-05 3.75847e-05 2.29711e-05 1.73269e-05 3.67475e-05 3.58389e-05 5.1622e-05 5.3642e-05 4.86001e-05 6.92467e-05 6.75871e-05 6.60781e-05 0.000139414 2.43858e-05 8.55295e-05 4.34621e-05 3.71639e-05 2.62395e-05 1.11017e-05 4.80484e-05 1.71828e-05 4.32546e-05 4.47934e-06 3.12192e-05 6.15097e-05 7.68997e-05 2.75262e-05 7.30316e-05 2.45388e-05 8.49606e-05 4.84732e-05 1.26716e-05 5.65584e-05 7.1329e-06 0.000192838 3.63546e-05 3.47346e-05 6.90512e-05 0.000105732 3.90322e-05 0.000151467 2.73361e-05 8.70917e-06 5.03658e-05 8.70212e-05 2.31515e-05 8.10722e-05 9.8582e-06 6.21749e-05 9.82428e-05 1.27309e-05 2.99001e-06 2.50559e-05 1.11616e-05 3.97485e-05 4.36492e-05 0.000153998 3.08854e-05 9.03276e-05 3.46493e-05 7.08948e-05 0.000130308 1.12032e-05 6.88738e-05 0.000167415 4.43088e-05 5.9883e-05 5.64972e-05 6.85861e-05 5.5421e-05 8.22289e-05 7.93727e-06 4.14324e-05 7.53098e-05 4.10771e-05 6.84127e-05 5.4737e-05 2.80847e-05 4.88352e-05 1.88842e-05 6.70487e-05 3.41652e-05 6.11817e-05 3.42076e-05 4.15234e-05 2.6808e-05 6.99029e-05 4.54013e-05 3.01107e-05 5.91126e-05 4.57431e-05 5.93942e-05 2.56878e-05 6.0466e-05 1.80887e-06 3.0601e-05 0.000205524 7.13037e-05 1.78513e-05 0.00012759 2.39135e-05 6.69649e-05 3.73259e-05 5.87876e-05 4.07603e-05 2.83912e-05 5.51771e-05 8.16863e-05 1.24354e-05 0.000100749 9.00899e-05 1.01242e-05 9.34486e-05 9.4066e-05 4.21825e-05 8.09318e-05 1.39271e-05 0.00012441 5.46259e-05 0.0001371 0.000109184 6.00256e-05 0.000126601 0.00335931 8.3959e-06 1.94382e-05 0.0357212 3.67271e-05 7.99811e-05 8.64223e-05 7.0847e-05 7.29438e-05 5.44346e-05 0.000195347 3.40612e-05 7.3565e-05 3.31017e-05 3.63574e-05 0.0180141 4.17967e-05 6.6877e-05 3.27527e-05 9.88055e-05 7.38659e-05 5.03275e-05 4.33357e-05 5.09976e-05 8.91853e-05 4.33088e-05 5.39137e-05 3.35595e-05 6.95437e-05 1.49875e-05 3.10661e-05 0.000174259 3.60567e-05 3.33322e-05 3.77849e-05 5.87331e-05 7.14904e-05 2.0765e-05 3.5883e-05 6.02765e-05 0.000231308 9.3201e-05 2.41561e-05 2.31887e-05 2.06651e-05 0.000389866 9.46617e-06 2.3048e-05 7.45448e-06 6.69269e-05 3.54925e-05 1.36566e-05 2.02761e-05 3.95075e-05 9.10027e-05 6.0316e-05 6.05109e-05 8.2314e-05 0.000102445 7.81675e-06 5.27668e-05 4.16755e-05 1.09609e-05 2.83275e-05 3.83889e-05 0.000215931 2.51856e-05 1.45815e-05 5.71192e-06 4.06322e-05 1.57021e-05 0.0150758 4.15344e-05 4.01903e-05 1.69045e-05 6.71775e-05 3.45101e-05 1.90486e-05 8.09171e-05 2.60524e-05 4.82615e-05 4.85851e-05 2.19707e-05 4.30488e-05 4.0478e-05 6.75781e-05 0.000211452 0.00010499 0.000109159 0.000197647 2.87898e-05 2.63948e-05 6.03728e-05 3.50227e-05 0.0120958 8.63688e-05 3.85207e-05 3.27623e-05 6.11445e-05 6.53905e-05 4.29767e-05 6.26711e-05 0.000130612 4.35525e-05 9.06287e-05 4.98104e-05 2.72312e-05 8.22817e-05 2.72555e-05 0.000107286 0.000122295 0.000176986 1.34462e-05 5.43484e-05 7.6766e-05 7.69708e-05 2.13828e-05 4.61577e-05 1.55403e-05 5.35671e-05 8.7601e-05 7.78352e-05 7.50373e-06 0.000108295 2.18388e-05 2.99734e-05 6.64629e-05 4.34495e-05 0.0859228 1.50254e-05 6.37288e-05 8.28626e-05 6.95601e-05 6.04866e-05 0.052185 6.35155e-05 5.41019e-05 0.0634557 0.000120645 5.46162e-05 9.94694e-05 5.33119e-05 4.04118e-05 5.48552e-05 1.80814e-05 6.37835e-06 3.18191e-05 0.000155285 2.21528e-05 1.05769e-05 0.000127975 0.000117206 3.17698e-05 0.000110647 4.52551e-05 0.000219676 1.28492e-05 8.01377e-05 3.02634e-05 0.0535317 2.95861e-05 0.000119513 1.23661e-05 1.18244e-05 8.78313e-05 5.71364e-05 2.59512e-05 5.72942e-05 5.67756e-05 3.0528e-05 2.14419e-05 5.52523e-05 7.73407e-05 2.99603e-05 4.18162e-05 2.25145e-05 2.05747e-05 0.000109484 7.27065e-06 0.000166788 6.12429e-05 1.76989e-05 0.000119016 3.53562e-05 8.24788e-06 0.000233042 0.00010468 1.0585e-05 0.000114231 5.51369e-05 3.11146e-05 3.68388e-05 0.000284945 3.06443e-05 8.4388e-05 2.958e-05 2.18294e-05 5.63328e-05 2.88724e-05 0.00014558 6.20471e-05 0.000109825 0.000118262 4.99886e-05 2.06537e-05 6.34165e-05 1.00151e-05 4.7589e-05 2.78872e-05 1.06408e-05 4.6014e-05 0.0447547 1.03454e-05 6.52472e-05 9.9231e-05 5.00577e-05 7.9912e-05 7.45428e-05 6.74137e-05 9.51156e-05 7.27344e-05 3.01809e-05 3.97839e-05 4.72299e-05 2.98648e-05 4.0828e-05 1.94334e-05 2.02271e-05 2.4238e-05 3.2315e-05 4.95025e-05 0.000208309 5.36662e-05 0.000131415 0.000583483 6.30519e-05 3.11721e-05 7.54681e-05 2.66221e-05 1.21138e-05 4.23645e-05 3.42729e-05 0.000102295 1.74989e-05 5.78342e-05 5.95818e-05 2.3698e-05 2.84197e-05 1.73572e-05 0.0234849 8.77023e-05 5.80399e-05 5.29819e-05 0.030031 7.66564e-05 7.17086e-05 0.000133478 2.43954e-05 6.37754e-05 1.97028e-05 1.16948e-05 5.36945e-05 0.000152909 6.48014e-05 6.15424e-05 3.12131e-05 3.09374e-05 5.71916e-05 6.16432e-05 6.55842e-05 0.000129156 2.70841e-05 0.000177031 8.55429e-05 4.57348e-05 1.37196e-05 6.60532e-05 0.000103198 8.30145e-06 5.01939e-05 4.31084e-05 2.12837e-05 5.47036e-05 4.62032e-05 0.0669638 2.94531e-05 0.000104495 0.000159149 1.60117e-05 8.75144e-05 9.20091e-05 0.000174019 4.84757e-05 6.14892e-06 7.76227e-05 7.19862e-05 0.0163967 5.82635e-05 3.94786e-05 0.000214466 5.98371e-06 5.54375e-05 5.15089e-05 2.9525e-05 2.30289e-05 6.23878e-05 2.97463e-05 4.84406e-05 5.3744e-05 1.90001e-05 3.69279e-05 6.22558e-05 7.15761e-05 5.87474e-05 4.78156e-05 3.51766e-05 5.52477e-06 2.95302e-05 3.01736e-05 1.80813e-05 6.36734e-05 0.000105027 8.7613e-05 0.00012138 7.61998e-05 3.0066e-05 5.68318e-05 1.68651e-05 6.09475e-05 2.62438e-05 1.88655e-05 7.7388e-05 3.85692e-05 6.20366e-06 6.6826e-06 2.90411e-05 7.96748e-05 4.27544e-05 6.5229e-05 0.000392428 3.84816e-05 4.29725e-05 8.0233e-06 0.0627343 5.53275e-05 4.42269e-05 9.17695e-05 0.00019408 1.01501e-05 0.000255588 3.76723e-05 1.81742e-05 4.24776e-05 6.10674e-05 6.85617e-05 7.60045e-05 3.04717e-05 4.36169e-05 1.42841e-05 2.36931e-05 6.41064e-05 4.25878e-05 5.86267e-06 8.61014e-06 6.8592e-05 0.000107721 5.21435e-05 6.29152e-05 3.41033e-05 2.44149e-05 5.3753e-05 0.000131113 0.000127456 0.000142666 4.5295e-05 3.44007e-05 1.67822e-05 2.20301e-05 0.00013552 8.88192e-05 4.69406e-05 4.69667e-05 6.49373e-05 2.33524e-05 5.49464e-05 3.11543e-05 2.99363e-05 7.11151e-05 4.91744e-05 0.00010924 3.3313e-05 4.98463e-05 6.09275e-05 0.0187009 0.000309781 4.6391e-05 3.77563e-05 5.59411e-05 6.65257e-05 3.65561e-05 9.34253e-06 3.94986e-05 9.77336e-05 0.0283042 4.61255e-05 3.82559e-05 0.000128225 2.93207e-05 1.11164e-05 2.99762e-05 5.95109e-05 3.58234e-05 3.49487e-05 2.61017e-05 3.55041e-05 1.97229e-05 4.15066e-05 2.96326e-05 0.0288166 2.56647e-05 2.29356e-05 2.08751e-05 0.000150111 3.59373e-05 0.000120284 6.50032e-06 1.6554e-05 1.011e-05 8.3603e-05 7.10274e-05 8.78684e-05 7.72432e-05 3.34905e-05 0.000105486 8.95946e-05 4.75161e-05 6.03135e-05 7.65669e-05 1.0898e-05 0.000101197 0.000100402 0.00303913 6.5289e-06 7.44368e-05 6.3933e-05 2.65389e-05 9.7918e-05 4.02324e-05 0.000129261 7.50308e-05 6.65221e-05 3.44685e-05 0.000166235 7.26352e-05 4.07575e-05 5.30348e-05 0.000100805 6.20376e-05 1.26901e-05 8.69238e-05 2.43049e-05 1.64319e-05 0.0166593 9.37378e-05 2.05847e-05 1.71759e-05 8.78997e-05 0.000108742 4.54853e-05 1.68943e-05 5.70889e-05 7.49396e-05 1.28718e-05 0.000113766 5.06321e-05 8.7483e-05 3.66825e-05 2.29907e-05 2.97222e-05 6.79079e-05 0.000145072 2.16556e-05 0.000152853 6.79124e-05 0.000107365 1.72396e-05 5.85296e-06 2.38966e-05 6.61508e-05 1.18055e-05 1.22318e-05 2.36865e-05 0.000118377 2.95875e-05 6.73869e-05 4.27994e-05 7.15713e-05 4.87836e-05 0.000309666 2.71253e-05 2.27128e-05 0.0565181 0.0175741 2.16129e-05 3.32857e-05 0.000106568 8.23332e-05 2.49248e-06 4.07887e-05 5.72827e-05 0.000116523 2.59192e-05 2.87951e-05 7.30904e-05 9.56787e-05 7.36911e-05 2.39548e-05 6.37574e-05 4.51424e-05 1.05769e-05 8.86124e-05 7.29183e-05 3.49149e-05 5.00696e-05 2.93471e-05 6.92575e-05 3.26686e-05 5.44923e-05 3.41838e-05 3.36399e-05 0.00023646 6.32741e-05 4.20595e-05 7.67995e-06 2.57364e-05 4.23343e-05 0.000115183 9.56466e-05 3.34271e-05 3.58972e-05 4.38837e-05 2.52177e-05 4.66693e-05 3.81869e-05 1.10636e-05 6.46419e-05 8.12536e-05 3.51832e-05 1.38526e-05 5.79139e-05 6.57694e-05 4.31951e-05 2.27312e-05 5.61853e-05 4.52541e-05 7.5019e-05 4.82464e-05 4.47349e-05 9.29958e-05 5.85013e-05 5.87405e-05 0.000158193 1.66189e-05 9.00778e-05 0.000168339 0.000107386 5.91384e-05 7.84354e-06 7.07581e-05 5.09615e-05 9.12305e-05 0.000222985 3.95607e-05 0.000118381 4.08306e-05 7.35919e-05 9.01431e-05 4.56141e-05 0.000128066 0.0253194 1.89544e-05 0.000290965 1.50942e-05 5.90301e-05 3.06076e-05 5.9899e-05 3.69927e-05 0.000142459 2.4601e-05 0.000123425 3.2226e-05 9.5239e-05 0.000203309 0.0776739 1.04829e-05 2.74338e-05 9.64168e-05 3.37965e-05 2.15878e-05 5.70497e-05 2.85549e-05 0.000147672 5.41587e-05 0.000403098 3.7116e-05 4.95196e-05 0.000110709 4.07561e-05 3.63487e-05 1.31668e-05 4.11469e-05 9.6092e-05 4.67258e-05 6.21144e-05 2.92784e-05 1.7568e-05 1.09408e-05 1.78541e-05 6.66228e-05 0.000113762 0.000118436 5.30136e-05 7.93383e-05 8.276e-05 1.68137e-05 9.21366e-05 3.84909e-05 6.04784e-05 7.19602e-05 2.38658e-05 2.089e-05 7.18643e-05 7.29074e-05 0.000143291 2.43632e-05 1.50817e-05 5.91279e-05 6.22069e-05 4.7775e-05 6.3092e-05 0.000146163 0.000136741 3.69151e-05 1.90767e-05 3.23875e-05 5.9752e-05 2.98349e-05 3.4913e-05 4.80372e-05 1.87742e-05 7.57135e-05 7.13071e-05 2.05603e-05 2.51946e-05 3.7497e-05 3.81347e-05 5.66647e-05 4.36743e-05 6.38554e-05 4.04398e-05 7.50471e-06 4.57747e-05 4.3594e-05 3.36896e-05 4.7759e-05 2.78452e-05 2.43238e-05 2.49003e-05 7.86096e-05 4.46565e-05 1.65902e-05 7.58871e-05 6.58646e-05 
0.000106503 1.56952e-05 0.000197552 3.13502e-05 2.57874e-05 2.86817e-05 4.15075e-06 6.86116e-05 5.66202e-05 6.64474e-05 6.28439e-06 0.000125324 2.58081e-05 7.25385e-05 9.24923e-05 5.27803e-05 6.23421e-05 2.18842e-05 3.47679e-05 6.55237e-05 1.92805e-05 0.00040329 4.54911e-06 1.50301e-05 8.32017e-05 4.82545e-05 8.09612e-05 8.7003e-05 5.63071e-05 8.54539e-05 3.54778e-05 0.000123732 7.87665e-05 8.57174e-05 6.11291e-05 7.57524e-05 5.47548e-05 8.72396e-05 0.000100438 4.2969e-05 0.000122941 9.58544e-05 0.000248418 3.63114e-05 7.49981e-05 8.94059e-05 2.64168e-05 0.000111489 2.69437e-05 8.31542e-05 2.60378e-05 8.40603e-05 1.57897e-05 0.000130339 5.00371e-05 6.82127e-05 0.000136006 3.59642e-06 3.47568e-05 1.27578e-05 0.000150957 2.57841e-05 2.06186e-05 5.58715e-05 6.66519e-05 1.03049e-05 4.86427e-05 0.000133072 6.57017e-05 2.46778e-05 6.22872e-05 0.000169973 3.93802e-05 0.000158637 6.23985e-05 5.63164e-05 0.000180791 0.000167166 1.68935e-05 1.54435e-05 1.61078e-05 3.68075e-05 1.82619e-05 0.000168388 3.49749e-05 0.000133988 4.26461e-05 4.89949e-05 7.71601e-05 8.45995e-06 8.51896e-05 7.87912e-05 6.74868e-05 5.31835e-05 0.0576924 5.8853e-05 0.000122646 3.25912e-05 0.000435677 0.000123027 3.14625e-05 0.000116795 7.90217e-05 0.0172829 4.7354e-05 4.72666e-05 4.96553e-05 4.83242e-05 0.00210159 0.000168827 0.00265923 8.72067e-05 6.44665e-05 0.000200786 0.000106892 5.95314e-05 4.75081e-05 3.80953e-05 0.00012616 0.00010862 7.46112e-05 8.84464e-05 4.09093e-05 2.30444e-05 9.63228e-05 4.38242e-05 1.86022e-05 4.37034e-05 6.53815e-05 2.9721e-05 2.9151e-05 2.21918e-05 3.94285e-05 0.020544 0.000120764 7.7104e-05 8.16037e-05 0.000220232 5.44278e-05 4.25362e-05 0.000182794 3.99732e-05 5.36725e-05 3.34856e-05 0.000106782 7.68329e-05 8.50397e-05 8.56138e-05 2.98978e-05 4.5132e-05 5.82001e-05 0.000129598 0.000220137 5.07261e-05 0.000326891 4.80468e-05 2.92658e-05 6.71403e-05 4.12668e-05 8.52242e-05 2.58366e-06 3.46245e-05 0.000122246 6.02878e-05 0.000312173 2.17592e-05 0.000155839 1.89328e-05 1.41353e-05 7.24115e-05 2.00385e-05 5.10089e-05 4.37536e-05 0.000110786 0.000315374 3.56742e-05 2.50816e-05 6.32047e-05 8.33208e-05 1.0229e-05 3.02832e-05 5.70867e-05 2.65147e-05 4.01561e-05 1.21432e-05 0.000120297 8.08723e-05 5.6709e-05 8.10387e-05 5.72857e-05 7.93742e-05 5.23692e-05 3.76119e-05 1.15381e-05 4.15647e-05 0.000103187 1.82719e-05 0.000151109 7.65769e-05 0.000299064 0.00020577 3.8352e-05 2.92983e-05 8.58679e-05 2.55679e-05 1.79652e-05 5.44093e-05 2.34693e-05 0.000154028 1.12967e-05 2.2472e-05 7.31221e-05 0.000108161 3.40969e-05 7.41935e-05 1.96782e-05 0.000138543 0.000155065 3.00388e-05 1.02487e-05 0.000139979 3.93508e-05 0.000171524 2.94045e-05 2.27389e-05 0.000110208 0.010132 2.28926e-05 6.00576e-05 5.62512e-05 2.8553e-05 6.49508e-05 1.37743e-05 8.20796e-05 0.000107693 5.52512e-05 0.000160094 8.06729e-05 0.000197933 1.93573e-05 0.000209842 2.15869e-05 7.28863e-05 7.00384e-05 8.27339e-05 3.12923e-05 1.0638e-05 0.000131995 0.000142361 4.55513e-05 8.47899e-05 1.46947e-05 0.000134793 2.49451e-05 2.25252e-05 3.98268e-05 3.64782e-05 2.03003e-05 0.000101482 9.45279e-05 5.86285e-05 1.54176e-06 0.000153369 5.59268e-05 3.86971e-05 9.05055e-05 5.88226e-05 5.9517e-05 6.55944e-05 0.000120827 4.76425e-05 0.000141034 7.48136e-05 8.59126e-05 7.46153e-05 4.58104e-05 4.90563e-05 5.39498e-05 3.98969e-05 2.61973e-05 6.46108e-05 4.38365e-05 4.52463e-05 6.20228e-05 8.4841e-05 5.60455e-05 8.88213e-05 1.60519e-05 3.47005e-05 2.17892e-05 8.86993e-05 3.69397e-05 4.12906e-05 4.76253e-05 4.0161e-05 9.24583e-06 5.77584e-05 6.76134e-05 2.21988e-05 3.8624e-05 0.000104406 6.07963e-05 3.32922e-05 9.81492e-05 6.39603e-05 2.59606e-05 9.38428e-05 6.52234e-05 9.51042e-05 3.97556e-05 5.4301e-05 0.000171521 2.73251e-05 8.88015e-05 0.000166687 4.52753e-05 6.20415e-05 7.79573e-05 5.46813e-05 7.4893e-05 1.18628e-05 0.000100906 7.61249e-05 0.000112549 8.4919e-05 1.93384e-05 9.29196e-05 2.80684e-05 1.95897e-05 4.12113e-05 3.8575e-05 0.0535631 0.00010111 3.01732e-05 7.5859e-05 2.29283e-05 3.54507e-05 9.27769e-05 4.18764e-05 0.000105372 0.000153059 0.000109058 7.89603e-05 9.20433e-05 8.85158e-05 0.000119383 0.000128434 3.58593e-05 2.99529e-05 1.77047e-05 0.0487429 4.62127e-05 8.11921e-05 8.87906e-05 7.8852e-05 0.000115351 5.99541e-05 2.43305e-05 2.09027e-06 6.30257e-06 3.80798e-05 1.0895e-05 5.75903e-05 7.66007e-05 2.16612e-05 5.73184e-05 0.000103827 5.31636e-05 0.000145775 0.000188905 4.7315e-05 5.46295e-05 0.000130216 3.42497e-05 2.03669e-05 4.50134e-05 0.000100999 6.06484e-05 3.45998e-05 2.71141e-05 5.63893e-05 8.50049e-06 7.11519e-05 4.95128e-05 5.24159e-05 6.55651e-05 1.40337e-05 8.56935e-05 2.09481e-05 0.000127454 1.8474e-05 6.57188e-05 8.69968e-05 4.31882e-05 0.00985293 9.41611e-05 0.000140302 3.84813e-05 9.61656e-05 3.94182e-05 0.000141821 5.13794e-05 0.0002866 4.04871e-05 0.000103985 0.000349106 3.22725e-05 0.000128802 9.52088e-06 6.98418e-05 4.91127e-05 3.37822e-05 3.63028e-05 6.77225e-05 4.20378e-05 0.00016015 9.42969e-05 3.78751e-05 1.6291e-05 0.000131052 6.00728e-05 5.29394e-05 6.2865e-05 1.73915e-05 0.000144368 7.02584e-05 0.000168798 1.29624e-05 6.57222e-05 0.000129349 6.25413e-05 1.87208e-05 7.94854e-05 0.000226706 7.25525e-05 7.89446e-05 0.000153369 3.61388e-05 7.48371e-05 2.35419e-05 4.37386e-05 0.00015986 0.000118453 1.69495e-05 0.000132279 5.73456e-05 7.04534e-05 4.0974e-05 5.08513e-05 3.06551e-05 0.000142442 9.86096e-06 8.41542e-05 0.000146707 3.25071e-05 4.15621e-05 4.20711e-05 5.67788e-05 1.96971e-05 3.06365e-05 8.39939e-05 7.04563e-05 3.58142e-05 6.68235e-05 7.15255e-05 4.13286e-05 9.53312e-05 9.8832e-05 6.03643e-05 3.68278e-05 5.5697e-05 6.6376e-05 4.68068e-05 2.3794e-05 0.000141168 2.22894e-05 2.01342e-06 5.31298e-05 0.000215713 1.95944e-05 3.08675e-05 4.43874e-05 0.000194009 1.71171e-05 3.96942e-05 1.403e-05 0.000118378 3.31124e-05 0.00017829 1.86203e-05 3.60484e-05 1.92251e-05 0.00015686 2.29581e-05 0.000161357 3.09424e-05 5.6752e-05 3.03657e-05 0.000135148 0.000191341 2.20104e-05 0.00019008 4.77235e-05 9.71315e-06 0.00012057 3.1555e-05 7.49422e-05 9.561e-05 7.46614e-05 2.93478e-06 0.000167575 7.79465e-06 0.000126988 0.128669 0.000128512 7.99574e-05 9.46626e-05 1.17353e-05 1.78618e-05 9.68763e-05 0.000168672 8.48972e-05 6.172e-05 1.61991e-05 0.000101169 3.94291e-05 0.000128173 5.71802e-05 4.39926e-05 0.094632 9.85992e-05 4.8902e-05 1.98098e-05 1.84837e-05 9.56078e-06 3.23034e-05 4.72495e-06 2.27344e-05 1.68378e-05 0.000111519 0.000187739 6.33011e-05 3.52783e-05 6.16921e-05 4.79325e-05 4.52634e-05 9.55647e-05 2.7749e-05 3.33874e-05 3.96643e-05 7.30178e-05 1.73758e-05 7.805e-05 4.22921e-05 2.88955e-05 3.18779e-05 8.37224e-05 6.2022e-05 5.92783e-05 0.000106991 1.3194e-05 0.000270988 0.000119508 0.000170888 6.93897e-05 3.09835e-05 4.33756e-06 8.73851e-05 8.21319e-05 5.26843e-05 2.84154e-05 0.0361371 6.40582e-05 3.17882e-05 3.96883e-05 1.18415e-05 7.44075e-05 0.000235232 2.13033e-05 8.17325e-05 7.28335e-05 0.000133524 3.39691e-05 0.000202214 0.000137814 7.87245e-05 2.2378e-05 7.38542e-05 1.5647e-05 0.0773877 6.62389e-05 2.84101e-05 3.46337e-05 2.18872e-05 4.36252e-05 5.06537e-05 6.20698e-05 2.22635e-05 3.74051e-05 7.58726e-05 5.85378e-05 0.000117384 1.1497e-05 0.00010788 0.000229964 4.86051e-05 8.10092e-05 0.000144306 4.55686e-05 4.89214e-05 6.65992e-05 0.000100014 7.92344e-05 4.6793e-05 4.85337e-05 1.6156e-05 0.000176153 9.40833e-05 0.0001132 7.04092e-05 6.33948e-05 0.000172661 1.94676e-05 4.89773e-05 6.41073e-05 5.1611e-05 3.28346e-06 3.3644e-05 6.11889e-05 7.53488e-05 4.43709e-05 4.5594e-05 6.64343e-05 0.000104818 8.22251e-05 1.29157e-05 2.59851e-05 9.01452e-05 3.32454e-05 7.8653e-05 5.08295e-05 6.03095e-05 0.000125363 2.88154e-05 5.31528e-05 5.47769e-05 5.56773e-05 5.01329e-05 0.000150347 5.0588e-05 9.26485e-05 3.03449e-05 0.000189382 2.55497e-05 0.00920436 7.64509e-05 9.42147e-06 3.37989e-05 0.000182314 5.18157e-05 2.12191e-05 2.43885e-06 3.87094e-06 5.37869e-05 6.31855e-05 8.0293e-06 0.000191668 7.88697e-05 2.24707e-05 6.43826e-05 0.000120501 1.36669e-05 0.000177641 8.86194e-05 6.12363e-05 8.16399e-05 4.67021e-05 8.42682e-05 3.82363e-05 2.06648e-05 2.02573e-05 7.40216e-05 7.72191e-05 1.06053e-05 8.71601e-05 4.87203e-05 4.46968e-05 2.12288e-05 7.07389e-05 5.9052e-05 4.66669e-05 5.4262e-05 0.000109623 1.6909e-05 5.75209e-05 5.34835e-05 4.98264e-06 1.98672e-05 5.85681e-05 9.58634e-05 0.000394944 5.02622e-05 3.87955e-05 6.36102e-05 3.75501e-05 7.74851e-05 0.000120318 8.1773e-05 1.89636e-06 4.01571e-05 9.3464e-05 0.00011607 4.76726e-05 4.95885e-05 0.000264853 0.000161762 3.07204e-05 5.85877e-05 3.14306e-05 3.47428e-05 6.00094e-05 7.02107e-05 2.80331e-05 5.82638e-06 0.000201579 6.08941e-05 3.05272e-06 2.17876e-05 8.12488e-05 9.27706e-05 9.9899e-05 3.25193e-05 4.31069e-05 0.000111247 4.54731e-05 5.76455e-05 5.00937e-05 1.78855e-05 8.55688e-06 3.99899e-05 4.31093e-05 5.32413e-05 4.02674e-05 7.74144e-05 3.54976e-05 5.46284e-05 3.88735e-06 1.15158e-05 1.08456e-05 0.000104591 0.000165746 2.19494e-05 8.69598e-05 9.45728e-05 6.02073e-05 0.000104451 0.000190444 3.09873e-05 4.29034e-05 6.61403e-05 6.24299e-05 5.52794e-05 5.21942e-05 0.000202868 0.000115145 8.18739e-05 0.000110479 4.14493e-05 2.21218e-05 7.30987e-05 2.93755e-05 2.49266e-05 1.67571e-05 0.000423685 6.18866e-05 0.000100583 7.01835e-05 1.90992e-05 3.78103e-05 8.58494e-05 3.17938e-05 5.55431e-05 2.00399e-05 5.81894e-05 2.53958e-05 3.41108e-05 0.000110466 3.22694e-05 0.000121349 5.77437e-05 8.32642e-06 7.42992e-05 5.85337e-05 6.004e-05 0.0919633 1.47859e-05 7.85514e-05 1.60346e-05 0.000156697 6.63794e-05 9.50506e-05 2.58901e-05 7.55767e-05 1.79528e-05 2.1542e-05 2.93589e-05 0.000155595 3.84294e-05 3.13302e-05 3.36146e-05 7.49952e-05 9.47193e-05 1.49915e-05 8.56915e-05 3.35944e-05 1.76042e-05 2.79767e-05 5.99411e-05 0.000107202 0.00011064 9.98014e-05 2.20929e-05 0.000106671 7.34592e-05 0.000114093 2.11321e-05 7.72282e-05 3.59359e-05 8.89997e-05 4.93471e-05 9.07323e-06 4.46167e-05 8.88717e-05 2.79853e-05 2.86045e-05 3.28329e-05 1.8083e-05 2.54373e-05 6.51719e-05 1.91626e-05 2.10609e-05 0.000232596 1.98311e-05 5.97874e-06 7.28747e-05 9.35737e-05 6.97051e-05 2.66544e-05 2.85906e-05 4.52159e-05 6.64337e-05 7.06382e-05 2.84354e-05 2.10132e-05 9.16855e-05 3.80852e-05 0.0326035 0.000166413 5.16846e-05 1.64945e-05 2.06284e-05 2.31738e-05 7.56634e-05 4.89643e-05 4.36126e-05 5.44753e-05 2.37435e-05 8.73411e-05 3.83992e-05 8.10845e-05 1.56228e-05 0.000101041 0.000112259 9.41138e-05 5.40607e-05 6.37009e-05 7.51496e-05 5.14075e-05 5.71855e-05 5.03647e-05 0.0292025 0.000121177 0.000150707 3.3862e-05 4.09636e-05 0.000267666 0.0322 0.000126959 0.00013185 3.57694e-05 1.84075e-05 0.000119379 8.48606e-05 4.32786e-05 1.60745e-05 6.75055e-05 0.000141514 0.0858936 7.75751e-05 4.73879e-05 8.39771e-05 5.71931e-05 0.0913664 5.40135e-05 5.34441e-05 0.000115861 1.56237e-05 5.15766e-05 7.91191e-05 5.75815e-05 6.17013e-05 0.000157431 1.853e-05 4.17765e-06 7.95822e-05 8.36103e-05 9.21145e-05 0.000254172 1.75461e-05 1.72405e-05 7.88035e-05 0.000184484 1.29478e-05 7.1466e-05 3.07292e-05 4.65035e-05 2.00603e-05 3.61919e-05 8.3e-05 5.99429e-05 2.44559e-05 2.37773e-05 4.54244e-05 6.72633e-05 0.000133528 8.1442e-05 2.29263e-05 0.000128069 0.000183968 4.43698e-05 6.91231e-05 5.08719e-05 5.81093e-05 2.93771e-05 3.4113e-05 4.36675e-05 6.8997e-05 3.58638e-05 0.000138047 7.01047e-05 0.000155984 9.04078e-06 2.77232e-05 2.55539e-05 8.49761e-05 8.01542e-05 3.21796e-05 7.74341e-05 5.67739e-05 2.22529e-05 1.54293e-05 4.73288e-05 4.70909e-05 6.56097e-05 9.15049e-05 0.00013256 0.000104931 5.62413e-05 6.29825e-05 4.29341e-05 0.000111093 0.000176308 0.000102219 3.86456e-05 1.27601e-05 8.5472e-05 5.8129e-05 1.4638e-05 0.000308571 7.9123e-05 6.43005e-05 1.93626e-05 0.000146572 3.232e-05 3.14074e-05 8.45534e-05 6.5256e-05 1.42084e-05 4.16553e-05 4.93142e-05 4.06248e-05 2.46265e-05 0.000185968 4.85379e-05 7.55842e-05 2.63002e-05 3.3365e-05 1.33813e-05 4.77942e-05 6.8634e-05 
3.76945e-05 3.21588e-05 0.000106307 8.26365e-05 5.15931e-05 9.91926e-05 0.000315777 3.67206e-05 3.71376e-05 6.75928e-05 4.02426e-05 7.09068e-05 4.68947e-05 2.84807e-05 0.000165206 0.000100787 7.77081e-05 6.63043e-05 5.13342e-05 5.47957e-05 2.14539e-05 0.000127288 0.00414523 0.00301575 5.65051e-05 3.23976e-05 5.13465e-05 4.29906e-05 1.64294e-05 5.78487e-05 0.000160184 6.27441e-05 0.0351114 2.50874e-05 3.15992e-05 0.0044869 9.79498e-05 0.0338217 3.3314e-05 3.36736e-05 3.09173e-05 0.00396661 9.98016e-05 5.75308e-05 0.000268944 0.000999295 0.000104174 6.88281e-05 2.92064e-05 0.000304431 3.8974e-05 0.0248095 8.2366e-05 0.000429419 5.10131e-05 2.87525e-05 2.55623e-05 0.0117898 4.26689e-05 4.46819e-05 0.000151665 0.000128937 5.40328e-05 5.73826e-05 5.56147e-05 6.73047e-05 2.63722e-05 9.64306e-05 4.11709e-05 2.14054e-05 6.54679e-05 9.30986e-05 1.94965e-05 0.000115141 8.30054e-05 0.000145173 0.000493941 6.24972e-05 0.00113448 7.09789e-06 2.6479e-05 7.004e-05 0.000139573 4.85517e-05 6.55403e-05 0.000147695 8.81232e-05 2.99223e-05 8.78304e-05 3.58215e-05 5.56259e-05 0.000375106 5.59528e-05 0.00198913 0.000219654 1.88431e-05 8.45551e-05 0.00437734 0.000148698 0.000348812 0.0014869 5.88058e-05 3.07731e-05 0.000310791 2.29322e-05 3.41949e-05 2.08421e-05 4.75634e-05 3.3566e-05 0.000463431 1.86925e-05 0.000105998 3.9703e-05 0.000100606 0.000165896 0.000100096 0.000196759 9.94578e-05 4.93508e-05 9.39762e-05 0.000123552 2.95449e-05 0.000100927 2.56733e-05 0.000110991 2.86236e-05 5.19151e-05 8.54546e-05 3.74164e-05 0.000106289 1.70005e-05 5.78559e-05 7.82306e-05 5.09498e-05 3.64651e-05 6.20299e-05 3.93316e-05 8.84577e-05 0.0467386 9.84583e-05 3.55242e-05 3.81307e-05 1.12284e-05 3.79172e-05 6.11965e-05 0.000124912 7.56304e-05 0.000158452 2.52566e-05 0.000160415 0.000184271 0.000141967 0.000338104 0.000158028 0.000555975 0.000311642 9.04931e-05 2.4643e-05 7.56492e-05 8.92245e-05 1.88533e-05 0.00012753 7.44604e-05 4.83445e-05 8.73312e-05 0.000133561 5.00352e-05 3.61621e-05 1.35189e-05 0.000157733 0.000536795 4.49977e-05 5.17247e-05 8.0981e-05 0.000406491 0.0184776 3.87432e-05 0.000135411 3.10289e-05 2.42597e-05 8.39044e-05 0.000133961 5.8012e-05 0.000141174 0.000758699 7.26558e-05 3.30556e-05 9.55929e-05 4.35112e-05 0.00016218 3.40387e-05 8.36287e-05 9.33103e-05 0.00324884 0.000154277 0.0031568 1.98407e-05 4.33737e-05 7.25577e-05 0.000269911 6.5688e-05 5.88662e-05 3.96505e-05 0.000100608 2.23117e-05 9.63059e-05 3.93438e-05 4.15359e-05 6.71504e-05 7.49541e-05 3.73786e-05 7.2909e-05 0.000100524 3.56106e-05 0.000133355 0.000205257 0.00518212 0.112146 8.73713e-05 0.000257775 4.35467e-05 0.0210644 4.34462e-05 6.1472e-05 0.00774881 0.000146347 6.08716e-05 1.34658e-05 0.000147119 0.00195395 5.5547e-05 4.4396e-05 3.57736e-05 4.64429e-05 0.000101867 1.87118e-05 4.19381e-05 4.24449e-05 0.00100744 8.28263e-05 6.72516e-05 9.26215e-05 0.000515084 9.31315e-05 0.00336308 0.000446685 0.000188637 0.00014247 3.98321e-05 0.0241615 0.000180362 1.40049e-05 8.09019e-05 6.35714e-05 0.0012046 0.0211878 6.35062e-05 3.56868e-05 6.88604e-05 6.11696e-05 0.00013551 0.00150105 0.00019614 1.2317e-05 3.84599e-05 0.00162963 1.50349e-05 5.30598e-05 0.000106879 0.000322617 8.17696e-05 0.0420756 0.000103231 3.9793e-05 8.7799e-05 2.93109e-05 9.79549e-05 5.85342e-05 6.72489e-05 9.74551e-05 4.13594e-05 0.00014018 0.000134065 5.27715e-05 0.000122429 3.74313e-05 2.80965e-05 7.06623e-05 0.000168176 1.5384e-05 1.56782e-05 7.15226e-05 0.000265096 0.000136454 4.94446e-05 9.95587e-05 3.34175e-05 2.87821e-05 1.32899e-05 6.45641e-05 0.000126095 4.67212e-05 0.000123101 7.04923e-05 2.00365e-05 6.41377e-05 0.000108228 0.000123142 0.000128597 1.52052e-05 2.87938e-05 0.000103221 0.000184328 8.16411e-05 7.53748e-05 6.60597e-05 0.000156651 9.99352e-05 7.95275e-06 0.0377312 4.53969e-05 0.00081148 0.000132968 0.000100596 8.62447e-05 1.65694e-05 0.00011182 2.56493e-05 4.46467e-05 0.000196021 7.37104e-05 0.000240328 0.00286969 0.000349482 0.0410123 3.52423e-05 9.94871e-05 3.52171e-05 3.45758e-05 4.48356e-05 4.85587e-05 0.0124167 4.6749e-05 0.000115341 0.000138453 0.000107019 2.63521e-05 5.07631e-05 4.24746e-05 7.25414e-05 0.000215663 3.89517e-05 0.00047085 4.29268e-05 8.70879e-06 0.000336222 4.44256e-05 2.51719e-05 0.0040604 4.20538e-05 4.50003e-05 3.20363e-05 0.00412831 5.84343e-05 3.69743e-05 4.1472e-05 7.21511e-05 6.12466e-05 6.92139e-05 9.09028e-05 2.7044e-05 3.82777e-05 5.93389e-05 0.00018578 2.77605e-05 0.000106893 4.75262e-05 4.52773e-05 2.39603e-05 8.71775e-05 0.000170542 0.00239542 3.04725e-05 8.14413e-05 0.000138317 0.000145085 4.76029e-05 6.86728e-05 8.68877e-05 4.73661e-05 4.62754e-05 0.000102001 0.000148871 2.35416e-05 5.63432e-05 0.0563653 4.03043e-05 5.64482e-05 6.78294e-05 3.61063e-05 0.000143476 4.62035e-05 5.77338e-05 0.00017175 1.10823e-05 9.67019e-05 0.000181114 7.70832e-05 0.000105552 3.07677e-05 5.0141e-05 4.76558e-05 7.6479e-05 0.000314105 7.51047e-05 0.000607211 0.000265438 2.53033e-05 2.35908e-05 2.29494e-05 0.000119602 3.59707e-05 8.76086e-05 4.66268e-05 6.7276e-05 0.000108981 6.4477e-05 0.000118035 0.000167072 0.00500835 4.36939e-05 3.31193e-05 0.000228904 0.000106213 8.13272e-05 0.0273324 8.11125e-05 7.62091e-05 0.000189814 3.97269e-05 6.92188e-05 3.80116e-05 0.000124416 4.18337e-05 3.73524e-05 0.000140659 8.88526e-05 9.52034e-05 6.8256e-05 6.69235e-05 5.45744e-05 0.000246046 7.07021e-05 0.000159194 6.04813e-05 0.000137239 3.08072e-05 3.26847e-05 6.02606e-05 0.000533884 0.00153466 0.000106919 1.49663e-05 0.000161017 0.000187981 0.000107594 7.15669e-05 0.000137634 7.47493e-05 4.48458e-05 4.67563e-05 0.000117333 1.43076e-05 0.000236506 0.000127928 3.70256e-05 2.72742e-05 8.07651e-05 0.00373745 0.00020454 0.00139244 2.07603e-05 3.35989e-05 7.14096e-05 5.49728e-05 1.42011e-05 7.43266e-05 9.10995e-05 2.48064e-05 1.41584e-05 3.86563e-05 0.00919632 0.00028049 0.000139409 9.91847e-05 4.06932e-05 6.50424e-05 0.00010816 8.71681e-05 5.70192e-05 5.94913e-05 7.69245e-05 0.000142726 0.000538313 0.00010922 7.59165e-05 1.75294e-05 3.04091e-05 0.0226133 2.38021e-05 0.000315077 2.82155e-05 0.00020903 0.000279031 2.84961e-05 0.000128367 0.0001488 2.55518e-05 3.56532e-05 0.000193375 3.52295e-05 0.0002103 3.98559e-05 0.000122961 2.44737e-05 5.56693e-05 0.00187079 1.54035e-05 0.000236998 0.00016317 6.95139e-05 0.000144418 5.33311e-05 4.64676e-05 1.70787e-05 5.45871e-05 2.40525e-05 7.02203e-05 7.59492e-05 4.96563e-05 7.36749e-05 8.50831e-05 8.39589e-05 6.22144e-05 5.72268e-05 0.000110994 9.9467e-05 1.25748e-05 1.18973e-05 2.79442e-05 5.21336e-05 5.94571e-05 5.58901e-05 7.37085e-05 0.000463445 8.14021e-05 5.02243e-05 3.38745e-05 0.00936463 5.52812e-05 3.01332e-05 0.000106593 0.00018147 9.32895e-05 8.07174e-05 2.95106e-05 2.68409e-05 0.000503418 1.6957e-05 4.1109e-05 8.19154e-05 0.000267341 9.16356e-05 4.43647e-05 0.00010751 2.98103e-05 0.000127569 8.67612e-05 4.27979e-05 3.39626e-05 7.83614e-05 5.93576e-05 1.05468e-05 5.58704e-05 5.72569e-05 0.000167755 1.46609e-05 3.8375e-05 9.80786e-06 0.0005921 0.000130405 8.80245e-05 1.93132e-05 2.18548e-05 5.32193e-05 3.18289e-05 3.59319e-05 4.06229e-05 0.000113676 9.66924e-05 3.06904e-05 0.000296659 0.000106406 6.32663e-05 8.99336e-05 3.01431e-05 2.35263e-05 4.3678e-05 2.82745e-05 0.000102135 0.000147131 0.00020759 0.000117547 0.000150822 4.05845e-05 9.91572e-05 0.000314038 1.5325e-05 7.47765e-05 0.000182775 7.01693e-05 7.87639e-05 0.000307097 5.39778e-05 9.45259e-05 2.11001e-05 0.00828575 1.85804e-05 3.20244e-05 0.000119488 9.55992e-05 2.7338e-05 0.000129099 7.98656e-05 8.03941e-05 8.63118e-05 0.000202296 1.53755e-05 4.14789e-05 0.000217216 0.000199838 1.91082e-05 0.000148141 3.04563e-05 0.0279056 6.70271e-05 0.000308015 0.0145622 2.56331e-05 0.00600996 2.95128e-05 7.76163e-05 0.00017919 9.89608e-05 8.5087e-05 1.77684e-05 9.40394e-05 1.74354e-05 5.62175e-05 3.5355e-05 6.75508e-05 3.69935e-05 0.00022312 1.96291e-05 5.524e-05 1.61829e-05 6.31067e-05 2.90022e-05 4.8891e-05 0.000166292 0.000115598 0.000107311 0.000140188 6.75561e-05 0.000284724 0.000112235 0.000123873 3.75631e-05 6.52644e-05 4.7201e-05 0.000134197 0.000111951 0.000108567 3.03135e-05 3.05376e-05 5.30192e-05 1.62453e-05 4.593e-05 1.21454e-05 2.94975e-05 0.000150768 4.34331e-05 0.000100096 0.000221647 0.000163873 2.20858e-05 4.94872e-05 2.57516e-05 0.00243971 0.000130421 6.01853e-05 4.76294e-05 3.37967e-05 8.16339e-05 5.42426e-05 0.000192789 0.000254316 0.000111243 5.91074e-05 0.000477961 1.78052e-05 4.62487e-05 0.000183471 8.21456e-05 5.0067e-05 0.00053702 7.85445e-06 0.000183599 7.8959e-05 4.3753e-05 0.00011565 0.000616557 4.80412e-05 8.36896e-05 5.03623e-05 0.000123419 1.52292e-05 1.51744e-05 0.0106765 7.2946e-05 7.54754e-05 4.06288e-05 7.93362e-05 9.13045e-05 6.07424e-05 2.96227e-05 6.90898e-05 3.46919e-05 0.000245669 0.000194994 6.24893e-05 5.62714e-05 6.0195e-05 0.00938384 1.53308e-05 3.99577e-05 2.86642e-05 3.16422e-05 5.39938e-05 0.00153835 8.2315e-05 0.000116507 3.61364e-05 3.41292e-05 3.83312e-05 1.73561e-05 4.1301e-05 0.000120686 8.96305e-05 0.000107179 9.22565e-05 4.20752e-05 0.00011035 0.000116411 0.000342695 0.000102385 7.25071e-05 9.28791e-05 4.84381e-05 0.000111464 8.75585e-05 2.05054e-05 0.00013918 0.000349171 0.000183685 6.65313e-05 8.64215e-05 3.16207e-05 3.50528e-05 0.000436897 3.71318e-05 8.31166e-05 7.3011e-05 0.000101115 3.64191e-05 4.58747e-05 5.85235e-05 2.50483e-05 5.58036e-05 9.94485e-05 6.86445e-05 0.000114911 4.674e-05 3.21593e-05 0.000440825 8.2016e-05 3.22853e-05 0.000819732 0.00331933 3.20007e-05 0.000116285 6.41504e-05 0.0575957 7.52925e-05 0.000142928 2.59211e-05 3.01486e-05 0.000175633 0.000152 0.00630631 0.000101036 6.52757e-05 1.84702e-05 4.19244e-05 5.28177e-06 0.00152618 5.47218e-05 7.50403e-05 2.30463e-05 0.00360488 5.01389e-05 3.00965e-05 4.61478e-05 4.97704e-05 5.86944e-05 0.0120521 5.63444e-05 2.25666e-05 0.000131467 8.84116e-05 8.16453e-05 4.53435e-05 6.3749e-05 0.00013654 3.15646e-05 0.00634379 0.00010575 8.38226e-05 0.000100898 0.000105962 0.000103359 3.06273e-05 0.00055521 2.55867e-05 3.00652e-05 7.45052e-05 2.15251e-05 5.70447e-05 9.01192e-05 0.000223959 0.000232327 0.00015744 5.48738e-05 0.000790849 4.81706e-05 2.27112e-05 0.000109713 0.000516364 0.000170296 0.000180512 7.32252e-05 2.50674e-05 5.03425e-05 8.0362e-05 0.00014971 3.14998e-05 2.38707e-05 3.53737e-05 0.000214894 0.000127035 5.03793e-05 5.347e-05 5.8813e-05 2.59831e-05 7.57967e-05 0.000179991 0.000151204 8.70833e-05 5.0284e-05 2.75891e-05 0.000447705 4.19204e-05 3.76253e-05 5.48457e-05 9.21815e-05 0.000100395 9.11464e-05 5.05159e-05 0.000187962 0.000128286 7.14241e-05 0.00338745 0.00010781 0.000772279 0.00126572 0.000165838 7.25107e-05 0.00027 0.00031781 4.334e-05 9.82855e-05 0.000172745 0.000389289 8.43424e-05 0.000138381 7.01213e-05 0.000103906 4.14692e-05 8.03951e-05 4.88421e-05 2.79167e-05 3.71165e-05 5.70832e-05 2.54683e-05 4.93506e-05 3.06081e-05 0.00338442 2.88638e-05 2.57078e-05 7.474e-05 0.000169833 0.000300478 8.44186e-05 9.32236e-05 0.000231891 0.000228245 6.47018e-05 6.01044e-05 6.61003e-05 4.36884e-05 8.73405e-06 9.04927e-05 8.73723e-05 7.71714e-05 2.34705e-05 5.50266e-05 3.88194e-05 3.74657e-05 0.000823134 0.00018096 3.33472e-05 0.0336745 5.12722e-05 0.000138533 7.35125e-05 0.000981946 8.45477e-05 4.07775e-05 3.53384e-05 7.6506e-05 4.37593e-05 0.000258358 7.82528e-05 2.15946e-05 6.22803e-05 8.16262e-05 4.68079e-06 3.52986e-05 0.000123195 7.58616e-05 0.000254794 2.2035e-05 7.77952e-05 0.000142365 0.000124809 4.81078e-05 1.7838e-05 0.000204233 0.0027295 3.28249e-05 8.15239e-05 4.45874e-05 7.83792e-05 6.04184e-05 1.5374e-05 0.000249615 5.34377e-05 4.27294e-05 0.000128241 5.20948e-05 4.62899e-05 4.79516e-05 0.000193532 5.74562e-05 6.52938e-05 8.39919e-05 8.74705e-05 6.79986e-05 0.000610256 0.000265522 3.64142e-05 6.7748e-05 0.000335074 3.12812e-05 6.85508e-05 2.02661e-05 4.94876e-05 9.78802e-05 8.28102e-05 9.9439e-05 
0.00296093 2.81343e-06 0.000274416 0.020092 0.00010707 7.53846e-05 7.32578e-05 3.72404e-05 4.859e-05 0.0003031 2.19489e-05 6.82896e-05 5.09452e-05 8.54706e-05 0.00165936 0.000216412 6.57966e-05 0.000117378 0.00033546 5.67791e-05 6.83497e-05 0.000221398 5.88948e-05 0.000190106 7.6753e-05 6.42619e-05 5.99006e-05 0.000101167 9.44713e-05 2.97762e-05 6.06712e-05 9.17894e-05 0.000245306 0.000125942 0.000109695 0.000138237 0.000246773 0.000136979 5.94349e-05 1.89041e-05 3.59167e-05 6.82906e-05 0.00016892 7.06447e-05 0.000496143 0.000117879 9.21701e-05 7.04307e-05 0.000179313 0.000113855 7.25802e-05 5.76434e-05 0.00011047 0.000375371 6.57875e-05 0.000148894 6.7339e-05 0.000116267 0.000240733 8.98832e-05 0.000141859 0.000327664 9.15024e-06 7.19484e-05 3.8608e-05 2.51178e-05 1.12987e-05 0.000717353 5.19746e-05 5.12161e-05 2.84156e-05 9.39495e-05 6.10321e-05 0.000225173 0.035257 0.0696736 0.000218798 3.07769e-05 0.000145739 1.49605e-05 0.000264031 0.000143329 0.000363925 8.75883e-05 9.72539e-05 0.000105719 0.000127643 5.08544e-05 0.000122657 3.64897e-05 4.79752e-05 0.00036704 4.92048e-05 4.83611e-05 0.000209912 4.63584e-05 0.000154467 2.40681e-05 3.99203e-05 0.00016201 4.35959e-05 5.45601e-05 3.38511e-05 1.32222e-05 0.000553912 7.48979e-05 0.000119334 3.73313e-05 2.52989e-05 0.000143793 1.28495e-05 0.0498094 0.000105543 0.00022864 0.000104724 2.90753e-05 4.9739e-05 0.000134585 0.000103121 1.55858e-05 3.31969e-05 6.01378e-05 3.50934e-05 1.74035e-05 9.74024e-05 5.80194e-05 0.000148255 4.24723e-05 0.000205218 0.000330932 3.79562e-05 8.20183e-05 0.00030038 9.70504e-05 0.000104714 0.000180557 0.00020101 9.98847e-05 0.000225106 0.000408659 0.00013251 3.50962e-05 0.000333954 6.74496e-05 0.000560049 7.68895e-06 2.74439e-05 0.00022378 7.12344e-05 5.86124e-05 0.00012639 0.000235941 0.000381783 0.000117661 0.00614823 0.000119072 8.14516e-05 5.35534e-05 8.04553e-05 0.000356774 4.04545e-05 0.000422159 4.25702e-05 0.000103131 0.000256038 0.000114448 0.000159798 5.93205e-05 5.78775e-05 0.000135635 1.1429e-05 3.66386e-05 0.000175661 0.000207543 0.000484175 7.80021e-05 0.000231217 0.000122927 0.000761429 0.000466811 4.73157e-05 0.000171017 2.90556e-05 4.25576e-05 4.06157e-05 0.000287098 5.25933e-05 0.000172626 9.22766e-05 0.000662611 0.00032356 7.58546e-05 6.97189e-05 7.11776e-05 9.6441e-05 6.84049e-05 2.87325e-05 0.00117062 6.47868e-05 6.96088e-05 0.000158702 4.83e-06 3.66531e-05 5.55202e-05 7.06973e-05 0.000101623 3.29833e-05 0.000104077 5.3381e-05 2.50038e-05 7.60203e-05 0.000152332 0.000582433 7.44802e-05 0.000110768 4.46667e-05 9.3473e-05 0.000306443 3.17459e-05 0.000229515 0.000481002 5.51389e-05 0.000147887 8.77578e-05 4.36742e-05 0.000168822 6.07011e-05 0.00017642 4.96998e-05 8.93599e-05 3.37139e-05 4.90723e-05 5.27748e-05 6.86518e-05 6.07852e-05 0.000131412 0.000322134 4.93428e-05 0.000822948 0.000813588 7.58939e-05 0.00018958 0.000252177 4.79768e-05 1.2323e-05 9.12208e-05 4.40337e-05 0.000122647 0.000124581 4.87377e-05 0.000120849 5.30706e-06 0.000123599 0.000125845 6.17576e-05 4.34849e-05 0.000102529 4.69179e-05 0.000278493 6.65164e-05 3.18754e-05 4.04265e-05 0.000410912 0.000109429 4.20072e-05 0.000111289 2.49954e-05 3.90466e-05 0.000112521 0.000154035 9.2371e-05 8.90378e-05 0.000105145 2.76017e-05 0.000190531 5.02442e-05 7.12633e-05 7.28977e-05 4.58341e-05 8.88233e-05 0.000207514 5.3972e-05 0.000124051 0.000140512 0.000254008 0.000143222 0.000238732 0.000129631 0.00011591 2.9672e-05 0.000137544 0.000111449 0.000127837 3.92708e-05 8.23382e-05 7.12058e-05 0.000129972 8.82478e-05 3.67551e-05 8.14785e-05 0.000948024 0.000287423 8.62588e-05 0.000373457 2.2302e-05 9.54312e-05 3.66753e-05 7.26002e-05 0.000172305 7.33614e-05 0.000552329 0.000113523 8.4865e-05 0.000115242 0.000353071 0.000110033 0.000111575 0.0981647 5.79979e-06 0.000161609 2.90731e-05 0.000295942 0.000408432 0.000161702 0.000103425 0.000248023 0.000368748 5.84275e-05 9.75061e-05 9.23708e-05 2.86806e-05 7.44061e-05 4.87221e-05 0.000265561 9.9248e-05 0.000117118 0.000297084 0.000734518 3.03726e-05 1.87412e-05 0.000188517 0.000223194 8.38677e-05 5.35139e-05 0.000277197 0.000108218 3.21951e-05 0.000124252 8.4353e-05 0.000111923 0.000151142 0.000192595 8.58721e-05 0.000110106 1.33861e-05 0.00175457 0.000269168 6.54777e-05 4.15409e-05 2.83914e-05 4.75875e-05 8.26271e-05 2.83106e-05 8.19387e-05 3.63251e-05 1.87677e-05 0.000265132 0.000163945 0.000350076 0.00013717 8.17736e-05 6.6483e-05 7.17225e-05 8.9519e-05 1.30708e-05 8.52179e-05 0.000114496 0.00012249 5.34186e-05 6.87156e-05 9.26241e-05 0.00013591 0.000799711 0.000102237 2.23031e-05 0.0908236 7.46687e-05 0.000188492 1.87871e-05 0.00223789 0.000211099 2.06865e-05 0.000391154 0.000144186 4.61133e-05 0.00012663 4.0936e-05 5.58929e-05 0.00024321 3.85189e-05 0.000285292 0.00013579 0.000217648 0.000104449 4.98213e-05 0.000189207 0.000207255 7.06396e-05 3.86964e-05 6.09445e-05 0.00017094 3.82354e-05 9.8706e-05 0.000129252 0.000230704 0.000188184 0.00014024 2.73267e-05 5.54342e-05 6.69178e-05 0.000155974 7.20979e-05 0.000671967 4.22508e-05 0.000118671 0.00155866 9.0084e-05 7.40727e-05 0.000200772 0.000120412 0.000123026 0.000109104 0.000100852 0.000383179 9.84615e-05 9.81264e-05 0.000168321 7.53001e-05 0.000301608 6.97082e-05 0.00010495 0.000265931 0.000474741 5.34902e-05 5.76175e-05 4.83957e-05 0.00011383 4.32847e-05 0.000435838 9.05076e-05 0.000138384 0.000120254 0.000210165 0.000171339 5.90907e-05 0.000107805 6.98165e-06 0.000128452 8.97849e-05 4.09151e-05 1.02663e-05 0.000104108 0.000122322 6.87567e-05 8.37376e-05 0.000192163 0.0001729 0.000150089 8.22126e-05 4.09521e-05 0.000142625 0.00057459 0.000299512 0.000127332 0.000891109 6.2681e-05 4.93905e-05 0.000209913 6.79754e-05 7.77244e-05 0.000114121 6.80728e-05 6.13803e-05 9.47568e-05 0.000118778 5.48002e-06 0.000129264 8.94408e-05 0.000194098 6.24415e-05 3.05182e-05 0.000104481 0.000202379 0.000124274 0.000122332 0.000113525 0.000137476 9.5448e-05 7.96191e-05 0.000214592 0.000202149 6.81191e-05 5.5078e-05 8.96133e-05 7.15434e-05 3.82315e-05 3.42958e-05 0.000109585 6.82189e-05 3.83467e-05 0.000211411 3.99049e-05 6.8126e-05 0.000254764 2.58187e-05 0.000137177 3.60783e-05 9.93474e-05 1.60737e-05 0.000659271 0.000198269 0.000497507 2.10926e-05 9.22198e-05 3.54166e-05 4.06156e-05 8.23354e-05 4.90394e-05 0.000701978 0.000245088 5.95058e-05 4.18866e-05 4.65214e-05 0.000105072 0.000105689 3.74724e-05 3.6329e-05 5.78006e-05 7.52008e-05 0.00123709 5.27826e-05 0.000471255 4.84522e-05 0.000312844 0.000133092 0.000429113 7.82133e-05 2.91377e-05 7.99731e-05 6.94904e-05 0.00029859 0.000404094 0.00138338 3.76019e-05 5.16598e-05 0.000123047 0.000573431 0.000154548 2.66493e-05 0.000114747 0.0597211 8.21398e-05 0.00190421 0.000186505 0.000250367 4.40203e-05 8.657e-05 9.31091e-05 2.62518e-05 0.000114758 2.14081e-05 9.25428e-05 0.000246178 2.74311e-05 6.6374e-05 2.76553e-05 8.48468e-05 0.000137717 0.000165769 0.000198299 7.51243e-05 0.000126973 0.000157949 0.000164216 0.000236418 0.000289442 2.05296e-05 8.23719e-05 5.32978e-06 0.000243342 0.000104466 0.000137598 6.3466e-05 8.9559e-05 6.29731e-05 0.000141649 0.00014133 0.000335263 8.21286e-06 0.000208353 5.96028e-05 0.000133881 8.92946e-05 4.72752e-05 0.00041346 6.8102e-06 5.28887e-05 0.000172888 0.000942368 6.93709e-05 5.8682e-05 0.000143918 0.000384739 0.000147901 6.9561e-05 2.17925e-05 0.000228264 0.00147338 8.18489e-05 0.000144842 7.41865e-05 0.000147576 4.86974e-05 5.81565e-05 8.6255e-05 3.98922e-05 0.000172915 0.00010242 0.000181389 0.000183682 4.36165e-05 3.42255e-05 0.000106785 9.35416e-05 0.000264335 5.61315e-05 7.27395e-05 3.34167e-05 0.00020946 8.52282e-05 0.000199967 2.10494e-05 6.0669e-05 3.22667e-05 2.80358e-05 2.57359e-05 2.72782e-05 9.61479e-05 3.77187e-05 8.91487e-05 0.000137489 0.000185417 0.00252178 0.000122648 0.000111474 2.08418e-05 7.20929e-05 3.51806e-05 0.000293965 0.000106456 3.98278e-05 3.29049e-05 4.74118e-05 2.31195e-05 7.19209e-05 0.000113739 0.000100608 7.21941e-05 3.90443e-05 0.00244631 9.25402e-05 0.000377747 0.000100604 0.00011003 5.73148e-05 5.45474e-05 0.000190051 0.000233958 2.5399e-05 0.00018756 3.97214e-05 2.45923e-05 0.000162403 7.03746e-05 0.00115162 4.80154e-06 3.86699e-05 7.60102e-05 0.000121877 5.80769e-05 0.000191408 0.000122938 7.88767e-05 0.00023947 0.000670911 5.6217e-05 3.1751e-05 6.95184e-05 0.000101992 0.00012782 0.000239742 0.000108173 2.94787e-05 0.0415812 1.25353e-05 0.000119281 0.000250553 5.62785e-05 0.0253362 6.43217e-05 5.18463e-05 2.0899e-05 6.28642e-05 0.000760389 0.000166124 0.000161505 3.68327e-05 1.12028e-05 0.00014597 0.000205952 8.58973e-05 0.000123435 0.000120903 8.9331e-05 7.46594e-05 0.000147061 4.74206e-05 0.000106162 0.000105127 0.000190493 0.000160573 1.69487e-05 8.56925e-05 7.62336e-06 0.000176355 4.24478e-05 0.000169726 3.27786e-05 0.000193855 0.000160954 0.000117994 0.000141918 0.0757351 0.00010333 0.000105156 0.000112501 0.000151598 1.92771e-05 7.31236e-06 2.43452e-05 6.74364e-05 8.19676e-05 7.60091e-05 0.000128135 6.58164e-05 0.000101112 7.79715e-05 7.36366e-05 0.000175696 0.00147004 0.00180589 5.96441e-05 0.000114862 0.000167971 5.20924e-05 9.06198e-05 7.22938e-05 0.000174251 2.68574e-05 0.000296043 0.0808629 0.00109425 8.84361e-05 0.000239225 0.00294942 6.65935e-05 0.000146616 0.000218176 6.26876e-05 6.44822e-05 3.02144e-05 0.00010231 3.14553e-05 0.000191544 9.40811e-05 8.68699e-05 3.1011e-05 0.039827 3.03315e-05 2.47533e-05 0.000787666 4.91019e-06 5.91366e-05 0.000108353 0.000109435 0.000115039 0.000193883 5.45084e-05 2.11161e-05 4.32878e-05 0.000714088 2.38147e-05 0.000104135 1.38172e-05 8.8169e-05 3.4602e-05 0.000146045 0.000194801 0.0559261 6.53271e-05 8.89377e-05 0.000201638 8.91059e-05 6.62734e-05 1.58019e-05 0.000132316 0.000117701 8.13961e-05 0.000131121 7.37132e-05 8.15464e-05 2.73877e-05 0.000132221 0.000308213 7.97281e-05 8.20298e-05 4.12041e-05 4.08708e-05 0.000136284 3.80239e-05 6.98319e-05 2.41564e-05 0.00114143 6.50248e-05 4.38533e-05 4.45847e-05 0.000161752 0.000637234 0.000299603 0.000283682 0.000695219 0.000172571 9.09474e-05 0.000558751 0.000190423 8.12978e-05 2.81625e-05 0.000124416 0.000357687 6.88457e-05 9.57852e-05 8.32414e-05 0.000307486 3.90555e-05 5.33752e-05 0.000155078 0.000120344 0.000125491 0.000153382 0.00016322 3.45551e-05 0.000152024 7.23049e-05 0.000167508 2.83596e-05 3.39783e-05 4.78023e-05 5.07763e-05 6.29809e-05 0.0013039 0.000241203 5.39706e-05 9.3708e-05 0.000126077 0.000107903 0.000128148 0.000110922 7.36438e-05 7.13981e-05 3.97594e-05 6.61971e-05 0.0001187 0.000297348 3.94219e-05 0.000106484 0.000118899 0.000165099 0.000154648 0.000210606 6.19e-05 1.6675e-05 7.24014e-05 0.000136887 5.25536e-05 3.1358e-05 0.000892981 0.000115943 0.00015225 0.000177405 2.49337e-05 0.000116472 0.000136631 0.000234244 0.000134168 2.84703e-05 0.000120137 3.75627e-05 2.81915e-05 0.000234562 6.34973e-05 2.07011e-05 2.58625e-05 2.03515e-05 0.000156764 0.000337585 0.00109622 7.58229e-05 0.00235427 0.000279847 6.52782e-05 8.13564e-05 0.00239046 0.000102831 0.00011474 0.000221475 0.000206549 0.000167831 0.000225882 8.51272e-05 9.40063e-05 4.15931e-05 0.00010431 1.15898e-05 5.61387e-05 9.47982e-05 0.000229112 3.82964e-05 7.90434e-05 0.000112214 0.000137012 0.000129042 5.65542e-05 3.8141e-05 0.000102155 0.0434086 3.46401e-05 5.88149e-06 4.77707e-06 0.000318433 5.54209e-05 0.000103589 8.25486e-05 0.000662257 8.58779e-05 3.73305e-05 0.000174644 1.15364e-05 0.000122714 0.000151331 0.000118657 0.000110693 3.92459e-05 0.000276006 0.000316714 3.3951e-05 0.000140217 0.000130955 0.000159386 0.000100363 2.35155e-05 7.01936e-05 0.000311634 0.000101188 6.47837e-06 0.000103096 8.862e-05 0.000560774 0.000813988 0.000117248 0.000105553 0.00020023 6.55023e-05 7.44089e-05 5.02255e-05 3.60289e-05 4.31601e-05 6.97236e-05 5.68247e-05 1.04122e-05 0.000236736 0.00013165 9.44809e-05 0.000299809 2.86211e-05 9.88369e-05 0.000204654 5.56254e-06 0.0416467 0.000219861 0.000189608 
0.000170139 5.98763e-05 0.000227291 8.74048e-05 3.64045e-05 3.8236e-05 5.28759e-05 6.79865e-05 9.3491e-05 0.000141822 0.000214254 7.07175e-06 9.20223e-05 0.000106344 0.000156913 4.35115e-05 7.15932e-05 0.000220699 6.95849e-06 0.000128107 2.93282e-05 0.000171614 3.26798e-05 4.15035e-05 7.18376e-05 0.000165964 5.3623e-05 0.000177025 2.72008e-05 0.000116868 9.20349e-05 3.40616e-05 0.000432894 0.000154659 0.000100441 7.28252e-05 0.000115091 0.000201591 6.63293e-05 1.91334e-05 2.81477e-05 0.000237202 6.85617e-05 0.000669898 0.000163605 0.000174128 0.00026531 0.000103409 9.16459e-05 0.000278841 8.82649e-06 0.000322632 0.000294267 2.85519e-05 0.00713467 6.4871e-05 0.000152685 0.000229248 0.00101382 9.20211e-05 4.32191e-05 0.127163 0.0151242 0.0619808 8.59258e-05 6.54311e-06 5.22815e-05 9.8061e-05 0.000268881 4.27026e-05 9.32071e-05 6.72803e-05 0.00416922 0.000141814 1.80253e-05 4.85794e-05 0.00023773 9.1138e-05 3.54798e-05 0.00029237 5.08524e-06 3.40728e-05 0.000143768 8.29564e-05 0.000136594 0.000298709 0.000192151 0.000129158 0.000222843 0.0188686 8.1566e-05 2.98303e-05 9.73721e-05 6.13095e-05 0.000122366 4.01149e-05 0.000176876 0.000192694 0.000135556 0.000290975 1.89856e-05 0.000265821 7.33801e-05 0.000144194 0.000139095 0.00010073 3.63756e-05 0.000141631 7.64865e-05 3.31378e-05 0.000123991 0.00011118 5.94372e-05 6.93167e-05 0.000222993 2.6952e-05 1.41209e-05 4.89366e-05 0.000775503 5.21029e-05 0.000131901 0.000104964 0.000752541 7.25455e-05 0.000432603 0.000216486 8.97834e-06 1.41215e-05 7.34492e-05 7.23618e-05 1.25772e-05 7.36319e-05 0.000138247 2.62901e-05 7.36141e-05 5.35178e-05 3.31203e-05 3.78668e-05 0.000378029 0.148114 0.000104636 0.000247794 1.33813e-05 0.000193278 4.44467e-05 0.0105491 0.00010402 0.000336366 9.73206e-05 2.04216e-05 0.000201897 9.38076e-05 0.000396523 7.92583e-05 0.000462892 8.9471e-05 0.000152125 0.000587382 0.000184309 3.11676e-05 2.35334e-05 7.19817e-05 0.00010186 0.000109972 0.000122269 5.87731e-05 2.4848e-05 6.78647e-05 1.15765e-05 0.000175591 1.92795e-05 9.08224e-05 0.000103182 7.33338e-05 0.000507364 0.000125504 6.38272e-05 0.000121172 0.000143453 7.11592e-05 4.63941e-05 0.000106728 0.000231286 9.38754e-05 2.61364e-05 7.62055e-05 0.000106795 0.000179663 2.71022e-05 2.32929e-05 8.03347e-05 0.000598853 0.000303482 0.000132546 0.000240159 7.35201e-05 8.73877e-06 0.00032381 6.95133e-05 0.000338816 0.000112138 0.000539472 7.23884e-05 9.76058e-05 0.000197591 0.000125799 2.81279e-05 9.01587e-05 0.000150941 9.68688e-05 0.000138709 0.000364065 0.00027295 9.25321e-05 3.00759e-05 3.18299e-05 0.000100331 0.000683438 0.000115477 6.8573e-05 0.000103338 0.000148386 7.44226e-05 4.02433e-05 2.02142e-05 0.000347273 3.20686e-05 3.61682e-05 0.000345699 5.50961e-05 2.848e-05 5.08204e-05 7.16388e-05 6.31511e-05 0.000261493 0.00132989 9.90575e-05 0.000233198 0.000167088 0.000137535 8.599e-05 7.33743e-05 0.00035252 0.000116686 0.000107102 2.02467e-05 0.000121415 0.000112239 5.62926e-05 0.000199211 5.33106e-05 4.70376e-05 5.33511e-05 0.000203297 8.34487e-05 0.000192633 5.16598e-05 1.35966e-05 0.000358257 1.81408e-05 0.00121525 3.00618e-05 0.000450336 0.000118007 7.33572e-05 0.000143266 0.0001039 8.84286e-05 6.12163e-05 0.000892849 2.30866e-05 0.000352601 5.72257e-05 3.70529e-05 4.07009e-05 0.000156146 0.041677 3.90138e-05 4.49124e-05 1.86206e-05 0.000150711 0.00017728 6.17397e-05 5.27693e-05 0.000143183 0.000674429 7.2507e-05 0.000100574 4.82551e-05 4.02074e-05 6.30864e-05 2.09603e-05 4.82521e-05 3.60527e-05 3.38235e-05 4.81053e-05 2.52511e-05 5.58818e-05 1.31974e-05 6.16684e-05 0.000190876 9.20742e-05 3.16077e-05 0.000187139 0.000247571 4.54682e-05 0.00191483 0.000109491 0.000437661 5.22435e-05 7.99501e-05 8.66997e-05 9.93365e-06 5.46246e-05 0.000146819 6.80798e-05 0.000245128 9.77786e-05 0.000225431 0.000326399 4.72091e-05 0.000784024 4.20006e-05 0.000120865 0.000226936 0.000129169 0.000141601 9.61675e-05 0.000239062 6.03076e-05 0.000275396 3.40099e-05 3.86434e-05 0.000116748 0.000299671 8.98499e-05 7.81591e-05 0.00013937 2.71086e-05 2.4622e-05 7.07915e-05 0.000156087 0.000135423 0.00464058 0.000128418 0.000100847 0.000108421 3.06348e-05 7.50417e-05 4.39439e-05 3.99024e-05 2.37757e-05 0.000179674 0.000112153 0.000193387 0.000284898 1.20472e-05 9.30947e-06 9.29937e-05 0.000134858 0.000153245 3.68171e-05 7.37821e-05 7.59581e-05 0.00965029 0.000100677 9.20275e-05 0.000121018 3.41143e-05 7.37945e-05 3.72407e-06 2.23712e-05 0.000246211 6.31343e-05 7.99915e-05 6.37559e-05 9.55155e-05 0.00013032 3.00693e-05 0.000152567 5.34712e-05 1.44987e-05 9.77226e-05 0.000137259 0.0404226 7.59786e-05 0.000105316 4.5804e-05 3.72827e-05 0.000194198 5.5452e-05 0.000762115 0.000192398 9.95851e-05 0.000164475 0.000370432 6.1408e-05 9.00465e-06 0.000274742 0.00018041 0.000597088 8.46546e-05 6.60283e-05 0.000115631 5.67234e-05 7.79849e-05 0.00038195 0.000254878 6.39333e-06 4.22289e-05 2.80096e-05 8.32408e-06 0.000132061 9.2514e-05 0.000213166 0.00069189 0.000276973 2.49127e-05 4.87292e-05 0.000254593 0.000209362 0.000118192 0.000172233 6.33697e-05 0.000125319 0.00013015 0.000162808 0.000174414 0.000156229 9.78585e-05 7.80174e-05 4.10284e-05 7.43189e-05 6.50649e-05 7.45269e-05 9.59526e-05 2.95806e-05 2.75688e-05 0.000187759 1.11396e-05 0.000144117 0.000108754 0.000167201 2.31421e-05 6.06148e-05 0.000121104 5.50944e-05 3.91191e-05 0.00017524 1.60221e-05 0.000173184 9.5948e-05 7.2974e-05 0.000294672 6.26156e-05 0.000580408 3.39668e-05 2.59036e-05 3.72294e-05 3.82568e-05 0.000329367 0.0003769 6.47967e-05 4.99898e-05 0.000314693 4.24937e-05 0.000180936 5.94616e-05 0.000226045 0.061365 0.000104593 2.25986e-05 7.25443e-05 9.61476e-05 0.000141428 1.30461e-05 3.7127e-05 6.08363e-05 8.70487e-05 5.29095e-05 0.000257948 9.60784e-05 0.000271964 7.36294e-05 5.90326e-05 0.000149496 0.000443101 8.8992e-05 3.37533e-05 2.88762e-05 6.21368e-06 0.000108258 0.000218487 0.000174475 0.000133435 0.000336358 6.48373e-05 8.36123e-05 5.11855e-05 0.000171481 2.9481e-05 0.000100215 9.25981e-05 8.18037e-05 0.000115894 0.000114636 0.000204101 0.000104553 0.000157722 0.000124708 0.000265419 0.000133885 0.000143036 5.72686e-05 5.89332e-05 0.000122391 1.12875e-05 2.2325e-05 3.03083e-05 4.21002e-05 9.95528e-05 0.000274294 2.20248e-05 0.000158707 4.78869e-05 6.53043e-05 0.000196949 9.88094e-05 9.83171e-05 7.15313e-05 0.0756024 0.000281575 1.36226e-05 0.000103853 0.000123529 0.000120866 5.78818e-05 7.4014e-05 0.000291613 0.000183812 4.64329e-05 0.000129754 4.91366e-05 0.000112928 0.000178266 7.46875e-05 5.79503e-05 1.75984e-05 0.000335858 8.0251e-05 0.000129678 0.000133453 1.29218e-05 0.0356469 2.17367e-05 5.19592e-05 0.000160506 5.09115e-05 0.000111942 0.00149195 0.000104923 0.00021201 0.000172326 6.5946e-05 0.000134673 4.43735e-05 0.033222 0.00030551 0.000189338 9.83012e-05 7.88781e-05 3.11831e-05 1.34704e-05 7.17679e-05 6.07496e-05 0.000111767 0.000281584 3.7562e-05 7.78141e-05 9.68941e-05 0.000320519 4.40241e-05 5.00653e-05 0.000104827 4.0784e-05 0.000151394 7.76206e-06 0.000293972 2.06245e-05 0.00015902 0.000292766 0.000124605 4.85804e-05 7.99657e-05 0.000307452 5.26053e-05 3.76543e-05 8.44945e-05 2.46845e-05 7.05044e-05 7.15786e-05 0.000476096 7.38957e-05 2.76413e-05 0.00012872 0.000232567 6.94543e-06 4.73514e-05 0.000132664 5.24153e-05 0.000452164 0.00023337 1.82176e-05 0.000261353 9.27475e-05 8.71075e-05 0.00044237 4.77434e-05 7.25765e-05 0.000218279 1.70536e-05 4.30647e-05 4.60219e-05 0.000145908 0.0110726 0.000158062 0.000122097 0.000868312 5.06477e-05 0.000107761 1.08715e-05 0.000162121 0.000136299 0.000105107 4.7746e-05 0.000173309 4.16565e-05 6.84009e-05 9.94712e-05 0.000543072 0.000216661 0.000212589 0.000199534 6.6947e-05 0.000165916 7.32123e-05 1.65166e-05 0.000236793 0.00206506 5.68416e-05 5.06202e-05 4.65654e-05 0.000276623 3.52494e-05 3.30232e-05 9.50147e-05 5.40796e-06 0.000124703 0.000106462 6.56264e-05 0.00024463 2.57148e-05 9.10556e-05 7.30734e-05 0.000149477 1.23651e-05 0.00011224 5.86048e-05 4.07774e-05 0.000171054 0.000484747 6.40069e-05 4.29757e-05 6.75684e-05 0.000199706 0.000111522 0.000168083 0.000132166 2.73812e-05 5.30212e-05 0.000102779 5.7683e-05 0.000172122 8.75243e-05 6.82406e-05 2.35051e-05 5.37054e-05 0.000100411 3.41925e-05 8.34614e-05 0.00026583 6.48862e-05 0.000103655 0.000189471 0.000159435 0.000129097 9.15618e-05 9.426e-05 4.31679e-05 7.75412e-05 0.000134051 0.000266726 4.68175e-05 8.09302e-05 5.51443e-05 0.000380309 0.000714658 0.000411511 7.52456e-05 5.13854e-05 0.000462482 0.000161033 1.88655e-05 0.000114855 6.68052e-05 0.000296655 5.60556e-05 5.61311e-05 4.94068e-05 9.64394e-05 0.000134485 0.000108254 3.34741e-05 0.000203165 0.000149195 0.0972405 7.10302e-05 0.000458214 0.000105921 9.98093e-05 0.000245832 4.55936e-05 3.0989e-05 0.000451022 5.74182e-05 4.40306e-05 0.000121782 2.01248e-05 0.000110757 5.39643e-05 0.00011808 4.7121e-05 2.43624e-05 0.000147941 0.000517999 0.00027008 3.47725e-06 0.000128487 9.39924e-05 0.000308521 0.000122492 0.000898315 0.000147563 0.000104511 0.000237587 0.000157081 0.000159573 0.000102469 0.000128819 0.000176287 0.000247096 0.000102964 0.000150795 8.47891e-05 0.00143257 7.09095e-05 0.000100378 5.17622e-05 4.95344e-05 0.000294249 8.98293e-05 7.17865e-05 0.000342651 0.000969442 0.00014532 0.000105602 0.000247773 8.74411e-05 7.05422e-06 7.08136e-05 0.000485554 3.14431e-05 7.835e-05 9.14359e-05 3.28476e-05 2.55269e-05 3.50989e-05 6.45593e-05 0.000115935 0.000120642 0.000146181 2.75203e-05 5.59323e-05 4.07758e-05 0.000122403 9.34586e-05 0.000138359 1.68332e-05 0.00011086 0.000360625 0.000180915 0.000271724 0.000428496 0.000418461 0.000116036 2.18846e-05 7.3085e-05 0.00015679 3.38685e-05 6.51388e-05 0.00045341 2.16716e-05 3.32609e-05 9.64255e-05 1.73994e-05 2.18759e-05 3.33215e-05 0.00822572 0.000278684 0.000133091 0.000102077 0.000182323 0.000124449 0.000284442 0.000130077 0.000212683 5.98889e-05 0.000745944 0.00027689 0.000161501 3.47672e-05 6.95258e-05 3.6714e-05 0.000330337 6.08611e-05 1.45803e-05 0.000140138 0.000145689 5.11083e-05 1.59534e-05 0.000254665 0.000105753 4.58983e-05 8.14178e-05 5.3473e-05 0.00117478 0.00011648 0.000118963 8.98768e-05 6.85936e-05 2.38089e-05 8.84345e-05 0.000114399 3.404e-05 0.000182092 5.32794e-05 6.73141e-05 0.000149673 1.97198e-05 0.00012201 0.000115529 0.000117278 3.19259e-05 0.000177338 0.000203116 9.37692e-05 6.51945e-05 1.97935e-05 4.31799e-05 0.000201508 3.96525e-06 0.000282888 0.000341518 3.54315e-05 6.66736e-05 0.00017075 1.93686e-05 0.000109488 0.000211274 4.85501e-05 0.00010217 0.000423424 0.000161453 1.26385e-05 7.12125e-05 0.000131471 7.29537e-06 0.000112926 0.000111558 0.000106546 6.45158e-05 0.000199442 8.19384e-05 1.30934e-05 2.37869e-05 4.8844e-05 0.000603296 4.11095e-05 4.38837e-05 6.10635e-05 5.71777e-05 7.01844e-05 8.95727e-05 4.35341e-05 9.02506e-05 0.000126615 0.000188227 5.15581e-05 0.000136175 0.000214608 3.50389e-05 8.8202e-05 0.00011333 7.2525e-05 0.000269076 8.16425e-05 9.54394e-05 0.000637994 7.52785e-05 0.000133385 0.000356852 0.000282666 0.000149195 2.43566e-05 0.000131608 0.00016068 4.16023e-05 0.000127 0.000160945 2.37405e-05 0.00019674 8.91114e-05 0.00696968 6.86848e-05 0.000243361 9.07573e-05 7.15378e-05 3.90368e-05 0.000273279 0.00010897 3.91922e-05 0.000144055 5.23574e-05 0.00058487 3.44376e-05 2.54251e-05 5.44347e-05 3.7286e-05 8.87096e-05 3.87975e-05 4.47283e-05 3.68997e-05 0.000153193 0.000163783 0.000430034 0.000192405 1.34839e-05 0.000178743 7.26913e-05 8.51525e-05 8.9584e-05 0.000147404 3.95155e-05 0.000104462 0.00155329 2.40048e-05 0.000151222 5.81076e-05 3.49031e-05 8.22973e-05 0.0228986 0.000111942 0.000127407 0.0149507 2.18663e-05 0.000236499 7.49609e-05 0.000194614 5.09151e-05 2.9754e-05 7.33346e-05 4.89178e-05 0.00252137 1.38361e-05 0.000115213 6.52436e-05 7.75077e-05 5.85485e-05 0.000105761 0.000167067 9.84246e-05 3.49516e-05 0.000437173 0.00145093 0.000196125 4.62205e-05 4.06778e-05 5.5877e-05 9.93679e-05 0.000281214 
0.000294527 5.33119e-05 0.000618595 0.000274975 0.000285531 7.34927e-05 5.48153e-05 0.000120687 0.000186378 3.04077e-05 0.000114389 4.75661e-05 1.65698e-05 7.35613e-05 0.000113163 3.69208e-05 0.000409136 0.000188923 5.73772e-05 0.000209416 1.39578e-05 7.31631e-05 6.58313e-05 0.000220893 0.000391857 0.000119061 0.000101116 0.000339664 0.000723077 0.00011452 3.15493e-05 0.00112885 0.000547644 0.00028546 5.14793e-05 0.00017531 0.000290818 0.000839249 1.41545e-05 2.27449e-05 0.000610131 0.000319957 0.000906782 0.000365183 8.35339e-05 0.000318097 0.000263921 0.00136933 5.04575e-05 0.000161878 6.28662e-05 0.000647823 0.000150716 0.0197169 9.77918e-05 6.52451e-05 0.00103502 0.000167335 0.000104256 0.000316176 2.20914e-05 0.00395078 0.00158847 0.00299153 3.54411e-05 0.000186861 2.15321e-05 0.000123508 1.55938e-05 0.000224433 0.00010099 0.000749816 1.52675e-05 0.00164567 0.000763656 0.00029705 0.000192493 0.000963898 0.00016055 0.000520608 2.40678e-05 0.00017142 0.0009523 0.00114131 0.000119219 0.000221316 0.000558393 3.26345e-05 0.000385995 1.92851e-05 2.90371e-05 0.0206685 0.000531811 0.000193056 0.000780056 0.0160484 0.00188503 0.000280193 0.000119806 7.78697e-05 5.24108e-05 3.3086e-05 8.26877e-05 0.001115 0.000188122 4.80561e-05 0.000182095 0.000150583 0.000287767 6.0124e-05 2.96015e-05 0.000665665 0.000219893 5.43146e-05 0.000300659 0.000428557 4.8039e-06 0.000302861 6.98428e-05 0.000160785 8.07882e-05 0.000345163 5.57258e-05 3.44263e-05 3.99965e-05 7.6543e-05 4.80858e-05 0.000225674 0.000278979 1.32806e-05 0.000527823 3.42315e-05 0.000308137 0.0007759 0.00013176 0.000175703 0.000485241 0.000254173 0.000579878 0.00533583 3.87589e-05 0.000329678 1.69994e-05 0.000219779 0.000260464 3.13449e-05 0.00111415 0.000125323 0.000225817 0.000216699 0.000330123 0.00156509 7.13938e-05 0.000194822 0.000548606 0.0195508 0.000360759 0.000346805 8.90507e-05 0.000380978 1.71631e-05 0.000445998 0.000770779 0.000100221 0.000376688 6.14288e-05 0.000667719 0.000287955 1.04208e-05 8.74895e-05 0.000259517 0.000328205 0.000114065 0.00102927 6.67152e-05 7.85968e-05 0.000743371 0.000257446 6.97507e-05 5.25141e-05 0.00010519 0.000512263 0.000494857 0.000246461 4.92006e-05 0.000523162 3.02022e-05 0.00352017 8.64513e-05 3.1994e-05 0.000534436 0.00033661 0.000323495 0.000119616 0.000638707 0.000142448 0.000305381 8.12259e-05 0.000847599 0.000171683 0.000103799 3.09234e-05 1.22648e-05 0.000615727 5.68748e-05 0.000361432 0.000221214 0.000879535 0.000571801 0.000118701 1.90382e-05 4.63879e-05 0.000115426 0.000300694 0.00037685 0.023904 0.000438509 0.00139455 0.000401674 2.55657e-05 0.000117008 0.000640885 0.000100682 8.96081e-05 0.00011883 0.000300181 0.000322577 0.000118471 0.000397851 4.98233e-05 5.57798e-05 0.000473837 7.27518e-05 0.000512767 0.000101694 7.98647e-05 0.000208328 7.53834e-05 0.0521012 0.000364047 4.84837e-05 7.91241e-05 0.000255751 0.000742693 0.000307426 0.0579369 0.000171786 0.000736082 0.000166256 0.00012987 0.0312422 7.04684e-05 1.84063e-05 0.00105064 8.38726e-05 0.00047862 0.000331842 8.04931e-05 0.000302402 0.000398436 3.54824e-05 6.62118e-05 0.000285898 3.22874e-05 2.00047e-05 0.000228736 3.18198e-05 0.000844758 0.000166459 0.000318369 0.000534279 0.00057531 0.000801293 0.000364688 0.000468148 0.000100886 0.000472615 0.000508876 0.000291277 7.42338e-05 0.000281623 6.02444e-05 0.000197773 0.000377008 0.000522062 0.000101386 0.000252416 0.000550459 0.000436687 7.57808e-06 0.000368193 0.000313838 0.000257047 5.77606e-05 8.75125e-05 2.84197e-05 1.73489e-05 0.000662852 0.00072451 0.000137306 0.000580098 0.000807074 0.0333937 0.000112102 8.51705e-05 0.000290568 0.000170777 4.62699e-05 0.000434622 1.34568e-05 8.09462e-05 0.00147418 0.000586527 0.000882228 0.000160036 0.000131301 0.000228297 0.000277626 0.000263637 0.000932743 5.17098e-05 6.4928e-05 0.000112864 0.000372771 0.00177512 6.80808e-05 0.000501426 6.42028e-05 6.33641e-05 0.00064349 1.89704e-05 0.00140464 0.000112707 3.78044e-05 0.0004829 0.000294193 0.000589215 0.00057698 0.000476832 0.000129535 5.17182e-05 3.25676e-05 0.000470988 0.000305461 0.000246021 0.000695348 9.40078e-05 0.000445412 0.000570354 0.000379777 0.0013492 0.000602287 4.6714e-05 0.000348896 7.73816e-05 0.000431557 7.05335e-05 3.821e-05 0.000281996 3.45857e-05 3.61194e-05 6.77976e-05 3.06742e-05 0.00039915 0.000887028 5.26673e-05 0.00011656 0.000116414 0.000910856 0.000291398 4.49281e-05 0.000107182 3.46957e-05 0.00046254 6.89075e-05 0.000356237 0.000274502 0.000139801 1.44848e-05 5.38048e-05 0.000245537 5.06957e-05 8.73811e-05 0.000744327 0.000803925 0.000236182 3.23063e-05 0.000187844 0.000202964 0.000545961 0.000633901 0.000190582 0.00113075 0.000179698 0.000276677 0.000743115 0.000485397 8.10854e-05 0.00016453 2.84009e-05 0.000323638 0.000222451 0.000115551 0.000320016 0.000710075 0.000155199 0.000635511 4.69195e-05 0.00444871 7.90962e-05 1.22207e-05 0.000517309 4.26481e-05 0.000472772 0.000128214 0.000214936 0.000237 0.000172731 1.03697e-05 0.00139068 0.000864729 0.000362668 0.000405944 0.000274358 5.94677e-05 0.000731947 2.77105e-05 9.94656e-05 0.000452338 0.000320524 0.000313359 0.000348739 0.000176583 0.000777604 0.00120898 1.92877e-05 0.000546793 0.000345015 0.000543745 1.34505e-05 5.12902e-05 3.42182e-05 0.00235048 3.28337e-05 0.000533618 0.00032735 0.000328928 1.84335e-05 0.000267488 2.97087e-05 0.000537409 0.000463007 0.000192832 0.000163267 0.000318708 0.000450061 1.64483e-05 0.000242069 7.30669e-05 2.60801e-05 0.000124047 0.000390852 0.00032367 0.000174173 0.000362805 0.000102514 0.000462578 2.58563e-05 0.000238705 0.00293455 9.39342e-05 0.00376587 0.00204006 0.000398011 0.000608665 3.92868e-05 0.000269074 0.0012068 0.000266487 0.0370373 0.000496109 0.000464041 0.000157545 0.000238846 0.000608299 0.000273318 0.000234693 0.000509674 7.3746e-05 4.98544e-05 4.07833e-05 0.000254299 0.000158109 2.15899e-05 0.0011037 0.000231276 0.000127088 0.000100244 0.000217941 2.81691e-05 0.000184565 0.00156897 0.000220703 0.0617678 7.15147e-05 7.33395e-05 0.000641031 0.000165115 0.000197798 0.000371641 0.000163458 1.94145e-05 0.000259005 0.00240881 0.000815568 0.000957133 0.0222347 0.000278752 0.00050826 0.000236763 0.000145704 0.000777648 2.92966e-05 0.00454613 3.3385e-05 0.000176366 0.000356024 7.45855e-05 6.34335e-05 0.0020336 0.00205633 0.000850647 0.000174927 0.000120196 3.29773e-05 0.000313442 1.29063e-05 5.66568e-05 0.000500349 6.74796e-05 0.000154966 0.000779386 0.000117355 0.000118527 7.68109e-05 2.49971e-05 0.000304453 0.000191484 5.59023e-05 0.000259712 8.44863e-05 0.000558917 9.21153e-05 0.000537201 0.0566813 0.000300937 0.000129612 0.000524617 0.000222058 0.000156664 0.000266879 5.23439e-05 0.000277521 0.000264712 0.000759434 1.72316e-05 6.85741e-05 0.000299961 0.000669092 0.000506758 0.000260149 0.000965168 7.65664e-05 0.000184552 0.000274934 4.10081e-05 0.000205906 0.0014326 0.000650953 0.000116252 0.000499706 0.000326562 0.000519027 0.000636462 2.87322e-05 0.000326821 5.75111e-05 5.2661e-05 0.000124356 0.0013917 0.00104966 0.0158088 6.22318e-05 7.62197e-05 0.000264494 0.000664942 0.000536627 0.000261083 0.000292871 0.00018349 0.000251174 0.000281295 0.000225972 0.000149383 0.000227409 3.56727e-05 0.000305056 7.43627e-05 0.000469049 0.000641942 0.000230619 0.000222295 8.07241e-05 0.000156661 0.00032808 4.34007e-05 0.000227914 0.000252636 2.88332e-05 0.000287219 0.000111805 2.72336e-05 0.000526764 0.000204215 8.51097e-05 2.95272e-05 0.000212959 0.000562798 0.000556381 0.00103302 9.83984e-05 0.000291474 4.08072e-05 0.000422928 0.000426711 4.74831e-05 0.0186744 0.000519385 0.000361152 0.000277256 0.000303253 6.67414e-05 0.000109301 2.01358e-05 0.000483764 3.65e-05 0.000125162 0.000325917 4.10414e-05 0.000251362 0.0005165 0.000558634 0.000276174 8.2601e-05 0.000100547 0.000322082 0.000997716 3.41367e-05 0.00138928 0.000149347 0.000183266 4.82883e-05 0.00281678 0.000318389 0.000560321 0.000278719 0.000531309 0.000130051 0.000253451 0.000125874 0.000104654 0.000115412 4.36695e-05 0.000539423 0.000433332 0.000230825 0.000551721 0.000533374 7.12314e-05 1.00897e-05 0.000275819 1.15035e-05 0.00167782 0.000127018 0.000544067 1.11236e-05 5.62246e-05 1.87431e-05 0.00026263 0.000119686 0.000131128 0.000802772 0.000506133 0.0006407 0.000139249 0.000262233 0.000123949 3.71923e-05 0.000333456 0.00119057 0.000144823 0.000725034 0.000179864 0.000421564 5.71173e-05 0.000114022 0.000805561 4.42669e-05 9.03025e-05 6.83794e-05 6.54637e-05 0.000493369 4.02106e-05 0.00038289 0.000151312 8.4837e-05 4.35471e-05 0.000589441 3.46161e-05 0.00096185 0.000344563 0.000132117 0.00021722 0.000276105 2.8897e-05 7.18134e-05 3.1388e-05 0.000152602 0.00024948 0.00158777 0.000260723 0.000137353 0.000245912 0.000427593 0.000108493 4.59634e-05 3.15414e-05 0.000323866 0.00013935 0.000713795 7.6359e-05 0.000774459 0.000202296 0.000713558 6.73782e-05 0.00053058 1.34306e-05 0.000119415 0.000135275 0.000701538 0.000536515 5.82785e-05 0.000485151 0.000128245 8.29961e-06 0.000173485 0.000358572 0.000182869 0.000645489 5.16404e-05 0.0012191 0.000184828 0.000590502 2.4235e-05 0.000752338 0.000298165 0.000356383 0.000203095 5.38583e-05 0.000268065 0.000130041 0.000451553 5.20486e-05 0.000777963 0.00141911 0.000145072 0.000158348 2.93798e-05 1.59982e-05 0.000388457 3.40154e-05 0.000534352 0.000212515 0.000563235 0.000131251 0.000284144 0.000201876 0.000484237 0.000104518 0.000453918 0.000194809 0.000212294 0.000307095 0.000935537 0.00139116 0.000415396 6.52224e-05 2.4195e-05 0.00023708 5.84466e-05 0.000308801 1.39981e-05 0.000525552 0.000576772 0.000296573 8.36347e-06 3.00331e-05 0.000172117 0.000258935 0.000136606 0.000468539 0.00116763 5.58006e-05 3.46921e-05 1.46174e-05 0.00011025 6.97102e-05 3.50627e-05 6.56397e-05 0.000280573 0.000278592 0.000226962 4.80953e-05 0.00051324 0.00034039 0.000168544 0.000573458 5.3958e-05 2.53753e-05 0.000422495 0.00011501 0.000148995 0.000515388 9.48856e-05 7.62051e-05 2.88587e-05 0.000948216 0.0004089 0.00177069 0.00178818 0.000179539 0.000117361 0.000143729 0.000120148 0.0013292 0.000879031 5.50392e-05 9.60754e-05 5.27964e-05 0.0467416 0.000330829 0.000308531 0.000329524 2.8012e-05 0.000269157 7.66062e-05 0.00028026 0.000199045 0.000592084 0.000234206 0.000168018 8.26472e-05 0.000465988 0.00102914 0.000132147 5.17468e-05 1.27483e-05 6.72591e-05 0.00938445 0.00113729 2.76719e-05 6.21311e-05 0.000386744 0.000886565 0.000107434 4.5675e-05 0.000213331 0.000592958 4.41942e-05 1.41323e-05 0.00124092 3.75957e-05 0.000399534 0.00028586 2.74581e-05 0.000164791 2.2949e-05 0.000187566 0.000233717 5.34873e-05 3.42848e-05 0.000361401 0.000692711 0.107089 4.30606e-05 0.00582503 7.35559e-05 0.00159134 0.00021136 8.39389e-06 0.000843618 0.000206875 0.00191366 0.000202296 0.000184199 0.000223066 0.000271321 0.000704211 0.00022142 2.1111e-05 0.000372265 0.000653318 0.000116858 5.4041e-05 0.000335471 8.01022e-05 0.000166176 0.00062018 0.000743445 0.000579928 0.000581835 0.00025384 3.28486e-05 0.00060821 0.000380433 0.000682691 0.000214778 4.77261e-05 0.00103028 0.000128481 5.44314e-05 0.000213482 9.61922e-05 0.000435609 0.000527319 8.13734e-05 3.46605e-05 2.62001e-05 0.00024931 0.000296411 0.000270378 0.000483291 0.00052851 3.66283e-05 0.000118432 5.92995e-05 0.00029962 4.65252e-05 7.42748e-05 0.00101326 0.000679372 2.40154e-05 0.000197268 0.000155921 0.000299982 0.000584407 4.1123e-05 6.67558e-05 0.000309324 0.000387041 0.000270123 3.61641e-05 6.5633e-05 0.00105363 0.000172592 7.18e-05 8.85546e-05 0.000206787 0.000999724 0.000398612 0.000785299 0.000277357 0.000901738 0.000488215 0.000242488 0.000175602 0.00027485 0.000180902 0.00045133 0.000820874 0.000267664 9.38197e-05 0.000311476 0.000125403 0.000140136 8.05767e-05 1.92166e-05 3.53494e-05 0.000183043 0.000396861 0.000317963 0.000272546 5.38394e-05 3.54738e-05 3.98317e-05 0.000155758 0.000172737 0.000187425 0.000725622 4.93111e-05 
0.0631231 9.9449e-06 0.000431959 0.000115447 7.83068e-05 4.5359e-05 7.15421e-05 0.00685483 6.16167e-05 6.93934e-05 0.000116445 7.57209e-05 4.04585e-05 7.67424e-05 0.0358319 7.67896e-05 8.6686e-05 7.13667e-05 0.00029968 0.00017128 2.83425e-05 2.90006e-05 0.000200872 0.000136112 5.25187e-05 4.09619e-05 0.000171846 7.16334e-05 0.000154319 0.000212641 1.89011e-05 0.000377655 7.50341e-05 6.42245e-05 8.66039e-05 0.000309248 0.000120592 8.79601e-05 0.000209077 1.24874e-05 0.000195867 0.000130891 0.000453453 3.7393e-05 2.97694e-05 0.000431067 0.000152936 0.000271344 0.000109531 4.11769e-05 7.64821e-05 5.00819e-05 0.000191169 0.00011039 8.59749e-05 7.63055e-05 7.58876e-05 0.000181067 3.95082e-05 2.29446e-05 5.52706e-05 4.84351e-05 1.77777e-05 0.000108383 0.000232402 6.42872e-05 2.92953e-05 9.34577e-05 0.000156108 0.000113939 8.53059e-05 0.000146727 4.09479e-05 9.21266e-05 3.08681e-05 0.000160512 7.24875e-05 0.000342438 0.000131887 4.38245e-05 1.8785e-05 8.58541e-05 0.000516975 0.000244633 0.000209405 0.000104433 0.00011345 2.90778e-05 0.000151615 3.72132e-05 0.000110083 6.00051e-05 0.000162263 0.000239059 8.09136e-05 6.32592e-05 0.000656879 1.20247e-05 9.25601e-05 4.93226e-05 9.92443e-05 8.23167e-05 0.00569634 0.000114524 0.000116036 2.54769e-05 1.87877e-05 3.35311e-05 8.35774e-05 0.000166316 4.07765e-05 0.000138554 0.000117696 0.000156051 0.000243564 9.83923e-05 6.85375e-05 4.62926e-05 0.000111249 0.000186996 0.000209252 0.00638979 0.00134386 5.23745e-05 8.08904e-05 1.62756e-05 0.00402121 8.29826e-05 8.82989e-05 0.000144601 0.000103901 2.82214e-05 5.63294e-05 5.89187e-05 9.32848e-05 0.000146304 8.46263e-05 6.83736e-05 8.96364e-05 0.000128088 4.79185e-05 8.09971e-05 7.77882e-05 5.66195e-05 2.87364e-05 5.31724e-05 0.000101435 7.53559e-05 0.000128849 9.63528e-05 6.84955e-05 0.000193981 9.62855e-05 0.000113083 0.161718 6.71045e-05 0.000678168 3.16234e-05 3.27854e-05 6.7e-05 0.000146524 0.000273717 0.000118247 0.00880758 0.000139367 0.000230677 0.000281454 4.20931e-05 4.14275e-05 5.52333e-05 9.28596e-06 5.42841e-05 0.000181096 0.000205963 0.000107785 0.000114604 0.000249956 5.52762e-05 0.0001324 5.62178e-05 7.54992e-05 0.000233743 8.20699e-05 0.000145035 0.000177171 0.000149048 0.000104405 0.000948565 0.000649979 0.000120973 0.000201765 0.000195095 0.000113112 7.54014e-05 0.000235537 0.000189228 0.000256898 0.000905719 0.000349972 4.26776e-05 4.03273e-05 0.000691948 8.44135e-05 0.000126523 2.69642e-06 7.35007e-05 0.000176865 0.000142171 3.80382e-05 7.54777e-05 7.77675e-05 9.81635e-05 8.7056e-05 0.000188056 3.20833e-05 7.01791e-05 0.000214057 0.000219912 0.000145045 1.19095e-05 0.000227778 0.000101326 5.79489e-05 3.8886e-05 0.000110333 0.000166508 8.32941e-05 6.48274e-05 0.000213709 0.000135629 3.43294e-05 1.94037e-05 0.00013846 9.49003e-05 0.000165587 0.00011804 7.77763e-05 9.88963e-05 7.24052e-05 0.000101015 5.42893e-05 0.000100223 0.000761467 7.98215e-05 0.000187346 3.93215e-05 0.000129138 5.85888e-05 0.000113427 0.000108303 8.17358e-05 2.57868e-05 1.87046e-05 0.000311311 0.000152282 0.000122945 6.67307e-05 5.77018e-05 8.70337e-05 0.000242446 3.1711e-05 0.000156786 0.000162454 1.25563e-05 7.46711e-05 0.000380381 0.000282134 5.95483e-05 2.14408e-05 0.000484024 6.35596e-05 0.000140701 2.5893e-05 0.000311167 0.00011515 6.26727e-05 6.52941e-05 3.68404e-05 3.86356e-05 6.04159e-05 0.000200966 9.55758e-05 0.000105323 7.38519e-05 0.000234269 4.01728e-05 7.84639e-05 0.000126156 0.000145687 6.9354e-05 7.39569e-05 9.95638e-05 9.80768e-05 4.32819e-05 0.000701829 9.36068e-05 3.41498e-05 0.000101797 0.000212009 5.55434e-05 0.000125685 0.000116723 4.27246e-05 0.000123321 0.000107353 0.000286576 3.15733e-05 5.26926e-05 0.000149869 0.00497873 2.09661e-05 0.000219869 6.11993e-05 9.9407e-05 8.51313e-05 5.51327e-05 0.000274 0.000226019 8.48106e-06 3.54152e-05 0.000121815 0.000120893 4.65036e-05 0.000189863 0.000573367 0.000132422 8.8455e-05 4.83668e-05 0.000147887 0.000216092 8.1979e-05 8.01008e-05 0.000236689 2.18672e-05 6.03201e-05 9.46679e-05 0.000173428 9.43264e-05 1.9617e-05 4.435e-05 7.20316e-05 5.84499e-05 0.000132579 4.66184e-05 0.000140258 7.68921e-05 0.00799406 3.95416e-05 3.19105e-05 5.67197e-05 0.000125421 0.00015704 2.5196e-05 0.000204585 0.00040135 0.0294024 0.000126916 7.01342e-06 0.000125074 0.000205292 6.90263e-05 4.31708e-05 0.000154193 0.000143076 6.99974e-05 8.23071e-05 4.06217e-05 0.0148045 0.000120438 5.75464e-05 6.38514e-06 0.000104717 0.00011628 7.14201e-06 4.48077e-05 6.96641e-06 0.000304233 5.38322e-05 5.96888e-05 4.56943e-05 0.000224212 0.000216435 4.05896e-05 9.35732e-05 0.000142471 0.000182225 9.88983e-06 6.87966e-05 2.94035e-05 0.0608425 1.71107e-05 0.000196707 0.00015371 1.21898e-05 0.000196991 3.77835e-05 0.0001071 0.000103881 0.00055614 5.03324e-05 7.96283e-05 0.000178698 2.31661e-05 0.000194153 0.000162529 4.45037e-05 0.000205518 0.000141692 3.38853e-05 3.23688e-05 0.00012609 5.68831e-06 0.000538437 0.000115186 0.000100729 0.000170812 0.000106952 0.000116856 6.98291e-06 0.000171668 0.000135714 5.12309e-05 6.20438e-05 0.00042623 3.73478e-05 0.000103921 0.000110017 0.000142469 0.00041978 0.000288505 0.000245813 4.47911e-06 8.58536e-05 0.000520548 0.000262345 3.59252e-05 0.00037205 9.70384e-05 0.000253655 1.66286e-05 0.00037325 0.000117177 0.000196889 0.000288923 0.000100582 0.000184675 6.87427e-05 5.68846e-05 0.000125004 7.74046e-05 0.000144305 0.000122621 4.28277e-05 5.39784e-05 0.00011238 0.000226467 1.46017e-05 3.2922e-05 0.000162804 0.000132447 0.000121979 6.51139e-05 9.2454e-05 0.000113366 5.2258e-05 0.00100845 0.000209554 0.000166435 0.000143899 3.77128e-05 2.8943e-05 2.48341e-05 7.7175e-05 0.00033519 0.00013165 9.7484e-05 3.04636e-05 0.00058092 0.000105418 3.53613e-05 0.000134373 7.71356e-05 0.000163757 8.70918e-05 0.000189093 5.04844e-05 9.07184e-05 0.000109612 0.000259059 2.80842e-05 0.000234273 0.000333537 0.000173371 7.44655e-05 0.000185649 3.37855e-05 0.00012324 0.000112603 0.000195889 9.22212e-05 1.92828e-05 0.00014294 0.000109478 2.04464e-05 0.000129751 8.84049e-05 0.000138093 4.40447e-05 0.000178865 7.33302e-05 4.32925e-05 3.30974e-05 5.22503e-05 0.000126924 0.000112169 0.000133217 2.62374e-05 8.29569e-06 0.000162418 0.000108074 5.87767e-05 0.000367792 3.41052e-05 2.45294e-05 1.78987e-05 1.64893e-05 0.000271336 0.000477613 7.89485e-05 0.000100906 1.52418e-05 1.15797e-05 8.6099e-05 3.78179e-05 5.49694e-05 6.97417e-05 0.00146246 0.000230765 4.39725e-05 0.0297651 0.000233543 0.000252302 9.16343e-05 0.000196477 0.00011779 0.00015518 0.000171193 2.68429e-05 6.74018e-05 0.0066263 7.6178e-05 0.000156715 0.0234889 0.000136008 3.06764e-05 0.000118949 4.71238e-05 9.07799e-06 0.000115482 6.32116e-05 8.76121e-05 0.000190796 0.00011897 3.98389e-05 0.000307318 3.24018e-05 9.26069e-05 8.5052e-05 1.35641e-05 0.000116096 6.20762e-05 0.000100087 3.62984e-05 4.43223e-05 0.000188811 3.12279e-05 0.000148753 0.000211637 0.000184655 0.000100179 0.00020095 0.00109311 0.00032297 0.000269676 6.61708e-05 0.000210701 8.71248e-06 9.88327e-05 2.84216e-05 0.00022074 0.000301642 0.000117725 2.43944e-05 0.000181633 8.0313e-05 0.000360189 0.000141751 6.85714e-05 0.000172851 0.0108934 0.000188612 9.81384e-05 9.4819e-05 5.36206e-05 6.07822e-05 8.05585e-05 1.57158e-05 6.08945e-05 3.19709e-05 7.34152e-05 0.000213405 0.000123452 0.0118361 0.000148845 0.00704345 7.18401e-05 3.17256e-05 0.00017207 0.00585334 7.2177e-05 9.90278e-05 0.000160771 0.000158027 4.50041e-05 6.47489e-05 0.000119008 0.000147539 7.49987e-05 5.84933e-05 7.63222e-05 4.87639e-05 0.000123394 0.000245509 0.000202833 0.00019162 0.000134067 7.06466e-05 0.000144295 0.000140864 0.000282666 0.000125289 6.51257e-05 0.0423294 0.000214327 6.61634e-05 0.000235931 6.7297e-05 3.60475e-05 4.79188e-05 6.93993e-05 0.000361464 0.00020165 0.0608344 0.000101751 0.00010868 7.29969e-05 0.000192741 5.66457e-05 3.058e-05 9.85342e-05 0.000118405 3.18264e-05 8.15699e-05 0.00294088 0.00011039 8.58917e-05 9.49246e-05 0.0114707 7.0374e-05 0.045143 4.41146e-05 4.06788e-05 1.98197e-05 0.000179334 0.000419986 0.000175704 0.000140848 2.54149e-05 1.88887e-05 0.00013152 3.90265e-05 8.86226e-05 0.000291336 2.87787e-05 7.41711e-05 1.8156e-05 3.2701e-05 0.00598788 2.57444e-05 0.000469099 0.000109965 4.19056e-05 0.000194655 0.000354291 0.000277534 6.32534e-05 7.03601e-05 4.16501e-05 0.000161582 0.000161054 0.000142752 3.63857e-05 0.000237409 0.00014346 5.32351e-05 0.000319842 0.000379062 0.000147113 0.000152256 8.27403e-05 9.46852e-05 9.04248e-05 9.72626e-05 8.04444e-05 5.68958e-05 0.000136645 0.000298992 6.12254e-05 0.000120513 0.000271264 0.00012151 4.72334e-05 0.000135558 6.27166e-05 3.49961e-05 0.000130964 0.000157126 2.71388e-05 0.000125897 0.000315477 6.52411e-05 4.84042e-05 5.37846e-05 0.000200395 0.000122238 4.36084e-05 0.000164403 0.000172313 0.000174537 0.00013607 0.00012042 8.30714e-05 0.000192814 0.000138213 7.06067e-05 0.000149989 6.42785e-05 9.23864e-05 5.66678e-05 0.000279729 0.000269119 1.7289e-05 6.12757e-05 3.84342e-05 0.000412668 0.00985579 8.70166e-06 5.80928e-05 0.000212933 0.0232788 8.94168e-05 0.0135026 0.000103228 0.000121988 0.000124055 6.12612e-05 0.000149306 5.29415e-05 7.71692e-05 0.00025956 9.7761e-05 6.5901e-05 7.1372e-05 9.15817e-05 9.69629e-05 0.0128678 0.000150254 2.39785e-05 2.98396e-05 0.000242728 5.95909e-05 8.77951e-05 0.000107052 0.000491196 7.40982e-05 0.000199779 8.0738e-05 0.000120077 0.000101961 9.39209e-05 8.77973e-05 0.000198321 9.83092e-05 0.000250103 0.0002774 7.23821e-05 0.000156472 0.00019532 0.000252516 0.000101294 4.2623e-05 0.000102655 9.04169e-05 0.00143886 0.000157232 2.39693e-05 8.3221e-05 4.5372e-05 0.00010902 6.91414e-05 0.0002873 0.000312144 1.7651e-05 1.086e-05 9.94061e-06 0.000114327 0.00808261 3.02575e-05 4.21547e-05 0.000231117 0.000303641 3.68525e-05 0.000118081 0.000101313 9.92517e-05 0.000208623 9.75805e-05 0.000107883 6.49722e-05 9.37168e-05 3.95266e-05 9.46725e-05 0.000181543 0.000174424 9.50829e-05 9.53076e-05 5.89347e-05 6.83569e-05 7.7282e-05 2.15629e-05 6.10088e-05 0.000156623 0.000120177 0.000171969 0.000265793 6.13097e-05 9.44491e-06 0.000151661 6.68583e-05 0.000108126 4.92279e-05 0.000139791 0.000129561 6.82209e-05 0.000122399 0.0002734 8.7141e-05 7.29189e-05 0.000127285 0.000117103 2.93551e-05 8.21072e-05 0.000150694 0.000329921 0.00011208 6.72708e-05 2.7323e-05 0.00154262 5.51709e-05 0.000114704 1.34506e-05 1.72636e-05 7.19603e-05 0.000155073 6.83953e-05 0.0038921 6.70964e-05 6.33701e-05 3.7612e-05 0.000151253 0.000122267 2.77943e-05 0.000191609 0.000354066 4.75513e-05 0.000256552 2.87362e-05 9.05956e-05 0.000293937 3.26479e-05 8.41298e-05 0.000164437 0.000147742 1.57236e-05 0.000134509 3.22756e-05 6.11794e-05 0.000141424 2.88748e-05 3.13225e-05 0.000151537 3.92782e-05 0.000138727 0.000172954 9.70396e-05 0.0149913 4.17945e-05 4.67453e-05 0.000112866 3.72101e-05 1.02495e-05 0.000207357 7.56008e-05 0.000145145 0.00025513 0.000158549 0.000276106 0.00150434 0.000217321 7.9079e-05 8.13233e-05 0.0959667 3.61307e-05 9.81632e-05 0.000233182 0.000114685 6.39294e-05 0.000802438 0.000257455 8.5991e-05 0.000134965 0.000129259 6.70746e-05 7.56389e-05 9.22544e-05 5.2912e-05 0.000125335 2.29723e-05 0.000167828 7.01619e-05 6.95576e-05 0.000182912 0.000181869 0.00168501 0.00018232 1.44098e-05 0.00794295 0.0048056 0.000157778 0.000453399 0.000237241 0.000114907 7.36657e-06 3.50275e-05 0.000317007 0.000248182 5.27649e-06 6.35885e-05 0.000174949 0.000142819 0.000113867 4.29005e-05 8.68466e-05 0.000154385 5.67181e-05 6.96961e-05 0.000108161 0.00013257 0.000169387 4.88602e-05 0.000104168 9.3365e-05 0.000243131 8.04907e-05 2.83823e-05 4.07467e-05 2.67715e-05 0.00040451 2.91309e-05 0.000117137 0.000162659 4.43093e-05 0.000181246 8.97339e-05 6.35931e-05 3.19435e-05 0.000107446 8.48903e-05 7.96032e-05 0.000200397 4.09715e-05 5.36682e-05 7.62338e-05 3.93601e-05 6.57815e-05 8.17702e-05 9.27151e-05 6.92334e-05 0.000151901 9.7829e-05 
3.18432e-06 3.24084e-06 1.02016e-05 4.59489e-06 7.16952e-06 9.14681e-05 2.60252e-05 2.12902e-05 5.02052e-06 0.000258664 0.000478639 0.000410436 2.57217e-05 2.55446e-05 3.84806e-06 1.03914e-05 1.02566e-05 0.000113558 0.0004731 0.000352995 3.16286e-06 0.000202788 0.000143795 0.000545456 7.64415e-05 0.000519759 0.000189903 0.000413528 0.00051093 8.12003e-06 5.81553e-06 4.60884e-05 5.75242e-05 6.48502e-06 2.29463e-06 0.000471984 0.000410745 5.01134e-05 0.000473605 3.36836e-06 3.42102e-06 5.14758e-05 0.000189861 0.000168985 0.00055025 2.60092e-05 0.000155437 0.000840352 0.000445008 0.00058694 2.87296e-05 5.53509e-05 9.71152e-06 0.00084942 2.01402e-05 4.43995e-05 0.000426156 0.000327855 0.000679585 7.35631e-06 0.000408071 3.94356e-05 3.97224e-05 1.35528e-05 5.46224e-06 4.07139e-05 3.00492e-06 0.000547429 5.38683e-06 5.85869e-05 8.57084e-05 0.000434152 1.11521e-05 1.56074e-05 2.50384e-05 1.11271e-05 0.000834546 0.000100378 0.000144531 5.58912e-06 0.000551728 0.000113737 2.41281e-05 0.000295787 3.47613e-05 0.000527044 0.000665186 0.000133926 0.000225055 5.10075e-06 8.0013e-05 0.00100659 7.49075e-06 2.70426e-05 0.00022618 0.000215096 1.98592e-05 0.000119194 7.9567e-06 2.00149e-05 0.000407304 4.2432e-05 9.82614e-05 4.0114e-06 0.000228008 0.000199064 1.22313e-05 0.000404588 2.64776e-05 3.89318e-05 4.19545e-06 3.40077e-05 6.15039e-05 0.000834974 0.000620666 3.37842e-05 0.000492644 6.68867e-05 0.00063818 1.47929e-05 0.000594914 9.19795e-05 1.28006e-05 4.91747e-06 0.00016044 0.000410063 4.72519e-06 0.000551865 0.000436333 7.7524e-05 4.21174e-06 1.27751e-05 6.99482e-06 5.2265e-05 9.49559e-05 1.02492e-05 0.000578088 1.9339e-05 0.00043656 0.000114722 7.74673e-05 0.00041077 1.55378e-05 7.50626e-06 4.64286e-06 0.00041796 0.000430682 0.000419855 0.00052125 0.000148302 5.41257e-06 1.40974e-05 0.000723646 0.000887313 8.36289e-06 0.0012022 1.09797e-05 0.000282859 9.01129e-06 2.22101e-05 4.17611e-05 0.000474969 0.000123505 1.3785e-05 9.04295e-05 0.000485643 0.000121612 4.39786e-05 4.00422e-06 1.3136e-05 6.46705e-06 1.99149e-05 2.18122e-05 9.38613e-06 1.41669e-05 2.17177e-05 8.41821e-06 0.000134572 4.88204e-05 0.000361273 1.13909e-05 1.07266e-05 0.000107292 0.000272268 0.000450227 8.92488e-05 4.68525e-06 0.000419852 0.000506907 6.17008e-06 0.00049771 0.000886494 0.00032809 2.45428e-05 0.000319714 6.26731e-05 0.000838132 0.000188598 0.000316361 0.00124285 0.000203243 0.000471636 5.21232e-05 7.92845e-06 3.41074e-06 1.79703e-05 3.46484e-05 6.30182e-06 2.29906e-05 1.36493e-05 6.14768e-06 0.000633115 0.00015431 1.90509e-05 3.52014e-05 0.000351452 0.000135946 1.51484e-05 3.30389e-05 7.76955e-06 0.000102887 0.00043676 2.33727e-05 4.48313e-05 9.32979e-06 1.36236e-05 5.74354e-06 5.04234e-06 0.000189108 0.000410699 7.96718e-05 0.000423874 1.05569e-05 8.66114e-05 0.000924611 0.00119954 2.9325e-05 0.000101151 0.00170128 9.07453e-05 1.15178e-05 0.000141609 0.00056705 4.66765e-06 0.000574989 0.000800157 4.75909e-05 1.08237e-05 2.32489e-05 1.21162e-05 0.000200834 5.18749e-06 0.000108573 1.19945e-05 0.000163695 7.3701e-06 3.66246e-06 4.25626e-06 1.22453e-05 0.000110252 0.00229122 1.54319e-05 1.69786e-05 5.15569e-06 0.000615549 1.80488e-05 4.9838e-05 8.57808e-06 0.000426749 0.000365121 6.18939e-06 6.89478e-05 7.79886e-06 0.000521726 5.55898e-06 6.70427e-06 8.35643e-05 1.71161e-05 3.31004e-05 2.52563e-05 0.000167057 8.88302e-06 0.000132468 0.80819 0.000500883 0.000520292 0.000270793 0.00043663 0.000172095 2.44193e-06 3.11904e-05 5.28126e-06 0.000919508 6.93305e-06 0.00052236 4.9428e-05 4.78497e-05 5.32501e-06 8.57982e-05 7.7722e-05 5.19927e-05 9.28905e-06 0.00054842 2.51205e-05 0.000705143 6.97503e-06 2.54503e-05 0.00062501 0.000809437 7.97016e-06 1.87905e-05 0.000375998 6.56099e-05 8.10614e-05 0.000117783 3.84436e-05 0.000347244 3.18728e-05 4.82559e-05 0.000122805 0.000406276 1.90035e-05 0.00010832 0.000108989 0.000423221 5.01505e-05 0.000415317 4.77883e-06 0.000726653 2.65436e-05 2.84831e-05 0.000126506 6.20351e-05 8.0884e-06 0.000155728 1.54519e-05 1.45893e-05 0.000254913 6.13021e-05 7.30059e-06 3.18394e-06 3.24468e-05 4.55859e-06 0.000126591 0.000195876 8.30243e-06 0.000109671 1.24936e-05 0.000161219 9.37487e-06 0.000539977 0.000103507 5.94339e-05 2.9815e-05 0.000470857 1.10251e-05 4.16467e-06 4.8056e-06 8.84788e-05 0.000739603 3.357e-05 0.000428428 2.99237e-05 8.75261e-06 4.04982e-06 0.000622797 0.000114318 2.77504e-05 1.26338e-05 6.70299e-05 3.18517e-06 3.35472e-06 3.54435e-05 0.000232713 7.03511e-06 0.000150525 0.000210031 0.000184458 0.000415384 2.46398e-05 0.000161362 0.000226608 2.15288e-05 1.07378e-05 0.000100752 2.49344e-05 0.000401722 1.00354e-05 6.68644e-05 0.000133132 8.15027e-06 0.000406241 0.000631358 1.49796e-05 0.000124429 2.89832e-05 0.000158643 6.19385e-06 4.4758e-06 0.000722695 1.96059e-05 4.86241e-06 6.84806e-06 0.000105976 5.58924e-06 0.000411834 0.000825187 7.51744e-05 0.000189463 9.23506e-05 1.94367e-05 0.000412591 0.000577542 3.84942e-05 5.26599e-06 7.50398e-05 2.94e-05 0.000408325 0.000415013 0.000581002 9.1446e-06 7.07524e-06 0.000194279 0.00050473 4.57172e-05 0.000116554 8.10689e-05 0.000406562 0.000182469 0.000436308 8.27583e-05 4.83044e-06 1.34097e-05 0.000187787 0.000157402 1.12013e-05 0.000145445 2.10933e-05 0.000230851 0.000402565 0.00083598 4.54091e-05 1.20632e-05 3.63704e-05 5.65824e-05 0.000994901 1.21834e-05 0.000425151 6.1797e-05 0.000133313 1.17602e-05 0.000160656 5.72502e-06 0.000396108 0.000113819 4.14525e-05 1.7181e-05 4.83961e-06 6.30688e-05 1.24551e-05 2.69668e-05 1.59418e-05 7.66421e-05 0.000165752 2.06787e-05 0.00116757 9.54493e-06 5.65548e-05 0.00061855 9.15748e-05 6.5119e-06 8.53422e-06 6.6618e-06 0.000907655 0.000658625 4.10085e-06 5.65545e-06 1.28511e-05 0.000138785 0.000501729 3.36082e-05 7.0915e-05 1.92905e-05 0.000195066 1.15512e-05 5.49054e-06 8.4435e-06 6.04127e-06 0.000131888 3.92713e-06 3.65887e-05 0.000826535 0.000361424 5.63677e-06 0.000127868 0.00027882 0.000424797 0.000107581 0.000152727 0.000438037 5.60003e-05 6.64117e-05 0.000158258 0.000495281 0.00062466 6.89667e-06 9.57171e-05 7.36841e-06 4.06993e-06 4.25931e-06 0.000135448 4.80026e-05 0.000152426 0.00050588 3.58294e-06 3.41939e-05 0.000178445 8.96752e-06 6.33978e-06 0.000281362 9.09028e-05 0.000136755 3.45826e-06 0.00015544 0.000105572 4.77228e-05 0.000198768 0.000230781 0.000306349 0.000340987 0.000222909 5.05115e-06 5.43642e-06 2.14085e-05 5.25365e-06 0.000118819 3.95146e-06 0.000590452 2.7316e-05 0.000474903 0.000828625 5.56841e-05 1.43822e-05 2.02141e-05 0.000195449 7.86955e-05 6.86556e-06 4.10391e-06 0.00054741 4.23403e-06 4.44241e-05 2.93003e-05 4.88874e-06 0.000214166 0.000333353 0.000189383 0.000121372 8.40197e-06 8.19156e-05 0.000589455 1.96242e-05 0.000175832 0.000411798 2.58535e-05 9.70311e-05 4.88972e-06 0.000114777 0.000411153 0.00049857 8.06764e-06 6.23602e-06 0.000135111 3.56705e-06 0.000406217 9.29573e-06 0.000408647 0.000155749 0.000112295 6.81205e-05 4.36943e-05 0.000406006 0.000878349 5.35151e-06 0.000305308 1.87521e-05 3.27832e-05 8.80288e-06 0.000464647 1.02763e-05 0.000310081 0.00101303 0.000192672 3.1106e-05 0.00014771 0.000777237 2.64928e-05 9.44815e-05 0.000177872 5.58437e-06 4.3312e-05 1.33979e-05 2.01261e-05 0.000131105 6.21468e-06 0.000207803 7.04868e-05 4.63242e-06 5.44051e-05 0.000909875 0.000406005 0.000536749 1.7037e-05 4.81855e-06 0.000504648 8.8609e-06 4.27237e-06 0.000435012 7.40661e-05 4.91354e-05 9.70179e-06 0.000410494 2.40311e-05 6.37337e-05 2.83485e-05 4.55768e-06 3.26121e-06 0.000110388 0.000120986 5.68469e-06 9.66465e-06 3.70077e-05 0.000561676 0.000134892 6.5431e-06 0.000476536 0.000998718 0.000674162 8.65599e-05 1.36896e-05 0.000280386 0.000560266 0.000946214 0.000600379 0.000117995 0.000455485 0.000514776 1.32538e-05 0.00054005 2.80194e-05 0.000110546 9.20144e-06 8.04183e-06 1.07783e-05 0.000141888 7.42099e-06 4.36922e-06 0.000159848 0.000228187 4.94801e-06 6.87196e-06 0.000166134 0.000809229 1.07596e-05 2.0406e-05 0.000180475 0.000123031 9.1193e-05 0.000423648 7.05492e-06 7.66075e-06 0.000178588 0.000330094 3.42008e-06 1.10555e-05 0.000697673 0.000340171 0.000622893 9.90202e-05 3.08362e-05 2.41547e-05 5.89862e-06 0.000468596 0.000546841 1.28634e-05 0.00042974 3.06791e-06 4.86217e-06 3.08481e-05 4.23517e-06 0.000207396 2.31351e-05 5.73246e-05 7.1693e-06 0.000412824 0.000709049 4.08172e-05 0.000435085 1.8884e-05 3.3495e-05 0.00015642 8.11716e-05 5.95539e-05 0.00016362 9.50519e-06 5.3789e-06 0.000800982 0.000551511 0.000717962 6.4991e-06 0.000143989 0.000423182 7.76358e-05 8.93567e-06 6.51084e-05 2.80602e-05 0.000469083 5.27187e-05 7.25343e-06 6.33716e-05 0.000128896 5.09024e-06 2.10139e-05 0.000404914 5.50842e-06 0.000142413 0.000289224 0.00124641 0.000757396 2.64974e-05 1.15569e-05 4.41654e-06 6.69485e-05 1.45628e-05 0.00104892 6.18456e-05 0.000434303 0.000110378 0.000470075 8.76408e-05 0.000204471 4.7293e-05 0.000117914 0.000409186 2.32825e-05 0.000200055 1.10238e-05 3.85732e-06 0.000486496 0.000129574 3.23188e-05 0.000268577 0.00139839 9.44364e-05 0.000417277 0.000173251 7.41251e-05 5.44832e-06 9.26829e-05 0.000811881 9.29644e-06 0.000158483 3.39269e-05 1.08714e-05 0.000260661 3.50518e-05 2.95475e-05 0.000191075 1.73502e-05 4.29613e-06 0.00125304 1.97991e-05 4.42532e-06 0.000841737 2.77005e-05 0.000145251 0.00019853 1.62518e-05 0.000406262 3.01236e-05 1.39423e-05 0.000179854 0.000478869 3.4392e-05 0.000406852 5.93975e-05 0.000629169 0.000136279 1.22914e-05 0.000404462 3.24042e-05 2.89619e-05 1.14228e-05 5.32927e-06 0.000487234 0.000143623 0.000498203 5.29667e-05 4.06387e-06 0.000108643 0.000758343 0.000260776 6.75303e-05 0.000166732 0.000345525 2.92553e-05 0.000408522 8.08772e-05 0.000414203 1.65814e-05 6.81595e-05 0.000785779 8.09323e-06 0.000246454 0.000407538 0.000807747 0.000502801 5.42962e-06 6.12836e-06 0.00011189 7.38242e-05 0.000125691 6.59631e-06 0.000141058 0.000236675 0.000192466 4.42358e-05 7.23663e-06 5.67985e-06 3.86795e-05 1.52817e-05 0.000827872 9.18328e-05 0.000413376 0.000888322 4.77816e-05 5.82849e-06 4.17745e-06 0.000408714 0.000411885 0.00040582 0.000499942 9.8456e-06 7.27371e-05 0.000492006 7.93111e-06 0.000458004 0.000242708 1.12405e-05 0.000200084 0.000954133 0.000125385 0.000102232 9.34404e-05 0.000219526 0.000645277 1.85523e-05 0.000561259 3.55577e-05 7.80104e-05 3.07741e-05 0.000431366 4.23197e-05 6.5951e-06 1.05841e-05 0.000322706 6.99596e-06 2.23058e-06 0.00150872 0.000705546 0.000353569 0.000177302 3.47616e-05 0.000178996 0.000472199 6.86316e-05 7.33121e-06 1.00631e-05 0.000229816 0.000103711 0.000809689 0.000407403 0.000286421 7.20935e-05 6.14895e-06 6.27315e-06 8.20094e-05 0.000146043 0.000257227 7.0473e-05 0.000150661 0.000130317 3.99761e-05 0.000425905 0.000584098 4.78045e-06 0.000420199 8.17749e-05 0.000166982 1.45882e-05 2.60557e-05 7.96957e-05 0.000904023 8.18724e-05 0.00014387 9.55966e-06 1.41823e-05 2.71696e-05 7.03306e-06 0.000183821 1.09551e-05 5.38182e-06 0.00016383 0.000151514 7.84141e-05 0.000224351 4.4142e-05 4.20794e-06 0.000431028 7.02963e-06 0.000218982 2.88849e-05 1.25288e-05 4.99832e-06 2.44783e-05 0.000586726 0.000171787 7.41407e-05 0.000975915 3.52295e-05 8.70261e-06 5.75034e-06 5.38628e-05 0.000424085 2.15617e-05 0.000492671 5.83019e-05 5.98338e-06 1.71244e-05 0.000260392 0.000148605 6.6193e-06 9.53309e-06 0.000486125 1.04757e-05 4.6058e-06 1.74657e-05 9.57934e-05 6.7753e-06 0.000435863 1.05504e-05 0.000193077 4.16746e-05 3.37777e-05 5.33863e-06 0.000472723 0.000194441 2.76999e-06 7.78683e-06 1.14689e-05 0.000136424 0.000137473 0.00013873 4.83086e-06 1.23965e-05 2.28614e-05 7.71688e-06 0.000839652 0.000427124 2.82193e-05 0.000211275 3.92221e-05 0.000127867 0.000557614 3.91057e-05 0.00024593 0.000406047 3.54008e-06 0.000492737 0.000235295 6.35707e-05 0.000117826 2.86317e-05 5.2679e-05 1.16489e-05 2.22554e-05 2.23642e-05 1.77288e-05 2.67868e-05 0.000412536 0.00011976 7.01526e-06 8.46189e-06 0.000620669 5.07757e-06 0.000142684 0.000215178 3.81203e-05 1.94761e-05 1.43264e-05 1.34366e-05 
0.000424359 1.6239e-06 0.00012589 1.66439e-05 6.64643e-05 4.97178e-05 0.000113966 0.0001407 0.000123707 0.000131535 1.62973e-05 0.000173615 5.94262e-05 3.49928e-05 0.000218131 3.55419e-05 5.26922e-05 2.22967e-06 3.59413e-05 3.79702e-05 1.4773e-05 6.47485e-05 0.000114425 0.000168911 0.000203685 4.86887e-05 0.000156971 0.00015252 9.96578e-05 1.42401e-05 0.0582944 0.000122592 0.000169347 2.70584e-05 4.90453e-05 0.000244389 0.000151281 8.94271e-05 2.33827e-06 2.06644e-06 4.65482e-05 6.52882e-05 4.87483e-05 0.000222591 0.000278821 0.000172843 0.000106541 0.00021165 3.12987e-06 1.71142e-05 8.92232e-05 0.000174105 0.000286118 9.07495e-05 6.45618e-05 3.19567e-05 7.54678e-05 7.48577e-05 8.07009e-06 5.62607e-05 6.65591e-05 0.000128681 0.000102362 0.000297017 3.66272e-06 3.49372e-05 1.18746e-05 0.000508604 0.000118139 0.000137529 9.25496e-05 9.82204e-05 6.22451e-06 0.000106742 4.70869e-05 3.56932e-05 7.84724e-05 7.35275e-05 9.86157e-05 0.000323217 2.07269e-05 8.87304e-05 0.000334694 0.000123864 0.000214669 7.93656e-05 2.27282e-05 0.000102196 5.99296e-05 0.00018298 7.33535e-05 6.04205e-05 7.82502e-05 6.90366e-05 2.99466e-05 3.34833e-05 3.32836e-05 1.54825e-05 7.9117e-05 2.57736e-05 5.74756e-05 0.000121103 7.68095e-05 2.95892e-05 4.03349e-05 3.03342e-05 0.000256568 5.80043e-05 3.79626e-05 6.54577e-05 1.22634e-05 9.97097e-05 0.000229768 8.41351e-05 0.000274105 8.37871e-05 6.06784e-05 4.22755e-05 0.000153289 9.47115e-05 0.000138718 0.000136383 0.000225614 2.47478e-05 0.000129912 0.000160395 1.4111e-05 0.000119461 7.16334e-05 1.58866e-05 0.00012512 1.26718e-06 8.26741e-05 5.60063e-05 8.46364e-05 0.000277246 2.40763e-05 6.78273e-05 0.00014058 0.000299931 0.000115221 0.00028436 3.49602e-05 0.000177681 0.00030939 0.000149248 4.76277e-05 0.000112007 5.57041e-05 8.35358e-05 0.000145742 8.36817e-05 0.000103764 7.32367e-05 0.000703242 2.86662e-05 5.48649e-05 0.000126461 0.000217373 0.000151359 3.66368e-05 0.000279784 0.00011223 6.1771e-05 0.00010112 6.90538e-05 1.46256e-05 5.90411e-06 3.67877e-05 9.00754e-05 6.19302e-05 1.26136e-05 0.000201837 3.16765e-05 0.000124614 0.000143618 0.0002327 4.99825e-05 8.06473e-05 5.64366e-06 1.45561e-05 0.000170455 3.35693e-05 0.000120202 0.000153135 2.74453e-05 4.17485e-05 5.84878e-05 6.28958e-05 9.52386e-05 6.38157e-05 0.000168674 0.000115421 4.27724e-05 3.82749e-05 9.99675e-05 0.000102417 4.19257e-06 0.000139192 0.000165761 0.000131756 9.33104e-06 2.11906e-05 0.000148001 9.84377e-05 3.13443e-05 0.000111318 5.40392e-05 0.000141552 6.56379e-05 0.000101232 9.87278e-05 0.000148463 0.000186132 0.000209616 5.50356e-06 0.000197483 0.000192358 0.000162824 0.0758328 0.00029343 4.90598e-05 0.000146064 6.05714e-05 8.16781e-05 0.000139935 4.78e-05 0.000137523 8.85988e-05 9.3441e-05 2.64496e-05 3.35879e-06 2.23513e-05 0.000185963 0.000168132 8.44953e-05 0.000113322 7.09618e-05 4.16597e-05 9.78987e-05 7.94236e-05 8.51014e-05 0.000335132 8.03586e-05 0.000111717 1.54557e-05 8.79211e-05 0.000112624 0.000125157 5.79271e-05 0.000169468 0.000135387 2.90078e-05 3.82505e-05 5.32598e-05 6.50382e-05 0.000194366 0.000107452 3.90919e-05 3.58767e-05 0.000152208 0.000182717 6.76654e-05 4.32933e-06 3.05929e-06 5.25818e-05 2.49299e-05 7.91656e-05 2.87471e-05 0.00020943 0.000145907 0.000305474 0.000122614 2.1635e-05 0.000140806 0.000117915 0.000122234 8.42237e-05 2.59964e-05 0.000162947 2.32172e-05 3.37158e-05 6.00252e-05 1.0367e-05 0.000323615 0.000146305 1.51627e-05 3.04027e-05 5.60797e-05 3.68525e-05 0.000186487 0.000250335 9.01975e-05 3.79419e-05 4.37892e-05 7.38834e-05 0.000117285 2.293e-05 3.4606e-05 5.56592e-05 6.1234e-05 0.000179517 6.1925e-05 0.000169694 7.36533e-05 2.31057e-05 9.92917e-05 0.000194767 1.50618e-05 3.94502e-05 0.000206263 0.000252215 6.01894e-05 0.000231451 0.000148205 0.000117202 4.06683e-05 6.24977e-05 0.000205532 0.000132415 6.53739e-05 0.000186278 0.000235732 0.00036547 7.03023e-05 0.000121321 8.82648e-05 6.75439e-05 2.35099e-06 4.44931e-05 3.97473e-05 1.44317e-05 6.92309e-05 0.0702318 0.00013162 4.69898e-05 0.000191699 0.00011818 5.4639e-05 5.0937e-05 9.24596e-05 7.94369e-05 8.0541e-05 1.65452e-05 0.000201113 6.66531e-05 1.33555e-05 6.03822e-05 1.75544e-05 5.04555e-05 7.1668e-05 0.000111122 7.75073e-05 0.000132101 3.76401e-05 8.14941e-05 3.83058e-05 8.9122e-06 0.000120946 0.000123004 3.31892e-06 2.33569e-05 5.84843e-05 0.000138464 0.000181555 2.50701e-05 0.000136291 0.000201821 1.84094e-05 7.33175e-05 1.79846e-05 5.67828e-05 3.44151e-05 2.62335e-05 3.45035e-05 4.06531e-05 7.72085e-05 7.37234e-05 1.27047e-05 4.05891e-05 4.47432e-05 3.89555e-05 9.59463e-06 6.78436e-05 0.000204957 3.76387e-05 0.000195898 6.11074e-06 6.1106e-05 0.00024355 5.94791e-05 5.32096e-05 0.000144776 5.85962e-05 2.3264e-06 0.000150254 0.000161927 4.26721e-06 8.03683e-05 3.97904e-06 6.40891e-05 0.000121189 1.55243e-05 8.55583e-05 3.49192e-05 1.46173e-05 0.000106011 0.000141956 2.55356e-06 3.13118e-05 7.36103e-05 1.71955e-05 0.000143554 0.000288261 6.16695e-05 0.000200114 0.000361404 2.71262e-06 2.72174e-05 0.000118219 7.44954e-05 0.000111789 3.81937e-05 1.29118e-05 0.000205029 3.87185e-05 4.30391e-05 0.000146593 0.000435066 2.74394e-05 1.56552e-05 3.52496e-05 0.000135131 0.000149856 0.000206676 4.32119e-06 0.000122489 0.00011881 0.000406575 9.07804e-06 6.51786e-05 0.000165457 3.03039e-05 4.36981e-05 3.79515e-05 0.000140268 2.59672e-05 7.98449e-05 2.27589e-05 0.000144223 0.000223102 0.00024409 0.000150149 8.52943e-05 0.000186865 0.000256303 4.43623e-05 0.000131036 0.000105684 0.000259129 7.85527e-05 0.000235613 0.000122447 0.00023865 0.000202277 7.68738e-05 1.60544e-05 0.000218739 0.000113944 0.000224819 4.44988e-05 0.14778 0.0610728 0.000308555 0.000110494 4.70163e-06 2.95355e-06 5.05556e-05 0.000104026 3.97243e-05 7.50177e-05 9.37124e-05 9.9945e-05 0.000206621 8.0956e-05 4.37975e-05 0.000141149 0.000275728 7.26345e-05 0.000182849 3.25442e-05 9.42271e-05 0.000244595 3.9794e-05 0.000191594 9.7031e-05 0.00011526 3.77683e-05 0.000131618 4.97405e-05 5.17848e-05 0.00021249 2.30393e-05 4.15216e-05 0.000185342 4.85605e-05 6.88135e-05 3.30585e-05 0.000125226 8.04668e-05 2.16359e-05 9.85613e-06 0.000324142 6.72293e-05 0.000186499 0.000178016 1.91489e-05 4.663e-05 3.21605e-06 6.00181e-06 0.000163386 0.00030053 5.25745e-05 1.41055e-05 4.48579e-05 0.000172634 0.000152378 0.000102257 0.000222405 2.50515e-05 0.000232798 3.83525e-05 3.36123e-05 0.000110116 2.37917e-05 4.76811e-06 9.71031e-06 0.000145989 0.000187983 0.000144531 9.09997e-05 0.000266696 0.000114107 0.000142134 7.42397e-05 4.76865e-05 0.000194329 2.45014e-05 3.47497e-05 7.68322e-05 6.93896e-05 5.30139e-06 0.00022576 0.000145256 4.67413e-05 0.000138832 7.68185e-05 0.000129115 7.40183e-05 0.000228584 3.37273e-05 1.34328e-05 0.000241471 9.78589e-05 0.00032153 6.51851e-05 0.000239956 7.34265e-05 5.41886e-05 0.000106688 0.000143095 3.53313e-05 0.000104037 7.45648e-05 0.000150273 1.34994e-05 0.000303917 0.00017667 0.000165968 2.17797e-05 0.000156926 3.12246e-05 1.32219e-05 7.24502e-05 8.96571e-05 0.000229302 5.19067e-05 5.21175e-05 2.41444e-05 1.84036e-05 0.000153381 4.27165e-05 2.31831e-05 0.000102536 9.17079e-05 0.000154118 4.78785e-06 6.27903e-05 0.000104793 0.000195159 8.83105e-05 6.95398e-06 9.23061e-05 0.000188953 0.000226647 0.000116493 4.69019e-06 0.000194969 1.55227e-06 6.11605e-05 0.000181894 0.000351539 3.745e-05 0.000222538 8.3451e-05 5.27272e-06 6.30618e-05 8.33512e-05 2.94807e-05 8.23434e-05 0.00013106 0.00020937 0.000117889 5.86529e-05 0.000133906 2.96899e-06 9.24216e-05 0.000108545 2.68055e-05 0.000106771 4.93103e-05 4.74011e-06 8.28229e-05 0.000212591 0.00026823 2.27837e-05 1.73749e-05 8.86738e-05 0.000218174 0.000151125 0.000271607 5.71139e-05 1.03436e-05 0.000158896 4.42292e-05 0.000107755 0.00268541 5.60134e-05 9.55319e-05 6.64558e-05 2.11768e-05 0.000174728 0.000507136 5.22505e-05 0.000100189 6.37987e-05 0.000114087 1.81699e-05 9.57949e-05 4.07646e-05 5.73416e-05 4.45978e-05 0.00184756 7.81677e-05 5.41163e-05 1.10122e-05 2.82636e-05 3.96042e-05 4.2486e-05 0.00017488 0.000116252 3.12311e-05 7.31436e-05 9.96204e-05 5.53598e-05 0.00010667 0.000122771 0.000167841 7.24907e-05 6.77384e-05 0.0451849 7.52981e-05 0.000243307 5.98473e-05 0.000126469 3.00018e-05 3.23116e-05 6.88014e-05 8.61869e-05 6.95978e-05 8.95798e-05 7.65015e-05 0.000111655 0.000317027 0.000269506 2.31065e-05 7.36475e-05 2.92357e-06 0.000175731 0.000268652 4.39531e-05 6.62469e-05 5.27411e-05 5.68074e-05 2.13554e-05 7.79492e-05 0.000252738 1.34246e-05 1.9034e-05 6.27733e-05 8.09581e-05 4.36109e-05 7.22331e-05 3.59483e-05 8.08838e-05 3.52798e-05 0.000177604 1.77031e-05 2.31983e-05 9.66401e-05 7.70812e-05 0.000279743 1.61163e-05 5.8551e-06 8.48451e-05 0.000545031 6.14477e-05 3.62182e-05 0.000165368 0.00014269 9.20424e-05 0.000167613 5.62988e-05 0.000175078 0.000273585 2.76241e-05 0.000102003 0.000126887 6.91045e-05 0.000241925 0.000158573 3.30415e-05 2.08841e-05 0.000159893 0.000105182 0.000131961 2.29457e-05 7.78565e-05 2.49715e-05 0.000134484 0.000286329 0.000153455 0.000248936 3.23451e-05 7.73147e-05 1.03863e-05 0.000108966 0.000162714 0.000349248 0.00031484 8.84482e-05 0.000146867 8.76127e-05 0.000101819 9.88085e-05 7.84529e-05 0.000143242 0.000162629 0.000258026 0.000141211 4.31364e-05 4.19335e-05 0.000172522 0.000196299 4.06933e-05 0.00014533 0.00031669 0.000143575 6.79769e-05 0.000156173 1.45898e-05 0.000129476 4.16505e-05 3.95687e-05 0.000124804 2.97891e-05 0.000405473 5.21153e-05 2.09375e-05 0.000194388 2.03587e-05 0.000144079 2.8419e-05 5.81078e-05 0.000120088 3.08481e-05 0.000108677 9.94779e-05 7.18745e-05 9.41092e-05 0.000154034 8.39724e-06 6.93528e-05 0.000133533 0.000174646 2.48238e-05 3.11915e-05 0.000142143 2.94526e-05 0.000108486 0.000124957 0.00010834 0.000102585 5.07642e-05 8.82645e-05 5.86377e-05 9.65209e-06 6.03529e-05 0.00015849 0.000195776 0.000278774 2.952e-05 1.27365e-05 4.69416e-05 0.000118761 9.85465e-05 7.83958e-05 6.02841e-05 0.000137913 0.000332529 3.2945e-05 3.69936e-06 0.000467424 0.000150269 4.86731e-05 7.74472e-05 3.45899e-06 3.58774e-05 0.0870721 0.0762096 0.000356251 8.04111e-05 0.000140789 9.1404e-05 2.31993e-05 0.000345824 2.47262e-05 0.000315206 8.65193e-05 2.87448e-05 0.000138584 0.000216776 0.000117511 7.74132e-05 6.18509e-05 0.000227584 3.54252e-05 0.000258582 5.02774e-05 4.56605e-05 3.01065e-05 0.000129807 7.70865e-05 1.29218e-05 8.33853e-05 1.7929e-05 0.000122617 0.000155882 4.12153e-05 2.6935e-05 2.5652e-05 1.49075e-05 0.000250105 6.81785e-05 0.000129343 7.29044e-06 0.000155061 2.09666e-05 2.05023e-05 4.985e-05 2.69693e-06 3.29532e-06 0.000138571 0.000106682 0.0222009 0.000150059 1.15506e-05 7.83649e-05 0.000308636 1.97882e-05 2.62397e-05 7.05144e-05 0.000319356 1.68707e-05 2.95016e-05 0.249919 0.000179894 3.40583e-05 0.000445862 5.55465e-05 0.000317425 6.43604e-05 6.38133e-05 0.000308448 6.6763e-05 0.000212308 0.000121 7.37541e-05 0.000211643 3.54839e-05 1.85866e-05 0.000100437 5.36376e-05 0.000138198 4.81027e-05 5.59641e-05 4.13745e-05 0.00013998 0.000142912 5.50507e-05 0.000173436 0.000232595 0.000114687 7.88933e-05 6.44896e-05 7.47046e-05 9.50668e-05 0.000161426 0.000145653 0.000421555 4.01572e-05 3.61401e-05 3.08021e-05 2.07284e-05 6.51121e-05 0.000147434 8.83367e-06 1.6257e-05 0.000104721 9.03375e-05 1.87832e-05 0.000111136 0.000170678 0.000127825 6.52259e-05 6.93927e-05 0.00012805 0.000140549 0.000138573 3.25651e-05 3.8883e-05 3.44411e-05 3.80436e-05 8.98646e-05 1.43938e-05 8.0998e-05 9.95095e-05 6.18782e-06 0.000221887 1.10009e-05 0.000347371 9.65811e-06 2.71316e-05 6.26397e-05 0.000130254 4.4124e-05 7.05646e-05 0.000227392 0.000253148 8.52567e-05 9.12541e-05 0.00024713 0.000129802 4.25173e-05 9.76583e-05 4.54869e-06 0.000191565 0.000379019 5.23861e-05 0.000153563 2.81656e-05 9.55151e-05 7.61153e-05 2.93474e-05 1.69212e-05 8.56053e-05 4.49977e-06 8.71114e-05 4.18757e-05 8.0806e-05 7.20453e-05 9.78602e-05 0.000188998 0.000135921 2.22765e-05 4.80678e-06 3.03914e-06 3.16383e-05 0.000277386 3.45798e-05 
5.06114e-05 4.61744e-05 0.00039164 3.36576e-05 0.000165118 7.70851e-05 7.17743e-06 0.000116194 0.000100299 0.000116353 8.37669e-05 2.11048e-05 0.000137436 9.97619e-05 0.000153584 6.44045e-05 3.94344e-05 0.000186675 6.02273e-05 4.42553e-05 4.4513e-05 0.000120348 6.50616e-05 1.15364e-05 0.000332681 0.000181077 5.34113e-05 0.000123461 3.90698e-05 6.43339e-05 0.000165909 3.19197e-05 9.18489e-05 0.000118858 2.56975e-05 0.000212054 0.000122808 7.473e-05 2.68154e-05 2.93565e-05 3.95884e-05 0.000428191 4.92138e-05 0.000186079 0.00017654 0.000269211 7.54214e-05 0.000100505 5.85117e-05 0.00012841 8.94887e-06 9.01571e-05 6.97072e-05 1.36765e-05 0.0116538 7.20787e-05 7.58395e-05 4.45874e-05 0.000258132 0.00010302 1.33095e-05 0.108999 0.0312245 0.0803987 0.000192671 4.76734e-05 6.84718e-05 0.000190273 0.000117475 4.66251e-05 7.21346e-05 7.52312e-05 0.00886782 0.000155128 5.55747e-05 7.99169e-05 0.000116008 0.0001201 2.08041e-05 0.000181341 8.10618e-05 0.000106104 7.14113e-05 0.0001177 0.00010743 0.000215347 0.000139133 1.02031e-05 5.4895e-05 2.18561e-05 1.09766e-05 0.000124003 0.000282743 8.52364e-05 0.00267838 6.37747e-05 0.000891511 4.85661e-05 2.21915e-05 0.000130075 2.31424e-05 0.000109966 8.05441e-05 0.00783289 9.35553e-05 5.03322e-05 6.69571e-05 6.2505e-05 0.000940998 0.000816914 0.000101886 2.14833e-05 0.000140402 0.000196064 0.000125475 3.47293e-05 9.07409e-05 4.34556e-05 0.000229285 5.37165e-05 0.000108094 6.52507e-05 0.000179178 3.27937e-05 0.000214247 9.80247e-05 1.11098e-05 7.47538e-05 5.72631e-05 2.94165e-05 2.59887e-05 1.46889e-05 0.00012315 0.00316538 3.57424e-05 0.00012306 0.000119168 1.8207e-05 7.03514e-05 0.102204 4.97222e-05 0.000134947 4.27804e-05 1.93958e-05 8.76317e-05 0.0027395 4.55554e-05 4.1332e-05 0.000110067 0.000119068 0.000124944 0.000123322 0.000256643 9.91739e-05 0.000166922 8.65276e-05 8.34214e-05 0.000185052 8.77954e-05 2.13184e-05 6.95555e-06 2.2775e-05 0.000110259 0.00010026 0.000122191 2.57565e-05 6.10947e-05 0.000103208 5.08683e-06 0.000147306 0.000100476 7.09641e-05 4.01312e-05 6.36876e-05 0.000261433 7.66451e-06 9.83183e-05 0.0001678 0.000107773 0.000164836 1.88058e-05 0.000149974 0.000124326 0.000109613 6.89914e-05 0.000149235 0.000121237 0.000553701 6.06416e-05 5.23908e-05 0.00015452 0.000109753 7.52471e-05 5.2411e-05 3.0823e-05 0.000198704 2.74577e-05 3.90301e-05 0.00010985 0.000556148 6.60266e-05 7.35349e-05 9.19855e-05 0.000160749 6.35396e-06 6.2038e-05 3.04533e-05 8.44955e-05 0.000125413 8.77849e-05 3.77385e-05 0.000191009 0.000187908 5.82918e-05 6.6727e-05 4.50993e-05 0.000493934 3.18321e-05 4.62665e-05 9.42878e-05 0.000297638 6.95945e-05 1.51957e-05 6.0533e-05 1.67309e-05 0.000257527 0.00115111 5.60096e-05 0.000156802 2.32429e-05 7.20199e-05 0.000353299 4.8628e-05 0.00018574 2.87751e-05 0.000308502 4.74216e-05 5.9318e-05 0.000157009 8.27441e-05 3.40914e-05 0.000191885 0.000166245 0.000405173 0.000232861 0.000113292 8.63749e-05 0.000248633 0.000112128 4.86146e-05 4.19463e-05 9.70486e-05 9.24979e-05 0.000508914 0.000125047 2.82696e-05 0.000275191 1.61091e-05 0.000163768 2.94021e-05 0.000113881 2.0944e-05 0.000213945 4.56051e-05 7.26921e-05 0.000195631 6.70535e-05 0.00039865 0.000235442 0.00055784 3.67225e-05 0.000149172 0.000147402 2.75766e-05 0.000173815 0.000135575 0.0464324 0.000230539 3.61331e-05 9.70394e-06 0.000182699 3.8287e-05 0.00012362 8.67622e-05 9.02688e-05 0.000175457 0.00019297 4.12254e-05 7.5222e-05 4.00328e-05 0.000213947 0.000106636 0.0001196 8.89738e-05 0.000111837 4.23546e-05 6.72354e-05 9.03702e-05 2.40841e-05 8.18371e-05 6.42226e-05 9.21622e-05 1.37702e-05 0.000192224 4.6223e-05 0.000219897 0.0001365 5.3847e-05 0.000237795 5.39963e-05 2.27119e-05 0.000117612 6.6002e-05 0.00046409 0.000164138 6.42294e-05 0.000121348 6.06322e-05 0.000538375 8.28221e-05 7.56012e-05 0.000441111 1.78946e-05 0.000353387 0.000888232 0.000122279 0.000248506 1.82897e-05 1.62766e-05 6.38462e-05 9.10771e-05 0.00568546 7.10745e-05 8.45867e-05 8.82793e-05 0.00010212 8.11001e-05 0.000127926 2.04004e-05 3.70555e-05 0.000102242 9.78135e-05 9.24751e-05 0.0345499 0.000240387 0.000228771 8.5417e-05 0.000107016 1.72395e-05 2.78535e-05 0.00625063 5.65816e-05 0.000112482 0.000103786 0.000246344 0.000165679 1.82376e-05 9.42492e-06 5.26487e-05 2.68687e-05 4.5579e-05 5.67044e-05 8.26316e-05 0.000323349 0.0204511 8.09492e-05 9.12974e-05 8.12328e-05 0.000119736 6.14524e-05 1.9686e-05 2.42466e-05 0.000101557 7.88276e-05 0.000109404 8.34567e-05 0.000108074 6.72309e-05 0.0026597 7.65056e-05 6.30098e-05 3.83677e-05 9.10381e-05 0.000188676 0.0638703 3.33116e-05 7.48584e-05 0.000123486 3.69143e-05 0.000231653 6.1623e-05 0.000173376 0.000358941 9.81453e-05 0.00366116 4.13371e-05 9.49227e-06 8.31947e-05 0.000225543 1.50202e-05 0.000367146 9.67091e-05 6.86834e-05 0.000116137 2.20227e-05 0.000127047 0.000161165 0.000180325 3.23109e-05 4.41018e-05 4.64026e-05 4.94614e-06 6.96829e-05 0.00031273 0.000129669 0.000546577 0.000561491 6.91128e-06 5.28403e-05 0.000102019 0.000175789 1.19122e-05 0.000198587 4.95615e-05 7.46313e-05 0.000129354 0.000127472 9.16372e-05 0.000181766 8.91333e-05 5.03549e-05 1.66001e-05 0.000106449 5.16619e-05 4.83548e-05 4.96246e-05 5.85238e-05 0.000305801 0.000240729 3.35776e-05 3.51586e-05 0.000133506 0.000143715 2.03955e-05 6.75136e-05 2.56634e-05 6.3916e-05 9.44147e-05 6.17626e-05 3.88886e-05 0.000264693 7.55632e-05 0.000104975 0.000201039 6.11736e-05 0.0002085 4.03999e-05 9.95057e-05 7.64322e-05 4.64908e-05 0.000266131 0.000302153 7.8928e-05 9.58116e-05 0.000167231 0.00018803 0.000413497 3.38901e-05 0.000121659 0.0719632 5.86664e-05 0.000152606 8.37066e-05 8.13272e-05 0.000169085 6.79536e-05 3.73574e-05 0.000551822 0.000349028 8.54867e-06 0.000303805 6.96346e-05 4.92419e-05 3.32844e-05 0.000265962 0.000110662 0.000237689 5.50473e-05 9.16904e-05 7.79752e-05 2.48358e-05 0.00010287 0.000158761 0.000145921 9.84612e-05 0.00014729 4.73177e-05 7.94126e-05 0.000182199 0.000215012 0.000152434 0.000123068 6.71651e-05 0.000167569 5.40164e-05 6.28148e-05 0.000214152 0.000103488 1.93253e-05 0.000319472 0.000125661 7.97199e-06 0.000336256 0.00955036 6.93742e-05 0.000654023 5.38101e-06 0.000128685 0.000125652 0.00017399 7.94014e-05 0.000224146 6.58056e-05 0.000253808 6.99178e-05 7.50449e-05 0.000272741 0.000155198 0.000108415 0.00857068 0.0519684 9.39085e-05 0.000177754 6.12412e-05 0.000124099 0.000119737 3.74953e-05 5.3107e-05 7.37092e-05 0.000220808 0.000141948 0.000124363 0.000160334 3.6487e-05 4.61276e-05 6.41946e-05 0.000418354 0.000122545 7.09779e-05 1.22208e-05 0.000103949 2.92961e-05 9.07963e-05 0.0359097 3.28865e-05 6.15233e-05 8.35472e-05 1.82113e-05 4.81541e-05 0.000282807 3.20242e-05 9.5406e-05 0.000223154 0.000145569 0.000109588 4.54592e-05 0.000749855 0.000276231 0.000104743 7.75482e-05 0.000194286 0.00546036 4.51491e-05 8.29848e-05 0.000139918 8.97953e-05 0.000153474 6.63986e-05 5.5339e-05 0.000115615 6.07467e-05 0.000222847 0.00037862 0.000147261 6.83953e-05 0.000123287 7.48775e-06 0.0127625 1.92039e-05 0.0130919 0.000190374 0.000225712 6.4813e-05 2.0779e-05 0.000114424 9.38016e-06 5.28529e-05 0.00016098 0.000205839 0.00018447 5.8743e-05 0.000290006 8.00245e-05 9.60095e-05 0.000117124 5.83862e-05 4.18812e-05 0.000112521 0.000176385 0.00039865 0.00026236 0.000263789 0.000154455 0.000129978 0.000100094 8.25699e-05 0.000218504 3.5666e-05 0.000138171 0.000114237 3.48161e-05 6.56879e-05 0.000114324 2.81077e-05 0.00590598 6.27165e-05 4.30336e-05 2.9902e-05 6.16039e-05 0.000132045 2.58381e-05 9.86259e-05 4.54338e-05 0.000442951 3.11964e-05 5.33623e-05 3.17439e-05 1.97972e-05 0.000126679 0.000369232 0.000261343 3.78936e-05 0.000414478 5.03403e-05 6.85875e-05 7.30221e-05 0.000229533 0.00012628 3.70392e-05 1.6555e-05 0.000333415 5.49465e-05 0.000107439 4.85294e-05 0.00257656 8.92549e-05 1.58813e-05 1.73663e-05 0.000179234 9.02051e-05 7.86799e-05 1.1003e-05 0.000155949 0.000103512 5.91553e-05 1.86232e-05 6.07383e-05 0.000103049 8.58765e-05 2.41929e-05 0.000191398 0.000138814 1.95303e-05 0.00037629 0.000280749 0.000120299 7.84037e-05 8.40916e-05 4.26221e-05 1.55634e-05 0.000153548 2.83892e-05 0.00012793 8.26e-05 0.000129723 6.69909e-05 4.77988e-05 6.18935e-05 0.00011814 6.24036e-05 2.12102e-05 0.000177044 0.000479852 0.000158191 0.000107666 9.57036e-05 5.18187e-05 2.95019e-05 0.000230246 0.000641861 4.64839e-05 0.000228572 4.24339e-05 5.98337e-05 5.29616e-06 4.78676e-05 0.000542268 7.02412e-05 5.96992e-05 3.58105e-05 2.14085e-05 0.00011465 1.87272e-05 0.000257097 7.54952e-05 0.000187632 0.000225909 6.95593e-05 3.39185e-05 5.00736e-05 0.000104798 0.000376133 0.000245958 0.000154228 0.000135055 0.0489116 2.25619e-05 4.92798e-05 7.20765e-05 0.000751645 9.75379e-05 1.37073e-05 0.000144548 0.000152729 0.000116719 5.78986e-05 0.000174427 6.14627e-05 8.47869e-05 8.19789e-05 4.11941e-05 0.000140071 3.3397e-05 0.000122563 6.73106e-05 4.59281e-05 1.47327e-05 6.65205e-05 7.11518e-05 0.000520247 9.42972e-05 3.44976e-05 0.000108609 9.19354e-05 0.000162717 0.000139189 6.69864e-05 9.49603e-05 0.000170269 5.7294e-05 0.000145402 0.00016355 0.000189003 0.000123363 0.000619148 7.33748e-05 4.733e-05 0.000342677 6.9698e-06 0.000208115 2.11219e-05 0.000129525 3.48001e-05 0.000126164 0.000190716 0.000136461 6.89476e-05 7.39481e-05 9.71953e-06 0.000161795 0.000114328 2.60146e-05 8.01205e-05 0.000386811 1.80751e-05 1.37536e-05 0.000274089 9.13217e-05 4.88618e-05 0.000164797 0.000102043 0.00012169 3.08668e-05 6.06282e-05 0.00788631 0.000153935 0.000236111 7.77589e-06 0.000338772 5.78249e-05 0.000200762 9.14184e-05 0.000121151 0.000191524 0.000120957 1.76539e-05 6.17629e-05 0.000250327 7.94009e-05 9.12267e-06 0.000358893 0.000440813 3.9202e-05 7.08436e-05 2.2551e-05 8.76187e-06 0.000102261 9.26796e-05 8.44051e-05 0.000141893 0.000120142 2.6271e-05 7.73213e-05 0.000429558 0.000126263 6.28128e-06 0.000401971 4.7448e-05 0.000182112 5.53538e-05 6.28342e-05 2.25136e-05 0.000381536 0.000129784 5.33083e-05 2.50575e-05 9.88073e-05 7.52558e-05 9.51169e-05 7.83302e-05 0.000209906 7.21808e-05 5.03829e-05 3.01869e-05 4.88417e-05 0.000257001 2.07428e-05 0.00013754 9.03427e-05 9.16154e-05 0.000167081 8.50347e-05 6.49114e-05 5.84666e-06 1.50921e-05 5.70907e-05 0.00111939 0.000365528 7.76911e-05 7.55068e-05 0.000115752 6.21586e-05 2.45315e-05 0.000514606 0.000103245 1.8459e-05 5.2122e-05 0.000273668 6.01898e-05 0.000207717 8.36247e-05 3.30347e-05 0.000142735 3.66382e-05 6.60747e-05 9.9625e-05 0.000235504 0.000154092 0.000207174 4.22307e-05 0.00902421 5.69398e-05 0.000127306 1.45754e-05 6.22679e-05 0.000121277 0.00202993 1.17107e-05 0.000207653 8.13146e-05 9.96801e-05 0.000253068 0.000294878 1.49339e-05 8.82984e-05 0.000157528 9.16313e-05 0.00331344 0.000481749 6.31379e-05 0.000467312 5.10439e-05 0.00954256 0.000191831 9.46392e-06 9.08567e-05 0.000198231 0.00018565 0.000150713 7.05069e-05 6.75968e-05 0.000105576 9.40547e-05 7.57742e-05 0.000157019 1.16064e-05 0.000141828 7.02398e-05 5.08632e-05 5.38538e-05 0.0001524 8.38133e-05 4.8172e-05 0.000440039 6.76255e-05 0.00010061 9.14397e-05 8.97109e-05 0.000556491 0.000140902 4.11768e-05 7.86527e-05 0.0173775 0.000315819 4.2398e-05 0.000158239 9.02445e-05 6.01759e-05 0.000242052 0.000123688 0.000101673 3.40845e-05 6.02709e-05 9.32478e-05 1.39722e-05 7.9089e-06 6.28239e-05 4.77149e-05 0.000157197 0.000525689 0.000102182 1.55902e-05 0.000111772 0.00010447 0.00013113 0.000177418 2.69222e-05 0.000102883 0.000348219 8.39551e-05 0.000181984 5.68283e-05 4.4259e-05 0.000129269 0.000174299 2.3993e-05 7.29667e-06 0.000233741 3.63874e-05 4.02385e-05 0.0110904 6.60341e-05 0.000102812 0.0108936 0.000108057 0.000167244 5.27394e-05 2.21111e-05 8.73175e-05 1.71741e-05 0.000129101 4.32412e-05 0.000229193 7.59171e-05 9.92691e-05 2.11945e-05 8.19159e-05 3.81214e-05 6.88358e-05 0.000107075 5.57949e-05 5.34622e-05 0.000222393 3.65253e-05 0.000106861 0.000109188 3.24227e-05 2.66714e-05 0.000105071 0.000187055 
4.21408e-06 3.06888e-06 1.7401e-05 3.74159e-06 1.16016e-05 0.000299049 4.37564e-06 8.75361e-06 3.2503e-06 0.000320226 0.000530485 0.000408097 2.40165e-05 0.000105874 0.000109183 1.79058e-05 9.63116e-06 0.000102634 0.000562061 0.000148278 2.52677e-05 1.38207e-05 0.000122337 0.000418871 8.91351e-06 0.000521028 2.27983e-05 0.000392605 0.000463562 2.99855e-06 8.72436e-06 9.51999e-05 0.000130933 1.45568e-05 2.21335e-05 0.000432152 0.000523812 5.35625e-05 0.000612126 3.32387e-06 8.78414e-06 2.20484e-05 0.00024136 9.12717e-06 0.000284328 7.23604e-05 0.000500239 0.000481403 0.000406909 0.000707628 8.09752e-05 4.38943e-05 5.40331e-06 0.000453046 9.18933e-05 1.42096e-05 0.000760551 0.000200592 0.000147543 6.14465e-06 0.000406387 2.35124e-05 6.23869e-05 0.000130278 0.000115378 0.000129631 3.43446e-06 0.000474339 7.81573e-06 2.83282e-06 5.77235e-06 0.00108975 3.40015e-06 1.56195e-05 7.27986e-05 5.19902e-06 0.00104735 4.70552e-05 6.56379e-06 0.000158884 0.000416513 0.000187004 0.000221081 1.63588e-05 9.16752e-05 0.000701854 0.00063964 5.08467e-06 0.000136885 1.31725e-05 0.000102584 6.40458e-05 7.27895e-06 7.73071e-05 0.000186395 4.67583e-06 0.000170582 0.000105887 1.11238e-05 0.000371469 0.000409917 0.000127063 7.70053e-05 7.3658e-05 0.000490276 7.58224e-06 1.10884e-05 0.000416581 2.60591e-05 2.70134e-05 1.26276e-05 0.000156163 2.47702e-05 0.000511932 0.000508413 1.24389e-05 0.000664311 2.41627e-05 0.000150101 5.23499e-05 0.000562499 7.89391e-05 6.21531e-06 1.00049e-05 0.000150499 0.00040735 2.37475e-05 0.00040921 0.000464128 7.46187e-05 5.97068e-06 2.36188e-06 1.2232e-05 0.000141783 9.55676e-05 0.000527056 0.000575641 8.61044e-06 0.000405784 0.000147656 6.23433e-06 0.000599698 3.60253e-05 6.82978e-06 0.0003703 0.000415029 0.000414364 0.000764735 0.000413461 7.76526e-05 0.000151561 6.63564e-06 0.00100305 0.00088182 0.000188715 0.000563655 5.1179e-06 9.41032e-06 9.69656e-05 0.000116414 2.51414e-06 0.000540396 0.000458499 5.74886e-06 1.78693e-05 0.000416898 0.000148662 4.98809e-06 3.05093e-06 0.00010158 1.97595e-05 3.13587e-05 9.11928e-05 9.21614e-06 5.58004e-05 9.03987e-06 0.000199729 3.99956e-05 0.000233345 3.73461e-06 2.59471e-05 5.81592e-06 0.000227093 3.94877e-05 0.000450127 0.000159094 3.88863e-06 0.000434562 6.49692e-06 6.41102e-05 0.000453407 0.000110071 0.000166054 4.62566e-05 8.5438e-05 5.03481e-05 0.000811105 5.43781e-06 0.000258534 0.00285274 0.000112959 0.000406917 4.86916e-06 6.20643e-06 4.66042e-05 6.82497e-05 8.40688e-06 9.3284e-06 0.000131007 0.000310377 8.23657e-05 0.000799217 0.000604567 6.83725e-05 0.000107807 0.000123286 3.70234e-05 4.81472e-05 2.52292e-05 0.000292163 0.000372216 0.000451624 3.63455e-05 6.84788e-05 5.03387e-06 0.000165217 0.000105032 3.26903e-05 0.000115885 0.000453367 0.00013814 0.000412891 6.00199e-06 4.36538e-06 0.000441519 0.000822204 8.54142e-05 9.03242e-05 7.55923e-05 0.000273993 9.36786e-06 7.39608e-05 0.000411432 8.18373e-05 0.000623172 0.000590924 7.77338e-05 1.05315e-05 4.61444e-06 3.03853e-05 0.000282578 4.18835e-06 4.26218e-06 3.49567e-05 0.000215894 3.279e-05 1.77692e-05 7.11593e-06 4.58078e-05 4.55486e-05 0.000560811 6.02669e-06 8.74923e-05 1.12636e-05 0.000614168 5.43816e-05 5.29843e-06 8.01819e-05 0.000557838 0.000344501 0.00015338 9.91219e-05 7.82536e-06 0.000557401 0.000235731 5.64664e-05 4.16702e-05 1.39659e-05 9.075e-05 2.09941e-05 1.00641e-05 8.56372e-05 8.53288e-05 0.814198 0.000701396 1.00143e-05 9.97951e-05 0.000507897 9.81242e-05 3.16585e-06 3.04478e-05 0.000136767 0.000897585 1.43556e-05 9.71817e-06 0.000116695 7.67948e-06 4.93862e-06 8.41064e-06 8.44844e-05 0.000361695 7.40477e-05 0.000513485 0.000387351 0.000315544 9.84581e-06 2.20687e-05 0.000577553 0.000630888 3.97446e-06 3.52253e-05 2.13788e-05 0.000139131 1.0166e-05 0.00015958 2.23247e-05 0.000309996 0.000213197 2.66417e-05 7.15552e-06 0.000409936 0.00106386 0.000190132 4.90052e-05 0.000423228 0.000128278 0.000805382 3.64416e-06 0.000410994 6.50461e-05 2.50005e-05 0.000225067 3.88441e-05 0.000443434 0.00015991 0.000182503 0.00018796 7.27621e-05 4.67523e-06 8.82539e-06 5.33139e-06 3.55444e-05 5.66216e-06 8.05184e-06 5.20579e-05 6.64825e-06 7.51733e-05 1.60135e-05 9.06615e-05 6.20623e-06 0.000709767 5.93189e-05 0.000314211 0.000213309 0.000564852 7.27226e-05 7.70253e-05 3.92213e-06 0.000122264 0.000450306 3.00953e-05 0.00040678 3.18505e-05 8.9902e-05 3.2864e-05 0.000709975 1.85939e-05 2.02163e-05 1.03645e-05 9.6227e-06 6.06917e-06 3.2012e-06 2.22886e-05 8.93044e-05 3.24586e-05 9.13512e-05 0.000227761 0.000128274 0.000409697 3.73399e-05 0.000131741 0.000206321 0.000274203 9.22594e-06 5.14823e-05 0.000151312 0.000410178 6.69134e-06 2.98461e-06 0.00015826 2.30288e-05 0.000418597 0.00097811 4.22387e-06 0.000118524 3.96645e-05 0.000138323 0.000119841 6.1207e-06 0.000508921 4.52961e-05 6.91606e-06 4.52018e-06 0.000107221 7.70676e-06 0.00041293 0.000648673 2.95368e-05 3.27476e-06 0.000114426 3.54933e-05 0.000633328 0.00022967 0.000101708 1.09248e-05 0.000763725 0.000161343 0.000435826 0.000406232 0.000890004 8.69536e-06 8.89969e-06 1.51988e-05 1.03391e-05 9.35793e-05 6.72521e-05 0.000381695 0.000631551 0.000383364 0.000450276 0.000201496 7.41731e-06 6.23018e-06 9.66996e-05 1.18422e-05 1.31597e-05 0.000306514 2.39787e-05 0.000119966 0.000408421 1.62702e-05 6.37544e-06 1.34789e-05 4.38025e-05 0.000235345 0.00103099 9.2801e-06 0.000508205 0.00010389 8.33311e-05 0.000133218 0.000298302 0.000187742 0.000395712 1.96558e-05 3.49379e-05 1.37725e-05 0.000287714 2.98449e-05 1.39861e-05 0.000145441 1.30678e-05 4.42964e-05 9.41167e-05 1.39933e-05 1.77911e-05 1.57508e-05 3.82606e-05 0.000484419 0.000124189 9.18631e-06 0.000304177 0.000152919 0.000620635 0.000442872 3.99379e-05 5.18979e-06 6.41473e-05 1.95666e-05 7.3865e-06 8.57081e-05 5.66946e-06 0.00033382 0.000211261 2.51467e-05 6.08098e-06 5.48115e-06 8.85246e-06 0.000137337 5.15973e-06 3.52876e-06 0.000590643 0.000310283 0.000148222 7.8893e-05 0.00022688 0.000422117 0.000123217 9.1556e-05 0.000638389 7.12293e-05 9.83229e-06 0.000194167 5.2988e-05 0.000581888 5.90153e-05 0.00012671 7.95519e-06 3.79931e-06 2.84432e-06 8.83227e-05 4.34031e-06 0.000160927 0.000866763 7.90199e-06 1.45771e-05 0.000105743 9.47913e-06 5.59268e-06 6.75241e-05 0.000119109 0.00035559 4.29133e-06 2.98899e-06 9.64766e-05 3.27509e-05 0.000194608 0.000224564 0.000297592 0.000477965 0.000211079 6.71546e-06 1.48224e-05 0.000133977 2.8366e-05 6.87801e-05 3.44849e-06 0.000634248 1.07407e-05 0.00048183 0.000955244 0.000191417 7.00349e-06 8.55531e-05 0.000279648 8.18618e-05 2.31219e-05 2.64567e-06 0.000413133 5.72916e-06 0.000222573 0.000168097 7.76063e-05 0.000215731 5.53147e-05 0.000185969 0.000364703 0.000110187 0.000103032 1.57621e-05 0.000182288 4.76294e-05 0.00126907 5.67081e-06 0.00022598 2.31247e-05 2.17012e-05 0.00089655 0.00065398 1.12082e-05 5.2869e-06 0.000151415 6.80957e-05 0.00046725 1.06697e-05 0.000407203 0.000156905 1.58489e-05 0.000136245 9.29136e-06 0.000406872 2.34487e-05 5.85301e-05 0.000234309 5.16939e-05 0.000291967 2.45836e-06 0.000493938 9.65972e-06 7.55492e-05 0.0008281 5.1411e-06 7.32027e-06 0.000147196 0.000416213 5.10617e-05 0.000123225 1.56228e-05 0.000142031 0.000112953 4.1234e-06 0.000309391 0.000170947 7.51879e-06 0.000249678 6.37122e-06 5.61278e-06 3.91446e-05 0.000838282 0.00041722 0.000492848 1.97185e-05 7.97652e-05 0.000342336 1.27445e-05 6.01591e-06 0.000876953 0.000180857 0.000107531 0.000210482 0.000409663 9.12765e-06 0.000421405 2.63788e-05 1.29818e-05 2.82207e-06 4.65249e-05 1.36633e-05 8.31115e-05 5.61496e-06 3.13366e-05 0.000411687 6.32228e-05 2.10454e-05 0.000618265 0.00066526 0.000640696 7.0338e-05 6.89378e-05 0.000242865 0.000453002 0.000839418 0.000716084 4.04917e-06 0.000483079 0.000754583 7.9858e-06 0.000435228 3.00452e-05 8.19639e-05 0.000120953 9.88134e-05 1.42052e-05 2.58942e-05 6.00601e-05 0.000126236 9.50208e-06 2.1754e-05 1.0984e-05 3.77179e-06 4.48843e-06 0.000812041 0.00029995 6.16829e-06 0.000188534 6.60004e-05 6.27234e-05 0.00040854 5.37654e-06 4.94851e-06 0.000170779 7.71723e-05 3.86325e-06 5.12476e-06 0.000841755 0.000315424 0.000625525 6.49093e-05 0.000181276 3.17911e-05 5.40889e-06 0.000482606 1.21123e-05 0.00011172 0.00046468 4.97971e-06 2.48439e-06 2.60447e-05 0.000121244 0.00023953 0.000349102 2.79239e-05 1.82795e-05 0.000826862 0.000870242 5.65809e-06 0.000407188 6.89746e-06 4.2095e-05 7.52185e-06 9.99498e-06 0.000102754 1.93527e-05 1.14064e-05 3.72788e-05 0.000446535 0.000459795 8.95929e-05 9.3535e-06 7.57617e-05 0.000114081 1.18453e-05 5.20139e-06 7.86423e-05 6.13817e-06 0.000915933 2.44188e-05 0.000224179 0.000214218 3.12392e-05 8.3645e-06 6.70685e-05 0.000253126 1.28243e-05 0.000406554 0.000122284 0.00107443 0.000495958 2.67111e-05 7.03652e-05 1.57454e-05 4.54568e-06 1.94904e-05 0.000698794 7.22522e-05 0.00042243 3.96078e-05 0.00041235 8.98359e-05 0.000207083 9.00089e-05 8.2318e-05 0.000407404 1.01174e-05 7.97422e-06 6.32413e-06 2.62305e-06 0.000554914 5.55432e-06 4.91177e-05 8.7874e-05 1.51445e-05 0.000364928 0.00041438 8.17061e-06 1.95579e-05 5.17489e-06 7.77666e-05 0.0009526 2.73464e-05 0.00015125 8.8276e-06 2.31715e-06 7.54169e-06 0.0016385 3.34569e-05 1.57477e-05 8.60233e-06 6.87308e-06 0.00107194 0.000147472 5.68835e-05 5.73883e-05 6.56477e-05 0.000101075 0.000164094 0.000101223 0.000415485 0.000101066 1.49261e-05 0.000154722 0.000439441 3.96578e-06 0.000413497 8.35781e-06 0.000416345 0.000153321 3.01226e-05 9.08822e-06 3.31232e-05 0.000279625 1.25052e-05 4.78154e-06 0.000478285 0.000224738 0.000478888 3.06403e-05 9.87167e-06 6.25629e-06 0.000467012 0.000320955 3.2242e-06 0.000271997 0.000301405 2.90121e-05 0.000404861 7.92117e-06 0.00063499 4.41929e-05 4.76058e-05 0.000796413 3.37631e-05 0.000225035 0.000422666 0.000808099 0.000485128 5.48484e-06 5.74452e-06 8.45869e-05 5.60797e-05 0.000242091 3.04064e-05 4.03451e-05 3.45047e-05 0.000246605 2.07493e-05 8.24752e-05 1.11415e-05 3.2209e-05 7.53107e-06 0.00098598 8.7074e-05 0.00106401 0.000899045 2.67163e-06 5.99125e-06 8.03244e-06 0.000515253 0.000560349 0.000557779 0.000675193 4.96398e-06 4.26423e-06 0.000667387 1.14345e-05 1.52272e-05 6.96774e-05 8.62953e-05 0.000236041 8.57517e-06 0.000382915 0.000277453 0.000100403 0.000172007 5.19512e-05 5.38404e-05 0.000414375 0.000137914 1.29428e-05 0.000233534 0.000417355 0.000109322 4.02521e-05 4.76417e-05 0.000147815 1.27888e-05 4.19348e-05 0.000237867 8.2276e-06 0.000269151 2.57184e-05 0.00024596 0.000296018 0.000486213 5.87891e-05 2.6183e-05 8.98952e-05 8.72705e-05 8.95206e-06 0.000813827 0.000472992 6.97027e-05 0.000231469 5.18742e-06 4.63884e-06 1.61622e-05 7.29432e-06 0.000162526 2.57241e-05 9.27366e-05 7.51583e-05 0.000113552 0.000420032 0.000142946 2.11653e-05 0.000709789 0.000310031 0.000269565 0.000140648 7.17048e-05 2.6811e-05 0.000825137 0.000350737 0.000118496 9.7132e-05 1.17882e-05 3.11522e-05 8.03396e-05 4.19197e-05 4.68142e-06 0.000122536 1.15961e-05 3.68886e-05 0.000182735 4.22793e-05 8.84931e-05 0.000140393 8.54429e-06 3.29873e-05 0.000340646 1.65035e-05 3.95769e-05 4.34762e-05 1.78094e-05 0.000676195 0.000385449 0.000101835 0.000413012 8.8753e-06 1.43479e-05 2.6658e-05 6.99831e-05 0.000419103 8.26113e-06 0.000111493 6.54589e-05 1.07391e-05 5.6132e-06 0.000721821 9.12227e-05 0.000124942 5.93932e-06 0.000410858 6.49535e-06 3.94627e-06 1.03732e-05 7.54031e-05 6.91741e-06 0.000417569 1.01012e-05 0.000170941 6.11466e-06 9.2965e-05 2.04463e-05 0.000410433 9.55516e-05 2.3963e-06 1.31985e-05 0.000111763 1.65232e-05 0.000222693 1.81411e-05 6.39249e-05 7.20234e-06 2.13064e-05 6.30207e-06 0.000491705 0.000426181 2.31373e-05 0.000118501 0.000123982 0.000146527 0.000479935 3.48855e-05 0.000226514 0.000408829 0.000368111 0.000487398 1.56358e-05 6.44477e-06 5.1722e-05 3.47992e-06 1.80352e-05 7.99673e-05 3.98162e-06 0.00015914 0.000807944 4.53025e-05 0.000413311 0.000301901 5.9226e-06 1.52369e-05 0.000715242 2.0667e-05 0.000120681 0.000213012 5.85951e-06 5.17942e-05 9.49493e-05 3.98906e-05 
4.8416e-05 3.70644e-06 0.000173542 1.14245e-05 7.25955e-05 3.56041e-05 0.000104501 3.17026e-05 0.00053456 6.82969e-06 4.73773e-05 0.000108251 0.000245098 9.43476e-05 7.08755e-05 0.000358469 0.000135479 5.36012e-06 2.59403e-05 4.52376e-06 0.000131816 0.000120037 0.000117305 5.41047e-05 7.75343e-05 7.72427e-05 0.000159721 0.000104632 8.05864e-05 0.000105149 3.14016e-05 3.99788e-05 0.000375307 0.00020828 3.54057e-06 0.000172804 6.99351e-05 0.000203319 2.92878e-05 4.40484e-05 0.000190109 0.000109812 3.17593e-05 1.97792e-05 0.000142843 0.000131901 0.000178601 0.000260563 3.87199e-05 5.32584e-05 0.000272717 0.000277856 8.20392e-06 0.000357942 0.000186986 7.43739e-05 4.36986e-05 0.000248234 7.02788e-05 7.70796e-06 0.000159955 0.000360688 8.57442e-05 0.000417821 7.05876e-05 0.000273549 6.28301e-05 0.000458666 9.23061e-05 0.000103155 0.000150787 3.9435e-05 0.000141162 0.000372116 0.000151169 0.000122619 0.000105211 5.59099e-05 0.000153223 0.000131692 0.000160736 0.000150787 0.000150617 0.000177504 0.000224611 5.13218e-05 6.39677e-05 2.39901e-05 0.000125051 5.89801e-05 0.000218684 0.000807384 6.54737e-05 4.86548e-05 0.000138597 0.000530029 0.00014514 0.000140635 0.000192716 8.10995e-05 0.000125118 5.81765e-05 4.3446e-06 7.22611e-06 6.3281e-05 9.41024e-05 3.39043e-05 3.49435e-06 9.65148e-05 0.000152789 4.26665e-05 0.000325948 1.65934e-05 2.03517e-05 0.000169002 0.000646686 6.23218e-05 4.31974e-05 0.000100005 5.7164e-05 4.03159e-05 7.82101e-05 0.199092 8.5668e-05 0.000144784 4.84541e-06 2.04559e-05 6.31373e-05 0.000277141 0.000106005 2.06732e-05 3.72714e-06 0.000104078 2.0624e-05 0.000109363 0.000247166 0.000122409 0.000112299 0.000501041 0.000428636 5.25967e-05 0.000123826 3.89884e-05 4.29935e-05 9.82311e-05 3.8893e-06 4.69868e-05 1.04506e-05 8.21649e-05 0.000196232 0.000338915 0.000418283 2.94828e-05 0.00120126 0.000122225 0.00066149 0.000633017 9.21005e-05 4.61248e-05 0.000323295 2.20049e-05 8.78716e-05 0.000122547 0.000123432 0.000360196 4.81342e-05 9.31134e-05 0.000133274 3.32988e-06 3.89269e-06 7.85111e-06 0.000290825 0.000131533 9.19932e-05 0.00067031 0.000162583 0.000221303 0.000270466 8.43087e-05 2.44249e-05 6.417e-06 0.000298525 9.58185e-06 0.00224035 6.08399e-06 0.000144795 4.37674e-05 0.000116578 0.000133812 0.000216632 9.13038e-05 9.69181e-05 5.87738e-05 6.4631e-05 0.000116275 5.79436e-05 4.80059e-05 5.69455e-06 9.09916e-05 2.40645e-05 0.000346958 0.0765478 4.9657e-05 0.000149638 3.50073e-06 0.000904465 0.000296776 0.000244166 6.24732e-05 0.000171665 2.4179e-05 0.000110301 9.0962e-05 6.05976e-05 7.65031e-05 0.000636372 5.1904e-05 0.000842839 0.0001421 5.34812e-06 0.000463955 0.000262057 0.000318489 0.000158788 0.000135643 0.000381085 9.75318e-06 7.93562e-05 3.0499e-05 0.000104751 5.34359e-05 0.000147796 6.99244e-06 3.6555e-05 6.40543e-06 8.34076e-05 0.000341358 0.0001258 0.00178272 0.000220421 5.37846e-05 0.000466806 8.8812e-05 1.26762e-05 0.000107902 0.000819093 0.000905583 0.000426933 0.000136878 0.000268903 0.000577899 0.000105096 6.81963e-05 0.000181044 0.00010209 0.000270885 0.000105892 1.29586e-05 0.000527502 2.17346e-05 1.54189e-05 2.69336e-05 0.00066338 4.21603e-05 5.77645e-06 0.000215086 5.25977e-05 3.21167e-05 0.000119519 4.13643e-05 0.00022045 0.000339728 0.000331647 1.83746e-05 7.05913e-05 0.000130244 2.3399e-05 1.74873e-05 0.000208016 4.07464e-06 4.91814e-05 0.000262653 0.000179325 0.000117657 0.000176429 6.85884e-05 9.85378e-05 1.03032e-05 2.3841e-05 4.0952e-05 0.000190356 9.76264e-05 0.00255038 2.80838e-05 0.000162051 0.000162177 3.5418e-05 0.000130333 7.76303e-05 0.000998389 7.71113e-05 0.000272277 0.000479929 0.000118084 0.00013917 8.30626e-05 9.41498e-05 6.66268e-05 5.46715e-05 5.80387e-05 6.08945e-06 0.000171214 5.83359e-05 0.000157216 0.000562661 0.000159912 6.86817e-06 0.000225751 0.000116846 0.000566889 1.37232e-05 8.37485e-05 0.000414106 1.43416e-05 4.55278e-05 0.00018592 0.000139471 6.90914e-05 2.296e-05 0.00161656 3.60503e-05 9.36736e-06 6.11383e-05 0.000113543 0.000247753 4.15726e-05 0.000162338 5.9453e-05 2.04099e-05 0.000107269 0.000191553 0.000174878 0.00012283 6.1116e-05 6.63679e-05 0.000420758 0.000107611 6.26687e-05 7.98146e-06 0.000263339 3.26566e-05 0.000101653 6.12708e-05 2.8373e-05 9.53219e-05 0.000180041 2.64743e-06 3.36168e-06 5.87948e-05 6.74228e-05 2.97471e-06 0.000136421 5.50158e-05 0.000158667 4.84445e-06 2.79695e-06 0.000348315 0.0002241 0.000256634 0.000191932 7.04526e-05 1.80963e-05 8.07812e-05 5.55239e-05 1.79324e-05 5.87329e-05 7.74295e-05 0.000233111 4.05494e-05 1.21271e-05 3.49837e-05 0.000144274 3.77877e-05 0.000287741 9.66557e-05 0.000210962 2.51092e-06 5.70894e-05 2.58555e-05 8.84721e-05 8.41774e-06 1.26484e-05 0.000144368 0.000157779 5.30445e-05 0.000226686 0.000121851 1.49244e-05 1.01297e-05 4.78025e-06 7.86333e-05 5.5916e-05 0.000105043 0.00202097 0.000137285 0.000235904 6.70519e-06 0.000201795 0.000315337 0.000152537 2.95533e-05 8.37064e-05 0.000107656 0.000151927 0.000152298 6.52716e-05 5.49971e-05 4.09061e-06 0.000290214 1.824e-05 0.000502849 0.000112367 3.81926e-05 6.48723e-05 0.000246809 0.000165465 7.75589e-05 9.98546e-06 6.77734e-06 0.000174851 1.34447e-05 6.64317e-05 5.08195e-06 8.566e-05 0.000280468 0.000177907 0.000162829 9.43072e-05 5.02072e-06 2.22085e-05 0.00044069 0.000212081 0.000429391 0.00020437 7.58201e-05 0.000609757 0.000155654 1.71448e-05 0.00025483 6.35724e-05 0.000140166 0.00295403 0.000297118 6.2408e-06 6.48321e-05 0.000179481 4.17967e-05 7.26634e-05 3.83601e-05 1.0889e-05 0.000193606 1.00032e-05 2.6606e-05 0.000146041 0.000190229 0.000117514 8.79836e-05 4.70017e-05 4.87375e-06 0.000356345 7.56233e-06 3.40482e-05 0.00014848 0.00296084 0.00020375 7.13503e-05 4.47277e-05 0.00016867 3.31578e-05 0.000298769 0.000298431 0.000137422 0.000207576 0.000138578 2.55136e-05 8.07686e-06 0.000139202 0.000239009 9.09614e-05 4.79776e-06 5.47743e-06 0.000182607 0.000147042 0.000236853 0.000274456 6.84361e-05 3.42261e-05 3.58938e-06 9.25981e-05 4.002e-06 0.000111797 0.000317731 0.00108511 0.000891446 8.9694e-05 2.88689e-05 4.06481e-05 4.75821e-06 0.000371751 3.83187e-05 5.77607e-05 5.67698e-05 0.000120289 6.16983e-05 7.57155e-05 0.000222202 0.000494697 3.78876e-05 0.000106647 0.00113228 0.000315236 0.0001162 0.000142276 0.000585749 0.000185694 0.000188434 8.8647e-05 6.43104e-05 0.000168203 8.76867e-06 0.000261324 0.000198667 7.28307e-06 3.37729e-05 9.28003e-05 2.31041e-05 0.0001166 0.000161347 0.000157368 0.000173719 0.000148164 0.00029481 6.74385e-05 3.84014e-05 0.000170727 5.38335e-05 4.53205e-05 4.10394e-05 3.01639e-05 6.81953e-05 9.24812e-05 0.000177625 4.23429e-06 2.58708e-05 0.000543372 0.00146935 0.000179097 7.83848e-05 7.14134e-05 0.000145857 8.73312e-05 7.1768e-05 0.000227905 0.000125599 0.000110727 0.000142289 5.76622e-05 0.000100154 0.000127352 1.14434e-05 1.46137e-05 1.65793e-05 0.000284908 4.07998e-05 3.8447e-05 4.15616e-05 0.000178597 0.000247572 0.000114915 0.000523091 0.000120843 0.000224415 3.16862e-05 0.000212364 0.000334899 0.000142745 0.000102553 3.26942e-06 5.36292e-06 0.000213002 0.000166677 0.000790195 3.43169e-06 2.43692e-05 1.67296e-05 5.27674e-05 5.57846e-05 7.64694e-05 2.15865e-05 0.000118129 1.37494e-05 0.000163016 0.000328716 0.000153712 0.00033037 3.40657e-06 1.84151e-05 0.00017032 7.10925e-05 4.25068e-05 9.67204e-05 1.55909e-05 7.64697e-05 0.000164776 4.57982e-05 5.45161e-06 0.000103949 0.000157686 7.26657e-05 2.99444e-05 3.22426e-06 0.000114241 8.99685e-05 0.000117795 8.74468e-05 4.66386e-05 0.00017226 7.29508e-05 0.000124117 0.000197676 7.01607e-05 0.000163957 8.10651e-05 9.82898e-05 8.5923e-05 6.2858e-06 0.000183627 4.36007e-05 0.00013511 3.9288e-05 0.000427334 9.23291e-05 0.000160444 0.000162149 0.00011096 8.2532e-05 7.65269e-06 0.000206704 8.16168e-05 8.22386e-05 6.10691e-05 0.000153545 6.08512e-05 6.59637e-05 7.54117e-05 4.16111e-06 0.000106385 3.69555e-06 0.000308265 0.000272574 3.42813e-06 0.000101862 0.000472283 0.000205412 0.000135468 0.000103626 8.18097e-05 0.00012187 1.77872e-05 2.24045e-05 0.000139554 9.93188e-05 0.000231256 5.18416e-05 5.17001e-05 0.00133962 0.000113302 0.000253587 0.000133665 2.54621e-05 0.000118625 0.000139266 0.000257083 3.4762e-05 6.72662e-05 5.08337e-06 2.32353e-06 0.000176306 3.09811e-05 0.000145729 0.000143593 6.01218e-05 0.000142014 0.000168208 0.000521298 5.95745e-05 3.92273e-05 3.57598e-06 0.000161353 7.97454e-05 0.000114185 0.000125252 1.55599e-05 1.23288e-05 0.000119799 2.62076e-05 9.01882e-05 7.92175e-06 7.41934e-05 0.000127989 0.000152129 6.1834e-05 3.46377e-06 0.000192149 0.000135937 0.000116613 0.000152217 5.56026e-05 3.32391e-05 6.82513e-05 0.000328283 0.000118011 5.58282e-05 0.000204986 9.38857e-05 1.86004e-05 2.62552e-05 4.44719e-05 0.000235982 4.14721e-05 0.000274858 4.05439e-05 2.68809e-05 1.62649e-05 0.000208214 0.000150753 5.41013e-05 7.62203e-06 0.00252511 0.00196992 7.153e-05 9.3297e-05 0.000160128 0.000215545 7.70644e-05 7.21405e-05 4.22521e-06 6.30258e-05 1.30239e-05 0.00014857 0.000259076 2.28517e-05 3.85291e-05 0.000200363 0.000159036 0.000177515 8.86622e-05 0.000110161 0.000162646 7.49043e-05 0.000129767 0.000235185 0.000360923 0.000121706 0.000107617 2.99366e-05 0.000231353 3.72688e-05 2.89427e-06 6.27314e-05 0.000126867 3.00386e-05 2.82924e-06 0.000526994 0.000320807 0.000118295 2.75965e-05 0.000130715 4.02031e-05 5.74401e-05 0.0680958 0.000876241 0.000119137 6.01736e-05 0.000230524 8.29669e-05 4.40799e-06 9.50271e-06 7.54188e-06 7.38308e-05 0.000123083 0.000104097 7.7762e-05 5.75945e-05 9.04654e-05 5.06326e-05 0.000153413 5.0767e-06 1.95127e-05 5.68622e-05 0.000103048 0.000239973 0.000304321 0.334925 0.000978014 4.11104e-05 6.11888e-05 4.73395e-05 2.88605e-05 5.65202e-05 0.000132454 8.00894e-05 2.71892e-06 0.000163526 2.28564e-06 3.14348e-05 4.33321e-05 5.93252e-06 0.000165086 0.000118561 0.000140994 0.000138779 0.000314841 7.08386e-05 4.29548e-05 0.000114654 1.21701e-05 9.86393e-06 5.09576e-05 0.000162663 7.86291e-05 4.50666e-05 0.000165775 5.29861e-06 1.10269e-05 7.432e-05 0.000362936 6.07642e-05 0.000103472 3.32194e-06 0.000129562 0.000156438 0.000109573 8.80432e-05 0.000141034 0.000146785 2.81768e-06 0.000107398 8.33581e-05 0.000784208 9.59309e-05 0.00116352 9.01559e-05 2.72295e-05 4.3349e-05 7.4899e-05 0.000124553 0.000139038 0.00187944 0.00131284 9.11508e-06 3.80581e-05 6.78702e-05 3.89727e-05 0.000145794 0.000115304 2.27911e-06 0.000115043 0.000666728 0.000169421 7.233e-05 8.63304e-05 0.000107264 0.000266698 0.000177729 0.000207703 7.06193e-05 2.42724e-05 2.29087e-05 4.8652e-05 3.23533e-05 0.000153539 0.000230678 0.000521838 6.12125e-05 0.000185894 0.000117607 0.000321203 8.33188e-05 2.22183e-05 3.44436e-05 0.000151718 0.000102358 0.0010877 2.3858e-05 1.98435e-05 0.000155345 9.04235e-05 0.000170333 0.000226247 0.00018406 0.000144504 5.79148e-05 0.000107288 7.48953e-05 0.000267432 4.69228e-05 8.73678e-06 0.00098535 0.00116624 6.73819e-06 2.5909e-05 3.74659e-05 0.000139858 4.66236e-05 4.39246e-05 6.14578e-05 2.42238e-05 0.000243653 4.97633e-06 5.17293e-05 8.23081e-05 0.000234662 4.84146e-05 0.00172749 0.00208796 0.000152433 0.00021393 0.000113547 1.18664e-05 4.28077e-05 6.64642e-05 7.64196e-06 8.57298e-05 9.03756e-05 0.00024279 8.76107e-05 5.81183e-05 0.000116848 5.2896e-05 0.00018959 0.000147096 1.18076e-05 0.153461 0.000163928 6.32724e-06 0.000115169 0.000249431 0.000304005 2.85701e-05 9.34496e-05 4.04402e-05 0.000117694 0.000113005 0.000493054 0.000110277 2.72212e-06 0.000201108 0.000260564 2.43232e-05 6.46134e-05 5.05488e-05 0.0002775 0.000281877 9.26447e-05 5.15874e-05 8.25783e-05 8.53958e-05 0.000203745 7.18388e-05 2.14726e-05 0.000298846 0.000159131 8.18201e-05 5.57712e-06 3.7758e-05 4.92295e-06 0.000608763 0.000242423 0.000148247 4.12867e-06 9.48167e-06 0.000213661 8.04187e-05 5.10381e-05 3.10817e-06 4.38371e-06 6.80711e-05 0.000123921 0.00305257 0.000161319 9.39965e-06 6.53881e-05 4.63401e-05 7.87465e-05 4.70119e-05 0.000103527 4.27306e-05 0.000179153 0.000333484 
0.000130842 3.17509e-06 3.19315e-05 5.41284e-06 7.60597e-06 6.29872e-06 3.08994e-05 1.98606e-05 5.50471e-06 7.28004e-06 0.000626909 0.00043414 5.23748e-06 7.84051e-05 0.000274117 1.30273e-05 6.23081e-06 0.000477696 0.000606275 6.2682e-05 5.8489e-06 0.000280102 0.000125525 0.000434018 7.9775e-06 0.000505282 0.000207582 0.000339617 0.000438764 0.000288897 6.22422e-06 1.97499e-05 0.000444198 5.82337e-06 3.71634e-06 0.000520821 0.000782332 0.00010184 0.000461061 3.27371e-06 1.33508e-05 0.000166143 0.000158092 0.000255102 0.000167053 0.000325583 0.000573044 0.000918927 0.000403417 0.00083429 3.72887e-06 0.000298531 1.66802e-05 0.000625881 0.000130913 4.63328e-05 0.000439463 0.000170809 0.000265132 4.66604e-05 0.000398623 0.000269251 2.89434e-05 0.000199334 8.7627e-05 3.98942e-06 2.99225e-06 0.00041417 9.21052e-06 5.43522e-06 0.000116206 0.000874732 3.35692e-06 7.74982e-06 7.69913e-06 1.03711e-05 0.00122182 4.73958e-05 5.73922e-06 4.42715e-05 0.000489579 7.54028e-06 0.000146701 0.000450111 0.000201221 0.000514002 0.000615898 0.000166928 0.000212332 9.0344e-05 1.21499e-05 0.000121613 1.55274e-05 0.00023559 9.792e-05 8.41267e-05 0.000208545 0.000317804 0.000194262 0.000366418 0.000398077 0.000135956 9.27041e-05 2.92872e-06 0.000368589 2.47328e-05 3.2687e-05 0.000422833 5.8314e-06 9.15941e-05 3.31633e-06 3.29896e-05 4.38838e-05 0.000782961 0.000452568 6.50154e-05 0.000622495 1.29698e-05 0.000535659 1.35236e-05 0.000486514 8.05652e-05 0.000292088 2.86119e-06 0.000162449 0.000400287 3.68926e-06 0.000407316 0.000443382 7.75979e-05 6.468e-06 2.12753e-05 0.000110085 1.27993e-05 6.75791e-06 0.000454462 0.000440092 1.93964e-05 0.000499631 0.000385088 8.11382e-05 0.000404211 3.85971e-06 0.000120196 1.43505e-05 0.000419025 0.000409741 0.000944827 0.00046052 5.0502e-06 1.12688e-05 1.56766e-05 0.00100705 0.000913567 0.000495568 0.000878516 1.06382e-05 0.000182083 0.000237863 8.97187e-06 7.16593e-05 0.000436642 9.45307e-05 2.01079e-05 0.000174949 4.80605e-05 2.34511e-05 2.07281e-05 6.04757e-06 0.000120247 6.60367e-06 1.49249e-05 0.000187104 1.04254e-05 9.23969e-06 6.1518e-05 0.000104709 6.74713e-06 8.65999e-05 4.95281e-06 4.23919e-06 7.71996e-06 0.00017898 0.000620197 0.000565642 5.7812e-05 3.74718e-05 0.000608888 0.000205809 5.70626e-06 0.000238934 0.000103372 0.000255906 1.5188e-05 0.000142693 0.000227871 0.000802538 0.000103733 3.18279e-05 0.000879269 0.000171291 0.000540026 7.86367e-05 4.26851e-06 4.86275e-05 1.64475e-05 3.60966e-05 8.25712e-06 6.52022e-05 5.04139e-06 0.000176207 0.000695488 8.9833e-06 6.62727e-05 9.2692e-06 0.000152952 0.000219564 2.32909e-05 4.52971e-06 3.56614e-06 2.12101e-05 0.000473131 6.17733e-06 2.85663e-06 8.60374e-06 1.41146e-05 4.23554e-06 1.6255e-05 0.000362908 0.000525667 4.38169e-06 0.00040993 7.12363e-06 1.55275e-05 0.000443212 0.000927535 5.39735e-06 7.33494e-05 0.000413984 0.000208473 0.000106222 1.96499e-05 0.000335305 5.88321e-06 0.000783031 0.000617621 0.000204236 1.1189e-05 7.38943e-05 2.93151e-05 0.000374276 4.14242e-06 0.000129843 1.12972e-05 0.000327867 1.70412e-05 8.44307e-06 3.58406e-06 7.70844e-06 5.86416e-05 0.00142338 4.04537e-06 8.93104e-06 7.99647e-06 0.000606463 9.16066e-05 0.000157829 0.000178337 0.000613939 0.000902302 2.9457e-05 0.000226287 6.97677e-06 0.000402766 0.000267334 7.70952e-05 0.000155866 7.79762e-06 7.72175e-06 5.80288e-06 0.000171953 3.07808e-06 5.07899e-06 0.801437 0.000617465 0.000308843 0.000180175 0.000887648 1.68452e-05 3.45226e-06 5.85785e-06 9.03577e-06 0.00119388 3.40005e-06 0.000159847 4.14411e-06 5.5656e-06 6.74878e-06 1.68892e-05 0.000128218 0.000112707 5.34827e-05 0.000589665 0.000113398 2.0603e-05 8.7434e-05 2.7825e-05 0.000563275 0.0011134 8.28886e-06 1.63911e-05 0.00046737 6.84941e-05 2.95448e-05 2.10739e-05 4.55361e-06 0.00013246 1.50896e-05 8.60251e-05 0.000168696 0.00044486 0.000852923 0.000116885 4.47612e-05 0.000485927 0.000287289 0.000969791 1.18172e-05 0.000456112 0.000161583 4.74715e-05 7.70621e-05 0.00010802 9.96659e-06 0.000351892 1.393e-05 2.66493e-05 1.00956e-05 5.92787e-05 3.34125e-06 0.000103223 0.000155752 6.40912e-06 0.000181347 0.000266913 1.06244e-05 9.474e-05 6.81582e-06 0.00013312 9.90944e-06 0.00049061 3.66882e-05 0.000245411 2.47172e-05 0.000755486 1.55367e-05 0.000106013 2.97731e-06 7.70771e-05 8.66025e-05 5.14037e-06 0.000415173 0.000170523 8.0616e-06 9.28798e-06 0.000407154 0.00011126 3.80667e-05 7.1355e-06 7.76676e-05 4.38192e-05 6.52331e-06 5.95991e-05 1.42427e-05 5.5618e-06 1.13571e-05 0.00010522 0.000172939 0.000413777 5.30261e-05 1.83081e-05 0.000207651 0.000176986 9.02277e-06 0.000174065 1.85141e-05 0.000599175 4.33991e-06 1.19891e-05 0.000502612 9.98642e-06 0.000481662 0.000805286 5.84323e-05 7.53235e-06 8.11894e-05 5.53592e-05 4.79957e-06 2.64317e-05 0.000530794 1.66134e-05 4.89819e-06 5.2801e-05 0.000414121 1.23027e-05 0.000484013 0.0011633 0.000110243 2.05505e-05 5.96118e-06 2.27977e-05 0.000622234 0.000585416 0.000107359 3.76861e-05 0.000828154 0.000233673 0.000400727 0.000451848 0.000449999 8.79522e-06 1.29942e-05 0.000105813 0.000125892 6.27379e-06 0.000170129 7.3982e-06 0.000739968 0.000310744 0.000534872 0.00012273 2.85127e-05 2.86809e-05 0.00016476 0.000235461 4.13506e-05 0.000126574 7.10971e-05 9.17826e-05 0.000404278 0.000809603 7.71481e-05 7.58664e-06 6.07599e-06 4.6907e-06 0.000880536 5.98124e-06 0.0004052 7.30855e-05 4.35255e-05 9.27289e-06 0.000811242 6.4917e-05 0.000438039 6.15553e-05 4.84018e-05 3.37482e-06 0.00028455 0.000162069 3.8846e-06 0.000220743 2.19768e-05 1.39978e-05 4.32081e-06 2.97257e-05 0.000429122 1.71839e-05 0.000157476 0.00045478 6.92898e-05 1.05528e-05 1.04912e-05 7.36667e-06 0.00114514 0.00059626 1.90192e-05 5.14271e-06 0.000125144 0.000316094 0.000251441 7.05141e-05 9.01914e-05 8.25183e-05 9.34788e-06 0.000105825 2.8112e-05 2.63562e-05 7.45015e-06 0.000165385 3.40909e-06 4.12857e-06 0.000740349 0.000166851 1.11597e-05 5.75161e-05 0.000477964 0.000569106 0.00031897 0.000345707 0.000633747 6.28184e-06 0.000218458 0.000355098 4.88823e-05 0.00040503 7.89675e-05 4.04035e-05 8.01153e-06 3.23873e-05 0.00012089 0.000184281 7.55523e-05 0.000192562 0.000424487 7.77971e-06 9.70169e-05 0.000139337 4.61311e-06 6.00154e-06 2.63509e-05 7.74285e-05 0.000302512 4.90777e-06 2.20829e-05 9.10044e-05 4.91785e-06 0.000372784 0.000289527 9.71262e-06 0.000165772 0.000190597 9.27049e-05 1.43876e-05 0.000125069 8.66704e-06 5.19197e-05 3.22095e-06 0.000667538 1.54396e-05 0.000668452 0.000804023 4.18784e-05 1.49927e-05 3.20504e-05 0.000314324 7.90943e-05 1.0686e-05 2.59525e-05 0.000521365 6.72108e-06 0.000182245 3.88414e-05 0.000269024 0.000193871 4.33299e-05 0.000281466 7.48843e-05 1.74734e-05 6.59671e-05 0.000518889 2.07037e-05 0.000211624 0.000409946 8.06735e-05 0.000138002 7.97531e-06 3.11507e-05 0.000888709 0.000553961 0.000106645 1.36255e-05 0.000216642 2.60341e-06 0.000471562 9.93386e-05 0.000402155 0.000155808 0.000114132 1.07953e-05 1.83243e-05 0.000412407 0.000378708 3.47763e-05 0.000241027 4.33074e-05 0.000172564 6.64198e-06 0.000563168 3.7658e-06 0.000276803 0.000975959 0.000103685 5.35474e-06 0.000328957 0.000438369 4.69212e-05 0.000148086 6.24234e-06 9.53425e-06 3.21878e-05 3.71124e-05 0.000358945 0.000120346 4.84065e-05 9.22553e-06 0.000106719 5.79176e-06 1.67953e-05 0.000885827 0.000510257 0.000796771 1.57238e-05 0.000270853 0.000305931 1.15394e-05 0.000275949 0.000985743 4.00148e-05 4.44013e-05 0.000193492 0.000426795 6.37093e-05 2.11367e-05 2.99802e-05 0.00014828 5.50972e-06 4.70642e-05 0.000344358 7.60518e-06 8.39994e-06 3.92865e-05 0.000471251 5.64305e-06 1.93698e-05 0.000408019 0.000710846 0.000657583 1.20547e-05 3.55071e-05 0.000714006 0.000408345 0.000825984 0.0011252 7.7763e-05 0.000520826 8.42456e-06 2.48297e-06 0.00057348 8.80952e-05 0.000109718 9.03096e-05 9.6936e-06 0.00030198 3.15271e-06 3.25161e-06 2.90704e-05 2.82356e-05 6.69557e-05 4.39272e-06 5.54193e-06 0.000113378 0.00100355 1.25996e-05 9.34603e-06 0.000140556 2.45966e-05 0.000153947 0.000414028 2.75917e-05 5.75097e-06 0.000188292 1.15491e-05 2.33317e-06 2.81773e-05 0.00113283 0.000461415 0.000658487 0.000104506 4.67733e-06 9.12827e-06 8.03673e-06 0.000420264 0.000693711 5.66519e-06 0.000405784 6.57443e-06 3.28714e-06 2.6389e-05 7.55101e-06 0.000124994 0.00047048 7.3715e-05 6.55858e-06 0.000544285 0.000564332 6.2579e-05 0.000480191 2.66756e-05 0.000126879 1.80912e-05 9.93092e-05 6.01268e-06 7.2101e-05 9.59758e-06 3.21873e-06 0.000104742 0.00138289 0.000243126 6.43264e-06 7.44303e-05 0.000226238 4.40847e-05 7.25782e-06 0.00014972 4.54176e-05 0.00078439 1.81673e-05 0.000247525 4.30498e-06 0.00011332 2.12235e-05 8.50938e-05 0.000361802 1.15448e-05 0.00011777 0.000198879 0.000822634 0.000622004 0.000137534 2.09375e-05 2.13039e-05 9.17723e-05 9.0654e-06 0.000572272 0.000210608 0.000400834 9.46921e-05 0.000412364 0.000519968 0.000163535 0.000184837 0.000113553 0.000408394 0.000121661 0.000280248 9.81157e-06 3.0145e-06 0.000474868 6.86021e-05 0.000275523 0.000214335 0.000980566 0.000104105 0.000402114 0.000265532 6.33255e-05 4.36056e-05 8.12765e-06 0.000894779 8.07913e-06 0.000107978 1.51016e-05 4.55962e-06 0.000276885 0.000556878 1.64902e-05 9.12254e-05 8.48259e-05 6.67454e-06 0.00100961 1.15196e-05 3.04745e-06 0.000306443 9.33369e-06 4.48545e-05 0.000179488 0.000197101 0.000406146 3.95988e-06 0.000331024 0.00019596 0.00051476 1.77885e-05 0.000485816 5.32665e-06 0.000473764 0.000131129 9.97112e-06 9.84497e-05 4.19099e-05 7.63356e-05 7.59736e-05 3.60767e-06 0.000439219 1.6632e-05 0.000581472 0.000154694 2.97217e-06 0.000177284 0.000500269 2.40697e-05 4.55247e-06 0.000437475 0.000392936 0.000197845 0.000400309 0.000111118 0.000693212 8.85269e-06 1.11273e-05 0.00107224 0.000105933 0.000273448 0.000403554 0.000794592 0.000479861 0.000167993 0.000110637 8.95705e-05 9.28106e-05 5.57424e-05 7.40203e-05 0.000162481 0.000181036 8.26825e-06 3.68652e-05 1.00945e-05 0.000111382 3.6385e-05 6.36519e-06 0.000802899 0.00010528 0.00133369 0.000697605 6.84297e-05 4.68927e-06 4.41928e-06 0.000474678 0.000403886 0.000400893 0.000743611 4.31049e-05 8.99821e-06 0.000403437 8.54304e-06 0.000686552 5.3989e-05 0.000141657 6.75826e-06 0.000253767 0.000294076 3.12288e-05 6.35997e-05 0.00018948 7.24155e-05 6.58111e-06 0.000407595 2.78026e-05 0.000237612 8.65511e-05 0.000407701 0.000110842 7.91758e-05 4.46909e-06 7.08523e-05 3.59609e-06 7.91971e-06 0.000566799 0.000113024 0.000281646 2.60354e-06 3.34357e-05 0.000140675 0.000491132 4.1431e-06 7.62915e-06 9.58827e-05 0.000189715 0.000118951 0.000798797 0.000400313 0.000364698 3.56181e-05 6.35419e-06 7.5329e-06 0.000237138 4.89255e-06 0.000243346 5.32971e-05 1.39378e-05 8.14674e-05 0.000154232 0.000431984 0.00011086 6.78239e-05 0.000410447 0.000178849 3.91167e-05 0.000152086 4.98465e-06 1.46831e-05 0.000810621 2.43765e-05 0.00017292 5.34846e-05 7.92869e-06 4.04718e-05 1.01494e-05 2.80469e-05 4.04467e-06 8.14105e-06 0.000156464 1.98754e-05 7.87781e-05 9.8279e-05 3.53216e-05 0.000148012 0.000110372 8.07224e-06 0.000232329 3.33761e-05 0.000295643 4.80347e-06 2.95187e-05 0.00068646 0.00050396 6.01971e-05 0.000681895 3.78531e-05 0.000201072 4.21529e-06 0.000272488 0.000480866 2.85862e-05 0.000391377 5.44091e-06 5.61836e-06 2.1401e-05 0.000600349 3.41529e-05 9.97826e-06 1.71452e-05 0.000458773 0.000280733 6.95511e-06 4.03915e-06 8.19221e-05 6.55533e-06 0.000420586 8.69627e-05 5.88967e-05 5.22687e-05 0.000106031 5.71929e-06 0.000689992 0.00015931 2.67788e-06 6.73998e-06 1.55402e-05 0.000154461 0.000216357 8.13971e-05 9.0057e-06 7.08424e-06 4.16463e-05 1.88682e-05 0.000477912 0.000402815 5.22835e-05 5.55233e-05 0.000158425 1.08912e-05 0.000647499 9.11886e-05 0.000233027 0.000521003 1.00454e-05 0.000496703 0.000280957 5.88825e-05 0.000106796 1.84946e-05 0.000117051 2.92817e-06 1.60781e-05 0.000156647 0.0009733 6.90049e-05 0.000571296 0.000411291 5.59129e-06 7.6795e-06 0.000642328 5.26239e-05 0.000117078 0.000217721 3.46027e-05 5.64937e-06 2.91861e-05 5.9319e-06
[truncated: 11,468,124 more chars]
