# Supplementary material for: Transferable Measurements of Heredity in Models of the Origins of Life
Source: PLoS One. 2015 Oct 19;10(10):e0140663. doi: 10.1371/journal.pone.0140663 (PMC4610668; doi:10.1371/journal.pone.0140663)
Supplement: S1 Data — (ZIP) [file pone.0140663.s001.zip › data/transition/48/vectors.txt]

0.000317679 6.77725e-05 0.000134624 8.86319e-05 2.85358e-05 0.000127497 1.46949e-05 8.26739e-05 3.58136e-06 3.94249e-06 0.00014623 4.52862e-06 0.000195839 4.27773e-05 2.42818e-05 0.000250168 0.000272313 6.92466e-05 7.72719e-05 7.91207e-05 2.41944e-05 1.65371e-05 3.52274e-05 8.43697e-05 0.0002833 5.0737e-05 0.000139819 1.52188e-05 0.00018387 2.37826e-05 0.000142073 3.88735e-05 0.000200177 8.19634e-05 0.000597764 1.21104e-05 0.000233809 0.000174715 0.00040518 4.91435e-06 0.000157158 0.000248248 3.98007e-05 8.93044e-05 0.000146606 7.73399e-05 9.91779e-05 0.00028952 9.42382e-06 0.000136814 7.67061e-06 0.000189043 0.000132824 0.000431575 0.000258627 0.000281945 0.000432568 0.000219124 3.09892e-05 0.000368969 1.05967e-05 6.96209e-06 0.000182841 2.38346e-05 9.7548e-05 0.000103048 7.73911e-05 0.000181139 9.37552e-05 0.000200388 1.26773e-05 8.56636e-06 3.10511e-05 0.000275522 0.000507574 1.1922e-05 1.199e-05 0.000331239 0.000232414 0.00014955 5.51864e-05 0.000112713 0.000237498 5.18957e-06 0.000430628 4.06848e-05 0.000183258 0.000181136 4.0201e-05 0.000128459 4.55464e-05 7.46733e-06 0.000159013 0.000941291 0.000180356 3.03766e-05 0.000227134 0.00026935 3.75034e-06 1.3476e-05 0.000123962 4.14472e-05 6.66215e-05 0.00021469 0.000115948 6.51735e-06 0.000216589 3.07653e-05 0.000133353 9.70909e-05 0.000168522 5.66686e-05 0.000198484 0.00044076 0.000239427 1.59929e-05 0.000186187 0.000246667 2.43149e-05 6.00074e-05 0.000219788 0.000107615 2.77279e-06 0.000220587 4.37933e-06 3.56894e-05 0.000146501 8.47253e-05 8.69673e-05 1.81249e-05 4.19922e-06 5.28718e-06 4.74723e-06 4.72296e-05 0.0001921 0.000155465 0.000105902 0.000126567 4.14018e-05 0.000201298 1.45843e-05 3.3183e-05 2.9463e-05 0.00014064 8.01317e-05 3.62951e-05 5.66143e-06 7.7452e-05 6.07935e-05 4.12863e-05 0.000188997 0.000346628 0.00118523 8.78328e-05 0.000197469 1.66689e-05 2.59528e-05 1.4514e-05 0.000150936 0.000193538 2.38271e-05 0.000449154 4.30099e-06 5.3991e-05 6.7861e-05 3.99244e-05 0.000168944 0.000324499 0.000160209 0.00021978 0.000180501 0.000354054 0.000135009 9.35889e-05 8.39848e-05 2.87198e-05 5.07987e-06 3.72939e-06 0.000275596 0.000230149 0.000260496 8.77931e-05 8.41807e-05 0.000120164 0.000258683 0.000200761 0.000161057 0.000102134 0.000877047 5.25959e-05 3.23714e-05 1.58369e-05 0.00011459 5.171e-06 1.52849e-05 4.64424e-06 0.000129788 0.00130187 1.9004e-05 0.000108458 3.19825e-05 6.13615e-06 0.00015195 0.000129033 1.49431e-05 1.22003e-05 5.38195e-06 9.33403e-05 0.000200648 0.000159391 4.99482e-05 8.85129e-05 0.00049419 2.35684e-05 0.00016748 8.7005e-05 0.000165585 6.38333e-06 6.89694e-05 6.53002e-05 9.57304e-05 0.000120944 0.00029982 3.24098e-06 0.000154116 9.00739e-05 0.000148953 4.85342e-05 6.58401e-06 0.000107467 8.92489e-05 0.000129114 6.0604e-06 5.19864e-06 0.000215059 4.74814e-06 0.000307789 0.000114275 1.91438e-05 9.14759e-06 2.15554e-05 0.000606997 6.62858e-05 8.86441e-05 0.000488476 0.000133636 6.19729e-05 0.00090609 9.86499e-05 8.35639e-05 4.8556e-05 7.80978e-06 0.000159394 0.000188138 0.000268561 0.000139003 7.77446e-05 0.000717548 0.000230144 9.68581e-05 0.000161715 1.8978e-05 0.000170308 0.000430365 6.33189e-06 0.000247422 1.25744e-05 5.70167e-06 9.18507e-05 4.67781e-06 1.4102e-05 0.00017776 7.42965e-05 0.00014555 0.000277552 0.000204726 6.72579e-05 3.30591e-06 8.46912e-05 1.52617e-05 0.0029364 0.000172828 6.03605e-05 0.000164028 0.00014641 8.04093e-05 0.000136376 2.77861e-05 0.000144831 8.64281e-05 0.000359315 4.2818e-06 1.87865e-05 8.93121e-05 0.000137541 0.000208676 0.000129861 3.56669e-06 0.000136157 1.2656e-05 1.38002e-05 2.96245e-05 0.000121346 2.42055e-05 0.000112618 7.42079e-05 0.000316865 1.25347e-05 0.000126821 8.82383e-05 3.00623e-05 0.000210137 2.41212e-05 0.000300635 9.89963e-05 5.40832e-05 4.52294e-05 0.000121407 0.00012789 1.23666e-05 8.04066e-05 0.00111861 0.000986755 9.27442e-05 0.000108908 5.11059e-05 0.00113224 0.000238162 9.39952e-05 0.000179966 6.07998e-06 0.000184408 0.000144878 0.000398806 3.52233e-05 0.000103364 3.52203e-05 0.000195074 5.37496e-06 8.93556e-05 9.14884e-05 3.13617e-05 3.02798e-05 9.02513e-06 3.14818e-05 4.11179e-05 0.000155363 0.000274786 1.74072e-05 7.38762e-06 1.31222e-05 8.3484e-05 7.37931e-05 0.000205729 0.000107393 0.000270778 3.8072e-05 0.00010619 0.000235837 0.000317882 3.95998e-05 0.00130323 0.00165354 0.000101825 0.000143378 0.000231088 0.000110073 2.3118e-05 0.00014513 6.60844e-05 2.45216e-05 0.000139582 0.000268395 6.07377e-05 0.00061181 8.01329e-05 0.000169069 0.000110914 8.20718e-05 6.15615e-05 0.000121389 3.30336e-05 0.000318988 0.000272976 0.000145484 0.000743201 1.62231e-05 1.59149e-05 2.58991e-05 0.000165409 5.19702e-05 0.000140703 0.000187931 0.000164838 0.000162758 4.67101e-05 0.000150742 5.156e-05 0.000254378 7.34848e-05 0.000165671 6.27565e-05 6.45396e-05 1.88154e-05 9.14895e-05 0.000119877 0.000168393 3.57011e-05 6.66932e-05 3.22111e-06 0.00056586 0.000221677 0.000386622 0.000112755 0.00165252 7.85221e-05 0.000187107 0.000236133 8.44078e-05 0.000189477 0.00164837 0.000101142 0.000143398 5.19203e-05 0.0002238 0.000227284 0.000344494 3.43656e-05 0.000315511 0.000291781 7.76636e-05 0.000116004 1.25415e-05 5.29389e-05 0.000274552 0.000195101 0.000113373 2.92649e-05 0.000345138 0.000199691 0.00011538 1.49988e-05 7.69492e-05 5.63037e-05 0.000342743 0.000392073 5.99458e-05 5.84709e-05 8.1725e-05 2.45129e-06 5.5613e-06 4.87813e-06 4.25063e-05 0.000226446 5.69973e-05 9.38896e-05 1.63769e-05 0.000259763 3.66914e-05 2.77125e-05 1.36274e-05 5.86642e-05 0.000181492 0.000201045 0.000169721 0.000322489 0.000220883 1.24757e-05 8.33255e-06 3.69357e-06 0.000135575 0.000137946 0.000241987 0.000527892 5.15414e-05 8.44114e-05 0.00013433 5.32496e-05 0.00067686 0.000273297 4.08095e-06 1.54255e-05 8.90875e-05 0.0001438 0.000136632 9.72131e-05 0.000171856 6.75581e-06 6.99999e-05 0.000301508 0.257535 0.000202057 0.000146625 1.46962e-05 0.000154594 0.000153418 0.000106413 0.000102178 0.00017932 3.67714e-05 2.79184e-05 2.16997e-05 8.49265e-05 0.000316679 0.000328302 0.000161879 0.000298754 4.04529e-05 5.48171e-06 8.38769e-05 0.00206079 1.42001e-05 7.65409e-06 1.6585e-05 0.000195898 0.000101171 1.66585e-05 1.16148e-05 8.40328e-05 3.27099e-06 0.000460351 0.000319765 5.05212e-05 6.61245e-05 8.88628e-05 0.000148307 0.000154718 1.27754e-05 0.00021327 3.60878e-05 1.41514e-05 0.000146847 0.000269535 0.000122325 0.000367575 0.000112965 1.12903e-05 0.000164475 0.000216103 1.97484e-05 0.000132664 1.4862e-05 0.000106241 8.38111e-05 3.72869e-05 5.65271e-05 0.000140605 5.3036e-05 0.000277735 0.000313701 1.28201e-05 0.000185655 0.000134666 0.000680892 3.43084e-05 0.000360085 0.000234543 7.80623e-05 1.33401e-05 0.000156456 0.000138472 2.91936e-05 0.000241019 0.000224367 4.01733e-05 8.52833e-05 0.00014705 0.000405249 1.60339e-05 2.10866e-05 9.29889e-05 0.000190711 0.000133645 0.000159575 0.000169737 2.60673e-05 5.18073e-06 7.05488e-05 5.74327e-06 0.00133648 0.000151251 0.000620997 7.77614e-06 4.10084e-05 0.000328675 1.81594e-05 0.000263106 1.78912e-05 0.000484304 8.18113e-05 4.52115e-06 0.00013984 0.156794 0.000131808 0.000191601 0.00019229 0.000140423 7.03366e-05 0.000197268 5.57669e-05 5.22667e-05 0.000141086 9.51188e-05 0.000136037 0.000274541 4.95323e-05 0.000141212 0.000810021 6.28974e-05 0.000159483 6.0286e-06 0.000308313 0.00036823 0.000426714 4.03765e-05 7.69982e-05 0.000218577 0.00239877 0.000177656 0.00021805 0.000145637 9.08912e-05 6.85453e-05 7.10467e-06 0.000197287 0.000156371 5.61443e-06 0.000772019 8.39644e-05 0.000597784 6.90027e-05 6.43401e-06 0.000224922 0.000273736 0.000163114 0.00026012 7.12917e-06 6.57292e-05 0.000144064 8.18203e-05 0.000134806 0.000111103 0.00024673 1.59295e-05 1.76258e-05 0.000449439 0.000164882 0.000263083 0.000160955 5.136e-05 0.000227073 0.00016899 0.000272021 7.05835e-06 7.91477e-05 6.13721e-06 8.88232e-05 6.20393e-05 0.000696471 0.000193981 0.000151845 0.000112314 7.61501e-05 2.56249e-05 0.000201669 5.20454e-06 1.12837e-05 4.99331e-06 8.52162e-05 0.000136241 0.000139059 6.80733e-05 0.000166691 1.55131e-05 4.39586e-06 5.21857e-05 8.24508e-05 3.96995e-05 3.71959e-06 0.000284668 0.00024989 0.000126561 0.000137299 8.63089e-05 3.00618e-05 4.45163e-05 1.23348e-05 0.000316357 8.87314e-05 0.000165208 0.000155511 0.00021528 1.21289e-05 3.3402e-05 0.000122852 7.2962e-05 0.000143348 0.000152348 0.000160301 1.18001e-05 0.000167552 0.000355126 5.26682e-06 2.3142e-05 7.81705e-05 0.000340809 9.79068e-05 3.82821e-05 0.000190496 2.72532e-05 8.55542e-06 0.000107037 4.08355e-05 8.3974e-05 0.000158034 0.000332357 0.000104357 0.000266334 0.000205301 1.82211e-05 3.88482e-06 1.43652e-05 0.000164668 0.000190351 7.16939e-05 2.91778e-05 1.50428e-05 0.000102313 6.61287e-05 1.88713e-05 1.75886e-05 0.000302515 0.000157064 0.000200885 7.63971e-05 0.000157308 0.000159503 7.86476e-05 0.000130007 0.000210561 9.99833e-05 9.0572e-05 0.00131858 0.000511465 0.000380995 8.9579e-06 8.45248e-05 2.59214e-05 0.00191804 0.00279249 0.000144853 0.000195763 1.66446e-05 4.66797e-06 0.000661305 0.00016698 8.214e-05 4.65289e-06 6.34202e-06 1.4849e-05 0.000111838 3.33859e-05 0.000223618 5.10961e-05 8.97291e-05 9.02414e-05 0.000135437 0.000100522 0.000167152 7.11228e-06 0.000210908 5.29737e-05 0.000197496 0.000171197 0.000131537 1.3368e-05 0.000279846 0.00035762 6.49312e-05 4.31437e-05 4.31427e-06 0.000245462 0.00014715 1.60616e-05 0.000314909 0.00010547 5.97378e-05 0.000152044 0.000176376 9.55641e-05 8.66042e-05 4.97568e-05 2.63917e-05 5.79018e-05 4.78394e-05 0.000143861 0.00141884 0.000294736 0.00115373 5.52521e-05 0.414183 0.000102091 0.000174001 0.000145228 9.45405e-05 1.69554e-05 3.52052e-05 0.000117517 1.31404e-05 0.000107416 4.27072e-06 7.80966e-06 2.57594e-05 8.18355e-06 0.000211926 0.00017801 5.68262e-05 0.000314151 0.000197527 0.000108065 0.000833686 8.35726e-06 6.95383e-05 0.00220776 9.59203e-05 0.000131519 3.18543e-06 0.000921612 1.24577e-05 0.000190862 6.22192e-05 0.000109494 7.94778e-06 0.000185925 2.02493e-05 8.53529e-05 0.00066459 0.000240309 4.23518e-05 0.000259018 0.000252073 0.000270505 4.37247e-05 5.63347e-05 8.31934e-05 1.83638e-05 0.00031035 3.49133e-05 0.00012968 0.000226224 0.000183588 0.00021036 0.000129472 2.79376e-05 5.60993e-06 5.50149e-05 6.10844e-05 5.39214e-05 0.000136224 0.000289146 8.46741e-05 2.74013e-05 6.61408e-06 4.76061e-05 0.000142321 0.000132591 3.8826e-05 6.45819e-05 0.000402688 0.000106785 0.000210042 5.40433e-06 9.49609e-05 0.000205721 0.000223258 2.56718e-05 0.000247977 0.000349641 0.000139315 0.000135311 3.87916e-05 5.69338e-05 1.93189e-05 0.0010161 9.70887e-05 4.98607e-05 2.33459e-05 0.000255773 0.000518694 0.000139441 0.000856395 2.74823e-05 8.17896e-05 4.19807e-05 6.93388e-05 9.11454e-05 9.92026e-05 0.00013385 0.000102369 0.000139162 0.000210786 4.66481e-05 0.00011321 1.61866e-05 2.96519e-06 0.000145783 0.000128114 2.66912e-05 0.000167961 4.72728e-05 7.02374e-05 0.000632634 0.000180851 7.26387e-05 1.40358e-05 4.15491e-06 0.000182004 0.00389975 0.000132302 0.000346899 0.000201929 9.921e-05 6.26684e-05 0.0001692 7.08937e-06 0.000187593 0.000322366 3.57367e-05 0.000112176 0.000733186 1.85266e-05 2.90995e-05 0.00021542 0.000143626 1.08618e-05 0.000133371 5.48654e-05 4.88889e-06 0.000639242 9.18765e-06 0.000104811 6.40229e-05 1.85954e-05 9.01322e-05 0.0011472 1.86321e-05 0.000343311 4.54049e-05 1.00749e-05 6.77522e-05 5.31821e-06 0.000131338 0.000442475 0.000152332 0.00083471 0.00012981 8.12552e-06 6.58824e-05 0.000204382 0.000162414 1.44031e-05 4.59574e-05 4.96803e-05 4.65716e-06 8.10117e-05 0.000140215 0.000109937 0.000110258 7.87119e-05 0.000416403 0.000167932 0.000406443 0.000289322 5.72551e-05 5.41194e-06 0.000185569 0.000114602 2.05861e-05 0.000200002 0.000385395 0.000134459 2.99526e-06 0.000188013 0.000133443 0.000171253 0.000241737 1.12501e-05 0.000161857 0.000137385 0.000372034 9.62286e-05 1.60537e-05 0.00019734 2.28227e-05 2.71163e-05 0.00130089 0.000461768 0.000358853 0.000271619 5.70523e-05 
2.22929e-05 4.22815e-06 1.19302e-05 0.000676731 5.1506e-06 4.91664e-06 2.64303e-05 0.000498278 5.9775e-06 0.000425069 0.000184955 3.12872e-06 6.98016e-05 2.28666e-06 2.62654e-06 0.000541068 0.000623007 1.94412e-05 9.84606e-05 0.000154522 1.86657e-05 4.08602e-06 8.28579e-05 0.000428444 7.70473e-05 7.72454e-06 0.000389187 0.000118431 0.000553463 2.25495e-05 5.68719e-05 7.5356e-06 2.34888e-05 3.90952e-06 1.05444e-05 0.00042928 4.89105e-05 4.75384e-06 1.0566e-05 4.35798e-06 4.40957e-06 1.36578e-05 0.000422672 4.82828e-06 0.000835284 0.000417088 6.54924e-06 0.000524751 0.000834892 0.000116241 1.14705e-05 1.07339e-05 4.59784e-06 1.05519e-05 2.81841e-05 0.000471419 7.80055e-06 1.35529e-05 6.25978e-06 0.000455585 0.00041694 7.16708e-05 0.000149036 0.000317874 0.000430505 0.000396603 6.23701e-06 0.000766524 0.0005582 0.000186349 8.47836e-06 3.96284e-05 0.000271617 0.000208918 1.42446e-05 2.14814e-05 0.000416169 1.60993e-05 1.4841e-05 0.000413849 0.000479603 5.62991e-05 4.70888e-05 0.00011094 8.48543e-05 9.11508e-06 4.58078e-05 0.000197985 6.64901e-06 0.000182236 0.000525232 8.65635e-05 2.22447e-05 9.05945e-06 6.79796e-05 6.94786e-06 0.000429442 7.23965e-05 0.000216561 2.60629e-06 3.44871e-05 0.000530873 5.29287e-05 2.13595e-05 0.00115319 2.97733e-06 3.59543e-06 4.12541e-06 4.08607e-06 2.62195e-06 1.24216e-05 1.92448e-05 2.76622e-05 9.66544e-06 6.45688e-05 0.000449738 0.000467384 8.82828e-06 5.97966e-06 7.37678e-06 5.54746e-05 0.000706575 1.96158e-06 0.000306519 9.52414e-05 1.50715e-05 0.000597335 5.63854e-06 0.000221344 0.000207804 0.000421841 2.0983e-05 7.78915e-05 4.55489e-06 4.57304e-06 4.40485e-05 0.000422464 3.66956e-05 7.44998e-06 0.000239287 5.14188e-06 6.20334e-06 0.000152861 2.87119e-06 0.000513238 0.000108272 4.05292e-05 0.000187872 3.1315e-05 3.79203e-06 0.000535575 3.92011e-05 0.000202906 6.24937e-05 0.00049008 6.64758e-06 1.86813e-05 5.11001e-06 0.000233882 0.000179297 2.08986e-05 8.12199e-05 4.52025e-06 6.98565e-06 5.13529e-06 6.36416e-06 0.000227493 0.00016053 3.76896e-06 5.26958e-06 5.7909e-06 5.81224e-06 0.000570797 5.90746e-06 0.000119745 4.74269e-06 0.000129904 6.73577e-06 2.73045e-06 0.000861846 2.4238e-05 2.4147e-05 6.73462e-06 0.000565753 0.000114876 5.48824e-05 0.000620859 0.827886 5.39436e-06 0.00034812 0.000122814 0.000414443 0.000133038 1.07554e-05 0.000730412 0.000421431 2.71474e-06 0.000421519 0.000249601 0.000968853 4.70929e-05 0.000434242 0.000168514 0.000118707 0.000219409 7.89663e-05 5.78287e-06 0.000118113 0.000149857 6.91258e-05 5.94789e-05 1.73554e-05 4.51833e-05 4.46278e-06 0.000103714 6.28798e-06 8.44507e-05 0.000422486 4.93192e-06 3.04893e-05 9.37916e-05 0.000424136 2.23375e-05 4.16756e-06 6.54338e-05 0.000266567 8.89781e-06 0.000561114 5.12314e-06 5.04886e-06 0.000184722 4.71714e-06 3.90381e-06 0.000427118 0.000420535 0.000147859 3.03203e-05 0.00018787 1.52983e-05 1.32545e-05 5.08454e-06 0.000430734 0.00011645 6.80497e-06 0.000142783 3.86055e-06 0.000261994 0.000585663 3.07646e-06 1.20747e-05 1.54836e-05 1.90109e-05 2.62001e-06 1.46366e-05 6.47753e-05 8.62635e-05 1.71804e-05 0.0002097 0.000438008 2.41297e-05 7.84954e-06 0.0004227 0.000147518 0.000128999 8.15697e-05 0.000315478 0.000771996 3.84649e-06 1.08873e-05 6.91702e-06 3.4429e-06 0.000470899 6.20969e-06 0.000231183 1.60278e-05 5.84571e-05 0.000337854 3.89139e-06 3.80048e-06 5.8064e-06 0.000835694 0.000462069 0.000471818 0.000110675 0.000224617 3.41646e-06 1.06567e-05 6.98418e-06 0.000419235 3.90628e-06 3.08988e-05 5.37903e-05 3.21138e-05 2.85367e-06 5.76339e-06 3.11698e-06 0.00042326 2.95773e-06 1.87469e-05 7.543e-05 6.87066e-06 0.000295897 7.42586e-06 4.37218e-06 3.36605e-06 0.000782978 0.000196703 0.000416967 9.86222e-06 8.53841e-06 3.17465e-06 0.000258572 7.71869e-05 5.57134e-05 1.88549e-05 2.54903e-05 0.00103842 3.38866e-06 0.000148134 8.74101e-05 1.07552e-05 0.00026147 0.00054388 1.03159e-05 0.000529365 6.23242e-06 0.000218958 2.89821e-06 3.5623e-06 1.9028e-05 0.000885032 8.93832e-05 0.000535662 4.30384e-05 4.70206e-06 1.48432e-05 4.66564e-05 0.000344833 4.09496e-06 7.00609e-06 1.96466e-05 6.70127e-06 6.73625e-06 2.76494e-06 4.40933e-06 7.23013e-05 0.000728533 0.000253518 0.000104855 2.68002e-05 3.9724e-06 5.79372e-06 0.000232766 3.00467e-05 1.36051e-05 0.00413437 9.63935e-05 2.86821e-05 0.000636966 0.000445058 0.000288739 5.86515e-06 0.000474477 2.15142e-05 0.000645034 8.22778e-06 1.42216e-05 6.64503e-06 4.91136e-06 0.000524043 2.72739e-06 7.24954e-06 9.13287e-05 0.000239873 5.47259e-06 0.00152134 4.34809e-06 0.000152671 3.72494e-06 7.23052e-05 0.000247296 6.9305e-06 0.000434852 0.000418518 0.000306775 1.61556e-05 0.00044184 0.000445433 1.03603e-05 0.00045357 0.000206818 0.000276276 1.44476e-05 0.000202574 2.72248e-05 0.000258665 3.23788e-06 6.12865e-05 1.83862e-05 0.00024186 5.07072e-06 7.97977e-05 0.000500957 2.56023e-05 8.02279e-06 0.000468975 5.52181e-06 9.45012e-05 0.00119911 0.000415853 6.41904e-06 2.58112e-05 0.000506346 0.000487321 0.000424782 2.75585e-06 0.000446372 0.000126526 0.000419057 3.98921e-06 0.000890788 4.72902e-06 0.00041963 5.19915e-05 0.000843504 6.45946e-05 0.000148058 0.000148086 8.06051e-06 5.8982e-06 9.48908e-06 0.000442662 2.52055e-05 0.000525967 8.52588e-05 3.65486e-05 7.85383e-06 5.96032e-05 6.04685e-06 0.000463588 4.95544e-05 5.02742e-06 1.08804e-05 0.000119364 3.98905e-05 0.000187047 0.000647055 3.85879e-06 0.000416803 5.93846e-06 5.2568e-06 0.000236325 0.000148097 0.000471435 3.51948e-06 8.29946e-06 0.000496677 0.00041515 0.000174372 4.76038e-06 4.76478e-05 6.51805e-05 5.82574e-06 0.000853102 0.000418576 0.000397489 0.000201916 5.33408e-06 1.40934e-05 4.03642e-06 0.000436588 8.04617e-06 1.44666e-05 0.000668589 3.48104e-05 1.2156e-05 0.000420489 0.000220464 4.11973e-05 1.44437e-05 0.000420678 3.44461e-06 0.000838557 4.29247e-06 0.000235237 0.000615991 9.39399e-06 1.42135e-05 0.00112976 1.39382e-05 0.000278875 8.43718e-06 6.01118e-05 4.96017e-06 0.000307519 0.000283526 0.000117581 5.45297e-05 0.000108221 5.80255e-06 1.94415e-05 7.93787e-06 1.4682e-05 1.75353e-05 0.000519938 2.49654e-05 5.11245e-06 7.00586e-06 1.00937e-05 0.000415677 0.000672115 3.08572e-06 5.55811e-06 0.000117642 0.000644895 0.000301126 0.000182897 4.49197e-06 3.91434e-06 0.000418709 0.000166855 1.62295e-05 9.68059e-06 6.17727e-06 0.000841518 0.00024149 0.00045118 0.000141692 4.21681e-06 3.55815e-05 0.000499119 6.45572e-05 0.000268874 2.57813e-05 0.000100024 0.000124809 6.95108e-06 0.000442004 1.30087e-05 0.000437362 4.82227e-06 0.000111488 0.000424731 0.000415094 3.85922e-05 0.0001693 0.000416696 7.95258e-06 5.53159e-05 6.33498e-06 0.000424203 2.44357e-06 0.000176226 0.0002142 1.61497e-05 0.000114798 8.21333e-06 0.000153851 2.33657e-05 0.000558321 0.000197684 5.70207e-06 6.61416e-06 0.000425402 0.000201102 3.77956e-05 9.47909e-05 4.29989e-05 1.7961e-05 0.000420007 7.37054e-06 0.000218079 9.19955e-05 0.000156362 1.72182e-05 4.82039e-06 0.000509549 0.000148319 3.5884e-05 0.000420779 1.16347e-05 0.000424613 0.000102998 1.72149e-05 0.000252277 0.000100937 3.12288e-05 6.21582e-06 0.000277665 8.1708e-05 3.62372e-05 2.40923e-05 0.000145872 1.9789e-05 3.57563e-06 4.00966e-06 1.14612e-05 2.16837e-05 0.000163485 7.83056e-06 0.000424497 0.000566857 4.482e-05 0.000101057 0.000528224 0.000149097 2.14701e-06 8.99254e-06 0.000432781 0.000421755 4.63531e-05 9.40088e-06 0.000714501 1.42088e-05 5.28262e-06 0.000129262 3.88317e-05 2.96246e-05 0.000422822 0.000183887 0.000154098 5.50502e-05 0.000243477 8.81696e-05 8.08959e-05 0.000472552 0.00103887 0.000112798 0.000836634 0.000194094 8.06467e-06 0.000679115 6.08804e-05 0.000442952 3.72824e-06 0.00085206 4.05576e-06 2.70684e-06 0.000198908 5.51418e-05 1.21103e-05 2.94475e-05 0.000841558 0.000142707 0.000437444 7.44364e-06 6.63062e-05 3.5716e-06 1.38838e-05 0.000155805 0.000497092 8.2618e-05 0.000108033 0.000130735 4.46859e-06 4.40739e-06 0.000116575 0.000125816 1.52191e-05 0.00035236 4.38563e-06 0.000438814 2.67421e-05 0.000421301 0.000107099 3.68788e-05 0.000539904 5.59119e-06 0.000143233 0.000304857 7.4827e-06 5.65106e-06 0.000420069 0.000502178 4.72207e-06 7.64362e-05 0.000113401 0.000114194 2.43929e-06 6.00456e-06 0.000486812 2.5818e-05 0.000134205 2.53682e-06 0.000127154 3.19989e-06 5.43348e-06 1.02799e-05 1.08186e-05 4.27535e-05 7.11855e-05 0.000900593 6.20943e-06 3.68045e-06 0.000561797 7.19549e-05 1.52283e-05 4.0425e-05 2.55514e-05 5.97255e-06 0.000111454 8.8219e-06 0.000839128 0.000418763 0.0002083 0.000695996 3.32998e-06 8.99811e-05 6.82046e-05 0.000427983 7.49434e-06 7.41162e-06 5.74651e-05 7.5767e-05 4.83691e-06 5.22355e-06 0.000232147 0.000257331 2.96031e-05 3.2247e-05 4.68694e-06 3.77833e-06 1.10801e-05 5.35236e-05 0.000147894 2.34836e-05 3.95885e-06 1.30951e-05 2.66885e-05 7.90572e-05 6.47919e-06 4.09047e-05 0.000226892 0.000251213 0.000362072 5.31763e-06 9.33908e-06 4.46092e-06 3.87684e-06 0.00015522 0.000449663 0.000429648 4.13215e-06 2.11901e-05 0.000601233 1.47664e-05 3.55916e-06 3.41351e-06 9.55493e-06 0.000108617 4.1101e-06 0.000470651 4.4917e-06 5.05103e-06 9.24413e-05 7.04025e-05 3.53684e-06 3.20818e-05 5.16422e-06 8.35404e-05 5.14444e-06 1.42711e-05 0.000115467 5.99089e-05 1.3098e-05 2.73183e-06 0.000569896 0.000129483 1.01456e-05 0.000499597 0.00063737 0.000115507 0.000417758 0.000429756 1.26845e-05 1.0244e-05 3.30302e-05 0.000419177 6.20249e-06 9.05707e-05 6.05719e-06 5.83048e-05 4.57003e-05 0.000421778 9.47153e-05 5.29313e-05 8.77184e-05 8.45602e-05 9.63464e-05 0.000855765 3.84439e-06 9.17457e-06 8.23981e-05 2.12806e-05 5.53788e-06 0.000432815 1.81386e-05 0.000145308 4.1341e-05 5.82896e-05 0.0001488 9.04723e-06 1.61901e-05 0.000220161 2.90343e-06 4.07782e-06 0.000195578 1.5504e-05 4.79917e-06 0.000447653 5.50938e-06 3.69179e-05 0.000422665 5.48675e-06 0.000217501 0.000142196 6.30247e-06 0.000164149 4.2024e-06 0.00021123 7.64968e-06 4.72733e-06 0.000288002 2.85932e-05 2.49162e-05 0.000132429 4.47876e-06 0.000532375 0.000835449 2.24025e-05 0.000158801 6.70044e-06 0.000420827 3.67463e-05 2.03055e-05 4.38763e-06 3.92752e-05 4.64968e-05 2.8988e-05 0.00041563 0.000265647 5.31255e-05 3.4856e-05 0.000600145 0.000420189 0.000421514 4.27883e-06 3.38626e-05 0.000546241 9.68518e-06 0.000233529 0.000508311 9.15512e-06 3.60268e-06 0.000440813 0.000198468 4.34003e-06 4.44745e-06 0.000641985 2.86289e-06 0.000415209 0.00032694 1.97749e-06 0.000146634 1.39629e-05 0.000153702 2.12847e-06 0.000307025 6.04904e-06 0.000439088 2.72652e-06 5.92316e-06 0.000227476 0.000751494 0.000146803 6.08058e-06 7.33365e-06 0.000418745 2.62199e-06 3.5011e-06 5.21147e-06 1.22981e-05 8.6376e-06 1.36821e-05 3.32255e-06 0.000560066 6.28203e-06 0.000183558 0.000223221 9.31991e-05 1.3767e-05 2.13706e-05 6.21313e-06 0.000140103 0.000295661 5.31889e-05 0.000361095 0.000424648 2.89286e-05 5.3469e-06 0.000198552 2.14481e-05 0.000791523 5.25122e-06 6.54608e-06 9.76797e-05 0.00042988 9.58615e-06 0.000133878 0.000313076 8.35685e-05 5.16343e-05 0.000367011 8.88297e-06 0.000185363 4.31097e-06 3.62863e-06 0.00041668 2.22597e-06 0.000451126 1.05023e-05 1.39151e-05 5.17871e-06 0.000430093 4.41098e-06 0.000641307 7.07042e-05 6.13554e-06 5.40258e-06 0.000202223 0.000418848 5.08325e-06 0.000176906 0.000117291 0.000377223 0.000249163 0.000267362 3.34104e-06 8.05701e-06 6.54353e-05 4.57865e-06 1.68043e-05 7.51088e-06 0.000522481 0.000430498 0.000296366 1.02232e-05 1.12066e-05 5.8335e-06 0.000557319 0.000222215 4.06435e-06 8.89886e-06 8.06727e-05 0.000826749 4.49927e-06 0.000222115 0.000447685 2.00198e-05 0.000878947 5.57907e-05 0.000422261 4.18283e-05 2.03037e-05 4.89983e-05 7.76735e-06 2.74113e-06 5.32423e-05 5.27017e-06 8.43247e-05 0.000827212 0.000216228 6.59846e-06 0.000582573 7.47335e-06 2.62044e-05 6.62496e-06 8.28065e-05 1.41546e-05 0.000196095 0.000658782 3.00889e-06 0.000432637 1.46804e-05 0.000136427 2.88207e-05 0.000183861 0.00116905 0.000156655 0.000130166 9.66166e-06 0.00028585 0.000143996 3.645e-05 3.7525e-05 6.0691e-06 2.42232e-05 8.12349e-06 3.46015e-06 5.7595e-06 
0.000227707 2.68025e-06 9.31329e-06 0.000419888 1.07699e-05 6.96239e-06 1.19214e-05 1.20876e-05 4.22875e-06 0.000630235 0.000172461 3.17397e-06 9.12134e-06 3.30608e-06 9.69332e-06 0.000439817 0.00059259 0.000164228 6.19666e-06 0.000195494 1.04325e-05 1.08382e-05 1.77368e-05 0.000423699 0.000175897 5.75351e-05 0.000341648 3.82869e-05 0.000420451 1.01352e-05 5.66607e-05 0.000354505 0.000476023 6.64058e-05 7.73879e-06 0.000414732 5.33665e-05 1.12947e-05 3.28431e-05 3.6056e-06 1.16085e-05 9.53733e-06 0.000412595 0.000244639 0.00113992 0.00041108 8.7488e-06 0.000159594 0.000828365 0.000159227 0.00029862 7.76617e-06 4.81051e-05 1.47591e-05 7.40811e-06 0.000529093 5.7002e-06 1.27937e-05 7.81516e-06 0.000489925 0.000412106 5.29656e-05 1.38344e-05 0.000169661 0.00042027 0.000399633 9.4618e-05 0.000464497 0.000319711 0.000220379 1.64439e-05 6.15521e-05 0.000231342 0.000254339 5.81656e-05 0.000222536 0.000417297 1.85513e-05 1.20881e-05 0.000204819 0.00082626 0.000137905 1.22701e-05 3.38248e-06 0.000106307 1.32629e-05 0.000130773 0.000206069 9.02881e-06 0.000214333 0.000299595 0.000243575 7.24777e-05 0.000521273 6.93627e-05 1.14713e-05 0.000663194 7.77731e-05 0.000178324 6.5377e-06 8.23981e-06 0.000472196 7.98508e-05 1.77946e-05 0.000414108 1.39591e-05 1.22216e-05 4.92894e-05 9.39452e-05 5.29667e-05 1.25142e-05 4.05568e-05 5.11081e-05 2.20469e-05 7.38347e-05 0.000423588 0.000448921 1.18476e-05 0.000230128 0.000139983 1.15993e-05 0.000417588 4.94663e-06 2.05507e-05 0.000116941 7.26827e-06 0.000560582 0.000154067 1.07554e-05 0.000159566 0.000419662 0.000122288 6.71071e-06 5.25929e-06 2.03952e-05 1.4484e-05 0.000444347 9.56282e-06 7.94518e-05 0.00017006 4.15548e-06 1.29368e-05 1.31855e-05 4.70083e-06 0.000222163 0.000353428 8.4231e-06 5.68183e-06 1.11609e-05 5.99379e-06 0.000212336 6.04811e-06 1.32125e-05 1.06093e-05 0.000432755 0.000143187 1.73897e-05 0.000206531 0.000290262 9.77098e-05 8.3836e-06 9.07798e-06 5.47462e-05 8.47549e-06 3.59289e-06 0.000241836 0.000125989 0.000157893 3.44735e-06 5.48662e-06 1.17618e-05 4.38551e-06 0.000562374 2.28284e-05 0.000227911 2.95916e-05 0.000112278 5.05723e-06 8.38892e-05 0.000839065 7.84369e-06 7.27128e-06 1.28957e-05 0.000799308 0.000133417 5.14629e-05 0.000614146 0.807617 0.000333672 0.000153856 0.000106401 0.00041473 9.02424e-05 1.75023e-05 0.000324697 0.000416199 2.89508e-06 0.000638187 0.000566008 0.000904457 1.5556e-05 0.000416777 8.95562e-05 0.000432215 0.000102409 8.06086e-06 1.81941e-05 4.67725e-05 3.15614e-05 0.000144106 0.000121221 9.85289e-06 0.000115619 5.42807e-06 7.32731e-05 4.48975e-05 0.000153967 0.00068507 1.22035e-05 1.23836e-05 0.000198269 0.000414172 7.09417e-06 8.1714e-06 0.000340325 5.88601e-06 1.16878e-05 0.000663085 0.000416343 6.18167e-06 0.000295391 0.000445243 6.56863e-05 0.000416441 0.000694987 1.13583e-05 1.99222e-05 6.87592e-06 4.8712e-05 3.71707e-05 6.90992e-06 0.000414196 0.000205643 0.000338565 0.000212149 4.50422e-06 6.76087e-05 0.000859338 1.26998e-05 0.000262835 1.20184e-05 2.93935e-06 5.6507e-06 5.95941e-06 9.38217e-05 0.000276893 9.36965e-05 0.000466713 0.000535639 4.08359e-06 1.35215e-05 0.000461995 0.000139735 0.000121669 6.80261e-06 0.000156828 0.000846896 3.70495e-06 0.00012504 5.81953e-06 3.57482e-06 0.000497129 5.07404e-05 7.21544e-06 1.1999e-05 6.07217e-05 0.000273596 7.47738e-06 5.83711e-06 0.000148084 0.000435491 0.000182212 0.00053449 0.000130083 3.14975e-05 7.63657e-06 6.72092e-06 8.95743e-06 0.000132054 0.000162824 2.34752e-05 1.92235e-05 6.44389e-06 3.59863e-06 8.10254e-06 3.17934e-06 0.000695472 2.63405e-06 4.93177e-06 1.17712e-05 8.76021e-05 3.9747e-05 7.59821e-06 3.08006e-05 1.62719e-05 0.00051302 0.000184422 0.000421771 6.27386e-06 6.67363e-06 0.000152387 0.000150932 0.000133479 0.000259322 1.24644e-05 0.000946786 0.000476529 2.10181e-05 9.06747e-06 0.000106559 0.000742627 0.000577664 0.000672105 6.1617e-05 0.000465745 0.000147067 7.52138e-06 1.02829e-05 5.44868e-06 6.91261e-05 0.0011559 0.000134948 0.000467065 0.00016869 1.16183e-05 4.69828e-05 4.81531e-06 6.29984e-05 7.5298e-06 0.000169809 1.0199e-05 5.20072e-06 1.40503e-05 5.48247e-06 7.80768e-05 8.90169e-05 0.000658863 7.33033e-06 8.67847e-05 1.92229e-05 3.89329e-06 8.64942e-06 0.000278488 5.2102e-05 1.04742e-05 0.00388606 5.58881e-05 4.27826e-05 0.000411995 0.000408538 0.000196833 1.69172e-05 0.0010277 5.4546e-05 0.000625315 8.62818e-06 4.49088e-06 2.00817e-05 5.9109e-06 0.000417422 2.2762e-06 9.53946e-06 9.38887e-05 6.2395e-05 1.17115e-05 0.00135613 2.66082e-05 7.89138e-05 3.24933e-06 0.000238258 0.000231814 7.29699e-06 0.000463333 0.000156524 0.000310201 0.00033582 0.00051521 0.000497605 8.90025e-06 0.000360323 0.000400269 0.000176939 7.799e-06 0.000178493 3.30206e-05 0.000297235 7.70576e-06 2.11474e-05 1.34736e-05 8.95614e-05 0.000300721 5.1109e-05 0.000425929 1.45362e-05 0.000136122 0.000667443 4.15035e-05 6.0512e-05 0.000897398 0.000411922 1.15654e-05 1.98098e-05 0.000505368 0.000423602 0.00131983 4.5179e-06 0.000475015 0.000126389 0.00055933 1.10298e-05 0.000635248 1.48257e-05 0.000453784 4.63646e-05 0.000891223 0.000229266 0.000195031 0.000267094 8.87465e-06 5.13185e-06 2.01004e-05 0.000513173 1.2208e-05 0.000416567 1.48273e-05 3.46398e-05 1.7247e-05 3.46572e-05 0.000576191 0.000468422 0.000104619 6.07912e-06 4.66711e-05 7.03842e-06 1.81901e-05 0.000245604 0.000461091 2.7515e-05 0.000416589 0.000307822 4.64275e-06 0.000241313 2.82867e-06 0.000590468 1.12017e-05 0.000151433 0.000460092 0.000408702 0.000222341 9.53224e-05 1.01263e-05 6.28004e-05 0.000261435 0.00368494 0.000419073 0.00022722 0.000183648 5.42495e-06 0.000222146 3.99551e-06 0.000417425 6.89464e-06 2.00607e-05 0.000527337 4.98699e-05 5.18355e-05 0.000431321 0.000134806 5.61754e-06 0.000181319 0.000419265 2.46762e-05 0.00110884 4.90654e-06 0.000223158 1.10159e-05 1.00928e-05 1.02236e-05 0.00120045 1.26963e-05 1.48092e-05 2.61448e-05 0.000194021 4.46599e-05 5.86101e-05 0.000130162 9.15293e-05 0.000284432 0.000191045 1.78922e-05 2.88123e-06 1.31526e-05 1.36351e-05 0.000296043 0.000516012 2.52411e-05 1.05607e-05 7.08396e-06 1.26247e-05 0.000591573 0.00189644 3.4488e-06 0.000159192 9.30188e-06 0.000637992 0.000361265 1.89702e-05 4.97991e-06 8.95988e-05 0.000558768 0.000329679 1.79309e-05 7.86283e-05 6.28276e-06 0.000924275 0.000377097 0.000434223 0.000144429 3.90009e-06 3.46703e-05 0.000466061 0.000214097 0.000292842 1.43905e-05 2.61667e-05 0.000109582 3.43102e-06 0.000272471 0.000817979 0.000429583 1.04107e-05 8.949e-05 0.000750205 0.000406903 2.62023e-05 1.043e-05 0.000466909 1.19249e-05 8.77321e-06 7.70871e-06 0.000410977 0.000107229 0.000179823 0.0001173 1.13025e-05 8.23604e-05 0.000257196 0.000194916 9.00966e-05 0.000700544 9.05961e-06 8.04855e-06 9.54558e-06 0.000412567 2.06987e-05 3.61526e-06 8.81255e-06 2.66529e-05 1.00868e-05 0.0004846 7.86513e-05 0.000275492 4.99152e-06 0.000199765 8.53432e-06 0.000113677 0.000444481 9.64071e-06 1.43625e-05 0.000149405 4.23355e-06 0.000420807 8.94497e-06 3.59666e-06 0.000266368 0.00010729 5.1204e-06 1.0733e-05 2.16881e-05 5.39666e-06 3.58428e-06 0.000585484 1.19325e-05 4.59278e-06 3.46028e-06 0.000214817 6.58379e-06 0.000311169 4.26057e-06 6.18525e-06 0.00044772 0.000413973 6.60123e-06 1.17467e-05 0.000536071 7.65532e-06 0.000206274 0.000518307 0.000437592 0.000410233 4.45761e-06 7.99336e-06 0.000707288 1.70417e-05 9.1839e-06 6.36995e-05 6.86694e-05 1.19402e-05 0.000487497 0.000120045 0.000380397 6.74659e-06 0.000371907 5.54558e-05 0.000140519 0.000421176 0.00105237 0.000150209 0.000820235 7.6379e-06 1.04116e-05 0.000842866 1.66175e-05 0.000444154 4.11742e-05 0.00112264 6.19072e-06 1.09722e-05 1.09441e-05 6.99081e-05 0.000257965 2.81439e-05 0.000655314 0.000173585 0.00073199 0.000259447 1.86098e-05 6.31046e-06 1.50792e-05 4.80951e-05 0.000415902 6.81714e-05 1.38115e-05 0.000172159 0.000103669 1.13979e-05 0.00441093 6.52185e-06 1.21331e-05 0.000149341 2.13475e-05 0.000477921 1.36815e-05 0.000416695 0.000279479 7.18934e-05 0.000513436 7.96601e-05 4.55891e-06 0.000255419 1.03704e-05 6.74891e-06 0.00043331 0.000533824 3.27815e-05 5.60447e-05 0.000116276 0.000100469 5.67612e-06 1.05331e-05 0.000486436 3.46425e-05 7.25413e-05 3.67473e-05 0.000141081 0.000235983 1.40484e-05 2.02442e-05 6.88318e-06 4.99025e-05 7.19891e-05 0.000952901 0.000115162 8.07148e-06 0.000436135 8.36429e-05 6.15397e-06 0.000115978 4.06972e-06 0.000318581 0.000112601 1.01899e-05 0.000828293 0.000414049 9.91978e-06 0.00022518 6.89571e-06 9.10683e-05 7.34729e-06 0.000512739 6.43248e-06 9.71071e-06 5.25872e-05 4.42146e-05 1.1852e-05 1.03041e-05 9.0179e-05 0.000101915 6.16675e-05 6.93737e-05 3.61361e-06 7.74903e-06 9.28347e-06 4.97265e-06 0.000311403 3.18817e-05 5.90696e-05 1.39573e-05 2.05134e-05 4.20069e-06 3.20601e-05 8.74113e-05 4.858e-05 0.00022161 0.000201833 1.27163e-05 1.79695e-05 0.000402925 8.91504e-05 0.00013136 0.000510653 0.000486015 6.12055e-06 2.92655e-05 0.000599895 0.000230389 4.18078e-06 1.88999e-05 1.53006e-05 5.15985e-06 4.11973e-06 0.000425631 0.000147037 0.000218755 3.0405e-05 0.000207068 4.98755e-06 0.000115226 0.000426903 2.00001e-05 4.09149e-06 3.65404e-05 0.000120215 2.65085e-05 1.14075e-05 4.14664e-06 0.000715026 1.55277e-05 8.58774e-06 0.0005213 0.00062745 0.000216526 0.000413133 0.000448727 0.000127843 2.80429e-06 1.1909e-05 0.000469779 6.96527e-06 7.02058e-06 2.41318e-05 5.50342e-05 4.78059e-05 0.000415537 0.000728715 0.000124495 1.38805e-05 0.000184204 1.3669e-05 0.000848642 0.000153667 0.000111298 9.03271e-05 0.00148642 1.73994e-05 0.00045913 0.000229366 2.08796e-05 7.79258e-06 5.05003e-05 2.73273e-05 2.66196e-05 7.41005e-05 0.000151218 9.59318e-06 3.5833e-05 0.000179715 5.84519e-05 5.02882e-06 0.000528335 4.33585e-06 1.48538e-05 0.000415457 2.97494e-05 0.000173863 1.20689e-05 0.000348131 0.000206844 0.000210156 0.000118777 1.19044e-05 3.36164e-05 2.25915e-05 4.5286e-05 0.000592088 1.06501e-05 5.30099e-05 0.000773902 0.000812419 0.000191869 0.000382699 4.78167e-05 0.000414603 0.000110244 9.82099e-06 1.39425e-05 9.13482e-06 5.85957e-05 2.89486e-06 0.000416145 0.000123136 5.27783e-05 0.000557002 0.000491869 0.000421116 0.000474355 1.87514e-05 5.21152e-06 0.000218517 3.13455e-05 0.000223733 0.00020704 0.000400011 4.82135e-05 0.000429724 2.68448e-05 6.29459e-05 4.89609e-06 0.000514142 1.22948e-05 0.000414816 0.000103069 1.07966e-05 8.5171e-06 2.41041e-05 1.51279e-05 7.24738e-06 5.51435e-05 1.82542e-05 0.000499424 3.27945e-06 1.10415e-05 0.000190688 0.000385376 1.26249e-05 8.32016e-06 1.91494e-05 0.00101493 3.1211e-06 6.57915e-05 0.000103779 6.68121e-06 1.127e-05 4.05813e-06 1.1026e-05 0.000537382 5.02301e-06 1.67676e-05 8.43382e-05 9.57613e-05 0.000116345 2.41185e-05 4.3552e-06 8.47495e-05 1.2462e-05 1.40705e-05 0.000244787 0.000539134 1.59537e-05 0.000148104 0.000150966 0.000161359 0.000724977 0.000154061 2.58191e-05 0.000583981 0.000581935 1.54939e-05 0.000232734 4.98747e-06 5.47387e-05 3.14539e-05 1.02212e-05 1.97474e-05 0.000126468 8.4786e-06 6.3778e-05 0.000861453 1.67505e-05 0.00041735 0.000107706 2.61305e-05 3.98695e-06 0.000498593 5.62525e-06 0.000464697 7.29127e-05 6.04582e-06 5.43677e-05 7.84824e-06 0.000408386 3.57333e-06 0.000495498 0.000200981 9.14074e-05 9.48695e-06 0.000177985 8.0871e-06 1.29777e-05 0.000137487 0.000132052 1.24644e-05 1.24842e-05 0.000415217 0.000414243 1.30731e-05 5.06823e-05 7.03601e-05 1.50783e-05 0.000498495 0.000199123 1.71189e-05 4.50424e-05 6.13144e-06 2.53376e-05 6.6911e-06 0.000397837 8.10172e-06 0.000313567 0.000510226 1.47709e-05 0.000415862 4.11841e-05 6.49392e-06 3.21088e-05 3.99359e-06 0.000364096 1.15889e-05 0.000109218 0.000164403 0.000718934 0.000223811 1.36082e-05 0.000544103 0.000156255 6.9254e-05 0.000187934 1.29555e-05 1.13142e-05 2.52994e-05 0.000421036 2.53025e-06 0.000507926 1.30625e-05 7.4508e-05 1.15918e-05 0.000213437 0.00101457 6.23573e-05 0.000207361 9.53827e-06 0.000289526 9.02614e-05 4.65432e-06 0.000593416 0.000232984 1.06526e-05 0.000111956 3.41634e-06 2.53498e-05 
0.000443828 7.84777e-06 1.31567e-05 0.000467201 1.42462e-05 1.53736e-05 0.000108117 7.72756e-06 7.38764e-06 0.000401997 0.000515669 8.40503e-05 0.000173859 2.27852e-05 9.63668e-06 0.000587672 0.000425614 8.85894e-06 0.000161263 5.90189e-06 7.98904e-06 9.45042e-06 4.56381e-05 0.000429389 0.000746712 7.46825e-06 4.58773e-05 0.000135649 0.000560506 2.18338e-05 8.58574e-06 9.14093e-05 4.08662e-05 6.56588e-06 0.000173591 0.000407569 3.62755e-05 3.71412e-05 2.37755e-05 3.64086e-06 2.68336e-05 4.63687e-06 0.000400764 6.45322e-06 0.000865197 0.000407115 1.41995e-05 6.33372e-05 0.000793173 0.000127374 4.71429e-06 3.31943e-05 2.99043e-05 6.03895e-05 1.38445e-05 0.000735379 6.68636e-06 8.71314e-05 1.024e-05 0.000580807 0.000401892 8.97814e-05 0.000150687 0.000147678 0.00040208 0.00040088 0.000135782 0.000400387 0.00043364 0.000665072 0.000235874 2.40205e-05 0.000404074 0.0003599 0.000242601 5.86561e-06 0.000421472 5.20566e-05 1.74138e-05 0.000236266 0.00118584 8.81069e-05 3.69225e-05 3.61728e-05 0.000100009 6.4104e-06 0.00033752 4.35215e-05 3.50797e-05 9.24811e-05 0.00122639 9.68259e-05 0.000681275 1.32969e-05 6.0883e-05 9.70235e-06 0.000411725 6.60687e-05 0.000157846 6.00948e-06 5.62865e-05 0.00047772 8.64301e-05 2.5385e-05 0.000473685 1.29824e-05 9.01593e-06 6.18737e-06 9.26808e-05 4.94189e-06 2.75005e-05 0.000119182 0.000132135 1.65583e-05 6.47772e-05 0.000412041 0.00067085 5.87693e-06 8.65584e-06 9.35278e-05 0.000142646 0.000432754 6.00882e-06 0.000134364 9.21763e-06 1.4183e-05 0.000606132 0.000157488 0.000318082 0.000190665 0.00040382 1.85578e-05 3.07732e-05 5.12303e-06 7.28924e-06 1.0092e-05 0.000412106 1.78034e-05 6.56339e-06 8.15332e-05 8.06497e-06 1.00453e-05 5.49067e-06 6.27766e-06 0.000232781 0.000112692 7.25114e-05 1.8722e-05 3.19403e-05 6.10241e-06 0.000217389 7.73999e-05 0.000394955 2.25033e-05 0.000423155 2.09821e-05 1.24433e-05 5.15212e-06 0.000235154 6.95212e-05 9.95093e-05 6.77371e-05 4.52784e-06 6.52918e-06 9.73811e-06 1.13591e-05 0.000130688 0.000201689 5.72339e-06 0.000170453 0.000185341 5.86858e-06 0.000573582 7.79893e-05 0.00047198 1.54497e-05 0.000121464 6.6183e-06 0.000127567 0.000837865 3.21463e-05 1.79034e-05 2.9247e-05 0.000677612 8.79417e-05 5.40653e-05 0.0011259 0.789895 0.000911486 0.000217837 0.00032266 0.00041266 0.000226321 7.09336e-06 0.000357004 0.000412401 2.76395e-06 0.000654457 0.000286578 0.000950256 1.06513e-05 0.00118726 0.000118814 4.27846e-05 0.000119312 5.23616e-05 1.30327e-05 6.12248e-06 0.000155238 0.00010359 2.30825e-05 7.74423e-06 6.18966e-05 9.43274e-05 0.000126376 5.91669e-06 2.93011e-05 0.00061349 5.75698e-06 1.34813e-05 0.000542199 0.000669937 5.06998e-06 2.85138e-06 0.000101736 0.000133991 2.80146e-05 0.000472482 0.000178205 8.26532e-06 0.000160531 7.3149e-06 1.83337e-05 0.000405871 0.000535186 0.000317521 1.99588e-05 0.000173764 1.10257e-05 0.000336976 1.14627e-05 0.000443988 0.000302069 0.000215567 0.000411914 3.87318e-06 0.000206788 0.000417604 1.94255e-05 0.000199175 0.000109421 1.03738e-05 1.44185e-05 1.0554e-05 4.56272e-05 0.000141951 2.5755e-05 4.41023e-05 0.000636519 2.25806e-05 0.000220589 0.000404224 0.000290531 5.16521e-05 6.77057e-06 0.000501315 0.000789764 3.68418e-06 7.07137e-06 0.000128881 2.85609e-05 0.000449441 8.43513e-05 0.000226848 6.43146e-06 3.87394e-05 0.000224962 3.28649e-06 5.39373e-06 5.49823e-06 0.000402184 0.000333564 0.000467778 0.000325286 1.59787e-05 1.27228e-05 1.77281e-05 1.60288e-05 0.000129119 9.63102e-05 6.58428e-06 6.44905e-05 1.4087e-05 3.87431e-06 8.13366e-06 6.44715e-06 0.000662934 3.09383e-06 9.81341e-05 1.51033e-05 1.29575e-05 1.31921e-05 1.95163e-05 9.04594e-06 1.07763e-05 0.000755472 0.000175861 0.000406188 6.36318e-05 7.89865e-05 0.000149022 8.12435e-05 0.000175503 0.000141499 3.81583e-05 0.000337345 0.000531784 7.41132e-05 0.000276074 4.01484e-05 0.000351454 0.000187236 0.00342105 0.00018548 0.000403212 3.29854e-06 0.000351742 1.37036e-05 9.96466e-06 6.48372e-06 0.000964414 6.01366e-05 0.000484568 0.000117764 4.35814e-06 1.20932e-05 4.54311e-06 0.000760877 7.47121e-06 0.000148918 1.91373e-05 0.000184953 1.07902e-05 8.61262e-06 4.44083e-06 8.62658e-05 0.000672447 0.000399214 6.68573e-05 3.88488e-06 4.49179e-06 2.48248e-05 2.97628e-05 4.4641e-05 1.01127e-05 0.00400027 0.000232143 6.83374e-05 0.000748167 0.000399081 0.00018247 0.000113061 0.0018292 0.000473375 0.000681819 4.51835e-06 1.03074e-05 7.19052e-06 4.33408e-06 0.000429633 6.08462e-05 7.54001e-06 9.68612e-05 7.78287e-05 0.000253315 0.0015363 6.8771e-06 4.18042e-06 4.71378e-06 0.000168926 5.00284e-05 3.63447e-05 0.000645857 0.000336704 0.00037662 0.000152991 0.000447278 0.000403107 0.000140096 8.47937e-05 0.000320503 0.000110519 0.000422536 9.47194e-05 6.1769e-05 3.98016e-05 4.96609e-06 0.000336175 5.80932e-05 6.04806e-05 0.000295757 0.000121626 0.000582515 6.18946e-06 9.74165e-06 0.000409434 1.26825e-05 0.000179605 0.00158024 0.000402466 9.3541e-06 1.17814e-05 0.000450275 0.000554445 0.000503474 7.7343e-06 0.000826855 0.000119466 0.000829203 1.22216e-05 0.00136303 4.47834e-06 0.000460425 8.45608e-05 0.000862663 0.000718045 7.29122e-06 0.000147027 1.0533e-05 0.000112304 3.73166e-05 0.00067767 1.01789e-05 0.000443396 8.39362e-06 4.02055e-05 9.97201e-05 0.000256011 0.000534204 0.000591363 0.000431703 1.24595e-05 2.16607e-05 8.15239e-06 0.000107285 8.37099e-06 0.000432711 8.5146e-06 0.000401565 8.25983e-06 5.29121e-06 0.000324547 2.88937e-05 0.000506463 7.87424e-06 0.000113307 0.000401045 0.000399272 4.90211e-05 7.91794e-05 2.20945e-05 0.000201257 0.000169533 0.00367753 0.000463255 0.000138158 4.99747e-05 0.000225981 0.000131657 4.27529e-06 0.000406335 0.000156713 7.32467e-06 0.00055483 7.59755e-05 7.49859e-06 0.000431848 0.000134434 0.000163189 9.78401e-05 0.000405745 1.37241e-05 0.00093984 6.95245e-06 1.08253e-05 0.000537076 0.000140064 1.07475e-05 0.000821047 1.04905e-05 5.16859e-06 2.39284e-05 0.000168911 9.38822e-06 1.24925e-05 0.000107579 3.70892e-05 0.00024726 0.000272226 2.41348e-05 9.92013e-05 8.58484e-06 1.35076e-05 0.000186225 0.000477164 3.14844e-05 1.08235e-05 8.94743e-06 2.70805e-05 0.000400402 0.00112853 5.90677e-05 7.47258e-06 0.000187529 0.000529583 0.000256343 0.000315478 0.000174228 4.85298e-06 0.000543152 0.000304009 9.88106e-06 9.14399e-06 4.75803e-05 0.00103038 9.94241e-05 0.000420963 0.000115335 0.000144443 5.6112e-05 0.000522438 0.00014646 0.000483274 4.27311e-05 0.000133603 0.000214931 1.02873e-05 0.000153712 1.49923e-05 0.000419578 1.15968e-05 5.98227e-05 0.000644921 0.00039612 3.98733e-05 5.54192e-05 0.000512002 2.96598e-05 8.09634e-06 1.0659e-05 0.000404074 3.69472e-05 0.000330656 0.000161465 1.13646e-05 8.55134e-05 6.5523e-05 5.31194e-06 2.81116e-05 0.000493312 3.87635e-06 7.98119e-06 5.07369e-05 0.000585058 0.000210627 0.000165383 1.37654e-05 2.83839e-05 0.000273087 0.000467905 1.66411e-05 1.82451e-05 5.78451e-06 8.62893e-06 1.30908e-05 0.0001132 0.000406437 0.000156682 6.43303e-05 1.28452e-05 4.54398e-06 0.00078015 1.20597e-05 1.70972e-05 0.000157314 0.000164253 3.58803e-06 0.000334449 4.69131e-06 8.3425e-05 3.12327e-05 0.000494887 6.9146e-06 4.22391e-05 7.23585e-06 1.05394e-05 2.87665e-05 0.000217774 0.000134128 7.15395e-05 0.000401376 0.000533825 0.000115689 2.71729e-05 0.000408045 0.000321335 0.000193702 5.86348e-06 0.000422647 0.000410151 0.000249501 7.17091e-05 0.000483422 3.27364e-05 6.28341e-06 0.00015657 6.43933e-05 8.58582e-05 0.000478464 6.5274e-05 0.000296271 2.06545e-05 0.000141735 9.36817e-05 0.000186894 0.000405053 0.00105467 0.000131922 0.0007944 0.000733792 4.80409e-05 0.000710631 0.000117598 0.000868574 1.5235e-05 0.000830054 1.07857e-05 5.81937e-06 6.33609e-05 6.20542e-05 2.85656e-05 9.48478e-05 0.000539016 0.000112342 0.000485912 0.000624406 8.89671e-06 4.73637e-06 1.68685e-05 0.00015735 0.000443465 0.000149156 9.96414e-05 3.74613e-05 6.62134e-06 6.59268e-06 0.00281965 0.000122582 0.000460768 0.000325673 0.000111324 0.000436111 3.4947e-05 0.000591036 0.0005917 2.60066e-05 0.000622823 6.11169e-05 7.26299e-06 0.000275949 0.000177723 7.89268e-06 0.000587726 0.000403455 7.52506e-06 0.000226419 9.10512e-05 0.000106882 8.76407e-06 5.32117e-06 0.000438812 3.9383e-05 3.48851e-05 5.22803e-06 0.000151369 0.000150543 8.50467e-06 2.83956e-05 0.000125161 0.000131991 7.41036e-05 0.000108002 7.13359e-06 9.46277e-06 1.22024e-05 9.157e-05 1.09337e-05 0.000231283 5.87074e-06 0.000242018 0.00018369 1.48787e-05 0.0013368 0.000398006 9.28743e-05 0.000152643 5.95762e-06 9.3528e-05 3.36911e-06 0.000405798 0.000164035 6.81821e-06 7.04571e-05 0.000396901 8.05567e-06 0.00044923 0.000219828 0.000151231 2.46675e-05 0.000105806 4.28627e-06 6.19347e-05 1.48319e-05 4.64358e-05 1.41835e-05 0.000305965 9.76359e-06 0.000108847 5.19302e-05 0.000174854 3.0398e-05 0.000150443 3.73597e-05 2.42103e-05 3.21248e-05 4.75282e-05 1.04921e-05 0.000257812 5.98217e-06 6.10949e-05 0.000463722 0.000693393 6.56191e-05 6.64988e-05 0.000628599 0.000221766 4.41594e-06 1.14869e-05 0.000112625 0.000485991 7.10106e-06 0.000406931 1.20797e-05 5.15205e-05 2.80313e-05 0.000122075 4.33069e-06 0.000136421 0.000259062 2.29862e-05 3.31983e-06 3.48091e-05 0.000226258 0.000401817 8.11485e-06 4.18656e-06 0.000408475 0.000131315 9.98328e-06 0.000549245 0.000617491 0.000134278 0.000429553 0.000639264 0.000131963 4.8821e-06 4.91951e-05 0.000469638 9.15181e-06 1.18399e-05 2.79382e-06 1.5208e-05 0.000350127 0.00040744 0.000305997 0.000305593 2.32659e-05 0.000269068 2.27378e-05 0.000833197 0.000124805 1.20204e-05 3.18421e-05 0.00101659 2.64152e-05 0.000712629 4.648e-05 0.000175886 4.28297e-05 7.28219e-05 1.14303e-05 4.6695e-05 3.97671e-05 0.0001972 5.24401e-06 1.1583e-05 0.000249543 1.20531e-05 6.16243e-06 0.000429551 5.20395e-06 2.33446e-05 0.00040543 2.119e-05 0.000146285 0.000167227 0.000252963 0.000187718 0.000137986 0.000106033 0.00011211 7.69777e-06 1.68199e-05 7.374e-06 0.00048929 0.000135382 4.26945e-05 0.0015998 0.000793741 0.000574799 0.000214568 7.18398e-06 0.000401319 0.00024073 1.51097e-05 1.92537e-05 0.000615322 0.000236067 3.05392e-05 0.000398023 0.000198168 7.60556e-06 0.000349272 0.000829736 0.000886483 0.000402794 1.83476e-05 3.64127e-05 7.44805e-05 2.03921e-05 1.09687e-05 0.0003261 0.000255251 1.5084e-05 0.000621354 2.04812e-05 3.94396e-06 5.20488e-05 0.000578256 7.17854e-06 0.000397975 0.000144254 4.07224e-05 0.000151318 2.53256e-05 0.000120372 5.69909e-06 0.000137247 8.85235e-05 0.000934446 6.04037e-06 5.37479e-06 0.000100514 0.000158356 0.000145459 1.02694e-05 1.95391e-05 0.00100564 2.97989e-06 5.57809e-06 1.94409e-05 4.50081e-06 0.000335909 4.78283e-06 8.50286e-06 0.000545468 3.69175e-06 0.000158378 0.000255618 0.000429919 0.000191566 9.50287e-05 0.000170221 8.02576e-05 0.000211874 1.93647e-05 0.000159204 0.000489755 9.90606e-05 9.96568e-05 0.000121365 0.00013545 0.000639785 0.000781656 3.35887e-06 0.000477579 0.000408401 8.32356e-06 0.00034773 0.000195604 5.45975e-06 6.69352e-06 0.00013241 6.0183e-06 0.000146077 8.28508e-06 6.92331e-05 0.000963391 1.28029e-05 0.000546659 0.000173159 1.42939e-05 1.1241e-05 0.000523752 6.75931e-06 0.000598106 7.69097e-05 5.03084e-06 0.000283331 0.000541521 0.000397793 7.16678e-06 0.000291708 0.000293384 0.00011852 0.000219444 9.43687e-05 3.40376e-06 0.000416012 3.3194e-05 9.3187e-06 2.89358e-05 9.63581e-05 0.000486333 0.0003998 0.000125388 1.16383e-05 1.09327e-05 1.43731e-05 0.00047254 2.78662e-05 1.99849e-05 4.27232e-05 8.35584e-05 0.000127694 9.59029e-05 0.000138344 0.000118896 0.000374979 0.000304652 6.86501e-06 0.000579506 0.00010718 9.13124e-06 5.33748e-06 6.26605e-06 0.000194689 2.19054e-05 8.95868e-05 0.000231508 0.000648265 0.000421248 9.80038e-06 0.000553777 0.000115013 5.14448e-05 0.000574305 3.07914e-05 1.717e-05 9.7488e-05 0.000417496 3.82384e-06 0.00042254 3.79922e-05 0.000227722 5.46473e-06 0.000382742 0.000521784 6.14018e-05 4.51338e-05 7.81769e-06 0.000413272 2.94897e-05 1.0493e-05 0.000746121 0.000258698 0.00010454 0.00011151 9.45313e-06 1.41429e-05 
0.000227013 4.84411e-05 0.000224144 9.11984e-05 1.99561e-05 0.000246277 0.000497152 6.41858e-05 1.96423e-05 7.13079e-06 8.56366e-05 0.000466154 7.29343e-06 6.98655e-05 0.000130032 0.000131604 7.22868e-05 8.24092e-05 9.58671e-05 0.000238409 2.72159e-05 4.44856e-05 7.7322e-05 0.000122999 0.00017188 0.000122961 3.58951e-05 7.55458e-05 0.000123636 1.49504e-05 1.04505e-05 0.000251659 0.000301283 0.000277918 0.000355183 3.29668e-05 0.000227406 0.000102379 0.000339919 1.80169e-05 9.00693e-05 0.00015004 0.000102542 0.000216173 0.00221152 1.8213e-05 0.000459602 0.000132416 7.16314e-06 0.000123295 0.000220541 0.0002262 0.000128549 4.52261e-05 0.000217766 0.000283388 0.000392823 0.000219157 2.06777e-05 0.000388285 3.1276e-05 9.82445e-05 0.000193693 0.000256001 0.000117706 0.00031824 4.83894e-06 0.000106397 0.000119023 0.0001042 0.00011941 0.000208734 0.000211277 0.000294453 0.000345634 9.18545e-06 3.33135e-06 0.000309126 0.000197127 0.000311033 4.83826e-05 7.84902e-05 0.000176943 0.000153457 0.000144409 4.75105e-05 0.000117532 0.000335993 0.000117459 0.000105242 7.97589e-05 0.000261414 0.000155363 0.000192518 8.99085e-05 6.90327e-05 0.000311266 0.000165644 7.80661e-05 3.68006e-05 0.000131779 2.02036e-05 0.000131686 0.000202359 2.6809e-05 6.70994e-06 0.000144452 3.29507e-05 0.000143371 6.62245e-05 8.40038e-05 8.68711e-05 0.000135402 0.000245237 0.000144081 4.75673e-05 0.000175599 0.000266793 0.000158168 0.000188934 0.000103164 6.23325e-06 5.66968e-06 0.000149533 0.000103059 7.51918e-05 0.000176325 0.000577341 9.13158e-06 3.49768e-05 2.04542e-05 9.40521e-05 3.62879e-05 6.87843e-05 0.000152219 0.000214366 0.000240421 8.19859e-05 6.37254e-06 4.80919e-05 1.16072e-05 1.76181e-05 4.59755e-06 0.000105553 8.81399e-06 0.00021027 2.64457e-05 5.9231e-05 0.000144814 0.000190665 0.000150225 0.000101356 0.000303803 6.49102e-05 9.84968e-05 6.71548e-05 7.72783e-06 9.56379e-05 0.000180213 0.000183276 4.1184e-05 0.000241349 8.61642e-05 5.26123e-06 4.74409e-05 0.000504012 0.000261121 0.000245614 4.25031e-06 0.000147557 7.03361e-05 5.59683e-05 0.000263032 0.000113592 0.000157914 7.50012e-05 0.000168239 5.14812e-06 0.000265144 0.00033152 0.000177296 8.16338e-05 5.42914e-05 0.000141297 0.00012164 0.000544183 7.46376e-05 7.62593e-05 5.70992e-05 4.62362e-05 8.30056e-05 1.15869e-05 0.00010807 0.000102437 0.000255789 7.82876e-05 9.00788e-05 1.1087e-05 0.000111168 5.77035e-05 0.000164201 2.20373e-05 0.000150955 5.27001e-05 4.71527e-06 0.000314992 4.67983e-05 7.66305e-05 0.000212958 0.000163841 0.000189628 5.56637e-05 0.000350049 2.59025e-05 6.64488e-05 0.000118086 0.000166867 7.8671e-06 1.58543e-05 1.2974e-05 0.000267312 5.52902e-06 0.000182426 6.15571e-05 0.0021452 8.32727e-06 0.000103328 1.24782e-05 6.31955e-05 6.37542e-05 0.000242856 0.000128095 0.000268322 3.54754e-05 0.000455806 0.000165355 0.000290378 6.57181e-05 0.000198235 8.42889e-05 2.00378e-05 0.000336109 3.07525e-05 0.00013046 0.000413157 0.000174573 3.91472e-05 5.42738e-05 0.000140957 0.00190565 5.75856e-05 7.02659e-05 0.000109558 0.000354465 0.000105707 0.000470632 6.45281e-05 5.91161e-05 0.000180955 3.96495e-05 9.41745e-05 4.53184e-05 0.000200321 6.54654e-05 1.27225e-05 0.000214959 4.17681e-05 8.89552e-05 0.000136665 3.41951e-05 7.19615e-06 0.000328248 6.69572e-05 0.000177635 0.000115427 0.000242541 0.000131251 4.44006e-06 8.63828e-05 0.000126586 0.111744 3.30439e-05 0.000136748 0.00015969 0.000424817 0.000130021 0.000108997 7.86948e-05 0.000311906 4.66661e-05 0.000835071 0.000180799 6.9193e-05 5.50712e-05 0.000124247 0.000138191 0.000114745 4.34253e-06 9.00666e-05 9.27306e-05 0.000236799 5.84369e-05 3.20717e-05 0.000229986 0.00028182 0.000251002 0.000184667 4.10725e-05 9.75957e-05 0.000102457 7.83135e-06 7.37791e-05 4.10666e-05 0.000255191 0.000143138 0.00384937 0.000220869 8.79254e-05 0.000504982 0.00025849 0.0033158 0.000167682 2.05271e-05 5.13286e-05 0.000196801 0.000208332 0.000255778 0.000136465 3.72278e-05 0.000118285 4.49309e-05 0.000284419 0.000141535 0.000212607 9.54493e-05 0.000206341 0.000109602 0.000138535 6.47278e-05 0.000348712 8.08281e-05 3.73181e-05 9.7615e-05 2.80174e-05 0.000288817 4.21101e-05 0.000145335 0.000202693 0.000143544 0.000133229 0.000150103 0.000147804 3.20065e-05 0.000328138 0.000141016 0.000364099 9.17025e-05 0.00010658 0.000161807 0.000159248 0.0001608 0.0336528 0.000164491 0.000199796 0.000330894 0.000424644 3.25108e-05 3.58665e-05 6.90406e-05 4.19534e-05 2.08879e-05 0.000161817 0.000226245 1.4965e-05 0.000539815 6.48675e-05 0.000181373 6.01652e-05 0.000121732 0.000276346 8.24626e-05 8.95274e-05 0.000268201 0.000171882 3.77912e-05 4.71607e-05 0.000118597 7.03802e-05 5.78772e-06 5.24944e-05 2.65912e-05 6.44269e-05 0.000136395 9.08753e-05 0.000414024 8.76381e-05 0.000108413 8.63042e-05 0.000338698 6.02175e-05 0.000562531 5.73837e-05 2.4933e-05 3.51827e-05 0.000319096 0.000162669 0.000135593 2.2641e-05 0.000111045 4.18878e-06 0.000380234 8.60932e-05 8.22076e-05 0.000204031 0.000423369 4.33011e-05 4.36934e-05 0.000110471 5.10826e-05 0.000237926 0.00075865 0.000112241 9.69252e-05 9.45445e-05 0.000270939 0.000216313 0.000221478 0.000169008 0.000375592 0.000101917 0.000146166 7.51178e-05 7.72914e-05 1.11701e-05 5.98661e-05 0.000152705 7.836e-05 1.56554e-05 0.000648118 0.000170283 0.000283544 3.53425e-05 2.68495e-05 0.000109078 5.86001e-05 0.000169247 5.98426e-06 0.00012844 5.19809e-05 8.20517e-06 7.0418e-05 0.000171077 4.24992e-05 0.000243354 6.64962e-06 0.00012734 3.21722e-05 0.000193039 0.000115471 6.9474e-05 0.000103173 0.000111374 0.000181094 0.000534112 8.34938e-05 8.41388e-05 0.000112222 2.77894e-05 0.000108752 5.97729e-05 0.000261432 0.000470155 0.000750755 0.000174998 4.41425e-05 0.000170136 0.000136353 0.000139803 0.000152004 0.000152501 2.48642e-05 0.000109447 0.000606219 0.000152705 0.000526761 3.16912e-05 8.62432e-05 0.000126792 0.000189113 0.000334603 0.170655 0.000156139 0.000287358 0.000426962 2.33012e-05 6.77936e-05 0.000166866 0.000237956 0.000127134 6.27268e-05 3.78665e-05 1.48152e-05 4.03911e-05 0.000246651 0.000185571 0.000102933 0.000203219 1.77928e-05 0.000147571 0.000117496 0.000176231 0.000245478 0.000146878 0.000123344 0.000222346 0.000197128 3.57417e-06 0.000161623 0.000128408 2.99875e-06 0.00031956 0.000295556 4.09901e-05 5.95036e-05 1.63464e-05 0.000430589 0.000123016 6.35714e-06 0.000139352 2.51572e-05 9.708e-05 0.00029475 0.000227357 0.000324969 0.000298163 8.24618e-05 0.000108697 0.000202293 0.000267412 4.30478e-05 0.000158264 0.000190572 0.000179672 0.000112545 6.77625e-05 7.10055e-05 0.000129977 8.43273e-05 0.000256041 0.000176196 6.92258e-06 0.000346318 0.000212584 0.000355165 0.000127474 0.0002136 0.000142814 0.00023658 0.000146846 0.000107374 0.000238537 0.000200112 5.63351e-05 0.000140514 8.973e-05 0.000324486 6.01196e-06 0.000191028 5.62439e-05 6.66534e-06 8.53037e-05 0.000281095 0.00016577 0.000523913 0.000101211 3.97173e-06 6.08266e-05 5.80636e-06 6.99155e-06 9.76524e-05 0.000149074 0.000354281 3.35145e-05 3.59143e-05 0.000193374 7.19209e-06 8.86828e-05 5.35515e-05 0.000148482 0.000380847 0.000116196 0.000336931 0.0977913 7.39536e-05 0.000326074 0.000340948 0.000112851 0.000197397 0.000174323 7.67274e-05 9.93081e-05 0.000129281 6.09196e-05 6.0804e-05 0.00011683 0.000141122 0.000355963 0.000116698 7.42545e-05 6.29049e-05 8.00509e-05 0.000167785 0.000193486 0.000342371 2.54678e-05 5.97024e-05 0.00020352 3.79147e-05 0.000138335 0.000107841 9.51921e-05 0.000152818 0.00307205 0.000139866 0.000292944 0.000115743 2.79677e-05 0.000285975 0.000108949 0.000457329 0.000130509 0.000101879 0.000118233 0.000224011 0.000305793 0.00018195 9.86337e-05 2.83999e-05 0.00021093 0.000118928 6.83282e-05 0.000124518 0.000114849 6.59004e-06 0.00212978 0.000342341 0.000238463 0.000647004 0.000116219 0.000530104 2.1733e-05 0.000159772 0.000160083 9.36199e-05 0.000108817 0.000225299 0.000221545 4.85798e-05 0.000360352 0.00011589 0.000118867 8.47828e-05 9.85439e-06 6.08686e-05 0.0001597 0.000139501 9.49422e-05 6.63463e-05 0.000110328 0.000303202 3.95783e-05 9.59347e-05 7.27849e-05 4.85917e-05 0.000114002 0.000160378 9.14345e-05 3.7894e-05 2.59335e-05 0.00011904 0.000101153 0.000155253 7.89206e-05 0.000434617 3.50143e-05 0.00027688 6.57823e-05 0.000153137 0.000200234 0.000117429 0.000104813 0.000214223 3.22193e-05 4.39209e-05 0.0001244 5.87741e-05 0.000144926 9.849e-05 0.000117526 3.20347e-05 0.000117883 5.34017e-05 2.13714e-05 5.46431e-05 5.06822e-05 0.000188073 8.35768e-05 5.64535e-05 0.000209889 9.01235e-05 0.000152192 6.20329e-05 0.000121188 8.20059e-05 0.000131037 0.000318449 0.000209677 6.92782e-05 0.000303852 5.98716e-05 4.50485e-06 1.08776e-05 0.000138126 0.000129226 3.9925e-05 0.000695678 0.000139769 5.41925e-05 2.32878e-05 0.000409441 7.11177e-05 0.000188086 0.000156852 0.000145654 9.69888e-05 9.77113e-05 1.90275e-05 0.000419606 0.000147775 6.4021e-05 3.06209e-05 0.000168335 0.000508008 0.000474629 0.000514813 3.0529e-05 6.90833e-05 0.000452105 0.0544136 0.000394511 8.59008e-05 0.00010372 0.000432383 5.8296e-05 8.54019e-05 0.000238304 6.49564e-05 8.75045e-05 0.000144632 3.15035e-05 2.75857e-05 1.25284e-05 0.000142325 0.000155994 7.22227e-05 0.000144503 0.000610081 2.28347e-05 0.000114467 0.000278102 0.000161999 0.000109649 0.000108176 0.000115301 0.000122199 6.48794e-05 0.000399502 0.000326677 6.09618e-05 0.000134232 0.000392769 0.000141759 0.000218745 0.000192194 0.00340619 1.42743e-05 4.99079e-05 0.000127754 0.00010581 0.000157699 0.000325818 0.000103308 2.4916e-05 0.00306322 4.69827e-05 0.000148148 0.000131666 0.000240098 6.31391e-05 0.000178638 0.289863 9.99687e-05 0.000154178 0.000150961 1.07461e-05 1.7558e-05 6.62683e-06 4.53231e-05 6.16117e-05 3.37488e-05 0.000119142 5.64758e-05 8.21209e-05 8.64443e-05 0.000134208 9.91225e-05 0.000165561 0.000159926 0.000373197 5.47824e-05 0.0338321 9.43199e-06 4.02475e-05 0.000201089 5.83983e-05 6.6557e-05 6.11959e-06 0.000231564 8.89355e-05 6.80674e-05 0.000192513 0.000103025 2.02058e-05 0.000232847 7.49002e-05 0.000125298 0.000457422 0.000162524 0.000316357 0.000195827 0.000196117 9.50183e-05 0.00163418 7.8481e-05 0.000178481 0.000109388 0.000192533 4.27613e-06 0.000356263 0.0001776 0.000551785 0.000190998 0.000334848 0.000432277 0.000118651 2.14483e-05 0.000110631 4.96682e-05 0.000100035 0.000139937 0.000129576 0.000161963 7.84715e-05 0.000138017 0.000123566 9.29877e-05 3.70708e-05 4.68839e-05 8.22302e-05 0.000136614 0.00014855 5.88023e-06 8.26664e-05 4.66028e-05 0.000104163 1.76237e-05 4.49679e-05 0.000938792 0.000147435 0.000603705 8.42409e-05 3.15358e-05 0.000133282 3.34564e-05 9.89422e-06 4.54587e-05 0.000258495 0.000214002 0.000481561 0.000281936 0.000119703 6.4686e-05 2.82246e-05 2.83483e-05 9.09202e-05 8.27915e-05 5.09856e-05 0.000211313 2.49689e-05 0.000272056 0.000230695 5.59028e-05 0.000104487 7.02941e-05 7.3316e-05 0.000152332 5.49008e-05 0.000108835 0.000110574 7.99292e-06 6.16809e-05 0.000169792 0.000109687 9.83021e-05 8.85274e-05 5.73544e-06 0.0001745 0.000410504 0.000156148 8.36257e-05 0.000146008 0.00031058 0.000523101 0.000235517 4.58017e-06 0.000113964 0.000368733 1.75446e-05 0.000113755 0.000341201 1.05543e-05 0.000254805 0.000435885 0.000112253 0.00014939 0.000211335 5.28598e-05 1.60814e-05 0.000246939 0.00123346 0.000190354 0.000111564 8.2837e-06 0.00016449 0.000106628 0.00180746 0.000158775 6.76298e-05 0.000591925 9.85074e-05 5.23022e-05 6.54729e-06 7.97037e-05 0.000613005 0.033457 2.05593e-05 0.000565627 1.94785e-05 0.000172457 8.14591e-05 7.32855e-06 2.05841e-05 8.76305e-05 8.46333e-05 7.32609e-05 0.000389308 0.000602294 3.45679e-05 8.67446e-05 0.000309789 0.000202046 0.000252092 0.000283758 4.66478e-05 7.76517e-05 0.000160516 0.00014065 7.47149e-06 0.00010788 0.000219764 9.57416e-05 0.000144302 4.10489e-05 0.000345515 0.000140904 0.000481265 9.54981e-05 0.000117578 0.000127013 0.000113827 6.53356e-06 9.47593e-05 0.000125471 1.78266e-05 0.000103621 1.22173e-05 0.000277616 0.000158543 9.90409e-05 0.0006644 
2.43399e-05 1.22968e-05 1.48046e-05 1.24505e-05 0.000415682 0.000457443 0.00016735 6.93572e-06 6.34229e-06 1.02148e-05 0.000130538 0.0016898 1.62444e-05 5.20366e-06 2.23347e-05 0.00034255 0.000160055 0.000521124 2.01005e-05 0.000815929 1.48432e-05 2.89223e-05 6.99595e-06 2.08088e-05 0.00116737 0.00047689 2.61972e-05 4.49058e-05 9.95945e-05 0.000433225 9.67901e-06 0.00098409 2.19536e-05 7.47786e-06 0.000927052 9.49795e-06 0.000402491 0.000460603 2.13552e-05 6.69167e-06 5.455e-06 1.42617e-05 7.68354e-05 0.000189748 8.30982e-05 3.87986e-06 0.000158883 6.36138e-05 1.27542e-05 0.000571783 0.000223075 0.000407375 1.14284e-05 0.000170567 0.00012029 0.000540168 4.25423e-05 0.000106416 1.12008e-05 7.59352e-06 4.57138e-06 1.12541e-05 0.000412145 9.76877e-06 0.000110566 0.000136673 0.000164247 1.54556e-05 3.09422e-05 0.000221296 0.000416372 6.13247e-06 0.000104824 0.000488318 5.54243e-06 1.04621e-05 0.000407984 2.15037e-05 3.01584e-05 1.00954e-05 5.72025e-05 6.26696e-05 0.000403327 4.59713e-06 1.91267e-05 7.65115e-06 0.000114202 0.000367903 0.000163841 9.36895e-06 0.000115554 0.000132738 0.00056772 0.000556316 1.1382e-05 7.28597e-05 0.000181435 0.000809238 0.000755198 8.62698e-05 4.2845e-05 0.000466309 1.42394e-05 8.54002e-05 0.000385349 5.72278e-05 1.10877e-05 0.000160318 4.35763e-06 8.60915e-05 7.9933e-06 9.13587e-05 3.1836e-05 1.1044e-05 3.51616e-05 0.000403245 0.00013857 1.82339e-05 0.00010536 0.000370955 1.86284e-05 0.000229527 6.89441e-06 0.000307652 1.11537e-05 0.000238405 4.8033e-06 1.13178e-05 0.000238988 0.000597419 0.000424527 9.19802e-05 3.25316e-05 4.00731e-05 1.00973e-05 0.000290479 0.000564444 4.43486e-06 0.000449402 0.00139062 8.19521e-06 0.00031178 0.000457805 5.7311e-06 0.000131181 0.000813383 7.02246e-06 1.36421e-05 5.87734e-05 8.7128e-05 4.18411e-05 0.000100455 0.000163226 3.10889e-05 5.60314e-05 2.25304e-05 3.25942e-05 0.000125594 1.20543e-05 0.000983692 0.000160611 0.000256892 1.14655e-05 5.11685e-06 1.27737e-05 0.000484084 0.000440625 0.000230596 9.10837e-06 7.36372e-06 0.000454157 3.3668e-05 0.000176721 7.58716e-05 0.000315493 7.23401e-05 3.90596e-06 1.47612e-05 2.26642e-05 0.000632256 0.000223927 1.27992e-05 4.08744e-05 0.00040993 0.000413218 0.00089552 0.000529112 1.25864e-05 0.000435451 3.76258e-05 8.21773e-05 6.65494e-06 0.000479289 4.08342e-05 5.51412e-06 2.91092e-05 4.74587e-06 4.82221e-05 0.000238554 7.64131e-05 0.000803394 0.000240522 0.00049305 8.41315e-06 7.38707e-06 0.00102484 4.81882e-06 9.98483e-06 0.00055996 1.65193e-05 0.000497049 1.54226e-05 0.000180226 4.52036e-06 5.84075e-06 9.89624e-05 9.73822e-05 0.000628693 7.4131e-06 6.71478e-06 2.53085e-05 8.88742e-06 0.00166116 4.45436e-06 0.000383789 0.000146362 9.18525e-05 0.00064314 7.14721e-06 3.56565e-06 8.32562e-05 5.41103e-06 0.000745395 1.04224e-05 6.70903e-05 4.73794e-06 0.000188192 9.95133e-05 0.000246408 1.91812e-05 5.83236e-06 5.71371e-05 0.000151178 1.34564e-05 0.000423878 5.73818e-06 9.84472e-05 0.000283031 4.41987e-05 0.000652449 1.04776e-05 5.20555e-06 0.000129047 8.11384e-06 0.000116572 0.00031771 0.000700351 0.000467754 1.25754e-05 6.10344e-06 8.6493e-05 0.000473113 3.03278e-05 0.000143626 0.000139656 0.000279814 0.00130993 6.25719e-06 9.05165e-05 1.23448e-05 6.01331e-06 1.11927e-05 9.13007e-05 0.000285025 1.20627e-05 0.000187154 6.44522e-05 5.74349e-06 4.47581e-05 0.000164317 0.000435841 4.47907e-05 0.000589577 0.000230896 8.63571e-06 9.46155e-05 1.30877e-05 4.39133e-06 7.79919e-06 1.19756e-05 8.57531e-06 0.000232422 0.000135037 3.95244e-06 6.64515e-06 2.3104e-06 9.31118e-05 3.42151e-06 0.000406409 9.81077e-05 0.000422343 6.40483e-06 0.00011128 1.61386e-05 2.9245e-05 0.000278074 0.000188853 3.98792e-06 8.70072e-05 1.0639e-05 6.64418e-06 7.13278e-05 0.00035353 0.00014075 0.00011824 0.00100748 1.24288e-05 4.78007e-05 0.00145982 0.000124495 0.000745093 0.00105971 0.00135357 0.000161436 1.47437e-05 1.21171e-05 0.000177765 0.000420454 1.54083e-05 5.27688e-05 1.26545e-05 0.000278182 1.97324e-05 3.95058e-05 3.77198e-06 0.000112967 4.89677e-05 0.000728927 6.8932e-06 2.82285e-06 0.000213402 2.08136e-05 4.99439e-05 1.11564e-05 4.91372e-06 2.71901e-05 1.75499e-05 8.53719e-06 0.000349539 4.39791e-06 6.9426e-06 7.02854e-05 0.000116676 7.22271e-05 0.000741852 0.00173644 5.13545e-05 8.71692e-05 1.12895e-05 5.9637e-05 0.000752578 0.000576332 0.000775783 0.000292354 1.59373e-05 0.000177038 1.11005e-05 6.72023e-05 5.03275e-06 3.38262e-05 2.82755e-06 1.60117e-05 9.47258e-06 8.87431e-05 0.00043624 0.000816062 0.000159923 5.23663e-06 8.8645e-06 0.000155063 0.000156633 5.57693e-06 3.88205e-05 0.000565984 9.16459e-06 9.45009e-05 6.66737e-06 0.000442446 4.54742e-05 0.000191794 2.15843e-05 1.60579e-05 7.8496e-06 3.91197e-06 0.000231071 0.000123128 6.27256e-06 0.000281168 2.0535e-05 7.97283e-05 1.28793e-05 2.03813e-05 0.000470574 0.000118496 0.000238289 8.33615e-05 0.000558634 6.15058e-05 0.000737393 6.5385e-05 4.37965e-05 0.000822791 8.26661e-05 9.10822e-05 0.00031403 4.69709e-06 0.000185618 0.000484768 4.50458e-06 1.108e-05 0.000221299 4.64199e-05 0.000153006 2.18888e-05 1.02526e-05 0.000823143 0.000969455 0.000218079 0.000426394 5.57032e-06 5.5602e-05 9.28821e-05 7.09273e-06 6.67691e-06 0.000313867 9.49842e-05 0.000139648 6.05862e-05 1.08438e-05 1.67399e-05 0.000145844 5.93527e-06 0.000868901 2.88253e-05 0.000258604 0.000436158 4.46305e-05 6.48595e-05 0.000407041 6.78969e-06 2.73278e-06 0.000472244 1.09631e-05 0.000197455 0.000403795 0.000249938 5.31605e-05 4.72749e-06 0.00013562 1.33162e-05 0.000360536 0.0006145 0.000403115 4.53678e-06 0.000111203 0.000365935 3.09933e-05 6.98831e-06 1.39981e-05 7.4463e-06 0.00029948 0.00217235 7.48179e-06 0.000146909 0.000237544 6.93252e-05 8.87108e-05 0.000198586 9.51235e-05 0.000178705 0.000407524 0.000339185 0.000257304 8.49098e-06 2.81309e-05 0.000217043 1.14526e-05 0.000129118 0.000168118 0.00010068 0.000295585 0.000455515 0.000605048 1.38191e-05 4.26912e-05 0.000259068 0.000537113 0.000364676 7.94891e-06 5.21215e-05 0.000196535 1.27993e-05 0.000127389 0.000176444 3.09132e-05 1.18671e-05 0.000434467 2.6304e-06 0.000467561 6.28949e-06 0.000527962 0.000894409 0.000487934 1.0497e-05 3.19018e-05 0.000184175 0.00131667 0.000127302 7.27685e-05 1.86755e-06 0.000204535 0.000517972 0.000205547 8.4224e-06 1.38999e-05 0.000862836 0.000519429 9.57557e-06 0.000153738 8.70686e-05 1.72575e-05 0.000138146 8.00349e-05 0.000837417 4.06456e-05 0.000271859 1.09279e-05 0.000209898 1.05424e-05 8.1737e-06 5.93307e-05 6.40642e-06 4.65371e-05 3.67679e-06 8.4087e-05 0.00044596 0.000240007 0.000478268 0.000444393 0.000780619 0.000491706 9.71518e-06 9.19718e-06 3.6588e-05 5.61547e-05 0.000219848 0.000159822 0.000810299 0.000119393 0.000478101 4.45712e-05 5.90207e-05 6.9256e-05 3.11915e-05 9.94511e-06 1.32661e-05 6.53829e-05 0.000613901 0.000410369 9.03159e-06 7.56018e-06 1.31272e-05 8.49571e-05 0.000290642 0.000414591 6.46687e-06 8.97023e-06 6.02745e-06 2.4934e-05 0.000156123 0.000149145 5.16462e-05 0.000405803 5.92704e-06 1.58594e-05 6.26664e-06 0.000154809 0.000483753 0.000208253 3.44687e-05 6.70608e-06 0.00013358 0.000159122 9.66964e-06 0.000165139 0.00110843 0.000141322 0.000808525 4.64339e-05 0.000110903 0.000595332 6.64898e-05 8.31231e-05 0.000305432 1.14278e-05 5.57663e-05 5.00251e-06 9.38403e-06 0.000100065 6.23516e-06 0.00012833 4.26729e-05 0.000910332 4.9566e-05 6.83316e-06 0.000592395 0.000290094 0.000489076 0.000526491 5.47341e-05 1.07072e-05 4.11397e-05 0.000222639 3.77366e-05 0.00118523 8.35837e-05 0.000112012 8.81305e-05 6.37601e-06 7.61347e-05 0.000406638 5.69858e-06 9.39656e-05 1.70677e-05 0.000393597 0.000413087 8.93357e-06 0.000807225 1.19598e-05 2.00452e-05 5.90729e-06 0.00045332 0.000119086 1.0589e-05 8.72075e-05 1.28326e-05 0.00042417 8.87048e-06 0.00161058 0.000168594 1.45073e-05 4.36543e-06 0.000334279 0.000172057 0.000213206 3.99005e-05 0.798022 0.000121196 6.30945e-05 0.000142385 0.000405318 0.000180768 6.13735e-05 7.88339e-06 0.000293626 6.42646e-05 0.000412231 0.000297462 1.05908e-05 4.87027e-06 0.000659956 0.000231097 0.000175197 3.70645e-06 0.000103651 0.000488599 6.27574e-05 8.25516e-06 0.000456684 9.75365e-06 7.97099e-05 2.28452e-05 0.00014407 1.73132e-05 0.000341979 0.000421854 0.000411298 0.000932334 0.000642928 3.09316e-05 0.000541053 0.000151608 3.84327e-06 5.10304e-06 0.000164415 0.000450173 4.75777e-06 0.000109571 1.90775e-05 9.27317e-06 8.27941e-06 1.02673e-05 0.000402967 7.16002e-06 0.000159985 7.63325e-05 9.40532e-05 4.75781e-06 5.14689e-05 0.000122132 0.000413995 0.000211788 1.1656e-05 8.26887e-06 1.72465e-05 0.000484798 0.000355178 9.33328e-06 0.000123249 0.000411297 5.75632e-06 0.000771438 1.49473e-05 3.74388e-05 0.000413753 0.00118901 7.325e-06 4.36332e-05 0.000109808 0.000896929 0.0005115 5.66989e-05 0.000509562 6.89446e-05 1.85551e-05 2.31998e-05 1.45308e-05 0.000154832 0.000139108 6.10278e-06 0.000497698 0.00011845 0.000416054 2.42244e-05 0.000257995 1.51596e-05 7.09964e-06 1.27825e-05 1.93112e-05 0.000290594 2.92045e-05 4.32987e-05 0.0004765 7.35507e-06 0.000100172 4.84125e-05 0.000405694 0.000187248 0.000146608 2.46598e-05 4.24973e-06 0.00040721 0.000243912 0.00045053 7.14024e-06 2.77755e-05 0.000857598 0.000133441 9.2615e-06 7.81293e-05 0.000476473 0.000320043 0.000406393 0.000964201 0.000420499 7.17958e-06 0.000252206 0.000404913 0.000312516 0.000373357 1.96571e-05 1.13225e-05 9.87626e-05 0.000736581 0.00120743 0.000430681 9.41239e-05 5.82699e-06 5.88529e-05 1.48226e-05 1.54166e-05 0.000135247 0.000422758 0.00141607 1.62524e-05 2.64882e-05 0.000164863 0.00011121 0.000127102 0.000345426 0.000688222 9.6206e-05 9.63512e-06 5.75791e-06 5.6189e-06 4.67251e-06 9.43e-06 1.54386e-05 6.97337e-06 1.31211e-05 6.34463e-06 0.000663378 3.87986e-06 0.000277079 0.000159174 4.8711e-05 0.000151248 7.55949e-05 0.000627409 2.12855e-05 6.18785e-05 5.01565e-06 3.25398e-05 0.000279557 0.000225498 0.000484694 0.000198336 0.00068114 7.74414e-06 0.000478259 0.000518174 0.000248552 0.00040631 1.59685e-05 6.86796e-06 7.05919e-06 7.69086e-05 0.000148032 0.00041855 0.000407055 0.000280031 5.36879e-06 0.000606578 0.000621587 1.18709e-05 0.00055112 0.000127307 4.43292e-05 0.000112286 0.00041127 0.00041273 5.87875e-05 0.000329132 0.000333331 5.95059e-06 0.000412842 0.000210507 3.26117e-06 8.46688e-06 1.27497e-05 4.65336e-06 0.00040441 0.000407314 0.000853176 0.000158432 1.49681e-05 5.99304e-06 0.000102701 5.76104e-05 0.000292204 4.47704e-06 2.61816e-05 6.78484e-05 8.34142e-05 2.37465e-05 1.05378e-05 6.94017e-06 1.11969e-05 3.26067e-06 1.6016e-05 0.000160409 8.19574e-05 1.20536e-05 0.00018462 1.05636e-05 0.00071868 0.000226072 0.000107325 3.14342e-05 1.42468e-05 5.2135e-05 0.000148696 6.56757e-06 6.20319e-05 0.000212327 0.000414462 6.79059e-05 0.000448613 5.38897e-05 0.000163773 0.000531717 0.000123061 1.35291e-05 1.26024e-05 4.55979e-05 1.88393e-05 0.000408413 0.000137886 2.29485e-05 0.000226623 0.000426057 0.000683798 0.000185036 1.49374e-05 8.65179e-06 0.000837027 9.1402e-06 0.000121912 0.000856969 0.000519586 0.000103707 1.10813e-05 7.53365e-06 1.22191e-05 7.02825e-06 0.000173255 1.21142e-05 7.96089e-06 1.04649e-05 0.000145025 6.88506e-06 0.00017776 2.14613e-05 0.000453892 9.67444e-06 0.000390731 2.12052e-05 5.14941e-06 0.000114018 0.000514491 0.000245188 0.000406425 0.00041611 4.42264e-05 0.000181171 0.000164414 2.52536e-05 0.000734288 1.88423e-05 0.000851251 1.01818e-05 6.87261e-06 5.02177e-05 8.34133e-06 0.00045157 0.000146128 0.000587328 0.000194298 0.000197592 0.000191548 2.37957e-05 4.85612e-06 2.00251e-05 0.000288196 6.05253e-06 3.66804e-06 3.7275e-06 1.75549e-05 0.000807015 2.77592e-05 0.000990423 0.000104705 0.000313546 4.02829e-06 0.000550281 0.000189106 0.000379931 0.000160531 2.08055e-05 0.000806786 0.000627486 7.78535e-06 0.000624335 1.8e-05 3.17364e-05 5.93699e-06 7.09524e-06 3.04551e-05 0.000143868 0.00047844 4.25254e-06 8.32473e-06 0.000203284 0.000428476 0.000683865 4.97024e-05 0.000515474 2.47761e-05 2.91177e-06 2.19575e-05 
0.000224055 2.8429e-06 0.000130035 0.000446136 1.2928e-05 5.18801e-06 1.03613e-05 0.000421972 2.88832e-05 0.000664851 0.000308026 5.01651e-06 8.51954e-06 4.91899e-06 1.09176e-05 0.000617413 0.000615587 0.000387165 7.71816e-05 0.000265079 1.58971e-05 5.08586e-05 7.509e-05 0.000498371 0.000179673 0.000108757 0.000771457 0.000123707 0.000404614 3.22594e-05 6.8799e-06 0.000129337 0.000122765 4.48646e-06 9.99116e-05 0.000436372 7.26023e-05 4.21893e-06 1.31663e-05 4.61592e-06 9.2004e-06 7.77656e-05 0.000467552 0.000180189 0.000798278 0.000543507 0.000136306 0.000610885 0.000908269 0.000201509 0.000125147 7.20904e-06 3.69516e-06 2.44209e-05 8.14268e-06 0.000484496 5.88957e-05 0.000187243 8.74253e-06 0.000409243 0.00048764 5.08654e-05 1.63782e-05 5.44476e-06 0.000470467 0.000388893 5.82187e-05 0.000611714 8.95046e-05 0.000454594 0.000280214 1.00207e-05 0.00053922 0.000436919 4.66044e-05 0.000231268 0.000423931 1.3485e-05 0.00018852 0.000146807 0.000946196 8.12279e-05 7.53399e-06 1.41627e-05 1.48417e-05 0.000131159 4.76895e-05 0.000425474 0.000153826 0.000124132 0.000332031 0.000352443 9.9313e-06 0.000429611 9.5425e-06 2.38244e-05 0.000577019 7.68151e-06 0.000375098 2.55026e-05 2.49616e-05 0.000457553 0.000272877 1.05407e-05 0.000417596 1.0089e-05 1.65082e-05 2.60914e-05 0.000107675 7.57434e-05 9.75589e-06 2.44268e-05 5.73307e-05 0.000300466 5.12955e-06 0.000426225 0.000769514 1.79742e-05 0.000215868 0.000301602 5.15053e-06 0.000549292 5.29717e-06 2.86796e-05 0.000262331 2.78122e-05 0.000467747 0.000155458 5.09232e-05 0.00018761 0.000405514 1.26177e-05 2.45418e-05 6.59729e-05 8.12214e-05 0.000104024 0.000597711 6.4471e-05 1.14831e-05 0.000172268 4.28099e-06 0.000225742 1.02219e-05 3.21149e-06 0.000429047 0.00039681 5.37024e-06 2.85595e-06 6.78426e-06 1.61906e-05 0.000146192 9.07897e-06 1.24211e-05 3.99004e-05 0.000452158 2.25256e-05 5.51923e-05 0.00017853 0.000341483 0.000279284 0.000111704 4.96827e-06 3.705e-05 0.000149945 4.11071e-06 0.000161653 0.000250344 0.000363881 4.30571e-06 2.62619e-05 1.23195e-05 0.000136446 0.000572338 0.000120997 0.000151816 0.000128345 6.33142e-05 5.62558e-06 3.11505e-05 0.00081397 1.07129e-05 0.000160757 3.34455e-05 0.000850869 0.000481763 1.32561e-05 0.000876284 0.793219 0.000765019 0.000251948 0.000174173 0.000409124 0.000240442 0.000450658 0.000273321 0.000405564 5.01679e-06 0.000509395 2.34059e-05 0.000840965 0.000167064 0.000822729 0.000254221 0.000521261 1.1126e-05 1.17097e-05 7.53418e-05 4.86796e-05 1.61489e-05 7.85027e-05 4.43836e-05 7.76491e-05 0.000153654 5.26225e-06 0.000246515 4.76221e-05 0.000189609 0.000406097 1.40075e-05 7.26267e-05 5.24088e-05 0.000407973 0.000123503 1.03257e-05 9.33023e-06 2.35127e-05 1.09447e-05 0.000669948 0.000208542 4.15229e-05 0.000201953 0.000428188 2.02798e-05 0.000407105 0.000475728 5.37371e-06 9.82103e-05 1.82013e-05 0.000173254 0.000528124 7.36579e-06 0.000403185 7.02405e-05 6.34614e-06 0.000978641 4.64159e-06 6.52122e-05 0.000820164 2.5353e-05 7.47315e-06 2.57358e-05 4.06186e-06 7.44285e-06 9.73556e-06 0.000172263 2.88236e-05 0.000119793 0.00041954 0.000459593 4.63524e-06 0.000184635 0.000405916 8.28912e-05 6.0003e-05 0.000122837 0.000184787 0.000721326 4.50203e-06 5.7821e-06 0.000174141 2.17109e-05 0.000409693 0.000220902 0.000141925 8.09743e-05 1.06857e-05 4.97048e-05 8.27881e-06 1.19412e-05 7.55121e-05 0.000415955 3.61916e-05 0.000659284 0.000401787 5.10737e-05 6.26735e-05 1.02964e-05 2.82521e-05 4.34246e-05 6.01787e-06 9.55658e-06 3.4932e-06 1.92587e-05 3.40545e-06 2.92381e-05 3.04295e-06 0.000755782 4.36875e-06 4.93547e-06 5.5225e-06 1.92132e-05 2.67974e-05 1.18794e-05 1.77892e-05 3.89814e-05 0.000909329 9.96376e-06 0.000407225 5.14524e-06 1.47414e-05 0.000150452 0.000332011 0.000305165 0.000408498 9.36006e-05 1.73573e-05 0.000436457 3.23504e-05 0.000145143 6.57163e-05 0.000413938 0.000437573 0.0028597 8.19038e-05 0.000412722 4.09905e-06 7.67801e-06 1.44487e-05 5.83493e-06 2.35546e-05 0.0011515 0.000102706 0.000439525 1.16055e-05 1.58424e-05 0.000110853 6.70615e-06 0.00018763 6.02454e-06 5.05596e-06 8.79148e-05 1.24049e-05 3.63922e-05 5.46314e-06 3.84573e-06 0.000111771 0.000913743 1.0778e-05 0.000158559 2.41508e-05 5.38124e-05 6.00568e-06 0.00032192 2.30671e-05 7.03984e-06 0.00134868 8.93364e-05 6.11532e-05 0.000411148 0.000403802 0.000306962 2.0912e-05 0.00117448 8.70882e-06 0.000550227 0.000172339 0.000134254 5.88239e-05 3.8342e-05 0.000500912 5.61742e-05 3.68727e-06 6.879e-06 0.000203259 0.000983685 9.88437e-05 8.60376e-06 0.000100525 3.79859e-06 3.70332e-05 0.000363448 7.39122e-06 0.000424035 0.000242057 0.000561213 0.000283384 5.00922e-06 0.00051878 0.000102327 0.000627196 0.000388272 0.000203343 0.000154934 5.19712e-06 1.75551e-05 0.00045122 4.36152e-06 0.000429493 0.000109029 0.000305533 1.26691e-05 1.65631e-05 0.00055327 7.1959e-05 5.46081e-05 0.00074959 8.59831e-05 0.000183584 0.00105558 0.000420472 8.96674e-05 0.000120731 0.000517527 0.000591333 0.00130274 5.25049e-05 0.000393757 6.32926e-06 0.000695673 2.94398e-05 0.000410965 2.91326e-05 0.000460889 4.47539e-05 0.000804339 0.00029729 0.000287128 0.000136938 7.41664e-05 6.11955e-06 6.83224e-06 0.000529962 2.72515e-05 0.000411684 2.53921e-05 0.00047304 1.01094e-05 0.000160321 1.99515e-05 0.000458057 7.77643e-05 1.02763e-05 5.64671e-05 4.91915e-06 9.06544e-05 9.61009e-06 0.00058054 2.42268e-05 0.000404807 8.08747e-05 5.09361e-06 1.50039e-05 7.42119e-05 0.000412421 1.28511e-05 0.000350106 0.000404974 0.000404161 0.000236248 0.000174172 0.000102214 0.000134939 1.17785e-05 0.00353727 0.000419112 0.000406233 0.000201632 0.000192947 0.000325337 5.01965e-06 0.000499585 0.000139381 1.41423e-05 0.000845592 8.36242e-05 2.51217e-05 0.000413089 0.000224675 8.98054e-06 5.99963e-05 0.000411448 1.25396e-05 0.000950353 5.96813e-06 9.11038e-06 0.000226699 9.1333e-06 0.000152251 0.00140805 2.29321e-05 0.000145015 9.87701e-06 0.0001458 1.02655e-05 0.000428236 0.000265096 0.000133754 0.000334176 8.5676e-05 0.000108704 5.09895e-06 1.94087e-05 2.33251e-05 0.000395772 0.000404983 6.12756e-06 8.26024e-06 0.000100659 9.64469e-05 0.000404398 0.00104757 4.19942e-06 0.000113438 9.18038e-06 0.000719501 0.000383761 0.000162361 8.34752e-06 4.57604e-06 0.000548529 0.000517777 7.33692e-05 0.000177122 9.52942e-06 0.00090651 0.000205803 0.000434502 0.000163254 6.86546e-05 2.86935e-05 0.000487626 1.37069e-05 0.000428093 6.16533e-06 1.46684e-05 0.000562941 0.000108582 0.000310341 0.000800714 0.000412355 0.000110325 2.28842e-05 0.000586219 0.000404124 0.000316446 5.55129e-05 0.000427203 1.31724e-05 0.000129975 5.72844e-06 0.000438686 1.94916e-05 6.16711e-05 0.000269836 9.12265e-05 0.000107948 0.000254674 0.000238534 2.39299e-05 0.000535156 1.04489e-05 2.96509e-05 1.46098e-05 0.000633403 9.39243e-06 4.87869e-06 7.82517e-05 0.000107915 0.000170144 0.000404236 5.25844e-06 1.50072e-05 0.000115816 0.000216348 7.26216e-06 0.000110174 0.00046544 1.07889e-05 5.70212e-05 4.14806e-05 9.71841e-05 0.000414325 7.20717e-06 4.81577e-06 0.000363065 7.42086e-05 1.79425e-05 0.000337332 1.00589e-05 8.49327e-06 4.39066e-06 0.000637409 5.73802e-06 6.39113e-06 0.000131326 5.33459e-05 1.28392e-05 0.000459008 8.04054e-05 3.80836e-06 0.000579494 0.000407458 0.000109713 1.05908e-05 0.000612323 0.000150876 5.03148e-06 0.000291416 0.000490165 0.000409595 7.36412e-05 2.76157e-05 0.00095287 9.42637e-06 1.15962e-05 7.8315e-06 9.51277e-05 0.000282653 0.000481216 9.1055e-05 0.000312785 6.03181e-06 0.000215953 0.000152757 0.000312174 0.000402066 0.00101333 0.000268741 0.000802627 1.07707e-05 7.47836e-06 0.000728194 1.48055e-05 0.000410017 6.97453e-06 0.000842481 6.11882e-06 1.07372e-05 4.21141e-05 0.000216979 3.09836e-05 0.000387714 0.00110687 0.00022115 0.000401709 0.000299259 9.6342e-06 3.7383e-06 8.85203e-05 5.25684e-06 0.000663606 3.7373e-05 2.26261e-05 0.00012807 3.9974e-05 1.26061e-05 0.00165558 7.0979e-06 0.000118188 0.000228738 1.04413e-05 0.000591364 3.18787e-05 0.000556569 0.000173726 4.48298e-05 0.000404274 1.1517e-05 0.000144074 0.000135676 7.23516e-06 7.85615e-05 0.000477888 0.000433185 3.90444e-05 0.000428395 0.000105878 9.59051e-05 3.74245e-05 0.000214514 0.000484802 7.58842e-06 0.000210139 3.46789e-06 2.76603e-05 0.000168824 6.17954e-05 6.07948e-05 0.000239185 2.41299e-05 1.39718e-05 0.00043571 0.000110807 7.20294e-05 0.000151515 0.000148255 4.55984e-06 0.000135243 3.46474e-05 0.000312305 0.000128101 1.49305e-05 0.000991302 0.000402144 4.50328e-05 0.00082736 4.81507e-05 4.99545e-06 6.02896e-06 0.000514327 5.55688e-06 2.64347e-05 0.000115714 0.000172996 1.22505e-05 1.44669e-05 0.000115469 0.000272746 8.18726e-05 6.22147e-05 3.91469e-06 5.55138e-06 2.9863e-05 4.92101e-05 0.000471916 0.00100574 3.05143e-05 0.000262969 6.34906e-06 8.0861e-06 6.02465e-06 0.000145066 0.000190707 0.000477645 7.61687e-06 0.000119717 2.01804e-05 8.9634e-05 5.83409e-06 0.00026626 0.000464923 0.000724025 1.38917e-05 1.4448e-05 0.000857881 2.77113e-05 6.50364e-06 6.48219e-06 1.66279e-05 8.52151e-05 4.25173e-06 0.00043859 9.01187e-05 0.000256409 0.000340686 0.000297357 3.53998e-06 2.34151e-05 1.1018e-05 0.000117387 2.73397e-05 4.90845e-05 0.000266484 0.000127755 0.000190607 3.80162e-06 0.000692608 0.000143826 3.61146e-05 0.000456575 0.00040313 0.00015061 0.00040647 0.000508459 0.000177453 5.29908e-05 1.57778e-05 0.000620855 1.03774e-05 0.000128761 9.10809e-06 0.000384943 3.98797e-05 0.000402009 2.02431e-05 0.000163082 8.84457e-05 5.32179e-05 1.98329e-05 0.000408699 2.3776e-05 0.000402914 0.00011819 0.00132358 1.33609e-05 0.000433193 0.000146991 1.16526e-05 3.44745e-05 1.53974e-05 5.09906e-05 6.63295e-06 1.86023e-05 0.000193777 1.31815e-05 0.000108808 0.000173957 7.05871e-06 3.6516e-05 0.000461567 5.66029e-06 1.1333e-05 0.000518191 1.10425e-05 1.94703e-05 8.32841e-06 6.29258e-05 0.000105804 0.000139525 0.00010571 0.000115865 3.07413e-05 0.000375696 0.000100871 0.000163356 9.72548e-06 0.000107751 0.00147653 0.000802933 0.000158503 2.4158e-05 0.000298549 0.000402453 0.00011056 0.000114889 5.13807e-06 0.000150447 0.000138911 0.000361279 0.00040134 0.000214198 8.26397e-06 1.11314e-05 0.000581641 0.000464837 0.000401683 8.78154e-06 2.43483e-05 9.32125e-05 0.000107386 1.71234e-05 7.19978e-05 0.00011754 2.71334e-05 0.00057975 1.14809e-05 1.31316e-05 5.80265e-05 0.000700212 1.91674e-05 0.000406921 5.97646e-05 7.61974e-05 0.000141093 3.65727e-05 7.1501e-05 1.99253e-05 0.000208354 0.000174409 0.000432216 3.57128e-06 2.785e-05 0.000387142 0.0010658 7.0893e-06 7.848e-06 2.15818e-05 0.000419186 3.8536e-06 9.19419e-06 0.000391563 4.29728e-06 0.000440528 4.48721e-06 1.78238e-05 0.00054609 1.78793e-05 0.000124739 2.82044e-05 6.54457e-05 0.000254254 0.000193558 7.81555e-06 0.000245792 0.000254953 6.52508e-06 0.000437569 0.000530503 0.000103428 0.000299212 0.000296876 8.23891e-06 0.000696788 0.00036054 0.000293487 0.000603551 0.000679546 0.000161782 0.000148878 0.000115859 7.48293e-05 4.78565e-05 2.31526e-05 1.00034e-05 0.000124786 5.1903e-06 0.000128193 0.000414183 1.12293e-05 0.000409728 0.000386709 5.19125e-05 5.94324e-06 0.000505647 2.87093e-05 0.000505122 7.0055e-06 5.22873e-06 0.000145065 0.000116731 0.000407475 1.98063e-05 0.000290475 0.000242973 9.07984e-05 7.35429e-05 6.34589e-06 8.75899e-06 2.98819e-05 8.27522e-06 9.01355e-05 1.17881e-05 3.09452e-05 0.000491055 0.000402695 0.000214783 6.45895e-05 0.000139551 8.82956e-06 0.000615221 1.9909e-05 3.55368e-06 5.79921e-05 6.85234e-06 0.000904003 7.16312e-05 5.38998e-05 9.66681e-06 0.000654317 0.000180619 1.71637e-05 0.000405713 2.682e-05 5.79794e-05 3.97877e-05 4.38471e-06 1.46708e-05 2.17976e-05 6.98778e-06 8.45636e-05 0.00054075 1.09091e-05 4.01574e-05 0.000587446 0.000214011 6.09349e-05 0.000295804 1.97127e-05 1.94186e-05 2.83804e-05 0.000626128 3.6904e-06 0.000441194 1.32169e-05 1.51506e-05 8.33549e-06 0.000240054 0.000617778 0.000191948 0.0001542 0.000231012 1.41844e-05 0.000307478 5.62416e-05 9.54564e-05 0.000116177 7.72751e-05 0.000178644 0.000152046 1.29819e-05 
0.00083928 0.000263416 0.000443977 1.93678e-05 0.000247264 7.30664e-05 0.000212144 1.84761e-05 0.000414957 0.000421372 0.00161828 0.000333349 1.96106e-05 3.50291e-05 0.000102312 0.000123257 0.000103158 0.000540929 3.10083e-05 0.000111973 3.33981e-05 8.88901e-05 4.40019e-05 0.00029314 0.00139459 0.000333134 0.000204344 0.00023801 8.64769e-05 0.000135121 0.000318228 0.15623 0.00027997 0.000141573 0.000119291 0.000182092 0.000553651 0.000160366 0.000222171 5.29103e-05 0.000259627 0.000514165 0.00721165 7.45735e-05 1.44079e-05 0.000297844 0.00519177 0.000152091 1.93897e-05 0.000733067 0.000106156 9.25311e-05 0.000827839 0.000517982 1.28442e-05 0.000274686 0.00050104 0.000245799 0.000187824 0.000291504 0.00021902 3.50623e-05 0.000147859 0.000133567 0.000392745 8.70045e-05 4.89914e-05 0.00076687 0.00868375 0.00101856 0.000419855 3.68067e-05 0.000517055 0.000512278 0.000299561 0.000192677 8.64716e-05 0.000258372 7.02221e-05 0.000268901 0.00233283 2.0724e-05 7.51563e-05 2.30505e-05 0.000372214 0.000381247 0.00155811 0.000443844 0.000117188 3.51831e-05 0.000517991 0.000398331 0.00101376 2.30938e-05 0.000122199 0.000414571 2.56386e-05 7.03019e-05 1.04816e-05 0.000297435 2.03134e-05 0.000210222 0.000121071 0.000555913 0.000660022 0.000199535 7.41566e-05 0.000144253 5.2669e-05 0.000119149 4.05804e-05 0.000218824 0.000234202 0.000310181 9.12758e-05 6.20558e-05 0.000758828 0.000633608 7.27817e-05 0.0435426 0.000309522 6.86537e-05 7.17028e-05 0.000176043 4.47882e-05 0.000253553 3.02862e-05 8.96666e-05 0.000222359 0.000182532 6.31557e-05 0.000358496 0.000466742 0.000241384 2.81514e-05 0.000174452 0.0428774 3.23559e-05 0.0414786 0.000699367 3.50364e-05 0.000387965 0.000355084 0.000167615 5.09128e-05 0.000966086 6.48814e-05 0.00163582 3.42871e-05 0.0115261 0.0044458 6.68414e-05 0.000535047 6.75105e-05 4.32363e-05 0.000927149 0.000146519 8.30547e-06 0.000127536 0.000232029 0.000427607 2.79086e-05 0.000458406 2.73546e-05 0.000197733 0.000239783 0.000498257 0.00015626 3.65535e-05 0.000321415 0.000135949 0.000182546 0.000212487 0.000314767 0.000437022 8.93807e-06 0.000108411 2.90151e-05 0.000157388 0.000194381 4.15679e-05 0.000904244 0.000159789 0.00017015 0.000118842 9.17126e-05 0.00149052 7.19445e-05 0.000204614 0.000517766 0.0011932 1.48964e-05 0.00054896 0.000169014 0.000264515 2.14432e-05 1.64785e-05 2.24863e-05 0.000155836 0.000382956 0.000346274 0.000228463 7.54719e-05 5.29089e-05 0.000116405 0.000128693 8.21711e-05 0.000383892 0.000372376 0.00020514 9.74503e-05 0.00066972 0.00020665 0.000207884 2.79117e-05 0.000146808 0.000265958 0.000156422 0.000291214 6.77557e-05 0.000302943 1.03404e-05 0.000747368 0.00491419 0.000160298 0.000318859 7.91923e-05 0.000255714 8.48125e-05 0.000130802 0.000575675 5.23879e-05 0.000845309 7.76145e-05 0.000180463 3.78694e-05 4.94693e-05 1.87971e-05 0.000239722 0.000148335 9.36486e-05 7.86454e-05 0.000322117 0.000446466 0.00022515 4.0296e-05 0.000207719 0.000252539 7.46997e-05 0.000146929 8.26451e-05 3.63673e-05 4.4575e-05 0.000174328 0.000187165 0.000275105 0.000474708 0.000287358 0.000138213 3.28437e-05 0.000278183 0.00012698 0.000303049 0.000498035 0.000125975 0.00109933 0.000260358 1.06442e-05 4.56753e-05 0.000177924 0.000192086 0.000208745 0.000472244 2.57474e-05 0.000218423 5.99811e-05 0.000174968 2.20695e-05 0.00700666 3.75989e-05 0.000315731 0.00592195 5.17231e-05 0.00103486 0.00026212 6.29434e-05 0.000215094 6.91878e-05 0.000239587 6.04927e-05 0.000712878 0.000213044 0.000293008 1.62288e-05 0.000373754 7.3194e-06 0.000238137 1.11787e-05 2.9495e-05 0.000120611 0.000264916 0.000128043 4.31996e-05 0.000139561 0.000432801 0.000565765 5.11366e-05 3.89947e-05 8.64279e-05 0.000176116 0.000425346 8.64283e-05 0.000603207 0.000244484 0.000325631 0.000574844 0.000151842 0.000343414 0.000395126 0.00039043 0.000456324 0.000488726 0.00011389 0.000220901 9.8421e-05 9.67363e-05 0.000303151 0.000300533 0.000146589 0.00014547 6.88794e-05 0.000325561 0.000460913 0.000100241 0.0113532 0.000412352 1.08249e-05 0.000886678 9.58991e-05 0.000203307 0.00013323 5.17893e-05 0.000353777 8.91932e-05 0.000258457 0.000376426 0.000406461 0.0004162 0.000343877 1.18108e-05 4.10562e-05 0.000200895 0.000145742 0.000202743 5.49643e-05 7.22901e-05 5.11286e-05 7.24002e-05 0.000196093 1.42226e-05 2.95308e-05 0.000249252 0.000456157 0.000754952 0.000248011 0.000883937 0.000671167 0.000246995 9.92281e-05 6.62342e-05 2.59114e-05 0.000399195 0.00019816 4.71095e-05 0.000295218 1.78732e-05 0.0247547 0.00039214 4.284e-05 0.000144433 5.18782e-05 6.77216e-05 0.000272652 0.00110995 0.000309644 0.000352406 0.000805765 6.97559e-05 8.70714e-05 0.000131914 0.000441327 0.000387738 0.000159775 2.88866e-05 0.000252596 0.000334494 0.000130083 0.000873862 0.000245387 6.1402e-05 7.46541e-05 0.000460568 0.000168963 3.4832e-05 0.000270287 0.000513536 0.000284138 5.72975e-05 0.000884461 7.13104e-05 0.000372254 0.000654689 0.000421157 0.000328117 0.000370919 0.000506875 0.000559171 0.000107986 1.66338e-05 0.000303789 0.000215861 0.000132692 0.000189034 0.000798338 0.00015722 0.00105351 0.00015163 0.000229545 0.000138848 0.000158522 0.000131919 0.000297616 7.50772e-05 0.00104886 0.000218021 0.000239844 0.000258266 0.000393118 5.23062e-05 1.3782e-05 0.000257985 0.000174883 0.000296743 0.000503399 0.000237393 0.00022068 0.000282093 0.000102134 6.06577e-06 2.44137e-05 8.708e-06 0.000343583 5.89424e-05 0.000204152 0.000109143 0.00038977 0.000202201 3.79492e-05 0.000439022 8.9499e-05 0.000167589 0.000388074 3.41133e-05 4.41358e-05 7.56635e-05 0.000399417 9.9017e-05 8.00408e-05 0.000121306 1.89252e-05 0.000211024 0.000488061 0.000463382 0.000154443 0.000150287 0.000113168 0.00018291 0.000370222 0.000189219 0.000106264 9.92904e-05 0.000195585 0.000293736 3.32762e-05 0.000356202 0.000153517 0.000257826 8.68599e-05 0.00046145 3.29948e-05 0.000638583 8.88607e-05 0.000488915 0.000299386 0.00012608 0.000206826 3.68159e-05 0.000815396 0.000229805 0.000144948 0.000210127 0.000166577 0.000112669 8.55376e-05 0.000325016 7.50379e-05 0.000465339 0.000588426 0.000155594 3.76619e-05 0.000223861 3.66601e-05 0.000136144 0.00022099 0.000242113 0.000249926 0.000671277 0.00020604 4.32417e-05 3.02555e-05 0.000265795 0.000135112 0.000218712 8.96725e-05 0.000470183 0.000141083 0.00017815 4.16892e-05 0.000312774 2.03049e-05 7.58799e-05 0.000182456 0.000109982 8.45649e-05 0.000498554 0.000202927 0.000329344 0.000328987 0.000127549 0.000239068 8.81937e-05 0.000178472 0.000267913 1.76925e-05 5.44194e-05 0.000148046 7.89914e-05 8.79553e-05 7.85652e-05 8.01662e-05 0.000176886 6.66549e-05 0.00044782 5.23089e-05 0.000425172 0.000208074 7.49966e-05 1.75837e-05 0.000303659 9.00361e-05 0.000679297 7.08371e-05 0.000158477 0.000651595 0.000345098 0.000873302 0.000227134 3.59507e-05 0.000100422 8.26713e-05 0.000758127 0.000139975 2.96045e-05 4.99359e-05 0.000235738 3.27242e-05 5.89035e-05 7.20578e-05 7.3941e-05 3.679e-05 0.000167063 0.000311576 0.000104743 0.000200507 0.000117225 3.87952e-05 0.00010375 0.000281019 3.20777e-05 3.20856e-05 0.000547058 0.000461 0.00023223 4.89405e-05 0.000393477 0.10558 8.14308e-05 0.000428974 0.00011816 0.000241286 0.000386727 0.00013786 8.47755e-05 8.17725e-05 7.80948e-05 0.000239704 7.21329e-05 0.000117404 0.000318133 7.37831e-05 0.000107681 0.000143696 0.000226065 0.000507099 0.000265735 0.000537207 0.000557557 0.000269761 0.000349111 0.00114086 0.00010302 4.77997e-05 0.000130661 0.00023014 0.000823301 0.000231521 0.000292121 5.90733e-05 1.79452e-05 0.000135407 7.71152e-05 0.000411353 5.76216e-05 0.000819102 0.000548907 2.45003e-05 0.000257387 0.000119571 8.42439e-05 0.000222206 8.17167e-05 7.44064e-05 0.000203549 8.78343e-05 3.63458e-05 0.00104653 0.000402739 4.77584e-05 0.000444148 0.000230508 0.000133188 6.0659e-05 0.000108163 0.000305639 0.0322849 0.000110544 0.00039577 3.11623e-05 0.000261 0.000741054 0.00025671 0.000163272 0.000310538 0.000483241 0.000149591 0.000178695 0.000123715 6.2832e-05 5.08355e-05 0.000164532 0.000108207 0.0210691 0.000271144 1.44928e-05 7.3814e-05 0.000417931 0.000380439 0.000176245 0.00704713 0.0012302 6.49165e-05 0.000274959 4.06727e-05 0.000197198 0.000346418 0.000151059 3.32263e-05 7.37566e-05 0.000268198 2.76942e-05 0.000107747 0.0014495 3.18467e-05 0.000125908 0.000362607 8.17225e-05 3.78388e-05 0.000162765 2.33093e-05 0.000315894 3.34308e-05 0.000493363 0.000327741 7.1495e-05 0.000429332 0.000133149 0.000134578 0.00012557 0.00026611 6.51694e-05 0.000417322 1.41595e-05 0.00011763 0.000552402 0.000139337 0.000200782 4.36533e-05 6.9895e-05 0.000561577 0.000217403 1.95749e-05 0.000215596 9.64423e-05 8.16174e-05 0.000205396 0.00124551 8.11822e-05 4.84902e-05 0.000407979 7.27838e-05 0.000227893 0.000390002 0.000203957 0.000274 0.000316451 0.000155669 0.000145353 0.000111035 8.95864e-05 0.00022627 0.000293139 0.000483278 2.51137e-05 0.000347843 0.000655046 0.000489521 2.03184e-05 0.000285372 0.000276311 0.000868534 0.00066552 0.000308833 0.000139114 0.000203112 0.000162995 0.000414926 1.28852e-05 0.00057971 0.000190399 4.07371e-05 2.58228e-05 8.72974e-05 0.000797046 0.000598284 0.000472468 7.7169e-05 9.3468e-05 0.000175372 0.000134335 0.000265404 0.000472466 0.000294232 0.000309665 0.000565157 0.000135676 0.000189027 0.00015533 3.81445e-05 0.000398015 0.00030301 0.000190759 0.000388392 0.000248432 2.12946e-05 0.000197837 0.000369107 9.33335e-05 0.000156973 7.81208e-05 0.000432277 0.000104406 0.00016946 0.000122197 0.000563856 0.000208865 0.00014633 0.000176286 0.000700558 0.000448346 0.000677732 0.0001196 0.000192129 0.000141632 0.000173127 0.000332798 5.78448e-05 1.37088e-05 0.000184437 0.000267999 8.42466e-05 0.000191691 6.16219e-05 0.000137186 0.000325712 0.000277074 0.000126741 1.0504e-05 0.000121507 0.000118447 0.00036289 0.000130282 7.19343e-05 0.000102176 0.00035885 5.61491e-05 0.000159736 9.39175e-05 0.000124481 1.91944e-05 0.00182037 0.000280598 0.000185814 3.14361e-05 0.000515299 7.25742e-05 9.21237e-05 0.000319127 0.000218711 0.000575003 0.000181454 0.000333633 0.000138497 0.000419715 0.000719041 9.19127e-06 3.91918e-05 0.000270745 1.00483e-05 0.00150986 0.000213491 0.000245801 8.28445e-05 7.86359e-06 0.0407963 7.77626e-05 0.000114991 0.023098 7.57457e-05 4.90624e-05 0.000194382 0.000315264 0.000330281 4.1043e-05 0.000385443 0.000369052 0.00300948 7.94313e-05 0.000129119 0.000121288 0.00133279 6.49779e-06 0.000186039 0.00011584 0.000252767 0.000302889 0.000121364 0.000192241 6.84704e-05 1.11857e-05 7.8858e-05 0.000203848 8.13833e-05 0.000149996 0.00049341 0.000179788 0.000498285 0.0251 0.00018474 0.000531133 0.000657739 1.37121e-05 0.000456836 2.81242e-05 6.7229e-05 0.000280102 0.000197854 6.80739e-05 0.0488214 0.000137447 0.0366323 5.84184e-05 6.5535e-05 0.00022099 8.65938e-05 0.00022471 0.000291 5.05805e-05 0.000437898 0.000114448 0.000305898 9.71796e-05 0.00043635 0.000309475 5.62928e-05 7.15789e-05 0.000303255 5.24789e-05 1.08168e-05 0.000147732 6.23182e-05 0.000128411 0.000458504 0.000238063 0.000506579 4.82583e-05 0.000391724 9.48661e-05 0.000178878 0.000484226 0.00010362 2.51706e-05 0.0360687 0.000382823 9.96989e-05 0.000237254 0.000191421 0.000400034 1.84617e-05 0.000415779 0.000187893 0.00025781 6.03668e-05 0.000117476 3.40289e-05 0.000124643 0.000174773 0.000442474 0.000219583 0.0003793 0.000475573 0.00024036 0.000447866 0.000264712 7.07999e-05 0.000134842 0.000276122 0.000311925 0.000230552 0.000276347 0.00313225 0.000209479 0.00056929 0.000186514 0.000135326 4.53502e-05 5.95542e-05 3.05033e-05 0.000337631 5.14932e-05 0.000115411 0.000250661 6.8078e-05 0.000198785 0.000197914 0.000203676 0.000373034 0.00127947 9.60632e-05 0.00037367 4.51881e-05 0.000138287 0.000243932 0.000351603 7.39975e-05 0.000451543 0.000121745 0.000170567 0.0031044 0.000240702 7.35595e-05 0.000315897 9.76201e-05 0.000109527 0.000177955 0.000185504 0.000198917 3.53393e-05 0.000299502 0.00015822 0.000130252 
9.69886e-05 0.0728901 0.000140861 4.60276e-06 0.0398412 1.55382e-05 2.84253e-05 0.000168892 0.000153268 6.95265e-05 7.44453e-05 7.38295e-05 0.001588 3.27174e-05 1.75018e-05 3.11783e-05 8.9751e-05 8.29373e-05 6.57261e-05 2.33376e-05 5.71295e-05 6.92848e-05 6.53585e-06 9.76949e-05 2.4096e-05 3.04231e-05 0.000179187 5.71045e-05 3.35067e-05 5.67064e-05 3.95425e-05 0.000124448 0.000204375 6.62042e-05 0.000326734 5.60531e-05 9.27982e-05 3.3275e-05 0.00015562 8.66112e-06 0.000171488 0.000229402 4.9082e-05 0.000180518 2.32527e-05 0.000145027 0.000157726 0.000156262 1.90362e-05 2.40816e-05 0.00017067 7.42821e-05 1.63005e-05 8.98177e-05 1.55203e-05 7.88667e-05 0.000127603 0.000127834 0.0259865 7.89645e-05 1.34587e-05 8.77411e-05 6.41968e-05 0.000103607 3.49487e-05 3.82833e-06 2.87266e-05 4.01548e-05 0.000168561 4.53505e-05 1.54913e-05 8.29016e-05 0.000240774 2.17943e-05 8.28274e-05 6.66442e-05 7.67804e-05 0.000180358 9.93978e-05 3.94787e-05 4.31077e-05 2.23681e-05 0.00017748 4.11776e-06 0.000148889 0.000115947 4.76686e-05 0.000180046 0.000218066 0.000191475 0.000151668 0.000116928 3.92088e-05 0.000105674 6.25422e-05 1.04612e-05 5.46591e-05 3.94178e-05 5.31485e-05 9.8913e-05 1.71437e-05 2.65015e-05 8.71302e-05 7.15431e-05 0.000132958 3.6226e-06 0.0225963 4.19455e-05 4.60123e-05 2.57043e-05 6.06162e-05 2.67019e-05 8.60819e-05 6.2757e-05 5.05521e-05 3.57461e-05 4.85876e-05 2.65993e-05 4.58425e-05 4.47781e-05 0.00108594 0.000155017 4.99782e-06 0.00015676 0.000197494 5.5648e-05 0.000104939 0.000185471 6.16978e-05 8.4122e-05 0.000212816 1.74576e-05 0.00022034 2.42414e-05 2.08976e-05 8.17561e-05 6.12113e-05 0.000103723 0.000118964 0.000213451 0.0140407 0.000237124 0.000163677 0.000163491 7.86234e-05 0.000249193 5.14649e-05 0.000779037 6.76009e-05 2.8488e-05 0.000100673 0.000380553 0.000935934 7.56778e-05 9.36416e-05 0.000224251 3.19311e-05 4.1594e-05 8.93396e-05 0.000130977 5.8071e-05 0.00011736 0.00011003 9.76061e-05 0.0934297 0.000365429 5.3592e-05 0.000197111 5.19036e-06 0.000181737 0.000305317 4.40686e-05 0.000138729 2.56552e-05 5.54677e-05 0.000143149 4.42531e-05 3.74148e-05 0.00011344 0.000136223 6.9468e-05 0.000265724 7.52168e-05 0.00038378 8.04404e-05 0.000152958 5.85478e-05 0.0387522 2.28725e-05 3.88489e-05 7.92134e-05 2.70346e-05 0.000137355 7.03582e-05 8.31501e-05 3.08928e-05 4.00051e-05 3.4516e-05 0.00013844 0.000415531 0.000162291 6.15362e-05 2.87556e-05 0.000151386 2.52799e-05 0.000104197 9.64107e-05 0.000175371 0.000209064 0.000131489 0.0001259 0.000203263 9.60505e-05 1.61659e-05 0.000166215 4.57608e-05 0.000160635 0.000168396 5.17266e-06 2.43392e-05 7.70985e-05 0.000694675 0.000178321 8.59349e-05 0.000112435 0.000145409 0.000124358 0.000145336 1.96905e-05 6.65237e-05 9.08139e-05 6.82019e-06 0.000411372 2.86536e-05 0.000218882 6.85174e-05 0.00023176 3.23432e-05 2.7579e-05 8.14047e-05 0.0206889 0.000147273 5.18312e-05 8.33383e-05 5.39409e-05 1.13474e-05 0.000100675 5.82034e-05 5.55111e-05 5.42234e-05 6.27241e-05 0.000121064 5.17946e-05 1.95179e-05 9.89672e-05 0.000219975 9.49322e-05 3.68928e-05 0.000126804 0.000146583 0.000205971 3.3913e-05 7.55608e-05 3.45295e-05 0.000238132 0.000175625 0.000106847 4.91398e-05 7.26233e-05 5.2813e-05 1.60998e-05 0.000364114 1.56204e-05 0.000101886 0.000284953 0.000197681 0.000210266 1.03301e-05 7.68997e-05 3.90886e-05 7.81176e-05 4.25728e-05 9.39187e-05 5.35608e-05 7.98606e-05 1.69359e-05 4.52514e-05 0.000124418 8.98335e-05 7.481e-05 0.000140243 0.000214667 8.04276e-05 0.000101783 0.000242822 3.19363e-05 3.46252e-05 4.67354e-05 4.94774e-05 2.40316e-05 7.28171e-05 6.008e-05 5.11197e-05 7.08116e-05 0.00018752 0.000308937 7.68274e-05 7.80174e-05 6.98435e-05 4.89403e-05 4.82621e-05 0.000146077 0.000199469 9.62238e-05 2.56263e-05 7.74529e-05 0.000121291 2.9193e-05 5.94952e-05 3.09773e-05 9.40342e-05 2.25735e-05 7.74966e-05 3.19157e-05 5.05804e-05 3.84146e-05 0.000503778 0.000155366 0.0580114 0.000140895 2.11027e-05 0.000104866 0.000259399 0.000276502 5.71423e-05 2.74695e-05 8.04546e-05 5.25852e-05 1.90788e-05 1.81479e-05 0.000152321 6.83581e-05 0.000122983 0.000157504 0.00012509 4.66613e-05 0.000145241 0.00157624 1.77522e-05 0.000157485 8.86303e-05 1.57527e-05 3.40573e-05 0.000166031 0.00011832 0.000348612 4.68921e-05 4.39814e-05 0.00165873 4.9759e-05 2.04795e-05 5.13807e-05 4.61738e-05 5.42577e-05 4.20238e-05 0.000335676 0.000267963 5.76454e-05 9.92245e-05 2.56456e-05 3.63099e-05 6.23726e-05 5.63555e-05 6.63738e-05 0.000104415 0.000189615 8.71844e-05 3.04295e-06 5.14547e-05 9.24367e-05 0.000178114 9.11969e-05 0.000156296 0.000377709 0.0001456 8.58859e-05 0.000243749 1.20056e-05 0.000173905 0.000196796 0.000148639 0.000114618 0.000454222 3.85864e-05 5.43055e-05 0.0001217 1.69647e-05 4.71702e-05 8.15456e-05 5.38241e-05 0.000119652 0.00030294 0.000181796 2.05295e-05 0.00055383 0.000124351 5.74331e-05 5.10142e-05 5.1396e-05 1.92558e-05 0.000174401 0.000182299 0.000131221 0.000122008 0.000187865 0.000181198 0.000220284 7.41897e-05 8.26847e-05 0.000142468 0.00083856 2.2092e-05 9.28558e-05 0.000264014 0.000118747 4.53218e-05 3.09846e-05 5.33287e-05 5.56022e-05 4.50462e-05 0.000127214 1.81241e-05 9.67321e-06 0.000433876 0.000116065 0.000102942 3.09169e-05 8.07589e-05 0.000210241 6.87761e-05 9.33734e-05 0.0502409 1.73318e-05 5.32832e-05 0.000158071 0.000116597 0.000154867 4.63041e-05 5.41012e-05 0.000123081 0.000136369 0.000151263 6.48377e-05 8.8666e-05 0.00011527 7.75459e-06 9.62287e-05 7.72986e-05 0.000170667 0.000222512 0.000226541 0.000117071 0.000205448 0.000713756 6.6312e-05 0.00013946 0.000175015 6.08158e-06 0.000113437 1.34674e-05 0.000187318 0.000184862 0.000102911 0.000297602 0.000109507 5.98237e-05 4.91623e-05 0.000136428 0.000399029 9.55458e-05 3.48238e-05 0.000152102 0.000268856 0.0120484 9.67488e-05 2.73697e-05 9.63168e-05 0.000162202 0.000204349 0.00018226 0.00134358 6.80956e-05 0.000103058 0.00014164 0.000199917 8.04809e-05 6.7202e-05 0.000104422 9.39472e-05 1.17827e-05 9.18546e-05 5.33049e-05 4.1783e-05 0.000157261 0.000180345 0.000112756 0.000110403 0.000144421 0.000134951 4.44567e-06 0.000140024 4.50523e-06 3.72014e-05 0.000915234 0.00011814 7.90995e-05 1.76897e-05 5.97882e-05 7.9604e-05 7.21056e-05 0.000128119 0.000149649 6.35181e-05 2.99315e-05 2.00575e-05 0.000207865 8.79025e-05 2.41479e-05 2.8437e-05 1.93972e-05 6.0767e-05 6.47178e-05 0.000143998 0.000131677 3.89022e-05 1.43315e-05 1.86296e-05 0.000135333 8.12714e-05 7.23518e-05 6.33979e-05 1.7167e-05 3.38428e-05 5.65761e-05 5.19323e-05 0.000175297 9.17638e-05 7.2034e-05 2.80881e-05 8.93799e-05 8.31322e-05 9.81811e-05 0.000143088 0.000161451 8.18449e-05 0.000131254 0.000213442 2.29439e-05 4.69949e-05 0.000156429 3.19774e-05 6.02363e-05 8.97244e-05 0.000219442 0.000198341 8.599e-05 7.3555e-05 0.00037468 0.000119123 0.000149586 0.000158976 0.000154995 3.68405e-05 9.67241e-05 6.72399e-05 3.64671e-05 7.88731e-05 0.000119572 8.77946e-05 0.000224402 4.3802e-05 0.000581947 2.47119e-05 8.50185e-05 0.000126445 5.68937e-05 0.000110825 4.37673e-05 6.54345e-05 7.50991e-05 7.89014e-05 6.20055e-05 0.00084797 0.000468452 0.000209933 6.18031e-05 0.00016208 6.90817e-05 8.17002e-05 2.93273e-05 3.4495e-05 6.19412e-05 0.000169898 2.65084e-05 3.55447e-05 3.86829e-06 6.58411e-05 0.000158626 1.90586e-05 8.11401e-05 0.000122057 0.000102764 0.000135148 9.01209e-05 5.21155e-05 0.00010311 4.46212e-05 0.000155748 1.25942e-05 0.000309277 6.95939e-05 4.99601e-05 9.20518e-05 7.70766e-05 0.000231469 0.000217412 0.000164946 0.000251795 2.90049e-05 9.57067e-05 9.47836e-05 3.54087e-05 0.000156874 3.09144e-05 0.000266935 0.000105823 5.78259e-05 4.3201e-05 5.08256e-05 7.80837e-05 0.000132666 0.000185046 0.000141 9.80604e-05 6.33811e-05 3.25588e-05 0.000150911 1.39986e-05 6.47312e-05 6.69481e-05 0.000222205 0.000167886 0.000164977 4.50165e-05 9.26868e-05 1.55779e-05 9.811e-05 0.000197754 0.00040321 0.00040237 2.15011e-05 0.000110388 9.03823e-05 6.73586e-06 0.000209056 1.25653e-05 3.021e-05 0.000117607 9.18226e-05 4.38121e-05 0.000170934 0.00013326 3.18549e-05 8.25089e-06 0.000266401 7.33788e-05 3.38595e-05 6.92957e-05 3.61665e-05 8.64619e-05 8.43173e-05 0.000116055 0.000139246 5.63909e-05 7.38911e-05 4.39782e-05 0.000116349 0.000148103 0.000104099 3.22082e-05 0.000225733 0.000338585 1.35325e-05 4.47092e-05 5.47041e-05 5.81167e-05 3.15123e-05 1.60603e-05 8.72676e-05 1.35621e-05 0.000132162 7.24127e-05 0.000112329 4.53607e-06 6.43643e-05 0.00011856 3.4237e-06 3.19255e-05 0.00010806 0.000102 6.62888e-06 1.12916e-05 5.98005e-05 1.284e-05 0.0628183 0.000263583 6.14707e-05 0.000178656 3.57628e-05 0.000170476 6.96949e-05 0.000165212 9.48593e-05 6.43796e-05 0.000114742 0.000112713 3.67494e-05 5.08556e-05 8.50721e-05 0.000197147 0.000281044 7.45884e-05 3.42114e-05 0.0002247 0.000126227 0.000119557 7.3993e-05 9.82562e-05 9.27492e-05 0.000142501 1.48209e-05 4.14147e-05 7.41174e-06 0.000111674 0.000256239 6.66468e-05 2.4317e-05 7.69928e-05 6.14339e-05 0.00151095 6.27828e-05 5.30927e-05 0.000210338 2.27126e-05 0.000593401 2.82052e-05 7.08567e-06 4.95003e-05 0.000226087 4.36778e-05 0.000125294 1.46279e-05 5.47367e-05 0.000164004 0.000255956 1.82827e-05 0.000402336 4.56416e-05 9.36636e-05 6.67586e-05 7.41342e-05 7.08761e-05 4.69735e-05 5.13959e-05 2.87627e-05 4.15064e-05 7.05793e-05 8.20186e-05 0.000218589 7.24104e-05 0.000106671 0.000355347 5.40702e-05 0.00011503 5.52455e-05 2.14116e-05 0.000149164 5.37262e-05 0.000121511 0.000152875 6.66344e-05 6.38645e-05 3.37766e-05 0.0003085 7.03838e-05 9.74405e-05 5.83728e-05 0.000137941 0.000788663 0.000308356 0.00209298 3.70403e-05 7.17602e-05 0.000168572 7.6881e-05 0.000109102 3.9664e-05 0.000195293 2.19447e-05 9.69756e-05 2.09736e-05 7.01882e-05 0.000136574 0.000243685 0.000126519 6.48498e-05 0.000201303 0.000132373 0.000104416 0.000251249 0.000101453 0.000106123 4.62634e-05 9.53474e-05 0.000128584 7.98781e-05 0.00011876 4.19014e-05 1.78041e-05 6.06813e-05 0.000194284 2.57419e-05 0.00010372 0.000209479 0.000168614 3.95232e-05 0.000788003 3.43438e-05 4.24368e-06 4.23775e-05 4.97963e-05 4.37645e-05 5.83871e-05 5.29021e-05 5.82558e-05 4.15357e-05 0.000102056 4.13214e-06 0.000358194 2.24705e-05 6.20328e-05 0.000117092 0.000110373 7.59416e-05 0.000134849 0.000332726 7.20787e-05 1.65846e-05 6.94947e-05 0.0816564 6.79706e-05 0.000160136 7.70508e-06 9.2315e-05 6.0895e-06 6.61678e-05 2.82391e-06 7.88457e-05 0.00028013 7.43944e-05 7.14969e-05 7.34657e-05 3.33115e-05 0.000213063 0.00172784 8.51319e-05 0.153851 0.000312072 3.98083e-05 9.82214e-05 0.000128575 2.40691e-05 0.000122967 9.59491e-05 0.0278334 0.000206193 9.14405e-05 3.32368e-05 8.33939e-05 0.000169515 8.28881e-05 7.94665e-05 6.93776e-05 1.79798e-05 4.5383e-05 5.60749e-05 7.78672e-05 0.000175861 0.000155589 5.63868e-05 7.94758e-05 0.000135661 8.98281e-05 5.48406e-05 6.74897e-05 0.000117625 0.000101136 4.55928e-05 0.000112405 8.96213e-06 4.49319e-05 0.000207468 0.000105028 3.13068e-05 9.75783e-05 2.12733e-05 2.71745e-05 3.60446e-05 7.80367e-05 0.000355702 6.31012e-05 0.000264054 0.000136047 6.63661e-05 2.61123e-05 0.000208976 8.54478e-05 9.55046e-05 4.22936e-06 0.000152502 4.9763e-05 5.04255e-05 4.22286e-05 2.8365e-05 0.000163143 0.0001813 6.12899e-05 2.41894e-06 0.000828962 2.57655e-05 4.31012e-05 9.1703e-05 8.02237e-05 0.000158324 0.000118541 6.5264e-05 5.73881e-05 3.64125e-05 0.000123837 0.000171831 4.90976e-05 4.46177e-05 9.9014e-05 2.27969e-05 6.10137e-05 5.54492e-05 0.000223852 0.000233914 0.000113863 0.000186291 4.90937e-05 3.93979e-05 3.76284e-05 0.000137136 4.1266e-05 7.05137e-05 8.84665e-05 0.000136416 6.24527e-05 9.53502e-05 0.000209167 0.000145178 0.000123696 7.03921e-05 2.89456e-05 9.69994e-05 1.51904e-05 9.93426e-05 0.106455 0.000247543 0.000195379 1.46152e-05 2.85288e-05 3.5662e-05 3.62534e-05 5.59363e-05 1.05905e-05 0.00016032 4.53055e-05 0.000191638 0.000207433 8.20762e-06 9.27444e-05 3.26461e-05 0.00011133 6.09579e-05 0.000107494 2.73118e-05 0.000169164 0.000151115 
0.00014258 3.05002e-06 6.88014e-05 7.27033e-06 0.000396397 0.00041742 8.84592e-06 5.68976e-06 2.11441e-05 5.47385e-06 0.000165695 0.000150165 1.10596e-05 1.12802e-05 5.66784e-05 0.000521661 0.000227972 0.000636345 0.000152903 0.000440902 5.49156e-05 0.000135851 1.25233e-05 0.000315746 0.00119268 0.000600363 1.47684e-05 2.16268e-05 5.62e-05 0.000505272 0.000121275 1.59297e-05 0.000159732 0.000164426 0.000799892 0.000228686 0.000134845 0.00042843 5.2703e-05 6.55775e-06 8.74954e-06 7.60534e-06 9.75615e-06 0.000137662 0.000114497 6.11529e-06 3.15118e-05 2.28947e-05 7.27445e-06 0.000447336 7.74309e-05 0.000440153 0.000110559 0.000370865 0.000248306 0.000423606 0.000179456 0.000220784 1.11029e-05 3.49001e-05 7.02009e-05 4.75727e-06 0.000405746 1.17994e-05 0.000228942 1.77813e-05 0.000214376 0.000375211 0.000107191 0.000223103 0.00134119 6.58112e-06 1.7005e-05 2.07083e-05 3.86996e-05 9.58277e-06 0.000388642 0.000167631 0.000166538 1.98151e-05 0.000436648 0.000210923 0.000119389 5.99198e-06 0.000267375 3.01405e-05 0.000515403 1.07488e-05 1.51838e-05 8.89861e-05 0.000237462 0.000205005 0.000759305 0.00145687 5.51891e-05 8.78211e-05 0.000135946 0.000847053 0.000390689 1.80969e-05 1.01531e-05 0.000395117 7.24653e-05 0.000283369 0.000483536 3.07067e-05 1.4274e-05 0.000214623 6.79458e-06 1.71783e-05 0.000217405 0.000134441 3.253e-05 0.000361543 0.000106128 0.000585957 0.000218878 5.61794e-05 0.000111804 1.05598e-05 1.14907e-05 1.73405e-05 1.00752e-05 0.000796138 2.48466e-05 0.000266562 9.57017e-06 1.54652e-05 2.7362e-05 0.000679254 0.000393912 5.94368e-06 8.37383e-05 7.88155e-06 1.92382e-05 8.12733e-05 0.000404423 5.87979e-05 1.53361e-05 0.00158434 9.81523e-06 0.000145711 0.000227095 1.01733e-05 1.66194e-05 1.53493e-05 3.45308e-05 4.62682e-06 8.11285e-05 2.21823e-05 7.19513e-05 1.74193e-05 0.000132969 0.000311587 1.24004e-05 1.99838e-05 0.000139507 0.000131508 1.38477e-05 2.59666e-05 8.03815e-06 0.000248851 1.26879e-05 1.00886e-05 4.26398e-06 0.000298019 0.000399852 0.000208132 1.52514e-05 1.03805e-05 0.000392983 7.17104e-06 0.000213236 0.000182773 0.000212807 1.38605e-05 9.65978e-06 7.80031e-06 2.6275e-05 0.000658115 0.000376384 0.000452139 2.73172e-05 0.00043195 0.000493456 0.00116388 0.00059515 1.74261e-05 0.00193514 0.000461324 0.000117624 1.13637e-05 0.000167847 9.6405e-06 1.29756e-05 5.54423e-06 3.83817e-06 6.75876e-06 0.000107415 0.000140916 0.000487126 0.000311685 0.000474753 0.000214912 8.06337e-06 0.00024027 0.000171985 0.000162763 0.000407004 1.74659e-05 0.000437916 3.02156e-05 0.000160584 3.95913e-05 9.79099e-06 0.000119515 0.000207294 0.000681109 9.16806e-06 0.000158311 6.72154e-05 1.06616e-05 4.82105e-05 9.97001e-06 0.00013727 0.000419506 6.21081e-05 0.00039003 1.23614e-05 9.22434e-06 6.65494e-05 4.72104e-05 2.01017e-05 1.24144e-05 0.000226187 0.000255029 6.00467e-05 4.16187e-06 0.000223468 4.16345e-05 9.35496e-06 5.01558e-05 0.000163354 2.52186e-05 0.000997257 3.22755e-06 0.00012874 0.000719818 0.000245832 9.77148e-06 2.96271e-05 8.31274e-05 0.000155455 9.53359e-06 0.000107394 0.000127323 0.000405818 0.00030313 3.87743e-05 0.000341998 0.000131147 0.000407465 9.19247e-05 0.000223186 1.96279e-05 0.000302667 0.0023917 6.3387e-06 3.68454e-05 2.88609e-05 9.28408e-06 2.16915e-05 1.70528e-05 1.80872e-05 1.3371e-05 0.000489355 0.000628501 7.70308e-06 9.40965e-06 8.3728e-05 2.00269e-05 1.78474e-05 0.000399287 0.000228155 8.11188e-06 0.00012637 0.000143675 7.70207e-05 1.59381e-05 3.02782e-05 0.000158974 7.71171e-06 0.000227309 0.000140356 8.83344e-06 1.76069e-05 0.000284652 4.38347e-06 0.000409257 0.000166768 0.000551463 1.00551e-05 0.000304091 6.61502e-06 0.000175132 0.000148948 0.000217036 1.27552e-05 0.000173902 0.000157167 5.55685e-06 1.15869e-05 0.000144719 0.000105277 1.53212e-05 0.000500193 1.1032e-05 6.27903e-05 0.000235389 0.000165077 0.000394382 0.00161612 0.00404363 2.73993e-05 0.000119777 8.03717e-06 5.72375e-05 0.00043025 7.06576e-06 4.37536e-05 1.4482e-05 4.37456e-05 0.000232891 3.92313e-05 1.3534e-05 0.00033275 1.2795e-05 0.000494045 8.247e-05 1.49069e-05 0.000275141 1.41225e-05 0.000364431 8.0724e-05 0.000155135 1.56075e-05 4.97892e-05 1.59625e-05 1.39455e-05 3.54942e-05 7.86967e-06 4.17322e-05 5.50864e-05 5.6089e-05 0.000538111 0.000159184 0.000199324 0.000328625 1.75764e-05 7.80762e-05 0.00040605 0.000397629 0.00350153 0.000485524 0.000311033 0.000178835 1.44661e-05 9.4314e-05 6.02131e-06 0.000289793 3.57202e-06 3.45155e-05 0.00012178 1.16684e-05 0.0010347 7.60001e-05 8.56739e-06 0.000208729 1.17076e-05 8.51949e-05 2.21845e-05 9.69174e-05 7.2309e-05 0.000674985 5.81093e-05 6.3087e-05 2.1706e-05 0.000408707 4.69268e-05 8.49901e-06 0.000121572 0.000309121 0.000116947 1.90841e-05 0.000556716 1.93386e-05 4.15631e-05 2.84153e-05 0.000357066 4.33934e-06 2.45452e-05 9.91343e-05 0.000770136 0.000212355 0.000120627 0.000250831 0.000631801 4.80585e-05 0.000578252 1.7474e-05 6.82777e-05 0.00101959 0.000204341 5.27177e-06 0.00316929 1.04156e-05 0.00105123 0.000479405 0.000120114 0.000365208 0.000120627 3.9341e-05 0.000311444 0.000157623 0.00141594 0.001018 8.69211e-05 5.79217e-05 1.80037e-05 0.000193685 0.000109625 0.00021145 0.000118174 5.02687e-06 1.6761e-05 1.88712e-05 0.000119544 5.12872e-06 1.50604e-05 3.44015e-05 1.8174e-05 1.29269e-05 0.000952515 1.31745e-05 4.56249e-05 0.00039259 0.000193226 8.7179e-06 0.000391214 9.31857e-06 1.03996e-05 0.00107277 1.12773e-05 0.00127622 0.000543974 0.000273691 9.87045e-05 5.48698e-06 0.000544352 6.15142e-06 0.000220726 0.000532251 0.000495145 9.96932e-05 0.000144919 0.000459487 8.12974e-05 7.04017e-06 3.60326e-05 6.93962e-06 0.000148614 0.000806842 9.8758e-06 0.000102954 0.000230923 3.30733e-05 0.000134613 0.000250908 2.63179e-05 0.000186523 0.000833488 1.0115e-05 0.000288081 1.15137e-05 1.22579e-05 0.000276152 0.000238658 2.19502e-05 1.96415e-05 2.6188e-05 0.00159205 0.00042351 0.000522178 1.0285e-05 9.17316e-06 0.000200409 0.000404899 0.000170014 2.25951e-05 0.000179577 6.42076e-05 3.08929e-05 8.68288e-05 0.000110544 0.000348047 0.000208785 0.000786453 1.32109e-05 0.000456583 6.24591e-06 0.00380716 0.000103889 0.000422089 9.44373e-06 1.4824e-05 0.000207005 0.00118286 0.000189821 7.73973e-06 3.44313e-06 0.00181661 4.14795e-05 0.000432154 7.16839e-05 9.42009e-06 0.000894953 0.000526985 8.05478e-06 0.000476867 8.86325e-06 9.60405e-06 2.81856e-05 0.000289751 0.000950512 6.55516e-05 0.000250548 5.37912e-06 0.000252608 1.9463e-05 7.26066e-06 2.76756e-05 1.07344e-05 0.00020742 3.78085e-06 1.80169e-05 0.00102776 0.000203926 0.000544526 0.000604915 0.000422117 0.000394451 1.36911e-05 0.000304409 4.45975e-05 0.000396532 0.000700639 0.000281267 0.000394786 0.000123457 0.000428012 8.45806e-06 5.7921e-05 1.15269e-05 0.000167291 1.36075e-05 6.33018e-05 0.000175723 0.000462904 0.000487372 0.000405149 9.89192e-06 0.000215453 7.03144e-05 9.52528e-06 0.000401774 5.33881e-06 1.9317e-05 7.75316e-06 3.58497e-05 0.000132376 0.000149275 5.32449e-05 0.000445305 0.000131057 1.3355e-05 7.64206e-06 0.000107275 0.000593836 9.40626e-06 9.06804e-06 8.54969e-05 0.000418187 0.000823752 6.52782e-06 0.000201211 0.000419974 3.05657e-05 0.000805655 0.000149289 0.00016282 0.000736409 0.000197805 6.66074e-05 0.000253927 6.12829e-06 0.000249834 1.75592e-05 0.00105562 0.000254888 4.11242e-05 0.000156202 0.000161035 0.000778636 0.000191499 9.17958e-05 0.000619841 1.90235e-05 0.000396426 0.000427595 0.000317469 1.57134e-05 0.000267322 0.00018368 9.98826e-05 0.000785023 0.000137566 0.000113261 5.38416e-05 1.91979e-05 4.97553e-05 0.000417304 0.000500422 0.00020027 3.9245e-05 6.92883e-06 0.00041702 1.68428e-05 0.000901353 1.58244e-05 5.43356e-05 0.000151499 0.000449594 8.62234e-06 8.08504e-06 0.00011299 0.000218882 0.000409396 7.46149e-06 0.0017885 5.12098e-05 4.09719e-05 8.89826e-05 9.6258e-05 4.87206e-05 1.36516e-05 4.48776e-05 0.773845 0.000232221 0.000128622 0.000139363 0.000474914 3.71431e-05 0.000150719 0.000209536 0.000358619 1.53273e-05 0.000425874 1.66712e-05 9.14048e-06 1.87461e-05 0.000762829 1.473e-05 3.10643e-05 6.00793e-06 8.9635e-05 0.000394594 5.75833e-05 6.03356e-05 0.000394379 0.000256835 7.84571e-05 0.00019638 1.40483e-05 4.97799e-06 0.000134498 0.00056205 0.000405105 0.000952423 0.000172926 4.58624e-05 0.000634193 0.000296465 4.45818e-06 6.49833e-05 0.000142973 0.000394755 6.42026e-05 0.000399038 7.27875e-06 2.64152e-05 0.000105728 0.000102167 0.000398915 5.37689e-06 0.000311089 1.6062e-05 0.000104738 0.000102622 7.1285e-05 8.29928e-06 0.000447029 9.82585e-06 7.72761e-06 0.000171123 1.23935e-05 0.000409427 1.30921e-05 2.08917e-05 5.30203e-06 0.000544571 5.5116e-06 0.000630967 0.000185658 8.88782e-05 0.000393453 1.77041e-05 0.000216416 4.69761e-05 0.000208664 0.000310653 0.000404668 0.000100495 0.000615943 1.22474e-05 0.000169397 6.11681e-05 2.72048e-05 0.000167189 3.06656e-05 9.03407e-05 0.00043938 0.00055657 0.000394318 0.000215667 7.25159e-06 2.39982e-05 6.40524e-06 3.96769e-06 0.000221622 0.000105984 0.000170304 2.79021e-05 0.000670707 0.000210894 4.92928e-05 0.000113086 0.000395778 2.50428e-05 4.79624e-05 9.90497e-06 5.95385e-06 0.000421757 0.000188521 0.000717469 8.96846e-06 3.01221e-05 0.000489417 0.000414365 6.98596e-05 1.95002e-05 0.000637769 0.000152026 0.000462322 0.000818086 0.000482641 0.000125594 0.000288288 0.00044203 0.000236128 7.73859e-05 1.23888e-05 0.000133752 0.000109693 1.90275e-05 0.000806921 0.000531013 0.000410678 2.36116e-05 0.000172597 3.27035e-05 1.88377e-05 2.54161e-05 0.000444999 0.00103015 5.40258e-05 1.82997e-05 0.000138309 0.000113641 5.11818e-05 9.42414e-06 0.00301813 0.000115611 1.54088e-05 0.000115879 1.01129e-05 6.08078e-06 0.00010931 2.35078e-05 4.37767e-06 0.000114736 3.343e-06 0.000646251 7.05191e-06 1.65195e-05 0.000303847 0.000239747 8.01631e-06 1.55564e-05 0.000474124 0.000169963 8.65927e-06 1.49101e-05 4.64335e-06 0.000230582 0.000231672 0.000534495 1.43763e-05 0.00194163 5.18396e-06 0.000638114 0.00064381 0.000139136 0.000388851 1.30916e-05 8.67707e-05 0.00019285 0.000161064 5.24249e-05 3.01281e-06 0.000393058 0.000349564 0.000127315 0.000288017 0.000489643 2.22086e-05 0.000441092 1.51754e-05 1.01769e-05 0.000218466 0.000408647 0.000509933 0.000718922 0.000148634 3.0376e-05 1.77991e-05 0.000404115 6.17412e-06 3.29531e-05 8.60675e-05 1.03564e-05 6.97947e-05 0.00042082 0.000464765 0.000783623 0.000160677 1.20188e-05 8.52406e-05 0.000116145 4.77071e-05 0.000593842 1.63684e-05 1.07568e-05 5.73735e-06 2.1815e-05 1.33293e-05 2.05625e-05 2.02173e-05 1.36952e-05 3.97799e-06 0.000168368 2.68424e-05 2.62883e-05 3.15451e-05 0.000149029 1.13597e-05 0.000540886 2.43028e-05 0.000199926 6.2539e-05 0.000304781 5.42641e-06 7.47649e-06 9.61625e-05 3.70945e-05 0.000136403 0.000640452 9.64764e-06 2.85545e-05 7.87774e-05 1.16817e-05 0.000791365 0.000294751 0.000358482 0.000121971 1.41414e-05 5.08236e-05 0.000489189 0.000128205 5.89896e-05 0.000500734 0.000474234 0.000345373 0.000701974 1.53988e-05 1.744e-05 0.000884492 7.24055e-06 7.0833e-06 0.000780892 0.00040561 8.39166e-06 0.000149863 6.69059e-06 6.14502e-05 2.9456e-05 0.000283607 0.00010296 6.69224e-06 6.11925e-05 0.000149248 0.00015146 2.22357e-05 9.67917e-05 0.000462437 2.61432e-05 0.000144015 1.90772e-05 6.98372e-06 6.37411e-05 0.000417025 9.26288e-05 0.000393676 0.000489871 0.000212128 0.000147334 8.32983e-05 0.000265048 0.000718064 1.84986e-05 0.00101848 0.000103729 9.32748e-05 4.40482e-05 8.20111e-06 0.000411553 2.42525e-05 0.000144808 0.000856992 0.000176208 0.000243399 5.00024e-06 6.17522e-05 3.54639e-05 0.000136151 6.88361e-05 4.58821e-06 1.06206e-05 0.00018798 0.000786524 4.35124e-05 0.00159421 8.45859e-06 0.000119078 1.21618e-05 0.000592722 5.99362e-05 0.000540362 0.000350255 1.06436e-05 0.000814751 0.00101841 6.5134e-06 0.000409383 0.0004578 2.75384e-05 0.000158208 2.72493e-05 8.00912e-05 9.31563e-05 0.000437766 1.3048e-05 5.21228e-06 0.000237398 7.96239e-05 0.000665344 6.32437e-06 0.000482342 7.0039e-06 4.4478e-05 1.28051e-05 
0.000221262 1.15058e-05 5.5688e-05 0.000547251 1.577e-05 7.26911e-06 1.40949e-05 1.06384e-05 7.28454e-06 0.000657685 0.000362014 1.02896e-05 0.000376469 4.14101e-05 2.21726e-05 0.000465787 0.000426929 8.67514e-06 0.000343964 0.000202177 1.60747e-05 8.38842e-06 0.000160273 0.000844752 0.000164787 9.10774e-06 0.000376399 1.67647e-05 0.000648528 3.26269e-05 5.5197e-05 0.000233797 2.03726e-05 4.4206e-06 0.000342319 0.000560296 6.34496e-06 4.8457e-05 0.000284745 5.32625e-06 1.0863e-05 0.000155933 0.000502411 9.60908e-05 0.00114572 0.000401315 0.000468706 7.89709e-05 0.000914546 8.62959e-05 9.42149e-05 1.12449e-05 7.94797e-06 4.68538e-05 1.14014e-05 0.000409974 8.25707e-06 0.000445222 4.17643e-06 0.000416723 0.000398735 4.43865e-06 0.000160955 0.000148499 0.000407457 1.08647e-05 0.000109598 0.000417986 0.00151032 0.000505284 0.000187418 5.91611e-06 0.000324427 0.000166899 5.50838e-05 0.00023071 0.000402509 2.20913e-05 0.00041465 1.78601e-05 0.00100015 8.96686e-06 0.000481309 3.76596e-06 9.25071e-05 1.4933e-05 4.75756e-05 9.5625e-05 3.76943e-06 0.000203635 0.000647178 7.7701e-05 5.82279e-05 1.0615e-05 6.65352e-05 1.15213e-05 0.000492995 0.000252232 7.32799e-06 7.28176e-06 7.76796e-05 0.000404993 1.31025e-05 0.000201396 0.00107584 1.53917e-05 2.18053e-05 9.33699e-06 0.000115251 3.87823e-06 3.75499e-05 2.55573e-05 6.99963e-06 5.99068e-05 6.38705e-05 0.000399271 0.000653494 1.5841e-05 0.000102686 0.000420047 0.000302062 0.000406111 4.15512e-06 0.000255622 0.00033442 1.90144e-05 0.000416554 0.000152139 0.000324205 0.000247015 0.0008853 8.6911e-06 0.000499323 0.000100284 1.45024e-05 5.87759e-05 0.000769988 8.41914e-05 0.000215366 0.00016481 1.19141e-05 6.4394e-06 0.000330894 5.10686e-06 1.05704e-05 6.11801e-05 9.94711e-06 1.61911e-05 5.58541e-05 0.000123132 0.000873063 8.62834e-05 0.000212267 1.34739e-05 0.00041722 0.000125392 5.46322e-05 9.70404e-05 0.000211495 7.60933e-06 4.27029e-06 0.000100176 1.19844e-05 4.70602e-06 1.53386e-05 9.41575e-05 1.19128e-05 9.12629e-05 1.23628e-05 4.82167e-06 1.22769e-05 0.000195131 0.000419021 9.96866e-06 6.18419e-05 0.000183406 4.27667e-06 0.000224895 8.26701e-06 0.000971113 7.74622e-05 0.000198518 5.09569e-05 0.000411227 0.000350725 3.30905e-05 0.00100582 0.791457 1.72388e-05 0.000304648 0.000197436 0.000400409 0.000115693 0.000201506 1.04892e-05 0.000402468 3.7951e-06 0.000514491 0.000219567 0.0018251 5.39837e-05 0.000564644 0.000142997 0.000341728 4.85607e-06 1.19269e-05 1.55966e-05 0.000298118 1.20393e-05 5.46888e-06 8.26182e-06 5.6649e-06 4.09719e-05 5.93491e-06 0.000159602 8.54403e-06 1.84467e-05 0.000610729 1.68786e-05 2.0551e-05 3.16731e-05 0.000682884 6.18785e-05 2.90542e-05 0.000360347 5.30347e-05 3.31199e-05 0.0006169 0.000377815 5.81313e-05 8.02258e-05 6.57203e-05 3.09019e-05 0.000396136 0.000461879 8.94343e-06 1.88863e-05 0.000239018 1.83199e-05 0.000519003 4.42507e-06 0.000405758 8.58134e-06 0.000325582 0.000422789 3.52916e-06 0.000228927 0.000495654 1.28282e-05 0.000360334 1.47048e-05 2.59157e-06 3.7442e-06 2.48281e-05 2.12741e-05 9.30386e-06 4.66602e-05 3.60247e-05 0.000431023 1.97874e-05 0.000520686 0.00046434 7.14513e-05 3.2567e-05 0.000140297 0.0008037 0.000488373 5.38692e-06 4.22524e-06 0.000338738 9.02864e-06 0.000401618 2.96511e-05 0.000347844 6.30976e-05 0.000206635 0.000274454 1.13033e-05 5.69405e-06 6.15569e-06 0.000428889 0.000862345 0.000667067 0.00031591 2.89757e-05 1.24374e-05 5.70217e-05 2.63328e-05 1.47985e-05 7.32523e-05 8.42863e-05 9.85236e-06 1.633e-05 4.80171e-06 6.62461e-06 4.36662e-06 0.000648089 3.77233e-06 5.87536e-06 9.86519e-06 1.97668e-05 1.15785e-05 1.80483e-05 1.72213e-05 1.79857e-05 0.000684413 0.000384125 0.000405136 6.24391e-05 0.000100468 0.000153792 0.000107619 3.28831e-05 0.000206255 1.79161e-05 0.00168316 0.000420222 2.51425e-05 1.87319e-05 8.20185e-06 0.0015904 0.000167133 0.000417821 1.57905e-05 0.000425504 5.50798e-06 0.000173306 1.45746e-05 1.22802e-05 9.34005e-06 0.00126631 8.20375e-06 0.000780022 0.000131269 6.73442e-05 1.14321e-05 5.35949e-05 0.000169732 5.82694e-06 6.30786e-06 2.21634e-05 0.000651933 1.01592e-05 7.51075e-06 8.32048e-06 6.75573e-05 0.00106837 0.000581251 1.08801e-05 1.67412e-05 4.99305e-06 0.000198152 0.000378979 0.000304144 0.000564324 0.00396644 8.59526e-06 1.30957e-05 0.000807139 0.000396773 1.69281e-05 0.000145621 0.000496749 4.42245e-05 0.000737678 1.729e-05 0.000108916 6.56794e-06 3.58275e-06 0.000438555 4.86876e-05 8.92998e-06 9.80946e-05 1.54164e-05 0.000278311 0.00155999 0.000255278 6.28533e-05 5.48679e-06 9.67515e-06 0.000277125 3.46081e-05 0.000436445 0.000518497 0.00025496 0.000431501 6.42666e-06 0.000410042 3.34067e-06 0.000225627 1.10339e-05 0.000200983 5.8249e-05 0.00017553 0.000104278 5.46246e-05 1.09049e-05 0.000256529 4.29123e-05 2.65973e-05 1.4903e-05 0.000614738 0.000484132 1.23099e-05 3.23254e-05 0.000694838 1.12472e-05 1.03519e-05 0.0010758 0.000400715 1.23627e-05 0.000201863 0.00044554 0.000474008 0.000465731 6.20915e-06 0.00102133 0.000117267 0.000604152 1.15368e-05 0.000660085 1.22461e-05 0.000439119 0.000512887 0.000949655 0.00017744 0.00020485 8.79933e-05 9.76677e-06 5.92903e-06 0.000217941 0.000685894 5.08896e-06 0.000491663 8.63247e-06 0.000312764 0.000140566 7.61388e-06 1.23576e-05 0.000462892 2.31591e-05 4.70433e-06 2.00915e-05 0.000164053 0.000132991 0.000143081 0.000505302 1.50068e-05 0.000399293 9.16788e-05 5.96999e-05 0.0004589 2.6711e-05 0.000498493 1.51258e-05 1.3874e-05 0.000402998 0.000402133 0.000282507 1.36291e-05 1.91972e-05 2.64534e-05 6.93537e-06 0.00358159 0.000443562 0.00014474 4.6894e-05 0.000163504 0.000300972 6.37115e-06 0.000406969 1.25947e-05 7.0509e-05 0.000787241 6.51521e-06 1.2163e-05 0.00065495 7.68659e-05 3.65229e-05 0.000109664 0.000499169 1.40535e-05 0.000421121 1.20139e-05 1.46826e-05 1.33098e-05 0.000104854 1.59165e-05 0.000942088 2.15602e-05 0.000341197 5.1473e-06 1.98137e-05 1.57602e-05 0.000233162 2.31734e-05 5.31902e-05 2.89427e-05 4.89731e-05 1.57516e-05 1.56132e-05 2.15569e-05 2.1915e-05 0.000190791 0.000473502 2.72906e-05 1.4968e-05 7.41453e-06 0.000220437 0.000494845 0.000553846 2.91747e-06 0.000102162 0.000499669 0.000462746 9.03048e-05 0.000206594 3.82783e-06 6.5552e-06 0.000540864 0.000271354 0.000221377 1.66798e-05 5.37386e-05 0.000973458 8.54267e-05 0.000423978 7.94413e-06 6.86678e-05 0.000124733 0.000403031 1.23271e-05 0.000237105 3.59752e-05 1.77665e-05 9.73127e-05 4.36247e-06 0.000487964 1.925e-05 0.000406718 1.18653e-05 1.29064e-05 0.000568742 0.000404323 0.000250009 0.000231262 0.000401462 4.20999e-05 1.03696e-05 3.47964e-06 0.000433366 1.59243e-05 0.000173589 0.000297982 2.4602e-05 3.36644e-05 0.000156448 0.000189532 9.43735e-06 0.000529127 0.000273799 9.47474e-05 1.31974e-05 0.000522718 1.17511e-05 0.000137696 4.9773e-05 3.30022e-05 0.000300418 0.000460697 3.78149e-06 7.44975e-06 4.1502e-06 0.000261308 0.000565056 0.000144545 0.000522821 1.1982e-05 9.16496e-06 0.000394621 6.47487e-06 0.000418192 5.27866e-06 5.55543e-06 0.000135682 1.07102e-05 6.07081e-06 7.87304e-06 1.34194e-05 7.25729e-06 6.09643e-05 0.000384583 0.000174317 0.000255161 7.98718e-06 0.00018119 1.02308e-05 1.14473e-05 0.000146621 1.35927e-05 0.000404784 0.000541192 0.000150994 1.51054e-05 0.000563017 3.92097e-06 8.78249e-06 1.42688e-05 0.000409333 0.000420795 4.55802e-06 8.3518e-05 0.0006317 4.81456e-05 1.12986e-05 1.76468e-05 1.73089e-05 0.000417252 0.000404169 8.45254e-05 0.000256917 7.52739e-06 0.000534163 7.99394e-05 0.000102302 0.000770507 0.000952159 0.000134276 0.00079331 0.000273922 5.13586e-05 0.000918029 0.000205044 0.000444663 8.00174e-06 0.000874737 7.38294e-06 1.13102e-05 2.26042e-05 7.4939e-06 6.75065e-06 0.000161492 0.00064556 1.21494e-05 0.000748963 0.000345665 0.000110808 5.17695e-06 0.000197475 8.40448e-06 0.000499463 1.17546e-05 0.00027341 8.17369e-05 3.69577e-05 1.02781e-05 1.96627e-05 0.000536501 0.000107237 0.00106502 1.07998e-05 0.000450004 0.00016716 0.000576276 3.39837e-05 5.74686e-06 0.00041349 1.67365e-05 5.34041e-06 1.1621e-05 0.000187717 0.0003039 0.000417673 0.000584786 4.04839e-05 2.12394e-05 8.58439e-05 0.000166593 5.02372e-06 1.47421e-05 0.000438429 2.90794e-05 0.000136867 7.08788e-06 3.07437e-05 0.000149452 1.33334e-05 5.3915e-05 0.000119015 1.40424e-05 7.04958e-05 0.000690508 0.000210925 4.172e-06 0.00024376 6.6217e-05 3.89482e-06 0.000195156 7.92643e-06 0.000599263 0.000253288 4.29675e-05 0.0012863 0.000540031 6.90188e-05 0.000183435 9.07806e-06 8.70534e-05 0.000240119 0.000472234 7.87223e-05 6.39779e-06 1.80789e-05 1.39011e-05 2.71552e-05 0.000143168 0.000268657 0.000433895 5.05286e-06 6.23562e-05 5.66386e-06 6.54343e-06 3.11291e-05 6.11632e-05 0.000228838 9.84145e-05 9.16017e-05 0.000149839 0.000164022 3.03903e-06 2.92456e-06 1.56461e-05 8.22297e-05 0.000216568 1.91393e-05 3.40728e-05 2.50317e-05 0.000251823 8.10451e-06 0.000297527 0.000400336 0.000556182 6.62899e-05 0.000205768 0.000537328 0.000228182 6.02992e-06 1.24418e-05 0.000118143 0.000167317 5.9493e-06 0.000506546 1.48343e-05 0.000211866 4.13595e-05 8.31598e-05 5.00138e-06 1.14122e-05 0.000128983 6.53818e-05 2.78234e-05 7.141e-06 0.00010146 0.000572082 0.000156731 5.21305e-06 0.00069361 7.9848e-05 3.83195e-05 0.000410454 0.000638807 5.67149e-05 0.000408821 0.000419808 3.05994e-05 6.92686e-06 8.69487e-05 0.000475491 8.70154e-06 5.52691e-05 4.19422e-06 0.000164775 2.01271e-05 0.000400738 0.00102296 0.000289902 1.46559e-05 5.14581e-05 1.01749e-05 0.000404735 9.26459e-06 0.000266872 2.01783e-05 0.0024983 4.35514e-05 0.000420309 6.91269e-05 0.000315358 2.19152e-05 1.19302e-05 0.000408257 8.88092e-06 4.55429e-06 0.000254752 1.90802e-05 4.58839e-05 4.74268e-06 1.42244e-05 5.60303e-05 0.000407798 3.24935e-06 1.67456e-05 0.000463882 1.68275e-05 0.000319573 0.000260382 0.000185039 0.0003004 7.01827e-05 0.000342809 0.000229296 3.63439e-05 9.24399e-05 0.000153388 8.48115e-06 0.000204053 1.11387e-05 0.000541605 0.000794774 0.000205158 0.000174657 1.17186e-05 0.000400473 0.000236835 1.35036e-05 6.3744e-06 5.06395e-05 5.56645e-05 3.07112e-06 0.000405092 0.000109249 2.15449e-05 0.000846435 0.000577589 0.000981728 0.000403561 9.61912e-06 5.06286e-05 0.000743949 3.02586e-05 3.92552e-05 0.00036566 0.000247359 0.000336602 0.000556529 1.74473e-05 3.70332e-05 0.000104962 0.000688595 3.38996e-05 0.000408726 5.79198e-05 4.99121e-06 3.42493e-06 8.16904e-06 0.000474065 5.61857e-06 0.000119708 0.000120317 0.000447536 4.43626e-06 1.04633e-05 0.000137299 0.000326697 0.000307465 1.11507e-05 2.06436e-05 0.000409891 3.53018e-06 4.10845e-06 0.000149847 7.84502e-06 0.000482325 0.000152578 2.10133e-05 0.00042426 0.000173297 0.000140893 2.58238e-05 0.000169946 0.000365856 1.83296e-05 0.000162695 0.000140314 0.000152053 8.27419e-06 2.92149e-05 0.000791689 0.00016652 0.000471193 1.05523e-05 0.000113531 0.000624637 0.000206708 0.000203909 0.00121379 0.000403584 8.04304e-06 0.000139324 5.85564e-05 1.62349e-05 0.00011211 0.000161269 1.16273e-05 7.61785e-05 2.02938e-05 4.48476e-05 0.000461959 7.10807e-06 0.000456783 0.000138599 3.70354e-05 4.52935e-06 0.000415165 4.54383e-06 0.000817903 9.57296e-05 5.87384e-05 6.90716e-06 0.000195906 0.000550073 0.000216834 0.000343019 7.64752e-05 2.11013e-05 0.000217208 0.000259994 1.10441e-05 4.09672e-05 6.47714e-06 5.33224e-06 1.22978e-05 9.80402e-06 0.000508911 0.000551421 1.08658e-05 9.05949e-06 1.48132e-05 1.09376e-05 0.000473114 7.8873e-06 1.74968e-05 0.00019005 5.69575e-06 0.000142949 8.48216e-06 1.48808e-05 0.000330158 0.000153117 0.00118644 3.99961e-06 0.000407897 9.25108e-06 7.18964e-06 2.73107e-05 4.33218e-06 2.26608e-05 1.09185e-05 6.48645e-06 6.09741e-05 0.000771207 2.38045e-05 1.4354e-05 0.000585882 1.14311e-05 6.69837e-06 0.000173987 1.69143e-05 1.76298e-05 6.74204e-05 0.000657428 3.64915e-06 0.000399927 0.000190334 1.70734e-05 4.26186e-05 0.000418828 0.00100364 4.37589e-05 4.72333e-05 9.99727e-06 1.74326e-05 2.81138e-05 3.70406e-06 0.000162256 0.00011396 0.000312446 0.000244587 1.29709e-05 8.96951e-06 
1.29424e-05 0.00025016 4.70908e-05 4.19128e-06 0.000635005 0.000692626 0.000108448 8.43382e-06 6.81546e-06 1.01936e-05 2.31696e-05 0.000693359 0.000152919 8.5196e-06 3.21192e-05 0.000307024 4.07987e-05 0.000289356 0.000156968 0.000400431 0.000132709 1.98222e-05 0.00047431 0.000277817 0.000857405 0.000585268 3.98172e-05 2.70975e-05 6.76037e-05 0.000527845 0.000124144 0.000219625 0.000114837 1.13977e-05 0.000802782 1.50388e-05 2.78639e-05 0.000473224 0.000311726 8.56729e-06 1.2023e-05 1.17088e-05 6.35794e-05 0.000185875 0.000208889 8.7758e-06 8.28591e-05 1.42914e-05 2.89921e-05 0.000423296 0.000229092 0.00072704 8.16999e-06 2.68355e-05 0.000129143 0.000577672 4.07445e-05 6.76541e-05 9.73845e-05 5.0838e-05 6.94238e-06 6.74963e-06 0.000407875 7.29557e-06 0.000169269 5.65987e-06 8.42301e-06 1.89911e-05 7.94307e-06 0.000342467 0.000422262 6.93706e-06 0.000840334 1.77037e-05 4.88631e-05 1.00325e-05 0.000403268 0.000549016 0.000174796 4.23936e-05 0.000249058 0.000159881 1.23075e-05 4.49075e-06 0.000453979 1.7215e-05 0.000334442 0.000817526 8.56311e-06 0.000292123 0.000297894 2.35094e-05 0.000705474 0.000410308 1.71975e-05 4.00228e-05 0.000330213 0.00100247 0.000827077 2.20162e-05 1.62711e-05 0.000468552 3.40019e-05 0.000251962 7.56514e-05 1.15485e-05 0.000116874 8.5045e-05 2.02119e-05 9.01122e-06 1.34079e-05 7.86382e-05 1.60949e-05 3.68114e-05 0.000359179 0.000624877 1.29764e-05 1.60078e-05 0.000122806 0.000213848 0.000319821 0.000152577 9.06011e-06 0.000545166 2.05635e-05 0.000342898 1.23008e-05 1.6283e-05 2.60373e-05 0.00058167 0.000406883 9.94524e-05 5.4009e-06 4.11213e-05 8.82302e-06 1.28117e-05 0.000569808 0.000119281 0.00036595 0.0017087 0.000196256 0.000381138 0.000195348 9.03557e-06 0.000149593 0.0020516 8.49487e-05 0.000436385 2.6978e-05 5.56253e-06 3.9834e-05 9.20735e-05 0.000225078 0.000221941 4.76931e-05 0.000168466 0.000101966 0.000101103 0.000123568 0.000437182 1.99386e-05 1.15476e-05 3.10769e-05 1.44873e-05 0.000297568 7.86696e-05 0.000424685 0.000128554 0.000232477 5.6365e-06 0.000404259 6.67361e-05 0.000144051 6.34771e-06 0.00027625 1.19646e-05 2.97628e-05 9.97752e-06 4.80493e-06 0.000855182 0.000381306 1.69901e-05 2.26807e-05 0.000584144 0.000410984 0.00172833 0.000674221 0.000174001 1.01859e-05 0.000175528 1.7889e-05 1.58185e-05 0.000421828 1.257e-05 4.65549e-05 4.27904e-06 4.30442e-06 0.000103724 0.000138388 6.85469e-05 0.000457088 9.0048e-05 0.000408502 1.16647e-05 2.5321e-05 1.31067e-05 5.13654e-05 3.8037e-05 0.000425175 0.000279097 0.000459447 1.76478e-05 6.04762e-05 1.05812e-05 0.000146689 0.000134308 0.000106862 0.000722653 1.09531e-05 6.52246e-05 9.45034e-05 5.07443e-06 4.36763e-05 5.07139e-06 0.000143067 0.000447493 0.000343212 0.000669226 8.37138e-06 1.04819e-05 4.55999e-05 8.37668e-06 4.89834e-05 3.80039e-06 0.000214574 2.27272e-05 6.24543e-05 5.89796e-06 0.00013451 1.38823e-05 8.38929e-06 4.36188e-05 9.90446e-06 6.90398e-06 0.000832592 2.62389e-06 3.5112e-05 1.33692e-05 2.88232e-05 0.000105053 8.68091e-06 5.61898e-06 6.51913e-06 9.36521e-06 5.8287e-06 0.000161748 0.000749687 9.83229e-06 5.87109e-05 0.000137312 0.000149002 0.000420886 6.81649e-05 0.00011612 0.000263123 0.00024376 0.00121301 9.99675e-06 0.000143553 1.08091e-05 1.97908e-05 0.000156523 2.07718e-05 1.47435e-05 1.80477e-05 0.000904307 0.00045379 9.55565e-06 2.87914e-05 0.000161523 9.37544e-06 1.96223e-05 0.000417246 0.000136215 8.42278e-06 3.85652e-05 3.41112e-05 1.48385e-05 3.51274e-05 4.76332e-06 0.000331546 8.87848e-06 0.000275658 4.52375e-06 9.64268e-06 1.77188e-05 0.00015248 4.20732e-06 0.000588973 0.000164011 0.000411782 3.52277e-05 1.1599e-05 1.6704e-05 8.95832e-05 0.000388239 0.000191193 1.7006e-05 2.62012e-05 3.35575e-05 1.38432e-05 0.000160769 0.00109866 9.45884e-05 0.00010718 0.000375293 3.68624e-05 8.94244e-05 0.000690517 0.000181404 0.00036562 0.000425037 1.86372e-05 0.000172114 0.000124834 8.05191e-06 9.64113e-05 0.000406961 0.000276031 0.000265469 1.34811e-05 1.77123e-05 4.33608e-05 0.000321839 9.05057e-06 0.000168446 1.00546e-05 0.000682731 1.46796e-05 9.64587e-06 0.000391729 8.08812e-06 3.23747e-05 4.84793e-05 1.43596e-05 9.26008e-06 7.847e-06 0.000209659 1.0323e-05 3.72861e-06 3.02421e-05 5.82288e-05 7.36264e-06 0.000527368 0.000553428 0.000354362 0.00024844 0.00013211 4.57149e-05 6.30401e-06 0.000415101 0.00041148 1.32007e-05 0.000243538 0.000321055 0.000210129 3.53528e-06 6.478e-05 6.48573e-06 4.92043e-05 7.33505e-06 1.2196e-05 1.20273e-05 6.48131e-05 0.000888488 0.000140462 0.000159451 3.40983e-06 1.17668e-05 6.52897e-05 0.000158066 1.71133e-05 6.85174e-05 0.00053575 0.00022138 1.33657e-05 1.50202e-05 0.000408055 0.000103631 0.00019583 0.000839933 1.48565e-05 0.000168306 8.49234e-06 0.000870741 1.13545e-05 1.34295e-05 0.000111608 4.26722e-05 7.29841e-05 7.97975e-06 3.42499e-05 0.000598456 0.000178474 0.000102094 4.7318e-05 0.000458844 2.42037e-05 0.000649844 2.44728e-05 7.39491e-05 0.000823113 9.6474e-05 0.000453459 1.90488e-05 8.97637e-06 0.000874406 0.000516105 3.64226e-05 5.58435e-05 0.000169815 4.40876e-05 0.000157571 3.72541e-05 2.0296e-05 0.00102824 0.000408439 7.03759e-05 1.45794e-05 4.11769e-06 0.000116072 9.34619e-05 0.000111666 0.000267568 9.64213e-05 8.11374e-06 0.00012381 0.000523534 7.86447e-06 3.94027e-05 0.000179911 3.62429e-05 0.000814903 1.11015e-05 1.6732e-05 0.000649148 5.52331e-05 7.12025e-05 0.000400502 1.06198e-05 4.69586e-06 0.000770097 3.36883e-05 3.22488e-05 0.000430669 0.000360843 1.75337e-05 5.31171e-06 0.000284615 1.0306e-05 0.000248675 0.000598319 0.000497192 1.87348e-05 1.00654e-05 0.00025845 6.79991e-05 1.09928e-05 2.30521e-05 9.76071e-06 0.00015575 0.00130349 0.000180663 0.000534475 0.000135596 0.000175186 0.000255048 0.000872635 1.89864e-05 1.07613e-05 0.000410752 1.79043e-05 0.000232622 0.000175029 1.02804e-05 7.49344e-05 2.04303e-05 0.000104124 0.000488237 8.10545e-05 0.000738825 0.00061736 0.000489999 1.42485e-05 7.03701e-05 0.000193904 0.000882779 2.73893e-05 8.46455e-05 2.81195e-05 0.00020764 1.43699e-05 0.000122788 0.000168996 0.000166736 0.000272033 0.000532971 1.18625e-05 0.0004953 9.01533e-06 2.07396e-05 9.86746e-06 0.000495791 0.00032281 2.81146e-05 2.78921e-05 0.0012102 1.32608e-05 7.30025e-05 3.12417e-06 1.19039e-05 1.12283e-05 0.000241039 1.66081e-05 1.12152e-05 0.000889686 0.000496225 7.75984e-06 1.39967e-05 1.53331e-05 1.35708e-05 5.38776e-05 0.000123354 0.00119218 0.000252323 0.000188463 1.67469e-05 6.99308e-05 9.58957e-05 1.96399e-05 4.36305e-05 2.00345e-05 1.1332e-05 3.78758e-06 1.15824e-05 0.000555318 9.32231e-06 0.000417144 0.0004124 0.000432623 0.000553882 1.02701e-05 8.45544e-06 0.000281221 2.45159e-05 0.000208668 0.000133826 0.0004044 0.000147461 0.000643791 8.85184e-06 7.03801e-05 1.0974e-05 0.000496607 1.91124e-05 1.13279e-05 7.07307e-05 0.000442672 0.000623373 7.34894e-06 1.37235e-05 1.46953e-05 9.76892e-06 7.67012e-05 0.000552835 5.05161e-06 1.60313e-05 7.44268e-06 0.000113043 4.85287e-05 1.84446e-05 8.75524e-06 0.000432307 1.26483e-05 1.13068e-05 8.73514e-06 6.44968e-06 0.000403324 1.24824e-05 8.05897e-06 1.27947e-05 0.00015611 6.57315e-06 3.86965e-05 0.000203948 0.000413043 0.000260283 0.000378171 1.05763e-05 1.0089e-05 0.000649822 6.43117e-06 5.52713e-05 0.000376129 5.60538e-06 1.83508e-05 9.47397e-06 1.79074e-05 0.00024072 1.4197e-05 3.37487e-06 3.02957e-05 0.000881993 0.000130052 1.2345e-05 0.000654764 2.29674e-05 0.000471642 0.000482237 5.77435e-05 0.000227097 4.26938e-05 0.000346165 1.0731e-05 0.00198101 1.25571e-05 6.79075e-05 0.000181216 1.82164e-05 9.40688e-05 0.000414747 0.000331495 4.11367e-05 3.29766e-05 2.97651e-05 0.000431338 1.11175e-05 0.000813944 3.83565e-05 2.19805e-05 9.29262e-06 0.000708697 7.38537e-05 7.89001e-06 0.000206519 0.000244142 0.00042028 7.10229e-06 0.00160585 0.000250607 9.55302e-05 0.000130607 5.93637e-06 5.52254e-05 0.000123289 5.17036e-05 0.798539 0.000162991 0.000245606 0.000101378 0.000407096 0.000164472 7.27254e-05 0.000141133 4.05167e-05 3.55671e-06 0.000511854 2.4936e-05 0.000146022 4.37666e-05 0.000415209 0.000217146 0.00018888 5.80698e-06 2.9325e-05 0.000702478 7.56023e-06 1.19583e-05 0.000420557 0.000121754 0.000118523 0.000519249 0.000144404 8.80252e-06 0.000210478 0.000433447 0.000419086 0.000817766 0.000295984 5.17727e-05 0.000759628 0.00018791 9.68806e-06 2.3067e-05 0.000150857 0.000421041 1.24014e-05 1.68621e-05 3.97853e-06 1.33859e-05 0.000253029 1.95166e-05 0.000629168 5.60189e-06 3.54902e-05 4.84286e-05 1.93249e-05 4.57352e-06 5.4823e-06 1.25417e-05 0.000402482 5.63838e-06 1.37202e-05 9.12841e-05 0.000180235 0.000514546 1.30365e-05 0.000349591 5.62981e-05 0.000740831 5.4942e-06 0.000412455 1.96903e-05 0.000121079 0.000412018 0.00174512 0.000114211 2.61819e-05 0.000277176 1.65499e-05 0.0004149 2.76431e-05 0.000414199 3.39393e-05 0.000110544 4.14949e-06 0.000240016 0.000196716 0.000145177 0.000291261 0.00041493 3.6353e-05 0.000531801 0.000583335 0.000547635 1.22351e-05 4.96118e-06 8.42698e-06 0.00023525 0.000119044 0.000144315 4.41893e-05 0.000422478 8.02163e-06 0.000124119 1.51076e-05 0.000407777 0.000124127 9.63821e-05 2.89393e-05 5.15101e-06 0.000407508 2.44481e-05 0.000442944 1.43609e-05 3.13423e-05 0.000431372 0.000151334 1.83395e-05 7.05851e-06 0.000419906 0.000158911 0.000404781 0.00101578 0.00040528 5.17948e-05 0.000484868 0.000403951 0.000360209 0.000105689 1.64595e-05 0.000225293 0.000151034 0.000258537 0.000635581 0.000588619 0.00011553 8.38847e-05 8.95608e-05 1.87844e-05 4.08273e-06 1.64202e-05 0.000574827 0.000806263 2.06574e-05 3.36814e-05 1.03136e-05 0.000165221 9.94156e-06 3.5473e-05 0.00136457 2.05644e-05 1.09606e-05 0.000130491 7.46182e-06 6.8373e-06 6.77746e-06 0.000249633 4.009e-05 0.000149823 2.5017e-06 0.000844786 9.50059e-06 2.71265e-05 0.00016978 0.000135831 8.89183e-05 0.000239891 0.000563727 1.23748e-05 3.17997e-05 2.66973e-05 3.20183e-05 0.000217296 9.16129e-05 0.000480531 1.89317e-05 1.11423e-05 5.43703e-06 0.000341193 0.000758752 0.0002696 0.000407496 1.63592e-05 4.55342e-05 0.000309504 0.000139069 0.000174227 0.000620506 0.000407222 6.16832e-05 0.000125458 0.000373268 0.000622964 3.14187e-05 0.000541331 1.41217e-05 9.76488e-06 4.56172e-05 0.000402199 0.000529782 0.000417272 0.000197949 0.000105147 0.000194726 0.000400185 7.93674e-05 1.18161e-05 0.000281551 0.000269373 9.02421e-06 0.000539479 0.000401845 0.000800952 0.000169306 4.81609e-05 1.50597e-05 1.76677e-05 1.25086e-05 0.000250468 1.7438e-05 2.38857e-05 7.81318e-05 2.60046e-05 0.000323311 1.03301e-05 0.000495615 3.881e-06 3.62236e-06 1.08183e-05 1.71678e-05 9.20127e-06 9.44399e-06 0.000180038 0.000141707 0.00165194 5.15947e-05 1.44916e-05 0.00026096 1.12352e-05 4.52391e-05 6.68213e-06 9.75923e-06 0.000120156 9.41361e-06 0.000419475 5.80036e-05 0.000322629 0.000176777 0.000176171 0.000421401 0.000379021 0.00052576 6.43611e-05 8.59606e-06 1.76861e-05 0.000366498 0.000120528 5.00573e-05 2.8779e-05 0.000416518 2.03149e-05 0.000412822 7.84734e-06 7.71691e-06 0.000812021 5.14296e-06 0.000289382 0.000807522 0.000477402 7.34817e-05 0.000195753 1.58236e-05 1.04376e-05 2.87611e-05 0.00061286 0.000147891 4.08985e-06 4.48648e-05 0.000281332 0.00015789 4.44497e-06 9.42343e-05 0.000471965 7.93512e-05 0.000236558 4.57959e-06 7.28615e-06 1.01907e-05 0.000523352 0.000276997 0.000465759 0.000535954 0.000149942 0.000181026 0.000211784 0.000274383 0.000547373 1.44634e-05 0.000978996 9.59577e-06 0.000162019 1.12904e-05 7.99797e-06 0.000451171 0.00014341 0.000132413 0.000296365 7.83466e-05 0.000157739 3.83111e-06 7.96685e-06 4.00783e-05 0.000176288 4.37052e-06 5.44899e-06 7.09116e-06 5.67211e-05 0.00084885 0.000122791 0.00131212 5.58815e-05 0.000510291 8.5089e-05 0.000624121 1.73701e-05 0.000133968 0.000162968 0.000438005 0.000803345 0.000935568 5.61774e-06 0.000423807 0.00073894 0.000169282 0.000157852 9.06874e-06 9.34022e-06 3.16076e-05 0.000688801 1.13863e-05 8.42271e-06 7.46387e-06 0.00021563 0.000610521 0.000104002 1.01793e-05 9.78245e-06 2.48307e-05 2.11858e-05 
4.77881e-05 1.84303e-05 0.000127086 5.72514e-05 0.000419781 0.00040064 6.32387e-06 0.000152557 4.31856e-06 1.02796e-05 0.000227542 0.000115865 0.000124682 1.63131e-05 9.5699e-06 0.00012851 6.52428e-05 3.91733e-05 0.000191475 0.000548292 0.000179754 0.000351298 0.000220104 0.000169271 0.00133511 0.000594563 0.000420694 0.000181583 2.60028e-05 0.000402089 0.000155478 0.000195576 0.000253281 5.76217e-06 2.48545e-05 0.000256017 1.14449e-05 0.000400417 0.000320551 9.40067e-06 9.59514e-06 0.000121493 2.17894e-05 0.000117066 3.58143e-05 1.23912e-05 6.11259e-05 0.00022107 6.26261e-06 0.000424258 5.80014e-05 0.00043657 0.000241155 0.000374409 6.43603e-05 0.000406426 1.60835e-05 0.000114752 3.09109e-05 1.13469e-05 3.62123e-06 9.40028e-06 0.000549856 0.000267713 0.000323727 3.18392e-06 6.90182e-05 1.69453e-05 0.000200472 7.41699e-06 0.000418266 0.000293239 8.86538e-06 1.35752e-05 3.24823e-05 6.16198e-05 0.000399488 5.30311e-05 0.000138364 1.41389e-05 0.000156351 0.000422962 1.77032e-05 4.56798e-06 0.000137538 2.97157e-05 0.000487402 1.35995e-05 0.000198052 6.6895e-05 2.70683e-05 0.000137207 0.000695977 0.00107452 1.71102e-05 2.8529e-05 0.000141149 0.000955586 0.00044433 2.98479e-05 1.03834e-05 0.00047423 5.06807e-05 2.99373e-05 1.09967e-05 3.0853e-05 1.0235e-05 0.000130711 4.42535e-06 1.06427e-05 0.000220566 9.45323e-05 1.29796e-05 0.000179098 8.38458e-06 0.000709497 1.53041e-05 7.00479e-06 0.000158432 0.000114393 0.000246357 0.000221184 5.333e-06 0.000392464 9.21077e-06 0.000384345 6.08662e-05 8.95184e-06 9.4366e-06 0.000583771 0.000395606 0.000480546 1.21153e-05 8.84326e-05 1.03182e-05 4.32137e-05 0.000405468 6.12961e-06 0.000128988 0.00161188 0.000129735 1.34795e-05 2.32657e-05 4.40095e-06 0.000150018 0.000563251 8.97521e-05 0.000174991 5.48862e-05 4.70635e-05 0.000188225 1.00183e-05 1.79347e-05 0.000337594 6.89611e-05 0.000195417 6.51533e-05 0.000111168 0.000159184 0.000834516 1.96655e-05 4.12112e-05 6.19029e-06 7.84272e-06 7.84197e-06 0.000660095 0.000837192 0.000144838 0.000257088 4.90917e-06 0.000406564 4.88729e-05 0.000534656 1.20826e-05 0.000202492 6.01717e-06 6.66789e-06 6.33783e-06 9.13931e-06 0.000896167 0.000406534 0.000540745 6.211e-05 0.000412845 0.000573161 0.000919466 0.000725335 0.000134464 0.000201657 0.00021162 0.000121021 8.04568e-06 0.000802563 1.19395e-05 1.23996e-05 6.1768e-06 2.96349e-06 5.61517e-06 0.000168196 1.65153e-05 0.000483813 2.74369e-05 0.000404528 0.000219243 5.91571e-06 3.46774e-05 8.41124e-06 2.09779e-05 0.000405897 6.97112e-05 0.000843709 4.31184e-05 0.000124454 3.84343e-06 6.17246e-06 5.44031e-06 6.99827e-05 0.000709908 8.84219e-06 0.000132854 0.000124308 3.69975e-06 0.00194888 5.2499e-05 9.09688e-05 0.00044361 0.000151221 0.000794831 9.38545e-06 5.5345e-06 0.00069242 1.13395e-05 1.65894e-05 6.66994e-06 1.4355e-05 4.9158e-05 9.32935e-05 7.63377e-05 0.000124493 1.33461e-05 2.59649e-06 4.85217e-05 4.82394e-05 1.61369e-05 0.000543898 4.79096e-06 0.000214206 0.000588203 0.000113841 0.000148734 5.44752e-05 9.65676e-05 0.000113994 9.54396e-06 1.49028e-05 0.000762269 0.00097727 0.000269034 5.9401e-06 0.000107833 0.000511565 0.000403598 6.51822e-05 0.000150152 0.000309308 2.40237e-05 0.00214282 1.03104e-05 6.08972e-05 1.27963e-05 7.17109e-06 0.000490691 2.74926e-05 1.28725e-05 3.45641e-05 0.000359938 0.000675343 7.89752e-06 0.000182707 0.000108468 0.000316132 8.11226e-05 0.00041914 0.000132061 4.80387e-06 0.000157056 0.000137088 9.6745e-05 1.15081e-05 1.16739e-05 0.000129356 1.07066e-05 0.000191141 0.000115442 1.3862e-05 7.57809e-06 2.36434e-05 3.61113e-06 0.000510001 0.000144522 0.000408527 1.05515e-05 2.86517e-05 1.31556e-05 7.11758e-06 0.000197988 1.22626e-05 1.01565e-05 0.000187961 0.000108691 4.68379e-06 0.000156942 0.000397708 0.0001195 0.000104771 0.000138061 1.42194e-05 5.01178e-05 0.00012414 0.000574167 0.000107694 0.00147885 0.000600471 1.08743e-05 0.000138816 6.56392e-06 8.66621e-06 0.000467186 2.06544e-05 2.67618e-05 1.66863e-05 0.00079145 2.29655e-05 7.09774e-05 0.000130975 0.00013033 5.40991e-05 0.000808412 6.17909e-06 0.000269808 0.00049394 5.75521e-06 3.19783e-05 0.000120254 5.15358e-06 1.32874e-05 1.975e-05 5.26728e-05 0.00033833 3.99766e-06 6.5151e-05 1.4505e-05 4.86072e-05 0.000510067 0.000547114 2.7476e-05 0.000248125 0.000398911 5.13281e-05 1.90726e-05 0.00066544 0.000618255 0.0010029 0.000522686 0.000251694 9.97611e-06 7.96831e-05 4.82736e-05 1.26707e-05 0.000338256 7.98136e-06 5.88791e-06 9.96084e-05 8.67773e-05 4.83598e-05 5.92109e-05 0.000123806 5.18048e-06 4.77557e-06 0.000660096 0.000267917 4.28435e-05 4.36571e-05 0.00042929 8.6687e-06 0.000149599 6.96809e-06 0.00040565 0.000331326 0.000292163 1.59687e-05 1.57613e-05 1.12399e-05 8.11763e-06 0.000302665 1.17582e-05 1.61814e-05 0.00011867 0.000204312 6.10471e-05 5.77142e-06 1.24894e-05 0.000754121 0.000344382 2.47107e-05 0.000273478 0.000566979 0.000324775 0.00078531 9.17328e-06 1.0638e-05 0.00114605 0.000150916 9.25152e-06 0.00139366 1.25738e-05 0.000528806 0.000491785 1.35626e-05 6.66863e-06 2.40192e-05 5.32766e-05 9.23012e-06 1.25396e-05 0.000938817 0.00120511 0.000761505 0.00058849 9.18698e-06 0.000205131 0.000104959 7.74795e-05 0.000251988 3.35916e-05 2.74222e-05 1.08348e-05 5.88152e-05 4.38076e-05 1.10513e-05 5.90954e-05 0.000117709 2.55148e-05 0.000796089 4.33021e-05 2.86634e-05 0.000529081 1.74346e-05 7.43017e-06 0.000400335 0.000651575 3.46386e-06 0.00118567 7.96111e-05 0.000810102 0.000406152 0.000432846 5.79443e-06 4.78786e-06 0.000384992 7.0181e-06 0.000261353 0.000747966 0.000510391 1.81959e-05 0.000154007 0.000218236 7.70594e-05 1.69073e-05 1.99396e-05 1.02165e-05 6.29498e-05 3.58414e-05 7.40485e-05 5.46744e-05 0.000177581 7.47232e-05 3.80986e-05 0.000160534 1.89697e-05 9.70938e-05 0.000791654 9.84609e-06 9.46421e-06 0.000115961 0.000203365 1.27468e-05 0.000161836 0.000138977 0.000226153 0.000114242 0.000885958 0.000494194 0.00136885 9.94531e-06 0.000302425 1.16302e-05 0.000399567 0.000357841 2.51265e-05 2.92433e-05 0.000271601 1.5092e-05 0.000269345 9.95842e-05 0.000273385 3.99651e-05 0.000405843 1.10783e-05 0.000461386 1.21565e-05 0.00141903 1.11058e-05 0.000430073 1.17018e-05 0.00033346 0.000209873 0.00123141 2.63361e-05 7.78676e-06 4.24596e-06 0.00141887 2.51666e-05 0.000184684 6.09184e-05 4.05371e-05 0.00170926 0.000475579 1.83242e-05 7.35235e-06 5.18607e-06 1.30103e-05 0.00047401 9.86071e-05 0.000884053 4.04969e-05 0.000129562 6.58711e-05 9.47704e-05 0.000235559 1.1762e-05 4.28587e-05 6.31293e-06 2.75172e-05 2.61073e-06 9.98421e-06 0.000747268 6.40906e-05 0.000477523 0.000695502 0.000683106 0.000505177 1.01919e-05 0.000179675 1.57998e-05 2.12141e-05 0.000769668 2.27865e-05 0.000546991 0.000430015 0.000418428 6.96187e-05 9.70479e-06 0.000222967 8.41785e-05 1.0059e-05 6.00299e-05 0.000249495 0.000549532 0.000423586 0.000312618 9.13866e-06 0.000127801 1.60443e-05 0.000160603 0.000418301 4.06051e-06 7.77736e-06 8.81805e-06 0.000239401 0.000123238 8.86613e-06 1.10499e-05 0.000540023 6.52561e-06 1.88588e-05 0.000140541 1.93677e-05 0.00047417 0.000176612 4.41453e-06 4.90536e-05 7.69296e-05 1.25476e-05 3.08593e-05 5.88539e-06 0.000516456 0.000183927 0.000893125 1.8785e-05 0.000139268 0.000589951 1.05304e-05 0.000335544 0.000336941 4.46854e-05 4.49475e-05 4.67951e-06 0.000445079 2.63709e-05 0.000133999 6.02293e-06 0.000105125 0.00120314 2.67343e-05 0.000106495 0.000744109 3.05118e-05 0.000521426 0.000514486 2.01565e-05 0.00012458 0.00011688 7.90963e-05 0.000138192 0.0010086 0.000131239 0.000318181 2.56742e-05 1.02787e-05 1.22201e-05 0.000433379 8.2677e-06 0.000133329 0.000405952 7.21275e-06 0.00104745 4.8563e-06 0.000800401 1.49652e-05 8.85151e-05 6.70549e-05 0.000740377 0.000358733 2.08102e-05 3.49101e-05 0.000283313 0.000828377 4.62029e-06 0.00191537 9.04721e-06 1.35879e-05 0.000146469 4.12652e-05 0.000355941 9.00843e-05 1.38008e-05 0.784015 0.000191109 1.29455e-05 2.17576e-05 0.000607435 0.00041126 0.000208686 0.000340283 0.000184176 0.000266023 0.000481085 0.000466796 0.000332665 1.49785e-05 0.000591275 0.000181368 1.32348e-05 8.22072e-06 6.02005e-06 0.00043703 1.2065e-05 8.00884e-06 0.000456787 1.1278e-05 1.18045e-05 1.13057e-05 0.000296642 4.96821e-06 0.000289804 1.04739e-05 0.000406435 0.00104181 7.90631e-05 1.8361e-05 0.000685936 0.000228719 6.64885e-06 7.58205e-06 0.000189473 0.000412298 4.49228e-05 0.000143819 8.85377e-06 7.6354e-06 1.0484e-05 9.90874e-05 0.000403682 4.75652e-05 0.000349224 0.000531901 2.41233e-05 8.94097e-05 7.55128e-05 6.75789e-06 0.000422348 1.80374e-05 1.59853e-05 0.000384877 2.49122e-05 0.000414207 1.33571e-05 6.52994e-05 0.000531272 0.000462183 5.6181e-06 0.000515263 9.64406e-05 1.24303e-05 0.000714392 0.000869647 9.65747e-06 0.000292454 6.67479e-05 2.47993e-05 0.000680551 0.000595876 0.000440733 8.93459e-05 0.000139812 6.15969e-06 0.000259311 8.4029e-06 2.82625e-05 6.95098e-05 0.000554698 1.92466e-05 0.000452453 0.000215861 0.000207662 1.69694e-05 3.35625e-06 9.9662e-06 0.000100005 1.64568e-05 1.91271e-05 0.000118957 0.000614169 0.000213547 0.000201611 0.000265645 0.000402743 0.000500555 1.49087e-05 1.93733e-05 0.000106163 0.000473545 1.92204e-05 0.000697326 0.000106321 7.18888e-06 0.00054945 0.000550137 0.000176044 0.000587132 0.00039771 0.000351324 0.000398662 0.000855376 0.000412832 9.54413e-06 0.000341065 0.00045187 1.27181e-05 0.000126255 1.50334e-05 1.20868e-05 0.000216278 5.63073e-06 0.00040872 0.00041996 0.000390759 1.73986e-05 0.000235545 7.67661e-05 4.16954e-06 1.05343e-05 0.000405544 0.000946893 1.92231e-05 0.00011313 7.89292e-05 6.5809e-05 6.15814e-06 1.01523e-05 0.00112591 9.50593e-05 5.09467e-05 6.6883e-05 9.47782e-06 4.73659e-05 7.91811e-06 1.57359e-05 7.51612e-06 6.84633e-05 5.95217e-06 0.000651832 8.50943e-06 1.26044e-05 2.00872e-05 0.000147459 6.55996e-06 0.000110992 0.000412953 7.56741e-06 9.20782e-05 1.97229e-05 3.74666e-05 0.000234603 0.000753468 0.00041367 0.000181547 0.000140314 3.01668e-06 0.000427877 0.000464694 6.68002e-05 0.000401446 7.85148e-05 0.000116291 1.08928e-05 1.1689e-05 6.86981e-05 0.00030823 0.000403821 8.69778e-05 1.02707e-05 8.23549e-05 0.000485901 0.000112756 0.000445827 1.4911e-05 4.14811e-06 0.000173659 0.000414294 0.000472612 0.000895282 1.30051e-05 0.00015413 1.1788e-05 0.000396717 0.000136647 5.52182e-06 9.35898e-06 1.03988e-05 4.29805e-06 0.000413113 0.000535677 0.00078991 0.000500425 6.78417e-05 6.57524e-06 3.48933e-06 0.000208983 0.000527276 7.72136e-06 2.51794e-05 0.000203512 0.000537097 0.00026858 1.44961e-05 2.27838e-05 1.18069e-05 3.70995e-06 1.09222e-05 1.47967e-05 1.56215e-05 1.09658e-05 0.000197911 2.55969e-05 0.000768647 8.57863e-05 1.24039e-05 4.12142e-05 0.000112232 0.000124072 1.17834e-05 3.59352e-05 0.00027359 8.65125e-06 0.000583145 0.000422446 0.000224022 0.000362784 1.04081e-05 0.00049092 0.000331343 0.000430355 2.45733e-05 6.75896e-06 2.48027e-05 9.73906e-05 4.47111e-05 5.7621e-05 5.50482e-06 0.000408488 5.30904e-05 0.000224462 5.02469e-06 1.00809e-05 0.000794825 4.23031e-05 5.95339e-05 0.000794206 0.000411953 0.000100431 2.46308e-05 3.11899e-06 0.00017364 0.00015094 0.000668611 9.74518e-05 6.87481e-06 0.000303577 1.13321e-05 0.000155512 1.5135e-05 0.000367638 0.000404545 2.22297e-05 0.000128819 2.48794e-05 5.91567e-06 1.29265e-05 0.000430312 8.72972e-05 0.000414243 0.000634054 4.21718e-05 0.000199047 5.02654e-06 1.26877e-05 0.000564237 1.4334e-05 0.000796591 0.000121421 5.94206e-05 5.66425e-05 4.49561e-06 0.000493769 3.90817e-06 0.00154064 0.000577523 0.000172745 0.000267793 8.01282e-05 8.74084e-06 4.28821e-05 6.84107e-05 3.82749e-06 4.62971e-06 8.51737e-06 0.000150005 0.000856794 5.04625e-05 0.00186706 1.0891e-05 1.83105e-05 5.97755e-06 0.000714302 1.79472e-05 0.000613714 0.000244743 0.000131349 0.000867415 0.000797521 5.46808e-06 0.000402103 0.000181366 3.01578e-05 0.000109513 9.3161e-06 2.13213e-05 2.38554e-05 0.000418605 1.3521e-05 5.65185e-06 1.87266e-05 0.000198639 0.00126435 4.85525e-06 2.44419e-05 3.49961e-05 3.38448e-06 1.53005e-05 
1.50699e-05 6.60949e-06 1.65053e-05 5.29831e-06 0.000407071 0.00046469 1.69807e-05 9.92874e-05 1.27319e-05 5.73473e-06 0.000197142 2.01103e-05 0.000140272 8.92687e-05 7.57853e-06 0.000460085 0.000213353 1.78951e-05 5.65263e-06 0.000561213 3.49561e-05 0.000173714 7.18535e-06 0.000485896 0.000929044 0.000566152 0.000297068 5.32514e-06 5.44929e-05 0.00041801 0.000295098 0.000181459 0.000551283 8.50178e-06 0.000807839 1.12174e-05 7.55623e-05 0.000491201 0.000203732 6.52564e-06 7.33108e-06 1.92067e-05 3.16938e-06 0.000193042 7.41538e-06 1.20182e-05 7.959e-06 7.62798e-05 2.71121e-06 0.000490371 0.000158209 0.000417061 8.69195e-05 0.000223055 4.59155e-05 0.000607497 1.268e-05 0.000297755 9.45332e-06 5.17156e-05 9.97338e-05 5.17391e-05 0.000552302 0.000246343 1.05593e-05 1.71044e-05 0.000171412 0.000245586 1.02161e-05 0.000124117 0.00140193 8.11729e-06 0.000270514 0.000139098 5.67818e-05 7.29152e-06 0.000401905 0.00013322 0.000463433 9.91027e-06 7.47711e-05 3.15889e-05 1.1785e-05 3.80486e-06 0.000133517 6.7099e-06 0.000423694 0.000464024 0.000150416 1.0717e-05 0.000355091 0.000112846 0.000765106 0.000409285 1.13797e-05 1.49688e-05 0.000131855 0.000808158 0.000877159 2.3375e-05 3.98698e-06 0.000461782 4.42349e-05 0.00030953 0.00125767 3.64571e-06 8.42351e-06 5.05406e-06 5.4686e-06 4.70099e-06 0.000117274 9.68117e-05 7.98354e-05 0.000291593 7.15672e-05 0.00056607 3.93383e-05 1.55797e-05 0.000127598 8.93293e-05 0.00026671 0.000176061 3.49974e-06 2.4055e-05 1.36064e-05 9.7639e-05 3.84483e-05 6.16586e-06 8.98521e-05 0.000409427 0.000526062 4.63136e-05 0.000227993 4.08916e-06 5.71862e-06 1.5961e-05 0.000419665 4.33006e-06 9.40441e-06 0.00122677 4.67328e-06 0.000292211 2.66111e-05 4.78152e-06 9.8991e-05 0.000960029 0.000105577 0.000159516 5.53229e-06 3.72052e-05 4.0221e-05 0.000179024 0.000429423 0.000190711 0.000100141 1.29621e-05 1.07422e-05 0.00011093 1.06678e-05 0.000768748 9.34804e-05 1.06579e-05 3.12543e-06 4.0652e-05 5.64752e-06 0.000226878 0.000430652 0.000263235 7.96972e-06 0.000127615 0.000414012 4.80527e-06 0.000198673 3.1301e-05 0.000221515 0.000245583 6.38129e-06 5.45851e-06 1.11766e-05 0.000539659 0.00012037 2.96598e-05 1.58036e-05 0.000417522 0.000506985 0.000874524 0.000687095 7.54717e-06 0.000197803 1.08082e-05 8.65764e-06 4.47949e-06 2.89342e-05 6.54696e-05 1.23825e-05 5.33507e-06 4.51656e-06 5.22101e-06 0.000893465 0.000446503 0.000442977 1.7649e-05 0.000453374 0.000226896 6.99819e-06 1.51621e-05 7.79299e-06 0.000123829 0.000411758 0.000640855 0.000466703 1.57234e-05 0.000261571 7.99057e-06 8.367e-06 1.38541e-05 0.000328434 0.00108786 7.0374e-06 8.18438e-06 0.000124754 2.40044e-05 0.00167497 4.35978e-06 9.47556e-06 1.83118e-05 0.000146353 0.000763649 4.87155e-06 5.69403e-06 0.000105364 5.90889e-06 1.97295e-05 4.63094e-06 1.65911e-05 4.25684e-06 5.90521e-05 7.38146e-06 8.58494e-05 2.02685e-05 2.61533e-06 6.7373e-06 2.73915e-05 6.80758e-06 0.00104228 3.48923e-06 7.75186e-06 0.000348013 9.6675e-05 0.00016568 3.47781e-05 7.17029e-05 8.1386e-06 1.0152e-05 0.000327624 0.000408269 0.000542673 0.000241547 0.000108457 0.000135453 6.95418e-06 0.000570905 0.000179065 0.00051824 1.26389e-05 0.000322097 0.00183146 3.32922e-06 6.6197e-05 1.62448e-05 3.21376e-06 0.000644989 5.28309e-05 0.000360524 1.73657e-05 0.000173797 1.27536e-05 4.47816e-06 6.84867e-06 0.000146968 0.00125391 6.39741e-06 0.000603215 9.93685e-05 1.51654e-05 2.95014e-05 4.43878e-05 1.09931e-05 7.09753e-06 0.000100205 2.41876e-05 6.77474e-06 1.16756e-05 4.31206e-06 1.02545e-05 4.60547e-06 0.000158138 4.20063e-06 0.000546949 2.6007e-05 0.000415677 8.73045e-06 0.000127966 9.82114e-06 1.18352e-05 0.000508557 0.000272256 3.79898e-06 5.46881e-05 9.49661e-05 6.82923e-06 0.000127918 0.000314437 0.000197648 6.76819e-06 0.000196267 9.49402e-06 0.000131845 2.0484e-05 7.88624e-05 8.79844e-06 0.00129683 0.000311473 0.00022928 0.000150097 0.000116296 0.000202338 0.000409598 9.01547e-06 4.36921e-06 1.18104e-05 0.000281419 0.000197525 3.34666e-06 1.83953e-05 0.000106535 5.26508e-05 0.000796186 7.1039e-06 6.72841e-06 0.000152497 3.73887e-06 6.05224e-06 1.05021e-05 1.1723e-05 6.95683e-05 2.34314e-05 0.000187974 0.000356066 2.92877e-05 9.50013e-06 0.000119707 0.000296867 0.000173327 0.000404229 4.19363e-05 0.000101313 4.30559e-06 5.59079e-05 7.0679e-06 0.000752505 0.000467993 0.000784705 0.000425382 0.000352181 2.48915e-05 2.18758e-05 3.62065e-05 7.70839e-06 8.283e-06 3.99891e-06 9.61843e-06 1.13458e-05 5.82757e-05 0.0010803 1.91916e-05 7.22467e-06 0.000167471 6.44796e-06 7.12551e-06 0.000267592 5.18954e-05 8.81494e-05 0.000607504 1.80338e-05 8.97524e-06 4.7817e-06 0.000457867 0.00014992 0.000212656 0.000395536 0.000222866 0.000193201 4.29272e-06 7.89586e-06 4.58094e-05 5.96694e-06 0.000106398 0.000298896 7.02437e-05 1.09199e-05 0.000201712 0.000405445 5.61139e-06 1.64685e-05 8.50691e-06 0.000437416 0.000176226 0.000752056 2.48896e-05 1.2694e-05 0.000824013 0.000456849 7.97195e-06 0.000597586 1.68568e-05 1.96419e-05 0.000488953 3.2486e-06 1.13239e-05 0.000384433 1.94403e-05 0.000313364 0.000225572 0.000536326 0.00117854 2.15541e-05 9.20484e-05 1.37456e-05 9.53518e-05 0.000274969 0.000254308 8.10008e-05 3.3285e-05 1.49613e-05 0.000181548 0.000216433 8.16336e-06 1.67187e-05 2.23231e-05 0.000188962 4.10994e-06 0.000821897 4.04873e-06 1.34945e-05 0.000401514 0.000231576 6.7381e-05 0.000402242 0.000251299 3.69255e-06 0.000408375 1.22365e-05 0.000437602 0.000404725 0.000225046 8.34537e-05 6.03746e-06 1.46256e-05 1.00145e-05 0.000189073 0.000552458 0.000516202 8.934e-05 9.87545e-05 0.00061039 1.15728e-05 7.35027e-06 1.69897e-05 6.91978e-06 2.74383e-05 0.000822282 2.56875e-05 1.06434e-05 0.000323489 5.49475e-06 0.000183008 0.00068011 8.53318e-05 0.000222709 0.000741882 8.50713e-06 2.13152e-05 1.05913e-05 0.000105079 0.000695216 0.000214673 6.84028e-05 0.000298689 6.63827e-05 0.00204388 0.000434268 0.000477016 7.9333e-06 6.34286e-05 0.000582388 0.000506099 0.000402796 5.63925e-05 6.58623e-06 8.6663e-06 1.20441e-05 4.87733e-05 0.000264052 0.000315374 3.26699e-05 0.000475259 1.61061e-05 0.00050057 3.40795e-06 0.000530897 1.23896e-05 0.000491825 0.000169378 2.02432e-05 6.60085e-05 0.00134714 8.21065e-06 7.30136e-05 2.3018e-06 0.00091012 9.91267e-06 0.000148419 6.25923e-06 3.63832e-06 0.000903661 0.000551896 5.70444e-06 0.000499221 0.000119264 5.78766e-05 3.93989e-05 0.000108527 0.000834084 8.63469e-05 0.000176454 4.0798e-06 0.000268011 1.36117e-05 4.97035e-06 1.07628e-05 6.16281e-06 0.000214257 3.36996e-06 0.000108981 0.000411229 0.000206097 0.000402214 0.000405256 0.000910692 0.00040824 9.29155e-06 1.37218e-05 1.36335e-05 5.01543e-05 5.54028e-06 0.000287369 0.000561432 0.000186693 0.000413391 5.44947e-06 7.338e-06 0.000139945 1.06137e-05 9.03737e-06 4.62429e-06 6.05147e-06 0.000524257 0.0004326 0.000202246 3.88236e-06 0.000202751 3.40727e-05 0.000159562 0.000421659 3.57264e-06 9.72071e-06 6.81868e-06 0.00015271 7.49364e-05 1.35546e-05 0.000154389 0.000425816 4.14763e-06 1.44845e-05 8.90624e-05 8.47167e-06 0.000404821 0.000209071 6.86677e-05 3.94573e-06 0.000304118 0.00108216 3.29246e-05 9.84865e-06 0.000444898 0.000113762 0.000776861 0.000239677 9.11685e-05 0.000561493 0.000176202 5.60922e-06 5.15865e-05 6.10483e-06 1.79263e-05 4.7979e-06 7.93922e-06 0.00026749 5.17706e-05 4.76869e-06 0.000108124 0.00114964 0.000251735 5.38552e-06 0.000575095 0.000154243 0.000406521 0.000409956 0.000348286 1.01785e-05 9.60356e-05 0.000193215 8.28703e-05 0.000828301 0.000112551 8.94895e-06 1.66089e-05 6.22097e-06 0.000206594 0.00040621 1.21591e-05 7.85735e-05 0.000111552 1.71911e-05 0.000678976 5.65843e-06 0.000802493 9.72891e-06 4.4546e-05 0.000626014 0.000460092 0.000142426 9.46109e-06 1.59965e-05 0.000177756 0.00070484 5.48622e-06 0.0016158 0.000119854 6.37155e-06 0.000150728 4.96565e-06 7.37846e-06 4.82905e-06 3.9158e-06 0.802357 9.03509e-06 0.000196057 0.00020225 0.000406719 1.57895e-05 7.58462e-06 4.68709e-06 0.000264589 7.32162e-05 0.000480932 0.000199282 9.20944e-06 6.35278e-06 0.000406012 6.90404e-06 0.000230445 4.53454e-06 6.61175e-06 0.000458143 8.73426e-05 3.56543e-06 0.00040204 2.63387e-05 7.19415e-06 4.0571e-05 0.00021372 1.01595e-05 1.93175e-05 7.65173e-06 0.000425237 0.000866394 0.000239524 6.49906e-05 0.000680594 0.000244069 5.59483e-06 6.95933e-06 0.000151251 0.000469623 6.56606e-06 7.00729e-06 3.32497e-05 6.03267e-06 9.73137e-06 7.17231e-06 0.0004048 4.99489e-06 8.24746e-06 0.000114792 1.18117e-05 4.92606e-06 5.92792e-05 0.000226285 0.000410061 4.08529e-06 4.34903e-05 0.000190479 5.70285e-06 0.000557669 0.00040922 8.15985e-06 7.24063e-06 0.000883583 4.12736e-06 0.00040496 0.000134958 1.68367e-05 0.000691952 0.000161887 1.13647e-05 8.96499e-05 0.000398229 1.60175e-05 0.000549281 8.43383e-05 0.000413104 6.34729e-05 9.58569e-05 0.000222689 8.0325e-06 5.98865e-06 7.51333e-05 5.77337e-06 0.000426423 0.0005816 0.000542516 4.74707e-05 0.000165828 9.55899e-06 4.5481e-06 1.28171e-05 0.000264707 0.000228905 1.97883e-05 7.76913e-06 0.000622625 0.000221197 0.000168019 0.000151722 0.000409536 4.76628e-05 8.74909e-06 5.26268e-06 5.81088e-05 0.000406569 0.000178751 0.000409002 1.86451e-05 4.67293e-06 0.000571571 7.10763e-06 6.33411e-05 0.000130852 0.000621118 8.69153e-05 0.000409619 0.00103019 0.000433875 5.14337e-05 1.75163e-05 0.000459175 0.00029523 0.000122032 1.00399e-05 7.78334e-06 8.25649e-05 1.18725e-05 0.000433862 0.00083154 0.000205624 5.53479e-05 9.09061e-05 9.35722e-06 1.00203e-05 0.000278906 0.000705955 0.000911318 0.000101874 6.43596e-05 7.8783e-05 1.01339e-05 5.89454e-06 1.3704e-05 0.00362146 3.5102e-05 0.000195937 1.24128e-05 6.38559e-06 7.6192e-06 0.000127648 3.88978e-05 3.74984e-05 0.000340702 3.57444e-06 0.000498161 7.14026e-06 5.69441e-06 0.000352809 0.000166757 4.28957e-06 6.58535e-06 0.000409687 0.000199744 5.5804e-05 6.29842e-06 1.16803e-05 0.000225273 0.000205821 0.000456261 0.000220463 0.000255552 2.93869e-06 0.00027907 0.00139419 1.74672e-05 0.00055281 6.98689e-06 7.9064e-05 8.60135e-06 9.33458e-05 0.000184953 1.73233e-05 0.000410389 0.00021299 0.000147837 0.00021012 0.000714644 7.51401e-06 0.000465647 7.1654e-06 4.76325e-06 0.000155317 0.000424376 0.000652175 1.23154e-05 7.79348e-06 9.07932e-05 7.55452e-05 0.00040406 8.62052e-05 5.48503e-06 9.78282e-06 1.08692e-05 1.01566e-05 0.000526213 0.000491047 0.000812858 6.78346e-05 4.10067e-05 4.27644e-06 0.000179831 6.44859e-05 0.000419688 4.24278e-06 5.68468e-06 7.3361e-05 5.71604e-05 0.000266198 8.07034e-06 1.32812e-05 2.45627e-05 3.88532e-06 9.208e-06 0.000219363 2.66572e-06 1.39498e-05 0.00015242 9.99665e-06 0.000731967 5.20118e-05 0.0005157 0.00015232 8.89678e-06 4.06563e-06 0.000107362 4.14058e-06 0.000115127 0.000287456 0.000478932 0.000122507 8.8772e-05 6.2019e-06 4.14933e-06 0.000552953 0.000488777 0.000303692 1.06179e-05 0.000104633 2.34801e-05 9.48299e-05 2.05809e-05 8.01969e-05 0.00073119 0.000559656 2.01052e-05 6.52621e-06 2.09689e-05 9.76518e-06 0.000912952 1.05544e-05 0.000192393 0.000809594 0.000558086 4.2803e-05 0.000153314 5.99544e-06 0.000109698 8.22453e-05 1.43323e-05 3.76223e-05 7.41956e-06 7.30805e-05 0.000175035 6.22704e-06 5.0861e-05 0.000354046 0.000454935 7.06724e-06 0.000160503 4.14368e-06 3.62412e-06 4.36709e-05 0.000407345 0.000207195 0.000407691 0.00046945 1.06343e-05 0.000151294 5.19953e-06 4.85629e-05 0.000442264 8.33506e-06 0.00128244 0.000279105 1.37952e-05 4.18775e-05 6.66478e-05 0.000455921 0.000155386 0.000782157 1.25066e-05 0.000146822 0.000204019 4.51189e-06 1.7074e-05 2.29752e-05 6.56732e-05 5.48871e-05 1.29819e-05 8.90882e-06 7.49921e-05 0.000810038 7.27848e-05 0.000816877 5.79786e-05 0.000423012 7.01327e-06 0.000584212 1.01255e-05 2.06665e-05 7.40866e-06 1.16104e-05 0.00080327 0.000404101 3.83894e-06 0.000409496 1.7966e-05 8.55991e-05 1.23417e-05 7.31452e-06 6.40754e-05 0.000350435 0.000410221 1.56763e-05 3.76813e-06 0.000386582 9.44513e-06 0.000482107 5.32914e-06 1.04881e-05 8.35266e-06 6.09497e-06 1.57062e-05 
8.06748e-05 4.08601e-06 2.97621e-05 0.000410846 8.68979e-06 1.54122e-05 9.2348e-06 0.000493158 4.36188e-06 0.00067393 5.64671e-05 3.9136e-06 0.000169568 4.54068e-06 2.7139e-05 0.00056304 0.000496834 0.000177288 6.54047e-06 7.13542e-06 1.30699e-05 1.84766e-05 0.000144625 0.000924004 0.000110989 4.27509e-05 0.000338691 0.000176565 0.000635349 9.3114e-06 5.39594e-05 0.000219329 1.5881e-05 9.91581e-05 3.19272e-05 0.000409621 0.000335523 0.000119389 6.33868e-06 3.68077e-06 3.35882e-06 0.000168937 0.000435085 0.000107648 0.000812377 0.000411996 1.33818e-05 4.67791e-05 0.000816149 0.000278568 0.00017903 9.68135e-06 6.5558e-05 3.43948e-05 2.03665e-05 0.000608348 6.67211e-06 0.000454512 5.37424e-06 0.000512458 0.000509595 5.84347e-06 0.000179319 0.000148106 0.000418428 0.000393896 8.99712e-05 0.000527058 0.000336347 1.59369e-05 0.000114243 3.19333e-05 0.000554446 0.000323117 3.74867e-05 0.000242912 0.000409857 6.82062e-06 0.00044518 0.000223014 0.000436264 8.25604e-05 1.83272e-05 4.25801e-06 1.32724e-05 7.48429e-06 4.38127e-05 0.000328505 8.99725e-06 6.97507e-05 0.000395433 0.00014075 0.000108362 0.000338635 8.50841e-06 1.15773e-05 0.000496357 1.2165e-05 0.00021973 5.21697e-06 9.37651e-06 0.000477764 0.000179274 0.000289428 0.00044876 8.09665e-06 1.07891e-05 3.92677e-05 9.70843e-05 9.68762e-05 8.81262e-06 3.61567e-05 0.000179464 0.00031648 1.17598e-05 0.000419152 0.000893227 7.69428e-06 0.000115144 0.000287007 0.000173858 0.000694594 3.56868e-06 2.32209e-05 9.00933e-05 3.30693e-05 0.000420408 0.000184041 1.10071e-05 0.000163641 0.000414071 1.65039e-05 7.73154e-06 1.05275e-05 0.000109429 1.25983e-05 0.000597415 5.67757e-05 0.000170677 0.000256949 5.79913e-06 1.44553e-05 9.75202e-06 3.46848e-06 0.000506722 0.000289397 8.73254e-06 0.000181324 5.80716e-06 5.24202e-06 0.000335478 4.37042e-06 1.92516e-05 2.91708e-05 0.0004133 2.24853e-05 5.44094e-05 9.43115e-05 0.000212881 0.000394288 5.22761e-05 7.11436e-06 5.63781e-06 8.72259e-06 5.84372e-06 0.000227152 3.51135e-05 0.000198709 5.66406e-06 2.09713e-05 2.022e-05 7.32677e-06 0.000606555 6.10998e-05 0.000325427 9.03862e-05 0.000123465 6.21019e-06 1.61673e-05 0.000818922 1.53294e-05 5.73924e-05 3.23382e-05 0.000727222 1.21886e-05 2.1548e-05 0.000452038 0.809453 0.000185054 0.000229492 4.31146e-05 0.000409522 0.000303808 0.000262834 0.000402477 0.000416536 3.58082e-06 0.000408875 1.13529e-05 0.000814888 3.84674e-05 0.000410704 0.000289405 7.3128e-06 0.0001235 9.06867e-06 1.79358e-05 8.6201e-06 0.000149483 1.03005e-05 1.61638e-05 3.64619e-05 3.56151e-05 6.36129e-05 0.000122849 4.66206e-05 0.000450259 0.00040801 1.7716e-05 1.92146e-05 0.00041892 0.000733356 7.97648e-06 8.7708e-06 3.60336e-06 4.98802e-06 1.0293e-05 0.000511481 7.67924e-06 6.8279e-06 0.000123167 4.40572e-06 1.57507e-05 0.000403142 0.000410777 0.000145267 6.87949e-05 5.03565e-06 4.73203e-05 8.6516e-06 5.95148e-06 0.000499253 0.000306131 1.52025e-05 0.000129979 4.52607e-06 8.66197e-05 0.000821383 3.10785e-05 6.89018e-06 0.000132461 4.0147e-06 5.00567e-06 2.43626e-05 0.000313116 1.60774e-05 0.00015472 0.000391114 0.000442119 0.000215182 6.69213e-06 0.000684031 0.000145971 0.000360137 5.3263e-05 0.000193426 0.000837277 4.72432e-06 5.58627e-05 8.11629e-06 4.48611e-06 0.000415674 0.00011053 0.000362565 3.1703e-05 1.63143e-05 0.000297143 7.30709e-06 4.436e-05 3.7358e-05 0.00110714 0.000246997 0.000753541 0.000511266 1.82124e-05 6.76055e-06 1.44004e-05 2.95169e-05 0.00035278 8.82756e-05 1.30874e-05 3.13837e-06 1.81826e-05 2.58443e-06 7.97969e-06 4.82362e-06 0.000607926 2.88892e-06 6.08572e-06 1.62047e-05 7.32089e-05 5.32483e-05 6.68959e-06 1.10074e-05 1.60484e-05 0.000784164 7.95347e-06 0.000411858 8.36057e-06 1.25846e-05 0.000150699 0.00013492 0.000112206 0.000116314 6.88344e-05 1.34153e-05 0.000521292 7.1751e-05 0.000145523 2.13902e-05 1.07638e-05 0.000665596 0.000656453 0.000185075 0.000439557 3.1064e-06 1.82979e-05 2.48885e-05 5.22739e-06 4.05143e-05 0.000818372 7.67121e-05 0.000409813 0.000189559 1.66809e-05 3.72381e-05 5.64713e-06 0.000174951 7.33969e-06 5.96404e-06 2.74248e-05 1.17624e-05 1.22382e-05 8.15672e-06 6.0797e-05 0.000135251 0.000495128 0.000489916 3.60789e-06 4.05302e-06 2.6608e-06 0.000213602 0.000472398 1.73008e-05 1.66431e-05 0.00124273 1.97868e-05 5.14496e-05 0.000939755 0.000407963 0.000192834 0.000101594 0.000776874 0.000109966 0.000553736 1.80356e-05 0.000105988 5.73481e-06 8.37782e-06 0.000543069 4.66216e-05 4.24755e-06 0.000106201 7.7564e-05 0.000140921 2.56995e-05 9.94319e-06 5.09211e-06 4.49673e-06 0.000174708 0.000213094 3.79972e-05 0.000527862 0.000189356 0.000226906 0.000253017 0.000434319 0.000532689 1.40179e-05 0.000341724 0.000352884 1.21421e-05 0.000149052 0.000141687 1.83917e-05 0.00041485 1.49573e-05 0.000505862 1.21199e-05 0.000195184 1.50086e-05 8.40072e-06 0.000481629 7.09995e-06 0.000100693 0.000466905 9.8882e-06 4.86183e-05 0.000991164 0.000409029 1.06048e-05 0.000143992 0.00062781 0.000506323 0.00121897 5.82457e-06 0.000584797 9.20095e-06 0.000410222 1.49718e-05 0.000623642 1.5577e-05 0.000440397 9.69726e-06 0.000963194 9.40407e-05 3.74759e-05 0.000123579 1.5012e-05 7.49461e-06 0.000269888 0.000549445 1.76506e-05 0.000409307 1.49419e-05 0.000465039 0.000203055 2.87411e-05 1.52598e-05 0.000479279 0.000364335 7.85004e-06 7.33024e-06 8.10147e-06 1.78622e-05 9.41638e-06 0.000518527 2.18952e-05 0.000405615 8.67081e-06 4.91712e-06 0.000380568 3.58255e-06 0.000534005 1.21499e-05 0.000160536 0.000560276 0.000408668 0.000256669 1.04079e-05 4.91697e-05 9.46852e-05 0.000150907 0.00081981 0.000434467 0.00055121 0.000170236 7.79483e-06 1.22902e-05 4.04045e-06 0.00043842 7.43046e-06 1.49043e-05 0.00057883 5.46533e-05 3.50029e-05 0.000724919 0.000223539 9.6653e-06 8.92002e-05 0.000559043 9.59069e-06 0.000820904 5.83217e-06 8.07031e-05 0.000244611 1.4057e-05 0.000128716 0.00124859 1.61717e-05 0.0007968 7.85116e-06 0.000226323 8.1641e-06 5.62509e-05 0.000495472 0.000266781 0.000240032 0.000163512 0.000113198 4.47023e-05 4.09869e-05 1.29871e-05 0.000139391 0.000421749 7.52191e-06 1.20343e-05 7.20123e-06 0.000225214 0.000412656 0.00122446 4.5936e-06 0.000112634 0.000296252 0.000448851 0.000408371 2.41036e-05 5.85289e-06 4.19793e-05 0.000551014 0.000886808 2.03143e-05 0.000110592 8.80798e-06 0.000851219 0.000222732 0.00046872 0.00010807 4.34854e-05 9.14333e-05 0.000413862 4.85319e-05 0.00027605 1.82223e-05 0.000127487 0.000210048 4.95522e-06 0.000698398 2.81097e-05 0.000416947 9.62794e-05 6.78182e-05 0.000563448 0.000402619 0.000263794 1.60967e-05 0.000451513 1.42124e-05 1.23252e-05 9.0885e-06 0.00044616 7.13082e-06 0.000220977 0.000177098 1.21578e-05 0.000136261 8.56601e-05 6.61919e-06 3.80732e-06 0.000587682 9.55027e-06 7.23011e-05 1.5196e-05 0.000410976 0.000145698 5.6693e-05 0.000125102 7.16597e-05 0.000297035 0.000407512 5.94673e-06 7.96365e-06 4.86735e-06 7.60861e-05 1.87681e-05 4.47341e-06 0.0004886 0.000143121 1.31542e-05 0.000213195 4.39198e-05 0.000417448 1.00524e-05 0.000116651 0.000112278 9.28033e-06 7.18487e-06 1.10411e-05 0.000396939 3.27742e-06 6.32636e-05 0.000360976 0.000399937 7.03677e-06 1.3712e-05 0.000129287 8.48286e-06 0.000339015 0.000177021 9.33453e-06 0.000499738 0.000579281 3.36338e-05 2.20399e-05 0.000411961 0.000142069 9.66713e-06 0.000336058 0.000442777 0.000407434 3.202e-06 2.74366e-05 0.000753251 0.000102943 2.83111e-05 0.000142259 0.000150442 0.000225814 0.000477168 8.07342e-06 0.000118625 3.3164e-05 1.0989e-05 0.000139634 0.000202578 0.000780679 0.00130409 0.000221264 0.000812539 9.49528e-06 9.35579e-06 0.000656373 9.94941e-05 0.000459689 4.48198e-06 0.000807774 6.28039e-06 1.31963e-05 5.7887e-05 0.000142957 6.67692e-06 0.000208732 0.000637925 0.000109736 0.000407843 5.3566e-05 0.000123036 4.44315e-06 0.00012519 5.49867e-06 0.000515046 1.94569e-05 1.53797e-05 0.000113314 0.000160694 1.86416e-05 0.004064 1.21436e-05 0.000116076 0.000183239 4.59299e-05 0.000612585 8.72403e-06 0.000554099 0.00046712 8.20142e-06 0.000411316 1.27425e-05 0.000147848 0.000284851 1.85912e-05 3.65667e-05 0.000679968 0.000491487 2.09101e-05 1.15328e-05 0.000201473 4.63637e-06 3.44657e-05 9.19582e-06 0.000408745 7.85311e-06 7.82174e-05 4.26561e-06 0.000189528 0.000224365 1.01015e-05 5.27879e-05 0.00011484 0.000172513 1.56367e-05 0.000876883 3.27743e-06 8.00327e-06 0.000151117 0.000166654 7.63216e-06 0.000229936 3.89969e-06 1.00162e-05 0.000168471 3.58195e-05 0.000821702 0.000479313 1.31285e-05 0.000126491 1.0532e-05 9.14053e-05 0.000191531 0.000609541 4.90634e-06 8.6383e-06 4.31373e-06 0.000110652 1.3088e-05 2.14271e-05 0.000478585 0.000181008 4.80849e-05 1.21166e-05 3.56048e-06 6.6857e-06 2.56203e-05 4.19057e-06 0.000185882 9.421e-05 1.6223e-05 0.0001578 0.000186295 6.75991e-06 1.29217e-05 0.000274147 0.000308916 0.000226623 9.064e-06 0.000190234 1.2241e-05 0.000243694 4.19367e-05 0.000107706 0.000476764 0.000648117 6.10445e-06 1.26899e-05 0.000637891 1.68651e-05 5.37882e-06 5.4072e-06 6.06739e-05 7.69971e-05 8.85793e-06 0.000459614 4.7089e-05 5.92519e-06 0.000212894 0.000292352 4.12442e-06 0.000158152 0.000314417 5.2303e-06 1.99647e-05 5.57597e-05 0.000160582 0.000341804 0.000149818 3.19476e-05 0.000439225 0.000108013 2.77864e-05 0.000577006 0.00069687 0.000278669 0.000418981 0.000661583 3.97023e-05 1.05607e-05 2.41856e-05 0.000411327 6.42701e-06 2.49493e-05 4.23142e-05 0.000199971 0.00021917 0.000405296 7.00339e-06 0.000215585 2.81057e-05 0.000121229 1.86962e-05 0.00083941 9.93814e-06 0.000489617 0.000290146 2.289e-05 8.31459e-05 0.000688535 0.000218918 0.000359334 3.19943e-05 6.2949e-06 0.000951659 0.000112232 5.19648e-06 0.000157573 3.2723e-05 2.75875e-06 0.000146549 4.18315e-06 3.47962e-06 0.000410594 6.01455e-06 2.35094e-05 0.000416228 4.54176e-06 6.36885e-06 0.000226941 0.000243848 6.48697e-05 7.11171e-05 1.14726e-05 9.46916e-05 3.50765e-05 0.000116378 0.000126787 5.28469e-05 0.000352264 3.95452e-06 0.000726469 0.000806735 3.01669e-05 2.12743e-05 4.33063e-05 0.000413704 8.90839e-05 9.90878e-05 1.15936e-05 0.000161323 0.00013858 4.63247e-06 0.000413234 0.000315734 3.55066e-05 4.23228e-06 0.00041573 0.0004173 0.000441968 7.03871e-06 5.31462e-06 0.000486355 3.92681e-05 1.84445e-05 0.000343344 0.000241919 3.75014e-05 0.000634303 0.000147897 3.48377e-06 4.93827e-05 0.000515378 1.25274e-05 0.000404192 8.70161e-05 7.00346e-06 0.000144401 8.10745e-06 0.000104624 8.60312e-06 0.000339927 0.000158652 0.000516537 4.61762e-06 1.07151e-05 0.000166507 0.000186556 0.000346455 2.17104e-05 7.6115e-06 0.000415794 3.9771e-06 6.20081e-05 0.000323088 8.94692e-06 9.98315e-06 7.99608e-05 3.56987e-06 0.000515514 1.88044e-05 0.000245555 0.000181185 0.000146365 5.81224e-06 0.000131002 7.19433e-06 0.000257062 0.000333749 3.09678e-05 4.81679e-05 0.00053879 3.7645e-05 0.000283165 0.000202401 5.31374e-06 0.000619682 1.09832e-05 0.000262057 9.95799e-05 0.000605619 1.09503e-05 9.05426e-05 0.000151187 0.000250511 2.98658e-05 1.06182e-05 8.99644e-06 7.37047e-06 1.66881e-05 3.7343e-06 0.00049327 8.7656e-06 0.000411076 0.00016319 3.16629e-05 3.81291e-05 0.000620771 7.90954e-06 0.000428147 1.1782e-05 3.89537e-06 5.22867e-05 0.000114916 0.000403301 6.0825e-06 5.86706e-05 0.000188295 0.000324522 2.31302e-05 0.000145392 7.72819e-06 4.18972e-05 7.31363e-06 3.1002e-05 8.69318e-06 6.99287e-06 0.000409941 0.000485506 8.20493e-06 4.51735e-05 7.7873e-05 4.39772e-05 0.000610855 4.822e-06 5.12251e-06 9.70243e-05 3.17168e-06 0.000893348 0.000179878 0.000153671 1.69226e-05 0.000180327 0.000710443 1.45319e-05 0.000567344 0.000137137 1.10213e-05 5.17175e-06 9.23605e-06 1.30945e-05 2.22486e-05 8.24969e-05 0.00015519 0.000798109 0.000218556 9.13624e-06 0.00040739 0.00013538 0.000195796 0.000136744 2.39672e-05 1.10018e-05 2.45024e-05 0.000459554 4.05908e-05 0.000484876 9.70064e-06 0.000213459 7.87181e-06 1.14462e-05 0.000816378 0.000264782 0.000181049 1.14295e-05 1.58092e-05 0.000390753 0.000188633 0.000175477 5.45337e-06 1.06347e-05 9.54474e-06 3.88918e-06 4.34841e-05 
4.30154e-05 1.3215e-05 0.000227611 3.14307e-06 1.56127e-05 0.000221946 1.40211e-05 0.000125458 5.24919e-05 4.50863e-06 6.89425e-05 8.79693e-06 9.9792e-05 6.83462e-05 4.02995e-06 5.34092e-05 6.24034e-06 2.8739e-05 0.000241203 3.54048e-05 3.57928e-06 2.95902e-05 6.76093e-05 0.000280499 6.15511e-05 9.43945e-05 8.81344e-05 8.67666e-05 5.09718e-05 1.5105e-05 8.70707e-06 1.0085e-05 2.34444e-05 1.00119e-05 2.12078e-05 4.67529e-06 9.35452e-05 8.5616e-06 0.000141774 5.30177e-06 0.000177697 0.000120789 2.1944e-06 0.000123749 8.91789e-06 2.66142e-05 0.000348614 8.49012e-05 2.07482e-06 5.68114e-05 4.12687e-06 0.000152302 6.70321e-05 0.000285203 5.98391e-06 4.13589e-06 5.58581e-06 0.000179047 1.78256e-05 7.58346e-05 3.06635e-06 5.89633e-06 6.67645e-06 2.79707e-06 5.01799e-06 3.7825e-06 1.49834e-05 0.000132408 7.48504e-06 1.72541e-05 0.000146822 3.75018e-05 7.03234e-05 7.54088e-05 0.000212779 5.90544e-06 2.6729e-06 0.000317795 0.000184321 0.000246497 5.73984e-05 3.96572e-05 9.20141e-05 2.74308e-06 0.000371734 0.000143493 0.000137481 5.61753e-05 6.49936e-06 0.000183923 1.47746e-05 0.000197025 0.000131688 9.96606e-05 7.92929e-05 2.36132e-05 9.23144e-06 0.000196695 0.000131971 5.23557e-06 6.45871e-06 3.24963e-05 0.000181059 4.82905e-05 5.21911e-06 0.000114305 5.25802e-06 2.17402e-06 2.75323e-06 6.4403e-06 9.24174e-05 4.22048e-05 6.59489e-05 0.000378285 0.000314416 6.69697e-05 1.24747e-05 4.99596e-06 9.44686e-06 5.99551e-05 0.000102514 7.52785e-06 0.000115998 3.08216e-05 0.000122319 0.000178503 0.000778515 0.000233348 4.59506e-05 9.08562e-06 2.48471e-06 5.49607e-05 0.000190443 3.10181e-06 4.35998e-06 3.05345e-06 0.000130851 0.000243539 0.000271457 3.70571e-05 0.000123224 1.51903e-05 1.65782e-05 2.93055e-06 8.57437e-06 6.16263e-05 0.000120071 9.06938e-06 3.69534e-05 0.000120365 9.63695e-06 2.78972e-05 4.46981e-05 9.38357e-05 2.91338e-05 0.00023098 1.16659e-05 5.13403e-06 1.80332e-06 0.000135783 2.0729e-05 0.000142906 4.91736e-05 6.2372e-06 1.48736e-05 0.000143626 0.000265937 5.02948e-05 5.43313e-06 0.000122962 0.000133403 0.00011596 0.000216198 7.06532e-06 0.000155513 0.000166162 4.74017e-06 1.36372e-06 3.72353e-06 0.000238507 0.000113673 0.000210968 6.36083e-05 0.00017204 1.49355e-05 0.000459116 0.000333569 1.76277e-05 0.000100118 3.22521e-05 1.57013e-05 3.40441e-06 4.1364e-05 0.000134272 0.000117001 5.78081e-06 2.35004e-06 0.000229842 1.32168e-05 8.90184e-05 8.66223e-06 1.0965e-05 7.90457e-06 1.22129e-05 4.72861e-05 5.55422e-06 1.58327e-05 0.00011434 0.000139447 9.17096e-06 0.000180363 8.26464e-06 4.72544e-05 4.86113e-06 9.11998e-05 7.55426e-05 2.01613e-05 1.90055e-05 2.80506e-06 8.30379e-06 0.00010696 1.77048e-06 0.000135024 0.000218246 1.6295e-05 3.50504e-05 6.25302e-05 0.000115656 0.000186902 0.000257757 0.000105741 6.37971e-05 7.9819e-05 5.37541e-06 0.000144913 0.000128672 0.000118321 6.68237e-05 0.0002499 1.48622e-05 1.08781e-05 7.07694e-06 4.27923e-06 0.000175623 0.000162916 0.000118263 1.13221e-05 0.000120341 3.15561e-05 1.5851e-05 3.25326e-06 2.54578e-06 0.000232749 1.07071e-05 6.9742e-06 0.000172232 7.49102e-06 0.000213305 0.000211838 3.62424e-06 0.000126562 0.00011488 4.79449e-05 0.000131805 1.25552e-05 0.000238555 2.48485e-06 5.98797e-05 8.72048e-06 2.65548e-06 0.000103378 1.46503e-05 6.64491e-05 0.000125329 9.8834e-05 0.000425126 3.61013e-05 2.69528e-06 4.14993e-06 6.18186e-06 0.000360183 1.84438e-05 0.000232564 5.24637e-05 0.000268925 7.2976e-06 9.85912e-05 0.000180053 0.000254798 2.3827e-05 5.37826e-06 2.37346e-05 7.99257e-06 3.15217e-06 2.05648e-05 3.98624e-06 6.56492e-05 1.73068e-06 0.000295688 0.000180715 1.43516e-05 7.0549e-05 1.82202e-05 0.000124048 1.79856e-05 2.7782e-05 3.36716e-05 1.19824e-05 7.2436e-06 0.000234162 4.76105e-06 0.000152629 0.000118682 0.000191341 4.46138e-05 0.001094 9.62335e-05 0.00017932 1.16769e-05 0.000273609 0.000619781 0.000101976 0.000124961 2.68125e-05 1.76469e-05 1.18143e-05 1.5628e-05 6.05393e-05 5.49763e-06 9.28213e-06 2.38421e-05 6.02592e-06 0.000101028 0.000262251 0.000231208 0.000231635 0.000156828 4.6877e-05 2.47676e-06 2.93756e-06 0.000200973 5.51354e-06 4.50736e-05 4.49289e-06 1.27685e-05 0.000118478 3.72253e-05 6.62128e-06 0.000101101 3.30947e-06 3.71679e-06 2.14247e-05 1.5497e-05 0.000473194 0.000281996 0.000309533 0.00123366 5.57841e-05 5.4545e-06 2.22888e-05 0.000100922 0.000408361 0.000215978 0.000190067 1.29982e-05 1.86555e-05 6.12424e-06 3.66071e-05 0.000161157 5.08146e-05 5.31616e-06 1.13306e-05 4.53086e-05 7.36899e-05 0.000140609 0.00010961 0.000188429 1.69512e-05 4.48438e-06 0.000128966 0.000102709 0.000187514 0.000201661 0.000317159 0.000192726 0.000284379 0.000267021 5.13429e-06 0.000687092 8.05582e-05 4.78427e-05 0.000150527 3.86989e-05 6.40589e-06 0.000335609 3.26032e-05 4.90826e-05 6.24274e-05 2.95943e-05 0.000130987 2.79716e-06 0.000174245 5.90792e-05 3.3277e-06 0.000108999 4.50656e-05 5.56288e-05 0.000996045 8.59937e-05 5.09755e-06 1.85544e-05 0.000108827 1.55244e-05 2.68114e-05 0.000335449 1.93803e-05 3.74916e-05 0.000150885 1.89311e-06 1.8702e-05 0.000182677 5.33179e-05 3.49918e-05 0.000174224 6.92307e-05 0.000176384 2.30925e-05 7.55862e-05 9.93381e-05 2.90298e-06 0.000225289 1.53384e-05 6.71749e-05 2.74417e-06 0.000167157 0.000330167 3.11885e-05 4.91214e-05 1.93915e-06 0.000245044 2.42138e-05 1.61541e-05 4.97905e-05 5.33551e-06 4.88286e-05 0.000110388 7.25914e-05 6.69344e-06 1.96211e-06 0.000235275 0.000164361 2.40938e-05 8.64369e-05 6.9402e-05 0.000229641 1.16812e-05 3.55349e-06 2.59718e-06 3.95404e-05 6.09564e-06 1.1032e-05 3.59675e-05 5.57731e-06 0.677076 7.5009e-05 3.45706e-05 6.07539e-06 7.60632e-06 7.47156e-05 6.46766e-06 5.63187e-06 6.79373e-06 7.23884e-06 0.000231952 8.87275e-05 5.24504e-06 4.45009e-05 7.20119e-05 4.47287e-05 1.97966e-05 2.85882e-06 0.000211514 0.00030787 0.000123049 1.33762e-05 5.13089e-06 3.99478e-05 1.052e-05 0.000226773 8.15644e-05 0.000310181 6.31097e-05 0.000117456 1.05861e-05 0.000185167 6.5487e-05 2.22408e-05 1.56169e-05 0.000399067 1.8822e-05 0.000178763 0.000119892 0.000233505 5.47952e-05 0.00048115 0.000118754 7.55882e-06 6.03792e-05 8.60144e-05 7.36837e-05 0.00027402 4.33534e-06 3.15774e-06 0.000120729 5.78462e-05 2.65196e-05 0.00013675 4.70254e-06 0.000119128 2.43154e-06 2.52154e-05 0.000113172 0.000142168 5.84409e-05 3.10916e-05 0.000392202 2.22971e-05 2.84633e-06 6.63228e-06 6.31415e-05 8.44634e-06 4.16452e-05 8.30176e-05 0.000156496 2.84876e-05 2.39984e-05 0.000119798 1.80884e-05 7.39816e-05 0.000164918 3.86214e-06 0.00020995 3.30165e-06 2.77367e-06 9.46465e-05 1.49366e-05 2.99631e-05 3.16452e-06 5.97832e-06 1.21648e-05 1.29995e-05 4.10309e-06 5.13873e-05 0.000242102 0.000140982 5.2414e-05 7.40399e-05 3.54604e-05 3.40575e-05 0.000157184 1.07846e-05 3.77309e-06 9.99203e-05 4.34157e-06 3.38445e-06 4.24932e-05 0.000137432 6.42204e-05 0.000533649 5.16105e-06 0.000157797 9.26957e-06 7.43523e-06 3.80283e-05 6.68294e-06 5.56725e-06 1.17448e-05 0.000175804 0.000397174 0.000534586 0.000132947 8.11382e-05 3.12907e-05 4.10063e-06 9.53292e-06 0.000610766 4.31229e-05 3.67377e-06 9.48788e-05 1.01706e-05 4.4279e-05 0.000129544 0.000230609 2.50253e-06 6.95046e-06 1.18004e-05 5.4597e-05 2.57428e-05 8.58672e-06 1.52112e-05 0.000150016 8.69152e-06 0.000133086 0.000229465 6.08598e-06 9.96636e-06 1.90176e-06 9.68823e-05 6.98489e-05 0.000237672 0.000135508 7.14346e-05 4.98535e-05 0.000163784 2.8277e-05 0.000108048 6.91342e-05 0.000747867 3.53036e-06 0.000147978 0.000217209 3.0305e-05 1.75172e-05 0.000306461 2.72264e-05 1.14412e-05 0.000186315 0.000108061 0.000120409 2.00877e-05 4.89094e-06 2.48866e-06 0.000161692 9.75196e-05 0.00022746 1.12626e-05 0.000220938 3.83492e-06 0.00017024 0.000140561 0.000123655 0.00170164 5.90222e-05 2.68287e-06 1.18398e-05 0.000183789 0.000127847 6.28104e-06 3.37131e-05 9.64121e-06 0.0002384 0.000599925 6.76993e-05 0.000165982 0.000151724 9.49775e-06 0.000148429 0.000181447 3.8923e-05 0.000214365 5.06954e-05 6.81816e-05 0.000122058 2.9737e-05 3.75394e-05 0.000184859 0.000248497 1.44399e-05 0.000121699 0.000123859 3.4541e-05 0.000117987 1.74536e-05 0.000166063 3.45817e-05 4.50086e-06 0.000115474 3.23892e-05 0.000116686 6.88279e-06 6.4581e-05 0.000149401 9.20728e-05 7.62082e-06 3.50858e-06 2.27526e-05 7.95484e-06 0.000256851 4.70749e-05 4.73317e-05 0.000177282 1.03121e-05 2.2701e-06 1.21074e-05 1.32186e-05 1.53894e-05 4.47537e-06 0.000159287 2.42869e-06 3.63501e-06 0.000291834 0.000212719 5.87315e-06 7.40049e-06 1.73192e-05 0.000155794 0.000115626 3.96159e-06 7.95619e-06 6.26639e-05 4.7049e-06 0.00019884 7.15576e-06 5.93585e-05 2.03891e-05 5.40936e-06 5.04131e-06 0.000121857 0.000156556 0.000122443 0.000115394 5.02065e-06 5.19141e-05 1.24159e-05 4.03617e-05 0.000131023 5.05985e-06 0.000944992 0.000112604 5.34787e-06 1.64682e-05 0.00023219 4.57774e-05 7.87312e-05 2.74848e-05 7.04022e-06 0.000115927 0.000107983 4.88833e-06 7.32645e-05 7.67518e-05 0.000121024 9.09975e-05 0.000312817 4.04823e-05 0.000105688 3.40495e-06 7.72702e-06 0.000129145 1.90189e-05 5.63772e-06 4.3317e-05 3.82202e-05 4.76124e-06 5.87682e-05 3.44692e-05 3.14812e-06 0.000123825 0.000212675 6.95552e-05 0.000112199 1.03885e-05 0.000189151 1.07968e-05 5.72343e-05 3.91713e-06 9.56978e-05 2.46973e-05 0.000198867 9.16661e-05 4.4336e-06 6.22771e-06 3.75274e-06 8.0517e-05 3.37233e-05 0.000166952 0.000122166 1.22303e-05 3.20955e-06 2.86564e-06 1.03901e-05 0.000116095 4.17293e-05 1.85882e-06 0.00102735 6.25476e-05 0.000181991 4.19446e-05 0.000109343 0.000169313 2.82674e-06 0.000227278 6.44215e-05 0.226729 0.000186619 8.11958e-05 0.000453023 0.000167171 1.07612e-05 0.000275088 0.000366406 4.5051e-05 1.07697e-05 1.70866e-05 5.03011e-06 3.94553e-06 3.78724e-06 6.43611e-06 5.51667e-06 6.9261e-06 2.96819e-06 0.000516464 9.324e-06 0.000306841 0.000112549 5.71591e-05 0.000220628 0.000189239 6.36917e-06 8.3473e-05 0.000151946 2.3031e-05 0.000102782 0.00064273 0.000928157 0.000132368 8.26786e-06 0.000217462 5.46001e-05 9.63282e-05 2.86763e-05 5.9081e-05 5.26887e-06 7.03778e-05 6.63658e-06 0.000236084 0.000233286 6.81256e-05 6.4461e-05 0.000120392 4.37922e-05 8.78354e-06 0.000953275 8.76191e-05 0.000379012 9.53447e-06 0.000122397 1.74591e-06 1.77141e-05 4.61187e-05 8.04827e-06 0.000155704 0.000107322 0.000317268 0.000574936 0.000115041 5.3747e-06 8.2924e-05 0.000245053 3.10156e-06 4.61443e-06 1.80033e-05 0.000687967 3.51375e-06 0.000221986 2.64079e-06 5.93531e-06 4.30894e-06 0.000251096 0.00021656 0.000117357 9.26014e-06 5.55681e-05 4.89133e-05 0.000219689 4.56667e-05 3.97557e-05 4.00271e-06 2.90508e-06 0.000123979 0.000130946 2.63482e-05 1.91451e-05 0.000350614 8.20771e-06 2.50618e-05 8.06683e-06 3.03755e-06 1.94127e-05 9.141e-05 0.000186944 0.000156027 9.33776e-06 3.75243e-05 6.94454e-06 2.8257e-05 5.21837e-05 0.000120613 2.07476e-05 0.000132648 0.000142327 9.49437e-06 1.94277e-05 0.000122355 9.19254e-05 6.1587e-05 0.000128011 7.56669e-05 0.000118101 5.21606e-06 6.1695e-06 0.000103098 2.08833e-05 2.32356e-05 2.366e-05 0.000114878 4.80532e-06 0.000116788 6.1299e-05 4.18357e-05 3.66776e-06 3.59593e-05 1.31676e-05 6.01613e-06 2.59166e-06 1.30873e-05 0.000215519 4.78122e-06 6.40347e-05 3.50113e-05 0.000104845 7.85132e-05 1.77432e-05 5.54359e-06 0.000380594 5.92295e-06 1.09159e-05 4.59706e-06 0.000114936 4.51663e-06 0.000122688 2.49664e-06 0.00031826 0.000117666 0.00035463 1.44203e-05 0.000293098 5.8563e-05 3.74123e-06 3.19871e-05 2.70375e-06 6.5941e-05 0.000138455 6.13778e-06 0.000148574 1.12757e-05 0.000136937 3.16308e-05 3.34192e-05 1.29929e-05 0.0001203 8.37816e-06 5.47807e-05 2.73601e-06 0.000115485 1.98182e-06 2.31105e-06 4.43044e-05 6.96957e-06 0.000282744 4.92542e-05 6.30465e-05 9.5512e-06 0.000312677 6.06606e-05 1.44118e-05 0.000117117 9.26293e-06 0.000181302 9.08649e-05 2.36744e-05 3.73805e-06 2.43001e-05 0.00029488 8.30472e-06 3.62232e-06 1.4802e-05 1.19137e-05 8.09884e-06 0.000203257 0.000146817 0.000481046 1.0097e-05 7.2874e-05 0.000632239 3.16533e-06 3.58704e-05 8.4575e-05 7.99597e-06 1.52776e-05 
0.000445714 4.85139e-05 0.000385069 7.23754e-05 7.40921e-05 0.00522924 9.91091e-05 6.45359e-05 0.000106243 5.21385e-05 2.488e-05 3.68952e-05 9.26059e-05 3.59296e-05 2.74214e-05 9.96316e-05 7.12543e-05 3.19578e-05 3.38193e-05 2.24494e-05 0.000122325 0.000117775 4.6456e-06 0.000173701 3.97576e-05 5.94801e-05 0.000113071 1.13017e-05 5.49499e-05 2.28146e-05 4.74836e-05 3.6691e-05 0.000190859 1.68376e-05 0.000146634 7.25622e-05 0.000195735 3.38722e-05 0.061278 5.50384e-06 0.000118256 5.28318e-05 4.45596e-05 0.00022854 6.04965e-05 7.53273e-05 7.95933e-05 0.00020069 2.29705e-05 4.69623e-05 0.000695878 0.016653 1.44302e-05 0.000700656 0.000134296 5.57536e-05 9.17114e-05 0.000145674 6.10264e-05 6.29683e-05 1.22458e-05 3.42787e-05 8.47089e-05 4.09087e-05 0.000264599 2.18648e-05 3.90198e-05 5.53797e-05 0.000214741 5.26261e-05 6.15864e-05 3.30177e-05 3.49837e-05 5.99203e-05 5.14061e-05 6.50319e-05 2.98639e-05 0.0212025 0.000258969 3.17977e-05 3.69968e-05 0.000176825 3.80077e-05 5.10241e-05 0.0524078 7.86289e-05 4.25575e-05 3.42628e-05 1.68855e-05 4.47033e-05 0.000104633 9.5604e-05 6.96494e-05 3.16674e-05 0.00540808 2.63729e-05 0.000447065 0.0317908 3.47398e-05 7.16371e-05 1.29517e-05 4.64679e-05 7.74061e-05 0.000239167 7.84814e-05 4.7827e-05 3.08304e-05 2.03384e-05 2.61255e-05 1.8511e-05 0.0039867 2.44647e-05 6.33431e-05 0.000329296 0.00957024 8.71822e-05 6.29245e-05 4.29154e-05 0.000185664 9.30748e-05 0.00010612 3.3978e-05 3.86594e-05 0.000213917 3.99206e-05 0.000114079 2.31586e-05 9.1606e-05 4.99647e-05 2.05582e-05 0.000131808 9.97067e-05 0.000136188 2.22871e-05 4.49811e-05 0.000122208 7.58083e-05 3.48278e-05 6.03796e-05 0.000140647 6.80263e-05 0.000129671 0.00017199 1.39037e-05 4.61973e-05 9.2851e-05 4.39334e-05 0.000280042 8.95425e-05 2.41707e-05 0.000170765 0.000109675 0.000144283 7.29616e-05 5.50565e-05 8.45836e-05 2.47484e-05 0.00015176 6.78807e-05 8.81595e-05 5.88027e-05 0.000116844 9.24172e-05 2.7206e-05 5.76039e-05 3.86664e-05 5.1664e-05 4.25719e-05 5.19261e-05 6.91691e-05 7.59716e-05 7.04292e-05 0.00015823 8.24855e-05 4.97838e-05 0.000103084 4.91517e-05 5.58531e-05 9.01109e-05 0.0698098 0.0239069 0.000225995 0.000171499 2.64963e-05 4.41451e-05 0.0773913 6.54578e-05 0.000117947 3.97712e-05 0.000110696 3.17356e-05 1.96756e-05 0.000321517 9.21424e-05 5.48421e-05 2.19756e-05 1.76781e-05 2.38539e-05 5.26153e-05 0.000268547 0.000120568 4.52704e-05 3.20567e-05 4.45029e-05 4.49396e-05 2.8705e-05 6.94263e-05 4.4302e-05 0.000143426 3.74462e-05 7.72425e-05 7.55634e-05 3.27524e-05 1.16381e-05 7.90824e-05 2.56587e-05 4.24307e-05 4.13526e-05 1.56792e-05 9.76925e-05 5.66466e-05 4.83525e-05 8.01161e-05 1.37876e-05 9.29862e-05 7.16994e-05 0.00968364 0.000116785 1.81972e-05 3.16473e-05 8.60386e-05 0.000105284 3.12003e-05 2.67153e-05 4.22269e-05 1.99298e-05 9.58584e-05 8.05716e-05 7.79934e-05 4.16396e-05 3.45453e-05 1.41548e-05 2.17478e-05 7.65161e-05 0.000101072 1.60524e-05 0.000102828 2.8592e-05 7.26923e-05 0.00012997 2.21063e-05 3.18406e-05 3.85824e-05 7.15476e-05 6.00106e-05 0.000105129 0.000284335 3.00699e-05 2.99895e-05 4.36874e-05 2.51673e-05 7.84397e-05 1.42648e-05 5.48336e-05 6.90262e-05 0.000204048 0.0001327 1.44471e-05 0.000353575 3.04294e-05 2.29968e-05 0.000102835 6.18002e-05 4.15377e-05 0.000149408 0.0743161 7.95856e-05 2.1899e-05 1.91824e-05 9.98941e-05 3.30198e-05 0.00012277 6.45973e-05 6.32561e-05 5.87888e-05 0.000171731 0.000319208 5.91733e-05 3.54565e-05 3.1636e-05 0.000121279 9.92492e-05 0.00016385 3.46372e-05 0.000105075 6.39454e-06 1.1484e-05 2.87342e-05 2.04166e-05 0.000152642 5.03144e-05 4.14342e-05 0.000103905 7.20172e-05 0.00013324 5.66036e-05 8.86872e-05 3.66902e-05 0.000241282 0.000141122 4.6526e-05 0.000186257 5.16389e-05 3.91917e-05 8.02987e-05 0.000171193 7.12407e-05 3.45912e-05 3.22177e-05 8.61946e-05 0.000289503 2.72377e-05 0.000150963 4.01566e-05 7.79161e-05 6.4453e-05 0.000110805 0.000147158 3.23411e-05 0.000627981 7.11004e-05 0.000102606 8.15713e-05 7.136e-05 4.41443e-05 9.95159e-05 3.74759e-05 8.32819e-05 1.66412e-05 3.90793e-05 0.000134586 0.000140282 8.01792e-05 0.000109989 8.64709e-05 6.228e-05 0.000115036 0.000137576 7.24199e-05 2.51641e-05 3.89707e-05 8.76247e-05 4.68058e-05 0.0991731 3.51144e-05 0.000463789 8.7672e-05 4.05755e-05 9.49814e-05 2.22549e-05 8.55756e-05 5.44267e-05 8.91276e-05 3.9047e-05 0.000114958 0.000208206 0.000117037 9.23006e-05 0.000106576 7.1211e-05 4.01063e-05 6.99686e-05 3.27242e-05 0.000130925 0.000146062 0.000236715 5.16676e-05 6.84635e-05 7.42863e-06 0.000100903 0.000157253 6.39323e-05 0.000114299 0.000113233 4.90741e-05 3.71906e-05 9.35531e-06 2.7196e-05 8.60242e-05 0.000133647 1.98385e-05 0.000109091 0.00011843 4.01881e-05 0.0584327 9.3572e-05 3.59502e-05 7.59768e-05 0.000514113 2.63302e-05 7.55413e-05 0.000111517 8.82437e-05 9.52741e-05 0.000166979 6.69408e-05 6.09442e-05 0.000173401 4.32615e-05 4.92714e-05 0.000129798 0.000203332 2.04701e-05 2.36216e-05 0.000144517 0.000136458 5.73148e-05 0.0139794 3.48216e-05 0.000124826 0.000230518 3.17922e-05 4.51346e-05 0.000108226 0.00010497 0.000107604 5.99407e-05 6.19239e-05 7.84121e-05 5.51047e-05 0.00021218 2.32673e-05 8.49376e-05 0.000220757 8.8921e-05 0.000101036 0.000101394 5.07698e-06 3.32984e-05 7.66024e-05 9.31325e-05 4.6315e-05 4.91296e-05 3.73622e-05 4.63971e-05 3.92269e-05 0.000115994 0.000287057 1.14627e-05 0.000134428 4.10958e-05 4.64548e-05 0.000146497 9.43804e-05 7.67058e-05 4.60097e-05 4.13612e-05 1.46292e-05 5.59966e-05 3.93243e-05 8.24096e-05 9.8916e-05 9.71357e-05 0.000814533 6.31878e-05 6.9841e-05 2.36929e-05 3.2876e-05 3.84707e-05 2.96781e-05 7.1326e-05 5.2917e-05 1.15166e-05 7.44183e-05 0.000123332 0.000364397 0.000112589 3.7017e-05 8.90058e-05 7.24988e-05 3.783e-05 7.1448e-05 3.23951e-05 7.29727e-05 0.000144489 2.30741e-05 0.000143772 4.91769e-05 0.000101513 6.13571e-05 0.000133448 0.0137941 0.000151914 7.99012e-05 0.000294326 9.26129e-05 4.95446e-05 0.000251889 2.44002e-05 7.02666e-05 0.000119555 3.36446e-05 0.000280055 5.32248e-05 0.0370123 0.0153999 0.000150064 0.000103053 0.000142427 4.21718e-05 0.000156765 2.56562e-05 0.000285126 0.000103056 8.89124e-05 0.000137184 1.10556e-05 3.09885e-05 0.00015677 3.43791e-05 0.000113463 0.000123538 4.9217e-05 0.000106567 0.000275362 0.000125952 2.99264e-05 2.20118e-05 3.57133e-05 5.16126e-05 3.70029e-05 6.66292e-05 0.000160809 0.0236657 0.000106814 3.55794e-05 0.000174393 5.13221e-05 5.7729e-05 2.01539e-05 5.06345e-05 5.35096e-05 8.71877e-05 2.53843e-05 4.22545e-05 4.28705e-05 8.45026e-05 7.38069e-05 0.000158673 1.91104e-05 6.53368e-05 5.549e-05 6.18649e-05 4.10652e-05 9.02374e-05 7.56719e-05 6.41824e-05 3.22301e-05 8.10217e-05 9.22351e-05 3.96551e-05 3.333e-05 0.000127221 4.67048e-05 0.000109858 0.000360656 2.52431e-05 9.20311e-05 2.2479e-05 5.64897e-05 3.21567e-05 6.66307e-05 2.81082e-05 2.73813e-05 2.27608e-05 1.13697e-05 4.20365e-05 8.19649e-05 5.74192e-05 7.66735e-05 3.69353e-05 0.000170294 0.000128833 5.51731e-05 1.17618e-05 5.84628e-05 5.20953e-05 8.24452e-05 3.17279e-05 7.47506e-05 0.000189498 8.75814e-05 2.15539e-05 8.26644e-06 0.000138786 1.5441e-05 0.0122255 0.000104349 3.71734e-05 7.13505e-05 5.37099e-05 3.33864e-05 5.05037e-05 0.00023098 2.36442e-05 1.37942e-05 5.74182e-05 6.92953e-05 4.51388e-05 0.000122713 2.25021e-05 0.000161254 0.00014694 0.000161204 5.2648e-05 5.20807e-05 6.16536e-05 9.07954e-05 7.98355e-05 0.000135863 6.89333e-05 0.00012114 7.00398e-05 6.46064e-05 5.74433e-05 8.40944e-05 2.19559e-05 6.36068e-05 2.81615e-05 0.000101379 0.000141847 5.66865e-05 0.000149026 6.95261e-05 4.23341e-05 0.000133909 5.07892e-05 4.63523e-05 3.76551e-05 5.32781e-05 6.04669e-05 0.000160008 2.45092e-05 1.20257e-05 3.83227e-05 7.12559e-05 0.000212696 6.55426e-05 0.000140445 8.2321e-05 5.64946e-05 5.53367e-05 0.000110952 3.60955e-05 2.87573e-05 3.04586e-05 2.60134e-05 6.32971e-05 3.62801e-05 0.000170915 2.846e-05 0.0002061 3.35823e-05 4.46098e-05 0.000158029 4.72919e-05 5.77455e-05 6.23936e-05 3.06962e-05 3.04911e-05 5.59383e-05 4.27224e-05 4.50169e-05 4.63616e-05 2.79956e-05 6.5571e-05 2.97761e-05 5.80485e-05 1.76601e-05 6.79533e-05 2.72184e-05 0.0126182 0.000181389 6.86321e-05 0.000105553 4.60905e-05 5.64118e-05 0.000125452 0.000113532 1.64879e-05 0.0183586 0.00014202 2.17302e-05 5.7054e-05 5.89092e-05 7.09702e-05 2.73314e-05 5.41355e-05 4.20815e-05 3.57532e-05 4.41984e-05 0.000754575 5.18512e-05 3.27788e-06 4.52772e-06 0.000190043 4.78738e-05 1.68708e-05 4.57325e-05 4.42694e-05 0.000215659 8.26726e-05 5.85466e-06 4.17696e-05 0.000112729 8.16628e-05 1.97499e-05 7.9204e-05 5.50673e-05 4.67621e-05 5.88698e-05 2.79992e-05 0.000219656 2.8456e-05 0.000136987 4.89487e-05 5.1653e-05 8.52754e-05 0.000256604 4.16372e-05 2.54554e-05 0.000119159 8.59226e-05 6.27638e-05 2.0884e-05 3.15396e-05 2.15194e-05 5.88795e-05 0.00012196 4.22565e-05 8.46783e-05 2.9005e-05 5.43539e-05 0.0456676 6.15792e-05 4.44058e-05 2.87776e-05 9.3171e-05 4.60184e-05 4.92326e-05 0.000117672 4.83914e-05 3.94175e-05 2.49708e-05 5.83232e-05 0.000110186 1.30833e-05 6.32687e-05 5.53714e-05 2.35697e-05 1.24011e-05 7.97527e-05 8.89531e-05 4.17331e-05 0.000107006 2.21538e-05 2.28893e-05 4.88333e-05 0.000110514 7.50821e-05 3.78545e-05 0.000168186 6.41498e-05 6.85719e-05 3.95529e-05 4.65522e-05 0.0342045 2.86387e-05 5.74085e-05 7.59655e-05 6.90196e-05 9.15212e-05 5.39556e-05 3.23657e-05 0.00012946 1.78111e-05 0.000158182 2.62703e-05 7.65606e-05 4.63248e-05 4.89928e-05 7.86574e-05 4.15889e-05 0.000337506 0.000107476 5.23901e-05 6.73547e-05 0.000216469 3.90239e-05 9.07785e-05 0.000156481 2.9227e-05 5.66853e-05 3.59364e-05 9.68678e-05 2.33789e-05 2.59425e-05 0.000486758 2.69647e-05 9.34772e-05 1.39362e-05 0.00013805 3.5748e-05 6.02013e-05 9.54266e-05 7.96113e-05 4.3322e-05 5.04571e-05 8.40036e-05 0.000121169 1.35371e-05 3.74074e-05 7.22093e-05 4.72108e-05 0.000155161 7.09444e-05 0.000109178 6.84578e-05 1.79188e-05 2.95121e-05 8.26749e-05 3.77341e-05 2.20356e-05 0.000375661 1.86717e-05 0.000966732 0.000171765 4.78122e-05 2.32533e-05 3.6697e-05 7.08899e-05 7.354e-05 0.000178766 5.55502e-05 5.37509e-05 0.000142285 3.23199e-05 6.05689e-06 0.000154585 2.12695e-05 0.000132993 0.000117672 4.987e-05 7.71062e-05 5.95381e-05 0.000167591 2.31744e-05 1.4709e-05 2.79176e-05 9.12539e-06 1.70963e-05 1.60683e-05 5.97849e-05 1.9304e-05 7.79656e-05 8.8078e-05 5.85937e-05 2.21159e-05 0.000260545 5.20805e-05 2.03931e-05 4.18532e-05 7.27559e-05 0.000216234 0.000175411 1.22501e-05 0.000151222 3.60217e-05 1.91285e-05 7.788e-05 0.000162186 2.37078e-05 6.60566e-05 1.76344e-05 3.47431e-05 1.3788e-05 4.73851e-05 5.23008e-05 0.000126835 0.000319384 7.43517e-05 5.26106e-05 4.31461e-05 0.000142314 7.16864e-05 8.408e-05 0.000151746 6.79561e-05 3.8452e-05 6.35391e-05 4.49086e-05 3.88378e-05 2.8006e-05 5.58278e-05 4.02476e-05 5.34656e-05 2.07963e-05 6.11954e-05 2.32197e-05 1.78812e-05 4.90032e-05 7.07633e-05 0.000109486 2.72047e-05 3.6262e-05 1.55638e-05 1.20671e-05 3.59983e-05 2.26097e-05 5.27063e-05 2.74697e-05 0.000165955 7.37612e-05 3.8602e-05 8.79284e-05 8.7776e-05 0.0259739 2.41013e-05 5.48282e-05 8.13715e-05 2.61687e-05 4.60057e-05 8.42113e-05 1.98164e-05 5.80615e-05 0.000106381 4.47232e-05 2.29793e-05 0.000172993 4.69989e-05 0.000497922 4.17958e-05 3.80115e-05 7.6471e-06 1.2549e-05 8.28976e-05 0.000103433 2.98858e-05 0.000108486 1.4933e-05 2.40869e-05 0.00503593 4.7758e-05 9.35286e-05 1.41004e-05 2.18559e-05 9.67002e-05 9.33246e-05 4.51273e-05 0.000160215 1.74027e-05 2.47209e-05 4.54372e-05 7.31885e-05 2.82363e-05 2.26557e-05 3.80529e-05 8.71734e-05 9.07379e-05 3.98868e-05 0.000104631 1.29515e-05 9.53867e-05 1.78981e-05 5.72082e-05 5.12154e-05 9.69425e-05 6.61987e-05 8.57254e-05 0.000109151 9.81506e-05 1.84057e-05 6.73151e-05 0.0417669 4.84927e-05 9.95096e-05 5.77925e-05 9.74789e-05 3.28672e-05 9.00022e-05 0.000126559 1.87359e-05 4.39424e-05 0.000159572 0.000166741 4.68735e-05 0.000154385 2.82168e-05 4.71971e-05 9.41898e-05 
2.20874e-05 4.41407e-06 1.18819e-05 0.000585769 9.47977e-06 7.24839e-06 5.22604e-06 0.000502768 3.96023e-05 0.00068671 0.000687641 1.96769e-05 6.57212e-06 1.0983e-05 9.9239e-06 0.000641228 0.000498967 0.000117631 9.38289e-05 1.69572e-05 2.00794e-05 1.21906e-05 0.000103123 0.000702462 0.000647663 2.29556e-05 1.84117e-05 0.000162279 0.000587572 2.72342e-05 6.94129e-05 9.97457e-05 0.000140742 8.12011e-05 6.1364e-05 0.000413321 7.64389e-06 3.55018e-05 0.000302599 3.42727e-06 7.04818e-05 7.40316e-06 0.000407955 0.000108224 0.00080798 0.000528938 9.54344e-06 4.51739e-05 0.000806722 1.35694e-05 0.000108232 5.12814e-05 0.000161868 3.21432e-05 9.68993e-06 0.000685601 2.76913e-05 0.000286741 8.75422e-06 0.000558022 0.00041033 7.24079e-06 0.00036424 0.000398162 0.000421419 1.15891e-05 0.000115274 0.000443774 0.000211954 0.00106432 0.000199926 2.33129e-05 0.000714603 6.98219e-06 0.00011587 0.000285151 0.000418145 7.15185e-05 0.000266977 0.000207695 0.00138428 0.000148305 2.62494e-05 4.88685e-06 9.12464e-05 0.000132266 0.000553972 0.000332961 1.16142e-05 8.36591e-05 0.000634867 2.69406e-05 0.000655747 0.000275829 3.79247e-06 2.22547e-05 0.000550921 0.000197695 0.000220791 5.5028e-06 1.47987e-05 0.000486067 1.20478e-05 0.000200754 0.00110497 5.75278e-06 5.25716e-06 3.13668e-05 9.34597e-05 3.98737e-06 4.06254e-05 4.6928e-05 0.000203363 2.0554e-05 1.53034e-05 0.000415097 0.000639005 7.85233e-06 9.20411e-05 0.000100312 5.9038e-06 0.000695791 6.84222e-06 0.000560842 9.83987e-06 1.53672e-05 0.000582502 0.000176276 1.29693e-05 0.000197517 0.000406842 4.59325e-05 8.79907e-05 5.44397e-06 7.40468e-06 7.62798e-06 0.000412205 4.0084e-05 9.96026e-06 0.000654274 9.41242e-06 0.000238685 0.000347869 6.49158e-06 0.000516967 0.00034063 2.17125e-05 1.35846e-05 5.4944e-06 9.34884e-06 0.000101905 2.85968e-05 2.22184e-05 1.01545e-05 0.000438294 1.07037e-05 4.81989e-05 0.000108496 2.53671e-05 1.05909e-05 5.58586e-06 1.28101e-05 3.83108e-06 8.89793e-06 3.42591e-06 3.94999e-05 3.48586e-05 0.000207886 7.07388e-06 4.17998e-05 0.000115971 5.67107e-06 0.00063234 1.08154e-05 0.000501933 5.34792e-05 5.52961e-06 6.12774e-06 5.036e-05 0.00104546 0.000102485 7.9872e-05 1.00273e-05 0.000545357 0.000372633 7.30596e-05 0.0014608 0.793051 0.000156112 0.000467335 0.000450423 0.000408857 2.07643e-05 0.000185373 0.000332371 0.000405 3.05669e-06 0.000630529 0.000268306 0.000882781 6.96204e-06 0.000823406 9.87243e-05 0.000371417 0.00010236 1.42706e-05 1.04135e-05 0.000107258 0.000247025 6.95451e-05 4.58637e-05 1.33543e-05 5.65041e-05 7.78379e-06 4.95521e-05 4.17536e-05 9.2052e-05 0.000667248 7.28159e-06 6.77895e-06 0.000163032 0.000409475 2.05705e-05 7.08072e-06 8.97511e-06 0.000358406 2.135e-05 0.00048003 0.000220753 4.37554e-05 3.09937e-05 3.36952e-05 6.31981e-05 0.000407595 0.000408856 5.71433e-06 6.30522e-06 0.000182069 7.18975e-05 0.000358697 1.17032e-05 0.000405623 8.73898e-06 9.68447e-06 0.000580952 3.66134e-06 0.000372537 0.000618146 1.202e-05 7.45573e-06 6.62296e-06 5.74204e-06 4.15347e-06 0.000171829 0.000149405 7.29819e-05 1.20106e-05 0.000212657 0.000546115 8.33048e-06 0.000407747 0.00048839 0.000204318 2.24771e-05 0.000264672 0.00016656 0.000524958 6.13778e-06 8.54709e-05 0.000219299 3.73292e-06 0.000472219 1.03728e-05 1.94847e-05 9.87281e-05 0.000217508 0.000571667 3.44236e-06 6.58464e-06 0.000113125 0.000417199 6.31872e-05 0.000546986 0.00023998 1.78384e-05 1.22064e-05 1.70072e-05 7.43534e-06 0.000284916 8.94121e-05 5.58264e-06 0.000100872 2.0272e-05 6.24954e-06 1.90052e-05 7.22643e-06 0.000762088 3.35959e-06 1.85902e-05 1.44691e-05 6.24518e-05 5.33097e-05 9.542e-06 3.49447e-05 2.7156e-05 0.000871636 0.000194011 0.0004112 1.16661e-05 1.64085e-05 0.00016236 9.12051e-05 0.00012759 0.000249964 7.58913e-06 1.18318e-05 0.000504912 2.9593e-05 1.3558e-05 0.00018082 2.00233e-05 0.000218766 0.00119353 0.000183474 0.000775921 1.77524e-05 9.43658e-06 7.91574e-06 6.91669e-06 7.38042e-05 0.00102691 4.45075e-05 0.000545976 0.000158228 7.38317e-06 4.97489e-05 1.82932e-05 0.0012938 8.73856e-06 9.65859e-06 3.03849e-05 4.90494e-06 3.54291e-05 6.46302e-06 5.51565e-05 8.74471e-06 0.00065344 1.73791e-05 9.25428e-06 7.14646e-06 4.55941e-06 0.000186809 0.000469316 0.000384388 9.45552e-06 0.00128449 0.000152085 0.000270273 0.000409865 0.000410536 0.000192539 6.66977e-06 0.000593736 0.000578 0.000896088 0.000122925 0.000122125 2.21321e-05 5.4933e-05 0.000801999 4.70307e-05 6.59688e-06 7.35094e-06 8.27054e-05 0.000270785 0.000103545 8.45686e-06 4.51703e-05 6.03285e-06 0.000144777 5.9237e-05 2.13289e-05 0.000596933 0.000223174 0.000152591 1.53531e-05 6.41292e-06 0.000533593 0.000151044 9.40396e-05 0.000431225 0.000122091 0.000208831 0.000148705 7.64936e-05 1.16772e-05 7.55835e-06 0.000244758 1.29153e-05 7.3678e-05 0.000155136 3.68944e-05 0.000794274 4.94614e-06 1.58165e-05 0.00088766 3.45368e-05 0.000254117 0.00209161 0.000406137 0.000120665 4.58036e-05 0.000466787 0.000646306 0.000857851 1.63555e-05 0.0018383 5.95008e-06 0.000700661 1.91784e-05 0.000799785 9.01016e-06 0.000479864 4.52133e-05 0.00097113 0.000800338 3.34089e-05 4.74747e-05 1.43114e-05 6.18386e-06 1.63059e-05 0.000791185 5.53065e-06 0.000415006 6.50179e-05 0.000183661 4.87392e-05 0.00014366 0.000416344 0.000464782 0.000189742 1.15497e-05 1.20111e-05 6.53443e-05 2.65131e-05 0.000155911 0.000457818 5.23472e-05 0.000407618 4.36132e-05 4.1769e-05 0.000352955 2.75089e-05 0.000576184 7.99856e-06 0.000105959 0.000407288 0.000407072 0.000482023 5.76167e-05 1.2912e-05 1.86511e-05 2.18923e-05 0.000810701 0.000406784 0.000155079 3.84262e-05 0.000193641 0.000132535 4.97027e-06 0.000406732 1.85861e-05 5.90532e-06 0.000631013 1.75713e-05 9.02854e-05 0.000596139 0.000227189 9.19969e-05 0.000193633 0.000404329 4.09699e-05 0.000417626 9.44154e-06 0.000645447 0.000216751 1.11765e-05 5.2787e-06 0.000832197 5.61543e-06 2.5169e-05 7.25286e-06 0.000201002 2.22529e-05 5.43454e-05 0.000191763 0.000126311 3.96482e-05 0.000252927 8.81894e-06 1.31082e-05 5.5314e-06 2.22373e-05 0.00016753 0.000430348 1.04318e-05 3.90738e-05 7.84618e-05 0.000149569 0.000412201 0.000979188 1.06486e-05 1.00933e-05 0.000233829 0.000421367 1.94023e-05 0.000319157 8.01025e-06 4.29858e-05 0.000553294 0.000128803 2.71333e-05 6.54454e-05 8.52693e-06 0.000820558 5.93486e-05 0.00052869 0.000157354 0.000152212 6.93642e-05 0.000427772 8.72402e-05 0.000708264 3.08834e-05 0.000693511 0.000443413 4.28145e-06 0.000559053 1.53563e-05 0.000416483 9.27817e-06 5.8112e-05 0.000592056 0.000407258 0.000182623 0.000164206 0.000417377 1.69993e-05 7.42949e-06 0.000199156 0.000450849 4.31172e-05 2.09087e-05 0.00019328 3.95651e-05 0.000518569 0.000243118 1.23767e-05 7.79094e-05 0.000563894 0.000101484 1.59751e-05 1.09768e-05 0.000638124 0.000247567 2.41532e-05 0.000296345 5.15377e-06 2.13408e-05 0.000435526 6.1962e-06 2.1474e-05 0.000131338 1.08775e-05 0.000229134 6.69831e-06 0.000410061 0.000201635 0.000123253 0.000392016 2.88811e-05 0.000559669 1.02676e-05 5.50229e-06 0.000285056 5.49714e-05 1.0823e-05 1.48691e-05 1.05505e-05 4.40037e-06 2.14688e-05 0.000624547 4.178e-06 6.25164e-06 0.000129355 1.39874e-05 5.44079e-06 2.12619e-05 0.000119039 7.8814e-06 0.000441779 0.000509543 0.000181178 1.30837e-05 0.000573582 1.29396e-05 0.000153922 0.000271362 0.00046884 0.000406762 1.63551e-05 1.77609e-05 0.000491184 2.39408e-05 7.85635e-06 0.000505797 1.59612e-05 2.61e-05 0.000412197 7.87873e-05 0.000243543 1.47081e-05 1.35701e-05 1.80861e-05 0.000344891 0.000432217 0.00105625 0.000185961 0.000812403 6.86715e-05 1.3372e-05 0.00114046 1.69352e-05 0.000882936 9.14501e-05 0.000813468 6.91821e-06 9.52551e-06 5.13907e-05 9.32755e-06 0.000121249 0.000268099 0.000511243 0.000174148 0.000405364 0.000882729 0.00041675 5.67521e-06 5.17372e-05 1.08846e-05 0.000447824 5.62338e-05 3.36207e-05 2.07991e-05 7.16262e-06 5.77531e-06 0.00270139 0.000113666 0.000169708 0.000129272 0.000110975 0.000411192 0.000191939 0.00104031 3.11103e-05 2.17765e-05 0.000549093 7.72763e-06 0.000144937 0.000156543 1.47089e-05 7.5517e-06 0.000651832 0.000406588 1.27729e-05 8.9463e-06 7.2237e-06 0.000121475 5.93831e-06 0.000277996 0.000406249 8.6311e-06 3.43787e-05 2.7636e-05 1.568e-05 0.00015499 8.79675e-06 1.38493e-05 1.06001e-05 9.38112e-05 1.18637e-05 0.000560457 7.59296e-06 6.14463e-06 0.000181293 8.75707e-06 8.16723e-06 0.00059823 5.18906e-05 0.000191959 1.12854e-05 2.80405e-05 0.000996154 0.000411153 0.000256221 2.48441e-05 2.35009e-05 6.93475e-06 3.7945e-05 0.000455524 1.2839e-05 6.32717e-06 9.49569e-06 0.000543342 1.07137e-05 5.51755e-05 1.01758e-05 0.000273141 8.20922e-06 0.000102603 3.48375e-06 7.03036e-06 1.53603e-05 5.96999e-05 1.54797e-05 9.78007e-05 1.81002e-05 0.00015006 3.8431e-05 1.5693e-05 8.63981e-06 0.000223044 0.000302009 4.27277e-05 4.85033e-05 1.71603e-05 1.28823e-05 1.462e-05 7.81162e-05 0.000156859 0.00041121 0.00061077 1.26845e-05 0.000260947 0.000640656 2.11292e-05 5.49896e-06 2.55746e-05 1.12965e-05 0.000116651 8.71729e-05 0.000626112 2.04697e-05 0.000219915 4.55758e-06 2.57846e-05 5.35405e-06 0.000121827 1.30093e-05 2.08365e-05 4.97831e-06 5.10839e-06 9.76085e-06 0.000194613 0.000170972 5.35638e-06 0.000413785 0.000553151 1.11003e-05 0.000568541 0.000685708 1.2947e-05 0.000408167 0.000641265 0.000172335 2.10957e-05 0.000105839 0.000485501 3.55534e-05 5.42734e-06 6.95963e-05 3.8596e-05 0.000291122 0.000413561 1.2054e-05 0.000384281 1.20196e-05 0.000197673 1.27528e-05 0.000407379 4.09001e-06 0.000194258 2.05242e-05 1.46997e-05 1.98849e-05 0.000627057 9.41701e-06 0.000184637 5.49098e-05 0.000183366 2.56861e-05 9.54559e-05 6.00093e-05 0.000250657 0.000205638 6.28831e-05 0.000159236 5.32361e-05 4.5239e-05 0.000408102 3.02914e-06 1.52605e-05 0.00052087 6.42947e-05 0.000216542 0.000173282 4.26935e-06 9.03865e-05 2.4035e-05 0.000164618 9.26277e-06 6.14216e-06 1.75836e-05 1.84377e-05 0.000550623 0.000185303 5.4409e-06 0.000669035 0.000806832 0.000646452 0.000285919 0.000215236 0.000407292 3.03864e-05 6.26827e-06 4.01619e-06 0.000330622 0.000152957 2.88131e-06 0.000441972 0.000364073 0.000273752 1.2318e-05 0.000984833 0.000969091 0.000482338 5.54761e-05 9.56636e-06 0.000276367 4.92684e-05 0.000308634 0.00091272 1.33563e-05 7.07364e-06 0.000550642 5.67906e-06 7.35417e-06 5.7411e-05 0.000525725 4.58733e-06 0.000405961 0.00024729 5.54029e-05 5.80701e-06 0.000177534 4.38251e-05 6.57728e-06 6.15133e-06 1.16479e-05 0.00105374 8.12106e-06 7.50106e-06 8.50217e-05 3.05798e-05 5.45244e-06 5.36048e-06 1.62673e-05 0.000818919 2.47877e-06 4.50932e-05 2.20859e-05 1.11548e-05 0.000336004 1.42023e-05 8.1957e-06 0.000642541 6.45645e-06 8.09523e-06 0.000668035 3.29252e-05 1.55996e-05 9.58066e-06 7.86378e-06 8.01294e-06 0.000108207 1.77761e-05 5.22124e-05 0.000493894 9.11634e-06 9.40976e-05 0.000205699 0.000142777 0.000432684 0.00056279 0.000182371 0.000731418 0.000417367 0.000107344 0.000297851 6.04688e-05 8.38714e-05 1.4793e-05 0.000451621 6.34392e-06 3.86588e-05 3.86031e-05 4.68404e-05 0.00086397 4.30465e-05 0.000491472 0.000173621 1.72694e-05 2.90556e-05 0.000416686 5.70331e-06 0.000964097 2.29017e-05 4.79238e-06 0.000527023 0.000152933 0.000406257 6.06672e-06 0.000776178 0.000313203 0.000268667 1.03781e-05 0.000180874 3.22257e-06 0.000227506 7.60308e-06 0.00013867 2.21764e-05 3.60803e-05 0.000512049 0.000414963 8.36463e-06 0.00022796 7.03283e-05 4.92946e-05 0.000610838 2.84289e-05 2.96358e-05 7.13383e-06 5.09763e-06 1.96429e-05 0.000176432 0.000239607 0.000559149 0.000470707 0.00059551 5.52585e-05 0.000403669 0.000110218 7.7097e-06 7.05348e-06 5.63083e-06 0.000234057 6.6948e-06 1.62395e-05 0.000143105 0.00124434 0.000297361 2.57987e-05 0.000406625 3.06772e-05 1.01612e-05 0.00111058 0.000105554 1.72673e-05 5.75941e-05 0.000913801 4.10829e-05 0.000416077 0.000216568 0.000459342 4.44237e-06 0.000189957 0.00083633 0.000193752 0.000203517 0.000243318 0.000366657 0.000395376 3.47805e-06 0.000631686 0.000231474 2.15039e-05 7.35857e-06 0.000202314 7.01864e-05 
0.000274467 3.97383e-06 6.59264e-05 0.000401241 9.33e-06 6.91311e-06 0.000162497 4.15818e-06 8.36573e-06 0.000612392 0.000274188 0.000151101 0.000273334 2.91557e-06 3.79567e-06 0.000538007 0.000421114 0.00012503 0.000164103 6.48408e-06 3.95603e-06 5.5807e-06 1.64269e-05 0.000934139 0.000123583 3.46604e-05 0.000222944 1.34544e-05 0.000622007 8.01606e-05 4.35544e-05 5.94728e-05 0.000250334 0.000133431 0.000102707 0.000411306 5.52991e-06 9.03452e-05 1.06448e-05 4.08312e-06 6.31533e-06 6.60104e-06 0.000422116 0.000297142 0.00108819 0.00040855 1.23737e-05 0.000144355 0.000803904 1.18662e-05 0.000370298 5.58732e-06 2.95982e-05 1.57968e-05 4.82217e-06 0.000440607 7.84226e-06 0.000382453 3.44709e-06 0.000427589 0.000514654 3.9692e-06 7.8032e-06 0.000122815 0.000411291 0.000462778 0.000119836 0.00096364 7.42162e-06 0.000247074 0.000118018 1.26121e-05 0.000301553 6.13474e-06 6.36277e-06 0.000277182 0.000417808 6.93439e-06 0.000465772 0.000556332 0.000486278 0.000234028 8.90982e-05 0.000102118 1.31709e-05 1.66902e-05 6.01546e-05 0.000330053 1.22577e-05 0.000101989 0.000426562 3.51161e-05 0.000203633 0.000329664 4.68655e-06 6.70935e-06 0.000632081 1.60066e-05 0.000272118 3.49354e-06 5.34436e-06 0.000417705 7.35534e-06 0.000290988 0.000567473 3.7328e-06 6.01058e-06 3.0446e-06 5.8937e-06 5.69422e-06 3.69506e-06 9.59729e-06 7.96037e-05 0.000330494 3.64959e-06 0.000405467 0.000407459 3.84781e-06 0.000232786 0.000166889 0.000217629 0.000420449 4.00523e-06 0.000466978 9.17992e-06 6.22039e-06 0.0005342 0.000180473 6.281e-06 0.000314467 0.000838914 2.29359e-05 0.000543286 8.71576e-06 5.68328e-06 4.66854e-06 0.000560909 3.05374e-05 9.30617e-05 0.000182979 7.44608e-06 0.00021361 0.000165249 3.73863e-06 7.98772e-06 8.08121e-05 3.87156e-06 6.33635e-06 6.71031e-06 1.65546e-05 1.08534e-05 8.09502e-06 1.23817e-05 4.83236e-06 0.000420172 3.4145e-05 7.74857e-05 0.000257927 0.000151908 0.000108684 2.65777e-06 1.99166e-05 1.29284e-05 4.23344e-06 4.84355e-06 7.55428e-05 1.36536e-05 9.97111e-05 4.18155e-06 4.69731e-06 8.07835e-06 1.87203e-05 0.000418179 3.1017e-06 2.20094e-05 1.22325e-05 2.38265e-05 6.30639e-06 0.000511267 0.000819861 6.80019e-06 1.28546e-05 6.52459e-05 0.000534807 0.00018603 2.49949e-05 0.000675112 0.8061 5.32933e-06 0.000291725 2.62614e-05 0.000444749 1.1397e-05 6.19826e-06 0.000702185 0.000404701 3.28295e-06 0.000407237 0.000248253 0.00161095 6.16538e-06 0.00040948 4.10616e-05 0.000225557 0.000257827 0.000246708 8.60289e-06 0.000361245 0.000148888 0.000128022 2.12021e-05 5.73801e-06 9.62884e-05 2.50274e-05 0.000119669 4.46654e-06 0.000106828 0.000691669 3.80081e-06 2.66571e-06 0.000120944 0.000677758 2.48068e-05 1.05546e-05 0.000360526 0.000418542 4.18961e-06 0.000410172 3.75072e-05 5.69532e-06 9.874e-05 2.26538e-05 5.79993e-06 0.000495748 0.000406542 0.000180416 5.57843e-05 0.000195382 2.03499e-05 3.02955e-05 3.84843e-06 0.000415372 9.19818e-05 2.05417e-05 0.000561373 9.4363e-05 0.000214565 0.000405811 8.18231e-06 0.000222758 8.84795e-05 2.76773e-06 1.22003e-05 7.68365e-06 9.2689e-05 1.59024e-05 1.29272e-05 7.33674e-06 0.000421366 3.04052e-05 5.71219e-06 0.000415259 1.9713e-05 8.55364e-05 0.000354804 0.000958191 0.000858381 3.45438e-05 0.000174154 5.41636e-06 0.000131627 0.000547362 5.04358e-06 0.000225409 4.10711e-06 1.54379e-05 0.000256017 2.76227e-06 3.01786e-05 0.000164994 0.000413915 1.20832e-05 0.000409814 7.70139e-06 0.00039178 7.92437e-06 1.47681e-05 3.94052e-05 0.000389311 0.00010271 1.89742e-05 5.95277e-06 6.71362e-06 3.63392e-06 8.31681e-06 2.10426e-06 0.000694914 2.65899e-06 6.62569e-06 7.94229e-06 9.94622e-05 0.000361249 6.66074e-06 5.01822e-05 5.09817e-06 0.000701216 0.000298424 0.000402614 4.55527e-05 6.65634e-05 0.000166498 2.46588e-05 0.000244427 0.000165166 6.6784e-06 0.00137133 0.00105651 1.40261e-05 0.000364642 0.000192805 0.00143665 1.17181e-05 0.000543675 1.26749e-05 0.000480269 3.80664e-06 1.09481e-05 7.7009e-06 3.68537e-06 0.000140425 0.000824718 1.44733e-05 0.000758905 0.00025929 2.16834e-05 2.7667e-05 4.3268e-06 0.0003815 4.86735e-06 6.00599e-06 1.00756e-05 1.34089e-05 9.33472e-06 3.06718e-06 6.81349e-05 6.45678e-06 0.00056923 0.000567112 3.43291e-06 4.46172e-06 6.80989e-05 0.000197829 0.000454956 1.96642e-05 5.83507e-05 0.00146096 8.99271e-06 3.80682e-05 0.000778347 0.000418224 7.7361e-06 1.26941e-05 0.000470125 0.000236156 0.000440122 0.000112382 2.94989e-06 1.11882e-05 4.06833e-06 0.000421795 5.1421e-05 4.36043e-06 7.69454e-06 9.45627e-05 0.000262476 0.000203337 8.13606e-06 0.000248684 3.06204e-06 8.60096e-05 9.67512e-06 2.52027e-05 0.000435747 0.000927588 1.30086e-05 0.000170251 0.00042607 0.000432286 4.13034e-06 0.000153535 5.94347e-05 0.00041182 1.18273e-05 4.6726e-06 1.72491e-05 1.0914e-05 5.43474e-06 1.45044e-05 4.15726e-05 7.724e-05 0.000517302 0.0004373 0.000513789 5.44117e-06 7.71439e-06 0.000733225 1.38058e-05 8.08007e-06 0.00111083 0.000405183 5.82313e-06 1.21121e-05 0.000446229 0.00048212 0.000794684 8.60997e-06 0.00032037 7.97353e-06 0.000406436 5.81243e-06 0.000410509 3.5439e-06 0.00047845 0.000553496 0.00103272 0.000321358 2.17201e-05 8.14248e-05 6.02468e-05 4.3791e-06 0.000256081 0.000722553 2.66026e-06 0.000459032 8.34486e-05 1.23376e-05 0.000101697 0.000174843 0.000792479 0.000409079 0.000124412 2.69495e-06 9.54141e-06 4.09692e-06 0.000105965 9.14891e-05 0.000730112 7.51005e-05 0.000404849 3.4752e-06 4.10188e-06 0.000226651 1.93809e-05 0.000629741 7.03955e-06 0.000132391 0.00040387 0.000407067 0.000480302 4.49086e-05 1.61474e-05 1.02819e-05 6.46638e-06 0.00360767 0.000457603 0.000193306 4.29097e-05 3.40745e-06 2.10421e-05 3.33022e-06 0.000403887 0.000279555 1.68849e-05 0.00058843 5.79035e-06 0.000105826 0.000710334 0.000221691 8.9077e-06 0.000152194 0.000408579 6.74178e-06 0.000403868 8.56555e-06 0.000206844 0.000305698 0.000103858 9.48394e-05 0.000830825 1.29387e-05 3.06019e-05 6.14773e-06 1.96848e-05 4.94008e-05 9.18769e-06 0.000231027 2.6717e-05 0.000118537 9.85109e-06 4.00923e-06 7.85143e-06 5.76085e-06 9.76559e-06 0.000106835 0.000408551 5.57372e-06 7.796e-06 1.07902e-05 0.000239576 0.000416497 0.00120356 6.77925e-05 0.000137786 0.000539524 0.000598845 5.37001e-05 0.00017745 1.35752e-05 0.000107242 0.000552189 0.000269366 6.88279e-05 3.56537e-05 5.12073e-05 0.00091418 0.000121066 0.000446118 5.49166e-06 3.01788e-06 1.25979e-05 0.000407431 2.39442e-05 0.000599391 1.70568e-05 2.28152e-05 5.59799e-05 4.54359e-06 0.00054871 2.15142e-05 0.000467591 9.00841e-05 0.000110438 0.000462414 0.000402458 1.03044e-05 0.000299191 0.000403584 2.07468e-05 8.85465e-06 1.04189e-05 0.000527387 0.000275169 8.04516e-05 0.000137527 8.46219e-06 8.58908e-05 0.000158792 8.3712e-06 2.16867e-05 0.000600179 2.21743e-06 3.72964e-05 2.06413e-05 0.000584751 0.000145978 3.33492e-05 2.07226e-05 5.84364e-05 0.000378231 0.000460398 9.61666e-05 1.75666e-05 6.82236e-05 3.58258e-05 0.000284453 4.41652e-06 0.000409482 0.000146453 3.64314e-06 0.000171284 4.41555e-06 0.000406669 9.9394e-06 6.87491e-06 2.12213e-05 6.34326e-06 4.0966e-05 0.000281604 1.02593e-05 3.44423e-05 3.29492e-05 0.000407688 3.15838e-06 6.35265e-05 0.000110502 5.23073e-05 4.30676e-06 0.000232066 0.000140816 8.17858e-06 0.000433729 0.000530088 2.59703e-05 1.12403e-05 0.000447853 0.000178996 0.000282288 0.000322446 0.00045899 0.000410499 4.8257e-06 9.90719e-05 0.000659226 7.45286e-05 4.11757e-06 5.89369e-05 5.19219e-06 0.000189501 0.000412133 0.00036667 0.000105649 4.23502e-06 0.000318725 7.63913e-06 0.000119358 0.000405635 0.000952854 0.000233772 0.00080881 6.77655e-06 4.4708e-05 0.000700953 8.91155e-06 0.000526274 3.45523e-06 0.00080409 3.59486e-05 8.48252e-06 0.000352279 5.60428e-06 8.88899e-05 0.000196416 0.000408371 5.78808e-06 0.000687755 0.000116371 5.31845e-05 6.7352e-06 1.9673e-05 0.000273524 0.000466638 5.20412e-06 6.41741e-05 0.000142109 0.000100325 3.64385e-06 0.00547059 0.000158143 1.35795e-05 0.00113623 7.48148e-06 0.000408741 1.14814e-05 0.000515928 0.000224148 3.63651e-05 0.000535402 9.43916e-06 6.74863e-06 0.000566748 0.000178517 3.02246e-05 0.000491035 0.000415578 4.4682e-06 0.000257814 7.56085e-06 0.000162509 2.85898e-05 0.00021062 0.000460345 4.27375e-06 2.29231e-05 6.56912e-05 9.23039e-06 0.000246436 7.21062e-06 7.40976e-05 9.54421e-05 7.14874e-05 8.43896e-06 2.05801e-05 5.19444e-06 5.01954e-06 1.10464e-05 8.03274e-06 3.11078e-06 0.00019423 4.1103e-06 7.17865e-06 0.000101192 5.00437e-05 0.00081324 0.000404185 8.95642e-05 0.000269421 3.53183e-06 3.64882e-06 3.77827e-06 0.00041214 6.82897e-06 5.1356e-05 5.4414e-05 0.000139526 7.20478e-06 8.01322e-06 0.000222072 9.64645e-05 1.44359e-05 0.00011955 3.95778e-06 6.86522e-05 3.20439e-05 0.000135562 0.000213638 0.000785241 7.47829e-06 0.000188694 0.000218309 0.000202915 1.14949e-05 9.18521e-06 0.000281468 6.87698e-05 7.58678e-05 6.17416e-05 3.82519e-06 0.000122776 0.000107286 0.000121391 0.000508439 0.000627056 6.13764e-06 1.11959e-05 0.000560002 3.65829e-05 2.01208e-05 4.65497e-05 1.09808e-05 2.01407e-05 4.51003e-06 0.000404622 2.80829e-05 0.000227815 0.000192488 6.68136e-06 5.17849e-06 7.32967e-05 0.000114553 2.16855e-05 3.62977e-05 6.51879e-06 7.49554e-06 0.000106401 8.92142e-06 2.56694e-06 0.000421363 1.54018e-05 4.94886e-05 0.000412789 0.000672793 9.31292e-06 0.000407535 0.000414268 2.71787e-05 4.57738e-06 9.2063e-06 0.000469309 4.84929e-06 1.67863e-05 5.93973e-05 5.96231e-05 0.000134187 0.000463126 0.000982482 0.000283483 8.48391e-06 2.44747e-05 5.54543e-06 0.00082986 0.000383533 1.47937e-05 2.77101e-05 0.00224966 6.05202e-05 0.000596105 0.000170674 0.000313083 1.3054e-05 7.73012e-06 3.29232e-05 7.55368e-05 5.05951e-05 0.000275254 3.82678e-06 4.31993e-05 6.16211e-06 0.000101061 5.881e-06 0.000469907 0.000186163 1.13532e-05 0.000402877 5.54065e-06 0.000397861 0.000238744 0.000120911 0.000113806 3.86002e-05 0.000573605 5.52883e-06 5.46731e-06 9.37427e-05 8.57584e-05 1.35005e-05 0.00026546 5.6577e-06 0.000661772 0.000836342 0.000172115 0.000213487 6.35452e-06 0.000409057 0.000147505 8.84058e-05 7.14053e-06 7.73465e-06 9.76603e-06 0.000269669 0.000408322 0.000334175 3.82139e-05 0.000628357 0.000621246 0.000957897 0.000524845 2.48884e-06 3.49523e-06 1.57925e-05 5.69545e-05 0.000161903 0.000348951 0.000123313 3.61191e-05 0.000599012 8.53936e-06 1.80976e-05 5.26722e-05 0.000504014 3.68254e-06 0.000404158 1.37717e-05 7.47556e-06 0.0001704 0.000242224 5.83947e-06 2.8486e-06 3.42523e-05 0.000276011 0.000641699 4.23946e-06 5.76016e-06 1.99863e-05 0.000304997 0.00022137 5.7745e-06 5.81512e-06 0.00128368 2.80608e-06 6.91642e-05 1.1748e-05 1.74702e-05 7.13029e-06 6.78222e-05 5.17247e-06 0.000526153 2.60442e-05 0.000149814 2.47034e-05 8.14329e-05 2.12097e-05 4.81079e-06 0.000165403 6.16448e-06 0.000153399 9.53789e-06 0.000227777 0.000439933 0.000112362 0.000160736 1.0277e-05 0.000154488 0.000503612 6.58924e-06 7.85535e-06 5.81138e-05 0.000536487 5.26702e-06 9.26382e-06 0.00015328 7.86465e-05 2.22785e-05 0.000343282 3.95576e-06 0.000173376 8.85933e-06 4.91351e-05 0.000404945 8.52035e-06 0.000406547 7.25496e-06 1.13703e-05 7.04227e-05 0.000491918 3.62451e-06 0.000582362 7.14845e-06 5.35824e-06 0.000162384 1.07806e-05 0.000402128 2.43293e-05 0.000128552 6.45295e-05 0.000617603 1.79563e-05 5.09905e-06 3.72733e-06 1.10402e-05 8.25052e-05 0.000180557 3.28336e-05 6.50603e-06 0.000596179 0.000471711 0.000213572 9.47814e-06 1.65292e-05 5.54021e-05 0.000414148 6.43466e-06 3.30029e-06 6.17448e-06 7.81086e-06 1.2217e-05 6.94082e-05 4.19773e-05 0.0004937 6.62014e-05 8.95946e-06 7.16907e-06 0.00044825 6.46662e-06 9.04509e-06 4.18603e-06 8.62236e-06 0.000553066 4.94372e-06 1.04734e-05 8.45181e-06 0.00068516 8.62193e-06 4.50139e-06 0.000537556 0.000124614 7.28696e-06 0.00040869 0.000174691 1.71907e-05 0.000102078 0.000998295 6.88719e-05 0.000408741 1.52091e-05 9.99429e-05 8.17138e-06 0.000150934 0.000419437 0.000171245 0.000192724 9.58232e-06 0.00039109 0.000260122 5.86028e-06 0.000198194 5.54422e-06 0.000105164 5.70796e-06 4.73251e-06 0.000124259 
0.00125298 1.53876e-05 1.05203e-05 0.000415722 1.24665e-05 0.000137381 4.627e-06 2.66856e-06 2.4031e-05 0.000417569 0.000198492 5.93809e-06 0.000351756 9.06728e-05 2.89875e-06 0.000431628 0.000635529 9.14349e-06 1.10583e-05 6.94865e-06 3.13946e-05 3.00106e-05 5.30506e-05 0.000644995 9.76452e-05 8.54388e-06 0.000244405 0.000167862 0.000603816 5.41939e-05 7.49801e-06 0.000376281 0.000273134 3.53772e-06 6.33298e-06 0.000550664 0.000202584 7.18432e-05 0.000284009 3.39548e-06 8.3194e-06 0.00016233 0.000442111 7.93905e-06 0.000814022 0.000571701 1.62208e-05 0.000268827 0.000817631 8.9427e-05 1.26295e-05 4.61606e-05 0.000128227 1.62227e-05 3.59735e-05 0.000493873 1.26501e-05 9.92698e-05 1.03043e-05 0.000431418 0.000522464 5.56594e-05 0.000275497 0.000355431 0.000439088 0.000399923 6.9299e-06 0.000465229 0.000193951 3.50948e-05 0.000121228 1.31378e-05 1.09892e-05 0.000102903 3.29271e-05 4.21333e-06 0.000414356 5.0948e-05 3.97327e-05 0.000271266 0.000581871 0.000270492 1.05636e-05 4.75207e-06 7.91394e-05 0.000176264 0.000107962 1.20221e-05 5.06007e-06 0.000261673 0.000436345 0.000147983 0.000227351 0.000411991 4.91794e-06 7.8541e-06 0.000425459 0.000188391 6.65867e-06 8.9866e-06 4.66237e-06 0.000443401 0.000150728 0.000222084 0.000424293 4.80661e-06 6.81944e-06 2.69872e-06 5.97534e-06 8.00929e-05 3.95347e-06 4.24725e-05 9.03151e-05 0.000311877 0.00014545 0.000447287 0.000846497 8.07559e-06 1.01753e-05 0.000338501 0.000426437 0.000413174 5.13319e-06 0.000491745 6.59253e-05 4.8074e-05 0.000413495 4.94238e-06 1.27213e-05 0.000315081 0.000411095 0.000134269 2.63049e-05 9.80803e-06 8.14824e-05 1.11947e-05 0.000783884 0.000143442 0.000487984 3.76229e-05 7.58857e-06 1.27498e-05 0.000525509 3.97046e-06 8.96363e-06 1.91358e-05 3.97074e-06 0.00040142 4.17212e-06 6.53297e-05 0.000221576 0.000172008 0.00044259 5.73695e-05 0.000415246 0.000352544 5.45239e-05 6.927e-06 0.000408516 2.18045e-05 7.42605e-05 4.98302e-06 7.88493e-06 4.0783e-06 1.59522e-05 1.47608e-05 0.000275056 1.79723e-05 1.51257e-05 4.64626e-05 1.71133e-05 0.000337523 0.000567655 0.000116977 9.31873e-05 6.1286e-05 0.000129178 6.62539e-06 6.78806e-06 0.000987316 4.4835e-05 0.00012869 1.08013e-05 0.000558977 0.000196667 6.26807e-05 0.000570829 0.813408 1.51126e-05 0.000440451 0.000137525 0.00040878 9.50591e-05 1.17207e-05 0.000419962 0.000408078 3.39889e-06 0.000640906 2.9747e-05 0.000888321 1.96753e-05 0.000829177 7.83202e-06 0.000160264 0.000131841 1.63584e-05 1.16745e-05 7.84724e-05 1.05909e-05 9.0308e-05 2.73564e-05 2.42956e-05 1.63993e-05 3.42668e-05 0.000120153 4.1627e-06 2.56078e-05 0.000413739 5.22812e-06 3.19586e-05 4.61867e-05 0.000637194 0.000321209 4.08668e-06 6.35131e-05 0.000279771 7.90418e-06 0.000417736 3.46789e-05 0.000113358 0.000174282 9.59539e-05 7.85214e-06 0.000696908 0.000418105 1.24958e-05 5.01437e-06 5.92578e-06 5.22754e-06 0.000138638 8.31981e-06 0.00100814 7.72354e-05 0.000700954 0.000340921 4.69579e-06 0.00015617 0.000683484 1.01839e-05 7.60104e-06 1.32911e-05 8.86037e-06 3.19411e-06 0.000135093 5.04212e-05 6.26253e-05 7.04329e-05 0.000274348 0.000429533 0.000173631 1.0534e-05 0.000467609 0.000127315 0.000194812 0.000137681 0.000168638 0.000562685 2.91815e-06 1.60624e-05 0.000106058 4.93073e-05 0.0005123 0.000164977 2.13362e-05 0.000148851 0.000185456 8.99266e-06 3.15889e-06 4.83193e-05 4.98942e-06 0.000690515 0.000240535 0.000516103 0.000385344 1.94886e-05 2.05225e-05 1.10448e-05 8.58039e-06 0.000147736 1.39395e-05 8.21837e-06 5.10012e-06 4.5583e-05 3.05543e-06 6.1371e-05 2.84494e-06 0.000413138 3.25979e-06 4.62247e-05 5.72444e-05 1.83333e-05 6.59429e-05 8.48122e-06 1.33256e-05 1.61209e-05 0.000412934 0.000188542 0.000414322 7.34383e-06 1.32521e-05 8.45409e-06 5.00144e-05 5.85851e-06 7.23644e-06 5.81271e-06 7.9773e-06 0.000538165 4.27704e-05 1.16702e-05 0.00023175 1.72759e-05 0.000451894 0.000897714 0.00010571 0.00063288 4.53942e-05 0.000319435 2.04043e-05 1.32327e-05 1.56704e-05 0.000844676 6.91776e-05 0.000506454 0.000333596 1.1314e-05 6.58379e-06 4.67786e-06 9.26046e-05 7.62892e-06 0.00035278 3.23283e-05 0.000374679 4.49297e-06 2.59811e-05 4.04836e-06 3.73996e-05 0.000562994 0.000125992 1.43977e-05 2.14382e-05 6.54351e-05 0.000207913 1.47405e-05 0.000365814 1.26283e-05 0.00123925 5.37122e-05 3.58098e-06 0.00064777 0.000411152 1.3057e-05 7.86591e-06 0.000770481 0.000186585 0.000784092 1.80376e-05 2.09019e-05 4.81464e-06 6.24701e-05 0.000431764 3.63937e-06 9.31313e-06 1.18901e-05 0.000100254 0.000589189 1.17511e-05 0.00031645 8.67371e-05 2.94711e-06 8.73474e-05 0.000172381 0.000103645 0.000462415 0.000169773 0.000125793 0.000801295 0.000449228 0.000410274 3.58448e-05 0.000175794 0.000192965 0.000184917 0.000148773 0.000160427 8.24186e-06 6.90083e-06 7.04383e-06 0.000321788 1.16983e-05 5.96789e-06 6.79772e-06 3.84439e-05 0.000463012 4.26561e-05 1.33106e-05 0.000416942 3.77338e-06 3.81056e-05 0.000985216 0.000411403 7.63346e-06 0.000219455 0.000533081 0.000415465 0.00147407 7.30013e-05 0.000118217 8.39243e-06 0.000707978 1.73306e-05 0.00118254 4.40113e-06 0.000418125 6.7679e-05 0.000991826 0.000470453 1.37075e-05 0.000113735 7.21804e-06 0.000179762 7.74207e-05 0.000431259 1.61759e-05 0.000687433 1.42876e-05 2.70645e-05 0.000113322 9.16582e-06 7.79281e-06 0.000438779 7.68542e-05 1.43314e-05 2.24531e-05 3.20323e-05 9.27735e-06 0.000293663 0.000466383 4.31046e-06 0.000412461 9.86103e-05 7.64359e-05 9.33617e-06 6.18166e-05 0.000577801 1.04625e-05 1.00419e-05 0.000420772 0.000414919 0.000425011 3.30369e-05 1.33507e-05 8.6132e-05 0.00035868 0.000830419 0.000416443 0.000255309 0.000194316 9.5879e-06 0.000171697 5.70729e-06 0.000415645 4.51083e-06 5.61718e-06 0.000675835 8.64185e-05 1.05727e-05 0.000634204 4.67064e-05 8.02484e-05 1.36591e-05 0.000411394 4.14161e-06 0.000820557 6.61315e-06 0.000486078 0.000387658 1.62179e-05 7.85554e-06 0.000988607 7.08774e-06 0.000291912 1.47916e-05 8.02864e-05 1.46803e-05 7.64152e-05 0.000234692 9.42599e-05 0.000130223 9.03271e-06 8.13439e-05 3.49098e-05 6.41642e-06 4.12993e-05 2.10841e-05 0.000479476 1.18787e-05 1.70488e-05 0.000123524 6.6945e-05 0.000438594 0.000968301 6.99666e-06 7.22857e-06 0.000378795 0.000582338 0.000166036 2.97011e-05 1.1781e-05 6.90875e-06 0.000410804 0.000793956 1.26973e-05 7.42153e-06 1.06612e-05 0.000970564 0.000214993 0.000460214 4.80185e-06 4.23516e-06 4.31449e-05 0.000473544 3.21391e-05 0.000223481 1.06118e-05 0.000249495 0.000153344 5.16446e-06 4.14563e-05 0.000827282 0.000422104 8.42016e-06 7.18109e-05 0.000470408 0.000408214 7.42688e-06 0.000152693 0.000459313 8.85208e-06 6.52718e-05 1.93283e-06 0.000541824 2.47418e-06 0.000109261 0.000224119 8.12474e-06 2.37439e-05 3.05665e-05 3.54073e-06 3.68699e-05 0.0006985 8.66931e-05 1.0725e-05 1.20425e-05 0.000534554 7.46611e-06 5.45683e-05 2.23822e-05 3.54169e-06 0.000161877 0.000579857 9.35962e-06 8.25585e-05 6.93536e-05 9.32382e-06 0.00041243 0.000220722 0.000417862 6.18258e-06 5.02967e-05 0.00118765 6.28399e-06 0.000488293 0.000111879 9.58134e-05 0.000131644 1.03354e-05 5.04871e-06 0.000169515 0.000284272 5.87777e-06 4.25321e-05 7.56276e-05 6.82506e-06 7.87418e-05 1.71747e-05 0.000348086 2.2788e-05 7.90412e-06 8.53713e-06 1.1155e-05 0.000412554 0.000442429 5.2176e-06 0.000124163 0.000534444 8.5857e-06 2.9654e-06 0.000269043 0.000430099 0.000413102 8.7838e-05 1.09099e-05 0.000598528 5.01114e-05 7.23771e-05 0.00015823 5.41507e-05 0.00111941 0.000484932 0.000140983 0.00023906 5.72989e-05 0.000217791 6.05156e-05 9.45229e-06 0.000417227 0.00101374 0.000290614 0.00081377 0.00039656 6.80709e-06 0.000421639 3.2742e-05 0.00052512 2.42047e-06 0.00091648 6.54948e-06 6.89075e-06 0.000105887 7.24415e-05 9.69861e-05 1.97384e-05 0.000631103 4.79469e-06 0.000411478 9.47584e-05 0.000322852 4.70675e-06 0.000192805 0.000124442 0.000508272 4.22469e-05 9.85991e-06 0.00010343 0.00017727 4.42532e-06 7.55696e-05 1.15138e-05 5.84486e-05 0.000118056 7.19016e-05 0.000475554 6.56591e-06 0.000589934 0.000198999 6.65762e-05 0.000410119 1.9395e-05 5.6493e-06 0.000293561 1.38048e-05 0.000243762 0.000597212 0.000426084 9.64806e-06 7.12167e-05 8.91918e-05 0.000111029 3.47809e-05 2.57189e-05 0.000504195 7.31475e-05 8.58604e-05 1.02737e-05 1.62651e-05 2.27264e-05 5.09883e-06 1.24919e-05 1.22056e-05 7.26178e-05 1.67337e-05 0.000736595 3.5614e-05 9.72447e-06 0.000328629 6.69631e-05 3.78421e-06 9.71024e-05 6.43411e-06 9.04527e-05 0.000217409 1.24635e-05 0.000826966 0.000826925 0.000147729 0.000199915 6.93574e-06 3.47768e-06 3.45966e-05 0.000529283 8.19509e-06 3.20832e-06 5.50305e-05 0.000192402 1.95606e-05 0.000153518 8.42057e-05 0.000233272 9.20676e-05 8.17687e-05 4.25267e-06 1.01552e-05 9.18926e-06 5.69895e-05 0.000232359 2.66161e-05 1.12676e-05 1.65338e-05 5.98693e-05 1.72574e-05 1.17071e-05 0.000162126 0.000224102 0.00020827 2.83891e-05 1.19389e-05 0.000300716 1.46127e-05 7.60982e-06 0.000234233 0.00048667 0.000784978 6.8648e-06 0.000231165 0.000585864 0.000649468 4.48897e-06 1.07891e-05 7.34723e-06 0.000210945 1.40923e-05 0.00041112 8.72489e-06 9.25524e-06 1.05504e-05 0.000136008 2.8805e-06 0.000126819 7.31679e-06 4.46566e-06 4.15973e-06 8.60528e-06 8.63339e-05 6.27387e-05 0.000334526 3.79011e-06 0.000422749 2.2857e-05 1.25233e-05 0.000482135 0.000417494 6.01401e-05 0.000415209 0.00050502 6.69436e-05 5.69467e-06 4.94493e-05 0.000469196 1.01005e-05 1.57642e-05 9.96586e-06 0.00015245 1.09452e-05 0.000409042 1.15045e-05 9.26015e-05 9.7661e-05 4.64795e-06 7.50829e-05 0.000855297 4.28419e-06 0.000108125 1.09258e-05 1.14509e-05 8.80449e-05 0.00050153 0.000387167 0.000207185 5.18772e-06 1.36537e-05 8.69462e-06 7.87358e-05 2.09152e-05 0.000243943 0.000132328 2.95415e-06 0.000186591 1.81064e-05 7.52095e-05 0.000556632 6.67566e-06 6.49795e-05 0.000598457 1.1428e-05 0.000183337 0.000221544 7.34239e-06 0.000251593 8.34417e-06 0.000121301 8.99798e-06 1.23817e-05 3.78681e-05 0.000701963 3.90272e-05 0.000240354 1.37373e-05 0.000842648 0.000820726 0.000165633 2.07392e-05 7.04177e-06 0.000412631 0.000190883 9.82867e-06 6.53789e-06 0.00013252 7.79668e-05 2.59645e-05 0.000413355 0.000221516 0.00013282 1.02012e-05 0.000451583 0.000889661 0.000413191 1.00408e-05 3.77619e-06 0.000232343 1.13392e-05 0.000215198 0.000175947 8.5878e-06 0.000209975 0.00056659 1.17545e-05 6.63711e-05 5.3154e-05 0.000528236 1.73036e-05 0.000411941 0.000268735 1.57444e-05 8.44306e-06 0.000204186 0.000126188 7.82499e-06 5.18495e-05 0.000159315 0.000607594 3.62826e-06 7.327e-06 0.000102177 0.000429043 0.000470911 8.115e-06 1.6973e-05 0.000416265 2.87083e-06 2.95219e-06 0.000108536 5.16451e-06 0.000108629 0.000399517 1.37363e-05 0.000409328 0.00016965 5.16204e-05 0.000336503 0.000111731 0.000628259 0.000158947 7.88534e-06 7.54381e-05 0.00012979 6.46006e-05 0.000201633 0.000787925 5.9247e-05 0.000403636 1.68961e-05 2.37789e-05 0.000775326 0.000465379 9.10501e-06 0.000125559 0.000409336 9.65438e-06 6.01149e-06 0.000117505 1.24731e-05 1.27534e-05 0.00033838 3.62209e-06 5.50715e-05 7.13236e-06 3.07616e-05 0.000868766 9.80149e-06 0.000534481 7.5257e-05 1.75954e-05 7.61836e-06 0.000439122 2.35635e-05 0.000574161 8.52823e-06 8.81365e-05 0.000185934 0.00027328 0.000414545 0.000214097 0.000659928 6.86994e-05 0.000215035 5.12416e-06 0.000189841 3.32813e-06 6.18308e-05 6.42479e-05 6.52123e-06 2.19991e-05 3.32224e-05 0.000482953 0.000802156 0.000277206 1.17374e-05 4.57165e-06 1.83046e-05 0.00044102 2.6583e-05 1.02614e-05 0.000611096 4.4749e-06 0.000811695 0.000139061 5.97749e-05 0.00040911 0.000196854 0.000374812 5.75024e-06 0.000467368 2.7951e-05 2.72908e-06 3.33471e-05 5.17153e-06 3.037e-06 5.39365e-05 0.000146994 2.6138e-05 0.000431194 0.000259131 9.38068e-06 0.000556178 5.61047e-06 8.90173e-05 0.000454471 6.042e-06 3.39888e-05 4.60276e-06 0.000538548 4.67917e-06 0.000437357 0.0001865 7.59923e-05 8.50251e-06 5.94093e-05 0.000905557 0.000163289 0.000315308 0.000264958 8.33362e-06 0.000139124 0.000108636 0.000190926 0.000235914 5.89302e-06 0.000229836 3.93535e-06 1.70406e-05 
8.90372e-06 7.68608e-06 8.5064e-06 1.76751e-05 0.000400507 0.000423696 8.96039e-06 1.18e-05 0.000228448 5.69712e-06 1.21813e-05 0.00011841 4.23063e-06 0.00011336 1.02868e-05 0.000364187 1.36174e-05 0.000396284 0.000159061 0.000561745 0.00018233 0.000280969 2.70685e-05 0.000278806 0.00135108 0.000723745 0.000207113 2.00316e-05 6.92342e-05 0.000396663 0.000228798 4.64536e-05 0.000539533 0.000155981 0.000812535 0.000262442 0.000193896 0.00040825 3.24509e-05 8.47311e-06 0.000281331 8.08449e-05 4.21882e-06 9.49891e-05 0.000120273 9.93442e-05 1.0012e-05 5.16519e-05 6.19223e-06 0.000578016 0.00012379 0.000428047 1.1039e-05 3.51297e-05 0.000121031 0.000542973 0.000232948 0.000221912 1.36007e-05 2.1677e-05 5.59776e-06 8.14334e-06 0.000406488 8.26536e-06 0.000315217 2.80895e-06 0.000115926 1.21527e-05 2.33338e-05 0.000293319 0.00118321 3.93459e-05 4.21901e-05 0.000677469 3.76695e-05 1.05053e-05 0.00039223 1.2125e-05 0.000187717 1.76483e-05 0.000255639 0.000171571 2.812e-05 9.07318e-06 0.000365239 0.000102666 0.000254381 4.10767e-05 1.14655e-05 0.00017697 0.000221499 5.27082e-05 0.000540582 0.000653372 2.27994e-05 7.44863e-05 0.000103478 0.000843257 0.000435608 4.2944e-06 5.12754e-06 0.000485097 5.13756e-05 0.000272755 0.00066929 8.96293e-06 8.09513e-06 0.000328057 7.01073e-06 0.000112777 3.0152e-05 3.13335e-05 1.58955e-05 2.04181e-05 8.18629e-06 0.000529346 0.000235657 9.26151e-05 2.85869e-05 1.6863e-05 6.94692e-06 9.08403e-06 4.9701e-06 0.000350431 1.71799e-05 0.000320517 3.29127e-05 9.23215e-05 1.30839e-05 0.000499827 0.000394619 5.27237e-06 5.57614e-05 7.82245e-05 7.63234e-06 9.03897e-06 0.0004562 7.82027e-06 0.000181865 0.00132563 7.20725e-06 0.000514044 0.000330114 3.85185e-06 5.98878e-06 0.000455163 3.18485e-05 2.47174e-05 8.34665e-05 5.41985e-05 2.47035e-05 5.88589e-05 9.07255e-05 0.000209061 3.79821e-05 6.23676e-05 1.27044e-05 2.27587e-05 0.000466211 0.00090025 0.000111599 1.4812e-05 1.29951e-05 8.53112e-06 6.37581e-06 0.000294872 0.000401991 0.000175529 0.000289319 1.34835e-05 0.000399239 0.000151051 7.09358e-05 0.000217296 0.000217044 4.70393e-05 5.40204e-06 1.03036e-05 1.04213e-05 0.000841911 0.000232801 0.000606848 1.64264e-05 0.000578538 0.000408086 0.0010378 0.000501113 2.10081e-05 0.00130063 0.000259868 1.54842e-05 6.58675e-06 2.71719e-05 3.11135e-05 5.61992e-06 3.97947e-06 4.1974e-06 4.734e-06 0.000723312 2.84223e-05 0.000399737 9.59153e-06 0.000411369 0.00021432 6.50431e-06 9.6859e-06 0.000135709 2.32276e-05 0.000597464 0.000652533 0.000488032 6.99542e-05 0.000170125 8.16504e-06 6.54486e-05 0.00030927 0.000170097 0.00106479 1.18597e-05 0.000117004 6.62674e-05 4.68566e-06 2.8898e-05 4.77356e-06 0.000154443 0.000130563 8.61356e-05 0.00046123 8.63142e-06 1.20614e-05 3.26176e-05 1.32302e-05 0.000773479 7.48908e-05 4.0204e-05 1.80976e-05 1.77759e-05 4.10913e-06 0.000163503 4.16326e-05 5.62626e-06 6.54918e-05 3.78522e-05 5.10904e-05 0.000816021 1.12784e-05 0.000106892 0.00154928 0.000218935 0.000238442 5.79637e-06 6.07743e-06 0.000112996 8.75987e-06 5.57959e-05 7.55633e-05 0.000403061 0.00175295 3.54779e-05 0.000197117 0.000288867 0.000408891 6.55255e-05 0.000296486 1.12796e-05 0.000150938 0.00171375 5.05786e-06 8.12054e-05 2.66577e-05 6.87654e-06 0.00107848 3.75059e-05 0.000224552 7.93146e-05 0.000475288 9.74404e-05 1.1148e-05 0.000155649 6.79027e-05 1.92203e-05 1.67547e-05 0.000426869 0.000239045 2.95613e-05 0.0002113 1.27411e-05 1.10776e-05 1.96006e-05 5.60598e-05 2.44612e-05 0.000441991 0.00023108 0.000112059 0.000164442 2.59849e-06 0.00012678 3.62426e-06 0.000563203 9.59343e-05 0.000557357 9.90761e-06 1.15223e-05 1.14877e-05 0.0003451 0.000179624 0.000147932 1.22113e-05 1.07055e-05 9.29392e-06 5.80496e-06 0.000106604 4.33591e-05 0.000144918 4.41045e-05 0.000535867 2.41727e-05 2.62413e-05 0.000119005 0.000152608 0.000462936 0.00349441 0.00362312 0.000160685 0.000119795 1.08676e-05 7.43547e-05 0.000525157 8.44179e-06 4.7425e-05 2.27777e-05 7.96178e-05 8.56951e-05 0.000180549 9.51663e-05 0.000327287 2.08304e-05 0.000807856 6.94968e-05 1.18174e-05 0.000531595 1.87938e-05 0.000114464 9.17271e-05 0.000155876 1.50402e-05 3.75107e-05 1.39737e-05 0.000225287 8.23841e-06 0.000179352 4.71037e-05 0.000246794 0.000253006 0.000565496 9.75406e-05 8.60112e-05 2.739e-05 1.08565e-05 6.44163e-06 0.000619609 0.000401603 0.00312938 0.000301254 0.000121644 0.000393897 5.11819e-06 1.49932e-05 1.75619e-05 7.0626e-05 1.70522e-05 7.88555e-05 2.33449e-05 8.64377e-05 0.000847904 4.12876e-05 0.000170216 1.25732e-05 9.83421e-06 3.74377e-05 8.52044e-05 0.000145168 4.6009e-05 0.000422946 0.000133172 0.000181706 3.63927e-05 0.000426374 8.27289e-05 0.000110563 2.36803e-05 3.95801e-05 2.0299e-05 3.95432e-06 0.000310446 3.02604e-05 1.14587e-05 0.000126242 1.54358e-05 8.07919e-05 7.34875e-06 5.00908e-05 0.000493951 0.000145495 2.79917e-06 8.96901e-05 0.0006093 3.67749e-05 0.000634125 4.87912e-06 0.000180375 0.00115335 0.000314957 2.94963e-05 0.00102679 0.000245135 0.000246517 0.000467351 4.33859e-06 0.000513735 9.04799e-05 7.6834e-05 0.00031635 4.24518e-05 0.000723991 0.000971312 0.000163131 6.77922e-05 2.24409e-05 0.000535041 0.00020983 0.00026123 0.000160654 1.97053e-05 2.51915e-05 7.96198e-05 8.59966e-05 4.62456e-05 1.4395e-05 1.54982e-05 0.000167395 5.33621e-06 0.00103653 6.56008e-06 2.22474e-05 0.000598232 7.60531e-06 0.000107247 0.000393909 3.42562e-05 3.29653e-05 0.00043388 4.03684e-05 0.00103692 0.000587928 0.000713074 7.01047e-06 4.54551e-06 0.000317682 7.01931e-06 9.774e-05 0.000419874 0.000437875 3.95305e-06 9.04391e-06 0.000377396 8.00405e-05 9.74602e-06 3.42552e-05 1.02696e-05 7.08019e-06 1.36065e-05 2.38069e-05 0.000220339 0.000160799 6.53919e-05 0.000230474 4.13155e-05 2.01326e-05 0.000114851 0.000715906 0.000353499 4.81085e-05 8.77783e-06 8.82812e-06 9.86764e-06 1.21969e-05 4.94946e-05 0.00012021 5.43965e-05 0.000460641 0.000398772 0.000499062 1.60286e-05 4.29246e-05 0.000335249 0.000425624 0.000223455 7.57821e-05 0.000195942 1.16985e-05 2.47932e-05 0.000365259 0.000170202 0.000152959 0.000209519 0.000893433 0.000233028 0.000591209 6.9491e-06 0.00133536 9.74413e-06 0.000518378 9.04238e-06 1.86089e-05 8.1747e-05 0.00117751 8.85169e-06 4.51819e-06 3.50456e-06 0.00152754 2.62131e-05 0.000474565 1.01353e-05 1.71021e-05 0.000859018 0.000566164 9.25247e-06 0.000330601 5.98915e-06 9.14853e-06 1.21785e-05 6.70214e-05 0.00102621 7.78426e-05 0.000146095 3.09834e-06 0.000354057 0.000169775 9.65766e-06 5.16567e-06 1.00243e-05 2.84571e-05 3.48529e-06 3.64489e-05 0.000764534 0.00016391 0.000400962 0.000629873 0.000645263 0.000397454 1.08438e-05 1.22347e-05 0.000148413 5.22073e-05 4.0935e-05 0.000257318 0.000560151 7.0208e-05 0.000511654 6.94757e-06 4.65175e-06 1.55126e-05 6.43937e-05 0.000378821 1.34783e-05 1.81797e-05 0.000404323 0.000571995 0.000339595 4.52605e-05 5.36555e-05 2.96946e-05 0.000173373 0.000404787 5.65957e-06 1.64838e-05 0.000114494 0.000123169 0.000101559 0.000119568 1.03983e-05 0.000401966 0.000117329 1.0911e-05 6.00503e-06 6.186e-06 0.000485463 8.83147e-06 6.93843e-06 1.71361e-05 0.000186288 6.04284e-06 9.37376e-06 0.000543466 0.000580448 0.000118595 0.000516183 0.000245343 6.82567e-06 0.000911653 0.000193674 6.40619e-05 0.000229503 5.5594e-06 1.3098e-05 4.35315e-06 0.000137586 0.000281809 1.48981e-05 4.66293e-06 6.83962e-06 0.00104178 0.000227402 1.26235e-05 0.000573003 0.000272371 0.00074616 0.000423669 1.5918e-05 0.000176745 0.000178294 0.000327036 1.93292e-05 0.000816375 7.58689e-06 1.88322e-05 0.000181831 8.99301e-06 3.86687e-05 0.000398625 4.18839e-05 0.000163029 0.000185303 0.000443539 0.00041249 5.70498e-06 0.000945001 2.26933e-05 4.37411e-05 0.000411458 0.000436064 0.000107872 8.83724e-06 0.000121439 0.000274004 0.000621572 6.00936e-06 0.00190002 0.000188721 7.89171e-05 8.27804e-05 2.02486e-05 1.37485e-05 3.99669e-05 1.51608e-05 0.787518 0.00016306 3.35428e-05 3.88471e-05 0.000482836 1.06512e-05 0.000110702 4.66343e-05 0.000213379 6.01414e-06 0.000409694 0.000196554 1.25188e-05 1.82734e-05 0.000404245 0.000128451 0.000164664 7.02994e-06 7.47836e-06 0.000425535 5.16906e-05 2.19055e-05 0.000426765 0.000394666 0.000126041 0.000167395 6.23679e-05 1.26887e-05 6.74451e-06 0.000565797 0.000410954 0.000811951 0.000106809 3.56061e-05 0.00056502 0.00014498 4.51795e-06 6.67342e-05 0.00014622 0.000394461 3.82307e-06 9.89638e-05 2.86534e-05 1.83436e-05 0.00011274 2.73039e-05 0.000612898 4.66981e-06 0.00022175 7.26345e-05 0.00010634 6.93664e-06 6.85243e-06 4.73892e-05 0.000407777 4.15065e-06 1.13556e-05 0.000132006 1.8081e-05 0.000463359 0.000225518 0.000106337 2.40584e-05 0.000692808 8.3073e-06 0.000508096 1.21995e-05 2.92488e-05 0.000565301 0.000244748 7.89285e-06 1.55689e-05 0.000318893 4.70157e-06 0.000463021 2.44053e-05 0.00060692 4.3346e-05 1.78052e-05 3.82211e-05 0.000354268 6.56333e-05 6.32877e-05 0.000206936 0.000408336 0.000327127 0.000394316 8.53e-05 0.000184247 8.17374e-05 6.69793e-06 8.17337e-06 1.71096e-05 0.000257436 0.000333475 6.55731e-05 0.000395733 0.000213783 2.01216e-05 4.13284e-05 0.000398874 6.69927e-06 1.83379e-05 5.62101e-06 1.13937e-05 0.000410358 0.000385899 0.000519512 8.66993e-05 5.98976e-06 0.000610711 0.000124013 1.6543e-05 0.000101396 0.000401151 9.44354e-06 0.000396906 0.000969658 0.000441163 7.50526e-05 0.000329612 0.000400057 0.000684248 9.46571e-05 1.45584e-05 0.000178369 5.34713e-05 4.94637e-06 0.000658749 0.000861742 0.000242842 6.1384e-05 7.71885e-05 9.05609e-05 7.07421e-06 8.30385e-05 0.000714338 0.00097505 9.78869e-05 3.02174e-05 0.000106973 0.000242649 0.000108413 0.000812267 0.000864993 1.22185e-05 0.000157849 4.824e-05 8.08291e-06 4.92735e-06 1.02911e-05 3.6829e-05 4.73442e-06 0.000300077 1.98217e-05 0.000576118 6.68925e-06 0.000376926 0.000214775 0.000116902 6.52168e-05 0.000140571 0.000429406 4.25929e-05 3.45941e-06 1.1528e-05 2.84619e-05 0.000337675 8.172e-05 0.000457563 0.000126171 0.00139658 2.88306e-06 0.000480086 0.00100144 0.000400534 0.000395524 2.20689e-05 8.20575e-06 0.000190779 1.92345e-05 0.000156931 5.30507e-06 0.000401875 0.000342399 0.000118538 0.000528255 0.000673717 1.08891e-05 0.000523763 0.000134489 5.47898e-06 1.87945e-05 0.000440528 0.000514414 2.36189e-05 6.5052e-05 5.39331e-05 0.000180582 0.000851962 6.0499e-06 2.03129e-05 0.000110728 1.34642e-05 6.76169e-05 0.000433895 0.000399701 0.000783411 0.00021196 2.24236e-05 9.53126e-05 9.44333e-06 2.5579e-05 0.000371861 4.43618e-06 1.4886e-05 8.11039e-05 4.76523e-05 1.28611e-05 2.15981e-05 1.75643e-05 1.4867e-05 4.19894e-06 0.000160823 1.87948e-05 5.11643e-06 2.97029e-05 0.000276728 8.50815e-06 0.000409955 0.000107251 0.000162044 7.3461e-05 1.63817e-05 0.000160608 0.000118571 9.15429e-06 3.40591e-05 4.63585e-05 0.00055741 4.0449e-05 0.000157928 0.000168283 4.67024e-05 0.000402218 0.000484701 0.000633491 8.20814e-06 3.02021e-05 4.2374e-05 0.000506343 0.000151779 5.16166e-05 0.000325203 0.000449866 3.91004e-05 0.000277367 8.37448e-06 1.71841e-05 0.000782783 5.10492e-06 3.83254e-06 0.000835488 0.000447443 5.65541e-06 0.000162315 8.97325e-05 6.87111e-06 0.00013271 0.000273114 0.000132312 5.84652e-06 9.59099e-05 8.99936e-05 0.000158473 4.31631e-05 0.00011772 0.000424476 1.67807e-05 9.48332e-05 6.40576e-06 8.01704e-06 2.40053e-05 0.00053241 0.000215834 0.00039669 0.00048301 8.55405e-05 0.000275666 8.7215e-05 0.000431867 0.000789321 9.47717e-06 0.000840095 0.00015577 6.6396e-06 4.54797e-06 7.29899e-06 0.000405106 0.000139495 1.83968e-05 0.000582564 6.18914e-05 0.000161563 4.51708e-06 1.45944e-05 2.39024e-05 5.51354e-05 9.65633e-06 4.67953e-06 1.12477e-05 5.12507e-05 0.00079615 7.87906e-05 0.00104028 7.03438e-05 0.000500967 4.8885e-06 0.000846003 0.000170541 0.000301834 1.12931e-05 1.99291e-05 0.000810569 0.00046305 4.47819e-06 0.000670638 0.000124083 2.84441e-05 1.46151e-05 2.45956e-05 4.0288e-06 0.000135887 0.000526773 5.79753e-05 8.43271e-06 0.000180661 7.16149e-06 0.000576838 4.67848e-06 1.5261e-05 8.44589e-05 8.22268e-05 1.147e-05 
1.65463e-05 6.21004e-06 0.000147201 0.000409934 1.29468e-05 8.7667e-05 7.43909e-06 5.71996e-06 8.3786e-05 0.000631469 0.000183461 4.15292e-06 4.25456e-06 1.64504e-05 3.60183e-06 0.000455107 0.000440707 1.27488e-05 0.000109473 7.396e-06 1.52919e-05 4.77365e-06 3.22479e-05 0.000632166 0.000148964 3.98388e-05 0.000102717 0.000204173 0.000416824 6.17813e-06 5.17914e-05 0.000192261 2.04411e-05 2.9893e-05 1.82741e-05 0.000715729 1.52222e-05 3.87312e-06 0.000184303 2.91216e-06 7.90071e-06 0.000212936 0.000455677 0.000298457 0.000820844 0.000586207 0.000214403 4.04233e-05 0.000992634 0.000130031 0.000287181 2.16292e-05 7.83567e-05 6.08188e-05 6.52869e-06 0.000407447 7.16085e-06 0.000287557 6.16497e-06 0.000421564 0.000877807 4.54985e-06 7.64291e-05 0.000162306 0.000427969 0.000394825 0.000106786 0.000458292 0.000142493 0.000193076 0.000470773 8.03453e-05 0.000518478 8.69131e-05 2.02617e-05 0.000223643 0.000413612 3.66771e-05 0.000301161 0.000267518 0.000752009 0.000132778 3.89608e-05 6.41488e-05 0.000131206 0.000297056 8.52894e-05 0.000134242 7.82806e-06 4.33505e-06 0.00179165 4.64275e-06 8.15704e-05 0.000149019 8.02509e-05 6.55267e-06 0.000723863 0.000231209 9.26069e-06 1.25394e-05 4.96178e-06 0.000436453 6.90102e-05 4.58529e-05 0.00302158 2.76107e-05 8.82728e-06 1.35316e-05 0.000103704 6.92381e-05 5.92363e-05 1.1557e-05 5.15963e-06 0.00033344 0.000151481 0.000417486 0.000472334 1.59098e-05 0.000273913 0.000113122 8.50195e-05 0.000550215 4.91808e-06 1.76832e-05 0.000216454 1.31572e-05 0.000411827 0.000190564 0.000335569 9.8797e-06 0.000743635 6.05167e-05 0.000343707 4.33413e-05 7.03716e-05 0.000122906 0.00051332 6.03688e-06 0.000225568 0.000222978 6.28414e-06 7.87149e-06 1.60153e-05 5.1713e-06 0.000147684 0.00018328 5.05382e-06 8.49094e-05 0.000102324 4.65559e-05 5.67477e-05 2.68906e-05 1.77453e-05 1.12854e-05 0.000445837 0.000131378 5.89491e-06 0.000283012 9.84255e-06 4.10317e-05 1.03507e-05 1.65044e-05 3.75252e-05 7.70359e-06 6.65327e-06 0.000299721 0.000275095 7.51481e-05 6.5912e-06 6.11475e-06 6.86328e-05 7.67509e-05 0.000678841 2.38485e-05 7.49722e-05 5.83301e-05 4.99267e-06 4.0963e-06 6.94706e-06 0.000833145 3.88216e-05 0.000402484 1.05823e-05 0.0006271 0.000334671 7.50479e-05 0.000543392 0.817154 3.51863e-05 1.21756e-05 1.1761e-05 0.000446083 4.85409e-05 3.72041e-05 0.000380131 0.000414667 2.99571e-06 0.000808702 0.000232596 0.00124851 0.000131087 0.000436602 0.000139381 0.000413308 4.24868e-05 8.01408e-05 5.86826e-06 1.46229e-05 1.36122e-05 2.22325e-05 0.000147409 0.000237031 5.52606e-05 9.87141e-06 4.16129e-06 6.90036e-06 3.40141e-05 0.000623544 7.6356e-06 6.62262e-06 1.52643e-05 0.000409358 0.000748723 1.87336e-05 3.33712e-06 1.60623e-05 2.59599e-05 0.000415507 0.000308352 0.000124344 0.000454947 3.79676e-05 1.82795e-05 0.000412048 0.000582039 0.000151152 8.32786e-05 0.000188688 1.35068e-05 3.64338e-05 3.89459e-06 0.000417232 6.9787e-05 0.000332194 0.000474791 3.83862e-06 6.82875e-05 0.000656615 4.31433e-06 5.21787e-06 6.02542e-06 1.8524e-06 7.35738e-06 8.50644e-05 4.02678e-05 0.000265462 1.7154e-05 0.000222121 0.000428172 3.38195e-05 0.000156929 0.000511034 0.00013212 1.31229e-05 1.28297e-05 0.000265082 0.000567168 4.39977e-06 0.000107461 3.19186e-06 0.000108342 0.000416113 7.51271e-05 4.64908e-05 0.00037443 0.000228126 7.13518e-05 4.57702e-06 1.19577e-05 0.000111502 0.000418174 4.8798e-05 0.000561411 7.23219e-05 8.5132e-06 9.38659e-06 3.12838e-05 7.19174e-06 0.000240102 8.83131e-05 9.38004e-05 5.11714e-06 1.99849e-05 2.53261e-06 5.2764e-05 2.33185e-06 0.000612226 2.92297e-06 4.82e-06 1.26961e-05 5.35318e-05 6.48025e-05 3.75556e-06 4.46499e-05 9.70538e-06 0.000768013 6.7034e-06 0.000422865 6.25978e-06 1.08183e-05 0.000155577 1.73553e-05 1.09348e-05 0.000146951 2.18293e-05 1.72627e-05 0.000590599 1.64185e-05 0.000145581 0.000156991 1.17912e-05 0.00039522 0.0008413 4.32046e-06 0.000535037 1.29077e-05 1.63274e-05 0.000329516 3.14764e-06 0.000164642 0.00116998 0.000202067 0.000491972 6.10781e-05 4.4535e-05 3.21881e-05 0.000138184 8.98544e-05 6.12747e-06 0.000164864 1.91822e-05 0.000261033 1.06827e-05 7.12055e-06 4.22054e-06 7.05203e-05 0.000652444 5.06067e-05 4.558e-06 5.55338e-06 3.08217e-06 6.31582e-06 3.71054e-05 0.000185867 4.76487e-05 0.00126067 7.08536e-06 2.44635e-05 0.000414334 0.00042405 3.26898e-06 0.000116164 0.000618042 6.6308e-05 0.000488059 1.61521e-05 2.77254e-05 4.74123e-06 0.000101616 0.000505845 3.78745e-06 1.07408e-05 7.35863e-06 2.57673e-05 0.000249866 0.000111089 0.000211129 3.0985e-05 3.06013e-06 0.000286813 0.00015421 2.30992e-05 0.000418941 0.000110948 0.00035634 0.00024486 6.92137e-06 0.000426905 4.06851e-06 0.00012009 0.000295482 3.72754e-05 1.79257e-05 7.62194e-05 2.71373e-05 0.00032198 7.07842e-06 2.90229e-05 0.000125061 9.82118e-05 8.82768e-06 8.85108e-05 0.000436476 1.11362e-05 0.000114955 0.000626764 1.49576e-05 3.39904e-06 0.000903198 0.000407736 1.23432e-05 0.000753293 0.000433586 0.000514484 0.000858183 7.16943e-05 0.000579877 0.000158734 0.000564913 4.53173e-06 0.000657542 6.33379e-06 0.000437389 8.47638e-05 0.000817262 0.000206259 3.87714e-06 0.000371432 9.95131e-06 0.000223842 0.000236978 0.000416055 1.10074e-05 0.000411695 1.64065e-05 0.000146329 1.29793e-05 9.76001e-06 0.0004176 0.000455644 1.36384e-05 7.63441e-06 5.3755e-06 2.08151e-05 1.81589e-05 1.10227e-05 0.000426589 2.3698e-05 0.00041039 1.04833e-05 0.000154245 0.000223419 1.24452e-05 0.000417739 4.74173e-06 0.000142689 0.000411513 0.000408299 0.000231815 5.53618e-05 2.47828e-05 1.66915e-05 5.25366e-06 0.00367099 0.000413803 0.000135762 5.8894e-06 5.65367e-06 8.12828e-05 3.49698e-06 0.00041658 0.000143933 7.93796e-05 0.000597135 1.55364e-05 0.000120531 0.000445457 0.000145212 6.355e-05 8.87411e-05 0.000413788 6.64712e-06 0.000996846 7.06395e-06 0.000206723 0.00160581 8.00056e-05 3.68323e-05 0.00124595 4.98703e-05 0.000188112 1.50564e-05 0.00047646 1.62085e-05 0.000276622 1.40314e-05 9.49691e-05 1.14086e-05 5.13464e-05 7.85166e-05 6.74352e-06 6.09054e-06 1.71016e-05 3.79626e-05 0.000658901 4.71292e-05 5.65345e-06 0.000104295 0.000164365 0.000482993 0.000643532 4.07109e-06 0.000150364 0.000264913 0.000671162 0.000131726 2.15873e-05 5.22283e-06 4.86506e-06 0.000561106 0.000554306 3.24739e-05 3.53826e-05 1.18561e-05 0.000815392 0.000499973 0.000412584 4.42083e-06 0.000130864 2.16524e-05 0.000415752 0.000390337 0.000241202 4.13905e-05 8.5005e-05 0.000194615 0.000119943 1.11063e-05 0.000814069 0.000447625 2.88815e-05 6.40174e-06 0.000594326 0.000413876 4.84227e-05 1.56883e-05 0.000414992 2.02684e-06 7.98792e-06 2.36563e-06 0.000418584 6.61034e-06 1.02548e-05 0.000143125 2.24739e-05 0.000141453 5.41324e-06 5.09269e-06 6.50016e-05 0.000412865 3.0953e-05 8.00559e-05 5.79754e-06 0.000416212 7.56666e-06 4.08419e-06 0.000121816 8.98261e-05 5.83273e-06 0.000415343 5.77595e-06 1.27797e-05 6.67841e-06 7.99822e-05 0.000221463 0.000110478 0.000512948 5.29711e-06 4.47495e-06 5.40783e-05 6.30444e-06 0.000426474 5.31543e-06 2.14548e-05 0.000163219 6.45587e-06 1.52029e-05 1.20454e-05 9.86392e-06 5.24668e-06 2.47982e-06 0.000394307 7.2132e-06 4.78826e-06 8.65096e-06 2.95377e-05 4.53109e-05 0.000246851 2.33314e-05 4.85025e-06 0.000445036 0.000422044 0.000108463 1.35947e-05 0.000555119 0.000153492 5.40459e-06 5.30181e-05 0.000426772 0.000421509 4.50643e-06 4.70718e-06 0.000509235 8.01164e-05 3.26515e-05 4.3116e-05 5.95368e-05 8.02098e-05 0.000472929 3.9815e-05 0.000151995 4.88936e-06 8.59993e-06 6.11807e-06 0.000108987 0.000465142 0.00133742 8.46064e-06 0.000817365 8.1595e-05 5.10692e-06 0.000843983 0.000119688 0.000486122 1.22598e-05 0.000820644 5.99585e-06 2.64805e-06 0.000222424 2.67984e-05 1.95331e-05 6.51933e-06 0.000542421 2.24684e-05 0.000412971 0.000273995 6.27111e-05 2.96047e-06 0.000520735 6.3277e-06 0.00041593 7.12561e-06 2.73916e-05 0.000163459 4.1401e-05 3.62634e-06 3.86904e-05 0.000129807 1.74755e-05 0.000442253 3.08023e-05 0.000414845 9.66441e-06 0.0004407 0.000129514 4.53872e-05 0.000413155 4.17729e-06 0.000141514 0.000206029 0.000149895 0.000192103 0.000423133 0.000579869 2.80687e-05 2.66476e-05 7.3701e-05 4.92402e-06 1.48425e-05 2.10106e-05 0.000413321 6.98387e-05 3.7295e-05 1.59833e-05 1.16123e-05 0.000154455 5.5338e-06 4.62184e-06 0.00014791 6.75854e-06 0.000114948 0.000100856 0.000113335 3.40622e-06 2.98983e-05 0.000130264 4.50056e-06 1.02288e-05 7.35141e-06 0.000318458 6.5119e-06 6.03792e-05 0.00127577 0.000413367 6.14372e-06 0.000508545 6.33152e-06 6.45453e-06 3.26832e-05 0.000497585 2.71042e-06 1.03705e-05 2.38339e-05 3.95071e-05 1.23082e-05 5.35186e-05 9.45352e-05 0.000141864 0.000226156 6.04609e-05 2.52503e-06 4.89333e-06 6.17169e-06 3.99209e-06 1.19052e-05 0.000341315 5.39466e-06 5.23832e-06 0.000108058 8.17851e-05 7.93816e-06 0.000459917 0.000250256 0.000153868 6.51682e-06 5.11366e-05 7.65888e-06 0.000286027 4.2994e-05 5.0899e-06 0.000541583 0.00155309 4.42319e-06 0.000216894 0.000745878 0.000223235 3.60759e-06 4.59199e-05 0.000177018 4.1733e-05 1.3203e-05 0.000416712 0.000143199 0.000235619 0.000127141 6.9632e-05 2.49292e-06 0.000191255 0.000370784 6.8528e-06 4.82316e-06 1.43064e-05 9.43584e-05 0.00044043 0.000431846 3.23313e-06 0.000485165 0.000117664 9.49753e-06 0.000699848 0.000861776 5.8009e-06 0.000412245 0.000420487 9.62182e-05 1.52444e-05 3.47365e-05 0.00055442 1.14646e-05 0.000198297 2.04953e-05 8.01012e-06 4.21488e-05 0.000412892 9.28059e-06 1.29223e-05 8.94502e-06 4.58716e-05 7.01668e-06 0.000412749 4.0973e-06 0.000224991 1.39799e-05 0.000964105 1.20776e-05 0.000429923 0.000141806 2.25899e-05 3.48332e-06 1.51994e-05 6.91611e-05 6.69536e-06 1.70386e-05 1.11778e-05 7.55073e-05 2.15243e-05 0.000145882 9.48538e-05 1.09496e-05 0.000414626 5.83183e-06 1.4831e-05 0.000602364 1.22319e-05 1.17562e-05 1.53837e-05 0.000285714 6.01547e-05 0.000229927 1.75717e-05 0.000286806 8.59759e-06 0.000104549 0.000133901 1.01947e-05 1.86426e-05 4.56186e-06 0.000574625 0.000822955 0.000154467 0.000169011 1.26276e-05 0.000413426 5.0046e-06 6.0833e-06 4.07926e-06 2.46278e-05 5.06159e-05 0.000125333 0.000431012 0.000386086 0.00012078 7.7722e-06 0.0004308 0.000896319 0.000524173 5.28616e-06 3.36386e-06 7.52183e-05 1.71035e-05 0.000221283 0.00012549 0.000289771 0.000179784 0.000414234 1.08552e-05 3.44841e-05 6.08218e-06 0.000548591 5.42431e-06 0.000413719 0.00032472 4.0197e-06 0.000147875 2.69204e-05 4.68526e-05 4.71598e-06 0.000138405 0.000248555 0.000510958 2.83469e-06 6.05022e-06 2.56017e-05 0.000408913 8.24277e-05 7.74381e-06 1.65184e-05 0.000827498 3.37549e-06 2.24361e-05 0.000241789 1.08974e-05 9.77585e-06 3.30419e-05 9.60997e-06 0.000414087 0.000133902 6.03765e-05 0.00017038 9.15091e-06 0.000120548 8.50008e-05 0.000151691 6.86017e-05 0.000123081 7.36558e-06 0.00019492 0.000693603 3.8302e-05 0.000195799 8.8635e-06 0.000111608 0.000415084 0.000159761 4.77107e-05 0.000640529 0.000424799 1.40826e-05 0.000136493 0.00093334 3.31297e-05 3.62246e-05 6.64599e-06 4.36557e-06 4.63608e-05 4.85077e-06 3.85566e-05 0.000862079 4.25354e-06 0.000480666 0.000106355 1.4143e-05 2.05647e-05 0.000413634 5.01678e-06 0.000414645 9.68249e-05 9.49833e-05 3.71695e-05 2.69027e-05 0.000426009 0.000145822 0.000170133 0.00016481 0.000497052 0.000227565 8.56749e-05 2.13665e-06 6.85943e-05 4.12071e-06 0.00014051 3.05594e-06 6.35958e-06 0.000415744 0.000440686 7.00191e-06 2.70684e-05 1.52703e-05 3.14757e-05 0.000618901 2.09733e-05 1.05847e-05 6.51229e-05 3.3303e-06 0.00108991 6.51209e-06 0.000299189 1.58953e-05 0.000286959 0.00021546 5.64808e-06 0.000418096 8.83386e-06 1.24745e-05 4.79532e-06 3.19431e-05 8.20825e-06 9.40896e-06 6.56599e-06 5.87442e-05 0.000571091 0.000229356 9.23022e-06 0.000416322 0.000126741 1.57785e-05 0.000182091 1.01846e-05 2.01592e-05 3.59595e-06 0.000416948 3.17436e-05 0.000422777 0.000169943 8.40388e-05 7.61489e-05 0.000208195 0.000418618 5.0446e-05 1.00351e-05 0.000322231 6.9687e-06 2.93921e-05 1.22106e-05 1.00571e-05 0.000398859 1.27465e-05 0.000151863 1.9198e-05 4.47804e-05 
7.03555e-06 1.04697e-05 9.88234e-06 5.5041e-06 0.000419225 0.000422231 0.000162884 6.41502e-06 6.96683e-06 5.00079e-06 0.000252399 0.000119531 6.31201e-06 9.27054e-06 8.50764e-06 0.000130406 0.000231888 0.000193093 5.90106e-06 0.000468386 4.82454e-06 1.60258e-05 4.53544e-06 0.000102324 0.000900831 0.000426602 0.000166243 4.16315e-05 3.95461e-06 0.000425216 0.000125512 0.000150784 0.000175023 6.12594e-06 1.98806e-05 1.06698e-05 0.00039439 0.000418751 0.000798947 3.25537e-06 6.21808e-05 1.05394e-05 3.23551e-05 1.13039e-05 0.00029096 3.20859e-06 9.80122e-05 0.00015628 6.34646e-06 0.000543478 1.77033e-05 0.000600847 0.000237506 2.27426e-05 0.000122045 0.000644264 0.000162249 7.76424e-06 1.09574e-05 8.52094e-05 0.000133906 8.05648e-06 0.000614287 0.000153735 7.73534e-05 7.64966e-06 6.17058e-05 0.000234449 2.14272e-05 0.00026982 0.00147974 0.000117885 1.63335e-05 0.000191601 8.8561e-05 4.8389e-06 0.00042062 0.000532559 6.43014e-06 2.04227e-05 0.000349391 0.000200316 8.70224e-06 1.85034e-06 0.000418569 9.25959e-06 0.000128755 1.53816e-05 3.50377e-06 0.000109801 0.000494635 9.3167e-05 0.000427272 0.000416113 7.01489e-06 2.80506e-05 1.55205e-05 0.00106972 0.000425145 3.29925e-06 3.90117e-05 0.0004199 7.37718e-05 0.000105455 0.000534631 8.37965e-06 1.04359e-05 0.000123962 1.09332e-05 4.85736e-05 4.82665e-05 0.000270175 0.000143313 1.51635e-05 8.48053e-05 0.000430223 0.000274516 6.89376e-05 1.13352e-05 2.01414e-05 0.000158798 1.24733e-05 2.65194e-06 1.91945e-05 1.7489e-05 2.19662e-05 1.65287e-05 3.14509e-06 8.69869e-05 0.000427329 0.000434727 0.000176418 4.48054e-05 0.000106741 5.39558e-05 8.06201e-06 0.000478583 6.54431e-05 0.000221337 0.00134446 7.88918e-06 0.000408461 1.47422e-05 3.64665e-06 5.81391e-06 1.35144e-05 9.88768e-05 0.00032429 3.47465e-06 0.000103667 8.06541e-06 8.09364e-06 1.30712e-05 1.50136e-05 1.03559e-05 2.53261e-05 1.32559e-05 5.75064e-06 4.62677e-06 0.000965639 0.000104498 4.54754e-06 1.10332e-05 3.03655e-06 1.40914e-05 0.000334183 0.000536008 0.000110881 3.93909e-06 4.56187e-06 0.000417644 4.61377e-05 1.14596e-05 0.000233735 0.000514735 3.77437e-05 8.77386e-06 8.78005e-06 1.78544e-05 0.00101497 1.09209e-05 1.43674e-05 1.46379e-05 0.000630564 0.000536851 0.00125503 0.000654406 1.55516e-05 0.000144745 8.62202e-05 0.000257658 7.2121e-06 0.000320595 2.93309e-06 2.09821e-05 4.10013e-06 3.02547e-06 3.8011e-06 0.000117678 7.20598e-05 0.000438085 6.48197e-06 0.000503626 0.000121388 5.10614e-06 9.51411e-05 0.000110962 7.96843e-05 0.000441607 0.000223113 0.000551093 1.35651e-05 9.52352e-05 3.17285e-06 4.32956e-05 3.9229e-05 0.000138923 0.000450759 1.11866e-05 1.90931e-05 0.000280295 5.45214e-06 0.00173292 3.18306e-06 0.0001766 6.31706e-06 0.000371425 0.000671581 1.95074e-05 2.80389e-06 0.00021134 2.74882e-05 6.01229e-05 3.6701e-06 1.69361e-05 4.81354e-05 7.31559e-06 4.46908e-06 2.48226e-05 1.22193e-05 2.5361e-06 4.64681e-05 3.74696e-05 1.336e-05 0.00100287 2.4688e-06 9.38377e-05 8.4055e-05 4.70879e-05 0.000467988 2.6283e-06 8.01606e-05 0.000117647 5.14328e-05 0.000196452 0.000380428 0.000467374 0.000124403 0.000122687 8.0358e-05 4.52711e-05 0.000462793 0.000226947 0.000223159 4.21362e-06 5.36018e-05 0.00126554 3.64163e-06 9.97447e-06 8.85148e-06 8.3828e-06 0.000134881 4.51442e-05 0.000267095 1.53175e-05 0.000689301 1.53994e-05 6.62039e-06 0.000177521 4.68992e-06 1.30376e-05 1.32114e-05 0.000583229 0.000243434 2.2433e-05 4.19665e-05 7.49602e-06 1.15389e-05 1.70752e-05 1.33804e-05 7.66892e-06 0.000161236 0.000152622 0.000115789 3.76114e-06 1.81152e-06 9.08682e-06 4.56658e-06 0.000443626 5.58124e-05 0.000428156 1.27518e-05 7.73101e-06 1.21668e-05 8.76941e-05 2.91434e-05 1.7715e-05 7.5252e-06 6.74112e-06 8.39342e-06 6.19041e-06 6.55655e-05 1.66109e-05 2.73151e-05 7.45334e-05 0.000603696 1.61875e-05 0.000273359 0.00012146 0.000280164 0.000414348 0.000668053 3.89512e-05 0.000241521 0.000171306 5.32187e-06 8.71398e-06 0.000415834 8.70887e-06 3.9301e-06 2.35794e-05 0.000310331 3.29239e-05 0.000176707 0.000142607 1.48858e-05 0.000102726 0.000531501 5.47976e-05 0.000158836 3.8968e-05 1.41879e-05 0.000209852 1.85694e-05 9.49741e-06 4.34208e-06 3.04911e-05 9.11051e-06 6.18513e-06 3.31325e-05 3.30759e-06 4.73485e-06 0.00019957 0.000788724 0.000423989 6.13424e-05 0.000342066 9.58212e-06 7.05721e-06 2.96755e-06 0.00042113 0.000427074 0.000318201 1.29263e-05 0.000335202 0.000324705 9.58886e-06 1.63905e-05 2.42238e-06 8.22889e-06 6.93221e-06 4.8363e-05 9.72718e-05 2.1197e-05 0.00104572 2.95422e-05 0.000186295 0.000152062 2.93134e-06 0.000123021 0.000219001 6.59394e-06 8.28989e-05 0.000552942 0.000319435 0.000115563 1.96374e-05 0.000427494 8.36561e-06 0.000226978 1.04209e-05 0.000220175 8.07774e-06 3.97268e-06 0.000459226 4.08394e-05 3.36416e-06 0.00012563 1.4529e-05 5.33204e-05 1.02768e-05 5.6966e-05 0.000428025 0.000110428 4.07606e-05 3.78702e-06 0.000513815 0.000133453 0.000499447 4.49788e-06 0.000172052 0.00085811 0.000148965 1.46135e-05 0.000280125 2.82667e-06 7.3716e-05 0.000495061 5.5668e-06 0.000256246 1.14466e-05 3.19219e-05 9.71446e-06 8.01935e-05 6.18228e-05 0.00100979 0.00021505 7.77665e-05 1.4956e-05 2.65319e-06 7.04369e-06 0.000144516 1.20439e-05 0.000176246 1.66276e-05 5.21544e-05 8.21543e-06 6.80992e-06 7.16802e-06 6.39677e-05 0.000392951 1.22987e-05 0.0010667 3.83665e-06 1.41153e-05 0.000588727 4.04394e-05 1.59425e-05 0.000414999 1.5997e-05 6.66289e-06 0.000420705 3.81632e-05 0.000181096 0.000469399 0.00013511 9.14764e-05 4.84776e-06 8.66832e-05 1.02739e-05 0.000216895 0.000536832 0.000537482 2.35931e-06 6.664e-06 0.000557318 4.7415e-05 3.77039e-06 2.47686e-05 2.66241e-06 2.80713e-05 3.49212e-05 1.01026e-05 0.0002378 0.000201413 1.34755e-05 0.000140859 1.54974e-05 5.87448e-06 8.22671e-05 0.00042257 1.91628e-05 5.76268e-05 1.13979e-05 0.000172528 0.000293172 1.09782e-05 8.42051e-05 0.000105297 6.10253e-05 0.000727084 0.000436148 0.000609864 9.06042e-06 0.00017126 0.000453258 0.000544801 0.000252601 9.69431e-05 0.000238844 0.00017653 1.25373e-05 4.08512e-05 2.78657e-05 0.000133342 0.000204966 0.000899391 3.47724e-06 0.000444469 1.24775e-05 0.000185229 4.65447e-06 0.000426869 9.04225e-06 0.000351133 7.27202e-05 0.00134398 2.50194e-05 7.06827e-06 2.1098e-06 0.000247361 1.67077e-05 3.73769e-05 9.05195e-06 3.71637e-06 0.0011889 0.000565818 3.47388e-05 0.000514074 5.89825e-05 6.69364e-06 0.000108444 3.97171e-05 0.000998359 0.000132219 6.74091e-05 7.89213e-06 0.000270437 8.96939e-06 8.02583e-06 6.04923e-06 8.49544e-06 5.87895e-06 2.46205e-06 4.22344e-05 0.000635735 0.000208201 0.000422419 0.000436193 0.000438292 0.00041541 1.38576e-05 0.00019033 0.000228663 0.000195032 1.31558e-05 4.21445e-05 0.000415261 5.7724e-05 0.000514842 7.68934e-06 2.5973e-05 1.02506e-05 1.9467e-05 0.000193486 2.95002e-06 1.14407e-05 0.000490153 0.000719867 5.6258e-05 1.58836e-05 0.000132978 3.87458e-06 3.00349e-05 0.000426243 3.34691e-06 1.22917e-05 3.33256e-05 0.000149147 0.000117405 8.61198e-06 8.1963e-06 0.000438412 4.29066e-05 0.0001567 9.29978e-06 2.90655e-06 0.000498329 1.11379e-05 6.47139e-06 3.82656e-06 1.89654e-05 6.95567e-06 6.21214e-06 0.000309145 0.000760108 0.000142324 0.000575924 2.0804e-05 6.18943e-06 0.000435896 4.0827e-05 2.25831e-05 0.000147105 0.000118456 4.47687e-05 3.08427e-06 8.57142e-06 1.05711e-05 4.03831e-06 0.000132239 1.37909e-05 0.000905641 0.000106217 7.78853e-06 0.000496114 0.000225204 0.000517735 0.000498106 0.000238214 0.000170345 5.15087e-05 0.000457427 5.32867e-05 0.000845025 2.87193e-06 1.12917e-05 9.15078e-05 2.78474e-06 4.8141e-06 0.000419973 7.83745e-06 4.52772e-06 0.000344539 3.44526e-05 0.00044243 4.54246e-06 0.000922301 1.77075e-05 4.60702e-05 0.000163318 0.00076412 0.000283335 3.32237e-05 0.000293991 0.000499325 0.000466727 7.30524e-06 0.00166664 0.000417819 3.74844e-05 0.00013758 1.16558e-05 8.55614e-05 4.93763e-05 1.14905e-05 0.82201 8.19129e-06 8.88393e-06 8.69189e-05 0.000489882 8.74843e-06 2.17818e-05 9.83497e-06 0.000303199 8.87334e-05 0.000540075 2.00893e-05 4.07722e-06 1.3848e-05 0.00042514 0.000200234 0.000181751 1.23726e-05 5.60068e-05 0.000421674 6.47012e-05 1.01794e-05 0.000462583 0.000153241 9.61507e-06 0.000190984 0.00013958 1.05268e-05 0.000129223 7.15645e-06 0.000421444 0.000840606 0.000138637 8.50392e-05 0.000586121 1.25829e-05 8.9909e-06 2.87595e-05 1.03434e-05 0.000453025 2.98886e-06 8.38555e-05 3.35974e-06 1.90361e-05 6.41682e-05 1.43385e-05 0.000758211 4.29066e-05 8.49715e-05 0.000458559 2.59538e-05 9.31016e-05 3.35185e-06 0.000116162 0.000415283 1.90501e-06 7.36144e-06 5.05463e-05 1.55603e-05 0.000421683 0.000349411 0.000245139 0.000113259 0.000538406 1.95211e-06 0.000534758 7.27684e-06 4.47173e-06 0.000476127 2.99561e-05 6.29489e-05 5.39966e-06 0.000105581 9.00337e-05 0.000429186 0.000167232 0.000437911 0.000140243 7.69354e-05 3.74233e-05 1.29787e-05 7.33961e-05 1.35097e-05 7.54053e-05 0.000500016 0.000667013 0.000547277 0.000484515 2.20394e-05 1.60241e-05 3.52326e-06 7.5741e-06 0.000238261 7.68199e-06 4.75821e-05 1.51627e-05 0.000419361 1.79786e-05 3.63934e-05 4.68162e-05 0.000418431 0.000232088 2.88468e-05 4.86209e-06 3.28221e-06 0.000412886 0.000385337 0.000424064 1.04953e-05 3.67313e-06 0.000468932 9.06357e-05 7.90856e-06 0.000222181 0.000632511 8.95102e-06 0.000416944 0.00116703 0.000437111 2.49752e-06 0.000130275 0.00042434 0.000472147 0.000114152 5.64247e-06 5.69145e-05 0.000500519 5.3662e-06 0.000866627 0.000784097 2.79345e-05 3.52288e-05 1.18819e-05 4.2912e-06 9.46422e-06 0.000108521 0.00077453 0.000983888 1.01514e-05 0.000240953 8.00671e-05 8.52043e-05 4.62598e-06 0.000189517 0.00138483 0.000178208 4.44467e-05 4.59493e-06 5.32078e-05 2.18463e-06 6.10143e-06 8.73817e-06 2.81124e-06 0.00021461 2.1084e-06 0.000520541 8.29618e-06 6.41657e-05 5.04079e-05 5.62938e-06 1.84578e-05 0.000152506 0.000449802 0.000101892 8.32453e-06 7.59901e-05 8.53334e-05 0.000236085 0.00024626 0.000442731 1.27393e-05 0.000144683 3.09699e-06 1.40187e-05 0.000576304 4.00725e-05 0.00041799 5.66928e-06 8.50771e-05 4.94835e-06 6.07507e-06 0.000338173 1.22529e-05 0.000413296 3.53168e-05 0.000168268 0.000595267 0.000423284 1.113e-05 0.000423844 4.35222e-05 4.03922e-05 1.20918e-05 0.000422697 0.000544629 6.47852e-06 2.2376e-05 0.000157858 0.000208361 0.000638423 4.49959e-05 1.80927e-05 0.000147244 1.77133e-05 7.40392e-05 0.000514802 0.000494783 0.000829989 0.000288244 1.20403e-05 0.000119317 0.000152583 8.27525e-06 5.22116e-05 3.19666e-06 5.86694e-05 0.000137836 0.000419816 0.000158409 3.53286e-06 2.75639e-05 1.07859e-05 2.83351e-06 6.30785e-06 0.000122827 3.00072e-06 1.30408e-05 0.000190249 6.01023e-06 0.000427081 0.000129787 0.000203183 0.000217414 9.90251e-05 0.000104449 0.000145663 6.37129e-06 4.03928e-05 0.000163558 0.000452039 0.000269665 0.000232368 9.69496e-06 9.84137e-05 0.00042164 9.69307e-06 4.21743e-05 4.43883e-06 2.71728e-06 3.14965e-05 5.87047e-06 1.42629e-05 0.00011516 0.000554329 0.000429374 2.49564e-05 9.57051e-06 3.80568e-05 1.52675e-05 0.000934971 3.99773e-06 0.000135317 0.000859564 0.000420257 2.52372e-06 0.000266807 5.79725e-06 2.98857e-06 1.20548e-05 9.45423e-05 0.000166665 6.20451e-06 0.000262752 5.06059e-06 3.66014e-06 5.23292e-05 0.000130021 0.000422601 2.58464e-05 0.000155836 4.66409e-06 7.76395e-06 1.0384e-05 0.000618612 1.75023e-05 0.000424312 0.000549859 4.27068e-06 0.000190449 0.000206082 4.40222e-05 0.000546755 7.65218e-06 0.000843579 1.74068e-05 6.45298e-05 4.67732e-05 8.88801e-06 0.000431978 0.000175139 0.000904141 0.000231615 6.72005e-05 1.20801e-05 5.76344e-06 5.40699e-06 0.000139667 5.83478e-05 5.68457e-05 2.89216e-06 1.22001e-05 9.48687e-06 0.000832235 8.90077e-05 0.00091101 4.26308e-06 0.000701013 3.58976e-06 0.000515738 8.92786e-05 0.00023992 7.60255e-06 1.16318e-05 0.000841738 0.000425429 1.60133e-06 0.000571391 0.000606266 9.70778e-05 6.84139e-06 1.93302e-05 8.55212e-06 0.000136693 0.000530561 4.8305e-06 7.89791e-06 9.51243e-05 0.000213151 0.000976617 4.7223e-06 3.81269e-06 5.35557e-06 0.000111878 1.39001e-05 
0.00090125 2.07406e-05 3.11404e-05 0.000398282 1.44356e-05 1.62201e-05 1.80525e-05 2.35843e-05 4.41269e-05 0.000604279 0.000117947 2.32813e-05 8.33904e-05 1.22526e-05 2.38882e-05 0.000477323 0.000418433 0.000120285 0.000160044 0.000208613 0.00014148 0.000157668 0.000355794 0.000720521 0.00011605 4.49049e-05 0.000574339 0.000296055 0.000413859 6.2622e-05 6.90158e-05 0.000128622 6.86931e-05 3.34195e-05 0.000279181 0.000444404 0.000106061 1.59206e-05 1.29285e-05 3.49211e-06 6.24787e-05 0.000260919 0.000404493 0.000196932 0.000795622 0.00055324 1.15512e-05 0.000276682 0.000910054 0.000161235 0.000220216 1.74224e-05 3.96856e-05 3.19388e-05 8.91067e-05 0.000546519 3.56367e-05 0.000274525 5.04309e-06 0.000530351 0.000403109 4.42478e-06 0.000204033 0.000293563 0.000692713 0.000385645 0.000126388 0.000419087 0.000141647 8.60606e-06 1.28145e-05 3.73535e-05 0.000503607 5.00486e-05 5.69388e-05 0.000341513 0.000397802 3.335e-05 0.000361859 0.000119783 0.000549149 0.000312479 0.000448896 4.45223e-06 1.86693e-05 2.19048e-05 0.000130278 0.000559924 1.27075e-05 6.40251e-05 0.000643854 0.000187888 7.5484e-05 0.000426895 1.0156e-05 2.12229e-05 0.000587771 1.37781e-05 0.000384525 2.8168e-05 8.04455e-06 0.000486327 9.18762e-05 0.000157361 0.000411645 1.42216e-05 1.00798e-05 8.13266e-05 9.6289e-05 6.59753e-05 2.23513e-05 6.1363e-05 0.000124586 3.7322e-05 8.53658e-06 0.000609506 0.000854412 2.04231e-05 0.000232196 0.000106916 6.90247e-05 0.000408185 7.15669e-06 0.000754758 0.000440615 9.16888e-05 0.000476837 3.72421e-05 0.000225097 0.000555663 0.00040164 6.29095e-05 6.09176e-05 3.05371e-06 8.14472e-05 7.05329e-05 0.000411302 5.94616e-05 0.000165072 0.000220376 1.31489e-05 0.000233951 0.000458401 8.8101e-06 1.42251e-05 0.000670744 7.53156e-05 3.7859e-05 0.000101115 2.13858e-05 5.92884e-06 8.90637e-06 1.18643e-05 0.000157587 0.000497603 0.000146705 4.19048e-05 0.000182031 9.35579e-06 1.33319e-05 3.66332e-05 1.25499e-05 1.06307e-05 1.66886e-05 2.14556e-05 6.94812e-05 0.00023495 0.000172288 1.26411e-05 7.64605e-06 1.29436e-05 8.61519e-06 0.000661819 4.72078e-05 6.36281e-05 0.000168898 7.9743e-06 0.000125795 7.81958e-06 0.000804562 1.49022e-05 0.000257834 1.56114e-05 0.00051199 9.68e-05 2.6984e-05 0.000546867 0.785327 0.000372914 0.000794391 7.1044e-05 0.000405618 0.000119134 0.000454939 0.000226927 0.000403821 4.91235e-06 0.000509574 0.000398623 0.000822387 0.000106491 0.000641864 6.13549e-06 0.000207962 5.53569e-06 1.33105e-05 2.48311e-05 3.30625e-05 0.000204237 5.39233e-05 2.81801e-05 8.67891e-05 0.000144118 8.50825e-06 2.90386e-05 0.000142163 6.88893e-05 0.00061244 1.9291e-05 0.000179223 0.000111927 0.000399308 3.29571e-05 9.16441e-06 9.1784e-06 0.000614108 2.54917e-05 0.000707613 0.000334703 4.90132e-05 0.000189659 0.000811598 2.98053e-05 0.000397563 0.000528485 1.348e-05 0.000108806 0.000173256 9.9602e-05 0.00057804 1.10775e-05 0.000401951 0.000215764 0.000327527 0.000431866 2.61464e-06 0.00011929 0.000481448 5.92727e-05 6.63609e-06 6.96823e-06 3.77362e-06 9.31142e-06 4.8472e-05 3.11475e-05 2.56878e-05 0.000148382 1.57108e-05 0.000458073 2.14102e-05 0.000207368 0.000603706 5.20791e-05 7.74141e-05 0.000751389 0.000234974 0.000518995 4.43748e-06 9.73432e-06 0.00050319 6.00463e-06 0.000439921 9.05794e-05 0.00011921 4.78171e-05 2.03981e-05 9.16697e-05 1.03855e-05 1.0493e-05 7.57206e-05 0.000406176 6.61581e-05 0.000727109 0.000436598 1.22966e-05 0.000217527 2.55675e-05 1.26365e-05 1.2466e-05 0.000156843 2.85993e-05 8.02452e-06 0.000215403 7.87393e-06 4.37191e-05 1.19605e-05 0.000682202 3.17061e-06 7.0922e-05 0.000289507 5.59824e-05 9.43219e-06 1.18516e-05 2.53197e-05 6.29117e-05 0.00076299 0.000148769 0.000404356 2.36272e-05 4.56687e-05 2.40806e-05 8.5086e-05 0.000375405 0.000218155 6.3311e-05 2.63783e-05 0.00040953 5.6528e-05 3.07545e-05 0.000235809 1.23541e-05 3.55093e-05 0.00109498 1.83249e-05 0.000413043 4.35736e-06 1.26653e-05 1.79515e-05 1.53833e-05 0.000109911 0.00128774 9.02416e-05 0.000476877 0.000181182 1.22316e-05 0.00010754 0.000133283 3.38404e-05 1.43344e-05 1.01541e-05 0.000211936 0.000347987 4.87139e-05 0.000120206 4.76954e-05 3.63801e-05 0.0019004 8.81322e-05 2.61465e-05 4.69805e-06 4.76559e-06 0.000120899 0.000378357 2.03813e-05 0.00041591 0.00402711 0.000183975 4.06512e-05 0.000450881 0.000398544 3.1686e-05 2.32137e-05 0.000951883 7.4269e-05 0.000545057 0.000133272 0.0002562 2.90945e-05 4.29653e-05 0.000450756 4.20993e-06 1.05614e-05 1.8513e-05 0.000111536 0.000681196 0.00154222 0.000118301 6.06338e-06 8.67073e-06 0.000233775 0.00030318 1.80476e-05 0.000570096 9.17406e-05 5.03035e-05 0.000615165 7.7925e-06 0.000437837 0.000247834 0.000591174 0.000499497 1.3021e-05 1.007e-05 7.48434e-05 1.56217e-05 0.000260124 9.46086e-06 0.000369889 3.71577e-05 0.000187632 1.73233e-05 2.59974e-05 0.000680505 0.00025221 7.09577e-05 0.000827125 6.8303e-05 0.000305579 0.000840112 0.000421749 2.71034e-05 0.000175611 0.0005049 0.00066755 0.000811073 8.21421e-05 0.000776714 9.35147e-06 0.000397009 3.53763e-05 0.000401197 2.16982e-05 0.000497106 3.17395e-05 0.000841161 0.000316138 0.000216312 0.000134214 3.5964e-05 6.6451e-06 0.00025127 0.000703546 0.00017697 0.000424278 3.47563e-05 0.000366519 1.59614e-05 0.000339193 1.31699e-05 0.000424356 5.42492e-05 1.16197e-05 1.52566e-05 8.4729e-06 0.000131434 7.44315e-05 0.000403098 4.86427e-05 0.000397679 7.50846e-05 9.17477e-06 1.31234e-05 2.37644e-05 0.000459765 3.12256e-05 0.000281277 0.000399339 0.000399616 0.00117103 1.0874e-05 4.07509e-05 9.8387e-05 1.80339e-05 0.00355452 0.000406121 0.000134589 3.45591e-05 7.21527e-06 0.000741711 9.31025e-06 0.000424266 1.82623e-05 2.57787e-05 0.000452195 4.7087e-05 6.42471e-05 0.000529962 0.000347681 1.49284e-05 0.000207388 0.000406348 1.28064e-05 0.00097147 1.13819e-05 0.000153717 0.000231385 8.7926e-05 1.5326e-05 0.0014104 3.09851e-05 0.0002883 8.90541e-06 0.00023371 4.95361e-05 0.000274495 3.7785e-05 0.00037809 0.000270122 0.00010071 0.000104568 4.65653e-05 1.99697e-05 0.000241264 0.000253037 0.000409759 1.36688e-05 4.08997e-05 0.000123305 0.000135826 0.000642429 0.00102531 1.34072e-05 0.000135522 0.000261886 0.000511151 0.000346773 1.35711e-05 1.07753e-05 7.39201e-05 0.000397737 0.000205229 0.00026785 0.000101792 7.07154e-06 0.00079666 0.000324104 0.000494616 6.88571e-06 6.23669e-06 7.92084e-05 0.000408105 5.95726e-05 0.000295388 2.64393e-05 0.000497562 4.26678e-05 1.74106e-05 0.000427876 2.65571e-05 0.000406361 1.42746e-05 7.77929e-06 0.000619923 0.000399422 0.000296669 0.00068487 0.000461127 2.43107e-05 0.000279908 3.33342e-06 0.000603731 1.33025e-05 0.000154832 0.000115211 1.71804e-05 8.22323e-05 0.000288561 0.000207809 8.02033e-05 0.000529395 1.16072e-05 3.8159e-05 1.23121e-05 0.000757298 0.000152439 0.000493329 2.81709e-05 0.000106241 0.000187323 0.000441543 1.07651e-05 0.00011906 4.01087e-05 0.00020407 0.000378053 0.000161963 0.000691655 0.000196235 0.000103786 0.000560841 3.39274e-05 0.000407804 0.000196122 2.13503e-05 6.22877e-06 0.000103755 5.58589e-06 0.000524392 1.15467e-05 1.74346e-05 0.00022896 0.000466444 0.000149432 0.000110364 0.000143082 3.57298e-05 7.90726e-06 0.000391373 8.75113e-05 1.33943e-05 0.000532807 0.000424376 0.000128823 0.000274834 0.00039772 9.72611e-06 1.15131e-05 0.000287402 0.000425068 0.000401767 8.29682e-06 5.75003e-05 0.000867091 2.75561e-05 8.81478e-06 8.03037e-05 0.000158705 0.000311571 0.000536808 9.05578e-06 3.26065e-05 0.000103231 1.89054e-05 1.53794e-05 0.000509208 0.000488375 0.00136223 0.000187422 0.000795538 7.18616e-06 9.10593e-06 0.00112833 0.000129889 0.00040475 5.76635e-05 0.00081476 9.45074e-06 1.41408e-05 1.22617e-05 4.54565e-05 1.67881e-05 0.000558826 0.000720551 6.34164e-06 0.000409209 3.07649e-05 0.000123149 5.32517e-06 0.000202883 2.61053e-05 0.000434984 0.000118039 0.000265197 0.00014349 1.6555e-05 1.47117e-05 0.00152217 0.000327684 1.11788e-05 9.43057e-05 1.17636e-05 0.000476057 3.89938e-05 0.000400031 0.000265762 8.78931e-05 0.000455858 2.5633e-05 5.75409e-06 0.000117423 0.00015797 0.000115656 0.00050462 0.000601086 2.522e-05 0.000224969 8.60933e-05 8.4353e-06 9.16427e-06 0.000289499 0.000463365 1.18272e-05 0.000111416 3.54437e-05 0.000192361 7.28346e-05 1.751e-05 1.67309e-05 3.76587e-05 0.000131849 1.32938e-05 0.000220568 5.82689e-06 1.95998e-05 0.000155502 8.77979e-05 3.05492e-05 9.10703e-05 4.86524e-05 0.000259632 9.49487e-05 3.99304e-05 0.00110782 0.000598126 0.000507862 0.00037046 3.25915e-05 6.76279e-06 5.13947e-05 0.00047825 0.000319946 4.02544e-06 9.05849e-05 0.000143566 2.58951e-05 1.54829e-05 1.06848e-05 3.29803e-05 8.4797e-05 2.84025e-05 5.03448e-06 1.84036e-05 9.44143e-06 0.000141025 0.000373657 0.000506861 6.90919e-05 0.000385157 8.77397e-05 1.0596e-05 1.07366e-05 0.000253929 7.04774e-05 0.000364125 0.000124004 2.85874e-05 2.154e-05 0.000112047 7.5335e-05 4.32193e-05 0.00051056 0.000421669 5.97139e-06 3.10163e-05 0.00102403 0.000230512 6.62864e-06 2.7055e-05 6.14229e-06 8.89534e-06 9.45362e-05 0.000414188 9.44204e-06 0.000208646 0.000226764 0.000110675 7.90821e-06 0.000159045 3.87362e-05 0.000122288 8.94142e-06 2.11284e-05 6.89117e-05 0.000190456 0.000361354 1.8681e-05 0.000626863 0.000137464 1.05633e-05 0.000615038 0.000610844 0.000191704 0.000451389 0.00048489 3.47639e-05 4.62188e-05 3.49202e-05 0.000446847 3.57945e-05 0.000127617 3.0388e-05 8.6505e-05 4.02398e-05 0.000396781 1.60821e-05 0.000313102 0.000214392 6.77452e-05 0.000165358 0.000400848 7.82919e-06 0.000381561 1.29269e-05 0.000944398 1.86519e-05 0.000513171 0.000297159 2.29871e-05 1.08804e-05 1.87535e-05 0.000333928 9.7217e-05 5.68032e-05 0.000589033 6.07538e-05 4.71673e-06 0.000145103 9.40806e-05 4.95291e-06 0.00043208 4.312e-06 0.000141127 0.000522046 1.56547e-05 0.000195171 1.4481e-05 5.99897e-05 3.74319e-05 0.000159793 1.34793e-05 0.000118576 2.45113e-05 0.000215593 0.000103644 0.00068363 3.8974e-05 3.2733e-05 0.00080985 0.000792593 0.000169736 0.000135155 0.000285709 0.000397546 0.000183923 1.15792e-05 9.87528e-06 9.18196e-06 2.23811e-05 4.70317e-06 0.000409532 0.000139464 5.7684e-05 1.33702e-05 0.000472491 0.000881295 0.00039916 9.72697e-06 6.56417e-06 7.91939e-05 6.28732e-05 0.000165589 2.72545e-05 0.000154877 1.96334e-05 0.000687666 0.00015605 1.09548e-05 3.21928e-05 0.00042669 2.50845e-05 0.000403085 3.06169e-05 0.000106622 7.9817e-06 0.000205773 1.64794e-05 8.40082e-06 2.66483e-05 7.77463e-05 0.000496491 1.05741e-05 1.61243e-05 0.000205379 0.00044186 9.74342e-05 1.1346e-05 4.06276e-05 0.000407067 3.8303e-06 3.97568e-05 0.00017877 8.38309e-06 0.000508019 9.43643e-06 8.15793e-06 0.000770457 3.13015e-05 4.14973e-05 0.000547181 0.000514281 0.000171099 0.000112397 0.000151972 8.10019e-05 5.92822e-05 0.000135337 0.000135712 0.000627579 0.0001741 9.79945e-05 2.87179e-05 0.000114968 0.000414497 9.03555e-06 0.000297519 0.00102516 0.000491199 0.000121638 3.46014e-05 0.000120347 4.78319e-06 7.00396e-05 0.000572659 1.15144e-05 0.000606932 1.48897e-05 6.95257e-06 0.00040368 5.82736e-06 0.000407202 0.000104982 1.25573e-05 2.54036e-05 0.000432331 9.38971e-05 0.000560096 1.77823e-05 6.61543e-06 0.000129581 5.62054e-06 0.00040077 4.47206e-06 0.000210519 8.29615e-05 1.09312e-05 0.000243618 7.4062e-05 1.06757e-05 1.93051e-05 1.31826e-05 0.000138635 9.77371e-06 2.95317e-05 0.00079493 0.000396906 1.57216e-05 0.000280303 0.000117512 4.3291e-05 0.000719045 0.00012258 1.05372e-05 0.000271279 2.15849e-05 4.0782e-05 9.02868e-05 0.000301664 0.00111391 0.000111502 0.000336564 2.5738e-05 0.000398068 0.000117097 1.64585e-05 5.36171e-06 1.27183e-05 2.20424e-05 8.03672e-05 1.26317e-05 7.16402e-05 0.000514319 1.35638e-05 4.17106e-05 0.000399189 0.000191112 0.000104698 0.000220805 0.000163382 3.46091e-05 0.00029925 0.00135322 1.11905e-05 0.00042632 7.52618e-06 0.000330834 1.19271e-05 0.000627518 0.000409055 9.22946e-05 0.000154285 0.000255737 1.71722e-05 4.92488e-05 5.20535e-05 0.000599885 0.000115466 0.000104972 0.00017388 1.1092e-05 3.2954e-05 
0.000652412 4.73514e-06 3.47886e-05 0.00017978 2.40664e-05 3.21498e-05 8.80879e-06 8.73729e-05 7.01142e-05 6.58257e-05 0.000234268 7.54154e-06 1.02761e-05 8.95874e-06 1.24592e-05 0.000274734 0.000263357 0.000138748 9.81257e-06 4.14303e-05 0.00017961 0.000159796 1.19857e-05 0.000145731 0.000301627 0.000248688 0.000209614 0.000233793 0.000121529 0.000238161 9.40892e-06 1.70004e-05 0.00050831 0.000110307 0.00010323 9.69057e-06 0.000267454 0.000160094 0.000568786 5.41077e-06 0.000140051 0.000244689 2.93769e-05 0.000153403 0.000133891 8.99794e-05 0.000153566 0.000416802 6.38811e-06 0.000336581 0.000209319 3.40228e-05 0.000117634 3.12391e-05 0.000261015 0.000401262 0.000526289 0.000167229 2.36455e-05 0.000427621 8.95699e-06 4.83237e-05 0.000286683 7.53844e-05 0.000206802 8.94049e-05 6.65883e-05 1.24844e-05 0.000384162 0.000533861 1.4043e-05 0.000121607 0.000357054 0.00080873 0.000297504 0.000119317 6.8845e-06 0.000131592 0.00022222 0.000712584 0.000436641 0.00041958 0.00011298 0.0002287 0.000189141 0.00016036 9.99579e-05 0.000539425 7.1335e-05 5.0844e-05 0.000166023 1.05129e-05 0.000146402 0.000261006 0.000132203 5.03381e-05 0.000278648 0.000303625 0.00010083 1.12128e-05 9.56013e-05 8.31112e-05 4.5858e-05 0.000534393 1.24179e-05 0.000119603 0.00021188 7.31087e-05 0.000146379 0.000231138 0.000142921 0.000128319 0.000160455 0.000230996 1.20905e-05 7.42923e-05 0.00033836 0.000133757 7.66094e-05 1.90431e-05 5.5732e-05 0.000190808 1.08796e-05 0.000319666 9.87563e-05 4.92253e-05 0.000148278 0.000118098 0.000102672 0.000474159 7.68059e-06 0.000326147 1.45589e-05 2.787e-05 0.000207907 0.000135194 4.47783e-05 1.38484e-05 2.34404e-05 0.000174088 6.12063e-06 0.000390436 6.79968e-05 0.000138794 0.000135175 0.000318218 9.06599e-06 5.51378e-05 8.6574e-06 1.2552e-05 0.000551253 7.3436e-05 0.000139085 0.000149336 0.000160175 0.00083378 0.000213506 7.32442e-05 0.000288468 0.000222762 0.000202139 0.000172787 1.01189e-05 4.6203e-05 5.57529e-06 0.0001835 0.000255456 0.000193784 0.000293828 0.00017471 9.06419e-06 0.000345146 0.00038314 0.000259702 7.10002e-05 3.14166e-05 0.000305885 1.16978e-05 0.000613698 0.00049932 0.000105736 7.68848e-05 3.90291e-05 8.13746e-05 0.00024541 0.00019387 0.000795369 1.06251e-05 9.06674e-05 0.000664113 5.25509e-05 9.29455e-06 9.4195e-05 3.34295e-05 0.000375957 1.0597e-05 0.000130007 1.04645e-05 0.000240219 1.8815e-05 1.59343e-05 3.61961e-05 0.000250536 0.000121456 9.44754e-06 7.7654e-06 0.00016116 1.14909e-05 0.000204365 0.0005407 0.000187233 0.000249516 0.000424364 2.51121e-05 5.67113e-05 0.000272656 0.00023727 0.000195725 8.38092e-06 6.21227e-05 0.000184667 6.86891e-06 0.000399984 1.16887e-05 8.60074e-05 0.000285454 6.0715e-05 0.000120638 4.24015e-05 8.62773e-05 0.0003289 0.000256026 7.84249e-05 0.000597253 0.000223464 0.000279067 0.000340577 9.97131e-06 0.000117436 0.000169885 8.44809e-06 0.000338214 9.05916e-05 0.000169001 0.000466491 0.000350821 6.51016e-05 9.85535e-06 0.000131457 8.53158e-05 4.35611e-05 1.09427e-05 0.000130616 0.000343802 0.00015611 0.000521968 2.96418e-05 6.31774e-05 0.000113794 0.000453463 0.000523493 1.07792e-05 0.000125004 0.000398361 0.00054586 0.000149116 6.52607e-06 0.000155205 0.000123659 9.18763e-05 0.000189109 0.000429022 0.000227324 0.000168478 0.000446757 0.000278162 3.0787e-05 5.53487e-06 8.65037e-05 3.13165e-05 0.00160799 0.000655049 1.04205e-05 0.000297755 0.00111331 0.000122042 2.49882e-05 4.6089e-05 0.000694735 8.37871e-05 0.000191751 0.00015382 0.000175869 8.26066e-05 0.000186296 0.000216998 8.83501e-05 5.14305e-06 0.000154603 9.03688e-06 4.49363e-05 0.000249079 2.05119e-05 2.17562e-05 0.000519477 0.000425179 0.000262927 3.17092e-05 4.61028e-05 4.01122e-05 1.08848e-05 0.000237072 1.8865e-05 0.000327219 0.000146144 4.20555e-05 0.000635225 0.000144821 8.90223e-05 0.000343869 9.43823e-05 0.000242901 1.95966e-05 0.000125997 0.000280428 0.000193346 0.000112626 0.000441511 2.22994e-05 0.000149615 8.41858e-05 0.000237803 9.75814e-05 0.000210766 8.78657e-06 0.000363942 3.34038e-05 0.000215713 1.56048e-05 8.53927e-05 0.0002852 9.29578e-06 8.80111e-05 5.38695e-05 7.80578e-05 6.3821e-05 0.000378619 0.00014061 0.000203232 1.41512e-05 6.75093e-05 0.000175996 4.77539e-05 0.00051179 0.000107153 0.000270046 3.11385e-05 0.000117702 0.000144927 0.000161978 0.000238425 0.00145039 0.000271649 0.00013836 0.000145734 0.000285822 0.000109113 5.95242e-05 0.000154721 5.57614e-05 9.90577e-06 1.11539e-05 0.000294324 0.000154959 0.000577964 4.6828e-05 0.000180373 8.29466e-06 8.98445e-05 0.000108007 0.000118153 1.17884e-05 0.000268164 1.17909e-05 3.99746e-05 0.000438212 0.000834187 4.29853e-05 2.22075e-05 0.000262141 2.40228e-05 1.3428e-05 0.000241899 0.000202687 0.000316209 1.06775e-05 0.0001445 0.000441128 3.11759e-05 9.04787e-05 0.000229681 1.46217e-05 6.70522e-05 1.73816e-05 9.2085e-05 0.000329801 0.00032059 1.77669e-05 0.000125004 6.65265e-06 0.000371783 0.000459837 0.000332988 0.000344099 0.000377238 0.000135794 0.000492059 0.000135295 8.38091e-05 0.000675931 0.000399919 0.00010597 0.000220986 1.6157e-05 0.000214945 0.000334509 0.000279911 0.000291831 0.000311266 9.75286e-06 0.000122801 0.000138398 7.31313e-05 1.32648e-05 4.89926e-05 0.000188541 8.02894e-05 1.46333e-05 0.000572239 4.32445e-05 0.000236131 1.27742e-05 1.10417e-05 0.000214645 4.83493e-05 0.00023344 1.97802e-05 8.21617e-06 8.28564e-05 0.000180753 6.13623e-05 0.000177038 8.68432e-05 0.000278153 0.000201692 0.00044084 3.02843e-05 0.000260282 0.000615869 1.13104e-05 2.27529e-05 4.18555e-05 8.99267e-06 0.00158262 0.000123045 0.00027712 0.000259292 8.67126e-06 0.000156058 8.7269e-06 0.00014378 0.000131077 0.000217351 0.000119267 5.46617e-05 8.90041e-05 0.000377638 0.000170818 0.000109221 0.000220639 7.12989e-06 1.35673e-05 0.000308439 0.000135303 0.000360071 1.99383e-05 4.80527e-05 0.000116468 9.87162e-05 0.000444181 0.252526 0.000176091 0.000308814 8.06404e-05 0.000133491 0.000425556 0.000104465 5.48987e-05 0.000176376 8.94702e-05 1.77535e-05 1.95929e-05 0.000250882 0.000153874 0.000107572 6.56552e-05 0.000505241 2.04487e-05 0.000151979 9.7131e-05 0.000173323 7.50107e-06 7.44803e-05 2.53542e-05 0.00031514 9.17762e-05 4.11039e-05 0.000199906 0.000151864 9.15082e-06 6.25161e-05 0.000132778 0.000155883 4.51311e-05 0.000335975 0.000491072 0.000184168 6.96945e-06 0.00021615 1.45208e-05 1.64495e-05 0.000388854 0.000238646 0.000280216 0.00068412 6.61255e-05 7.5807e-06 0.000139747 0.000868317 7.45529e-05 0.000248798 0.000292451 0.000245815 8.7319e-05 3.23246e-05 0.000707848 0.000136228 4.35475e-05 0.000302429 0.00056025 0.000130273 0.000208115 9.22935e-05 0.000442381 0.000225224 0.000370893 0.000166195 5.94118e-06 0.000207497 6.42688e-05 0.000381753 4.85189e-05 2.55521e-05 0.000352847 0.000101252 0.000502208 0.000152813 0.000225441 7.21776e-05 6.69484e-06 0.000822773 0.000292821 0.000136877 0.000168611 0.000101997 4.67569e-06 5.54483e-05 1.13198e-05 2.20628e-05 0.000162292 0.000201818 0.000291283 2.50496e-05 0.000232948 0.000322808 1.39405e-05 8.8312e-06 0.000115179 0.000822258 1.94039e-05 0.000149337 0.000259183 0.153906 9.06052e-05 0.000426679 0.000190906 3.26964e-05 0.000340776 0.000269351 4.49051e-05 0.000464166 0.000185899 0.000188573 0.000147857 0.000266984 0.000228897 0.000139589 0.000132891 0.00021342 2.696e-05 6.20781e-06 0.000184275 0.000384204 0.000469184 6.71081e-06 9.82939e-05 0.000499255 0.000538855 0.000136889 2.55125e-05 2.59518e-05 9.46056e-06 4.37419e-05 1.36862e-05 0.000427235 0.000128461 0.000410803 0.000476958 9.15545e-05 0.000112399 3.42951e-05 0.000227685 1.41576e-05 0.00034871 0.000136656 0.000431976 0.000164471 0.000160937 0.000715855 6.14202e-05 0.000112582 0.00016054 0.000336133 9.16039e-06 7.48379e-06 0.000798844 0.000276436 0.000243914 0.000208388 1.33789e-05 0.000122787 0.000176034 0.000127968 0.000377586 6.05006e-05 1.29252e-05 0.000379778 1.72146e-05 0.000191114 1.76483e-05 0.000161442 3.91776e-05 0.000210256 0.000585128 0.000103276 7.35429e-05 1.2864e-05 4.68298e-05 9.65882e-05 0.000482073 0.000103725 2.89398e-05 0.000187253 4.38982e-05 0.000121974 0.000231094 0.000115176 1.25892e-05 4.45385e-06 0.000413605 0.000126906 3.2437e-05 0.00015361 0.000113576 6.6532e-05 6.79154e-05 2.96008e-05 0.000147752 9.97438e-05 0.000115631 2.37894e-05 0.000254078 6.65428e-06 0.000100955 9.73826e-05 3.19935e-05 0.000185275 0.000257554 0.000168593 3.09789e-05 3.0326e-05 1.35458e-05 0.000144706 7.50592e-05 0.000533446 0.000363672 0.000110484 4.19016e-05 0.000217869 7.09439e-05 0.000281822 2.99165e-05 0.000117692 8.69393e-05 0.000109594 9.53101e-06 0.000118467 1.8889e-05 0.000260614 0.000289677 4.40198e-06 9.76539e-06 2.62664e-05 0.000394776 6.0744e-05 0.000244762 6.43521e-05 0.000146217 0.000413825 0.000198455 5.76134e-05 0.000442311 0.000233998 0.000228877 0.000344143 0.000230287 0.000657902 0.000114242 0.000197987 1.77346e-05 0.000412752 0.000101014 2.61474e-05 0.00036651 0.000798786 0.000639292 0.000136914 5.68354e-05 0.00209292 0.000176485 0.000231745 0.000280048 8.87971e-05 1.20694e-05 3.27166e-05 0.000140581 8.20423e-05 0.000510645 4.71545e-05 5.4182e-05 2.47791e-05 3.41468e-05 0.000344258 0.000408566 7.97987e-05 8.39789e-05 0.000272535 0.00011744 4.22335e-05 0.000317564 0.000222755 5.20599e-05 0.000137729 0.000236057 0.000132725 0.000294861 0.000244832 0.000338078 0.000343711 8.01251e-06 4.24155e-05 0.00010381 0.000233167 4.55287e-06 0.000237305 0.000366881 7.2958e-05 9.05494e-05 0.000132269 0.000488856 0.000280485 6.87131e-05 0.000125644 0.000612434 3.32417e-05 0.000252757 0.000388861 0.000585722 7.08679e-05 0.000108527 0.408406 8.7589e-05 0.000248279 0.000771481 0.000210025 3.7024e-06 1.54219e-05 7.90658e-05 7.87051e-06 0.000154743 0.000443928 5.71644e-05 7.44669e-06 1.97303e-05 0.000138279 1.54895e-05 6.44682e-05 0.000160786 9.48246e-05 9.11125e-06 0.00145438 1.41883e-05 0.000120892 0.000394701 0.000365142 0.000183391 5.12809e-05 0.000214826 0.000154113 0.000110047 0.000410507 0.000297685 1.81329e-05 0.00058923 6.71985e-06 0.000125234 0.000271533 0.000204623 6.72076e-06 0.000300467 0.000320998 0.000342787 1.0874e-05 9.14832e-05 8.35152e-05 2.91368e-05 0.000223681 7.64532e-06 0.000581 0.000284809 0.000324202 0.000181324 7.55897e-05 0.000115672 1.56073e-05 8.27248e-06 4.20393e-05 1.8795e-05 9.95294e-05 0.000193957 5.13498e-05 1.50825e-05 6.84794e-06 6.2234e-06 0.000704197 0.000263401 6.80636e-05 0.000191983 9.15635e-05 0.000127019 0.000218918 1.16819e-05 0.000188326 0.000331821 5.30597e-05 8.02944e-06 0.000102483 0.000505049 0.000130858 0.000202416 1.66556e-05 2.06114e-05 0.000144864 1.38428e-05 7.24278e-05 6.24557e-05 1.09648e-05 0.000407847 0.000817173 0.000321937 0.000404235 0.000229626 7.01736e-05 1.83311e-05 0.00032026 0.000135123 0.000178175 0.000151698 0.000270365 9.0233e-05 0.000259804 5.08936e-05 0.000225689 2.17913e-05 3.82738e-05 0.000289603 0.000402363 0.000148359 6.36101e-05 1.07453e-05 6.52236e-06 6.1611e-05 0.000142429 5.26525e-05 5.35827e-05 1.18794e-05 0.000161523 0.000270864 8.32272e-05 3.15303e-05 8.55896e-05 0.000601751 7.72389e-05 0.000175271 7.31057e-05 0.000392872 0.000318419 5.54902e-05 0.000139223 0.000124891 6.12341e-06 1.15893e-05 0.000437729 0.000122557 0.000726008 0.000148721 0.00016503 6.76803e-06 0.000147443 6.39664e-06 1.72399e-05 1.02513e-05 1.84301e-05 0.000452692 0.000141806 8.37011e-06 0.000735026 0.000157803 3.57622e-05 0.000143551 8.15632e-05 5.50179e-05 0.000148082 9.45783e-05 0.00145172 0.000138801 0.000193927 0.000546687 5.55999e-05 0.000280132 8.86621e-06 3.96408e-05 0.000192466 1.28179e-05 9.16746e-05 0.000223748 0.000153304 0.000110637 1.10696e-05 0.000306289 0.000250797 0.000225039 0.00052019 4.56592e-05 0.000304105 0.000401982 0.000345315 0.000273823 0.000165669 1.67672e-05 0.000695031 7.68116e-06 0.000384844 0.00023245 0.000557285 0.000218581 4.4778e-05 0.000351274 0.000109231 0.000215821 9.55754e-05 6.46187e-06 0.000152539 5.08634e-05 0.000277105 9.91078e-06 8.16586e-06 0.000351896 0.000147562 8.57375e-05 
0.00010678 0.000108551 3.50203e-05 6.12646e-05 3.67187e-05 0.0322891 5.2517e-05 1.18833e-05 9.87218e-05 5.06115e-05 3.89241e-05 4.86851e-05 2.5493e-05 3.34499e-05 7.05977e-05 0.000104418 5.17779e-05 3.36359e-05 0.000589207 0.000238455 2.36602e-05 2.91435e-05 4.59306e-05 7.33256e-05 4.83362e-05 5.05471e-05 0.00015332 4.58851e-05 2.46705e-05 3.11315e-05 8.72585e-05 4.09407e-05 0.000325887 3.62999e-05 0.00551569 4.97826e-05 0.000234086 4.98777e-05 0.0642446 1.20355e-05 2.53326e-05 6.99033e-05 4.92674e-05 7.97792e-05 0.000171108 7.19369e-06 3.44439e-05 0.000119555 1.71089e-05 6.91825e-05 0.000122992 0.020849 2.21031e-05 0.000119738 5.82631e-05 9.93741e-05 8.78371e-05 6.23259e-05 9.73332e-05 9.65453e-05 6.35301e-05 3.44553e-05 4.82109e-05 1.82198e-05 4.35353e-05 6.14305e-05 2.22773e-05 9.94975e-05 5.02287e-05 2.0965e-05 0.000121099 6.89538e-05 5.97596e-05 8.35305e-05 0.000106112 5.4601e-05 3.43964e-05 0.0317442 9.45028e-05 6.31019e-05 7.969e-05 8.6047e-05 0.0127649 2.05216e-05 0.0222344 0.000105159 6.15971e-05 7.09285e-05 3.86275e-05 3.89717e-05 0.000148845 0.000279394 3.21736e-05 0.000184051 5.18398e-05 2.98511e-05 0.000151595 0.016571 9.39209e-05 2.14012e-05 1.71262e-05 1.38928e-05 4.71793e-05 7.37581e-05 0.000168476 0.000159552 5.41225e-05 3.55998e-05 2.59717e-05 1.64339e-05 0.00249519 8.98516e-05 6.35755e-05 3.00997e-05 0.0323769 3.28199e-05 7.05253e-05 2.47026e-05 0.000103101 6.66848e-05 7.77841e-05 8.01734e-05 2.06682e-05 9.4724e-05 2.25761e-05 4.33393e-05 3.32369e-05 5.33048e-05 0.00015232 2.6287e-05 4.35527e-05 1.75978e-05 7.76696e-05 1.72831e-05 8.03911e-05 7.98625e-05 7.35808e-05 4.01455e-05 3.44029e-05 0.000220138 4.78277e-05 7.05051e-05 6.5842e-05 4.76938e-05 3.08275e-05 8.66302e-05 4.40038e-05 5.26942e-05 4.1342e-05 3.58618e-05 8.10692e-05 5.26723e-05 0.000252802 3.28266e-05 1.7459e-05 0.000127237 2.62861e-05 6.00972e-05 7.28978e-05 7.70062e-05 5.88747e-05 0.00417307 4.39811e-05 1.76062e-05 0.000126951 0.000431595 0.000127156 0.000142057 1.52809e-05 3.94823e-05 7.32673e-05 3.1369e-05 8.44755e-05 8.8676e-05 0.000190228 6.91892e-05 5.30059e-05 5.71586e-05 0.000411883 0.0337464 0.00935377 9.73973e-05 2.99322e-05 8.35061e-05 7.88421e-05 0.0419135 8.01508e-05 0.000135455 0.000112409 5.14251e-05 4.51253e-05 2.41829e-05 0.000378632 7.01098e-05 4.41052e-05 2.34851e-05 1.03657e-05 4.59344e-05 0.000214266 6.09888e-05 0.000111753 0.000210717 3.08402e-05 4.68867e-05 3.19908e-05 4.67355e-05 5.3689e-05 6.60956e-05 5.84297e-05 0.000242254 6.17703e-05 5.83179e-05 0.000177543 2.68896e-05 5.58952e-05 4.07266e-05 2.35808e-05 0.000173479 2.2602e-05 4.56664e-05 6.04033e-05 6.64478e-05 8.75008e-05 3.86356e-05 0.000174341 4.76292e-05 0.0150648 8.50548e-05 3.49198e-05 2.71725e-05 0.000141582 2.03555e-05 7.31359e-05 4.04438e-05 9.33568e-05 8.72425e-06 0.000423343 0.00119055 8.86786e-05 5.02045e-05 8.90012e-05 0.000200231 5.06783e-05 7.51621e-05 0.000188308 1.96985e-05 8.60047e-05 6.1092e-05 2.3024e-05 0.000125617 6.82541e-05 0.000117297 3.54335e-05 6.17143e-05 4.20172e-05 0.000162209 0.000236149 4.01228e-05 6.49018e-05 3.5837e-05 0.000134228 3.52322e-05 5.20369e-05 8.76039e-06 2.61605e-05 5.83186e-05 0.000186693 2.34299e-05 5.06918e-05 3.35542e-05 3.64931e-05 0.000333108 3.85771e-05 6.83358e-05 7.87809e-05 0.0236677 7.44457e-05 8.88088e-06 3.53444e-05 3.27066e-05 1.29974e-05 0.000108995 0.000108145 4.64154e-05 4.87326e-05 4.72827e-05 8.74241e-05 3.06725e-05 7.66828e-05 5.15599e-05 0.000169926 5.81293e-05 7.78297e-05 2.28229e-05 2.45042e-05 3.40229e-05 0.000108054 3.34722e-05 1.2439e-05 4.07786e-05 5.82405e-05 4.69446e-05 2.20638e-05 2.45929e-05 0.000131307 0.000120723 2.32478e-05 4.81395e-05 9.06655e-05 4.7339e-05 3.81216e-05 3.21983e-05 7.92167e-05 0.00013824 4.4403e-05 0.000191442 3.02754e-05 9.29788e-05 3.5405e-05 5.63666e-05 0.000146633 4.44438e-05 7.5987e-05 8.84119e-05 1.71069e-05 0.000108434 0.000176172 4.98854e-05 0.000137171 5.38749e-05 4.26306e-05 0.000109731 0.00011313 3.37158e-05 3.99684e-05 0.000158894 3.12216e-05 6.07751e-05 8.88503e-06 3.59486e-05 7.21868e-05 4.59645e-05 9.99377e-05 4.79751e-05 7.16114e-05 6.70031e-05 2.25143e-05 8.59077e-05 2.50796e-05 8.88293e-06 3.7204e-05 1.53898e-05 1.63039e-05 0.0542015 0.0127244 0.0767306 5.89154e-05 4.46505e-05 2.41044e-05 0.00239711 1.92505e-05 1.83874e-05 0.00014947 2.39093e-05 2.69222e-05 8.56141e-05 6.49347e-05 6.99957e-05 3.65514e-05 5.74614e-05 2.37282e-05 1.78761e-05 4.31235e-05 6.21132e-05 3.79555e-05 0.031465 3.38467e-05 6.06106e-05 9.11304e-06 3.24369e-05 3.15532e-05 5.73378e-05 0.000188208 0.000137328 5.97823e-05 0.000175635 1.87015e-05 2.991e-05 5.18438e-05 9.07854e-05 2.81939e-05 0.000106075 6.7149e-05 3.3017e-05 0.030662 5.60099e-05 1.47096e-05 4.63406e-05 7.02019e-05 1.99792e-05 0.000205019 4.90582e-05 0.000111679 4.35142e-05 2.63686e-05 0.00011538 5.24142e-05 9.42749e-05 5.09678e-05 2.98218e-05 2.63763e-05 7.56247e-05 3.28418e-05 3.05873e-05 0.00040594 5.45519e-05 0.000342417 0.000108322 0.000107601 9.69965e-05 0.000277612 2.9879e-05 8.32593e-05 5.72238e-05 0.000223747 7.2296e-05 0.000348744 8.27553e-05 0.00872326 1.79694e-05 1.62438e-05 5.9419e-05 4.25136e-05 3.22599e-05 0.00464735 9.66275e-05 4.07454e-05 2.5742e-05 0.000163614 8.00675e-05 7.77636e-05 0.000156157 7.85507e-05 3.36053e-05 0.000627499 5.63967e-05 1.61191e-05 2.54904e-05 3.31104e-05 0.000165778 2.86949e-05 2.957e-05 3.93368e-05 0.000156879 6.31578e-05 6.68696e-05 2.09754e-05 2.15873e-05 6.10671e-05 4.57603e-05 0.000202992 0.000186859 1.28193e-05 0.000978968 1.73008e-05 8.43092e-05 3.65662e-05 1.8399e-05 5.24389e-05 2.63195e-05 8.77137e-05 0.000101491 0.000130535 4.28008e-05 6.31604e-05 4.10769e-05 4.16362e-06 8.8519e-05 9.1461e-05 0.000118835 6.90779e-05 3.55234e-05 0.000142538 5.94282e-05 7.1731e-05 0.000143302 4.79039e-05 0.000217089 8.0647e-05 0.000257757 7.10842e-05 0.00860979 0.000108027 2.85194e-05 0.000105444 6.59105e-05 9.87701e-05 0.000212041 9.54752e-05 5.60103e-05 0.000116849 5.40304e-05 5.33387e-05 0.000140642 0.0203005 0.0185384 0.000116927 6.6718e-05 4.68306e-05 2.48075e-05 0.000481977 6.46961e-05 7.23927e-05 2.85197e-05 4.04728e-05 0.000176233 2.34053e-05 2.91439e-05 6.44786e-05 5.98231e-06 0.000208042 0.0118052 7.73061e-05 3.70214e-05 6.26055e-05 8.93805e-05 5.39625e-05 3.46481e-05 3.82519e-05 3.31197e-05 2.26233e-05 8.73492e-05 0.000118095 0.0338587 0.000165124 0.000102855 1.51395e-05 2.30776e-05 8.69087e-05 2.7979e-05 0.000177843 5.6299e-05 1.78932e-05 1.6218e-05 5.91811e-05 3.12613e-05 1.41161e-05 2.75922e-05 5.12531e-05 4.27273e-05 2.4805e-05 0.000225222 6.07627e-05 5.34586e-05 0.000155292 0.000109506 0.000145772 0.000147537 5.22509e-05 9.44263e-05 7.33372e-05 0.000168719 1.4394e-05 0.000122094 4.46101e-05 3.8244e-05 5.22775e-05 0.000667289 2.84076e-05 4.73184e-05 2.68858e-05 0.000124041 1.55796e-05 0.000312333 7.26669e-05 1.34029e-05 4.47217e-05 2.44324e-05 8.25935e-05 0.00027232 4.35562e-05 0.000144205 3.38042e-05 2.43244e-05 5.86709e-05 1.95951e-05 0.00359424 4.57896e-05 4.08539e-05 0.000102004 6.35719e-05 0.000144643 2.56213e-05 3.13699e-05 0.000118023 2.50946e-05 0.0129841 0.000103104 1.96273e-05 4.44892e-05 0.0001107 5.64534e-05 9.92882e-05 7.16408e-05 3.00055e-05 5.14542e-05 3.55864e-05 0.000197346 6.89734e-05 5.86608e-05 7.95649e-05 5.69682e-05 5.66656e-05 3.18122e-05 3.54871e-05 2.89884e-05 0.000145241 0.00010221 7.51102e-05 0.000148526 4.57373e-05 4.21367e-05 0.000248613 0.000130457 5.6658e-05 3.3369e-05 2.5889e-05 3.95949e-05 2.69777e-05 0.000122121 3.65335e-05 0.000161669 3.93651e-05 5.09682e-05 7.22249e-05 0.000175757 3.09038e-05 5.15835e-05 7.49562e-06 7.58998e-05 0.000124204 0.000159757 8.97223e-05 8.45917e-06 0.000180508 3.99063e-05 7.35786e-05 4.50797e-05 4.73853e-05 0.000107166 2.78642e-05 7.22324e-05 0.008005 2.1582e-05 4.45711e-05 0.000174349 3.00631e-05 0.00750147 0.000146614 6.86293e-05 3.89192e-05 0.000210224 8.79728e-05 2.54713e-05 0.000122915 1.45323e-05 9.23428e-05 8.80122e-06 4.04617e-05 3.76678e-05 3.79518e-05 2.97568e-05 5.92099e-05 4.15138e-05 0.000233485 5.23923e-05 4.5596e-05 6.31858e-05 2.65019e-05 6.41238e-05 8.71912e-06 0.022115 2.10006e-05 1.72732e-05 0.000133041 4.50882e-05 3.13493e-05 3.99773e-05 0.000269262 3.93654e-05 0.0114788 5.82644e-05 3.67013e-05 4.6256e-05 7.17294e-05 5.39581e-05 1.85949e-05 5.84584e-05 2.89522e-05 2.59647e-05 2.07629e-05 8.03834e-05 2.55369e-05 0.000141487 2.02664e-05 6.91601e-05 3.3651e-05 2.08644e-05 1.8511e-05 3.41969e-05 1.74139e-05 0.00124754 2.53638e-05 3.32784e-05 7.66083e-05 9.73614e-05 3.17622e-05 5.14617e-05 0.000132704 0.000117488 5.79703e-05 3.27723e-05 5.53121e-05 5.55501e-05 8.51303e-05 3.59901e-05 0.000184655 6.69551e-05 4.93502e-05 5.02801e-05 1.7674e-05 7.91705e-05 4.97159e-05 6.87651e-05 0.000192718 4.46129e-05 4.43297e-05 0.000333768 3.67257e-05 3.20777e-05 2.87818e-05 0.000168753 4.5178e-05 0.0452105 8.3843e-05 4.65705e-05 2.90003e-05 5.66852e-05 2.24371e-05 0.000359703 0.000103077 6.09911e-05 0.000160979 4.35041e-05 0.000724768 0.000163079 1.91475e-05 9.17017e-06 0.000117065 6.05035e-05 2.69737e-05 8.44449e-05 0.000106168 8.91945e-05 5.78336e-05 0.000115066 0.000448676 8.85876e-05 4.03436e-05 0.000107387 2.88274e-05 0.000238121 1.13334e-05 0.000113894 4.93306e-05 9.45614e-05 0.0285974 4.37553e-05 5.30452e-05 8.73895e-05 3.32781e-05 5.1111e-05 0.000123705 3.82359e-05 0.000255425 4.55026e-05 6.87341e-05 9.58303e-05 3.3315e-05 3.86891e-05 0.000291612 6.05045e-05 1.28892e-05 0.000481003 5.72393e-05 3.59316e-05 6.65843e-05 1.97408e-05 0.000195593 4.19114e-05 8.80215e-05 5.67481e-05 0.000173114 1.78993e-05 2.86433e-05 3.05366e-05 1.33417e-05 8.93374e-05 3.96132e-05 7.43567e-05 2.37231e-05 5.06175e-05 3.5475e-05 1.40476e-05 4.93015e-05 5.99661e-05 0.000159214 4.93659e-05 0.000127104 0.000124035 1.56784e-05 3.37815e-05 7.49859e-05 6.18145e-05 0.000155537 2.52473e-05 4.54187e-05 0.000142379 4.08456e-05 4.6044e-05 0.000189132 3.76349e-05 1.43257e-05 8.12493e-05 0.000131742 0.0160091 0.000128557 6.37175e-05 3.2952e-05 1.37525e-05 0.000106562 4.24423e-05 9.87579e-05 2.84427e-05 5.61976e-05 3.12939e-05 5.16688e-05 2.79736e-05 8.88074e-05 3.79236e-05 9.3444e-05 6.91303e-05 0.000262663 2.9328e-05 9.4188e-05 5.80656e-05 3.81542e-05 2.09348e-05 1.15129e-05 0.000175555 1.65267e-05 6.46449e-05 1.08083e-05 2.30799e-05 4.35981e-05 2.32146e-05 4.03269e-05 3.07915e-05 4.85382e-05 5.76243e-05 1.21188e-05 1.28386e-05 7.67953e-05 0.000141945 4.62517e-05 6.02735e-05 0.00035211 0.000155318 2.17494e-05 4.66514e-05 8.47261e-05 0.00236809 5.84974e-05 6.07458e-05 9.4514e-05 7.40327e-05 5.086e-05 3.49577e-05 0.000194432 7.70115e-05 1.79405e-05 6.77845e-05 1.90905e-05 9.21046e-05 6.19989e-05 2.98484e-05 4.32682e-05 5.93169e-05 7.99247e-05 7.99004e-05 3.38406e-05 0.000133759 9.54842e-05 0.000109556 4.51781e-05 4.30029e-05 6.2896e-05 5.3655e-05 4.48378e-05 8.91918e-05 1.70984e-05 0.00433186 3.23466e-05 4.2021e-05 1.79904e-05 5.18178e-05 2.33418e-05 6.41678e-05 1.81676e-05 3.42293e-05 0.000139728 0.000110526 6.79409e-05 8.85394e-05 3.15555e-05 0.000168305 0.016632 1.73608e-05 4.00476e-05 0.000151381 7.82157e-05 2.64874e-05 7.62015e-05 7.39487e-06 7.8052e-05 0.000141971 4.15094e-05 3.22613e-05 0.000180738 0.000167906 3.63699e-05 0.000113264 9.31323e-05 2.68127e-05 7.01887e-05 0.000162942 0.000124357 2.85318e-05 6.17787e-05 7.32725e-05 8.5463e-05 0.00832344 0.000150322 7.64935e-05 2.16922e-05 3.61047e-05 0.000111807 1.57895e-05 0.00017315 4.52355e-05 4.24599e-05 4.00432e-05 8.25809e-05 5.52025e-05 3.05233e-06 8.14459e-05 0.000138236 6.68597e-05 4.26655e-05 0.000100074 9.35889e-05 9.60667e-05 9.1898e-05 2.10514e-05 5.60249e-05 5.82259e-05 4.62738e-05 4.37328e-05 0.000250073 0.00958954 4.31906e-05 2.30262e-05 7.1671e-05 0.0368122 0.000182418 3.22646e-05 3.12466e-05 9.71321e-05 2.24675e-05 3.66356e-05 7.02628e-05 4.01734e-05 5.14138e-05 0.000160014 0.000223747 4.25674e-05 0.00567903 2.34593e-05 3.17119e-05 5.13026e-05 
0.0796431 7.17127e-05 0.00217275 9.18388e-05 1.86449e-05 0.000435016 6.1414e-05 0.00251158 7.34006e-05 5.12142e-05 0.000570684 0.000196333 6.37013e-05 7.87553e-05 5.80611e-05 0.000993282 0.000421889 0.000418976 0.000290816 8.21664e-05 0.000446348 0.000815441 0.000155002 0.000549359 0.000451105 0.000132365 0.000345104 0.000323188 2.87096e-05 0.000191434 0.0010846 0.000368051 0.000242698 0.000438523 0.00148999 0.000437519 0.000277544 0.000326654 0.00036647 1.04261e-05 8.56105e-05 0.000232762 9.94115e-05 0.000197137 0.000234418 0.000314509 0.00138537 0.000780863 0.00033501 0.000199514 0.00034781 0.00022633 0.000506683 0.000521221 0.000428248 0.000516298 0.000227983 0.000297883 0.000311168 0.000530437 0.000162142 1.88749e-05 0.00081813 0.00152264 0.000476645 0.000184829 0.000486976 0.00044348 2.82298e-05 0.000660804 0.000168037 0.000523699 3.88195e-05 0.000509616 0.000638884 4.64032e-05 5.11921e-05 7.88376e-05 0.000416372 0.000565202 0.000331379 0.000322244 0.00062236 0.000337347 0.000558444 2.09326e-05 0.000790637 0.000381112 0.00190498 0.00031192 0.000378366 3.05744e-05 0.000594798 0.000991581 1.34938e-05 6.22336e-05 0.000382864 0.000183244 8.04319e-05 0.000142659 0.000330003 0.000218026 0.000599879 0.000345147 0.00154337 6.53287e-05 4.95911e-05 5.73294e-05 1.46639e-05 1.25404e-05 8.21768e-05 0.000406082 0.000300216 0.0019774 0.00044661 0.000231544 0.000368356 9.2525e-05 0.000110164 0.000231059 6.66955e-05 0.00310124 3.90419e-05 0.00104895 6.80224e-05 0.000571777 2.63568e-05 0.000103601 1.78462e-05 0.000489686 0.000131856 0.000525817 0.000386202 8.52313e-05 0.00015538 0.00076358 0.00107344 0.000199201 0.000370659 0.000358709 0.000292575 0.000430151 0.000583736 1.85828e-05 0.00208926 0.000136337 6.00778e-05 0.000118513 1.29255e-05 0.000359563 0.000120689 0.0001714 0.000741466 0.000413037 0.000290405 0.00111974 0.00011621 4.43319e-05 1.57415e-05 0.000562473 9.27018e-05 0.0009903 0.000393693 0.000306327 1.62161e-05 9.64835e-05 0.000447346 0.00180278 0.00086579 0.000347038 0.000731832 0.000516512 0.000507878 0.000116776 0.000494664 0.000101377 0.00035929 1.97517e-05 0.00313514 0.000943337 9.0032e-05 0.000255265 0.000398979 0.000391751 0.000154161 0.00088738 0.00120164 4.04461e-05 0.00102064 0.000435705 0.000430006 0.000140203 0.000611154 9.38574e-06 0.000593726 9.53939e-05 7.35727e-06 8.88881e-05 0.000380283 0.000342731 0.000652944 0.000393989 0.000119087 9.56136e-05 0.00013724 7.84895e-05 0.000271832 0.000220528 0.000221211 0.000626345 0.000340821 4.68714e-05 0.00119578 0.0191742 0.000138149 0.00010173 0.000519124 1.78574e-05 1.32313e-05 7.20679e-05 0.00105083 4.86075e-05 0.000411222 0.000289307 7.1976e-05 0.000231779 9.53247e-05 8.3638e-05 0.000392956 0.000304354 0.000563133 0.000311168 0.000692821 0.000612139 0.000336428 0.000409637 0.000600585 0.000155699 6.20132e-05 5.7828e-05 2.97352e-05 0.000105564 0.000131857 0.000680347 7.52049e-05 0.000640143 0.000181081 0.000253675 0.000292538 8.95201e-05 6.8198e-05 6.36773e-05 0.000179072 0.00128407 0.000583391 0.000523398 0.000352105 0.000328423 0.00063348 2.88829e-05 0.000157083 9.59663e-05 0.00067266 0.000388139 0.000145965 0.000386328 7.5751e-05 0.00032804 0.000190936 5.15975e-05 0.000286276 0.000400553 0.000249119 0.000129588 4.55208e-05 0.000683948 4.57966e-05 4.26552e-05 8.55674e-05 9.06388e-05 0.000127625 0.000423181 5.58871e-05 0.000459804 0.00128083 0.00069377 0.00169401 0.000690627 0.00126536 0.000282859 0.0013599 0.000112104 0.000132952 0.000165673 1.71856e-05 3.60476e-05 0.000189466 2.56139e-05 4.89704e-05 0.000127117 0.000804367 0.000283481 0.000481592 0.000607702 0.000550538 0.000113045 0.000137983 0.000122416 0.00125239 0.00227289 0.000284193 0.000652983 4.92206e-05 0.00237965 0.000155147 0.000139081 0.000260916 0.000442526 0.000290362 0.000471584 0.000595908 6.36784e-05 0.000700387 0.000480704 0.00114943 5.3992e-05 0.00015477 0.000876434 0.000324491 0.000318372 9.60127e-05 0.000887395 0.000190741 0.000448188 0.000627186 9.12853e-05 7.77549e-05 0.00159847 5.38947e-05 0.0018993 0.000680478 1.49027e-05 0.000122268 0.000576263 0.0005849 0.000409016 8.8011e-05 0.000407453 0.00209759 1.44664e-05 4.25279e-05 0.000132912 0.000278004 0.00078329 0.000514072 0.00617964 6.76047e-05 5.57296e-05 0.000407778 0.000168217 0.00229658 0.000175392 0.00149625 0.00072838 0.00240048 5.43653e-05 6.67119e-05 9.26828e-05 9.97719e-06 4.9903e-05 0.00012888 1.83108e-05 8.40808e-05 0.000555753 0.000560152 0.0027485 0.000425952 2.09796e-05 0.000284567 0.000207157 0.000207943 3.52632e-05 0.000712429 0.000324693 0.000596324 0.000153738 0.00220697 0.000140352 3.65316e-05 0.000554103 6.44826e-05 0.000105537 0.000499136 3.06891e-05 0.000661976 4.27511e-05 8.45458e-05 0.000387207 0.00224769 0.000290402 0.00141242 0.000246264 0.000193309 8.0196e-05 5.01565e-05 6.80293e-05 7.57322e-05 4.26523e-05 0.00170997 0.000387422 0.000315039 0.000293155 0.0006206 6.95681e-05 0.00262364 2.07306e-05 0.000728956 0.000401511 0.000185279 0.000708279 0.00154029 5.74741e-05 0.000128796 0.000437497 0.000140031 0.000777059 0.000251918 0.000346932 0.00088149 8.56964e-05 0.000332102 0.000130425 0.00035873 0.000203504 0.000923454 7.69877e-05 6.24311e-05 2.05051e-05 0.0029077 0.000593827 0.00046057 2.1006e-05 0.000210939 0.000311527 0.000917787 0.000377751 0.000139155 0.000279419 6.78901e-05 5.15989e-05 0.000121212 0.00014078 0.000418415 3.26418e-05 0.000266544 6.98807e-05 0.000379118 1.1636e-05 8.03261e-05 6.11382e-05 0.000847443 0.000328659 5.19366e-05 1.72014e-05 0.00111917 0.000420854 0.000233629 6.5353e-05 0.000416709 0.000302792 0.000609269 0.000366718 0.000873434 0.000325876 0.000489601 0.000214554 6.51222e-05 0.000149521 0.00054621 0.000732932 5.22554e-05 0.000459464 0.000705936 0.000291326 0.00141839 0.000252584 0.00142488 2.66871e-05 0.00024716 5.71451e-05 0.00103015 0.00013861 0.000758509 0.000275524 0.000134157 0.000400006 5.55866e-05 0.000127444 0.000631049 0.000131351 0.000128621 0.000162687 0.000859253 0.00188581 0.00047879 0.000236168 0.000587191 0.000282324 0.000198176 0.000121009 0.00278475 9.01658e-05 0.00052902 0.000189462 0.00012954 0.000259878 0.000442101 7.47785e-05 9.83844e-05 3.97826e-05 0.000353707 0.000825084 6.90716e-05 0.00100915 0.047853 0.000764727 3.53949e-05 9.50666e-05 0.000127852 0.000100601 4.36573e-05 0.00016506 0.00223744 0.000696784 0.000225829 0.00206485 0.00087674 0.000484329 0.000705562 0.000557138 8.59437e-05 0.000466867 0.00146894 1.52828e-05 2.3112e-05 0.000620029 0.0002419 0.00132844 0.000314461 8.53657e-05 0.000347728 0.00154999 0.0567583 0.000848523 0.000147958 0.000381656 0.000142734 0.000105713 0.000286334 0.000397319 1.47249e-05 0.000338311 0.000401099 0.000136104 5.94454e-05 0.0745782 2.33307e-05 0.000837739 0.000104033 0.000290993 0.00164132 0.000296801 6.51013e-05 0.000127521 0.000225374 1.73903e-05 5.08445e-05 2.89797e-05 0.0003094 0.000153043 5.25854e-05 0.00101697 0.000391539 1.98609e-05 0.000257362 1.4076e-05 0.000138764 0.000164703 4.61566e-05 0.000616926 0.0395545 0.00193884 6.90053e-05 5.64327e-05 0.000596352 9.42609e-05 0.000623187 3.32748e-05 7.89274e-05 0.00139667 0.000113846 8.81042e-05 0.000350814 0.000791679 8.26811e-05 0.000308119 4.16331e-05 0.00101917 0.000536092 0.000488426 1.37159e-05 0.00171389 0.00027939 3.78856e-05 5.04395e-05 0.000538705 0.000231314 0.000353854 0.00026925 0.00028702 0.000136695 0.000564516 0.000456004 4.54398e-05 5.38156e-05 6.0112e-05 0.000377843 0.000793819 5.5276e-05 0.000752594 0.000672218 0.000173409 5.43793e-05 0.000677419 0.000472716 2.45091e-05 0.000607163 0.000187555 0.000475884 5.17776e-05 0.000136914 8.53137e-05 5.27931e-05 0.000361663 0.000479676 0.00036113 0.00158211 0.000636697 0.000290798 0.000452697 0.000265501 4.26154e-05 0.000857324 0.000285867 0.000378699 7.75128e-05 0.000853208 0.000422288 0.00063033 0.000187185 3.44491e-05 0.000141612 0.00039058 0.000698162 0.000316155 0.000232887 0.000117374 0.00285887 9.49989e-05 0.000553951 0.000981122 0.000451233 0.000503231 1.94529e-05 0.000120811 0.000330837 0.000183792 1.40332e-05 4.66667e-05 0.000253822 0.000432898 0.000191913 0.000662405 0.000509138 0.000550563 0.00102987 0.000291443 0.000503864 0.000897113 0.00037048 0.00017352 4.55481e-05 1.4032e-05 0.000424252 0.000390858 4.31877e-05 0.000109561 0.000152018 4.39441e-05 7.03409e-05 0.000331803 0.000700259 7.7755e-05 0.000111196 0.000213269 0.000141184 5.29799e-05 1.10821e-05 6.94528e-05 0.000212242 0.0350021 3.44823e-05 7.55866e-05 0.000573946 4.71867e-05 0.00110861 0.000163913 0.00028223 0.000837397 0.000385025 3.78809e-05 0.000515849 0.00108783 0.000264414 0.000527772 4.88177e-05 0.000100066 2.00267e-05 0.000159626 8.61649e-05 0.00119686 0.000491476 0.000915836 0.000227539 0.00034716 0.000453728 0.000696869 9.02644e-05 0.00026534 0.000264021 0.000223701 0.000894912 0.000220886 0.000420678 0.00028571 0.000743185 0.000313721 0.000591162 0.000198383 0.00375527 0.000452924 0.000121609 4.10465e-05 0.000229021 0.000180129 0.000112113 3.88222e-05 0.00101513 0.000110976 8.50696e-05 0.000314706 3.11299e-05 0.000241143 0.00037267 0.000207652 3.49159e-05 0.000218685 0.000406359 0.00113073 0.00102048 0.000116577 9.9763e-05 6.50263e-05 0.000201399 0.000418586 8.5584e-05 0.000270888 0.000119834 0.000668154 0.000488459 0.000412646 0.00022825 0.000686497 0.000120298 0.000137337 0.000304721 0.000700881 0.00100783 0.00026405 0.0023627 0.00217321 0.000119381 0.000270907 0.000164629 4.3403e-05 0.00066859 0.000495254 1.54843e-05 0.00191111 0.000213246 0.00135878 0.000236866 0.000160272 0.000614731 0.000849175 3.41619e-05 1.56565e-05 0.000213443 3.92074e-05 0.000321411 0.00122759 0.000515805 0.000309279 0.000678002 0.0002488 3.34535e-05 5.23837e-05 0.00013469 8.39869e-05 0.000345659 0.000372643 0.000105007 0.000160457 0.000243339 6.26363e-05 7.80979e-05 0.00138806 0.00107585 4.7526e-05 0.000636197 0.00104019 0.000374743 4.08523e-05 0.0875614 4.27594e-05 0.000563387 0.00103604 0.000243445 4.5316e-05 0.000404542 0.00165194 0.00159845 0.000137459 0.00112719 3.81694e-05 0.000336844 0.000242136 1.71691e-05 9.71781e-05 0.000377467 0.00283907 5.50856e-05 0.000129068 0.00129904 5.46583e-05 0.000308557 0.000104491 0.000213469 0.000410328 9.13551e-05 4.46624e-05 0.000708059 3.68778e-05 0.000116564 0.000267673 2.36375e-05 0.000149913 0.000365864 0.000898011 0.00109221 1.97251e-05 1.50463e-05 0.000123565 0.000198255 3.73973e-05 9.00469e-05 0.000696912 0.00292608 2.75113e-05 0.00041481 2.57033e-05 0.000148381 6.19967e-05 0.00028516 4.74644e-05 5.39061e-05 0.000873785 0.00077592 0.000592761 0.0923021 0.000207121 0.000182175 0.000455877 5.56213e-05 0.000185539 0.000555354 0.000199909 0.000421138 8.33285e-05 0.000234221 0.00193046 0.000197471 0.000881828 0.000392865 0.000290107 7.88927e-05 6.3889e-05 9.94903e-05 0.000343756 7.43895e-05 0.000305119 0.00198971 0.000371798 0.000285734 0.000171234 9.83979e-05 1.6562e-05 0.00013996 5.73866e-05 0.000548122 0.00225438 0.000711727 0.000296592 7.42336e-05 0.000124305 0.000178575 0.00047029 0.000297157 0.000387054 0.00029238 0.000182075 0.000902813 0.00254668 0.000463627 0.000846561 0.000323875 2.81378e-05 0.000282546 0.00137945 0.000210813 0.000502138 0.000181862 6.74938e-05 0.000940082 6.87918e-05 0.000362383 9.05729e-05 3.19635e-05 0.000618805 0.000160648 0.000136257 4.61366e-05 0.00012938 0.00059432 8.64151e-05 0.000159562 0.000905156 0.000806246 0.00288852 0.000121079 9.08058e-05 0.0386183 0.000196958 0.000538324 0.000282521 0.000443166 0.000994398 0.00043943 3.24699e-05 0.000416148 0.000121801 0.00133136 0.0004675 0.00015169 7.46026e-05 0.000238726 0.000666662 0.000337848 0.000694249 0.00119724 0.00094545 9.1284e-05 0.000103407 0.00043104 0.000374397 0.00178862 7.38709e-05 0.000147146 0.000666132 0.0007744 9.16184e-05 2.52301e-05 0.000905498 0.000358453 7.31417e-05 0.000386948 0.00112942 0.000357888 0.000429516 0.000985241 
0.000410571 0.000130706 0.00100314 0.000120915 0.000312395 0.000279929 0.000236713 5.75338e-05 0.000110326 0.000298627 0.000228858 9.42906e-06 0.000440421 3.04073e-05 8.40213e-05 0.000733458 0.000140401 0.000352856 0.000237729 8.3674e-05 0.00046188 0.000254349 0.00030509 9.79752e-05 0.000376726 0.00013495 0.000238256 0.000447109 7.12273e-05 0.000851452 9.198e-05 0.000395317 0.000969227 7.57579e-05 0.000291934 0.000197987 0.000571042 9.61114e-05 0.00176563 1.50204e-05 0.00010564 0.000219784 1.74169e-05 0.00013545 9.09798e-05 7.56254e-05 0.000355835 0.000324344 8.64729e-05 0.000803027 7.51848e-05 0.000547033 0.000424298 0.000654569 0.000291998 0.000472061 0.00103459 0.000149688 0.000145633 0.000614742 0.00017607 5.47294e-05 0.000266782 5.4515e-05 0.000456743 9.1125e-05 0.000152288 0.000740698 0.000705166 0.000161574 8.25437e-05 0.000113353 6.25784e-05 0.000530593 0.000377907 0.00085089 1.19638e-05 0.000863469 0.000292316 0.000418797 9.83679e-05 0.000563871 0.000345663 0.000171206 0.00123815 0.000236524 0.000404036 7.8086e-05 0.000162828 0.000206116 0.000335873 0.000183025 0.000411707 0.000374238 0.000287481 7.33349e-05 0.00023252 0.000861902 3.05713e-05 0.000183756 0.000349481 0.000264019 0.000215109 0.000342715 8.84327e-05 1.15829e-05 0.000290587 0.000103923 0.000100165 0.000393246 0.000493372 0.000354798 0.000124998 0.000981656 0.000266936 0.000363302 0.000809192 0.000450222 0.000210634 2.20269e-05 0.000702713 0.000355011 1.15823e-05 0.00325649 9.65666e-06 0.000226541 0.000225878 0.00011179 1.57512e-05 0.00012023 2.35605e-05 0.000771631 7.2441e-05 1.218e-05 0.00044933 0.000160927 0.000162694 0.00016757 0.000185186 0.000355477 0.000133672 0.000216947 0.00265475 0.000252904 0.00027478 0.000405908 7.80587e-05 0.00110828 0.000112094 0.000281313 0.000409124 0.000643791 0.00282725 0.000552538 0.000160604 4.11094e-05 0.00077382 0.000175489 0.000633651 6.2427e-05 0.000216615 0.000179443 1.54552e-05 0.000203312 9.69525e-05 0.000474996 0.000198089 0.000250786 1.64642e-05 0.000750487 0.000742735 0.000121384 0.000533478 0.000597654 0.00106802 0.00020279 5.57469e-05 7.97019e-06 0.0012393 0.00150908 0.000453267 0.000266971 9.16886e-05 0.000350206 0.000450105 0.00215058 0.000585753 0.000377019 0.000276112 0.00184353 0.000224154 0.000176193 0.000372598 5.5959e-05 0.000603526 6.20795e-05 7.65759e-05 0.000280724 0.000425475 0.000251791 0.000190991 4.17604e-05 0.000189261 0.000147684 9.42575e-06 0.000377165 2.19223e-05 0.000181246 9.28364e-05 0.000596143 0.00020241 0.000234178 0.00024088 0.000249289 0.000131027 0.000205486 0.000151884 1.1814e-05 9.85506e-05 0.000191232 0.00035231 1.36683e-05 0.00014644 2.25871e-05 0.000134192 0.00277791 0.000556388 0.000155467 3.47868e-05 0.000226408 0.000185065 2.22769e-05 0.000168373 0.000143504 0.000119275 1.09103e-05 0.000217574 0.00021416 0.000221641 1.79281e-05 1.53624e-05 0.000215496 1.17897e-05 0.000100065 0.000212742 0.000197829 0.000240575 0.000444419 0.000164458 0.000146525 0.000227 0.000194329 0.00042403 0.000141694 0.000170387 0.000609441 0.000265618 0.000678927 0.000137263 0.00030888 0.00015441 0.000119456 0.000201557 0.000190503 0.00277709 0.000342394 0.000575051 2.46477e-05 5.92604e-05 3.71389e-05 0.00023369 0.000749693 0.000329889 0.000265652 0.00012512 0.00170308 0.000230674 8.58725e-06 5.91034e-05 6.2949e-05 0.0903474 0.00045728 0.000159822 0.00105154 0.000214938 0.000228134 0.00103058 0.00024128 0.000385188 6.06659e-05 7.87449e-05 2.55552e-05 0.000446765 5.06283e-05 0.000229235 0.000115627 0.000517808 6.94236e-06 0.000103481 0.000354226 0.000235577 0.000418562 0.000542479 0.000249968 0.000449742 0.000109945 0.000148364 1.25391e-05 0.000614521 0.000517145 0.000103128 0.00019586 0.000226267 0.000349316 0.000410494 5.63584e-05 0.000450356 0.000415923 0.000168401 0.000665787 9.61286e-05 0.000859216 0.00141333 0.00024762 0.000283321 0.000457648 0.0010062 9.71142e-05 5.66319e-05 0.00026166 3.75276e-05 0.00034874 0.00033473 0.000530602 0.000120902 0.000323811 0.000267936 0.000181339 0.000145832 0.000218788 0.000370501 0.000206776 0.00014455 0.000134258 0.000218874 0.000336572 8.0353e-05 0.000295802 8.45163e-05 0.000148667 0.0002031 0.000113932 0.000141003 0.0023785 0.000186562 0.000472568 0.000230565 0.00018405 0.000357623 0.000129964 0.000134193 0.0274497 0.000783774 0.00039328 5.54815e-05 0.00117731 3.99492e-05 9.79094e-05 8.21937e-05 0.000290411 0.000216299 0.000557081 0.000290547 0.000180031 0.000348835 0.000225669 0.000222186 0.000231874 9.8898e-05 0.0010247 0.000196733 2.53147e-05 0.000571457 0.000587749 0.000235292 1.55221e-05 0.000296451 6.7346e-05 9.69789e-05 0.000441806 3.84604e-05 0.000480059 0.00159969 7.7723e-05 0.00148762 0.000210071 0.000199943 0.000862222 0.00108458 0.000159052 0.00133805 0.000446437 0.000286445 0.000352449 2.03453e-05 0.000242497 0.000331654 0.000267269 0.000208791 6.17979e-06 0.00102301 0.000184263 0.000353718 6.423e-05 0.0012348 0.000170908 0.000508914 0.000754093 6.54367e-05 0.000456924 0.00352483 0.000273055 0.000197569 0.000387007 0.000441682 0.000511176 0.000359068 0.000540655 0.000173144 9.03035e-05 0.000280802 6.24433e-05 0.000416469 0.000774956 0.000218064 0.000176067 9.22578e-05 3.96321e-05 0.00149662 0.000355298 0.000405959 0.000320107 0.000329177 0.000130866 0.000258473 0.000597371 0.000190158 2.23255e-05 4.69497e-05 9.70649e-05 6.4563e-05 0.000113942 6.45478e-05 0.000627808 1.17233e-05 0.000173093 6.54053e-05 0.000157818 0.00261758 3.35953e-05 0.000324045 0.000248198 1.6469e-05 0.000108713 0.000344355 0.000192338 1.48235e-05 0.000199092 4.26992e-05 5.37692e-05 0.000181284 9.64249e-05 0.000230229 0.000271069 0.000322016 0.000237927 0.000122809 0.000425009 0.000492256 0.000201432 0.000136494 7.6985e-05 2.12909e-05 0.000218318 0.000326287 1.21076e-05 0.00040231 1.97835e-05 0.000572313 0.000336733 0.139327 0.000360824 0.000641805 0.000384441 0.00013291 0.000147293 0.000176288 0.00015038 0.00020476 0.000344279 1.4478e-05 0.000286038 0.000281025 0.000464273 0.001531 0.000291 0.000459677 0.000133428 7.68682e-05 7.48955e-05 0.00130225 0.000314477 7.57237e-05 0.000540368 0.000423651 0.000374279 0.000179634 6.81405e-05 0.000109127 8.50444e-06 0.000667785 0.00039594 8.85139e-05 0.000183289 0.000151044 0.000769258 9.11055e-05 1.35471e-05 0.000187594 0.000194092 0.000245593 0.000607233 0.000656624 0.000940458 0.00173147 0.000469613 0.00056716 0.00010129 0.000144605 6.30255e-05 8.14335e-05 0.000250042 0.000304474 9.57378e-05 5.51024e-05 0.000118576 0.000461979 0.000299274 0.000193321 0.000272098 0.00116264 0.00047606 0.000125779 0.000797217 7.00846e-05 0.000182594 0.0002859 7.91199e-05 0.000389774 0.000134371 0.000246821 3.31176e-05 0.000115621 0.00024021 2.45563e-05 0.000463875 6.55939e-05 0.000263937 0.000193947 0.00018154 0.00014752 0.000552567 0.000133881 0.000206151 0.000788544 1.40906e-05 2.03801e-05 2.39248e-05 6.67309e-05 0.000257336 0.000148923 0.00142878 7.18633e-05 0.0001568 0.000279582 0.00023568 7.85172e-06 0.000255851 6.50886e-05 0.000278453 0.000205236 0.000525829 0.0801728 0.000169593 0.000622948 0.000433926 0.000486005 0.00037559 0.000267397 0.000309275 0.000116888 7.39524e-05 9.60394e-05 0.000468979 0.000220129 0.000102282 0.000687035 0.000108627 0.000325561 0.000121172 9.73733e-06 0.000538073 0.000302099 0.000303722 0.000268792 0.000210941 0.00121785 8.99379e-05 8.85304e-05 0.000368742 0.000210836 0.000158338 6.31499e-05 0.00018423 0.000266689 8.95964e-05 0.000600648 0.00090184 9.40432e-05 0.0023619 0.000282782 0.00018096 8.71551e-05 0.000524338 0.000225334 0.000262256 1.2957e-05 6.13147e-05 0.000350783 0.000319329 0.00028524 0.000261815 0.000354558 9.41811e-06 7.68782e-05 0.000318586 0.000298945 0.000173782 0.000342081 8.55265e-05 0.000248927 0.000157402 0.000280348 0.000651355 3.14879e-05 3.84102e-05 0.000151035 0.000418872 0.00125385 0.00038188 0.000225889 0.000702821 4.79631e-05 0.000395143 0.000521347 0.00032746 8.91418e-05 0.000138421 0.000191216 0.000317675 0.000223757 0.000243015 0.00037515 1.91379e-05 2.5508e-05 5.04556e-05 0.000575726 0.000115245 1.22396e-05 0.000742929 0.00032783 0.000261882 9.96297e-05 0.000262353 3.88385e-05 0.000101963 0.000303997 0.00053884 1.45552e-05 0.000330289 0.000769366 0.000306205 3.31922e-05 1.79013e-05 0.000233813 0.000257873 0.000121455 0.000529282 9.82421e-05 3.24855e-05 0.000309303 0.000584521 0.000212954 2.56678e-05 0.000860762 0.000560718 2.82809e-05 0.000112463 9.33863e-05 0.00025072 0.000221036 0.000100807 5.50968e-05 0.000259357 0.000263457 0.00164621 0.000258303 0.000306266 0.000322553 0.000244871 8.33134e-06 9.80542e-05 0.00082491 0.000643594 0.000263498 0.000514343 4.13509e-05 0.000220278 0.000206262 0.000292554 0.000384858 0.000354642 0.000188635 0.000282317 0.000486731 0.000102283 7.79295e-05 0.000247723 0.000158106 0.000139672 0.000518611 0.00013993 0.000380446 0.00125015 0.000449993 8.66212e-05 0.000101521 0.000185055 0.0435339 0.00166412 0.000878714 0.000378266 0.000341854 4.47063e-05 9.08687e-05 0.000474591 5.44394e-05 0.000903437 3.00266e-05 0.000235704 5.69545e-05 9.16618e-05 0.000451265 0.000228264 0.000201792 6.56444e-05 0.000238422 5.6964e-05 0.000245026 0.000253828 0.000315057 0.00020244 0.000174748 0.000565932 0.000398695 0.000243366 0.00083631 0.000425293 0.000445939 1.36345e-05 0.000151927 0.000233779 0.000929276 8.69827e-06 0.000248988 4.46731e-05 0.000352273 0.000140572 0.000417822 0.000294638 0.00103958 0.000129128 0.000228371 6.38954e-05 2.94122e-05 0.000245584 5.3462e-05 0.000233698 0.000193635 6.99414e-05 0.233352 0.000282925 0.000418474 0.00107304 1.02538e-05 6.14994e-06 1.23568e-05 0.000224225 0.000112058 0.000343714 0.000199217 0.000134154 7.22096e-05 4.8008e-05 0.000344496 5.41736e-05 7.62338e-05 0.000144774 0.000179802 0.000267036 0.027385 4.55643e-05 0.000248456 0.000148724 0.000160766 0.000103905 0.000220122 0.00103899 0.000185555 0.000284175 0.000606445 0.000336804 0.000139701 0.00038183 0.000312229 0.000269879 0.00143123 0.000368136 0.000738169 0.000162861 0.000319125 8.14118e-05 0.000105346 0.000279834 4.97244e-05 0.000270543 0.000155562 4.91048e-05 0.000297282 0.000239508 8.98264e-05 0.00025639 0.000142977 0.000118095 0.000212516 5.58938e-05 2.14606e-05 0.000296386 0.000266812 9.32221e-05 0.000137323 0.000398504 0.000139229 6.50347e-06 0.000806606 0.000356016 7.45334e-05 4.94047e-05 0.000419014 0.000393001 0.000125718 0.000544304 0.000645884 0.000246994 0.000822146 0.000436355 0.00036523 0.0019303 0.000289007 0.00026851 0.000324785 0.00017875 6.66049e-05 5.39329e-05 0.000107735 0.000344079 0.000143425 0.000116805 0.00147283 0.000487227 9.96162e-05 0.000387332 0.000321606 0.000286685 0.000145899 0.000356955 0.000241199 0.000303045 0.000321362 0.000393098 0.000920847 1.93651e-05 0.000518081 5.9801e-05 1.38321e-05 0.000133717 0.000315526 0.000248854 0.00025379 3.63716e-05 0.000125032 0.000391031 0.001583 0.000258631 0.000206016 5.02885e-05 0.000102143 0.000610806 4.87942e-05 0.000637446 0.000482772 0.00103908 0.000224459 0.000184131 6.42382e-05 0.000339724 0.00108504 5.47791e-05 0.00023889 0.00136463 0.000405343 0.000294204 0.000221537 0.000294429 0.000240938 0.000246252 1.2956e-05 1.87877e-05 0.00124821 9.12625e-05 0.000259936 6.76029e-05 6.47581e-05 0.000232032 0.000115037 7.33023e-05 0.000126386 0.000272893 0.000169019 0.000248744 0.000228979 0.000221066 8.83003e-06 4.89896e-05 0.0272977 0.000312714 0.00128527 0.00211405 0.000702853 0.00028392 1.05672e-05 0.000325934 0.000438937 5.41686e-05 9.97232e-05 8.41487e-05 0.000635043 0.000459282 0.000116095 0.000404338 0.000230683 0.00103594 0.000722776 1.90006e-05 6.89507e-05 0.000548054 0.0004386 0.000613207 0.000290979 0.000149088 0.00324558 3.28105e-05 0.000392851 0.00132945 0.00109539 0.000175459 7.06578e-05 0.000135946 0.000141529 0.000351449 0.000185317 1.25223e-05 0.00019351 0.000213225 0.000153633 0.000279747 8.50693e-05 0.000133067 0.000712335 0.000206825 
0.000822452 1.37574e-05 3.76107e-05 0.000602147 1.66465e-05 1.04312e-05 1.01962e-05 1.41789e-05 5.77241e-05 0.000623937 1.12706e-05 5.05216e-06 0.000359478 5.97005e-06 1.21499e-05 0.000463816 0.000789058 0.000117293 8.06189e-05 6.65654e-06 1.24664e-05 1.14017e-05 9.25471e-06 0.000417387 8.85013e-05 5.49031e-06 0.000466287 0.000354727 0.000408595 7.79689e-06 5.1659e-05 0.000104801 0.000331057 8.06119e-05 7.55398e-05 0.000523442 2.29391e-05 4.5782e-06 9.59356e-06 3.26859e-06 6.3445e-06 0.000145807 0.000410589 1.07152e-05 0.000868908 0.000427996 1.1906e-05 0.000243053 0.000989033 2.45293e-05 1.2276e-05 6.11017e-06 7.47632e-06 7.28054e-05 3.17342e-05 0.000515052 8.20495e-05 1.18167e-05 1.04627e-05 0.000429388 0.000411106 5.28998e-06 0.000153291 0.000149303 0.000438037 1.21781e-05 0.000103229 0.000569025 0.000166761 0.000176995 0.000114121 0.000201136 0.000149453 1.0808e-05 4.20959e-05 0.000222795 0.000409931 7.29512e-06 7.2314e-06 1.1114e-05 0.000566926 0.000594427 2.52953e-05 5.7692e-05 1.52384e-05 4.84144e-05 1.08034e-05 0.000524396 1.16716e-05 4.34375e-05 0.000335953 6.27153e-06 0.000136489 0.00055283 1.03413e-05 8.14419e-06 0.000415995 5.38688e-06 0.000272815 2.72837e-05 5.70555e-06 0.000464468 1.35862e-05 1.01208e-05 0.000417574 9.31061e-06 1.8086e-05 1.57883e-05 9.17448e-05 4.08413e-06 1.07885e-05 1.67828e-05 0.000128066 0.000328621 1.0793e-05 0.000459994 0.000648504 4.14658e-05 1.26451e-05 0.000275254 0.000397416 0.000696567 4.02556e-06 7.2166e-05 9.26818e-05 4.16192e-05 0.000417441 0.000215059 0.000325457 0.000191342 0.000412915 0.000391617 8.96949e-06 5.87802e-06 1.24092e-05 0.00011684 0.000581673 8.30269e-05 6.62456e-06 0.000223261 4.27894e-06 0.000223295 9.96248e-06 3.69972e-06 0.000508994 0.000276131 5.56724e-06 0.000242626 3.83835e-06 6.78267e-06 0.0002344 5.21458e-05 4.83269e-05 7.40142e-05 0.00053212 3.6418e-05 1.59469e-05 9.18585e-06 0.000379501 0.000317982 6.0462e-05 2.37676e-05 0.000111399 1.13044e-05 1.74817e-05 1.16188e-05 0.000441711 4.4583e-05 9.26185e-06 3.08524e-05 6.65446e-05 6.61836e-06 0.000778142 5.82677e-05 0.000176079 2.88213e-05 7.83126e-06 3.73308e-06 7.03671e-06 0.000824975 1.27838e-05 0.000112912 3.01581e-05 0.000591094 9.96391e-05 5.81044e-06 0.000451472 0.80291 0.000606157 0.000233043 2.94369e-05 0.00041174 1.1876e-05 1.08887e-05 1.17693e-05 0.000419389 2.28737e-06 0.000795632 0.000237075 0.000962138 0.00016149 0.000762286 0.000302319 0.000218939 3.55195e-06 1.01793e-05 7.19422e-05 9.55592e-05 1.34629e-05 0.000100907 0.000133251 4.36473e-05 5.97276e-06 6.51563e-06 7.75511e-05 4.16703e-05 0.000305193 0.000415251 1.35534e-05 6.11901e-05 8.20822e-05 0.000694217 9.45587e-05 7.79027e-06 6.5994e-05 4.40208e-05 8.35484e-06 0.000586307 7.28512e-06 6.7566e-05 0.00070117 4.65108e-06 2.35162e-05 0.0004127 0.000412349 3.09563e-06 7.48269e-05 5.40622e-06 2.91217e-05 9.33079e-06 6.59445e-06 0.000451982 0.000200456 1.44774e-05 0.000351259 3.22319e-06 6.7476e-05 0.000511877 5.17751e-05 2.89647e-06 9.04644e-05 2.33837e-05 6.77301e-06 6.26331e-06 0.000284923 0.000503633 5.27388e-06 1.0091e-05 0.000473622 3.27557e-06 7.03335e-06 0.000474028 7.16359e-05 0.000378472 3.0401e-05 0.000321775 0.00073329 2.05689e-06 7.18264e-06 7.87271e-06 3.4609e-06 0.000537527 6.289e-05 0.000267636 0.000102798 5.62975e-06 0.000264608 8.1187e-06 4.82113e-06 5.09682e-06 0.000412598 0.000175519 0.000441947 0.000248187 5.27734e-06 4.74385e-05 2.47715e-05 3.27588e-05 0.000215745 8.41793e-05 7.43123e-06 8.95821e-06 6.97785e-05 5.21422e-06 5.07037e-05 2.7161e-06 0.000588813 3.6336e-06 4.76675e-06 0.000116368 7.33144e-05 0.000211913 1.99637e-05 6.65492e-05 2.28769e-05 0.000737267 7.32309e-06 0.000417915 2.27694e-05 1.99585e-05 0.000183417 0.000207113 0.000105038 0.000104974 1.69448e-05 0.000284496 0.000736913 1.93651e-05 1.44916e-05 0.000571718 0.000517674 1.99691e-05 0.000729555 7.54252e-05 0.000420464 0.000108345 4.54689e-05 1.09282e-05 1.44351e-05 1.12596e-05 0.000823221 0.00048211 0.000596928 0.000149156 1.3506e-05 8.00655e-05 0.000172028 7.79484e-05 9.98466e-06 6.82212e-06 4.85846e-05 0.000510662 1.91674e-05 3.69551e-05 1.81956e-05 5.27791e-06 0.000498656 0.00045587 1.05031e-05 3.2831e-06 8.86788e-05 5.40102e-06 0.00018707 1.6606e-05 2.09856e-05 0.00413353 7.98252e-06 4.03611e-05 0.000809397 0.000415104 0.000191396 1.09539e-05 0.0010218 6.40412e-05 0.000703081 3.5718e-05 6.70601e-06 1.6644e-05 1.23337e-05 0.000423529 7.54206e-05 2.47333e-05 5.63677e-06 8.11123e-05 0.000600055 0.00150674 2.40891e-05 4.46534e-06 3.3366e-06 0.000489714 0.000312847 1.11013e-05 0.000451229 0.000324646 0.000417079 0.000295649 2.56826e-05 0.000496248 5.07385e-06 0.000420256 3.55187e-05 0.000135643 0.000212188 5.77681e-06 1.27184e-05 0.000216104 2.97209e-06 0.000245741 4.19392e-05 0.000268677 4.86079e-06 0.00015289 0.000421056 3.3383e-05 7.14623e-06 0.000677722 1.74022e-05 9.08179e-06 0.000894963 0.000410337 0.000125173 0.000186746 0.000664558 0.000581226 0.00177948 5.10895e-05 0.000197026 4.97078e-06 0.000414218 1.04962e-05 0.000774494 7.16526e-06 0.000455293 0.000191097 0.000819811 0.000207383 5.66242e-06 0.000483878 2.44887e-05 3.63202e-06 6.8985e-06 0.000503829 5.61453e-05 0.000612082 4.54026e-05 6.53804e-05 1.00683e-05 3.57431e-05 1.0984e-05 0.000483682 8.11424e-05 1.37021e-05 1.24592e-05 9.59193e-06 0.000106021 0.000111133 0.00052986 1.02092e-05 0.000408949 8.25642e-06 7.21369e-05 0.000218209 5.02884e-05 0.000416162 9.67973e-06 0.000236533 0.000498739 0.000410738 0.000323824 1.49111e-05 5.95864e-05 8.32481e-06 2.38594e-05 0.00361067 0.000435438 0.000724686 0.000360249 0.00011272 1.12325e-05 3.74599e-06 0.000469932 3.8708e-06 9.31811e-06 0.000584795 1.19916e-05 1.17589e-05 0.00042695 0.000406848 0.000100476 0.000116773 0.000415741 1.21568e-05 0.000414794 4.71174e-06 5.92498e-05 0.000229449 2.69958e-05 0.000136187 0.00104144 3.40045e-05 0.000176168 4.56589e-06 0.000517316 6.75445e-05 0.000372383 0.000373205 1.89087e-05 9.6102e-05 0.000112901 2.12479e-05 4.97034e-06 1.57084e-05 5.1896e-05 0.000129339 0.000412687 6.45473e-06 8.85032e-06 6.45737e-05 9.50358e-06 0.000403844 0.00202939 4.09682e-06 1.35074e-05 0.000512069 0.000778679 0.000216286 4.53887e-06 5.38714e-06 7.36645e-06 0.000554782 0.000763449 5.55136e-05 1.94337e-05 9.92702e-06 0.000817861 0.000594714 0.000480687 6.92821e-06 5.14397e-06 1.50054e-05 0.000411767 0.00046255 0.000252021 8.62193e-06 4.97047e-05 3.11147e-05 5.14791e-06 0.000386765 0.000807362 0.000409087 0.000103731 5.4852e-06 0.0005793 0.000408598 8.0311e-06 0.000140862 0.000415556 1.74913e-05 6.62811e-05 3.80076e-06 0.000427755 7.7405e-06 9.2588e-06 0.000452761 4.64715e-05 7.62611e-05 8.46298e-05 6.05076e-06 0.000169057 0.000451191 1.18065e-05 3.55056e-06 1.04598e-05 0.000472812 1.35868e-05 6.6385e-06 8.39086e-06 9.34517e-05 0.00029908 0.000417848 2.21836e-05 0.000202619 3.72592e-06 8.50506e-06 0.000321692 0.000116462 0.00049421 7.71475e-06 6.44777e-06 0.000154049 4.28036e-06 0.00048846 0.000110812 4.39378e-06 1.07386e-05 3.77169e-06 1.11514e-05 8.857e-06 6.86144e-06 7.90532e-06 1.11313e-05 0.000345276 9.12755e-05 7.94714e-05 6.07421e-06 2.83051e-05 5.28978e-06 0.000263108 0.000150396 6.7882e-06 0.000482521 0.00060373 6.42811e-06 0.000144749 0.000407786 7.49833e-06 5.59178e-06 0.000555374 0.000444464 0.000412527 4.54835e-06 3.85218e-05 0.00072676 7.79117e-06 9.99065e-06 2.20844e-05 2.52296e-05 0.000342723 0.000412874 8.29191e-05 0.000275851 5.62997e-05 7.20346e-05 5.60301e-06 0.00017371 0.00084366 0.00154311 0.000302408 0.00081345 6.25478e-05 1.38517e-05 0.000644854 5.30724e-06 0.000543835 6.71114e-06 0.000815233 1.00313e-05 8.46008e-06 6.85229e-05 1.16479e-05 8.95361e-05 0.000159397 0.00101061 4.72249e-06 0.000466012 0.00023666 8.81425e-05 1.12424e-05 0.000151388 7.93087e-06 0.000520326 6.25329e-06 3.71761e-05 0.000292148 3.45685e-05 1.419e-05 0.000112003 1.5167e-05 0.000178057 0.000252122 2.94798e-05 0.000421742 2.24227e-05 0.00041466 0.000380944 0.000192195 0.000414409 2.16266e-05 0.000144417 1.12665e-05 1.36123e-05 6.67706e-06 0.000567681 0.000500648 3.73711e-06 0.000126532 5.08323e-06 0.00012846 3.74993e-06 0.000248453 0.000506744 5.47808e-06 0.000166866 6.60585e-05 0.000113645 0.000238501 1.18771e-05 5.76509e-05 0.000215755 0.000107285 1.16535e-05 0.00100915 1.03394e-05 6.40914e-05 0.000432648 1.53538e-05 6.38166e-06 8.00408e-06 4.14317e-06 1.0436e-05 0.000161524 5.79596e-05 0.000919131 0.000409858 5.55504e-05 0.000689435 7.55449e-06 4.79605e-06 0.000222993 0.000408839 4.88094e-06 1.93542e-05 8.59073e-05 0.000119478 2.13866e-05 1.71836e-05 0.00025028 0.000314456 0.000415012 8.54914e-05 4.65631e-06 7.4128e-06 4.56366e-05 4.5278e-06 0.000125676 0.000476056 4.74275e-06 0.00015172 1.03251e-05 4.87487e-06 1.06161e-05 0.000592011 0.000301726 0.000374575 0.00020704 0.000213103 2.50535e-05 7.55748e-06 6.37245e-06 6.01286e-05 0.000680626 0.000416501 4.25615e-06 1.15536e-05 0.00083995 2.40099e-05 3.14981e-06 9.8394e-05 1.06025e-05 0.000145195 2.43203e-05 0.000408643 5.34761e-06 0.000217349 0.000128914 6.71228e-06 2.76114e-06 0.000554229 6.98056e-06 0.000159411 2.02735e-05 5.10821e-06 8.35728e-05 1.45729e-05 0.000168136 5.93702e-06 0.000412958 1.38772e-05 3.35746e-05 0.000810275 0.000627733 0.000117601 0.000415789 0.000524684 3.81282e-05 6.82548e-05 2.00932e-05 0.000463433 1.34297e-05 8.05165e-05 8.16083e-05 4.53452e-05 5.62391e-05 0.000409898 7.81067e-05 0.000272902 0.000101037 8.97093e-05 0.000121068 0.000419606 3.11821e-06 7.21347e-05 0.000182718 0.00163627 1.40465e-05 0.000507348 0.000194234 1.45081e-05 7.05754e-05 2.06956e-05 0.00010413 8.15447e-05 5.67744e-06 0.000189715 9.82985e-06 2.88639e-06 7.97106e-06 1.18839e-05 5.69363e-06 0.000490104 3.30814e-06 6.05979e-05 0.000471911 1.44038e-05 3.96868e-05 6.18895e-06 5.17528e-06 3.04684e-05 6.84338e-06 0.000206262 0.000174313 1.33659e-05 0.000344892 8.80568e-06 9.58491e-06 7.34199e-06 1.53713e-05 0.00115621 0.000813897 7.01264e-05 0.000103998 0.000227792 0.0004078 5.62518e-06 0.000129935 4.15677e-06 0.000274315 0.000143015 0.000167322 0.000409875 0.000335648 9.06386e-06 1.07011e-05 0.000411707 0.00090381 0.000410849 1.09961e-05 5.95326e-06 0.000766098 4.63917e-05 1.91495e-05 0.000191459 5.03477e-06 1.4306e-05 0.000561061 1.55046e-05 2.89366e-05 9.08378e-05 0.000645043 2.19254e-05 0.000423839 6.39172e-05 5.05649e-06 6.96623e-06 0.000362141 5.88045e-05 4.0802e-06 0.00046388 0.000157253 0.000471989 2.62314e-06 2.09891e-05 0.00024411 0.000659915 0.000398892 4.17895e-06 2.94177e-05 0.000410706 3.56529e-06 6.09356e-05 8.82679e-05 2.48246e-06 8.23725e-06 5.20896e-06 1.0597e-05 0.000513443 1.15655e-05 0.000473089 6.05184e-05 1.2427e-05 0.000260286 5.88929e-05 6.10181e-06 8.31415e-06 0.000349153 8.50127e-05 0.000329124 0.000502492 8.38906e-06 0.000282504 0.00020417 7.41019e-06 0.000752483 1.26196e-05 6.82061e-06 0.000102085 0.000482255 0.000125017 0.00017806 0.000112841 7.37891e-05 9.21094e-05 5.62368e-06 1.03961e-05 6.63399e-06 5.59329e-06 1.07128e-05 0.000849224 9.19657e-06 0.000506816 9.03473e-05 1.09077e-05 4.43313e-05 0.000494768 1.9266e-05 0.000500877 9.96501e-06 7.69227e-05 0.000135401 0.000173929 0.000415898 9.56669e-06 0.00034081 7.43114e-05 0.000217275 0.000220536 7.02803e-06 8.97093e-06 0.00018693 5.25173e-06 9.52005e-06 1.29835e-05 8.37577e-06 0.000411674 0.000407209 1.11031e-05 0.00024991 8.54366e-06 0.00013624 0.000767475 0.000203654 6.81457e-06 4.68012e-05 1.15075e-05 1.74065e-05 0.00014667 0.000730617 0.000146268 0.000109406 0.00058142 5.2928e-06 0.000418518 2.40519e-05 3.2925e-06 3.36535e-06 8.71355e-06 1.03097e-05 6.92378e-05 6.23539e-06 0.000134595 0.000684547 0.000279079 1.95628e-05 0.000413936 0.00013461 2.85822e-05 0.000149809 1.30095e-05 1.71536e-05 2.99564e-06 0.000432439 7.894e-05 0.000425683 1.00296e-05 0.000103735 5.29503e-06 9.0524e-06 0.00139268 0.000415744 0.000120438 5.7694e-05 1.39227e-05 0.000235899 2.39002e-05 0.000160449 0.000394187 0.000115589 0.000113332 0.000172592 0.00013652 
0.000804704 5.50173e-06 3.66584e-05 0.000401443 1.19386e-05 9.43838e-06 7.33396e-06 0.000146998 1.56602e-05 0.000658662 0.000139116 1.59121e-05 8.42246e-06 6.67932e-05 9.37817e-06 0.000573113 0.000639472 1.22117e-05 1.14292e-05 6.54216e-06 5.2647e-05 7.30439e-05 8.39804e-06 0.000583302 0.000198445 4.04906e-05 0.000240484 0.000284893 0.000582852 6.60337e-05 5.63185e-06 0.000186621 0.000168248 5.34039e-06 8.93569e-06 0.000407662 0.000184613 4.61478e-05 0.000157456 3.54291e-06 4.85256e-06 9.26381e-06 0.000396746 0.000115007 0.000799621 0.000512785 9.29027e-06 0.000174544 0.000898869 0.000381825 0.000161828 6.81066e-06 3.72383e-05 6.85848e-05 1.92354e-05 0.000967426 6.35145e-05 3.59512e-05 9.20587e-06 0.000948678 0.000619456 4.52435e-06 4.84709e-06 6.64353e-06 0.000501195 7.68465e-06 0.000136313 0.00040436 0.000452542 1.02533e-05 0.000236748 3.37327e-05 0.000598259 0.000401008 0.000410218 0.000229237 0.000401674 9.78637e-06 3.49227e-05 0.00013124 0.000553766 4.91753e-05 1.25205e-05 4.97907e-06 7.90309e-06 1.38647e-05 0.000129318 0.000343643 7.10624e-05 7.84066e-05 0.000846791 1.07869e-05 0.000138694 0.000439183 4.85906e-06 1.16574e-05 0.000486666 0.000167946 0.000172541 9.42895e-06 5.33807e-05 0.000493193 1.65603e-05 0.00020187 0.00133767 2.52049e-05 8.41639e-06 5.98546e-06 9.13387e-05 0.000160835 4.14769e-06 0.000603195 0.000393495 2.24882e-05 7.68705e-06 0.000461868 0.000997033 1.87147e-05 0.000106884 9.42728e-05 7.79679e-06 0.000722846 7.44619e-06 0.0002611 0.000136434 2.28933e-05 0.000534134 1.15225e-05 8.33455e-06 9.28282e-05 0.000696912 1.81044e-05 0.00030242 4.30379e-06 0.000109372 7.24298e-06 0.000406871 5.00594e-05 6.42247e-06 8.44907e-06 5.81589e-06 0.000211969 0.0002017 8.17407e-06 0.000150902 0.000435943 6.77498e-06 4.19126e-06 4.36824e-05 3.26255e-06 0.000422018 3.34467e-05 0.000343637 5.5878e-05 0.000441557 0.000103009 8.37318e-05 0.000115147 0.000384596 0.000135035 7.24656e-06 1.02606e-05 0.000134361 6.19029e-05 6.18352e-06 6.54556e-05 0.000388631 0.00017299 7.62566e-06 1.57249e-05 9.85235e-05 4.92859e-06 0.00073286 4.60345e-05 0.00068443 0.00019048 2.74013e-05 7.20717e-06 4.73483e-06 0.000839976 4.79005e-05 2.23247e-05 1.8468e-05 0.000579234 1.33421e-05 2.79663e-05 0.000562819 0.794809 0.00024152 0.000124009 8.02928e-05 0.000398711 2.19075e-05 4.67147e-06 4.41979e-05 0.000402545 4.36051e-06 0.000512454 0.000527122 0.00109904 4.41107e-05 0.000399245 0.00023476 1.47985e-05 1.66002e-05 5.28786e-06 5.93849e-05 7.33047e-06 8.96839e-06 0.000191969 0.000110342 1.4521e-05 6.17339e-05 9.42878e-06 5.81681e-05 7.23431e-06 9.74065e-05 0.000610904 5.47769e-06 7.67675e-05 0.000867165 0.000405769 1.81871e-05 6.75048e-06 5.92072e-06 0.000240994 5.99573e-06 0.000508282 8.95278e-06 7.72019e-06 0.000171016 4.71692e-06 6.0294e-06 0.000813135 0.000403679 1.18623e-05 7.01188e-05 7.20917e-06 2.57467e-05 9.80186e-06 1.16027e-05 0.000756285 7.393e-06 1.23705e-05 0.000251724 0.000105109 5.86618e-06 0.000758425 4.06945e-05 7.94634e-06 5.77226e-06 2.97812e-06 6.32473e-06 5.58985e-06 0.00011343 0.000210959 1.14493e-05 0.000499313 0.000937472 3.21639e-05 9.76896e-06 0.000526872 0.00073472 0.000218023 0.000157239 2.23361e-05 0.000708755 3.97719e-05 7.67703e-05 7.52649e-06 9.51399e-05 0.000475783 0.000159353 0.000332008 1.16493e-05 0.000165344 9.92392e-06 3.58523e-06 5.13206e-06 2.89031e-05 0.000802981 0.000106203 0.000606969 0.000617538 0.000128151 8.98406e-05 2.35054e-05 1.90054e-05 0.000252349 8.28784e-05 0.000106417 6.6342e-06 6.01899e-05 6.60716e-06 1.28387e-05 9.28645e-06 0.00065935 2.96585e-06 5.11172e-06 3.50203e-05 4.61715e-06 0.000240924 1.33697e-05 8.71145e-06 2.72629e-05 0.000904923 1.23841e-05 0.000408916 9.91371e-06 9.07101e-06 9.30708e-06 0.000162454 6.50258e-05 0.00015959 7.31474e-05 8.14578e-06 0.000642078 0.000460714 1.58566e-05 2.33684e-05 1.24817e-05 0.000843801 0.000613176 0.000253681 0.000531988 6.58169e-06 0.000233817 2.50269e-05 5.78943e-06 1.72253e-05 0.000867906 7.67288e-05 0.000405087 0.000126603 4.94019e-06 3.63599e-05 6.16657e-05 0.000204772 1.07343e-05 9.3785e-06 0.000141904 5.93444e-06 1.48378e-05 2.75454e-05 9.32936e-06 0.000159671 0.000716646 1.54531e-05 8.95307e-05 5.45418e-06 5.99076e-05 0.000159993 0.000462527 0.000169483 1.87477e-05 0.00371804 8.29753e-05 5.30077e-06 0.000410644 0.000401401 6.92098e-05 0.000251995 0.00101739 0.00013809 0.000634666 1.20648e-05 6.09172e-06 1.75437e-05 4.49835e-06 0.000405357 4.69725e-05 4.17859e-06 6.89776e-06 0.000138494 0.000488251 0.00126787 6.26285e-06 6.55818e-06 7.20376e-06 0.000245026 0.000235338 6.96203e-05 0.00118518 1.48574e-05 0.00025938 0.000765557 0.000471278 0.000429229 7.69996e-05 0.000228564 0.000380745 1.22116e-05 0.000147292 0.000213655 6.77353e-05 5.30752e-05 6.52062e-06 0.000565375 2.21032e-05 8.78917e-05 0.000148645 5.45235e-06 0.000405776 0.000118626 4.54736e-05 0.00040833 1.82522e-05 0.000124934 0.00101371 0.000402908 8.2458e-05 2.13619e-05 0.000494907 0.000682071 0.00135701 1.36939e-05 1.18252e-05 5.9328e-06 0.000539271 2.03644e-05 0.00101268 5.2234e-06 0.00050487 1.3022e-05 0.000842103 0.000201857 7.98674e-06 0.000160038 6.95002e-06 0.000203195 7.74066e-05 0.000762303 6.77487e-05 0.000399427 9.71966e-06 0.000135682 4.15551e-05 0.000116744 0.000405585 0.000664994 0.000517513 1.27304e-05 6.32791e-05 1.01958e-05 1.62129e-05 0.000118647 0.000406498 2.6883e-05 0.000399678 8.94534e-06 4.98514e-06 0.000145145 6.26172e-05 0.000589078 1.18702e-05 0.000131488 0.000399908 0.000395762 0.000323882 1.88044e-05 6.57647e-05 2.10995e-05 1.0722e-05 0.000808311 0.000444123 0.00050252 0.000227277 6.33419e-06 1.04054e-05 3.55672e-06 0.000444201 1.56179e-05 5.95111e-05 0.000627436 2.06194e-05 4.04081e-05 0.000560708 0.000161788 7.66766e-05 0.000131341 0.000399843 5.39015e-06 0.000408486 9.10735e-06 0.000134858 0.000102064 0.000120949 0.00015101 0.00104582 1.57857e-05 0.000518579 5.86871e-06 0.000221807 9.07838e-06 9.99104e-05 0.000379564 0.000150397 3.32232e-05 0.000428415 7.28804e-05 8.95509e-06 8.80303e-06 7.37909e-05 8.02799e-06 0.000400848 9.33881e-06 1.30662e-05 1.43236e-05 3.58276e-05 0.000397031 0.00161364 5.33944e-06 9.31098e-05 1.42383e-05 0.000446397 1.8771e-05 2.77686e-05 1.25921e-05 4.47919e-05 0.00039957 0.000164877 9.04178e-06 3.95439e-05 1.01569e-05 0.000798776 0.000113139 0.000482897 6.38472e-06 4.9794e-06 0.000130465 0.000413681 0.000179332 0.000336678 1.97032e-05 0.00127403 0.000214344 1.18319e-05 0.000552936 0.00088637 0.000398913 0.000120123 4.53136e-05 0.000665145 0.000394831 5.16169e-05 0.000147765 0.000411298 4.80956e-06 0.000141495 1.33099e-05 0.000435167 4.63513e-06 6.4125e-06 0.00016363 1.82303e-05 8.21059e-06 5.62985e-05 5.91718e-06 7.16635e-05 0.000439614 1.16943e-05 7.06422e-06 3.98503e-05 0.000405063 1.17066e-05 1.07394e-05 5.70479e-06 9.3924e-05 0.00020325 0.000434639 0.00015797 0.000256534 7.06811e-05 7.6984e-06 1.26418e-05 0.000190114 0.00053404 4.83495e-06 3.667e-05 0.000853823 6.07406e-06 0.000501884 2.43882e-05 2.87132e-05 9.29986e-06 6.98965e-06 6.11925e-06 6.98856e-06 0.000380498 1.13618e-05 9.59694e-06 0.000519996 8.81921e-06 5.40126e-06 1.61499e-05 0.000101004 5.95666e-06 0.000244049 0.000187323 4.0205e-05 0.000427016 0.000581188 8.62431e-06 5.34511e-05 0.00040569 6.11314e-06 0.000147724 0.000434753 0.000427712 0.00040979 1.5812e-05 1.83257e-05 0.000660992 4.17537e-05 3.28268e-05 0.000155073 0.000142503 1.45903e-05 0.000404523 1.20441e-05 0.000345761 1.53136e-05 0.000214402 1.23092e-05 0.000278601 0.00103097 0.00104819 0.000100572 0.000802749 0.000275435 1.2625e-05 0.000405261 0.000106743 0.000422244 4.74988e-06 0.000797791 4.38337e-05 5.81608e-06 0.000125112 1.20367e-05 1.13387e-05 0.000100971 0.000631342 1.14145e-05 0.000401959 5.81748e-06 0.000139506 4.23616e-06 1.03552e-05 1.01148e-05 0.000421762 8.23855e-06 1.30419e-05 1.95704e-05 5.91558e-06 6.63453e-06 0.000162658 1.64833e-05 0.000172798 0.00030963 3.12109e-05 0.000404292 7.43075e-06 0.000515773 2.924e-05 2.09569e-05 0.000541223 2.93153e-05 0.000142901 4.9309e-05 0.00016685 6.31639e-06 0.000738548 0.000483093 1.25165e-05 0.000160773 0.000303367 8.02218e-06 3.77982e-06 0.000217451 0.000413661 4.57872e-06 8.40073e-05 6.27283e-06 6.67134e-06 1.09842e-05 2.64657e-05 2.68424e-05 0.000139489 0.000431568 8.74001e-06 0.00148052 4.53226e-06 7.21405e-05 0.000450509 0.000160122 8.10039e-06 6.78181e-06 4.76329e-06 6.92336e-06 9.99505e-05 3.18458e-05 0.00117047 0.000697552 1.05412e-05 7.21082e-05 9.1845e-06 6.53759e-06 0.000323311 0.00061226 7.30326e-06 4.64905e-06 6.67921e-06 0.000122616 1.20219e-05 5.22774e-05 0.00038617 0.000200389 9.37821e-06 0.000201694 3.4084e-06 1.08769e-05 2.61736e-05 5.17703e-05 0.000205632 6.41824e-05 7.56739e-06 8.19558e-05 4.32882e-05 1.42589e-05 3.65869e-05 0.000219458 2.8646e-05 0.00021217 0.000451275 7.11954e-05 0.000315736 0.000118824 4.36732e-05 0.00010667 0.000424012 0.000915066 0.000119282 0.000169725 0.000594847 0.0004095 5.98311e-06 1.03092e-05 0.000223054 7.40251e-05 1.98888e-05 0.000399925 1.31485e-05 1.30583e-05 0.000237655 1.04073e-05 2.44803e-06 0.000121977 0.000157787 8.54362e-06 1.2764e-05 7.12787e-06 0.000188109 0.000286148 0.000116272 7.9989e-06 0.000407211 9.69116e-06 1.90837e-05 0.000571414 0.000725595 4.82176e-06 0.00040368 0.000873121 0.000119816 4.06825e-06 5.12289e-05 0.000401665 6.66298e-06 2.85042e-05 4.56091e-06 4.1398e-05 0.000706018 0.00040677 1.3246e-05 0.00040366 9.15106e-05 0.00032161 2.21582e-05 0.000819447 5.69807e-06 0.00018768 4.01724e-05 2.02818e-05 6.22692e-05 0.000966489 0.000277374 0.000180948 3.77623e-05 1.08865e-05 4.68818e-05 0.000391685 9.07464e-06 2.7497e-05 5.01066e-06 1.34174e-05 0.000150079 1.89258e-05 9.89692e-05 0.000522503 0.000206298 2.98741e-05 0.000507913 4.9299e-06 8.48299e-06 0.00020787 0.000113997 0.000201278 8.3515e-06 7.59356e-06 0.000329992 3.92483e-05 3.66477e-05 7.85057e-05 0.00043684 0.000199952 4.66383e-05 0.000890805 0.00082979 0.000165374 0.000408132 9.07056e-06 0.000408479 6.76216e-06 9.91048e-05 8.82978e-06 0.000231956 0.000256208 3.55181e-06 0.000400991 0.000216858 8.90625e-06 6.60179e-06 0.000468544 0.000860951 0.000447857 7.20261e-06 5.06695e-05 0.00107042 2.32814e-05 7.54549e-06 9.51859e-06 0.000116662 5.14095e-06 0.000621385 3.0108e-06 5.64066e-06 7.21163e-05 0.000488603 5.74545e-06 0.00040555 0.000737468 4.49338e-06 5.99358e-06 4.25997e-05 9.96544e-05 1.67159e-05 0.000246032 8.87457e-05 0.000565241 8.1317e-06 1.77644e-05 0.000165438 0.000208999 5.46233e-06 7.57492e-06 1.42644e-05 0.0007996 3.07536e-06 6.72544e-06 0.000200548 5.40548e-06 5.59137e-05 1.03147e-05 1.05371e-05 0.000562149 7.30922e-06 0.00023959 0.00166008 8.84453e-06 0.000196508 0.000101879 0.000159815 8.58562e-06 0.000423695 3.762e-05 9.9531e-05 0.000486797 6.50881e-06 9.23474e-05 0.000119561 0.00015338 0.000922815 0.000227821 8.57691e-06 9.71934e-05 0.000418191 1.08421e-05 0.000406101 1.06926e-05 4.02513e-05 8.32584e-06 0.000412119 8.83e-05 0.000172617 7.67018e-06 8.07763e-06 0.000515379 4.0622e-06 0.000483609 7.8739e-06 3.79231e-05 1.00332e-05 0.000402592 3.41576e-05 0.000399054 1.75817e-05 6.81838e-06 6.42693e-06 0.000381657 0.000405257 6.52991e-06 0.000377457 0.000294416 0.000439734 3.84401e-05 0.000252194 4.48543e-06 0.000164643 7.09883e-06 2.48959e-05 4.48594e-05 8.87501e-06 0.000498204 0.00040806 0.000214565 5.18411e-06 1.63707e-05 1.05178e-05 0.00048313 0.000251796 5.7952e-06 0.000366972 1.23709e-05 0.00109427 0.000193205 0.0002288 0.000424904 0.000221079 0.000881819 5.77236e-06 0.000410637 0.000373919 2.49674e-05 7.21907e-06 6.35863e-06 0.000145632 2.55255e-05 8.09836e-06 0.000419196 0.000405688 0.000284248 3.0562e-05 0.0004059 0.000122754 0.000226432 0.00018607 4.56289e-05 1.41816e-05 9.66638e-06 0.000822363 3.58713e-06 0.000585327 0.000163641 0.000919833 5.31826e-05 0.000221259 0.00123816 0.000259774 4.89783e-05 0.00022316 0.000407715 0.000166294 6.99194e-05 0.000704724 0.000113815 6.40977e-06 0.000192725 0.000154631 8.98841e-06 
0.000290222 9.66744e-05 0.000441667 0.000113111 0.000194087 3.10628e-05 1.78744e-05 8.92135e-05 9.3234e-05 6.071e-06 7.45813e-05 2.95845e-05 7.9145e-05 0.00155077 1.66427e-05 0.00010367 0.000321998 2.77627e-05 9.85574e-05 8.5935e-05 3.28598e-05 5.90408e-05 6.25489e-05 0.00113676 0.000163769 6.34896e-05 0.000129568 4.37761e-05 0.000455949 6.27392e-05 0.000475031 1.89697e-05 0.000276295 0.000120019 0.000341091 7.23103e-05 0.000247446 0.00040547 0.000233544 3.54561e-06 0.000227618 0.000266643 7.44565e-06 0.000275804 0.000155223 5.4645e-05 9.84443e-06 0.000335362 1.77159e-05 9.72926e-05 0.000302485 0.000102224 5.24288e-05 0.000496385 0.000445956 0.000342055 0.000471 0.00114829 2.07884e-05 0.000358756 5.75841e-06 1.01907e-05 0.000731744 0.000408143 0.000218032 8.65433e-05 3.38216e-05 0.00012121 5.0903e-05 0.00021144 2.18728e-05 7.35417e-06 7.02813e-05 0.00023648 0.000301112 4.06728e-06 6.11777e-06 9.05704e-05 0.00194277 0.000371393 6.50977e-05 0.000241188 0.000131659 9.64938e-05 0.000357167 6.30917e-05 0.000199464 0.000237043 4.70903e-05 2.25445e-05 0.000174185 7.8527e-06 5.9372e-05 0.000329467 0.000177115 2.77298e-05 0.000558069 0.000253532 8.00419e-05 4.44986e-05 0.00014757 7.44485e-06 1.82754e-05 0.00198779 1.38823e-05 3.74354e-05 0.000412498 0.000121596 0.000132061 3.34255e-05 6.41089e-05 0.000151388 9.28931e-05 0.000529026 6.45053e-05 1.01609e-05 0.000320256 0.000327315 0.000142216 9.00114e-06 0.000152928 2.51198e-05 8.66443e-06 0.000313764 0.000113683 0.000128311 0.000174155 0.000128454 9.65729e-05 0.00017009 4.83177e-06 4.24917e-05 3.2265e-05 6.69155e-06 0.000164724 0.000191293 3.677e-05 8.83334e-06 1.99405e-05 0.000141502 6.69639e-05 3.87457e-05 2.27122e-05 0.000135301 6.42043e-06 3.6784e-05 1.53241e-05 8.33346e-05 0.000370303 1.2649e-05 0.000217854 0.00031612 0.000541335 5.60198e-05 0.000171495 0.000520676 3.4454e-05 0.000177511 0.000197056 0.000583139 3.76114e-05 0.000185777 4.25681e-05 4.56542e-05 0.000126981 0.000129242 0.000106076 0.000122442 0.000334211 0.000155249 0.000124499 0.000106242 9.73898e-05 0.000178197 0.000148392 0.000204697 3.06863e-05 3.45918e-05 0.000135728 0.000243517 0.000119037 0.000199508 4.64639e-05 7.1592e-05 0.000144412 0.000255654 0.000389977 7.57243e-05 4.13055e-05 0.000133277 7.85969e-05 7.92704e-06 6.5628e-05 5.75226e-06 0.000159517 7.52232e-06 0.000132903 4.85665e-05 6.70187e-05 8.75281e-05 0.000138763 4.56083e-05 0.000326287 1.50206e-05 6.17239e-05 2.95118e-05 3.0493e-05 5.94431e-05 0.000431549 0.000219717 6.91647e-05 0.000172341 0.000355952 4.2485e-05 4.62432e-05 0.000233295 0.000243268 4.50992e-05 6.77699e-05 1.03125e-05 0.000211693 7.74027e-06 0.000128966 8.25521e-06 0.000116258 0.000243423 3.19754e-05 4.27258e-05 2.84205e-05 8.55765e-05 9.01481e-05 0.000318996 0.000122442 7.55162e-06 0.000162958 0.00134567 8.62575e-05 3.24407e-06 0.00011517 0.000135364 9.95984e-06 0.000361725 5.8364e-05 0.000189782 0.000424795 0.000131297 6.01811e-05 0.000103533 0.00040102 8.93317e-05 3.66535e-06 4.874e-05 0.000139415 0.000562081 0.000178471 0.000224706 5.39129e-05 9.81789e-05 0.000132713 0.000452791 0.000163143 0.000128192 0.000169587 0.000197516 0.000112634 0.000227469 1.20408e-05 3.28122e-06 0.000251933 0.000137601 5.63324e-06 0.000110296 5.40849e-05 0.000216338 0.000163 0.00030644 0.000139124 5.66413e-06 8.72033e-05 4.22436e-05 0.0031548 0.000170059 0.000245514 0.000307394 0.000433452 0.000188404 0.000362611 4.95969e-05 0.000297077 3.22385e-05 8.06606e-05 9.81157e-06 0.000209712 8.5991e-05 0.000121167 0.000219219 8.30071e-05 3.65081e-06 0.000141207 0.000101961 1.33144e-05 4.50542e-05 0.000120061 2.70845e-05 5.95851e-05 8.59303e-05 0.000312494 1.52333e-05 0.000129728 8.54963e-05 1.85467e-05 0.000238706 5.81012e-05 0.000267622 9.39279e-05 8.26054e-05 0.000226896 0.000125603 0.00013405 0.000182319 0.00011981 0.000261578 9.68213e-05 3.76976e-05 0.000883716 0.000197692 0.000356132 0.000497338 0.000145065 0.000340975 3.28393e-05 9.21205e-05 0.000148876 9.88053e-06 5.80026e-06 0.000352515 0.000118865 0.000210125 6.05151e-05 8.57659e-05 0.00029157 5.41305e-05 9.65041e-05 2.24176e-05 5.83699e-05 9.20062e-05 0.000380053 0.000196355 2.84027e-05 9.43391e-06 2.17429e-05 0.000452942 0.000424882 0.00023 0.000160915 0.00246916 1.48152e-05 0.000128096 0.000144322 0.000184901 1.09118e-05 3.86584e-05 0.000216113 9.73825e-05 0.000716475 0.000148146 2.5516e-05 9.28438e-05 8.26718e-05 5.12518e-06 5.14255e-06 0.000161446 0.000318226 9.62703e-05 0.000612822 0.00115057 0.000179541 4.48005e-05 8.75099e-05 9.65792e-05 0.000179585 0.00165107 0.000157681 0.000126564 4.90086e-05 0.000252492 0.000334231 0.000114864 3.99231e-05 9.207e-05 1.29797e-05 5.27944e-05 0.000232936 0.000130427 4.67264e-05 0.000156507 0.000142798 0.0002141 0.000460404 3.20899e-05 0.000147104 3.41209e-05 7.43245e-05 7.47472e-05 8.31496e-05 9.36402e-05 0.00023269 7.07634e-05 8.08282e-05 1.90973e-05 0.000458998 0.00024608 0.000283993 0.000144131 0.000358736 0.00012019 0.00021185 0.00022332 0.00010191 0.000218122 0.000789575 0.000105325 6.22219e-06 6.84698e-05 0.00021566 0.000200046 0.000357322 7.33964e-05 0.000304015 3.766e-05 0.0017732 0.000245248 9.65838e-06 1.22922e-05 0.000121174 0.000239589 0.000818096 2.71192e-05 0.00013858 3.79702e-05 0.000123292 1.2744e-05 9.39327e-05 5.51443e-05 0.000117719 7.96742e-06 8.92403e-05 2.93289e-05 8.26831e-05 0.00022162 6.73503e-06 7.81384e-05 6.28658e-05 0.000221623 8.42372e-05 0.000221342 4.8078e-05 0.000258228 0.000256702 1.01485e-05 0.000104013 5.97892e-05 1.05969e-05 0.000220208 0.000101571 0.000759319 0.00034753 5.71589e-06 0.000122826 5.8812e-06 0.000209555 0.00020408 8.74339e-05 0.000198731 1.17768e-05 0.000150828 0.000838803 0.000115804 0.00032592 0.000112315 6.5844e-06 8.45626e-05 9.04468e-05 0.000198309 0.00111913 2.81149e-05 0.000122335 0.00012416 0.000225378 0.000320896 0.256213 0.000153145 1.0831e-05 6.33234e-05 0.000310762 0.00049906 0.000164918 3.60506e-05 0.00012403 4.52228e-05 1.97703e-05 2.92422e-05 0.000240528 0.000149817 0.000320373 5.41743e-05 0.000307698 6.59021e-05 0.00132541 8.1472e-05 0.000204453 3.03518e-05 0.000155425 2.77976e-05 0.000396533 9.74693e-05 4.85963e-05 0.000916561 0.000202423 4.618e-06 0.000121309 0.000142772 0.000109867 2.3577e-05 4.09528e-05 0.000139587 0.000411276 8.02842e-06 0.000215319 0.000158399 1.39053e-05 0.000287973 0.000157063 6.30633e-05 0.000137148 2.92755e-05 0.000227476 0.000475183 0.000355738 6.88508e-06 0.000219155 0.000156419 0.000133564 8.16013e-05 8.08858e-05 0.000207165 0.000147198 6.34546e-06 0.000365803 0.000282698 0.000106313 0.000133468 0.000104783 0.000256638 0.000179711 0.000272646 3.4436e-05 8.26131e-05 5.69396e-05 2.60725e-05 0.000134992 7.91472e-06 0.000209044 0.000209749 0.000120105 0.000291185 2.66052e-05 3.63262e-05 3.20442e-05 9.38938e-06 0.000409026 0.000178294 0.000180409 0.000133864 0.00017136 5.26464e-06 1.20206e-05 6.04213e-05 2.07774e-05 0.000276824 0.000159377 0.000239409 7.30312e-05 0.000597545 0.000217227 3.40726e-05 2.93778e-05 8.97458e-06 9.10629e-06 5.18639e-05 9.10073e-05 0.000167609 0.155078 0.000101743 0.000173833 0.000200173 5.57693e-05 0.000300562 0.000348943 6.28015e-06 0.000296666 0.000169129 1.08016e-05 0.000218567 0.000165085 0.00118566 0.000137687 0.000198969 4.46743e-05 0.00017522 4.90012e-05 0.000195031 0.000297696 0.00157345 1.05764e-05 0.000102318 0.000262612 0.0002032 0.000166408 0.000150706 4.37409e-06 0.000396311 5.6945e-05 1.17589e-05 0.000195662 0.000154603 4.19265e-05 0.000386087 8.99787e-05 0.000274967 0.000112093 5.35219e-05 0.00190364 0.000256143 0.000229847 0.00046368 0.000143269 7.25811e-05 0.000227913 1.00715e-05 9.74511e-05 0.000126638 0.000414282 1.22756e-05 3.81536e-05 0.000364577 0.00156705 0.000215358 0.000242763 6.98822e-05 8.97429e-05 0.000173948 0.000130576 0.000143024 4.6027e-05 0.000105955 0.000258529 0.000109898 0.000362629 4.31654e-05 0.000142928 2.12274e-05 7.73203e-05 0.000236558 8.80382e-05 5.9999e-05 5.27997e-05 2.17121e-05 8.16131e-05 0.000316917 7.31691e-05 1.80117e-05 4.39525e-05 4.78808e-06 2.26917e-05 2.77504e-05 5.14558e-05 1.09054e-05 6.54306e-06 0.000110318 7.49126e-05 1.89762e-05 0.00011681 0.000112682 7.9068e-05 1.09358e-05 1.0197e-05 0.000320566 0.000179832 4.95114e-05 0.000118615 0.000204545 7.62039e-05 3.83187e-05 0.000116977 3.97459e-05 0.000158838 0.000139703 0.000211156 0.000172789 3.68352e-05 0.000437848 0.000144375 9.37802e-06 0.000108453 0.000431361 0.000113811 8.29128e-05 0.000183651 0.000110557 0.000131659 5.3863e-05 1.20077e-05 6.6252e-05 0.000110237 8.19098e-05 0.000132775 0.000103912 0.00017127 7.09761e-05 3.64617e-06 2.01121e-05 0.000226539 0.000134692 3.79875e-05 0.000102267 3.01472e-05 0.000110678 0.00210231 0.000916069 1.21858e-05 0.000226547 5.24827e-05 0.000253912 8.98943e-05 0.000166076 0.000336391 7.99603e-05 0.000248382 7.66468e-05 0.000245255 0.000109902 3.7849e-05 0.000249683 0.000311625 7.27991e-05 0.000109259 6.26999e-05 4.67334e-05 0.000254725 1.06556e-05 0.000194307 6.39585e-05 1.44571e-05 0.000113872 0.000146714 8.24035e-05 0.000131209 1.70737e-05 1.32453e-05 0.000130677 5.01929e-06 0.000253322 5.61939e-05 8.39515e-05 8.35961e-05 0.000137803 8.89439e-05 0.000136156 3.13589e-05 0.000221408 6.26105e-05 0.000192385 0.000130796 0.00014428 0.000265226 0.000119075 0.00034092 6.76235e-05 5.81854e-05 9.03832e-05 0.000128281 0.0003187 8.47464e-06 0.000158889 0.00045828 0.000148568 0.00011394 0.000198444 0.000217292 0.00014247 0.000129453 0.00031149 0.000177416 0.00119228 0.000128802 0.000438715 0.00191846 7.93367e-05 0.000369099 0.409739 4.82273e-05 0.000193431 0.000235249 0.000499701 1.36914e-05 7.17426e-06 0.000328366 3.79994e-05 0.00012916 8.99118e-06 5.21403e-05 2.07386e-05 0.000278783 0.000188123 0.000749546 5.09208e-05 0.000133609 8.80216e-05 2.50844e-05 2.47752e-05 2.99032e-05 2.39879e-05 0.000459215 0.000436379 0.000432 2.25589e-05 0.000275416 7.67257e-06 0.000120302 0.00013925 0.000196579 7.33996e-06 0.000215375 0.00010548 9.93977e-05 0.000241411 0.000171226 3.99872e-06 0.000351099 0.000144677 0.000778648 5.73155e-05 7.95058e-05 0.000251494 6.27183e-05 0.000387994 4.22854e-05 0.000363024 0.000248559 0.000591636 0.000157044 0.00015501 8.24301e-06 0.000101478 5.97928e-06 3.98735e-05 8.78426e-06 0.000123613 0.000377068 5.57533e-05 7.91114e-05 3.2595e-05 4.08321e-05 0.000377567 0.000166199 4.19749e-05 0.000183145 0.000450837 0.000102829 0.000216394 6.65387e-06 0.000131319 0.000384972 0.000151092 1.9711e-05 0.00030749 0.000197231 0.000130731 0.000210308 0.000197643 5.11267e-05 8.91907e-05 9.02465e-05 0.000303465 4.94249e-05 9.64621e-06 0.00032391 0.000273487 0.000189436 0.000312375 2.27162e-05 4.96379e-05 3.33689e-06 0.000313556 0.000381063 0.000165227 0.000154896 7.86514e-06 6.93196e-05 0.000191518 3.55663e-05 0.000165178 3.93907e-05 5.06004e-05 0.000347551 0.000307623 8.94222e-05 5.7176e-05 1.55421e-05 3.70413e-05 0.000101899 0.00027536 9.13263e-06 4.82136e-05 9.2353e-06 0.000166502 9.51677e-05 0.000318014 0.000312105 0.000148 6.46176e-05 8.28202e-05 0.0001455 5.75212e-06 0.000168106 0.000240944 2.25327e-05 3.62958e-05 0.000367208 5.77047e-05 6.87854e-06 0.00141823 0.000116645 1.99464e-05 0.00014623 4.96601e-06 4.25439e-06 0.000213722 1.76719e-05 0.000129397 9.83321e-06 1.97964e-05 9.86299e-05 0.000218342 3.80648e-05 0.000595434 8.79131e-05 8.78797e-05 0.000125282 2.31199e-05 6.77972e-06 9.36093e-05 0.000126776 4.58562e-05 7.12708e-06 6.55808e-05 0.000186715 0.00015107 9.47054e-05 1.91171e-05 0.00010779 7.05611e-05 1.29467e-05 8.34726e-05 0.000129372 7.55835e-06 4.71175e-05 4.99516e-05 0.000287769 0.000210577 0.000240767 0.000285748 9.65826e-06 0.000121426 0.000145986 2.92718e-05 0.000122353 0.000285052 0.000180301 0.000225078 3.46755e-05 9.44989e-05 8.47201e-05 0.000148729 0.000183304 9.68191e-05 0.000180154 0.000254236 0.000147854 0.000119012 8.59267e-05 0.000415994 4.17649e-05 0.000332058 4.90846e-05 9.91009e-05 0.00019954 4.51763e-06 0.000136818 
0.144995 0.000183517 0.000163136 0.000134238 9.6922e-05 0.000230255 9.05191e-05 0.000228899 0.000229225 5.88447e-05 3.68742e-05 5.2086e-05 7.59948e-05 5.94459e-05 4.3622e-05 0.000114775 0.000136239 0.000185556 0.000109881 5.33095e-05 0.000154384 6.33535e-05 0.000125329 0.000100169 3.68579e-05 0.000122407 9.44441e-05 8.86064e-05 5.35662e-05 9.70056e-05 0.000121874 0.0001225 8.43875e-05 6.55312e-05 0.000206584 0.000168322 0.000140709 0.000135249 0.000330484 3.58605e-06 0.000195537 6.91254e-05 0.000121377 8.34914e-05 0.00016041 7.92202e-05 0.000371619 0.000181981 4.65165e-05 0.000102959 4.3878e-05 0.000109962 0.000189255 0.000310573 0.000144822 0.000107165 0.000413459 4.55836e-05 9.76737e-05 9.84107e-05 5.19823e-05 2.81566e-05 7.02961e-05 9.7014e-05 8.40026e-05 0.000124611 5.48288e-05 0.000121104 0.000144916 0.000202659 5.03272e-05 0.000146607 8.28324e-05 0.000293537 0.000115606 2.12983e-05 7.65327e-05 0.000104737 0.000130661 0.00029052 0.00019331 6.83112e-05 0.000107548 0.000139391 0.000200222 7.74344e-05 0.000161831 3.34425e-05 0.000206579 6.72752e-05 0.000160408 0.000146772 1.12062e-05 0.00017592 5.70416e-05 6.60204e-05 6.1051e-05 0.000199458 5.59151e-05 6.20958e-05 3.71051e-05 5.81346e-05 3.80301e-05 0.000151144 5.24909e-05 9.20319e-05 8.4745e-05 9.34568e-05 3.09869e-05 3.45394e-05 0.000240467 7.54171e-05 7.98252e-05 0.000160113 0.000356611 6.33089e-05 6.04193e-05 0.000292011 2.79586e-05 0.00012519 0.000122132 0.000154382 3.62022e-05 0.000194635 7.88654e-05 0.000218275 3.33303e-06 9.00519e-05 4.55143e-05 5.75977e-05 1.38224e-05 4.90673e-05 6.7718e-05 5.29365e-05 0.000190787 5.55193e-05 0.000167174 8.42058e-05 0.000135024 0.000141308 3.79698e-05 0.000373588 0.000224691 2.68592e-06 0.000155041 0.0001626 6.37467e-05 8.51519e-05 2.83954e-05 7.65044e-05 0.000218531 5.54832e-05 1.50019e-05 0.000153129 6.96731e-05 0.000123354 3.29089e-05 2.66139e-06 8.60825e-05 1.89052e-05 0.000151478 5.49777e-05 0.000124288 9.68446e-05 9.78935e-05 0.000251543 9.69378e-05 0.000162469 0.000136058 6.93973e-05 5.14759e-06 3.5683e-05 7.43692e-05 0.000134103 0.000153445 8.7793e-05 9.44128e-05 4.96926e-06 4.85923e-05 0.000241388 9.7067e-05 0.000282465 4.60884e-05 8.21667e-05 0.000148239 0.000119903 0.000314854 8.55847e-05 0.000140165 5.41906e-05 6.22666e-05 2.58084e-06 0.000156756 7.67221e-06 0.000194716 0.000118341 1.88651e-06 7.33573e-05 7.52611e-05 0.000147976 6.72055e-05 0.000216284 5.36734e-05 0.000136249 6.65953e-05 9.08178e-05 0.000266876 0.000101225 8.1774e-05 0.000186932 0.000223436 3.78667e-05 0.00025016 0.0219844 9.55134e-06 9.17859e-05 0.000153098 1.92956e-05 0.00115552 3.08534e-05 0.000204333 9.74237e-05 0.000110159 7.03887e-06 0.000177533 1.65323e-05 8.71901e-05 0.000165945 7.28544e-05 7.44439e-05 0.00018613 5.50572e-05 0.000185205 6.01233e-05 4.16448e-05 0.000213719 7.70485e-05 5.99441e-05 0.000102582 7.00833e-05 8.66753e-06 4.78364e-05 4.60601e-05 0.000156205 0.000117691 5.3781e-05 4.68615e-06 4.66069e-05 0.000227452 0.000263708 5.54769e-05 7.6275e-05 9.88785e-05 0.000133988 6.71611e-05 0.000202926 0.000206799 6.47982e-05 0.000168663 5.34642e-05 0.000127921 0.000117596 0.000106778 0.000212795 8.14199e-05 0.000157321 0.000111142 8.42294e-05 5.2587e-06 3.4866e-06 6.76678e-05 6.78287e-05 0.000236008 2.84521e-05 0.000147978 0.000101727 4.42218e-05 6.09345e-05 0.000132614 2.70236e-06 4.13713e-05 6.73566e-05 6.20472e-05 0.000125712 0.000265705 6.87232e-05 0.000131102 6.16502e-05 0.000214858 0.000121577 0.000296825 0.000195457 0.000197008 8.46696e-05 5.49331e-05 3.10436e-05 0.000154809 3.48183e-05 6.43017e-05 5.48354e-05 4.52668e-05 3.06811e-05 3.76237e-05 8.35357e-05 0.000457283 5.24227e-05 0.000107562 4.76336e-05 2.58795e-05 0.000117385 3.19179e-05 0.00022999 3.67212e-05 0.000216107 9.14528e-05 0.000466084 0.000272865 3.45261e-05 0.000204759 8.6371e-05 0.0004178 7.94198e-05 0.000102378 1.0365e-05 0.000123171 7.38709e-05 1.57574e-05 0.000214767 0.000103477 0.000129345 3.22318e-05 8.29858e-05 0.000134675 3.45138e-05 9.25279e-05 0.000104041 6.80595e-05 6.26506e-05 4.87654e-05 0.000145467 0.000283539 8.62502e-06 6.3802e-05 7.60047e-05 5.87237e-05 0.000147472 5.07925e-05 7.63889e-05 1.50135e-05 1.17454e-05 4.75927e-05 0.000225998 0.000101224 0.000422468 7.04578e-05 0.000119022 0.000109343 0.0001042 0.000142361 6.40802e-05 7.74463e-05 0.000102188 0.000258738 5.55797e-05 0.000200961 0.000355909 0.000143369 0.00011283 5.45165e-05 0.000122387 3.81912e-06 0.000127482 0.00422458 9.80862e-05 1.64186e-05 6.09066e-05 0.000126391 1.61084e-05 1.11005e-05 0.00012683 0.000167087 5.42243e-05 0.000114348 0.000276445 0.000112501 6.17927e-05 3.83382e-06 9.96874e-05 5.39346e-05 0.000139676 8.67964e-05 0.000160731 1.27428e-05 5.67284e-05 0.000293561 8.36492e-05 0.00301365 0.000195516 0.000110602 3.79676e-05 0.000100895 0.000106111 7.6141e-05 3.95696e-05 7.54773e-05 5.68624e-05 9.04201e-05 5.63115e-05 8.00862e-05 2.08436e-05 0.00039691 0.000188695 0.000214208 7.99002e-05 0.000360138 0.000103535 0.000308718 0.000269112 1.18933e-05 0.00050167 0.000110262 4.48154e-05 3.66029e-05 7.86921e-05 0.000256123 0.000134432 0.00022786 0.000172359 0.000230268 9.08739e-05 0.000191018 9.51724e-05 6.92249e-06 0.000155138 9.05355e-05 6.29565e-05 0.000144107 1.26631e-05 7.48678e-05 9.69187e-05 6.16071e-05 0.000117457 3.68041e-05 7.93558e-05 0.000116774 1.37373e-05 5.55173e-05 7.1055e-05 7.41326e-05 0.000132213 0.000187457 0.000143978 9.27022e-05 0.000146721 0.000174166 9.46623e-05 0.000135815 2.43725e-05 6.18057e-05 0.000123217 9.43003e-05 0.00016317 0.000101092 0.000312043 2.71926e-05 0.000258876 0.000155097 7.74932e-05 4.73304e-05 3.37813e-05 3.35992e-05 0.000160442 0.000330346 9.13823e-05 9.48109e-05 3.11859e-05 8.61779e-05 0.000109658 9.45381e-05 0.000159959 3.50782e-05 7.3145e-05 0.000103328 3.48727e-05 0.000131699 0.000111701 8.00208e-05 4.73157e-05 6.15799e-05 0.000115035 0.00015739 7.5904e-05 0.0001305 0.000139714 8.59555e-05 0.000148704 0.000212313 0.000243215 8.01522e-05 9.75099e-05 2.05927e-05 0.00998207 0.000235681 0.000113887 0.000388278 9.26393e-05 0.000383618 0.000151003 9.25139e-05 4.90324e-05 0.000455373 7.00978e-05 7.28177e-05 3.46547e-05 0.000134977 0.000132937 5.39975e-05 0.000181122 3.76736e-05 7.8005e-05 7.95419e-05 5.97741e-05 0.000116957 6.05272e-05 0.0801483 0.000220562 8.37217e-05 8.95875e-05 0.000135399 9.51065e-05 2.60281e-05 9.74481e-05 0.000152542 0.00015685 9.4672e-05 0.000154858 9.17495e-05 0.000224691 0.000144182 7.37759e-05 0.000137829 9.62205e-05 0.000225678 2.24238e-06 1.5573e-05 9.81838e-05 0.000100928 0.000141854 7.27976e-05 0.000157905 9.73766e-05 5.12155e-05 0.0754723 5.09814e-05 5.29211e-05 0.00020075 0.000164279 7.24603e-05 3.47718e-05 9.83615e-05 0.000126597 3.7541e-05 4.70023e-05 0.000145817 0.000130648 0.107941 7.73143e-05 9.3252e-05 0.000148279 1.20868e-05 9.0906e-05 4.61544e-05 9.0699e-05 5.44645e-05 8.93063e-05 8.02238e-06 4.74933e-05 7.66193e-05 1.51051e-05 3.26148e-05 7.73941e-05 4.17439e-06 3.17049e-05 1.41331e-05 0.000154997 3.70454e-06 4.05918e-05 0.000107109 5.54195e-06 9.88947e-05 0.051607 0.000248863 7.07399e-05 3.95663e-05 0.000246822 8.48651e-05 0.000204131 0.000116944 8.35067e-05 6.08343e-05 0.000135234 0.000116919 7.72922e-05 3.36375e-05 8.23921e-05 0.000156453 3.26034e-05 0.000209561 0.00014316 4.30031e-05 3.93666e-05 0.000110434 7.67265e-05 0.00011078 5.02612e-05 0.000161225 0.00013425 3.71496e-05 4.53556e-05 0.000143762 2.63115e-05 0.000264039 0.000330467 8.27032e-05 7.82726e-05 0.000113807 0.000165276 0.000114725 6.08291e-05 1.97106e-05 3.41374e-05 0.000106035 7.56963e-05 0.000156053 0.000160248 9.82775e-05 9.36008e-05 0.000109704 0.000180935 8.21479e-05 4.03945e-05 0.000113106 0.000121954 8.60909e-05 0.000153897 0.000172363 0.000156384 0.000205996 0.000147782 0.000187077 8.15122e-05 4.69844e-05 6.2664e-05 2.53502e-05 0.000166276 8.62294e-05 0.00014106 0.000130923 2.86371e-05 0.000270911 3.87964e-05 0.000176828 8.61308e-05 0.000121655 5.9924e-05 2.4699e-05 9.39621e-05 0.000189474 9.58637e-05 0.00017429 0.000120461 0.000105633 9.69421e-05 2.76501e-05 0.000145842 8.15086e-05 0.00012493 3.36501e-05 6.41879e-05 0.000113375 7.92569e-05 9.6112e-05 0.000189663 9.4969e-05 0.000108283 9.35896e-05 5.07365e-05 3.87249e-05 0.000249579 0.000139119 0.000148469 0.000155892 6.56301e-06 0.000261815 0.000173828 4.32289e-05 6.10254e-05 0.000106713 4.54864e-05 4.4352e-05 3.98768e-05 0.000360279 8.90391e-05 5.44376e-05 0.000148317 5.15395e-05 4.34154e-05 0.000588822 0.00013612 7.12845e-05 0.0564421 3.2193e-05 8.92801e-05 7.58383e-05 9.97873e-05 9.69524e-05 7.14851e-05 0.000102451 0.000137582 8.71317e-05 4.16539e-05 0.000204453 0.000126091 0.00013794 8.06839e-05 0.000265388 0.000100614 2.18638e-05 0.000138988 0.000194532 0.000149279 3.88912e-05 0.000118579 0.000158631 3.78109e-05 1.37005e-05 0.000319826 9.40449e-06 4.37127e-05 9.08161e-05 3.92384e-05 3.35541e-05 0.000125615 0.000224424 2.73414e-05 0.000189136 8.03728e-05 4.66447e-05 4.51393e-05 7.45007e-05 0.000215619 6.86957e-05 0.000133027 8.7256e-05 1.55399e-05 0.00014549 5.69281e-05 5.87174e-05 0.00010605 0.000104747 4.75484e-05 2.79568e-05 0.000158471 5.56809e-05 9.02036e-05 4.92439e-05 0.000118026 0.000125122 7.65977e-05 0.000172329 5.47442e-05 7.79364e-05 0.00129023 4.15944e-05 8.2475e-05 5.24473e-05 0.000138013 6.04236e-05 0.00037115 0.00010313 4.26926e-05 5.79704e-05 0.000116003 5.88992e-05 0.000270938 9.42025e-05 0.000132562 0.000129818 5.72699e-05 3.37977e-05 0.000147559 0.000118846 7.10298e-05 0.000401708 0.000165061 0.000121779 0.0001333 3.69007e-05 6.26813e-05 0.000184279 0.000137245 9.57355e-05 7.35597e-05 3.1984e-05 8.82399e-05 7.08948e-05 1.38449e-05 3.30678e-05 7.47779e-05 0.000144329 3.86212e-05 9.86397e-05 6.09041e-05 0.000105463 8.04057e-05 0.000109741 3.79813e-06 8.39641e-05 0.000139264 0.000182073 3.74446e-05 0.000107712 5.79447e-05 7.48864e-05 9.94698e-05 0.00017988 0.00014841 0.000183268 6.19635e-05 4.19725e-05 1.78612e-05 5.54993e-05 3.97996e-05 0.131355 3.4027e-05 9.41351e-05 1.82662e-05 0.000126454 0.00014216 7.58431e-05 0.000116257 0.000116363 0.000239846 0.000165285 5.96901e-05 7.47085e-05 0.000146236 2.34912e-06 0.000311958 6.90595e-05 0.000161935 8.74288e-05 8.6239e-05 0.000412212 7.97152e-05 0.000224572 0.000135469 7.71999e-05 4.19029e-05 0.000110322 5.85427e-05 0.000161035 5.9716e-05 8.30872e-05 2.04166e-05 6.55474e-05 0.000195468 6.50821e-05 9.09255e-05 9.24749e-05 2.55367e-06 0.000192633 0.00017407 8.81624e-05 9.31631e-05 0.00418245 0.00023864 3.53786e-05 3.19152e-05 8.55812e-05 6.62324e-05 2.005e-05 6.43706e-05 7.00273e-06 6.57923e-05 6.59474e-05 0.000302106 7.27614e-05 0.000169511 0.136826 2.80073e-05 0.000128961 0.000114054 0.000126247 9.30371e-05 0.000261468 0.000138401 0.00015407 7.89989e-05 0.000167217 0.000331763 1.38183e-05 9.54381e-05 5.67752e-05 1.22265e-05 2.62236e-05 0.000139161 2.13341e-05 7.16109e-05 0.000114961 4.83144e-05 0.000102004 5.14221e-05 8.85319e-06 0.000121556 6.35083e-05 5.53137e-05 3.73023e-05 0.000119781 8.97049e-05 2.64419e-05 0.000666846 7.44847e-06 4.01844e-05 4.17303e-05 0.000127036 0.000220126 6.00577e-05 4.47836e-05 4.79051e-05 3.47544e-06 0.000358337 0.000102984 7.85879e-05 0.000264172 0.000112712 7.52107e-05 5.57784e-06 4.85767e-05 0.000165339 3.26802e-05 4.23912e-06 5.13589e-06 3.94813e-05 9.10592e-05 0.000208757 0.000117138 0.00013508 0.000115031 7.90039e-05 3.10097e-05 9.54008e-05 2.6937e-05 0.000114721 9.17598e-05 2.62946e-05 7.29557e-05 0.000105405 0.000175054 0.000170666 8.67135e-05 0.0614844 5.88881e-05 9.95539e-05 1.62984e-05 8.21906e-05 7.29488e-05 0.000136148 7.01535e-05 7.88246e-05 0.000120231 0.000178297 0.000435433 1.70985e-05 0.000116001 0.00015638 2.6389e-05 0.000100785 0.000133233 0.000119117 3.67527e-05 5.40139e-05 1.36987e-05 0.000107322 0.000149574 0.000176855 4.23445e-05 0.000118539 0.000144058 0.000189901 0.000174956 2.34687e-05 0.000163523 8.99847e-05 0.000152398 0.00011684 9.65878e-05 9.55379e-05 0.000186923 7.08512e-05 
0.00126865 8.60668e-06 8.10028e-05 0.000398878 9.63116e-06 1.64294e-05 1.34134e-05 0.000531188 3.29607e-05 0.000608192 0.000158647 1.5589e-05 0.00106526 1.41548e-05 1.04114e-05 0.000564757 0.000605492 9.55505e-06 7.77251e-05 0.000195399 7.3575e-06 8.51805e-06 0.000111445 0.000717231 0.000153911 1.17801e-05 8.37469e-05 4.579e-05 0.000585211 1.00632e-05 6.07478e-05 0.000296586 0.00014677 3.34417e-05 0.000138029 0.000545072 6.74371e-05 1.97113e-05 4.60836e-05 4.42827e-06 1.02731e-05 7.98012e-06 0.000457887 8.19548e-05 0.000903894 0.000521008 0.000268277 0.000113943 0.000800522 0.000106002 8.27428e-05 2.58029e-05 3.65619e-05 0.000110272 6.82724e-06 0.000518619 3.43893e-05 0.000364477 7.97672e-06 0.00045837 0.000651179 1.56929e-05 1.14127e-05 0.000166595 0.000465544 9.66761e-06 4.62481e-05 0.000438671 0.000959042 0.00019676 0.000526657 3.86454e-06 0.000458181 7.54043e-05 6.15494e-05 0.000217963 0.000396461 2.7577e-05 0.000293085 0.000200188 0.000757709 0.000152635 3.06653e-05 5.22197e-06 8.7472e-05 4.95873e-05 9.63361e-05 0.000246233 0.000200304 0.000391728 0.000965547 1.23164e-05 0.00019533 1.02133e-05 7.48593e-05 6.59165e-06 0.000499081 7.52539e-05 0.000167801 3.71638e-05 1.09308e-05 0.000413016 1.47947e-05 0.00023978 0.000596973 6.07369e-05 1.11963e-05 8.03811e-06 0.000106174 3.74754e-06 7.12959e-05 3.55765e-05 5.0885e-05 0.000108877 7.15082e-05 0.000399612 0.000424491 1.99334e-05 0.000116461 0.00029168 0.000851647 0.000761903 6.58319e-06 0.000311444 9.22898e-05 4.28453e-05 0.000583241 0.000184009 3.2802e-05 0.000261928 0.000727952 9.89267e-05 0.000338686 6.63951e-05 1.21178e-05 7.96765e-05 0.00061046 0.000259038 3.71448e-05 0.000333177 7.27448e-06 2.58218e-05 7.97388e-06 6.07191e-06 0.000544265 1.01069e-05 4.68254e-06 0.00085298 3.70417e-05 6.23505e-05 0.00040254 3.06722e-05 0.000181847 1.76921e-05 0.000423961 0.00024494 1.50038e-05 7.84797e-05 1.94879e-05 5.26381e-05 5.62197e-06 5.94253e-05 3.62668e-05 0.000191388 9.86953e-06 5.93016e-05 3.18183e-05 0.000155956 1.00165e-05 2.86566e-05 2.30591e-05 7.57956e-06 0.00042071 1.43882e-05 0.000128222 0.000104982 7.99139e-06 0.000612691 8.52423e-06 0.000845012 5.95987e-05 0.000121324 5.35686e-05 0.00155784 0.000119505 5.31676e-05 0.000566235 0.781409 0.000239475 0.000332005 9.42096e-05 0.000400818 1.29101e-05 1.77429e-05 0.000329103 0.000402118 3.29898e-06 0.000628151 0.000117824 0.0012234 0.000115991 0.0012248 8.46091e-05 0.000146911 0.000100914 2.03043e-05 3.38002e-05 0.000134527 1.79164e-05 4.13868e-05 9.93653e-06 4.20698e-05 4.7296e-05 9.53449e-06 0.000467858 6.21114e-06 0.000169374 0.000423626 1.90754e-05 6.92869e-05 0.000109885 0.000953026 0.000116799 4.33843e-06 7.98756e-05 0.000194153 4.30913e-05 0.00041233 8.64499e-06 7.61822e-05 1.57626e-05 5.77229e-06 4.67066e-05 0.000719258 0.0004608 1.64013e-05 0.00018463 3.59244e-05 1.18657e-05 1.2341e-05 8.50347e-06 0.000396245 9.14313e-05 0.000386011 0.000280788 5.41611e-06 0.00030578 0.000670991 2.27054e-05 1.19522e-05 9.04498e-05 8.2637e-06 8.36961e-06 7.88462e-06 9.8061e-05 3.34195e-05 1.13502e-05 0.000274392 0.000458109 3.48007e-05 0.000276658 0.000429158 4.18181e-05 9.3669e-05 1.18601e-05 1.59267e-05 0.000762062 5.07557e-06 2.66446e-05 6.02258e-06 5.68265e-06 0.000487316 3.3666e-05 0.000252728 0.000100974 3.21132e-05 9.45437e-05 1.06174e-05 5.41669e-06 7.94137e-05 0.000409814 0.000415428 0.000501075 0.00010838 6.86276e-05 6.92818e-05 6.49819e-05 5.31423e-05 0.000277519 2.85666e-05 8.4024e-06 1.27354e-05 2.22274e-05 5.55737e-06 1.79451e-05 7.81924e-06 0.000477727 4.86752e-06 4.2486e-06 2.58218e-05 4.33796e-05 5.53501e-05 4.21814e-05 4.40229e-05 3.41074e-05 0.000870654 1.08647e-05 0.000404675 0.000101808 0.000169444 0.000158257 2.87934e-05 0.000222498 5.55492e-05 1.62622e-05 0.000441964 0.000502013 3.22971e-05 1.56719e-05 0.000164398 0.00083377 0.000292209 0.000854676 8.97621e-05 0.000457974 9.72316e-05 0.00016712 0.000383012 4.32388e-06 8.59769e-05 0.000803154 1.17432e-05 0.000504174 0.000476332 3.64076e-05 8.73484e-06 5.6234e-06 6.64687e-05 1.10785e-05 6.72873e-06 8.93371e-05 0.00184129 6.58264e-06 3.81806e-06 4.133e-06 7.46988e-05 0.000486043 0.0011825 0.000319299 4.87707e-06 5.49903e-06 0.000163185 0.00040769 6.21656e-05 1.76267e-05 0.00402237 6.8565e-05 1.31716e-05 0.00156096 0.000416911 0.000457597 1.78985e-05 0.000778938 0.000152964 0.000607033 4.82323e-05 9.41209e-05 6.50128e-06 1.68851e-05 0.000491049 5.63405e-05 1.4702e-05 1.43376e-05 8.18814e-05 0.000254611 0.00151239 1.66748e-05 4.48151e-06 5.75044e-06 2.99634e-05 3.94332e-05 3.57771e-05 0.000476372 0.000147134 0.00132291 1.29434e-05 7.15139e-06 0.000476432 5.01844e-06 0.000122324 3.31057e-05 0.000118406 4.24985e-05 0.000250089 5.99139e-05 0.000290466 1.1074e-05 1.8177e-05 0.000153305 7.63047e-05 9.77202e-06 0.000218233 0.000489658 6.88369e-05 5.83418e-05 0.000452479 7.84414e-06 0.000134317 0.000943998 0.00040816 4.4485e-05 5.49666e-05 0.000493482 0.000642589 0.000607488 2.35079e-05 0.000541315 0.000139056 0.000834717 2.56384e-05 0.000624599 1.24312e-05 0.000495613 0.000219631 0.000852322 0.000410165 2.44895e-05 1.97529e-05 3.66744e-05 5.79943e-06 2.35954e-05 0.000727892 3.06113e-05 0.00105175 5.40938e-05 6.82689e-05 8.08507e-05 0.000155563 0.000419738 0.000429513 0.000125199 8.81374e-06 2.99809e-05 8.93299e-05 0.000126677 0.000359808 0.000401524 4.43288e-05 0.000397593 1.15981e-05 8.74475e-05 1.25225e-05 3.99565e-05 0.000466353 1.31714e-05 0.000115929 0.000403433 0.000397503 0.000431662 3.75813e-05 1.14642e-05 1.05389e-05 6.82459e-06 0.00362189 0.000498818 0.000351451 0.000224167 0.00023165 1.57266e-05 4.60821e-06 0.000429513 1.41004e-05 1.27798e-05 0.00172418 5.60323e-06 5.60601e-05 0.000572207 0.000145155 2.95802e-05 5.91737e-05 0.000404907 1.70564e-05 0.000874516 7.98568e-06 0.000225634 0.000563127 0.000214215 0.000146059 0.0013863 0.000140063 9.66553e-06 2.36703e-05 2.59186e-05 1.86899e-05 0.000195393 5.13183e-05 0.000201392 0.000104663 8.81187e-05 1.59182e-05 8.61123e-06 1.86437e-05 2.97559e-05 5.00279e-05 0.00054472 2.50856e-05 1.00157e-05 1.38616e-05 0.000152989 0.000401232 0.000875609 1.51663e-05 3.28939e-05 0.00138688 0.000538739 1.12262e-05 7.72047e-06 1.6361e-05 3.38404e-05 0.000547951 0.000272398 9.94472e-05 6.1511e-06 8.90346e-05 0.000907549 1.68413e-05 0.000462283 6.28794e-06 0.000182996 4.14309e-05 0.000418865 1.95852e-05 5.58232e-05 5.75253e-05 1.16696e-05 0.000274576 4.07562e-05 0.000502843 0.000914627 0.000410572 0.000148026 5.53986e-05 0.000511702 0.000400605 1.17002e-05 0.000235718 0.000398871 0.000101797 0.000126751 1.09065e-05 0.000400109 1.0943e-05 0.000132575 0.000843216 1.80623e-05 0.000131149 0.000116898 0.000185815 3.63812e-05 0.000710911 0.000256471 7.31153e-06 8.71075e-05 0.000438347 1.36132e-05 0.000450683 0.000140115 0.000227663 0.00020966 0.000457195 7.84238e-06 0.000144028 6.22379e-06 0.000190898 0.00104495 3.56613e-06 0.000482209 8.68851e-06 5.74695e-05 1.33712e-05 1.02603e-05 0.000450561 7.18318e-06 2.83125e-05 0.000119032 0.000126795 5.19675e-05 9.27965e-06 1.70792e-05 0.00011055 8.19322e-05 0.00019066 1.09524e-05 0.000698455 2.27613e-05 0.000237558 4.51677e-05 0.000214374 9.31934e-06 0.000124008 0.0004043 0.000426319 0.000149498 8.399e-06 0.000510554 1.13379e-05 6.62387e-06 1.21635e-05 0.000413232 0.000448527 4.61615e-06 0.000133639 0.000503044 5.3979e-05 1.16203e-05 0.000105875 3.1354e-05 1.96288e-05 0.000398154 1.04601e-05 0.000543866 8.19505e-06 0.000322724 7.30939e-06 0.000240747 0.000984757 0.00083333 0.000469241 0.000802083 0.00016929 5.3915e-05 0.000408001 0.000178648 0.000518752 2.91162e-05 0.000798585 8.6389e-06 8.75102e-06 5.50329e-05 7.51304e-06 5.10589e-05 0.000284942 0.000401442 4.94625e-06 0.000511814 0.000319168 1.90123e-05 1.00505e-05 2.57124e-05 0.000199621 0.000968538 8.98187e-05 4.24167e-05 2.48822e-05 1.26869e-05 9.4673e-06 8.1408e-05 1.5112e-05 7.97766e-05 0.000443495 4.04358e-05 0.000408011 8.60543e-05 0.000399471 0.000277342 2.48036e-05 0.000513559 1.58581e-05 0.000141998 0.000252904 0.00024766 6.5795e-05 0.000485759 0.000484461 3.92591e-05 0.000314673 9.01763e-05 0.000111218 4.5982e-06 2.94118e-05 0.000502994 1.47934e-05 3.67801e-05 1.34623e-05 9.30112e-06 0.000153326 1.08883e-05 0.000115038 0.000125684 5.04856e-05 0.000124031 0.00136282 5.18372e-06 2.06282e-05 0.000448667 6.97374e-05 5.01255e-06 1.18179e-05 4.73797e-06 9.62295e-06 0.000408993 5.78499e-05 0.00102648 0.000398609 0.00012126 0.000424352 5.63257e-06 7.79769e-06 0.000378796 0.000541086 0.000448153 5.3514e-05 4.31924e-05 0.000117216 1.81493e-05 5.50188e-05 0.000307734 0.000876998 3.22638e-05 3.56663e-05 5.39478e-06 1.12016e-05 2.18352e-05 5.32707e-06 3.72667e-05 0.00123046 6.49102e-05 0.000208565 6.6382e-05 2.4938e-05 1.08503e-05 3.18844e-05 0.000271111 2.67949e-05 0.000159529 6.23849e-05 0.000342017 0.000118213 3.3141e-05 0.000739993 0.000405907 0.00127195 1.15959e-05 3.76498e-05 0.000598563 0.000706406 4.9919e-06 4.25012e-05 1.58518e-05 7.63127e-05 3.21585e-05 0.000495005 2.42484e-05 4.44659e-06 0.000374313 1.22946e-05 3.48363e-06 9.84652e-05 3.40571e-05 2.43978e-05 2.80251e-05 3.62994e-06 9.32058e-05 8.39792e-05 0.000133201 3.55683e-06 0.000677292 0.000166547 8.60342e-05 0.000411611 0.000812717 1.26701e-05 0.000471383 0.00049348 8.16615e-05 6.82305e-06 6.48227e-05 0.000425738 1.59863e-05 4.96666e-05 6.61204e-06 0.00100873 3.03222e-05 0.000398364 0.00045988 0.000243657 7.99377e-05 5.08691e-05 1.38923e-05 0.000405856 9.60099e-06 0.000152285 2.74785e-05 0.00139926 3.38984e-05 0.000432075 1.52631e-05 0.000202516 7.05373e-06 1.82807e-05 3.17728e-05 1.36878e-05 3.32967e-05 0.00021225 1.03328e-05 3.59563e-06 6.66698e-06 5.78788e-05 0.000101418 0.000416012 7.50381e-06 2.13256e-05 0.000586283 1.67819e-05 8.71262e-06 0.000213697 5.51822e-05 0.000554198 6.43219e-06 0.000259431 1.25664e-05 4.79688e-05 9.05043e-05 1.60272e-05 0.000484606 0.000193009 8.31197e-06 0.00102754 0.000795039 0.000211118 5.33277e-05 9.55409e-06 0.000400649 0.000116268 0.000105478 1.31741e-05 9.06575e-05 8.85158e-05 0.000426475 0.000396114 0.000305262 5.27997e-05 0.000428099 0.000430526 0.000891223 0.000406189 3.75753e-06 6.4891e-06 0.000698621 2.16885e-05 0.000222754 0.000290308 0.000109386 0.000158399 0.000517464 1.89589e-05 5.91379e-06 0.000149358 0.00111962 1.5346e-05 0.000402601 1.99424e-05 6.91111e-06 7.21116e-06 0.000175656 0.00011356 9.91538e-06 2.90316e-05 0.000179406 0.000550649 7.96884e-06 3.2742e-05 7.48695e-06 0.000410596 0.00126864 1.28127e-05 2.49744e-05 0.000794417 4.52949e-06 8.97016e-06 0.000130569 2.79766e-05 9.90604e-06 1.18669e-05 8.50089e-06 0.000470175 0.000100548 6.16909e-05 5.87846e-05 0.000647735 5.56759e-06 1.85847e-05 0.000206406 6.53797e-06 3.49231e-05 6.2761e-06 0.000172486 0.000518456 3.64967e-05 0.000296966 0.000470329 6.98724e-06 0.000407974 0.000680952 7.04213e-06 9.67141e-05 0.000403873 1.30609e-05 3.88855e-05 0.000301846 2.08911e-05 0.000134531 0.000214916 2.12717e-05 1.1162e-05 4.43076e-05 2.99767e-05 0.000853925 3.60137e-06 0.000420879 8.7373e-05 5.47097e-05 4.34966e-06 0.000489471 5.67089e-06 0.000646288 9.86101e-05 7.56792e-05 0.000170587 0.000168137 0.000395009 9.07824e-05 0.000482811 0.000186783 0.000263175 7.8877e-06 0.000364747 9.87753e-06 5.99182e-05 0.000187532 0.000133499 9.35249e-06 8.56862e-06 0.000446931 0.000408943 0.000340764 1.63786e-05 7.8713e-06 2.01425e-05 0.000553593 0.000116814 1.41701e-05 5.71075e-06 0.000109338 0.000809608 7.13956e-05 3.31841e-05 0.000340409 0.000235885 0.000798117 4.47332e-05 0.000400388 5.98723e-05 4.26818e-06 5.12749e-06 1.04728e-05 1.85143e-05 8.65756e-06 2.42196e-05 7.15315e-05 0.000600645 7.66801e-06 1.80069e-05 0.000701407 0.000111887 3.70446e-05 0.000301776 6.82302e-05 1.84076e-05 5.82879e-05 0.000555204 3.15289e-05 0.000413288 3.71446e-05 4.61266e-05 6.16988e-06 1.38301e-05 0.00141318 3.73136e-05 0.000274078 0.000249115 0.000348112 0.000110919 3.96786e-05 0.000467048 0.00022714 0.000162816 6.20206e-06 2.52664e-05 8.69606e-06
[truncated: 11,471,704 more chars]
