# Supplementary material for: Transferable Measurements of Heredity in Models of the Origins of Life
Source: PLoS One. 2015 Oct 19;10(10):e0140663. doi: 10.1371/journal.pone.0140663 (PMC4610668; doi:10.1371/journal.pone.0140663)
Supplement: S1 Data — (ZIP) [file pone.0140663.s001.zip › data/transition/40/vectors.txt]

0.000667846 8.98447e-06 5.34571e-05 0.00101384 7.8895e-06 1.06248e-05 0.000246133 0.000332467 1.1061e-05 0.000447749 2.78339e-05 0.000452652 1.27367e-05 7.8256e-06 0.000443242 2.56342e-05 0.000212335 0.000229948 1.33527e-05 0.000409332 1.24675e-05 0.000499082 8.52497e-06 7.27258e-06 7.14064e-05 0.000151778 9.524e-06 5.22169e-05 4.10164e-05 0.000407515 0.000100096 1.47888e-05 4.68821e-06 3.04632e-06 9.94324e-06 9.18328e-06 3.33779e-05 9.94539e-05 5.80686e-05 2.83852e-05 0.000124855 0.000264756 9.48711e-05 0.000318451 4.31634e-05 0.000268435 0.000586885 7.21766e-05 0.000541745 0.000156709 0.00011515 2.90052e-05 5.77302e-05 2.23095e-05 7.03909e-05 1.6866e-05 0.000199766 9.36517e-05 0.000112395 0.000178754 7.70923e-06 0.000351545 2.70119e-05 6.08246e-06 5.28937e-05 0.000164538 7.99709e-05 3.94604e-06 5.45237e-06 3.65973e-05 3.22636e-06 0.000107098 0.00022202 0.000172296 7.16937e-05 6.21312e-05 9.17971e-06 3.03733e-05 0.000293424 3.37574e-05 0.000380952 1.008e-05 2.6755e-06 8.8467e-06 9.11386e-05 8.07623e-05 0.000118688 0.000172147 4.71676e-05 7.14168e-05 0.000536018 7.09357e-06 0.000240255 3.76845e-05 7.29294e-06 3.2102e-06 7.64062e-05 4.51603e-05 7.99778e-05 2.34853e-06 9.64587e-06 0.00102954 0.000147354 0.000800775 7.69612e-06 2.86508e-06 7.49923e-06 0.000350858 0.000406901 3.02312e-05 5.15069e-06 9.02326e-05 4.47109e-06 0.00094366 0.000108702 8.10404e-05 9.42204e-05 0.000288412 0.000207256 2.17463e-05 7.34694e-06 0.000414506 0.000901849 0.000185355 0.000294722 0.000306023 0.000119013 5.09016e-05 3.8265e-05 5.22208e-06 6.9425e-05 0.000100495 6.1673e-05 0.000408989 0.000181945 0.00014561 9.58465e-05 0.000860317 0.000209017 0.000134426 4.04766e-06 0.000149991 0.000477815 0.000421763 0.000245292 8.87876e-05 1.5147e-05 1.0051e-05 0.0004692 0.000402618 0.000478761 0.000412752 7.35274e-06 0.000108401 8.16197e-05 0.000556897 0.000379081 5.31957e-05 3.41943e-06 1.41977e-05 0.000221036 1.7339e-05 0.000403911 2.72359e-05 1.49495e-05 0.000155555 1.10334e-05 0.000617109 1.0465e-05 8.27065e-06 1.96522e-05 2.34545e-05 9.60899e-05 4.54831e-05 0.000102187 0.0005021 0.000285595 1.89701e-05 0.000332697 2.99413e-05 0.00018363 6.9357e-06 0.000145187 8.94482e-05 6.83355e-05 0.000531433 0.000391436 6.35035e-05 0.00022259 2.35937e-05 0.000323763 6.40479e-05 6.86986e-05 1.08255e-05 0.000510694 0.000182604 1.16343e-05 0.000185743 1.1874e-05 3.79268e-06 2.26123e-05 0.000124154 7.30698e-06 2.79526e-05 3.50075e-06 0.000193296 0.000599108 0.000348143 3.19058e-05 4.31269e-05 8.78252e-06 0.000114265 6.96634e-06 3.95503e-05 5.8024e-05 0.000676215 0.000651765 0.000369748 2.76453e-06 6.89167e-05 1.50578e-05 0.000185949 0.000467053 0.000106399 0.000102954 7.09357e-06 0.000170179 0.000442432 7.83524e-05 2.95289e-05 0.000138706 0.00010041 0.000129327 2.0565e-06 4.60876e-06 1.41388e-05 9.49603e-06 4.8096e-05 0.000743427 0.000274555 0.000413833 7.01613e-05 6.9001e-05 8.431e-05 0.00028953 0.00010318 8.39105e-05 9.95448e-05 3.41886e-05 0.000974743 0.000259222 9.7298e-06 0.00048135 0.000431688 8.73018e-05 0.000103222 0.00029662 7.56952e-05 3.75258e-06 3.64954e-05 0.000413366 9.6504e-05 0.000538907 0.000189561 0.000287912 3.37321e-05 0.000716938 3.80104e-06 4.96136e-05 0.000313153 5.59872e-06 0.000402435 0.00027341 1.62847e-05 6.64614e-05 8.08553e-05 0.00011865 0.000152334 0.00020044 0.000138354 0.00021002 0.000510628 5.18934e-06 0.000363809 0.000443109 0.00031558 1.04663e-05 0.000361629 0.000409634 0.000477927 2.53674e-05 6.2171e-05 0.000378192 0.000405736 8.59661e-06 2.99116e-05 0.000418846 1.46291e-05 0.000406845 0.000100396 1.87649e-05 6.81946e-06 1.05566e-05 0.000194151 0.000630226 0.000578541 6.76573e-05 9.81796e-05 0.00040856 0.000115827 0.000258896 9.05098e-05 0.000217156 3.61161e-06 0.00118429 0.000255708 8.66474e-06 1.04329e-05 0.000672879 5.78533e-06 0.000204856 0.000128835 7.24348e-05 0.000181089 0.000165968 7.3783e-06 0.000414077 0.000452104 5.32503e-06 6.03075e-05 0.000413817 0.000932117 0.000830963 4.11868e-06 4.23648e-06 0.000448347 2.56559e-05 5.45191e-05 0.00011194 6.76845e-05 0.000547143 1.68449e-05 0.000635884 4.14343e-05 0.000203558 7.47279e-05 1.08392e-05 0.000116592 0.000597761 0.000490907 7.00769e-06 5.63512e-05 0.000375232 9.03969e-06 4.82106e-05 3.90191e-05 2.13112e-05 0.000896995 0.000504692 2.2574e-05 5.12084e-06 0.00011487 3.31127e-05 7.26349e-05 1.69619e-05 8.62972e-05 1.27026e-05 3.77494e-06 0.00016258 8.93886e-05 0.000113898 7.44541e-05 0.000407593 0.000106365 8.57867e-06 0.000329186 0.000150273 0.000544989 8.94757e-06 0.000201979 6.93513e-05 5.98228e-06 9.46836e-05 0.000141187 0.000302784 0.000471121 0.000405895 0.00010627 1.97883e-05 0.000180116 0.000106426 0.000193879 0.000101373 4.26864e-05 0.000109194 3.78515e-06 0.00013354 0.000235231 0.000539019 0.00042408 4.6787e-06 7.81139e-05 0.000312274 0.000354924 0.000439844 4.35724e-05 0.000997418 0.000487238 0.000675547 2.66133e-06 0.00026024 4.3462e-06 0.000888078 5.38423e-05 2.47297e-05 0.000906764 0.000519599 0.000454891 6.61104e-06 0.000142615 0.000288472 4.39054e-05 1.41605e-05 6.21008e-06 5.44386e-05 0.000298791 0.000349986 0.000540944 2.30469e-05 0.000107685 0.00044302 6.30996e-05 1.84827e-05 0.000157433 2.20818e-05 3.0987e-05 6.80217e-05 4.05341e-05 7.23254e-06 6.59893e-06 2.52912e-05 1.35083e-05 0.000158853 0.000517288 9.37785e-06 0.000219735 2.22668e-06 0.000177207 2.16888e-05 8.54914e-05 0.00102035 0.000715069 6.63012e-05 0.000111361 0.00095323 0.000164431 5.4479e-05 0.000557695 0.000533066 0.000146891 0.000242204 0.00020713 6.46987e-06 7.17165e-05 5.50274e-05 5.28946e-05 5.54919e-05 0.000187422 4.46186e-06 0.000823807 2.7806e-05 7.85925e-06 7.44668e-06 0.000178469 0.000103256 2.00288e-05 7.20861e-05 5.14472e-05 3.80671e-05 5.7153e-05 0.000123163 1.42324e-05 5.91318e-05 4.56583e-06 1.31013e-05 3.51916e-05 4.88034e-06 3.12322e-06 6.89011e-06 0.000404191 0.000142017 2.47496e-05 0.00022721 2.7176e-06 0.000115264 0.0005101 1.95455e-05 8.72104e-06 0.000531395 1.01004e-05 0.000155051 1.65292e-05 0.000224963 2.27731e-05 0.000121825 0.00093351 0.000544667 0.000351089 2.65498e-05 5.52117e-05 0.000495176 4.70592e-06 0.000142355 2.74279e-05 2.24019e-05 0.000362218 0.000187739 2.3632e-05 0.000236099 9.05408e-05 2.93625e-06 0.000291261 5.21179e-05 0.000436906 0.000228039 0.000296173 6.50257e-06 0.000175088 0.000593526 5.13916e-06 2.82345e-06 4.40406e-05 0.000130339 3.19877e-06 1.72086e-05 4.75952e-06 0.000256875 0.00033117 1.0233e-05 0.000407105 3.0544e-05 2.28206e-06 1.43106e-05 0.000243535 5.84701e-06 6.41034e-05 0.000509075 0.000651394 0.000426764 3.663e-05 0.000245633 5.57056e-05 2.55446e-06 8.3999e-05 0.000738313 0.000406754 4.27151e-05 0.000272135 0.000804825 0.0001934 7.85154e-05 0.000113648 3.88785e-06 5.18458e-05 0.00020257 0.000434354 0.000210947 1.67367e-05 0.000719039 9.59453e-06 0.000190874 0.000415642 4.26078e-06 5.04805e-06 0.000104501 0.000125926 0.000809831 4.36707e-05 6.35364e-05 3.1609e-06 1.71227e-05 4.65495e-06 0.000505842 0.000770742 2.07859e-05 0.000102851 0.000438464 1.19585e-05 0.000143111 0.000207019 6.39718e-05 0.000449084 3.49227e-05 0.000262507 0.00024495 2.57514e-05 0.000107143 0.000268232 9.54651e-06 0.000104436 0.000361483 6.06773e-06 0.000109975 7.80599e-05 6.56676e-05 4.63524e-06 1.24352e-05 0.000440909 0.000405931 0.000399802 0.00034224 0.000274251 0.000260753 0.000289067 0.000208406 0.000200901 0.000817928 0.000574828 0.000470253 0.000230405 0.00012364 0.000180876 0.00011033 0.000631724 0.00010117 1.56349e-05 0.000103073 0.000595033 4.3632e-06 0.000121633 0.000419468 0.000892786 0.000260734 0.000178352 0.00010298 0.000124314 6.32418e-06 4.76256e-06 2.09752e-05 0.000138267 1.11831e-05 0.000507387 0.000139072 7.93917e-05 0.000186706 0.000455294 0.00040721 0.000371734 0.000614871 2.38745e-05 0.000873839 1.29688e-05 0.000401885 0.000422316 3.5581e-06 4.42546e-06 0.000467873 3.97917e-06 3.86799e-06 0.000410519 0.00028837 0.000752052 0.000416935 5.10224e-05 9.6604e-05 0.000621481 0.00015173 7.77245e-05 5.66231e-06 0.000142447 2.71675e-06 4.38775e-05 0.000306703 0.000805831 3.94645e-06 0.000404262 0.000128597 0.000807001 1.50073e-05 0.000182557 2.01205e-05 1.3991e-05 0.000522062 2.30549e-05 8.72842e-05 0.000476829 8.20868e-05 8.35645e-06 6.45344e-06 5.22277e-06 0.000137239 1.9861e-05 2.9973e-06 0.000621565 0.00110065 8.18617e-05 0.00011185 0.00113851 0.000203882 0.000816399 0.000605708 0.000394207 5.24956e-06 0.000181462 0.000297526 3.4227e-06 0.000277985 0.000117968 6.02304e-05 4.78869e-05 5.84062e-05 7.66638e-05 9.46723e-06 0.000461094 8.20091e-05 6.11906e-06 5.69911e-06 3.1293e-05 0.00045364 5.65592e-06 0.000114949 0.801935 5.21645e-06 4.63792e-06 0.000123537 0.000451256 0.000168154 7.51719e-05 1.42721e-05 1.83204e-05 0.000113328 1.55775e-05 6.66961e-06 0.000108922 0.000596421 4.00618e-05 0.000602947 8.93048e-05 1.3721e-05 0.000215615 0.000543644 1.16115e-05 4.96258e-05 0.000106916 0.000190908 6.73017e-06 0.000346801 8.7482e-06 4.76502e-05 4.61733e-05 0.000228764 0.000237146 0.000123343 0.000414798 0.000405238 0.000562805 0.00041286 0.000247212 0.00055307 0.000201673 7.17649e-05 0.000180857 0.000176278 3.76948e-06 1.98927e-05 2.80554e-06 2.7157e-05 0.000251658 0.000441768 0.000317534 0.000152589 3.14435e-06 0.000153768 0.000220189 6.76343e-05 0.00018407 0.00018166 0.000498299 3.5155e-05 5.94668e-05 0.000140434 0.000156898 2.04784e-05 0.000196296 0.000649394 3.96088e-05 7.38621e-05 6.10755e-05 3.93224e-06 4.6058e-06 7.24877e-06 0.00040433 0.000221311 1.36022e-05 0.000316209 0.000444137 0.000179631 0.000189233 0.000505486 5.7283e-05 0.000171716 2.96306e-05 3.2628e-06 4.85884e-06 0.000947706 0.000210817 3.86038e-06 0.00020557 2.07152e-05 2.87101e-05 3.9669e-05 0.000185935 1.43565e-05 4.90105e-06 4.42557e-05 5.03273e-05 0.000156152 0.000185959 0.000197729 0.000193199 0.000503584 0.000204952 6.95184e-05 0.000295424 0.000206762 1.12906e-05 9.43012e-05 0.00052661 0.000194099 0.000428878 0.000185249 0.000367847 0.000887673 1.64348e-05 3.0733e-06 5.84107e-05 0.000538084 7.66431e-05 9.80396e-05 9.7132e-05 0.000405447 8.09111e-06 7.91331e-06 0.00013021 0.000429296 3.0237e-05 0.000134296 0.000286972 0.000446463 9.2832e-05 1.4829e-05 0.000196932 0.000287361 0.000336258 3.72441e-05 3.31047e-06 1.42411e-05 0.00120745 0.000967836 0.000152112 7.48595e-05 7.55369e-05 0.000158212 0.000224404 0.000586036 0.000587962 0.00038834 0.000416462 0.000240326 1.2867e-05 7.5991e-06 0.000908416 0.000168666 4.57704e-05 0.000445264 0.000260763 0.00016277 2.89592e-05 5.5173e-05 0.000175305 7.30824e-05 5.26948e-06 0.000673782 9.78314e-05 8.56258e-06 0.000453178 7.82743e-05 3.27887e-05 0.000222758 2.07033e-05 0.000100395 0.000627731 4.31387e-06 0.000341764 0.000585185 0.000278969 5.51456e-05 1.27639e-05 0.000450024 0.000192564 0.000102387 1.35806e-05 0.000158946 6.98392e-05 6.67353e-06 0.000547116 0.000356817 0.000482625 0.000435097 4.41222e-06 0.000946058 5.24958e-06 2.25949e-05 5.78153e-05 0.000105506 6.14866e-05 4.17558e-06 3.08903e-05 2.29765e-05 5.80454e-06 1.05395e-05 0.000676203 0.00010932 0.00127947 2.93382e-06 4.00629e-05 0.000110608 5.26699e-05 6.60543e-05 5.89811e-05 6.03385e-06 0.000123092 5.70966e-05 7.2838e-06 7.95648e-06 1.16073e-05 0.000165321 0.000422998 0.000165286 6.0809e-06 0.000271327 0.000805264 0.000485879 7.88601e-05 8.88415e-05 9.28663e-05 0.000381498 0.000421703 0.000799537 3.15378e-06 4.94252e-06 0.000509364 4.01189e-06 0.000147777 0.000101577 6.35901e-05 0.000372488 1.96275e-05 0.00084076 2.4559e-05 0.000295822 1.1502e-05 2.52613e-05 2.58364e-06 3.93862e-05 0.000101616 0.000195903 0.000411271 8.92669e-06 0.00020432 0.000276526 1.39595e-05 5.87391e-06 0.000145155 0.000170072 7.29561e-06 0.000338554 0.000406922 0.000109902 0.00102658 1.65579e-05 8.37921e-05 5.61074e-05 0.000406934 6.03251e-06 0.000118336 0.000202466 6.85682e-05 3.8997e-06 0.000428846 2.39609e-05 4.07762e-05 0.00052981 0.000375844 6.50539e-06 0.000445955 0.000950551 6.65962e-05 8.80363e-05 0.00076487 
0.000473437 0.000575967 0.000179595 0.000318823 5.73392e-05 4.19341e-05 7.78324e-05 0.000659291 0.00113455 9.75253e-05 0.000161118 0.000432263 7.66514e-05 0.000386081 8.66678e-06 7.87795e-05 6.02845e-06 0.00024246 7.3817e-06 4.78829e-06 3.10348e-05 6.96692e-06 0.000405318 0.000536436 0.0003915 0.000540734 0.000514661 6.71204e-06 1.21008e-05 1.24512e-05 3.65087e-05 0.000111031 7.71575e-06 8.30554e-06 0.000559703 0.00025279 9.39077e-05 1.44198e-05 0.000144249 0.000899519 6.03428e-05 1.10271e-05 0.000100047 0.000378168 9.83329e-05 1.05518e-05 1.60252e-05 0.000116089 1.29996e-05 1.53437e-05 0.000393254 0.000119025 8.76699e-05 0.000466655 6.62494e-05 0.000391129 0.000438283 3.61541e-06 0.000800616 0.000299914 0.000494761 8.97562e-05 0.000606532 0.000236854 6.09244e-05 4.85214e-05 0.00028305 2.52568e-05 8.12714e-05 7.5685e-05 0.000456533 0.000389529 0.000804504 0.000121279 2.87982e-05 0.000300902 1.6539e-05 5.49978e-05 4.31986e-05 0.000422133 0.000793432 0.000133116 9.94154e-05 0.000853606 0.000359001 4.05632e-05 0.000204078 0.000632068 9.5162e-05 0.000593285 0.000236621 7.45356e-06 0.000220272 0.000902956 5.95397e-06 4.17399e-06 2.07726e-05 0.000534074 0.00111819 0.00019302 1.08089e-05 0.000455959 3.07554e-05 3.56896e-06 5.86714e-06 0.000612925 0.000110582 0.000630185 0.000145697 6.01347e-06 5.46812e-06 9.98648e-05 0.000122934 2.45866e-05 0.000475278 2.22957e-05 0.000463445 0.00011032 0.000169584 1.577e-05 0.000444994 0.000102854 7.97947e-05 0.000868424 0.00115778 0.000398554 8.72004e-06 0.000774658 0.000259793 0.000397761 0.000259528 1.9831e-05 0.000454719 0.000422592 2.61178e-05 0.000172197 0.000387817 2.35273e-05 0.000102307 0.00022581 4.17935e-06 2.52498e-05 0.000451448 0.000412453 0.000110236 3.84816e-05 2.15231e-05 1.28389e-05 3.23525e-05 2.34234e-05 1.88707e-05 1.87573e-05 4.76685e-06 0.000145328 0.000546935 0.0003048 5.32856e-05 9.16694e-05 1.17901e-05 6.74575e-06 4.29166e-06 0.000712313 0.000462669 4.06095e-05 0.000429086 3.17668e-05 2.33283e-06 0.000187644 0.000107748 0.000287892 0.000238668 1.01627e-05 1.58761e-05 8.94364e-06 0.000396784 0.000485331 6.45498e-05 5.79739e-05 0.000513788 0.000159644 0.000495823 0.000198504 3.58662e-05 0.000116794 0.000112739 0.000200626 0.000284778 1.4591e-05 1.41003e-05 5.6908e-06 2.0717e-05 0.000395575 3.22278e-06 0.000320114 0.000576834 2.21771e-05 0.000489374 0.00065054 0.000154579 2.8956e-05 0.000131412 0.000386934 0.000117083 2.7095e-05 0.000331021 0.000500312 3.69192e-05 0.00053785 4.93211e-05 0.000231041 7.58588e-06 6.9054e-05 6.69555e-05 0.000124888 0.000123969 0.000134222 6.1627e-06 0.000233018 8.2681e-06 4.75511e-06 1.92557e-05 9.23922e-06 0.00118755 8.67425e-06 2.42588e-05 2.34844e-05 0.000305936 3.68938e-05 0.00030991 7.85731e-06 0.00127232 2.15576e-05 7.6091e-05 2.57256e-06 3.87626e-05 3.96364e-05 0.000443036 3.79199e-06 0.000134555 0.000424972 0.000276596 8.88328e-06 3.76417e-05 2.82544e-05 1.24986e-05 0.000351378 0.000437247 1.83302e-05 0.000397623 0.000511288 5.71379e-05 0.000396385 0.00115573 8.06151e-06 0.000122518 1.86458e-05 0.000336844 0.000103551 2.30206e-05 1.45573e-05 9.99168e-06 7.46105e-05 0.00109412 1.62526e-05 3.95766e-05 0.00018177 3.94721e-05 3.45495e-05 0.000542663 0.000113364 0.000133527 2.04367e-05 3.71333e-05 0.000100249 0.000883732 1.83935e-05 7.66962e-05 4.84032e-05 0.000785516 4.15652e-05 3.63621e-05 0.00010829 1.41718e-05 1.0607e-05 3.93972e-05 3.09124e-05 0.000131158 0.000106156 0.000314113 0.000211162 1.50653e-05 2.94274e-05 0.000182097 5.85621e-06 0.000429024 0.000102234 0.000573654 0.000118859 0.000774859 7.24618e-05 1.24338e-05 6.1193e-05 0.000801774 5.19598e-05 6.64123e-05 0.000601449 8.7693e-05 6.83157e-06 0.00011668 0.00014932 2.59011e-05 6.48984e-06 0.000350416 1.21534e-05 2.569e-05 0.000430075 0.000845399 2.58585e-05 0.00075876 1.68632e-05 0.000674726 0.000252311 0.00051668 0.000488598 0.000221847 1.03927e-05 0.00117665 3.55437e-05 0.000267716 0.000155596 5.00355e-05 8.72093e-06 0.000126392 0.000200212 0.000606892 4.71552e-05 0.000158256 0.000790205 0.000108028 0.000107288 5.49508e-05 2.58273e-05 0.000189501 3.82209e-05 9.14747e-06 1.40174e-05 0.000196731 1.29386e-05 2.91512e-05 3.4431e-06 4.72776e-05 0.000389611 3.92081e-05 0.000101535 0.000163467 0.000124114 0.000154297 0.000443943 1.08516e-05 0.000268245 0.000164723 1.0034e-05 2.43826e-05 0.000237337 0.000345614 0.000141298 4.30293e-05 1.04946e-05 0.000102449 0.000190557 0.00026241 1.31515e-05 1.80284e-05 0.000287342 9.28011e-06 9.4842e-05 3.24656e-05 6.686e-05 4.22155e-05 4.32402e-06 0.000122801 0.000516027 1.82789e-05 0.000388738 0.000734121 0.000450984 1.47094e-05 8.97463e-06 1.57671e-05 0.000330099 7.99615e-05 8.60489e-06 0.00014351 0.000151321 0.000551311 0.000417005 0.000112486 2.48254e-05 0.000423302 0.000201168 0.000185136 0.000485499 1.26794e-05 2.8622e-05 7.43415e-05 1.85585e-05 4.09792e-05 0.00019054 0.00119799 0.000351133 7.16162e-06 8.7331e-05 1.13863e-05 0.00038919 3.8552e-05 1.65382e-05 5.9895e-05 8.14232e-05 8.33653e-06 0.000107487 8.9421e-06 0.000394116 0.000709767 1.87706e-05 0.000420113 0.000407521 9.49974e-05 0.000504302 0.000431553 0.000155386 1.41995e-05 5.92239e-06 2.87074e-05 3.11188e-05 0.000400752 0.000227063 0.000438335 0.000154052 0.000385902 0.000176571 0.000495122 0.000180788 5.59341e-06 0.000396171 0.000130391 5.03032e-05 0.000401207 0.000791246 0.000131905 6.98956e-05 3.8926e-06 2.4663e-05 0.000146526 1.61167e-05 5.90542e-06 8.13093e-05 1.28089e-05 0.000236401 9.62223e-06 1.65489e-05 0.000247287 4.26867e-06 3.40436e-06 0.000680716 0.000184262 1.78595e-05 0.000123575 0.000602772 0.000141573 0.000983627 0.000372161 2.11642e-05 0.000106604 0.00105452 9.81691e-05 0.000228981 0.000398726 0.000511718 0.000617365 0.00019899 5.88685e-06 0.000139515 0.00017296 0.000100317 0.000480789 0.000133164 0.000304697 0.000106779 2.12097e-05 2.59724e-06 8.78632e-05 0.000579388 0.000413611 5.91898e-06 0.000116096 1.29997e-05 1.00275e-05 0.000161993 0.000104889 5.55209e-05 3.87775e-05 1.41102e-05 1.4792e-05 7.521e-05 0.00039028 3.56066e-05 0.000245096 1.20909e-05 7.87345e-05 0.000498232 0.000370171 6.73334e-06 0.000639418 7.04337e-06 3.76361e-05 0.000251327 2.56009e-05 0.000141305 4.34745e-05 0.000151629 0.000407131 6.62599e-05 4.71551e-05 3.09335e-05 1.69766e-05 0.000314905 2.78745e-05 0.000571268 0.000258986 4.03785e-05 8.35477e-05 1.62194e-05 8.32497e-05 6.76504e-06 0.000136592 1.71479e-05 9.43818e-06 7.73832e-06 0.000887069 0.000456615 0.000239308 0.000113004 4.44779e-05 0.000120757 0.00071412 5.91974e-05 5.02749e-06 0.00125365 2.02471e-05 7.32551e-05 6.34919e-05 0.000302505 8.77007e-06 0.000649691 0.000394599 0.0172049 0.000218788 0.000177567 7.41313e-05 0.000262064 0.000625729 0.000126921 4.68508e-05 6.37356e-05 3.70343e-05 0.000653676 0.000420056 0.000350203 0.000113052 3.14091e-05 4.98744e-05 0.000502708 3.45159e-06 0.000138142 2.81812e-05 1.29153e-05 0.000161812 0.000417683 6.49754e-05 4.95523e-06 5.82558e-05 7.49674e-06 6.58893e-06 0.000402061 1.24849e-05 0.000436557 0.000231993 5.62309e-06 0.000998078 3.35053e-05 0.000646935 3.81858e-06 3.00936e-06 1.19398e-05 2.21774e-05 2.03459e-05 0.000441402 0.000447239 0.000410086 3.34713e-05 0.000481015 6.14638e-05 2.09008e-05 0.000137631 0.000321143 7.20362e-06 0.000652206 0.000519458 6.37171e-05 5.7999e-05 0.000450852 0.00054598 0.000431646 2.11527e-05 0.000124331 4.47625e-06 0.000441057 3.08774e-06 0.000421716 8.20538e-05 1.08837e-05 7.1518e-05 1.50054e-05 0.000134183 0.000456782 1.11098e-05 0.000366349 0.000338663 5.0136e-06 0.0010461 6.78543e-05 0.00012181 2.6741e-05 6.65805e-05 3.06888e-05 1.0973e-05 1.66746e-05 1.06462e-05 7.91652e-05 2.08767e-05 8.84784e-06 0.000122383 0.000266528 4.01148e-06 1.90044e-05 0.000256477 0.000540445 0.00036276 0.000609538 7.54358e-05 3.88157e-05 2.93649e-05 0.000101437 0.000412371 1.23152e-05 0.000127257 0.000105313 8.1811e-05 3.90691e-06 6.1676e-05 0.00028523 0.000863945 0.000994833 0.000130351 5.01183e-05 6.48661e-06 9.39424e-05 2.09563e-05 0.00017836 1.96213e-05 0.000422955 0.000390409 0.00073157 2.14189e-05 0.000102565 0.000387979 0.000196328 9.97912e-06 8.7057e-05 0.000430072 1.78042e-05 0.000455086 0.000217652 3.98826e-05 1.31483e-05 3.91427e-06 0.000107005 0.00039287 0.000184157 0.0001761 6.29696e-05 0.00042261 0.000390175 2.82669e-05 0.000708718 1.24785e-05 8.01873e-06 0.000136772 3.60053e-05 2.43117e-05 0.000692591 0.000673647 0.000393148 0.000393321 1.14175e-05 0.000395037 0.000180629 0.000476794 0.000390741 3.22475e-05 5.19845e-05 0.000179548 1.0848e-05 5.97823e-05 0.000164193 0.000403003 1.22199e-05 2.62741e-05 6.04299e-06 9.8566e-06 0.000148291 7.58742e-06 0.00018023 3.58712e-05 0.00024229 0.000239621 0.000558689 0.000166705 8.06168e-05 0.000423586 0.000101361 4.8993e-05 0.000541409 0.000146564 0.000412315 8.03095e-06 0.00139742 0.000589087 0.000133056 0.000315328 0.000484826 0.000706239 0.000110726 0.000186479 0.000763193 0.000104156 0.000863754 2.64093e-05 0.000285476 0.00026366 0.000199388 4.96935e-05 5.15242e-05 1.47836e-05 0.000451957 0.00017882 0.000103069 0.000395021 2.88159e-05 4.0656e-06 4.43171e-05 7.91036e-06 0.000396374 7.43244e-06 2.07484e-05 0.000164249 0.000153451 0.000137661 5.85561e-05 0.000279802 0.000947357 1.05184e-05 0.00020706 0.775191 9.20894e-05 1.58831e-05 5.82994e-06 2.51159e-05 1.091e-05 0.000107008 2.39965e-05 0.000151231 2.34004e-05 0.000143734 4.50936e-05 2.80088e-05 0.000499528 6.22884e-05 5.34498e-06 9.5661e-06 0.000146121 0.000479625 0.000183325 0.000487315 5.23534e-06 6.87358e-06 4.28479e-06 1.94914e-05 7.5941e-06 0.000250275 0.000254449 1.67809e-05 6.82848e-05 0.000432908 6.11891e-05 5.49568e-06 0.000318112 0.000478036 7.40397e-05 9.35686e-06 0.000576842 1.03269e-05 0.000170864 6.99885e-05 7.4654e-05 3.57466e-05 0.000238067 0.000125735 0.000148397 7.43163e-05 0.000199466 5.1754e-05 4.53592e-05 3.427e-05 7.12701e-05 1.39476e-05 0.00015753 0.000466297 0.000118301 0.000248571 0.00101898 3.25042e-05 0.000173696 4.0526e-05 0.00025721 3.03364e-05 0.000436861 0.000555478 0.000328732 0.0002435 0.000565579 0.000442217 8.32947e-05 0.000451196 2.91709e-05 0.000220771 9.66495e-05 0.000372772 0.00031643 0.000389512 7.35064e-05 0.000159145 0.000675127 8.22626e-06 5.11578e-05 0.000143677 0.000429159 0.000215549 0.000484277 0.000422188 2.96281e-05 9.32636e-06 0.000107291 4.48792e-05 0.000144782 6.65449e-05 1.61389e-05 7.56758e-06 6.09178e-05 0.000408346 6.42258e-06 5.52541e-06 0.00071833 0.000133433 2.38814e-05 0.000353231 0.000517466 0.000290532 0.00139248 1.74196e-05 0.00229502 0.000386517 0.000430792 2.43127e-05 8.87399e-05 0.000411318 1.41552e-05 3.20524e-05 9.93294e-05 0.000526205 3.87836e-06 1.9781e-05 6.56254e-06 0.000268632 0.000312892 0.000202125 4.94022e-05 8.01371e-05 1.76526e-05 0.000853359 0.000311184 0.000362942 0.000141433 5.2334e-05 4.22077e-05 0.00015634 3.33974e-05 0.000182551 2.43283e-05 1.6816e-05 1.04527e-05 7.4289e-05 4.23817e-05 0.000721346 1.24489e-05 0.000192392 0.000219134 0.00067602 0.000102879 0.00045365 6.48914e-05 9.81079e-05 9.51986e-06 9.48843e-05 0.000388725 4.57299e-05 1.35516e-05 7.95535e-06 6.35809e-06 7.21738e-05 0.000120892 6.07334e-05 0.000457524 1.91779e-05 2.5928e-05 0.000374305 0.000231239 1.36962e-05 9.3057e-06 0.000334352 0.000459922 0.000163283 7.35167e-05 8.02069e-05 7.60247e-06 0.000419443 3.83958e-05 9.16581e-05 4.47108e-06 0.000388238 0.0010216 0.000399195 3.82306e-06 8.43637e-06 0.000564923 0.000413407 0.000520921 0.000172394 0.000257016 5.46984e-06 8.02886e-06 2.86358e-05 1.58017e-05 1.37573e-05 5.59638e-05 7.42537e-05 4.90686e-06 2.52571e-05 0.000179485 9.05458e-05 0.000132633 1.05954e-05 8.03338e-06 0.000156868 0.000449741 4.8865e-06 0.000285347 4.48943e-06 0.000500041 0.000403821 0.000129241 5.54702e-06 6.5252e-05 2.34812e-05 0.000176882 0.000627671 0.000249134 1.08368e-05 3.1232e-05 0.000392475 8.17409e-06 0.000393288 0.000392147 1.24445e-05 6.33708e-06 0.000779481 0.000137987 9.28112e-06 2.04852e-05 1.67496e-05 
0.000266404 0.000156245 9.11126e-05 8.33956e-05 3.20777e-05 3.02698e-05 2.67318e-05 0.000147311 0.000107355 9.90579e-05 0.000380216 0.000104221 8.16433e-05 8.48162e-05 0.000450757 6.04191e-05 7.04859e-05 8.84323e-05 2.74495e-05 0.000243044 7.51088e-05 2.29427e-05 5.78649e-05 3.24002e-05 1.5965e-05 4.08352e-05 0.000687591 3.19929e-05 7.44166e-05 7.01742e-05 3.33632e-05 0.0263882 0.000196999 2.47209e-05 9.66116e-05 0.0319954 0.000198457 9.22507e-05 5.22804e-05 5.88056e-05 8.22334e-05 8.48825e-05 6.78744e-05 9.03587e-05 5.36006e-05 0.000135954 6.50868e-05 3.04411e-05 1.55141e-05 0.00014043 6.01492e-05 9.48548e-05 0.000184333 0.000264585 2.62533e-05 5.08021e-05 9.21911e-05 2.00914e-05 3.86329e-05 0.053818 4.00129e-05 5.71192e-05 0.000316153 4.32291e-05 6.01735e-05 7.72617e-05 0.000188174 5.69209e-05 4.70784e-05 3.67802e-05 4.09779e-05 0.000146253 0.000287727 0.000251304 5.48604e-05 8.73272e-05 7.04929e-05 9.4108e-05 2.78462e-05 0.000105035 6.72615e-05 0.0271282 2.29359e-05 7.33817e-05 3.81958e-05 0.0435907 0.00026336 0.000311176 0.000115441 5.2305e-05 5.90352e-05 2.24016e-05 5.41926e-05 1.31906e-05 3.03327e-05 2.8858e-05 2.59598e-05 1.88659e-05 0.000273982 2.66355e-05 0.000205887 8.70138e-05 4.09598e-05 2.16432e-05 4.35901e-05 6.07969e-05 4.43834e-05 5.92599e-05 0.0364801 4.17263e-05 5.31961e-05 0.000129328 0.0347561 1.27969e-05 3.53183e-05 9.77219e-05 7.06748e-05 2.55201e-05 7.23957e-05 4.23808e-05 5.17763e-05 2.14442e-05 0.000102701 0.000121551 5.12666e-05 0.000106469 4.97093e-05 3.97342e-05 0.000139638 0.00149822 3.99117e-05 5.90393e-05 0.000151126 0.0139377 3.44067e-05 0.00011515 5.59105e-05 1.9678e-05 5.0104e-05 1.66292e-05 4.16948e-05 5.58192e-05 8.11309e-05 3.46508e-05 6.1169e-05 8.29117e-05 5.53885e-05 2.70698e-05 0.000118189 0.0169455 3.68332e-05 0.000235432 0.000127563 6.11873e-05 0.000123471 0.000205926 6.67604e-05 4.32019e-05 1.72861e-05 8.66227e-05 3.1147e-05 3.87497e-05 5.12072e-05 4.67489e-05 7.28922e-05 6.0294e-05 3.59577e-05 7.70774e-05 7.05713e-05 7.79061e-05 4.21827e-05 7.70909e-05 7.69574e-05 0.000160984 0.000117047 4.52667e-05 2.3381e-05 8.49328e-05 7.62685e-05 3.39272e-05 3.55306e-05 0.0388241 0.000174392 6.16926e-05 2.76947e-05 2.07237e-05 5.43071e-05 9.24617e-06 5.09216e-05 4.82834e-05 3.00118e-05 1.7101e-05 2.39545e-05 0.000148547 9.29354e-05 5.09685e-05 4.72448e-05 0.000158347 0.000208843 0.000121872 6.72418e-05 1.87569e-05 5.14765e-06 6.80593e-05 5.22975e-05 9.53631e-05 2.73042e-05 3.99356e-05 5.25291e-05 7.96369e-05 4.70045e-05 2.45362e-05 5.28161e-05 0.000133541 7.21891e-05 5.5539e-05 4.02501e-05 0.000115591 9.7641e-05 6.90756e-05 5.52536e-05 4.98433e-05 8.4929e-05 9.0149e-06 2.90141e-05 5.61677e-05 9.69766e-05 5.72623e-05 1.58393e-05 2.86993e-05 0.000324452 5.21238e-05 0.000134368 1.06547e-05 2.01927e-05 0.000245692 8.6252e-05 3.88403e-05 9.69388e-05 0.000242821 0.000318261 6.10682e-05 5.86062e-05 4.00014e-05 0.000107294 0.000169356 8.6957e-05 3.74043e-05 8.71765e-05 7.95436e-05 7.35205e-05 2.83459e-05 0.000199139 9.43981e-05 9.98485e-05 5.5158e-05 2.86116e-05 3.65488e-05 0.00656258 5.05409e-05 9.53823e-05 8.94174e-05 0.000321685 6.04598e-05 8.42052e-05 2.75446e-05 0.00018259 4.44882e-05 0.00065131 4.26536e-05 0.000151535 2.98855e-05 8.11671e-05 0.000102668 9.6934e-05 1.4419e-05 4.87443e-05 5.11795e-05 9.56524e-05 0.000292443 2.31032e-05 3.94214e-05 0.00024653 0.000102678 4.92134e-05 3.85102e-05 0.000274995 8.44429e-05 5.2839e-05 3.33448e-05 4.84012e-05 6.30162e-05 3.97069e-05 2.14014e-05 0.000110589 1.80818e-05 5.34264e-05 4.71011e-05 4.71634e-05 3.58058e-05 6.21566e-05 0.000253042 6.11375e-05 0.000159698 3.96769e-05 0.000141236 0.000217903 4.31093e-05 0.000331885 5.08756e-05 7.25316e-05 0.000659658 6.28212e-05 0.000110943 8.03855e-05 7.61602e-05 7.21275e-05 2.45013e-05 8.65238e-05 2.39625e-05 4.78083e-05 9.05044e-05 4.0564e-05 7.50283e-05 0.000370344 0.000146925 0.000228015 9.67656e-05 0.000179362 9.64953e-05 6.15227e-05 5.79937e-05 5.53646e-05 6.05713e-05 0.0260421 8.21357e-05 0.000334349 3.49802e-05 8.6355e-05 4.60526e-05 0.000101464 0.000143829 8.97778e-05 2.50041e-05 3.92279e-05 4.18475e-05 0.000203527 5.4506e-05 9.21014e-05 2.53364e-05 7.45641e-05 5.73869e-05 2.49707e-05 6.25936e-05 0.000295465 0.000241661 7.06372e-05 0.000192845 0.000185694 0.000188177 2.63298e-05 2.59561e-05 2.59725e-05 0.000387751 3.1794e-05 8.40876e-05 0.00673126 3.06681e-05 0.000101961 4.77426e-05 2.69995e-05 4.9897e-05 3.01271e-05 4.53955e-05 5.75519e-05 6.8562e-05 8.03745e-05 7.46771e-05 0.000102262 4.51259e-05 5.27765e-05 2.52229e-05 0.000104763 1.80616e-05 9.11478e-05 2.8041e-05 2.50306e-05 8.8133e-05 4.18274e-05 5.67691e-05 4.14437e-05 0.000361578 5.64556e-05 4.16861e-05 6.93094e-05 7.42106e-05 3.24681e-05 8.19377e-05 9.61199e-05 7.11354e-05 3.04043e-05 5.8662e-05 4.96651e-05 0.000114072 0.000325796 5.8191e-05 0.000152939 4.70696e-05 1.05589e-05 3.79127e-05 4.34695e-05 0.0262699 2.55526e-05 7.65491e-05 6.67144e-05 3.30315e-05 7.11193e-05 6.15662e-05 0.000140968 3.52178e-05 2.65724e-05 8.88347e-05 4.94496e-05 6.47686e-05 0.000208785 0.000350595 0.00046389 0.000159156 5.4518e-05 4.57477e-05 0.000105218 0.00012167 7.06518e-05 9.23693e-05 2.20802e-05 8.47894e-05 0.000164146 9.78662e-05 7.23362e-06 0.0337594 6.58617e-05 0.000331725 7.90643e-05 8.40717e-06 0.000167318 0.000159447 8.65767e-06 7.35275e-05 5.22291e-05 6.96718e-05 1.82764e-05 5.14077e-05 5.38829e-05 0.000286227 1.97642e-05 6.9806e-05 0.000122199 5.51239e-05 5.95035e-05 4.14476e-05 7.71208e-05 0.000100827 3.56256e-05 0.000176229 0.000177073 0.000170605 6.36859e-05 8.97499e-05 9.15204e-05 6.98849e-05 5.18324e-05 3.00822e-05 0.000202378 0.000467106 7.55729e-05 0.000405902 4.1679e-05 6.62985e-05 4.02653e-05 0.00014651 2.13497e-05 2.73148e-05 0.000475858 0.000189151 0.00018082 6.6849e-05 6.45672e-05 5.47951e-05 4.43473e-05 3.12294e-05 2.0169e-05 3.78059e-05 6.0862e-05 9.23763e-06 4.66133e-05 4.53197e-06 1.02894e-05 5.28836e-05 0.000139253 8.34962e-05 9.89002e-05 4.66194e-05 5.44572e-05 1.8877e-05 5.76329e-05 0.000244779 0.00026724 9.84783e-05 0.000207177 3.81218e-05 3.32921e-05 0.000112631 0.000331517 8.93366e-05 0.000328647 4.40619e-05 7.04375e-05 4.4754e-05 0.000382279 0.000156805 8.35264e-06 0.000116719 4.99847e-05 9.33871e-05 6.12444e-05 5.04765e-05 4.52832e-05 0.0499805 5.68973e-05 7.10544e-05 2.38677e-05 8.68803e-05 0.00013798 3.06807e-05 0.0330043 3.24475e-05 9.5409e-06 9.8195e-05 0.000341276 6.12616e-05 7.27412e-05 6.38404e-05 6.45932e-05 4.90106e-05 6.88981e-05 9.14143e-05 4.98546e-05 8.16253e-05 6.31386e-05 2.28296e-05 0.000100525 9.7431e-05 8.20285e-05 0.000650781 4.87928e-05 9.95247e-06 9.59917e-05 5.45379e-05 5.99525e-05 8.95875e-05 0.000123846 9.54192e-05 0.000135944 9.18591e-05 3.54715e-05 0.000200626 4.28568e-05 0.000159905 5.84257e-05 7.62155e-05 4.53914e-05 6.27065e-05 3.21602e-05 0.000260994 6.69097e-05 4.37021e-05 0.000137963 3.21901e-05 3.92897e-05 4.41865e-05 1.31967e-05 0.000140047 1.72474e-05 5.91629e-05 6.65876e-05 5.06781e-05 4.92808e-05 1.87442e-05 1.03969e-05 2.93108e-05 4.10462e-05 0.000163848 2.43188e-05 3.37279e-05 5.23353e-05 6.33021e-05 2.24345e-05 7.32369e-05 5.70566e-05 3.47602e-05 5.14289e-05 5.20074e-05 1.19797e-05 6.38482e-05 4.30735e-05 2.15173e-05 0.000119028 3.24542e-05 2.18925e-05 2.2703e-05 6.76901e-05 2.40794e-05 0.000243617 2.63632e-05 8.07405e-05 2.4093e-05 7.28701e-05 4.71401e-05 9.31394e-05 4.01074e-05 0.000706581 4.26846e-05 0.000348736 7.05642e-05 3.88968e-05 5.29552e-06 0.056881 2.47242e-05 4.02281e-05 9.25752e-05 8.62864e-05 4.52841e-05 5.62815e-05 4.89025e-05 4.65397e-05 0.000108749 2.89214e-05 0.000118785 2.55246e-05 3.07876e-05 9.04044e-05 6.48559e-05 9.6766e-05 2.19397e-05 0.000219564 3.02055e-05 5.48726e-05 4.68223e-05 0.000134199 7.48264e-05 6.55355e-05 5.96811e-05 4.34765e-05 4.05947e-05 2.49449e-05 0.000255417 0.000354933 8.28282e-05 2.97101e-05 5.84811e-05 9.9366e-05 3.82236e-05 0.000102365 0.000370165 6.57323e-05 5.90768e-05 8.5384e-05 5.8303e-05 0.00030015 8.20959e-05 0.000113798 4.63287e-05 8.24737e-05 9.55563e-06 0.000224372 4.11393e-05 8.21761e-05 2.97049e-05 0.0128569 3.74596e-05 9.36074e-06 3.01582e-05 4.79927e-05 4.33681e-05 4.86692e-05 3.20007e-05 7.24138e-05 6.39724e-05 4.84945e-05 0.0614543 4.4866e-05 6.69538e-05 1.66671e-05 0.000121141 7.35405e-06 1.52573e-05 1.05178e-05 9.34188e-05 2.61681e-05 6.60621e-05 0.000145373 9.23751e-05 8.34932e-05 6.31719e-05 7.05827e-05 3.09008e-05 6.09195e-05 3.98312e-05 3.70614e-05 5.56494e-05 1.56468e-05 7.1616e-05 0.00021077 0.00032326 0.000258146 1.9289e-05 1.96436e-05 5.50513e-05 6.40681e-05 0.000121311 9.26882e-05 0.000155537 4.40995e-05 0.00218016 0.000642626 0.000129261 0.000170754 2.96949e-05 0.000110019 1.49998e-05 0.000292371 0.0081945 2.88556e-05 0.000426937 0.000120098 8.53946e-05 0.000343155 6.42086e-05 0.000196458 8.65687e-05 2.94007e-05 1.99042e-05 3.80516e-05 8.91344e-05 0.000390224 0.000104887 9.78723e-05 6.63218e-05 2.29322e-05 8.60605e-05 3.03281e-05 2.99441e-05 0.000264226 9.2585e-05 2.40137e-05 8.02567e-05 9.45164e-06 7.19993e-05 3.31409e-05 0.000114722 6.36945e-05 3.31658e-05 2.9138e-05 4.64699e-05 6.111e-05 2.54409e-05 6.46511e-05 0.000125693 6.79285e-05 9.52895e-05 9.54163e-05 5.9127e-05 4.83315e-05 7.90904e-05 3.20452e-05 7.60244e-05 5.15631e-05 5.64887e-05 4.78271e-05 0.000103452 4.72367e-05 2.57235e-05 6.11477e-05 7.31144e-05 4.58567e-05 0.000122661 4.84212e-05 2.65121e-05 9.01211e-05 0.000117499 5.61607e-05 2.84885e-05 3.22128e-05 2.97558e-05 8.29682e-05 2.72623e-05 4.94139e-05 4.39402e-05 4.52119e-05 0.000133678 6.07386e-05 7.62351e-05 6.40626e-05 0.00797238 0.000100952 5.49019e-05 6.85044e-05 0.000240142 5.65144e-06 4.61094e-05 5.52808e-05 0.000149003 0.0531856 6.77687e-05 0.000167471 7.38328e-05 6.73732e-05 0.000660037 1.12707e-05 4.63767e-05 7.00695e-05 3.21283e-05 7.49305e-05 0.000172612 5.14858e-05 0.000116131 6.70687e-05 3.62854e-05 0.00012682 0.000536187 7.49311e-05 3.28666e-05 8.75438e-05 0.000330358 4.62623e-05 0.000114203 5.26305e-05 2.07032e-05 0.000153155 0.000414807 5.54391e-05 3.0118e-05 1.24167e-05 0.000507575 3.59625e-05 6.70929e-05 7.03252e-05 0.00010794 8.49007e-05 7.28501e-05 0.000296427 8.01695e-05 8.40009e-05 4.65382e-05 6.65691e-05 0.000107294 4.33278e-05 4.3584e-05 7.95219e-05 5.12823e-05 4.07617e-05 6.47823e-05 0.000136213 9.55979e-05 3.50128e-05 4.07619e-05 9.60195e-05 4.66852e-06 0.000100981 0.000137763 5.07169e-05 9.8867e-05 9.90832e-05 0.000202313 0.000108091 0.000150288 3.64427e-05 3.3882e-05 7.0033e-05 1.90924e-05 7.70752e-05 2.97568e-05 0.000280723 4.40295e-05 0.000141139 0.000164789 3.31636e-05 0.000108066 7.52117e-05 3.2067e-05 8.33072e-05 0.000106986 5.39041e-05 5.76503e-05 2.64684e-05 8.52013e-05 6.54749e-05 0.0615098 7.87409e-05 6.08629e-05 2.099e-05 6.41419e-05 6.89049e-05 4.22843e-05 8.5097e-05 6.80206e-05 7.16737e-05 6.09797e-05 0.000115307 1.22523e-05 7.59905e-05 0.000158003 9.21143e-05 0.000102284 6.36805e-05 9.03634e-05 0.0351405 4.72382e-05 6.28876e-05 8.89167e-06 2.44884e-05 0.000124926 4.79773e-05 9.93136e-05 1.1847e-05 4.35776e-05 3.53788e-05 7.87945e-05 2.18522e-05 7.09447e-05 0.000129024 8.5902e-05 0.000155615 3.06475e-05 3.44178e-05 6.81483e-05 4.81832e-05 4.11072e-05 4.78678e-05 8.20085e-05 0.000187735 7.42209e-05 0.000188321 3.37162e-05 7.4821e-05 0.00015013 8.11636e-05 2.81898e-05 8.02406e-05 2.64274e-05 9.04508e-05 2.83373e-05 0.000120366 1.2066e-05 4.36519e-05 5.63377e-05 0.000100007 0.0256415 0.000101733 8.10707e-05 1.0573e-05 0.000265086 7.1831e-05 2.88947e-05 8.5361e-06 3.45594e-05 1.32888e-05 3.39033e-05 6.62979e-05 2.53422e-05 0.000158085 0.000112712 6.80343e-05 8.62678e-05 9.06172e-05 3.81001e-05 6.65828e-05 7.45619e-05 0.000137755 3.74048e-05 0.0435274 9.64902e-05 0.000141486 0.000148822 0.0370589 0.000148225 7.42029e-05 1.34361e-05 6.16044e-05 1.26937e-05 6.7934e-05 3.98816e-05 2.3638e-05 3.78593e-05 4.11194e-05 7.30873e-05 5.48981e-05 1.89745e-05 8.97893e-05 5.52883e-05 
0.000586836 0.000120109 0.000169649 0.000171602 7.72782e-06 5.88958e-06 0.000450005 0.000176958 2.70726e-05 0.000385997 4.2663e-05 0.000439934 0.000105049 0.000131898 0.000356399 9.36959e-05 1.27562e-05 9.41399e-05 0.000244631 0.000320076 3.66225e-05 0.000361179 6.33908e-05 1.15846e-05 0.000237565 0.000270087 0.000109458 8.57765e-05 0.000106675 0.000308151 7.56274e-06 1.9787e-05 8.51773e-06 1.92669e-06 0.000457146 7.85769e-05 0.000207948 0.000231102 4.44067e-05 0.000226108 9.77129e-06 0.000488302 0.000150316 0.000128386 5.25752e-05 9.90628e-05 0.000702296 7.02201e-05 0.000395337 4.65651e-05 0.000102394 0.000121244 8.1834e-05 0.000164315 0.000231078 0.00013156 0.000207767 2.45381e-05 0.0003744 1.90787e-05 0.000179222 4.58058e-05 0.000165188 5.76195e-05 1.32341e-05 2.89111e-05 8.42114e-05 7.26047e-06 5.16654e-06 0.000180023 9.88271e-05 0.000206019 0.000562672 5.75588e-05 6.50224e-05 7.13956e-05 7.30778e-05 7.11733e-05 1.10606e-05 0.000148362 0.000199912 1.91826e-05 3.78984e-05 0.000719903 0.000284323 2.32042e-05 0.000194065 0.000303571 7.27216e-05 0.000150314 0.000480694 7.99109e-05 0.00015564 0.000300066 3.58844e-06 1.26028e-05 0.000250987 0.000147927 0.000169279 3.19513e-06 0.000195376 0.0004168 0.000151546 0.00061033 5.02845e-05 2.41887e-05 9.1133e-05 0.000446413 0.000353086 4.3522e-05 5.02126e-06 0.00026103 3.95904e-06 0.000833315 0.000329067 1.46939e-05 7.02512e-05 0.000102321 8.40319e-06 4.30824e-05 0.000152556 0.000626038 0.000424609 4.18686e-05 0.000323695 0.000144861 1.05432e-05 0.000192321 0.000196821 0.000100725 4.17595e-06 7.37945e-05 0.000103305 0.000426873 1.2857e-05 8.15856e-06 0.000344446 0.000627697 0.000529992 7.31177e-05 6.09439e-05 5.91332e-05 0.000273619 0.000418464 0.00013187 3.48097e-05 4.12543e-05 0.000140547 7.90586e-05 0.000324558 0.000394235 0.000513214 0.000120449 3.13725e-05 0.000194736 0.000361523 0.000713539 0.00029052 4.51418e-06 7.92584e-05 0.000135285 0.000266394 0.000433718 4.43067e-06 0.000118254 0.000188729 2.89937e-06 0.000460698 4.00209e-05 6.92769e-05 0.000106843 0.000182878 0.000403027 7.01984e-05 0.000249458 0.000830648 0.000229498 4.01477e-05 0.000332857 0.000117914 7.30464e-05 3.8609e-05 7.64463e-05 5.78377e-05 0.000103909 0.00053292 0.000211906 2.54209e-06 0.000298873 2.45696e-06 6.01706e-05 9.95815e-05 3.74011e-06 0.000111519 0.000488336 8.18948e-06 0.000104955 0.000106095 0.000178167 4.62618e-06 8.59541e-06 0.000399203 0.000137947 0.00022267 0.000280216 0.000192034 0.000446135 0.000109724 7.65999e-05 2.57347e-05 3.31118e-06 0.000100029 7.14727e-05 0.000203835 5.01341e-05 0.000498406 0.00043326 0.000284171 1.93637e-05 0.000154422 0.000232225 0.000139535 0.000340253 3.64943e-05 0.000118402 0.000204071 0.00031462 0.000345568 0.000171925 3.60171e-05 0.000527847 2.74068e-05 0.000141147 2.79842e-06 0.000118316 2.04012e-05 0.000102581 6.71442e-06 0.000485566 0.000245332 0.000382126 0.000134058 3.01788e-05 5.28034e-05 0.000284483 0.000312513 0.000125431 6.6744e-06 0.000348982 0.000771257 0.000292806 0.000122735 0.000825103 0.000310649 0.000154836 0.000414155 0.000314113 0.000308831 7.23022e-06 4.39764e-05 2.83303e-05 0.000427743 0.000835276 1.78114e-05 0.000411044 0.000137374 0.00020769 6.75044e-06 0.000148503 0.000280492 3.38456e-06 0.000352504 0.000240138 0.000444156 0.000434817 2.70996e-05 4.75904e-06 7.16002e-06 6.12023e-05 8.11497e-06 8.66781e-05 0.000720963 0.000216443 7.29471e-05 0.000338544 0.000141542 5.96244e-05 0.000261289 0.000639315 0.000338961 2.49532e-05 3.30173e-05 0.000672036 0.00030991 7.73424e-06 2.95528e-05 0.000494488 5.24038e-05 0.000501414 7.71396e-05 1.78977e-05 3.39461e-05 0.000198807 0.000146825 0.000451584 0.000448365 6.29006e-06 4.93399e-05 0.00034812 0.000146655 0.000126964 8.71012e-06 0.000172729 2.17517e-06 0.00102946 0.000150145 0.000416006 0.000161231 0.000456879 0.000243005 0.000113115 6.97674e-05 0.000239883 0.000530172 0.000186688 0.000235082 0.000603732 0.000316477 4.35872e-05 0.000126596 0.000310727 0.000820825 0.00067017 1.304e-05 0.000155087 0.000123725 3.1545e-05 0.000100525 3.45452e-05 0.00011172 0.000152713 8.87063e-05 0.000876442 8.59954e-06 6.88116e-05 2.48742e-05 0.000311049 0.000194653 0.000360904 0.000309803 7.32656e-05 0.000160076 0.000113281 8.11283e-05 4.40437e-05 6.14758e-06 0.000138463 0.000819407 0.000381769 3.72537e-05 7.4399e-05 3.12895e-05 0.000143137 4.06109e-05 0.00030637 1.22671e-05 3.2183e-06 5.64188e-06 0.000121082 0.000124202 4.80329e-06 3.95828e-06 0.000313621 0.000150986 0.000446888 0.000212208 0.000376064 0.000414629 1.24829e-05 0.000283657 3.88177e-06 0.000229489 0.000225981 0.000164739 0.000316029 0.000511896 0.00044534 6.25642e-06 2.81093e-05 5.19805e-05 1.33388e-05 6.74615e-06 0.000285833 0.000135627 0.000155498 4.27949e-06 9.90254e-05 4.68609e-05 0.000915732 6.81981e-05 0.00019417 0.00014699 0.000189748 0.000293268 0.000314351 2.46897e-05 0.000833436 0.000427913 0.000777218 1.66659e-05 0.000364551 6.03112e-05 0.000615023 0.00015668 7.39698e-05 0.00070444 0.000350428 4.34035e-05 0.000149859 9.08431e-05 0.000481188 0.000123949 0.000252244 4.76205e-05 0.000131918 0.000295833 0.00010322 0.000569619 0.000293306 0.000126028 0.000335044 6.68823e-05 0.000180015 5.10595e-05 0.000200255 0.000105514 0.000117149 4.47243e-05 0.000210915 4.70778e-05 0.000182203 7.45713e-05 4.32661e-05 0.00049399 4.19562e-05 3.69118e-06 9.82895e-05 0.000118118 8.73516e-05 2.60977e-05 0.000832542 0.000489546 6.09647e-05 7.52095e-06 0.00061472 1.92812e-05 1.36677e-05 0.000317342 0.000566388 0.000239238 0.000223868 5.4916e-06 6.56196e-06 0.000271803 1.07592e-05 0.000220993 0.000242042 0.000229883 1.00553e-05 0.00107705 7.29495e-06 3.16934e-05 2.76013e-05 0.000446082 2.9301e-05 5.53355e-05 0.000117918 0.000118439 0.000106815 0.000184142 2.70106e-05 0.000152773 5.2784e-05 1.48099e-05 0.000130134 9.03409e-05 0.000147719 5.56322e-06 2.88914e-05 0.000306228 8.7805e-05 0.000304082 0.000257119 5.45705e-06 5.69308e-06 0.000359119 8.13884e-05 0.000264413 0.000955801 5.25298e-05 9.33772e-05 2.74085e-05 2.97813e-05 8.2842e-05 0.000168313 0.000629044 0.000580893 0.00036697 0.000122377 0.000147083 0.00056506 3.89584e-06 0.000159599 6.18671e-05 1.7939e-05 0.000341843 5.12881e-06 5.80331e-05 2.97868e-05 0.000127919 0.000159406 0.000233508 1.8686e-05 0.000429765 0.00040519 0.000240108 6.88556e-06 0.000146559 0.000358414 3.23848e-05 2.63324e-05 0.000179118 6.06981e-05 4.30739e-06 4.43683e-05 7.61969e-05 0.00022447 9.79171e-05 5.92512e-05 0.000407763 0.000236256 8.88592e-06 7.15588e-06 0.000177967 0.000149604 7.33618e-05 0.000511466 0.00148887 0.00031758 3.86859e-06 0.000300686 7.59768e-06 4.3155e-05 0.00015209 0.000841341 0.00031335 1.99093e-05 2.35519e-05 0.000618023 3.61878e-05 0.00010154 0.00013657 0.000128291 1.91809e-05 0.000313286 0.000311646 0.000246048 0.000173169 0.000558723 0.000158402 1.19697e-05 0.000527765 0.000138734 3.29522e-05 0.000201773 7.61478e-05 0.000658836 0.000108227 5.37203e-05 3.05746e-06 3.70879e-06 2.80318e-05 0.000329471 0.000107362 1.62635e-05 0.000120196 0.000512586 7.34566e-06 0.00016644 6.48121e-06 0.00015717 0.000436427 4.83011e-05 0.000110691 0.000101565 2.92003e-05 0.000149984 0.000233384 0.000278917 0.000230762 0.000471748 7.36178e-05 0.000117185 9.33166e-06 4.86492e-05 1.44226e-05 0.000200754 0.000522442 0.000325902 0.000310585 0.000253931 0.00030212 0.000278418 7.89528e-05 0.000150089 1.01961e-05 0.000747535 0.00035316 0.000435567 6.22282e-06 1.77729e-05 0.000182341 1.15903e-05 0.000500938 2.98927e-05 2.50645e-05 4.32883e-06 0.000335685 4.58455e-05 0.000280516 3.9109e-05 0.00073766 0.000135622 5.58471e-05 4.89418e-05 3.35574e-05 8.36705e-05 4.17543e-05 2.31814e-05 0.000141285 9.78325e-05 0.000511367 0.000114 9.79761e-05 8.09154e-06 0.000419391 0.000513065 8.40319e-05 0.000431002 4.07388e-06 0.000789116 2.79143e-05 0.000312705 0.000403779 8.57363e-05 7.14443e-05 0.000377272 1.76901e-05 6.15567e-06 0.000424226 0.000157783 0.000600226 0.000658091 3.25729e-05 2.08574e-05 0.000615661 8.27637e-05 5.63103e-06 4.30165e-05 3.86673e-06 8.32918e-05 0.000145432 0.000339466 0.000641996 2.73945e-05 0.000440892 0.000249287 0.00061296 3.22406e-05 0.000212985 3.34741e-06 0.000122078 0.000313732 7.18775e-05 7.38196e-05 3.92294e-05 6.71728e-05 0.000748748 1.92949e-05 1.20496e-05 3.14071e-06 0.000110874 9.92899e-05 0.000339212 0.000540474 2.42783e-05 0.000332981 0.000921868 8.23665e-05 0.000468017 0.000486401 0.000306651 0.000154269 0.000118979 0.000177672 0.000144092 0.000227238 0.000209368 0.000101406 4.67068e-06 4.12153e-06 0.000320717 2.00656e-05 0.000331187 8.79233e-05 0.000114988 1.52993e-05 6.55049e-06 0.000431369 0.000234555 0.000241252 0.608781 0.00022311 2.90173e-05 6.30905e-05 0.000310018 0.000198499 8.06381e-06 0.000259266 0.000125352 6.86399e-05 6.79038e-06 0.000154761 3.92264e-05 0.000463107 4.15705e-05 0.000190631 0.000262385 8.54286e-05 0.000170333 0.000845877 0.000125405 7.5404e-05 8.7989e-05 0.000788517 1.70252e-05 0.000334212 1.83164e-05 0.000118476 0.000183493 0.00030794 0.000271427 2.639e-05 0.000270604 0.000399334 0.000773152 0.000315015 0.000153082 0.000337481 0.000178091 1.01408e-05 0.00016231 0.000155814 4.12576e-06 3.18557e-06 3.89185e-05 5.26803e-06 0.000326134 0.00040388 0.000256753 0.000283761 7.49901e-06 0.000174309 0.190056 0.000139686 2.55981e-05 0.000138529 0.00041804 2.05229e-05 0.000260665 8.90378e-05 0.000153709 4.62925e-06 2.54575e-05 0.00039523 0.000145511 0.000117914 6.51106e-05 0.000137303 7.33684e-06 3.88282e-05 0.000407633 0.000127592 0.000317796 0.000331354 0.000307069 2.13383e-05 3.10807e-05 0.000628477 2.80934e-05 1.06596e-05 0.000238267 3.46304e-05 0.00011781 0.000700036 4.53167e-06 0.000260612 0.00030712 2.71043e-06 1.72309e-05 0.000149182 0.000241062 1.07583e-05 9.79967e-06 3.6388e-06 0.000137604 9.16523e-05 4.2754e-05 0.000181124 7.97507e-05 0.000423403 8.23368e-06 0.000210447 0.000136333 6.21552e-05 4.0364e-05 3.53713e-06 0.000367462 0.000350771 0.000340376 0.000328119 0.00022608 0.000742471 7.54944e-06 4.00398e-06 7.22458e-05 0.000598322 0.000144364 0.000322403 0.000168448 0.000911043 0.000396041 5.41743e-06 0.000106959 0.000644685 4.09677e-05 5.47615e-05 0.000265671 0.000828719 0.000102904 1.63066e-05 8.20248e-05 0.000185233 0.000158832 1.28454e-05 1.08501e-05 3.22115e-05 0.00102404 0.00078068 0.00036054 4.02621e-05 5.4222e-06 0.00044016 1.39542e-05 0.000378462 7.93432e-06 0.000186632 0.000307175 8.27301e-05 0.000131884 2.49793e-05 0.00084787 0.000231212 0.000180878 0.000432602 0.000187448 0.000171515 5.46856e-05 0.000102377 2.35822e-05 0.000322118 9.87431e-05 0.000436167 9.45732e-05 2.75698e-05 0.000350895 0.000290015 8.91751e-05 0.000304764 0.000110658 6.01298e-05 0.000344874 9.49893e-05 0.000184895 0.000368939 0.000431132 5.04563e-05 5.82037e-05 0.000436035 5.11465e-05 5.3607e-06 2.74928e-05 3.2757e-05 0.000219269 6.70004e-05 0.000478647 0.000272156 0.000627559 0.000766503 6.47788e-06 0.000641181 6.81414e-05 2.37095e-05 3.14909e-05 0.00026911 0.000283835 8.57586e-05 0.000160705 5.75067e-06 0.000116939 4.10105e-06 0.000388148 0.000208114 0.000840102 9.92072e-05 1.92392e-05 4.61647e-05 0.000412746 3.50008e-05 0.000264692 3.0498e-05 6.95987e-06 0.000132863 0.00013225 7.55607e-05 2.35568e-05 3.39919e-05 0.000424962 1.30942e-05 0.000158636 0.000314692 0.000615358 0.00082904 7.40866e-05 6.24714e-05 0.000312166 0.000294323 0.000385537 0.00065757 9.82946e-05 0.000209807 0.000573456 8.09556e-05 0.000120345 0.000331615 0.000124493 0.000179741 3.05476e-05 0.000528768 3.03346e-06 6.22855e-06 7.99806e-06 7.58779e-05 2.47566e-05 0.000265236 2.22028e-05 1.12993e-05 0.000321268 0.000307514 0.000141495 0.00066837 0.000121124 3.84958e-06 9.2569e-05 0.000188467 5.10702e-05 4.33345e-05 0.00056853 0.000190422 0.000816035 2.38976e-05 9.96332e-05 0.000117209 0.0003115 3.12516e-05 0.000566802 0.000140214 9.46882e-05 7.53093e-05 0.000405773 0.000208169 0.000120679 0.000478738 7.57519e-05 5.62666e-06 0.000778177 0.000614651 2.86221e-05 1.36908e-05 0.000563027 
0.000562376 2.99048e-05 3.46564e-05 0.000530475 0.000111491 8.04057e-06 0.000266002 0.000385557 0.00021692 0.000485102 0.000128683 0.000658385 0.00018366 0.000107171 0.000494554 9.5068e-05 7.89584e-05 2.48513e-05 3.10269e-05 0.000465031 3.87956e-05 0.000172021 1.01665e-05 0.000663005 0.000146269 0.000144318 5.77955e-05 0.000113207 0.000181868 0.000400023 4.02683e-06 7.36768e-06 9.16638e-06 4.00615e-06 0.000199669 6.38812e-05 0.00038366 9.37612e-05 0.000388304 2.75719e-05 8.31493e-05 4.67709e-05 0.000122717 1.64833e-05 7.27364e-06 0.000199822 0.0006636 6.97583e-05 0.000402818 0.000125708 2.81461e-06 9.57014e-06 0.000101981 2.76198e-05 0.000169954 2.80231e-06 6.30819e-05 5.08232e-06 0.000227401 0.000179312 1.49516e-05 7.21587e-06 0.000139708 0.000125649 2.08891e-05 0.000284339 3.46437e-05 7.70348e-06 4.27455e-05 0.000219604 4.19336e-06 0.000329206 0.000176564 2.61043e-05 8.78417e-05 0.00014256 3.70942e-05 3.48792e-05 2.66664e-05 0.000238023 0.000366213 1.01831e-05 0.000124834 0.000100968 0.000213724 8.37615e-05 0.000152832 0.000218885 5.78725e-05 4.85616e-05 0.000424361 6.34227e-05 0.000150592 9.92833e-05 2.94227e-05 7.06823e-06 0.000290834 3.10386e-05 0.000298561 5.6047e-06 0.000158164 0.000767134 3.75463e-05 0.000800918 4.28462e-06 1.8997e-05 9.39375e-05 0.000418069 0.000399369 6.58805e-06 8.57715e-06 0.000232863 7.18369e-06 0.000945984 0.000179894 7.35599e-05 0.000115494 0.000218695 5.31104e-06 0.00010931 0.000128993 0.000743859 0.000438983 0.00019424 0.000117675 4.60405e-05 0.000198096 2.81653e-06 3.69562e-05 6.09532e-06 4.44533e-05 0.000103495 6.23202e-06 0.000411215 6.44359e-05 2.36111e-05 0.000323023 0.000941435 0.000221068 0.000154109 8.10576e-05 0.000114047 0.000442877 0.000404806 0.000225733 1.3665e-05 2.3263e-05 0.000161366 2.95377e-05 0.000398736 0.000457284 0.000703129 8.75602e-05 7.68677e-06 0.00047089 0.000474169 0.000495879 0.000102551 5.43478e-06 0.000135291 0.000135619 9.28422e-05 0.000401122 3.24677e-06 3.02979e-05 0.000229424 4.37948e-05 0.000474957 0.000188056 3.24972e-06 2.37804e-05 0.000180369 0.000235948 7.52264e-05 0.00024491 0.000972234 0.000289459 0.000121628 0.000296536 0.00014642 0.000263677 4.76451e-06 8.2296e-05 0.000112254 7.44509e-05 0.000497259 0.000310345 4.13162e-06 0.000219653 3.15998e-06 0.000354004 5.6902e-06 7.83006e-05 1.28513e-05 0.000464633 5.5647e-05 1.68854e-05 0.000106584 1.96418e-05 5.78395e-05 9.69172e-06 0.000457364 0.0003289 0.00014373 4.67651e-06 0.000132196 0.000607749 9.87133e-05 5.30688e-05 1.15284e-05 2.84686e-06 7.25181e-05 2.14736e-05 3.94873e-05 1.34508e-05 0.000558378 0.000471464 9.88206e-05 5.58393e-06 2.18558e-05 0.000206573 0.000172198 0.000436962 0.000104502 4.77066e-05 0.000129001 0.000159436 0.000492391 7.70278e-06 5.66174e-05 0.00024445 0.000102725 1.43332e-05 3.35798e-06 3.43691e-05 6.74105e-06 9.43923e-06 7.52916e-05 0.000410552 0.000157299 0.000474139 0.000359302 3.35777e-05 3.57819e-05 0.000464762 0.000276227 8.02345e-05 9.06251e-05 7.76312e-05 0.000640489 5.67997e-06 4.75522e-06 0.000424541 0.000431515 8.58576e-05 0.000221457 0.000148979 9.35337e-05 6.38093e-06 9.72775e-05 5.57863e-06 6.60315e-06 0.000502388 8.69063e-05 0.000449322 0.000241233 0.000225743 7.77011e-05 5.64595e-05 0.00012633 3.8466e-05 0.000418115 0.000387988 2.50448e-05 7.32676e-05 2.41292e-05 5.68434e-05 7.87417e-05 0.000134724 0.000184437 0.000270671 0.000572439 8.63251e-05 6.17003e-06 0.000411355 4.88566e-05 0.000194484 0.000485061 0.000504778 0.000406339 7.25053e-06 1.84456e-05 0.000374507 0.000400056 0.000118915 4.93567e-05 0.000416662 0.000112168 0.000403882 0.000184809 2.72862e-06 5.71724e-05 0.000100186 0.000439395 0.000503672 0.000540732 5.43486e-06 0.000128043 0.00059592 4.12611e-06 6.84693e-05 0.000199243 0.000125531 3.34657e-05 0.00136358 0.000380048 0.000288361 8.07729e-05 0.00040123 8.40592e-05 0.000302601 4.85543e-05 6.64371e-05 0.000660068 3.85953e-05 0.000239119 0.000538901 0.000434536 4.01202e-05 0.000257528 0.000484762 0.000837785 0.000818772 2.60187e-06 6.43033e-05 0.000108799 5.03306e-05 3.1745e-06 1.68924e-05 4.46292e-06 0.000136616 0.000145048 0.000519719 0.000108948 7.31162e-05 4.53046e-06 0.000297633 0.000224335 0.000593913 0.000485224 7.37145e-06 7.77011e-05 0.000402985 0.000111111 0.000141342 7.04967e-05 0.000135276 0.000489562 0.000452407 2.02558e-05 2.50787e-05 4.05353e-05 5.01799e-05 2.75572e-05 5.6104e-06 6.03453e-05 1.25544e-05 3.58062e-06 0.000100194 6.77835e-06 2.43357e-06 1.34893e-05 0.00040729 6.60169e-06 0.000356173 4.79929e-05 0.000300819 0.000276599 2.54008e-06 0.000201912 9.22132e-06 2.89862e-05 0.000270459 3.74556e-05 1.76951e-05 0.000573203 0.000537538 2.87952e-05 6.74523e-05 3.10038e-05 9.48507e-05 9.01012e-05 1.23364e-05 7.41786e-06 3.92896e-05 1.83669e-05 7.50677e-06 8.70439e-05 0.000551124 0.000272391 0.00023567 0.000326614 0.000401844 0.000218194 0.000434007 2.97581e-05 0.000850605 0.000542742 0.000465158 8.54807e-06 0.000177227 4.64066e-06 0.000803837 6.23724e-05 2.89327e-06 0.000929457 0.000430607 6.87574e-05 0.000115872 5.84418e-06 0.000296146 2.55365e-05 0.000551621 5.48799e-05 0.000136303 0.000364123 0.000433358 0.000614275 0.000422346 0.000140687 0.000403685 5.08725e-05 3.81151e-05 0.000261381 0.000278789 1.93023e-05 0.00023833 0.000204398 0.000182694 7.93236e-06 8.92442e-05 3.88237e-05 9.58524e-06 0.000493007 2.60068e-05 1.20311e-05 3.08966e-06 0.000278605 4.61049e-06 3.50536e-05 0.0010707 0.000424513 6.91598e-06 6.74791e-05 0.000799321 4.84365e-05 2.47991e-05 0.000428858 0.000548436 0.000241765 9.47015e-06 1.3882e-05 6.19247e-05 2.543e-05 4.38859e-05 0.000251356 5.57973e-05 6.88168e-06 7.74209e-06 0.00077499 1.36042e-05 8.13872e-06 5.59812e-05 0.000228293 2.52674e-05 2.56824e-05 4.17805e-06 5.69688e-06 1.28676e-05 0.000260975 2.47822e-05 5.43284e-06 9.26087e-05 0.00018814 4.44674e-05 7.03379e-05 0.00012183 8.7046e-06 1.37776e-05 0.000398357 2.93884e-05 0.00010134 0.000258563 2.10823e-06 7.00335e-06 0.000451545 1.48757e-05 0.000220631 0.00115079 6.22931e-05 0.000183719 7.17765e-06 0.000196383 4.10046e-05 7.48072e-05 0.000866441 0.000219486 0.000435132 0.000247115 4.2083e-06 0.000521919 7.7626e-06 0.000134478 7.67717e-05 3.77993e-05 0.000525197 0.000186998 2.66159e-05 0.000302308 3.69925e-05 3.86884e-05 0.000156637 2.75293e-05 0.000593745 0.000141146 0.000356511 6.26648e-06 0.000163413 0.000411475 8.62593e-06 3.14832e-06 0.000148921 0.000153927 5.7148e-06 7.22107e-06 9.69126e-05 0.000254565 0.00012244 0.000411552 0.000456511 3.04483e-06 7.6979e-05 0.000147917 9.74613e-05 1.05127e-05 6.77018e-05 0.000511187 0.000427414 0.000403978 2.97262e-06 0.00021538 7.18056e-06 9.12339e-05 0.0001425 0.000695006 0.000407525 9.21813e-05 0.000291377 0.000866421 5.65911e-06 9.43608e-05 0.000318851 6.03036e-05 1.71728e-05 0.000143711 0.000380526 9.07213e-05 1.36308e-05 0.000635663 0.000183377 0.000178102 0.000421924 0.000163878 2.42963e-05 0.000192771 1.0887e-05 0.000971036 1.02776e-05 0.000108943 3.27061e-05 8.06633e-06 0.000205303 0.000541524 6.82793e-05 3.66451e-06 5.72602e-06 0.000447339 5.0988e-06 0.000312607 0.000176902 5.90247e-06 0.000607879 7.86273e-06 7.12913e-05 0.000128683 1.18718e-05 0.000330945 0.000243773 0.000119688 7.63415e-05 0.000388651 0.000168955 2.76057e-05 3.3437e-05 6.13684e-05 6.01547e-06 1.63552e-05 0.000565789 0.000428618 0.000422543 9.92844e-05 0.000112659 4.86157e-05 0.000223024 0.000295273 9.51404e-05 0.000884901 0.000407668 0.000466433 4.51854e-05 4.4791e-05 0.00028875 0.000108643 0.000629881 1.08252e-05 4.0419e-06 9.96244e-05 0.000451705 3.01056e-06 6.03305e-05 0.000310189 0.000938677 0.000310172 5.96321e-06 1.64806e-05 0.000115938 2.12095e-05 8.68474e-06 2.67712e-05 1.63025e-05 1.37382e-05 0.000426465 5.73469e-06 6.40134e-05 0.00015217 0.000402848 0.000548413 0.000329892 0.000657773 4.81536e-06 0.00116042 1.97919e-05 0.000405841 0.00043482 4.83819e-06 0.000129825 0.000517015 9.34574e-06 8.21747e-06 0.000472632 0.000210455 0.000573617 0.000226699 0.000118395 7.74344e-06 0.000579778 9.53023e-06 4.29314e-06 6.23991e-05 5.29062e-05 6.42494e-05 6.63e-05 0.000387814 0.000809342 6.13883e-05 0.000405621 0.000687956 0.000801615 1.81174e-05 0.000136658 1.73881e-05 2.22982e-05 0.000401245 0.000159218 2.41547e-05 0.000411859 7.70361e-05 0.00022938 9.29107e-06 5.01605e-06 1.97388e-05 1.12401e-05 2.70459e-06 0.000587538 0.000362258 5.19853e-06 0.000181743 0.000996948 0.000131156 0.000431132 0.000574516 1.48604e-05 3.79667e-06 8.02046e-05 0.000174222 1.0446e-05 0.000146037 7.48726e-06 1.47458e-05 9.41645e-05 1.50108e-05 4.66504e-05 7.4265e-06 0.000516362 5.22231e-05 4.58304e-06 5.1059e-06 4.14339e-06 0.000516979 0.000238347 0.000382721 0.803301 6.83593e-05 3.38292e-06 8.44692e-05 0.000250653 0.000497553 4.53933e-05 0.000406685 5.36761e-06 0.000179121 1.91589e-05 0.000125386 2.32297e-05 0.000412108 3.12326e-06 0.000566732 6.50921e-06 4.69617e-05 5.29471e-06 0.000512407 1.41909e-05 0.000110881 0.000149411 0.00022966 1.3616e-05 6.46847e-05 0.000154744 0.0001598 2.9923e-05 0.000352879 6.8422e-05 0.000166036 2.35331e-05 0.000929136 0.000605095 0.000423025 0.000132617 0.000483648 0.000236105 0.000155643 0.000295454 8.74203e-05 3.79995e-06 3.49082e-05 2.93073e-06 4.38786e-06 2.14051e-05 0.000370606 0.000335335 1.56336e-05 9.90271e-06 7.48747e-06 0.000140449 7.81614e-05 3.22044e-05 2.41444e-05 0.000539138 3.39691e-05 0.000115656 0.000129654 0.000149026 9.641e-06 0.000255397 0.00049261 0.000195955 1.7921e-05 7.27034e-05 8.35435e-05 7.15136e-06 5.71306e-06 0.000406369 0.00046352 0.000153753 0.000167775 0.000456082 5.28417e-05 4.48488e-06 0.00040481 0.000356542 0.000312383 3.99852e-05 5.58284e-06 8.88667e-06 0.000887558 2.45603e-05 0.000137643 0.000230986 2.38438e-06 8.29352e-06 8.14989e-06 0.000354476 1.97846e-05 7.04792e-06 4.72401e-06 1.51013e-05 7.66865e-06 0.000128419 0.000153674 0.000113574 0.000142603 9.42704e-05 0.000103207 0.000460018 0.000159835 0.000106427 7.11156e-06 0.000602893 0.000210046 0.00044193 1.08824e-05 3.02206e-05 0.000874492 3.82127e-06 3.03731e-06 8.67505e-05 0.000511508 0.000104018 0.000140984 0.00013976 0.000813519 0.000361735 4.87423e-05 2.77921e-05 0.000712177 2.31625e-05 0.000123604 0.000293494 0.000532281 3.93814e-05 0.000159083 6.35488e-05 0.000291868 0.000171897 2.28635e-05 6.04658e-06 8.1232e-05 0.00120427 0.00100877 0.000174514 5.45201e-05 0.000101816 0.000227328 0.000171289 0.000501866 5.27404e-06 0.00028071 0.000404197 0.000265549 3.5832e-05 2.69278e-06 0.000989409 0.000153481 9.59047e-05 0.000644414 8.58613e-06 0.000257753 1.51306e-05 2.04117e-05 0.000148203 3.37699e-05 1.98649e-06 0.000762364 0.000154706 2.28824e-05 0.000418073 0.000191826 8.86084e-05 0.000298233 5.35963e-06 3.29977e-05 0.000517953 0.000108305 0.000335407 0.000901402 0.000373147 5.78368e-05 7.56739e-06 0.000399402 0.000223101 0.000141361 1.90252e-05 9.96053e-06 7.3974e-06 1.15631e-05 0.000403532 0.000219159 0.000397008 0.000721705 9.51053e-06 0.000806735 2.89551e-05 1.28884e-05 0.000145695 0.00015079 9.35459e-05 6.36694e-05 0.000152148 0.000146623 8.40536e-06 0.000286918 0.000267941 3.73337e-05 0.0011693 2.74024e-06 1.19748e-05 1.7033e-05 0.000408259 1.77067e-05 7.19328e-06 4.56354e-05 0.000121706 0.000185566 0.000183913 0.000136814 1.59024e-05 0.000149905 0.000556995 1.57765e-05 5.88878e-05 7.7964e-05 0.000812927 0.000193648 8.22916e-05 1.34182e-05 0.000370969 0.000236252 0.000470092 0.000989594 3.05747e-06 2.104e-05 0.000557644 0.000189 3.8006e-05 4.46778e-05 0.000103651 0.000274732 1.3029e-05 0.000764127 2.80791e-06 4.64476e-06 1.32702e-05 0.000167221 2.04404e-06 0.000149469 6.33171e-06 8.03809e-06 0.000413942 8.09845e-06 0.00019497 0.000309621 0.000272892 0.00011385 0.000214342 0.000103197 0.000151103 0.00034716 0.000216136 5.50249e-06 0.000912153 1.8737e-05 7.73171e-05 4.88113e-05 0.000408171 5.5578e-06 0.00013245 2.88851e-05 1.35137e-05 1.58217e-05 0.000403523 8.3813e-05 0.000107865 0.000405499 4.31227e-05 9.19867e-05 0.000609036 0.000853356 8.58446e-06 7.58781e-05 0.000608594 
1.96895e-05 0.000111482 0.00017066 1.9163e-05 1.23012e-05 9.87327e-06 0.000340461 0.00110216 0.000267601 3.14097e-05 4.79983e-05 0.000198564 4.01309e-05 4.5683e-05 2.73144e-06 5.37636e-06 1.69342e-05 0.000497525 0.000199066 0.000122502 0.000116688 0.00015066 0.000711429 6.79031e-06 6.22585e-05 0.000111384 3.05867e-05 9.84569e-05 5.1254e-06 0.000161849 3.0606e-06 0.000451809 7.59742e-05 0.00011698 7.94604e-05 0.000282705 4.48127e-05 4.73865e-05 1.67701e-05 0.000318681 0.000129201 5.45667e-05 8.98569e-05 0.000720781 7.45424e-06 0.000148171 0.000161563 0.000509699 3.22255e-06 0.000105266 0.000102825 4.65975e-06 4.58878e-05 7.63121e-05 1.32756e-05 4.60669e-06 0.000121488 9.10344e-06 0.000585589 0.000162125 4.89665e-06 0.000162841 0.00020997 8.6302e-06 0.000110373 0.000186375 0.00016692 9.12411e-06 5.96111e-06 0.000251611 5.19792e-06 4.50522e-05 0.00039927 5.36651e-05 0.000405716 6.0531e-06 0.000184629 0.000625859 0.00424382 1.04873e-05 8.25212e-05 0.000258854 7.29019e-06 0.000885262 9.90885e-06 8.33372e-05 3.64532e-05 0.000232846 1.43645e-05 0.000191338 2.62587e-05 7.51872e-05 3.95301e-05 0.00039589 3.49464e-06 3.95495e-06 0.000453325 9.65022e-05 1.25627e-05 6.40951e-06 7.80523e-05 0.00142248 9.8526e-05 3.56933e-06 0.000881503 0.000532671 1.07058e-05 9.24621e-05 0.000264054 5.92436e-06 3.47429e-05 0.000117143 3.97085e-05 8.72196e-06 7.75294e-06 4.89239e-06 1.07091e-05 1.10994e-05 5.40571e-05 2.50402e-05 7.74077e-06 0.000126182 2.29555e-05 0.000508788 6.72069e-05 8.90966e-06 0.000200904 5.63607e-06 5.93453e-05 5.65165e-06 1.81574e-05 7.52279e-06 1.44719e-05 0.000538181 0.000803252 0.00089998 4.33494e-05 0.000402269 3.38152e-05 0.000377392 2.31337e-06 0.000464098 8.70479e-05 4.933e-06 0.000105101 0.00021603 0.000479327 5.87475e-06 0.000483532 0.000133577 0.000248002 8.81729e-06 6.30292e-06 7.06223e-06 0.00084764 0.000128559 7.02715e-05 7.00396e-05 0.000395488 2.18603e-05 6.10183e-05 5.25895e-05 5.41171e-06 2.15091e-05 0.000792378 6.83601e-05 3.55635e-06 9.77893e-06 3.81733e-05 0.00231507 0.000336456 9.39797e-06 0.000116979 1.74159e-05 0.000443702 0.000160847 1.12294e-05 2.44012e-05 0.000471452 9.72553e-05 0.000215764 0.000709652 5.98036e-06 3.53417e-05 0.00010723 8.47256e-06 0.000233502 0.000552514 0.000436169 5.8694e-06 0.000148505 0.00019079 4.18624e-06 0.00291609 0.000118435 0.000424523 0.000112559 2.4223e-05 0.00363222 1.36419e-05 0.00033477 0.000154656 0.000150978 0.000647721 3.58629e-05 8.86199e-06 4.73023e-06 0.000850128 0.000184182 0.000239572 6.3688e-06 2.44798e-05 3.49445e-06 9.67748e-06 0.000439757 0.00011138 2.19373e-05 9.00432e-05 4.54959e-05 1.7732e-05 6.33516e-05 1.38129e-05 0.000577438 7.4872e-06 0.000478497 0.000423275 9.66503e-06 5.56137e-06 0.000409223 3.60422e-05 0.000483337 0.000118826 0.000403842 3.49135e-06 4.44909e-05 0.000895884 0.00236386 1.07211e-05 1.70484e-05 1.23545e-05 0.000234565 1.08099e-05 0.000459362 6.77706e-05 7.54794e-05 0.000399015 0.000174165 7.12134e-06 1.10919e-05 1.27851e-05 0.000585572 0.000395617 0.000404392 7.36064e-06 3.16095e-05 7.59867e-05 3.24544e-05 0.000536113 2.62986e-06 7.62858e-05 1.30905e-05 7.71836e-06 0.000202353 0.0020195 0.00127081 2.44761e-05 2.11634e-05 3.36269e-05 0.000159823 6.40464e-05 0.00017851 2.51211e-06 0.000163673 3.0581e-05 3.43234e-05 0.000718837 5.75715e-05 5.53764e-05 0.00134622 7.76938e-05 0.000420804 0.000636083 1.37004e-05 3.98727e-06 5.77696e-06 8.48608e-06 0.000134179 1.19706e-05 0.000337937 0.000506397 7.30136e-06 0.000115561 3.54023e-05 3.58263e-06 0.000119242 1.73807e-05 6.82932e-06 8.67489e-06 3.67105e-06 8.90751e-05 7.08577e-06 0.000231428 4.13332e-06 0.000308714 0.000103104 0.000316458 7.62279e-06 8.4628e-06 0.000221903 0.000117686 0.00010725 4.56043e-05 0.000213953 0.000548407 7.44629e-05 0.000587793 1.39401e-05 0.000406734 0.000219915 4.28344e-05 0.000465045 0.000180473 0.000108353 0.000330378 0.000548431 7.49499e-06 0.00040702 0.000124272 0.00053284 0.000419989 0.000498139 4.60819e-05 5.63906e-06 0.000317379 1.96419e-05 1.4417e-05 2.77638e-05 6.29297e-06 0.000217268 0.00011253 1.65037e-05 0.000106251 0.00010024 1.67791e-05 1.5085e-05 0.000403684 1.04488e-05 5.1959e-05 6.08094e-05 5.50788e-06 0.000963108 1.12971e-05 0.000128064 1.16663e-05 0.00110708 0.000347314 0.000441957 1.41753e-05 0.000152718 0.000184105 0.000858528 0.000214866 0.00046279 0.000334809 0.000134451 0.000128798 3.27233e-06 4.17025e-06 0.000199485 4.87042e-06 3.83913e-05 0.000401914 9.45891e-05 0.000409153 0.000118968 0.000401263 0.000453309 0.00020905 4.12708e-06 3.86444e-06 0.000157541 0.000513334 8.21174e-05 6.25943e-06 0.000967458 0.000294624 6.82574e-06 2.68248e-05 0.000195681 0.000220441 0.000487374 7.78704e-06 3.16345e-05 6.24453e-06 0.000181733 0.000156354 0.00027619 0.00079375 0.000511582 0.000602299 0.000153095 8.62031e-06 0.000301901 1.01715e-05 0.000468635 1.17183e-05 0.000333451 0.000282292 1.22881e-05 0.000472627 1.40713e-05 0.000130649 0.000430742 8.69084e-05 0.000475539 0.000239489 0.000219863 1.73303e-05 8.74058e-05 6.03679e-05 1.38784e-05 0.000238683 0.000787423 0.000529116 1.79153e-05 8.10676e-06 0.000107324 2.38922e-05 9.62658e-06 0.000854854 1.16018e-05 2.02338e-05 8.71221e-05 0.000114102 1.62344e-05 0.000234955 0.000301499 0.000155578 2.0802e-05 4.91765e-05 1.80523e-05 0.000474886 4.66789e-05 4.67039e-06 4.22299e-06 0.000400075 5.29574e-06 0.00140887 4.95453e-06 8.78869e-05 3.80393e-05 0.000359524 0.000162191 6.90967e-06 8.73506e-06 7.71104e-06 2.68605e-05 5.98401e-06 0.000101437 0.000104356 0.000561013 1.33758e-05 0.000316167 0.00095761 0.000303897 1.80765e-05 0.000452718 0.000648987 0.000194785 0.000114664 8.36857e-05 5.60866e-06 0.000157435 0.000131808 8.08734e-05 0.000222995 0.000407804 6.42925e-06 0.000157235 8.01042e-05 0.000196395 0.000560779 0.000819314 0.000137459 0.00019438 1.07369e-05 1.02917e-05 0.000237871 0.000472853 0.000109248 3.44463e-06 7.18159e-06 0.000110602 8.80776e-06 0.000103118 2.13533e-05 0.000251501 7.74484e-05 0.000194773 2.72477e-05 0.000335003 0.000400962 0.000269937 3.80907e-06 7.18269e-06 1.10354e-05 0.000736718 1.24869e-05 0.000111325 0.000567229 7.18069e-06 7.46741e-06 0.000327621 9.64077e-06 0.000211388 0.000423659 5.9842e-05 4.22014e-06 7.66605e-05 2.864e-05 0.00043893 0.000504121 6.74085e-05 4.03441e-06 6.6966e-05 0.000489935 0.000797456 0.000105582 1.69533e-05 1.38886e-05 2.76543e-05 0.000400559 8.90624e-06 2.13879e-05 0.000848935 5.14359e-06 6.38867e-06 4.44064e-05 1.02943e-05 6.79367e-06 6.86303e-06 3.71496e-05 0.000406128 0.000448852 0.000703403 0.000178428 1.48781e-05 0.000135777 5.15468e-06 3.83672e-06 1.83491e-05 0.000869333 5.1492e-06 0.000138253 2.00077e-05 0.775959 1.33492e-05 0.000543834 3.46324e-06 3.12888e-05 1.36178e-05 0.000460203 3.55446e-06 0.00013486 0.000458336 1.87779e-05 0.000426127 0.0033642 0.000392936 1.16048e-05 0.000118132 0.000401611 4.33547e-06 0.000507516 8.32244e-05 0.000402152 1.00685e-05 0.000160436 0.000250558 4.9379e-06 0.00056149 0.000127254 0.000105848 0.000212455 0.000397448 6.05275e-06 1.15856e-05 6.3862e-06 0.000312537 1.02215e-05 0.000729021 8.39418e-06 8.84562e-06 0.000141083 0.00014709 5.32314e-05 1.01448e-05 0.0005599 0.000518751 5.69981e-06 0.000129011 8.0286e-05 0.000393299 9.65372e-06 0.000582913 0.000196144 0.00202531 1.02086e-05 6.87593e-06 0.000796577 0.000195377 0.000141515 1.03003e-05 5.7461e-05 9.12216e-05 0.00011625 8.58863e-06 4.63638e-05 0.000187992 7.82053e-06 0.000294502 0.000525098 5.64409e-06 0.000517709 0.000146877 6.57299e-06 0.000230519 0.000175086 8.12847e-06 3.30913e-05 0.000496955 0.000229889 0.000455626 0.000123819 0.000177232 5.65359e-05 0.000107004 6.89581e-05 1.11597e-05 8.05921e-06 0.000755183 3.56404e-05 0.000963305 8.83672e-06 8.41935e-06 0.000352323 0.000397828 0.000581558 9.31358e-05 5.2242e-06 0.000117985 6.27449e-06 7.21486e-05 0.000118842 0.000400122 0.000488163 0.000297337 5.49797e-06 0.000121878 8.25217e-06 0.000627663 0.00087376 4.46757e-05 0.000361156 0.000143633 0.000112944 0.000213397 9.01723e-05 0.000396553 7.15249e-06 8.97781e-06 1.29337e-05 8.79972e-05 5.68719e-06 9.29135e-06 2.34644e-05 0.000641084 1.14537e-05 0.000548488 0.000298738 3.7492e-05 4.5382e-06 1.10489e-05 6.34426e-05 0.000403636 3.78155e-06 0.000162033 0.000307456 0.000400413 0.000191908 0.000396774 0.000120128 3.24948e-06 0.000371979 8.52288e-06 7.81628e-06 0.000124174 1.11744e-05 0.00295971 5.90176e-06 0.00108051 1.1356e-05 7.48562e-05 8.35211e-05 2.08217e-05 1.55324e-05 0.000638162 3.7057e-06 0.000287837 1.76542e-05 0.000281791 0.000303596 0.000112524 0.000110376 7.89275e-05 9.23218e-06 0.000394829 4.1057e-05 4.21434e-05 6.78944e-06 0.000696012 4.64597e-05 1.22691e-05 0.000119217 0.000327509 0.000200511 0.00048568 5.4745e-06 6.27699e-05 0.000129138 0.000442896 0.000153108 6.13722e-06 0.000370878 0.000528092 2.76125e-06 0.000240365 0.000716399 9.24666e-05 0.00102472 8.00561e-05 0.000398584 0.000430222 0.00049949 2.25009e-05 6.05766e-06 1.12299e-05 0.000700002 6.49502e-05 3.76643e-06 0.000166447 0.000100223 0.000836912 0.000103929 0.000796846 1.01704e-05 1.68822e-05 8.87417e-05 0.000155408 4.32587e-06 1.21644e-05 3.61813e-05 1.74572e-05 6.61685e-06 0.000395662 8.7275e-05 5.67146e-05 0.0001496 0.000487183 7.01752e-06 0.000508484 2.23806e-05 5.42185e-05 0.000447726 5.71673e-06 1.09693e-05 0.000129158 0.000792982 1.2531e-05 1.80449e-05 0.00299666 4.95527e-06 0.000397607 0.000326195 7.98671e-06 5.55606e-06 3.25352e-05 6.33896e-06 3.72174e-06 0.000196399 0.00120535 4.77182e-06 8.17197e-05 9.80818e-06 6.31484e-05 9.37687e-06 2.09837e-05 0.000507097 3.28464e-05 8.95836e-05 7.50472e-06 2.96573e-05 0.000635011 0.000288722 0.000512273 3.1309e-05 3.95999e-06 6.09987e-05 3.12674e-06 0.000451018 0.000852042 0.000229487 0.000196203 0.000395926 8.85728e-06 0.000227345 0.000403987 0.000180719 1.39323e-05 8.72179e-06 0.000930357 0.000101961 0.000120246 0.000189103 0.000221906 0.000420193 4.785e-06 6.48516e-05 0.000291355 0.000310918 7.89597e-05 0.000562066 0.000228567 0.000677184 6.09966e-05 1.12052e-05 2.02794e-05 0.0002964 0.000401832 0.000378872 0.000243992 1.52889e-05 9.13787e-06 0.000519422 0.000580816 0.000480196 0.00014587 9.06357e-06 1.38359e-05 0.000224268 0.000225351 0.000558554 0.00190054 7.12232e-06 0.000246067 4.54145e-05 0.000491602 0.000612366 4.87576e-05 1.03232e-05 4.95315e-06 0.000110879 9.6251e-05 0.000113259 5.59103e-06 0.00079455 9.14786e-06 4.52306e-06 9.54338e-06 0.000396272 4.36333e-06 0.000166345 0.00117889 9.46571e-05 3.62974e-05 0.000714509 0.000192978 0.000321091 0.000156851 0.00039249 0.000635438 6.41591e-06 1.27784e-05 7.60284e-05 2.42268e-05 1.21169e-05 0.000109471 7.23961e-06 0.000167652 0.000714191 1.58303e-05 7.33342e-05 3.46075e-06 0.000272564 0.000402387 0.000614456 0.000101944 0.000100566 0.000538797 0.000370081 0.000471909 7.76718e-06 0.000256027 3.57585e-06 0.000875142 0.000191811 5.91234e-06 2.92575e-05 0.000183531 0.000503763 2.50363e-05 7.95086e-05 0.00045915 0.00118535 8.06357e-06 0.000802018 5.34685e-05 9.18278e-05 5.6235e-05 4.89431e-06 9.326e-06 0.000381554 8.22442e-05 5.42169e-06 2.19015e-06 9.18682e-05 0.00041224 6.39163e-05 7.3803e-05 0.000405868 0.000197262 0.000555704 0.000299133 7.90486e-06 1.21909e-05 8.60256e-05 0.000188984 0.000396766 0.000374906 9.98449e-06 0.000102492 0.000398684 0.00067613 0.000107897 2.68836e-05 1.03722e-05 7.57844e-06 0.000108199 8.90471e-05 2.35692e-06 8.19264e-05 6.36239e-06 9.11427e-05 0.000725994 1.11839e-05 0.000484479 9.44123e-06 0.000666518 0.000403373 8.87747e-06 6.25868e-06 0.000489906 0.000397936 0.000400022 0.000788223 4.42145e-06 7.06251e-05 4.95994e-05 2.021e-05 0.000531641 0.000175206 3.02734e-05 3.68332e-06 4.01485e-05 5.34808e-06 1.23425e-05 0.000352378 6.30378e-05 0.000284339 0.000109729 0.00011072 3.11422e-05 1.37426e-05 6.76896e-06 0.000251375 0.000125112 0.000160031 0.000181663 4.03735e-06 4.84783e-06 3.93274e-05 9.62985e-06 0.000224511 0.000852789 0.000138288 7.23389e-06 5.04881e-06 0.00120523 9.42598e-06 4.71332e-05 
0.000523408 3.37618e-05 0.000657965 0.000112135 0.000165938 9.55282e-06 0.000949494 0.000111193 4.09048e-05 0.000313916 5.02268e-06 0.000712685 7.42653e-05 6.82561e-05 0.000391815 8.4441e-05 0.000192832 0.000283437 0.000108765 0.000379329 0.000125205 0.000723195 8.32458e-06 1.19567e-05 1.70133e-05 8.80046e-05 3.4321e-06 8.94987e-05 6.66566e-06 0.000378153 0.000113599 6.99661e-05 1.54997e-05 4.15896e-05 0.000931929 8.4402e-05 0.00030333 4.80344e-05 9.92995e-05 1.08151e-05 0.000135462 0.000188642 6.83961e-05 9.30221e-05 5.51844e-05 0.000152393 0.000601301 0.000142449 0.000482289 3.92492e-05 1.22745e-05 0.000173255 1.67219e-05 3.27794e-05 8.1057e-05 3.46012e-06 0.000472545 8.94188e-05 0.000311736 0.000467155 7.13061e-05 0.000210152 5.61606e-05 7.0617e-05 0.00011141 0.00015319 0.000127093 5.48424e-06 1.73093e-05 0.000210907 5.02895e-06 2.92605e-05 0.000344385 0.000174953 4.591e-05 2.92509e-05 0.000139562 4.22474e-05 0.000254217 0.000177809 0.000510088 0.000153431 4.0187e-05 0.00123507 0.000129219 0.000290902 1.02529e-05 0.000141921 1.06633e-05 7.1978e-05 0.000516309 5.54898e-05 1.24213e-05 5.23632e-05 5.11842e-06 2.02452e-05 2.91117e-05 1.59642e-05 5.11096e-06 2.56334e-06 9.8113e-05 0.000455276 0.000150363 0.000751857 2.00281e-05 0.000143728 9.57663e-05 0.00024866 0.000446612 3.77083e-05 5.29928e-06 0.000152406 0.000226886 0.000794579 7.09745e-05 0.000125732 0.000444294 0.000149241 9.09367e-06 2.05428e-05 6.07156e-05 0.000749135 0.000485988 0.000161332 0.000110185 7.06011e-05 0.000132955 3.64536e-06 0.000232519 2.61638e-05 2.46782e-05 9.09589e-05 4.00277e-05 0.000509305 0.000230443 0.000220892 1.02738e-05 0.000873147 0.000450594 1.8686e-05 9.77432e-05 0.000171674 0.000264721 0.000378344 0.000418567 2.67361e-05 7.83445e-05 7.61071e-06 0.000345221 0.000425338 0.00066937 0.000478178 6.17079e-06 1.67334e-05 0.000535804 0.000891496 0.000529552 0.000214441 2.02331e-05 5.68365e-05 0.000183551 0.000593299 0.000394762 2.09741e-05 0.000103177 0.000375423 6.23212e-06 0.000684483 0.000288291 6.86898e-06 0.000233754 0.000175739 0.000365068 7.71682e-05 1.99363e-05 0.00107785 8.9227e-05 5.69586e-05 0.000341314 2.53759e-05 0.00015545 0.000176213 0.0002984 0.000113803 5.0893e-06 0.000499419 0.000670773 8.29762e-05 0.000643465 1.00303e-05 0.000343597 7.25264e-05 7.74529e-05 2.57466e-05 0.000509959 0.000191673 2.10669e-05 0.000112436 1.11987e-05 7.71194e-05 1.76433e-05 0.000398637 4.839e-06 0.000151534 0.000435075 0.00011705 0.000379061 0.000543728 0.000132753 4.79526e-05 3.65838e-06 6.67892e-05 0.000170397 7.67529e-06 4.70347e-05 0.000515698 0.000621207 6.98322e-05 5.43838e-06 6.92341e-05 0.000391377 0.000149236 0.000277686 9.64232e-06 0.00029288 0.000280829 0.000310022 0.000377284 8.27775e-06 3.21203e-05 0.000103537 0.000105312 2.84596e-05 3.23651e-06 0.000117883 4.52553e-05 3.71481e-05 1.54264e-05 0.000186082 0.00020719 0.000428385 2.95108e-05 0.000200303 0.00010715 1.54667e-05 0.000131953 0.000137962 0.000104629 0.000423267 0.000730146 0.000590929 9.36142e-05 0.000438654 0.000528061 6.8896e-05 0.000348364 0.000246298 0.000671321 5.65883e-05 1.40761e-05 1.74264e-05 0.000381948 0.000447971 0.000132219 0.000472531 8.66149e-06 0.000117049 6.70213e-05 5.88298e-06 0.000438925 8.04333e-06 0.00037651 0.000179979 0.000210448 4.8611e-06 0.000141766 0.00012829 1.74131e-05 0.000124466 1.92739e-05 0.000207263 0.00142962 1.24405e-05 0.000144445 0.000450418 0.000151757 0.000162054 0.000705689 0.00112333 0.000639427 6.39021e-05 8.21417e-05 0.000374255 0.000377554 0.000126124 4.84775e-06 0.000577762 4.68956e-05 0.00037957 8.63595e-05 1.57979e-05 3.48745e-05 9.42578e-05 0.000586757 0.000515306 0.000825102 5.41685e-05 2.56214e-05 0.000525462 0.000198271 8.74734e-05 3.50649e-05 0.000342088 2.2576e-05 0.000958675 0.000178332 2.87124e-05 0.000151634 0.000380603 0.000313289 1.78882e-05 1.02684e-05 0.000288794 4.57506e-05 0.000194754 9.98716e-06 0.000482263 0.000528577 5.11867e-05 0.000123062 0.000446302 0.000915475 0.000755833 2.79192e-05 0.000111381 5.09437e-05 2.85306e-06 5.00297e-06 8.78076e-05 6.86398e-05 4.18466e-05 3.391e-05 0.000678219 5.18296e-06 0.000111295 7.90674e-05 0.000132946 3.81415e-05 0.00059501 0.000455928 5.59346e-05 3.46661e-05 0.000143149 2.01535e-05 8.08458e-05 8.6813e-06 4.52685e-05 0.000672704 0.000446046 4.9348e-05 2.244e-05 0.000188089 0.000234911 1.26277e-05 0.00045572 0.000109685 3.88337e-05 4.71871e-06 9.84048e-05 0.000145746 8.46591e-06 0.000116919 0.000381891 0.000143396 0.00025736 0.00021564 0.000247385 0.000922157 2.90152e-06 8.63879e-06 4.40012e-05 4.72638e-05 0.000133402 0.000109652 0.000139454 0.000392813 0.000490377 7.88894e-05 2.34656e-05 0.000223548 0.000130507 0.000157368 0.000337403 0.000137825 1.25688e-05 0.000174561 1.21142e-05 0.000321497 0.00108078 6.53064e-05 0.000251738 4.74069e-05 0.000460784 0.000134274 0.000394831 7.97731e-05 0.0015189 0.000433163 0.000380922 0.000126085 0.000166053 8.63055e-05 0.000790209 0.00013855 5.44233e-05 0.000783295 0.000480808 1.76793e-05 8.02876e-06 0.000223999 0.000298073 8.42256e-05 0.000108384 2.81811e-05 4.40393e-05 2.72243e-05 0.000297902 0.000449894 0.000159528 0.000521914 0.000452631 8.32436e-05 5.24564e-06 9.5147e-05 4.72918e-05 0.000142619 0.000346316 0.000293727 7.80108e-06 0.00013488 4.62911e-05 9.15529e-05 7.91062e-05 0.000479599 1.93346e-05 2.49697e-05 8.86546e-06 6.84186e-05 0.000146814 0.000107849 0.000756988 0.000919646 4.38473e-05 9.94976e-05 0.000755856 3.98852e-05 5.68071e-05 0.000753324 0.0006795 9.70932e-06 0.000532545 3.25544e-05 6.02933e-06 5.48478e-05 9.07746e-06 0.000195854 1.76316e-05 0.000198039 1.18462e-05 0.000844154 7.44891e-05 2.97739e-06 1.32992e-05 2.07846e-05 7.74237e-05 7.2735e-06 0.000101817 6.73662e-06 0.000309933 0.000341263 0.00019482 1.37906e-05 2.46954e-05 0.000147462 4.85377e-05 5.05205e-05 9.31309e-05 4.00599e-06 1.62276e-05 0.000376236 0.000112943 0.000103494 0.000170398 4.39391e-06 1.05409e-05 0.000416198 6.85805e-06 0.000174459 0.000524184 5.15799e-05 0.000133314 2.03692e-05 0.000278728 6.28336e-05 5.32758e-05 0.000763628 0.00108916 0.000281052 9.12194e-05 2.89065e-05 0.000418143 2.90882e-06 3.7731e-06 3.63183e-06 8.41271e-06 0.000120934 0.000232745 5.50188e-05 0.000156216 0.000131866 0.000149007 2.52402e-05 4.60213e-05 0.00282117 0.000264837 5.35055e-05 3.5664e-05 0.000245378 0.000395711 7.90162e-06 4.14505e-06 4.68204e-05 7.4551e-05 4.3119e-05 0.000107356 8.64272e-05 4.3236e-06 0.00028004 2.92876e-05 0.000404419 0.000102 7.62394e-06 0.000186875 0.000355674 1.42652e-05 2.36394e-05 0.000405505 0.0019265 0.000442589 5.29795e-06 0.000303319 0.000137979 2.3288e-05 7.50053e-06 0.000495057 0.0305158 0.00122655 3.64609e-05 0.000794227 1.68273e-05 5.55568e-05 0.000327067 0.000250079 0.000176504 0.000249265 0.000110389 0.000162845 1.77367e-05 0.00107469 1.03404e-05 4.37783e-05 0.000406747 0.000155466 2.85644e-05 5.97023e-05 2.57549e-05 0.00078652 1.51693e-05 6.97918e-05 2.0158e-05 7.54658e-05 0.000172255 0.000458363 0.000468532 2.11177e-05 1.10268e-05 0.000221973 2.01119e-05 3.92821e-06 0.000171702 1.58514e-05 0.00394397 1.89457e-05 0.000206545 0.000246921 4.24843e-06 9.84232e-05 0.000119905 2.77834e-05 0.000116512 4.25536e-05 9.25277e-06 2.66633e-05 0.000108159 5.42029e-05 9.42038e-06 1.72068e-05 0.000443127 0.000376441 0.00040902 0.00017523 0.000417887 1.30361e-05 0.000170281 0.000350531 0.000314538 0.000848411 0.000484967 0.000469429 1.71999e-05 7.12593e-06 0.000181788 6.17145e-05 0.000557259 9.08802e-06 5.81081e-06 0.000356676 0.000608361 4.88007e-06 7.38174e-05 0.000537969 0.000751597 0.000170495 1.83224e-05 6.91957e-05 0.000325514 0.000110715 4.53697e-05 1.84804e-05 0.000146885 1.57264e-05 0.000445658 9.38108e-05 5.42586e-06 0.000145966 0.000510249 0.000494759 0.000300419 0.000467459 1.09852e-05 0.000987922 7.58586e-05 0.000455289 0.000383525 0.000156748 2.26415e-05 0.000481516 5.17927e-05 3.66011e-06 0.000434865 0.000142637 0.00043147 0.000373393 1.53045e-05 0.000114039 0.000676125 0.000197857 1.22215e-05 2.77617e-05 7.54074e-06 5.13835e-05 1.51641e-05 1.56523e-05 0.000749415 9.10939e-06 0.000477906 4.88317e-05 0.000761554 0.000133139 0.000270367 1.22495e-05 1.19897e-05 0.00038038 0.000174202 2.28147e-05 1.12576e-05 5.29827e-05 0.000864052 6.91947e-05 0.000325783 2.21257e-05 2.64598e-05 3.16067e-06 0.000693701 0.000527181 2.35461e-06 0.000253938 0.00088372 0.000101911 0.000479867 0.000528236 0.000430889 6.80466e-06 6.35784e-05 0.000368911 4.12892e-06 0.000282833 9.36436e-06 0.000206206 0.000117732 1.46224e-05 0.000411519 1.267e-05 0.000403564 0.000124929 2.28089e-05 2.16016e-05 1.07264e-05 0.000380711 1.38576e-05 0.00047895 0.746367 0.000245372 3.78707e-05 1.32669e-05 0.000621991 0.000471064 3.23664e-05 0.000268698 1.14361e-05 2.33728e-05 6.46167e-05 4.61747e-05 1.48047e-05 0.000643748 4.02658e-06 1.84701e-05 0.000108231 9.47381e-06 0.000138471 0.000711744 0.000290715 3.83541e-05 5.99395e-05 0.00014157 9.6633e-06 4.41568e-05 0.000138049 1.22681e-05 0.00015351 4.10098e-05 0.000241907 4.66385e-05 0.000404693 0.000422136 0.000574523 0.000563572 0.000148679 0.000390291 9.80026e-06 0.000110867 0.000237566 4.13357e-05 6.61664e-06 1.81928e-05 7.62896e-06 1.48771e-05 0.000302934 6.42341e-05 2.6445e-05 0.00061128 9.73886e-05 8.71216e-06 0.000379617 0.000125802 5.35968e-05 0.000208785 0.000414416 0.000115562 0.000135789 0.000274878 7.6828e-06 3.63921e-05 0.000190247 0.000481878 0.000168375 9.32391e-05 2.83804e-05 6.31572e-05 7.57378e-06 9.44411e-06 0.000415466 9.8092e-06 1.26595e-05 0.000161283 0.000380489 0.00018027 0.000174425 0.000775104 0.000386758 0.000165396 0.000167674 7.68237e-06 9.34429e-05 0.00062874 0.000259818 2.07177e-05 1.35034e-05 1.00407e-05 7.95905e-06 4.21662e-05 0.000585347 0.000244837 2.01703e-05 2.72454e-05 3.5062e-05 5.55374e-05 1.11327e-05 8.61124e-06 0.000136877 0.00110843 1.39538e-05 0.000230293 0.000128971 0.000177141 7.05678e-05 1.04988e-05 0.000483797 0.000493332 0.00039332 0.000199169 0.000278142 0.000778859 7.46965e-06 3.34596e-06 5.04148e-05 0.000679315 1.71538e-05 3.93197e-05 0.000124998 0.000919442 0.000591703 3.94518e-05 2.48586e-05 0.000690418 2.86162e-05 0.000193207 0.000391587 0.000646297 0.000288329 3.02075e-05 0.000290198 0.000112783 0.000148353 6.47757e-05 6.13451e-06 5.46257e-05 0.00122235 0.00093657 0.00025183 5.68161e-05 1.79396e-05 0.000302891 0.00017108 0.000380846 4.45083e-05 1.35332e-05 0.000372634 0.000375587 2.86399e-05 5.7681e-06 0.00125061 0.000207721 1.26419e-05 0.000517064 0.000636236 0.00055442 7.78954e-05 0.000145633 2.67372e-05 0.00057955 9.76285e-06 0.000706422 6.73765e-06 7.91269e-05 0.00055691 0.000141245 0.000114135 5.06181e-05 1.23361e-05 1.80825e-05 0.000418507 0.000100165 6.9923e-05 0.000399465 0.00016968 4.3221e-06 0.000340741 0.000492821 0.000119187 2.50887e-05 9.17312e-05 0.000208224 0.000176825 2.40131e-05 0.000389412 0.00014445 0.000422951 0.000762532 9.26995e-05 0.000809867 5.28967e-06 2.91334e-05 0.000154142 0.000113297 0.000283062 0.000149008 4.7663e-06 0.00015648 4.16462e-05 0.000253401 0.000650032 6.234e-05 0.000780044 3.46758e-06 1.01916e-05 0.000148167 8.58249e-06 0.000107786 8.11957e-05 3.41978e-05 2.79359e-05 0.000149937 0.000109874 0.000155532 0.000115011 0.000152442 0.000641674 0.000155337 0.000156881 1.26502e-05 0.000825977 0.00150888 6.33352e-05 0.000109363 0.000471301 0.000126614 0.000471122 0.00082115 4.97001e-06 0.00013647 0.000378998 5.14453e-05 0.000552223 0.000119307 5.32562e-05 0.000201862 6.66799e-05 0.00119948 1.64007e-05 6.08962e-06 9.12282e-06 2.36475e-05 2.30266e-05 0.000527054 6.98386e-05 3.29349e-05 0.000385735 0.000674752 0.000167657 9.281e-05 0.000177352 5.92574e-06 0.000165294 1.12857e-05 4.40606e-05 4.97511e-05 0.000485785 0.000133431 0.00126145 0.000367472 4.93287e-05 5.63365e-05 0.000381683 0.000175266 0.000551966 0.00035111 0.000140723 4.83633e-05 0.000379799 0.000308928 2.18474e-05 0.000392637 0.000257864 7.74377e-06 0.000480461 0.000923398 0.000115251 0.000125852 0.000536477 
0.000424049 0.000208089 3.67182e-05 0.000287925 5.08822e-06 3.80505e-06 0.000285599 0.000312391 2.97484e-05 0.000225101 0.000170414 0.000638212 8.05556e-05 0.000141045 0.000407362 3.98315e-05 2.2455e-05 7.04556e-05 7.34758e-06 0.000324665 0.000109135 0.000335204 8.44808e-05 1.53835e-05 0.000136818 0.000255286 0.000213096 3.94786e-06 8.55386e-05 0.000309044 0.000102433 2.46575e-05 4.58941e-06 7.2938e-06 9.27284e-06 0.000258289 0.000300438 0.000221794 0.000474028 0.000267058 3.97027e-05 0.000122691 8.28899e-05 6.04612e-05 7.31002e-05 5.19636e-05 0.000383401 0.000143372 0.000277923 0.000197648 0.000123927 0.000235253 4.64836e-05 0.000172465 5.18768e-05 0.000143276 0.000121382 9.12795e-06 0.00105785 0.000277919 0.000330313 0.00020977 0.000178838 0.000181148 4.21428e-05 0.000143705 2.66186e-05 1.67156e-05 3.99454e-05 6.34828e-05 0.000121922 0.000287409 0.000345956 0.00019008 4.08042e-05 7.10338e-05 4.27478e-05 9.25494e-05 4.53347e-05 0.000532338 0.000309428 7.28988e-05 0.000152167 0.000128553 0.00029494 0.000148279 6.06724e-05 0.000141913 5.33084e-05 0.000269473 0.000348622 4.92307e-05 1.65606e-05 0.000291014 2.7752e-06 1.58623e-05 2.04512e-05 0.000137208 0.000342555 4.15931e-06 8.89401e-05 0.000530955 1.47544e-05 0.000551114 3.7289e-06 3.66734e-05 5.73061e-06 0.000254532 0.000329902 5.18646e-05 7.6762e-06 8.01807e-05 5.97394e-05 0.00107233 0.000305378 5.18949e-05 4.3222e-05 0.000170542 1.19492e-05 3.46921e-05 0.000191386 0.000457074 0.000496763 0.000137694 0.000432252 0.000143003 6.23729e-05 0.000241102 0.000594934 0.000123166 3.68113e-05 4.74751e-06 0.00039315 0.000457822 4.52232e-05 0.000189053 0.000173132 0.000593759 7.4689e-05 0.0001952 2.99016e-06 2.25502e-05 0.000260981 0.000393124 0.000227016 0.000255262 1.787e-05 0.000153469 2.18702e-05 0.00027718 0.000495262 0.000305571 3.22588e-05 7.85381e-05 0.000547114 0.000296996 4.61111e-05 0.000171278 1.6874e-05 0.000101664 1.04462e-05 0.000165268 0.000462826 1.28911e-05 6.43521e-05 0.000154885 1.13904e-05 0.000632503 6.14732e-05 7.75836e-05 0.000449467 0.000132856 1.15741e-05 0.000103925 0.00018121 0.000721456 0.000249524 6.63491e-05 0.000211321 3.84837e-05 0.000115941 1.75147e-05 0.000315462 9.56548e-05 4.27441e-05 0.000432799 0.00018391 2.04661e-05 0.00027356 1.97881e-05 9.18869e-05 0.0001651 6.05588e-05 7.91928e-05 0.00059099 1.77857e-05 0.00016853 0.000159578 4.89687e-05 0.000144448 9.95908e-06 0.000217801 0.000146066 5.51276e-05 5.51808e-06 0.00020399 0.000400291 0.000574304 8.78285e-05 4.50601e-06 2.62832e-06 8.80876e-05 8.86706e-05 1.20045e-05 5.75643e-05 0.000438888 0.000281681 0.000210747 3.04824e-06 5.30006e-05 3.7969e-05 0.000153048 0.000333041 5.8551e-05 0.000158121 9.10407e-05 0.000303514 0.000278231 0.000119662 3.50575e-05 0.000105692 6.49974e-05 0.000402058 2.31914e-06 0.000105113 4.0042e-05 0.000117547 2.11853e-05 1.35299e-05 5.31467e-05 0.00034513 0.000154797 0.000146856 1.58344e-05 0.000186929 0.000112348 0.000160997 9.57206e-05 0.000137526 0.000722852 0.000246521 0.000296697 0.000606204 0.000519607 0.000229133 1.80045e-05 9.7168e-05 0.000104504 2.5144e-06 0.000208649 5.54e-05 0.000107701 0.000405812 1.53555e-05 0.000388365 4.31267e-05 0.000498217 1.96086e-05 0.000258112 0.00012476 7.60842e-05 0.000299054 0.000526273 0.000135271 0.000342103 0.000184084 5.29707e-05 1.87662e-05 7.84118e-05 0.000106533 1.84344e-05 0.00056731 8.53313e-05 3.07726e-06 0.000332302 4.68392e-06 0.000175028 0.00121576 0.000318921 0.000292193 1.96549e-05 5.83314e-06 0.000166157 0.000275199 9.46133e-05 5.2137e-06 0.000563316 0.000156431 0.000513612 5.05158e-05 7.06465e-05 2.96169e-05 0.000268359 0.00036755 0.000283415 0.000412496 0.000257035 2.32687e-05 0.000435666 0.000208717 0.000543818 0.000212781 0.000166466 2.12439e-05 0.00119014 3.82126e-05 0.000633903 6.48407e-05 0.000578366 2.40726e-05 0.000141497 2.45005e-05 0.000274205 0.000145002 5.14196e-05 7.10405e-05 0.00078379 0.000307008 0.00010764 0.000160285 0.000374611 0.000550112 0.00057187 7.12449e-05 0.000300962 5.67295e-05 6.6201e-05 0.000196423 7.63264e-05 7.08015e-06 3.26508e-05 0.000102727 0.000550045 1.64929e-05 6.6457e-06 1.94264e-05 0.00013587 0.00016852 0.000289012 0.000336951 8.74105e-05 0.000253109 0.000527456 0.00012646 0.000126928 5.56815e-05 0.000165185 0.000419811 0.000493172 8.71081e-05 5.09794e-05 0.000210194 0.000145609 0.000102387 4.20042e-05 3.6183e-05 1.13291e-05 3.31339e-06 9.14304e-05 0.000154514 4.02561e-05 7.78918e-05 0.000340807 1.79339e-05 0.000143731 0.000688286 0.000127636 0.000517428 3.95317e-05 0.000175549 2.0096e-05 0.000300887 3.7007e-05 0.000262583 0.00021411 0.000465911 0.000368505 0.000115334 1.66159e-05 8.32633e-05 4.70928e-05 0.000286336 0.000138525 7.05567e-05 7.60875e-05 0.000346829 6.9627e-05 6.94035e-05 0.00127106 0.000216395 0.000262961 0.000264466 0.000276077 1.64077e-05 0.000291874 1.6237e-05 0.00064062 0.000387689 0.000516241 3.37481e-05 0.000137648 5.77513e-05 0.00065095 0.000169772 7.81754e-05 0.000624811 0.000373818 0.000247257 5.27358e-06 7.86187e-05 0.000169266 0.000224837 0.000824974 7.24493e-05 0.000201695 0.000156036 4.05604e-05 0.000533316 0.000396914 0.00035259 0.000394126 9.70986e-05 1.78931e-05 0.000446822 0.000464259 0.000294016 0.000260396 6.59506e-05 0.000186467 7.79388e-05 0.000266433 3.71559e-05 4.93843e-06 0.000451803 6.96797e-06 8.76553e-05 0.000120367 2.59925e-05 0.000238036 4.71667e-05 0.000731112 0.000504456 5.84683e-05 0.000214025 0.000550635 5.06113e-05 8.28777e-05 0.00053629 0.000389279 7.50299e-05 1.83431e-05 5.5936e-05 1.26872e-05 0.000298612 9.43772e-05 6.24153e-05 0.000210256 0.000134773 0.000126565 0.000778168 2.04998e-05 2.44212e-06 8.34395e-05 0.000331825 1.34342e-05 5.19341e-05 0.000234907 0.000223953 2.72444e-05 6.8455e-06 0.000131671 8.11234e-06 0.000171699 0.000168529 0.000213869 5.0496e-05 0.000124871 3.4367e-06 5.23044e-06 0.000277916 3.90993e-05 0.000159816 0.00014451 4.02932e-06 4.5579e-05 0.000399656 0.000250459 3.34692e-05 0.000365753 4.79504e-05 7.17715e-05 8.58595e-05 2.18273e-05 0.000154215 0.000223169 0.000775359 0.00037673 0.00026822 0.000155499 0.000240028 0.000470382 7.84758e-05 0.000311642 0.000100483 5.12815e-06 0.000212456 1.50443e-05 5.22028e-05 1.40013e-05 0.000217119 0.000173879 0.000531435 6.28553e-06 0.000510587 5.60091e-05 0.000245152 3.12604e-05 0.000361162 0.000387351 5.63322e-06 2.57321e-05 6.31361e-05 0.000111786 5.97448e-05 4.55579e-05 4.78346e-06 5.68413e-06 4.45157e-06 0.00023923 0.000396925 0.000151367 5.76383e-06 2.08552e-05 8.93003e-05 0.000122414 4.95639e-05 0.00028049 0.000869382 0.000288235 1.35381e-05 8.72919e-06 0.00021005 2.2171e-05 0.00030202 0.000509896 0.0268635 0.000232611 0.000202995 0.000591884 6.54707e-05 0.000229898 0.000189588 0.000316196 0.00012581 4.33853e-05 0.000351986 0.000219215 0.000112099 0.000450664 0.000183841 3.46293e-05 0.000507818 0.000132174 6.8194e-05 0.000463825 1.76084e-05 0.000568373 0.00014048 3.79651e-05 2.37279e-05 6.19671e-05 3.57242e-05 0.000349895 0.000129255 2.36864e-05 0.000121275 0.000744737 3.39901e-06 0.00022239 0.00012449 0.000355754 1.67285e-05 1.56472e-05 1.43227e-05 4.03721e-05 1.68137e-05 2.07303e-05 0.000191009 0.000313293 0.000252567 0.000430766 7.62337e-05 1.77243e-05 3.82762e-05 2.6666e-05 6.53742e-05 0.000171258 0.000528779 0.000276227 0.000318023 0.000170726 0.000181821 7.01167e-05 0.00031396 0.000204484 0.000141581 0.000715014 0.000284912 0.00044903 0.000102659 0.000110032 0.000148618 0.00026442 0.000462252 0.000162159 3.9254e-05 8.54193e-05 0.000391556 6.84515e-05 0.000264294 0.0010477 0.000668956 0.00022749 9.67849e-06 1.98469e-05 0.000128792 1.82583e-05 1.29449e-05 1.78937e-05 5.46598e-06 8.88339e-05 0.000391625 8.55928e-05 3.66553e-06 0.000298205 0.000337474 0.000622358 4.18561e-05 0.000419466 0.000181547 0.000572336 4.48661e-05 0.00031358 0.000404157 1.65081e-05 7.50376e-05 0.000341647 5.89287e-05 4.5541e-05 0.000291826 0.000170517 0.000658292 0.00039227 9.11813e-05 9.21699e-05 0.000279316 6.00408e-05 5.06364e-06 0.000155007 7.72178e-05 8.46529e-05 0.000205229 0.000351857 0.000549089 0.000109485 0.000410472 0.000287879 0.000577022 0.000222719 0.000136321 3.00923e-05 0.000173791 0.000287268 4.09285e-06 4.3567e-05 0.000330516 1.90398e-05 7.54093e-06 2.85278e-05 4.09632e-05 0.000101228 0.000122564 0.000121992 0.000415429 0.000495183 0.000177728 4.5056e-05 0.000556698 4.15379e-05 0.000535939 0.00032714 0.000896881 0.000121756 0.000228775 0.000155083 0.000122623 0.000159868 0.000156352 0.000122412 8.069e-05 0.00018023 5.36381e-06 1.83534e-05 0.000382202 1.71695e-05 0.000147767 1.61823e-05 6.58704e-06 0.000348292 7.0865e-05 0.00012951 0.540789 1.17438e-05 5.70175e-05 0.000164831 0.000172119 0.000404232 0.000158526 0.000267189 0.000124266 8.41668e-05 0.00013657 0.000299733 8.65136e-05 0.00030398 4.30045e-05 0.000427734 0.00012724 4.20274e-05 0.00010354 0.000499972 0.000457429 3.92462e-05 3.34492e-05 0.00027023 3.82655e-06 0.00084723 0.000155316 1.28509e-05 0.000175613 0.00025298 0.000226491 0.000149645 0.000146822 0.000329192 0.000370445 0.000273125 0.000170984 0.000279171 2.19142e-05 3.54238e-05 0.000117795 0.000218071 1.64469e-05 2.28504e-05 2.94072e-06 6.93691e-05 0.000166416 0.00117516 0.000256908 0.000202977 8.82366e-05 9.70928e-05 0.234619 0.000332094 1.60754e-05 0.000119324 0.000357043 8.93706e-05 0.000135946 2.76826e-05 5.31791e-06 2.24497e-05 9.34444e-05 0.000400758 0.000248362 0.000148629 6.84522e-05 4.94491e-06 0.000133272 4.01838e-05 0.000394474 0.000122652 0.000148994 0.000406066 0.000292696 2.06051e-05 2.23279e-05 0.000304096 1.50426e-05 0.000194036 4.20608e-05 3.55129e-06 0.000244893 0.00119338 0.00015006 2.32551e-05 0.000211142 1.24322e-05 7.58543e-05 0.000169203 0.000154631 4.8969e-05 1.64757e-05 0.000250861 4.76898e-05 5.3969e-05 0.000210367 4.15507e-06 0.00032959 0.000625012 7.24411e-05 0.000163002 0.000385691 7.10313e-05 6.6628e-05 6.35617e-05 0.000313042 0.000337535 0.00029685 0.000246076 4.86704e-05 0.0005713 6.738e-05 4.1418e-06 0.000164306 0.000494979 0.000135752 3.70958e-05 0.000140214 0.000398115 0.000722641 2.28155e-05 0.000260276 0.000312115 2.2442e-05 4.5694e-05 0.000507919 0.000298964 0.000122186 1.51043e-05 0.000118112 0.000271943 0.00014849 0.000116946 4.57514e-05 4.20141e-05 0.000837504 0.000773724 0.000653649 2.83903e-05 6.33934e-05 0.000221444 2.33719e-05 0.000345617 0.000302419 0.000193349 0.00032531 0.000512029 0.000168444 7.13899e-05 0.00060694 2.02154e-05 1.98686e-05 0.000353713 7.36094e-05 0.000158838 8.23726e-06 0.00015527 2.1504e-05 0.000142606 0.00013863 0.000384009 0.000160554 2.35678e-05 0.000165028 4.14375e-06 0.000120516 0.000188834 0.000238087 8.62288e-05 0.000295176 6.6576e-05 0.000299877 0.00039877 0.000262522 4.62096e-05 0.000130166 0.000298565 5.53309e-05 2.00601e-05 0.000359576 0.000186023 0.000121998 4.95502e-06 0.000313771 3.4283e-05 0.000278687 0.000410418 0.000116979 0.000797003 1.75902e-05 3.16247e-05 0.000142578 0.000130512 0.000287774 0.000136181 0.000135108 2.00264e-05 0.000119608 0.00017653 0.000452529 0.000333513 0.000647217 0.000121291 1.16849e-05 6.02767e-05 5.66317e-05 5.99854e-05 0.000329358 4.90035e-05 6.30249e-05 0.000293209 7.43906e-05 2.53414e-05 1.96767e-05 4.69488e-05 0.000825711 5.01777e-05 0.000319172 1.47569e-05 0.000734689 0.000329534 6.63374e-05 0.000104381 0.000628093 2.20152e-05 0.000369798 0.000573926 0.000120403 0.000474062 0.000751223 7.45054e-06 0.000242711 0.000332138 0.000142642 0.000179257 5.22495e-05 0.00160246 5.35602e-06 2.11251e-05 7.87409e-05 4.06253e-05 4.61313e-05 0.000303328 7.66091e-05 0.000141916 0.000286557 0.000222944 9.82578e-05 9.5534e-05 0.00015576 4.73889e-06 0.000196841 0.000132519 8.95707e-05 0.00022836 0.000149829 0.000135125 0.000688778 0.000145457 0.000122787 0.00011412 0.000347277 5.51121e-06 0.000942494 4.20668e-05 0.000153531 6.55833e-05 0.000405969 6.34468e-05 0.000150023 0.000396385 1.16625e-05 0.000186561 0.000544741 0.000802518 7.74975e-06 3.42141e-05 0.000508511 
0.00048933 0.000170045 6.53476e-06 0.000225109 3.22599e-05 4.89406e-06 0.000541063 0.000417319 5.48298e-05 5.57691e-05 5.99837e-05 0.000482391 6.03254e-05 0.000149865 0.00033904 6.53805e-05 0.000245942 0.000272919 5.30905e-05 0.000359782 0.000146365 8.71637e-06 4.84035e-05 0.000225362 0.000168457 0.000361457 0.000206655 6.72461e-06 0.000202055 0.000270473 4.04729e-06 4.21984e-05 1.47251e-05 2.43452e-06 8.6594e-05 0.000211006 3.49193e-05 0.00020615 0.000650677 0.00029508 0.000162202 1.4953e-05 8.01086e-06 0.000128424 0.000126288 0.000236561 0.00035301 0.000181859 0.000343675 4.61107e-05 0.000156728 0.00011861 6.17224e-06 0.000143219 3.81932e-05 0.000171463 0.000138955 0.00012056 0.00056955 4.06041e-05 0.000312097 0.000154787 0.000232007 5.24435e-05 0.000136634 0.000273763 7.60602e-05 7.93114e-05 3.30075e-05 2.90793e-05 0.000166907 0.000328782 0.000254222 0.000286233 9.29216e-06 8.82631e-05 8.50395e-06 7.46301e-05 0.000177905 0.000263243 0.000566923 2.75366e-05 3.42776e-05 0.00022917 0.000536298 2.68329e-05 0.000105171 0.000263196 3.13376e-06 0.000430998 0.000378742 7.28971e-05 3.00771e-05 0.000445774 7.30362e-06 3.0706e-05 1.51356e-05 0.000228147 0.000266929 7.16305e-05 8.82617e-05 0.00060035 0.0001627 0.000533645 3.54295e-05 0.000138515 0.000102901 0.000374716 0.000361672 6.24175e-05 1.28089e-05 0.000213582 4.34695e-06 0.000726389 0.000389988 5.4486e-05 0.000637213 0.000120352 1.96229e-05 5.76812e-06 0.000205697 0.000357689 0.000460016 1.82328e-05 0.000430105 0.00017468 2.76077e-05 0.000279123 0.000402024 0.000143923 5.04974e-06 4.30024e-06 0.000146659 0.000423408 0.000214306 0.000128746 0.000265017 0.000603665 5.7384e-06 0.000154577 4.01274e-06 0.000155421 0.000126622 0.000433184 0.000138033 0.000209428 6.52781e-05 0.000146573 0.00021972 0.000279266 0.000507356 0.000335553 4.86861e-06 0.000147306 0.000639374 0.000375967 9.18186e-06 2.58469e-05 4.07736e-06 8.19198e-05 3.59787e-05 0.000174906 0.000445958 8.21402e-06 0.000229722 0.000171507 1.33164e-05 0.000364171 5.82894e-06 9.23715e-05 0.000224184 1.93643e-05 5.54618e-05 0.000268899 0.000226665 0.000458908 8.55412e-06 0.000119161 0.000204077 5.14166e-05 7.74905e-05 3.04514e-05 0.000442486 0.000204789 5.63155e-05 0.000385566 0.000181841 3.3064e-06 0.000319796 2.42719e-05 0.000204175 0.000142495 2.17125e-06 0.000125874 0.000400445 0.000137213 0.000173581 0.000246663 0.000145331 6.18959e-06 4.48958e-05 0.000179963 3.54148e-06 5.172e-05 8.4143e-05 0.000347968 0.000388567 0.000395526 0.000136813 7.67912e-05 3.70757e-06 5.36475e-06 5.82564e-06 0.000266395 2.21717e-05 0.000591928 0.000430439 0.00038693 5.58289e-06 5.23765e-05 1.18013e-05 0.000120061 0.000188093 4.75515e-06 0.000147026 4.26349e-05 0.000307682 0.000271124 0.000328587 4.73547e-06 0.000557547 0.000154858 0.00056442 2.13979e-06 3.94408e-05 3.49885e-05 5.47018e-05 5.43235e-05 8.52609e-05 0.000240604 0.0003702 0.000134387 0.000130479 7.79483e-05 0.000278311 0.000309319 0.0002482 6.46316e-05 0.000311204 0.000761007 8.09377e-05 0.000180882 0.000677989 0.000391799 0.000165101 5.42931e-05 0.000371885 0.000313516 6.51806e-06 7.71762e-05 1.37043e-05 0.000173091 0.000953933 7.79934e-05 6.04878e-05 3.99286e-05 0.000322721 8.44441e-05 0.000185431 6.54886e-06 1.20449e-05 0.000318209 0.000151865 0.000316355 0.000469788 0.000139983 5.20868e-05 2.68352e-05 0.000155202 0.000143551 1.72669e-05 0.000745537 2.14223e-05 9.04374e-05 0.000338188 9.07637e-05 0.000141406 0.000385552 0.000412099 0.000271016 2.18727e-05 0.000126612 0.000442044 0.000270527 2.85858e-05 4.22955e-05 0.000469166 4.594e-05 0.000547501 0.000102432 2.4956e-05 3.93195e-05 0.000314054 0.000427046 0.000376136 0.000408653 4.37048e-06 6.96268e-05 0.000408816 6.09714e-05 5.59965e-05 0.000203543 5.34284e-06 7.08038e-06 0.000649915 0.000148893 0.000355209 5.58149e-06 0.000405575 5.66901e-06 0.000267258 0.000195142 0.000271604 0.000214271 1.53458e-05 6.82946e-06 0.000742781 0.000387863 5.99545e-05 0.000214758 0.0004033 0.000623256 0.000603417 6.46248e-05 0.000229172 2.17481e-05 4.46359e-05 0.000224065 9.5237e-05 3.13274e-06 1.52041e-05 0.000120173 0.000425667 5.60679e-05 5.10833e-05 7.33077e-05 0.000230926 2.86944e-05 0.000396005 0.000328365 0.000106628 0.000290328 2.55988e-05 0.000153685 8.07761e-06 1.75467e-05 7.18678e-05 0.000621173 0.000432903 3.01059e-05 3.95465e-05 0.00015467 0.000179543 0.000103878 8.60952e-05 0.000104899 1.22208e-05 3.29941e-05 3.82416e-06 0.000304151 5.85472e-05 8.93481e-06 0.000342444 2.59808e-05 6.7273e-06 0.000133347 8.00058e-05 0.000544797 1.62353e-05 0.000210492 0.000164421 0.000170131 0.000135285 0.000215488 0.00027598 0.000410091 0.000390733 0.000179478 9.79776e-05 0.000123345 8.13458e-05 6.22183e-05 3.23041e-05 0.000202038 0.000286171 0.00013149 0.000159201 0.000440936 0.000747604 0.000204743 9.80663e-05 0.000377781 1.04234e-05 8.65923e-05 0.000330604 3.49308e-05 0.000613746 0.000482654 0.000623361 5.41887e-05 0.000190919 7.36977e-05 0.00053325 0.000142933 3.48647e-05 0.000669599 0.000396601 7.29913e-05 2.04855e-05 0.00022078 1.31717e-05 0.000257623 0.000129014 7.26365e-05 0.000191438 0.000263935 0.000311529 0.000633961 0.000224754 0.000197766 0.000371397 0.000205584 0.000139814 5.04507e-05 0.0001699 0.000234898 0.00046138 0.000144952 0.000157549 5.66789e-05 0.000397942 0.000160588 4.19815e-05 0.000485004 3.72908e-05 9.98896e-05 0.000138718 0.000115433 8.80494e-05 7.87166e-05 0.000743923 0.000398256 2.88911e-05 8.36489e-06 0.000537021 2.3131e-05 5.79699e-05 0.00037711 0.000289885 4.62157e-05 5.12859e-05 3.45208e-06 3.66733e-05 0.000396658 1.36927e-05 0.000246694 3.6309e-05 0.000171281 0.000128014 0.00113381 4.73262e-05 3.9764e-05 3.37094e-05 0.000496968 5.0988e-05 6.36726e-05 0.000242365 0.000308552 9.81452e-05 9.75509e-06 0.000147718 0.000140849 0.000188489 0.00016694 0.000175905 0.00027982 0.000183917 7.52011e-05 2.32993e-05 0.000269195 7.70441e-05 0.000410595 0.000143039 6.87981e-06 5.45958e-05 0.000316989 0.000149202 5.30054e-05 0.000384458 2.5657e-05 0.000395634 9.00814e-05 1.0057e-05 4.82185e-05 0.000157235 0.000542142 0.000262573 0.000119813 0.000174889 0.000142659 0.00055398 2.89186e-06 0.000233038 0.000111691 6.37102e-05 0.000173416 0.000138427 4.37541e-06 0.00021934 0.000203087 0.000214997 0.000274541 3.34467e-05 0.000350051 0.000234448 0.000205819 5.67456e-06 0.000222434 0.000272313 2.9166e-05 3.76017e-06 0.000165129 8.51861e-05 8.08781e-05 8.24613e-05 6.65862e-05 4.9189e-06 0.000157097 0.000101478 0.00046727 3.95407e-05 4.78108e-06 1.82297e-05 6.13479e-06 0.000177502 4.40345e-06 0.000372747 0.000445157 0.000317082 1.81378e-05 5.39409e-06 4.11973e-05 8.986e-05 0.000192648 0.000699843 0.000287898 0.000236102 0.000208828 0.000536714 8.72934e-05 0.000142628 0.000424591 0.000422014 0.000154803 0.000118837 0.000442771 0.000317141 0.0001162 0.000304798 0.000187804 0.00019268 0.000523441 3.40313e-06 9.62871e-05 0.000199064 0.00013656 0.000719499 0.000245443 9.81756e-05 1.11223e-05 3.0534e-05 0.000143179 0.000271897 0.000281659 3.90172e-06 0.000142692 0.000297291 8.39078e-06 0.000218426 0.000119767 0.000253383 0.000368853 4.76311e-05 0.000118535 0.000153044 3.75648e-06 3.47398e-05 0.000145572 0.000244048 0.000106314 0.000490868 8.16536e-06 5.21535e-06 0.000133326 4.30001e-05 5.75122e-05 0.000197089 0.000627754 0.000284576 0.000312213 0.000400489 0.000203033 3.8032e-05 3.12277e-05 0.000341151 7.37922e-05 0.000700352 0.000390507 0.000539237 4.96385e-06 9.54383e-05 0.000257321 4.07011e-06 0.00053035 0.00022709 5.55261e-05 8.26835e-05 0.000377103 8.43821e-05 0.00042914 0.000203735 0.000650963 1.61641e-05 3.53775e-05 0.00012134 0.000173904 0.000148617 4.47733e-06 3.22498e-05 8.18614e-05 5.6317e-05 0.000392799 6.99981e-05 4.23205e-05 6.32491e-05 0.000303319 0.000484805 0.00012535 0.000410445 4.27182e-06 0.000582111 3.85483e-05 0.000271191 0.000405588 6.91788e-06 8.14368e-05 0.00029126 4.4791e-05 3.18482e-06 0.000326598 0.000192122 0.00080657 0.000656883 0.000127218 7.96635e-05 0.000348278 0.000207944 2.66024e-05 9.08075e-05 0.000108 0.000218145 0.000272322 0.000373423 0.000569863 4.71869e-05 0.000408683 0.000250506 0.000565085 0.000188478 0.000224164 4.76372e-06 0.000234646 0.000288583 0.000130153 1.55817e-05 0.000338212 0.000170199 0.00013739 7.6179e-05 7.4441e-05 2.87546e-06 0.000158483 0.000139047 0.00041152 1.5971e-05 5.53675e-06 5.55759e-06 0.000621559 7.40632e-05 0.000420197 0.000452011 0.000253244 0.000149822 0.000190436 6.34813e-06 0.000142594 0.000318004 0.000261488 0.000141769 0.000141789 0.000316005 5.67391e-05 4.65379e-05 0.000469572 4.29268e-05 0.000144298 1.61196e-05 3.4954e-06 0.000395711 6.20647e-06 0.000317813 0.530135 5.30964e-06 6.53469e-05 0.000141327 8.21704e-06 0.000732568 0.000243913 7.22225e-05 0.000141743 0.000110891 0.000130999 0.000142878 7.73827e-05 0.000345378 3.97442e-05 0.000332426 0.000142933 6.90949e-05 6.55894e-05 0.000407598 0.000234873 4.93892e-05 0.000123202 0.000665053 6.05722e-06 0.000532241 0.000327032 0.000114289 9.82634e-05 0.000187259 0.00016373 0.000140182 8.54051e-05 0.000322038 0.000472646 0.000273464 0.000327606 0.000288015 8.05402e-06 6.30374e-05 2.91479e-05 0.000161698 7.34481e-06 4.36036e-06 3.36156e-06 8.7044e-05 0.000152915 0.00025449 0.000206704 0.000228844 0.000115129 0.000149756 0.27563 0.000205183 9.3537e-06 0.000187064 0.000359864 9.70491e-05 0.000313442 0.000122408 5.45693e-06 4.99306e-06 0.000226499 0.00034548 4.13009e-05 0.000238356 8.42619e-05 3.06913e-06 7.81788e-05 4.94092e-05 0.000433015 0.000235656 0.000373728 0.000345071 0.000269732 0.000206137 7.95589e-05 0.000434605 5.97052e-05 0.000309336 5.68462e-06 2.39053e-05 0.000274257 0.000494439 3.64219e-06 0.0002127 0.000208522 2.65721e-06 4.55715e-05 0.000114603 0.000298673 4.37645e-05 4.96594e-06 6.15956e-06 4.99794e-05 3.42116e-05 0.00019959 8.26676e-06 0.000114485 0.000497466 0.000174502 0.000132334 7.74104e-05 0.000242281 4.72612e-05 4.85525e-05 0.000331457 0.000273214 0.000334909 0.000296112 0.000178015 0.000716392 7.34631e-05 3.12778e-06 0.000124071 0.000593007 0.000168863 0.000297305 8.18057e-05 0.00046174 0.000276977 7.46006e-05 0.000238958 0.000317945 1.23486e-05 8.10225e-05 3.35667e-05 0.000771269 0.000140682 2.40922e-05 0.000250005 0.000303 0.000331827 0.000117105 5.20811e-05 1.53364e-05 0.000806228 0.000894983 0.000374353 0.000106549 0.000142926 8.39487e-05 0.000220061 0.000339631 3.92757e-06 0.000290399 0.000272177 0.000173498 0.000175005 4.35086e-05 0.00069881 0.000150746 4.0833e-06 0.000362432 1.24718e-05 0.000165678 7.86539e-05 0.000238567 0.0001241 0.000241573 0.000141915 0.000595967 1.64845e-05 2.76266e-05 0.000455235 4.47598e-05 0.00015864 0.000211726 0.000193251 8.27605e-05 0.000289098 3.33405e-05 0.000361533 0.000391505 0.000321639 4.10815e-05 8.2754e-05 0.00011484 4.53697e-05 6.04015e-05 0.000254314 6.38306e-05 1.16461e-05 3.71668e-05 0.000391978 8.48533e-05 0.000479137 0.000292962 9.90129e-06 0.000638606 6.11847e-05 2.6132e-06 2.6398e-05 0.000197512 9.96359e-05 0.000119236 0.000108228 4.74507e-06 0.000150218 3.76266e-05 0.000301704 0.000201697 0.000688438 0.0001408 3.01406e-05 0.000119469 6.80356e-05 2.17427e-05 1.13785e-05 1.00024e-05 5.35279e-06 0.000325635 0.000168385 9.86328e-05 6.36498e-05 6.34632e-05 0.000518413 3.52906e-05 3.15619e-05 4.38312e-05 0.000663425 0.000508248 4.35695e-06 0.000161226 0.000685188 0.000139485 0.000365002 0.000702336 0.000140075 0.000371007 0.000994717 0.000118271 0.00016379 0.0002609 0.000140825 0.00010566 5.3309e-05 0.000624634 5.25408e-05 2.26504e-05 2.60343e-05 0.000104591 3.00632e-06 0.000336207 7.67811e-05 5.5835e-05 0.000337125 0.00010503 5.93873e-06 0.000303514 0.000153589 5.95073e-06 0.000288975 0.000151521 9.03587e-05 0.000280282 0.00010349 0.000145802 0.000597216 2.71497e-05 0.000183961 9.50085e-05 0.000272405 3.26806e-05 0.00031715 6.10734e-06 0.000120616 8.79763e-05 0.000425603 1.71619e-05 0.000142736 0.000473032 0.000161658 0.000148224 0.000923654 0.000537944 9.46727e-05 4.23135e-05 0.000359235 
5.69027e-05 5.30539e-05 0.0011341 0.000355791 3.78947e-05 9.69616e-06 0.000186567 2.22456e-05 4.50119e-05 2.25479e-05 0.000212812 7.94412e-05 2.18187e-05 4.43154e-05 0.000102835 0.000131228 0.000186787 8.3706e-05 0.000733402 3.32161e-06 7.94332e-05 0.000143192 9.02082e-05 0.000372783 9.72375e-05 0.000205486 0.000231695 3.02834e-06 0.000129513 3.32261e-05 3.17244e-06 1.22369e-05 7.68386e-05 2.47128e-05 7.22875e-05 0.000252416 5.62846e-05 2.51828e-05 0.000174463 1.24559e-05 0.000192703 1.59433e-05 4.03942e-05 2.58164e-05 7.28733e-05 3.79096e-05 8.1763e-06 0.000223115 2.80436e-06 0.000198386 2.93266e-06 0.000170424 3.57153e-06 0.000202587 1.35416e-05 4.73646e-06 0.000325205 5.23445e-06 0.000220574 8.14006e-05 3.79823e-05 2.89438e-05 0.000224084 3.32126e-06 8.40842e-05 0.000298108 0.000100526 0.000110714 0.000242552 7.42981e-05 3.4082e-05 3.59119e-05 4.29881e-05 0.000104781 3.77876e-05 3.27429e-05 3.47069e-05 5.63057e-05 1.29409e-05 0.000123242 0.000301039 7.56081e-05 0.000168918 0.000765155 0.000389544 6.00197e-05 0.000179407 3.93946e-05 0.000134863 2.9197e-05 5.69108e-05 2.26821e-05 0.000134903 0.000135959 6.10172e-06 0.000107293 2.59996e-05 3.15775e-05 4.54578e-05 2.1579e-06 0.000163494 1.49731e-05 0.000119637 1.91667e-05 8.53296e-05 6.41153e-05 2.77285e-05 1.59976e-05 5.11288e-05 4.12144e-05 6.37003e-05 4.51735e-05 0.000114334 0.000300079 0.000241857 3.02988e-05 0.000161541 1.20243e-05 1.94954e-05 4.87635e-05 4.53979e-05 0.00011526 0.000350229 0.0002005 0.000125969 2.33691e-05 2.00017e-05 0.000133687 3.19795e-05 1.75607e-05 8.04745e-05 8.70421e-05 0.000109332 0.000198993 3.9992e-05 8.68697e-05 1.6463e-05 6.25808e-05 9.86841e-05 9.515e-05 9.58044e-05 4.51238e-05 7.26188e-05 2.88462e-05 7.93057e-05 0.000122346 3.08734e-05 0.000122145 5.05849e-05 4.19513e-05 6.19712e-05 1.89968e-05 2.38983e-05 6.36325e-05 0.000101806 0.000514602 6.77266e-05 2.92345e-05 1.97142e-05 3.19056e-05 1.02028e-05 0.00045771 9.07351e-05 3.27339e-05 8.75188e-05 0.00010562 2.42193e-05 0.000370069 1.71215e-05 6.8096e-05 6.41109e-05 0.000109177 2.28954e-05 0.000155231 1.2791e-05 2.53788e-05 5.01368e-05 4.03568e-05 0.000156029 0.000128958 0.00019265 9.7756e-05 4.39361e-05 0.000111863 4.09412e-06 6.21431e-06 0.000156668 7.95951e-05 0.000105785 3.74824e-05 5.62842e-05 0.000104241 1.80325e-05 0.000148911 0.000154244 8.52994e-06 0.000132183 0.000137524 0.000109266 8.01314e-06 0.000150715 0.000207276 0.029734 3.91471e-05 7.64866e-05 0.000152732 4.97923e-05 9.63848e-05 0.000125898 2.90767e-05 1.36201e-05 2.97319e-05 1.18051e-05 3.79827e-05 7.45154e-06 0.000364202 3.60097e-05 7.55783e-05 2.28522e-05 4.87382e-05 3.86384e-05 5.82726e-05 5.32415e-05 0.000245592 6.22801e-05 4.62225e-05 0.000158213 0.000100617 2.27103e-05 8.85069e-05 0.000102792 0.000105293 3.62835e-05 2.53163e-05 2.52535e-05 2.36026e-05 0.000136549 2.68435e-05 0.000178401 4.86348e-05 0.000177671 0.190194 4.04523e-05 7.05337e-05 2.15278e-05 1.50177e-05 5.58272e-05 0.000146671 1.36456e-05 0.00020128 0.000426875 2.14922e-06 3.7141e-05 0.000172778 3.2084e-05 1.53366e-05 1.48601e-05 0.000287422 3.98022e-05 6.63215e-06 0.000196764 0.000107039 6.72108e-05 1.94561e-05 4.7524e-05 1.86834e-05 0.00045221 9.80617e-05 0.000236532 3.05168e-06 5.91602e-05 2.62602e-05 9.14532e-05 9.88066e-05 4.84056e-05 8.82708e-05 4.41173e-05 0.000121969 2.72421e-05 0.000103669 3.35454e-06 0.000380903 4.29866e-05 2.26729e-05 8.7199e-05 1.36343e-05 0.000173247 0.000656462 0.000667322 0.000364599 7.85875e-05 0.00016994 3.54957e-05 9.48325e-05 4.79088e-05 4.99733e-05 0.00030071 9.26685e-05 1.77076e-05 4.71664e-05 1.89995e-05 7.59935e-05 7.59808e-05 5.7398e-05 0.000103552 5.24153e-05 9.12996e-05 6.13587e-06 4.81902e-05 9.28003e-05 4.77168e-05 0.000107516 2.51709e-05 1.98e-05 0.000142675 0.000101792 3.81636e-05 0.000121966 3.99244e-05 9.95102e-06 0.00021465 1.94248e-05 0.000385879 3.04744e-05 0.000147106 3.44634e-05 3.54839e-05 0.000213983 0.000135121 7.77369e-05 0.000245305 0.00011607 9.22212e-05 2.8372e-05 0.000111505 0.000189534 0.000189326 3.52547e-05 4.70633e-05 0.000408617 1.94654e-05 1.30292e-05 2.95305e-05 2.76453e-05 2.15768e-05 5.72074e-05 0.000151569 5.53968e-05 2.77372e-05 1.05972e-05 0.000134198 2.99826e-05 0.000162601 0.000129621 9.06613e-05 0.000297078 7.736e-05 9.15002e-05 0.00012489 9.16654e-05 2.74347e-05 2.1118e-05 0.000221305 0.000304966 0.000350312 6.451e-05 5.37637e-05 9.81438e-05 6.14187e-05 0.000103388 1.84065e-05 2.99866e-05 4.29834e-05 9.61668e-06 3.24064e-05 0.0004548 4.68561e-05 0.000269647 0.000202946 0.00020203 2.95054e-05 0.000243964 1.52339e-05 2.79225e-05 2.09457e-05 0.0152705 2.39324e-05 7.61778e-05 0.000115211 0.000123545 2.73481e-05 6.9624e-05 0.00013821 5.50353e-05 0.000268144 4.5771e-05 3.44323e-05 0.000264704 0.000253393 2.19002e-05 1.8745e-05 9.93224e-05 0.000257097 5.81393e-05 0.000193755 3.13852e-05 9.66982e-05 7.07959e-05 4.24796e-05 9.56846e-05 7.16689e-06 4.97054e-05 0.000151109 2.75171e-05 2.6285e-05 2.39126e-05 0.000104433 0.000331406 3.72921e-05 6.91746e-05 0.000408122 0.000110158 0.000199055 1.77992e-05 0.000157405 0.000268619 8.8656e-05 5.77428e-05 0.000195606 0.000309707 4.05085e-05 0.000123272 7.69262e-05 3.41735e-05 9.85414e-05 0.000243934 4.2435e-05 0.000293987 2.47947e-06 0.000110481 6.39202e-06 0.000218722 3.01606e-06 1.58375e-05 8.87542e-05 0.000288147 1.62185e-06 4.99701e-05 5.34693e-05 7.25635e-05 2.51683e-05 0.000209356 2.19691e-05 0.000171449 3.32259e-05 0.000112834 3.30851e-05 7.43756e-05 1.4027e-05 4.92741e-05 5.07666e-05 4.32002e-05 0.000133654 0.000113412 7.45459e-05 0.00015852 8.39617e-05 0.000100335 3.47407e-05 1.18217e-05 2.07647e-05 0.00011364 3.63724e-05 0.000140119 4.09766e-05 0.000257003 1.67557e-05 3.58065e-05 5.61215e-05 0.000285272 2.82331e-06 1.22656e-05 0.000304957 1.75436e-05 8.01017e-05 9.55148e-05 7.67519e-05 1.56947e-05 0.000112667 1.92042e-05 0.000148335 4.30293e-05 0.000144264 0.00759968 0.000141916 6.90009e-05 2.88058e-05 0.000102463 3.80228e-05 1.05657e-05 0.000263797 8.43532e-06 9.56891e-06 8.61126e-05 0.000202434 0.000193667 0.00141957 2.26296e-05 4.86688e-05 3.06936e-05 0.000106123 0.000220136 0.000450013 3.35523e-05 8.81962e-05 2.11433e-05 0.000117207 1.37862e-05 9.77277e-05 8.82317e-05 3.2504e-05 0.000186549 3.28159e-06 7.07678e-05 0.000194865 2.93205e-05 0.0114023 8.00988e-05 2.04468e-05 0.000137328 1.15444e-05 6.64859e-05 4.84041e-05 6.33082e-05 3.99526e-05 0.000120744 2.38648e-05 3.08303e-05 3.26122e-05 3.10748e-05 5.58537e-05 0.000397621 6.58511e-05 2.41078e-06 0.000185279 7.19754e-05 0.000111294 0.000765105 0.000158619 1.4731e-05 9.56167e-05 0.000197303 1.30849e-05 0.000264169 2.29587e-05 4.04575e-05 5.9895e-05 0.000109468 2.27802e-05 0.000118115 0.000103613 0.000175838 3.41114e-06 3.79793e-05 8.04875e-05 6.79477e-05 0.000208511 0.000183471 0.000427648 0.000134421 0.000381923 0.000127253 1.18162e-05 7.80325e-05 0.000191946 0.0539077 3.51999e-05 0.000167054 9.09175e-05 4.62468e-05 6.2753e-05 5.54381e-05 0.000102185 1.36737e-05 1.49842e-06 8.37852e-05 0.000208954 0.000136967 0.000308371 0.000150383 6.30669e-05 2.7934e-05 3.24895e-05 1.90012e-05 0.00017255 5.91375e-05 0.000156927 7.84565e-05 0.000157102 0.000134516 0.000126105 0.0296311 5.06493e-06 0.000180029 6.5806e-06 3.08339e-05 0.000262518 0.000107764 9.3414e-06 7.58449e-06 0.000294421 0.000623556 4.12913e-05 6.63304e-05 8.62133e-05 1.73901e-05 4.87613e-05 1.25677e-05 6.60156e-05 0.000315507 0.00025898 9.78237e-05 0.000110889 0.00027726 0.000109347 4.21674e-05 0.000228863 0.000286507 9.70326e-06 1.24584e-05 0.000519869 0.000179818 0.000231702 4.10625e-05 0.000183548 4.45106e-05 8.75922e-05 1.04007e-05 5.29904e-05 3.72629e-06 3.61321e-05 0.000126633 1.07455e-05 5.48564e-05 0.000150164 0.000122272 0.000102729 7.42333e-05 4.52651e-05 0.000104322 6.4366e-05 2.47669e-05 0.000215341 6.27833e-06 1.90332e-05 9.03907e-05 0.000107079 0.000108037 0.000130265 3.97134e-05 2.24542e-05 0.000119987 4.42427e-05 0.000169977 1.24821e-05 3.55535e-06 0.000127215 1.40646e-05 0.000183183 0.00012692 5.43855e-05 3.76218e-06 5.82554e-05 5.06112e-05 6.85515e-05 2.40584e-05 0.304918 7.43567e-05 0.000167094 0.000106651 1.24561e-05 2.38984e-05 2.7846e-05 0.000177487 1.30996e-05 0.0271478 3.47134e-05 0.000729986 1.12679e-05 0.000202889 0.00021371 4.03386e-05 2.58081e-05 0.000289154 0.000118157 0.0344353 2.80193e-06 0.000113152 6.4023e-06 4.7134e-06 3.4756e-05 0.000121988 8.56215e-05 1.69371e-05 5.58139e-05 4.20478e-05 0.00020059 2.41196e-05 6.00545e-06 2.93118e-06 7.36569e-05 0.000724034 3.08928e-05 9.99991e-05 0.000138179 3.17208e-05 1.51734e-05 2.13635e-06 4.00183e-06 2.46332e-05 0.000134111 0.000108265 0.000709663 0.000131376 0.000273649 3.50748e-05 0.000128115 2.90822e-06 5.9302e-05 3.16351e-05 0.000107272 0.000215013 2.94427e-05 0.000166674 0.000142746 9.97545e-06 4.85058e-05 0.000102794 0.000100074 1.3483e-05 5.0339e-06 0.000117048 5.00621e-05 0.00015101 8.70539e-05 1.59592e-05 0.00031525 4.50478e-05 0.00011653 9.18746e-05 7.13259e-05 1.43122e-05 0.000125721 3.42765e-05 7.23981e-06 6.28535e-05 0.000359045 0.000132653 7.40619e-05 0.000109851 3.49792e-05 0.000177816 0.0001357 5.4589e-05 0.000114731 4.66634e-05 0.000118562 0.000541188 0.000432768 7.20601e-05 9.74732e-05 1.82177e-05 1.43945e-05 0.000143093 0.000191817 6.16336e-05 7.81935e-05 7.04513e-05 8.90675e-06 0.000100372 1.98452e-05 5.74869e-05 2.61987e-05 0.000282856 0.000193748 0.000115417 8.51496e-05 9.97673e-05 0.000118403 4.70448e-05 3.70122e-05 0.00012093 0.0834059 4.43196e-05 4.26064e-05 0.000215493 3.27068e-05 2.23672e-05 4.51178e-05 0.000106167 0.000200931 2.06368e-05 2.3531e-05 9.92069e-05 0.000666078 3.17937e-05 9.5607e-05 0.000179024 2.67115e-05 0.000163289 2.54523e-05 5.96132e-05 0.000147197 4.5425e-05 0.000119452 4.40412e-05 3.83849e-05 0.000252927 5.90518e-05 0.000101742 0.000376066 8.05985e-05 0.000155387 6.26412e-05 0.000213311 0.000127627 0.000104862 0.000210797 6.15461e-05 0.000155989 8.98309e-05 0.000104379 4.54122e-05 4.4423e-05 8.78198e-05 0.000448121 2.50881e-05 0.000106771 5.9131e-06 0.000177235 0.000203315 0.000289238 4.18818e-05 0.000106676 0.000102612 1.10059e-05 3.35465e-05 0.000257141 3.83239e-05 0.000563512 4.29745e-05 6.7766e-05 3.7034e-05 1.59337e-05 2.57044e-05 1.28741e-05 1.45361e-05 1.02112e-05 8.71334e-05 0.000205226 9.02267e-05 1.28686e-05 1.84635e-05 0.000318166 2.87722e-05 0.000290269 3.30034e-05 3.5319e-05 6.43732e-05 5.03269e-05 2.10226e-06 1.60093e-05 4.14296e-05 8.8119e-05 7.5878e-05 5.47324e-05 0.000641804 8.78415e-06 0.000128313 0.0114376 7.36751e-06 1.32924e-05 6.20935e-05 3.1767e-05 4.50348e-05 4.34802e-05 2.83429e-05 7.08047e-05 0.000133458 2.70745e-05 1.87661e-05 0.000126203 1.72475e-05 0.000202522 0.0687596 0.000110012 0.000228579 0.000213255 4.0101e-05 4.36464e-05 0.000129786 6.20256e-05 2.0585e-05 0.000128011 0.00011183 0.000139289 3.78002e-05 4.3266e-05 2.55583e-05 9.06278e-05 1.09e-05 9.95518e-05 3.47704e-05 4.84433e-05 0.000118414 1.53174e-05 0.000256382 0.000322435 1.16346e-05 0.000114371 0.000144212 0.000206657 3.71262e-05 6.55138e-05 7.78699e-06 0.000114171 0.000153222 6.04632e-05 1.82459e-05 0.00034035 1.70264e-05 0.000146454 9.35346e-05 2.85822e-05 2.9903e-05 8.18689e-06 7.98706e-05 0.000380661 1.05305e-05 3.79447e-05 6.055e-05 0.000332692 0.000673177 1.17173e-05 0.00014908 7.81698e-05 2.20043e-05 1.085e-05 0.000112233 7.28612e-06 0.000144688 0.000442274 2.39654e-05 0.00029711 0.000138193 5.91657e-05 3.49393e-05 5.23976e-05 0.000779232 1.05531e-05 3.20266e-05 0.000114625 4.85378e-05 2.8522e-05 3.96873e-05 0.000109309 1.28706e-05 4.48401e-05 4.12677e-05 0.00010843 2.69318e-05 8.85389e-06 7.94746e-06 6.81187e-05 5.21253e-05 4.72764e-06 7.53986e-06 3.72067e-05 7.16757e-05 0.000856676 0.00017466 0.000130875 7.05254e-05 5.05664e-05 9.25685e-06 0.000173172 5.99238e-05 0.000164829 6.26654e-05 6.45586e-05 4.48514e-05 7.60451e-05 0.0272484 2.55061e-05 0.00017866 0.000179972 9.86352e-05 1.17496e-05 2.36156e-05 0.000106382 
0.00013214 0.000265861 8.3372e-05 1.59986e-05 0.00013567 0.000160502 0.00015066 0.000230881 0.000163979 9.32105e-05 6.33446e-05 5.09806e-05 5.848e-05 7.39498e-05 0.000594518 6.94071e-05 3.86579e-05 9.65134e-05 0.000146263 3.09846e-05 5.85294e-05 3.8764e-06 0.000204877 3.81442e-05 9.193e-05 0.000102079 4.0011e-05 0.000163378 6.39711e-05 5.02529e-05 5.61155e-05 8.52554e-06 9.81122e-05 2.82731e-05 6.49953e-05 0.000152493 0.000137462 8.43515e-05 0.000100058 2.22901e-05 0.000130826 0.000154899 9.0072e-05 7.61141e-05 7.07451e-05 9.82882e-05 0.00011683 0.000157718 3.7966e-05 5.52339e-05 7.11232e-05 5.23096e-05 9.33015e-05 0.000130987 6.04263e-05 1.90628e-06 6.76831e-05 0.00385633 6.53221e-05 0.000104841 4.68055e-05 0.000227744 0.000122478 0.000137094 7.75496e-05 1.45109e-05 0.000167828 4.27595e-05 8.51531e-05 0.000130811 0.000102547 0.000165908 4.9882e-05 9.30101e-05 0.000206751 0.000102455 0.000144559 0.000175309 0.201096 0.000208319 0.000310256 0.000114272 9.24481e-05 3.72108e-05 9.39111e-05 0.00017959 0.000370951 0.000139748 0.000192563 0.000160018 3.20173e-05 7.78516e-05 3.71602e-05 7.94463e-05 1.1218e-05 5.44955e-05 0.000181515 7.17967e-05 8.65386e-05 8.14765e-05 0.000145841 4.83336e-05 0.000153996 1.76435e-06 9.10403e-05 0.000147713 3.66719e-05 0.000244963 0.000114271 4.19206e-05 6.93028e-05 0.000149839 3.26991e-05 6.81174e-05 0.000102931 7.81172e-05 3.83737e-05 0.000168459 3.36298e-05 0.000110443 0.000101393 5.19383e-05 0.00011869 0.00022709 0.000101212 4.67184e-05 4.28536e-05 3.69085e-05 0.000113975 0.00012668 8.12162e-05 8.42977e-05 9.56378e-05 0.000254804 7.45376e-05 0.00016688 0.000128341 9.07645e-05 0.000143545 0.000115411 3.07328e-05 0.000140435 0.000268261 2.82636e-05 8.52705e-05 0.000164332 0.000111074 9.60602e-05 0.0128394 6.30349e-05 0.000157379 0.000147925 0.000115804 0.000175316 0.000220493 0.000119884 8.14155e-05 5.92871e-05 0.00011022 5.64979e-05 0.00660841 3.3091e-05 5.45497e-05 0.000138072 0.000216497 0.000116827 2.86003e-05 0.000202373 5.18817e-05 0.000469052 0.00027322 3.72655e-05 8.74304e-05 9.74127e-05 0.000142432 0.000127533 5.46389e-05 9.18604e-05 0.000210856 5.85858e-05 5.5792e-05 0.000197922 0.000128748 0.000197314 1.86598e-05 9.36772e-05 0.000201293 3.08235e-05 5.5817e-05 0.000170915 0.000160884 1.80834e-05 1.65374e-06 0.000385354 0.000106289 0.00265961 0.000225324 7.61395e-05 0.000545735 0.000190194 0.000175874 9.84727e-05 0.000124483 0.000166365 3.81011e-05 3.74547e-05 0.00014155 1.03464e-05 3.52694e-05 0.000120797 0.000112243 7.1717e-05 4.0754e-05 3.59177e-05 0.00034513 0.000126685 0.0227621 8.22379e-05 5.89709e-05 0.000165551 0.000288377 6.45469e-05 0.000367945 0.000119019 0.000107268 0.000119646 0.000133187 3.30907e-05 0.000173399 5.73904e-05 0.000767683 6.6011e-05 0.000205227 2.38766e-05 9.76041e-05 0.000159625 0.000177616 8.97307e-05 0.0001605 0.000113269 0.000150997 0.00023524 6.56742e-05 4.35989e-05 7.4935e-05 9.088e-05 5.11474e-05 6.4446e-05 5.92301e-05 3.77621e-05 4.38965e-06 9.27341e-05 0.000105266 9.99286e-05 0.000115487 6.39725e-05 0.000210278 0.000226546 2.25971e-06 2.52934e-05 6.40202e-05 5.64206e-05 0.000672932 0.100528 0.000233048 3.80188e-05 5.17923e-05 2.81978e-05 7.49966e-05 0.000103725 0.000152966 1.55484e-06 0.000252419 5.01941e-05 0.000143587 0.000221118 0.000115967 3.25782e-06 0.000202454 0.000310981 0.000125745 0.000142564 0.000317633 0.0259907 0.000137702 0.000110018 0.000137929 0.000181829 3.38986e-05 0.000142866 5.25281e-05 2.39152e-05 0.000284987 3.15794e-05 0.000247525 8.16702e-06 4.98756e-05 4.16668e-05 2.69715e-05 0.000187791 1.81416e-05 0.000244184 0.000148699 0.000117011 0.000144726 0.000117329 0.000103869 6.37468e-05 0.000152871 0.000124008 0.000125545 0.000867408 5.8781e-05 2.12622e-06 6.82132e-05 5.60773e-05 0.000134356 5.83632e-05 9.62583e-05 8.46556e-05 0.000127465 4.09905e-05 0.00017009 7.23938e-05 0.00012991 0.000125877 6.64181e-05 3.68323e-05 0.000219523 0.000100198 1.38506e-05 0.000150105 2.27802e-05 2.18707e-05 0.000142275 2.24247e-05 5.45893e-05 2.26571e-05 7.6967e-05 0.000192014 4.13296e-05 1.84806e-05 0.00021185 0.000139654 0.00330769 6.63526e-05 0.000223094 4.11857e-05 0.000133434 4.28705e-05 9.97762e-05 7.91573e-05 0.000157091 3.10642e-05 5.91837e-05 0.000212482 6.57807e-05 0.000220043 8.56936e-05 4.47024e-05 0.000114136 9.39135e-06 5.61283e-05 8.18239e-05 5.62134e-05 0.000120836 1.46987e-05 2.8113e-05 8.10144e-05 0.000235397 5.31738e-05 3.28295e-05 4.90481e-06 0.00011334 0.000144783 0.00012825 8.55763e-05 0.000216647 0.00011307 3.62928e-05 0.000142647 7.84257e-05 0.000117897 0.00014395 0.000127904 7.85859e-05 2.02481e-05 0.000114311 0.000161769 0.000202054 0.000193652 7.68156e-05 0.000118897 1.52438e-05 1.25516e-05 0.00010316 0.000148729 0.000100418 0.000226613 8.26805e-05 5.01926e-05 0.00015168 0.00011378 8.81583e-05 0.000113621 2.26128e-05 0.000148573 0.000217438 0.000181629 7.08533e-05 9.16936e-05 0.000192567 0.000203802 4.60718e-05 8.60965e-05 9.82313e-05 3.79856e-05 7.28061e-05 0.000101435 4.75402e-05 7.92336e-05 0.00013581 0.000239313 8.60544e-05 7.07931e-05 0.000387916 0.000368553 0.000111552 0.000189959 0.000100813 0.000169413 5.40064e-05 0.000148218 5.23688e-05 0.000225004 0.000128629 0.000111037 4.32278e-05 6.34331e-05 0.000226554 0.000175614 0.000377622 2.37071e-05 3.6438e-05 6.30625e-05 2.49487e-05 7.96174e-05 0.000175996 6.17452e-05 6.77046e-05 0.00013517 2.22845e-05 4.46874e-05 2.3995e-05 0.000243191 0.000162343 4.21783e-05 0.000119978 0.000147406 0.000144917 0.000136785 0.000209074 9.85029e-05 7.30186e-05 3.04229e-05 7.53223e-05 0.000140967 5.32991e-05 1.00177e-05 0.000263228 6.38478e-05 7.27304e-06 0.000117947 0.000705662 2.30033e-05 0.000168357 7.12289e-05 0.000119567 8.97061e-05 0.000187859 2.2766e-05 2.88937e-05 6.73996e-05 7.97494e-05 0.000130436 3.82855e-05 0.000152758 5.93339e-05 0.000123229 3.38345e-05 3.87755e-05 9.174e-05 0.000310958 0.000459381 6.76517e-05 5.70305e-05 0.000167094 0.000119211 8.40251e-05 6.11335e-05 0.000276709 0.000108659 1.13964e-05 6.25553e-05 4.21375e-05 5.89877e-05 0.000139042 9.88121e-05 0.000221037 0.000191502 9.28761e-05 5.08786e-05 5.43522e-05 6.51051e-05 2.35537e-05 0.000213497 0.000141985 5.01607e-05 0.000166706 0.000179523 2.68838e-05 3.34552e-05 1.79531e-05 7.86004e-05 3.10301e-05 0.000192293 0.000677643 9.88782e-05 0.00011787 0.000232483 4.22208e-05 2.90961e-05 0.000229376 2.32079e-05 6.15313e-05 3.20686e-05 5.14527e-05 0.0163419 3.2231e-05 0.000101414 6.09386e-05 3.34681e-05 3.93173e-05 2.99557e-05 0.000236733 0.000116627 0.000125115 0.000365876 8.69962e-06 1.69417e-05 9.5571e-05 0.000174636 4.74712e-05 3.81944e-06 0.000346245 7.60506e-05 0.000244503 3.43705e-05 0.000111848 2.50919e-05 4.12673e-05 0.000110185 9.74136e-05 8.69441e-05 3.09218e-05 0.000105064 8.5443e-05 0.00041299 0.000150175 3.46087e-05 4.05911e-05 5.73077e-05 1.05313e-05 3.81555e-05 8.51279e-05 0.000178876 3.10656e-05 5.90383e-05 0.000153948 6.71799e-05 2.03856e-05 0.000117564 4.23925e-05 0.0646231 0.000138711 7.21424e-05 0.00010596 1.55146e-05 5.89102e-05 3.66997e-05 0.000143498 2.3654e-05 2.34222e-06 0.00730542 4.20173e-05 3.87469e-05 0.000115051 0.000176 0.000126794 8.62763e-05 0.000126753 0.000281267 0.000112129 7.5628e-05 0.000123909 0.000103256 0.000453686 0.000139907 1.50847e-05 8.87314e-05 0.000242113 4.6555e-05 0.000451732 7.06677e-05 7.48169e-05 0.000104103 0.000106132 0.0196718 7.99157e-05 3.5313e-05 3.52519e-05 0.000137848 3.52256e-05 0.000142457 0.000130293 7.29504e-05 0.000109124 0.000188213 4.14096e-06 7.37719e-05 0.000159599 0.000171503 4.8367e-05 2.82268e-05 6.16324e-05 8.59167e-05 1.75509e-05 8.43126e-05 8.57264e-05 6.81444e-05 0.000122075 0.000139842 5.93031e-05 6.5985e-06 0.000108592 4.63262e-05 7.32867e-05 0.000119864 0.000194624 1.54696e-05 0.00014682 8.09153e-05 2.72587e-05 0.000182069 3.86562e-06 0.0003419 0.000198509 5.4813e-05 0.000176899 2.7706e-05 0.000187014 0.000172465 0.000252318 0.000171361 5.18209e-05 3.51475e-05 6.99971e-05 7.19828e-05 3.42954e-05 0.000105049 0.000225915 1.56133e-05 2.51122e-05 5.96868e-05 0.000126456 4.10267e-05 0.000276423 9.52491e-05 0.000282296 0.000164743 6.15031e-05 7.2072e-06 0.000211173 6.70635e-05 5.23862e-05 0.000107252 0.000134179 9.54844e-05 9.21427e-05 0.00024131 4.6595e-05 5.85373e-05 4.09129e-05 0.000107473 5.26096e-05 4.13698e-05 0.000119414 0.000310735 0.128301 4.34566e-06 3.87252e-05 0.000171612 9.74765e-05 0.000153933 0.000111734 0.00013732 0.000276387 9.50448e-05 2.25659e-05 2.21189e-05 0.000144732 1.95322e-05 0.000205148 0.000353852 0.000174156 0.000202839 0.000116509 8.10816e-05 0.000169174 0.000129121 0.000204371 3.77052e-05 0.000230078 9.51637e-05 0.000136447 8.39372e-05 0.000215693 0.000214181 0.000150966 5.0916e-05 0.000422896 0.00010079 0.000100555 0.000108799 2.50969e-05 2.55358e-05 0.000222883 4.89069e-05 0.000297664 8.17278e-05 0.000142749 0.00020062 0.000107074 0.00013382 0.000185031 3.81291e-05 7.8413e-05 0.000140536 1.19644e-05 3.68448e-05 0.000212649 0.000162985 0.000356318 0.000178919 8.37139e-05 0.000207693 2.55165e-05 7.09564e-05 9.11789e-05 0.000249622 0.000216249 9.49882e-06 6.84598e-05 5.05042e-05 7.62292e-06 8.36181e-05 3.82625e-05 0.000229201 0.000121742 9.85852e-05 0.000166719 1.64427e-05 7.87822e-05 0.000121232 3.23276e-05 5.29782e-05 3.36531e-05 6.91172e-05 9.17584e-05 2.33183e-05 0.139482 1.69648e-05 7.35803e-05 0.000138136 1.4281e-05 4.89909e-05 9.27769e-05 2.36924e-05 6.60492e-05 3.58487e-06 0.000281717 7.3917e-05 0.000192768 0.000124111 7.00051e-05 0.000130496 6.91085e-06 0.0157418 7.5565e-05 8.71522e-05 0.000117127 0.000157828 0.000148768 0.000249037 0.000188192 0.000251105 9.78022e-05 0.000554479 3.14355e-05 0.000210706 8.37715e-05 2.50613e-05 0.000179436 0.000100588 4.76861e-05 0.000153522 5.62066e-05 3.1675e-05 8.93361e-05 0.000141349 0.00024182 0.000126437 0.000146079 7.70744e-05 0.000185128 8.62048e-05 2.13718e-05 5.94956e-05 7.52274e-05 1.44212e-05 6.30542e-05 0.000281458 0.000175496 6.64999e-05 1.18199e-05 4.96372e-05 0.000118455 7.78569e-05 0.000141775 0.000193602 0.000124966 0.000325949 4.83141e-05 0.000112877 0.000137233 8.65577e-06 0.000128703 0.000325452 6.59149e-05 6.94645e-05 0.000183663 0.000194462 0.000253401 9.38072e-05 7.26458e-05 3.68133e-05 0.000121703 9.07826e-05 0.000123447 4.34026e-05 0.000108588 0.000107477 0.000112459 6.72997e-05 3.07018e-05 9.54337e-05 0.000340656 3.2548e-05 0.000178551 0.00010558 6.84067e-05 4.34125e-05 0.000136587 0.000413834 9.05991e-05 5.6683e-06 0.000308686 7.79173e-05 6.17334e-05 5.47687e-05 0.000149584 8.13315e-05 9.00146e-05 8.74152e-05 0.000102631 9.6499e-05 7.20131e-05 3.38808e-05 0.000169833 0.000106354 3.0729e-05 0.000123802 8.13936e-05 7.92711e-05 0.000211837 0.00015875 0.000104329 0.000230181 4.39313e-05 0.000228254 8.88205e-05 8.78221e-05 0.000194552 1.2727e-05 0.000141121 9.09651e-05 6.29973e-05 0.000266415 0.000142314 0.000147403 1.32163e-05 9.69858e-05 6.27393e-05 0.00018469 2.11795e-05 7.19987e-05 3.54347e-05 2.9593e-05 7.52072e-05 0.000111196 0.000159914 0.000126588 7.16545e-05 0.000227041 3.97876e-05 7.80588e-06 9.77556e-06 4.9511e-05 0.000235632 0.00021768 1.24992e-05 0.000140952 5.15413e-05 5.70104e-05 8.64517e-05 4.33193e-05 9.98096e-06 4.47932e-05 0.00025601 0.000127311 0.000282289 3.55756e-05 7.28503e-05 1.73833e-05 8.30874e-05 6.2806e-05 7.09673e-05 5.47449e-05 7.345e-05 9.79822e-06 0.000116608 0.000201968 0.000131096 9.47665e-05 0.000121963 0.000123176 0.000328682 0.000103517 0.000175276 6.88835e-05 4.54813e-05 4.12848e-05 1.87245e-05 6.73171e-05 4.2732e-05 2.33992e-05 2.81533e-05 4.65991e-05 3.3447e-05 0.000203044 0.000350581 0.00010966 5.29496e-05 9.81186e-05 0.000243695 9.88998e-05 0.000176491 0.000133964 0.000116511 0.000257619 0.000122372 5.36359e-05 7.31968e-05 0.000104117 0.000126274 0.000229893 4.28759e-05 2.6764e-05 0.000103354 2.3781e-05 9.58125e-05 4.31834e-05 0.000148185 0.0575887 2.19879e-06 5.9024e-05 3.72228e-05 0.0596916 0.000167113 0.000141695 
7.85966e-06 3.35929e-05 0.000252135 7.48422e-06 4.69698e-06 4.22238e-06 0.000308357 0.000557477 1.02391e-05 8.06142e-06 0.000228624 0.000185197 4.458e-06 1.34975e-05 2.86886e-05 4.00803e-06 6.62394e-05 0.000524977 0.000339038 0.000183477 0.000223122 2.69143e-06 5.82883e-05 4.09999e-06 8.51003e-06 0.000312989 0.000144654 0.00029704 8.63933e-05 7.56993e-06 2.83861e-05 0.000345625 0.000164593 4.10504e-06 0.000134248 0.000393952 9.17445e-05 8.07042e-05 5.70035e-05 0.000113127 7.934e-05 0.000865908 7.89485e-06 8.3256e-05 4.75894e-05 1.35165e-05 0.000670756 0.000638318 1.59401e-06 8.14131e-05 3.23425e-06 4.64623e-05 6.73195e-06 0.000142497 7.50991e-06 3.24372e-06 0.000219072 8.03925e-06 0.000565849 0.000101298 3.42257e-06 0.000172161 5.15136e-06 0.000202258 8.85939e-05 0.000113817 3.4657e-06 4.30039e-06 4.14653e-06 0.000159763 2.19475e-05 8.21599e-06 0.000413397 1.10588e-05 0.0005932 6.03019e-06 0.000113725 0.000657846 0.000426947 0.000295796 0.00047122 0.000235286 2.97754e-06 0.001045 4.3345e-05 4.86584e-05 1.46076e-05 1.10606e-05 9.02282e-05 0.000192355 3.92836e-06 7.79823e-05 5.72542e-06 0.000405946 3.21809e-06 1.89517e-05 0.000407649 7.151e-06 6.73018e-06 5.08306e-05 0.000294548 0.000747826 6.39386e-05 3.11912e-06 0.000344615 0.000291792 5.28319e-06 8.72497e-05 0.000166939 9.3889e-05 4.43827e-05 9.71723e-06 6.28847e-06 4.75371e-06 0.000141657 2.95526e-05 0.000864979 1.22291e-05 9.05556e-06 4.50928e-05 4.00187e-05 0.000197357 1.01534e-05 0.000121585 7.62203e-06 9.07868e-06 4.75042e-06 0.000125299 9.42297e-06 2.51321e-05 9.68145e-06 8.53983e-05 5.65117e-06 0.000573706 0.000810119 0.000994619 8.9339e-06 0.000441297 0.000108235 0.000536138 3.23818e-05 0.000522436 8.76674e-05 4.963e-06 0.000139638 0.000149619 0.000551827 1.96179e-05 1.19223e-05 0.000154414 0.000201133 3.19429e-05 3.51281e-06 1.38181e-05 0.000826671 0.000259348 0.000340945 0.00013549 0.000404159 5.89342e-06 9.46259e-06 7.06052e-05 3.69367e-06 8.20503e-05 0.00103981 0.000124946 3.87019e-06 0.000167083 6.12404e-05 0.000138479 0.000310667 0.000102321 0.000308025 2.94947e-05 0.000411766 0.000330338 1.5342e-05 1.15803e-05 0.000535758 0.000275014 0.000220977 0.000577203 5.08622e-06 0.000317417 5.65419e-06 0.000155085 0.000268013 0.000460677 0.000557817 3.05061e-06 8.25544e-05 5.48786e-05 2.04512e-06 0.000625302 0.00034685 0.000405857 0.000147947 1.30372e-05 0.00016566 6.43162e-06 0.000457439 0.000337202 0.000177181 0.000546726 7.73236e-05 2.73388e-06 6.86155e-05 0.000749655 0.000176537 0.000280118 3.40904e-06 0.00015083 3.19377e-06 4.86821e-06 7.26239e-06 0.000225371 1.17903e-05 0.000207649 4.16566e-06 1.58962e-05 0.000298974 8.93923e-05 0.000598777 0.000303682 0.000403852 0.000568076 6.49922e-05 0.000148437 8.47544e-06 7.61103e-05 0.000522595 2.28445e-05 0.000391259 2.99846e-06 3.52922e-06 0.000805748 0.000930945 3.80976e-06 1.11278e-05 7.53322e-06 9.991e-05 0.000703235 0.000471134 3.73135e-05 1.16619e-05 0.000403684 0.000192036 5.63228e-06 7.11353e-06 4.88106e-06 0.000677082 0.000408585 0.00040765 0.000162337 1.37805e-05 0.000212606 2.07292e-05 0.000193853 2.44149e-05 0.000106885 1.49492e-05 0.000352762 0.000120981 1.25429e-05 0.00218564 0.000219828 8.31374e-06 9.26891e-06 0.000298761 7.91804e-05 6.87665e-06 3.41914e-05 0.000284478 0.000271788 8.11328e-06 0.000548445 5.85751e-05 1.05811e-05 0.00131375 9.44497e-05 0.00057254 0.000171574 5.55571e-05 8.70412e-06 3.7066e-06 8.64969e-06 0.000147289 1.70081e-05 0.000317299 0.000493172 3.19212e-06 4.15506e-05 1.18287e-05 2.97074e-06 0.000114236 2.80646e-05 0.000166326 3.20662e-05 2.86377e-06 0.000206066 3.31077e-05 0.000298171 2.74809e-06 0.000370053 0.000128586 0.000200767 2.62235e-06 6.6133e-06 1.41387e-05 0.000235697 0.000202609 5.345e-05 0.000205252 0.000408948 0.00015634 0.000511369 0.000349537 0.000484462 3.34989e-06 9.37308e-05 0.000113676 0.000219845 4.94975e-06 1.1047e-05 0.000412547 6.75486e-05 0.000488352 5.32625e-05 0.000447757 0.000677702 0.000523569 0.000273608 4.86246e-06 6.56414e-05 0.000112721 1.32443e-05 0.000126279 3.60881e-06 0.000190757 0.000123951 1.12362e-05 3.12124e-05 0.000110206 2.43064e-05 8.80532e-06 0.000410778 9.00473e-06 5.25723e-05 0.000148428 3.02225e-06 0.0010537 1.29776e-05 0.000191392 4.51099e-06 0.000957598 0.00042549 0.00059829 6.00448e-06 3.46494e-05 1.10339e-05 0.000476362 0.000244992 0.000515388 0.000295791 0.00011468 0.000174579 2.06369e-06 4.67235e-06 0.000154834 6.27681e-06 5.11274e-06 0.000404489 9.92381e-05 7.90126e-05 0.000379038 0.000417978 0.0014116 0.000312101 5.4229e-05 9.17536e-06 0.000183593 0.00041869 8.2571e-06 4.6929e-05 0.000474609 9.67433e-05 3.97681e-06 7.8524e-06 0.000218544 0.00036851 0.000436805 4.99961e-06 0.000109693 1.77411e-05 0.000255031 0.000182762 0.000153065 0.000979951 0.000769842 0.000432158 0.00026349 2.07207e-05 8.38345e-06 3.72113e-06 0.00046477 4.26009e-05 6.65421e-05 0.000395016 4.64439e-06 0.000407328 1.58199e-05 0.000165529 0.000408131 1.52049e-05 0.000573876 6.15655e-06 0.000137687 6.60762e-06 0.000241216 0.000132448 0.000117366 0.000294985 0.000893617 0.000763936 3.06142e-06 1.58892e-05 3.82665e-05 1.31068e-05 0.000272096 0.000779918 3.315e-05 0.000116041 8.48715e-05 0.000214791 0.000126131 0.000315587 0.00065111 0.000152548 8.7181e-05 0.000112853 7.74173e-06 0.000328323 7.5375e-05 3.72291e-06 8.96101e-06 0.000421969 2.95285e-06 0.000782976 4.7324e-05 9.33249e-05 4.85244e-06 0.000311137 5.13037e-06 4.72611e-06 2.93666e-06 1.44943e-05 2.49185e-05 6.11743e-05 0.000805376 8.0244e-06 0.000572718 1.7216e-05 0.000421902 0.00158146 0.000141485 0.000259379 0.000236749 0.00069559 5.49001e-06 9.29451e-05 0.000215753 4.02266e-06 0.000166915 0.000115986 7.9702e-05 0.000229841 0.000418799 3.59479e-05 0.000110003 0.00032113 9.54649e-05 0.000145152 0.000824084 3.02413e-05 1.49511e-05 0.000230302 0.000323155 0.000250688 0.000306983 0.000111626 2.62802e-06 4.1842e-06 0.000184702 7.90855e-06 1.15095e-05 3.72756e-05 0.000269186 8.21328e-05 1.13689e-05 1.90924e-05 0.000250863 0.000441243 7.0038e-06 9.9212e-06 0.000115952 3.14467e-06 0.0011444 8.85296e-06 6.11156e-05 0.000506497 0.000105992 2.38685e-06 0.000440707 8.53668e-06 0.000259335 0.000461225 6.3927e-05 7.38977e-06 2.41533e-05 8.49784e-05 0.000402869 0.000423951 1.0308e-05 0.000138425 9.38342e-06 0.000487477 0.000807153 0.000154271 2.78342e-05 3.40871e-06 3.42328e-06 0.000406393 5.4761e-06 0.000201122 0.000808589 4.01639e-06 2.78148e-06 9.76242e-06 3.9081e-06 5.02514e-06 0.000294466 0.0001747 0.00040758 0.000479683 0.000148766 0.000464342 1.21336e-05 0.000404721 1.86669e-05 5.21767e-06 0.000337831 0.000943327 2.35645e-06 0.000342834 1.13692e-05 0.801546 0.000368794 0.000530788 2.5244e-06 8.52425e-06 9.51242e-06 0.000488608 3.07584e-06 0.000131549 0.00040718 7.61995e-06 0.000410727 0.000407511 0.00025803 5.81512e-06 0.000117055 0.00070632 8.15529e-06 0.000463557 0.000144178 0.000547502 2.79457e-06 0.000143306 0.000152021 6.10931e-05 0.000407949 0.00021599 5.08672e-06 1.6757e-05 0.000406929 7.24528e-06 3.60539e-05 4.39748e-06 5.30133e-06 3.70813e-06 0.000544343 8.36122e-06 4.34889e-06 1.13566e-05 0.000153435 5.4005e-06 0.000121014 0.000660312 0.000508752 3.86441e-05 0.000295331 9.38206e-05 0.000402673 6.52839e-05 0.00058613 3.22727e-06 6.4606e-05 5.01431e-05 3.03994e-06 0.000808179 7.75655e-05 0.000173634 1.47566e-05 8.61471e-05 0.000120021 2.3746e-05 3.26369e-05 9.99749e-06 0.00021165 6.16782e-06 0.000315877 0.00063829 4.38854e-06 0.000677885 8.71372e-05 3.08178e-05 4.19737e-06 0.000349133 0.00046441 5.12061e-05 0.000439318 0.000246314 0.00047808 8.43225e-06 0.000125915 0.000178935 6.76127e-05 8.04e-05 4.00855e-06 4.77692e-06 0.0001668 5.18036e-05 0.000602709 4.48302e-06 4.33678e-06 5.33737e-06 0.000475066 0.00043447 0.00011726 2.30629e-06 0.000261913 7.41699e-05 5.55168e-05 0.000450692 0.000508579 0.000454195 5.40637e-06 0.000198492 0.000168237 6.88818e-06 0.000209945 0.000923186 1.34035e-05 0.000341778 0.000111697 0.000250049 0.000246809 6.82757e-06 0.000472183 2.3248e-06 0.000329127 5.46878e-06 5.57185e-06 3.26588e-06 6.94487e-05 1.43733e-05 0.00131193 0.00013059 0.000578964 0.000331721 2.35059e-05 9.05003e-06 6.01139e-06 0.00017251 0.000413093 0.000103086 0.000186745 0.000412785 0.000454411 3.4834e-05 0.000412856 8.74943e-06 2.95367e-06 0.000255208 7.51806e-06 0.000204986 0.000527144 2.16639e-05 0.00040749 5.46061e-06 0.000870676 0.000131641 0.000133753 0.00015045 2.36793e-05 8.7022e-06 0.000584982 4.9614e-06 0.000123263 3.58096e-06 0.000372852 0.000324555 5.31978e-06 9.42743e-05 3.77375e-06 7.11953e-05 0.000406822 0.000125077 5.71557e-06 8.49808e-05 0.000654879 2.70221e-06 0.000191196 2.62853e-05 0.000274467 0.000126777 0.000442764 5.91097e-06 9.89275e-05 4.92733e-06 0.000442419 0.000186722 1.10225e-05 0.000283051 0.000650869 3.02277e-05 1.49874e-05 0.000146054 4.10667e-06 0.00049637 0.000147185 0.000463782 0.000431348 0.000519566 1.37149e-05 7.13464e-06 1.29462e-05 0.000816135 0.000111246 0.000137898 0.000308845 8.1569e-05 0.00089754 0.000427166 0.000846569 2.79971e-05 4.31177e-05 1.26818e-05 1.37139e-05 2.85896e-06 2.36236e-06 4.24873e-06 3.78094e-05 3.47225e-06 0.000530142 2.66244e-06 9.87728e-06 0.000315647 0.000332583 4.51255e-06 4.96074e-05 8.28212e-05 0.000106252 0.000504322 7.21905e-06 5.97668e-06 5.00761e-05 0.000806615 9.08936e-05 0.000193952 0.000421217 3.04415e-06 0.000403155 0.000318873 7.27258e-06 4.98429e-05 0.000139236 3.73207e-06 4.22421e-06 4.38946e-06 0.00010944 4.29552e-05 0.000252825 3.38755e-05 0.000142197 0.000125834 5.15419e-06 0.000411589 6.2583e-05 0.000124505 4.47624e-05 9.19426e-05 2.27888e-06 0.00021398 0.000537015 0.00011325 4.40932e-06 0.000100769 2.49821e-06 0.000564469 0.000785944 1.01778e-05 9.17916e-05 0.000409681 3.2899e-06 0.000298556 0.000371984 0.000253769 4.57434e-06 4.67848e-05 0.00080167 9.7184e-05 2.12387e-05 0.00026764 0.000244208 0.000468443 9.38716e-06 0.000120544 4.48789e-05 0.000194044 9.67478e-05 0.000493224 0.000261233 8.55662e-06 7.96639e-05 5.69952e-06 9.46818e-05 8.75252e-05 0.000408123 0.000122739 0.000230965 3.90733e-05 3.18294e-05 0.000435274 0.000775147 0.000524193 8.17455e-05 0.000108663 4.07449e-05 0.0002307 7.4894e-06 0.000621139 0.00116573 7.73877e-06 0.000271286 3.20348e-06 0.00048819 0.000409278 0.000187853 5.1187e-05 5.89699e-06 4.46652e-06 9.36522e-05 4.89916e-05 6.00809e-06 0.000807561 1.27772e-05 2.93016e-05 8.80207e-06 0.000407219 2.90884e-06 8.716e-06 0.000743932 7.73963e-06 5.55489e-05 0.000772089 0.00011153 0.000182515 5.35595e-05 0.000441157 0.000824444 2.24958e-06 5.67979e-06 0.000128164 0.000141144 6.08047e-06 0.000417328 0.000195084 9.29436e-06 5.20809e-06 3.89839e-06 0.000196261 3.19086e-05 0.000445065 0.000470069 0.00077127 9.94511e-05 0.000185439 0.00041001 0.000190187 0.000241027 4.94937e-05 0.000242 5.96865e-05 0.000411382 0.000143222 6.0545e-06 1.27883e-05 0.000571631 0.000488748 5.50791e-05 9.83247e-06 0.000421248 0.00123258 5.03658e-06 0.000807349 7.23917e-05 2.89359e-05 3.21071e-05 5.32051e-05 1.00255e-05 0.000100049 5.2246e-05 1.46936e-05 2.3445e-06 4.33692e-06 0.000495934 7.92525e-06 5.13987e-06 0.000568217 0.000231041 0.000845738 3.27207e-05 5.15125e-06 5.05186e-06 0.000280824 5.3988e-06 0.000426004 0.000429755 0.000113848 4.75336e-06 0.000404504 5.38573e-06 3.10433e-06 1.61838e-05 7.87077e-05 7.87243e-06 6.29367e-05 1.20779e-05 2.27462e-06 0.000155577 5.9514e-06 1.88478e-05 0.000445231 8.22401e-05 0.000445422 7.75056e-06 0.000458633 0.000546933 4.64897e-06 3.34673e-06 1.02025e-05 0.000408999 0.000439674 0.000803912 3.92652e-06 2.69608e-05 4.50373e-05 6.75365e-05 0.000655214 0.000205303 0.000205941 3.28099e-06 0.00026958 1.37679e-05 1.9015e-05 8.62083e-05 0.00117257 0.000100029 0.000170162 0.000258744 9.41859e-05 0.000129813 3.23014e-06 0.000252304 0.000306921 0.00019671 0.000145588 6.83797e-05 5.03283e-06 0.000159657 4.2708e-06 7.71146e-05 8.48457e-06 0.000118484 1.63192e-05 4.67396e-05 8.63064e-06 2.46271e-05 0.000106052 
0.000218408 3.13771e-05 8.77118e-05 0.000370493 4.24418e-05 3.79651e-06 0.000324335 0.000685644 5.8186e-05 1.23214e-05 6.01801e-06 0.000155848 0.000120731 4.90213e-05 1.63756e-05 0.000214092 0.000378413 0.000466299 0.000298402 9.71719e-06 2.95022e-05 9.83726e-05 5.18846e-05 1.47884e-05 0.000113662 0.000255301 4.31837e-06 1.02384e-05 0.000344896 6.43124e-06 3.51908e-06 0.000458433 5.01029e-06 2.684e-06 2.40762e-05 0.000191656 0.000157412 1.99205e-05 7.42116e-06 0.000113973 3.66181e-05 3.92167e-05 2.45229e-05 0.000225803 4.56274e-06 0.000110369 1.74742e-05 0.000888034 4.70745e-05 2.56043e-05 1.7807e-05 7.57242e-06 8.92344e-06 9.2256e-06 2.86417e-05 3.52789e-06 0.000112341 3.34107e-06 0.000467 0.000173968 0.000115607 0.000219692 2.88562e-05 7.75219e-06 2.38269e-05 0.000101409 2.20171e-05 3.0313e-06 3.92654e-06 0.000388356 3.53673e-06 5.20675e-05 0.000460557 0.000237545 0.000446725 2.09325e-05 9.93107e-05 0.000410526 0.000591114 7.95486e-05 0.00081214 0.00025276 5.88755e-06 0.000934611 2.56483e-05 5.87139e-05 1.06768e-05 0.000343129 7.4301e-06 0.000126635 7.58934e-06 2.43463e-05 3.1085e-05 0.000406773 2.33341e-06 1.58331e-05 0.000443543 0.000122343 0.000335183 2.52038e-06 5.36384e-06 0.00066926 4.86218e-05 3.40019e-06 0.000321912 3.5315e-05 2.25726e-05 7.12456e-05 0.000283811 0.000109252 3.25109e-06 1.07578e-05 5.56013e-05 4.49414e-05 0.000113017 1.8336e-05 0.00135552 6.25352e-05 5.5333e-05 6.62554e-05 0.000132231 0.000292005 0.000251126 0.000261057 7.08465e-05 5.15154e-06 0.00025306 5.00194e-06 0.000357491 3.25589e-06 6.11402e-06 5.0824e-05 6.57649e-06 0.000549618 0.00103444 0.000901353 3.32666e-05 0.000465757 0.000102511 0.000105269 2.73143e-06 0.000450047 0.000113112 2.11498e-05 0.000257135 6.21668e-05 0.000509286 8.77242e-06 0.000309478 0.000139064 5.04961e-05 1.35656e-05 4.42956e-06 6.6723e-06 0.00107673 0.000117948 0.000187752 0.000257171 0.000410091 8.72576e-05 3.27065e-06 4.18197e-06 6.52149e-06 8.27449e-05 0.000902196 0.000211828 7.69305e-06 0.000123565 1.58402e-05 5.61627e-06 0.000376163 0.000101047 0.000133709 2.56976e-05 0.000424476 0.000523196 1.75897e-05 0.000321078 0.000200338 0.000123091 0.000145177 0.000698844 0.000711804 0.000434433 0.000104691 0.000121766 0.000481397 0.000559724 0.000525848 4.10218e-06 0.000214346 0.000156471 1.78385e-05 0.000539319 0.000130984 0.000407623 8.20297e-06 8.26359e-06 0.000550231 1.24853e-05 7.17903e-06 0.000538791 0.000269827 0.000464041 2.27528e-05 5.98244e-05 5.20959e-06 0.000633518 0.000176663 0.000186062 3.97564e-06 2.93863e-06 8.18808e-05 2.96417e-05 0.000228065 0.000175053 5.15431e-05 9.37405e-06 1.14139e-05 8.8964e-05 0.000256449 8.54031e-05 0.000576468 0.000180303 0.000455771 0.000627611 5.7231e-06 0.000250579 4.89789e-05 7.34645e-05 0.000526151 1.21537e-05 0.000155348 2.05222e-06 3.07268e-05 0.000826585 0.000870038 0.000187 7.10034e-06 3.40106e-05 4.56238e-05 0.000968922 0.000435916 4.11239e-05 8.41472e-05 0.000421323 0.000103142 8.70058e-06 1.81767e-05 0.000295829 0.000514234 0.00040996 0.000456044 5.62491e-05 0.00015232 0.000143534 0.000141339 0.000382156 2.83499e-06 1.80675e-05 9.75778e-06 6.77256e-06 1.1855e-05 0.000243943 0.00130913 0.000176732 9.81761e-05 4.92485e-06 5.53729e-06 0.000116641 2.82454e-05 3.94764e-06 9.15744e-05 8.37039e-06 5.56773e-06 0.000559653 9.66282e-06 0.00018645 0.00130386 1.32464e-05 0.00050718 7.47129e-05 1.20902e-05 0.000127276 0.00027929 4.08971e-06 9.77291e-05 2.78884e-05 0.000310257 0.000459197 9.44858e-05 3.90379e-05 6.61421e-05 3.74308e-06 3.83081e-05 2.17276e-05 0.000124825 5.07601e-06 6.88034e-05 0.000342315 4.08007e-06 1.76707e-05 0.000567842 0.000612104 0.000298676 7.95576e-06 3.43229e-06 1.11066e-05 0.000214998 0.000152462 7.14191e-05 1.61453e-05 5.74748e-06 0.000529676 0.000108046 0.000510361 2.83771e-05 0.000541022 9.11234e-06 0.000290131 5.64959e-05 0.000223143 0.00014889 0.000328064 0.000459402 6.03365e-06 0.000407188 3.8117e-05 0.000470387 0.000780881 0.00052038 0.000106609 6.05551e-05 7.72534e-05 5.65114e-05 3.90956e-06 4.93324e-06 3.85419e-06 7.32851e-05 0.00014246 4.20809e-06 7.56544e-06 0.000154376 7.6666e-06 0.000155408 0.000413028 2.91446e-05 2.22131e-05 5.66832e-05 3.02181e-06 0.0005838 1.73673e-05 3.67695e-05 6.22741e-06 0.000946936 0.000409426 0.000533308 4.84263e-06 8.45511e-05 4.07608e-05 0.000448361 0.000253772 0.000547868 3.8921e-05 0.000143397 1.81604e-05 3.28664e-06 4.19301e-06 1.46968e-05 5.69408e-06 2.88473e-05 0.000420234 9.98632e-05 0.000186399 0.000104121 0.000411588 0.000717043 1.32703e-05 3.04283e-06 6.33842e-06 4.867e-05 0.000581253 1.3431e-05 2.97906e-05 0.000199699 0.000368799 4.6592e-05 6.21362e-05 0.000166561 0.00029084 0.000420183 5.83439e-06 6.81449e-06 4.43401e-06 7.63078e-05 0.000359695 0.000113906 0.00134353 0.000620317 0.000196405 6.2476e-06 5.98668e-06 0.000340782 5.55853e-06 0.000408891 2.62017e-05 0.00024973 0.000305113 1.0332e-05 0.000448181 3.50217e-05 0.000160689 0.000416993 5.19603e-06 0.000566616 0.000111104 0.00012414 6.18187e-06 5.62287e-06 5.6209e-05 0.00019854 3.72923e-05 0.000868255 0.000418128 2.97139e-06 1.40687e-05 9.12141e-06 9.56204e-06 9.73575e-05 0.000650835 5.30186e-05 0.000239576 0.000148092 3.26627e-05 4.81638e-05 0.000255023 0.000986249 9.19977e-05 6.16975e-06 1.71003e-05 3.94695e-06 2.56622e-05 6.30423e-05 3.92594e-06 1.29565e-05 0.000504351 3.83644e-06 0.000721778 6.21886e-06 0.000105264 3.30812e-05 0.000237828 7.39261e-05 9.79227e-06 3.36776e-06 6.53074e-06 1.04663e-05 3.1301e-05 2.64711e-05 2.99967e-05 0.000925648 9.71754e-06 8.70216e-06 0.000883964 0.000172486 0.000445698 0.000390176 0.00041257 5.90393e-06 9.41487e-05 7.61706e-06 3.4614e-06 0.000141148 1.5388e-05 7.2194e-05 8.08805e-06 0.000451943 3.37474e-05 0.000298931 0.000138212 9.83662e-05 5.30887e-06 0.000446454 8.41278e-05 0.000167291 5.038e-06 7.38984e-05 0.000149509 7.45158e-06 5.24377e-06 4.78078e-05 5.08245e-06 0.0001074 6.92567e-06 0.000161002 3.74497e-05 7.83612e-05 2.04105e-05 0.000112089 2.23364e-05 0.000305452 0.000405378 0.000307037 1.63466e-05 9.49495e-05 1.35273e-05 0.000630976 1.36053e-05 0.000147085 0.000455453 9.38351e-05 9.69183e-06 4.20498e-05 1.50359e-05 8.76675e-06 0.000478004 6.75901e-05 5.32753e-06 5.96396e-06 0.000295421 0.0004517 0.000632375 8.76339e-05 0.000170319 0.000154001 0.000483272 0.000815524 0.000137827 3.15829e-06 4.19182e-06 2.64967e-06 0.000407678 0.0006135 6.95756e-06 0.000864174 5.58448e-05 1.42999e-05 6.05482e-06 6.91103e-05 0.000226607 6.84047e-06 8.87062e-05 0.000634891 0.000405548 0.000128721 3.79086e-05 4.01056e-05 0.000107631 1.36326e-05 2.96147e-05 3.68961e-05 0.00057192 4.5434e-06 9.26507e-06 5.11458e-05 0.806608 0.00014594 0.000527113 2.16412e-05 0.000132258 5.88716e-06 0.000860752 0.000759476 8.23819e-05 0.000539597 8.2993e-05 0.00054717 0.000667553 0.000347212 6.26093e-06 0.000111101 0.000412462 1.84835e-05 0.000410215 3.79871e-05 0.000410673 2.21885e-05 0.000104714 6.09796e-05 9.58953e-05 0.00042542 8.72097e-06 0.000154499 0.000206984 0.000411355 3.3287e-06 5.01835e-05 4.50505e-06 1.28571e-05 6.25673e-06 0.000332132 0.000247115 7.72355e-05 5.10937e-06 7.80758e-05 1.54572e-05 0.000206983 0.000622947 0.000522926 3.70572e-06 0.000162932 0.000139862 0.00046693 2.55732e-05 0.000495844 6.11387e-06 0.0001311 5.92418e-06 3.05662e-05 0.000871875 4.76937e-05 5.12232e-05 1.26809e-05 4.332e-05 0.000267991 0.000230307 8.96311e-05 4.95085e-05 3.16246e-05 5.29474e-06 7.83427e-06 0.000598025 9.4888e-06 0.000567454 0.000127083 2.88148e-06 0.000220645 0.000610425 0.000122133 3.24348e-06 0.000429046 0.000145282 0.000447809 4.14851e-05 0.000125289 3.14558e-05 4.26491e-05 0.000243363 3.91954e-05 4.8143e-06 6.00148e-05 6.50302e-05 0.000563164 2.13733e-06 7.82967e-06 0.000151524 0.000450933 0.000460936 9.6157e-05 2.68109e-06 0.000149249 3.10124e-05 3.78609e-06 9.30055e-06 0.000408565 0.000409204 0.000109236 6.50608e-06 0.000152438 4.06127e-06 0.00018998 0.000517675 8.48935e-05 9.7215e-06 8.61335e-05 5.32468e-06 4.24049e-05 5.65441e-05 0.000408935 0.000171322 6.22125e-06 4.17919e-06 1.57111e-05 3.70386e-06 5.26524e-06 1.48766e-05 0.00179851 4.17276e-06 0.000434237 0.00048713 2.88388e-06 3.9593e-06 3.32619e-05 0.000366171 0.000419803 5.82503e-06 0.000102324 0.000297511 0.000418888 0.000156358 0.000612158 5.29537e-05 2.9327e-06 0.000482834 0.000167432 0.000155753 3.21633e-05 5.37296e-06 0.000418219 0.00018277 0.000913819 7.26707e-06 5.75471e-06 5.2257e-05 0.000168002 4.33155e-06 0.000303267 5.87528e-05 3.9218e-06 3.92164e-06 0.00018103 0.000323647 1.93963e-05 1.28273e-05 2.35592e-05 7.68039e-06 0.000410307 8.54228e-06 3.6739e-05 5.51825e-06 0.000813492 1.33112e-05 0.000247769 0.000143309 8.79011e-06 3.78833e-06 0.000799163 5.30826e-06 0.000214153 4.24899e-06 0.000410283 6.21898e-06 8.43124e-06 0.000115327 0.000419986 1.35649e-05 0.00041351 0.000194627 1.05231e-05 0.000567816 1.30378e-05 0.000627859 0.000467171 0.000608183 0.000210242 7.40587e-06 0.000225112 0.00128302 5.86752e-05 1.53151e-05 0.000154125 3.77115e-05 0.000817365 0.000151265 0.00185769 0.000106795 3.96063e-06 6.82391e-06 0.000114545 1.13098e-05 0.000264636 0.000122589 3.91967e-05 5.2726e-06 0.000541838 3.19918e-06 0.000190994 2.93622e-05 6.51816e-05 3.99135e-05 0.000863628 1.38488e-05 9.14754e-05 0.000725402 6.24618e-05 5.99894e-06 0.000150655 0.000811024 3.61649e-05 5.32962e-06 0.000577201 2.92894e-06 0.000413892 0.000259691 0.000203601 8.85037e-05 5.41021e-05 1.08022e-05 2.70821e-05 8.32183e-06 6.38462e-06 3.24458e-06 0.000436268 4.68404e-06 0.000120944 0.000176874 0.00020759 0.000536433 6.89617e-06 3.47973e-05 3.28968e-05 0.000160013 0.000125783 0.000119517 0.000539772 3.12575e-05 5.28937e-06 1.45017e-05 3.51426e-06 7.64568e-06 0.000470735 0.000288994 0.000154532 0.000410353 4.30065e-06 0.000380337 8.8845e-06 1.13053e-05 7.53888e-06 3.10085e-05 0.000436003 6.67392e-06 0.000266268 5.16567e-05 0.000136435 0.000604719 2.93882e-05 0.000152654 0.000248218 0.000118014 7.09512e-06 0.00057979 0.000109065 0.000460834 2.31644e-06 3.60423e-06 5.87005e-06 0.000309415 0.000412164 6.15025e-05 0.000208783 7.85027e-06 3.45283e-06 0.000264292 0.000455156 0.000415394 3.5341e-05 0.000496448 9.5672e-06 5.21442e-05 0.000147417 0.000453558 0.00120801 5.9445e-06 4.15636e-05 1.11882e-05 0.000488856 0.000612872 0.000178855 0.000122797 0.000145879 0.000106504 0.000167819 3.93258e-05 1.30305e-05 0.000903466 2.05525e-06 2.49836e-06 0.000636455 0.000415509 2.50684e-06 0.000212451 0.00110245 1.2214e-05 0.000198883 0.000707256 0.000253672 7.6161e-05 6.07982e-06 0.000412816 0.00100401 5.12282e-05 8.83649e-05 1.87465e-05 2.37434e-05 2.70503e-05 3.65787e-05 0.000280808 0.000134063 9.5181e-06 3.09569e-05 0.000189726 3.46295e-06 0.000308573 0.000719626 0.000611987 0.00024972 6.38355e-06 0.000660602 0.000109017 0.000178983 0.000303253 0.000124709 8.86719e-06 0.000324414 2.75908e-05 4.36292e-06 7.96592e-05 0.000150543 0.000414138 5.34882e-05 2.02166e-05 0.000588479 0.00127924 4.92315e-05 0.000815694 9.53473e-05 9.57067e-05 8.30967e-06 4.71801e-05 0.000718495 0.000224731 2.81201e-05 4.74901e-06 1.98136e-06 7.57767e-05 0.000577954 6.87871e-05 0.000169929 1.08967e-05 3.78333e-05 0.000868289 0.000233196 0.00035311 0.00012657 4.51099e-05 3.90583e-05 0.000411572 7.76468e-06 9.65745e-05 1.17265e-05 0.000531396 0.000162951 1.64788e-05 4.8355e-05 8.11812e-06 2.81403e-06 9.73803e-05 0.000227696 2.29488e-06 0.000202575 3.12045e-05 5.73807e-05 3.5982e-05 1.72445e-05 0.000467525 4.66519e-05 0.000685508 0.000573489 3.36017e-06 2.40124e-06 0.000457606 0.000428445 0.000408792 0.000887626 4.90114e-05 7.55206e-06 1.29019e-05 0.000902379 0.000486953 0.000400323 3.67861e-06 6.93232e-05 0.000310635 4.03688e-06 0.00025957 8.34227e-05 1.74503e-05 0.000103488 7.14335e-06 0.000113799 0.000162457 0.000182419 6.46329e-06 0.000260955 0.000133399 0.000153802 0.000176647 0.000147192 0.000108286 3.61985e-05 9.84894e-05 0.000234856 5.05563e-05 0.000170439 1.46748e-05 4.18104e-06 0.000243096 1.79389e-05 9.18148e-05 
0.00082181 5.20627e-05 5.8943e-05 0.000745807 7.55103e-06 5.47037e-05 0.000150135 5.27318e-05 4.21832e-06 0.000330507 7.13637e-06 0.000387734 6.91908e-05 9.88391e-05 0.000423274 6.21682e-06 0.000256333 0.000143559 1.63409e-05 0.000412672 4.21465e-05 1.05959e-05 3.73689e-06 9.67601e-06 0.000142361 0.000143409 5.33052e-05 0.000116828 0.000162974 0.000441546 0.00022423 9.15853e-06 3.52952e-05 2.43863e-05 1.40066e-05 0.000126194 6.85029e-05 2.80338e-05 7.33837e-05 2.76303e-05 0.000124848 0.000180494 0.000165026 8.8921e-05 9.24385e-05 7.76308e-05 0.000657402 0.000271292 0.000496686 5.40919e-05 7.5049e-06 8.26606e-05 5.53885e-06 3.06216e-05 1.76375e-05 9.12777e-06 1.75765e-05 5.21734e-06 0.000795716 0.000320133 6.25294e-05 0.00027079 0.000137148 9.79959e-05 7.1014e-05 0.000205936 3.65783e-05 6.92498e-06 6.19096e-06 7.41507e-05 2.71664e-06 0.000113597 0.000738357 0.000157697 0.000114436 3.83651e-05 5.91586e-05 0.000177247 3.59724e-06 0.000169346 0.000555498 4.72574e-06 2.48903e-05 4.71035e-05 0.00029719 0.000128585 7.37975e-05 0.000296478 1.88683e-05 0.000257731 0.000389965 1.91363e-05 8.98554e-06 6.98401e-05 2.9271e-05 1.10895e-05 0.000296834 0.000123804 7.67194e-06 3.18936e-06 0.000272484 0.000510112 0.000174848 0.000768185 1.42442e-05 3.19776e-05 8.07886e-06 1.22103e-05 0.000433635 4.58217e-06 6.05703e-06 3.21095e-05 0.000116193 0.00135196 0.000218042 8.21453e-05 5.85244e-05 5.07346e-05 1.39731e-05 2.74086e-05 0.000107917 0.00054043 0.000828353 1.93033e-05 0.000393379 4.81055e-05 4.90389e-06 0.000261481 0.00016571 6.04966e-06 6.74499e-05 0.000125389 0.000288349 0.000410907 0.000240614 0.00026811 0.000151615 0.00083901 0.000272013 9.47708e-05 7.39223e-05 6.62939e-05 0.00022573 0.000394022 0.000175055 2.95926e-05 5.7213e-05 5.43302e-06 2.75805e-05 0.000388565 0.000411074 0.000473635 9.25915e-05 0.000292825 0.000302735 0.000490697 0.000110153 7.94305e-05 1.77446e-05 8.34218e-05 0.000179161 3.53562e-05 0.000395493 1.51602e-05 6.18364e-05 0.000176937 3.08788e-06 0.00139558 6.55131e-05 3.43457e-06 0.00012297 2.50939e-05 0.000381812 4.20252e-05 3.96858e-05 0.000783988 1.23451e-05 2.82406e-05 0.00030239 0.000181449 0.000135621 2.88211e-05 6.57821e-06 0.000226398 5.75344e-05 0.000458914 0.00041525 8.1636e-05 0.000164358 3.25481e-06 0.000196776 8.04201e-05 2.68819e-06 3.2922e-05 0.000385887 8.51094e-05 5.95938e-06 0.000120261 2.52671e-05 0.000154056 1.92841e-05 0.00040957 0.000382368 0.000219838 7.59805e-06 0.00032633 0.000563233 0.000322486 5.57254e-05 1.24015e-05 4.3814e-06 0.000115573 7.9245e-06 4.49532e-06 3.28675e-05 0.000592774 0.000436064 1.50275e-05 7.18189e-06 5.63604e-05 0.000316346 0.000154812 0.000193603 0.000134176 4.23671e-05 0.000147332 4.37996e-05 0.000464056 8.2182e-06 4.12067e-05 2.2874e-05 0.00010257 1.7096e-05 5.64304e-06 5.1304e-06 4.98329e-05 3.25529e-05 3.63217e-06 0.000679399 0.00083913 0.00043073 0.001155 6.71667e-05 9.03774e-05 9.31982e-05 0.000156371 0.000113569 8.67725e-05 9.32917e-06 0.000843194 3.53998e-05 2.85234e-05 0.000612095 0.000387874 8.22187e-05 0.000402177 5.08968e-05 3.75156e-05 4.57605e-06 1.03514e-05 0.000336019 0.000147054 0.00043262 0.000253074 0.000590089 0.00020251 0.000765964 6.97836e-05 6.1816e-05 7.73172e-05 3.42626e-05 0.000382824 0.000200305 8.821e-05 3.96048e-05 2.91476e-05 5.94433e-05 8.49455e-05 0.00016365 4.27384e-05 8.54381e-05 0.000417197 7.99039e-05 5.5932e-05 0.000386734 0.000234076 0.000180439 0.00108572 0.000414433 0.000484422 7.09644e-06 8.97596e-05 0.000183938 0.000386759 3.65141e-05 6.96907e-05 0.00108468 3.01311e-05 0.000391474 0.000138814 6.77034e-06 5.15372e-05 1.05089e-05 0.000371964 0.000504998 0.000434643 0.000362865 6.15003e-06 0.000537685 5.57911e-06 2.67935e-05 2.09503e-05 0.000120936 2.9643e-05 0.000942234 0.00013838 7.5188e-05 0.000195895 0.000499478 0.000291494 0.000117069 9.7538e-05 3.09101e-05 0.00051926 2.1995e-05 0.000168912 0.000684207 0.00050211 5.69418e-05 0.000336963 0.000472422 0.000816823 0.000792202 2.28229e-05 7.19913e-06 0.000185533 3.53818e-06 5.38429e-06 1.67053e-05 7.51063e-05 0.000373574 0.000128175 0.000439751 4.12387e-05 0.000174149 1.80079e-05 0.00057501 7.30824e-05 0.000467446 0.000387717 3.68051e-05 2.35731e-05 0.000102044 5.88394e-06 0.000190308 6.13136e-05 0.000100263 0.000686228 0.000457487 2.64745e-05 5.88671e-05 5.20087e-06 3.85639e-05 0.000128547 2.16685e-05 8.45994e-05 3.75098e-06 5.19725e-06 0.000205814 0.000425185 4.55879e-06 2.62554e-05 0.000387553 7.63348e-05 0.000349088 0.000641102 0.000199925 0.000440612 6.14462e-06 2.63601e-05 9.46025e-05 2.47024e-05 3.71794e-05 7.95942e-05 6.75885e-05 0.000797957 0.000592135 7.00065e-05 3.99036e-05 0.000320651 0.000108992 0.000246303 0.00014669 5.79366e-05 0.000142637 6.27226e-05 1.33257e-05 0.000280952 0.000490987 6.6292e-05 5.96855e-06 0.000216815 1.69795e-05 0.000162901 0.000420089 4.11286e-05 0.000395813 0.000492105 0.000596701 3.12535e-05 0.000202021 6.70197e-06 0.000791683 7.37839e-05 0.000132695 0.000864774 0.000410409 0.000453938 0.000209647 0.000115176 0.000639436 2.31827e-05 0.000445707 0.000134976 0.000129765 0.000159865 1.69379e-05 0.000445028 0.000342602 5.87233e-05 0.000410824 5.35726e-05 0.000211128 3.28632e-05 0.000115049 0.000148349 0.000179824 0.000176315 0.000153823 6.00339e-06 2.89179e-05 0.0001111 4.86258e-05 0.000493868 3.8188e-06 2.75423e-05 5.1325e-05 6.4734e-05 7.20092e-05 2.70855e-05 0.00078545 0.000403566 4.30372e-05 0.000289919 0.000910354 1.01542e-05 5.3149e-05 0.000441058 0.000566265 0.000119923 3.36077e-05 0.000184331 0.000132072 0.000403823 3.12346e-05 5.97891e-05 4.87587e-05 3.12048e-05 6.5859e-06 0.000684559 1.59256e-05 2.15607e-06 6.38253e-05 7.09019e-05 2.00227e-05 0.000105431 6.37036e-05 6.34454e-06 3.18422e-05 5.49165e-05 6.27826e-06 3.88616e-06 6.41253e-05 0.000154141 7.96177e-05 9.79056e-06 0.000102179 6.59226e-06 1.05185e-05 0.000383213 0.000117724 3.14145e-05 0.000185984 0.000165783 1.25487e-05 0.00041966 3.49503e-05 6.41675e-06 0.000873355 3.5725e-05 0.000195829 2.6163e-05 8.71156e-06 6.68745e-06 6.47646e-05 0.000862915 8.06857e-05 0.000342778 0.000153141 3.12093e-05 0.000449706 8.13277e-06 0.000213679 2.35299e-05 0.000116286 0.000216971 4.26492e-05 9.59668e-05 1.10854e-05 7.22674e-05 3.76715e-05 0.000942217 1.71298e-05 0.000524741 0.000218486 0.000267971 0.000479844 0.000165632 0.000394613 3.04784e-06 3.45982e-06 0.000141159 1.14042e-05 7.075e-06 2.47908e-05 5.78849e-06 8.57124e-06 6.99441e-05 0.000198838 0.000394517 5.12323e-06 1.05607e-05 2.51522e-05 1.91415e-05 7.23565e-06 9.50956e-05 0.000447287 0.000448996 0.000407326 4.45829e-06 0.000113792 0.000131414 7.19924e-05 0.000105044 0.000579699 0.0301243 4.57585e-05 2.1327e-05 0.000770063 1.42869e-05 0.000220233 0.000272738 4.86002e-06 4.25181e-05 0.000162245 0.00071619 0.000146869 1.47369e-05 0.000412229 8.50812e-06 0.000179771 0.00040184 4.93116e-06 8.84998e-05 1.26656e-05 0.000414827 0.000991575 3.10659e-05 0.000137201 3.84778e-05 0.000104863 0.000218971 0.000393123 0.000216164 1.75373e-05 0.000121037 0.000414428 1.41406e-05 2.97276e-05 0.000175433 5.50069e-06 1.3774e-05 4.25564e-06 0.000184579 0.000208674 1.06889e-05 0.000181832 0.000101045 2.01666e-05 0.000413057 0.000421362 0.000474677 2.08442e-05 2.55265e-05 5.00232e-05 5.57318e-06 1.14124e-05 0.000449012 0.000383829 0.000420552 0.000266149 6.42405e-05 0.000231264 8.57099e-05 0.000133886 0.000230634 0.000836729 0.000441816 0.00041764 0.000171898 0.000248363 0.000236268 0.000117893 0.000588233 2.0067e-05 3.48914e-05 0.000203189 0.000755661 0.00010174 9.93398e-06 0.0010532 0.000851622 3.45505e-05 1.08782e-05 0.000116985 0.000142665 4.67987e-05 1.0118e-05 7.94332e-06 0.000181997 6.76152e-06 0.000394878 9.66342e-05 7.16545e-06 0.000281557 0.000407683 0.000444335 0.000159012 0.000427556 0.000210135 0.000883755 4.34598e-05 0.000403508 0.000429996 2.01111e-05 6.82543e-05 0.000489375 6.06799e-06 0.000115655 0.000387645 7.07423e-05 0.000518676 0.000118084 2.69151e-05 3.54146e-05 0.000566532 0.000147396 6.49394e-06 0.00016239 4.78363e-06 4.66003e-05 2.36235e-05 0.000284995 0.000765395 7.40283e-05 0.000383037 0.00220374 0.00077129 0.000133676 7.95768e-05 3.18869e-05 3.19272e-05 0.000389907 5.87129e-05 2.11915e-05 0.000206479 0.000115056 8.14975e-06 2.60314e-05 0.000165181 2.5633e-05 0.000106255 3.51063e-06 0.000404443 0.000995839 0.000447037 0.000290066 0.001102 1.88142e-05 0.000709682 0.000512039 0.00148034 0.000108194 1.92524e-05 0.000421277 6.21981e-06 0.000295392 3.15013e-06 1.5252e-05 6.44236e-06 2.02845e-05 8.60252e-05 1.2538e-05 0.000423502 4.251e-06 5.95074e-06 1.88946e-05 6.33578e-06 0.00039078 0.000168144 0.000256828 0.766906 6.14033e-06 1.15862e-05 9.96988e-05 6.95676e-06 0.00017511 0.000248965 0.00011661 7.35465e-06 2.33731e-05 0.000119165 9.84452e-05 0.000120467 0.000415754 4.35081e-06 0.000723385 4.51154e-05 9.30313e-05 0.000106418 0.000584751 0.000130745 8.42993e-05 0.000187179 0.000653545 1.20081e-05 0.00085372 0.000184707 0.00015159 1.00274e-05 0.000327997 5.99896e-05 6.68492e-05 0.000359356 0.000920156 0.000522512 0.000401517 3.09368e-05 0.000472196 0.00015438 2.69489e-06 1.36391e-05 5.358e-05 3.88689e-06 1.76626e-05 9.23759e-06 7.76325e-06 2.4469e-05 0.00137855 0.000283175 4.02714e-05 1.18399e-05 3.97251e-06 0.000358571 0.00015992 0.000101154 1.86788e-05 0.00043176 3.15601e-05 8.70001e-05 2.64551e-05 6.71858e-06 3.90155e-05 0.0002363 0.00054299 6.51256e-05 3.92247e-05 3.52479e-05 6.91385e-06 5.12715e-06 6.39299e-06 0.000383171 0.000723861 2.39922e-05 0.00013955 0.000423551 0.000220633 8.9633e-05 0.000529274 0.000213155 0.000248391 0.000145011 5.63329e-06 0.000122608 0.00143153 0.000180876 7.26996e-05 0.000210853 2.04469e-05 0.000118083 2.00397e-05 4.20772e-06 2.31294e-05 2.63412e-05 0.000306417 4.72205e-05 6.26855e-05 0.000187824 1.26129e-05 3.44519e-05 0.000307028 9.42381e-05 0.000124049 2.13828e-05 0.000171619 8.0001e-05 3.1205e-06 0.000417014 0.000484981 0.000432094 5.5831e-06 0.000182658 0.000908714 2.9723e-05 2.72381e-06 0.000293956 0.000531766 4.37332e-06 0.000246354 0.000146867 0.000388839 8.24484e-05 1.84629e-05 0.000398784 0.000656363 2.49971e-05 7.46236e-05 0.000300821 0.000512773 9.78584e-05 0.000133139 0.000176286 7.54718e-05 6.84324e-06 4.99204e-05 8.04544e-06 4.23126e-06 0.00118621 0.000918719 0.000727606 5.40581e-05 6.9061e-05 0.000160474 0.000219579 0.000393287 0.000607557 4.6051e-05 0.000437989 8.58728e-06 3.76872e-05 1.17464e-05 0.000764591 7.46758e-05 5.38193e-05 0.000539434 8.16922e-05 0.000108941 1.76325e-05 3.12263e-05 0.000378014 7.75224e-05 2.60772e-06 0.00112285 4.4991e-05 5.11532e-05 0.000675614 0.000310885 6.50608e-05 0.000170975 4.15197e-05 2.75074e-05 0.000302454 9.45928e-05 0.000248219 0.00104073 0.000547176 3.18571e-05 0.000148448 2.21957e-05 3.83979e-05 4.50608e-06 1.86752e-05 0.000148056 8.7762e-06 1.49789e-05 0.000392191 0.00018613 0.000271677 0.000754263 7.88857e-05 0.000775015 6.9871e-06 4.82109e-05 8.21982e-05 0.000481118 3.79205e-05 7.91023e-05 0.000106834 8.10426e-05 1.42651e-05 9.49928e-06 1.25714e-05 3.99612e-05 0.00091336 3.22299e-06 7.72773e-06 2.39179e-05 0.000247337 5.6562e-05 0.00040461 5.85786e-05 0.000131711 0.000152773 1.25776e-05 8.3711e-06 2.04273e-05 7.17566e-05 0.000860059 0.00021311 5.26202e-05 0.000216641 0.000839285 1.62417e-05 8.66188e-05 7.10749e-05 0.000123375 0.000176195 0.000388967 0.000918982 3.22222e-06 0.000105731 0.000624193 0.000114434 1.11917e-05 6.80249e-05 9.60053e-05 0.000286396 4.41178e-05 0.00149124 3.72852e-06 0.000281398 3.30623e-05 9.12258e-05 1.68209e-05 3.89982e-05 6.44885e-06 7.9819e-06 0.000400634 4.94025e-05 0.000207714 0.000329551 0.000293103 0.000111057 0.000425067 0.000121386 6.06524e-05 1.02498e-05 0.000141856 5.19562e-05 0.000806025 0.000194073 7.74363e-05 2.79567e-05 0.000473135 7.88998e-05 1.97107e-05 4.66703e-05 1.37279e-05 1.40017e-05 0.000383404 4.56318e-05 7.1294e-06 0.000810864 5.17855e-05 8.99654e-06 0.000633543 0.000998281 1.8669e-05 7.22667e-05 0.000571507 
0.000404725 0.000136519 0.000254792 0.00030628 0.000108413 0.000150071 0.000144771 0.000159096 5.5759e-05 6.72412e-05 9.52475e-05 0.000449545 7.74398e-05 0.000151135 0.000368089 0.000106679 0.000136886 7.38812e-05 0.000138461 0.000330144 1.57813e-05 0.000145186 5.16257e-05 0.000486891 0.000285357 0.000240103 0.000161547 3.27494e-05 9.75034e-05 0.000337139 5.71892e-06 1.64475e-05 0.000110989 2.48327e-05 0.000360976 0.000217804 4.95082e-05 5.23737e-05 0.00043074 0.000292051 1.62821e-05 0.000139975 2.03087e-05 0.000186662 2.20981e-05 7.59652e-05 0.000327649 3.44938e-06 0.000361502 0.000109963 0.000126326 1.03302e-05 5.04698e-06 0.000142416 0.00019326 0.000123867 0.000174611 8.62524e-05 0.000296135 0.000121455 0.000211367 0.000183737 0.000129264 0.000152019 3.38313e-05 9.67323e-05 8.52171e-05 1.5096e-05 7.50046e-06 1.31418e-05 0.000122014 0.000205514 0.000342542 7.44431e-05 0.00011053 9.93252e-05 6.40586e-05 4.78479e-05 0.000174186 0.000269888 0.000221103 1.08476e-05 0.00012481 0.000618669 0.000298787 8.22874e-05 4.17778e-05 0.000200881 3.55468e-06 0.00013217 0.000458913 0.000102415 0.00016598 0.000255634 2.21913e-05 1.82771e-05 0.000302352 0.000135262 0.00035529 5.31613e-05 0.000279166 0.000506628 0.000108262 0.000585138 2.52746e-06 0.000145326 0.000122199 0.000463588 0.000295115 1.58201e-05 2.38757e-06 6.89105e-05 1.69993e-05 0.000598774 0.000373725 2.03187e-05 0.000298793 0.000198704 6.63643e-06 9.68718e-05 0.000212058 0.000301601 0.00035986 2.76754e-05 0.000525521 0.000184752 0.000278047 0.000242251 3.87266e-05 0.000125354 0.000205687 8.60071e-05 0.000773343 0.000423753 0.000140385 0.000255489 0.000155228 0.000626645 0.000136605 4.75697e-05 2.7918e-06 0.000111016 8.12201e-05 0.000416322 0.000163445 0.000440075 1.81958e-05 0.00016513 0.000305224 0.000297311 0.000353196 0.000499395 0.000112161 0.000149136 0.000162748 0.000342373 7.56659e-05 4.03783e-05 5.13558e-06 4.78395e-05 0.000313513 0.000437112 0.000411117 1.43657e-05 8.53023e-05 0.000102522 4.27275e-05 0.000316863 4.01565e-05 4.75595e-06 0.000261928 4.81906e-05 0.000145835 9.75264e-05 0.000209154 0.000703821 0.000166706 4.73798e-06 0.000450015 0.000126786 0.000172496 3.0409e-05 0.000304824 4.22031e-05 8.46957e-05 0.000349218 0.000107899 4.419e-05 5.11435e-05 2.71802e-05 0.000213893 0.000272691 5.38938e-05 5.28976e-06 0.000452813 1.37264e-05 0.000153475 0.000952346 4.49009e-06 0.000627732 3.54674e-05 0.00040029 5.46206e-06 9.18014e-05 0.000209065 0.000158933 0.000336162 0.000476064 6.96437e-05 5.62963e-05 4.54986e-06 2.60553e-05 0.000196993 2.61614e-05 2.86712e-05 0.000477502 0.000565575 0.000180182 3.89607e-05 6.01531e-05 7.40401e-05 0.000140439 0.000160839 0.000120923 2.39517e-05 0.000117648 8.12063e-05 0.000299715 0.000180195 6.72311e-05 0.000498416 4.87703e-06 0.000715316 2.70084e-06 9.3305e-06 3.27472e-06 4.82443e-05 2.40619e-05 0.000112659 6.45939e-05 0.000389367 4.53747e-05 6.08584e-06 4.95227e-05 1.74163e-05 9.14369e-06 0.000142025 0.000300092 0.000353617 0.000541659 5.02194e-05 0.000131794 0.00066013 0.000362507 7.70157e-05 0.000173247 0.000252759 0.000181156 8.15923e-06 1.64088e-05 2.25978e-05 1.66011e-05 0.000809977 0.000302735 7.9501e-05 0.000158321 1.85909e-05 9.84212e-06 0.000177804 5.66479e-06 1.80928e-05 0.00029379 0.000438909 7.2827e-05 0.000304169 2.99835e-05 5.37537e-06 0.000210348 1.0414e-05 0.000122798 0.000115772 0.000535417 0.000164522 0.000195636 0.000474047 9.57566e-05 5.18027e-05 6.81827e-05 0.000667532 0.000404524 8.97886e-05 2.92289e-05 0.000281508 0.000293395 5.62547e-05 2.26996e-05 0.000418783 1.95317e-05 0.000530352 0.000136073 5.80217e-05 3.91251e-05 0.000391979 0.000141048 0.000374944 0.00048429 0.00048452 5.84875e-05 0.000345418 0.000199063 0.000284252 7.1598e-05 2.61453e-05 7.25842e-06 0.000909293 0.000271016 0.000346643 0.00011333 0.000410974 5.74884e-05 0.0003212 0.00013617 0.000209804 0.00021045 0.000184033 0.000158369 0.00109729 0.00031941 5.00645e-05 1.50865e-05 0.000295455 0.000602469 0.000584575 1.88376e-05 0.000211412 0.000141679 4.50312e-05 0.000248188 3.07971e-05 0.000118303 8.97132e-05 3.0798e-05 0.000493628 0.000105022 0.000197847 4.1251e-05 0.000138918 5.12019e-05 0.000405525 0.000352449 1.10711e-05 0.000193795 0.000328334 1.11971e-05 2.63958e-05 0.000114371 2.01777e-05 0.00046836 0.000399727 3.55341e-05 2.87724e-05 2.23118e-05 9.36929e-05 4.5472e-05 0.000322098 3.19249e-05 4.76303e-06 2.65346e-06 4.14368e-05 0.000183235 8.3694e-05 3.97309e-06 0.000299903 6.79412e-05 8.41695e-05 0.000115802 0.000148275 0.000253851 2.54805e-05 4.55028e-06 8.2468e-06 0.000124373 8.14578e-05 0.000135425 0.000329371 0.000418177 0.000415522 5.57089e-06 8.89028e-05 3.75119e-05 2.32644e-05 0.000486821 3.94262e-05 1.60866e-05 0.000145283 8.77688e-05 0.000186904 0.000196398 0.000651829 0.000112893 0.000155474 0.000169517 0.000389418 2.65307e-05 0.000352994 3.70011e-05 0.000741602 0.000432552 0.00055759 8.1964e-05 0.000137242 1.31388e-05 0.000640001 0.000127321 4.78066e-05 0.000638454 0.000315884 1.06014e-05 6.27945e-05 4.13083e-05 0.000509417 0.000169017 0.000552676 3.44492e-05 0.00012227 0.000278996 1.37816e-05 0.000202128 0.000312779 0.00013937 0.000411826 4.62354e-06 0.000100029 0.000401833 0.000229777 0.000358356 0.000178663 3.90936e-05 0.000280662 2.76505e-05 0.000183838 5.3758e-05 1.80233e-05 0.000413632 3.72013e-05 0.000131114 0.000185277 9.37849e-05 2.02743e-05 4.68459e-05 0.000599677 0.000333892 3.88813e-05 0.000420214 0.000585589 4.64881e-06 5.48978e-05 0.000313016 0.000349697 7.34447e-05 1.039e-05 5.25559e-06 0.000109019 0.000139354 2.89762e-05 0.000177022 2.56443e-05 0.000149298 7.14242e-05 0.000934123 9.12713e-05 2.62674e-06 1.93655e-05 0.000251898 5.81722e-05 5.08991e-05 0.000121865 0.000275984 0.000140926 4.89704e-05 5.41645e-06 3.08812e-05 5.20533e-05 1.82093e-05 0.000142994 4.01662e-06 0.000100841 2.73103e-05 6.40492e-06 0.000291665 6.57786e-05 0.000141886 0.000371078 8.24745e-05 9.08146e-05 0.00034494 2.93776e-05 0.000311838 0.000373036 3.52421e-05 0.000188613 0.000126939 0.000234759 4.49405e-05 0.000146532 0.000983954 9.65192e-05 5.83493e-05 4.35202e-05 0.000225296 0.000388469 2.35095e-06 0.00021069 7.63483e-05 0.000130114 0.000253891 0.000100231 4.91251e-05 8.16297e-06 5.19481e-05 0.000141482 6.91028e-05 5.27522e-05 0.000346052 1.17113e-05 0.000230424 0.000148075 0.000246357 0.000465064 3.62188e-06 5.17416e-06 9.3565e-06 0.00013201 4.12877e-05 2.18059e-05 6.95282e-05 0.000162279 0.000172293 0.000258574 0.000450813 0.000144887 2.85025e-05 0.000150045 2.64758e-06 0.000125253 6.36941e-05 0.000310282 0.00112502 0.000308522 1.24996e-05 8.7309e-05 0.000240089 2.8979e-05 0.000298443 0.000527707 0.000322214 9.14448e-05 2.82548e-05 0.000595343 0.000135794 0.000396082 1.9007e-05 0.000234317 3.78165e-05 1.10477e-05 0.00035841 0.000200777 5.00206e-05 0.000493572 1.12839e-05 9.45811e-05 0.000425117 3.44835e-06 1.51968e-05 0.000150994 7.55468e-06 0.000609397 0.000125829 8.30042e-05 6.82703e-06 3.37342e-06 0.000272943 0.000346633 0.000348827 3.08878e-06 0.000183222 0.000194422 4.76328e-06 0.000411295 0.000413659 0.000223046 0.000357572 1.38278e-05 0.000363377 3.82611e-05 3.16077e-06 0.00024061 0.000182465 0.000234653 4.23197e-05 0.000162189 0.000188659 9.8455e-05 6.09398e-05 8.29849e-06 3.30375e-05 0.000158757 0.000425655 0.000295653 0.000344061 0.000353967 0.000520087 4.08549e-05 0.000245598 0.000105659 0.000134185 0.000772308 0.000457684 0.00046124 5.50733e-06 0.000128347 0.000128304 0.000443392 0.000421074 0.00018012 5.69198e-06 0.000108867 0.000339707 3.20434e-06 0.000286341 3.58081e-05 0.000659697 3.15696e-05 0.000116944 3.86655e-05 4.69467e-05 7.21083e-05 0.000101409 4.57973e-05 2.00481e-05 5.52881e-05 0.000420058 0.000143109 5.51834e-05 0.000484567 0.000321587 0.000586173 2.72321e-05 0.000432597 0.000270509 0.000630056 2.31976e-05 0.000422496 0.000416229 3.44112e-06 5.11907e-06 0.00030769 1.92415e-05 0.000156549 0.00030304 0.000125635 0.000598501 0.000653664 0.000127086 2.99959e-05 0.000365565 2.90557e-05 3.40468e-05 5.14535e-05 1.88915e-05 0.000120852 0.000153296 0.000334968 0.000584842 5.071e-05 0.000446848 0.000121143 0.000597182 0.000127685 0.00023736 7.54477e-06 0.000127164 0.00038456 0.000107724 9.42199e-05 0.000350876 4.25773e-05 0.000393316 3.92836e-05 7.61693e-05 3.40131e-06 0.000147512 0.000122528 0.000567876 0.000740954 0.000157266 4.2437e-05 0.000702284 0.000434508 0.000457086 0.000449178 0.000134175 0.000146087 0.000186086 0.000152572 0.000124962 0.000151647 0.000249272 0.000123403 4.42357e-06 0.00026187 0.000255441 1.76233e-05 0.000366131 0.000111583 0.000182724 2.58888e-06 2.23489e-05 0.00034188 0.000139973 5.24895e-05 0.575565 8.76049e-06 3.21278e-06 0.00012077 9.82428e-06 0.000155104 0.00017115 9.23441e-05 0.000150969 8.47392e-06 0.000122092 0.000243903 1.81636e-05 0.000337497 1.21348e-05 0.000447791 0.000177398 7.30958e-05 0.000181622 0.000418347 0.000126442 6.529e-05 9.72303e-05 0.000410176 5.66759e-05 0.000343244 3.35673e-05 9.12134e-05 0.000199686 9.07157e-05 0.000165945 0.000121551 9.21768e-05 0.000753865 0.000380066 0.00030188 0.000140233 0.00047737 0.000137613 0.000101423 0.000281147 0.000193407 6.32178e-06 6.39172e-05 2.97593e-06 6.90685e-05 8.63921e-06 7.95762e-05 0.000230697 0.000219159 9.60027e-06 9.58892e-05 0.236957 2.8434e-05 3.40806e-05 5.16237e-06 0.000358061 3.97818e-05 1.65178e-05 0.000379484 0.000156581 2.03967e-05 0.00010802 0.00029868 1.15308e-05 0.000171912 7.10012e-05 3.87356e-06 2.61244e-05 4.55739e-06 0.000430614 0.000240329 0.000137597 0.000187571 0.000383474 0.000134702 0.000103587 0.000353447 9.02396e-06 6.06131e-05 0.000109108 2.90786e-06 0.0002474 0.000494926 2.62219e-05 2.53796e-05 0.000326568 5.74569e-05 7.06831e-05 0.000102379 0.000376749 3.35517e-05 3.24738e-05 0.000402372 3.72889e-06 0.000113693 0.000170922 0.000178779 4.27067e-05 0.00035073 0.00014645 4.70692e-06 0.000243722 0.000200738 7.06964e-06 4.99441e-05 0.000428913 1.09159e-05 0.000344418 0.000278921 0.000190266 0.000625482 3.39948e-06 4.59114e-06 8.33129e-06 0.000413232 0.000155104 2.89733e-05 9.13482e-05 0.000553817 0.000211859 1.83628e-05 0.0003134 0.000358026 3.12903e-05 7.25042e-05 0.00024892 0.000301087 0.000295873 2.4542e-05 3.5451e-05 0.000268703 2.73833e-05 2.63915e-05 5.05832e-05 2.41348e-05 0.0008921 0.00080502 3.29876e-05 4.15767e-05 4.54426e-06 0.000269481 0.000127266 0.000361229 1.04792e-05 0.000248536 0.000343124 0.000351287 0.000156432 1.0972e-05 0.00083679 0.000117429 4.69268e-06 0.00040226 9.47612e-05 0.000471665 6.82969e-05 0.000350133 0.000273546 0.000518741 0.000135842 0.000375627 5.25479e-05 2.7465e-05 8.8005e-05 0.000117205 0.000123693 9.37552e-05 0.000169966 6.99331e-05 0.000363378 5.58749e-05 0.000276262 0.000731435 0.000232811 3.27015e-06 4.93749e-05 0.000544367 2.60744e-05 6.48725e-05 3.28526e-05 0.000184823 0.000178708 6.13091e-06 0.000448909 2.05209e-05 0.000394751 0.000358167 9.42706e-05 0.000610424 6.25367e-05 5.5061e-05 4.20613e-05 0.000142619 2.7184e-05 9.55533e-05 0.000171735 5.2841e-06 0.00013388 0.00019678 0.00012415 6.92028e-05 0.000850112 0.000121335 2.50753e-05 4.19177e-06 3.86139e-05 6.09828e-05 0.00042981 4.22483e-05 0.000197118 0.000157307 0.000109358 0.000166393 6.91517e-05 8.84182e-06 0.000322515 0.000182285 7.11997e-05 5.99414e-06 0.000670479 0.000577971 5.16611e-06 3.96288e-06 0.000451532 5.70171e-05 0.000333839 0.000604922 0.000122001 0.000246705 0.000830872 7.09886e-06 4.2152e-05 0.000165166 0.00023168 2.42123e-05 1.0546e-05 0.00030159 0.000274172 3.07676e-05 8.70986e-06 3.19857e-05 6.04025e-05 0.000138472 7.42653e-05 0.000220264 0.000304029 4.0142e-05 0.000101943 0.000208978 0.000468982 5.88136e-06 5.33471e-05 0.000273863 4.79873e-05 6.8306e-05 0.000133747 0.000220166 0.000862814 3.28196e-05 0.000102754 8.04813e-05 0.000360551 1.54246e-05 0.000173379 6.98438e-05 6.26006e-05 4.15181e-06 0.000411624 5.22191e-05 0.000239736 0.00041445 0.000225389 8.92539e-05 0.000770093 0.000580286 9.61752e-05 2.4438e-05 0.00053144 
0.000182766 0.000580688 0.000158449 1.22583e-05 7.27926e-05 3.90671e-05 0.00018547 0.000160658 0.00015269 0.000200537 0.000104019 0.000419973 0.000190917 0.000479369 0.00110321 1.93696e-05 0.000145482 9.13955e-05 9.87002e-05 0.000148468 6.43772e-05 0.000263794 0.000148119 1.50967e-05 0.000402292 0.000509053 0.00063301 3.7906e-06 7.27335e-05 3.98562e-06 5.85407e-06 0.000122947 0.000206417 3.83789e-06 4.84769e-05 8.70408e-05 0.000213657 2.08741e-05 0.000664319 0.000816863 8.77263e-05 4.5734e-06 1.07466e-05 0.000218855 4.46344e-05 0.000160623 9.88073e-06 7.07335e-06 3.581e-06 5.91672e-05 0.000401723 6.97495e-06 0.000589947 0.000509994 7.10738e-06 0.000396371 0.000493412 3.61333e-06 0.00109709 0.000161714 0.000773231 0.000141118 0.00056526 9.48402e-06 0.000102182 7.03831e-06 0.000234709 7.39443e-06 8.74209e-06 7.96796e-06 0.000413638 0.000665055 0.000465365 0.000432051 0.000147292 9.75879e-05 7.17154e-06 1.79555e-05 2.31533e-05 1.6455e-05 0.00041235 0.000129465 9.40097e-05 0.000291421 0.000342404 0.000180945 0.000828194 0.000278274 0.000475634 0.000483001 0.00019302 2.49607e-05 0.000104932 0.000806646 2.45059e-06 1.09716e-05 6.73765e-06 0.000421671 0.00113908 3.42005e-05 0.000304676 0.000106559 4.10013e-05 3.88206e-06 4.52262e-05 3.06261e-05 2.36308e-05 0.000423274 0.000148085 0.000184939 7.71639e-06 0.000150119 9.95882e-05 0.000182033 0.000531663 4.95951e-05 4.03702e-05 1.02435e-05 9.40861e-06 0.000145952 0.000558866 5.18685e-06 5.9233e-06 4.85691e-06 0.000827532 0.000466435 0.000291669 0.000792885 0.000420696 0.00040922 4.07212e-05 2.22545e-05 0.000442166 0.000504141 0.000107601 0.000386204 0.000519075 3.87593e-06 3.56499e-05 4.02005e-05 3.16517e-06 0.000236225 0.000233814 0.000402113 1.16026e-05 0.000227067 1.2175e-05 0.000203362 1.20198e-05 8.93892e-05 9.90793e-06 0.00100939 0.000323152 0.00011896 0.000400682 6.66035e-05 2.36564e-05 5.85981e-06 2.67922e-06 3.24549e-05 7.48627e-06 0.000421782 0.000402434 9.5556e-06 2.58128e-05 7.97004e-06 2.61893e-06 5.65418e-06 1.01199e-05 0.000301416 0.000609071 0.000128527 1.07465e-05 0.000162603 0.00058874 0.000213973 0.00017097 0.000212604 0.000619293 6.9974e-05 0.000318087 0.000210155 0.000281141 1.66084e-05 2.16434e-05 0.000391099 1.14959e-05 3.81189e-06 0.00016863 3.96983e-06 6.24721e-06 0.000400422 2.65304e-05 0.00017704 1.06887e-05 7.85294e-06 0.000527015 0.000718584 3.77323e-05 0.000448126 0.000154113 7.1274e-05 2.29882e-06 4.41785e-06 6.15377e-05 0.000490061 8.61868e-05 0.000566154 4.16553e-05 0.000371856 3.21907e-06 1.87362e-05 9.01537e-05 0.000177069 9.1136e-05 9.28331e-05 7.84911e-06 0.000137546 8.67482e-06 5.33789e-06 1.88014e-05 2.18768e-05 0.000543759 0.000152625 3.85508e-06 7.23107e-06 0.000449698 3.05604e-06 0.000437819 4.46766e-05 7.64686e-05 8.28424e-05 0.000338753 2.66112e-06 4.08391e-06 2.5487e-05 9.16785e-06 3.3567e-05 4.17405e-05 0.000173002 0.000203951 9.85429e-05 0.000100101 9.46272e-05 0.00016039 0.000298865 0.000420542 7.14806e-06 0.000628907 0.00040496 0.000156074 0.000542118 0.000865062 1.3018e-05 0.000266897 1.07465e-05 8.47021e-05 0.000119878 3.32546e-05 1.0991e-05 0.000110835 0.000115059 0.000229282 1.47391e-05 1.2489e-05 1.43642e-05 1.32809e-05 3.05456e-06 0.000557345 0.000195034 2.32536e-05 1.95113e-05 6.12895e-05 0.000174739 0.000970421 3.94262e-05 8.92278e-05 0.000247018 0.000204589 0.00112261 2.95649e-05 0.000185379 0.000324781 4.62973e-06 7.42208e-05 1.18959e-05 0.000263463 0.000360202 0.000210057 6.28225e-05 5.42624e-05 1.03283e-05 1.22268e-05 3.61673e-06 4.29377e-06 1.09126e-05 0.000568618 0.000204414 0.000799782 0.000123818 0.000204661 5.47254e-05 0.000897754 0.000400528 7.47032e-05 0.000442938 1.34295e-05 3.088e-05 0.000222876 1.1934e-05 7.28922e-05 0.00170035 0.000122591 2.02374e-05 9.97295e-05 6.73187e-05 0.000417586 6.84883e-06 0.000404255 6.17218e-06 0.000456231 8.2929e-06 0.000630862 0.000576609 0.000231267 0.000736476 0.00205976 2.24559e-05 0.000334049 8.18479e-06 6.52676e-06 3.57619e-06 1.14115e-05 2.71303e-05 0.000464287 0.000100021 0.000129602 0.00081351 9.60582e-05 3.10024e-05 9.79708e-05 2.60338e-05 0.000379521 9.93939e-05 3.99733e-06 8.18206e-06 0.000186619 3.84469e-05 7.23078e-06 3.13719e-06 0.000193466 0.000542309 0.000242698 7.79123e-06 7.74885e-05 8.74313e-06 7.95109e-05 0.000510342 0.000239193 0.00019685 6.14644e-05 2.35896e-05 0.000126667 0.000132449 0.000115335 0.000107612 1.59209e-05 1.4126e-05 3.43205e-05 0.000195427 0.000261925 1.59177e-05 3.71553e-06 4.69941e-06 9.01841e-06 0.000181918 1.10395e-05 7.93427e-05 2.61812e-05 9.1363e-05 8.64961e-05 0.000520024 0.000147065 0.000456103 0.000621456 0.000400791 3.46629e-06 5.47054e-05 8.32713e-06 7.86694e-05 9.63514e-05 5.56848e-05 0.00016369 0.000104874 6.69854e-05 0.000386252 0.000208521 4.98174e-05 3.25825e-05 9.53875e-05 6.34529e-06 0.000531483 0.000313305 5.47764e-05 8.80502e-05 1.28477e-05 0.000392881 0.000240402 0.00167503 6.26004e-06 4.12959e-06 0.000206618 4.84968e-05 0.000403499 1.59316e-05 0.000187302 6.28767e-05 1.24495e-05 0.000377286 6.27858e-05 0.000102978 0.000432679 0.000427186 5.12575e-06 0.000412438 0.00079131 0.000624296 0.000710857 2.4005e-05 0.000139541 0.000510458 0.000124179 6.72886e-06 3.42744e-05 2.23687e-05 0.000512184 0.000454469 2.63589e-05 0.000670511 0.00019714 0.000559507 0.000212086 3.54045e-05 0.000398104 0.000199532 0.000135891 0.000404154 0.000224807 6.6286e-06 1.6099e-05 4.02313e-05 0.000239939 3.02584e-05 1.6508e-05 3.43339e-06 0.000120014 0.000140869 0.000228678 7.75541e-06 5.66668e-05 0.000490223 0.000130323 0.000114349 0.000494818 0.000208797 0.000124187 0.000386099 0.000518585 0.000143864 0.000819048 0.000123391 2.75521e-05 6.56365e-05 0.00243939 7.05352e-06 0.00026443 0.000453041 0.000543874 0.000501692 6.16857e-06 4.85781e-06 0.000330265 0.000284454 0.000175237 0.000472977 4.95753e-05 1.26453e-05 0.000184312 3.7058e-05 3.34895e-06 3.3166e-06 0.000501137 0.000556185 0.00017941 0.000173978 0.000176691 0.000512357 2.06667e-05 0.00016848 0.000115001 0.000373318 4.10368e-05 0.000358356 4.1482e-05 0.000262532 5.46031e-06 0.000276357 0.00016644 0.000127505 0.000568639 0.000235879 1.00704e-05 0.000628233 9.42417e-05 0.000257707 9.55325e-05 1.4539e-05 6.72322e-06 0.0002622 0.000340054 0.000396965 0.000101101 3.78709e-06 5.36954e-05 0.000484441 6.38502e-06 0.000322211 0.00059383 0.000251532 5.21803e-05 9.08966e-05 0.000112161 9.41429e-05 9.07072e-06 0.000175218 1.40204e-05 2.75937e-06 1.58657e-05 0.000502863 0.000410255 0.00016176 1.95496e-05 0.000108531 0.000154201 0.000715327 5.6702e-05 9.40233e-06 0.000455501 1.83157e-05 0.00010282 2.79487e-05 0.00015346 5.45441e-06 0.000489168 0.000411252 4.30551e-06 5.04068e-05 4.45153e-05 4.0363e-06 0.000261706 0.000409231 2.85247e-05 0.000182325 7.0654e-05 0.000265877 0.000471111 0.000471221 1.13805e-05 0.000219478 9.73992e-06 4.15169e-05 0.000412309 9.95618e-05 8.25752e-05 1.40449e-05 4.07343e-06 0.000107106 0.000423071 0.000115045 9.34686e-06 5.47717e-05 6.15062e-05 0.000125896 0.000403734 3.313e-06 0.000412544 9.22624e-05 5.47762e-06 0.000689119 9.06947e-06 0.000596009 7.99099e-05 2.91245e-05 1.05201e-05 3.76523e-05 4.00392e-06 1.28826e-05 0.000667304 0.00068411 4.13245e-05 0.000601615 0.000228701 0.000289477 2.47801e-05 7.6119e-05 1.26908e-05 0.000628976 0.00050794 6.10432e-06 1.89673e-05 0.000500522 0.000476745 0.00105794 6.91324e-05 8.85827e-06 1.59604e-05 0.000540124 4.40383e-06 0.000425747 8.58191e-06 0.0002852 0.00016812 1.33954e-05 0.000193758 0.000304083 6.27134e-06 0.000129521 3.10926e-05 2.979e-06 0.00101287 0.000121137 9.6709e-05 0.000232032 5.86214e-05 9.4707e-05 0.000119583 6.85622e-06 6.75927e-05 2.01791e-05 2.24476e-05 0.00017259 9.39844e-05 7.2456e-05 3.76957e-06 1.15558e-05 1.64368e-05 0.000575191 8.68775e-05 0.000171591 4.29634e-06 7.68327e-06 3.26809e-05 7.65777e-05 0.000443821 9.42684e-06 0.000963731 5.14772e-05 8.37883e-06 1.75018e-05 0.000187448 6.56592e-05 0.00120174 0.000808685 0.00015854 4.52249e-05 4.0974e-06 0.000131003 0.000117921 1.93577e-05 4.29308e-05 9.94499e-05 0.000475558 0.000527793 2.8083e-05 1.8255e-05 0.000406843 1.71016e-05 9.533e-06 0.00014574 0.000449945 6.14076e-06 0.000403252 0.000214581 0.000104924 4.7099e-06 2.85217e-06 7.443e-05 0.000141541 1.93221e-05 0.000161503 6.24263e-06 0.000436093 0.000398074 0.000232132 1.38419e-05 7.03721e-06 6.08226e-06 1.90352e-05 1.79339e-05 7.20006e-05 0.000244628 0.000744868 0.000446774 0.000446834 4.93988e-06 0.000569913 0.000224137 0.000487811 0.000402809 2.06909e-05 6.6484e-06 0.000112162 2.39067e-05 0.00109511 0.000154998 0.000451346 4.86665e-05 5.22647e-05 0.000199563 0.000587192 0.000106116 1.00104e-05 7.58291e-05 0.000160663 0.000364865 0.000235906 0.000410015 0.000209283 0.000314422 0.000476714 0.000767044 3.12975e-05 0.000398914 0.000263499 0.000106864 5.47495e-06 0.000697254 0.000512804 0.000559936 7.07135e-05 0.000434956 0.000782333 1.64948e-05 4.25024e-05 0.000710285 9.94025e-06 0.000999504 0.000407517 4.55688e-06 0.000232564 0.000152691 0.000308312 0.000969924 5.44091e-06 0.000176657 9.00691e-05 6.04341e-05 0.000433399 0.00030311 0.000239717 4.80437e-05 0.000199045 0.000424756 3.61322e-06 6.62858e-06 0.00013131 0.000214492 0.000114362 0.000283456 2.59952e-05 0.00110335 7.28827e-05 0.000265482 0.791335 0.000269592 9.79205e-06 5.29989e-05 0.000121781 7.12634e-05 9.79358e-05 1.45741e-05 5.91084e-06 7.94002e-06 4.47675e-05 5.09107e-06 0.000131275 0.000415414 9.88373e-05 5.29379e-06 8.11676e-06 0.000158392 0.000488301 6.82497e-06 0.000601705 3.94978e-05 4.31288e-05 7.29888e-05 5.55063e-06 0.000110362 2.91322e-05 4.25489e-05 2.77089e-06 1.24077e-05 0.000508043 0.000271834 5.00986e-06 0.00023343 0.00128007 3.45336e-06 0.000180063 0.000168324 0.000134966 9.2197e-05 7.82089e-06 8.16235e-06 0.000330957 0.00018815 0.000323296 9.00544e-06 0.000220357 0.000220131 1.50244e-05 3.77852e-06 5.62224e-05 4.54307e-05 5.57124e-05 0.000155768 6.61401e-05 0.000304492 0.000216331 0.000917044 4.94511e-05 9.59023e-05 3.12856e-05 0.000275812 8.5784e-06 0.000473764 0.00047303 0.000232912 0.000204496 0.000460715 3.16979e-05 3.69884e-05 0.000646856 5.31042e-06 0.000177353 7.71432e-05 0.000287237 0.00058318 0.000398989 9.50324e-05 0.000145572 6.11205e-05 3.21106e-05 9.93768e-05 0.000141052 6.92489e-06 1.27941e-05 0.000411652 0.000536388 8.33864e-05 7.18671e-05 0.00035829 1.03284e-05 9.80352e-05 2.40496e-06 3.54581e-05 3.96574e-06 8.18366e-05 0.000627361 0.000142093 0.000172648 0.000266132 0.000760213 0.000170464 0.000189951 0.00012099 6.45908e-05 0.000677551 0.000144299 0.00153196 0.000418455 0.000176553 1.81455e-05 7.93427e-05 0.000310116 4.26429e-06 3.72755e-05 0.00015764 0.000542449 1.01159e-05 9.09851e-05 9.0126e-05 0.000148819 1.58376e-05 0.000109512 5.92929e-06 0.000208626 0.000400215 7.66038e-05 2.33258e-05 0.000597907 0.000543955 2.89079e-05 3.76753e-06 0.000166673 0.000135588 8.1288e-06 1.0739e-05 3.94926e-05 1.08089e-05 0.000258347 1.17464e-05 2.42332e-05 1.18488e-05 0.000185823 0.000155056 0.000253057 2.10579e-05 0.00040778 1.04315e-05 0.000323057 5.38457e-05 0.000164507 0.000400441 2.28867e-05 2.88553e-05 2.69323e-05 1.53863e-05 0.000103999 2.88147e-05 7.29774e-05 0.000695513 4.08266e-05 8.38317e-05 1.09134e-05 6.23972e-05 0.000118111 0.000256838 0.000272277 0.00112368 9.68252e-05 0.000230336 5.57268e-06 0.000110739 0.00091334 4.48006e-05 0.000148885 9.06581e-05 0.000402095 0.00104022 0.000570313 6.34516e-05 0.000107563 0.000773446 0.000542546 8.59502e-05 0.000177373 0.000629779 0.000156916 2.78287e-06 2.32739e-05 9.97693e-06 4.82009e-05 2.63642e-05 8.72967e-05 3.57525e-06 2.5273e-05 0.00114515 7.27375e-05 0.000177893 0.000560449 5.78163e-06 5.40773e-06 0.000431927 0.000136353 8.74637e-05 1.26729e-05 0.000511316 2.07721e-05 0.000117763 0.000185108 0.000485313 9.07036e-06 0.000106158 2.75054e-05 0.000152514 0.000138086 0.000104563 0.000405631 7.3858e-06 0.00060774 0.000400318 1.28633e-05 7.30423e-05 0.00101987 4.52833e-06 9.91676e-06 3.20811e-05 8.12202e-05 
5.21917e-05 0.000102381 7.53916e-06 3.15294e-05 0.000187575 7.97359e-06 7.89978e-05 0.000803464 0.000148617 0.000176317 0.000115982 6.07165e-06 3.57559e-05 0.000155696 2.01085e-05 0.000102416 5.65707e-06 0.000416785 0.000175377 3.8811e-06 6.43388e-06 4.19798e-05 6.51136e-05 0.000121462 7.66705e-05 0.000207522 0.000122488 8.33955e-05 6.96322e-05 8.39199e-05 4.44368e-06 0.000523078 7.60184e-06 0.000139825 1.99701e-05 0.000237981 2.8537e-05 1.64255e-05 1.11809e-05 0.000110996 1.00286e-05 5.19708e-05 0.000136061 0.000316061 4.4918e-06 0.000330176 8.67583e-05 0.000685252 4.42063e-06 6.14739e-05 7.56271e-05 4.51326e-06 2.43574e-05 0.000231153 5.24146e-06 5.85972e-05 5.38764e-06 6.36549e-05 0.000421335 0.0006093 5.49223e-05 0.000237584 0.000139697 0.000175063 1.47468e-05 1.25151e-05 0.000155553 7.39322e-06 3.37305e-06 0.000183133 5.31567e-06 0.000215739 0.000441309 0.000410915 0.000563823 0.000109601 0.000143484 0.000879542 4.94574e-05 9.97913e-05 0.000289545 0.000528898 3.24344e-06 0.000805248 1.49202e-05 0.000394581 7.97899e-05 4.56357e-06 1.72406e-05 4.47246e-05 6.37563e-05 4.7865e-06 1.34486e-05 0.000400818 4.32613e-05 7.89358e-06 0.000482269 0.000328281 2.63048e-05 3.90886e-06 0.000104278 0.000644909 0.000166556 3.36648e-06 7.95554e-06 0.000110432 3.2042e-05 1.00652e-05 0.000361131 7.74585e-05 4.08643e-06 0.000190203 0.000221908 3.59729e-05 9.10585e-06 1.25825e-05 4.9064e-05 1.07268e-05 6.73846e-05 5.76376e-05 0.000192983 0.000120241 2.00331e-05 0.000397043 0.000125936 8.60957e-06 0.000134747 0.000133698 1.35774e-05 6.66562e-05 1.15354e-05 8.85276e-05 2.65283e-05 0.000761729 0.000797859 0.000985145 0.000142068 0.000407265 0.000348179 0.000359861 3.37702e-06 0.000578828 0.000543822 7.02108e-06 7.80687e-05 0.000129648 0.000499966 9.38089e-05 0.000212445 0.000112445 1.53043e-05 0.000274018 4.98953e-05 9.15836e-06 0.000871369 1.74382e-05 0.000494159 2.30824e-05 0.000398018 2.98586e-05 2.55301e-05 1.53884e-05 8.83412e-06 1.82721e-05 0.000939617 0.000156242 3.3814e-06 6.95802e-05 4.33695e-06 0.000187344 0.000378733 3.27816e-05 8.26659e-05 0.000164942 0.000421297 0.000555932 9.64157e-05 1.28419e-05 0.000264395 0.000278506 0.000596227 0.000964748 0.000335371 0.000183716 0.000122465 1.12184e-05 9.74513e-05 0.000400976 0.000427688 2.27287e-06 0.00014377 5.74081e-06 2.99555e-06 0.000509744 0.000240496 0.000408997 0.000225014 1.29696e-05 0.000297391 1.76193e-05 8.43643e-05 0.000628953 4.62104e-06 0.000502778 4.85106e-06 4.62494e-05 9.38358e-05 0.000224855 7.10015e-06 0.000147504 3.73132e-06 0.000111021 5.95007e-05 2.31172e-05 0.000308967 0.000159923 7.10473e-05 0.000235796 4.50275e-05 9.46538e-06 0.00023608 2.50959e-05 0.00129066 0.000355398 0.000412628 0.000716294 5.27848e-06 1.39825e-05 1.14464e-05 6.04592e-05 0.00142735 6.18454e-06 0.00012995 4.2751e-06 1.42135e-05 0.00142169 0.000991646 0.000158982 2.23461e-05 7.04622e-05 0.00028304 0.000243953 0.000396168 3.8869e-06 0.000239941 0.000518902 1.0818e-05 1.0783e-05 2.36142e-05 1.79576e-05 0.000441157 0.000420651 0.000442305 5.42483e-06 0.000218615 0.000127981 7.8511e-06 0.00029969 5.34298e-05 7.74404e-05 6.11823e-06 0.000292846 0.00119785 0.000234914 0.00164867 0.000350418 2.56797e-05 5.27945e-06 0.000199661 0.000314495 8.94945e-05 4.21319e-05 0.000137269 0.000204416 9.61666e-05 0.000526929 6.57274e-06 2.61471e-05 0.00179883 3.73525e-05 0.00050626 4.15362e-05 0.000143848 0.000123218 2.37223e-05 7.55673e-06 0.000170407 5.03932e-05 0.000193566 0.00040324 3.14234e-05 5.52881e-06 3.40275e-06 2.11706e-06 0.000383202 4.23158e-05 0.000127936 5.34912e-06 7.21989e-06 0.000320902 6.37622e-05 0.000441681 9.61784e-06 1.07392e-05 0.00033739 0.00027732 2.42056e-05 3.47265e-05 0.000140314 0.00012484 0.000131948 4.7543e-05 0.000221675 0.00058999 5.902e-05 0.000542326 0.000244274 0.000552342 6.33789e-05 0.000172459 0.000399539 0.000281909 8.67353e-05 0.000366773 0.000478058 6.38399e-05 0.000424369 4.0471e-06 0.000467533 0.000513997 0.000399563 4.28909e-06 8.70809e-05 0.000130386 0.00030882 1.03648e-05 4.85803e-05 3.86081e-05 8.08422e-06 3.71027e-06 9.94856e-06 6.24951e-06 1.09263e-05 7.1434e-05 0.000165278 0.000400616 6.13491e-05 6.10087e-05 3.36439e-05 3.58883e-06 0.00061763 0.000130732 0.000134328 7.39207e-06 0.00105656 5.91155e-05 0.000494051 1.31278e-05 0.000213782 7.19845e-05 0.000442825 6.0998e-06 0.000477037 0.000433442 1.00369e-05 1.60863e-05 7.27024e-05 4.72978e-06 0.000134282 1.29117e-05 3.4945e-05 0.000405978 3.68622e-06 0.00016435 0.000179876 0.000477134 0.000899863 0.000172489 2.89389e-05 5.76258e-05 2.91014e-05 0.000511064 0.000242857 8.17917e-06 0.000221811 0.000222264 9.15746e-06 0.000124036 0.00022953 2.18114e-05 0.000403562 3.34651e-05 5.37343e-06 4.47482e-06 0.000489956 0.000311124 0.000118539 0.000790764 0.000564823 0.00039833 2.25014e-05 7.76902e-06 0.000129286 7.54616e-06 0.000487059 1.06947e-05 8.8016e-05 0.000374055 0.000287836 0.000398362 5.70542e-06 0.000312389 0.000399063 8.64092e-05 0.000826272 0.000320525 7.67026e-06 2.65339e-05 2.19352e-05 1.24407e-05 6.67204e-05 1.34963e-05 0.000838856 0.00083604 2.40761e-05 5.84295e-05 0.000127531 0.000447707 0.00016774 9.54956e-05 0.000222515 9.83862e-05 6.92926e-06 7.61524e-05 7.90579e-05 0.000499711 1.59617e-05 8.26721e-06 8.28995e-05 0.000391417 9.06474e-05 0.0005152 5.18735e-05 4.63e-06 2.0634e-05 0.000522167 5.69185e-06 0.000564922 4.7245e-06 1.76878e-05 0.000115918 2.58907e-05 6.51316e-05 2.39951e-05 3.21985e-06 5.28266e-06 7.78808e-05 8.93362e-06 0.000484614 0.000200092 0.000485032 9.48093e-06 4.34046e-05 0.00167308 0.000424594 7.55296e-05 0.000377105 0.000402574 1.09659e-05 7.22805e-06 3.70285e-05 3.25231e-06 0.000316454 0.000111954 1.79476e-05 0.000241855 0.000448248 7.05203e-06 0.000140658 6.82867e-05 3.36463e-06 1.26636e-05 0.000863608 5.15042e-06 0.00025395 0.000172659 0.000253317 0.000145093 0.000169191 4.77421e-06 6.1838e-06 5.31285e-06 0.000242829 0.000480761 9.58793e-05 3.51436e-05 7.21366e-05 6.40825e-06 0.000485588 7.06767e-06 0.000352663 0.00040677 0.000117811 3.78512e-05 7.4341e-06 3.83085e-05 0.000463789 0.000288288 4.71219e-05 0.000513791 5.77219e-06 6.20003e-06 0.000288608 6.93027e-05 0.000164778 0.000410583 1.42332e-05 3.29329e-06 7.41059e-06 0.000278824 0.000408061 0.000411668 7.40852e-06 3.68173e-05 0.000156666 0.000660484 0.000875974 0.000309877 6.69555e-06 4.18452e-06 4.79874e-06 0.000614066 0.000490667 5.63951e-06 0.000914248 4.57444e-06 1.39738e-05 9.06039e-05 1.47597e-05 1.63461e-05 0.000292946 6.24894e-05 0.000613068 0.00055264 0.000161238 0.000462061 8.88929e-06 6.82319e-05 1.16678e-05 1.32177e-05 0.000459504 0.00100775 8.5314e-06 0.000169322 4.74329e-06 0.792941 0.000262631 0.000615167 4.65607e-06 4.6546e-05 1.93752e-05 0.000676449 0.000182372 7.59428e-06 0.000611995 5.07127e-05 0.00054 0.000391941 7.16156e-05 1.2701e-05 1.48049e-05 0.000728959 3.73245e-06 0.00061656 6.75572e-05 0.000397278 1.94566e-05 4.87449e-06 8.605e-06 1.14307e-05 0.000601915 7.30739e-05 3.09923e-05 8.58783e-06 0.000402683 5.45036e-06 6.28609e-05 6.64843e-06 0.000447165 1.62781e-05 1.1297e-05 5.78266e-05 6.23755e-05 0.000226757 1.4792e-05 0.000132227 0.000242892 0.000715923 0.000478476 3.3533e-05 0.000230014 0.000321459 0.000395481 2.07892e-05 0.000579765 1.31755e-05 0.000223881 7.51284e-06 9.28604e-06 0.000858969 9.88804e-05 2.29856e-05 0.00010657 8.22098e-05 0.000157296 0.00014044 0.000182385 6.19691e-05 7.55752e-06 1.06767e-05 0.000173538 0.00066756 3.21275e-05 0.000677699 1.01439e-05 4.8451e-06 0.000699361 0.00027974 0.000493476 7.78218e-05 0.000411824 0.000143428 0.000476641 0.000138769 6.80555e-06 2.28009e-05 7.18221e-06 9.79775e-06 6.26166e-05 7.71045e-06 0.00019905 1.09089e-05 0.000631548 3.41631e-05 2.23606e-05 0.000159273 0.000437314 0.00060164 0.00074472 1.1544e-05 7.10702e-05 6.6964e-06 5.6946e-06 0.000315865 0.000485219 0.000465612 0.000204966 0.000174815 0.000310855 6.70632e-06 0.000194836 0.000931871 1.00943e-05 0.000460919 7.74438e-06 9.19246e-05 1.44448e-05 7.32457e-05 0.00063048 0.000152291 0.000266106 5.50735e-05 7.5218e-05 3.83513e-06 0.000152724 5.13016e-06 0.000599624 4.23055e-06 0.000652357 0.000552979 1.20425e-05 3.05389e-06 3.67058e-05 0.000171921 0.000403812 3.20977e-06 1.20251e-05 0.000189508 0.000421549 0.000555361 0.000400982 1.65396e-05 3.36428e-06 8.12253e-06 2.07387e-05 0.000216945 9.03106e-05 1.56357e-05 0.000772104 0.000333579 0.000626846 0.000193224 4.59309e-06 8.25914e-05 0.000251199 2.05316e-05 0.000639013 8.64906e-06 8.67967e-05 4.46656e-05 7.64962e-06 0.000185234 0.000120519 0.000131345 0.00020391 0.000247816 0.000396054 0.000129512 5.58778e-05 6.63164e-05 0.000572717 4.98003e-05 5.66699e-05 0.000295153 0.000403913 0.000348836 0.000660363 6.7297e-06 4.25488e-05 5.73824e-06 0.000416846 0.00014337 5.20952e-06 0.000333999 0.000618296 1.5898e-05 2.85796e-05 0.000232376 5.16268e-05 0.000520169 0.000264254 0.000678143 0.000482966 0.000699646 4.48776e-05 6.03136e-06 3.66826e-05 0.000428102 0.00032324 4.79367e-05 0.000212236 6.26967e-06 0.000823487 0.000175807 0.0018734 1.54782e-05 1.57521e-05 0.000191739 8.23352e-05 5.32229e-05 0.000335537 1.56916e-05 3.3492e-05 4.93861e-06 0.000526739 3.37285e-05 8.09334e-05 1.14084e-05 3.93574e-05 5.78416e-05 0.00017142 3.22322e-06 8.69581e-06 0.00062193 1.67858e-05 7.05503e-06 0.000200157 0.000834389 6.65085e-06 0.000250779 0.000424806 3.73375e-06 0.000414539 1.12726e-05 1.05327e-05 1.18009e-05 2.27145e-05 4.57168e-06 5.28911e-06 1.16359e-05 0.000134762 4.71266e-06 0.000193237 5.09964e-06 8.09192e-05 0.000131351 4.68874e-06 0.000606567 4.43671e-06 8.88236e-06 1.10511e-05 0.000154722 3.91209e-06 0.00038471 0.000511288 1.6564e-05 0.000127634 8.05093e-05 2.39032e-06 0.000141565 0.000404687 0.000144968 0.000487915 0.000403153 1.77069e-05 0.00025937 0.000150344 0.00013695 9.72446e-06 7.76587e-06 0.000431816 5.61331e-06 0.000121261 0.000112246 0.000194428 0.000415964 6.50449e-05 0.000230829 0.000295007 0.000443823 8.36868e-05 0.000703165 2.59807e-05 0.00116804 0.000121046 1.62425e-05 8.75201e-05 0.00018047 0.000524772 0.000262172 0.000197832 1.01103e-05 5.53692e-06 0.000432737 0.000564474 0.000546763 7.89728e-06 0.000371836 1.26857e-05 1.49776e-05 0.000421516 0.000409751 0.0010625 0.000109141 8.52225e-06 4.55237e-05 0.000670275 0.000541864 3.55286e-05 8.79149e-05 0.00017139 0.000202566 1.15512e-05 7.93349e-06 3.05349e-05 0.000801716 1.37457e-05 3.15154e-05 0.000682404 0.000406627 2.23927e-05 4.78794e-05 0.00070405 6.88054e-05 0.00020349 0.000519434 8.44138e-05 0.000288864 7.01707e-06 0.000478625 0.000785578 3.58491e-05 3.80568e-05 9.2163e-05 0.00016686 0.000122826 0.000105042 2.48671e-05 0.000281679 0.00133423 3.45422e-05 7.50948e-05 5.55106e-06 0.000400585 0.000432511 0.000601617 8.40146e-05 0.000346991 0.000418413 0.000195904 2.6618e-05 0.000240355 0.000190204 1.07107e-05 4.20136e-05 9.57901e-06 1.07046e-05 5.36472e-06 0.000102002 0.000469117 3.6118e-05 1.17431e-05 0.000663987 0.00134973 4.42432e-05 0.000803247 0.000259614 0.000441213 3.34948e-06 3.19935e-05 0.000472269 8.64484e-05 5.21599e-05 1.05028e-05 3.02903e-06 5.4179e-06 0.000455688 0.000192004 9.76691e-05 0.000500813 0.000347979 0.000947028 0.000158228 4.68306e-06 6.13673e-05 0.000146789 0.000372177 0.000413334 0.000163344 4.4004e-06 0.000203876 0.000449988 6.67124e-05 5.15836e-06 9.97745e-05 1.40556e-05 8.77337e-06 3.30881e-05 0.000155952 2.72288e-06 0.000245571 1.32415e-05 1.1989e-05 2.46811e-05 6.27955e-06 0.000470025 0.000661367 0.000872975 0.000555307 4.749e-06 4.14666e-06 0.000766014 0.000500022 0.000443577 0.00085637 1.00407e-05 4.15894e-06 8.32241e-06 0.00020789 0.000487778 1.75601e-05 0.000123279 5.56873e-06 2.58914e-05 6.42989e-06 2.73834e-05 0.000133848 0.000550977 0.000299864 5.5663e-05 0.000245409 0.000122964 0.000194359 1.35271e-05 0.000376728 0.000182694 0.000227621 0.000149903 3.86798e-05 8.31463e-06 0.000125751 4.29602e-06 0.000222343 0.000122665 3.49064e-06 1.18665e-05 3.05359e-05 9.06388e-05 1.44776e-05 5.68527e-05 
0.000226126 6.74016e-05 0.000355182 0.000338375 3.4441e-05 5.13875e-06 0.000613625 0.000900841 0.000194087 2.60868e-05 4.29951e-05 0.000189029 2.71265e-05 0.000160325 7.47737e-06 1.48546e-05 4.42199e-05 0.000469915 0.000231222 2.8435e-05 4.55134e-05 3.47202e-05 0.000177028 4.99518e-05 9.86945e-06 0.0001119 1.3785e-05 0.000143828 0.000112059 0.000469491 3.12956e-06 0.000322026 7.0488e-06 4.33602e-06 6.51141e-05 0.000257674 0.000138743 7.61368e-06 1.60616e-05 0.000391994 0.000184456 0.000754458 8.92088e-05 0.000246831 8.82174e-06 0.000197698 0.000440601 0.000556326 4.25505e-05 6.01105e-05 6.01034e-06 5.76654e-06 0.000102975 0.000173591 7.12634e-06 3.7195e-06 0.000259823 0.000129548 0.000398927 7.94079e-05 5.24174e-06 0.000120514 0.000129645 1.22189e-05 5.17292e-05 0.000335287 0.000149552 7.02835e-06 5.41255e-06 0.000119698 1.50505e-05 7.1458e-05 0.000469231 0.000232855 0.000425947 0.000253093 0.000627388 0.000641901 0.000891106 7.81945e-05 0.000211845 0.000203824 4.07452e-06 0.00105268 1.95213e-05 3.68216e-05 8.63913e-05 0.000296452 0.000158066 1.87704e-05 5.70642e-06 7.7528e-05 9.48555e-06 0.000393513 3.55587e-06 4.76918e-05 0.000401648 0.000216214 0.000635952 3.16821e-05 9.70979e-06 0.00104129 5.35467e-05 3.33543e-06 0.000438944 1.14293e-05 5.41835e-06 0.000105963 0.000179337 4.83083e-06 4.93609e-05 0.000113306 5.06066e-06 6.08861e-06 1.50584e-05 5.42572e-05 0.000865646 1.36982e-05 9.90818e-06 3.67586e-06 0.000224146 0.000108379 0.000218488 0.000757691 6.90743e-06 8.41572e-06 8.53303e-06 0.000110253 0.000381169 2.30487e-05 4.48186e-06 3.42234e-05 6.27839e-06 0.000513331 0.000828204 0.000939677 3.27702e-05 0.000400158 0.000177138 0.000190051 1.76182e-05 5.9224e-05 0.000771418 2.51075e-05 8.67794e-05 0.000135309 0.00046852 8.22842e-06 0.000464129 0.000115086 0.000379698 1.10449e-05 3.21895e-06 6.43224e-06 0.000876186 0.000179529 0.000209534 1.77279e-05 0.000394792 3.36057e-05 7.47153e-05 7.41477e-05 3.49247e-06 5.07506e-05 0.000821766 8.19784e-05 2.00033e-05 0.000126952 3.37685e-05 0.000393378 0.000178763 4.32766e-05 0.000424691 1.06834e-05 0.000410584 1.39065e-05 6.28091e-06 7.44303e-06 0.00043514 0.000268846 7.45829e-05 0.000488245 4.19769e-06 0.000237137 0.000104986 1.37252e-05 0.000173413 0.000445476 0.000760206 5.60294e-06 4.16879e-05 8.43786e-05 2.08015e-06 0.00107877 2.6072e-05 0.000394799 0.000337196 9.90091e-06 0.000435209 9.97735e-06 5.36079e-05 1.81964e-05 0.000158457 0.000867066 3.53372e-05 3.35921e-05 3.3965e-05 0.000881235 0.000295308 0.000149033 4.63929e-06 5.46086e-06 3.3637e-06 0.000204324 0.000162557 9.62844e-05 0.000221744 8.58723e-06 1.25098e-05 4.85804e-06 0.000695714 1.11788e-05 0.000767126 1.00265e-05 0.000555619 0.00100172 1.85953e-05 1.59476e-05 4.94841e-05 5.64713e-06 0.00193784 0.00012068 0.000261712 3.18198e-06 1.05925e-05 0.000789781 0.00117937 5.25973e-06 1.68373e-05 9.20963e-05 3.80312e-05 0.00068247 0.000431321 8.19924e-05 0.000163083 0.000583557 0.000154014 5.3271e-06 7.60962e-06 0.000268802 0.000588614 0.000443416 0.000601109 7.50852e-05 0.00015967 0.00050421 0.000127439 0.000754342 2.24574e-05 4.86593e-05 9.8248e-06 8.42603e-06 0.00147363 0.00025071 0.00211271 5.75569e-06 1.81474e-05 0.000107246 6.52694e-05 6.04281e-06 9.37165e-05 3.41405e-06 6.68772e-05 6.65474e-06 4.61074e-05 0.000724872 1.42007e-05 5.5e-06 0.00166729 0.000108881 0.000615224 0.00076415 6.27618e-06 0.000117826 1.53841e-05 6.02704e-06 0.0001672 0.000129556 0.000376329 0.000455339 1.20203e-05 0.000113892 2.85641e-05 3.44828e-06 0.000649188 3.19388e-06 1.05868e-05 8.57259e-06 5.07938e-06 5.70211e-06 4.97286e-06 0.000364367 0.000238457 0.000627243 3.84528e-05 3.92201e-06 9.02396e-06 5.33651e-05 0.00014542 9.62783e-06 6.69545e-05 0.000205731 4.62604e-06 0.000514674 1.28293e-05 0.000531652 0.000132433 0.000730939 3.42448e-06 0.000539597 0.000325402 0.000194509 0.000167526 0.000349991 0.000425591 1.03844e-05 0.000406034 7.26048e-05 0.000453068 0.000465839 0.000631769 0.000293663 9.49112e-05 0.000213664 4.83064e-05 1.40409e-05 1.97198e-05 6.30181e-06 7.79768e-05 4.96337e-05 1.4967e-05 2.60989e-05 0.000196719 2.69866e-05 3.5591e-05 0.00039696 8.93509e-05 4.75756e-05 7.07525e-05 3.10896e-06 0.000541537 4.6122e-06 4.78454e-05 3.14403e-06 0.00103699 4.17053e-05 0.000408671 6.45335e-06 0.000186061 3.16201e-05 0.000835322 0.000205899 0.000480568 9.38494e-06 0.000107052 0.000103114 2.9901e-06 5.11621e-06 0.000217017 5.59983e-06 7.79506e-06 0.000411079 0.000116918 0.000346827 0.000462642 0.000549745 0.00149803 0.000374542 4.50173e-06 0.000112253 3.56107e-05 0.000693852 0.000104098 7.92496e-06 0.000586863 8.81909e-05 1.93757e-05 2.15566e-05 3.85008e-05 8.47238e-05 0.000541386 1.36169e-05 8.71913e-06 7.9009e-06 0.000423517 0.000267089 0.000128199 0.00100339 0.000735903 0.000531113 5.3051e-06 7.28274e-06 6.96368e-05 4.2789e-06 0.000405142 2.87829e-05 3.9629e-05 7.41103e-05 6.88828e-06 0.000398579 4.97315e-06 0.00015313 0.0004067 3.24958e-06 0.000777375 0.000271195 8.62828e-05 7.09164e-06 2.73326e-06 5.38821e-05 0.000175434 0.00018185 0.0008977 0.000647785 3.5593e-06 0.000538032 0.000293348 0.000180859 5.50108e-05 0.000871083 3.41364e-05 6.67797e-05 4.1829e-05 3.40758e-06 0.000145733 0.000304538 0.00059739 0.0002957 7.60045e-06 7.57735e-05 5.38026e-05 0.000499859 3.36474e-05 1.31363e-05 3.64026e-05 0.00040902 3.48985e-06 0.00112902 5.93149e-06 0.000121604 5.32519e-05 2.24732e-05 7.05865e-05 1.16616e-05 3.6529e-06 7.96689e-06 6.55661e-06 1.37225e-05 0.000713672 0.000150978 0.000863397 4.459e-06 7.44232e-06 0.00157613 0.000284167 0.000206513 0.000384567 0.000397389 3.04362e-06 9.80868e-05 4.63052e-05 3.26907e-05 0.000329248 0.000227744 8.91591e-05 1.38382e-05 0.000420627 6.40958e-05 0.000219705 6.54854e-05 0.000273429 0.000176724 0.000580041 4.99604e-05 0.000239583 6.63707e-06 6.48855e-06 0.000142857 0.000338182 4.04022e-06 4.34577e-05 6.46824e-06 0.000153161 1.31512e-05 1.08398e-05 9.36941e-06 3.63822e-05 8.83486e-05 0.000246741 5.05369e-06 6.84055e-05 0.000446121 8.81731e-05 3.57976e-06 1.5314e-05 8.99539e-06 0.000978296 1.18203e-05 8.21853e-05 0.000544911 7.71569e-06 4.94762e-06 7.71957e-05 3.0837e-06 2.01552e-05 0.000455362 2.50037e-05 3.33615e-06 0.000251933 0.000196833 0.000483256 0.000798532 6.45766e-05 0.000111387 9.27949e-06 6.16425e-05 0.000786582 0.000151276 6.85195e-06 8.142e-06 5.33047e-06 0.000500098 0.000192489 9.68794e-05 0.000757816 5.95569e-06 3.57639e-06 0.00013585 0.000238175 7.3524e-05 8.08549e-06 4.22799e-05 0.000601005 0.000393006 0.000258699 0.000298738 1.04982e-05 0.00011743 1.73577e-05 6.5968e-06 0.000228355 0.00094794 3.78137e-06 2.97601e-05 1.74166e-05 0.789833 0.000112819 0.000599931 0.000127724 9.76053e-06 6.20139e-06 0.000443542 8.4815e-06 0.000136711 0.000398858 9.16322e-05 0.000410192 0.000642312 1.05763e-05 8.57407e-06 0.000282301 0.000400174 4.03325e-05 0.000499247 7.99555e-06 0.000515583 2.95672e-05 0.000155724 6.18096e-06 1.20014e-05 0.000419289 5.33643e-06 7.27515e-05 0.000277312 0.000545337 5.42467e-06 1.05272e-05 4.80525e-06 0.000287922 5.29888e-06 3.50474e-05 1.0577e-05 2.64516e-05 0.000217167 5.23615e-05 8.84339e-05 0.000202169 0.000418685 0.000507772 5.94799e-06 7.91591e-05 8.57003e-05 0.000400775 3.22493e-05 0.000557165 7.32453e-06 0.000352134 7.86202e-06 3.57646e-06 0.000795721 4.59804e-05 0.000158122 4.98073e-06 5.36782e-05 7.10349e-05 5.12416e-05 0.000208432 0.000191206 2.72387e-05 7.28821e-06 8.06074e-05 0.000475968 5.87515e-06 0.000474996 7.94577e-05 4.269e-06 5.22883e-06 0.000158605 0.000250578 6.30965e-06 0.000623772 4.33969e-05 0.000449545 9.98481e-06 0.000165559 7.16219e-05 0.000104482 0.000269655 1.46014e-05 4.17176e-06 0.000335561 5.11442e-05 0.000766104 4.31373e-05 6.61285e-06 0.000180469 0.000402404 0.000437754 0.000778367 4.17436e-06 0.000154807 2.63551e-05 8.20201e-05 0.000212992 0.000646238 0.000548823 0.000125424 9.21669e-06 0.000142836 3.81451e-06 0.000591667 0.000611021 2.28341e-05 0.000129922 0.000154468 0.000205283 0.000130556 9.97536e-06 0.000406258 9.37094e-06 8.81813e-06 4.30052e-05 0.000109495 3.35598e-05 1.03369e-05 2.44167e-05 0.00128778 0.000164289 0.000579874 5.96787e-05 1.18633e-05 3.66663e-06 7.59625e-06 0.000319307 0.000397984 8.87695e-05 2.32802e-05 0.000419372 0.000421037 1.72015e-05 0.000577932 0.000151398 3.25136e-06 8.22852e-05 0.000166639 0.000182262 0.000483336 1.12782e-05 0.000519271 6.88227e-06 0.00108356 1.00246e-05 4.00325e-06 3.36619e-05 0.000526656 4.26059e-06 0.000336408 2.28869e-05 0.000192496 4.84335e-06 7.77079e-05 0.000360434 1.71982e-05 0.000369008 8.03401e-05 7.46605e-06 0.000397442 2.71082e-05 7.83325e-06 6.58319e-06 0.000508857 1.22299e-05 8.65618e-05 6.42127e-05 0.000132156 4.98827e-06 0.000502889 4.80917e-06 7.7039e-05 1.10247e-05 0.000462415 0.000167908 9.52844e-06 3.34316e-05 0.000656854 3.55284e-06 0.000421007 0.000476859 0.0001166 0.000765953 0.00011826 0.000698316 0.000395216 0.000598922 0.000271368 4.9775e-06 0.000332671 0.000934989 8.42081e-06 1.18082e-05 0.000104183 8.53376e-05 0.000939277 0.00055031 0.000792347 2.98235e-05 1.38254e-05 0.000145227 1.28396e-05 0.000161425 3.81232e-05 2.21425e-05 1.44565e-05 3.87755e-06 0.00053306 2.52902e-05 8.40285e-06 0.000219372 0.000154255 0.000127698 0.000692018 1.08421e-05 6.8821e-05 0.00112046 5.92954e-06 7.63042e-06 0.000138569 0.000809117 2.2317e-05 6.07567e-06 0.000680108 3.36593e-06 0.000401365 0.00041061 0.000187274 7.00047e-05 5.36562e-05 6.85201e-05 6.17961e-06 3.32707e-06 0.000235635 6.04377e-05 0.00021493 1.05497e-05 3.20601e-05 0.000142572 4.11988e-05 0.00045547 7.64423e-06 0.000175661 9.59907e-06 0.00042774 4.90589e-06 0.000183153 0.000546707 6.95997e-05 0.000164355 0.000283318 4.67413e-06 0.000108686 0.000716767 4.64704e-06 7.67189e-05 0.000396825 6.92274e-06 3.77094e-05 0.000346042 9.73603e-05 5.87503e-06 6.38464e-06 0.000941857 2.59259e-05 3.37594e-05 5.36122e-05 0.000144885 0.000404109 1.00048e-05 5.39225e-05 8.8595e-06 9.93862e-05 7.13149e-06 0.000420829 9.03717e-05 4.67615e-06 0.000181483 5.22667e-06 7.6401e-06 0.000128316 0.000554262 7.058e-05 0.000259401 0.000286243 3.67465e-06 2.78174e-05 0.000404028 0.000467731 0.000221492 0.000205253 2.04166e-05 0.000240263 0.000243177 0.000504448 0.00159102 0.000165736 0.000221495 8.63285e-06 4.1115e-05 0.000657246 0.000126835 1.30508e-05 2.76687e-05 0.000119928 0.000198779 0.000137102 4.78816e-05 0.000787923 7.68206e-06 2.56211e-05 3.01737e-05 0.000451816 1.34239e-05 0.000130088 0.000991495 0.000139118 0.000231385 0.000621058 0.0002583 0.000132887 2.08032e-05 0.000397384 0.00110983 5.09781e-06 3.45119e-05 4.94385e-05 0.00015664 0.000218539 0.000160519 0.000212286 0.000193955 1.1188e-05 3.80616e-06 2.34364e-05 1.76574e-05 0.00010357 0.000423919 0.000434434 7.3286e-05 0.000129492 0.000408444 0.000294201 0.000359933 0.000303781 0.00019467 7.4943e-06 0.000511252 0.00017909 7.94161e-06 2.48184e-05 0.000502226 0.000506488 1.33556e-05 2.88573e-05 0.000483695 0.00162448 6.8229e-05 0.000782599 1.0938e-05 6.2896e-05 7.9987e-05 2.71541e-05 8.28167e-05 4.48446e-05 5.99833e-05 8.38161e-06 3.07521e-06 6.21517e-05 0.000558039 0.000141784 3.07571e-05 0.000491038 0.000153542 0.000769039 0.000182693 0.000171159 9.39614e-06 0.000132246 3.53431e-05 0.000396202 6.11164e-05 4.90045e-06 0.000105104 0.000400387 4.33378e-05 9.15645e-05 3.26602e-05 2.70432e-05 8.0129e-06 1.18817e-05 0.000168175 2.88685e-06 0.000137597 1.97993e-05 7.03314e-06 0.000691609 9.11978e-06 0.00051968 0.000394287 0.00042976 0.000527215 5.36468e-06 4.70851e-06 1.02657e-05 0.000448708 0.000394194 0.000993894 6.09792e-06 6.36056e-06 4.48409e-05 0.000751872 0.00042828 0.000488522 1.03195e-05 4.58367e-06 7.80738e-05 1.0122e-05 3.45747e-05 0.000280528 0.00139663 8.04345e-05 6.81277e-05 0.000193601 6.16203e-05 1.07172e-05 4.65278e-06 0.000214427 0.000317743 0.000115412 0.000135654 3.74579e-05 4.82479e-06 0.000241684 1.82902e-05 6.97881e-05 6.77356e-05 2.68671e-05 1.35784e-05 7.25531e-06 0.000257899 5.69289e-05 3.04018e-05 
0.000340661 0.000107912 0.000166664 0.000315613 0.000147424 1.5284e-05 0.00030523 0.000124321 7.49897e-06 0.000328301 2.2163e-05 0.000482344 2.91793e-05 0.000139498 0.000703233 1.84778e-05 0.000188611 0.000266892 4.57954e-05 0.000329525 4.28937e-05 0.000325395 6.87706e-05 5.05734e-06 0.000211267 0.000212639 0.000101876 2.55531e-05 3.85984e-05 0.000314019 0.00010874 1.07704e-05 0.000135164 2.29937e-06 7.98953e-06 0.000174696 3.23803e-05 1.25214e-05 3.67567e-05 0.000198053 0.000184365 0.000102088 7.15015e-05 5.1269e-05 6.28563e-05 0.00021636 0.000333886 0.000149969 0.00037301 2.02376e-05 9.75896e-05 0.000120386 0.000148446 0.000112006 1.88529e-05 0.00012917 0.000224272 6.06784e-05 0.000259282 0.000167777 0.000101761 7.93766e-05 0.00015466 2.53535e-05 4.80413e-05 0.000357912 0.000103512 9.74434e-06 6.7537e-06 0.000176208 9.46478e-05 0.000121034 0.00041899 0.000199831 4.33135e-05 1.55033e-05 2.48448e-05 0.000176712 5.48678e-05 4.48293e-05 0.000308205 2.85489e-05 4.47849e-05 0.000167833 0.000269264 2.4756e-05 0.000231286 0.000312585 0.000116427 0.000221104 0.000306409 6.63984e-06 0.000151888 0.000305335 2.78359e-05 1.56981e-05 0.000236288 0.000215618 0.000100356 2.80483e-05 0.000194082 0.000323284 0.000134534 0.000606517 1.07523e-05 0.000216751 4.15513e-05 0.000262259 0.000330333 3.58184e-05 2.28293e-05 3.25747e-05 3.16316e-05 0.000655627 0.000388208 1.46746e-05 0.000144452 0.000178644 0.000157452 3.37586e-06 0.000160047 0.000621999 0.000384296 0.000138493 0.000424425 0.000116121 6.71749e-05 0.000186367 3.85555e-05 0.000100907 0.000172643 7.1508e-05 0.000195368 0.000417083 0.00019106 6.46298e-05 0.000159381 0.000663346 0.000151054 6.8946e-05 6.57567e-05 0.000134965 0.000268515 0.000423521 0.000100206 0.000109423 7.02836e-05 0.000171402 0.000122424 0.000306988 0.000351207 0.000432813 7.65981e-06 1.19647e-05 0.000469129 0.000753122 6.60107e-06 0.000201566 1.8998e-05 2.88441e-06 0.000148122 0.000137594 0.000423915 5.20859e-06 6.07722e-05 0.000158715 3.71212e-06 0.00064621 8.24117e-05 4.66937e-05 5.39825e-05 1.2578e-05 0.00014805 0.000186572 0.000242056 0.000317491 0.000269394 3.61153e-05 0.000335008 0.000225344 0.000255178 5.83422e-05 0.000207618 0.000121464 7.91895e-05 0.00052766 0.000213013 7.50482e-05 0.000208561 7.82029e-06 0.000138104 0.00019822 2.69954e-06 5.966e-05 0.000442358 0.000193276 9.88724e-05 0.000425925 1.31874e-05 7.52328e-05 0.00015992 1.30566e-05 3.14215e-06 8.14355e-05 2.2935e-05 0.000102229 0.000311369 0.000207056 0.000197259 0.000249938 6.32039e-06 6.69779e-05 0.000110316 5.63222e-06 1.84139e-05 0.000452999 0.000424201 4.26114e-06 3.87205e-05 6.47452e-05 0.000100001 1.13237e-05 0.000353149 3.16639e-06 0.000106668 9.24059e-05 0.000475684 0.000308678 0.000127437 3.20199e-06 0.000115131 0.00016826 0.000480084 1.90573e-06 9.34862e-05 9.03e-05 9.69909e-05 2.56535e-05 1.08775e-05 0.000261934 0.000328748 2.70256e-05 0.000147287 0.000133611 0.000343724 8.36847e-05 0.00016559 4.57681e-05 0.000120888 0.00054516 0.000278572 0.000112485 0.000508094 0.000346281 0.000136211 0.000142719 6.4216e-05 0.000235926 9.4385e-06 1.09366e-05 1.50406e-05 7.20164e-06 0.00031888 0.0002101 0.000154724 0.000217094 1.9015e-05 4.7928e-05 0.000117244 6.32544e-05 8.54772e-06 0.000307987 2.21623e-05 4.52763e-06 0.000303052 3.40603e-05 8.66757e-05 8.30646e-06 9.28636e-05 0.000254926 0.000229724 0.000512243 0.00012 0.000198217 0.000392494 8.42536e-06 8.18e-06 0.000166223 0.000484756 0.000436587 6.59968e-05 0.000157819 5.27009e-05 0.000309535 5.05715e-05 7.23161e-05 0.000734988 4.50694e-05 0.000495415 6.48323e-05 1.82837e-05 7.24243e-06 0.000261434 0.000250042 0.000401862 0.000456398 0.00010259 6.85154e-05 0.000307503 0.000167088 2.04455e-05 0.000531294 0.000117171 1.8941e-05 0.000618581 0.000519191 0.000146876 4.48292e-05 0.000516181 0.000124676 0.000624793 0.000449442 0.000175184 0.00029389 0.000144366 0.000211483 0.000881341 0.000448966 2.93315e-05 0.000173386 0.000435612 0.000625295 0.000700058 9.30731e-06 0.000148491 2.09054e-05 2.57106e-06 0.000153673 0.000120269 0.000100241 1.6637e-05 7.06504e-05 0.000499656 2.36987e-05 0.00015614 3.64265e-05 0.000239333 1.09611e-05 0.000331661 0.000307329 0.000238415 0.000218277 1.61104e-05 6.27896e-06 5.22836e-05 8.7484e-05 4.06963e-05 0.000427284 0.000442946 2.29513e-05 2.45438e-05 3.00694e-05 5.99296e-05 7.65792e-06 0.000105894 7.93271e-05 8.70566e-06 6.12214e-06 9.65782e-05 1.11363e-05 3.20365e-05 8.21613e-05 0.000389895 5.30513e-06 8.83462e-06 0.000229064 0.00014261 0.000357121 8.36129e-06 0.000188745 2.5411e-05 0.000171604 3.60845e-05 0.000250607 0.000137598 0.000455743 0.000389814 8.92878e-05 2.09967e-05 6.27733e-05 0.000124773 5.89428e-05 8.47156e-06 1.95213e-05 0.000260987 6.21466e-05 0.000159127 0.000219978 0.000497658 2.19354e-05 5.0313e-06 0.000165519 6.93623e-05 1.29693e-05 0.00034183 2.11732e-05 0.000723954 0.00035891 0.00076357 4.71635e-05 0.000125141 3.2242e-05 0.000622153 0.000151897 9.78302e-05 0.000680626 0.000480961 1.69363e-05 0.000114799 0.000148064 0.000226944 0.000165492 9.79956e-05 0.000114829 0.00011362 0.000405063 0.000227409 0.000564589 8.63695e-05 0.000189367 0.000430526 9.41277e-05 1.74661e-05 1.80218e-05 6.87652e-05 2.60171e-05 0.000129321 0.00013602 0.000219216 5.7612e-05 0.000185922 4.66049e-05 1.54521e-05 0.000400118 6.41876e-06 2.49114e-05 0.000106903 0.000119496 0.000115306 6.1274e-05 0.0007604 0.000587533 1.1785e-05 4.18085e-05 0.000611673 1.25613e-05 6.26504e-06 0.000564484 0.000433853 8.41395e-06 0.000368965 3.30784e-06 1.47871e-05 0.000252091 6.79882e-06 6.52467e-06 0.000151698 0.00044305 7.78581e-05 0.000662184 0.000102004 1.56015e-06 1.17764e-05 0.000681129 6.6211e-05 1.12936e-05 0.00013453 0.00022254 0.000144688 5.27771e-05 4.25459e-06 2.27556e-05 7.38659e-05 7.51809e-06 0.000105789 4.73889e-06 1.21285e-05 0.000158193 6.80912e-06 0.00031124 7.15187e-05 0.000199722 0.00023522 4.79497e-05 1.32905e-05 0.000311135 1.95435e-05 1.44985e-05 0.000407359 2.46177e-05 9.25541e-05 0.000135021 0.00024682 0.000115427 0.000195339 0.000324448 0.000321539 0.000313179 9.76315e-05 0.000203132 0.000544772 2.78855e-06 0.000118556 0.000101016 2.45774e-05 0.000291005 4.68026e-06 0.000111881 5.1795e-05 0.000114042 0.000151026 0.000469773 4.18096e-05 0.00202061 0.00042864 7.83417e-06 8.45241e-05 0.000128963 0.000313573 9.79993e-06 4.18629e-06 4.49567e-05 2.44916e-05 1.11195e-05 2.09513e-05 4.79892e-06 0.000174603 0.000246882 0.000104563 0.00041203 3.05317e-06 1.16665e-05 0.000198701 1.86296e-05 0.000105543 7.56806e-06 0.000325407 0.000596191 0.000312421 2.73226e-06 4.30827e-05 4.35151e-05 5.68784e-06 0.000104094 0.000401785 0.0296699 0.000820056 2.2084e-05 0.000650749 3.96878e-05 0.000314709 0.000217275 0.000173249 7.32884e-05 0.000274139 0.000183954 0.000209548 5.52941e-05 0.000314654 8.29907e-06 0.000285679 0.000417061 4.68132e-06 2.22471e-05 1.15839e-05 0.000100325 0.000647524 0.000210028 4.12492e-05 3.17421e-06 2.50478e-05 0.000214367 0.000387016 0.00052373 2.40588e-05 9.71942e-05 0.000479889 5.80139e-06 0.000361594 6.12949e-05 0.000263383 0.00281569 7.43214e-06 0.000133551 0.000133471 4.72913e-06 0.00010694 0.000223414 0.000270574 0.000368764 0.000160583 3.28574e-05 8.44585e-05 4.89612e-05 1.87854e-05 0.000110132 0.000101105 0.000504904 0.000345959 0.000372628 0.000276638 0.000197441 0.000436687 1.60702e-05 0.000220457 6.16709e-05 0.000765777 0.000423792 0.000408449 8.04733e-06 2.85263e-05 0.000100384 4.99909e-05 0.000448965 6.29712e-05 6.43232e-06 5.24726e-05 0.000421518 3.54188e-05 0.000187144 0.000270069 0.00065544 3.03934e-05 6.0192e-06 0.000170402 4.89252e-05 0.000184895 6.99275e-05 9.41393e-05 5.81908e-06 4.00917e-06 0.000371719 6.3918e-05 4.58984e-06 0.000119216 0.000314228 0.000485651 0.000447075 0.000342796 7.30365e-05 0.000821531 4.04266e-05 0.000374697 0.000396773 5.24149e-05 0.000156006 0.000339536 2.94467e-05 1.13352e-05 0.000380922 4.34758e-05 0.000608293 0.00023407 4.12279e-05 0.000112469 0.000307668 0.000172216 5.75038e-06 1.95527e-05 2.41743e-05 4.32493e-05 0.000119156 9.99877e-05 0.000612451 3.9515e-06 0.000421375 2.81944e-05 0.000612139 0.000142598 0.00025581 2.81135e-05 9.69411e-05 0.000307291 4.35553e-05 3.45222e-05 0.000385233 8.00579e-05 5.87806e-05 0.000102163 2.51296e-05 2.45621e-05 0.000221472 9.47173e-05 0.000425112 0.000730096 0.000122005 8.70151e-05 0.000617143 0.000138008 0.000369753 0.000375212 0.000786388 0.000138151 0.000112613 4.04215e-05 0.000173857 0.00013385 0.000217782 0.000131431 3.35241e-06 8.41762e-05 0.000138568 6.13799e-05 0.000590689 7.25818e-05 0.00012961 2.67655e-05 1.8344e-05 0.000350326 0.000154041 0.000242965 0.601589 5.89474e-06 1.45794e-05 3.23021e-05 5.16672e-06 0.000425461 6.0575e-06 2.74e-05 0.000118731 0.000181027 0.000131407 0.000108166 5.5669e-06 0.000807003 6.46036e-06 0.000402822 0.000117758 0.000125849 7.20224e-05 0.000466016 0.000137154 0.00012173 0.000246731 0.000293239 6.47331e-05 0.000239933 0.000109784 9.48437e-05 8.4953e-06 4.89409e-05 0.000106452 0.000254266 8.50231e-05 0.000336201 0.00046268 0.000332529 0.000317242 0.000317143 0.000218933 0.000104339 4.0414e-05 0.00010106 7.36159e-06 1.71229e-05 3.40215e-05 3.97849e-05 0.000156883 0.00033962 1.24499e-05 0.000491407 5.98294e-06 0.000169637 0.186501 4.73778e-05 1.16885e-05 7.27834e-05 0.000339206 1.97883e-05 8.50232e-06 9.38354e-05 0.000151119 3.11772e-05 0.000410892 0.000317959 3.41158e-05 0.000162789 3.34546e-06 4.03358e-06 7.55777e-05 2.75722e-05 0.000415474 0.000141892 0.000199065 1.5701e-05 0.000307163 0.000155797 0.000140032 0.000307988 0.000306644 0.000119688 6.35476e-05 2.43215e-06 0.000236982 0.00080328 9.84766e-06 6.14165e-06 0.000607177 2.78748e-06 2.25049e-05 0.000119508 0.000226415 9.61e-06 5.06281e-05 7.45895e-05 3.60141e-05 5.15805e-05 7.12431e-05 0.000154092 0.00018184 0.000292709 6.0813e-05 0.000182856 2.22863e-05 0.000156551 2.13152e-05 4.00922e-05 0.000307345 0.000312914 0.000308679 0.000458776 0.000266387 0.000664054 0.000149828 3.26834e-06 1.47094e-05 0.000398421 9.91902e-05 2.42465e-05 8.44772e-05 0.000442451 0.000123481 7.06489e-06 0.000101986 0.000366999 6.54773e-05 0.000111137 0.000227005 0.000404358 0.000212362 1.23346e-05 0.000206498 0.000121487 0.000267711 0.000113967 4.55701e-06 9.34935e-06 0.000930121 0.00082706 0.00035392 1.33067e-05 8.90375e-05 0.00021516 0.000365201 0.000393624 3.83887e-05 3.8601e-05 0.000347283 0.000245835 0.000185883 1.55105e-06 0.000656554 7.4402e-05 9.73363e-05 0.000380742 0.000169464 0.000202196 0.000258289 0.000285251 0.000159514 0.000246868 9.47039e-05 0.000562796 9.21618e-06 5.63474e-06 0.000368782 0.000107324 6.8226e-06 7.92543e-05 0.000263108 3.87295e-06 1.22304e-05 9.0342e-05 0.000146451 0.000497611 7.23666e-05 4.95469e-05 0.000151839 0.000166541 0.000130457 2.53408e-05 2.70822e-05 3.38415e-05 2.86657e-06 5.39662e-06 0.000454496 1.31499e-05 0.000114873 0.000339687 2.48001e-05 0.00062462 3.37497e-06 2.05242e-05 0.000125194 9.30128e-05 3.72398e-05 5.4997e-05 0.000183175 0.000103391 0.000105286 0.000213961 0.000484922 1.48384e-05 0.000623641 9.54673e-05 5.97551e-05 3.10634e-05 9.92064e-05 4.89565e-06 5.59951e-06 1.81317e-05 1.94454e-05 0.00010191 9.48278e-05 0.000126236 3.95833e-05 0.000180824 0.000528638 2.54108e-05 0.000182847 0.000294678 0.000632982 0.000653118 6.68884e-05 8.42293e-05 0.000416229 2.2541e-05 0.000430759 0.000709667 9.65756e-05 0.000241865 0.000901345 7.12644e-05 5.56142e-05 0.000256727 0.000141138 0.000137098 4.27079e-05 0.000496777 7.07661e-05 1.87506e-05 5.50097e-05 5.31918e-05 1.73676e-05 3.54305e-05 8.557e-05 6.27359e-06 0.000345122 9.48959e-05 0.000147586 0.00018111 0.00024974 5.80689e-06 0.00026542 9.9845e-05 5.65884e-06 4.49057e-05 0.000110783 0.000171745 0.000775368 0.000150818 0.00013653 0.000118605 0.000333401 6.51936e-05 0.000170208 0.000130971 6.66241e-05 6.22438e-05 0.000407082 3.42979e-05 0.000116299 0.000489998 0.000206116 0.000233145 0.000805366 0.000843026 4.02413e-05 1.98967e-05 0.000312811 
0.000416451 0.000112439 6.79755e-05 0.000265781 6.71651e-05 9.70188e-06 3.53443e-05 0.000452542 0.000262913 0.000355482 0.000176205 0.000397563 0.000368837 0.000224684 0.000327583 4.44304e-05 0.000364225 7.85427e-05 1.40833e-05 0.000407096 0.000106045 0.000414166 3.65736e-05 0.000517212 7.32941e-05 0.000180788 0.000193496 7.77425e-05 0.000286742 0.000408027 4.6004e-06 1.97048e-05 8.13668e-05 3.00087e-06 0.000284614 1.51958e-05 0.000418883 2.00895e-05 3.74454e-05 0.000195007 2.46496e-05 0.000403602 5.11042e-05 4.89136e-05 3.66412e-05 0.000352167 0.000720014 8.15047e-05 0.000433599 5.09328e-05 8.43436e-05 4.25665e-05 4.61919e-06 0.000107888 1.69604e-05 9.37099e-05 9.30354e-05 9.00737e-05 0.000393811 0.000149915 8.7087e-05 5.07064e-05 9.13834e-05 0.000122571 6.10083e-05 1.96887e-05 8.36191e-05 5.42069e-06 6.18581e-06 0.000221611 7.42515e-05 0.000192032 0.000270919 0.000369028 8.03229e-05 0.000118191 0.000139688 3.91056e-05 6.54589e-06 0.000168251 0.000477484 2.11709e-05 7.42617e-05 0.000304076 8.54211e-05 6.62124e-05 5.92528e-06 1.92361e-05 3.85686e-06 0.000347619 0.000408633 5.96286e-05 0.000166247 0.000147767 3.48728e-06 1.24887e-05 1.77834e-05 8.60941e-05 0.000124829 1.30527e-05 3.42616e-05 0.000775215 9.10272e-05 0.000650246 1.438e-05 0.00037888 5.29248e-06 0.000115647 0.000353993 3.25553e-05 3.54509e-05 2.71491e-05 7.49718e-05 0.000698845 0.000110478 4.88129e-05 0.000985594 2.70044e-05 5.70888e-06 3.0334e-05 0.000267858 0.000618631 0.00050317 0.00041436 0.00014028 0.000108809 0.000161168 0.000185955 4.2235e-06 6.97102e-05 8.72913e-05 4.31206e-05 8.13395e-05 0.000418722 0.000353391 4.44553e-05 0.000288621 0.000758338 1.34599e-05 0.000159135 3.89838e-06 8.79693e-05 0.000600901 0.000396559 0.000328803 3.53943e-05 2.65517e-05 0.000190565 0.000103661 0.000348862 0.000406044 0.000793647 0.000247805 6.93235e-06 0.000397172 0.000348938 0.000308923 0.000324468 1.37149e-05 0.000219863 7.47465e-06 0.000182713 0.000434997 2.05442e-05 0.000136353 0.0004073 3.9248e-05 0.00058064 6.6974e-05 7.7938e-05 4.36479e-05 0.000203364 8.25999e-05 0.000272411 0.000187236 0.000454724 0.000283653 0.000289099 8.56781e-05 3.98522e-05 3.62113e-05 6.67555e-05 0.000327479 0.000104198 5.13512e-05 0.000506072 0.000407612 5.77397e-05 7.17443e-05 3.7017e-06 0.000195353 0.00011406 7.63075e-05 5.59666e-05 0.000570531 0.000136302 0.000124475 0.000203096 1.31306e-05 1.30186e-05 6.13678e-05 0.000114053 6.52075e-06 0.000199275 0.000116104 0.00015844 0.000479236 0.000170357 6.76909e-06 8.09894e-05 4.18722e-06 9.54972e-06 8.47215e-05 6.01515e-05 2.25376e-05 0.000468879 0.000426206 0.000240928 6.7279e-06 8.48207e-05 9.65301e-05 0.00012017 0.000656749 5.19624e-05 9.38259e-05 0.000217296 0.000497247 0.000328626 7.78114e-05 1.50942e-05 0.00040943 6.85287e-06 0.000261419 2.26617e-06 0.000177481 2.94092e-05 2.62665e-05 3.26511e-05 0.000171875 0.000185145 0.000362045 0.000166015 0.000110641 6.79366e-06 0.000156367 0.000140811 0.000120783 7.72622e-05 0.000243418 0.00089375 0.000269638 7.98124e-05 0.00047671 0.000350788 0.000267284 0.000151536 3.08408e-05 5.25629e-05 1.47666e-05 1.37869e-05 3.45313e-05 0.00020078 0.000422961 1.03312e-05 0.000631226 2.28308e-05 0.000474055 1.58193e-05 0.000235316 5.73621e-06 3.67967e-05 0.000327547 0.000158498 0.000185657 0.000220432 6.47e-05 1.24887e-05 8.66214e-05 0.000349518 6.18231e-06 2.11163e-05 0.000452806 0.000221135 7.11726e-05 0.000419644 1.75264e-05 4.76747e-05 0.000207013 0.000549305 0.000421989 4.40243e-05 3.65837e-06 0.000139108 0.000325477 0.000188589 3.51288e-06 0.000635295 1.09065e-05 0.000460326 7.17847e-05 1.47951e-05 1.10003e-05 0.000228824 0.000913298 0.000384646 0.000448363 3.8615e-06 8.09441e-05 0.000368015 0.000177013 8.66851e-05 5.49544e-06 6.51094e-05 1.45095e-05 0.000799068 4.31319e-05 0.000115751 0.00023299 0.000392781 6.50907e-05 7.53442e-05 1.03804e-05 0.000125032 0.000527117 0.000189818 0.000208071 0.000885161 0.000327891 8.08513e-05 0.000224093 0.000351868 0.000808524 0.000652753 6.15983e-05 7.74092e-05 5.0603e-05 6.41135e-05 0.000112231 5.11756e-05 7.4374e-05 6.93147e-05 0.000272072 0.000526689 3.18172e-05 5.32344e-06 1.50146e-05 8.31099e-05 4.26682e-05 0.000530203 0.000396663 1.69577e-05 0.000159055 0.00010311 9.27882e-05 6.25197e-05 4.38871e-06 7.625e-05 0.000397758 0.000552147 7.15329e-05 7.63281e-05 8.27002e-05 4.2026e-05 0.000181654 0.000166599 7.82183e-05 3.05622e-06 5.64536e-06 5.46165e-05 4.3822e-05 3.73586e-05 3.52021e-05 0.000329365 0.000114597 0.000234913 0.000140361 0.000372768 0.000119337 4.25111e-05 5.82701e-05 0.000145907 0.000239672 6.36027e-05 9.15006e-05 0.000312215 0.000443227 0.000338067 0.000107217 1.58222e-05 0.000134039 3.55166e-05 8.10069e-05 0.000138858 0.000104 2.00666e-05 6.61685e-05 1.99439e-05 0.000661156 0.000805521 0.000333863 6.71414e-06 0.000142767 0.00021506 0.000183427 0.000394893 6.87484e-05 0.000676854 0.000443314 0.000769796 0.000179275 0.000204665 2.06672e-05 0.000674972 6.98437e-05 4.60928e-05 0.000772758 0.00039629 7.68057e-06 0.000158171 0.000116175 1.40664e-05 0.000144811 0.000550383 2.66976e-05 0.000107404 0.000195781 0.000256226 0.000737356 0.000136959 0.000144688 0.000501756 0.00023029 9.27068e-06 2.9586e-05 0.000135735 3.35493e-05 0.00069864 9.12459e-05 9.29095e-05 8.8865e-05 0.000241862 9.44291e-06 1.53491e-05 0.000487343 4.70011e-05 7.95234e-05 6.94212e-05 0.000304264 2.32162e-05 5.02372e-05 0.000683016 0.000603683 2.83471e-05 6.6761e-06 0.000650016 3.16294e-05 0.000139427 0.000601226 0.000579618 2.85683e-05 0.000875969 3.89443e-05 4.10461e-06 0.000113564 4.3319e-05 0.000677126 0.00019987 0.000336281 3.4609e-06 0.000756534 0.000235654 1.15837e-05 1.55345e-05 0.000211892 6.08334e-05 0.000178636 0.000181865 0.000165925 0.000631364 0.000214326 7.15947e-05 3.18704e-05 0.000203555 2.11879e-05 9.58772e-05 4.4025e-05 6.9458e-05 6.8689e-05 1.2799e-05 0.000330073 0.000106345 0.000147579 9.69607e-05 6.36481e-05 3.08257e-05 0.000345991 3.79229e-06 5.52794e-05 0.000695725 0.000149439 0.000201012 9.65683e-05 0.000177149 8.58686e-05 8.22651e-05 0.000333305 2.39626e-05 0.000376868 0.000460742 0.000105331 0.000447817 7.57521e-06 0.00038605 9.07093e-05 0.000149915 0.000252237 0.000181015 2.92384e-05 0.000120517 0.000330828 8.4973e-05 0.000338962 3.8316e-05 0.000338836 8.06571e-05 0.000268918 2.9866e-05 0.000141431 0.000513028 1.40176e-05 1.61495e-05 0.000105735 5.33167e-05 5.24934e-05 7.89912e-05 3.76501e-06 0.000190905 0.000125457 6.28868e-05 0.000399033 8.20473e-05 4.51528e-06 8.78116e-05 1.78675e-05 0.000148227 1.09864e-05 0.000355314 0.000589415 0.000369941 8.24326e-06 0.000174394 5.41424e-05 4.39252e-06 0.000402799 0.00052331 0.0225259 3.41357e-05 0.000258968 0.000751824 7.11111e-05 0.000144547 0.00042919 0.000325773 0.000113791 5.23355e-05 7.76617e-05 0.000190373 5.30132e-06 0.00033151 0.000183756 1.80266e-05 0.000528173 0.000173556 0.00011621 2.23688e-05 8.79322e-05 0.000675054 7.13183e-05 6.2176e-05 5.04664e-05 7.18197e-05 4.43421e-05 0.000497132 0.000307608 5.48937e-05 7.08522e-05 0.000426063 8.44046e-06 7.08455e-05 0.00014307 0.000136551 8.875e-06 1.43726e-05 3.56549e-05 8.74893e-05 6.39666e-06 1.25931e-05 0.000147042 0.000268951 0.000245378 0.000410952 1.42627e-05 0.000136996 7.65292e-05 0.000153807 4.90532e-06 0.000151015 0.000415532 0.000342861 0.000379547 0.000196267 0.000316737 0.000276644 4.60961e-05 0.000536273 1.45208e-05 0.000953071 0.000424011 0.000483323 6.21026e-06 0.000193217 0.00017917 4.52127e-06 0.000475081 4.65185e-05 2.55949e-05 3.03176e-05 0.000339806 1.03515e-05 0.000175762 9.61719e-05 0.000693995 3.15828e-05 4.84174e-05 5.97593e-06 0.00012993 7.02732e-06 8.13762e-06 5.06217e-05 6.00913e-06 4.65985e-05 0.000404397 0.000144054 3.31872e-06 7.71789e-05 0.000414657 0.000564587 5.18843e-05 0.000626414 3.85822e-06 0.000874608 6.37325e-05 0.000329682 0.000395802 1.47582e-05 1.92605e-05 0.000370783 3.08602e-05 2.83182e-06 0.000378141 0.000150214 0.000664027 0.000231717 0.000224726 6.82879e-05 0.000489367 3.05497e-05 3.03211e-05 0.000184936 2.09732e-05 8.78533e-05 0.000109366 0.000378236 0.000660203 0.000116726 0.000393837 0.000295858 0.000685112 2.11355e-05 8.68844e-05 4.69508e-05 8.90029e-05 0.000369988 0.000483584 4.12082e-05 0.000404909 7.61101e-05 0.000286232 0.000244302 7.26541e-05 8.47029e-05 7.00493e-05 6.99798e-05 0.000571319 0.000539026 0.000126853 0.000124828 0.000714399 1.65666e-05 0.000326663 0.000565144 0.000451712 8.95122e-05 0.00011058 0.000371586 7.09242e-05 0.000199683 6.90211e-05 0.00011221 5.20188e-06 5.11153e-06 8.92849e-05 1.14879e-05 0.000347528 8.87141e-05 0.000107905 2.47645e-05 5.48975e-05 0.000385166 0.000170043 0.00036266 0.643276 6.85244e-06 2.92383e-06 0.000220016 8.48209e-06 0.000594133 6.12669e-06 0.000617766 7.13093e-05 1.65392e-05 4.14015e-06 0.000189714 8.25462e-05 0.000785956 3.3393e-06 9.4979e-05 0.000219463 4.67814e-06 0.000104626 0.000416794 0.000123117 2.75939e-05 2.82439e-05 0.000211611 6.72225e-06 0.000259436 0.000534467 1.68564e-05 0.00016007 0.000229351 0.000132121 2.69021e-05 0.000475566 0.00035201 0.000484581 0.000336687 0.000386119 0.000370918 0.000129547 4.03598e-05 7.71486e-05 0.000148543 4.17166e-06 1.41241e-05 3.92645e-05 3.49345e-05 5.90084e-06 0.000409145 0.000287815 0.00118214 8.86024e-05 3.02095e-05 0.133801 0.000102384 3.35553e-05 0.000106612 0.000373731 0.000128484 1.75173e-05 7.57149e-05 0.000148797 2.15807e-05 6.89082e-05 0.000491765 0.00041664 0.000134177 5.36204e-05 2.35429e-05 5.85935e-06 4.37771e-05 0.000407247 0.000130092 0.000250815 0.000167419 0.000341407 0.000264171 8.33343e-05 0.000493927 0.00019343 1.07612e-05 5.27435e-05 3.61382e-06 7.27289e-05 0.00064877 0.000260094 6.29529e-06 0.000197113 4.52288e-06 4.12856e-06 0.00014401 0.000240265 5.27393e-05 1.70388e-05 4.23513e-06 9.45998e-05 0.000157438 0.00018949 0.000147378 9.72498e-05 0.000245638 8.01294e-05 0.000212789 7.63134e-05 8.02581e-05 0.000239107 2.40569e-05 0.000345608 4.55979e-05 0.000456762 0.000388452 0.000146475 0.000898332 7.38428e-06 6.84308e-05 4.60135e-05 0.00039581 0.000194287 1.85706e-05 0.000111461 0.000727461 0.000391073 8.26235e-06 0.000315433 0.000515034 9.51308e-05 4.68787e-05 6.76873e-05 0.000759077 0.000113262 2.6487e-05 0.000113028 0.00029335 0.000216222 9.26039e-05 7.61381e-06 3.65816e-05 0.00110351 0.0010191 0.000277309 3.10144e-05 0.000131343 0.000273295 6.23414e-06 0.000461605 0.000314597 0.00017186 0.000365426 4.51537e-05 8.07981e-05 2.51388e-06 0.000920915 0.000278404 5.88441e-06 0.000763162 0.000147285 0.000228624 0.000139055 0.000575344 2.00434e-05 0.00137773 7.23441e-05 0.0005862 4.87621e-05 1.89144e-05 0.000382991 0.000201216 0.000520263 0.000120135 7.70884e-05 5.09902e-05 0.000287344 4.36856e-05 0.000197162 0.000705649 0.000232025 0.000109888 0.000212679 0.000228693 0.000485552 0.000136484 6.03415e-05 2.98924e-05 0.000150198 3.789e-06 0.00036733 0.000231153 0.000287806 0.000641957 1.57891e-05 0.000708661 3.04694e-05 5.97721e-05 0.000302428 1.13347e-05 0.000146191 2.11221e-05 9.49461e-06 6.51145e-05 0.000103608 7.83758e-06 0.000214996 1.09286e-05 0.000878342 6.86799e-05 1.88232e-05 8.19344e-05 0.000155893 8.72493e-05 1.14321e-05 1.45588e-05 4.82457e-05 8.20091e-05 8.31059e-05 0.00011395 0.000190587 3.36578e-05 0.000544626 5.80808e-06 6.78303e-06 0.000295944 0.000678493 0.000478783 3.6203e-06 0.000233569 0.000433784 0.000175323 0.000460153 0.000823738 6.93006e-05 0.000161742 0.000646805 0.00014903 9.90409e-05 0.000252778 0.000115574 0.00039916 7.37963e-05 0.000526302 3.13069e-05 6.72459e-06 7.9403e-06 7.0023e-05 5.26118e-05 8.90462e-05 6.74511e-05 0.00020618 0.000339265 0.00137664 2.22727e-05 0.000282687 3.79732e-05 0.000131222 0.000353791 0.000129298 0.000278894 0.000309819 0.00045061 0.000143019 0.000783531 0.000196934 0.000170428 0.000173882 0.000325305 3.21861e-05 0.000551804 7.44933e-05 6.98422e-05 0.000121797 0.00039183 0.000100107 0.000152527 0.000476958 0.000130278 0.000272379 0.000513972 0.000678617 7.68948e-06 2.39913e-05 0.000476422 
0.000182709 0.000537949 0.000148927 6.09921e-06 3.80585e-06 3.90939e-06 0.000324946 3.03022e-05 7.0555e-05 0.000303 0.000131651 0.000416559 0.000126593 0.000463659 0.000126866 4.99565e-06 3.41761e-05 0.000279905 0.000192453 0.000143824 0.000123572 8.75985e-05 9.05431e-06 1.36285e-05 0.000424194 0.000616562 0.000682065 5.25622e-06 2.22899e-05 3.98423e-06 2.2453e-05 9.56656e-05 0.000160236 3.7746e-05 0.000344585 0.000157062 0.000217751 2.26318e-05 0.00125365 0.000820365 1.34613e-05 1.33495e-05 7.22658e-05 0.000104218 0.000257352 0.000236355 1.71795e-05 8.33911e-06 2.53462e-06 7.68601e-06 0.000413323 0.00016531 0.000103821 0.000423309 9.32976e-05 0.000515932 0.000439984 3.67766e-05 0.00105085 0.000159151 0.000837116 3.76555e-06 0.000411428 1.42594e-05 0.000104565 7.60214e-06 4.04777e-05 5.92876e-06 9.23465e-06 1.23453e-05 0.000406752 0.000530436 0.000428033 0.000302701 3.16427e-05 9.45304e-05 9.71538e-06 0.000103516 1.61349e-05 0.000121609 0.000417151 8.53008e-05 2.61783e-05 0.000529038 0.000844756 2.92097e-05 0.000230296 0.000297615 9.95487e-05 0.000480718 0.000302919 8.39534e-05 9.14467e-06 0.00081932 1.59231e-05 3.05653e-05 5.5378e-06 0.000449239 0.000798216 5.27079e-05 1.68765e-05 0.000113461 5.01324e-05 2.86269e-06 2.29194e-06 0.000475565 8.3083e-06 0.000437129 0.000220254 0.000183173 2.78661e-06 0.000371963 0.000102637 0.000267407 0.000775179 4.11991e-05 8.8906e-06 7.57017e-05 3.80296e-06 2.78387e-05 0.000489966 1.32147e-05 3.47744e-06 0.000146476 0.000822107 0.000503639 4.66403e-06 0.000812303 0.000553242 0.000411979 0.000243549 3.66946e-05 0.000405809 0.000427814 3.27946e-05 0.000225261 0.000587338 9.29976e-06 0.000576926 0.000194895 2.50134e-06 1.69231e-05 0.000263208 0.000409444 1.53605e-05 0.000190397 2.72966e-05 3.66179e-06 0.000123226 1.96275e-05 0.000252979 6.03532e-05 8.89306e-05 0.000173545 0.000488707 6.52868e-06 0.000865382 9.58106e-06 2.00433e-06 2.48329e-05 2.12785e-05 0.000627783 0.000406111 9.77008e-06 4.58739e-05 4.80683e-06 1.95837e-05 9.54346e-05 9.08943e-06 9.42349e-06 0.000218303 9.89557e-05 6.67157e-06 5.60248e-05 0.000789438 0.000398703 0.000130611 8.91781e-05 0.000557077 9.26214e-05 2.16369e-05 0.00018458 0.000224437 6.8607e-06 0.000143113 0.000349887 2.46114e-05 8.31917e-06 0.000235317 2.62736e-05 6.45675e-06 0.000518373 2.15392e-06 1.15811e-05 0.00015473 1.33232e-05 0.000508224 0.000652946 9.04314e-06 1.0148e-05 0.000339197 0.000385692 7.39503e-06 5.77861e-06 0.000204468 0.000538722 7.32178e-05 0.000618808 1.05622e-05 0.000302873 6.20899e-06 9.21012e-05 4.85827e-06 0.000195923 6.20357e-05 0.000146896 0.00015582 0.000113039 0.000213521 4.75043e-06 1.43228e-05 7.22139e-06 0.000624599 6.8306e-05 7.78977e-05 1.08336e-05 0.000371117 3.66607e-06 0.000110161 4.66683e-05 0.00015856 8.82715e-06 0.00010734 2.42774e-06 9.81145e-06 6.33471e-05 1.05673e-05 5.29669e-06 0.000165803 1.99165e-05 3.00875e-05 1.96115e-05 8.0341e-05 4.47311e-06 0.000354369 0.000271102 0.000460583 4.48904e-06 0.000499578 0.00041355 4.65076e-05 0.00043048 0.000882581 9.13282e-05 4.19221e-05 6.30425e-06 9.57924e-05 0.000282819 1.84385e-05 6.76821e-06 3.94594e-06 7.82906e-05 0.000137229 4.60641e-05 9.30031e-06 9.06099e-05 9.78337e-06 3.9508e-06 0.000660824 8.66444e-06 5.27251e-05 3.86243e-06 1.03435e-05 0.00013826 0.00122481 0.00014294 9.21551e-05 1.6875e-05 0.000128313 2.13481e-05 3.15185e-05 0.000350027 0.000415019 0.000192992 6.29684e-06 4.1382e-05 4.07229e-05 0.000134802 0.000248656 3.18223e-05 7.21611e-06 6.70043e-06 3.84676e-05 7.02098e-06 3.09542e-05 2.32641e-05 0.000412794 0.000410156 0.000813903 0.000268485 6.90326e-05 3.24588e-05 0.000820379 0.000380238 0.000221933 0.000552469 3.01588e-06 0.000131118 2.26757e-05 0.000132138 7.22711e-05 1.46954e-05 0.000156875 3.12049e-06 1.41518e-05 0.000264465 0.000490764 1.38172e-05 0.00040765 5.78161e-06 0.000477401 0.00029387 0.000674517 0.00063619 4.9382e-05 2.44326e-05 0.00153902 8.1652e-06 0.000112377 6.44786e-05 7.24123e-06 5.77991e-06 7.66134e-05 0.000107868 0.000412438 0.000116196 0.000132867 0.000828807 0.000129846 6.28161e-05 5.16417e-05 0.000136894 0.000206519 0.000131363 1.37265e-05 1.49786e-05 6.25288e-06 6.40718e-06 9.35448e-06 2.8742e-06 0.000720137 0.000454517 2.13539e-05 4.47478e-06 3.03012e-05 0.000692377 0.000181501 0.000560962 0.000252018 0.000101146 5.15659e-06 0.000208255 0.00022205 0.000161729 0.000319518 0.000193591 2.05354e-05 2.55968e-06 0.000105525 0.000246468 0.000268756 3.93053e-06 1.11401e-05 5.84104e-05 8.18083e-06 0.000123906 4.86921e-06 0.000269903 3.6053e-05 0.000129068 3.2917e-06 0.000610927 0.000219382 0.000616695 0.000475627 0.000411228 4.11438e-05 7.58014e-05 2.53062e-05 1.09055e-05 8.92656e-06 6.28607e-06 0.000192641 0.000165844 0.000210724 0.000109725 9.20385e-05 4.30446e-05 0.000384386 8.45663e-06 0.000175 0.000795192 6.4321e-05 3.87726e-05 0.000110701 9.77524e-05 0.00019883 0.000240792 0.000831587 0.000228849 8.32128e-06 0.000217505 7.19423e-06 0.000408033 0.00012588 0.000112752 4.46358e-06 6.93563e-06 1.36033e-05 0.000188987 0.000167217 0.000480477 1.67332e-05 1.87693e-05 0.000420878 0.000483745 0.000228319 0.000934596 9.93308e-05 0.000285817 0.000307603 0.000226772 2.04688e-05 9.68158e-06 3.95772e-05 0.000158868 0.000423765 1.10714e-05 0.000428854 0.000163948 0.000550759 1.91804e-05 4.41023e-06 0.000416671 3.18191e-05 7.76917e-05 0.00041154 1.02074e-05 0.000128847 0.000126143 6.6864e-05 6.34084e-05 6.76515e-05 6.1904e-06 6.8637e-06 0.000106039 5.90755e-05 8.3785e-05 8.32412e-06 0.000103581 0.000554672 4.84517e-06 9.49211e-06 0.000472649 0.000103779 7.8776e-05 0.000594501 0.000600791 0.000259945 0.000874312 0.000312009 3.01271e-05 3.69085e-05 0.00113473 0.000138713 0.000300275 0.00050764 0.000516977 0.000712501 0.000342109 0.000144508 2.54597e-05 0.000384767 2.80168e-05 0.000440259 8.22944e-05 4.02874e-05 0.000300122 3.86445e-06 2.59693e-06 4.77774e-06 0.000549407 0.000473759 1.20699e-05 0.000133629 1.01915e-05 0.000424277 0.000169018 0.000241237 0.000117968 0.000242679 3.31811e-05 3.82401e-05 9.67543e-05 0.00016936 2.80438e-06 0.000161138 0.000289386 0.000215301 0.000487798 0.000115315 2.71263e-06 0.000560242 3.17944e-06 0.000250382 0.000156455 2.52367e-06 0.000149631 0.0001332 0.000262538 0.000405558 5.22666e-06 0.000101728 8.00006e-05 1.00518e-05 1.45052e-05 1.7161e-05 0.000606774 0.000238887 3.6533e-06 7.83027e-06 0.000166005 8.43573e-06 0.000114055 8.55564e-05 2.86364e-06 7.41507e-05 8.25299e-05 5.10541e-05 0.000417249 0.00024109 9.41833e-05 4.73688e-06 5.14591e-06 0.000673 0.000205107 1.48068e-05 0.00105614 2.2739e-05 3.74333e-06 0.000520505 0.000108625 0.000173436 0.000474152 0.000454004 6.28581e-05 0.000119633 2.90104e-06 3.99986e-06 0.000174383 0.000645852 6.67766e-05 0.00043991 8.2762e-05 8.28652e-06 0.000715534 0.00045979 1.11096e-05 0.000192347 6.7263e-06 7.98256e-06 0.000467788 9.28198e-05 0.000156362 3.01225e-05 9.25714e-06 0.000179469 0.000413341 0.000109285 1.28983e-05 2.72282e-05 0.000244125 5.34975e-06 0.000527959 2.72568e-05 0.00047861 0.000294929 2.61908e-06 0.000416534 4.22512e-06 0.000422716 6.61227e-06 3.48964e-06 7.95043e-05 7.33223e-05 4.84513e-06 2.74528e-05 0.000529677 0.000717772 3.91524e-05 0.000619467 1.2397e-05 8.63537e-06 0.000180107 9.07564e-05 0.000110407 0.000620336 0.000767016 5.0084e-06 4.44238e-06 0.000457228 0.000499141 6.67829e-05 1.32319e-05 6.58243e-05 4.84481e-06 0.000496792 0.000168251 0.000498268 9.85308e-06 9.5947e-05 4.13518e-05 4.3001e-06 0.000122436 0.000197668 8.992e-06 0.000137735 1.01063e-05 3.97796e-06 0.000970105 0.000131044 0.000182038 1.36416e-05 3.46667e-06 7.02479e-06 0.000186748 8.54022e-06 9.0045e-05 6.80808e-06 2.57102e-05 1.06063e-05 0.000157688 2.01295e-05 3.35774e-06 6.72071e-06 0.000109511 0.000431547 8.5094e-05 0.000235343 4.04388e-06 1.36027e-05 3.87087e-05 0.000109593 0.000416641 2.2508e-06 6.48106e-05 1.27838e-05 1.10451e-05 2.69326e-05 0.000256948 1.85038e-05 0.000955289 0.000847542 0.000243345 2.40068e-05 8.24728e-06 0.000164571 3.73739e-06 0.000155486 3.61728e-06 2.31806e-05 0.000532617 0.000438344 3.0246e-05 8.06677e-05 0.000408987 1.56929e-05 6.26564e-06 0.000276412 0.000563789 3.23084e-06 0.00040893 0.000115449 0.000106878 2.31654e-05 4.56452e-06 8.2622e-06 0.000318409 0.000256992 7.429e-05 6.07623e-06 0.000442016 0.000409453 2.18312e-05 0.000450598 8.96785e-06 8.65509e-06 0.000170122 1.54777e-05 6.19178e-06 8.32624e-06 0.000460264 0.000412893 0.000436475 9.398e-06 0.000411126 0.000107335 0.00041384 0.000426506 4.40056e-06 4.22898e-05 0.000160062 0.000302616 4.34124e-05 2.94536e-05 0.000464454 2.93047e-06 8.36428e-06 0.000250078 2.16604e-05 1.13296e-05 0.000112736 0.000146435 0.000158588 0.000355979 8.48031e-06 0.000476186 0.000216426 0.000274843 0.000428982 0.000204254 0.000134942 0.000412988 0.000224985 0.000433541 3.50915e-06 0.000782959 0.00043044 0.000172815 2.82577e-05 0.000968542 0.000624882 9.54328e-05 0.000104655 0.000769512 0.00018816 0.000891106 0.000289116 1.95784e-05 0.000398747 0.000279882 6.43624e-05 1.70871e-05 1.15632e-05 0.000154185 0.000214493 4.45314e-05 0.000595045 1.52468e-05 2.04393e-05 5.11745e-06 2.1814e-05 0.000439419 6.72816e-06 0.000116802 4.39877e-06 0.000185727 0.000115144 0.000226059 4.36017e-05 0.00133585 9.26883e-05 1.80011e-05 0.80522 0.000197018 1.35263e-05 9.32865e-05 8.90563e-06 0.0001863 6.81025e-05 8.77665e-06 8.92338e-06 8.52833e-06 7.06685e-06 7.07993e-06 0.000112128 0.000591113 8.15276e-05 3.15622e-06 0.000117273 8.0941e-06 0.00043489 8.38958e-06 0.000610709 0.000180588 0.000134452 4.97143e-05 0.000160036 0.000168281 1.29256e-05 0.000338879 5.44928e-06 4.93135e-06 0.000582404 0.000150016 6.0618e-06 0.000243954 0.000689091 4.36862e-06 8.72236e-05 2.05075e-05 9.13107e-05 0.000126441 0.000102304 2.54913e-06 0.000449536 1.14735e-05 0.000310199 4.22477e-06 0.000443324 0.00037206 4.95931e-05 1.23715e-05 3.47818e-05 3.02522e-05 4.36881e-05 0.000228382 4.39388e-05 1.09111e-05 0.000208128 0.00086396 6.21121e-05 7.43379e-06 5.99677e-06 0.000267213 7.60047e-06 0.000479121 0.000512727 0.000242771 0.000140427 0.000522663 0.0002122 0.000185112 0.000410163 1.22061e-05 9.17128e-06 1.10062e-05 0.000111652 0.000926418 0.000426133 3.50034e-05 0.00023775 1.47404e-05 6.75474e-05 6.72386e-05 0.000252974 1.4555e-05 3.5368e-06 0.000466433 0.000415448 0.000117943 0.000224763 0.000163821 1.08487e-05 8.17593e-05 4.05114e-06 0.000340486 7.32084e-06 6.06473e-06 0.000467393 4.27581e-06 9.47745e-05 2.58767e-05 5.53327e-05 0.000100513 6.27326e-06 0.000157094 0.000346955 0.000775274 1.01401e-05 0.00116036 0.000407958 0.000227937 7.82585e-06 4.02703e-05 0.000440124 8.76922e-06 1.97542e-05 0.000324055 0.000584182 0.000163494 0.000165412 4.27557e-06 0.000371299 1.48672e-05 0.000213478 1.38553e-05 7.62288e-05 4.60376e-05 0.000149589 3.44868e-06 3.73155e-05 0.000216497 0.000212281 3.7929e-06 6.86453e-05 5.04293e-05 5.07114e-05 1.02953e-05 6.30485e-05 6.70089e-05 3.31407e-05 1.59888e-05 4.91181e-05 4.29012e-05 9.11193e-05 3.77392e-05 0.000107835 4.27553e-06 0.00049137 2.36486e-06 0.000162623 2.88292e-05 0.0001945 0.000408272 4.4235e-05 4.48369e-05 0.000205709 5.31689e-06 0.000149439 1.25315e-05 0.000439734 0.000426402 0.000223158 7.87219e-06 0.000351661 5.44317e-05 3.94019e-05 0.000248025 0.000188802 8.91512e-05 0.000106981 0.000306818 7.37115e-05 0.000101339 0.00123197 9.686e-05 0.000116596 0.000110567 0.000406976 0.00091335 0.00192566 0.000135131 0.000290539 0.00098593 0.000429262 8.8857e-05 0.000117377 0.000136928 5.12841e-06 6.47583e-05 3.43874e-06 6.00041e-05 8.74242e-05 0.00014755 5.15094e-06 0.000127278 5.68758e-05 0.00153647 0.000107374 0.000215076 0.000178942 8.28262e-06 0.000119216 0.000489769 1.55543e-05 3.40153e-05 8.77072e-06 0.000425551 0.000149579 9.35086e-05 0.000165212 0.000364561 5.34962e-06 0.000123921 0.000326621 0.000148186 0.000146043 0.000189944 0.000423802 4.68885e-06 0.000406873 0.000413119 0.000119605 2.75161e-06 0.00162985 0.000120475 3.21157e-05 4.34205e-05 7.14289e-06 
0.000449638 8.61885e-05 4.1145e-05 0.000469927 0.000120371 5.00931e-06 7.38079e-06 0.000237763 0.000631484 0.000446877 7.37712e-05 0.000581537 0.000120467 0.000220739 0.000317788 0.000124667 0.00022744 0.000109655 9.93377e-06 0.000349483 0.000117874 0.000367801 2.03875e-05 0.000622156 0.000203571 0.00015394 0.000171961 7.10121e-05 8.62943e-05 0.00032601 9.78099e-05 3.10629e-05 8.72211e-05 3.16821e-05 0.000416595 0.000149 0.000589593 3.08831e-05 0.000418879 0.000157043 0.000217169 6.39115e-05 1.18999e-05 9.56414e-05 6.04014e-05 0.000290552 0.000390706 7.56204e-05 0.000321007 0.000116817 7.22631e-05 7.23416e-05 2.82813e-05 8.89788e-05 7.91154e-05 7.13279e-05 0.000221038 4.18806e-06 0.000197323 0.000196688 0.000183115 8.7186e-05 0.000103592 0.000139636 3.63819e-05 0.000336265 0.000110193 2.26301e-05 2.42459e-05 0.000164054 7.16306e-05 0.000406201 0.000244059 1.9232e-05 2.04561e-05 0.000151879 7.71435e-05 0.000107369 9.13134e-05 0.00029056 0.000274323 6.95229e-05 9.01584e-05 0.000435142 0.000266849 0.000144993 2.11023e-05 0.000140749 1.98089e-05 0.000204247 0.000320269 0.000158303 2.26062e-05 0.000151614 2.91795e-05 1.48132e-05 0.00027507 8.69345e-05 0.000242029 3.12287e-06 3.13616e-05 0.000658899 6.32387e-05 0.000632293 1.25446e-05 8.7671e-06 8.08258e-05 0.000546572 0.00034738 8.76319e-06 4.28382e-06 0.000301098 2.84087e-05 0.000677847 0.000304953 6.62689e-05 0.000896863 0.000262838 4.21573e-06 1.00143e-05 0.000170556 0.000608117 0.000457807 0.000416031 0.000246956 0.00021345 9.77075e-05 0.000243399 5.50262e-05 7.30602e-05 4.8347e-06 3.26841e-06 9.16791e-05 0.000464925 0.000226327 3.09481e-05 0.000325999 0.000652558 1.31505e-05 2.60057e-05 6.83167e-05 6.26709e-05 0.000437531 0.000389337 0.000226674 1.31207e-05 5.64721e-05 9.92409e-06 7.37105e-05 0.000324502 0.000340859 0.00091701 0.000267369 0.000111979 0.000314487 0.000383446 2.88023e-05 0.000238791 1.47217e-05 0.000162377 0.000280666 0.000324371 0.000440397 9.37257e-06 0.000163779 0.000212415 2.16037e-05 0.000600789 0.00016172 3.92861e-05 6.85187e-05 0.000209955 0.000125176 1.64558e-05 0.000383219 0.000796515 0.000220441 0.000225768 0.000326321 0.000160766 0.00020483 5.83486e-05 0.000714551 2.97473e-05 8.76813e-05 0.00048092 0.000375057 1.91763e-05 2.46118e-05 5.2245e-05 1.66208e-05 0.000119438 3.12549e-06 3.77519e-05 0.000526923 0.000115611 7.80791e-05 0.000138624 2.88779e-05 6.49313e-06 8.91029e-06 0.000367403 8.26513e-06 7.28482e-05 0.000152652 0.000150695 0.000445027 0.000331741 0.000292846 4.9299e-06 1.50835e-05 9.45248e-06 8.33854e-05 2.51545e-05 2.97299e-05 0.000364564 0.000501026 8.07572e-06 3.36184e-06 0.000128648 7.64941e-05 0.000129115 0.000495043 1.73051e-05 6.3999e-05 0.0001159 0.000167178 0.000317936 2.20599e-05 1.28198e-05 0.00081992 0.000212505 1.93537e-05 2.49658e-06 9.86105e-05 2.68731e-05 2.73299e-05 9.94855e-05 0.000638159 0.000191704 0.000362722 7.32199e-05 0.000122391 0.000155549 0.000300295 9.33564e-05 0.000193025 7.34161e-05 0.000118114 0.000499845 0.000273438 9.65937e-05 0.000467378 0.000353925 1.56032e-05 0.000134568 0.000297466 6.4243e-05 3.20263e-06 9.65285e-06 0.000406366 6.81835e-06 0.000832408 0.00027908 0.000279881 0.000241636 0.000113277 6.5194e-05 0.000192586 0.00010363 3.01193e-05 0.000316296 0.000145326 8.00627e-06 0.000265695 1.59795e-05 4.51321e-05 1.33022e-05 0.000306595 8.15334e-05 0.000258692 0.000396628 0.000226724 9.13352e-05 0.000443069 0.000244701 1.89399e-05 0.000327016 0.000556644 0.000412529 8.00525e-05 0.000126555 0.000522353 0.000315877 0.000121753 6.11775e-05 0.000496553 5.58912e-06 0.000578082 6.98121e-05 2.43719e-05 2.59157e-05 0.000376706 0.000800526 0.000459539 0.000593296 6.16504e-06 0.000135571 0.000353807 0.000180841 9.41712e-05 9.58399e-05 9.78385e-05 1.94241e-05 0.000877176 0.000573447 0.000206435 4.92764e-05 0.000387524 3.98247e-05 0.000515074 0.000385589 7.30015e-05 0.000614788 0.000171147 0.000246103 0.000972334 0.000346497 4.41663e-05 0.000170963 0.000510363 0.000634303 0.000749764 2.92899e-05 0.00012869 0.000354936 5.24174e-05 0.000145416 1.50442e-05 3.46187e-05 0.000447581 0.000416545 0.000769753 3.2406e-05 0.000221797 5.28209e-05 3.57402e-05 8.3331e-05 0.000349944 0.00038667 2.24825e-05 7.9892e-05 0.000210897 2.32152e-05 6.3785e-05 5.92318e-05 2.17987e-05 0.000671605 0.000353955 1.58923e-05 6.79324e-05 3.91744e-06 3.68658e-05 0.0001015 0.000141186 6.83686e-05 1.60365e-05 3.74682e-06 8.44346e-06 8.50299e-06 4.95421e-05 1.80174e-05 0.000414507 8.22969e-05 0.000143975 0.000262382 0.000138516 0.00029304 3.04376e-06 5.38986e-05 2.70864e-05 8.52447e-05 0.000228152 0.000179291 0.000164603 0.000526648 0.000325137 1.39295e-05 3.9257e-05 0.000166561 9.61213e-05 9.1762e-05 0.000122477 9.24326e-05 0.000328345 6.51985e-05 2.0544e-05 0.000570081 0.000987415 0.000307933 0.000149995 0.000296329 0.000282359 0.000267347 0.000381621 5.44166e-05 0.000706292 0.000402569 0.000495034 1.50381e-05 0.000209421 1.01856e-05 0.000681479 0.000214914 4.01124e-05 0.000713129 0.000367701 0.000248753 0.000201142 0.00014722 0.000545674 0.000137983 0.000556476 0.00011373 8.84456e-05 7.72523e-05 4.8943e-05 0.000769349 0.000395237 7.13098e-05 0.000344135 1.56668e-05 0.000110603 5.02419e-05 0.000154728 7.27661e-05 0.000700066 0.000306943 8.78947e-05 6.95659e-05 0.000180137 6.53999e-05 9.0434e-05 0.000453552 2.94535e-05 9.4154e-05 7.16445e-05 5.12052e-05 5.85999e-05 5.81286e-05 0.000695929 0.000576698 2.97098e-05 5.16345e-06 0.000751855 0.000125227 8.88164e-06 0.000423602 0.000430327 0.000226869 0.000180402 0.00016621 1.14365e-05 0.000267004 5.66942e-05 0.000438511 4.46991e-06 0.000218519 3.45682e-06 0.000977987 6.40196e-06 6.20004e-06 2.10509e-05 0.000258953 1.22526e-05 8.45402e-05 8.74443e-05 8.70076e-05 3.75227e-05 0.000203821 6.76837e-06 6.82688e-06 0.000151669 2.88162e-05 8.61092e-05 8.41153e-06 0.000122198 4.5892e-06 1.59251e-05 0.000322786 1.98821e-05 0.000159369 7.5386e-05 0.0001405 5.32527e-05 0.000347772 5.32305e-05 7.85349e-05 0.000926534 9.29509e-05 6.87358e-05 1.96315e-05 0.000359733 4.84202e-06 9.69294e-05 0.000389438 0.000253468 0.000410113 0.000447837 8.92937e-05 0.000389052 2.89514e-06 0.000279488 8.13496e-06 3.83272e-05 0.000434616 2.81128e-05 6.07852e-05 1.36614e-05 1.80666e-05 8.19295e-05 0.000302142 4.55744e-05 0.000475061 0.00029728 0.000269808 0.000251647 0.000217088 0.000324671 5.39893e-06 2.312e-06 0.000202753 0.000293869 2.83845e-05 6.16899e-05 0.00010644 0.000184905 0.000170598 0.000137259 0.000492927 4.00255e-06 5.90647e-06 0.000205163 5.54474e-05 0.000112917 1.37334e-05 0.000462108 0.00057785 0.000338563 2.14892e-05 9.75553e-06 8.74155e-05 5.8314e-05 0.000214709 0.000879649 0.023361 5.42917e-05 0.000243149 0.000696872 5.73324e-05 7.18939e-05 0.000184246 0.000610444 7.38451e-05 0.000185716 0.000128558 0.000161845 3.3659e-05 0.000488937 9.65266e-06 0.000240398 0.000399677 0.000157286 0.000126924 6.3317e-05 0.000255559 0.000714302 0.000171783 1.91137e-05 6.09792e-06 7.63799e-05 0.000180209 0.000447269 0.000352328 1.57701e-05 0.000133669 0.000442 4.20655e-06 0.000368109 0.000157443 7.7077e-05 0.000495701 9.16366e-06 0.000271646 0.000203491 5.85873e-06 0.000288154 0.000170301 8.90923e-05 0.000290659 0.00034275 0.000301573 8.8614e-05 1.28826e-05 0.000125386 4.60852e-06 7.51185e-05 0.000436738 0.000357802 0.000393754 7.98195e-05 0.000206984 6.62786e-06 0.00019598 0.00021172 0.000156204 0.000850455 0.000408069 0.000432874 0.000122984 0.000165586 0.000200648 5.26056e-05 0.000392244 4.11195e-05 3.81417e-06 0.000132672 0.000405128 7.66955e-05 0.00014211 0.000270477 0.000672035 0.000144242 1.95596e-05 0.000154593 0.000213389 0.000148849 0.000464165 0.000106611 0.000110977 6.55372e-06 0.000583783 8.02949e-05 6.70276e-05 8.83194e-05 0.000355488 0.000483159 0.000348184 0.000499505 4.96719e-06 0.000783055 5.65256e-05 0.000409435 0.000388336 4.14099e-05 6.72448e-05 0.000348797 3.72871e-05 5.17966e-06 0.000322236 7.38134e-05 0.000514335 0.000509179 0.000143381 3.17145e-05 0.000447918 0.000115611 1.8278e-05 0.000157735 0.000201167 0.000124262 0.000153938 0.000452699 0.00063403 0.000100477 0.000430614 0.000293654 0.000647228 0.000162475 0.000227332 3.60269e-06 7.08244e-05 0.000360206 0.000240468 9.08863e-05 0.000439706 3.14517e-05 0.000312991 1.92552e-05 3.32906e-05 3.42852e-05 9.02488e-05 7.08212e-05 0.000419221 0.000767204 0.000121412 7.16707e-05 0.00106647 8.65031e-05 0.00037772 0.000600985 0.00060002 7.27483e-05 0.000129368 0.00028627 7.29145e-05 0.000177134 7.09379e-05 9.47082e-05 4.3285e-06 1.64744e-05 4.47551e-05 6.40509e-06 0.000423064 8.75719e-05 0.000106218 1.51747e-05 4.73821e-06 0.000461017 0.00018227 0.000294764 0.633659 6.2979e-06 3.62043e-06 0.000238865 0.000133442 0.000242248 7.78669e-06 0.0002776 7.45108e-05 5.55109e-05 0.000148084 0.000190521 0.000183152 0.000469613 2.07634e-05 0.00020432 0.000105959 1.63172e-05 9.39215e-05 0.000388717 8.34946e-05 0.000140937 0.000190903 8.25402e-05 6.36678e-06 0.000231287 0.000227502 0.000141308 1.12084e-05 0.000170807 0.000329753 9.79367e-05 0.000217741 0.000764712 0.000657219 0.000367353 0.000213951 0.000339106 1.09609e-05 0.000162668 0.000193229 0.000165774 4.32334e-06 3.81313e-05 3.35459e-06 3.71007e-05 5.71334e-05 0.000229979 0.000420416 0.000106855 0.000101852 8.77373e-06 0.135559 0.000122641 0.000113191 5.48489e-05 0.000481498 0.000121219 5.71534e-06 8.33194e-05 4.24412e-06 1.42777e-05 0.000348284 0.000396242 0.000237929 0.000104491 5.18991e-05 4.48356e-06 4.18303e-06 2.24365e-05 0.000383659 0.000435139 0.000137313 0.000205463 0.000345546 0.000264635 0.000130488 0.000325232 0.000406245 0.000307595 0.000155427 3.50801e-06 0.000230033 0.00071392 0.000164549 9.45274e-06 9.38556e-05 3.16605e-06 1.41266e-05 2.12781e-05 0.000258859 3.52668e-05 1.53309e-05 4.87757e-06 7.34502e-06 8.51687e-05 0.000225629 8.46996e-06 0.000156691 0.00042115 9.37188e-06 0.000182381 6.60459e-05 7.23164e-05 0.000111068 5.86519e-05 0.000531806 0.000320099 0.00049259 0.000268303 0.000141364 0.000708348 1.80925e-05 4.40295e-05 4.22556e-05 0.000390448 0.00014468 1.89276e-05 0.000109191 0.000778935 0.000689881 4.04903e-06 0.000249994 0.000475327 1.92153e-05 0.000130145 0.000262421 0.000638944 7.18206e-05 1.49852e-05 0.00020352 5.70926e-05 5.95107e-05 0.000100064 3.87217e-06 0.000100247 0.000971204 0.000858924 0.000243343 4.17382e-05 0.000151931 0.00063103 0.000130193 0.000399604 3.89577e-05 0.000297916 0.000316625 0.000322505 8.75739e-05 1.73695e-05 0.000680091 0.000220142 2.23421e-05 0.00048005 0.000147554 0.000333175 4.70421e-06 7.21961e-05 0.000397314 0.000197404 7.05969e-05 0.000634573 6.70573e-05 3.70456e-06 0.000447623 0.000125519 0.000304977 0.000315257 8.96802e-05 6.3601e-05 0.000431988 6.77539e-05 0.00011024 0.00084552 0.000278814 4.29557e-05 3.3644e-05 0.000346117 0.000483727 2.67121e-05 1.91268e-05 2.04945e-05 6.19683e-06 1.50786e-05 0.000319632 0.000266859 0.000656285 0.000464589 1.58884e-05 0.000649505 3.47594e-05 2.88805e-05 0.000469399 2.8137e-05 0.000144937 2.61061e-05 0.000206806 9.51384e-05 7.14425e-05 0.000111572 0.000362136 7.01904e-05 0.00107999 7.02001e-05 2.15494e-05 1.79671e-05 0.000361205 0.0001379 0.000305406 2.11855e-05 7.70667e-05 0.000139727 0.000273848 0.000249466 1.03106e-05 0.000197778 0.000511112 8.60938e-06 1.52967e-05 4.53934e-05 0.000703638 1.60241e-05 5.98778e-06 1.69517e-05 0.000483447 0.000336888 0.000466052 0.000906976 7.02156e-05 0.000139716 0.000557292 0.000301028 9.21062e-05 0.00024477 8.67359e-05 0.000398186 2.87588e-05 0.000751135 3.50064e-05 0.000252955 1.75671e-05 0.000185392 3.45739e-05 2.85309e-05 0.000176277 7.05075e-06 0.000357597 0.000116801 2.03815e-05 0.00121077 0.000108093 0.000129827 0.000246984 0.000292916 2.96771e-05 0.000225205 0.000179423 0.000188727 0.000925298 3.54354e-05 9.63237e-06 3.324e-05 0.000321368 5.30239e-05 0.000535285 0.000105901 5.11622e-05 8.72019e-06 0.000386765 0.000113308 0.000175992 0.000646382 0.000142809 0.000277978 0.00065758 0.000762898 2.6068e-05 6.32718e-05 0.000574244 
0.00049931 3.30315e-05 0.000164162 0.000430837 5.44607e-06 2.48877e-06 3.94642e-05 0.00010968 0.000273901 1.51437e-05 0.000116568 0.000447915 5.70486e-05 3.86476e-05 0.000501833 5.15142e-06 4.7792e-05 5.24472e-05 0.000189094 0.000432356 6.23004e-06 5.0876e-06 1.09019e-05 0.000215127 0.000231931 0.000234976 5.56349e-05 3.88973e-06 0.00012085 0.000439286 4.59461e-06 1.8521e-05 2.98968e-05 3.45229e-06 0.000450572 2.27416e-05 0.000251425 0.000239509 0.000364858 2.75763e-05 6.83742e-05 0.000129858 7.1827e-06 0.000161033 0.000182127 0.000245489 0.000659465 0.000327354 0.000392635 1.98333e-05 6.47401e-05 0.000358919 0.000106918 5.69924e-05 5.68211e-06 1.05192e-05 5.21336e-06 4.8392e-06 5.27654e-05 0.000364495 1.0018e-05 2.9259e-05 0.00019528 3.73113e-06 3.51096e-05 4.17414e-05 8.80487e-05 4.7514e-05 0.000189287 0.000332197 3.76549e-06 4.77034e-05 3.69956e-05 2.40303e-05 2.07801e-05 0.000123485 0.000123003 2.25769e-05 9.20109e-05 6.40285e-06 0.000598484 3.82706e-05 3.11638e-06 0.000429856 0.000245669 0.000110883 0.00025836 2.85111e-05 5.92378e-05 8.98275e-05 0.000768393 9.36125e-06 0.000224636 0.000170657 2.61776e-06 9.56802e-06 0.000412866 8.08532e-06 0.000120886 3.40256e-06 0.000148832 0.000551293 0.00017835 0.00077175 1.76377e-05 3.61342e-05 6.72299e-06 0.000188833 0.000414834 6.97752e-06 2.87208e-06 2.37501e-05 8.94669e-05 0.000779449 0.000194815 6.46815e-05 0.000395467 5.64915e-06 5.97061e-05 4.17055e-06 5.69689e-05 0.000839095 0.00089549 0.000366499 7.74935e-06 9.98318e-05 1.07567e-05 7.24827e-05 5.13965e-05 7.12984e-06 1.83149e-05 9.66983e-05 4.28306e-05 0.000443895 5.54834e-05 0.000192064 6.21411e-05 0.000843022 0.000330846 0.000373531 7.47877e-05 0.000241278 0.000422365 0.000388236 0.000269496 8.59769e-05 4.95303e-05 4.70639e-06 0.000187256 0.000394718 0.000399107 0.000498228 1.47903e-05 0.000278081 0.000460399 0.000437785 0.000447112 2.24895e-05 1.7043e-05 7.52089e-05 0.00036407 0.000101358 0.000391023 4.5137e-05 3.69864e-05 0.000168358 3.76661e-05 0.000616595 4.86392e-05 9.50406e-06 6.77616e-05 0.000210711 3.57843e-05 1.17201e-05 5.22887e-05 0.00186112 2.75469e-05 6.97889e-05 3.35276e-05 8.40091e-06 0.000156871 3.49518e-05 0.000294142 0.000192273 5.6983e-05 0.00046537 0.00031885 6.64943e-05 2.49452e-05 3.1759e-06 0.000239087 0.000124994 3.53398e-06 3.11851e-05 0.000396001 2.11847e-05 6.30731e-06 5.00639e-05 3.55471e-05 6.41939e-05 8.94692e-06 0.0015246 4.37409e-06 0.000116357 0.000175722 6.65181e-05 0.000573379 1.51244e-05 0.000114044 7.68839e-05 3.20333e-06 4.20676e-06 5.71307e-06 4.53731e-06 1.58263e-05 0.000799102 0.000515485 0.00147695 8.20125e-06 5.42266e-05 7.35333e-05 7.41576e-06 0.000382707 1.51661e-05 2.61214e-05 0.000147629 0.000420769 0.000396232 9.14288e-05 6.4949e-06 0.000618343 5.56954e-05 0.000101026 2.76728e-06 8.51409e-06 3.23338e-05 4.11553e-05 4.00221e-05 0.000732089 6.91047e-05 0.000435608 0.000247342 1.90077e-05 5.25428e-05 0.000106868 0.000139565 5.59011e-05 0.00010689 5.86287e-06 0.00098021 1.9992e-05 4.27884e-05 0.000407267 0.000392879 2.43422e-05 9.65695e-05 0.000131298 4.49433e-05 3.46382e-06 8.68523e-06 0.000577425 0.00106248 0.000982762 0.000200866 0.000387381 1.14184e-05 0.000916441 7.29899e-06 1.41773e-05 0.000112408 3.24196e-05 0.000392462 1.26413e-05 0.000974814 2.13169e-05 2.72708e-05 6.02177e-05 0.000191655 8.47316e-05 2.0347e-05 0.000164593 0.000418897 4.40672e-05 0.000175573 0.000424286 5.16047e-05 0.00018258 0.000200647 0.000577969 0.000487687 2.11731e-05 5.27017e-05 0.000319056 0.000389498 6.34485e-05 4.49937e-06 0.000470477 0.000136285 0.000388475 0.000336606 4.50443e-06 4.3257e-06 1.09359e-05 0.000331437 0.000705032 0.000451576 1.69547e-05 9.84092e-06 0.000569415 4.44901e-06 9.28249e-05 4.83335e-05 9.78095e-05 1.66139e-05 0.000788591 0.000162413 1.03905e-05 0.000138329 0.000489035 1.52244e-05 4.82252e-06 1.10615e-05 1.9778e-05 0.0001811 0.000202487 7.9059e-06 0.000505046 0.000416473 6.73064e-05 0.000226041 0.000415145 0.000926811 0.000774191 1.86069e-05 3.38082e-05 0.00028399 2.97779e-05 6.3895e-06 1.03142e-05 0.000176387 0.000302194 9.26079e-05 0.000542216 5.66956e-05 0.000246338 1.83215e-05 2.60857e-05 7.21112e-06 0.000598237 0.00047244 9.09932e-05 8.68316e-06 3.03202e-05 0.00040068 0.000250579 0.00022551 0.000192744 0.00041163 0.000412519 8.64535e-05 4.4724e-05 1.87035e-05 2.55824e-05 0.000125961 0.000225611 7.31178e-05 3.01777e-05 4.2e-06 3.01305e-05 0.00015414 7.57788e-05 2.4562e-05 0.000392284 9.15429e-06 0.000208519 0.000229718 5.04111e-05 3.08446e-05 3.40142e-06 9.70562e-05 6.50842e-05 3.4608e-05 9.22887e-06 7.31525e-05 0.000164623 0.000390367 0.000392918 9.58521e-06 0.000143192 1.2687e-05 3.54153e-05 0.000137066 0.00103365 0.00016335 7.74764e-06 3.3761e-05 2.60513e-05 0.000157948 0.000637161 3.2246e-05 0.000549508 0.000221214 1.17526e-05 0.000371922 0.00040402 2.26788e-05 0.000398266 0.000682 0.000430113 3.58956e-05 0.000140468 1.67973e-05 0.000794375 2.82269e-05 2.9669e-05 0.000840937 0.000392915 0.000428587 4.88544e-05 7.68292e-06 3.94367e-05 1.77359e-05 3.74223e-05 2.12344e-05 0.000518727 0.000340497 0.000557055 0.00018747 7.82504e-05 1.752e-05 0.000395398 1.14322e-05 7.29737e-05 8.59714e-06 6.33087e-06 9.68351e-06 0.000264602 7.82819e-05 3.94685e-05 5.1828e-05 4.30435e-05 4.10283e-05 5.84891e-06 0.000478307 1.11067e-05 0.000195867 2.90879e-06 0.000102826 0.000352254 2.46101e-05 0.000846894 0.000392132 7.2897e-06 1.74961e-05 0.000918188 0.000278579 8.04568e-06 0.000719719 0.000431775 2.44356e-05 0.000272081 0.000439774 7.22001e-05 3.8662e-05 2.17917e-05 0.000228162 2.26244e-05 0.000194094 4.11607e-06 0.000712815 2.23698e-05 2.79437e-06 1.21344e-05 0.000375057 3.06877e-05 9.23202e-05 2.1314e-05 5.67164e-06 2.88552e-05 0.000473783 1.41434e-05 0.000108257 0.000140303 0.000166392 7.43289e-05 0.000708639 6.8521e-06 7.61766e-05 2.9111e-06 0.000389085 9.57962e-05 0.000238371 0.000184244 0.000122018 8.69725e-05 0.000409099 4.66519e-05 8.58384e-06 0.000457871 2.63416e-05 0.000339524 3.15047e-05 1.31846e-05 1.54755e-05 8.05494e-05 0.000818744 0.000301821 2.16399e-05 0.00015809 6.81097e-05 0.000565882 6.97565e-06 9.2743e-05 9.84562e-06 0.000153793 2.64551e-05 0.000203275 3.25742e-06 0.000322756 2.60549e-05 2.18791e-05 0.000470691 1.68896e-05 0.000541223 3.57925e-05 0.00028313 0.000185061 0.000263264 0.00121488 8.9837e-06 2.89108e-06 2.07207e-05 8.53662e-05 2.93787e-06 7.66815e-05 5.42032e-06 4.48974e-06 0.000142675 3.90654e-05 0.000394993 0.000821148 0.000153579 2.49028e-05 9.73081e-05 1.28614e-05 1.19776e-05 0.000407184 0.000938224 0.000405147 2.59074e-05 0.000275595 3.55999e-05 3.02091e-06 6.15873e-05 0.000482311 0.0276906 8.02503e-06 2.68804e-05 0.000774666 0.000129977 4.98426e-05 0.00040082 0.000166387 1.0242e-05 4.63019e-05 0.000119151 0.000370013 4.20547e-05 0.000392507 0.000420152 2.59633e-05 0.00114978 0.00014725 8.92471e-05 0.000240246 0.000119131 0.000782393 3.43247e-05 0.000116159 3.13646e-05 7.71121e-05 0.00021041 0.000392481 0.000233473 2.84573e-05 8.52704e-05 0.000204315 9.91463e-06 6.53131e-06 0.000198969 0.000137803 0.000543598 7.30307e-06 0.000240472 0.000117077 3.71293e-06 1.12739e-05 0.00041378 2.70449e-05 0.00015699 0.000526127 0.000208564 1.79509e-05 3.22914e-05 4.08728e-05 4.97613e-06 1.52878e-05 0.0005642 0.000386079 0.000419217 0.000446061 0.000336359 5.9393e-05 1.33233e-05 0.000337211 4.07977e-05 0.00080206 0.000443565 0.00041635 0.00028508 0.000226967 0.000339149 5.03709e-05 0.000774493 5.18807e-05 3.43288e-05 0.000270977 0.000579144 8.07409e-06 0.000223329 0.00035077 0.000876378 4.29178e-05 0.000165164 2.97586e-05 0.000111064 9.99562e-05 3.13959e-06 2.14392e-05 5.65312e-05 3.20412e-06 0.000407567 6.53749e-05 4.54608e-06 0.000126645 0.000401712 0.000405054 0.000303334 0.000515664 1.19652e-05 0.00108492 1.18621e-05 0.000457398 0.000397763 1.811e-05 3.70712e-05 0.000617799 4.53774e-06 4.1529e-06 0.000399551 3.83633e-05 0.000824418 0.000231941 0.000118838 8.22827e-06 0.000535632 5.01525e-05 6.8999e-05 0.000199817 0.000133042 9.64098e-06 1.24244e-05 0.000278217 0.000771494 0.000121683 0.000436586 0.00037044 0.000774807 6.34211e-05 0.000344144 5.62037e-06 3.32493e-05 0.000466677 8.53442e-05 1.8489e-05 5.72003e-05 3.00242e-05 0.000542919 2.86539e-05 0.000148762 0.000272177 6.23123e-06 2.45424e-06 0.000390017 0.000519791 5.45104e-05 4.96967e-06 0.00124048 8.16699e-05 0.000415255 0.000433036 0.000214014 3.7907e-05 4.50963e-05 0.000298675 5.71732e-05 0.000639596 3.95413e-06 3.55514e-06 0.000138556 0.000103489 0.000203726 1.48706e-05 0.000442395 8.52883e-05 2.36612e-05 1.75084e-05 1.10935e-05 0.000415716 7.63369e-06 0.000391477 0.769746 0.00024499 1.41302e-05 0.00017505 0.000186495 0.0006007 0.000150125 0.000235269 3.99611e-05 0.000244182 3.68957e-05 3.28591e-06 0.000118281 0.000638289 4.05316e-06 3.41576e-05 3.37136e-05 0.000112004 6.0026e-05 0.00062191 6.64949e-05 2.18203e-05 2.52182e-05 9.3976e-05 4.23299e-06 8.53492e-05 0.000130703 7.97743e-06 0.00074319 0.000286785 9.22767e-05 9.41528e-05 0.000389655 0.00100754 0.000445733 0.000415108 0.000180039 0.000600455 0.000164846 5.80461e-05 6.53424e-06 4.31112e-05 0.000134162 2.78258e-05 8.96075e-06 2.27072e-05 0.000144787 0.000248966 0.000281512 0.000172096 3.08379e-06 3.18055e-05 0.000341603 2.95785e-05 0.000141767 1.82841e-05 0.000427475 1.57224e-05 0.000892443 0.00016858 0.000155285 3.32206e-05 2.3937e-05 0.000555388 0.000164576 1.94026e-05 8.11439e-05 5.36006e-05 5.50828e-06 6.38293e-06 0.000389234 0.000182709 0.000112576 0.000236392 0.000399694 2.60872e-05 7.19269e-05 0.000993958 4.15519e-05 0.000251162 0.000115124 1.0448e-05 2.55318e-05 0.000646227 0.000277706 0.000111342 0.000406533 7.93529e-06 3.93211e-05 0.000105287 0.000151562 5.0156e-05 1.79792e-05 9.2098e-06 1.24338e-05 2.79295e-05 0.000150205 0.000191473 4.38079e-05 5.45191e-05 0.000243498 0.000170005 4.91534e-05 0.00032236 0.000103044 7.44273e-05 0.000400899 8.88382e-05 0.000409137 0.000187313 0.000420445 0.000822499 2.06513e-05 3.37071e-06 0.000327143 0.000860204 3.98035e-05 0.000181808 0.000254155 0.00102738 0.000308448 1.60952e-05 0.000357463 0.000480559 3.5008e-05 8.23422e-05 7.46852e-05 0.000782304 0.000183096 0.000140263 8.29614e-05 0.000140963 0.000175038 8.09861e-06 9.03344e-06 3.0468e-06 0.0011793 0.0010019 8.92613e-05 0.000194654 6.63516e-05 0.000141478 1.91685e-05 0.000559302 0.000349189 0.00022732 0.000387079 0.000213774 9.21227e-05 1.64599e-05 0.000784439 3.85198e-05 3.99131e-05 0.000445243 5.42502e-05 0.000637537 5.97971e-05 4.39475e-05 0.000193441 0.000135646 2.78191e-06 0.000406304 9.27997e-06 2.66717e-05 0.00011961 5.49223e-05 0.000122527 9.37996e-05 3.25977e-06 3.19135e-06 1.00899e-05 7.62418e-05 0.000441765 0.000447848 0.000467166 8.38641e-05 0.000185277 2.40509e-05 0.000375544 4.10868e-05 3.82725e-05 0.00018874 0.000914147 2.43554e-05 0.000432329 0.000204121 0.000354762 0.000681919 5.45896e-05 0.000849682 1.00783e-05 2.52671e-05 7.20924e-05 6.50362e-05 0.00126505 0.000101164 1.12365e-05 3.7634e-06 1.23352e-05 7.07239e-06 0.000282783 0.000246766 0.00109383 3.22281e-06 9.50753e-06 3.41734e-05 5.04758e-05 4.01435e-05 4.84748e-05 3.05903e-05 5.82363e-05 0.00016019 1.55691e-05 7.42841e-06 3.61839e-05 0.0001526 0.000596057 0.000173233 0.000361645 4.20733e-05 0.000796347 1.20639e-05 7.50081e-06 1.76355e-05 0.00117755 0.000215992 0.00039023 0.000888734 2.72401e-06 1.78578e-05 0.00054816 0.000103062 6.97006e-06 4.45458e-05 3.81809e-05 0.000201285 9.14257e-05 0.000571597 1.87845e-05 0.000295436 2.39519e-05 6.84405e-05 2.03147e-05 4.92911e-05 9.68035e-05 0.000373062 0.000396591 0.000186921 0.000115464 0.000107194 0.000227085 4.48619e-06 0.000104627 8.83966e-05 6.8307e-05 3.8716e-05 0.000153602 0.000117509 0.00126295 0.00018365 1.65186e-05 1.68468e-05 0.000403428 8.61318e-05 0.000242374 2.79736e-05 1.05102e-05 1.35851e-05 0.000416079 0.00013896 4.17718e-06 0.000438344 5.6308e-05 4.56962e-06 0.000584613 0.000792141 8.6898e-05 6.65001e-05 0.000397525 
0.000704246 5.97131e-05 0.000183233 0.000401331 7.19789e-05 5.11819e-06 0.000174736 0.00036458 7.70971e-05 0.000370243 4.3145e-05 0.000750353 5.41302e-05 0.000126012 0.00038357 3.77427e-06 0.000380803 0.000121807 3.78578e-05 0.000439932 0.000176569 7.26659e-05 8.97827e-06 6.95214e-06 0.000160244 0.000145365 9.03865e-05 7.63277e-05 8.33077e-05 0.000434812 4.38385e-06 1.94895e-05 1.53608e-05 2.33206e-06 7.63063e-06 0.000163346 0.000458843 0.000573241 5.85488e-05 5.47757e-06 0.000131927 0.00017601 0.000140199 0.000198966 7.96389e-05 0.000323789 0.00046198 0.00011098 0.000386414 0.000267601 1.63629e-05 0.000105635 8.66634e-06 3.78848e-05 0.000154512 2.94045e-06 2.94505e-06 7.07383e-05 0.00012364 0.000190469 7.57523e-05 1.10353e-05 0.000161997 2.38894e-05 4.67448e-05 0.000214184 0.000143115 7.17327e-06 4.08256e-06 0.000202405 4.6253e-06 7.30094e-05 0.000145823 0.000266823 0.000137531 5.77979e-05 0.000117531 0.00013211 7.1891e-06 4.2836e-06 0.000135158 2.9608e-05 2.26415e-05 0.000156094 0.000190391 6.88834e-05 6.7698e-06 0.000214876 1.52737e-05 3.02224e-05 0.000486704 0.00010596 0.000160765 2.34801e-05 2.86347e-05 2.42623e-05 0.000332388 0.000119997 7.73861e-06 4.18034e-06 2.53628e-05 0.000833873 0.000165161 0.000770558 4.98894e-06 2.80493e-05 1.32543e-05 0.000401296 0.000458347 5.82145e-05 2.15474e-05 1.92495e-05 0.00010455 0.000842864 0.00017552 0.000120302 0.000771089 0.000263557 6.48614e-06 4.21208e-06 7.53275e-05 0.000841028 0.00043098 0.000116998 9.3946e-06 0.000407036 0.00010851 1.10872e-05 9.61554e-06 8.74208e-06 4.58839e-06 0.000155712 0.000176917 0.000440454 0.00032238 0.000195899 0.000219612 0.000800531 0.000159964 0.000128241 7.35345e-05 0.000174109 0.000125442 0.000404948 0.000302454 0.000172056 3.20821e-05 1.58119e-05 0.000177859 0.000418682 0.000404095 0.000402802 3.91935e-06 0.000507884 0.000229187 0.00091104 0.000382525 0.000251338 2.13165e-05 0.000114982 0.000137743 8.19428e-06 0.000395154 1.23263e-05 9.26356e-05 0.000225581 3.7296e-05 0.000627722 0.000207062 5.98153e-06 0.000125575 0.000208123 0.000156292 0.000107779 9.33936e-05 0.000730438 9.58763e-05 0.000194215 0.000376941 0.000207774 0.000261581 0.00011042 0.000112052 4.89886e-05 5.44313e-05 0.000395376 0.000458692 2.38618e-05 0.000201926 3.22357e-06 9.29504e-05 1.10158e-05 2.47729e-06 3.21443e-05 0.000513186 0.000156443 1.50348e-05 6.60786e-05 1.23422e-05 2.80684e-06 7.81759e-06 0.000287663 5.02832e-06 0.00013389 4.29909e-06 0.000270819 0.000386311 5.19675e-05 0.000123619 8.44227e-06 4.12716e-06 0.000118301 8.83259e-05 0.000118113 5.07792e-05 0.000612051 0.000493571 0.000263891 9.56199e-06 7.84955e-05 0.000236795 0.000214352 0.000160519 5.21687e-05 7.38693e-05 9.29824e-05 0.00018105 0.000388684 7.14624e-05 4.2331e-06 0.000600162 0.000204969 0.000168563 3.00427e-06 0.000125837 3.46149e-05 4.54701e-05 2.70868e-05 0.00149389 8.16954e-05 0.000392875 2.68487e-06 0.000138539 7.71572e-05 0.000195822 0.0003253 0.000154307 8.88621e-05 0.000166453 0.000509775 2.02384e-05 2.64774e-05 0.000658419 0.000386756 0.000105068 0.000164562 0.000155435 9.02078e-05 2.45696e-05 0.000176898 0.000468437 7.39673e-05 0.000957853 4.06396e-06 0.000177153 0.000237754 0.000236046 8.46189e-06 6.84841e-05 4.26872e-06 7.47355e-05 0.000394513 0.00038858 5.47565e-05 1.48755e-05 3.76762e-05 8.13853e-05 4.1949e-05 0.000156317 7.64962e-05 0.000221654 0.000480701 1.04375e-05 3.71924e-06 0.000394988 0.000475435 4.66891e-05 0.00030525 0.000426388 0.000397582 1.5364e-05 0.000106918 0.000333573 0.000382085 4.18897e-05 2.92876e-05 0.000515854 5.94437e-05 0.000389638 0.000104846 2.18184e-05 6.45237e-05 0.000119033 0.000734079 0.000579479 0.000394518 0.000200363 6.49096e-05 0.000391708 0.00014261 0.000502575 4.34485e-05 8.80062e-06 2.30719e-05 0.0010027 0.00031638 6.34231e-05 5.33678e-05 0.000383925 0.00018202 0.000133146 0.00010887 2.63371e-05 0.000452435 0.000175701 6.29713e-06 0.000409609 0.000458137 5.26759e-05 0.000168433 0.000494939 0.00076531 0.000798584 4.18279e-05 2.20881e-05 0.000727412 4.39967e-05 7.22686e-06 7.30839e-05 2.88167e-06 0.000539578 0.000333415 0.000524366 1.78967e-05 7.7808e-05 8.61139e-05 2.37694e-05 5.15849e-05 0.000419867 0.000468018 2.54862e-05 4.81815e-05 0.000395206 8.22841e-05 0.000239585 2.07345e-05 0.000124096 0.00079374 0.000557742 2.71346e-05 5.72402e-05 2.58691e-05 2.42059e-05 5.92292e-05 3.05996e-05 0.000117767 9.01119e-06 0.000128683 0.00021186 0.000609264 1.89886e-05 5.09273e-05 0.000475947 5.61924e-06 0.00013668 0.000253288 0.000110016 0.000240543 1.2355e-05 9.213e-05 4.71358e-06 5.52347e-05 6.38649e-05 8.13235e-06 0.000226024 0.000402191 0.000429056 0.000102889 1.73738e-05 0.000108402 0.000122635 0.000285099 0.000154547 2.05479e-05 7.323e-05 7.3189e-05 0.000120206 0.000536732 0.000542692 0.000268571 0.000197231 1.71654e-05 0.000292147 0.00070422 0.000405525 6.45175e-05 0.000745046 0.000515823 0.000421395 3.38645e-05 0.000141103 7.7528e-05 0.000785244 1.07034e-05 9.42263e-05 0.000823301 0.000478628 8.57287e-06 1.58468e-05 9.94393e-05 0.000702216 9.17687e-05 0.00054616 0.00014587 2.59753e-06 0.000229401 0.000313323 0.000609684 7.76974e-05 0.000100147 0.000502986 0.000119516 8.49743e-05 0.000313577 5.72779e-05 0.000173179 0.000606225 0.000126071 9.50205e-06 3.85499e-05 5.5938e-05 9.11717e-05 0.000271051 0.000389258 1.34757e-05 3.30571e-05 2.91741e-06 2.22017e-05 0.000100059 0.000106698 0.000790325 0.000386455 4.14718e-05 0.000217045 0.000909426 0.000221818 8.70046e-05 0.000547846 0.000552981 8.16784e-05 0.00024906 0.00046024 3.38272e-05 0.000194353 0.000113445 0.000221693 2.87265e-05 0.000175832 5.37954e-06 0.000792857 1.75434e-05 1.97871e-05 7.50703e-05 2.46278e-05 6.21725e-05 8.34877e-05 0.000129223 4.78699e-05 2.33765e-05 5.31227e-06 1.61939e-05 2.89857e-05 0.000103616 3.04057e-05 6.04786e-05 8.14453e-05 4.36552e-05 3.13474e-06 1.74137e-05 0.000389964 5.3463e-06 8.22103e-06 0.000197547 5.33251e-06 1.80797e-05 0.000547872 2.33926e-05 0.000161851 0.000690477 9.53074e-05 0.000185564 3.0287e-05 0.00012941 0.000100568 1.27006e-05 0.000550241 2.29183e-05 0.000338283 0.000395787 5.94918e-05 0.000411382 2.707e-06 7.52324e-05 5.43723e-06 0.00015641 0.000408062 1.93362e-05 3.65374e-06 0.000168314 0.000185523 1.87297e-05 0.000350744 6.18648e-05 0.000539681 6.20212e-06 0.000279573 4.3271e-05 4.49649e-05 0.000535407 5.48811e-06 2.31369e-06 6.34444e-05 5.46919e-05 2.1875e-05 3.75851e-05 1.44356e-05 4.27841e-06 0.000205169 4.79109e-05 0.000406627 0.00013238 9.82186e-06 0.000119755 1.83136e-05 1.03188e-05 0.00011413 0.000406586 0.000814451 0.000416553 8.34979e-06 0.000296996 0.00016216 2.3203e-05 9.2291e-05 0.000505094 0.0318895 1.66202e-05 0.000279592 0.000763607 4.78336e-05 3.97652e-06 8.70221e-05 7.04518e-05 0.000162037 2.15537e-05 0.000209945 0.000232892 9.10073e-06 0.000581326 0.0001591 2.247e-05 0.000531406 0.000146283 3.28574e-05 0.000555821 2.82436e-05 0.000785423 6.03519e-06 2.9064e-05 3.14298e-05 5.05635e-05 1.48276e-05 0.000422166 0.000251586 1.89563e-05 0.000241845 0.000459615 1.48298e-05 1.58772e-05 0.000172017 2.06825e-05 0.00056226 1.03084e-05 0.000116388 0.000173732 3.26734e-06 0.000350999 0.000220053 5.13139e-05 0.000188389 6.43172e-05 4.68037e-06 3.61511e-05 9.32727e-05 1.96123e-05 8.19238e-06 9.41431e-06 0.000416372 0.000398771 0.000440059 0.000144486 1.42205e-05 5.63276e-06 0.00024899 0.000126723 0.000232997 0.000782632 0.000385392 0.000539382 4.02245e-06 0.000285588 8.89806e-05 0.000157003 0.00066371 0.000142347 5.68558e-06 6.28235e-05 0.000452422 7.30834e-05 4.18104e-05 0.000219808 0.000819273 0.000339317 4.61005e-05 9.00215e-05 0.000227682 7.05145e-06 1.18518e-05 1.94171e-05 0.000347254 6.4506e-06 0.000431721 1.9961e-05 5.26739e-05 0.000308228 0.000424132 0.000457526 0.000353204 0.000497125 0.000122349 0.00103836 4.78496e-05 0.000389794 0.00042259 0.000102809 6.72947e-05 0.00058051 1.17915e-05 1.3716e-05 0.000388983 0.000206961 0.000459642 0.000230929 2.41486e-05 4.51981e-05 0.000457171 7.68938e-05 1.87362e-05 2.11375e-05 1.09147e-05 1.68734e-05 1.48637e-05 0.000290101 0.000785693 3.82127e-06 0.000392285 3.4636e-05 0.000777028 0.000199885 0.000223719 3.89007e-06 9.88411e-06 0.000436897 0.000178301 3.98802e-05 0.000389647 2.64083e-05 0.000140607 2.77718e-05 0.000111839 5.98834e-05 9.81708e-05 2.68972e-06 0.00045493 0.000283884 8.32835e-06 0.00022911 0.00144819 3.40067e-05 0.000390146 0.00058988 0.000293694 1.60294e-05 0.000529352 3.88905e-05 3.51742e-06 0.00016126 0.000113579 3.90699e-05 4.09758e-06 0.000154571 0.000129619 4.14943e-06 0.000431823 0.000109199 1.36909e-05 2.06392e-05 4.23045e-06 0.000413926 6.64749e-06 0.000337155 0.769575 9.30922e-05 3.82361e-05 0.000143342 8.86812e-06 5.40236e-05 0.000395707 0.0002993 1.29769e-05 4.24381e-05 0.000136081 6.80383e-06 0.000133007 0.000569192 0.000207719 8.98529e-05 5.92565e-06 1.05375e-05 5.95705e-05 0.000474907 5.46417e-05 4.59814e-05 0.000140991 0.000397726 8.87433e-06 7.22115e-05 0.000316956 0.000138456 0.000121202 0.00011436 8.12801e-05 0.000105388 4.84006e-05 0.000432397 0.000575256 0.000390582 0.000291317 0.000400977 0.000163837 1.60535e-05 0.00024502 0.00021623 0.0001555 3.14211e-05 2.0429e-06 5.17322e-06 4.31163e-06 7.76273e-05 0.000280747 0.000154417 0.000111227 0.000130423 6.73437e-05 0.000148527 0.000264442 6.62937e-05 0.000466976 0.000143931 6.57319e-05 0.000148104 0.000143325 4.87697e-05 0.000212778 0.000429023 0.000313351 7.95725e-05 9.6969e-06 7.12427e-05 2.91562e-06 7.29939e-06 0.000398565 1.48727e-05 2.37295e-05 0.000826806 0.000394517 0.000321827 1.90139e-05 0.000392292 0.000405959 2.34054e-05 0.000102351 4.59828e-06 0.000149603 0.000497427 1.57029e-05 0.000194366 0.000176002 4.30409e-06 2.90844e-05 6.71016e-05 0.000271979 9.21051e-05 2.05435e-05 0.000177845 4.26993e-05 4.27441e-05 0.000110015 0.000143636 7.39707e-06 0.000244846 0.0001223 0.000216093 0.000604579 0.000131885 0.000166064 1.25467e-05 0.000533316 1.73712e-05 0.000418439 0.000168389 0.00028849 0.000816677 2.08836e-05 2.83368e-06 5.53747e-06 0.000401221 3.80762e-05 0.000286033 0.000264142 0.000425224 0.00012941 1.677e-05 0.000371592 0.000576404 1.88713e-05 0.000131538 0.000353019 0.000403648 7.24491e-05 0.000159607 0.000200711 0.000197814 0.000219287 3.59132e-05 4.64484e-06 1.49752e-05 0.00117042 0.000798575 0.000367003 4.93451e-05 0.000102905 0.000246975 6.71309e-05 0.000504864 0.000187739 0.000676259 0.000386132 5.25049e-05 2.09161e-05 8.84218e-06 0.000954439 0.000167421 1.18252e-05 0.000511767 4.34745e-05 3.58735e-05 1.05897e-05 2.82881e-05 2.38238e-05 9.7751e-05 6.23749e-06 0.000528548 0.000176649 8.22555e-05 0.000298576 0.000123893 0.000230212 9.32574e-05 5.25667e-06 0.000213941 0.000765184 7.47143e-05 0.000323559 0.00040903 0.000263957 2.56106e-05 0.000205121 0.000394866 0.000116667 5.56129e-06 3.72428e-05 0.000157644 0.000207722 9.53437e-06 0.000548889 0.000598101 0.000366536 0.000545406 2.32277e-05 0.00122986 4.43614e-06 8.64695e-05 6.25614e-05 0.000112411 0.000186678 6.01277e-05 9.74636e-05 0.000122469 5.19648e-06 2.74281e-05 3.4144e-05 0.000384166 0.00150321 2.61275e-06 3.26224e-05 2.99742e-05 0.000189647 9.41139e-05 0.000470683 3.8437e-05 0.000108295 6.69223e-05 8.45395e-05 0.00010213 2.17282e-05 0.000211667 0.000642603 0.000159061 7.86659e-05 1.74438e-05 0.000858853 0.000581779 7.00735e-05 0.000177412 0.000261539 0.000646229 0.000406972 0.00100904 3.24676e-06 8.49413e-06 0.000583587 0.000219491 0.000125794 3.66198e-05 4.74768e-05 0.00015262 4.09674e-05 0.000781631 2.78802e-06 0.000283883 2.52422e-05 0.000124298 1.88653e-05 3.55085e-05 6.75447e-05 0.000148917 0.000447361 1.66098e-05 0.000210639 0.000210354 2.18737e-05 0.0001106 4.10547e-05 0.000305964 8.7476e-05 0.000306932 0.000188413 0.000105345 0.000774989 0.000241276 0.00010678 0.000101688 0.000431767 5.41248e-05 0.000143858 9.92526e-06 6.47314e-05 5.62219e-05 0.000381965 0.000117625 6.83848e-05 0.000404607 0.000119625 6.94463e-05 0.000557365 0.000885028 1.46755e-05 0.000104466 0.000649364 
0.000522368 0.000177948 0.000364022 8.5002e-05 0.000152222 4.85952e-05 1.56856e-05 1.10983e-05 0.000529647 0.000286409 7.04834e-05 0.000712924 4.25701e-05 0.000171766 0.000243478 3.48545e-05 0.00011332 5.36778e-05 5.96876e-05 0.000268317 8.47575e-05 5.35949e-06 6.70959e-05 0.00024257 0.00018091 0.000396151 0.000218558 5.41016e-05 9.79479e-05 0.000323452 6.65944e-06 2.02946e-05 0.000114623 2.29579e-05 0.000424366 5.00881e-05 4.17109e-06 7.86843e-05 0.000190183 0.000340258 0.000207252 0.000274786 6.85766e-05 6.35568e-06 0.000135018 0.000107774 0.000538819 0.000104874 0.000289547 0.000158876 0.000216334 9.84074e-05 0.000102385 0.000206357 4.27813e-05 0.000173093 0.000175307 5.42275e-05 0.000687108 0.000318352 0.00020786 5.78225e-05 0.00023268 2.74306e-06 3.68123e-05 0.000503943 6.99658e-05 3.40502e-05 2.26244e-05 0.000174951 0.000171033 0.000258514 0.000363583 0.000194791 5.3675e-05 0.000130312 0.000155698 8.96867e-05 0.00025591 4.08208e-06 0.000264526 4.69653e-05 4.05339e-05 0.000708183 0.000425408 0.00012859 0.000152461 0.000389864 6.64858e-05 0.00024911 0.000593588 0.0001031 0.00017376 0.000395694 5.48178e-06 8.00783e-06 1.41246e-05 0.000222415 0.00045504 7.32734e-05 0.000128212 0.00024082 4.98798e-05 0.00047407 2.99653e-05 0.000148562 8.19762e-05 0.00033284 0.000356407 0.000108561 7.69957e-06 8.4301e-05 0.000111762 0.000657499 0.000339505 6.04365e-05 3.20857e-05 0.000142736 0.000172009 2.86895e-05 0.000197631 0.000456209 0.000312133 0.000274787 0.000678315 0.000175799 7.56539e-06 0.000438413 6.45299e-06 0.000171373 0.000248634 5.94374e-05 0.000264983 0.000457985 0.00011463 0.000150755 0.000233389 0.000520619 0.000163728 3.98218e-05 3.28687e-06 6.63667e-05 0.000307171 0.000430853 0.000214887 0.00023206 7.41639e-05 8.89678e-05 0.00018819 0.000278891 0.000242061 0.000341193 7.37872e-05 7.04737e-06 0.000240465 0.000838136 0.000394532 0.000149264 2.58941e-06 3.81998e-05 0.000273526 0.000603336 0.000405382 5.79772e-06 3.28107e-06 0.000172195 2.71013e-06 0.000630446 0.000196598 0.000128498 5.06165e-05 5.695e-06 0.000220094 0.000203371 0.000259355 0.000498758 0.000198289 1.11994e-05 0.000174543 8.08159e-05 0.000157913 0.000102004 0.000196369 0.000132771 4.02612e-05 0.000359247 0.000272282 5.49314e-05 4.37229e-05 4.6648e-06 0.000105363 0.000339412 2.99531e-06 0.000145034 0.000241496 1.21962e-05 0.000211872 0.00057087 0.000149951 0.000197779 3.71476e-05 0.000212389 3.5871e-06 0.000224191 0.000291091 0.000256372 0.000274037 0.000417822 0.000162466 7.50567e-05 6.37226e-06 9.58101e-05 0.000101841 9.27623e-05 6.63573e-06 0.000419786 0.000440312 0.000655008 4.56953e-06 3.11991e-05 0.000119045 0.000145819 0.000556792 7.74747e-05 2.71629e-06 0.000234466 8.96534e-05 0.000247607 0.000375338 4.72863e-05 0.000664981 0.000206543 0.000248247 2.31103e-06 8.13984e-05 5.02871e-05 7.67951e-05 2.69874e-05 0.000346284 9.80284e-05 0.000246305 7.10056e-06 8.07951e-05 8.67781e-05 0.000270612 0.000274265 0.000222228 1.33411e-05 0.000175363 0.000588214 9.91327e-06 0.000175473 0.00069546 0.000240626 0.000127356 0.000226341 2.20366e-05 8.25276e-06 2.10577e-05 9.63387e-05 0.000228618 0.000220813 0.00083532 0.000208257 0.000469876 0.00013657 0.000105049 8.68633e-05 0.000250517 0.000156723 5.6784e-06 0.00027107 0.00030237 0.000442366 0.000420779 3.77179e-06 7.28166e-05 5.2733e-05 0.000236656 0.000213586 0.00010338 0.000348037 6.97988e-05 0.000180891 0.000340039 0.000127218 3.18803e-05 0.000804093 0.000595831 0.000516105 6.51228e-05 0.000185977 7.09406e-05 0.000238511 9.77685e-06 1.90272e-05 0.000632996 7.95922e-05 0.000575842 0.000140528 4.17789e-05 1.79731e-05 0.00047059 0.000216946 0.000438455 0.000484753 7.16064e-05 4.43186e-05 0.000286944 4.30305e-06 0.000212977 0.000211087 0.000212769 2.92296e-06 0.000773013 0.000105055 0.000169 0.000131688 0.000618502 0.000100227 0.000200356 3.75718e-05 0.000209787 0.000309923 4.68558e-05 0.000176418 0.00111225 0.000423764 3.75548e-05 3.45524e-05 0.000395604 0.000640227 0.000496912 4.16168e-06 0.000188546 0.000201028 4.33804e-06 0.00027302 7.73261e-05 0.000143473 0.000238161 3.78915e-06 0.000296648 7.59572e-05 0.00018663 5.19649e-05 0.000159469 0.000103889 0.000278647 0.000237205 4.90008e-06 0.000314195 0.000338756 5.83142e-05 3.08668e-06 0.000406703 0.000120366 0.000591458 0.000385276 3.52301e-06 5.74039e-06 1.01099e-05 4.20245e-05 8.92781e-05 0.000211636 9.96197e-05 3.30308e-05 2.82754e-06 0.000125471 7.71968e-06 6.20868e-05 4.19613e-06 0.00031039 6.26116e-06 0.000287204 0.000499679 0.000380598 0.000179717 2.0336e-05 0.000180682 4.17422e-06 0.000271529 8.67842e-05 0.000238342 0.000175867 0.000446022 0.000320864 6.45624e-05 4.19342e-05 9.37832e-05 0.000166285 2.89433e-05 3.29061e-05 0.000102553 8.16164e-05 3.8658e-05 0.000162089 0.000154266 0.00024422 6.48694e-06 0.000154822 0.000330469 8.52166e-06 0.000176259 0.000264576 5.45166e-05 0.000243169 0.0004197 0.000572206 6.98476e-05 5.2687e-05 0.00011288 0.000531558 0.000213543 3.59667e-05 0.000567585 0.000268483 3.00766e-05 0.000106697 9.03677e-05 2.8025e-05 0.000202071 1.03764e-05 7.04172e-05 0.000234733 0.000418827 0.000286248 0.00048021 7.0322e-06 9.1224e-05 0.000474182 0.00012707 2.32183e-05 0.000209395 3.88034e-06 4.52467e-05 0.00017397 0.000357099 0.00028051 5.89242e-05 0.000172611 8.06044e-05 0.000131773 0.000409613 3.66675e-05 1.95276e-05 0.000168672 1.0433e-05 0.000106216 2.42971e-05 0.000626228 0.000244184 3.09743e-06 4.72086e-05 0.000563085 5.73027e-05 7.73982e-05 0.000341391 0.000463219 0.000141792 0.00016495 0.00011337 3.7369e-06 0.000402599 5.76429e-06 7.92459e-05 0.000293072 0.000206483 0.000147716 0.000721477 9.38113e-05 1.52801e-05 8.83273e-06 0.000759534 5.45909e-05 4.99582e-05 0.000223329 0.00025967 0.000287848 0.000201062 9.11751e-06 0.000265909 0.000127635 1.02227e-05 0.000172983 0.000321792 3.94832e-06 3.16199e-06 3.70341e-06 0.000240467 5.49651e-05 0.000223726 0.000284728 0.000102828 1.20087e-05 0.000411946 2.14874e-05 7.34816e-05 0.000306789 4.32417e-06 0.00014775 5.69017e-05 7.48019e-06 4.63947e-05 0.000195451 0.000491315 2.27721e-05 0.000201924 2.02394e-05 0.000253755 0.000434151 5.22018e-05 0.000291937 0.000112435 4.44078e-06 0.000294451 1.87326e-05 0.000121531 0.0001525 0.000219895 0.00016865 0.000446102 3.9062e-06 0.000242712 0.000244637 9.37205e-05 0.000278725 0.000387062 0.000527848 3.37768e-06 4.80796e-06 0.000121806 0.00011034 5.92517e-06 6.29469e-05 1.15249e-05 0.000177536 0.000144455 5.92806e-05 0.00043702 0.000159148 5.11899e-06 0.000240804 8.99329e-05 0.000306757 4.77405e-05 0.000271616 0.00112383 0.000277154 1.92508e-05 0.000214179 4.18273e-05 1.2365e-05 0.000266767 0.000508273 0.000241573 2.93427e-06 4.98374e-06 0.000477288 0.000120332 0.000378799 2.88025e-05 1.61033e-05 7.92657e-05 0.000195812 0.000242033 0.000290826 0.000143567 0.000244834 0.000127884 0.000428939 0.000413762 4.40029e-06 4.75868e-05 0.000162451 7.13e-05 0.000540068 0.000289144 2.69588e-05 1.03341e-05 3.62071e-05 0.000167538 0.000237323 0.000275411 3.14475e-06 0.000170803 0.00047295 9.93356e-06 0.000266869 3.98154e-06 0.000263098 8.35298e-06 8.45397e-06 0.000278584 9.40279e-05 3.40468e-06 0.00023064 0.000386088 0.00031902 0.000137763 0.000257073 0.000171746 6.736e-06 3.39464e-05 7.87577e-05 8.98823e-05 0.000283373 0.000495788 0.00027056 0.000302916 0.000184248 0.00054937 8.25584e-06 0.000130315 9.70172e-05 0.00012426 0.000650467 0.000358104 0.000408884 1.23098e-05 9.42358e-05 9.41679e-05 1.52571e-05 0.000477113 0.000130693 5.13947e-05 0.000285323 0.000326197 8.48067e-05 0.00065002 0.000376556 0.000620256 0.00018485 1.61023e-05 0.000115947 0.000153107 0.000179648 7.52779e-06 0.000106489 2.72625e-05 4.55158e-06 0.000324203 4.22851e-06 6.63275e-05 8.94378e-06 0.000241022 0.00047849 4.53982e-05 0.000448915 7.3564e-05 0.000651047 6.90767e-05 0.000438201 0.000406754 3.05507e-06 1.04742e-05 0.000247144 3.40263e-06 1.58626e-05 0.000269446 9.64875e-06 0.000756492 0.000411332 9.50885e-05 3.19099e-05 0.000427592 7.03905e-05 7.41775e-06 0.000127429 0.000105667 3.99867e-05 0.00017228 0.000329078 0.000487444 8.27403e-05 0.000446807 0.000131782 0.000472689 9.14555e-05 0.000369124 1.8056e-05 0.000252195 0.000256241 1.23495e-05 2.97798e-05 0.000368366 6.15491e-05 0.000340427 5.59542e-05 0.000216688 1.12948e-05 0.000229718 0.000168738 0.00024649 0.000450366 0.000283148 0.000118106 0.000581793 0.000232529 0.000308263 0.000240754 0.000371137 0.000171626 0.000372549 0.000365476 0.000192537 0.000217935 0.000292336 0.000192815 8.15933e-05 9.36613e-05 0.000328585 5.24413e-05 0.000464813 1.29781e-05 0.000210381 2.50634e-06 3.5662e-06 0.000300667 0.000129844 0.000163619 0.468579 0.000129287 6.59403e-05 0.000114962 0.000176936 0.000181742 6.93749e-06 4.83442e-05 0.000224676 0.000156114 3.33009e-05 0.000168983 6.20051e-05 0.000352893 1.71006e-05 0.000403137 0.000171236 2.66236e-05 4.63674e-06 0.000516966 0.000381698 6.03207e-05 0.000100794 0.000503948 0.000107828 0.00090881 0.000111103 5.977e-05 0.00033976 0.000161092 0.000106738 0.000250424 0.000408652 0.000372929 0.000272414 0.000377362 0.000224607 0.000292393 0.000170917 0.000126138 4.38052e-06 0.000310989 5.4999e-05 3.91031e-06 3.57881e-06 6.08818e-05 8.59422e-06 0.000576518 0.000112531 0.000439 7.63962e-05 0.000149973 0.33627 0.00010045 0.000112874 1.83387e-05 0.000322753 0.000107244 0.000202375 0.000248602 0.000156818 1.30246e-05 0.000471103 0.000244499 1.38679e-05 0.000236681 6.35108e-05 4.72264e-05 0.000139155 6.6469e-05 0.00040555 0.000126423 0.000257244 0.000297338 0.000258971 0.000105868 9.33291e-05 0.000500872 0.000383669 0.000276602 0.000145194 2.99528e-05 0.000214719 0.000851344 0.000157592 0.00019967 0.000453189 7.03629e-05 3.94344e-05 0.000231131 1.05711e-05 9.98009e-05 5.8948e-05 9.18846e-05 0.000228853 4.67932e-06 0.000134995 0.000155594 5.12961e-05 0.000305476 4.38636e-06 0.000111689 0.000300929 9.85451e-05 1.832e-05 6.75721e-05 0.000364217 0.000303706 0.000263778 0.000373992 0.000128375 0.000507806 8.85925e-05 0.000112933 4.81492e-05 0.000518099 0.00024826 0.000201017 1.9679e-05 0.000410053 1.12551e-05 4.81715e-05 0.000247692 0.000346815 5.16651e-06 0.00024433 2.90763e-05 0.000313866 0.000400681 9.93918e-06 0.000137602 8.92826e-06 0.000133587 3.352e-05 6.22927e-05 0.000154224 0.00071132 0.000681234 0.000305549 0.00012186 4.30809e-05 0.000186138 0.000413113 0.000365552 1.00147e-05 0.000167064 0.000332411 0.000372371 0.00020674 8.81833e-06 0.000475857 4.16315e-06 2.7234e-05 0.000273118 0.000241301 0.000266088 0.000104077 0.000361119 0.000171891 0.000361242 0.000192074 0.000411651 0.000123115 1.6097e-05 0.00034525 0.000145629 3.22875e-05 0.000132363 0.000318703 0.000153196 0.000437339 3.90102e-05 0.00029835 0.000435229 0.000120938 4.5825e-05 0.000148394 1.00451e-05 0.000324578 5.79278e-06 0.000103792 0.000152097 0.000122396 3.0843e-05 0.000508181 0.000125802 0.000101094 0.000520593 9.7123e-06 0.000611317 4.53627e-05 1.41807e-05 0.000216464 7.06639e-05 2.43412e-05 0.000140109 0.000126304 0.000115245 0.000170034 0.000164784 1.21755e-05 0.000115927 0.000663042 0.000171428 5.46345e-06 1.78157e-05 8.88004e-05 4.81325e-05 3.14371e-05 2.74225e-06 6.13212e-05 0.000177013 7.1249e-05 0.000114923 8.04286e-05 9.73803e-06 0.000530833 0.0001541 0.000134316 2.7865e-05 0.000508065 4.64123e-06 6.84734e-05 9.1542e-05 7.71142e-05 0.00015953 0.000240871 0.000476278 0.000171144 0.000400958 0.000627982 5.20834e-06 8.92316e-05 0.000226931 0.000208362 0.000364757 0.000116852 0.00101635 9.45507e-05 0.000178791 5.29925e-05 5.55581e-05 3.81293e-06 0.000103438 0.000175931 0.00024095 0.000247638 0.000528624 0.00013282 0.000354092 0.000229868 0.000161792 8.301e-05 0.000173165 3.80424e-05 6.00183e-06 0.000428213 0.00017538 0.00087944 0.000203536 0.000149324 0.000248893 0.000250288 8.54682e-05 8.33556e-06 0.00013315 3.65539e-05 9.73077e-05 0.000417063 0.000123165 0.000171574 0.000479295 0.000164415 4.23827e-06 0.00078745 0.000493163 7.41963e-05 4.13812e-05 0.000494985 
0.000114686 0.000624166 0.000123022 6.86554e-05 1.26727e-05 3.58999e-06 0.000121275 5.57524e-05 0.000308411 0.000347732 6.66797e-05 0.000532152 7.02197e-05 0.000404415 0.000151027 0.000112329 3.6243e-05 0.000347937 1.83412e-05 4.86878e-05 0.000115258 3.08258e-05 0.000137832 6.74092e-06 0.000458595 0.000624955 0.000406465 1.33062e-05 4.48167e-05 3.84229e-06 1.39069e-05 3.70231e-05 0.000358533 3.68261e-06 6.55718e-05 0.000267856 0.000105972 2.20136e-05 0.000617365 0.00080815 0.00016747 2.45237e-05 0.000165751 6.85779e-05 1.85181e-05 0.000194995 3.58767e-05 3.23606e-05 1.2613e-05 6.50956e-05 0.00042454 3.23471e-05 0.00010115 0.000474635 6.44547e-05 0.000395193 0.000406321 2.30116e-05 0.000983524 4.60205e-05 0.000682478 6.30052e-06 0.000437239 2.72942e-05 0.000100024 8.91489e-06 9.22848e-05 5.06093e-05 0.000123694 2.41969e-05 0.00039256 0.000621091 0.000401694 0.00030032 0.00013259 0.00011248 1.38581e-05 6.96151e-05 6.71386e-05 0.000169911 0.000433421 2.87536e-05 8.61622e-05 0.000308828 0.000538089 1.24854e-05 0.000202688 2.78419e-05 0.000121543 0.000459915 9.57338e-06 6.06112e-06 0.000193767 0.000847944 5.8563e-06 4.02783e-05 4.11024e-05 0.000541758 0.000783614 5.62157e-06 0.00044465 0.000101242 8.80229e-05 3.52644e-06 4.1808e-05 6.98002e-06 1.18266e-05 0.000401012 1.36209e-05 0.000173302 1.36137e-05 0.000298433 2.7188e-05 0.000247788 0.000669206 9.72767e-05 0.000934416 0.0001183 7.11222e-06 0.000135609 0.00044764 5.39509e-05 6.04766e-05 0.000192089 0.00102097 0.000402156 0.000140287 0.00101229 0.000299735 0.000395708 0.000126088 1.31234e-05 0.000555796 0.00039741 4.89563e-05 2.02542e-05 0.000490304 1.02916e-05 0.000507781 9.67895e-05 3.62436e-06 0.000276814 0.000342896 0.000396951 2.13102e-05 0.000624115 0.000131261 1.91501e-05 1.47762e-05 6.26841e-06 9.46099e-06 0.00111355 0.000696946 0.000146596 0.000509029 0.0001484 0.000802654 3.8916e-05 8.11014e-06 6.31286e-05 4.40461e-05 0.000578564 0.000441821 8.67645e-06 0.000208002 0.000149124 1.17216e-05 2.35971e-05 8.14723e-06 0.000262874 1.93098e-05 2.13349e-05 2.50445e-05 5.06802e-05 0.000859407 0.000219098 7.67083e-05 6.57665e-05 0.000396333 0.000224698 0.000522478 1.61113e-05 0.000296485 5.89415e-05 0.000109155 0.000272795 2.30423e-05 3.43531e-05 0.000146597 4.13234e-06 2.39894e-05 0.000553364 2.85617e-05 0.000214464 0.000229357 4.55184e-05 0.00048697 0.000531092 1.2656e-05 0.000532107 8.19264e-06 5.9486e-05 5.00228e-06 2.01396e-05 8.34106e-05 0.000408634 2.35844e-05 0.000439517 0.000157856 1.99861e-05 5.83883e-06 8.67576e-05 2.13076e-05 9.2862e-05 5.22611e-05 0.000217063 0.000112045 5.05206e-05 1.84493e-05 0.000158657 3.03254e-05 2.68846e-05 0.00085603 0.00015765 1.11553e-05 2.39565e-05 0.000545727 3.68774e-06 0.00113119 7.03567e-06 0.000356098 8.32315e-05 0.00119191 3.41528e-06 1.50476e-05 3.83407e-05 0.000165385 2.49352e-05 0.00011611 1.1129e-05 0.000257402 0.000164379 8.05044e-05 0.000189211 0.000515421 0.000261506 0.000490426 0.000123593 0.000583979 0.000561006 4.46146e-05 0.000401338 0.000867467 4.00709e-05 1.78625e-05 2.95251e-05 0.000262554 6.85991e-05 1.046e-05 2.58625e-05 1.32576e-05 9.42277e-05 0.000280047 1.58142e-05 3.35476e-05 0.000174968 6.54508e-05 4.23955e-06 0.000404757 0.000228742 0.000110161 3.03245e-06 0.000100576 2.07566e-05 0.0010938 9.57473e-06 0.000106715 4.10275e-05 0.000434765 3.86317e-05 6.66625e-05 0.000166621 0.000725457 9.96479e-05 0.000149169 0.000151711 0.000236208 0.000124833 0.000333898 0.000258377 1.8456e-05 1.14214e-05 0.000511105 5.69081e-06 0.00014612 7.21968e-05 0.000413696 2.1562e-05 0.00078186 0.000220987 0.000176117 9.09952e-05 0.000865883 0.000160272 0.000192673 0.000967899 5.96766e-05 0.000191843 0.000213019 2.71743e-05 9.76103e-05 4.81974e-05 0.000429127 3.41814e-05 7.24021e-05 0.000425007 0.000481975 2.73559e-05 0.000855918 8.04747e-06 0.000653009 0.000260362 0.000469898 0.000529508 0.000266878 0.000613273 0.00240485 3.69644e-05 0.000310755 0.000120863 8.76891e-05 1.71549e-05 0.000144019 0.000104573 0.000534871 0.000146894 5.79591e-06 0.000804635 0.000154359 0.000179 6.59977e-06 9.74954e-05 0.000811296 2.02689e-05 2.21779e-05 7.63132e-06 5.15606e-06 4.54018e-05 2.57651e-05 3.21012e-06 1.75658e-05 0.000442884 0.000132519 0.000118369 0.000193575 0.000144106 0.000110552 0.000474318 0.000342841 0.000271352 6.76567e-05 9.94609e-06 8.40806e-05 2.68397e-05 0.000120453 0.000212556 6.62399e-06 7.72826e-06 8.8042e-05 0.000180084 0.000295995 1.92075e-05 7.50996e-06 9.0624e-05 2.84894e-05 7.14988e-05 3.33532e-05 0.000108225 5.34941e-06 0.000349175 9.43544e-06 0.000557833 0.000143071 0.000478545 0.000414156 0.000394141 1.20332e-05 5.56519e-05 1.94676e-05 2.3595e-05 0.000142079 6.89542e-05 5.27781e-05 0.000108906 0.000554463 7.58055e-06 0.000445872 0.000259372 9.28982e-05 2.63938e-05 8.39982e-05 0.000427981 0.000301158 7.21402e-05 9.06715e-05 7.11867e-05 0.000152638 0.000323847 0.000794455 1.12999e-05 0.000282442 1.60836e-05 3.83052e-05 0.000576865 4.45743e-05 0.000253006 1.44367e-05 0.000121701 0.000379453 0.000212348 7.77903e-06 0.000507307 0.000475977 5.88796e-05 0.000535404 0.000499961 0.000216639 0.000980329 0.000102712 4.11946e-05 0.000444441 0.000129795 7.27977e-05 4.97882e-05 1.92055e-05 1.17214e-05 0.000702546 3.46246e-05 0.000717171 1.30397e-05 0.000754291 7.28256e-05 7.60354e-05 0.000392986 0.000126094 0.00021868 0.000390395 3.98664e-05 2.05045e-05 0.000122017 0.000277201 2.63219e-05 7.70763e-05 4.68586e-05 6.96448e-06 9.06833e-06 0.000100072 0.000225257 1.71331e-05 3.2359e-05 1.53742e-05 4.99907e-06 1.18158e-05 0.000597552 0.000307975 0.000250927 0.000563245 0.000399106 0.000145311 0.0011702 8.70424e-06 1.62866e-05 0.000155325 0.00146972 0.000151842 8.75487e-06 0.00043807 0.000633937 1.21548e-05 3.84472e-05 7.96726e-06 0.00125314 0.000108501 0.00015361 0.00055047 1.75435e-05 0.000101555 4.5687e-06 7.73225e-06 4.60384e-06 0.000106979 0.000550669 0.000565234 0.000564527 0.000157944 5.69141e-05 0.000289176 9.19193e-06 7.87566e-05 4.04912e-05 0.000472874 0.000299747 0.000194997 6.84761e-05 0.000481277 7.55702e-05 0.000290959 0.000257652 0.000197455 0.000895359 0.000353874 6.14145e-06 0.000411225 1.5466e-05 8.35334e-05 0.00033902 7.28127e-06 0.000208143 0.00011247 0.000200265 0.000393181 5.43722e-05 3.09356e-05 0.000259474 0.000822512 0.000161651 0.000581675 0.00040023 2.96297e-05 4.06687e-05 7.73402e-06 0.000144122 0.000104865 1.19127e-05 2.8355e-05 1.29238e-05 7.03393e-05 6.06617e-05 0.000215218 0.000400588 4.76613e-05 6.16081e-06 1.66683e-05 0.00018193 0.000688916 0.000120413 0.000204382 0.000917825 4.59113e-05 5.6189e-06 0.000423754 1.03237e-05 0.000170276 0.000431283 0.001067 0.00926084 0.000212672 2.00264e-05 5.96104e-05 0.000226766 0.000408767 0.000309266 0.000497678 0.000168317 0.000602659 0.000560846 0.00050205 8.24187e-05 0.000299561 2.62036e-05 7.63099e-05 0.000441251 3.86655e-06 1.41138e-05 3.59163e-05 9.66638e-06 0.000176342 0.000508717 2.34811e-05 1.67302e-05 0.000107813 0.000363252 5.36529e-05 0.000408016 6.07647e-05 0.000442064 0.000223586 1.8645e-05 0.000982509 3.1353e-05 0.00159534 0.000378163 1.07318e-05 2.83253e-05 6.57492e-05 3.67376e-05 0.000450181 0.000471667 0.000737461 2.64794e-05 0.000599714 0.000168235 0.000228469 0.000247701 0.000196851 1.79253e-05 0.000589872 0.000475381 1.03955e-05 1.9929e-05 0.0004611 0.000640171 7.75924e-05 7.35882e-05 0.000186694 8.65275e-06 0.000477167 9.70495e-05 0.000455957 0.000106096 2.12691e-05 0.000290635 6.50544e-05 0.000225677 0.000545266 6.84674e-06 1.05961e-05 1.91257e-05 2.17939e-05 0.000781958 6.52841e-05 3.26273e-05 3.62448e-05 0.000110475 0.000193062 0.000141914 2.61234e-05 0.00075065 9.75502e-06 1.09016e-05 0.000145242 0.000451717 2.75718e-05 8.97863e-06 4.17023e-05 0.000110546 0.000560782 0.000358122 0.00021062 3.79476e-05 3.5933e-05 7.00047e-05 0.000217139 0.000520106 1.84317e-05 2.89137e-05 0.000131531 5.35983e-06 8.10211e-06 0.000261456 6.09196e-05 0.00090007 0.00124771 0.000145653 0.000103949 1.43118e-05 0.000164425 8.13397e-05 2.21934e-05 6.31291e-05 0.000271574 0.000625954 0.000575162 1.81656e-05 1.66744e-05 0.000392685 6.21747e-05 1.35731e-05 0.000133703 0.000599821 5.49593e-06 0.000452273 0.000118622 0.000200544 0.000266312 0.000227166 2.2429e-05 9.68951e-06 1.49397e-05 1.70805e-05 9.31996e-06 0.000390868 0.000387712 5.43256e-05 1.26614e-05 0.000665844 1.22603e-05 3.55141e-05 5.82917e-05 9.59921e-05 6.18588e-05 0.00041206 0.000393689 0.000452593 1.70178e-05 0.000395176 0.000235517 0.000479438 0.000421129 8.30749e-05 0.000512938 0.000177831 1.68416e-05 1.93949e-05 0.000155474 0.000479278 4.9876e-05 9.01764e-06 0.000301532 0.000612704 0.00013719 1.42221e-05 1.2086e-05 1.025e-05 8.56603e-05 0.000577828 0.000648323 0.000176597 6.39283e-05 0.000835816 0.000190734 0.000114482 0.000393328 1.4234e-05 1.12873e-05 7.81062e-06 0.000396946 0.00040819 0.00012771 2.47317e-05 0.000938656 0.000403408 7.63037e-05 0.000117406 0.000520372 1.47404e-05 0.000855784 0.000139572 0.000291704 3.7045e-05 9.20227e-05 0.000573704 4.14851e-05 2.87495e-05 3.41498e-05 0.000178186 8.38731e-05 0.000500045 4.34764e-05 6.46289e-05 6.4896e-05 3.21915e-05 0.000462441 9.94974e-06 0.000158156 6.23746e-06 0.000263059 0.000152459 0.000212581 7.21926e-05 0.000403551 8.62534e-05 0.000231947 0.773745 0.000219756 5.98199e-06 1.52822e-05 0.000129185 0.000107418 8.55128e-05 5.48107e-05 0.000160513 2.08354e-05 6.07167e-05 3.93234e-05 3.85354e-05 0.000628649 3.72658e-05 3.96548e-05 9.29309e-06 0.00013978 0.000390655 0.000136836 0.000457123 0.000250108 0.000142279 1.66598e-05 9.95744e-05 5.23042e-05 6.84236e-05 0.000204028 1.33438e-05 3.72254e-06 0.000503473 0.000161337 1.39364e-05 0.000237426 0.000643794 3.74085e-05 5.35957e-06 0.000914757 0.000163119 5.16394e-05 2.01797e-05 5.45658e-05 0.000359235 2.38654e-05 0.000204949 0.000193576 3.49893e-05 0.000161847 2.32642e-05 3.21983e-05 4.77503e-05 0.000146981 8.15303e-05 0.000234749 0.000487177 0.000687021 3.38322e-05 0.000780466 0.0001428 6.55299e-05 4.01681e-05 0.000255465 9.73092e-05 0.000505646 0.000549826 0.000243873 0.000232362 0.000393184 5.86844e-06 6.81215e-05 0.000431934 3.21123e-05 1.66518e-05 0.0001335 8.75366e-06 0.000465887 0.000414223 0.000136396 0.000276727 5.57549e-05 0.000299451 9.00519e-05 0.000144935 0.000203573 5.49494e-05 0.000465825 0.000440565 0.000179913 0.000217769 0.00139614 3.73072e-05 4.36466e-05 4.96643e-05 6.4973e-05 0.000219091 0.000109905 0.000457467 3.58477e-06 0.000141314 5.9867e-05 6.05767e-05 6.85509e-05 0.000263241 0.00023097 4.71334e-06 0.000393955 9.87242e-05 0.000796318 0.000389875 0.000180108 4.85546e-05 0.000106042 0.000422876 2.20744e-05 0.000236822 0.000306858 0.000573456 0.000175121 0.000262298 9.0674e-05 0.000164499 0.000590921 0.000178468 5.31844e-06 2.25647e-05 0.000277615 0.000248914 4.02626e-05 1.0903e-05 1.20412e-05 1.16439e-05 7.03975e-06 0.000608466 6.90514e-05 0.000692338 3.30262e-05 1.35149e-05 2.03502e-05 0.000107001 4.27931e-05 0.000251628 1.69788e-05 0.000121196 0.00015047 0.000730758 5.7958e-05 0.000393089 1.36951e-05 0.000224107 4.03877e-05 0.000317291 0.000393014 1.18376e-05 2.4055e-05 0.000163393 5.93104e-06 4.73891e-06 0.000133585 0.000338371 0.000647723 0.000243333 1.26504e-05 1.41438e-05 0.000286249 1.4661e-05 9.44304e-06 0.00019437 7.05959e-05 8.81496e-06 0.000306767 8.8354e-05 3.90112e-05 0.000948309 6.77421e-05 0.000158883 5.50518e-05 0.00039118 0.000789106 0.000555251 6.32106e-05 0.0001056 0.000792405 0.000513565 0.000262133 2.17532e-05 0.000196062 6.02362e-06 8.3066e-06 2.73323e-05 9.43961e-06 1.03082e-05 1.46384e-05 4.25621e-05 2.89831e-05 5.11423e-05 1.27831e-05 0.000132128 0.00186066 0.000709922 0.00022061 0.000137759 0.000460666 2.90356e-05 3.19692e-05 2.34723e-05 0.000498473 0.000227619 1.94258e-05 0.000108626 0.000475664 3.79786e-06 1.31826e-05 0.00015484 0.000250676 7.81232e-05 0.000147884 0.000431965 2.13115e-05 0.000503987 0.000390442 0.000123624 3.76718e-06 0.00106893 1.25111e-05 2.1256e-05 6.56733e-05 8.91208e-05 
9.53831e-05 0.000160342 0.000194306 0.000118626 5.57625e-05 6.88206e-05 7.92514e-05 5.04373e-05 4.36164e-05 0.000111948 1.07721e-05 5.50225e-05 5.78675e-05 6.40169e-05 5.37921e-05 0.000135464 1.95293e-05 0.0001535 0.000158454 9.21941e-06 0.00017845 0.000165252 7.89439e-05 8.79182e-05 0.000116252 4.7718e-05 1.84546e-05 9.05841e-06 9.48756e-05 7.16292e-05 3.32194e-05 7.16879e-05 4.27649e-05 3.95568e-05 4.13949e-05 0.000152223 8.6638e-05 4.02308e-05 3.26661e-05 5.82493e-05 0.000113925 3.37315e-05 0.0271015 4.85036e-05 3.30413e-05 0.000118965 1.69273e-05 9.23494e-05 5.33628e-05 0.00020514 4.09873e-05 6.08629e-05 1.9329e-05 0.000115612 0.000132621 2.45869e-06 2.69961e-05 3.22218e-05 8.24309e-05 0.000157668 0.00014839 5.9802e-05 0.000171881 4.50371e-05 0.000151816 0.000106131 0.000159499 0.000161262 0.000150677 0.000166944 0.000101349 0.000125251 0.000186122 0.000181059 0.00843917 1.60354e-05 0.000108032 0.000168763 7.6512e-05 0.000135789 0.000141754 0.000147823 6.48176e-05 0.000318899 0.00010277 0.000180364 5.02527e-05 6.3056e-05 5.48973e-05 0.000182424 5.01533e-05 0.000170279 9.47691e-05 8.78106e-05 1.85408e-05 4.93727e-05 0.000146027 0.000178822 3.80846e-05 0.000112339 0.000112258 1.61656e-05 0.000138791 3.01232e-05 0.00012434 0.000132939 0.000114536 0.000275032 0.000158589 3.64351e-05 2.51918e-05 0.000138705 0.000246947 6.99656e-05 5.67637e-05 7.51682e-05 1.30997e-05 0.000148672 0.000109808 0.0303964 3.3131e-05 7.9005e-05 0.000218743 4.20298e-05 4.14764e-05 0.000110711 3.31337e-05 2.99536e-05 3.11346e-05 1.99553e-05 0.000144744 0.000595869 8.69196e-05 7.11238e-05 1.33736e-05 3.2943e-05 9.03643e-05 7.33541e-05 0.109834 1.48349e-05 1.14706e-05 0.00010629 3.97769e-05 2.29784e-05 0.00016868 0.00108996 6.42538e-05 2.1938e-05 0.000104943 8.18192e-05 6.01133e-05 0.000168999 0.000147341 6.75209e-05 0.00022417 0.00015756 0.150131 0.000186521 9.82646e-06 7.50798e-05 4.8941e-05 0.000137319 4.34918e-05 5.75051e-05 5.37484e-05 0.000212599 4.04106e-05 8.41495e-05 5.03157e-05 1.00262e-05 0.000125595 6.41424e-05 0.000163842 8.22075e-05 0.000120783 4.20433e-05 5.59568e-05 4.04976e-05 2.16642e-05 0.000222697 0.000163429 0.000306889 0.000822072 8.86311e-05 8.8156e-05 8.9719e-05 0.000218255 1.53827e-05 3.86824e-05 1.99688e-06 0.000184518 2.23416e-06 2.43094e-05 0.00016382 6.38657e-05 3.70644e-05 9.40688e-05 0.000169439 8.62806e-05 3.36399e-05 0.000132783 5.6995e-05 6.69188e-05 0.000159013 7.1618e-05 7.28453e-05 5.33944e-05 3.50617e-05 9.82963e-05 5.50592e-05 3.19403e-05 0.00011529 0.000447161 9.51619e-06 1.47585e-05 5.84275e-05 5.5962e-05 6.31926e-05 5.08264e-05 0.000184175 8.69877e-05 5.13892e-05 4.50141e-05 0.0151548 3.98819e-05 6.31538e-05 0.000120944 0.000141488 0.000476778 0.0200721 6.29658e-05 2.59861e-05 0.000201306 3.86599e-05 4.82685e-05 0.000132082 0.000281765 4.83874e-05 1.6027e-05 0.000117495 0.000305019 7.30143e-06 0.00012467 0.000120166 7.3029e-05 7.9705e-05 8.51227e-05 7.58974e-05 7.46037e-05 0.000237604 0.000137344 4.47787e-05 9.36136e-05 4.29032e-05 5.66822e-05 0.000119726 0.00016616 2.19247e-05 8.53533e-05 9.70031e-05 7.94944e-05 4.97248e-05 6.61088e-05 0.000212716 8.57396e-05 0.000120875 0.000201458 5.34143e-05 3.51841e-05 4.98926e-05 0.000107835 2.67219e-05 0.000146099 5.66172e-05 5.71103e-05 0.000104534 1.26595e-05 7.1883e-05 3.77256e-05 3.30064e-05 0.000218925 7.16496e-05 0.000137451 5.95312e-05 0.000312744 2.2679e-05 0.000207661 0.000216514 0.000146826 0.000105571 0.000167338 4.14092e-05 0.000322302 3.67919e-05 2.34702e-05 9.38157e-05 0.000162404 6.32759e-05 0.000146586 2.69709e-05 6.56588e-05 0.000168465 0.000306504 6.80327e-05 4.33555e-05 2.29691e-05 7.94757e-05 7.64529e-05 0.000140924 3.05877e-05 0.000218183 1.88235e-05 7.2573e-05 2.12164e-05 0.000171348 0.000169332 0.000114003 7.11912e-05 1.03688e-05 7.29939e-05 7.10763e-05 7.28652e-05 0.000160788 8.30724e-05 0.000174275 7.49368e-05 0.000221077 4.80399e-05 0.000177143 0.000139904 0.000103215 0.000102794 2.69798e-05 2.5632e-05 5.7219e-05 7.05612e-05 5.75927e-06 0.00011343 0.000217095 0.000134753 6.71843e-05 8.27576e-05 0.000221058 3.28292e-05 5.25167e-05 3.30588e-05 0.000110368 9.79814e-05 0.000110098 5.54657e-05 0.000170402 3.65874e-05 0.000181748 0.000125648 0.000251702 4.51879e-05 5.16621e-05 6.97279e-05 6.53611e-05 7.0931e-05 3.6269e-05 9.71705e-05 6.42219e-05 7.34727e-05 7.94956e-05 7.69257e-05 4.2158e-05 2.09188e-06 0.016025 4.57018e-05 8.28242e-05 1.85089e-05 7.85125e-05 3.55952e-05 3.61115e-05 5.50049e-05 0.000106111 4.65351e-05 5.64241e-05 6.24999e-05 6.83594e-05 0.000108224 0.000111352 3.77558e-05 3.83095e-05 6.60799e-05 3.10754e-05 6.27203e-05 5.17044e-05 7.76411e-05 0.000126713 4.07726e-05 0.000118768 1.86088e-05 0.000137639 4.00162e-05 8.6508e-05 5.85585e-05 0.000141369 3.25018e-05 1.5245e-05 5.58509e-05 7.86642e-05 3.21777e-05 3.63619e-05 6.61363e-05 0.000216994 5.33452e-05 8.1675e-05 6.93633e-05 0.000176025 0.000140171 5.5e-05 2.027e-05 0.000178838 8.68349e-05 0.000151722 0.000115337 0.000179312 0.000183665 4.22588e-05 0.000237068 0.000170099 0.000187751 0.000316641 3.95448e-05 0.000116474 0.000152013 0.000140827 0.000200983 0.000179589 0.000119214 5.59345e-05 5.87688e-05 0.000113362 0.000152013 9.98335e-05 0.000143082 0.000122983 0.000143045 6.86833e-05 0.000313609 0.000153836 2.36501e-06 0.00015552 9.00189e-05 9.17537e-05 3.37302e-05 3.26016e-05 0.00012273 8.6908e-05 8.94938e-05 2.27037e-05 8.65517e-06 2.21997e-05 0.000112848 1.0899e-05 7.35184e-05 5.15538e-05 3.08903e-05 0.000120075 0.000166213 6.70024e-05 0.000481394 0.000159062 9.09663e-05 0.000112097 6.98997e-05 0.000121049 0.000334544 0.000199244 2.93118e-05 0.000196434 7.69028e-05 0.000122351 5.81612e-05 6.35324e-05 0.00015283 0.000150886 4.59829e-06 2.45278e-05 0.00058695 3.26029e-05 7.24458e-05 0.00017211 7.79058e-05 8.83467e-05 4.14225e-05 7.2543e-05 8.50091e-06 0.000109854 0.000104012 0.0324792 6.4669e-05 2.77618e-05 9.16968e-05 3.17989e-05 6.51063e-05 0.000125018 5.28379e-05 0.000122382 8.33509e-05 7.56722e-05 3.7568e-05 6.59005e-05 4.24162e-05 0.000136411 9.01565e-05 9.18743e-05 0.000682608 8.13609e-05 8.62608e-06 3.58322e-05 2.4463e-06 1.57462e-05 0.00022482 4.85952e-05 1.80833e-05 8.7565e-05 0.000108614 2.38509e-05 5.19324e-05 0.000126313 8.07769e-05 1.12081e-05 1.33253e-05 1.38996e-05 5.98534e-05 2.53757e-05 3.4709e-05 9.59046e-05 0.000110106 0.000324522 3.26381e-05 7.19726e-05 1.45157e-05 7.68993e-06 5.10365e-05 0.000120284 0.000198494 1.57789e-05 2.09084e-05 0.000127026 3.97471e-05 0.000160621 0.0706636 0.000177493 0.000160962 9.16552e-05 6.49359e-05 0.0955454 7.61792e-05 1.61791e-05 3.12748e-05 0.000309063 7.05092e-05 3.16917e-05 4.38703e-05 9.45422e-06 0.000221316 0.000116371 0.000344024 0.000878204 0.000235765 7.59138e-05 6.81025e-05 8.5163e-05 0.000224213 0.000113782 0.000102409 0.000179989 1.19547e-05 4.50757e-05 5.20715e-06 0.00011578 6.25529e-05 4.23419e-05 9.80142e-05 6.68912e-05 7.32218e-05 1.95086e-05 6.26759e-05 7.60072e-05 9.59492e-05 2.78823e-05 0.000123286 0.000147617 8.75567e-05 3.30896e-05 9.76842e-05 0.00032034 3.39954e-05 6.66122e-05 4.7208e-05 0.00020036 0.0267851 7.91048e-05 2.34477e-05 2.69654e-05 5.84721e-05 4.08417e-05 3.59218e-05 4.74786e-05 0.000188152 1.0752e-05 8.79763e-05 0.000120041 0.000106877 3.62401e-05 7.3182e-05 8.27904e-05 9.83458e-05 6.38934e-05 0.000110153 0.000187351 0.00015998 7.37569e-05 5.1465e-05 0.000251465 0.000104911 2.30822e-05 0.000116892 4.92678e-05 0.000101111 0.00116309 1.74707e-05 0.000269639 6.55145e-05 0.000170261 5.96508e-06 0.000119615 8.63484e-05 0.000130583 8.52099e-05 5.49618e-05 0.000131043 0.000132995 0.000360265 4.908e-05 3.54327e-05 1.0706e-05 0.000281488 2.39335e-05 2.30641e-05 1.81387e-05 2.175e-05 2.70288e-05 0.000130069 3.99024e-05 7.81962e-05 0.000137119 0.000122092 4.67696e-05 0.022569 5.64995e-05 3.08523e-05 0.000346683 4.17546e-05 9.08995e-05 5.98515e-05 6.36249e-05 1.44217e-05 0.000233213 3.07693e-05 0.000103841 2.58333e-05 0.000178979 4.89458e-05 8.91266e-06 2.7626e-05 5.28983e-05 5.27455e-05 2.82185e-05 1.6337e-05 0.000132307 1.32765e-05 4.63661e-05 3.56854e-05 0.00013883 5.83688e-05 5.08551e-05 6.74029e-06 7.5844e-05 1.37572e-05 5.84991e-05 0.000119 8.09149e-05 0.00010253 0.000127337 0.000420442 0.000153659 0.000178001 2.74877e-05 4.31332e-05 4.83064e-05 1.04715e-05 2.0863e-05 9.9711e-05 2.92443e-05 5.23888e-05 4.89702e-05 0.000149202 0.000111078 0.000221514 9.79858e-05 3.04277e-05 0.000138602 0.000211976 5.01559e-05 2.9876e-05 0.000764135 7.65155e-05 7.52417e-05 4.33953e-05 0.0002136 2.70274e-05 4.09137e-05 1.47808e-05 5.54117e-05 0.000149652 0.000140386 3.89534e-05 0.000159503 5.9406e-05 8.49449e-05 2.95561e-05 0.000390448 9.59543e-05 0.000120741 0.000106419 1.46948e-05 9.06253e-05 5.47216e-05 3.04907e-05 0.000236381 3.61767e-05 6.00386e-05 2.60585e-05 2.82657e-05 2.46534e-05 0.10175 9.30992e-06 0.000112028 0.000154165 9.60379e-05 7.39318e-06 9.12037e-05 0.000138812 7.85019e-05 1.72172e-05 7.56937e-05 0.000109289 5.84363e-05 9.09447e-05 5.62792e-05 0.000244098 8.87036e-05 7.29125e-05 9.49015e-05 9.37062e-06 3.35701e-05 4.95717e-05 8.67849e-05 1.97359e-05 0.0175969 8.68393e-05 7.94508e-05 1.44037e-05 0.00011495 3.64373e-05 0.000169883 0.000121993 0.000352906 0.000125523 5.54504e-05 2.78159e-05 5.77743e-05 8.96578e-05 8.55495e-05 3.14742e-05 0.000284355 8.98386e-05 0.0113205 0.000130091 0.000165334 8.47447e-05 0.000227433 3.04176e-05 3.19196e-05 0.00010732 3.54534e-05 2.18489e-05 3.03978e-05 0.000132297 0.000138189 0.00636284 2.98388e-05 0.000104024 5.50609e-05 6.58054e-05 8.27583e-05 9.44787e-05 3.11712e-05 0.000151625 6.47875e-05 3.92153e-05 7.57727e-05 5.52558e-05 7.20093e-05 2.82492e-05 0.000788248 9.19833e-05 0.000315829 6.16341e-05 5.18291e-05 8.12336e-05 7.19987e-05 3.67224e-05 6.40412e-05 7.37199e-05 0.000136034 2.41919e-05 0.000127591 0.000152279 6.81495e-05 0.000105921 5.86981e-05 0.000100462 9.14565e-05 1.81242e-05 9.20574e-05 3.51106e-05 0.000136136 0.000167159 0.000118558 0.000177293 2.37455e-05 2.00003e-05 7.9546e-05 0.000312931 6.50999e-05 0.000128441 2.65906e-05 2.6372e-05 4.06325e-05 9.24415e-05 7.51683e-05 1.09483e-05 7.27284e-05 0.00012657 0.000273633 0.000254199 4.20072e-05 0.000138439 0.000100003 4.93598e-05 1.94093e-05 2.21878e-05 9.30097e-05 0.000191194 6.09364e-05 7.43508e-05 0.000377311 0.000111837 4.42095e-05 0.000114098 0.000165236 4.82781e-05 0.000597455 2.67352e-05 3.53531e-05 0.000100879 3.7949e-05 3.76407e-05 4.3981e-05 6.37673e-05 0.000107419 0.000157823 0.000132325 9.62168e-06 0.000208692 4.83118e-05 0.000133085 7.11247e-05 0.000176294 0.000196387 9.01275e-05 6.68261e-05 3.33523e-05 0.000238789 2.45994e-05 0.000135543 3.30356e-05 8.5631e-05 6.39257e-05 7.31618e-05 0.000110147 0.000298043 0.000143366 3.03161e-05 8.19091e-05 2.22227e-05 5.52875e-05 1.98273e-05 0.000242612 0.000616913 4.71555e-05 0.000366681 0.000119256 3.86679e-05 0.000114225 0.000156521 0.0364799 8.91982e-05 7.75504e-05 7.7198e-05 0.000116726 7.14594e-05 3.64599e-05 8.36056e-05 0.000174238 0.000113933 9.19605e-05 5.54548e-05 6.13735e-05 6.21692e-05 3.81723e-05 6.69932e-05 8.80299e-05 7.41728e-05 0.000174706 0.063629 0.000192869 0.000182421 6.94878e-05 0.000194381 0.000137337 0.000109988 3.02283e-05 5.84582e-05 4.52937e-05 1.8816e-05 0.000112355 0.011708 0.000124647 2.46599e-05 3.86407e-05 4.01841e-05 3.37801e-05 5.85354e-06 4.98947e-05 0.000170747 6.8197e-05 0.000173873 0.000112412 0.0198576 3.68993e-05 0.000224294 0.000161688 6.09084e-05 5.97694e-05 9.28454e-05 1.6297e-05 1.73972e-05 2.741e-05 1.89779e-05 1.48483e-05 7.22929e-05 0.000138865 0.00664092 0.000734363 8.45063e-05 0.000126496 0.000303521 0.000123691 1.54896e-05 3.94295e-05 9.8371e-05 0.000195516 0.000181941 0.000262265 4.92157e-05 0.000115994 4.45222e-05 0.000154105 0.000182466 4.64266e-05 8.84141e-05 4.42925e-05 6.26512e-05 4.99599e-05 3.99889e-05 5.53777e-05 5.946e-05 7.60405e-05 2.56988e-05 9.09344e-05 6.12035e-05 4.74326e-05 0.000162847 
0.000991087 3.91241e-05 0.000251507 0.000232365 1.30037e-05 7.3637e-05 2.84383e-05 0.000416263 0.000459988 0.000332567 0.000151272 0.000727602 4.90146e-05 3.55759e-05 0.000380778 9.7391e-05 8.26378e-06 0.000206849 0.000331766 0.00044879 5.11078e-06 8.68343e-05 1.61802e-05 6.90763e-06 4.51855e-05 4.84188e-05 6.54705e-05 9.39115e-05 8.73789e-05 0.000360575 0.000112687 5.61436e-06 4.00055e-05 3.32729e-05 0.000497304 2.44888e-05 1.55856e-05 0.00036251 0.000100633 8.61332e-05 0.000140764 0.000200238 2.52837e-05 5.16426e-05 5.64696e-05 0.000222439 0.000580606 8.14703e-05 0.000361878 0.000136131 3.93615e-05 0.00017596 3.30623e-05 3.75886e-05 1.80908e-05 3.15342e-05 7.19853e-05 8.16844e-05 0.000682897 1.3698e-05 3.66005e-05 0.000246032 0.000144233 0.000124424 1.25769e-05 0.000202706 7.2839e-06 1.29941e-05 1.58363e-05 6.67687e-05 4.0996e-05 0.000126899 0.000586559 0.000166313 4.93756e-05 9.95189e-05 2.4271e-05 3.98413e-05 5.53336e-06 0.000296208 0.000232361 7.77935e-06 0.000122124 0.00104202 0.000175525 9.57059e-06 3.83752e-05 0.000275811 2.03169e-05 0.000148559 0.000448934 4.3698e-05 9.11518e-06 0.000202853 2.73702e-06 2.18577e-05 2.52266e-05 5.41739e-05 0.000825491 2.63687e-05 3.93612e-05 0.000762168 1.13112e-05 0.000716611 3.20556e-06 0.000161237 0.000103908 8.08724e-05 0.000366215 4.54204e-05 5.48376e-06 9.35622e-05 1.16039e-05 0.00114074 0.000107872 6.83434e-05 8.90611e-05 3.42396e-05 5.99185e-06 3.11521e-05 8.24894e-05 0.000529808 0.000366057 0.000859636 0.000411725 5.39824e-05 0.000141164 6.64167e-05 0.000120639 3.4634e-05 0.000175647 1.52852e-05 0.000325357 0.000404071 3.42275e-05 6.86403e-05 3.81799e-05 0.000791982 5.15638e-05 2.04177e-05 8.01243e-05 6.45018e-05 0.000787977 0.000390402 0.000154343 0.000591169 2.89277e-05 1.68184e-05 0.000192562 0.000358129 0.000363285 0.000465383 1.33372e-05 2.34649e-05 0.0003622 0.00045493 4.1585e-05 0.000312626 1.90525e-05 5.45293e-05 0.000181663 0.00033027 0.000392176 1.52693e-05 0.000103265 0.000221502 1.41182e-05 0.000687267 8.89974e-05 3.63409e-05 0.000111861 4.44154e-05 0.000143005 6.71911e-05 6.42408e-05 0.00130964 0.000353841 2.02902e-05 0.000308187 2.40888e-05 4.20598e-05 2.00659e-05 0.000128207 0.00014471 6.61328e-05 0.00072794 0.000187334 6.57035e-05 2.30523e-05 3.51709e-05 0.000174506 8.50785e-05 3.28883e-06 4.07769e-05 0.000517471 0.000176094 3.64876e-05 0.000407291 2.90915e-05 0.000192701 0.000139966 0.000742667 4.86649e-06 0.000135994 0.000314812 0.000310938 0.000499777 4.8041e-05 0.000108368 0.00018426 1.01687e-05 1.06857e-05 5.45681e-05 0.00011495 5.05697e-05 0.000368047 0.000576478 0.000362673 1.44639e-05 9.60308e-05 3.01229e-05 0.000119519 0.00102275 3.10984e-05 1.7628e-05 0.000102031 0.000520846 0.000368203 0.000121584 3.05164e-05 0.00123537 0.000210674 0.000756671 2.59149e-06 0.000141183 4.50078e-05 5.01131e-05 5.69275e-05 0.000296197 0.000541105 0.000393503 7.02255e-05 7.51222e-05 9.47921e-05 0.000197181 0.0003053 0.000105098 8.23456e-05 0.000112628 0.000397732 2.07744e-05 0.000113756 0.00061288 0.000426435 8.481e-05 0.000127839 2.28476e-05 2.12309e-05 8.02382e-06 0.000164084 1.92578e-05 0.000454883 0.00117703 8.10868e-05 0.000191223 1.11505e-05 1.62521e-05 8.62301e-06 9.63503e-05 7.8241e-05 1.49716e-05 0.000362218 0.000527052 4.54264e-05 0.000114085 1.60573e-05 0.000123009 3.30469e-05 0.000467457 6.56359e-05 3.40154e-05 0.000374479 7.21586e-05 0.000186199 0.000423279 6.03956e-06 0.00014276 0.00121336 0.000812941 0.000488984 3.29646e-05 8.82441e-05 7.47789e-05 0.000359204 0.000278163 6.48365e-06 0.000441178 5.01812e-05 0.000455057 0.000105607 1.78375e-05 2.0918e-05 7.49626e-05 1.03548e-05 0.000422998 0.000426745 0.000247336 5.39899e-05 0.000500954 6.38726e-05 0.000430733 7.73883e-05 0.000120711 3.4026e-05 0.00104017 5.12656e-05 0.000207379 3.82711e-05 0.000407415 7.96416e-06 6.56405e-05 4.22938e-05 4.77089e-05 0.00012175 3.98068e-05 3.32306e-05 0.000548641 0.000454655 1.97239e-05 8.69488e-05 0.000462169 0.000871854 0.000736926 7.13638e-05 4.62393e-05 6.95258e-05 6.40871e-05 5.21689e-05 7.48027e-05 0.000178669 7.02338e-05 6.25277e-06 0.000464204 1.3492e-05 0.00010634 8.33066e-05 0.000372186 0.000128484 0.000418251 0.000433806 0.00019364 6.30612e-05 0.000368056 1.10116e-05 0.000135034 6.07754e-06 2.35391e-05 0.000390899 0.000447431 4.80505e-06 7.40453e-05 1.29501e-05 1.70122e-05 8.6064e-05 0.000342461 8.90109e-05 3.31052e-06 1.051e-05 2.24413e-05 6.92153e-06 1.74718e-05 8.18141e-05 0.000444497 0.000110581 9.65871e-05 0.000832952 0.000188708 2.17085e-05 2.66917e-06 0.000160757 0.000101294 0.000111346 0.000101806 0.000222955 0.000162855 0.000392455 0.000542448 7.83648e-05 2.6451e-05 0.000181673 0.000113798 0.000165631 0.000472176 0.000157824 4.53143e-05 3.1727e-05 0.000125523 4.10029e-05 0.000542719 0.000274576 0.00035238 5.64295e-05 0.000367698 0.000175488 0.000439084 1.45684e-05 0.000731158 0.000386449 0.000418535 6.84046e-05 5.81778e-05 7.25271e-06 0.000726294 9.92663e-05 2.84983e-05 0.000828536 0.000418863 1.55362e-05 4.07872e-05 9.78515e-05 0.000584123 7.8053e-05 0.000440625 3.36473e-05 3.19954e-05 8.5259e-05 0.000377576 0.000574803 0.000399824 2.11602e-05 0.000409015 0.000103533 1.53274e-05 0.000360371 0.000137118 4.2348e-05 4.2823e-05 4.57571e-05 3.28254e-05 1.24771e-05 0.000131648 1.42955e-05 2.13732e-05 0.00039157 7.65552e-06 4.3232e-05 7.46201e-05 0.000254385 0.000173959 2.76304e-05 0.000869103 0.000381192 5.60307e-05 0.000201101 0.000714941 3.94277e-06 6.68451e-05 0.000885756 0.000434946 6.02113e-05 0.000304339 1.04439e-05 1.54813e-05 8.04787e-05 2.10666e-05 0.000107274 6.97899e-05 0.000329561 2.61183e-05 0.000564506 0.000105924 2.98769e-06 8.81787e-06 0.000196638 2.75201e-05 3.61431e-05 0.000131337 0.000191815 0.000123104 6.26315e-05 4.0649e-06 2.17198e-05 0.000183386 0.000144873 4.86225e-05 6.04142e-05 9.7755e-05 0.000146849 1.47246e-05 0.000360596 1.02149e-05 0.000234447 4.78557e-05 2.0511e-05 2.22384e-05 0.000376765 1.09677e-05 3.11314e-05 0.000421508 1.46001e-05 7.46556e-05 0.000157533 0.000173616 7.98665e-05 7.61502e-05 0.00092287 0.000276883 0.000327774 1.9482e-05 0.000163139 0.000458998 1.06494e-05 0.000195835 3.91162e-06 8.6208e-05 0.000160533 1.71751e-05 0.000102911 0.000172017 0.00015864 4.53199e-05 0.000990601 7.58247e-06 0.000581046 0.000181067 0.000185118 3.27527e-05 4.00085e-05 0.000559172 3.26532e-06 2.44463e-06 0.000111388 3.48257e-05 6.85503e-06 3.06861e-05 0.000106289 0.0003084 0.000298425 0.00066104 0.000401917 0.000218105 5.95231e-05 3.19735e-05 2.56329e-05 5.09118e-05 3.50398e-05 0.000361552 0.00146857 0.000375736 3.3485e-06 3.27697e-05 1.86182e-05 5.90367e-05 0.000202604 0.000389333 0.027224 9.40184e-05 0.000297669 0.000834726 2.31653e-05 0.000297026 2.77751e-05 4.06942e-05 1.86181e-05 0.000144415 0.000734096 4.69882e-05 3.59169e-05 0.000608291 1.26235e-05 7.87099e-06 0.000627493 3.58666e-06 6.47398e-05 0.000376807 1.90173e-05 0.000923244 5.45511e-05 5.47113e-05 7.31919e-06 1.88821e-05 0.000198656 0.000391931 0.00033728 6.75714e-05 4.40583e-05 0.000789391 1.26493e-05 5.14126e-05 0.000242616 0.000103875 0.000610598 8.06495e-06 0.000173619 0.000205152 7.44861e-06 9.17216e-06 0.00017946 8.99605e-05 0.000349756 0.000307209 1.50926e-05 5.60073e-05 3.14528e-05 0.000188204 9.83058e-06 4.41876e-05 0.000514862 0.000394817 0.000432343 8.69223e-05 0.000567663 1.65472e-05 0.000245577 0.000140068 6.8496e-05 0.000747479 0.000447636 0.000404835 1.39302e-05 9.89198e-05 0.000204078 0.000216498 0.000434865 0.000447957 1.22318e-05 8.46695e-06 0.00047095 3.77953e-06 0.000182339 0.000911697 0.000726884 0.000165637 1.67694e-05 7.81958e-05 7.9783e-05 8.41396e-06 0.000151723 3.77052e-05 1.64566e-05 2.77525e-05 0.000383342 2.60327e-05 7.0649e-05 0.000336633 0.000509646 0.000561143 4.83582e-05 0.000815511 0.000204046 0.000789973 1.08682e-05 0.000450608 0.000408785 1.70346e-05 3.0166e-05 0.000464079 1.69294e-05 3.66342e-05 0.000445048 0.000161719 0.000560558 8.80198e-05 0.000235589 8.3504e-05 0.000567652 0.000134931 1.65892e-05 7.71548e-05 0.000111425 0.000128197 3.67033e-05 4.98314e-05 0.00071521 6.23415e-05 0.000412544 0.00010991 0.000718249 2.28484e-05 0.000126477 1.38022e-05 4.38336e-05 0.000361892 4.37569e-06 2.4658e-05 8.81164e-06 0.000182792 0.000772247 5.71326e-05 1.21389e-05 2.04516e-05 5.53319e-05 3.20279e-05 0.000526072 0.000642942 6.01452e-05 0.00016195 0.000785033 2.00154e-05 0.00068178 0.000585347 0.000642137 4.74826e-05 0.000238446 9.39e-06 5.82641e-05 9.04429e-05 0.000153984 3.49639e-05 0.000169405 0.000588284 0.000473691 1.91235e-05 0.000441284 2.85101e-05 4.73568e-05 1.70482e-05 4.44719e-06 0.000367127 2.50615e-05 8.88652e-05 0.709043 0.000280895 3.27274e-06 0.000221821 2.82665e-05 0.000402208 4.23747e-06 6.55182e-05 5.16445e-05 6.01898e-05 9.28165e-06 0.000141736 0.000129869 0.000726055 6.76683e-05 0.000897862 0.000124654 3.56079e-05 4.97094e-05 0.000421896 0.000176948 2.27801e-05 5.83721e-05 0.000599716 8.29164e-06 0.00103863 2.82117e-05 2.95354e-05 7.86831e-05 0.000172158 8.89628e-05 0.000115162 0.000143708 0.000858199 0.000461726 0.000407017 0.000172928 0.000397075 8.96822e-06 0.000143885 0.000259269 0.000142554 7.18966e-06 3.7405e-05 2.36783e-06 3.36212e-05 0.000189263 0.00133628 3.8636e-05 0.000280223 4.66788e-06 9.26475e-05 0.0578076 7.2673e-05 4.80226e-06 8.10625e-06 0.000488476 5.13189e-06 0.000189409 0.000247882 6.05829e-06 2.37332e-05 8.91065e-05 0.000363127 1.2328e-05 4.91646e-05 3.71847e-05 2.37119e-05 2.02531e-05 2.25178e-05 0.000396944 3.14098e-05 0.000317373 0.000493182 0.000382256 6.17881e-06 0.000137178 0.000595886 3.72083e-05 0.000212125 2.62662e-05 3.5344e-06 3.58304e-05 0.00148514 3.4307e-05 0.000217533 0.000122146 3.93593e-06 1.25109e-05 8.4773e-05 0.000217054 1.45578e-05 1.73189e-05 0.000268997 5.0984e-05 4.84026e-05 0.00026712 9.34835e-06 0.000198273 4.39229e-05 5.45531e-06 0.000197791 0.000457926 6.26688e-05 3.04371e-05 2.47204e-05 0.000378208 0.000182211 0.000421213 0.00030545 2.96145e-05 0.000920236 3.76232e-06 2.1749e-05 1.1811e-05 0.000785654 0.000168504 0.000352592 0.000126695 0.000623488 0.000346833 1.25633e-05 0.000129978 0.000645158 3.52755e-05 7.82377e-05 0.000370244 0.000888025 8.68895e-05 0.000128308 0.000184805 0.000154772 0.000300585 3.84494e-05 2.19636e-05 0.000185689 0.00117701 0.000817864 0.000145391 4.24849e-05 3.59311e-05 0.000359198 8.08623e-05 0.000456364 3.68783e-05 0.000165165 0.000368428 0.000203946 6.23159e-05 3.2696e-06 0.000835156 0.000267313 1.88897e-05 0.00040476 2.11293e-05 0.000544073 0.000146185 0.000258669 1.9921e-05 0.000435861 5.59318e-05 0.000874493 0.00010139 4.38573e-06 0.000392061 0.000153765 4.42753e-05 9.27872e-05 5.37097e-05 8.76217e-05 0.000439061 0.000111362 3.36382e-05 0.0004095 0.00021008 6.33407e-05 1.68672e-05 0.000447169 0.000850569 0.000126877 9.5242e-05 5.43921e-06 4.29264e-05 5.25383e-06 0.00056215 0.000163919 5.65408e-05 0.000541941 8.86542e-05 0.000998594 4.90369e-06 3.60997e-05 0.000408425 0.0003667 0.000599857 2.76284e-05 5.51932e-05 2.23614e-05 4.30485e-05 1.65104e-05 0.000256871 0.000292859 0.000877363 3.23341e-05 7.88067e-06 2.01338e-05 6.62257e-05 3.67545e-05 0.000385731 2.642e-05 6.91633e-05 0.000170544 0.000113473 0.000165231 5.87686e-05 2.76136e-05 0.000824946 1.33468e-05 0.00018573 1.41949e-05 0.00075924 0.000192517 8.95749e-06 0.000117588 0.000616844 0.000172096 0.000400183 0.000712824 3.19051e-05 9.18261e-05 0.000618346 4.79757e-06 4.10975e-06 0.000227053 6.8362e-05 0.000306012 2.86296e-05 0.00132899 0.000115234 5.95217e-06 1.46157e-05 6.29757e-05 2.46464e-05 2.92828e-05 0.000104663 1.22483e-05 0.000366886 2.35381e-05 2.98065e-05 0.000405259 8.4801e-05 0.000167537 0.000109558 5.03579e-05 4.92702e-05 0.000359583 0.000253398 4.09985e-05 0.0012749 1.5129e-05 6.28204e-05 9.58965e-05 0.000458845 8.22121e-06 0.000191543 5.67605e-05 3.22969e-06 4.09913e-05 0.000395925 7.23836e-05 0.00012047 0.000384279 0.000226715 8.55657e-05 0.000469315 0.000863607 5.82501e-05 7.10447e-05 0.000498644 
6.8282e-05 6.15175e-05 9.55236e-05 1.87046e-05 0.000184987 6.4312e-06 8.62337e-05 0.000615925 0.000714004 0.000142614 9.39834e-06 0.000108478 4.89616e-06 1.60146e-05 2.62195e-05 8.23181e-05 6.73989e-05 0.000431817 0.000220575 6.34997e-06 7.32502e-05 6.92168e-06 9.00625e-06 0.000185878 1.3559e-05 6.45684e-05 6.63256e-06 4.05365e-06 7.92479e-05 0.000266265 4.12083e-05 0.000313329 0.000256052 0.000147394 5.50551e-06 0.000327544 0.000111928 9.70872e-06 1.40658e-05 3.29659e-05 5.26353e-05 4.8634e-06 5.77181e-06 7.82562e-05 1.20805e-05 0.000219965 8.51515e-06 0.000404916 4.47611e-06 6.25965e-05 1.23788e-05 4.72789e-06 1.54677e-05 0.000201961 6.08949e-06 3.59102e-06 0.000220912 5.90043e-06 0.000803107 0.000383851 0.000207767 5.2434e-06 4.2353e-05 0.000419232 2.20318e-05 0.000139453 4.34547e-05 3.77908e-06 9.66716e-06 9.92188e-05 4.35644e-06 0.000124661 0.000450205 0.000293309 0.000550077 1.12616e-05 0.000308869 0.000878964 0.000479322 0.000244974 5.93225e-05 0.000432947 5.39104e-05 0.000915412 2.84017e-05 0.000321856 7.58627e-05 0.000291249 1.75156e-05 2.68623e-05 6.27208e-05 0.00011851 1.71195e-05 0.000435825 5.25809e-06 2.17196e-05 0.000417403 0.000288748 0.0001844 5.61514e-05 0.000483595 0.000762071 8.69222e-05 5.08844e-06 0.000387846 0.000278053 1.79903e-05 0.000202161 0.000321512 2.90199e-06 5.47015e-05 0.000167574 6.77742e-05 0.000160351 0.000116842 9.47041e-05 0.000353004 0.000112057 1.23056e-05 2.50087e-05 1.60221e-05 0.000106897 1.47275e-05 0.00113012 1.0248e-05 8.54555e-06 1.12711e-05 0.000203306 0.000166593 4.49285e-06 1.03049e-05 3.2434e-06 8.72726e-06 0.000672 0.000800649 0.00116137 4.45788e-05 0.000410823 1.53001e-05 6.777e-05 3.32916e-06 6.91846e-05 1.82453e-05 7.47992e-06 2.35537e-05 2.77452e-05 0.000460955 3.13652e-06 0.000227596 0.00010183 0.000423939 0.000220307 8.63898e-05 5.4056e-06 0.000854402 6.41008e-05 7.09293e-05 0.000180127 0.000403328 8.40177e-06 4.35799e-05 4.61606e-05 6.80766e-06 4.94799e-06 0.000976023 0.000118084 4.12548e-06 0.000240808 3.06296e-06 0.000357291 0.000583411 9.3546e-05 2.54114e-05 2.08077e-05 0.000477339 0.000213127 1.4348e-05 9.6946e-06 0.000435967 0.000318716 0.0001844 0.000592068 0.000113472 3.82098e-05 0.0001139 0.000126344 0.000129457 0.000495591 0.000530261 6.67279e-06 1.40723e-05 0.000119336 4.31806e-06 0.000741068 7.40122e-05 0.000398861 0.000198741 9.63321e-06 0.000737911 8.14579e-06 0.000386709 0.000206262 0.000202849 0.000662233 3.37962e-06 5.70704e-05 1.89755e-05 0.000912572 0.000120771 0.000332822 5.45308e-06 0.000127171 8.78793e-06 2.95335e-05 2.22658e-05 6.44011e-05 1.63842e-05 5.906e-05 8.51782e-05 0.000125672 7.86538e-05 1.02415e-05 0.000805436 0.000154608 0.000463345 0.000526493 5.35623e-05 0.000172497 8.4963e-06 1.30968e-05 0.00148208 5.14261e-05 5.41295e-05 4.25745e-06 2.05239e-05 0.00149367 0.00103838 0.00011392 8.68112e-06 5.8626e-05 7.5944e-05 0.00126492 0.000421014 1.66995e-05 0.000112075 0.000512443 3.38928e-05 7.19235e-06 7.91088e-06 1.34765e-05 0.000627183 0.000400592 0.000404957 9.82049e-06 0.000180585 8.01864e-05 0.00016709 0.000498463 1.43581e-05 5.34646e-05 7.96702e-06 6.80314e-05 0.00128328 0.000350703 0.00122837 7.45332e-06 1.83074e-05 1.66671e-05 7.31646e-06 6.33889e-06 0.000164246 4.18971e-06 5.73862e-05 4.10953e-05 3.67364e-05 0.00077165 1.66141e-05 1.62583e-05 0.00147079 2.31627e-05 0.000472665 0.000223664 0.000367963 0.000119165 1.09293e-05 4.80088e-06 0.000171476 0.000471095 0.000308483 0.000452177 4.07074e-05 7.43853e-05 8.41457e-05 3.07824e-06 0.000460543 4.87195e-05 0.000248138 3.67116e-06 0.000123113 0.000129169 5.26236e-06 0.000157359 6.31229e-06 6.11264e-05 0.000220971 5.88298e-06 9.75743e-06 2.75206e-05 0.000142395 1.57228e-05 7.94748e-05 1.0354e-05 3.92599e-06 0.00052738 1.45981e-05 0.000558021 0.000467842 0.000406047 3.87663e-06 0.000129494 0.000163529 7.22658e-05 0.000104229 0.000373454 0.000452731 0.000188867 0.000523042 4.38585e-05 0.000471442 0.000611256 0.000509903 6.70876e-06 3.99392e-05 3.52743e-05 0.000161397 5.37072e-06 4.26659e-06 8.55227e-06 8.17707e-05 3.53395e-05 7.36649e-06 6.02193e-06 0.0003667 5.74061e-05 0.000161032 0.000409089 4.35901e-06 5.20824e-05 4.86362e-06 4.44079e-06 0.00100708 4.46515e-06 5.38746e-05 7.09437e-06 0.00101225 0.00105496 0.000427657 5.98803e-06 0.000229382 3.5635e-05 0.000434349 0.000214861 0.00058752 1.01885e-05 0.000108353 1.42256e-05 1.67944e-05 5.46198e-06 0.000131886 5.78514e-06 1.46002e-05 0.000469696 9.61337e-05 0.000152331 5.889e-05 0.000417478 0.000523469 0.000392259 3.15487e-06 5.18181e-06 1.12917e-05 0.000673566 0.000123475 3.08089e-05 0.000173434 0.000331139 4.13726e-05 5.15187e-05 1.58775e-05 7.03436e-06 0.000409625 8.38439e-06 4.91926e-05 1.33732e-05 0.00040924 0.000362483 6.5356e-06 0.000872676 0.000817422 0.000241957 0.000164078 1.44982e-05 9.49586e-05 3.99065e-06 0.000407933 7.81312e-05 1.14977e-05 1.83357e-05 0.000198516 0.000405567 1.1163e-05 0.000128515 0.000411961 4.26197e-06 0.000822781 0.000251483 1.63372e-05 1.53708e-05 0.000259025 3.35624e-06 0.000602409 2.38464e-05 0.00101633 0.000961266 1.28009e-05 7.87468e-05 0.000113174 0.000183212 0.000329567 0.0008165 8.40624e-06 8.13835e-05 2.83339e-06 7.65012e-06 0.000426052 0.000767354 0.000256601 2.15061e-05 0.000101285 0.000310584 1.83135e-05 0.000115138 7.12687e-06 4.14432e-06 2.14327e-05 0.000420225 4.36024e-06 0.000690156 7.30948e-06 8.75057e-05 3.78383e-05 8.65651e-06 5.12975e-05 3.30748e-06 3.26111e-06 1.10182e-05 3.25573e-05 5.16481e-05 1.29687e-05 0.000107915 0.000909455 3.4748e-06 0.000288203 0.0019545 0.000162425 0.000135343 0.000393031 0.000923334 4.72283e-05 0.000134056 6.43247e-05 7.15983e-06 0.0003113 8.12224e-05 2.0553e-05 5.92685e-06 0.000423879 4.33753e-06 1.46886e-05 0.000379797 0.000287414 0.000114534 0.000419295 2.93478e-05 0.000216235 3.30935e-05 0.000195808 0.000332895 0.000197133 0.000113976 7.2011e-06 4.09378e-05 0.000104728 0.000540597 1.19049e-05 4.73398e-06 0.000253807 0.000101665 0.000246772 8.47657e-06 0.000215086 0.00040828 1.07804e-05 5.68802e-06 0.000110977 7.47783e-06 0.00115784 0.000119003 1.86221e-05 0.000410768 0.000132992 4.81847e-05 1.64346e-05 2.73441e-06 5.12861e-06 0.000598779 3.22938e-06 6.51516e-06 3.22993e-05 0.00020064 0.000402687 0.000628856 1.48274e-05 2.12784e-05 1.42758e-05 0.000546301 0.000802238 0.000330086 8.6938e-06 0.000123244 2.91347e-06 0.000425087 0.000363657 0.000217996 0.000721704 3.80186e-05 6.39415e-06 3.33362e-05 0.000197309 1.17008e-05 5.44325e-05 4.38995e-05 0.000584579 0.000402584 0.000317589 0.000207785 3.9026e-05 0.000271034 1.14625e-05 7.05092e-06 4.09501e-05 0.00119707 4.2699e-06 6.51081e-06 5.5985e-05 0.79808 0.000268263 0.000636627 5.26233e-06 2.19364e-05 8.59837e-06 0.0006186 7.77957e-06 0.000108982 0.000407516 2.83632e-05 0.000497239 0.000883381 9.59057e-05 7.21931e-06 2.19779e-05 0.000409599 4.15317e-06 0.000405886 1.52985e-05 0.000406378 5.1796e-06 3.81086e-05 3.05524e-05 6.17314e-05 0.000405252 0.000300062 1.15347e-05 7.44053e-06 0.000509491 8.83999e-06 0.000125216 5.52512e-06 1.82324e-05 1.08043e-05 6.82891e-05 1.05771e-05 0.000123169 0.000182568 3.78802e-05 3.2869e-06 0.000272574 0.000515812 0.00051698 4.42172e-05 2.34557e-05 0.000332407 0.00040667 2.1287e-05 0.000408979 7.73283e-06 0.000542445 3.58369e-05 6.99998e-06 0.00080942 1.80049e-05 8.63955e-05 1.65621e-05 5.73569e-05 0.000114396 1.00137e-05 1.63303e-05 5.5234e-06 7.83136e-06 1.4205e-05 1.15702e-05 0.000531159 7.44005e-06 0.000518891 3.40045e-06 3.40024e-06 0.000144477 1.56253e-05 0.000314173 7.9962e-06 0.00061542 5.74969e-05 0.000465664 2.23918e-05 2.78025e-05 4.77696e-05 3.43922e-05 0.000439814 9.45294e-06 5.97258e-06 0.000227258 0.000236126 0.000448131 8.00158e-06 7.07112e-06 0.000137351 0.000503427 0.000527888 0.00071775 7.46251e-06 0.000102145 2.21875e-05 5.49389e-05 0.000160749 0.00043427 0.000425152 0.000105145 0.000181298 0.000499731 6.80017e-06 0.000186833 0.000468868 0.000114644 1.12812e-05 2.40501e-05 5.09887e-06 9.56536e-06 1.39224e-05 0.000405944 0.000138984 0.000327861 1.29489e-05 1.251e-05 7.61877e-06 6.75129e-06 5.56772e-06 0.00197071 0.000204838 0.000710243 0.00028197 4.71878e-06 8.70551e-06 1.17316e-05 7.1269e-05 0.000453892 4.52711e-06 7.46921e-06 0.000339784 0.000424908 9.40235e-05 0.000412394 0.000128405 2.08012e-06 1.65643e-05 1.75457e-05 0.000247186 2.08355e-05 1.06539e-05 0.000435077 5.49855e-06 0.000638609 0.000229068 0.000219814 1.48428e-05 7.90251e-05 3.57012e-06 0.000130346 2.83441e-06 9.05123e-05 1.20247e-05 2.6574e-05 0.000324837 0.00022795 0.000104312 4.79836e-05 0.000112537 0.000398822 8.0235e-06 4.28068e-05 0.000245157 0.000603746 0.000103408 7.40815e-05 6.54462e-05 8.39788e-06 5.75454e-06 0.000571847 4.37434e-06 7.79702e-05 3.26034e-05 0.000441993 0.000210948 0.000231034 1.00046e-05 0.000894175 8.52061e-06 0.000297457 0.000123475 4.82553e-05 0.00045425 8.51441e-05 0.000717477 0.000450642 0.000707677 0.000158316 3.85389e-05 0.000303674 0.000424594 0.000194569 7.61451e-05 3.95573e-05 0.000143045 0.000817305 7.78292e-06 0.000808883 0.000205607 2.62704e-05 0.000115263 2.74057e-05 4.31609e-05 0.000276503 9.88698e-06 1.39479e-05 3.48612e-06 0.000520902 8.18826e-06 1.09139e-05 0.000232912 0.000486906 0.000161112 0.000515282 6.63509e-05 1.00874e-05 0.000545587 4.24038e-05 5.04115e-06 0.000388272 0.000851207 5.97883e-05 1.26224e-05 0.000694887 6.00231e-06 0.000400811 0.000109671 7.01908e-06 8.31923e-06 3.46531e-05 7.35507e-06 9.53858e-06 7.34695e-05 0.000218955 6.68242e-06 0.000307968 2.90053e-05 9.87057e-06 0.000121628 8.32721e-06 0.000626353 7.63836e-05 4.80085e-05 4.32232e-05 0.000202878 0.000188235 0.000255927 0.000662076 7.53176e-06 0.000114333 7.65272e-05 5.55932e-06 0.000247509 0.000665859 1.39118e-05 0.000183736 0.00042059 7.13249e-06 8.52579e-06 1.58207e-05 1.11266e-05 1.25658e-05 3.75535e-05 0.000659653 8.02765e-06 2.41224e-05 5.97669e-05 0.000128259 0.000459805 1.26415e-05 0.000237596 1.68648e-05 9.2996e-06 0.000258545 0.000508076 4.23591e-05 0.00126274 0.000107249 6.31637e-06 5.63438e-05 8.33364e-06 0.000527083 8.31079e-05 0.000203965 0.000309738 6.17275e-06 1.07037e-05 0.000406908 0.000411876 1.80923e-05 0.000372054 2.46087e-05 1.48572e-05 0.000266872 0.000414243 0.00120823 2.28844e-05 1.17536e-05 8.39231e-05 0.000541016 0.000547229 9.54251e-06 0.000149473 0.000120654 0.000146857 0.000417308 5.59701e-05 9.97253e-06 0.000812298 8.42105e-06 4.65734e-05 0.000559841 0.000410099 4.41182e-06 1.00609e-05 0.00074946 2.86845e-05 2.24537e-05 0.000408787 1.19634e-05 8.1445e-05 8.72994e-06 0.000404711 0.000902344 8.17324e-06 8.35417e-05 5.39071e-05 0.000177856 0.000121221 5.02323e-06 7.13841e-05 0.000175906 0.0014263 8.39824e-06 1.76301e-05 5.27495e-05 9.95667e-05 0.000538434 0.000431809 1.74106e-05 0.000221665 0.000417353 0.000567263 0.000159655 0.000220462 0.000172343 9.68294e-05 0.000533531 0.000115641 8.71942e-06 0.000137101 9.17977e-06 0.000583976 7.38174e-06 1.92006e-05 0.000416742 0.00161518 5.3218e-05 0.000842387 2.21551e-05 0.00018163 2.87241e-06 2.81759e-05 0.000451397 2.2918e-05 6.29285e-05 1.01746e-05 2.0704e-06 6.31119e-06 0.000596357 6.67803e-05 3.20578e-06 0.00100305 0.000148296 0.000720463 8.81305e-06 1.0387e-05 1.74286e-05 0.000120355 0.000309454 0.000579012 0.000224694 0.000100454 0.000101431 0.000484848 0.000100504 3.61739e-06 2.78939e-05 2.62385e-05 6.69972e-06 7.91076e-06 1.67513e-05 2.06762e-06 0.000326593 5.67052e-06 1.87836e-05 0.000278766 2.20239e-05 0.000427346 0.000170256 0.000504988 0.00091072 4.22522e-06 4.00546e-06 0.000858542 0.00040379 0.000460857 0.00108275 6.73484e-06 1.53781e-05 3.2923e-05 3.61185e-05 0.000556481 0.000903868 0.000249679 0.000156095 0.000181243 1.02097e-05 8.45973e-06 0.000146411 4.31876e-05 5.09043e-05 0.000101146 0.000236421 9.08161e-05 1.82436e-05 4.67077e-06 0.00022274 0.000442702 7.45602e-06 0.000223124 1.87532e-05 7.3932e-06 3.70565e-05 5.41865e-06 0.000231182 1.66393e-05 8.10903e-06 2.68182e-06 4.84833e-05 0.000119884 3.86454e-05 2.52547e-05 
0.000473545 0.000165345 6.84948e-05 0.000139815 7.75732e-05 7.17337e-06 1.55676e-05 8.85408e-05 0.00011397 0.000530479 4.12711e-05 0.000750999 1.05619e-05 0.000169208 0.000382611 7.42088e-05 0.00014463 0.000191596 1.39388e-05 0.000262466 2.86988e-05 7.00632e-06 4.70585e-05 0.000273521 0.000346032 0.000286782 0.000219185 4.37815e-06 3.02326e-05 0.000324684 0.000154679 3.22555e-05 0.000193759 3.50083e-06 8.40687e-06 0.000353982 7.8234e-06 0.000228889 8.05375e-05 0.00037373 0.000157827 0.000378403 7.96299e-05 0.000132805 6.91009e-05 0.000388275 0.000442302 9.62972e-05 0.000318774 6.55635e-05 0.00016588 6.20852e-05 5.79931e-06 0.000189336 0.000126594 0.000202461 0.000164595 5.01153e-06 0.00120123 0.000359941 0.000403117 0.000252939 0.000291626 4.02482e-06 6.89874e-05 0.000206527 7.90533e-05 1.08313e-05 7.66552e-06 0.00011189 0.00016421 0.000282121 0.000373443 2.27987e-05 9.24952e-06 8.79007e-05 0.000126765 6.63599e-05 4.53317e-06 5.30071e-06 0.000489517 6.9764e-05 5.97411e-06 6.4281e-05 0.000252106 0.000106477 0.000217662 9.35095e-05 3.49734e-05 0.000299915 0.000458001 8.57856e-05 0.000207258 0.000358221 6.5312e-06 7.7065e-06 0.00029692 0.000167129 0.000495692 4.22106e-06 1.93536e-05 0.000331552 9.04011e-05 0.000472934 3.26926e-05 5.3931e-05 6.09265e-05 0.000676274 0.000448024 4.87832e-05 6.11593e-06 0.000255996 7.51606e-05 0.000910016 0.000282807 2.30738e-05 8.34085e-06 0.000331425 7.57521e-05 2.60457e-05 0.000167203 0.000392067 0.000380471 0.00022985 0.000519174 0.000180277 0.000107925 0.000320775 0.000163213 0.000174613 0.000170019 5.9154e-06 0.00016967 0.000449618 0.000121897 0.000177905 0.00048867 0.000506465 7.3939e-05 0.000112515 3.48711e-06 0.000103783 0.000437106 0.000412136 0.000315909 1.35378e-05 5.34375e-06 5.99155e-06 8.97358e-05 0.000272267 0.00024029 0.000603755 0.000130946 0.00013388 0.000290867 0.000309707 0.000364352 0.000173041 5.31017e-06 6.05662e-06 0.000129973 0.000173495 0.000404376 2.85896e-05 4.83326e-06 0.00018499 2.88762e-05 0.000954077 0.000114076 8.32124e-05 9.12895e-05 1.03554e-05 0.000173586 3.60638e-05 0.000283417 0.00119499 0.000315995 1.86e-05 0.00042397 7.1535e-05 3.33242e-05 0.000186212 0.000115858 0.000110368 9.80425e-05 0.000457351 0.000319603 3.74863e-06 1.17036e-05 3.13589e-06 0.000186235 0.000165677 3.1556e-06 8.30748e-05 0.000240102 1.26248e-05 0.000163244 0.000447861 8.20959e-05 7.68951e-06 8.11412e-06 0.000604964 0.00020441 0.000182256 5.63134e-06 0.000299322 0.000240005 0.00017573 0.000226679 6.87533e-06 4.72584e-06 6.62501e-05 8.08117e-05 8.83334e-05 4.98263e-05 0.000323053 0.000315777 0.000543508 5.72252e-06 0.000150017 0.000107133 2.81831e-05 0.000528064 5.37966e-06 6.48726e-06 0.000232825 0.000121809 0.000248376 0.000359605 2.19406e-05 0.000207098 0.000149345 0.00013641 4.18009e-06 0.000107146 1.40402e-05 5.01449e-05 4.73536e-05 8.91658e-05 0.000205807 0.000321756 0.00079303 6.92731e-05 0.000191757 0.000532503 0.000299997 0.000186655 7.15412e-06 0.000241819 0.000685704 2.65046e-05 0.000206784 0.000640605 0.000241398 9.61314e-06 0.000184987 0.00054941 1.28227e-05 4.93585e-06 2.56612e-05 1.69836e-05 0.000378615 0.000277542 0.000106106 0.000422236 8.71547e-05 0.000353387 8.06054e-06 0.000211289 0.000381014 5.1533e-06 0.000301562 0.000253023 0.000436406 0.000552098 4.22672e-06 4.25959e-05 0.000251444 0.000192729 0.000264635 4.61078e-06 0.000250592 0.000266159 0.000133894 0.000306693 9.65174e-06 2.49961e-05 0.00149515 0.000247178 0.000250844 3.51666e-05 1.85352e-05 0.000739819 0.000241806 0.000130713 4.73244e-06 0.000957962 3.60852e-05 0.000557426 8.36537e-05 6.68716e-05 8.26287e-06 0.000441177 0.00015987 0.000329718 0.000703252 8.43288e-06 0.000162281 0.000257055 3.61066e-06 0.000271394 0.000355767 0.000242636 7.5059e-06 0.000703947 0.000130347 0.000165502 0.000112215 0.000468038 8.01179e-05 0.000168762 6.4706e-05 0.000171605 0.000724935 1.23327e-05 0.000199543 0.000828552 0.00032009 8.87331e-06 8.84486e-06 0.000337359 0.000612213 0.000475447 7.58534e-05 0.000372188 2.51816e-05 1.36081e-05 0.000332442 7.06296e-05 3.19831e-06 3.6352e-05 1.02592e-05 0.000982097 3.60806e-06 0.000105828 1.58218e-05 0.000265656 7.7088e-05 0.000339441 0.000240884 9.45869e-05 0.000169453 0.000232646 6.52856e-06 2.50388e-05 7.76819e-05 3.3744e-05 0.000420618 0.000298289 2.46396e-05 7.99379e-05 1.20122e-05 4.56543e-06 6.56595e-05 8.73074e-06 4.01449e-05 4.31634e-05 7.1481e-06 7.19362e-05 0.000157652 0.000142869 4.68866e-05 0.000302872 7.77806e-05 0.000183258 0.000429048 0.000292903 1.09509e-05 1.3969e-05 0.000402949 9.55812e-05 0.000164625 0.000199766 0.000300661 0.00018166 0.000505195 0.000309841 1.30846e-05 5.42526e-05 0.000251276 0.000155369 1.48182e-05 0.000227708 5.86544e-05 0.000140765 0.00012134 5.50147e-05 0.000135493 0.000241025 9.13577e-05 0.000281785 0.000165983 0.000204772 1.3405e-05 0.000258409 2.93579e-05 0.00041244 0.000412919 0.00102318 2.39857e-05 0.000280482 0.000181784 0.000481674 0.000358854 3.57049e-06 0.000686537 0.000321217 9.30627e-06 0.00016136 0.000112889 0.000455996 0.000191134 1.50304e-05 6.23074e-05 0.000172615 0.000307982 0.000207391 0.00084409 6.50544e-06 1.55153e-05 0.000299837 4.36631e-05 4.6366e-05 0.000292547 8.63429e-06 0.000123011 0.000237576 8.63755e-05 0.000202708 0.000157167 0.000403054 0.000116991 1.29487e-05 0.00047003 1.28133e-05 0.000134871 0.000162172 0.000148738 8.63255e-05 2.36194e-05 0.000774519 0.000282069 4.35455e-05 1.23001e-05 0.00047733 7.5555e-06 3.25977e-05 0.000479816 0.000368094 0.000152224 0.000101927 1.26346e-05 1.282e-05 0.000344978 9.88605e-06 2.41052e-05 9.20242e-05 0.000256078 8.46378e-06 0.00114754 2.61252e-05 1.52859e-05 6.01513e-06 0.000848393 3.027e-05 5.24939e-05 0.000164885 0.000173407 2.8733e-05 4.85512e-05 7.50652e-06 0.000334552 8.21458e-05 5.00412e-06 0.000202139 7.5969e-05 5.76971e-06 4.32267e-06 7.63857e-06 0.000236979 8.22802e-05 0.000198328 0.000174293 8.0442e-05 7.32826e-05 0.00032351 0.000159611 7.42351e-05 0.000720005 6.83563e-06 0.00014232 8.04218e-06 0.000106485 0.000162226 0.000148501 0.000491908 5.01069e-05 0.000301437 1.25882e-05 0.00018107 0.000344673 2.98962e-06 0.000229143 8.52286e-06 7.30741e-06 0.00041586 0.0001239 4.6849e-05 7.6838e-05 2.65162e-05 0.000162545 0.000559981 2.15975e-05 0.000247722 0.000323821 0.000197868 0.000144769 0.000534525 0.000548991 2.55509e-05 5.16945e-06 0.000215495 0.000137023 6.4058e-06 4.58145e-05 5.85556e-05 9.28327e-06 5.45409e-05 0.000168702 0.000450106 9.01946e-05 2.98508e-05 8.94646e-05 0.000337835 0.000195594 2.5416e-05 0.000433698 0.000865171 0.000254063 4.09832e-05 0.000169106 0.000148753 8.94597e-06 0.000205879 0.0010401 0.00024729 7.93503e-06 3.50103e-05 0.000544006 0.00017188 0.000323679 0.000116238 2.50987e-05 4.48319e-05 0.000213308 0.000336488 0.00027945 9.01056e-05 0.000386132 1.04765e-05 0.000113257 0.00039779 3.74793e-06 4.80683e-05 0.000225184 9.7799e-06 0.000480357 0.000221871 1.23251e-05 6.81041e-06 3.70378e-05 0.00024087 0.00025944 0.000265097 2.59862e-06 0.000211463 0.000825965 2.72878e-06 0.000164155 5.11402e-06 0.000527412 9.60976e-06 5.47696e-06 0.000115773 0.000105528 1.32222e-05 8.84648e-05 0.000249025 0.000223962 0.000307832 0.000243616 0.000281535 6.215e-06 6.52548e-05 0.000100734 3.47037e-06 0.000183094 0.000456023 0.000240664 0.000250108 0.000250949 0.0003011 0.000402777 0.000162817 0.000236618 0.000172076 0.00064094 0.000303203 0.000455019 7.61792e-06 8.81155e-05 6.56931e-05 1.29186e-05 0.000325136 4.83162e-06 6.14124e-05 0.000389186 0.000475902 5.54371e-05 0.000536352 0.00123898 0.000497544 0.000155602 0.00011898 0.00014048 2.08433e-05 9.06657e-05 0.000427565 4.00625e-05 1.13037e-05 3.70449e-06 0.000618626 8.91535e-05 0.000127933 6.44224e-06 0.000291103 0.000401616 3.40342e-05 0.000393898 6.31575e-06 0.000497375 1.25352e-05 0.000239834 0.000400693 3.79449e-06 0.000280352 0.000281975 7.69028e-06 7.96829e-06 0.000238599 6.32977e-05 0.000641892 0.00107704 4.26625e-05 7.27894e-05 0.000404556 8.73286e-05 3.78643e-05 9.66748e-05 5.00173e-05 6.3753e-06 0.000188958 0.000367134 0.000485191 4.83086e-05 0.000456126 0.00145138 0.000478764 0.000244789 0.000233834 3.87458e-05 0.000193694 0.000366227 1.12632e-05 0.000261767 5.09107e-06 7.85769e-05 6.39685e-05 7.31453e-06 0.000159386 7.0126e-05 0.000168196 0.000162185 0.000251999 0.000508701 0.000327846 0.000108989 0.000500917 3.83104e-06 0.000540808 0.000464617 0.00114321 0.000164613 0.000178806 0.000269714 0.000236613 0.000172864 0.000173091 0.000170148 0.000203362 5.11552e-05 6.92259e-05 7.90843e-06 0.000583712 9.7032e-06 0.000202742 1.47572e-05 1.1029e-05 0.000338085 0.000148143 0.000181693 0.47473 7.4452e-05 0.000111488 7.5458e-05 0.000683431 0.000259574 0.00015604 1.4656e-05 0.000240133 0.000143208 0.000179661 0.000165598 7.76169e-05 0.000344466 4.46803e-05 0.00023301 0.000203385 0.000213102 8.90772e-05 0.000473722 0.000312151 3.48218e-06 4.84406e-06 0.000498028 1.15195e-05 0.000567169 6.72391e-05 4.60274e-05 0.000157447 5.98226e-05 0.000626335 0.000265474 0.000328165 0.000861324 0.000391283 0.000253967 0.000547417 0.000433284 6.51099e-05 7.0757e-05 0.000137045 0.000175235 4.58633e-06 4.82259e-05 6.84021e-05 0.000134755 6.53908e-06 0.000878426 0.000211524 0.000281853 1.05437e-05 3.53352e-05 0.320953 0.000354284 1.03037e-05 1.03415e-05 0.000345785 1.15153e-05 0.000411336 3.13065e-05 0.000168836 6.13356e-06 0.000179138 0.000367476 3.45942e-05 0.000205471 3.61395e-05 0.000130596 3.80905e-06 4.50316e-05 0.000400145 0.000480688 0.000229613 0.000213697 0.000284997 0.000117227 6.20119e-05 0.000614227 7.28966e-05 0.000173931 0.000137234 1.95971e-05 0.000354769 0.00125274 0.000196137 0.00017646 0.000384488 3.18927e-06 2.92136e-05 0.000248056 6.15246e-05 6.59212e-05 1.10429e-05 6.7018e-06 0.000110613 0.000132286 0.0001023 0.000170464 0.000124287 1.49572e-05 5.47423e-05 0.000135574 0.000251133 6.39694e-05 9.66713e-06 0.000136983 0.000265792 0.000562249 0.00028018 0.000419764 0.000156279 0.00056211 7.6317e-06 3.72966e-06 9.095e-06 0.000876327 0.00025968 0.000229837 0.000103066 0.000404817 6.91536e-06 4.60928e-05 0.000254256 0.00037937 7.67445e-05 0.000169957 0.000241572 0.00029548 0.000163908 7.64889e-06 0.000103555 0.000149694 0.000471331 5.66893e-05 6.10405e-06 5.85189e-06 0.000743622 0.000756879 0.000690944 1.68236e-05 9.6265e-05 0.000907835 0.000151813 0.000306508 0.000279276 1.3382e-05 0.000310326 0.00020065 0.000199855 4.54085e-05 0.000529815 0.000159816 0.000258518 0.000275827 0.000125107 6.51319e-06 1.96603e-05 0.000206621 0.000143664 0.000173153 0.000165183 0.000371369 4.95938e-05 1.08292e-05 0.000328118 0.000108677 8.98935e-06 0.000284271 0.000176362 7.90714e-05 0.000157906 4.1811e-06 0.000175014 0.000557553 9.20446e-05 7.1745e-05 8.15281e-05 0.000200299 0.000316056 5.08816e-05 8.90447e-05 0.00019337 6.58446e-06 3.43222e-05 0.000297237 1.30561e-05 0.000738748 0.000458745 9.3667e-06 0.000500163 4.41107e-05 1.0819e-05 0.000103435 0.000211066 0.000264377 0.000235072 8.1742e-06 6.54481e-05 0.000168967 0.000191327 4.91449e-05 0.000145654 0.00056227 0.000161602 1.50982e-05 1.25707e-05 0.000298091 8.57476e-05 0.00031322 3.65368e-05 0.000100262 0.000184686 5.64991e-05 0.000140354 2.84339e-05 2.95837e-05 0.000923338 0.000154762 0.00015544 0.000512468 0.000591209 0.000417575 7.36375e-05 1.8472e-05 0.000207207 1.48743e-05 0.000293032 0.000486471 0.000163319 0.000435212 0.00044119 1.75629e-05 8.21282e-06 0.000319549 0.000168769 0.000249376 0.000143253 0.00216291 6.07831e-05 7.01203e-06 7.56877e-06 0.000128979 3.68173e-06 9.88045e-06 7.53898e-05 0.000230551 0.000251971 0.000299429 7.61587e-05 0.00100155 6.14959e-05 0.000158094 1.76552e-05 0.000217152 1.80533e-05 2.67597e-05 0.000386319 0.000195658 0.000551981 9.73007e-05 3.60465e-05 0.000102987 0.000241939 0.00012269 9.67431e-06 0.00023527 4.8475e-06 2.28321e-05 0.000455223 0.00014442 0.000207393 0.00040291 7.68843e-05 4.587e-06 0.000567631 0.000828452 3.19301e-05 1.56901e-05 0.000317902 
0.000285874 0.000154564 0.000333052 1.042e-05 1.31665e-05 8.78789e-06 6.78737e-05 0.000654479 0.000265336 7.34269e-05 0.000108574 7.09978e-06 6.7714e-05 0.000207414 0.000171773 6.53221e-06 0.000289038 0.000418439 0.000265975 3.60638e-05 9.57509e-06 2.19125e-05 8.16744e-06 1.15505e-05 0.000119563 0.000234014 0.000122605 3.30423e-06 0.000116017 1.07148e-05 3.74762e-06 9.01817e-05 0.000266572 8.3303e-06 3.65751e-05 0.000249389 9.38032e-05 1.0284e-05 3.11322e-05 0.000224764 1.53104e-05 2.06921e-05 0.000105857 0.000414952 4.02607e-05 0.000313256 5.59454e-06 0.000423415 1.93844e-06 1.71522e-05 2.6262e-05 3.77629e-05 8.04605e-06 0.000280143 3.0858e-06 2.50411e-06 7.51462e-05 0.000152793 0.000653187 8.83135e-05 0.000155591 8.20308e-06 9.84532e-05 0.000169007 4.87417e-05 8.62461e-06 0.000111585 5.61354e-06 6.47921e-06 1.96957e-05 4.06097e-06 0.000162504 0.000538669 6.86169e-06 0.000577708 1.68955e-05 1.42044e-05 0.000797108 0.00189301 0.000168062 5.29097e-05 8.10331e-05 6.61467e-06 0.000964618 6.48906e-05 3.22774e-05 0.000113982 0.000389851 9.54676e-06 3.07891e-05 1.81481e-05 8.46729e-05 0.000106229 0.000404589 7.91104e-06 1.24161e-05 0.000444899 2.62868e-05 0.000512502 4.47227e-06 0.000226728 0.000633924 7.69803e-05 2.8586e-06 0.000310199 0.000301631 5.21036e-06 0.00011565 0.000159955 9.89809e-05 3.98456e-05 0.000191894 5.60754e-05 0.000205136 0.000146052 1.87162e-05 3.69156e-05 2.78944e-05 0.000100988 9.95398e-05 0.000257807 2.77134e-05 8.62953e-06 0.000404392 1.08625e-05 1.52918e-05 2.02105e-05 0.000116701 7.78987e-05 1.56797e-05 7.90899e-06 0.000125324 5.46146e-06 0.000504808 0.00103278 0.00114964 0.000179213 0.000427635 0.000530068 0.000299573 3.40232e-06 1.97375e-05 0.000115107 4.4825e-05 2.69709e-05 0.00026727 0.000491167 1.22593e-05 0.000525172 8.86907e-05 0.00013711 0.000725729 0.0003915 7.12368e-06 0.000871482 2.13401e-05 0.000756596 0.000123773 0.000405932 3.53334e-05 9.84705e-05 0.000101606 4.81502e-05 4.89714e-06 0.000907128 0.000102532 6.85474e-06 7.67323e-06 4.74704e-06 1.07323e-05 0.000766603 7.53317e-05 0.000102579 9.85954e-06 0.000546334 1.3095e-05 0.000111184 0.000201959 0.00079809 0.000100826 0.000275247 0.000522323 9.88791e-05 0.000106618 0.000107837 9.28684e-05 4.10873e-05 0.000498218 0.000483204 9.13835e-06 6.34082e-05 0.000113141 1.84932e-06 0.000410316 6.21721e-06 0.000443357 7.14921e-06 1.11995e-05 1.69978e-05 7.53923e-06 0.000408572 2.0118e-05 0.000508731 0.000414869 1.82842e-05 4.113e-05 1.00059e-05 0.000227312 1.03015e-05 0.000393653 5.31084e-06 5.95456e-06 1.72046e-05 0.000172993 0.000317198 0.000204285 0.000345068 1.79901e-05 9.2113e-06 5.96388e-05 1.56616e-05 9.3839e-06 0.000195139 0.000302217 0.000451429 0.000422514 3.11626e-05 0.000126052 6.19434e-05 0.000139787 0.000664729 7.81663e-06 0.000359602 8.12621e-06 5.90927e-06 0.000815692 0.00081844 9.16314e-05 1.39136e-05 6.20802e-05 0.000220423 0.00305923 0.000409191 7.90285e-06 0.000176943 0.000430517 7.57323e-05 6.24921e-06 1.63971e-05 5.49466e-06 0.000431823 0.000537894 0.000636645 0.00016155 9.1703e-06 0.000104198 2.9471e-05 0.000188459 1.99531e-05 1.20421e-05 6.80527e-06 9.05473e-06 0.000150715 0.000647658 0.00123845 8.02976e-06 7.08343e-06 5.58739e-06 0.000182109 0.000113918 7.74387e-05 3.9603e-06 1.61367e-05 1.20423e-05 0.000120629 0.000571634 5.99846e-06 0.000184983 0.00134251 6.172e-05 0.000482218 0.00015717 0.000287393 0.000360867 1.04962e-05 1.37623e-05 0.000275828 0.000402244 0.000337104 0.000483056 3.3952e-05 1.08122e-05 2.93449e-05 4.19834e-06 3.71566e-05 2.46696e-05 0.000111043 2.76965e-05 4.4597e-05 3.50743e-05 3.18388e-06 0.000245137 0.000163784 0.000430393 9.88727e-05 3.07468e-06 5.67953e-06 6.56889e-05 0.000259049 6.92617e-05 1.97837e-05 0.000385834 3.96424e-06 0.000529616 1.61356e-05 0.000523599 0.000169505 0.000409794 3.46719e-06 8.0637e-06 0.000473781 8.61633e-06 4.76762e-05 0.000451195 0.000452149 0.000547927 0.00112977 1.38652e-05 0.000556151 0.00059507 0.000410743 9.88256e-05 5.43652e-06 0.000110931 2.74572e-05 1.88057e-05 7.67187e-05 3.27308e-06 2.06418e-05 3.50349e-05 1.01213e-05 5.96553e-06 0.000106457 9.077e-06 0.000206347 0.000405113 1.9758e-05 8.37632e-06 0.000106681 3.14037e-06 0.00109209 7.48122e-06 1.828e-05 4.77943e-06 0.00103459 0.000302572 0.000481121 6.44163e-06 0.000148536 6.99802e-05 0.000447787 5.53947e-05 0.000424833 8.00678e-05 0.000118069 7.80688e-05 5.73847e-06 5.17807e-06 0.000407049 9.87072e-06 5.09786e-05 0.000405582 4.25998e-06 0.000223507 1.26602e-05 0.000525341 0.000516062 0.000183267 2.99063e-05 0.000230604 1.05667e-05 0.000552938 0.000146998 3.76267e-06 0.000308706 0.00025862 1.11268e-05 7.89785e-06 2.10072e-05 0.000106174 0.000417791 7.61159e-06 1.17027e-05 9.73136e-06 0.000294046 0.000161915 0.00020997 0.000894905 0.000888563 0.000254595 5.73823e-06 9.09821e-06 6.85944e-05 4.5924e-06 0.000406963 2.81515e-05 3.97496e-05 0.000221045 0.000189632 0.000423147 1.9873e-05 5.95066e-05 0.000404906 2.84705e-06 0.000414548 0.000335426 4.27259e-06 4.15971e-06 0.000342146 1.44928e-05 0.000455405 0.000130574 0.000827409 0.000776338 3.6035e-06 0.000455011 0.000487624 0.000331471 8.46982e-06 6.32564e-05 9.00877e-06 0.000102552 0.000170799 1.58276e-05 5.69296e-05 0.000828651 0.000490403 5.84382e-06 0.000203843 5.83154e-05 0.000132779 0.000145133 3.20643e-06 2.95615e-06 4.23722e-05 0.000469218 4.17067e-06 0.000743191 4.1944e-05 2.39819e-05 0.000167691 1.40595e-05 7.73085e-05 3.85484e-06 4.78342e-06 1.24672e-05 8.82104e-06 3.71522e-06 1.07501e-05 0.000251625 0.000577259 4.99543e-06 9.2771e-05 0.00178335 0.000151509 3.03153e-05 0.000514239 0.000887178 6.60148e-06 0.000100482 3.89646e-05 2.79534e-05 0.000401896 0.000165871 2.70153e-05 0.000106504 0.000401904 3.76129e-05 0.000154484 5.80858e-06 5.4177e-05 1.62112e-05 0.000677768 0.000149712 0.000239596 8.81512e-06 0.000225304 0.000323158 1.13399e-05 4.47077e-06 4.03501e-06 1.18963e-05 0.000155946 0.00104421 0.00012034 7.80154e-06 0.000254758 8.56313e-05 0.000364908 4.10527e-05 3.54204e-05 0.000421936 7.91285e-05 3.44374e-06 0.000129009 4.77129e-06 0.00044061 5.77853e-05 5.14745e-05 0.000533704 9.32428e-05 3.2984e-06 0.000179515 5.91555e-06 2.85722e-05 0.00049234 2.11877e-05 2.37443e-06 0.000344314 0.000123265 0.000415202 0.000840243 1.04199e-05 0.000145893 0.000120561 2.25412e-05 0.00188383 4.37467e-05 1.68663e-05 8.47034e-06 6.02083e-06 0.000561373 0.00033716 7.83262e-05 0.000471548 3.09442e-05 7.8014e-06 0.000226718 0.000183144 6.46106e-06 1.01958e-05 5.88061e-05 0.000565908 0.000398927 1.48039e-05 0.000375259 2.9856e-05 8.24392e-05 2.15955e-05 4.08406e-05 0.000443923 0.00111066 6.18989e-06 0.000158176 5.94227e-05 0.793439 0.000301009 0.000441998 2.2626e-05 0.000154481 9.14721e-06 0.000418585 9.29823e-06 6.68518e-05 0.000526613 2.69673e-05 0.000446571 0.000315876 2.5363e-05 4.27538e-06 5.83111e-06 0.000413358 2.97403e-06 0.000626954 1.61438e-05 0.000414839 8.61591e-06 4.47129e-06 3.70181e-05 7.39198e-05 0.000570646 0.000159582 7.52361e-05 0.0006581 0.000518485 1.09291e-05 8.07726e-05 6.10123e-06 0.000445561 5.27075e-06 0.000267428 0.000152969 2.18754e-05 0.000198479 3.07288e-05 5.65434e-06 0.000154901 0.000418979 0.000648582 4.67083e-06 8.68758e-05 0.000785659 0.000405547 1.7574e-05 0.000439579 9.45791e-06 1.25848e-05 3.44805e-05 4.62076e-06 0.000807333 9.61317e-05 6.85171e-05 8.90548e-05 6.07956e-06 2.23052e-05 2.09268e-05 0.000238703 0.000295277 7.02874e-06 5.41332e-06 8.70956e-05 0.000433228 5.16203e-06 0.000520985 0.000153594 3.23087e-06 2.76322e-05 2.33667e-05 0.00028375 1.10675e-05 0.000723585 8.65003e-05 0.000416761 8.31018e-05 1.31117e-05 5.18864e-05 6.13015e-06 0.000154045 1.22413e-05 7.32811e-06 1.53823e-05 6.62544e-05 0.000616077 3.93272e-05 5.88392e-06 0.000225381 0.000425643 0.000529088 0.000136084 4.40885e-06 9.52763e-05 1.59642e-05 5.85469e-05 0.000168214 0.000406074 0.000407836 0.00018669 0.000170865 0.000463215 9.45744e-06 0.000268614 0.000674215 2.77753e-05 0.000199764 7.64168e-05 6.85597e-06 9.10433e-05 7.81417e-05 0.000593637 0.000120056 0.00021564 5.85749e-05 2.81212e-05 2.78721e-05 0.000127685 4.63921e-06 0.00481189 0.000129087 0.000591584 4.61856e-05 8.56172e-06 3.02264e-06 6.18739e-05 0.000218403 0.000417772 1.1335e-05 4.56775e-05 0.00038845 0.000412397 5.03291e-05 0.000407618 0.000147439 2.78499e-06 7.30539e-05 7.38767e-06 0.00058738 1.04688e-05 1.33876e-05 0.00128658 0.000116046 0.00084918 0.000211842 6.00665e-06 1.07629e-05 3.42458e-05 5.17589e-05 0.0006394 4.724e-05 3.35966e-05 4.90575e-06 0.000364315 0.000376846 6.38119e-06 0.000309803 0.000133902 7.80489e-06 0.000406039 6.70751e-06 9.46244e-05 0.000400391 0.000417242 7.47297e-06 7.88232e-05 1.66621e-05 0.000253631 3.25394e-06 0.000480648 5.23046e-06 0.00016326 1.61873e-05 0.000565718 0.000162969 4.8542e-06 0.00020473 0.000574847 6.3863e-06 0.000342641 0.000145114 5.00667e-06 0.00066446 0.000637183 0.000480019 0.000456099 0.000649914 0.000309261 9.57701e-06 0.000456085 0.000913424 9.73969e-05 1.84858e-05 0.000230504 8.42207e-05 0.000904305 3.05471e-05 0.00081571 7.204e-05 6.33184e-05 0.000277596 0.000128134 3.28806e-06 0.00012033 9.99391e-06 1.02858e-05 4.4496e-06 0.000404738 4.0463e-05 0.000180746 1.13123e-05 0.000363155 1.82109e-05 5.83546e-05 4.54249e-06 8.82107e-05 0.000442453 0.000103251 1.33806e-05 8.87109e-05 0.000834272 9.74161e-06 8.47759e-06 0.00098297 4.13138e-05 0.000423291 9.39209e-06 9.87059e-06 2.68435e-05 4.11475e-05 1.1522e-05 1.74207e-05 2.79329e-06 1.38303e-05 4.05476e-05 0.00131207 2.96807e-06 7.79089e-06 8.5e-05 0.000228975 0.000626846 6.86293e-06 1.06925e-05 4.28531e-05 1.96752e-05 3.07321e-06 0.000164478 0.000838374 3.0321e-05 9.67861e-06 0.000105276 2.52148e-06 0.00063126 0.000425247 1.39308e-05 0.000114378 0.000410164 3.57235e-06 0.000337582 0.000220055 0.000121963 6.73919e-05 1.24215e-05 0.000590053 3.47153e-05 3.23557e-05 2.40558e-05 0.00016594 0.00048026 9.12481e-05 0.000178066 1.32076e-05 0.000358275 0.000269006 0.000517227 0.000107348 5.8261e-06 5.54265e-06 6.15348e-06 8.04388e-06 3.58551e-05 0.000419317 0.000228531 0.000215095 0.000341702 6.19059e-06 0.00034684 0.000411571 0.000481411 1.14639e-05 0.000334809 2.7291e-05 0.000216126 0.000172105 0.000471944 0.00126862 0.000193924 0.0001984 2.46194e-06 1.49026e-05 0.000543998 0.000112003 0.000205627 3.79243e-05 0.000148397 0.000163001 1.24378e-05 1.03981e-05 0.000807993 6.80542e-06 2.59894e-06 0.000474667 0.000409627 7.40359e-05 0.000139624 0.000878369 6.16121e-06 0.000240047 0.000413003 4.53935e-05 0.000108038 8.60829e-05 0.000408058 0.000621728 3.40607e-06 5.15909e-05 1.79869e-05 0.000232672 3.66819e-05 9.28449e-06 2.77285e-05 0.000297696 2.77942e-06 1.09652e-05 1.50101e-05 3.3745e-06 0.000286789 0.00137515 0.000719623 2.12728e-05 6.48563e-05 0.000400549 0.000310655 0.000265799 0.000123227 0.000265124 1.76719e-05 0.000312857 5.72229e-05 8.67703e-06 3.91342e-05 0.000109483 0.000599712 5.34453e-06 0.000103728 0.000650395 0.00132865 2.70994e-05 0.000805729 1.47987e-05 0.00019225 6.93811e-06 3.35315e-05 0.000448458 3.28109e-05 2.89083e-06 1.44733e-05 2.78602e-06 5.49485e-06 0.000429503 0.000180027 4.5629e-06 0.000876118 0.000189868 0.00105388 0.000157006 0.000165165 9.9746e-06 3.05292e-05 4.8206e-06 0.000566936 0.00061456 0.000109678 0.00010221 0.000554068 3.03533e-05 0.000123809 6.01329e-06 3.8276e-05 6.40162e-06 5.99897e-06 0.000353724 2.54798e-06 0.000180114 5.57186e-05 2.66632e-05 8.83988e-05 3.3466e-05 0.000650633 6.41535e-05 0.000431175 0.000861616 5.4685e-06 3.67786e-06 8.57992e-06 0.000540279 0.00040537 0.000913463 7.99223e-06 9.27331e-06 8.90921e-06 1.17444e-05 0.000627191 0.000390595 0.000281319 5.58254e-05 0.000229987 9.09459e-06 0.000188742 4.85229e-05 1.82855e-05 0.00010958 0.000170401 0.000154059 9.92502e-05 0.00023863 4.20782e-06 0.000103082 0.000416631 5.00035e-06 0.0001461 0.00011715 0.000103647 1.53122e-05 3.15263e-06 1.10797e-05 0.000428146 3.88791e-06 2.16628e-05 8.60006e-06 0.000603587 1.52351e-05 1.10119e-05 
7.89819e-05 0.000119279 1.12856e-05 0.000348404 0.0139393 5.78848e-05 0.000205725 0.0014016 6.2604e-05 0.000171795 0.0001336 0.000116726 0.000206587 0.000159508 8.05305e-05 0.0116759 0.000126441 0.00013694 4.36497e-05 0.000153906 6.63471e-05 0.000241113 4.44303e-05 0.000178385 1.2293e-05 3.69086e-05 0.000186652 7.89189e-05 0.000198386 4.20221e-06 5.18284e-05 3.55387e-05 0.000155075 8.5514e-06 5.12869e-05 0.000133234 0.000307687 0.000113511 0.000138402 0.00079636 0.000171072 0.000116575 0.000161615 0.000753127 4.8743e-05 0.000121164 0.000108191 8.63016e-05 6.51377e-05 0.000232529 8.74671e-05 0.000132893 9.15839e-05 7.08152e-05 3.09769e-05 5.45874e-06 0.000358428 0.000147777 6.44711e-05 5.96488e-05 6.58084e-05 0.000106833 9.96752e-05 1.09739e-05 0.000250861 0.000188972 0.000137232 6.1322e-05 1.46831e-05 0.000124348 6.16585e-05 0.000226251 0.000114915 0.000269791 8.04083e-05 5.78552e-05 8.08463e-05 8.98919e-05 0.000186367 6.16976e-05 0.000154004 8.08606e-05 2.82008e-05 5.23822e-05 0.000146844 4.48346e-05 0.000128212 4.16989e-05 9.62153e-05 6.65076e-05 9.15555e-05 8.10714e-05 1.77345e-05 4.91439e-05 3.3957e-05 2.33191e-05 1.0962e-05 0.000118924 1.16751e-05 5.56559e-05 0.000309987 0.00142381 9.92703e-06 4.24809e-06 5.11391e-05 6.04581e-06 4.17993e-05 0.000169358 8.48755e-05 0.000139457 7.6054e-05 0.000148041 3.08973e-05 0.000118569 3.72174e-05 7.65983e-05 0.000231584 0.000144165 7.09972e-05 0.000159574 0.000179168 0.000173983 0.000195738 0.000149889 9.77042e-05 6.17341e-05 9.64376e-05 0.000261076 6.20749e-05 3.2367e-05 0.000224782 6.91237e-05 0.000111979 5.71256e-05 0.000102533 3.32688e-05 0.000171571 3.25394e-05 0.000146292 5.68816e-05 1.80816e-05 2.3809e-05 0.000267034 3.8433e-05 0.00013544 0.000212502 1.26975e-05 6.71672e-05 0.000164671 4.85017e-05 8.02779e-05 0.000177144 0.000135261 3.78816e-05 0.000110594 0.000185636 8.78221e-05 0.000137437 5.08714e-06 0.000114396 0.00015398 6.86889e-05 3.43118e-05 3.10657e-05 8.02051e-05 0.000232772 8.69223e-06 0.000239906 4.12925e-05 0.000154023 4.39398e-05 0.000113675 0.000109397 0.000210057 0.000194148 0.000152401 6.58097e-05 7.60077e-05 4.95159e-05 0.000267731 0.000302709 5.02637e-05 0.141768 8.69825e-05 3.47195e-05 1.7511e-05 0.000133787 2.63277e-05 0.000104696 2.11906e-05 8.86215e-05 2.63682e-05 5.3169e-05 5.73049e-05 0.000106226 0.000114651 4.42965e-05 0.000296653 4.82372e-05 0.00016743 1.50188e-05 0.000252607 1.6432e-05 0.000112575 1.99573e-05 2.12012e-05 6.29833e-05 0.000122467 0.00014499 4.66783e-05 2.90004e-05 8.15603e-05 0.0683742 1.76652e-05 0.000594304 4.01815e-05 0.000234812 0.000204158 0.000985937 7.69543e-05 0.000140511 1.64325e-05 0.000230767 0.000133799 3.29455e-06 4.3232e-05 0.00011587 3.48386e-05 7.56428e-05 0.000137402 0.00019997 0.000148331 0.000409638 8.38275e-06 4.41357e-05 0.00214408 2.57823e-05 0.000676935 0.000304461 0.000120997 0.000327267 0.000541285 7.90757e-05 6.27549e-05 0.000203275 0.000118203 9.0677e-05 5.43514e-05 6.9389e-05 0.000197075 0.000302054 2.9655e-05 4.30188e-05 4.12112e-05 0.000103969 0.000145265 7.82827e-05 0.000302007 1.80464e-05 8.82931e-05 0.000119963 4.49988e-05 0.000135799 1.84765e-05 0.000257319 0.000134119 0.000339877 1.62903e-05 0.000272082 4.66354e-05 0.000127966 4.64148e-05 0.000236994 0.000160705 0.000129938 4.93032e-05 6.50076e-05 7.41602e-05 0.000265253 0.000118302 0.000144125 0.000304244 0.000104758 0.000153492 0.0374244 0.000154871 6.40374e-05 0.000126937 9.69209e-05 6.86152e-05 0.0213371 8.15856e-05 2.67205e-05 7.86307e-05 0.000172274 0.000101296 0.000220946 4.7757e-05 1.96453e-05 2.70814e-05 6.66176e-05 0.00020706 0.0491497 0.00014663 5.46784e-05 5.79745e-05 9.05994e-05 0.000154792 9.59588e-05 4.02836e-05 0.000361009 0.000146332 3.95329e-05 0.000112932 0.000383803 0.000124366 0.000110833 0.000155503 1.61847e-05 5.70076e-06 0.000282173 0.000112431 0.00013986 0.000187015 0.000131985 0.000166027 0.000356115 4.77872e-05 0.000118747 0.000164871 5.92092e-05 9.72265e-05 0.000190602 0.000532056 0.000134855 0.000243273 9.9845e-05 7.06802e-05 0.000197528 3.98586e-05 0.00021368 0.000199206 0.000290101 5.31804e-05 7.02263e-05 5.47682e-05 0.000113022 0.000254127 8.34284e-05 8.75419e-06 3.17075e-05 0.000120495 0.000343399 0.00011875 9.11388e-05 5.62572e-05 3.90745e-05 0.000368393 0.000173188 2.25317e-05 0.00129705 0.000113958 1.84802e-05 0.000229946 2.79049e-05 0.000108554 0.000104806 4.80006e-06 7.37064e-05 4.45239e-05 3.74531e-05 2.58755e-05 9.43355e-05 0.000572366 0.000118541 0.000117258 0.000235293 0.000302337 7.96448e-05 7.31826e-05 5.38708e-05 0.000122695 0.000165053 6.57797e-05 0.00154778 0.000169924 5.96024e-05 0.000118505 7.19763e-05 9.50827e-05 4.82703e-05 0.000154255 7.29366e-05 0.000123212 0.000164369 1.57208e-05 9.78244e-05 0.000132622 0.000179737 0.00112531 0.000107419 4.38313e-05 0.000288063 0.000167614 7.93952e-05 8.33741e-05 0.000190522 0.000101561 3.26238e-05 2.63861e-05 4.04168e-05 8.01363e-05 0.000104471 1.74144e-05 9.81682e-05 0.000178768 0.00024146 0.000225297 0.000112764 9.45855e-05 2.92892e-05 0.000189842 2.91539e-05 8.56637e-05 2.67277e-05 0.000223875 0.000163122 0.000197327 9.42902e-05 0.000180253 0.000128222 0.000154973 7.32539e-05 0.000126537 3.14023e-05 2.41215e-05 0.000254236 2.75296e-05 6.21742e-05 0.000113147 0.000224761 0.000375766 0.000242313 3.70334e-05 8.18813e-05 0.000136411 2.00259e-05 0.00138133 8.49748e-05 0.000154249 0.000240732 0.000149123 0.00047618 4.30663e-05 5.33772e-05 0.000122075 3.26102e-05 7.54624e-05 0.000218332 0.000120736 8.78565e-05 0.000172102 7.13129e-06 0.000234195 0.000113431 0.000107082 9.50495e-05 3.57401e-05 0.00152132 0.000128604 2.32432e-05 2.04131e-05 9.90985e-05 0.00012444 0.00018866 0.000181867 7.76267e-05 6.74595e-05 1.60501e-05 4.39378e-05 0.000144368 9.31561e-05 9.92407e-05 8.20987e-05 0.000120689 0.000196697 3.79649e-05 5.29548e-05 8.06412e-05 1.95356e-05 4.44701e-05 3.46374e-05 6.93166e-05 0.000166152 8.48871e-05 0.000147301 1.40272e-05 9.61302e-05 0.000132666 4.4535e-05 0.000106209 0.000117634 0.000227459 0.000153515 7.35421e-05 0.0001734 0.000834725 0.000111469 0.000292038 0.000139968 3.94562e-05 0.00240194 0.000355673 2.3547e-05 0.000110758 0.000303884 0.000137929 2.22831e-05 7.50592e-05 0.00018428 3.32646e-05 0.000163411 9.65645e-05 5.75657e-05 8.05623e-05 6.76788e-05 7.2819e-05 0.000103443 2.55181e-05 8.95547e-05 6.70396e-05 7.44837e-05 0.0627956 8.39383e-05 3.1968e-05 1.2033e-05 1.22493e-05 0.000132704 5.49858e-05 0.0286894 3.23369e-05 6.6459e-05 0.0252572 1.99469e-05 3.23639e-05 0.00011683 6.38368e-05 7.71333e-05 8.59014e-05 2.40234e-05 2.52028e-05 3.58091e-05 1.32591e-05 0.000383721 2.16939e-05 9.69922e-06 7.1881e-05 0.000587824 9.50591e-05 7.30827e-05 0.000172718 4.25296e-05 0.150326 0.000156131 4.30199e-05 5.57018e-05 2.16655e-05 0.000152412 0.000177084 0.000145746 0.000156211 9.30516e-05 5.70384e-05 0.000119761 0.000228337 0.00021741 1.63202e-05 0.00011971 4.27306e-05 0.000104988 9.8734e-05 0.000138686 0.000168253 0.000426119 2.7322e-05 3.23357e-05 0.000209587 3.0534e-05 0.000303872 5.27145e-05 0.000348382 4.26528e-05 8.28614e-05 0.000116079 0.000155591 0.00012669 9.86145e-05 6.8879e-05 4.6282e-05 0.000114206 3.48946e-05 2.27847e-05 8.98134e-05 0.000131241 8.99964e-05 0.00250054 7.68512e-05 5.30171e-05 8.82258e-06 0.00248368 3.92811e-05 4.92487e-05 8.84574e-05 0.000180305 6.36218e-05 1.8104e-05 0.000167186 0.000203997 0.000208084 0.00012792 0.000230409 5.53023e-05 0.000117947 4.25778e-05 2.45193e-05 1.26884e-05 2.04666e-05 7.04179e-05 3.83637e-05 2.96669e-05 0.000168106 8.7331e-05 0.000313914 3.8746e-05 9.2602e-05 0.00021742 0.000124968 4.79379e-05 0.00484599 5.09068e-05 8.54473e-05 0.000178506 0.00104849 0.000102251 5.93348e-05 0.000490848 3.36479e-05 0.000232671 0.000175072 6.52212e-05 0.000125397 0.00011381 9.65308e-05 6.46263e-05 0.000101832 0.000179323 0.000197723 3.35367e-05 1.66937e-05 3.4143e-05 0.000915435 5.8498e-05 5.24095e-05 0.000124716 0.000119132 8.12518e-05 0.00023611 3.69607e-05 0.000148948 0.0131694 6.44167e-05 0.000165046 7.48461e-05 2.2345e-05 9.19168e-05 5.40748e-05 0.000752683 4.99783e-05 0.000104305 2.55268e-05 4.54564e-05 8.10965e-05 6.53807e-05 0.00034273 9.1579e-05 0.000225009 6.36183e-05 7.9851e-05 1.70833e-05 2.10024e-05 1.2647e-05 3.77796e-05 2.20072e-05 0.000182223 0.000228853 0.000330917 5.1133e-05 0.00021444 9.55352e-05 0.000103231 0.0012715 0.000450782 0.000102771 0.000300899 0.000216839 2.54536e-05 7.30333e-05 4.39595e-05 7.66096e-05 4.96794e-05 0.00025783 7.54255e-05 0.000301803 0.000150361 0.000133934 6.15219e-05 3.9694e-05 2.20552e-05 0.000167798 0.000196826 4.10465e-05 0.00110963 2.72179e-05 8.48223e-05 0.000201656 1.83557e-05 0.000125064 7.08116e-05 0.0002622 7.96157e-05 0.000140746 4.77881e-05 9.20034e-06 0.00012513 8.01099e-05 1.84938e-05 0.000175672 0.00107895 0.000102345 0.00126689 0.000133471 8.22615e-05 0.000113972 0.000172719 0.000111829 0.00141301 6.11993e-05 0.000129069 0.000169664 0.000206121 7.40449e-05 6.62898e-05 9.57312e-05 0.000160599 4.18617e-05 0.000170213 8.99097e-06 8.04381e-05 4.02109e-05 0.000149002 0.0179109 0.00015643 0.000213256 4.62933e-05 9.52983e-05 6.6108e-06 5.57942e-05 0.000326654 0.000119992 4.49711e-05 0.000124884 6.62234e-05 0.000166545 0.000144483 5.47702e-05 9.93831e-05 0.00015508 0.00010271 9.80542e-05 0.000137392 9.48267e-05 1.49942e-05 9.31458e-05 0.000153361 0.000102787 0.000166009 0.000115767 2.40354e-05 5.3316e-05 0.00279763 6.84078e-05 9.94148e-06 0.000292801 7.37621e-05 0.000437226 7.77789e-05 0.000136391 0.000182886 0.000111258 0.000102753 2.08321e-05 0.000143861 5.2594e-05 7.45701e-05 8.52821e-05 8.35497e-05 1.09415e-05 0.000209541 2.61019e-05 9.08779e-05 0.000288889 0.00011802 2.43814e-05 0.000724156 6.11166e-05 0.000105623 0.00067421 0.000290263 5.72574e-05 4.19519e-05 0.000389129 6.04522e-05 0.000148193 0.000293849 2.93467e-05 0.000198628 8.07167e-05 0.000132696 5.61424e-05 0.000168505 4.18584e-05 1.51416e-05 0.000120666 0.00317266 1.23656e-05 4.81878e-05 0.000111589 7.98392e-05 6.50331e-06 0.000230972 7.12003e-05 0.000183032 6.64231e-05 0.000207845 0.000138777 0.000176683 9.11645e-05 8.21079e-05 8.51689e-05 7.60174e-05 0.000186434 0.000171285 0.00208608 0.000231524 0.000156707 1.98818e-05 4.2645e-06 0.000570754 8.70562e-05 0.000335873 1.90557e-05 0.000127728 4.02232e-05 0.000113988 8.26821e-06 0.00017243 0.000206623 7.45818e-05 0.124264 0.000128519 7.93632e-06 7.3621e-05 0.00120229 7.26583e-05 0.000310441 4.25548e-05 7.93495e-05 4.93036e-05 5.89417e-05 1.54452e-05 0.000151785 9.2137e-05 9.25442e-05 0.00018974 0.000108026 6.77351e-05 0.000169396 0.000290279 0.000239823 0.0044631 0.000159261 0.000362845 3.40557e-05 4.21706e-05 0.000559425 9.99635e-05 4.26044e-05 7.83754e-05 0.000137551 0.000112004 0.000806899 5.85987e-05 1.46027e-05 3.57432e-05 9.27605e-05 0.000155778 0.000176332 2.83922e-05 0.000191327 4.28478e-05 0.000269664 6.23286e-05 1.23613e-05 0.000118312 9.43746e-05 8.51678e-05 0.000124196 0.000382067 3.80645e-05 1.89445e-05 0.0301933 0.000206935 0.000220154 0.000124187 2.06279e-05 7.67461e-05 0.000136082 0.00010163 6.63127e-05 6.3652e-05 0.000227265 0.000156289 0.000147804 0.0255795 0.00255711 4.72194e-05 0.000200366 0.000129919 3.36869e-05 5.25241e-05 0.000117814 1.51766e-05 5.77864e-06 4.40815e-05 0.000127007 0.000106894 0.000135471 0.00013293 8.94661e-05 2.34924e-05 2.81811e-05 9.09592e-05 7.25331e-05 0.000183363 6.20814e-05 6.61566e-05 0.000144359 9.49332e-05 0.000175252 7.22244e-05 3.8337e-05 0.00243212 0.000106975 0.000119424 1.13974e-05 0.0103996 4.89869e-05 7.1554e-05 2.83034e-05 0.000153612 0.00024231 0.000194344 2.68136e-05 6.97006e-05 4.11187e-05 0.000181974 0.000868133 0.00020235 0.000265848 0.000115086 7.60795e-05 0.000114782 0.000220328 5.92852e-05 5.80232e-05 0.000172996 2.36833e-05 0.000107374 9.98827e-05 7.25185e-06 0.000228743 0.000105519 0.000271401 0.000193042 0.000184554 3.72588e-05 0.000161765 2.42667e-05 9.97579e-05 0.000262692 
0.00067416 3.06484e-05 0.000537264 0.00101216 7.30751e-05 3.16812e-05 0.000182133 0.000574274 1.00015e-05 0.00030977 9.95142e-05 0.000588251 6.03813e-06 6.232e-06 0.000452412 1.46965e-05 7.36974e-06 0.000279005 0.000291118 0.000397864 0.000131435 0.000344546 3.26558e-06 1.32838e-05 3.00785e-05 0.000187547 6.65149e-05 8.80125e-05 3.55976e-06 0.00039646 3.56917e-06 7.26694e-06 0.000119931 3.57179e-06 0.000833035 0.000142815 8.99956e-06 0.000294163 0.000300714 8.36653e-05 0.000181414 0.000105969 0.00011695 0.000409654 3.54545e-05 0.000316617 0.000619029 0.000251787 0.000490293 7.53127e-05 2.60131e-06 1.46679e-05 7.04106e-06 3.06189e-05 3.97234e-06 4.9369e-06 0.00026445 4.16716e-06 0.000275429 1.87421e-05 0.000149754 7.59307e-06 0.000149862 7.43091e-06 0.000101366 0.000253859 0.000116109 0.000121637 0.000161892 0.000355428 3.83466e-06 3.84142e-05 9.64664e-05 0.000924361 4.6927e-05 5.62159e-06 8.57234e-05 1.33743e-05 6.79451e-05 9.86533e-06 0.000597452 6.08739e-05 6.17451e-06 0.00134378 7.15538e-05 4.87139e-05 2.78014e-05 9.62857e-05 6.89435e-06 0.000179118 0.000614422 4.84987e-06 0.000149931 0.000147458 3.34251e-06 2.74153e-05 3.06841e-05 1.36179e-05 9.34265e-05 3.42783e-06 0.000551985 0.00109936 2.6199e-05 0.000792627 2.11439e-06 9.63022e-06 4.37005e-06 5.37737e-06 0.000423773 0.000158006 3.29402e-06 2.63307e-05 1.26996e-05 0.000970198 5.80728e-05 0.000122269 1.60452e-05 2.03171e-05 4.95811e-06 4.88998e-05 5.70533e-06 0.000780823 0.000927702 8.45191e-06 7.16907e-06 8.42697e-06 0.000118864 7.52256e-06 0.000104231 8.98792e-06 6.95459e-05 1.97556e-05 0.000277014 0.000433945 7.6217e-06 0.000340493 0.000228276 0.000862865 0.000140338 6.29039e-05 7.55527e-05 0.000127251 8.54163e-06 0.000393623 0.000453275 0.00016892 2.02419e-05 0.00015876 0.000167129 0.000402201 0.000436463 0.00114993 0.000497764 1.07443e-05 0.000225673 0.000584021 0.00011549 6.27694e-05 2.50499e-06 7.31706e-06 0.000210762 1.47494e-05 0.000399316 2.94107e-05 5.90242e-06 0.000151624 4.57029e-06 0.00045282 0.000150047 3.08264e-06 0.00021763 5.21971e-06 0.000118249 0.000522995 1.57982e-05 0.000972658 0.000331983 9.78146e-06 0.000490236 1.36918e-05 9.66035e-06 5.22146e-06 0.000189831 0.000135867 5.36702e-05 0.000649655 0.000614606 4.77386e-05 0.000175653 3.81617e-06 0.000216582 5.0065e-05 2.86368e-06 6.00571e-06 0.000398612 6.09049e-06 9.83194e-06 0.000268243 4.13949e-06 0.000146508 4.74515e-06 0.000485481 0.000154315 2.5929e-05 0.00049316 0.000171438 0.000631673 4.45727e-05 0.000246948 6.37083e-06 3.18355e-06 8.66258e-05 9.16017e-05 4.04152e-05 9.50221e-05 0.000594235 0.000461719 0.00051049 3.73386e-06 5.5195e-05 0.000181878 0.000167346 7.4347e-06 3.05447e-05 8.71194e-05 9.37419e-05 0.000223615 0.00044246 3.94818e-05 3.71654e-05 7.69836e-06 0.0001528 0.000467005 2.74981e-06 2.5821e-05 4.82334e-06 5.42061e-06 2.54564e-05 1.35613e-05 0.000143002 0.000501193 4.35908e-06 0.000252644 0.000142621 4.24179e-05 0.000124006 0.000175589 0.00011273 2.49183e-05 0.000811216 0.000434798 4.22772e-06 0.000467132 0.000402386 0.000388118 0.000115466 1.86644e-05 0.000112001 8.16787e-06 9.87022e-05 2.26687e-05 0.000183915 0.00040292 0.000262647 1.19924e-05 7.75589e-06 0.000721844 9.43406e-05 8.69539e-05 5.24385e-06 3.66244e-05 0.000423428 0.000193794 0.000143228 1.33751e-05 2.26e-05 0.000142782 2.09747e-05 6.64082e-06 7.27851e-05 9.49535e-06 0.000485437 0.000308104 0.000140744 0.000396835 6.88893e-06 6.44646e-05 0.000412553 0.00104817 0.000439155 1.2552e-05 0.000139156 6.49489e-05 0.000394085 7.08968e-06 3.23159e-06 0.000440722 8.79606e-05 0.000395194 9.18684e-05 0.000152709 2.56836e-05 0.000121321 1.69298e-05 0.000452441 0.000399195 0.000201886 2.0241e-05 0.000418223 1.84485e-05 6.03956e-05 2.39322e-05 1.00075e-05 3.75279e-06 0.00100514 1.74036e-05 1.09727e-05 3.38019e-05 0.000396359 0.00020139 1.96584e-05 1.14566e-05 3.63701e-05 0.000356522 0.000205547 0.00056656 0.0012361 0.000485403 3.94205e-05 0.000158832 0.000601213 0.000929234 0.000793155 8.91765e-05 6.59131e-05 1.22833e-05 3.2985e-05 4.95142e-06 0.0001547 4.94385e-05 8.69549e-06 4.35449e-06 0.000469774 7.84291e-05 0.000171474 1.73978e-05 7.50598e-05 8.09986e-05 0.000602575 0.000401224 4.13056e-06 0.000384468 0.00013846 0.00031948 0.000159524 0.000406331 0.000117275 0.000399039 0.0010252 2.4532e-05 0.000145138 2.40716e-05 3.52141e-05 9.05981e-05 0.000506298 9.15015e-05 5.45727e-06 3.30439e-06 0.000104437 7.77548e-06 4.01776e-06 9.74321e-05 0.000500053 0.000277562 0.000147631 0.000336374 3.37426e-05 0.000215577 2.49777e-05 5.31451e-05 4.40983e-05 3.41782e-06 5.85682e-05 0.000137897 0.000460881 0.000497748 0.000395651 0.000443102 6.65445e-05 0.000305967 0.000179718 5.17651e-05 0.000601129 0.000133674 1.93818e-05 9.6253e-05 0.000127788 7.38398e-06 0.000404339 0.000451761 0.000275258 5.41406e-05 0.000477369 1.2973e-05 0.000413126 0.000109529 0.0008083 0.000630124 0.000674951 5.42961e-06 5.51506e-05 2.44453e-05 0.000787737 3.49103e-06 1.1893e-05 0.000848842 0.000592007 0.000448903 0.000440441 0.000237553 0.000751402 7.08265e-05 1.46815e-05 9.5329e-06 5.62327e-06 0.000186976 1.96315e-05 0.000574613 9.34151e-05 0.000118783 0.000880699 0.000405069 1.32642e-05 9.154e-05 1.37e-05 0.000330084 1.27316e-05 0.000305298 0.000247389 6.01016e-05 5.76026e-05 8.01964e-05 6.89876e-05 0.000400616 2.74873e-05 6.89401e-06 2.9209e-06 4.88861e-05 1.77945e-05 0.000158323 0.000814639 0.000728539 0.00012942 4.14637e-05 0.000793536 1.01875e-05 0.000249983 0.000597549 0.000499977 7.11039e-05 0.000155643 1.60555e-05 9.07512e-06 1.56728e-05 3.22058e-05 7.23702e-06 7.33506e-06 0.000157801 3.32458e-06 0.000516363 5.89692e-06 2.87693e-06 5.2977e-05 3.41778e-05 6.22705e-05 5.82158e-05 0.000207078 0.000151435 8.49379e-06 0.000787519 1.29487e-05 1.05227e-05 3.4801e-05 2.74638e-05 4.14477e-05 0.000180334 6.08159e-06 4.62378e-06 7.83519e-06 0.000397919 9.88869e-05 0.000235183 4.20992e-05 6.70531e-06 7.86576e-06 0.000464375 0.000132305 4.66133e-06 0.00070573 3.70365e-06 0.000221202 0.000128087 0.000141013 0.000128246 7.80854e-05 0.000821132 0.00141312 0.000313878 5.95307e-06 8.90621e-05 0.000556143 3.04735e-06 8.03561e-05 0.000243696 0.000129666 9.45625e-06 0.000186334 6.37041e-06 7.14605e-06 0.000517987 2.71932e-05 0.000186677 0.00011167 0.000547885 5.62957e-06 6.242e-06 4.0318e-06 4.43362e-05 0.00100694 4.57547e-06 3.72034e-06 2.46466e-05 7.06783e-05 1.14396e-05 1.81746e-05 1.20743e-05 0.000262837 6.71616e-05 7.47675e-05 0.000425387 0.00012648 0.000444086 9.72123e-05 4.42505e-06 1.00243e-05 0.000100052 0.000393439 0.00266466 0.000412765 4.82147e-06 6.74067e-05 0.000312635 2.33108e-05 0.000120578 0.000407228 0.000406111 4.47414e-06 0.000323625 0.000789568 3.24804e-05 0.000159169 0.000163857 6.82236e-05 0.000207264 4.90944e-06 0.000187219 0.00012142 4.15738e-06 0.000917827 0.000428792 9.06319e-05 0.000448114 4.53866e-06 5.46868e-05 0.000261398 5.06762e-05 0.000846023 4.94404e-05 0.00018918 4.75742e-06 0.000114525 0.000286906 0.000436129 0.000227733 3.5887e-06 6.08778e-06 0.000434782 2.90632e-06 1.25905e-05 9.92927e-05 5.09127e-05 1.60952e-05 5.86563e-06 0.0001953 0.000333332 3.60932e-05 1.52614e-05 0.000179394 1.71546e-05 7.96863e-05 0.000398905 8.13176e-05 6.59246e-06 6.66992e-05 4.48407e-06 3.33485e-06 6.94164e-06 0.000580545 0.000396755 0.000418958 0.000173198 0.000435832 0.000270147 8.50808e-05 0.000201925 0.000187645 0.000789737 0.000445599 0.000471409 0.000326649 0.000132 0.000326933 9.53001e-05 0.000648878 0.000238271 3.15576e-06 2.55094e-05 0.000674898 5.68435e-06 9.25025e-05 0.000210014 0.00100944 2.85965e-05 5.37193e-05 0.000132494 0.000249884 0.000145838 6.47136e-06 3.55304e-06 5.96785e-06 4.53401e-06 0.000415024 0.000151132 7.1311e-05 0.000241701 0.000569802 0.000417955 1.63276e-05 0.000398879 0.000199505 0.00100276 6.55272e-05 0.000441946 0.000415521 5.45974e-06 8.51184e-06 0.000568701 1.76499e-05 0.000185928 0.000506157 0.000323444 0.000643342 2.88731e-05 8.25824e-05 0.000182249 0.000609808 0.000175516 6.81624e-06 0.000160572 9.88043e-05 2.66979e-05 2.70306e-05 6.72493e-06 0.000789112 0.000128816 0.000454117 0.000243731 0.000787237 0.000127119 0.000109204 3.62794e-06 2.86335e-05 0.00039688 6.17209e-06 1.21304e-05 0.000430054 6.4797e-05 0.00143167 8.35781e-06 2.73954e-05 0.000156188 1.23467e-05 2.65168e-06 0.000692628 0.00045331 8.90687e-06 0.000184167 0.000801421 0.000251877 0.000403 0.000731555 9.31902e-05 3.21364e-05 0.000101948 1.88477e-05 3.5517e-06 0.000295243 0.000134267 1.87533e-05 0.000113455 0.000101795 0.00056075 8.30142e-06 0.000412494 0.000119306 4.65593e-05 3.06383e-06 1.38798e-05 0.000422362 0.000584073 0.000393036 0.792135 0.000624552 8.64811e-06 0.000124482 6.23344e-06 6.66507e-05 5.18092e-06 8.56764e-06 9.15548e-06 1.84506e-05 0.000129914 1.90892e-05 2.63807e-05 0.000553696 5.62604e-05 7.67753e-05 0.000204247 5.22178e-05 0.000268065 0.000521877 0.000196789 5.57088e-06 1.59611e-05 0.000187778 5.04048e-06 0.000377741 1.25877e-05 1.25614e-05 0.00027626 0.000354889 2.76052e-05 6.93111e-05 0.000181848 0.000437661 0.000447564 0.000397444 0.000244311 0.000437937 0.000160394 3.66943e-05 0.000156237 5.44884e-05 8.68621e-06 1.00555e-05 2.43884e-05 7.72092e-06 0.000529404 0.000218647 9.83128e-06 9.53227e-06 7.92985e-05 0.00012082 1.66336e-05 0.000123629 9.52997e-06 7.9576e-05 0.000463587 0.00014635 0.000163652 0.000227879 0.00014919 6.18948e-06 0.000301474 0.000453382 7.27032e-06 6.85108e-05 4.85745e-06 3.04552e-06 3.37575e-06 4.14496e-06 0.000396492 8.25579e-05 0.000189158 0.000448964 0.000409142 6.94905e-06 5.35365e-05 0.000668371 0.000394988 0.000209078 4.66757e-05 3.67377e-06 0.000137199 0.000893691 4.12054e-05 4.79133e-06 0.000217116 2.13522e-05 0.000131321 3.36817e-05 0.000329544 6.02445e-06 4.16753e-06 0.000199901 4.6129e-05 0.000198232 0.000132349 0.000172025 0.000225761 0.000136343 0.000102049 0.00018367 9.76523e-05 0.000195345 5.39267e-06 3.00596e-06 0.000402322 1.4557e-05 0.000408259 0.000154795 6.0734e-05 0.000866104 2.47474e-06 8.32096e-06 9.03648e-06 0.000708238 3.25496e-06 8.22488e-05 0.000258959 0.00136073 8.00688e-05 2.58128e-05 0.000269875 0.000595202 3.17709e-05 0.000329234 0.000388438 0.000796659 0.000345883 0.000152963 0.000307706 3.90697e-05 0.000221306 4.30843e-05 4.6958e-06 3.2564e-06 0.00138581 0.00100228 0.000220844 4.02055e-05 2.60456e-05 7.0632e-05 0.000141066 0.000399864 0.000244662 5.76647e-06 0.000394047 0.000456319 2.67573e-05 4.08106e-06 0.000818392 0.000329104 1.51987e-05 0.000405026 2.74712e-06 0.00106189 7.42546e-06 7.91548e-06 8.51715e-06 1.63572e-05 2.37553e-05 0.00056198 4.80582e-05 7.36801e-05 0.000119884 0.00011507 3.58396e-06 9.02453e-05 5.1499e-06 5.77002e-05 0.000338169 7.92562e-05 0.000410111 0.000413708 0.000439189 8.0651e-05 3.39303e-05 0.000431062 9.82463e-06 4.05208e-05 4.23356e-06 0.000219046 0.000291184 3.75202e-06 0.000538952 1.27083e-05 7.5403e-05 0.000534568 0.000134272 0.000940722 6.89279e-05 4.59261e-05 7.3153e-06 9.16284e-05 0.000468455 2.81328e-05 6.16244e-06 0.000124991 5.28788e-06 0.000252326 0.000658633 0.000294177 0.000793494 3.03355e-06 7.51754e-05 3.48793e-06 0.000197261 0.000107999 0.000656667 5.1333e-05 5.97497e-05 4.68859e-05 6.22105e-05 9.25295e-05 5.52199e-06 7.89304e-06 0.000574557 0.000284386 7.92974e-05 0.000263753 0.000888064 0.000477896 7.34268e-05 0.000318635 0.000326643 7.43796e-06 0.00041697 0.000792008 2.30563e-06 0.000150764 0.000401398 7.88655e-06 7.22116e-05 9.82168e-05 2.56846e-05 8.47723e-06 1.45734e-05 0.00067181 9.93035e-05 5.57029e-06 3.24224e-06 6.05808e-05 3.14196e-05 4.99158e-06 0.000155293 0.000385868 0.000434777 1.8562e-05 7.85386e-05 1.11365e-05 0.000578434 3.38242e-06 0.000154303 1.10301e-05 6.50299e-06 0.000468281 0.000148435 0.000124877 0.00158512 4.03864e-05 0.000410954 0.0004823 0.000405896 2.36683e-05 2.93288e-05 4.10683e-06 7.31091e-05 0.000126146 0.000396553 5.62203e-05 2.51136e-05 0.000446466 0.000129939 9.28032e-06 0.000399964 0.000843814 4.0922e-05 0.000100207 0.00056218
[truncated: 11,476,938 more chars]
