# Supplementary material for: Transferable Measurements of Heredity in Models of the Origins of Life
Source: PLoS One. 2015 Oct 19;10(10):e0140663. doi: 10.1371/journal.pone.0140663 (PMC4610668; doi:10.1371/journal.pone.0140663)
Supplement: S1 Data — (ZIP) [file pone.0140663.s001.zip › data/transition/40/stability.txt]

1 0.0145399653861 0.0738904420137
2 0.0133035372116 0.0614363674173
3 0.0683954029176 0.0354625105284
4 0.0525338564366 0.0330057750802
5 0.120895888133 0.0315784248073
6 0.266016256905 0.0303575022587
7 0.267900096571 0.0292791382506
8 0.236797447533 0.0280532031913
9 0.271174520865 0.027212436322
10 0.222452162784 0.0250656746792
11 0.202045885702 0.0247465956222
12 0.239013949473 0.024047148772
13 0.325450543158 0.0232798537547
14 0.422466501527 0.0229422891499
15 0.335735100782 0.022613827409
16 0.329200137616 0.022245901422
17 0.306448722205 0.0210941252766
18 0.424611612533 0.0205322872094
19 0.437017998823 0.0200803549732
20 0.611097559216 0.0198861716563
21 0.452720908818 0.0197928055261
22 0.462341266246 0.019350185843
23 0.435733793855 0.0184678061284
24 0.461776401363 0.0179698685828
25 0.492159308243 0.0174861402795
26 0.374724471849 0.0163310960535
27 0.493631384971 0.0161779768625
28 0.448785093424 0.01535553096
29 0.42327021657 0.0149122655699
30 0.40057959763 0.0147402096387
31 0.562828482817 0.0144080212294
32 0.57160848946 0.0140875020344
33 0.45205760663 0.0119223190437
34 0.32398496292 0.00939760901407
35 0.387291104024 0.00891172009245
36 0.312555990833 0.0083911902807
37 0.482716284185 0.00825829748849
38 0.303263557703 0.00763246672322
39 0.205020233218 0.00675886276584
40 0.169950827378 0.00561022907705
41 0.0922249196689 0.00529624538964
42 0.0882888214052 0.00486948294412
43 0.239736090797 0.00432103338473
44 0.33883719658 0.00393804437472
45 0.441361457607 0.00363820081995
46 0.35660747383 0.00305673815631
47 0.46221515637 0.00268294025506
48 0.555476608498 0.00234883874383
49 0.535766060307 0.00231614822538
50 0.599798435176 0.00229105071467
51 0.593620022322 0.00205506802406
52 0.551244952479 0.00199937597261
53 0.634978546361 0.00189168097229
54 0.628272753878 0.00187800499706
55 0.650743693141 0.00185177336947
56 0.653011924437 0.00180219296312
57 0.677253183568 0.00179583859265
58 0.668500706973 0.00167753494278
59 0.693190445804 0.00164707971462
60 0.67512605891 0.00160224206993
61 0.694234340092 0.00156591901636
62 0.694956501739 0.00151469987456
63 0.738709456153 0.00150131225777
64 0.694198147336 0.00144431595907
65 0.733712075769 0.00141199811765
66 0.688294011038 0.00138720421379
67 0.692219798795 0.00134532162699
68 0.7422616847 0.00133172000674
69 0.809067097126 0.00130837647103
70 0.769607140004 0.00128498944917
71 0.796206127072 0.00127257025722
72 0.695501323654 0.00123457278069
73 0.718075264923 0.00121438630328
74 0.749350507302 0.00118221267136
75 0.765541864892 0.00116504960741
76 0.726130669158 0.00114695598952
77 0.78641947777 0.00112964011629
78 0.733708048321 0.00112627883067
79 0.785833621041 0.00109989353315
80 0.775719655299 0.00107458013338
81 0.780153798208 0.00105017605976
82 0.725539884274 0.00103530164899
83 0.773882047343 0.00102559164891
84 0.762531781399 0.000987328527603
85 0.77993032142 0.000980611541605
86 0.756037497339 0.000964155885407
87 0.766882653769 0.000930597682686
88 0.74180980396 0.000907390284376
89 0.799367771463 0.000900350251448
90 0.786156416947 0.000862660265307
91 0.785083688711 0.000856279924399
92 0.800088687634 0.000844397780523
93 0.74909084864 0.000833101971844
94 0.740779970495 0.000821715562345
95 0.781794606422 0.000815799777733
96 0.709353096094 0.000791605317385
97 0.832815333795 0.000790375449776
98 0.783485502634 0.00077679784448
99 0.78244765641 0.000767592068115
100 0.801180777463 0.000758064360858
101 0.822705393939 0.000741019826967
102 0.780246421546 0.000718550546696
103 0.755292545513 0.000701535357474
104 0.787786755008 0.000681934070439
105 0.804469679794 0.000673145957244
106 0.784009506788 0.000654600793572
107 0.760234948519 0.00063497403802
108 0.784713359821 0.000629824366685
109 0.789273350877 0.000613656745796
110 0.756885168803 0.000605069402534
111 0.841739032857 0.000591772909352
112 0.770667668641 0.000576349536755
113 0.748955721496 0.00056617976679
114 0.799680186934 0.000564365799498
115 0.759883088462 0.000545401084401
116 0.803782422807 0.000539714140599
117 0.815000923613 0.00053144388986
118 0.802287922511 0.000517913070979
119 0.77932887252 0.000504200186077
120 0.76367208326 0.000496882305958
121 0.815352385272 0.000496072635682
122 0.758053466952 0.000484424876163
123 0.808926861291 0.000479426595413
124 0.784285249875 0.000471242527898
125 0.812099733868 0.000463714588753
126 0.790819365413 0.000456173788727
127 0.779749837671 0.000451017988727
128 0.836633182835 0.000444063472206
129 0.811465735014 0.000433571900697
130 0.858703045335 0.000428145302882
131 0.804350894107 0.000419331741399
132 0.866548361207 0.000416706328902
133 0.814630386539 0.000411775638395
134 0.841426861578 0.00040418307217
135 0.837478986004 0.00040348723048
136 0.808150155944 0.000387378725053
137 0.814228431023 0.000380853251589
138 0.856325484183 0.000371956756805
139 0.841078245991 0.000368281130338
140 0.827697284745 0.000355767115958
141 0.79617961347 0.000353391317753
142 0.812826751497 0.000347930385469
143 0.841638804725 0.000338795434516
144 0.810034302624 0.000335241332361
145 0.836459737345 0.000332054099939
146 0.818398481913 0.000327897226408
147 0.849821861307 0.000325754725401
148 0.840774244392 0.000314512981966
149 0.843479924855 0.000302181834021
150 0.848475010976 0.000301252456214
151 0.825519959218 0.000293921592615
152 0.857585051139 0.000290186273007
153 0.798082570256 0.00028046348354
154 0.815351365963 0.000277520200613
155 0.849299570678 0.00027320645154
156 0.822242313228 0.000269537498946
157 0.829475137961 0.000267877262949
158 0.838847671974 0.000263256721539
159 0.845839965126 0.000259621890585
160 0.847770103429 0.000255039797473
161 0.834976729556 0.000245230261928
162 0.866642143929 0.000242394774816
163 0.842465112008 0.000233005370353
164 0.873936697794 0.000231096708357
165 0.844308041123 0.00022172656584
166 0.824782274458 0.000214664114411
167 0.859422884352 0.00021376113101
168 0.868648562806 0.000212397493068
169 0.843957793016 0.00021033338912
170 0.860293919689 0.000205960566268
171 0.863846780424 0.00019933752057
172 0.839578768055 0.000198117493963
173 0.81499441156 0.0001920092394
174 0.850599058034 0.000189984309364
175 0.855272122216 0.000185443500508
176 0.866451177514 0.000184988547485
177 0.854378105838 0.000180572724903
178 0.878803340003 0.000177975861817
179 0.836215228422 0.000175613455215
180 0.85207230242 0.000172593347375
181 0.871431641431 0.000170813641193
182 0.858469941936 0.000167233406371
183 0.847586675658 0.000165330743022
184 0.868113533555 0.00016330482558
185 0.884828591816 0.00016133282956
186 0.836022998395 0.000159680834302
187 0.828458432342 0.000156382223407
188 0.877805555709 0.000154597689612
189 0.873946167642 0.000150101350971
190 0.864342425745 0.000147221773271
191 0.84578533216 0.000145200926189
192 0.878033995215 0.000141478009956
193 0.855547698205 0.000139514912171
194 0.895448766686 0.000137279967599
195 0.844438685549 0.000134219230165
196 0.848455771755 0.000129129617566
197 0.872725010201 0.000126857778188
198 0.881765691493 0.000124805647981
199 0.900632232169 0.000122934613691
200 0.882775119775 0.000122143063717
201 0.862874143917 0.000120076887617
202 0.881477718041 0.00011786545388
203 0.881618523108 0.000116853286824
204 0.866716621994 0.000114359288348
205 0.875066946325 0.000112004114513
206 0.877716342978 0.000109364126441
207 0.870387505325 0.000108669170057
208 0.847066108298 0.000105718685002
209 0.876064036317 0.0001051190577
210 0.861982647691 0.000101233001783
211 0.872127698135 0.000100362693816
212 0.876928264253 9.7329329339e-05
213 0.870292233994 9.6143871156e-05
214 0.874649069629 9.57154911729e-05
215 0.86520054477 9.40888611137e-05
216 0.842152132553 9.13496391784e-05
217 0.875966872262 9.0301012193e-05
218 0.872993872117 8.887339195e-05
219 0.853861000372 8.67736970039e-05
220 0.84664881474 8.54379042809e-05
221 0.879446226668 8.4132918375e-05
222 0.884849748808 8.26259570591e-05
223 0.872110536852 8.10555161454e-05
224 0.880715860153 8.01164035963e-05
225 0.875738865093 7.70741518285e-05
226 0.893125718089 7.62531736622e-05
227 0.87387126345 7.45545553228e-05
228 0.871597169391 7.26554581528e-05
229 0.865986457866 7.18768625064e-05
230 0.872930129911 7.0898387828e-05
231 0.865009653985 6.93668956595e-05
232 0.887787277758 6.89568140414e-05
233 0.905924115585 6.79507843898e-05
234 0.883216492504 6.75420843356e-05
235 0.880133919763 6.59815295585e-05
236 0.888287847715 6.47882099048e-05
237 0.878085806974 6.36001360538e-05
238 0.861133613166 6.25841271005e-05
239 0.881738534092 6.04990194063e-05
240 0.8825377288 6.03977405134e-05
241 0.894134839559 5.9637152958e-05
242 0.897085528888 5.89596279617e-05
243 0.867157314776 5.73470735383e-05
244 0.87162556331 5.5754886376e-05
245 0.896859121429 5.53099464533e-05
246 0.858766309319 5.46446352701e-05
247 0.859373391823 5.38297671839e-05
248 0.87510777293 5.29115382772e-05
249 0.893769059071 5.26573841372e-05
250 0.871365349404 5.06674917538e-05
251 0.898073949966 5.00633765426e-05
252 0.903684745054 4.94017794695e-05
253 0.889452283136 4.84221598919e-05
254 0.883305887361 4.67606810893e-05
255 0.87006952683 4.58941696501e-05
256 0.88190202409 4.43153923456e-05
257 0.883100336416 4.42368170855e-05
258 0.876333447344 4.37631847829e-05
259 0.880600431711 4.28590037238e-05
260 0.890937853026 4.15832048866e-05
261 0.876420316149 4.05367380804e-05
262 0.874571609352 3.91244589398e-05
263 0.868685228941 3.86144229308e-05
264 0.870472408616 3.80952481742e-05
265 0.892698219673 3.70907585082e-05
266 0.863617739144 3.67942876701e-05
267 0.872370898658 3.57164435847e-05
268 0.889901975034 3.52306154619e-05
269 0.868475664186 3.4867427891e-05
270 0.882967323244 3.3665153875e-05
271 0.876970201679 3.3603182389e-05
272 0.895422862472 3.32102047264e-05
273 0.884696191345 3.21300600219e-05
274 0.87655572869 3.20122675204e-05
275 0.888885672197 3.09680816544e-05
276 0.869799062124 3.02444199872e-05
277 0.877789234975 3.00179514775e-05
278 0.864643200433 2.95407584508e-05
279 0.86835726758 2.90871237077e-05
280 0.880653257041 2.85171735319e-05
281 0.86476449429 2.81739128163e-05
282 0.879329810482 2.77626106105e-05
283 0.872917018005 2.71381776739e-05
284 0.883489205914 2.67307625235e-05
285 0.864653499994 2.66291850695e-05
286 0.885499350992 2.63658085091e-05
287 0.881781416927 2.53897487672e-05
288 0.880060743895 2.51495144096e-05
289 0.874916284112 2.49405681327e-05
290 0.867032737153 2.4156603839e-05
291 0.893668495989 2.38585307301e-05
292 0.88046242157 2.34282291609e-05
293 0.864878278781 2.30815419275e-05
294 0.907824380302 2.28622207162e-05
295 0.90408736854 2.25341196982e-05
296 0.907169145572 2.25057595978e-05
297 0.880705284898 2.21903613447e-05
298 0.888525496766 2.21065400703e-05
299 0.887290050236 2.12360672706e-05
300 0.877104867495 2.06063749963e-05
301 0.884160464518 2.05575196441e-05
302 0.859909749748 2.02381210966e-05
303 0.867728744463 1.98795765041e-05
304 0.871321674202 1.98196726377e-05
305 0.889069000983 1.97591126662e-05
306 0.881310510871 1.93988190481e-05
307 0.892205308605 1.9143820163e-05
308 0.880291903934 1.88589794588e-05
309 0.877627840754 1.84135653076e-05
310 0.890330688809 1.81013684874e-05
311 0.895736112836 1.78957205607e-05
312 0.894554825636 1.75550148275e-05
313 0.87822110115 1.72194724815e-05
314 0.885467092449 1.71088859814e-05
315 0.874801239114 1.66587828122e-05
316 0.865824109724 1.65863375519e-05
317 0.863638678674 1.62075948311e-05
318 0.866257464373 1.58291436989e-05
319 0.889865964356 1.55654658342e-05
320 0.905085140261 1.54908475541e-05
321 0.854658800126 1.51854866703e-05
322 0.886964413376 1.50507584257e-05
323 0.89335947763 1.48160167377e-05
324 0.868040115805 1.47771848305e-05
325 0.877575251589 1.45521717779e-05
326 0.868665709265 1.42601363793e-05
327 0.886281094838 1.38885486087e-05
328 0.902064669334 1.37220549498e-05
329 0.903418250533 1.35420567636e-05
330 0.880689226986 1.32020765223e-05
331 0.897268439761 1.31767510729e-05
332 0.887205111636 1.28789977877e-05
333 0.872436477828 1.27242746645e-05
334 0.899817343443 1.26083258271e-05
335 0.885770602082 1.24904648958e-05
336 0.887830873142 1.2325079371e-05
337 0.876363856244 1.21344740609e-05
338 0.899675164853 1.18820183593e-05
339 0.876495013695 1.17434397398e-05
340 0.896269112313 1.15975259731e-05
341 0.870515837618 1.15337191619e-05
342 0.885448015783 1.13670020401e-05
343 0.865862982044 1.11848171477e-05
344 0.860712271302 1.10668878468e-05
345 0.875914042929 1.09665591688e-05
346 0.87476360387 1.08755474961e-05
347 0.890438355505 1.0656860353e-05
348 0.888662672492 1.05284009076e-05
349 0.882880367155 1.0251037142e-05
350 0.892153294968 1.01385446838e-05
351 0.871108528037 1.00644906577e-05
352 0.88038323185 9.83571783246e-06
353 0.884350215035 9.69277954531e-06
354 0.881801415365 9.58701697313e-06
355 0.866242088545 9.55054218678e-06
356 0.90638066569 9.30455788279e-06
357 0.897063869119 9.21768076221e-06
358 0.894745770341 9.10560059776e-06
359 0.902270492885 9.03443663892e-06
360 0.879529931579 8.9245404505e-06
361 0.90190428448 8.74222014358e-06
362 0.884852125072 8.66029900454e-06
363 0.893158261513 8.62660641615e-06
364 0.871090367928 8.41178467348e-06
365 0.89533644188 8.28628958258e-06
366 0.869733055592 8.22815123225e-06
367 0.889164317878 8.16601939852e-06
368 0.864163703412 7.93373880853e-06
369 0.902798429927 7.91327315268e-06
370 0.878171116164 7.77318109276e-06
371 0.866924859637 7.70160003949e-06
372 0.883411681294 7.66333435564e-06
373 0.892518774864 7.58814596048e-06
374 0.875954224151 7.50040773107e-06
375 0.870901583058 7.37551471566e-06
376 0.890347285023 7.25921754763e-06
377 0.887397889853 7.21270144668e-06
378 0.879944607909 7.17594757859e-06
379 0.884098704248 7.16012187638e-06
380 0.90677839598 6.89942398626e-06
381 0.904706641209 6.8385552697e-06
382 0.886600324881 6.79098407728e-06
383 0.889256780683 6.76966234886e-06
384 0.895522636738 6.73956031127e-06
385 0.902554081485 6.64778823675e-06
386 0.891583787826 6.50814349575e-06
387 0.887861387304 6.41360287604e-06
388 0.911916303028 6.24197040814e-06
389 0.899917429104 6.19582268806e-06
390 0.871935029052 6.05856298083e-06
391 0.881139734934 6.01177365515e-06
392 0.901576837371 5.9788718435e-06
393 0.897668327426 5.88703086121e-06
394 0.886726254262 5.77819490767e-06
395 0.888954398441 5.66433769076e-06
396 0.885773139077 5.62697216425e-06
397 0.910266700708 5.58782731605e-06
398 0.89537674485 5.46843945699e-06
399 0.862036225 5.38118155323e-06
400 0.896428809554 5.35866020653e-06
401 0.888136781419 5.30619629263e-06
402 0.885749019165 5.25961206277e-06
403 0.894100062858 5.23077016627e-06
404 0.901240373059 5.17162228272e-06
405 0.884080957444 5.066798019e-06
406 0.876684463931 5.03016727031e-06
407 0.910666223887 4.98306782519e-06
408 0.89757098851 4.92885548194e-06
409 0.88802573165 4.86168009845e-06
410 0.901213407366 4.80975044122e-06
411 0.91208363366 4.75116796043e-06
412 0.891314267991 4.70925976724e-06
413 0.892467054434 4.65059239259e-06
414 0.886508324002 4.62276655055e-06
415 0.912744432248 4.52809522055e-06
416 0.91010578692 4.45091491871e-06
417 0.897935204917 4.40416322272e-06
418 0.894661670667 4.39379815811e-06
419 0.901597386661 4.34269516554e-06
420 0.875888972006 4.31526490405e-06
421 0.892778284562 4.25663280434e-06
422 0.883925489672 4.14723249069e-06
423 0.900485339163 4.12773958357e-06
424 0.917156380787 4.04912916596e-06
425 0.885475877853 3.99730059288e-06
426 0.89656334739 3.93159391058e-06
427 0.890421719992 3.92535191099e-06
428 0.88560127524 3.85320033449e-06
429 0.900388238751 3.81799966475e-06
430 0.869451922691 3.7949326388e-06
431 0.863706085754 3.75293725225e-06
432 0.890321230239 3.68270870245e-06
433 0.888803148626 3.63763511036e-06
434 0.887726053168 3.58760031171e-06
435 0.917808346935 3.56361253361e-06
436 0.910380872799 3.4802133722e-06
437 0.886838714168 3.47519499007e-06
438 0.883212411399 3.39804922881e-06
439 0.902547581238 3.37338236609e-06
440 0.90748782078 3.35312372119e-06
441 0.890987910842 3.31805698263e-06
442 0.891808545457 3.30578056017e-06
443 0.885823879887 3.23942095841e-06
444 0.891385696401 3.18561379892e-06
445 0.884988603656 3.16445495944e-06
446 0.884853729421 3.1299186294e-06
447 0.903935411701 3.11088400845e-06
448 0.89279457164 3.06366500474e-06
449 0.906192847161 3.04676007386e-06
450 0.89447021816 3.01522313557e-06
451 0.881926415399 2.98449740999e-06
452 0.889683019549 2.91338803549e-06
453 0.9150915777 2.89378693575e-06
454 0.896633194792 2.8515433158e-06
455 0.895150738103 2.84343846932e-06
456 0.899072777419 2.82412994549e-06
457 0.903346568644 2.77688621431e-06
458 0.913314762057 2.72697977553e-06
459 0.903053949785 2.71490656393e-06
460 0.888167956252 2.67414493729e-06
461 0.88221808238 2.64938089443e-06
462 0.909957495213 2.60544310311e-06
463 0.912181220616 2.5654203754e-06
464 0.890461939463 2.52366110723e-06
465 0.892939416307 2.48554607541e-06
466 0.885000772293 2.46136622817e-06
467 0.907435531475 2.44089416724e-06
468 0.904219270837 2.42782194129e-06
469 0.89004039729 2.41497945943e-06
470 0.897365856622 2.35330142624e-06
471 0.891273689233 2.30088626403e-06
472 0.898735126571 2.29938644602e-06
473 0.908840655464 2.27614861829e-06
474 0.872030691266 2.25027551366e-06
475 0.898148172117 2.22053566122e-06
476 0.901531995949 2.20624712478e-06
477 0.902601101757 2.16807451575e-06
478 0.906948218249 2.1513844295e-06
479 0.895111414368 2.14022380556e-06
480 0.901248411858 2.11097955546e-06
481 0.897645395105 2.10651576335e-06
482 0.888346640071 2.07554481933e-06
483 0.88548783525 2.03377588049e-06
484 0.893542651491 2.01238026717e-06
485 0.892166833985 2.00657984557e-06
486 0.883990186585 1.97572256231e-06
487 0.879291286596 1.95863888579e-06
488 0.925148000624 1.93824844358e-06
489 0.906932738378 1.92014580529e-06
490 0.915441601767 1.91567796892e-06
491 0.901696930706 1.8700587145e-06
492 0.905005728308 1.8644860204e-06
493 0.905043346591 1.8318314784e-06
494 0.914816854567 1.81084540113e-06
495 0.907611314705 1.79827296538e-06
496 0.890406312496 1.77348290754e-06
497 0.90908573881 1.7625212603e-06
498 0.885302786149 1.73219853653e-06
499 0.892906585881 1.69681001237e-06
500 0.913787372707 1.68373437487e-06
501 0.891401573492 1.66662470199e-06
502 0.888473906097 1.65730631769e-06
503 0.888016059928 1.62298149695e-06
504 0.906533009075 1.60925141563e-06
505 0.890149020433 1.58093949402e-06
506 0.909866752691 1.55284306134e-06
507 0.897328893668 1.53668673363e-06
508 0.894841603701 1.52533070178e-06
509 0.900262227271 1.4975613093e-06
510 0.88860642931 1.49497275967e-06
511 0.88097322456 1.48204442223e-06
512 0.893986682457 1.47500915048e-06
513 0.914537268261 1.4480380875e-06
514 0.912538485834 1.43032962397e-06
515 0.904690104964 1.39173514892e-06
516 0.918922602344 1.38025116642e-06
517 0.8937908123 1.36785281492e-06
518 0.893397997623 1.35885404983e-06
519 0.900164782419 1.35431972345e-06
520 0.888241386799 1.32545593604e-06
521 0.902556639601 1.31153156752e-06
522 0.90688011202 1.29764454218e-06
523 0.906007771555 1.27945050519e-06
524 0.903633896408 1.265904507e-06
525 0.904002614118 1.2513950148e-06
526 0.881436638098 1.23683428445e-06
527 0.887846644295 1.21988967195e-06
528 0.897209880386 1.20671226907e-06
529 0.911327067721 1.18434358803e-06
530 0.912216911016 1.17148092706e-06
531 0.894756636762 1.15505932736e-06
532 0.900617760006 1.14785701381e-06
533 0.879150047359 1.13614746018e-06
534 0.906608921856 1.13018051877e-06
535 0.905454385913 1.11772082122e-06
536 0.889680054053 1.10506011281e-06
537 0.913131769616 1.09336674833e-06
538 0.908570879733 1.07551823749e-06
539 0.894601572718 1.05562327519e-06
540 0.911316398967 1.04940930554e-06
541 0.901218424723 1.0463854324e-06
542 0.904694310507 1.02757554104e-06
543 0.902238957995 1.0207771327e-06
544 0.906293849439 1.01354490209e-06
545 0.897215338067 1.00582551687e-06
546 0.908978642094 9.88374046683e-07
547 0.910575612781 9.72356650261e-07
548 0.89904327966 9.54379146758e-07
549 0.907551754295 9.50781504679e-07
550 0.919364529443 9.355210085e-07
551 0.908734382173 9.2768469091e-07
552 0.9060052113 9.19164877487e-07
553 0.901965497539 9.05178322175e-07
554 0.897050697034 8.93361648923e-07
555 0.897012808497 8.7867249542e-07
556 0.91865146213 8.71314741439e-07
557 0.906104020825 8.66358619752e-07
558 0.90865072541 8.52522077984e-07
559 0.903026729231 8.49881964327e-07
560 0.89028926435 8.44627279502e-07
561 0.894091582403 8.39923520091e-07
562 0.916929793372 8.25139371081e-07
563 0.908655805613 8.2112500401e-07
564 0.900910034412 8.028254619e-07
565 0.918769744688 7.8190104444e-07
566 0.898678921632 7.72670549016e-07
567 0.889694254005 7.68087437975e-07
568 0.895370327748 7.59287073004e-07
569 0.909622745774 7.56783034733e-07
570 0.917406598462 7.51445168026e-07
571 0.906411527535 7.34379642485e-07
572 0.8929985532 7.25039756145e-07
573 0.887416626003 7.23404668512e-07
574 0.908554513385 7.07252930701e-07
575 0.91140525265 6.99748870599e-07
576 0.911172286431 6.92209869936e-07
577 0.905443167425 6.85389956366e-07
578 0.89356986799 6.71669481375e-07
579 0.902857523273 6.64191070488e-07
580 0.903286110405 6.5862795977e-07
581 0.904697232091 6.51965657691e-07
582 0.897469620198 6.47810034193e-07
583 0.895683975422 6.35619238058e-07
584 0.897431790211 6.25821804546e-07
585 0.896690580074 6.23059906605e-07
586 0.896630095408 6.1833415333e-07
587 0.896136189533 6.09975258641e-07
588 0.914421235442 6.07325578934e-07
589 0.900732953495 5.98146927705e-07
590 0.91365303522 5.89509665505e-07
591 0.890015719233 5.82212832777e-07
592 0.901453243597 5.73530914269e-07
593 0.889462846098 5.69386101151e-07
594 0.905567033555 5.68342286916e-07
595 0.900134386246 5.52129815079e-07
596 0.90013983847 5.43336627258e-07
597 0.915716850098 5.37140434553e-07
598 0.90645439431 5.30315119885e-07
599 0.914996533432 5.21211426799e-07
600 0.906279938986 5.14234659303e-07
601 0.909514634499 5.1118453571e-07
602 0.90122097339 5.04388224456e-07
603 0.915888339687 4.99202822019e-07
604 0.874020350316 4.88817562793e-07
605 0.901144847102 4.84652116617e-07
606 0.898873965427 4.7944291782e-07
607 0.892826801282 4.74289737981e-07
608 0.905180256755 4.69918702554e-07
609 0.90805213121 4.66889467263e-07
610 0.906560213965 4.58323634622e-07
611 0.88392261248 4.51957536181e-07
612 0.914872533324 4.5027506625e-07
613 0.914727278055 4.37079303034e-07
614 0.874011811345 4.33940911955e-07
615 0.903790958639 4.28372609996e-07
616 0.906518048588 4.26786543762e-07
617 0.887963831335 4.199841251e-07
618 0.928357123043 4.11117015561e-07
619 0.910292772249 4.08308455862e-07
620 0.910956026579 3.97823504956e-07
621 0.896100229488 3.94782781881e-07
622 0.888032085825 3.89057983254e-07
623 0.906804405117 3.85159571595e-07
624 0.904246624602 3.82293017994e-07
625 0.906492770539 3.72292430599e-07
626 0.89714469539 3.68935323937e-07
627 0.90828402183 3.64256895845e-07
628 0.901080004501 3.61998495661e-07
629 0.913381282451 3.56986996813e-07
630 0.895831797021 3.48623958339e-07
631 0.892162477425 3.44170106316e-07
632 0.895424019699 3.41590200524e-07
633 0.902360372749 3.40353793247e-07
634 0.909562196386 3.33040472688e-07
635 0.908328035569 3.28714018824e-07
636 0.917052040313 3.25185240607e-07
637 0.905934967415 3.20645795836e-07
638 0.902447543919 3.194893698e-07
639 0.91031450564 3.13030927552e-07
640 0.896937404433 3.0537080507e-07
641 0.913446340941 3.03439627677e-07
642 0.889943289103 3.01511062689e-07
643 0.904288776996 2.95792014246e-07
644 0.917939558024 2.94388540938e-07
645 0.894927979733 2.89878918377e-07
646 0.91197666184 2.88616958624e-07
647 0.883988745049 2.81240037536e-07
648 0.895291754853 2.78911122404e-07
649 0.901216073375 2.70623507443e-07
650 0.925306869368 2.69648408862e-07
651 0.896880739951 2.63617287556e-07
652 0.923853901524 2.6004152074e-07
653 0.91662851374 2.59312205876e-07
654 0.906638134841 2.55824259758e-07
655 0.908689886387 2.47426006207e-07
656 0.905578207178 2.45584806181e-07
657 0.898788381686 2.43520465562e-07
658 0.912072743883 2.3960886925e-07
659 0.909370378311 2.34763815616e-07
660 0.894332215885 2.33318103216e-07
661 0.904117786278 2.30992633933e-07
662 0.921168712625 2.27202549716e-07
663 0.892449972942 2.25750922441e-07
664 0.902431834764 2.24675454388e-07
665 0.904700739254 2.22488492768e-07
666 0.899405040041 2.19789195325e-07
667 0.902454843961 2.11100249033e-07
668 0.910523337503 2.09475267699e-07
669 0.904481282015 2.05406815882e-07
670 0.915739345345 2.00032823984e-07
671 0.9145826326 1.98599583724e-07
672 0.921137946821 1.98096570522e-07
673 0.901808404845 1.95814252088e-07
674 0.913029689965 1.92681078044e-07
675 0.902181199794 1.90384633214e-07
676 0.903225606871 1.87289685309e-07
677 0.893206961404 1.82824180981e-07
678 0.896614828796 1.81391563093e-07
679 0.903220477134 1.80552092412e-07
680 0.920982241403 1.79371358461e-07
681 0.917114056992 1.77748449994e-07
682 0.894532483066 1.70916770149e-07
683 0.90286598136 1.6878196414e-07
684 0.915858834093 1.67996344544e-07
685 0.903962342912 1.67339974491e-07
686 0.918537448468 1.65326631825e-07
687 0.909807938564 1.6283721144e-07
688 0.92132158999 1.60215663907e-07
689 0.90483314589 1.57220869182e-07
690 0.896020803246 1.51519250629e-07
691 0.914648942518 1.51106268983e-07
692 0.910769201528 1.49189913814e-07
693 0.906435460628 1.47134451151e-07
694 0.924001937948 1.45753799133e-07
695 0.910440242312 1.42455256549e-07
696 0.911253832803 1.41203974753e-07
697 0.911235842178 1.39460599736e-07
698 0.915709663658 1.37819135929e-07
699 0.911091066673 1.35951676772e-07
700 0.927139524823 1.34555898822e-07
701 0.920787513303 1.30858062751e-07
702 0.898571221175 1.27990437469e-07
703 0.910448812527 1.2715787981e-07
704 0.894359253882 1.25067774142e-07
705 0.903501567701 1.2382583684e-07
706 0.902734023536 1.20986156467e-07
707 0.907909131071 1.19633401701e-07
708 0.904923944676 1.18536664453e-07
709 0.914393525109 1.17792640758e-07
710 0.91196494392 1.15293670656e-07
711 0.91274121999 1.14094610684e-07
712 0.915448113143 1.1205168728e-07
713 0.906508454983 1.10026949982e-07
714 0.901270743061 1.09151932738e-07
715 0.907402293232 1.08038186029e-07
716 0.904359139089 1.07220588841e-07
717 0.921515206425 1.05637843798e-07
718 0.911548587047 1.03776008886e-07
719 0.920415297868 1.01196549586e-07
720 0.901293617782 1.00061531532e-07
721 0.930929841229 9.86712422477e-08
722 0.909144519872 9.79641947145e-08
723 0.904129379564 9.53692479323e-08
724 0.903492324373 9.31019980885e-08
725 0.904704978316 9.10291477805e-08
726 0.917606871466 9.02017870283e-08
727 0.926377765445 8.85639733821e-08
728 0.896364247921 8.78965823485e-08
729 0.917929794569 8.64590534208e-08
730 0.908637232979 8.49726085713e-08
731 0.924748531549 8.41334746088e-08
732 0.908309542611 8.13240767245e-08
733 0.899246078568 8.05949406163e-08
734 0.901269101925 7.90207533968e-08
735 0.907547072606 7.86167787621e-08
736 0.913513096706 7.66793270835e-08
737 0.897099396552 7.58504659829e-08
738 0.905725088193 7.47201158548e-08
739 0.893066548792 7.36438660022e-08
740 0.904958510106 7.26359787963e-08
741 0.911335049255 7.04983366808e-08
742 0.92897934197 6.90418383522e-08
743 0.923756013219 6.76744366056e-08
744 0.902494036455 6.64152951297e-08
745 0.919289155701 6.59595079967e-08
746 0.916228431318 6.48648996274e-08
747 0.920735673942 6.38663242079e-08
748 0.881733457767 6.25612566682e-08
749 0.917526279326 6.17792286269e-08
750 0.921746532232 6.01258012935e-08
751 0.91222146179 5.96093855972e-08
752 0.915143853807 5.87080646065e-08
753 0.907166742299 5.79857048841e-08
754 0.917118211299 5.70503204943e-08
755 0.905209945443 5.61506300699e-08
756 0.907414569311 5.48831451168e-08
757 0.915119492856 5.36223858663e-08
758 0.918703571663 5.33863909456e-08
759 0.909563037528 5.24893235003e-08
760 0.914723835421 5.11812544434e-08
761 0.924072196586 5.08539363389e-08
762 0.918914595856 4.99791682305e-08
763 0.90656545416 4.89018561357e-08
764 0.909220961756 4.81211339209e-08
765 0.92379290412 4.7093193384e-08
766 0.906673972567 4.62551165897e-08
767 0.906549763105 4.58071241557e-08
768 0.922087779897 4.54259526865e-08
769 0.925481645725 4.43484080248e-08
770 0.895640775943 4.38050211871e-08
771 0.917506017553 4.33051383623e-08
772 0.911939656592 4.10256701789e-08
773 0.917260662637 4.03858601782e-08
774 0.910866553834 3.94036262684e-08
775 0.928954233651 3.89066434251e-08
776 0.921439245435 3.8315340778e-08
777 0.890886949342 3.77580211983e-08
778 0.901073377939 3.73423395339e-08
779 0.915596602972 3.63847987915e-08
780 0.905830259398 3.59694025825e-08
781 0.898376762767 3.58399751719e-08
782 0.927827494856 3.54995701075e-08
783 0.913716709942 3.47883269441e-08
784 0.913743360273 3.44847796892e-08
785 0.919984982917 3.34038993922e-08
786 0.912930456117 3.29063636272e-08
787 0.916118070072 3.24482157371e-08
788 0.918640710081 3.21356763124e-08
789 0.912358671317 3.17578965871e-08
790 0.91464919619 3.10743641846e-08
791 0.908732029244 3.09759335458e-08
792 0.926096564765 2.98266312572e-08
793 0.928435178835 2.91070395548e-08
794 0.91416643434 2.82598463929e-08
795 0.920657217707 2.80593694454e-08
796 0.931522156874 2.75321301259e-08
797 0.923771155743 2.70583082316e-08
798 0.924949673741 2.66860649619e-08
799 0.932813091162 2.5960186624e-08
800 0.920579422163 2.55159893679e-08
801 0.922981076344 2.48549061681e-08
802 0.924283742831 2.43986339284e-08
803 0.91880496908 2.37886350727e-08
804 0.910361453156 2.34864836675e-08
805 0.926678528608 2.32228420436e-08
806 0.914920051406 2.30717009783e-08
807 0.915675383814 2.2384907901e-08
808 0.915094329936 2.16848242819e-08
809 0.922348551795 2.14044107795e-08
810 0.928100551862 2.11963161943e-08
811 0.916242754002 2.08914235323e-08
812 0.923642650955 2.03458737708e-08
813 0.909368184318 1.97010690287e-08
814 0.920550984373 1.9570624616e-08
815 0.92580694577 1.91654120765e-08
816 0.927808596062 1.88355331959e-08
817 0.899532465876 1.84295439068e-08
818 0.92052597992 1.7811625367e-08
819 0.919438871821 1.76253056112e-08
820 0.932450779271 1.72511618291e-08
821 0.932331053658 1.69425179036e-08
822 0.928056023012 1.62456907319e-08
823 0.910738641061 1.61484367391e-08
824 0.929153426942 1.58878349495e-08
825 0.920617299573 1.56883879502e-08
826 0.939491079813 1.54019520784e-08
827 0.917119830965 1.48032961115e-08
828 0.917099257885 1.43967880752e-08
829 0.902650827536 1.43344517713e-08
830 0.942495252705 1.4198665247e-08
831 0.908324180878 1.37914425089e-08
832 0.919263968258 1.32897606387e-08
833 0.934400760326 1.31257403393e-08
834 0.915925107606 1.30205895222e-08
835 0.917474365973 1.24385948596e-08
836 0.916228928993 1.20648036104e-08
837 0.916197916521 1.19539676342e-08
838 0.935241070153 1.16936648081e-08
839 0.928873252325 1.1514519871e-08
840 0.932686249648 1.11236645604e-08
841 0.924186099876 1.09038889196e-08
842 0.917805694997 1.07131506619e-08
843 0.911674529292 1.03773619617e-08
844 0.923017838148 1.02300719995e-08
845 0.915351265948 9.98270360021e-09
846 0.92874702955 9.73647354507e-09
847 0.942321487685 9.54694189993e-09
848 0.936383593656 9.18491463896e-09
849 0.91919122729 9.1462820641e-09
850 0.920347475285 9.0006848349e-09
