# Supplementary material for: Transferable Measurements of Heredity in Models of the Origins of Life
Source: PLoS One. 2015 Oct 19;10(10):e0140663. doi: 10.1371/journal.pone.0140663 (PMC4610668; doi:10.1371/journal.pone.0140663)
Supplement: S1 Data — (ZIP) [file pone.0140663.s001.zip › data/transition/128/vectors.txt]

0.000215444 6.79169e-05 0.000460752 0.000158268 8.73656e-05 3.39803e-05 7.59185e-05 0.000149962 4.78555e-05 5.36791e-05 3.43836e-05 0.000423626 0.000177434 8.29268e-05 2.96892e-05 8.94727e-05 0.000151787 0.000254714 5.69433e-05 5.17948e-05 0.000128399 9.40894e-05 3.80223e-05 0.000154879 0.000106492 0.00011022 0.000304884 9.98463e-05 0.000355204 0.000224927 2.78862e-05 1.83046e-05 3.59811e-05 8.24928e-05 0.000273062 9.83551e-05 0.000363776 6.05264e-05 0.00913125 0.000109485 0.000361667 7.44694e-05 8.92304e-05 0.000105779 6.48711e-05 2.94697e-05 0.000110005 0.000108243 3.26738e-05 0.000154835 0.000108653 9.80851e-05 0.000750178 0.000161709 0.000110204 0.000109553 4.24977e-05 0.000115413 7.57181e-05 7.55157e-05 3.53563e-05 0.000275834 3.75406e-05 3.58411e-05 0.000146601 4.27083e-05 0.000123821 7.12116e-05 0.000134649 2.51228e-05 0.000301295 7.74608e-05 0.000131705 0.000130515 0.000193975 3.71276e-05 7.81049e-05 3.77321e-05 0.000186102 0.000112954 0.000110923 0.000119413 7.74787e-05 0.000103279 6.28469e-05 0.000282608 0.000422202 0.000122086 4.69634e-05 0.000114047 0.000174544 0.000107703 9.49188e-05 3.50711e-05 6.26583e-05 5.49273e-05 6.45252e-05 4.45615e-05 0.000117504 0.000134072 2.70342e-05 4.58566e-05 6.55166e-05 7.0651e-05 0.000121198 0.000197894 3.96147e-05 3.43802e-05 0.000108997 7.07782e-05 7.32432e-05 9.01229e-05 4.77933e-05 5.11871e-05 5.57558e-05 3.37903e-05 0.0191035 3.21122e-05 2.97316e-05 0.00024782 5.94278e-05 0.000123964 0.000282262 0.000136781 8.74155e-05 7.24108e-05 0.000266445 2.87154e-05 0.000127919 0.00013208 4.51726e-05 6.56247e-05 0.000200568 0.00018648 2.56944e-05 4.89447e-05 0.000155507 3.49832e-05 8.21913e-05 0.000129665 2.7421e-05 9.20015e-05 0.000352467 4.99628e-05 9.52906e-05 0.00017097 6.06815e-05 0.00241801 0.000214149 4.63958e-05 0.021365 7.49852e-05 5.84276e-05 6.09715e-05 7.7359e-05 0.000706586 3.09496e-05 3.14368e-05 0.000126995 9.0659e-05 6.99722e-05 6.47893e-05 0.00021243 8.44661e-05 0.000536761 0.000325687 4.08544e-05 0.000254065 0.000187825 2.80374e-05 0.000118987 0.000141408 0.000306777 0.000116815 0.000286424 0.000205932 9.26078e-05 0.000243347 0.000152041 6.67964e-05 5.28792e-05 0.00268526 0.000295974 7.17963e-05 7.62803e-05 0.225623 2.71801e-05 0.000135221 3.87396e-05 0.00017258 0.000101556 8.97154e-05 0.000234892 5.44328e-05 7.47849e-05 7.74974e-05 3.25185e-05 6.55003e-05 3.16421e-05 0.0154525 0.000120107 9.7803e-05 0.000207446 0.000110545 8.57618e-05 7.59247e-05 0.000132752 0.000159867 5.042e-05 4.74928e-05 3.38293e-05 0.000125982 4.38997e-05 5.28346e-05 0.000130693 1.11367e-05 0.000114806 0.000102008 7.73914e-05 9.29782e-05 8.05459e-05 0.000234731 6.93352e-05 0.000207285 7.03959e-05 0.000101825 0.00010933 3.79577e-05 0.000106415 4.30996e-05 3.13114e-05 2.51161e-05 0.000157581 0.000104338 3.4874e-05 0.000569182 0.0001072 1.74562e-05 0.000385151 8.50194e-05 8.42574e-05 0.000139791 3.47541e-05 0.000102613 7.49758e-05 0.000287154 0.000249726 6.32932e-05 9.19705e-05 9.26797e-05 0.000165209 7.16081e-05 8.59925e-05 0.000342205 0.014479 0.000379627 0.00017528 0.000143284 4.85706e-05 3.04823e-05 0.000191779 0.000199639 0.0218915 3.20399e-05 0.00127713 0.0416584 0.000406086 0.000333919 0.000106411 0.000500532 8.60489e-05 4.81967e-05 8.87405e-05 7.07016e-05 9.85494e-05 8.09217e-05 7.11309e-05 1.69759e-05 0.000106196 0.000129232 3.03821e-05 0.000197152 0.000138252 0.000202576 6.0425e-05 0.00010713 0.000102142 0.000187596 0.00015011 0.000100581 9.25254e-05 0.000100779 6.40451e-05 0.000119335 0.000129663 2.65429e-05 6.81072e-05 4.82815e-05 3.42989e-05 8.6723e-05 3.47707e-05 6.92284e-05 7.58864e-05 6.38805e-05 0.000125696 0.00026015 5.09374e-05 0.000117724 2.51449e-05 0.000102753 0.000298012 0.000119485 4.69579e-05 0.0001853 8.96332e-05 6.28354e-05 0.000172018 0.000257092 0.000168341 0.000161363 0.000161359 0.075848 5.54786e-05 0.000107364 0.000281779 2.65641e-05 7.73688e-05 0.000349576 7.99013e-05 9.79538e-05 7.38978e-05 6.22174e-05 0.000107958 0.000102639 3.98588e-05 0.000153736 0.000102064 0.00011057 3.30739e-05 5.49165e-05 5.22561e-05 0.000321902 0.000104136 0.000147208 5.47424e-05 8.39329e-05 8.44812e-05 0.00016052 0.000185866 0.00257725 0.000105934 0.000104308 0.000171094 0.000221721 3.9627e-05 0.000179388 0.000177422 2.25457e-05 0.0282382 9.66715e-05 0.000111669 8.74138e-05 0.000373303 0.000127634 5.46818e-05 0.000121731 4.4181e-05 6.99919e-05 7.01971e-05 0.000297934 7.58613e-05 2.97787e-05 7.00483e-05 0.00012048 9.94751e-05 0.000205517 8.38328e-05 0.000155006 0.00021672 3.69154e-05 0.000149515 8.52598e-05 0.000260679 0.000126581 7.09613e-05 5.86548e-05 6.54113e-05 5.10546e-05 5.64126e-05 4.61257e-05 0.000231782 2.64933e-05 6.3076e-05 4.04763e-05 0.170047 0.000115108 7.27917e-05 5.48775e-05 0.000139284 5.56688e-05 7.37626e-05 5.22148e-05 0.000161957 0.000242782 7.4434e-05 0.000148177 0.000111606 3.94399e-05 2.90989e-05 0.000183878 9.32904e-05 0.000173556 0.000107062 0.00022051 0.000174824 0.000148714 0.000127834 4.2727e-05 0.00012714 0.000121072 0.000189684 0.000100264 0.000115346 5.70213e-05 7.87625e-05 8.66e-05 5.3425e-05 9.01104e-05 8.72368e-05 4.65302e-05 3.16306e-05 0.000196884 4.31154e-05 0.000270701 0.000162909 0.000126334 7.74153e-05 0.000106058 7.8335e-05 9.06057e-05 0.000144844 0.000274338 5.41836e-05 0.000143387 0.0001975 5.10651e-05 0.000105014 4.989e-05 5.32184e-05 0.000173695 0.000123998 9.60695e-05 0.000212014 0.000244389 0.000121673 5.49499e-05 0.000124333 0.000115309 0.000104097 0.00023138 0.000198242 0.000173345 5.8405e-05 0.000119095 9.3779e-05 0.000310657 4.72242e-05 0.000110843 8.19916e-05 0.00025168 0.0001266 7.10166e-05 2.86975e-05 0.000156264 0.00014702 8.10889e-05 2.53482e-05 4.98964e-05 0.000121658 6.93535e-05 7.9592e-05 7.70808e-05 9.5697e-05 0.000139925 0.000229181 5.76467e-05 0.000102155 4.86855e-05 0.000192357 3.23829e-05 7.25722e-05 5.73457e-05 0.00035338 3.40286e-05 0.00022425 0.000142442 0.000146542 0.000190142 7.05496e-05 5.42713e-05 8.44262e-05 7.25645e-05 0.000158877 0.00010235 4.99545e-05 0.000167447 0.000165749 9.80491e-05 0.000111246 8.80125e-05 0.0196813 0.000142109 0.000139938 8.55398e-05 2.82095e-05 0.000183052 6.94481e-05 0.000124808 0.000111851 9.79141e-05 0.000153103 3.09742e-05 0.000146014 6.26292e-05 0.000287215 0.000120365 2.0153e-05 0.000145405 7.28545e-05 0.000162514 0.000296287 8.65759e-05 5.85868e-05 0.000229082 0.000114623 0.000135357 8.76862e-05 9.54178e-05 6.24261e-05 0.000366135 5.87776e-05 0.00010999 0.000237856 8.85788e-05 4.29291e-05 0.000134516 4.52167e-05 0.000139645 9.21289e-05 5.14584e-05 0.000154866 0.000102577 3.52455e-05 0.000164722 0.000146907 0.000397538 0.000577609 7.16178e-05 0.000253989 9.50513e-05 0.000207972 8.20831e-05 0.000119932 4.37738e-05 8.04616e-05 3.54507e-05 4.4728e-05 0.000254201 0.000125606 0.000117825 0.000262914 0.000142038 0.000149685 7.32956e-05 9.13779e-05 2.42822e-05 7.66105e-05 0.00011142 0.000153232 7.1606e-05 0.00010243 0.000120708 4.13022e-05 0.000223597 0.000186663 4.01991e-05 0.000292382 0.000122911 0.000136932 0.000112161 5.22492e-05 0.0039214 8.96792e-05 0.00027523 1.54855e-05 6.67663e-05 0.000183873 0.000243749 0.000369452 0.000105594 0.000156289 3.8274e-05 0.000167159 6.92428e-05 3.90558e-05 0.00021548 6.35149e-05 6.21032e-05 0.000140207 7.54136e-05 5.39918e-05 0.000297667 4.92762e-05 0.000479295 0.000136247 0.000332962 0.000276687 9.49573e-05 5.40794e-05 6.77042e-05 3.01743e-05 5.12814e-05 0.000110137 0.000151201 9.36431e-05 5.33987e-05 0.000444691 9.88375e-05 0.000113566 0.000207284 0.000110698 0.000141358 0.000177935 6.22812e-05 0.000257229 0.000146865 0.000133762 9.11744e-05 3.47667e-05 1.69263e-05 2.32887e-05 3.33483e-05 5.99099e-05 0.000131475 2.52337e-05 9.62954e-05 3.02679e-05 0.000208689 7.2993e-05 2.96903e-05 6.22439e-05 0.000195854 0.000237232 0.000136084 6.29012e-05 0.000113004 6.83752e-05 0.000131684 0.000110999 0.0211283 8.80102e-05 0.000199242 8.22037e-05 4.61486e-05 0.00379827 0.000103632 0.000245655 0.000329227 2.6833e-05 0.000130545 5.84862e-05 0.000176188 0.000163886 3.83959e-05 0.000108551 7.30056e-05 0.000223289 0.000187885 4.7375e-05 0.00013075 1.78989e-05 4.62824e-05 0.000129704 3.64286e-05 0.00018741 9.96659e-05 3.22564e-05 5.84728e-05 0.000175982 0.000129235 2.40552e-05 0.000105516 3.52205e-05 0.000226436 0.000443082 0.000207607 6.84959e-05 8.97614e-05 0.000138639 0.00344606 0.000187237 0.00014536 2.60646e-05 0.000118704 8.20977e-05 5.70652e-05 7.05803e-05 0.000306558 4.23964e-05 0.000100752 0.000128563 0.00010171 7.60213e-05 0.000186833 0.000105755 0.000188038 0.000243658 8.91203e-05 0.000102259 0.000100417 9.80658e-05 0.00015372 5.57921e-05 0.000187065 7.0821e-05 0.000157338 4.19831e-05 0.000130614 2.93933e-05 3.08474e-05 3.9888e-05 6.43789e-05 0.000158467 0.000184345 0.000105079 5.83369e-05 7.23148e-05 0.00021397 4.53442e-05 0.000108794 8.78347e-05 2.2554e-05 7.14801e-05 0.000213362 0.00018151 9.94495e-05 8.04067e-05 0.000111047 7.53334e-05 0.000751119 0.00017027 2.62758e-05 0.000144502 3.4843e-05 0.000170162 7.70126e-05 4.11826e-05 0.0338212 6.56607e-05 6.70967e-05 9.5623e-05 0.000220087 0.00051518 0.000154786 5.86762e-05 9.65117e-05 0.000293609 4.57583e-05 7.84459e-05 0.000149582 0.000205333 0.000259965 7.5216e-05 6.82556e-05 0.000173184 4.80085e-05 0.000108509 0.000139608 6.07743e-05 0.000253366 0.000115653 0.000108217 4.10584e-05 0.000191693 8.95939e-05 0.000184426 0.000127986 3.23531e-05 4.4521e-05 0.000214111 5.88264e-05 8.29206e-05 5.65636e-05 6.42371e-05 0.000105933 8.78985e-05 0.000156922 2.34318e-05 6.8035e-05 9.07022e-05 0.000553782 0.000114473 0.00012481 6.07753e-05 0.000117232 0.000152066 9.20604e-05 0.000415936 2.75411e-05 5.35568e-05 2.47947e-05 0.00216214 0.00222688 8.84775e-05 3.96009e-05 6.56281e-05 7.28642e-05 0.000128136 0.000177383 0.000265342 0.000149585 0.000135488 0.000163862 4.21677e-05 0.000113948 0.000887091 4.00979e-05 0.000112988 5.58428e-05 8.49196e-05 0.00018247 7.32585e-05 0.00018601 2.60515e-05 0.000165509 9.09686e-05 0.000105077 7.69353e-05 5.98889e-05 0.00012895 0.000196195 3.89033e-05 5.2399e-05 0.000345237 0.00011955 0.000119526 0.000150461 7.30093e-05 0.00130585 0.000154552 0.000244647 0.000204504 7.37169e-05 0.000161271 6.35977e-05 3.79571e-05 0.000215592 7.83725e-05 0.00412468 0.000130815 4.21206e-05 9.81023e-05 0.000206306 0.000197311 0.0670041 0.000130735 9.68621e-05 0.000339463 0.000522643 7.44003e-05 8.31449e-05 6.19684e-05 4.49126e-05 0.000104282 0.000548515 0.00164971 0.000522233 8.41585e-05 0.000214487 0.000177479 6.02743e-05 5.07723e-05 0.00288359 6.5729e-05 0.000161404 7.87422e-05 9.57193e-05 0.000181623 0.000169566 0.000162625 0.000330307 9.04329e-05 5.6509e-05 0.000130101 0.000147995 0.000115375 1.93476e-05 7.04314e-05 0.000226662 7.61933e-05 9.66144e-05 0.000289562 9.91048e-05 9.32608e-05 2.61751e-05 0.000160674 5.32503e-05 0.000318738 0.000129129 0.000147938 8.17523e-05 7.24101e-05 0.000110949 0.000107177 0.00295582 7.44625e-05 0.000220315 0.000159896 7.84175e-05 0.000118242 4.64441e-05 2.5249e-05 4.5965e-05 0.000171556 4.42244e-05 0.000171824 0.058352 7.765e-05 3.75975e-05 0.00016912 0.000153227 9.35256e-05 6.69572e-05 2.5952e-05 0.000174983 4.30716e-05 4.87592e-05 0.000184751 0.00029038 2.35699e-05 0.000130617 0.000101201 0.00010903 2.69299e-05 6.85062e-05 3.45029e-05 4.64911e-05 7.94096e-05 8.23674e-05 3.32891e-05 0.000298375 3.1852e-05 0.000277506 0.000127916 2.68964e-05 4.53149e-05 0.000134814 0.000224 0.000180665 3.93955e-05 0.000117897 4.51709e-05 9.29983e-05 0.000140763 7.41536e-05 0.000109906 2.81157e-05 0.000223023 0.000114267 5.68493e-05 8.32385e-05 0.000156629 5.00444e-05 7.03297e-05 0.000135623 0.000129281 3.09867e-05 0.000144824 0.000148265 0.000211394 0.000166538 3.22302e-05 6.45675e-05 0.000145623 0.000149041 9.61536e-05 9.77667e-05 3.46347e-05 3.91819e-05 0.000124017 0.000115884 2.93337e-05 4.14793e-05 0.000114062 6.55619e-05 4.98773e-05 0.000125886 0.00014596 4.72284e-05 0.000120357 
0.000829099 8.9415e-05 0.000283486 2.82527e-05 5.85937e-05 2.15255e-05 0.000142693 3.35617e-05 0.000161843 6.7643e-05 0.000220777 0.000752629 8.19431e-05 7.13114e-05 5.47442e-05 2.22395e-05 0.000101501 7.05264e-05 1.87737e-05 0.000220494 6.13793e-05 5.61809e-05 1.82612e-05 6.64412e-05 9.96455e-05 0.000102959 0.000110181 0.000156957 3.0373e-05 5.09225e-05 0.000101024 1.08635e-05 3.11712e-05 0.000128222 2.62361e-05 2.38541e-05 8.83365e-05 7.21433e-05 0.00908225 5.23914e-05 0.00011046 4.95584e-05 0.000109824 3.72869e-05 6.6974e-05 0.00432282 0.000115294 0.000146593 1.70132e-05 4.09306e-05 3.07009e-05 6.10576e-05 8.73935e-05 2.24604e-05 7.22622e-05 6.80733e-05 0.000113374 3.94973e-05 0.000231773 0.000150041 0.000151598 0.000164476 9.6609e-05 6.54325e-05 7.88801e-05 6.60358e-05 6.70047e-05 4.16042e-05 7.26793e-05 3.69754e-05 9.28005e-05 4.75204e-05 5.92031e-05 7.48644e-05 7.55596e-05 0.000194886 0.000131654 7.11383e-05 6.83965e-05 0.000147895 0.00208998 5.32989e-05 7.5271e-05 0.000103259 0.000167807 0.000192905 0.0001915 1.97977e-05 9.75808e-05 7.09415e-05 8.45426e-05 9.49848e-05 0.00015403 4.35352e-05 1.57951e-05 1.48388e-05 3.59812e-05 4.11758e-05 1.6475e-05 0.000416172 0.000303675 0.000190193 0.000193959 5.25388e-05 6.68421e-05 1.93158e-05 7.69498e-05 9.16107e-05 2.08024e-05 4.39517e-05 0.000114293 2.22446e-05 1.36545e-05 2.02476e-05 0.000136361 9.42912e-05 6.96715e-05 0.00012524 5.88808e-05 0.000224836 1.82905e-05 0.000173003 0.000597117 0.000129059 8.72934e-05 0.000138938 1.38981e-05 3.95411e-05 8.29865e-05 0.000120474 2.63022e-05 5.96985e-05 0.000127843 2.06532e-05 0.000154988 2.45028e-05 8.24452e-05 1.03272e-05 7.61134e-05 0.000155753 1.18342e-05 0.000111192 0.000185154 3.85825e-05 2.24186e-05 1.87583e-05 0.000128904 0.00121786 2.91026e-05 1.91662e-05 0.000140029 7.77722e-05 2.50679e-05 0.000105948 0.000147259 7.11811e-05 1.89096e-05 9.50959e-05 0.000125737 7.21766e-05 6.19814e-05 4.12144e-05 2.08747e-05 0.00020966 0.000351215 0.000515706 4.01612e-05 0.000120454 9.39647e-05 1.6033e-05 0.000151219 0.000168339 3.86299e-05 1.59892e-05 9.58198e-05 0.000109413 5.2718e-05 0.000168666 2.01899e-05 0.000105181 0.000218649 7.25966e-05 0.000158429 0.000111576 0.000104196 0.000193918 1.87598e-05 8.47471e-05 1.32346e-05 0.000182262 0.000179665 8.5397e-05 0.00413786 2.68851e-05 5.81466e-05 2.98621e-05 4.47512e-05 0.000152344 1.59811e-05 0.000177448 7.6949e-05 9.92639e-05 0.000123601 1.94295e-05 7.44658e-05 6.28702e-05 3.91116e-05 0.000201551 6.83317e-05 5.18839e-05 0.000130974 0.000148488 2.4881e-05 1.67581e-05 6.84953e-05 1.52188e-05 4.29441e-05 1.24724e-05 4.71202e-05 4.26587e-05 2.09377e-05 7.88544e-05 6.17166e-05 1.12635e-05 9.47602e-05 3.60504e-05 0.000122362 2.64013e-05 6.30649e-05 0.000153636 5.10791e-05 0.000142593 4.61315e-05 9.02916e-05 0.000145014 0.000193379 9.13867e-05 0.00015757 0.00072638 2.101e-05 6.7354e-05 0.000143382 0.000111159 0.000129693 5.9135e-05 0.000450462 3.82778e-05 4.5396e-05 0.000220279 3.77449e-05 0.000123646 4.147e-05 0.000102684 0.000242716 0.00299968 0.00016301 0.000100879 5.78677e-05 4.79275e-05 6.65569e-05 0.000322787 3.92621e-05 0.00326463 0.000141846 4.09255e-05 7.2778e-05 0.000136257 0.000101829 9.96074e-05 0.000112011 4.70064e-05 7.31569e-05 4.08698e-05 1.68296e-05 7.39368e-05 5.86955e-05 0.000206909 1.34696e-05 7.33908e-05 0.000197161 4.43477e-05 0.000149499 6.89853e-05 6.07297e-05 1.9591e-05 0.000150077 7.52723e-05 0.000123063 3.58714e-05 0.00200382 7.59126e-05 3.98966e-05 5.27536e-05 7.63241e-05 8.18392e-05 1.21559e-05 7.49388e-05 2.57927e-05 3.73248e-05 2.38451e-05 9.57957e-05 4.74148e-05 4.98524e-05 6.57875e-05 0.000106581 0.000129001 0.000234384 0.000137458 0.000145147 5.3119e-05 3.65488e-05 0.000243848 0.000103304 0.00014946 7.49107e-05 5.34015e-05 0.000144817 0.000232843 2.53116e-05 0.000111334 4.99245e-05 0.00970694 8.85987e-05 4.14059e-05 0.000113542 3.2751e-05 0.000116457 0.000869849 1.85542e-05 7.13089e-05 0.000334409 9.371e-05 7.58524e-05 1.4458e-05 0.00013155 3.48873e-05 4.60152e-05 0.000156688 3.73983e-05 8.44313e-05 9.63344e-05 6.06561e-05 4.53349e-05 0.000156346 9.07704e-05 5.8541e-05 8.25031e-05 2.40153e-05 8.09076e-05 0.00298197 1.08982e-05 4.65615e-05 9.71425e-05 8.09125e-05 0.000104217 0.000217431 0.000233695 8.12572e-06 0.00581133 9.21643e-05 7.67706e-05 7.34024e-05 2.59533e-05 2.36069e-05 0.000145167 0.0001637 4.02315e-05 6.32649e-05 9.89616e-05 9.86064e-05 0.000165295 1.3717e-05 8.23836e-05 7.74801e-05 0.000122522 0.000211339 1.94052e-05 5.49168e-05 6.80852e-05 6.4377e-05 0.000159561 0.000127577 0.00012584 9.56336e-05 4.59068e-05 0.000186864 8.32272e-05 2.17983e-05 4.07667e-05 2.37269e-05 9.60983e-05 5.12813e-05 0.000118463 9.51272e-05 0.000247561 0.00021889 2.74448e-05 7.93208e-05 0.000167509 7.88948e-05 8.99431e-05 1.78415e-05 0.00027087 0.000155628 5.64599e-05 0.000173312 5.06159e-05 8.06258e-05 0.000120039 0.000130701 0.000144378 1.73979e-05 7.17384e-05 0.000119813 0.00028674 4.85154e-05 6.6539e-05 6.59327e-05 1.26173e-05 6.13233e-05 9.34069e-05 5.05586e-05 7.91363e-05 0.000124499 0.0514009 2.74307e-05 2.27144e-05 9.64605e-05 7.44842e-05 1.89149e-05 0.000115401 5.632e-05 1.56846e-05 0.000105869 0.000197535 0.000116572 4.81369e-05 6.61384e-05 6.95032e-05 3.92553e-05 0.000139558 0.000114438 6.12218e-05 7.9968e-05 0.000166267 8.67447e-05 3.48645e-05 4.19586e-05 3.52168e-05 9.89908e-05 5.40765e-05 0.000474998 6.32922e-05 2.38306e-05 6.8316e-05 0.000148827 4.22708e-05 7.65538e-05 0.000115483 0.000108004 5.46554e-05 1.96827e-05 2.36865e-05 7.4785e-05 0.000279625 3.38411e-05 0.000125738 8.5982e-05 4.39065e-05 9.30765e-05 0.000142646 9.56266e-05 3.64153e-05 0.000164243 4.93937e-05 2.15785e-05 0.000130987 1.77661e-05 2.58536e-05 1.86492e-05 2.14797e-05 8.63035e-05 2.30857e-05 8.08457e-05 0.00396636 0.000117078 3.07244e-05 4.36961e-05 2.11542e-05 2.00161e-05 7.64519e-05 0.000100958 7.80335e-05 4.47934e-05 4.47574e-05 2.4731e-05 7.46571e-05 0.00212159 0.000235584 9.85299e-05 3.98786e-05 7.15578e-05 9.25186e-05 1.65274e-05 5.14399e-05 1.89268e-05 0.000156156 0.000100014 6.25022e-05 0.00011626 0.011172 0.000117436 8.37291e-05 4.29648e-05 6.22483e-05 0.0003073 0.000100942 0.000187757 8.47458e-05 0.000149484 0.000193926 0.00364735 0.000307553 2.63063e-05 5.64254e-05 4.55327e-05 1.34418e-05 2.03486e-05 9.19764e-05 0.000110625 4.57538e-05 0.137885 1.61457e-05 6.27351e-05 0.000232329 4.12629e-05 0.000105494 0.000108611 0.000115389 0.000203602 7.62678e-05 0.000166467 0.000116738 9.39032e-05 7.54039e-05 0.00020945 6.87489e-05 8.36517e-05 2.00408e-05 2.00152e-05 4.78573e-05 0.000112572 4.05883e-05 7.14519e-05 0.000424375 5.01276e-05 0.000261915 5.90428e-05 0.000136353 0.000172409 5.69569e-05 1.40394e-05 0.000161871 9.35516e-05 1.94168e-05 1.78736e-05 4.05294e-05 5.34814e-05 6.15868e-05 9.50044e-05 0.000852533 7.69318e-05 9.19033e-05 4.53229e-05 4.49363e-05 6.35649e-05 6.52163e-05 2.06877e-05 0.000320018 0.000141008 0.000100027 1.57309e-05 5.52711e-05 4.33695e-05 6.13849e-05 1.56348e-05 0.000175795 6.83799e-05 2.70436e-05 0.000634996 4.76535e-05 0.00224229 4.99094e-05 0.000124394 4.62906e-05 7.65129e-05 0.000373273 0.000136406 0.000176894 0.000149938 0.000122004 2.09646e-05 0.000114281 1.9452e-05 1.34526e-05 0.000114067 4.77389e-05 2.73637e-05 1.92218e-05 4.03113e-05 7.27297e-05 5.3459e-05 0.000144482 4.81591e-05 5.54404e-05 0.000108195 7.30182e-05 9.73355e-05 6.28386e-05 6.43071e-05 0.000160261 9.86861e-05 4.39779e-05 9.35964e-05 0.000102878 5.09942e-05 2.08912e-05 3.92195e-05 0.000190962 0.00183259 2.2238e-05 0.00014933 4.3241e-05 6.53525e-05 5.73406e-05 0.000125817 0.000149543 2.24254e-05 1.85503e-05 8.60875e-05 4.40484e-05 3.09771e-05 5.67896e-05 2.82465e-05 1.42489e-05 7.91837e-05 1.87987e-05 0.149166 0.000158622 2.21567e-05 0.000128422 7.85166e-05 6.66993e-05 2.81945e-05 0.00014299 5.74363e-05 4.25281e-05 0.00013938 4.20652e-05 5.94278e-05 2.03625e-05 0.00421917 6.35181e-05 2.21282e-05 0.000201713 2.17697e-05 5.64086e-05 7.81532e-05 4.79409e-05 1.53451e-05 0.000369059 4.43424e-05 8.17562e-05 8.75267e-05 0.000328896 9.88865e-05 9.50283e-05 7.6711e-05 5.08076e-05 8.28767e-05 9.26933e-05 0.000150827 0.000163233 1.07248e-05 0.000261877 9.41611e-06 4.358e-05 0.000112801 0.000117168 9.10985e-05 0.000144403 1.87422e-05 9.48554e-05 0.000364422 0.000116237 0.00011481 5.27504e-05 0.000131857 7.9395e-05 3.53816e-05 1.82415e-05 0.000266541 1.55607e-05 0.000157543 0.000114556 4.15935e-05 4.72804e-05 0.000441188 7.59149e-05 6.72917e-05 4.75278e-05 9.95366e-05 1.81211e-05 6.74251e-05 8.04426e-05 0.000112023 8.33371e-05 1.75772e-05 0.000104292 5.98014e-05 0.000137043 9.95756e-05 8.85647e-05 7.61188e-05 0.000289075 0.000308372 0.000111746 0.000160737 0.000112559 4.76774e-05 5.84884e-05 2.24981e-05 0.000154777 6.76324e-05 0.00317224 2.3332e-05 2.40354e-05 0.000454257 7.72347e-05 9.81345e-05 1.51683e-05 4.19082e-05 2.47084e-05 6.29816e-05 0.000154414 0.000129653 6.93635e-05 5.58155e-05 9.23827e-05 0.000136709 0.000283965 1.94102e-05 9.05419e-05 5.87612e-05 1.38015e-05 0.000137996 1.91002e-05 0.00364424 3.42408e-05 3.64677e-05 6.89939e-05 7.77319e-05 3.91209e-05 3.54296e-05 9.02444e-05 7.98989e-05 6.8402e-05 4.03585e-05 9.42975e-05 0.000219427 0.000128169 0.00415774 8.84832e-05 0.000106316 0.000137889 2.19126e-05 0.000141075 7.68674e-05 0.000206547 0.000109912 0.000143805 2.74941e-05 6.96109e-05 8.94707e-05 0.000632878 1.87913e-05 3.28394e-05 5.03005e-05 1.72847e-05 0.000146828 3.43709e-05 3.98861e-05 9.34982e-05 5.13805e-05 9.94059e-05 7.06801e-05 5.25252e-05 0.000604125 2.26656e-05 6.74556e-05 2.74934e-05 8.42525e-05 6.71635e-05 9.86283e-05 0.000132454 9.57216e-05 4.01741e-05 0.00592112 5.18343e-05 5.47244e-05 8.71487e-06 0.00120427 0.00013518 1.42036e-05 5.06787e-05 8.01539e-05 2.52665e-05 0.000224254 5.10527e-05 6.41757e-05 6.22231e-05 3.82689e-05 0.000176361 8.90976e-05 6.88405e-05 5.19894e-05 4.41214e-05 0.000207498 4.51186e-05 0.000219734 6.7558e-05 7.75867e-05 5.81205e-05 1.54061e-05 0.000150573 7.79634e-05 6.33967e-05 9.39827e-05 0.000118003 0.000171541 9.48597e-05 2.88008e-05 5.74238e-05 4.61229e-05 7.69894e-05 0.000202366 9.18446e-05 7.22608e-05 0.00150261 1.95617e-05 4.49189e-05 2.22896e-05 5.76619e-05 0.00018493 1.79072e-05 1.67028e-05 0.000159342 2.71545e-05 0.00553877 9.13689e-05 1.40553e-05 0.0001518 0.000221708 8.20599e-05 0.00725684 0.00022627 7.61052e-05 0.000120683 0.000417077 7.76854e-05 9.64869e-05 5.21941e-05 6.40115e-05 2.33278e-05 3.6712e-05 0.00128329 0.000223559 0.000881107 0.00029869 7.85866e-05 1.40418e-05 2.37497e-05 9.09591e-05 0.000156083 7.67869e-05 6.52108e-05 9.99128e-05 0.000118042 0.000176663 0.000104224 0.00010574 2.65622e-05 9.07236e-05 3.8306e-05 0.000103771 0.000129388 1.19135e-05 0.000126005 8.11526e-05 6.65813e-05 2.16952e-05 8.18556e-05 0.000104189 0.000134915 1.50589e-05 0.000264647 3.96307e-05 0.000266997 6.08571e-05 3.76688e-05 0.000122631 0.000107053 1.71459e-05 2.52331e-05 0.000119553 0.000103049 6.13355e-05 0.305074 0.0001024 0.000111227 4.55998e-05 6.453e-05 4.31353e-05 0.000115683 1.77421e-05 3.48489e-05 0.000252551 2.79676e-05 1.87004e-05 9.38628e-05 7.84347e-05 1.53253e-05 0.000261775 0.000120556 0.000239378 2.05652e-05 0.000212478 9.66839e-05 5.30287e-05 1.85146e-05 0.00012547 0.00014853 7.07962e-05 4.96014e-05 7.66435e-05 1.79716e-05 1.50421e-05 6.76725e-05 4.19629e-05 1.77217e-05 7.06982e-05 5.91785e-05 7.44549e-05 0.152836 3.98168e-05 4.94513e-05 6.98516e-05 6.34382e-05 7.09865e-05 8.93209e-05 7.70305e-05 8.45264e-05 6.51442e-05 6.55971e-05 1.60079e-05 0.00015811 6.15436e-05 1.63083e-05 5.53039e-05 2.92137e-05 0.000426512 0.000105719 4.75688e-05 5.83566e-05 0.00010384 1.85369e-05 9.33132e-05 4.90651e-05 0.000106208 5.12792e-05 4.29954e-05 1.61428e-05 6.49222e-05 1.89934e-05 4.65044e-05 8.71721e-05 6.09252e-05 0.000162137 1.79986e-05 7.8415e-05 6.37612e-05 4.46084e-05 1.69219e-05 0.000119889 9.07558e-05 0.000123129 4.53116e-05 4.93301e-05 0.00013889 3.87622e-05 
2.88484e-05 2.58648e-05 3.64413e-05 1.34518e-05 0.000227002 1.98843e-05 3.92295e-05 2.54827e-05 2.59571e-05 0.000324342 0.000175986 3.90657e-05 0.000434064 3.70472e-05 2.32455e-05 2.41561e-05 0.000226989 6.98737e-05 0.000238503 0.000220917 3.1286e-05 3.15854e-05 0.000448096 3.53937e-05 3.03039e-05 0.000108475 2.31643e-05 0.000334037 0.00022241 2.14455e-05 1.49168e-05 0.000853268 2.72009e-05 1.51708e-05 0.000222159 2.82513e-05 3.25791e-05 2.14494e-05 0.000106915 2.13196e-05 0.000248745 1.84536e-05 2.60928e-05 2.06244e-05 0.000169244 0.000240321 0.000230176 1.82714e-05 2.1662e-05 2.3502e-05 2.11631e-05 3.30528e-05 0.00179097 2.23055e-05 2.48331e-05 3.33108e-05 4.91513e-05 2.09775e-05 0.000190289 0.000229554 9.37503e-05 2.20042e-05 0.000226132 1.31147e-05 3.71774e-05 0.000224047 9.80378e-05 0.000356364 1.97351e-05 1.01134e-05 0.000303378 6.62475e-05 3.01793e-05 2.16195e-05 2.35773e-05 8.29791e-05 3.20249e-05 0.000162545 3.54104e-05 0.000198046 0.00184004 1.12784e-05 8.17593e-05 8.33926e-05 4.17233e-05 2.59607e-05 0.000223804 0.000378319 2.38572e-05 0.000232065 0.000305645 0.000108927 0.000242753 1.44041e-05 2.80867e-05 1.33897e-05 2.63698e-05 2.25477e-05 0.00021725 0.000229737 0.000221675 0.000380925 2.72392e-05 1.84019e-05 4.57119e-05 3.45295e-05 0.000340364 1.21459e-05 0.000151827 0.000287871 3.08027e-05 2.03321e-05 3.55531e-05 0.000253349 1.52046e-05 0.000217168 4.25008e-05 1.1048e-05 2.50635e-05 0.000520822 1.48947e-05 5.83534e-05 0.000442539 7.8732e-05 2.86436e-05 7.49758e-05 0.000252426 9.80817e-05 1.91958e-05 2.8493e-05 0.000217487 0.0001191 0.000259687 0.000232787 2.49817e-05 1.30738e-05 2.53071e-05 0.000228084 1.44198e-05 0.000482235 1.80898e-05 5.69176e-05 7.73226e-05 0.000224805 8.2302e-05 1.54199e-05 8.70731e-05 0.000320985 2.75007e-05 0.000225303 0.000968631 2.37578e-05 1.43233e-05 3.17509e-05 0.000132201 2.68352e-05 1.12818e-05 2.20645e-05 2.21267e-05 1.80193e-05 3.02475e-05 1.68048e-05 2.29982e-05 0.000131232 0.00024644 0.000233426 1.77154e-05 2.3512e-05 1.81812e-05 1.24737e-05 3.47685e-05 2.78764e-05 2.13378e-05 2.21549e-05 0.000246428 0.000182503 0.000238243 1.97265e-05 2.40646e-05 0.000227871 0.000133013 3.109e-05 3.60281e-05 0.000229991 1.85761e-05 0.00081699 1.16633e-05 3.68032e-05 1.19073e-05 0.000236638 0.000196153 1.66545e-05 1.90608e-05 1.9083e-05 1.25667e-05 1.96673e-05 2.21809e-05 0.000145128 2.03105e-05 0.000593524 3.08905e-05 1.51251e-05 0.000143061 0.000153366 1.2435e-05 2.61853e-05 8.58818e-05 0.000785549 2.53287e-05 0.000235925 0.000234998 0.000123288 0.000200995 2.66648e-05 2.26481e-05 0.000236046 0.000231034 4.47178e-05 2.0459e-05 3.24011e-05 2.0824e-05 0.000255801 8.43632e-05 0.000394616 0.000246885 8.94148e-05 0.000489642 1.91289e-05 0.00071013 0.000146597 1.32196e-05 0.000383192 0.000220818 4.21417e-05 1.15756e-05 3.64544e-05 3.80756e-05 1.94097e-05 0.000956129 0.000233683 0.000232159 2.33729e-05 3.32585e-05 0.000794786 0.000218595 3.83787e-05 0.00023046 1.72774e-05 5.60745e-05 2.54892e-05 9.39724e-05 0.000215321 1.5786e-05 4.05943e-05 0.00191932 2.9191e-05 0.000250054 0.000223431 3.34332e-05 2.50532e-05 7.88865e-05 3.29359e-05 0.000226202 0.000108601 1.07817e-05 0.00195936 0.000574736 3.44484e-05 1.80297e-05 4.51397e-05 2.24901e-05 3.60898e-05 1.91183e-05 0.000433837 5.48052e-05 0.000372568 2.37806e-05 0.000220515 2.7066e-05 0.000244362 1.46562e-05 3.59943e-05 2.73076e-05 4.89507e-05 1.21658e-05 2.88731e-05 0.00028348 0.000261309 3.1301e-05 0.00439926 2.32916e-05 0.000119453 5.68741e-05 0.000221785 0.000233731 2.28796e-05 0.000224565 2.23503e-05 7.53772e-05 1.109e-05 4.21348e-05 9.98475e-05 2.3723e-05 9.59369e-05 4.52589e-05 3.04399e-05 1.57737e-05 0.000126427 0.000454791 1.2643e-05 2.59421e-05 0.000505651 0.000227725 0.000166037 2.85249e-05 1.09348e-05 0.000122033 3.54721e-05 0.000444811 0.00443105 1.86836e-05 0.00821519 6.41837e-05 1.73305e-05 1.47838e-05 2.75085e-05 0.00023386 3.22752e-05 1.74227e-05 5.33106e-05 0.000222572 1.81401e-05 1.59661e-05 2.11209e-05 0.000220846 2.87805e-05 0.000226168 9.4054e-05 0.000290845 2.14965e-05 4.4725e-05 4.25112e-05 1.97702e-05 2.94004e-05 0.000221417 0.000229317 0.000114626 0.000248044 7.08654e-05 2.70075e-05 0.000167944 2.22714e-05 4.46921e-05 4.32738e-05 2.35296e-05 2.41015e-05 1.61749e-05 1.12457e-05 0.00389156 1.91301e-05 6.16763e-05 4.75454e-05 6.62473e-05 9.36485e-06 2.31857e-05 0.000167467 1.51892e-05 2.0761e-05 2.39458e-05 2.84802e-05 1.38278e-05 1.94399e-05 0.000611695 3.34235e-05 0.00471968 2.44545e-05 1.57995e-05 3.40935e-05 6.14748e-05 2.24921e-05 7.58519e-05 0.000243574 3.43418e-05 0.000358515 1.92095e-05 6.78022e-05 1.79203e-05 1.53873e-05 1.48521e-05 1.45054e-05 0.000234418 1.78271e-05 1.75813e-05 0.00023161 0.000610866 0.00017015 0.000785671 2.28725e-05 0.000200733 1.58427e-05 2.2078e-05 0.000217677 0.00010378 0.000260592 0.000237735 5.18979e-05 1.81385e-05 1.55779e-05 0.000357687 0.000107487 0.000187492 4.21338e-05 0.000217768 0.000222549 4.09859e-05 2.66473e-05 3.57428e-05 2.67123e-05 1.2015e-05 9.27445e-05 2.75262e-05 3.90213e-05 2.1889e-05 1.60386e-05 9.9453e-05 3.21203e-05 1.61557e-05 2.39439e-05 2.86738e-05 0.000569957 1.79031e-05 0.000228459 2.30312e-05 2.54641e-05 2.60215e-05 0.000336035 3.16869e-05 2.59646e-05 2.12407e-05 0.000417736 5.36599e-05 8.7169e-05 0.000836324 0.000220948 0.000241425 2.30905e-05 1.60143e-05 1.54052e-05 6.72075e-05 4.62611e-05 1.67392e-05 1.9021e-05 2.00071e-05 0.000109582 3.75886e-05 2.27334e-05 1.41493e-05 2.08129e-05 2.21893e-05 1.60192e-05 0.00028173 5.82468e-05 0.000216485 6.73815e-05 5.94551e-05 2.34036e-05 0.000221685 1.97452e-05 2.03256e-05 0.000129481 0.000135363 0.000220795 0.000212772 0.000347882 8.51783e-05 8.85687e-06 2.55794e-05 9.63363e-05 4.0938e-05 0.000225004 2.18002e-05 1.96652e-05 9.52647e-05 1.71467e-05 0.00309077 0.000269294 0.000221786 2.03985e-05 0.000188575 0.000230297 2.56091e-05 0.000231981 3.86529e-05 0.000222505 2.82678e-05 0.000218209 2.73606e-05 1.86364e-05 0.000306659 2.91847e-05 3.8834e-05 2.22502e-05 4.72424e-05 1.83383e-05 0.000302532 3.6626e-05 4.02966e-05 0.000130488 0.000229671 0.000211734 0.000745618 2.39935e-05 0.000251162 3.13702e-05 0.000282246 4.41548e-05 1.68887e-05 2.28998e-05 2.93762e-05 0.000661008 0.000182114 0.00305386 0.000106018 2.47471e-05 1.78443e-05 1.8586e-05 1.90374e-05 1.6104e-05 3.82257e-05 0.000354263 0.00024318 0.00249927 0.000222491 0.000161407 0.00112786 8.15322e-05 6.99986e-05 2.2115e-05 2.32626e-05 0.000314603 2.59522e-05 6.51078e-05 0.000335397 1.63538e-05 0.000258651 1.66295e-05 2.31431e-05 1.91949e-05 2.7772e-05 1.6399e-05 0.000222128 2.94845e-05 0.000583056 2.85279e-05 0.000281503 8.16082e-05 0.000190535 0.000224767 0.000352931 1.92841e-05 1.82774e-05 1.8414e-05 3.22468e-05 0.000217482 3.82123e-05 1.80517e-05 3.79602e-05 0.000231471 1.3303e-05 0.000111756 0.000234531 2.20007e-05 2.20768e-05 2.06998e-05 3.66381e-05 1.73955e-05 0.000227058 1.30572e-05 4.68878e-05 3.42925e-05 7.6307e-05 1.3995e-05 0.000250954 0.000233954 3.09493e-05 1.72892e-05 3.05159e-05 1.69e-05 0.000339008 2.26134e-05 2.22536e-05 0.000243911 1.86989e-05 0.000428823 2.07487e-05 2.3615e-05 4.21269e-05 0.000156987 7.23912e-05 0.0155171 6.96032e-05 3.18297e-05 0.000214754 6.49864e-05 1.54802e-05 2.47495e-05 0.000232156 1.44756e-05 0.000190337 1.60908e-05 2.13052e-05 6.2431e-05 5.32225e-05 5.71365e-05 1.43262e-05 5.66387e-05 6.25645e-05 1.56621e-05 2.5502e-05 9.82386e-05 0.000206971 8.66759e-05 2.65519e-05 2.87997e-05 1.60457e-05 2.04092e-05 1.11256e-05 2.43376e-05 2.67976e-05 0.000394936 0.000424626 3.83483e-05 2.70711e-05 3.0554e-05 0.000226904 0.000219141 0.000226668 2.31321e-05 0.000225392 2.89253e-05 0.000222249 2.57295e-05 5.08089e-05 0.000103574 0.000226505 1.80959e-05 2.44943e-05 0.000189179 0.000219212 1.9932e-05 0.000125108 6.29562e-05 0.0116525 0.000218122 2.22598e-05 1.52652e-05 0.000846012 0.000328053 1.96861e-05 0.000999646 1.4439e-05 9.23867e-06 1.72029e-05 0.000223635 0.000133628 0.000230616 3.70566e-05 9.64599e-05 2.20019e-05 1.28074e-05 2.58239e-05 2.08715e-05 0.000395965 1.49286e-05 0.000326818 4.73944e-05 3.64148e-05 4.37809e-05 1.48451e-05 4.83415e-05 0.000218757 0.000240873 0.000225665 0.000217031 8.10494e-05 0.000240597 1.49015e-05 0.000141236 2.05631e-05 0.000278951 2.53929e-05 0.000572909 1.58282e-05 3.91297e-05 3.56407e-05 0.000442051 0.000254614 0.000102133 0.00024402 0.000385864 3.23894e-05 0.000175801 2.3797e-05 0.000257552 1.28327e-05 4.10551e-05 2.32604e-05 4.22509e-05 0.000211115 1.43652e-05 0.000217608 2.18096e-05 1.9531e-05 1.63276e-05 1.60649e-05 3.0599e-05 6.70158e-05 3.29196e-05 1.29402e-05 2.89252e-05 0.000102724 2.20492e-05 3.63061e-05 2.48056e-05 5.23978e-05 2.58694e-05 0.000266569 0.000131349 0.000240264 2.20834e-05 2.35007e-05 2.19425e-05 0.000132047 2.68217e-05 5.94462e-05 1.99428e-05 0.000231986 0.000220046 3.44079e-05 9.39667e-05 1.51744e-05 0.000220803 3.59189e-05 1.44582e-05 0.000221307 2.2189e-05 2.0507e-05 0.000430393 2.50814e-05 3.9683e-05 9.80313e-05 2.34442e-05 7.01172e-05 1.41397e-05 5.06868e-05 5.20975e-05 0.000217957 5.8196e-05 0.000234711 3.60305e-05 2.70649e-05 2.94814e-05 0.000236873 2.21799e-05 1.76265e-05 4.00974e-05 2.98748e-05 1.65085e-05 4.05633e-05 0.000377787 0.00012402 3.5281e-05 0.000734617 2.23761e-05 9.93623e-05 0.000217294 9.47017e-05 3.04634e-05 1.87185e-05 3.49284e-05 2.38066e-05 0.000228083 0.00022394 0.000228386 1.11771e-05 1.7829e-05 3.46104e-05 2.15454e-05 1.60959e-05 1.59966e-05 9.59966e-06 9.58417e-05 0.000234227 1.83844e-05 3.24796e-05 0.000221229 3.28503e-05 0.000408567 2.04877e-05 0.000221554 0.000106436 0.000108712 3.46441e-05 0.000223453 0.000243807 1.57189e-05 2.02355e-05 8.21596e-05 0.000101924 2.2813e-05 1.2203e-05 0.000288866 1.29517e-05 8.63117e-06 0.000766162 0.000226119 2.63191e-05 0.000258214 2.10277e-05 3.00947e-05 0.000278882 4.75539e-05 4.11076e-05 3.75678e-05 2.43501e-05 2.38008e-05 0.000216764 4.90329e-05 1.83815e-05 2.38833e-05 3.48835e-05 1.6718e-05 3.70794e-05 1.34775e-05 0.000217445 2.23587e-05 5.40288e-05 1.96612e-05 1.76385e-05 7.73839e-05 0.000169005 2.31136e-05 3.7015e-05 8.30918e-05 0.814032 0.000230371 1.29111e-05 1.59149e-05 3.3932e-05 3.08439e-05 2.08734e-05 0.000274887 2.46082e-05 0.000239392 3.75547e-05 0.000217119 5.04404e-05 3.81283e-05 0.00539647 2.71535e-05 3.09193e-05 1.71803e-05 0.000462714 4.39482e-05 4.88457e-05 0.000115463 3.11761e-05 3.16641e-05 6.67501e-05 0.000257688 2.08817e-05 2.33483e-05 2.855e-05 1.64428e-05 6.56517e-05 1.96882e-05 0.000187984 0.000117047 0.000102021 3.29271e-05 1.66136e-05 3.1669e-05 0.000246644 1.26484e-05 3.14681e-05 3.18692e-05 0.000217165 5.43173e-05 2.74249e-05 3.07937e-05 4.62167e-05 0.000232636 0.000264722 5.86137e-05 3.8649e-05 5.00008e-05 1.84368e-05 4.4949e-05 0.000267929 2.13742e-05 1.34617e-05 3.15413e-05 3.44643e-05 0.000309244 0.000222987 0.000312356 2.16061e-05 0.000407084 0.000223623 1.61404e-05 0.000222925 6.08504e-05 1.31293e-05 2.08068e-05 2.36806e-05 1.70748e-05 0.000253156 9.37126e-05 3.22217e-05 3.23772e-05 3.2735e-05 7.09593e-05 2.10796e-05 0.000154207 3.21563e-05 6.23707e-05 0.000246285 0.000227296 1.72867e-05 3.95823e-05 0.000104708 1.967e-05 4.08221e-05 1.65586e-05 0.000111973 1.45292e-05 0.000233568 1.86036e-05 3.79928e-05 6.16038e-05 1.27232e-05 1.19725e-05 3.21177e-05 2.43438e-05 1.8414e-05 2.94771e-05 1.01994e-05 0.000222053 1.49059e-05 1.64008e-05 1.7351e-05 2.04e-05 0.000226158 0.000239621 4.02379e-05 1.61516e-05 1.82605e-05 1.7432e-05 0.000135659 9.8891e-05 4.58026e-05 1.95036e-05 0.00025273 0.00025265 0.000221926 0.000221671 7.65465e-06 0.000223148 1.82858e-05 1.74764e-05 0.000337915 2.38751e-05 2.57659e-05 3.24687e-05 5.26122e-05 2.63691e-05 0.000242513 0.000626658 0.000268261 2.63319e-05 1.95805e-05 1.26331e-05 0.000216642 1.18487e-05 5.59488e-05 0.00022688 1.61326e-05 1.99593e-05 1.96686e-05 0.000223675 0.000109566 2.19445e-05 1.26781e-05 1.90899e-05 0.000425215 2.33435e-05 2.60386e-05 2.73919e-05 7.30429e-05 1.37555e-05 
0.000104758 2.53112e-05 0.000234953 1.94685e-05 0.000223794 1.45956e-05 4.41046e-05 1.90268e-05 2.65883e-05 0.000338008 0.000178239 0.000191004 0.00042376 1.9076e-05 3.04234e-05 4.78011e-05 0.000350654 3.51743e-05 0.000240409 0.000213954 3.27867e-05 2.10683e-05 0.000424642 5.69655e-05 4.18918e-05 1.83412e-05 1.92439e-05 0.000452495 0.000587315 3.66971e-05 1.38141e-05 0.0012234 1.08392e-05 0.000125736 0.00022315 1.38019e-05 6.83032e-05 2.13853e-05 0.00316316 1.93531e-05 0.000257133 1.9785e-05 2.22688e-05 1.32494e-05 0.000162507 0.000609412 0.0002241 5.24009e-05 1.30086e-05 1.40615e-05 3.72684e-05 0.000151248 0.000129989 7.80936e-05 2.03588e-05 2.44524e-05 6.07972e-05 9.52931e-06 0.000105988 0.000137528 5.88361e-05 3.14635e-05 0.000211836 1.16513e-05 2.73311e-05 0.000215364 2.54966e-05 2.70939e-05 0.000211981 1.75017e-05 1.59046e-05 4.27029e-05 1.37185e-05 1.37658e-05 2.62261e-05 0.000333813 3.23917e-05 0.000177459 5.47035e-05 0.000144436 1.80388e-05 2.17987e-05 3.02093e-05 0.000193891 0.000149347 6.08677e-05 0.0002304 0.000763353 1.64245e-05 0.00023024 0.000217548 3.46116e-05 0.000233228 1.42026e-05 3.07627e-05 3.78017e-05 1.5481e-05 1.12875e-05 0.000218768 0.000230591 0.000215285 0.000560386 3.64643e-05 0.000159204 3.53618e-05 1.41229e-05 0.00035221 1.63231e-05 4.68499e-05 0.000292831 2.17818e-05 1.61618e-05 2.56195e-05 0.000226686 7.89845e-05 0.000221832 0.00525767 2.42254e-05 2.96696e-05 0.000212977 9.51571e-06 1.49128e-05 0.000429721 4.94451e-05 3.22986e-05 3.82914e-05 3.07587e-05 0.000205181 1.56847e-05 1.72034e-05 0.000225968 0.000128175 0.000323242 0.000221505 2.45162e-05 1.45638e-05 3.12974e-05 0.000215688 1.87981e-05 0.000475201 1.57854e-05 2.91508e-05 4.76682e-05 0.00022923 7.17069e-05 0.000228709 1.80891e-05 0.0004871 3.33959e-05 0.0002163 0.000119946 2.32396e-05 1.01851e-05 1.79925e-05 0.00016318 0.000127551 1.31906e-05 3.91933e-05 2.75804e-05 1.77271e-05 5.03645e-05 1.49744e-05 1.34532e-05 1.67326e-05 3.59946e-05 0.000124765 1.94654e-05 4.30957e-05 4.05387e-05 1.42562e-05 2.33392e-05 3.7225e-05 4.3734e-05 4.82513e-05 0.000236437 0.000161425 0.000223708 0.000385492 1.57493e-05 0.000245126 5.2067e-05 1.42107e-05 0.000117108 0.000224566 1.95538e-05 0.000487565 1.48395e-05 5.08976e-05 9.91863e-06 0.000232653 0.000318104 2.82743e-05 0.000114573 2.17338e-05 3.53494e-05 2.91512e-05 1.87122e-05 9.62609e-05 1.34065e-05 1.76638e-05 1.74522e-05 1.9194e-05 0.000308485 5.0094e-05 1.07509e-05 3.51123e-05 3.40894e-05 0.000593285 3.25531e-05 0.000243646 0.000231876 3.08854e-05 8.08962e-05 6.9926e-06 0.000138151 1.59153e-05 0.000218553 3.03438e-05 1.85196e-05 2.99529e-05 1.49805e-05 0.000475298 2.46248e-05 4.1551e-05 0.00021405 5.45096e-05 0.000390408 9.00221e-06 0.00147561 0.000141256 2.29584e-05 0.000533984 0.000434216 0.000134059 3.32832e-05 5.99482e-05 3.34141e-05 2.11067e-05 0.000259535 0.000223367 0.000220866 1.44329e-05 1.36621e-05 0.00012466 0.000240589 1.79549e-05 0.000254853 1.39612e-05 6.59498e-05 1.32582e-05 2.12518e-05 0.00021837 2.87351e-05 0.000284307 0.000235092 8.19586e-05 0.000244631 0.000233568 3.57512e-05 1.79945e-05 4.01187e-05 0.000100314 0.00604215 0.000168758 1.33052e-05 1.75345e-05 0.000360013 1.33682e-05 5.15818e-05 0.000274765 2.45133e-05 3.05411e-05 1.43703e-05 1.65144e-05 0.000102302 0.000298051 9.32099e-05 0.000225864 2.09646e-05 0.000276204 1.3893e-05 2.23751e-05 2.02126e-05 0.000192802 1.31333e-05 2.24949e-05 0.000217668 3.12429e-05 7.64186e-05 0.00422815 1.92549e-05 1.62984e-05 2.65789e-05 0.000329438 0.000253451 1.38607e-05 0.000234912 1.96232e-05 2.20326e-05 2.15714e-05 1.90502e-05 0.000121201 1.04052e-05 0.000152173 4.479e-05 4.34212e-05 3.75571e-05 4.39263e-05 0.000224361 0.000111051 0.000140002 0.000891122 0.00022633 2.032e-05 0.000268028 9.95892e-06 3.15348e-05 0.000228756 6.11127e-05 6.58315e-05 1.40053e-05 0.000190428 4.48829e-05 1.93939e-05 3.04964e-05 2.26922e-05 0.000223214 0.000234059 1.83727e-05 2.92439e-05 0.000356497 2.64556e-05 1.98132e-05 1.35498e-05 0.00023133 1.99516e-05 0.00022066 3.95376e-05 0.000322607 1.8218e-05 3.28418e-05 1.69743e-05 7.34934e-05 4.87547e-05 0.000230974 0.000444546 0.000300218 0.000225002 4.47091e-05 2.48327e-05 0.00017194 1.35406e-05 2.76382e-05 3.68447e-05 2.02557e-05 1.24699e-05 0.000152981 1.5049e-05 0.000426631 4.27842e-05 3.98855e-05 3.2723e-05 6.55748e-05 2.54084e-05 0.000118734 0.000309811 1.78356e-05 1.78509e-05 5.82924e-05 7.1927e-05 5.19116e-05 2.63497e-05 0.000215431 4.57419e-05 0.000445698 1.20637e-05 1.0655e-05 3.81146e-05 3.90385e-05 1.72953e-05 4.79535e-05 0.000253328 5.49113e-05 0.000297174 1.70457e-05 0.000238985 0.000119597 1.88953e-05 1.46225e-05 1.21148e-05 0.000247673 2.32174e-05 2.38928e-05 0.000287215 0.000264448 0.000227252 0.0001399 2.16857e-05 1.82969e-05 2.80334e-05 1.67539e-05 0.000212988 0.000209438 0.000244543 0.00021687 3.00062e-05 9.55701e-06 2.68377e-05 3.30329e-05 9.16407e-05 0.000218905 6.72239e-05 0.000210575 0.000228494 4.35515e-05 2.86239e-05 2.00086e-05 1.95734e-05 1.00835e-05 4.65796e-05 2.77304e-05 5.03388e-05 0.000127921 0.000162052 2.04055e-05 2.24322e-05 3.9922e-05 2.98977e-05 1.91908e-05 0.000597977 0.00016359 0.000229369 2.28658e-05 2.77527e-05 6.24144e-05 5.83159e-05 3.41596e-05 2.76327e-05 0.000135776 0.00043031 1.5856e-05 1.64462e-05 0.000863055 0.000230311 0.000271047 3.56392e-05 9.37411e-06 2.00731e-05 7.42581e-05 2.46593e-05 2.37814e-05 0.000112698 2.32561e-05 2.41506e-05 4.60245e-05 3.23246e-05 8.73813e-06 2.89327e-05 1.8444e-05 6.5849e-05 4.08636e-05 5.58072e-05 0.000213963 3.31729e-05 0.000318796 1.69082e-05 0.000230746 4.88825e-05 1.75952e-05 4.00596e-05 5.99814e-05 0.000217777 0.000214536 1.7422e-05 8.6391e-05 1.42893e-05 0.000251734 0.000162109 1.39201e-05 1.55898e-05 1.68689e-05 0.000124521 4.60535e-05 1.61628e-05 1.60573e-05 0.000272624 0.000215522 1.4602e-05 1.6891e-05 0.000224692 1.42451e-05 0.000297481 5.24907e-05 0.00022317 1.13175e-05 1.73847e-05 1.91203e-05 5.28137e-05 0.000597651 2.10885e-05 4.35756e-05 0.000126043 2.50957e-05 0.0002309 0.000208015 1.47393e-05 0.00011104 0.000139039 0.000232679 0.000215355 4.2115e-05 8.81016e-06 0.000325856 3.69053e-05 0.0002126 5.72927e-05 3.60555e-05 3.58054e-05 3.28052e-05 0.000672125 3.60942e-05 0.000242841 0.000178388 1.87258e-05 1.33023e-05 1.42759e-05 1.59817e-05 2.89903e-05 3.73638e-05 3.28346e-05 0.000262064 0.0492696 0.000219479 1.52378e-05 0.0016578 3.13114e-05 3.12115e-05 1.89477e-05 4.38212e-05 0.00024562 2.82714e-05 2.5495e-05 3.74163e-05 0.000115892 0.000240913 2.64453e-05 1.9155e-05 6.70754e-05 1.40398e-05 1.38544e-05 0.00023645 2.9337e-05 0.000212764 3.51425e-05 0.000345427 3.73034e-05 1.33995e-05 0.00022966 0.000702837 0.000100238 1.83009e-05 8.52041e-06 0.000221852 0.000233212 1.57906e-05 1.4233e-05 1.07968e-05 0.000234586 1.13288e-05 3.4764e-05 0.000221301 1.8994e-05 0.000236522 2.46107e-05 2.11201e-05 1.27448e-05 0.000330046 1.24725e-05 2.86102e-05 0.000227335 1.28072e-05 1.48579e-05 2.58202e-05 0.000222576 3.13277e-05 1.17343e-05 2.02394e-05 3.70453e-05 0.000217623 3.91356e-05 1.29619e-05 0.000240448 1.45454e-05 0.000436002 2.31214e-05 0.000222671 4.40943e-05 9.6643e-05 0.000511576 0.000224083 0.000323714 4.98419e-05 0.00041539 1.82112e-05 2.02763e-05 4.38285e-05 0.000225332 1.57373e-05 0.00016565 9.50438e-06 1.79239e-05 2.52819e-05 6.5836e-05 0.000167015 2.73334e-05 2.73335e-05 7.19248e-05 1.28342e-05 3.983e-05 1.41566e-05 0.000114969 0.000125524 2.22285e-05 4.00977e-05 1.38739e-05 2.17777e-05 6.11656e-05 2.17268e-05 0.000211611 0.000167804 0.000426985 0.000166532 4.93037e-05 7.76432e-05 0.000247099 0.000438865 0.000216588 1.32279e-05 0.000223534 3.98e-05 0.000220353 5.19734e-05 8.15544e-05 3.00894e-05 0.000222268 4.99631e-05 2.41505e-05 1.83329e-05 0.000170802 1.14866e-05 0.000120614 0.00024792 0.000445461 0.000221585 0.000176337 1.91818e-05 0.000568637 0.00024365 1.51468e-05 0.000133048 1.85844e-05 0.000109465 2.02492e-05 0.000224311 0.000720898 0.000214286 5.51731e-05 6.95468e-05 2.52733e-05 1.53689e-05 0.00031955 8.64648e-06 3.24703e-05 4.58333e-05 0.000321973 3.76158e-05 2.8979e-05 2.38557e-05 2.19492e-05 3.17264e-05 0.00023371 0.000229345 0.000376656 0.000215923 4.34849e-05 0.000234063 1.83596e-05 0.000115246 0.00010633 0.000242176 3.23048e-05 0.000655838 1.22906e-05 7.76687e-05 0.000103175 0.000419541 0.000221637 1.69228e-05 0.000247453 1.63576e-05 0.000128731 0.000116295 1.75813e-05 0.000467213 1.33503e-05 1.69781e-05 2.53405e-05 3.41888e-05 0.000243511 1.34526e-05 0.000222418 1.90107e-05 1.13989e-05 2.38132e-05 2.24962e-05 1.43272e-05 0.00021014 1.91264e-05 1.78998e-05 4.26335e-05 0.000344885 1.26852e-05 4.01946e-05 2.02315e-05 3.26779e-05 1.47556e-05 1.13728e-05 0.000122146 0.000229689 1.55756e-05 4.11803e-05 2.31129e-05 2.11754e-05 5.66885e-05 2.86284e-05 2.26504e-05 0.000219385 0.000338934 3.30947e-05 5.48456e-05 3.00568e-05 0.000213447 2.60595e-05 2.30887e-05 0.000236132 2.67175e-05 1.53201e-05 0.000425595 2.84191e-05 4.73043e-05 0.000141433 2.00002e-05 2.16028e-05 1.691e-05 6.04562e-05 4.81885e-05 0.000215157 0.000785601 0.00021599 1.47314e-05 2.04728e-05 2.59178e-05 0.000797766 6.30976e-05 1.90755e-05 2.38406e-05 1.61167e-05 1.12752e-05 1.97751e-05 0.000592664 4.6187e-05 7.83038e-05 0.000312335 6.7326e-05 9.56639e-06 0.000229021 2.56738e-05 9.60875e-05 3.00049e-05 1.60929e-05 0.000226458 0.000221557 0.000217993 0.000220334 1.99307e-05 3.04078e-05 2.73328e-05 2.69039e-05 1.76366e-05 8.17936e-06 1.82971e-05 0.000119929 0.000220506 1.15277e-05 1.89996e-05 0.000227039 2.32252e-05 1.40175e-05 1.51757e-05 0.000213043 9.92622e-05 9.96369e-05 1.68392e-05 0.000215958 0.000223686 5.64395e-05 2.19038e-05 6.32367e-05 0.000116306 1.58044e-05 1.47704e-05 2.59678e-05 0.000387094 1.46395e-05 3.61032e-05 0.000233173 2.81844e-05 0.000455841 0.000126171 0.000119161 0.000174735 4.06744e-05 1.69001e-05 1.52269e-05 2.22158e-05 0.00114443 0.00032709 1.79357e-05 2.60507e-05 1.72979e-05 2.47511e-05 1.86708e-05 0.000103023 0.000125642 3.71839e-05 1.9898e-05 0.000155565 3.07666e-05 1.47781e-05 2.23818e-05 2.80236e-05 1.86883e-05 2.54342e-05 1.78579e-05 0.81604 0.000230484 2.35637e-05 1.90125e-05 1.51014e-05 0.000234646 2.03521e-05 0.000226332 2.18201e-05 0.000210816 2.02714e-05 0.000210731 2.88634e-05 1.40425e-05 0.000287697 2.63858e-05 2.73068e-05 2.81107e-05 0.000431254 4.4183e-05 0.00153042 3.15128e-05 2.48321e-05 1.55444e-05 0.000140416 0.000228267 1.35187e-05 3.2598e-05 2.44772e-05 1.4002e-05 4.31508e-05 2.35509e-05 1.87708e-05 0.000160231 0.000276826 1.13708e-05 9.23482e-06 2.30385e-05 0.000225014 2.49673e-05 4.47668e-05 6.30267e-05 0.000241475 4.32445e-05 3.69019e-05 5.31527e-05 3.18018e-05 0.000237136 4.24222e-05 2.50182e-05 2.108e-05 1.78709e-05 1.69713e-05 4.93532e-05 0.000263889 8.61406e-06 1.55447e-05 1.57654e-05 0.000146803 0.000215868 0.000214945 0.0005979 1.56257e-05 3.04399e-05 0.000221636 9.52428e-05 0.000221952 3.70932e-05 9.18455e-05 1.60254e-05 8.84765e-06 1.23195e-05 0.000239192 1.33293e-05 1.77078e-05 3.26487e-05 1.64879e-05 1.39827e-05 2.34004e-05 5.48285e-05 2.07627e-05 3.04466e-05 3.98091e-05 0.000223438 1.617e-05 4.04335e-05 1.69474e-05 2.06673e-05 0.00022378 1.46605e-05 2.55588e-05 1.42268e-05 0.000237592 1.18863e-05 3.01129e-05 1.53266e-05 0.00014146 2.30171e-05 3.45923e-05 1.92191e-05 1.94451e-05 2.22478e-05 1.38432e-05 0.000227791 0.000123641 2.14297e-05 3.03983e-05 1.26734e-05 2.02566e-05 0.000242066 1.3404e-05 1.10896e-05 2.86612e-05 4.60507e-05 0.000132575 2.35489e-05 3.15487e-05 2.0306e-05 0.000239592 0.00021868 0.000214913 9.7512e-05 1.33656e-05 0.000333161 1.56203e-05 1.57476e-05 0.0002953 8.23989e-06 2.84748e-05 3.72274e-05 1.03882e-05 3.06828e-05 0.000243011 0.00123024 0.000254753 1.77947e-05 4.2838e-05 1.15785e-05 0.000220558 8.39925e-05 2.68593e-05 0.000307734 3.33406e-05 2.60664e-05 1.36634e-05 0.000227419 2.30189e-05 2.88011e-05 1.22196e-05 4.69863e-05 0.00083661 1.85437e-05 3.02758e-05 2.11513e-05 2.13544e-05 0.000131385 
6.42401e-05 1.92756e-05 0.000288383 2.51161e-05 0.000230131 2.15471e-05 4.42976e-05 1.35221e-05 2.76982e-05 0.00033935 6.69735e-05 1.29729e-05 0.000227158 1.56269e-05 2.03335e-05 5.91403e-05 0.000224868 6.05424e-05 0.000226685 0.000435326 1.93656e-05 3.73212e-05 0.000446031 3.21373e-05 3.70503e-05 1.83855e-05 1.90716e-05 0.0003511 0.000228252 2.80073e-05 1.55262e-05 0.000674912 1.91528e-05 1.34016e-05 0.000262001 0.000259335 7.85076e-05 1.40165e-05 6.78413e-05 1.85575e-05 0.000236128 1.77666e-05 0.000238812 3.5043e-05 0.000167418 0.000438087 0.000224642 3.54058e-05 1.31527e-05 5.06993e-05 1.4999e-05 0.000264823 0.00169786 2.55648e-05 1.57849e-05 2.39152e-05 2.80013e-05 2.12255e-05 0.00143993 3.19379e-05 2.5943e-05 0.000137413 0.000222998 1.53909e-05 6.21834e-05 0.000220601 3.57768e-05 0.000371738 2.10814e-05 1.46336e-05 0.000110126 7.10996e-05 2.74173e-05 2.28082e-05 2.53865e-05 0.000709265 2.70759e-05 1.68253e-05 2.6128e-05 0.000139039 4.7683e-05 2.29487e-05 7.8834e-05 0.000129808 0.000215038 2.3826e-05 0.000245297 0.000336192 1.19025e-05 0.000241897 9.67869e-05 2.62403e-05 0.000249972 1.7665e-05 2.86636e-05 1.84363e-05 1.90038e-05 1.9921e-05 0.000227551 0.000273555 0.000231881 0.000274709 5.16367e-05 0.000458959 1.75143e-05 2.23647e-05 0.000355517 1.56517e-05 5.06585e-05 0.000904392 2.26216e-05 1.43084e-05 1.87493e-05 0.000241893 8.78699e-05 0.000228941 0.00067731 1.9585e-05 3.89402e-05 5.80297e-05 8.7926e-06 1.86797e-05 0.000448048 0.00010848 2.41581e-05 3.43593e-05 1.45771e-05 0.000379216 2.28715e-05 2.22001e-05 0.000217586 0.000126824 0.000421662 0.000230099 0.000441309 1.36656e-05 1.82377e-05 0.000220041 1.49979e-05 0.000446789 1.54715e-05 1.4399e-05 2.58996e-05 0.000222582 0.000133262 0.000279207 1.93862e-05 3.0601e-05 3.7956e-05 0.000220806 1.70771e-05 1.7003e-05 1.01964e-05 2.24923e-05 0.000151271 6.80791e-05 1.3405e-05 3.54357e-05 6.7589e-05 1.93053e-05 2.65515e-05 1.65183e-05 1.41561e-05 0.000145542 0.000403328 0.000663834 1.67177e-05 3.11414e-05 9.94221e-06 1.73514e-05 1.46281e-05 2.82241e-05 2.8342e-05 2.06445e-05 3.13351e-05 3.48831e-05 0.000227417 8.5971e-05 1.92659e-05 2.17248e-05 9.54091e-05 0.000775123 0.000163154 0.000232923 2.25999e-05 0.00536197 8.44852e-06 2.14604e-05 1.33834e-05 0.000293262 9.30767e-05 2.26451e-05 1.32981e-05 2.21916e-05 1.81512e-05 2.8029e-05 1.80979e-05 2.73255e-05 1.66545e-05 1.89201e-05 2.02651e-05 1.34099e-05 0.00013255 0.000168704 1.10703e-05 0.000108812 7.08391e-05 0.000245788 2.78282e-05 0.000238591 0.000287435 0.000117636 2.59008e-05 1.39285e-05 2.90709e-05 0.000208488 0.000223331 2.92256e-05 1.72116e-05 3.86977e-05 1.43709e-05 0.000244286 9.29076e-05 1.17251e-05 0.000252264 0.000102286 0.000228419 1.72445e-05 0.000620758 4.54215e-05 2.18368e-05 0.000234299 0.000528698 9.14921e-06 1.4233e-05 1.60287e-05 3.38402e-05 1.04574e-05 0.000249534 0.000239089 0.000223048 3.09235e-05 1.55565e-05 0.000686828 0.000235202 1.53742e-05 0.000301489 1.32461e-05 4.3549e-05 1.3429e-05 6.61898e-05 0.000221809 2.19026e-05 0.000272934 0.000240359 4.81518e-05 0.000239484 0.000240693 8.77544e-06 1.92722e-05 3.51761e-05 8.90443e-05 0.000240237 1.44108e-05 1.24542e-05 0.000180998 0.000595875 3.94285e-05 3.62615e-05 0.000496949 9.4866e-06 1.26999e-05 2.06029e-05 4.27802e-05 2.75414e-05 0.00028929 1.78182e-05 0.000221804 2.60872e-05 0.000263091 1.49962e-05 0.000173797 2.15613e-05 6.83143e-05 1.6698e-05 3.22234e-05 0.000236193 2.50814e-05 9.11173e-05 0.000224633 1.42006e-05 9.58747e-06 1.56267e-05 0.000260224 0.000259164 1.47883e-05 0.000238006 2.33999e-05 1.65474e-05 1.45453e-05 2.96953e-05 0.000128423 1.97576e-05 0.000235976 2.51671e-05 5.48126e-05 6.57998e-05 0.00024487 0.000232334 0.000120166 2.22711e-05 0.000380558 0.000235631 2.7941e-05 3.06376e-05 1.2436e-05 2.77857e-05 0.000241579 0.000171899 2.61282e-05 1.65575e-05 0.000314708 3.30764e-05 1.54507e-05 4.13292e-05 3.09478e-05 1.31171e-05 2.52089e-05 1.46842e-05 0.000437739 0.000281198 3.48453e-05 1.43899e-05 1.30848e-05 0.000235215 3.96881e-05 0.000226878 2.07839e-05 0.000223984 2.02597e-05 1.75218e-05 2.18132e-05 3.41072e-05 3.34403e-05 0.000237811 0.000444301 3.52422e-05 0.000241221 5.1942e-05 3.12603e-05 1.29802e-05 2.59807e-05 2.71868e-05 0.000141471 1.42457e-05 3.26759e-05 5.15388e-05 1.58093e-05 0.000444834 3.89143e-05 4.87517e-05 3.26282e-05 1.99167e-05 1.99098e-05 1.10861e-05 2.2898e-05 1.10102e-05 1.8786e-05 4.34088e-05 0.000162489 3.15102e-05 3.23272e-05 0.000402639 1.88091e-05 0.000476969 2.18575e-05 9.96685e-06 8.30595e-05 3.03913e-05 1.69078e-05 3.33599e-05 2.32591e-05 3.31196e-05 0.000289017 1.67531e-05 2.9778e-05 0.000210911 2.07648e-05 3.71575e-05 1.37472e-05 0.00025641 2.79834e-05 2.34554e-05 0.000360955 0.0039245 0.00010534 0.000189737 1.31385e-05 7.64125e-05 2.36682e-05 1.51282e-05 0.000222592 0.000283262 0.000256318 0.000230987 4.10121e-05 2.06278e-05 1.65366e-05 1.86166e-05 4.02023e-05 2.22956e-05 4.21464e-05 0.000220871 0.000344724 4.45666e-05 2.2586e-05 4.83579e-05 4.43436e-05 1.3212e-05 3.82594e-05 2.84571e-05 3.26281e-05 0.0014858 0.000192393 0.000109156 1.67902e-05 1.93401e-05 3.3377e-05 2.75706e-05 0.000588133 0.000537761 3.71302e-05 1.63085e-05 4.73857e-05 3.90128e-05 2.49104e-05 1.92069e-05 3.10072e-05 1.53161e-05 0.000428868 1.90831e-05 7.32162e-05 0.000451416 0.000232528 0.000312739 2.65963e-05 1.58248e-05 1.67892e-05 1.64952e-05 5.60312e-05 1.6835e-05 0.000176215 3.14899e-05 1.75359e-05 1.57906e-05 2.76415e-05 2.19831e-05 1.9655e-05 7.36703e-05 3.1748e-05 0.000144171 2.20534e-05 0.000245514 2.20123e-05 5.3285e-05 1.55644e-05 0.000228735 2.9139e-05 1.38394e-05 0.000179332 1.51783e-05 0.000232422 0.000221199 0.000126769 1.6342e-05 1.12502e-05 0.000236719 1.5429e-05 5.37918e-05 0.000227101 1.49648e-05 0.000121257 7.08536e-05 1.47674e-05 0.00014056 0.000239353 0.000224617 1.36711e-05 1.01017e-05 0.000227088 2.25941e-05 0.000336466 2.85914e-05 0.000224401 1.06512e-05 1.92001e-05 1.95035e-05 5.258e-05 0.000259152 1.28198e-05 3.44813e-05 2.47959e-05 1.71468e-05 0.000239785 1.80159e-05 2.62426e-05 3.08356e-05 0.000253576 0.000229924 0.000221104 0.000341402 2.22108e-05 0.000341617 2.73152e-05 0.000223589 5.01707e-05 1.97695e-05 3.48933e-05 2.36814e-05 2.69761e-05 1.8944e-05 0.000361858 0.00026984 2.19428e-05 1.76302e-05 1.69996e-05 1.30757e-05 2.34898e-05 3.36632e-05 2.55527e-05 0.000239835 0.0310175 0.000220098 0.000168142 0.00090472 2.70549e-05 6.09445e-05 1.98673e-05 2.31523e-05 0.000364706 2.3339e-05 5.47842e-05 4.27202e-05 1.88381e-05 0.000237883 3.88877e-05 2.25938e-05 7.80444e-05 3.63502e-05 2.61695e-05 0.000233769 2.1784e-05 0.00041425 2.57833e-05 0.00037127 1.86815e-05 0.000195089 0.000230726 0.000109684 3.54065e-05 5.69123e-05 1.67542e-05 0.000126258 0.000788997 0.00026911 1.66853e-05 0.000206905 0.000236237 0.000560937 1.70159e-05 0.000294642 1.99881e-05 7.76304e-05 1.99387e-05 2.36969e-05 2.07285e-05 0.000583898 8.42607e-06 8.56818e-05 0.000254243 1.38095e-05 1.44697e-05 2.20926e-05 0.000714459 2.40905e-05 1.25322e-05 0.00014137 2.54404e-05 0.000351534 2.97834e-05 2.38154e-05 0.000244466 1.89903e-05 0.000435476 3.08511e-05 0.000213627 9.31094e-05 0.000193269 2.79559e-05 0.000240216 2.959e-05 5.59469e-05 0.00040154 1.43719e-05 1.89285e-05 0.000111281 0.000231046 1.87308e-05 0.000173777 1.11454e-05 1.41938e-05 3.68325e-05 6.90795e-05 7.79195e-05 2.58912e-05 0.000126318 3.8813e-05 1.07107e-05 2.21482e-05 7.52462e-05 0.00032057 1.11658e-05 2.03683e-05 1.93486e-05 1.43999e-05 1.802e-05 3.8039e-05 2.96148e-05 7.86696e-05 1.94122e-05 0.000429407 3.61261e-05 2.24028e-05 9.20287e-05 0.000481556 0.000407105 0.000229303 1.1856e-05 0.000225257 2.85825e-05 0.000230175 3.18802e-05 8.33311e-05 0.000140636 0.000234377 5.43029e-05 2.70129e-05 0.000168334 2.47981e-05 1.18986e-05 0.000225294 0.00112247 0.000245206 0.00022315 1.57822e-05 1.77502e-05 0.000737285 0.000343205 4.03873e-05 0.00010943 1.52063e-05 5.73948e-05 1.67132e-05 0.000224622 4.69171e-05 0.000221959 9.16873e-05 6.69778e-05 1.8071e-05 1.49612e-05 7.89676e-05 3.12717e-05 0.000141227 2.7883e-05 0.000662648 1.45661e-05 2.428e-05 4.65996e-05 2.36249e-05 1.39653e-05 0.000228086 0.000219168 0.00017443 0.000220277 5.53633e-05 1.05939e-05 1.77224e-05 0.000148497 9.89188e-05 0.00028921 0.000130924 0.000432084 2.03543e-05 2.71289e-05 0.000209242 0.00024053 0.000284399 1.45639e-05 0.000235436 0.000393619 2.13762e-05 0.000277361 1.8256e-05 0.000139742 1.2641e-05 3.38062e-05 1.90818e-05 2.80311e-05 1.71691e-05 1.87329e-05 0.000223546 1.48826e-05 1.52755e-05 0.000218994 1.55459e-05 1.64964e-05 9.73409e-05 3.57458e-05 1.51903e-05 3.15933e-05 2.87448e-05 0.000123612 2.23727e-05 2.27336e-05 5.68653e-05 0.000285455 0.000255268 0.000163603 0.000224012 5.961e-05 2.05066e-05 2.58229e-05 4.03624e-05 2.54183e-05 4.48298e-05 2.55755e-05 0.000228755 0.000750489 4.01532e-05 7.22458e-05 3.26974e-05 1.32668e-05 3.52534e-05 3.82507e-05 0.000463291 2.19586e-05 2.64094e-05 0.000855552 2.4867e-05 5.06485e-05 2.90436e-05 2.25143e-05 6.51295e-05 6.7039e-05 5.88388e-05 3.13681e-05 0.000217725 4.49229e-05 0.000239372 2.575e-05 2.29633e-05 2.45445e-05 3.16012e-05 3.54372e-05 1.96304e-05 2.61866e-05 2.10226e-05 9.8108e-06 1.74694e-05 0.00114174 2.99072e-05 7.79783e-05 0.000397065 3.33395e-05 0.000141085 0.000222499 8.57965e-05 0.000116932 2.11458e-05 3.97086e-05 0.000708159 0.000223404 0.000227069 0.000250433 1.68041e-05 1.64338e-05 2.07945e-05 2.88415e-05 3.35445e-05 4.35616e-05 1.67339e-05 6.7581e-05 0.000232727 1.55754e-05 1.89519e-05 0.000230442 1.3723e-05 0.000437992 2.10067e-05 0.000224072 1.81493e-05 2.08418e-05 1.93038e-05 0.000231498 0.000240223 1.7252e-05 1.42126e-05 0.000126532 2.80068e-05 1.58734e-05 1.11884e-05 0.000303179 0.000236429 1.31651e-05 0.000256509 0.000239657 2.31401e-05 0.000235561 1.46573e-05 0.000142547 0.000287386 1.484e-05 3.11769e-05 2.68719e-05 0.000199366 2.18758e-05 0.000240786 1.73784e-05 1.85652e-05 4.2581e-05 0.00117283 1.02736e-05 5.16051e-05 1.47225e-05 9.42363e-05 4.70137e-05 5.66044e-05 1.26909e-05 1.99763e-05 0.000182574 2.51366e-05 1.3366e-05 2.58012e-05 1.83159e-05 0.82975 0.000263101 1.44207e-05 1.67413e-05 1.00789e-05 0.000233436 2.0879e-05 0.000226105 1.38824e-05 0.000262312 2.60282e-05 0.000222163 3.42384e-05 2.24942e-05 0.00935146 1.50674e-05 3.44661e-05 2.76584e-05 0.000465229 2.26182e-05 4.29828e-05 6.80189e-05 2.64864e-05 2.80148e-05 0.000341806 0.000261837 1.95595e-05 4.33824e-05 4.27185e-05 1.30596e-05 5.4744e-05 0.00017489 0.000194466 1.64798e-05 0.000250149 2.06313e-05 1.08233e-05 2.03752e-05 0.000231385 1.90061e-05 0.00025872 2.5902e-05 0.000222982 4.51898e-05 2.91021e-05 2.28093e-05 3.55029e-05 0.000229816 3.40306e-05 1.12933e-05 3.7807e-05 5.89498e-05 1.00674e-05 3.63816e-05 0.000241236 1.97433e-05 2.08222e-05 1.78941e-05 3.8044e-05 0.000297189 0.000217201 0.000190227 1.49337e-05 1.61295e-05 0.000232545 8.674e-05 0.000227552 7.57809e-05 0.000105873 1.76212e-05 1.56749e-05 1.78679e-05 0.000241906 0.000170946 1.93916e-05 3.36696e-05 2.64807e-05 2.15646e-05 2.40793e-05 0.000119302 2.63134e-05 4.0175e-05 0.00135085 0.000230407 1.27966e-05 2.09559e-05 6.82971e-05 2.25966e-05 4.15478e-05 1.41354e-05 2.6981e-05 1.09147e-05 0.000263183 1.35451e-05 4.53246e-05 1.61541e-05 0.00014851 1.74404e-05 2.7968e-05 1.95483e-05 1.49626e-05 3.65083e-05 1.09647e-05 0.000224039 0.000447331 1.8639e-05 2.13428e-05 2.31086e-05 1.85575e-05 0.000296136 2.27875e-05 1.02721e-05 1.66839e-05 2.7739e-05 0.000140168 0.000110346 0.000320901 3.64715e-05 0.000260898 0.000225443 0.000233345 0.000191149 1.30853e-05 0.000228904 1.57814e-05 2.47585e-05 0.00052296 1.42509e-05 2.99481e-05 2.16588e-05 0.000404609 1.03294e-05 0.000234774 1.1786e-05 0.000256037 3.4727e-05 2.05919e-05 1.28224e-05 0.000226866 1.43631e-05 3.10988e-05 0.000284052 2.07876e-05 6.17075e-05 1.28637e-05 0.000236622 0.00011607 3.30075e-05 1.55161e-05 2.97258e-05 0.000816594 2.19271e-05 1.89067e-05 1.85705e-05 6.04467e-05 1.1338e-05 
4.14105e-05 3.08957e-05 0.000205319 1.70558e-05 0.000230748 1.63149e-05 2.55758e-05 3.1122e-05 2.35533e-05 0.000229658 8.13054e-05 2.40711e-05 0.000240596 1.25878e-05 2.81366e-05 1.9158e-05 0.000225991 2.3447e-05 0.000248605 0.000275904 2.55194e-05 1.4962e-05 0.000446428 4.92223e-05 1.91839e-05 2.77934e-05 0.000210785 0.000230056 0.000227809 3.47192e-05 2.29744e-05 0.0123548 1.45574e-05 0.000129125 0.000224267 3.07771e-05 4.60949e-05 1.28068e-05 0.000697519 2.07013e-05 1.26798e-05 1.01592e-05 1.59708e-05 2.47749e-05 0.000172915 0.000221823 0.000358571 2.52831e-05 1.70988e-05 3.30622e-05 1.43112e-05 1.52581e-05 0.000206083 7.02325e-05 1.23816e-05 1.64004e-05 2.4685e-05 1.16075e-05 0.000195004 0.000337583 1.89892e-05 2.29934e-05 0.000222436 1.36993e-05 6.1801e-05 0.000226802 0.000103616 0.000335176 2.60982e-05 1.28755e-05 1.58978e-05 4.38682e-05 2.18746e-05 1.71054e-05 2.42658e-05 0.000167517 2.69468e-05 0.000121749 6.46358e-05 0.000163633 3.53765e-05 1.50233e-05 2.1471e-05 8.1794e-05 8.20587e-06 4.57471e-05 0.000273241 0.000654277 1.6511e-05 0.00022817 2.81992e-05 0.000106359 0.000235135 1.55835e-05 2.68023e-05 1.96457e-05 1.55775e-05 1.97309e-05 0.000236198 3.65414e-05 0.000245411 0.000373689 1.39031e-05 1.51107e-05 2.27206e-05 2.921e-05 0.000338976 7.55294e-06 0.000248105 0.000216248 2.21992e-05 2.08011e-05 2.01256e-05 0.000230799 1.2039e-05 0.000219671 0.00183163 1.47929e-05 2.0863e-05 0.00611072 9.3845e-06 4.63144e-05 0.000479783 4.94981e-05 2.67776e-05 2.66518e-05 3.64582e-05 0.00012332 1.61719e-05 1.51788e-05 0.00022561 1.42766e-05 0.000223805 0.000263882 2.13575e-05 1.8478e-05 2.15513e-05 0.000219239 1.4954e-05 0.000222868 8.77998e-06 5.08442e-05 0.000243614 0.000549275 1.71205e-05 0.000247149 1.76257e-05 0.000209706 3.47666e-05 0.00022199 2.84743e-05 1.57523e-05 2.0263e-05 8.4212e-06 3.60582e-05 2.21309e-05 1.54774e-05 1.52507e-05 2.51867e-05 1.12159e-05 4.29404e-05 1.7379e-05 6.64575e-06 0.000246436 0.000266714 0.000151879 1.97673e-05 2.84448e-05 1.86498e-05 1.60096e-05 2.04081e-05 1.47915e-05 2.88251e-05 4.51477e-05 2.92605e-05 3.32096e-05 0.00022153 1.56373e-05 1.1839e-05 0.000163694 2.41001e-05 0.000391935 3.72195e-05 0.000310347 2.0268e-05 0.000467698 9.03328e-06 3.8255e-05 1.18593e-05 0.000383681 3.92392e-05 2.97447e-05 4.02938e-05 2.1286e-05 2.26348e-05 2.85413e-05 1.64749e-05 2.7826e-05 1.06452e-05 0.000776647 2.35832e-05 1.65642e-05 1.53434e-05 1.47112e-05 1.51847e-05 3.26575e-05 1.22635e-05 0.000717046 1.46728e-05 0.000222512 0.000388679 0.000103475 0.000100913 1.78395e-05 0.000117908 1.50955e-05 0.000240509 5.23883e-06 1.72492e-05 1.79352e-05 2.23906e-05 0.000223485 8.36962e-05 0.000401756 0.000224298 5.12373e-05 0.000422177 1.77239e-05 0.000623993 3.39345e-05 1.06252e-05 0.000224624 0.00047787 0.000132075 1.6096e-05 6.30576e-05 1.60905e-05 1.91966e-05 5.27258e-05 0.000249702 0.000216976 2.92383e-05 1.70047e-05 0.000216714 0.000225086 1.84457e-05 0.000261981 2.28431e-05 2.70008e-05 1.28189e-05 4.00892e-05 0.000224995 1.23711e-05 0.000196472 0.00189617 4.53908e-05 0.000227122 0.000225094 1.59929e-05 1.90543e-05 6.56188e-05 9.48432e-05 0.000224544 7.45912e-06 1.02432e-05 0.000504068 0.000184481 1.93644e-05 4.10559e-05 2.74223e-05 1.28337e-05 9.03239e-06 2.03993e-05 3.15313e-05 6.60928e-05 0.000223411 0.000209005 0.000221121 3.23613e-05 0.000256855 1.33627e-05 3.30289e-05 0.000347662 3.27306e-05 8.72444e-06 8.88577e-06 0.00023977 3.22201e-05 1.97886e-05 0.00431196 2.85901e-05 1.91863e-05 5.09389e-05 0.000228599 0.000230594 1.36364e-05 0.000231131 1.62077e-05 1.68476e-05 1.77445e-05 3.16045e-05 1.74817e-05 1.00345e-05 1.81492e-05 2.35648e-05 2.03232e-05 3.34461e-05 5.10308e-05 0.000226482 0.000117267 5.4973e-05 0.00039685 0.000226892 0.000215566 1.59453e-05 1.05993e-05 1.90046e-05 1.18618e-05 8.80148e-05 3.58056e-05 1.33907e-05 1.52179e-05 3.29212e-05 1.77448e-05 2.2934e-05 2.08947e-05 2.03205e-05 1.9043e-05 1.09457e-05 3.71717e-05 0.000334477 1.0603e-05 2.23135e-05 1.95996e-05 0.000224746 1.07949e-05 0.000225296 1.3022e-05 0.000226087 1.61563e-05 3.75554e-05 3.17144e-05 6.34443e-05 3.16112e-05 0.000224005 0.000444049 3.78509e-05 0.000248369 2.95889e-05 2.69741e-05 1.3281e-05 1.33804e-05 1.7977e-05 1.71643e-05 2.66911e-05 1.41596e-05 2.24859e-05 1.2354e-05 0.00383372 2.71207e-05 1.23927e-05 1.57189e-05 1.13038e-05 3.20454e-05 1.80551e-05 3.11165e-05 1.41013e-05 1.83486e-05 1.87689e-05 8.73438e-05 1.4863e-05 1.7047e-05 0.000229614 2.61378e-05 0.000440616 1.8507e-05 7.26621e-06 2.67892e-05 3.46177e-05 2.67951e-05 2.63586e-05 0.000247546 3.0915e-05 0.000239139 1.68562e-05 2.13904e-05 1.53662e-05 1.87688e-05 1.42451e-05 1.22523e-05 0.000239279 2.14001e-05 2.04479e-05 0.000227263 0.000254933 3.03874e-05 0.000227838 2.11173e-05 2.12258e-05 1.49013e-05 1.83922e-05 0.000214478 3.38064e-05 0.000250382 0.000220788 2.4887e-05 1.44872e-05 3.4179e-05 0.000163246 2.60134e-05 3.14809e-05 4.80929e-05 0.000223384 0.00021816 3.64097e-05 1.69683e-05 1.71887e-05 1.69819e-05 9.46588e-06 1.42635e-05 3.28818e-05 5.54236e-05 2.38996e-05 1.60495e-05 2.58325e-05 1.61715e-05 1.62664e-05 2.62163e-05 2.31912e-05 0.000622555 1.3452e-05 2.25054e-05 1.86226e-05 2.04373e-05 3.53247e-05 3.799e-05 1.40554e-05 1.44691e-05 1.37929e-05 0.00042386 3.74285e-05 1.75262e-05 0.000840598 0.000229718 0.000239971 1.76055e-05 1.71481e-05 1.29662e-05 5.06757e-05 3.6135e-05 1.34093e-05 0.000433641 3.21782e-05 1.06218e-05 6.31504e-06 2.7034e-05 1.52072e-05 1.83574e-05 0.000116047 1.7133e-05 3.81839e-05 1.65779e-05 1.74612e-05 1.60116e-05 1.31464e-05 1.90753e-05 0.000223232 2.6829e-05 1.48215e-05 1.59879e-05 2.37803e-05 0.000227862 0.000220729 0.000165045 1.6418e-05 8.11953e-06 0.000223244 1.88128e-05 3.91235e-05 1.86246e-05 2.56183e-05 1.88532e-05 1.98841e-05 1.64172e-05 0.00210434 0.000247838 0.000225407 1.21806e-05 3.62868e-05 0.000222966 1.62268e-05 0.000303151 2.70759e-05 0.00022582 1.32749e-05 1.12471e-05 2.01993e-05 8.46031e-06 0.00573474 9.94168e-06 1.60365e-05 0.00012303 3.30537e-05 0.000245648 0.000236829 3.71931e-05 2.15979e-05 0.000241882 0.000225666 0.000241127 0.000346402 1.83686e-05 0.000311127 3.32342e-05 0.000224348 2.52401e-05 1.95472e-05 1.6582e-05 2.92379e-05 0.000632402 6.96137e-05 0.00214254 2.65905e-05 1.70749e-05 2.91564e-05 2.83613e-05 1.73622e-05 1.67837e-05 2.94701e-05 3.78135e-05 0.000228128 0.00669212 0.000213363 0.000173993 0.0167788 0.000121342 2.8365e-05 3.61207e-05 1.36149e-05 0.000243014 1.58894e-05 1.91801e-05 0.00035205 1.1476e-05 0.000242924 2.87272e-05 1.29856e-05 2.48942e-05 3.37163e-05 1.61159e-05 0.000218544 2.86223e-05 0.0002217 3.41324e-05 0.00027568 6.01268e-05 2.72396e-05 0.000225861 0.000257547 8.37002e-05 2.39801e-05 1.34267e-05 0.000128396 0.000229707 1.58454e-05 2.03305e-05 3.79132e-05 0.00023269 1.0477e-05 2.72952e-05 0.000221713 2.37579e-05 1.03637e-05 6.86694e-06 1.79655e-05 1.6866e-05 0.000239742 1.4017e-05 2.98388e-05 0.000261705 8.75918e-06 1.08358e-05 0.000225123 0.00022539 3.0606e-05 1.62448e-05 1.47907e-05 4.5384e-05 0.000216831 3.24626e-05 1.34803e-05 0.00361647 2.25244e-05 0.000430717 1.59233e-05 2.19504e-05 2.64246e-05 0.000539038 1.38085e-05 0.000237921 2.19888e-05 6.43151e-05 2.15666e-05 4.68312e-05 1.6028e-05 2.35587e-05 0.000226337 1.34692e-05 2.13972e-05 7.96459e-06 1.43627e-05 4.37008e-05 3.05559e-05 0.000166569 2.80466e-05 1.52147e-05 7.38065e-05 9.2337e-06 1.49964e-05 1.29128e-05 1.78561e-05 1.57545e-05 1.30013e-05 1.32394e-05 1.65018e-05 1.4278e-05 2.113e-05 2.05895e-05 2.408e-05 1.85198e-05 0.00046213 2.374e-05 4.96517e-05 8.46495e-05 0.000253248 1.4268e-05 0.000222429 1.30177e-05 0.000229516 1.79004e-05 0.000218997 5.0543e-05 0.000155762 2.37273e-05 0.000231359 4.13265e-05 1.03507e-05 3.47804e-05 0.000811029 1.73259e-05 0.000147041 0.00025388 0.000248499 0.000217884 0.00164231 1.90496e-05 0.000305153 0.000231756 2.81227e-05 0.000275833 1.64944e-05 2.98464e-05 1.1146e-05 0.000228196 3.20014e-05 0.000222026 6.27016e-05 2.53557e-05 0.000139531 1.48963e-05 1.23642e-05 4.84282e-05 0.00040863 1.18682e-05 0.000400854 2.86161e-05 6.31274e-05 2.55409e-05 2.03946e-05 3.20108e-05 0.000221285 0.000228591 8.53975e-05 0.000216995 5.08604e-05 0.000218379 1.16091e-05 9.76542e-05 9.62111e-05 0.000403 2.13992e-05 0.000432501 9.89966e-06 7.01303e-05 9.28753e-05 0.000132461 0.000232274 2.45551e-05 0.000217751 2.3869e-05 1.20164e-05 9.72968e-05 1.48066e-05 1.5056e-05 2.54775e-05 1.11772e-05 2.91558e-05 2.17487e-05 0.000170939 1.20385e-05 0.000229437 1.4327e-05 1.68271e-05 0.000222649 6.9425e-05 1.17799e-05 0.000194214 6.31181e-05 1.6757e-05 2.23769e-05 0.0001416 2.19243e-05 3.57002e-05 2.67954e-05 1.91102e-05 7.12948e-05 0.000232053 3.8469e-05 0.000227378 3.93566e-05 1.89611e-05 1.78874e-05 0.000102834 1.73742e-05 2.8383e-05 1.88669e-05 0.0002254 0.000276612 2.00161e-05 2.73436e-05 3.29766e-05 2.26809e-05 1.09023e-05 2.54018e-05 0.000227763 2.22943e-05 3.59488e-05 0.000446634 1.28964e-05 7.3735e-05 3.7259e-05 2.36566e-05 3.24707e-05 0.000106658 2.04322e-05 3.23304e-05 0.000222887 3.60019e-05 0.000225584 3.26772e-05 1.16497e-05 1.73784e-05 0.000140816 4.26963e-05 1.09776e-05 3.30516e-05 2.5517e-05 1.12702e-05 2.83603e-05 0.00025157 3.65569e-05 3.03908e-05 0.00036574 3.65956e-05 9.14506e-05 0.000216379 2.24674e-05 0.000141131 1.54241e-05 2.20693e-05 2.04873e-05 0.000229252 0.000236359 0.000222113 5.15134e-05 2.75199e-05 2.43017e-05 2.00582e-05 1.17579e-05 1.43864e-05 1.51953e-05 3.16168e-05 0.000233777 2.05768e-05 2.15412e-05 0.000221905 1.29106e-05 0.000577274 1.92608e-05 0.000219323 4.03175e-05 0.000927843 1.14556e-05 0.000225451 0.000447947 1.994e-05 1.25706e-05 0.000481885 1.47785e-05 1.60429e-05 7.59361e-06 1.68296e-05 0.000199254 1.35513e-05 0.000705827 0.000231083 2.22952e-05 0.000229763 2.09479e-05 1.7066e-05 0.000184044 2.10157e-05 3.47396e-05 9.49614e-06 2.01533e-05 2.43742e-05 0.000352371 4.98711e-05 1.16176e-05 1.5392e-05 0.000298656 4.05805e-05 0.000127358 0.000121718 2.88115e-05 1.40098e-05 2.03898e-05 2.1615e-05 2.50044e-05 2.28487e-05 0.000193745 1.95136e-05 1.41607e-05 0.000146254 0.829718 0.000228972 1.80987e-05 1.29955e-05 1.12324e-05 0.000229259 3.55779e-05 0.000218048 1.30931e-05 0.00026744 1.78132e-05 0.000227397 2.22669e-05 2.78872e-05 0.00304864 7.52395e-05 1.38452e-05 1.85257e-05 0.000455213 3.21531e-05 4.79964e-05 5.74031e-05 2.81235e-05 4.31322e-05 6.77535e-05 0.000241967 1.15667e-05 2.98004e-05 1.7794e-05 1.63236e-05 2.6694e-05 1.52266e-05 3.14797e-05 1.39069e-05 2.6602e-05 3.31807e-05 1.4078e-05 2.7671e-05 0.0020774 1.76039e-05 1.58323e-05 3.21293e-05 0.000227041 5.02937e-05 3.22644e-05 3.58425e-05 2.69135e-05 0.000240175 3.59071e-05 5.53254e-05 3.42687e-05 5.1638e-05 1.21882e-05 4.21285e-05 0.000257035 1.06424e-05 1.77103e-05 2.36284e-05 2.62244e-05 0.000231464 0.000227278 0.000195279 1.48963e-05 2.87288e-05 0.000237299 9.01607e-05 0.000232171 1.24605e-05 0.000137274 0.000257727 0.00192374 1.93582e-05 0.00022926 1.42245e-05 2.45149e-05 2.31308e-05 2.8746e-05 5.42965e-05 3.01016e-05 3.97316e-05 1.48376e-05 2.71058e-05 2.66231e-05 0.000226983 1.94933e-05 3.2868e-05 1.84145e-05 1.46658e-05 2.76326e-05 6.47061e-06 2.24397e-05 1.56959e-05 0.000236827 8.1082e-05 2.39943e-05 1.45458e-05 0.000137402 1.96635e-05 2.88328e-05 2.85258e-05 9.82336e-06 1.16551e-05 1.4572e-05 0.000219591 0.000124083 2.11378e-05 3.94757e-05 9.54456e-06 0.000238639 0.000234764 2.28306e-05 1.75301e-05 1.72455e-05 1.89014e-05 0.00019796 2.4075e-05 3.55526e-05 1.33815e-05 0.00037571 0.000251347 0.000220834 0.000100362 1.05223e-05 0.000234878 1.92149e-05 2.34867e-05 0.000766683 1.50161e-05 2.18618e-05 2.38426e-05 4.27922e-05 3.43834e-05 0.000225872 1.39161e-05 0.000242137 2.05499e-05 1.57849e-05 1.50054e-05 0.000221788 9.07066e-05 0.000186749 0.00024726 1.23055e-05 1.5418e-05 1.00939e-05 0.00022294 0.000110291 4.51272e-05 1.02893e-05 1.86508e-05 0.000447654 2.17896e-05 1.7672e-05 1.29386e-05 3.01072e-05 2.60306e-05 
0.000105003 1.95198e-05 2.89054e-05 2.1883e-05 0.0052951 1.75285e-05 1.80679e-05 3.55013e-05 5.15954e-05 0.000237207 0.000100167 0.000264263 0.000469544 2.36799e-05 1.06418e-05 1.44408e-05 0.000243271 2.2835e-05 0.000247864 0.000236317 1.56338e-05 1.08493e-05 0.000456629 9.2914e-06 1.54373e-05 2.70048e-05 0.000222773 0.000267309 0.000233415 3.53268e-05 1.45307e-05 8.36924e-06 2.33323e-05 0.000125094 0.000233835 1.58175e-05 2.92409e-05 9.3584e-06 2.20814e-05 1.61363e-05 1.1887e-05 1.41186e-05 1.21052e-05 2.14744e-05 1.11313e-05 1.23632e-05 0.000355841 9.97208e-06 1.31694e-05 1.28554e-05 1.24316e-05 1.31327e-05 0.0001265 1.24078e-05 1.28462e-05 4.82364e-05 5.21288e-05 1.16017e-05 0.00201614 0.000130942 1.75005e-05 1.68462e-05 0.000230345 1.12901e-05 3.75632e-05 0.000230816 2.29448e-05 2.22993e-05 0.000229808 1.37939e-05 2.53519e-05 2.81753e-05 1.77206e-05 1.51018e-05 2.05883e-05 1.64091e-05 1.36348e-05 0.000161476 3.68806e-05 4.53634e-05 0.000777954 1.76572e-05 1.2785e-05 0.000201457 2.35161e-05 8.16913e-05 0.000437679 0.000665574 1.44299e-05 0.000237102 1.54001e-05 2.89535e-05 0.000248171 1.3062e-05 2.33821e-05 1.72408e-05 2.13157e-05 1.42597e-05 0.000233017 0.000243826 0.00023678 0.000318161 2.91891e-05 0.000164539 9.29194e-06 2.71377e-05 0.000235526 7.88737e-06 2.80863e-05 0.000308187 1.18005e-05 1.76945e-05 1.04594e-05 0.00024383 1.60145e-05 0.00023669 0.000521406 1.17258e-05 1.63135e-05 0.000146007 8.94331e-06 2.34194e-05 0.000463239 2.7317e-05 1.59595e-05 1.67719e-05 1.10227e-05 0.0002968 1.29714e-05 1.2679e-05 0.000231968 1.09522e-05 0.000468887 0.000235183 1.88267e-05 1.17706e-05 3.67356e-05 0.000228335 1.73263e-05 0.000238948 9.90158e-06 1.54685e-05 0.000106019 0.000564685 1.01732e-05 0.000238403 1.43737e-05 0.000186008 1.83776e-05 0.000230015 2.43209e-05 1.52487e-05 1.33271e-05 1.18276e-05 0.000126245 5.38094e-05 1.2174e-05 2.17484e-05 1.58895e-05 1.56732e-05 1.59038e-05 1.65248e-05 3.84489e-06 2.46801e-05 2.01459e-05 0.00019069 1.36954e-05 1.56795e-05 8.36066e-06 1.07151e-05 1.20635e-05 1.4084e-05 2.91727e-05 1.07792e-05 1.8754e-05 2.42047e-05 0.000238964 2.63357e-05 1.55758e-05 0.000166501 6.47274e-05 0.000291812 4.11483e-05 0.000240337 1.70494e-05 0.000268079 1.04844e-05 2.76133e-05 7.97494e-06 0.000324897 0.000183333 1.57535e-05 1.21994e-05 1.90829e-05 1.89565e-05 1.01934e-05 1.41557e-05 1.74333e-05 1.31617e-05 0.000350991 1.31389e-05 9.87252e-06 0.000131393 9.79129e-05 5.52565e-06 1.97895e-05 1.18299e-05 0.00025332 1.73957e-05 0.000234739 0.000321262 9.34751e-05 8.82241e-05 1.05373e-05 0.000129299 0.000200188 0.000237958 3.58206e-05 1.94196e-05 1.40621e-05 1.60539e-05 0.000248371 6.19777e-05 0.000445668 0.000249394 3.51785e-05 0.000632274 1.25969e-05 0.000628018 1.95519e-05 1.08861e-05 0.000238845 0.000465557 1.06936e-05 6.38245e-06 3.67171e-05 3.46898e-05 1.45869e-05 1.49291e-05 0.000247754 0.000232852 2.18545e-05 1.11663e-05 0.000236067 0.000244883 1.32617e-05 0.000237432 1.40934e-05 2.28822e-05 7.88643e-06 1.27936e-05 0.000235183 1.15756e-05 2.75638e-05 1.02255e-05 4.80476e-05 0.00024512 0.000234539 3.04318e-05 8.03878e-06 3.40411e-05 9.06161e-05 0.000257229 9.36915e-06 9.53485e-06 3.80336e-05 3.16425e-05 1.53736e-05 1.00946e-05 2.22557e-05 1.10245e-05 7.16297e-06 2.00419e-05 1.46948e-05 1.81851e-05 0.000287037 0.000136561 0.000237471 2.90596e-05 0.00026826 1.38365e-05 1.98332e-05 6.76852e-06 1.74697e-05 1.40748e-05 8.9566e-06 0.000241984 0.000255479 1.17056e-05 0.000235527 1.83318e-05 1.75197e-05 1.65714e-05 0.000239092 0.000249387 1.55669e-05 0.000231504 1.60271e-05 9.94679e-06 1.57659e-05 1.68121e-05 1.47777e-05 1.05184e-05 9.56957e-05 2.0329e-05 1.80328e-05 1.82968e-05 0.000180869 0.000474275 0.000119233 1.93724e-05 0.000510418 0.000239005 9.37797e-06 3.06325e-05 8.03999e-06 4.63363e-05 0.000224223 1.82158e-05 4.16562e-05 1.3935e-05 0.000810784 1.11076e-05 1.19238e-05 1.36663e-05 3.29194e-05 1.23454e-05 0.000324051 1.07474e-05 2.19661e-05 0.000174143 1.39505e-05 9.14992e-06 1.39942e-05 0.000240034 3.42434e-05 0.00023566 0.000276047 0.000306475 1.23235e-05 1.40487e-05 1.44351e-05 1.97829e-05 1.5551e-05 0.000236309 0.000461995 2.17237e-05 0.000255576 3.71776e-05 2.28956e-05 0.000119598 1.52524e-05 7.60456e-05 2.46707e-05 1.57202e-05 1.40908e-05 1.74297e-05 9.08476e-06 0.00024165 2.00493e-05 7.59418e-06 1.66856e-05 1.95332e-05 1.29858e-05 9.91138e-06 1.41043e-05 5.14296e-06 3.71388e-05 2.29839e-05 1.03267e-05 1.32742e-05 1.39097e-05 0.000243149 8.45195e-05 0.00050331 2.54657e-05 9.14972e-06 1.64887e-05 1.42793e-05 9.39314e-06 1.74646e-05 2.29957e-05 3.0883e-05 0.000237126 1.22594e-05 1.26989e-05 6.49087e-06 1.68092e-05 2.02623e-05 9.7063e-06 0.000264142 2.0678e-05 1.39331e-05 0.000244189 4.13028e-05 8.86794e-05 2.5138e-05 1.39193e-05 1.3276e-05 1.03977e-05 1.29941e-05 0.000231831 6.21939e-05 0.000232855 0.000236958 1.00338e-05 1.4733e-05 2.19034e-05 1.77679e-05 2.63717e-05 9.0662e-05 1.27972e-05 0.000239851 0.000240281 2.76742e-05 1.04292e-05 2.09087e-05 1.37688e-05 8.74592e-06 1.10603e-05 2.0838e-05 2.10553e-05 0.00197817 7.1712e-06 1.14149e-05 9.89622e-06 1.58613e-05 1.97769e-05 1.84676e-05 0.000465348 0.00019533 0.000252363 1.46148e-05 1.99212e-05 2.66825e-05 2.06105e-05 2.16255e-05 1.05847e-05 0.00012841 0.000455055 1.75715e-05 1.90988e-05 0.000461196 0.000239182 0.000252602 1.84124e-05 1.54863e-05 8.41081e-06 1.41615e-05 3.0035e-05 8.47261e-06 0.000138611 1.42684e-05 1.36744e-05 1.69867e-05 1.53859e-05 1.34489e-05 1.23405e-05 0.000100923 5.21163e-05 2.76303e-05 1.90208e-05 6.65251e-06 2.39162e-05 1.07517e-05 0.000122081 0.000233079 2.50781e-05 1.22969e-05 5.41514e-05 1.09862e-05 0.000237445 0.000233156 1.54617e-05 1.22703e-05 7.95078e-06 0.000247157 1.63578e-05 2.63668e-05 0.000232001 1.32387e-05 0.000124074 4.00194e-05 1.22076e-05 3.08671e-05 0.000235623 0.000232374 9.3713e-06 1.00883e-05 0.000231226 1.655e-05 0.000449966 3.14417e-05 0.000235596 1.11357e-05 0.000228826 1.08225e-05 1.08331e-05 0.000165629 2.24849e-05 1.11904e-05 0.000122561 1.13865e-05 0.00436433 1.32969e-05 2.02289e-05 0.00012906 0.000247502 0.000251371 0.000230647 0.000571795 8.83421e-06 0.000596898 1.8102e-05 0.000233192 4.86985e-05 7.90982e-06 7.00022e-06 1.07521e-05 1.46686e-05 4.15366e-05 0.000268778 2.52239e-05 9.75268e-06 8.93156e-06 2.91867e-05 1.3296e-05 1.73247e-05 1.92176e-05 2.58683e-05 0.000244569 1.30265e-05 0.000230225 1.47291e-05 0.000313389 5.22782e-05 1.39952e-05 7.01779e-05 2.59897e-05 0.000250846 1.01695e-05 3.76799e-05 2.52448e-05 1.87946e-05 0.000250006 1.69286e-05 1.28414e-05 1.13519e-05 2.32755e-05 7.53175e-05 0.000227424 2.22431e-05 0.00023358 1.82385e-05 0.000257724 2.78842e-05 1.4535e-05 0.000235901 2.50514e-05 2.12713e-05 1.93954e-05 1.30925e-05 0.000124988 0.000249161 2.71771e-05 1.47099e-05 2.10097e-05 0.000240778 1.74353e-05 8.59887e-06 0.000337659 2.46463e-05 1.2252e-05 1.20645e-05 1.79451e-05 1.4157e-05 0.000559442 5.56623e-06 2.28308e-05 2.90524e-05 1.20806e-05 9.87793e-06 1.26291e-05 0.000412558 2.27913e-05 1.51229e-05 2.23256e-05 2.46861e-05 0.000237062 2.29552e-05 1.50408e-05 0.000234427 1.72233e-05 0.000460881 1.35394e-05 0.00022908 9.44115e-05 0.000247257 3.55627e-05 0.00049855 2.39095e-05 2.43178e-05 0.000413143 1.25527e-05 7.19984e-06 2.1472e-05 0.000233036 1.37522e-05 1.41407e-05 1.42116e-05 1.13106e-05 2.45398e-05 0.00029412 0.000144025 1.84637e-05 1.80899e-05 1.69398e-05 8.90285e-06 1.49317e-05 5.90283e-05 0.000120422 8.63984e-05 1.42641e-05 2.40684e-05 1.28346e-05 1.78481e-05 2.31045e-05 8.68929e-05 1.65108e-05 0.000285068 0.000464512 1.5017e-05 5.39755e-05 0.000133461 0.000245783 0.00042076 0.000243891 1.23624e-05 0.000235577 1.3831e-05 0.000234421 1.27288e-05 0.000254872 0.000120384 0.000235392 0.000167046 1.32887e-05 9.84757e-06 0.000141417 1.23357e-05 0.00012337 2.42301e-05 0.00025273 0.000237233 0.000164666 1.83433e-05 2.46395e-05 0.000237757 9.55762e-06 1.26903e-05 1.15633e-05 2.24489e-05 1.13236e-05 0.000237323 0.000373839 0.00023171 1.50915e-05 5.81878e-05 1.97644e-05 1.36997e-05 2.60525e-05 2.79673e-05 0.000445511 1.14891e-05 0.00034765 3.44805e-05 1.83752e-05 1.06707e-05 1.80571e-05 2.14947e-05 0.000234844 0.000661218 0.000220352 0.000226376 2.7658e-05 1.48798e-05 1.10735e-05 1.85003e-05 9.42676e-05 0.000436688 0.000447543 0.000582554 1.30357e-05 3.96838e-05 0.000241682 0.000467623 0.000232586 1.95955e-05 0.000233047 0.000152682 0.000131236 2.84891e-05 1.54644e-05 0.000260429 1.08263e-05 1.18197e-05 1.64265e-05 1.43662e-05 0.000169581 8.24756e-06 0.000229257 8.05339e-06 1.07708e-05 1.1451e-05 3.73575e-05 2.17296e-05 9.35528e-05 1.21609e-05 1.36735e-05 9.87139e-06 9.02964e-05 1.86095e-05 2.64705e-05 2.15335e-05 2.06323e-05 8.16835e-06 0.000201849 1.91212e-05 0.000241618 1.40047e-05 1.76032e-05 2.13873e-05 3.30893e-05 3.01637e-05 0.000965949 1.27191e-05 0.000238132 0.000131805 2.38387e-05 4.55094e-05 2.36502e-05 1.40865e-05 2.27677e-05 1.64308e-05 0.000242014 1.44827e-05 1.10138e-05 0.000464237 2.17626e-05 6.72766e-05 1.67096e-05 4.38073e-05 1.81654e-05 9.93285e-05 6.5443e-05 2.37769e-05 0.000228174 1.75749e-05 0.000242301 2.44529e-05 2.23242e-05 1.87388e-05 0.000242306 2.37344e-05 1.52917e-05 1.15718e-05 2.35421e-05 8.98316e-06 8.92497e-06 0.000388353 2.30341e-05 3.0009e-05 0.000247878 2.36378e-05 1.81558e-05 0.000233887 6.59238e-05 1.46365e-05 1.10918e-05 1.22542e-05 1.45489e-05 0.000233073 0.000229491 0.000231033 1.21984e-05 1.17292e-05 4.31398e-05 1.64509e-05 1.33309e-05 1.06719e-05 1.84204e-05 5.52353e-05 0.000262424 1.26509e-05 1.42418e-05 0.000234432 9.66448e-06 0.000280531 1.13289e-05 0.000230077 2.17498e-05 1.42622e-05 7.60734e-06 0.000237509 0.000244073 3.73712e-05 1.9405e-05 0.000368109 6.91969e-05 1.76178e-05 1.44795e-05 1.81713e-05 0.000102074 1.47908e-05 0.000257385 0.000236321 1.72543e-05 0.000252677 0.000133117 2.67801e-05 2.69033e-05 1.50866e-05 2.50574e-05 1.56554e-05 1.88178e-05 1.74128e-05 0.00035904 2.85353e-05 1.30431e-05 1.28216e-05 0.000421045 2.13152e-05 1.55302e-05 0.000123245 2.15016e-05 1.97253e-05 3.89749e-05 1.20955e-05 1.20259e-05 3.01058e-05 1.58858e-05 1.19652e-05 6.25615e-06 0.000227555 0.887397 0.000240073 1.79838e-05 1.51959e-05 1.73619e-05 0.000235991 1.49001e-05 0.000250301 1.3271e-05 0.000275996 1.91428e-05 0.000232492 0.000220905 1.75603e-05 0.00405938 4.68364e-05 1.36211e-05 1.31609e-05 0.000459737 2.05802e-05 1.93531e-05 8.21393e-05 1.77849e-05 5.48674e-05 4.21167e-05 0.00024703 1.36176e-05 3.15389e-05 2.403e-05 9.55401e-06 1.43808e-05 6.48064e-05 1.18964e-05 1.04414e-05 0.000210397 1.33902e-05 1.25507e-05 1.4447e-05 0.000239754 5.18438e-06 0.000227455 2.79608e-05 0.000236162 3.54136e-05 7.66568e-05 2.27556e-05 2.79614e-05 0.000237638 2.21512e-05 2.22066e-05 2.98726e-05 3.25975e-05 1.15031e-05 4.94825e-05 0.000254828 8.31748e-06 7.69351e-06 1.18893e-05 0.000141913 0.000233133 0.000230297 0.000194046 1.17593e-05 1.0139e-05 0.000464418 9.37186e-05 0.000238533 1.4824e-05 1.36503e-05 0.000253351 5.19067e-06 1.39644e-05 1.23428e-05 2.37472e-05 1.60864e-05 1.48969e-05 1.8246e-05 1.32899e-05 1.96877e-05 1.99603e-05 1.26494e-05 1.95295e-05 2.3658e-05 0.000240358 1.14612e-05 2.41235e-05 1.45192e-05 2.15767e-05 0.000139396 1.99135e-05 3.96199e-05 1.06054e-05 0.000242642 2.69234e-05 2.68988e-05 1.34357e-05 0.000262046 1.75559e-05 1.13093e-05 1.85805e-05 1.25165e-05 2.77661e-05 1.56484e-05 0.00023397 0.000244467 2.03369e-05 3.02065e-05 1.40815e-05 0.000240464 0.000248232 1.9208e-05 7.94266e-06 1.63938e-05 2.75015e-05 4.22854e-05 6.11636e-05 2.77944e-05 1.24876e-05 0.000414545 0.000240878 0.000240765 2.28922e-05 1.21923e-05 0.000231495 1.36824e-05 1.37946e-05 0.00046339 2.29494e-05 1.12358e-05 1.92035e-05 1.99075e-05 1.31475e-05 0.000229613 1.46949e-05 0.000245973 1.4967e-05 3.42218e-05 1.56883e-05 0.000229463 0.000229187 0.000160598 0.000251554 9.22809e-06 8.83593e-06 1.01719e-05 0.000237422 0.000125159 1.84522e-05 6.54071e-05 1.11313e-05 0.000855492 1.52903e-05 1.37454e-05 9.41859e-06 1.53888e-05 1.53508e-05 
0.000127686 1.93865e-05 7.18979e-05 5.82181e-05 1.92219e-05 0.000101813 4.03815e-05 0.000137974 9.18944e-05 9.81147e-05 0.000148492 0.000159617 8.10776e-05 4.37787e-05 1.46901e-05 7.42596e-05 6.70864e-05 0.000129924 0.000141104 7.95718e-05 2.51446e-05 2.63165e-05 7.08157e-05 0.000240744 9.11409e-05 5.17819e-05 0.000158725 0.000239022 2.07201e-05 0.000241723 1.09496e-05 1.64872e-05 1.60972e-05 9.3764e-05 5.99595e-05 3.33554e-05 0.000371247 0.000101266 2.57209e-05 1.56826e-05 5.19455e-05 0.000138368 0.000121166 4.79596e-05 5.05357e-05 0.000137943 3.49543e-05 2.34156e-05 0.000177457 0.000193019 7.56385e-05 0.000101072 0.00170611 0.00012674 5.71127e-05 0.000226861 0.000109597 1.60981e-05 0.000289508 0.000104796 0.000114862 2.79702e-05 6.99077e-05 7.15564e-05 3.28841e-05 2.05419e-05 0.000239115 0.00125781 9.90963e-05 1.46834e-05 0.00014547 4.90089e-05 0.000117954 0.310429 3.54639e-05 0.000205871 8.97149e-05 0.000150017 0.000233263 0.000403492 0.00328503 0.00014966 2.2935e-05 0.000191774 0.000114983 0.000119348 0.00010967 4.42494e-05 0.000104196 1.5403e-05 4.24069e-05 0.00027316 0.000200319 6.59457e-05 2.36097e-05 0.000218805 2.02989e-05 0.000223037 9.58481e-05 3.66827e-05 7.9026e-05 0.000107211 5.97285e-05 1.88871e-05 0.000100803 3.89436e-05 0.000152189 6.68933e-05 2.24326e-05 0.000263575 7.15064e-05 8.21031e-05 5.12574e-05 5.32523e-05 8.89539e-05 3.50416e-05 0.000427075 1.08113e-05 0.000105141 4.45186e-05 0.000103748 7.82505e-05 0.000144382 4.63213e-05 9.25822e-05 0.000157893 1.5669e-05 0.000147249 9.84756e-05 0.000156318 1.22353e-05 0.000101875 0.000143143 2.64062e-05 0.000172966 9.03242e-05 0.000165665 2.58031e-05 0.000101824 0.000141494 0.0001083 0.000239007 0.000146868 0.000131653 9.03008e-05 1.54707e-05 0.000109196 0.000346369 2.45701e-05 0.000144323 0.0029644 1.73612e-05 1.63347e-05 7.47064e-05 0.000149126 9.51889e-05 9.65089e-05 4.87854e-05 0.000371136 3.62907e-05 1.44764e-05 0.000103251 1.98792e-05 0.000134133 0.000276343 0.000123751 2.2167e-05 1.54793e-05 5.26147e-05 0.000178816 6.00052e-05 2.19042e-05 0.000150577 0.000105708 4.08208e-05 0.000392684 3.02618e-05 0.000124866 0.000119469 0.0001172 3.65682e-05 0.000115069 0.000126374 0.000101539 0.000112444 1.37021e-05 1.62529e-05 0.000108039 1.27526e-05 8.28494e-05 0.000109151 1.06509e-05 9.94403e-05 1.93338e-05 4.33794e-05 7.83071e-05 0.000109584 0.000303791 2.22583e-05 0.0037472 2.45735e-05 2.52012e-05 0.000148011 0.000142986 6.60466e-05 7.99967e-05 1.82086e-05 3.84915e-05 9.69627e-05 4.07246e-05 0.000217794 0.000233755 0.000117425 4.5108e-05 1.59145e-05 1.12875e-05 9.71564e-05 7.08345e-05 0.000103565 2.2421e-05 1.54386e-05 0.000280121 6.37289e-05 0.000136178 0.000105162 4.36285e-05 0.00016407 5.2569e-05 0.000327922 4.36584e-05 5.25201e-05 0.000237727 0.000114351 7.99084e-05 1.90748e-05 1.6572e-05 0.000217154 6.5053e-05 0.000478406 7.04103e-05 2.43535e-05 4.97449e-05 0.000131247 0.000407886 2.10676e-05 5.3148e-05 8.05772e-05 2.51406e-05 0.000176483 5.82458e-05 3.54895e-05 9.40521e-05 6.29693e-05 8.65324e-05 4.25945e-05 0.000293872 6.99265e-05 3.85382e-05 5.10988e-05 0.000103171 0.00031539 6.97222e-05 0.0029196 0.00228616 0.000173175 0.00573247 0.000142228 9.7102e-05 0.000676174 9.55552e-05 1.72186e-05 4.84278e-05 1.70192e-05 0.000242765 0.000196426 2.45531e-05 9.47783e-05 8.59113e-05 7.84088e-05 7.49305e-05 1.12958e-05 0.000199066 0.00110849 0.000236768 0.000136247 0.000427278 0.000111355 2.98151e-05 9.42692e-05 0.000196749 1.47396e-05 0.00015278 2.67339e-05 0.000105088 0.00015599 0.000105805 0.000145372 5.52461e-05 0.000101437 8.85959e-05 0.000102166 6.3172e-05 1.60105e-05 0.000108121 4.93291e-05 2.9958e-05 1.84238e-05 0.000100645 0.000140129 1.27579e-05 0.000116713 7.20325e-05 1.67807e-05 0.000184255 9.30226e-05 5.39103e-05 0.000276347 3.98863e-05 0.000387962 7.56168e-05 3.81295e-05 0.00399432 2.69916e-05 1.84428e-05 7.6498e-05 5.82717e-05 0.00010532 0.000120244 4.08613e-05 6.05886e-05 7.116e-05 5.34248e-05 2.075e-05 3.7575e-05 9.86137e-05 7.25049e-05 0.000103693 0.000117754 4.72861e-05 0.00010548 0.000122873 3.86599e-05 0.000166254 0.000244725 0.000154062 0.000147477 6.61834e-05 6.32986e-05 0.000112312 3.66908e-05 0.00023147 6.20283e-05 3.03237e-05 1.61424e-05 8.18501e-05 6.08275e-05 0.000172035 1.40119e-05 2.7123e-05 7.34232e-05 2.95069e-05 6.87504e-05 0.000130575 6.44514e-05 0.000172315 1.52014e-05 0.000178024 6.46176e-05 8.67884e-05 0.000119757 1.6103e-05 0.000431161 0.000378616 4.48742e-05 0.00010525 7.32859e-05 1.74703e-05 1.86596e-05 2.92604e-05 8.04565e-05 0.000237781 0.113118 0.000115778 2.21638e-05 0.000120799 0.00012143 0.000254148 7.70676e-05 1.82987e-05 1.73665e-05 0.000208396 1.32108e-05 0.000121042 6.91322e-05 0.000140598 2.19223e-05 0.000498328 2.27165e-05 2.22816e-05 1.29549e-05 8.68699e-05 1.77605e-05 0.000133038 0.000198061 3.09889e-05 0.000241228 0.000125552 1.36888e-05 0.000142909 0.000227694 0.000106566 0.000149454 3.45862e-05 2.45966e-05 4.49009e-05 7.30039e-05 0.000204401 2.18703e-05 1.33343e-05 4.56434e-05 2.25787e-05 6.16925e-05 9.41016e-05 1.70875e-05 0.000111351 2.0219e-05 1.96599e-05 6.78031e-05 2.27881e-05 9.24579e-05 0.000144628 0.000195177 3.53385e-05 5.40004e-05 2.99393e-05 0.00025367 0.000106308 2.90826e-05 1.54114e-05 1.87656e-05 7.43137e-05 2.84307e-05 2.58651e-05 7.67629e-05 0.000114566 5.33168e-05 9.10401e-05 5.68389e-05 6.69519e-05 0.000185397 2.07208e-05 8.69415e-05 7.16641e-05 4.17312e-05 3.1669e-05 5.37459e-05 1.366e-05 6.13925e-05 2.67357e-05 1.97759e-05 0.000250052 0.000142338 0.00018018 0.000175282 1.99601e-05 2.6522e-05 3.92222e-05 2.05037e-05 1.53453e-05 0.000196295 0.00011125 9.07682e-05 0.000127523 0.000138175 0.000104282 1.31296e-05 0.000110614 5.50791e-05 0.000331216 5.27672e-05 6.38148e-05 0.000111377 6.71368e-05 1.98229e-05 0.00261378 0.000176048 3.85884e-05 2.27889e-05 0.000166275 2.20666e-05 4.24481e-05 6.84857e-05 0.000197981 1.68256e-05 0.000607115 0.000109134 0.000103364 1.80645e-05 1.67429e-05 0.00011702 0.000240532 6.45568e-05 3.57735e-05 4.67515e-05 0.000782854 0.000144079 5.68698e-05 8.7126e-05 0.00011897 1.17374e-05 0.00131237 1.40087e-05 0.000337165 4.46259e-05 1.59066e-05 0.000285137 2.63037e-05 0.000136006 2.49987e-05 0.218575 4.02394e-05 0.0024275 0.000147578 0.000110027 7.44211e-05 0.000152694 2.66966e-05 0.000141211 2.55445e-05 0.000217924 1.17226e-05 0.000206633 2.24406e-05 8.16674e-05 3.56313e-05 0.000198296 0.000143368 9.22955e-05 1.68005e-05 0.00023478 6.622e-05 6.20819e-05 0.000163192 6.85441e-05 0.000355624 0.000106347 3.79042e-05 6.11235e-05 1.76213e-05 3.35967e-05 4.96869e-05 3.1952e-05 0.000234273 2.99434e-05 0.000281704 0.000199262 4.0276e-05 2.12603e-05 0.000177048 8.20465e-05 0.000437147 1.84891e-05 0.000208706 0.000177657 0.000151838 0.000155446 0.00015193 2.22499e-05 0.000149758 0.00017345 1.87133e-05 4.02367e-05 0.000225479 1.99462e-05 6.59617e-05 1.86859e-05 0.000166513 1.58223e-05 1.86146e-05 1.22807e-05 5.83774e-05 2.03959e-05 4.32133e-05 0.000168709 0.000203525 7.09547e-05 3.86116e-05 5.18499e-05 7.52652e-05 0.000148049 6.47868e-05 0.000628404 1.80712e-05 0.0002001 2.12961e-05 0.000163171 0.00010065 7.74157e-05 0.00034992 0.0153447 8.40797e-05 0.000189185 0.00015413 7.88366e-05 5.37918e-05 0.000138514 8.27914e-05 9.87194e-05 0.000123967 1.51341e-05 8.08619e-05 3.22184e-05 0.000322176 0.000408321 0.000171874 3.02207e-05 0.000282506 2.54834e-05 1.33506e-05 6.8594e-05 0.000137098 9.83413e-05 2.39268e-05 6.08685e-05 0.000136792 2.34498e-05 0.00011032 6.3847e-05 0.000141911 0.00106424 0.00012315 7.19866e-05 0.000110225 5.89388e-05 3.86815e-05 0.000175191 0.000132995 2.39665e-05 2.35317e-05 4.28765e-05 1.45961e-05 2.71012e-05 7.94007e-05 9.15624e-05 2.03097e-05 0.000226855 7.08492e-05 7.40613e-05 2.62154e-05 4.58558e-05 0.000128243 0.000164116 0.0168665 5.20308e-05 2.06042e-05 0.000154384 0.00116846 4.82276e-05 2.3368e-05 0.00292937 9.27158e-05 6.00089e-05 1.55956e-05 7.86507e-05 0.00182514 9.74205e-05 7.2217e-05 2.21712e-05 2.85432e-05 2.0434e-05 0.000139144 6.53332e-05 3.88356e-05 1.31245e-05 8.80993e-05 0.000166177 0.000153536 1.41397e-05 1.51399e-05 0.000180844 0.000121088 2.96313e-05 5.66452e-05 1.43028e-05 0.000101739 0.179224 6.81287e-05 6.89315e-05 1.72706e-05 0.000195061 0.000158185 0.000163208 1.40059e-05 0.000123626 3.56491e-05 0.00017672 6.38373e-05 1.90723e-05 0.000101443 0.00159677 4.66776e-05 0.000125944 1.72392e-05 2.05534e-05 5.41969e-05 0.000156337 5.83986e-05 2.08614e-05 0.000147857 0.0001009 1.33848e-05 0.000136464 2.21534e-05 0.000197882 0.000111309 0.000101688 8.07032e-05 6.95051e-05 9.02767e-05 1.8568e-05 4.86816e-05 0.000109126 0.000132755 9.39354e-05 0.000115268 8.81291e-05 9.25088e-05 1.55661e-05 3.51633e-05 9.85752e-05 2.12858e-05 3.69453e-05 0.000161557 3.17373e-05 0.00015935 3.28587e-05 4.26436e-05 0.000130541 4.06488e-05 4.41848e-05 0.000144947 2.63562e-05 9.71697e-05 0.000473296 1.63984e-05 4.27632e-05 5.6114e-05 5.60889e-05 2.50538e-05 0.00010059 0.000398267 2.07593e-05 7.43968e-05 7.11555e-05 0.000176146 0.000112559 9.49012e-05 0.00148941 4.1303e-05 6.1485e-05 2.16069e-05 0.000349998 0.000110867 0.000133504 1.97372e-05 6.14582e-05 8.92827e-05 2.47447e-05 3.76868e-05 0.000201328 0.000142051 0.000134125 0.000428513 0.000156623 0.000193601 1.95288e-05 2.9263e-05 0.000141126 0.000225622 0.000276235 0.000208386 9.63536e-05 1.10672e-05 8.29687e-05 0.000179548 2.27666e-05 4.74984e-05 4.19542e-05 0.00027233 0.000135841 9.59516e-05 5.2516e-05 9.79034e-05 4.21298e-05 3.44256e-05 0.000106868 3.12064e-05 2.02516e-05 0.00013859 0.000102506 4.20698e-05 2.03773e-05 0.000104176 6.95918e-05 0.000112194 8.35313e-05 0.000123238 0.000104366 0.000115175 3.11455e-05 3.28746e-05 1.84716e-05 1.41028e-05 8.568e-05 6.73683e-05 0.00013662 2.2425e-05 4.16091e-05 3.86632e-05 0.000138624 5.40334e-05 0.000136021 6.06219e-05 7.15257e-05 0.000135426 5.92553e-05 1.24761e-05 0.00010578 0.000100371 0.000119672 0.000158416 7.33067e-05 0.000180816 1.72409e-05 0.000165307 2.58467e-05 5.4915e-05 0.000200983 1.19776e-05 0.000117691 0.000173502 5.25648e-05 1.35076e-05 1.74699e-05 9.17595e-05 2.15234e-05 6.2551e-05 2.43895e-05 5.82035e-05 2.6482e-05 1.90375e-05 0.000111636 2.43557e-05 8.79926e-05 3.75016e-05 1.36234e-05 0.000245067 2.70614e-05 0.000120112 0.000150666 0.000236032 3.70191e-05 0.000154471 0.000236458 0.00283883 4.61994e-05 3.2446e-05 2.96585e-05 4.20874e-05 0.000134973 5.93716e-05 0.000176516 9.04989e-05 5.14622e-05 0.000255888 0.00173208 3.2615e-05 0.00021618 1.60355e-05 0.000222306 1.94602e-05 0.000103116 0.000202926 8.80625e-05 6.86442e-05 8.45753e-05 1.77848e-05 0.000108334 9.89359e-05 0.000118407 0.000102986 0.000103857 0.000184261 6.26422e-05 0.000124753 0.00011294 2.70338e-05 0.000172288 0.000228532 1.53053e-05 0.000173523 0.000182326 0.000118948 6.04685e-05 1.26137e-05 0.000185481 3.28639e-05 0.000249794 0.000105397 2.35352e-05 0.000108538 3.92721e-05 0.000223471 5.44597e-05 3.61515e-05 3.41228e-05 0.000162918 0.000133467 2.89146e-05 0.000144303 2.95647e-05 3.77836e-05 7.46263e-05 5.65746e-05 3.12411e-05 9.0744e-05 3.96122e-05 0.000128758 1.91975e-05 3.92542e-05 8.43711e-05 4.99817e-05 0.000568624 0.000160005 0.000591841 7.55688e-05 6.63677e-05 0.000104331 6.02947e-05 2.04888e-05 0.000169355 6.56022e-05 4.45568e-05 1.72823e-05 0.000190129 3.91137e-05 1.51333e-05 0.000108395 0.000187136 7.59235e-05 1.84314e-05 4.21198e-05 4.09433e-05 0.000172956 0.000140169 1.58823e-05 2.09957e-05 0.000244354 0.000137023 8.52329e-05 7.05841e-05 0.000104436 0.000148795 3.79018e-05 8.97204e-05 2.7974e-05 1.22092e-05 7.35187e-05 2.16375e-05 6.95287e-05 0.000183591 8.5439e-05 7.38266e-05 3.42873e-05 0.000175369 0.000142273 0.00013022 1.87675e-05 4.92602e-05 3.66482e-05 0.000189225 7.61306e-06 0.000120708 2.70754e-05 0.000190661 0.000302151 5.60017e-05 1.98703e-05 0.00013812 2.84319e-05 8.39802e-05 0.00012584 1.24662e-05 1.44349e-05 0.00018324 1.82898e-05 2.33035e-05 2.85575e-05 6.2756e-05 6.65708e-05 
6.07789e-05 7.06462e-05 0.000547175 0.000172762 3.68515e-05 2.20586e-05 0.000122693 5.75581e-05 0.000144664 1.79424e-05 3.84253e-05 0.000264302 0.000189753 7.04412e-05 3.49813e-05 0.000272294 7.1162e-05 0.000222706 0.00054331 7.09952e-05 0.00038436 2.97831e-05 0.000283396 0.000214864 9.64723e-05 0.000103898 0.000591059 4.00545e-05 1.81928e-05 0.000101131 2.35508e-05 2.0682e-05 0.000107457 0.000114364 0.000210205 0.000149811 0.000349933 0.000152068 0.000224251 0.000134983 0.000198659 0.00012982 0.000101585 8.95849e-05 7.97111e-05 8.61398e-05 0.000295017 0.000107588 6.25731e-05 0.000519925 0.000332528 3.61103e-05 7.08863e-05 0.000396627 0.000165525 0.000189831 2.17652e-05 5.33498e-05 0.000176698 4.20803e-05 3.94467e-05 0.000249787 5.76033e-05 0.000129469 0.000143214 3.09749e-05 0.000191506 0.000156477 3.5624e-05 8.8815e-05 0.000193695 0.000154379 9.23446e-05 2.62309e-05 0.000238591 0.000102646 0.0013417 3.44688e-05 0.000521502 0.000240008 6.4787e-05 5.25717e-05 0.000108553 2.97506e-05 0.000130572 0.000589538 0.000750002 0.000339487 6.39374e-05 5.36488e-05 0.000108513 7.11711e-05 3.01035e-05 0.000116721 8.81487e-05 0.000220378 0.000167443 1.78188e-05 0.000121419 0.000193255 0.00012766 0.000215988 0.000524566 0.000157415 7.55797e-05 8.33691e-05 0.000128637 3.62611e-05 0.000471691 5.01461e-05 0.000136932 0.000350094 2.60237e-05 0.000249959 0.000250767 1.75755e-05 0.198019 0.00012122 3.16748e-05 0.00025794 5.51655e-05 7.97279e-05 0.000122875 6.32113e-05 6.70417e-05 0.000355942 3.21627e-05 2.82753e-05 0.00010346 5.95579e-05 0.000100206 2.13442e-05 0.000391914 0.000161894 0.000241869 0.000172874 0.000178188 2.14434e-05 1.81956e-05 0.00023948 0.000135826 0.000198681 0.000187368 0.000202768 8.90819e-05 0.000255279 0.000225768 0.000187492 0.000377011 5.95208e-05 0.000254441 5.10555e-05 5.73609e-05 2.22398e-05 0.000365701 0.00033728 0.000104264 1.39942e-05 0.000149045 2.47446e-05 5.6605e-05 8.51878e-05 1.89329e-05 0.00088066 0.000435085 8.37916e-05 0.000210999 0.00015654 4.69554e-05 2.25721e-05 0.000142916 8.55342e-05 0.000870979 5.60264e-05 0.000303475 5.35022e-05 7.38797e-05 0.000399194 0.000126768 4.93789e-05 0.000279957 9.4401e-05 0.000261702 0.00052422 0.000130482 0.000283898 7.82605e-05 0.0003709 1.93445e-05 2.7834e-05 0.000103004 8.16938e-05 0.000151909 0.000275867 0.000159036 8.47671e-05 0.000274632 0.000218392 0.000158886 0.131553 7.54257e-05 0.000155987 0.000121135 9.70413e-05 2.03561e-05 0.00039914 5.53245e-05 3.20946e-05 8.41628e-05 9.41463e-05 0.000139928 0.000338186 6.83397e-05 0.00011749 2.38206e-05 3.55368e-05 8.33788e-05 2.19579e-05 2.14439e-05 3.0777e-05 0.000151002 2.33825e-05 0.000230669 0.000270888 7.66002e-05 8.00265e-05 0.000136493 2.18074e-05 0.000317712 0.000167698 0.000197638 7.8318e-05 0.000399175 7.97936e-05 0.000266865 0.000122082 2.98922e-05 2.5546e-05 0.000331444 0.000244535 2.09194e-05 6.99092e-05 0.000115147 0.000365772 0.000149318 0.000143464 0.000114823 9.74195e-05 3.35661e-05 0.000125763 0.000240984 0.000125859 6.23281e-05 0.00035233 0.000153588 0.000100174 0.00024073 0.000204723 0.000235235 7.60574e-05 0.000253196 0.000382706 0.224914 0.000185629 0.00330083 2.36311e-05 0.00024585 3.24109e-05 0.0030926 0.000269406 0.000390703 0.000218586 0.000107095 5.87999e-05 2.03292e-05 0.000130772 0.000104695 3.40153e-05 5.3298e-05 0.00015073 1.72718e-05 0.000144102 2.77798e-05 0.000681034 1.97984e-05 3.83743e-05 9.51142e-05 6.30891e-05 0.000215794 0.0361043 9.18896e-05 0.000131105 0.000188049 0.000119417 0.000221899 1.81069e-05 0.000235299 0.000133651 0.0001648 2.69878e-05 7.4979e-05 3.26395e-05 0.000119165 2.18256e-05 5.8895e-05 0.000127477 0.000406486 5.72902e-05 3.12894e-05 6.54901e-05 0.000278986 0.000215442 0.000181198 0.000215981 0.000208279 1.54999e-05 0.00028742 0.000356998 0.000225011 0.000212888 0.000169038 0.121174 0.000169771 0.000235928 0.000476688 2.28931e-05 0.000180603 0.000114948 0.000219782 0.000100341 0.000200225 5.03634e-05 0.000147356 4.62152e-05 0.000183095 0.000239162 5.63289e-05 0.000264878 0.00011199 0.000104937 0.000240009 0.000155704 0.000229631 4.08873e-05 4.21315e-05 8.22022e-05 0.000156647 4.31856e-05 3.42285e-05 0.00753065 0.000140805 0.000152543 0.000182011 2.48056e-05 0.000113768 0.000606434 6.69591e-05 0.000112387 5.61945e-05 0.000203532 0.000130626 0.000132994 0.00035377 0.000189512 2.57667e-05 0.000117153 0.000243596 8.60691e-05 9.12203e-05 0.00018125 0.000191818 6.0056e-05 0.000203058 0.000191754 0.000242873 0.000238291 9.32734e-05 4.3652e-05 0.000242367 0.000146233 0.000164457 0.000146354 0.000240215 0.000207571 4.94586e-05 0.000426242 0.000193388 7.48751e-05 2.42851e-05 8.95562e-05 0.00012319 5.4202e-05 0.000133456 2.20086e-05 0.000353016 0.000129083 0.000165105 0.00012484 0.000204878 0.000152143 0.000124828 6.04713e-05 0.000618836 0.000413812 8.47819e-05 5.62218e-05 0.000194676 2.02297e-05 0.00060119 3.41449e-05 0.000187242 0.000240835 0.000144394 9.56341e-05 5.58619e-05 0.00022619 0.000417787 0.00015212 0.000127114 0.00106973 0.000219811 0.000301259 0.000203705 0.0001752 0.000137713 7.69099e-05 0.000393299 5.02016e-05 6.89743e-05 0.000187012 5.95582e-05 6.60005e-05 0.00014316 0.000134929 0.00011549 0.000185091 0.000242657 8.39067e-05 0.000168958 0.000167764 0.000143048 0.000274304 0.000317946 0.000199547 0.000193354 0.000136039 2.89335e-05 0.000198346 0.000111912 8.86453e-05 3.42332e-05 0.00021613 0.000464048 0.000372305 0.000763887 2.70784e-05 3.5603e-05 2.55151e-05 4.7011e-05 4.51986e-05 0.000292608 0.000616581 0.00861065 0.000385796 0.000242319 0.000575757 2.77104e-05 3.2923e-05 0.000140349 0.000938483 0.000143777 5.16439e-05 0.000101308 0.000615994 0.000134997 8.57521e-05 0.000263062 4.48389e-05 0.000106179 0.000118158 1.60741e-05 0.000188608 0.000143261 0.000125686 0.000188134 0.000266943 6.60617e-05 1.95283e-05 0.000207998 3.51017e-05 2.36e-05 0.000117951 0.000303552 0.000124523 0.00312533 2.53147e-05 0.0002117 0.000474236 0.000162219 2.03388e-05 2.6111e-05 4.52523e-05 0.000417059 7.62645e-05 0.000106858 0.000161422 0.000126852 0.000284027 0.000247838 4.96613e-05 2.2937e-05 1.87953e-05 0.000311331 7.21531e-05 9.10727e-05 0.000327964 1.78721e-05 0.000112898 0.000309114 0.000185031 0.000632635 0.000220316 0.000283309 0.000163132 3.82241e-05 1.46043e-05 3.33015e-05 0.000112444 0.000190543 0.000155635 2.0254e-05 0.000108032 1.47476e-05 2.90665e-05 4.04517e-05 0.000136409 2.93698e-05 7.00421e-05 1.66312e-05 0.000322701 2.37691e-05 0.000133304 0.000426993 0.000156946 0.000337051 0.000203327 7.07365e-05 8.12315e-05 2.11909e-05 1.64684e-05 3.92399e-05 2.65624e-05 2.61086e-05 0.000237419 0.000143652 8.08678e-05 6.8219e-05 0.000145987 0.000141331 4.67382e-05 3.69925e-05 5.25498e-05 0.000278542 2.59217e-05 1.99235e-05 3.86525e-05 0.000216006 0.000288048 0.000199543 0.000515857 5.96071e-05 0.000144305 0.000100822 2.0288e-05 0.000182067 2.20451e-05 0.000151025 0.000203467 0.000200434 0.00016922 0.000155988 0.000212141 0.000258462 0.000149107 2.97699e-05 2.93478e-05 2.96431e-05 0.000131236 0.000145931 0.000134846 2.29082e-05 5.11718e-05 3.62945e-05 0.000131348 2.53612e-05 0.000200025 0.000340823 0.000225204 9.36842e-05 0.000104801 6.46689e-05 4.60722e-05 0.000125997 1.64899e-05 3.19705e-05 0.000175535 0.000145501 5.17773e-05 0.00023406 0.000125984 4.59297e-05 0.000261713 0.000261479 0.000350869 0.00030794 0.000105946 0.000107906 7.52956e-05 0.000437233 6.30477e-05 0.000116112 0.000119889 2.53206e-05 0.00024112 6.77289e-05 8.53685e-05 2.69753e-05 0.000265612 0.000258107 9.78607e-05 0.000324031 0.000174588 0.000624093 0.000209082 0.000226304 0.000169956 0.000107505 4.29745e-05 3.55458e-05 2.70492e-05 3.41123e-05 3.40278e-05 8.60341e-05 0.000197851 3.54305e-05 0.000323795 0.000139793 0.00015411 5.53498e-05 3.25424e-05 9.05395e-05 0.000425301 0.00058094 6.01635e-05 7.98112e-05 9.43722e-05 5.92891e-05 4.44218e-05 0.000188125 0.000227588 3.78689e-05 0.000365776 2.92394e-05 7.06271e-05 0.000252117 5.77651e-05 0.000153258 2.48677e-05 0.000154241 0.000230839 0.00040374 0.00017387 0.000255655 0.000134002 4.24521e-05 0.00037501 0.000210597 7.89561e-05 4.01356e-05 8.7824e-05 2.27111e-05 3.87429e-05 0.000239047 0.000117125 3.34162e-05 1.97525e-05 0.000137816 0.000143636 0.000242341 7.09877e-05 2.52547e-05 0.00016549 2.41874e-05 0.000129467 0.000188267 1.52663e-05 4.92384e-05 0.000155392 0.000119113 0.000126951 0.000120248 7.83389e-05 4.68494e-05 0.000135756 4.49033e-05 3.61767e-05 0.000283912 4.70735e-05 0.000128456 2.13933e-05 7.96624e-05 0.000159709 5.25575e-05 0.000172525 0.000208757 0.000142091 0.000187693 0.000168984 8.82688e-05 0.000241959 0.000206724 0.000212424 0.000461871 5.36015e-05 0.000126937 5.09241e-05 0.000331182 0.000173854 2.73996e-05 8.93145e-05 0.000276848 0.000113052 0.000248638 3.9963e-05 0.00032425 0.000136031 5.58314e-05 3.04274e-05 0.000106165 3.63332e-05 0.000801925 5.49801e-05 0.000156239 0.000237945 5.84919e-05 8.09562e-05 4.86066e-05 0.000358412 3.01841e-05 0.00012545 2.3218e-05 7.07213e-05 2.80778e-05 0.000142441 2.64117e-05 0.000108219 2.55382e-05 0.000163375 0.000103893 0.00038455 7.72493e-05 0.000118797 5.08487e-05 0.000215076 0.000121891 5.94314e-05 0.000129164 2.23448e-05 0.000365009 0.000154394 0.00022003 0.000543819 5.54888e-05 0.000174848 0.000116536 9.71954e-05 0.000125941 0.000256234 5.13987e-05 0.000126318 0.000110403 0.00014646 2.19569e-05 0.000186096 0.00026243 0.000148952 3.21979e-05 2.70128e-05 5.66732e-05 2.87881e-05 0.000125907 2.62124e-05 5.19421e-05 5.67604e-05 7.22159e-05 1.15268e-05 0.000108718 1.89221e-05 4.84352e-05 8.74123e-05 0.000482514 6.57762e-05 0.000267898 3.22232e-05 3.04071e-05 1.99631e-05 0.000298256 0.0738724 0.000166205 0.000188816 2.13235e-05 3.98367e-05 5.64739e-05 2.58883e-05 2.50801e-05 2.95981e-05 1.87632e-05 0.000205332 0.000137188 0.000152017 0.000319643 0.00052645 0.000218169 0.000195906 0.000236385 0.000129603 6.30377e-05 5.32644e-05 0.000248307 6.23753e-05 0.000209876 7.38458e-05 0.000123599 2.06395e-05 0.000251968 0.000132932 0.000287133 2.29563e-05 0.000205718 0.000124994 0.000253499 0.000315574 9.80586e-05 0.000501247 0.000124396 6.40313e-05 0.000169607 3.7029e-05 0.00378653 4.88581e-05 0.00015293 0.000160129 0.000289708 7.80539e-05 3.08197e-05 0.000129842 0.000214724 4.70013e-05 0.00467545 9.34112e-05 2.12227e-05 2.57186e-05 8.13891e-05 0.000215187 0.000126551 0.000335104 0.000422343 0.000318686 0.000374826 3.69069e-05 0.000232775 6.14619e-05 0.000334352 0.000125746 0.00115866 0.00648729 7.55003e-05 0.000312584 4.42512e-05 5.36434e-05 2.2061e-05 0.000239158 0.0101073 2.34829e-05 0.000254723 9.24812e-05 0.000337833 0.000127556 0.00036681 0.000178328 0.000602397 0.000182091 0.000179794 0.000245667 8.40263e-05 0.000195703 2.42039e-05 0.000228667 0.000200015 4.70397e-05 3.10599e-05 7.84652e-05 7.37999e-05 0.000195457 2.35468e-05 0.000370089 0.000139919 0.000320494 2.0925e-05 0.00013242 8.48633e-05 0.000167979 1.78454e-05 2.63632e-05 0.00778914 0.000107713 0.000254455 0.000160276 0.000129008 4.04035e-05 0.000147603 3.56144e-05 0.000223823 0.000151282 3.09849e-05 0.000542751 0.000258035 9.81364e-05 0.000137688 0.00026501 5.19858e-05 0.000138544 0.000156277 0.000215128 0.000524615 4.62111e-05 0.000231639 0.00022829 0.000348539 2.33761e-05 0.000177465 0.000202037 0.00023104 9.72039e-05 0.000166855 4.91553e-05 0.000127131 0.000177712 0.000252308 0.000201946 1.8607e-05 0.000133209 0.000250473 9.12622e-05 8.49857e-05 5.64166e-05 9.20246e-05 0.000958497 0.000206928 0.000218139 0.00022879 0.000250515 0.000124264 2.20556e-05 4.23414e-05 5.07646e-05 1.48288e-05 0.000293391 6.79853e-05 7.34114e-05 0.000202301 2.47756e-05 0.000256384 0.000200991 0.000386119 2.18457e-05 2.09205e-05 5.39132e-05 0.000207446 0.000153022 0.000465636 1.45541e-05 0.000140983 7.21471e-05 0.00017671 0.000185924 0.000406313 0.000179881 4.65101e-05 0.00013014 0.00026255 2.55895e-05 0.000129772 0.000365964 0.00013702 4.52724e-05 4.76767e-05 0.000184703 2.85232e-05 0.000158951 
8.87715e-05 2.91023e-05 0.000274152 1.25554e-05 0.00231575 0.000108396 1.60217e-05 0.000200006 1.84985e-05 0.000141867 0.000103016 0.000154272 4.02274e-05 3.21164e-05 1.21419e-05 7.58733e-05 6.01007e-05 0.000206042 6.59044e-05 3.22397e-05 2.03178e-05 1.5548e-05 6.13432e-05 9.7494e-05 7.7139e-05 4.1099e-05 0.000371136 0.000128353 1.62059e-05 0.000118672 1.9354e-05 0.00013838 1.49119e-05 0.000171866 7.91955e-05 1.57419e-05 0.000432133 9.89766e-05 5.00747e-05 1.29023e-05 6.25706e-05 0.000142272 0.000144424 4.28282e-05 6.66875e-05 0.000155695 5.13115e-05 1.90112e-05 0.000178723 6.48347e-05 5.90025e-05 4.562e-05 0.000773745 0.000188911 4.94343e-05 0.000230158 0.000128302 1.31783e-05 0.00237406 0.000122012 0.000166484 1.66704e-05 6.63035e-05 7.22587e-05 3.09023e-05 1.02143e-05 0.000290904 0.00104424 7.00974e-05 1.01675e-05 9.86039e-05 3.12598e-05 9.96525e-05 0.327771 0.000133497 5.46487e-05 0.00027451 0.000108847 0.000151406 4.22169e-05 0.00261073 0.000158836 3.45139e-05 0.000214168 0.000107161 4.02866e-05 0.00044485 0.000585312 0.000104957 1.61074e-05 3.27019e-05 0.000227007 0.000179227 6.4604e-05 2.35646e-05 0.000339645 2.31806e-05 0.000228779 8.83588e-05 0.000521929 0.000481801 7.70016e-05 0.000145845 1.60968e-05 7.69707e-05 0.000245577 0.000101505 6.40738e-05 3.11495e-05 0.000115447 0.000106582 7.361e-05 2.01731e-05 9.35523e-05 8.31535e-05 3.57646e-05 0.000651328 1.33613e-05 0.000100245 0.000181292 9.98078e-05 7.60161e-05 0.000187195 9.81206e-05 7.86734e-05 0.000123963 0.000474418 0.000141918 7.77562e-05 3.49576e-05 1.52082e-05 0.00014733 0.000387617 1.07658e-05 0.000156851 8.57869e-05 0.000115945 9.93551e-06 0.000100985 5.28841e-05 0.000100822 0.000165343 0.000127839 0.000393896 0.000133239 1.64799e-05 0.000103214 0.000316971 5.92586e-05 0.000142963 8.94337e-05 1.62682e-05 1.60489e-05 9.06765e-05 7.15404e-05 1.24059e-05 0.000108979 6.40213e-05 0.000380155 3.1664e-05 5.40204e-05 9.81397e-05 1.38575e-05 2.70985e-05 1.59008e-05 0.00034071 9.6803e-06 2.94227e-05 0.000119549 0.000189019 6.44322e-05 9.55993e-05 0.000236286 0.000146193 3.39061e-05 0.000227269 1.62095e-05 0.000116189 0.000112885 1.53617e-05 3.88758e-05 0.00185668 7.20199e-05 2.61164e-05 0.00010355 0.00015542 1.27571e-05 0.000111808 8.43979e-06 1.67883e-05 7.12111e-05 1.22217e-05 9.80387e-05 1.20218e-05 5.43326e-05 1.23781e-05 0.000108574 0.000259879 1.784e-05 0.000157061 1.50565e-05 1.29409e-05 0.000213018 0.000178647 6.5929e-05 5.7523e-05 6.30373e-05 4.61574e-05 0.000103424 7.28176e-05 0.000159157 0.00017294 0.000245945 2.82757e-05 1.39928e-05 0.000227177 9.79318e-05 0.000190099 0.000103358 1.61319e-05 1.0605e-05 0.000225938 1.71767e-05 0.000138393 0.000128785 4.89874e-05 8.94817e-05 6.15887e-05 0.000554394 1.82094e-05 5.48037e-05 0.00024704 6.80231e-05 1.4371e-05 2.04932e-05 7.73555e-05 0.000210993 5.47459e-05 7.41874e-05 5.59701e-05 9.8836e-06 3.03859e-05 0.000184672 8.42128e-05 1.92506e-05 0.000131274 1.11052e-05 1.50743e-05 0.000148766 0.00010656 2.69759e-05 9.34254e-05 7.25806e-05 0.000254543 3.56406e-05 0.000137468 2.24825e-05 1.81114e-05 5.10484e-05 0.000101801 3.40379e-05 5.08354e-05 5.53138e-05 0.00231392 0.00017439 0.000130739 0.000116314 2.18553e-05 1.47114e-05 9.89697e-05 1.2477e-05 0.000100668 9.35393e-06 0.000307738 8.22566e-05 5.86153e-05 8.66849e-05 8.66755e-05 6.97059e-05 0.000192942 1.29738e-05 0.000199961 3.0851e-05 5.51356e-05 0.000139951 0.000101522 9.74339e-05 0.000216284 0.000105167 0.000193546 7.01856e-05 0.000347893 1.56663e-05 6.89732e-05 7.86712e-05 9.73925e-05 0.000135855 4.9951e-05 0.000121839 1.68448e-05 0.000102548 3.70689e-05 1.17349e-05 6.23803e-05 4.10464e-05 2.15624e-05 1.03397e-05 0.000182736 0.000283437 1.08434e-05 0.000106079 4.33979e-05 1.32766e-05 0.000186926 0.000188791 5.31475e-05 3.37738e-05 3.70683e-05 0.000148256 8.58447e-05 7.50143e-05 7.01784e-05 4.02191e-05 1.28574e-05 7.23375e-05 5.58315e-05 0.000103176 0.000112119 3.10444e-05 0.00135821 1.0688e-05 1.27691e-05 1.66043e-05 3.43903e-05 0.000101902 5.33844e-05 0.000103853 0.000245083 7.30859e-05 0.00011014 2.88474e-05 7.40992e-05 0.000538631 0.000126083 0.000157035 0.000108342 0.000136703 1.81678e-05 0.000168777 4.76985e-05 9.21348e-05 6.24626e-05 1.73218e-05 0.000142402 0.000126887 4.89886e-05 0.000179962 1.07743e-05 9.84353e-06 6.98544e-05 1.82878e-05 3.93684e-05 0.000123429 6.66965e-05 0.000184022 0.000129839 0.00017618 0.000107324 0.000108257 9.3383e-05 1.43291e-05 0.000445089 0.000169793 7.45665e-05 3.34191e-05 7.04456e-05 1.23921e-05 7.98872e-05 3.69785e-05 0.000104356 0.000202961 0.118613 2.04086e-05 0.000101881 0.000124297 1.27568e-05 7.11403e-05 7.08051e-05 7.34263e-05 1.0287e-05 0.000153104 1.51476e-05 0.000123038 6.58755e-05 0.00020872 0.000189335 0.000186822 1.47331e-05 7.78543e-05 1.32703e-05 5.22382e-05 7.42582e-06 0.000397069 6.70834e-05 1.17432e-05 0.000231155 0.00010625 5.96329e-05 0.00032236 6.18693e-05 0.000187611 5.2589e-05 3.35411e-05 1.81239e-05 3.80319e-05 0.000188601 0.00018484 0.000102617 9.24099e-06 0.000453816 2.07251e-05 0.00019411 0.00235629 4.41072e-05 9.96174e-05 1.15479e-05 2.16747e-05 3.01188e-05 1.40424e-05 9.9566e-05 0.000132343 0.000136775 3.03002e-05 4.18488e-05 7.35474e-05 0.000124811 0.000109334 1.07123e-05 5.23759e-05 1.02522e-05 0.000329634 4.08754e-05 3.67039e-05 5.56855e-05 9.737e-05 5.70542e-05 6.52723e-05 5.12605e-05 1.45985e-05 0.000155428 1.11392e-05 2.73046e-05 7.51657e-05 3.6204e-05 0.000261358 8.45565e-05 1.6503e-05 5.27494e-05 1.49783e-05 1.60135e-05 0.0001129 0.000197333 0.000172999 0.000103468 0.000474457 0.000134502 3.53516e-05 3.46683e-05 9.96833e-06 0.000384887 0.000220755 6.8411e-05 0.000124059 0.000101984 0.000104107 1.0779e-05 0.000208268 5.4645e-05 0.000344549 1.42313e-05 5.24599e-05 0.000108978 0.000128713 2.05834e-05 0.000177128 7.55233e-05 3.557e-05 1.04406e-05 5.41663e-05 1.18533e-05 3.12207e-05 0.000134141 9.80329e-05 7.08155e-06 2.52528e-05 0.000135555 0.000101698 4.99186e-05 5.99311e-05 0.000101209 1.71385e-05 5.56755e-05 3.07884e-05 0.00229995 0.000589294 0.000140061 0.000105255 6.99035e-05 0.000105485 1.21683e-05 0.00138487 1.6982e-05 0.000388402 7.50023e-05 1.56219e-05 0.000397051 1.16648e-05 0.00014191 4.90705e-05 0.227729 3.2958e-05 0.000109571 0.000213422 0.000104515 5.48037e-05 9.17713e-05 1.13025e-05 0.000161335 1.77545e-05 7.53313e-05 2.85618e-05 0.00682949 1.00847e-05 1.06369e-05 0.000262841 8.08231e-05 0.000131791 8.83665e-05 9.86043e-06 0.000238067 6.11131e-05 5.76027e-05 0.000208945 0.000109949 7.08147e-05 2.82706e-05 3.49592e-05 3.12968e-05 1.75374e-05 1.67698e-05 5.37702e-05 7.54429e-06 6.26139e-05 1.10908e-05 0.000118934 6.74287e-05 3.77389e-05 2.0162e-05 3.27082e-05 7.01344e-05 0.000187577 9.62553e-06 0.000215023 9.99804e-05 0.000114924 0.000155299 0.000169306 1.41001e-05 6.65666e-05 0.000120733 2.25313e-05 3.83609e-05 0.000210314 1.29663e-05 0.000102965 1.13816e-05 3.62289e-05 8.15143e-06 0.000182804 9.86016e-05 7.40952e-05 1.05321e-05 3.42803e-05 8.46277e-05 8.23861e-05 7.41931e-05 5.30223e-05 7.99225e-05 4.08174e-05 0.000148175 5.23162e-05 3.37427e-05 1.89113e-05 7.02387e-05 1.72731e-05 0.000150156 8.39177e-05 3.25149e-05 0.000234326 1.46097e-05 7.41502e-05 0.000243936 6.54946e-05 6.63708e-05 5.3893e-05 7.13711e-05 7.64667e-05 9.94908e-05 0.000109932 1.3996e-05 6.79422e-05 8.59055e-05 0.000216576 0.000559942 1.7656e-05 2.73711e-05 0.000393588 9.6821e-06 0.00016602 7.62894e-05 0.000160319 0.000121073 1.26585e-05 3.58253e-05 0.000142952 1.41725e-05 2.00723e-05 3.97303e-05 0.00013513 0.000858108 0.000124657 5.67159e-05 0.000283199 0.000133343 6.58234e-05 0.000104697 0.000101999 1.33221e-05 6.76336e-05 3.72028e-05 1.34401e-05 0.000621632 0.00021583 8.44234e-05 1.22347e-05 0.000203723 6.83036e-05 1.27023e-05 9.43212e-05 3.98888e-05 0.000101799 0.000140923 8.92843e-05 5.16577e-05 6.08336e-05 0.00015726 0.00136901 6.36684e-05 1.38768e-05 0.000151959 9.21986e-05 5.37317e-05 1.49299e-05 7.36243e-05 0.00103411 9.98398e-05 1.26519e-05 0.000177461 1.4771e-05 1.51791e-05 1.91698e-05 0.000367692 4.30859e-05 1.40193e-05 1.37673e-05 0.000194206 0.000219714 4.23784e-05 1.51141e-05 0.000160967 0.000123611 0.000228423 1.57024e-05 1.02445e-05 0.000179828 0.188708 6.70624e-05 6.59835e-05 1.283e-05 0.000210807 0.000161224 1.19873e-05 1.13519e-05 3.49664e-05 0.000250026 9.47063e-05 3.16871e-05 3.86126e-05 0.000111268 0.000196558 1.41303e-05 0.000113218 1.21082e-05 0.000236339 4.9906e-05 0.000160715 0.000215339 8.68544e-05 5.93196e-05 9.86516e-05 1.56491e-05 0.000140507 1.28411e-05 0.000127168 1.95947e-05 0.00010091 7.02237e-05 1.73144e-05 8.80024e-05 4.1789e-05 4.16245e-05 3.02237e-05 7.14925e-05 2.85822e-05 0.000414392 5.19005e-05 0.000646683 3.79852e-05 1.09952e-05 0.000121256 1.03225e-05 0.00011171 9.74009e-05 3.55672e-05 0.000156262 3.32907e-05 2.25886e-05 0.000184226 1.02727e-05 0.000109042 0.000234371 1.60673e-05 6.87981e-05 0.000229155 3.57475e-05 3.42315e-05 1.78605e-05 3.11297e-05 2.13826e-05 0.000748771 0.00027828 0.000328834 0.000241427 7.54343e-05 0.000172543 0.000113638 8.42597e-05 0.000114415 2.02675e-05 6.38572e-05 1.48155e-05 0.000143477 0.00017661 0.000542542 2.00944e-05 4.86023e-05 0.000272083 1.38962e-05 5.95014e-05 0.000324829 0.000207325 7.3e-05 0.00010632 0.000147832 1.23354e-05 1.91133e-05 5.83241e-05 5.88757e-05 0.000161608 0.000254493 0.000190576 9.05103e-05 1.03191e-05 1.31011e-05 3.47141e-05 4.17326e-05 3.99253e-05 3.48614e-05 6.95679e-05 6.6754e-05 9.88606e-05 0.000142522 9.94771e-05 3.16402e-05 3.66071e-05 0.000102415 5.90141e-05 1.34987e-05 0.00013996 0.000104392 3.31256e-05 8.42242e-05 0.000168956 7.03729e-05 7.9932e-05 8.4078e-05 0.000113932 0.00263778 7.38482e-05 3.23601e-05 3.30803e-05 0.000227598 1.29573e-05 9.11972e-05 6.91643e-05 0.000140385 2.11831e-05 3.3288e-05 1.9215e-05 0.000162224 4.37448e-05 0.00012412 6.75618e-05 0.000137586 9.58937e-05 0.000218638 1.08823e-05 0.000108144 9.77744e-05 0.000317725 0.00393163 9.6116e-05 0.000115834 1.21428e-05 2.64813e-05 0.000106325 7.32151e-05 0.000191859 8.10417e-06 0.000136912 0.000169381 5.72037e-05 1.1959e-05 0.000232642 1.25457e-05 0.000222565 5.81061e-05 1.72704e-05 3.46571e-05 1.20201e-05 1.3464e-05 0.00011952 1.28479e-05 1.03212e-05 4.91651e-05 1.29351e-05 0.000106072 1.07896e-05 0.00026363 1.40076e-05 0.000231936 3.38828e-05 0.00014428 0.000219967 4.01292e-05 8.54765e-05 2.97325e-05 0.000196484 8.38097e-05 0.000135711 5.06843e-05 0.000165715 6.29872e-05 5.37257e-05 0.000472744 0.00165741 3.30768e-05 0.000177855 0.000447416 0.000255689 1.40172e-05 0.000101495 0.000207356 8.62678e-05 4.97226e-05 0.000159414 2.03572e-05 6.22838e-05 3.11116e-05 0.000126771 0.000210748 0.000149133 0.000110089 1.01023e-05 0.000170338 0.000100021 1.05902e-05 1.36478e-05 0.000438348 1.16925e-05 0.000176379 0.000187276 0.000145985 2.46042e-05 1.30543e-05 0.000652384 3.01928e-05 0.00010433 0.00014134 1.87635e-05 0.00010376 3.21907e-05 0.000153266 1.61022e-05 1.38665e-05 2.60405e-05 0.000203716 6.82944e-05 1.27017e-05 9.81666e-05 1.32556e-05 1.38373e-05 7.41238e-05 5.48006e-05 1.4967e-05 0.000192833 8.21992e-05 0.00012233 9.38299e-06 1.11609e-05 7.42254e-05 3.71765e-05 0.000494026 1.6018e-05 7.09865e-05 7.29932e-05 7.60398e-05 0.000137377 4.71336e-05 1.52831e-05 0.000328549 6.83487e-05 0.000197401 1.47602e-05 0.000195846 1.32302e-05 9.858e-06 9.88664e-05 7.61916e-05 8.3711e-05 0.000254022 1.58712e-05 6.84464e-05 0.000163953 0.000164454 9.92728e-06 1.3993e-05 0.000201427 0.000119461 0.000119931 0.000108574 9.79379e-05 0.000192155 2.31377e-05 6.29144e-05 3.49154e-05 1.17132e-05 6.78099e-05 1.67871e-05 6.55639e-05 7.98944e-05 9.87808e-05 6.53487e-05 1.49738e-05 0.00021416 7.35057e-05 0.000103976 4.0626e-05 0.00010428 2.76449e-05 0.000198906 9.38684e-06 0.000127288 8.41664e-05 0.000217802 0.00024554 5.04341e-05 1.28141e-05 0.000133881 1.71143e-05 1.59085e-05 0.00014078 7.04858e-06 1.41074e-05 2.92316e-05 2.01208e-05 1.372e-05 8.41963e-05 5.35501e-05 0.000101097 
0.000160837 9.86572e-05 0.000183562 6.72395e-05 0.143936 6.34825e-05 6.11689e-05 8.24659e-05 3.23642e-05 3.24476e-05 0.000150484 0.000156508 9.50499e-05 7.67292e-05 4.68272e-05 9.07988e-05 3.34271e-05 0.000256225 0.000120907 6.92803e-05 5.5284e-05 0.000117862 6.20842e-05 0.000144373 7.90225e-05 0.000124089 0.000188508 0.00015805 5.06529e-05 7.01742e-05 4.34643e-05 0.000541299 0.000177022 8.31819e-05 8.8103e-05 0.000173789 0.000210076 0.000116022 7.81452e-05 7.3522e-05 8.12761e-05 0.000112473 6.70785e-05 2.20729e-05 3.53236e-05 0.00201194 0.000226147 7.41599e-05 9.6289e-05 0.000240476 5.26121e-05 8.46192e-05 0.00182955 7.88392e-05 9.0504e-05 0.000105548 0.000323334 1.95727e-05 0.000143458 3.71608e-05 7.37995e-05 5.49276e-05 3.61853e-05 0.000177526 0.000212472 3.79133e-05 0.000204673 7.85036e-05 3.63874e-05 1.8598e-05 0.000182797 6.31217e-05 0.000155779 6.73304e-05 0.000265688 0.000115897 6.85814e-05 4.98108e-05 0.000283242 0.000216736 0.00941022 2.65984e-05 5.1295e-05 6.34533e-05 7.05301e-05 0.000130752 7.72285e-05 0.000285094 0.000110643 0.000125161 7.63439e-05 3.84968e-05 0.000100971 2.85363e-05 7.34666e-05 3.42415e-05 5.26802e-05 3.44664e-05 4.00949e-05 6.6491e-05 3.40474e-05 0.000131048 0.000105608 3.44198e-05 0.000123547 0.000224341 4.58501e-05 8.40051e-05 0.00014954 0.000235744 3.56565e-05 0.000108382 2.66531e-05 0.000127416 8.04576e-05 3.13891e-05 0.000171972 5.63876e-05 9.34402e-05 3.47366e-05 5.36456e-05 8.77609e-05 6.93437e-05 9.07878e-05 0.000264027 0.000139144 0.000237349 1.46496e-05 0.000135518 2.67618e-05 4.01169e-05 9.11508e-05 2.97838e-05 2.95031e-05 0.000173466 6.32677e-05 7.86832e-05 1.48763e-05 2.77676e-05 0.000190605 8.95023e-05 0.000253905 0.000291428 5.24906e-05 4.50663e-05 6.38683e-05 6.58192e-05 9.82631e-05 0.000164736 9.48339e-05 0.000141731 0.000157949 3.89297e-05 4.96986e-05 0.000167544 0.000649096 5.5157e-05 0.000219872 0.000173592 8.08566e-05 0.000111472 3.15081e-05 5.8695e-05 7.68244e-05 0.00106551 2.67493e-05 3.15944e-05 0.000212746 3.23082e-05 4.83026e-05 4.10496e-05 7.48767e-05 0.000196593 0.000161043 2.51479e-05 9.58421e-05 8.51492e-05 5.42938e-05 4.32392e-05 0.000115941 7.9192e-05 0.00389902 4.53709e-05 0.000133005 4.44095e-05 0.000278384 6.3374e-05 0.000155047 3.76507e-05 1.6861e-05 0.000131805 4.89689e-05 0.000427643 8.88248e-05 5.82198e-05 3.7219e-05 9.05455e-05 0.000415832 5.9691e-05 0.0121556 3.40444e-05 7.34172e-05 6.6046e-05 0.000181526 4.19567e-05 5.65138e-05 4.58378e-05 0.00015815 4.58468e-05 0.000121274 1.38588e-05 0.000203395 0.000146563 3.80731e-05 4.14005e-05 0.00168783 6.92904e-05 4.77349e-05 7.76619e-05 2.46329e-05 7.3608e-05 3.51717e-05 0.000152336 0.00046465 2.95517e-05 8.76691e-05 0.000104068 7.34358e-05 0.000445213 9.53464e-05 6.8677e-05 8.96894e-05 4.17495e-05 5.60326e-05 8.98724e-05 0.000470083 6.46762e-05 3.09584e-05 0.00016182 0.000118054 2.20366e-05 2.95038e-05 5.34112e-05 0.000267457 7.81302e-05 2.1182e-05 4.28566e-05 9.00822e-05 0.000178166 1.95146e-05 0.000227351 4.64774e-05 0.000120877 0.00010904 0.00871276 0.00015433 0.000249828 5.756e-05 6.98136e-05 3.01076e-05 0.000181057 6.57665e-05 0.0150582 2.45448e-05 0.000724886 8.2356e-05 5.52165e-05 0.000175966 0.000219036 0.00011645 8.06577e-05 0.000191332 4.47509e-05 6.00165e-05 3.6883e-05 0.000184869 2.72648e-05 0.000156111 8.8683e-05 0.000196857 1.98933e-05 6.81518e-05 2.26805e-05 0.000393549 7.33082e-05 0.000311321 0.00011109 0.000186811 5.51108e-05 0.00435221 0.000196595 2.20707e-05 0.000120121 0.000127697 0.000514842 2.58878e-05 3.66161e-05 7.0011e-05 4.43949e-05 4.6726e-05 0.000124172 1.29117e-05 0.000146186 6.37556e-05 0.000345256 8.62492e-05 2.94968e-05 0.00019314 5.91133e-05 3.3427e-05 0.000228005 0.00012861 6.33632e-05 3.42895e-05 8.3566e-05 6.82771e-05 0.000222278 3.3899e-05 0.000289254 0.00379136 5.76862e-05 0.0257261 0.000122233 6.36985e-05 0.000249948 9.45127e-05 0.000118913 0.000120368 1.73629e-05 0.00261287 0.000503904 9.63512e-05 4.55024e-05 4.74286e-05 2.85899e-05 0.000178738 2.2241e-05 0.000236989 5.80346e-05 9.75576e-05 0.000181034 0.000200771 0.000196571 0.0001183 6.53618e-05 6.28192e-05 0.00026202 0.000101876 0.000123958 0.00221243 3.30735e-05 5.02247e-05 0.000113629 3.77602e-05 9.67665e-05 0.000172689 0.000125682 6.01218e-05 0.0168688 7.96101e-05 0.000120516 0.000212961 0.000398415 0.000213286 7.17807e-05 7.05606e-05 3.25195e-05 2.80768e-05 0.000194676 2.00836e-05 2.03909e-05 9.7692e-05 0.00014418 7.06253e-05 0.00422239 0.000260924 2.29964e-05 2.59964e-05 3.8459e-05 5.43078e-05 0.000101981 5.24192e-05 0.000244149 7.95057e-05 4.06631e-05 0.000192587 5.72552e-05 6.43428e-05 0.000110651 0.000109267 0.000174348 6.99307e-05 6.17339e-05 2.34982e-05 0.000153906 5.70794e-05 0.000396599 5.33025e-05 6.77266e-05 5.44269e-05 0.000153321 3.329e-05 0.000140574 7.16484e-05 7.0065e-05 4.53745e-05 0.000105806 0.000119142 0.000217387 9.54572e-05 5.35352e-05 3.03943e-05 0.000143071 0.000100052 8.60607e-05 0.000189704 0.000120148 0.000144424 2.44443e-05 5.07404e-05 2.07782e-05 0.000103464 0.000196964 3.92048e-05 4.50017e-05 6.96967e-05 6.04117e-05 7.40869e-05 0.000133184 0.000135083 0.000101805 0.000146172 0.00012567 4.27382e-05 8.596e-05 0.000100003 8.98169e-05 9.28782e-05 3.60757e-05 3.77129e-05 0.000432299 7.58804e-05 5.05738e-05 6.14136e-05 3.91475e-05 0.000110254 6.70744e-05 6.18335e-05 9.02259e-05 0.000108754 3.208e-05 0.000178631 7.17684e-05 7.86488e-05 2.14552e-05 8.96892e-05 4.20832e-05 0.000109481 8.67998e-05 2.73375e-05 5.5781e-05 0.00014093 3.8945e-05 0.000427282 4.54301e-05 0.000185745 0.00012348 3.22047e-05 2.93985e-05 0.000166738 5.87902e-05 5.03942e-05 2.34847e-05 3.68518e-05 3.20772e-05 3.86583e-05 0.000218925 0.000201409 9.37654e-05 9.40948e-05 7.17687e-05 4.43716e-05 3.10195e-05 9.59742e-05 0.00313561 7.49734e-05 4.63156e-05 6.18913e-05 0.000130581 4.07391e-05 6.77404e-05 9.36918e-05 0.00017036 3.44285e-05 0.000302896 0.000112846 0.000105409 0.000109001 0.000249989 4.50797e-05 0.000188171 3.4375e-05 0.000191761 0.238165 8.855e-05 8.93892e-05 0.000544445 6.45702e-05 0.000166583 7.89863e-05 0.0265504 0.000107449 0.0002766 0.00012403 4.88942e-05 0.000298095 2.67288e-05 7.54548e-05 8.21551e-05 7.6451e-05 0.000191601 0.00279277 9.84589e-05 6.29578e-05 0.000222517 2.87711e-05 5.20333e-05 6.30418e-05 4.23822e-05 0.000121054 9.2977e-05 6.03195e-05 5.34505e-05 3.9155e-05 0.000701508 0.000228495 9.08433e-05 4.52166e-05 8.70908e-05 0.000470336 2.65877e-05 0.000282555 0.000171682 0.000110156 6.75609e-05 0.000112497 5.29851e-05 9.27994e-05 3.24161e-05 6.41718e-05 1.45303e-05 9.1549e-05 0.000277388 9.27522e-05 9.4754e-05 0.000269515 0.000478613 0.000215794 0.00316506 3.97459e-05 0.000124981 3.93406e-05 8.77422e-05 5.70802e-05 9.91624e-05 2.40406e-05 0.00019878 7.95913e-05 5.48202e-05 6.75866e-05 0.000252608 0.000210294 6.9252e-05 0.000106176 3.62297e-05 7.50415e-05 3.33083e-05 3.29755e-05 0.00019858 0.000104111 0.00011547 3.20587e-05 3.37625e-05 5.99552e-05 0.000108013 9.22686e-05 0.00014552 9.54506e-05 4.19804e-05 7.80636e-05 3.34378e-05 0.00283195 8.01312e-05 0.000211439 1.85852e-05 0.000144431 0.000329102 3.24773e-05 2.19047e-05 0.000379322 0.000166573 9.60982e-05 0.000246197 3.94341e-05 1.54271e-05 6.24183e-05 9.59724e-05 3.06438e-05 8.57254e-05 0.000136326 3.18697e-05 0.000216282 0.000176748 0.000347165 0.000274946 3.42997e-05 0.000191135 9.00884e-05 1.72585e-05 0.000134537 3.35472e-05 9.5929e-05 0.000138408 0.000256804 9.40071e-05 5.38599e-05 0.000258619 0.000125729 5.53524e-05 9.2775e-05 0.000151026 0.000102428 0.000289446 0.000138934 0.000153066 0.000329041 9.48672e-05 8.18909e-05 0.00018129 6.24445e-05 1.89955e-05 0.000117789 0.000157441 0.000156631 4.11879e-05 0.000144155 4.54342e-05 3.84543e-05 4.49251e-05 7.74237e-05 2.10596e-05 0.000192392 0.000248313 7.76865e-05 6.30964e-05 0.000114887 2.83906e-05 7.47362e-05 0.000252549 6.04178e-05 0.000156682 0.0005177 8.73227e-05 2.71624e-05 0.000192624 3.35271e-05 5.40018e-05 0.000252566 0.000179716 0.000102727 8.73651e-05 0.000351312 0.000475067 9.02491e-05 8.33402e-05 3.41152e-05 0.000183987 4.16749e-05 7.31694e-05 0.000178744 8.4148e-05 0.000188576 7.12034e-05 1.58781e-05 7.42634e-05 2.08512e-05 6.15524e-05 0.000152429 6.15248e-05 0.000235562 0.000152442 0.000107076 3.17574e-05 0.000143945 0.000172853 0.000103173 0.000139463 0.000106691 6.16942e-05 0.00080735 0.000104041 0.000125148 6.55232e-05 0.000103124 7.89095e-05 5.18606e-05 4.42792e-05 0.000107743 7.12339e-05 2.98579e-05 7.69507e-05 9.4401e-05 4.63724e-05 8.05467e-05 3.06868e-05 0.000118786 9.54325e-05 9.45802e-05 4.43851e-05 8.99278e-05 4.59057e-05 0.000136887 8.95396e-05 3.04154e-05 9.10374e-05 0.000172489 8.35898e-05 6.91962e-05 2.05945e-05 3.54101e-05 5.44257e-05 3.09712e-05 0.000163936 0.000332087 0.0072166 3.57477e-05 0.000114674 7.1775e-05 5.75572e-05 0.000102477 6.40706e-05 2.79711e-05 0.00016655 8.14025e-05 8.0875e-05 7.74403e-05 4.38349e-05 0.000132196 7.54314e-05 0.207387 0.000423696 6.19232e-05 5.68945e-05 5.28291e-05 0.000161556 6.79802e-05 2.76307e-05 0.0116707 5.44414e-05 0.000224861 3.39114e-05 0.00018653 5.30763e-05 0.00012409 0.000141788 0.000108537 0.000259628 1.77209e-05 9.44459e-05 8.2059e-05 0.000121905 0.000469936 0.000323492 0.000108605 3.59302e-05 5.67612e-05 9.97701e-05 0.000180227 0.000121761 1.84325e-05 0.00015512 8.02688e-05 0.00010139 7.17281e-05 3.03051e-05 8.87635e-05 0.000238421 5.57747e-05 0.000238387 3.53168e-05 0.000116973 5.23426e-05 4.71204e-05 4.25478e-05 0.000244053 4.73223e-05 0.000117457 0.00411229 5.78016e-05 1.73973e-05 0.000609571 0.000130971 0.0234156 0.000115185 0.000254617 5.58381e-05 5.63004e-05 7.13592e-05 5.83918e-05 0.000153641 2.75424e-05 0.000670934 0.00105361 2.63827e-05 0.000237539 3.41158e-05 4.15147e-05 0.000338077 0.000148688 6.8022e-05 8.82344e-05 0.000156832 3.22746e-05 9.784e-05 5.06158e-05 0.000161165 2.13795e-05 0.000131487 4.07502e-05 5.2763e-05 2.64849e-05 2.05312e-05 0.000162579 6.40216e-05 7.78041e-05 0.000218039 3.24358e-05 3.16982e-05 8.11321e-05 6.31107e-05 4.69478e-05 9.71532e-05 0.000171186 0.000111892 7.58589e-05 3.37498e-05 7.06232e-05 7.15082e-05 0.0011276 0.000103354 8.43031e-05 0.000116434 9.3836e-05 1.11173e-05 3.76871e-05 3.0536e-05 0.000435331 4.56383e-05 2.21008e-05 8.61528e-05 6.25995e-05 7.81652e-05 4.17401e-05 8.48597e-05 0.0231274 0.000230008 8.2694e-05 0.000307996 0.000149496 0.000116975 7.62669e-05 9.20778e-05 7.15744e-05 0.000100093 0.000547915 0.00085749 0.000438413 2.7591e-05 0.000143186 0.000163649 1.9822e-05 3.4208e-05 2.77927e-05 4.41841e-05 0.000172179 3.31941e-05 4.11448e-05 9.37164e-05 0.000122812 7.99166e-05 0.00031655 9.79211e-05 0.000321727 8.9663e-05 5.6255e-05 4.88354e-05 1.84466e-05 3.98056e-05 0.00022009 2.71734e-05 5.52732e-05 5.40247e-05 0.000283404 6.69188e-05 3.88488e-05 0.000268442 2.15272e-05 5.18736e-05 0.000115568 0.000134553 3.25385e-05 7.7457e-05 9.43056e-05 0.00021594 2.40681e-05 8.67272e-05 9.9374e-05 4.2678e-05 3.89704e-05 0.00020423 6.77453e-05 2.82443e-05 2.37675e-05 0.000141798 2.55623e-05 0.000150289 0.000201776 0.000111479 4.43327e-05 0.000115802 6.06087e-05 0.000123781 0.000181088 5.87759e-05 0.000249077 2.93076e-05 0.000156782 6.33082e-05 0.000114014 0.000213193 0.000210724 6.05398e-05 0.000121573 7.2346e-05 2.91705e-05 0.000246971 0.000102168 7.07679e-05 7.24758e-05 6.42618e-05 0.0690004 7.03723e-05 0.000225942 5.25506e-05 5.74451e-05 4.13476e-05 9.63105e-05 0.000257089 0.00015328 0.000153841 0.000168346 0.000101079 0.000111704 5.37057e-05 2.8156e-05 9.06601e-05 6.13762e-05 0.000130807 5.17118e-05 6.25272e-05 0.000141189 9.16557e-05 2.16322e-05 4.56574e-05 0.000285374 0.00013953 4.29791e-05 0.00605112 0.000150447 6.35033e-05 0.00012048 8.72362e-05 2.13767e-05 8.28171e-05 0.000232723 6.48235e-05 0.000108207 7.03724e-05 3.62348e-05 6.81109e-05 0.000340943 7.70098e-05 8.92828e-05 5.33811e-05 0.000483933 5.44641e-05 5.95596e-05 4.94062e-05 2.51359e-05 0.000165004 
0.000301291 3.56349e-05 0.000456684 1.97778e-05 1.91733e-05 2.81885e-05 0.000404499 2.25419e-05 0.000140583 8.51349e-05 8.21866e-05 0.00021803 0.000275319 0.000160537 9.75474e-05 6.42184e-05 0.000187978 0.000216581 8.01628e-05 8.84885e-05 0.000181616 5.88654e-05 1.65086e-05 0.000106079 0.000159119 0.000131268 5.77532e-05 6.632e-05 3.08554e-05 0.000131366 3.15364e-05 0.000485038 2.53224e-05 2.555e-05 2.33571e-05 0.000180352 0.000107501 3.01807e-05 0.0107475 2.74391e-05 0.000194897 5.28679e-05 0.000277012 7.52001e-05 0.000108324 0.000132947 0.000257899 0.000237426 8.47352e-05 9.46735e-05 0.000101618 1.69936e-05 0.0039486 0.000144064 0.000109551 0.00011371 0.000113023 2.4166e-05 0.000228321 0.00013255 0.000170352 0.000178111 2.64132e-05 6.92461e-05 0.000254023 0.000109505 2.98174e-05 0.00126362 2.9896e-05 1.74832e-05 0.000428781 0.000194507 0.000268341 0.000254936 4.34153e-05 0.000435357 6.46836e-05 0.000102887 0.000324396 0.000231994 0.00921309 2.96579e-05 9.16072e-05 9.82914e-05 2.35714e-05 0.000108025 0.000160967 6.62896e-05 0.000100141 0.000103894 0.000286004 0.000103152 0.000284933 2.10545e-05 1.51122e-05 2.38013e-05 4.93408e-05 0.000115472 4.77673e-05 0.000104536 4.38786e-05 0.000104446 0.000101733 3.15141e-05 0.000161298 3.01442e-05 9.96831e-05 5.57784e-05 0.000109943 5.42729e-05 0.000195107 0.000105901 8.63928e-05 0.000171425 1.75926e-05 3.05424e-05 0.00377207 8.78087e-05 0.000161125 0.000336162 0.00011927 3.13242e-05 4.27225e-05 0.000218136 0.000261143 8.90708e-05 2.46042e-05 0.000135383 5.14731e-05 3.06814e-05 3.27311e-05 3.34534e-05 0.000149563 0.000358137 3.56486e-05 2.72967e-05 0.000106038 9.73416e-05 2.45195e-05 0.000173847 0.000112581 0.000297856 0.000301219 0.000118547 9.35736e-05 5.23293e-05 3.86658e-05 0.00170083 6.03713e-05 0.000120588 2.49018e-05 0.000107523 2.05017e-05 2.99398e-05 0.00017371 0.000446217 2.0275e-05 0.000168284 8.9685e-05 1.397e-05 3.23679e-05 2.52788e-05 9.85792e-05 0.000145148 0.000243562 0.000370347 0.000116794 0.000125998 0.000120684 2.23886e-05 4.14967e-05 3.22997e-05 4.64906e-05 2.27999e-05 6.27802e-05 0.000254208 0.000180643 0.000175471 3.31572e-05 0.000286449 0.00010329 0.0118154 0.000223461 0.000195806 3.41645e-05 0.000143337 3.95843e-05 5.03551e-05 2.85442e-05 0.000275007 0.000260128 9.0204e-05 2.58171e-05 4.07578e-05 2.32847e-05 2.94062e-05 0.000103359 0.0001248 0.000117005 0.00591396 0.000108037 4.20997e-05 0.000160004 0.000141971 2.0108e-05 9.7512e-05 0.00019389 0.00398453 0.000102945 0.000100257 0.000284714 0.000224084 0.000281147 0.000110055 0.000124199 0.000311323 1.57994e-05 0.000114457 9.36846e-05 2.20907e-05 2.62941e-05 9.15467e-05 7.71427e-05 0.000322406 2.94746e-05 0.00018883 0.00404088 3.34552e-05 2.82552e-05 0.000217068 9.80662e-05 2.4717e-05 6.16483e-05 0.000222607 2.38053e-05 0.00023282 2.27006e-05 0.00010515 0.00106095 4.72704e-05 0.000170035 0.000102748 0.000112779 0.00012427 9.62474e-05 2.19168e-05 0.000318487 3.29418e-05 0.000402471 0.000126113 0.000144061 2.80105e-05 0.000103175 0.000311908 0.000173229 0.000120657 6.72535e-05 0.000104922 2.60423e-05 8.54939e-05 0.00012036 0.000174428 0.000176736 0.000380916 0.000247794 3.32684e-05 0.000187339 0.000101225 0.00013849 0.000211318 3.08517e-05 4.87772e-05 3.00041e-05 0.00010676 0.000394242 0.000115174 0.000158511 1.95399e-05 1.78341e-05 0.000101358 2.29625e-05 0.000167401 0.00105592 0.000127721 2.87477e-05 0.000111045 0.000105093 0.000143839 0.00016195 2.036e-05 2.65677e-05 3.68047e-05 2.84155e-05 0.000121224 0.000102577 0.000109416 0.000170586 3.27769e-05 8.66675e-05 6.28049e-05 9.75386e-05 0.000181412 5.32857e-05 0.000109685 0.000102539 0.000161067 0.000214308 0.000207924 4.94071e-05 2.74561e-05 0.000214375 0.000377974 3.73307e-05 0.000112724 0.000143249 2.74341e-05 0.000268919 6.38288e-05 0.000135779 0.000461186 5.21492e-05 0.000196685 0.000258675 2.73615e-05 0.000251608 1.94344e-05 2.96875e-05 0.000203311 9.06727e-05 0.000348064 0.000154161 9.61611e-05 2.5763e-05 2.91127e-05 9.84258e-05 0.000119026 8.62459e-05 0.000240687 5.77058e-05 2.72845e-05 0.000165095 0.000140098 3.14265e-05 0.00024374 9.76661e-05 4.21569e-05 9.47444e-05 0.000211144 0.000118745 0.000195286 8.0628e-05 2.36614e-05 6.80581e-05 0.000102635 3.85963e-05 0.000551262 4.91687e-05 3.2609e-05 2.23939e-05 9.8921e-05 6.6658e-05 0.000123324 7.4998e-05 4.45185e-05 3.44949e-05 0.000219614 0.000114103 4.64779e-05 0.000167154 0.000349095 0.00014774 2.04903e-05 6.22772e-05 4.43502e-05 0.000124507 0.000410348 1.52264e-05 9.20231e-05 5.11956e-05 0.000124629 0.000140082 0.000358754 0.000110606 9.02866e-05 2.59438e-05 0.000552304 2.30639e-05 1.49371e-05 2.13386e-05 4.92581e-05 0.000230136 3.57918e-05 2.62397e-05 1.29347e-05 0.000149853 3.10503e-05 0.000183267 4.87052e-05 0.000167004 9.16298e-05 8.4861e-05 2.00917e-05 0.000190607 0.000403434 0.000259399 0.000163283 7.79387e-05 3.39046e-05 6.65144e-05 0.000161704 0.000135503 0.000313764 2.34959e-05 4.5617e-05 0.000494823 9.52077e-05 0.000275627 3.14223e-05 1.44402e-05 0.00028783 0.000182576 0.000105589 0.000188981 8.62275e-05 4.21439e-05 0.000103559 9.67041e-05 0.000109115 2.34686e-05 6.58055e-05 5.97183e-05 3.50605e-05 2.23154e-05 0.000158472 0.000240362 7.82763e-05 8.19542e-05 0.000117038 7.78473e-05 2.39064e-05 3.44005e-05 0.000117187 0.00031172 9.32246e-05 0.000234949 9.11234e-05 0.000113804 2.68308e-05 5.91701e-05 0.0001559 0.000149104 0.000572376 0.000310336 0.000236401 0.000312847 9.77492e-05 2.80214e-05 0.000160856 0.00031509 0.000446934 0.000140476 4.55363e-05 0.000438957 0.000150563 0.000208768 0.000132233 9.62175e-05 0.000210067 1.40929e-05 0.000231201 0.000115763 3.80514e-05 1.97703e-05 0.000180794 2.34348e-05 2.32153e-05 0.000173026 4.50804e-05 4.23357e-05 0.000112162 0.000181755 0.000182654 9.89425e-05 2.14448e-05 0.00345259 9.07345e-05 3.32489e-05 0.000103932 4.30584e-05 8.70389e-05 0.000116556 2.86374e-05 4.53186e-05 9.3174e-05 2.58548e-05 0.000114942 8.18819e-05 2.91113e-05 0.000186994 0.000128133 4.38467e-05 0.00015957 9.36468e-05 3.34464e-05 0.0019888 0.000111481 0.00014649 0.000118164 0.000180846 0.000313086 0.00877414 3.71298e-05 0.000539415 9.24141e-05 2.62238e-05 0.000315729 0.000182177 0.00016733 0.000353399 0.00068799 0.000575098 0.00319962 5.97127e-05 0.000129016 3.22627e-05 1.80785e-05 0.000181812 4.49494e-05 0.000219669 7.39227e-05 0.000101647 0.268605 0.000110849 1.60708e-05 0.000725265 0.000141071 0.00012381 2.9975e-05 7.35726e-05 5.47991e-05 0.000174876 5.42833e-05 4.24746e-05 1.43191e-05 9.40944e-05 0.000138242 1.98476e-05 9.52529e-05 2.96728e-05 2.66831e-05 8.77674e-05 4.99074e-05 0.000183784 0.000184922 1.93241e-05 0.000264835 0.000110872 0.000102379 0.00015115 0.000139426 0.000103824 2.90246e-05 3.1535e-05 0.000209732 0.00038488 1.80329e-05 4.29725e-05 8.17836e-05 0.000148696 0.000414095 0.000354622 3.97606e-05 0.00023786 0.000184954 0.000114561 2.68381e-05 0.000236137 2.59785e-05 0.00011168 5.89979e-05 9.63932e-05 1.80444e-05 0.000170755 0.000113808 0.000116492 2.17572e-05 0.000399087 8.39172e-05 0.000116681 0.000197442 8.96764e-05 0.000246783 4.87917e-05 0.000178042 0.000152397 0.000113553 0.000345206 0.000161733 0.000175753 0.264369 8.94425e-05 0.000173673 3.82034e-05 3.40721e-05 2.9209e-05 0.000237627 2.58935e-05 2.58455e-05 0.000223102 4.12616e-05 0.000116678 0.000387527 0.000185116 0.000123568 0.000576343 0.000161407 3.67328e-05 8.46083e-05 0.000160394 0.000186518 6.02759e-05 0.000116432 0.000103663 4.32986e-05 3.11995e-05 0.000110971 2.14381e-05 3.62278e-05 0.000115282 0.00264698 4.59618e-05 7.49991e-05 0.000278273 0.000143929 0.000133859 9.11282e-05 0.000124925 3.32166e-05 3.43776e-05 0.000233715 1.7147e-05 0.000185036 0.000336981 5.65042e-05 9.25228e-05 2.91345e-05 3.20027e-05 2.4112e-05 0.000178947 6.74852e-05 0.000130163 0.00019474 0.173726 2.35572e-05 0.000109904 3.58982e-05 0.000143804 0.000158508 2.73926e-05 0.000179088 2.00623e-05 9.52894e-05 9.77823e-05 8.91469e-05 0.00334563 1.66348e-05 0.000229674 0.000172827 0.000413915 1.8449e-05 0.000140305 0.00010949 0.000288096 0.000175229 0.000147681 0.000212135 8.01184e-05 8.15187e-05 9.68842e-05 4.16177e-05 8.84679e-05 0.000202755 0.000190753 2.60603e-05 3.04586e-05 0.000276482 2.3905e-05 0.000144216 8.55256e-05 0.000193912 0.000182837 0.000309904 2.298e-05 0.000241144 9.46312e-05 0.000131609 7.26893e-05 4.75025e-05 0.000262679 0.00212607 0.000314606 8.02702e-05 9.75069e-05 0.000149755 6.34517e-05 8.00526e-05 3.95602e-05 0.000158826 0.0001452 2.21314e-05 2.10916e-05 2.47152e-05 2.54996e-05 9.26777e-05 2.98823e-05 0.000182037 0.000339695 0.000116139 4.68496e-05 8.78019e-05 0.000251328 0.000129013 8.57614e-05 3.92534e-05 9.89239e-05 0.000851197 0.00465013 3.0556e-05 0.000128106 0.000141613 0.000157038 2.46824e-05 2.35537e-05 0.000599671 0.000109087 2.63249e-05 0.000360373 0.000437499 0.000201921 3.88588e-05 2.10821e-05 0.000107788 0.000120694 0.000158584 0.000178659 0.000156756 2.11754e-05 0.000126546 0.00034072 0.0467634 0.000653879 4.55011e-05 9.2744e-05 0.000179626 3.44642e-05 0.000191318 0.000104912 2.77044e-05 0.000127266 0.000110705 8.34558e-05 0.000156168 3.75079e-05 0.000100586 2.62882e-05 0.000135985 0.000145064 0.000109949 0.000198385 0.000738616 0.000124172 9.19376e-05 0.000156233 0.000133393 2.92473e-05 2.69e-05 0.000103494 0.000203786 0.000112365 7.18671e-05 0.00018583 0.00012976 2.54222e-05 3.55189e-05 0.000204587 3.19519e-05 0.000110174 0.000165794 2.84138e-05 2.18051e-05 2.664e-05 1.04917e-05 4.30932e-05 2.78541e-05 4.63452e-05 0.000174271 2.19666e-05 0.00131601 3.13335e-05 2.75242e-05 8.41759e-05 0.000149409 0.00538907 3.22044e-05 0.000326779 0.000384862 0.000222995 7.84184e-05 0.000304541 2.70335e-05 1.69225e-05 0.00116652 0.00199722 2.57627e-05 0.00424198 9.58227e-05 2.10331e-05 3.75457e-05 0.000136739 8.04783e-05 3.94002e-05 2.15309e-05 0.000349515 6.87212e-05 2.53024e-05 6.33406e-05 0.000104698 0.000268587 2.20424e-05 9.72149e-05 0.000605483 8.62882e-05 0.000198805 0.000159131 0.000229929 4.28052e-05 2.25142e-05 0.000146556 3.36828e-05 4.46989e-05 2.74374e-05 4.24821e-05 0.000160142 2.40816e-05 0.000112644 0.000161665 6.71787e-05 1.89312e-05 0.000152613 0.000117112 3.46612e-05 0.000155733 4.32816e-05 6.17575e-05 8.79471e-05 2.55862e-05 0.00019278 0.000114261 0.00589997 4.29116e-05 0.000107205 8.4689e-05 2.41999e-05 0.000210833 0.00014007 0.000289845 0.000148169 0.000125007 0.000583093 0.000211735 2.39329e-05 8.83113e-05 7.21652e-05 1.99592e-05 3.89275e-05 2.53099e-05 9.49787e-05 0.000304552 2.27391e-05 2.92784e-05 1.97316e-05 2.00702e-05 1.84549e-05 8.76336e-05 0.000198168 9.01577e-05 4.22385e-05 0.000389287 0.00020579 9.2541e-05 6.81874e-05 2.62641e-05 0.000200144 1.4714e-05 0.000151734 3.50728e-05 0.000166643 0.000127974 0.000208832 1.79952e-05 2.21305e-05 3.39681e-05 0.000163566 0.000306419 2.42168e-05 0.000160465 1.92346e-05 0.000387071 0.000318314 0.000103354 1.14578e-05 7.9792e-05 0.000173468 0.000182938 0.000174248 4.46397e-05 0.000190101 5.10448e-05 0.000176986 0.000181544 9.96892e-05 0.000187376 2.54063e-05 0.000270906 9.4499e-05 0.000209223 0.000294195 3.99888e-05 9.75407e-05 5.40968e-05 9.43756e-05 0.00010756 0.000225583 2.88681e-05 0.000245227 2.05807e-05 0.000194975 0.000120048 4.05647e-05 4.34313e-05 0.000559492 2.91921e-05 0.00013923 3.73479e-05 8.86918e-05 3.85031e-05 1.5081e-05 0.000185747 0.000118676 7.23233e-05 0.0156426 0.000121235 3.76005e-05 0.000256367 0.000132918 3.58959e-05 2.06111e-05 2.57628e-05 0.000119082 0.000140848 0.00018316 0.000250517 4.29259e-05 0.000162459 0.000106085 0.000138673 2.39236e-05 0.000110153 3.58409e-05 9.22459e-05 0.000517107 2.12744e-05 0.000222888 0.000116071 3.09327e-05 2.99091e-05 0.000330026 7.45836e-05 0.000169019 0.000101102 3.31832e-05 2.33419e-05 1.4896e-05 1.77292e-05 0.000120456 3.54991e-05 9.0226e-05 0.000207638 8.66193e-05 0.000182118 8.40642e-05 0.000159766 2.8543e-05 0.000159204 3.50025e-05 4.13263e-05 0.000185705 0.000110305 0.000127913 7.10459e-05 
0.000239278 0.000201017 0.000979821 9.61025e-05 9.06146e-05 6.88808e-05 0.000131588 0.000102824 7.34141e-05 3.23336e-05 6.58541e-05 0.000118804 0.000125006 2.0978e-05 7.44397e-05 0.000269702 0.000138363 0.000663463 0.000445964 7.33635e-05 0.000574776 0.000175238 0.000185475 0.000146563 0.000123913 3.63693e-05 0.00017823 0.000367301 3.45115e-05 6.99718e-05 9.35459e-05 4.29704e-05 0.000173854 2.56384e-05 0.000229828 6.29149e-05 0.000549 0.000139962 0.0722949 0.000131546 0.000215731 0.000147557 0.000230469 7.60482e-05 0.000125967 6.00728e-05 0.00026829 8.09837e-05 0.000110338 0.00030129 0.000179831 7.3721e-05 6.10864e-05 0.000109145 0.000112743 0.000127067 0.000173568 2.86428e-05 0.000116269 3.97712e-05 0.00084847 0.000374283 5.70825e-05 9.4655e-05 0.000496178 0.000115464 0.000154596 0.00125325 6.96752e-05 4.959e-05 0.00011208 0.000139372 0.000138248 0.000148701 0.000383153 0.000376135 0.000256018 4.53118e-05 0.000415074 0.000210965 0.0879946 9.16507e-05 0.000151172 7.94725e-05 3.98166e-05 0.000387435 0.000139695 0.000341114 0.000169645 0.000110758 0.000182141 0.000135315 0.000105109 0.000100612 0.000117026 0.000202453 0.00034308 0.000125064 9.78453e-05 0.00128581 0.00125371 0.000162276 0.000281504 0.0002101 0.000108407 4.30919e-05 0.000148279 4.97689e-05 0.000653033 0.00010386 0.000146534 0.000139142 2.471e-05 0.000354477 7.52825e-05 6.69961e-05 0.163298 0.000130836 6.1301e-05 0.000317945 0.000125575 0.000145628 0.00052754 0.000165161 0.000111733 0.000101315 0.000732491 8.37396e-05 3.36374e-05 0.000268931 0.000114015 2.05789e-05 0.000183765 0.00026656 0.000221014 0.000107327 0.000289946 2.55603e-05 0.000105998 0.000231705 9.2005e-05 0.000245074 0.000193653 0.000246201 7.98489e-05 0.000178355 0.000171312 5.65219e-05 0.00021802 0.000127481 0.000195064 0.000117087 9.42628e-05 0.000218251 0.000266127 0.000393389 0.000129602 0.000142323 0.000244609 2.86971e-05 3.05191e-05 0.000122723 0.000128534 0.000356975 0.000896244 0.000212111 0.000254144 0.000186495 0.000184725 8.80296e-05 0.000252287 6.01445e-05 0.00021183 3.24817e-05 0.000365008 0.000256489 0.000178694 0.000188265 0.000115105 7.10781e-05 0.000226863 0.0004515 0.0007907 0.000303328 0.000106403 0.00042311 0.000180868 0.000123949 4.47636e-05 0.000220926 0.000136143 6.53522e-05 0.000171629 0.000118232 0.000234507 7.06522e-05 0.000285563 0.000574328 0.000131063 0.052618 8.17342e-05 0.000249266 0.000210891 0.000183453 7.85456e-05 0.000207552 5.28375e-05 0.0060252 0.000257087 6.45219e-05 0.000302549 0.000122844 2.29205e-05 8.14007e-05 0.000126674 0.0014124 0.000151707 3.8651e-05 7.98751e-05 0.000161765 0.000106558 0.000114212 0.000153335 5.98129e-05 7.62468e-05 0.000132595 0.00696127 0.000144519 3.81353e-05 0.000198572 0.000107929 4.14268e-05 0.000252232 0.000111575 0.000122624 0.000115196 7.22862e-05 0.000129395 0.00030369 0.000286892 2.28508e-05 3.49208e-05 0.000145372 0.00057254 0.000149375 0.000178785 7.96805e-05 0.000106171 0.000206302 8.76354e-05 0.000280623 0.000199492 0.000156299 0.000635291 0.0467678 0.000198847 0.000117177 0.000175962 0.000211134 6.65665e-05 9.05712e-05 0.000258963 0.0385535 0.00309904 0.00120548 4.07066e-05 0.000251353 0.000123032 0.000100833 0.000171172 0.000216602 0.000227369 0.000141374 0.00474426 0.000520847 6.14209e-05 7.47717e-05 8.27349e-05 9.5942e-05 0.000265498 8.92873e-05 0.000192965 3.10134e-05 0.000384245 5.56242e-05 0.000396125 0.000355867 0.00015919 0.000475627 0.0168198 0.000149774 0.000234103 0.000220056 0.000102678 0.000454741 2.96788e-05 0.000130032 0.000113702 6.15363e-05 9.8648e-05 9.7315e-05 0.000288233 0.000110998 0.000141428 0.000247642 0.000115821 0.000397113 0.000369796 2.5304e-05 5.05678e-05 0.000296553 0.000342217 0.000198001 0.000203074 0.00047133 0.000141703 0.00015294 0.000354356 0.000527673 0.000367601 0.000158982 4.35114e-05 0.000306836 0.000131904 0.000298379 0.000131984 0.000241758 0.000272024 0.000227521 0.00011572 3.79789e-05 9.50851e-05 0.000118473 8.58797e-05 0.000181883 0.000388267 4.97445e-05 0.000166719 0.000110438 6.41622e-05 0.000260591 0.000176457 0.000430411 5.32044e-05 0.00014652 0.000281525 4.30731e-05 3.00119e-05 9.3124e-05 5.63552e-05 6.54311e-05 0.000110352 0.000179952 0.000115771 4.83133e-05 0.000145379 0.000342389 0.000149956 0.0912731 0.000364405 0.000126828 0.000299257 0.000682099 0.000171539 8.81199e-05 0.000369081 0.000275565 6.11608e-05 8.26524e-05 0.000108492 0.000144121 0.00011742 0.000295836 0.00024159 0.000431074 0.000389405 7.9915e-05 6.54158e-05 0.000134674 0.000149946 0.000348153 0.000313904 0.000181828 6.22047e-05 8.0368e-05 0.000131995 0.00020997 8.46611e-05 0.000195813 0.000127526 0.000133809 0.000115905 0.000164424 4.54013e-05 0.000503698 0.000482814 0.000709699 0.000247534 0.000313742 5.55248e-05 0.000102517 5.78596e-05 0.000418577 0.000399044 5.12126e-05 0.000226122 0.000213435 0.000149036 0.000259062 0.000177824 0.000212074 0.000512731 7.32617e-05 0.000165879 0.00017213 0.000210809 0.000444467 6.53855e-05 5.27311e-05 0.000477855 0.000261735 0.000364201 7.99267e-05 0.000163032 0.000248353 0.000182118 0.000282079 0.000123466 4.78488e-05 0.000130594 9.78676e-05 0.000151564 9.36114e-05 0.00010331 0.000809816 0.00368925 0.000194977 0.000194867 0.000145729 0.000112964 0.000398129 0.000240267 0.000239817 7.93745e-05 0.000633227 0.000215669 3.81388e-05 0.000141292 0.000103347 0.000259292 6.67634e-05 0.000223284 0.000245154 0.000123708 0.000157338 7.58345e-05 0.000102508 8.21049e-05 0.000189845 0.000547131 0.000354818 0.000417506 0.00272204 0.00067638 7.80641e-05 0.000240528 8.36205e-05 0.000190297 7.33266e-05 0.000291675 0.00146537 8.18754e-05 4.84393e-05 0.000285784 0.000100642 0.000160607 0.000146836 3.43829e-05 0.000229685 0.000204074 0.000124164 0.00033538 0.000304377 0.000167842 0.000445179 0.000211238 7.38938e-05 5.0269e-05 0.00224987 0.000109816 2.66397e-05 5.22977e-05 0.000373945 0.000147434 0.000168879 6.34528e-05 0.00020481 0.000514535 0.000191386 6.19173e-05 6.0472e-05 9.96434e-05 0.000292438 5.76059e-05 0.00494834 0.000191906 0.000219857 0.000415185 9.47627e-05 0.00016275 7.15026e-05 0.000116499 0.000158449 8.86151e-05 9.85504e-05 0.000183604 0.000104156 0.000109814 0.000208576 0.000232515 0.000471758 4.45848e-05 0.000244049 0.000241849 0.000137229 3.22902e-05 3.03003e-05 0.000218416 0.000159121 0.00400662 2.70824e-05 0.000394267 5.38682e-05 6.53009e-05 0.000127248 0.000147212 0.000279016 0.00022296 0.000261467 0.000453386 4.82594e-05 0.000379442 0.000294981 6.19079e-05 0.000132922 0.000225302 6.3415e-05 0.000181667 0.000124141 0.000138818 3.11332e-05 0.000186854 0.000340099 0.000235304 0.0003195 0.000460932 0.000626533 8.50496e-05 0.000180172 0.000171068 0.000152067 4.45397e-05 0.000137249 3.39466e-05 0.000157768 2.92859e-05 4.74374e-05 0.000158737 0.000159359 0.000248159 0.000142959 0.000245785 0.000105663 1.91737e-05 0.000165717 3.53279e-05 0.000244346 9.25486e-05 0.000590815 0.000120747 0.000129203 6.57578e-05 4.74119e-05 7.94071e-05 3.93878e-05 8.0873e-05 0.000450331 0.000134513 0.000297233 0.000191282 3.09039e-05 0.00816405 8.44656e-05 0.000103564 3.5417e-05 0.000137532 0.000442799 9.20529e-05 0.0001447 0.000700589 0.000176533 8.38e-05 0.000238115 9.36162e-05 3.03739e-05 0.000111334 8.80015e-05 9.04519e-05 0.000326035 0.000115949 8.15805e-05 8.3817e-05 0.000178674 0.000477242 0.00021718 0.000265642 7.80964e-05 5.76772e-05 6.6741e-05 0.000178586 0.000117278 0.00011273 5.10896e-05 0.000135723 0.000126629 0.000170076 4.81013e-05 0.000249133 0.000153057 0.000113192 0.000520334 9.5976e-05 0.000338948 0.000116434 0.000200188 0.000206411 5.60909e-05 9.42892e-05 3.75718e-05 4.09234e-05 4.6154e-05 0.00037865 0.000174822 0.000246062 3.54242e-05 8.85047e-05 5.39704e-05 0.000476364 2.38046e-05 3.16545e-05 9.3695e-05 0.000114231 0.000542127 6.05736e-05 0.000116271 9.00985e-05 0.000235018 0.00025278 5.10658e-05 0.000166611 0.000114362 0.000687458 3.26253e-05 9.10147e-05 0.000116305 5.49984e-05 0.000196903 0.000207385 0.000128022 0.000181754 4.80577e-05 0.000482532 0.000133463 0.000151264 8.83195e-05 0.000106444 0.000216012 7.80147e-05 7.01651e-05 0.000138204 3.13606e-05 0.000106061 0.000288025 0.000102153 0.000300522 6.95361e-05 0.000126945 0.000181579 8.02847e-05 0.000227019 0.000140854 0.000210817 0.000134625 0.000396043 0.000408971 0.000201917 9.26052e-05 0.000198998 0.000128041 0.00010996 0.000113376 0.000210808 0.000126239 0.000293359 7.37958e-05 0.000185121 0.00021786 9.85333e-05 0.000115421 9.38877e-05 8.44851e-05 0.000173911 0.000136061 0.000149262 0.000252183 0.000269691 0.000338646 0.000143662 0.000184779 0.000154849 0.000299517 0.000117504 0.000517032 3.8715e-05 0.000196167 0.000302818 0.00846777 0.000333555 7.00333e-05 0.000236364 0.000176695 0.00012529 0.000254795 0.000287661 0.111742 0.000244412 5.43255e-05 0.000254738 6.19548e-05 0.00020287 0.000338423 0.000265636 0.000176046 0.000253112 6.64825e-05 3.77596e-05 0.000109252 0.000108518 3.43967e-05 0.000905856 0.000505927 0.000118357 0.000165846 0.000192548 2.13345e-05 0.000176349 0.000107142 0.000332604 0.0001162 0.000324794 4.87738e-05 0.00021943 5.58583e-05 0.000388846 0.000127086 4.10509e-05 0.000221618 1.82792e-05 0.000227048 0.000652575 0.00130718 0.000767934 0.000566665 0.000379951 0.000127717 0.000150892 3.51667e-05 0.000257483 3.44213e-05 2.88131e-05 0.000188015 0.000149769 8.99091e-05 8.90785e-05 0.000349938 7.79326e-05 0.000111523 2.55813e-05 0.000287885 5.58905e-05 0.000109591 0.00029157 3.29879e-05 6.0684e-05 8.20769e-05 0.000100735 9.67312e-05 3.35647e-05 6.21861e-05 6.31732e-05 0.00101958 0.000236057 0.000126456 7.45009e-05 0.000548963 0.000517348 0.000162297 0.0495472 0.000158053 0.000198142 2.48815e-05 0.00418545 0.00299341 3.85621e-05 0.00765447 2.66693e-05 3.73632e-05 0.000318393 0.000182057 0.000296586 0.00041654 0.00054478 0.000322047 0.000117289 0.000123547 0.000127157 6.42789e-05 0.000276094 0.000147403 0.000255616 0.000103724 9.09975e-05 0.000136873 7.92101e-05 0.000196597 5.11053e-05 0.000879641 0.000201111 8.33202e-05 0.000305671 4.89297e-05 0.000354668 0.000171981 0.000122383 0.000104977 0.000203885 7.89653e-05 5.41138e-05 2.83709e-05 6.20004e-05 0.000317978 0.000270526 0.000201901 0.000115969 0.000132552 0.000107433 0.000117775 3.63219e-05 0.00369263 0.000174151 9.0245e-05 2.20681e-05 0.000214235 0.000427487 0.000463901 0.000253037 0.000306193 0.00013713 0.00105355 0.000238952 7.17698e-05 0.000154375 0.000220063 0.000144611 0.000111862 0.0030712 0.000630182 0.00187295 0.00120568 0.00015495 9.47723e-05 0.00010605 0.000127102 4.4443e-05 0.00038192 6.83042e-05 0.000301738 0.000413266 0.000272337 0.000311304 0.000327687 6.55456e-05 0.000630035 0.000193307 0.000112539 0.000227486 3.10396e-05 0.000187903 0.000550886 2.82389e-05 5.25607e-05 0.00013473 0.000656445 0.000210639 5.14635e-05 0.000205922 0.000113903 0.000330466 0.000113321 5.00565e-05 5.7151e-05 0.000160572 5.31768e-05 8.42385e-05 5.21099e-05 6.10443e-05 0.000135566 0.000242621 0.000178602 2.65061e-05 0.000220404 2.87897e-05 0.000200927 0.00022423 6.70013e-05 0.000447329 0.000413844 7.26486e-05 0.000180535 0.00031291 9.00484e-05 6.38678e-05 5.19767e-05 0.000125637 0.000133926 6.6613e-05 0.000160615 9.22635e-05 0.000732743 0.000265122 0.000131363 0.000214515 0.000369969 8.78596e-05 0.000159789 0.000182172 0.000100186 0.000181414 0.000210325 0.000100547 0.000404926 9.94185e-05 0.000186487 0.000212844 0.000152191 7.99639e-05 5.43118e-05 0.000228612 0.000292525 0.000111293 0.000261084 4.31528e-05 2.96949e-05 4.18473e-05 3.24279e-05 0.00016846 0.00012258 0.000188661 0.000207899 0.000231071 0.000241772 0.000150807 0.000194702 0.000144093 0.000322027 6.57529e-05 6.97911e-05 0.000257829 0.000347608 0.000148357 0.00022543 8.83384e-05 4.38447e-05 9.37706e-05 0.000136077 0.000514727 0.000355751 3.41778e-05 3.26709e-05 0.000144728 8.51655e-05 0.000130106 0.000116041 0.000134244 7.37227e-05 0.000110071 0.000199788 7.27141e-05 0.000148552 0.000283545 
0.000130249 2.25919e-05 0.000239503 2.73384e-05 0.000227507 1.14026e-05 3.45514e-05 3.26726e-05 1.43301e-05 0.000329394 5.43226e-05 0.000276542 0.000228987 1.79988e-05 1.43157e-05 2.50713e-05 0.000228871 5.24326e-05 0.000229862 0.000220452 2.54633e-05 3.48739e-05 0.000436829 5.81997e-05 3.06891e-05 2.86372e-05 0.000353546 0.000451762 0.000220713 2.90786e-05 2.50903e-05 0.000233623 2.52666e-05 1.15053e-05 0.000235022 0.000473607 5.15861e-05 1.63371e-05 8.95167e-05 2.482e-05 1.44892e-05 1.30326e-05 0.000233739 1.56543e-05 2.05388e-05 0.000238657 0.000341491 1.81962e-05 1.25007e-05 1.7845e-05 3.57387e-05 4.10819e-05 0.000247643 7.66962e-05 2.18798e-05 6.5528e-05 1.67009e-05 1.08214e-05 4.52059e-05 0.000336575 1.8463e-05 2.75729e-05 0.000221959 1.78516e-05 5.85357e-05 0.000224788 2.48806e-05 1.76252e-05 0.000242716 1.39238e-05 1.83385e-05 3.19664e-05 2.98181e-05 1.58072e-05 3.15137e-05 0.000230791 1.41626e-05 1.95361e-05 8.01611e-05 0.00016432 4.29786e-05 1.96284e-05 1.82229e-05 2.26846e-05 2.13346e-05 2.09531e-05 0.000598481 0.00204141 1.62091e-05 0.000230463 0.000321647 2.48665e-05 0.000233812 1.37224e-05 1.51694e-05 1.57681e-05 2.65918e-05 2.4268e-05 0.000229566 2.21789e-05 0.000230996 0.000225605 6.55804e-05 1.24711e-05 1.78568e-05 4.27443e-05 0.000339666 1.20943e-05 3.72364e-05 0.000220865 1.92148e-05 2.5625e-05 2.5231e-05 0.00022818 2.8475e-05 0.000224358 0.000920053 7.3764e-06 2.37633e-05 0.000136985 1.63484e-05 2.74449e-05 0.000430982 4.3813e-05 2.59149e-05 1.48122e-05 0.000243111 0.000132482 2.75401e-05 2.03437e-05 0.000223094 0.000112154 0.000236087 0.000236179 0.000437398 1.86968e-05 2.08765e-05 0.000226315 1.82896e-05 0.000229714 1.78297e-05 2.53236e-05 2.39722e-05 0.00123084 7.89609e-05 1.31824e-05 1.71792e-05 2.45922e-05 3.49859e-05 0.00022122 4.08441e-05 2.05081e-05 1.60086e-05 2.21309e-05 2.34913e-05 0.000195173 1.49324e-05 2.38876e-05 3.51171e-05 1.48989e-05 2.18857e-05 1.5007e-05 1.12599e-05 0.000139032 0.00293295 0.000186386 2.23588e-05 2.36421e-05 1.84925e-05 1.18925e-05 2.95056e-05 1.48998e-05 4.76666e-05 1.6095e-05 2.40055e-05 2.14205e-05 0.000239017 2.37965e-05 2.01981e-05 2.79387e-05 1.17054e-05 4.24717e-05 0.000102224 0.00023105 2.18192e-05 0.000462028 1.04846e-05 1.62763e-05 1.1767e-05 0.00031054 4.2445e-05 1.62557e-05 9.56478e-06 2.96923e-05 2.00495e-05 2.86299e-05 2.56237e-05 1.99661e-05 2.04017e-05 0.000424319 2.99173e-05 1.33084e-05 2.14815e-05 0.000100333 1.38801e-05 0.000155282 7.77569e-05 0.0028281 1.71757e-05 0.00022448 0.000312358 0.000142885 3.07945e-05 2.31553e-05 2.39917e-05 1.22086e-05 0.000240279 1.79601e-05 2.26954e-05 2.80436e-05 2.27029e-05 0.000224598 7.8432e-05 0.000576614 0.000228069 2.18512e-05 0.00275653 1.85714e-05 0.00198581 2.21614e-05 1.48728e-05 0.00081634 0.000267549 3.37009e-05 1.57959e-05 0.00032823 1.56646e-05 2.2602e-05 8.71404e-05 1.93486e-05 0.000230431 2.28203e-05 3.85382e-05 0.000520761 0.000220967 0.000151568 0.000225493 1.34198e-05 3.90236e-05 2.31719e-05 9.13395e-05 0.00021699 1.15263e-05 0.000260679 0.00200101 3.067e-05 0.000229699 0.00022995 1.14719e-05 1.4959e-05 4.98733e-05 2.4497e-05 0.00555047 0.000148827 1.44675e-05 4.11343e-05 3.95199e-05 3.89996e-05 1.66982e-05 3.39085e-05 1.80283e-05 9.82547e-06 2.341e-05 0.000176934 3.51144e-05 0.000312052 2.19717e-05 0.000219909 1.40543e-05 0.000266665 1.48363e-05 6.71164e-05 0.000488951 1.58193e-05 1.09593e-05 4.65749e-05 0.000231676 0.00025025 2.76208e-05 0.00445299 1.52732e-05 0.000629737 1.21365e-05 0.000332094 0.000231419 2.20442e-05 0.000235814 1.6906e-05 1.66153e-05 1.58271e-05 2.31522e-05 9.01566e-05 1.28766e-05 7.30483e-05 2.18621e-05 2.26104e-05 2.07101e-05 7.2987e-05 0.000459065 1.34927e-05 6.62372e-05 0.000298852 0.00022947 3.50899e-05 0.000266685 8.3432e-06 2.93475e-05 0.000238823 7.61619e-05 3.2039e-05 1.51143e-05 0.00124369 3.02376e-05 1.71233e-05 1.76808e-05 3.14465e-05 0.000233569 0.000341648 1.98489e-05 3.46852e-05 0.000229975 1.98761e-05 1.45024e-05 1.40353e-05 0.00022292 3.10818e-05 0.000225717 3.20719e-05 0.000225994 1.63157e-05 3.32779e-05 0.000154852 4.96286e-05 4.20433e-05 0.000221993 0.000436528 0.000334299 0.000237048 2.89262e-05 0.000433857 2.10467e-05 1.35258e-05 0.000277003 1.73658e-05 2.10723e-05 3.74842e-05 0.000232662 7.03908e-06 0.00405321 0.000228697 1.92688e-05 1.32574e-05 2.11004e-05 1.69344e-05 1.27278e-05 2.78082e-05 1.34507e-05 2.78426e-05 1.96486e-05 3.17048e-05 1.18279e-05 2.62875e-05 0.000309864 2.048e-05 0.000431547 2.82647e-05 9.85208e-06 1.61621e-05 3.91954e-05 2.51341e-05 2.00122e-05 4.84397e-05 2.39411e-05 0.000306656 1.73446e-05 1.99513e-05 0.000165782 1.19314e-05 2.21513e-05 1.37089e-05 0.00022928 1.37191e-05 1.90063e-05 0.000223007 0.000235048 8.82949e-06 4.04113e-05 1.85677e-05 1.47447e-05 1.66152e-05 1.48203e-05 0.000223655 0.000231449 0.000269172 0.000235939 0.000228345 1.45484e-05 1.35478e-05 0.000292336 1.50167e-05 2.39329e-05 2.54689e-05 0.000234232 0.000224704 3.15725e-05 3.22148e-05 2.11092e-05 1.74049e-05 8.94676e-06 0.000125408 3.20842e-05 2.74349e-05 2.92018e-05 1.47092e-05 1.43949e-05 1.69951e-05 1.926e-05 2.14301e-05 2.13588e-05 0.000460815 8.487e-06 3.41001e-05 2.38918e-05 1.97843e-05 0.000234014 0.000125999 1.48889e-05 1.25249e-05 0.000121755 0.000426611 2.83828e-05 0.000417314 0.000443103 0.00023157 0.000257238 1.52807e-05 2.77246e-05 1.4352e-05 1.22468e-05 3.61456e-05 1.37863e-05 7.16718e-05 2.2842e-05 1.10876e-05 9.84738e-05 1.86434e-05 1.37675e-05 2.08057e-05 0.00011113 3.84124e-05 0.000187684 6.57788e-05 1.80456e-05 3.39484e-05 3.38026e-05 0.000180908 0.000222672 5.33843e-05 2.13659e-05 7.9555e-05 1.96595e-05 0.000283119 0.000216336 0.000130507 8.82631e-06 8.78103e-06 1.7684e-05 0.000306668 2.65235e-05 1.69197e-05 2.00582e-05 0.00011906 1.96847e-05 1.56605e-05 0.000253806 0.000229582 0.000221979 1.74279e-05 8.10474e-05 0.000229029 1.9421e-05 0.000281848 1.18695e-05 0.000227893 1.33395e-05 0.000220421 9.82688e-06 4.27026e-05 0.000129271 2.13469e-05 4.53387e-05 2.09235e-05 2.34899e-05 1.56393e-05 0.000374015 3.29873e-05 3.81552e-05 1.5956e-05 0.000238746 0.000220493 4.95677e-05 2.13767e-05 0.000248268 2.44588e-05 0.000225633 2.97839e-05 2.32613e-05 1.74923e-05 1.76966e-05 4.56864e-05 2.51189e-05 0.000235989 0.000126313 2.1642e-05 0.000136893 1.70208e-05 2.73023e-05 1.41838e-05 2.88257e-05 0.000143849 0.000224193 0.000199215 0.000220708 1.87805e-05 0.000449004 5.38412e-05 2.15844e-05 0.0003515 1.96186e-05 0.00116179 1.88104e-05 3.64565e-05 0.0002582 2.2354e-05 0.00023246 2.76859e-05 1.50581e-05 7.07555e-05 3.21819e-05 1.62697e-05 0.00022145 2.73363e-05 0.000338097 4.10206e-05 0.000222637 3.90969e-05 0.0015653 0.000225637 0.000132422 2.88476e-05 4.23071e-05 1.50858e-05 2.32945e-05 0.000238241 2.62509e-05 1.77931e-05 1.37989e-05 0.000224636 1.88598e-05 4.00821e-05 0.000354086 3.0071e-05 1.92027e-05 1.58482e-05 2.42816e-05 1.8927e-05 0.000377497 1.77799e-05 2.73808e-05 2.02979e-05 1.49453e-05 1.3467e-05 1.58956e-05 0.000225461 2.35814e-05 1.44601e-05 4.50257e-05 1.62386e-05 0.000232682 0.000417526 2.13794e-05 0.0035461 2.11194e-05 0.000439448 1.92892e-05 3.01761e-05 3.96328e-05 3.68109e-05 2.1941e-05 0.0114262 0.000435496 4.80632e-05 2.32896e-05 1.72765e-05 1.18031e-05 0.000203084 0.000231291 1.4195e-05 0.00018028 1.17822e-05 2.20886e-05 3.0018e-05 3.16955e-05 5.49235e-05 2.254e-05 2.19564e-05 2.23151e-05 1.10941e-05 6.25372e-05 2.28449e-05 0.000120614 1.67317e-05 1.94851e-05 2.21761e-05 9.78704e-06 1.77374e-05 6.17686e-05 2.61679e-05 3.26777e-05 3.53819e-05 0.000428408 0.000226721 3.17965e-05 1.86066e-05 0.000240354 1.89817e-05 0.000230491 1.56575e-05 0.000236384 2.24304e-05 0.000223982 3.45385e-05 3.00392e-05 0.000137151 0.000225222 2.90324e-05 2.82171e-05 2.77748e-05 0.000347763 1.22099e-05 0.000125704 2.14958e-05 0.0110451 0.000224867 0.000122698 1.69258e-05 5.95261e-05 0.000232138 4.05584e-05 2.60284e-05 1.71552e-05 4.10701e-05 1.44615e-05 0.00023262 0.000283533 0.000224056 1.47061e-05 1.60723e-05 6.56284e-05 1.12936e-05 3.45748e-05 4.80375e-05 0.000590735 1.43883e-05 0.000332731 2.12963e-05 1.50864e-05 1.83441e-05 1.38798e-05 2.5311e-05 0.00021941 0.000306334 7.15802e-05 0.000219962 4.74974e-05 2.28977e-05 1.5728e-05 2.36756e-05 1.90449e-05 0.000467255 8.19078e-05 0.000450551 9.89494e-06 2.63465e-05 0.000115364 0.000444755 0.000240505 1.19279e-05 0.000234045 0.000393759 0.000138812 3.26565e-05 2.34236e-05 2.01718e-05 2.41011e-05 2.22115e-05 2.41235e-05 0.000157428 1.76303e-05 1.31803e-05 0.000228049 1.84499e-05 1.58529e-05 1.50235e-05 4.35864e-05 4.20045e-05 1.28974e-05 3.44456e-05 1.1558e-05 2.63995e-05 4.27717e-05 9.27215e-05 1.71668e-05 1.57861e-05 2.85233e-05 6.49732e-05 1.93618e-05 1.87242e-05 0.00023016 5.68228e-05 1.7719e-05 2.85692e-05 2.68393e-05 4.93323e-05 0.000748115 2.01344e-05 0.000235659 0.000130606 1.59145e-05 1.20547e-05 2.46736e-05 2.59425e-05 3.68058e-05 4.2737e-05 0.000225966 1.87611e-05 2.81947e-05 0.000861081 2.28435e-05 0.000213384 2.59684e-05 2.64932e-05 0.000127617 9.46596e-05 1.16853e-05 2.76671e-05 0.000225379 3.91621e-05 0.000238455 4.78503e-05 1.6672e-05 3.27925e-05 0.000236172 4.31744e-05 2.45611e-05 3.60619e-05 5.35159e-05 1.64126e-05 3.22751e-05 0.000366389 2.43638e-05 5.789e-05 0.000225204 2.45054e-05 3.69602e-05 0.000224094 2.00873e-05 2.8882e-05 2.30195e-05 3.95432e-05 8.18859e-05 0.000234394 0.000221481 0.00024332 2.1895e-05 2.70576e-05 3.56627e-05 1.73539e-05 2.93334e-05 3.84257e-05 1.13855e-05 1.60983e-05 0.000387378 1.37149e-05 2.35531e-05 0.000225124 1.35133e-05 0.000225722 1.32507e-05 0.000219184 2.45296e-05 0.000128576 4.48516e-05 0.00022625 0.000451235 1.72957e-05 2.30956e-05 1.91097e-05 2.58685e-05 2.30675e-05 1.23134e-05 2.5449e-05 9.99473e-06 1.1663e-05 0.00265827 0.000226595 1.89884e-05 0.00023002 0.00013086 0.000100383 2.33157e-05 4.05012e-05 4.04789e-05 1.29675e-05 2.4876e-05 1.68677e-05 0.000239735 1.76016e-05 2.15293e-05 1.93385e-05 5.16539e-05 1.85734e-05 3.8392e-05 1.07707e-05 7.82306e-05 1.54785e-05 5.27223e-05 2.97284e-05 2.16866e-05 3.22826e-05 3.01355e-05 1.30987e-05 1.86536e-05 0.000299949 0.833826 0.000228422 1.64799e-05 1.71719e-05 0.000224797 2.39865e-05 1.73471e-05 0.000297752 1.91792e-05 0.000233511 2.82213e-05 0.000223153 9.92557e-05 2.51521e-05 0.0046794 4.04965e-05 3.64574e-05 1.72063e-05 0.000643315 0.000142532 3.61886e-05 2.25403e-05 3.85128e-05 0.000270662 0.000131465 0.00024149 1.55229e-05 3.86391e-05 2.10455e-05 1.1938e-05 0.000210127 0.000130352 0.00155972 7.12777e-06 1.24094e-05 1.84564e-05 1.53978e-05 2.39239e-05 0.000245175 1.03364e-05 4.06089e-05 3.6178e-05 0.000229764 2.60709e-05 2.7733e-05 2.05311e-05 0.00019999 0.000232335 0.000450614 1.89961e-05 2.14991e-05 4.07046e-05 2.20745e-05 2.12997e-05 0.000244486 1.12887e-05 1.3242e-05 3.19299e-05 0.00016736 0.000319255 0.000221719 0.00115611 1.59615e-05 4.64553e-05 0.000232107 2.00808e-05 0.000229253 2.28849e-05 1.52105e-05 0.000243139 2.34215e-05 2.25075e-05 0.000225089 1.28855e-05 2.67464e-05 2.03154e-05 3.32068e-05 2.38388e-05 2.05436e-05 0.000146744 3.00269e-05 4.76718e-05 2.17772e-05 0.000227785 2.22529e-05 3.55854e-05 1.85708e-05 2.36894e-05 2.08748e-05 1.01355e-05 2.46233e-05 1.63124e-05 0.000233042 1.96983e-05 5.62372e-05 2.03608e-05 1.1888e-05 1.78836e-05 2.15472e-05 2.29561e-05 1.43164e-05 2.95917e-05 1.87242e-05 0.000229286 0.000125359 1.27359e-05 8.30286e-05 2.49543e-05 0.000238792 0.000240996 3.25013e-05 1.25857e-05 2.53877e-05 7.77401e-05 0.000138842 1.93981e-05 3.6108e-05 4.66018e-05 0.000488836 0.000224791 0.000239887 2.43024e-05 9.85385e-06 0.000234425 1.6171e-05 1.58754e-05 0.000273229 3.45441e-05 2.30379e-05 2.18172e-05 4.41136e-05 4.39953e-05 0.000245162 0.000252545 0.000281239 1.94808e-05 3.41861e-05 2.21069e-05 0.000224714 1.56541e-05 0.000218849 0.000267935 1.3255e-05 1.24983e-05 1.27679e-05 0.000230856 0.000105088 1.82429e-05 9.83376e-05 2.89821e-05 0.000443115 2.88377e-05 1.54599e-05 1.62081e-05 7.2467e-05 0.000135519 
0.000130954 3.46034e-05 0.000278827 0.00027029 8.11638e-05 6.72444e-05 0.000101919 9.45034e-05 0.000110323 7.76191e-05 7.44374e-05 0.000388279 0.000220314 0.000182848 0.000152641 9.61446e-05 0.000520385 0.000975507 0.000114817 0.000359529 0.000140786 0.000134745 0.000235529 0.000285799 2.32226e-05 0.000204966 0.000686189 0.000188812 0.000332803 0.000225087 6.88042e-05 2.26807e-05 0.000119244 0.000441374 0.000259483 0.000155511 0.000331794 0.000246186 0.0777494 0.000136863 0.000349002 0.000249092 0.000109529 3.25616e-05 7.77896e-05 2.81256e-05 0.000190229 7.95578e-05 6.22243e-05 0.000880743 0.000289012 0.000409698 0.00272906 0.000349988 0.000146738 2.25323e-05 0.000950212 4.40291e-05 7.95316e-05 0.000237979 6.87146e-05 0.000273478 0.000112298 0.000118568 0.000226201 2.53146e-05 0.000334334 0.00016703 0.000146258 2.1792e-05 5.8352e-05 0.000293868 8.17652e-05 0.000123628 0.000246385 0.000259511 0.00035275 2.4716e-05 0.000278861 0.000338961 5.36584e-05 0.000127624 0.000172997 4.83163e-05 0.000337139 0.000146559 0.000848428 0.000201901 2.73002e-05 0.000134589 0.000179446 0.000158406 4.00014e-05 0.000170837 8.07738e-05 0.000176145 5.37714e-05 9.82425e-05 0.000111011 0.000169251 5.02801e-05 0.000199422 0.000106325 0.000305091 0.000126214 0.000152042 9.70608e-05 0.000129405 0.00043721 0.000131509 0.0001895 0.000233907 0.000102875 0.00016744 0.0002216 7.83502e-05 0.000491183 2.79458e-05 6.95066e-05 0.000204163 6.86145e-05 0.000114374 0.00421846 0.000247745 0.000115597 0.000139817 6.04814e-05 0.000146251 0.000180884 2.98213e-05 7.00382e-05 8.11127e-05 0.000548068 0.000147762 0.000246889 0.00014593 0.000133609 5.56042e-05 0.000122968 0.000176484 0.000112065 0.000295864 0.000210085 0.000153504 2.37626e-05 5.70393e-05 0.000336874 0.000126512 0.000121739 6.17126e-05 0.000364282 0.00025863 0.000151977 0.000145564 4.32686e-05 0.000283296 3.27978e-05 4.07907e-05 0.000243123 5.47607e-05 4.73844e-05 6.62418e-05 0.000186715 0.000409328 9.22927e-05 0.000941108 5.57659e-05 0.000393029 0.000199592 0.000230996 0.000296796 0.000204402 0.000364797 0.000194508 0.000155216 0.000268987 0.000140838 0.00123039 7.75578e-05 0.000224425 0.0003164 0.00938727 0.000281284 0.000375334 0.000152387 0.000133212 0.000106345 3.24527e-05 2.96423e-05 3.54657e-05 0.000135317 0.000174524 6.51633e-05 0.000229273 0.000210242 0.00016471 6.87962e-05 0.000187139 7.58683e-05 0.000162553 8.32689e-05 0.000103744 0.00071778 0.000154222 0.000146707 0.000181918 4.18624e-05 0.000369067 0.000331614 3.0466e-05 4.44102e-05 0.000129464 0.000177657 5.96785e-05 0.000264399 1.63192e-05 9.25779e-05 6.31863e-05 4.09517e-05 6.86244e-05 0.000198219 6.94067e-05 0.000125018 5.57008e-05 4.21996e-05 0.000178665 0.000260484 7.01742e-05 0.000294573 5.68614e-05 0.00010391 5.81591e-05 0.000158075 9.36648e-05 2.78203e-05 0.000385109 8.98119e-05 0.000106327 0.000960709 0.000253677 5.37587e-05 1.89308e-05 0.000176983 0.000130975 0.000155779 2.49082e-05 0.000537517 3.54661e-05 0.000389978 0.000133598 0.000145264 0.000108344 0.000137806 0.000238666 2.72269e-05 0.000319559 0.000173543 0.000138171 0.00032671 4.65996e-05 0.000529707 0.000215787 0.177235 2.04245e-05 0.00420661 0.000389543 9.3464e-05 0.000208021 8.11052e-05 0.000158369 0.000120488 0.000250218 7.12573e-05 0.00113497 0.000168406 2.66464e-05 8.46804e-05 5.22029e-05 9.01475e-05 0.000126327 8.75315e-05 0.000241337 0.0591011 0.00159398 0.000183525 0.000418182 0.000102232 0.000148848 9.4213e-05 0.000209348 0.000200546 0.00018861 0.000144606 0.000155852 7.81194e-05 9.76387e-05 0.000234607 0.000186921 0.000111461 3.88367e-05 0.000116984 9.80609e-05 8.21226e-05 0.000234817 0.000499872 0.000215196 0.000145627 0.000207465 6.14489e-05 2.94309e-05 0.00143122 0.000171643 0.000206598 0.000392017 0.000197638 0.000381024 0.000129786 0.000227764 0.000111278 0.0594915 4.8768e-05 7.76041e-05 0.000160184 0.000112067 2.97834e-05 2.7517e-05 9.50718e-05 0.000174684 3.83953e-05 0.0102514 0.00109936 3.56987e-05 0.000158337 7.04887e-05 7.6011e-05 0.000701699 2.84214e-05 0.000210018 8.45998e-05 6.01818e-05 0.000127709 0.000191523 0.000154378 0.000167033 0.000116128 0.000246207 9.86928e-05 4.3806e-05 0.000222744 5.57916e-05 0.000108931 3.54581e-05 0.000209847 0.000217222 5.01167e-05 0.000182497 0.000608252 4.77001e-05 7.82306e-05 2.49324e-05 0.000123431 7.98705e-05 0.000417699 0.000112113 0.000165498 6.70363e-05 3.10372e-05 0.000172177 0.000220662 0.00103521 4.27542e-05 5.24547e-05 0.000154102 7.2509e-05 0.0469304 0.00032987 5.46552e-05 3.60836e-05 0.000392335 0.000129843 0.000101002 0.000137594 0.000517522 4.25265e-05 5.71734e-05 0.000217169 5.06421e-05 3.96972e-05 0.000350688 0.000225371 5.62523e-05 9.83006e-05 0.000150759 0.000233476 0.00016031 0.000119124 0.000435639 0.000158381 0.000393926 0.000135401 0.000103717 6.39902e-05 0.000520114 0.000148379 0.000397124 0.000426455 0.00043859 0.000132348 9.61917e-05 0.000255578 2.60637e-05 0.000131405 0.000142585 0.000217144 0.000249626 0.000150162 0.000923444 0.000148992 2.19804e-05 8.60945e-05 6.28597e-05 0.000361976 1.94812e-05 0.000206668 6.30959e-05 0.000172758 6.75595e-05 0.000179129 5.5131e-05 0.000128121 0.000187508 0.000163705 0.000118754 0.000122868 0.000313849 0.000783816 0.000212834 6.8801e-05 7.02935e-05 6.6171e-05 8.7869e-05 0.000188706 0.000165755 0.000179838 0.000194955 0.000194916 6.01558e-05 5.17679e-05 3.24913e-05 0.000433175 1.95692e-05 0.000163776 0.000583062 0.000217649 9.46894e-05 0.000240757 2.4567e-05 6.81337e-05 8.60893e-05 5.9539e-05 0.000133319 0.000259096 0.000123587 0.000337683 0.000591945 0.000150456 3.1157e-05 0.000189453 0.00013766 0.000684682 6.68419e-05 0.00020748 3.77199e-05 0.000298291 2.12438e-05 0.000222966 8.0677e-05 0.000175039 0.000276619 2.28417e-05 0.000138013 0.000224711 0.000253665 6.12812e-05 0.000465529 0.000226255 0.000286793 2.03975e-05 0.000797204 4.67185e-05 0.000152868 0.000299912 0.000148789 0.000149818 0.000305374 9.89597e-05 0.00031681 0.000162878 9.60375e-05 2.0274e-05 0.000222121 0.000111043 0.00014453 5.56075e-05 0.00292811 0.000143145 0.00213758 0.000194751 0.000186038 2.58263e-05 0.247742 2.51545e-05 0.000655043 6.06487e-05 8.76335e-05 0.000569237 4.27545e-05 7.98829e-05 0.00055964 4.99232e-05 0.000111348 6.94156e-05 0.000350238 7.20514e-05 0.000193146 6.0863e-05 3.47942e-05 5.17443e-05 0.000240239 0.00113762 0.000294301 0.000292039 8.2263e-05 5.50338e-05 0.000304293 0.000345369 0.000316556 7.00563e-05 0.000193394 3.18316e-05 5.52153e-05 0.000483257 0.000260737 2.96174e-05 8.36644e-05 0.000179189 2.66215e-05 0.000166238 0.000156288 9.37301e-05 3.18963e-05 0.000258225 0.000145954 0.000452958 0.000710609 0.000382099 0.000456881 0.000276062 0.000338355 0.000352057 0.000154493 3.65008e-05 0.000200266 5.2605e-05 0.000133025 6.19182e-05 2.48172e-05 0.000140209 0.00015011 0.000124586 0.000113908 0.000125986 0.000560053 2.58105e-05 0.000128577 2.36824e-05 0.000276577 0.000137139 0.000940059 0.000179155 0.000214752 0.000199605 6.14241e-05 0.000532269 0.00022382 0.000121864 0.000127488 0.000182465 0.000159832 0.00430001 0.00017557 0.000164151 4.98021e-05 2.54822e-05 2.93399e-05 3.79188e-05 0.000277554 6.9322e-05 0.000819449 0.000101224 0.000596285 6.80723e-05 0.0002154 0.000127211 6.55379e-05 0.000161347 0.000233389 0.000179276 5.37789e-05 0.00020646 8.43922e-05 0.000254794 0.000654136 0.000208729 0.000388484 0.000210233 0.000230518 9.74171e-05 5.23977e-05 0.000181542 0.000212183 0.000170921 6.28183e-05 0.000418001 6.28043e-05 6.92837e-05 0.000307424 0.000190828 0.000325044 0.000289165 0.000168521 0.000328163 0.000244144 0.000189534 0.00050312 0.000525171 6.42046e-05 0.000186397 8.6293e-05 7.98915e-05 4.01005e-05 0.000214329 2.53841e-05 0.000185874 4.07048e-05 0.000526638 0.000163861 8.97193e-05 4.88516e-05 8.57799e-05 0.000277046 0.000173489 0.000305432 0.000146541 0.000214467 0.000306033 0.00198439 0.000250998 0.000391586 0.000121981 6.65635e-05 0.000236509 3.35156e-05 5.95576e-05 0.000116237 2.59642e-05 0.000810913 0.000406414 9.56761e-05 0.000157289 0.000217464 0.000141197 0.000180697 0.000145051 0.000700495 0.000150996 0.000143616 5.62516e-05 4.12459e-05 2.99932e-05 3.20196e-05 0.00014258 0.000158727 2.81547e-05 0.00031963 7.08024e-05 0.000213283 0.000245466 0.000162111 8.73611e-05 0.000210946 3.32722e-05 7.3436e-05 0.000612175 0.000386704 0.000234172 0.000125355 0.000354101 5.36383e-05 0.000257186 6.52901e-05 0.00043778 8.79367e-05 0.000980938 5.49445e-05 7.86182e-05 9.18125e-05 0.000162047 0.000157825 6.04132e-05 3.09877e-05 0.000193508 7.13104e-05 0.000236409 0.000421872 0.000389208 0.000211414 0.000234043 0.000284788 0.000205094 0.000189465 0.0001884 5.60793e-05 4.36721e-05 0.000132114 0.000169966 0.000260008 0.000441959 8.26983e-05 0.000105998 6.46761e-05 0.000127703 0.000337347 0.000514023 0.0783103 0.000145516 8.29024e-05 0.000731628 8.47894e-05 0.000361116 7.23135e-05 8.001e-05 0.000175392 0.000181275 6.37277e-05 2.7159e-05 2.51965e-05 0.000338523 6.18989e-05 0.000180781 0.000526667 0.00024667 0.000264411 5.51932e-05 4.65206e-05 0.000151165 6.49603e-05 0.000282621 0.000190585 0.000298737 6.57584e-05 0.000434854 9.27058e-05 0.000194116 2.44336e-05 0.000239946 0.000359376 3.16385e-05 0.000197222 0.000379719 0.000190185 0.000102935 0.000100236 0.000170233 7.98516e-05 0.000185865 5.6541e-05 0.00021042 0.000128716 5.77932e-05 0.000222408 0.000160734 5.8648e-05 0.000248919 0.00431402 2.83162e-05 0.000152436 6.12066e-05 0.000299144 0.000377444 2.97815e-05 8.97931e-05 0.000141967 0.000166032 0.000933813 5.69761e-05 7.05692e-05 2.69776e-05 8.79697e-05 3.22427e-05 0.000607597 0.000364386 0.000200567 0.000251387 0.000364344 0.000266193 0.000107712 7.79181e-05 2.93652e-05 3.11901e-05 2.12468e-05 6.69246e-05 0.000188783 3.48447e-05 7.55028e-05 0.000188015 0.000157221 0.000182841 0.000259119 0.000335346 0.000193752 0.000246702 0.000356035 0.000203959 0.000170167 5.95677e-05 6.61169e-05 0.000118526 0.000236473 9.84224e-05 0.000124885 0.000117774 0.000549087 0.000104632 0.000139074 0.000264139 0.0002482 0.000111893 0.000166343 0.000169811 0.000328686 9.73179e-05 2.23461e-05 0.00062144 0.00015276 9.28839e-05 3.92433e-05 6.63049e-05 6.3655e-05 0.000209204 3.39902e-05 7.81773e-05 0.000181927 0.000147044 9.84712e-05 0.000164167 8.13334e-05 8.51458e-05 0.0153813 0.000450894 6.0377e-05 4.75292e-05 0.000452395 0.000133817 6.09061e-05 3.69545e-05 0.00021871 0.00013123 0.000381617 0.000233389 0.000177565 0.000194606 5.13678e-05 5.21435e-05 0.000195501 0.00323246 0.000150845 2.8606e-05 0.000173822 0.000375514 8.37246e-05 0.000136055 1.8585e-05 0.000151783 0.000328203 8.26354e-05 0.000203366 7.26797e-05 6.88688e-05 5.94884e-05 0.0002445 0.000304602 0.000525461 0.000116213 0.000105724 0.000158968 3.51089e-05 0.000175135 0.000176208 4.37686e-05 3.54267e-05 0.000276179 0.000332239 0.000118914 4.83321e-05 0.000134301 7.9306e-05 0.000681102 0.00016818 0.000220184 3.04277e-05 0.00054215 2.76446e-05 7.63548e-05 2.9225e-05 9.3146e-05 4.78427e-05 0.000210108 0.000174418 0.000114222 0.000216196 6.93432e-05 2.39352e-05 2.66627e-05 6.74495e-05 0.00103698 3.64582e-05 0.000166546 0.000208756 0.000381115 0.000206392 0.000131921 0.000376716 0.000230337 0.00046248 6.07685e-05 7.87009e-05 0.000474737 0.000385994 0.000174397 0.000326932 0.000106063 0.000440687 3.18909e-05 3.05944e-05 5.14581e-05 0.00023663 0.000288629 0.000281486 2.59161e-05 3.70701e-05 7.10403e-05 8.04905e-05 0.000174911 0.000163483 0.000146658 5.15446e-05 0.00022194 0.000545615 8.62376e-05 0.000333386 0.000203486 0.00011629 0.000115195 3.40851e-05 0.000217536 6.21495e-05 0.000147826 0.000195173 4.66519e-05 0.000438878 0.000254772 1.36426e-05 0.000228133 0.000483327 0.000248476 8.42265e-05 0.000409604 0.000293439 0.000246224 2.43888e-05 5.56399e-05 0.000146042 2.01523e-05 6.89691e-05 0.000125819 0.000175804 0.000308814 0.000176414 6.34166e-05 0.000153832 0.000201429 6.15511e-05 0.000200681 0.000181461 5.25083e-05 3.79389e-05 0.000187214 7.16302e-05 0.000589148 
0.000833099 0.000142888 0.000116781 7.36264e-05 0.372222 0.0001082 4.33842e-05 0.000259802 3.75315e-05 2.18722e-05 0.000254005 0.000943562 5.96302e-05 0.000130299 1.62147e-05 0.000157918 3.4111e-05 0.000104444 6.35979e-05 2.47692e-05 8.17564e-05 6.12855e-05 0.000104888 0.000137366 0.00014364 1.15842e-05 0.000159662 0.000199506 7.06862e-05 5.13852e-05 2.28321e-05 0.000189102 0.000173656 0.000109838 4.57362e-05 0.000155002 0.000141417 5.3886e-05 0.00688583 0.000132975 4.11692e-05 3.92662e-05 0.000107289 7.33276e-05 9.03024e-05 0.00197313 4.97584e-05 4.39436e-05 5.80877e-05 5.1557e-05 4.30848e-05 0.000106439 0.00160939 2.62526e-05 5.25704e-05 6.36918e-05 4.61918e-05 5.68384e-05 1.68005e-05 4.56725e-05 4.20002e-05 6.99103e-05 2.62474e-05 5.01371e-05 0.000172306 1.11352e-05 0.000207802 3.2405e-05 0.000105455 2.28148e-05 0.000212929 3.96678e-05 0.000111856 0.000493762 6.03355e-05 1.30335e-05 4.61138e-05 2.10046e-05 0.000196614 0.000331924 0.000250658 8.51428e-05 5.51403e-05 0.000164715 0.000112988 0.000329336 0.000290408 9.93953e-05 5.48537e-05 9.26995e-05 0.000119427 4.60299e-05 5.01597e-05 1.44372e-05 4.05467e-05 2.2176e-05 5.71393e-05 4.14064e-05 7.6071e-05 7.47987e-05 2.81485e-05 0.000417527 7.31512e-05 0.000326451 2.94882e-05 0.000141376 2.5722e-05 2.15012e-05 9.02774e-05 0.000551547 4.95864e-05 6.35131e-05 2.66379e-05 0.000160616 0.000124283 2.50426e-05 0.00012576 0.000109049 0.000111769 0.000113511 4.30471e-05 0.000178303 0.000139762 0.000113357 9.96041e-05 0.000286914 0.000194278 0.000222945 9.83145e-05 5.88624e-05 2.82833e-05 4.34664e-05 0.000342193 7.55931e-05 0.000171722 2.89978e-05 0.000200982 1.26961e-05 3.14065e-05 0.000168166 4.75682e-05 0.000120822 0.00053859 7.57978e-05 5.88575e-05 0.000262831 3.62769e-05 7.06077e-05 0.000183856 5.55344e-05 0.000322482 0.000163439 3.97817e-05 3.09414e-05 4.23112e-05 0.000143386 0.000124947 8.83352e-05 0.000113946 7.32194e-05 6.08609e-05 2.99843e-05 0.00011564 0.000247767 0.000495415 8.7229e-05 1.28453e-05 0.000103192 3.89009e-05 3.00962e-05 5.80351e-05 5.26282e-05 0.000154916 0.000170345 7.06872e-05 0.000120116 0.000100386 4.2185e-05 9.97763e-05 3.80423e-05 4.33654e-05 0.00642172 6.40838e-05 0.000142504 3.70045e-05 0.144549 3.5204e-05 0.000132983 1.6177e-05 0.000147921 0.000217448 1.85064e-05 2.21978e-05 0.000120525 0.000127104 6.96242e-05 0.000220793 0.00036448 0.000119612 0.0142425 5.56333e-05 5.10578e-05 6.62443e-05 0.000186741 3.53013e-05 3.98637e-05 5.86982e-05 0.000118106 5.04985e-05 0.000154201 5.85463e-05 0.000303538 1.51808e-05 2.13903e-05 0.000168539 3.83469e-05 5.01478e-05 0.000157483 0.000131689 5.29181e-05 4.63133e-05 0.000117411 0.000188573 3.86688e-05 7.58368e-05 9.58843e-05 0.000213149 1.51015e-05 0.000241098 5.71562e-05 0.000118952 0.000352188 0.000157904 0.000116472 4.71323e-05 3.20588e-05 0.000111584 2.38573e-05 0.000335531 0.000149619 5.28523e-05 6.83625e-05 4.44321e-05 0.000167856 0.000115038 0.000463392 5.30934e-05 4.8062e-05 3.66184e-05 9.07918e-05 0.000135958 4.91493e-05 9.81492e-05 8.57816e-05 0.000200738 5.35137e-05 0.000113223 8.34379e-05 4.35241e-05 2.17584e-05 2.86671e-05 6.74742e-05 0.00784538 0.000301001 1.52337e-05 0.00041539 0.000195077 7.12463e-05 0.00036641 8.01263e-05 3.66816e-05 4.19426e-05 7.54438e-05 4.96238e-05 1.53007e-05 8.63694e-05 0.000651173 0.00023014 9.87488e-05 0.000316223 2.41399e-05 0.000348431 6.74343e-05 4.25615e-05 0.000129881 6.41813e-05 6.17186e-05 0.000156553 0.000156644 2.66001e-05 0.000207751 5.93565e-05 0.000146427 0.000191865 0.000629049 1.79226e-05 3.7522e-05 0.000117175 1.73261e-05 4.43387e-05 5.66218e-05 2.77584e-05 2.71105e-05 3.22674e-05 0.000113072 0.000104336 4.51429e-05 8.35599e-05 1.82341e-05 7.13593e-05 0.000261373 0.000357748 0.000130612 0.000149666 5.58683e-05 3.63261e-05 0.000175785 0.000215692 0.000157173 0.000259526 0.000107259 0.0134342 4.60446e-05 5.10518e-05 0.000123702 0.000136483 7.86925e-05 0.00090251 3.10049e-05 0.00503397 0.00149798 4.86015e-05 2.32294e-05 3.68718e-05 2.57964e-05 4.47957e-05 6.03629e-05 0.000115946 7.67682e-05 6.44561e-05 2.88727e-05 0.000230106 0.000106697 0.000188075 3.29671e-05 0.000110508 0.000424088 8.36206e-05 0.000291381 3.08984e-05 0.000902128 0.000147303 0.000416444 0.000239815 3.40829e-05 0.000156542 2.94412e-05 1.21981e-05 0.000174855 6.35893e-05 0.000130386 0.000115207 0.000248131 0.000237266 0.000166132 3.4458e-05 2.46986e-05 0.000223439 8.52368e-05 0.000561765 4.15786e-05 4.76349e-05 5.38209e-05 0.000155337 0.000220927 0.000419224 4.26942e-05 0.00014554 7.93995e-05 8.67781e-05 0.000120237 0.000120169 0.000262996 7.53714e-05 1.42289e-05 0.000112866 4.95528e-05 0.0001234 0.000105682 2.26884e-05 5.04216e-05 2.77125e-05 4.88402e-05 1.02001e-05 0.109427 0.000100745 0.000216983 1.61458e-05 0.000186723 3.78068e-05 6.52278e-05 1.96646e-05 2.46529e-05 0.000183471 2.14539e-05 4.69668e-05 6.89967e-05 0.00024241 0.000485022 7.79849e-05 7.80798e-05 0.000128345 6.64515e-05 0.000145923 9.36502e-05 5.00925e-05 8.01645e-05 0.000117862 7.67717e-05 0.000150164 0.00016004 2.69039e-05 0.000187243 2.6286e-05 6.31952e-05 3.12102e-05 4.10798e-05 1.54532e-05 0.000159718 0.000155407 0.000345258 6.05234e-05 4.23521e-05 0.000155212 8.77085e-05 6.4354e-05 5.55543e-05 7.03088e-05 5.09488e-05 3.29038e-05 0.000215223 0.000143164 2.97055e-05 9.79754e-05 3.63926e-05 5.67928e-05 0.000157982 2.01236e-05 4.14433e-05 4.58571e-05 4.58155e-05 0.00244863 0.000205211 0.000183538 0.000130738 2.68228e-05 6.14533e-05 7.7256e-05 0.000207264 0.000317999 0.000160271 4.06655e-05 0.00102032 0.000364808 0.000409284 0.000307842 4.04437e-05 6.69193e-05 3.54874e-05 4.39013e-05 3.89432e-05 1.92267e-05 2.57325e-05 0.000205506 0.000103749 5.52128e-05 3.71706e-05 0.000243115 2.5067e-05 0.000391045 0.000127572 8.81462e-05 0.00036999 9.95844e-05 0.000178352 0.000115697 4.58155e-05 0.000105897 0.000136488 1.24726e-05 0.000126508 0.000115381 6.71736e-05 1.62938e-05 0.000177763 0.00019645 0.000160302 0.000122843 5.56806e-05 6.26182e-05 0.000166351 0.000102293 0.000158806 0.100743 0.000160394 2.50793e-05 3.77796e-05 3.99278e-05 5.43553e-05 8.29517e-05 9.72185e-05 6.86031e-05 0.000360497 0.000168993 0.000131605 0.00017158 1.75331e-05 6.21041e-05 0.000176725 0.000290793 0.000204787 0.000237702 2.68702e-05 2.83985e-05 1.96434e-05 1.44544e-05 1.55409e-05 1.72145e-05 3.09326e-05 9.13817e-05 1.84481e-05 0.000145937 1.23722e-05 8.54559e-05 0.000310267 0.000136629 0.000104751 0.000573512 3.73388e-05 0.000384883 3.72224e-05 0.000158859 0.000189033 0.000210506 0.000228344 0.000134745 0.00013987 0.000154038 2.15106e-05 4.59863e-05 0.000107089 0.00021038 4.38132e-05 0.000116232 6.83679e-05 7.6744e-05 0.000509746 0.000232665 0.000464291 3.71122e-05 7.31528e-05 3.6964e-05 0.000184107 1.0947e-05 6.3671e-05 1.6286e-05 0.000242196 0.000111217 7.39164e-05 0.000190372 0.00083908 0.000237769 0.00015641 7.7727e-05 6.32297e-05 4.31289e-05 7.91012e-05 5.98728e-05 4.86983e-05 0.000141963 0.00014672 7.9561e-05 1.74656e-05 0.000363051 4.50295e-05 5.94386e-05 4.33332e-05 0.000350506 0.000119358 0.000200195 1.94345e-05 6.83917e-05 0.000134521 0.000269047 1.86218e-05 0.000262738 5.54179e-05 0.001414 0.000172101 5.11848e-05 4.2884e-05 0.000217458 8.11219e-05 3.58669e-05 1.59225e-05 6.69926e-05 4.83949e-05 4.54325e-05 3.63937e-05 6.29415e-05 1.60064e-05 9.67265e-05 0.000349388 0.000265482 0.000331149 9.55729e-05 0.000174945 4.94198e-05 4.60299e-05 6.70572e-05 2.07687e-05 7.83709e-05 0.000144999 0.000151723 0.000155513 2.43715e-05 0.000154952 5.15996e-05 4.31483e-05 0.00391015 0.000313974 7.95062e-05 5.8991e-05 0.000215319 0.00013602 5.73933e-05 5.45095e-05 1.44691e-05 0.000111764 2.02308e-05 1.52257e-05 0.000152148 7.73588e-05 6.47621e-05 1.89071e-05 0.000263301 2.58987e-05 0.000203503 2.14631e-05 0.000108554 4.83814e-05 0.000316629 9.19685e-05 0.000148709 5.93536e-05 0.000136733 0.000825658 0.000115862 8.72191e-05 9.04865e-05 6.90591e-05 0.000213524 0.000147258 2.69493e-05 6.26737e-05 3.54934e-05 0.000100785 0.000480223 8.95955e-05 9.31025e-05 0.000770571 1.49672e-05 0.00051771 1.90306e-05 6.79513e-05 0.000233113 8.52805e-05 8.9575e-05 0.000113301 7.65828e-05 3.70912e-05 0.000124338 0.000262288 1.46106e-05 2.05833e-05 0.000302859 0.000128593 0.00013771 8.18325e-05 0.000250578 0.000328574 0.000152326 2.63971e-05 7.70261e-05 0.0001292 3.89743e-05 7.38575e-05 0.000123088 0.000163289 3.0478e-05 6.91438e-05 0.000166657 3.78364e-05 0.000204227 5.94189e-05 0.000113803 5.57583e-05 0.000464515 1.70926e-05 5.35272e-05 7.91114e-05 9.27498e-05 4.56114e-05 0.000102856 4.40901e-05 0.000174935 8.83446e-05 0.000106808 8.72749e-05 2.1602e-05 0.000174706 3.81429e-05 4.14118e-05 5.53186e-05 6.93748e-05 8.35306e-05 4.56136e-05 1.97476e-05 4.73722e-05 3.9676e-05 2.75785e-05 6.15749e-05 0.000350013 5.27371e-05 0.0233096 3.91397e-05 0.000102554 9.66147e-05 2.10481e-05 0.000447117 2.73176e-05 2.00846e-05 4.56352e-05 5.44672e-05 7.86534e-05 0.000130115 5.3155e-05 9.99901e-05 0.000113535 0.000889539 0.000152695 0.000130706 7.19134e-05 0.000133219 8.17723e-05 7.83714e-05 2.3027e-05 0.00023322 4.93499e-05 0.000155348 4.5934e-05 0.000162193 0.000101954 0.000170142 8.18621e-05 0.000142028 0.000500629 3.03616e-05 5.45151e-05 0.000121078 9.28834e-05 0.000122099 0.000257962 0.000155503 0.000170802 2.64878e-05 0.000133758 0.00024723 2.29214e-05 0.000189634 0.000446137 3.93082e-05 4.20074e-05 8.5898e-05 3.26504e-05 0.000121331 0.000288703 2.0059e-05 2.08155e-05 6.40725e-05 5.87968e-05 6.38554e-05 0.000290292 2.23303e-05 0.000183501 5.70069e-05 9.6699e-05 1.82541e-05 3.82288e-05 5.74686e-05 0.0002776 7.37263e-05 0.000173181 0.000206846 0.000158526 0.000220686 2.16421e-05 0.0176468 3.65312e-05 0.000108517 1.20484e-05 0.00138582 6.29711e-05 5.22009e-05 9.96737e-05 3.41397e-05 3.84535e-05 0.000395511 0.00013829 0.000247779 0.000215727 6.78933e-05 0.00025599 2.04427e-05 4.82112e-05 0.000116768 0.00011656 0.000206879 3.1768e-05 3.06673e-05 0.000190528 0.000301433 6.31902e-05 7.79418e-05 0.000158818 4.28365e-05 0.000211852 5.93071e-05 2.78221e-05 7.40044e-05 0.000225479 0.000144086 0.000167227 0.000274367 0.000121204 5.38433e-05 0.000162251 0.00011143 1.59027e-05 0.000183295 0.000389235 6.29577e-05 3.23171e-05 0.000213273 1.77908e-05 2.4361e-05 0.000530754 4.33549e-05 0.00236157 1.65806e-05 4.02474e-05 7.53126e-05 3.71939e-05 7.2038e-05 0.000109646 0.000198083 6.48155e-05 0.000520389 0.000152686 0.000169802 0.000124861 7.72801e-05 2.47663e-05 7.81786e-05 5.53938e-05 0.000753012 0.000489856 3.3584e-05 0.000196807 7.24624e-05 3.06138e-05 3.35184e-05 1.12932e-05 1.19364e-05 2.22344e-05 9.00279e-05 4.30741e-05 0.000159361 0.000224464 0.000146775 0.00056131 1.92646e-05 4.78613e-05 7.90068e-05 0.000110254 3.56635e-05 9.83973e-06 3.66642e-05 8.271e-05 3.50867e-05 0.000145402 0.000134289 0.000272457 5.27255e-05 1.37043e-05 0.000381895 1.44245e-05 4.5837e-05 6.81736e-05 5.75868e-05 4.27482e-05 0.000113868 9.49677e-05 0.000162908 3.5244e-05 4.49889e-05 0.000173511 0.000143523 1.64682e-05 0.000131023 3.53223e-05 2.41465e-05 1.65777e-05 0.00022261 1.80046e-05 7.03232e-05 0.0380127 5.78663e-05 1.61466e-05 0.000156865 7.71531e-05 0.000242156 0.000484295 0.000180601 0.000561848 1.29321e-05 0.00015996 6.45708e-05 0.000295373 0.000132733 0.000143805 0.000154894 6.53758e-05 2.92302e-05 2.493e-05 3.56584e-05 5.14987e-05 5.19128e-05 0.000249329 3.52353e-05 0.000417592 1.92895e-05 0.000181671 8.30263e-05 6.31084e-05 2.08996e-05 0.000206154 0.000142485 8.92424e-05 8.02355e-05 0.000216834 3.98948e-05 9.93105e-05 1.741e-05 4.44573e-05 8.00263e-05 2.7997e-05 0.000120565 6.35757e-05 7.87557e-05 0.00241179 0.000150718 1.45532e-05 1.54339e-05 0.00052997 8.19596e-05 2.75105e-05 0.000212073 0.000131907 0.000220344 2.4518e-05 0.000108008 3.50258e-05 7.31699e-05 5.80726e-05 4.67834e-05 6.6907e-05 3.20841e-05 1.11942e-05 0.000188177 0.000431 0.000493575 0.000102004 8.07584e-05 0.000106515 1.75719e-05 8.31323e-05 0.000103361 8.23072e-05 5.6339e-05 
7.64622e-05 2.75201e-05 0.000178013 2.15565e-05 0.000254869 1.11538e-05 1.4856e-05 3.48365e-05 3.31067e-05 0.000345501 5.89517e-05 0.000182604 0.000468239 9.626e-06 1.95011e-05 1.491e-05 0.000260304 4.07223e-05 0.000246244 0.000362269 1.76244e-05 1.7668e-05 0.000465584 7.68502e-05 2.14784e-05 2.19191e-05 0.000359402 0.000466871 0.000234122 2.41858e-05 1.37756e-05 2.36059e-05 1.47018e-05 0.000123645 0.000233715 2.28588e-05 2.13164e-05 1.62697e-05 2.24587e-05 2.51885e-05 1.26118e-05 1.19307e-05 0.000240954 1.36258e-05 0.000174432 1.65752e-05 0.000230197 1.26656e-05 1.77031e-05 0.000123091 1.99899e-05 4.38249e-05 0.000137805 2.48497e-05 1.46967e-05 1.70215e-05 8.04353e-05 9.9482e-06 5.87759e-05 0.000129871 2.47798e-05 1.89785e-05 0.000231479 1.4665e-05 2.39565e-05 0.000233367 2.07183e-05 2.56281e-05 1.96518e-05 7.85419e-06 1.62019e-05 4.46013e-05 3.49912e-05 8.8457e-05 0.00013087 8.16213e-05 2.09683e-05 1.37203e-05 0.000124695 0.000190755 0.00057759 1.26753e-05 7.0639e-05 2.15646e-05 2.0056e-05 4.70027e-05 0.000613291 0.000346601 2.33626e-05 0.000242062 0.000282125 2.4854e-05 0.00023646 1.42945e-05 2.83847e-05 1.39657e-05 1.65144e-05 1.53615e-05 0.000237905 0.000240038 0.000235454 0.000339415 6.30471e-05 0.00016145 1.7924e-05 6.32096e-05 0.000348096 1.88985e-05 0.000265802 0.000309079 3.41277e-05 2.41045e-05 1.33952e-05 0.000242022 2.82075e-05 0.000230234 0.000139582 1.03421e-05 2.23706e-05 0.000196328 1.27487e-05 1.42028e-05 0.000452158 6.56732e-05 2.11239e-05 3.96473e-05 1.693e-05 9.26609e-05 1.8345e-05 1.51119e-05 0.000235216 0.000126114 0.000254625 0.000238811 2.15765e-05 2.42441e-05 3.73476e-05 0.00023166 1.52959e-05 0.00024084 1.97806e-05 2.59525e-05 0.000111604 0.000242448 0.000108565 0.000319181 2.27359e-05 0.000281274 5.86676e-05 0.000223449 6.10418e-05 1.52153e-05 1.74791e-05 1.5783e-05 0.0001524 0.000980098 1.24088e-05 1.29785e-05 5.94998e-05 7.926e-06 2.06106e-05 1.54816e-05 9.33841e-06 4.44419e-05 0.000167162 0.000392215 1.32732e-05 3.82688e-05 6.50178e-06 1.9998e-05 2.62925e-05 8.87467e-06 3.61342e-05 1.35505e-05 2.48152e-05 1.29101e-05 0.00023557 6.07472e-05 1.50454e-05 2.31261e-05 2.22519e-05 0.000289565 8.20675e-05 0.000247899 2.31247e-05 0.000231508 1.0271e-05 1.31344e-05 8.11399e-06 0.000311292 3.66037e-05 2.24088e-05 2.29403e-05 2.15514e-05 3.09213e-05 3.38066e-05 1.69657e-05 0.000187973 8.56767e-06 4.94159e-05 2.55845e-05 1.85492e-05 2.01239e-05 0.000103402 1.11713e-05 0.000104213 1.50488e-05 0.000251234 1.20562e-05 0.000246125 0.000309612 8.31357e-05 1.85145e-05 1.01309e-05 1.67678e-05 0.000247497 0.000242706 8.59262e-06 1.49993e-05 2.59399e-05 1.7444e-05 0.000228288 6.92009e-05 2.34072e-05 0.000229453 5.82982e-05 0.000253724 6.97187e-06 0.000623131 2.55548e-05 1.25052e-05 0.000361047 0.000632642 1.18721e-05 2.63667e-05 0.000670779 3.1236e-05 3.97399e-05 2.31574e-05 0.000248651 0.000232525 2.21086e-05 1.94683e-05 0.000129444 0.000239958 1.26542e-05 0.000233774 1.5769e-05 4.86126e-05 1.61407e-05 3.67783e-05 0.000226015 9.8441e-06 0.000212765 0.000237749 4.68397e-05 0.000246916 0.000231153 3.82002e-05 2.40441e-05 7.35995e-05 9.99225e-05 0.00581816 7.01854e-06 0.000159876 3.15726e-05 0.000167651 0.000234468 2.78285e-05 2.21983e-05 1.78823e-05 2.62315e-05 1.99653e-05 1.38256e-05 2.57257e-05 0.000238734 0.000149543 0.000234722 1.8839e-05 0.000257084 1.18599e-05 0.000100996 1.18043e-05 0.000212761 1.41292e-05 6.7259e-05 0.000239423 0.000248583 4.79499e-05 0.00460771 2.41507e-05 1.63153e-05 1.24012e-05 0.000492378 0.000274102 1.29593e-05 0.000241827 1.22864e-05 1.40453e-05 1.88558e-05 2.33037e-05 3.13081e-05 1.23075e-05 0.000123072 0.000106263 1.28643e-05 2.70604e-05 0.000127709 0.000464391 7.52062e-06 0.000151336 0.000418699 0.00023982 7.47299e-05 0.000151557 1.16661e-05 0.000100464 0.000242217 1.62658e-05 0.000275906 1.06672e-05 1.8537e-05 0.00011046 2.13375e-05 2.92982e-05 3.00049e-05 1.47573e-05 0.000225593 1.76807e-05 0.000227916 1.88192e-05 1.78921e-05 1.8047e-05 1.23032e-05 0.000232042 1.27773e-05 0.000230793 1.4268e-05 0.00023007 1.83408e-05 1.70412e-05 0.000156631 2.42689e-05 3.21827e-05 0.000236019 0.000667888 0.000115839 0.000243561 2.76247e-05 2.64443e-05 1.25786e-05 1.02554e-05 0.000194624 7.7669e-05 1.59252e-05 2.45736e-05 2.63251e-05 1.00365e-05 0.000454138 2.10921e-05 1.21567e-05 3.95368e-05 9.28267e-05 1.24367e-05 3.44308e-05 2.173e-05 8.88748e-06 1.45859e-05 2.58384e-05 1.74756e-05 1.9176e-05 1.07756e-05 0.000230576 2.22973e-05 0.000238234 0.000248186 1.06186e-05 5.76456e-05 1.52943e-05 1.51289e-05 1.30388e-05 1.58148e-05 2.46448e-05 0.000245903 1.17876e-05 2.90803e-05 0.000125053 1.61351e-05 2.02703e-05 8.69734e-06 0.000259507 2.07903e-05 1.5956e-05 0.000237149 3.16654e-05 8.97803e-05 0.000142082 2.09825e-05 6.83811e-05 1.24077e-05 1.67935e-05 0.000224404 2.11117e-05 0.000300825 0.000228982 2.03421e-05 1.06202e-05 1.64362e-05 0.000505738 1.74127e-05 2.07198e-05 1.79054e-05 0.000239884 0.000233573 4.16159e-05 0.000129863 2.09147e-05 4.71766e-05 8.0423e-06 0.000103802 1.81691e-05 3.43999e-05 7.78123e-05 1.00473e-05 1.23463e-05 1.46946e-05 2.3721e-05 1.37228e-05 1.78114e-05 0.000609356 0.000203126 0.000241922 2.60562e-05 2.37871e-05 2.60572e-05 4.58009e-05 1.41031e-05 1.56589e-05 0.000133535 0.000444756 0.000339344 4.6465e-05 0.000888134 0.000233838 0.000245252 1.61577e-05 2.12073e-05 1.18417e-05 1.124e-05 4.02725e-05 1.35822e-05 0.000291015 1.51592e-05 2.62546e-05 7.08554e-05 2.64207e-05 1.1226e-05 1.49865e-05 0.000102065 5.91356e-05 0.000630727 6.03233e-05 1.0592e-05 8.48314e-05 3.32303e-05 0.000185032 0.000233079 0.000203769 1.53336e-05 2.82835e-05 1.42799e-05 0.000306172 0.000229508 2.16497e-05 1.3196e-05 9.11729e-06 1.17289e-05 7.74714e-05 5.71629e-05 3.17121e-05 1.58285e-05 0.000272869 1.95981e-05 1.65763e-05 0.000122725 0.000229537 0.00022931 1.13891e-05 1.34178e-05 0.00023584 1.85993e-05 0.000571023 5.12533e-05 0.000229624 1.42533e-05 1.4809e-05 9.65883e-06 1.58957e-05 0.000187836 1.05258e-05 4.50521e-05 2.04435e-05 2.34195e-05 1.34206e-05 0.000210093 1.58813e-05 3.15354e-05 0.000243953 0.000236341 0.0005267 1.31283e-05 9.61383e-06 0.000625436 2.50612e-05 0.000230802 0.000122787 1.344e-05 1.57175e-05 1.73481e-05 0.000475702 2.84053e-05 0.000236692 3.05173e-05 1.53917e-05 0.000419665 3.0091e-05 1.73201e-05 3.39284e-05 1.72346e-05 2.07381e-05 0.000250125 0.0013428 0.000227403 2.32185e-05 0.000344641 2.67593e-05 9.2581e-05 7.12456e-05 3.15323e-05 0.000284387 2.21719e-05 3.03214e-05 0.00025753 5.19092e-05 0.000244384 2.7665e-05 1.1701e-05 6.59236e-05 1.09407e-05 1.48669e-05 0.000229918 1.21279e-05 0.000226969 2.77272e-05 0.00028725 2.15881e-05 0.000126148 0.000236972 1.06041e-05 2.07298e-05 5.02686e-05 1.51181e-05 3.8208e-05 0.000449874 1.22151e-05 1.41675e-05 2.36801e-05 0.000245639 0.00022501 3.42358e-05 0.000234213 2.11886e-05 2.90302e-05 1.49218e-05 2.03151e-05 1.66621e-05 0.000586588 1.12867e-05 3.48305e-05 1.8795e-05 1.24424e-05 1.12279e-05 9.35741e-06 0.000279729 2.97952e-05 1.48014e-05 2.96597e-05 1.18917e-05 0.000232159 3.02229e-05 1.68125e-05 0.00447249 1.86933e-05 0.0004576 1.4269e-05 0.000230748 2.25783e-05 0.000148262 4.05463e-05 0.000694981 2.44384e-05 2.50858e-05 2.36435e-05 1.27028e-05 1.80865e-05 0.000316021 0.000239061 1.19846e-05 1.36758e-05 1.44666e-05 1.16015e-05 2.20291e-05 5.72433e-05 0.000124252 0.000480777 2.51403e-05 3.80406e-05 1.29834e-05 4.59018e-05 1.89154e-05 1.18473e-05 1.65576e-05 6.17593e-05 6.96734e-05 1.06425e-05 1.74459e-05 6.28979e-05 2.24727e-05 2.84243e-05 0.000243605 0.000464703 2.6745e-05 6.31101e-05 0.000149614 0.000230344 3.04898e-05 0.000367404 1.42864e-05 0.000234637 2.37651e-05 0.000233166 2.3162e-05 0.000274183 0.000112785 0.000242334 4.74996e-05 2.16622e-05 3.49392e-05 0.000137403 2.10433e-05 0.000190411 0.000440533 0.00046519 0.000235428 0.000179993 1.28666e-05 2.89403e-05 0.000335694 1.94135e-05 3.99584e-05 1.068e-05 9.79308e-06 1.31731e-05 0.00023336 5.82817e-05 0.00023444 1.79411e-05 3.77776e-05 1.58977e-05 1.12568e-05 5.2928e-05 0.000340811 1.74755e-05 1.7126e-05 0.00053634 5.16389e-05 4.75079e-05 2.48646e-05 1.94182e-05 3.38291e-05 0.00023056 0.000832472 6.66728e-05 0.000228053 3.66072e-05 4.12825e-05 1.32107e-05 0.000124965 9.97559e-05 0.000293616 0.000616545 0.000466005 1.20686e-05 2.12326e-05 0.000318366 0.000244134 0.000265418 1.49697e-05 0.000230611 2.98794e-05 0.000135148 0.000255316 1.54608e-05 3.46605e-05 2.49546e-05 1.26905e-05 2.17447e-05 2.04176e-05 2.61059e-05 1.14267e-05 0.000232029 1.56547e-05 1.76771e-05 1.45689e-05 1.64007e-05 2.97798e-05 0.000111199 1.64223e-05 1.54256e-05 1.71475e-05 0.000158671 0.000232065 2.6744e-05 2.22776e-05 1.3712e-05 0.00093407 0.000209948 2.55566e-05 0.000231541 2.18595e-05 2.36697e-05 1.40629e-05 6.56426e-05 0.000464001 0.000484597 1.50207e-05 0.00023541 0.000364104 2.01106e-05 2.00602e-05 3.1614e-05 0.00021779 1.12562e-05 5.46382e-05 0.000457521 1.98457e-05 1.9755e-05 0.000455915 1.3979e-05 4.27621e-05 7.3846e-05 1.73104e-05 2.67051e-05 9.59708e-05 5.31379e-05 3.12094e-05 0.000229154 0.000500346 0.000242637 2.05992e-05 2.09004e-05 4.67634e-05 0.000250272 1.82377e-05 1.48351e-05 2.48551e-05 6.20222e-05 1.0191e-05 1.70753e-05 0.000415099 1.86577e-05 1.14376e-05 0.000234917 3.42105e-05 3.43601e-05 0.000233395 1.54004e-05 2.33853e-05 3.15607e-05 1.69974e-05 4.02011e-05 0.000239989 0.000231672 0.000235055 1.26867e-05 1.83324e-05 3.7385e-05 2.23905e-05 4.75717e-05 1.60654e-05 1.43052e-05 6.06425e-05 0.000222909 1.02016e-05 1.48495e-05 0.000232881 1.67425e-05 0.000354797 1.18036e-05 0.000230223 0.00016711 1.28289e-05 1.9342e-05 0.000228475 0.000456264 4.36927e-05 1.33792e-05 4.2946e-05 2.70788e-05 1.22746e-05 1.73831e-05 0.000208778 0.000207771 1.68512e-05 1.09004e-05 0.000233032 2.96753e-05 0.000448412 0.000136785 0.000375869 0.000178819 4.15611e-05 1.12548e-05 1.2257e-05 2.34378e-05 1.76781e-05 0.000237966 9.33111e-05 1.82282e-05 2.03391e-05 1.53124e-05 1.08504e-05 1.69329e-05 1.7758e-05 0.000379595 4.39983e-05 1.86045e-05 2.01223e-05 1.16914e-05 0.000165886 4.35726e-05 1.62751e-05 3.5503e-05 0.000303309 0.875796 0.000235243 1.95181e-05 1.39591e-05 2.06657e-05 2.75064e-05 3.07942e-05 0.000232276 1.38461e-05 0.00022374 2.24014e-05 0.000234096 3.80485e-05 1.40025e-05 0.00049599 1.35894e-05 1.83109e-05 1.47019e-05 0.000459507 1.84981e-05 0.000960379 4.37181e-05 2.62267e-05 0.00017607 6.59189e-05 0.000244832 1.53538e-05 2.04e-05 1.50691e-05 1.12718e-05 0.000310003 0.000166747 0.000125041 8.18937e-06 0.000204939 1.6472e-05 1.58123e-05 2.30599e-05 0.000242773 1.18362e-05 5.21545e-05 4.54414e-05 0.000240414 1.2901e-05 5.23584e-05 1.48963e-05 0.00023003 0.000232988 2.09955e-05 1.8465e-05 2.20337e-05 1.46774e-05 1.65954e-05 1.49435e-05 0.000244607 1.46226e-05 1.01147e-05 2.87266e-05 0.000148011 0.000286958 0.000231408 0.000253925 1.22587e-05 1.43696e-05 0.000239979 0.000100626 0.000234866 5.50158e-05 1.54462e-05 1.94644e-05 8.33294e-06 1.27218e-05 2.90799e-05 8.1683e-05 1.96607e-05 1.47429e-05 2.5894e-05 1.4597e-05 2.51006e-05 2.28372e-05 1.44934e-05 4.94606e-05 3.25706e-05 0.000234996 1.40635e-05 2.13325e-05 6.15193e-05 2.43659e-05 5.33579e-05 6.16849e-05 0.000213617 1.54646e-05 0.000241715 1.06004e-05 3.33353e-05 7.60963e-05 0.000495647 1.65939e-05 1.5865e-05 2.49198e-05 1.50584e-05 1.43441e-05 1.59889e-05 0.000241861 5.49567e-05 1.2397e-05 1.7472e-05 1.2377e-05 2.61887e-05 0.000276095 2.19515e-05 1.11033e-05 2.8938e-05 8.54251e-05 0.000130234 2.18477e-05 4.53719e-05 1.81889e-05 0.000242812 0.000252926 0.000243086 0.000190166 1.14029e-05 0.000249246 2.26386e-05 1.26382e-05 0.000501088 2.55309e-05 1.19432e-05 2.6657e-05 2.05481e-05 5.66406e-05 0.000240217 8.77792e-06 0.000256383 1.46085e-05 3.71438e-05 1.55609e-05 0.000232542 0.000292045 2.91772e-05 0.000287882 9.83047e-06 1.04118e-05 1.47653e-05 0.000236588 0.000132609 1.1658e-05 5.72834e-05 1.6749e-05 0.000458796 2.24471e-05 1.2512e-05 2.13313e-05 2.48279e-05 0.000185805 
0.000173823 2.04936e-05 0.000196578 5.98634e-05 1.6248e-05 2.01248e-05 0.000484124 0.000114715 0.000113674 4.13819e-05 0.000107054 1.44203e-05 0.000117306 0.00023327 3.3655e-05 8.02233e-05 0.000177452 0.000317012 1.5429e-05 0.000123125 0.000251264 1.07809e-05 2.80305e-05 0.000407255 0.000147072 0.000208403 7.81544e-05 3.64659e-05 0.000105021 0.000115823 6.18937e-05 0.000544657 1.40865e-05 6.91836e-06 1.63232e-05 0.000280766 9.2439e-05 1.11314e-05 7.40134e-05 2.20441e-05 0.000170044 1.38426e-05 0.000122199 1.04729e-05 0.000178517 4.00149e-05 0.000223698 0.000105244 0.000114357 0.00011591 0.000132201 0.000159926 0.000302372 5.67748e-05 0.000118502 0.00027402 0.000762417 1.24234e-05 0.000948011 5.44783e-05 0.000138837 0.000226866 2.13564e-05 1.47012e-05 2.11229e-05 0.000167582 5.199e-05 0.00219149 0.000219894 9.66606e-06 0.000537303 0.000285981 0.000310789 2.25176e-05 1.99676e-05 0.00010272 0.000218615 3.9658e-05 0.000747564 0.000175865 0.00240917 1.70952e-05 3.84243e-05 0.000336285 0.000212251 0.000127312 0.000143715 2.72869e-05 0.000121416 3.82741e-05 0.000401823 0.000132575 0.000193269 8.2145e-06 3.0149e-05 1.49359e-05 1.63883e-05 0.000181391 1.97856e-05 7.91284e-05 3.18494e-05 0.000109929 0.000178831 8.21012e-05 0.000305173 2.99687e-05 3.39526e-05 2.03864e-05 0.000118796 0.000122192 0.000210614 0.000170772 0.00012075 0.000215549 0.000121397 1.52227e-05 0.000382212 3.57541e-05 0.000136918 0.000141694 0.000169101 0.000152184 0.00054079 0.00027212 0.000307724 9.37554e-05 1.6282e-05 0.000189231 1.80723e-05 1.74148e-05 1.31066e-05 1.17472e-05 0.000192146 0.000409959 2.4251e-05 1.81132e-05 0.000131412 0.000166843 1.26141e-05 0.000418625 0.000169351 0.000328791 0.000188449 0.000119476 0.000120998 1.33694e-05 2.52596e-05 4.34678e-05 1.70153e-05 0.000174688 0.000111927 0.000121542 1.3479e-05 2.74278e-05 0.000200297 0.000305929 1.90482e-05 5.58681e-05 4.25002e-05 1.06319e-05 2.26613e-05 1.72306e-05 0.000119948 0.00024668 0.00166684 2.32629e-05 0.000174438 5.61793e-05 5.61433e-05 1.32335e-05 1.92846e-05 4.81912e-05 7.67483e-05 1.16079e-05 0.000418255 0.000523136 0.000283488 1.22258e-05 2.53918e-05 0.000254613 4.50437e-05 0.000389866 0.000161074 0.000249943 1.96096e-05 0.000116484 1.6552e-05 1.26301e-05 1.6591e-05 0.000147671 0.000164677 3.97685e-05 1.51935e-05 2.54575e-05 8.28022e-06 0.000119878 0.000176197 7.84056e-05 0.000172471 0.000120331 0.000167634 2.05716e-05 0.000164056 0.000177614 1.28777e-05 7.12193e-05 1.54298e-05 0.00431188 4.18276e-05 4.38817e-05 0.00015198 0.000480812 0.0010394 0.000172496 5.2388e-05 1.41321e-05 2.46188e-05 0.000179557 0.000123117 0.000120204 2.36351e-05 3.51669e-05 0.000140302 1.63563e-05 0.000205698 0.000287368 0.00413092 1.08179e-05 0.000195504 0.00020093 4.31394e-05 0.000192471 1.37917e-05 1.4257e-05 7.51965e-05 0.000201423 2.1302e-05 0.000173438 0.000524408 2.12301e-05 0.000269623 0.000178798 0.000178766 0.000587478 4.02274e-05 1.40489e-05 0.00038749 1.27057e-05 0.000725044 0.000174576 0.000114167 1.52786e-05 4.2708e-05 0.000192913 0.0002085 8.67469e-05 4.40683e-05 4.40139e-05 2.08347e-05 0.000115175 0.000329733 0.000274826 0.00019997 0.000231353 0.00015954 0.000297863 0.000435053 0.000102049 8.63669e-05 0.000351696 1.50433e-05 8.64182e-06 2.52475e-05 0.000281811 0.000204599 0.000182252 1.57796e-05 1.03865e-05 1.3479e-05 8.70668e-05 2.2587e-05 3.92328e-05 9.68329e-05 0.000127789 1.18358e-05 0.000856132 2.37424e-05 0.000212717 0.000134165 0.00044602 4.66192e-05 1.2302e-05 4.80374e-05 0.000124017 0.000418265 0.000168301 0.000195612 1.09111e-05 0.000116046 1.47258e-05 0.000132709 0.000179746 1.08002e-05 3.21318e-05 0.000384928 0.00017164 1.71166e-05 0.000177959 2.08591e-05 2.3309e-05 0.000182869 0.000240722 1.54196e-05 9.38133e-05 0.000149961 2.08935e-05 0.000173476 2.76067e-05 0.000182751 0.000304376 1.84085e-05 0.000578523 0.000573081 1.47249e-05 4.49528e-05 1.64823e-05 1.76596e-05 0.000371179 0.000115311 0.00407524 1.88343e-05 1.7236e-05 1.7386e-05 1.82076e-05 4.24802e-05 5.06966e-05 0.000115009 0.000119695 2.01097e-05 1.46132e-05 0.000174791 9.38183e-06 1.50812e-05 0.000389646 4.48386e-05 0.00016121 0.000449705 2.78306e-05 0.000221177 4.50363e-05 0.000120459 1.25514e-05 1.87721e-05 6.22332e-05 8.22281e-06 1.99627e-05 0.000226584 1.1275e-05 0.000249554 3.3258e-05 2.67933e-05 5.9501e-05 3.84887e-05 3.26524e-05 0.000104206 0.000221819 0.000175405 0.000105124 6.11212e-05 0.000369795 5.71294e-05 1.66173e-05 0.000162951 3.38611e-05 0.000374044 0.000280334 1.17952e-05 4.73138e-05 0.000308488 0.00017169 5.02501e-05 3.77424e-05 3.94876e-05 0.000155739 2.09964e-05 4.21408e-05 1.47572e-05 1.38992e-05 0.00015588 1.76101e-05 9.3582e-05 2.55605e-05 1.66356e-05 9.73393e-05 3.09702e-05 0.00016455 0.000301881 1.84883e-05 6.0725e-05 3.43841e-05 1.60138e-05 1.53061e-05 0.000330715 0.000435264 0.000373287 0.000223564 5.75567e-05 0.000117246 9.60046e-05 0.000285319 0.000166897 1.76479e-05 9.44809e-06 8.69674e-05 0.000554858 3.34225e-05 0.000356716 1.46514e-05 6.81403e-06 0.000786037 0.00032229 0.000117052 0.000436715 7.8092e-05 1.89265e-05 0.000118494 0.000176353 3.99753e-05 2.14418e-05 2.46134e-05 8.42776e-05 3.0762e-05 1.60656e-05 0.000156518 0.000205342 0.000140836 8.11007e-05 0.000174765 3.43453e-05 1.24227e-05 2.20583e-05 0.000413035 0.00025281 8.2393e-05 9.06277e-05 4.87423e-05 0.000176458 1.10545e-05 2.85319e-05 0.000259404 0.000138546 0.000102321 0.000196217 0.0001615 0.00081804 3.58639e-05 1.44263e-05 0.000152512 0.0003219 0.000117628 0.000248071 0.00022897 0.000301731 0.000182762 0.000429096 0.00018047 3.80453e-05 4.33196e-05 1.28052e-05 0.000331706 3.74707e-05 2.99433e-05 1.21988e-05 0.00017521 1.23936e-05 1.52676e-05 0.000199243 0.00010369 3.59179e-05 1.05696e-05 0.000179433 0.000173681 0.000239005 1.79645e-05 0.00202555 0.000119344 1.82817e-05 0.000170253 2.02849e-05 0.000116944 0.000166379 2.05468e-05 8.25569e-05 0.000117903 1.43557e-05 1.33334e-05 2.03498e-05 5.33113e-05 7.74342e-05 0.000155658 0.000165971 0.000110474 0.000100069 1.55256e-05 0.00255256 0.000111934 0.00145726 3.95839e-05 0.000288579 0.000312434 0.000157899 1.24632e-05 0.000241545 0.000157612 1.86756e-05 0.000624648 0.000200721 5.60603e-05 0.000190869 0.00048096 0.000318937 0.00168326 0.000122287 0.000178146 3.44971e-05 3.37022e-05 0.000279859 1.87802e-05 0.000145385 0.00014838 4.63932e-05 0.0947594 0.000164953 5.64517e-05 0.000713511 0.000129278 0.00012608 3.66637e-05 1.56008e-05 0.000533367 0.000200107 9.90426e-05 3.87025e-05 0.000160385 4.7935e-05 2.68557e-05 1.61067e-05 0.000114176 1.80498e-05 2.25724e-05 3.78604e-05 8.24357e-06 0.000286344 0.0002334 0.000188132 0.00025107 0.000734421 4.78655e-05 1.22684e-05 6.58795e-05 0.000101307 1.67559e-05 0.000112825 4.12194e-05 0.000470634 1.81892e-05 1.44974e-05 3.88168e-05 1.43374e-05 0.000487813 0.000201124 0.000136729 0.000275171 0.000192364 0.00012179 1.83648e-05 0.000290966 2.00701e-05 2.14125e-05 1.30938e-05 0.000123411 1.4136e-05 0.000198733 2.65334e-05 0.000135596 2.14296e-05 0.000273226 0.000191227 0.000168272 0.000556892 0.000110985 0.000229814 2.08741e-05 0.000206713 0.000144732 0.000184891 2.21172e-05 2.15855e-05 0.000331637 0.409138 0.000161297 0.000258417 2.3311e-05 5.30196e-05 1.34167e-05 0.000205843 1.4009e-05 9.9229e-06 0.000326678 1.29468e-05 0.000174321 0.000487215 8.24766e-05 0.000219443 3.2257e-05 0.000524589 4.40631e-05 0.000109279 0.000408087 0.000256817 6.10731e-05 0.000116342 0.000174545 0.000285352 1.68702e-05 0.000178926 0.000103279 3.00401e-05 0.000122127 0.000300274 4.22638e-05 8.67751e-05 0.000137742 7.88194e-05 0.000198432 2.76272e-05 0.000172768 1.63474e-05 7.94165e-05 0.000169504 1.48075e-05 0.000227927 0.000237613 2.46918e-05 0.00011645 7.83156e-05 1.80671e-05 3.81373e-05 0.000128724 1.6193e-05 0.000122982 0.000208135 0.314467 1.3774e-05 4.86047e-05 1.46977e-05 0.000164161 5.02025e-05 1.45222e-05 0.000512617 1.18213e-05 0.000120777 0.000116894 0.000128097 0.000352677 7.98658e-06 0.000235756 0.000202435 0.000549642 1.72904e-05 0.000228903 0.000192166 0.000254879 6.23669e-05 0.000139816 0.000439291 4.21571e-05 3.94515e-05 4.52195e-05 1.46069e-05 3.24744e-05 0.000157255 0.000111674 1.34961e-05 0.000130538 1.00158e-05 1.87149e-05 5.99917e-05 3.78802e-05 0.00023958 0.000145853 0.000118276 1.81708e-05 0.000195291 9.02694e-05 7.61655e-05 5.90454e-05 2.29339e-05 0.000350459 0.000136171 0.000450541 5.24822e-05 0.000122238 1.69818e-05 2.26359e-05 2.11542e-05 2.37894e-05 0.000138163 5.15816e-05 1.59065e-05 2.1003e-05 2.17714e-05 2.58414e-05 0.000116199 2.40367e-05 0.000287629 0.000302308 0.000212032 2.17322e-05 4.00201e-05 0.000199523 0.00017394 1.79813e-05 3.55465e-05 4.08967e-05 0.000862191 0.00018002 2.1766e-05 0.000159774 0.000141266 0.000138919 2.36026e-05 8.45284e-05 5.37994e-05 0.00987274 2.80363e-05 0.000221631 0.000561305 0.000140722 0.000138456 2.23257e-05 0.000170758 0.000188502 0.000202454 3.64239e-05 0.00013954 1.32535e-05 0.000174829 0.000286457 0.000248416 0.00122415 1.90393e-05 8.6598e-05 6.04251e-05 2.46227e-05 0.000196641 0.000173822 3.56172e-05 0.000189568 0.0001284 0.000113958 0.000510212 0.000163969 0.000117307 1.4879e-05 0.000168834 0.00019292 0.000178623 0.000274718 0.000281471 4.20085e-05 8.72399e-05 0.000236765 6.45895e-05 0.000305864 1.68854e-05 7.66583e-05 0.000184205 0.000193108 1.05092e-05 0.000112969 0.000174464 1.25306e-05 2.55052e-05 0.000556693 2.57345e-05 0.000240233 0.000133974 0.000608047 1.97608e-05 9.86211e-06 1.52819e-05 1.65485e-05 1.95502e-05 0.00012974 0.000195436 2.74778e-05 1.06127e-05 1.16628e-05 1.36391e-05 9.8914e-05 0.000175424 0.000174021 1.43107e-05 0.000329079 0.000152224 0.000271424 0.0037139 0.000246044 2.14291e-05 6.45339e-06 0.00134914 0.000911832 1.46125e-05 0.00425216 4.13746e-05 1.56534e-05 0.000315625 0.000143072 3.41674e-05 2.20327e-05 2.39281e-05 0.00024514 9.25055e-06 2.14006e-05 0.000268198 1.13014e-05 0.000550647 2.04439e-05 0.000121576 0.00149699 0.000275164 0.000329003 0.00010365 0.000248804 2.10968e-05 2.80941e-05 0.000193687 1.75073e-05 2.22028e-05 6.23347e-05 2.57084e-05 0.000141044 7.61162e-05 0.000197296 0.000143329 1.92924e-05 1.57736e-05 0.000217499 0.000466481 2.94259e-05 0.000264536 1.52533e-05 1.34232e-05 0.000120918 1.68986e-05 0.000339381 0.000177031 0.000887389 1.65195e-05 0.000170756 3.3546e-05 0.000166428 0.000335316 0.000171267 0.000197508 0.000173863 1.12643e-05 0.000194009 6.04674e-05 1.63926e-05 3.59519e-05 2.27112e-05 1.2623e-05 3.24159e-05 1.46676e-05 0.000734502 1.01714e-05 1.58985e-05 1.78093e-05 1.69198e-05 1.40755e-05 1.73207e-05 3.32504e-05 6.86299e-05 0.000174729 1.42635e-05 7.0298e-05 0.000291378 3.75488e-05 2.13091e-05 1.81945e-05 0.000206205 5.80155e-05 0.000297232 2.21135e-05 0.000271155 2.4422e-05 6.01601e-05 1.25405e-05 1.80867e-05 1.65248e-05 0.000211986 0.000459043 1.42656e-05 0.000331239 8.07791e-06 2.63203e-05 0.000129058 0.000117427 1.38456e-05 3.01735e-05 0.000111487 2.32231e-05 0.00028353 2.35016e-05 0.00011218 5.95276e-05 0.000275424 4.24741e-05 0.000122451 0.000317404 1.71071e-05 0.000187809 0.000122006 0.000197501 0.000128349 1.93593e-05 0.000136926 1.1954e-05 1.3722e-05 0.000174493 0.000354907 1.2952e-05 0.000171478 1.01042e-05 0.000117078 0.000278454 2.78766e-05 2.39641e-05 0.000120833 8.84481e-06 0.000163541 1.75324e-05 0.000115777 3.00935e-05 1.77673e-05 0.000239701 3.82439e-05 1.70154e-05 1.7234e-05 0.000279843 2.66778e-05 0.000217535 0.000219688 1.72202e-05 9.84818e-05 5.59828e-05 0.00028295 5.31547e-05 0.000226182 0.000339415 0.00015519 1.50188e-05 0.000170994 0.000188937 1.51351e-05 0.00011412 1.39706e-05 1.08723e-05 7.30915e-05 1.97876e-05 0.00024001 0.00017276 0.000190946 0.000276248 0.000415374 2.17629e-05 0.000232535 0.000120491 7.67433e-05 1.25098e-05 1.11551e-05 1.41608e-05 0.00047272 5.7758e-05 4.74719e-05 0.000140493 0.000111211 0.000199802 0.00019127 0.000240595 1.58728e-05 7.05409e-05 1.40097e-05 2.78539e-05 0.000209854 0.00017687 0.000177851 6.63881e-05 
2.07161e-05 1.94584e-05 0.000252621 1.96367e-05 0.000234006 1.67755e-05 1.8018e-05 2.33328e-05 1.5165e-05 0.000230922 0.000104709 2.73548e-05 0.000247975 1.81188e-05 1.82723e-05 2.34028e-05 0.000239999 0.000148707 0.00024832 0.000283835 1.91259e-05 2.02852e-05 0.000460157 4.40706e-05 1.57462e-05 0.000105304 6.34889e-05 0.000662388 0.00036874 1.69732e-05 1.36882e-05 0.000402247 2.16279e-05 0.000119772 0.000247354 1.78149e-05 3.94009e-05 1.58244e-05 0.000579762 1.35843e-05 0.0002223 1.50171e-05 2.45811e-05 1.51774e-05 1.74578e-05 1.23236e-05 0.000232251 1.49759e-05 1.5292e-05 1.29767e-05 1.44696e-05 1.33998e-05 0.00163365 8.60894e-05 1.18462e-05 1.34666e-05 4.89716e-05 8.17507e-06 4.55456e-05 0.000248826 3.1642e-05 1.89081e-05 0.00023191 9.24552e-06 2.27074e-05 0.000228168 3.28587e-05 1.46308e-05 0.000239817 1.16382e-05 0.00022565 3.20037e-05 2.93851e-05 3.68942e-05 1.28189e-05 4.76656e-05 1.29849e-05 1.39814e-05 9.20225e-05 5.92202e-05 0.000564455 1.75794e-05 5.96574e-05 7.68349e-06 1.52236e-05 3.37436e-05 0.000342145 0.000374575 1.486e-05 0.000228781 0.000230049 1.58124e-05 0.000228785 1.40619e-05 1.29191e-05 1.65449e-05 1.24043e-05 1.31906e-05 0.00023754 0.000227887 0.000225476 0.000279358 2.48811e-05 0.000282828 5.62144e-06 3.72751e-05 0.0002322 1.88575e-05 3.34302e-05 0.000567163 9.83042e-06 2.21859e-05 1.12936e-05 0.000227558 2.14475e-05 0.000229128 0.00149323 1.15682e-05 1.14039e-05 0.000283598 1.00731e-05 2.27766e-05 0.000459152 4.00615e-05 1.32685e-05 1.70707e-05 1.44384e-05 8.97375e-05 1.5669e-05 0.000331354 0.000237733 1.1249e-05 0.000232538 0.000243719 0.000451772 1.89094e-05 1.82148e-05 0.000232281 1.37203e-05 0.000234087 1.41068e-05 2.16007e-05 2.78379e-05 0.000236935 1.47685e-05 0.00024283 9.17227e-05 0.000291045 4.24489e-05 0.00022621 4.62542e-05 1.73694e-05 1.39649e-05 1.53681e-05 0.000143411 0.000172988 1.33509e-05 9.90011e-06 4.09861e-05 9.6244e-06 4.54148e-05 1.82347e-05 1.19034e-05 3.75125e-05 1.92331e-05 0.000148866 1.61177e-05 2.00525e-05 2.06207e-05 1.2261e-05 2.4368e-05 1.4701e-05 2.69214e-05 4.07431e-05 1.59386e-05 8.76296e-05 0.000235393 2.83926e-05 1.63727e-05 1.72947e-05 0.000109594 0.000611542 7.4683e-05 0.000245033 1.98555e-05 0.000435513 8.29678e-06 3.64196e-05 8.72882e-06 0.000242092 0.000106529 1.42435e-05 1.18995e-05 2.36341e-05 2.80019e-05 9.68656e-06 1.82194e-05 4.31377e-05 1.29273e-05 1.38047e-05 2.00951e-05 1.74966e-05 0.00013099 9.64836e-05 7.2021e-06 0.000103247 3.21084e-05 0.000236494 1.40721e-05 0.000243054 0.000248051 1.30787e-05 3.1071e-05 1.18232e-05 1.83964e-05 1.28643e-05 0.000237335 2.3013e-05 1.96574e-05 1.09296e-05 1.80388e-05 0.000227707 1.38217e-05 0.000337675 0.000230086 4.7222e-05 0.000248314 8.56383e-06 0.000671535 7.21101e-06 1.44061e-05 0.000265111 0.000468335 1.37959e-05 1.99072e-05 0.000127714 2.70582e-05 1.6183e-05 0.000265792 0.00024876 0.000230766 2.29555e-05 3.52739e-05 0.000377308 0.000233063 1.42568e-05 0.000227089 1.10653e-05 2.38765e-05 1.62536e-05 3.62478e-05 0.000228976 1.06583e-05 0.000190478 1.05499e-05 2.25229e-05 0.000230818 0.00023075 2.9066e-05 2.00072e-05 0.000141667 1.86478e-05 0.00593605 9.77201e-05 0.000146769 4.49678e-05 0.000275776 0.000224065 0.000157016 3.34695e-05 2.04223e-05 1.19322e-05 1.38971e-05 1.32135e-05 2.01294e-05 0.000293062 1.76009e-05 0.000233268 7.82309e-06 0.000235312 1.53051e-05 0.00010527 0.000189349 0.000102949 1.30803e-05 1.35037e-05 0.000242799 2.53253e-05 0.000216886 0.004575 2.08937e-05 0.000129052 1.55345e-05 0.000385864 0.000236948 1.58301e-05 0.000241152 1.13523e-05 7.37928e-05 1.5949e-05 3.30395e-05 0.000118008 1.48164e-05 0.000102379 2.09253e-05 1.44429e-05 1.88557e-05 6.99221e-05 0.000236073 1.35129e-05 9.54945e-05 0.000470033 0.000230423 4.53909e-05 0.000141735 9.1893e-06 3.00598e-05 0.000230702 5.58431e-05 0.000454044 1.01731e-05 0.00397596 0.000129513 1.96631e-05 1.46948e-05 2.80946e-05 1.20089e-05 1.55368e-05 1.36889e-05 1.79254e-05 1.16505e-05 7.03916e-05 1.37186e-05 1.52852e-05 0.000231804 5.28721e-05 0.0002294 1.52305e-05 0.000301971 1.39858e-05 1.44873e-05 2.30875e-05 3.98923e-05 3.35453e-05 0.000228828 0.000452539 2.45429e-05 0.000245122 1.98942e-05 1.32523e-05 1.17222e-05 9.80864e-06 8.69317e-05 8.08524e-05 1.4687e-05 3.05832e-05 0.000193052 1.22985e-05 0.000227789 1.37354e-05 8.68015e-06 2.00096e-05 1.43444e-05 1.24152e-05 6.28104e-05 0.000167033 1.15638e-05 1.03811e-05 2.41203e-05 9.25428e-05 6.31378e-06 1.39792e-05 0.000259374 1.50017e-05 0.000453263 4.78236e-05 6.40107e-06 5.25833e-05 5.57169e-05 1.34926e-05 1.70581e-05 3.57385e-05 2.01698e-05 0.000285649 1.41097e-05 1.37127e-05 0.00013562 1.71327e-05 4.42843e-05 9.24141e-06 0.00027932 1.81885e-05 1.61544e-05 0.000230807 0.000226796 0.000160174 0.000128194 1.55779e-05 0.000134865 1.30647e-05 2.11092e-05 0.000225509 0.000275492 0.000290337 0.000230429 1.2405e-05 3.70839e-05 1.78272e-05 3.03661e-05 1.23874e-05 0.000171199 3.31929e-05 0.000234808 0.000237226 4.31085e-05 1.89579e-05 7.77868e-05 2.89275e-05 9.6917e-06 2.77943e-05 2.34703e-05 4.34051e-05 1.53953e-05 1.37186e-05 0.0001323 1.56566e-05 1.99752e-05 0.000117134 1.56071e-05 0.000464981 0.000291353 1.62338e-05 1.67016e-05 1.76012e-05 1.70111e-05 3.5283e-05 2.38098e-05 1.375e-05 0.000136773 0.000443807 1.49815e-05 1.15906e-05 0.000884662 0.000235196 0.000294397 2.43874e-05 1.51249e-05 1.45252e-05 1.27804e-05 6.37906e-05 1.16479e-05 6.56818e-05 1.88602e-05 3.53321e-05 2.04898e-05 2.70356e-05 1.33555e-05 1.65844e-05 1.46829e-05 1.94257e-05 1.46335e-05 4.50244e-05 0.000174293 3.5205e-05 0.000134717 0.000135897 0.000233791 1.69795e-05 1.50313e-05 0.000323574 2.77149e-05 0.000229403 0.000223821 0.000248774 8.64628e-05 1.04462e-05 0.000242056 1.50269e-05 3.34157e-05 0.000431742 2.03225e-05 1.66605e-05 1.81721e-05 1.44866e-05 0.000290347 0.000236822 0.000230364 1.31007e-05 1.40226e-05 0.000233104 1.43593e-05 0.000291817 2.56142e-05 0.000226824 0.000153826 0.00022969 1.1976e-05 1.4938e-05 9.32772e-05 1.41466e-05 1.41914e-05 1.66381e-05 2.19779e-05 1.26816e-05 0.000178496 2.65663e-05 0.000117741 0.000234203 0.000247605 0.000456839 0.000747384 8.99105e-06 0.000311838 3.04769e-05 0.000231284 2.40025e-05 8.99098e-06 1.11603e-05 1.68636e-05 0.000463797 4.74421e-05 0.000245084 0.000145096 9.49199e-06 6.59371e-05 1.6677e-05 1.24708e-05 2.08336e-05 1.92176e-05 2.1983e-05 0.000229002 0.00119245 0.000225968 1.37897e-05 0.000809334 3.41002e-05 2.23117e-05 6.87319e-05 2.60173e-05 0.000260688 1.38079e-05 3.75223e-05 0.000249259 2.50707e-05 0.000261216 0.000217299 2.13054e-05 1.32569e-05 1.65316e-05 1.79002e-05 0.000229143 2.51366e-05 0.000230096 2.87566e-05 0.00044965 3.35894e-05 2.36478e-05 0.000232051 1.90109e-05 1.85334e-05 3.0265e-05 1.60865e-05 6.93868e-05 0.000228918 1.14231e-05 1.43396e-05 9.50143e-06 0.000233043 8.00056e-06 3.59981e-05 0.000255626 2.00695e-05 1.26212e-05 1.40101e-05 2.13053e-05 2.16138e-05 0.000245336 9.61029e-06 0.000190962 3.22405e-05 6.80331e-05 1.16489e-05 0.000227692 0.000237534 9.49234e-06 1.19365e-05 7.30614e-05 1.14767e-05 0.000356761 2.77905e-05 1.59493e-05 0.000232162 2.14713e-05 0.000452668 1.16291e-05 0.000233143 0.000214746 0.000145333 1.68938e-05 0.000235522 0.000162723 5.3475e-05 2.03234e-05 1.16862e-05 1.24194e-05 9.04176e-05 0.000239884 1.24703e-05 2.04973e-05 1.1461e-05 1.12152e-05 4.78093e-05 2.22903e-05 0.000142178 0.000131963 4.24144e-05 7.0736e-05 1.12972e-05 1.83563e-05 7.08927e-05 1.36551e-05 8.70921e-05 5.79241e-05 2.4878e-05 1.12612e-05 1.37086e-05 1.58624e-05 2.79376e-05 3.49702e-05 2.32212e-05 0.000449197 0.000165289 0.000101186 7.86945e-05 0.000245134 3.71856e-05 0.0002326 1.33137e-05 0.000332888 1.00892e-05 0.000230091 2.76194e-05 0.000145609 0.000127806 0.000236651 3.95921e-05 1.55379e-05 0.000134384 0.00018853 2.00634e-05 1.30954e-05 2.12102e-05 0.000246388 0.000234915 8.78729e-05 1.42552e-05 0.000923472 0.000279501 3.24674e-05 3.29538e-05 1.60552e-05 1.5705e-05 8.7132e-06 0.000236525 2.87006e-05 0.000233418 2.36591e-05 1.00485e-05 3.12677e-05 1.72916e-05 0.000149608 8.61628e-06 0.000339166 1.50954e-05 0.000280667 4.19447e-05 6.85357e-05 4.35568e-05 1.27453e-05 2.35646e-05 0.000234397 0.000229116 0.000248782 0.000226365 4.33827e-05 2.50256e-05 2.1458e-05 0.000112931 1.73164e-05 0.000348198 7.6319e-05 0.000462368 9.38795e-06 2.18611e-05 0.000120774 0.000349571 0.000249531 9.919e-05 0.000236393 1.25906e-05 1.20157e-05 0.000120266 1.36843e-05 0.000255751 4.94357e-05 1.42132e-05 1.87964e-05 1.47193e-05 2.42777e-05 7.29219e-06 0.000230742 1.28725e-05 1.24967e-05 1.89783e-05 1.33488e-05 2.20609e-05 4.50251e-05 1.63943e-05 1.3403e-05 2.55993e-05 2.6183e-05 0.000131452 3.2666e-05 1.23827e-05 2.94192e-05 0.000705201 0.000321752 0.000215881 0.000227326 1.46763e-05 1.51617e-05 1.50318e-05 4.22606e-05 1.97417e-05 0.00102723 1.38616e-05 0.000243947 0.000278959 1.1664e-05 2.31341e-05 2.07372e-05 0.000221811 1.41033e-05 3.63073e-05 0.000468084 1.17218e-05 1.20688e-05 0.000882949 3.16558e-05 3.26209e-05 4.86185e-05 3.77071e-05 2.78785e-05 9.84142e-06 5.42194e-05 2.26986e-05 0.000228716 0.000489116 0.000246565 3.61194e-05 1.31921e-05 2.03336e-05 0.000273176 3.42204e-05 1.64486e-05 1.68483e-05 1.87354e-05 1.06336e-05 2.11517e-05 0.000420588 3.24179e-05 1.77563e-05 0.000346328 1.73895e-05 1.25163e-05 0.000229865 9.3082e-05 2.31519e-05 1.76284e-05 2.77604e-05 0.000278101 0.000234286 0.000227827 0.000229215 1.25407e-05 1.06545e-05 3.50132e-05 1.62875e-05 1.17414e-05 1.366e-05 1.43797e-05 9.44585e-06 0.000226937 1.06659e-05 1.90918e-05 0.000229658 2.28976e-05 1.58152e-05 1.66502e-05 0.000226785 1.19538e-05 0.000140133 1.30677e-05 0.000231323 0.000436749 1.31455e-05 2.27807e-05 0.000436712 2.26209e-05 1.47787e-05 1.32072e-05 0.000105052 1.04973e-05 1.66167e-05 0.000234103 0.000232709 2.13268e-05 0.000228642 1.94689e-05 8.5518e-05 0.000138989 3.74711e-05 1.56639e-05 3.17222e-05 2.30078e-05 0.000408652 0.000241097 9.50577e-05 1.47848e-05 1.24135e-05 4.23936e-05 1.21827e-05 1.91777e-05 1.28342e-05 5.59667e-06 3.23823e-05 6.5472e-05 1.20812e-05 1.07586e-05 6.32866e-05 4.4444e-05 1.44766e-05 8.62119e-06 1.16479e-05 0.878168 0.000237 2.58928e-05 1.49102e-05 1.24197e-05 0.000240612 1.02014e-05 0.000303778 1.88908e-05 0.000240269 1.70267e-05 0.000238063 1.05925e-05 1.44078e-05 0.000363182 2.61088e-05 1.61862e-05 1.28437e-05 0.000453531 2.95408e-05 0.000951041 0.000119767 2.62309e-05 4.63606e-05 0.000250809 0.000252853 1.34249e-05 2.04736e-05 9.09189e-06 1.10429e-05 0.000113684 0.000192921 3.30205e-05 8.669e-06 1.19944e-05 1.49989e-05 1.56348e-05 2.03958e-05 0.000231875 5.90518e-06 0.000425525 4.78935e-05 0.000244319 3.01365e-05 3.43382e-05 2.5957e-05 7.37739e-05 0.000234556 3.22367e-05 1.20109e-05 2.76356e-05 2.30328e-05 1.47453e-05 3.18886e-05 0.00024712 1.0723e-05 1.26621e-05 2.8196e-05 0.00017933 0.000236169 0.000232264 0.000357058 1.39626e-05 0.000170337 0.00045583 1.21491e-05 0.000241419 2.69387e-05 1.13551e-05 1.91921e-05 6.44007e-06 9.43792e-06 1.30559e-05 0.000403518 1.39177e-05 3.54184e-05 1.76219e-05 1.24444e-05 2.32805e-05 2.36749e-05 1.14374e-05 0.000108097 2.71233e-05 0.000230884 1.53071e-05 3.31426e-05 8.28238e-06 1.8929e-05 8.04822e-05 2.41773e-05 5.43835e-05 1.36869e-05 0.000259913 1.52954e-05 6.62393e-05 2.2648e-05 0.000133111 1.67447e-05 3.50812e-05 2.02242e-05 1.10464e-05 1.06852e-05 1.83609e-05 0.000240981 1.43945e-05 2.50133e-05 1.30328e-05 1.17503e-05 2.06913e-05 0.000375726 2.25298e-05 1.38595e-05 1.02855e-05 2.81619e-05 2.35409e-05 0.000118659 2.16096e-05 1.67312e-05 0.000340525 0.00024725 0.000237666 0.00016033 6.76548e-06 0.000236 1.43608e-05 1.76722e-05 0.000393578 2.09851e-05 1.47361e-05 1.36895e-05 2.92621e-05 4.50782e-05 0.000241367 2.12917e-05 0.000397794 2.28087e-05 2.26232e-05 9.68057e-06 0.000233448 1.41503e-05 0.000146063 0.000233459 1.37923e-05 6.51029e-05 7.51362e-06 0.000231023 1.41284e-05 9.27169e-06 5.37386e-05 1.57123e-05 0.000493433 1.98823e-05 1.88683e-05 1.62112e-05 2.19775e-05 0.000131996 
5.74181e-05 2.18072e-05 0.000239948 2.16294e-05 0.000214094 1.3071e-05 5.08684e-05 4.21437e-05 0.000133715 0.000213044 0.000108182 3.29207e-05 0.000218736 1.81518e-05 2.08697e-05 2.30001e-05 0.000247983 0.000167958 0.000219049 0.000220524 4.90331e-05 1.57239e-05 0.00041233 2.25386e-05 4.43468e-05 8.52516e-05 0.000137661 0.000667996 0.000236592 2.20572e-05 3.00357e-05 0.00264252 1.81932e-05 0.000124443 0.000217229 0.00107014 6.97156e-05 1.05196e-05 1.98275e-05 1.68349e-05 1.70603e-05 1.55303e-05 0.000220209 2.01936e-05 0.00016502 1.46609e-05 0.000225469 3.72352e-05 1.55387e-05 2.04142e-05 3.17102e-05 0.000240562 1.83928e-05 2.24398e-05 1.99123e-05 0.000364083 8.13184e-05 1.67378e-05 0.00034082 0.000123124 1.97943e-05 2.94231e-05 0.000213191 2.46338e-05 6.49394e-05 0.000217631 3.24829e-05 0.000263114 0.000229476 1.70658e-05 0.000108294 3.01501e-05 2.76331e-05 1.27768e-05 3.02966e-05 0.000325116 7.95699e-05 0.000145205 2.60429e-05 0.000106159 4.04148e-05 1.5178e-05 6.6927e-05 0.00020876 0.000193966 0.000114939 0.000220427 1.66299e-05 1.83409e-05 0.000234638 9.78642e-05 3.03225e-05 0.000232431 1.31399e-05 2.07456e-05 1.3266e-05 2.2963e-05 2.97432e-05 0.000212966 0.000550554 0.000556609 0.000478986 7.2249e-05 1.55564e-05 8.5342e-06 2.29923e-05 0.000219179 1.33351e-05 5.08427e-05 0.000209687 2.72651e-05 2.42155e-05 1.7613e-05 0.000237919 7.88564e-05 0.000216805 0.00470457 2.27051e-05 2.55451e-05 0.0015005 1.77068e-05 3.62608e-05 0.00225529 3.03228e-05 4.50978e-05 3.33691e-05 1.65425e-05 0.00013641 2.16011e-05 0.000333333 0.000213179 1.53784e-05 0.000220184 0.000248832 0.000423068 1.85903e-05 5.29329e-05 0.000220104 1.53353e-05 0.000239016 1.73901e-05 4.26645e-05 2.90131e-05 0.000219194 3.28419e-05 0.000226219 1.71379e-05 2.55547e-05 3.59397e-05 0.000218605 1.9144e-05 1.71876e-05 1.33547e-05 1.36072e-05 4.5421e-05 0.000271869 1.54758e-05 2.60764e-05 2.65431e-05 1.2453e-05 1.90282e-05 1.45545e-05 1.57999e-05 0.000128638 0.00035499 1.64808e-05 2.91742e-05 5.58916e-05 3.02992e-05 1.71337e-05 4.0773e-05 1.26768e-05 2.67642e-05 1.96977e-05 0.000256814 6.79686e-05 0.000226353 6.08854e-05 1.41589e-05 0.000152074 1.7799e-05 4.8458e-05 0.000107506 0.000337397 1.49471e-05 0.000222906 9.01621e-06 3.55628e-05 1.27431e-05 0.000272991 0.000188386 1.9522e-05 1.44338e-05 1.58024e-05 3.1287e-05 2.21188e-05 2.29332e-05 5.90708e-05 2.22938e-05 1.74468e-05 2.37231e-05 2.52295e-05 2.1013e-05 0.000108522 1.1773e-05 9.44091e-05 8.42522e-05 0.000718937 1.95376e-05 0.000224296 0.000278567 0.000706886 0.00021474 2.15248e-05 0.000114086 9.26527e-06 0.000219295 6.31425e-05 2.14343e-05 3.53864e-05 1.18315e-05 0.000255456 0.000359122 0.00175934 0.00023927 2.54629e-05 0.000456213 1.75506e-05 0.000657776 2.5602e-05 1.73974e-05 0.000257 0.000432539 2.9563e-05 3.27378e-05 0.000205719 1.35873e-05 1.9181e-05 4.11877e-05 2.05695e-05 0.000231065 3.10472e-05 5.64098e-05 3.10482e-05 0.000222129 1.089e-05 0.000220213 1.15917e-05 3.35538e-05 2.52007e-05 8.01931e-05 0.000213535 1.90212e-05 0.000182856 2.68374e-05 3.48994e-05 0.000244742 0.000225019 3.70247e-05 2.02498e-05 0.000120053 0.000109381 0.000259483 0.000130885 1.11691e-05 0.000464921 0.000553898 0.000246961 1.834e-05 0.000423335 2.02676e-05 2.54339e-05 1.79921e-05 3.93173e-05 2.32668e-05 0.000219858 9.22102e-05 0.000211483 3.52029e-05 0.000260541 1.64162e-05 7.5613e-05 1.29456e-05 9.29776e-05 1.57322e-05 2.29339e-05 0.000232234 4.51215e-05 4.39927e-05 0.000217581 3.45276e-05 1.20261e-05 2.65505e-05 0.000391517 0.00169069 1.90792e-05 0.000237002 1.21685e-05 7.00464e-05 1.48274e-05 3.87868e-05 9.47072e-05 1.34562e-05 7.71594e-05 3.90915e-05 2.51976e-05 1.25891e-05 1.36447e-05 0.000218466 0.000107468 0.000116066 0.000629313 0.000213065 6.09638e-05 2.6958e-05 1.19791e-05 7.84524e-05 6.05247e-05 3.00062e-05 4.40224e-05 2.16605e-05 0.00855346 3.95823e-05 1.82641e-05 2.22578e-05 1.92311e-05 2.62727e-05 3.03868e-05 2.28674e-05 0.000832992 2.19721e-05 7.57358e-05 2.27462e-05 2.01461e-05 0.000222684 8.05545e-05 0.000219255 6.67891e-05 0.000314975 1.33055e-05 1.83378e-05 7.12546e-05 1.70383e-05 2.72369e-05 0.000220731 0.000217895 6.24212e-05 0.000332152 5.72551e-05 0.000567263 1.59896e-05 1.64334e-05 8.56831e-05 1.65077e-05 1.44117e-05 3.5085e-05 0.000184543 1.94769e-05 0.000209317 4.23565e-05 3.09139e-05 3.24337e-05 2.72825e-05 1.26416e-05 0.000458532 0.000186561 2.22799e-05 1.64254e-05 2.57094e-05 3.73783e-05 3.63337e-05 1.09529e-05 0.000211215 2.34155e-05 0.00042423 2.93241e-05 1.25294e-05 2.21164e-05 0.000152537 2.39904e-05 4.05625e-05 1.61371e-05 4.69357e-05 0.000222767 1.60241e-05 0.00034823 1.58043e-05 1.47698e-05 1.5369e-05 1.7468e-05 0.000230669 1.25208e-05 1.40923e-05 0.00033535 2.44e-05 0.000205676 5.07466e-05 1.39714e-05 0.000155823 1.92249e-05 2.47705e-05 0.000208406 0.000128083 0.00029855 0.000233161 0.000127166 4.42561e-05 1.04293e-05 0.000231717 5.04086e-05 0.000198563 2.66209e-05 0.000211989 0.000220785 9.73453e-05 3.57827e-05 0.000150252 2.52975e-05 1.46429e-05 0.000102158 2.38481e-05 4.31464e-05 0.000151398 0.000179445 0.000135639 1.58249e-05 4.71082e-05 0.000129597 2.13764e-05 0.000552929 1.7707e-05 1.855e-05 1.38666e-05 3.52793e-05 5.20601e-05 4.81621e-05 1.64922e-05 3.11454e-05 1.42448e-05 0.000414748 3.18996e-05 4.68464e-05 0.000429294 0.000211222 0.0002992 2.0914e-05 3.00395e-05 1.55261e-05 1.18269e-05 8.09519e-05 1.8648e-05 9.37841e-05 3.54586e-05 3.87155e-05 9.05361e-05 2.4103e-05 1.9055e-05 2.07507e-05 8.36713e-05 2.11576e-05 0.000280263 5.7689e-05 1.52311e-05 6.59689e-05 0.00115057 0.000117278 0.000216934 2.49734e-05 1.00875e-05 0.00016572 4.42792e-05 0.000271426 0.000209679 0.000228152 8.56488e-05 9.98468e-06 2.801e-05 3.50198e-05 3.66138e-05 2.50547e-05 3.45123e-05 1.57806e-05 2.54017e-05 1.68946e-05 0.000365041 0.000225221 0.000223088 1.94826e-05 4.36176e-05 0.000219429 2.23246e-05 0.000268064 3.88461e-05 0.000223669 1.28009e-05 0.000216169 2.07171e-05 1.55649e-05 0.00139324 2.01464e-05 1.61777e-05 1.94321e-05 2.16254e-05 0.000224364 1.57373e-05 4.64603e-05 0.000132971 1.95424e-05 0.000231107 0.00021327 0.00202604 2.11627e-05 0.000291884 3.82993e-05 0.000211323 4.2694e-05 3.07071e-05 2.89893e-05 4.3269e-05 4.24787e-05 5.10365e-05 0.000218489 6.56229e-05 2.38561e-05 0.000169177 2.01681e-05 3.01713e-05 1.50589e-05 2.22201e-05 5.09136e-05 0.000222002 0.0177741 0.000218396 0.000152703 0.00359943 9.89613e-05 4.41345e-05 0.000139514 1.21563e-05 0.000349405 2.552e-05 4.41143e-05 2.96709e-05 3.16208e-05 0.000217098 0.000232923 1.2434e-05 1.60658e-05 1.42376e-05 1.60824e-05 0.000214852 1.19665e-05 0.000219983 3.35796e-05 0.000216752 4.61217e-05 0.000154857 0.000221112 0.000104853 7.16716e-05 2.13456e-05 1.47566e-05 0.000557076 0.000461438 0.000255644 1.49512e-05 4.10864e-05 0.000239677 0.00024761 5.72681e-05 0.000277069 1.56765e-05 4.36537e-05 2.55298e-05 2.42321e-05 1.63088e-05 0.000416122 1.15268e-05 0.000205848 0.000354701 6.66674e-05 1.45029e-05 2.67576e-05 0.000229482 2.87995e-05 1.67486e-05 0.000106452 2.19659e-05 0.000326637 0.00205545 2.39641e-05 0.000265903 1.59357e-05 0.000433254 3.05127e-05 2.54877e-05 2.05982e-05 9.08286e-05 8.07794e-05 0.0202221 0.000216436 4.20329e-05 0.000372639 1.68707e-05 2.13697e-05 0.000210847 0.000217551 1.36171e-05 0.000176494 1.28487e-05 2.1565e-05 4.14927e-05 6.75284e-05 0.000191322 0.000142649 0.000251771 5.03016e-05 2.62481e-05 5.9824e-05 2.86816e-05 0.000205981 0.000123656 2.82601e-05 4.1301e-05 1.58459e-05 2.54918e-05 2.54392e-05 2.02258e-05 0.000272361 2.14571e-05 0.000420469 0.000221196 5.69369e-05 8.07062e-05 0.000429856 0.000372321 0.000279518 1.6109e-05 0.00023531 3.61305e-05 0.00021208 2.01648e-05 7.8457e-05 8.82028e-05 0.000222087 2.01389e-05 1.46893e-05 0.000260289 0.00019944 2.04283e-05 1.76713e-05 0.000487909 0.0183726 0.000209767 0.00049626 1.78471e-05 0.000197004 0.000277825 2.09963e-05 0.000262019 1.44353e-05 2.43283e-05 2.66902e-05 0.000216436 0.000655022 0.000213224 1.57017e-05 0.000107187 0.00010796 1.70938e-05 0.00137808 5.1825e-05 0.00179287 2.02954e-05 0.000226834 3.08001e-05 5.69367e-05 1.41879e-05 1.79083e-05 3.02827e-05 0.00021348 0.000282032 0.000285844 0.000208689 4.17686e-05 9.92105e-06 1.317e-05 0.000138475 9.70888e-05 0.00114539 8.14174e-05 0.000519765 1.48888e-05 3.35753e-05 3.16046e-05 1.93919e-05 0.000216664 8.83144e-05 0.00025773 3.26979e-05 0.000151556 0.000210101 1.54606e-05 3.60489e-05 5.4595e-05 2.95874e-05 1.38834e-05 2.90033e-05 0.000148844 1.54091e-05 0.00021335 1.21114e-05 1.70935e-05 0.000208495 6.42379e-05 6.0293e-05 0.000203274 3.32096e-05 1.52291e-05 2.38137e-05 0.000185591 0.000118173 1.83904e-05 2.68262e-05 5.46974e-05 3.23212e-05 0.000337416 6.26556e-05 0.00022517 2.00298e-05 3.94823e-05 2.46062e-05 3.83175e-05 0.000159999 3.12695e-05 1.76167e-05 0.00023571 0.000234614 2.83956e-05 2.10876e-05 1.87214e-05 2.58776e-05 2.5194e-05 2.32575e-05 0.000214536 2.69344e-05 3.94006e-05 0.000826503 4.6011e-05 0.000109368 6.41579e-05 1.61149e-05 5.88294e-05 7.02231e-05 1.85195e-05 3.03754e-05 0.000219765 0.000382573 0.000225322 3.69248e-05 3.68447e-05 3.36023e-05 4.23412e-05 2.47324e-05 2.65844e-05 4.02891e-05 8.17357e-05 1.95989e-05 3.12976e-05 0.000611823 5.04243e-05 4.1847e-05 0.000251033 3.37294e-05 1.77537e-05 0.000219897 2.73534e-05 0.000113747 2.2056e-05 1.70265e-05 9.42065e-05 0.000227225 0.000213279 0.000232424 0.00202281 1.92521e-05 3.33811e-05 2.24897e-05 1.31956e-05 2.52744e-05 1.52319e-05 1.35844e-05 0.000215725 2.1167e-05 6.94452e-05 0.000220483 4.00825e-05 1.6168e-05 2.12916e-05 0.000216375 2.54734e-05 6.17122e-05 2.48629e-05 0.000217373 0.000247684 3.18842e-05 2.73655e-05 0.000119883 8.674e-05 2.36843e-05 1.33678e-05 3.12133e-05 0.000272628 1.48883e-05 2.54632e-05 0.000217552 2.27215e-05 4.34116e-05 0.000128558 7.83658e-05 0.000271441 3.15306e-05 4.93249e-05 3.07581e-05 1.76361e-05 8.34748e-05 0.000313479 6.49175e-05 1.66074e-05 2.61734e-05 0.000335329 2.27843e-05 9.52595e-05 1.62638e-05 0.000233379 2.80446e-05 3.49963e-05 2.03714e-05 1.49968e-05 0.000152749 3.69361e-05 1.72798e-05 1.81421e-05 0.000125194 0.79304 0.000225167 1.25629e-05 1.32064e-05 0.000293667 0.000256264 1.7267e-05 0.000224036 1.51904e-05 0.00020881 2.74967e-05 0.000219001 0.00145099 3.08928e-05 0.000225071 0.000115743 2.4069e-05 1.90671e-05 0.000518921 5.93963e-05 0.000740398 4.59572e-05 3.67386e-05 6.96038e-05 0.000199532 0.000254219 1.23835e-05 3.71583e-05 1.34657e-05 1.4748e-05 1.58197e-05 0.000187619 0.000145701 1.47214e-05 0.000371021 2.31599e-05 9.20413e-06 2.02294e-05 0.000240088 2.20854e-05 2.59576e-05 3.55873e-05 0.000223306 0.000260701 0.000107735 3.59418e-05 5.10797e-05 0.000224617 4.87727e-05 1.8675e-05 3.69089e-05 2.26421e-05 2.57391e-05 6.75239e-05 0.000218668 1.91772e-05 1.79907e-05 4.48759e-05 2.20442e-05 0.000297981 0.00021358 7.72295e-05 1.26405e-05 3.09127e-05 0.000215959 9.77134e-05 0.000215399 4.66212e-05 0.000108818 1.42821e-05 2.42345e-05 2.0387e-05 4.37683e-05 0.000419662 3.49315e-05 3.42979e-05 3.13454e-05 3.29855e-05 2.17392e-05 0.000152614 1.42059e-05 0.000159294 5.09218e-05 0.000220326 2.69288e-05 2.21146e-05 1.85559e-05 2.61234e-05 0.000747169 3.27323e-05 3.92018e-05 1.35081e-05 0.000216429 4.71346e-05 2.42225e-05 3.57173e-05 0.000129953 1.7364e-05 4.18197e-05 1.27498e-05 2.13328e-05 1.28471e-05 1.33018e-05 0.000222783 0.000121393 1.49879e-05 5.46485e-05 1.85534e-05 0.000224228 0.000377919 3.44814e-05 1.74737e-05 1.33317e-05 6.00147e-05 6.28388e-05 1.51876e-05 4.44406e-05 1.79809e-05 0.00112875 0.000216285 0.00022741 0.000160447 9.23536e-06 0.000317953 1.43726e-05 3.1797e-05 0.000286986 4.85697e-05 3.43852e-05 4.01842e-05 5.4815e-05 1.28304e-05 0.000248991 1.17306e-05 0.00023982 2.11533e-05 3.5795e-05 1.5374e-05 0.000212065 9.05913e-06 0.00165345 0.000254095 2.21093e-05 1.9708e-05 1.95712e-05 0.000227828 0.000698643 3.27843e-05 5.73163e-05 2.67501e-05 0.000758198 1.6529e-05 2.77847e-05 4.69856e-05 7.42196e-05 2.267e-05 
1.82018e-05 3.13919e-05 0.00115391 1.83097e-05 0.00501382 1.75994e-05 3.27498e-05 1.30855e-05 3.40648e-05 0.000345516 0.000184497 1.4254e-05 0.000245371 2.11301e-05 1.95623e-05 1.77153e-05 0.000234549 4.13799e-05 0.000240769 0.000225247 2.64554e-05 1.24211e-05 0.000451577 2.35707e-05 3.4561e-05 2.55755e-05 9.8101e-05 0.000478939 0.000351299 1.18564e-05 1.54223e-05 0.00028165 2.41205e-05 0.00012326 0.000254413 2.28826e-05 1.84886e-05 1.50573e-05 2.70666e-05 2.25318e-05 0.000246259 1.47905e-05 0.000444125 2.14734e-05 1.8098e-05 0.000418082 0.000347562 3.27599e-05 1.42249e-05 2.08049e-05 1.8517e-05 1.79154e-05 1.88316e-05 0.000303324 1.26445e-05 2.85727e-05 7.26877e-05 1.58515e-05 4.5745e-05 2.34433e-05 1.91881e-05 1.94244e-05 0.000226756 2.64261e-05 2.72185e-05 0.000227095 2.04229e-05 2.0146e-05 1.87394e-05 1.47376e-05 1.77021e-05 1.76963e-05 2.00299e-05 1.20636e-05 2.39979e-05 0.000253448 4.3138e-05 1.56458e-05 3.73444e-05 4.23251e-05 3.11758e-05 1.70461e-05 2.10903e-05 1.37999e-05 2.55751e-05 2.11133e-05 0.000364243 4.81751e-05 1.15037e-05 0.000238259 0.000277827 2.40425e-05 0.00024375 1.13313e-05 2.39998e-05 3.7938e-05 1.23708e-05 1.69083e-05 0.000235505 0.00024836 0.000232951 0.000572799 2.12768e-05 0.000165443 2.71759e-05 2.71133e-05 0.000239668 7.93221e-06 2.59291e-05 0.000309197 1.45109e-05 1.38707e-05 2.20353e-05 0.000247253 2.75955e-05 0.000235786 0.000702012 2.08082e-05 2.32465e-05 8.1515e-05 1.05675e-05 2.06311e-05 0.000462776 1.9252e-05 2.34091e-05 2.12338e-05 0.000298955 0.000339141 2.23077e-05 1.44953e-05 0.000226383 0.000125671 0.000259434 0.00023224 0.000443455 1.26984e-05 2.06598e-05 0.000227018 1.39701e-05 0.000494431 1.86198e-05 2.80988e-05 0.000220652 0.000250484 2.10316e-05 0.000235163 1.40216e-05 0.000390309 2.68079e-05 0.000225549 4.5435e-05 2.89128e-05 1.26392e-05 1.39305e-05 1.65187e-05 0.000137975 1.70622e-05 2.50842e-05 6.74749e-05 1.57068e-05 2.18806e-05 1.67582e-05 9.36293e-06 0.00047972 4.25842e-05 2.24454e-05 1.19732e-05 4.08681e-05 9.65196e-06 1.69877e-05 1.78184e-05 2.74958e-05 1.73378e-05 1.80375e-05 3.22482e-05 1.45508e-05 0.000238746 0.000152534 1.85198e-05 2.09299e-05 4.10602e-05 0.00059369 0.000792878 0.000470001 2.00194e-05 0.000270178 8.48785e-06 2.62322e-05 1.18314e-05 0.000320177 7.83722e-05 2.6939e-05 0.000140347 2.09468e-05 2.13413e-05 1.42792e-05 2.34322e-05 5.26688e-05 1.67399e-05 0.000321843 1.74752e-05 1.66991e-05 0.000132953 2.0559e-05 5.22005e-06 0.000142527 2.63054e-05 0.000251526 2.24213e-05 0.00024895 0.000312747 2.81937e-05 3.44767e-05 1.4984e-05 1.80571e-05 1.17017e-05 0.0002365 1.25443e-05 2.1643e-05 2.85433e-05 1.24589e-05 0.000255294 1.6048e-05 4.24957e-05 0.000241613 1.80667e-05 0.000482087 9.06013e-06 0.000693461 3.72481e-05 1.67942e-05 0.000252169 0.000461087 1.28587e-05 2.2457e-05 1.93501e-05 1.34085e-05 4.37493e-05 0.000268318 0.000247925 0.000229756 2.20161e-05 3.89355e-05 2.9394e-05 0.000239617 9.48319e-06 0.000230219 1.26062e-05 4.28219e-05 1.15693e-05 1.43747e-05 0.000229786 2.20574e-05 0.000987322 0.000239526 3.15027e-05 0.000243699 0.000241576 2.47596e-05 1.89396e-05 6.40181e-05 9.71583e-05 0.000235319 9.92699e-06 1.11007e-05 0.000261404 0.000282798 3.60723e-05 1.42997e-05 0.00044536 1.56252e-05 3.07767e-05 1.45665e-05 2.14778e-05 1.47184e-05 0.000230404 1.81558e-05 0.000229779 2.10408e-05 0.000234132 9.5531e-06 0.000103565 8.82757e-06 2.06034e-05 1.52612e-05 1.63415e-05 0.000276622 3.56452e-05 0.000223719 0.000231644 4.88597e-05 1.23831e-05 1.3299e-05 0.000276511 0.00026886 1.38695e-05 0.000233015 1.94587e-05 1.49904e-05 1.50753e-05 2.12656e-05 0.000202246 1.45976e-05 0.000277641 2.92111e-05 2.71007e-05 1.12749e-05 2.62227e-05 0.000236041 1.19361e-05 2.87617e-05 0.000469035 0.000235919 3.97516e-05 0.000132618 1.25193e-05 1.60668e-05 0.000252548 1.70335e-05 0.000454959 1.58594e-05 0.00428186 2.69787e-05 1.49476e-05 4.00844e-05 3.14082e-05 0.000234295 0.000238845 1.22886e-05 0.000624948 2.0435e-05 1.49559e-05 1.32322e-05 1.85159e-05 0.000232861 3.47429e-05 0.000229318 5.40354e-05 0.000231384 1.42783e-05 1.60272e-05 1.58734e-05 5.98272e-05 3.86627e-05 0.000233071 0.00044583 6.71654e-05 0.000245784 1.65734e-05 0.000370432 1.2047e-05 1.83807e-05 9.874e-06 8.70218e-05 1.92294e-05 3.40214e-05 1.72904e-05 1.33738e-05 0.000451312 2.56875e-05 1.1993e-05 3.1497e-05 1.97813e-05 3.01794e-05 3.78596e-05 1.99485e-05 1.06611e-05 5.72653e-05 2.45627e-05 2.77143e-05 2.92105e-05 1.28739e-05 0.000236808 3.29389e-05 0.000466493 5.28496e-05 9.75249e-06 5.09666e-05 3.09299e-05 1.35823e-05 4.75892e-05 2.90425e-05 2.75994e-05 0.000244202 1.4266e-05 2.07409e-05 1.73341e-05 1.9393e-05 2.35545e-05 1.13028e-05 0.000263854 1.62525e-05 1.68574e-05 0.000241293 2.9361e-05 9.28155e-05 2.13786e-05 1.33603e-05 0.000129762 1.69219e-05 1.95014e-05 0.000231228 0.000390196 0.000261504 0.000236744 1.89418e-05 1.88109e-05 4.53898e-05 0.000421975 1.78267e-05 3.29049e-05 1.94937e-05 0.000232718 0.00023663 2.9623e-05 1.77576e-05 2.94976e-05 2.74696e-05 1.42612e-05 4.75891e-05 2.61068e-05 0.000128299 1.23461e-05 1.46869e-05 1.72109e-05 1.67443e-05 2.5311e-05 2.47641e-05 2.34438e-05 0.000472148 0.00016608 3.12463e-05 1.98039e-05 2.77326e-05 2.05505e-05 3.02658e-05 2.14045e-05 2.26897e-05 1.34929e-05 0.000445812 1.70915e-05 3.13731e-05 0.000870533 0.000234882 0.000841976 3.49102e-05 1.60808e-05 1.32754e-05 2.04541e-05 3.72416e-05 1.22884e-05 3.17383e-05 2.29797e-05 1.42968e-05 1.40511e-05 1.87193e-05 1.56045e-05 2.33766e-05 0.000101028 1.76079e-05 0.000180914 2.847e-05 1.14176e-05 2.62687e-05 4.1776e-05 1.55531e-05 0.000230291 6.93363e-05 1.69236e-05 6.83719e-05 2.86892e-05 0.000276707 0.000226328 0.000471847 1.39486e-05 9.2921e-06 1.9918e-05 3.30491e-05 7.16323e-05 0.000440991 1.27525e-05 1.21983e-05 3.37313e-05 1.63767e-05 0.000365803 0.000231343 0.000229499 1.88148e-05 1.46349e-05 0.000233151 2.06933e-05 0.000384738 3.2068e-05 0.000229432 1.369e-05 0.000225913 2.05779e-05 6.24225e-05 4.17245e-05 1.14988e-05 3.81774e-05 1.66025e-05 2.06389e-05 0.00614832 2.02583e-05 1.20988e-05 0.000164286 3.46424e-05 0.000234512 0.000240397 3.93671e-05 1.73159e-05 0.000274339 1.97385e-05 0.000309128 8.04023e-05 1.27322e-05 1.74182e-05 2.053e-05 0.000437694 3.09234e-05 0.000241664 0.000236685 1.46522e-05 5.74388e-05 1.76408e-05 1.59085e-05 1.8771e-05 2.39386e-05 1.28382e-05 0.000253718 0.0164142 0.000227636 0.000176979 0.000551184 3.30199e-05 7.69471e-05 1.87281e-05 3.28213e-05 0.000247918 1.82821e-05 1.03577e-05 4.35275e-05 4.08625e-05 0.00025295 2.78614e-05 1.91947e-05 0.000182412 1.50415e-05 1.38041e-05 0.000234202 1.51937e-05 0.000230983 1.55628e-05 0.000454982 4.16622e-05 1.41439e-05 0.000243556 0.000226708 3.13495e-05 2.35431e-05 1.66921e-05 3.79361e-05 0.000447144 0.000242157 1.77849e-05 1.12872e-05 0.000246741 0.00021864 1.32387e-05 0.000235158 2.60579e-05 0.000137969 1.52556e-05 3.01974e-05 1.31479e-05 0.000242304 8.4787e-06 2.4564e-05 2.69617e-05 1.68139e-05 1.70875e-05 2.11191e-05 0.000482673 1.70418e-05 1.79597e-05 0.000527026 3.89379e-05 0.000348037 2.74824e-05 2.30954e-05 0.000239079 2.3445e-05 0.000457719 2.64114e-05 2.07323e-05 4.38594e-05 2.13833e-05 4.15348e-05 0.00023914 1.24847e-05 4.18142e-05 1.6024e-05 1.53477e-05 2.14525e-05 0.000201744 0.000236283 1.00188e-05 0.000174936 9.37991e-06 1.29843e-05 3.74213e-05 6.52089e-05 0.000134089 2.05626e-05 2.50337e-05 1.97201e-05 1.22117e-05 2.18678e-05 1.69741e-05 0.000215095 7.72242e-06 1.60595e-05 4.38467e-05 1.24414e-05 1.26678e-05 2.62826e-05 2.08605e-05 8.85331e-06 0.000385508 0.000467868 1.91187e-05 4.78255e-05 2.55612e-05 0.000453975 1.83813e-05 0.000254255 1.49973e-05 0.000337291 2.04751e-05 0.00023207 0.000154985 1.7137e-05 1.44953e-05 0.000233437 3.89191e-05 1.66981e-05 2.72793e-05 4.53031e-05 2.22733e-05 7.46361e-06 0.000434014 0.000248912 0.000233283 3.24521e-05 1.85726e-05 0.00166215 0.000284467 4.56597e-05 2.54376e-05 1.26711e-05 0.000134984 2.44255e-05 0.000225507 0.000277214 0.00022804 1.35516e-05 2.90264e-05 6.07981e-05 1.28975e-05 7.82876e-05 2.62152e-05 3.04574e-05 2.40212e-05 0.00023053 1.49681e-05 4.08049e-05 2.29387e-05 1.79592e-05 1.17702e-05 0.000236966 0.000262211 9.6136e-05 0.0002235 2.33117e-05 1.4e-05 1.53208e-05 0.000145162 9.61697e-05 0.000250782 0.000450839 0.000463022 1.1873e-05 2.06551e-05 0.000341123 0.000349783 0.000232779 2.32733e-05 0.000229146 0.000273503 2.02208e-05 0.000139217 1.74671e-05 0.000253822 1.8935e-05 1.98925e-05 0.000113526 2.24901e-05 1.9721e-05 1.70119e-05 0.000224146 1.4901e-05 1.42856e-05 1.79702e-05 1.43431e-05 3.28317e-05 0.000194305 3.07296e-05 1.56411e-05 3.02536e-05 0.000212508 0.000150324 1.87796e-05 1.60331e-05 2.53711e-05 4.45102e-05 0.000503585 0.000210685 0.000226918 4.94361e-05 2.31281e-05 2.57364e-05 1.378e-05 2.97554e-05 0.000567432 2.16433e-05 0.000228957 0.000222064 2.08284e-05 3.78475e-05 1.94587e-05 0.000220628 1.21495e-05 1.09408e-05 0.000236059 2.46565e-05 2.6531e-05 0.000867851 2.27937e-05 5.7391e-05 6.15856e-05 2.55632e-05 6.79799e-05 9.37769e-05 2.32263e-05 3.17103e-05 0.000221344 2.1686e-05 0.000241585 2.94582e-05 2.24294e-05 2.56073e-05 0.000261947 3.9129e-05 1.77778e-05 1.41049e-05 2.73333e-05 9.15911e-06 2.55281e-05 0.000488559 3.66057e-05 9.30842e-05 0.000242512 3.7473e-05 1.60317e-05 0.000223908 2.78947e-05 0.000123933 1.85599e-05 1.28509e-05 0.000450041 0.00022975 0.00022932 0.000255669 1.34132e-05 1.87024e-05 4.65559e-05 1.94008e-05 1.33278e-05 3.8745e-05 1.7323e-05 1.5512e-05 0.000229201 1.6861e-05 2.1749e-05 0.000232121 1.74432e-05 1.50247e-05 1.44965e-05 0.000226414 6.74924e-05 2.22853e-05 7.46194e-06 0.000236782 0.000472026 1.56729e-05 1.48452e-05 5.6087e-05 2.36942e-05 2.19857e-05 1.38963e-05 2.38828e-05 0.000255488 1.10792e-05 0.000260089 0.00023756 2.111e-05 0.000480157 2.28176e-05 0.00020784 0.000136697 1.53349e-05 4.12407e-05 1.9353e-05 2.09364e-05 0.000389641 0.000246029 4.83628e-05 1.6903e-05 1.73953e-05 1.53634e-05 3.71166e-05 4.82225e-05 1.36817e-05 8.94629e-05 2.93015e-05 3.23617e-05 1.16998e-05 1.93083e-05 4.46954e-05 2.63813e-05 1.76924e-05 2.02066e-05 9.7801e-05 0.852837 0.000238924 2.00096e-05 2.05446e-05 0.00019039 0.000247374 4.17032e-05 0.000355438 1.82376e-05 0.00023914 2.4278e-05 0.000232276 4.67687e-05 2.22672e-05 0.00337883 7.07011e-06 1.84554e-05 2.14399e-05 0.000445569 2.69281e-05 2.35307e-05 2.68032e-05 2.68782e-05 1.71209e-05 0.00140065 0.000250222 1.74341e-05 3.03044e-05 1.50949e-05 1.3791e-05 1.60432e-05 1.71718e-05 2.17328e-05 1.54868e-05 0.000174971 1.39101e-05 1.15746e-05 1.57014e-05 0.00212287 1.40895e-05 0.000439242 2.30426e-05 0.000233647 2.68777e-05 1.63539e-05 1.91664e-05 1.96687e-05 0.000235997 0.000474009 1.58188e-05 3.07714e-05 2.56469e-05 1.59905e-05 1.65282e-05 0.000272086 1.90535e-05 1.687e-05 1.7817e-05 4.38195e-05 0.000290059 0.00022501 5.04138e-05 1.02158e-05 1.35969e-05 0.000458639 8.85977e-05 0.000233269 4.60374e-05 0.000115198 0.000256358 0.00209227 1.62204e-05 3.19389e-05 4.7364e-05 2.588e-05 3.74583e-05 2.35712e-05 2.07173e-05 2.18792e-05 3.93764e-05 1.72141e-05 3.48941e-05 2.94391e-05 0.000232513 1.65791e-05 1.55513e-05 6.62791e-05 1.64225e-05 8.11405e-05 2.14906e-05 3.90259e-05 1.02428e-05 0.000241372 1.14475e-05 4.51486e-05 1.50361e-05 9.15227e-06 1.16939e-05 1.39246e-05 1.40759e-05 1.12552e-05 1.34848e-05 1.07281e-05 0.000233432 0.000365354 2.23371e-05 3.50784e-05 1.49085e-05 2.40584e-05 0.000261367 1.78746e-05 1.51343e-05 2.31858e-05 2.66765e-05 1.49376e-05 2.58186e-05 1.75395e-05 1.25623e-05 0.000255176 0.000241428 0.000234015 0.000132603 1.06404e-05 0.000232414 1.3929e-05 1.9779e-05 0.000243602 2.59482e-05 1.90804e-05 2.59687e-05 3.4255e-05 1.29898e-05 0.000240341 0.000216255 0.000436207 2.3311e-05 2.1609e-05 1.12534e-05 0.000230142 9.75151e-05 5.59941e-05 0.000669614 2.36591e-05 1.03953e-05 1.16744e-05 0.000240461 2.13519e-05 6.39478e-05 1.56986e-05 2.09305e-05 0.0004685 2.24628e-05 2.12203e-05 2.30124e-05 1.46984e-05 0.00012873 
0.000183002 1.86422e-05 2.75485e-05 3.2982e-05 0.000238129 1.61583e-05 2.4806e-05 2.44446e-05 2.12148e-05 0.000336301 0.000163973 0.000189895 0.000232852 1.51029e-05 2.03195e-05 1.47363e-05 0.000234359 3.02225e-05 0.000237005 0.000245071 2.39924e-05 2.8064e-05 0.000464319 1.41741e-05 2.05702e-05 2.54353e-05 0.00013192 0.000353409 0.000235584 1.72381e-05 1.79544e-05 1.42577e-05 1.11089e-05 0.000136962 0.000241044 0.00040589 1.82543e-05 1.95165e-05 0.000102194 2.57556e-05 0.000422925 2.27975e-05 0.000244624 1.6914e-05 0.000178144 0.000322795 0.000230189 2.00699e-05 1.50802e-05 1.55321e-05 1.29855e-05 3.65617e-05 0.000132241 1.50006e-05 1.41811e-05 4.40503e-05 4.33233e-05 1.04241e-05 0.000101031 2.06301e-05 3.55806e-05 0.00021945 0.000232439 2.76125e-05 2.05456e-05 0.000233578 0.000108956 0.000144979 2.27456e-05 1.5295e-05 0.000313523 1.84077e-05 2.34988e-05 0.000153696 4.55373e-05 7.32618e-05 5.47496e-05 1.24123e-05 3.75717e-05 0.000158573 1.97405e-05 1.45602e-05 7.36546e-05 0.000205671 4.17392e-05 4.77337e-05 0.000235724 0.000790603 1.61179e-05 0.000249625 0.000321472 1.39196e-05 0.000232361 1.68467e-05 1.40902e-05 2.16886e-05 1.93116e-05 2.06211e-05 0.000230269 0.000259313 0.000233394 0.000562858 1.4547e-05 0.000164839 1.49168e-05 4.83507e-05 0.000369924 1.88885e-05 2.45623e-05 0.000308816 3.02196e-05 1.60768e-05 1.69052e-05 0.000258176 2.32469e-05 0.000230615 0.000202197 1.47006e-05 2.23327e-05 5.23048e-05 1.35364e-05 2.6984e-05 0.000469155 4.2818e-05 1.68637e-05 2.01686e-05 0.000240793 0.000304983 2.13787e-05 1.4696e-05 0.000235327 0.000124494 0.000255387 0.000252472 0.000452107 1.29222e-05 1.69314e-05 0.000231423 1.47467e-05 0.000253347 1.38965e-05 2.18405e-05 0.000107862 0.000242424 2.51715e-05 8.37525e-06 1.34543e-05 0.000259726 1.2446e-05 0.000228054 5.15491e-05 1.84947e-05 1.75038e-05 1.82903e-05 0.000135312 4.92512e-05 1.56648e-05 1.58659e-05 2.15346e-05 1.74655e-05 5.4921e-05 1.58415e-05 1.03189e-05 2.67573e-05 5.14994e-05 5.65385e-05 1.67717e-05 3.0273e-05 8.02594e-06 1.4527e-05 1.38462e-05 2.38064e-05 4.31569e-05 4.65843e-05 0.000273739 3.64738e-05 0.000237607 0.000147866 1.04601e-05 2.35483e-05 1.3602e-05 1.89391e-05 9.95693e-05 0.000243332 2.16695e-05 0.000272705 1.00069e-05 3.31958e-05 1.3136e-05 0.000327822 0.000154497 1.73619e-05 1.52089e-05 1.68916e-05 2.98877e-05 1.83215e-05 1.95875e-05 4.7364e-05 1.47745e-05 4.18818e-05 2.25324e-05 1.38408e-05 0.000133456 0.0001161 9.01222e-06 0.000135608 6.99923e-05 0.000467234 1.58489e-05 0.000240199 0.000324857 0.000131113 9.53492e-05 1.17711e-05 0.000129005 0.000184844 0.000236396 3.04949e-05 1.37132e-05 2.5296e-05 1.67416e-05 0.00024951 7.72403e-05 0.00040611 0.000242037 1.70492e-05 0.000239072 9.26838e-06 0.00152238 2.1972e-05 1.15851e-05 0.000552128 0.000238891 0.000147669 1.26648e-05 5.47642e-05 2.6586e-05 9.20639e-06 7.53294e-05 0.000248831 0.000234175 1.31864e-05 1.6694e-05 0.000241829 0.000235278 0.00011079 0.000231594 1.97566e-05 3.01155e-05 9.44047e-06 6.17022e-05 0.000227072 1.18145e-05 8.07628e-05 2.1245e-05 2.80154e-05 0.000234466 0.000238733 2.72369e-05 2.11512e-05 5.17869e-05 1.88037e-05 0.000247685 1.17878e-05 0.000183917 2.11185e-05 0.000596889 0.000269285 0.000193433 4.03497e-05 1.92376e-05 2.43196e-05 2.33969e-05 1.61612e-05 3.08106e-05 0.000321133 0.000190278 0.000233256 2.28005e-05 0.000249706 1.61138e-05 9.3795e-05 1.25119e-05 6.32091e-05 1.68489e-05 4.72061e-05 0.000268469 0.000268623 2.11819e-05 0.00463225 3.9903e-05 0.000131353 1.1293e-05 0.000235655 0.000237405 1.01297e-05 0.000251445 2.06069e-05 2.02755e-05 1.34391e-05 2.11998e-05 1.56635e-05 1.40214e-05 0.000302234 2.36896e-05 3.38072e-05 1.44839e-05 0.000118465 0.0004694 0.000116973 9.36959e-05 0.000692408 0.000243223 0.000119725 2.85055e-05 1.24406e-05 0.000114828 0.000257434 2.36717e-05 0.000465188 1.77241e-05 0.000307772 2.36402e-05 1.51876e-05 1.51279e-05 2.26715e-05 0.000241183 0.00023133 1.63038e-05 0.000475588 2.80439e-05 2.75045e-05 1.56397e-05 1.06599e-05 0.000234936 3.95944e-05 0.000231214 0.000201656 0.000316051 1.56068e-05 1.93212e-05 1.8689e-05 3.25546e-05 4.11305e-05 0.000239845 0.000687007 0.000282394 0.000236789 1.75278e-05 1.46649e-05 1.02087e-05 1.46217e-05 0.000135236 7.85873e-05 2.28217e-05 4.62692e-05 1.51055e-05 7.46975e-06 0.000255471 1.95604e-05 1.74998e-05 1.78622e-05 3.72767e-05 1.47562e-05 9.94404e-06 9.16771e-05 8.84484e-06 4.14873e-05 1.39705e-05 0.000165488 1.77864e-05 2.0381e-05 0.000243438 6.91682e-05 0.000460018 0.000286907 8.57198e-06 4.62433e-05 3.03583e-05 0.000171763 1.8456e-05 5.23469e-05 2.94108e-05 0.000331665 1.23137e-05 4.39045e-05 1.8845e-05 2.70642e-05 2.68001e-05 1.41683e-05 0.000254595 1.29273e-05 1.86342e-05 0.000254026 1.71728e-05 9.85624e-05 3.09204e-05 1.65689e-05 0.000102944 1.59862e-05 2.57261e-05 0.00022978 7.2147e-05 0.000266721 0.000240356 2.21893e-05 1.62744e-05 2.00448e-05 0.000375892 4.06999e-05 0.000107327 1.33481e-05 0.000232009 0.000439169 1.64949e-05 3.80051e-05 3.85312e-05 3.69314e-05 1.01683e-05 9.16508e-06 1.60056e-05 2.82293e-05 0.000130076 1.13694e-05 0.000254208 1.79355e-05 2.23027e-05 1.843e-05 2.16284e-05 0.000649063 0.000262282 3.1274e-05 1.8242e-05 1.91156e-05 1.0407e-05 2.94091e-05 1.28046e-05 2.24065e-05 1.26963e-05 0.000444209 6.30364e-05 9.70986e-06 0.000466116 0.000236748 0.000265626 1.73314e-05 2.18824e-05 1.75806e-05 1.67882e-05 3.67125e-05 1.314e-05 0.00034887 3.63645e-05 8.74265e-06 1.7685e-05 1.43798e-05 1.42627e-05 1.4681e-05 0.000105889 0.000105858 0.000184028 4.24362e-05 1.40005e-05 1.57065e-05 1.67763e-05 0.000159217 0.000231707 5.38319e-05 1.55641e-05 0.000106089 3.37313e-05 0.000275458 0.000231788 0.0002447 9.97374e-06 1.16565e-05 0.000257014 0.000171852 2.56682e-05 1.42673e-05 1.3296e-05 0.000127037 3.03764e-05 1.78283e-05 0.00252898 0.000249454 0.000230269 1.9037e-05 1.00648e-05 0.000234774 1.97418e-05 0.000388436 2.62545e-05 0.000228215 0.000191131 1.85419e-05 1.34637e-05 1.10365e-05 3.42028e-05 1.48391e-05 3.94167e-05 0.000138689 1.72331e-05 1.90108e-05 0.000253405 2.91029e-05 8.02557e-05 0.000239266 0.000257301 0.00023209 4.18457e-05 1.34259e-05 0.000392976 3.4944e-05 0.000304077 2.05789e-05 7.98726e-06 1.0479e-05 3.06631e-05 0.000109152 1.84988e-05 0.00257893 4.78721e-05 1.93115e-05 6.8944e-05 1.41945e-05 9.39075e-06 1.86943e-05 1.70493e-05 2.33561e-05 0.000441061 0.00193535 0.000227626 1.50585e-05 0.000266114 2.06207e-05 5.16744e-05 0.000214487 3.30737e-05 0.000268538 1.54612e-05 6.55708e-05 0.000333693 0.000110458 0.000234979 2.20739e-05 1.66742e-05 7.10232e-05 2.35607e-05 2.01399e-05 0.0002365 1.28165e-05 0.00023117 2.21023e-05 0.000276919 2.25685e-05 3.86425e-05 0.000229625 0.000200908 2.98176e-05 3.45022e-05 1.39684e-05 0.000131473 0.00023536 2.90484e-05 1.93182e-05 1.20708e-05 0.000244276 9.77184e-06 1.74616e-05 0.000239457 1.60627e-05 0.000140361 1.03567e-05 2.04382e-05 1.35153e-05 0.000559595 1.28025e-05 2.81087e-05 3.14302e-05 1.35668e-05 1.57175e-05 0.000232634 0.000431239 2.19173e-05 1.49139e-05 1.60124e-05 3.03215e-05 0.000352403 1.69103e-05 1.54545e-05 0.00367884 1.7319e-05 0.000463489 1.96514e-05 2.21199e-05 6.3339e-05 0.000480535 3.99436e-05 0.000705405 1.63292e-05 3.67283e-05 1.8068e-05 1.83894e-05 1.51936e-05 0.000194433 0.000232458 1.89148e-05 1.94182e-05 1.45722e-05 1.34582e-05 4.8875e-05 0.000100868 0.000144166 2.27591e-05 3.21533e-05 8.09183e-05 9.42505e-06 1.56593e-05 1.18465e-05 1.57419e-05 9.06442e-05 1.0038e-05 1.39034e-05 1.67338e-05 1.30769e-05 2.15774e-05 2.02146e-05 1.23907e-05 0.000193916 0.000449186 2.39177e-05 5.30343e-05 9.53676e-05 0.000241553 2.17902e-05 0.000265173 1.61701e-05 0.000233053 1.15673e-05 0.000236207 4.66695e-05 0.000180146 0.000109543 0.000237721 1.73278e-05 1.817e-05 0.000377934 3.64258e-05 1.7069e-05 1.32875e-05 0.000233719 0.000466611 0.000236272 3.02336e-05 1.83515e-05 1.3426e-05 0.00030237 3.6746e-05 3.06993e-05 1.1317e-05 2.09731e-05 1.6548e-05 0.000236418 0.000412324 0.000236609 1.74963e-05 1.85054e-05 2.07431e-05 8.73834e-06 3.49695e-05 7.42772e-05 0.000410801 1.63325e-05 0.000251951 4.37108e-05 2.68692e-05 2.20616e-05 1.39167e-05 9.38827e-06 0.000232985 0.000263841 0.00029828 0.000226904 3.25577e-05 9.72228e-05 1.48439e-05 3.41964e-05 2.25029e-05 0.000416414 0.000453546 0.000468802 1.67385e-05 2.55385e-05 0.000317933 0.00012635 0.000262205 1.74494e-05 0.000238176 0.000246124 1.48064e-05 5.06071e-05 1.41888e-05 0.000264679 1.66742e-05 2.76293e-05 2.30555e-05 0.000114197 2.07139e-05 1.91449e-05 0.000232835 1.45239e-05 1.39821e-05 1.62692e-05 2.40216e-05 1.66482e-05 3.90835e-05 1.46207e-05 9.55228e-06 1.58574e-05 0.000207026 0.00011049 1.74333e-05 2.0717e-05 7.39919e-05 1.71406e-05 0.000382495 5.66192e-05 0.00024199 0.000270499 1.59087e-05 1.64507e-05 6.97052e-05 4.25269e-05 1.94284e-05 2.16182e-05 0.000241037 3.72053e-05 1.88731e-05 3.96835e-05 4.0714e-05 1.56251e-05 1.36234e-05 1.93413e-05 0.000235756 2.19794e-05 3.03147e-05 0.000885414 2.2586e-05 5.92204e-05 5.42992e-05 1.53076e-05 3.45451e-05 9.51454e-05 3.72373e-05 3.34804e-05 0.000228063 4.181e-05 0.000242532 2.06796e-05 2.64051e-05 2.84983e-05 0.000134075 2.64648e-05 1.96948e-05 2.35381e-05 2.06171e-05 9.76672e-06 2.95189e-05 0.00034033 3.81986e-05 2.4133e-05 0.000261105 2.33475e-05 1.6897e-05 0.000238807 1.86401e-05 2.02904e-05 1.33546e-05 4.26218e-05 0.000555026 0.000243895 0.000235915 0.000265071 1.86362e-05 1.36346e-05 1.70009e-05 1.70072e-05 4.42292e-05 4.11458e-05 1.00994e-05 6.60103e-05 0.000335046 1.28906e-05 6.2391e-05 0.000232659 1.39334e-05 0.000396215 1.56027e-05 0.00023476 4.97071e-05 1.85681e-05 1.1994e-05 0.000234082 0.000488511 9.53853e-05 1.26547e-05 0.000592843 2.25592e-05 1.10547e-05 1.71103e-05 0.000398453 1.08908e-05 5.61064e-06 1.99616e-05 0.000232176 2.56939e-05 0.000234245 1.80456e-05 0.000205671 0.000300245 4.33073e-05 4.26038e-05 3.21951e-05 2.38963e-05 1.89576e-05 0.000354461 2.49562e-05 1.73437e-05 5.38315e-05 1.52848e-05 3.05187e-05 3.41465e-05 0.000126175 7.43104e-05 3.14145e-05 9.75691e-05 1.94763e-05 1.33687e-05 7.50157e-05 9.87715e-05 1.95507e-05 1.42235e-05 0.000202049 0.872311 0.000271555 9.84274e-06 1.63527e-05 1.32227e-05 0.000243341 1.85347e-05 0.000232842 1.99272e-05 0.000250054 1.40605e-05 0.000229928 0.000180522 2.62282e-05 0.00329832 5.221e-05 2.7939e-05 1.98462e-05 0.000458265 0.000134402 4.58585e-05 4.14518e-05 2.3396e-05 0.000125297 7.26378e-05 0.000249132 1.3729e-05 1.52417e-05 2.44206e-05 1.06795e-05 2.19524e-05 0.00152361 3.73345e-05 1.06956e-05 0.000230164 1.59313e-05 1.07543e-05 2.37786e-05 0.000236593 1.25523e-05 2.42949e-05 2.2141e-05 0.00023304 3.43051e-05 4.05948e-05 2.51705e-05 7.74966e-05 0.000257752 3.72845e-05 7.12266e-06 2.37412e-05 2.40064e-05 1.12129e-05 3.14907e-05 0.000245305 1.10717e-05 1.37506e-05 1.22954e-05 7.82144e-05 0.000321971 0.000233406 0.000620724 1.65718e-05 4.15243e-05 0.000239827 1.26334e-05 0.000239133 5.17094e-05 1.88005e-05 2.41927e-05 0.000237488 1.91232e-05 1.65038e-05 0.00107955 1.34609e-05 2.91687e-05 1.67889e-05 1.87712e-05 2.34961e-05 0.000122745 2.77853e-05 3.8276e-05 3.64429e-05 0.000238704 8.5695e-06 1.40143e-05 5.39626e-05 1.72597e-05 0.000159707 2.7869e-05 9.30781e-05 1.48074e-05 0.000241043 5.64882e-06 7.87085e-05 1.00711e-05 0.00019404 1.55463e-05 1.23901e-05 2.32256e-05 1.20979e-05 1.68118e-05 1.67051e-05 0.000234782 0.000424053 1.52902e-05 3.2869e-05 1.81258e-05 0.000238151 0.00071573 1.45425e-05 8.564e-06 1.98858e-05 3.84749e-05 0.000144389 2.76415e-05 2.20569e-05 3.35692e-05 0.000421682 0.00023203 0.000248467 8.71151e-05 1.58984e-05 0.000238295 1.53218e-05 6.16096e-06 0.000675054 1.08432e-05 1.67101e-05 2.3289e-05 4.2074e-05 9.56968e-06 0.000247413 0.000364592 0.000231784 2.8864e-05 4.31367e-05 1.8607e-05 0.000231467 0.000100717 0.000159138 0.000327569 8.62026e-06 1.23109e-05 1.65448e-05 0.000238269 0.000108151 2.3088e-05 8.0943e-05 1.62088e-05 0.000451957 1.94133e-05 9.20373e-06 4.58065e-05 6.46268e-05 1.1161e-05 
0.00131846 7.66926e-05 0.000273224 0.000152849 6.354e-05 0.000119681 0.000123919 4.72527e-05 8.85974e-05 3.01092e-05 5.91756e-05 0.0013943 0.000226267 0.000118208 9.35771e-05 0.000187491 0.00018986 0.00011816 0.000271549 4.97352e-05 0.000282718 0.000107321 0.000112982 0.000242227 8.50166e-05 0.000172003 0.000142446 0.000112811 0.000252806 0.000182518 2.46623e-05 2.48791e-05 4.58175e-05 0.000162764 0.000112098 9.33655e-05 0.000377842 0.000113041 0.0448699 7.66843e-05 0.000103603 0.000141167 0.000269632 4.77388e-05 0.000102097 0.000855307 0.000456514 0.000107011 0.000123247 0.00018657 0.000164286 2.29148e-05 0.000100609 0.000128951 0.000143644 9.74883e-05 0.000586042 6.21846e-05 0.000317331 3.32829e-05 6.21275e-05 0.000188664 6.55551e-05 0.000191689 0.00041567 8.37593e-05 0.000202325 0.00430201 0.000100297 1.75737e-05 7.70771e-05 0.000142198 0.000100681 0.00024859 0.00040034 4.95208e-05 0.00023332 3.46404e-05 0.000105174 0.000105475 0.0567916 0.000153136 0.00013722 9.7849e-05 3.61537e-05 9.59506e-05 0.000139795 0.000394728 0.000116399 7.21513e-05 0.000383578 0.000230728 4.10701e-05 0.000124377 0.000108651 7.18672e-05 0.000228094 0.000131291 0.000115348 0.000149215 6.24083e-05 0.000104333 0.000202152 0.000283636 0.000107246 0.000150093 4.46419e-05 2.27371e-05 0.000184695 0.000275428 0.000157844 0.000130635 8.31183e-05 0.000248368 9.15584e-05 8.67668e-05 0.0702323 8.14658e-05 4.27058e-05 0.00032289 9.31374e-05 0.000206939 0.000114755 0.000241989 9.30798e-05 7.43428e-05 0.000209598 0.000253415 0.000136921 8.48489e-05 0.000119465 2.2046e-05 0.000273611 8.06591e-05 0.000180495 0.00012291 0.00015864 1.99584e-05 0.000116571 7.12414e-05 9.66494e-05 0.000312468 0.000107248 0.000274023 0.000116471 8.32815e-05 0.000216167 0.000135436 0.00029401 9.52059e-05 0.000341071 0.000171152 0.000149379 0.000119626 0.000264994 0.000210043 0.000101875 0.000113849 0.00040578 4.86729e-05 1.87068e-05 6.40338e-05 0.000155013 0.000248404 0.000254606 7.8506e-05 0.000124591 6.11496e-05 6.40845e-05 0.000135022 0.000234941 4.3279e-05 0.000272229 0.000110618 0.000102972 0.000208892 0.000112547 0.00029948 0.000172831 0.000120404 0.000244301 0.0140075 0.000270986 0.000219722 9.07728e-05 2.35535e-05 0.000147198 0.000273152 2.44161e-05 2.07469e-05 0.00015811 0.00014441 0.0408733 0.000155441 0.000139627 0.00013314 0.000175596 0.00163441 9.53507e-05 8.62236e-05 0.000104885 0.000206512 0.000134297 0.000192477 0.000113853 0.000153803 5.17257e-05 0.000206095 0.000240174 5.4236e-05 6.58515e-05 0.000150576 0.00017608 5.67303e-05 0.000209621 4.87608e-05 8.70594e-05 6.10098e-05 8.42653e-05 0.000123529 9.31377e-05 4.49921e-05 0.000148584 0.000315114 6.76744e-05 0.000122676 0.000163596 9.77515e-05 0.000276638 7.79145e-05 8.95684e-05 7.38646e-05 9.0764e-05 0.000330918 6.07869e-05 0.000227422 4.45097e-05 0.000130964 0.000533377 0.00022133 3.76791e-05 0.000100933 0.000184344 0.000381128 0.000150103 0.000799442 4.82505e-05 7.05018e-05 8.88405e-05 7.58669e-05 0.000184779 0.000136639 9.83233e-05 0.000278016 0.000182082 0.000204763 0.000146236 0.00018802 0.000116577 7.84561e-05 0.000209105 0.000283104 0.0776907 5.74042e-05 6.57171e-05 0.000161349 0.000148645 0.000323173 0.000227385 0.000279662 0.000161678 0.00025823 7.93562e-05 8.00178e-05 0.000176449 8.095e-05 0.000178081 7.51527e-05 5.75321e-05 0.000278048 9.24573e-05 0.000277439 2.79414e-05 0.000311521 8.16306e-05 0.000238891 0.000116887 0.000122077 7.889e-05 0.0191165 0.000165672 6.93904e-05 0.000153487 0.000128404 0.000492804 1.82118e-05 0.00016335 0.000125416 6.00721e-05 5.37875e-05 0.000110307 8.40526e-05 0.00010048 4.1159e-05 0.000288507 0.000197165 0.000125754 0.00010679 6.26114e-05 2.28233e-05 0.000103908 0.000199148 0.000163535 0.000214476 0.000523742 0.00021394 0.000127818 0.000162617 0.000116111 0.000393672 0.000107481 0.120815 8.11959e-05 0.000107825 0.000197918 7.51851e-05 0.000135137 0.0015434 0.000116095 0.000230958 0.000114259 0.000133399 0.000176682 0.000101687 0.000126509 0.000233629 7.04441e-05 0.000161818 1.94392e-05 5.18923e-05 0.00017834 0.00012922 0.000198289 9.49505e-05 0.000123672 0.000270436 9.48797e-05 5.60237e-05 0.000255904 5.76629e-05 5.45723e-05 8.7815e-05 0.000234952 0.000136707 6.89694e-05 0.000111634 0.000264229 7.74732e-05 0.000154346 5.66446e-05 0.000230056 0.000379665 0.000799497 0.000141231 0.000305489 0.000104182 0.000158901 2.97296e-05 0.000189456 4.97873e-05 8.94872e-05 9.03337e-05 0.000187145 0.000149355 2.65569e-05 0.000294861 8.84961e-05 8.24706e-05 0.000167508 0.000191051 0.000273776 0.000115632 0.000276435 0.000202594 0.00011846 0.000157387 0.000110086 4.99438e-05 3.89266e-05 0.000135337 0.000280616 0.000122618 0.000133905 2.62098e-05 8.97665e-05 7.72411e-05 0.000287152 0.000195047 0.000109541 0.000107676 7.93142e-05 8.28028e-05 0.000513218 0.000296927 0.000211484 0.000101756 0.000192779 8.73524e-05 0.000173266 0.00018157 2.86162e-05 0.00012704 0.000138754 4.42855e-05 0.000137371 0.000317082 0.000304301 8.27942e-05 5.23987e-05 0.000261174 0.00012213 0.000374964 0.000422271 0.000103473 9.68608e-05 9.48711e-05 0.000143093 0.00013401 0.000103328 0.000217124 0.000204552 0.000171632 8.02069e-05 0.000136915 0.000155831 0.000314732 0.000149219 0.000153293 9.79792e-05 0.000152365 0.000492708 0.000154935 0.000218041 0.000100269 0.000201186 0.000191574 1.9487e-05 7.09388e-05 6.97339e-05 0.000100371 4.11973e-05 0.000217373 0.000154427 0.00022595 0.000174803 0.000106555 8.24542e-05 2.69401e-05 5.67035e-05 0.000478862 0.000895711 9.94807e-05 0.00369349 0.000700399 0.000638734 0.000261039 5.84611e-05 0.000454269 5.49115e-05 0.00049876 0.000117039 0.000164694 2.49229e-05 0.00014142 4.67541e-05 0.000131123 1.96667e-05 0.000150448 0.000501819 0.000108605 0.000103733 0.000270422 0.000252783 0.00014688 0.000150649 0.000213456 0.000198359 1.77736e-05 0.000173536 9.72043e-05 0.000126986 0.000237152 0.000205558 0.000153596 0.000356898 7.96734e-05 0.000206938 0.0212935 0.000149703 0.000104658 8.81189e-05 0.000235775 0.000208675 6.16894e-05 0.000127227 0.0001074 0.00118706 0.000260965 9.65684e-05 6.37808e-05 0.119186 3.86392e-05 0.000215024 5.76641e-05 3.87191e-05 0.000373379 0.0001054 9.40206e-05 0.000253991 0.000258215 9.69911e-05 5.12002e-05 0.000161585 0.000150325 9.06843e-05 6.18023e-05 2.95332e-05 7.25731e-05 9.20665e-05 0.000193962 4.31739e-05 3.09022e-05 6.83842e-05 9.39758e-05 0.000195814 8.9096e-05 0.000107821 0.000314644 8.57897e-05 0.00023092 5.62013e-05 0.000191279 0.000187376 3.17023e-05 0.000121243 0.000254402 5.93453e-05 0.000159873 8.39348e-05 6.15275e-05 4.7768e-05 0.000246229 0.000122479 0.00013346 0.000107572 0.000295533 0.000250435 0.000139799 9.44675e-05 0.00019404 0.00017662 5.85329e-05 0.000328777 0.000294724 0.000248497 2.48924e-05 5.78475e-05 0.000312147 0.000361613 0.00022027 0.00139946 0.000134616 6.14501e-05 4.62469e-05 9.16949e-05 1.85673e-05 9.45353e-05 8.15294e-05 0.000160556 0.000111069 0.000177604 6.40873e-05 0.000197332 0.000436215 0.000131307 6.04443e-05 5.48202e-05 9.15052e-05 0.000131246 0.000240895 0.000103908 9.90644e-05 6.3733e-05 0.000200186 3.16671e-05 0.000194931 0.000411374 0.00016177 0.000223283 0.00011568 0.00026343 4.34817e-05 0.000365243 0.000100814 4.06603e-05 0.000161264 0.00018113 0.000130631 0.000163932 0.000132415 7.26333e-05 0.000120401 0.000132345 0.000297276 0.000153318 0.000116312 0.000314321 0.000104852 8.01276e-05 0.000231545 6.36967e-05 0.000103999 4.64398e-05 0.000117125 6.60786e-05 0.000179098 5.10725e-05 0.000245817 0.000215473 0.000209434 0.000196923 0.000143403 0.000181143 0.000161492 0.000365958 0.000450468 5.63189e-05 0.000162377 5.15992e-05 4.78925e-05 2.89183e-05 0.000358911 6.99607e-05 0.000293176 4.55815e-05 0.000210116 7.9536e-05 6.69161e-05 0.000151835 4.72088e-05 7.33592e-05 0.000397696 0.000385975 0.000175136 0.000143344 0.000157228 0.000122808 0.000119576 8.58255e-05 0.000177851 5.81566e-05 0.0428691 2.99573e-05 0.000114245 0.00340805 8.8624e-05 0.000158296 9.38551e-05 0.00024218 0.00015603 0.000717325 0.000611054 0.000244296 0.000131045 7.29288e-05 0.000189667 0.000179074 8.95812e-05 6.70088e-05 7.90267e-05 2.91784e-05 0.000207642 0.000153266 6.70274e-05 0.00012271 9.75999e-05 0.000110376 6.26451e-05 0.000205527 0.000264115 0.000142923 0.00017031 0.00010048 0.000162253 0.000150596 7.52723e-05 9.63543e-05 0.000240764 7.2679e-05 0.000107888 0.000119517 6.67899e-05 7.58122e-05 0.000154118 6.46684e-05 4.86294e-05 0.00020715 0.00081455 0.000111371 4.96342e-05 7.62034e-05 0.000149764 0.000132217 0.000208587 0.000229303 0.000247056 0.00056517 0.000104029 0.00017743 0.000119426 0.000208433 0.000136506 0.000298363 0.000108779 0.000576974 7.58297e-05 0.000211512 0.000134965 0.000118125 0.0003809 0.00011283 0.000194835 0.000215291 5.45666e-05 0.0728366 0.000148425 0.000300193 8.8386e-05 0.000113356 0.000258257 0.000126878 0.000220231 0.000201971 0.000272123 3.65746e-05 0.0001049 6.84186e-05 0.000135454 0.000203073 0.00126267 0.000253644 8.98164e-05 0.000104455 7.37021e-05 5.21097e-05 0.000154841 7.20149e-05 0.000176577 0.000161246 0.000167921 6.76251e-05 0.00017524 0.000149377 9.20388e-05 2.97478e-05 0.000219308 0.000286718 2.84064e-05 0.000198338 0.00032258 0.000187751 0.0418935 8.27638e-05 0.00019785 0.000146939 9.6324e-05 0.00017983 0.000162071 9.00306e-05 9.12259e-05 0.000172708 0.000142468 2.91282e-05 0.000170707 7.99523e-05 0.000100117 7.33548e-05 6.20155e-05 0.00018936 0.000168191 6.90054e-05 7.88171e-05 0.000218721 0.000119956 0.000224259 5.83043e-05 0.000149651 3.21626e-05 0.000117059 4.26694e-05 0.00139521 0.000252763 0.000297692 0.000104282 0.000160801 0.000451025 0.000141221 0.0463785 0.000141872 0.000105995 2.38962e-05 0.000112547 0.00422706 4.03872e-05 9.49796e-05 7.81263e-05 8.86464e-05 0.000148715 0.0002365 0.000372745 0.000293167 0.00016612 0.000114153 0.000133848 0.000100324 0.00017677 0.000103914 5.45141e-05 0.000137275 0.000468384 0.0244765 0.000106478 0.000152909 0.000223773 0.000561084 0.000140875 0.000444364 0.000113775 6.44093e-05 8.4514e-05 0.000288607 0.000237264 0.000250468 0.000110041 0.000188469 0.00039343 0.00011037 4.39575e-05 8.37641e-05 0.000131938 9.38778e-05 0.000135534 0.000148753 9.44991e-05 2.80995e-05 0.000123986 0.000230187 6.53036e-05 0.00487566 0.000224944 9.96463e-05 4.39131e-05 0.000128596 0.000231875 2.82126e-05 0.000111147 0.000229686 0.000183964 0.00023455 0.000255008 9.5488e-05 0.000141064 0.000149235 0.000101525 0.000323756 0.000143095 0.000126762 0.00112753 0.000330875 0.000202218 6.09521e-05 0.000158582 7.5669e-05 8.31384e-05 0.000270418 8.68612e-05 0.000270929 0.000258136 5.20571e-05 0.000125006 0.000226047 0.000203741 8.80035e-05 0.000200943 0.000121358 0.000179382 3.27641e-05 0.000118171 0.000160506 6.88353e-05 7.70839e-05 0.000221892 0.000487935 0.000257557 4.01845e-05 5.47786e-05 6.32337e-05 0.000274931 0.000126882 0.000212411 5.70571e-05 0.000156013 1.82955e-05 0.000416045 0.000126702 6.35518e-05 0.000135944 8.29982e-05 0.000148244 4.60331e-05 0.000140197 9.58004e-05 0.000125251 0.000163433 3.54744e-05 0.0002587 0.000226246 9.10774e-05 0.000181729 0.000380302 6.93413e-05 8.25e-05 0.000233366 0.000102438 0.000141172 6.3175e-05 0.000147725 0.000152524 0.000573225 0.000646128 0.00013384 0.000112923 0.000302418 9.04836e-05 9.14025e-05 0.000155115 0.000106744 0.00016935 0.000424232 0.000122311 0.000491977 7.87406e-05 0.000145555 7.04404e-05 0.00011089 0.000161869 6.61626e-05 0.000180571 0.000276633 0.000223805 8.15371e-05 0.000114218 0.000194019 4.24985e-05 2.47082e-05 4.81627e-05 8.47022e-05 7.71433e-05 0.000167982 9.96244e-05 0.000308685 0.000137948 0.000147171 0.000158684 0.000206645 0.000118742 8.73736e-05 0.000190292 0.000251485 2.97564e-05 6.15064e-05 4.36561e-05 7.16106e-05 0.000151978 0.000180441 0.000197477 0.000266395 0.000232469 9.49772e-05 0.000119234 0.000127835 0.000140032 0.000116666 0.000195981 0.000514244 9.90821e-05 0.000128857 0.000198691 7.53927e-05 0.000197643 
0.000224041 6.55395e-05 0.000107524 5.98167e-05 0.0264391 2.9914e-05 0.000355792 0.000130168 3.5969e-05 7.91844e-05 0.000194815 3.48187e-05 0.000444385 0.00013033 9.27394e-05 2.54872e-05 0.000104056 0.000111482 6.33463e-05 0.000197702 0.000148336 8.38443e-05 3.26997e-05 0.000588246 0.000138676 0.000184261 4.54249e-05 6.50549e-05 3.66135e-05 8.98425e-05 3.25801e-05 0.000191936 6.19962e-05 3.7066e-05 3.06473e-05 0.000177745 7.66687e-05 3.2817e-05 0.000171553 5.27627e-05 0.000123017 6.17496e-05 3.1241e-05 7.30041e-05 0.000166718 0.00191181 0.00014254 0.000193267 8.17133e-05 9.31283e-05 8.19817e-05 3.04544e-05 0.0027695 2.41571e-05 9.0123e-05 0.000104685 0.000348132 3.63253e-05 0.00725655 0.000124281 0.000183293 0.00019508 2.37122e-05 4.84979e-05 0.000228566 9.75241e-05 5.40592e-05 0.00148695 3.2843e-05 1.68072e-05 9.58752e-05 0.000230561 0.000236379 0.000100687 0.000218676 0.000458088 2.68335e-05 2.21032e-05 0.0010062 0.0001945 0.000103189 3.72957e-05 9.63332e-05 9.5348e-05 3.99476e-05 0.00032168 0.000198102 0.000455778 9.6425e-05 0.000163289 0.000228735 0.000154028 0.00022913 3.26513e-05 3.00347e-05 3.60832e-05 2.66003e-05 0.000108384 4.17696e-05 0.000151964 4.64887e-05 0.000186954 0.000279395 3.49736e-05 0.000152074 6.85938e-05 0.000125865 8.46356e-05 0.000168382 7.43677e-05 0.000175171 0.000130962 0.0001241 0.000171848 4.25423e-05 2.49228e-05 0.000256787 7.99339e-05 0.000165136 0.00036139 9.96297e-05 0.000201584 3.18096e-05 0.000168932 0.00022723 0.000147552 2.2215e-05 0.000151202 3.13064e-05 5.97541e-05 3.51177e-05 2.68198e-05 0.000234094 0.00029292 3.09471e-05 1.62063e-05 0.000176543 9.65216e-05 2.87662e-05 9.49912e-05 0.000104029 0.000218318 0.000126214 8.53618e-05 0.000169724 3.26773e-05 3.16842e-05 0.000118044 0.00014518 0.000114129 0.00538254 0.000106749 1.81603e-05 4.14802e-05 0.000164777 0.000442476 4.7012e-05 0.000155789 0.000126623 2.35088e-05 4.74335e-05 3.49085e-05 0.000100785 5.18504e-05 0.000746528 0.000352856 8.93121e-05 0.000160123 2.9576e-05 2.34849e-05 6.82575e-05 0.000105042 6.00557e-05 6.19421e-05 0.000330552 0.000128695 0.000178921 3.41543e-05 6.05471e-05 0.000143262 0.00016797 0.00711997 0.000169445 0.000129523 2.42274e-05 0.000109195 2.49527e-05 4.82771e-05 1.87824e-05 0.000181722 0.000238084 8.53052e-05 1.93361e-05 5.25758e-05 4.84863e-05 0.000190687 0.000117062 0.000111674 0.000107626 0.0065681 9.88338e-05 2.48564e-05 3.13613e-05 0.0002926 2.38568e-05 0.000113475 0.000429661 0.000181002 9.87195e-05 0.000130002 0.000169657 0.000203165 0.000510696 0.000104326 8.92572e-05 2.50003e-05 4.29539e-05 0.00034888 9.56351e-05 0.000119489 4.09615e-05 0.00020813 6.75346e-05 0.000666772 3.395e-05 0.000278724 0.000152238 2.55345e-05 0.000817137 0.000156795 8.45144e-05 0.000392588 2.30187e-05 3.75942e-05 3.0836e-05 0.000242739 6.41408e-05 0.00012229 0.00070525 3.46484e-05 0.000147883 0.000103877 0.000164172 0.026443 8.37818e-05 2.83036e-05 0.000102322 4.92122e-05 0.000275301 0.000111944 0.000408164 1.7859e-05 8.79798e-05 0.000132417 0.000172646 0.00011339 0.000144219 9.72716e-05 2.65693e-05 9.38038e-05 0.000436708 0.00019127 0.00015554 0.000315781 2.00628e-05 0.0104235 0.000269835 9.03542e-05 0.00171852 0.000292163 4.4239e-05 8.44187e-05 2.95932e-05 9.02863e-05 0.000222227 0.000121242 1.8806e-05 4.7589e-05 0.000146494 9.16788e-05 2.10646e-05 5.91982e-05 0.0010788 0.000145401 3.77995e-05 0.000162663 6.67778e-05 0.000197316 0.000102932 0.000962067 7.22794e-05 8.2382e-05 7.90132e-05 0.000111773 8.3727e-05 0.000107484 0.000179052 3.84805e-05 0.000108923 2.29679e-05 9.93166e-05 0.000122399 3.81816e-05 9.1772e-05 9.80089e-05 0.000283867 0.000272955 0.000292907 6.02309e-05 2.33403e-05 0.000278592 0.000384822 3.97201e-05 0.00024781 0.000192166 4.01507e-05 4.74093e-05 8.75464e-05 0.0160886 0.000416015 6.10425e-05 0.000187088 0.000447759 3.35224e-05 0.000101743 6.95004e-05 2.82463e-05 0.00018792 9.02908e-05 0.000212323 0.000457787 2.4835e-05 4.22045e-05 1.96968e-05 9.89003e-05 3.73211e-05 8.08375e-05 0.00060073 2.4183e-05 3.43128e-05 9.85997e-05 2.95343e-05 3.82391e-05 0.000254975 8.52674e-05 7.38115e-05 0.000426465 3.55436e-05 0.000177899 6.85083e-05 7.19575e-05 3.18403e-05 2.97671e-05 0.000141932 5.73072e-05 4.40638e-05 4.38184e-05 2.58093e-05 6.48087e-05 0.000267985 4.62275e-05 9.2985e-05 4.11175e-05 7.23747e-05 0.000282102 0.000232219 0.000102113 2.45844e-05 0.000148984 0.000118783 0.00011744 1.66306e-05 0.0139221 0.000288525 0.000436031 6.61362e-05 3.83386e-05 0.000100089 0.000193851 9.99218e-05 0.000178423 0.000176535 0.000189433 0.000156302 1.85025e-05 6.79928e-05 0.00693838 3.17344e-05 3.17608e-05 2.67459e-05 0.000220243 3.01409e-05 1.01429e-05 1.4998e-05 4.42974e-05 3.4886e-05 0.0303322 3.92059e-05 0.000116592 6.55096e-05 9.30763e-05 2.09997e-05 0.000106368 0.000364793 0.000235464 0.000156055 4.32009e-05 8.57822e-05 8.56474e-05 4.68366e-05 0.000267976 4.08989e-05 6.10672e-05 9.98349e-05 0.000237009 0.000236272 9.42297e-05 4.48801e-05 2.43817e-05 0.000271611 0.000195659 8.21114e-05 0.00676369 7.04037e-05 3.31749e-05 8.99033e-05 8.68064e-05 8.68393e-05 5.90622e-05 0.000148222 6.17504e-05 0.00024289 2.68029e-05 0.000165506 0.000403255 0.000116914 5.70005e-05 0.000188977 3.29307e-05 3.02691e-05 0.00034227 0.000155565 0.000143224 0.000107063 0.00014028 0.000103133 0.000110655 3.10082e-05 4.33164e-05 8.12107e-05 0.000137539 0.000147164 0.000198 4.88292e-05 0.000299763 0.000127407 5.56533e-05 0.000147533 0.000202071 0.000386826 0.000962062 2.25702e-05 0.000931279 0.000137482 0.000449609 0.00014333 9.91644e-05 0.000421438 4.67233e-05 0.000150832 0.00010011 4.67712e-05 2.62231e-05 2.43947e-05 3.42176e-05 2.51708e-05 0.000160058 0.000214671 6.1392e-05 0.000167007 0.000133658 5.12547e-05 8.16721e-05 2.9703e-05 0.00266483 8.07736e-05 5.54836e-05 0.000106961 4.05228e-05 8.25504e-05 0.000126682 3.17675e-05 7.62976e-05 8.0197e-05 0.00162579 1.90943e-05 8.63348e-05 4.04039e-05 0.000248177 2.27141e-05 6.19034e-05 7.41457e-05 9.96169e-05 0.0234888 9.5705e-05 0.000134969 0.000875684 8.59849e-05 0.000187877 2.27582e-05 0.0111101 1.90329e-05 0.000705498 0.000120495 2.85373e-05 0.000310144 0.000263285 0.000137678 0.000155185 0.000290947 0.000408165 0.0024656 7.88356e-05 0.000103598 6.46883e-05 2.27039e-05 0.000156188 3.90418e-05 0.000177173 0.000119928 0.000279674 0.211367 9.53135e-05 0.000113147 0.000443787 5.00962e-05 0.000125034 3.35908e-05 3.43391e-05 0.000261854 0.000147259 6.33035e-05 9.94521e-05 0.000164146 0.000135213 5.87694e-05 4.13839e-05 0.000126638 9.8098e-05 2.73572e-05 7.47317e-05 8.30597e-05 0.0116523 0.000134752 0.000282335 0.000260014 0.000343149 0.000108694 2.83754e-05 0.000125448 9.3133e-05 1.8089e-05 0.000279799 7.80142e-05 0.000167545 2.01879e-05 3.35992e-05 8.54275e-05 4.54825e-05 0.000175875 0.000268587 5.07086e-05 0.000175053 0.000156918 8.98676e-05 3.00049e-05 7.51161e-05 2.69996e-05 6.36489e-05 9.80918e-05 0.000146023 5.54613e-05 0.000151724 2.85566e-05 9.98563e-05 3.90998e-05 0.000175203 0.000136683 0.000198395 0.000114648 8.63724e-05 0.00665444 6.57625e-05 0.000224976 0.000131249 0.000118596 0.000465098 0.000103502 0.000240633 0.227043 3.50886e-05 0.000298313 5.09903e-05 6.20843e-05 2.92599e-05 0.000234249 0.000111054 2.36013e-05 0.000212044 5.63661e-05 0.000121136 0.000372138 0.00052268 0.000126048 0.000155114 0.000222769 0.000108635 8.28355e-05 0.000136173 0.000172891 0.000134707 8.56477e-05 0.000115615 8.22464e-05 3.73766e-05 0.000105478 3.74955e-05 2.99824e-05 0.00015209 0.00317203 6.53139e-05 3.25963e-05 0.000366426 0.000208589 0.000288792 9.63843e-05 0.00012137 3.33966e-05 9.32886e-05 0.000197764 4.94423e-05 0.000131345 0.000426736 7.08221e-05 7.59491e-05 0.000323591 2.61668e-05 6.40528e-05 2.94251e-05 8.04064e-05 0.000178454 0.000222213 0.15235 4.14498e-05 0.000131314 3.6483e-05 8.80677e-05 0.000149235 0.000114357 0.00540907 3.70441e-05 0.000101569 8.63942e-05 9.12752e-05 0.00260345 2.87139e-05 4.26378e-05 0.000423896 0.000395036 3.03281e-05 0.00064467 0.000370833 0.000620722 0.000120748 0.000291616 0.000334225 2.30872e-05 0.000116864 8.91491e-05 0.000109873 8.96462e-05 2.07634e-05 0.000209995 2.81247e-05 0.000174093 2.41671e-05 3.12925e-05 0.00011122 0.000111998 0.000391646 0.000172223 0.000122779 3.52501e-05 0.000191135 0.000143754 3.73477e-05 3.49929e-05 9.62928e-05 0.000303422 0.000105019 0.000283519 7.3631e-05 8.07258e-05 3.80951e-05 4.51649e-05 2.91382e-05 3.62494e-05 0.000147147 3.5818e-05 1.85479e-05 2.19007e-05 2.6544e-05 2.85034e-05 4.14399e-05 6.84304e-05 0.000197199 0.000178473 0.000183282 2.9233e-05 0.000137728 0.00023988 0.000110974 6.91387e-05 3.51363e-05 0.000123178 0.000258468 0.000102958 6.0663e-05 2.24318e-05 3.70304e-05 0.000142585 2.54131e-05 0.000156994 6.80697e-05 0.000131228 2.49783e-05 0.00013512 0.000421153 0.000135788 4.52466e-05 4.31486e-05 0.000112722 0.00014398 0.000152736 0.000185351 0.00013564 5.3855e-05 0.000108156 0.000163571 0.000165011 0.000125208 9.73044e-05 2.43544e-05 5.64325e-05 6.74319e-05 0.000172631 9.58441e-05 4.47532e-05 0.000117066 0.00012565 0.000102721 0.000169432 3.96161e-05 9.97988e-05 6.46435e-05 0.000117257 0.000317805 0.000109365 0.000189679 0.000947942 0.000100912 0.000113538 0.0225395 0.000235234 2.63146e-05 3.13607e-05 0.000150903 0.00014748 0.000112237 6.72229e-05 5.2478e-05 0.000118402 3.73102e-05 2.7102e-05 0.000126272 7.75709e-05 0.000180188 0.000129998 8.18721e-05 3.42683e-05 2.37711e-05 1.89594e-05 4.32926e-05 3.12439e-05 6.59584e-05 0.000155512 0.000108404 0.00106049 2.06579e-05 2.90278e-05 0.000147713 0.00015469 0.000100817 4.73931e-05 0.000195405 0.000325376 0.000228013 0.00249672 0.000185625 5.11543e-05 3.26013e-05 0.00109622 0.00231026 2.65575e-05 9.90533e-05 0.0001138 4.91369e-05 0.000254938 0.000140168 5.67667e-05 0.000166907 3.20091e-05 0.000306912 6.4637e-05 2.80817e-05 3.28258e-05 0.000100569 0.000263528 2.12508e-05 8.83777e-05 0.00145691 0.000138023 0.000216713 8.0756e-05 0.000683028 3.77302e-05 0.000186659 0.000154785 3.06329e-05 3.27978e-05 0.000151123 3.47909e-05 0.000146444 3.4582e-05 0.000104121 0.00013564 0.000113847 4.60372e-05 0.000138634 0.000116987 6.0239e-05 0.000146155 2.38794e-05 0.00016404 8.27809e-05 2.23341e-05 4.93412e-05 0.000108561 0.000380985 9.63968e-05 0.000115519 8.03576e-05 6.10305e-05 0.000235389 0.000126554 0.00039414 0.000127901 8.71628e-05 0.000290032 0.000171918 5.58049e-05 9.05616e-05 3.47866e-05 3.17195e-05 0.000147489 0.00129111 0.000323737 0.000679906 3.04568e-05 4.77108e-05 2.36108e-05 2.43565e-05 0.00277814 7.93971e-05 0.000100987 0.000144899 2.80633e-05 5.19626e-05 0.000284564 7.97702e-05 8.34699e-05 4.84411e-05 0.000394021 6.29421e-05 0.000239831 9.97338e-05 0.000153794 0.000183764 0.000188214 1.85679e-05 3.26362e-05 5.20697e-05 0.000219814 0.000242757 1.23152e-05 0.000645471 3.32615e-05 0.000272148 0.000218862 0.000137508 3.67774e-05 6.31539e-05 8.66472e-05 0.000134579 0.00256091 3.39734e-05 0.00017585 2.08295e-05 0.000162035 0.000222209 8.83244e-05 0.00020364 3.58066e-05 0.000792572 0.000113109 8.33526e-05 0.000102105 4.41757e-05 9.75396e-05 0.000101189 6.06137e-05 0.000112011 0.000165514 4.3109e-05 5.45871e-05 2.15313e-05 0.000210797 0.000109707 0.000117648 2.21237e-05 0.000319621 2.78078e-05 8.7085e-05 2.59014e-05 9.17116e-05 5.17821e-05 2.74909e-05 0.000181688 4.87742e-05 0.000124262 4.00474e-05 0.000115685 0.000131911 0.000214476 0.000122515 4.55987e-05 3.7252e-05 3.31414e-05 0.000148115 9.9541e-05 0.000188587 0.00023158 0.000265382 2.14863e-05 0.000108294 0.000104396 1.82403e-05 0.000214422 4.49753e-05 0.000109447 0.000174451 5.23325e-05 0.000186444 0.000129207 4.30852e-05 0.000391932 0.000141978 3.32558e-05 0.00015423 0.000140868 3.81626e-05 2.55365e-05 2.93044e-05 3.15195e-05 0.00051129 0.000118902 7.8193e-05 0.000143016 7.91592e-05 0.000163594 7.71878e-05 0.000113429 2.17344e-05 0.000124998 0.00015462 2.76409e-05 0.000187168 0.000113742 0.000401611 0.0001129 
0.000331941 4.74777e-05 5.02238e-05 5.98827e-05 2.02928e-05 2.68767e-05 0.00030948 0.000123569 8.57722e-05 0.00015978 0.000211697 3.50804e-05 8.09916e-05 2.67825e-05 0.000185515 4.67564e-05 5.61534e-05 5.6651e-05 8.50844e-05 0.000147287 3.5153e-05 6.33869e-05 5.62893e-05 0.000223234 0.000255814 5.18242e-05 0.000190754 0.000289726 0.000104187 7.58618e-05 2.19924e-05 1.65444e-05 4.7153e-05 2.69876e-05 2.8378e-05 2.39834e-05 0.00019152 5.01719e-05 0.0132961 2.91607e-05 0.00038657 7.57146e-05 0.00024169 1.76114e-05 6.20576e-05 0.00533757 3.35031e-05 0.000478351 1.94925e-05 0.000189426 5.74324e-05 0.000147262 2.10607e-05 6.47708e-05 5.74791e-05 4.98755e-05 0.000178419 1.97409e-05 0.000160983 0.000164741 0.000274519 0.000188889 3.13031e-05 3.02839e-05 0.000134166 2.25316e-05 2.86858e-05 0.000702272 2.58937e-05 1.52695e-05 0.000301775 3.68883e-05 4.02185e-05 5.89733e-05 7.40272e-05 7.20006e-05 0.000118293 3.87532e-05 0.000122008 2.93105e-05 3.3302e-05 2.17365e-05 0.000158022 5.77354e-05 0.0001781 8.65306e-05 0.000191 0.000319441 3.30389e-05 0.000193646 0.000275167 0.000343812 0.000204101 1.70953e-05 3.31813e-05 3.24514e-05 3.17715e-05 1.81472e-05 4.01834e-05 0.000171907 9.89915e-05 0.000264699 0.00015379 3.43891e-05 0.000104101 0.000146308 0.000169683 0.000114735 0.00025112 7.5878e-05 0.000152838 4.42322e-05 1.5152e-05 5.95002e-05 0.000114428 2.62529e-05 8.06776e-05 0.000153029 0.000183375 0.000296417 4.34631e-05 0.000252047 5.6552e-05 4.05467e-05 0.000188844 0.000229964 9.44579e-05 0.000176383 6.70036e-05 0.000159367 3.93501e-05 6.0882e-05 1.44741e-05 0.000258499 0.000101944 5.17399e-05 5.15071e-05 1.70798e-05 2.11317e-05 0.000113434 2.34884e-05 0.000112733 0.000420498 4.24003e-05 9.38372e-05 2.97991e-05 2.41619e-05 0.000179524 8.33863e-05 3.02532e-05 2.80661e-05 4.31871e-05 1.74298e-05 1.42052e-05 8.34229e-05 4.90736e-05 1.43005e-05 0.000304867 0.000183094 2.08734e-05 1.78629e-05 1.91799e-05 3.59573e-05 0.000138232 0.000245446 0.000307344 2.5572e-05 0.000233082 3.57753e-05 2.50268e-05 3.2637e-05 2.98658e-05 3.30826e-05 3.48734e-05 8.64436e-05 4.709e-05 3.07596e-05 9.31048e-05 3.82083e-05 7.4215e-05 0.000250886 0.00116232 0.000111695 5.32042e-05 3.67588e-05 1.2504e-05 4.61853e-05 1.79955e-05 2.75544e-05 0.000293226 0.000128998 0.000171176 4.68937e-05 4.50588e-05 2.24514e-05 2.67252e-05 1.57731e-05 0.000355801 2.21414e-05 0.00645841 3.93323e-05 5.03229e-05 7.00401e-05 2.64934e-05 2.77429e-05 0.000175626 1.96772e-05 1.99666e-05 0.000178664 0.000192826 0.00029189 7.45988e-05 0.000110937 3.09977e-05 0.000178053 1.82758e-05 3.73613e-05 1.29944e-05 2.93231e-05 0.000100245 6.25229e-05 0.000219897 6.12228e-05 0.000187089 4.87657e-05 2.39673e-05 0.000238334 5.20888e-05 0.000535724 0.000228265 0.000158004 0.000363378 3.63976e-05 6.25567e-05 5.94839e-05 0.000324745 6.39455e-05 2.14512e-05 0.000252022 6.92699e-05 2.05957e-05 4.64077e-05 0.000289385 9.23471e-05 0.000175534 1.8124e-05 2.96665e-05 2.16298e-05 0.000390228 2.39059e-05 0.000141927 4.50627e-05 0.000191144 7.8404e-05 0.00682131 0.000211685 0.00017941 0.000178559 9.04941e-05 3.10701e-05 7.93247e-05 0.000101568 0.0156657 0.000189031 0.000625765 0.000208344 0.00036964 8.01129e-05 0.000185619 0.000808049 6.31984e-05 7.43617e-05 3.2893e-05 4.57719e-05 0.000307834 4.90495e-05 2.78565e-05 1.99098e-05 0.000121035 0.00051955 1.9206e-05 3.34304e-05 7.87501e-05 0.000313482 2.14638e-05 7.98104e-05 7.28478e-05 0.000122983 0.000107874 0.00292125 1.93135e-05 5.08864e-05 9.48856e-05 3.88224e-05 4.86427e-05 2.52009e-05 0.000167685 4.20584e-05 2.19884e-05 4.11946e-05 1.98379e-05 7.34619e-05 0.00010539 0.000234461 0.000222331 0.000302495 6.70201e-05 3.43272e-05 5.40386e-05 1.43125e-05 0.000192864 0.000184479 3.55497e-05 4.02563e-05 5.45097e-05 3.46132e-05 7.89362e-05 6.18256e-05 5.2207e-05 0.0088503 5.10954e-05 0.0271585 0.000134919 4.78095e-05 0.000198417 2.769e-05 2.735e-05 0.000182613 1.90898e-05 0.000206268 0.000689813 0.000159787 3.18245e-05 3.62661e-05 0.000165982 6.25118e-05 1.77903e-05 2.58661e-05 1.82465e-05 2.68691e-05 9.90108e-05 5.77162e-05 0.000191931 0.000175707 0.000184916 3.39206e-05 0.000283733 0.000104488 0.000252124 0.000167754 0.000480138 2.14766e-05 3.83087e-05 0.000186603 5.78976e-05 8.91212e-05 0.00010933 4.00259e-05 0.0133172 0.000337374 0.00015981 0.000255002 0.000294794 1.37893e-05 8.77462e-05 2.94076e-05 2.40304e-05 1.93221e-05 0.000317589 3.85496e-05 0.000286916 6.66619e-05 5.76517e-05 4.46593e-05 0.00863533 0.000139064 2.44645e-05 0.000176244 9.39649e-05 5.41087e-05 0.000185567 0.000282872 0.00023609 9.07638e-05 3.26426e-05 0.000200532 5.07335e-05 2.58086e-05 2.98599e-05 7.32644e-05 0.000168654 5.10308e-05 3.70084e-05 9.60038e-05 5.87819e-05 8.00868e-05 8.69585e-05 2.72885e-05 2.99834e-05 0.000182086 4.81475e-05 3.77383e-05 5.87038e-05 3.898e-05 3.57483e-05 0.000179718 5.1385e-05 0.000106018 0.000285837 2.36383e-05 1.66703e-05 0.00017581 4.02785e-05 4.5842e-05 3.89139e-05 0.000209694 1.86485e-05 4.58958e-05 2.11799e-05 0.000437267 0.000163294 0.000167097 4.92119e-05 0.000164346 4.79187e-05 6.95444e-05 3.40112e-05 0.000244613 2.87175e-05 6.41575e-05 9.51142e-05 0.000120854 5.20081e-05 0.000192691 0.000377938 0.000111247 4.76552e-05 0.000133769 3.31073e-05 3.8476e-05 0.000104158 7.34082e-05 0.00018258 0.000176779 0.00021638 0.000163902 4.95151e-05 4.58398e-05 2.82574e-05 8.76106e-05 0.000162229 0.000354239 0.000171141 8.71907e-05 0.000203231 0.00022133 3.39942e-05 0.000174207 0.000157742 0.000399022 0.000263349 5.60351e-05 3.30728e-05 0.000177536 6.00298e-05 5.95952e-05 0.000182191 0.000304106 2.8534e-05 2.44046e-05 0.000205594 3.8892e-05 1.51482e-05 3.34133e-05 2.39796e-05 2.95478e-05 0.000210781 0.000245239 4.1922e-05 0.00018209 5.0729e-05 7.6445e-05 0.000195416 3.4258e-05 0.000116057 0.000325053 3.00628e-05 2.03219e-05 5.28741e-05 3.31939e-05 2.31447e-05 3.39256e-05 9.2496e-05 1.80441e-05 2.43101e-05 2.43994e-05 9.9176e-05 5.30464e-05 0.000255293 3.29203e-05 0.000152162 3.89874e-05 8.25886e-05 2.92954e-05 3.99437e-05 7.63253e-05 3.86215e-05 0.000206032 5.02972e-05 6.42281e-05 0.00858874 8.32501e-05 2.95549e-05 0.000125177 9.36199e-05 4.46745e-05 0.000175311 0.00034104 0.000188106 0.000311063 0.000113202 3.57865e-05 3.15077e-05 4.84841e-05 3.16745e-05 7.04651e-05 4.29474e-05 4.58716e-05 0.000234181 0.000105572 0.000349886 0.551749 4.84016e-05 0.000145789 0.0002193 7.45706e-05 5.85157e-05 4.76057e-05 0.000106446 0.000107955 0.000164272 5.319e-05 0.00020989 0.00011634 0.000169369 0.000280016 1.84714e-05 7.0158e-05 2.86816e-05 1.27676e-05 0.000157889 3.58913e-05 3.03037e-05 7.88815e-05 2.84726e-05 5.43469e-05 0.000132148 0.000206325 0.000393919 0.000184831 0.000144319 3.39433e-05 8.26434e-05 0.00128573 0.000429991 2.37581e-05 0.000466912 0.000176679 0.00112284 9.11382e-05 9.56044e-05 3.33903e-05 2.47609e-05 0.000169857 2.39011e-05 1.95913e-05 0.000102369 1.89863e-05 0.000171014 0.000159888 4.5066e-05 3.28217e-05 0.000330946 0.000193452 9.39519e-05 2.50314e-05 3.77477e-05 0.000330354 4.84989e-05 0.000204471 3.58471e-05 0.000329039 2.37423e-05 0.000204242 0.000152679 3.50629e-05 7.96051e-05 2.93882e-05 0.000100125 9.9352e-05 6.32884e-05 0.000170851 2.61349e-05 8.75276e-05 1.70596e-05 0.00032326 4.91537e-05 2.65941e-05 5.75888e-05 4.77058e-05 3.3966e-05 0.000304962 3.64774e-05 2.96412e-05 3.75339e-05 0.00011115 9.00887e-05 3.78683e-05 0.000242535 4.01077e-05 9.97261e-05 3.9602e-05 7.80022e-05 3.22185e-05 4.82685e-05 3.21362e-05 2.51099e-05 5.775e-05 0.000266815 0.00118786 8.5783e-05 2.86445e-05 9.48121e-05 4.2722e-05 0.000567013 0.000156988 4.43738e-05 5.49791e-05 8.75238e-05 0.000335411 1.65551e-05 0.000137356 6.67786e-05 7.11229e-05 3.34805e-05 4.3639e-05 3.64429e-05 9.82618e-05 0.000128083 4.33796e-05 0.000102108 0.00217515 5.1284e-05 2.74313e-05 0.00011028 5.13533e-05 1.86366e-05 0.000214431 6.45602e-05 0.000142116 4.1156e-05 2.45994e-05 4.12156e-05 2.32822e-05 0.000111186 3.14916e-05 3.70663e-05 0.000167775 0.000177821 3.48077e-05 8.54779e-05 0.000123063 0.000174226 0.000343255 0.000246538 4.30946e-05 7.21633e-05 0.000204677 0.000161647 7.90673e-05 0.000162203 1.60848e-05 7.97377e-05 1.31085e-05 0.00011147 0.000150149 3.63253e-05 0.0002217 0.000229451 0.000191596 0.00019697 7.52233e-05 1.47129e-05 0.000296962 0.000250411 0.00021673 2.72046e-05 3.9853e-05 0.000155635 4.24579e-05 4.36234e-05 0.00018041 4.48027e-05 0.00014438 9.74863e-05 2.89274e-05 2.95653e-05 0.000170253 4.51328e-05 2.49356e-05 4.95861e-05 3.31228e-05 3.21257e-05 6.13873e-05 7.16129e-05 4.81211e-05 0.000405 0.000107619 3.20571e-05 0.000169034 0.000171296 6.66363e-05 6.61789e-05 6.75013e-05 0.000138889 0.000156689 2.62895e-05 2.72606e-05 2.12495e-05 1.62396e-05 0.000182708 4.43809e-05 4.65698e-05 0.000168961 8.47997e-05 2.30761e-05 4.38937e-05 0.000406224 0.000187456 0.000204856 1.75621e-05 7.19253e-05 4.62016e-05 0.000161606 0.000161216 0.000174331 3.29199e-05 0.000103923 0.000199792 0.134436 0.000480568 1.85229e-05 0.000134113 0.000179203 8.47854e-05 0.000172335 1.77075e-05 0.00760239 4.31668e-05 0.000120145 3.59616e-05 5.62803e-05 0.000111039 0.000132646 3.92786e-05 5.46825e-05 6.47367e-05 2.32913e-05 5.8369e-05 0.000105971 0.000190534 7.58642e-05 4.25288e-05 0.000247311 2.62924e-05 4.02892e-05 0.000174979 0.000127596 0.000212735 2.12652e-05 0.000208698 4.53951e-05 3.53461e-05 5.27513e-05 2.65745e-05 4.35883e-05 2.4948e-05 0.000178043 2.05774e-05 2.50584e-05 3.96347e-05 5.84644e-05 2.86223e-05 3.23633e-05 0.000118538 0.000166874 4.78037e-05 1.71359e-05 5.21786e-05 2.17291e-05 0.000530744 0.000121746 0.0152069 3.31163e-05 9.24889e-05 0.000378487 2.92154e-05 0.000146727 0.000174676 2.53302e-05 2.25423e-05 2.55347e-05 0.00017534 2.80822e-05 0.00017167 0.000164074 3.25038e-05 0.00023781 5.11709e-05 8.0858e-05 4.35404e-05 2.45551e-05 0.000181422 7.5401e-05 0.000424734 0.00020643 3.60737e-05 9.56408e-05 3.09248e-05 9.16299e-05 2.1392e-05 0.000186741 0.000128965 6.61435e-05 0.000263771 7.05291e-05 0.000107707 8.69712e-05 5.49755e-05 0.00011724 7.02038e-05 4.8984e-05 0.000245394 0.000176951 7.17734e-05 0.000167909 2.67215e-05 3.47398e-05 1.59482e-05 5.87393e-05 4.78534e-05 2.66505e-05 8.0669e-05 0.000146979 4.2384e-05 2.21773e-05 5.38105e-05 4.05959e-05 0.000407569 8.07832e-05 4.79359e-05 0.000151099 8.54237e-05 9.01762e-05 0.014985 6.7154e-05 7.07613e-05 4.47965e-05 0.00030085 0.000199613 4.2719e-05 0.000248718 4.74397e-05 3.23759e-05 4.31218e-05 4.29056e-05 0.000105051 2.27042e-05 7.60649e-05 3.48113e-05 2.06937e-05 3.76507e-05 0.000659838 0.000175615 0.000187648 8.37249e-05 4.07557e-05 0.000168978 9.08075e-05 0.000181579 3.51925e-05 3.4611e-05 0.000291476 0.00012778 3.68404e-05 2.82473e-05 1.28617e-05 3.92872e-05 6.57149e-05 2.52516e-05 1.52359e-05 4.31165e-05 0.000145465 0.000231909 2.48136e-05 0.000648622 2.32525e-05 3.47648e-05 0.000188798 0.000139186 2.15857e-05 0.000107367 0.000126506 1.8785e-05 0.000686826 4.3777e-05 2.64158e-05 0.000184052 3.44499e-05 0.000162459 3.50453e-05 7.89612e-05 1.95172e-05 6.3061e-05 1.28009e-05 5.31473e-05 7.61105e-05 3.21554e-05 9.39332e-05 4.6551e-05 3.49921e-05 4.13813e-05 0.000189568 2.37994e-05 6.16833e-05 3.28482e-05 8.99505e-05 6.88894e-05 0.000153386 0.000170446 5.52161e-05 3.14737e-05 0.00011378 4.25775e-05 2.80312e-05 4.56923e-05 3.21761e-05 0.000106856 0.000269554 3.89791e-05 0.0446773 7.52299e-05 9.50057e-05 0.000280511 2.94583e-05 1.96696e-05 2.56696e-05 5.94777e-05 6.10149e-05 0.000122975 0.000637136 4.27346e-05 3.76375e-05 1.84156e-05 4.36458e-05 3.23826e-05 3.41345e-05 4.26624e-05 4.14061e-05 7.87983e-05 0.000232691 3.5405e-05 0.000158432 3.07297e-05 0.000851044 6.43318e-05 0.000161011 8.98032e-05 0.000106092 4.63408e-05 2.39397e-05 3.97315e-05 2.37688e-05 1.24204e-05 4.52148e-05 0.000116174 0.000176114 0.000159421 2.03928e-05 0.000169128 4.93207e-05 0.00015321 2.73309e-05 0.00031923 0.000228154 2.44522e-05 0.000245327 5.71354e-05 4.82077e-05 3.06847e-05 
4.90654e-05 4.22813e-05 5.75281e-05 3.93733e-05 0.00547579 2.5775e-05 2.94928e-05 2.04931e-05 2.69372e-05 0.000228719 1.74236e-05 2.55744e-05 0.000224912 1.80592e-05 2.5411e-05 6.76334e-05 0.000243939 3.48566e-05 0.000227795 0.000352363 3.33477e-05 3.42065e-05 0.000445723 4.10838e-05 2.96727e-05 0.000122939 0.00025185 0.000271996 0.000229217 3.5637e-05 4.78244e-05 2.80147e-05 2.4078e-05 0.000129433 0.000245962 0.000228991 5.19824e-05 2.91745e-05 0.000459779 2.69396e-05 0.0002336 1.71715e-05 2.9874e-05 1.63958e-05 0.000173118 1.5787e-05 0.00022608 3.23506e-05 1.78221e-05 2.2614e-05 3.20623e-05 4.80431e-05 0.00173839 2.80091e-05 2.03528e-05 2.06248e-05 2.52472e-05 1.86244e-05 2.67962e-05 0.000335333 2.00774e-05 0.00013463 0.00023 3.87365e-05 5.05242e-05 0.000221388 0.000138216 1.98154e-05 1.88894e-05 1.42954e-05 2.34418e-05 3.40545e-05 3.7527e-05 3.6393e-05 4.04752e-05 1.82274e-05 2.41371e-05 0.000163458 7.65374e-05 0.000243016 5.25424e-05 1.9551e-05 2.22971e-05 3.32278e-05 1.65391e-05 0.000135826 0.000459355 6.70207e-05 2.3033e-05 0.000242125 3.08914e-05 0.000117 0.000245809 2.06798e-05 1.5816e-05 2.39638e-05 1.51514e-05 2.27277e-05 0.000227173 0.000608391 0.000615657 0.000224718 4.31889e-05 2.22847e-05 3.53727e-05 3.94078e-05 0.000340193 2.37285e-05 0.000456616 0.000302937 2.65484e-05 3.59144e-05 2.16761e-05 0.000225932 2.73669e-05 0.000223912 0.000245733 1.92801e-05 2.67062e-05 2.78141e-05 1.42748e-05 6.77149e-05 0.000433614 2.70035e-05 2.43913e-05 8.58149e-05 0.000241995 9.34205e-05 1.5586e-05 2.11201e-05 0.000222108 2.6561e-05 0.000219979 0.000458077 0.000440577 1.66162e-05 6.16582e-05 0.000223628 1.32059e-05 0.000444519 1.82906e-05 4.71201e-05 0.000122904 0.000263492 0.000106765 1.35438e-05 2.26442e-05 0.000365545 3.18501e-05 0.000223169 2.90431e-05 3.27165e-05 1.20941e-05 3.74326e-05 0.000130049 6.82278e-05 1.57299e-05 2.2032e-05 2.36341e-05 1.77384e-05 4.31464e-05 1.71932e-05 1.223e-05 0.000509823 0.00318929 0.000386434 2.11341e-05 3.43191e-05 1.85174e-05 2.0889e-05 2.00733e-05 1.59662e-05 3.35849e-05 4.87273e-05 0.000456216 6.57859e-05 0.000235313 4.4836e-05 1.62525e-05 0.000165088 6.45205e-05 0.000942201 5.57232e-05 0.000466512 3.40581e-05 0.00043435 1.18387e-05 1.78478e-05 1.97785e-05 0.000317149 9.45612e-05 2.21506e-05 1.30859e-05 3.81763e-05 4.76904e-05 1.77413e-05 2.1161e-05 3.09242e-05 1.59436e-05 4.18391e-05 2.47862e-05 1.99079e-05 0.000150857 9.74648e-05 1.45662e-05 0.000139415 3.58821e-05 0.000738893 2.43883e-05 0.000222281 0.000315827 6.80294e-05 1.71972e-05 2.55182e-05 0.000128864 0.000234174 0.00022819 1.35437e-05 2.37984e-05 2.00971e-05 3.27275e-05 0.000257227 6.8322e-05 1.98067e-05 0.000225179 3.77361e-05 0.000454072 1.43995e-05 0.00050222 0.000236741 1.95453e-05 0.000316788 0.00023947 1.2526e-05 3.32152e-05 0.000194401 4.90596e-05 1.4798e-05 0.000726609 2.37358e-05 0.000223268 2.16621e-05 1.2282e-05 0.00178776 0.000229741 1.12619e-05 0.000257448 2.12429e-05 2.65291e-05 2.21283e-05 5.07919e-05 0.000218087 1.8925e-05 3.92368e-05 0.00202322 4.89927e-05 0.00026212 0.000244052 4.6858e-05 2.48527e-05 4.18253e-05 0.000101306 0.00645217 1.72208e-05 2.32782e-05 0.000127192 0.000294568 0.000272442 0.000294854 2.50449e-05 2.23777e-05 1.60692e-05 2.6306e-05 0.000114023 3.92587e-05 0.000270378 1.99929e-05 0.000224795 2.62203e-05 0.000234865 1.92942e-05 0.000108079 2.39067e-05 9.29467e-05 2.63754e-05 2.83028e-05 0.000225435 0.000281418 9.82255e-05 0.000227467 3.53638e-05 0.000146221 6.87285e-05 0.000220698 0.000243743 2.62393e-05 0.000250839 2.71675e-05 6.87864e-05 3.07461e-05 3.0648e-05 0.000137566 2.00065e-05 0.00010185 4.30094e-05 3.13869e-05 2.39757e-05 7.53588e-05 0.000467262 0.000116711 0.000113159 0.000381685 0.000228541 0.000225964 2.54401e-05 1.71096e-05 0.000206143 1.93658e-05 0.000912622 0.00572643 3.44993e-05 0.000618231 0.000140904 2.22161e-05 2.75351e-05 2.03894e-05 1.69714e-05 0.000279731 1.69717e-05 6.17217e-05 0.000253823 3.7402e-05 1.83937e-05 1.96453e-05 0.000225631 3.38055e-05 0.000224477 0.000235277 0.000224938 2.22823e-05 2.62157e-05 2.01131e-05 4.46097e-05 2.65843e-05 0.000224664 0.000643446 0.000102381 0.000244658 2.76622e-05 1.76412e-05 0.00026643 2.15508e-05 6.31488e-05 9.49972e-05 3.55914e-05 6.96902e-05 3.88838e-05 1.81678e-05 0.00412043 0.000249881 2.91346e-05 2.38704e-05 2.47614e-05 1.8661e-05 2.14127e-05 3.17542e-05 1.12093e-05 4.67522e-05 1.89314e-05 6.33029e-05 3.09086e-05 3.72214e-05 0.00100929 8.35769e-05 0.00587155 0.000329899 1.31629e-05 6.00595e-05 0.000169745 0.000169216 4.5439e-05 2.21075e-05 5.20982e-05 0.000227558 1.85852e-05 7.60221e-05 0.000501216 3.35993e-05 3.75149e-05 1.39748e-05 0.000283197 2.03473e-05 2.62911e-05 0.000226264 0.000229121 0.000219909 0.00172313 2.02977e-05 2.6935e-05 2.37655e-05 2.04571e-05 0.000224325 0.000219848 0.000236201 0.000223397 3.82641e-05 2.39308e-05 2.25451e-05 0.000448116 6.4783e-05 2.33946e-05 5.47275e-05 0.000233847 0.000341376 4.65928e-05 3.38519e-05 2.19288e-05 2.79518e-05 1.22568e-05 5.68617e-05 2.20339e-05 5.16362e-05 3.12168e-05 1.67811e-05 2.04827e-05 2.5051e-05 4.04449e-05 3.13595e-05 2.54395e-05 0.000587401 2.42215e-05 5.34314e-05 2.25572e-05 2.1403e-05 0.000250162 9.58651e-05 2.57563e-05 1.27791e-05 0.000127438 0.000424997 2.5193e-05 0.00045218 0.000826976 0.000230653 0.000267134 2.56625e-05 4.07345e-05 1.31012e-05 2.05347e-05 7.61746e-05 1.67015e-05 5.74201e-05 6.44098e-05 2.24624e-05 2.70885e-05 1.87758e-05 2.10016e-05 2.44132e-05 0.000110675 0.000218508 2.71967e-05 2.91862e-05 0.000258677 5.00802e-05 0.000170618 0.000162866 0.00022619 1.91147e-05 2.49542e-05 4.07336e-05 1.22835e-05 0.000264384 0.0002239 0.00047805 1.39318e-05 1.2133e-05 0.000242059 7.39264e-05 2.22548e-05 2.27882e-05 3.03743e-05 2.20038e-05 5.53484e-05 1.61054e-05 0.000285591 0.000235932 0.000223144 1.23875e-05 1.47202e-05 0.000229142 2.97041e-05 0.00035274 2.88644e-05 0.000223879 0.000290688 0.000224003 1.6349e-05 3.13128e-05 0.000139177 1.63346e-05 2.87234e-05 0.000129288 3.2794e-05 0.00520899 2.03218e-05 2.33119e-05 3.42393e-05 0.000450596 0.00023683 0.000223678 5.04053e-05 3.87797e-05 0.000380108 2.20928e-05 0.000220867 6.16445e-05 1.43761e-05 3.71452e-05 5.32714e-05 0.000417264 2.7374e-05 0.000238323 0.000212487 2.17115e-05 5.89547e-05 2.69659e-05 2.40404e-05 2.41792e-05 2.69015e-05 8.2948e-05 0.00022682 2.36474e-05 0.000218644 0.00017833 0.000297305 0.0001099 3.16201e-05 9.76826e-05 2.63361e-05 0.00127203 1.80531e-05 9.86157e-05 0.000372558 5.30319e-05 0.000240616 6.14114e-05 2.44534e-05 2.01892e-05 3.25332e-05 1.60072e-05 0.000220657 3.4768e-05 0.000900135 4.89785e-05 0.000341158 4.41178e-05 0.00171954 0.000235631 4.40391e-05 3.6305e-05 6.59659e-05 1.73107e-05 0.000128584 0.000438767 5.39841e-05 2.52776e-05 2.17443e-05 0.000245318 0.000223297 4.69613e-05 0.000285489 2.94607e-05 1.76385e-05 1.083e-05 3.46669e-05 2.85094e-05 0.000444811 1.71621e-05 5.93232e-05 1.88641e-05 7.11752e-05 2.91947e-05 0.000263238 0.000254972 3.29424e-05 2.53156e-05 4.86419e-05 2.05232e-05 0.000356308 3.839e-05 2.80286e-05 0.00354013 3.76615e-05 0.000647117 2.3097e-05 2.32831e-05 0.000146565 4.92674e-05 8.10994e-05 0.00067458 2.64491e-05 4.62658e-05 0.000228997 6.27812e-05 1.80174e-05 0.000183423 0.000238262 2.13451e-05 0.000187135 1.60606e-05 2.1869e-05 5.41807e-05 0.000132472 0.000186752 0.000182461 0.000252017 0.000110279 1.59339e-05 3.11893e-05 6.52467e-05 0.000187707 1.61493e-05 7.74447e-05 4.50802e-05 1.59948e-05 1.29343e-05 6.49862e-05 2.90658e-05 2.48275e-05 0.000443691 0.00044352 3.48204e-05 5.60169e-05 0.000105125 0.000235462 0.000233418 0.000252047 1.61104e-05 0.000229448 2.41608e-05 0.000225327 4.33076e-05 0.000190286 0.000103879 0.000230807 4.85412e-05 3.12799e-05 3.42971e-05 0.00036468 2.9621e-05 0.000187658 0.000430821 0.000445634 0.000224102 0.000124179 2.02253e-05 0.000855741 0.00023335 2.34608e-05 3.20326e-05 1.80438e-05 5.14261e-05 2.13229e-05 0.000226903 0.000627385 0.000219865 4.92139e-05 5.13193e-05 5.66928e-05 2.32015e-05 0.000207859 1.78004e-05 0.000346909 1.59059e-05 0.000524913 5.68027e-05 1.90419e-05 2.10931e-05 2.3522e-05 2.26632e-05 0.000228606 0.000217353 0.000183059 0.000217874 7.97142e-05 1.99916e-05 2.70881e-05 1.94222e-05 9.90267e-05 0.000272695 8.09007e-05 0.000569919 1.6747e-05 2.93247e-05 0.000118329 0.000347152 0.000225884 0.000103088 0.000250762 4.24485e-05 0.000140313 5.55959e-05 2.36213e-05 0.000150826 3.92702e-05 4.2965e-05 2.24562e-05 2.02166e-05 0.000169594 2.28428e-05 0.000218614 1.96402e-05 1.68334e-05 0.00022668 7.54377e-05 3.61207e-05 0.00020638 3.84439e-05 2.60752e-05 3.88882e-05 2.54841e-05 0.000114623 2.2898e-05 1.81126e-05 3.07912e-05 0.000257381 6.36641e-05 0.000178855 0.000220794 0.000276415 3.40092e-05 2.79715e-05 0.000189978 0.00020604 1.75301e-05 1.97076e-05 0.000229771 0.000514999 2.89974e-05 5.7206e-05 2.19598e-05 0.000225833 4.29573e-05 5.86211e-05 0.000450684 2.28311e-05 2.89355e-05 0.000851604 2.62755e-05 0.00336706 1.99651e-05 5.62568e-05 0.000194611 0.000106341 7.83755e-05 3.27822e-05 0.000220798 3.52381e-05 0.000245626 2.70209e-05 5.02748e-05 3.36876e-05 0.000134025 3.54032e-05 2.27259e-05 1.57848e-05 3.48655e-05 1.68582e-05 3.74063e-05 0.000375756 3.64542e-05 3.20328e-05 0.00137019 1.58877e-05 5.29294e-05 0.000223342 6.99067e-05 2.60106e-05 2.02851e-05 1.48998e-05 6.62713e-05 0.000224234 0.000224414 0.000246507 6.37767e-05 1.80543e-05 3.91933e-05 2.76568e-05 2.47594e-05 4.37893e-05 2.4907e-05 3.18022e-05 0.000223451 2.37112e-05 7.61385e-05 0.000224246 4.84519e-05 2.18774e-05 1.75837e-05 0.000218447 5.60479e-05 0.000187807 0.000404201 0.000237089 0.000459802 0.000195099 3.08655e-05 0.000295967 6.88935e-05 2.33774e-05 1.45235e-05 3.81482e-05 0.00022313 1.77775e-05 0.000727139 0.000235589 2.34179e-05 0.000445065 0.000132113 7.7734e-05 0.00029609 2.03087e-05 7.16826e-05 2.09093e-05 3.33044e-05 0.000141407 0.00035228 0.000116691 2.17941e-05 3.3615e-05 0.000466541 1.5511e-05 3.74738e-05 0.000123513 3.47775e-05 2.70708e-05 0.000214662 1.883e-05 2.22038e-05 4.98496e-05 0.000196858 1.86692e-05 1.78361e-05 0.000241491 0.821315 0.000248758 3.54444e-05 2.39154e-05 1.41896e-05 3.42528e-05 3.71533e-05 0.000238839 2.27279e-05 0.000261682 2.34931e-05 0.000227109 2.0329e-05 3.07634e-05 0.00447782 8.93394e-05 3.91569e-05 2.88419e-05 0.000447347 0.00013165 2.56547e-05 9.11205e-05 3.70727e-05 4.36192e-05 5.90847e-05 0.000261155 2.93131e-05 2.77925e-05 2.97985e-05 2.76205e-05 9.60746e-05 0.000128901 0.00171601 1.87059e-05 0.000426152 4.8617e-05 2.14712e-05 1.89673e-05 0.000222127 9.39821e-06 7.13243e-05 2.26209e-05 0.000224292 3.85537e-05 0.000126125 2.08563e-05 5.04357e-05 0.000229268 0.000487395 6.9089e-05 2.94254e-05 5.14386e-05 1.49185e-05 8.22421e-05 0.000228162 2.26836e-05 2.00019e-05 2.35366e-05 0.000199899 0.000228948 0.000226093 0.000187903 1.86574e-05 0.000248747 0.000445179 0.00010336 0.000225375 3.37726e-05 2.17114e-05 1.74655e-05 0.000221117 1.7948e-05 0.00024737 5.53587e-05 2.43137e-05 3.65015e-05 4.60767e-05 7.09587e-05 2.40693e-05 1.59692e-05 2.27729e-05 4.00751e-05 2.22641e-05 0.000226291 2.35435e-05 3.87743e-05 1.79737e-05 3.3596e-05 0.00016726 0.000124023 0.000375303 1.55471e-05 0.000225377 0.00010064 9.30112e-05 1.52751e-05 0.000169001 2.09856e-05 3.5593e-05 3.22489e-05 1.28865e-05 3.81624e-05 2.28248e-05 0.000234105 5.07359e-05 3.54688e-05 0.00111221 2.09764e-05 2.77673e-05 0.000254607 3.48658e-05 1.78153e-05 2.97931e-05 7.32583e-05 0.000238181 6.67214e-05 2.20558e-05 2.33136e-05 0.000228512 0.00022459 0.000234563 2.78114e-05 1.58821e-05 0.000230512 1.99878e-05 2.82585e-05 0.000257477 3.14193e-05 1.88766e-05 4.08679e-05 1.46398e-05 4.30628e-05 0.000226952 3.83802e-05 0.000265427 1.98761e-05 2.63983e-05 2.80912e-05 0.000227625 9.43791e-05 0.000239083 0.000240099 2.18821e-05 4.02522e-05 1.65941e-05 0.000227415 0.000117128 2.02459e-05 6.13088e-05 2.05551e-05 0.0004371 2.76923e-05 2.2991e-05 5.12364e-05 1.89867e-05 3.15413e-05 
0.000177193 0.000133195 0.000509007 0.000278886 7.68945e-05 8.08151e-05 0.000120536 5.8711e-05 2.06813e-05 1.73292e-05 0.000140598 0.000432345 8.69184e-05 0.000168422 6.8831e-05 0.000145908 0.000172727 0.000144498 0.000201585 4.88704e-05 0.00035261 0.000206476 3.28079e-05 0.000474519 0.000141506 8.04701e-05 0.000115251 5.88672e-05 0.000316514 0.000223465 8.8382e-05 7.39913e-05 8.84891e-05 0.000414533 3.17208e-05 0.000207789 0.000191796 2.83047e-05 0.000125269 9.19796e-05 0.000188037 0.000228058 7.24306e-05 8.65152e-05 0.000168435 9.29331e-05 0.000705613 6.9845e-05 3.72244e-05 0.000775173 0.000199582 5.97517e-05 6.0985e-05 0.000159418 0.000139244 0.000118529 0.000385782 3.83909e-05 0.000236261 0.000360549 0.000269539 0.000183903 3.22699e-05 0.000200559 0.000320604 8.81997e-05 0.000328857 2.22562e-05 0.000286518 9.04985e-05 0.000305539 0.000322873 9.40503e-05 8.95569e-05 6.65369e-05 7.14932e-05 0.000812839 0.000195266 0.000576723 0.000577315 0.0755585 0.000115998 0.000242265 2.11883e-05 6.05293e-05 0.000277261 0.000175642 8.92195e-05 0.000134203 8.65446e-05 0.000190715 4.95635e-05 2.48111e-05 0.000219423 2.41168e-05 4.33312e-05 0.000174268 7.09418e-05 0.000122405 0.000501338 0.00035679 0.000245515 0.000296214 0.00148806 9.60376e-05 8.73693e-05 9.50418e-05 8.32194e-05 0.000190225 0.00242808 0.000285711 9.89803e-05 8.3794e-05 0.000424499 3.72e-05 3.07155e-05 0.147203 9.50436e-05 3.09135e-05 0.000762576 3.72804e-05 0.000304087 0.00423709 0.000165693 8.50708e-05 0.000239875 0.000170324 0.00102744 0.000255345 0.000115589 9.08096e-05 2.31916e-05 0.000353635 3.98923e-05 0.000113983 5.45418e-05 0.000142921 2.54955e-05 0.000102244 0.000373404 9.55812e-05 0.000411566 0.000260888 0.000102615 7.43315e-05 5.2708e-05 0.000295103 6.14154e-05 0.000306229 6.27669e-05 0.000436708 0.000228886 0.000190001 0.000178254 0.000257101 0.000262739 7.09045e-05 1.75936e-05 0.000371317 3.27313e-05 4.29483e-05 8.81656e-05 0.000189872 0.000255694 0.00024673 0.000310482 0.000215614 0.00044693 8.28421e-05 0.000157137 0.000241323 9.40547e-05 0.00101122 0.000204201 6.68784e-05 0.000162587 2.88036e-05 0.000230082 4.6936e-05 0.000398267 0.000206046 0.000134997 0.000322016 0.000491758 2.39823e-05 8.96185e-05 0.000151501 0.000139176 2.06453e-05 0.000200646 0.000151794 0.000161628 9.51058e-05 3.65882e-05 0.00010413 0.000166558 0.000180362 0.000527541 0.000118726 0.130872 4.78145e-05 0.000202696 0.000182877 0.000131987 0.000155914 0.000216668 3.85478e-05 3.85458e-05 0.0002322 0.000187514 0.000276519 0.000150512 0.000372869 0.000121894 0.000163528 1.9767e-05 2.13989e-05 1.43688e-05 7.81355e-05 0.000123938 2.04443e-05 1.87508e-05 0.000184808 6.05403e-05 0.000200169 0.000141967 0.000318992 1.94239e-05 0.000617362 4.85726e-05 0.000133845 0.000187823 0.000117816 6.24248e-05 0.000195061 0.000557945 6.12872e-05 0.00011433 0.000822505 0.000112875 2.1838e-05 4.98217e-05 0.000225077 0.000345704 9.2902e-05 0.000317154 6.8584e-05 0.000145502 0.000104526 3.69193e-05 2.70146e-05 9.15862e-05 3.29825e-05 0.000274703 0.000132481 0.000229279 0.000239822 0.000141207 0.00010876 2.42243e-05 0.000108263 0.000193129 4.63926e-05 0.00019293 0.00068482 0.000177649 0.000275893 3.68503e-05 8.25048e-05 0.000133435 0.000186964 0.000174604 9.84391e-05 0.000123318 4.29651e-05 0.000142834 0.000338574 5.92601e-05 7.59257e-05 0.00015114 4.021e-05 0.000304863 3.85145e-05 0.00118463 0.000160107 0.000192551 0.000234856 0.000197456 0.000273072 0.00640507 0.000147211 0.000109918 0.000172844 0.000142971 0.00022806 4.46482e-05 0.000121346 3.21717e-05 4.21509e-05 6.45175e-05 7.65448e-05 0.000116126 0.000145313 0.000857747 0.000393887 0.000269406 0.000143895 0.000165151 7.86264e-05 1.04626e-05 0.00072284 0.000258402 6.83411e-05 0.000469142 0.000344138 0.000276152 0.000466822 0.000279613 0.000111711 3.55734e-05 0.000149245 0.0851247 0.000181036 9.57897e-05 0.00023263 6.9857e-05 0.000123884 0.000338946 0.000184624 9.80235e-05 0.00241194 0.000158227 0.000267291 9.39012e-05 9.76514e-05 0.000311608 2.18854e-05 0.000248859 2.06737e-05 0.000115211 0.000108264 4.77572e-05 0.000218083 9.27008e-05 2.44536e-05 0.000201225 0.000207415 3.13225e-05 0.000256395 9.24166e-05 0.0011006 0.000110308 3.78876e-05 0.000405102 4.27406e-05 2.74676e-05 0.000546797 0.000196791 5.32896e-05 0.000155801 0.000201215 0.000226463 0.000154639 0.000163752 3.45801e-05 0.000108165 0.000205808 9.45181e-05 0.000228038 8.56716e-05 0.000108971 3.07051e-05 0.00019577 9.55527e-05 6.75184e-05 0.000128781 3.77445e-05 0.000140171 0.000228486 0.000222835 0.000354619 0.000368056 0.000435173 6.70163e-05 9.87384e-05 0.000240469 9.52331e-05 3.96183e-05 7.59402e-05 0.000261235 0.000109162 2.83249e-05 6.0396e-05 4.78815e-05 0.000193328 0.000198041 0.000304361 0.00034339 0.000426598 3.43713e-05 0.000116235 4.31329e-05 0.000509096 0.000383126 0.00047413 0.000133082 0.000243231 3.51418e-05 0.000252199 0.000128886 9.40898e-05 0.000114814 0.00022686 0.00013524 0.000220992 4.83568e-05 0.000152923 0.000160331 0.000106706 6.51709e-05 8.76665e-05 0.000379559 3.21303e-05 8.95852e-05 0.000207731 0.000123808 0.000253312 0.000169907 9.09963e-05 6.48652e-05 0.00131235 8.6107e-05 3.50712e-05 0.000132022 0.000249914 0.00047839 0.00010936 0.000125595 0.000213961 0.00016829 0.000126221 0.000133048 5.72445e-05 0.000127567 0.000218226 0.000261797 0.000123167 0.000188256 0.000160897 0.000174484 4.47997e-05 0.000695632 0.000114548 9.17708e-05 0.000119192 0.000191074 5.82697e-05 3.33534e-05 8.721e-05 2.68544e-05 6.53321e-05 0.000229092 0.000136014 0.000329097 0.000192687 0.000229536 7.19146e-05 0.000170177 3.30113e-05 0.000800477 0.000384647 0.000175979 9.02619e-05 0.000229761 9.61274e-05 0.000207039 2.35695e-05 0.00026492 0.000406088 0.000146239 8.09708e-05 0.000282004 9.89551e-05 0.000113401 0.000534994 0.000192067 0.00030176 1.77167e-05 0.000415387 7.016e-05 0.000157917 0.000326582 0.000290383 0.000268976 0.000256661 2.59906e-05 0.000255089 0.000119866 0.000223895 2.76054e-05 5.50978e-05 5.86152e-05 0.000336977 3.26908e-05 0.00120008 6.14752e-05 0.000517847 3.54135e-05 0.000115086 7.12278e-05 0.262668 2.07553e-05 0.000284836 3.08556e-05 0.000123115 0.000525526 1.60079e-05 0.000101402 0.000123961 5.47151e-05 0.000372487 0.000583416 0.000262577 0.000142111 0.000186268 2.2589e-05 3.92104e-05 0.00018077 2.33188e-05 0.000376801 0.000207963 4.32058e-05 1.9931e-05 5.42912e-05 0.00024994 0.000289576 0.00013174 0.000109985 1.9477e-05 0.00018806 5.23456e-05 0.00052526 0.000450857 0.000158535 0.000234045 0.000317454 2.57056e-05 0.000194551 0.000176099 5.61116e-05 3.07795e-05 5.32824e-05 0.000188298 0.000456272 9.36075e-05 0.00093257 0.000432409 0.0001694 2.35369e-05 0.000124396 0.000266324 4.82412e-05 0.000111713 3.43883e-05 0.000111022 3.08643e-05 0.000164264 7.55554e-05 0.000314954 0.000176072 0.000196933 0.000132272 5.2283e-05 2.11413e-05 0.000152411 2.77046e-05 0.000173703 8.29911e-05 0.000634716 0.000128718 0.000269537 8.43467e-05 0.000267869 0.00174959 0.000190328 2.44282e-05 0.000164667 8.15382e-05 0.000315848 0.00405831 0.00016013 0.00737965 3.96407e-05 0.000158611 3.95777e-05 0.000102224 0.000250618 0.0003068 0.000166854 9.44007e-05 0.000198879 2.40418e-05 0.000373473 1.99275e-05 3.15452e-05 0.000281282 0.000153583 0.000149978 0.000175628 0.000231396 7.02496e-05 0.000135885 0.000109572 0.000407805 0.000155083 0.000147824 0.000503416 6.08398e-05 3.5624e-05 0.000245185 0.000118566 0.000167 4.17213e-05 0.000344585 2.53267e-05 0.000117837 0.00113034 0.000137287 0.000258063 0.000346586 0.000244466 0.000185991 0.000486865 0.00022688 0.00029443 0.000482808 8.55478e-05 0.000216928 3.26867e-05 4.17701e-05 3.84729e-05 0.00040015 2.70711e-05 0.000121378 3.12835e-05 9.38745e-05 2.31266e-05 0.000225854 0.000324944 4.91997e-05 3.99439e-05 0.000235335 6.35162e-05 0.000169507 0.000205875 0.000354488 0.000137255 0.000109908 3.04758e-05 0.000269228 2.23194e-05 0.000311622 6.02847e-05 6.0323e-05 0.00029635 8.17735e-05 0.000213757 4.56626e-05 0.000115168 0.000112636 2.89411e-05 8.41582e-05 0.000434696 0.000101758 5.19068e-05 0.000186808 0.000257002 2.53296e-05 7.54954e-05 0.000281476 1.98454e-05 0.000219378 0.000196641 8.81083e-05 0.000462863 4.27194e-05 1.95322e-05 0.00011756 0.000111771 0.000198402 0.000123648 0.000534937 6.66902e-05 0.000823903 0.0006848 0.000229153 4.85603e-05 0.000247688 0.000220547 0.0010298 2.14036e-05 0.000120888 3.76464e-05 6.15725e-05 3.06418e-05 3.05584e-05 0.000208986 0.000380846 0.000436153 7.18426e-05 4.69468e-05 7.46991e-05 9.03937e-05 0.000224123 0.0001788 0.000284414 5.95839e-05 0.000164484 0.000248902 0.000125455 0.000180088 0.000156962 0.000212019 7.08989e-05 7.65586e-05 2.75993e-05 0.000551733 0.000245092 6.37623e-05 0.000136745 0.000169551 8.01788e-05 0.000346864 0.000185382 0.000101918 0.000132312 2.59641e-05 0.000265369 5.10927e-05 0.000158693 0.000544158 0.00016259 2.60014e-05 0.000293097 5.32885e-05 5.42551e-05 4.25251e-05 4.47929e-05 9.0773e-05 0.000159593 0.000144868 9.87772e-05 0.000136033 0.000177347 9.1599e-05 0.000112925 1.89249e-05 0.000240045 0.000187147 6.14938e-05 0.000115439 0.000292454 0.000208929 2.73948e-05 9.90169e-05 0.000154299 0.000272473 3.11085e-05 0.000374061 0.000396382 0.00053335 9.40318e-05 6.37191e-05 0.000140517 0.000108278 0.000130252 8.36544e-05 0.000240603 8.55069e-05 6.79647e-05 0.00229854 0.000233554 5.37866e-05 0.000205981 0.00421641 0.000139932 0.000194329 3.07983e-05 0.000126845 0.000158144 9.98247e-05 2.49463e-05 4.35664e-05 0.000178782 0.00053025 4.47945e-05 0.000188961 0.0582324 5.20979e-05 0.000104406 0.00020237 0.000415359 0.000138724 0.00015417 0.000573496 7.7819e-05 0.000119563 0.000434359 0.000254916 0.000112253 4.37165e-05 6.19359e-05 0.000154716 2.90461e-05 9.82978e-05 0.00019378 0.000206224 0.000130718 0.000200444 0.000438007 0.000490564 0.000378053 0.000128047 0.000192573 7.59061e-05 2.93307e-05 7.78905e-05 3.26321e-05 2.96417e-05 9.0657e-05 0.0220027 7.71601e-05 0.000269908 3.95519e-05 6.64054e-05 0.000288002 0.000518821 3.28219e-05 0.000136368 0.000116137 0.00035471 0.000209187 0.00017124 0.00022294 8.30411e-05 6.0752e-05 5.62105e-05 4.20079e-05 2.24275e-05 0.00022601 0.000112719 0.000101055 0.000110568 8.96995e-05 2.8836e-05 0.000224081 0.000210686 4.84642e-05 0.000154251 0.00032964 3.62569e-05 2.1274e-05 0.00034261 0.000198857 0.000329234 0.000134091 0.000262827 2.36871e-05 0.000328794 0.000188659 9.99299e-05 4.69913e-05 0.000243386 0.000110418 0.000299562 0.000116079 0.000143891 0.00117267 0.000253926 0.000284644 6.46406e-05 5.14424e-05 0.000105704 0.000171559 0.000212181 0.000114397 0.000231381 0.000119535 9.32479e-05 0.00014592 0.00018698 0.000205877 0.000102102 0.00010871 4.05815e-05 0.00027149 3.81988e-05 0.000189937 0.000627152 4.60541e-05 4.10284e-05 0.000307419 0.000533572 0.000239409 3.38313e-05 0.000212806 9.8517e-05 0.000623406 0.000120095 7.84763e-05 2.99722e-05 0.000149506 2.55703e-05 0.00052637 6.17299e-05 0.000117238 0.000130528 0.00024004 0.000238229 2.14058e-05 0.00026277 5.83749e-05 0.000188092 0.000175325 8.31066e-05 9.31626e-05 0.000217503 0.000233324 0.000225063 0.000346584 0.00013411 2.10682e-05 0.000293711 0.000455878 0.00117888 2.77593e-05 6.46148e-05 0.000236883 0.000594045 0.000223037 0.00011731 0.000171202 0.000543872 0.000121372 9.53123e-05 6.81927e-05 3.52405e-05 0.000119766 0.00142635 2.31121e-05 7.52833e-05 0.000134934 5.49605e-05 0.000162143 0.000142263 0.000210729 0.000218055 0.000588737 0.000244661 0.00011578 9.26467e-05 2.51158e-05 4.50108e-05 7.69035e-05 0.000124546 0.000204408 5.72935e-05 0.000131846 0.000232947 4.91055e-05 0.000928815 0.000207441 0.00019528 0.0002884 0.000249433 0.000356138 5.43981e-05 0.000191442 0.000355985 0.000254698 0.000340366 3.2138e-05 2.01413e-05 5.98201e-05 8.65871e-05 5.5546e-05 0.000223539 0.000149401 0.00015512 9.20251e-05 0.000122552 0.000127265 9.26085e-05 4.99106e-05 0.000527629 8.85554e-05 9.25204e-05 0.00022593 3.72464e-05 3.60614e-05 
7.87081e-05 0.000161201 0.000125025 0.000142916 0.230801 0.000139977 6.6082e-05 0.000298935 5.35609e-05 6.92792e-05 0.000137239 0.000249286 8.57492e-05 9.96211e-05 2.17397e-05 8.21356e-05 5.78596e-05 0.000124735 0.000138832 7.32813e-05 8.41783e-05 0.000146126 3.71103e-05 7.48876e-05 0.00025053 9.80407e-05 6.27835e-05 0.000179094 8.20273e-05 0.000251218 6.39583e-05 0.000240064 0.000136407 0.000165017 7.45382e-05 0.000200597 6.31296e-05 9.44115e-05 0.00013942 0.000113129 3.92641e-05 4.97298e-05 5.42576e-05 4.6723e-05 0.00017535 0.000102779 0.000266368 4.26639e-05 0.000106476 3.01948e-05 9.50193e-05 0.000124873 0.00169178 1.48038e-05 3.88454e-05 2.40205e-05 0.000417291 1.62101e-05 0.000258529 6.92381e-05 7.63575e-05 4.27761e-05 6.8075e-05 0.00014252 0.000270595 6.38415e-05 0.000296821 6.3301e-05 9.1563e-05 1.19826e-05 9.7283e-05 6.33833e-05 8.86559e-05 8.14783e-05 0.000124137 0.000176437 1.6497e-05 2.75011e-05 0.000217912 0.000729994 0.0528068 1.56461e-05 7.24223e-05 0.000153268 9.46454e-05 0.000238955 9.86768e-05 5.88528e-05 0.000175076 0.000138869 6.77407e-05 7.23377e-05 4.9181e-05 5.00818e-05 6.9385e-05 1.60662e-05 0.000100736 4.30207e-05 3.03894e-05 8.50481e-05 0.000285707 8.66347e-05 0.000151986 5.08148e-05 1.49037e-05 0.000350204 2.13778e-05 3.41893e-05 4.04272e-05 8.5517e-05 0.000115868 0.000124405 2.21227e-05 0.000148316 0.000116074 1.3033e-05 0.000284326 9.19376e-05 8.51268e-05 7.61877e-05 3.89701e-05 0.000257613 7.17447e-05 0.000106516 0.000184796 0.00018931 0.00015067 2.98318e-05 9.92178e-05 4.02292e-05 5.40904e-05 7.07734e-05 6.78727e-05 6.02194e-05 0.000136543 5.82988e-05 4.04853e-05 1.1449e-05 7.51348e-05 0.000240964 8.85499e-05 0.000213658 0.000160002 5.20054e-05 0.000115639 0.000131332 8.03208e-05 0.00249942 0.000210946 0.000132327 0.000278513 0.000191106 8.56213e-05 9.4148e-05 0.000220897 0.000294998 0.000121642 0.000191525 0.000143985 0.00010254 9.93113e-05 4.74165e-05 0.000147705 0.000190977 0.000394801 4.95975e-05 5.11414e-05 0.000106205 0.000137361 4.76468e-05 0.000172301 0.000142008 0.00031843 0.000192307 0.000106163 6.25225e-05 8.83105e-05 0.000197824 4.91126e-05 5.95387e-05 0.000221039 0.00888796 0.000131424 0.000113562 2.71396e-05 0.000172741 3.86803e-05 0.000144382 5.98018e-05 1.14128e-05 9.6419e-05 0.000164209 5.9925e-05 9.01796e-05 0.000221239 0.000105815 0.000142469 9.99143e-05 8.55876e-05 0.000266103 8.51756e-05 6.87053e-05 0.000201738 0.00017545 0.000107933 5.13081e-05 3.77787e-05 0.00018509 6.19656e-05 7.58631e-05 1.98655e-05 7.79417e-05 7.24092e-05 2.69674e-05 0.000156371 6.04956e-05 7.10769e-05 7.31623e-05 0.000139888 2.97663e-05 4.07764e-05 0.000179216 0.00011122 7.39029e-05 0.000127225 9.80112e-05 7.76948e-05 4.87595e-05 0.000202263 7.59455e-05 0.000100569 0.000146211 5.93653e-05 4.15373e-05 5.05974e-05 0.000150829 0.000258482 1.86144e-05 0.000295502 0.000161388 1.19648e-05 1.78281e-05 0.000150184 0.00011044 0.000147832 2.67636e-05 5.38e-05 9.61491e-05 7.63845e-05 4.84765e-05 0.000228251 2.04604e-05 7.63881e-05 7.08812e-05 0.0231001 0.000544015 0.000166989 7.51936e-05 2.12389e-05 2.51402e-05 6.29898e-05 8.92263e-05 1.49703e-05 1.24595e-05 0.00019366 8.68567e-05 0.000182943 6.78053e-05 0.000409525 0.000186073 3.94282e-05 0.000161102 2.96798e-05 7.56053e-05 0.000100253 0.000143969 0.00082775 0.000202094 8.6187e-05 0.000129001 1.79903e-05 0.000118315 1.58605e-05 0.000226626 0.000122398 0.000151202 0.000107044 0.000149685 8.40812e-05 3.84755e-05 0.000125906 4.89086e-05 0.000136462 0.00010898 0.000271356 1.52607e-05 0.000109101 6.96794e-05 2.34991e-05 7.60922e-05 6.17655e-05 1.87362e-05 0.000109362 0.000105719 0.000160061 8.58058e-05 7.62691e-05 7.08634e-05 1.41323e-05 5.44302e-05 0.000367075 0.000197026 0.000110353 0.000301956 0.000106594 0.000119176 0.000394248 0.000200229 0.000109943 0.000125895 0.00010542 0.000110145 0.000171582 4.57794e-05 0.000207594 0.000101087 0.000111838 0.000123022 2.60151e-05 0.00162376 9.08182e-05 5.34259e-05 9.0181e-05 7.80731e-05 2.17115e-05 7.55176e-05 5.65203e-05 0.000651346 5.3502e-05 6.95857e-05 0.000151839 0.000137915 0.000115948 0.000148551 6.91706e-05 0.000152348 0.000238 0.000139423 0.000503007 0.00290593 5.78503e-05 6.53807e-05 0.000188019 8.17933e-05 1.65401e-05 0.000115468 0.000152103 4.01096e-05 0.04526 0.000210899 0.000284322 0.000110434 1.8283e-05 0.00020476 2.87844e-05 0.00013433 5.88691e-05 8.37297e-05 0.000146173 0.000580773 6.98105e-05 2.90991e-05 0.000177864 0.000375732 0.0001451 0.000175295 4.08523e-05 3.47551e-05 9.33446e-05 0.00016269 0.000130117 0.000129129 0.000273407 0.000213752 0.000114133 0.00032662 1.7147e-05 0.000137217 0.00017763 7.20899e-05 0.000108346 2.52718e-05 5.38483e-05 6.0648e-05 7.6081e-05 5.02748e-05 0.00015361 0.000116735 0.000132003 1.71568e-05 0.000103638 1.33228e-05 0.000142415 5.7947e-05 0.000116911 9.57544e-05 5.50237e-05 8.47385e-05 2.59703e-05 7.8168e-05 1.61102e-05 0.000107903 9.86549e-05 9.23116e-05 0.0001778 2.41892e-05 7.53358e-05 0.000122118 1.01897e-05 0.000446347 4.89014e-05 9.93617e-05 0.000137614 9.13583e-05 7.59294e-05 0.000118542 3.94464e-05 5.10751e-05 0.00015564 4.36023e-05 0.000112101 0.000153073 7.27551e-05 1.27809e-05 0.000249449 0.00022526 7.70344e-05 3.64062e-05 8.34076e-05 5.7189e-05 0.00018827 0.00016125 3.20964e-05 1.91307e-05 0.000132576 0.00016268 7.05794e-05 4.61363e-05 0.00010367 6.30189e-05 9.71095e-05 0.00302284 5.44529e-05 0.000137986 0.000277538 6.42266e-05 5.05658e-05 0.000122732 0.000105915 1.40401e-05 4.46859e-05 0.000188702 0.000574925 0.000184797 0.000318275 0.000106641 0.000122491 5.48448e-05 2.37149e-05 8.87813e-05 0.000170936 0.000107266 2.28726e-05 0.000113116 2.39708e-05 5.69712e-05 7.30717e-05 0.00018604 3.03698e-05 7.31836e-05 0.00012573 0.000155266 0.000299501 0.000144683 0.000188999 0.000112454 0.000114091 0.000115646 0.000203115 5.28575e-05 0.000115597 5.95024e-05 0.000467111 7.99847e-05 0.000125532 0.000140301 0.000155979 0.000178494 0.00011961 2.47945e-05 0.000187591 8.53755e-05 0.000158442 0.187493 0.00232265 2.58692e-05 0.00109132 2.24069e-05 0.000148013 0.000156492 0.0705194 0.00014226 0.000710842 8.37885e-05 1.17137e-05 8.82505e-05 0.000140075 9.5209e-05 4.21923e-05 2.89333e-05 9.81687e-05 0.00020842 0.000109896 8.86251e-05 5.80656e-05 0.000130687 2.09663e-05 0.000177164 4.62554e-05 0.000184876 6.07014e-05 0.000243738 4.62819e-05 2.45401e-05 0.000433454 0.000677668 8.65757e-05 0.000297278 1.71124e-05 0.000238839 3.21068e-05 0.000367639 0.000233371 9.26358e-05 3.65896e-05 0.000147934 9.21926e-05 0.000110847 7.97663e-05 1.46224e-05 1.60908e-05 7.38068e-05 0.000203815 7.47286e-05 0.000175089 0.000124747 0.000304885 0.000223634 0.000138202 9.73937e-05 6.25654e-05 1.13589e-05 6.15078e-05 5.22089e-05 0.000398209 5.39766e-05 0.000269389 5.95503e-05 0.000135318 8.43683e-05 0.000171173 0.000230967 0.000227988 5.96799e-05 5.82445e-05 6.78348e-05 0.000139995 1.07932e-05 0.000231454 0.000215569 0.000120533 2.04962e-05 6.39246e-05 0.000128609 0.000277138 9.31773e-05 0.00017058 0.000130174 0.000164726 0.00013994 8.41286e-05 6.14246e-05 9.56778e-05 0.000138527 1.36652e-05 0.000109501 7.06494e-05 0.00167713 0.000274715 2.21518e-05 8.41414e-05 7.92368e-05 6.25469e-05 3.92718e-05 1.47536e-05 9.79334e-05 0.000183886 5.97325e-05 8.79217e-05 0.000101935 2.39803e-05 0.000221576 0.000604835 0.000223952 0.000214567 0.000159703 0.000257964 9.88546e-05 0.000179695 0.000148562 5.39266e-05 9.60164e-05 0.000228628 0.000142018 0.00010386 0.000108796 0.000321888 0.000127877 9.47957e-05 0.000232105 0.000141119 0.000116653 0.00024533 0.000207812 0.000141555 0.000111867 6.01354e-05 0.000125445 0.000152053 2.34329e-05 1.23645e-05 7.67747e-05 0.000246665 2.66918e-05 2.17752e-05 0.000479413 2.00942e-05 8.79368e-05 6.03042e-05 7.38812e-05 6.6106e-05 0.000310398 0.000182012 0.00019229 0.00015283 0.000228152 0.00029619 7.35954e-05 0.000105789 0.000121082 0.000196822 0.000372408 6.8557e-05 1.95396e-05 0.000129782 5.77104e-05 0.000101843 0.000250568 0.000199872 9.57042e-05 0.000363929 0.00027754 3.819e-05 4.92248e-05 7.75161e-05 8.68294e-05 4.75183e-05 0.000153701 0.000105573 3.06096e-05 7.05383e-05 5.0639e-05 0.000173947 1.91467e-05 6.14015e-05 4.77186e-05 7.21318e-05 0.000104856 3.12265e-05 0.000194083 0.000137244 0.000116259 7.55832e-05 0.000218251 3.15235e-05 1.93293e-05 6.09627e-05 0.000188248 0.000118109 9.09044e-05 1.33101e-05 0.000144522 3.63611e-05 0.000301955 9.14278e-05 6.32577e-05 3.46595e-05 0.000201605 6.1322e-05 9.27352e-05 7.46931e-05 7.73416e-05 4.15807e-05 8.52954e-05 0.000356611 0.000220323 0.000144085 8.22466e-05 5.58887e-05 0.000108128 1.80308e-05 2.3703e-05 0.000166694 0.000142083 0.000118205 0.000276619 5.24248e-05 0.000120111 1.4008e-05 1.48568e-05 4.36562e-05 1.7047e-05 0.00024411 9.06955e-05 0.000110781 5.82443e-05 5.91833e-05 8.63863e-05 4.26323e-05 0.000399387 7.84469e-05 6.56824e-05 0.000148971 5.02426e-05 0.000100394 0.000103756 0.000141566 0.000103525 9.12688e-05 0.000235853 0.000118135 0.000110395 0.000129906 1.85597e-05 0.000528372 6.84354e-05 6.12997e-05 0.0702402 5.03236e-05 0.000151884 5.95648e-05 0.000152232 2.41065e-05 0.000146182 0.000122888 0.000107908 0.000598112 1.22623e-05 7.91415e-05 0.000302268 0.000275901 0.000125244 0.000192276 8.20292e-05 0.000150388 1.37537e-05 0.000152141 0.000170985 3.68479e-05 1.28236e-05 8.9098e-05 0.000102819 9.62831e-05 1.85911e-05 7.30547e-05 0.000153766 0.00028269 2.26604e-05 7.09381e-05 9.14868e-05 6.39079e-05 4.77497e-05 0.000172529 5.96757e-05 0.000348957 2.36e-05 0.000132053 1.65419e-05 1.20072e-05 1.78483e-05 0.000158426 5.40309e-05 4.78196e-05 0.000225098 0.000271556 0.000120021 0.000139303 0.0221354 4.81033e-05 0.000181231 1.16931e-05 0.000779481 0.00167363 5.62545e-05 0.000218937 5.23561e-05 4.96806e-05 0.000520158 0.000185591 5.9684e-05 0.000278966 0.000130242 4.40667e-05 1.44804e-05 7.3798e-05 0.00015601 0.00012967 0.000217609 2.67343e-05 5.88176e-05 0.00431592 6.24706e-05 0.000169051 4.24498e-05 1.67983e-05 0.000201253 0.000100883 1.99949e-05 1.51967e-05 0.000101543 0.000132559 0.000126446 0.000122974 0.000153304 0.000190492 2.69221e-05 0.0001306 0.000156838 0.00148153 0.000108161 7.95569e-05 0.000116058 6.51114e-05 0.000182087 3.47515e-05 5.78581e-05 5.29945e-05 1.72673e-05 9.23619e-05 0.000702878 1.15753e-05 6.12914e-05 0.000129772 8.2973e-05 0.139012 0.000150333 3.9145e-05 0.000313785 0.000127723 0.000137947 0.000107703 0.000107181 3.88562e-05 7.66863e-05 4.18688e-05 0.0012065 0.000302162 0.0017939 0.000260298 0.000166855 5.17819e-05 4.2879e-05 4.6796e-05 8.78003e-05 9.57434e-05 2.7943e-05 0.000103747 0.000134953 0.000181199 9.15246e-05 0.000351038 5.23769e-05 0.000327328 8.2476e-05 4.46702e-05 0.000134057 1.62596e-05 4.23627e-05 9.94661e-05 4.85707e-05 8.51906e-05 0.000177016 0.000266955 1.52091e-05 2.73463e-05 0.000116383 4.68048e-05 6.60812e-05 0.000122333 7.41982e-05 9.31054e-05 7.75369e-05 0.000104592 0.000265889 6.55056e-05 2.41094e-05 0.000232495 4.54778e-05 7.87529e-05 0.00012843 6.56629e-05 3.41536e-05 1.57311e-05 8.24185e-05 3.89729e-05 6.17299e-05 0.000143995 0.00013517 6.8648e-05 9.65647e-05 6.23071e-05 0.000146997 0.000273294 0.000324572 0.000481529 1.1256e-05 0.000233462 0.000252608 5.20118e-05 1.92907e-05 5.20428e-05 7.17826e-05 0.00014083 4.27766e-05 0.000103949 0.000258236 9.50232e-05 3.79781e-05 9.84744e-05 5.7154e-05 0.00011532 6.59958e-05 0.000199198 3.5116e-05 8.39661e-05 7.87854e-05 0.000229475 0.00014691 0.000558746 0.000178749 0.000255919 4.76752e-05 8.74824e-05 3.27916e-05 9.20355e-06 0.00012023 4.27082e-05 9.28774e-05 0.000147517 9.03085e-05 0.00300511 0.000155482 1.3827e-05 9.80138e-05 0.000410828 9.42565e-05 3.93286e-05 0.000161141 0.000236458 1.8408e-05 0.000177295 9.43951e-05 1.24965e-05 8.7479e-05 0.000220321 0.000114095 0.000145718 4.66767e-05 8.06232e-05 8.59848e-05 0.000134399 0.000173343 5.84422e-05 3.24897e-05 9.78318e-05 4.37631e-05 0.000127503 0.000218035 5.80147e-05 2.30686e-05 
2.96113e-05 2.50404e-05 1.51636e-05 1.41564e-05 0.000246387 1.18271e-05 1.59257e-05 2.86155e-05 1.50968e-05 0.000237785 8.22227e-06 1.67947e-05 0.000482154 6.7863e-06 1.50465e-05 5.92629e-05 0.00028244 6.76945e-05 0.000256371 0.000231151 2.14844e-05 1.55667e-05 0.000481069 2.6746e-05 1.84929e-05 1.65303e-05 1.2864e-05 0.000262415 0.000235785 1.33978e-05 2.93253e-05 6.94115e-06 1.41963e-05 0.000127027 0.000258037 0.000235437 1.28953e-05 1.22956e-05 9.24652e-05 2.42463e-05 0.000245443 8.08527e-06 0.000241494 1.2004e-05 0.00017706 0.000154616 0.000356039 1.42364e-05 1.16524e-05 4.3154e-05 2.77323e-05 1.25173e-05 0.000153913 1.17321e-05 1.08201e-05 1.19007e-05 3.01408e-05 1.01286e-05 4.91863e-05 0.000248792 1.85763e-05 1.29887e-05 0.000238231 2.49242e-05 3.36838e-05 0.000236599 0.000272238 1.65203e-05 0.000232704 1.35124e-05 1.2745e-05 3.33944e-05 1.20626e-05 2.03377e-05 2.41916e-05 0.000254169 3.36591e-05 1.02863e-05 4.25957e-05 8.83583e-06 2.81993e-05 1.41863e-05 1.82296e-05 9.87646e-06 1.20002e-05 5.10915e-05 0.000252429 0.00068058 1.24828e-05 0.000244157 2.15803e-05 1.61389e-05 0.000238964 8.94484e-06 1.69439e-05 8.55115e-06 2.17369e-05 1.6761e-05 0.000238332 0.000238613 0.000238299 0.000233107 2.19195e-05 0.000160568 1.84184e-05 2.36847e-05 0.00024268 5.30189e-06 0.000346347 0.000317936 2.15329e-05 1.05052e-05 1.62861e-05 0.000246998 1.69665e-05 0.000242742 7.18667e-05 1.07381e-05 1.36146e-05 1.61499e-05 7.71126e-06 2.56829e-05 0.000458677 5.05836e-05 1.50707e-05 1.55979e-05 1.06474e-05 0.000286752 1.26658e-05 1.24003e-05 0.000235455 1.11969e-05 0.000235179 0.000231768 0.000467537 7.51935e-06 1.13764e-05 0.000239718 1.22076e-05 0.000238117 1.15036e-05 2.53582e-05 9.97553e-05 0.000245395 1.51254e-05 0.000238525 1.42141e-05 1.17907e-05 1.72447e-05 0.000233337 0.000257414 1.01265e-05 1.07429e-05 1.71281e-05 3.73715e-05 6.36251e-05 9.25973e-06 1.95191e-05 4.29812e-05 1.37394e-05 3.90492e-05 1.05495e-05 4.89758e-06 2.69069e-05 2.82256e-05 4.05784e-05 8.12196e-06 2.45059e-05 2.59101e-05 1.02865e-05 1.08604e-05 1.70286e-05 1.38718e-05 4.12596e-05 0.000235468 2.75131e-05 0.000241446 0.000131733 1.39474e-05 1.51186e-05 2.26921e-05 0.000598339 2.38245e-05 0.00024434 1.08726e-05 0.000237826 1.08252e-05 2.49386e-05 8.16487e-06 0.00032327 9.25271e-05 1.29939e-05 2.85211e-05 9.90213e-06 9.11531e-05 1.23589e-05 1.18322e-05 2.4553e-05 1.04467e-05 1.49902e-05 1.82326e-05 8.75323e-06 0.000148905 0.000122347 6.25398e-06 0.000135187 1.17425e-05 0.000251995 1.16031e-05 0.000235284 0.000321739 2.35366e-05 2.60081e-05 1.44691e-05 1.23824e-05 9.51927e-06 0.000237287 2.35162e-05 1.51025e-05 9.48882e-06 8.9749e-06 0.000238737 1.41864e-05 8.27328e-06 0.000237821 4.16548e-05 0.000474336 1.46096e-05 0.00132292 0.000130294 6.70306e-06 0.000440898 0.000469238 2.87181e-05 2.12661e-05 1.88626e-05 1.34579e-05 2.12817e-05 1.90355e-05 0.00023944 0.000231816 1.45853e-05 2.80474e-05 0.000227166 0.000249487 1.7827e-05 0.000236647 1.70284e-05 2.60034e-05 1.22893e-05 2.254e-05 0.000238817 1.79142e-05 1.90377e-05 1.11591e-05 2.06279e-05 0.000252877 0.000244645 2.04635e-05 1.58266e-05 2.93097e-05 8.06998e-06 0.000258407 1.15273e-05 9.27935e-06 0.000511189 0.000582893 0.000239677 1.85754e-05 3.00337e-05 1.64145e-05 7.39219e-06 1.62477e-05 2.41478e-05 4.72935e-05 0.000322153 0.000139289 0.000233741 2.35032e-05 0.000269564 7.49002e-06 4.18519e-05 1.80334e-05 6.14616e-05 8.71195e-06 1.76674e-05 0.00025688 0.000263981 8.53147e-05 0.000234487 3.20768e-05 1.23333e-05 8.8979e-06 0.000237386 0.000253942 7.60358e-06 0.00031523 1.59393e-05 1.02842e-05 1.58885e-05 1.28956e-05 0.000123125 1.23815e-05 0.000190847 2.30515e-05 1.90754e-05 6.17243e-05 0.000130066 0.00047763 0.00012133 4.49019e-05 0.000398333 0.000237951 0.00031466 1.26269e-05 8.79527e-06 1.58218e-05 3.67845e-05 8.26335e-05 0.000548349 1.72433e-05 0.000310464 2.00438e-05 1.25985e-05 1.12695e-05 1.54916e-05 0.000242238 1.16931e-05 1.26541e-05 1.95973e-05 2.32703e-05 1.04879e-05 1.57693e-05 1.36249e-05 0.000236455 5.06727e-05 0.000234712 2.48822e-05 0.000235699 1.3751e-05 1.73788e-05 1.4759e-05 1.45762e-05 2.23131e-05 0.000245403 0.000247795 0.000186025 0.00024139 4.14135e-05 2.60108e-05 8.43492e-06 7.30975e-06 1.44332e-05 3.98284e-05 1.09972e-05 4.53078e-05 0.000359438 3.9846e-06 0.000245925 0.00014397 2.38744e-05 1.54255e-05 1.09102e-05 7.53284e-06 1.16931e-05 0.000145094 1.08706e-05 1.9636e-05 6.99194e-06 2.93981e-05 2.11369e-05 1.41533e-05 0.00034726 1.9622e-05 0.000484905 2.88674e-05 9.33933e-06 3.16116e-05 8.04868e-06 0.00017055 2.40523e-05 1.1935e-05 3.00986e-05 0.000318128 9.48843e-06 1.85302e-05 0.000177893 1.17303e-05 1.15269e-05 1.04503e-05 0.00025835 1.22003e-05 1.47837e-05 0.000238802 1.31797e-05 9.57681e-05 0.000354141 1.17562e-05 1.48043e-05 1.04328e-05 1.54262e-05 0.000232422 4.75221e-05 0.000261941 0.000236727 0.000268319 8.65023e-06 9.37556e-06 1.72784e-05 2.86968e-05 8.9364e-05 4.45432e-05 0.000232587 0.000238679 2.09801e-05 2.48288e-05 8.89098e-06 1.89385e-05 8.84581e-06 1.26783e-05 1.96621e-05 2.02164e-05 1.04903e-05 1.36759e-05 0.000106009 1.45617e-05 2.61891e-05 1.73464e-05 1.42286e-05 0.000648923 0.000168104 0.000249002 1.97846e-05 1.00277e-05 0.000133802 2.86357e-05 9.90833e-06 1.24773e-05 6.44103e-06 0.000463758 2.54194e-05 2.66348e-05 0.000901372 0.00023832 0.000245879 1.33503e-05 1.2186e-05 1.19536e-05 1.14637e-05 0.000108794 7.4456e-06 0.000135548 1.53808e-05 1.45706e-05 9.0493e-06 1.85649e-05 6.74921e-06 1.01995e-05 9.2456e-05 0.0001789 2.69925e-05 2.80211e-05 8.10009e-06 9.35639e-06 8.82199e-06 2.94403e-05 0.000238224 1.57161e-05 1.24488e-05 4.52363e-05 7.13466e-06 0.000277726 0.000234737 1.47459e-05 8.98561e-05 7.62851e-06 0.000240128 0.000116016 5.361e-05 1.43263e-05 6.29036e-06 0.000234912 2.32232e-05 1.27696e-05 5.22872e-05 0.000260571 0.000237458 9.07371e-06 2.7736e-05 0.000239464 1.18686e-05 0.000322813 2.51863e-05 0.000235132 7.64221e-06 8.37728e-06 1.2027e-05 6.83699e-06 1.14887e-05 9.73392e-06 2.75828e-05 1.98794e-05 1.19884e-05 1.39425e-05 0.000248397 2.37439e-05 2.18689e-05 0.0003476 0.000242949 0.000460074 1.39206e-05 2.36955e-05 0.000333056 1.31415e-05 0.000237635 2.09715e-05 1.29577e-05 1.31212e-05 1.5693e-05 0.000448453 3.00085e-05 0.000239518 1.5446e-05 1.05384e-05 5.57259e-05 1.97392e-05 1.45258e-05 1.73423e-05 1.65833e-05 3.81304e-05 0.000251153 0.000187417 0.000232329 0.000175181 0.000242923 2.85306e-05 4.4913e-05 2.98749e-05 3.03238e-05 0.000250046 1.68122e-05 0.000303291 0.000419231 7.58656e-05 0.000238481 2.35413e-05 1.07636e-05 1.33914e-05 1.23626e-05 1.24688e-05 0.000234578 5.62948e-06 0.000374771 1.86508e-05 0.000264432 1.40781e-05 2.11838e-05 0.000231335 1.36642e-05 2.15895e-05 2.37416e-05 8.27072e-06 0.000124574 0.000245105 1.97853e-05 1.83235e-05 1.29986e-05 0.000252597 1.17761e-05 2.84524e-05 0.000258228 1.63562e-05 8.27737e-05 6.22963e-06 1.60507e-05 7.7797e-06 0.000678363 8.44099e-06 4.4768e-05 2.4429e-05 4.97804e-06 1.0437e-05 0.000240193 0.000385601 2.75733e-05 1.51083e-05 7.73498e-06 1.40498e-05 0.00035842 1.55516e-05 1.37129e-05 0.00372643 1.61023e-05 0.000472991 1.33659e-05 0.000227124 9.84091e-05 0.00038008 5.6095e-05 0.000245933 0.000542272 2.4401e-05 1.39148e-05 1.19716e-05 1.12337e-05 0.000168603 0.000237235 8.87474e-06 0.000177445 9.37168e-06 7.3732e-06 4.08435e-05 9.39907e-06 0.000133688 0.000164951 1.97206e-05 5.87946e-05 8.51284e-06 9.13573e-06 1.45266e-05 9.66216e-06 1.24052e-05 1.58156e-05 1.15036e-05 1.05705e-05 1.21661e-05 2.23157e-05 2.01012e-05 2.69527e-05 1.65079e-05 0.000481841 0.000279033 3.32641e-05 8.2043e-05 0.000241448 1.33144e-05 0.000235504 1.47852e-05 0.000276481 1.06889e-05 0.000238277 1.27355e-05 0.000153841 0.000129686 0.000250049 1.81602e-05 1.18807e-05 0.000161261 2.12044e-05 7.42179e-06 1.07638e-05 1.04484e-05 0.000705679 0.000237888 1.02404e-05 1.62898e-05 0.00062192 0.000250092 1.6806e-05 0.00025792 8.95149e-06 1.66438e-05 1.11134e-05 0.000234002 0.000408765 0.000238923 1.16105e-05 1.8223e-05 1.35469e-05 1.00927e-05 1.64605e-05 3.51784e-05 0.000268209 6.97702e-06 0.000236021 2.02844e-05 2.14899e-05 1.30048e-05 9.90127e-06 1.04447e-05 0.00023486 0.000255332 0.000173395 0.00023085 3.34059e-05 1.54211e-05 1.03907e-05 2.73167e-05 1.46248e-05 0.000239463 1.93737e-05 0.000480981 1.04278e-05 4.50486e-05 0.000114077 0.000245514 0.000266341 1.25803e-05 0.000241486 0.000153402 1.0379e-05 4.40476e-05 8.23687e-06 0.000148677 2.05901e-05 2.35335e-05 1.3922e-05 1.71588e-05 1.6132e-05 8.99333e-06 0.000243606 1.2411e-05 9.41338e-06 1.05206e-05 2.48194e-05 1.01928e-05 3.81584e-05 1.38777e-05 1.17537e-05 1.6031e-05 1.38162e-05 8.68839e-05 2.59791e-05 1.82335e-05 5.32647e-05 0.000700508 0.000331003 3.17789e-05 0.000237343 0.00024387 2.33675e-05 2.07019e-05 0.000253389 2.06186e-05 7.35953e-06 9.97982e-06 0.000248351 0.00023159 1.69614e-05 2.34588e-05 1.59081e-05 1.15394e-05 1.84176e-05 1.28923e-05 0.000464886 1.0505e-05 1.26061e-05 0.000916913 1.13618e-05 3.97784e-05 5.25226e-05 2.5346e-05 2.69539e-05 8.73952e-05 1.46831e-05 2.8872e-05 0.000230383 1.36728e-05 0.000236085 2.52345e-05 2.60715e-05 1.72398e-05 0.000242764 1.13776e-05 1.70737e-05 9.4957e-06 2.05762e-05 4.81239e-06 1.02255e-05 0.000352838 1.94395e-05 1.89748e-05 0.000285471 1.8901e-05 1.04187e-05 0.000238761 1.79364e-05 2.08139e-05 1.54517e-05 1.41373e-05 0.000262623 0.000241546 0.000238826 0.000250873 1.33564e-05 8.48663e-06 1.82093e-05 9.93149e-06 1.11958e-05 1.47582e-05 1.14628e-05 1.43353e-05 0.000234892 1.15208e-05 3.33943e-05 0.00023541 2.16433e-05 1.48581e-05 1.31104e-05 0.000235258 1.44507e-05 1.20814e-05 1.3128e-05 0.000233206 0.00025903 0.000176707 1.497e-05 2.93288e-05 1.54565e-05 9.68553e-06 7.6089e-06 2.05862e-05 8.78535e-05 4.78498e-06 0.000248338 0.000234893 1.91495e-05 0.000233488 1.76976e-05 9.85108e-05 0.000296041 2.26991e-05 9.5149e-06 1.6772e-05 1.28665e-05 1.4043e-05 0.000233508 1.45517e-05 1.56502e-05 4.03802e-05 0.000520749 9.05981e-06 2.33331e-05 1.12697e-05 2.12874e-05 8.80607e-06 2.35208e-05 1.23472e-05 1.85485e-05 3.92441e-05 0.000236102 6.94802e-06 8.52195e-06 8.61983e-06 0.900007 0.00026352 1.16364e-05 1.34378e-05 1.14305e-05 0.000238517 3.58909e-05 0.000237179 1.14299e-05 0.000240985 1.75436e-05 0.00023207 1.72692e-05 2.11735e-05 0.000243666 2.41937e-05 1.63371e-05 1.2531e-05 0.000814028 1.68801e-05 2.41418e-05 8.64709e-05 1.34427e-05 1.91083e-05 1.45936e-05 0.000248608 1.48816e-05 2.24249e-05 1.77944e-05 8.88215e-06 4.78572e-05 0.000152291 1.47992e-05 8.50936e-06 0.000168321 1.68235e-05 1.46248e-05 2.03273e-05 0.000248089 8.67941e-06 4.28218e-05 1.75327e-05 0.000241055 8.18894e-06 3.8974e-05 1.31732e-05 2.84529e-05 0.000252432 0.000261947 1.47511e-05 6.62242e-06 2.25181e-05 1.08469e-05 9.82315e-06 0.000244988 2.09086e-05 1.4391e-05 1.15976e-05 1.96077e-05 0.000245593 0.000236056 0.000407239 7.01215e-06 1.00211e-05 0.000242267 1.27118e-05 0.000235601 2.46096e-05 1.25159e-05 0.000256345 1.11548e-05 1.70177e-05 1.71447e-05 0.000163814 1.24462e-05 1.9704e-05 1.63352e-05 1.64342e-05 1.443e-05 2.56038e-05 1.68453e-05 4.307e-05 2.16187e-05 0.000234177 1.17686e-05 1.20622e-05 2.60833e-05 1.02648e-05 8.50327e-06 8.82109e-06 2.53427e-05 8.38298e-06 0.000239484 1.44863e-05 1.4166e-05 1.41541e-05 0.000158767 1.02426e-05 1.07327e-05 1.41729e-05 6.38204e-06 1.52421e-05 1.01093e-05 0.000237956 0.000202985 1.75824e-05 2.29976e-05 6.32804e-06 1.88033e-05 0.000296415 1.80451e-05 1.24299e-05 8.63891e-06 2.45864e-05 2.64763e-05 9.69116e-06 1.41854e-05 2.22022e-05 0.000242897 0.000256719 0.000236096 1.70559e-05 9.68493e-06 0.000280327 1.55408e-05 2.1061e-05 0.00047778 1.62464e-05 1.1383e-05 2.01335e-05 2.92326e-05 2.80834e-05 0.000243892 6.22507e-06 0.000312148 2.08785e-05 1.85389e-05 9.41015e-06 0.000231259 9.30916e-05 1.52807e-05 0.000251681 5.18207e-06 8.34978e-06 1.44552e-05 0.000239079 1.38673e-05 3.20876e-05 3.42204e-06 9.2451e-06 0.000473357 2.52026e-05 7.71057e-06 1.82557e-05 1.8373e-05 7.67572e-06 
5.72417e-05 1.61221e-05 2.88185e-05 1.95416e-05 0.000232736 1.9866e-05 2.18644e-05 2.25128e-05 3.6147e-05 0.000228446 5.95779e-05 9.22863e-06 0.000441814 2.3595e-05 1.86002e-05 1.53298e-05 0.000235811 1.48629e-05 0.000248639 0.00025965 1.93426e-05 2.30873e-05 0.000455742 2.56583e-05 2.28613e-05 2.28384e-05 0.000199348 0.000457959 0.000233757 4.4781e-05 2.61963e-05 0.000676928 1.10815e-05 8.36473e-06 0.000227517 0.000237112 2.35486e-05 1.18328e-05 9.17652e-05 2.41125e-05 0.000420868 1.689e-05 2.05446e-05 2.28752e-05 2.07098e-05 1.70207e-05 0.000362288 1.62835e-05 1.26176e-05 1.64483e-05 1.18708e-05 0.000176048 2.04136e-05 1.28561e-05 1.48954e-05 1.06361e-05 6.5086e-05 1.55033e-05 0.0010386 0.000240309 4.95153e-05 0.000224678 0.000227192 1.43486e-05 2.93879e-05 0.000224364 0.000119839 0.000112278 0.000245263 1.30658e-05 0.000314841 1.7347e-05 2.46002e-05 1.76761e-05 1.35269e-05 1.93588e-05 3.03039e-05 0.000149304 3.79299e-05 0.000220054 2.27715e-05 1.90831e-05 6.51711e-05 8.19489e-05 6.44178e-05 6.57458e-05 0.000280841 4.01251e-05 1.26889e-05 0.000226491 0.000319082 0.000104242 0.000232585 1.23979e-05 1.85096e-05 1.66011e-05 2.28976e-05 1.85314e-05 0.000231007 3.12624e-05 0.000233082 0.000226956 2.13772e-05 0.000130426 1.2185e-05 5.54162e-05 0.000346772 7.20968e-06 3.88493e-05 0.000236541 1.78272e-05 2.13794e-05 2.21687e-05 0.000228043 5.74494e-05 0.000226209 3.63444e-05 1.12083e-05 2.03257e-05 0.000424119 8.50915e-06 1.40318e-05 0.000444661 1.36057e-05 1.51754e-05 2.1886e-05 2.57724e-05 0.000135205 1.94212e-05 0.000235657 0.000234163 1.88145e-05 0.000237539 0.000231142 1.87253e-05 2.31995e-05 4.51181e-05 0.000226881 1.27143e-05 0.000231204 1.65104e-05 3.32911e-05 1.58553e-05 0.000252987 1.97259e-05 0.00022885 8.98109e-05 0.000243609 2.56569e-05 0.000222994 2.11344e-05 1.33673e-05 1.0239e-05 2.32565e-05 3.33761e-05 0.000175219 1.4947e-05 2.05192e-05 1.65276e-05 1.04738e-05 2.60081e-05 1.47234e-05 1.22018e-05 0.000248761 0.0001819 8.8992e-05 1.04624e-05 3.32796e-05 7.77019e-06 1.45099e-05 2.25233e-05 2.47229e-05 2.1402e-05 1.66107e-05 2.7019e-05 1.72224e-05 0.000235517 3.58636e-05 1.38621e-05 0.000151212 1.30354e-05 0.000552906 3.37556e-05 0.00031485 1.9531e-05 0.000514131 8.56529e-06 1.45937e-05 1.16293e-05 0.000320921 0.000255417 2.13901e-05 1.32475e-05 2.61217e-05 1.66781e-05 1.49655e-05 1.2729e-05 2.70531e-05 1.34818e-05 3.14906e-05 1.81482e-05 1.60178e-05 3.04486e-05 2.22909e-05 1.07217e-05 6.34021e-05 3.93881e-05 0.00383706 1.45316e-05 0.000239114 0.000314547 1.93023e-05 8.88691e-05 1.51736e-05 0.000136072 1.84519e-05 0.000241082 4.21748e-05 2.03273e-05 3.0665e-05 1.40044e-05 0.00022793 1.77758e-05 0.000233239 0.000233878 1.88334e-05 0.00373781 1.65878e-05 0.000698505 1.26469e-05 1.25308e-05 0.000255528 0.000449415 1.30978e-05 2.39744e-05 0.000126482 2.96802e-05 1.20912e-05 9.61967e-05 2.43516e-05 0.000233471 1.97857e-05 4.81017e-05 0.000281701 0.000231974 1.48689e-05 0.000224366 1.70214e-05 5.00032e-05 2.1515e-05 4.03879e-05 0.000224105 1.37344e-05 2.01218e-05 0.000239616 5.03837e-05 0.000246931 0.000228408 3.08661e-05 1.73672e-05 1.93924e-05 1.73664e-05 0.000251952 9.36466e-05 9.87617e-06 0.000555752 3.30793e-05 0.000238294 2.15376e-05 0.000408361 1.25267e-05 1.16933e-05 2.20253e-05 3.19632e-05 1.12476e-05 0.000310804 2.00555e-05 0.000228728 1.22047e-05 0.000253605 1.17489e-05 2.4518e-05 0.000255627 0.000107391 1.64862e-05 2.91821e-05 0.000235116 4.22915e-05 0.000219965 0.00428698 3.96345e-05 1.77069e-05 5.11611e-05 0.000230074 0.000240696 1.21398e-05 0.000227022 1.07962e-05 1.29813e-05 1.87577e-05 2.98316e-05 0.000200069 1.52368e-05 2.0123e-05 3.86602e-05 1.78958e-05 1.00708e-05 7.13587e-05 0.000232942 0.000121083 6.07936e-05 0.000660361 0.000237861 0.000128382 0.000135245 1.11889e-05 6.03198e-05 0.000240416 0.000111653 0.000117392 1.98738e-05 3.46268e-05 0.000101316 1.52922e-05 1.69798e-05 2.54498e-05 1.59672e-05 1.43613e-05 1.50614e-05 0.000393627 2.88901e-05 2.71747e-05 1.28707e-05 1.38546e-05 0.000235145 2.91825e-05 0.000230106 1.56244e-05 0.000232544 2.30231e-05 2.15073e-05 8.69537e-05 2.58786e-05 5.0977e-05 0.000230298 0.000685172 2.86578e-05 0.00023643 1.76156e-05 0.000216291 1.06966e-05 1.7356e-05 5.62366e-05 3.19062e-05 1.36644e-05 1.20423e-05 0.000185497 1.28035e-05 0.00046867 1.12583e-05 2.16296e-05 2.10349e-05 1.12903e-05 1.60696e-05 2.44008e-05 2.58724e-05 7.25797e-06 1.80807e-05 2.27338e-05 2.55679e-05 1.788e-05 2.23373e-05 0.000287773 1.71965e-05 0.000231006 2.01584e-05 1.12741e-05 2.94322e-05 3.91286e-05 0.000172585 1.75756e-05 0.000250156 5.08704e-05 0.000313833 1.56095e-05 4.70646e-05 2.22427e-05 1.13984e-05 1.98362e-05 1.18332e-05 0.000238775 1.58138e-05 6.89045e-06 0.000229993 0.000275918 1.11304e-05 0.000294946 1.78017e-05 6.19925e-05 9.58229e-06 1.94577e-05 0.000228082 0.000138785 0.000230882 0.000229783 0.000109796 1.84986e-05 1.90145e-05 0.000361286 1.2628e-05 2.06039e-05 2.42227e-05 0.000234201 0.000424658 3.51976e-05 1.01008e-05 2.97192e-05 1.53055e-05 7.18759e-06 3.12964e-05 2.17857e-05 2.18065e-05 0.00102439 0.000119989 1.25785e-05 1.35802e-05 2.12814e-05 1.76061e-05 1.94929e-05 0.000449848 0.000136243 0.000232456 2.06303e-05 2.43814e-05 1.65414e-05 9.19694e-05 2.29152e-05 1.17073e-05 0.000133452 0.000443716 1.74678e-05 6.12276e-05 0.00086768 0.000235138 0.000244738 1.88523e-05 2.21055e-05 1.50846e-05 8.56858e-06 3.09112e-05 1.33353e-05 3.45564e-05 2.2574e-05 8.48326e-06 2.6118e-05 1.9541e-05 1.33865e-05 1.18143e-05 0.000107311 0.000204965 0.000179781 1.69437e-05 0.000160474 1.36729e-05 2.54646e-05 0.000153812 0.000230675 5.42851e-05 1.40085e-05 2.36046e-05 5.79352e-05 0.000270957 0.000225422 0.000174151 1.32392e-05 9.07068e-06 1.13623e-05 2.07824e-05 3.86781e-05 0.000436251 2.07648e-05 0.000231861 3.05563e-05 1.49674e-05 0.00207281 0.000226139 0.00023379 1.61071e-05 5.07015e-05 0.000232718 1.62139e-05 0.000237816 3.66515e-05 0.000227899 1.10109e-05 1.48689e-05 1.4091e-05 1.62948e-05 0.000243443 2.16322e-05 5.57816e-05 1.84335e-05 1.67705e-05 0.000240444 0.000235602 1.95639e-05 9.31205e-05 1.31227e-05 0.000235549 0.00044635 1.82036e-05 1.90543e-05 0.000332553 1.98289e-05 0.000231179 5.28233e-05 1.10176e-05 2.04777e-05 2.07096e-05 0.000659119 4.9582e-05 0.0020855 0.000138485 1.73754e-05 0.000110273 2.96202e-05 1.79695e-05 2.63881e-05 2.21741e-05 6.58987e-05 0.000446657 0.00152704 0.000225115 0.000185599 0.000910107 0.00014442 2.17634e-05 0.000146451 2.57281e-05 0.000292036 1.30232e-05 0.000129839 0.000328983 1.48836e-05 0.000242976 2.12785e-05 2.25447e-05 1.71762e-05 1.9901e-05 2.00315e-05 0.000232138 2.92924e-05 0.000229065 8.232e-06 0.000232578 1.68543e-05 0.000136151 0.00023726 2.26699e-05 9.17741e-05 3.72873e-05 1.39633e-05 0.000135321 0.000248533 0.00020637 1.90242e-05 1.21514e-05 0.000244493 1.99695e-05 1.70316e-05 0.000286858 1.72547e-05 3.06326e-05 1.14073e-05 1.79037e-05 1.15914e-05 0.000664851 1.18988e-05 0.000183663 0.000240689 1.57312e-05 1.22814e-05 0.000243322 0.00023796 2.67123e-05 1.81169e-05 1.86161e-05 3.81064e-05 0.000230779 0.00043018 8.86121e-06 0.00350694 1.91698e-05 0.000450203 1.99461e-05 2.97932e-05 1.87461e-05 0.000150695 3.83237e-05 0.000693918 0.000192592 4.80016e-05 1.5749e-05 5.33238e-05 1.51592e-05 0.000129484 0.00023816 1.11567e-05 0.000173883 1.45107e-05 7.53891e-06 5.35384e-05 2.97662e-05 2.57816e-05 1.90304e-05 2.67158e-05 2.93258e-05 1.38694e-05 2.24746e-05 1.62408e-05 0.000102632 1.55107e-05 5.16274e-05 3.61801e-05 1.15344e-05 1.61379e-05 1.16447e-05 2.25124e-05 5.53833e-05 0.000343365 0.000459175 0.000195865 3.86182e-05 9.25207e-05 0.000427818 1.77677e-05 0.000270535 7.90172e-06 0.000334894 2.43252e-05 0.000231684 2.84536e-05 7.9589e-05 4.32595e-05 0.000234931 3.93553e-05 2.31718e-05 2.22215e-05 0.00018667 1.97623e-05 1.63024e-05 2.049e-05 0.000473698 0.000234515 2.30749e-05 1.27001e-05 1.09866e-05 0.000279942 2.5506e-05 0.000283774 1.0798e-05 1.20083e-05 1.0975e-05 0.000231839 7.98459e-05 0.000230162 1.3146e-05 2.87079e-05 1.64605e-05 1.03021e-05 2.85685e-05 3.53438e-05 0.000237032 1.55255e-05 0.00026234 4.56072e-05 3.2071e-05 1.96193e-05 1.99787e-05 2.69537e-05 0.00023171 0.000236732 0.000333027 0.00022916 3.70621e-05 0.000229806 1.19946e-05 1.9859e-05 1.59721e-05 0.000232414 0.000246116 0.000543439 1.19755e-05 4.73363e-05 1.52457e-05 1.90767e-05 0.000233796 1.9229e-05 0.000250184 3.23636e-05 0.000134059 1.86309e-05 1.40588e-05 4.35723e-05 1.64692e-05 2.00623e-05 2.75037e-05 2.3476e-05 0.000158407 1.27235e-05 0.000227567 1.56876e-05 1.65707e-05 1.77373e-05 8.40036e-05 1.06021e-05 9.8466e-06 6.6059e-05 1.55772e-05 2.13681e-05 0.000136129 5.06622e-05 3.07671e-05 2.96844e-05 7.11074e-05 0.000677043 0.000219712 2.39791e-05 0.000246324 2.07378e-05 1.80478e-05 2.0724e-05 8.7497e-05 3.44681e-05 0.000629654 1.54116e-05 0.000232409 0.000143707 2.91628e-05 2.74511e-05 1.46926e-05 0.000217514 2.77448e-05 3.46823e-05 0.000456046 2.40969e-05 4.46329e-05 0.00044956 2.16407e-05 1.45735e-05 0.000124347 1.78224e-05 5.87749e-05 9.79613e-05 3.5074e-05 2.1058e-05 0.000227661 1.62164e-05 0.000235607 2.00831e-05 1.6661e-05 3.60524e-05 2.73456e-05 1.94395e-05 1.30636e-05 1.07998e-05 3.14367e-05 1.36179e-05 1.49557e-05 0.00027519 4.69779e-05 3.34369e-05 0.000421769 1.64131e-05 1.9556e-05 0.000227303 1.68994e-05 1.29247e-05 2.52389e-05 1.76795e-05 1.19178e-05 0.000239794 0.000226255 0.00024146 2.17814e-05 1.24703e-05 1.89633e-05 1.54914e-05 1.03778e-05 2.77378e-05 1.44999e-05 1.13858e-05 0.000224331 1.48511e-05 2.12292e-05 0.000221648 3.2463e-05 1.04804e-05 1.23667e-05 0.000233397 3.45973e-05 0.000108358 9.22864e-06 0.00022289 0.000452006 0.000190478 2.15417e-05 2.94852e-05 6.63772e-05 1.58421e-05 1.24971e-05 0.000254208 1.24888e-05 1.56379e-05 0.00353599 0.000232702 3.16496e-05 0.000446904 0.000138443 4.50617e-05 2.49698e-05 2.13566e-05 3.02473e-05 1.02074e-05 1.9757e-05 1.45984e-05 0.000348749 8.18151e-05 1.21437e-05 5.50305e-05 1.20199e-05 3.68163e-05 0.000140902 1.83555e-05 7.35466e-05 1.78762e-05 3.85544e-05 1.49493e-05 1.15379e-05 6.48151e-05 0.000106732 1.36193e-05 1.23461e-05 0.000145129 0.865341 0.000273007 3.26955e-05 1.65605e-05 0.000111718 2.13477e-05 3.86466e-05 0.000233851 1.45335e-05 0.000228652 1.3986e-05 0.000227361 2.82119e-05 1.54898e-05 0.00409282 0.000142118 2.0801e-05 1.27821e-05 0.000544608 0.000125807 3.77219e-05 4.09383e-05 1.20374e-05 0.000100844 3.54431e-05 0.000249548 1.14272e-05 2.286e-05 3.06762e-05 1.24406e-05 6.05092e-05 0.00152128 0.000142485 8.03762e-05 8.59256e-06 2.18196e-05 1.21065e-05 1.84421e-05 0.00206539 1.23955e-05 0.000425678 2.9037e-05 0.000235306 3.37807e-05 5.37615e-05 1.52651e-05 2.77401e-05 0.000229095 2.10103e-05 5.28874e-05 3.05143e-05 3.21547e-05 1.50528e-05 5.87933e-05 0.000243042 1.19908e-05 1.29746e-05 2.79995e-05 0.000149092 0.000318091 0.000233053 3.3441e-05 9.60955e-06 8.68832e-05 0.000246076 1.48879e-05 0.000237014 1.21928e-05 1.42935e-05 0.000266457 0.00201598 2.08103e-05 0.000235117 5.61558e-05 2.38316e-05 3.33207e-05 2.20284e-05 5.51315e-05 2.61045e-05 3.1101e-05 2.10239e-05 2.38845e-05 4.14268e-05 0.000234822 2.05729e-05 3.2758e-05 1.1561e-05 2.0255e-05 2.62012e-05 3.878e-05 1.94302e-05 1.19405e-05 0.000229844 8.74438e-05 3.37553e-05 1.43316e-05 0.000160665 1.09208e-05 2.76858e-05 1.87215e-05 1.21958e-05 2.82922e-05 1.07488e-05 0.000227644 0.000134442 2.24717e-05 1.50294e-05 7.42403e-06 2.09141e-05 0.000259575 2.06247e-05 1.84358e-05 1.85148e-05 8.40542e-06 0.000228366 2.6346e-05 3.36857e-05 2.93307e-05 0.000235755 0.000249996 0.000240028 6.84736e-05 5.53525e-06 0.000244142 1.2014e-05 1.27604e-05 0.000354012 1.28621e-05 1.38807e-05 2.53637e-05 1.86395e-05 1.64773e-05 0.000231749 1.13333e-05 0.000342825 2.13659e-05 2.05959e-05 1.57817e-05 0.000224603 2.06853e-05 0.000247902 0.000245262 1.36467e-05 9.51656e-06 8.97237e-06 0.000235293 1.98912e-05 2.16919e-05 6.718e-05 1.88195e-05 0.000464204 1.77755e-05 1.63649e-05 3.55293e-05 2.58144e-05 0.000128554 
0.000123771 3.4056e-05 4.52458e-05 1.81427e-05 0.000238266 1.93995e-05 2.14498e-05 1.9153e-05 8.10858e-05 0.000232075 6.8373e-05 0.000199858 0.000473668 1.70428e-05 1.83158e-05 3.1959e-05 0.000238035 9.19266e-05 0.00024845 0.00022284 2.31047e-05 2.43804e-05 0.00046197 2.35398e-05 2.62282e-05 8.59476e-05 6.57616e-05 0.000460376 0.00062656 3.45663e-05 2.85149e-05 0.00162783 3.3001e-05 0.000121349 0.000234921 0.000437541 7.3532e-05 1.28838e-05 0.00218173 2.36236e-05 1.38279e-05 2.37567e-05 0.000443664 1.46031e-05 1.90351e-05 2.58565e-05 0.000347855 1.75984e-05 2.04074e-05 3.77525e-05 4.28809e-05 1.83642e-05 0.000282327 2.78045e-05 2.50759e-05 6.86336e-05 9.88771e-05 1.60445e-05 0.0017795 2.14908e-05 2.5426e-05 2.1644e-05 0.000225769 2.83698e-05 6.44511e-05 0.000225109 0.000110239 0.000247308 0.00022301 1.8655e-05 5.98855e-05 1.78516e-05 3.41348e-05 0.000227742 3.68988e-05 0.000142815 2.92491e-05 2.0786e-05 2.46625e-05 6.0799e-05 0.00109358 3.0969e-05 1.76435e-05 8.67143e-05 2.9017e-05 7.99789e-05 0.000331603 0.000622866 1.92096e-05 0.000229215 4.72999e-05 2.71129e-05 0.000247928 2.09539e-05 2.18857e-05 2.57022e-05 1.3646e-05 1.97429e-05 0.000236659 3.63801e-05 0.000242707 0.00033953 5.45718e-05 1.98681e-05 3.55646e-05 2.7334e-05 0.000236069 1.91656e-05 5.26624e-05 0.000299176 1.80673e-05 1.81158e-05 3.41084e-05 0.000241923 3.13922e-05 0.000229721 0.00441587 2.07913e-05 2.33179e-05 0.000771553 1.25313e-05 1.80353e-05 0.000491413 3.62067e-05 3.14139e-05 1.67707e-05 2.45181e-05 9.72848e-05 3.61681e-05 0.00024029 0.000222794 1.63858e-05 0.000233423 0.000253955 1.51783e-05 2.44523e-05 5.39698e-05 0.000222041 2.19831e-05 0.000486562 1.80581e-05 4.14191e-05 0.00038237 0.000240556 1.65598e-05 2.0581e-05 2.57002e-05 0.000306194 2.90175e-05 0.000223209 1.63455e-05 2.3018e-05 1.72621e-05 2.04815e-05 6.32867e-05 0.000332612 1.7019e-05 1.6624e-05 8.74555e-05 1.51498e-05 1.79416e-05 1.87931e-05 1.28127e-05 0.000483607 0.000238799 0.000134313 1.93031e-05 4.84649e-05 1.53807e-05 2.0083e-05 3.6269e-05 1.3541e-05 2.88983e-05 2.0234e-05 3.74503e-05 5.06624e-05 0.000238225 3.65776e-05 1.54936e-05 3.0196e-05 9.63201e-05 6.16151e-05 3.12605e-05 0.000457761 3.05945e-05 0.0049979 1.75154e-05 2.65282e-05 1.64866e-05 0.00040869 3.73919e-05 2.25019e-05 2.57201e-05 2.80238e-05 5.46367e-05 2.4786e-05 1.84693e-05 0.000234314 1.61446e-05 1.17872e-05 1.56512e-05 2.42074e-05 2.42636e-05 3.11437e-05 1.46047e-05 0.000173992 3.65035e-05 0.000478494 2.45484e-05 0.000235188 0.000398311 0.00019678 0.000176104 1.19416e-05 0.000124337 1.50535e-05 0.000238584 4.21721e-05 1.93582e-05 3.87601e-05 1.74466e-05 0.000243387 0.000150696 0.00056605 0.000229934 2.3507e-05 0.000257764 1.60052e-05 0.00117791 1.99683e-05 1.44999e-05 0.000461832 0.000239752 0.000145001 1.68277e-05 0.000251547 4.58027e-05 8.64127e-06 0.0002587 2.8637e-05 0.000226503 3.14957e-05 7.99505e-05 0.000144887 0.00023894 2.376e-05 0.000232873 1.84083e-05 2.99516e-05 2.06982e-05 3.47666e-05 0.000232673 1.40039e-05 4.39071e-05 2.14247e-05 4.76555e-05 0.000245862 0.000230663 4.25873e-05 2.5265e-05 0.000246316 1.91985e-05 0.00533085 1.50499e-05 0.000186413 9.68641e-05 2.81125e-05 1.99732e-05 0.000414552 3.27216e-05 2.14787e-05 1.87551e-05 2.63586e-05 2.1458e-05 6.32451e-05 0.000381498 2.44869e-05 0.00022463 3.57685e-05 0.000246377 1.19143e-05 9.19541e-05 0.000351084 4.36911e-05 2.10706e-05 3.446e-05 0.00022904 0.000264855 0.000165953 0.000232078 2.97261e-05 1.28993e-05 1.57842e-05 0.00045007 0.00063643 2.27535e-05 0.000268339 2.54509e-05 6.42539e-05 1.0645e-05 1.61818e-05 0.000101316 1.37077e-05 9.972e-05 0.000132963 3.83428e-05 2.678e-05 9.74768e-05 0.00045365 1.72377e-05 5.57804e-05 0.000409212 0.000236484 8.83291e-05 3.74125e-05 1.5762e-05 5.78736e-05 0.000267602 2.00165e-05 0.000463443 1.40109e-05 0.000583295 0.000155101 2.34343e-05 5.10701e-05 4.72574e-05 0.000238859 0.0002405 1.30445e-05 3.78304e-05 0.000465193 2.76884e-05 1.86952e-05 2.14861e-05 0.000229439 6.72616e-05 0.000224718 8.25394e-05 0.000321478 1.47062e-05 3.12962e-05 5.49882e-05 2.31462e-05 1.69645e-05 0.000235211 0.000654873 0.00021044 0.000285131 3.33692e-05 2.96939e-05 2.40417e-05 2.03026e-05 0.000104903 1.68441e-05 1.74185e-05 4.45417e-05 4.57146e-05 1.28492e-05 0.000234692 0.000142423 4.00976e-05 5.25456e-05 0.000116267 2.82901e-05 4.66199e-05 8.38219e-05 1.38743e-05 4.71345e-05 1.87403e-05 1.30151e-05 1.55272e-05 1.64277e-05 0.000237452 4.64756e-05 0.000461085 4.32518e-05 1.30693e-05 2.09572e-05 3.70157e-05 0.000169685 2.34403e-05 0.000245626 4.19791e-05 0.000314855 1.23349e-05 0.000125487 0.000135534 2.22443e-05 4.85899e-05 1.57861e-05 0.000264038 2.48828e-05 2.06386e-05 0.000246147 0.00364924 1.68569e-05 0.000159927 1.76989e-05 2.3661e-05 1.68755e-05 2.14697e-05 0.000227971 4.89968e-05 0.000364979 0.000225939 1.57417e-05 3.00911e-05 2.48998e-05 2.74138e-05 5.63524e-05 0.000130856 6.79169e-05 0.000225174 0.000231663 3.42471e-05 4.43353e-05 6.175e-05 1.83284e-05 1.64708e-05 0.000177081 2.08318e-05 3.78666e-05 0.00167728 2.16437e-05 2.68428e-05 2.02672e-05 2.31939e-05 1.90012e-05 2.9395e-05 0.000444786 2.29282e-05 0.000244096 2.49354e-05 3.0931e-05 0.000139836 1.72198e-05 2.64218e-05 1.771e-05 0.000136051 0.000443886 5.02169e-05 1.47529e-05 0.000860693 0.000229908 0.000239523 3.1252e-05 1.8616e-05 1.60786e-05 2.60083e-05 4.93767e-05 1.30585e-05 5.65074e-05 3.07228e-05 0.000100174 0.000113929 3.04084e-05 1.9504e-05 2.14574e-05 0.000195743 2.33615e-05 0.000142324 6.65497e-05 1.6101e-05 0.000102938 6.40727e-05 7.63816e-05 0.000225358 6.05366e-05 2.22738e-05 9.31441e-05 1.03836e-05 0.000301265 0.000224897 0.000464347 1.54135e-05 1.42285e-05 0.000253334 0.000129819 9.45465e-05 0.000304294 1.72655e-05 2.11408e-05 3.19679e-05 1.87723e-05 2.80378e-05 0.000275431 0.000226609 1.9359e-05 2.40845e-05 0.000231686 2.4515e-05 0.000552627 5.13616e-05 0.000231053 0.000406845 1.83952e-05 1.72296e-05 1.91887e-05 0.000755762 1.11923e-05 1.66751e-05 0.000132371 3.75641e-05 0.000241865 2.14998e-05 1.35265e-05 4.3166e-05 2.01848e-05 0.000253667 0.000220154 0.000135403 1.90129e-05 0.000252683 3.02571e-05 0.000234668 0.000162729 1.16608e-05 1.5672e-05 3.75967e-05 0.000638893 0.000174904 0.000261119 7.3748e-05 1.83355e-05 0.000200839 3.14999e-05 1.73832e-05 3.15231e-05 2.76127e-05 1.66351e-05 0.000247797 0.000140872 0.000219993 1.93368e-05 0.00221096 3.78046e-05 2.7768e-05 0.000120046 4.73265e-05 0.000243281 1.60764e-05 0.000146889 0.00010243 8.82405e-05 0.00026031 2.76929e-05 2.93759e-05 1.45206e-05 1.17416e-05 1.47298e-05 0.000227098 3.74027e-05 0.000226225 4.32137e-05 0.000358467 5.36264e-05 2.10517e-05 0.000230972 0.00208823 7.65178e-05 2.97178e-05 1.29275e-05 4.67259e-05 0.00053715 1.39961e-05 2.07495e-05 1.65582e-05 0.000246753 0.000320926 0.000122163 0.000232295 1.92587e-05 1.38116e-05 1.5219e-05 3.10127e-05 2.00493e-05 0.000445663 2.22508e-05 7.48125e-05 2.02624e-05 5.64744e-05 2.00552e-05 0.000238937 0.000238232 3.49767e-05 1.951e-05 2.34433e-05 2.31745e-05 0.000230667 3.10604e-05 1.976e-05 0.000234143 3.24631e-05 0.000445961 2.48216e-05 1.92141e-05 6.26044e-05 5.22774e-05 4.0092e-05 0.000251706 4.41578e-05 2.24476e-05 0.000228458 1.82492e-05 2.02774e-05 0.000309675 0.000232406 1.8045e-05 2.94515e-05 1.25539e-05 1.68491e-05 5.77053e-05 5.71501e-05 0.000185182 1.89173e-05 3.42536e-05 4.45932e-05 1.74265e-05 7.65538e-05 8.54318e-05 0.000205829 0.00011049 5.99843e-05 8.67047e-05 1.81288e-05 2.0482e-05 3.68847e-05 2.96426e-05 1.75222e-05 0.000187068 0.000447559 2.69716e-05 2.33763e-05 3.11237e-05 0.000263565 0.000246043 0.000301149 1.51507e-05 0.000226859 2.24706e-05 0.000229942 1.85391e-05 4.20752e-05 6.36393e-05 0.000242556 1.59363e-05 2.25813e-05 1.62446e-05 4.05493e-05 2.99467e-05 0.000122361 0.000626976 0.000489744 0.000229602 0.000201935 1.92169e-05 2.57693e-05 0.000234529 2.60508e-05 6.73844e-05 2.05435e-05 8.91431e-06 1.91572e-05 0.000228771 5.6347e-05 0.000229466 1.80847e-05 1.59254e-05 1.67447e-05 1.98643e-05 8.31457e-05 6.25542e-05 0.000565647 1.74292e-05 0.000337152 2.90252e-05 4.37333e-05 1.7764e-05 2.00016e-05 2.65397e-05 0.000220548 0.000789347 6.9872e-05 0.000223051 4.99048e-05 0.000228682 2.01954e-05 1.61772e-05 1.14626e-05 0.000545229 0.000593225 0.000460136 1.66586e-05 1.57059e-05 0.000286078 0.000445278 0.000231238 9.26885e-05 0.000251443 3.28589e-05 0.000134581 2.82837e-05 2.20131e-05 2.81967e-05 1.82306e-05 1.95764e-05 1.9585e-05 1.80221e-05 3.04784e-05 2.2513e-05 0.000225532 1.81565e-05 1.67669e-05 2.12834e-05 4.04891e-05 2.95646e-05 3.14995e-05 3.10305e-05 1.76317e-05 2.20684e-05 0.000165799 0.000235236 4.29384e-05 3.67818e-05 1.38028e-05 1.65704e-05 3.95485e-05 6.52489e-05 0.000225651 1.93795e-05 1.99401e-05 3.74124e-05 9.74476e-05 2.40142e-05 0.00151167 2.66595e-05 0.000229634 0.000212743 3.15558e-05 2.98825e-05 2.86934e-05 0.000234378 1.20212e-05 1.54808e-05 0.000230361 1.91091e-05 3.6196e-05 0.000448421 6.54735e-05 0.000251508 3.97756e-05 2.86122e-05 6.95728e-05 0.00018623 6.33928e-05 4.47807e-05 0.000225162 2.17579e-05 0.000237046 4.64642e-05 2.102e-05 2.34687e-05 0.000859799 2.98575e-05 2.21944e-05 3.61889e-05 4.96951e-05 7.2431e-06 1.79077e-05 0.00025504 2.8157e-05 1.51004e-05 0.000222721 3.19414e-05 1.505e-05 0.000220494 0.000103602 0.000148889 1.77692e-05 2.23027e-05 1.34805e-05 0.000229628 0.00023008 0.000247813 4.50548e-05 3.06146e-05 4.95646e-05 2.54732e-05 3.50848e-05 3.9995e-05 2.20653e-05 2.15191e-05 0.000281951 1.94235e-05 2.48314e-05 0.000227235 3.94002e-05 0.000588878 1.92435e-05 0.000229739 0.000201112 2.52719e-05 4.96892e-05 0.000224713 0.000252454 0.000102658 1.88142e-05 0.000452571 3.37223e-05 2.64369e-05 1.45149e-05 3.00282e-05 1.63457e-05 1.81709e-05 2.96281e-05 0.000235002 2.82338e-05 0.000432611 0.000133452 0.000340878 3.1239e-05 3.04831e-05 2.30434e-05 1.43078e-05 0.000127832 0.0012312 0.000344975 9.51408e-05 2.43137e-05 3.30106e-05 1.88684e-05 1.73886e-05 8.26988e-05 0.000130968 7.83477e-05 2.43329e-05 5.63552e-05 2.63159e-05 3.11489e-05 1.82768e-05 6.08108e-05 2.0054e-05 4.27515e-05 2.42246e-05 0.844538 0.000241173 2.34465e-05 2.19807e-05 1.3911e-05 3.06616e-05 2.15447e-05 0.00022639 1.70605e-05 0.000243662 1.76437e-05 0.000234821 0.000419825 2.53859e-05 0.00305081 5.68174e-05 2.32885e-05 2.06479e-05 0.000448707 0.000135551 3.06944e-05 4.16234e-05 2.94362e-05 0.000168867 6.43157e-05 0.000238554 2.17867e-05 3.16253e-05 2.40932e-05 1.55881e-05 0.00022933 0.000132855 2.73797e-05 1.94896e-05 1.86462e-05 2.69167e-05 1.42155e-05 2.7037e-05 0.00206895 1.32341e-05 0.000304241 6.21767e-05 0.000245946 0.000108013 5.6493e-05 1.59831e-05 0.000160846 0.000228611 0.000248275 1.77987e-05 4.46541e-05 3.2793e-05 1.89429e-05 7.07597e-05 0.00026677 1.39134e-05 1.58037e-05 2.80354e-05 0.000155946 0.00025308 0.00022687 0.000460986 1.36799e-05 1.28227e-05 0.000459591 1.48898e-05 0.000228257 2.80992e-05 0.000143155 0.000252735 0.00195357 2.52437e-05 0.000249595 6.35345e-05 2.53322e-05 2.4585e-05 3.89945e-05 2.24411e-05 3.13307e-05 2.50935e-05 1.7906e-05 7.7536e-05 0.00125606 0.000236005 1.84443e-05 4.82425e-05 2.38819e-05 2.89599e-05 2.15594e-05 4.20844e-05 0.000109793 1.46541e-05 0.000250092 1.61359e-05 5.2185e-05 9.78736e-05 1.4826e-05 1.92484e-05 1.81376e-05 2.19868e-05 1.37863e-05 1.26983e-05 1.54028e-05 0.000240668 2.07495e-05 2.41743e-05 0.000100975 1.44175e-05 0.00023259 0.000263239 3.08237e-05 1.91086e-05 1.63332e-05 7.7151e-05 2.55498e-05 0.000100828 0.000128801 2.00942e-05 0.000458191 0.00023396 0.000226185 2.99749e-05 1.4551e-05 0.000299675 2.04927e-05 3.15088e-05 0.000264804 2.85587e-05 2.0423e-05 1.83253e-05 0.000137061 1.37056e-05 0.000243499 0.00363215 0.000237529 2.09305e-05 3.50462e-05 1.44176e-05 0.000232013 0.000279115 0.000213564 0.000246312 2.13382e-05 1.1619e-05 1.24801e-05 0.000233902 0.000287779 1.41169e-05 1.49406e-05 2.6149e-05 0.000448953 2.97203e-05 3.23981e-05 4.63396e-05 2.02009e-05 1.34066e-05 
3.96278e-05 2.17668e-05 0.00023158 4.41017e-05 0.388085 0.000141581 3.73809e-05 3.01715e-05 2.31502e-05 1.43929e-05 0.000122578 0.000130145 8.60356e-05 0.000107986 2.43487e-05 0.000116287 3.21538e-05 0.000200229 4.48897e-05 3.46567e-05 6.87589e-05 5.89561e-05 5.21226e-05 4.46433e-05 0.00014903 2.06007e-05 0.000283238 0.000216349 0.000341588 7.47308e-05 5.8489e-05 0.000177033 0.000224934 0.00011915 4.54385e-05 0.000110744 0.000112774 0.000130114 0.000112481 0.000132771 5.75012e-05 2.16749e-05 1.67091e-05 6.63113e-05 4.16283e-05 0.00286982 0.000119417 2.9125e-05 0.000113079 4.28673e-05 2.36345e-05 0.000139361 0.0024803 2.34598e-05 3.17981e-05 2.30366e-05 0.000423243 1.17102e-05 6.21847e-05 6.56944e-05 2.79636e-05 4.66158e-05 1.51236e-05 6.30938e-05 0.000193668 3.74704e-05 0.000656571 1.69245e-05 1.50881e-05 2.2833e-05 0.000194914 9.36866e-05 0.000119215 4.07171e-05 0.000278959 0.000641049 0.000266652 8.22618e-05 6.30731e-05 0.000268043 0.0202351 3.06068e-05 1.84625e-05 0.000194796 0.000148801 0.000242195 0.00029105 4.13981e-05 0.000134748 3.51713e-05 6.25714e-05 6.07152e-05 4.10052e-05 1.74582e-05 4.31637e-05 3.38654e-05 4.99635e-05 2.07592e-05 2.82132e-05 5.2957e-05 2.48689e-05 8.51178e-05 0.00012041 2.47801e-05 3.6555e-05 0.00044576 2.79372e-05 1.65546e-05 4.13085e-05 0.000359803 0.00011203 0.000140385 3.84897e-05 0.000129737 0.000166902 2.2575e-05 0.000480092 0.000117301 0.000124275 3.13586e-05 2.72426e-05 5.77099e-05 3.42934e-05 0.000120819 0.000322454 0.00025296 0.000154445 2.53387e-05 0.000131122 2.37917e-05 2.08221e-05 1.82221e-05 0.000136463 2.82818e-05 0.000179636 1.5821e-05 3.4346e-05 1.24e-05 3.46099e-05 0.000105097 0.000119006 0.000131673 0.000438542 2.87632e-05 1.64234e-05 0.000132622 4.0583e-05 0.000120519 0.000222389 0.000119244 0.000117623 0.000220194 2.30548e-05 3.83566e-05 0.000121069 0.000936977 0.00011883 0.000288958 0.000118002 0.00010957 0.000134357 2.12292e-05 2.06527e-05 9.77487e-05 0.00059787 3.39379e-05 3.57611e-05 0.000136221 0.000128237 2.17324e-05 5.326e-05 3.37043e-05 0.000316382 0.000233283 4.87356e-05 7.09328e-05 0.000112421 2.91301e-05 5.31017e-05 0.000108683 0.000183774 0.000149291 9.78218e-05 0.000137259 2.54277e-05 0.00011899 3.61838e-05 0.000243976 1.63557e-05 0.000235162 0.000122295 1.12303e-05 0.000418759 0.0001312 0.000209533 3.02013e-05 0.00021212 0.000160917 0.000130391 0.0197757 2.43981e-05 3.95695e-05 4.35582e-05 0.000310093 3.55883e-05 9.36281e-05 5.64897e-05 0.000283092 4.16281e-05 0.000178731 0.000236407 3.59486e-05 2.14613e-05 3.42981e-05 0.000173935 0.000111669 0.000107376 0.000112493 0.00014736 4.38605e-05 4.06624e-05 3.01731e-05 3.95253e-05 7.98803e-05 0.000134067 0.00022085 0.000125816 1.85809e-05 4.20399e-05 0.000126906 0.000146275 0.000129273 3.61576e-05 3.00349e-05 4.84252e-05 0.000648003 0.000347164 2.82126e-05 0.000233192 0.000148169 2.03687e-05 2.16236e-05 4.16981e-05 3.22001e-05 0.000151201 2.2166e-05 7.01023e-05 0.0001362 5.51879e-05 5.17306e-05 0.000194065 1.50105e-05 0.000106411 9.42809e-05 0.0161028 0.000156642 0.000270119 5.94766e-05 0.000236762 1.52474e-05 2.91523e-05 3.23579e-05 0.00807062 2.37572e-05 0.000376843 0.000172287 5.18239e-05 8.63395e-05 0.000144157 5.43848e-05 3.70544e-05 0.000115045 3.55483e-05 3.35404e-05 2.09257e-05 0.000147513 2.57001e-05 0.000312196 1.45805e-05 0.000122286 2.44078e-05 0.000129736 0.00412671 4.2363e-05 0.00012217 0.000100492 5.69387e-05 0.000170477 0.000131291 3.49297e-05 0.000249398 2.8254e-05 0.000217608 0.000243368 0.000201456 1.36528e-05 0.000218219 0.000111091 2.62958e-05 5.33566e-05 0.000162555 2.36471e-05 3.26588e-05 4.75768e-05 0.000239381 1.57754e-05 0.000224649 0.000263964 2.19029e-05 1.94739e-05 4.72771e-05 0.000278838 0.000121844 0.000424936 0.000100672 1.10403e-05 0.000122432 0.000181157 7.23606e-05 0.000133394 9.43969e-05 1.80569e-05 7.81472e-05 1.43682e-05 0.00013201 0.00012205 0.000138471 0.0001316 2.4606e-05 0.00354925 1.78812e-05 3.678e-05 2.28157e-05 3.20763e-05 1.58411e-05 0.000137756 1.62869e-05 0.000561736 7.46355e-05 0.000127632 0.000105481 5.36465e-05 0.000209007 0.000126362 3.08001e-05 0.000103721 0.000214778 0.000112805 0.000113927 0.00158306 0.000412835 0.000103145 5.23798e-05 2.65981e-05 2.479e-05 0.000392336 3.03177e-05 2.69806e-05 0.0314599 2.15078e-05 0.000186381 4.81559e-05 1.4058e-05 0.000315639 4.28559e-05 9.34164e-05 3.13072e-05 0.000278961 0.000208529 0.000105983 1.93982e-05 1.55666e-05 3.95065e-05 0.000399861 0.000151824 0.000257369 2.4584e-05 2.84109e-05 5.12346e-05 0.000122158 0.000156164 7.65675e-05 0.000243151 0.000102044 3.73497e-05 0.00011761 2.92899e-05 0.000123324 0.000116834 3.83526e-05 3.04252e-05 3.13129e-05 3.71004e-05 1.66337e-05 5.30404e-05 2.95476e-05 0.000169704 4.59884e-05 3.18919e-05 2.15541e-05 0.000189117 1.62305e-05 0.000109607 0.000239818 2.42582e-05 1.53821e-05 3.98853e-05 0.000267223 0.000317043 7.28715e-05 0.000108506 3.86303e-05 0.000199136 0.000159262 3.95112e-05 0.000153189 6.96245e-05 0.000188717 2.52942e-05 2.26179e-05 3.49247e-05 2.15427e-05 0.00024561 2.7761e-05 8.85728e-05 4.51244e-05 2.21651e-05 3.77214e-05 0.000210337 2.8365e-05 0.000123462 0.0001624 0.000116882 3.57935e-05 0.000146946 9.23507e-05 0.000130466 3.8646e-05 2.49744e-05 2.86587e-05 0.000386287 8.18742e-05 2.77035e-05 3.61297e-05 0.000104725 0.00011725 0.000126649 2.43688e-05 0.000131467 0.00010483 2.50691e-05 0.000274063 6.90104e-05 0.000137177 2.70726e-05 2.3935e-05 2.94388e-05 0.000128977 0.000172775 1.57381e-05 5.68994e-05 0.000165879 3.43265e-05 0.000138771 0.0002621 3.67061e-05 0.000117178 4.21446e-05 2.26343e-05 0.000150902 9.4662e-05 5.77652e-05 3.21966e-05 0.000144752 3.28214e-05 2.60205e-05 0.000274649 0.000208168 8.25171e-05 0.00013 0.000168476 4.89555e-05 2.39639e-05 0.000117106 0.0001221 0.000179697 3.22879e-05 0.00011566 0.00013299 3.45585e-05 0.00011579 3.84713e-05 0.000160393 2.4239e-05 0.000116437 2.09485e-05 0.000115079 0.000129751 4.23383e-05 8.4113e-05 0.000206485 2.69752e-05 0.000150007 0.364357 0.00267618 5.75937e-05 0.000612959 6.50842e-05 0.000157752 4.12659e-05 8.1457e-05 4.65089e-05 0.000532047 0.000106574 2.52529e-05 0.000261123 0.000149442 1.30581e-05 7.35849e-05 4.48564e-05 0.000172922 2.65767e-05 6.35253e-05 2.84477e-05 0.000396099 4.37599e-05 1.58875e-05 4.51932e-05 3.38895e-05 4.47071e-05 2.0198e-05 0.00060858 1.28254e-05 4.19487e-05 0.000318047 0.00036453 6.5062e-05 7.31266e-05 4.79239e-05 0.000245828 4.57659e-05 0.000755674 0.000165045 2.26827e-05 0.000213075 0.000161546 0.000116801 0.000130364 2.97859e-05 2.52082e-05 1.97737e-05 0.000115505 0.000115511 0.000124648 0.000174966 1.84321e-05 0.000216892 0.00032095 0.000273446 2.98496e-05 0.000130286 1.91921e-05 5.16746e-05 1.7215e-05 0.00011631 1.53771e-05 2.93798e-05 3.09213e-05 5.01631e-05 0.000121221 7.64783e-05 0.000342863 0.000117037 0.000106929 4.31648e-05 0.000111251 7.30331e-05 3.23737e-05 0.000102726 0.000110185 0.000133111 2.97483e-05 3.26795e-05 4.10556e-05 0.000151846 0.000119222 0.000168877 0.000260226 5.63224e-05 7.45058e-05 1.93343e-05 5.12008e-05 0.000127711 0.000189087 1.98274e-05 0.00012696 0.000385962 1.98122e-05 2.79453e-05 0.000136857 2.003e-05 4.85348e-05 8.4804e-05 2.78438e-05 2.38829e-05 0.000267247 0.000167216 1.36202e-05 3.49569e-05 0.000106478 2.47134e-05 8.07006e-05 0.00023775 0.000378956 0.00049661 5.74446e-05 0.000273084 0.000108594 1.17182e-05 0.00015106 9.10301e-05 9.19e-05 0.000127653 0.00036627 0.000127645 4.53891e-05 0.000359202 3.49928e-05 0.000182765 0.000163809 0.000250751 0.000127623 1.48673e-05 0.000322144 2.67721e-05 8.41761e-05 0.000256609 4.02517e-05 0.00020653 2.54373e-05 1.41192e-05 0.000120354 0.000128371 7.0246e-05 1.66642e-05 0.000140218 2.61372e-05 6.00897e-05 8.58215e-05 0.000121891 4.47382e-05 3.50164e-05 0.000300777 0.000119894 3.51482e-05 0.000134232 1.67141e-05 2.13069e-05 0.000331349 3.91775e-05 0.000216332 0.00041975 0.000112291 2.38948e-05 0.00482202 2.40314e-05 0.00010656 4.01031e-05 0.000172438 0.000121705 5.00341e-05 0.000417728 5.8712e-05 4.14115e-05 3.74007e-05 0.000139494 0.000157625 7.05577e-05 0.000134003 0.000162517 0.00010349 2.92248e-05 0.000185118 1.09322e-05 4.13187e-05 2.49094e-05 0.000115828 0.000116666 3.32898e-05 0.000180592 0.000154013 0.000227551 3.43905e-05 0.000121774 8.91577e-05 0.000189333 0.000175862 0.000110936 0.000122885 0.000833522 1.37615e-05 4.88493e-05 2.30309e-05 0.000180362 0.000123401 2.06536e-05 3.19298e-05 0.000103984 0.000101709 3.76145e-05 3.49493e-05 0.000126965 2.24862e-05 2.59359e-05 0.000212502 5.75119e-05 5.56499e-05 0.000132456 3.46066e-05 2.404e-05 4.29572e-05 0.000177832 2.48297e-05 4.90659e-05 0.000156415 5.37035e-05 0.000130444 7.00808e-05 6.4831e-05 3.02273e-05 2.19792e-05 2.45297e-05 0.000599742 2.79663e-05 0.000240977 2.64471e-05 1.71849e-05 0.000111292 1.49977e-05 0.000114762 0.000162898 2.88357e-05 1.60189e-05 4.03581e-05 0.000104911 0.000111838 8.99162e-05 6.37689e-05 3.45771e-05 0.000202426 8.74639e-05 0.000148602 0.000136165 8.4306e-05 0.000680036 7.1405e-05 2.87679e-05 0.000120761 4.29875e-05 0.000224937 6.89513e-05 1.30897e-05 0.000522691 0.000116761 0.00022389 0.000137456 0.000170687 2.20512e-05 5.16498e-05 0.000942761 0.000180669 0.000240799 0.000243239 0.000109607 2.51618e-05 2.07342e-05 0.000146209 0.00030892 1.57488e-05 0.000155869 0.000245385 2.18553e-05 0.000134263 4.84681e-05 3.24193e-05 0.00023784 0.000457258 2.28347e-05 6.1871e-05 2.19762e-05 0.000110841 3.62973e-05 2.54352e-05 2.13744e-05 0.000209852 2.18459e-05 0.000103305 2.03868e-05 1.26224e-05 3.60594e-05 7.66497e-05 4.60929e-05 6.50802e-05 0.000227429 0.000156805 6.82277e-05 4.26764e-05 6.10129e-05 6.18519e-05 0.000234965 1.02139e-05 3.37429e-05 0.000293344 1.45129e-05 0.000297853 2.28141e-05 1.98939e-05 0.000460357 0.000121088 3.42503e-05 0.000166104 0.000219022 6.24321e-05 2.73545e-05 3.25581e-05 0.000937006 0.000187792 0.00025085 3.03308e-05 0.000120691 0.0172916 0.000152535 0.000152223 1.1173e-05 2.95665e-05 0.000179754 4.27232e-05 1.6774e-05 3.98729e-05 3.30037e-05 0.000220535 0.000124824 0.000141937 0.000261652 0.000159009 0.000103764 0.000113787 0.000133125 0.000802307 0.000132101 0.000247109 2.20337e-05 1.86859e-05 4.93867e-05 3.85984e-05 2.20207e-05 3.18401e-05 1.9903e-05 0.000500739 0.000251214 1.42035e-05 0.000102982 2.55644e-05 5.10922e-05 0.000131538 0.000328135 6.26095e-05 0.00012814 0.000236175 8.73843e-05 0.000127527 0.000140662 2.59396e-05 0.000121755 4.15104e-05 5.86992e-05 0.000213683 0.000568106 0.000165399 0.000170453 2.97706e-05 2.76892e-05 1.33072e-05 1.35827e-05 2.99574e-05 2.36142e-05 4.34103e-05 0.000112314 0.000126054 0.000128784 0.000250365 1.74987e-05 0.000209977 0.000150953 3.25977e-05 6.54563e-05 1.96901e-05 6.92393e-05 0.000134177 8.93673e-06 0.000132997 2.36786e-05 0.000331529 3.9419e-05 2.79723e-05 4.05243e-05 8.60687e-06 2.50952e-05 2.98745e-05 4.81822e-05 1.42027e-05 2.80677e-05 0.000113289 0.000116964 3.63968e-05 9.98665e-05 0.000106425 0.000153153 4.40035e-05 0.000250811 3.50114e-05 2.35078e-05 2.61849e-05 0.000124128 3.52393e-05 7.57062e-05 0.000117703 0.000125749 2.41568e-05 0.000117049 2.9847e-05 0.000227611 0.000240175 3.93663e-05 0.000169093 1.97493e-05 0.000290433 0.000124378 7.38702e-05 3.66811e-05 0.000240129 0.000121666 7.30273e-05 2.7804e-05 2.06713e-05 0.000117592 0.000110783 3.16141e-05 3.50256e-05 1.58219e-05 0.000138332 6.50802e-05 0.000400382 0.000115123 0.00014203 2.15667e-05 0.000279676 0.000250741 0.000256178 0.000140289 0.000128692 1.98871e-05 0.00014086 4.48643e-05 2.73742e-05 3.82562e-05 2.36162e-05 0.00017228 5.19378e-05 2.04219e-05 0.000165967 4.42613e-05 1.8959e-05 1.10075e-05 0.000334555 2.25822e-05 3.26174e-05 5.67162e-05 0.000132966 2.34628e-05 7.80755e-05 0.000126067 1.7606e-05 2.07513e-05 0.000161534 7.01357e-05 0.000125119 1.49684e-05 1.15731e-05 0.00011801 0.000209026 0.000412211 0.000107684 1.85293e-05 0.000115206 4.31588e-05 3.34122e-05 2.12633e-05 2.57594e-05 5.29684e-05 
0.000402527 6.214e-05 8.04759e-05 4.07888e-05 6.28121e-05 2.57924e-05 0.000383101 3.81636e-05 2.40507e-05 0.000292775 0.000806189 0.000230828 1.95147e-05 2.70641e-05 0.000210618 3.93292e-05 5.7156e-05 7.05166e-05 7.24454e-05 0.000360643 6.39549e-05 1.6726e-05 3.83941e-05 0.00019907 0.000192737 5.36177e-05 0.00057697 0.00024607 3.33155e-05 5.8523e-05 3.8066e-05 2.08113e-05 2.08807e-05 4.61855e-05 9.42186e-05 0.000132449 0.000457585 2.70296e-05 0.000270082 4.34401e-05 2.89238e-05 2.67228e-05 9.56931e-05 2.78518e-05 5.85235e-05 0.00641748 7.22429e-05 0.000547482 4.78964e-05 0.000220794 5.9372e-05 2.75481e-05 0.00339475 1.33346e-05 3.47002e-05 5.47072e-05 0.000432485 2.87142e-05 7.71897e-05 0.000214197 0.000199001 0.000248284 5.59483e-05 2.06318e-05 5.50465e-05 2.38978e-05 0.000136539 1.4942e-05 4.81045e-05 1.68777e-05 2.07864e-05 6.47687e-05 0.000213768 0.000256694 9.54025e-05 0.000124063 0.000174243 3.42401e-05 2.1813e-05 7.02078e-05 1.76858e-05 2.82494e-05 0.000272462 4.32249e-05 0.000106008 0.00033874 0.00080221 4.27499e-05 5.99466e-05 0.00021901 4.72926e-05 0.000327729 0.000190166 2.29183e-05 4.06303e-05 2.95107e-05 0.000101801 3.17488e-05 2.03171e-05 0.000225369 5.21047e-05 0.000950324 0.000160587 9.08208e-05 4.59366e-05 2.90292e-05 0.000186828 1.87858e-05 0.000403022 9.69939e-05 0.000252084 4.87824e-05 2.14904e-05 9.99376e-05 0.000100962 1.61272e-05 0.0183536 0.00019882 0.000210332 0.000223241 3.90883e-05 6.08725e-05 7.51461e-05 7.92266e-05 0.000197891 0.000265967 2.26746e-05 0.000132711 3.29349e-05 2.88068e-05 1.59181e-05 0.000121453 0.00061367 2.6975e-05 7.49255e-05 4.3569e-05 7.47177e-05 2.64805e-05 2.12453e-05 0.000140291 2.33722e-05 4.70563e-05 7.65075e-05 2.20886e-05 0.000143343 1.32838e-05 3.14362e-05 0.00425265 6.18426e-05 4.01385e-05 7.41054e-05 3.35903e-05 3.90407e-05 2.3896e-05 0.000118638 0.000107619 6.12771e-05 0.000403858 0.000225573 2.03945e-05 2.71917e-05 3.11654e-05 2.8276e-05 2.14263e-05 0.000132422 0.000914978 3.15484e-05 0.000195403 2.37259e-05 2.80765e-05 2.51724e-05 2.55005e-05 3.96399e-05 2.79591e-05 0.000133914 6.37653e-05 6.5221e-05 5.3077e-05 5.92083e-05 4.27939e-05 8.38878e-05 6.97941e-05 5.69422e-05 3.90886e-05 1.45787e-05 8.22997e-05 3.11144e-05 6.72014e-05 1.49934e-05 0.000184835 0.000599774 0.000219398 4.34417e-05 3.5737e-05 7.14523e-05 3.26401e-05 7.60832e-05 0.000288102 6.32268e-05 8.07224e-05 3.47462e-05 3.86595e-05 2.7986e-05 0.000100059 1.47819e-05 0.000228746 1.84285e-05 3.17388e-05 0.000215115 0.000195211 0.000201338 0.000196929 3.55165e-05 1.90697e-05 0.000226924 0.000518282 3.36844e-05 1.20951e-05 2.43247e-05 1.78901e-05 3.17606e-05 0.000255074 0.000144083 1.62051e-05 5.37165e-05 6.30958e-05 0.000298111 4.7052e-05 8.94397e-05 0.000299557 0.000189235 4.90555e-05 4.84015e-05 8.19357e-05 0.000185655 3.29186e-05 2.41796e-05 3.7473e-05 0.000908151 5.48706e-05 1.97379e-05 2.14557e-05 0.000124038 4.86073e-05 0.000187222 0.000142601 1.58407e-05 2.30465e-05 0.000459885 2.57671e-05 8.15351e-05 3.23312e-05 0.000234547 5.90437e-05 0.000242362 0.0002636 7.78307e-05 0.000193618 6.19076e-05 5.15449e-05 0.000124325 0.00010712 0.000284484 0.000661065 0.000434273 0.000331546 0.000478377 6.04504e-05 0.000228642 0.000217281 5.8346e-05 6.02231e-05 3.22567e-05 3.98588e-05 1.96631e-05 3.66657e-05 0.000157066 2.16091e-05 0.000165333 0.000212069 3.7655e-05 0.000219967 2.45248e-05 0.000387591 1.17482e-05 2.53909e-05 0.000133928 4.2876e-05 0.000173127 0.00466383 4.25934e-05 3.56593e-05 6.32717e-05 5.53583e-05 0.000275159 3.12235e-05 0.000240248 2.69268e-05 2.87351e-05 3.50394e-05 3.5491e-05 0.000109848 3.56854e-05 0.000103899 0.000482096 0.000411708 0.000121189 0.000173908 4.73361e-05 1.42201e-05 0.000320587 0.000636512 5.19287e-05 0.000444754 0.000202924 4.17292e-05 7.62426e-05 6.00276e-05 2.5458e-05 0.0105027 3.37917e-05 0.000263772 0.00051076 2.06585e-05 0.000251331 1.39859e-05 5.68629e-05 0.000229313 3.9802e-05 0.000221683 2.67256e-05 0.000122609 2.40963e-05 2.12594e-05 0.000227145 5.76626e-05 4.01014e-05 9.91012e-05 2.23684e-05 1.56957e-05 7.6797e-05 8.72677e-05 4.27556e-05 0.000159836 0.000201037 7.63125e-05 8.2072e-05 2.82186e-05 2.46843e-05 0.00731805 2.22236e-05 4.94948e-05 8.23788e-05 0.000342016 4.55949e-05 5.05071e-05 5.25013e-05 4.31094e-05 3.64298e-05 0.000375698 5.45039e-05 0.000197376 2.89704e-05 7.66024e-05 3.95252e-05 6.42048e-05 5.56716e-05 1.71228e-05 0.000473394 0.000122642 0.000454987 9.39144e-05 2.9426e-05 0.00010151 0.0108266 9.97122e-05 4.31928e-05 0.000269271 0.000145496 6.59641e-05 0.000245343 0.000675936 0.000292152 6.95375e-05 3.02311e-05 0.000274932 3.51075e-05 4.55513e-05 1.03107e-05 1.38377e-05 0.000387872 5.81484e-05 2.29796e-05 1.77048e-05 6.11252e-05 2.40525e-05 1.78164e-05 3.36518e-05 0.000293863 0.000201711 5.32229e-05 1.43896e-05 0.000119904 0.000245571 2.23295e-05 0.000225254 3.76474e-05 2.7605e-05 0.00148265 5.90491e-05 4.71709e-05 6.45864e-05 2.77525e-05 4.00071e-05 0.000432114 0.000195924 8.36899e-05 3.43374e-05 1.55073e-05 0.000372648 0.000269422 0.000239878 4.04144e-05 0.000227251 6.97855e-05 3.20816e-05 0.000202947 0.000198815 4.08747e-05 8.9157e-05 6.92423e-05 4.8971e-05 2.20456e-05 0.000205981 0.000391058 8.53451e-05 5.14356e-05 2.86632e-05 2.69105e-05 5.34759e-05 1.89986e-05 7.11987e-05 0.00019979 0.000211101 0.000268554 0.000217129 2.03702e-05 2.98629e-05 3.10431e-05 2.09291e-05 0.000193206 0.000693331 2.23527e-05 8.74433e-05 4.07923e-05 0.000203319 1.20889e-05 0.000187057 2.03449e-05 1.79481e-05 0.000130507 8.26136e-05 2.51983e-05 0.00013636 0.000155399 8.00333e-05 0.000193373 0.000209815 2.27607e-05 3.36754e-05 0.000212273 2.60949e-05 1.51835e-05 6.53472e-05 4.58983e-05 2.46849e-05 0.000196912 2.83082e-05 3.34459e-05 0.000104414 2.11158e-05 6.70595e-05 0.00013793 6.83865e-05 0.000380153 0.000204448 4.73957e-05 1.48738e-05 4.36067e-05 1.87981e-05 2.27895e-05 2.32907e-05 6.86217e-05 2.66241e-05 0.000257757 1.83239e-05 0.0001096 4.2532e-05 0.000263586 2.35899e-05 2.23519e-05 5.87875e-05 4.48342e-05 3.88766e-05 0.00270582 2.41804e-05 0.000145697 0.000254685 1.41815e-05 4.27654e-05 1.46946e-05 1.81281e-05 0.000500854 0.000136884 0.00032215 0.000366315 0.000227484 0.000385677 0.00019872 0.000658822 0.000104708 4.74716e-05 9.30158e-05 5.02756e-05 1.8456e-05 2.64058e-05 2.29659e-05 3.40563e-05 0.000285093 9.66522e-05 0.000195862 0.695682 1.97518e-05 0.000169026 0.000267208 1.15638e-05 8.94987e-05 0.000103229 3.82363e-05 5.54068e-05 0.00020554 0.000166991 3.99421e-05 5.49157e-05 0.000241307 0.00020358 3.33867e-05 3.24203e-05 1.6702e-05 3.69505e-05 0.000193791 5.33559e-05 1.40294e-05 4.67705e-05 0.000103917 2.91086e-05 4.25341e-05 0.000200695 0.00199698 0.000324718 2.5204e-05 2.56827e-05 4.23496e-05 0.000566408 2.46457e-05 2.50397e-05 1.83739e-05 9.42151e-05 0.000402034 6.85445e-05 6.48983e-05 2.75967e-05 3.14081e-05 0.000188558 6.49044e-05 2.70391e-05 4.62622e-05 7.86348e-06 0.000101385 7.25696e-05 5.6266e-05 3.23107e-05 0.000195764 6.24909e-05 4.33824e-05 3.80697e-05 3.33235e-05 0.00019776 3.63326e-05 0.000199645 2.6341e-05 0.000378249 3.17099e-05 0.000194538 0.000194347 0.000113668 0.000160507 0.000195651 0.000132221 2.11954e-05 2.66856e-05 0.000195752 5.32249e-05 5.17997e-05 1.6645e-05 0.000383667 4.7265e-05 4.35283e-05 1.45e-05 2.89398e-05 3.15106e-05 3.47822e-05 0.000117256 0.000329386 0.000629073 0.000133476 8.0091e-05 1.50142e-05 0.000199854 3.05693e-05 0.00027245 1.90896e-05 2.41651e-05 0.000299609 4.06732e-05 5.23539e-05 6.16076e-05 7.72708e-05 0.000246713 3.34694e-05 0.000119967 5.62646e-05 0.00012623 0.000155065 4.29609e-05 3.27239e-05 4.2892e-05 1.68468e-05 0.00011667 0.00037705 2.71061e-05 3.57992e-05 0.000277264 0.0001195 1.72504e-05 0.000130551 3.50424e-05 0.000158672 6.3329e-05 2.08639e-05 0.000230345 0.000738911 6.06082e-05 3.6425e-05 0.000104179 1.64189e-05 7.00829e-05 0.000310098 1.40816e-05 5.47992e-05 1.65961e-05 3.64796e-05 2.72709e-05 2.64112e-05 0.00464335 1.88256e-05 6.63767e-05 0.000221989 3.74867e-05 3.9589e-05 4.18992e-05 2.95647e-05 0.00070276 0.000367535 0.000543276 2.58604e-05 3.30991e-05 0.000194566 0.000194499 0.00016712 0.000191977 0.000157339 0.000449725 2.24795e-05 2.11373e-05 0.000249902 3.61675e-05 0.000280346 0.000223714 0.000283918 0.000213797 0.000105159 3.54294e-05 0.00022493 0.000479744 0.000214007 7.59955e-05 5.28049e-05 0.000200745 2.82703e-05 0.000150342 0.000231083 3.35413e-05 2.70692e-05 7.89655e-05 1.53665e-05 0.00010185 0.00031696 3.78458e-05 1.24277e-05 4.37974e-05 4.51222e-05 2.53158e-05 4.73062e-05 3.79949e-05 3.68282e-05 0.000420572 5.03958e-05 4.07596e-05 0.000220912 0.000370924 5.40857e-05 7.20716e-05 2.21513e-05 0.00024037 0.000266219 0.000177779 6.19623e-05 4.69948e-05 9.17317e-05 0.000290318 2.41609e-05 0.000225542 0.000643228 0.0229245 6.24156e-05 5.65659e-05 0.000778228 0.000194505 0.000128391 3.96945e-05 6.16098e-05 2.03801e-05 6.40722e-05 0.000429321 0.000195131 1.97892e-05 7.44874e-05 0.000203317 4.15468e-05 0.000496521 6.83331e-05 0.000317239 2.55343e-05 2.19841e-05 0.00022576 3.09558e-05 8.55452e-05 4.64351e-05 0.000191963 1.55363e-05 3.82419e-05 1.53659e-05 4.13033e-05 2.44482e-05 1.79593e-05 6.8137e-05 1.2987e-05 7.04848e-05 9.56463e-05 0.000225705 7.71319e-05 5.55195e-05 0.000237302 7.3366e-05 3.89873e-05 0.000205121 0.00010156 0.000198308 6.65134e-05 0.000153689 2.67872e-05 2.07515e-05 4.22021e-05 2.61021e-05 3.45258e-05 0.000132112 0.000196638 2.238e-05 4.72651e-05 2.69793e-05 1.92491e-05 3.59573e-05 2.30702e-05 0.000199715 0.000205295 3.6244e-05 0.0150404 1.65985e-05 1.63778e-05 0.000416277 8.64869e-05 4.3774e-05 2.82526e-05 0.000159661 0.000249989 1.07415e-05 0.0480472 0.000234788 7.28371e-05 1.99405e-05 3.87637e-05 0.00021442 2.11397e-05 0.000233021 0.000219907 2.74037e-05 0.000470256 0.000155086 0.000154229 0.000105507 0.000126429 1.98154e-05 5.05526e-05 3.47118e-05 5.47111e-05 3.94899e-05 0.000493483 3.20984e-05 0.000230064 3.93571e-05 1.45856e-05 0.000138461 4.97706e-05 0.00026154 1.90114e-05 3.9634e-05 3.28495e-05 3.19812e-05 0.000239525 0.000173911 0.000100479 0.000190343 0.000726169 4.49939e-05 0.000335523 3.23561e-05 2.77132e-05 0.00364044 4.77055e-05 6.85074e-05 7.96395e-05 6.58773e-05 4.56842e-05 5.36197e-05 1.96004e-05 0.000254516 3.49811e-05 0.0173541 4.5794e-05 6.60184e-05 0.000192261 3.79046e-05 6.18669e-05 4.10348e-05 0.000110354 3.93029e-05 5.45574e-05 0.000297574 0.000229868 2.87953e-05 0.000259332 4.08771e-05 3.55555e-05 0.000108148 1.78103e-05 3.70949e-05 0.000130045 2.23754e-05 5.27512e-05 1.87268e-05 5.33219e-05 2.68742e-05 0.000188281 0.000315902 3.00862e-05 6.03205e-05 5.56555e-05 0.000240417 0.000211998 7.14424e-05 2.69664e-05 0.000370759 0.000110796 5.47928e-05 5.29209e-05 1.45844e-05 4.25431e-05 3.20938e-05 2.55723e-05 2.30903e-05 2.09149e-05 3.31808e-05 2.20109e-05 2.02983e-05 0.000417911 4.10567e-05 0.000371922 6.31996e-05 6.44868e-05 4.05163e-05 0.000154974 7.89475e-05 3.18313e-05 5.00708e-05 2.46517e-05 3.40963e-05 8.63388e-05 4.084e-05 0.000257392 4.66893e-05 6.40782e-05 3.5552e-05 6.10195e-05 1.61811e-05 5.69409e-05 4.50013e-05 2.97736e-05 9.161e-05 6.0392e-05 7.67079e-05 1.89183e-05 0.000111095 6.6266e-05 0.000133316 2.10573e-05 5.70081e-05 1.4834e-05 4.1552e-05 0.000116024 0.000552253 2.56273e-05 3.44308e-05 6.81238e-05 5.22642e-05 1.59815e-05 3.22255e-05 3.85257e-05 0.000125932 5.67522e-05 1.91792e-05 2.76663e-05 6.82417e-05 0.000259268 5.22885e-05 1.21205e-05 3.96158e-05 9.03214e-05 4.40765e-05 5.6944e-05 7.98202e-05 2.10101e-05 0.00011428 4.52804e-05 2.66894e-05 0.000101867 2.48352e-05 4.17782e-05 5.58339e-05 0.000105881 0.000527604 2.20352e-05 0.000206564 0.000118617 4.03703e-05 2.39048e-05 0.000195928 0.00377279 0.00015939 5.08474e-05 6.54708e-05 1.94006e-05 1.73839e-05 3.78209e-05 0.000162232 9.3632e-05 0.000248128 0.000185779 2.32616e-05 0.000232135 0.000139812 3.74315e-05 5.24895e-05 0.000416359 2.95175e-05 2.58154e-05 0.000197432 4.66553e-05 2.30093e-05 0.000137385
[truncated: 11,470,129 more chars]
