# Supplementary material for: Transferable Measurements of Heredity in Models of the Origins of Life
Source: PLoS One. 2015 Oct 19;10(10):e0140663. doi: 10.1371/journal.pone.0140663 (PMC4610668; doi:10.1371/journal.pone.0140663)
Supplement: S1 Data — (ZIP) [file pone.0140663.s001.zip › data/transition/128/stability.txt]

1 0.999688267974 0.27862475205 0.999386103773
2 0.968772287548 0.066937560886 0.938174347364
3 0.96875284338 0.0636248951463 0.938153969635
4 0.996868829294 0.0370991945727 0.993732853074
5 0.996621286585 0.0254523241624 0.993247211862
6 0.990129419081 0.0157865186949 0.980737555174
7 0.961613407972 0.0130259934238 0.926841134265
8 0.890281985143 0.011759194238 0.798358969743
9 0.8735532876 0.0113064977795 0.764553939446
10 0.771669844973 0.0106417582729 0.662388473201
11 0.738588222138 0.0104783950333 0.583479917238
12 0.777193033908 0.00995882713248 0.636394131959
13 0.546652501856 0.0096368918451 0.435670382968
14 0.496436925411 0.00955401506458 0.454419344543
15 0.499852705826 0.00948236087278 0.379833091194
16 0.684029666807 0.00904214561868 0.522101630421
17 0.604065559199 0.00888878956546 0.438637193137
18 0.654348881655 0.00871885459435 0.486385275089
19 0.574116247501 0.0085454013689 0.438869353534
20 0.611026050969 0.00827446043059 0.437994357278
21 0.650425951581 0.00809782775734 0.522117423094
22 0.48753026179 0.0080059776337 0.440271872417
23 0.568375470995 0.00786284079818 0.435765247993
24 0.711445990282 0.00762451028126 0.572299489717
25 0.658168342773 0.00750776527716 0.508371941622
26 0.637878629357 0.00731663225512 0.520455423216
27 0.561175599011 0.00719878927912 0.40579254322
28 0.563137310614 0.00681844180515 0.474950329678
29 0.57941646736 0.00659633261694 0.418203693537
30 0.562541605756 0.00606860640687 0.458273151532
31 0.563451022808 0.00598835209303 0.414172503982
32 0.46478800172 0.00578699014707 0.378228978017
33 0.503644656661 0.00564313171386 0.369612184362
34 0.622075424469 0.00534012302424 0.438303200077
35 0.635074793329 0.00513246150031 0.433216433158
36 0.685355119352 0.00478158322987 0.507029542797
37 0.594007510269 0.00459252753299 0.442455410146
38 0.569295186687 0.00447227490911 0.402713612641
39 0.617348523363 0.00428284768323 0.431171441614
40 0.554395680267 0.00415351472707 0.374497473963
41 0.410917798082 0.00409021496798 0.339191503171
42 0.451332947539 0.00403461037693 0.315253932002
43 0.393823282801 0.00395979101989 0.317574474216
44 0.354592957459 0.00386429865192 0.283062042784
45 0.394712925466 0.0038245577739 0.275457835996
46 0.508143368267 0.00366790472742 0.360299222602
47 0.382376655916 0.003586943144 0.342956898973
48 0.442772470045 0.00353546131155 0.302804166959
49 0.428237846407 0.00341362721181 0.334671588592
50 0.370167057332 0.0033551811641 0.296351290473
51 0.481729222676 0.00327215751868 0.315676772527
52 0.466523619684 0.00314840502174 0.352027453708
53 0.426072001247 0.00310266697091 0.293260942967
54 0.50263629692 0.00298867648204 0.333659321183
55 0.474938160484 0.00289967215384 0.336554440442
56 0.367454219191 0.00287252305249 0.298845304883
57 0.355174752421 0.00281028896344 0.291339498559
58 0.407299681049 0.0027986609258 0.315540057138
59 0.498474161604 0.00268283152191 0.332757593096
60 0.473585263194 0.00260014855995 0.314682651391
61 0.473150551981 0.00253827524687 0.316537779432
62 0.404165237189 0.00250166351118 0.294380420388
63 0.393918549021 0.00245029434391 0.282446179639
64 0.381637499572 0.00242252522501 0.26439085366
65 0.391450094574 0.00238216209321 0.272606478638
66 0.322844980152 0.00236231977723 0.265659499619
67 0.383239289822 0.00231559060319 0.26172982078
68 0.368648270109 0.00224306022833 0.284438687544
69 0.38252146508 0.0022174789758 0.292174743222
70 0.355661663059 0.00218848365118 0.264006983991
71 0.418073503674 0.00211394274038 0.305529689076
72 0.36216706683 0.00207034230619 0.288235784376
73 0.439485686886 0.00203001994343 0.299406022155
74 0.341059838775 0.00198916721853 0.288220228901
75 0.346024968953 0.00196284405562 0.274567198394
76 0.404486667732 0.0019274375373 0.257058627115
77 0.403640453665 0.00187671784248 0.285604721293
78 0.386803154689 0.00184448739758 0.258430228111
79 0.418636006859 0.00181186158293 0.276390963692
80 0.304498183241 0.00177317105311 0.254381389078
81 0.338068008411 0.00175085725871 0.25961099101
82 0.381136441939 0.00171731844454 0.249608923548
83 0.402726461992 0.00169081960538 0.245059481402
84 0.324037041556 0.00165545039648 0.254658232025
85 0.293277794611 0.00164169879133 0.22483507723
86 0.266206056454 0.00161468011905 0.235111625354
87 0.269778361163 0.00159760489059 0.222639734686
88 0.321453679568 0.0015903047764 0.227366946771
89 0.320951891835 0.0015490934101 0.226360343496
90 0.332915237436 0.00152595923681 0.226015100307
91 0.435222359258 0.00147687182902 0.26665448671
92 0.298919988079 0.00146906420286 0.249344517217
93 0.30023258936 0.00143701203538 0.236726591927
94 0.321178517016 0.00142601056546 0.219672063486
95 0.384648614911 0.00139626381943 0.24066982698
96 0.320488352228 0.00135988898032 0.242931056726
97 0.346888624618 0.00134145719147 0.236626062044
98 0.341522209901 0.00132924953313 0.242424743438
99 0.320651638578 0.00132111429907 0.219409434142
100 0.35672256392 0.00128335037346 0.236445293815
101 0.410226977696 0.00126326082343 0.245741535372
102 0.372236388457 0.00125452386291 0.242893611265
103 0.281781880058 0.00122580341784 0.22980417937
104 0.326639001821 0.00120954621221 0.214497166122
105 0.254862714711 0.00119162693719 0.211841289853
106 0.299847210721 0.00117319273264 0.204056799435
107 0.273070647911 0.0011463830026 0.225425727798
108 0.286520932747 0.0011381232454 0.2047861814
109 0.280028520091 0.0011193601543 0.203555165119
110 0.251602942672 0.00111069087856 0.200679709389
111 0.212751517107 0.00110034646723 0.210253039972
112 0.241723216813 0.00109619915326 0.191796725231
113 0.249688303644 0.00107160418408 0.206970627108
114 0.270688219882 0.00105848026156 0.195669588851
115 0.304958849117 0.00104761439736 0.20324745247
116 0.273925003391 0.00101756665159 0.20817913357
117 0.256541249432 0.00101530574804 0.210525605274
118 0.233308168991 0.00100992896535 0.188386665399
119 0.248896200272 0.000996721546117 0.199226407773
120 0.240874806937 0.000986602731119 0.188656433166
121 0.267322701993 0.000966619854253 0.199067941277
122 0.286333117454 0.000956884885561 0.198404655317
123 0.273751421969 0.000931809297124 0.200764190445
124 0.30245718855 0.000926407783262 0.205962624016
125 0.286078101757 0.000905019674916 0.199687758187
126 0.266389173212 0.000897325029285 0.215599771117
127 0.236328439301 0.000891383485504 0.193082903138
128 0.262664875838 0.00087989540722 0.184314305023
129 0.263614340181 0.000861872873601 0.192999577183
130 0.306354605495 0.000851033259158 0.194930402955
131 0.288711808007 0.000835914115807 0.178477156118
132 0.245495517586 0.000824729092917 0.187166530937
133 0.209617888445 0.000820733200391 0.195754699584
134 0.237167311932 0.000807741980932 0.18411824561
135 0.239964907732 0.000805651418797 0.173706938986
136 0.232920140673 0.000793550878764 0.169687898238
137 0.2302574717 0.000786185408245 0.167662930788
138 0.202292952952 0.000781236145322 0.174327772363
139 0.191793311032 0.000772170085206 0.164295863164
140 0.236298087378 0.000757620114803 0.170979857686
141 0.231687692295 0.000753701897591 0.17489719668
142 0.211068828633 0.000746307085027 0.169154484624
143 0.192033083532 0.000744707386735 0.171750667891
144 0.21732652804 0.000731452050297 0.167379148172
145 0.198752709938 0.00072693904046 0.158932883886
146 0.206320994424 0.000722980723138 0.166323643098
147 0.240870712729 0.000708368969464 0.15132885407
148 0.227838288249 0.000703382661028 0.16629891477
149 0.236896562425 0.00068374687775 0.163872797687
150 0.212328157562 0.000681641233444 0.16541477361
151 0.210246510306 0.000672908003253 0.16164293275
152 0.210254975048 0.000664605024025 0.170228618234
153 0.236375968666 0.000659431085734 0.164494997045
154 0.185359345831 0.000649704330367 0.162161419262
155 0.198137598651 0.000647568448579 0.164058192935
156 0.182337504597 0.000639770027846 0.157784848545
157 0.172110684095 0.0006339041091 0.158005578752
158 0.233327191908 0.000624668737701 0.156151464052
159 0.219008797965 0.000620443324627 0.156249569838
160 0.166128550247 0.000618644305713 0.150413808273
161 0.160758195609 0.000610047284681 0.161234166392
162 0.227566199053 0.000595741412322 0.15418713435
163 0.153048161818 0.000592615251261 0.157551493778
164 0.210775282132 0.000586424606765 0.145572769744
165 0.165649466566 0.000577183643434 0.154056856759
166 0.215060112707 0.000574112165398 0.15440383379
167 0.181943777759 0.000571121801222 0.156472949971
168 0.187967453398 0.000563310942423 0.149017884912
169 0.158702680074 0.000556372545142 0.149273420163
170 0.21181458754 0.000554735915093 0.152613069661
171 0.179283835389 0.000548620262136 0.157251052731
172 0.192502892584 0.000535954209295 0.1596884133
173 0.162952982577 0.000534774727918 0.151006415235
174 0.213052763876 0.000524607278121 0.149216269591
175 0.189351798553 0.00051954228516 0.148000170709
176 0.201761873768 0.000517850481831 0.150313216613
177 0.15537816524 0.000516493030884 0.146076923109
178 0.19783579106 0.000508677953638 0.148078161447
179 0.204107044918 0.000499014480788 0.151958099192
180 0.183624340527 0.000494555515558 0.146817044384
181 0.180897713659 0.000487262262608 0.145235749855
182 0.198436341584 0.000483934464103 0.149060537875
183 0.189801262195 0.000478023166134 0.15558780642
184 0.223776622435 0.000468690719528 0.148532288259
185 0.199343087432 0.000464434228597 0.144432976881
186 0.153936448703 0.000463124385457 0.146930486173
187 0.177354567168 0.000458482854445 0.149378069183
188 0.193130997659 0.00045503316776 0.138657549052
189 0.185474160704 0.000450939942286 0.148142118955
190 0.189277920732 0.00044432320755 0.143182260576
191 0.194097352184 0.000435868879934 0.143771795483
192 0.179002870842 0.000431080946618 0.143676937738
193 0.192791342816 0.000429627312858 0.143865797301
194 0.187948896167 0.000423271555617 0.145075951291
195 0.161401479054 0.000418994425335 0.144459716946
196 0.191489006564 0.000415828854502 0.142482228503
197 0.160036997657 0.000410544452924 0.14294320428
198 0.160242444544 0.000405982941722 0.145312448771
199 0.184636600162 0.000402567593885 0.137369856155
200 0.165320164938 0.000401543699005 0.1339657412
201 0.156854070375 0.00039776117757 0.125996987007
202 0.184627835364 0.00039461306373 0.135543436563
203 0.200831264409 0.000389733350041 0.136935156914
204 0.1691772565 0.000386690753815 0.130872050488
205 0.208813433589 0.000381460349946 0.13272634432
206 0.154344843188 0.000376658768287 0.142051284564
207 0.152002775097 0.000372332181838 0.134018040404
208 0.207346106012 0.000367439544669 0.129654576462
209 0.164271067563 0.000364940834272 0.142821823597
210 0.191028878138 0.000360649339257 0.138513731006
211 0.170495146887 0.000357147338075 0.141017701264
212 0.162161059047 0.000352175990252 0.126298579892
213 0.189228374812 0.00034990949341 0.13447591939
214 0.146857877492 0.000344731044848 0.129721873882
215 0.197419332038 0.000343183847639 0.130729486939
216 0.16976463275 0.000339770909401 0.136185847561
217 0.145792800813 0.000336482138692 0.139935824156
218 0.15140057514 0.000334638474186 0.130452054521
219 0.16564296083 0.000332857467946 0.125807929295
220 0.148779728067 0.000328626925031 0.127669981473
221 0.141737258022 0.000325909992987 0.134551012413
222 0.200550384877 0.000324827482197 0.127978527091
223 0.145181265914 0.000319412048226 0.128294304297
224 0.209991290629 0.000314005910247 0.134268677807
225 0.187664172313 0.000309654900821 0.133888995892
226 0.187867333114 0.000305784024407 0.126901784543
227 0.144020278275 0.00030518381533 0.134173476465
228 0.166584759808 0.000301820850861 0.127278528189
229 0.15396493161 0.000297530920738 0.129958115932
230 0.174561760411 0.000295056325047 0.129418971738
231 0.195374539148 0.000290890884966 0.130497119922
232 0.145136274236 0.000289867295159 0.125733707205
233 0.156180410184 0.000288405501919 0.134071268372
234 0.143680489409 0.000283774324976 0.135625391343
235 0.154345993753 0.000281432726143 0.126286807471
236 0.142608938508 0.000276954555843 0.130571609739
237 0.197513131762 0.000275014405046 0.129429572958
238 0.140687000917 0.000272886144417 0.13279789591
239 0.165225692675 0.000268278453896 0.137482467205
240 0.169441009158 0.000264281908421 0.133645453342
241 0.183703089162 0.000263025879 0.124089119993
242 0.149576052868 0.000259522980381 0.138056408743
243 0.203707477594 0.000255725438179 0.127054182606
244 0.148723418461 0.000253142544712 0.126583238241
245 0.192779015292 0.000250829422502 0.141672405534
246 0.174644252787 0.0002470326687 0.131833084526
247 0.127711628681 0.000246205155368 0.132238346337
248 0.163633211343 0.000243378920131 0.133791481573
249 0.186181027594 0.00024040451099 0.12486012431
250 0.145470576476 0.000238468694732 0.131755334457
251 0.162431438709 0.000234945633202 0.12364774614
252 0.187034250583 0.000232412128785 0.135005325519
253 0.199739489381 0.000230056922647 0.127751264431
254 0.154190258668 0.000226395437074 0.130755899095
255 0.169094051931 0.000225305197339 0.125774082508
256 0.151473958802 0.000224479256829 0.124348141202
257 0.157846665842 0.000220885203611 0.127244281661
258 0.174113219959 0.000217672686519 0.121797441628
259 0.179526922806 0.000217312918173 0.124149323203
260 0.157542185996 0.000214132557407 0.126342165683
261 0.177340882569 0.000211706595831 0.12320706462
262 0.17357202294 0.000210303478487 0.12357041866
263 0.157986088753 0.000209997286001 0.125704259167
264 0.15805929 0.000207529821256 0.125027362005
265 0.152986382212 0.000204829064623 0.118762305932
266 0.144107278603 0.000201159904562 0.123556987989
267 0.14639444937 0.000199675629025 0.124135928784
268 0.144126946048 0.000198495426543 0.12231975786
269 0.147904283183 0.000195931356774 0.123296664203
270 0.164102414204 0.000194697177456 0.124760553672
271 0.162801381509 0.000193121261104 0.120394825753
272 0.142962542817 0.000191570540144 0.121813259944
273 0.149556491514 0.000189583862979 0.122438698545
274 0.13850405103 0.00018610173693 0.117171600636
275 0.149004125582 0.000185086435634 0.125723224328
276 0.16139546102 0.000183847972077 0.116867460857
277 0.116386115464 0.000182258865631 0.119363859427
278 0.176159701224 0.00018145436292 0.122598331266
279 0.147264413934 0.000178704471966 0.119023938207
280 0.146238172296 0.000175905227008 0.11895405516
281 0.156620800619 0.000175420194479 0.119767044101
282 0.167648357076 0.000173393672523 0.120258395045
283 0.144771119171 0.000171693408474 0.124416189181
284 0.187341834832 0.000170528045778 0.117017260222
285 0.13450523756 0.000168897737975 0.118147526853
286 0.136759629578 0.000165640101076 0.121795478267
287 0.133834671814 0.000163317984941 0.117950948449
288 0.17432868769 0.000161676474304 0.120330849983
289 0.174744257446 0.000160696244216 0.11299817638
290 0.151223564675 0.000159107029477 0.118190010343
291 0.138179203736 0.000156356352205 0.121481046395
292 0.14696258673 0.000154277758641 0.115599616842
293 0.161294814978 0.000153735556192 0.112715270423
294 0.169661950447 0.000150592726744 0.121123644988
295 0.157921026023 0.000149056568326 0.11777703468
296 0.179508232086 0.000147134877707 0.123173476839
297 0.174862718049 0.000146121335035 0.120410346896
298 0.115121604371 0.000145829206041 0.113098268091
299 0.133608674542 0.000144625357317 0.119917945681
300 0.129337067423 0.000142254604422 0.117290799408
301 0.153715061621 0.00014092830454 0.119840832803
302 0.143535472621 0.000139609811172 0.116034960271
303 0.127512923673 0.000139528783646 0.116729120639
304 0.121344512199 0.000137826510076 0.116357997727
305 0.136223822058 0.000135701703458 0.111742186196
306 0.13370830066 0.00013406708226 0.113001719947
307 0.134677469394 0.000132488174355 0.112467980824
308 0.15253303298 0.000132277389667 0.111585718163
309 0.137462674655 0.000131907194431 0.115720563425
310 0.151651152195 0.000128932797267 0.11169102441
311 0.164994273884 0.000127005843271 0.11354643451
312 0.149141837211 0.000126762928598 0.114262979507
313 0.136517238125 0.000125605731638 0.108567378438
314 0.138256886471 0.000124200720757 0.109067052307
315 0.13748423787 0.000122029821569 0.108461976013
316 0.113367793992 0.000120748433122 0.111004225545
317 0.143956169231 0.000119463067286 0.115648166257
318 0.158730586868 0.000118363688193 0.118996428453
319 0.131847355622 0.000117625791642 0.112194442016
320 0.122706943154 0.000116892737176 0.108241070507
321 0.161851921329 0.000115763820366 0.116368239733
322 0.120311776638 0.000114074835232 0.113501476572
323 0.124472718298 0.000113173457115 0.114813388613
324 0.145029088415 0.000112288122532 0.108498299543
325 0.152710133207 0.000111161615849 0.106481352929
326 0.138387722713 0.000110311554791 0.112335188207
327 0.132170815043 0.000109810848 0.110895415119
328 0.137872939469 0.00010856149146 0.10862721219
329 0.143077484322 0.000106261622926 0.109211378559
330 0.126461203163 0.000105917588535 0.112838386669
331 0.132523175162 0.000104539776571 0.107905141965
332 0.136851828454 0.00010406763985 0.114530428809
333 0.140594961108 0.000103325284463 0.108945953418
334 0.127764211229 0.000101846191833 0.108004056873
335 0.13215688645 9.98168663113e-05 0.108276381332
336 0.13916329798 9.91138018915e-05 0.109851561882
337 0.143256889173 9.75188829383e-05 0.105843818465
338 0.137534874921 9.68177726092e-05 0.106095978316
339 0.125282893247 9.66731677027e-05 0.104750051927
340 0.128968157334 9.535248412e-05 0.10739625923
341 0.141397861 9.45215531095e-05 0.104112730189
342 0.13545803754 9.41221729645e-05 0.106607437377
343 0.13557618788 9.38490463962e-05 0.108013231063
344 0.125321241347 9.26849202824e-05 0.106151774471
345 0.123878218553 9.09600647243e-05 0.104735082171
346 0.142633260432 9.03339107281e-05 0.102916081752
347 0.130628201857 8.97313945697e-05 0.106125505295
348 0.145103375912 8.88253752422e-05 0.107053869
349 0.106633686282 8.8000995251e-05 0.110806828243
350 0.143989002019 8.7154562314e-05 0.10591833114
351 0.15217819858 8.59340025458e-05 0.102477392896
352 0.139222607635 8.48859974216e-05 0.112236252061
353 0.159542842798 8.33347301264e-05 0.107088888793
354 0.132204882465 8.31912152063e-05 0.111631912658
355 0.141638704966 8.10522284396e-05 0.105594568599
356 0.139259687048 8.08691131436e-05 0.108813369479
357 0.141613486234 7.96954966913e-05 0.109747292375
358 0.138364228114 7.94577801306e-05 0.112376787059
359 0.143696369885 7.82464318553e-05 0.106903751669
360 0.136767054984 7.72309380327e-05 0.105060610049
361 0.0954581122192 7.66728663227e-05 0.108521480339
362 0.119407390866 7.55328864162e-05 0.107563090179
363 0.143105541096 7.506998501e-05 0.105266555127
364 0.124736199124 7.48020632097e-05 0.100565673572
365 0.166830173605 7.24340830124e-05 0.110984760271
366 0.128068529742 7.19502323436e-05 0.110095232202
367 0.141676788397 7.16397365421e-05 0.104136275405
368 0.117651140502 7.09529274357e-05 0.110614469274
369 0.116712860177 6.97542547528e-05 0.109465734986
370 0.136234833916 6.90134499413e-05 0.110132695948
371 0.116317123517 6.83669707336e-05 0.103171314363
372 0.142245705607 6.74939591444e-05 0.106604687227
373 0.140254394799 6.69964554547e-05 0.109309424881
374 0.118031153758 6.6258644019e-05 0.104493428909
375 0.163449643196 6.59393566104e-05 0.105532918924
376 0.144757890599 6.45647066941e-05 0.105061002323
377 0.0922964915534 6.42079642324e-05 0.102682975584
378 0.11533672789 6.34751566177e-05 0.107898965328
379 0.125460518358 6.25513281768e-05 0.105731528058
380 0.151429904933 6.20377692711e-05 0.105997125121
381 0.135150793794 6.12467005948e-05 0.108012143361
382 0.129730125128 6.11158307117e-05 0.103849611579
383 0.133095924241 6.02252039143e-05 0.10434813754
384 0.109379863049 5.94598929196e-05 0.106604994049
385 0.114646519239 5.85560273399e-05 0.109891448968
386 0.128877507909 5.76316683813e-05 0.10083360666
387 0.129878322603 5.72981015926e-05 0.105201602472
388 0.134336568458 5.64999051144e-05 0.110139226139
389 0.154801376905 5.53435708057e-05 0.10439334066
390 0.136760990623 5.50724636586e-05 0.107935113679
391 0.162852132019 5.40975218037e-05 0.109670534093
392 0.147282661656 5.39449159723e-05 0.107248589504
393 0.106830831314 5.32344009491e-05 0.106675043267
394 0.116929339931 5.29109872194e-05 0.105709046029
395 0.122582216584 5.20576071759e-05 0.107037571701
396 0.107178704856 5.17203653239e-05 0.104287999897
397 0.0888677645344 5.09583380345e-05 0.105795587066
398 0.137715561585 5.06872900631e-05 0.105702965091
399 0.138554004287 5.01358903036e-05 0.102391307914
400 0.141178600948 4.8890398978e-05 0.105719407164
401 0.106871404788 4.87686247842e-05 0.104664875466
402 0.136115657577 4.83558369659e-05 0.103044636922
403 0.108907509596 4.77032262282e-05 0.102229743269
404 0.124515973651 4.76219402569e-05 0.104494209581
405 0.145240221004 4.67103157017e-05 0.104883615086
406 0.156221869613 4.64794322108e-05 0.107208043729
407 0.128256049136 4.58219665553e-05 0.104071704313
408 0.104334082052 4.52592443433e-05 0.101457721736
409 0.124729083632 4.46509934344e-05 0.104055882594
410 0.0932973403169 4.42742344354e-05 0.108268298941
411 0.137599383057 4.3043118752e-05 0.108994942376
412 0.133400268965 4.28790495275e-05 0.102201800555
413 0.125774771614 4.24897605226e-05 0.100727757614
414 0.113629756094 4.17871644033e-05 0.103414725228
415 0.0990140936225 4.11243203693e-05 0.10292632608
416 0.129513926534 4.07814701825e-05 0.10708550126
417 0.102033232893 4.02866154828e-05 0.105758470419
418 0.147846040031 3.96835558644e-05 0.104770632364
419 0.126381838758 3.94122020842e-05 0.098620554899
420 0.137305056399 3.91974803026e-05 0.109604685375
421 0.116914037465 3.89429557915e-05 0.104962573945
422 0.134328306235 3.79443974221e-05 0.108216285378
423 0.12514158702 3.78458901397e-05 0.104014740384
424 0.123288649113 3.73557149428e-05 0.102028221622
425 0.134179514423 3.70626834784e-05 0.102366093893
426 0.139485636607 3.61568420507e-05 0.10332790807
427 0.130361497419 3.57534104179e-05 0.10664773695
428 0.131256076471 3.5243395608e-05 0.102701529161
429 0.161656858246 3.49158511195e-05 0.108953066138
430 0.148379249058 3.47083911739e-05 0.102433905922
431 0.12638801494 3.4251997899e-05 0.104050556424
432 0.122246120784 3.38747863753e-05 0.104457554934
433 0.121292922005 3.36791676449e-05 0.110056675619
434 0.122384592141 3.29732580741e-05 0.102109165468
435 0.131219271635 3.23692424936e-05 0.105812061733
436 0.14211488369 3.2239034029e-05 0.105317536966
437 0.12653854021 3.19071375855e-05 0.111445277181
438 0.138374653875 3.13608120168e-05 0.105735334621
439 0.144000043685 3.0723410636e-05 0.104631933804
440 0.118612488622 3.02634865976e-05 0.107245706134
441 0.122836030464 3.01282138269e-05 0.103894366282
442 0.123284771754 2.93616098849e-05 0.100685393076
443 0.10497768489 2.91591061134e-05 0.105338668376
444 0.104501270725 2.89938727203e-05 0.0999463407533
445 0.134390952166 2.88104283547e-05 0.10325039516
446 0.106089348808 2.83885477613e-05 0.103775066588
447 0.124474855158 2.8239535399e-05 0.102237010093
448 0.128858729069 2.72478275545e-05 0.105766396971
449 0.129665567118 2.69660953144e-05 0.103269523696
450 0.12482667806 2.67664349258e-05 0.104964904543
451 0.141443826056 2.62766177266e-05 0.103722989741
452 0.13134759597 2.58900126305e-05 0.107965147064
453 0.129839719646 2.54511468076e-05 0.103815275205
454 0.142764696402 2.53776353212e-05 0.103009604304
455 0.12983623193 2.51292625751e-05 0.103999613792
456 0.160451058212 2.489342941e-05 0.105420667766
457 0.124302320217 2.4441657018e-05 0.103036348048
458 0.154197151115 2.40505980629e-05 0.10318286718
459 0.116323227848 2.37804299956e-05 0.102906950299
460 0.129314415215 2.33181975327e-05 0.0996128362164
461 0.133986593905 2.31599311546e-05 0.102166899054
462 0.148487975535 2.28333740087e-05 0.106522191249
463 0.101530369288 2.24540070092e-05 0.106395952923
464 0.132811196298 2.20021561429e-05 0.104264689757
465 0.112615730308 2.17552912008e-05 0.104385913794
466 0.115492140802 2.15141624479e-05 0.105758266956
467 0.130290982874 2.13326454093e-05 0.104206749603
468 0.145313349389 2.10712748442e-05 0.107153564991
469 0.12032131593 2.06022228155e-05 0.104876577702
470 0.101554574366 2.04070946791e-05 0.104241373011
471 0.139650920257 2.01230809213e-05 0.100086178586
472 0.162805518682 1.99750302986e-05 0.102094367586
473 0.136442764316 1.99253857497e-05 0.103827588075
474 0.13153933861 1.97608231325e-05 0.105212904994
475 0.12105840608 1.94919324831e-05 0.100118960796
476 0.143152484406 1.92086847278e-05 0.101211081462
477 0.112560603937 1.90676203595e-05 0.0993506094844
478 0.126618117887 1.88463194809e-05 0.106973337001
479 0.135793889535 1.82892065103e-05 0.10318513843
480 0.133867975701 1.80905154727e-05 0.0975216202247
481 0.122816019982 1.77831904048e-05 0.09980253926
482 0.108763620554 1.77056176281e-05 0.0991036940461
483 0.131213595941 1.73360996796e-05 0.102277031373
484 0.150266695667 1.72099861036e-05 0.107280135288
485 0.1116511712 1.7007562591e-05 0.101577930689
486 0.11597212122 1.67779890844e-05 0.104581530663
487 0.145360588485 1.638543479e-05 0.100753037125
488 0.134763900521 1.63185261987e-05 0.104512926206
489 0.107613602026 1.58382843186e-05 0.103677382448
490 0.106993182175 1.57185046945e-05 0.105414680406
491 0.149447022113 1.55282664977e-05 0.10281928565
492 0.096913505664 1.53132797752e-05 0.0989556850322
493 0.108665160016 1.51534213423e-05 0.106945325108
494 0.141598150219 1.49367066764e-05 0.102852518746
495 0.125747651528 1.47299772458e-05 0.0991307330488
496 0.145167371386 1.44750984233e-05 0.101858935696
497 0.117508177098 1.43699954288e-05 0.0951956712717
498 0.117049763658 1.41382906162e-05 0.106528747415
499 0.127910597109 1.3908483011e-05 0.100192916277
500 0.112311151756 1.36242201426e-05 0.104465120899
501 0.131629976693 1.33197011795e-05 0.106844320148
502 0.126364573765 1.32862561131e-05 0.0995140126195
503 0.128791745698 1.31532062493e-05 0.101595756711
504 0.107294155869 1.3043009523e-05 0.100681103292
505 0.11965727179 1.27781201847e-05 0.100261660516
506 0.126422265581 1.26389944898e-05 0.0999509408218
507 0.136577231964 1.23764838858e-05 0.0999655624692
508 0.114925557428 1.21939629601e-05 0.10293326276
509 0.13921030846 1.20277267059e-05 0.110519157617
510 0.134316764937 1.18835323188e-05 0.105056899403
511 0.104121386799 1.16613219429e-05 0.104763421396
512 0.124794391351 1.15572015731e-05 0.104801119492
513 0.141654883033 1.13712868841e-05 0.104858586471
514 0.12600285415 1.12519115546e-05 0.101839582669
515 0.115664676023 1.10996168765e-05 0.103062993959
516 0.127636929091 1.090538182e-05 0.100802358288
517 0.110170167271 1.08343681582e-05 0.105463091783
518 0.135125781202 1.06063117814e-05 0.10357302515
519 0.123747989103 1.03899507806e-05 0.102671751288
520 0.141133570039 1.02687377148e-05 0.102283018941
521 0.108374859037 1.02263044481e-05 0.100933069973
522 0.111856886864 1.00136127344e-05 0.103021125701
523 0.152928029113 9.86921493533e-06 0.106060100824
524 0.135824867291 9.81267582548e-06 0.103211678163
525 0.132174202042 9.61561825528e-06 0.102605111333
526 0.112143873917 9.4564359099e-06 0.102742970404
527 0.158666030377 9.34435766115e-06 0.102295887433
528 0.146736215831 9.18206547506e-06 0.109620560305
529 0.134186410041 8.96998553793e-06 0.107940559658
530 0.144823861807 8.83729707576e-06 0.097981401118
531 0.121416916816 8.64373819306e-06 0.100675537752
532 0.137503707593 8.45119525715e-06 0.101856833098
533 0.109199882303 8.33119951942e-06 0.105335037685
534 0.134958015084 8.27064508883e-06 0.107232141634
535 0.128383157599 8.18410560525e-06 0.108148335779
536 0.112886332748 8.11538109156e-06 0.0996879922981
537 0.151906563386 7.93487205778e-06 0.101126960023
538 0.112233446998 7.75316570085e-06 0.104106638346
539 0.124331161168 7.71806627531e-06 0.103678281832
540 0.139009429826 7.56478775995e-06 0.100417775255
541 0.122920179699 7.53250852889e-06 0.106342322912
542 0.139212289513 7.47178966902e-06 0.102042521729
543 0.113092610716 7.43531377056e-06 0.101370013976
544 0.138054113577 7.13313041111e-06 0.104929744819
545 0.120930930742 7.08845592421e-06 0.100750373451
546 0.133740829205 7.04475186606e-06 0.107772425779
547 0.133421406157 6.79547942738e-06 0.102937963993
548 0.135697235031 6.74708515999e-06 0.107706908698
549 0.133023445681 6.60470117516e-06 0.102445880099
550 0.116413117153 6.57583719743e-06 0.100310433604
551 0.138585426808 6.52219736338e-06 0.100053902097
552 0.124701237179 6.38077693253e-06 0.098679823406
553 0.113647307452 6.33151561866e-06 0.101478631143
554 0.111842504979 6.22665590034e-06 0.10439612131
555 0.1299323574 6.09613396012e-06 0.0998263422831
556 0.140064774918 5.95596747858e-06 0.102112046563
557 0.125541241789 5.91463918313e-06 0.100552187786
558 0.133085137551 5.87970281355e-06 0.0996538736972
559 0.125972586802 5.78787727974e-06 0.0996438846167
560 0.114228565642 5.68347218846e-06 0.102142679614
561 0.155366263219 5.53993271402e-06 0.104554930978
562 0.121427925915 5.49751312112e-06 0.100489364652
563 0.133349230377 5.40814385648e-06 0.107221096368
564 0.13545525538 5.28337078523e-06 0.102619771936
565 0.125479430708 5.20569289608e-06 0.1029692445
566 0.128034765418 5.16393975274e-06 0.10108023876
567 0.122087660787 5.03150555545e-06 0.0984011392428
568 0.126491595314 4.98831151371e-06 0.102535496225
569 0.12161269199 4.92062839181e-06 0.101662229285
570 0.129611630359 4.86490100854e-06 0.0998476549897
571 0.111412958131 4.75927692102e-06 0.104655418025
572 0.130642102966 4.74518050551e-06 0.103256920823
573 0.134953900685 4.59514218517e-06 0.0993121195515
574 0.110669043613 4.5449298445e-06 0.10503928171
575 0.126468747534 4.47674409506e-06 0.103353272603
576 0.132443673426 4.36921976609e-06 0.0975595479127
577 0.136673802758 4.31846419195e-06 0.101337954945
578 0.128594735624 4.23884435077e-06 0.105086371679
579 0.131973669572 4.16879727313e-06 0.096431186028
580 0.141679918569 4.11287670679e-06 0.104428270151
581 0.118890264139 4.05986653378e-06 0.101176170167
582 0.122584737866 4.00202648867e-06 0.102755597256
583 0.134971963195 3.95870882355e-06 0.103476246816
584 0.12815596115 3.87206904742e-06 0.108314842076
585 0.132817679346 3.76864109119e-06 0.0998322706645
586 0.123648895102 3.73650470154e-06 0.0999658545735
587 0.129439131627 3.63148776828e-06 0.109099885049
588 0.136735910258 3.62716140379e-06 0.102598896193
589 0.146498268076 3.57793359419e-06 0.103999798789
590 0.125345050281 3.52119736648e-06 0.106790916443
591 0.133829374847 3.46318864404e-06 0.104432574028
592 0.104828351028 3.41307536158e-06 0.102857675938
593 0.117834002745 3.38334620898e-06 0.106063182296
594 0.109736595358 3.25491437701e-06 0.100111618405
595 0.138542515962 3.18733048201e-06 0.10322453506
596 0.122479156164 3.14053891467e-06 0.105522390046
597 0.138580417104 3.09542577991e-06 0.0941689930714
598 0.128755244949 3.08248666634e-06 0.103864798061
599 0.12771480962 3.03785178946e-06 0.0996507946568
600 0.113271512044 3.00982919845e-06 0.105228221153
601 0.126721063184 2.89446013264e-06 0.103317278844
602 0.105513482048 2.88085840894e-06 0.103724272234
603 0.135009074413 2.82767970066e-06 0.098876647213
604 0.129775707956 2.77916144948e-06 0.109103191305
605 0.131287524626 2.75521286172e-06 0.10288503439
606 0.126552198671 2.71559061188e-06 0.102968839793
607 0.124772499375 2.63987210357e-06 0.104448408666
608 0.144407947822 2.555091062e-06 0.100402115333
609 0.127184495271 2.48840491686e-06 0.102099025727
610 0.13473589823 2.470757232e-06 0.107064425184
611 0.131665743728 2.43329006564e-06 0.106293263743
612 0.125729045095 2.41029227166e-06 0.0996625539628
613 0.176291776775 2.35434934191e-06 0.115029316262
614 0.115187371489 2.29844918268e-06 0.104758182485
615 0.12855885645 2.27885652205e-06 0.103834178971
616 0.127986009232 2.21554736245e-06 0.104718192187
617 0.115054549799 2.18778632279e-06 0.106090659249
618 0.160741398202 2.12882418341e-06 0.105429920055
619 0.125359155753 2.10516511729e-06 0.104327573128
620 0.121192101821 2.06730376251e-06 0.100734498427
621 0.117516254106 2.06233323364e-06 0.105594962742
622 0.142308044159 2.01749283154e-06 0.106644550612
623 0.128384570081 1.96300155034e-06 0.10250945096
624 0.142280832521 1.92853594459e-06 0.108248351794
625 0.111576392239 1.91456622421e-06 0.106936375956
626 0.131399995822 1.89898959868e-06 0.104625252915
627 0.125975393898 1.82083713303e-06 0.102581121107
628 0.121294651432 1.76259316014e-06 0.102194757386
629 0.1335663829 1.74344298723e-06 0.100039536617
630 0.149414658706 1.73022815364e-06 0.105755600297
631 0.126375222269 1.70725848244e-06 0.107797851274
632 0.121854318602 1.68830060121e-06 0.107708821984
633 0.131756679354 1.63778090303e-06 0.104071659237
634 0.119249963275 1.59078181164e-06 0.107497486602
635 0.167529287479 1.58309200955e-06 0.102055795424
636 0.123824216438 1.54291720835e-06 0.106080694336
637 0.161725586735 1.51877291781e-06 0.10896897125
638 0.0905085199318 1.48887714606e-06 0.108302533426
639 0.155919506104 1.46697998599e-06 0.100481098076
640 0.110574381767 1.43937706851e-06 0.104236420326
641 0.133935791206 1.42066912684e-06 0.101650923114
642 0.148794176923 1.36381776688e-06 0.100363063763
643 0.13340297827 1.34792785899e-06 0.105593915441
644 0.129865150694 1.32381513305e-06 0.106602360643
645 0.127150755345 1.30631186677e-06 0.106928110114
646 0.119626048605 1.25960917185e-06 0.109970950061
647 0.11620667067 1.22354142324e-06 0.106815999966
648 0.164107375845 1.18870009357e-06 0.105495674782
649 0.122691145623 1.15626565972e-06 0.105355561909
650 0.119184456567 1.15119772587e-06 0.10927635538
651 0.121700504381 1.11965398597e-06 0.105398418034
652 0.124090356299 1.10330113367e-06 0.103196502118
653 0.140099932082 1.07985250438e-06 0.106350661932
654 0.153393599764 1.06316984083e-06 0.10331267551
655 0.133306619191 1.05373257606e-06 0.104837020935
656 0.128377713694 1.03380913991e-06 0.105561941297
657 0.132076553532 1.02227878272e-06 0.100003174693
658 0.115939839639 9.77830577746e-07 0.10175498955
659 0.13499992004 9.59653464832e-07 0.104741985351
660 0.13302656241 9.44608774651e-07 0.109500300156
661 0.140598147059 9.21947548403e-07 0.102176083764
662 0.107683164919 9.16089100206e-07 0.10092954087
663 0.130789124824 8.94208349412e-07 0.102930701092
664 0.13221233525 8.81031332057e-07 0.107039308802
665 0.137292727211 8.67941565639e-07 0.102659360738
666 0.147244867065 8.57450870569e-07 0.104298098519
667 0.134046131606 8.45567928416e-07 0.105172547377
668 0.138553484815 8.15270414588e-07 0.103110905014
669 0.121857137841 8.01073211493e-07 0.106376032093
670 0.155217212409 7.8101571859e-07 0.107921267355
671 0.156117813341 7.80056407639e-07 0.104597910187
672 0.146467235783 7.46502004903e-07 0.10631165713
673 0.158386372866 7.29991373114e-07 0.103093736668
674 0.138985166761 7.05126550969e-07 0.102573685352
675 0.162323145078 7.01410577486e-07 0.105901820337
676 0.160592257218 6.87939582917e-07 0.105170026471
677 0.152350899164 6.77601188667e-07 0.108627457578
678 0.142903595053 6.49358001209e-07 0.106835688826
679 0.133645268309 6.3069643659e-07 0.10374726169
680 0.106143568073 6.26368904161e-07 0.102798778198
681 0.142482422287 5.88699102775e-07 0.105726390903
682 0.148861691984 5.81483982028e-07 0.106708412842
683 0.142127997757 5.7833484409e-07 0.11421432024
684 0.152965078854 5.73114990842e-07 0.1118404867
685 0.116684334042 5.49535708085e-07 0.101574561246
686 0.125925440671 5.46207789487e-07 0.10197161381
687 0.127455158841 5.28172320789e-07 0.0988422650071
688 0.12824603732 5.16340868616e-07 0.103209614967
689 0.1298055089 5.06418335749e-07 0.106383958773
690 0.145485608225 5.01751981987e-07 0.102320508087
691 0.140779907039 4.86720918153e-07 0.104742991857
692 0.142566271254 4.82421774612e-07 0.105941467524
693 0.133062200039 4.61569163653e-07 0.101904261349
694 0.130350277014 4.58194858455e-07 0.107744379366
695 0.11567096459 4.47619027408e-07 0.104981697396
696 0.114282653044 4.21638298324e-07 0.104612440819
697 0.137644067649 4.1334266744e-07 0.103987618267
698 0.14469779587 4.06854438113e-07 0.100525059136
699 0.122797003336 3.98567850765e-07 0.106020559805
700 0.144010602236 3.90489346794e-07 0.0999578005733
701 0.138954065161 3.84204747985e-07 0.103266558928
702 0.127692413621 3.79203227974e-07 0.107689310425
703 0.151314867835 3.66418801586e-07 0.101674238651
704 0.135987671354 3.60607681422e-07 0.103587633499
705 0.13686364652 3.54509701877e-07 0.100090060377
706 0.136291291249 3.447491262e-07 0.103547348047
707 0.138475588031 3.34640991863e-07 0.106744513429
708 0.11800082494 3.26375665074e-07 0.10246576156
709 0.109799734438 3.18866614815e-07 0.103180081891
710 0.153769675853 3.12152274522e-07 0.100945290587
711 0.142548371548 3.089308574e-07 0.101809234829
712 0.112439893053 3.06842433287e-07 0.101152074652
713 0.110547954848 3.00192716945e-07 0.0971672282766
714 0.120629244091 2.91761654088e-07 0.101422574408
715 0.117876401406 2.77240664436e-07 0.0981413224456
716 0.122570883705 2.76503008647e-07 0.107157427995
717 0.134245121944 2.67004780985e-07 0.101029248545
718 0.124583663388 2.59865783147e-07 0.101838900809
719 0.11461788491 2.52454055006e-07 0.10036653536
720 0.120419392303 2.49715798427e-07 0.102059585808
721 0.121666812523 2.46477915987e-07 0.0975475346774
722 0.115587895049 2.44121341396e-07 0.0979393966463
723 0.110832213091 2.34804047025e-07 0.0982887689346
724 0.104738584454 2.31582427062e-07 0.10398876632
725 0.131773502811 2.24167665222e-07 0.0978170074422
726 0.12463735181 2.19260319685e-07 0.0994541551446
727 0.118702922328 2.15829029577e-07 0.0948891199528
728 0.10646374988 2.13971612232e-07 0.0974075016389
729 0.105762860797 2.07471253213e-07 0.101104913392
730 0.115121823133 2.03491020348e-07 0.0946394948334
731 0.13715327794 1.97992559635e-07 0.0954771797698
732 0.124183120264 1.92753176326e-07 0.0952949144675
733 0.119166510381 1.88102582815e-07 0.100654094608
734 0.117091590854 1.8429478961e-07 0.0975215927212
735 0.116576003263 1.79620747419e-07 0.0962165430565
736 0.127475996996 1.7768371328e-07 0.0981410332342
737 0.128122033059 1.73682041317e-07 0.093584735619
738 0.137410874621 1.71462415851e-07 0.10553391391
739 0.144387206635 1.67228198818e-07 0.100439109797
740 0.14589761138 1.60728255449e-07 0.0961118483997
741 0.129354110928 1.54084323471e-07 0.091149509411
742 0.116784106706 1.53433066819e-07 0.0967943031483
743 0.138821536287 1.46169337082e-07 0.0966732296554
744 0.144695748068 1.4292261337e-07 0.0984740342194
745 0.130070093954 1.41975438634e-07 0.0949335805361
746 0.105810531316 1.38665218776e-07 0.0994500373715
747 0.137813967718 1.37174531701e-07 0.0955060178601
748 0.125582952836 1.3539504272e-07 0.0969451527098
749 0.108662121708 1.30814698591e-07 0.0938154413946
750 0.116794677037 1.2830738779e-07 0.0931771134703
751 0.106053267899 1.23210832607e-07 0.093267976877
752 0.111024326031 1.22086445136e-07 0.0955444018784
753 0.118556617123 1.18784354918e-07 0.0931312802473
754 0.111120307529 1.15013037308e-07 0.0989924533244
755 0.123553389377 1.13714617466e-07 0.0971062570473
756 0.115434928806 1.09896820003e-07 0.089442398162
757 0.117115832321 1.09035096086e-07 0.0961923072657
758 0.11208467603 1.06621995962e-07 0.0954487947072
759 0.0902509232665 1.01587386637e-07 0.0964994460091
760 0.12356253404 9.88723228036e-08 0.0944984714581
761 0.11053894186 9.72957980487e-08 0.0921040757809
762 0.100234952595 9.6182233557e-08 0.0900737226958
763 0.124458502074 9.3718390013e-08 0.088399277102
764 0.126285247695 9.03892860216e-08 0.0924693837294
765 0.105131815037 8.93677412874e-08 0.0959655767307
766 0.111805357897 8.75716124902e-08 0.0902243240707
767 0.127899610201 8.41901245235e-08 0.0904517384757
768 0.100792484724 8.3419831168e-08 0.090386628129
769 0.121031942656 8.0140986812e-08 0.0905676423737
770 0.100431438016 7.8631597041e-08 0.091843831532
771 0.0945792911325 7.74547926565e-08 0.0978024183026
772 0.12020978648 7.5463707991e-08 0.0871967112543
773 0.105670117994 7.37272530789e-08 0.0919682764774
774 0.108701779328 7.28498348746e-08 0.091353618081
775 0.102773769289 6.96837349761e-08 0.0933360974181
776 0.120569981578 6.78473661774e-08 0.0906333066544
777 0.117503101573 6.65289681766e-08 0.0867709718344
778 0.120456250098 6.51337708967e-08 0.0912481323412
779 0.115097359028 6.31822965121e-08 0.0874363463331
780 0.112713718951 6.20396806311e-08 0.0880199087663
781 0.0824183983909 6.13469191556e-08 0.0869708075596
782 0.0958414884223 5.9505511309e-08 0.0848355380296
783 0.0936224887868 5.90887036514e-08 0.081818162804
784 0.106422397149 5.71553625846e-08 0.0851521702682
785 0.0819269337425 5.68125422865e-08 0.0846190874551
786 0.0947213745278 5.625753988e-08 0.0876616929619
787 0.0938298090389 5.55492565777e-08 0.0859388034755
788 0.105291925927 5.25484084631e-08 0.0846922095271
789 0.109669933615 5.1086988165e-08 0.08565059067
790 0.080489453459 4.92621285133e-08 0.0851822461583
791 0.0910409206017 4.86447244605e-08 0.0867578214722
792 0.100104796422 4.74816140943e-08 0.0819268646727
793 0.0727392362945 4.64079565013e-08 0.0824600530787
794 0.113297876672 4.59892262181e-08 0.0830116771397
795 0.100589614553 4.51086400526e-08 0.0856247973273
796 0.116221909738 4.3939268262e-08 0.0833696426375
797 0.108171661164 4.24495480279e-08 0.0849192771008
798 0.0802604562811 4.18648350629e-08 0.0815639610892
799 0.102670557861 3.9989895888e-08 0.0825911721417
800 0.0907493457794 3.96818621682e-08 0.0828735831959
801 0.100241382905 3.88133356658e-08 0.0850175609357
802 0.0996618391563 3.86951088129e-08 0.0806637686197
803 0.0933534781341 3.78461147757e-08 0.0806422777475
804 0.108769773701 3.70712901217e-08 0.0794098531976
805 0.0990931109848 3.64725526713e-08 0.0838890703812
806 0.0819927889949 3.59910398014e-08 0.0841294806392
807 0.100237550624 3.53638891378e-08 0.0806084108987
808 0.0969058085182 3.47625738476e-08 0.0804661809418
809 0.102483017893 3.4367343389e-08 0.0817740415276
810 0.0905860694308 3.29893765691e-08 0.079539358426
811 0.0873744104927 3.20699660373e-08 0.0812983749674
812 0.113038348991 3.14201944092e-08 0.0795742313243
813 0.0945001152652 3.063114318e-08 0.0806922972778
814 0.0913373162672 3.00353952139e-08 0.0789790005706
815 0.0901781613948 2.95184548953e-08 0.0769921272798
816 0.0806971488401 2.91264210214e-08 0.0851666123999
817 0.0732922619042 2.88618872151e-08 0.0824963815223
818 0.0870741696087 2.80132161075e-08 0.079944503217
819 0.0825480018161 2.73969048916e-08 0.0799837694868
820 0.105061814604 2.65965346427e-08 0.075194952058
821 0.0944618006607 2.59386070397e-08 0.079639098998
822 0.0904006658748 2.52093421553e-08 0.0789521423502
823 0.0735669328317 2.45991751825e-08 0.0758148350102
824 0.0817717537505 2.4367818374e-08 0.0799025139764
825 0.0767156015656 2.39831230837e-08 0.0758292732309
826 0.0765113460235 2.36977337699e-08 0.0795833955766
827 0.0940376732769 2.29652809384e-08 0.0798983164457
828 0.0865187086669 2.23962767823e-08 0.0748878665144
829 0.0915169929858 2.21127730924e-08 0.0738755264218
830 0.0769664431855 2.18470538806e-08 0.0728785376477
831 0.0808490352666 2.17474275743e-08 0.0762892281873
832 0.0849886609028 2.08988710345e-08 0.0739380840373
833 0.078482153657 2.04041770611e-08 0.0751320476659
834 0.0781350092855 1.98081737959e-08 0.0757819718056
835 0.0811457738196 1.93882615985e-08 0.0720899843567
836 0.0663640551776 1.90813970438e-08 0.0775196643022
837 0.0661764489626 1.88244522539e-08 0.0729156292446
838 0.0890172427414 1.87204706104e-08 0.0750824563693
839 0.077076164119 1.75904357542e-08 0.0771468352056
840 0.0763520743095 1.74434900346e-08 0.072117442846
841 0.0707755807109 1.69813032834e-08 0.0763372929533
842 0.0731859689182 1.69672934105e-08 0.0740737529593
843 0.0774506153836 1.66879055183e-08 0.0727235191497
844 0.0609330623367 1.61190106923e-08 0.074584233147
845 0.0717568824474 1.58440250658e-08 0.0725502791024
846 0.0823239055183 1.53829325041e-08 0.0713424831586
847 0.0736026281108 1.5088093877e-08 0.0728770234184
848 0.0575266225099 1.47127533478e-08 0.0755323880509
849 0.0872851398026 1.4195132962e-08 0.0725275260456
850 0.0861805093517 1.39388832454e-08 0.0683105642551
