# Supplementary material for: Transferable Measurements of Heredity in Models of the Origins of Life
Source: PLoS One. 2015 Oct 19;10(10):e0140663. doi: 10.1371/journal.pone.0140663 (PMC4610668; doi:10.1371/journal.pone.0140663)
Supplement: S1 Data — (ZIP) [file pone.0140663.s001.zip › data/transition/128/fit.log]

*******************************************************************************
Fri Oct 31 11:48:37 2014


FIT:    data read from "stability.txt"
        format = z
        x range restricted to [200.000 : *]
        #datapoints = 651
        residuals are weighted equally (unit weight)

function used for fitting: f(x)
fitted parameters initialized with current variable values


 Iteration 0
 WSSR        : 11.3757           delta(WSSR)/WSSR   : 0
 delta(WSSR) : 0                 limit for stopping : 1e-05
 lambda	  : 1

initial set of free parameter values

a               = 1

After 3 iterations the fit converged.
final sum of squares of residuals : 0.392148
rel. change during last iteration : -1.59959e-14

degrees of freedom    (FIT_NDF)                        : 650
rms of residuals      (FIT_STDFIT) = sqrt(WSSR/ndf)    : 0.0245623
variance of residuals (reduced chisquare) = WSSR/ndf   : 0.000603304

Final set of parameters            Asymptotic Standard Error
=======================            ==========================

a               = 0.870109         +/- 0.0009627    (0.1106%)


correlation matrix of the fit parameters:

               a      
a               1.000 
