# Supplementary material for: Transferable Measurements of Heredity in Models of the Origins of Life
Source: PLoS One. 2015 Oct 19;10(10):e0140663. doi: 10.1371/journal.pone.0140663 (PMC4610668; doi:10.1371/journal.pone.0140663)
Supplement: S1 Data — (ZIP) [file pone.0140663.s001.zip › data/transition/transition_matrix_plot.py]

import numpy as np
from sklearn.decomposition import PCA, KernelPCA
from sklearn.preprocessing import StandardScaler
from matplotlib import pyplot as plt
import seaborn

def doPCA(population):
	count = 0
	stdev = 0
	fraction = 1
	
	regulation = population[0].reshape(1,population.shape[1])
	for i in range(9):
		regulation = np.vstack( (regulation, regulation[0].reshape(1,population.shape[1])))
	
	pca = PCA().fit( np.vstack( (population, regulation) ) )

	return pca.explained_variance_ratio_

seaborn.set_style("whitegrid")
seaborn.set_context("notebook", font_scale = 1.5)

data1 = doPCA(np.loadtxt("1/vectors.txt"))
data4 = doPCA(np.loadtxt("4/vectors.txt"))
data8 = doPCA(np.loadtxt("8/vectors.txt"))
data16 = doPCA(np.loadtxt("16/vectors.txt"))
data32 = doPCA(np.loadtxt("32/vectors.txt"))

curve = np.loadtxt("counts.txt")

fig = plt.figure()

plt.plot(np.arange(50),data1[0:50], marker='o', label=r"$N_C=1$")
plt.plot(np.arange(50),data4[0:50], marker='v', label=r"$N_C=4$")
plt.plot(np.arange(50),data8[0:50], marker='s', label=r"$N_C=8$")
plt.plot(np.arange(50),data16[0:50], marker='^', label=r"$N_C=16$")
plt.plot(np.arange(50),data32[0:50], marker='D', label=r"$N_C=32$")

plt.xlim([-1,50])
plt.yscale('log')
plt.xlabel("Eigenvalue Rank")
plt.ylabel("Eigenvalue")
plt.legend()

ax = plt.axes([.425, .575, .25, .275], axisbg='w')

ax.plot(curve[:,0],curve[:,1], 'o')
ax.plot(np.arange(64), np.arange(64), color='k', dashes=[2,2])

ax.set_xlim([-1,70])
ax.set_xlabel(r"$N_C$")
ax.set_ylabel("Detected")

plt.show()
