# Supplementary material for: Transferable Measurements of Heredity in Models of the Origins of Life
Source: PLoS One. 2015 Oct 19;10(10):e0140663. doi: 10.1371/journal.pone.0140663 (PMC4610668; doi:10.1371/journal.pone.0140663)
Supplement: S1 Data — (ZIP) [file pone.0140663.s001.zip › data/transition/36/vectors.txt]

0.000137754 6.53546e-05 5.45858e-05 2.30911e-06 3.25845e-05 8.61607e-05 0.000268027 4.21311e-06 0.000405586 6.74232e-05 0.000264333 7.57644e-05 1.31406e-06 2.8507e-06 0.000177356 0.000102589 6.50191e-05 3.06786e-05 9.87853e-06 2.72074e-06 0.000150605 0.000101483 0.000118936 0.000173296 5.49246e-06 0.000394277 0.00012941 0.000368616 0.000226082 2.8965e-06 0.000141739 0.000248591 6.44507e-05 3.40623e-05 7.45246e-06 0.000319699 0.000111531 0.000316493 0.000502413 9.41531e-06 7.35802e-05 8.476e-05 0.000136281 0.000102488 3.60464e-06 6.63648e-05 5.5284e-06 0.000470175 5.49685e-05 1.65447e-05 4.06171e-05 0.000130964 1.56448e-05 1.92308e-05 0.000273427 0.000274361 4.6582e-06 0.000223389 1.11573e-05 9.07617e-06 2.53168e-05 4.12549e-05 5.18916e-05 3.48306e-05 0.000232693 4.30849e-06 2.04412e-05 2.12198e-05 2.26406e-06 2.21575e-06 0.000313509 2.50486e-05 2.68288e-06 5.63929e-05 0.000152252 5.02549e-06 0.000228525 5.9274e-05 0.00025026 1.50639e-05 1.15618e-05 4.84345e-06 1.07448e-05 0.000289641 0.000226772 2.64793e-05 4.7677e-06 8.1036e-06 5.45183e-05 3.26689e-06 0.000294986 0.000231275 8.46206e-06 8.39429e-06 3.27111e-06 1.40704e-05 4.9409e-06 3.51545e-05 4.51209e-06 5.42108e-05 5.00004e-05 6.14624e-05 3.87085e-05 0.000354572 0.000305436 2.27848e-05 6.94457e-05 0.000134379 9.31623e-06 4.35217e-05 5.6692e-06 1.39748e-05 1.12776e-05 0.000149031 6.36854e-05 1.57743e-06 4.3038e-05 4.30247e-06 0.000227673 2.583e-05 2.77155e-06 6.65561e-06 2.34521e-06 2.23036e-05 6.35353e-05 1.62199e-05 2.14868e-06 8.54256e-05 4.7633e-05 0.000264773 2.23706e-05 0.000113365 5.24512e-05 0.000257709 2.71111e-05 0.00024284 0.000367922 7.78467e-06 7.32266e-05 0.000273323 0.000106383 3.20318e-06 4.16692e-05 3.45618e-05 1.40553e-05 2.90109e-06 0.000231224 1.91122e-06 6.4679e-05 2.19393e-05 0.000359756 0.000167251 6.25035e-05 4.11695e-05 4.29474e-06 0.000230031 2.38075e-05 2.18688e-06 0.000281305 4.48877e-05 2.88675e-05 5.1205e-05 8.20798e-06 5.90993e-05 7.2491e-05 0.000319739 4.60477e-05 3.19385e-06 4.32683e-05 5.83144e-05 2.46955e-05 2.12657e-06 4.95717e-06 6.22992e-05 0.000535995 4.3381e-06 4.69017e-06 0.000400101 0.00026076 0.00032777 0.000264769 6.89259e-05 0.000290506 4.14964e-05 4.32435e-06 4.73596e-05 0.000881239 0.000216196 5.15328e-05 8.82229e-05 0.000181121 6.53135e-05 0.000269826 0.000470327 7.42311e-05 9.09922e-06 1.13131e-05 6.26003e-05 4.91237e-05 5.3628e-06 0.000147127 0.000261806 6.3083e-05 0.000252006 1.22459e-05 0.0002718 2.77016e-06 6.67961e-05 0.000383925 3.15101e-06 0.000110097 1.18254e-05 4.3784e-06 0.000200762 4.14224e-05 5.84208e-05 2.09421e-05 0.000226056 7.69649e-05 7.33071e-05 3.60063e-05 3.02879e-06 6.09742e-05 1.75263e-06 6.47956e-05 0.000224592 2.2357e-06 0.000251661 0.000511252 6.45951e-06 0.000315799 0.000227408 1.55136e-05 2.5999e-06 3.83922e-05 2.94097e-06 5.25885e-05 2.6166e-05 0.000225481 0.000261136 0.000266886 0.000271352 0.000257107 7.03435e-06 6.05237e-05 7.8981e-05 0.000346159 7.27612e-05 0.000316223 6.08334e-05 5.17587e-06 0.000175862 2.61647e-06 8.12573e-05 1.99926e-05 1.11313e-06 8.05204e-05 1.1223e-05 9.00288e-07 6.91497e-05 6.63986e-05 0.00015017 9.46539e-06 0.00025315 3.59709e-05 0.000231776 0.000179674 0.000254733 6.03512e-05 0.000620877 1.27919e-06 2.34769e-05 5.98375e-05 4.95311e-05 0.000225716 0.000160586 7.56219e-05 0.000130419 0.000220031 1.14977e-06 0.000186255 0.000369435 0.000296003 3.96149e-05 5.37789e-05 0.000483538 2.87291e-05 1.30295e-05 2.05374e-06 3.41761e-05 0.000325144 2.65385e-06 4.39033e-05 9.88875e-05 9.06411e-05 0.000255012 2.68042e-06 1.01926e-05 3.37581e-06 7.36663e-05 0.000126539 3.46041e-06 1.68312e-05 7.29454e-05 0.000238539 4.84321e-05 5.32948e-05 1.18513e-06 4.66688e-05 0.000248179 2.40027e-05 2.48115e-05 1.66674e-06 6.35924e-05 4.41103e-05 3.16517e-06 1.51529e-05 2.14204e-05 1.86817e-06 4.66028e-06 3.1457e-05 5.93546e-05 1.75005e-05 0.000238495 5.25727e-05 0.000285781 5.70277e-05 7.31743e-05 7.49383e-05 7.23312e-05 6.00446e-06 2.81995e-05 1.06975e-05 0.000255937 3.33537e-05 0.000345978 0.000229721 0.00024498 2.40034e-05 5.86444e-05 0.000287736 0.000400802 4.05013e-05 1.87904e-05 5.16269e-05 3.99018e-05 2.72485e-05 8.84048e-05 7.46879e-05 4.40566e-05 0.000111757 3.93714e-05 3.53173e-05 1.57751e-06 1.02982e-05 1.58284e-05 4.09413e-06 6.08649e-05 2.3939e-05 2.12212e-06 0.000315468 2.44329e-06 6.56345e-05 2.53313e-06 8.48284e-06 1.25365e-06 1.51887e-05 6.50346e-05 9.80967e-06 0.000275851 1.58551e-06 2.95317e-05 7.99177e-05 2.93121e-05 0.000106669 4.65321e-05 6.48299e-05 0.000251697 2.35003e-06 7.14112e-05 4.15034e-05 2.25455e-06 0.000225177 3.79841e-05 1.97499e-06 9.16004e-05 3.92832e-05 4.65409e-05 7.68789e-06 2.2586e-06 1.1851e-05 2.14595e-05 0.000154435 1.35042e-06 0.00027004 9.41751e-05 0.000109015 0.000161662 4.1444e-05 2.31309e-06 0.000244016 3.92322e-05 9.88142e-05 0.000150158 0.000229784 0.000290029 3.18794e-05 0.000227018 4.89005e-05 4.27718e-05 2.45053e-06 7.00774e-06 0.000293049 2.3467e-06 1.54498e-05 3.1459e-05 0.000159735 0.000270304 1.35531e-05 2.28984e-06 8.48662e-05 7.37228e-05 0.000105638 7.16889e-06 0.000242235 8.29063e-06 0.00018991 0.000224217 4.7327e-06 4.43229e-05 2.81753e-06 5.3377e-06 7.63894e-05 2.60321e-06 5.4477e-06 0.000273642 2.5081e-06 1.1896e-06 4.85312e-05 3.78496e-05 0.000155935 3.51277e-05 0.000238409 0.00032542 3.77701e-06 0.000111757 2.50981e-05 4.80503e-05 0.000234241 1.61684e-05 0.000284336 6.66114e-05 3.52006e-05 6.85469e-05 1.21594e-06 0.000400085 1.89574e-06 0.000277343 0.000127574 2.79225e-05 0.000368679 4.73437e-05 0.000274548 6.52254e-05 1.51275e-05 7.42638e-05 4.87161e-05 6.60948e-06 4.60651e-06 5.32015e-05 0.000382412 1.23254e-06 0.000412786 3.19558e-06 5.84999e-05 1.73087e-06 3.15672e-06 0.000100958 1.95368e-06 0.000303638 7.71966e-05 4.00384e-05 2.40774e-06 5.11524e-05 7.76139e-05 1.2494e-05 3.60334e-06 0.000346437 4.40621e-05 0.000245497 0.000178384 0.000303947 5.77534e-05 6.13726e-05 0.000327012 9.97598e-05 4.02759e-05 9.87886e-05 2.77964e-05 0.000266378 6.59967e-05 5.81525e-06 8.89429e-05 0.000281764 0.000227861 0.000149983 6.22333e-06 0.000111283 0.000302338 0.000351637 8.91679e-05 4.5098e-06 0.000270729 3.03945e-06 5.53326e-05 0.000340218 1.93112e-05 5.21443e-06 0.000254057 0.000216979 7.60294e-05 0.000230458 3.92353e-05 1.38993e-05 2.91421e-06 0.00019553 5.4098e-05 0.000296933 0.000290548 0.00012261 4.38386e-06 4.59632e-05 9.53785e-05 0.000350976 0.000158159 1.37914e-05 2.35806e-05 5.35107e-06 3.93179e-06 0.000265478 8.04329e-05 1.51755e-05 2.38455e-05 0.000462033 3.25038e-06 4.88706e-05 7.75514e-05 2.32744e-05 9.34349e-05 2.37057e-06 0.000156305 0.000229172 0.000523159 7.60025e-06 2.32777e-05 0.000234339 0.000311383 0.000159906 5.18699e-05 0.000272728 4.23094e-05 0.000278857 0.000246902 0.000104217 0.000168515 5.91916e-06 0.000265052 0.000694116 4.70431e-06 6.2931e-06 7.53975e-05 6.24356e-06 3.24722e-05 3.09932e-05 1.792e-06 1.1486e-06 7.54096e-06 0.000208539 6.92904e-06 1.99233e-06 0.000122403 1.57419e-05 4.17758e-05 0.000104933 0.000207594 3.67784e-05 5.10588e-06 2.06485e-05 4.78828e-06 1.63678e-06 0.000250185 2.96195e-05 1.34579e-06 1.71173e-05 5.76776e-06 2.38143e-06 0.000134086 7.09196e-06 3.90723e-05 1.67759e-05 2.10995e-05 1.58107e-05 0.00029646 7.71346e-05 9.19389e-05 5.64504e-05 3.46608e-06 7.02902e-05 8.72864e-05 3.83032e-05 8.47872e-06 2.7587e-05 1.63384e-05 8.02603e-05 4.77614e-06 0.000140707 1.63238e-05 1.8669e-06 7.00212e-05 0.000288939 2.57704e-06 3.78108e-05 3.6281e-06 3.63331e-06 1.22352e-05 2.17564e-06 0.000613699 6.06789e-06 0.000146739 8.58224e-05 4.5726e-06 4.97497e-05 7.12886e-06 0.000163063 2.88047e-05 2.79864e-06 1.75974e-05 1.35214e-05 3.14028e-06 5.54844e-05 0.000239121 9.39682e-05 0.000526719 6.43968e-05 1.8284e-05 3.45018e-06 0.000140995 1.15734e-06 8.11935e-06 5.40795e-05 5.38877e-06 3.50094e-06 4.88418e-06 8.21926e-05 3.85139e-06 0.000385455 1.11024e-05 6.45723e-05 1.95292e-05 1.20521e-05 0.000237868 0.000244193 4.94707e-05 1.4715e-06 9.69967e-06 5.60731e-05 6.62563e-05 4.30568e-06 1.2036e-06 7.64743e-06 2.4003e-05 6.18484e-05 0.000293289 7.73507e-05 3.95032e-05 6.26482e-05 9.73322e-05 2.04091e-06 8.46124e-05 2.59015e-06 2.25039e-05 0.000164569 3.37703e-05 2.32632e-06 5.36533e-05 0.000225085 0.000241562 0.000264852 7.8335e-05 6.82586e-05 0.000308562 2.28939e-06 0.000151455 2.05999e-05 3.31962e-06 7.76639e-05 5.63978e-05 0.000783334 1.43141e-05 1.5887e-05 2.01738e-06 4.09195e-05 0.000109132 0.000267026 7.38018e-05 0.000178768 4.12681e-05 0.000538968 0.000227166 0.000270427 9.03356e-05 2.32759e-06 2.36564e-06 5.37386e-05 2.05991e-05 0.000192195 4.94626e-05 0.000111505 2.01263e-06 0.000260389 3.42062e-05 2.2488e-06 5.594e-05 1.53913e-06 3.82565e-05 0.898863 3.71197e-06 0.000305038 0.000232488 5.63254e-06 5.56725e-05 0.000227562 4.2677e-05 4.3227e-05 0.000105824 0.000237076 3.81963e-06 2.44637e-06 0.000227935 5.94867e-05 4.55522e-05 0.000213213 2.78074e-06 0.000189676 6.53687e-05 0.000179727 5.02022e-05 2.73553e-06 1.68982e-06 0.000383954 2.65498e-05 0.000188493 1.46381e-06 0.000181805 0.000127451 7.76614e-05 0.000255878 0.000335601 0.000227403 0.00017191 0.000254608 2.19101e-05 0.000254381 3.90159e-05 0.000285311 4.02226e-06 0.000284004 0.000100175 8.63804e-05 2.38627e-05 7.12169e-05 0.000267946 0.000173226 0.000336402 7.17201e-05 0.00026584 1.97971e-06 4.75773e-06 3.56945e-05 6.12503e-05 0.000118171 2.60896e-06 0.000259836 2.72804e-06 1.54844e-06 2.41046e-05 0.000106982 2.05929e-06 4.05195e-05 2.90831e-06 1.74626e-05 8.14525e-05 2.64292e-05 1.32166e-05 0.000227331 0.000307357 0.000131614 1.03821e-05 0.00013267 3.15511e-06 4.3093e-06 1.29802e-05 4.89361e-05 6.39852e-05 6.75625e-05 1.32505e-05 2.25398e-06 0.000117432 0.000124732 0.000231113 1.79833e-05 9.19893e-06 0.000342483 2.79662e-05 1.94215e-05 0.00036579 0.00023792 0.000109664 0.000633626 1.35875e-05 0.000210225 2.17455e-06 4.07248e-06 1.25614e-05 0.000114785 5.7575e-05 1.83678e-06 6.66493e-06 1.74653e-05 9.37606e-06 3.28831e-05 4.39607e-05 7.33008e-05 3.52072e-06 0.000137182 0.000135573 3.059e-05 0.000108302 0.00026679 5.34355e-05 2.59149e-05 0.00025266 0.000227975 2.55095e-05 1.30388e-05 7.61535e-05 1.29522e-05 0.000151489 9.16589e-05 6.1415e-05 3.19141e-05 4.29439e-05 0.000230872 2.6375e-06 5.77966e-05 5.09939e-05 8.23537e-05 1.29591e-06 2.55524e-05 8.13693e-05 0.000244618 4.09355e-05 1.7275e-06 0.000224903 0.000101284 1.85952e-06 1.80649e-05 5.88079e-05 0.000131854 0.000173565 9.60203e-05 3.12049e-05 0.000117141 3.50265e-06 2.15292e-06 6.91061e-06 7.26693e-05 0.000109766 2.04127e-06 3.05286e-06 6.91731e-05 5.60077e-05 7.53546e-05 2.03902e-06 0.000223941 3.15844e-06 5.15696e-05 1.49671e-05 0.000194254 4.87428e-06 3.44393e-06 8.93872e-05 2.36362e-05 1.67295e-05 5.1052e-05 2.71312e-05 0.000228925 0.000413814 0.000124997 3.45636e-06 3.43217e-06 6.00568e-06 9.38448e-05 0.000101969 6.80338e-06 0.000434139 6.3484e-05 0.000275523 3.07051e-05 0.000207968 0.000226452 7.67301e-06 4.14655e-06 1.11456e-05 0.00026245 1.82147e-06 3.23088e-06 0.000226562 0.000228333 5.18842e-05 2.33659e-05 2.58165e-05 1.0209e-06 3.89343e-05 0.000260869 0.000113057 0.00010049 0.0002393 1.6891e-05 0.000519455 8.29772e-07 1.74218e-05 0.000129782 4.8004e-05 4.98961e-05 0.000142901 0.00022524 4.93861e-05 0.000128999 6.29491e-05 6.74555e-06 1.26044e-05 5.05972e-05 7.39954e-05 3.00658e-06 0.000162998 3.24766e-05 3.47354e-05 0.000148909 5.07557e-06 2.60988e-05 2.23891e-06 0.000377612 9.91756e-05 0.000426489 6.45057e-05 6.91606e-05 0.000458938 7.84729e-05 0.000167155 1.84741e-06 0.000296976 3.59542e-05 0.000256691 1.64028e-05 5.70526e-05 0.0001479 7.23741e-05 0.000368011 0.000161558 0.000167488 1.34614e-05 1.68319e-05 1.54211e-05 4.49203e-05 7.07632e-06 1.09954e-05 0.000119296 1.26864e-05 0.000111028 4.9613e-05 0.000116871 3.15479e-05 2.78387e-06 5.52241e-05 7.95424e-05 0.000232826 2.15329e-06 0.000486839 5.84149e-05 0.000280105 1.12e-05 0.000212288 0.000116592 3.40962e-06 0.00016978 1.56754e-06 0.000226175 2.75671e-06 2.24093e-06 
8.4009e-05 0.000577952 0.000411461 1.57538e-05 4.96813e-06 0.00044655 1.83447e-05 1.9311e-05 0.000438363 0.000163734 6.93931e-06 0.000143788 2.54215e-06 0.000316449 7.87526e-05 5.57492e-06 2.36048e-05 5.56946e-06 5.42404e-05 0.000240459 0.000412689 0.000388971 6.32966e-05 5.31732e-05 0.000182532 9.8297e-06 0.000147136 0.000310119 8.96785e-06 0.000109859 5.91031e-05 0.000498573 0.000442872 2.12387e-05 5.76246e-05 0.000455924 0.000178814 2.20261e-05 1.83839e-05 3.61056e-06 6.48296e-06 0.000423331 0.000543827 1.58978e-05 0.000490301 1.00496e-05 0.00063681 1.83959e-05 0.000142673 9.06096e-05 2.27959e-06 0.000429312 0.0005112 5.45588e-06 6.0094e-06 0.000127685 3.00723e-06 0.000228384 0.000128145 0.000431017 0.000410987 6.23114e-06 3.25595e-06 0.000105829 0.000155913 8.5646e-05 7.58052e-05 0.000215236 5.81151e-05 8.87458e-05 2.87649e-05 8.27143e-05 2.75995e-06 4.03347e-06 0.000722275 0.000205305 0.000824692 1.64555e-05 8.01537e-05 0.000479465 0.000432183 1.22092e-05 1.44542e-05 7.74102e-05 0.000313089 5.80259e-06 4.53688e-06 4.64484e-06 6.41347e-06 5.90524e-06 0.000558899 7.30768e-05 0.000853225 6.55866e-05 0.00024018 7.56332e-05 6.67134e-05 9.47876e-06 1.85736e-05 7.9832e-05 0.000213583 0.000301587 3.53358e-05 3.21115e-05 0.000422204 0.000325732 0.000413473 5.03097e-06 5.44685e-06 0.000130702 8.32874e-05 1.17414e-05 7.13895e-05 0.000411107 6.94486e-06 2.16068e-06 0.000401927 4.0408e-06 1.13887e-05 0.000126387 4.54917e-05 0.000436229 0.000466283 9.58271e-05 0.00011631 9.69369e-06 6.44007e-05 4.2389e-06 0.000283977 0.000712099 0.0002923 6.34859e-05 7.78199e-05 8.16403e-05 0.000165054 0.000118863 0.000146482 0.000142872 4.8734e-05 9.68632e-05 0.00102437 2.1951e-06 0.000657398 3.90742e-06 9.11811e-05 3.57068e-06 3.10761e-06 0.000228558 3.23772e-06 5.26341e-06 0.000160785 0.000509765 0.000110813 6.25826e-05 7.35221e-05 6.95686e-06 6.46122e-05 2.5863e-05 0.000267656 0.000183369 0.000182457 1.34935e-05 0.000195529 0.000238622 0.000215405 4.11185e-05 4.29882e-06 7.52019e-06 0.000530846 9.35513e-05 0.000501738 0.000156497 0.00014123 0.000567149 0.000150457 8.94728e-05 9.53589e-05 5.84071e-05 0.000682487 2.78222e-06 0.000428331 0.000248996 4.55363e-05 0.000815204 0.000344226 0.000420532 0.000211748 7.90559e-05 1.54983e-05 9.9741e-06 1.70721e-05 7.45581e-05 0.000121343 1.68539e-05 0.000967025 0.000437685 4.62954e-05 6.32929e-05 7.0902e-05 0.000166024 0.000600655 8.24572e-05 0.000847709 0.000355981 7.82184e-06 0.000280028 0.000830261 6.13793e-05 2.36533e-05 0.000702183 0.0009144 0.000691574 0.000502554 9.47824e-05 1.17876e-05 7.61401e-06 2.61766e-05 0.000145308 0.000210011 2.1992e-05 0.000452825 0.000469357 3.94278e-05 3.09659e-05 1.75778e-05 2.71301e-06 4.49615e-05 4.71789e-05 4.13841e-06 0.000328847 2.72847e-05 2.45918e-06 4.60848e-05 2.31191e-06 7.19459e-06 4.22597e-05 0.000886811 0.000556902 8.42338e-06 0.000380647 4.30136e-06 0.000241247 0.000182998 3.20564e-05 0.000266336 0.000107674 0.00047486 0.000310908 4.12934e-06 2.24017e-05 2.29299e-05 0.000139656 8.71326e-06 0.000126027 7.00079e-06 2.00818e-05 4.59988e-06 0.000407614 1.54562e-05 7.24035e-05 0.00187271 0.000482708 7.02203e-05 6.70302e-05 0.000228762 0.000410954 2.49077e-05 0.000949661 0.000369493 0.000863001 3.12157e-06 0.000214631 0.000270202 0.000301936 3.90348e-05 4.41942e-06 0.000351795 0.00119347 0.000100071 4.10001e-06 5.9773e-05 6.49209e-05 8.47561e-05 0.000740434 0.000171506 1.30005e-05 0.00014543 1.776e-05 9.2928e-06 0.000118832 0.00059099 2.1358e-05 0.00011533 0.000412863 2.71893e-05 0.000166438 5.42689e-06 3.39807e-05 5.4131e-06 0.000674298 0.000213127 5.76132e-06 0.000118757 0.00044682 4.26294e-06 0.000143173 0.000627407 0.000109773 1.79925e-05 3.86549e-06 2.93209e-06 4.76228e-05 6.37967e-06 8.6746e-05 0.000111814 0.000144018 0.00055829 2.33814e-05 3.6262e-06 0.000178661 1.08152e-05 9.47306e-05 0.000243784 0.000537696 0.000446612 0.000480569 8.95793e-05 0.000156405 5.84005e-05 0.000519517 0.00032164 4.84404e-06 0.000834825 8.37286e-05 8.10269e-05 4.11982e-06 5.93564e-05 0.000762983 0.000460031 0.000104559 0.000744064 0.000467983 0.000109688 6.20607e-06 1.9702e-05 6.91807e-05 0.00113454 1.00468e-05 0.000110184 3.56462e-05 0.00048221 6.87214e-05 0.000212431 0.000245402 1.80871e-05 2.7869e-06 1.13937e-05 2.31243e-05 2.84731e-05 4.04732e-06 0.000348163 3.28266e-06 0.000117061 1.21937e-05 9.39136e-05 0.00041614 9.87576e-06 4.07608e-06 3.02387e-05 0.000161283 4.978e-06 2.46138e-05 6.89184e-05 1.60503e-05 0.000412583 3.91808e-05 3.58814e-05 0.000210621 0.000411641 5.85171e-05 0.000313974 2.58402e-06 0.000136982 0.000437635 3.25538e-05 0.000156058 4.12118e-05 2.42568e-05 6.64879e-06 0.000422088 7.74834e-05 0.000253623 0.000147677 2.16005e-06 1.71553e-05 2.62574e-05 1.68543e-05 0.000116355 0.000188055 3.05436e-06 3.12609e-05 0.0001205 0.000331935 2.39625e-05 5.8163e-05 0.00123792 4.60857e-06 1.45401e-05 0.000219885 0.000866585 5.20196e-06 0.000472076 0.000291635 3.01092e-06 0.000158714 3.78018e-05 0.000416771 8.43753e-06 3.1544e-05 0.000482206 3.30186e-05 6.14345e-06 0.000486626 7.23559e-05 9.19926e-05 0.000333984 9.39257e-05 9.59515e-06 1.53681e-05 6.09932e-05 0.000202437 0.000332081 5.53627e-05 0.000642126 0.000103093 0.000972969 0.000165854 4.67199e-06 5.28672e-06 2.62979e-05 1.6803e-05 9.62496e-05 0.000150483 9.73198e-06 8.60619e-06 8.53717e-05 0.000569172 0.000222633 0.000132746 5.67031e-05 1.3671e-05 1.63601e-05 3.13876e-05 6.61818e-05 0.816805 8.76021e-06 0.000812243 0.000145581 0.0002292 3.05646e-05 0.000226932 0.00052498 0.000261965 2.69089e-05 0.000148579 0.000523135 0.000179424 0.00045123 6.25365e-05 0.000560086 4.06461e-05 3.63231e-06 0.0004154 1.42775e-05 6.70051e-05 3.71392e-06 4.39578e-05 1.02408e-05 0.000147677 3.51056e-06 0.000242904 1.30205e-05 1.09617e-05 0.000100627 7.34669e-05 2.84504e-06 0.000479063 1.46728e-05 0.000114656 4.81134e-05 0.000157004 7.75415e-05 3.88714e-05 0.0001912 0.000427826 5.54731e-05 0.000127134 0.00018313 6.80136e-05 4.79522e-05 5.2907e-06 0.000245574 9.62696e-06 0.000102509 0.000658921 4.01183e-05 0.000510079 9.5495e-06 9.66297e-05 1.56743e-05 0.000158338 0.000495635 7.3776e-06 0.000190719 0.000415686 4.82512e-06 5.81758e-05 6.84029e-06 2.17719e-05 0.000119625 0.000461332 1.29429e-05 0.000106811 3.72732e-06 2.78744e-05 6.93623e-06 0.000199388 3.07433e-05 0.000161706 0.000488832 0.000180903 0.000133402 3.65499e-06 2.63496e-05 0.000347029 0.000480959 4.16094e-05 7.52708e-05 5.55925e-05 4.65461e-05 0.00060168 4.99164e-06 1.45013e-05 0.000107492 0.000617159 2.57157e-05 7.22575e-05 3.37293e-06 0.000414078 9.2677e-06 0.000997613 1.40304e-05 0.000194806 3.56449e-05 0.000132961 6.24104e-05 4.31528e-05 7.02487e-06 6.42415e-06 2.27687e-05 9.24488e-06 2.71852e-05 6.65135e-05 3.58858e-05 0.000480211 0.000274158 0.000167225 0.000369598 2.18766e-06 5.21441e-06 5.99321e-06 6.28412e-05 1.22892e-05 0.000417873 4.57165e-05 2.9716e-06 0.00071184 3.96835e-06 5.81691e-05 5.40606e-06 1.9808e-05 0.000165482 0.000252097 2.05239e-05 3.81906e-05 1.78111e-05 4.97203e-06 8.8579e-06 1.98166e-06 0.000220189 0.000448312 5.76435e-05 2.09138e-06 3.3445e-06 0.000104822 6.93674e-06 4.01788e-05 0.000409021 0.000254749 1.12573e-05 5.58481e-06 0.000132945 0.000135075 2.73599e-05 6.82082e-05 0.000615255 9.79742e-05 9.60348e-05 9.82996e-05 0.000625021 1.20855e-05 0.000158826 4.39553e-05 2.16024e-05 0.000108915 6.82765e-05 0.000127794 0.00015348 0.000410134 0.000174265 5.1874e-05 0.000440736 7.85949e-05 5.93263e-06 0.000742934 0.000153582 1.84675e-05 0.000134497 6.65354e-05 1.11306e-05 9.63667e-05 4.00174e-05 3.91095e-06 0.000646373 5.77709e-06 0.000110614 0.000841005 7.81091e-05 8.60679e-06 0.000326678 9.32071e-05 0.000195521 0.000422653 0.000111433 2.64617e-06 0.000241413 1.04169e-05 0.000473538 0.000664255 1.47334e-05 6.36346e-05 1.1644e-05 0.000111384 0.000265098 3.47851e-06 8.48116e-05 6.87833e-06 6.93927e-05 0.00107246 0.000365478 0.000107924 9.05282e-05 0.000144688 5.40042e-05 0.000585739 1.87846e-05 9.84799e-06 4.81798e-06 8.9057e-05 9.45575e-05 5.3732e-06 8.04576e-06 0.000103399 0.00018615 5.96898e-05 9.62146e-06 0.000648687 9.15056e-06 0.000439186 3.59554e-06 0.000271065 4.24339e-05 0.000469813 0.000413072 0.000491553 3.82082e-06 0.000230972 0.000105822 8.55978e-05 8.5277e-05 8.97709e-05 5.12923e-06 0.000351371 1.47308e-05 5.34093e-06 0.000229604 0.000424874 2.76571e-05 2.70017e-05 0.000970349 8.87027e-06 3.25049e-06 1.2284e-05 0.000426173 0.000129364 0.000107537 5.60546e-06 8.49261e-05 3.45941e-06 1.43128e-05 0.000160725 6.89148e-05 8.455e-06 0.000141311 4.48111e-05 1.25838e-05 2.03733e-05 0.000594598 3.32975e-05 0.00015911 0.000407272 7.17812e-06 2.75824e-05 0.000137501 4.07544e-06 3.18573e-05 0.000209633 0.000259105 0.000150554 6.44241e-06 6.63224e-06 0.00011473 0.000120454 0.000111756 0.000228309 3.50455e-05 0.000105936 5.53593e-05 9.24762e-06 9.20918e-06 1.39692e-05 7.29029e-05 6.71134e-06 2.87995e-05 0.00037404 0.000178995 1.8078e-05 0.000238821 0.000407969 0.000105522 0.00021965 0.000497512 1.71125e-06 5.15058e-05 1.86946e-05 0.000454748 4.00722e-05 2.30502e-05 6.66131e-05 7.65896e-05 6.75309e-06 5.7103e-06 0.000102612 0.00100909 3.4686e-05 4.05945e-06 1.96511e-05 0.00111172 0.000415369 0.000250531 0.00108891 5.00012e-06 0.000484864 8.03923e-06 5.39349e-06 7.33556e-06 2.88445e-06 6.16252e-05 0.000820974 0.000229325 1.0483e-05 0.00082218 0.000149411 8.032e-05 0.000224603 0.000128229 0.000924004 0.000160591 2.4408e-05 3.60367e-05 6.29121e-05 0.000103745 2.95682e-05 2.80311e-06 0.00045386 0.000260524 3.46776e-05 0.00031783 8.70581e-05 5.98482e-05 9.64899e-06 0.000108893 0.000186029 7.75447e-06 1.19052e-05 0.000109036 0.00012124 0.000587493 9.20635e-05 2.36235e-05 6.97563e-05 3.02268e-05 2.54738e-05 1.59515e-05 0.000723388 0.000160232 0.000101605 0.000667542 6.90571e-05 2.46385e-05 4.43887e-05 3.18661e-06 2.51357e-05 8.7486e-06 0.000222311 1.5427e-05 7.04646e-06 0.000493436 0.000206944 3.56029e-06 1.61625e-05 0.000412323 0.000406719 0.00022507 0.000447995 0.000173019 0.000167663 1.07369e-05 8.40382e-06 0.000158067 0.00048628 0.000293214 0.000606003 0.000593695 1.02834e-05 4.60751e-05 4.31654e-06 0.000528244 0.000122795 0.000409038 0.000132404 0.000569653 0.000802495 0.000969346 0.000160059 0.000551175 5.29314e-05 0.000407719 0.000499891 6.62901e-05 0.000414933 3.4347e-05 5.1378e-06 1.93908e-06 0.000188985 9.87536e-06 1.57888e-05 0.000104046 6.23037e-06 0.000797589 0.000274366 8.53757e-05 5.3365e-06 0.000278686 1.23074e-05 0.00103924 2.20472e-05 0.000776369 2.50512e-06 3.10708e-06 0.000158967 3.06272e-06 0.000321714 5.40456e-06 0.000409099 6.34014e-05 0.00041139 5.81352e-05 9.11801e-06 0.000233667 0.000410989 0.000113545 3.7741e-06 1.40998e-05 8.76836e-06 3.93679e-06 9.75272e-05 0.000196119 2.92854e-05 4.43645e-06 0.000409841 3.6858e-05 7.76793e-05 0.000445019 0.00144732 0.00025512 3.88588e-05 9.60108e-06 0.000501509 2.18068e-05 2.42419e-05 0.000102611 8.15242e-05 0.000151372 4.11094e-06 0.000439772 2.6432e-06 3.48451e-06 0.000141985 0.000108541 5.50168e-06 0.000141827 4.73819e-06 6.97379e-06 4.06921e-05 4.63407e-05 0.000429073 5.26572e-05 0.000172799 3.47211e-05 4.52939e-06 4.96888e-05 4.48782e-05 0.000106222 1.59439e-05 0.000570056 0.000835721 0.000199054 0.000501981 3.06552e-06 1.7347e-06 6.49344e-05 7.49029e-06 0.00082155 3.61859e-06 0.00082765 5.33901e-06 0.00041211 0.000152642 4.07878e-06 1.30575e-05 0.000608577 0.000145269 0.000119012 0.000216099 6.68041e-05 0.00013958 8.87757e-05 3.89198e-06 0.000183421 0.00083797 3.03295e-05 0.000410105 0.000588965 4.72082e-05 0.000777711 0.000123215 8.83069e-05 0.000250024 0.000657228 0.000407232 4.96373e-06 9.53475e-06 0.000149323 4.20671e-06 0.000526818 0.000298466 0.000262741 4.65212e-05 0.00041225 5.80538e-05 4.62512e-06 8.21188e-05 7.38363e-06 6.58288e-05 3.85845e-05 0.000252071 8.59548e-06 5.02292e-05 0.00114382 2.68786e-05 1.9534e-05 5.26838e-05 9.17288e-05 0.000149712 9.92727e-05 3.6464e-06 0.000422141 4.56916e-06 1.02216e-05 
8.79741e-05 2.40253e-05 5.42584e-05 7.23429e-05 3.46686e-05 2.68365e-05 4.59133e-05 6.35342e-05 9.77522e-05 3.75704e-05 3.89455e-05 0.000144136 3.0994e-05 5.87777e-05 0.000126565 7.93424e-05 3.39745e-06 7.29787e-05 0.000109674 4.62224e-05 8.15751e-05 1.85049e-05 7.22543e-05 3.71206e-05 8.80292e-05 2.89824e-05 6.13577e-05 0.000441354 1.39612e-05 2.77661e-05 7.63628e-05 6.00774e-05 0.000563997 4.78435e-06 4.77251e-05 4.27186e-05 0.00014126 4.68136e-05 0.000101679 5.29617e-05 5.82234e-05 6.36074e-05 0.000135608 6.93556e-05 3.84249e-05 7.53063e-05 0.00032156 9.73865e-05 3.71784e-05 0.00010442 3.63186e-05 0.000217504 3.10972e-05 3.28708e-05 7.79923e-05 4.27625e-05 3.53703e-05 2.16857e-05 8.64337e-05 6.66398e-05 0.00010223 2.0599e-06 4.61821e-05 0.0114928 6.03992e-05 8.60021e-05 8.10896e-05 0.000144725 3.86952e-05 8.83257e-05 2.36483e-05 0.000442653 5.29511e-05 7.46692e-05 5.71671e-05 7.77176e-05 4.4087e-05 4.83016e-05 0.000316943 1.66033e-05 7.2618e-05 0.000273522 6.89925e-05 0.000286128 2.56921e-05 3.88794e-05 3.05536e-05 0.000110594 5.77228e-05 1.3558e-05 4.23235e-05 3.64499e-05 9.92463e-05 4.2245e-05 6.42565e-05 4.52451e-05 0.000103736 4.16316e-05 0.000167219 4.84542e-05 0.000349805 7.12379e-05 3.29249e-05 3.03158e-05 8.60946e-05 0.000127463 9.31387e-05 6.17185e-05 0.000173216 4.40641e-05 3.29624e-05 1.43433e-05 5.25406e-05 3.97989e-05 4.74229e-05 1.47061e-06 7.49353e-05 8.24131e-05 4.25367e-05 0.000280481 4.74757e-05 0.00010798 1.66108e-05 2.38866e-05 4.03278e-05 8.36239e-05 2.76115e-05 4.15546e-05 0.000201505 0.000123761 4.90017e-05 0.000101654 6.70307e-05 0.000154141 9.5373e-05 6.05921e-05 0.000511794 0.000114938 0.000412342 9.55716e-05 6.50572e-05 5.70892e-06 0.000301237 3.99378e-05 0.000102714 3.6919e-05 6.48495e-05 6.19349e-05 3.09363e-05 0.000260195 4.38168e-05 8.75508e-05 0.00010706 2.69122e-05 9.37168e-05 3.98628e-05 3.86609e-05 5.60096e-05 0.000119729 2.83723e-05 6.75425e-05 8.84313e-05 6.25348e-05 6.59924e-05 8.78029e-05 4.14171e-05 0.000189414 2.72881e-05 0.00013653 8.41413e-05 1.45751e-05 5.87049e-06 0.00014925 9.95521e-05 0.000181893 0.000330529 4.56899e-05 7.63038e-05 0.000243321 6.41102e-05 0.000104994 0.000163734 8.11758e-05 6.28909e-05 0.000109365 4.53154e-05 5.26559e-05 8.08316e-05 4.1504e-05 2.15537e-05 1.25648e-05 1.90503e-05 6.64326e-05 0.000328391 4.81216e-05 2.93028e-05 2.52232e-05 7.42721e-05 0.000461031 0.000135122 9.01347e-05 4.31689e-05 7.70691e-05 0.000108784 8.24201e-05 0.000169778 4.23329e-05 2.68742e-05 4.76225e-05 0.000376552 3.53856e-05 9.2995e-05 4.3763e-05 7.78389e-05 9.54594e-05 3.58117e-05 1.71242e-06 0.000230414 6.5677e-05 4.15781e-05 4.45807e-05 6.84165e-05 6.72258e-05 0.000149083 5.95452e-05 5.15362e-05 7.27888e-05 5.95161e-05 4.79143e-05 0.000107137 0.000367913 8.04117e-06 5.93125e-05 5.88004e-05 4.9383e-05 9.85742e-05 0.000141446 1.52296e-05 2.48041e-05 8.61842e-05 1.85437e-05 4.56204e-05 7.03151e-05 0.00011138 0.00010524 4.19778e-05 8.7689e-05 0.000103009 4.07597e-05 4.64823e-05 5.45271e-05 0.000128214 3.1086e-05 0.102488 3.41498e-05 0.000177162 8.81685e-06 3.42079e-05 1.52887e-05 7.80371e-05 6.11468e-05 0.000122068 5.01299e-05 0.000113754 0.000159642 5.07879e-05 3.48055e-05 0.000223524 0.000185309 3.88901e-05 2.91082e-05 0.000399805 4.52247e-05 0.000183023 8.71679e-05 5.4646e-05 2.8713e-05 9.67479e-05 0.00021495 3.96784e-05 3.8585e-05 6.93074e-05 0.00027984 0.000177385 6.22534e-05 7.39608e-05 3.78658e-05 4.00074e-05 6.76684e-06 3.71399e-05 1.50634e-05 7.8792e-06 0.0100805 3.29271e-05 3.45278e-05 3.3406e-05 3.09607e-06 4.19725e-05 2.05867e-06 3.24541e-05 5.61045e-05 4.20151e-05 4.13788e-05 5.29153e-05 7.19032e-05 7.35732e-05 0.000135898 0.000264617 2.11282e-05 2.75273e-05 8.66879e-06 0.000130809 1.04796e-05 7.2506e-05 2.38123e-05 7.74074e-05 8.0492e-05 3.10239e-05 1.39855e-05 0.000283511 8.10335e-05 0.000142814 4.39152e-05 6.42688e-05 0.000114373 7.39049e-05 3.04905e-05 4.48275e-05 0.0628736 0.000370029 0.000161049 0.00017531 1.84337e-05 9.52643e-05 0.000364558 6.12323e-05 4.93449e-05 0.000129951 3.09364e-05 0.0135217 3.99377e-05 8.31089e-05 7.96544e-05 4.98209e-05 2.17048e-06 0.000132078 7.98208e-05 5.53826e-05 8.18147e-05 6.41483e-05 0.000513308 4.51319e-05 8.02e-05 6.60532e-05 0.000153518 0.000129556 9.96951e-05 0.0272486 0.000138497 3.43139e-05 3.07322e-05 2.8723e-05 0.000117526 5.12345e-05 0.0143034 1.79109e-05 1.36327e-05 2.93236e-05 7.56109e-05 7.29975e-05 3.64415e-05 0.000180141 5.20035e-05 2.34583e-05 8.9528e-05 0.000139835 0.00022525 5.59583e-05 2.05263e-05 0.000127942 2.70235e-05 2.23882e-05 3.97471e-05 7.30878e-05 0.000101757 8.42389e-05 2.64796e-05 7.67205e-05 8.42808e-05 4.15126e-05 0.000114248 4.31087e-05 4.74905e-05 1.73741e-05 4.29033e-05 0.000434362 1.72789e-05 6.73229e-05 5.83933e-05 5.97883e-05 4.85806e-06 0.000106822 6.93471e-05 3.90868e-05 4.90982e-05 5.47234e-05 5.90661e-05 5.70165e-05 0.000101309 0.000120817 4.56202e-05 5.76282e-05 3.48235e-05 2.4335e-05 8.06914e-05 0.000120929 0.000191349 6.64941e-05 7.40546e-05 4.10983e-05 0.000111655 7.79603e-05 6.06779e-05 4.62597e-05 4.23633e-05 0.000128366 0.000102102 6.06681e-05 3.00933e-05 5.12135e-06 4.32676e-05 1.79014e-05 8.32713e-05 6.38734e-05 4.57684e-05 0.000171207 3.86721e-05 1.46359e-05 8.09961e-05 3.25441e-05 5.50333e-05 5.2528e-05 9.9536e-05 4.0363e-05 6.81297e-05 0.000190335 0.000123372 0.000156121 0.000131617 2.215e-05 0.000126104 5.97561e-05 6.24911e-05 0.000123762 3.99529e-05 3.30979e-05 1.10229e-05 9.66719e-05 0.000162207 4.78182e-05 0.000135532 6.88782e-05 8.05857e-05 0.000109164 3.34406e-05 8.07421e-05 0.000119561 3.71486e-05 6.52631e-05 0.0398802 7.93306e-05 5.09288e-06 8.89827e-05 4.77051e-05 2.88954e-05 1.61861e-06 3.60631e-05 7.2976e-05 4.20069e-05 1.80831e-05 0.000124738 7.8609e-05 4.87586e-05 0.0675131 0.0528197 2.58031e-05 2.54955e-05 6.76962e-05 0.000144011 0.000123285 3.07156e-05 0.000217708 6.53109e-05 5.27315e-05 5.98268e-05 5.34417e-05 0.000172014 4.71701e-05 8.84653e-05 5.27494e-05 3.86402e-05 7.80784e-05 0.000134813 1.90356e-05 7.01354e-05 3.46767e-05 4.43443e-05 2.25189e-05 2.03663e-05 3.25571e-05 0.000198323 4.73525e-05 6.58077e-05 7.41455e-05 9.95986e-05 8.02055e-05 6.55954e-05 1.5149e-05 0.000152139 3.1029e-05 7.94488e-05 9.96607e-05 6.97658e-05 6.77948e-05 1.77763e-05 3.2441e-05 9.5818e-05 0.000114398 7.75688e-05 0.000420785 2.36366e-05 0.000522462 1.61107e-05 0.000147827 0.000148755 5.57243e-05 2.65089e-05 3.70044e-05 6.65759e-05 0.000163818 4.26876e-05 6.51312e-05 5.29516e-05 5.19597e-05 0.000251547 4.6903e-05 3.06829e-05 4.67961e-05 4.83068e-05 4.91334e-05 2.82183e-05 9.56239e-05 4.00602e-05 0.000162227 5.41633e-05 0.0986747 5.54778e-05 5.3072e-05 0.000188723 0.000103874 4.02604e-05 8.08487e-05 7.71495e-05 8.33555e-05 0.000107589 7.57695e-05 6.63838e-05 6.46937e-05 7.52471e-05 3.38039e-05 2.61732e-05 0.000218632 8.61924e-05 0.000100343 3.04542e-05 4.86802e-05 1.75996e-05 3.73965e-05 4.35511e-05 2.22457e-06 5.70166e-05 5.68272e-05 7.35253e-05 2.86233e-05 6.23252e-05 0.000162671 4.52818e-05 2.13261e-05 1.05783e-05 8.21942e-05 0.000100401 6.12583e-05 4.04259e-05 5.86235e-05 3.66521e-05 0.000201763 2.34586e-05 3.55879e-05 0.000174694 2.09644e-05 7.1125e-05 5.88762e-05 0.0851452 5.05886e-05 8.78113e-05 0.00021424 5.37038e-05 0.000101191 1.70524e-05 0.00010243 3.26075e-05 1.14432e-05 5.12238e-05 6.46111e-05 5.2562e-05 3.5363e-05 8.99255e-05 1.66949e-05 4.52062e-05 7.34359e-05 1.84655e-05 0.0671453 4.48224e-05 5.67276e-05 0.000194226 2.01861e-05 0.00048458 0.000103233 3.61316e-05 2.981e-05 8.16595e-05 0.00218606 0.000139938 4.89436e-05 3.58673e-05 3.5655e-05 6.80332e-05 3.33686e-05 0.000109769 6.96618e-05 0.000402343 3.45475e-05 6.50886e-05 3.04614e-05 1.41497e-05 1.09375e-05 7.57795e-05 4.01138e-05 3.69722e-05 7.58363e-05 0.000110548 7.23285e-05 3.29132e-05 9.48862e-05 0.000144027 4.92355e-05 2.51761e-05 1.49604e-05 0.000116603 5.54682e-05 8.86247e-05 1.54904e-05 0.0375308 1.73053e-05 0.000112261 9.39732e-05 0.000115077 7.94897e-05 9.36097e-05 1.73504e-05 1.84975e-05 0.000334562 3.39908e-05 5.50877e-05 5.19589e-05 4.15691e-05 0.000130961 4.34546e-05 0.000388348 1.81085e-05 0.000140903 4.5537e-05 0.000140985 8.18381e-05 3.921e-05 1.9019e-06 3.93725e-05 5.98426e-05 6.11618e-05 3.81498e-05 0.000200207 6.30861e-05 3.43804e-05 8.40188e-05 4.93459e-05 0.000159221 1.26419e-05 3.73024e-05 6.56642e-05 0.000260326 5.13685e-05 3.33975e-05 2.09963e-05 3.42075e-06 6.43469e-05 1.99769e-05 7.72483e-05 8.54554e-05 2.70334e-05 0.000234616 9.62956e-05 1.23875e-05 2.30555e-05 3.13318e-05 1.82407e-05 9.79035e-05 0.000202759 0.000200647 8.63399e-05 0.000103719 4.38508e-05 7.50472e-05 5.35169e-05 3.09415e-05 7.41895e-05 9.89627e-05 9.30998e-05 1.66573e-05 6.13473e-05 6.43136e-05 3.02979e-05 0.000243942 6.93342e-05 7.22736e-05 0.000218689 3.99328e-05 7.08926e-05 3.09078e-05 2.98436e-05 5.39228e-05 0.000211122 6.00123e-05 5.87473e-05 5.32496e-05 0.000221347 2.38284e-05 0.000123059 4.16313e-05 6.06857e-05 3.4353e-05 5.35591e-05 0.00010184 3.66005e-05 3.55153e-05 0.000106951 4.81132e-05 0.0232663 0.000622387 6.4875e-05 5.20427e-05 0.00010142 6.19753e-05 9.56096e-05 2.71286e-05 0.000114863 8.01948e-05 0.000147463 2.28109e-05 3.85739e-05 7.91886e-05 2.40109e-05 1.45498e-05 5.50366e-05 6.15151e-05 5.7065e-05 5.32557e-05 6.61626e-05 8.69613e-05 0.000102818 0.000119052 3.51241e-05 6.69868e-05 0.000132362 7.30458e-05 3.2532e-05 0.00012723 3.06661e-05 4.82862e-05 0.000945661 6.60713e-05 2.41949e-05 7.61855e-05 4.94005e-05 5.1798e-05 4.87607e-05 9.707e-05 6.0117e-05 7.08456e-05 3.77781e-05 6.36111e-05 5.97781e-05 0.000152104 0.000395211 3.93294e-05 7.50931e-05 2.80076e-05 9.72464e-05 0.000163696 1.93851e-05 0.00014827 5.91097e-05 0.00715426 6.97413e-05 0.00010825 0.000219224 0.000105808 1.39414e-05 0.000263406 6.48033e-05 6.20058e-05 6.58117e-05 3.56071e-05 2.07815e-05 0.00015674 4.38322e-05 6.67521e-05 2.22606e-05 4.81669e-05 9.76879e-05 3.95388e-05 0.000349455 5.89664e-05 3.5041e-05 6.7541e-05 0.000102402 3.6233e-05 0.000152266 2.34311e-05 4.62812e-05 6.05229e-05 5.67514e-05 6.31232e-05 5.34061e-05 0.000107139 6.06894e-05 0.000114161 5.63739e-05 0.000392787 1.09159e-05 4.58601e-05 1.996e-05 8.20943e-05 0.000131996 0.000316986 0.000162142 5.39009e-05 0.00010382 4.60775e-05 0.000201504 0.0146964 9.08068e-05 4.67929e-05 2.21482e-05 5.95892e-05 0.000184005 4.43776e-05 0.000113287 5.66983e-05 5.044e-05 5.98914e-05 9.87388e-06 4.7008e-05 0.000118335 4.39259e-05 2.36792e-05 0.000110186 4.79666e-05 0.000213586 2.60939e-05 1.84328e-05 6.64444e-05 0.000103691 3.69769e-05 2.57659e-05 1.75086e-05 2.14393e-05 3.61942e-05 2.52321e-05 3.84452e-05 7.2071e-05 7.58805e-06 6.34327e-05 6.75755e-05 3.02282e-05 3.68078e-05 6.17204e-05 5.77124e-05 0.000441711 6.17769e-05 0.000321411 5.92741e-05 0.000313211 0.000364199 0.000197786 0.000687163 7.26047e-05 4.65004e-05 5.42713e-05 8.88235e-05 7.69968e-05 4.3738e-05 6.09167e-05 4.54624e-05 0.000137493 3.06184e-05 5.66629e-05 3.4789e-05 2.90243e-05 4.69547e-05 1.77354e-05 1.67494e-05 4.63801e-05 1.85022e-05 8.37344e-05 8.15291e-05 9.46139e-05 0.000113539 8.82586e-05 8.76128e-05 0.000168544 7.87036e-06 6.84752e-05 0.0292422 3.37639e-05 0.000154147 4.07407e-05 0.000112822 0.095 8.40179e-05 2.88632e-05 3.62296e-05 0.000299571 0.000150366 3.3004e-05 7.08963e-06 5.89145e-05 3.45106e-05 3.11666e-05 4.84328e-05 9.97566e-05 0.000233224 6.59211e-05 4.49846e-05 3.3157e-05 2.41914e-05 5.70312e-05 0.000590275 5.6687e-05 5.83934e-05 2.42765e-05 9.82713e-06 5.51003e-05 3.11209e-05 6.87723e-05 0.000115799 7.41418e-05 1.75117e-05 0.0490147 0.000508412 0.000280138 3.31116e-05 1.92808e-05 0.000118245 0.000140069 7.60212e-05 4.95738e-05 7.29573e-05 0.000108005 5.40211e-05 0.000102413 0.000116785 6.10113e-05 9.295e-05 4.39136e-05 4.66226e-05 0.00578987 4.97298e-05 5.75834e-05 4.88785e-05 0.000179304 2.91667e-05 3.86528e-06 6.72421e-05 5.17022e-05 8.34432e-05 5.02567e-05 1.58346e-05 3.75092e-05 3.94043e-05 3.3951e-05 
0.00013397 3.45991e-05 4.32771e-05 5.48751e-05 0.000157138 0.000124651 9.20084e-05 0.000272659 0.00044023 7.05568e-05 6.28105e-05 0.000177815 1.01617e-05 4.81381e-05 7.67829e-05 7.27599e-05 1.07192e-05 2.7656e-05 0.000263939 0.000108091 5.36698e-05 0.000119139 0.000133694 4.48611e-05 0.000229274 3.49179e-05 4.87685e-05 0.0339052 5.19712e-06 8.12088e-05 0.000159796 2.61594e-05 0.000103415 5.07948e-05 4.48859e-05 0.000125007 0.00018283 0.000123661 0.00013079 8.23677e-05 0.000105135 7.09463e-05 0.000123104 6.07122e-05 0.00013517 0.00010056 0.00104213 0.000234349 7.21315e-05 0.000468377 3.61964e-05 0.000210373 0.000125392 8.21549e-05 0.000115569 4.66619e-05 0.00119488 7.1794e-05 8.77845e-05 0.000109121 3.82705e-06 0.000126486 0.000189595 5.83005e-05 0.00031717 0.000118337 6.22534e-05 0.000113163 1.42033e-05 0.000165971 0.000151703 8.0814e-05 0.000138801 8.44163e-05 7.45902e-05 7.85657e-05 8.5831e-05 3.78971e-05 0.000199782 8.28804e-05 0.000109862 0.0553403 0.000210223 0.000267813 6.5448e-05 0.000117098 0.000447341 0.000110655 3.38293e-05 3.61581e-05 0.000284776 3.02634e-05 0.000874103 0.000494177 7.96926e-06 5.3883e-05 8.25847e-05 4.35134e-05 8.06289e-05 4.66822e-05 9.36081e-05 6.16332e-05 3.66323e-05 4.4496e-05 9.11041e-05 0.000152865 0.0001608 0.000122943 7.23756e-05 0.00012767 4.63642e-05 8.18224e-05 3.73474e-05 9.76663e-05 8.84746e-05 3.30999e-05 0.000159342 0.00138837 0.000526335 0.000225297 5.49526e-05 0.000537374 2.01077e-05 7.29917e-05 4.40248e-05 0.00015471 0.000160207 0.000150108 0.000170321 9.2252e-05 3.93095e-05 5.06341e-05 0.000205062 0.000117353 0.000128738 0.000118153 0.108903 6.68553e-05 9.73867e-05 0.00013232 0.000106335 5.04013e-05 0.000247838 5.89232e-05 4.66212e-05 0.000122948 5.40314e-05 0.000158011 2.5636e-05 8.84828e-05 0.000161591 0.000147599 0.000138748 0.000162649 9.89621e-05 0.000975841 6.78041e-05 3.1639e-05 0.000130485 0.000211332 0.000202321 0.000166196 0.000189833 4.20421e-05 0.000141905 0.000125547 2.52747e-05 0.000116938 0.00014473 1.95082e-05 7.80566e-05 9.38857e-05 0.0309372 9.1459e-05 0.000110784 0.0035704 0.000209706 0.000121751 0.000161143 4.78746e-05 0.000106676 0.000104209 8.90404e-05 0.000260426 7.02509e-05 2.67838e-05 0.000202439 0.000144231 3.50584e-05 4.41998e-05 8.31738e-05 5.87395e-05 5.95843e-05 2.98774e-05 0.000244821 9.79511e-06 2.09365e-05 6.53978e-05 0.000120073 0.000547694 5.97233e-05 0.000219702 6.86015e-05 0.000102475 0.000119506 0.000282991 7.52588e-05 0.000447929 0.000112729 0.00733128 8.64208e-05 0.000127134 9.59865e-05 0.000162109 0.000124628 4.31611e-05 7.00128e-05 0.0831009 0.00010549 9.40321e-05 0.000328784 0.000157722 0.000117442 0.00124008 5.29175e-05 8.34967e-05 0.000135069 0.000127912 6.51609e-05 9.36599e-05 8.2824e-05 1.84118e-05 4.89168e-05 0.000335762 0.000139986 4.92518e-05 0.000115536 0.000212066 7.65495e-05 8.75785e-05 0.000171573 5.17642e-05 8.00833e-05 0.000595186 0.000166027 8.08443e-05 0.000123796 0.000676392 7.96126e-05 8.20437e-05 7.61685e-05 5.04153e-05 0.000298279 0.00018356 0.000114731 0.000921371 5.14195e-05 6.29816e-05 6.88622e-05 5.84139e-05 9.2805e-05 0.000185363 0.000159841 0.000292285 0.000154213 7.39578e-05 5.75341e-05 9.53249e-05 0.000212694 7.90019e-05 0.00040952 0.000141918 1.52988e-05 0.000153944 0.000156443 6.33107e-05 0.000177344 0.000127557 0.000179014 1.91326e-05 6.62942e-05 0.000309086 7.29055e-05 0.000201994 0.000183607 0.000165606 4.10604e-05 8.15924e-05 0.00144871 1.97421e-05 0.000215432 0.000118916 6.13201e-05 0.00021151 2.87794e-05 5.15339e-05 2.59242e-05 0.000287791 4.92222e-05 9.14996e-05 0.000327217 0.000406392 5.34239e-05 0.000139989 0.000105914 5.43194e-05 0.000112188 0.0070042 0.000109469 3.29087e-05 2.46771e-05 0.000151878 0.000171983 0.000114844 9.16992e-05 0.000147921 0.000160538 0.000103332 3.11548e-05 0.0570149 7.02321e-05 0.000391894 0.000225476 7.75097e-05 0.000110142 7.65053e-05 8.60879e-05 0.000118817 4.8607e-05 0.000285456 0.000488177 1.61307e-05 6.16934e-05 7.13408e-05 8.34486e-05 0.000107484 0.000107766 0.000157702 6.62924e-05 0.000151881 8.26676e-05 3.48403e-05 0.000150152 0.000196647 0.000163783 7.68665e-05 0.000111526 7.94828e-05 0.000245716 7.94027e-05 6.79162e-05 2.68342e-05 0.000216934 5.72841e-05 0.000106664 5.32284e-05 0.000924562 4.94017e-05 8.21239e-05 0.000246179 1.6828e-05 1.30392e-05 0.00014907 0.000314395 3.29787e-05 4.65198e-05 3.38572e-05 0.000117756 4.89474e-05 0.000206644 5.06084e-05 0.000204899 3.3388e-05 7.56147e-05 6.20291e-05 0.000120573 8.6444e-05 0.000111527 5.28978e-05 8.37597e-05 0.00014921 5.3089e-05 0.00013881 0.000110356 5.89646e-05 0.000106392 7.46324e-05 8.09886e-05 5.328e-05 7.29865e-05 6.22197e-05 0.000180484 8.53991e-05 4.59681e-05 2.09137e-05 9.94582e-05 0.000158333 0.000111299 1.88479e-05 0.000103848 5.33798e-05 0.000555961 0.000285883 0.000179401 0.000140603 0.000348341 3.54254e-05 0.000110711 7.86769e-05 0.000160909 0.000842813 5.92662e-05 8.24395e-05 0.000106247 7.6502e-05 0.000185272 0.000162428 6.37314e-05 5.6612e-05 0.000251948 0.000175155 6.65364e-05 5.35501e-05 2.10871e-05 5.97939e-05 0.00119783 0.000150156 0.000130864 0.00179108 5.62597e-05 0.000188727 0.000388006 0.000169377 0.000245782 9.75176e-05 0.000149454 0.000215168 0.00015206 1.11988e-05 9.7929e-05 0.00014104 3.59288e-05 0.000341689 0.000177673 0.000620022 0.00011716 8.84298e-05 0.000150966 4.47971e-05 0.00012331 0.000224701 0.000171128 6.76191e-05 6.52637e-05 0.000131791 0.000114145 6.51435e-05 5.93408e-05 0.000232004 0.000131286 8.55755e-05 3.24871e-05 0.00618763 0.000354808 0.000103368 0.00020891 0.000100615 0.000147178 0.000478467 7.01295e-05 9.66932e-05 3.11595e-05 0.000108782 5.93532e-05 8.914e-05 1.80971e-05 0.000100113 0.000506319 4.69434e-05 0.000116727 0.000167421 0.000179951 2.25046e-05 0.000135886 0.00010368 1.67312e-05 3.20444e-05 0.000125259 0.000146513 0.000173053 5.11233e-05 0.000127677 0.000139363 6.24304e-05 8.06247e-05 0.000143932 0.000193203 0.00010565 0.000182051 0.000135181 6.39128e-05 0.000202689 0.000214081 3.28631e-05 6.05865e-05 0.000120384 0.000228845 0.000185568 4.41981e-05 1.4611e-05 0.000114739 0.000160953 0.000104119 0.000134975 8.78173e-05 0.00010789 0.000132143 0.000239657 7.69067e-05 0.000134217 8.95742e-05 0.00232425 0.000132826 1.42643e-05 0.000132924 0.000155367 9.97564e-05 0.000112552 0.000139488 5.67781e-05 0.00018259 0.000100815 2.12342e-05 0.000128503 0.000140338 5.14702e-05 1.96852e-05 0.000146194 0.000474598 0.000328747 8.44521e-05 0.000126653 2.08313e-05 5.72687e-05 0.000108855 0.000101947 2.91469e-05 6.16877e-05 8.31416e-05 0.000143084 0.000310493 8.34448e-05 0.000197249 0.000258258 0.000164188 0.000168653 8.15175e-06 0.000100644 1.92214e-05 0.000238968 8.00185e-05 0.00020083 5.77613e-05 0.000190376 5.51742e-05 0.000167644 4.02608e-05 0.000118359 0.0016182 0.0002036 0.000110066 3.70924e-05 0.000113135 0.000107246 9.30134e-05 3.51893e-06 0.000737608 0.000183478 0.000202655 5.66516e-05 4.57396e-05 0.000198739 0.000187914 0.000111404 9.57765e-05 0.000200135 0.00118917 5.50503e-05 2.25268e-05 4.96582e-05 0.000188189 4.05072e-05 4.64341e-05 7.75975e-05 0.000114812 4.38753e-05 4.46334e-05 6.57342e-05 9.10815e-05 3.60732e-05 3.95467e-05 7.99632e-05 0.00014892 0.000285378 0.000460039 0.000174492 7.0756e-05 0.000115729 4.63196e-05 0.000128785 9.27182e-05 0.000125494 8.8901e-05 0.000143116 7.90812e-05 0.000184773 0.000624322 5.83898e-05 0.000123285 0.00011419 3.73815e-05 0.000149094 8.13947e-05 8.48359e-05 0.000232753 4.54752e-05 0.000118569 0.000104071 2.4849e-05 0.000145698 8.586e-05 9.54905e-05 0.000142362 7.57122e-05 0.000120209 0.000107105 8.2418e-05 0.000206458 0.000873204 8.78914e-05 0.0927679 0.000163932 0.000173354 5.00472e-05 4.25109e-05 0.000383771 0.000118109 0.00022716 5.32048e-05 5.02714e-05 3.73603e-05 0.00175255 0.000120821 0.000138277 4.29309e-05 8.66587e-05 9.43114e-05 7.67792e-05 0.000182127 0.000540642 8.02432e-05 6.73786e-05 0.000204195 0.000320825 6.85393e-05 3.70151e-05 0.000167448 0.000630282 0.000186286 0.000120788 0.000157423 9.90743e-05 0.000144452 0.000111863 0.000167867 0.000531683 0.000124519 5.99349e-05 9.7265e-05 0.000393965 4.67113e-05 9.81786e-05 0.000222058 3.68358e-05 0.000127792 9.14266e-05 0.000105259 0.000105837 2.753e-05 0.000195847 8.57024e-05 9.31818e-05 0.000109988 0.000162766 9.84573e-06 7.77031e-05 7.54791e-05 3.90546e-05 6.09176e-05 0.000244834 0.000172545 0.000205518 4.12269e-05 7.79211e-05 0.000172984 0.000128482 0.000101735 0.000118382 0.000108058 0.000113868 0.000142811 5.39258e-05 0.000148324 0.000146412 0.000104122 0.000260973 0.00126477 0.000183418 0.00011674 0.000112369 4.76243e-05 0.000150047 6.36161e-05 0.000125891 0.000134814 7.44644e-05 0.000189664 0.000138917 0.000184316 0.000199557 5.23948e-05 0.0483622 4.47677e-05 0.000114846 0.000176377 9.14639e-05 0.000641893 1.473e-05 0.000149455 0.000370485 5.78113e-05 0.000161249 6.43048e-05 9.51796e-05 0.000279867 0.000112018 0.000103861 2.77168e-05 2.74209e-05 0.000133843 8.76985e-05 0.000296671 1.63089e-05 6.65708e-05 0.000281574 7.64845e-05 7.36896e-05 0.000130139 0.000143322 8.75523e-05 0.000125125 3.01408e-05 0.000452277 0.000128293 0.000100642 8.03507e-05 0.000176843 0.000114478 9.37543e-05 6.65204e-05 7.34259e-05 3.14249e-05 0.000103247 7.31973e-05 3.31655e-05 0.000104016 0.00012868 9.49678e-05 6.72466e-05 0.000162402 0.000117166 0.000498612 0.000232887 4.87479e-05 8.86334e-05 0.000771342 0.000176825 0.000228139 0.000148833 0.0001764 7.24406e-05 0.000128079 0.000152716 0.000163002 0.000144771 0.000155271 0.000222012 0.000127705 4.67842e-05 0.00013759 0.000162331 0.000110485 0.000129773 0.000122034 8.43947e-05 7.74307e-05 0.000109966 0.0001612 7.11218e-05 7.10637e-05 6.20049e-05 0.000131168 4.00073e-05 0.000236856 0.000214671 8.16422e-05 8.69596e-05 0.00011074 0.000142889 0.000339991 7.94404e-05 7.50276e-05 0.00021721 8.58635e-05 0.000108068 0.000126542 0.000168958 0.000311087 7.36039e-05 5.28327e-05 9.5987e-05 9.76337e-05 3.15447e-05 0.000141171 3.65088e-05 4.29291e-05 0.000169371 8.00447e-05 0.000235472 0.000164005 8.62999e-05 0.000139669 7.80562e-05 8.00395e-05 9.99598e-06 0.000160198 6.2219e-05 0.0324324 0.000125527 6.80668e-05 0.000121091 0.000235948 0.000203161 0.0370998 0.000203536 9.10181e-05 0.000106437 9.0394e-05 0.000264882 0.000128871 7.15561e-05 2.0618e-05 3.88077e-05 5.07832e-05 0.0183038 8.02227e-05 0.000114505 8.2816e-05 2.91633e-05 0.00018069 6.15182e-05 0.000120882 5.78399e-05 4.18974e-05 8.82623e-06 0.000152157 0.000257466 0.0001492 5.04257e-05 7.03744e-05 6.48526e-05 8.54586e-05 0.000142168 7.42387e-05 0.000106271 6.84427e-05 6.22084e-05 1.86837e-05 0.00017724 0.000179523 5.46476e-05 0.000110465 2.35729e-05 8.78274e-05 0.000130289 0.000129309 0.000180532 0.0769834 0.00012798 0.000100368 7.14776e-05 0.0270313 4.44919e-05 0.000136645 0.0770847 0.000174312 0.000100819 3.01007e-05 5.85583e-05 0.000245897 0.000159427 0.000165853 0.000137628 8.25355e-05 6.19317e-05 5.83623e-05 0.000106361 4.97953e-05 0.000230273 3.64307e-05 0.000177024 0.000187586 3.90167e-05 0.00010134 0.000125416 0.000101539 9.05158e-05 0.000113697 3.27435e-05 0.000430406 0.000233855 5.44905e-05 3.57777e-05 0.000115158 0.000204149 7.18361e-05 0.000235079 0.00022536 0.000107781 1.84046e-05 0.000200026 3.83259e-05 0.000102618 8.92982e-05 4.2867e-05 7.24386e-05 0.000164853 2.31276e-05 0.000136625 0.000128421 3.67664e-05 7.70664e-05 0.000144925 9.38282e-05 0.000200269 0.000110395 6.16733e-05 0.000206234 3.65879e-05 9.27327e-05 8.23012e-05 0.000289159 2.48961e-05 8.87307e-05 8.9339e-05 0.000183901 0.000153246 0.000145058 0.0520821 0.000197417 0.000105651 0.000186726 0.000153925 0.000152764 7.86944e-05 0.00022713 0.000124858 0.000258802 7.12988e-05 0.000189723 7.0219e-05 0.000106643 6.32255e-05 0.000128082 0.000116813 8.04854e-05 0.00011579 5.53322e-05 0.00010565 0.000268003 7.08668e-05 3.83059e-06 0.000185089 0.000279093 0.000142859 4.3738e-05 0.000368475 0.000148009 3.1886e-05 7.41171e-05 
0.000228612 7.63071e-05 0.000296824 0.0534105 0.000120762 7.81865e-05 0.00105062 0.000153339 5.20274e-05 3.26666e-05 6.11395e-05 0.000168999 9.99511e-05 2.68418e-05 0.000145641 0.00039415 8.54574e-05 0.000252986 0.000148717 2.62399e-05 4.34905e-05 6.7785e-05 0.000643498 0.000741368 4.19565e-05 0.000753142 6.39253e-05 0.000156087 0.000603926 0.000135625 0.000188521 0.000927575 0.00123632 9.20953e-05 0.000178586 0.00018971 0.00030242 0.000168887 0.000281114 4.18718e-05 0.00017775 0.000220901 0.000670152 6.7768e-05 0.000126777 0.000165284 8.68451e-05 0.000182111 0.000357254 0.00020237 4.24452e-05 0.000324186 0.000299537 0.000450641 0.000189423 1.15306e-05 2.41147e-05 3.55019e-05 0.000160522 0.000235266 0.000198782 0.000109783 9.70375e-05 0.000149322 0.000291463 0.000381227 0.000141176 0.00013959 3.3108e-05 0.000227227 7.31512e-05 0.000825103 0.000163128 5.18724e-06 2.4158e-05 0.00022832 0.000157317 0.000567942 0.000481554 0.000177853 4.33959e-05 0.000367146 0.000218454 0.000250643 2.90678e-05 0.000170298 9.24926e-05 9.21383e-05 0.000264918 6.33213e-05 0.000374234 4.37218e-05 0.000268751 6.62409e-05 9.42202e-05 7.01838e-05 0.000321252 0.000169784 0.000296767 3.7416e-05 0.00125059 8.27286e-05 0.000188481 0.00140934 1.24353e-05 1.08123e-05 9.86392e-05 0.000411283 0.000444539 0.000766601 0.000327474 0.00011323 0.000102056 0.000366189 0.000177205 5.80637e-06 0.000898893 0.00012909 7.65471e-05 0.000895149 5.61978e-05 9.22918e-05 2.46198e-05 0.000236789 0.000113963 2.37309e-05 0.000138149 0.000172258 0.000288269 5.40859e-05 0.000420024 0.00104394 0.00135648 0.000275527 0.000432673 0.000247344 0.000212363 8.45246e-06 0.000638936 0.000118783 0.000145774 6.95194e-05 3.11201e-05 0.000169513 3.09768e-05 0.0001144 1.28314e-05 2.49898e-05 0.000256836 0.000408328 0.000153946 6.17644e-05 7.35163e-05 4.08484e-05 4.35364e-05 0.000296994 0.000109634 2.64905e-05 0.000944142 0.000127428 8.57218e-05 0.000191249 0.000131279 0.000144718 7.94809e-05 7.77697e-05 0.000496569 0.000339552 3.05409e-05 5.12766e-05 3.26851e-05 4.69741e-06 0.00019719 0.000694203 0.000163572 0.000152886 0.000114041 0.000425154 7.86347e-05 0.000123998 0.000560125 0.000303762 9.59028e-05 8.52995e-05 0.000158442 0.00108547 0.000430177 0.000152057 0.000125045 0.000189 0.000112963 5.66651e-05 0.000334661 0.000204571 0.000326692 0.000272265 0.000263987 7.40872e-05 0.000794025 0.000171211 0.000194943 0.00011765 0.000646591 5.82642e-05 0.000226847 7.52995e-05 9.82106e-05 4.11042e-05 7.65483e-05 5.66269e-05 0.000403635 8.80435e-05 0.000128426 0.000111508 1.65656e-05 0.000372598 0.000113104 0.000125609 9.12434e-05 3.34626e-05 0.000121332 1.96557e-05 4.92192e-05 0.000126482 0.000493757 2.85743e-05 4.33348e-05 0.000197485 0.000278206 9.46743e-05 0.00117966 4.75408e-05 7.32614e-05 3.7394e-05 0.000250438 3.45325e-05 2.47983e-05 0.000200751 0.000248558 0.000104514 0.000103738 0.000281704 0.000128037 0.000238281 0.000224011 4.96028e-05 7.44669e-05 7.04744e-05 5.98785e-05 0.00124154 6.24156e-05 2.57522e-05 1.73633e-05 0.000562657 0.000501908 0.000117279 0.000289863 0.000235847 1.19371e-05 0.000179563 0.000104156 0.000928279 0.000132943 0.00144822 0.000369406 4.48647e-05 5.26901e-05 3.07108e-05 0.000128306 6.65068e-05 4.4022e-05 0.0012237 0.000798053 0.000755973 0.000220989 0.00130286 0.000114443 6.50588e-05 0.00095459 4.2041e-06 6.16236e-05 0.000211975 0.000459474 0.000458276 0.000315837 0.000324501 0.000119756 5.30487e-05 5.02315e-05 1.57659e-05 0.000249072 2.43413e-05 0.000131579 7.48976e-05 0.000145006 0.000178012 0.000313159 2.20056e-05 9.95404e-05 9.15703e-05 0.000296968 0.000149656 0.000153648 0.000213192 5.61203e-05 9.06648e-06 0.00110886 9.22914e-05 0.00297274 0.000241815 9.00893e-05 0.000252791 6.3444e-05 8.44322e-05 0.000123191 3.42882e-05 0.000233494 0.000161557 0.000107702 0.000188197 0.000360649 0.000204861 0.000148844 0.000192251 0.000157768 0.000390229 7.13293e-05 0.000154766 0.000285902 0.000188479 0.000299997 0.000354395 4.95072e-05 0.000174123 0.00112786 0.000334963 0.000167686 7.26011e-05 0.000110505 0.000157136 9.31741e-05 0.000497056 0.000174437 3.84378e-05 0.000214597 0.000922991 0.000448374 0.000290899 5.28297e-05 0.000181167 0.0019037 4.76086e-05 0.000118059 6.614e-05 3.68722e-05 0.000273254 0.000117648 7.31875e-05 0.000387297 3.74198e-05 5.12652e-06 0.000108197 0.000111788 4.69656e-05 0.000127026 5.97952e-05 0.000193709 0.000157923 0.000132609 0.000152746 4.66456e-06 0.000167578 6.08545e-05 3.74251e-05 9.84617e-05 6.09844e-05 0.00030664 0.000152552 1.72271e-05 0.000802871 0.000275091 0.000467005 0.000124871 0.000144239 0.000159338 0.000112822 4.37716e-05 0.000389762 8.74941e-05 0.000126112 0.00013192 5.32088e-05 3.91571e-05 4.02108e-05 0.000427794 0.00110534 3.00138e-05 3.30838e-05 8.57916e-05 9.55753e-05 0.000119688 5.79344e-05 0.000157724 3.37151e-05 0.000165461 5.06204e-05 0.000235721 0.000116038 9.13827e-05 0.000301635 4.13833e-05 6.78266e-05 0.000970126 2.64158e-05 0.000453052 7.86864e-05 0.000189621 0.000393159 0.000110954 0.000160559 8.82805e-05 0.000395303 0.000324958 2.8888e-05 4.06136e-05 0.000525842 0.000116267 0.000415067 0.000121369 4.74867e-05 7.8849e-05 5.45528e-05 4.39185e-05 3.54306e-05 0.000119459 0.000556154 0.000105109 5.6477e-05 0.000331773 2.9874e-05 7.69543e-05 6.15169e-05 4.05236e-05 0.000148551 9.83213e-05 9.5374e-05 0.00107903 2.98104e-05 5.24313e-05 0.00015965 9.10166e-05 0.00021751 0.000231048 0.000674992 6.03584e-05 0.00130448 5.46412e-06 4.34967e-05 0.000569163 8.96199e-05 0.000141941 0.000107889 4.35312e-05 9.25626e-05 0.000298852 0.000427486 0.000882222 0.000138466 0.000230255 0.000352999 0.000215597 1.84317e-05 0.000165151 0.000127961 0.000118244 9.21218e-05 0.000234771 0.000151047 0.000103034 0.000177368 0.00182762 0.000217757 3.60633e-05 0.000345355 0.000297418 8.07466e-05 4.51811e-05 7.87657e-05 0.000611794 6.84046e-05 5.08691e-05 0.000449255 0.000811488 0.00035567 0.000183194 0.000717459 0.000871075 0.000154246 0.000202765 0.000272148 0.000239073 5.46065e-05 9.84248e-05 5.61268e-05 4.47748e-05 0.000241652 9.28033e-05 0.000280113 0.000498189 5.34088e-05 0.00148181 0.000247531 4.39989e-05 3.31652e-05 0.000223893 0.000451404 4.81505e-05 7.29372e-05 0.000180659 0.000257346 5.2467e-05 0.000138632 0.000371699 0.000134526 8.1186e-05 0.000179551 0.000377518 0.000156155 0.000129402 0.000964656 5.16094e-05 0.00157334 0.000349339 0.000572205 0.000101342 0.000402352 5.07651e-05 0.000121563 0.000156633 0.000103633 3.74157e-05 6.02521e-05 0.00259929 0.000170909 1.87402e-05 8.29976e-05 7.57593e-05 0.000161584 0.000171122 6.11617e-05 0.000233605 7.2475e-05 0.000134587 0.000598713 0.000231048 0.00015562 6.88912e-05 0.00030318 0.000296052 6.90821e-05 0.000182844 0.000120599 0.00031474 7.12227e-05 0.00016763 0.000133066 4.09334e-05 0.000140395 0.000190468 4.49043e-05 4.22912e-05 0.000508103 4.86926e-05 0.000161024 4.50608e-05 2.86528e-06 0.000268354 0.000111864 0.000120373 0.0405635 7.56221e-05 0.00015216 0.00016936 0.00107923 7.95839e-05 0.000154854 0.000280194 0.000172489 4.49261e-06 0.000154962 0.000341635 0.000137758 1.64433e-05 0.000451543 0.000104334 4.36673e-05 0.000665021 0.000239301 0.000802081 0.000112411 0.0003709 0.000150697 0.000270047 0.0002153 0.000267831 0.000188791 0.000225211 0.0009379 0.000322583 0.000149246 5.7716e-05 0.000118108 6.73731e-05 0.000961145 9.26482e-05 6.45363e-06 0.000173007 4.18735e-05 0.00032359 0.000189448 2.78069e-05 0.00020209 6.46008e-05 8.00214e-05 0.000185519 7.01588e-06 0.000658314 0.000358044 0.000122465 5.26889e-05 0.00028241 8.63622e-05 0.000837371 0.0002276 0.000148356 0.000180529 0.000108154 0.000176172 9.11359e-05 0.00010563 0.000332008 0.000192648 0.000220923 5.60034e-05 1.57916e-05 0.000104718 0.000126521 9.65919e-05 0.000106578 0.000161544 0.000219354 9.11742e-05 8.31123e-05 0.000973058 1.9094e-05 8.07094e-05 0.000139488 0.000112573 0.000191358 0.000155659 3.12841e-05 0.000188415 0.000237914 6.00263e-05 0.000374118 0.000205783 6.40111e-05 0.000246166 0.000263368 8.94288e-05 0.000244331 0.000557094 0.000167986 0.000104241 0.00016258 0.000124582 0.00101969 0.000278481 0.00100711 4.28015e-05 0.000194612 0.000634234 0.00047679 0.0161124 0.000155455 0.000209898 0.000162821 0.00206401 0.000172901 0.000162058 0.000386367 0.000589076 0.000209149 0.000131737 9.48451e-05 0.000405043 5.22626e-05 4.42093e-05 0.000150885 6.11936e-05 0.000102213 0.000252239 0.000142392 4.38338e-05 9.96034e-05 0.000192736 0.000265781 0.000144653 0.000664861 0.000713293 0.000579945 8.85053e-05 0.000106861 0.000120739 3.30434e-05 0.00023232 0.000119749 0.000249438 5.31559e-06 0.00037379 6.96751e-05 3.88689e-05 8.33191e-05 0.000106823 0.000175744 0.000230132 0.000120859 0.000178391 0.000337177 0.000101316 3.33747e-05 0.000241696 0.000144864 7.69282e-05 0.000926741 1.41216e-05 0.000117744 9.81556e-06 0.000158815 0.000138856 0.000348075 6.06977e-05 0.0482161 0.00196846 0.000120438 0.000192846 9.16403e-05 4.5499e-05 0.0153952 0.000467641 0.000211848 0.000129182 4.83355e-06 0.00016863 0.00026479 0.000145757 0.000163907 0.000644607 0.000197244 0.000183521 0.000500619 6.03079e-05 8.35717e-05 0.000144856 0.000277812 9.47392e-05 0.000228155 0.000170512 0.000416067 0.000578877 5.74302e-05 0.000283489 5.15974e-05 0.000205658 0.000385449 0.000354549 4.05228e-05 0.000175169 0.000123819 0.000297393 0.0601029 7.40029e-05 0.00036164 3.25151e-05 6.42902e-05 0.000255826 0.000160076 0.000122452 8.1904e-06 0.000149377 0.000152677 0.000384762 0.000136748 0.000153476 4.37458e-05 3.51097e-05 0.00025746 0.000642877 0.000111863 5.32348e-05 0.0547878 0.000173723 0.000904933 0.00022442 5.05862e-05 8.55482e-05 0.000127386 0.000341731 0.000237548 0.00026797 1.95313e-05 3.98183e-05 0.000158415 0.000367894 0.00147943 0.000954486 0.000160006 0.000175765 0.000246587 5.59353e-05 0.000193255 2.83982e-05 0.000203406 0.000130008 0.000114378 0.00165295 2.6468e-05 6.27703e-05 6.69834e-05 5.17936e-05 0.000475185 6.26185e-05 6.1862e-05 2.45272e-05 9.0473e-05 0.000520171 0.000124502 0.000133925 0.000184568 0.000109526 0.000150371 4.11063e-05 0.00010957 2.68337e-05 0.000162526 0.000202371 8.17912e-05 0.000124144 0.000218083 0.00020194 0.000191975 0.000124026 0.00014278 0.000209093 0.000163238 0.000178854 0.000555451 1.77242e-05 0.000190764 0.000262702 0.000139402 6.4411e-06 4.35058e-05 4.04578e-05 0.000143756 0.0522771 0.000177717 4.43347e-05 0.00061727 0.000424731 0.000308054 0.00045368 0.000253692 0.000105756 2.94319e-05 8.9908e-05 5.81101e-05 1.09017e-05 2.50166e-05 5.30163e-05 0.0001693 6.82633e-05 0.000173103 0.0408203 0.000127095 0.000194329 0.00052666 4.27096e-05 0.000100578 0.000213143 9.30595e-06 0.00109624 0.00016868 4.32639e-05 1.16832e-05 5.04136e-05 0.000129998 0.000190664 8.16647e-05 3.68462e-05 6.35594e-05 0.00025985 0.0009975 0.000160003 0.000110392 7.86394e-05 6.34345e-05 0.00124858 0.000280741 0.000165572 2.43655e-05 0.000224164 0.000142709 0.000118815 4.35423e-05 5.75889e-05 2.78825e-05 7.28199e-06 0.000112784 4.02475e-05 0.000358494 0.00011324 0.000469407 0.000391002 7.71917e-05 5.89147e-05 0.000162662 7.13717e-05 1.77563e-05 4.046e-05 2.86514e-05 0.00026524 0.000195504 0.000119596 0.000323355 9.8716e-05 0.169297 0.000419405 4.78175e-05 0.000397993 0.000433293 0.000410616 7.56056e-05 8.78721e-05 2.68748e-05 0.00023368 0.000264466 0.000135487 8.7658e-05 0.000290642 0.000486628 4.28213e-05 0.000102958 0.000666225 0.000303026 0.00024961 0.000496496 0.000160491 0.000260547 0.000146578 2.39933e-05 0.00013663 3.18359e-06 0.000115569 0.000149898 9.01796e-05 7.73526e-06 0.00036334 5.99691e-05 0.000125181 0.000235191 8.5073e-05 0.000181159 0.000115462 0.000331612 3.06873e-05 3.2614e-05 0.000261354 2.07184e-05 0.000237611 0.000293676 0.00746816 0.000815083 1.07193e-05 6.45839e-05 7.42173e-05 2.33459e-05 0.0210137 5.86986e-05 0.000190249 6.45894e-05 8.41619e-05 0.00018716 0.00021823 0.000170579 3.63364e-05 6.1963e-05 0.126144 3.92708e-05 0.0660804 
0.000156973 1.85596e-06 2.30584e-05 6.80825e-06 7.0798e-05 3.55218e-05 0.000270937 4.94729e-06 0.000512751 6.42762e-05 0.000283129 5.22213e-05 5.57014e-05 8.55373e-05 0.000290475 8.57008e-05 1.01567e-05 3.32411e-05 4.13536e-05 1.78818e-06 0.000155845 8.1641e-05 7.42905e-05 6.79081e-05 3.15818e-05 0.000420617 0.000164292 0.000227953 0.000240381 3.92084e-06 0.000101478 0.000278492 6.20417e-05 3.61467e-06 2.40248e-06 0.000271865 7.48701e-05 0.00032003 0.000358267 1.07945e-05 0.000129251 1.52554e-05 0.000137917 8.7946e-06 0.00017072 4.43282e-05 3.73321e-06 0.000330435 3.69865e-06 2.77304e-06 4.6122e-05 0.000158417 9.3535e-05 3.36694e-05 0.000168894 0.00035757 2.92261e-06 0.000252895 6.62914e-05 0.000350301 2.6227e-06 4.63715e-05 5.62935e-05 1.52015e-05 0.000162323 3.05041e-06 2.73748e-05 1.64093e-05 2.10828e-06 3.97088e-06 0.000404794 3.50165e-05 2.3125e-06 3.15538e-06 0.000136224 6.2253e-06 0.000260399 6.57446e-05 0.000177052 4.3794e-06 5.02987e-05 8.06513e-05 4.70331e-05 0.000247289 0.000283332 9.12882e-05 3.77146e-06 3.7209e-05 0.000230574 4.2107e-06 0.000250121 0.00022792 6.2158e-06 7.23484e-05 9.90814e-05 4.21577e-06 1.88829e-06 1.59291e-05 2.86523e-06 4.57946e-05 2.6432e-05 4.51988e-05 3.36608e-05 0.000295802 0.000275163 4.40853e-05 8.12508e-05 4.78343e-06 5.736e-06 2.99519e-05 0.000313409 0.000123897 7.67921e-05 7.60567e-05 6.06873e-05 2.75957e-06 1.62418e-05 2.19755e-06 0.000260146 1.95893e-05 1.21918e-05 6.354e-06 4.42815e-06 1.45404e-05 3.85267e-05 2.96767e-05 3.76999e-06 1.44687e-06 2.94751e-05 0.000256454 2.20409e-05 3.61892e-05 0.000107952 0.000235053 8.41193e-05 5.02968e-05 0.000229283 3.3557e-05 0.000102884 0.000323922 1.02457e-05 2.58282e-06 0.000517458 8.79122e-05 0.000119041 1.50246e-06 0.000228962 4.53041e-05 4.11908e-05 7.29881e-06 0.000313093 9.1378e-05 0.000100715 4.99363e-05 3.22003e-06 0.000226197 6.93893e-06 1.40018e-06 0.000339982 3.99872e-05 3.111e-06 1.37094e-05 3.00531e-06 3.20247e-05 8.60089e-05 0.000285738 1.44042e-05 4.2499e-06 0.000105279 3.41955e-05 2.87976e-05 2.12008e-06 4.31497e-06 5.67267e-05 0.000756087 8.21515e-05 4.61406e-06 0.000113054 0.000391433 0.000228746 9.50044e-05 2.40718e-05 0.000229335 4.67116e-05 7.95516e-05 1.31016e-05 0.000677226 0.000152065 1.32474e-05 0.000112478 2.4981e-05 2.35068e-06 0.000271739 0.000481265 3.38767e-06 3.79641e-05 7.59875e-06 4.42643e-05 2.56315e-05 0.00011905 6.59645e-05 0.000244328 6.39488e-05 0.000238927 6.21616e-06 0.000253681 3.59909e-06 6.78371e-05 0.000275568 3.03248e-06 0.000102659 5.60824e-05 1.23811e-05 0.00011984 3.37762e-05 4.32118e-05 4.02944e-06 0.000228496 5.68663e-05 6.45714e-05 9.96428e-06 0.00012925 8.40408e-06 1.46833e-06 6.84754e-05 0.000313592 2.773e-05 0.000233752 0.00067982 2.256e-05 0.000304014 0.000225142 5.73988e-05 1.69899e-06 7.95258e-05 1.79643e-06 5.68073e-05 2.25653e-06 0.000226759 0.000309848 0.000319898 8.70315e-05 0.000229644 5.31664e-06 9.80945e-05 0.000112266 0.000266329 6.88777e-05 0.000277016 0.000121613 2.95593e-06 2.6481e-05 4.00422e-05 9.19811e-05 1.38297e-05 1.54226e-06 3.06889e-05 1.34041e-05 1.39572e-06 4.21983e-05 2.39371e-05 0.000145389 1.62801e-05 0.000332134 3.27907e-05 0.00027556 0.000197798 0.000329147 4.09695e-05 0.000689924 1.02262e-06 5.52714e-05 3.10553e-05 7.21745e-05 7.07252e-05 9.11632e-06 1.10773e-05 0.000331356 0.00015952 1.80127e-06 6.75692e-05 0.000652543 0.000245118 3.15868e-05 1.97864e-05 0.000380007 3.4392e-06 1.88864e-06 2.50972e-06 3.76873e-06 0.000238758 3.76741e-05 1.01782e-05 0.000138952 4.61882e-05 0.000238919 4.88431e-06 1.43502e-06 3.07823e-06 2.82465e-05 0.000159587 1.10525e-06 1.16911e-05 0.000134586 0.000227478 2.67339e-05 9.03784e-05 1.7357e-06 9.84679e-06 0.000235139 9.17729e-07 6.06543e-05 8.55361e-06 4.01343e-06 1.02276e-05 1.24969e-05 5.56515e-06 0.000220796 1.27648e-06 2.52483e-06 2.90851e-06 0.000223387 1.63227e-05 0.000235255 0.000111561 0.000249546 3.18088e-05 0.000106415 0.000114733 5.29327e-05 8.10317e-06 1.4046e-05 9.53366e-06 0.000227746 3.27478e-05 0.000379038 0.00023979 0.000355608 1.28858e-06 9.427e-06 0.000326515 0.000402388 3.33741e-06 6.26415e-05 5.84621e-05 5.22603e-05 0.000264513 4.23208e-05 9.55208e-05 4.03909e-05 6.06309e-05 1.50768e-05 4.55624e-05 4.77242e-05 5.83562e-06 2.59608e-06 3.87022e-06 4.82243e-05 5.58661e-06 2.11118e-06 0.000341345 1.3078e-06 2.15918e-05 4.21775e-06 1.07159e-05 1.4435e-06 1.47272e-06 3.80288e-05 0.000100814 0.000352541 2.49453e-05 8.02061e-05 0.00015797 5.09468e-05 0.000117934 1.25979e-05 7.51421e-05 0.000232596 4.82444e-06 9.54327e-05 2.3769e-05 2.68986e-06 0.000230843 2.1232e-05 2.82789e-06 0.000122019 7.05091e-05 2.37372e-05 8.20509e-06 2.11798e-06 8.87807e-06 1.96365e-05 6.0263e-05 1.03341e-06 0.000244036 6.89791e-05 7.60569e-05 6.7783e-05 2.77428e-06 8.6273e-07 0.00033469 9.99493e-05 1.79423e-05 0.000174705 0.000274113 0.000241215 9.02842e-06 0.000224359 0.000389482 3.86812e-05 3.37342e-06 2.70899e-05 0.000286558 1.04168e-05 5.41292e-05 0.000159124 0.000243127 0.000337669 9.79876e-05 3.76878e-06 0.000105043 0.000106206 9.18519e-05 1.41886e-06 0.000257332 7.70206e-06 0.000120963 0.000308827 2.19462e-06 4.6078e-05 0.000105858 3.5544e-06 0.000100318 7.71451e-05 5.18093e-06 0.000245725 7.9403e-05 2.26436e-06 1.94536e-05 5.13506e-05 0.000333543 2.37287e-06 0.000333969 0.000291966 2.01909e-06 2.95706e-06 5.55583e-05 9.96901e-05 0.000231084 3.56642e-06 0.000132324 9.81655e-05 7.03402e-05 4.74818e-05 3.56183e-05 0.000229921 1.17189e-06 0.000243486 0.000100302 4.65918e-05 0.00026545 2.58362e-05 0.000227704 0.000121 3.54574e-05 1.61754e-05 3.81853e-05 1.92541e-05 3.54244e-06 5.61753e-05 0.000328211 1.14762e-06 0.000419892 2.24114e-06 1.87326e-06 1.96505e-06 0.000169732 0.000123898 6.64543e-06 0.000345282 0.000101083 5.63788e-05 4.86667e-05 6.69074e-05 3.98021e-05 8.26487e-05 1.63082e-06 0.000298606 5.49849e-05 0.000246029 8.558e-05 0.000302276 8.15584e-05 0.000107407 0.000250764 3.85758e-05 3.58817e-05 3.14762e-06 5.37437e-05 0.000236536 5.88054e-05 2.38969e-06 0.00012906 0.000223867 0.000268385 7.82809e-05 3.05422e-06 0.000217408 0.000242487 0.000228079 0.000117956 3.87518e-06 0.000257191 7.47014e-05 5.25699e-05 0.000280618 3.03756e-05 9.17992e-06 0.000229877 3.27676e-05 9.71317e-05 0.000227875 1.78534e-05 2.99414e-05 1.56458e-05 6.29404e-05 1.95804e-06 0.000106445 0.000340368 1.41972e-05 1.68873e-06 4.194e-05 5.57186e-05 0.000253063 0.000153863 8.24674e-05 3.27941e-05 2.19424e-06 3.59051e-06 0.000246306 2.0882e-05 8.764e-06 8.08013e-06 0.00046203 2.82218e-06 3.18245e-06 2.61424e-06 5.11694e-05 9.75001e-05 2.45467e-06 9.11959e-05 0.000327703 0.000511079 3.88503e-06 4.60957e-06 0.000324123 0.000286559 2.90168e-06 2.61819e-06 0.000276811 3.16138e-05 0.000354789 0.00029811 8.29527e-05 0.000207737 6.28054e-06 0.000268488 0.0007272 1.53627e-06 4.53935e-06 1.84514e-06 2.08784e-05 1.18872e-05 2.71575e-05 7.34862e-06 1.57376e-06 2.68087e-06 3.35241e-06 3.7933e-06 2.14625e-06 2.59733e-06 0.000117287 4.54717e-05 8.18062e-06 6.28921e-05 4.36304e-05 1.80526e-06 2.20904e-06 4.04093e-06 0.000135567 0.000271578 3.28706e-05 1.13324e-06 8.44205e-05 3.72761e-06 1.74502e-06 1.82561e-05 4.63542e-06 4.15888e-05 1.52285e-06 0.000102856 5.95314e-06 0.000338272 0.000100994 8.0503e-05 8.12331e-06 5.22678e-06 5.47464e-05 9.24963e-05 2.64621e-06 2.62647e-06 1.83518e-06 0.000103757 3.98234e-05 1.50659e-05 8.78121e-06 1.78804e-05 1.93121e-06 5.84644e-05 0.000246271 3.04009e-06 0.000100032 3.51714e-05 2.22225e-06 3.02625e-05 1.03511e-06 0.000578892 2.88831e-06 1.66016e-06 4.3215e-05 1.06281e-05 4.80149e-05 4.44536e-06 8.40556e-05 2.64093e-05 2.47651e-06 0.000140079 3.69853e-06 2.45041e-06 3.3047e-05 5.42419e-06 4.17858e-06 0.00056557 4.66259e-05 1.09254e-06 2.20956e-06 0.000142488 2.44963e-05 3.99545e-05 4.3573e-05 3.79716e-06 3.80134e-06 2.29601e-06 8.2462e-05 3.44839e-05 0.000465855 2.57114e-06 2.09793e-06 0.000116627 0.000164359 0.000277078 0.000232762 4.22493e-05 1.23144e-06 6.48543e-05 4.81067e-05 2.12696e-05 2.26414e-06 3.98771e-06 2.59506e-06 3.7197e-06 2.17106e-05 0.000474758 6.05698e-05 0.000100936 0.000111346 4.36589e-05 1.75394e-05 0.000140879 2.6833e-06 2.84355e-06 3.56539e-05 0.000163784 2.69404e-06 4.27833e-06 0.000227292 0.00022689 0.000239189 2.08226e-06 0.000412183 5.58002e-05 1.5397e-06 3.22702e-05 1.02478e-05 2.11631e-06 3.66412e-05 7.31832e-05 0.000811216 1.45233e-06 0.000163668 3.25295e-05 4.37215e-06 0.000194418 0.000294861 0.000296833 0.000196391 2.11234e-05 0.000496608 0.000230865 0.000228925 0.000187963 5.46857e-06 2.44522e-06 1.44812e-05 4.74655e-05 0.000290098 2.77926e-06 5.70295e-05 1.81871e-06 0.000257845 7.63607e-06 1.1122e-05 3.26804e-05 5.75244e-06 0.000205006 0.897161 3.76497e-05 0.000226863 0.000635739 5.13804e-06 1.68392e-06 0.000227481 1.76331e-05 1.43186e-05 6.30756e-05 0.000259949 1.55922e-06 1.6962e-06 0.000238902 6.39878e-05 1.9502e-05 0.000375664 3.3304e-06 5.43514e-05 5.57128e-05 7.49347e-05 7.83009e-06 2.47553e-06 1.53585e-06 9.33555e-05 2.39897e-06 0.000302933 3.71854e-05 5.3627e-05 0.000158769 3.38658e-06 0.000227684 0.000386706 0.000238516 0.000217126 0.000239857 1.28435e-05 0.000329478 1.77848e-05 0.000103956 1.47317e-05 0.000139456 3.88167e-05 8.28248e-05 3.47234e-05 9.39353e-05 0.00026596 0.00013088 0.000552013 1.44648e-05 0.000324776 1.71086e-06 3.82092e-05 5.87082e-06 2.3843e-05 0.000116958 7.22003e-05 0.000235911 1.68745e-06 4.29934e-05 0.000152581 4.58595e-05 7.00335e-06 1.56438e-05 4.87996e-06 0.000303599 6.46196e-05 2.36202e-05 3.36626e-05 0.000246408 0.000705847 0.000108709 0.000701788 6.46729e-05 1.48252e-06 1.06412e-05 0.000111772 0.000113403 0.000297692 8.47891e-05 4.62805e-05 2.32611e-06 1.03016e-05 0.000111174 0.000224921 7.55804e-05 2.45841e-06 0.000254884 9.37029e-05 4.40232e-05 0.000246496 0.000238667 2.33829e-05 0.000543407 0.000117675 0.000133024 1.38851e-06 2.34411e-06 1.60901e-05 3.08539e-06 4.72436e-05 1.44963e-06 3.22355e-06 4.22449e-05 4.75875e-05 5.94228e-06 3.98782e-05 3.40454e-06 3.65082e-05 2.85076e-05 2.78799e-05 9.24157e-05 0.000191926 0.000287883 0.000156638 2.98853e-06 0.000229065 0.000270795 8.61835e-05 7.4982e-05 4.21903e-05 6.75415e-05 5.20225e-06 3.27495e-05 5.77141e-05 1.68462e-06 0.000121953 0.000237667 2.04458e-06 5.41928e-05 4.48255e-05 2.63091e-05 1.28104e-06 8.25073e-05 1.70135e-05 0.000238535 0.000187776 1.30213e-06 0.00022706 3.63225e-06 8.59749e-06 1.16447e-05 4.04851e-05 4.03746e-06 0.000123425 8.8242e-05 4.57945e-06 3.89449e-05 3.87493e-05 3.0246e-06 4.35084e-06 5.25836e-05 0.000427595 0.000149237 2.47857e-06 2.6376e-05 2.10818e-06 4.68197e-05 3.05522e-06 0.000227628 2.88318e-06 3.60795e-05 1.47499e-05 0.000327144 1.68051e-05 2.74007e-06 7.89359e-05 1.61052e-06 1.102e-06 2.53828e-06 2.7883e-05 0.000238184 0.000228008 5.76471e-05 7.62434e-05 4.85496e-06 8.09321e-05 1.23545e-05 0.000239336 6.20658e-06 0.000531454 2.39256e-06 0.000301109 1.97806e-05 0.000409358 0.000241212 3.06622e-06 2.92813e-05 0.000142643 0.000241966 2.461e-06 6.46441e-05 0.000227432 0.00026059 3.98142e-05 3.82988e-06 4.08152e-06 2.60722e-06 6.41547e-05 0.000262015 0.000109917 1.26308e-05 0.000275838 0.000209345 0.000469531 8.36718e-07 1.50798e-06 8.45967e-05 3.13209e-05 4.76341e-05 2.4229e-05 5.4774e-06 0.000106577 7.31057e-05 3.3961e-05 5.5083e-06 8.03859e-05 1.48259e-05 0.000400187 3.32114e-06 4.86245e-05 5.03755e-05 1.9108e-05 0.00025343 1.4004e-06 2.96466e-05 3.02276e-05 0.000482291 1.20564e-05 0.000300261 0.000221893 0.000125153 0.000478061 0.000122368 0.000128123 2.71624e-05 0.000235276 3.26501e-05 0.00024748 1.99418e-05 4.00641e-05 8.47033e-05 3.57011e-05 0.000226857 0.000400436 4.51521e-05 4.70461e-05 3.84128e-05 4.49181e-05 2.9698e-05 2.43646e-06 3.93575e-05 7.03671e-06 8.39036e-05 3.26102e-05 3.70487e-05 0.00011825 3.13983e-05 6.42781e-05 0.000144712 3.4211e-05 0.000453477 3.00839e-06 0.000473653 5.98427e-05 0.000255554 2.11167e-06 0.000168607 4.85606e-06 1.48241e-05 0.000265756 1.63553e-06 0.000230652 2.05507e-06 6.17491e-06 
0.000109438 0.00259722 7.5204e-05 0.000197742 0.000106541 5.6304e-05 9.20181e-05 3.97177e-05 0.000580612 0.000265683 2.8758e-05 4.8331e-05 4.83126e-05 6.41801e-05 7.32715e-05 8.33313e-05 3.13725e-05 4.47098e-05 0.000112931 1.10026e-05 0.000129306 0.00810567 0.00012471 9.42535e-05 9.97485e-05 7.42718e-05 5.74449e-05 8.35758e-05 0.000131467 0.000129452 0.000217499 0.000181452 0.000384234 3.88398e-05 6.3605e-05 1.90566e-05 0.000120434 2.51967e-05 4.89374e-05 5.69566e-05 3.1373e-05 0.000111934 0.000175036 6.27311e-05 4.13778e-05 0.00012317 5.84077e-05 0.000125862 4.69741e-05 2.65701e-05 6.90345e-05 4.98577e-05 8.10068e-05 6.76698e-05 0.000194762 0.000122668 0.0824554 2.99759e-05 0.000180837 0.000120417 0.000125728 4.41631e-05 3.60467e-05 3.95487e-05 0.0182875 3.89898e-05 6.39988e-05 4.56722e-05 4.46991e-05 5.26103e-05 8.98409e-05 0.000375415 3.90063e-05 0.000103313 0.000628608 8.94652e-05 8.57292e-05 0.000108575 9.09925e-05 9.41091e-05 7.86029e-05 5.77395e-05 6.0867e-05 7.72003e-05 7.38192e-05 0.000195555 7.09489e-05 2.02365e-05 5.86612e-05 7.31899e-05 0.00028245 5.11042e-05 0.00012768 8.30251e-05 9.38764e-05 2.63919e-05 5.15027e-05 0.000115934 0.000124067 0.000147906 0.000273265 4.24156e-05 0.000137 0.000129849 0.000133025 2.95402e-05 9.06169e-05 5.76173e-05 0.000106414 3.04281e-05 0.000149497 2.87557e-05 1.19455e-05 5.12289e-05 3.42061e-05 4.10096e-05 8.70858e-05 0.0263727 0.000362731 0.000176602 2.31506e-05 0.000128462 7.30979e-06 0.000123897 6.72673e-05 8.26496e-05 8.97789e-05 6.05977e-05 4.79763e-05 0.000186314 3.02466e-05 0.000328838 6.26689e-05 0.000152926 4.5135e-05 9.67495e-05 5.66498e-05 1.39651e-05 0.00025804 0.000315629 0.00426623 0.00550532 0.00035895 2.82614e-05 8.87308e-05 6.42057e-05 7.69672e-05 6.47348e-05 2.06893e-05 9.75067e-05 8.13352e-05 0.000155701 0.000238758 0.000137958 2.47389e-05 8.01142e-05 0.000136888 2.52622e-05 0.000183861 8.10772e-05 0.000128881 8.54547e-05 8.09651e-05 6.17558e-05 0.00552181 0.000148665 0.000167101 2.9869e-05 0.000225066 2.12187e-05 7.99523e-05 0.000103291 2.64407e-05 7.5523e-05 0.000534313 0.000150154 0.000111741 5.29414e-05 0.000227828 1.58227e-05 0.000111982 3.88004e-05 3.29256e-05 0.000225209 9.40364e-05 0.000169811 2.3877e-05 0.000241296 8.78477e-06 0.000130786 9.61154e-05 3.52636e-05 7.24394e-05 0.000303223 0.000132762 2.25491e-05 6.88075e-05 2.36119e-05 0.000227486 4.92341e-05 0.000327103 0.000258038 2.59083e-05 9.62952e-05 9.56103e-05 3.74013e-05 3.59322e-05 7.91734e-05 4.54506e-05 6.23115e-05 0.000117177 2.78176e-05 2.987e-05 4.49635e-05 0.000101487 0.000101369 7.5923e-05 0.000218817 7.78919e-05 0.000137027 0.000294035 3.77155e-05 2.69859e-05 6.70144e-05 8.35779e-05 0.000119432 3.1466e-05 5.53436e-05 4.60834e-05 1.64419e-05 0.000306649 1.20221e-05 4.51534e-05 7.70858e-05 4.52109e-05 4.60531e-05 2.987e-05 0.000142873 2.76673e-05 9.35485e-05 0.000108824 9.80115e-05 6.166e-05 5.8373e-05 9.38211e-05 8.15355e-05 0.000138178 5.37726e-05 6.90942e-05 0.000132269 4.46111e-05 0.000140658 0.000240368 2.5071e-05 5.41895e-05 9.37474e-05 4.59782e-05 4.5878e-05 1.18184e-05 6.51453e-05 0.0134973 0.000293525 0.000179294 7.59056e-05 0.000249793 8.88004e-05 3.39666e-05 0.000316459 3.24757e-05 4.21876e-05 6.6714e-05 0.000260934 1.50067e-05 0.000126959 0.00012597 5.61003e-05 0.00369136 0.000180067 0.000113616 8.38592e-05 2.45446e-05 0.000181272 0.000391796 5.31323e-05 8.68405e-05 8.60939e-05 6.32154e-05 7.50067e-05 0.0519268 8.57741e-05 0.00541086 0.000130799 1.72266e-05 0.000289248 4.80889e-05 6.59791e-05 6.14177e-05 2.56547e-05 1.32474e-05 0.0113539 0.000153358 0.0114838 1.69542e-05 7.81224e-05 6.73351e-05 2.84416e-05 7.10298e-05 8.9294e-05 4.86424e-05 4.16149e-05 2.4877e-05 9.42618e-05 0.000153803 3.91608e-05 0.000129164 2.57139e-05 0.000155975 6.28017e-05 5.68533e-05 0.000140517 5.79595e-05 6.92949e-05 3.47893e-05 0.000153 0.000142814 0.000152288 7.62891e-05 8.06211e-05 2.95405e-05 0.00012923 0.000116896 0.00018015 5.03641e-05 1.26845e-05 0.000379795 6.97239e-05 2.11823e-05 0.000221627 7.07767e-05 3.39152e-06 0.00609421 1.13073e-05 7.113e-05 5.10575e-05 3.59162e-05 4.9142e-05 9.47396e-05 3.78273e-05 0.000116095 8.59428e-05 0.000290274 2.90771e-05 9.84687e-05 4.87545e-05 7.86883e-05 7.10459e-05 0.0297763 2.72303e-05 2.37371e-05 0.0127585 1.2618e-05 1.71607e-05 0.000182436 3.50904e-05 2.78242e-05 2.11518e-05 8.72504e-05 9.081e-06 0.000197901 0.000232642 7.02882e-05 0.000146299 9.38286e-05 5.06311e-05 4.3951e-05 4.6704e-05 0.000275413 0.000113973 3.55766e-05 0.000207372 8.1286e-05 4.47207e-05 0.000110781 8.72105e-05 2.89944e-05 9.67493e-05 6.79057e-05 1.37975e-05 7.07864e-05 3.85711e-05 4.5481e-05 5.95029e-05 0.000140195 2.31573e-05 0.000118681 0.000334485 4.16695e-05 0.000114337 5.56278e-05 2.83002e-05 8.3124e-05 8.26453e-05 0.0100737 6.18529e-05 3.92047e-05 0.0175142 4.50933e-05 7.34392e-05 8.2114e-05 5.40656e-05 0.0493192 3.53563e-05 8.50436e-05 0.00029572 1.0608e-05 0.000189988 0.000379957 9.71576e-05 0.000156926 9.71458e-05 0.000162228 4.24447e-05 7.73428e-05 7.78128e-05 0.000108201 8.88875e-05 7.23318e-05 0.000132481 0.100789 1.45912e-05 5.21363e-05 0.000106776 0.000259449 0.000132902 8.43291e-05 0.000108111 2.8008e-05 0.000165173 0.000160658 7.73774e-05 3.8055e-05 0.000905809 4.91385e-05 6.93996e-05 0.0344806 7.92357e-05 2.23417e-05 3.74143e-05 0.000170209 0.000108455 0.000390501 0.000128547 2.53354e-05 7.87787e-05 0.00646118 5.18325e-05 4.52641e-05 2.73744e-05 0.000245186 3.86346e-05 0.000213934 3.80004e-05 3.12828e-05 9.56576e-05 5.97583e-05 3.69845e-05 2.32502e-05 0.00020426 6.6157e-05 3.60064e-05 0.00024761 8.13607e-05 0.000116354 5.18833e-05 0.000192793 5.60835e-05 4.42137e-05 0.000427994 0.000126209 5.00752e-05 3.16593e-05 3.56611e-05 6.56483e-05 2.34518e-05 8.10557e-05 1.03285e-05 2.91335e-05 0.000264004 0.000149689 2.27093e-05 6.10703e-05 7.67123e-05 0.000266251 8.59314e-05 7.5549e-05 4.19807e-05 9.51491e-05 9.15521e-05 0.00023869 5.97568e-05 5.51572e-05 5.60617e-05 0.000252142 3.23098e-05 7.97447e-05 5.63962e-05 0.000105321 0.000234075 7.54472e-05 7.7385e-05 5.85394e-05 9.7007e-05 1.92931e-05 3.30689e-05 9.09845e-05 3.60905e-05 4.26185e-05 0.000176644 5.02349e-05 0.000146001 3.96393e-05 0.118919 6.06133e-05 3.4502e-05 5.84536e-05 0.000138617 3.02651e-05 0.000104371 0.000626236 0.000528328 3.12985e-05 0.000381279 4.18965e-05 8.16376e-05 0.000191456 5.02406e-05 3.20198e-05 4.70793e-05 0.000119033 7.34187e-05 4.73924e-05 8.94116e-05 2.97882e-05 1.99602e-05 2.47873e-05 0.000173209 5.05726e-05 2.98615e-05 0.000124302 2.15387e-05 0.000345477 0.000110862 0.000138487 6.30291e-05 5.62545e-05 2.35324e-05 3.76663e-05 4.78928e-05 0.000196182 7.54025e-05 7.11651e-05 5.5068e-05 5.40531e-05 0.000180634 8.05153e-05 0.000109586 0.0040775 0.000129462 0.0018901 3.73126e-05 1.84681e-05 0.000255856 7.95925e-05 6.55171e-05 3.10504e-05 2.51507e-05 2.98184e-05 0.000147283 0.000107076 6.51037e-05 3.06575e-05 1.66731e-05 0.0123385 0.000141056 5.41414e-05 0.000134689 0.0231014 0.000121861 7.21557e-05 5.12544e-05 0.000109082 6.81621e-05 3.02486e-05 2.08505e-05 0.000117688 6.86455e-05 5.16319e-05 6.7625e-05 4.22837e-05 5.59425e-05 3.62705e-05 7.81864e-05 4.15255e-05 0.000165515 0.000326073 7.63221e-05 8.99015e-05 0.000104234 5.04678e-05 4.66177e-05 3.78018e-05 4.48026e-05 4.56946e-05 0.000102305 7.51448e-05 6.26106e-05 8.79094e-05 6.77178e-05 0.000137644 0.000109333 7.58266e-05 3.02551e-05 9.18028e-05 3.54561e-05 9.62721e-06 2.52313e-06 0.00069523 5.04709e-05 3.7309e-05 3.28806e-05 5.6669e-05 1.87987e-05 3.87653e-05 0.000127432 6.96979e-05 0.000106382 0.00012435 0.000172415 0.049769 4.21518e-05 4.61282e-05 0.000131206 5.71927e-05 4.32631e-05 2.48524e-05 3.64668e-05 0.00014706 4.88611e-05 5.68461e-05 8.11047e-05 1.34647e-05 0.0833958 9.92314e-05 0.000215034 0.000201864 0.000116443 8.81398e-05 4.30844e-05 5.80629e-05 5.98903e-05 5.16266e-05 2.46422e-05 3.45914e-05 0.000120139 8.27239e-05 9.05003e-05 0.000129198 7.91207e-05 8.14194e-05 9.91453e-05 3.27095e-05 0.000209174 6.40489e-05 4.63342e-05 6.76512e-05 0.000710244 9.10713e-05 3.6991e-05 0.000417896 8.12408e-05 4.2543e-05 5.05708e-05 6.60422e-05 0.000100937 3.87975e-05 7.05991e-05 6.12424e-05 9.11882e-05 0.00022219 0.000146307 0.000122284 6.18875e-06 0.000134104 0.000130889 2.7754e-05 4.01053e-05 6.64754e-05 6.37502e-05 4.82435e-05 0.000445601 0.000241157 2.37766e-05 4.5446e-05 5.52558e-05 0.000121577 3.01402e-05 4.14269e-05 5.63139e-05 7.56026e-05 0.000101163 7.3389e-05 3.65885e-05 0.000108868 8.78509e-05 6.83386e-05 0.000387693 5.23216e-05 9.65096e-05 2.09649e-05 0.000107175 8.48089e-05 0.000148454 4.59929e-05 9.3918e-05 5.12546e-05 3.40748e-05 8.3674e-05 0.000268073 0.000146477 0.00022132 5.8651e-05 3.11076e-05 2.62061e-05 5.64268e-05 0.00012851 3.93831e-05 5.85232e-05 4.34611e-05 0.000255081 0.00049702 0.000159246 5.9687e-05 2.41322e-05 0.000252234 4.68712e-05 0.000144376 6.66416e-05 0.000136941 9.8979e-05 6.88715e-05 9.00611e-05 0.000254167 4.70159e-05 1.49215e-05 0.000168421 7.91666e-05 8.26358e-06 0.000755075 8.23606e-05 4.50298e-05 6.61794e-05 2.87027e-05 7.97302e-05 0.00648948 0.00014135 3.87854e-05 0.000172673 0.00875501 0.000106767 0.000118589 0.000149327 5.81095e-05 8.85864e-05 6.5826e-05 4.06369e-05 5.04698e-05 2.58344e-05 2.43652e-05 7.80254e-05 8.08165e-05 6.93548e-05 0.000627506 0.000274569 3.76331e-05 1.75284e-05 7.33565e-05 0.0125829 0.000112474 2.6972e-05 3.6121e-05 7.39778e-05 0.000114903 0.000170131 5.04488e-05 8.4209e-05 0.000280374 0.000112304 0.000187845 0.000155647 5.63183e-05 0.000219993 0.000262632 0.000525883 5.15491e-05 0.00016964 6.54365e-05 4.98267e-05 1.2988e-05 6.39813e-05 0.000110577 7.04091e-05 6.84505e-05 0.000259013 5.16394e-05 0.000121955 8.62963e-05 8.36591e-05 9.78657e-05 8.34743e-05 1.83408e-05 8.45152e-05 2.91505e-05 6.09191e-05 9.03585e-05 0.000150184 0.000145952 2.80756e-05 8.84321e-05 0.000113705 2.52664e-05 0.000329646 2.45026e-05 5.5399e-05 0.000128976 0.000112148 6.68286e-05 6.94916e-05 4.43627e-05 0.000101523 0.000240281 4.94747e-05 0.00711164 2.87314e-05 8.40327e-05 1.28966e-05 6.26968e-05 4.47756e-05 0.000114252 9.73458e-05 8.46906e-05 0.00606398 0.000279011 8.18455e-05 2.13785e-05 0.000126726 5.02746e-05 0.000136958 1.78238e-05 5.61795e-05 3.20259e-05 1.57445e-05 0.000234526 0.0126589 1.94799e-05 3.65604e-05 0.00018245 4.68601e-05 0.000120266 1.59655e-05 0.000131145 9.29512e-05 0.000118362 7.56571e-05 0.000122266 3.35191e-05 5.27007e-05 0.000133817 0.000181901 9.29778e-05 2.53682e-05 5.59118e-06 2.7712e-05 2.3926e-05 4.70319e-05 6.99795e-05 6.32879e-05 0.000119308 2.49059e-05 9.6063e-05 8.94967e-05 3.80379e-05 0.000182818 2.1871e-05 1.88594e-05 1.7079e-05 0.000125326 0.000102673 8.55104e-05 0.000106824 0.000355738 2.1638e-05 0.000130466 0.000338221 0.000228409 4.86837e-05 6.68145e-05 1.96242e-05 4.56853e-05 0.000100247 0.000113331 5.32439e-05 0.000112327 0.000116041 0.000146838 5.79933e-05 9.34928e-05 4.94191e-05 2.38141e-05 9.23791e-05 8.73834e-05 6.29347e-05 0.000171867 9.63601e-05 4.68054e-05 0.000103994 0.000174183 7.8862e-05 2.5451e-05 0.00014093 0.000485676 0.0129346 0.000114017 3.79223e-05 6.14504e-05 9.82999e-05 1.36275e-05 0.000223355 4.20308e-05 5.36547e-05 8.10771e-05 7.06337e-05 0.000423945 7.98697e-05 7.70624e-05 3.637e-05 2.88054e-05 3.96808e-05 5.37503e-05 2.41389e-05 4.60314e-05 0.000174246 3.27064e-05 4.30217e-05 1.76157e-05 0.000126818 0.000144172 0.000699434 0.000200909 5.58413e-05 5.71264e-05 0.00231952 0.000125236 5.11348e-05 9.75036e-06 6.8118e-05 0.00943531 0.000195541 6.41528e-05 6.41102e-05 0.000546631 0.00740086 0.000113605 8.33049e-05 2.62717e-05 0.000132949 5.85312e-05 0.00011621 0.000400003 0.000102903 4.20467e-05 3.97676e-05 6.37267e-05 7.54871e-05 5.73081e-05 4.9354e-05 5.76604e-05 0.000112698 9.4532e-05 9.54432e-05 5.44182e-05 7.40723e-05 4.51037e-05 2.4227e-05 0.000126241 2.88557e-05 3.47054e-05 0.00602197 0.000135781 5.00579e-06 0.000125298 
6.37602e-05 1.30952e-05 8.02856e-05 3.63916e-06 1.70708e-05 8.40688e-05 0.000249022 2.72403e-06 0.000503317 0.000127428 0.000259962 0.000153764 2.55906e-06 0.000144259 0.000103301 0.000117135 5.20768e-05 0.000105621 0.000123148 3.81704e-05 0.000131492 6.86327e-05 5.6673e-06 0.000170244 3.82003e-05 0.000310458 8.93082e-05 0.000238972 0.000277686 1.06193e-05 7.86954e-05 0.00023445 1.89193e-05 3.07783e-05 2.47125e-06 0.000253896 0.000108868 0.000310116 0.00040149 3.12048e-05 6.95087e-05 6.40334e-05 5.48962e-05 0.000118642 3.78162e-06 5.16687e-05 7.27294e-05 0.000234974 3.26143e-05 0.000138654 2.39546e-06 0.000209735 1.55333e-06 0.000112369 0.000143953 0.000331675 1.91948e-06 0.000286024 5.94075e-06 5.24366e-05 5.27194e-05 1.87423e-06 3.89116e-05 2.76425e-06 0.000133661 2.71544e-06 3.86772e-05 3.17979e-06 2.1346e-06 3.065e-06 0.000238923 6.66693e-06 1.62306e-06 6.20504e-05 0.000588339 1.08388e-05 0.000239137 6.75284e-05 0.000199432 2.63058e-06 1.87718e-06 0.000120305 7.35571e-05 0.000394487 0.0003222 2.2681e-05 1.99971e-06 5.4988e-05 1.42775e-05 3.04622e-06 0.000468637 0.000270275 3.01122e-06 0.000108215 0.000114614 4.78844e-05 3.70996e-06 8.30017e-05 3.18333e-06 1.35197e-05 9.79954e-06 9.71303e-06 9.05374e-05 0.000401563 0.000420246 2.47143e-05 6.80564e-05 2.52254e-06 5.1992e-06 2.10909e-06 5.02015e-05 2.56401e-05 8.08123e-06 8.43673e-05 1.12382e-05 1.78238e-06 1.57242e-06 1.52264e-06 0.000227119 9.39151e-06 2.40732e-05 0.000160019 3.33711e-06 6.5838e-05 1.30023e-05 6.62256e-06 1.33036e-06 2.93902e-05 6.16105e-05 0.000229221 2.31424e-06 2.79169e-05 2.63081e-06 0.000291232 2.70984e-06 2.6749e-05 0.000278749 6.09924e-05 7.37237e-05 0.000269437 0.000101322 1.10599e-06 0.000371939 8.32607e-05 4.51899e-05 1.534e-06 0.00023635 0.000130516 2.25195e-06 9.18812e-05 0.000281978 3.68818e-05 8.05153e-05 3.11472e-05 4.06349e-05 0.000227034 4.70982e-05 2.73426e-06 0.000232102 9.4627e-05 5.98306e-05 0.000162697 2.01367e-06 1.82202e-06 0.000183721 0.000262462 1.39429e-05 2.84958e-05 8.37386e-05 7.37547e-05 2.84033e-05 2.22277e-06 4.21075e-06 5.3973e-06 0.000582996 0.000127186 2.0101e-06 0.000249348 0.000435047 0.00030128 8.22312e-05 8.7351e-05 0.000267406 4.3473e-06 5.27033e-05 0.000160343 0.000687898 6.51395e-05 3.41306e-06 2.77108e-06 3.42366e-05 1.73026e-06 0.000270918 0.000453174 2.92592e-06 2.65437e-06 3.0139e-05 1.1406e-05 8.29238e-05 0.000125862 3.39822e-05 0.000370761 2.85e-06 0.0002869 6.31681e-05 0.000288137 1.25409e-05 3.88682e-05 0.000253294 1.81945e-05 5.76541e-05 2.43787e-05 1.14587e-05 0.000154916 9.24003e-05 7.63915e-05 3.59626e-06 0.000281816 1.00951e-05 3.78024e-05 0.000149979 0.000125597 1.72007e-05 2.06994e-06 6.79676e-05 0.000293633 2.21894e-05 0.000258005 0.000508609 1.91476e-06 0.000244065 0.00022542 5.65266e-06 2.35924e-06 2.99746e-05 3.15567e-06 5.43646e-05 2.04126e-06 0.000227036 0.000300772 0.000263701 0.00016207 0.000285019 2.50269e-06 0.000123661 8.11441e-05 0.000234535 2.62812e-05 0.000264187 0.000116007 5.44778e-05 0.000183 2.00775e-06 1.66441e-06 2.02799e-06 1.50629e-06 6.28157e-05 1.50743e-06 2.25359e-06 1.12192e-05 3.90946e-05 6.02181e-05 3.92876e-05 0.000231852 4.46874e-05 0.00032859 0.000175929 0.000416017 0.000129524 0.0006758 9.66586e-07 1.0129e-05 2.918e-06 3.97245e-06 7.27606e-05 4.27882e-05 6.72123e-05 0.00027995 9.96887e-05 1.04608e-06 9.38277e-05 0.000255846 0.000229257 4.0185e-06 2.44411e-05 0.000373617 7.15917e-05 2.94448e-05 3.38601e-06 8.51851e-05 0.000375279 7.33564e-05 1.67498e-06 3.0394e-06 3.56663e-05 0.000256669 1.69268e-06 4.04569e-05 9.61249e-07 3.6531e-05 3.88718e-05 1.13328e-06 7.80431e-05 1.73739e-05 0.000244656 1.86833e-05 3.78124e-06 4.6625e-06 7.03343e-06 0.000255435 9.78309e-06 4.14253e-05 4.06512e-06 4.95668e-05 1.30441e-05 2.42196e-05 2.24954e-06 3.03692e-05 1.33246e-06 1.79186e-05 2.15289e-06 2.4466e-06 0.000143283 0.000228262 6.87431e-05 0.000228794 1.93482e-05 3.03214e-05 3.71044e-05 0.000141877 6.54537e-06 1.48047e-05 3.00674e-05 0.000280095 2.06491e-05 0.00046579 0.000233315 0.000444163 1.47029e-06 8.50185e-06 0.000307644 0.000316046 8.80094e-05 4.2788e-05 4.25852e-05 4.85445e-06 5.2121e-06 1.14523e-05 5.50748e-06 2.34371e-06 2.97091e-05 1.53557e-06 9.94114e-05 5.94877e-06 4.58031e-05 1.31694e-05 2.40564e-06 3.0738e-05 1.52868e-05 1.7451e-06 0.00037058 1.52639e-06 6.74513e-05 2.45888e-06 1.44037e-06 1.16387e-06 4.07385e-06 4.15458e-05 1.22382e-05 0.000226046 2.38963e-06 0.000153877 6.55775e-05 6.5612e-06 5.37758e-05 0.000113292 2.6336e-06 0.000280213 2.57176e-06 1.58307e-05 1.85662e-05 1.30098e-06 0.000248583 6.63331e-05 3.37441e-06 4.41538e-05 2.74071e-06 3.33582e-06 4.29511e-05 2.0388e-06 2.48907e-05 5.57244e-05 9.42406e-05 5.16333e-06 0.000385714 9.71651e-05 9.09247e-05 7.42253e-05 3.82717e-05 6.64511e-07 0.000249973 6.606e-05 9.94332e-05 0.000150589 0.000228344 0.000274134 4.46618e-05 0.000241363 0.0002451 8.51488e-05 1.51781e-06 1.28905e-06 0.000228474 4.61038e-06 3.12531e-06 0.000100958 0.000201331 0.00023149 6.70832e-05 1.65869e-06 0.00011614 0.000120814 0.000119288 3.48699e-05 0.000245152 4.67943e-06 8.59272e-05 0.000230038 1.98403e-06 2.49053e-06 0.000149559 3.55039e-05 8.07768e-05 0.000150152 3.42003e-06 0.000237838 5.98704e-05 4.1559e-06 4.37364e-05 1.42609e-05 8.19745e-05 1.58381e-06 0.000271567 0.000253986 1.27437e-06 3.03066e-05 2.69068e-06 0.000163844 0.000234601 2.69353e-06 0.000248433 6.99426e-05 2.86137e-05 2.57223e-06 4.60325e-05 0.000230141 7.06005e-06 0.000226973 0.000693396 2.29623e-05 0.000362524 4.57049e-05 0.000291057 1.18817e-05 3.04141e-05 3.68415e-06 3.09056e-06 5.62482e-05 2.17512e-06 2.56686e-06 0.00032498 8.07675e-07 0.000397805 2.73966e-06 3.01786e-05 2.30997e-06 1.85821e-06 7.27055e-06 1.53862e-06 0.000371999 3.24356e-06 1.7015e-05 6.1686e-05 8.66329e-06 7.2958e-06 6.92254e-06 5.02528e-06 0.000345302 5.43756e-05 0.000245802 0.000133518 0.000364446 2.22134e-05 5.50641e-05 0.000230085 3.64191e-06 4.84737e-06 3.0445e-05 0.000110574 0.000230587 6.93283e-05 3.90882e-05 6.89364e-05 0.000279582 0.000327222 4.48383e-05 1.40337e-06 0.000178426 0.000279313 0.000283845 6.41603e-06 4.29135e-06 0.000280559 0.000115983 1.10298e-05 0.000326557 5.70302e-05 5.6101e-06 0.000261083 7.94105e-05 6.36796e-05 0.000226917 5.61994e-05 1.54761e-05 6.42491e-05 1.95704e-05 2.81208e-06 2.73213e-05 0.000686297 4.09961e-06 6.07625e-06 6.95515e-06 5.53808e-05 0.000355832 0.000143174 7.49132e-05 8.03772e-05 3.79335e-05 2.10185e-06 0.000312431 1.86599e-05 1.12496e-05 5.89676e-06 0.000462678 4.43049e-05 9.95417e-05 5.55319e-06 7.06573e-05 8.58576e-05 7.91824e-05 0.000303293 2.9147e-05 0.00042861 4.69935e-06 4.29701e-05 0.000231581 0.00035704 1.44148e-05 1.77488e-06 0.000329165 3.57321e-05 8.21161e-05 0.000320236 3.96327e-05 1.25534e-05 0.000129888 0.000232052 0.000783041 1.6451e-06 9.00214e-05 5.24163e-06 4.76779e-06 0.000114573 2.50507e-05 2.15724e-06 1.4829e-06 3.21492e-06 3.29118e-05 2.52282e-06 1.43262e-06 2.64163e-05 0.000128842 6.71617e-05 0.000136962 2.71741e-05 9.13299e-05 1.49561e-06 3.2693e-06 1.40667e-06 4.27304e-05 0.000247567 9.15844e-05 9.41088e-07 1.4849e-06 1.79821e-06 7.86767e-06 6.6565e-05 2.21115e-05 3.54528e-06 1.20402e-05 0.000128121 2.96671e-06 0.000259788 9.37165e-05 0.000298644 3.21316e-05 3.16375e-06 3.99444e-06 5.12762e-05 3.01192e-05 6.46413e-06 4.71652e-05 5.76223e-05 8.79124e-05 4.50312e-06 6.04021e-05 0.000116367 1.68251e-06 0.000110992 0.000238088 1.99787e-06 2.56085e-05 2.83048e-05 5.05808e-05 6.14448e-05 1.283e-06 0.000455546 4.06863e-06 9.44842e-05 1.34493e-05 9.90949e-06 3.12415e-05 7.96491e-05 2.01081e-05 8.61844e-06 2.0057e-06 0.000275818 2.31601e-06 1.62018e-06 4.16281e-05 5.67862e-05 2.57576e-06 0.000321958 4.87199e-05 1.29019e-06 1.64164e-06 0.000117031 5.73426e-05 5.88336e-05 2.66832e-05 3.86119e-06 2.06963e-06 1.28055e-06 2.45192e-05 9.74293e-05 0.00037037 1.28109e-06 2.06925e-06 0.00012376 0.000176745 0.000228793 0.00023684 3.28459e-05 2.09749e-06 7.18258e-05 5.84763e-06 6.17296e-05 1.88657e-06 3.63155e-06 1.34741e-06 7.41794e-07 6.8386e-06 0.000252572 4.6051e-05 5.72533e-05 6.14521e-06 2.84243e-06 1.90349e-06 7.72514e-06 1.35794e-06 5.4925e-06 8.50036e-05 3.59621e-05 4.24828e-06 3.85402e-05 0.000229166 0.000225067 0.000266806 5.6946e-05 4.15843e-05 0.000109329 1.06733e-06 7.78875e-05 0.000140141 2.45116e-06 3.35388e-06 4.528e-05 0.000785691 1.20866e-05 0.00014196 2.91291e-06 0.000112462 5.35531e-05 0.000252125 9.70259e-05 1.50809e-05 2.01577e-05 0.000520008 0.000229657 0.000230679 7.4663e-05 1.90802e-06 3.13283e-06 4.43178e-06 3.42976e-05 0.000239496 5.55176e-05 0.000120201 2.85791e-05 0.000230626 2.56122e-05 2.43443e-06 5.35893e-05 2.35455e-05 6.01099e-05 0.902758 8.89894e-05 0.000227306 0.000402477 2.81601e-06 6.62974e-05 0.000278174 2.77105e-05 1.98888e-05 3.47302e-05 0.000225989 9.86652e-07 1.38938e-06 0.00023231 4.31258e-06 6.9741e-05 0.000112578 1.35021e-06 0.000208844 0.000158465 2.58886e-05 5.36824e-05 5.75983e-06 1.8321e-06 4.09073e-05 2.89457e-06 0.000166167 3.65559e-05 3.56639e-05 0.00010488 5.89087e-05 0.000225109 0.000311752 0.000304302 1.84821e-05 0.000289445 1.02368e-05 0.000245366 0.000133454 5.88154e-05 5.11771e-06 3.67155e-05 0.000102452 3.47997e-06 5.18584e-06 0.000355205 0.000280691 4.99986e-05 0.000242133 3.06079e-05 0.000395271 1.61927e-06 1.85333e-06 0.000106522 9.93829e-05 4.7667e-06 2.87072e-06 0.000365206 2.31151e-06 4.14825e-05 0.000134319 3.93988e-05 2.41492e-05 7.00405e-06 3.6333e-06 5.06962e-05 6.00349e-05 0.000109727 3.3523e-06 0.000402141 0.000730178 3.39714e-05 3.79653e-05 0.000131706 5.34736e-05 6.57057e-06 2.98355e-05 2.43654e-05 4.80321e-05 4.0582e-05 2.06274e-05 4.10953e-06 0.000178672 1.22282e-05 0.000227493 9.24867e-06 1.05334e-06 0.000315656 6.83665e-05 3.00217e-06 0.000258113 0.000229676 0.000129898 0.000518891 7.81168e-05 5.90919e-05 4.85445e-06 0.000167673 1.52632e-05 4.11688e-06 0.000108845 7.48797e-07 7.17094e-05 5.48066e-05 1.2046e-06 3.01131e-06 4.28497e-05 2.57151e-05 3.67004e-05 0.000162178 6.15266e-05 4.36982e-05 5.43875e-05 0.000230647 5.09185e-05 2.51839e-05 0.000252006 0.000303851 0.000104665 5.66499e-05 0.0001224 3.60835e-05 0.000252868 6.12497e-05 0.000101233 4.81607e-05 4.18593e-05 0.00025431 4.63076e-05 0.000181348 8.23943e-06 2.17042e-05 1.00457e-06 0.000143342 4.87259e-06 0.000296851 2.92596e-05 8.91236e-07 0.000227686 0.00018265 5.16435e-06 3.67916e-05 6.31116e-05 3.807e-06 4.46578e-05 1.73762e-05 2.29986e-06 2.42941e-05 3.76759e-05 1.84458e-06 2.42286e-06 2.82227e-05 0.000224938 4.08394e-06 1.86415e-06 1.65239e-05 1.84045e-06 2.06618e-06 1.28186e-06 0.000226749 1.89635e-06 7.09409e-06 8.21748e-05 7.87311e-05 3.2271e-05 1.5748e-06 3.68189e-06 5.79035e-06 1.77385e-06 1.31764e-05 2.00706e-05 0.000242821 0.00023185 2.78903e-05 2.66111e-06 2.17876e-06 0.000127111 3.92954e-06 0.000157263 8.91024e-05 0.000388956 6.74379e-05 0.000267974 3.7908e-05 0.000108794 0.000232754 3.23193e-06 0.000100743 8.08279e-05 0.000255523 1.57361e-05 2.14672e-06 0.000227863 0.000315443 3.91478e-05 2.73924e-06 2.58426e-06 1.54499e-06 7.33418e-05 0.000233122 4.32289e-05 6.0644e-05 0.000249471 0.000103644 0.00044491 9.52012e-07 1.32217e-05 7.68027e-05 6.24993e-05 0.000178964 4.0552e-05 5.60227e-06 5.19813e-06 1.44663e-05 0.000104741 3.54281e-06 3.10485e-06 7.42682e-05 8.57516e-05 2.09179e-06 7.79273e-05 6.50169e-05 2.19867e-05 1.19323e-05 1.66483e-06 1.87843e-06 2.46379e-05 0.000241831 6.89257e-05 0.000359359 1.94066e-05 7.27543e-05 0.000537001 0.000118023 6.17822e-05 5.81305e-05 8.22508e-05 8.07847e-05 0.00024553 5.3152e-06 5.91323e-05 0.000183702 5.2694e-06 0.000228028 0.000414904 6.49085e-05 1.17847e-05 8.92144e-05 0.000118485 5.5944e-05 3.09853e-05 8.40326e-06 0.000229872 5.34416e-05 0.000161672 4.33745e-05 3.5251e-06 4.19332e-06 7.14728e-05 9.08426e-06 3.02566e-05 0.000368554 3.78597e-06 0.000488662 0.000194746 0.000247552 1.44064e-06 0.000196775 8.08362e-05 4.26004e-05 4.12218e-05 5.97629e-07 0.000230844 3.35674e-05 1.24548e-06 
9.6786e-05 7.64044e-06 0.000146334 1.30942e-05 0.000102207 8.87334e-05 0.000261693 2.98817e-06 0.000323369 5.22863e-06 0.000226637 4.76648e-05 2.20245e-06 0.000116715 0.000198213 0.000183985 1.57964e-05 6.21421e-05 0.000187516 2.57065e-05 3.11203e-06 0.000128235 7.82094e-05 0.00010422 8.79199e-05 0.000673953 9.83949e-05 0.000562443 0.000251602 6.08795e-06 7.92889e-05 0.000229369 0.000124305 3.856e-06 5.94986e-06 0.000249772 0.000120782 0.000388317 0.000452023 6.64696e-06 1.36215e-05 9.92379e-05 0.000126758 6.30433e-05 6.37808e-05 7.17407e-05 0.000338411 0.000263466 4.13576e-05 5.41066e-05 5.13567e-05 0.000300579 9.81185e-05 7.1848e-05 0.000210654 0.000227041 5.97113e-05 0.000271113 4.69571e-05 1.24423e-05 1.3607e-05 5.2346e-05 6.18014e-05 3.23048e-05 7.81964e-05 4.28086e-06 4.51707e-05 1.94881e-05 2.3601e-05 1.64465e-06 0.000258474 7.60672e-05 4.27417e-06 5.59414e-05 9.34985e-06 1.20153e-05 0.000255967 0.000115737 0.000283573 1.19188e-05 4.72723e-05 0.000467217 7.16825e-05 0.000396148 0.000270848 5.9155e-05 3.34979e-06 3.59264e-05 0.000248859 3.17084e-05 0.000289734 0.000227304 1.36684e-05 3.81016e-06 5.05401e-05 4.45655e-06 3.27109e-06 0.000116485 5.12579e-06 6.71415e-05 4.34342e-05 5.591e-05 3.01121e-06 0.000295618 0.00023317 2.9445e-06 4.89329e-05 0.000433789 8.18363e-06 7.29179e-06 3.63686e-06 1.17544e-05 8.17897e-06 0.000316901 0.000101918 2.37252e-06 2.1185e-05 0.000100369 0.000280614 1.4797e-05 1.284e-05 0.000158874 2.58509e-05 5.50847e-06 7.97725e-06 3.56511e-05 7.21153e-06 2.81983e-05 3.56036e-06 0.000241346 1.29414e-06 2.03077e-05 7.66455e-05 0.000339321 5.40583e-05 3.19395e-05 0.000743203 3.27593e-05 0.000287771 0.000290879 7.21749e-05 3.56466e-06 0.000207907 4.51853e-06 0.000154021 2.01882e-06 0.00024103 7.21171e-05 4.41755e-05 0.000134405 0.000253683 7.2462e-05 4.24809e-05 8.93427e-05 9.19467e-05 0.000229103 7.56572e-06 1.87292e-06 0.000361655 8.19554e-05 4.31717e-05 9.21142e-05 1.02826e-05 9.05116e-06 6.72677e-05 2.22824e-05 4.48964e-05 4.5033e-06 0.000189034 6.01641e-06 2.61947e-05 4.8022e-06 0.000269925 4.57752e-05 0.000552016 0.000402193 8.91327e-06 0.000442027 0.000268763 0.000241093 0.000460467 4.14167e-06 0.000223902 0.000143457 4.93058e-06 0.000218028 0.000707262 0.000315197 3.52179e-06 4.11657e-06 7.33041e-06 7.29118e-05 0.000375203 0.000539451 7.02582e-05 1.46408e-05 5.11168e-06 1.95808e-05 0.000138209 1.80998e-05 0.000125094 0.000233618 1.5193e-05 0.000226011 2.88096e-05 0.000286081 5.91868e-05 7.46556e-05 0.000263255 0.000288042 4.1995e-05 5.81009e-06 3.70909e-06 2.36092e-05 7.55834e-05 0.000100606 1.01688e-05 0.000421758 4.63651e-05 5.70737e-05 7.27309e-05 3.05343e-06 1.65123e-05 0.000109554 0.000106708 0.000224203 6.19359e-06 0.00023617 0.000702374 3.82631e-06 0.000234988 0.000227842 5.58959e-05 7.03783e-06 5.31135e-05 3.54107e-06 7.81243e-06 4.43516e-06 0.000284293 0.000369887 0.000307421 6.94452e-05 0.00023397 3.08097e-05 5.89393e-06 0.000123875 0.00032289 7.44642e-05 0.000263653 0.000116373 2.40597e-06 5.18638e-06 0.000109247 5.82905e-05 4.94673e-06 7.17315e-05 0.000132296 2.05989e-06 2.68444e-06 6.17645e-05 7.88944e-06 2.19205e-05 2.19337e-05 0.000266991 0.000106151 0.000347851 0.000188999 0.000468992 8.06317e-05 0.000758972 1.86647e-06 6.80116e-05 4.63941e-06 5.97078e-05 5.73951e-05 0.000148492 7.53747e-06 0.000246712 6.42453e-05 2.61107e-05 3.69755e-06 0.000247944 0.00025087 2.16477e-05 0.000178896 0.000335871 4.50224e-05 3.26371e-06 0.000105318 4.45506e-05 0.000370274 3.05088e-05 3.82895e-05 0.000168335 2.71477e-05 0.000252323 7.14238e-05 7.82265e-06 1.16587e-05 7.87841e-06 9.08315e-05 1.1412e-05 3.96862e-05 2.66043e-05 0.00025474 6.08419e-05 5.04067e-05 0.000112758 0.000205307 0.000291527 1.23381e-05 7.24545e-05 4.63311e-06 6.3114e-06 6.00759e-05 3.39414e-06 4.55964e-05 2.99515e-05 1.16813e-06 0.000227399 9.52041e-05 8.27026e-05 6.13999e-05 0.000231966 0.00016066 0.000228893 1.99326e-05 3.40066e-05 8.06797e-05 7.894e-05 3.0827e-05 2.41138e-05 3.62506e-05 0.000264517 4.86369e-06 0.000466836 0.000231761 0.000635144 2.22093e-06 4.63337e-05 0.000225716 0.000635976 1.82682e-05 4.56404e-05 6.89155e-06 5.75845e-06 0.000335819 7.23223e-05 7.25554e-06 3.55938e-06 5.89627e-05 2.76362e-06 8.90319e-05 1.77129e-06 7.38244e-05 3.35155e-06 4.09285e-05 9.52403e-06 4.70369e-05 2.32438e-05 0.000385359 2.1036e-06 0.000101999 2.06229e-06 1.00194e-05 1.31252e-06 2.36657e-05 0.000126681 4.49234e-05 0.000221604 2.90829e-05 0.000262575 0.000121794 2.31623e-05 8.90088e-05 4.48001e-05 0.000172809 0.000268575 5.98226e-05 8.77702e-05 2.39123e-05 4.70005e-05 0.000232478 0.000100464 4.04431e-06 1.64287e-05 2.91806e-06 3.03951e-05 3.51718e-05 7.61071e-05 2.94808e-05 4.10915e-05 3.46164e-05 1.09458e-06 0.000381448 0.000139275 4.85739e-06 8.23706e-05 3.76216e-05 7.36772e-06 0.000240829 6.73842e-05 6.63682e-05 0.000110225 0.0002676 0.000238185 4.29174e-05 0.000304594 0.0001386 6.39751e-06 2.34209e-05 4.19153e-06 0.000296637 3.00074e-05 1.44566e-05 9.95197e-05 0.000185359 0.000480297 3.70935e-06 3.44399e-05 0.000117911 0.000245487 0.000203608 1.56568e-06 0.00026739 3.5638e-05 4.3366e-06 0.000325058 0.000109288 4.61595e-05 6.1588e-05 1.70257e-05 0.000105446 1.41761e-05 2.02517e-05 0.000286527 1.41683e-05 3.47098e-06 9.31116e-05 1.87171e-06 5.32712e-05 1.73397e-06 0.000230712 0.000272752 1.99397e-06 0.000114397 1.23503e-05 0.000111075 0.000248871 1.68188e-05 6.59352e-05 9.02289e-05 2.72486e-06 1.5711e-05 1.62439e-06 0.000581591 3.17922e-06 0.000221947 0.00046499 1.4729e-05 0.000231426 4.57557e-05 0.000386006 0.000164913 8.70001e-05 3.64823e-05 1.23157e-05 4.95888e-06 7.68348e-06 4.33013e-05 0.000331389 2.6649e-05 0.000255308 1.97285e-06 7.02189e-06 4.465e-06 6.26438e-05 0.00019158 3.25047e-06 0.00040492 4.09846e-05 4.79909e-05 1.25662e-05 2.70451e-05 4.5295e-05 3.02775e-06 1.95053e-06 0.000294232 0.00014413 0.000225096 3.03044e-06 0.000437839 6.56826e-06 3.03e-06 0.00025788 3.48085e-05 2.42386e-05 1.15548e-05 9.39825e-05 0.000225692 0.000200191 2.81309e-05 0.000133081 0.000229032 0.000273461 0.000262124 1.34604e-05 8.23929e-05 0.000280268 0.000262309 9.30513e-05 6.29618e-06 0.000257026 7.24518e-05 3.539e-05 0.000379302 8.4534e-05 6.91467e-05 0.000257093 0.000101548 6.98968e-05 0.000291863 5.33276e-05 2.70023e-05 3.83427e-05 4.07749e-05 3.44633e-06 0.000102752 0.000236461 0.000190898 7.89294e-06 0.000109126 0.000152585 0.000490106 4.32641e-05 0.000170382 3.8371e-05 8.3391e-06 3.1894e-05 0.000357423 4.33375e-06 2.44598e-05 4.08963e-06 0.000457269 0.000204471 5.90864e-06 2.92549e-06 1.83301e-05 4.35502e-05 7.89987e-05 7.15771e-05 3.22534e-05 0.000136024 4.95044e-06 5.31953e-06 0.000298082 0.000259892 3.74798e-05 9.65121e-05 0.000325243 6.10536e-06 0.000202826 0.000365047 9.89199e-05 1.32655e-05 0.00014545 0.000222071 0.000666856 8.2887e-05 9.32583e-05 2.94801e-06 1.47922e-05 0.000114186 2.784e-05 4.43577e-06 1.33562e-06 2.45688e-06 7.13362e-05 2.75725e-06 7.89563e-05 3.80236e-06 3.9584e-06 5.25706e-05 0.000246117 3.57647e-05 0.000143577 3.97e-05 2.86002e-05 3.10121e-06 3.07735e-06 0.000244228 1.00026e-05 1.88954e-06 0.000167089 5.22448e-06 2.59194e-06 0.000115807 5.54962e-05 1.52044e-05 1.61752e-06 0.000100446 4.3705e-06 0.000300782 9.76159e-05 8.35808e-05 7.004e-05 4.54186e-06 5.61458e-06 0.000227579 3.91063e-05 1.98935e-06 8.71117e-06 5.37756e-05 0.000182352 4.04284e-05 3.22548e-06 1.61911e-05 8.13094e-05 0.000127235 0.000249119 3.44841e-06 6.40516e-05 6.16208e-06 3.28226e-06 1.01682e-05 3.23577e-06 0.000843453 4.64251e-06 2.93451e-06 4.71154e-05 6.7876e-06 2.37286e-06 0.00023941 1.13465e-05 1.47145e-05 3.63513e-06 0.000250364 4.46471e-05 1.25224e-05 1.14356e-05 0.000627174 6.25314e-05 0.000415517 3.47429e-05 1.19026e-05 1.41503e-06 2.89634e-05 1.10169e-05 3.31387e-06 0.000183661 4.77537e-06 0.000138086 4.08853e-06 6.43127e-05 0.000195483 0.000345571 1.13837e-05 6.90143e-05 6.65243e-06 4.13492e-05 0.000305847 0.000289241 2.8121e-05 3.92117e-06 6.51294e-05 4.89764e-05 8.19579e-05 8.66201e-06 3.11239e-06 6.34347e-06 6.35931e-05 8.56008e-05 0.00026524 1.00731e-05 1.21444e-05 0.000122355 2.88881e-05 2.75352e-06 0.000216842 3.22994e-06 3.27865e-05 0.000164916 8.5545e-05 2.89988e-05 4.58513e-06 0.000232377 0.000222217 0.000417928 7.01345e-05 2.57124e-05 0.000529402 4.55042e-05 7.44459e-05 0.000124607 3.46569e-06 4.79024e-05 4.25025e-06 0.000699899 1.66698e-05 0.000426083 3.89111e-05 2.27069e-05 3.66962e-05 0.000243816 7.91519e-06 2.41713e-05 0.000155321 0.000463219 0.000272672 0.000289676 1.44867e-05 3.17888e-05 2.2366e-06 2.06861e-05 6.25686e-05 0.000139485 6.99167e-05 0.000126379 6.8071e-05 0.000310243 2.86944e-05 0.000110732 4.0011e-06 1.263e-05 5.29605e-05 0.885558 8.58659e-06 0.000273512 0.00022598 0.000180698 3.57361e-05 0.000649938 0.000157574 1.47117e-05 8.81604e-05 0.000243269 7.59798e-06 6.96181e-06 0.000275158 7.5964e-05 9.73874e-05 4.04171e-05 9.30302e-05 0.000371956 4.22925e-05 3.07315e-05 9.72403e-05 3.13571e-06 6.29613e-06 7.19846e-05 5.72088e-06 0.000180396 2.34328e-06 6.67384e-05 0.000170464 1.01787e-05 0.000262357 0.000548551 0.000236848 1.83763e-05 0.000379392 5.96765e-05 0.000237186 0.000190931 8.35551e-05 5.67108e-06 9.45747e-05 6.83141e-05 0.000229336 4.75571e-05 6.39581e-06 0.000355923 9.8684e-05 0.000256469 8.68344e-05 0.000467695 1.92732e-05 4.08736e-06 7.44488e-05 7.45015e-06 4.90137e-05 0.000116895 0.000308278 3.16703e-06 2.74754e-06 3.05622e-05 3.35173e-06 1.77714e-05 3.36261e-05 3.17091e-05 1.30289e-05 5.61821e-05 0.000142967 6.36051e-05 0.000327009 0.000230799 6.74671e-06 0.000122237 5.08052e-06 8.10433e-06 6.31095e-05 4.22186e-05 0.000120561 3.79081e-05 0.000129929 2.32164e-06 4.89341e-06 1.16059e-05 8.93623e-05 0.000233064 8.82854e-05 5.14886e-06 0.000237972 6.78423e-05 1.52419e-05 0.000448703 0.000239411 0.000112555 0.000518618 2.87647e-05 4.80623e-06 1.67666e-05 0.000137219 2.79907e-05 9.55047e-05 0.000157417 1.3409e-06 2.65752e-05 5.92488e-05 1.70952e-06 0.00012187 0.000332965 2.63472e-05 5.33816e-05 4.7172e-06 6.12683e-05 6.22215e-06 3.68738e-05 0.000289808 0.00012975 5.23942e-06 0.000297264 0.000286616 0.000143155 4.7118e-05 8.59806e-05 1.30434e-05 0.00026862 4.25447e-05 5.84161e-05 3.21437e-05 0.000111267 0.000270507 0.000302922 0.000147674 4.70955e-05 2.03133e-06 1.33299e-06 2.67941e-05 6.77935e-05 0.000277693 8.16076e-05 2.24506e-06 0.000223047 0.000187495 1.88874e-05 0.00011233 6.75387e-05 0.000298352 0.000102727 4.05776e-05 3.34245e-05 5.46293e-05 4.25491e-06 3.91994e-06 0.000117425 8.82964e-05 0.000191069 4.86439e-05 8.23308e-05 4.51712e-05 4.42338e-05 9.55872e-05 7.86899e-05 0.000221427 4.36496e-06 5.41878e-06 8.8627e-05 1.82777e-05 0.000157652 2.94577e-06 4.07391e-05 1.16817e-06 1.84981e-06 3.28417e-06 2.47116e-05 0.000295554 0.000642844 0.00010807 0.000186068 3.23105e-05 0.000294692 0.000109283 3.18867e-05 0.000268617 0.000424815 7.57774e-06 0.000444317 8.37916e-05 9.4946e-06 0.00024201 8.52646e-06 1.46139e-05 3.42062e-05 0.000234445 5.08026e-06 5.67733e-05 0.000378684 0.00027492 3.47625e-05 0.000340129 3.83874e-06 1.85768e-06 0.000115744 0.00024613 0.000148756 0.000114589 0.000224965 0.000203497 0.000416011 1.45311e-06 3.15588e-05 3.64438e-05 4.92581e-06 0.000184511 1.87971e-05 0.000432944 9.7083e-05 6.44908e-05 3.21062e-05 7.02719e-06 0.000152081 0.000108427 1.14507e-05 0.000104156 0.000194138 0.00017717 7.13636e-05 8.55671e-05 2.12437e-06 4.77607e-05 3.16417e-06 0.000307193 0.000136989 0.000274588 3.52226e-05 0.000336633 0.000464564 0.000157696 7.87228e-05 2.68415e-05 8.27784e-05 3.0551e-06 0.000225756 4.39206e-06 2.98499e-05 6.78026e-06 8.86545e-05 0.00054675 0.000126834 3.1711e-05 3.88414e-05 6.551e-05 9.55908e-06 8.30733e-05 1.30665e-05 0.000114743 3.4055e-05 8.53062e-05 8.54755e-05 0.000172098 2.66029e-05 8.5654e-06 4.40801e-06 9.32063e-06 3.57867e-05 0.000681941 5.11624e-06 0.000508235 7.00217e-05 0.000249187 2.50814e-05 0.000187014 6.87221e-05 7.02085e-05 8.47852e-05 1.83692e-06 0.000435599 1.7297e-06 8.55178e-05 
0.000143462 6.72562e-06 2.79865e-05 1.88428e-06 6.21615e-05 8.99305e-05 0.000242619 4.77424e-06 0.000350907 0.000128968 0.000247235 0.000152416 4.64719e-05 2.42125e-06 9.83161e-05 8.92015e-05 7.312e-05 8.52588e-05 0.000109771 1.85014e-06 0.000232047 5.77599e-05 5.41423e-05 9.10543e-05 7.82724e-05 0.0003643 8.05815e-05 0.000400513 0.000286867 1.14554e-05 0.000159845 0.00022581 6.19789e-05 1.17381e-05 3.72478e-06 0.000229256 8.61378e-05 0.000327697 0.000298902 1.83129e-06 7.01353e-05 3.21846e-05 4.91231e-05 8.66678e-05 0.000150552 1.88603e-05 0.000121302 0.000261651 2.26669e-05 5.00023e-05 2.02229e-06 1.49713e-05 6.17309e-05 6.70314e-05 9.0274e-05 0.000271353 2.22452e-05 0.000227752 7.02763e-05 4.24059e-06 3.1224e-05 3.42679e-06 5.66965e-05 1.41559e-06 4.83086e-05 7.29146e-06 1.63585e-05 1.98533e-06 4.32722e-05 4.09871e-06 0.000230718 1.54349e-05 6.02873e-06 7.20252e-05 0.000504079 8.92688e-06 0.000255741 6.94033e-05 5.41702e-05 2.91299e-05 2.23046e-05 0.000126555 4.10497e-05 0.000324121 0.000257312 8.06969e-05 3.1433e-06 2.25477e-06 1.59191e-05 2.63493e-06 0.000406217 0.000266988 6.62914e-06 1.81427e-05 8.13399e-05 4.22508e-05 5.1047e-06 8.24816e-05 6.83144e-06 1.82968e-05 7.47305e-05 5.91984e-05 7.76033e-05 0.000287322 0.000493814 1.02241e-05 6.66935e-05 0.000119093 1.79442e-05 1.11668e-05 0.000216758 9.96638e-06 2.73991e-06 9.12102e-05 8.9581e-06 2.32238e-06 1.90122e-05 4.96404e-05 0.000244147 3.84526e-05 7.98233e-06 6.30795e-06 4.50688e-05 3.22221e-05 8.02015e-05 3.72043e-05 1.02559e-05 1.03007e-05 3.28176e-05 0.000231849 2.14787e-05 2.6479e-06 4.64706e-05 0.000235166 7.45847e-05 4.11622e-06 0.000404599 1.64998e-06 8.42083e-05 0.000331558 2.72388e-05 2.25485e-06 0.000291038 3.60962e-05 7.00639e-05 4.84547e-06 0.000231271 3.70357e-05 4.20417e-05 7.66428e-05 0.00028051 2.18428e-06 0.000125592 0.000118191 8.22642e-05 0.000227733 3.08536e-05 3.47712e-06 0.00025489 4.04058e-05 3.71543e-05 4.54109e-05 1.20368e-05 4.93344e-05 0.000106911 1.88401e-05 1.53244e-05 7.87856e-05 7.66417e-05 8.12917e-05 1.78286e-06 1.21992e-05 1.88079e-05 2.08905e-05 0.000778998 0.000156362 6.97834e-06 0.000206254 0.000518054 0.000233281 0.000214116 5.90867e-05 0.000233707 6.51094e-06 8.95987e-05 0.000118585 0.000778552 0.000172796 4.55177e-05 2.22711e-05 4.76961e-05 7.2566e-05 0.000246363 0.00047654 7.9705e-05 1.69065e-05 2.30247e-06 3.18009e-06 8.95213e-05 6.22499e-06 7.79902e-05 0.000272692 5.25832e-05 0.000247554 5.86765e-05 0.000341813 7.81824e-06 7.4074e-05 0.000239567 4.11795e-05 3.74089e-05 1.57805e-05 0.000119599 9.64135e-05 9.06459e-06 2.64018e-05 2.80634e-05 0.000625831 0.000102248 3.68258e-05 8.87129e-05 8.77396e-05 2.86707e-06 1.57132e-06 0.000117667 0.000229384 1.88716e-06 0.000288567 0.000478909 3.50259e-06 0.000287285 0.000229389 3.72033e-05 2.11586e-06 4.31504e-05 3.14737e-06 6.9624e-05 1.06586e-05 0.000298956 0.000301971 0.000294076 1.36366e-05 0.000272249 4.66243e-06 0.000143352 9.05215e-05 0.000439861 7.47715e-05 0.000315482 0.000131618 3.70197e-05 0.000193505 1.80912e-05 6.05888e-05 1.55427e-06 2.07485e-06 0.000119849 5.33873e-06 9.00141e-07 1.04258e-05 3.23078e-05 2.03939e-05 1.48719e-05 0.000284491 1.72823e-05 0.00031316 0.000189628 0.000531044 2.50004e-05 0.00075728 1.17711e-06 3.23643e-05 2.87863e-05 6.47101e-06 2.7005e-06 0.000146199 6.79546e-06 0.00024322 3.1178e-05 1.63309e-06 2.64529e-06 0.000233847 0.000258146 1.11019e-05 1.85597e-05 0.000418524 5.16696e-05 1.91045e-05 9.25198e-05 4.82511e-05 0.000282253 6.41666e-06 2.63832e-05 7.79906e-05 2.72023e-06 0.000283405 5.7152e-05 7.64665e-06 7.44481e-06 2.92962e-05 2.71032e-05 1.05275e-06 6.75368e-05 1.70079e-05 0.000250268 4.57025e-05 5.69916e-05 1.50643e-05 0.00014916 0.000231099 2.22383e-06 3.14431e-05 2.68733e-06 1.65534e-05 6.49806e-05 8.69697e-06 2.29692e-05 5.53856e-06 2.16499e-06 0.000188921 6.95506e-05 7.75438e-05 5.53506e-05 0.00022644 0.000158085 0.000238132 2.80956e-06 0.000158795 8.65918e-06 0.000176533 6.19342e-06 1.48379e-05 3.36594e-05 0.000255712 3.67155e-05 0.000479623 0.000291135 0.000475391 6.08769e-06 3.70918e-05 0.000272403 0.000430855 2.20097e-05 4.94124e-05 1.5643e-05 1.93753e-05 9.00541e-05 6.42372e-05 4.30491e-05 4.21947e-05 1.70405e-05 1.46972e-06 6.48388e-05 2.28861e-06 2.70553e-05 1.91616e-05 2.26588e-05 4.83441e-06 9.14595e-06 3.35834e-06 0.00041342 2.35612e-05 0.000136744 3.67138e-06 3.16683e-06 1.24334e-06 4.15463e-05 1.99914e-05 6.87347e-05 0.000258838 2.24433e-06 0.000101972 4.18724e-05 2.44044e-05 2.79513e-06 1.95341e-05 5.24793e-05 0.000263738 1.95412e-06 3.57e-05 8.78602e-05 2.53281e-05 0.000241468 7.96738e-05 3.51313e-06 4.41562e-05 1.73308e-06 6.26867e-06 1.14086e-06 4.12355e-05 2.50912e-05 1.17612e-05 5.02233e-06 1.62994e-06 0.000319122 0.000102227 2.34658e-05 8.56872e-05 7.06555e-06 6.71258e-07 0.000228925 5.10555e-05 3.05569e-06 0.000200006 0.000239159 0.000248813 1.87788e-05 0.000252285 4.84868e-05 6.526e-05 1.03916e-05 7.21643e-06 0.00028068 1.69695e-06 8.62081e-06 0.000114895 0.000194367 0.000367312 3.27862e-06 3.75788e-05 0.00010138 0.000114389 0.000132465 2.32491e-06 0.000246959 3.8322e-06 9.39494e-05 0.000226417 0.000109041 3.17706e-05 3.62901e-05 1.46545e-05 8.10144e-05 0.000108141 3.65838e-05 0.000228365 3.3409e-05 4.2221e-06 3.87062e-05 3.031e-06 1.36546e-05 1.32538e-06 0.00022847 0.000238702 3.13677e-05 0.000115605 2.05207e-06 8.66849e-05 0.000441528 1.78794e-05 0.000104026 0.000120272 3.63864e-05 4.53615e-05 6.46022e-05 0.000267953 1.32487e-06 0.000273075 3.66266e-05 3.14081e-05 0.000373625 3.46988e-05 0.000261954 4.7738e-05 3.06536e-05 7.98823e-06 2.28214e-06 3.30018e-05 1.98467e-06 6.61918e-06 0.000398232 1.25561e-06 0.000442069 2.80284e-06 3.89558e-06 1.83215e-06 0.000147426 6.3861e-05 3.38267e-06 0.000341601 5.48713e-05 2.49736e-05 4.07578e-06 2.65914e-05 3.71577e-05 1.03063e-05 2.30492e-06 0.000328847 3.89467e-06 0.000257224 3.91888e-05 0.000242266 7.64346e-06 3.66616e-05 0.000264591 4.54317e-05 2.82648e-06 7.97048e-06 6.66916e-05 0.000233716 7.65237e-05 2.8914e-06 0.000138333 0.000228986 0.000261694 9.05374e-05 8.90332e-06 0.000189423 0.000243061 0.000233061 6.11144e-05 4.66724e-06 0.000227865 8.44336e-06 3.9176e-05 0.000258565 2.44527e-05 4.31835e-06 0.000312134 3.93023e-06 1.27512e-05 0.000258987 4.13876e-05 6.46337e-06 3.99584e-06 3.40104e-05 4.50549e-05 2.79796e-06 0.000695361 6.62861e-06 1.49031e-06 0.000101231 5.26295e-05 0.000258512 0.000223931 7.01244e-05 7.4665e-05 1.06888e-05 1.92708e-06 0.000251413 1.41918e-06 1.89278e-05 2.06058e-05 0.000453122 7.54788e-05 4.35917e-05 5.5495e-06 4.84383e-05 6.37911e-05 3.49611e-06 0.000158632 3.38667e-05 9.8154e-05 9.12733e-06 9.09114e-06 0.000261524 0.000333156 3.66372e-05 2.64247e-06 0.000256237 6.77481e-06 0.000157567 0.000316606 0.000139098 0.000168841 0.000119934 0.000226788 0.000733885 4.95893e-05 9.20628e-05 6.4073e-05 4.64957e-06 9.97434e-05 2.9739e-05 1.83999e-06 1.1778e-06 4.0835e-06 5.69715e-05 1.10892e-05 1.30739e-06 4.17558e-06 0.000135918 5.54751e-05 0.000142358 3.51929e-06 3.9716e-05 2.02384e-06 3.53034e-05 9.98284e-05 4.13801e-05 0.000324974 3.67999e-05 1.07134e-06 9.38498e-05 1.2002e-05 1.7193e-05 0.000122446 2.40174e-05 2.72004e-06 1.57223e-05 9.403e-05 3.30438e-06 0.000236995 0.000146712 0.000179727 8.11573e-05 4.25469e-06 9.4401e-06 3.07604e-05 1.39909e-05 1.40992e-06 1.1844e-05 6.40794e-06 0.000109207 1.49523e-06 3.76586e-05 3.62372e-05 9.50299e-05 8.49436e-05 0.00024231 4.1892e-06 1.73885e-05 4.54814e-06 3.8114e-05 5.78567e-05 2.74089e-05 0.000491697 4.84235e-06 8.71356e-06 2.5168e-06 5.08983e-05 1.522e-05 6.23529e-05 0.000136182 4.8269e-05 1.50502e-06 0.000205939 2.14198e-05 3.21756e-05 4.09459e-05 0.000209348 6.30784e-05 0.00041106 2.34558e-06 1.37641e-06 1.34995e-06 0.000156545 6.91717e-06 2.09497e-05 8.66638e-05 5.14184e-06 9.55978e-05 8.04047e-06 1.61033e-05 3.35628e-06 0.000272677 1.18886e-05 6.94808e-05 0.00011711 1.00111e-05 0.000225542 0.000270077 1.21477e-05 3.43223e-06 6.14284e-05 4.21821e-06 8.30104e-06 1.98171e-06 3.6854e-06 5.48326e-06 3.17188e-05 4.77471e-05 0.000241756 6.09962e-05 3.52729e-05 6.57718e-05 3.82758e-05 8.38699e-06 4.86028e-05 3.5601e-06 1.78418e-05 0.000139639 4.37392e-05 1.31194e-06 5.34497e-06 0.000225843 0.000249096 0.000289582 5.44997e-05 4.78611e-06 0.000255734 2.10772e-06 5.15454e-05 4.09428e-06 3.97126e-05 2.68242e-05 4.24911e-05 0.000868618 2.45634e-05 0.000215507 1.23013e-06 8.73517e-05 2.98889e-06 0.00023959 4.53644e-05 0.000168351 4.00677e-05 0.000540416 0.0002301 0.0002574 0.000195044 1.71015e-05 2.95003e-06 0.000107944 5.42252e-05 0.00010639 1.11534e-05 0.000107688 4.82317e-05 0.000227677 4.24087e-05 5.77036e-06 4.91886e-05 1.47093e-05 7.08352e-05 0.901272 6.56754e-06 0.000276636 0.000546019 5.01315e-06 7.95647e-06 0.0002967 1.57357e-05 6.89461e-05 8.69948e-06 0.000245001 4.46495e-06 1.92569e-06 0.00023195 6.16421e-05 0.000110744 5.45813e-05 1.86762e-06 0.000224187 0.000168577 7.80971e-05 1.06771e-05 9.35176e-06 2.6499e-06 3.56629e-06 6.933e-06 0.000223909 1.60182e-06 1.9749e-06 9.69445e-05 7.69155e-06 0.000250526 0.000355298 0.000231541 0.000171463 0.000243164 5.8496e-06 0.000250073 0.000108953 3.63469e-06 6.03048e-05 7.33653e-05 2.32584e-05 7.23405e-05 2.94897e-06 0.000309789 0.000262189 4.43902e-05 0.00023893 6.52793e-05 0.000402772 8.31361e-06 4.27166e-05 9.73183e-05 7.8554e-05 2.74143e-06 1.97037e-05 0.000319983 2.14968e-06 1.58268e-06 2.07369e-05 4.78175e-06 2.03285e-05 4.12798e-05 6.20326e-06 2.67555e-06 3.5833e-06 0.000106809 3.73712e-06 0.000231813 0.00060902 2.70665e-05 0.000526082 0.000127377 3.0974e-06 3.92182e-06 6.27942e-05 3.13689e-05 1.37173e-05 0.000126837 1.01564e-05 2.46833e-06 0.000162812 1.18298e-05 0.00023192 2.37829e-06 1.99901e-06 0.000341658 8.42433e-06 1.19012e-05 1.87283e-05 0.000241837 0.000280808 0.000482448 2.02683e-05 6.22396e-06 2.19612e-06 0.000117344 0.000322881 9.32962e-05 0.000142522 2.31718e-06 7.79445e-06 5.7869e-05 1.34875e-05 3.4433e-05 0.000132262 5.00935e-06 2.69379e-06 0.000138327 8.17667e-05 7.23763e-05 5.49594e-05 0.000229567 0.000173895 7.48901e-06 0.000257947 0.00022563 6.84068e-05 2.80581e-06 5.07539e-05 5.26101e-06 8.44971e-05 9.97593e-06 2.00579e-05 2.33933e-05 0.000139779 0.000229613 2.80138e-05 5.10671e-05 7.64697e-05 6.78781e-06 1.18685e-06 0.000131146 4.15141e-05 0.000246036 0.000233832 1.41867e-06 0.000226859 4.72684e-05 2.88116e-06 1.67959e-05 3.5731e-05 5.16769e-05 0.000134716 4.20312e-05 3.76281e-05 7.2345e-05 2.49826e-06 2.14823e-06 8.32793e-05 6.89847e-05 0.000435227 0.000128343 8.69891e-05 6.22616e-06 1.76868e-05 8.99552e-05 1.45654e-06 0.000226296 4.24082e-06 2.12416e-06 8.84133e-05 6.23732e-05 0.00012392 2.19882e-05 5.36541e-05 3.78879e-06 3.4771e-06 5.36682e-05 2.83827e-05 0.000266945 0.00045109 8.2456e-05 2.57134e-05 4.30846e-06 0.000319773 2.8759e-05 0.000199899 7.69129e-05 0.000391314 4.28774e-06 0.000313323 1.30216e-05 4.46294e-05 0.000225291 1.07936e-05 4.72474e-05 0.000129464 0.000237744 1.26116e-06 1.75021e-05 0.000409631 0.000233219 2.12775e-06 0.000168415 6.6259e-06 1.94195e-06 5.15921e-05 0.000295477 0.00013799 2.62425e-05 0.000241942 7.89049e-05 0.000298663 7.8396e-06 1.464e-06 2.76037e-05 4.27409e-05 4.63041e-05 1.48667e-06 7.49321e-06 1.395e-05 1.54428e-06 5.59926e-05 4.71577e-06 1.75327e-05 4.67385e-05 2.94452e-06 0.000111953 5.85555e-05 3.98567e-05 1.88037e-05 2.17949e-06 3.72775e-06 2.33768e-05 1.85353e-06 0.000231324 0.000115824 0.000277375 1.11007e-05 7.59358e-05 0.000500078 3.0614e-05 3.995e-05 3.2157e-05 9.06537e-05 8.17337e-05 0.000229168 1.38937e-05 4.37094e-05 8.35257e-05 4.10245e-05 0.000395874 0.000572799 2.78147e-05 1.59404e-05 8.13087e-05 0.000101583 5.22973e-05 1.44189e-05 4.84906e-05 0.000161328 6.30985e-05 2.3823e-06 1.46672e-05 3.04597e-06 1.80286e-05 5.56394e-05 3.41318e-06 2.8343e-05 0.000546248 3.91458e-06 0.000517109 9.82598e-05 0.000227933 2.7067e-05 0.000219991 0.000171743 6.40563e-06 3.76902e-05 1.07688e-06 0.000229833 3.82676e-05 1.71337e-06 
7.72074e-05 1.67989e-06 3.03531e-05 7.29861e-05 8.38179e-05 9.84294e-05 0.000347387 2.9035e-06 0.000561685 2.49443e-05 0.000252229 4.73448e-05 2.00723e-06 4.58308e-06 0.000130062 9.75289e-05 4.93989e-06 9.03012e-05 0.000158786 4.20187e-05 0.000129914 7.28291e-05 8.52183e-05 0.000241822 4.10798e-05 0.00028425 3.85637e-05 0.000825864 0.000266535 7.33722e-06 0.000133359 0.00026547 1.21891e-05 2.3316e-05 7.18328e-06 0.000234955 5.90846e-06 0.000374044 0.000301993 8.42521e-06 5.78114e-05 6.70302e-06 0.000190572 2.5231e-05 3.20036e-06 3.38913e-06 0.00020577 0.000241292 0.00016068 5.53871e-05 6.02311e-05 8.42635e-06 0.000150396 9.28037e-05 0.000128364 0.000229816 5.57084e-05 0.00028241 2.62723e-05 4.98083e-06 9.35543e-05 6.14222e-05 5.64517e-05 1.72656e-05 7.86603e-05 4.41951e-06 1.75282e-05 2.27875e-05 3.8128e-05 1.38267e-06 0.000227597 2.38041e-05 4.3721e-06 4.82605e-06 0.000438554 2.24936e-05 0.000248684 0.000119002 8.86934e-05 1.03281e-05 1.73325e-05 0.000976931 7.37748e-05 0.000381529 0.000280981 3.23223e-05 2.9479e-06 4.07623e-05 0.000126575 1.9661e-06 0.000321778 0.00023261 4.2841e-06 3.71105e-06 5.91128e-05 1.29561e-05 3.54653e-06 2.51994e-05 2.21714e-06 4.77462e-05 4.26205e-05 7.06721e-05 2.55272e-05 0.000494498 0.000417905 2.3921e-05 5.78226e-05 3.51194e-06 4.96145e-06 1.38138e-05 2.6332e-06 1.46528e-05 1.42499e-06 3.82762e-05 1.26305e-05 2.25995e-06 1.40507e-05 1.24472e-05 0.000339256 1.81214e-05 3.96585e-06 5.04433e-06 3.14349e-06 4.90913e-05 6.77417e-05 2.47317e-05 2.90352e-06 7.52444e-05 6.94408e-06 0.000391316 2.58303e-06 3.18942e-05 9.7579e-05 0.000317351 6.33325e-05 5.99664e-05 0.00148819 4.65731e-05 0.000121188 0.000306826 3.12778e-06 3.08019e-06 0.000165536 4.3575e-05 4.11186e-06 3.45859e-06 0.000237039 5.97576e-06 2.03601e-05 1.83663e-05 0.000340477 3.65125e-06 2.8219e-05 5.83234e-05 6.04976e-05 0.000225497 2.10134e-05 3.90656e-06 0.000302598 4.416e-05 6.03745e-06 6.0897e-05 1.29017e-05 4.72202e-05 3.78484e-06 6.09875e-06 1.37428e-05 4.4715e-05 0.000146572 7.47764e-06 2.32599e-06 3.74233e-06 0.000446611 5.09679e-05 0.000632247 0.000545388 1.08134e-05 0.000289184 0.000227596 0.000282638 0.000223683 6.64418e-05 0.000248551 6.13228e-05 0.000129818 7.72512e-05 0.000788278 0.000162239 2.31328e-06 2.51733e-05 0.000168305 6.65028e-05 0.000291985 0.000457094 8.27668e-05 1.61589e-05 8.88089e-05 5.07223e-05 2.29135e-05 8.4661e-05 0.000102887 0.000274603 2.67452e-05 0.000308925 5.84921e-05 0.000335166 6.1236e-05 6.54862e-05 0.000266039 0.000121244 4.21276e-05 2.19727e-05 7.9156e-05 3.97566e-05 4.12554e-05 2.93952e-05 2.67547e-06 0.0013119 7.27665e-05 7.18081e-05 8.7162e-06 3.90126e-05 4.21878e-06 2.42476e-05 0.000181609 0.00022729 3.50137e-06 0.000263852 0.000526287 6.71728e-05 0.000240022 0.000224342 6.48365e-05 1.76017e-06 9.21436e-05 3.03583e-06 1.50673e-05 2.77792e-05 0.000296701 0.000349791 0.000313368 0.000147229 0.000232849 2.68867e-06 7.36312e-05 1.36283e-05 0.000361447 6.41482e-05 0.000261655 0.00018122 2.6949e-06 0.000295761 0.000156804 1.58101e-05 8.29205e-06 8.44301e-05 8.71643e-05 9.29653e-06 1.46905e-06 1.41858e-05 4.66425e-06 6.95471e-05 3.11527e-06 0.00029353 1.61399e-05 0.000226325 4.82556e-06 0.000461152 5.85206e-05 0.000620633 4.30459e-06 4.58887e-05 4.16088e-06 0.000118956 8.24106e-05 0.000119566 3.28057e-06 0.000231642 8.85951e-05 2.00831e-06 3.23269e-06 0.000281282 0.000264189 2.37742e-05 6.86817e-05 0.000370885 4.53946e-05 3.62813e-06 0.00010526 6.81468e-05 0.000227119 7.87766e-05 5.65897e-06 0.00019461 2.87647e-06 0.000260772 4.5862e-06 2.44857e-06 1.75123e-05 1.555e-05 0.000122082 2.23639e-06 6.71138e-05 2.35047e-05 0.000246641 8.65128e-05 6.03528e-05 8.62188e-05 4.94507e-06 0.000239507 1.03217e-05 7.18244e-05 2.82754e-05 3.61961e-05 4.95617e-06 2.36483e-06 1.88408e-05 8.32049e-06 9.61785e-07 0.00070075 5.21419e-05 0.000200378 4.35255e-05 0.000230383 5.85976e-05 0.000291266 2.84772e-06 9.65018e-05 5.46094e-05 8.72442e-05 1.56324e-06 1.91614e-06 2.97586e-06 0.000224155 1.55346e-05 0.000433274 0.000255716 0.000536308 2.63553e-05 1.85205e-05 0.000261744 0.000419131 5.4889e-05 6.03543e-06 2.49608e-06 8.6157e-06 1.38361e-05 3.16818e-05 5.7406e-05 1.87293e-06 3.67155e-05 2.19147e-06 6.92948e-06 1.71233e-06 6.5787e-05 2.05818e-05 4.29012e-06 6.81727e-05 1.9478e-05 1.63298e-06 0.000387427 1.57526e-05 4.80597e-06 1.56553e-06 1.79059e-05 1.51063e-06 1.50941e-05 3.97833e-06 1.44701e-05 0.000236034 3.18335e-05 0.000225989 3.96738e-05 7.48457e-06 3.86738e-05 2.9358e-05 0.000111031 0.000229724 5.71908e-05 5.67964e-05 6.55898e-05 3.43397e-06 0.0002284 5.72506e-06 2.59742e-06 0.000102802 6.62574e-05 3.11155e-05 2.39463e-05 1.76646e-05 1.80541e-05 3.9951e-06 3.19725e-06 1.22531e-05 0.000324154 1.2736e-05 1.84197e-05 4.91403e-06 6.37469e-05 1.44284e-06 0.000228239 7.43904e-05 1.6801e-05 0.000157463 0.000295415 0.000246285 3.05127e-05 0.000279984 0.000176782 5.92295e-05 2.26893e-05 1.19306e-05 0.00029112 4.8068e-05 1.8146e-05 9.19921e-05 0.000292971 0.0003674 6.67103e-06 1.83133e-05 0.000132304 3.21578e-05 0.000126372 1.30403e-05 0.000225051 2.37769e-06 6.12769e-05 0.000227818 0.000102148 3.20783e-05 4.13311e-05 4.94466e-06 0.000104656 7.88902e-05 1.66731e-05 0.000258975 3.34271e-06 2.08592e-06 9.34073e-05 3.55807e-06 1.27653e-05 1.97416e-06 0.000318299 0.000295577 1.85804e-06 0.000116126 3.48427e-05 9.62985e-05 0.000313725 1.15795e-05 0.000231645 7.62678e-05 4.98369e-05 3.92162e-05 1.52644e-06 0.000226935 2.20542e-06 0.000227609 0.000493837 1.49979e-05 0.000840306 4.49657e-05 0.000341531 7.63956e-06 9.63026e-06 3.27492e-05 2.16999e-05 3.40328e-05 1.68223e-06 2.73295e-05 0.000374209 1.56007e-06 0.000413368 2.52379e-06 1.65448e-05 1.3847e-06 3.56792e-06 0.000261829 7.98927e-05 0.000313146 6.42388e-05 5.62878e-05 6.32378e-05 1.10455e-05 3.54992e-05 1.04353e-05 2.07735e-06 0.00029252 0.000104248 0.00036551 5.81019e-05 0.000233629 2.69009e-05 3.49605e-05 0.000237869 6.12435e-05 5.07525e-05 3.60686e-06 6.06279e-05 0.000242102 6.30727e-05 6.16775e-05 0.000142847 0.000266051 0.000318644 8.95954e-05 1.02516e-05 0.000115286 0.000310498 0.00034109 0.000107105 4.23269e-06 0.000254598 2.77086e-06 7.54648e-06 0.000247818 1.28804e-05 4.8107e-06 0.000243172 8.10335e-05 1.72434e-06 0.000281361 5.95737e-05 1.3319e-05 7.69548e-05 0.000179142 6.26647e-06 3.89284e-05 0.00039298 0.000112434 5.70651e-06 6.63266e-05 5.22659e-05 0.000257007 9.70045e-05 1.41767e-05 5.07321e-05 4.19039e-06 1.85372e-06 0.000330748 2.46194e-06 2.25184e-05 5.18064e-06 0.000474374 0.0002027 2.98528e-05 8.5949e-06 4.38097e-05 7.40787e-05 3.26982e-06 0.000157978 3.05022e-05 5.48796e-05 5.13576e-06 1.20276e-05 0.000246697 0.000261718 2.59859e-05 6.2444e-05 0.000304492 8.217e-06 0.000145054 0.000238203 8.68127e-05 2.94045e-05 2.22756e-05 0.000257875 0.000736189 2.86125e-06 8.45526e-05 1.97015e-06 1.31583e-05 5.73868e-06 2.80019e-05 3.58078e-06 1.77662e-06 1.44744e-06 7.15062e-05 3.63869e-06 2.23093e-06 2.45855e-05 6.56303e-05 6.46642e-05 4.92633e-05 5.84176e-05 0.000135453 1.55102e-05 2.01567e-05 9.84858e-05 3.50047e-06 0.000253665 1.25873e-05 1.99844e-05 9.1804e-05 9.05273e-06 2.06751e-06 9.94151e-05 4.64423e-05 1.87256e-05 2.45571e-05 4.78193e-05 3.22307e-06 0.000288949 8.68851e-05 7.43283e-05 2.37912e-05 1.9775e-05 2.81939e-05 1.13629e-05 6.29716e-05 2.25205e-06 2.36584e-05 6.15839e-05 0.000177713 1.76506e-05 3.49624e-06 4.65794e-06 8.60745e-05 8.84653e-05 6.27051e-06 3.67849e-06 3.13292e-05 3.16981e-06 2.75941e-06 6.68754e-05 2.7785e-05 0.000739835 4.50077e-06 1.66432e-05 3.83602e-05 1.10476e-05 3.24994e-05 9.04832e-05 0.000128746 1.00808e-05 4.51707e-06 0.000160984 6.95209e-06 1.13431e-05 2.17981e-05 0.00115936 9.48955e-05 0.000370715 3.09455e-06 1.81362e-06 2.28902e-06 0.000110329 5.27111e-06 6.63338e-05 5.90325e-05 5.52979e-06 0.000115067 1.1635e-05 5.40312e-05 0.000125426 0.000265862 1.98027e-06 6.71864e-05 2.31249e-05 5.65453e-06 0.000241004 0.000230855 5.3487e-05 1.49066e-06 7.52421e-05 5.50783e-05 4.67834e-05 1.82632e-06 1.58286e-06 8.1431e-06 7.46972e-06 2.83188e-05 0.000236861 9.47691e-05 5.80968e-05 0.000205998 2.55451e-05 6.91913e-06 0.0001413 5.33154e-06 3.10639e-05 0.000100544 0.000123513 0.000113926 2.53623e-05 0.000225109 0.000275481 0.000239058 2.56128e-05 4.56406e-06 0.000254104 3.16915e-05 7.86052e-05 9.95017e-05 2.89193e-06 5.88699e-05 4.21507e-05 0.000774476 2.3555e-06 0.000215381 8.79454e-05 8.94981e-05 2.5579e-06 0.000227198 4.35293e-05 3.94647e-05 3.19039e-05 0.000488753 0.000231413 0.000235195 0.00013829 6.99344e-06 1.8548e-06 0.00010777 2.34757e-05 0.000253491 0.000154239 0.00012543 0.000110025 0.000232874 6.97131e-06 1.72151e-05 3.23104e-06 1.95409e-05 9.33659e-05 0.889879 8.41876e-05 0.000311798 0.000337458 0.000191275 4.77391e-06 0.0011418 3.04441e-05 2.53297e-05 9.64196e-05 0.000228647 1.8793e-06 1.02589e-05 0.000254436 0.000154074 3.87922e-05 5.23251e-05 2.10812e-05 0.000193135 7.08708e-05 0.000111843 7.54162e-05 8.88011e-06 1.71935e-05 5.508e-05 2.62818e-05 0.000204172 3.48677e-05 3.90566e-05 2.20943e-05 5.47044e-05 0.00023015 0.000337418 0.000298406 3.10474e-05 0.000239163 2.97627e-06 0.000306752 5.60546e-06 0.000117558 1.53205e-05 8.69714e-05 3.62509e-06 4.23814e-06 3.4276e-05 0.000280142 0.000224993 4.59454e-05 0.000241174 7.53279e-05 0.000348723 5.1778e-06 8.35788e-06 0.000130043 0.000286232 0.000134555 0.000175921 0.000293723 1.79846e-06 2.53245e-06 7.16596e-05 5.10804e-05 1.143e-05 2.9004e-06 2.56449e-06 5.49261e-06 6.01582e-06 5.42725e-06 2.20487e-06 0.000335863 0.000494487 2.94513e-05 4.61489e-06 7.87355e-05 4.0541e-05 0.000111364 4.65085e-05 8.67455e-05 1.89363e-05 0.000110875 2.15299e-05 3.55944e-06 1.43359e-05 0.000103494 0.000227794 9.48287e-05 3.05243e-06 0.00031837 5.40495e-05 3.26974e-05 3.09062e-05 0.000252957 0.000287427 0.000461958 5.61523e-05 1.9845e-05 1.65631e-05 4.15996e-05 0.000176313 0.000123697 0.000131797 1.92899e-06 2.21798e-06 3.70693e-05 2.81907e-05 1.03012e-05 3.79841e-05 0.000116607 4.63721e-05 0.000330786 0.000127361 0.000143227 5.78945e-05 0.000319499 3.76101e-05 9.03188e-06 0.000227263 0.000224311 0.000104787 2.43494e-06 4.34443e-05 8.74032e-06 0.000576325 4.43969e-05 3.15736e-05 4.47252e-06 5.15999e-05 0.000236992 0.000482828 0.000121725 6.76782e-05 4.59296e-05 2.207e-06 1.85673e-05 3.56758e-05 0.000299698 0.000125717 1.71077e-06 0.000225369 0.000372601 4.70816e-05 6.09016e-05 2.4265e-06 3.52864e-06 0.000115856 6.14304e-05 1.12553e-05 6.78643e-05 6.66385e-05 3.66132e-06 1.10036e-05 5.51251e-05 0.00043127 0.000103886 8.74274e-05 1.53668e-05 8.71992e-06 4.10744e-05 2.0847e-05 0.000224938 4.23479e-06 7.06416e-05 8.28897e-05 6.15821e-05 4.54557e-06 5.4544e-06 5.33492e-05 6.48656e-06 1.3806e-06 5.46799e-06 2.02552e-05 0.000230641 0.000998927 1.91759e-05 8.2555e-05 2.56616e-06 0.000840219 8.48746e-05 7.9835e-05 0.00106609 0.00035569 5.95597e-05 0.00027925 8.77463e-06 4.81318e-05 0.000228241 5.98504e-06 4.12884e-05 2.51021e-05 0.00023228 9.46386e-06 2.36008e-05 0.000409495 0.000325289 2.49906e-06 5.75177e-06 2.98877e-05 1.37257e-06 6.92451e-05 0.000269554 0.000154712 1.85244e-05 0.000248945 3.39765e-06 0.000554477 1.31061e-06 1.08095e-05 8.94554e-05 2.97609e-05 0.00012643 5.01909e-05 2.39709e-05 3.38508e-05 3.8181e-05 0.000113827 3.23057e-06 9.72441e-05 8.27579e-05 3.41507e-06 0.000110178 2.45558e-05 8.71033e-05 3.49799e-05 0.000112221 2.72646e-06 2.40185e-05 3.20047e-06 0.000329701 7.53511e-05 0.000355473 1.90349e-05 0.000149505 0.000487198 2.9278e-05 0.000162998 2.71301e-06 3.95097e-05 6.94949e-05 0.00022874 2.19134e-05 3.20204e-06 9.37044e-05 2.83702e-05 0.000893693 0.000228344 3.80673e-05 1.61576e-05 7.46905e-05 9.32647e-06 3.09405e-05 4.29195e-06 4.77039e-05 9.96959e-05 1.98297e-05 9.30022e-05 3.48366e-05 0.000125085 1.66434e-05 3.9095e-06 3.24013e-06 3.2851e-05 0.000428886 4.73961e-05 0.000453587 4.80404e-05 0.000227066 1.80681e-06 6.17318e-06 8.36718e-06 5.7456e-05 0.000133023 4.13321e-06 0.000234617 3.99787e-05 1.84705e-06 
4.59124e-05 1.74103e-06 3.66078e-05 7.15552e-05 1.72434e-05 8.71507e-05 0.000268729 2.18097e-06 0.000366175 3.0007e-05 0.000268941 0.000123158 8.19968e-05 8.7231e-05 3.85291e-06 2.35072e-05 1.54488e-05 7.29388e-06 0.000102267 3.42552e-05 0.000122619 0.000128311 5.0314e-05 0.000205194 3.14551e-05 0.000388796 4.13864e-05 0.000378332 0.000288691 1.41578e-06 7.78303e-05 0.000275689 3.52286e-05 3.19259e-05 6.34038e-06 0.000246074 3.19537e-05 0.000282949 0.000276614 2.00804e-05 8.09553e-06 5.16488e-05 9.30417e-05 0.000105953 0.000302545 5.27343e-05 0.000168148 0.000228829 5.18051e-06 5.07467e-05 5.50913e-06 1.06787e-05 0.000268131 8.83754e-06 0.000121884 0.000272993 2.0555e-06 0.000241589 3.81515e-05 7.30876e-05 6.72315e-05 2.58025e-06 1.52889e-05 3.54957e-06 0.000128671 3.70794e-06 2.02429e-05 3.24881e-06 1.66777e-06 2.09894e-06 0.000306625 3.21423e-05 2.16232e-06 5.40799e-05 0.000143413 1.77296e-05 0.000237906 0.000129159 5.38155e-05 5.481e-05 1.558e-05 5.94088e-06 4.29379e-05 0.000409632 0.000263983 4.53628e-05 7.70281e-06 5.324e-05 0.000347753 4.85414e-06 0.000314303 0.000266585 8.23115e-06 7.0235e-06 8.70322e-05 5.90622e-05 2.26536e-06 7.87601e-05 1.93245e-06 5.28173e-05 3.73234e-05 9.67116e-05 0.000110417 0.000467373 0.000303343 2.59787e-06 1.08365e-05 9.33348e-05 1.12684e-05 3.28388e-06 0.000505009 4.45628e-05 1.07117e-05 0.000118668 2.06624e-06 1.9787e-06 5.7359e-06 3.00814e-06 0.000278629 1.09685e-05 2.57761e-05 0.000171044 1.23451e-06 1.9488e-05 6.55592e-05 1.81414e-05 2.41078e-05 1.37443e-05 0.000102975 0.000280826 2.14455e-06 0.000135246 3.18594e-06 0.000266436 4.07888e-06 7.54784e-05 0.000323956 5.93127e-05 7.61665e-05 0.000317024 2.7956e-06 1.07106e-06 8.0824e-06 2.85277e-06 4.75019e-05 2.44756e-06 0.00023256 8.17425e-05 1.99161e-06 0.000115009 0.000236004 5.48724e-05 8.00622e-05 2.46419e-05 0.000126091 0.000236562 1.93151e-06 1.38965e-06 0.00034449 3.35196e-05 2.83227e-06 8.45899e-05 1.88742e-05 1.47214e-05 4.54021e-06 0.000227801 8.49524e-06 4.47929e-05 0.000127465 8.37558e-05 1.90603e-06 0.000119489 4.69299e-05 4.00796e-06 0.000595537 4.9244e-05 4.24588e-05 0.000153193 0.000227088 0.000279563 7.85647e-06 9.96221e-05 0.000247349 2.05717e-05 9.16909e-05 0.000166009 0.000671722 0.000128034 2.64311e-06 8.32822e-05 0.000175644 8.95395e-05 0.000244023 0.000468931 0.000126257 3.35387e-06 7.32831e-05 1.98187e-06 9.445e-05 9.08719e-05 0.000191789 0.000227289 3.52225e-06 0.000241839 6.14447e-05 0.000288286 1.80843e-05 8.4474e-06 0.000226631 8.17145e-05 0.000104715 6.32093e-05 3.21501e-05 4.31858e-05 8.61319e-05 2.65881e-05 8.36396e-06 0.000550867 0.000114494 3.95313e-05 6.32059e-06 6.3077e-05 7.2512e-06 1.34037e-06 0.000193794 0.000225271 2.30711e-06 0.00022405 0.000817094 4.19262e-05 0.000296988 0.000226578 4.40565e-05 1.49924e-06 5.10122e-05 1.63616e-06 8.64448e-05 5.05769e-05 0.000225686 0.000352678 0.000239862 8.99273e-05 0.000300044 4.35725e-05 0.000166672 9.99841e-06 0.000268578 1.40609e-05 0.000228577 0.000181725 6.67445e-05 6.51753e-05 8.46294e-05 8.85117e-05 3.04163e-06 1.52326e-06 2.31882e-05 2.01201e-06 2.88804e-06 2.7859e-06 3.71576e-06 0.00016637 5.00905e-06 0.000229773 1.41518e-05 0.000284662 1.14632e-05 0.000476838 0.000114192 0.000619928 1.70209e-06 1.0766e-05 3.53705e-06 6.71168e-05 6.53465e-05 0.000285266 1.95656e-06 0.000220385 0.000266126 2.02235e-05 0.000110855 0.000281464 0.000273338 5.80413e-06 7.91445e-05 0.000441225 0.000142673 3.38037e-05 2.66013e-06 0.000104167 0.000297995 0.000199803 3.77964e-05 0.000101262 2.4011e-05 0.000260025 1.99745e-06 1.08552e-05 4.68665e-06 3.63011e-06 3.19827e-06 1.39593e-06 5.84347e-06 3.15021e-06 0.000258146 5.90884e-05 4.93782e-06 2.19992e-06 1.62185e-05 0.000235457 1.59203e-06 5.06771e-05 1.59244e-05 3.05718e-05 6.1178e-05 0.000144711 8.50021e-05 7.86468e-05 1.24414e-06 0.000189843 3.82583e-06 8.09697e-05 4.29934e-05 0.000248704 1.80185e-05 0.000319511 5.05728e-06 0.000175842 0.000128867 7.65807e-05 5.42721e-05 1.95154e-06 3.50346e-05 0.000276452 1.87726e-06 0.00024125 0.000235775 0.000623401 4.07777e-05 5.24797e-05 0.000226002 0.000240427 2.12221e-05 7.739e-06 1.71538e-06 5.15791e-06 0.000415009 3.08508e-06 0.000197593 3.08399e-05 0.000103567 9.33101e-07 8.67127e-05 2.48736e-06 2.9935e-05 3.25586e-05 2.68337e-06 3.88112e-05 3.65661e-06 1.1563e-06 0.000389709 1.29374e-06 1.98981e-05 7.99565e-06 8.14721e-06 1.145e-06 1.43184e-05 5.29219e-05 1.09595e-05 0.000137211 8.34733e-06 4.75966e-05 3.13726e-06 2.03619e-06 4.71741e-05 5.43804e-05 3.9032e-05 0.000254397 4.62996e-05 0.000146512 5.23976e-05 5.16743e-05 0.000225657 6.28804e-05 1.53131e-06 2.52784e-06 2.16857e-06 2.73493e-06 2.12073e-05 8.3295e-05 4.86217e-06 3.15638e-05 4.93519e-06 3.09424e-06 0.000362393 0.000190593 2.25598e-06 3.20367e-06 8.09895e-05 1.06765e-06 0.000268952 5.32241e-06 3.02567e-06 0.0001316 0.000275873 0.000230668 2.29992e-05 0.000241696 0.000231687 0.000123235 1.28477e-06 2.45529e-05 0.000226423 3.22823e-05 3.09245e-06 6.0279e-05 9.18455e-05 0.000228241 2.36017e-06 6.41291e-05 0.00010216 7.09755e-05 3.25885e-05 2.06239e-06 0.000239999 3.43937e-05 4.36278e-05 0.000332557 3.38144e-06 1.7009e-06 7.83742e-05 4.58989e-06 6.23806e-05 0.000117784 7.25585e-05 0.000249071 3.03563e-05 5.34185e-06 7.13762e-05 6.92434e-05 0.000129597 1.37893e-06 0.000305962 0.000227687 3.81781e-06 2.19467e-05 2.4373e-06 0.000190394 0.000337396 4.60992e-05 4.64656e-05 9.22014e-06 2.26978e-06 2.27536e-06 9.83071e-05 0.000255485 1.30525e-06 0.0002285 1.85512e-05 1.86475e-06 0.000234725 3.88473e-05 0.00025953 1.99884e-05 2.81235e-05 3.79793e-06 2.67864e-06 2.93101e-06 1.78659e-06 2.66632e-06 0.000323246 1.59834e-05 0.000401395 1.88966e-06 1.12379e-05 3.71798e-06 0.000225261 0.000146006 1.02196e-05 0.000231127 6.02378e-06 5.63501e-05 0.000110749 3.5451e-05 7.39156e-05 3.12316e-05 8.21208e-06 0.000276816 8.06756e-05 0.000255448 6.192e-05 0.000228419 9.21299e-05 2.11353e-06 0.000225298 3.94684e-06 3.39313e-05 6.30339e-05 7.95769e-06 0.000226757 1.23712e-05 5.93056e-05 4.35944e-05 0.000225211 0.000259189 1.85459e-05 2.91097e-05 0.000168222 0.000300536 0.00038338 6.06695e-06 2.78418e-06 0.000322726 0.000105088 3.30692e-06 0.000263332 6.36517e-05 3.26586e-05 0.000230217 1.97854e-06 1.89314e-06 0.000228335 3.77228e-05 2.20295e-05 0.000102849 0.000158638 3.87636e-06 0.000107018 0.000254745 4.26471e-06 1.21423e-06 4.64023e-05 2.04859e-05 0.000273187 0.000165167 6.97395e-05 0.000129089 7.55615e-06 3.13305e-05 0.000347386 9.09721e-06 5.01739e-05 1.81393e-06 0.000464541 0.000124503 1.68649e-06 1.64321e-05 2.79552e-05 4.35731e-05 8.24135e-05 0.000149329 0.000158318 0.00027034 2.85461e-06 1.57205e-05 0.000345836 0.000383592 1.72858e-06 5.05403e-06 0.000352827 1.88033e-06 4.22453e-06 0.000285828 6.32207e-05 0.000164717 0.000180398 0.000225346 0.000733063 3.45437e-06 8.33655e-05 2.00383e-06 5.16531e-06 9.17196e-05 2.22673e-05 1.78703e-05 1.20018e-06 2.24138e-05 1.71562e-06 3.11296e-05 5.84186e-06 2.82106e-05 0.000147121 5.18998e-05 0.000246138 5.84879e-05 7.28155e-05 2.60583e-06 9.76609e-06 2.19382e-06 8.85918e-05 0.000235416 6.66836e-05 2.26478e-05 7.7993e-06 1.55591e-05 3.09066e-05 0.000157077 9.97992e-05 3.31281e-06 2.49592e-05 6.75105e-05 2.1793e-06 0.000351003 5.49659e-06 7.52391e-05 1.65813e-05 1.49618e-05 5.10795e-06 8.35451e-05 7.03912e-05 9.325e-06 2.84832e-05 4.54493e-05 0.000256129 1.46628e-06 0.000158664 1.37394e-05 0.000111617 3.86607e-05 6.81274e-06 2.34836e-06 8.88761e-05 0.000178614 4.47824e-05 6.75107e-05 3.21784e-05 0.000482217 2.60289e-06 7.09925e-05 5.18902e-05 5.34673e-05 3.82822e-05 9.45654e-06 3.92741e-05 1.64924e-05 1.68512e-06 0.000267173 6.94722e-05 2.94266e-06 5.16019e-05 5.76398e-06 0.000110954 0.000227213 3.33381e-06 1.42273e-06 4.04543e-06 0.000124201 1.38359e-05 2.05428e-05 1.48651e-05 2.29312e-06 3.88605e-06 2.42304e-05 0.000100511 3.91502e-05 0.000229967 3.29659e-05 8.62326e-05 0.000179014 3.38692e-05 0.000270889 0.000269352 6.67643e-05 1.99498e-06 3.11784e-05 0.000114174 7.31585e-05 8.00593e-06 1.82873e-06 5.38591e-05 1.98728e-06 3.407e-05 0.000295367 0.00017895 1.25267e-05 8.23899e-05 4.48903e-06 1.74711e-06 5.96162e-05 2.43824e-06 6.5498e-06 0.000187038 8.33267e-05 0.000135954 7.46384e-06 0.000232588 0.000317368 0.000332528 7.47761e-05 0.000106764 3.76007e-05 2.3112e-05 1.64104e-05 9.75064e-05 8.80008e-05 3.79734e-06 5.76689e-05 0.000792709 1.14132e-05 0.000215781 5.19432e-06 3.04377e-05 6.21162e-05 0.00024423 0.000106922 0.000196209 2.06456e-05 0.000487864 0.000279635 0.00026505 2.37637e-05 7.3005e-05 3.00446e-06 0.000278529 1.50762e-05 0.00014807 1.64267e-05 5.25465e-05 4.46379e-05 0.000363112 6.43375e-05 2.91284e-06 9.0855e-05 1.50421e-05 3.97453e-05 0.898269 9.60561e-05 0.000339448 0.000849608 0.000153822 5.40888e-05 0.000357743 1.47152e-05 3.86782e-05 0.000171111 0.00022427 3.50896e-06 2.48165e-05 0.000240982 6.87589e-05 0.000110497 0.000179279 3.33858e-05 0.000316752 0.000137966 2.66688e-05 2.14959e-05 4.23968e-06 1.65685e-05 7.85061e-05 4.46489e-05 0.000158083 4.11443e-05 5.66155e-05 0.000116769 1.05353e-05 0.000277091 0.000384967 0.000355217 0.000166013 0.000264952 6.05774e-06 0.000303352 0.000185475 0.000104861 2.26549e-06 4.34358e-06 3.29334e-06 3.36355e-06 8.72027e-05 6.20707e-05 0.000248987 2.83107e-06 0.000323774 2.95286e-05 0.000292379 7.22182e-06 5.40599e-05 0.000111055 7.86604e-05 0.000174832 7.7332e-05 0.000300537 2.16633e-06 1.83622e-06 2.0964e-05 5.08511e-06 5.3508e-06 3.79608e-05 3.18588e-05 8.61292e-05 9.99924e-05 6.36685e-05 7.45056e-06 0.000240116 0.000307512 6.25312e-05 0.00121716 6.10879e-05 2.60525e-06 0.000182157 2.55145e-05 1.56461e-05 0.000116617 1.56058e-05 1.3292e-05 2.60015e-06 0.000125344 2.3824e-06 0.000223479 8.65757e-05 2.82706e-06 0.000244573 6.67413e-05 5.38149e-06 1.66893e-05 0.000236126 4.65136e-05 0.000452071 9.75302e-06 0.000121174 3.99031e-06 0.000143396 0.000306206 0.0001379 0.00016412 1.20555e-06 3.82156e-06 3.86018e-05 1.42167e-05 3.50202e-06 0.000143239 0.000109934 0.000142581 1.28735e-05 0.000119438 8.38529e-05 8.01352e-05 0.00025667 3.654e-05 1.48651e-05 0.000304387 0.000281458 0.000117251 3.45376e-05 7.53292e-05 7.30803e-06 0.000114701 4.61006e-06 2.59521e-05 3.40734e-06 3.06246e-05 0.000281539 3.93501e-05 9.24014e-05 7.17995e-05 5.6606e-05 1.36157e-06 0.000103794 5.34496e-05 0.000224059 9.47038e-05 1.38575e-06 0.000225358 7.29104e-05 7.3261e-05 3.79128e-05 7.41827e-05 3.1136e-06 0.000200802 8.62756e-06 6.11018e-05 3.5673e-06 6.54485e-05 5.11692e-06 0.00015711 4.57542e-05 0.000175338 6.60601e-05 8.12519e-05 6.73547e-05 7.34414e-05 0.000116968 2.70075e-05 0.000225098 2.67726e-06 7.87494e-05 8.12712e-05 0.000163606 0.000174467 8.78143e-05 5.64281e-06 5.69045e-06 6.38666e-06 1.51005e-06 2.92079e-05 0.000277775 0.00022827 0.000136249 2.83088e-05 3.14432e-05 0.000199737 3.03204e-05 0.000110501 0.000315247 0.000230442 2.07757e-05 0.000335108 6.57323e-06 0.00017461 0.000224592 2.32089e-05 6.44377e-06 3.61153e-06 0.000285171 1.53901e-06 1.48249e-06 0.000385532 0.00033103 2.43201e-06 0.000105469 3.71779e-05 9.92341e-07 5.36734e-06 0.000255231 4.12868e-05 3.62218e-05 0.000251269 0.000173473 0.000392811 8.93787e-07 7.23468e-06 0.000111606 8.36404e-05 7.43277e-05 5.66403e-05 2.66369e-05 0.000118598 3.91951e-05 0.000141553 3.51666e-06 2.60046e-06 0.000116061 7.17899e-05 8.18232e-05 4.26364e-05 1.151e-05 1.80025e-05 4.08653e-06 1.15416e-06 2.21186e-05 1.44635e-05 0.000227312 7.49939e-05 0.000232641 5.90727e-05 9.13938e-05 0.000455081 1.46124e-05 2.77219e-06 2.63981e-06 5.13451e-06 3.08421e-05 0.000233908 3.29088e-06 3.51767e-06 9.15053e-05 5.53987e-05 0.000363098 0.000154194 2.42591e-05 9.29542e-06 6.9516e-05 6.30803e-05 4.73722e-05 7.47583e-06 3.67899e-06 8.12007e-05 9.08291e-06 9.14019e-05 2.1167e-05 0.000143196 2.30608e-06 4.45031e-05 2.37721e-05 7.3722e-05 0.000438007 1.75978e-05 0.000524065 0.000105799 0.000261584 3.60473e-05 4.94473e-06 0.000119348 4.85597e-05 2.4754e-06 2.18814e-06 0.000302859 3.57129e-05 3.09562e-05 
0.000362378 3.37616e-05 0.000131196 3.64964e-06 5.45483e-05 0.000107803 0.000221367 1.3626e-06 0.000225592 2.32461e-05 0.000293422 7.52068e-06 2.1755e-05 0.000164388 0.000375366 0.000174539 4.11201e-06 3.92109e-05 8.06454e-05 2.77468e-05 0.000106114 0.000121519 4.98776e-05 0.000162016 0.000146929 0.00053514 0.000140001 0.000383917 0.000221811 1.87147e-05 2.87083e-05 0.000299139 0.000138853 2.90528e-06 5.03089e-06 0.000303974 3.97759e-06 0.000326765 0.000380415 1.80247e-06 1.48228e-05 3.2116e-06 0.000170947 3.63823e-05 7.01386e-05 3.74124e-06 0.000113569 0.00081458 3.58749e-06 4.41776e-05 5.53616e-05 0.00020554 0.000176594 4.65685e-05 0.000180207 0.000269905 1.65731e-06 0.000299056 5.24229e-06 6.39752e-05 8.68207e-05 5.52551e-05 2.41291e-06 5.46095e-05 0.000116072 3.2584e-06 3.7511e-05 1.75446e-05 2.26925e-05 3.46768e-06 0.000308462 0.000104756 2.40758e-06 2.46457e-06 0.00012436 2.6793e-05 0.000221096 4.72318e-05 0.000171457 4.28025e-06 0.000100251 0.00013723 4.84363e-05 0.000275603 0.000297568 2.57653e-06 1.83254e-06 2.14418e-06 0.000251739 2.437e-05 0.000310682 0.00028528 3.30471e-06 5.55886e-05 0.000112091 6.5607e-05 2.91224e-06 9.90038e-05 3.11803e-06 2.32066e-06 0.000111393 8.03998e-05 0.00010863 0.000332058 0.000398167 2.72688e-05 5.72764e-06 9.46446e-05 7.84622e-06 5.10067e-05 4.51469e-05 2.91039e-06 6.66748e-06 0.000129152 0.000111415 2.04544e-06 4.33072e-05 4.36473e-05 0.000277454 6.24533e-05 6.96799e-05 4.73763e-06 2.48424e-05 2.68271e-05 4.47744e-05 1.89733e-05 3.13113e-06 3.77635e-06 7.99972e-05 0.000289469 2.9976e-05 3.97489e-05 7.36734e-05 0.00033061 6.58356e-05 0.000145501 0.000383361 3.7382e-06 0.000213928 0.00023016 8.86943e-05 2.24098e-06 0.00042146 3.23028e-06 0.000180326 3.14082e-06 0.000222812 0.000206132 2.53771e-05 0.000117956 0.000224395 0.00015891 3.28217e-06 3.59709e-05 9.39416e-05 0.000222153 2.57314e-05 2.24223e-06 0.000391847 9.78458e-06 9.36363e-06 1.42613e-05 4.52518e-06 3.17636e-05 8.9978e-05 0.000477059 3.58024e-05 4.69981e-05 0.000281943 8.40931e-05 3.07573e-05 3.44142e-06 4.94236e-05 2.92764e-05 0.00044159 0.00016011 2.32656e-06 0.000304445 0.000386359 0.000227398 0.000478825 0.000163421 0.000274726 9.07734e-05 0.000158451 0.000108334 0.000747079 0.000208314 4.70322e-05 3.28148e-06 3.33519e-05 3.45493e-06 0.000309828 0.000526848 3.23739e-06 1.29386e-05 7.69532e-05 3.32843e-06 0.000158914 3.23183e-05 3.85517e-06 0.000295614 5.83116e-05 0.00026442 6.00992e-06 0.000269366 3.96845e-05 2.86084e-05 0.000608108 2.74497e-05 1.09513e-05 0.000101819 3.16467e-06 0.000433583 3.63798e-05 0.000108726 2.41927e-06 0.000573141 4.68275e-05 2.84474e-05 2.41248e-05 3.61807e-05 2.6996e-05 2.77053e-06 2.90894e-05 0.000219138 7.84143e-05 0.000254043 0.000749201 0.000103066 0.000345346 0.000220083 7.65715e-05 1.93109e-06 4.32551e-05 2.84358e-06 7.07835e-05 3.68649e-06 0.000221551 0.000442021 0.00025619 0.000131491 0.000310912 3.31532e-06 0.000212858 0.000158298 0.000249372 1.28696e-05 0.000226882 0.000110031 4.26366e-05 0.000357483 4.90217e-05 0.000224752 1.18566e-05 1.77826e-06 0.000129458 4.78871e-06 1.21237e-06 0.0001342 7.24025e-05 7.06457e-05 1.57067e-05 0.000302217 4.3076e-05 0.000222593 3.83514e-06 0.00070876 3.30806e-05 0.000639544 1.61646e-06 7.21167e-05 5.74538e-05 0.000113598 9.67287e-05 6.67584e-05 4.66697e-05 0.000412554 2.01757e-05 3.26749e-05 4.89053e-05 0.000518267 0.00031727 2.88501e-05 8.48298e-05 0.000411718 7.17991e-05 2.9588e-05 8.16639e-05 7.95347e-05 0.000458456 0.000101642 6.63483e-05 0.000166318 7.69789e-05 0.000281423 5.72397e-05 3.90051e-06 7.36275e-06 8.24703e-05 0.00011934 1.42991e-06 2.26977e-05 4.45526e-05 0.000222447 5.13623e-05 6.69536e-05 2.81537e-06 0.000190649 0.000273252 1.70581e-06 6.89537e-05 2.36165e-05 8.6438e-05 5.41564e-06 5.62933e-05 4.90529e-06 7.62302e-06 1.27003e-06 0.000167714 0.000147278 5.06061e-06 7.10606e-05 0.000223188 8.83398e-05 0.000316642 8.69478e-05 9.70245e-05 0.000160172 1.16032e-05 3.9499e-06 5.64792e-05 2.84172e-06 0.000249995 0.000109615 0.000401263 0.000235965 0.000649138 3.39128e-06 8.63659e-05 0.000266458 0.000511849 7.64872e-05 3.40761e-05 5.01939e-05 3.6567e-05 0.000347412 9.87691e-05 8.09108e-05 2.72776e-06 0.000198318 7.27161e-05 7.04278e-06 2.12658e-05 3.59534e-06 1.9649e-05 2.29623e-06 9.1176e-05 6.78023e-05 2.02192e-06 0.000222871 1.91772e-06 4.27041e-06 1.66966e-06 1.09195e-05 1.62721e-06 1.88632e-06 5.90458e-05 1.94377e-06 0.000202508 4.14971e-05 0.000115075 0.000172036 0.000191921 0.000156017 1.27247e-05 0.000158018 0.000221907 1.1485e-05 0.000129128 6.33855e-05 2.66608e-05 0.000227806 5.49853e-06 1.73445e-06 3.77048e-06 8.87483e-05 8.14593e-06 8.94484e-06 4.34662e-06 1.13834e-05 1.30747e-05 7.74636e-05 2.10422e-06 0.000344845 0.000212731 0.000106069 2.80944e-06 5.37588e-05 7.76557e-06 0.000229754 3.52994e-06 0.000143447 0.000153439 0.000283773 0.000317226 5.84154e-05 0.000259928 0.000539354 0.000172041 2.42197e-06 2.90882e-05 0.00029594 3.36957e-05 1.83586e-05 2.65844e-06 0.000131246 0.00047207 2.47695e-06 3.05655e-06 3.41035e-06 5.86043e-05 0.000150182 2.25385e-06 0.000224339 4.40207e-06 0.000383494 0.000338555 8.14605e-05 4.05946e-06 0.000141564 1.55072e-05 3.87928e-05 6.81814e-05 4.95213e-06 0.000261323 5.19834e-05 3.83622e-05 8.70853e-05 5.48665e-05 0.000115383 3.29694e-05 0.00022433 0.000230086 2.04911e-06 8.32104e-05 3.40892e-05 3.51988e-05 0.00031072 2.43889e-06 4.22388e-06 1.57451e-05 2.32442e-06 5.28985e-05 0.000118549 0.000249725 2.10774e-06 0.000274051 0.000494535 2.76768e-06 0.000880019 4.81924e-05 0.000289065 1.42619e-05 5.39142e-05 4.95548e-05 6.61957e-05 4.37876e-05 2.27122e-06 3.88582e-05 0.00022469 2.53388e-05 0.000327291 1.93218e-06 0.00014065 1.52371e-05 1.47079e-05 0.000158625 6.01246e-05 0.000301133 0.000143078 7.35207e-05 4.12757e-05 0.000133806 0.000115267 1.32149e-05 1.71079e-05 0.000222359 0.000207806 0.000387318 3.51881e-06 0.000468864 8.13988e-05 2.45623e-05 0.000318444 5.62895e-05 6.92858e-05 7.31075e-05 6.46544e-05 0.00023895 0.00015564 3.13417e-05 6.5495e-05 0.000271791 0.000306794 0.000217208 3.52435e-06 4.04599e-06 0.000287216 0.000282367 6.83932e-05 3.20811e-06 0.000257979 0.000124055 0.000163895 0.000322765 0.000108632 6.31878e-05 0.000222038 5.16979e-05 3.24721e-06 0.000221812 8.24089e-05 3.39234e-05 4.40772e-06 0.000147865 5.13125e-05 0.000181446 0.000243488 0.000226896 2.11318e-06 0.000122754 7.80656e-05 0.000421638 0.000107462 7.29153e-05 9.83704e-05 5.71727e-06 2.42785e-06 0.000250544 7.20209e-05 1.62263e-05 7.48232e-05 0.000474755 6.96248e-05 3.33918e-05 3.07955e-05 7.15626e-05 9.88013e-06 3.75492e-06 0.000162585 5.6899e-05 0.000554157 4.06511e-06 8.40437e-05 0.000476462 0.000383082 0.000271458 8.6129e-05 0.00023447 2.71648e-05 0.00033553 0.000239929 1.86664e-05 1.22767e-05 3.34745e-05 0.000243921 0.000765912 4.30423e-05 8.4572e-05 3.30726e-06 2.79547e-05 3.84893e-06 3.80404e-05 8.74712e-05 2.051e-06 3.83011e-06 0.000518291 3.49721e-06 2.00985e-06 4.24432e-05 0.000251205 0.000137934 0.000133711 0.000107582 8.46066e-05 2.59627e-06 1.53009e-05 7.8615e-05 5.95329e-05 0.000260545 8.10099e-05 2.03962e-06 0.000113439 2.82917e-06 1.6938e-06 9.30261e-05 5.62167e-05 1.17392e-05 2.51135e-05 8.03973e-05 5.16035e-06 0.000462763 5.89832e-05 4.81037e-06 1.30588e-05 1.1482e-05 5.27394e-05 8.25211e-05 2.85776e-05 1.15755e-05 2.39668e-05 5.88895e-05 8.94391e-05 6.06565e-05 6.02581e-05 4.43072e-05 7.87071e-05 0.000131784 5.88537e-06 2.59835e-06 0.000140283 4.56441e-05 5.26216e-05 1.05211e-05 1.49023e-06 0.000796958 2.3763e-06 3.39078e-06 7.65228e-05 2.66696e-05 4.57319e-05 0.000299998 8.65429e-05 2.2852e-05 2.79236e-06 0.000326336 3.3738e-06 1.65468e-06 5.36658e-05 0.000294742 5.1892e-06 0.000564626 3.55728e-05 1.73826e-05 2.33005e-06 0.000105619 0.00011847 3.12364e-05 0.000165877 3.35125e-06 8.12115e-05 2.1348e-06 0.000132091 0.000207113 0.000420452 1.68614e-06 2.9531e-06 0.000225639 9.97863e-05 0.000281145 0.000234273 5.46801e-05 1.39509e-06 9.29447e-05 0.000119693 6.11464e-05 2.83737e-06 3.0756e-06 2.23931e-06 8.76489e-06 3.86025e-05 0.000295434 0.000112057 2.03433e-05 0.000132085 0.000107004 8.71528e-06 0.000198886 1.53935e-06 1.56351e-06 0.000124802 0.00010707 2.9197e-06 4.12773e-05 0.000218974 0.000288771 0.000363464 2.13861e-06 6.19165e-05 0.000456437 3.74706e-06 0.000129155 1.22648e-05 3.65686e-05 3.58468e-05 3.91472e-06 0.000769881 3.11769e-06 0.00055607 3.31806e-05 6.25792e-05 0.000103126 0.00022177 3.55487e-05 3.65377e-05 9.13078e-05 0.000663408 0.000221835 0.000302146 5.00514e-05 4.43342e-06 3.00602e-05 4.18656e-05 3.63006e-05 4.1746e-06 5.18902e-05 4.80565e-05 4.55153e-05 0.000344337 3.18396e-05 1.64579e-05 6.77105e-05 1.01812e-05 5.54662e-05 0.880988 5.6316e-05 0.000227759 0.00029085 4.20834e-05 5.98485e-05 0.000332453 0.000117568 1.75685e-05 0.000218018 0.000221995 2.05083e-06 1.70784e-06 0.000300805 8.60714e-05 8.19271e-05 0.000138566 2.10527e-06 0.000157061 9.57088e-06 8.56008e-05 3.70963e-05 7.36152e-06 2.61539e-06 0.000290213 5.5919e-06 0.000156583 4.10167e-05 0.000113451 6.40897e-06 8.45275e-05 0.000270231 0.000559799 0.000254167 1.98448e-05 0.00033253 3.37335e-05 0.000231062 0.000181781 0.000152358 1.74869e-05 0.000402191 8.06981e-05 0.000135209 0.000107241 0.000133775 0.00023143 0.000114651 0.000308307 9.12603e-05 0.000359575 4.10689e-05 6.74248e-05 6.47795e-06 0.000354102 3.87319e-06 7.93615e-05 0.00029198 2.59894e-06 5.83909e-05 5.32879e-05 0.000127701 1.00283e-05 4.98712e-05 3.45941e-06 4.47068e-05 4.2937e-05 2.57815e-06 3.36376e-05 0.000367893 0.000272886 7.10267e-05 5.40816e-05 2.81223e-06 9.21991e-06 3.53189e-06 3.91518e-06 0.000208023 8.69077e-05 6.93947e-05 5.70313e-05 3.58513e-06 4.8052e-06 8.11521e-05 0.000256118 3.05911e-05 1.0466e-05 0.000222596 7.0617e-05 3.31295e-05 0.000510844 0.000255852 0.000299962 0.00074307 5.30951e-05 0.000109832 7.08678e-06 4.92438e-06 5.92143e-05 5.69372e-06 2.92187e-05 1.76014e-06 2.45439e-05 8.30461e-05 4.70873e-05 3.04955e-05 0.000147179 3.26204e-05 9.84879e-05 0.00032319 6.88329e-05 0.000263565 4.05422e-05 0.000293015 3.1726e-05 5.32683e-05 0.000260421 0.00031612 0.000160697 0.000120792 3.37115e-05 1.61053e-05 0.000221251 9.15356e-06 3.81587e-05 2.50297e-06 3.08237e-05 0.000281234 2.82083e-05 4.70938e-05 6.15345e-05 4.41783e-05 1.94521e-06 3.79832e-06 0.000129805 0.000232154 5.64383e-05 2.62305e-06 0.000219056 0.000144473 2.31506e-06 5.80532e-05 3.06479e-06 5.57695e-05 0.00029225 1.68609e-05 4.77668e-06 0.000199687 4.27963e-05 2.38098e-05 0.000123313 2.40957e-05 0.000382602 2.27675e-06 7.87278e-05 4.42378e-05 5.49507e-05 0.000127971 2.58116e-06 0.000219777 2.57683e-06 8.01112e-05 8.18055e-05 2.6456e-05 0.00014709 2.11393e-06 0.000125462 1.55404e-05 1.76359e-05 3.20213e-06 7.68018e-06 0.00026652 0.000416875 9.57581e-05 0.000128672 3.13815e-06 0.000303105 0.000150613 9.29888e-05 7.20535e-05 0.000650106 6.60256e-05 0.0003435 3.99043e-05 0.000115656 0.000220624 4.04005e-06 4.33963e-05 0.000145234 0.000249515 1.79146e-06 3.29054e-06 0.000377206 0.000313382 7.96702e-05 0.000159723 3.91647e-06 1.23456e-06 0.000117286 0.00023291 7.04211e-05 1.2122e-05 0.000277998 0.000214274 0.000224647 1.53254e-06 1.49344e-05 0.000127068 0.000122166 6.20995e-05 6.87079e-06 6.05037e-06 0.000140929 0.000102884 0.000108973 1.25446e-06 0.000135714 5.23304e-05 6.90797e-05 9.85361e-05 5.89438e-05 0.000155025 3.359e-05 6.40238e-06 3.36995e-06 4.47784e-05 5.21051e-05 0.000227471 7.85422e-05 0.00025086 3.85552e-05 0.000384175 0.000484571 4.13022e-05 8.14787e-05 2.26101e-06 0.00060003 2.47107e-06 0.000260083 8.43823e-06 6.25509e-05 8.15696e-05 0.000156336 0.000365178 0.000241309 0.000144487 3.05393e-06 5.82e-05 2.75493e-06 7.63044e-05 5.66351e-06 0.000173333 0.000119477 5.79437e-05 7.57358e-05 1.90687e-05 3.32457e-06 2.13927e-05 5.3991e-05 1.94329e-05 0.000100754 0.000593803 3.57166e-06 0.00044336 4.00193e-05 0.000310921 2.13447e-06 6.06212e-06 5.12268e-06 2.76237e-06 4.51877e-06 1.75638e-06 0.000220449 2.43154e-06 2.44723e-06 
7.70749e-05 1.2816e-05 0.000130154 0.000136389 9.66239e-05 3.42757e-05 0.000121645 6.66644e-05 4.12947e-05 5.32013e-05 2.23462e-05 6.47202e-05 5.88194e-05 2.06069e-05 4.34103e-05 0.000256659 0.000162962 0.000121266 3.92026e-05 1.48095e-05 1.87226e-05 2.63324e-05 8.15028e-05 5.25883e-05 2.36745e-05 6.53007e-05 0.000111361 0.000214845 8.96519e-05 2.68184e-06 7.23262e-05 2.04287e-05 0.000108609 9.5781e-05 0.000108779 0.000110967 5.6766e-05 0.000176223 0.000232483 6.69739e-05 9.38048e-05 2.20257e-05 0.000246915 2.96161e-05 0.000138727 3.30464e-05 0.000137911 0.000246318 6.4598e-05 0.000106956 4.64717e-05 0.000281486 5.98157e-05 0.000212303 5.88575e-05 9.34001e-05 4.65282e-05 3.73291e-05 9.31381e-06 9.70529e-05 4.59359e-05 2.41021e-05 2.45102e-05 0.000130149 8.79025e-05 4.58583e-05 0.000137819 0.000139169 0.0205493 5.00332e-05 0.00019115 7.75293e-05 2.32936e-05 6.89062e-05 0.000135318 0.000100528 4.54874e-05 7.97558e-05 0.000331831 3.53978e-05 4.70422e-05 0.00013801 7.71874e-05 6.20831e-05 1.36679e-05 3.90815e-05 7.51023e-05 0.000112883 0.000104095 5.74377e-05 0.000125116 8.76983e-05 8.18081e-05 0.000148039 3.40727e-05 5.69909e-05 0.000133884 4.49751e-05 8.50553e-05 3.90157e-05 7.68499e-05 0.000112558 0.000127663 0.000143412 3.25133e-05 0.000141549 3.8688e-05 9.11227e-06 0.000176658 1.15679e-05 2.70481e-05 8.90728e-05 0.000116609 3.50409e-05 0.000116239 5.10356e-06 3.33546e-05 0.000181457 0.00023094 0.000153564 2.59232e-05 0.000219584 0.0210442 0.000141073 1.07801e-05 9.10707e-05 0.000163447 6.0462e-05 0.000156281 8.59693e-06 2.65519e-05 0.000102976 7.02328e-05 0.000125216 9.73534e-05 5.41307e-05 7.9774e-05 4.18337e-05 7.28264e-05 7.34806e-05 5.28553e-05 1.98505e-06 8.86249e-05 7.91339e-05 7.05002e-06 7.02823e-06 3.84013e-05 1.98724e-05 3.27089e-05 0.000159343 8.90228e-05 0.000135524 0.000104954 2.63089e-05 6.08623e-05 8.12204e-05 4.36069e-05 3.33823e-05 0.000104388 0.000151189 0.000142759 5.62523e-05 0.000156058 2.73208e-05 2.96654e-05 4.51332e-05 3.39474e-05 3.5194e-05 0.000127601 4.51586e-05 0.000164894 0.0575678 3.03682e-05 0.000105653 0.000131704 0.000245272 0.00015742 0.000213786 6.82986e-05 6.85667e-05 0.000172863 0.000162038 5.79096e-05 0.000198747 0.000101385 4.39029e-05 4.60589e-05 0.000135883 0.000131525 6.46765e-05 2.77176e-05 6.55694e-05 0.000206529 5.31593e-05 9.49638e-05 4.27488e-05 0.000141272 8.60819e-05 0.0001216 0.000135755 9.33116e-05 0.000171129 8.90336e-05 6.31606e-05 4.85392e-05 0.0001125 4.65947e-05 0.0001324 7.82418e-05 9.16309e-05 0.000186113 7.38926e-05 3.58832e-05 0.000128129 0.0001228 0.000155989 5.21144e-05 0.000106809 0.000159855 0.000102322 0.000145 5.18092e-05 5.46882e-05 4.68536e-05 7.04244e-05 4.56291e-05 1.27912e-05 0.000161544 6.03961e-05 0.000104903 6.29435e-05 0.00012343 2.68109e-05 3.52264e-05 7.96438e-05 5.16439e-05 9.94217e-05 8.63545e-06 9.32541e-05 2.44346e-06 5.05018e-06 0.000152243 0.000123715 9.5617e-05 7.93142e-05 9.18059e-06 0.000110488 6.78041e-05 5.84351e-05 6.36519e-05 2.74013e-05 0.00019187 0.000164515 7.62528e-05 1.71473e-05 5.6716e-05 8.7519e-05 4.16629e-05 2.24919e-05 5.42729e-05 5.02903e-06 0.000242461 0.000268634 0.000135066 0.000212151 0.000277664 0.00017824 4.62823e-05 5.77838e-05 2.59249e-05 0.000116735 7.12996e-05 0.000171811 9.5553e-05 7.50647e-05 0.000119685 1.30321e-05 6.93471e-05 0.000124199 0.000101808 0.000177478 0.000107012 0.000100213 7.88867e-05 7.06601e-05 0.00012763 5.73134e-05 7.83239e-05 0.000142471 3.96557e-05 1.36989e-05 8.96492e-05 2.26827e-05 0.000161212 0.0001768 1.77442e-06 4.18685e-05 0.000105168 5.28393e-05 1.55307e-05 0.000323791 1.30974e-05 0.000110865 5.2692e-05 2.312e-05 4.93714e-05 7.23525e-05 3.94626e-05 3.96241e-05 7.84434e-05 9.81405e-06 9.80945e-05 4.31254e-05 0.000103716 5.66275e-05 3.79604e-05 0.000103015 6.30033e-05 1.42072e-05 2.5417e-05 0.000110203 6.05605e-05 8.71098e-05 9.36541e-05 7.96492e-05 7.71079e-05 0.00015096 0.000105466 0.000133626 9.95502e-05 0.000119326 1.65783e-06 3.44494e-05 5.70792e-05 0.000108572 0.000241163 0.000122875 6.40503e-05 6.27344e-06 0.000105905 1.79649e-05 0.000191653 0.000146105 5.12344e-05 0.000226868 3.5015e-05 0.000136511 3.09922e-05 8.51927e-05 0.000239808 5.77691e-05 3.77202e-05 0.000137166 1.51421e-05 5.28484e-05 5.49878e-05 0.000110629 8.10019e-05 0.000146339 4.20213e-05 2.8393e-05 0.0045019 0.000100845 2.27326e-06 8.71109e-05 1.42517e-05 2.28499e-06 4.10577e-05 1.18688e-05 5.2729e-05 2.58539e-05 7.84856e-05 1.3952e-05 1.78248e-05 0.000130057 0.000117665 5.33896e-05 0.00016837 1.28594e-05 0.000136783 7.36817e-05 7.59486e-05 1.26584e-05 9.98649e-05 9.31028e-05 0.000108155 4.25394e-05 6.91886e-05 6.10649e-05 0.000100525 1.19535e-05 0.000174849 0.000175654 1.9383e-06 0.000170317 9.39469e-05 3.98804e-05 3.95342e-05 6.61914e-05 3.74876e-05 0.000100344 0.000122535 5.84926e-05 6.2204e-05 4.83914e-05 7.9356e-06 8.58026e-05 4.18059e-05 1.15505e-05 0.000103429 0.000181814 0.000259531 1.68577e-05 0.000196056 8.9504e-05 9.19731e-06 5.40149e-05 4.98901e-05 2.00123e-05 0.000123949 3.45877e-05 7.30638e-05 0.000348601 2.05823e-05 0.00016038 0.000143318 8.99507e-05 9.10415e-05 0.0002583 1.18131e-05 6.39743e-05 0.000148371 5.5482e-05 9.51706e-05 0.000132504 3.22394e-05 0.000101294 0.000117478 0.000265463 8.43505e-05 9.79268e-05 4.2979e-06 8.12708e-05 4.17771e-05 8.99928e-05 8.81294e-05 0.00012115 0.000172218 0.197015 0.000106094 3.72933e-05 0.000125663 5.74407e-05 9.62451e-05 3.58483e-05 6.27281e-05 3.53092e-05 4.77767e-05 0.000163078 5.08e-05 9.43998e-05 9.86092e-05 8.60922e-05 0.000110056 0.000142005 1.53793e-05 0.000105322 7.21772e-05 0.000102883 2.98879e-06 5.34755e-06 2.67477e-05 4.73237e-05 3.35021e-05 5.36789e-05 2.11453e-05 3.91641e-06 0.000210807 6.90728e-05 0.000213612 0.000136136 5.85113e-05 1.39112e-05 6.46748e-05 8.19085e-05 1.21543e-05 3.7533e-05 3.29622e-05 7.82176e-05 0.00014481 0.00010021 0.00014976 2.43399e-05 0.00014192 5.96155e-05 5.76526e-05 1.67732e-05 0.000107157 0.000144226 0.000102495 0.000139289 3.48838e-05 0.000146884 4.70731e-05 3.69682e-05 0.000180224 0.000165671 0.00013155 0.000138914 4.04926e-05 0.000248814 6.67759e-05 0.000126417 8.54692e-05 1.94619e-05 9.31031e-05 1.99892e-05 0.000171009 4.66569e-05 6.20215e-05 0.000111589 0.000276711 0.000180562 6.19275e-05 0.000137636 0.000113136 6.23004e-05 0.000118354 0.000192821 2.11581e-05 3.72942e-05 0.000121516 0.000169662 9.05209e-05 8.53658e-05 5.13124e-05 6.18113e-05 0.000152762 8.81362e-05 5.46185e-05 9.16122e-05 6.95642e-06 8.78789e-05 4.55286e-05 8.29579e-05 1.98946e-05 5.5233e-05 0.000170087 4.35748e-05 5.7359e-05 0.000319395 0.000105432 0.000115173 8.23163e-05 0.000120424 0.000185633 0.000229783 0.00013221 0.000108368 0.000146631 4.70204e-05 8.2827e-05 7.10977e-05 0.000149797 0.000158019 0.000191382 7.65838e-05 2.88184e-05 0.00015799 6.28853e-05 3.84688e-05 8.91275e-06 0.000166254 0.000118518 2.53659e-05 4.77731e-05 0.000130977 0.000205803 8.96507e-05 0.000203837 5.64401e-05 4.12599e-05 7.74513e-05 7.1158e-05 7.33772e-05 6.89203e-05 5.47312e-05 8.21823e-05 3.44488e-06 0.000116466 0.00015115 8.82946e-05 8.68819e-05 3.88531e-05 8.19471e-05 2.62969e-05 6.52568e-05 0.000135015 0.000107989 5.85899e-05 0.000139816 0.00011398 0.000192703 6.65083e-05 7.45069e-05 9.56863e-05 6.69869e-05 3.24578e-05 1.78797e-05 0.0001021 2.72649e-05 4.19838e-05 6.66461e-05 0.000136107 0.000126816 0.000109211 0.00018172 0.0048346 0.000145191 0.000122794 3.52969e-05 0.000209448 1.68799e-05 6.57346e-05 5.58456e-05 0.000343609 0.000133646 5.28154e-05 9.15364e-05 7.2367e-05 5.72745e-05 8.40845e-05 7.97223e-05 5.275e-05 7.46189e-05 3.14295e-05 0.000129146 9.54475e-05 0.000204794 4.68652e-05 0.0001034 0.000201749 7.32846e-05 7.4788e-05 1.92861e-05 2.82258e-05 0.000154487 4.81906e-05 0.000185306 6.4014e-05 0.000146981 0.000174627 0.00012842 0.000108076 8.66241e-05 1.8014e-05 7.08063e-05 0.000114861 0.000103178 0.000132357 3.79358e-05 4.98454e-06 6.92147e-05 9.56277e-05 0.000162085 9.43403e-05 0.000106277 0.000109642 3.59684e-05 4.17362e-05 4.45545e-05 1.88073e-05 0.000158705 0.000109915 5.6545e-05 0.000283722 5.82768e-05 5.17672e-05 0.000229105 0.000108243 0.000107046 0.00011448 0.000195383 5.9192e-05 4.48517e-05 6.82689e-05 2.77603e-05 8.71824e-05 5.4437e-06 0.000146657 0.000182934 0.000107131 5.75333e-05 3.57364e-05 0.0531772 0.000110663 0.000141814 2.35605e-05 9.14717e-05 6.20829e-05 0.000216221 0.000104024 6.86413e-05 3.03422e-05 0.000342096 4.38358e-05 0.000202031 4.26383e-05 0.000118382 0.000133973 0.000107022 3.17094e-05 2.21962e-05 0.000109133 2.7268e-05 5.82938e-05 5.63224e-05 0.000117589 5.63133e-05 4.71564e-05 3.32711e-05 0.000130605 3.67276e-05 8.88286e-05 0.000200979 6.00134e-05 6.1543e-05 0.000177587 6.85812e-05 0.000111715 2.54759e-05 6.74681e-05 0.000131928 7.30888e-05 9.0553e-05 5.58122e-05 0.000101734 1.02316e-05 0.000103828 0.000165585 3.07448e-05 0.000134103 0.000253411 8.17779e-05 0.000112815 5.92176e-05 4.74137e-05 0.0865574 0.00018691 9.96158e-05 0.00017425 5.8245e-05 2.79098e-05 0.000122408 0.000122765 9.25362e-05 4.21845e-05 7.13241e-05 8.2446e-05 0.000135752 0.000192638 7.79802e-05 0.000116496 7.48296e-06 0.000121064 0.000100731 0.000206027 3.73486e-05 1.02611e-05 5.27393e-06 1.83594e-05 7.46421e-05 3.38637e-05 0.000163843 0.000102364 0.000248031 3.96089e-05 6.60856e-05 0.000102331 0.00012311 6.1423e-05 0.000302866 8.94251e-05 3.45701e-05 2.54989e-05 0.000166869 3.52234e-05 2.56003e-06 0.000105177 0.000125638 0.000165862 6.67756e-05 6.23146e-05 3.49789e-06 4.42961e-05 0.000139709 0.000333786 4.70378e-05 1.6865e-05 3.54253e-05 9.82759e-05 8.00928e-05 8.46867e-05 9.22014e-05 7.47161e-05 0.000115012 0.000147073 0.000109318 3.47947e-05 0.000101365 5.79394e-05 2.76528e-05 4.40959e-05 7.69615e-05 0.000145137 0.000235825 0.000162345 0.000159545 0.000162881 0.000229266 9.02639e-05 3.94027e-05 6.0158e-05 0.404454 0.000235265 0.000159368 1.23726e-05 8.41292e-05 9.24332e-06 4.09666e-05 0.000121576 1.67295e-05 1.42973e-05 0.000163185 0.00010308 0.000116912 0.000128136 0.000129355 0.000206079 5.3624e-05 9.08116e-05 9.8284e-05 4.58602e-05 3.43584e-05 0.000177635 6.47728e-05 9.40549e-05 0.00018477 6.43084e-05 8.2107e-05 1.56899e-05 7.96393e-05 6.71014e-05 0.000155729 8.82213e-05 0.000117835 3.44671e-05 2.84701e-05 5.32366e-05 0.000110184 0.00012273 3.67153e-05 0.000134994 3.2101e-06 0.000250783 8.02822e-05 3.48052e-05 0.000181705 1.53951e-06 0.000117455 0.000148208 0.000152758 6.17921e-05 5.70374e-05 1.43084e-05 8.51296e-05 0.000107124 5.89595e-05 0.000155911 2.13465e-06 4.91608e-05 3.18648e-05 4.10666e-05 4.51425e-05 2.00077e-06 4.81236e-05 8.24512e-05 4.84166e-05 0.000110241 8.89913e-05 0.061776 8.19832e-05 4.16643e-05 5.39504e-05 6.05373e-05 1.03623e-05 6.38769e-05 2.36598e-05 0.000115575 0.000115568 4.2445e-05 5.73978e-05 5.83582e-05 2.83033e-05 0.000124722 2.3349e-06 4.39051e-05 6.56137e-05 3.18028e-05 0.000135588 4.74915e-05 0.000134412 0.000132923 4.8969e-05 1.99048e-05 8.75107e-06 3.35892e-05 3.54257e-06 0.000111772 8.7612e-05 8.41108e-06 6.24617e-05 0.000108819 0.000143992 2.16689e-05 5.6036e-05 3.14394e-05 7.3717e-05 1.91229e-05 5.1309e-05 0.000122407 1.82406e-05 8.67309e-05 0.00010341 6.53346e-05 7.45468e-05 0.000220689 0.000200515 4.91789e-05 5.36339e-05 0.000102265 2.49914e-05 5.70592e-05 9.10407e-05 1.27306e-05 4.50658e-05 0.000161506 9.00395e-05 0.000160132 2.62504e-05 2.27272e-05 1.74788e-05 0.000143811 2.94371e-05 0.000267403 7.46101e-05 5.78837e-05 0.000175715 7.67599e-05 0.000128962 3.57004e-05 0.000149759 1.94261e-06 0.000129597 4.7165e-05 1.32793e-05 9.47055e-05 0.000112947 0.000223077 0.000211381 5.70904e-06 6.22441e-05 0.0001018 3.08098e-05 0.000346817 0.000167356 0.000102129 4.35481e-05 4.22737e-05 3.63353e-05 6.76707e-05 8.41527e-05 0.000102244 2.69404e-05 2.77402e-05 5.62215e-05 2.14161e-05 0.000156827 0.000121703 0.000145513 0.000137786 0.000113239 5.63914e-05 0.000145666 0.00010736 0.000161641 5.19313e-05 0.00012501 8.01238e-06 0.000183322 
0.000192603 2.16154e-06 2.87274e-05 2.71552e-05 7.94985e-05 1.70998e-05 0.000379246 3.92319e-06 0.00054381 3.16954e-06 0.000229391 6.63795e-05 1.38284e-05 9.87276e-05 0.000114546 5.99361e-05 1.8749e-05 5.00857e-05 0.000185972 2.98382e-05 0.000175577 0.000171398 0.000113812 0.00016159 4.45431e-05 0.000231999 8.77145e-05 0.000299555 0.00022729 5.73446e-06 9.67017e-05 0.000235416 6.33755e-05 3.58337e-06 2.09047e-06 0.000247629 0.000166777 0.000334732 0.000278229 1.42034e-06 0.00017269 2.67176e-05 0.000102123 1.99664e-05 8.30991e-06 5.66335e-06 6.98782e-05 0.000274916 0.000110679 5.36423e-05 1.31086e-05 0.000108704 0.00012957 5.08725e-05 0.000286585 0.000333921 6.72538e-06 0.000231678 5.46966e-05 1.68877e-05 1.87423e-05 2.56686e-06 4.7373e-05 5.74852e-06 0.000235164 3.67578e-06 3.14714e-05 2.20855e-05 4.23118e-05 4.42627e-06 0.000269654 2.8252e-05 2.65866e-06 5.53543e-06 0.000212278 6.17934e-06 0.000226854 4.13959e-05 0.000107347 3.55732e-06 9.28117e-06 6.49047e-05 0.000100106 0.000458063 0.000233506 7.17094e-05 5.38252e-06 2.33863e-06 0.000239156 2.95227e-05 0.000289303 0.000273274 1.0088e-05 9.79699e-05 7.39419e-06 4.67375e-05 2.39872e-06 1.7717e-05 2.30708e-06 5.09662e-05 5.5334e-05 9.55545e-05 9.98053e-05 0.000468284 0.000266719 5.93499e-05 6.08193e-05 0.000187003 4.5581e-06 1.44883e-05 1.77264e-05 1.98212e-05 8.03118e-06 1.34247e-05 2.65474e-06 1.92612e-06 3.03371e-05 3.50142e-06 0.000318166 1.83052e-05 2.20381e-05 0.000162303 3.3769e-06 1.84987e-05 3.5243e-05 2.68508e-05 4.2075e-06 3.29981e-06 0.000113876 0.000225756 7.8981e-06 5.63555e-05 0.000101045 0.000244341 7.48877e-05 0.000113865 0.000288916 1.09911e-05 0.000102588 0.000281943 6.05325e-05 2.45274e-06 0.000627203 6.38329e-05 0.000132905 1.43469e-06 0.00022678 9.20116e-05 1.74623e-06 7.85366e-05 0.000226223 0.000135203 0.000112222 0.000112515 3.78905e-05 0.000227324 1.72512e-05 3.03117e-06 0.000330559 7.21473e-05 2.08438e-05 0.000140654 3.9373e-06 1.80565e-06 5.33994e-05 0.000272071 3.37682e-06 3.0752e-05 2.92753e-05 0.000112734 3.89701e-05 0.000119527 3.87421e-05 7.42217e-05 0.000581274 6.06971e-05 3.65428e-06 0.000162277 0.000449444 0.000276102 0.000267623 0.000184776 0.000262707 8.95606e-05 7.8739e-05 2.68871e-06 0.000678397 0.000294344 1.00173e-05 1.51417e-05 1.61669e-05 2.78949e-06 0.000240902 0.000501091 2.72035e-06 3.2128e-05 1.01178e-05 3.03645e-06 0.000114186 4.47994e-05 0.00014851 0.000232266 5.42106e-05 0.000302792 9.81045e-05 0.000303093 1.54673e-05 0.000118372 0.000340605 5.64564e-05 5.76663e-05 0.000140409 4.1764e-06 0.000189823 2.86816e-06 7.14051e-05 1.27814e-05 0.000542623 0.000137188 5.22621e-05 5.3347e-06 3.26149e-06 2.35093e-05 2.18543e-05 6.34957e-05 0.000289581 2.75726e-06 0.00028138 0.000676517 1.17238e-05 0.000234066 0.000227326 6.6647e-05 3.87685e-06 0.00010441 3.29444e-06 9.49024e-05 2.86206e-06 0.000270374 0.000226923 0.000318473 0.000209079 0.000291533 6.11593e-06 0.000221124 6.72232e-05 0.000277536 0.00012467 0.000326941 5.88122e-05 3.98215e-05 0.00036233 9.51618e-05 7.54674e-06 2.40541e-05 1.17087e-05 0.000112002 1.19888e-05 1.43508e-06 4.34978e-05 2.92758e-06 4.00803e-05 5.30544e-06 0.000294033 1.58013e-05 0.000353099 0.000248007 0.000456342 4.72961e-06 0.00055936 1.86848e-06 3.61016e-05 1.18775e-05 6.22908e-05 0.000198705 0.000227594 1.49103e-05 0.000155628 0.000150382 1.68476e-06 8.27794e-05 0.000230047 0.000286265 3.83975e-05 0.000148522 0.000513988 6.06428e-05 2.21774e-05 3.77124e-06 7.34213e-05 0.000298547 3.24466e-05 3.24078e-06 0.000124147 6.65238e-05 0.000242889 2.57439e-06 3.66236e-05 1.02135e-05 2.19863e-06 7.59049e-05 2.90408e-06 1.14151e-05 2.34981e-05 0.000272539 6.79753e-05 7.59082e-05 1.23225e-05 6.56452e-06 0.000262102 1.76911e-06 0.000133396 3.63112e-05 5.62476e-05 8.75351e-05 2.20422e-05 4.38111e-06 5.34053e-05 1.13633e-06 0.000226222 7.57501e-05 5.63955e-05 4.27172e-05 0.00022681 0.000189776 0.000298687 5.7867e-05 9.88971e-05 6.4939e-06 5.87516e-05 6.50346e-06 2.44235e-06 4.30206e-05 0.00023769 4.51877e-05 0.000316892 0.000224809 0.000470893 1.49745e-06 3.87171e-06 0.000278767 0.000284901 4.7428e-05 5.33871e-05 2.55979e-05 3.1573e-05 0.000370929 3.27983e-06 5.35995e-05 8.70196e-05 1.83779e-05 4.12599e-05 0.000107523 5.88292e-06 5.86105e-06 4.68907e-05 4.6358e-06 5.85508e-06 1.5989e-05 1.78121e-06 0.000226236 2.33859e-06 0.000135556 3.24542e-06 4.95471e-06 1.15431e-06 1.86045e-06 7.40736e-06 2.0161e-05 0.000390987 1.09132e-05 0.000144047 2.20976e-06 2.88754e-06 8.82818e-05 9.69982e-05 3.27651e-05 0.000256829 5.55971e-05 7.97327e-05 1.21894e-05 1.89618e-05 0.000226483 8.33526e-05 2.48792e-06 2.7399e-06 3.28063e-05 4.66185e-05 1.965e-05 9.32342e-06 3.40569e-06 5.05446e-05 0.000104593 1.41323e-06 0.00028769 0.000172453 8.75152e-05 0.000102771 3.39528e-05 1.05931e-06 0.000263088 8.24265e-05 6.41847e-05 0.000181099 0.000265088 0.000247803 2.86176e-05 0.000272025 0.000196814 0.000185656 6.45897e-06 9.88154e-06 0.000321 4.03697e-05 4.28759e-05 8.65265e-05 0.000227272 0.000355988 6.79523e-05 3.79462e-06 0.000151138 0.000169952 7.28323e-05 1.41148e-05 0.000297632 1.08721e-05 9.89472e-05 0.000298994 6.92417e-06 5.53839e-05 5.78429e-05 3.62523e-05 7.65863e-05 4.06518e-05 4.95607e-06 0.000246954 1.27879e-05 4.1169e-05 1.76759e-05 4.56991e-06 9.41269e-05 1.48081e-06 0.000262764 0.000246746 4.62816e-06 9.49795e-05 1.67593e-06 7.45026e-05 0.000456295 3.89906e-06 0.00023553 7.45335e-05 9.79978e-05 4.21641e-05 1.89973e-06 0.000302637 3.83544e-06 0.000240858 0.000517256 2.60956e-06 0.000801652 4.86228e-06 0.000295888 4.09864e-06 5.48226e-05 4.65272e-05 3.70545e-06 2.68663e-06 4.54892e-06 6.5618e-06 0.000417183 1.19919e-06 0.00040062 2.20965e-06 4.67388e-05 1.2195e-06 2.73236e-06 0.000195869 9.93427e-06 0.000328026 4.0265e-05 6.69447e-05 1.30066e-05 4.89442e-06 8.65667e-06 1.0589e-05 7.20218e-06 0.00028587 4.39627e-05 0.000408317 8.23754e-05 0.00034685 6.86261e-05 7.96146e-06 0.000227069 5.31303e-05 4.17719e-05 3.46243e-05 5.12852e-06 0.000246589 3.89559e-05 3.90879e-05 0.000147295 0.00026985 0.00022704 3.98326e-06 2.2053e-06 0.000180984 0.000288197 0.000233252 0.00013159 4.06259e-06 0.000240261 6.48415e-05 4.74307e-05 0.000310225 4.02717e-05 5.23721e-05 0.000226581 0.000136046 0.000114292 0.000234331 2.16196e-05 1.80491e-05 4.13681e-05 0.000201791 1.89584e-06 0.000126025 0.000294569 6.55496e-06 5.81914e-06 4.77751e-05 9.2033e-05 0.000306279 7.75662e-05 8.65472e-05 9.95348e-05 1.62592e-05 2.58719e-06 0.000365398 4.13653e-05 5.63094e-05 3.23866e-05 0.000458766 6.85303e-05 1.54016e-05 1.54959e-05 6.47608e-05 5.62026e-05 8.0282e-05 0.000147128 3.79792e-05 0.000433984 3.35931e-06 3.48912e-05 0.000233139 0.000356677 4.85207e-05 3.30588e-06 0.000242792 6.47876e-06 8.12169e-05 0.000298297 0.000127053 0.000221721 1.52356e-05 0.000270234 0.000838028 1.68146e-06 1.57875e-05 4.11767e-06 2.13634e-05 0.000121583 4.27719e-05 2.10399e-06 1.50318e-06 8.33997e-06 1.36747e-05 4.67149e-06 3.0003e-06 3.58363e-05 0.000219686 4.96951e-05 0.000136645 0.000118104 0.000101716 5.18965e-06 1.10211e-05 4.71708e-06 4.68151e-05 0.00026874 6.71378e-05 1.47209e-06 7.44501e-05 2.84741e-06 2.13602e-05 0.000107853 1.27245e-05 2.90962e-06 1.92636e-05 0.000123283 4.35178e-06 0.000228503 0.00013402 0.000287686 4.33035e-06 2.77074e-06 6.14169e-05 1.13145e-05 1.71887e-05 7.99128e-06 2.98133e-05 5.96772e-05 0.000106498 2.68307e-05 2.60484e-05 4.66684e-05 2.24942e-06 3.61163e-05 0.000295503 2.90065e-06 9.33724e-06 2.28516e-05 4.48748e-05 5.15864e-05 1.40842e-06 0.000464822 3.34774e-06 8.36275e-05 2.44575e-06 2.81839e-06 3.20148e-06 0.000155131 1.75345e-05 1.36703e-05 2.57843e-06 0.000191042 4.00969e-06 5.66224e-06 4.70548e-05 0.000221453 2.86764e-06 0.000302875 6.68383e-05 1.51211e-06 4.48558e-06 0.000138321 5.31299e-05 9.58462e-05 7.66238e-05 4.80906e-06 6.37497e-06 2.57222e-06 9.08893e-05 3.57404e-05 0.000302991 2.69404e-06 1.79283e-06 0.000218224 0.000161564 0.000252188 0.000223898 7.82166e-06 2.60161e-06 7.12319e-05 8.06543e-05 4.68983e-05 4.111e-06 4.94718e-06 2.2146e-06 3.52776e-05 2.34688e-05 0.000280145 3.92705e-05 4.19806e-05 0.000202854 3.27174e-05 7.99778e-06 6.83278e-05 3.53336e-06 3.77809e-06 9.72956e-05 0.000188071 7.13349e-05 3.54677e-05 0.000224989 0.000223544 0.000261672 7.21674e-06 4.38338e-05 0.0003035 1.8734e-06 2.35139e-06 0.000148601 0.000118993 7.49692e-05 5.0275e-05 0.000838695 2.06274e-05 0.000204328 4.38388e-05 1.9596e-05 0.000109078 0.000243578 6.25451e-05 0.000172074 6.40315e-05 0.000512737 0.00022286 0.000264811 0.000116545 5.20144e-06 1.98991e-05 6.89474e-05 5.0889e-05 0.000283865 7.51343e-05 7.96789e-05 3.40974e-05 0.000329543 3.28325e-05 8.06342e-05 5.44478e-05 1.43042e-06 0.000168549 0.891864 3.65154e-05 0.000227479 0.000238956 0.000134133 1.4651e-05 0.000325584 1.6768e-05 6.79154e-05 0.000126659 0.000248231 3.12749e-06 7.43035e-06 0.000275869 0.00015819 8.49784e-05 0.000149657 2.99249e-06 0.000193729 7.79201e-05 2.74802e-06 6.77329e-05 0.000170422 7.44469e-06 3.88279e-06 2.74811e-06 0.000253923 2.33259e-06 2.6067e-05 5.16878e-05 7.2525e-05 0.000225815 0.000366438 0.00026648 0.000201384 0.000255024 1.25707e-05 0.00027022 8.49754e-05 0.000212831 1.99932e-05 0.000115949 5.6741e-05 1.95443e-05 5.0417e-05 0.000122515 0.000299189 4.81862e-05 0.000298392 5.27936e-05 0.00035639 1.7311e-06 2.4168e-06 7.67501e-05 0.000397888 0.000124821 0.000157921 0.000232556 2.93304e-06 4.22607e-05 0.000122288 4.97127e-05 2.10719e-06 1.39742e-06 5.00881e-06 1.36251e-05 3.31749e-06 0.000108844 1.45138e-05 0.00025445 0.000650692 2.45123e-06 1.51467e-05 0.000114162 2.92766e-05 8.54208e-05 7.16197e-05 2.89629e-05 4.89095e-05 7.85548e-05 0.000119738 4.34135e-06 1.52265e-05 0.000105921 0.000230909 4.19013e-05 2.89877e-06 0.000285002 6.84088e-05 2.11074e-05 0.000308189 0.000232221 4.86444e-05 0.000536709 8.43705e-05 2.54419e-05 9.85039e-07 2.98117e-05 0.000408144 3.60134e-06 3.8849e-05 2.18813e-06 3.18763e-05 3.22335e-06 2.59542e-06 9.99986e-05 0.00012527 2.9884e-06 2.9753e-06 0.000327454 0.000138243 0.000255872 8.66933e-05 0.000251094 0.000195479 2.91463e-05 0.000313199 0.000275101 3.66051e-05 6.1654e-05 2.00859e-05 0.000132528 0.000240859 7.23374e-05 6.75961e-05 3.44393e-05 0.000147827 0.00023041 6.12546e-05 0.000192765 9.00425e-05 4.78662e-05 1.43859e-06 0.000104225 7.16995e-06 0.000225752 3.93864e-05 2.50429e-06 0.000227689 0.000165449 2.11078e-05 7.7328e-05 8.8004e-05 7.96239e-05 0.000109837 5.95222e-05 4.43659e-06 7.88291e-05 2.06841e-05 3.42959e-06 4.40317e-06 4.86758e-05 0.000278399 3.85285e-06 3.33873e-06 9.63743e-05 7.64133e-05 0.000102129 2.89689e-06 0.000225665 3.02739e-06 5.46025e-05 2.36832e-05 0.000105088 2.29293e-06 0.000120871 7.96808e-05 9.09274e-06 7.50455e-06 5.30258e-05 1.01636e-05 0.000222582 0.000374598 0.00014628 7.3302e-05 4.50273e-06 0.000184003 9.76332e-06 0.000146872 0.000292143 0.000348876 5.80824e-05 0.000231568 1.16461e-05 0.000141007 0.000237219 4.5712e-06 6.54773e-06 0.000168554 0.000229525 2.82923e-06 2.94756e-06 0.000225989 0.000241136 4.36454e-05 0.000109175 2.10261e-06 8.96034e-07 0.000136309 0.000289779 0.000192842 1.57902e-05 0.000354646 0.000143998 0.00057101 2.45202e-06 1.5917e-06 9.26763e-06 6.76194e-05 0.000179113 0.00010305 6.17675e-06 1.13361e-05 5.79601e-05 8.10815e-05 2.64473e-06 4.11708e-05 0.000104466 7.01703e-05 2.96211e-06 3.94608e-06 7.14565e-05 1.54386e-05 8.75792e-05 1.88421e-06 2.21917e-05 1.52761e-05 0.000308627 3.93759e-05 0.000318084 5.10954e-05 0.000125472 0.000451033 0.000126305 8.91649e-05 2.25022e-05 0.000174752 3.52636e-06 0.000247994 5.27479e-06 2.77185e-05 0.000139979 5.38716e-06 0.000273871 0.000260627 5.67698e-05 2.51001e-06 0.000105875 5.60991e-05 4.13459e-05 2.03398e-05 7.57549e-05 8.04993e-05 6.28363e-05 0.000147393 6.49283e-06 0.000117504 3.20284e-05 1.79192e-05 3.09581e-05 4.21906e-06 0.000515581 2.66979e-05 0.000571411 7.81402e-05 0.000261506 2.26445e-06 0.000235265 0.000169442 9.41673e-05 8.02478e-05 2.33876e-06 0.000230422 4.56815e-05 2.86082e-06 
9.79986e-05 1.31794e-06 0.00012345 2.27831e-06 9.02177e-05 0.000127569 0.000317179 2.82067e-06 0.000228154 2.39429e-06 0.000257204 0.000120409 3.52649e-06 4.72679e-06 6.83854e-05 4.28984e-05 2.77359e-05 7.96908e-05 9.88485e-05 1.76326e-06 0.000108603 4.04639e-06 0.000120402 0.000155698 4.74037e-05 0.00023649 4.34357e-05 0.000254099 0.000238717 4.44355e-06 4.50575e-05 0.000259926 4.28423e-05 2.38478e-05 4.67714e-06 0.000263352 2.29462e-05 0.00034262 0.000290044 2.45644e-05 0.000121527 3.33204e-06 9.52326e-05 8.87983e-05 5.43611e-05 4.53527e-06 6.61328e-05 0.000229759 3.01324e-06 3.1999e-05 5.14454e-05 3.5493e-06 2.2913e-05 0.00011546 8.61425e-05 0.00023077 2.39036e-06 0.000294089 2.78457e-05 3.18078e-05 5.16532e-05 5.20198e-05 2.7749e-05 6.79319e-06 9.51059e-06 3.57728e-06 2.90437e-05 2.62886e-05 2.98197e-06 3.13297e-06 0.000267777 1.8159e-05 2.97644e-06 4.73166e-05 7.04932e-05 1.22004e-05 0.000225323 5.77813e-05 9.27742e-05 3.74919e-06 2.53526e-06 0.000169503 9.5552e-05 0.000351607 0.000293144 2.1655e-06 2.75584e-06 5.2809e-05 5.86424e-05 2.04043e-06 0.000234736 0.000303421 3.63688e-06 6.0371e-05 0.000112203 4.45051e-05 3.07341e-06 3.97706e-05 2.0697e-06 2.39434e-06 2.03205e-06 4.56173e-05 6.63708e-05 0.000316743 0.000229378 7.57532e-05 5.88914e-06 0.000209881 2.61804e-06 3.86184e-05 1.31991e-05 4.01674e-06 1.30343e-06 3.51608e-05 1.04944e-05 1.57396e-06 1.51357e-05 3.90286e-06 0.000293189 4.37322e-06 2.09547e-05 5.80957e-06 2.45902e-06 1.57669e-05 5.79664e-05 1.33991e-05 3.50344e-06 2.31377e-05 5.6431e-05 0.000230996 5.71746e-06 8.63134e-05 7.41932e-05 0.000267104 3.33165e-05 0.00012542 0.000316089 4.77317e-05 0.000129962 0.00026477 2.55736e-06 2.66711e-06 0.000196415 8.77789e-05 1.93225e-05 2.15782e-06 0.000225811 8.20973e-05 1.86717e-05 7.79078e-05 0.000280319 0.000126303 5.03303e-05 4.28558e-05 9.97896e-05 0.000228799 3.7242e-06 2.22922e-06 0.000300996 6.45778e-05 1.89395e-05 0.000110378 3.95223e-06 2.03634e-06 3.67634e-06 4.54672e-06 4.55244e-05 7.2691e-05 3.20616e-05 0.000102736 2.03234e-05 0.000289243 7.37096e-05 7.93681e-05 0.000469343 0.000185973 3.65653e-06 0.000168576 0.00028536 0.000277205 1.82777e-05 0.000134795 0.000273165 9.15322e-05 0.000152342 2.08518e-05 0.000677798 0.000166493 5.57612e-05 1.84615e-05 0.000144588 1.69596e-06 0.000328715 0.000453936 5.81534e-06 1.99686e-05 4.97023e-05 3.01983e-06 0.000124506 5.76061e-05 2.26512e-06 0.000230057 6.91467e-05 0.000360853 6.30759e-05 0.000336869 1.44948e-05 8.91122e-05 0.000260904 5.42575e-05 5.11429e-05 6.04252e-05 3.4749e-05 0.000120937 5.12195e-05 7.39423e-05 7.26118e-06 0.000295515 5.54079e-05 4.04188e-05 5.21165e-06 4.22548e-05 1.32889e-05 4.22247e-05 8.62269e-05 0.000224927 6.9599e-05 0.000227224 0.000506582 7.18011e-05 0.00023934 0.000225966 5.30839e-05 2.64336e-06 5.53492e-05 2.0837e-06 7.72334e-05 4.86582e-06 0.000290916 0.000240936 0.000281151 0.00014895 0.000319279 3.68166e-06 0.00017869 6.56423e-05 0.000351922 7.1652e-05 0.000226984 0.000130695 6.78826e-05 0.000415505 5.45712e-05 4.53434e-05 2.48786e-05 3.38292e-05 6.13592e-05 1.22322e-05 7.71923e-07 1.7193e-05 2.36087e-06 2.9022e-05 4.09851e-06 0.000305385 5.48852e-06 0.000271942 4.44462e-06 0.000557022 6.80783e-05 0.000545668 1.24359e-06 1.40687e-06 5.00663e-05 1.59574e-05 0.000164403 0.00017742 1.3161e-06 6.16705e-05 0.00013035 2.55305e-05 0.000146258 0.000290708 0.000275102 3.10155e-05 1.54723e-05 0.000356291 0.000139693 2.574e-05 3.61731e-06 0.000148834 0.000226981 6.05604e-05 3.59515e-05 0.000163467 6.89567e-05 0.000261834 1.12661e-05 1.95796e-06 4.56781e-06 1.77882e-06 7.55247e-05 2.35509e-06 5.80082e-05 2.54085e-05 0.000240822 5.00164e-05 3.1527e-05 4.54983e-05 4.2901e-05 0.000267704 1.45872e-06 4.17917e-05 1.08234e-05 3.56086e-05 1.51164e-05 4.17583e-06 7.36615e-06 1.01525e-05 1.19581e-06 6.99359e-05 5.17399e-05 3.66504e-05 3.42128e-05 0.000226356 0.000102396 0.000319472 4.79298e-05 8.76255e-05 1.49326e-05 0.000209601 6.81958e-06 1.31133e-05 1.31768e-05 0.000258135 2.21278e-05 0.000368408 0.000244245 0.000579 4.11491e-06 3.57062e-05 0.000226327 0.000305625 9.99206e-05 3.48766e-05 6.76424e-05 3.20434e-05 2.40314e-05 2.61319e-05 3.97994e-05 5.50918e-06 6.47758e-06 3.91843e-06 7.55637e-05 9.86991e-06 2.23213e-05 1.99745e-05 2.93567e-06 6.67272e-06 1.96736e-05 1.40902e-06 0.000227864 1.26697e-06 2.99133e-05 1.15526e-06 7.78932e-06 1.08449e-06 1.40008e-06 1.9744e-06 2.74215e-06 0.000244095 1.58149e-06 0.000112162 1.87031e-05 1.33443e-06 9.36116e-05 8.73136e-05 3.45766e-05 0.000266811 1.11229e-05 0.000117196 4.93149e-05 3.84899e-05 0.000225418 4.86441e-05 1.86091e-06 3.60158e-05 2.65276e-06 4.64018e-05 3.42624e-05 4.47798e-05 2.07997e-05 1.29718e-05 6.11904e-05 1.09516e-06 0.00026806 8.4617e-05 8.31761e-05 1.18091e-05 0.000109125 9.17384e-06 0.000231978 7.77578e-05 2.72129e-06 0.000158069 0.000278356 0.000225853 4.29594e-05 0.000244247 9.94565e-05 3.1652e-05 2.41585e-06 3.75365e-06 0.000273881 3.66902e-05 1.86865e-05 3.18407e-06 0.000126123 0.000340698 1.3359e-06 5.33393e-06 2.25064e-06 7.77431e-05 0.000101924 2.84471e-05 0.000247326 6.56365e-06 4.21603e-05 0.000296999 3.4969e-06 4.84772e-05 0.000106854 2.00751e-05 2.62792e-05 0.000108816 4.07504e-06 0.000247991 2.81951e-05 2.25517e-06 5.27384e-05 3.64032e-05 1.37573e-05 1.61329e-06 0.000278985 0.000225684 2.81227e-06 0.000135137 4.20344e-05 7.72879e-05 0.000828677 4.47837e-06 6.33666e-05 2.92144e-05 7.09157e-05 8.09702e-05 1.36685e-06 0.000366404 4.55571e-06 0.000274912 0.000448292 2.58939e-06 0.000937544 5.2386e-05 0.000247155 3.25625e-06 5.85726e-05 8.48969e-05 7.18078e-05 4.17924e-06 2.10598e-06 1.19522e-05 0.000286574 2.54908e-05 0.000351444 2.47074e-06 1.5607e-05 1.22813e-06 5.2052e-06 0.000163192 6.40469e-05 0.000301247 6.32336e-05 3.34093e-05 5.73843e-05 1.89505e-05 3.0805e-05 2.80438e-06 5.29999e-06 0.00028596 7.39556e-05 0.000392897 0.000122634 0.000228958 6.16411e-05 4.27975e-05 0.000226148 0.000112448 9.16014e-06 0.000126243 3.18056e-06 0.000277019 0.000114404 3.74268e-05 7.15514e-05 0.000269535 0.000333881 1.98683e-06 4.99711e-06 9.6702e-05 0.000289129 0.000345716 8.40497e-05 2.54236e-06 0.000253247 2.32612e-05 2.14713e-05 0.000339582 2.832e-05 5.88222e-05 0.000324027 5.20564e-05 4.56378e-06 0.000230038 7.51076e-05 1.87676e-05 4.80946e-05 0.000209463 5.96244e-05 0.000177324 0.000290778 9.44938e-05 1.15976e-06 1.55162e-05 3.22313e-05 0.000240125 7.90349e-05 3.10944e-05 0.000110382 1.95107e-05 2.87162e-06 0.000320527 5.46636e-05 3.15819e-05 6.34971e-05 0.000475724 3.39631e-05 2.4609e-06 9.02021e-05 4.12299e-05 3.26759e-06 2.00447e-06 5.51905e-05 6.33568e-05 0.000117188 3.94731e-06 3.81098e-05 0.000243779 0.000392339 8.41798e-06 5.32441e-05 0.000253323 4.02331e-06 7.7274e-05 0.000233588 2.59663e-05 5.43916e-05 0.000127497 0.000227054 0.000786279 3.77554e-06 1.02957e-05 1.50346e-06 1.08841e-05 6.20885e-05 5.30237e-05 6.3766e-05 1.56408e-06 4.96128e-06 1.61528e-05 2.6096e-06 2.82145e-06 0.000111185 0.000112989 3.34863e-06 0.000126166 0.00010954 7.96123e-05 1.49695e-06 2.4505e-05 1.70208e-06 3.84591e-06 0.000271007 5.09986e-05 1.52111e-06 7.40052e-05 2.5976e-06 1.82089e-06 0.000141957 0.00012662 3.49943e-05 3.15601e-05 2.39489e-05 2.03184e-05 0.000251125 7.66415e-05 6.35759e-06 5.61612e-05 1.1199e-05 8.22682e-05 3.51698e-05 0.000103939 1.07841e-05 4.55368e-05 9.79031e-05 6.10179e-05 1.68851e-06 6.11103e-05 3.68851e-05 0.000156664 4.4293e-05 2.35645e-05 2.52702e-06 4.84559e-06 1.02629e-05 5.74937e-05 9.25473e-05 7.53859e-05 0.00057681 2.82942e-06 0.000107296 7.79279e-05 7.11786e-05 6.14464e-06 7.3602e-05 0.000131571 2.61769e-05 2.95521e-06 0.000139599 4.28899e-06 2.91403e-06 3.07337e-05 0.000222185 4.76752e-06 0.000309716 1.54199e-05 1.64937e-05 2.21454e-06 0.000124427 5.77818e-05 0.000132419 4.94576e-05 3.42261e-06 3.69803e-06 2.94473e-06 8.40085e-05 4.00371e-05 0.000315196 2.2611e-06 2.79908e-06 1.32907e-05 0.000117777 0.000226619 0.000286802 1.95217e-05 3.09219e-06 3.16438e-05 8.93341e-05 6.60034e-05 5.01062e-06 4.29116e-06 4.72184e-06 6.29499e-05 2.8308e-05 0.000228181 7.93518e-06 9.35621e-05 0.000128466 3.60699e-05 1.91018e-05 6.71436e-06 2.5231e-06 2.79743e-05 0.000196824 0.000112933 6.28644e-05 4.22197e-05 0.000227238 0.000226037 0.000376389 1.42674e-06 6.78054e-05 6.62986e-05 2.45309e-06 8.93449e-05 0.000122753 0.000243686 4.85177e-05 3.10117e-06 0.000798914 1.77969e-05 0.000260202 1.00155e-05 0.000110291 7.26129e-06 0.000225294 7.07942e-06 5.42503e-05 8.41964e-05 0.000490916 0.000225241 0.000273688 0.000161684 3.51839e-06 1.73966e-06 2.74257e-05 3.70375e-05 4.52595e-06 1.90544e-06 0.000143334 3.32487e-05 0.000335031 2.5105e-05 3.5255e-05 1.77066e-05 1.08543e-05 8.83004e-05 0.902331 4.57327e-05 0.000228907 0.000347453 3.06922e-05 6.33547e-05 0.000316747 8.94279e-05 2.37747e-05 0.00012554 0.000245006 3.41261e-06 1.30597e-05 0.000268712 7.28288e-05 7.6033e-05 3.73361e-05 2.26282e-06 4.00118e-05 0.000158716 0.00010872 5.616e-05 7.14268e-06 2.21766e-06 7.30154e-05 4.50378e-06 0.000176201 3.64227e-05 5.52365e-05 5.0313e-05 0.000108061 0.000261317 0.000308323 0.000270956 4.47012e-05 0.000336963 3.22297e-05 0.000240282 3.78808e-06 0.000249238 9.60257e-06 3.89557e-05 2.74133e-06 1.86622e-05 3.84525e-05 5.9947e-06 0.000305897 3.63608e-06 0.000271588 4.279e-05 0.000380168 1.95959e-06 2.01167e-06 7.08755e-05 0.000380944 0.000119514 0.000113398 0.000278296 1.83476e-06 1.66443e-05 0.000117846 4.24975e-06 6.17065e-06 2.87711e-05 3.45349e-06 2.04634e-05 1.59209e-05 5.99181e-05 1.04306e-05 0.000362023 0.000232222 0.000127515 2.38904e-05 0.000110007 1.74883e-05 6.33516e-05 1.74659e-05 1.55613e-05 1.23817e-05 0.000137603 4.98117e-05 2.29772e-06 0.000194143 2.14292e-05 0.000230856 8.68403e-05 6.00592e-06 0.000287856 9.83742e-05 6.31866e-05 3.6777e-05 0.000243825 0.000282955 0.000481216 7.01394e-05 0.000120311 3.21302e-06 0.000126489 0.0015467 5.40809e-06 4.01437e-05 1.3628e-06 2.58347e-05 3.39017e-05 1.49423e-06 3.47144e-05 0.000150293 7.18903e-05 6.20567e-05 0.000345525 7.71913e-05 0.000193744 2.93112e-06 0.000317822 7.59448e-05 2.5696e-05 0.000225075 0.000234758 0.000123611 4.20176e-05 8.55681e-05 2.81911e-06 7.55895e-05 5.22552e-05 7.4007e-05 2.16514e-06 6.28732e-05 0.000245925 6.02213e-05 0.000141092 1.23636e-05 5.60972e-05 1.64535e-06 5.05929e-05 4.34524e-05 0.000256928 2.7264e-06 1.9699e-06 0.000227916 1.20114e-05 2.74386e-06 3.70014e-05 4.97115e-05 7.99192e-05 4.53027e-05 5.7204e-05 4.52354e-06 3.99483e-06 6.8764e-05 2.99434e-06 0.000108003 2.02432e-05 0.000153198 1.7872e-06 8.18834e-05 5.84294e-05 1.6113e-05 4.07002e-05 1.11475e-06 0.00022706 1.96592e-06 6.2147e-05 2.61368e-06 3.79814e-05 0.000112237 0.000217064 9.68617e-05 2.15043e-05 9.91172e-07 8.59663e-06 7.01055e-06 0.000237821 0.000397468 3.45072e-05 1.41941e-05 3.31711e-06 0.000144391 4.89535e-05 0.000120058 3.60681e-05 0.000357029 9.95853e-05 0.000228634 2.57032e-06 4.62456e-05 0.000251687 7.07198e-06 5.31705e-06 4.43745e-05 0.000275574 2.82773e-06 2.72428e-06 0.00038529 0.000356716 2.31609e-06 0.000171105 3.38828e-06 2.60995e-06 4.11379e-05 0.000240658 8.86982e-05 2.41838e-05 0.000276359 2.12449e-05 0.000229935 1.39223e-06 2.98193e-06 3.32135e-05 5.93572e-05 0.000161559 0.000104014 3.94913e-06 2.10823e-05 0.000101937 7.39037e-05 5.41456e-06 6.53112e-06 5.25348e-05 2.55593e-05 8.27451e-05 1.10986e-05 0.000134535 4.43497e-05 0.000106493 1.64995e-06 7.53216e-06 2.20575e-06 0.000333129 5.76179e-05 0.00033474 5.57399e-06 0.000135333 0.000457699 8.39654e-05 5.61049e-05 2.23625e-06 7.69734e-05 2.7008e-06 0.000263186 5.27826e-05 2.64157e-06 1.33365e-05 3.82803e-05 0.000264875 0.000123328 2.79099e-06 1.67205e-06 6.31773e-05 7.95428e-05 8.99291e-05 1.06907e-05 8.01563e-05 2.71235e-06 4.83481e-05 0.000155067 1.60342e-05 0.00011837 2.18873e-05 1.87155e-05 1.89988e-05 3.79382e-05 0.000448122 2.28731e-06 0.000473263 5.40512e-05 0.000303836 1.65591e-06 1.77882e-05 3.11317e-05 3.33707e-05 0.000133378 1.37473e-06 0.000226383 3.33974e-05 2.61461e-06 
0.000176023 4.32969e-06 9.66556e-05 1.83433e-06 6.00057e-05 1.51816e-05 0.00023009 3.38296e-06 0.000565345 0.000402036 0.000275161 7.86606e-05 4.78961e-05 1.76929e-05 0.000268418 2.77517e-05 1.51133e-05 6.50085e-05 6.56525e-05 9.16167e-05 1.09846e-05 4.94839e-06 3.13715e-06 7.57601e-05 5.50154e-05 0.000335453 0.000167835 0.000279097 0.000231715 2.69357e-06 2.13904e-05 0.000280362 3.54964e-05 3.29511e-06 1.58711e-06 0.000275116 9.60932e-05 0.000312771 0.000427691 8.47431e-06 0.000114278 3.45197e-06 1.24647e-05 6.53477e-05 0.000214105 9.43636e-06 4.70402e-05 0.0003106 3.10281e-06 9.1328e-05 4.52113e-05 0.000153372 8.69301e-05 5.95947e-05 7.91187e-05 0.000502525 8.73899e-05 0.000316452 7.31414e-06 6.38819e-05 0.000129455 4.66931e-05 2.15724e-05 1.12287e-05 7.95486e-05 2.79982e-06 2.65478e-05 5.63977e-05 3.44948e-05 2.04602e-06 0.000319463 3.14596e-05 2.87667e-06 1.27468e-05 0.00187499 3.16416e-05 0.000225358 2.76717e-05 0.000358109 4.50134e-06 8.73426e-06 0.000116129 4.55263e-05 0.000275267 0.00036384 1.16831e-05 1.97845e-06 3.78176e-05 7.42442e-05 1.89071e-06 0.000452799 0.000270573 2.5884e-06 1.66882e-05 0.000137703 5.60589e-05 3.06674e-06 1.62372e-05 4.17938e-06 8.98062e-05 2.07585e-05 1.07722e-05 0.000102863 0.000298086 0.00086022 2.91517e-05 9.45028e-06 8.49421e-05 1.37894e-05 0.000104623 0.000493705 1.80634e-05 2.04391e-06 7.50761e-05 5.16259e-05 2.27989e-06 6.90172e-05 1.79133e-05 0.000252853 1.22261e-05 5.82325e-06 5.37812e-06 3.51404e-05 7.00876e-05 8.33391e-05 9.23891e-06 7.82759e-06 3.54237e-06 4.32853e-05 0.000784231 6.4715e-05 1.13124e-05 0.000183239 0.000225727 0.000152769 9.71984e-05 0.000251119 4.00797e-05 9.11432e-05 0.000235265 7.52417e-06 1.51489e-06 0.000910905 9.41059e-05 2.93381e-05 3.55604e-06 0.000224492 4.69062e-05 6.478e-05 4.10096e-06 0.000259004 0.000157028 0.000126004 1.40112e-05 0.000225541 0.000223775 3.22662e-05 2.87465e-06 0.000286816 4.78517e-05 1.65833e-05 3.66471e-05 3.02444e-06 1.64944e-05 7.06351e-05 0.000321679 3.08491e-06 3.77662e-06 4.74772e-05 1.74815e-05 2.76578e-05 0.00013127 7.61796e-05 0.000149589 0.00124263 0.000117022 1.89808e-06 0.000304807 0.000945313 0.000300952 0.000296455 4.83173e-05 0.000300918 4.62578e-05 0.000106518 2.80297e-05 0.000741437 0.000116184 4.85764e-05 2.48291e-05 0.000154572 5.50244e-05 0.000248866 0.000498862 5.66188e-05 6.0207e-05 0.000124593 2.88614e-06 2.98299e-05 0.000135282 0.000103755 0.000331086 0.000123622 0.000240653 1.6903e-05 0.000287323 2.85869e-06 7.63212e-05 0.000278313 4.4229e-05 1.71976e-05 2.08606e-05 3.60166e-06 0.000271552 4.49483e-05 3.57005e-05 1.64738e-05 0.000226412 3.66335e-05 3.47146e-06 0.000141013 8.64384e-05 1.06541e-05 2.00315e-06 2.51434e-05 0.000362782 2.18771e-05 0.000277881 0.000498088 2.88478e-05 0.000228078 0.000237948 4.09665e-05 2.07919e-06 6.08328e-05 2.38267e-06 1.048e-05 3.04918e-06 0.000225699 0.000260312 0.000261147 4.27405e-06 0.000298061 2.8151e-06 8.73747e-05 6.21254e-06 0.000245275 9.47696e-05 0.000232225 1.8695e-05 5.202e-05 0.000149446 3.26424e-05 0.000124975 3.12794e-05 7.84731e-06 8.33043e-05 2.31569e-05 1.22637e-06 7.66741e-05 3.80918e-06 6.26525e-05 8.8924e-06 0.000412562 3.95177e-05 0.000263458 4.97117e-06 0.00032875 7.14153e-05 0.000494621 1.59535e-06 2.05543e-05 9.47435e-05 5.39595e-05 0.000190688 1.41391e-05 1.03991e-05 9.58027e-05 2.28706e-05 2.64115e-06 5.72582e-05 0.000512895 0.000270879 9.56464e-05 6.05599e-05 0.000306675 8.24165e-05 3.92819e-05 0.000114495 9.11013e-05 0.000246122 0.000182862 5.33751e-05 0.000137727 4.92373e-05 0.000229871 2.85985e-06 5.28934e-06 1.51835e-06 2.86273e-05 7.46164e-06 2.33296e-06 6.37183e-05 1.30402e-05 0.000243804 3.28948e-05 0.000133052 8.81612e-06 9.2952e-06 0.000243758 2.13505e-06 2.55681e-05 8.12399e-06 8.45047e-05 2.12665e-05 0.000137218 2.28888e-05 2.04383e-05 2.27172e-06 1.45271e-05 0.000131427 0.000231336 7.41899e-05 0.000283715 4.22362e-06 0.000313608 2.78508e-05 0.00012685 0.000153814 0.000102799 6.78737e-06 9.13632e-06 8.0703e-06 0.000236407 6.22926e-05 0.000384597 0.000261829 0.000387977 1.91721e-06 7.29112e-05 0.000271751 0.000364031 7.99464e-05 8.41341e-06 1.75741e-06 5.42138e-05 2.18077e-05 8.50364e-05 0.000103262 1.77808e-05 1.18548e-05 4.5831e-05 6.06925e-05 6.2228e-05 1.80524e-06 2.31698e-06 3.54182e-05 3.94863e-05 2.55801e-05 9.50191e-06 0.000225123 8.98183e-06 7.37856e-05 3.00678e-06 1.54767e-05 2.05424e-06 2.50042e-06 3.89263e-05 9.66654e-05 2.3913e-05 4.66383e-06 9.68516e-05 0.000157423 2.61466e-06 7.05826e-05 6.98657e-06 8.28174e-05 0.000235077 2.92101e-06 4.05296e-05 4.35115e-05 4.73968e-06 0.000224403 4.98559e-05 4.77379e-06 3.73968e-05 2.8739e-05 6.43956e-05 6.05191e-06 5.2607e-05 1.02713e-05 2.26929e-05 9.96985e-05 1.90186e-06 0.000225609 6.30974e-05 9.50453e-05 8.23181e-05 4.1537e-05 3.46457e-05 0.000237179 0.000106054 8.22476e-06 5.43562e-06 0.000250631 0.000237563 2.53711e-05 0.000233576 0.000103548 6.90142e-05 3.30861e-05 6.73686e-06 0.000340423 8.22898e-06 9.78689e-05 0.000127337 5.49953e-05 0.000347477 0.000143847 4.55393e-06 0.000140138 7.11363e-05 6.69672e-05 1.82686e-06 0.00024009 5.16058e-06 0.000170791 0.000258011 0.000123291 4.97966e-05 2.41469e-05 1.74121e-05 1.60749e-05 1.59074e-05 6.43369e-06 0.000256397 9.34954e-05 2.00481e-05 0.00014574 3.73825e-05 0.000183146 1.71272e-06 0.000334951 0.000236167 2.59352e-05 1.84353e-05 5.86513e-05 7.89124e-05 0.000334546 2.50904e-06 0.000233898 9.84395e-06 5.9869e-05 0.000104864 3.82475e-05 0.000230475 3.10938e-06 0.000286194 8.71204e-05 1.02098e-05 0.000399957 3.14294e-05 0.000236122 5.57716e-05 5.26721e-05 0.000114481 0.000100455 8.10565e-05 2.18771e-06 2.65616e-06 0.000364326 1.82683e-06 0.000244396 1.90868e-06 0.00013039 1.50138e-06 0.000177283 0.00011689 2.944e-05 0.000325347 0.000177043 1.19615e-05 2.94772e-06 4.4031e-05 8.99666e-05 3.07704e-05 8.00134e-06 0.000334809 2.44256e-05 0.000239966 3.8362e-05 0.000458163 7.14839e-05 4.13914e-05 0.000261639 0.000128902 2.13313e-05 5.33572e-05 0.000134253 0.000267716 9.59072e-05 0.000157036 7.66649e-05 0.00027781 0.00027142 0.00013856 2.98054e-06 0.000186475 0.000246527 0.000358546 0.000204792 2.52059e-06 0.000253843 1.89151e-05 2.62523e-05 0.000307309 4.01949e-05 2.98433e-06 0.000237074 4.13934e-06 7.33036e-05 0.000318162 6.35237e-05 2.46371e-05 6.0078e-05 0.000146654 7.33375e-05 0.000165436 0.00153027 1.23488e-05 1.57317e-06 5.59285e-05 4.91329e-05 0.000269939 0.000421901 4.81206e-05 8.26229e-05 7.71021e-06 2.37806e-06 0.000289371 5.26556e-05 2.33187e-05 8.69827e-06 0.000465033 4.42997e-05 5.87088e-05 1.60456e-05 6.11989e-05 2.63978e-06 2.87477e-06 0.0003123 0.000137683 0.000574442 6.79543e-06 5.86283e-05 0.000352288 0.000366577 5.47424e-05 3.69966e-06 0.000260332 2.08483e-06 0.000356972 0.000264582 1.65502e-05 4.14285e-05 0.000108292 0.00022671 0.000674948 2.66618e-06 9.28856e-05 4.60692e-05 2.76466e-05 3.35229e-05 1.49988e-05 2.11874e-06 2.01746e-06 6.84772e-06 1.31832e-05 7.87059e-06 1.86106e-06 5.56188e-05 5.12014e-05 2.86057e-06 1.21413e-05 9.76735e-05 5.85854e-05 1.85899e-05 1.6449e-05 7.88456e-05 0.000120118 0.000275536 6.89505e-05 1.4347e-06 2.59306e-05 1.71974e-06 1.80649e-06 1.45436e-05 5.3861e-05 2.01402e-05 1.93615e-05 6.79476e-05 7.4655e-06 0.000355675 2.47363e-05 0.000349488 5.72543e-05 2.76127e-05 0.000109081 4.16023e-05 3.98719e-05 2.0635e-06 3.44994e-05 7.47856e-05 2.50632e-05 2.92696e-06 0.000122613 6.69301e-05 0.000123427 5.54531e-05 7.55771e-05 2.93202e-06 0.000132653 0.000178362 4.76713e-05 5.95195e-05 3.71232e-05 0.000582492 4.15774e-06 3.55753e-06 6.5571e-05 4.58953e-06 7.64115e-05 0.000150197 0.000169958 1.76766e-05 3.96784e-06 0.000186859 2.38234e-05 4.11734e-05 6.00474e-05 0.000173152 5.95194e-05 0.000571217 4.82506e-05 8.89117e-06 2.30333e-06 2.74836e-05 4.19623e-05 2.9204e-06 0.000167795 5.10455e-06 0.000139966 1.57212e-06 0.000117042 3.68858e-06 0.000466276 8.17454e-06 5.68455e-05 1.31074e-05 3.56979e-05 0.000222526 0.000225318 8.92038e-05 2.25389e-06 8.14826e-05 5.42786e-05 5.94119e-05 2.86954e-06 3.45028e-06 6.94134e-06 3.59386e-06 4.59031e-05 0.000296444 6.95847e-06 0.000111751 8.64113e-05 0.00012331 4.06481e-05 0.000121127 1.89944e-06 2.32391e-05 2.56472e-05 7.42709e-05 1.15916e-06 4.25788e-05 0.00022313 0.000254712 0.000233264 3.06613e-06 0.000123339 0.000325287 3.79371e-06 1.71586e-05 7.93175e-05 0.000126498 0.000125916 5.7228e-05 0.000674789 2.52418e-05 0.00015377 2.72904e-06 8.79574e-05 0.000105936 0.000234491 8.40641e-05 4.01898e-05 5.34761e-05 0.000569179 0.000224388 0.000227318 0.000131033 2.26782e-05 3.40393e-06 6.75877e-05 1.89111e-06 0.000248526 9.39761e-06 7.57622e-05 2.33868e-06 0.000302609 1.65886e-05 2.73534e-06 7.91588e-05 2.82564e-05 0.000121546 0.883227 0.000146971 0.000257002 0.00066274 4.66248e-06 5.67741e-05 0.000328677 7.58702e-05 2.61867e-05 0.000129657 0.000239529 3.72771e-06 2.13682e-05 0.00024083 6.43334e-05 5.2208e-06 0.000208758 3.49363e-06 9.08562e-05 0.000103934 0.000112455 4.83659e-06 2.29951e-06 2.2867e-06 0.000153644 2.32873e-06 5.46512e-05 3.14436e-06 6.16843e-05 9.01189e-05 8.78623e-05 0.000281194 0.000381402 0.000369004 7.31318e-05 0.000326312 1.01603e-05 0.000357978 8.65004e-06 0.000210811 3.02005e-05 0.000115436 2.63927e-05 4.29387e-06 8.77299e-05 0.000881191 0.000306052 0.000161193 0.000363821 3.09119e-05 0.000405279 1.91261e-05 3.83161e-05 1.6229e-05 3.2382e-05 3.89672e-06 3.99653e-05 0.000452362 1.44126e-06 8.24876e-05 0.000116349 5.61736e-06 8.91613e-06 8.28027e-05 5.07844e-06 5.10768e-05 3.66233e-05 5.64606e-05 2.9651e-05 0.000361816 0.00115957 5.68854e-05 0.00112103 0.000121963 0.000104079 4.6138e-06 0.000330551 9.06925e-05 8.14538e-05 5.3887e-05 2.69697e-05 3.13871e-06 0.000127399 1.23978e-05 0.000234165 3.72344e-05 1.17416e-05 0.000309129 7.10848e-05 0.000123601 0.000162068 0.00026199 2.91314e-05 0.000637351 5.64336e-05 0.000112726 9.78195e-07 4.90908e-05 0.000124711 8.87118e-05 3.21241e-05 1.3496e-06 3.78294e-06 1.21721e-05 1.68936e-06 7.4959e-05 0.00011947 5.22035e-05 0.000120044 0.00015262 8.3074e-06 7.37411e-05 0.00011648 0.000272536 8.08615e-06 2.95029e-05 0.000231493 0.000241139 3.78925e-06 3.38958e-05 5.94785e-05 2.4836e-06 3.09503e-05 4.38093e-06 5.76276e-05 6.72871e-06 8.95963e-06 0.000357288 3.63239e-05 8.38221e-05 3.6049e-05 1.15101e-05 1.64107e-06 4.64535e-05 6.60473e-05 0.000242686 0.000432415 2.03494e-06 0.000225092 4.40971e-05 4.68887e-06 6.19519e-06 6.43899e-06 4.28433e-06 6.24304e-05 1.00659e-05 4.82472e-06 0.000105606 7.58635e-05 1.18069e-06 0.000226298 4.34121e-06 0.000947658 0.000242201 8.05553e-05 4.44902e-05 4.15347e-05 5.12756e-05 3.00968e-06 0.000224356 3.80303e-06 5.84283e-05 0.000104715 0.000106334 0.00025906 0.000103357 0.000222202 1.12543e-05 1.25413e-05 2.24942e-05 6.47091e-06 0.000318314 0.000355941 6.95578e-05 0.000123044 3.18695e-06 0.000117702 9.39804e-06 0.000266767 6.88214e-05 0.000228896 7.66858e-05 0.000299886 4.07796e-05 0.000196091 0.000232436 8.2672e-06 7.08123e-05 0.000169066 0.000275507 2.05791e-06 2.09295e-05 0.000380941 0.000368345 4.94644e-05 8.36408e-05 3.73598e-06 2.17465e-06 4.14802e-05 0.00024588 3.82355e-05 3.11968e-05 0.000242438 0.000120386 0.000597258 1.25984e-06 1.94082e-06 0.000166619 8.65226e-05 8.75414e-05 9.34051e-05 0.000222055 0.000118474 4.43001e-05 6.45812e-05 5.86588e-06 0.000102176 4.5776e-05 0.000116724 0.000114614 6.66478e-05 0.00010719 1.87695e-05 7.52318e-06 2.08745e-06 1.39601e-05 1.47684e-05 0.000228795 1.00543e-05 0.000261078 7.38678e-05 0.00012978 0.000541137 0.000120088 3.96899e-05 2.31116e-05 0.000207429 0.000226847 0.000236208 4.26777e-05 2.72226e-05 0.000144355 5.98611e-05 0.00026373 0.0012891 1.08831e-05 3.07078e-05 4.10567e-05 2.0045e-05 6.5571e-05 7.91127e-06 8.07453e-05 0.000178427 1.52296e-05 0.000107008 5.92031e-05 4.78869e-06 8.84177e-05 6.63597e-05 3.63035e-05 8.98664e-05 0.000370873 2.43365e-06 0.000469215 6.68054e-05 0.00026555 3.71451e-06 3.49031e-05 6.96811e-05 3.29042e-05 4.10187e-05 1.96814e-06 0.000227188 2.6235e-06 2.14653e-06 
0.000141384 3.62279e-05 1.51009e-05 2.85161e-05 3.15922e-06 5.90517e-05 0.000272327 2.26342e-06 0.000336757 1.24616e-05 0.000319426 0.000160995 4.42386e-06 1.58081e-05 9.04257e-05 7.63142e-05 2.30209e-05 8.1163e-05 4.74516e-06 1.50385e-06 6.73424e-06 7.05355e-05 8.19379e-05 9.43203e-05 1.57967e-05 0.000421318 0.000132522 0.000393047 0.000232005 8.05701e-06 1.693e-05 0.000245422 0.000102813 1.73198e-05 3.10829e-06 0.000268707 0.000103725 0.00024573 0.000330665 2.70527e-05 5.7451e-05 1.85092e-05 0.000119861 8.93647e-05 0.000238335 1.70122e-05 3.086e-05 0.00033818 0.00020866 8.84045e-06 2.32015e-06 1.9782e-05 0.00014851 5.9736e-05 0.000145633 0.000230295 0.000122914 0.0002879 3.4636e-06 2.86191e-06 1.96695e-06 2.05018e-06 2.96952e-06 1.60076e-06 0.000183959 2.53161e-06 9.17249e-06 3.96401e-06 0.000106325 1.6712e-06 0.000258192 3.19052e-05 1.10757e-06 2.4189e-06 7.21914e-06 3.02294e-05 0.000234814 4.65566e-05 0.000122633 1.99536e-06 2.08812e-05 8.30782e-05 3.16214e-06 0.000233259 0.000316452 6.2194e-05 2.65681e-06 1.7892e-05 0.000279052 3.26772e-06 0.000317597 0.000227607 2.9408e-06 6.10659e-05 0.000136426 3.25112e-06 2.00027e-06 1.92026e-05 2.19234e-06 2.64013e-06 1.9555e-05 5.28869e-06 1.72541e-05 0.000296689 0.000294321 1.36497e-05 2.2476e-06 3.46342e-06 9.13008e-06 4.69974e-05 0.000332309 2.39463e-06 6.25933e-06 0.000113196 4.45498e-05 1.37934e-06 4.59885e-05 0.000113625 0.000278622 1.6946e-05 1.91478e-05 5.23896e-06 0.000107553 1.58604e-05 7.53378e-05 6.56991e-06 3.0065e-06 9.04054e-05 5.41256e-05 0.000250163 1.76915e-05 5.57165e-05 8.70352e-05 0.000310707 7.76182e-05 0.000137165 0.000426989 2.71993e-05 0.000163495 0.000234698 8.96461e-05 1.54169e-06 8.50975e-05 2.92106e-05 2.55998e-05 1.14726e-06 0.000230287 7.88119e-05 4.98401e-05 3.87699e-06 0.000274677 5.27996e-05 8.14258e-05 1.79826e-05 4.68132e-06 0.000231626 1.34671e-06 2.31014e-06 0.000262362 3.38873e-05 2.68033e-05 2.81054e-06 4.09536e-06 1.92174e-05 0.000148316 0.000273894 2.79681e-05 3.89248e-05 6.68325e-05 3.81883e-05 3.77189e-05 0.000304644 5.20902e-06 6.24321e-05 0.000654894 0.000112464 3.59571e-06 9.64804e-05 0.000269003 0.00024059 0.000228962 5.49295e-05 0.00025626 9.01233e-06 0.000132866 4.32673e-05 0.000788851 8.73515e-05 4.95058e-05 3.47139e-05 4.22132e-05 2.11486e-06 0.000232874 0.000493437 4.61444e-06 2.08547e-05 8.67108e-06 4.74059e-05 3.55571e-05 1.37149e-05 5.63897e-05 0.000274462 6.48957e-05 0.000247054 3.82855e-06 0.000330413 2.86311e-06 6.73329e-05 0.000231181 3.32256e-05 4.79564e-05 4.52785e-06 6.98058e-05 6.83318e-05 2.97991e-05 1.14123e-05 1.98452e-05 0.000492307 4.21089e-06 1.33232e-05 0.000107701 0.000125197 2.73021e-05 2.55376e-05 3.64309e-05 0.000227927 6.63881e-05 0.000262965 0.000775041 3.89059e-05 0.000269972 0.00024319 2.34086e-06 2.05933e-06 3.49584e-05 2.41522e-06 5.79568e-05 2.00775e-06 0.000295387 0.000294108 0.00023096 0.000118559 0.000236342 3.09206e-06 0.000103073 9.0044e-05 0.000242932 6.65172e-05 0.00023013 5.42913e-05 4.29751e-06 0.00016273 3.19646e-05 5.48448e-06 1.82793e-05 2.04325e-05 5.41834e-05 1.78036e-06 6.53072e-07 6.57193e-05 0.000100904 5.53339e-05 2.71319e-05 0.000325563 0.00012342 0.000264616 0.000214174 0.000372397 8.41282e-05 0.000540939 1.78632e-06 4.2272e-05 6.67067e-05 5.47128e-05 0.000227857 0.000103722 3.43029e-05 7.42409e-05 4.07331e-05 1.91624e-06 6.08479e-05 0.000712698 0.000269525 1.17133e-05 6.06389e-06 0.000288828 1.6059e-05 7.93781e-06 0.000135047 3.02148e-05 0.000417579 3.60875e-05 1.82509e-06 8.71746e-05 9.13642e-05 0.000228737 4.88655e-06 3.60704e-06 1.6954e-06 5.54048e-05 0.000256534 1.17268e-06 5.68191e-05 0.000133109 0.000228868 5.22968e-05 4.87631e-05 2.04955e-05 4.69356e-06 0.000244006 1.52423e-05 3.45357e-05 3.55875e-06 2.77601e-05 3.00141e-05 0.000113258 4.66777e-06 5.8871e-06 1.12757e-06 0.000133061 3.02911e-05 5.73954e-05 1.61364e-05 0.000237847 3.08745e-05 0.000311636 3.93368e-05 0.000159276 4.28874e-06 4.42397e-05 4.13243e-06 2.9575e-06 2.04293e-05 0.000228827 2.57984e-05 0.000386798 0.000230853 0.000406129 1.93285e-06 2.87895e-06 0.000287895 0.000323452 4.97451e-05 2.7042e-06 6.50176e-05 7.87414e-06 0.00028343 6.81732e-05 9.59333e-05 5.98034e-05 6.68192e-06 3.52819e-05 9.64651e-05 2.02063e-06 4.78453e-06 1.2032e-06 5.60755e-05 4.33801e-06 2.40423e-05 1.46075e-05 0.000230395 1.7193e-06 4.79006e-05 1.35289e-06 1.88716e-06 1.01082e-06 1.42594e-05 3.99989e-05 2.00661e-05 9.84889e-05 1.68771e-06 4.08148e-06 7.47224e-05 1.15492e-05 6.85215e-05 4.84207e-06 0.000126 0.000254583 3.60996e-06 8.78831e-05 1.89782e-05 2.97696e-06 0.000255514 2.554e-05 3.56175e-06 8.89378e-05 4.39845e-05 3.83156e-05 1.27573e-06 2.46784e-05 3.62692e-06 1.65555e-05 0.000126151 1.42147e-05 0.000235531 4.42348e-05 2.05525e-06 8.3429e-05 3.2875e-05 1.80285e-06 0.000230109 4.13046e-05 0.000130133 3.49261e-06 0.000236773 0.000314154 4.87699e-06 0.00022706 0.000125385 6.7636e-05 6.21091e-05 2.88938e-05 0.000342175 7.55612e-06 2.43001e-05 7.6857e-05 8.90641e-05 0.000248287 2.3239e-06 3.11537e-06 8.61387e-05 2.79643e-05 8.23796e-05 1.23428e-06 0.000283506 3.89783e-06 0.000154955 0.000234777 0.000183572 4.41514e-05 0.00010807 3.34257e-06 1.31156e-05 9.81742e-05 3.80315e-06 0.000242592 3.1523e-05 5.80659e-06 9.82008e-05 1.79275e-06 0.000133173 3.57093e-05 0.000237065 0.000378464 5.73928e-05 8.38524e-05 1.976e-06 7.56173e-05 0.00119203 2.90343e-06 2.08219e-05 5.28048e-06 2.83561e-05 7.22184e-05 1.44999e-06 0.00022916 2.77364e-06 0.000278713 0.000540825 2.52376e-05 0.000418817 4.27648e-06 0.000227802 0.00015096 1.09511e-05 8.31421e-05 4.5297e-05 4.63029e-05 2.784e-06 2.84486e-06 0.000308653 1.04811e-06 0.000234238 1.37757e-06 3.71059e-05 7.82975e-07 0.000193042 9.40703e-05 3.89175e-05 0.000282967 8.49194e-05 1.42632e-06 1.51437e-06 3.80639e-06 5.85906e-06 1.96397e-06 2.48886e-06 0.000242949 7.87289e-05 0.000250994 4.58966e-05 0.000322727 5.34951e-05 3.6036e-05 0.000250012 0.000111478 3.48949e-05 1.24201e-05 0.000140296 0.000243146 6.04204e-05 4.48465e-06 6.43816e-06 0.0002657 0.000338065 0.000119727 2.93288e-06 0.000160201 0.000259738 0.000336429 9.76289e-05 2.99943e-06 0.000245359 2.27817e-06 4.45845e-05 0.000253234 3.05137e-05 5.65534e-06 0.000248799 0.000132059 0.000117584 0.000382126 1.73807e-05 1.81768e-06 2.44578e-05 0.000182502 4.42755e-05 8.24979e-05 0.000243047 1.23725e-05 5.41819e-06 5.3996e-05 5.65833e-05 0.000264545 6.43656e-05 5.60723e-06 1.31247e-05 7.62477e-06 2.84915e-06 0.00023121 6.33117e-05 4.03197e-06 8.4297e-06 0.000458332 8.6088e-06 1.44675e-06 5.16649e-06 3.11499e-06 2.9065e-06 1.96907e-06 7.98921e-05 8.51858e-05 0.000439493 3.86889e-06 1.11171e-05 0.00023197 0.000236877 5.0961e-05 3.20869e-06 0.000241551 8.81186e-06 0.000169406 0.000278362 1.9571e-05 4.80805e-06 0.000122006 0.000229491 0.000730375 9.22312e-05 2.98339e-06 7.12612e-06 8.99335e-06 3.1379e-05 7.12178e-06 5.90042e-05 1.27531e-06 2.78801e-06 8.06621e-05 3.33871e-06 2.25151e-06 2.53946e-05 0.000168615 0.000141469 7.70622e-05 9.9377e-05 5.11851e-06 2.43145e-05 6.61826e-06 2.5885e-06 2.90195e-06 0.000225897 1.34252e-05 2.05568e-05 1.91029e-05 1.95333e-06 1.30812e-05 0.000116888 6.56545e-06 4.26051e-06 1.45354e-05 3.6235e-06 2.41004e-06 0.00023086 1.51053e-05 6.24502e-05 5.96682e-05 1.60343e-05 6.932e-05 0.000117192 2.63537e-05 4.03472e-06 1.87319e-05 3.86266e-06 6.82668e-05 2.08433e-06 6.57507e-05 2.16383e-05 4.50413e-06 6.97544e-05 0.000272715 2.13202e-06 4.06127e-06 9.13644e-05 1.7967e-06 5.55233e-05 1.63475e-06 0.000628188 2.82634e-06 3.29984e-06 7.5021e-05 2.17121e-05 2.28498e-06 3.58743e-05 0.000121486 6.07033e-06 1.7369e-06 1.56942e-05 3.93448e-06 7.90678e-05 2.81413e-05 0.000219369 4.2183e-06 0.00039647 3.90564e-05 1.06308e-05 1.32091e-06 4.33238e-06 4.53577e-05 1.97743e-05 6.00311e-05 3.09165e-06 0.000177949 2.83112e-06 5.03274e-05 0.000110091 0.000303734 1.67654e-06 1.41638e-06 0.000129315 0.000124668 0.00022849 0.000226919 2.05481e-06 2.32095e-06 2.16477e-05 5.92908e-05 4.11292e-06 4.3956e-06 2.09748e-06 2.83964e-06 6.51025e-06 3.97451e-05 0.000267849 0.000109414 5.9449e-06 0.000133033 0.000111948 1.61854e-05 0.000133332 2.24917e-06 2.39935e-05 0.000119959 3.55548e-05 2.18024e-05 3.08477e-05 0.000224949 0.000282701 0.000248642 2.00906e-05 3.21846e-06 0.000182472 3.23755e-05 9.60749e-05 2.48667e-06 0.000306019 5.31331e-05 2.15618e-06 0.000691866 2.98341e-05 0.000173112 2.93831e-05 6.14741e-05 9.01487e-05 0.000291638 3.77191e-06 1.06798e-05 1.88924e-05 0.000531508 0.000240852 0.000260785 7.23693e-05 3.07531e-06 3.39067e-06 7.9343e-05 1.71667e-06 9.60815e-05 1.03204e-05 7.60808e-05 2.07215e-06 0.000230486 5.21342e-05 7.74124e-06 1.43044e-05 3.15686e-05 3.23606e-05 0.901051 1.84948e-05 0.000227687 0.000701483 9.05896e-06 8.45917e-05 0.000228971 7.60583e-06 3.20127e-06 0.000108915 0.000260021 2.83833e-06 1.67844e-06 0.00023742 0.000119479 3.1315e-05 9.28469e-05 2.11179e-05 7.20391e-05 0.000159345 7.84873e-05 2.18162e-06 0.000429962 2.61378e-06 0.000193909 3.62298e-06 2.25334e-05 2.63223e-06 8.15061e-05 6.73528e-05 5.50792e-05 0.000229101 0.000322971 0.000233922 4.36709e-06 0.000251342 1.58357e-06 0.00025773 0.000195137 0.000250799 1.54197e-06 0.000147064 0.000138151 7.99463e-05 9.43561e-06 5.88656e-05 0.000236184 8.83943e-05 0.000257284 4.79013e-05 0.000317982 3.02887e-06 3.96777e-05 5.51949e-06 5.82916e-05 0.000128303 8.65247e-05 0.000321793 2.44096e-06 1.60298e-05 6.89474e-05 7.87179e-05 3.45481e-05 2.67123e-06 2.35961e-06 2.48918e-06 1.81667e-05 2.53097e-05 3.77137e-05 0.000352549 0.000446736 0.000126754 0.000848696 5.54307e-05 5.47738e-06 2.4041e-05 5.09057e-05 6.99427e-05 3.27936e-05 2.86538e-06 1.88717e-05 4.19113e-06 0.000150685 0.000172132 0.00024055 7.02281e-05 2.49111e-06 0.000259172 7.87249e-06 4.28228e-05 0.000114425 0.000233697 0.000285432 0.000545468 5.98608e-05 0.000132986 1.64442e-06 0.000121804 0.00207359 3.41738e-06 2.7697e-05 9.67367e-07 6.64563e-06 1.46962e-05 5.56494e-05 5.16774e-05 7.42323e-05 3.17408e-05 2.45431e-05 0.000178565 5.27965e-05 0.000113513 3.22504e-05 0.000228987 1.56428e-05 4.04127e-06 0.000240797 0.000230455 8.79919e-05 6.08131e-05 1.26346e-05 5.70731e-05 6.42137e-05 2.04122e-05 1.05996e-05 2.84005e-06 1.98512e-05 0.000239881 5.26094e-05 7.57351e-06 9.73409e-06 5.21958e-05 9.9147e-07 0.000150152 2.6833e-06 0.00022893 0.000146391 2.25242e-06 0.000225118 4.5515e-05 2.25451e-05 1.47706e-06 4.76862e-05 1.97299e-06 0.000184529 3.4979e-05 4.11101e-06 5.03346e-05 4.05055e-06 1.64924e-05 4.23014e-06 5.09753e-06 0.000162984 9.45265e-05 1.4464e-06 8.25081e-06 1.65257e-06 4.08797e-05 2.05975e-05 0.000228139 2.35835e-06 7.25698e-05 1.43328e-05 3.53225e-05 1.60443e-05 0.000304603 0.000126071 8.90256e-06 1.14307e-06 1.8098e-05 3.32059e-06 0.000239122 0.000452864 6.23003e-05 0.000102232 1.35971e-06 0.000213208 5.50688e-06 5.10442e-05 5.38343e-05 0.000467093 5.31948e-05 0.000301827 0.000121085 5.80022e-05 0.000235362 3.09456e-06 3.20769e-05 4.11593e-05 0.000293838 1.61212e-06 2.01564e-06 0.000228542 0.000276368 5.72668e-05 5.7776e-06 2.11855e-06 2.02819e-06 3.17889e-05 0.000232578 2.97453e-05 6.72244e-06 0.000230803 4.69391e-06 0.000297424 1.80173e-05 1.75598e-05 4.16162e-06 4.01393e-05 3.95618e-06 7.59577e-05 2.31863e-05 3.5079e-06 5.1092e-05 3.17077e-06 2.41171e-06 8.18601e-05 2.6406e-06 5.70469e-05 2.74765e-06 5.68783e-05 1.22605e-05 1.65868e-05 0.000290627 1.15748e-06 4.84672e-05 1.44405e-05 0.000516396 4.94907e-05 0.000336549 3.26709e-05 7.42873e-05 0.000507709 1.73423e-05 0.000170397 2.35454e-05 0.00012804 1.69934e-06 0.000246436 1.13657e-05 8.67126e-05 2.91738e-06 1.92475e-06 0.000379164 0.000186464 8.89908e-05 8.96173e-06 2.53984e-06 9.33295e-05 8.06202e-06 1.10181e-05 2.13085e-05 3.4025e-05 4.86589e-06 6.2816e-06 0.00019123 0.000128694 2.25143e-05 6.81612e-05 1.80305e-06 3.17239e-06 0.000287282 2.0351e-06 0.000502988 0.000103955 0.000310678 1.73103e-06 0.000212409 5.44841e-05 5.10074e-06 0.000246306 1.60792e-06 0.000240167 1.39452e-06 1.03239e-05 
0.000188576 0.000438521 0.000542091 0.000116241 1.57474e-05 0.000393842 5.53776e-05 4.25581e-05 0.000699421 4.56696e-05 4.54054e-06 6.71383e-06 4.31907e-05 0.000295422 9.01211e-05 0.000166192 2.67458e-05 7.42517e-05 9.72233e-05 2.8576e-05 0.000449688 0.000733454 0.000154404 2.85146e-05 0.000244919 0.000292868 8.89067e-05 1.43718e-05 9.67469e-06 7.15023e-06 3.62406e-05 0.000568343 0.000499914 5.98632e-06 0.000127401 0.000393696 0.000285722 0.000342409 6.24093e-05 7.72892e-06 1.42122e-05 0.000424893 0.000619761 6.40267e-06 0.000593447 7.2962e-06 0.000399685 0.000171527 4.04521e-05 9.79289e-06 5.88899e-05 0.000669817 0.000422413 6.09731e-05 0.000203351 7.73096e-06 1.6883e-05 0.000317861 5.07633e-06 0.000428685 0.00051966 5.4995e-05 3.68335e-05 7.79982e-06 0.00228056 8.81303e-06 0.000136116 9.40675e-06 0.00136122 0.000110778 0.000223582 0.000225697 5.2535e-06 0.000119615 1.44616e-05 0.000129006 0.000879664 2.02221e-05 3.94627e-05 0.000547378 0.000503391 0.000326237 4.37184e-05 0.000174537 0.000444189 0.000232161 3.62664e-05 5.21846e-06 8.48769e-06 0.000213214 0.000620765 7.41247e-05 0.000847635 1.2491e-05 0.000246711 9.81629e-05 1.32115e-05 8.89217e-06 4.71535e-06 0.000130622 0.000165401 0.000118567 7.45059e-05 6.83925e-05 1.51134e-05 0.000483407 0.000417881 0.000288201 6.37422e-05 0.000134398 0.000212564 9.80151e-05 0.000108145 0.000438145 6.86128e-05 7.56711e-06 0.000130756 2.35443e-05 0.000290038 0.00010604 8.90856e-05 0.000503536 0.00181627 8.87472e-05 7.34803e-06 1.05345e-05 0.000142712 1.08837e-05 0.000251664 1.3454e-05 0.000290484 0.000503913 3.08366e-05 8.85448e-05 0.000144819 5.75746e-05 0.000326266 4.04069e-06 0.000147414 1.99125e-05 0.000951002 3.67118e-06 3.87755e-06 1.46445e-05 6.71478e-05 7.60088e-06 5.81018e-06 0.000290235 5.76592e-06 4.61253e-05 0.000103818 0.000580732 0.000326642 1.83935e-05 3.72947e-05 3.99946e-05 5.62876e-06 6.88574e-06 0.000353619 7.29946e-05 6.92095e-05 0.00012897 0.000333121 5.73344e-06 1.57968e-05 0.000154534 1.93881e-05 0.000204117 0.000306581 0.000263087 0.000437675 0.00276066 7.09841e-06 0.00055047 0.000111494 1.39811e-05 0.000309721 0.000548741 1.16378e-05 3.01807e-06 0.000684193 0.000343292 2.77847e-05 0.00102103 0.000148247 0.000489906 7.35606e-06 0.000145856 3.1486e-05 0.000228849 1.14269e-05 3.29748e-06 0.000273016 9.40456e-05 0.00107175 0.000392484 0.000177605 9.02458e-06 0.000138667 3.28611e-05 0.00075345 2.41876e-05 0.000796986 0.000480663 2.46009e-05 1.1087e-05 0.000775942 1.17027e-05 3.51329e-05 0.000389592 0.00083656 0.000518346 0.000602547 9.57162e-05 6.39416e-06 0.000138306 7.52867e-06 0.00032365 0.000209403 1.4631e-05 0.000502824 0.00059403 1.5949e-05 5.24223e-06 1.66872e-05 3.20525e-06 0.000121395 2.06986e-05 2.42845e-06 0.000131155 0.000162283 6.16666e-06 4.11289e-05 2.93302e-05 7.55543e-05 7.7012e-06 0.00112935 0.000662061 3.00701e-05 0.000259001 3.21457e-05 9.02946e-05 0.000244242 7.36645e-05 0.00044144 6.00033e-06 0.000397998 1.59312e-05 2.85121e-05 9.32266e-05 2.77924e-05 0.000159525 0.000114677 0.000201372 4.73917e-06 6.80144e-06 0.000122305 0.00040864 2.7307e-06 3.41605e-05 0.00186237 0.00044076 0.000231175 5.24644e-05 0.000158571 0.000495051 3.11537e-05 0.00020524 6.40284e-06 0.000397092 1.08587e-05 0.000130452 0.000259556 0.000434824 0.000125652 9.18082e-05 0.000310151 0.000935966 0.000175957 6.01271e-06 6.91747e-06 7.55386e-05 0.000195021 0.000520223 0.000262886 0.000214125 9.1224e-05 6.7254e-05 2.15019e-05 9.49357e-05 0.00117293 0.000114762 3.92039e-06 0.000568207 5.3151e-05 5.50352e-06 3.60827e-06 5.37279e-06 1.05565e-05 0.00109824 0.000157582 4.81818e-06 0.000207856 0.000446328 6.35834e-05 6.75563e-06 0.000392014 7.39076e-06 0.000161765 0.000124857 8.85067e-06 8.34504e-05 4.8991e-06 0.000150598 0.00047453 0.000126651 0.00071273 0.000199967 3.43241e-06 7.1535e-06 7.25999e-06 7.65631e-06 7.34606e-05 0.000403463 0.000441615 0.000466773 0.000114161 0.000121854 3.10131e-05 1.35676e-05 0.000369057 0.000109181 0.000774194 5.90117e-06 0.000263464 0.000310194 4.52926e-05 0.00024853 0.000395518 8.10595e-06 0.000577531 0.000771964 0.000397459 1.21578e-05 8.52906e-06 0.000154229 0.00108247 6.1325e-06 7.12846e-05 6.47456e-06 0.000638837 5.22476e-06 0.000331912 0.000195532 3.03544e-05 6.85349e-06 1.74964e-05 5.21112e-06 1.14481e-05 5.74403e-06 4.60061e-06 0.000393233 8.77149e-05 4.95201e-05 6.7383e-06 0.000390746 4.1791e-05 7.4132e-06 0.000101643 2.43007e-05 3.73175e-06 9.87882e-05 0.000170254 4.78129e-06 0.000461734 0.000183417 0.000107558 0.000261122 0.000396024 0.0004751 9.48272e-05 8.55423e-06 5.3381e-05 0.00090865 8.85427e-06 9.68691e-05 6.01679e-06 3.5123e-05 2.4584e-05 0.000441597 5.27305e-06 0.000143281 0.000251117 2.02667e-06 0.000136125 0.000117185 3.00165e-05 2.09099e-05 0.000100337 3.68245e-06 5.99919e-05 1.96584e-05 0.000556281 2.32925e-05 2.9594e-05 0.00222058 3.48374e-05 8.40686e-06 0.00024807 0.000698075 1.39615e-05 0.000769286 0.000127284 1.78182e-05 6.50637e-05 0.000188824 0.000449131 0.000202079 1.09049e-05 0.000925526 0.000124178 0.000245684 0.0005024 1.71773e-06 6.55457e-05 0.000146175 6.37775e-05 3.08136e-05 2.54046e-05 9.27779e-06 0.000194709 1.70847e-05 1.67014e-05 0.000666822 0.000164505 0.000908409 0.000297765 1.67912e-05 0.000149005 7.42461e-05 1.88749e-05 4.48616e-06 8.34447e-05 3.40674e-05 3.42346e-06 1.53194e-05 0.000402304 9.97995e-06 0.00515295 0.000360761 4.84706e-05 4.33329e-05 8.15975e-06 2.04838e-05 0.774631 0.000196927 0.000779706 2.81943e-05 0.000203813 5.42622e-06 0.00040502 0.000661459 7.31954e-06 7.4505e-06 9.9084e-05 0.000405005 2.85039e-05 0.000387526 2.96162e-05 0.00040016 0.000197572 4.16821e-06 0.000473429 8.60726e-06 0.000164828 3.52801e-06 8.27624e-05 0.000359107 0.000109083 7.9375e-05 0.00027558 1.20602e-05 4.07967e-06 0.000106381 0.000101241 1.49451e-05 0.000397579 5.88532e-05 0.000182901 0.000366889 6.93042e-05 7.8185e-06 9.76603e-05 0.000194323 0.000405246 0.000131438 0.000174841 0.000175451 5.62107e-05 4.93671e-05 0.000210089 4.19836e-05 3.73511e-05 5.95412e-05 0.000707923 0.000127126 0.000868647 0.000555064 1.23037e-05 4.41447e-06 0.000125714 0.000401509 7.92061e-06 0.000211705 0.00045553 0.000247887 4.93634e-05 0.00041424 9.51787e-06 4.07304e-05 0.000386825 3.59655e-05 0.000113765 6.19256e-05 8.10982e-05 0.000280353 0.000184385 9.07137e-05 1.33217e-05 0.000629063 1.9193e-05 0.000418927 0.000131782 0.000237405 0.000189153 0.000471159 6.18979e-05 1.74636e-05 1.7994e-05 0.000164645 0.000510816 8.17535e-05 7.18388e-06 4.70738e-05 0.000393007 2.1308e-05 7.96229e-05 2.09205e-05 0.000410326 1.77091e-05 0.00100602 0.000186641 0.000362084 1.4004e-05 0.000188523 0.00012127 9.41109e-05 8.80198e-05 3.34711e-05 8.18002e-06 6.43314e-05 9.54224e-05 0.000192203 1.27172e-05 0.000393203 0.000262705 6.23799e-05 0.000438231 2.24914e-05 9.70134e-06 8.08014e-06 0.000108268 0.000186937 0.000458774 0.000213683 2.58529e-06 0.00023744 0.000207315 0.000175388 1.21736e-05 7.64321e-05 0.000182182 0.00137723 9.67838e-05 1.75225e-05 0.000107234 1.34184e-05 6.56185e-06 7.83322e-06 3.75867e-05 0.000393193 0.000141239 6.30905e-06 0.000172848 0.000222612 5.20849e-06 3.06979e-06 0.000272888 6.10313e-05 3.77406e-05 9.98204e-05 0.000125025 3.33434e-05 2.68199e-05 0.000107194 1.89767e-05 8.03848e-05 2.74291e-05 0.000168801 0.000486465 2.19502e-05 0.000233796 3.68659e-05 0.000111928 4.76834e-05 3.49334e-05 4.02846e-05 0.00133989 0.000535871 0.000295797 3.22859e-06 0.000423388 4.24921e-05 0.000100658 0.000391913 0.0009504 0.00017172 1.7569e-05 4.14687e-06 6.1466e-06 0.000221441 4.9031e-06 5.29635e-06 0.000397991 7.37654e-05 4.01784e-05 0.000521539 0.000562236 8.46005e-06 0.000151724 1.08959e-05 7.49084e-05 0.000506016 5.17443e-05 3.39125e-06 6.12496e-06 3.61884e-05 0.000540598 0.000742862 0.000368603 1.4605e-05 2.70424e-05 0.000185911 0.000347957 2.06545e-05 0.000171174 0.000185127 8.18327e-06 0.000797362 1.84995e-05 4.9146e-05 0.000151857 1.33471e-05 3.44909e-05 0.00072226 0.00015637 0.000126891 1.96015e-05 0.000102681 1.13748e-05 7.39819e-06 7.33309e-05 0.000226227 8.17018e-06 3.2187e-05 6.97333e-05 0.000344352 2.53112e-05 0.000592023 1.02264e-05 1.17198e-05 1.11056e-05 0.000404329 0.000387718 0.000435709 2.47755e-06 0.000155649 0.00029215 0.000114585 0.000242343 0.000240187 7.86362e-06 1.24496e-05 1.84375e-05 0.00141497 6.52839e-05 0.000392724 7.16674e-05 8.76574e-05 1.33811e-05 1.85118e-05 7.02854e-05 4.73801e-05 0.000417344 0.000223166 0.000105107 0.000200444 0.000102243 7.52866e-06 0.000144386 4.18459e-05 6.7407e-06 5.12538e-06 8.55904e-05 1.37179e-05 0.000306309 6.12755e-06 0.000391255 9.26879e-06 0.000172512 0.000386918 1.68946e-05 5.09354e-05 8.02735e-05 1.79272e-05 1.06418e-05 0.000120219 0.000108227 0.000251225 1.02638e-05 5.88063e-06 0.000320671 0.000413515 0.000108303 0.000376261 1.5692e-05 2.65151e-05 4.03071e-06 0.000105567 3.46096e-05 5.80637e-05 0.000195378 9.69435e-06 7.30774e-05 1.03643e-05 1.12892e-05 9.61614e-05 0.00197823 0.000392357 0.000190772 0.000134901 0.000424706 3.25921e-06 5.8105e-05 0.000430243 0.000487321 4.97227e-06 0.000172349 5.1863e-05 1.32469e-05 0.000385814 7.49389e-05 2.79686e-05 0.00179917 8.81251e-05 1.08347e-05 0.000215284 0.00107587 0.000580992 0.000247443 0.000772167 0.000143474 0.000482692 0.000179233 9.78774e-05 0.000347711 2.97577e-05 0.000147512 0.000869837 0.000540553 3.72894e-06 0.00090093 0.000255806 7.38301e-06 9.01867e-06 4.28539e-05 0.000984237 2.73197e-05 5.21597e-06 7.52722e-05 0.000103664 8.36507e-05 8.24999e-05 9.99467e-06 0.00040256 1.82756e-05 8.56308e-06 0.000356227 0.000274858 3.00246e-05 0.00011813 2.59894e-05 0.000225251 0.0002811 1.17473e-05 0.000327677 1.2251e-05 0.000404023 7.42197e-05 6.35347e-05 6.94883e-06 4.45454e-06 2.6282e-05 8.08459e-05 0.000424204 0.000388289 5.18942e-05 0.000399083 0.000187212 1.18293e-05 5.03314e-06 6.42432e-06 3.35593e-05 0.0128389 1.06923e-05 4.68452e-05 3.7775e-06 0.000396045 0.000133446 5.69523e-06 9.75741e-05 0.000481119 0.000389332 7.96718e-05 0.000201696 4.73689e-05 0.00066831 9.59344e-05 0.000334613 1.45968e-05 0.000585972 0.000357504 0.000623465 0.000559968 8.97662e-05 7.65917e-06 5.24367e-06 0.000402841 6.37206e-05 0.000400693 0.000617583 0.000394998 0.000389616 0.000769767 0.000452163 0.000511133 0.000218215 0.00038745 9.28524e-06 4.5686e-06 0.000514414 4.8597e-05 6.77113e-06 3.17272e-06 1.69603e-05 0.000112919 3.07033e-05 8.32901e-05 0.00010399 0.000391663 0.000269018 0.000520527 7.39236e-05 0.000243949 5.99226e-05 0.000785072 6.90933e-05 4.78984e-05 1.01856e-05 5.17335e-06 0.00015129 6.92908e-06 0.000309706 5.51811e-06 0.000385776 8.13803e-06 0.000638691 1.32024e-05 0.000248558 9.27925e-05 0.00261021 3.9467e-05 3.53808e-05 1.65307e-05 4.51279e-06 1.62853e-05 7.93983e-06 8.88902e-06 0.000151494 9.4984e-05 0.000392753 1.13585e-05 0.000223031 0.000160233 0.00115964 4.79501e-06 5.30099e-05 0.000239025 0.00039182 7.35835e-05 8.1122e-06 0.000301261 1.47779e-05 5.46238e-06 6.0619e-06 0.00038623 0.000176358 6.14347e-06 0.000201278 0.000157485 0.000122649 3.8823e-05 2.23953e-06 0.000159398 5.91923e-05 1.61369e-05 0.000607547 0.000215458 1.90817e-05 0.000253983 6.63492e-06 3.51747e-05 1.35928e-05 0.000333494 0.000166532 0.000399068 0.000802217 3.48105e-05 0.00040083 7.5466e-06 1.18862e-05 0.000173062 3.72443e-05 0.000936013 0.00037758 0.00105924 0.000257867 0.000569951 0.000186819 8.34654e-06 3.56444e-05 0.00054169 0.000152326 3.07324e-05 0.000161457 0.0003053 0.00031011 1.76036e-05 9.77752e-05 0.000148649 0.00111319 0.000181496 0.000387446 0.000409571 9.35515e-05 0.0011302 9.88832e-05 1.77242e-05 1.70715e-05 0.000165818 0.000250691 0.000142206 2.93181e-05 9.49439e-06 0.000141719 0.000471931 0.000122684 9.51916e-05 1.9242e-05 0.000701968 3.35819e-05 5.38058e-06 6.29918e-05 0.000256216 0.000149161 3.94428e-06 0.000144838 0.000114382 6.76013e-05 0.000778074 2.33689e-05 0.000153612 5.87996e-05 1.06728e-05 0.000257005 0.000100049 1.09995e-05 0.000392834 1.50175e-05 6.43382e-06 
0.000111556 1.38336e-05 0.000108883 0.000175095 7.07539e-05 3.19802e-05 0.000104471 8.80065e-05 0.000438752 8.26617e-05 4.82198e-05 0.000145811 1.76988e-05 3.94467e-05 3.10869e-05 0.000226918 0.000120184 7.42554e-05 6.83864e-05 7.83892e-05 3.702e-05 8.32659e-05 0.000162329 7.54797e-05 5.17721e-05 3.69935e-05 0.000107792 0.000231366 8.07825e-05 5.94447e-06 0.000102047 0.000291074 9.03893e-05 0.00012868 9.91956e-05 5.12162e-06 9.07705e-05 0.00373964 0.0109633 1.33264e-05 0.000404868 2.17033e-05 0.00043485 7.21856e-05 0.000129461 5.57878e-05 0.000145141 0.000206794 0.000103259 5.8135e-05 7.62628e-05 0.00777381 0.000111237 0.000202472 0.000132159 0.000170141 1.02603e-05 3.49056e-05 3.5037e-05 4.64171e-05 3.94346e-05 6.03327e-05 9.48278e-05 0.000201115 0.000161875 3.88048e-05 7.88332e-05 0.000122789 0.000517824 3.79069e-05 0.000191201 2.59238e-05 3.12586e-05 0.000149705 0.000963134 1.25374e-05 3.86696e-05 0.00010294 0.0112833 6.43389e-06 9.65078e-06 9.76486e-05 3.75604e-05 5.20948e-05 2.55236e-05 4.80326e-05 6.82368e-05 8.50316e-05 0.000168926 0.000142718 8.9849e-05 0.000502786 8.0922e-05 6.62211e-05 3.61381e-05 0.000185014 0.000107649 7.6016e-05 0.000114343 1.43986e-05 9.8367e-05 0.00163403 0.000462134 7.74184e-05 0.000116549 0.000100687 0.000127204 2.47176e-05 8.15252e-05 6.68324e-05 0.000185951 9.20682e-05 1.60292e-05 1.43732e-05 0.00242307 9.44738e-06 5.14912e-05 0.000133936 8.13042e-05 0.000131475 3.95641e-05 0.000249802 1.98378e-05 0.000105753 7.04968e-05 0.00011857 9.25483e-05 8.60805e-05 0.000135068 0.000450638 1.66176e-05 0.000528267 5.76276e-05 0.000247241 7.7918e-05 5.02595e-05 2.84526e-05 1.58243e-05 5.47856e-05 0.000114524 3.60323e-05 4.18418e-06 0.000865225 0.000350586 3.0231e-05 1.65277e-05 2.84086e-05 3.41157e-05 0.00219394 0.000197025 5.52512e-05 6.19481e-05 2.8876e-05 4.14938e-05 0.000165338 0.00010623 1.97733e-05 1.22494e-05 0.000144339 0.000147227 6.17606e-05 4.55817e-05 8.60985e-05 3.6087e-05 0.000102768 2.36706e-05 2.38428e-05 2.04314e-05 0.00014988 1.28896e-05 9.05134e-05 0.00111454 4.82105e-05 0.000108273 0.000546449 0.000261116 5.75878e-05 0.0295445 0.000483121 0.00459363 0.0142388 0.00011537 0.000454772 0.000184923 8.78996e-05 0.000110931 7.94668e-05 0.000144737 0.000135993 8.63725e-06 0.000107545 4.2553e-05 7.38981e-05 2.80355e-05 4.10711e-05 0.00010073 7.9637e-05 3.13985e-05 9.85983e-05 4.4814e-05 0.000194321 1.34467e-05 0.00011652 7.99248e-06 4.20865e-05 0.000153918 2.4627e-05 6.06802e-05 5.8182e-05 0.000121248 0.000294424 0.000141819 1.79722e-05 6.03191e-05 4.10076e-05 0.000191915 5.83201e-05 9.05882e-05 0.000873606 0.000106001 2.7475e-05 5.35005e-05 6.01428e-05 8.4146e-05 9.4953e-05 9.35854e-05 5.65087e-05 0.00111853 9.2301e-05 0.000150719 4.92126e-05 9.90139e-05 0.000997776 7.82423e-05 0.00150501 1.45173e-05 1.9293e-05 1.66888e-05 9.38318e-05 1.46086e-05 5.78897e-05 4.03581e-05 0.000821447 9.41064e-05 0.000140648 2.10207e-05 9.82104e-05 0.000102841 3.05246e-05 5.6523e-05 0.000224689 0.00015626 3.31318e-05 0.000238476 1.46682e-05 0.000109696 9.93584e-05 4.35246e-05 1.65088e-05 0.00433463 0.000104087 0.000634057 8.53434e-05 9.61669e-05 4.9731e-05 0.000341611 0.000136483 5.81415e-05 0.000154847 3.93623e-05 9.11085e-05 6.13816e-05 0.000154925 0.000572755 7.39264e-05 2.02828e-05 5.90215e-05 4.16085e-05 0.000400383 8.37207e-05 9.63794e-05 5.79321e-05 3.17582e-05 5.76935e-05 3.77948e-05 0.000100662 0.000900503 0.000205926 7.49338e-06 0.000454817 0.000137446 0.000130964 7.65219e-05 9.01127e-05 5.36707e-05 3.6257e-05 1.54933e-05 9.07135e-06 2.33252e-05 0.000132438 0.000322543 1.47829e-05 6.15712e-05 0.000240532 2.39072e-05 1.96259e-05 6.89926e-05 0.00011489 6.027e-05 9.68649e-05 1.28477e-05 0.00179552 0.000154522 0.000658082 0.000110969 0.000130497 9.49804e-05 0.000155596 4.08527e-06 7.21906e-05 0.0110347 9.06878e-05 6.30654e-05 0.000282993 0.000115413 0.000401203 0.000109119 0.000141189 0.000159791 0.000308021 0.000182794 1.70852e-05 4.12845e-05 0.000101287 5.36795e-05 0.000188969 0.000863378 3.77988e-05 1.61877e-05 0.000264532 0.000105157 0.016567 0.00113633 4.37176e-05 0.00025334 9.627e-05 0.000174025 0.00992366 2.80758e-05 5.0329e-05 0.000113575 0.00298386 0.000297227 1.6282e-05 2.87113e-05 3.62872e-05 0.000107025 0.000145149 0.00896373 1.50356e-05 1.7991e-05 2.73949e-05 0.000235208 6.15348e-05 0.000101661 7.21704e-06 8.96888e-05 1.48977e-05 2.283e-05 0.000164279 0.000166819 6.9451e-05 1.97209e-05 8.72381e-05 4.2038e-05 0.000126929 6.34864e-05 0.000192087 5.87891e-05 0.000360096 0.00210962 0.000120911 1.74564e-05 0.000251459 0.000104361 9.97218e-05 5.27767e-06 4.38114e-05 3.59808e-05 0.00014822 7.59654e-05 0.00017843 8.97861e-05 2.83987e-05 0.000126921 0.000111695 5.6824e-05 8.05332e-05 0.000886878 1.54614e-05 0.000106174 0.00010806 0.000106269 0.000109219 0.00104332 0.000135847 6.78431e-05 3.20302e-05 6.56815e-06 0.000272301 9.49618e-05 0.000245803 9.3157e-05 0.00014005 8.51472e-05 9.94914e-05 0.00017813 0.00620233 0.000101237 0.000109406 0.000106609 0.000133665 0.00026378 3.34068e-05 0.000199711 0.000118824 5.72721e-05 9.73713e-05 1.58248e-05 8.92307e-05 6.49712e-05 0.000141846 8.5722e-05 8.5059e-05 0.000108286 0.000401929 3.7612e-05 0.000155374 0.000210661 8.0082e-05 0.000220605 1.44277e-05 7.3186e-05 0.000104638 8.88101e-05 9.23059e-05 0.000110904 0.000183222 0.148185 6.56882e-05 0.000175995 0.000192053 0.00121094 3.93037e-05 2.65792e-05 3.48694e-05 4.01391e-05 4.66896e-05 0.000147705 5.23227e-05 9.83572e-05 5.43275e-05 3.81617e-05 0.0456085 0.000143496 5.5311e-05 5.31469e-05 1.59557e-05 0.00013963 0.000117441 4.11024e-05 3.87281e-06 0.000120421 1.66298e-05 0.000588039 9.52204e-05 2.32986e-05 0.000270405 6.15077e-05 0.000106453 8.30032e-05 0.00155337 8.89194e-05 0.000118963 0.000210005 0.000106979 0.000267039 5.71246e-05 0.000329123 0.000146348 6.22388e-05 0.0103718 0.000490515 0.000119796 8.24019e-05 9.8342e-05 0.000453962 0.00103891 6.1881e-05 0.000129239 9.63873e-05 0.000156743 0.00031088 0.000290485 4.62022e-05 0.0268237 0.000125281 0.00025603 0.000121302 7.70336e-05 0.000338987 1.64114e-05 9.79236e-05 5.12449e-05 7.36417e-05 0.000206339 2.6498e-05 0.000257612 7.96751e-05 9.17806e-06 0.000128325 0.000100755 0.000180195 0.000109445 0.000229047 0.000144925 5.39245e-05 8.34267e-06 0.000596999 4.38888e-05 0.000216709 7.06002e-05 0.000195099 0.0277414 0.000324181 7.17701e-05 0.000483058 0.000118776 7.25008e-05 5.77521e-05 5.93586e-05 3.03105e-05 4.81421e-05 0.000824795 5.93232e-05 1.979e-05 0.000473379 0.00011815 6.74011e-05 5.69039e-05 0.000247455 0.000217974 0.000118629 0.000108462 0.00129829 0.000290928 0.000470537 6.34464e-05 9.493e-05 3.69032e-05 2.83197e-05 3.73598e-05 0.000109082 0.000171583 0.000954624 0.000219282 0.000121264 9.4224e-06 6.66434e-05 7.1971e-05 0.000107303 1.32281e-05 0.000227856 0.00111483 5.28498e-05 3.59775e-06 0.000131494 0.000230326 4.45926e-05 0.000166446 0.000203978 1.11371e-05 0.000194047 0.000110895 5.53635e-05 4.63297e-05 2.78044e-05 2.78877e-05 4.66544e-05 0.000113721 0.00218224 0.00073455 0.000131347 0.00736759 3.40096e-05 1.34583e-05 2.56749e-05 0.00128474 5.93007e-05 0.000327116 0.000134187 0.000111671 0.000341808 5.66076e-05 0.000366366 0.000308469 5.2228e-06 0.00011306 2.25826e-05 0.000620576 0.000116165 0.000838093 0.000600281 0.000103118 5.85216e-05 9.01057e-05 5.44989e-05 0.000616596 0.000154654 4.60061e-05 1.61484e-05 0.000192947 0.000104496 0.000292124 0.000173862 0.000626033 0.000152698 7.01528e-05 3.16232e-05 3.71047e-05 3.52083e-05 0.000144896 0.00779714 0.000114977 0.0011427 1.6926e-05 0.000109806 4.01866e-05 0.000168204 0.000449834 0.000111506 0.000156812 6.38055e-05 5.06642e-05 1.10171e-05 1.49391e-05 0.000144547 3.94074e-05 0.000254391 0.0167234 0.000179144 6.71365e-05 8.68439e-05 0.00053634 9.5679e-05 6.361e-05 1.04396e-05 8.58941e-05 0.000108106 0.000119151 6.12078e-05 1.34408e-05 0.00015948 4.94561e-06 0.000161067 0.000156703 0.00010246 0.000206083 4.38436e-05 4.45974e-05 2.34275e-05 4.53207e-05 0.000257667 3.61841e-05 0.000925142 0.000278375 6.2231e-05 1.81653e-05 0.000252617 1.72292e-05 0.000146634 0.000111732 0.00314393 0.000118222 0.000502975 7.71444e-06 6.75112e-05 5.77524e-05 0.000170657 0.000118086 0.0212545 0.000104631 2.97739e-05 2.79741e-05 0.000636532 3.77166e-05 7.08992e-05 4.5569e-05 0.000132986 2.94093e-05 0.000103389 0.000162864 0.000120262 7.11559e-05 0.000326725 0.00141973 0.000299949 8.89011e-05 0.000124961 3.75505e-05 0.0035625 5.52684e-05 0.000135167 0.000126697 2.86371e-05 0.000229552 6.22691e-05 0.000156011 1.83306e-05 7.34132e-05 4.083e-05 0.000117934 0.000486077 2.48546e-05 0.00109749 0.000103449 0.000271975 0.000198368 0.000217263 5.36321e-05 4.21645e-05 1.75128e-05 8.91249e-05 0.000497787 0.000572558 1.54654e-05 2.67568e-05 3.96411e-05 0.000227015 0.000110291 6.5681e-05 0.000228994 0.000183146 0.000271999 0.000153604 3.25623e-05 4.7451e-05 0.000818734 0.000124676 5.83577e-05 0.000146 0.000180575 9.63694e-06 9.91839e-05 0.000123642 0.000573106 0.000117852 5.86251e-05 0.000242702 0.00115387 0.000177336 8.92432e-05 7.23448e-05 7.98164e-05 6.82317e-05 0.00055599 0.000165218 3.00815e-05 2.76069e-05 0.000148839 0.00031493 5.30426e-05 5.7796e-05 0.000239978 8.42525e-05 0.00017567 0.00390616 5.86532e-05 2.46559e-05 0.000130438 0.000181226 0.000141431 1.57852e-05 5.09415e-06 2.85443e-05 0.000100738 0.000146863 1.75933e-05 0.000155053 0.000127435 8.35964e-05 0.000142043 0.000142471 0.0182766 6.32078e-05 0.000426015 0.000346115 0.000318318 3.37899e-05 0.000147145 6.06945e-05 0.000305042 6.17079e-05 0.000105877 7.25792e-05 0.000113171 0.000144989 0.000250928 5.85306e-05 8.80115e-05 1.8104e-05 9.81971e-05 0.000140607 0.00217955 0.000165049 0.0198522 0.00112722 0.000193684 2.92677e-05 0.000227838 7.10878e-05 1.71499e-05 7.02675e-05 0.300486 0.000171666 0.000200036 7.44498e-06 7.67858e-05 3.4747e-05 9.26874e-06 0.000137846 1.56497e-05 3.93103e-05 0.000161884 0.000191373 1.44378e-05 8.57487e-05 0.000147462 0.000200279 0.000109964 0.00108376 0.000147907 4.42266e-05 2.26304e-05 2.25039e-05 7.25297e-05 0.000348353 3.33436e-05 4.23821e-05 3.7033e-05 1.05671e-05 0.000103087 0.000173368 0.000133345 5.01797e-05 0.00131385 0.000245309 7.76682e-06 0.00023089 0.000303879 9.01899e-05 0.000112556 9.77649e-05 1.56214e-05 7.51246e-05 3.4558e-05 2.48053e-05 0.000143723 2.46845e-05 0.000141787 0.000197257 0.000105516 2.40846e-05 0.000221997 3.60196e-05 0.000110448 0.000149484 0.000548745 8.25762e-05 1.74471e-05 9.74906e-05 2.23738e-05 5.2097e-05 5.04871e-05 1.51165e-05 1.87286e-05 0.000262847 4.32873e-05 0.000238651 0.000297895 0.00108205 0.000213756 0.000271886 0.0003552 4.76375e-05 5.55015e-05 0.000153672 8.16478e-05 0.000164572 5.07784e-05 1.36142e-05 3.78844e-05 5.73131e-05 0.000647398 0.000152935 9.50722e-06 0.000633333 2.13431e-05 4.09081e-05 0.000267997 7.94663e-05 8.41871e-05 1.065e-05 0.000318958 2.63313e-05 2.42614e-05 2.54265e-05 2.2751e-05 0.000386714 4.57507e-05 1.96953e-05 3.00231e-05 0.000128053 0.000118856 8.62411e-05 9.84101e-05 0.0187478 6.66929e-05 4.66504e-05 0.000345082 8.28735e-05 0.000113232 0.000130697 0.000924224 6.4803e-05 4.96538e-06 7.45992e-05 0.000360185 3.78089e-05 6.27333e-05 3.45572e-05 4.36506e-05 4.42773e-05 0.000167563 0.000108819 0.0166078 0.000167544 5.23158e-05 0.000131274 4.92728e-06 5.0118e-05 2.74885e-05 0.000133774 4.95742e-05 0.0003034 7.30435e-05 4.82847e-05 9.50023e-05 0.000114231 5.421e-05 3.19333e-05 8.73472e-05 0.000129894 4.39138e-05 5.44462e-05 9.94552e-05 1.88328e-05 0.000269805 0.000200533 0.000562095 0.000168047 5.03882e-05 4.25969e-05 0.000128497 0.00026496 9.12794e-05 9.88942e-05 4.25901e-05 9.0844e-05 2.83409e-05 8.31001e-05 0.000184497 6.2927e-05 2.36112e-05 0.00010772 0.000118735 9.37386e-05 8.56306e-05 9.66271e-05 0.000147496 6.70428e-05 0.000113619 8.83457e-05 0.00022249 9.182e-05 0.000131966 1.19071e-05 0.000196617 1.10031e-05 0.000122368 
0.000103853 4.37027e-05 9.65811e-05 4.07556e-06 5.78148e-05 0.0001061 0.000348744 1.48351e-06 0.000361518 2.85715e-06 0.00028348 0.000125071 5.02123e-05 0.000145919 4.38419e-05 8.98643e-05 7.10288e-06 5.87898e-05 3.61111e-05 1.57855e-06 4.83714e-05 0.000193662 5.01988e-05 0.000232314 4.15901e-05 0.00039952 3.84803e-05 0.000327525 0.000256955 1.53761e-06 6.83804e-05 0.000309565 0.000172531 1.91264e-05 4.50534e-06 0.000257059 3.32995e-05 0.000294511 0.000278396 1.71011e-05 7.09282e-05 1.62587e-06 0.000277596 8.50178e-05 0.00019204 7.61252e-06 3.69149e-06 0.000277014 5.00039e-06 3.24808e-06 6.56072e-05 4.61527e-05 3.25015e-05 5.57438e-05 0.000110232 0.000293077 2.54362e-06 0.000292047 2.33887e-06 1.25568e-05 9.03192e-05 4.94767e-05 3.11807e-05 2.24732e-06 0.000157447 1.81096e-06 3.17669e-05 1.86597e-05 4.14172e-06 3.30771e-05 0.000266682 7.48985e-05 1.86976e-06 3.37529e-06 0.000253112 2.36144e-06 0.000230005 7.9526e-05 7.21482e-05 2.99803e-06 2.01538e-06 0.000105122 3.18131e-05 0.000244145 0.000321268 1.11374e-05 9.54573e-06 1.72167e-05 2.4509e-05 3.2524e-05 0.000413638 0.00022688 2.27764e-05 2.56221e-06 0.000186603 4.19452e-06 1.49349e-06 3.22594e-05 2.53687e-06 4.643e-05 6.67861e-05 0.000149505 5.93435e-06 0.000399824 0.000399285 7.86136e-05 3.54403e-05 4.49104e-06 2.51095e-05 2.25154e-06 0.00023097 1.88401e-05 1.26417e-06 0.000111594 4.81277e-05 1.62762e-06 2.39274e-06 2.50488e-06 0.000280727 7.02969e-05 3.16068e-05 0.000173499 5.26823e-06 4.77102e-06 9.15646e-05 1.94819e-05 3.59949e-06 3.43781e-06 0.000102749 0.00024422 1.99851e-06 0.000225834 7.42778e-05 0.000349094 4.84396e-05 0.000104624 0.000382707 2.41479e-05 0.00024116 0.000258524 2.7976e-06 1.69705e-06 0.000342484 0.000110594 8.35072e-05 2.79338e-06 0.000224247 0.000182291 1.91698e-05 9.44659e-05 0.000226949 3.86708e-05 8.7784e-05 3.68441e-05 9.70697e-05 0.000227316 1.91381e-06 9.65059e-07 0.000384647 2.52189e-06 2.87239e-06 5.65769e-05 6.26385e-06 4.99408e-05 8.7819e-05 0.000309134 7.43085e-05 3.95376e-05 4.274e-06 8.89109e-05 4.14522e-05 5.00398e-06 8.32177e-05 5.50131e-05 0.000581718 0.000105785 6.0638e-06 9.31753e-05 0.000285081 0.000234345 9.70309e-05 0.000173098 0.000226876 0.000153016 1.86417e-05 4.34851e-05 0.000710708 0.000148038 4.03844e-06 2.7056e-05 8.50155e-05 5.08173e-05 0.000271767 0.000549521 5.53661e-05 2.79221e-05 8.80656e-05 1.62517e-06 0.000207257 8.26971e-05 9.42867e-05 0.000298776 3.5245e-05 0.000254597 7.35132e-06 0.000307156 4.88248e-06 2.75316e-06 0.000229318 4.21381e-05 8.96883e-05 0.000106349 8.60348e-05 4.5665e-05 4.77494e-05 1.49803e-05 8.55169e-06 0.000277073 0.000182009 3.21519e-05 0.000102036 0.000100823 2.14621e-05 1.18559e-06 8.01519e-05 0.000294985 6.78265e-05 0.000339061 0.000485166 1.24512e-05 0.00030323 0.00022418 0.000119644 1.51141e-05 0.000165013 1.85568e-06 0.000119995 1.3578e-05 0.000295569 0.000231167 0.000294619 8.84464e-05 0.000235995 4.42129e-05 0.000145194 2.08737e-06 0.000240235 2.75818e-06 0.000298438 0.000159267 1.67761e-06 9.07256e-05 0.000107962 2.46073e-06 1.28564e-06 9.3458e-07 5.48791e-06 3.17543e-06 1.0981e-06 2.62157e-05 5.51219e-05 0.000255384 2.60783e-06 0.000264224 2.94588e-06 0.000230599 0.000179715 0.000453973 0.000100288 0.000652795 1.36887e-06 6.67622e-05 2.55822e-06 0.00031083 0.000135199 0.000139864 2.08394e-06 0.000272821 0.000244295 1.38937e-06 6.91835e-05 0.000233708 0.000349899 1.79749e-05 2.07159e-05 0.000334159 3.83815e-05 2.54211e-06 8.38821e-05 3.73e-05 0.000255908 9.19961e-05 2.24157e-06 9.23869e-05 6.93689e-05 0.000227531 3.62732e-06 1.18487e-06 3.68323e-06 3.02979e-05 2.92686e-06 2.43628e-06 5.61115e-05 1.9318e-06 0.000232445 5.91654e-05 4.77751e-05 4.11784e-05 5.61069e-06 0.000254867 1.29527e-06 0.000262066 2.01982e-05 6.09165e-06 2.89259e-05 2.70352e-05 6.83932e-06 3.20996e-05 1.05044e-06 1.03696e-05 1.2816e-05 8.28992e-05 3.74054e-06 0.000224711 2.78139e-05 0.00031755 5.18821e-05 0.00014712 2.07494e-06 3.08224e-05 0.000108827 3.07076e-05 8.81068e-06 0.00025607 0.000103263 0.000437587 0.000375184 0.000429436 1.16487e-05 3.25997e-06 0.000352556 0.000316289 5.08751e-06 6.53337e-06 1.55317e-06 2.04651e-05 0.000112843 2.27386e-05 5.84124e-05 3.31667e-05 2.9144e-05 1.26624e-06 1.18845e-05 1.87395e-06 1.83315e-05 5.61515e-06 3.40533e-06 1.69958e-06 9.80376e-06 1.81556e-06 0.000388039 2.54395e-06 1.12306e-05 1.96935e-06 1.73509e-06 1.15023e-06 1.35831e-06 3.86376e-05 2.05797e-05 6.60351e-05 6.49696e-06 8.25142e-05 4.04767e-05 8.36478e-06 9.90849e-05 5.02985e-05 0.00013906 0.000238393 5.84287e-05 0.000158129 0.000236747 1.55906e-06 0.000240432 3.51288e-06 1.92907e-06 2.2455e-06 3.1786e-06 3.14124e-05 1.43294e-06 1.95337e-06 2.31784e-06 2.16301e-06 8.48744e-05 1.46359e-06 0.000236384 0.000226465 6.78141e-06 4.4621e-06 3.70899e-05 7.36283e-07 0.000242957 3.38118e-06 2.18026e-05 4.05788e-06 0.000269355 0.000293605 7.52015e-06 0.000228385 0.000123512 9.55409e-05 2.38652e-06 3.53003e-05 0.000303932 5.16824e-05 2.8852e-05 2.94601e-06 0.000101056 0.000323609 6.8863e-05 6.5805e-06 4.63221e-05 7.85275e-05 0.000100883 2.18499e-06 0.000231017 7.51386e-05 7.05606e-06 0.000320685 8.63803e-05 2.48988e-06 0.000127157 2.21502e-06 9.03374e-05 3.45965e-05 4.82468e-06 0.000271149 3.7488e-05 5.84331e-05 8.82286e-05 6.26423e-06 5.31722e-05 4.29867e-05 0.000308525 0.000228281 3.81396e-06 9.87706e-05 3.17458e-06 9.16008e-05 0.000227949 3.03103e-06 0.000201731 4.37436e-05 0.000113115 2.86117e-05 1.29219e-06 0.000227268 1.10641e-06 0.000227079 3.41829e-05 9.23978e-06 0.000535524 3.68148e-05 0.000322039 7.78386e-06 3.80037e-05 3.36127e-05 4.42337e-06 5.03655e-05 8.33796e-06 3.33898e-06 0.000362448 1.17815e-06 0.000295642 1.32542e-06 4.54819e-06 3.5557e-06 0.000128509 0.000164043 1.54405e-05 0.000295594 3.81303e-05 0.000112426 3.84691e-05 2.15127e-06 2.11299e-06 1.34313e-06 1.89604e-06 0.000299878 0.000170523 0.000359389 6.97607e-05 0.000270937 9.65428e-05 2.3167e-06 0.000249098 3.85954e-05 6.81549e-05 1.15564e-05 9.96629e-05 0.000226058 0.000144864 1.05606e-05 0.000108573 0.000228046 0.000296446 2.63639e-05 3.57443e-06 9.91811e-05 0.000270581 0.000270187 0.000106876 1.79371e-06 0.0002733 9.76622e-05 4.34135e-05 0.000259581 2.29985e-05 6.02506e-05 0.000227403 3.13554e-05 6.4755e-06 0.000230535 4.52518e-05 2.8715e-05 2.76472e-06 5.55884e-05 2.92525e-06 5.51136e-05 0.000335276 2.37285e-05 3.82613e-06 0.000112961 2.31974e-05 0.000271135 5.16278e-06 9.97715e-05 3.73148e-05 2.54467e-06 4.00188e-05 0.00022937 3.92591e-05 5.99849e-06 6.71763e-06 0.000512986 1.99828e-06 2.06654e-05 3.57022e-06 2.58493e-06 6.23275e-05 7.98215e-05 0.000274057 4.67279e-05 0.000306157 4.16928e-06 8.38322e-06 0.000229013 0.000267177 2.5439e-05 4.43674e-06 0.000274671 1.51867e-06 1.1285e-05 0.000320522 0.000101342 0.000319749 0.000159997 0.000292255 0.000749246 3.19177e-06 2.14513e-06 1.18464e-05 3.46192e-05 3.11004e-05 0.000107186 6.74362e-05 1.21631e-06 1.86696e-05 4.8067e-05 3.45407e-06 2.0265e-06 3.85817e-06 0.00019032 8.10525e-05 0.000115313 8.45769e-05 3.76597e-05 4.06036e-06 1.02621e-05 1.3849e-06 9.72151e-05 0.000419957 3.14574e-06 1.61348e-06 7.76794e-05 2.27274e-06 1.56223e-05 0.000132233 5.51083e-05 1.87033e-06 2.53372e-06 8.48754e-05 1.80292e-06 0.000230318 3.63018e-05 0.000276918 4.92052e-05 2.47038e-06 2.45028e-05 1.80559e-05 3.81859e-05 1.5797e-06 4.78917e-06 0.000124663 4.77831e-05 1.45213e-06 7.48041e-05 3.6364e-06 3.9077e-06 9.03867e-05 0.000176553 1.4266e-06 2.76892e-06 4.02936e-05 2.56863e-06 4.85308e-05 2.93915e-06 0.000665906 1.85831e-06 6.8217e-05 4.06914e-05 1.71642e-05 1.57245e-06 3.55918e-05 0.000137226 9.41874e-05 1.84643e-06 0.000184144 4.50541e-06 3.17396e-06 1.12096e-05 9.64071e-05 6.35444e-05 0.000247121 7.06499e-05 1.18382e-06 1.40787e-06 1.5311e-05 8.13588e-05 6.5527e-06 2.97518e-05 2.10747e-06 8.5659e-05 1.28887e-06 0.000178498 0.000208375 0.000266164 1.29269e-06 5.09534e-05 0.000189871 5.21234e-06 0.000226515 0.000243598 2.7431e-06 1.46386e-06 7.95348e-05 8.53541e-05 4.0342e-06 3.96735e-05 5.69384e-05 3.32098e-06 6.77321e-06 9.94685e-05 0.000263849 7.11663e-05 0.000160532 8.2854e-05 1.8616e-05 1.17174e-06 0.000181266 1.9949e-06 2.5073e-05 0.000175905 0.000222966 3.08005e-06 3.27525e-06 0.000224675 0.000224717 0.000245232 2.69736e-06 1.70989e-05 2.80226e-05 2.11329e-06 5.12234e-05 5.09822e-06 3.30922e-06 5.365e-05 1.44122e-06 0.000691847 5.44376e-06 0.000181706 9.29459e-06 6.54969e-05 3.75124e-05 0.000243832 2.00421e-05 0.000272709 2.23972e-05 0.000455058 0.000229648 0.000287423 0.000265503 2.19634e-06 1.72206e-06 7.67738e-05 1.82522e-06 0.000127771 6.95837e-05 6.67409e-05 1.96268e-06 0.000327349 4.53593e-05 9.80048e-05 3.11131e-06 1.64757e-05 0.000234891 0.89903 4.7957e-05 0.000237485 0.000479753 0.000172648 5.64002e-05 0.000275212 9.39561e-05 0.000156275 0.000150957 0.000228723 8.52981e-06 9.31162e-06 0.000296559 2.66542e-06 0.000117722 3.58508e-05 2.65334e-06 0.000150894 0.000143712 9.60537e-05 4.37358e-05 4.64354e-06 1.70842e-06 4.78693e-05 1.10653e-05 0.000103733 3.79857e-05 6.0704e-05 9.05142e-05 2.47238e-06 0.000225379 0.00057619 0.00026902 0.000299061 0.000364902 1.47239e-05 0.000306377 9.07004e-05 0.000175151 0.000120807 2.45118e-05 3.1316e-05 4.23627e-06 8.57905e-05 0.000331256 0.000255714 3.79002e-05 0.000276732 6.38871e-06 0.000450115 2.13596e-05 1.79467e-06 2.54395e-05 0.0003638 4.12235e-06 6.80166e-05 0.00041391 1.95789e-06 7.44783e-05 6.38301e-06 0.000111797 1.73925e-05 1.4679e-06 4.08945e-05 4.18289e-06 6.96464e-05 1.35581e-05 7.74377e-06 0.000341633 0.000332249 2.04019e-05 0.000475579 0.000121143 9.74801e-06 7.81686e-06 3.68861e-05 0.000161717 4.64925e-05 3.79704e-05 0.000140256 2.46085e-06 0.000128053 3.83957e-06 0.000227324 2.75579e-06 1.44598e-06 0.000307788 0.000232536 8.40839e-06 5.16476e-05 0.00033736 9.9428e-05 0.000528059 2.38646e-06 2.05494e-05 8.99613e-07 0.000136908 6.00863e-06 5.47627e-05 9.62731e-05 1.48088e-06 2.57992e-06 1.73764e-06 8.39627e-06 0.000157365 7.56952e-05 2.14892e-06 6.45362e-05 5.89631e-05 7.11447e-05 0.000282079 4.47702e-05 0.000325561 6.39516e-05 5.05102e-06 0.000315024 0.000297379 2.35321e-05 8.0491e-05 3.77102e-05 1.25645e-05 0.000260706 3.21544e-05 6.64192e-06 2.10446e-06 1.9323e-05 0.000266745 2.29203e-05 9.89333e-05 0.000198688 0.000114917 1.06011e-06 0.000134315 2.73915e-06 0.000244743 7.44741e-05 2.20625e-06 0.00022649 0.000162568 5.01555e-06 4.18318e-06 3.14179e-05 3.16686e-06 0.000134891 6.19215e-05 3.94543e-06 4.68265e-05 5.47981e-05 1.54685e-05 9.66803e-05 1.4805e-05 0.000396757 7.20989e-05 1.2905e-06 8.92979e-05 4.26069e-06 6.99976e-05 2.25779e-06 0.000226708 2.65062e-06 8.23189e-05 2.21928e-06 4.95921e-05 0.000127415 3.92605e-06 5.36736e-05 1.79649e-06 8.84157e-07 3.17024e-06 1.31739e-05 0.000248649 0.000280731 8.42008e-05 0.0001867 3.19923e-05 0.000104437 1.27408e-05 3.72822e-06 3.48451e-05 0.000232782 1.81089e-06 0.000356544 6.59039e-06 2.2035e-05 0.000226363 3.67248e-06 6.76726e-05 1.78564e-05 0.000274147 3.82504e-06 2.22295e-05 0.000228121 0.000273672 5.0734e-05 4.74502e-06 1.18336e-05 8.45885e-07 3.06747e-06 0.000257827 0.000133921 2.74845e-05 0.000333551 0.00011199 0.000468506 1.685e-06 2.12933e-06 4.22716e-06 6.36605e-06 7.80835e-05 9.73294e-05 0.00023009 3.38259e-06 6.41063e-05 0.000111401 1.0932e-06 0.00012729 2.10555e-06 3.21767e-05 3.18842e-06 2.62789e-05 8.94647e-05 3.18614e-05 7.89302e-05 2.07261e-06 5.99162e-05 4.66659e-05 0.00030245 4.91507e-05 0.000260703 4.63854e-05 0.000218308 0.000515606 1.28983e-05 3.53887e-06 3.04828e-05 9.79593e-05 5.42908e-05 0.000260895 3.91415e-06 7.4413e-05 0.000108721 3.39602e-06 0.00039065 0.000129198 0.000135842 3.08604e-05 4.03025e-05 5.02636e-05 5.31494e-05 2.21197e-06 4.17222e-05 0.000159735 7.68524e-06 4.50712e-05 4.35308e-06 2.22353e-06 1.71576e-05 0.000107745 1.41722e-05 2.44307e-06 0.00052083 1.51784e-06 0.000482843 0.000109779 0.000261406 1.27054e-06 0.000179932 9.88527e-05 1.9624e-05 7.96639e-05 1.93067e-06 0.000228145 4.17834e-06 3.59773e-06 
3.26557e-05 2.5894e-06 2.98104e-05 3.54033e-05 3.53325e-05 0.000221696 0.000497261 4.64098e-06 0.000349044 1.30521e-05 0.000264663 3.59076e-06 2.42067e-05 9.41922e-05 3.3922e-05 9.80038e-05 2.9688e-05 2.74713e-05 0.000168701 1.41175e-06 3.916e-05 4.48834e-06 0.00014152 0.000310304 7.51194e-05 0.00026459 3.25666e-05 0.000270932 0.000319942 1.06354e-05 6.79789e-05 0.000299833 0.000130827 2.54634e-05 2.1706e-06 0.000235786 6.19087e-05 0.000352358 0.000367288 1.4813e-06 8.43581e-05 4.9827e-05 0.000255876 3.35025e-05 0.000130344 6.64352e-05 4.17965e-05 0.000241477 7.27551e-05 1.28545e-05 4.1671e-05 0.000106647 0.000152928 1.5464e-05 0.000136526 0.000273204 2.14077e-05 0.000246268 5.19806e-06 4.68037e-05 4.11663e-05 4.26836e-05 5.04189e-05 3.13381e-05 5.13993e-06 3.1926e-06 2.42945e-05 1.3595e-05 2.33102e-06 1.49264e-06 0.000228597 2.60467e-05 3.93393e-06 4.67144e-06 4.74677e-05 6.24952e-05 0.000236409 0.000234649 0.000263101 1.93797e-06 3.23091e-05 1.77882e-05 3.72817e-05 0.000398558 0.00028654 2.99853e-06 4.82113e-06 1.7951e-06 0.000236896 2.17865e-06 0.000458507 0.000285919 7.42973e-06 5.30472e-05 0.000109437 6.31132e-05 2.61872e-06 0.000223605 3.82111e-06 6.3593e-05 9.92894e-05 0.000109584 9.56975e-05 0.000712569 0.00029893 3.66618e-06 4.21353e-05 4.78458e-06 6.8502e-06 5.9453e-05 7.05848e-05 2.6268e-05 7.5798e-06 4.14873e-06 3.93064e-06 1.05703e-06 1.00281e-05 7.29298e-05 0.00024059 5.02165e-05 1.61768e-05 5.79608e-06 2.80969e-06 0.000103135 7.55592e-05 9.35569e-06 1.99243e-06 1.08118e-05 1.63487e-05 0.000257484 3.28241e-05 4.83469e-05 0.000106205 0.000328338 6.51347e-05 7.1904e-06 0.000258368 4.50666e-06 0.000142257 0.000230261 4.20153e-06 2.47973e-06 1.95127e-05 7.95889e-05 7.54613e-05 2.55659e-06 0.000241512 9.44116e-05 7.72416e-05 8.16184e-05 0.000234013 5.54937e-05 3.39814e-05 3.44089e-05 3.49434e-06 0.000229256 2.21387e-05 1.50204e-06 0.000331787 4.33218e-05 6.40646e-06 4.85693e-05 2.0914e-06 1.60256e-06 3.46254e-06 6.00765e-06 5.1683e-05 1.53738e-05 0.000152447 4.55086e-06 2.6831e-05 3.4924e-06 4.00538e-05 7.67756e-05 0.000480842 5.22503e-06 2.66099e-06 0.000244755 0.000238157 0.000319919 5.60092e-05 6.02979e-06 0.000269864 4.52087e-05 8.76262e-05 0.000288345 0.000679247 5.35345e-05 4.77531e-05 2.6338e-06 3.46667e-05 2.06928e-06 0.000232067 0.000490981 3.73195e-06 1.45129e-05 4.50652e-05 2.75156e-06 0.000125408 2.7824e-05 0.000134302 0.000301274 7.65355e-05 0.000242623 5.50417e-05 0.000250056 5.29596e-05 8.53754e-05 0.000226645 4.1403e-05 0.000137859 1.56344e-05 6.47822e-06 1.07724e-05 3.21033e-05 4.79606e-05 8.26585e-06 0.000487012 0.000169657 2.13853e-05 0.000121098 8.51634e-05 6.75137e-06 1.65498e-06 0.000339425 0.000225156 6.00625e-05 0.000316384 0.000709097 1.45531e-05 0.000275584 0.000227384 8.64844e-05 3.47038e-06 0.000101014 8.8167e-07 1.63146e-05 3.68998e-06 0.000258641 0.000302851 0.000251196 0.000211838 0.000287182 4.58724e-06 8.12375e-05 9.33412e-05 0.000275148 7.23349e-05 0.00029222 0.000401773 5.24587e-05 0.000267683 1.33079e-05 3.50754e-05 1.03889e-05 8.18919e-07 6.51672e-05 7.68062e-06 8.8135e-07 1.18219e-05 5.09986e-06 0.000158742 4.0321e-05 0.000308296 0.000205046 0.000303309 0.000222476 0.000550174 3.25563e-05 0.000768611 1.02983e-06 3.93278e-05 6.86501e-05 5.07858e-05 6.68575e-05 0.000442988 2.14069e-06 0.000277293 0.000277563 9.4007e-07 8.44827e-05 0.000242303 0.000295456 4.05318e-05 0.000120388 0.000279328 7.7828e-05 1.06929e-05 9.04345e-05 8.11695e-05 0.000234883 5.79433e-05 4.03767e-05 5.40048e-05 3.37911e-05 0.000295538 3.73038e-05 2.78081e-06 1.21685e-05 3.18637e-06 6.33273e-05 7.85179e-06 4.843e-06 1.48855e-05 0.000284045 4.42284e-06 4.96722e-05 1.82836e-06 0.000113691 0.000238543 1.52426e-06 6.96513e-05 4.2335e-06 4.485e-05 5.08311e-05 2.965e-05 3.79554e-06 4.05583e-05 1.28471e-06 0.000140344 7.80206e-05 5.60523e-05 7.79572e-06 0.00025458 3.85903e-05 0.000328063 9.37369e-06 0.000180101 1.45439e-05 0.000103617 5.22455e-06 1.81148e-05 1.97361e-05 0.000258364 3.86621e-05 0.000334428 0.000312211 0.00077103 3.10624e-06 5.28611e-05 0.000226418 0.0002893 7.49958e-05 9.44791e-06 2.5003e-05 6.25855e-05 0.000370714 7.82006e-05 4.73684e-05 6.19992e-05 1.34232e-05 9.31676e-06 6.20144e-05 2.09239e-05 4.13364e-05 2.80816e-05 3.89716e-05 9.02024e-06 3.72213e-05 1.36766e-05 0.000413883 2.25391e-06 5.95061e-05 3.71553e-06 1.20732e-05 8.87487e-07 1.30042e-06 1.55551e-06 1.70581e-05 0.000164321 2.18648e-06 0.000171028 8.665e-06 3.47761e-06 3.77986e-05 2.63268e-05 9.91586e-05 0.000234009 2.88995e-06 0.000140185 5.31149e-05 7.1593e-05 0.000267425 1.07409e-05 2.48607e-06 3.21263e-06 2.98146e-05 5.51767e-05 1.25016e-05 2.42718e-05 2.72756e-06 1.10211e-05 8.87578e-05 2.6203e-06 0.000539083 0.000121613 3.07706e-06 9.55694e-06 2.69395e-05 8.11677e-07 0.000248026 5.24584e-05 3.93694e-06 1.65445e-05 0.000306181 0.000229607 3.77124e-05 0.000313186 0.000207879 4.57043e-05 1.5964e-05 7.38195e-06 0.000316587 4.43092e-06 3.35819e-05 1.05998e-05 0.000152831 0.000376831 3.85663e-06 3.1459e-06 6.30383e-05 0.000148174 0.000114221 9.23907e-06 0.000271036 6.09413e-06 1.51333e-05 0.00034028 0.000101565 3.16221e-05 9.9973e-05 1.17101e-05 3.55985e-05 3.00329e-06 4.03485e-06 0.000243164 5.51907e-05 1.67897e-05 0.000176139 5.33627e-06 9.13232e-05 1.38109e-06 0.000242802 0.000235959 1.99667e-05 1.43226e-05 8.64836e-06 3.71963e-05 0.000286794 3.96349e-06 0.000232898 3.63658e-05 0.00011574 8.27017e-05 3.5354e-05 0.000226732 1.43477e-06 0.000277782 0.000759014 1.33353e-05 0.000759214 3.83302e-05 0.000238065 7.52233e-05 3.90506e-05 9.27975e-05 4.24411e-05 4.07501e-05 3.2795e-06 2.41294e-05 0.000357286 1.08497e-06 0.000277804 1.06501e-06 4.14877e-05 1.98107e-06 7.88396e-05 4.59182e-05 2.59615e-06 0.000317678 0.000116441 4.32183e-05 3.40841e-05 2.48084e-05 4.0249e-05 1.36313e-05 2.74707e-06 0.000354501 0.000172002 0.000360549 8.63145e-05 0.000360015 7.62259e-05 1.1751e-05 0.000227416 0.000101482 4.15593e-05 8.77331e-05 0.00017509 0.000231315 4.91235e-05 3.00817e-06 0.000101557 0.000257956 0.00023324 9.61155e-06 1.41548e-06 3.95918e-06 0.000330426 0.000273597 0.000109575 3.49209e-06 0.000263541 6.54183e-05 1.08608e-05 0.000313019 0.000100441 4.2589e-06 0.000283175 0.000139617 3.58791e-05 0.000251296 4.49952e-05 3.19976e-05 2.45699e-05 0.000189277 4.25984e-05 2.3087e-05 0.000243443 2.99014e-06 1.51511e-06 7.05687e-05 9.30391e-05 0.000327518 0.000136347 8.34579e-05 0.000112805 4.53737e-06 4.13148e-06 0.000270005 2.02774e-05 4.64058e-05 6.35108e-05 0.000473078 4.15395e-05 3.62474e-05 7.1256e-05 3.48384e-05 3.6736e-05 2.01329e-06 0.000211522 4.12331e-05 4.73676e-05 5.62865e-06 1.93154e-05 0.000254945 0.000417112 1.35561e-05 1.58852e-06 0.000234294 4.36673e-05 4.45501e-06 0.000292258 7.83139e-05 0.000211248 0.000127766 0.000225324 0.00075243 6.24319e-05 6.54347e-06 2.21647e-06 7.42514e-06 7.44423e-05 4.40664e-05 4.37538e-05 1.1459e-06 3.62943e-06 3.59867e-05 3.44125e-06 2.17282e-06 0.000117165 0.000150761 5.09953e-06 0.000421165 9.99247e-06 0.00012622 2.61926e-05 2.29871e-05 1.89116e-06 3.62594e-05 0.000380189 6.37097e-05 1.97733e-05 0.000100668 1.57847e-06 1.63772e-06 0.000220937 1.83021e-05 5.80328e-06 2.42899e-05 8.19275e-05 6.44812e-06 0.000246324 6.98443e-05 9.13964e-05 4.52485e-05 2.5135e-05 7.62934e-05 4.98112e-06 1.97251e-05 1.03191e-05 3.09184e-05 7.44041e-05 0.000420818 4.91918e-05 6.13946e-05 2.97647e-05 8.16412e-05 8.40112e-05 0.000186438 2.40006e-06 1.90424e-05 4.78989e-05 5.60984e-05 1.62506e-05 7.60223e-07 0.000515353 2.57215e-06 8.31829e-05 6.56342e-06 5.67726e-06 7.05965e-06 0.000115965 7.77415e-05 4.13868e-05 2.05837e-06 0.000225219 2.59134e-06 2.48301e-05 6.3573e-05 9.39802e-06 4.84349e-06 0.000238102 2.70068e-05 3.19238e-05 1.35703e-06 2.68006e-05 1.40021e-05 1.81831e-06 7.74506e-05 4.28962e-06 0.000105644 2.15067e-06 0.000104059 0.000180868 0.000236955 2.34622e-06 1.52506e-06 0.000174906 0.000102462 0.000274357 0.000227614 1.63173e-05 2.88542e-06 4.39479e-05 9.6215e-05 5.32112e-05 4.10236e-06 3.46927e-06 3.02935e-06 1.11428e-05 5.69843e-05 0.000245612 4.44927e-05 5.11029e-05 2.26928e-05 6.25063e-05 2.98851e-05 1.94367e-05 2.58932e-06 8.77707e-06 0.000374833 0.000223809 2.85859e-05 5.52106e-05 0.00022809 0.000277167 0.000298715 5.75191e-05 3.6731e-05 0.000156939 3.11889e-05 3.75568e-06 3.29305e-05 3.11632e-05 4.2091e-05 4.25824e-05 0.000689581 1.27287e-05 0.000267499 2.07529e-06 2.47478e-05 5.2385e-05 0.000248628 6.139e-05 0.000178087 2.82965e-05 0.000464411 0.00023711 0.000274759 0.000170911 3.29794e-06 2.40286e-06 0.000116653 9.65974e-06 0.000169253 1.47144e-06 4.75039e-05 1.44622e-06 0.000345724 3.79855e-05 5.40202e-06 7.34889e-05 3.91983e-05 0.000133248 0.897456 3.5113e-05 0.000231082 0.000276975 5.18037e-06 4.38493e-05 0.000306575 2.59411e-05 8.01282e-05 0.000135451 0.000226918 3.65543e-06 1.27052e-06 0.000243273 2.41956e-06 0.000123562 0.000108031 2.19424e-05 0.000546938 1.87996e-05 4.69026e-05 5.40958e-05 7.69928e-06 1.35897e-06 2.79503e-05 4.48682e-06 4.4004e-05 3.42218e-05 6.82954e-06 6.41674e-05 8.43148e-05 0.000252681 0.000343229 0.000228074 0.000221177 0.00023639 1.76705e-05 0.000238489 6.03067e-06 4.08104e-05 4.76981e-05 6.53205e-05 3.80251e-06 4.63877e-05 5.4631e-05 3.00388e-05 0.000272576 3.39604e-05 0.000240512 7.45123e-05 0.000314108 1.27477e-05 4.15877e-05 0.000146744 0.000272772 0.000123255 1.53677e-05 0.000386785 1.74924e-06 1.49192e-05 0.000102817 4.72882e-06 4.19159e-05 2.67717e-05 5.67436e-06 5.10851e-05 8.80177e-05 4.33993e-05 1.72588e-05 0.000240811 0.000273918 2.74276e-05 0.000257007 7.49914e-05 2.0367e-06 2.39775e-05 2.5479e-05 6.26107e-05 4.88348e-05 2.08987e-05 2.10896e-06 2.75806e-06 3.35685e-06 6.78018e-05 0.000229472 0.000133491 1.13268e-05 0.000303157 3.66982e-06 5.00881e-05 6.87902e-05 0.000275773 0.000248129 0.000460589 7.27599e-05 4.81277e-05 1.48456e-05 0.000115048 1.98782e-06 6.08106e-06 0.000360063 9.52734e-07 4.76247e-06 3.96917e-05 2.11532e-06 5.71638e-05 1.05108e-05 3.26454e-06 5.67318e-05 0.000268418 0.000266222 0.000173132 6.04855e-05 0.000270584 5.95555e-05 8.14954e-06 0.000227219 0.000278685 0.000150911 4.96049e-05 7.53403e-05 9.09414e-05 1.7658e-05 7.35589e-05 6.5555e-05 3.71546e-06 3.79617e-05 0.000224836 1.42853e-05 7.64248e-05 0.000110227 2.26967e-05 1.21953e-06 9.90018e-06 5.78419e-05 0.000263489 4.74352e-06 1.08492e-06 0.000227105 1.38623e-05 3.09554e-05 0.000103469 6.8694e-05 3.74049e-05 0.000171256 8.33267e-05 4.56539e-06 3.7765e-05 4.86555e-05 1.42841e-05 3.06211e-06 2.50849e-05 7.12338e-05 1.78517e-06 8.16415e-05 3.53235e-05 7.00396e-05 0.000138593 2.08352e-05 0.000224119 2.82891e-06 7.51734e-05 2.19915e-06 7.36845e-05 2.93723e-06 3.36467e-06 0.000149913 2.61256e-05 1.03492e-06 9.59847e-06 1.43534e-05 0.000225823 0.000229738 2.00172e-05 1.93963e-05 5.4206e-06 0.00012819 3.20733e-05 0.000114164 4.42819e-05 0.000406801 5.94674e-05 0.000226665 0.000170842 9.30969e-05 0.000225444 3.86698e-06 8.78431e-05 6.32791e-06 0.000277404 1.16567e-05 3.20378e-06 0.000387735 0.000338539 3.7938e-05 3.8324e-05 3.03918e-06 8.21545e-07 5.03087e-05 0.000248119 7.12372e-05 6.70407e-05 0.000231134 0.000130021 0.000453099 6.34384e-06 9.50294e-06 3.58445e-05 9.09413e-05 8.2218e-05 5.23955e-06 0.000253599 2.96828e-05 2.13718e-06 0.000126872 6.76094e-06 8.73179e-06 9.91916e-05 9.05526e-05 8.2814e-05 0.000126412 3.23908e-05 1.00983e-05 5.88003e-06 2.62838e-06 3.99229e-05 2.37232e-05 0.000238782 0.000175877 0.000321894 1.71082e-05 7.58909e-05 0.000579989 8.9457e-05 7.13398e-05 2.51479e-06 3.74583e-05 2.92366e-06 0.000238682 3.60666e-05 4.61151e-06 9.69217e-05 6.06709e-05 0.000272122 0.000115515 5.5574e-06 1.18607e-05 7.48602e-05 1.70659e-05 4.89326e-05 4.78235e-06 0.000143542 7.17689e-05 2.47435e-05 4.60708e-05 0.000293353 0.000129077 2.41583e-05 7.31505e-05 1.05446e-05 4.1856e-05 0.000534562 9.6282e-06 0.000518105 4.44234e-05 0.000240282 1.33602e-06 0.000191968 0.000127005 2.22488e-06 2.98384e-06 9.1588e-07 0.000239548 3.80338e-05 2.20658e-06 
0.000122798 7.24544e-06 9.08614e-05 0.000142811 6.6269e-05 6.38121e-05 0.000302438 2.45638e-06 0.000585656 3.71059e-06 0.000241414 6.53946e-05 2.85179e-05 1.80325e-05 6.51485e-05 6.01353e-05 3.54622e-06 8.34577e-05 7.81241e-05 1.82354e-06 5.48048e-05 7.88524e-05 3.21999e-05 8.54602e-05 4.60506e-05 0.000280155 0.000103832 0.000398043 0.000227573 6.97822e-06 4.98914e-05 0.000263214 5.27468e-05 7.26482e-06 2.27087e-06 0.000241685 7.07248e-05 0.000469027 0.000389335 6.58342e-06 7.67732e-05 9.71639e-05 6.90036e-05 6.70875e-05 0.000118384 8.01584e-05 0.000132709 0.000296893 7.46721e-05 5.94529e-05 3.69531e-06 0.000187192 0.000140678 7.7584e-05 0.000162809 0.000321257 9.24141e-05 0.000277182 2.87539e-06 3.81597e-05 9.16008e-05 3.78881e-06 2.30002e-06 1.49294e-06 8.29099e-05 2.17899e-06 3.56214e-05 1.78226e-05 3.25728e-06 2.49667e-06 0.000225861 1.82061e-05 3.69243e-06 4.16027e-06 0.000306626 6.16095e-06 0.000334812 0.00011738 0.000388821 3.60581e-06 3.6398e-05 7.94334e-05 4.9268e-05 0.000396271 0.000303572 0.000154596 4.87431e-06 3.3282e-05 0.0002876 2.72304e-06 0.000411419 0.000245358 5.9672e-06 1.1268e-05 0.000161156 3.81138e-06 1.83641e-06 0.000119716 2.68742e-06 6.54289e-05 1.34602e-05 2.46703e-05 4.62769e-05 0.000272216 0.00030593 2.12967e-05 1.46225e-05 0.000208973 2.95641e-06 1.19849e-05 3.48315e-05 2.19585e-05 6.75047e-06 3.7764e-05 2.43863e-06 1.94368e-06 1.59776e-05 9.21246e-05 0.000229159 8.99135e-06 2.80222e-05 6.63767e-06 5.48951e-06 9.50831e-06 7.15973e-05 3.15938e-05 3.58399e-06 2.74386e-05 2.08696e-05 0.000225957 1.29983e-05 5.04303e-05 9.03029e-05 0.000244904 6.0975e-05 1.94615e-05 0.000394609 3.64833e-05 7.36328e-05 0.000232109 2.3781e-05 2.19346e-06 0.000168603 6.30337e-05 7.99588e-05 1.58564e-06 0.000240077 9.16396e-05 9.8247e-05 8.78852e-06 0.000265813 1.15169e-05 0.000133074 4.53849e-05 9.14768e-05 0.000228711 8.26738e-06 1.16674e-06 0.000294739 5.47166e-05 4.09381e-05 0.000125253 3.34958e-06 2.97491e-05 3.61019e-05 0.000302702 2.90061e-05 3.5891e-05 2.37672e-05 2.9053e-05 1.73629e-06 3.61774e-06 7.79455e-05 5.16686e-05 0.000501779 8.55708e-05 3.37022e-06 0.000659903 0.000227497 0.000328421 0.000359777 1.74834e-05 0.000250513 1.12995e-05 1.3083e-05 0.000165674 0.000674253 0.000205734 1.82102e-06 8.53202e-06 0.000124641 2.32112e-06 0.000267625 0.000472375 5.61035e-06 1.51922e-05 8.55106e-05 3.80624e-05 3.56019e-05 2.96458e-05 0.000158468 0.000278845 2.22439e-05 0.000245551 6.92956e-05 0.000299721 2.7564e-05 7.73438e-05 0.00022707 0.000110535 8.63426e-05 6.13933e-06 7.11053e-05 0.000123512 3.16589e-05 4.33748e-05 4.38659e-06 0.000336297 8.47577e-06 2.30566e-05 0.000117316 5.73481e-05 1.77193e-06 3.59039e-05 0.000118797 0.000282572 5.77426e-05 0.000296691 0.000706035 9.40099e-06 0.000236947 0.000224665 7.97297e-06 3.0921e-06 0.000107329 1.9595e-06 4.99938e-05 3.03158e-06 0.000295465 0.000241822 0.000272094 8.25799e-05 0.000245127 7.2719e-06 2.53312e-05 8.02702e-05 0.000281313 7.10715e-05 0.000273527 0.000169536 7.07881e-06 2.51611e-05 6.96693e-06 9.19922e-06 1.62892e-06 1.57316e-05 0.000100765 1.37024e-06 1.29674e-06 5.5341e-05 2.77312e-05 0.000141174 2.52976e-05 0.000277911 3.17278e-05 0.000246407 2.63156e-06 0.000501983 3.48159e-05 0.00072928 2.0864e-05 1.33902e-05 9.85489e-06 6.29825e-05 1.33643e-05 4.54766e-05 1.70528e-05 0.000230747 0.00016613 1.10215e-05 0.000131369 0.000633195 0.000256477 2.37559e-05 0.000107139 0.000300692 1.74687e-05 1.34329e-05 0.000138639 3.30191e-05 0.000232073 4.79965e-05 1.95787e-06 6.85157e-05 1.5998e-05 0.000261286 4.03449e-06 4.10098e-06 2.3715e-06 1.0157e-05 0.00015427 1.09809e-06 5.18786e-05 0.000128998 0.000255855 5.68154e-05 5.24752e-05 1.71123e-05 8.05773e-06 0.00023408 1.87433e-06 9.02851e-05 3.80877e-06 4.35713e-05 1.55208e-05 1.12308e-05 4.11949e-06 3.12343e-05 1.21495e-06 6.17998e-05 0.000150974 0.000103768 8.8699e-05 0.000228068 0.000120327 0.000270689 1.04719e-05 0.000162135 6.52306e-06 8.46036e-05 7.77913e-06 6.94864e-06 2.36923e-06 0.000239051 9.84055e-06 0.00032315 0.000233325 0.00058624 2.07974e-06 3.58265e-06 0.000229896 0.000604131 4.82055e-05 4.22915e-05 6.63293e-05 1.024e-05 0.000395092 0.000131796 4.85245e-06 1.98948e-06 8.84896e-06 5.38142e-05 8.8247e-06 2.42007e-06 4.55807e-05 5.12816e-05 3.03807e-05 3.45356e-06 5.02811e-05 2.20725e-06 0.000399501 2.47363e-06 3.51321e-05 2.62624e-06 3.23052e-06 1.05575e-06 8.81856e-05 2.53348e-06 0.000144117 0.000183983 1.84798e-06 4.37682e-05 4.70059e-05 1.82315e-06 4.2199e-05 9.20838e-05 4.21677e-05 0.000242651 5.86833e-06 4.65783e-05 6.7752e-05 2.2144e-05 0.000245874 2.29566e-05 2.68761e-06 9.16604e-05 2.02258e-05 3.15912e-05 3.07622e-05 1.49355e-06 8.44966e-06 1.88953e-05 1.30919e-05 5.02337e-06 0.000339561 9.73379e-06 3.83909e-06 7.47298e-05 3.21352e-05 1.17621e-06 0.000241607 7.2461e-05 6.85126e-06 3.17009e-05 0.000243671 0.000232166 3.22388e-05 0.000256217 0.000131486 2.12839e-06 4.30018e-05 2.6529e-05 0.000302863 1.61614e-05 1.66669e-05 0.000232571 0.000120691 0.000458086 5.91941e-05 3.84928e-06 0.000123843 9.79632e-05 8.18913e-05 1.19213e-05 0.000236656 7.26779e-06 6.90057e-05 0.000245735 0.000119221 6.20148e-05 5.48392e-05 2.97893e-05 3.94703e-05 3.06237e-05 4.72994e-06 0.000252932 4.26368e-05 1.67578e-06 9.42182e-05 1.91663e-06 8.12025e-05 1.44791e-06 0.000254018 0.00031237 4.51858e-05 0.00010312 1.43637e-05 8.03477e-05 0.000227941 2.70488e-06 0.000231163 3.04367e-05 0.000103954 3.08641e-05 1.62731e-06 0.000319016 2.74898e-06 0.000234818 3.85588e-05 8.29932e-05 0.000536278 5.477e-05 0.000313033 0.000116313 4.79417e-05 3.95404e-05 1.35076e-05 9.29018e-06 3.00653e-06 6.30809e-06 0.000369525 1.09984e-05 0.00023286 1.44964e-06 6.07443e-05 3.55631e-06 7.9053e-05 6.68757e-05 1.26388e-05 0.000264531 5.68958e-05 5.21434e-05 5.26881e-05 6.21975e-06 6.98318e-06 5.59606e-06 7.70054e-06 0.000351591 2.77789e-05 0.000357944 0.000119366 0.000509454 7.06465e-05 3.64117e-05 0.000227447 3.90978e-05 4.88353e-05 9.81199e-05 1.14344e-05 0.000231478 7.93526e-05 1.4216e-05 9.72341e-05 0.000270409 0.000275897 0.000196827 3.51611e-06 0.000326951 0.000261587 0.000299919 9.45675e-05 3.43337e-06 0.000230699 2.25211e-05 2.20527e-06 0.000257783 1.79059e-05 1.94417e-05 0.000226482 4.40582e-06 6.22159e-05 0.000337277 7.50936e-05 2.38813e-05 1.8654e-05 7.72979e-06 4.0348e-06 5.60061e-05 0.000352631 3.64598e-06 5.87615e-06 2.43076e-05 8.01123e-05 0.000564684 4.17504e-05 8.29371e-05 5.12143e-05 8.35939e-06 4.92166e-06 0.000308087 1.07459e-05 2.24056e-05 6.94454e-06 0.000458063 0.000116876 2.08668e-05 7.77522e-05 5.88282e-05 2.13211e-06 1.64002e-06 0.000283522 3.357e-05 0.00037814 3.98929e-06 3.50968e-05 0.000226911 0.000358072 2.23618e-06 2.156e-06 0.000257343 1.7926e-05 2.28174e-05 0.000317769 0.000105158 0.000212079 4.40246e-06 0.000227371 0.000748446 7.58125e-05 9.50215e-05 2.22201e-06 4.31024e-06 5.10295e-06 1.99366e-05 4.88771e-05 9.77997e-07 7.33736e-06 5.30629e-05 3.61413e-06 0.00011567 0.000105737 0.000175381 2.83739e-06 0.000138771 6.36196e-06 5.6578e-05 3.75997e-05 3.23958e-05 3.79002e-06 3.13383e-05 0.000301086 5.78597e-05 2.77081e-05 0.00018657 3.25407e-06 2.39813e-06 2.3393e-05 3.57172e-05 5.89023e-06 1.97187e-05 8.26728e-05 1.57265e-06 0.000227206 6.81278e-05 0.000389118 1.39493e-05 3.92412e-06 1.25261e-05 4.33991e-06 4.47342e-05 6.07547e-06 3.51656e-05 7.40961e-06 0.000124848 2.59075e-06 3.08957e-06 6.07746e-05 2.77632e-06 3.92429e-05 7.16393e-05 2.47613e-06 6.85517e-06 2.43548e-05 2.49313e-05 4.01221e-05 9.53823e-07 0.000490914 2.57387e-06 7.98427e-05 3.81391e-05 3.16952e-06 4.73141e-06 0.000220379 7.86511e-05 5.67859e-06 1.86471e-06 0.000171517 4.10717e-06 6.86526e-05 6.96834e-05 0.000100413 3.10884e-06 0.000227892 1.26442e-06 1.33422e-06 3.40362e-06 4.61643e-05 4.15322e-05 1.97689e-05 0.000215085 3.78354e-06 0.000145304 2.58393e-06 0.000101477 2.7411e-06 0.000274585 2.81335e-06 1.39042e-06 0.000148386 6.79518e-06 0.000226905 0.000225972 5.92561e-06 1.89917e-06 9.14418e-05 1.54372e-05 8.81476e-05 4.50373e-06 1.57174e-06 3.55719e-06 3.19632e-06 3.33866e-05 0.000234541 5.79293e-05 4.34856e-05 0.000106128 3.51586e-05 6.1002e-06 1.81579e-05 2.19382e-05 5.93463e-06 7.12172e-05 0.000202335 0.000196968 3.33606e-05 0.000235532 0.000277188 0.000232307 0.000162942 3.02694e-05 0.000540574 4.39254e-05 0.000133611 0.000109157 2.07391e-06 6.03606e-05 1.82903e-06 0.000693946 3.18796e-06 0.00025587 6.86193e-06 8.67458e-05 5.26035e-05 0.000282211 2.08003e-05 0.00016979 3.67615e-05 0.000514816 0.000308874 0.000259615 0.000252071 4.60657e-06 3.13316e-06 0.000111525 3.08894e-05 0.000418974 5.91018e-05 9.46619e-05 4.29949e-05 0.000305748 8.17708e-05 1.83055e-05 4.38736e-05 1.89994e-05 0.000124724 0.896015 4.67131e-05 0.000226359 0.000263861 1.67146e-05 5.79367e-05 0.000434038 7.28197e-05 1.65143e-05 0.000103218 0.000241793 4.77192e-06 1.28583e-05 0.000241278 6.60615e-05 5.64321e-06 5.62956e-05 0.000174866 0.000261548 9.14308e-05 0.000105162 5.17723e-05 7.12934e-06 6.02947e-05 8.09522e-05 2.05898e-06 0.000110773 3.66623e-05 5.40105e-05 0.00049192 7.35563e-05 0.000226804 0.000231992 0.000254244 0.000220371 0.000308799 1.26548e-05 0.000277087 8.80943e-05 4.7841e-05 3.15322e-06 6.34995e-05 1.21137e-05 3.06128e-06 7.53201e-05 0.000190071 0.000245343 6.77981e-05 0.000237795 7.94891e-05 0.000455617 3.46178e-05 2.84312e-06 8.99361e-05 0.00029119 0.000247183 4.60726e-05 0.00041459 2.32773e-06 3.46437e-05 6.48564e-05 1.07844e-05 2.88703e-05 4.51379e-06 3.69283e-06 2.88812e-05 9.13221e-05 2.41841e-05 3.55902e-05 0.000335867 0.000362291 0.000126644 0.00017501 7.45362e-05 1.31047e-06 0.00028193 1.45527e-06 5.53292e-06 2.381e-05 9.74007e-05 2.79905e-05 4.13852e-06 0.000111572 6.03539e-05 0.000231136 0.000110912 2.21653e-06 0.000312296 7.34172e-05 1.60789e-05 0.000249864 0.000245697 6.47507e-05 0.000502263 4.07233e-05 0.000119741 4.94157e-06 2.67744e-06 4.78774e-06 1.98483e-06 0.000119352 7.68864e-07 4.47687e-05 3.34429e-05 1.37288e-05 3.71177e-05 0.000148416 7.32989e-05 3.67234e-05 4.42097e-05 3.83368e-05 0.000202996 8.80203e-06 0.000225982 0.000115763 3.74039e-05 0.000319567 0.000239681 0.000104829 1.59262e-05 3.22519e-05 7.15438e-05 0.000275104 1.86338e-05 2.90414e-05 6.91075e-06 5.24924e-05 0.000248721 6.68062e-05 0.000166993 6.72598e-05 4.21637e-05 1.07176e-06 2.42902e-05 3.63978e-06 0.000224957 2.83258e-06 1.41236e-06 0.000227501 0.000195927 0.000128413 3.07134e-05 1.30989e-05 9.53866e-05 0.000185232 3.28356e-05 3.79367e-06 9.59365e-05 4.78295e-05 1.54903e-05 9.135e-05 1.73864e-06 8.33278e-05 2.3829e-06 3.30123e-06 4.06818e-05 7.25703e-05 0.000110332 0.000140412 0.000224659 3.06699e-06 6.26958e-06 9.73019e-05 2.36777e-05 0.000102869 4.5201e-06 4.82466e-05 1.53465e-06 8.12682e-06 3.59612e-06 2.8075e-06 0.000239672 0.000235537 9.2978e-05 1.13785e-05 4.28988e-06 4.82745e-05 4.05297e-06 2.21477e-06 0.000187075 0.000356521 4.86994e-05 0.000279158 2.46902e-05 5.91703e-05 0.000241581 2.41562e-06 3.3902e-05 2.40789e-06 0.000238512 8.42036e-06 0.000173843 0.000229008 0.000259381 1.08424e-05 0.000115209 4.08651e-06 2.45341e-06 6.36799e-05 0.000248227 0.000139276 0.00022884 0.000229612 8.23228e-05 0.000578175 1.22521e-06 1.56078e-05 7.39358e-06 6.74794e-05 0.000113074 2.69894e-06 0.000638247 7.50008e-06 4.16937e-05 4.97201e-05 2.90319e-06 9.22175e-06 0.000111681 6.73598e-05 4.17608e-06 0.000234814 0.000152104 2.21629e-05 0.000258078 2.49449e-06 1.12279e-05 2.01686e-05 0.000476152 5.90034e-05 0.000293222 1.00333e-05 1.61786e-05 0.000473937 3.24962e-05 4.96939e-05 1.52692e-06 0.000154475 4.23672e-05 0.000226957 4.3988e-06 2.37232e-06 0.00010766 4.22375e-06 0.000349562 5.60303e-05 2.84417e-05 0.000144715 7.8684e-05 2.04946e-05 4.21775e-05 9.04202e-06 0.000104234 0.000169404 4.53848e-05 0.000115023 1.59373e-05 0.000181329 1.91589e-05 7.19333e-05 7.85217e-06 3.07795e-06 0.000620305 8.42156e-05 0.000452598 1.33936e-05 0.000240098 1.48161e-06 3.99219e-06 4.43254e-06 0.000101222 0.000217196 2.03906e-05 0.000608774 3.46394e-05 0.000115584 
2.30101e-05 1.67356e-05 0.000121218 3.07536e-06 4.4021e-06 8.50511e-05 0.000260061 9.72306e-07 0.000236474 2.25276e-06 0.000281435 0.000160568 4.3177e-06 7.37957e-06 4.49412e-05 0.000165359 4.03378e-05 4.84913e-05 9.90896e-05 5.01697e-05 0.000110791 8.0649e-05 0.000110024 0.000185784 6.39953e-05 0.0004682 2.6266e-06 0.000398308 0.000245757 1.42375e-06 5.22492e-06 0.00032433 0.000122543 5.17566e-06 1.75924e-06 0.000287772 0.000116596 0.000306274 0.000279468 2.64561e-05 1.03601e-05 8.6187e-06 0.000164226 7.54077e-05 2.86484e-06 1.19336e-05 2.44365e-05 0.000303043 5.17847e-06 1.98857e-06 5.30446e-06 4.07531e-05 9.86008e-05 3.22806e-05 0.000172201 0.000280038 3.49827e-06 0.000230941 2.32975e-05 2.63788e-05 8.89325e-05 4.75454e-06 3.21379e-06 8.11572e-07 8.83532e-05 2.04492e-06 5.37681e-05 3.26197e-06 2.61867e-06 1.44546e-06 0.000236273 3.00846e-05 2.51738e-06 6.31975e-05 0.000267918 5.60871e-06 0.000237075 6.56928e-05 5.40398e-05 2.86999e-06 3.40076e-05 0.000100725 0.000110493 0.000343055 0.000255634 3.33297e-05 1.86781e-06 5.59335e-05 0.000130959 2.0413e-06 0.000314064 0.000272385 2.30263e-06 1.83366e-06 4.69872e-05 5.09966e-05 1.27152e-06 7.08842e-05 2.3633e-06 7.4892e-06 2.018e-06 5.25508e-06 9.78199e-05 0.000358634 0.000352246 1.73397e-06 2.39725e-06 2.29776e-05 1.29925e-06 3.04808e-05 4.80337e-05 6.6478e-06 1.17491e-06 0.000147392 5.72364e-05 1.27988e-06 2.42462e-05 2.68815e-06 0.000268782 1.6307e-06 1.36499e-05 3.63438e-06 1.35161e-06 2.67361e-05 3.59069e-05 4.23503e-06 1.37608e-06 3.92296e-06 1.92468e-06 0.000302088 2.71097e-06 2.51583e-05 1.18166e-05 0.000350231 4.37892e-06 0.000203689 0.000433385 6.74243e-05 0.000237641 0.000248012 2.09107e-05 1.18887e-06 5.80455e-05 5.53092e-05 8.58119e-05 2.16542e-06 0.000226631 6.30563e-05 1.82919e-06 0.000123174 0.000243878 0.000273893 5.67346e-05 1.08158e-05 0.000198719 0.000227597 2.45309e-05 9.14473e-07 0.000371538 3.4732e-06 3.31762e-06 0.00010127 2.04084e-06 1.3122e-06 9.73995e-06 4.35943e-06 3.11875e-05 0.000122695 9.29076e-05 1.87621e-06 2.89397e-05 3.13179e-06 4.85442e-05 4.86522e-06 0.000494357 0.000123779 1.92896e-06 0.00010145 0.000241692 0.000226252 0.000102977 3.13559e-05 0.000293808 4.15913e-05 5.88991e-05 8.6424e-05 0.000694012 0.000183354 2.13644e-06 3.28552e-05 0.000220277 6.48147e-05 0.00033663 0.000536214 5.50363e-05 2.89977e-06 6.50595e-05 1.1641e-05 0.000139058 3.94619e-06 3.18051e-05 0.000263459 4.26346e-06 0.000256223 3.7131e-05 0.000328458 1.61411e-05 2.55042e-06 0.000283684 3.20752e-05 0.000142809 2.82777e-06 0.000108162 0.000133407 6.35116e-05 4.0503e-05 1.66766e-05 0.000251471 7.28419e-06 5.19509e-06 3.16882e-05 9.0184e-05 2.19754e-05 2.26298e-05 6.61956e-05 0.000226136 1.96292e-06 0.000248628 0.000560441 2.92814e-05 0.000258242 0.000225954 1.72885e-05 1.10141e-06 1.71903e-05 1.72695e-06 2.31025e-06 1.14727e-05 0.000299807 0.000285196 0.000231137 6.60769e-06 0.000295462 3.39892e-06 3.20365e-05 1.4463e-05 0.000301319 3.78534e-06 0.000229164 0.000139644 4.87295e-05 0.000137858 3.00101e-05 2.37702e-06 5.09705e-06 2.25702e-05 0.000102237 1.92145e-06 9.32664e-07 3.37022e-05 4.68163e-06 0.000144473 1.86443e-05 0.000232078 1.96456e-05 0.000330096 0.000170216 0.000369653 0.000113303 0.000611797 9.87218e-07 3.30462e-05 3.23573e-05 8.17729e-05 0.000280136 0.000148718 1.61963e-05 0.000168055 0.000185981 1.82243e-05 2.57502e-06 0.000240362 0.000294594 8.36177e-06 4.10635e-05 0.000422112 6.55759e-05 3.6638e-05 2.15571e-06 7.67262e-05 0.000257801 9.52235e-05 1.0402e-06 9.09704e-05 7.35843e-05 0.000256297 1.39956e-05 1.24195e-06 4.00052e-06 4.03802e-05 2.9318e-05 2.72883e-06 2.05533e-05 3.71453e-05 0.000261861 2.38668e-05 1.14328e-05 3.11668e-05 4.37329e-05 0.000268657 1.78589e-06 2.43562e-06 1.86913e-05 7.86311e-05 1.66419e-05 1.26958e-05 3.37417e-06 1.42663e-05 9.25588e-07 8.88789e-06 5.43015e-05 4.17797e-06 3.67322e-06 0.000228823 8.66442e-05 0.000293165 0.000125688 5.94026e-06 3.01829e-06 0.000195023 3.82001e-06 1.46654e-06 3.67112e-06 0.000247728 3.45481e-05 0.000416078 0.000242795 0.000382991 1.12086e-05 1.58313e-06 0.000267106 0.000371561 5.7723e-05 2.92395e-05 1.19224e-05 4.18992e-06 1.00533e-05 1.01154e-05 2.62468e-05 1.93826e-05 5.32101e-05 1.10827e-06 7.25045e-05 1.17152e-05 8.0045e-05 1.95819e-05 2.71107e-06 1.58579e-06 9.25335e-06 8.01072e-07 0.000351497 1.33086e-06 8.18796e-05 1.40623e-06 8.90512e-07 1.0858e-06 4.7378e-06 5.72255e-05 1.719e-05 0.000236573 1.11197e-05 0.000163709 2.13252e-05 2.4859e-05 0.000183788 0.000106857 0.000123501 0.000246882 1.68931e-06 0.000188728 1.76865e-05 4.5995e-05 0.000232757 5.26192e-05 1.82864e-06 2.9986e-05 1.79491e-05 2.19246e-06 3.24034e-05 6.24726e-05 2.98044e-05 3.5345e-06 0.000136732 1.56276e-06 0.000332224 0.000207019 7.2428e-05 6.39277e-05 4.19411e-05 2.36753e-05 0.000228123 2.7956e-06 2.11284e-05 0.000136628 0.000240553 0.000250951 1.68219e-05 0.000255389 2.72164e-05 1.94064e-05 1.44774e-06 1.51578e-06 0.000245652 1.97114e-05 2.17718e-06 2.51787e-05 8.83513e-05 0.000381429 1.67264e-06 1.41553e-05 1.5897e-05 5.81585e-05 0.000132762 8.13404e-07 0.000240282 2.56341e-06 2.16858e-05 0.000318951 3.93303e-06 3.13662e-06 3.59236e-05 2.23212e-06 1.00563e-05 0.0001197 1.48465e-05 0.000285345 5.18193e-05 5.88895e-06 8.9001e-05 1.74465e-06 7.36205e-05 1.1582e-06 0.000228816 0.000250913 2.69771e-06 2.75548e-05 1.0001e-05 0.000148454 0.000232378 3.61788e-06 8.7435e-06 2.66474e-06 2.09644e-06 5.42756e-06 5.28984e-05 0.000241495 1.15557e-06 0.000227696 2.87427e-05 1.69869e-05 0.000396153 5.695e-05 0.000235585 4.96585e-06 6.31462e-05 3.46458e-05 3.69811e-05 1.74398e-06 1.44078e-06 1.56926e-06 0.000261866 1.42728e-05 0.000337394 1.08288e-06 0.000122184 8.84335e-07 1.02093e-05 9.40002e-05 2.9109e-05 0.00032745 3.23283e-05 2.07714e-06 7.93704e-05 2.64261e-06 1.82558e-06 1.42971e-06 9.91943e-06 0.000239628 0.000158558 0.00022913 1.5692e-05 0.000255084 0.000120957 2.49407e-06 0.000232 3.98767e-06 5.93118e-05 3.81754e-05 4.59443e-06 0.000226969 0.000177429 0.000107661 1.00282e-05 0.000277192 0.000267385 4.92281e-05 9.25687e-07 0.000101065 0.000249182 0.000404512 9.75529e-06 2.75889e-06 0.000264288 2.11343e-05 2.81281e-05 0.00025673 3.3186e-06 3.60685e-05 0.000270544 4.99767e-06 7.56685e-05 0.000231544 4.58963e-05 3.08374e-05 9.55634e-05 6.87517e-05 2.95381e-06 0.000227333 0.000258294 3.09458e-06 2.76814e-06 3.0669e-05 8.95277e-05 0.000255359 5.46917e-05 9.15813e-05 8.41586e-05 2.1333e-06 2.3029e-06 0.000306493 9.38579e-05 4.26335e-05 3.94032e-05 0.000462547 2.49489e-06 4.21259e-05 1.6901e-05 4.5999e-05 7.73354e-06 2.85329e-06 0.000157843 5.0875e-05 7.18179e-05 3.87107e-06 5.15182e-05 0.000230326 0.000370021 5.71503e-05 2.78793e-06 0.000251642 2.66881e-06 9.50154e-05 0.000249397 3.3881e-05 4.05457e-06 7.44006e-06 0.000263157 0.000756692 3.03103e-06 1.98645e-06 1.70303e-06 7.77661e-06 0.000129683 1.22695e-06 1.89364e-06 9.74693e-07 2.42097e-06 1.3246e-05 1.5941e-06 1.51943e-06 4.56637e-05 0.000123548 6.78959e-05 0.000186514 0.000218826 8.06816e-05 2.21571e-06 3.18216e-06 1.08224e-06 3.77482e-05 0.000239811 8.24615e-05 1.18488e-06 7.81128e-05 1.81289e-06 1.25973e-05 0.000126936 2.50299e-05 1.1464e-05 3.11367e-06 5.75889e-05 3.40936e-06 0.000229487 2.7289e-05 1.8277e-05 7.52511e-05 2.92013e-06 3.50195e-05 0.000104844 3.26442e-05 9.58428e-06 1.90109e-05 6.1029e-05 6.94785e-05 3.36133e-05 7.39415e-05 3.83138e-06 2.66531e-06 0.00010838 0.000231678 1.08651e-06 1.91128e-06 2.1662e-05 4.22579e-05 9.41907e-05 1.84573e-06 0.000621521 1.62878e-06 3.64764e-06 6.25112e-05 0.000102056 1.96078e-06 7.03661e-05 8.10078e-05 3.08427e-06 1.16093e-06 0.000152202 1.17122e-06 2.12348e-06 3.96728e-05 0.000256203 6.34643e-05 0.000323637 2.92837e-05 1.52641e-06 1.24486e-06 0.000108819 2.84208e-05 3.12654e-05 7.88797e-05 1.40216e-06 3.43366e-06 3.0889e-06 0.000152835 0.000199793 0.000316164 1.6477e-06 5.33377e-05 9.4924e-05 3.03272e-06 0.000258693 0.000248051 1.53659e-06 1.04856e-06 0.00010605 8.51326e-05 6.55169e-05 1.41274e-06 1.5376e-06 1.98279e-06 2.93571e-05 6.10007e-05 0.00022958 0.000117927 6.36238e-05 0.000107736 5.05754e-05 1.3312e-06 0.000125926 1.37288e-06 1.14892e-05 0.000163188 1.24778e-05 1.99053e-06 3.19312e-05 0.000225536 0.00022779 0.000363757 2.80109e-06 1.10473e-05 6.58792e-05 1.36899e-06 3.50094e-05 4.72125e-05 2.42981e-06 3.54427e-06 1.75437e-06 0.000783861 3.83026e-05 0.000216183 8.79196e-06 2.88032e-05 4.79714e-05 0.000251576 2.91624e-06 1.98185e-05 5.22945e-05 0.000461281 0.00022645 0.000256733 4.05981e-05 2.47551e-06 1.36558e-05 9.38028e-05 2.72634e-05 3.03002e-05 1.10346e-05 0.000131629 9.48818e-07 0.000327906 3.0708e-06 1.80324e-05 5.0653e-05 6.9312e-06 6.64608e-05 0.90792 0.000115783 0.000249607 0.000369477 1.98026e-05 3.3087e-05 0.000271573 0.00010596 1.43289e-06 0.000154773 0.000227829 1.27042e-06 1.13898e-06 0.000242025 6.79111e-05 0.000108846 4.90043e-05 2.00142e-06 0.00019974 0.000210477 7.17948e-05 8.1445e-05 6.04551e-06 9.78857e-07 0.000180576 1.18628e-05 0.00014692 4.5126e-05 4.56252e-05 5.9321e-05 6.61641e-05 0.00022652 0.000435026 0.000348261 2.27973e-05 0.000373048 2.85677e-05 0.000229744 1.84144e-05 0.000367757 6.13582e-06 9.62222e-06 5.59158e-06 0.000104085 6.9639e-05 0.000144085 0.000270448 2.96074e-06 0.000245133 7.39816e-05 0.000409579 2.06666e-05 1.57747e-06 4.49248e-05 7.28676e-06 0.000117848 8.66482e-05 0.000310908 1.47008e-06 4.52869e-05 4.82399e-06 5.72799e-05 5.46106e-06 1.41057e-06 2.32553e-06 2.6478e-05 0.00010221 0.000107128 2.30061e-06 0.000240898 0.000576397 2.29009e-05 3.36388e-05 5.26645e-05 9.26719e-05 4.28274e-06 2.82993e-06 6.68362e-05 3.65762e-05 6.56968e-05 3.05042e-06 1.54358e-06 0.000175377 2.38953e-05 0.00023069 1.74716e-05 1.44082e-06 0.000235846 5.5298e-05 6.36544e-06 2.87018e-05 0.000244262 8.69572e-05 0.000508744 1.96899e-06 4.93892e-06 3.91947e-06 5.03757e-05 2.4194e-06 5.36589e-05 3.28677e-05 1.23757e-06 2.33185e-06 3.95143e-05 2.46609e-05 9.15826e-05 9.28768e-05 0.000126442 6.13812e-05 0.000154817 6.32633e-05 4.35022e-06 5.92253e-06 0.000252002 7.65008e-05 2.26657e-05 0.000243189 0.000243824 2.81332e-05 8.69839e-05 9.21304e-05 2.08176e-06 5.67305e-05 7.20985e-06 9.72313e-06 2.53932e-05 2.82895e-05 0.000270839 2.18546e-05 0.000148086 1.21613e-05 6.71965e-05 1.02717e-06 0.000135825 1.99684e-06 0.000294468 3.59449e-06 1.73084e-06 0.000229284 2.27699e-05 2.84248e-06 4.79185e-05 5.58358e-05 3.00598e-06 4.98856e-05 7.71185e-05 2.18837e-06 1.1356e-05 8.87804e-05 1.47886e-06 0.000157968 9.64681e-06 0.000127805 3.2712e-06 1.78685e-06 2.9806e-05 1.74349e-06 7.0109e-06 2.40848e-06 0.000225433 1.96842e-06 4.69001e-05 2.54248e-06 2.81838e-05 0.000202777 1.49963e-06 6.18811e-05 1.18126e-06 3.5288e-06 1.32172e-06 1.91303e-06 0.000304999 0.000465659 8.87242e-05 0.000123207 2.22656e-06 0.000101234 6.92408e-06 1.54549e-05 2.36386e-05 0.000231493 7.04019e-05 0.000327211 9.79829e-06 6.28637e-05 0.000227717 1.94704e-06 1.5489e-05 1.40181e-05 0.000270093 2.01012e-06 7.09851e-06 0.000230701 0.000418524 7.97185e-05 1.51461e-05 1.12413e-05 1.51808e-06 9.81555e-05 0.000232008 2.9881e-05 2.14374e-05 0.000228975 7.32154e-05 0.000229475 1.3234e-06 4.41601e-05 1.82364e-06 6.9421e-05 0.000152813 6.76022e-05 0.000227202 2.4228e-06 0.000138173 0.000125549 1.04515e-06 7.68733e-05 5.08245e-05 5.14994e-05 1.83364e-06 1.01817e-05 0.000146701 4.89419e-05 8.55032e-05 1.63992e-06 5.6196e-05 1.54022e-05 0.000311264 7.12908e-05 0.000235378 1.86944e-05 0.000183666 0.000463346 6.11852e-05 1.68972e-05 1.12642e-06 0.000163405 3.17122e-05 0.000254398 2.73373e-06 6.16014e-06 8.29956e-05 1.04281e-06 0.000411011 5.74674e-05 8.56746e-05 7.20146e-06 7.43085e-05 9.08289e-05 6.18979e-05 2.52271e-06 9.54315e-05 0.000130668 2.8159e-05 0.000132326 5.38013e-06 0.000116891 6.00047e-06 6.75523e-05 8.78182e-06 1.18952e-06 0.000531678 1.9421e-06 0.000471796 0.000188074 0.000310737 1.25409e-05 0.000199003 7.85222e-05 3.02926e-05 8.41946e-05 1.29928e-06 0.000229927 1.45266e-06 2.86405e-06 
0.000338833 6.09639e-05 7.40182e-05 0.0232175 0.000161499 3.44844e-05 4.63659e-05 3.75586e-05 6.2998e-05 4.43768e-05 7.23626e-05 9.88046e-05 0.000130104 0.000171484 0.000126006 0.000162121 0.000182095 7.13742e-05 0.000213667 6.126e-05 3.3534e-05 0.000354708 0.000137747 6.75628e-05 5.2675e-05 0.00021348 8.58601e-05 0.000449938 9.46491e-05 0.000119088 0.00016357 0.000534199 0.000363751 4.51059e-05 0.000293972 0.00018312 0.000263622 4.5328e-05 6.82303e-05 5.92696e-05 0.000144484 0.000221201 0.000285089 5.5273e-05 0.000153963 0.00026131 0.000311524 0.000246066 0.000160869 0.00021883 4.30065e-05 0.000405149 0.000101506 0.000180123 4.47923e-05 4.92097e-06 2.17231e-05 0.000117801 0.000173944 0.000344508 5.5499e-05 0.00011368 3.60385e-05 6.19353e-05 0.000616925 4.952e-05 4.91672e-05 8.76989e-05 4.93608e-05 0.000257693 0.000236162 0.000143453 0.000105122 4.79172e-05 0.000249744 0.000125837 0.000139369 0.000128603 0.000489375 0.000277673 2.54721e-05 0.00032357 0.000207093 0.000463391 0.000153992 6.96334e-05 0.000101285 0.000143343 7.77016e-05 6.71413e-05 8.83279e-05 0.00132761 0.000186676 0.000184412 0.000247089 0.000836696 4.45768e-05 9.05828e-05 0.000175122 4.87411e-05 0.000245774 3.50973e-05 0.00166303 0.000148893 0.000105784 3.7661e-05 0.000159866 0.000270747 5.62343e-05 4.82431e-05 0.000143956 0.000175155 0.000166012 0.000105234 3.56734e-05 4.50762e-06 0.000164788 4.49887e-05 0.000125375 0.000166276 0.000115108 0.000311555 1.6287e-05 3.60707e-05 0.000112689 5.21833e-05 0.000276428 0.000149765 0.000164846 0.000102172 5.2745e-05 0.00028643 9.43563e-05 0.000212857 2.79243e-05 0.000169765 0.000138213 4.38302e-05 0.000109025 0.00011795 0.000226057 7.07901e-05 8.93177e-06 0.000178005 5.28207e-05 4.31108e-05 8.24185e-06 0.000297909 0.000175717 0.000132041 7.16276e-05 0.000189999 9.19703e-05 0.000148231 8.56857e-05 0.000214836 2.81489e-05 6.68721e-05 7.40933e-05 0.000100764 9.96107e-05 0.000302792 0.000297019 0.000151179 0.00029586 0.000244486 0.00020766 0.000213503 0.000112792 4.12684e-05 4.24389e-05 4.4499e-05 0.000314692 7.22385e-05 0.000161337 0.000284329 0.000316435 0.000288029 0.000144637 7.64999e-05 7.28446e-05 0.000161793 0.00125831 0.000246527 7.10899e-05 0.000149463 0.000448498 0.000203267 5.8037e-05 0.000318152 0.00013652 9.90189e-05 8.9568e-05 0.000164588 0.000529271 7.91426e-06 6.96193e-05 1.08485e-05 0.000197305 0.000157543 0.000122453 6.78904e-05 1.19866e-05 0.000100791 0.000198735 9.75485e-05 0.000108424 9.14108e-05 8.43229e-05 0.000267945 0.000161455 4.18667e-05 6.12524e-05 6.74215e-05 5.05203e-05 8.58454e-05 7.89653e-05 0.000581108 4.90504e-05 6.18763e-05 5.87673e-05 0.000232902 0.000102741 0.000143827 3.68251e-05 1.48651e-05 0.000120187 6.6509e-05 0.000151892 0.000122578 9.44928e-05 6.1214e-05 2.01144e-05 5.05767e-05 2.55767e-05 5.56574e-05 2.52003e-05 0.000297666 0.00018626 9.92506e-05 8.27734e-05 5.53448e-05 0.00159434 0.00027825 1.35391e-05 4.1757e-05 6.06688e-05 7.94695e-05 1.27631e-05 0.000253795 0.000779238 9.24434e-05 9.6954e-05 0.000214126 0.000155043 8.63251e-05 0.000107049 0.000114849 4.02351e-05 3.11062e-05 0.000214312 0.000312491 2.33321e-05 0.000125045 6.31709e-05 0.000193342 0.000141972 3.88876e-05 4.43766e-05 6.92585e-05 1.42901e-05 0.000289652 0.000151739 0.000231136 0.000117052 0.000246766 0.000111543 0.000107945 0.000280958 3.11635e-05 4.38861e-05 6.11896e-05 0.000187912 0.00013392 0.000358788 0.000215729 0.00163728 0.00108231 1.71947e-05 0.00116457 0.000271368 0.000205067 0.000158958 6.62587e-05 0.000165759 4.28028e-05 4.09071e-05 8.6815e-05 4.87309e-05 0.000242974 0.00018605 4.55501e-05 1.61952e-05 0.00012795 4.05455e-05 6.04715e-05 0.00013549 0.00010791 0.000188673 6.13527e-05 0.000104505 3.87935e-05 3.89283e-05 0.00179652 0.000247226 0.000136513 0.000492613 0.000281965 4.2971e-05 0.000261439 0.000226102 0.000252342 0.000156764 0.00023278 0.000279636 0.000128643 0.000127706 0.000142323 9.39603e-05 0.000189282 0.00040272 7.53594e-05 0.000104043 0.000229505 0.000199899 8.9952e-05 5.72679e-05 0.000105382 0.000161407 0.000128173 0.000225955 0.000220186 0.00186548 3.4151e-05 0.000193129 8.45516e-05 0.000147081 9.6527e-05 0.000143927 0.000165475 0.000151672 7.58941e-05 0.000213964 0.000121073 0.000161895 0.000344779 2.5335e-05 9.829e-05 0.000175443 4.54366e-05 2.90318e-06 0.000138333 0.000228627 5.77886e-06 0.000127678 9.86438e-05 0.000175915 6.73534e-06 0.000133034 0.000191207 1.56941e-05 0.000402965 8.25575e-05 0.000102841 0.000112671 0.000275142 0.000138679 0.00014554 8.17923e-05 0.000343137 0.000129433 9.92893e-05 4.22642e-05 0.000305516 9.38866e-05 0.000121358 4.81191e-05 5.95748e-05 0.000182922 8.51973e-05 0.000112278 6.63961e-05 0.00017625 3.78243e-06 0.000130805 0.000269141 8.48164e-05 9.92801e-05 0.00131745 0.000125205 0.000251142 9.62998e-05 0.000319057 0.000142371 5.74897e-05 0.000394374 3.30644e-05 0.000112081 0.000173782 8.14589e-05 7.05096e-06 6.05951e-05 2.79936e-05 5.87481e-05 3.37018e-05 0.000101453 0.00026023 4.09033e-05 0.000143876 0.000328978 0.000102367 0.000105263 8.9774e-05 1.59085e-05 8.71306e-05 0.000429636 0.000167639 0.000199563 1.61968e-05 9.56325e-05 0.000216093 0.000125573 0.000194609 0.000192124 0.000239313 0.000159843 0.000261997 0.000135538 9.69621e-05 0.000164856 0.000305959 4.50164e-05 3.02361e-05 0.000117196 1.37326e-05 8.19837e-05 0.000142705 0.000105324 0.000107886 0.000313951 4.65835e-05 0.000217962 4.5556e-05 7.01745e-05 4.15745e-05 0.000316543 3.81872e-06 0.000160958 0.000131358 0.000154 0.000200922 1.95292e-05 0.000162708 0.0004435 7.94048e-05 8.08632e-05 3.44771e-05 0.000110479 0.00018479 0.000176974 7.93859e-05 4.22184e-05 0.000118432 4.40104e-05 0.0031613 0.000101897 0.000196093 0.000139602 0.000133799 8.97112e-05 9.07571e-05 6.3612e-05 3.22079e-05 0.00019558 0.000152451 3.57178e-05 0.000388233 0.000149348 0.000212741 3.68485e-05 8.18053e-05 0.000314674 0.000326704 0.000328689 0.000231151 2.48102e-05 0.000249123 0.00234586 6.6031e-05 3.4954e-05 8.79803e-05 0.000104432 0.000113999 0.000992465 0.000106684 0.000255659 0.000160699 0.000228448 7.5513e-05 9.49105e-05 0.000218032 2.91273e-05 2.28273e-05 0.000200076 0.000242908 0.000107558 7.94915e-05 0.000138977 0.00012054 3.60861e-05 4.59822e-05 3.24985e-05 0.000162768 5.48419e-05 0.000147498 0.000172851 0.000117641 0.000168663 0.000356126 0.00017862 5.16101e-05 0.000110152 0.000233494 0.000169584 0.000154942 0.000196348 0.00166589 0.000165286 0.000228661 0.00028654 8.69803e-05 1.61311e-05 0.000240969 0.000125413 0.000206192 1.32172e-05 0.000995468 6.01406e-05 0.000140948 0.000118835 0.000103639 0.000428219 0.000369203 0.00010687 0.00292387 7.68162e-05 0.00236179 0.000364125 2.26714e-05 9.44153e-05 5.41418e-05 8.04103e-05 7.32151e-05 0.000153921 6.0815e-05 0.000174411 0.000154741 0.000143064 1.0222e-05 8.69226e-05 1.69775e-05 4.44177e-05 0.000218533 3.94615e-05 4.45703e-05 4.55122e-06 0.000228911 0.000343456 0.000267897 0.0451839 0.000702535 0.000129929 0.000648193 0.000127223 0.000147881 0.000139631 0.000155707 0.000206372 9.97759e-05 0.000316492 2.86772e-05 0.00200018 5.45049e-05 0.000229691 0.000258372 2.2873e-05 0.00012748 0.00217737 6.34454e-05 0.00125595 0.000132596 3.55173e-06 0.000247596 0.000174212 0.000170946 1.84178e-05 0.000214713 9.79034e-05 0.00011973 0.00257141 0.000292323 0.00160006 5.89173e-05 0.000195689 0.000172289 7.59359e-05 0.000182298 4.59543e-05 0.000106819 0.000283785 7.94579e-05 3.64886e-05 0.000170334 0.00110536 0.000178898 5.0623e-05 0.000151989 5.02993e-05 0.000146161 0.000106333 0.000144731 5.90331e-05 0.000202409 0.000285767 3.79732e-05 0.0001501 0.000152111 0.000331921 5.02126e-06 0.000943727 0.000261493 0.000212217 0.000156603 8.4233e-05 2.82853e-06 7.37114e-05 9.99548e-05 0.000282562 3.94292e-05 2.20263e-05 9.80689e-05 7.90592e-05 0.000203762 0.000351898 7.74792e-05 0.000139523 0.000205272 0.000153636 9.80515e-05 0.00022702 9.71925e-05 0.000242874 0.000129395 7.59973e-05 0.000108318 9.08462e-05 8.11388e-05 0.000255971 0.000287369 0.000297936 0.00013422 9.50794e-05 0.000326595 0.000157659 9.81012e-05 0.000125732 7.09135e-05 3.38666e-05 0.000102258 3.01252e-05 0.000128059 8.44711e-05 3.79084e-05 0.000728144 0.000772101 0.0125632 2.80589e-05 0.000372365 7.81664e-05 0.000455446 0.000185851 0.000429744 0.000271338 0.000231476 0.000130859 0.000161542 0.000122377 1.66536e-05 0.000146155 2.2483e-05 7.31428e-05 5.22892e-05 0.000279128 3.22569e-05 0.000494102 4.38637e-05 9.04644e-05 0.000199685 0.000545588 0.000136613 0.000132532 0.000197299 6.98615e-05 8.25286e-05 5.38894e-05 8.00087e-05 9.42063e-05 0.000110573 5.72469e-05 0.000253329 4.35856e-05 0.000266596 0.00102259 5.47598e-05 4.50512e-05 9.19264e-05 0.000232599 0.000208522 0.000245859 0.00026532 2.79595e-05 0.000401056 4.71199e-05 3.99042e-05 0.000467321 1.72888e-05 0.000118338 6.22124e-05 0.000266579 2.39188e-05 0.000105632 0.000233094 0.0458898 0.000234785 0.000250441 0.000239144 0.000260714 0.00015917 4.35496e-05 0.000159667 0.000312257 0.000321705 3.06497e-06 3.83699e-05 0.000629609 0.00124977 0.000104066 0.000250342 0.000309579 2.62707e-05 0.000246138 2.82703e-05 9.17817e-05 0.000349118 0.000214214 3.82363e-05 0.000304404 0.000237561 0.000186406 0.000218473 0.000152775 0.000175193 0.000128322 0.000233668 0.000257125 0.000116704 4.09526e-05 0.000140582 0.000240809 8.99054e-05 0.0611603 0.000169427 8.10566e-05 2.80921e-05 0.000295995 0.000240934 0.000386606 1.66628e-05 3.56788e-05 0.000157443 0.000260932 0.000126151 0.000294115 0.000199411 0.00022806 7.15437e-05 0.000264765 0.000361478 8.99492e-05 0.000123808 0.0447144 0.000191474 0.000277232 0.000169134 4.16546e-05 2.02287e-05 0.000101756 0.000256995 0.00011152 5.54381e-06 4.28629e-05 6.82906e-05 0.000109513 6.83716e-05 0.000137481 0.0004119 0.000101234 2.99611e-05 0.000250279 7.35714e-05 3.71661e-05 1.75336e-05 0.000140955 0.00036255 0.000150175 0.000114402 1.744e-05 0.000149101 9.44197e-05 4.27169e-05 0.000176101 0.00021902 9.44514e-05 0.000142125 0.000126878 0.000109439 4.07185e-05 9.13364e-05 0.00021804 0.000185894 0.00203649 0.000353735 0.000257479 4.77108e-05 8.58785e-05 0.000161143 3.59829e-05 0.000327236 2.80064e-05 3.41785e-05 0.000529236 0.000310599 0.000177169 0.000139925 0.000237914 6.77943e-05 0.000330318 1.58252e-05 9.60456e-05 0.000259707 0.000220877 2.94165e-05 2.76891e-05 5.07354e-05 0.000296195 0.0533408 0.000205558 0.00013053 0.000125116 0.000203513 0.000134764 0.000641729 0.000303744 0.000248413 2.05048e-05 0.000128483 0.000147108 5.82934e-05 2.61623e-05 6.55454e-05 0.000140895 9.89248e-05 3.1938e-05 0.0454269 0.000137591 4.14268e-05 0.0001562 5.14215e-05 0.000427854 0.000225342 3.88853e-05 5.74658e-05 0.000615149 0.000705056 5.37653e-05 5.90863e-05 5.43348e-05 0.000230814 6.74242e-05 0.000135514 7.92526e-05 0.000530664 0.000106673 0.000155046 0.000547331 7.64987e-05 0.000794278 0.000147332 6.91254e-05 0.000463977 6.96311e-05 0.000334146 3.44035e-05 0.000115927 5.44084e-05 2.42125e-05 0.000174678 4.10185e-05 0.000285128 6.2747e-05 0.000255977 0.000194543 0.0288639 0.000110661 6.94127e-05 0.000114083 0.000151864 5.96634e-06 4.54778e-05 0.000240859 1.71461e-05 0.000119875 9.8937e-05 0.00193482 0.000514519 0.000142012 0.199891 0.000157197 0.000108743 5.3795e-05 0.000169263 0.00020819 0.000252828 0.000344037 4.72778e-06 9.86536e-05 0.00010779 5.07763e-05 8.44797e-05 0.000104351 0.000250727 9.36448e-05 7.04256e-05 6.60595e-05 9.21591e-05 0.000405243 0.000135566 1.16583e-05 9.18673e-05 6.25873e-06 0.000133402 0.000106186 6.33172e-05 9.73491e-05 0.00011183 0.000193442 2.59324e-05 4.80603e-05 0.00026491 0.000182937 0.000247306 0.000253569 0.000169325 9.98455e-05 8.20024e-05 7.61101e-05 0.00016962 8.39286e-05 0.000128493 0.000164151 8.47098e-05 0.000110701 0.00020833 0.000143439 0.000250123 9.54819e-05 5.79779e-06 5.95293e-05 0.000230182 0.000137811 0.000134097 0.000154312 0.000241576 0.000219722 0.000163629 4.03941e-05 4.19358e-05 0.151146 1.66518e-05 0.0973203 
0.000119439 0.00056944 0.000409843 0.000295876 0.000145342 0.000405997 1.88832e-05 0.000182395 0.000742198 0.000374268 7.86454e-06 0.000108818 2.15096e-06 0.000236399 1.18223e-05 2.27921e-05 4.76694e-05 1.99019e-05 0.000229903 6.88484e-06 0.000439125 0.000485804 8.54042e-05 1.79806e-05 0.00027911 1.10799e-05 8.15617e-05 0.000264257 3.00402e-05 7.14191e-05 0.000158739 0.00046028 0.000502898 4.30048e-06 2.7725e-05 0.000504887 2.85581e-05 5.91758e-06 0.000193332 8.82757e-06 0.000104398 0.000470345 0.000153106 2.29018e-05 0.000539626 7.72798e-05 0.000445931 5.90811e-05 6.92919e-06 8.09469e-05 5.85812e-06 0.000421309 9.67851e-06 2.4615e-05 8.38944e-05 0.000127853 1.47942e-05 0.000199775 5.57134e-05 0.000409441 0.000852786 5.99532e-06 7.92427e-05 9.41193e-05 0.000567018 6.4835e-05 0.000143379 0.000108884 0.00010494 5.48141e-06 0.000136144 3.64556e-05 1.3756e-05 2.45835e-05 0.00146592 0.000516257 0.000842753 1.64986e-05 0.000171681 0.000646638 0.00055354 2.5405e-05 9.00143e-05 0.00013695 0.000316883 8.50761e-05 0.000194306 4.83284e-05 7.21665e-06 7.84656e-06 0.00195446 9.96564e-06 0.00109918 2.13859e-05 0.000181997 8.18207e-06 8.75431e-05 3.862e-05 5.95112e-05 5.14627e-05 0.000148512 2.29793e-05 1.59793e-05 4.28719e-05 0.000422166 0.000510775 0.000412664 6.42992e-06 3.75171e-06 0.000198933 0.00020116 9.9368e-05 2.62479e-06 0.000619945 6.29563e-06 2.60505e-06 0.000226794 3.31369e-06 7.39821e-05 0.000143989 3.06505e-05 0.000597732 0.000403748 0.000592119 1.03513e-05 6.09786e-05 2.97521e-05 5.73336e-06 0.000128824 0.000698206 2.0606e-05 0.00033702 2.9347e-05 0.000107234 8.49897e-05 0.000352131 1.42302e-05 1.01994e-05 0.000113588 0.00013036 0.00136928 3.77633e-06 0.000501985 1.86543e-05 0.000102262 2.98729e-05 2.44705e-06 0.000254224 3.12097e-06 6.00877e-06 9.69217e-06 0.000572102 0.000271512 4.91204e-05 3.22093e-06 0.000634284 5.86255e-06 2.07841e-05 0.00018547 7.04516e-05 0.000136921 0.000323301 3.18202e-05 6.79546e-06 0.00052806 3.96559e-05 1.98271e-05 8.74841e-06 0.000440463 0.000187934 0.000404611 0.00016762 1.39814e-05 0.00043366 0.00041514 3.75894e-05 3.76137e-05 0.000109517 0.000447031 2.7603e-06 0.000416711 9.57069e-05 1.92725e-05 0.000801484 8.55797e-05 0.000535265 7.59077e-06 0.000190819 4.08369e-06 0.000132455 1.00659e-05 5.2601e-06 7.38342e-05 4.78621e-05 0.000877647 0.000425386 0.000689768 6.55923e-06 2.34745e-05 8.89139e-05 0.000448714 0.00127608 0.000838859 0.000521661 0.000139431 0.000136829 0.000839783 8.75899e-05 2.43134e-05 0.00040023 0.000852536 0.00047409 0.000406158 0.000135872 6.73694e-05 2.6719e-05 6.66453e-05 3.13131e-05 2.85274e-05 9.1022e-06 0.00124244 0.000640954 5.04483e-05 3.23572e-06 6.34892e-05 3.57905e-06 6.71133e-05 3.39962e-05 6.2908e-06 5.60602e-05 2.28652e-05 3.92238e-06 2.60639e-05 6.5173e-05 8.79184e-05 4.05644e-05 0.00116702 0.000439036 7.87656e-06 0.000337799 0.000142611 8.89611e-06 1.48362e-05 0.000515365 0.000208044 0.00011074 0.000557831 0.000353004 1.57141e-05 0.000130504 4.83608e-06 7.5027e-05 6.16595e-06 0.000276437 1.58253e-05 0.000146419 1.25322e-05 0.000413909 3.25711e-06 7.19897e-05 0.00168541 0.000117585 0.000554129 1.42737e-05 0.00076785 0.000466137 6.21072e-05 0.00034463 0.000332898 0.000620093 4.00586e-06 0.000146784 7.56388e-05 0.000304871 2.7522e-05 0.000162782 0.00061364 0.00110197 0.000142647 5.56718e-06 8.93662e-06 1.14525e-05 0.000162156 0.000510148 5.13235e-05 5.32899e-05 1.8097e-05 1.05574e-05 1.34677e-05 1.06331e-05 0.00114031 8.26083e-06 9.21329e-05 0.000404381 0.000223904 0.000146588 5.39603e-06 3.71419e-06 1.21869e-05 0.000569706 1.88675e-05 7.41656e-06 7.65773e-06 0.000409313 7.58022e-05 2.92079e-05 0.000403004 0.000148269 1.88301e-05 7.29803e-06 3.99729e-06 9.83797e-05 3.85016e-06 1.79695e-05 0.000498627 0.000150571 0.000656734 0.000159363 1.31813e-05 0.000123973 1.95125e-05 2.08086e-05 0.000116503 0.000519929 0.000458626 0.000490716 0.000239226 1.17678e-05 8.80729e-05 0.000328591 0.000591171 9.78215e-06 0.00087105 5.36436e-06 8.77048e-05 5.38709e-05 1.60981e-05 0.000337573 0.000402837 0.000120992 0.000783903 0.00056978 1.64125e-05 2.85123e-05 1.20574e-05 4.11823e-05 0.000813799 6.13964e-06 1.65596e-05 1.40103e-05 0.000450229 6.73458e-05 0.000184827 0.000198977 6.03911e-05 1.00618e-05 1.45432e-05 3.63987e-06 1.27044e-05 2.7111e-06 0.000125796 3.97001e-06 0.00014418 0.000169904 7.85945e-05 0.000397429 4.45702e-05 0.000112646 0.000129688 3.19892e-05 6.96322e-06 2.10309e-05 8.71115e-06 1.40622e-05 0.000482939 0.000179225 4.44973e-05 3.92306e-05 0.000402108 0.000306769 4.82234e-05 3.39095e-06 0.000239072 0.00090928 2.48502e-05 8.5348e-06 4.82483e-06 1.2944e-05 4.63453e-05 0.000398913 7.5187e-05 0.000168224 0.0001119 2.32085e-06 0.000139113 2.58255e-05 2.37622e-05 4.87002e-05 1.60987e-05 1.61044e-06 4.9812e-05 5.08976e-05 0.000513099 2.4021e-05 4.2999e-05 0.00127117 1.09926e-05 7.67559e-05 8.58018e-05 0.000598845 3.49265e-06 0.000695457 8.82182e-05 6.45751e-06 3.56785e-05 0.000236452 0.000527683 2.15938e-05 7.1042e-05 0.000478787 0.000236514 7.38722e-05 0.000483991 4.97035e-05 4.63912e-05 0.000681283 8.99699e-05 4.13529e-05 1.75659e-05 3.42153e-06 0.000168492 0.00030021 4.97572e-05 0.000674581 0.000247899 0.000898194 0.000281526 0.000289118 0.000813647 8.45173e-06 9.34622e-06 4.25728e-06 0.000116028 4.44583e-06 6.39061e-06 2.02715e-05 0.000411622 7.49272e-05 4.57406e-05 0.000229997 0.000162664 3.36146e-05 2.07303e-05 4.52464e-06 0.798434 7.0451e-06 0.000815082 1.79015e-05 0.00213854 0.000111981 0.000295549 0.000466527 0.000118533 7.41662e-06 0.000138159 0.000428702 1.57839e-05 0.00110242 0.000145785 0.000475051 0.000127724 3.78323e-06 0.000516476 1.65748e-05 2.95854e-05 4.99988e-06 3.89606e-06 7.51869e-05 6.91357e-05 1.61537e-05 0.00014115 0.000159603 5.99845e-06 0.000126731 0.00016862 1.93019e-05 0.000400341 0.000125735 0.000154465 0.000120632 9.54408e-06 6.99361e-05 5.82068e-05 5.65931e-06 0.000421594 0.000117593 0.000100355 1.67269e-05 0.00133505 6.50263e-05 3.66369e-05 6.64148e-06 0.000261718 9.96425e-06 0.000475714 8.19909e-05 0.000502172 0.000573096 8.21955e-05 8.12706e-06 0.000131568 0.000477044 2.60542e-05 0.000273409 0.000413803 3.29885e-05 5.46174e-05 1.51044e-05 0.00011692 7.2408e-06 0.000403237 2.56031e-05 7.57582e-05 4.50374e-06 6.57692e-06 0.000263026 6.74291e-06 0.000328947 0.000861182 0.00041712 5.3724e-05 7.96481e-05 1.28642e-05 3.39267e-05 0.000230014 0.000469932 1.05688e-05 8.73787e-05 0.000190151 4.35145e-05 0.000578782 6.38253e-05 1.51448e-05 1.76435e-05 0.000418364 0.0003111 1.02673e-05 1.5307e-05 0.000416073 7.82724e-06 0.00214675 3.80406e-06 0.000104113 9.33413e-05 2.30107e-05 0.000132613 1.9585e-05 3.56915e-05 2.23928e-06 3.99992e-05 5.48763e-06 1.72837e-05 9.44741e-06 6.97983e-05 0.000440299 1.11591e-05 0.00016058 0.000433287 4.04378e-06 7.6237e-05 3.34175e-06 7.25156e-05 5.25049e-05 0.000424342 9.82192e-05 3.02955e-06 0.00102596 7.57958e-05 9.49561e-05 5.08392e-06 1.54097e-05 0.000148008 0.00043813 0.000140477 0.000101991 5.84134e-05 7.80933e-06 7.38311e-05 5.34591e-06 0.000156171 0.00044294 1.44482e-05 2.79321e-05 8.44811e-06 6.74887e-05 5.66971e-06 1.75091e-05 1.74666e-05 6.79829e-06 1.18432e-05 3.56584e-06 6.21384e-06 0.000176746 5.83417e-05 0.000278598 0.000618137 0.000320358 5.59349e-05 5.95903e-06 0.000414623 4.32603e-06 1.23686e-05 2.95563e-05 0.000168683 6.67364e-05 8.30312e-06 9.53799e-05 0.000156208 0.000417071 2.7616e-05 5.6701e-05 0.00048466 0.000147395 5.65115e-06 0.000504627 0.000153242 8.34254e-05 0.000109794 8.81491e-06 0.000242907 1.06464e-05 1.71613e-05 2.32129e-05 0.000412804 5.53414e-05 5.20132e-05 0.00076268 0.000185729 7.23559e-06 1.33212e-05 1.33445e-05 0.00010482 0.000413243 8.8322e-05 5.08031e-06 0.000305337 8.2872e-05 0.000538436 0.000479649 2.21498e-05 6.5523e-05 1.56813e-05 0.000140069 0.000241807 9.66303e-05 8.84898e-06 0.000147418 7.83072e-06 0.000886175 0.000337994 0.000115725 4.68763e-06 0.000133225 1.96082e-05 0.000605633 9.47273e-05 2.72004e-05 0.000292405 5.61452e-05 6.73465e-05 0.00011064 3.24437e-05 2.37205e-05 8.18487e-06 2.51984e-05 0.000296149 0.000196434 1.76355e-05 0.000412614 3.72232e-06 0.000212645 1.61973e-05 0.0006082 0.000425015 0.000405308 1.89848e-06 6.26898e-06 2.42795e-05 0.000107483 0.00015716 0.000213248 4.46959e-05 7.58865e-06 0.000179618 1.58709e-05 7.93173e-05 0.000425365 5.20265e-05 4.49067e-05 0.000255186 7.42902e-05 1.10008e-05 1.01706e-05 0.000400666 5.48069e-05 2.45583e-05 7.43111e-05 9.86004e-05 1.08631e-05 2.05657e-05 5.64421e-05 0.000120505 4.78933e-06 1.12153e-05 2.75237e-05 0.000296334 0.000146551 0.0007188 2.11846e-05 0.000169581 0.000401105 8.2729e-06 1.76699e-05 0.000304528 8.80368e-05 2.01281e-05 8.97733e-06 0.000228933 0.000202116 6.10778e-06 7.6025e-06 3.46443e-05 6.98473e-05 8.023e-05 0.00032109 2.03773e-05 7.40049e-05 3.31525e-06 0.000294547 0.000135297 8.30294e-06 0.000129814 0.000174934 0.000129144 5.45423e-05 1.15245e-05 2.60075e-05 0.000122071 0.00040187 0.001057 7.21103e-05 0.000593093 2.23316e-06 0.000343026 0.000516926 0.000410684 5.28066e-05 6.41474e-05 9.37351e-06 9.71245e-05 3.05715e-05 5.2458e-06 2.09762e-05 0.00140951 0.000171817 3.78645e-06 2.61416e-05 0.00118765 0.000402462 0.000177271 0.00119829 6.79638e-06 0.000409834 0.000171476 9.42687e-06 7.60076e-05 6.23328e-06 0.000132295 0.000821185 0.00027544 1.36406e-05 0.0008019 0.00101644 7.36048e-05 0.000197944 4.69156e-05 0.000647935 0.000203389 6.82578e-06 0.000181087 2.07523e-05 0.000110424 6.7943e-05 7.47509e-06 0.000280527 0.000356352 1.6921e-05 0.000274744 0.000188418 5.99046e-06 0.00018831 0.00012153 0.000196477 0.000256108 0.000160117 9.09624e-05 8.43311e-05 0.000484556 2.98296e-06 3.66805e-05 9.39379e-05 3.97429e-05 8.04604e-05 0.000145756 0.000652464 0.000162605 9.68352e-05 0.000625112 4.2486e-05 2.44929e-05 9.09733e-06 2.80356e-06 6.40853e-06 7.42626e-05 6.00265e-05 6.13792e-05 3.76405e-06 0.000414034 0.000226793 4.76222e-06 3.85206e-05 0.00040966 0.000404461 5.47206e-06 0.00019208 0.000155369 0.000469919 0.000151105 9.83157e-06 2.75377e-05 0.000408543 0.000271476 0.000640499 0.000644648 3.30181e-05 0.000147989 0.000108442 0.000715486 8.64452e-06 0.000414996 0.000658495 0.000415501 0.000406437 0.000801526 0.000166024 0.000488717 0.000145238 0.000400739 0.000318254 4.33152e-05 0.000402287 0.000247341 4.84814e-06 3.75427e-06 0.000551338 0.000249892 5.11455e-05 1.37435e-05 5.10247e-06 1.6049e-05 8.3196e-06 0.000321796 2.71524e-05 5.61805e-06 2.87577e-06 0.000804673 5.0507e-05 0.000542399 8.02166e-05 3.60486e-06 0.000144283 1.07179e-05 6.50357e-06 2.97852e-05 0.000397883 6.46614e-05 0.000527054 3.11296e-06 4.87273e-05 4.05526e-06 0.0004133 0.000136501 9.19761e-06 4.62777e-06 5.87944e-05 8.99061e-05 2.40567e-06 5.649e-06 0.000107653 1.69456e-05 0.000588236 3.5872e-05 3.31414e-05 0.00023275 0.00134136 0.000190874 1.11253e-05 1.1291e-05 0.00119213 3.87743e-05 1.78515e-05 7.83277e-05 0.00078756 0.000172197 6.43123e-06 0.000436369 0.000158431 3.08749e-06 5.66357e-06 0.000182928 8.33352e-06 7.15876e-05 6.38015e-06 3.01324e-05 5.92037e-05 9.36079e-05 0.000433769 5.69935e-05 0.000135155 0.000383892 2.14851e-06 3.54853e-05 0.000100312 2.62338e-05 3.08424e-05 0.000464176 0.000430737 0.000176175 0.00048248 3.96907e-06 2.67681e-05 7.22273e-05 1.93773e-05 0.000824648 4.4698e-05 0.000824669 7.68084e-05 0.000468867 8.53338e-06 7.64847e-05 1.87622e-05 0.000622174 8.20509e-06 0.000114145 1.38304e-05 0.000229852 0.000129901 0.000973621 7.92215e-06 7.00405e-06 0.00127531 5.75085e-05 0.000501288 0.000495913 7.04207e-06 0.00106485 0.000515503 2.31723e-05 0.00015116 0.000907049 0.000887191 0.000117946 0.000269657 4.12801e-05 8.45494e-06 0.000519353 0.000175821 0.000501731 6.16061e-05 0.000415797 0.00118604 0.000163611 7.01423e-06 0.000250477 6.27697e-06 3.78088e-05 0.000370834 0.000121061 0.000107168 0.000953688 6.14832e-05 0.000124254 6.27519e-05 0.000179447 2.65956e-05 8.43048e-06 3.58873e-06 0.000406804 2.18618e-05 7.64618e-06 
0.00028756 0.000478368 0.000555735 0.000418264 4.60056e-05 0.000411621 4.2732e-06 3.31439e-06 0.000503042 1.30004e-05 4.33834e-05 0.000213872 3.34883e-06 1.30276e-05 0.000131408 8.46389e-05 5.75289e-05 9.50023e-06 0.00033862 0.000245174 0.000542931 0.000278589 8.95214e-05 5.64756e-06 0.000131606 1.04973e-05 0.000215364 0.000200444 1.29713e-05 0.000120506 0.000162164 0.000417904 0.000437795 2.06236e-06 0.000163342 0.000609104 6.6368e-06 0.0002826 6.27239e-05 7.93605e-05 8.297e-05 0.000417525 0.000505112 9.60774e-05 0.000426861 3.61542e-05 0.000564761 0.000164829 5.60585e-05 0.000124474 3.48377e-05 0.000601154 0.000329989 2.65588e-05 0.000392019 2.88361e-06 7.82861e-06 5.78168e-06 7.98065e-06 0.00042949 0.00064071 3.50633e-05 0.000111359 4.05966e-06 0.000882369 8.2192e-05 7.9186e-06 1.05849e-05 7.03917e-06 4.31116e-06 1.40158e-05 0.000118017 4.41104e-05 0.000109131 9.36373e-06 0.000327735 0.000842508 3.68618e-06 4.87922e-05 0.00085519 0.000414447 1.97662e-05 0.00019919 0.000310895 5.69853e-05 7.29912e-05 7.10639e-05 0.000100896 1.15509e-05 7.30219e-06 0.000901505 0.000103112 0.000918875 1.87723e-05 0.000145051 7.45133e-05 6.58379e-05 2.84027e-06 1.62446e-05 9.60442e-05 0.000205611 1.6885e-05 0.000120066 3.08442e-05 0.000139159 3.14845e-05 0.000467993 2.47284e-06 5.2456e-05 7.61731e-06 7.07038e-05 9.66562e-05 1.67599e-05 0.000414784 4.95402e-05 2.25811e-06 5.19446e-05 3.11515e-06 0.000182261 0.000123317 3.20336e-06 0.000484083 0.000414802 0.000135532 4.27798e-05 6.2859e-05 7.87574e-05 2.24147e-05 5.66728e-05 1.07485e-05 5.77397e-06 0.000309586 1.79594e-05 3.18341e-05 5.93449e-05 0.000217577 3.6983e-05 3.63173e-05 7.28989e-05 3.27286e-05 0.00094657 2.74234e-06 0.000285329 2.26234e-05 1.59678e-05 2.92868e-05 2.71411e-06 7.18812e-05 3.47179e-06 1.60116e-05 7.20099e-05 0.000688148 0.000141487 0.000103445 8.05105e-05 0.000446439 5.66821e-05 2.47844e-05 0.000148392 8.50774e-05 7.40756e-06 0.000201049 0.000217766 4.24959e-06 7.95335e-06 8.84757e-05 1.74781e-05 5.74758e-06 8.86855e-06 3.1526e-05 0.000413958 6.83734e-06 3.344e-05 0.000428506 2.5693e-05 7.88754e-06 9.34318e-05 0.000329873 0.000439844 3.74816e-06 0.000623051 0.00016312 5.00444e-05 0.00103617 0.000117489 0.000498509 5.81992e-06 0.000292375 2.89552e-06 4.40572e-06 7.20338e-05 0.000174858 0.000210415 3.21924e-05 0.00143159 0.000409618 0.000253509 1.9702e-06 9.79395e-05 7.68262e-05 0.000599654 6.7275e-05 0.000833178 5.25485e-05 3.43212e-05 0.00031561 0.000864901 9.07193e-05 2.65396e-05 0.000562666 0.000827329 0.000449257 0.000505763 0.000237094 0.000150376 0.000104117 9.26784e-06 1.4644e-05 9.75999e-06 2.18965e-05 0.00049272 0.000553096 0.000127836 5.34765e-06 4.11353e-05 2.55572e-06 2.28038e-05 7.44268e-05 2.26194e-06 1.43273e-05 5.73703e-05 1.23155e-06 5.6671e-05 2.72239e-06 9.2839e-05 3.90876e-05 0.000858946 0.000763541 5.90465e-06 6.29058e-06 9.77602e-05 7.00773e-05 7.89657e-05 0.000374489 0.000179745 4.25126e-06 0.000602842 2.22708e-05 5.50471e-05 0.000104267 2.52094e-05 1.89906e-05 3.78357e-06 7.12252e-06 1.12355e-05 7.31438e-06 3.39053e-05 0.000457541 5.03737e-06 2.84113e-05 0.000824505 0.000268112 0.000238149 4.14982e-05 0.000299318 0.000525135 8.26814e-06 0.00033035 0.000475347 0.000655063 2.09062e-06 0.000209157 1.00219e-05 0.000208629 0.000172359 0.000141312 0.000180226 0.00107605 4.77879e-05 4.07443e-06 4.57479e-05 9.77094e-05 6.70283e-05 0.000423198 0.000417485 0.000364911 0.000110418 2.17494e-05 6.64935e-06 3.2147e-05 0.000569416 4.79315e-06 3.25151e-06 0.000445727 0.000159277 5.46408e-06 3.41004e-06 2.05283e-05 0.000160602 0.000756053 4.37393e-05 2.85518e-06 0.000157479 0.000464689 0.0001251 1.48932e-05 0.000521443 1.05557e-05 5.96759e-06 9.9986e-05 2.19402e-06 0.000141882 3.87376e-06 8.70183e-05 4.85259e-05 1.71065e-05 0.00102118 1.99861e-05 2.87253e-06 0.00016788 1.87578e-05 1.71013e-05 1.62225e-05 0.000411206 0.000516461 0.000510243 0.00031026 4.53264e-05 4.20041e-06 0.000202604 0.000453514 1.40133e-05 0.000838306 1.90249e-05 1.66127e-05 4.57648e-05 1.76016e-05 0.000315421 0.000614126 3.81343e-06 0.000470735 0.000599468 0.000354787 2.44602e-05 2.78724e-06 2.8276e-05 0.0011733 1.56677e-05 1.61222e-05 3.36489e-06 0.000535657 3.74595e-06 0.000124397 3.68134e-05 0.000146186 3.91756e-05 5.42585e-06 3.75616e-06 7.02518e-06 2.92459e-06 0.000120841 3.71022e-06 5.66488e-05 7.05443e-05 3.24821e-06 0.000429352 3.12818e-06 2.95336e-06 4.00098e-05 8.92078e-05 2.11267e-06 0.000246429 0.000105996 7.32339e-05 0.000656365 0.000339137 1.92133e-05 2.66161e-05 0.000411349 0.000282428 5.76724e-05 4.62394e-06 0.000177416 0.00050387 3.76716e-05 8.83148e-05 4.11024e-06 1.38591e-05 8.97306e-05 0.000440729 3.058e-05 5.7944e-06 0.000502402 1.51178e-06 9.45908e-05 3.8402e-05 8.59533e-05 9.03591e-06 0.00011873 6.43785e-05 3.67672e-05 0.000121603 0.000269331 3.49993e-05 2.79721e-05 0.000993812 2.3362e-05 5.61717e-05 6.5007e-05 0.000856642 2.21046e-06 0.000607205 8.53295e-06 2.50797e-06 1.20777e-05 9.9599e-06 0.000575509 0.000159812 3.59897e-06 0.000719186 1.76132e-05 0.000160861 0.000514957 8.06835e-06 2.61555e-05 0.000367194 0.000268182 9.35757e-06 8.09921e-06 3.81135e-06 3.61447e-05 1.32455e-05 9.67277e-05 0.00049018 0.000332 0.000823544 8.73128e-05 4.81222e-06 0.000228573 7.0179e-06 6.06129e-05 3.14357e-06 4.43274e-05 5.79238e-05 3.93304e-06 0.000141405 0.000411636 0.000126868 1.44968e-05 0.000424773 0.00012818 9.66029e-05 1.76833e-05 2.06058e-05 0.818677 1.89163e-06 0.000819534 5.08986e-06 0.000481079 5.31704e-05 2.001e-05 0.000589062 0.000160622 1.34961e-05 8.0731e-05 0.000419943 5.5933e-06 0.000432008 3.64584e-06 0.00041231 0.000128139 3.23932e-06 0.000635402 1.57793e-05 4.97671e-05 2.67849e-06 4.13462e-06 0.000215719 7.28601e-05 1.13549e-05 1.6553e-05 0.000143782 4.03262e-06 6.02332e-06 5.6638e-06 2.59721e-05 0.000481887 7.04357e-05 6.55408e-05 4.4512e-05 0.000108037 8.29164e-05 4.68425e-05 7.98681e-05 0.000731435 8.69789e-06 6.35333e-05 5.03129e-05 0.00010812 5.37966e-05 3.97253e-05 0.0002819 0.000186655 0.000105789 0.000436038 6.22483e-05 0.000591197 1.00472e-05 3.23105e-06 1.16253e-05 1.83983e-05 0.000495794 0.000130987 0.000112175 0.000494658 0.000129456 1.42972e-05 0.000185189 0.000115939 1.04712e-05 0.000414834 1.10557e-05 2.48152e-05 2.0442e-05 1.36311e-05 0.000277045 6.14877e-06 0.000207526 6.7734e-06 0.000500525 0.000159836 0.000136861 2.66377e-05 6.1597e-05 3.50117e-05 0.000445534 3.26636e-05 1.14576e-05 9.12861e-05 0.000387601 0.000659098 0.000153798 3.33018e-06 1.57086e-05 0.00056081 4.55629e-05 0.000122408 1.57377e-05 0.000454743 3.02546e-05 0.00124331 6.98588e-05 0.000321321 6.82974e-05 0.000236915 6.51055e-06 7.45045e-05 0.000290822 1.06046e-05 0.000133994 3.51619e-05 0.000111784 4.42789e-05 8.05736e-05 0.000439825 0.000300697 4.40041e-06 1.08812e-05 1.90505e-06 9.15049e-05 5.22468e-06 2.32012e-05 0.000146228 0.0004563 4.32008e-06 1.71562e-06 0.000792165 0.000159625 0.000165737 3.98484e-06 5.0475e-05 5.11691e-05 0.000538842 9.92264e-05 0.000433366 0.000215202 3.58682e-06 5.13092e-05 1.70758e-06 0.000158925 0.000488521 0.000110068 2.44601e-06 0.000133201 0.000158939 5.81561e-06 9.77931e-06 0.000167175 8.40434e-06 8.0032e-05 9.91123e-05 5.78844e-06 6.1785e-06 0.000156843 0.000364062 0.000507239 0.000196787 6.82022e-05 9.59001e-05 0.00063646 2.00058e-06 9.25856e-05 1.92991e-05 0.000149391 3.20636e-06 9.31836e-06 4.76368e-05 5.68284e-06 0.000440451 1.03829e-05 5.22976e-05 0.000409877 9.41752e-05 7.92481e-05 0.000670845 2.54034e-06 5.20754e-05 0.000155138 3.08697e-05 5.7154e-06 9.45668e-05 4.51086e-06 5.68455e-05 0.000466486 6.958e-05 0.00017193 0.000554303 0.000393049 3.54009e-06 0.000191961 2.87042e-05 0.000397268 0.000504832 0.000250882 2.10593e-06 0.000256541 6.46628e-05 0.000434441 0.000492775 0.000343465 8.20206e-05 8.32663e-06 0.000244413 0.000158214 3.53626e-06 0.000148062 0.000241985 0.000228243 0.000864914 4.14011e-05 4.15628e-06 8.99566e-05 4.12602e-06 2.33029e-06 0.000506671 8.25095e-05 0.000273585 0.000228481 3.31959e-05 0.000316359 4.11606e-06 6.56803e-05 6.60469e-05 9.23209e-06 4.56789e-05 1.12802e-05 1.48803e-05 1.81352e-05 0.000440378 1.80179e-06 0.000319854 9.9622e-06 0.000619709 0.00041582 0.000502119 3.81385e-06 3.68649e-06 9.77574e-05 8.00406e-05 1.63761e-05 9.18095e-05 2.5773e-05 9.06362e-06 0.000169501 3.82592e-06 6.1918e-05 0.000420182 0.000155009 4.52344e-05 0.000266505 2.74972e-06 2.38261e-05 4.34272e-05 0.000437142 5.92719e-05 2.59728e-05 9.43839e-05 0.000204289 0.000124909 5.18152e-05 6.39902e-05 6.67266e-05 5.31414e-06 1.31888e-05 2.17148e-05 3.82651e-05 8.01214e-06 0.000548064 2.30046e-06 0.000135036 0.000450817 2.51698e-06 3.69844e-05 0.00018974 0.000103096 3.03965e-05 0.000145026 0.0005666 0.000110014 5.01852e-06 5.79675e-06 5.96293e-05 0.000213274 9.73201e-05 0.000281362 2.4712e-05 5.3729e-06 5.54444e-05 6.80373e-06 6.03637e-06 2.11784e-05 0.000133733 0.000172813 5.91996e-05 0.000324414 6.30637e-05 0.000145454 1.57724e-05 0.000457992 0.000538397 0.000259469 0.000576737 1.84589e-06 0.000207366 1.22937e-05 0.000451443 2.21227e-06 7.29137e-05 3.20361e-05 0.000109334 0.000206817 7.51908e-05 2.71402e-05 0.000615702 0.000143998 3.75373e-05 0.00014808 0.000467721 0.000412116 0.000141123 0.0009586 5.99508e-05 0.000544218 5.08306e-05 1.58775e-05 3.66579e-05 2.09135e-05 0.000128293 0.000925539 0.00013946 7.74448e-05 0.000827003 0.00048826 7.73754e-05 0.000124586 7.02784e-05 0.000632127 0.000132281 4.38812e-06 9.24922e-05 2.73392e-05 3.08131e-06 9.20412e-05 9.10448e-06 2.63699e-05 2.86355e-06 3.04168e-05 9.33476e-05 0.000161564 6.49283e-05 0.000454322 1.10789e-05 0.000122744 0.00011767 6.27768e-05 0.000185274 9.66559e-05 0.000553638 5.04911e-05 4.76418e-06 4.81276e-05 3.25962e-06 0.000137222 0.000151179 0.000446956 0.000183422 0.000116392 0.000552374 0.000138673 8.00746e-05 3.46752e-05 0.000161877 1.19188e-05 4.38559e-06 0.00046907 4.05584e-05 2.75119e-05 0.000425825 5.90408e-06 4.24189e-05 1.56986e-05 0.000415969 0.000422499 0.000265436 0.000284764 1.24541e-05 0.000140505 0.000103557 0.000213048 2.84089e-05 0.000503096 6.57619e-05 0.000432473 0.000467731 6.07216e-05 5.57314e-05 0.000125265 0.000601757 1.07023e-05 0.000424844 7.44616e-05 0.000493033 0.000807765 0.000960139 0.000691771 0.000509881 0.000137905 0.000413279 0.000511665 5.52927e-06 0.000564617 2.99009e-05 1.78834e-06 2.1987e-06 0.000337754 0.000366834 0.00025927 8.60613e-05 3.55825e-06 0.000385794 0.000244732 0.000659724 8.65891e-05 0.000248751 2.80294e-06 0.00113254 0.000119876 0.000385385 2.38467e-06 2.84821e-06 0.000139335 2.96188e-05 0.00033955 5.23909e-06 0.000410173 7.19018e-05 0.000516932 1.24856e-05 6.61389e-05 0.000251733 0.000415473 5.81558e-05 3.22067e-05 2.10822e-05 2.73874e-06 4.77457e-05 0.000178319 2.84412e-05 0.000268636 1.78853e-05 0.00051988 3.90724e-06 7.5851e-05 4.47296e-06 0.00138326 8.78485e-06 4.33136e-05 4.82791e-06 0.000550886 3.67616e-05 1.30575e-05 0.000315345 0.000101822 2.24571e-05 4.16638e-05 0.000407428 1.74808e-05 1.23234e-06 0.000128772 0.000338856 3.41743e-06 0.000155364 5.30352e-06 8.78657e-05 6.98395e-05 6.28769e-05 0.000417801 4.51839e-05 5.27037e-06 0.00010944 1.4962e-06 1.37404e-05 3.09173e-06 0.000374465 0.000543897 0.000609724 0.00108642 3.40688e-06 0.00065439 4.41389e-06 1.29126e-05 7.45631e-06 9.84512e-05 0.000908295 4.00997e-06 0.000983002 9.2801e-05 0.00048651 5.2147e-05 3.71134e-06 2.43392e-05 0.000503762 3.86668e-05 3.10341e-05 0.000105444 0.000104415 2.63606e-05 0.000149325 1.09969e-05 0.000112369 0.000818152 0.000188709 0.000408319 0.000480581 2.0287e-05 0.000466381 0.000225329 3.16346e-06 4.99967e-05 5.20681e-05 0.000359984 7.05348e-05 0.000258179 0.000229872 0.000113177 0.000416503 0.000129282 0.000505678 8.58114e-05 0.000881137 9.86699e-05 0.000169776 5.44245e-05 0.000121306 2.08137e-05 2.03808e-06 0.000311287 0.000119258 6.25371e-05 0.00102353 9.30866e-05 0.000248268 2.07188e-05 2.91487e-05 0.000375222 0.000106761 1.74232e-06 0.000634702 3.11324e-06 0.000140129 
0.000155012 3.46532e-05 4.92938e-06 2.69578e-05 2.75706e-05 7.805e-05 0.000296745 5.35033e-06 0.000329029 0.000202683 0.000240302 5.20303e-05 2.61464e-06 5.97647e-06 0.000146701 3.24128e-05 6.82919e-05 2.38421e-05 0.000116543 2.33102e-06 3.97143e-05 0.000301197 8.77167e-05 0.000190375 1.19403e-05 0.000780955 8.10842e-05 0.000406018 0.000244437 1.98849e-05 4.47692e-05 0.000225217 8.86755e-05 9.52529e-06 3.45414e-06 0.000224726 3.53183e-05 0.000291899 0.000233741 1.34827e-06 7.26071e-06 6.45357e-05 0.000121159 4.41149e-05 6.41837e-05 7.78541e-05 5.26201e-05 0.000357583 0.000266453 7.34839e-05 5.43417e-05 0.000114018 7.32832e-05 1.27025e-05 7.61046e-05 0.00036708 4.23146e-06 0.000286939 1.90765e-06 3.88096e-05 9.27839e-05 4.5102e-05 1.51158e-05 2.97905e-05 0.000160126 3.87583e-06 2.60895e-05 3.80172e-06 2.32463e-06 1.44284e-05 0.000262381 2.81767e-05 3.82022e-06 9.73516e-05 0.000730471 2.67866e-05 0.000252103 8.88663e-05 1.64681e-05 1.2383e-05 9.11321e-06 0.000105442 5.18236e-05 0.000328807 0.000286238 4.70132e-05 2.38502e-06 3.5772e-05 6.21474e-05 2.86571e-06 0.000415025 0.00026992 4.21116e-06 2.55711e-05 5.09124e-05 5.95276e-05 2.94405e-06 4.24037e-05 4.23788e-06 3.46204e-05 5.43722e-05 7.55906e-06 9.88786e-05 0.000397084 0.000764425 2.27498e-05 9.37449e-06 8.67385e-05 3.97887e-06 4.47463e-05 1.25055e-05 1.99145e-06 7.73538e-06 0.000315809 2.2751e-06 2.35738e-06 3.0277e-05 6.14521e-05 0.000230997 3.00326e-05 3.45129e-06 0.000157335 2.63837e-06 8.35754e-06 8.03988e-05 1.15611e-05 3.96829e-06 1.10616e-05 0.000113775 0.000294745 6.4521e-06 6.10958e-06 7.45299e-05 0.000310251 4.58202e-05 5.87225e-05 0.000493568 3.66777e-05 7.97333e-05 0.000260748 0.000114876 2.76303e-06 0.000853881 5.25741e-05 2.69076e-05 2.27906e-06 0.000229229 1.15189e-05 1.45965e-05 1.60461e-05 0.000306876 5.16583e-05 0.000108559 2.89347e-05 3.42026e-06 0.000230072 8.78418e-06 3.8291e-06 0.000309641 0.000106253 3.26005e-05 6.43893e-05 3.66528e-06 1.55664e-05 8.44263e-05 3.15985e-05 5.97325e-05 0.000191153 8.32742e-05 7.93637e-05 5.85663e-06 2.59858e-06 3.92782e-06 1.3808e-05 0.000787113 6.1602e-05 7.3698e-06 8.6505e-05 0.000643601 0.000227082 0.00021906 9.11713e-05 0.000284029 5.62663e-05 0.000113655 6.42288e-05 0.000718428 0.000128195 4.74337e-06 3.5956e-05 0.000119759 6.26692e-05 0.000229862 0.000511417 6.95866e-05 3.56318e-06 8.96999e-05 3.98254e-05 9.68695e-05 2.88355e-05 9.63579e-05 0.000228124 9.12973e-06 0.000250901 6.81086e-05 0.000241273 9.80059e-06 9.81417e-05 0.000368187 1.08726e-05 9.27379e-05 6.74654e-05 0.000131895 0.000168613 7.72213e-05 1.00522e-05 7.35943e-06 0.000316123 8.16181e-06 3.28819e-05 6.39071e-05 8.10997e-06 2.43035e-06 9.52096e-06 0.000102053 0.000316452 8.04058e-06 0.00022843 0.000481935 3.80474e-05 0.000309356 0.000237073 2.48398e-05 1.79938e-06 5.95475e-05 3.7424e-06 6.02417e-05 2.6055e-05 0.000354721 0.000297429 0.000228316 0.000267269 0.000281663 4.48565e-06 0.000180775 6.44355e-06 0.000241309 9.52973e-05 0.000267324 9.95051e-05 5.20659e-05 0.000186639 1.40502e-05 6.49232e-05 7.02141e-06 1.4312e-05 7.01402e-05 2.8111e-06 1.18074e-06 4.38536e-06 4.26442e-06 8.29916e-05 9.95699e-06 0.000316374 3.44256e-05 0.000303379 0.000216169 0.000233255 7.94297e-05 0.000453482 1.42049e-06 2.58207e-05 3.75892e-05 5.29388e-05 9.88826e-05 4.26068e-05 5.89133e-05 3.76807e-05 0.000229141 2.38351e-05 6.67614e-05 0.000604143 0.000301297 1.57219e-05 4.58549e-05 0.000314244 5.55653e-05 2.71175e-05 8.37463e-05 6.73686e-05 0.00046458 4.10237e-05 3.40486e-05 0.000117994 1.67795e-05 0.000268501 8.72736e-05 2.09369e-05 7.09263e-06 0.000130067 0.000277258 2.74314e-06 1.3462e-05 0.000122269 0.000261285 5.40621e-06 4.8369e-05 1.63896e-05 0.000257435 0.00024469 2.03557e-06 5.09901e-05 1.92458e-05 7.23568e-05 5.56476e-05 1.43972e-06 1.95085e-05 3.43006e-06 1.25494e-06 7.42777e-05 2.52134e-06 5.17916e-05 9.18787e-05 0.000261171 7.83664e-05 0.0002675 2.34275e-06 0.000120819 6.7191e-05 8.91091e-05 4.60091e-05 3.0545e-05 1.95827e-05 0.000266838 6.28749e-05 0.00026499 0.000235554 0.000279765 2.03661e-05 4.03595e-05 0.000318541 0.000291598 6.28785e-05 3.30983e-05 9.17079e-05 9.81813e-06 4.5158e-05 1.47697e-05 8.09837e-05 4.83033e-05 7.48474e-05 1.6647e-06 0.000114512 2.27838e-05 7.21749e-06 2.98073e-05 1.36269e-05 5.37586e-05 5.1393e-06 1.18758e-05 0.000227618 1.44159e-06 3.31295e-05 2.06003e-06 6.37385e-06 1.44521e-06 2.99415e-05 0.000140113 6.61565e-05 6.21923e-05 1.70463e-06 0.000124778 8.03584e-05 5.09234e-05 1.96006e-05 2.71229e-05 5.66951e-05 0.000250023 1.06629e-05 3.24322e-05 1.7604e-05 2.16535e-05 0.000233336 6.55161e-05 2.15252e-06 0.000109841 4.93676e-05 9.4075e-06 2.56335e-05 2.57976e-05 2.80139e-05 6.42811e-05 3.2313e-05 1.73761e-06 0.000282094 0.000158919 7.3258e-05 5.99359e-05 3.69144e-05 2.34073e-06 0.000227102 7.02641e-05 0.000163697 2.7536e-05 0.00022845 0.000287806 1.01268e-05 0.000254005 4.23535e-05 0.000122962 4.47765e-06 2.16402e-06 0.000285493 3.4804e-05 1.72569e-05 0.000121767 8.00234e-05 0.00028933 0.000127797 8.08139e-06 7.84147e-05 0.000147572 6.59248e-05 1.7862e-05 0.00028454 1.70093e-05 3.55487e-06 0.000239131 9.00809e-05 6.9802e-05 9.11547e-06 3.93907e-05 7.04594e-05 5.13686e-06 7.97544e-06 0.000277809 2.28249e-05 2.04395e-05 9.56071e-05 3.56446e-05 8.25619e-05 1.44497e-06 0.000253205 0.000281552 9.01605e-06 2.66774e-05 3.21883e-05 0.000151217 0.000229348 1.4242e-05 4.34735e-05 1.18961e-05 1.60094e-06 1.39254e-05 2.61625e-06 0.000229295 1.47343e-06 0.000235991 1.59541e-05 3.23241e-05 0.000368053 1.46546e-05 0.000225539 4.44797e-06 5.56211e-05 3.56191e-05 6.21348e-05 3.1097e-06 2.82969e-06 2.63877e-05 0.00029538 1.85358e-05 0.000273619 2.13143e-06 2.52045e-05 3.98595e-06 6.31477e-05 0.000123996 3.94015e-06 0.00029186 0.000121888 5.24293e-05 1.6251e-06 4.16193e-05 6.86716e-05 1.31498e-06 9.32557e-06 0.000314795 8.54469e-05 0.000265132 3.97734e-05 0.000284549 5.21638e-06 3.31577e-05 0.000271466 2.0384e-05 2.18266e-05 2.68552e-05 1.1805e-05 0.000232378 2.45603e-05 4.16003e-06 5.61363e-05 0.000264586 0.000274474 2.74364e-06 1.23186e-05 0.000174935 0.00025844 0.000328156 5.66539e-05 2.26236e-06 0.000260538 4.45389e-06 0.000111422 0.000274268 3.6665e-05 3.72387e-05 0.000235801 0.000189617 3.86362e-05 0.000229766 2.25835e-05 2.00674e-05 2.56172e-05 0.000153874 8.61176e-06 5.31822e-05 0.000932655 0.00010213 2.26921e-06 2.93106e-05 0.000102933 0.000308163 0.000221977 7.56954e-05 7.94576e-05 2.64947e-05 3.2366e-06 0.000300691 2.06964e-05 2.57587e-05 0.000134506 0.000458904 5.05364e-05 2.18332e-06 1.8556e-05 5.68904e-06 3.49677e-05 7.94244e-05 0.000255411 0.000109982 0.000155413 4.0693e-06 3.45747e-05 0.000249194 0.000352341 6.47822e-05 5.72539e-05 0.000317098 4.23833e-06 0.00032197 0.000289479 0.000106671 5.21054e-06 0.000132696 0.000304447 0.000671513 5.10485e-05 9.31422e-05 1.61714e-05 1.70637e-05 7.83637e-05 2.23955e-05 2.86816e-06 1.60717e-06 4.17762e-06 2.73094e-05 7.34965e-06 5.82321e-06 5.07332e-05 4.18593e-05 0.000196828 2.14069e-05 7.11597e-05 6.27831e-05 1.37728e-05 1.56512e-05 1.16174e-06 2.55028e-05 0.000243699 5.23618e-05 1.87444e-05 6.19348e-05 1.04081e-05 6.27045e-06 9.66918e-05 1.16664e-05 1.00911e-05 4.92549e-06 7.34818e-05 5.43815e-06 0.000276916 4.34961e-05 9.89051e-05 3.77677e-05 1.34948e-05 4.47624e-05 0.000278882 3.70776e-05 2.68735e-06 1.65777e-05 5.23103e-05 0.000112334 1.93525e-06 2.2965e-05 3.31788e-05 2.42043e-06 3.18186e-05 0.000261021 3.87552e-06 2.63213e-05 3.86555e-06 4.27827e-05 1.74629e-05 1.5964e-06 0.00060198 3.24185e-06 9.45382e-06 2.20069e-06 5.07174e-05 3.51918e-05 7.5894e-05 0.000165603 1.35447e-05 7.08282e-06 3.92731e-05 1.60919e-05 8.86806e-06 4.76295e-05 0.000258872 8.84597e-05 0.000525502 1.48302e-06 1.98734e-05 1.22297e-06 2.47193e-05 1.01614e-05 2.75018e-05 1.07502e-05 4.80543e-06 9.42343e-05 6.68754e-06 6.30474e-05 0.00012975 0.000382983 1.27842e-05 6.26044e-05 6.46549e-05 4.59093e-05 0.000231431 0.000271627 3.78953e-05 3.24886e-06 3.50911e-05 4.43412e-05 2.19343e-05 3.12885e-05 4.13296e-05 5.05821e-06 6.36384e-05 4.41855e-05 0.000232128 5.2262e-05 5.82461e-05 0.0001098 5.5059e-05 1.1466e-05 0.000100176 3.49422e-06 1.10136e-05 9.77698e-05 4.32535e-05 2.64033e-05 4.22993e-05 0.000226463 0.000253315 0.00056698 8.09731e-05 7.70576e-05 0.000172023 1.8793e-05 9.8385e-05 8.54673e-05 3.43916e-06 8.88727e-06 2.57279e-06 0.000684193 2.62994e-05 7.86849e-06 1.61856e-05 6.29825e-06 5.05397e-05 0.000276586 1.10368e-05 2.84344e-05 4.6927e-05 0.000470637 0.000227577 0.000275938 7.12773e-05 3.0925e-06 1.62464e-05 4.93257e-05 2.77235e-05 0.000136915 1.59602e-05 6.39132e-05 5.01156e-05 0.000296297 4.04803e-05 2.21777e-05 6.01207e-05 3.98551e-06 8.95078e-05 0.895487 1.97794e-05 0.000295591 0.000228131 2.25301e-05 4.25931e-05 0.000308081 5.30322e-06 1.42467e-05 0.000105073 0.000229485 4.24096e-06 1.47713e-06 0.000276223 8.23303e-05 1.02417e-05 9.16965e-05 2.3371e-05 0.00016718 5.4649e-05 0.000109302 8.20466e-06 7.11392e-06 1.69629e-06 5.13121e-06 2.72797e-05 5.75806e-05 2.54334e-06 2.2971e-06 0.000148228 6.29672e-05 0.000255078 0.000330088 0.000231337 2.61299e-05 0.00023167 3.2064e-06 0.000262904 0.000238706 9.88695e-05 5.29829e-06 8.85283e-05 9.72939e-05 0.000191074 4.67454e-05 0.000671688 0.000303581 0.000118961 0.000259931 4.97888e-05 0.000310837 2.71077e-06 3.97668e-05 8.20039e-05 0.000142155 0.000117742 2.68791e-05 0.000385049 1.98943e-06 2.03334e-05 4.25402e-05 0.000155536 7.18285e-06 3.76779e-05 3.7678e-06 3.77094e-05 0.000110824 5.34561e-05 1.66425e-06 0.000330413 0.000826997 0.00014133 0.000144598 6.82688e-05 6.11078e-06 6.04242e-06 0.000126514 4.85728e-05 9.49686e-06 3.67791e-05 4.36899e-05 2.93978e-06 1.66864e-05 0.000222518 0.000227136 1.72387e-05 1.59071e-06 0.000264492 0.000108199 3.24258e-05 0.000233971 0.000246927 0.000288919 0.00066996 2.33225e-05 0.000149116 1.69762e-06 0.000118664 5.16963e-06 0.000111249 4.23995e-05 1.14192e-06 4.49264e-05 1.65954e-05 1.4451e-06 0.000125168 0.00022786 7.20949e-05 2.66001e-05 0.000153459 6.81343e-05 0.000100043 4.59423e-06 0.000273512 8.54722e-05 1.90516e-05 0.000334637 0.000228279 2.14343e-06 2.0042e-06 7.88259e-05 1.19213e-05 5.82176e-05 0.000128155 4.23515e-05 7.34344e-05 1.931e-05 0.000228834 7.24942e-05 0.000120615 4.42246e-05 1.13948e-05 1.71317e-06 9.18299e-05 7.43902e-05 0.000225662 0.000352301 3.48478e-06 0.000227134 1.51647e-05 4.12471e-06 1.74592e-05 9.666e-05 8.45361e-05 0.000102211 3.04477e-05 2.74818e-05 2.31841e-05 1.56895e-05 2.78489e-06 4.86678e-06 1.21068e-05 0.00106843 0.000173541 3.35353e-06 7.08149e-05 2.29119e-05 3.68094e-05 2.32004e-05 0.000224902 3.26255e-06 4.47163e-05 9.8819e-05 5.92789e-05 7.55041e-06 2.43844e-06 0.000118493 1.25473e-05 4.03099e-06 2.88365e-06 1.34478e-05 0.000226949 0.000478464 7.4519e-05 4.71064e-05 3.75013e-06 5.72824e-05 5.28212e-05 9.85106e-06 0.000124688 0.000294872 6.06779e-05 0.000513804 2.06504e-05 0.000100232 0.000245739 9.98044e-06 6.00759e-06 0.000140214 0.000240654 4.33864e-06 3.76645e-06 0.000228873 0.000276569 1.6033e-06 0.000167741 2.62859e-05 4.18921e-06 4.35126e-05 0.000249455 9.47531e-05 2.29733e-05 0.000263831 7.12568e-05 0.000277304 2.97561e-06 1.93469e-05 9.75227e-05 8.43463e-05 0.000140623 5.65464e-05 2.42425e-05 4.32523e-05 2.37812e-05 8.60579e-05 2.93562e-06 1.30336e-05 6.15316e-05 8.36972e-05 2.64703e-06 2.75799e-05 8.00461e-06 2.28144e-05 0.000235501 3.2285e-06 1.70687e-05 2.96508e-06 0.000461239 7.23728e-05 0.000402918 8.08571e-06 7.40666e-05 0.000458541 9.4965e-05 0.000206788 4.06205e-05 0.000248569 0.000145099 0.000231278 3.17812e-06 5.70912e-05 0.000106277 6.19448e-05 0.000403564 0.0006948 0.000179513 1.38147e-05 6.52042e-05 5.57574e-05 4.39229e-05 2.32599e-05 4.38451e-05 0.000126919 3.40216e-05 3.6507e-05 1.21912e-05 0.000118272 2.54368e-05 4.97656e-06 2.99118e-05 6.43358e-05 0.000228276 2.82605e-06 0.000510969 9.8627e-05 0.000241508 1.22594e-05 0.000196074 9.3822e-06 5.60831e-05 0.000206418 1.51278e-06 0.000239433 4.04001e-05 9.37628e-06 
9.0668e-05 0.00013612 4.37358e-05 7.08343e-05 3.42354e-05 4.17334e-05 5.27253e-05 8.49712e-06 0.000112933 3.90803e-05 5.21983e-05 9.98185e-05 5.08752e-05 2.81516e-05 5.76032e-05 8.01041e-05 0.00020143 4.82536e-05 0.000140392 4.44645e-05 4.08779e-05 0.00019406 7.36281e-05 3.67822e-05 4.9853e-05 0.000392765 2.57547e-05 0.000114514 7.78353e-05 7.79763e-05 6.00319e-05 6.41694e-05 3.46968e-05 3.16952e-05 3.19042e-05 5.11471e-05 0.000180018 0.000276046 0.000480852 5.81331e-05 0.000227698 6.60953e-05 0.00021333 0.000125166 0.000442253 7.21255e-05 5.16276e-05 0.00016483 1.8269e-05 0.000135173 0.0204026 0.000454986 0.000105711 7.46467e-05 6.02821e-05 2.36734e-05 7.40211e-05 0.000127069 7.24059e-05 0.000358916 0.000101816 0.0146272 1.62438e-05 4.66308e-05 0.000569338 0.000145285 6.79065e-05 3.88115e-05 2.39581e-05 5.30726e-05 0.000216026 9.93538e-05 0.0001934 1.35966e-05 9.54267e-05 4.76267e-05 4.12608e-05 6.19517e-05 0.000383405 8.41406e-05 0.00014781 0.000138221 6.69015e-05 0.000183708 0.000109241 6.63547e-05 7.97364e-05 8.21009e-05 1.60261e-05 0.000136798 0.000169842 1.50246e-05 0.00014425 8.72487e-05 2.70746e-05 3.28853e-05 9.09052e-05 9.81425e-05 0.000206983 6.86746e-05 8.3673e-05 0.00015453 4.59689e-05 8.36395e-05 9.56901e-06 5.48628e-05 1.25723e-05 0.000219579 2.68781e-05 0.000109358 0.00109453 0.00015069 5.11553e-05 0.000234171 0.000154392 4.29955e-05 3.12781e-05 0.000265232 0.0495635 2.80352e-05 9.29905e-05 0.000183119 4.57378e-05 9.72957e-05 7.45849e-05 8.02523e-05 4.49135e-05 2.78045e-05 3.81512e-05 2.56075e-05 0.000100356 2.69201e-05 0.000209084 0.000120295 0.000125822 4.75416e-05 0.000148005 7.40905e-05 4.32396e-05 8.41741e-05 0.000348285 8.60737e-05 4.41081e-05 1.77363e-05 0.000241838 0.000196268 8.88458e-05 6.7312e-05 6.6953e-05 3.93075e-05 5.13257e-05 6.79822e-05 6.73448e-05 6.00042e-05 4.97234e-05 7.9844e-05 4.93702e-05 9.8108e-05 0.000118538 0.000107513 0.000124325 5.22873e-05 4.92206e-05 4.23602e-05 0.000374524 3.38128e-05 2.07132e-05 5.92108e-05 7.48458e-05 1.46952e-05 3.08749e-05 1.06667e-05 0.000129207 0.000126778 9.35498e-05 7.55592e-05 0.000161088 0.00103553 3.35802e-05 0.000163929 0.00051774 0.000137537 2.29417e-05 0.0509167 0.000103866 8.20159e-05 8.19245e-05 0.000145698 8.55445e-05 0.000284817 4.62419e-05 9.83441e-05 4.44118e-05 4.72884e-05 0.000256188 4.75645e-05 0.000106258 3.35941e-05 6.35773e-05 0.000153699 3.98215e-05 0.000104628 0.000106767 8.83228e-05 9.1659e-05 0.000123601 5.31696e-05 8.21783e-05 7.42037e-05 9.93699e-05 8.11912e-05 6.14007e-05 5.29978e-05 0.000121424 7.47158e-05 5.62251e-05 6.61653e-05 0.000165073 4.92125e-05 6.13766e-05 4.79406e-05 6.3208e-05 3.13518e-05 6.72927e-05 8.4878e-05 1.76849e-05 2.91414e-05 0.000230825 3.49758e-05 3.36236e-05 4.7072e-05 5.26741e-05 0.000172932 9.57103e-05 0.000187767 7.56439e-05 3.27188e-05 0.000165916 8.9285e-05 8.03545e-05 4.42364e-05 9.73647e-05 3.34047e-05 0.000143568 0.000147101 7.94794e-05 9.99684e-05 0.000111788 4.84801e-05 4.66258e-05 3.46663e-06 0.000117304 0.0513535 0.000121541 3.55246e-05 1.80497e-05 4.54168e-05 5.16766e-05 4.53359e-06 0.000209846 0.000254214 0.000182771 9.50508e-05 0.000191005 8.54769e-05 0.000255603 0.000350978 0.00028577 0.000138147 0.000181039 3.46583e-05 5.63702e-05 6.03194e-05 0.00016216 8.30822e-05 0.00010729 0.000346698 0.000224811 7.72243e-05 0.00920395 3.34466e-05 4.5559e-05 3.84157e-05 0.000107343 0.000166556 2.65215e-05 4.01383e-05 6.28384e-05 0.000107786 4.0397e-05 0.000385178 8.19127e-05 2.70172e-05 0.0451541 7.07244e-05 1.61417e-05 7.83429e-05 4.79713e-05 5.87571e-05 0.000269121 8.30475e-05 9.9036e-05 4.23227e-05 2.08194e-05 2.48863e-05 4.05181e-05 0.00017976 2.6299e-05 0.000173139 6.77979e-05 7.66096e-05 0.000568306 0.0221256 6.2297e-05 0.000266119 6.16053e-05 0.000223563 0.000285087 7.08692e-05 8.42877e-05 0.000264103 9.84998e-05 0.000110844 3.18407e-05 3.70064e-05 6.43819e-05 4.67023e-05 0.000140622 7.80016e-05 0.000168507 0.000184657 4.17223e-05 0.000182512 8.46647e-05 5.01336e-05 8.28019e-05 0.00010463 0.000334028 0.000161154 3.66885e-05 0.000228313 0.000338719 3.07988e-05 1.63251e-05 7.54749e-05 7.5958e-05 5.51279e-05 0.000225497 7.43991e-05 0.000233168 9.67876e-05 1.37148e-05 0.000529119 0.000114231 0.000102801 2.92015e-05 0.00021229 5.49374e-05 0.000241984 7.63052e-05 0.000164721 5.71226e-05 0.000339121 5.60689e-05 3.17843e-05 2.0743e-05 3.53097e-05 0.000128777 5.96816e-05 0.000121554 0.00310149 0.000211682 4.36412e-05 3.48989e-05 6.48427e-05 6.81432e-05 3.02099e-05 0.00019541 0.0062529 6.06449e-05 0.000314727 2.74034e-05 5.16921e-05 0.00013357 0.000239456 5.78688e-05 1.03262e-05 3.4013e-05 5.10961e-05 5.28034e-05 8.52769e-05 7.78937e-05 4.32686e-05 3.06171e-05 5.90061e-05 1.59254e-05 3.71227e-06 8.20872e-05 8.11703e-05 3.36774e-05 0.000224307 8.15471e-05 0.000604898 0.000100105 0.000109519 0.00027431 2.11822e-05 8.71926e-05 0.00028004 0.000106887 2.01756e-05 5.53777e-05 0.000109937 0.0503895 5.2783e-05 0.000124132 0.000133679 0.000250048 2.39006e-05 0.000124911 6.49943e-05 9.69705e-05 5.99767e-05 2.67711e-06 0.000289075 0.000127519 6.53548e-05 4.69098e-05 0.000152169 8.08604e-05 6.52745e-05 7.27274e-05 0.000110845 0.00011135 9.86868e-05 8.33051e-05 0.000135617 0.0240917 0.000142224 0.000152592 0.00016501 2.76615e-05 1.777e-05 6.19068e-05 0.000187619 0.000100799 0.000152231 0.000206436 0.00181538 0.000144418 6.06047e-05 5.00876e-05 0.000165105 0.0001746 6.28748e-05 0.00030332 4.08528e-05 0.000109222 0.000178833 5.19599e-05 0.000204741 4.15579e-05 0.000107436 7.318e-05 2.54403e-05 8.00241e-05 0.000148481 4.1361e-05 6.21592e-05 6.84976e-05 4.69766e-05 0.0090893 5.82631e-05 7.72179e-05 8.07357e-05 2.08197e-05 0.000460093 0.0588849 8.04329e-05 3.65932e-05 0.000273813 0.000279807 1.83691e-05 9.98637e-05 6.04252e-05 2.25577e-05 7.77394e-05 8.43401e-05 0.000159271 7.01021e-05 5.95746e-05 0.000446831 6.25479e-05 2.16567e-05 0.000129663 0.000173124 0.000108446 2.09941e-05 5.24053e-05 6.87622e-05 8.86333e-05 4.10539e-05 3.84255e-05 6.54607e-05 4.92351e-05 0.000351172 4.69087e-05 6.44945e-05 7.3118e-05 6.06192e-05 0.000184263 0.000158321 7.67367e-05 5.85389e-05 7.30247e-05 7.26664e-05 9.26032e-05 0.0211676 7.13673e-05 2.84723e-05 8.60435e-05 0.000199476 3.74479e-05 7.46621e-05 6.35743e-05 9.43933e-05 6.96665e-05 1.82269e-05 0.000103043 0.000120403 0.000291101 4.33492e-05 5.70272e-05 0.000614982 5.72232e-05 4.31933e-05 2.29924e-05 3.58677e-05 0.000108873 0.000118348 9.91328e-05 8.0292e-05 4.08155e-05 0.000163085 5.5294e-05 6.64064e-05 6.12265e-05 6.37179e-05 6.11217e-05 0.000106696 0.000166915 0.000340005 4.99567e-05 0.000359323 7.26343e-05 0.000139245 3.79407e-05 0.000135687 5.22919e-05 7.42855e-05 3.68656e-05 5.33986e-05 4.37277e-05 6.20005e-05 0.000385249 0.000127239 0.000135824 7.51419e-05 0.000175336 4.18591e-05 8.74502e-05 3.71902e-05 0.000301311 0.000354288 2.40324e-05 2.85146e-05 4.77223e-05 0.000145142 3.57768e-05 0.000215791 4.89043e-05 4.3607e-05 0.000473941 9.02268e-05 4.19089e-05 0.000189528 8.15365e-05 3.93781e-05 6.14246e-05 4.58233e-05 0.000233855 2.6873e-05 2.42104e-05 0.000128951 7.196e-05 3.2251e-05 7.96976e-05 9.75605e-05 0.000100639 1.62307e-05 4.99056e-05 3.7e-05 0.000123361 7.60261e-05 4.97141e-05 0.000126936 3.59007e-05 0.0001831 8.7537e-05 3.08299e-05 1.47176e-05 2.09719e-05 0.000159247 9.67489e-05 2.13588e-05 4.22769e-05 0.000230022 4.49032e-05 7.75548e-05 0.000316729 7.36161e-05 8.5272e-05 4.44522e-05 3.51358e-05 0.000125546 4.07555e-05 0.000133651 7.5048e-05 6.00378e-05 4.85279e-05 0.000107675 7.71403e-05 0.000544164 9.02145e-05 0.00018298 3.45328e-05 2.13748e-05 6.33454e-05 0.000197816 4.47009e-05 0.000147895 0.000217337 3.02222e-05 3.35491e-05 3.95922e-05 5.43313e-05 3.71608e-05 6.02912e-05 6.93453e-05 0.000519354 0.000217093 0.000210664 9.41567e-05 0.000126944 9.04688e-05 3.56524e-05 6.60848e-05 0.000186451 4.26923e-05 0.000128461 0.00010156 9.10971e-05 0.000149703 6.41547e-05 3.9402e-05 3.5645e-05 7.47329e-05 0.000155612 7.16989e-05 0.000124089 8.72782e-05 3.01699e-05 0.000241753 8.79818e-05 0.0001599 0.100801 0.000105009 0.000142382 5.3745e-05 4.20071e-06 6.34446e-05 7.65677e-05 0.000490173 4.33001e-05 2.5334e-05 9.20638e-06 9.45512e-06 0.000121073 4.23176e-05 0.000175321 0.000588909 0.000178572 4.75235e-05 0.000127929 4.06201e-05 0.000132502 1.82514e-05 3.18527e-05 0.000135627 0.000145172 0.0419526 3.97497e-05 0.000229854 6.16722e-05 0.000125326 0.000391224 5.76116e-05 7.5561e-05 0.000178855 4.19417e-05 0.000197413 4.31912e-05 0.0100458 0.000100313 6.05651e-05 4.02756e-05 6.49926e-05 7.72719e-05 4.76941e-05 4.99936e-05 7.48482e-05 0.0440879 6.28024e-05 1.40165e-05 0.00011741 0.000121341 8.11493e-05 0.00033233 0.0011457 0.0413193 9.00814e-06 0.000220208 4.15219e-05 0.000220428 0.000138057 6.03934e-05 8.68911e-05 5.47824e-05 0.0453949 0.0575533 3.7884e-05 0.000223405 0.00024344 9.11611e-05 0.000167167 6.65979e-05 7.06463e-05 2.79426e-05 6.42891e-05 5.76976e-05 0.000118801 9.10513e-05 3.58301e-05 2.52299e-05 0.000228293 3.10152e-05 5.27609e-05 7.16337e-05 9.93809e-05 0.000341154 6.32712e-05 4.01323e-05 0.000104677 0.000362635 8.72738e-05 9.57795e-05 0.000113684 0.000353319 0.000131256 6.88169e-05 7.20102e-05 6.95211e-05 5.17971e-05 0.000339822 8.6897e-05 9.44797e-05 4.12982e-05 6.31392e-05 0.000120071 0.00013368 1.49061e-05 0.0820523 0.000105551 7.85593e-05 5.65244e-05 9.33262e-05 0.00039883 6.38647e-05 6.08863e-05 4.47694e-05 0.000226121 7.36206e-05 0.000238242 9.2737e-05 7.98578e-05 7.76215e-05 4.85641e-05 0.00201273 4.60793e-05 2.48336e-05 0.000241221 4.57925e-05 5.82009e-05 0.000413992 8.31424e-05 8.43138e-05 0.000177359 0.000171672 2.59352e-05 5.38759e-05 0.000119916 5.34891e-05 5.05353e-05 0.000414661 0.000229018 0.000888352 0.000235726 5.90731e-05 8.93707e-05 4.71771e-05 4.48673e-05 2.04182e-05 0.00010373 0.00355057 0.000299473 5.86315e-05 9.48392e-05 0.000112233 8.78695e-05 3.35413e-05 2.99415e-05 7.76579e-05 2.61249e-05 6.79278e-05 0.000122066 3.25099e-05 7.86317e-05 0.00020174 0.0241072 4.80324e-05 6.91772e-05 0.000131945 3.83273e-05 0.0001844 0.000152225 8.52697e-05 0.000180136 0.000110384 4.23294e-05 5.90104e-05 9.46467e-05 7.15727e-05 7.98205e-05 7.64051e-05 9.96627e-05 0.000122215 7.5659e-05 2.73078e-05 0.000178985 4.21168e-05 9.28145e-05 7.22814e-05 9.24791e-05 4.80284e-06 8.28707e-05 0.000343202 0.000112575 0.000198111 0.000227681 0.000103568 8.26064e-05 5.30849e-05 6.03546e-05 8.88411e-05 8.3028e-05 3.68469e-05 0.000100121 7.44531e-05 4.76152e-05 4.25866e-05 8.4169e-05 3.76062e-05 6.62736e-05 0.000179898 4.58559e-06 0.000233428 4.0984e-05 3.33363e-05 0.000311591 0.000118729 3.07261e-05 0.000200891 6.38729e-05 5.2167e-05 4.14184e-05 3.40019e-05 7.67775e-05 4.12354e-05 9.49549e-05 3.36776e-05 4.60487e-06 2.79822e-05 9.30017e-05 3.17672e-05 0.000186472 2.28887e-05 1.95125e-05 0.000214058 0.000109721 0.000342192 3.76648e-05 4.83632e-05 7.41484e-05 2.9757e-05 3.55856e-05 6.75719e-05 0.000133881 7.061e-05 6.63239e-05 4.856e-05 0.00012918 0.000153135 0.000160147 0.000112588 7.59403e-05 3.22163e-05 0.000394731 8.80611e-05 6.50449e-05 0.000124098 4.76706e-05 1.15632e-05 6.08951e-05 5.71733e-05 0.000118363 2.97901e-05 0.000697128 0.000126138 4.73473e-05 3.08901e-05 0.000302801 5.73414e-05 3.86036e-05 0.000162171 4.51672e-05 0.000634568 7.49316e-05 5.11915e-05 5.0959e-05 6.70194e-05 2.98615e-05 3.98285e-05 6.71919e-05 3.06214e-05 6.84533e-05 0.000210594 8.46317e-05 9.48201e-05 8.8284e-05 4.98668e-05 5.41325e-05 0.000111487 3.97876e-05 9.23011e-05 7.19328e-05 0.000150794 7.63463e-05 8.74313e-05 9.75047e-05 6.63873e-05 0.00034242 0.000115161 4.14768e-05 0.000159943 3.72867e-05 6.99679e-05 1.7239e-05 0.00013181 8.1953e-05 0.00015272 0.000134158 0.000100208 0.000123288 7.45285e-05 0.000165856 1.91293e-05 0.000171791 2.40844e-05 0.000452196 0.000145476 7.03001e-05 1.53928e-05 0.000361954 0.000610492 4.40473e-05 5.60868e-05 8.15079e-05 0.000458622 5.08614e-05 0.000357551 
9.90461e-05 0.000537449 0.000658421 2.42603e-05 0.000158964 0.00040382 6.28459e-05 5.66419e-06 0.000698038 5.39858e-06 2.18249e-05 3.34618e-05 3.87063e-05 0.000224812 0.000125265 0.00024351 0.000287756 4.82036e-05 0.000319154 5.32712e-06 0.000522966 0.000590439 5.52383e-05 4.45016e-05 8.69907e-06 8.32733e-06 0.000145674 0.000250614 2.19135e-05 0.00011822 0.000134551 0.000459055 0.000402474 1.81307e-05 1.62496e-05 0.000535979 0.000403288 0.000174771 0.000257516 3.55409e-06 7.11207e-05 0.000395808 0.000551599 1.69507e-05 0.000489463 4.17741e-06 0.000517835 7.96904e-05 1.70002e-05 2.3657e-05 0.000192508 0.000506826 4.23896e-05 0.000184471 0.000298258 8.74645e-05 4.62294e-06 0.00020585 0.000208813 0.000507753 0.000567833 0.000226867 0.000128262 8.67024e-05 0.00101778 0.000113865 9.83138e-05 0.000117864 0.000109742 1.16858e-05 0.000138582 8.65382e-06 2.03546e-05 0.000268167 0.000645362 0.000144044 0.000793351 4.36024e-05 0.000299312 0.000488272 0.000393865 0.000539553 0.000176382 0.000144486 0.000385978 0.000133405 5.69335e-06 4.00786e-05 8.35126e-05 8.44997e-06 0.00056186 9.13445e-05 0.000789506 1.35004e-05 0.000358687 8.89549e-05 2.64599e-05 6.90548e-05 0.000100505 7.9073e-05 9.82799e-06 1.85197e-05 8.52732e-06 0.000116781 0.000146894 0.000848194 0.000435087 9.51552e-06 6.44326e-06 0.000250337 0.000216636 0.000122741 4.37946e-06 0.000615941 1.83355e-05 4.95871e-06 0.000226974 9.7567e-06 0.00104209 8.56201e-06 0.000125909 0.000411143 0.000506921 9.62476e-05 0.000137177 5.32176e-05 7.04345e-05 2.17305e-05 0.000996074 0.000461438 0.000280175 0.000343675 5.13984e-05 4.95826e-05 0.000263255 0.000387691 0.000444284 6.02636e-06 6.50029e-06 0.000306963 0.000859468 5.52275e-06 7.25176e-05 5.85114e-06 9.2166e-06 2.23096e-05 4.386e-05 0.000233749 3.87213e-06 6.32425e-06 9.69529e-05 0.000654013 0.000253173 6.64051e-05 9.37005e-06 1.57368e-05 5.45564e-05 8.22562e-05 0.000209854 1.70782e-05 1.32991e-05 0.000444179 4.12391e-05 1.75867e-05 4.70362e-05 4.06801e-05 6.2048e-06 9.98862e-06 8.03991e-06 0.000635906 0.000506124 0.000177777 0.000224834 0.000609758 1.51123e-05 0.000493597 0.000149405 0.000286302 4.38884e-05 3.22471e-06 0.00047252 0.000777791 7.85154e-06 0.00150449 0.000841575 0.000594649 1.61973e-05 0.000350615 4.54245e-05 0.000201552 1.68731e-05 4.99663e-06 0.00041347 6.07249e-06 0.000953854 0.000435337 0.000126271 3.83562e-06 7.74559e-06 1.83235e-05 0.000676809 8.53447e-05 0.000897967 0.00097264 0.000191029 0.000222322 0.000842904 1.08324e-05 0.000101021 0.000598489 0.000828518 0.00124389 0.000486139 0.000113594 5.45796e-05 0.000279438 0.000151564 0.00107402 3.50704e-05 1.54375e-05 0.000455606 0.000645232 0.000187993 0.000205456 3.94772e-05 4.14115e-06 0.000230116 3.63717e-06 4.19869e-06 0.000680561 1.10575e-05 1.47373e-05 1.50338e-05 6.44279e-06 0.000160956 6.97704e-06 0.0016599 0.000601931 9.23293e-06 6.90656e-06 0.00011631 2.18348e-05 0.000124213 1.42416e-05 0.00126293 3.86458e-06 0.000528747 1.9076e-05 3.3926e-05 0.000114942 9.17253e-06 0.000423762 0.000651005 6.61037e-05 3.59323e-05 0.0002329 1.97077e-05 0.000478099 4.17e-06 7.72647e-05 0.00085818 0.000395586 7.18882e-05 3.89711e-05 0.000190012 0.000756143 0.00025062 9.21436e-05 0.000232105 0.000392983 3.3264e-06 5.67531e-06 0.000308509 0.00036088 0.000365891 0.00011106 9.32109e-05 0.000787091 2.2169e-05 3.79883e-06 3.74171e-06 3.76728e-05 5.24226e-06 0.000505087 0.000139846 0.000338788 0.000117557 3.0223e-05 7.43362e-06 7.78688e-05 0.00078156 9.49413e-06 8.77804e-05 0.00116921 0.000242443 4.2563e-06 2.16288e-06 1.02391e-05 2.17965e-05 0.000549329 2.37784e-05 8.36042e-06 0.000162718 0.000416952 0.000153432 2.16178e-05 0.00059364 0.000238777 6.1933e-06 0.000194416 4.4947e-06 0.00015985 0.000288799 9.70163e-05 0.000842504 0.000120264 0.000437542 0.000163064 2.09789e-05 0.000292758 7.78813e-05 9.90135e-06 2.07867e-05 0.000397626 0.000512284 0.000564492 0.000311338 0.000112444 1.58559e-05 0.000472767 2.51349e-05 6.60391e-06 0.000937676 7.71851e-05 9.40741e-06 0.000175688 3.45708e-05 9.33425e-05 0.000478187 0.000137938 0.000538931 0.000792088 0.000323005 3.44518e-05 3.91059e-06 7.80385e-05 0.00081052 2.45179e-05 0.000110395 5.41092e-05 0.000405233 7.56448e-05 0.0011893 0.000214362 9.45273e-05 7.55871e-05 1.05334e-05 9.99648e-06 1.09277e-05 3.13985e-06 2.95971e-06 4.04118e-06 0.000752466 9.62833e-06 7.5869e-05 0.000391139 9.77369e-06 0.000113521 3.63195e-05 0.000248362 4.15326e-05 0.000169452 0.000150122 5.94532e-05 0.000485833 0.000266397 5.59892e-06 0.000501829 0.000577175 0.000448722 0.000111114 4.45202e-06 5.67393e-06 0.00126 6.04498e-06 8.37029e-05 4.26724e-06 4.06744e-05 9.56428e-05 0.000400052 6.61134e-05 1.71397e-05 0.00027559 5.9331e-06 0.000237603 7.01081e-06 4.67716e-06 0.000343986 0.000163136 5.75372e-06 2.03863e-05 1.52394e-05 0.000152088 3.9276e-05 1.39921e-05 0.00137432 0.000127918 0.000127534 7.48807e-06 0.00166564 4.26658e-06 0.000841043 4.12157e-05 0.00021495 0.000112961 0.000178257 0.000680264 0.000232107 5.51008e-06 0.000520649 0.000179561 0.000121135 0.000585861 8.70243e-06 0.000295575 1.59009e-05 0.000149423 1.86683e-05 8.89351e-06 9.41529e-06 0.000322534 1.13206e-05 7.86445e-05 0.000674835 9.46126e-05 0.000827085 0.000196712 0.000544532 0.000184233 1.07638e-05 2.44415e-05 6.94612e-05 1.29342e-05 3.23175e-05 6.74403e-06 0.000110013 0.000407189 4.27692e-05 7.90187e-05 4.73799e-05 9.29594e-05 9.03142e-05 6.28274e-06 3.94368e-05 0.783495 7.70319e-06 0.00078266 3.75542e-05 7.87897e-05 9.90023e-05 0.000727569 0.000680707 7.76146e-06 7.71709e-06 7.40093e-05 0.000445628 5.11885e-05 0.000403585 5.59324e-06 0.000521837 0.000177078 5.71426e-06 0.000611554 7.41222e-06 2.03195e-05 3.9807e-06 1.3557e-05 0.00134441 0.000149516 9.36266e-05 0.000162568 0.000143539 6.70776e-06 4.03286e-05 5.48118e-05 1.63956e-05 0.000457493 1.69246e-05 9.59754e-05 0.000708 7.07005e-05 0.000246569 7.16976e-05 7.03335e-05 0.000435365 0.0001578 4.42894e-05 0.000155584 2.12391e-05 0.000180092 0.000142748 9.20644e-06 0.000304764 1.00967e-05 0.000814745 0.000107629 0.000558271 0.000468782 1.88809e-05 7.42153e-05 0.000172434 0.000508775 3.47874e-06 0.000208709 0.000450986 0.00025557 5.07237e-06 0.000470485 0.000116997 8.22229e-06 0.000439966 1.04074e-05 0.000216868 6.81192e-05 8.97458e-06 1.28679e-05 7.07556e-05 0.000234953 0.000113226 0.000397366 3.3985e-06 1.45713e-05 4.05889e-05 0.000103206 0.000251786 0.000458331 3.666e-05 1.3713e-05 6.94405e-06 0.000198801 0.000781378 0.000124101 7.15177e-06 5.00999e-06 0.000428552 5.69064e-05 6.91782e-05 5.24863e-05 0.000402407 7.34227e-06 0.000944891 0.00010487 0.000350484 0.000142255 9.31815e-05 1.53569e-05 2.61691e-05 3.79676e-05 4.28018e-06 8.72711e-05 3.15242e-06 4.64204e-05 0.000147008 7.61824e-05 0.00039443 1.46916e-05 0.000113285 0.00074155 1.09174e-05 1.00828e-05 5.27877e-05 4.7423e-06 0.000433004 0.000491164 0.000185578 4.1933e-06 1.40367e-05 0.000110144 6.33804e-05 4.89665e-06 3.04812e-05 0.000460944 0.000420471 0.000171993 0.000243552 0.000151157 7.40027e-06 8.34531e-05 2.14549e-06 0.000382039 0.000434614 3.72406e-05 6.64744e-06 0.000173742 6.07974e-05 7.88088e-06 9.73615e-06 0.000272952 5.64699e-05 2.7502e-05 0.000110896 1.9357e-05 0.000128331 0.000114497 4.21052e-05 0.000528397 6.2353e-05 0.000139608 0.000204297 0.000423218 2.06879e-05 0.000142599 1.61023e-05 0.000163236 2.72746e-06 7.32538e-05 1.38184e-05 0.000157731 0.000485173 0.000597742 3.9558e-06 0.000397201 0.000164949 2.52857e-05 0.000643536 0.000156192 7.26118e-06 7.92348e-05 1.66522e-05 0.000152786 9.75684e-05 2.57439e-05 0.00010461 0.000627379 0.000156076 6.50634e-06 0.000483811 9.56386e-05 5.57082e-06 0.000101902 0.000245645 2.28669e-05 0.000414011 0.000175707 7.23537e-06 6.98383e-06 0.000157035 0.000673436 0.00125316 8.21924e-05 9.86408e-06 9.32407e-06 8.45084e-06 0.000350346 1.23442e-05 0.000151981 6.122e-06 6.34177e-06 0.00133136 2.96294e-05 5.68385e-06 8.96886e-05 9.69039e-05 7.64617e-06 0.000522631 6.57391e-05 0.00015191 1.42107e-05 1.22949e-05 0.000107014 0.000114172 5.13627e-06 2.01964e-05 0.000105995 5.33956e-06 0.00145261 0.000371442 5.4869e-06 0.000397029 3.41528e-06 0.000204441 2.16625e-05 0.000544025 0.00040159 0.000461454 4.72713e-06 2.02395e-05 0.000101663 9.08703e-05 0.000196403 0.000248776 9.90944e-06 0.0001127 0.000127771 3.90628e-05 0.000170168 0.000423744 0.000131674 0.000310806 8.82619e-05 0.000393515 0.000130172 1.32454e-05 0.000419511 6.10287e-05 9.2693e-05 0.000145123 0.000210491 1.48749e-05 9.12812e-06 0.000190642 3.50985e-05 0.00017062 0.000125552 2.25498e-05 0.000321502 0.000176196 0.000598453 3.25014e-05 0.000147921 0.000424759 0.000174954 4.8757e-05 3.90626e-05 0.000126255 3.84711e-06 4.94403e-06 1.17461e-05 0.000378877 0.000517216 0.000155187 0.000552313 0.00030899 8.04789e-05 0.000235493 1.09872e-05 6.32757e-06 4.62182e-06 0.000723216 0.000838524 6.51157e-06 0.000128388 1.17133e-05 0.000195238 0.000197741 1.376e-05 0.000121532 0.000130704 0.000403715 0.000670819 3.13417e-05 0.000608417 2.57736e-06 0.000267246 0.000388573 0.000439794 1.63486e-05 8.74408e-06 1.36364e-05 6.33538e-05 0.000110916 0.000183604 9.86428e-06 0.000837622 0.000449532 1.73106e-05 0.000166308 0.000436547 0.000397675 0.000137513 0.000848764 8.32733e-05 0.000460772 0.000183409 5.08008e-05 0.00017808 5.90467e-06 0.000158293 0.000837615 0.00143119 1.56419e-05 0.00170591 0.000171017 4.42646e-06 0.000326163 1.86252e-05 0.000617405 3.8679e-05 2.16038e-05 1.25629e-05 0.000100714 4.12994e-05 0.000370128 1.74155e-05 0.000620096 8.83163e-05 1.61915e-05 0.000187252 0.0002631 6.98752e-06 2.86623e-05 1.2828e-05 7.18789e-06 0.000295395 0.000155984 0.00056896 4.91494e-06 0.000485783 3.07954e-05 4.81214e-06 5.3853e-06 2.43481e-05 5.52722e-05 0.000162728 0.000743037 0.000167558 6.3143e-05 0.000532728 6.96804e-05 1.3189e-05 6.82967e-06 1.43984e-05 5.39428e-06 0.000108539 2.133e-05 8.89229e-05 3.76565e-06 0.000412283 5.2804e-06 2.17832e-05 6.2912e-06 0.00039637 0.000402596 1.08116e-05 0.00104805 6.16007e-05 0.0015305 0.000124886 0.000703428 0.00019705 0.000472689 0.000396304 0.00052758 0.000398121 0.000107355 0.000101212 0.000160177 0.000614556 2.17803e-05 0.000479107 0.00060442 0.000590057 0.000400578 0.000791801 0.000349179 0.000480686 4.63363e-05 0.000394329 0.000268074 4.68439e-05 0.00047145 2.57765e-05 5.05675e-06 4.07077e-06 0.000152851 1.95393e-05 4.26968e-05 0.000271134 5.77242e-06 0.000112335 0.00024339 2.97973e-05 3.15052e-05 1.26532e-05 5.23576e-05 0.000796542 0.000127053 0.000168375 3.60912e-06 3.4877e-06 0.00014102 3.86694e-05 3.10711e-05 6.29073e-06 0.000393225 3.958e-05 0.000516092 1.20293e-05 0.000116078 1.16285e-05 0.000420161 0.000208036 9.20223e-06 4.38837e-06 0.00026131 9.60352e-05 5.98342e-06 7.19255e-05 0.000236352 5.3466e-06 0.000392458 0.000517015 7.98822e-06 0.000141893 0.0012065 4.17434e-06 4.01761e-06 1.17534e-05 0.000541394 0.000132291 9.73617e-06 6.31816e-05 5.39619e-05 2.37876e-05 5.98591e-05 0.000409234 9.10406e-05 4.00957e-06 1.18809e-05 0.000329059 6.30935e-06 1.0689e-05 4.27267e-06 0.00018111 0.000171838 0.000115833 0.000416479 0.000531186 2.33539e-06 0.000279248 2.45229e-06 1.17714e-05 3.65756e-05 0.000348186 0.000249771 0.000574622 0.000399811 0.000112453 0.000591213 1.08097e-05 4.27216e-05 5.09098e-06 7.61005e-05 0.000817826 4.51278e-05 0.000792559 0.000268588 0.000551274 1.99985e-05 5.00091e-05 6.45292e-06 0.000692283 2.12684e-05 5.13906e-05 9.36752e-05 0.000288046 7.8338e-06 3.06047e-05 0.000170942 7.38146e-05 0.00111463 5.30267e-05 0.00039145 0.000618003 1.85202e-05 0.000814375 5.971e-05 5.46692e-05 0.000230056 0.000189724 0.000402419 9.01452e-05 0.00036137 9.32552e-05 0.000107964 0.000405454 6.48668e-06 0.000159473 8.6516e-05 0.000636989 0.000109592 1.4332e-05 0.000113817 0.000155329 3.73842e-05 2.55856e-05 9.2166e-05 1.0205e-05 0.000413656 0.000830714 0.000223408 7.12029e-06 0.00036805 0.000623225 4.10883e-05 8.38758e-05 5.07748e-06 0.000407248 1.81213e-05 1.41912e-05 
0.000357207 1.7311e-06 4.18105e-05 6.24857e-06 5.25936e-05 0.000113305 0.000394327 1.43989e-06 0.000259537 4.42762e-05 0.000326785 8.45657e-05 1.94398e-06 4.28088e-06 0.000102855 9.47524e-05 1.38985e-05 7.24146e-05 6.48868e-05 1.97867e-06 4.7239e-05 0.000142883 0.000127254 0.000271737 4.76094e-05 0.000305092 0.00014281 0.000229597 0.000253559 2.86184e-05 4.8953e-05 0.000300197 2.54705e-05 1.15214e-06 2.73544e-06 0.000240833 2.81611e-05 0.000291751 0.000281715 4.87314e-06 7.93759e-05 4.31924e-05 0.000146855 0.000100068 5.52216e-06 4.69306e-05 1.86297e-06 0.000545641 3.817e-05 2.94999e-05 4.04838e-05 0.00021385 0.000199357 0.000105332 0.00025079 0.000277974 6.68987e-05 0.000226628 1.04122e-05 0.000116257 0.000133356 4.26692e-05 9.02636e-05 1.17314e-05 2.11579e-05 1.76903e-06 4.3315e-05 1.13287e-05 2.45021e-06 3.51758e-06 0.00029743 3.54895e-05 2.64997e-06 4.64567e-05 0.000202589 7.63644e-05 0.000243879 7.96811e-05 0.000153121 8.70055e-06 8.70932e-06 3.03375e-06 5.185e-05 0.000318982 0.000230414 4.42746e-05 2.33604e-06 4.16527e-05 0.000182489 2.58764e-05 0.000365108 0.000229424 4.43339e-06 8.88859e-05 2.95336e-06 2.16853e-06 1.59474e-06 4.90615e-05 3.7122e-06 1.26082e-05 3.55675e-05 4.45896e-05 4.21381e-06 0.000453903 0.000313496 2.66042e-06 4.66436e-05 0.000103762 1.01451e-05 2.54856e-06 7.95912e-06 4.06397e-05 1.46408e-06 7.52312e-05 2.31302e-06 1.79722e-06 8.92505e-06 1.65295e-05 0.00022813 1.49527e-05 2.7548e-06 4.81492e-06 3.2437e-06 5.9786e-05 0.000128699 1.08973e-05 6.04672e-06 1.58741e-05 5.30187e-06 0.000284578 1.77066e-06 3.49087e-05 4.54301e-05 0.000270671 2.14798e-05 6.51057e-05 0.000229075 3.37591e-05 2.9893e-05 0.000247426 2.98531e-05 4.08224e-06 0.000346564 6.72154e-05 1.85552e-05 2.21066e-06 0.000233013 5.00434e-06 2.11044e-06 1.19607e-05 0.000280932 2.8426e-05 6.30536e-05 7.75881e-06 8.19707e-05 0.000230552 3.47528e-05 1.9608e-06 0.000394729 5.18019e-05 6.67339e-05 0.000102185 4.74089e-06 3.06804e-06 5.41908e-05 0.00036526 1.79575e-05 2.91718e-06 6.16156e-05 2.87184e-06 2.17167e-06 3.87622e-06 1.66777e-06 6.08578e-05 0.000742861 2.42135e-06 1.17422e-05 0.000291129 0.000372727 0.000289649 0.000299984 3.59215e-06 0.000228285 5.08312e-05 3.17656e-06 6.9692e-05 0.000889753 0.000183418 4.81855e-05 3.06357e-05 0.000210384 6.41803e-05 0.00030318 0.000495065 5.64595e-05 1.43786e-05 7.60861e-05 1.76634e-05 5.98178e-05 2.6057e-05 6.70023e-05 0.000331875 5.64182e-05 0.000228068 2.6179e-05 0.00032122 5.64427e-05 0.000115859 0.000373469 2.21941e-06 6.50493e-05 2.21528e-06 1.01915e-05 0.000199425 8.25235e-05 7.78129e-05 8.0379e-06 0.000466848 9.06384e-05 3.15974e-06 3.29785e-05 3.48723e-06 1.02828e-05 1.563e-06 0.000101124 0.000226866 3.39639e-06 0.000330097 0.00060013 2.71684e-06 0.000252431 0.000228577 3.33898e-05 1.82953e-06 0.000132964 1.91961e-06 2.86195e-06 1.81379e-05 0.00022715 0.000266993 0.000308781 4.52776e-06 0.00023002 4.9522e-06 4.27498e-06 5.02187e-06 0.000291593 0.000120541 0.000302261 0.000136992 2.1783e-06 4.23414e-06 5.06467e-05 3.57139e-05 1.24175e-05 1.16863e-06 5.65556e-05 2.58893e-06 1.15564e-06 4.63089e-05 4.5636e-05 0.000130483 4.14952e-05 0.000256921 0.000164297 0.000277159 6.50507e-06 0.000399755 7.19843e-05 0.000489102 8.90484e-07 2.52814e-05 8.59528e-06 0.00011968 5.05776e-05 0.000228797 6.06662e-06 6.01875e-05 5.69102e-05 1.11671e-06 2.28635e-06 0.000253237 0.000269203 1.31805e-05 0.000158914 0.000388782 3.55078e-06 2.58517e-06 0.000109459 3.49659e-06 0.00033168 3.47614e-05 4.39974e-06 4.24786e-05 1.05547e-05 0.00030823 1.4251e-06 3.1588e-05 1.35962e-05 7.04941e-06 3.2086e-06 2.16906e-06 7.76493e-05 4.16066e-05 0.000277679 8.85406e-05 2.33006e-05 1.54481e-06 3.57722e-06 0.000255748 1.60462e-06 0.000136959 1.14667e-05 3.63993e-06 2.56491e-05 4.28869e-06 3.70674e-05 7.78821e-05 1.30796e-06 0.000119956 9.43658e-05 0.000131987 4.07858e-05 0.000289923 3.69036e-05 0.000361782 1.08583e-05 0.000350612 0.000104561 7.30926e-05 5.89342e-06 2.76301e-05 2.16959e-05 0.000272321 4.9364e-05 0.000478233 0.000271916 0.000517898 1.13999e-05 1.39951e-05 0.000277841 0.000390756 4.69924e-06 1.2946e-05 2.16067e-06 1.6302e-05 0.000105773 2.37203e-06 9.98037e-05 6.02121e-06 5.16965e-05 4.55427e-05 8.09807e-05 2.32861e-06 1.24623e-05 2.59596e-05 1.12899e-05 3.21352e-05 1.58639e-05 7.90229e-06 0.000230906 2.56404e-06 3.29226e-05 1.96914e-06 8.21334e-06 1.12053e-06 1.09153e-05 3.85534e-05 2.25373e-05 0.000200869 2.42158e-05 6.52969e-05 6.3288e-05 7.33944e-05 2.35522e-06 4.43254e-05 2.00743e-05 0.000260182 4.975e-05 0.000129421 3.07803e-05 6.70179e-05 0.000247115 5.90741e-05 3.0919e-06 4.2473e-05 2.15051e-06 3.734e-05 1.4446e-05 6.26176e-05 4.14353e-05 5.21359e-05 2.03437e-05 8.74032e-07 0.00024272 7.32095e-05 5.69892e-05 1.26581e-05 2.8921e-06 1.68426e-06 0.000262063 8.02374e-05 1.30504e-05 3.2406e-06 0.000247716 0.000237002 4.41957e-05 0.000285632 9.28154e-05 2.85027e-06 2.91168e-05 8.56025e-07 0.000269892 1.43898e-06 9.73311e-06 1.52745e-05 0.000154904 0.000320742 9.17908e-06 1.90783e-05 4.86834e-06 6.54717e-05 0.000110452 1.8335e-06 0.000251288 4.49894e-06 0.000176684 0.000342749 0.000125787 7.53174e-05 3.78212e-06 4.97824e-05 1.53791e-05 3.60954e-06 2.17999e-05 0.000261698 3.07497e-06 1.85162e-05 0.000222346 2.55791e-05 0.000145774 1.42423e-06 0.000234041 0.000272874 8.55221e-06 0.000133757 1.35373e-05 0.000104806 0.000226141 1.79655e-05 5.16063e-05 4.02062e-05 8.17615e-05 5.51502e-05 2.275e-06 0.000328117 3.73618e-06 0.000281002 0.000545304 7.12413e-06 0.000233891 6.58925e-05 0.000274918 2.91573e-05 3.8964e-05 4.81453e-05 4.80727e-06 3.95541e-05 2.47193e-06 2.21142e-05 0.000267135 8.42556e-07 0.000318005 1.49523e-06 2.62096e-06 1.66422e-06 2.42667e-06 9.81414e-05 1.80974e-06 0.000353574 1.28223e-05 5.53783e-05 2.173e-06 3.71016e-05 1.47447e-05 1.58925e-06 2.29536e-06 0.000279516 0.000113082 0.000228465 4.40304e-05 0.000431066 9.13677e-05 4.14039e-05 0.000292964 0.000101837 7.51527e-05 4.09287e-06 0.000197877 0.0002488 8.20836e-05 2.93655e-06 0.000200022 0.000228351 0.000226826 0.00013107 4.12095e-06 0.000113703 0.000375657 0.000405985 6.95129e-05 1.72857e-06 0.00029077 4.77488e-06 0.000156926 0.000327669 5.3425e-05 2.87645e-05 0.000249441 2.6859e-06 6.03648e-06 0.000304667 8.59584e-05 2.12334e-05 2.34193e-05 0.000216241 4.6234e-05 3.70807e-05 0.000300447 0.000105265 1.69241e-06 2.14019e-05 5.40071e-05 0.000446464 0.000149237 5.81455e-05 3.01501e-06 1.56338e-05 1.2864e-06 0.000280317 2.72723e-06 4.58544e-05 2.99953e-06 0.000458278 1.67901e-06 6.6247e-05 2.86083e-06 6.22449e-05 4.56844e-05 2.75496e-06 0.000187052 8.07545e-05 0.000545234 4.0583e-06 1.96801e-06 0.000288891 0.000229723 0.000162211 4.82123e-05 0.000361908 1.58542e-05 6.80292e-05 0.000279253 7.18654e-05 0.00020093 0.000118179 0.000274241 0.000678716 2.07078e-06 1.42065e-05 9.62905e-05 1.12163e-05 5.68002e-05 2.95752e-05 2.98671e-06 1.3276e-06 5.05645e-06 0.000240317 1.46163e-05 7.74649e-05 4.38194e-06 3.70062e-06 9.98153e-05 0.000205672 6.64121e-05 0.000103321 1.62501e-05 1.66169e-06 2.98096e-06 4.74968e-06 0.000317856 3.91494e-06 1.14048e-06 1.59908e-05 3.90212e-06 1.11384e-06 0.000191947 4.06189e-06 1.79542e-05 2.94883e-06 5.20424e-05 1.1322e-05 0.000330106 8.64164e-05 6.45926e-05 2.96145e-05 1.94742e-05 1.63521e-05 4.83373e-05 3.81082e-06 1.67068e-06 3.28104e-06 2.22971e-05 0.00011477 1.72019e-06 4.77422e-05 5.13098e-05 3.80169e-06 8.89434e-05 2.4928e-05 1.61946e-06 9.11159e-05 6.6524e-06 2.18774e-06 2.88947e-05 2.13481e-06 0.000559416 1.92607e-06 3.00339e-06 1.88225e-06 1.05769e-05 3.87267e-05 0.000200504 0.000161534 2.03189e-05 3.61638e-06 0.000144717 3.66989e-05 1.92042e-05 3.19994e-06 5.10272e-05 7.08481e-05 0.000288746 1.36092e-05 2.72573e-05 2.73579e-06 1.61336e-05 4.11724e-06 2.54926e-06 9.35007e-05 2.72605e-06 0.000129026 4.87568e-06 0.000121961 4.10524e-05 0.00028935 1.06473e-05 5.357e-05 4.96435e-06 0.00013752 0.000225868 0.000237025 4.59377e-05 1.08683e-06 0.000115968 9.25019e-05 5.16168e-05 4.40616e-06 4.08412e-06 1.20275e-06 1.62899e-06 2.54108e-05 0.000284593 0.000248928 3.85822e-05 2.26661e-05 1.54086e-05 4.92554e-06 5.05724e-05 9.65446e-07 2.25239e-05 0.000242741 0.000143988 3.69035e-06 1.68592e-06 0.000227955 0.000296393 0.000238468 5.52276e-05 8.83702e-05 0.000363903 2.89346e-06 0.000138116 0.000114279 2.34461e-06 6.38406e-05 5.44093e-05 0.000684342 1.84051e-05 0.000171072 2.36357e-05 0.00011258 9.4827e-05 0.000258165 9.85156e-05 0.000172739 5.7505e-05 0.000569964 0.000240615 0.000255557 0.000281348 2.35831e-05 1.09668e-05 0.000264219 2.81535e-06 6.87278e-05 4.93591e-05 0.000132276 1.63519e-06 0.000343175 8.96853e-05 5.97064e-06 3.62745e-06 1.89851e-05 0.000127679 0.898691 1.72791e-05 0.00025179 0.000235558 0.000148702 8.71138e-05 0.000227 4.45932e-05 5.17005e-05 0.000207641 0.00024829 1.46118e-06 1.66527e-06 0.000255042 1.73932e-06 1.01693e-05 0.000147526 7.99728e-05 0.000205503 9.52934e-05 0.000149903 8.77601e-05 4.43732e-06 3.69777e-06 3.14315e-05 1.73558e-05 0.000101934 2.50854e-06 1.13549e-05 0.000108161 2.89476e-06 0.000234152 0.000262383 0.000230017 0.000190937 0.000260034 2.67815e-05 0.000271112 0.000142051 5.06669e-05 5.43971e-05 0.000234978 1.86399e-05 2.97928e-06 0.000115648 0.00011299 0.000284504 0.000114898 0.000288033 2.23746e-05 0.000376278 1.43762e-05 1.88923e-06 4.49812e-05 5.30897e-06 0.000164154 3.20077e-06 0.000378545 1.49313e-06 5.07539e-06 0.000100041 5.38058e-05 1.57005e-05 1.33737e-05 2.70108e-06 7.86089e-05 4.43367e-05 6.09478e-05 1.54667e-06 0.000228906 0.000580774 2.42606e-06 1.20224e-05 5.85016e-05 5.47672e-06 4.50476e-05 9.32981e-05 3.07656e-05 0.0001203 4.7693e-05 1.88655e-06 3.52149e-06 0.000112948 3.436e-05 0.000242779 8.01857e-05 2.66395e-06 0.000254538 6.40604e-05 2.07381e-05 0.000411606 0.000253695 0.000366377 0.000723335 9.75678e-05 6.67829e-06 9.49877e-06 0.000119254 1.38482e-06 5.71339e-05 5.77448e-05 1.61478e-06 4.25581e-05 2.55599e-05 3.89178e-05 7.32237e-05 3.96322e-05 0.00016946 2.29219e-05 2.72834e-06 0.000119116 3.98779e-06 0.000111638 0.000273571 7.6331e-05 3.38319e-06 0.000256003 0.000230823 8.9852e-05 1.51708e-06 8.98853e-05 3.35062e-05 9.97899e-05 1.71715e-06 6.59652e-05 1.20174e-05 3.91081e-06 0.00022899 1.14055e-06 0.000158674 0.000112642 6.98971e-05 1.10539e-06 1.02764e-05 2.56723e-05 0.000226418 0.000131233 4.43617e-06 0.000228701 5.15929e-05 6.99681e-05 8.71238e-05 4.92378e-05 0.000103763 0.000165523 5.84156e-05 2.43497e-05 7.93428e-05 4.09965e-06 2.06661e-06 8.34997e-05 1.13662e-05 0.000400891 0.000122269 1.94511e-06 4.10106e-05 4.67295e-05 4.52987e-05 7.77425e-05 0.000225561 2.14672e-06 6.81197e-05 2.3226e-05 0.00011783 0.000125818 3.10478e-06 5.39868e-06 1.71023e-06 6.62974e-07 9.98985e-06 1.79649e-05 0.000267904 0.000230171 9.83501e-05 3.02905e-05 1.51959e-06 0.000120803 6.13798e-05 0.000262887 0.00012192 0.000228439 3.13835e-06 0.000263363 0.000145911 0.000164219 0.000247906 1.55613e-05 5.20111e-05 7.67105e-05 0.000269447 8.2848e-06 9.42792e-06 0.00022659 0.000271224 1.04481e-05 2.18273e-06 1.33497e-05 1.19301e-06 7.70231e-05 0.000249248 0.00011165 8.66072e-05 0.000227315 7.9962e-05 0.00025689 4.60471e-06 1.76754e-06 8.67721e-05 3.92928e-06 0.00010898 5.69971e-05 0.000426187 7.53393e-05 2.21986e-06 0.000112441 1.18948e-06 1.27689e-05 6.97318e-05 9.57584e-05 1.52812e-06 6.35691e-05 0.000112229 3.72661e-05 9.4245e-05 1.19131e-06 1.80789e-05 3.14637e-06 0.000312456 0.000109368 0.000285395 5.02095e-05 7.1448e-05 0.000500978 0.000116976 4.85276e-05 1.1144e-05 0.000329865 3.5807e-05 0.000226461 4.0993e-05 1.4855e-05 0.000100212 3.52749e-05 0.000228627 0.000413917 0.000111107 2.1918e-05 3.06076e-05 1.06653e-05 5.62585e-05 2.38156e-05 5.54744e-05 0.000197277 2.10133e-05 0.000130747 0.000216049 0.000123544 2.49558e-05 4.47711e-06 3.74171e-05 3.47679e-05 0.00043058 3.9102e-06 0.000491704 9.61672e-05 0.000227078 2.00142e-05 1.5115e-05 1.76141e-05 0.000101385 0.000128505 2.36065e-06 0.000431103 6.05474e-06 7.86342e-05 
9.34622e-05 5.46719e-06 0.00010173 4.31903e-05 9.09e-05 0.000108897 0.000262323 5.72586e-06 0.000247878 8.77539e-05 0.000238446 0.000106051 1.52763e-06 0.000116186 0.000212012 0.000126552 1.19604e-05 0.000127351 0.000105491 3.19787e-05 0.000158464 8.25431e-05 5.48192e-05 0.000130455 1.93618e-05 0.000308999 6.81473e-05 0.00030875 0.000233554 1.41718e-05 8.62053e-05 0.000263453 9.90578e-05 8.73103e-06 3.30263e-06 0.00024431 7.67515e-05 0.000230084 0.000320399 7.48837e-06 2.18635e-05 6.51277e-06 9.99791e-05 0.000102357 3.45084e-06 3.99869e-06 3.03301e-05 0.000274386 0.000115574 3.55044e-05 5.09954e-05 0.000137644 5.38078e-05 0.000108771 0.000106542 0.000278805 2.57577e-05 0.000273696 6.61063e-05 4.07626e-05 5.17442e-05 4.63933e-05 4.96932e-05 7.96506e-06 6.27595e-06 4.13133e-06 2.05223e-05 3.04292e-05 2.13508e-05 1.38664e-05 0.000244126 6.9533e-05 3.20491e-06 6.07921e-06 0.000299601 2.30847e-05 0.000239696 6.81117e-05 0.000120268 3.73472e-06 4.52403e-05 0.000104887 6.76251e-05 0.000365286 0.000277488 4.14533e-05 9.92207e-06 2.36836e-06 4.90295e-05 3.47596e-06 0.000243777 0.000247455 5.35631e-06 5.19082e-05 5.04698e-05 9.31338e-06 2.33235e-06 1.86997e-05 3.71413e-06 1.75546e-06 6.76469e-05 2.03843e-06 1.75342e-05 0.000288071 0.000273894 7.28275e-06 1.2352e-05 8.33237e-05 2.68919e-05 8.41833e-06 2.54028e-06 1.88234e-05 1.10533e-05 7.89858e-05 3.85235e-05 1.30529e-06 9.49374e-06 9.64536e-06 0.000257507 7.11243e-06 1.21665e-05 0.000182395 2.25689e-06 1.60955e-05 4.99724e-05 1.76713e-05 3.33022e-06 4.31609e-05 8.70374e-06 0.000266331 1.62914e-05 1.71453e-05 8.62946e-05 0.00028248 5.78502e-05 2.8312e-05 0.000316934 2.21083e-06 0.000173772 0.000328365 2.20099e-05 3.6936e-06 0.000219756 5.36388e-05 0.000129141 2.17432e-06 0.000236501 6.83905e-05 1.2151e-06 8.29592e-05 0.000248151 9.36134e-05 8.75822e-05 6.95614e-05 3.88451e-05 0.00024329 2.46834e-06 2.68742e-06 0.000266735 4.78848e-05 1.33857e-05 6.87877e-05 3.08455e-06 4.11897e-05 3.54923e-05 9.90981e-06 1.80625e-06 4.99986e-06 9.9253e-05 4.89567e-06 3.74771e-05 0.000265031 3.96851e-05 4.78794e-05 0.000633233 0.000115335 2.18104e-06 5.64909e-06 0.00039168 0.000226841 0.000189897 6.5735e-06 0.000262121 4.89057e-05 7.50659e-05 2.46458e-06 0.00067878 0.000158044 4.38053e-05 5.0679e-05 0.00010414 4.93645e-05 0.000263927 0.000527309 5.07666e-05 7.38002e-06 5.87663e-05 7.7727e-06 8.42728e-05 3.18595e-05 6.81071e-05 0.000240629 5.56512e-05 0.000236463 3.08748e-05 0.000274753 9.42206e-06 9.79763e-05 0.000300859 2.90083e-05 9.1995e-05 4.04321e-06 2.80022e-05 7.66139e-05 4.27552e-05 4.32352e-05 4.34441e-06 0.000467151 8.48632e-06 3.7628e-05 2.74346e-06 4.53078e-06 2.82847e-05 2.06347e-05 6.94077e-05 0.00022714 5.94412e-06 0.000236744 0.000482019 2.54453e-06 0.000339166 0.000228535 2.00115e-05 1.9586e-05 5.38106e-05 2.24509e-06 4.84603e-06 2.04983e-06 0.000225879 0.000282173 0.000289626 0.000147754 0.000256312 3.84519e-06 8.27294e-05 2.0682e-05 0.000381861 7.58582e-05 0.000229344 0.000129749 1.76427e-06 9.47979e-06 3.57682e-05 7.57837e-05 3.08107e-06 2.40845e-05 9.65652e-05 5.25621e-06 2.68821e-06 4.94034e-05 2.77131e-05 7.78319e-05 1.49488e-06 0.00028605 1.88049e-05 0.000240803 5.23406e-06 0.000235127 5.56431e-05 0.00046472 3.04124e-06 1.83087e-05 2.35379e-05 1.12378e-05 9.84346e-05 0.000117537 5.44889e-06 1.58706e-05 0.000142362 2.18599e-06 0.000127545 0.000287329 0.000279485 3.23204e-05 8.12041e-05 0.000383384 6.83984e-05 5.89273e-06 9.84456e-05 6.51172e-05 0.000234513 4.88001e-05 5.29664e-06 6.78647e-05 5.38823e-05 0.000297485 6.68105e-06 1.78211e-06 7.28975e-06 8.81608e-06 0.000121389 6.57212e-06 8.41552e-05 2.64247e-05 0.000258503 3.84542e-06 7.05765e-05 2.66729e-05 9.58919e-06 0.000251183 1.30984e-06 5.63813e-05 1.01963e-05 4.13724e-05 1.55509e-05 3.87209e-06 2.3692e-06 1.56688e-05 1.30299e-06 0.000129597 2.7304e-06 6.97731e-05 2.09144e-05 0.00026217 6.17345e-05 0.000277318 3.17963e-05 8.19931e-05 0.000104419 2.95e-05 4.80584e-05 2.61742e-05 5.40281e-06 0.000256536 4.32132e-05 0.000497064 0.000242046 0.000297282 1.31171e-06 2.09079e-05 0.000231378 0.000279569 2.95908e-05 4.83824e-06 3.01276e-05 1.16047e-05 3.26588e-05 2.18959e-06 5.12903e-05 2.68827e-06 0.000102305 2.90558e-05 3.12771e-05 1.22735e-05 4.64406e-05 2.70965e-05 3.50682e-05 6.65616e-05 2.74435e-06 4.51755e-06 0.000226418 1.61832e-06 3.18364e-05 4.52446e-06 1.73594e-05 8.1239e-07 2.47138e-05 3.97598e-05 1.94084e-05 0.000252972 3.76055e-06 0.000150426 0.000125915 3.70946e-05 7.56129e-05 3.42439e-05 0.000148375 0.000247237 1.69495e-06 8.60404e-05 1.45364e-05 4.9061e-05 0.000228207 1.07203e-05 3.39222e-06 1.5448e-05 3.38853e-05 3.90501e-05 1.47695e-06 2.13687e-05 7.98147e-06 1.2346e-05 0.000135759 7.17222e-06 0.000270348 0.000199642 2.83053e-05 8.20386e-05 9.09393e-05 1.02548e-06 0.000246913 6.49334e-05 5.29805e-06 0.000142732 0.000228738 0.000232818 1.59589e-06 0.000256843 2.27826e-05 4.36716e-05 1.68277e-05 2.95014e-06 0.000297521 2.30607e-05 5.58306e-06 5.96282e-06 0.000206131 0.000248352 1.64486e-05 2.39508e-06 2.20042e-06 9.06195e-05 0.000138223 2.5248e-05 0.000240351 2.93014e-05 0.000103443 0.000229206 0.000113332 3.26957e-05 6.10149e-05 1.04265e-05 6.30435e-05 1.21907e-05 4.24895e-06 0.000230902 2.16785e-05 2.08188e-05 5.50648e-05 1.61625e-05 8.87806e-05 1.67759e-06 0.000254429 0.000294638 2.17298e-05 2.05433e-06 9.61888e-06 9.12161e-05 0.000767787 1.75258e-06 7.51355e-05 5.8473e-05 2.02576e-06 7.8445e-05 3.54734e-06 0.000230169 1.39852e-06 0.000271452 9.9024e-06 1.48249e-06 0.000238865 2.41037e-05 0.000230002 1.18627e-05 3.4349e-05 4.27341e-05 4.17651e-06 1.44128e-05 3.44284e-06 2.62338e-05 0.000344963 1.3727e-06 0.000397426 2.13799e-06 2.58148e-05 2.24146e-06 2.50233e-06 7.48704e-05 3.16678e-06 0.000378196 4.96801e-05 4.84761e-05 1.80148e-06 4.20638e-05 3.7629e-05 7.77123e-06 4.98057e-06 0.000295877 5.67656e-05 0.000229313 7.49174e-05 0.000297559 6.76923e-05 9.22682e-06 0.000268477 9.0163e-05 1.48153e-05 3.91455e-05 2.64091e-05 0.000229225 0.000202227 4.07708e-05 0.000144939 0.000256066 0.000275278 2.25111e-05 3.52089e-06 0.000122515 0.000263867 0.000296101 0.000124849 3.20019e-06 0.0002581 7.00878e-05 4.41611e-05 0.000308155 3.68994e-05 9.27563e-06 0.000253786 7.74341e-05 6.33737e-05 0.000266678 5.51063e-05 1.90273e-05 3.12831e-05 2.9991e-05 4.369e-05 3.96446e-05 0.000428112 0.000214106 1.35626e-06 8.41535e-05 0.000110795 0.000234755 0.000103174 1.2503e-05 5.72791e-05 1.72042e-05 1.09818e-05 0.000346135 5.19061e-05 3.66001e-05 1.11957e-05 0.000456445 8.59489e-06 1.28193e-06 1.36083e-05 5.37592e-05 9.83416e-06 8.35776e-05 5.94278e-05 7.95635e-05 9.88126e-05 4.69147e-06 2.44164e-05 0.000356653 0.000278261 5.37945e-05 8.58746e-05 0.000236971 1.08249e-05 0.000230483 0.000295461 6.03538e-05 1.7683e-05 2.14488e-05 0.00022919 0.000682088 4.50069e-06 3.64153e-06 1.99836e-06 3.72688e-05 1.51763e-05 1.5758e-05 1.23202e-06 9.40509e-07 6.09174e-06 8.53833e-05 3.01887e-06 2.40822e-06 3.52031e-05 8.56557e-06 6.68924e-06 9.73119e-05 5.18633e-05 6.82098e-05 1.07114e-05 3.98604e-05 3.20975e-06 2.43866e-05 0.00024346 8.38163e-06 2.10846e-05 3.07498e-06 2.07116e-06 1.38856e-06 0.000113205 7.26981e-05 8.56548e-06 1.84514e-05 4.75597e-05 3.2653e-06 0.000373829 9.13147e-05 0.000128282 3.12364e-05 1.26336e-05 2.08025e-05 6.80519e-05 5.42503e-05 4.38807e-06 1.80583e-05 5.7371e-05 5.92966e-05 3.17549e-05 7.27838e-06 1.51258e-05 7.14568e-05 0.000118972 6.92213e-05 2.9735e-06 0.000100472 7.59731e-06 6.90123e-06 6.24367e-06 6.96434e-05 0.000830758 2.25881e-06 7.40672e-05 2.72668e-05 2.7093e-05 4.38186e-05 2.73473e-06 0.000113858 9.42541e-06 2.25168e-06 4.21988e-05 2.26841e-06 2.59189e-05 2.24858e-05 3.8644e-05 5.08347e-05 0.000441397 4.43147e-05 1.20378e-06 1.63697e-06 0.000153337 1.16524e-05 3.66685e-06 2.05658e-05 3.99457e-06 0.000105987 1.34083e-06 5.30652e-05 0.000109104 0.000359579 2.23572e-06 5.01801e-05 4.85968e-06 0.000106513 0.000275873 0.000251021 4.70028e-05 1.20865e-05 8.076e-05 1.87759e-05 6.57063e-05 3.53013e-05 4.26493e-05 1.92653e-06 7.70695e-06 8.39571e-05 0.000260452 7.67028e-05 5.73877e-05 5.53111e-05 2.89483e-05 1.37921e-06 0.000166241 4.34143e-06 3.2078e-06 0.000176193 4.41312e-05 0.000103042 3.71594e-05 0.000227797 0.000235211 0.000252007 4.0331e-05 4.66919e-05 0.000188656 3.45217e-05 0.000130116 7.06647e-05 0.000202914 6.98604e-05 4.72462e-05 0.000825983 1.65479e-06 6.15913e-06 2.29426e-05 7.95251e-05 6.17297e-05 0.000253447 8.98242e-05 1.47161e-05 3.73934e-05 0.000507932 0.000230932 0.00027627 7.80621e-05 4.41688e-06 5.23369e-06 1.4256e-05 1.66806e-05 3.59426e-05 5.12158e-06 5.10861e-06 1.83654e-06 0.000263553 2.57919e-05 1.1303e-05 3.34861e-05 1.2603e-05 0.000103601 0.905767 6.6563e-05 0.000228254 0.000231237 9.44838e-06 2.54573e-05 0.000263389 0.000113314 1.54712e-05 5.56986e-05 0.00023152 8.70392e-06 7.57795e-06 0.000258327 2.53671e-05 0.000139042 0.000119081 2.62781e-05 7.22383e-05 0.000109634 0.000126456 1.4407e-05 4.27133e-06 1.43075e-05 6.3306e-05 3.00406e-06 0.000227137 1.91841e-06 1.77668e-05 7.68114e-05 6.61649e-05 0.000228058 0.000559985 0.000270794 3.81032e-05 0.000360467 3.10753e-05 0.000229621 8.87679e-05 7.33899e-05 1.3411e-05 8.28363e-05 1.29788e-05 3.02026e-06 3.72134e-05 4.47202e-05 0.000287767 7.28102e-05 0.000252529 8.33027e-05 0.000470592 1.59605e-05 3.81227e-05 4.18725e-05 1.14951e-05 0.000130483 4.30137e-05 0.000281191 1.6203e-06 1.26312e-05 9.62522e-05 7.06082e-06 6.55104e-06 1.48638e-05 1.45137e-05 4.09855e-05 5.66975e-05 1.90578e-05 4.04578e-06 0.000333039 0.000537915 5.37775e-05 5.72249e-06 0.000118732 4.22508e-05 7.07272e-05 6.92536e-05 0.000143174 2.2187e-05 0.000136896 7.0376e-06 3.29691e-06 0.000117688 9.70678e-05 0.000228336 3.61085e-05 4.11279e-06 0.00031366 9.36206e-05 2.82294e-05 0.000242976 0.000243655 0.000257771 0.000556777 7.46507e-05 0.000111914 1.04996e-06 3.21599e-05 0.00142683 4.91086e-05 3.37219e-05 1.1035e-06 6.20924e-06 3.36205e-05 9.93363e-06 1.98795e-05 0.000121768 6.82978e-05 3.33794e-06 8.87154e-06 0.000125437 4.57839e-05 6.43844e-05 0.000286573 6.64899e-05 2.18564e-05 0.000324922 0.000287709 7.82711e-06 6.30031e-05 3.83308e-05 4.94615e-06 1.02289e-05 2.13809e-05 6.43226e-05 8.03929e-06 0.000112065 0.000247925 1.98773e-05 0.000102644 3.91643e-05 9.12657e-06 1.05083e-06 9.00027e-05 1.89622e-05 0.000279324 7.35257e-05 7.23212e-06 0.000228051 1.15497e-05 2.05684e-06 3.63871e-05 1.38334e-05 2.20066e-06 0.000152062 2.84171e-05 4.77316e-06 5.67888e-05 2.70619e-05 2.57465e-06 5.55323e-06 7.07733e-05 6.84961e-05 3.11204e-06 2.35954e-06 1.91651e-06 6.58232e-05 4.4992e-05 2.10369e-05 0.00022665 3.1149e-06 1.15235e-05 2.16745e-06 9.98971e-05 2.56207e-05 0.00019834 4.69512e-05 1.89122e-05 5.40363e-06 1.33658e-05 3.56368e-05 0.000240407 0.000229743 3.20887e-05 0.000112005 2.72123e-06 0.000213391 0.000140726 8.4988e-05 0.000136595 0.000241132 5.6624e-05 0.000268308 1.26238e-05 0.000119695 0.000233287 3.51016e-06 1.58286e-05 8.58319e-05 0.000226261 1.01023e-06 1.07496e-05 0.00022747 0.000257037 6.01206e-05 8.66126e-05 2.76616e-06 2.55192e-06 0.000132977 0.000262874 0.000107935 8.13201e-06 0.000227938 0.000148206 0.000243177 6.58057e-06 1.4726e-06 8.777e-05 5.91933e-05 0.000111156 1.35733e-05 0.000256432 8.01246e-05 4.09084e-05 6.43088e-05 2.34897e-06 0.000112733 6.76269e-05 9.78847e-05 2.17531e-05 3.86261e-06 0.000171267 3.02002e-05 0.000112084 1.37849e-06 5.3725e-05 3.42996e-06 0.000340802 0.000101503 0.000286833 3.25979e-05 0.000353805 0.000465243 0.000132624 7.37861e-05 1.2227e-06 4.82871e-05 2.99281e-06 0.000260148 1.1355e-05 3.28642e-06 1.31778e-05 3.3729e-05 0.000310719 0.000284802 2.26122e-05 9.53733e-06 8.10414e-05 8.18862e-05 1.61127e-05 5.04702e-06 8.78816e-05 1.09693e-05 2.34609e-05 0.00013841 1.72486e-05 0.000130812 3.25367e-05 2.22072e-06 8.75975e-06 3.24441e-05 0.000385174 1.19125e-05 0.000457341 0.000106703 0.000263477 1.76274e-06 1.33491e-05 3.80137e-05 5.67028e-05 9.87577e-05 3.63555e-06 0.000236019 7.30922e-06 2.856e-06 
5.76004e-05 9.67872e-05 0.000103475 6.00644e-06 1.33206e-05 7.0626e-06 0.00028593 2.4659e-06 0.00033162 3.57329e-05 0.000429658 0.000109272 1.89568e-06 2.12014e-05 6.16504e-05 5.59733e-05 2.72661e-06 1.88146e-05 0.000129254 6.09947e-05 0.000171606 0.000272498 9.48543e-05 3.66395e-05 5.63974e-05 0.000334989 5.1824e-05 0.000397812 0.000234506 3.80154e-06 4.25743e-05 0.000272795 6.38659e-05 2.58224e-05 1.3145e-06 0.000252697 3.35501e-05 0.000288368 0.000345073 1.03804e-05 4.0586e-05 0.000115974 0.000100009 0.000120946 0.000151766 0.000103332 0.000187462 0.000362284 1.25088e-05 9.71131e-06 2.11579e-06 6.92219e-05 0.000406408 4.38425e-05 3.24868e-05 0.000266201 5.88658e-05 0.000258706 1.93376e-05 4.34218e-05 7.12716e-06 2.40429e-06 7.92476e-06 5.96947e-06 0.000213034 2.76827e-06 4.70436e-05 8.20711e-06 2.81514e-06 1.18084e-06 0.000270885 4.82464e-05 3.82213e-06 4.14721e-06 0.000190658 1.93599e-05 0.000247346 5.33682e-06 0.000188522 2.51646e-06 9.92294e-06 0.000146984 7.12631e-05 0.000375227 0.000284967 2.63528e-05 2.19439e-06 4.14987e-05 0.000506318 3.08322e-06 0.000402014 0.00023439 3.09596e-06 1.54363e-06 9.1618e-05 7.07396e-06 3.70331e-06 7.29183e-06 1.50524e-06 7.98527e-05 1.05586e-05 2.74696e-06 1.77366e-05 0.000279114 0.000297964 5.44039e-05 2.39816e-05 3.09311e-06 1.66424e-05 4.16955e-05 6.99395e-05 2.89441e-05 1.44485e-05 7.25837e-05 3.08976e-06 1.94093e-06 3.34667e-05 9.42532e-05 0.000311231 1.65148e-06 2.22132e-05 3.57409e-06 4.6698e-06 2.59651e-05 0.00019801 2.81465e-05 1.37594e-06 1.76037e-06 2.54337e-05 0.000227891 8.49893e-06 5.97476e-05 2.43869e-05 0.000237183 1.16701e-05 5.58234e-05 0.0003626 4.883e-05 0.000225462 0.000247203 0.000146186 2.70124e-06 8.00556e-05 0.00010901 1.48217e-05 2.9099e-06 0.000230445 0.000103057 5.78471e-05 0.000121818 0.000272132 5.4508e-06 7.75242e-05 4.75564e-05 0.000136182 0.000226571 8.22959e-06 1.96684e-06 0.000326537 3.32084e-05 2.47154e-05 3.10414e-05 1.71903e-06 3.43973e-05 0.000222854 3.48409e-05 4.2346e-05 1.62233e-06 0.000120631 7.12066e-05 1.57261e-06 6.01727e-05 8.11926e-05 1.22788e-05 0.000497441 0.000181613 2.31179e-06 0.000126617 0.000293543 0.00029954 1.90576e-05 4.58171e-05 0.000237454 3.50137e-05 1.63763e-05 2.31991e-05 0.000783919 0.000104321 3.15588e-06 1.59021e-05 0.000317718 1.9508e-06 0.000297453 0.000465685 2.54896e-06 5.84292e-06 1.34384e-05 2.8818e-06 0.000129098 2.22254e-05 0.000211806 0.000242039 1.14789e-05 0.000294062 3.67851e-05 0.000355822 5.37523e-05 6.37012e-05 0.000310897 0.000120952 5.01336e-05 9.29541e-06 3.55678e-06 0.000180859 7.6896e-05 6.41716e-05 5.79941e-06 0.00031343 4.5481e-05 2.37124e-05 7.29953e-05 0.000113749 5.28093e-06 1.90227e-06 3.38004e-06 0.000227155 7.5357e-05 0.000322519 0.000952172 4.69012e-06 0.000309686 0.00026138 1.65265e-05 1.19871e-06 0.000132688 2.34806e-06 9.53845e-05 1.62901e-06 0.000228103 0.000313253 0.000241792 0.000142709 0.000239847 1.66143e-06 8.17246e-05 9.07093e-05 0.000359309 6.76202e-05 0.000266302 2.56578e-05 1.01861e-05 6.90487e-05 3.49981e-05 3.80042e-05 6.40011e-06 1.69322e-06 5.24036e-05 3.53244e-06 1.14383e-06 6.29841e-06 0.0001546 0.00010015 1.28686e-05 0.000248963 4.24221e-05 0.000231062 7.92912e-06 0.000245443 0.00011326 0.000572456 1.07951e-06 1.14228e-05 3.0894e-05 8.98805e-05 4.67968e-05 0.000114187 0.000112746 0.000181718 8.79136e-05 1.26771e-06 9.07533e-05 0.000240744 0.000272462 2.13361e-05 9.76036e-05 0.000356318 6.37884e-05 9.9124e-06 0.000103497 5.05903e-05 0.000382092 6.58665e-05 3.26496e-05 9.76123e-05 1.65346e-05 0.000238835 3.21778e-06 1.38829e-06 2.90376e-06 0.000204833 2.02947e-05 1.41009e-06 1.3203e-05 8.34462e-06 0.000224281 9.74415e-05 3.25094e-05 3.36656e-05 5.2693e-06 0.000266088 1.21122e-06 0.000141402 1.64991e-05 1.36908e-05 3.11115e-05 3.21948e-05 2.84174e-06 8.14892e-05 1.19778e-06 5.75715e-05 2.58512e-06 7.4582e-05 4.8088e-06 0.000225795 8.60208e-05 0.000298506 1.00966e-05 0.000302968 1.58762e-05 6.66532e-05 2.20233e-06 8.94974e-06 9.31287e-06 0.000261191 1.4098e-05 0.000297538 0.000335519 0.000243277 1.1365e-06 3.56976e-05 0.000411293 0.000228568 2.67145e-05 3.03213e-05 2.64041e-05 1.97625e-05 0.000562001 5.8026e-05 0.000175612 2.88033e-05 0.000133352 3.97068e-06 1.0691e-05 4.30588e-05 2.55778e-05 1.45578e-06 2.17209e-05 1.56863e-06 2.16042e-06 2.00538e-05 0.000226883 2.00138e-06 8.98396e-06 1.78046e-06 5.83859e-06 1.33273e-06 3.93269e-05 3.71829e-05 2.63432e-05 0.000170998 1.99504e-06 0.000125807 6.67631e-05 4.57857e-05 4.2281e-05 3.27936e-05 0.000113276 0.000235104 4.06337e-06 7.4692e-05 0.000113838 1.89838e-05 0.000242576 3.79556e-06 3.1439e-06 4.76896e-05 3.97903e-05 1.90766e-06 5.85248e-06 2.87765e-05 3.53401e-05 1.36212e-06 2.43351e-05 9.18341e-07 0.00023661 0.000219311 9.17765e-05 3.62673e-06 5.48132e-05 9.9746e-07 0.000272114 5.12749e-05 0.0002124 0.000145915 0.000278173 0.000417255 3.63422e-05 0.000273129 0.000250074 1.32797e-05 2.30162e-05 2.56039e-05 0.000246415 7.8778e-06 1.30517e-05 9.12106e-05 6.70949e-05 0.000226584 1.63379e-06 2.47868e-06 0.000159015 8.63986e-05 6.51464e-05 2.52869e-06 0.000233028 2.98119e-06 4.27012e-05 0.000261617 0.000110805 3.21018e-05 0.000113518 2.93754e-06 3.3951e-05 0.000105979 2.65758e-06 0.000268399 8.02288e-05 1.33977e-05 2.69429e-05 1.95641e-06 0.000145716 5.00379e-05 0.000231783 0.000229455 1.93242e-06 0.000121907 2.54021e-05 0.000139347 0.00023135 2.35461e-06 0.00015896 1.78108e-05 0.000107512 2.33532e-05 5.92139e-05 0.00022648 1.36779e-06 0.000233491 0.00012354 2.0235e-05 0.0005385 7.91936e-05 0.000357726 5.65756e-05 4.39181e-05 4.02414e-05 4.07079e-05 7.20762e-06 2.39901e-06 1.89671e-05 0.000415102 1.16194e-06 0.000365631 1.83272e-06 2.70204e-05 1.12548e-06 0.000109142 0.000124073 1.83651e-06 0.000258261 6.54657e-05 0.000108408 2.48196e-05 1.13836e-05 3.34873e-05 6.11054e-06 1.76802e-06 0.000381115 4.6574e-05 0.000367709 0.000129457 0.000311266 8.83608e-05 4.16278e-05 0.000293545 1.93849e-05 6.60143e-05 3.32644e-05 3.17491e-05 0.000237283 7.84536e-05 9.4903e-05 7.2806e-05 0.000238974 0.000269004 2.56472e-06 1.81768e-06 9.18954e-05 0.000266243 0.000521476 3.05702e-05 3.62476e-06 0.00029882 2.33129e-05 4.02294e-05 0.000286221 8.40846e-06 2.73689e-05 0.000272434 5.08627e-05 1.45624e-06 0.000290501 8.05648e-05 4.59318e-05 5.7799e-05 4.08087e-05 6.97169e-06 7.43566e-05 0.00029503 0.000147507 4.791e-06 1.16678e-05 2.30889e-05 0.000233566 0.000119673 9.58438e-05 4.59327e-05 2.95223e-06 1.29502e-06 0.000274984 1.71065e-05 2.62339e-05 2.50538e-06 0.000484099 0.00013741 9.36579e-06 2.29245e-06 6.23893e-05 7.6526e-06 2.26684e-06 0.000245979 6.19425e-05 0.000162243 7.32925e-06 5.86688e-06 0.00023936 0.000264307 9.06038e-05 7.76597e-05 0.000345596 1.62572e-05 0.000125929 0.00029943 5.09446e-05 0.000255784 1.90474e-05 0.00031796 0.000796433 6.96973e-05 3.67414e-06 0.000148128 2.08846e-05 3.30303e-05 6.90704e-05 5.22032e-05 8.80564e-07 2.89279e-06 6.1603e-05 2.57872e-06 2.22937e-06 1.11188e-05 0.000175538 0.00025549 8.72091e-05 1.92041e-05 0.000119353 2.73917e-05 9.46726e-06 5.08465e-06 6.21538e-05 0.000388723 1.65374e-05 1.29475e-06 1.38134e-05 1.10421e-06 1.63807e-06 6.28504e-05 6.77831e-05 2.65829e-05 1.48077e-05 0.000137369 2.91182e-06 0.000236904 5.5657e-05 0.00026065 6.63282e-05 1.3559e-05 3.80393e-05 3.91273e-05 5.7948e-05 1.62844e-06 2.01075e-05 8.69345e-05 1.69042e-05 2.67188e-05 0.000126886 2.82082e-05 1.63541e-06 6.28799e-05 5.69241e-06 3.43877e-06 5.93118e-06 6.04981e-05 5.7509e-06 4.15869e-05 2.21586e-06 0.000789702 5.37931e-06 9.09705e-05 5.38837e-05 3.37776e-06 1.22639e-05 9.48716e-06 0.000242053 5.90956e-05 2.00102e-06 0.000136265 2.14569e-06 1.23511e-05 2.22477e-05 6.97458e-05 3.50207e-06 0.000328824 7.02496e-06 4.74842e-06 2.30972e-06 0.000117329 2.98307e-05 1.79086e-05 3.13949e-06 5.9933e-06 0.000134805 2.13757e-06 0.000111335 3.95039e-06 0.000375153 2.43415e-06 1.73815e-06 0.000157403 9.73557e-06 0.000262689 0.000226888 2.58557e-05 1.32238e-06 0.00010767 8.58311e-06 6.01986e-05 2.61595e-06 2.59982e-06 1.92693e-06 2.69063e-06 3.73406e-05 0.000285928 0.000287031 0.0001266 0.000148823 5.4343e-05 1.15675e-05 0.000173468 2.22555e-06 3.86477e-05 6.45645e-05 0.000233948 3.58344e-06 5.25199e-06 0.000226411 0.000235424 0.000227607 0.000152837 6.80666e-05 2.08304e-05 2.95289e-06 0.000132285 2.51971e-05 6.17595e-05 2.03787e-05 2.05844e-06 0.000826022 2.80906e-06 1.58036e-05 3.5273e-05 6.0616e-05 0.000103076 0.000249905 1.32913e-05 0.000244396 3.54408e-05 0.000500449 0.000228266 0.000286233 0.000306008 3.38362e-06 1.08309e-05 0.000359627 2.84832e-05 0.000116317 6.48757e-05 0.000134479 5.11619e-05 0.000310975 0.000126529 6.48336e-06 2.46889e-05 2.06686e-05 0.000213551 0.897461 6.57674e-05 0.000227848 0.000367887 4.92938e-06 9.67128e-05 0.000368155 7.68081e-05 4.42966e-05 0.000116155 0.000242956 1.1606e-06 6.64924e-06 0.000241096 0.00012632 0.000104539 0.000107638 2.81016e-06 3.09004e-05 9.50328e-05 0.000152737 8.09986e-05 3.48346e-06 3.52515e-06 0.000142951 2.01041e-06 0.000146047 1.99246e-06 7.42599e-05 0.00022945 1.76943e-05 0.000258992 0.000450935 0.000286959 0.000223775 0.000339611 1.99655e-05 0.000237041 0.00017996 9.13716e-05 6.1562e-05 4.30264e-05 0.000128077 3.44998e-06 9.1194e-05 0.000110871 0.000247453 9.70184e-05 0.000286766 2.50796e-05 0.000410527 2.03865e-06 2.53859e-06 6.42326e-05 0.000351038 0.000124383 0.000103915 0.000311401 2.34422e-06 5.8548e-05 3.61186e-05 0.000255423 1.61814e-05 2.82554e-05 1.87204e-06 5.25293e-05 3.89862e-05 1.25876e-05 2.62092e-06 0.000258171 0.000562184 2.69095e-05 0.000295689 0.00010127 3.43402e-05 1.00881e-05 3.04308e-06 9.30653e-05 7.86124e-05 6.94245e-05 2.30773e-05 3.19983e-06 0.000127646 2.26569e-06 0.000228047 2.21864e-05 7.93934e-06 0.000365431 0.000210574 3.36778e-05 1.69396e-05 0.000246441 0.000378557 0.00057445 1.73564e-05 5.02434e-05 3.83301e-06 3.49986e-05 6.39969e-05 2.68608e-06 2.09576e-05 1.01153e-06 3.07011e-06 3.4112e-05 9.00661e-05 3.39388e-05 3.75212e-05 0.000226924 2.86169e-05 5.65005e-05 5.51684e-05 0.000215025 4.47946e-05 0.000254227 8.12552e-05 7.1718e-06 0.000303145 0.000248512 2.64799e-05 7.00016e-06 7.04263e-05 2.54865e-06 0.000207511 6.10185e-05 4.61122e-05 4.79029e-05 6.4639e-05 0.000268117 5.96971e-05 6.49328e-05 0.000135681 4.52918e-05 1.25916e-06 2.43082e-05 3.27025e-05 0.000239935 4.2132e-06 1.55678e-06 0.000227587 0.000102195 6.73913e-06 8.00415e-05 2.88232e-05 3.38477e-06 0.000258348 4.52405e-05 4.29722e-06 5.1694e-05 4.98919e-05 1.35629e-05 0.000130646 2.27237e-05 7.98684e-05 2.28483e-06 2.62237e-06 4.99201e-05 4.27063e-05 0.000209039 2.6348e-06 0.000226029 3.65606e-06 9.79668e-06 1.93987e-06 3.25803e-05 0.000113258 6.06798e-05 7.20465e-05 3.0956e-06 2.10879e-06 2.63569e-06 1.01943e-05 0.000235319 0.000260077 3.30045e-05 0.000102717 3.15769e-06 0.000180269 7.24272e-05 7.87324e-05 0.000139472 0.000469611 1.66544e-05 0.000300062 3.07826e-05 6.50571e-05 0.000226946 1.2625e-06 2.73928e-05 2.39449e-06 0.000302097 3.96506e-06 5.10773e-05 0.000227782 0.000281169 2.85284e-06 3.10987e-06 1.64531e-06 1.89117e-06 6.36418e-05 0.000246584 6.84512e-05 1.8528e-06 0.000231206 0.000110969 0.000466535 9.63038e-07 1.99065e-06 3.29704e-05 3.80757e-05 3.9424e-05 1.08805e-05 6.75567e-06 3.01158e-05 3.9966e-05 1.39469e-05 3.89489e-06 0.000103388 9.94319e-05 8.28656e-05 3.97893e-06 5.45634e-05 0.000132631 3.69756e-05 8.89527e-05 4.3242e-06 4.88557e-05 2.97742e-05 0.0003074 1.08481e-05 0.000350735 5.78274e-05 0.000248016 0.000487166 3.73628e-05 4.66351e-05 3.27574e-05 0.000252818 3.6239e-05 0.000228559 3.51963e-06 0.000182865 0.000174167 3.97766e-05 0.000418526 0.000188369 0.000258271 6.56716e-05 5.98358e-05 3.37924e-05 8.04393e-05 1.26464e-06 7.58153e-05 0.000109536 5.98786e-05 9.34922e-05 5.95273e-05 0.000118676 3.20282e-05 5.87253e-05 8.04341e-06 3.62147e-05 0.000261618 2.9313e-06 0.000487688 9.50003e-05 0.000252993 2.0797e-06 3.2962e-06 9.26119e-05 1.51406e-05 0.000117635 1.3505e-06 0.000233147 3.15113e-05 5.55943e-06
[truncated: 11,479,374 more chars]
