# Supplementary material for: Transferable Measurements of Heredity in Models of the Origins of Life
Source: PLoS One. 2015 Oct 19;10(10):e0140663. doi: 10.1371/journal.pone.0140663 (PMC4610668; doi:10.1371/journal.pone.0140663)
Supplement: S1 Data — (ZIP) [file pone.0140663.s001.zip › data/transition/56/vectors.txt]

0.000245292 8.53562e-05 0.000233761 8.59318e-05 0.000175874 8.30605e-05 6.04083e-05 0.000139742 0.000163509 3.84284e-05 8.58978e-05 4.81944e-05 0.000128574 8.722e-05 0.00065697 5.63335e-05 8.89466e-05 0.000143421 0.000111257 8.87061e-06 3.87696e-05 0.00012341 7.93761e-05 8.02359e-05 1.11396e-05 0.000242457 3.84886e-05 3.49494e-05 1.59499e-05 0.00012829 8.72651e-05 9.50229e-05 0.0186643 6.69451e-05 0.102008 8.23438e-05 4.063e-05 0.000388084 0.000204215 3.79961e-05 4.32161e-06 6.38219e-05 0.000112708 2.03244e-05 0.000164531 0.000176789 8.58681e-05 2.75514e-05 6.6131e-05 5.76924e-05 0.000110836 4.76929e-05 9.64583e-06 0.000272 0.0001002 9.7478e-05 3.41335e-05 0.000106632 9.03232e-05 2.72997e-05 9.95145e-05 2.7693e-05 4.26381e-05 0.00266663 6.48696e-05 0.000221837 1.41372e-05 9.71091e-05 3.01213e-05 5.00268e-05 9.43565e-05 3.77392e-05 7.4522e-05 0.000468825 0.000146121 4.83193e-05 6.30969e-05 2.40759e-05 6.08632e-05 5.37589e-05 7.30138e-05 2.69233e-05 4.63224e-05 4.02955e-05 0.000326039 3.01702e-05 0.000144891 0.000263992 0.000174923 1.99962e-05 2.00178e-05 0.000141562 6.35788e-05 5.04113e-05 5.73712e-05 8.46404e-05 0.000319878 3.12372e-05 2.12379e-05 4.48013e-05 9.72545e-05 5.961e-05 3.97061e-05 6.84237e-05 8.70916e-05 5.03477e-05 5.45675e-05 4.27896e-05 2.85938e-05 5.39577e-05 2.76826e-05 6.24469e-05 0.0001009 2.85123e-05 7.75579e-05 3.38532e-05 3.86044e-05 2.80091e-05 3.99992e-05 6.62846e-05 0.000228364 0.00011358 6.44868e-05 8.30797e-05 0.000158411 0.000269305 2.54638e-05 7.33763e-05 0.000220504 1.28851e-05 9.08476e-05 0.000174969 0.000148073 1.63333e-05 4.92519e-05 0.000745542 9.13606e-06 4.69963e-05 7.28947e-05 0.000268507 3.07258e-05 3.68079e-05 0.000133343 8.08725e-05 1.91892e-05 0.000815691 6.95515e-05 7.57579e-05 3.0081e-05 1.9866e-05 3.62052e-05 0.00240745 0.000242312 4.27179e-05 0.000224445 0.000258051 7.25523e-05 5.96481e-05 7.27945e-05 4.06497e-05 8.87288e-05 0.00012867 2.37861e-05 9.40855e-05 5.19135e-05 1.08642e-05 2.96604e-05 0.0291997 0.000100553 0.000216697 4.25689e-05 4.52456e-05 5.42908e-05 0.000162718 0.00023981 0.0495028 6.31347e-05 0.000190496 0.000153138 0.000137917 2.72282e-05 5.0638e-05 0.0180413 0.000145411 6.73694e-05 0.00019502 1.33856e-05 0.000124951 4.14932e-05 4.67377e-05 3.2853e-05 0.000240944 2.48651e-05 1.05626e-05 0.000158604 9.31633e-05 4.97558e-05 7.97984e-05 0.000106424 4.87884e-06 4.7613e-05 0.000130222 1.78303e-05 9.98056e-05 0.0533371 0.000183376 7.4799e-05 1.2283e-05 0.00011278 0.000793391 6.13301e-05 2.20037e-05 0.000135309 0.000235555 0.000108312 9.5819e-05 5.87197e-05 0.00644152 0.000176575 6.81577e-06 0.000146685 0.000153253 0.000122582 7.95968e-05 3.11577e-05 0.000184122 0.000128439 0.00010224 0.000273537 9.49458e-05 0.000106108 4.96698e-06 2.41759e-05 0.000152581 1.37997e-05 0.000165578 2.67452e-05 0.0318028 0.000244696 0.000346248 5.31253e-05 1.10775e-05 0.000129157 6.9048e-05 0.000180766 4.72467e-05 2.37895e-05 2.24431e-05 0.000111357 4.69191e-05 0.000156931 3.07399e-05 1.77689e-05 0.000208251 3.77838e-05 5.83254e-05 4.80637e-06 0.000206332 0.000147698 0.000132208 6.05929e-05 0.000118862 0.000103054 0.000101999 6.31082e-05 6.82291e-05 0.000103399 0.000119547 3.67468e-05 0.000289193 7.12326e-05 0.0204071 0.000176354 3.98256e-05 1.0883e-05 1.70287e-05 0.000153308 6.06597e-05 3.11573e-05 6.85898e-05 7.4369e-05 0.000175851 3.13522e-05 9.66721e-05 6.09215e-05 0.000137037 5.66581e-05 0.0551839 9.62035e-05 2.16622e-05 8.95905e-05 3.89033e-05 3.72992e-05 0.000105753 4.61063e-05 6.77806e-05 2.33122e-05 0.00011591 3.06418e-05 5.81764e-05 0.000110778 4.40788e-05 8.64277e-05 6.99387e-05 1.44029e-05 0.000146068 3.70857e-05 3.87602e-05 0.214757 4.50876e-05 8.99648e-05 4.54666e-05 0.000230156 0.000266529 3.94859e-05 3.84977e-05 0.000107583 9.95401e-05 0.000116105 3.49252e-05 7.91939e-05 7.7127e-05 1.53041e-05 0.000161146 0.000229023 0.000155177 6.42581e-05 7.80907e-05 4.45848e-05 7.55517e-05 0.000253315 4.10257e-05 9.27674e-05 3.31132e-05 8.23567e-05 9.0828e-05 8.30173e-05 0.000128684 0.000164184 0.000130839 2.19583e-05 0.000677394 5.94582e-05 8.99253e-05 2.31669e-05 0.000193876 5.87835e-05 0.000204431 9.99929e-05 1.34705e-05 5.4916e-05 3.50067e-05 0.000125734 0.000230454 0.000351659 0.000329163 3.1532e-05 6.36905e-05 5.32885e-06 0.000466645 2.27553e-05 8.39784e-05 6.15601e-05 4.58588e-05 0.0104376 3.03305e-05 0.000163582 0.000104628 0.000106215 6.61703e-05 5.07411e-05 0.000110574 0.000148427 2.78275e-05 4.02331e-05 4.46011e-05 5.2652e-05 1.73328e-05 1.98969e-05 0.000131559 0.000100458 5.66426e-06 1.95835e-05 5.14985e-05 6.80594e-05 0.000182644 4.67577e-05 0.000126246 0.000166467 4.64798e-06 5.94993e-05 0.000146329 5.53726e-05 8.30834e-05 0.000110776 0.00237267 0.000246623 5.74777e-05 0.000387148 1.55979e-05 0.00011161 0.000112639 1.28076e-05 2.68348e-05 8.8419e-06 2.42757e-05 4.80701e-05 0.000154817 5.4043e-05 0.000164159 4.97286e-05 7.19031e-05 4.54855e-05 8.11949e-05 0.000208206 3.13461e-05 7.41891e-05 2.36886e-05 0.000163566 1.87629e-05 0.0245479 3.47992e-05 3.1446e-05 3.03115e-05 4.77197e-05 0.000114225 5.87458e-05 0.000338269 3.60378e-05 0.000130525 5.65803e-05 0.000107383 0.000116645 0.000145361 0.000194516 8.34007e-06 0.000107544 4.66063e-05 9.34533e-05 2.75533e-05 6.16779e-05 1.02648e-05 0.000180933 5.17105e-05 3.2048e-05 3.23647e-05 9.81299e-05 0.000142421 6.91411e-05 0.000193103 3.07451e-05 2.78328e-05 0.000110251 0.000161787 0.000156226 0.000108757 0.000103153 0.00022125 3.05489e-06 9.94915e-06 0.000125339 0.000159118 0.000127208 0.000441457 0.000147503 8.78369e-05 4.44685e-05 6.52949e-05 0.00134273 3.46356e-05 2.6397e-05 1.21338e-05 2.65828e-05 0.000115241 0.000111339 2.28672e-05 9.39116e-05 0.000289791 8.06659e-05 0.000159088 8.75507e-05 7.24861e-05 3.27383e-05 8.17741e-05 0.00041842 4.1446e-05 0.000261081 0.00455232 0.000123228 6.48697e-05 0.000137873 6.12186e-05 3.71001e-05 0.000127837 8.26947e-05 4.47457e-05 0.000146523 3.5937e-05 2.69268e-05 8.52831e-05 4.69274e-06 6.98803e-05 0.000110445 0.000161856 6.49163e-05 7.28432e-05 1.50095e-05 3.4592e-05 0.000173264 1.9006e-05 0.000148956 0.000191593 8.64992e-05 0.000131912 5.25817e-05 2.25874e-05 1.16872e-05 7.22074e-05 0.000209299 7.64703e-05 0.000129614 6.9427e-05 6.44762e-05 1.20631e-05 0.000188123 3.57389e-05 0.000114068 3.32184e-05 4.75994e-05 8.74953e-05 5.60383e-05 0.000165855 0.000121934 2.66067e-05 8.04878e-05 0.0448447 4.8075e-05 1.80497e-05 1.37405e-05 9.85848e-05 0.000208016 5.00636e-05 0.000222379 5.57754e-06 4.2037e-05 4.135e-05 0.000147759 1.06345e-05 7.51153e-05 6.90195e-05 3.10843e-05 0.000145031 1.85216e-05 0.000167466 0.000516803 4.7912e-05 5.15657e-05 4.15665e-05 1.85718e-05 5.70173e-05 7.72142e-05 0.000152525 0.000103193 2.8943e-05 0.000172757 0.000205959 4.752e-05 0.000330606 4.73982e-05 1.84839e-05 4.79068e-05 8.35874e-05 6.72097e-06 3.55486e-05 0.000108181 1.6127e-05 0.000108248 0.000113713 0.00017539 9.9107e-05 7.85851e-05 7.11235e-05 6.65194e-05 0.000175124 0.000143736 2.99704e-05 2.92963e-05 7.21655e-05 4.38382e-05 8.64673e-06 0.000151058 7.77616e-05 9.53885e-06 7.6033e-05 1.80153e-05 5.07403e-05 0.000176227 1.16995e-05 9.46401e-05 7.92399e-05 5.97963e-05 0.000176068 4.93756e-05 5.59743e-05 0.000193151 7.12614e-05 3.94402e-05 0.00012506 3.88456e-05 0.000119102 0.000157279 0.000434031 0.000515695 5.12824e-05 6.84974e-05 2.67877e-05 6.54786e-05 0.000124745 2.41142e-05 0.000129721 4.77603e-05 0.000134859 5.89634e-05 0.000187983 0.000605586 6.04443e-05 4.06765e-05 8.34868e-05 8.87645e-05 0.00657786 0.000258908 0.000249308 9.07023e-05 2.31506e-05 7.26807e-05 2.61698e-05 9.01002e-05 0.000171395 1.6784e-05 0.000110728 8.23179e-05 8.68593e-05 9.40813e-05 2.55458e-05 6.64827e-05 4.47358e-05 2.88037e-05 3.76242e-05 3.13057e-05 0.000152557 0.000419154 0.000131035 0.000377421 0.00012082 4.6407e-05 1.93013e-05 0.000719069 5.85117e-05 5.51074e-05 8.36182e-05 1.08065e-05 2.72947e-05 7.15048e-05 6.58268e-05 7.74734e-05 8.72309e-05 7.43029e-05 0.00012372 3.67946e-05 0.000162141 0.000180337 0.000133545 0.000110397 0.000137043 3.48767e-05 0.000204591 0.000160771 9.30634e-05 8.06814e-05 3.23335e-05 3.12343e-05 0.000108322 6.8011e-05 1.35708e-05 3.49397e-05 0.000129277 4.73157e-05 6.97609e-05 2.51078e-05 4.20085e-05 8.72878e-05 4.00015e-05 0.00019853 9.4256e-05 1.93235e-05 6.08196e-05 2.5484e-05 0.000180034 4.51249e-05 1.63499e-05 1.94213e-05 0.0330061 7.17098e-05 0.000394919 0.000107523 1.82845e-05 0.000226313 7.88622e-06 4.8053e-05 1.91438e-05 0.00180816 0.000123629 0.000370777 4.83152e-05 8.30893e-05 8.83364e-05 0.000235112 1.78272e-05 0.000148149 0.000183599 0.000170384 0.000108985 0.000138703 0.000103774 6.56659e-05 0.000405674 3.6874e-05 8.45505e-05 0.000222372 0.000116449 0.000213388 7.31326e-05 0.000213458 8.44464e-05 0.000168274 7.75594e-05 0.000484178 4.25754e-05 2.66761e-05 0.00018662 0.000200348 4.22427e-05 5.8874e-05 6.49371e-05 0.000183179 9.04528e-05 0.000161147 9.52559e-05 1.66183e-05 0.000118266 0.000321733 0.000209501 6.48169e-05 0.000136825 0.000189832 0.000108038 0.000466538 3.83006e-05 3.8453e-05 5.07109e-05 8.26955e-05 4.65565e-05 6.91077e-05 8.2959e-05 2.65547e-05 2.46558e-05 4.27302e-05 3.12867e-05 0.000165565 3.0662e-05 0.00251809 9.18207e-05 0.000142972 0.000237234 8.37429e-05 6.3283e-05 9.4346e-05 2.63087e-05 8.93772e-05 2.85573e-05 0.000165848 0.000157083 4.38462e-05 0.000282307 6.99067e-05 7.96463e-05 4.01331e-05 0.000166045 0.00013534 0.000252277 0.000126151 6.31034e-05 7.72385e-05 5.4597e-05 2.43479e-05 9.49582e-05 5.91638e-05 5.50664e-05 1.94227e-05 0.000214911 0.000158274 2.26447e-05 0.00452489 0.000138901 5.37944e-05 4.22081e-05 1.3237e-05 7.09514e-05 8.30857e-05 8.41903e-05 0.0020982 5.10247e-05 9.1627e-05 0.000156875 4.42044e-05 7.29869e-05 7.31354e-05 3.11783e-05 2.09598e-05 2.8082e-05 6.10194e-05 8.56116e-05 9.99954e-06 4.6883e-05 0.000132835 2.02125e-05 1.99118e-05 8.13119e-06 0.000226155 0.000184003 5.73956e-05 8.83485e-05 2.2871e-05 7.60961e-05 7.70803e-05 9.6673e-05 0.0314249 6.7968e-05 0.000101387 2.47342e-05 0.000190778 0.000148908 4.85832e-05 1.36673e-05 0.000169279 6.62437e-05 1.37309e-05 0.000134794 6.00113e-05 0.000253233 4.247e-05 3.45062e-05 0.000189199 3.48623e-05 9.67852e-05 0.000259081 4.98579e-05 0.00021644 2.64616e-05 4.75243e-05 6.00914e-06 1.16675e-05 5.44483e-05 6.02622e-05 2.34505e-05 0.000246627 2.09482e-05 1.60814e-05 2.02371e-05 8.70217e-05 8.10535e-05 4.97443e-05 4.91876e-05 0.000105698 0.000225676 4.77001e-05 7.53254e-05 4.28563e-05 9.74678e-05 0.000255231 2.45648e-05 0.000790388 0.000404957 3.65755e-05 0.000152544 8.92789e-05 9.77059e-05 9.41624e-05 6.24115e-05 0.000129377 0.000125288 9.9999e-05 0.000418511 0.000715473 1.78747e-05 0.000130881 2.77815e-05 5.59397e-05 0.000100814 4.99751e-05 6.16689e-05 0.000175621 4.84289e-05 1.34083e-05 4.3262e-05 0.000109678 4.67499e-05 6.08e-05 6.19477e-05 0.000209076 8.70231e-05 0.000127889 1.96132e-05 1.03488e-05 0.000319023 0.000138428 8.26773e-05 0.000135806 7.85179e-05 1.87369e-05 0.000214336 9.66206e-05 3.81813e-05 8.3245e-05 0.000107732 7.60946e-05 0.000189303 9.31123e-05 3.63834e-05 0.00170913 0.0255668 5.25164e-05 0.0657922 0.000155961 0.00779712 0.000245353 2.67492e-05 2.17225e-05 0.000225767 8.07086e-05 5.78672e-06 0.021988 0.000419666 0.00025448 7.12389e-05 2.89347e-05 4.52821e-05 6.25392e-05 7.71899e-06 0.000234495 9.4625e-05 1.38611e-05 9.8194e-05 0.00015168 8.4566e-05 9.50031e-05 8.44272e-05 0.000197112 0.0003883 0.00010556 0.000137424 3.83757e-05 9.46323e-05 0.00449625 6.31671e-05 3.14248e-05 1.00331e-05 6.1407e-05 1.71609e-05 0.000141607 6.66673e-05 9.28075e-05 0.000287218 0.000158509 5.37354e-05 8.3887e-05 5.37473e-05 0.000143301 0.000112245 7.09132e-05 6.10375e-05 3.64814e-05 2.07048e-05 4.22537e-05 3.69687e-05 9.61748e-05 9.93207e-06 2.48288e-05 1.32814e-05 2.31672e-05 8.15934e-05 6.38281e-05 0.000132986 4.14372e-05 2.61252e-05 9.33245e-05 0.000164755 8.7131e-05 2.25167e-05 5.46916e-05 
0.000380207 8.68356e-06 9.54551e-06 0.000583187 3.31436e-05 0.000387369 6.55302e-06 2.01541e-05 5.80357e-05 0.000110667 9.51404e-06 0.000394526 1.20637e-05 0.000906463 6.85959e-05 4.27591e-06 0.000136468 0.00197974 0.000415242 1.90553e-05 4.0051e-06 2.54294e-05 1.55526e-05 2.17127e-05 4.55815e-06 0.00111203 2.9199e-05 5.54749e-05 5.46507e-06 0.000439171 0.000391422 1.61519e-05 0.000402984 1.06522e-05 0.000176687 3.33962e-05 0.767512 1.60086e-05 3.40758e-05 9.65117e-06 1.36435e-05 3.63704e-05 1.20346e-05 0.000286049 0.000221453 3.17871e-05 8.04048e-05 0.000700369 5.9442e-06 4.3678e-05 5.55714e-06 0.000182286 6.31067e-06 5.73094e-05 0.000249962 8.56986e-06 0.000511869 0.000238374 0.000368759 1.4314e-05 0.000204278 6.46012e-06 1.05297e-05 4.33188e-05 9.34344e-06 0.000100731 1.2753e-05 5.20157e-05 8.94128e-05 8.05702e-06 0.000392807 1.88396e-05 6.92227e-06 1.58672e-05 0.000541685 0.000281393 2.35584e-05 9.51522e-06 5.14284e-05 1.53606e-05 7.51736e-06 0.000399014 5.57948e-06 8.69756e-06 0.000526108 1.81503e-05 0.000393422 6.11276e-05 5.73231e-05 0.000145184 0.000623745 0.000932458 1.99033e-05 0.000207623 1.28114e-05 6.10719e-05 0.000244949 0.000320514 6.9182e-06 5.54081e-05 0.000266612 0.000438739 1.37356e-05 0.000120259 7.84557e-05 0.000396418 5.70158e-06 0.000448984 0.000251175 2.48108e-05 7.0884e-06 4.22238e-06 0.000226949 9.45016e-06 0.000229285 2.36138e-05 0.000186391 0.000112318 1.07037e-05 1.91219e-05 0.000228722 2.66639e-05 5.86734e-05 6.73552e-06 0.000964539 0.000670233 4.41848e-05 3.91407e-05 5.65528e-05 0.000115401 0.000202872 4.61725e-05 0.000250422 2.74888e-05 1.0152e-05 0.00209884 1.09109e-05 0.00045649 5.90441e-06 0.00199827 0.000776935 9.68479e-05 0.000341242 0.000261307 0.000511193 2.33665e-05 0.000271816 0.000127764 6.24456e-06 0.000108283 0.000230438 1.3141e-05 3.45109e-05 0.000160799 7.06982e-05 0.00079209 5.78131e-06 8.24359e-05 0.000518489 0.000211741 5.10167e-05 8.59121e-06 9.21311e-06 1.10849e-05 8.68226e-06 1.6231e-05 1.33037e-05 0.000158918 7.15198e-06 0.000120981 0.000737703 1.10462e-05 4.064e-05 7.12106e-05 0.000222014 2.32887e-05 1.02858e-05 3.392e-05 5.66528e-05 0.000509864 1.54152e-05 0.000641754 4.51988e-05 1.46135e-05 6.42512e-05 9.4848e-05 0.000221852 1.22418e-05 0.000423447 0.000477122 0.000392033 0.00048124 0.00125036 0.000393505 0.000268909 0.000208837 0.000398687 0.0010312 5.51828e-05 0.000402437 1.96086e-05 8.0135e-05 0.000780142 0.000254013 1.53736e-05 0.000391462 0.000592366 0.000110073 0.000651591 0.0019182 5.33221e-05 0.00039783 9.32957e-06 1.26791e-05 2.80319e-05 0.000626798 0.000399044 9.30773e-06 8.65575e-06 2.97122e-05 2.02941e-05 8.59269e-05 0.000505434 0.000224614 0.000399162 5.86035e-05 0.000392021 1.09167e-05 0.000496943 0.000161106 2.83141e-05 7.21159e-06 0.000610789 0.000318745 1.08279e-05 2.41644e-05 0.000902335 0.000396346 0.000867707 0.000242437 0.00039542 7.38745e-06 0.00112032 0.000392398 7.97404e-05 1.59237e-05 9.90798e-05 0.000358228 0.000295361 0.000423998 0.000336825 6.93603e-06 8.57781e-06 3.41363e-05 8.47847e-05 0.000498861 2.36824e-05 0.000805303 4.46143e-05 7.97972e-06 0.00019626 9.39192e-06 5.34627e-05 1.45055e-05 1.56724e-05 0.000381462 7.91553e-06 0.000391914 2.15873e-05 0.000702359 9.91436e-06 1.1743e-05 0.000146602 4.73159e-06 0.000506068 0.000447313 0.00310659 1.83337e-05 0.000225256 1.17384e-05 2.60387e-05 1.7263e-05 0.00223904 0.000144264 1.3286e-05 0.000458244 5.45555e-06 8.67129e-06 1.68731e-05 9.92368e-06 7.95375e-06 1.61023e-05 0.000329188 5.13133e-06 9.94148e-06 8.31225e-06 5.69063e-06 0.000503015 7.53624e-06 0.000293819 0.000127173 1.04771e-05 0.000157503 0.000396538 2.23751e-05 0.00023929 2.02182e-05 0.000216164 0.000611426 5.93819e-06 1.37532e-05 0.00047382 6.66298e-05 0.000125604 9.62512e-06 1.51491e-05 0.000124183 0.000199057 0.000188211 0.000138535 0.000283294 3.44749e-05 0.000206552 0.000358288 5.53722e-05 0.00011381 0.00355484 9.37247e-06 0.000413097 1.83502e-05 0.000263573 3.50916e-05 0.000367113 8.87853e-05 0.000847716 0.000151342 9.56007e-06 0.000107393 0.000368399 5.71419e-06 6.73193e-06 0.000157499 5.6062e-05 1.90871e-05 1.56017e-05 0.000131731 8.05168e-06 1.29402e-05 5.49107e-05 0.000527718 8.34058e-06 0.000163654 0.000168397 2.27804e-05 0.000498211 0.00046974 5.66593e-06 0.000798774 0.000182243 0.00015962 8.74276e-06 7.69434e-06 0.000609895 1.40562e-05 0.000392838 0.000422381 0.000227335 1.15734e-05 4.0525e-05 9.45278e-05 5.69098e-05 0.00078254 0.00019357 3.49116e-05 0.000125188 1.14042e-05 3.32702e-05 1.22764e-05 0.000390692 1.43581e-05 0.000393475 0.00022015 1.2676e-05 3.92141e-05 1.16211e-05 0.000158251 9.47235e-06 1.36316e-05 0.000389825 4.54064e-06 0.000721552 0.000395182 0.00221986 4.82419e-05 0.000234207 3.28078e-06 1.7525e-05 0.000236629 1.54226e-05 4.65965e-06 4.67539e-05 0.000131101 1.80133e-05 0.000100997 0.000390815 1.86318e-05 0.00265401 0.00014391 9.16402e-06 3.33577e-05 6.92592e-05 0.000387979 0.000412754 1.42477e-05 1.30336e-05 8.04943e-06 7.55187e-05 7.71072e-06 7.29083e-06 7.31087e-05 9.14608e-06 0.000142281 4.86907e-06 7.76031e-06 0.000199 0.000515516 5.39679e-05 8.14708e-05 5.11145e-06 0.00110504 0.000277234 1.82339e-05 9.37746e-06 8.14018e-05 0.000202219 9.64349e-06 0.000551251 9.06147e-06 0.000116113 9.92567e-06 0.00018317 4.73704e-06 8.94976e-06 0.000283862 1.0199e-05 0.00049333 0.00039024 1.88242e-05 4.82893e-06 0.000110195 5.12832e-06 0.000163706 2.53901e-05 7.19262e-05 0.000287552 1.80006e-05 1.81065e-05 8.56732e-06 0.000138089 5.21389e-05 0.00029952 0.000288845 1.06452e-05 0.0011153 7.85199e-06 9.88352e-05 8.72825e-06 5.55434e-06 1.31736e-05 0.00119084 0.00104076 9.00713e-05 0.000545689 0.000408566 7.38346e-05 0.000234749 3.61989e-05 0.000102313 0.000125899 0.000187385 1.04049e-05 2.16206e-05 9.0045e-05 6.87249e-06 0.000163402 1.30988e-05 1.0375e-05 1.40248e-05 0.000161922 3.66082e-06 0.00028751 0.00040688 3.00698e-05 0.000770502 0.000242697 1.40953e-05 0.000549398 0.000832819 0.000267236 3.28865e-05 1.25732e-05 1.84962e-05 0.000617686 0.000120299 0.000606957 5.69882e-05 2.48101e-05 4.1499e-05 1.56566e-05 7.10467e-06 6.08421e-05 0.000819562 1.09562e-05 0.000274969 5.27716e-06 3.07984e-05 8.13241e-06 7.95537e-05 1.90912e-05 1.71294e-05 0.000697048 1.0484e-05 0.000693957 3.35825e-05 0.000322595 0.000405303 0.00108133 0.000102032 0.00063246 1.2648e-05 1.1812e-05 0.000110714 0.000449201 0.000592799 4.24023e-05 0.000222934 0.0003948 3.76476e-05 0.000389875 7.43616e-06 0.000377715 6.74424e-06 5.09327e-05 3.43309e-06 0.000849763 0.00012444 8.97303e-05 7.66537e-06 0.000661805 2.18984e-05 6.25028e-06 0.000857918 9.98336e-06 0.000141884 0.000916217 3.63401e-05 1.84861e-05 1.41097e-05 8.02361e-05 0.000282581 0.00011822 0.000141472 1.08432e-05 2.43943e-05 3.29707e-05 0.000228593 0.000844666 0.000131564 0.000326831 5.80937e-06 6.87206e-06 5.60155e-06 9.52181e-06 2.12229e-05 1.07487e-05 6.34389e-06 4.93693e-06 2.00119e-05 4.40205e-06 6.45976e-06 0.000641312 1.47639e-05 1.68333e-05 0.000123803 0.000102904 1.6205e-05 0.000397674 0.000388325 0.000135092 0.000403436 1.3025e-05 7.97601e-05 7.39003e-06 0.000469482 3.00662e-05 8.34544e-06 7.82992e-05 8.90783e-05 0.000619805 8.14556e-06 2.93767e-05 8.56178e-05 0.000558231 0.000345788 0.000253022 0.000398925 0.000401222 1.41481e-05 7.47103e-06 0.000544026 0.00109859 0.000242304 5.94425e-05 0.000390002 3.06314e-05 0.00039001 1.43227e-05 3.75015e-05 1.00359e-05 2.15183e-05 7.33613e-06 0.000555209 9.84081e-05 0.000479161 5.43594e-06 4.72086e-05 0.000200169 0.000154023 4.53912e-05 9.75741e-06 0.000158155 0.000482078 2.53469e-05 0.000615062 0.000392198 0.000627682 1.37791e-05 0.000392585 6.73295e-06 0.00158312 0.00217305 0.00068025 8.57162e-06 0.000101716 0.00031867 6.70099e-05 0.000139111 0.000355058 2.91193e-05 0.000422118 2.31445e-05 3.23827e-05 0.00016896 0.000486159 0.000408768 6.9006e-06 2.41763e-05 0.000417948 0.000401385 6.763e-06 3.84728e-06 1.04071e-05 3.11974e-05 5.55725e-06 0.00110927 1.01497e-05 0.00164608 4.05161e-05 0.000399268 9.77454e-06 1.13514e-05 7.28849e-05 8.46434e-05 0.000441704 1.23623e-05 0.000121236 1.51316e-05 0.000650801 9.94359e-05 7.42355e-06 9.93107e-06 9.68093e-06 0.000319607 7.20536e-06 0.000158735 2.06011e-05 0.000464687 9.34658e-06 0.000860495 0.000118394 0.000233734 1.68731e-05 3.5477e-05 3.31927e-05 4.4007e-06 3.66621e-05 9.49121e-06 0.00140194 0.000554621 6.79398e-06 5.01771e-05 0.000151399 1.28943e-05 1.67167e-05 0.000180667 0.00016798 0.00135031 8.9578e-05 0.000843103 0.000100235 0.000193053 0.000251558 4.40798e-05 5.94575e-05 8.10632e-06 3.09459e-05 0.000421981 1.33945e-05 0.000139602 0.000101395 0.000409061 1.35191e-05 7.0986e-06 3.5964e-05 0.000468117 0.000293653 1.29792e-05 0.00272546 7.90768e-06 0.000281114 5.76014e-05 0.000173635 0.000429878 1.06745e-05 0.000625037 3.08236e-05 0.000137448 3.07189e-05 1.33962e-05 9.8961e-06 0.000100523 1.21202e-05 2.48944e-05 0.000282167 8.79911e-05 0.000558624 0.000391895 0.000217826 0.000281349 0.0013327 0.000937527 0.000562381 0.000207196 5.74467e-05 9.6317e-06 6.98012e-05 1.92041e-05 0.000474076 2.12194e-05 0.00039252 5.53366e-06 3.43467e-05 7.14453e-05 0.000194573 0.000510801 0.000624624 0.000310664 0.000406848 6.96037e-05 1.03914e-05 7.34271e-06 0.00012401 0.00023808 0.000231282 4.95544e-06 0.000657293 0.000942734 8.33706e-06 0.000141162 0.000295646 1.27602e-05 8.92605e-06 3.68838e-05 0.000841533 0.000390739 4.70051e-05 0.00061044 0.000427862 0.000210868 0.000329052 0.000109041 0.000103137 0.000388429 2.78796e-05 0.000373884 0.000141417 0.000113528 0.000168666 0.000356334 9.56191e-06 0.000632566 0.000489983 6.97556e-06 0.00012405 4.88342e-06 7.48928e-05 6.93441e-06 3.44809e-05 0.000403735 1.19198e-05 7.71876e-06 1.7022e-05 5.97638e-05 0.00018994 8.24084e-06 9.70129e-05 8.48258e-06 8.78103e-06 8.10469e-05 0.000392583 0.000288129 8.95736e-05 6.32166e-06 8.56626e-06 0.000451418 6.83693e-06 0.000393653 8.66404e-06 0.000521365 0.000453357 0.00104956 0.000922101 0.000524965 1.44542e-05 1.34901e-05 1.833e-05 1.93905e-05 1.27267e-05 2.18921e-05 9.4251e-05 0.000398446 5.46532e-06 1.07444e-05 0.000206777 0.00176656 0.000416307 5.04708e-05 0.000973246 9.44195e-06 0.000173427 1.11099e-05 0.000120644 2.98337e-05 4.68423e-05 3.53223e-05 2.88246e-05 1.18607e-05 5.52211e-05 1.36515e-05 6.82382e-06 1.78217e-05 1.43921e-05 7.76773e-05 9.42137e-05 1.31871e-05 0.000625905 8.15945e-06 3.61738e-05 1.04603e-05 8.7594e-06 4.58836e-06 0.000272417 9.02354e-05 2.6908e-05 1.453e-05 1.00879e-05 0.000390312 1.5878e-05 0.000495751 3.42229e-05 6.48108e-06 4.9993e-05 6.58765e-06 7.54763e-06 7.32479e-05 0.000231225 0.00025155 2.70321e-05 0.00025918 0.000223258 1.13516e-05 0.000210945 0.000839673 0.00200512 5.62751e-06 0.000297152 6.46713e-06 7.29016e-05 1.33568e-05 3.4329e-05 1.16071e-05 0.000123859 1.43622e-05 0.000205549 5.89906e-05 1.13578e-05 0.000394284 0.000138158 3.78498e-05 0.000202896 1.96644e-05 0.000457058 3.34515e-05 3.80646e-05 0.000187766 0.000435353 0.000415615 0.0008372 5.89013e-06 0.000640981 0.000535648 0.000624753 0.000559632 0.000110134 6.52414e-05 0.000157738 4.81603e-05 0.000452073 1.67646e-05 0.0018524 8.45884e-06 7.56918e-06 8.80733e-06 9.10885e-05 0.000440461 0.000143228 0.000129769 4.42536e-06 5.71225e-05 4.19265e-05 0.000442221 1.38724e-05 0.00168988 0.000362588 1.08661e-05 1.30872e-05 8.78307e-05 1.31351e-05 1.00797e-05 0.000418282 9.34381e-05 7.91875e-06 9.51283e-05 0.000873663 0.000398253 0.000440766 0.000392363 0.000487416 0.000886759 1.55245e-05 2.46486e-05 6.18576e-06 0.000469438 9.21601e-06 0.000398106 1.27198e-05 6.43053e-06 0.00015172 0.000973539 4.71792e-05 0.00513302 0.000456058 0.000918266 5.51966e-06 0.000323403 1.37761e-05 0.000192841 0.000129533 1.91109e-05 0.000391144 0.000388841 2.58861e-05 0.000228105 0.000396155 4.19953e-06 8.84869e-06 7.14502e-06 0.00038691 0.000290617 8.93912e-05 0.000797444 1.43662e-05 0.000574277 0.000414761 0.00010509 0.00042462 1.55369e-05 0.000397475 1.9823e-05 0.000325583 
0.000203848 3.09596e-06 2.71651e-05 1.34287e-05 1.63902e-05 0.000267924 2.69292e-05 8.08191e-06 0.000118636 3.41682e-06 6.30392e-05 2.9227e-06 0.000291775 0.000128394 0.00053224 3.64664e-06 0.000229174 3.24992e-06 2.53795e-05 1.13176e-05 2.63367e-06 5.20425e-06 4.87134e-06 8.75969e-05 6.02858e-06 3.36169e-05 6.55688e-05 1.78062e-05 7.85492e-05 3.85633e-05 0.000392497 0.000111219 5.27074e-06 1.95857e-05 0.000190781 5.91272e-06 3.23206e-05 0.000147817 4.78564e-05 6.01674e-06 5.22456e-06 2.68375e-05 7.05695e-05 0.000149546 0.000161774 3.33336e-05 0.000506563 5.64179e-05 2.8981e-06 0.000272702 2.07706e-05 7.28892e-06 3.21433e-06 0.000232015 5.97127e-05 0.000223496 4.12549e-05 8.23328e-05 6.07765e-05 0.000433704 0.000446452 2.2464e-06 3.00539e-06 3.26909e-06 3.45683e-06 4.4795e-06 4.24106e-06 4.08604e-05 6.29104e-05 2.91996e-05 1.11461e-05 6.54873e-05 2.13231e-05 0.000111441 0.000171367 0.000127966 5.15546e-05 4.61266e-06 9.17895e-05 5.7744e-06 0.000278711 0.000260671 6.17117e-05 0.000107864 7.26289e-06 3.5927e-05 1.26559e-05 6.6893e-05 2.71158e-05 0.000222946 4.78135e-06 6.15236e-05 9.04016e-06 3.62959e-06 5.26666e-06 9.19943e-05 0.000319081 0.000225014 2.22115e-06 3.28277e-05 2.22956e-06 0.000117036 4.87679e-06 0.000273018 0.000120365 5.40773e-06 3.00724e-05 5.93502e-05 6.07902e-06 0.00027086 1.79017e-06 0.00023044 0.00109163 6.99411e-06 0.000471241 3.4376e-06 0.0003082 1.0307e-05 0.000255474 6.77159e-05 8.09057e-05 0.000450473 8.06877e-05 4.66208e-05 0.000151453 0.000116465 2.25256e-06 2.09576e-05 4.63267e-06 3.53111e-05 9.95636e-06 0.000113114 4.00632e-05 3.93594e-06 0.000225189 0.000241486 3.16671e-06 0.000238288 1.15713e-05 4.81513e-06 3.25618e-06 1.18425e-05 0.00238959 4.85504e-06 6.48607e-06 0.000139015 1.72151e-05 3.40133e-05 0.000190962 6.41404e-06 3.69097e-06 2.8489e-06 0.000169317 4.75722e-05 0.000112171 4.19064e-05 0.00022483 0.000304544 0.000116593 0.000459735 3.44404e-06 2.54208e-05 3.04458e-06 6.12357e-06 2.1552e-06 1.56892e-05 7.1943e-05 0.000115482 3.61899e-06 0.000109601 5.85587e-06 3.40545e-05 1.96962e-05 6.19888e-06 2.02364e-05 0.000337539 0.000227364 2.78491e-06 0.000141372 1.1813e-05 7.28669e-05 7.29254e-05 4.34634e-05 5.80494e-05 6.13269e-05 0.000504091 0.000225574 0.000282093 5.22463e-06 1.56479e-05 1.5993e-05 1.69591e-05 2.23681e-06 2.02266e-06 8.5322e-05 6.28224e-05 7.77731e-06 5.45899e-06 0.000222634 0.000235049 8.78611e-05 0.000242913 0.000222515 4.90046e-05 0.000220221 0.000221618 1.93546e-05 4.40428e-06 3.84138e-06 0.00024506 1.35569e-05 4.54204e-06 3.43655e-06 8.85677e-06 4.49931e-06 2.68715e-05 3.24566e-05 2.66351e-06 0.000117462 1.05173e-05 6.52082e-06 0.000223952 0.000101824 3.47096e-05 7.03402e-05 0.000270721 3.51616e-06 2.27312e-06 0.00010891 0.000228217 3.92751e-06 5.42077e-06 0.00033731 9.50915e-05 4.08389e-06 8.49849e-05 0.000224191 4.34496e-05 0.000112054 7.59866e-06 4.28113e-06 3.42957e-05 6.01388e-05 3.15464e-05 7.8564e-05 5.97157e-06 0.000269175 5.38288e-06 6.13058e-06 4.95359e-06 0.000204098 8.73093e-05 0.000500879 0.000224538 3.0795e-05 0.000243667 1.56808e-05 6.39347e-05 3.28469e-05 2.66102e-05 2.38743e-05 2.97923e-06 8.6928e-05 0.000146137 3.67018e-05 5.78877e-06 4.84144e-06 2.69414e-06 6.18876e-06 0.000451413 8.2758e-06 6.27643e-05 0.00012427 2.42265e-06 0.000223141 7.6976e-06 0.000221375 7.33112e-06 3.8459e-06 2.80288e-06 0.000182836 0.000224088 4.41612e-06 3.55088e-05 2.55334e-05 9.34082e-05 4.55986e-06 0.000226694 5.98172e-06 1.67956e-06 9.51446e-05 4.34194e-06 0.000158937 3.06367e-06 4.70698e-06 6.08495e-06 2.79271e-06 0.000229795 2.85945e-06 9.11645e-05 0.00015408 0.000232638 2.31146e-06 0.000148141 1.69041e-05 0.000150452 0.000223339 4.98973e-05 0.000409248 2.60527e-05 0.000151246 7.08981e-05 3.46593e-06 0.000464 7.24086e-05 1.52482e-05 0.000104189 5.58702e-05 0.000133049 8.44093e-05 6.16525e-06 9.72783e-05 2.20992e-05 0.00140365 9.5248e-05 2.53795e-06 0.000237688 3.2663e-06 7.24326e-05 0.000161587 0.000191894 5.72812e-06 5.86475e-06 8.10324e-05 0.000261628 2.61892e-05 5.08638e-06 0.000723989 0.000108992 1.97766e-05 2.03467e-06 0.000161471 0.000334812 3.69262e-06 0.000300079 0.000300275 4.89098e-06 0.000160892 8.07428e-06 0.000226575 4.71025e-06 0.00017416 7.68161e-05 0.000295452 2.76916e-05 0.000136716 0.00022826 2.01285e-06 0.000104247 0.000386426 7.64561e-06 4.8014e-05 0.000446246 5.37612e-06 2.91671e-06 6.76103e-05 5.65527e-05 0.000242315 1.3376e-05 4.84513e-06 0.000227158 1.04921e-05 0.000151371 0.000690803 0.000809397 3.27201e-06 6.4525e-05 1.3691e-05 2.41956e-05 8.91475e-06 0.000460158 0.000115623 3.00135e-06 4.39178e-06 0.000288774 0.000104937 4.53849e-06 0.000134206 0.000224005 2.84664e-06 4.998e-05 0.00022324 3.65074e-06 0.000301536 3.33812e-06 0.000223258 0.000230977 0.000145293 4.16178e-05 3.7134e-06 4.26818e-06 5.24057e-06 0.000224529 6.33957e-05 1.81816e-06 6.64521e-06 1.19786e-05 1.20725e-05 4.46772e-06 6.09191e-06 0.000133961 3.48501e-06 0.000226161 7.67952e-06 7.21063e-05 6.56924e-05 0.000323297 1.80713e-06 0.000223243 9.62152e-05 5.7183e-05 2.71283e-06 3.42198e-06 4.2783e-06 5.25517e-05 0.00017383 2.82452e-05 3.12497e-05 0.000249851 5.06341e-06 0.000134618 8.85385e-05 9.00813e-05 3.77957e-05 3.37909e-05 4.28126e-06 0.000446114 3.33302e-06 8.05072e-06 4.37437e-06 9.20012e-05 3.63647e-06 0.000334762 2.15281e-06 6.69422e-06 2.83241e-06 6.55383e-06 4.79313e-06 1.7548e-06 7.07351e-05 3.49411e-05 0.000306091 5.02352e-06 7.89993e-05 6.82567e-06 0.000150693 7.56922e-05 1.35866e-05 0.000148161 6.23443e-05 0.000125169 0.000116391 1.8692e-06 8.62432e-06 0.000101621 4.76422e-05 4.62032e-05 1.8558e-06 4.13324e-05 1.19751e-05 2.95751e-06 9.14277e-05 0.000168215 6.23055e-05 1.25573e-05 3.31953e-06 0.000223151 0.000293912 3.21243e-06 0.000252516 2.0322e-06 0.000226392 5.61756e-05 2.46312e-06 0.000104763 9.79983e-06 1.17545e-05 4.19263e-06 9.68341e-06 0.000170516 0.000228546 0.000224851 9.01326e-05 1.84582e-05 0.000285296 2.83319e-05 0.000123273 0.000225864 0.000906149 3.48846e-05 5.37816e-05 5.40607e-06 0.000159918 0.00010171 1.81623e-05 4.61038e-06 1.65529e-05 3.63934e-05 3.50055e-05 2.83303e-06 0.000170646 1.59299e-05 9.05912e-06 0.00280217 3.83491e-06 6.71351e-05 6.15059e-06 6.57512e-05 0.000109731 0.000313034 3.45204e-05 6.5662e-05 5.07113e-06 2.59975e-05 1.24028e-05 5.98716e-06 4.78113e-06 5.68848e-06 3.28134e-06 9.01113e-06 3.35903e-06 7.02284e-05 2.09327e-05 3.02218e-06 2.6566e-06 0.000226406 6.11876e-06 4.89997e-06 4.70638e-05 4.40986e-05 1.1326e-05 0.000274852 5.61228e-05 3.11941e-06 0.000224185 3.41949e-05 0.000306593 0.000445126 5.96056e-05 0.000227709 1.83351e-06 3.3656e-06 2.57095e-06 7.58395e-05 9.58221e-05 0.000120629 7.42278e-06 7.21421e-06 3.52084e-06 0.000143843 8.49439e-06 1.16511e-05 2.69552e-06 5.48955e-06 7.36595e-06 6.86087e-05 3.35245e-06 0.000257431 0.00014977 3.51232e-06 4.77709e-05 1.36298e-05 3.4337e-06 2.44293e-06 0.00023901 3.79321e-06 5.75496e-05 4.74189e-06 9.2829e-05 3.1121e-05 5.61913e-06 5.27244e-06 0.000445123 8.18044e-05 1.28161e-05 0.000113258 0.000215384 0.000225064 8.79069e-06 5.19095e-06 0.000263522 7.00143e-05 3.04564e-06 3.05169e-05 6.50202e-05 0.00022627 0.00046643 0.000275927 0.000133759 5.76484e-05 5.32723e-06 0.000172999 0.000266185 0.00040985 0.000159956 5.25645e-06 1.31928e-05 9.22635e-05 1.62201e-06 0.000253697 6.01886e-05 0.000176157 0.000544786 4.00641e-06 0.000228348 1.64055e-06 0.000132786 0.000111351 0.000176674 4.10062e-06 3.52486e-06 6.18449e-06 0.000470168 0.00014947 0.000116005 0.000162459 0.00105878 0.000297768 6.00884e-06 2.36347e-06 5.71142e-05 0.000327021 6.73537e-06 0.000230091 6.41964e-06 6.48898e-05 5.97837e-05 7.22624e-05 3.82513e-06 0.000141219 2.72036e-06 0.000168865 3.50161e-06 5.91655e-06 7.44032e-06 3.87552e-06 9.27702e-05 0.000446916 0.000152352 0.000271746 0.000338492 5.99897e-05 0.000338092 8.61795e-05 5.78086e-06 2.57536e-06 3.67146e-06 5.72949e-06 8.66033e-06 0.000223107 5.96529e-05 3.69954e-06 1.37107e-05 1.82101e-06 2.52388e-05 0.000244857 1.1391e-05 8.5943e-06 3.93464e-06 2.04507e-05 3.34417e-05 0.000272828 5.84712e-05 6.9056e-06 1.01624e-05 5.72001e-06 0.000130491 4.98358e-05 0.000238492 2.77421e-05 2.21002e-06 3.13608e-06 0.000137568 3.7983e-06 0.000259148 7.47824e-05 9.09007e-06 5.68437e-05 4.92546e-06 0.000120835 8.39022e-06 5.75795e-05 5.33329e-06 0.000137867 0.000231859 0.000225628 2.85174e-06 9.99491e-05 3.44513e-06 2.90644e-05 5.05974e-06 4.64841e-05 1.26769e-05 0.000165736 0.000513797 0.000156569 0.000336259 0.000580629 3.63168e-06 3.78545e-06 0.000183704 7.75491e-05 8.32121e-06 0.000271563 5.95195e-06 0.000146937 5.11402e-06 5.48391e-06 6.9797e-05 0.000444506 0.00011059 8.61252e-06 1.20973e-05 4.63902e-05 3.05011e-05 0.00020867 1.58353e-05 5.6327e-06 1.55344e-05 0.000305764 0.000127591 2.05775e-05 0.000308225 0.000146063 0.000341708 7.99385e-05 9.78104e-06 0.000225554 5.81743e-05 0.000251323 2.04688e-05 3.00038e-06 8.39582e-06 4.94525e-06 5.49042e-05 0.000117515 0.0001071 0.000100015 1.57565e-06 6.94631e-06 0.000353975 2.43697e-05 1.50789e-05 9.25896e-05 0.889529 0.000245983 3.2274e-06 2.29927e-06 4.73562e-06 2.54094e-06 1.84481e-06 0.000120713 6.47497e-06 6.36799e-06 0.000203635 7.75569e-06 0.000227654 0.000153451 7.28144e-05 1.86992e-05 0.000226311 8.46496e-05 0.00026932 8.44487e-05 1.9946e-06 0.000555529 6.14127e-06 0.000224667 0.00025575 5.71318e-06 1.02861e-05 6.29297e-05 4.61881e-06 0.000540086 3.73044e-06 3.90083e-06 1.83621e-05 8.45215e-05 6.69474e-05 0.00038094 0.000155094 7.07881e-06 3.17462e-06 2.57047e-05 0.00273511 0.000224326 0.000435472 7.38644e-05 4.52731e-06 2.63572e-05 3.72244e-05 1.2482e-05 2.5075e-06 0.0001048 1.41618e-05 0.000683764 0.000165895 1.12111e-05 2.99286e-06 2.25133e-06 0.000260557 0.000592395 6.78499e-06 6.33445e-06 9.88807e-06 0.000241476 3.69266e-06 3.47317e-06 4.78737e-05 3.42516e-06 3.24492e-06 1.69598e-05 1.84416e-05 0.000223701 8.18218e-05 2.86378e-06 0.000227954 1.36807e-05 0.000130774 0.000110913 0.000227598 1.86843e-05 0.000229462 3.67292e-06 1.30315e-05 0.000123224 0.000122072 6.72409e-05 4.22606e-06 3.38807e-06 3.44018e-06 3.26924e-06 6.06128e-05 0.000444407 1.19341e-05 0.000113709 3.88967e-06 0.000333653 3.76449e-05 0.000285608 6.49009e-06 3.24426e-05 7.59727e-06 0.000132367 0.000288531 7.41826e-06 0.00012198 0.000447518 3.65253e-05 4.96467e-06 5.80961e-06 6.7486e-05 0.00030631 0.000317491 1.7742e-05 5.51548e-06 1.51187e-06 2.09906e-05 0.000101745 7.32122e-05 2.23733e-05 5.87767e-06 3.80932e-05 0.000228977 3.96446e-05 1.54634e-06 2.97668e-06 3.60446e-06 7.03061e-06 5.63397e-06 5.97169e-06 3.12747e-06 5.58729e-06 4.93172e-06 4.80208e-05 0.000283515 7.94938e-06 5.59283e-05 0.000922641 0.000335765 1.28036e-05 6.237e-05 0.000324226 0.000343156 2.08196e-06 7.10419e-05 7.48421e-06 6.44899e-06 2.75537e-05 5.32084e-06 2.89806e-06 4.93906e-06 4.51304e-06 4.27169e-06 0.000337829 6.7127e-06 1.98324e-06 8.76827e-05 5.10604e-06 2.23755e-05 6.37422e-06 0.000110688 0.000223035 3.61854e-05 9.91904e-06 0.000167323 0.0002387 3.21199e-06 2.97325e-06 2.87017e-06 8.0492e-05 0.000265564 0.000227052 2.46108e-05 0.000100174 8.15795e-05 0.000235739 9.86829e-06 8.17542e-06 0.000701148 3.45175e-06 4.22297e-05 4.21225e-05 3.4237e-06 7.96335e-06 2.39686e-05 8.82108e-06 1.76582e-06 0.000237001 0.00015522 0.000228211 0.000113587 0.000338017 0.000194791 2.58307e-06 0.00053462 0.000100048 0.000377477 5.13674e-05 0.000342501 0.000136694 0.000231042 0.000127282 4.75298e-06 8.39501e-05 8.53436e-05 0.000293474 0.000255812 0.000535905 1.81163e-05 3.61916e-05 3.64792e-05 1.65334e-05 5.22119e-06 0.000138029 5.76065e-06 5.69425e-06 0.000202225 0.000445383 7.7471e-06 4.26169e-06 0.000354502 0.000376254 9.8267e-06 5.57818e-05 8.43115e-05 4.35614e-06 0.0002585 4.10955e-06 3.13833e-05 0.000404475 7.50104e-05 8.44808e-05 0.000227982 4.23683e-06 1.65245e-05 0.000224461 3.44519e-06 0.000110858 8.68139e-05 0.000434484 5.67564e-05 0.000138677 5.22263e-05 2.18656e-05 0.000201545 3.48778e-05 7.00656e-05 8.95938e-05 1.94891e-05 
0.000147031 2.87139e-06 6.95911e-05 0.000257676 2.45658e-05 0.00026251 3.94662e-06 1.90223e-05 7.50071e-05 6.45889e-05 4.26761e-06 2.92658e-06 0.000279198 0.00012456 6.43296e-06 3.58044e-06 0.000227916 7.13518e-05 4.70457e-05 1.75715e-05 1.63132e-06 0.000174746 0.000303492 3.87189e-05 1.2834e-05 5.49973e-05 9.92045e-05 4.85745e-06 4.2749e-06 2.19547e-05 0.000225553 2.72063e-05 6.52958e-05 8.07712e-06 9.53042e-05 2.462e-06 6.27899e-05 5.826e-05 5.54211e-06 0.000145751 7.62324e-06 6.96317e-06 9.4291e-05 0.000361843 0.000237424 7.02357e-06 0.000451502 0.000305155 2.26512e-06 0.000229044 5.57377e-06 9.33768e-05 2.24428e-06 0.000294121 5.26858e-05 0.000224925 2.41471e-05 5.59493e-05 2.10481e-05 0.000260773 0.000456882 1.9119e-06 5.10095e-06 5.69139e-06 4.2164e-06 0.000136111 2.16879e-06 3.42034e-06 0.000123636 1.0565e-05 5.37824e-06 8.51409e-05 3.91672e-06 7.11709e-05 5.90655e-06 0.000104136 6.44819e-05 2.34847e-06 2.22525e-05 3.3394e-06 0.000304442 0.000388491 5.95514e-05 9.18913e-05 1.73575e-05 2.2391e-05 8.66803e-06 0.00017062 7.98588e-06 0.000223274 7.61598e-05 4.62701e-05 0.000128524 4.74486e-06 2.97799e-06 7.27108e-05 0.0003417 0.000118965 2.5205e-06 2.60425e-06 3.95455e-06 0.000143315 3.04547e-06 0.00044244 3.51167e-05 6.05404e-06 7.7353e-06 2.62733e-06 6.448e-06 0.000274054 1.76185e-06 0.000222297 0.000384964 4.52355e-06 0.000475608 4.0926e-06 0.000227351 0.000249413 0.000227069 4.68972e-05 0.000304343 0.000468529 0.000189641 7.34406e-06 9.32074e-06 9.57768e-05 1.7154e-06 0.000140443 2.75632e-05 5.23735e-05 3.89312e-06 5.41747e-05 4.40438e-05 5.93418e-06 0.00028035 0.000511091 3.01948e-06 0.00140837 3.09445e-06 2.7143e-05 4.04809e-06 2.35677e-06 0.00190017 0.000133484 0.000931955 9.95188e-06 1.23096e-05 1.94541e-05 7.5139e-06 0.000111669 2.83951e-06 2.70593e-05 0.000143996 7.60951e-06 3.00648e-06 0.000103389 0.000224643 0.00035044 6.66145e-06 0.000495272 0.000147228 0.000237452 2.69722e-06 1.42134e-05 7.54375e-06 3.11831e-05 2.87436e-05 8.45381e-06 3.37595e-05 5.3752e-06 0.000246542 2.42553e-05 4.99717e-06 2.79425e-05 0.000127941 0.000366825 0.000238213 0.000142297 4.81467e-05 3.96539e-05 7.24845e-05 4.79069e-06 4.38974e-06 0.000103536 5.05567e-05 0.00044428 0.000228336 0.000283713 3.68579e-06 7.79292e-05 1.52838e-05 6.79895e-05 3.33448e-05 1.63126e-06 6.06832e-06 1.62504e-05 3.24535e-06 3.23186e-06 0.000107199 0.000225498 2.8888e-06 0.000239018 0.00022291 3.33937e-06 0.000379862 0.00023982 1.83347e-05 3.88797e-06 0.00014462 0.000549703 5.10361e-06 4.21756e-05 5.45761e-06 7.06123e-06 8.07308e-05 3.87755e-06 4.14049e-06 1.43741e-05 5.10596e-06 3.03646e-06 1.9909e-05 0.000241783 4.79153e-05 9.49927e-05 6.04365e-06 0.000230887 3.77158e-06 3.40233e-06 1.06704e-05 0.000280911 1.31698e-05 2.35429e-06 0.000223683 0.000128152 2.45563e-06 6.36129e-05 0.000274244 8.45727e-06 4.68527e-05 0.00011097 4.17103e-06 2.44899e-05 6.11384e-05 0.000159426 1.41187e-05 7.58267e-06 0.000244245 0.000130271 3.85282e-05 4.11793e-06 0.000168642 2.24246e-06 0.000443905 0.000359458 3.76853e-06 0.000301548 5.52314e-06 0.000121772 5.38521e-06 3.83527e-06 1.97409e-05 2.79586e-06 8.00397e-06 0.000113994 3.64879e-06 7.47396e-06 2.12202e-06 5.18072e-06 7.80887e-06 0.000228986 3.22798e-06 1.77066e-05 5.5335e-05 1.02669e-05 0.000272146 6.80157e-06 0.000238474 4.80955e-05 0.000188411 6.12911e-05 7.30447e-06 0.000229985 0.00016311 2.79392e-05 0.000237439 6.66258e-05 2.49114e-06 0.000307 5.09207e-06 2.45552e-06 8.05692e-05 6.26381e-06 8.0864e-05 3.26889e-06 4.62337e-06 0.00013419 3.15342e-06 0.000270394 2.54541e-05 7.90751e-05 1.09575e-05 0.000226917 6.04696e-05 9.43342e-06 5.30239e-06 8.90164e-05 1.29843e-05 8.73854e-06 0.000408707 3.06161e-06 8.95703e-06 0.000568932 4.70154e-05 0.000289564 0.00015496 9.75034e-06 5.92497e-06 8.18576e-05 6.40438e-06 0.000136143 6.48894e-06 7.11773e-06 4.21979e-05 0.000498972 0.000145295 9.20102e-05 0.000622627 9.29438e-06 4.77274e-05 0.000218692 0.000253475 2.73596e-06 8.46759e-06 0.000176044 0.000222564 3.94189e-06 5.86681e-06 0.000734333 3.54792e-06 1.30871e-05 2.33728e-05 8.92571e-05 0.000246881 6.56112e-06 0.000237722 0.00023061 6.30418e-06 0.000252001 5.78939e-06 0.000322599 2.3737e-06 8.6436e-06 8.31882e-06 0.000229468 4.222e-05 0.00032551 5.66859e-06 2.52042e-05 7.6976e-05 0.000234478 3.81706e-06 3.09519e-06 0.000448951 0.000116193 3.52275e-06 5.36219e-06 3.47549e-05 0.000233317 8.36142e-05 7.32036e-05 0.000445328 0.000115307 3.90789e-06 0.00328428 0.000695418 2.40272e-06 3.17332e-05 3.68133e-05 3.33825e-06 4.65474e-06 0.00186231 0.00112783 2.61718e-05 1.04288e-05 0.000224716 2.50563e-05 0.000109613 9.04122e-05 0.000247502 2.375e-06 3.27257e-05 0.000224859 0.000303482 0.000217438 1.80007e-06 0.000239236 0.000248532 9.96694e-05 0.000159861 3.34141e-06 3.38242e-05 3.969e-05 0.000294019 3.25495e-05 3.0076e-06 3.66605e-05 0.000136299 3.70369e-06 0.00019364 3.31853e-06 1.48864e-05 3.76778e-06 0.000336098 5.71084e-06 3.96833e-05 6.144e-05 0.000260399 3.16221e-06 0.000222904 5.49888e-05 4.35947e-06 2.59729e-05 4.27153e-06 2.00969e-06 0.000191377 0.000225557 5.02703e-05 7.14126e-05 0.000273969 1.20919e-05 5.95456e-06 0.00020342 5.65633e-05 7.25887e-06 8.14616e-05 5.06223e-05 0.000234325 4.04375e-06 3.77774e-06 1.17545e-05 7.04615e-05 4.44264e-06 0.000266983 1.98031e-06 2.64957e-06 2.76286e-05 7.56454e-05 2.18711e-05 2.73072e-06 2.83163e-06 4.93718e-05 0.000292934 3.53478e-05 9.61959e-06 2.44218e-06 0.000120541 9.52056e-05 1.11022e-05 0.000198552 4.08244e-06 0.000294369 0.000160655 1.1003e-05 2.29826e-05 4.95996e-05 5.78618e-06 2.82907e-06 5.11325e-06 7.48748e-06 1.4954e-05 0.000131585 2.54696e-06 6.57325e-05 0.00013061 3.82848e-05 0.000112279 0.000402495 0.000422253 6.06824e-06 0.000231183 3.04651e-06 0.000226291 6.74962e-06 4.50768e-06 8.06291e-05 5.51334e-06 7.93926e-05 6.66423e-05 5.36169e-06 4.98037e-06 0.000225553 0.000116363 7.1946e-05 2.06132e-05 0.000377992 2.83785e-06 6.62975e-05 0.000239123 0.000594983 5.92773e-06 4.06464e-05 1.95388e-05 3.64383e-06 1.25205e-05 1.28392e-05 7.93724e-06 7.51094e-06 5.03669e-05 5.33515e-05 4.63956e-06 8.9386e-06 5.92854e-05 1.28109e-05 0.000392718 8.81227e-05 5.31098e-06 3.17982e-06 5.56341e-05 6.58499e-06 0.000425305 0.000135301 6.44291e-05 0.000165558 3.50917e-06 3.1556e-05 0.000209588 1.10913e-05 4.56248e-06 4.36689e-05 2.83688e-06 1.53942e-06 4.32814e-05 3.73665e-06 4.06265e-06 4.97033e-06 0.000230425 3.19941e-06 0.000202957 1.4986e-05 6.61772e-05 0.000306154 0.000483175 4.0233e-06 5.02836e-06 0.000233483 9.49743e-05 0.000301059 0.000444553 4.69945e-05 0.000231539 2.79288e-06 1.05502e-05 2.74493e-06 9.68041e-06 7.67479e-05 0.000125586 6.17005e-06 6.81818e-06 0.000136397 0.000149804 6.05799e-05 4.53146e-06 9.17561e-06 9.29062e-05 1.2231e-05 8.21291e-06 6.33204e-05 0.000224525 5.41553e-05 4.55972e-06 4.42684e-06 3.71133e-06 5.85787e-05 4.20951e-06 0.000228086 3.06432e-06 5.61564e-05 9.72466e-06 1.05132e-05 2.8956e-06 2.96689e-05 5.22021e-06 0.000444459 6.55792e-06 3.60253e-06 1.448e-05 0.000127866 0.000222821 7.49421e-05 3.66103e-06 0.000240579 0.00010378 3.42193e-06 3.83516e-06 4.59063e-06 0.000245031 0.000446137 0.000262278 6.92132e-05 6.21506e-05 8.2226e-05 1.17761e-05 0.00025478 0.000257477 8.96981e-05 3.55248e-06 3.90024e-06 0.000191577 1.76275e-06 0.000226814 7.32889e-05 6.65216e-05 0.000228798 5.70378e-05 0.000226507 2.65846e-06 7.44731e-06 1.0323e-05 3.58785e-05 5.5913e-06 7.01361e-06 4.62188e-05 0.00051334 8.8155e-05 9.85548e-06 0.000191265 0.000754528 0.000405503 9.27795e-06 1.31852e-05 1.95922e-05 0.000229095 8.71904e-05 0.000472285 3.56505e-06 5.3446e-06 5.58042e-06 5.54074e-05 1.45294e-05 0.000146041 4.56382e-05 5.31762e-05 3.96337e-06 4.70566e-06 8.7484e-05 0.000300312 5.47396e-06 0.000344164 0.00024792 0.000127317 0.000229602 5.79351e-06 0.00045873 7.7942e-05 2.51972e-06 3.39626e-06 8.30173e-06 6.43729e-05 3.76808e-06 0.000222228 2.97966e-06 7.90266e-06 1.59057e-06 2.36468e-05 6.21819e-05 0.000233247 9.39362e-05 4.59903e-05 6.08824e-06 3.34539e-05 2.30462e-05 0.000261343 2.24868e-05 0.000251163 4.40911e-05 5.70629e-05 8.13357e-05 9.69729e-05 0.000278187 1.86202e-06 3.1989e-06 3.68412e-05 0.00044115 5.88578e-05 0.000264833 0.000224813 1.21166e-06 5.90691e-05 0.000131252 7.35213e-06 6.98839e-06 6.43211e-06 1.52448e-05 3.61272e-05 0.000230208 0.000282773 3.49233e-06 4.63682e-05 6.75764e-06 3.53107e-05 0.000223444 1.4566e-05 4.04139e-06 5.98706e-05 0.000500579 0.000156008 0.000289591 0.000511117 2.80349e-05 2.90189e-06 9.69667e-06 2.82452e-05 1.35128e-05 0.000309654 3.57613e-06 3.60887e-05 5.3656e-05 6.48175e-06 5.85191e-05 0.000452669 3.36244e-06 7.69448e-06 7.95133e-06 5.26366e-05 5.22521e-05 6.15671e-06 4.8988e-06 0.000135652 2.08032e-05 0.000266211 6.30479e-06 1.34996e-05 0.000286317 3.59085e-05 0.000258333 0.000253344 5.04317e-05 8.62205e-06 7.71894e-05 0.00024743 1.99647e-05 3.29042e-06 4.25078e-05 6.88645e-05 0.000170447 3.32053e-05 0.000149188 5.85629e-05 5.23394e-06 6.60634e-05 0.000317281 2.51534e-05 5.22848e-05 3.14462e-05 0.887059 0.000232729 4.30338e-06 1.94866e-05 1.02338e-05 3.02304e-06 2.99502e-06 8.45638e-06 3.80288e-06 7.41128e-05 0.000398305 0.000981831 0.000490935 5.83515e-05 5.71888e-05 1.45136e-05 0.00028744 3.78052e-06 0.000228619 8.34698e-05 5.82731e-06 0.000515342 5.89056e-06 0.000224925 0.000223731 3.76293e-06 9.22419e-06 6.3012e-05 4.63852e-06 0.000411227 3.52799e-06 0.000146858 4.73048e-05 9.09994e-05 5.93506e-05 0.000373018 1.28607e-05 5.28056e-05 4.32684e-06 3.75213e-06 2.67231e-05 0.000270918 8.53517e-05 4.63098e-06 9.43291e-06 2.30959e-06 0.00010766 3.2324e-06 5.04984e-05 6.01469e-05 3.90745e-06 0.000636744 0.000149368 1.38508e-05 2.03862e-05 3.27759e-06 0.000232102 0.000299753 3.10452e-06 8.18373e-05 9.38765e-06 0.000262782 3.61452e-06 3.35001e-06 4.0466e-06 5.92787e-06 2.21372e-06 3.1517e-06 2.07929e-06 0.000306642 4.91152e-06 4.18015e-05 0.000257815 3.03598e-06 4.2689e-05 3.64918e-06 0.000354235 4.77823e-05 0.00137158 5.89705e-06 3.64395e-06 7.92117e-06 0.00013791 6.99255e-05 9.00399e-06 4.29211e-06 8.12185e-06 4.1198e-06 3.11759e-06 0.00111739 2.96248e-06 0.000130697 0.000249266 0.000299899 3.83622e-05 0.000243805 6.28596e-06 3.50574e-05 3.45659e-05 8.86364e-05 0.000225824 8.61999e-06 3.61707e-06 0.000346815 7.05601e-05 4.18046e-06 0.000166126 5.78038e-05 6.97656e-05 0.000254926 1.4156e-05 1.08989e-05 1.71801e-06 0.000224207 8.56434e-05 9.35601e-05 5.3537e-06 2.12391e-05 3.56871e-05 0.000227559 5.85842e-06 4.57387e-06 3.88592e-06 2.78697e-06 3.06787e-06 0.000169529 3.44417e-06 6.03969e-06 5.07719e-05 7.87204e-05 3.09196e-06 0.000223571 7.53396e-06 5.54933e-06 0.000643417 0.000297793 5.44255e-06 1.53245e-05 6.03811e-06 0.000268615 3.75075e-06 8.25071e-05 2.93045e-06 3.21821e-06 2.62438e-06 3.14716e-05 9.99953e-05 5.46792e-05 2.52548e-06 0.000156108 0.000239965 7.53006e-06 3.58046e-06 7.16468e-06 0.000155661 9.45421e-05 0.000145319 5.4277e-05 0.000222903 8.04544e-05 2.05191e-05 0.000100937 0.000230022 2.76501e-06 4.09403e-06 0.000105734 4.97454e-06 8.56001e-05 0.000226932 3.40015e-06 3.16285e-06 4.28837e-05 0.000223171 5.88109e-06 2.67689e-05 0.00118495 3.26372e-06 3.23786e-06 8.99086e-05 5.19079e-06 1.08845e-05 6.9125e-05 7.23138e-06 3.90549e-06 0.000125047 0.000173997 0.000226338 0.000128732 0.000292182 8.85765e-05 2.08401e-05 0.000445181 9.55575e-05 0.000246729 2.21706e-05 0.000364431 0.000104707 0.000233826 4.8877e-06 1.45839e-05 0.000190433 0.000546768 0.00023651 0.000229496 0.000291266 4.71179e-06 4.13121e-06 2.29802e-06 0.000115648 4.46505e-06 4.61077e-06 6.87976e-06 1.67118e-06 2.06507e-05 0.000598555 8.46737e-06 1.15928e-05 0.000241663 0.000336503 6.8204e-06 1.4123e-05 6.00454e-06 0.000455172 0.000378578 9.19709e-06 3.62727e-06 0.000355461 7.24081e-05 3.18818e-05 0.000289536 4.57632e-06 4.28831e-06 0.00022358 3.30399e-06 0.000109723 0.000108609 0.00023706 1.16679e-05 9.62517e-06 5.63926e-05 6.65389e-05 5.5553e-06 2.76512e-06 7.11535e-05 5.75726e-05 1.22441e-05 
9.20625e-05 9.71093e-06 6.03238e-05 0.000225955 8.83285e-05 0.000104639 3.88828e-06 9.6312e-05 2.60373e-05 0.000137579 0.000192801 3.5255e-05 1.14976e-05 2.10894e-05 0.000417547 9.38798e-06 0.000573856 4.29678e-05 0.000516115 0.000395955 1.27301e-05 0.000201664 4.64679e-06 2.35233e-05 1.72503e-05 0.000134142 4.08788e-06 9.75187e-05 0.000133123 7.46055e-05 3.2171e-05 1.83785e-05 0.000522133 1.25523e-05 0.000246784 3.0808e-05 0.0384467 0.00024286 9.49669e-05 0.000119566 0.00097429 7.58321e-05 3.19272e-05 1.47689e-05 0.000538379 0.000128512 0.000465805 6.02698e-05 4.21478e-06 0.00040698 3.14411e-05 0.000113476 9.52954e-06 0.00029736 5.10485e-05 1.47103e-05 3.23607e-05 1.61342e-05 0.000473279 2.01649e-05 8.90801e-06 1.28222e-05 2.0419e-05 8.46022e-06 1.0982e-05 8.55102e-06 0.000142906 9.33461e-06 9.07816e-06 5.35045e-06 0.000322912 1.77252e-05 0.000389723 0.000192936 2.92092e-05 1.06692e-05 1.61477e-05 7.41479e-06 2.15268e-05 0.000113952 0.00039348 0.0010945 0.000120927 0.000542331 0.000160331 2.83364e-05 4.03428e-05 0.000551951 0.00101492 3.76281e-06 0.000402015 4.81928e-05 0.000260877 0.000102346 1.31805e-05 0.000125602 2.28423e-05 0.00188397 1.11477e-05 0.000151427 9.06333e-06 0.000183312 0.000179349 0.000517117 0.000113519 0.000575325 0.000503899 4.379e-05 0.000855296 6.58846e-06 5.99153e-06 7.53277e-06 1.23912e-05 9.32504e-06 1.17491e-05 9.90099e-06 1.31061e-05 0.000406534 0.000379979 6.89562e-05 0.000195545 8.03251e-05 1.73493e-05 0.000525613 5.66487e-05 7.97572e-06 1.09523e-05 7.43879e-05 0.000392658 0.000578166 0.000110154 0.000450111 0.000438173 0.000390539 0.000112391 4.64712e-05 7.17722e-06 3.92213e-05 7.07934e-06 7.56135e-05 4.86824e-05 1.09018e-05 0.756082 0.000151869 0.000284142 0.00121003 2.81711e-05 3.30565e-05 0.000645985 0.00119378 1.12471e-05 0.000202882 4.79802e-05 0.000403846 9.39227e-05 0.000249502 5.7366e-06 1.25948e-05 2.89572e-05 3.42e-05 0.000115476 0.00051995 8.05161e-06 0.000446496 1.8647e-05 3.64281e-05 1.5791e-05 9.63283e-06 7.28644e-06 0.000171508 0.000411666 0.000164347 4.61636e-05 9.24808e-05 7.6327e-05 0.000101796 0.000120854 3.6742e-05 0.000448668 0.000411193 0.000761152 4.58066e-05 7.30342e-05 1.72793e-05 6.02449e-05 0.000206657 6.31406e-06 4.50662e-05 1.35286e-05 0.000132087 3.16654e-05 0.000488032 2.97136e-05 2.67426e-05 0.000390096 2.37807e-05 0.000674302 0.000189357 0.000117956 3.03011e-05 7.12851e-06 1.99633e-05 4.61285e-05 1.06453e-05 0.000283015 0.000162219 0.000145158 0.0004862 2.99212e-05 2.71695e-05 0.000157498 7.91993e-05 1.37727e-05 3.29768e-05 0.000175137 5.09163e-05 3.54537e-05 0.000162388 0.0005864 0.000358304 0.000555943 0.00010596 8.11364e-05 0.000763494 2.42819e-05 0.000101523 0.000412064 7.06623e-05 0.00048942 1.93168e-05 0.000512594 6.05587e-06 5.81836e-05 0.000387919 0.000147032 0.000508991 5.06448e-05 0.000896558 7.30639e-05 2.0625e-05 2.64441e-05 0.000167748 0.000106211 0.000412095 0.000128402 1.46052e-05 1.41941e-05 0.000177323 0.000342705 7.03072e-05 0.000513922 8.7468e-06 1.31518e-05 0.000101562 1.72543e-05 3.57184e-05 0.000396204 0.00082216 0.000118005 0.000169046 1.06073e-05 1.41716e-05 0.000214473 0.000151597 2.59433e-05 1.53295e-05 3.41699e-05 2.80944e-05 6.34459e-05 0.000116851 0.000506453 0.000863186 0.000258252 8.65973e-05 0.000149865 0.0003494 1.41663e-05 3.11029e-05 0.00141631 7.74434e-05 2.31743e-05 7.90558e-06 6.47794e-05 0.000192419 0.000517329 3.19182e-05 7.09723e-05 0.000139079 5.97774e-06 4.15592e-06 6.45243e-05 7.04598e-06 3.60933e-05 1.3676e-05 0.000945893 1.48285e-05 1.43297e-05 0.000784594 4.75661e-05 1.74838e-05 0.000451287 0.000123142 0.000156774 0.000640606 9.18357e-06 7.41205e-06 0.000407596 0.000420814 0.000622418 2.29375e-05 0.000324918 3.48877e-05 0.000148959 0.00099926 3.78632e-05 0.000530776 0.000125466 1.62644e-05 0.000413757 7.30782e-06 0.000393138 0.0003346 0.000395534 1.14076e-05 0.000425542 1.39407e-05 5.73298e-05 7.66528e-06 0.000402353 0.000437942 0.000195768 0.00038332 0.000527373 9.82315e-05 4.74052e-05 6.43131e-06 6.40337e-05 3.9693e-05 0.000671488 0.000421408 5.49115e-05 0.000190569 1.7349e-05 0.000404051 4.90975e-06 0.000283438 1.39509e-05 0.000778688 0.000755369 0.000526744 0.000479067 0.00020014 0.000346076 0.000171471 5.20223e-05 0.000115213 0.000401536 2.28772e-05 1.2887e-05 0.000560362 0.000344318 9.62441e-06 0.000506904 0.000103417 6.22447e-05 0.000481937 0.000206324 6.0014e-05 2.7912e-05 9.74576e-05 3.99006e-05 0.00038461 0.000538723 2.03425e-05 1.1513e-05 0.000142837 0.000111693 8.12606e-06 8.16921e-05 7.71098e-05 3.76866e-05 2.78038e-06 0.000384602 0.000151561 0.000195735 0.000446263 0.000381999 0.000611426 6.0785e-05 0.000433918 0.000425349 2.90351e-05 5.08463e-05 6.79303e-05 3.97911e-05 5.88856e-05 0.000389286 3.82211e-05 4.95384e-05 4.83334e-06 1.47518e-05 0.000194952 1.51834e-05 1.95492e-05 2.37974e-05 4.72712e-05 3.63259e-05 2.14428e-05 1.16703e-05 1.34775e-05 0.000119437 2.57116e-05 0.000197 2.51907e-05 0.00043845 5.81647e-06 7.70045e-05 7.38258e-06 5.21549e-06 2.22584e-05 0.000105388 2.04606e-05 0.000385661 7.41671e-06 0.00016025 0.000276648 0.000104377 0.000122926 5.21195e-05 0.000171787 0.000545908 0.000463414 8.65252e-05 0.000858613 0.00033071 2.04688e-05 0.000399563 1.26466e-05 0.000445347 2.38115e-05 2.82032e-05 1.33687e-05 4.0478e-05 5.83013e-06 0.000173901 4.13269e-05 0.000641624 9.07992e-05 6.8852e-06 9.16692e-05 0.000118396 1.64702e-05 0.000459275 0.000219176 0.000124559 2.45402e-05 7.80842e-05 0.000108891 5.96612e-06 1.99033e-05 1.135e-05 2.07573e-05 0.000120014 0.000116067 4.5658e-05 5.32905e-05 1.47775e-05 1.05901e-05 0.000178006 4.94651e-05 3.51353e-05 7.9939e-06 3.84036e-05 5.96686e-05 1.16545e-05 3.36214e-05 6.50027e-05 7.31402e-06 9.07983e-06 0.000507976 7.3871e-06 1.65933e-05 0.00110563 7.11062e-05 0.000460773 0.00072966 4.73102e-05 0.000279753 0.000495405 1.62457e-05 1.59535e-05 4.06497e-05 1.51665e-05 1.81785e-05 2.92726e-05 6.30096e-05 4.72366e-06 4.43582e-05 1.62584e-05 0.000102555 2.04021e-05 0.000387171 3.0306e-05 0.000454551 2.84385e-05 0.00070602 9.92867e-06 0.000505039 1.79872e-05 0.00038049 0.000251176 0.00016912 0.00044149 0.0006785 0.000384908 1.00323e-05 1.35634e-05 8.10958e-05 0.00032337 0.000864643 2.78643e-05 0.000119247 8.6009e-05 0.000138008 0.000295115 0.00107587 3.34574e-05 0.00137665 4.75172e-05 0.000394271 1.43833e-05 1.51682e-05 0.000402671 2.97868e-05 0.000394633 9.49978e-05 0.00013457 4.04924e-05 0.000403467 3.65269e-05 3.24797e-05 0.000234082 1.06558e-05 9.11819e-06 0.000235457 0.000237971 9.96526e-06 1.22315e-05 3.28964e-05 0.000104046 8.41492e-06 0.000187018 8.92386e-06 0.00126296 0.000112578 1.90833e-05 0.000156513 1.2235e-05 0.000382784 2.62974e-05 0.000794033 1.8969e-05 2.22688e-05 0.000162111 2.67034e-05 1.32889e-05 0.00024707 8.87552e-06 3.59925e-05 0.000380011 1.0628e-05 0.000813902 0.000114033 6.39982e-05 2.0702e-05 0.000385978 8.07603e-05 0.00062188 2.53579e-05 3.88007e-05 4.1948e-05 0.000345208 8.47421e-06 0.000250792 0.000137464 4.68831e-05 7.26018e-05 3.30374e-05 0.000501583 3.73027e-05 0.000207263 0.00037576 6.82611e-06 2.82691e-05 1.40303e-05 1.55946e-05 0.000174871 2.08943e-05 2.76253e-05 8.52472e-05 0.000391222 0.000355747 3.87974e-05 0.000141482 0.000115104 3.07324e-05 0.000572874 1.60302e-05 0.000114371 0.000802726 0.000436532 0.000215603 0.000189705 2.50265e-05 2.67081e-05 5.61042e-05 0.000573839 0.000419436 7.55513e-05 9.57916e-05 3.43103e-05 0.000661251 1.15418e-05 2.37235e-05 0.000498491 5.83135e-06 1.23608e-05 2.75602e-05 0.000110425 0.000222288 3.37556e-05 0.000665721 1.05834e-05 0.000428304 2.81199e-05 0.00026919 0.000103662 2.02719e-05 5.7902e-06 0.000271383 8.5969e-05 6.00336e-05 0.000153086 0.0010797 0.000525081 6.66737e-06 2.21969e-05 0.00282415 4.4101e-06 0.000433605 0.000852165 3.57889e-05 8.52514e-05 7.91475e-05 0.00046461 4.36544e-06 4.1458e-05 3.07039e-05 0.000543642 5.17617e-06 6.84885e-06 0.000386219 0.000284094 7.03547e-06 4.05449e-05 3.97936e-06 2.97335e-05 0.00026574 2.79496e-05 4.36974e-05 4.66881e-05 2.48868e-05 0.000202832 0.000410876 9.5965e-06 6.07192e-06 0.000608475 0.000184431 0.00121137 4.40185e-05 8.3644e-06 1.28333e-05 3.86879e-05 0.000390386 3.09801e-05 0.000399234 5.02364e-05 1.49409e-05 1.5946e-05 0.00112933 0.00066406 2.23813e-05 0.000761522 0.000474377 9.24826e-05 6.71736e-05 8.55372e-06 9.07409e-05 0.00039805 0.000380865 8.48378e-06 0.000483109 0.000441139 0.000540991 4.49791e-05 1.05753e-05 0.000248075 7.23327e-06 0.00081718 0.000387551 0.000210546 0.000787125 1.19076e-05 0.000108582 6.23007e-06 3.42779e-05 6.66057e-05 0.000416049 7.18622e-05 0.000174471 0.000282985 1.58618e-05 0.000286309 0.000226807 3.58987e-05 0.000227269 0.000147222 6.07952e-05 0.000191089 1.35688e-05 0.00041851 0.000448818 3.90261e-05 2.76241e-05 1.14061e-05 5.15622e-05 0.000386247 7.65774e-05 1.54619e-05 2.09322e-05 0.000141181 2.20598e-05 0.000231001 0.000341001 0.000371846 3.16581e-05 8.41607e-05 0.00113508 0.000277081 0.000800613 0.000504282 4.9464e-05 0.000416367 0.000129779 0.000403902 4.68023e-05 2.85351e-05 0.00122319 0.000159922 2.57167e-05 9.26798e-06 3.84678e-05 8.73993e-05 0.000129843 3.30023e-05 0.000205621 1.34608e-05 0.000124938 0.000122662 7.11617e-06 0.000499182 0.000385388 0.000396404 0.000120712 7.54802e-05 0.000195055 5.04947e-05 0.000237776 1.33817e-05 1.08981e-05 5.01725e-05 0.000396445 0.00093618 0.000185734 0.000421541 6.97519e-06 0.000135875 2.56321e-05 0.000113493 0.000479699 0.000185476 1.25917e-05 0.000519596 0.000147319 0.000718084 5.9299e-06 0.000152581 0.000298578 0.00021581 0.00011594 5.95645e-05 0.000116441 0.000131695 6.02796e-05 0.000394284 5.93899e-06 1.83489e-05 0.000101246 2.76875e-05 1.01145e-05 0.000323199 1.48614e-05 0.0005958 0.000283638 9.552e-05 1.49281e-05 0.000190223 9.31227e-06 0.000657046 0.000119933 9.82016e-06 1.50837e-05 6.46501e-05 1.29208e-05 3.40988e-05 5.61988e-06 0.000431247 5.87723e-06 3.71362e-05 0.00028208 0.000418779 6.63966e-05 0.000507806 7.90261e-06 0.000949664 1.45267e-05 0.00133598 2.96014e-05 0.000382393 9.46232e-05 4.31784e-05 1.36988e-05 8.18892e-06 2.98004e-05 0.000102694 2.72648e-05 8.77074e-06 4.20467e-05 0.000391746 0.000635132 9.22877e-05 0.00115122 0.000103203 5.91454e-06 6.16043e-06 4.51327e-05 0.00105149 0.000304223 2.35546e-05 1.43631e-05 0.000535258 0.000145767 0.00010478 8.58752e-06 1.6734e-05 1.74782e-05 6.29116e-06 0.000125399 0.000159485 5.45415e-06 0.000387118 9.31583e-05 0.00039153 3.45798e-05 4.41659e-05 9.36936e-06 0.000404703 2.01459e-05 4.54756e-05 0.000193448 9.01008e-06 7.8624e-06 0.000390154 0.000394208 1.67741e-05 3.02766e-05 0.00187797 4.52206e-05 0.000390918 3.33494e-05 1.63981e-05 3.08521e-05 0.00106057 0.000151742 4.11973e-06 0.000252785 6.64295e-06 0.000377805 3.56675e-05 0.0008373 0.000103392 2.52984e-05 0.000221911 0.000525968 0.00077224 1.51991e-05 2.91013e-05 9.89344e-05 0.000912108 2.04515e-05 0.000321285 0.00104417 0.000371163 0.00110801 0.000146546 0.000210122 0.000151309 5.88884e-05 0.000383032 9.64809e-06 4.44004e-05 4.51253e-05 0.000791499 0.000100447 1.83498e-05 0.000398674 0.000512412 0.00136074 1.28484e-05 4.37104e-05 9.70979e-05 6.85395e-05 0.000197322 9.21802e-05 0.00041304 2.77989e-05 0.00103058 1.16371e-05 0.000444746 1.14136e-05 0.000615379 0.000220998 0.000106553 9.26204e-05 6.755e-06 9.48154e-06 0.000212921 0.000415672 0.000165372 0.000172223 0.000395259 2.13037e-05 0.000178855 9.70032e-06 3.07353e-05 7.57069e-06 2.9076e-05 0.000212992 0.00170106 1.41229e-05 0.000493003 0.000123068 0.000848681 0.000648196 2.39356e-05 0.000390091 8.06238e-06 0.000104994 4.76723e-05 0.00148075 5.45785e-05 5.49215e-05 2.95923e-05 9.29289e-06 2.73488e-05 0.000771589 0.00018662 0.000733831 1.37834e-05 6.65563e-05 3.08456e-05 1.63493e-05 0.000398945 3.0713e-05 0.000246694 0.000220174 1.09438e-05 0.000398876 1.0963e-05 2.16287e-05 2.81803e-05 3.25068e-05 0.000332832 2.90622e-05 1.39661e-05 7.48908e-05 7.62077e-05 0.000615391 0.000402376 0.000396337 
0.000133624 2.85546e-06 2.34542e-05 4.3322e-05 1.17732e-05 0.000305338 0.000117546 6.30541e-05 1.05997e-05 3.43331e-06 2.45145e-06 1.77726e-06 0.00028591 0.000157862 8.19587e-06 3.38105e-06 0.000255109 1.73306e-05 2.03938e-05 6.80092e-06 8.84988e-06 0.00015369 8.53272e-06 0.000234181 6.76083e-06 1.18037e-05 6.1715e-05 5.20199e-06 3.21542e-06 2.97987e-05 0.000414566 0.000141377 0.000112859 3.48237e-06 0.000670192 1.33907e-05 3.64273e-06 0.000114128 7.43379e-06 5.17157e-05 3.63529e-06 1.70689e-05 8.25922e-05 3.33065e-05 0.000259246 2.48389e-05 0.000531234 0.000118795 3.2966e-06 0.000231008 7.38522e-06 1.31125e-05 1.35048e-06 0.000396634 3.74313e-06 0.000228867 1.24319e-05 0.000272692 7.69265e-05 1.12126e-05 0.000514256 1.71007e-06 6.93597e-06 3.6227e-05 0.000134723 0.000163206 2.52409e-06 3.39459e-05 6.11535e-05 5.83126e-06 7.17894e-06 8.26017e-05 6.58e-06 9.60404e-05 8.25424e-06 8.72539e-06 5.33931e-05 2.42235e-06 0.000222041 2.16058e-06 0.000346933 0.000384041 1.58204e-05 0.000180348 0.000213885 1.48099e-05 4.06845e-05 1.51922e-05 2.29719e-05 0.000226114 2.86094e-06 3.77174e-06 6.8197e-05 5.00184e-06 2.00039e-05 5.13805e-05 0.000343723 0.000317386 2.45735e-06 7.42146e-06 7.13306e-06 8.7689e-05 4.61791e-06 0.00027724 4.68923e-06 9.96695e-06 4.91001e-06 7.92646e-06 7.54226e-06 0.00022986 1.91574e-06 0.00022883 0.000236346 4.69495e-06 0.000490669 4.29044e-06 0.000231117 7.43423e-05 0.000263903 0.000122058 9.44931e-05 0.000518379 6.64608e-05 2.65995e-05 0.000125362 5.32098e-05 2.02131e-06 0.000129443 8.95148e-05 0.000167343 9.20208e-06 9.48638e-05 3.60739e-05 3.05249e-06 0.000240206 5.12661e-06 1.89416e-05 0.000382038 3.2402e-06 1.34544e-05 2.3772e-06 4.57872e-06 7.55936e-05 0.000127308 2.68288e-05 5.12329e-06 1.58657e-06 5.9656e-05 4.28709e-06 8.02267e-05 6.66525e-06 2.84819e-06 8.01893e-05 1.67548e-05 5.00543e-06 4.00126e-06 0.000230681 0.000275127 7.81012e-05 0.000454284 5.56631e-06 6.15584e-05 1.9752e-06 1.08737e-05 8.97065e-06 1.7886e-05 8.49279e-05 0.000182658 3.83697e-05 0.000183359 0.000264567 3.72351e-06 3.45286e-05 0.000110315 0.000120279 0.000924678 0.000240032 4.0838e-06 2.59887e-05 0.000143419 7.10336e-05 5.42197e-06 0.000120444 6.01659e-05 9.06519e-05 0.000234297 0.000238071 0.000284861 1.95157e-05 0.00010346 3.90254e-06 0.000215432 5.33345e-06 1.29756e-06 0.000139736 0.000117118 6.26015e-06 3.0356e-05 0.000141483 0.000342764 2.68404e-05 0.000253298 0.000228229 4.64275e-06 0.000698248 0.000258853 3.91189e-06 9.96378e-06 0.00015212 8.66017e-06 1.54408e-05 7.5206e-05 7.91158e-06 8.98918e-06 2.25574e-05 4.16617e-06 8.52947e-05 2.02938e-06 4.87068e-06 5.96975e-06 4.76695e-05 0.000294968 2.47643e-05 8.25608e-05 0.000134913 0.000253586 1.43643e-05 1.07452e-05 2.33467e-06 0.000297595 2.5319e-05 1.12833e-05 5.90087e-06 8.64303e-05 1.91435e-06 4.07692e-06 0.000275195 0.000124616 9.20489e-05 0.000311159 4.55742e-06 6.23649e-06 8.23446e-06 2.89162e-05 6.75158e-05 4.4027e-06 0.000240358 9.96915e-06 0.00010215 2.70918e-06 0.000147467 2.4233e-06 0.000456282 0.00025802 3.31145e-05 0.000311402 1.97361e-06 0.000256245 1.40712e-05 3.76279e-06 3.7571e-05 3.74775e-06 8.07727e-05 5.97252e-05 1.0583e-05 5.08166e-06 2.38579e-05 3.2067e-06 1.13492e-05 0.000230611 2.16833e-05 0.00015798 6.81973e-05 1.41485e-06 0.000229668 4.96398e-06 0.000245071 2.0301e-05 0.000241639 1.27537e-05 4.9885e-06 0.000228129 2.26884e-06 0.000100303 8.90945e-06 6.96135e-05 3.23435e-06 0.000466987 3.55946e-06 1.97779e-06 9.33457e-06 4.24197e-06 5.77284e-05 6.41448e-06 6.13759e-05 0.000175798 4.57289e-06 0.000258491 1.21908e-05 3.80083e-05 7.31953e-06 0.000275786 0.000108765 3.64911e-06 3.42888e-06 4.87731e-05 0.000321556 1.16711e-05 0.00117811 1.65019e-06 6.39663e-06 0.000118485 6.15947e-05 0.000308034 5.48817e-05 9.82894e-06 0.000110126 8.15236e-05 6.03754e-06 7.21903e-06 4.648e-06 8.55448e-06 0.000151873 0.000241435 5.42249e-05 4.65759e-06 2.9586e-06 9.09781e-06 4.68708e-06 7.04457e-05 6.38024e-05 5.98031e-05 3.17688e-06 0.000131585 0.00022985 1.26931e-05 5.98577e-05 0.000733373 7.55185e-05 8.3026e-06 0.000135046 7.86446e-05 0.000404457 5.75615e-06 0.000391403 0.000305884 5.93573e-06 0.000116194 2.46866e-06 0.000301952 2.21263e-06 5.8502e-06 4.38023e-06 0.000230912 1.5479e-05 0.000136382 0.000270951 7.07033e-05 0.000117243 0.000314022 7.91345e-05 1.74947e-05 0.000456269 5.62897e-05 3.00862e-06 6.20364e-06 4.64061e-05 0.00023383 8.82207e-05 2.99822e-05 0.000277502 9.50031e-05 6.00579e-06 0.000923861 0.000529807 3.647e-06 0.000148283 1.87053e-05 3.75925e-06 1.4343e-05 0.000545998 0.00200798 2.42962e-05 7.03027e-06 0.000229592 0.000100624 0.000110434 0.000162301 0.000240736 1.73373e-06 4.25867e-05 0.000227709 9.52188e-06 1.01494e-05 3.39285e-05 0.000229193 0.000227784 0.000193979 5.42202e-06 2.45392e-06 8.16977e-06 3.68529e-05 0.000231468 3.80221e-05 4.89664e-06 7.09217e-05 1.19757e-05 5.24547e-06 4.32741e-05 6.85271e-05 1.49157e-05 3.22978e-06 0.000231861 1.02513e-05 9.1218e-05 6.12373e-05 0.000240189 3.894e-06 0.000231075 6.89575e-06 0.00038807 6.47839e-06 3.95279e-06 5.58576e-06 0.000132918 0.000162405 1.92369e-05 5.14361e-05 0.000281211 7.39224e-06 3.78735e-06 6.1169e-05 5.32875e-05 4.82081e-06 0.000199178 1.69063e-06 0.000232312 3.72681e-06 1.53522e-05 1.87408e-06 6.99516e-05 4.58467e-06 0.000435741 1.61589e-05 3.9492e-06 8.62735e-05 9.16724e-05 9.86305e-06 3.19231e-06 3.93436e-06 5.06056e-05 0.00025717 1.18383e-05 1.23189e-05 2.50123e-06 0.000132937 8.24492e-05 8.30498e-05 3.50298e-06 7.78855e-05 0.000262446 0.000245009 5.05565e-06 0.000113454 4.78517e-05 4.8168e-05 3.69074e-06 1.77196e-06 0.000115039 1.43519e-05 5.37634e-06 7.70776e-05 8.39062e-05 8.77761e-05 3.42489e-05 0.000113569 0.00034041 0.000232661 8.88008e-06 0.000422541 2.3689e-06 0.000230918 4.64141e-05 4.86995e-06 4.10298e-06 5.84054e-06 1.35496e-05 3.09412e-06 2.79015e-05 5.20071e-06 0.000235311 0.000198939 7.27843e-05 8.05964e-05 0.000337797 4.218e-06 5.27306e-05 0.000229286 0.000230032 1.61547e-06 3.24729e-06 3.02021e-06 1.50748e-05 0.000102091 1.14192e-05 2.59134e-06 1.91162e-06 9.73343e-05 7.66283e-05 3.11785e-06 9.39188e-06 1.23307e-05 6.29329e-05 0.000280558 6.57424e-05 3.16961e-06 8.8222e-06 6.80435e-05 4.15948e-06 0.000232394 6.55904e-05 3.73981e-06 8.24125e-05 3.23576e-06 7.37999e-05 0.000115334 0.000117449 5.48212e-06 7.31573e-06 5.44826e-06 2.00057e-06 9.7544e-06 3.13495e-05 5.29757e-06 1.53963e-05 0.000293663 1.53891e-05 6.1239e-06 3.91201e-05 5.35209e-05 1.44283e-05 0.000277349 3.0248e-05 3.26398e-06 0.000255584 6.14732e-05 0.00031175 0.000454466 2.63177e-06 0.000233472 3.50285e-05 1.43846e-05 1.91291e-06 8.34066e-06 0.000185801 7.88964e-05 5.6803e-06 5.94911e-05 3.11851e-06 0.000116675 8.56636e-05 0.00022347 9.94935e-06 3.6136e-05 7.16216e-06 0.000216639 7.08766e-06 0.000270497 9.97216e-06 4.23671e-06 7.2894e-06 6.82489e-06 1.35224e-05 5.81533e-06 0.000230583 1.70092e-06 6.25769e-05 3.62532e-06 1.20452e-05 5.16015e-06 6.76584e-05 8.42006e-06 0.000454232 3.54411e-06 2.85122e-05 8.66824e-06 0.000299586 0.0002291 7.88982e-06 2.31298e-05 0.000228597 0.000213963 3.20768e-06 3.24891e-05 3.36406e-06 0.000258292 0.000468126 0.000286598 0.0001548 5.29931e-05 8.40575e-05 8.13335e-06 0.000261047 0.000235808 7.2961e-05 2.44672e-06 7.12738e-06 0.000127412 4.00258e-06 0.000259335 7.91259e-06 8.68161e-06 0.000234159 6.06364e-06 0.0002355 2.94009e-06 6.39571e-06 3.46737e-06 9.70776e-06 7.48023e-06 2.39469e-06 6.49981e-05 0.000538205 5.44143e-06 1.05138e-05 0.000203484 1.20618e-05 0.000272094 7.71927e-06 0.000135203 7.78272e-05 0.000378911 3.46077e-06 0.000246093 6.1289e-06 5.65959e-06 3.84445e-06 2.11991e-05 2.90286e-06 9.61661e-06 1.17806e-05 5.6982e-06 4.19377e-06 7.85451e-06 2.54445e-05 6.52747e-05 3.59586e-06 0.000601613 8.28861e-05 0.000191145 0.000234335 1.00063e-05 0.000231204 7.13402e-05 3.73772e-06 4.71933e-06 6.17003e-06 2.6807e-06 3.95068e-06 0.000226431 2.41408e-06 1.22599e-05 6.43345e-06 8.73707e-06 8.03658e-06 0.000230087 1.0566e-05 8.83057e-06 1.71904e-05 1.61895e-06 1.76362e-05 0.000252538 7.52451e-05 8.90022e-06 3.19752e-06 8.83104e-05 6.18413e-05 0.000115469 0.000277234 2.83134e-06 3.30133e-06 2.06655e-05 0.000131624 4.33358e-06 0.000257525 4.87756e-05 1.74958e-05 1.0042e-05 3.07503e-06 0.000133717 6.27911e-06 8.94528e-05 1.48528e-05 1.52589e-05 0.000235573 0.000230276 3.20886e-06 4.26812e-06 1.48075e-05 2.38635e-05 4.79362e-05 0.000165097 5.61525e-06 3.56325e-05 0.00059576 0.000157472 0.000238362 0.0005719 6.6022e-05 4.17615e-06 0.000117914 0.000122797 7.7521e-06 0.000265046 3.93902e-06 7.39686e-05 6.91553e-05 6.09297e-06 6.63253e-05 0.000468876 5.86256e-06 9.57247e-06 7.23804e-06 2.80473e-05 0.000101905 4.84328e-06 1.96637e-06 1.05543e-05 9.25034e-05 0.00023613 2.73593e-06 1.83284e-05 0.000382574 8.04256e-06 0.000232598 8.39962e-05 0.000103915 1.58497e-05 4.50388e-05 0.000228064 5.83265e-05 2.71801e-06 1.07803e-05 3.77301e-05 2.11757e-05 0.000127904 4.66922e-06 4.90596e-05 1.7802e-05 7.48039e-05 0.000279786 4.25663e-05 2.01626e-05 5.22241e-06 0.902631 0.00024116 3.78596e-06 2.06911e-06 6.08783e-06 3.49248e-06 2.76068e-06 6.45682e-06 6.69767e-05 0.000108755 7.68815e-06 4.96908e-05 0.000338911 5.18122e-05 5.98646e-06 1.52295e-05 0.000234314 3.116e-06 0.000230616 0.0001955 7.71127e-06 0.000470534 5.27795e-06 0.000306435 0.000231882 9.198e-05 6.90147e-06 5.15929e-05 5.91601e-06 0.000305611 2.21343e-05 2.95668e-06 4.17462e-06 8.45205e-06 0.000107883 0.000415413 3.99442e-05 4.93698e-05 1.90743e-05 6.86264e-06 0.000324614 8.17305e-05 0.000475255 5.29188e-06 3.52842e-06 2.4529e-06 0.000132987 3.38306e-06 3.92148e-06 2.91953e-05 1.75576e-06 0.000458681 3.12058e-06 6.01695e-05 1.24041e-05 2.88434e-06 0.00023255 0.00047578 3.76105e-05 7.91444e-05 2.82595e-05 0.000299589 6.35005e-06 3.95052e-05 8.62836e-06 5.2768e-06 9.52994e-06 1.12883e-05 3.82381e-06 0.000231737 6.71752e-06 2.00427e-06 0.000231993 4.78231e-05 6.29286e-05 4.62747e-06 0.000233906 1.00906e-05 2.98223e-05 1.30679e-05 1.11038e-05 0.000102387 0.00041509 6.18611e-05 1.60256e-06 3.39051e-06 8.84395e-06 4.22825e-06 0.000129984 0.00022869 3.58702e-06 0.000113649 8.07828e-06 0.000395237 3.78183e-05 0.000426284 5.41625e-06 2.51815e-05 4.61805e-06 2.21691e-06 0.000233326 1.08239e-05 0.000118851 0.000248515 4.78286e-05 6.16892e-06 0.000140755 0.000198319 5.99893e-05 0.000232466 2.13392e-05 4.8882e-06 1.36865e-06 1.94962e-05 0.000166513 6.36469e-05 6.8128e-05 5.76885e-06 5.02561e-05 0.000238075 6.60594e-06 6.5204e-06 3.52337e-06 1.8873e-06 6.38573e-06 1.96817e-05 3.14045e-06 4.42866e-05 9.45679e-05 4.27062e-06 7.98791e-05 9.89846e-06 1.83426e-05 3.74374e-06 1.03453e-05 0.000227768 3.30405e-06 9.14307e-05 0.000364635 0.000245633 5.10331e-06 8.53244e-05 3.89753e-06 7.16856e-05 2.37791e-06 1.27799e-05 5.40927e-05 9.50574e-05 8.9321e-06 1.41796e-05 0.000256331 1.0573e-05 5.15909e-06 3.99848e-06 0.000135928 4.9362e-05 5.03398e-06 0.000171795 0.000230201 0.000131717 7.10735e-05 5.29942e-05 0.000236365 5.26943e-05 3.34095e-06 1.84979e-06 6.70431e-06 0.000254045 0.000240333 3.5336e-06 1.18935e-05 4.1468e-05 7.17231e-06 6.63558e-06 3.43142e-06 0.000238174 6.7042e-06 5.45168e-05 0.000363786 8.05288e-05 1.97632e-05 0.000137739 4.45161e-06 3.89201e-06 7.56595e-05 0.000180847 0.000225622 0.000307524 0.000276609 8.04044e-05 2.29652e-06 0.00059279 6.1552e-05 0.000245095 3.49884e-06 0.000417953 1.33854e-05 0.000188332 4.28993e-06 1.00408e-05 0.000130001 8.26765e-06 0.000231954 0.000261085 0.000459983 7.01142e-05 9.15772e-06 5.02227e-06 3.38157e-06 2.26597e-06 0.000136364 3.23006e-06 2.03823e-06 2.06028e-05 0.000459346 7.06486e-05 2.47297e-05 0.00023146 0.00027794 5.84995e-05 8.66782e-06 2.87829e-06 2.04113e-06 0.000396204 1.11764e-05 5.10408e-05 0.000232511 3.22727e-05 4.96844e-05 0.000306442 4.76795e-06 1.73975e-05 0.000226558 1.94553e-06 0.000115938 7.16693e-05 0.000235279 1.11956e-05 6.69777e-06 3.35984e-06 6.29679e-05 2.41643e-06 5.1681e-05 0.000130972 5.06865e-05 3.31108e-06 
0.000128003 2.42161e-06 4.21843e-05 8.25106e-06 2.26683e-05 0.00023099 2.08155e-06 9.15006e-05 1.91186e-05 4.4833e-06 2.66563e-06 2.27234e-06 0.000226032 3.15272e-05 7.5732e-06 3.63832e-06 0.000234972 6.27754e-05 7.02566e-05 5.61234e-05 2.41595e-06 0.000124304 6.81506e-06 0.000186572 5.23349e-05 1.91253e-05 6.62704e-05 4.67363e-06 5.81656e-05 2.62368e-06 0.000381407 9.44365e-06 9.31844e-05 9.11709e-06 0.00010638 1.85899e-05 0.000111178 7.3321e-05 7.38586e-06 4.62792e-06 7.42053e-06 4.74825e-05 7.14654e-05 0.00021874 0.000177746 0.00011253 0.000464539 0.000178669 3.46936e-06 0.000238279 3.1318e-05 3.86423e-05 2.6835e-06 0.000306714 6.86989e-05 0.00022565 1.67602e-05 0.000221751 2.32317e-05 0.000388122 0.000229517 2.21204e-06 5.08075e-06 1.12565e-05 2.579e-06 0.000108077 4.29656e-06 4.80033e-06 2.12226e-05 0.000418525 2.0858e-06 9.03935e-05 5.86439e-06 4.93721e-05 2.40991e-05 5.81783e-05 3.69604e-05 3.47992e-06 0.000115629 1.12039e-05 0.000305441 0.000285774 5.64341e-05 4.55803e-06 7.05579e-05 1.60764e-05 5.12776e-06 3.85034e-05 3.56866e-06 0.000227168 3.7473e-06 3.68377e-06 9.13599e-06 8.92836e-06 2.61302e-06 1.15592e-05 0.000235908 4.04211e-05 4.16014e-06 3.78455e-05 1.11652e-05 0.000115216 0.000103384 0.000230398 0.000183106 8.19915e-06 2.00982e-05 1.76019e-05 7.60704e-06 0.000237847 1.43657e-06 0.000227673 0.00122271 1.23422e-05 0.000455973 1.3007e-05 0.000300359 7.23616e-05 0.000261289 9.16871e-06 0.000432185 0.000532029 0.00015327 0.000114107 0.00013049 5.77491e-05 1.68959e-06 6.11424e-06 0.000111408 9.1776e-05 5.40064e-05 0.000108064 1.18464e-05 1.06091e-05 0.000243261 1.16856e-05 6.65824e-06 5.18984e-05 2.3849e-06 8.01768e-06 3.10993e-06 5.26158e-05 0.00182249 0.000113359 4.94679e-06 6.10768e-06 3.47889e-06 2.15529e-05 1.68791e-05 2.5532e-05 3.70122e-06 4.8087e-06 0.000290802 2.43834e-05 7.0671e-06 2.18288e-05 0.000224173 0.000292515 8.5982e-06 0.000489715 2.15317e-06 0.00024622 3.89738e-06 2.08428e-05 5.07707e-06 1.3504e-05 1.03031e-05 1.4083e-05 3.92726e-06 0.00023733 0.000225105 3.38151e-06 3.14641e-05 4.32312e-05 0.000182263 0.000355246 0.000236191 1.16275e-05 0.000113745 8.76485e-05 9.62979e-06 3.84538e-06 2.28292e-05 0.000156523 9.20655e-05 0.000229729 0.000248822 0.000225414 3.67961e-06 0.000120864 2.1828e-05 1.13156e-05 2.63548e-05 2.10332e-06 1.10901e-05 1.48902e-05 4.38109e-06 8.47054e-06 0.000242335 0.000227214 4.03882e-06 0.000286053 0.000229758 4.77832e-06 7.3049e-05 0.000227137 1.47696e-05 3.45965e-06 0.00011243 8.07381e-06 5.26567e-05 1.39334e-05 5.1497e-06 7.26089e-06 9.29568e-05 2.88134e-06 1.38752e-05 2.84865e-06 0.000125965 3.74396e-06 5.72406e-06 0.000317553 3.30912e-06 6.46999e-05 6.9693e-05 0.00039437 3.38494e-06 3.63311e-05 3.72445e-06 0.000227218 2.70387e-05 6.63436e-06 9.99734e-06 8.4549e-05 4.42035e-06 7.71873e-05 0.000343022 2.50666e-05 9.1789e-06 1.3462e-05 2.96449e-06 4.6271e-06 7.63993e-05 7.8673e-06 9.44899e-05 4.39352e-06 0.00024167 3.84334e-05 9.27061e-05 6.85388e-06 1.60521e-05 3.02122e-06 0.000448659 0.00030134 3.9354e-06 0.000227442 1.84417e-05 1.67179e-05 5.29262e-05 2.00465e-05 5.07007e-06 4.70248e-06 7.0944e-05 7.24388e-06 9.27286e-06 2.71653e-05 2.92724e-06 5.03323e-06 1.98369e-05 0.000242583 4.13812e-06 0.000127023 7.2657e-05 2.22469e-05 0.000249181 0.000212237 0.000230055 0.000131432 5.93636e-05 8.94044e-05 4.33268e-05 0.000259054 7.17194e-06 8.6245e-05 0.000247493 1.36486e-05 1.08405e-05 0.00029103 6.17756e-06 3.84253e-06 6.89347e-05 5.87459e-06 0.000110194 8.9857e-06 1.17669e-05 0.00013438 5.44982e-06 0.000231143 1.89967e-06 8.68873e-05 1.82717e-05 0.000225501 9.42256e-05 3.28417e-05 2.04471e-05 5.66032e-06 0.000136236 5.53576e-06 0.000313782 1.61e-05 8.71226e-05 0.000163511 1.78453e-06 0.000388531 6.99942e-05 1.81064e-05 8.5469e-05 3.75681e-06 8.07955e-06 4.42728e-05 4.27115e-06 1.30682e-05 8.85182e-05 0.00184038 0.000120974 7.64851e-05 1.59412e-05 4.08483e-06 6.3569e-06 0.000121938 6.48148e-05 9.99616e-06 3.77648e-05 8.72019e-05 0.000235113 1.91985e-05 8.76467e-05 0.00149822 1.45404e-05 2.21068e-05 0.000128821 1.97499e-05 0.00039647 3.42744e-06 0.000424292 0.000262757 4.88586e-06 4.72777e-06 2.84178e-06 0.000273837 2.86956e-06 5.09883e-05 9.84913e-05 0.000227479 0.000153033 0.00018533 9.74472e-06 3.86169e-05 0.000158146 0.000234073 5.68711e-06 1.41969e-05 0.000452154 0.0001185 8.30599e-06 7.97955e-05 6.87815e-06 0.000225855 2.70781e-05 4.11869e-05 0.000272056 0.00010239 8.24152e-06 0.000409085 0.000976134 2.52403e-06 9.2633e-05 4.5043e-06 4.11684e-06 0.000130723 0.000362389 0.00295376 2.72861e-05 2.15056e-05 0.000227782 0.000129961 4.49777e-06 2.07223e-05 0.000224151 4.56411e-06 4.97973e-06 0.000226718 1.55788e-05 5.96502e-06 4.79771e-06 0.000225118 0.000244779 0.000189492 0.000126852 3.75378e-06 5.53833e-06 3.46764e-06 0.000242868 5.53692e-05 1.5997e-06 8.38363e-05 0.000124118 3.36698e-05 0.000148701 0.00010205 3.12337e-05 5.30447e-06 0.000229442 7.04463e-06 3.13852e-05 6.14701e-05 0.000239276 1.40177e-06 0.000224946 9.70203e-06 4.79348e-05 3.96932e-05 4.54726e-06 2.65464e-06 0.000117865 0.000282948 6.35689e-05 0.000185177 0.000256273 5.6079e-05 0.00011422 5.83043e-06 5.06464e-05 4.07133e-05 0.000124046 3.8077e-06 0.000266692 3.49609e-06 1.06034e-05 7.51457e-06 7.44423e-06 4.65552e-06 0.000264665 4.57068e-06 1.73724e-05 2.12346e-05 5.20819e-06 1.24788e-05 3.05338e-06 4.43183e-05 3.41676e-05 0.000261908 6.27614e-05 1.03899e-05 4.10741e-06 0.00023464 0.000322506 2.94322e-05 4.8796e-06 6.00523e-06 0.000364131 0.000185634 2.87229e-05 1.2227e-05 0.000102415 1.96859e-06 5.78091e-06 2.74762e-06 0.000216446 1.04329e-05 5.14591e-06 7.79401e-05 0.000163144 0.000325358 4.93671e-05 4.53108e-06 0.000227204 0.000230215 4.41694e-06 0.00031858 2.0027e-06 0.000229451 1.13147e-05 1.78485e-05 0.00011519 4.14905e-06 7.71388e-05 5.06554e-06 2.54574e-05 6.89714e-06 0.000230328 8.3897e-06 4.54957e-06 3.46116e-05 0.000249268 3.25173e-05 0.000247758 0.000242364 0.00112048 2.65376e-06 1.59937e-05 4.81497e-06 0.000109925 8.05834e-05 9.30078e-06 5.05286e-05 1.88708e-05 3.75275e-05 1.1243e-05 3.32608e-06 8.5107e-06 1.51187e-05 0.000112359 0.00175073 2.7169e-05 7.85195e-05 2.65354e-05 6.31583e-05 9.56424e-06 0.000230279 7.15911e-05 5.95075e-05 6.12667e-05 3.33172e-06 4.64798e-06 0.000107146 2.94441e-05 4.24187e-06 6.31024e-06 4.21173e-06 3.80582e-06 6.43842e-05 6.32136e-06 3.21377e-06 1.35844e-05 0.00023923 2.43696e-06 4.73432e-06 6.75768e-06 3.0283e-05 1.59725e-05 0.000468518 4.6247e-06 4.79258e-06 0.000230207 6.30102e-05 0.000368949 0.000450275 3.98405e-06 0.000344896 8.9618e-06 3.38448e-05 3.9187e-06 9.86787e-06 6.23319e-05 0.000132025 8.93473e-06 8.71882e-05 4.16595e-06 0.000159744 5.24288e-06 7.73543e-06 2.76668e-06 3.21221e-05 9.2911e-06 1.01607e-05 6.36162e-05 0.000301413 5.59598e-05 4.33897e-06 5.55181e-06 9.41787e-06 2.02918e-05 4.99263e-06 0.00025892 3.73306e-06 6.48961e-05 5.16188e-06 6.67189e-06 3.94758e-06 7.2468e-05 6.44763e-06 0.00045343 9.5627e-06 5.25595e-06 4.06529e-06 7.53087e-06 0.000227879 7.63134e-05 5.32274e-06 0.000227001 8.9165e-05 3.53402e-06 2.98942e-06 7.79999e-05 0.000227493 0.000466696 0.000327291 0.000104971 5.84505e-05 0.000107378 4.45865e-05 0.000236118 0.000311163 8.46217e-06 5.31534e-06 6.05131e-06 7.28086e-05 9.57638e-06 0.000234708 7.78735e-05 0.00025719 0.000231122 6.98472e-06 0.000238393 1.46202e-06 0.000105904 1.11849e-05 5.83986e-06 6.77431e-06 3.81083e-05 5.43463e-05 0.000523544 0.000134611 1.14421e-05 7.03481e-06 0.000785483 0.000334822 1.43705e-05 3.28276e-06 4.57199e-06 0.000249705 4.07423e-06 0.000258311 6.87079e-06 7.15406e-05 6.64642e-05 1.27711e-05 1.57046e-05 0.00017455 5.37887e-06 0.000187577 5.41311e-06 5.27659e-06 5.77123e-05 4.99901e-05 7.40954e-06 0.000271546 0.000432436 0.000157209 0.000234693 4.76685e-06 0.000443618 5.8338e-06 2.31598e-06 3.23975e-06 1.39296e-05 8.25801e-05 1.00152e-05 0.000224576 3.91295e-06 3.88596e-06 1.50479e-06 3.06522e-06 3.2877e-05 0.000228348 8.47667e-05 0.000153234 4.84805e-06 2.06007e-05 2.62217e-05 0.000437918 0.000172679 0.000262851 7.94433e-06 6.51985e-06 7.70452e-06 5.29807e-05 0.000250354 2.68494e-05 2.81047e-06 4.94123e-06 0.000182209 5.2028e-06 0.000255294 7.06915e-05 1.99019e-05 5.72587e-05 6.22541e-06 3.24827e-05 0.000161414 2.41881e-05 1.32006e-05 9.62402e-05 0.000226865 0.000230954 4.15281e-06 6.55398e-06 6.35331e-06 6.4071e-06 4.81945e-05 3.98962e-05 6.31047e-06 7.2473e-05 0.00047511 0.000220477 0.000390449 0.000525114 2.75576e-06 6.24721e-06 0.00022202 0.000169656 1.06924e-05 0.00038224 5.94335e-06 0.000167091 0.000143764 1.0837e-05 1.1387e-05 0.000471502 6.44195e-06 1.60702e-05 3.51652e-05 0.000126403 0.00044801 6.75057e-06 1.81652e-05 0.000129041 4.18561e-05 0.000228971 7.80647e-06 1.25617e-05 0.000386087 0.000233151 0.000500117 0.000174897 7.68682e-06 2.0765e-05 0.000116959 0.000266603 0.000119289 5.44495e-06 1.59808e-05 3.85921e-05 3.68718e-05 0.00015774 0.000145203 1.02133e-05 3.78322e-06 0.000185837 0.000281202 1.65215e-05 8.35413e-05 3.95915e-06 0.891407 0.000231567 1.24366e-05 4.9362e-05 4.07637e-06 6.34199e-06 5.11529e-06 3.63002e-05 4.45588e-05 8.37756e-05 0.000361087 5.09553e-05 0.000331454 2.14729e-05 0.000162752 2.31682e-06 0.000232123 6.60415e-05 0.000230119 0.000229878 1.24746e-05 0.000481256 3.60146e-06 0.000226815 0.000303888 3.94806e-06 0.000480669 4.5838e-05 4.89018e-06 0.000293186 1.62666e-05 3.17874e-06 2.90364e-05 6.0047e-05 1.40314e-05 0.00041843 0.000270114 0.000100834 3.71104e-06 8.12747e-06 0.00164273 0.000144815 0.000582446 7.15368e-06 5.5515e-06 2.93699e-06 8.23354e-05 3.87802e-06 4.86344e-06 1.40335e-06 1.79297e-05 0.000894184 4.20801e-06 2.27804e-05 1.89695e-06 4.17698e-06 0.000431681 0.000451969 2.59234e-05 5.94911e-06 1.46227e-05 0.000335216 3.95122e-06 2.75684e-06 9.20865e-06 1.04991e-05 5.40418e-06 2.40113e-06 2.72662e-06 0.000310211 6.9344e-05 5.39912e-05 0.00025325 2.2909e-06 6.42823e-05 8.61145e-06 0.000235265 2.59265e-05 5.86254e-06 7.91591e-06 8.44566e-06 9.17691e-05 0.000170174 6.66905e-05 3.62865e-06 4.47529e-06 4.21814e-06 3.98409e-06 1.34176e-05 0.000226831 1.49274e-05 5.5729e-05 0.000258558 0.000302221 9.71817e-06 0.000308554 6.19108e-06 1.60591e-05 3.349e-05 4.86849e-06 0.000302487 5.74057e-06 1.235e-05 0.000363175 9.53776e-05 5.50595e-06 0.000136414 7.46042e-06 3.23672e-05 0.000257808 2.49888e-06 4.4407e-06 1.29309e-06 9.60416e-06 5.16881e-06 6.42038e-05 7.92741e-05 2.36808e-05 9.27093e-05 0.000241107 6.12238e-06 3.57675e-06 3.50998e-06 3.21124e-06 1.25675e-05 3.11659e-05 4.29068e-06 1.34867e-05 9.49758e-06 9.29065e-05 3.07979e-06 1.14097e-05 1.41473e-05 0.000121654 0.00177435 0.000231405 5.87291e-06 1.56497e-05 9.59368e-06 0.000266639 3.74706e-06 0.000145541 2.4647e-06 2.04203e-05 2.68307e-05 1.074e-05 4.94739e-06 0.000130307 4.36245e-06 5.0663e-06 0.000433753 1.2502e-05 5.00547e-06 7.8649e-05 7.98562e-05 9.72473e-05 5.69832e-06 6.01064e-06 0.00022564 3.96263e-05 6.42437e-06 0.000204667 0.000338801 1.35702e-05 3.76865e-06 5.46551e-06 9.67267e-05 0.00023958 0.000229009 2.74572e-06 7.60934e-05 0.000101109 9.87028e-06 1.37276e-05 1.44742e-05 0.000233237 1.0582e-05 1.40622e-05 8.33353e-05 4.26143e-06 1.14368e-05 0.000236953 0.000162678 2.52446e-06 0.000267428 5.38301e-06 0.000231982 4.69338e-06 0.000301902 3.54124e-06 1.51398e-05 0.000513511 5.24484e-05 0.000262078 3.27839e-06 0.000289027 0.000101224 6.56399e-06 6.35286e-05 6.82161e-05 7.38524e-05 0.000293341 0.000226701 0.000253236 0.000314504 4.28244e-06 4.94072e-05 2.94737e-06 4.48557e-05 5.29322e-06 7.98129e-05 8.24376e-06 3.76949e-06 1.10653e-05 0.000450002 2.11572e-05 4.64109e-06 0.000455839 0.000284819 4.05858e-06 4.34358e-05 4.79285e-05 4.62897e-06 0.000259282 5.73219e-06 4.09277e-05 0.000359888 4.11695e-05 5.27742e-05 0.000287662 4.86556e-06 3.90806e-06 0.000228498 3.09753e-06 2.08888e-06 0.000124799 0.000230909 2.8326e-05 7.81742e-05 2.58964e-05 9.34808e-05 2.08301e-06 3.94036e-05 5.10497e-06 5.67366e-06 1.3096e-05 
0.000109356 1.47446e-06 4.02555e-05 0.000239489 1.55047e-05 0.000237637 7.17186e-05 2.86929e-06 1.74983e-05 1.81942e-05 3.1507e-06 2.10752e-06 0.00022876 4.68085e-06 0.000558117 2.1695e-06 0.000239614 1.49789e-05 2.55025e-05 1.9039e-06 1.59108e-06 0.000141034 5.35362e-06 0.000286012 2.61122e-06 3.46561e-05 5.26505e-05 3.63062e-06 5.25523e-05 2.37798e-05 0.000246239 0.000113455 0.000157677 2.2366e-06 8.53085e-05 7.08935e-06 2.40159e-06 5.48857e-06 6.50767e-06 5.77357e-06 4.75451e-06 2.01178e-05 7.13299e-05 4.63396e-06 0.000397381 3.14352e-05 0.000544869 0.000348757 1.62211e-06 0.000251212 2.82016e-05 8.00894e-05 1.57713e-06 0.000227447 3.49152e-05 0.000228977 0.000149783 0.000315348 4.79112e-06 4.18269e-05 0.000457623 2.09197e-06 1.66514e-06 1.84975e-06 4.03388e-06 2.04622e-06 2.20433e-06 4.45186e-05 8.52168e-05 3.80763e-05 2.1224e-06 7.45923e-05 3.06873e-06 1.89774e-05 3.84533e-06 5.67089e-05 3.87633e-05 1.30979e-06 0.000203519 2.47098e-06 0.000405824 0.000359102 7.39717e-05 2.94045e-06 7.4502e-05 9.21074e-05 2.21242e-06 4.42267e-05 4.23657e-06 0.000225784 2.78741e-06 5.21077e-05 6.14038e-06 1.73888e-06 2.08923e-06 1.36346e-05 0.000365716 0.000105676 1.67054e-06 3.82338e-06 6.27566e-06 0.000165424 0.000162548 0.000439125 1.44571e-06 1.20456e-06 2.86813e-05 0.000184961 2.46102e-06 0.00027194 2.44075e-06 0.000228135 0.000231761 2.2287e-06 0.000525 5.41369e-05 0.000231108 7.9694e-05 0.000233859 0.00010653 0.000173018 0.0004567 0.000240949 4.11774e-06 0.000146925 0.00011094 2.42436e-06 0.000141197 2.51125e-05 0.000119843 1.66826e-06 2.31649e-05 0.000185896 4.29557e-06 0.000240746 2.8215e-06 2.3846e-06 5.72086e-06 1.67765e-06 4.29603e-05 3.11497e-06 8.73716e-05 8.39264e-05 3.97104e-06 6.99612e-05 3.22086e-06 1.51077e-05 1.82988e-06 7.25298e-06 8.31355e-05 1.6732e-06 3.08056e-06 7.73134e-06 9.35896e-05 0.000142692 4.10483e-05 0.000228287 0.00023007 6.88928e-06 0.000461299 0.000163178 0.000260324 1.30062e-06 2.14109e-06 3.33537e-06 2.69412e-06 6.77614e-05 3.35109e-06 2.1689e-06 0.000137585 5.31313e-06 3.32687e-06 3.09955e-05 4.05534e-05 0.000110493 0.000378732 0.000399566 3.74526e-06 9.42453e-06 0.000251576 2.62889e-06 3.24949e-06 3.2976e-06 0.000152022 8.61729e-05 0.000231494 0.000226641 0.000269829 1.82191e-06 2.57393e-05 1.69261e-05 0.000265841 1.17067e-06 1.36372e-06 8.20264e-05 2.82672e-06 1.87382e-06 2.86443e-06 4.44643e-05 0.000285662 6.73733e-05 0.000248944 0.0002282 3.14486e-06 0.000375298 0.000225552 3.04126e-05 7.92561e-05 4.24764e-06 3.14034e-06 2.2286e-05 4.75663e-05 2.88453e-06 2.43887e-06 7.92521e-05 2.58121e-05 2.0133e-06 3.25601e-06 0.00011614 6.46319e-06 1.2053e-05 0.000272135 2.28352e-05 6.63779e-05 3.77651e-05 0.000239551 3.48366e-06 4.37003e-05 3.44852e-06 0.000312196 2.7844e-05 3.0126e-06 0.000152234 2.71892e-06 2.71469e-06 6.00958e-05 0.000286012 3.74236e-06 6.53317e-05 0.000113341 2.66175e-06 2.8664e-06 2.35204e-05 3.08692e-06 4.98915e-05 3.15102e-06 0.000318005 0.000112315 6.82558e-05 2.70417e-05 3.56587e-05 6.15143e-05 0.000451846 0.00030943 3.04153e-06 0.000306343 3.19174e-06 0.000221729 4.12041e-05 2.6655e-06 2.70387e-06 2.83344e-06 1.95697e-05 7.05528e-06 0.000132494 4.96329e-05 3.64193e-06 2.35427e-06 4.25129e-05 0.000231511 9.122e-06 0.00014008 4.4357e-06 1.44184e-06 0.000248614 0.000154145 0.000262937 4.51831e-06 0.000172353 6.9606e-05 2.93418e-06 0.000231638 3.41001e-06 4.10574e-05 0.000183179 4.44597e-05 2.34772e-06 0.000307323 3.54379e-06 1.17387e-06 9.17321e-05 3.66413e-06 0.000610451 2.94201e-06 6.19015e-06 0.000167536 1.55307e-06 0.000242211 1.33041e-05 0.000302863 2.25115e-05 0.000322885 2.10871e-06 7.08496e-06 2.11379e-06 3.32655e-05 4.15526e-05 4.8669e-06 0.000390081 2.01641e-05 5.74624e-05 0.000217869 1.62251e-06 0.000288335 3.81674e-06 3.12993e-05 2.07844e-05 8.14491e-05 4.17389e-06 4.22643e-05 9.58193e-06 3.29567e-06 0.000345378 0.000418242 5.43083e-05 3.10188e-06 1.83695e-06 3.24899e-06 2.63744e-06 0.000139103 0.000708284 5.14632e-06 3.09302e-06 6.06299e-06 0.000232369 0.000159064 2.42599e-06 0.000780325 1.95255e-05 4.37749e-06 0.0001316 1.36217e-05 0.000231588 6.71289e-06 0.000411303 0.000228641 1.58208e-06 3.28648e-06 4.33697e-06 0.000263799 9.96011e-07 6.2518e-06 1.02129e-05 0.000229261 2.37105e-06 0.00021322 3.88892e-06 1.87868e-06 0.000131565 0.000230178 1.98248e-06 3.32147e-06 0.00045215 3.45601e-06 2.44208e-06 4.56191e-06 3.48126e-05 0.000243307 7.95612e-05 5.10837e-05 0.000226905 6.76424e-05 3.70686e-06 0.000235298 0.00045522 2.68583e-06 0.000105467 5.0746e-05 1.51546e-06 1.44142e-05 0.000229336 4.2489e-05 1.61202e-05 8.72584e-05 0.000229172 4.60899e-05 0.000110674 1.08411e-05 0.000228926 1.77379e-06 3.80616e-05 0.000228026 3.667e-06 6.41766e-06 1.70272e-06 0.000228896 0.000230667 0.000275635 6.33532e-05 3.01262e-06 2.6313e-06 0.000127186 0.000259667 0.000194081 1.56993e-06 7.69203e-05 0.000156887 0.000107029 4.42596e-05 3.18164e-06 5.23517e-05 1.62676e-06 0.000370026 2.52299e-06 4.10451e-05 6.07012e-05 0.000271989 1.24591e-06 0.000229711 0.000188378 6.50029e-05 2.6162e-06 1.55762e-06 1.77804e-06 0.000160317 0.000272114 5.20045e-05 3.95175e-05 0.000345241 4.88111e-05 5.62946e-06 4.80016e-06 6.19711e-05 2.31148e-06 3.15779e-05 4.78327e-05 0.000236391 1.95668e-06 4.99377e-06 1.16368e-05 7.48825e-05 4.80101e-06 0.000266837 1.50759e-06 2.50359e-06 0.000106937 4.70725e-05 2.47415e-06 1.84944e-06 3.80648e-06 5.10293e-05 0.000554728 2.82303e-05 5.52031e-06 2.32019e-06 2.90928e-06 8.5162e-05 8.54603e-05 2.38649e-06 8.39161e-05 7.54593e-06 7.18173e-06 2.30696e-06 0.00077232 4.20508e-05 6.01724e-05 2.22506e-06 5.88837e-06 3.11663e-06 1.25013e-05 3.30598e-06 1.87804e-06 6.5093e-05 0.000222089 0.000232785 0.000133094 0.000367278 0.000621365 2.58358e-06 0.000268005 2.23613e-06 0.000231618 2.97019e-06 3.48738e-06 4.15608e-05 1.78032e-06 4.40862e-05 4.86181e-05 2.35757e-06 0.000121175 0.000227156 0.00017781 6.76815e-05 2.92676e-06 0.000416231 6.46467e-06 5.7258e-06 0.000248688 0.000231345 1.97033e-05 0.000151431 3.09059e-06 0.000401504 5.83374e-05 5.01831e-06 3.12873e-06 5.71192e-06 6.70073e-05 2.57544e-06 1.48903e-06 2.80832e-06 6.00727e-06 5.352e-05 0.000449101 7.0024e-05 2.40055e-06 8.6921e-06 2.43532e-06 0.000128882 0.000233002 0.000141221 8.14397e-05 7.14227e-05 1.76881e-06 1.21052e-06 1.71907e-05 3.51206e-06 4.32385e-06 1.82771e-06 1.22838e-06 2.08967e-06 4.20949e-05 1.94065e-05 1.36324e-06 3.47491e-05 0.000228088 2.40104e-06 0.000183036 2.79951e-06 5.26586e-05 1.70566e-05 0.000331869 1.94725e-05 1.82093e-06 0.000226821 7.38091e-05 0.000306888 0.000450084 4.90925e-05 0.000232853 1.61478e-06 1.56756e-06 1.80307e-06 5.32463e-06 7.57044e-05 0.000337562 3.17903e-06 4.38656e-05 3.34574e-06 0.000206583 8.0693e-05 5.91539e-06 2.41096e-06 4.29412e-05 3.17889e-06 7.65645e-06 2.79827e-06 0.000400219 0.000439942 1.82752e-06 3.5926e-06 4.16619e-06 4.29463e-06 2.16037e-06 0.000227681 1.5295e-06 1.933e-06 5.01139e-06 5.89279e-05 2.2265e-06 3.01399e-06 1.30254e-06 0.000455456 8.06766e-06 3.27417e-06 4.40287e-05 4.968e-06 0.000260192 3.56507e-05 1.92749e-06 0.000265451 3.50677e-06 1.68271e-06 1.93206e-06 3.98891e-06 0.000230806 0.000450989 0.000500574 0.000155991 0.000161471 8.11972e-05 4.53432e-06 0.000377715 0.000327714 7.58718e-05 3.61476e-06 1.49754e-06 7.93982e-05 2.14017e-06 0.000247283 3.00147e-06 3.97537e-05 0.000578225 1.30235e-05 0.000234107 9.12109e-07 0.00010952 5.69529e-06 1.94534e-05 2.70668e-06 4.36786e-06 3.70376e-05 0.000611335 4.67508e-06 3.78332e-06 0.000224205 6.11642e-06 0.000297852 3.40155e-06 2.86681e-05 3.56995e-06 0.000265326 5.57642e-05 0.000444229 2.93711e-06 6.53371e-06 6.12801e-05 7.18111e-05 1.76665e-05 2.47886e-05 1.66071e-06 4.11227e-06 2.40233e-06 3.94711e-06 0.000184454 4.10109e-06 2.39228e-06 0.000387622 0.0001155 0.000184366 0.000344769 6.12087e-05 0.000245756 7.42106e-05 2.68426e-06 1.56015e-06 1.75275e-05 6.2546e-05 1.79284e-06 0.000229309 2.06059e-06 1.25452e-05 4.6256e-06 1.91214e-06 1.30704e-05 0.000225607 5.13182e-05 8.01673e-05 2.4347e-06 1.56377e-05 1.72959e-06 0.00025815 7.48764e-05 9.41933e-06 2.83647e-06 2.65248e-06 5.51805e-06 6.23994e-05 0.00025666 2.1457e-06 2.28846e-06 0.00015417 0.000202164 5.76617e-05 0.000318862 1.40269e-05 2.74251e-05 7.60567e-05 1.63743e-06 5.86243e-06 0.000152753 2.0352e-06 5.10707e-06 0.000140627 0.000229819 0.000227403 1.80542e-06 8.21769e-05 1.72046e-06 2.06966e-06 3.16309e-06 4.99677e-06 2.29267e-06 2.71837e-06 0.000629629 5.07099e-06 0.00023955 0.000455251 1.67057e-06 4.22691e-06 4.70138e-06 4.05344e-05 4.22783e-06 0.000355666 3.98837e-06 1.005e-05 4.15884e-05 1.19713e-05 5.74591e-05 0.000452271 0.000115945 0.000226603 2.17597e-06 3.85997e-06 0.000153348 4.0484e-06 1.96903e-06 0.000134144 4.13029e-05 0.000304482 3.08308e-05 5.34336e-06 0.000288892 2.02535e-06 0.000231578 0.000201988 4.17651e-06 5.30857e-06 8.82113e-05 0.000259003 5.13487e-05 3.08166e-06 4.35884e-05 5.06213e-05 5.31934e-06 8.04958e-05 4.16118e-06 0.000145785 2.9472e-06 4.0169e-06 0.00034872 2.76371e-05 6.53867e-05 7.728e-06 0.904952 0.000239826 9.96495e-06 8.88455e-06 4.87051e-05 1.70557e-06 1.27017e-06 0.000118875 4.01235e-05 9.86992e-05 0.000116724 4.83694e-05 0.000401312 6.12286e-05 9.43058e-06 1.29314e-05 0.000275328 0.000136558 0.000231868 0.0001511 2.37776e-06 0.000544129 1.98725e-05 0.000299827 0.000391044 4.54073e-06 0.00045349 8.0845e-05 4.55603e-06 0.000680131 3.91931e-05 0.000145364 2.23633e-05 5.87105e-05 2.30301e-05 0.00026746 9.20048e-06 9.83932e-05 1.11428e-05 1.32666e-06 5.00722e-06 4.00932e-06 0.000510241 2.06182e-06 2.58108e-06 1.66299e-06 0.000251907 2.53758e-06 4.80737e-05 3.15944e-05 4.26569e-06 0.000451586 0.000149623 4.41725e-05 1.37896e-05 1.91553e-06 0.000229116 0.000234176 7.27764e-06 5.60305e-06 3.83648e-05 0.000230144 4.61876e-06 1.5857e-06 3.55057e-06 4.14362e-05 1.35676e-06 1.39943e-05 1.93226e-06 0.000225773 0.000173973 1.80514e-06 0.000225399 2.08082e-06 0.000125713 0.000142818 0.000228796 5.48114e-05 0.000137281 3.6285e-06 1.48729e-06 3.08134e-06 0.000187596 8.37261e-05 1.09506e-06 2.22188e-06 4.26295e-06 3.87129e-06 6.2305e-05 0.000339581 8.03577e-06 0.000109273 4.50551e-06 0.000229548 2.9868e-06 0.000269283 1.70133e-05 0.000115768 2.88943e-05 1.77665e-06 0.000228623 2.35979e-06 7.06516e-06 0.000353612 9.02333e-05 2.44616e-06 0.000139898 7.942e-05 5.15586e-06 0.00029346 1.37071e-05 2.18444e-05 1.38816e-06 0.000201596 2.73587e-06 0.000107349 1.49527e-05 3.45133e-05 0.00010231 0.000227094 4.82951e-06 1.11916e-06 4.70302e-06 2.43601e-06 7.80318e-06 8.60651e-05 1.77652e-06 1.91085e-06 3.44641e-06 8.97488e-05 3.4112e-06 0.000261282 3.63753e-06 3.63459e-06 0.000113139 0.000227447 1.6956e-06 2.92336e-06 8.94127e-05 0.000327922 1.67652e-06 8.25679e-05 2.19443e-06 8.69965e-06 1.44224e-05 7.35388e-06 3.78525e-06 0.000105167 1.63675e-06 7.64797e-06 0.000236767 4.28182e-06 1.52465e-06 2.46678e-06 2.92483e-06 0.000119055 3.69536e-06 6.50176e-06 0.00022845 0.000120782 2.51557e-06 6.11299e-06 0.00023188 2.59696e-06 1.66084e-06 1.94475e-06 9.55985e-06 7.29676e-06 0.000227714 2.32343e-06 0.000228441 0.000382925 7.52936e-06 4.73159e-06 4.99328e-06 0.000232914 2.61968e-06 5.00303e-06 8.36491e-05 3.40413e-06 3.38684e-06 7.26747e-05 0.000162215 3.13357e-06 1.0752e-05 0.00020232 0.000268365 1.44263e-05 0.000327607 2.52808e-05 6.62942e-06 0.000467313 8.76476e-05 0.000343502 2.66824e-06 0.000336113 3.29785e-06 0.000177139 5.32494e-05 9.9762e-06 0.000195164 0.000116447 0.000226256 0.000292602 0.000411219 4.20754e-06 0.000130692 3.11871e-06 2.53096e-05 2.32396e-06 2.46825e-05 2.42489e-06 1.18122e-06 3.13049e-05 0.000457654 7.4239e-06 7.03089e-05 0.000282961 0.000360623 3.06567e-06 0.000138642 2.49207e-06 4.63683e-05 0.00035528 4.66899e-06 3.04875e-05 0.000228309 8.07824e-05 8.04502e-05 0.000295977 1.51113e-06 8.17306e-06 0.000225705 1.90714e-06 3.77347e-06 0.000127681 0.000228964 2.10933e-05 5.98223e-06 4.7545e-05 0.00027258 2.03602e-06 3.02298e-05 3.40318e-06 7.68599e-06 4.938e-06 
5.94636e-05 1.79382e-06 5.43703e-06 3.72546e-05 1.36825e-05 0.00028493 7.77248e-05 3.55558e-06 0.000130899 5.72946e-05 1.64722e-05 2.50645e-06 0.000311108 0.000237446 1.17682e-05 3.20242e-06 0.000226932 8.49033e-05 1.40244e-05 4.71307e-05 1.77384e-06 0.000134453 0.00023413 6.18246e-05 6.67627e-05 4.19556e-05 0.000100756 4.14694e-06 5.09533e-05 2.26096e-06 0.00024915 3.97844e-06 7.5462e-05 1.52341e-05 0.000358622 2.83454e-06 6.80024e-05 0.000142837 3.26309e-06 0.000163273 2.43105e-06 4.80171e-05 6.27408e-05 0.00015697 0.00019041 0.000206714 0.000617574 0.000184471 2.1778e-06 0.000239771 1.22832e-05 4.1754e-05 2.14162e-06 0.000230666 7.47751e-05 0.000228193 6.46723e-05 0.000103655 3.86496e-06 1.2659e-05 0.000459216 2.58239e-06 1.70869e-06 4.20828e-05 7.79276e-05 1.09808e-05 5.35552e-06 3.18266e-05 4.75628e-05 2.32967e-05 5.57616e-06 6.20007e-05 2.20957e-06 5.20845e-05 0.00011069 0.000179652 5.13795e-06 2.1825e-06 3.97522e-05 4.98795e-06 0.000306909 0.00042401 1.51555e-05 8.17016e-05 0.000548759 5.49934e-06 4.33217e-05 0.000248954 8.2727e-05 0.0002276 6.21173e-05 3.70685e-05 0.000189542 1.23174e-05 8.69626e-06 7.70818e-05 0.000465071 9.60853e-05 2.75074e-06 1.71496e-05 2.29433e-05 8.79443e-05 3.51704e-06 0.000277085 3.69702e-05 3.29751e-06 3.98823e-06 2.91289e-05 3.96396e-06 0.000225653 2.22563e-06 0.000233595 0.000279662 3.67537e-06 0.000511672 4.18205e-06 0.000290847 0.00018721 0.000273793 9.1972e-06 0.000404242 0.000470659 0.000197971 9.81821e-05 9.03133e-06 3.3947e-05 2.49516e-06 0.000114174 0.000108727 0.000159149 3.97478e-05 0.000320706 5.67296e-05 2.93137e-06 0.000243383 5.45598e-06 1.82025e-06 0.000241184 1.1341e-05 6.73595e-05 3.07001e-06 4.47094e-05 0.000107285 0.000112572 5.02364e-06 2.05337e-05 1.07196e-05 7.60271e-05 0.000137499 9.85347e-05 1.9666e-06 2.20264e-05 0.00010436 2.00103e-05 4.86063e-06 8.12801e-05 0.000227186 0.000297628 6.13422e-06 0.000460886 9.32903e-05 5.781e-05 2.70368e-06 2.63202e-06 6.23521e-06 5.34743e-05 4.81029e-06 0.000180726 2.67789e-05 5.9405e-05 8.35005e-05 3.69982e-05 2.58676e-05 3.51825e-06 0.000105132 0.000512298 0.000243589 4.49265e-05 2.06576e-05 4.87963e-05 8.0745e-05 0.000110842 5.42609e-05 4.88766e-05 0.000135236 0.000458055 0.000257095 0.000228525 2.80728e-06 0.000128638 3.19607e-06 9.2171e-05 3.61594e-05 1.77823e-06 9.44857e-05 5.11209e-05 2.50683e-06 1.2395e-05 0.000106911 0.00029875 0.00012949 0.000309824 0.000225571 0.000108603 0.000529765 0.000230741 8.37899e-06 7.84195e-05 0.000136922 0.000125135 0.000151586 7.93891e-06 8.06994e-06 3.28757e-06 0.000109246 1.6493e-05 8.28543e-05 2.31e-05 2.74859e-06 2.01186e-05 6.29434e-05 0.000226711 3.53699e-06 5.20024e-05 7.04848e-05 0.000333706 2.64646e-06 4.18794e-05 2.67621e-06 0.000227148 2.46671e-05 2.28445e-06 0.000152461 3.69111e-06 5.05255e-05 4.37633e-06 0.000230125 5.22168e-06 4.98204e-05 9.1254e-06 2.95548e-06 3.49728e-05 9.48002e-05 2.36414e-06 0.0001385 4.23721e-06 0.000297192 3.83525e-05 4.1163e-06 2.29769e-05 0.000158204 0.000101969 0.000447473 0.000242722 3.53425e-06 0.000266211 6.76926e-06 1.69636e-05 3.48994e-05 4.13476e-06 2.65066e-06 1.59917e-05 9.1489e-05 0.000143509 4.0944e-06 0.000273108 6.82342e-06 3.10884e-06 8.25672e-05 0.000228918 1.74931e-05 0.000144559 8.86806e-05 1.53348e-06 0.000250682 0.000183803 0.000238108 5.82453e-05 0.000214546 7.02399e-05 4.34301e-06 0.000337342 4.36952e-06 2.65149e-06 1.1414e-05 7.10097e-05 1.93915e-06 0.000387996 6.55896e-06 2.32536e-06 5.70943e-06 4.51033e-06 0.000152454 3.33307e-06 6.2034e-06 7.60571e-06 2.51672e-06 0.000321714 2.87276e-06 0.000157057 3.35493e-05 0.000278205 2.86574e-06 4.54198e-05 6.56436e-06 2.03508e-05 0.000146878 2.37597e-06 0.000779868 6.54327e-06 5.67118e-05 1.20931e-05 3.01079e-05 0.000420769 6.65065e-06 2.79962e-05 3.3968e-05 5.28299e-05 5.83482e-05 9.96342e-05 5.09566e-05 1.05119e-05 2.82756e-06 0.000283511 5.36604e-05 1.65206e-06 0.000122817 7.29537e-06 4.80092e-06 4.17577e-05 0.000185377 2.91795e-06 7.98396e-06 0.000123299 0.000349117 4.46616e-06 4.46095e-06 0.000693396 8.38887e-05 3.3537e-06 3.6352e-06 0.000147354 0.000227322 2.82567e-05 0.0003486 0.000265188 2.59935e-06 0.000124907 9.55822e-05 0.00028785 2.41301e-06 7.46493e-05 6.87989e-06 0.000227978 6.68272e-06 2.25598e-05 0.000155121 6.21118e-06 0.000128278 0.000417633 9.48022e-05 1.39539e-05 0.000450192 0.000117188 3.11666e-06 1.78662e-05 4.27182e-06 0.000232994 1.63757e-05 4.31327e-05 0.000306163 6.25047e-05 7.54683e-05 0.000393383 0.000462334 5.19567e-06 7.30447e-06 2.753e-05 2.01071e-06 9.20233e-05 0.000361039 0.00184819 3.02288e-06 5.23032e-05 0.000244107 0.000130739 2.92205e-06 0.000112595 0.000227778 1.90468e-06 2.97171e-05 0.00023782 5.27279e-06 0.00022068 9.69608e-06 0.000246514 0.000231515 8.95849e-05 8.76365e-06 2.59274e-05 1.89425e-06 0.000105593 0.000264608 8.34586e-05 1.96169e-06 2.33965e-06 1.75863e-05 2.85012e-05 0.000211664 8.32672e-05 2.83439e-06 2.49596e-06 0.000227901 6.10183e-06 4.45122e-05 6.05604e-05 0.000252047 1.72998e-06 0.00023 0.000105914 0.000199562 3.66648e-06 2.67214e-06 1.7225e-06 0.000141875 0.00012079 2.09306e-06 0.000117641 0.000283648 9.64279e-05 4.50905e-05 6.50314e-05 5.99362e-05 1.42304e-05 4.73386e-06 5.17225e-05 0.00031584 2.33163e-06 1.24105e-05 2.30491e-06 4.70258e-06 6.19619e-06 0.000292614 6.55434e-06 4.79922e-06 6.78268e-05 2.60805e-05 3.5816e-06 1.77419e-06 6.46684e-05 4.92506e-05 0.000301876 6.84786e-05 1.08213e-05 4.30181e-06 2.73999e-06 0.000308311 2.39188e-05 5.09728e-05 6.67408e-05 6.5924e-06 3.67351e-06 3.8154e-06 0.000234254 5.53735e-06 4.8487e-05 5.38979e-06 0.000114971 0.000274264 0.0001184 6.56214e-05 4.39912e-06 7.25382e-05 6.70613e-05 5.87775e-05 2.81683e-06 0.000338464 0.000371599 5.3983e-06 0.000230869 1.98627e-06 0.000228549 0.00016122 5.47856e-06 7.29679e-05 4.29716e-06 1.01855e-05 6.83068e-05 1.40129e-05 0.000199307 0.000231652 6.61513e-05 2.98229e-06 0.00015999 0.00032304 2.22853e-06 4.92451e-06 0.000226586 0.00040146 8.78874e-06 4.92004e-05 4.52191e-06 0.000141589 4.30181e-06 1.46753e-05 6.08037e-06 1.04868e-05 9.70386e-05 4.01246e-06 2.21288e-06 3.72512e-06 0.00017124 4.53612e-05 0.000420285 3.34194e-05 2.43961e-06 3.30143e-05 4.4829e-05 5.61183e-06 0.000305841 0.000102021 7.06048e-06 0.000115643 4.3724e-06 2.61125e-05 0.000180766 0.00018171 5.46356e-06 3.49726e-06 5.83078e-06 3.13794e-06 6.97006e-05 2.18283e-05 1.07374e-05 4.469e-05 0.000281797 1.30657e-05 6.65478e-06 1.62231e-05 4.78778e-06 0.000401994 0.000286957 2.23998e-05 2.81658e-06 0.000226222 8.20042e-05 0.000356388 0.000450736 3.97548e-05 0.00022816 2.81512e-06 7.85109e-06 1.80945e-06 6.01594e-05 1.66373e-05 0.000181997 1.30177e-05 6.67511e-05 2.88725e-05 0.000103939 0.000109533 0.000235395 3.68532e-06 4.34424e-05 3.47448e-06 0.000216591 0.000130481 0.000301092 5.05389e-05 4.94272e-06 1.8205e-06 8.06751e-06 1.8745e-05 4.97729e-05 0.000227983 1.84024e-06 4.28862e-05 3.85244e-06 1.74278e-06 8.11289e-06 4.96948e-06 2.55265e-06 0.000451489 1.7887e-05 2.79722e-06 2.50673e-06 8.08315e-05 0.00022839 5.64235e-05 5.87303e-06 0.000227973 6.31116e-06 2.04518e-06 1.76559e-06 1.88453e-05 0.000230279 0.000451519 0.00031186 5.7505e-05 6.11296e-05 8.0574e-05 1.50592e-05 0.00023005 0.000268036 4.22943e-06 3.08901e-06 5.0495e-06 9.48189e-05 4.73269e-06 0.000321307 0.000133734 0.000160311 0.000654085 3.57831e-06 0.000266493 3.34999e-06 0.000100282 8.62028e-06 2.74651e-05 5.27099e-06 5.47899e-06 4.72412e-06 0.00055207 6.73021e-06 1.96768e-05 2.63473e-05 3.9771e-06 0.000227178 4.42938e-06 0.000143811 3.92893e-06 0.00032063 5.88829e-06 0.000519598 1.71721e-06 2.00334e-05 4.13686e-06 3.84254e-05 4.61969e-06 0.000241478 3.10908e-06 0.000192964 2.72544e-06 4.15649e-06 0.000104885 0.000108946 6.91095e-05 0.000416404 4.77308e-06 0.000213273 0.000464702 4.44858e-06 0.000326465 3.02567e-06 4.3243e-06 1.53071e-06 2.78766e-05 4.54291e-06 2.40746e-06 0.00022787 2.66316e-06 2.02288e-06 5.34928e-06 1.51879e-05 4.99119e-05 0.000225789 1.98458e-05 4.54712e-05 4.41319e-05 4.50321e-06 3.40644e-06 0.000230797 0.000102755 8.77894e-06 7.4224e-05 5.89316e-05 0.000130458 4.24285e-05 0.000322773 1.89322e-06 3.5677e-06 2.8354e-05 9.71605e-06 3.83564e-06 0.000267245 6.65113e-05 1.18439e-05 8.83248e-06 1.96947e-06 0.000119312 6.46198e-06 1.32805e-05 1.93403e-06 6.61887e-05 0.000245113 0.000229031 3.17396e-06 5.48911e-05 2.08884e-06 2.06712e-06 8.1736e-05 0.000189472 5.26414e-06 0.000129227 0.000512227 9.97377e-05 0.000431623 0.000451911 3.42438e-05 9.33061e-06 0.000328656 8.0493e-06 5.92066e-06 0.000260339 2.82006e-06 7.31422e-05 3.75005e-05 1.62451e-05 4.27984e-06 0.000455215 3.34093e-06 0.000225552 7.87081e-06 0.000186659 8.10303e-05 6.29327e-05 3.5615e-05 6.8603e-05 3.42722e-06 0.000240012 8.1532e-06 6.12356e-06 0.000238429 2.54633e-05 0.000305664 0.000161789 3.50782e-05 0.00023515 3.36454e-05 0.000241722 8.36582e-05 3.50825e-06 4.75031e-05 6.25083e-05 0.000351026 2.73774e-05 0.000100807 9.80846e-05 7.16591e-06 8.07869e-05 0.000267032 8.43283e-05 1.86386e-05 3.50051e-06 0.897395 0.000226778 1.67737e-05 6.36081e-05 5.28518e-05 3.82369e-06 2.87277e-06 4.14931e-05 3.70925e-06 5.96706e-05 5.20802e-05 8.22561e-05 0.000294451 5.85136e-05 8.15437e-05 2.48961e-06 0.000297464 9.83071e-05 0.000225688 0.00021662 4.43742e-06 0.000529968 4.35775e-05 0.000314106 0.000339216 2.72397e-06 0.000449333 1.57785e-05 3.88384e-06 0.000288312 4.14365e-05 9.15735e-05 4.12519e-06 0.000141408 5.66757e-05 0.000277447 9.56043e-05 6.31883e-06 1.40451e-06 5.52162e-06 0.000434009 5.35243e-05 0.000197248 3.53387e-05 3.01198e-06 7.0225e-06 5.14853e-05 2.3012e-06 6.7923e-05 3.3448e-06 5.75351e-06 0.000453036 0.000149772 7.35575e-05 2.99158e-05 4.0323e-05 0.000545272 0.000305595 2.77546e-06 1.40041e-05 1.84457e-05 0.00029729 2.81954e-06 4.13171e-05 3.11957e-05 5.05723e-05 5.22436e-06 3.32704e-06 2.21576e-06 0.000306088 8.1258e-05 4.2637e-05 0.000245729 1.51004e-06 1.16333e-05 3.97222e-06 0.000292956 1.01659e-05 0.000177691 1.63185e-06 5.80362e-06 6.93688e-05 0.000177063 6.17352e-05 1.49527e-06 2.02386e-06 5.44838e-06 2.3155e-06 7.56984e-05 0.000402458 0.000150647 5.85738e-05 4.29313e-06 0.000229795 8.39474e-05 0.000228653 1.00237e-05 2.99515e-06 6.61694e-06 2.84308e-06 0.000227823 3.1912e-06 0.000116132 0.000599039 1.88207e-05 4.83888e-06 0.000135462 1.13783e-05 6.16012e-05 0.000250433 1.94036e-06 5.95608e-05 1.80644e-06 5.04568e-06 7.99944e-05 2.72684e-05 0.000106282 4.09846e-05 4.13814e-05 0.000266107 4.98866e-05 2.48538e-06 3.55643e-06 2.62912e-06 1.6032e-05 0.000319897 1.85335e-06 4.96321e-05 1.69594e-05 7.83098e-05 3.59953e-05 0.00015819 2.59342e-06 0.000111633 0.000140428 0.000228287 1.53938e-05 5.44042e-05 0.000388327 0.000261209 3.93083e-06 0.000118577 1.72911e-06 3.13936e-06 2.36225e-06 2.90096e-06 0.000109516 0.000106339 2.37521e-06 4.46104e-05 0.000395908 3.23642e-06 2.81775e-06 4.32937e-05 0.000147511 3.04803e-05 2.1111e-05 3.27378e-06 0.000224649 0.000135274 2.06027e-05 6.96804e-05 0.000448474 1.90834e-05 2.25172e-06 1.56094e-06 7.20121e-05 8.44756e-05 0.0002327 5.59866e-05 8.48629e-05 9.61825e-05 0.00022477 5.00576e-06 9.25971e-05 0.000230901 6.90702e-05 7.76368e-05 0.000165751 2.73824e-06 4.8187e-05 0.000210426 5.3443e-06 3.01004e-06 7.29389e-05 3.92081e-06 0.00023197 0.000217678 0.000227906 3.52992e-06 1.94965e-06 0.000528232 9.58239e-05 0.000232786 3.41207e-05 0.000323038 1.01722e-05 6.63929e-05 6.40539e-05 0.000224411 8.85686e-05 0.000244721 0.000297889 0.000443441 0.000531847 3.38679e-05 4.07001e-05 1.76736e-05 5.31096e-05 1.79286e-05 0.000105727 7.7093e-06 1.65379e-06 5.9352e-06 0.000453714 3.79978e-06 3.63302e-06 0.000394957 0.000283162 4.14093e-05 3.94556e-06 2.21235e-05 3.04982e-06 0.000381551 7.41264e-06 2.3849e-06 0.000246522 2.66071e-06 4.99307e-05 0.000233418 3.17007e-06 1.82191e-05 0.000225698 1.57567e-06 0.000115171 4.65462e-05 0.000516861 4.453e-06 9.89536e-05 3.09197e-06 0.000105307 5.0315e-06 1.99807e-06 7.98642e-05 6.01121e-05 4.70027e-05 
0.000144481 2.49633e-05 0.000171527 0.00019387 2.28595e-05 6.41771e-05 8.11962e-05 0.000192144 0.00024016 5.34414e-05 6.93193e-05 2.59702e-05 8.51523e-05 0.000162417 0.173986 0.000145284 1.33078e-05 0.000445283 9.96843e-05 7.66058e-05 7.28328e-06 0.000142701 4.76433e-05 4.18993e-05 8.27942e-05 0.000132775 5.56272e-06 6.72196e-05 2.51505e-05 0.000172056 0.000454013 1.81179e-05 0.000307092 4.96661e-05 0.000191813 1.01799e-05 0.000219271 0.000115978 2.39863e-05 4.46692e-05 0.000226054 3.0634e-05 9.7648e-05 9.75202e-05 4.60993e-05 0.000177053 2.90954e-05 7.33817e-05 7.62932e-06 0.000127028 5.66767e-05 0.000168048 6.60814e-06 0.000280967 2.98609e-05 7.54531e-05 6.37494e-05 0.000347739 0.000275428 0.000183159 0.000509826 9.00014e-05 1.83222e-05 0.000207474 7.83775e-06 0.000103845 0.000313761 2.44222e-05 0.000409577 0.000248987 6.50296e-06 0.000122596 2.67848e-05 5.22209e-05 0.000306359 0.000131337 0.000190496 5.01489e-05 0.000200747 0.000229018 0.000171997 0.00016485 0.000107218 0.00044423 0.000508309 4.12392e-05 0.000128255 0.000356031 0.0001997 5.29451e-05 9.30643e-05 8.72912e-05 0.000120646 0.000146422 7.00233e-05 0.000392348 0.10671 0.000722355 9.01652e-05 4.14942e-05 0.000296854 0.000151116 0.000271323 0.000127177 0.000183691 0.000192534 1.89952e-05 0.000115476 0.000150367 9.5172e-05 6.5036e-05 5.05836e-05 0.000177806 5.23565e-05 0.000207826 5.33356e-05 2.19816e-05 0.000125689 5.91233e-05 5.36303e-05 0.000171863 0.000613725 0.000241095 0.000199113 4.35807e-05 0.000269369 0.000119398 0.000197062 7.52312e-06 0.00015757 2.89162e-05 0.000228118 0.000114903 0.00011509 9.12831e-05 2.87898e-05 0.000138204 0.000122117 2.83043e-05 0.000267222 0.000292525 3.30262e-05 0.000195416 8.83389e-05 8.19526e-05 0.000138653 0.000154149 6.72441e-06 0.000125405 0.00026515 0.000137124 0.00013308 0.000358224 0.000145244 0.0422125 0.000182913 3.17218e-05 6.36829e-05 1.64032e-05 2.92587e-05 0.000192043 0.000479761 7.75619e-06 7.99579e-06 0.000233016 0.000161708 0.000131249 0.000110378 3.81496e-05 0.000250038 0.000356455 4.82065e-05 0.000143062 0.00021566 0.000237737 0.000464462 0.000612028 3.92172e-05 0.000100043 8.15616e-05 0.000106655 0.000193054 0.000228139 6.01617e-05 9.08315e-05 0.000564679 7.41087e-06 0.000104832 0.000183199 0.000162957 7.04962e-05 0.00196367 2.12046e-05 3.86049e-05 0.00169557 0.000132169 8.19693e-05 0.000114909 0.000218786 0.000112446 8.56535e-05 0.000116751 0.000174852 0.000121447 2.65176e-05 0.00013532 0.000282584 5.99532e-05 0.0001191 5.70637e-05 0.000266276 0.000153463 9.88938e-05 0.000109394 0.00032946 6.37699e-05 2.39862e-05 0.000115029 1.15684e-05 0.00040517 2.49407e-05 5.47473e-05 0.000169762 0.00012977 9.75899e-05 0.000198965 0.000131828 0.000233459 0.0001853 0.000128895 4.48543e-06 0.000341269 3.9531e-05 7.23156e-05 7.45005e-05 0.000283714 0.000122157 0.00020386 0.000466486 0.000184789 0.000121118 8.03052e-05 4.24291e-05 0.000151584 0.000256935 0.000158996 6.90196e-05 7.95178e-05 0.000104494 8.19314e-06 0.000432261 6.46911e-05 1.99768e-05 0.000185695 0.000105238 0.000236383 0.000245519 9.84845e-05 0.000113149 2.076e-05 0.000168246 0.000118808 0.000137857 9.60774e-05 0.000104902 0.000147043 2.7028e-05 3.14068e-05 0.000264494 0.000471617 9.94001e-05 0.000359842 7.84045e-05 7.56039e-06 9.31387e-06 8.04385e-05 0.0001967 2.70888e-05 0.000268533 1.20793e-05 0.000149966 0.000339104 4.26253e-05 0.000186556 0.000241028 0.000187115 0.0001665 5.87109e-05 0.00054741 9.47034e-06 0.000172184 8.78892e-06 4.20886e-05 2.5629e-05 0.0001759 4.65511e-05 3.98569e-05 0.00023071 0.000109481 7.82297e-05 4.47359e-05 0.000348185 0.000102359 0.000147821 0.000401616 0.000135325 0.00027362 7.45788e-05 0.000303519 0.000139915 5.49492e-05 1.4606e-05 0.000115893 0.00267923 9.17088e-05 3.09252e-05 0.00133171 0.000355279 0.000149418 7.11512e-05 3.42247e-05 0.000184466 6.20571e-05 0.000139083 0.000120806 0.000219757 0.000228783 2.32113e-05 0.000380559 0.00014767 0.00270933 0.000184535 0.000146219 1.77258e-05 0.000304226 2.10482e-05 0.000275973 0.000335547 0.000293939 4.48959e-05 1.04728e-05 0.000173415 6.6058e-05 7.76714e-05 0.000131895 9.88124e-05 4.10839e-05 0.000145501 0.000242425 0.000361274 3.84065e-05 5.22405e-05 4.12883e-05 0.000170409 0.000179698 0.000386041 2.25465e-05 0.000104229 0.000226579 0.00248229 0.000162368 9.30077e-05 0.000172406 9.61695e-06 0.000125517 0.000576063 0.000252677 9.53458e-05 0.00011147 0.000142074 1.84528e-05 7.98293e-06 0.000194483 0.000279912 8.39241e-05 0.000210558 0.000317055 9.53701e-05 3.19956e-05 0.000300131 0.000154731 0.000239899 0.000117536 0.000208945 0.000143373 4.74637e-05 8.17258e-05 6.33429e-05 8.2347e-05 0.000117774 0.000120559 0.000123237 6.09264e-05 4.73601e-05 6.78666e-05 0.000121106 0.000338206 0.00017609 0.000173836 3.03738e-06 0.000113622 0.000127206 9.71769e-05 6.09557e-05 2.65434e-05 5.14408e-05 0.000104298 9.14478e-05 6.75369e-05 0.000170002 0.000196657 3.86051e-05 0.000108918 7.3193e-05 0.000226813 6.44822e-05 0.000116178 1.86202e-05 0.000148009 3.76623e-05 0.000124458 8.94306e-05 9.21799e-06 0.000105015 0.000120873 9.94804e-05 0.000318058 0.000252913 0.000257743 0.000303362 0.000110449 3.91028e-05 0.00012796 5.47102e-05 0.00029668 7.91096e-06 0.000128276 3.99129e-05 9.5048e-06 9.12792e-05 0.000253946 0.000147024 8.06894e-05 1.65857e-05 0.000186747 8.39192e-05 0.000183956 9.28421e-06 1.70874e-05 0.000187658 6.05948e-05 8.06961e-05 0.000123839 0.000376462 0.000111533 0.000107861 0.000114175 0.000100093 0.000169096 4.15915e-05 0.000499535 0.000227357 4.61374e-05 0.000206034 0.00017104 0.000169802 0.000151858 7.70054e-05 0.000663764 0.000234162 9.53906e-05 8.821e-05 0.000413758 0.000304042 0.000177219 0.00030287 0.000272175 0.00109169 0.000143556 0.000259778 4.55998e-06 0.000120855 0.000215129 0.000120447 1.01879e-05 6.62585e-05 0.000181474 0.000117549 0.000126954 7.80266e-05 0.000190824 4.97135e-05 8.78169e-05 7.74794e-05 0.000143408 0.000116519 0.000546561 9.03781e-05 0.000135125 5.47852e-06 0.000128891 0.000199766 0.00013827 0.0003575 9.63156e-06 4.73388e-05 0.000103981 0.000130569 3.29279e-05 0.000100977 0.000185669 0.000214972 0.000421059 0.00051626 9.99549e-05 0.000465022 0.000100414 0.000109837 0.0668219 9.67514e-05 0.000151421 0.000307913 0.000214401 0.000100975 0.000303425 0.000257072 8.67285e-05 0.000126379 4.02166e-05 2.32054e-05 6.77921e-05 4.07085e-05 0.000796411 7.05994e-06 8.69547e-05 5.7598e-05 6.96519e-06 6.1611e-05 2.83216e-05 8.45773e-05 0.000271991 0.000340736 0.00105445 0.000183962 0.000304505 0.000159151 0.000437958 5.12742e-06 0.000185338 0.000394213 1.95676e-05 0.000132223 2.8066e-05 0.00033493 0.000722717 3.4784e-05 0.00035155 0.000316474 6.61083e-06 5.53303e-05 0.000232713 4.25659e-05 8.50395e-05 0.000184728 7.62332e-05 2.1624e-05 0.000199887 5.65926e-05 2.87436e-05 4.1703e-05 6.43187e-06 0.000553934 5.52423e-05 0.000238047 4.222e-05 6.78003e-05 9.77239e-05 0.000533504 0.000102273 9.78908e-05 6.86564e-05 7.93488e-05 0.000100927 6.09436e-05 0.000199133 0.000181206 0.000230673 1.27824e-05 0.000257411 4.5792e-05 0.000203665 0.000143961 0.000113787 2.64531e-05 0.000176834 3.04253e-05 0.000209934 3.68579e-05 0.000298252 0.000408883 0.000332477 0.000263904 9.16106e-05 0.000116247 0.000180748 0.00010985 4.50551e-05 0.000133525 5.58543e-05 0.00113884 0.000203267 7.98975e-05 0.147778 0.000133429 0.000496649 6.33302e-06 1.50948e-05 6.67133e-05 0.000106599 0.000108302 0.000248506 0.00013943 0.000104939 0.000143493 0.000103591 0.000148914 0.000225936 2.04356e-05 0.000170794 7.20178e-05 0.000207853 0.00060966 5.68107e-05 0.000129116 3.72606e-05 0.000646047 0.000163188 0.000178062 5.75282e-05 7.87032e-05 5.40446e-05 0.000119891 8.48305e-06 1.07973e-05 0.000111131 0.0001128 0.000443375 0.00101841 0.000208414 0.000219136 0.108028 8.41343e-05 0.000131192 0.000226385 0.000276221 1.64472e-05 0.000704049 9.15777e-05 0.000112122 9.4693e-05 6.62587e-05 2.56403e-05 0.000268829 1.17874e-05 6.41756e-05 0.00011856 0.000135156 0.00050938 7.28037e-06 8.9034e-05 2.20637e-05 0.00024098 0.000388027 6.66227e-05 9.52441e-06 8.43628e-05 0.000135746 4.73121e-05 0.000129057 6.12332e-05 0.000139931 5.38617e-05 0.000101137 0.000116546 4.59702e-05 0.000123031 2.30686e-05 0.000192248 3.10664e-06 0.00020912 0.000169461 9.99796e-05 9.41682e-05 0.000172537 0.000125731 0.000120949 6.9501e-06 0.000189563 5.47106e-05 6.53284e-05 9.02825e-05 0.000278548 3.52993e-05 0.000103043 0.000139731 0.000253846 0.000277459 0.000155736 0.000184342 0.000255665 0.000800991 0.000348256 0.000282889 0.000161285 4.17442e-05 5.82103e-05 0.000280742 0.000373321 0.000134351 0.000224709 0.0424924 0.000102694 0.000175285 0.000148554 0.000198207 0.00024925 0.000234888 0.000160136 9.67745e-05 6.79844e-05 0.0414267 0.000274251 0.00110633 6.35029e-05 0.000148699 8.5807e-05 0.000232943 0.000110607 4.45224e-05 0.000131713 0.000165669 0.00010611 0.000196207 6.11037e-05 0.000232055 0.000164629 0.000128387 0.000267201 7.77511e-05 0.000660639 0.000409442 5.15357e-05 5.96137e-05 6.32344e-05 0.000181043 3.85662e-05 0.000500787 0.000367218 0.000346059 6.39755e-06 3.36258e-05 0.000172455 0.000163178 0.000206734 0.000314173 1.54201e-05 0.000186276 0.000111475 0.000141663 0.000121323 0.000182543 2.9419e-05 0.000192585 0.000372926 2.50596e-05 0.000157862 0.000146039 8.93847e-05 7.78323e-05 0.000328951 9.4025e-05 2.98431e-05 8.66951e-05 0.00178504 9.30853e-05 0.000117908 0.000205893 0.000291002 0.000389503 0.000226962 0.000376163 0.000217583 5.01261e-05 6.49054e-05 0.000154 0.000211248 0.000134792 8.16957e-05 0.00034444 2.8299e-05 0.000155985 0.00018412 0.000200278 0.000134823 0.000133417 2.70523e-05 1.88607e-05 0.000832222 8.19139e-05 8.95773e-06 0.000934415 0.000114493 0.000334766 0.000192821 4.50305e-05 0.000230664 0.0254688 4.99438e-05 0.000218444 4.43687e-06 4.29522e-05 0.000157114 2.98199e-05 1.20257e-05 4.85043e-05 4.12529e-05 3.41136e-05 8.6544e-05 7.64265e-05 0.0423399 0.000114303 0.000172903 1.74902e-05 9.12141e-05 8.61898e-05 0.000126582 0.000317157 0.000163774 5.82833e-06 0.000429509 0.000118944 0.00013379 4.04498e-05 0.000136135 0.000405834 8.52556e-05 7.91711e-06 0.000575992 0.000129508 0.00042003 0.000433283 2.06294e-05 0.000317183 4.73535e-06 0.00026315 0.000243081 0.000199215 0.00035047 8.10185e-05 0.000190566 0.000145945 0.000113039 9.66696e-05 8.59806e-05 0.000176359 0.000250613 3.86199e-05 0.000315094 0.000180409 3.77542e-05 2.70107e-05 7.03083e-05 9.7199e-05 0.000229124 3.58629e-05 9.39453e-05 8.81385e-05 9.425e-05 0.000434572 0.000198429 0.000182806 0.000138839 4.17543e-05 5.2284e-05 0.00115778 2.89207e-05 0.000219273 8.27385e-06 0.000502812 2.90802e-05 0.000129096 3.72142e-05 0.00377834 0.000743424 2.05754e-05 0.000685615 0.000118373 0.000332791 5.81374e-05 0.000133059 0.000102453 7.47565e-05 9.61e-05 0.000173339 8.0457e-05 3.23352e-05 6.6805e-05 0.000301452 8.62293e-05 9.00172e-05 5.85934e-05 0.00032332 4.45483e-05 0.000227093 0.000345353 0.000106111 0.000119786 3.52231e-05 0.000114516 7.09247e-06 0.000132024 0.000114682 4.77867e-05 0.000262006 0.000115897 9.77208e-05 0.000283885 0.000217996 5.39989e-05 5.61011e-05 0.00019335 0.000129126 7.21372e-05 0.00119668 0.00012402 9.50335e-05 4.0558e-05 0.000230999 0.000195996 1.10567e-05 0.0243715 5.74907e-05 0.000496097 0.000430996 0.000141613 0.000195769 0.00025072 0.000281528 0.000165183 0.000258229 0.00013306 3.78037e-05 4.04049e-05 0.000469196 0.000190319 0.00042575 7.28711e-06 6.49507e-05 0.00337653 0.000176692 0.000220207 0.000102798 0.000225404 0.000115859 3.87931e-05 0.000303495 7.0714e-06 0.000100195 0.000171678 0.00029433 0.000242741 0.000114746 0.00049459 0.000101229 3.98915e-05 3.62454e-05 4.60772e-05 0.000216016 0.000422946 4.95468e-05 0.0002463 8.49131e-05 8.76946e-05 0.000106283 5.87125e-06 0.000294316 4.05975e-05 4.99978e-06 4.78012e-05 3.55117e-05 0.000246442 0.000146132 2.47687e-05 6.35141e-05 0.000132477 3.8974e-05 9.35118e-05 0.000107233 6.44096e-05 0.00012332 
0.000194543 1.27438e-06 2.71944e-05 0.000834242 1.73267e-05 0.000287862 6.35655e-05 8.74024e-06 0.000102911 4.77369e-05 0.000103762 2.64927e-06 0.000282204 1.13326e-05 5.72421e-06 1.48397e-06 0.000228599 3.902e-05 2.42527e-05 1.48742e-05 2.13521e-06 4.01413e-05 0.000228838 0.000110116 2.43095e-05 3.73368e-05 6.6683e-05 2.20574e-06 9.82845e-06 1.91364e-05 0.000230261 9.58212e-06 5.08868e-06 1.61241e-06 6.36357e-05 9.31159e-06 2.94416e-05 0.000259324 5.63104e-05 4.09003e-06 2.2594e-06 1.38127e-05 7.597e-05 5.18361e-05 0.000188998 4.20729e-05 0.00053246 0.000296512 1.37597e-06 0.000240304 5.55265e-06 0.000240925 2.57009e-06 0.000295318 3.60168e-05 0.000224888 8.47037e-05 0.000216403 4.46421e-05 0.000130312 0.000231614 1.91683e-06 1.9347e-06 2.28692e-06 3.01637e-06 4.83223e-06 1.33174e-06 3.62619e-06 6.04408e-05 4.67377e-06 3.50763e-06 8.07838e-05 2.70108e-06 0.000176913 9.10069e-05 6.96242e-05 4.64825e-05 2.60242e-06 6.95602e-05 5.03961e-06 0.000315277 0.000229707 8.75322e-05 0.000107482 7.3305e-06 3.09019e-05 5.83531e-05 1.19656e-05 0.000250537 0.000235177 3.76146e-06 5.56992e-05 1.19283e-05 2.33954e-06 2.11106e-06 9.68935e-05 0.000234735 0.00139223 1.81423e-06 4.91297e-06 1.91086e-06 9.8288e-05 2.38938e-05 0.000339816 9.31273e-06 1.70287e-06 2.32635e-05 1.99164e-05 2.25398e-06 0.000285805 2.52202e-06 0.000241655 0.0003141 2.44913e-06 0.000480953 4.06872e-06 0.000283818 0.000105126 0.00023164 2.72015e-06 5.39144e-06 0.000466606 4.44517e-05 1.74341e-05 0.000191428 9.63458e-05 1.53629e-06 0.000113325 0.0001057 3.05531e-06 3.58137e-05 2.25047e-05 6.30589e-05 4.57019e-06 0.000227818 3.96296e-06 1.74801e-06 3.55082e-06 1.58519e-05 6.51014e-05 1.53725e-06 3.59144e-06 3.38203e-05 2.62232e-06 2.88149e-06 6.07386e-06 1.55887e-05 1.10147e-05 0.000109234 4.81339e-05 2.45168e-06 2.47202e-06 9.38354e-06 4.22278e-05 5.3114e-06 4.91077e-06 0.000227683 0.000298999 3.33497e-05 0.000453299 0.000128024 5.11343e-05 1.71058e-06 6.83507e-06 2.2609e-06 4.49464e-06 4.45799e-06 3.81943e-06 3.14174e-06 8.91681e-06 0.000121842 2.45111e-06 2.69728e-05 5.77748e-05 7.76591e-05 0.000231633 0.000321507 5.86812e-06 1.03053e-05 1.01608e-05 8.50422e-05 0.000133385 2.95788e-06 5.43711e-05 8.5367e-05 0.000440156 0.000248965 0.000281646 3.32156e-06 2.01396e-05 2.25576e-06 0.000590169 3.15241e-06 2.20893e-06 0.000242375 8.0888e-06 2.22817e-06 6.15618e-06 8.72041e-06 0.000293432 9.2463e-05 0.00027997 0.000227436 8.79324e-05 0.000337663 0.000227917 1.79359e-05 3.57017e-05 3.30976e-06 4.16527e-06 1.67791e-05 2.57742e-05 4.59479e-06 7.31811e-06 0.000113085 2.03741e-05 8.91484e-06 3.23051e-06 3.60516e-06 1.63763e-06 4.14499e-06 0.00022567 5.31949e-06 4.74933e-05 3.28577e-05 0.000252477 3.31571e-06 4.90641e-05 2.70633e-06 0.000306316 3.223e-06 1.59902e-06 4.74934e-06 4.74016e-06 7.44272e-06 2.90637e-06 0.000309342 3.23801e-06 0.000118317 0.000217688 1.24201e-06 2.64121e-06 2.99164e-06 6.43696e-06 5.1331e-05 1.70672e-06 0.000240404 0.000354732 2.45212e-05 3.91005e-05 0.000189087 6.61794e-05 0.000452199 0.000305764 1.93893e-06 0.000230493 1.95572e-06 4.04559e-05 4.97574e-05 1.02083e-05 1.96611e-05 2.00081e-06 2.92034e-05 5.88584e-05 3.41877e-06 4.89887e-06 2.28922e-06 2.51979e-06 9.34741e-05 0.000233993 4.93009e-05 4.27975e-06 0.000189402 3.74882e-06 0.00027286 0.000154542 0.000281658 7.27577e-06 4.19745e-06 7.44189e-05 3.91301e-06 0.000224787 2.35605e-06 3.81777e-05 4.83092e-05 8.39174e-05 2.32591e-06 0.000286997 2.89049e-06 1.57989e-06 0.000110216 3.83836e-06 5.10206e-05 2.13714e-06 3.53207e-06 0.000146512 1.60511e-06 0.000752574 2.20212e-06 6.41085e-05 3.98116e-05 0.000242501 8.08538e-05 4.15405e-05 4.11331e-06 0.000109457 4.26058e-06 3.1629e-06 0.000286016 4.2653e-05 1.01543e-05 0.000175683 2.49865e-06 0.000780265 1.44063e-06 1.20446e-05 0.000160948 8.28414e-05 3.81318e-06 1.69219e-05 3.05824e-06 4.23861e-06 3.42694e-05 0.000296254 8.33542e-05 4.70848e-05 7.23031e-06 3.21196e-06 3.94819e-05 5.8589e-05 0.000216548 2.59495e-06 1.50785e-06 8.4127e-05 0.0002712 7.21659e-05 1.48788e-05 0.000700986 5.90246e-06 1.42885e-05 4.58525e-05 0.00033117 0.00034037 4.39193e-05 0.000367294 0.000341622 4.94848e-06 5.91601e-05 0.000240263 0.000603944 2.2529e-06 5.23796e-05 7.26666e-06 0.000227926 8.34717e-05 0.000260824 0.000225991 4.1723e-06 5.62213e-05 0.00102102 0.000185649 1.84835e-06 0.000451671 2.68973e-06 1.96956e-06 2.70482e-06 3.51562e-05 0.000228678 1.95213e-05 1.07779e-05 0.000228339 6.73034e-05 4.0354e-06 0.000339164 0.000553907 2.3903e-06 4.7409e-06 1.13098e-05 2.84346e-05 2.50406e-05 0.000336581 3.16867e-05 2.19058e-05 0.000213136 0.000329476 0.000206349 0.000109705 0.00021929 0.000229515 2.438e-06 2.69161e-06 0.000231365 4.06395e-06 6.007e-05 5.21745e-06 0.000225165 0.000225304 0.000164157 9.04324e-05 5.99667e-06 1.7102e-05 0.000180813 0.000234934 3.1934e-05 1.86846e-06 3.39473e-05 0.000142551 7.36799e-05 4.75511e-05 9.93802e-05 9.19214e-05 2.04701e-06 0.000240518 3.07455e-06 0.000109384 5.99688e-05 0.000259017 2.589e-06 0.000228738 6.11452e-05 2.22816e-06 2.22666e-06 2.07337e-06 2.90512e-06 5.16066e-05 0.000138411 2.05516e-05 3.56059e-05 0.000290909 4.00818e-06 2.00899e-05 5.84019e-05 7.88585e-05 4.08081e-06 0.000120591 2.28602e-06 0.000311478 1.32545e-06 4.5836e-06 1.77478e-06 5.33199e-05 4.66075e-06 0.000330717 5.08111e-06 3.25323e-06 7.318e-05 0.000512754 6.47802e-06 2.07613e-06 5.43247e-06 2.96243e-06 0.00027958 4.25772e-05 0.000214694 5.08624e-06 5.29686e-06 5.31118e-06 3.18436e-05 0.000117246 8.01167e-05 0.000146794 0.000113312 4.8992e-06 0.000395748 9.33402e-05 2.97759e-06 2.84308e-06 4.70177e-06 3.20836e-06 3.18353e-05 3.66404e-06 2.042e-06 0.000155714 9.4132e-05 1.28235e-05 3.66905e-06 0.000335406 0.000540316 2.07318e-06 0.000274112 1.51686e-06 0.000227125 0.000390343 2.76029e-06 7.79597e-05 2.52001e-06 5.95764e-05 2.68787e-06 5.04709e-06 0.000130253 0.000230948 0.000182919 5.92216e-05 1.51911e-05 0.00044014 4.22497e-06 3.37818e-05 0.000235134 0.000367275 1.06255e-05 6.98603e-05 2.80967e-06 5.01777e-06 0.000158799 9.45209e-06 2.26926e-06 2.00068e-06 4.0756e-06 0.000111004 2.16531e-06 7.55933e-05 1.01824e-05 4.98274e-05 0.000343824 7.21458e-05 2.69039e-06 8.20493e-06 2.42706e-06 5.86023e-06 0.00023104 3.25836e-05 7.74048e-05 6.25737e-05 5.72133e-05 1.20746e-05 3.34787e-06 1.41166e-05 2.81924e-06 3.9315e-06 3.56286e-06 2.39803e-06 1.68232e-05 1.74677e-05 1.56785e-06 3.93473e-06 0.000228355 1.14846e-05 3.72563e-06 3.46934e-06 4.40967e-05 0.000233807 0.00032274 7.11914e-05 2.50695e-06 0.000230508 4.79503e-05 0.00023396 0.00044797 5.04277e-05 0.000238657 7.83397e-06 5.25021e-06 1.81643e-06 0.000268892 7.89129e-05 3.60577e-05 3.7215e-06 4.47472e-05 3.46097e-06 0.000173807 0.000502608 0.000333153 3.10498e-06 5.54919e-05 4.963e-06 6.16784e-06 2.92367e-06 0.000236853 7.20467e-05 1.53634e-06 2.57653e-06 4.00552e-06 1.40715e-06 4.05277e-05 0.000227624 2.35396e-06 2.83898e-06 1.78006e-06 6.02217e-05 2.83288e-06 3.03766e-06 2.24564e-06 0.000450492 1.24178e-05 1.90246e-05 7.86324e-05 0.00016863 0.000258982 7.87827e-05 3.71199e-06 0.000229068 0.000161619 1.97385e-06 1.47886e-06 2.12287e-06 0.000243566 0.000505755 0.000230462 0.000142404 6.86868e-05 3.60829e-06 6.72149e-05 0.000308966 0.000366888 5.25996e-05 2.04905e-06 3.49521e-06 8.60435e-05 1.90366e-06 0.000422932 3.43844e-06 0.000153644 0.000443776 2.45425e-06 0.000278122 4.85148e-06 7.13491e-06 4.61378e-05 0.000156617 2.19904e-06 2.13466e-06 5.72411e-06 0.000492102 4.42564e-06 1.58054e-06 0.00017105 0.000377481 0.000309526 2.99131e-06 5.64911e-06 1.59339e-05 0.000245738 2.83046e-06 0.000230671 2.66751e-06 2.63406e-06 3.98677e-06 6.47558e-05 1.89593e-05 5.64706e-05 3.71582e-06 0.00013742 2.82628e-06 1.99926e-06 0.000461553 2.89677e-06 0.000165228 0.00197931 4.84479e-05 6.63194e-06 0.00023006 3.57759e-05 0.000259444 5.39701e-05 2.89283e-06 1.41598e-06 8.82925e-06 2.85204e-06 3.82147e-06 0.000226399 5.98717e-05 1.612e-06 3.00015e-06 2.70076e-06 3.63508e-06 0.000226119 4.46147e-05 6.27788e-05 3.07321e-06 1.21248e-05 2.06482e-05 0.000241099 5.00579e-05 0.000219388 4.15062e-06 6.99964e-06 6.0059e-05 4.931e-05 0.000245473 5.73663e-06 3.1117e-06 1.2655e-05 0.000196582 5.73415e-05 0.000260747 2.58914e-06 1.67414e-05 8.60877e-05 2.53831e-06 5.22984e-06 0.00015463 1.60183e-05 3.59338e-06 1.41023e-05 0.000228006 0.000226628 2.35554e-06 9.04911e-05 2.23536e-06 3.83185e-06 2.75387e-06 1.95163e-06 3.67785e-06 0.000237766 0.000610861 0.000213046 0.0003438 0.000454593 0.000293062 2.5504e-06 3.62095e-06 0.000142441 8.42742e-06 0.000278408 2.36544e-06 5.1915e-06 8.58104e-06 1.01084e-05 5.49561e-05 0.000453951 6.46113e-06 0.000221272 6.69339e-06 1.77783e-05 9.03672e-05 2.58454e-06 7.99954e-06 0.000143191 8.48173e-05 0.000332283 4.08372e-06 8.49075e-06 0.000534711 7.4861e-06 0.000244624 3.01457e-06 9.43228e-06 0.000231993 4.57768e-05 0.000232204 1.52084e-05 3.95614e-06 1.68702e-05 0.00027165 1.62456e-05 8.64973e-05 1.3356e-05 7.30003e-05 4.19821e-06 3.30862e-05 0.000336255 2.16487e-05 2.51276e-05 3.98551e-06 0.899497 0.000241909 1.63682e-06 2.62471e-06 5.24368e-05 1.65082e-06 2.64399e-06 8.93417e-05 2.52453e-06 5.89363e-05 0.000130701 3.92154e-06 0.000353365 0.000119165 5.59225e-05 1.1954e-05 0.00022875 7.38188e-06 0.000226638 0.000112997 2.64255e-06 0.000517401 3.38603e-06 0.000227243 0.000235923 2.49516e-06 0.000443673 1.26776e-05 2.14582e-06 0.000440707 2.26453e-06 0.000112071 4.03656e-05 0.000123554 6.15295e-05 0.000337463 1.24771e-05 0.000104319 4.2592e-05 2.63123e-06 5.09296e-06 0.00015877 0.000359203 2.15598e-06 5.45916e-06 2.56273e-06 0.000138969 1.09258e-06 2.91535e-06 1.58625e-05 1.88142e-06 0.000519701 4.74559e-06 4.87461e-05 7.8049e-05 1.70456e-06 0.000227771 0.000455067 3.13294e-06 6.93983e-06 2.19735e-06 0.000284353 2.44091e-06 5.77449e-05 0.000143365 3.08767e-06 2.8532e-06 8.22376e-06 2.86522e-05 0.000227081 2.68106e-05 2.09737e-06 0.000228388 7.97543e-06 8.64723e-05 6.05781e-06 0.000228305 4.58158e-05 4.23777e-06 3.26385e-06 3.29914e-06 3.08466e-06 4.16494e-06 6.03275e-05 1.40717e-06 9.95104e-05 3.62369e-06 1.69331e-06 6.98191e-05 0.000227656 0.000130804 0.000170235 0.000223385 0.000261142 5.20187e-05 0.000310003 1.54331e-05 2.20112e-05 1.00473e-05 5.48892e-05 0.000225895 5.39063e-06 4.59438e-06 0.000601934 3.41165e-05 3.05286e-06 4.7586e-05 2.36854e-05 0.000231428 0.00032794 1.23858e-05 1.83925e-06 1.25925e-06 2.02143e-05 0.00010752 2.66e-05 7.35098e-05 3.50048e-05 3.80307e-05 0.000265824 3.21326e-06 1.68991e-06 8.79812e-06 2.44847e-06 3.20899e-06 2.08942e-06 1.42203e-06 1.88504e-06 7.44048e-06 2.8819e-06 0.000326127 0.000109566 1.52564e-06 2.8197e-06 0.000193927 0.000225548 2.02189e-06 1.01616e-05 0.000913271 0.000274608 2.22885e-06 4.67634e-06 7.32406e-06 4.00922e-06 1.75755e-05 2.01685e-06 3.62412e-06 0.000163349 1.64529e-06 3.98724e-06 0.000254669 4.75682e-06 1.64149e-06 3.92399e-06 2.6642e-06 6.33012e-05 3.52115e-06 4.97995e-05 0.000224256 4.45604e-06 8.34815e-06 6.2047e-06 0.000228748 5.71202e-06 1.61657e-06 1.58297e-06 5.56079e-05 0.000117949 0.000227105 5.10564e-06 4.19832e-06 9.60925e-06 5.47354e-06 2.70507e-06 7.38763e-06 0.00022746 1.93754e-06 6.61256e-06 6.1874e-05 0.000363361 2.87984e-06 0.000166006 0.000152704 2.69582e-06 7.18126e-06 0.000166514 0.000225456 5.15247e-06 0.000298795 5.49238e-06 2.32747e-06 0.000458815 0.000130696 0.000343643 1.10083e-06 0.000520815 8.41432e-06 0.000181786 1.75845e-05 6.51364e-06 9.73827e-05 0.000313019 0.000275508 0.000281954 0.00102549 5.03135e-06 2.30506e-05 2.35976e-06 1.82131e-05 1.36905e-06 3.88326e-06 3.88888e-06 2.79835e-06 0.000149011 0.00045608 3.56129e-06 6.99068e-05 0.000297468 0.000367037 8.61929e-05 1.88616e-05 9.14266e-06 2.14302e-06 0.00027627 4.40306e-06 3.86935e-05 0.000291223 5.94179e-05 2.33798e-06 0.000297788 2.23761e-06 1.38227e-05 0.000227369 2.44701e-06 3.97154e-06 5.63693e-05 0.000459443 1.28279e-05 6.1335e-05 6.07841e-05 2.00221e-05 3.9693e-05 4.77386e-05 0.000205427 8.01796e-05 5.4816e-06 
0.000121 1.73417e-06 4.70053e-06 1.74605e-05 2.78107e-06 0.000272832 7.20383e-05 0.000170577 0.000201171 6.58646e-05 2.82974e-06 2.85378e-06 0.000230738 5.93973e-06 0.000529012 3.47339e-06 0.000230753 9.88381e-06 3.81165e-06 1.42525e-05 2.26323e-06 2.41418e-05 5.79367e-06 4.35277e-05 1.51486e-05 4.3945e-06 0.000155973 4.23654e-06 0.000104328 4.76848e-05 0.000386234 0.000106149 7.18521e-05 4.87883e-06 8.98891e-05 1.69391e-05 3.31948e-05 8.35859e-05 3.36936e-06 6.17507e-05 1.72645e-06 3.54648e-05 2.01285e-05 0.000265821 1.35839e-05 2.43667e-05 0.000536207 0.000183319 3.65526e-06 0.00037815 5.5096e-06 4.03456e-05 1.64913e-06 0.000233823 4.50131e-06 0.000233283 4.49558e-05 8.5414e-05 5.46459e-06 9.61189e-05 0.000505035 2.21813e-06 4.71051e-06 3.8324e-06 0.000154371 7.45123e-06 2.87742e-06 1.05687e-05 1.09385e-05 1.02014e-05 5.97278e-06 4.16791e-06 4.64994e-05 2.84266e-05 0.00018715 0.000117482 4.63586e-05 1.49541e-06 3.1435e-05 1.06215e-05 0.000288533 0.000230268 8.30489e-05 5.66311e-06 0.00032209 4.9624e-06 3.71013e-06 7.28613e-06 3.92355e-06 0.000228699 4.34407e-06 2.36656e-05 6.23146e-05 2.36439e-06 2.36509e-06 7.67401e-06 0.00027103 4.03677e-05 2.04366e-06 6.51383e-05 3.28134e-06 0.000154768 0.000164784 0.00039371 9.05784e-05 5.38669e-06 4.64135e-06 4.00913e-05 3.10106e-06 0.000276862 1.5962e-06 0.000273448 0.000835276 4.55192e-06 0.000460023 1.62143e-05 0.000485409 7.22292e-05 0.000226718 5.73743e-05 8.66992e-05 0.000621908 1.34667e-05 3.52134e-06 0.000130007 3.63061e-06 1.94189e-06 0.000118317 2.89375e-05 5.03147e-05 2.78242e-06 0.000145994 0.000226937 3.23203e-06 0.000229533 0.00015482 3.55756e-06 0.000465519 4.72899e-05 6.25598e-06 1.75824e-06 4.17653e-05 6.79947e-05 0.000114274 6.81644e-05 4.2246e-06 1.23808e-05 8.48521e-06 0.000253632 9.85672e-05 3.08929e-06 1.11283e-05 0.000211844 3.9677e-05 0.000112236 5.09467e-06 0.000229117 0.000325645 8.10888e-06 0.000460032 3.97438e-06 0.000394507 3.64786e-06 2.43861e-05 2.03637e-06 1.57047e-05 6.04082e-05 4.92165e-06 3.32187e-06 0.000184105 8.67457e-05 3.23562e-06 3.18338e-05 0.000101687 0.00012333 0.000265961 0.000307473 6.48686e-06 9.94278e-05 5.60118e-06 0.000117394 0.000116256 7.24597e-06 4.27924e-05 0.000127196 0.00044995 0.000241539 0.000286682 4.85325e-06 3.88144e-06 3.60977e-06 5.74311e-06 1.41957e-06 2.03626e-06 6.52546e-05 1.36495e-05 5.91986e-06 1.28754e-05 0.000360667 0.000286773 9.71006e-06 0.000265288 0.000227788 7.52867e-05 8.99866e-05 0.000232036 1.95991e-05 3.1469e-06 0.000113941 0.000130152 2.31499e-05 4.12701e-06 2.63682e-06 6.04576e-05 0.000112953 1.58743e-05 1.07196e-05 1.07875e-05 4.50002e-06 7.57834e-06 4.45975e-05 0.000289605 2.06145e-05 4.89012e-05 3.92307e-05 0.000238185 3.03832e-06 6.9777e-05 4.04462e-05 0.000297723 2.43886e-05 3.60911e-06 7.91787e-06 0.000115344 2.36396e-06 6.18454e-06 0.000298142 3.36817e-06 0.000121589 3.7902e-06 1.64572e-06 2.99051e-06 3.21372e-06 4.21287e-05 5.82482e-05 1.63311e-06 0.000276806 3.99114e-05 3.94774e-06 7.57053e-06 1.25526e-05 2.88938e-06 0.000455648 0.000282437 3.0452e-06 0.000412725 8.29988e-06 0.000383667 3.51607e-06 3.10075e-05 2.57672e-05 2.99837e-06 4.83722e-05 1.9525e-05 6.88071e-06 0.00010873 3.84063e-06 1.57163e-05 6.90782e-05 0.000293404 0.000102111 5.76491e-06 6.08972e-05 2.3371e-06 0.000278274 0.000111078 0.000232531 1.78529e-05 5.25298e-06 9.65866e-05 1.82897e-05 0.000286242 2.56072e-05 9.46205e-05 0.000328239 1.32153e-05 5.66399e-06 0.00030949 2.85709e-06 4.14373e-06 5.26703e-06 3.41011e-06 0.000134069 0.000113478 3.60307e-06 6.48454e-05 3.02285e-06 0.000234645 1.97429e-05 0.00011328 0.000231819 0.000321184 2.77204e-06 9.96278e-05 2.50111e-05 0.000127087 4.84886e-06 4.50672e-06 0.000401359 1.8856e-05 0.000239877 0.000374977 2.70546e-06 0.00031038 5.6498e-06 4.87385e-05 8.24581e-05 0.000274534 0.00012141 9.61863e-05 1.89732e-06 7.91385e-06 7.43782e-06 0.00103069 4.60593e-05 3.56604e-06 0.000125591 2.97002e-06 6.744e-06 0.000127014 9.71653e-06 3.23046e-06 4.19067e-06 5.33357e-05 0.000367431 4.41753e-05 0.000169784 0.000705125 4.89624e-06 8.39706e-06 2.72076e-05 3.23383e-05 0.000466845 2.45354e-06 0.000228763 0.000272221 3.18383e-05 0.000166276 5.83023e-06 0.000280452 2.45783e-06 0.000193005 0.000252566 0.000231301 1.46309e-05 0.000218357 0.000314651 0.000260064 3.60188e-05 0.000235775 7.56751e-06 4.58948e-06 0.000456316 5.31337e-05 1.89476e-06 9.93781e-05 4.83994e-05 0.000240135 0.00021732 5.50821e-05 0.000332854 6.80475e-05 0.000194768 0.00105717 0.000611993 2.2513e-06 1.10707e-05 7.39887e-06 2.98274e-06 1.29865e-05 0.000612514 3.39322e-05 2.91137e-06 9.88041e-06 0.000228933 6.49414e-05 4.48972e-06 0.00014378 0.000226724 1.56939e-06 2.66753e-06 0.000229748 4.60042e-05 8.83381e-06 7.41625e-06 0.000226813 0.000230635 4.22065e-05 4.83262e-05 2.82966e-06 4.55133e-06 1.42951e-05 0.0002841 7.16742e-05 1.75768e-06 2.86603e-05 6.15947e-06 6.09085e-06 0.000181044 1.66573e-05 8.37341e-05 3.99947e-06 0.000237382 0.000142881 0.000340716 2.81688e-06 0.000274858 1.55333e-06 0.000229372 3.51467e-05 4.546e-05 7.88316e-05 2.73877e-06 1.91067e-06 1.38036e-05 0.000185741 1.26092e-05 6.15163e-05 0.000294367 2.71647e-06 0.000220893 0.000157537 0.000155323 2.29046e-06 7.81327e-06 4.94444e-05 0.000524169 2.80325e-06 7.10703e-06 4.25477e-06 7.31221e-05 2.57612e-06 0.000425189 7.19015e-06 1.12805e-05 7.77033e-05 5.98358e-06 2.62203e-05 2.88356e-06 5.26476e-05 2.88768e-06 0.000298784 1.01319e-05 0.000229528 3.39628e-06 0.000412787 2.91939e-06 0.000108606 3.78689e-05 7.98789e-05 0.000166683 0.000268321 5.56683e-06 0.000699389 5.37269e-05 5.36357e-05 4.57165e-05 2.46929e-06 0.000303833 8.13108e-06 3.56288e-06 0.000100566 8.2274e-05 5.95486e-05 6.84546e-05 3.0568e-06 0.000341426 0.000228566 3.77452e-06 0.000233039 1.96457e-06 0.000232734 3.76145e-06 6.17906e-06 5.54953e-06 5.61029e-06 5.86914e-05 6.629e-05 2.89461e-05 6.10562e-06 0.000233514 0.000176665 5.61651e-05 3.77613e-06 0.000347566 5.63638e-05 0.000165796 0.000229934 0.000245687 9.91558e-05 3.52881e-06 3.21969e-06 0.000136255 6.58606e-06 1.20803e-05 3.20371e-06 2.62648e-06 2.98851e-05 6.7817e-05 2.76134e-06 6.72819e-06 2.91299e-06 0.000220015 0.000279711 5.24134e-05 8.40011e-05 3.39602e-06 3.34023e-06 0.000145688 0.000368652 1.02572e-05 5.98895e-06 0.000131464 5.64369e-06 9.50619e-06 3.09097e-05 8.99177e-06 2.91767e-06 4.08788e-06 6.75619e-06 9.16903e-05 6.72396e-05 4.03372e-06 1.75821e-06 4.21051e-06 0.000229657 8.05247e-05 0.000172467 4.28657e-05 4.97152e-05 1.25842e-05 0.000638478 3.0034e-05 3.40275e-06 0.000273426 5.10557e-05 0.000368385 0.000452677 4.25283e-06 0.000232722 2.3074e-06 2.27777e-05 1.6024e-06 7.40626e-06 0.00012346 7.4805e-05 2.27698e-06 0.000188849 3.54251e-06 0.00019955 9.45257e-06 8.44817e-06 2.27901e-06 6.97205e-05 4.58396e-06 7.39114e-06 3.29282e-06 0.000477612 3.79022e-05 1.73161e-06 5.85705e-05 4.54062e-06 3.04889e-06 1.33201e-05 0.000230013 1.39665e-06 2.74428e-06 3.05099e-06 2.18808e-06 3.07799e-05 0.000189732 6.17902e-06 0.000455342 9.90173e-05 2.88553e-05 4.43008e-05 6.56198e-06 0.000228347 5.05123e-05 3.88453e-06 0.000230962 1.13511e-05 2.92746e-06 2.72038e-06 7.69893e-05 0.000246355 0.000456197 0.000352529 9.3307e-05 0.000128419 0.000135441 0.000216957 0.000264421 0.000444754 7.59197e-05 2.17481e-06 7.4032e-06 5.16025e-06 5.60399e-06 0.000228158 5.18178e-06 8.91993e-06 0.000546417 7.78694e-06 0.000247859 2.60103e-06 0.000212653 0.000175783 0.000202519 2.95731e-06 2.89706e-06 1.66557e-05 0.00046598 0.000294899 5.741e-05 5.91717e-06 0.00025127 0.00023112 6.87956e-06 3.89671e-05 5.72207e-06 0.000279846 3.46556e-06 0.000234319 3.52829e-06 3.33843e-06 2.74276e-06 2.68054e-05 2.27154e-06 1.11075e-05 2.60752e-06 5.28178e-06 4.43745e-06 3.80316e-06 3.98194e-05 0.000108983 4.3086e-06 0.000275757 0.000112972 0.000364615 0.000338433 4.759e-05 0.000232236 7.15171e-05 4.08573e-06 2.89241e-06 1.26283e-05 3.05684e-06 5.09868e-06 0.000230346 2.83942e-06 5.6704e-06 5.97175e-06 2.07259e-06 5.13983e-06 0.000247167 6.61193e-06 5.08707e-05 4.44268e-06 3.51406e-06 2.17628e-05 0.00025168 1.35924e-05 2.02582e-05 8.74885e-06 2.66948e-06 3.34098e-05 7.5495e-06 0.000263097 2.83351e-05 2.50455e-06 7.78171e-06 0.000266156 5.91945e-05 0.000237838 4.51107e-06 4.95564e-06 5.39153e-05 2.35149e-05 4.69271e-06 3.61738e-06 1.25086e-05 1.86796e-05 0.000151056 0.000228458 0.000226527 2.90448e-06 3.19782e-05 4.1012e-06 3.63318e-05 0.000107088 1.11551e-05 6.00248e-06 3.17125e-05 0.000612395 3.64661e-05 0.000233411 0.000603425 3.08622e-06 3.68469e-06 0.000382722 5.48809e-06 7.239e-06 0.000250325 3.39235e-06 0.00014915 4.80688e-05 2.05064e-05 5.8239e-05 0.000460759 0.000110351 0.000333053 1.41273e-05 5.39272e-05 6.58521e-05 0.000114695 9.91371e-06 7.03619e-06 8.67825e-05 0.000271303 7.52936e-05 6.43015e-06 0.000308143 3.50321e-06 0.000467761 8.0746e-05 4.27465e-06 0.000325328 5.67053e-05 0.00022862 3.05953e-05 5.90888e-06 2.20077e-05 4.19518e-05 9.48858e-06 0.000128054 6.28696e-06 0.000107268 5.56051e-06 0.000168578 0.000237471 1.2345e-05 1.93179e-05 4.82718e-06 0.897658 0.000262566 1.13622e-05 2.93384e-05 5.55215e-05 3.80741e-06 1.32554e-06 6.94358e-05 6.52415e-05 6.88758e-05 4.85571e-05 0.000132165 0.000416656 0.000146289 3.20322e-06 2.19707e-06 0.00027684 3.6536e-05 0.00029489 0.000150013 7.12962e-06 0.000531125 2.3066e-06 0.000276447 0.000342128 4.65882e-06 9.29592e-06 4.36366e-06 5.51233e-06 0.000322612 4.8946e-05 3.76492e-06 2.28496e-05 0.000219168 5.5544e-05 0.000387721 1.00536e-05 5.69657e-05 1.87039e-06 3.26986e-06 5.82082e-05 0.00012983 7.81467e-06 3.94874e-06 4.46269e-05 4.72591e-05 0.000321836 2.74489e-06 4.90595e-05 1.75927e-05 1.33997e-05 0.000492836 5.05079e-06 1.97034e-05 1.22712e-05 3.00165e-06 0.000612959 0.000661572 2.86662e-06 7.40145e-06 4.99793e-05 0.000244222 2.7094e-06 3.56209e-06 2.83714e-06 3.10386e-06 4.92225e-06 3.55112e-05 2.32069e-06 0.000229092 6.60346e-06 4.942e-06 0.000242177 2.91262e-06 0.000113338 0.000110329 0.000237419 4.8889e-06 0.000361129 1.08748e-05 6.35783e-06 1.38614e-05 2.20237e-05 3.412e-06 1.38752e-06 4.98999e-06 3.06541e-06 3.21714e-06 6.42446e-05 0.000521452 0.000240337 0.000162037 7.02469e-06 0.000239589 8.48495e-05 0.000236077 4.9377e-05 2.92411e-05 7.09045e-06 3.74596e-05 0.000327321 3.28629e-06 4.3492e-06 0.000683847 4.99166e-05 6.97111e-06 1.13439e-05 7.35345e-05 0.000250626 0.000228742 3.58942e-06 5.19313e-06 1.38277e-06 0.000338683 4.47878e-06 4.06014e-05 6.08191e-06 4.67982e-06 3.47108e-05 0.00023726 3.23686e-05 2.21918e-06 1.10464e-06 2.78855e-06 6.96611e-06 7.98653e-06 2.87885e-06 2.40108e-06 2.22728e-06 7.92254e-05 3.27142e-06 1.25846e-05 1.60524e-06 4.25462e-06 0.000153457 0.000231506 3.89421e-06 1.00864e-05 1.0006e-05 0.000247349 2.38718e-06 0.000146758 2.75392e-06 4.0904e-06 6.02135e-05 2.65958e-05 5.00925e-05 6.53557e-05 5.52675e-06 6.74509e-06 0.000254798 0.000113601 3.37042e-06 0.00013309 2.90795e-05 0.000105325 0.000129112 5.58534e-06 0.000229983 7.52755e-05 9.66866e-06 0.00024055 0.000241916 1.40227e-05 2.97717e-06 2.30587e-05 5.68504e-06 0.000500947 0.000227902 5.14117e-05 7.22911e-05 0.000158069 9.23634e-06 6.07315e-06 7.50162e-06 0.000362588 4.39717e-06 4.25303e-05 8.84795e-05 4.9499e-06 1.03197e-05 7.61794e-05 5.90085e-06 2.67941e-06 0.000246765 5.668e-06 0.000265839 2.41231e-06 0.000242963 7.42766e-05 2.03791e-06 0.000467095 0.000110349 0.000345099 1.74176e-05 0.000388226 0.000124612 0.000357665 0.000148267 0.000109232 6.98948e-06 2.42051e-05 0.000320884 0.000273535 0.000233235 9.15126e-06 7.3273e-05 3.33553e-05 1.16676e-05 3.646e-06 2.86755e-05 3.77448e-06 1.94269e-06 0.000149991 0.000456958 4.34807e-06 8.35004e-06 0.000261171 0.000253472 3.87925e-06 2.9015e-06 2.99529e-05 2.88898e-06 0.000368197 4.24819e-06 2.37294e-06 0.000285503 6.11812e-05 3.3222e-06 0.000240544 2.94268e-06 9.87541e-05 0.000230688 1.51629e-06 2.10932e-06 2.80426e-05 0.000450219 4.32662e-05 0.000266769 5.4768e-05 7.60761e-05 2.99661e-06 2.92898e-06 0.00011055 0.000127371 5.31812e-06 
0.000215088 6.54797e-06 0.000146077 4.48716e-05 7.24812e-05 1.30165e-05 1.07056e-05 1.00895e-05 1.22536e-05 0.000261657 0.000139632 6.54377e-06 2.65358e-05 0.00510945 0.00041328 1.50445e-05 0.000394946 1.20762e-05 0.000505047 0.000391081 1.50044e-05 3.80084e-05 0.000142746 3.03325e-05 6.40667e-05 1.32112e-05 4.71319e-06 9.16318e-05 4.59984e-06 1.86131e-05 0.000180044 0.00013323 0.000394985 0.000978852 0.000698623 1.38789e-05 0.000166478 0.000216221 0.000109986 0.000128128 0.0012048 2.29445e-05 7.84278e-05 9.31987e-05 0.000653502 8.59633e-05 0.000478679 9.32048e-05 4.35201e-06 0.000554004 2.48647e-05 7.41519e-06 6.71611e-06 4.74239e-05 7.04594e-06 1.56882e-05 1.90787e-05 2.58374e-05 0.000408322 2.13837e-05 0.000122985 1.14967e-05 1.30692e-05 0.000205052 1.57126e-05 4.10538e-05 0.000165827 1.81753e-05 1.6183e-05 3.27579e-05 2.14067e-05 7.14616e-05 0.000393509 1.30021e-05 2.23794e-05 1.21894e-05 0.000129153 5.11225e-06 4.12808e-05 2.5386e-05 0.000526792 0.000697505 1.36387e-05 0.000450049 0.000345126 0.000251931 0.000371741 0.00125163 0.000666254 2.23646e-05 0.000387042 1.04794e-05 0.000138451 0.000109463 0.000300502 4.50456e-05 0.000500657 0.000147311 7.79677e-06 0.000116034 0.000248773 0.000125803 0.00050454 0.000414095 0.000220525 0.000401765 0.00051306 4.11819e-05 0.00080155 1.04815e-05 6.58846e-06 5.63129e-06 1.88957e-05 1.30605e-05 1.34275e-05 1.23239e-05 0.000131906 0.000419604 0.000387145 4.77874e-05 0.000679661 2.12963e-05 2.03668e-05 0.000389409 3.42279e-05 7.06376e-06 6.25052e-06 5.74061e-06 0.00038637 5.46703e-05 0.000482921 0.00044066 2.81177e-05 0.000568512 0.000295823 0.000117831 3.89417e-06 1.48002e-05 5.94025e-06 1.44894e-05 8.71222e-06 1.73145e-05 0.767117 0.000172173 1.24979e-05 0.00238012 1.1093e-05 0.00548584 0.000514041 0.000394005 1.33899e-05 9.72248e-05 3.80971e-05 0.000413639 6.19486e-05 0.000214185 6.97813e-06 8.81304e-05 5.47662e-05 0.000247073 1.08416e-05 0.000481975 8.88042e-06 0.000390697 4.28064e-05 6.37608e-06 3.69265e-05 0.000206613 9.81662e-06 0.000173166 0.000455578 0.000229891 1.33507e-05 0.000116753 2.35943e-05 0.000715695 6.56551e-05 7.01098e-05 0.000577826 0.000718624 0.00078109 1.2479e-05 0.000143851 0.000291991 2.58783e-05 0.000338344 4.63399e-05 2.68114e-05 1.19563e-05 9.71889e-06 1.47181e-05 5.40732e-05 6.06901e-06 6.44634e-06 0.000829379 0.00508161 0.000398263 0.000640711 0.000146088 0.000169413 0.000359189 0.000186807 6.91478e-06 1.71591e-05 0.000304863 0.000186339 1.73515e-05 0.000432009 1.08841e-05 3.11634e-05 8.97648e-05 0.00010605 7.13414e-05 1.25467e-05 2.34859e-05 6.88169e-06 0.00197276 9.9342e-06 0.000905279 2.2817e-05 0.000168721 1.16937e-05 1.40376e-05 0.00043164 3.43707e-05 2.4668e-05 0.000394623 0.000108737 0.000602901 1.0732e-05 0.000396941 8.05402e-06 3.03521e-05 0.000656832 4.74946e-05 0.000759385 1.58733e-05 0.000863702 5.87048e-05 0.0004158 1.93178e-05 0.000238153 1.6844e-05 0.000474817 4.59121e-05 1.57945e-05 1.59198e-05 5.47154e-05 0.000212154 7.91834e-06 0.000392601 0.00026141 1.57465e-05 0.000144554 0.000197747 1.28071e-05 0.000397992 0.000926884 1.75806e-05 8.48677e-05 2.07801e-05 1.07356e-05 3.7512e-05 0.000237004 9.25422e-05 0.000136851 0.000146156 0.000176312 1.00669e-05 2.47818e-05 0.00039234 0.000399468 0.000380912 0.000109756 2.15122e-05 0.000507266 2.49919e-05 6.08708e-06 0.000391908 1.1433e-05 5.40435e-05 1.51264e-05 7.77877e-05 1.33278e-05 0.000484807 0.000129405 1.00544e-05 0.000311595 1.39644e-05 6.47435e-06 6.41931e-05 1.12484e-05 7.15781e-05 6.64174e-06 0.000397295 6.68152e-06 1.07766e-05 0.000247558 8.65075e-06 2.99225e-05 0.000513857 0.000115273 8.09066e-06 0.000255892 8.711e-06 0.000203833 0.000449581 0.00039048 0.0013967 2.22077e-05 0.000252403 1.92146e-05 0.000183314 0.000726358 0.000472049 1.0692e-05 0.000356879 9.29508e-06 0.000398559 8.62387e-06 0.000547074 0.000125383 0.000717156 3.41018e-05 0.000424702 1.24727e-05 0.000384996 7.73637e-06 1.23625e-05 0.000622823 0.000888346 0.000287618 0.000544083 0.000115811 6.97116e-06 1.3873e-05 1.31913e-05 9.7811e-05 0.000394327 0.00042708 2.01415e-05 0.000383588 1.27629e-05 0.000397235 7.07836e-06 4.39797e-05 1.01592e-05 0.000870863 0.000354622 1.1087e-05 0.000393869 0.000370151 0.000271921 0.000106406 5.81447e-05 0.000130312 0.000396559 6.25717e-06 1.5506e-05 0.000102024 5.97905e-06 2.18347e-05 0.000650947 0.00010435 2.86643e-05 0.000409731 0.000100915 0.00021995 1.59094e-05 3.9292e-05 6.79062e-06 0.000240739 0.000401576 1.56829e-05 9.93874e-06 0.000162698 8.88972e-05 1.61071e-05 5.00746e-05 1.69337e-05 1.64577e-05 1.36053e-05 0.000448604 3.76303e-05 0.000143344 0.000293987 0.000389618 0.000397633 5.65746e-06 0.000390756 0.000477589 6.46287e-05 0.000152009 8.66952e-05 0.000468186 7.54146e-06 0.000992907 1.73727e-05 0.000140262 2.89047e-05 1.10208e-05 3.98474e-05 4.22009e-05 4.15857e-05 3.66602e-06 5.36746e-05 2.85113e-05 2.25517e-05 9.06686e-06 6.60958e-06 0.000398931 1.0313e-05 2.31296e-05 8.538e-06 4.39342e-05 4.28879e-06 0.000552068 6.27277e-06 6.24778e-06 3.77908e-05 0.000434117 1.04451e-05 0.000395235 4.10185e-06 0.000277065 0.00019744 8.22789e-05 1.60946e-05 1.91625e-05 0.000169244 0.000727707 0.00052232 0.00018044 0.000983046 4.56083e-05 8.22069e-06 0.000456871 5.78918e-06 0.000781787 3.43124e-05 1.30578e-05 5.1699e-05 1.27093e-05 0.000275486 2.01635e-05 1.70104e-05 0.000108316 1.0213e-05 6.59706e-06 2.84727e-05 9.06385e-05 0.000104272 0.000500578 0.000288358 9.24055e-06 1.3915e-05 0.000150113 1.36291e-05 5.95422e-06 1.04181e-05 7.35153e-05 2.51904e-05 0.000113678 3.63276e-05 6.18767e-05 3.59487e-06 0.000267882 4.54565e-06 0.000233156 1.6548e-05 1.11471e-05 0.000277961 0.000162917 0.00031784 0.00015599 0.000232673 6.81401e-06 0.000446894 1.11588e-05 0.000126162 8.22613e-06 1.47464e-05 0.000444667 1.20253e-05 0.000421876 0.000389305 9.14578e-05 1.10541e-05 0.00043157 0.000512796 0.000179423 4.82317e-05 1.19553e-05 0.00605356 9.89596e-06 0.000152314 9.26668e-05 1.15224e-05 2.68854e-05 0.000139849 1.79732e-05 0.000595781 6.25302e-05 0.00015513 9.73731e-06 0.000730331 2.1689e-05 2.61211e-05 0.00014241 0.000389968 0.000214273 0.00114972 0.000406667 0.000425619 0.000388878 1.90062e-05 1.65607e-05 8.42205e-05 1.28702e-05 0.0010002 1.57406e-05 0.000165454 1.57135e-05 7.03728e-06 7.29462e-05 0.000105927 0.00454594 0.00102157 1.72261e-05 1.53768e-05 8.49266e-06 1.2666e-05 0.000643855 2.14112e-05 0.000346695 2.05153e-05 8.47735e-06 1.70109e-05 0.000422799 7.88971e-05 0.000483525 0.000165312 0.000391885 7.11021e-06 6.36933e-05 4.16135e-05 4.56468e-05 7.71316e-06 2.45033e-05 6.26782e-06 0.000129057 0.0001478 6.58535e-06 0.000768156 4.30996e-05 7.74429e-05 0.000231941 1.96946e-05 0.000386832 9.45434e-05 0.000244549 2.81455e-05 1.08815e-05 8.19415e-05 1.10114e-05 3.85784e-05 1.23407e-05 0.000182978 6.12841e-05 0.000385556 0.000237143 1.27701e-05 0.000293881 1.1805e-05 6.27852e-05 0.000388944 8.00933e-06 0.00121943 0.000207581 0.000207055 1.80125e-05 1.74983e-05 1.07731e-05 0.000170209 9.42345e-05 0.000154421 3.7493e-05 1.3763e-05 0.000608048 0.000202832 0.000214826 5.3453e-05 4.06592e-06 0.000189517 2.59528e-05 8.62799e-05 0.000117359 4.4913e-05 3.53787e-05 5.34282e-05 0.000396408 0.000379183 2.96113e-05 0.000478736 1.66083e-05 1.43049e-05 1.24937e-05 1.17039e-05 1.16881e-05 0.0011033 0.000391801 0.000281276 0.00110935 0.00016623 0.000108518 3.73393e-06 0.000459886 0.000342959 0.000250278 3.56187e-05 8.94749e-06 0.000392815 1.3282e-05 1.41826e-05 0.00160116 1.32967e-05 5.05503e-06 9.94181e-06 3.01556e-05 0.000167197 1.62693e-05 0.000506696 0.000286754 0.000441276 7.50065e-06 1.56021e-05 0.00027695 1.23477e-05 1.50311e-05 3.11631e-05 2.04636e-05 1.11202e-05 6.90296e-06 0.000602036 0.000241065 4.85694e-06 9.11426e-05 0.000569472 9.16073e-06 0.000544479 0.00104182 0.000203655 7.9956e-05 1.70982e-05 0.000520309 9.11018e-06 0.000193448 0.000162511 0.000389822 8.16846e-06 1.15748e-05 0.000391694 2.19635e-05 4.95813e-06 1.29631e-05 2.16123e-05 1.66615e-05 2.00259e-05 7.92734e-06 1.88639e-05 0.00013587 1.40908e-05 1.68499e-05 0.000254864 9.39157e-06 0.000124058 0.000874377 0.000276574 0.000483136 0.00011763 1.31712e-05 1.69146e-05 1.11047e-05 0.000384992 5.15452e-05 0.00109939 2.5946e-05 1.51713e-05 7.61353e-05 0.000840715 0.000719417 0.000350574 0.000485697 0.000974662 1.46206e-05 1.21118e-05 6.00491e-06 8.76238e-06 0.000452627 0.000476508 9.5963e-06 0.000898562 1.86144e-05 0.000634 1.73897e-05 7.23497e-05 1.56698e-05 0.000281053 0.000390981 0.000478236 0.00123939 0.000393985 2.46082e-05 0.000182991 1.54784e-05 0.000195075 1.06514e-05 0.000388025 1.11703e-05 0.000114247 1.0463e-05 1.06941e-05 1.43809e-05 8.44557e-05 0.000183266 0.000366378 1.32038e-05 2.18307e-05 0.000132734 9.80623e-05 0.000442023 0.00039242 0.00019844 7.98722e-05 1.16844e-05 0.000287802 0.000459481 1.72575e-05 0.000114235 2.13919e-05 1.56478e-05 7.04024e-06 0.00017031 8.52527e-05 0.0013436 8.27863e-05 0.000171644 0.000812397 0.000473666 0.000528167 0.000394681 0.000270904 0.000390087 9.24183e-05 1.68672e-05 6.19836e-05 0.000105177 0.000341245 1.45253e-05 9.75181e-06 1.31188e-05 0.000345565 8.17618e-06 8.27788e-06 9.16213e-06 1.33562e-05 1.40398e-05 0.000350852 9.32003e-05 7.08115e-06 0.000273697 0.000456891 0.000772133 3.83592e-05 2.78235e-05 0.000931007 3.47938e-05 8.30038e-06 6.78788e-05 0.000174228 0.000260398 0.000519431 0.000277509 0.000820369 7.59632e-06 7.27491e-06 0.000428727 1.58001e-05 2.19486e-05 0.000487215 0.000162014 0.000188148 0.000455358 6.86214e-06 0.000439943 5.66773e-06 1.77289e-05 1.31971e-05 1.55719e-05 0.000354533 2.49587e-05 8.90015e-05 8.75494e-06 1.31005e-05 0.000403619 5.43669e-06 1.82737e-05 3.15569e-05 9.80086e-06 1.00686e-05 1.36697e-05 1.66475e-05 0.000659296 0.000340788 1.15322e-05 2.68504e-05 4.1109e-05 7.86109e-06 1.30564e-05 0.000103091 0.000179385 6.69216e-05 5.22438e-05 1.32085e-05 3.3461e-05 5.83339e-06 0.000389089 0.000162299 9.13974e-05 6.28049e-05 0.000417856 1.9846e-05 0.000401991 1.51736e-05 0.000410839 5.97833e-05 0.00105536 6.99858e-05 0.000399101 8.568e-06 1.69763e-05 2.43876e-05 0.000178229 1.60255e-05 9.73237e-06 8.60733e-05 8.14375e-06 0.000181053 2.28369e-05 0.000244766 8.73666e-05 0.00122843 2.0384e-05 4.50197e-06 2.10033e-05 1.49983e-05 0.00061522 2.18278e-05 9.09165e-05 3.35142e-05 0.000441066 7.54271e-05 9.58829e-05 2.86629e-05 9.4957e-06 0.000747605 6.38684e-06 3.07544e-05 3.5581e-05 3.66328e-05 0.000386345 1.07246e-05 0.000463705 0.000120235 0.000343967 2.00851e-05 0.000389181 1.11766e-05 0.000478635 0.000539425 6.8625e-06 0.000247111 0.000504396 0.000394819 3.86741e-05 0.000413244 0.00142985 0.000208919 0.000404162 2.26473e-05 1.3684e-05 0.00376675 0.00018918 1.41466e-05 5.29519e-06 2.60232e-05 8.34815e-06 0.000469826 3.2377e-05 0.00059734 0.000117121 0.000297276 1.47631e-05 0.000866374 0.000962856 1.03802e-05 7.32888e-06 2.81115e-05 0.000523226 1.52402e-05 0.00048029 0.000192984 0.000279324 0.000621228 0.000222986 0.000244535 8.94795e-05 0.00101974 0.000388019 7.42159e-05 2.72829e-05 2.27806e-05 0.00132014 1.97428e-05 5.18836e-05 0.000506217 0.000486313 0.00152381 4.90392e-05 5.73339e-05 5.07138e-05 3.24946e-05 0.000375203 0.00011775 0.000482152 8.48743e-05 0.00126939 9.78342e-06 0.000597859 1.63895e-05 0.000443254 9.34165e-05 1.09608e-05 3.23e-05 8.32499e-06 0.00022588 0.000731682 0.000940819 0.000339605 0.000105767 0.000414485 8.34748e-05 6.16719e-05 0.000130397 1.48773e-05 1.75589e-05 6.13195e-06 0.000172416 0.000733918 6.96368e-05 0.000750001 6.8062e-06 1.62132e-05 0.000393513 7.79258e-05 0.000459801 7.10464e-06 0.000263111 0.000257539 0.00069306 1.70154e-05 0.000272966 4.11594e-05 6.61989e-06 2.93901e-05 0.000474333 1.14746e-05 0.000217027 2.57884e-05 1.39243e-05 1.12288e-05 1.53868e-05 0.000388481 1.21294e-05 7.79882e-05 0.000117608 5.97887e-06 0.000386614 0.000676206 4.01557e-05 1.20406e-05 0.000166847 0.00013143 1.07352e-05 6.38607e-05 6.56803e-05 1.63947e-05 0.000497262 0.000433346 0.00280093 
3.11578e-05 3.23893e-06 8.77409e-06 0.000197172 2.06831e-06 0.000258356 4.26915e-06 0.000168499 0.000137156 5.78705e-05 2.50206e-06 3.29366e-06 0.00022543 5.83402e-06 8.20531e-06 4.61612e-06 0.000230578 0.000141607 7.27115e-06 1.83398e-05 1.84091e-06 1.60128e-05 0.000230612 9.16539e-05 1.67689e-05 6.96258e-05 4.61503e-06 3.64456e-06 3.3533e-05 6.75913e-06 0.000235853 4.50965e-06 9.05698e-05 4.45935e-06 0.000122856 6.06246e-06 5.75679e-05 2.01308e-05 5.95612e-05 7.78131e-05 1.66144e-05 4.66615e-05 5.23182e-06 6.72211e-06 0.000372036 0.000158886 0.000531472 0.000132698 1.18416e-06 0.000282844 5.37015e-06 3.25565e-06 1.99321e-06 0.000311713 0.000112213 0.000225094 7.18332e-05 0.000170643 9.25331e-06 7.16637e-06 0.000464363 2.67344e-06 2.76582e-06 5.759e-06 1.64233e-06 0.00013137 5.56407e-06 4.77248e-06 0.000145796 6.69568e-06 1.17821e-05 4.83257e-06 8.00703e-06 1.82527e-05 0.000316005 0.0001871 4.13319e-06 4.37624e-06 4.13026e-05 4.41696e-06 0.00023129 0.000304998 2.48036e-05 4.63244e-05 0.000239977 1.61374e-06 5.37462e-06 1.14807e-05 1.201e-05 0.000229227 4.8691e-06 4.6211e-05 7.26014e-05 2.27851e-06 2.36741e-06 4.81978e-05 0.000343106 4.38999e-05 2.01912e-06 7.2535e-05 3.54234e-06 7.48898e-06 1.33879e-05 0.000232498 7.49802e-05 1.48454e-05 7.30406e-06 6.0097e-05 8.53666e-06 0.000273923 1.94877e-06 0.000279785 0.000234521 8.63957e-06 0.000482707 1.9906e-05 0.000460556 8.61148e-05 0.00022847 5.81696e-06 8.31611e-05 0.000612457 0.000197947 0.000107256 0.000122269 0.000120504 3.64356e-06 0.000213027 8.99065e-05 9.7069e-05 2.66876e-05 0.000104427 5.40883e-05 6.48921e-06 0.000225419 6.91525e-06 1.93302e-06 0.000178323 5.54929e-05 9.79135e-05 3.44918e-06 5.17625e-05 0.0047448 0.000128927 1.88832e-06 8.17945e-06 2.23117e-06 2.85664e-06 0.000217334 7.74921e-05 3.07219e-06 2.81383e-06 0.000198618 5.0383e-05 6.05941e-06 6.03907e-06 0.000225726 0.000227812 0.000121266 0.000452946 7.90521e-05 7.23804e-05 2.38827e-06 7.8972e-05 3.39403e-06 2.2329e-05 1.02863e-05 0.000116798 2.33235e-06 0.000302353 1.05156e-05 4.72298e-06 3.19774e-06 2.35936e-05 0.00020019 0.000776541 0.000314171 7.75789e-06 0.000154016 4.69714e-05 7.99124e-05 8.2997e-05 5.88196e-06 5.70594e-06 4.22433e-06 0.000436762 0.000226635 0.000231465 1.01066e-05 0.000153315 4.32575e-06 0.000275641 6.00708e-05 1.46371e-06 4.58799e-05 5.93215e-06 6.73977e-06 9.17083e-06 0.000305043 0.000230119 2.71773e-05 0.000248402 0.000226701 5.56625e-05 8.0167e-06 0.000224039 7.79099e-05 8.16403e-05 0.000111239 7.01562e-06 0.000101438 5.37796e-06 5.10808e-06 1.61014e-05 6.11522e-05 1.71151e-05 3.37545e-06 2.38916e-06 6.30301e-06 1.87805e-05 3.94784e-05 0.000225321 7.42419e-06 0.000142034 7.08628e-05 0.000380573 4.12647e-06 7.95863e-05 4.22525e-06 0.000324097 4.72688e-05 7.79019e-06 3.89896e-06 9.58288e-05 2.06345e-05 1.08887e-05 0.000226965 8.03795e-06 3.79112e-05 8.98934e-06 3.59745e-06 4.99105e-06 0.000102226 1.09214e-05 4.93114e-05 7.72395e-06 0.000226805 9.17588e-05 3.24869e-06 2.22267e-05 7.07413e-05 3.13918e-06 0.000449675 0.000230152 3.32218e-06 0.000441684 1.07374e-05 0.000133286 3.24325e-06 4.33806e-05 3.52941e-05 3.15038e-06 5.35123e-05 6.03534e-06 2.81034e-06 9.72638e-05 4.00755e-06 4.84938e-06 3.10297e-05 0.000230325 1.84423e-05 0.000123113 8.00907e-05 2.95863e-05 0.000322907 0.000238334 0.000243175 6.99214e-06 5.37728e-05 5.93739e-05 4.54989e-06 0.000225057 3.40402e-06 2.79718e-05 7.98665e-06 3.76588e-05 4.3414e-06 0.000226843 3.7196e-06 2.8731e-06 0.000135261 7.87178e-06 8.64562e-05 5.03737e-06 5.96458e-06 4.65715e-06 4.37305e-06 0.000268037 1.3996e-05 6.9674e-05 0.000158598 0.000288802 7.715e-05 0.000105617 5.96512e-06 2.86711e-05 0.00013632 6.31323e-06 0.000232854 9.24195e-06 6.06216e-05 9.14472e-05 1.8797e-06 0.000327869 5.03736e-06 4.92888e-06 2.3205e-05 0.000324944 1.06939e-05 0.00052152 1.99647e-05 6.25387e-06 8.36098e-05 0.000227842 2.76043e-05 2.28569e-06 8.32677e-06 2.28927e-06 3.36559e-06 9.32217e-06 7.15947e-05 6.52874e-06 6.60107e-06 6.20309e-05 0.000299957 0.000111005 0.000164658 0.000684247 4.75992e-05 5.14499e-06 2.87433e-05 6.58779e-05 0.00037057 1.57912e-05 0.000298461 0.000227682 8.16829e-06 8.03588e-06 8.56417e-06 0.000224555 3.80368e-06 0.000134608 0.000152876 0.000224589 5.57614e-05 2.82134e-05 7.67376e-06 3.7915e-05 2.7853e-05 0.000279078 3.24334e-06 1.70497e-06 0.000452856 6.02479e-05 3.42438e-06 1.61937e-05 6.93489e-06 0.000226241 0.000375601 5.16149e-05 0.000228845 6.86439e-05 1.11893e-05 0.000512382 0.000450821 4.33205e-06 8.1546e-06 4.26383e-05 5.49883e-06 8.1215e-05 0.00050822 1.99938e-05 5.03457e-06 7.09614e-05 0.000227133 3.84852e-05 6.08195e-06 6.54224e-05 0.00022623 3.68064e-06 3.46083e-05 0.000227429 8.33363e-06 0.000274447 2.46809e-06 0.000227885 0.000235873 0.000100503 1.11748e-05 1.14924e-05 4.40052e-06 8.52048e-05 0.000275306 2.41867e-05 1.4271e-06 2.6022e-05 0.000150548 9.84776e-05 4.66494e-06 6.80958e-05 8.00005e-06 5.2293e-06 0.000245031 9.34597e-06 4.4561e-05 2.83919e-06 0.000260758 1.29265e-06 0.000242072 5.90122e-06 0.000131741 6.14477e-06 3.92738e-06 2.88984e-06 0.000197781 1.15305e-05 6.80923e-06 6.36405e-05 0.000331838 2.77238e-05 0.000210925 2.98576e-06 5.88728e-06 8.23638e-05 0.000119467 3.71381e-06 0.000507581 5.09126e-06 1.00042e-05 3.93341e-06 6.7863e-06 6.02746e-06 0.000267336 2.1296e-06 4.67727e-06 5.35274e-06 3.46528e-06 9.24374e-05 2.53962e-06 3.14813e-05 5.51661e-05 0.000261187 6.66777e-05 0.000215348 5.13012e-05 6.47293e-05 3.54352e-06 2.53285e-06 3.23561e-06 3.35832e-06 0.00012158 0.00017804 4.98837e-05 3.7845e-05 1.84859e-05 3.26643e-05 3.0998e-06 0.000115978 4.62175e-06 0.000109882 2.64941e-06 9.17203e-05 0.000155943 1.28973e-05 2.63222e-05 0.000115572 0.000464909 0.000277096 6.81966e-06 0.00030043 2.12423e-06 0.000233373 1.38359e-05 4.88708e-06 5.98442e-05 1.2349e-05 5.75272e-06 2.71505e-06 1.34506e-05 7.61281e-06 0.00023184 5.68131e-06 4.34306e-06 2.87515e-06 0.000272426 3.74578e-06 0.000124286 0.000230082 0.000336706 3.50091e-05 8.69161e-06 1.22972e-05 0.000133732 9.68682e-05 5.91402e-06 8.21741e-06 1.09605e-05 8.96608e-05 4.38913e-05 5.13033e-06 0.000144116 6.863e-06 0.000269234 0.00271517 6.50046e-06 5.62561e-06 5.66885e-06 3.3231e-06 4.59462e-06 0.000231852 0.000153436 0.000108717 0.000115683 2.30381e-06 0.000106718 9.68965e-05 8.75942e-06 7.92621e-06 3.85026e-06 7.9174e-06 4.65657e-06 0.000296568 5.10967e-05 2.38126e-06 2.72643e-05 0.000224333 1.52637e-05 0.000252105 6.70961e-06 4.83177e-06 0.000346453 0.000339189 1.94471e-05 5.28444e-06 0.000234246 0.000142231 0.000302236 0.000449563 5.42332e-05 0.000360392 2.64159e-06 2.93619e-05 1.8244e-06 8.93103e-06 0.000130043 8.44598e-05 7.31735e-06 0.000166654 4.25696e-06 9.08962e-05 4.09293e-05 0.000223744 5.91516e-06 6.19709e-05 1.12861e-05 0.000213713 0.00014987 0.000308681 4.8051e-05 4.71224e-06 4.97096e-05 1.75906e-05 2.74112e-06 3.65766e-05 0.000227843 3.73484e-06 2.50353e-06 1.64449e-05 2.76992e-06 3.32629e-06 3.43753e-05 8.4627e-06 0.000449526 4.60598e-05 7.70357e-06 5.03065e-06 1.86783e-05 0.00026189 3.47669e-05 3.43446e-06 0.000229443 8.15687e-05 3.83748e-06 3.07854e-06 1.47135e-05 0.000227775 0.000507704 0.00031904 7.00392e-05 7.47359e-05 8.38425e-05 0.000260639 0.00032515 0.000271397 9.55452e-06 8.93235e-06 1.16597e-05 0.000221656 3.70762e-06 0.00038898 0.000133646 0.000111871 0.00045277 6.91223e-06 0.000248347 2.91279e-06 4.14035e-05 0.000148049 2.8089e-05 3.47022e-06 9.34528e-05 2.07951e-05 0.000623043 5.6949e-06 1.02384e-05 0.000237071 6.031e-06 0.000257851 7.16789e-06 3.0661e-06 7.1941e-06 0.000300149 3.11109e-06 0.000257597 8.96923e-06 1.61338e-05 7.45242e-06 7.82863e-05 4.53102e-06 0.000312816 8.29615e-06 0.000189024 4.39711e-06 5.20652e-06 6.56423e-05 5.10453e-06 9.14072e-05 0.000331154 5.79954e-06 0.00013685 0.000236572 5.93852e-06 0.000251098 3.10463e-06 4.92524e-06 1.88214e-06 8.48456e-06 6.98099e-05 9.2546e-06 0.000227219 4.1743e-06 5.11986e-06 7.24832e-06 5.62016e-06 8.53674e-05 0.000223867 0.000121945 0.000166318 3.36028e-06 1.98292e-06 8.413e-06 0.000228548 0.000165221 6.04275e-06 3.79621e-05 3.83256e-06 6.76971e-06 0.000107306 0.000315199 2.31097e-06 1.33158e-06 6.9422e-05 9.20646e-05 6.08406e-06 0.000253306 8.4265e-06 5.61509e-06 4.73086e-06 5.46278e-06 2.70263e-05 0.000158743 4.7738e-06 1.17189e-05 6.52238e-05 0.000226033 0.000334965 1.99651e-06 6.26903e-05 6.32708e-06 7.12372e-06 3.1774e-06 1.78297e-05 1.18581e-05 3.96026e-05 0.000546703 1.73536e-05 0.00045597 0.00054012 4.02989e-06 4.12508e-06 8.55673e-06 5.28862e-05 2.91995e-05 0.000229051 5.05184e-06 0.000182314 6.53195e-05 2.54689e-05 7.47459e-06 0.000480709 5.31611e-06 0.000229695 9.31349e-06 0.000108622 8.11461e-06 2.70544e-06 2.90161e-05 0.000177703 3.17005e-05 0.000295902 7.90304e-06 9.17182e-06 0.00030263 3.24309e-05 0.000345458 8.18081e-05 5.14542e-05 0.00032567 2.45432e-06 0.00022899 9.76961e-05 3.85167e-06 2.67479e-05 3.25301e-06 1.01311e-05 7.24367e-05 4.52581e-06 1.41616e-05 5.35928e-06 1.55288e-05 0.000391866 3.30719e-05 8.14175e-06 6.26992e-06 0.895291 0.000230773 4.25268e-06 8.05947e-05 6.31308e-05 1.85301e-06 5.95186e-06 5.1711e-05 4.58064e-06 6.05121e-05 7.81025e-06 4.9526e-06 0.000288901 1.61234e-05 5.73161e-05 3.34101e-06 0.000227718 7.35312e-05 0.000272623 0.000288772 6.23153e-06 0.000524279 1.84076e-05 0.000227184 0.000305885 3.22341e-06 0.000439117 8.51873e-06 5.75674e-06 0.000362876 4.17729e-05 7.88592e-05 2.05986e-05 0.000255897 6.73385e-05 0.000400738 8.82273e-05 7.28528e-06 1.25196e-05 3.30348e-06 0.00254817 4.27393e-06 0.00029688 5.82046e-06 8.0887e-06 2.4243e-06 5.66609e-05 2.73589e-06 2.67684e-06 6.70326e-06 1.39243e-05 0.000452818 3.16617e-06 0.000219657 2.05687e-05 2.60657e-06 0.000228746 0.00034454 8.38397e-06 0.000109576 2.27556e-06 0.000228293 5.37031e-06 3.73762e-06 7.63353e-06 4.68905e-06 2.87741e-06 4.06516e-05 3.50746e-06 0.00022682 8.25764e-05 2.85632e-06 0.000237375 3.12934e-06 5.16172e-05 5.16355e-06 0.000230171 6.18572e-05 6.81707e-06 7.97565e-06 1.77071e-05 7.21048e-05 0.000503685 3.1968e-06 1.24908e-05 4.05405e-06 5.25529e-06 3.70093e-06 3.57031e-06 0.000229449 3.62836e-06 4.12369e-06 4.78913e-06 0.000342299 8.14899e-05 0.000328668 0.000105629 4.22094e-05 4.10736e-05 2.11851e-06 0.000227456 1.82972e-05 7.21285e-06 0.000599589 6.01051e-06 5.67736e-06 1.5948e-05 3.48459e-06 8.26883e-06 0.000277646 2.43494e-06 2.2463e-05 1.84137e-06 0.000275612 4.80154e-06 3.49395e-06 6.89807e-05 8.23833e-05 7.47824e-06 0.000275871 2.06074e-06 2.02739e-06 3.87078e-06 2.62541e-06 3.82017e-06 2.67262e-06 4.72273e-06 8.25186e-06 5.14819e-05 8.07325e-05 4.65293e-05 5.69855e-06 1.20831e-05 2.3073e-06 0.000123604 0.000225959 1.82103e-06 3.35141e-06 5.75009e-05 0.000367552 2.31541e-06 8.99367e-05 2.63408e-06 2.18896e-05 3.2155e-06 3.49893e-05 5.45328e-05 3.07601e-05 8.80598e-06 7.91852e-06 0.000366122 1.01731e-05 3.13228e-06 3.39942e-05 0.000100202 4.82318e-05 4.56108e-06 3.39107e-05 0.000226587 7.69202e-05 5.75906e-05 0.000247601 0.000422446 6.87985e-06 5.54602e-06 2.62554e-06 5.79851e-05 0.000119292 0.00023261 4.19176e-05 0.000101104 0.000108382 1.02876e-05 1.05639e-05 4.03567e-05 0.000236351 4.68721e-06 3.0853e-06 3.66357e-06 3.64774e-06 6.17733e-06 6.86207e-05 0.000160276 1.43732e-06 0.000282094 0.00020445 0.000229779 0.000261695 0.000338484 8.08288e-06 1.70907e-06 0.00051661 8.19888e-05 0.000239888 4.20741e-06 0.000258105 0.000128944 3.69414e-06 6.41462e-05 0.000116494 0.000246185 4.93757e-06 0.000307148 0.000386116 0.000558046 3.86788e-06 4.35676e-05 4.91131e-06 6.98298e-05 4.31797e-06 6.94934e-05 6.44399e-06 5.2112e-06 9.79333e-06 0.000452113 2.18559e-05 4.02839e-05 0.000341388 0.000343535 2.60044e-06 4.6528e-05 7.55301e-05 2.89352e-06 0.000355621 5.8162e-06 4.06393e-05 0.000230099 5.55285e-05 4.90137e-06 0.000226562 5.76986e-06 1.70069e-05 0.000229143 4.14628e-06 2.1829e-06 5.67324e-06 0.000470995 4.90992e-06 0.000252893 5.02246e-05 2.70913e-05 0.000178137 4.01964e-05 5.91777e-05 5.27963e-06 9.10498e-06 
9.98911e-05 6.92117e-06 0.000209581 6.28907e-05 0.000202851 1.13342e-05 3.36827e-05 2.37112e-05 2.63256e-05 2.59309e-05 0.000125713 1.26549e-05 8.38747e-06 0.000497756 0.000398798 7.01556e-06 0.00040694 2.23916e-05 0.0007081 0.0004258 1.49582e-05 0.000151306 0.000129793 9.77954e-05 1.85901e-05 2.34535e-05 0.000112255 9.32709e-06 0.000148822 1.58231e-05 9.75976e-05 0.000104411 0.000406926 4.50981e-05 0.000586143 1.33192e-05 0.0106655 0.000267168 2.46426e-05 0.000131313 0.000795806 1.59074e-05 3.31674e-05 0.000468236 0.000412468 1.36305e-05 0.000400898 0.000298691 3.96386e-06 0.000673884 4.02335e-05 1.01388e-05 8.08275e-06 7.84547e-05 8.13666e-06 1.07776e-05 5.80157e-05 0.000141114 0.000421481 4.93742e-05 4.93327e-06 9.83511e-06 0.000182304 0.000203763 8.905e-06 4.07545e-05 8.7937e-06 2.21609e-05 1.808e-05 0.000116019 9.61838e-06 5.97286e-05 0.000465114 0.000412961 6.44143e-06 2.08151e-05 5.88678e-05 4.05701e-06 6.67249e-05 0.000110062 0.000723202 0.000646972 9.63289e-05 0.0004068 0.000808192 0.000239186 4.47553e-05 2.86557e-05 0.000650691 9.02384e-06 0.000406808 1.83592e-05 0.000150033 8.79438e-06 8.62522e-06 1.12468e-05 0.000253424 0.000766034 6.22631e-06 0.000110966 0.000214568 0.000268844 0.0003788 0.00041037 7.43581e-06 0.000486437 0.000400778 0.000711932 0.000741136 3.68067e-05 4.75657e-06 6.29574e-06 0.000202461 0.000112307 2.94555e-05 7.25899e-05 0.000108944 0.000402746 0.000424308 4.34257e-05 1.87246e-05 0.000308135 3.57292e-05 0.000401315 2.25113e-05 6.38522e-06 4.8545e-06 1.11003e-05 0.000402177 0.000209826 0.000516279 0.000467859 0.000400639 0.000586551 8.31253e-06 1.52983e-05 3.88371e-06 0.000114916 5.50295e-06 2.60497e-05 1.86986e-05 7.81825e-05 0.791082 1.41526e-05 0.000141239 0.00114579 1.43516e-05 2.73803e-05 0.000852336 0.00066625 0.000392635 2.30925e-05 3.99594e-05 0.000675972 6.14472e-06 0.000194931 4.25802e-06 0.00018965 1.04469e-05 1.45586e-05 9.65488e-06 0.000429046 4.03929e-06 0.0004085 1.89276e-05 5.33219e-05 7.61616e-06 0.000213643 9.52997e-06 0.000174983 0.000473112 7.68586e-06 5.76676e-06 1.04268e-05 6.69372e-05 0.000604628 0.00016466 0.000342325 0.00043633 0.000616172 0.000794784 1.9496e-05 0.000148388 0.000372873 6.51062e-05 0.000130048 3.41527e-05 0.00027315 1.79861e-05 1.48066e-05 1.13188e-05 3.7247e-05 9.71909e-06 1.17819e-05 0.000408647 0.000473959 0.000423514 4.96311e-05 0.00018257 0.000168501 8.01756e-06 1.71255e-05 1.69022e-05 1.18732e-05 0.000337079 0.000202488 1.48674e-05 0.000473403 1.81471e-05 1.41811e-05 8.70724e-06 0.00011027 9.00051e-06 1.18603e-05 9.50413e-05 1.74545e-05 0.000317862 0.000127754 0.000410751 1.70322e-05 0.000109949 3.75018e-05 1.99871e-05 0.000435749 2.65055e-05 0.000218688 0.000411497 0.000134473 0.000475959 3.83322e-06 0.000404918 8.28754e-06 2.18379e-05 0.000836972 1.50778e-05 0.000633082 3.49252e-05 0.00107429 2.44998e-05 1.30155e-05 9.54939e-06 8.01625e-06 1.02645e-05 0.000626952 1.59588e-05 0.000509449 2.78119e-05 7.88631e-05 4.36207e-05 4.18298e-05 0.000413921 1.22693e-05 1.28651e-05 0.000568984 0.000134647 1.77311e-05 0.000407403 0.000876287 1.29232e-05 0.000244704 1.91819e-05 6.31452e-06 1.76223e-05 0.000204687 4.52437e-05 0.000584583 1.74209e-05 1.37234e-05 5.95882e-05 0.000100588 0.000502159 0.000506975 0.000381644 8.46567e-05 1.15003e-05 0.000611252 5.0787e-05 7.45215e-05 0.000346701 4.02195e-05 0.000225687 0.000204456 1.65853e-05 5.11863e-05 0.000429675 1.71947e-05 7.67879e-06 0.000170372 1.50464e-05 5.34009e-06 5.72268e-06 0.000216666 0.000149004 6.35386e-06 0.000698249 5.23969e-06 7.32839e-06 1.37966e-05 6.87755e-05 0.000140735 0.000890478 3.7363e-05 1.04081e-05 0.000449878 1.24295e-05 0.00013654 0.00042686 0.0004105 0.000755363 2.68026e-05 0.000302361 0.000485067 0.000198848 0.00040989 1.18236e-05 1.17287e-05 0.000102948 9.39641e-06 0.000464551 1.69672e-05 0.000688385 0.000216051 0.000614139 0.000317652 0.000809816 2.02496e-05 2.89208e-05 6.52424e-06 1.60856e-05 0.000740826 2.49356e-05 0.000420672 0.000684217 0.000104079 2.76615e-05 0.000295669 5.50777e-06 0.000206784 0.000627937 0.000473997 7.48674e-05 0.00075726 1.60005e-05 0.000404143 0.000105762 0.000147161 8.07061e-06 0.000891386 0.000346102 0.000183246 0.000457453 0.000126862 0.000211026 0.000100654 0.000792081 0.00105406 0.000400423 3.50251e-05 4.38048e-05 3.30705e-05 5.70285e-05 6.94182e-06 0.000410018 0.000138664 3.12378e-05 0.000408659 1.60463e-05 9.002e-06 1.3835e-05 1.30468e-05 1.68144e-05 5.72064e-05 0.000533271 0.00028417 0.000178702 7.63139e-06 8.24552e-06 1.57485e-05 1.52545e-05 1.27374e-05 0.000174644 3.94232e-05 0.000447413 8.87353e-05 0.000122546 0.000556602 0.000397679 0.000632321 1.39113e-05 0.000395912 0.000496797 1.03798e-05 1.07734e-05 0.000106712 2.26567e-05 2.12382e-05 0.000811512 0.000188214 0.00072263 4.09e-06 1.69333e-05 0.000141137 0.000150187 4.58029e-05 9.01954e-06 7.13865e-05 1.09578e-05 0.000207386 0.000417776 9.14649e-06 0.000117174 8.66733e-06 1.4871e-05 7.12796e-06 0.000394928 5.23128e-06 0.000328482 4.15066e-06 4.08308e-06 8.93757e-05 0.000300558 7.383e-06 0.000401525 5.43296e-06 3.15689e-05 0.000465114 3.57061e-05 6.60943e-05 1.01734e-05 0.000328043 0.000800672 0.000496326 0.000185461 0.000882403 9.34746e-05 6.17908e-06 0.000236633 6.33774e-06 0.000673289 9.03262e-06 1.63689e-05 9.90533e-06 3.12689e-05 1.80833e-05 5.50522e-06 0.00017915 0.000310574 3.00907e-05 4.65365e-06 7.53955e-06 0.000129248 0.000260792 0.000587105 0.00016087 1.00049e-05 2.37893e-05 9.41107e-06 1.19867e-05 2.23812e-05 4.69132e-06 1.09345e-05 3.32196e-05 8.30009e-05 2.23082e-05 0.000525253 6.66909e-06 0.000253906 7.36962e-05 1.05054e-05 2.39127e-05 1.50181e-05 1.83062e-05 1.27128e-05 0.000378231 0.000554568 7.6004e-06 1.27768e-05 8.42907e-06 8.17253e-06 0.000198373 6.41805e-06 0.000220419 0.000441307 1.33518e-05 0.000880877 0.000403788 0.000355534 9.35898e-05 0.000404928 1.23868e-05 3.18338e-05 0.000237933 1.45994e-05 5.424e-05 0.000392045 0.000254712 9.48784e-05 1.32495e-05 2.32417e-05 9.17235e-05 6.69935e-05 0.000847857 0.000626298 2.7674e-05 3.06557e-05 0.000569326 1.70759e-05 4.85591e-05 2.30013e-05 0.000396745 0.000111448 3.71009e-05 0.000462045 7.17231e-06 0.000398861 5.29655e-06 1.06631e-05 9.36902e-05 0.000360211 0.000913935 3.819e-05 1.11182e-05 1.96504e-05 6.20218e-06 0.000126202 0.000183107 0.000720795 0.000412914 7.77176e-06 6.65795e-05 7.22239e-06 1.05332e-05 0.000494756 1.57601e-05 5.21835e-05 1.14815e-05 9.86253e-05 1.08725e-05 0.000472746 0.000103473 0.000414789 5.21705e-05 9.12259e-05 7.89035e-06 1.72057e-05 8.51744e-05 8.68228e-06 5.10181e-06 1.51094e-05 0.000129347 0.0001019 9.45349e-05 3.64505e-06 0.000761892 1.60768e-05 0.000104332 6.65066e-06 5.34969e-05 0.000412641 0.000209265 0.000479339 0.000136626 1.82742e-05 0.000290028 1.44335e-05 1.38621e-05 0.00021984 0.000185719 0.000135238 0.000397378 1.20408e-05 9.40339e-06 5.17538e-06 0.000100874 5.36719e-06 0.000396513 6.94145e-06 0.000638487 2.74525e-05 0.000169046 2.78241e-05 4.75776e-05 1.57064e-05 0.000239069 5.38177e-06 8.71432e-05 1.35732e-05 1.29035e-05 0.000634723 1.34445e-05 0.000175126 7.67292e-05 2.85567e-06 0.000132222 2.05092e-05 2.68096e-05 6.01328e-05 0.000380388 0.000296995 6.69558e-05 0.000406202 0.000360429 0.000286726 0.000310249 2.38467e-05 0.000283158 0.000164342 1.31802e-05 9.54304e-06 0.000891934 0.000398907 0.00116315 9.81065e-05 1.33044e-05 0.000368347 1.92426e-05 0.000737641 0.000131869 0.000195406 1.4758e-05 7.87752e-06 0.000470029 1.2465e-05 1.05679e-05 0.00053649 1.2388e-05 0.000178908 0.000307209 3.88818e-05 4.34004e-05 1.55272e-05 0.000622313 1.49098e-05 0.000454763 1.23035e-05 1.97251e-05 1.5614e-05 1.39561e-05 9.18819e-06 1.6366e-05 1.30988e-05 7.54814e-06 0.000141462 1.41028e-05 0.000315013 5.4249e-06 4.17521e-06 0.00129682 5.14183e-05 0.000437705 0.000799671 6.88796e-05 0.000777874 2.93154e-05 0.000514615 7.32729e-06 6.69945e-05 9.1515e-06 0.0004034 5.76467e-06 5.80517e-06 0.000398833 4.79287e-06 1.53109e-05 1.14842e-05 5.70677e-06 1.15019e-05 0.000313022 4.61017e-05 5.61352e-05 0.000383669 1.83639e-05 1.263e-05 0.000802865 6.05699e-05 0.000144919 0.000563886 2.52784e-05 0.000496708 6.03856e-06 1.08917e-05 8.75186e-06 0.000479459 0.000400108 7.86204e-05 0.000404022 2.12887e-05 3.07483e-05 4.04772e-06 0.000393483 0.000790822 0.000310687 0.000808556 0.000678093 1.31275e-05 7.55042e-06 4.42365e-06 3.57286e-05 0.000447616 0.000620481 6.85916e-06 0.000911937 0.000113705 0.000556847 1.17728e-05 1.2617e-05 0.00021684 0.000449013 0.000570875 0.000398512 1.1374e-05 0.000455956 1.03364e-05 0.000193822 5.10517e-06 7.28758e-05 1.50443e-05 0.000436558 1.16998e-05 8.88352e-05 0.000150561 0.000225956 0.00021924 5.97374e-05 0.000381706 0.000191845 2.65931e-05 1.32899e-05 0.000245659 0.000178072 0.000686258 0.000411603 2.29693e-05 6.17352e-05 7.91535e-05 1.68729e-05 0.00047827 0.00016641 0.000135679 5.53369e-05 9.73296e-06 9.80401e-06 0.00020555 8.39215e-05 1.85526e-05 0.000100871 0.000403174 0.000407997 1.09277e-05 0.000563866 0.000416163 2.36645e-05 0.000411405 5.94881e-06 6.30894e-05 8.71826e-05 4.03265e-05 0.000151652 0.000215824 1.39025e-05 8.20023e-06 0.000223827 5.86703e-06 9.87842e-06 7.53191e-05 0.000199703 0.000116935 0.000269162 0.000414046 6.42937e-06 3.13293e-05 0.000490315 0.00122093 0.000216723 9.87942e-06 0.000521729 0.000162595 0.000139741 0.00016782 0.000179777 2.3861e-05 0.000544164 0.000114104 0.00048933 1.45425e-05 6.55247e-06 0.000337126 2.36181e-05 1.37937e-05 0.000401786 0.000118268 1.79039e-05 0.000521561 6.13358e-05 2.07261e-05 2.25075e-05 0.000254396 0.000367224 5.73625e-06 0.000121429 1.30116e-05 1.03491e-05 9.36528e-05 1.35133e-05 0.000397459 0.00016916 1.354e-05 0.000123661 3.30232e-05 7.87981e-06 0.000145937 8.34514e-06 0.000689453 4.59728e-05 7.5377e-06 0.000161823 8.74439e-05 2.94202e-05 1.03591e-05 1.18159e-05 1.66463e-05 0.000468155 1.23231e-05 8.50419e-06 1.1294e-05 2.74916e-06 0.000417692 0.000156189 0.000184944 0.000152163 0.00041047 1.03894e-05 0.000403927 1.56507e-05 0.000436729 7.95329e-06 0.00112607 4.45499e-05 0.000402636 1.43304e-05 2.47484e-05 1.23318e-05 0.000158799 6.94981e-06 4.18532e-05 9.8002e-05 8.68896e-06 0.000182041 1.38241e-05 0.000134501 5.06375e-05 0.00131877 4.16059e-05 6.93365e-06 5.37969e-06 1.62193e-05 0.000596814 0.000356653 7.54599e-05 0.000118245 0.000477178 3.4382e-05 0.000138219 7.41062e-06 1.20241e-05 0.000695677 4.22428e-06 9.9006e-06 7.04826e-05 0.000104807 0.000400258 9.87013e-06 0.000489121 0.000148994 0.000177428 7.94105e-06 0.000407385 9.70787e-06 0.000409352 1.53053e-05 6.25489e-06 0.000248944 0.000528634 0.000401687 1.64061e-05 0.000414448 0.00170872 4.64001e-06 0.000613271 7.72027e-06 1.09439e-05 0.000145584 2.50601e-05 2.12244e-05 5.59984e-06 8.17041e-06 2.39519e-06 0.000433316 4.53095e-05 0.000513129 0.000119305 2.00002e-05 8.91531e-05 0.000830853 0.000818433 1.23089e-05 1.05026e-05 7.39841e-06 0.000445567 1.31533e-05 0.000330819 0.00048816 0.000112542 0.000575359 0.000267453 0.000227402 1.12662e-05 4.2486e-05 0.000396988 7.21653e-06 0.000358734 2.53394e-05 0.000865914 1.67145e-05 0.00156854 0.00114728 0.000441413 0.00139545 3.88058e-05 1.39666e-05 4.87411e-05 1.2643e-05 0.000230096 2.39214e-05 0.000851122 1.65324e-05 0.00080117 8.48385e-06 0.000464573 1.14489e-05 0.00075451 8.75809e-06 1.85074e-05 2.35145e-05 8.56238e-06 0.000184469 0.000573709 0.000612146 9.64075e-05 0.000104514 0.000403124 5.03568e-06 0.000239737 0.000432157 1.44234e-05 7.15173e-05 1.34055e-05 1.40253e-05 0.000410004 1.41971e-05 0.000525783 0.000129276 0.000139292 0.000492633 6.69761e-05 0.000413081 5.06775e-06 0.000113474 0.000233578 0.00108958 7.42234e-05 3.86701e-05 8.68237e-06 5.05789e-05 3.0366e-05 0.000747414 0.000143319 0.000292729 1.70596e-05 2.18459e-05 2.27664e-05 4.06683e-05 0.000399115 1.13817e-05 5.58684e-06 0.000116102 6.74169e-06 0.000407212 0.000438654 0.00011185 1.39696e-05 1.50542e-05 0.00045694 4.37726e-05 0.000373398 1.37394e-05 1.96753e-05 0.000616995 0.000473984 0.000623008 
5.00019e-05 4.74085e-06 1.53179e-05 2.03456e-05 1.17804e-05 0.000253485 3.78193e-06 2.83428e-05 9.18012e-06 0.000122331 5.42208e-06 3.76816e-06 0.000321804 0.000118069 1.23155e-05 6.41105e-06 0.000227467 2.26787e-06 1.75769e-05 2.58422e-05 1.64204e-06 0.000120025 0.000234002 3.94611e-05 4.94706e-05 6.25077e-06 7.88599e-05 4.81125e-06 5.20121e-05 9.76833e-05 0.00025989 0.000152841 8.26987e-06 3.49461e-06 0.000257861 7.00743e-06 0.000256196 9.52026e-05 0.000131552 3.23909e-06 9.39094e-06 3.24683e-05 3.34319e-05 0.000108083 0.000178101 0.000124957 0.000639721 0.000203241 1.63294e-06 0.000247437 5.47645e-06 4.16419e-05 2.62901e-06 0.000294019 3.47181e-06 0.000226834 5.03304e-06 5.78641e-05 3.10773e-05 3.16453e-06 0.000458359 2.33397e-06 1.54032e-05 5.72966e-05 1.9813e-06 2.75525e-06 8.23651e-06 2.89728e-05 4.32109e-05 4.82727e-06 7.47945e-06 2.08183e-05 3.61679e-06 2.50617e-06 0.000216124 0.000120822 5.31589e-05 4.37831e-06 2.34469e-05 9.18628e-06 0.000228421 0.000346892 8.57737e-05 9.47881e-05 0.00049712 7.24533e-05 1.62515e-05 1.61784e-05 1.28387e-05 0.000226752 6.9217e-05 3.21429e-06 4.28987e-06 3.02864e-06 2.09383e-06 4.60087e-05 0.000362492 5.6124e-05 2.01855e-06 4.97095e-06 3.5558e-06 5.16188e-06 4.4114e-06 0.000387535 9.79034e-06 1.13591e-05 3.79374e-05 2.78703e-05 3.93688e-06 0.000280724 1.80869e-06 0.000258877 0.000235368 7.19597e-06 0.000508754 3.16043e-06 0.000226691 0.000118203 0.000276238 9.87701e-05 0.000159651 0.000469164 0.000205286 7.09726e-06 7.06423e-06 3.2952e-06 1.54565e-06 4.75933e-06 9.48675e-05 0.000228636 3.68084e-06 0.000244438 0.000181125 5.14923e-06 0.000229572 3.58766e-05 2.06858e-05 4.94643e-06 3.39758e-05 4.48448e-06 5.28231e-06 2.31224e-06 0.00344299 0.000113274 0.00010423 3.58231e-05 3.04082e-06 4.43709e-06 6.61246e-06 0.000198 3.47065e-05 6.82045e-06 9.23151e-06 7.02621e-06 3.60903e-05 7.13868e-06 0.000225941 0.000353955 8.1856e-06 0.000454113 0.000144902 0.000142546 4.23644e-06 2.5615e-05 7.64353e-06 6.90953e-06 0.000101188 0.000179167 4.6241e-06 8.78346e-06 0.000236118 2.75134e-06 9.00921e-06 6.52287e-06 0.000253758 0.000339395 0.00042427 0.000152632 1.25176e-05 2.03274e-05 7.07357e-06 4.78911e-05 0.000105089 7.66137e-06 0.00016697 0.000466454 0.00024884 0.000296236 6.47015e-06 0.000105734 5.67232e-06 0.000174297 3.88718e-06 1.51096e-06 0.000162327 2.72695e-06 6.80494e-06 9.68599e-06 9.86787e-06 0.000268195 3.02054e-05 0.000265464 0.000226689 4.85944e-05 0.000226366 0.000227601 3.46485e-06 4.14015e-06 0.000113946 0.000133073 0.000183628 3.18729e-05 6.45724e-06 2.70386e-05 8.97818e-05 2.67015e-06 7.18971e-06 4.20687e-06 7.54366e-06 5.83678e-06 0.000108149 0.000225292 5.87933e-05 0.000236751 4.57446e-06 0.000311026 3.92604e-06 4.77074e-05 8.63368e-05 0.0003685 4.42737e-05 1.652e-05 0.000153654 0.000100157 2.69234e-06 1.12259e-05 0.000228516 8.88057e-05 7.74787e-05 6.40457e-06 6.9055e-06 2.91767e-06 5.02149e-06 3.37885e-05 0.000125489 3.05566e-06 0.000230616 3.89183e-05 5.89128e-05 3.55507e-06 0.00012587 2.41957e-06 0.000450146 0.000298468 2.49289e-06 0.000358039 4.47735e-06 0.000230988 6.37759e-05 2.41803e-06 2.93828e-05 2.37893e-06 0.000102318 0.000100477 0.000117974 0.00019749 2.11657e-06 8.78659e-06 5.93774e-05 0.000423374 3.71306e-05 0.00012783 9.20822e-05 1.66352e-06 0.00031593 0.000395262 0.000223636 0.000113316 0.000158257 7.75437e-05 6.91193e-06 0.000362245 5.16716e-05 2.67241e-06 6.2331e-05 4.41644e-05 6.68858e-06 0.00022979 6.40954e-06 3.50774e-06 0.000145222 1.58735e-05 4.45419e-05 3.93993e-06 6.40021e-06 0.000129533 3.86077e-06 0.000261228 3.37803e-06 4.83656e-06 3.01532e-05 0.00032612 6.91369e-05 7.64387e-06 3.27764e-06 7.09661e-05 8.82319e-06 4.35931e-05 0.000267611 3.27219e-05 5.66925e-05 0.000154666 4.88491e-06 0.000326636 4.88416e-06 3.48758e-06 7.38748e-05 0.000185283 0.000109892 0.000327228 4.34162e-05 4.78025e-05 8.40066e-06 0.000342382 5.06676e-05 0.00014766 0.000192388 2.91454e-06 7.362e-05 1.31396e-05 1.7229e-05 3.24822e-06 4.28589e-05 8.60366e-05 0.000255034 2.60285e-06 1.8519e-05 0.000685185 7.24597e-06 2.05818e-05 0.000114287 8.19286e-05 0.000229882 3.69234e-06 0.000239528 0.000262574 6.64761e-06 7.13281e-05 1.11604e-05 0.000274469 3.57565e-06 3.37473e-06 2.66247e-06 0.000238466 1.79803e-05 0.00023034 5.82718e-06 1.98985e-06 7.67802e-05 0.000259681 3.91255e-06 3.6985e-06 0.000465106 0.000113551 1.9002e-05 6.6018e-06 0.000137227 0.000225465 0.000241906 4.76077e-06 0.000227098 4.07647e-06 0.000139431 0.000337324 0.000526394 6.6729e-06 0.000108419 9.1202e-06 2.85695e-06 6.20798e-05 0.000334172 4.33783e-05 2.26456e-05 2.22344e-05 0.000227085 7.68081e-05 5.39182e-06 7.2525e-05 0.000227544 3.58902e-06 6.20351e-06 0.000227107 8.39641e-05 0.000298336 1.23075e-05 0.000225428 0.000233044 0.000102008 6.70241e-05 1.02249e-06 5.39959e-05 9.13261e-06 0.000229785 7.97213e-06 1.7618e-06 6.07887e-05 6.47743e-06 5.03972e-06 3.95045e-05 7.20742e-05 3.42896e-05 3.23681e-06 0.000241139 9.37261e-06 6.64073e-06 2.75025e-06 0.000273551 2.59603e-06 0.000224161 4.28888e-06 7.24774e-05 4.38509e-06 5.50905e-06 3.01009e-06 0.000112187 1.09587e-05 5.45709e-06 0.000157253 0.000402951 7.08733e-05 9.14288e-06 0.00020089 6.46059e-06 9.42725e-06 9.4776e-05 2.97238e-06 0.000241056 7.82701e-06 9.94838e-06 1.0103e-05 0.000155367 6.64572e-06 0.000294444 7.04958e-06 1.33931e-05 6.02021e-06 1.6363e-05 3.49639e-05 1.02668e-06 5.44114e-06 7.66187e-05 0.000238712 3.58841e-05 0.000243629 2.55753e-06 5.91366e-06 8.18688e-05 3.00626e-05 2.19987e-06 0.000102694 0.000476584 1.17584e-05 1.19587e-06 0.000893109 5.31227e-05 5.17973e-05 1.64327e-05 4.36909e-06 0.000160376 4.88197e-06 8.46332e-05 9.68884e-05 0.000175373 1.33289e-05 1.89054e-05 0.000130224 0.000225497 0.000229223 3.86594e-06 0.00026185 1.63642e-06 0.000235479 1.23842e-05 6.19563e-06 6.63805e-05 8.82277e-06 6.27921e-05 8.24085e-06 1.07914e-05 3.00055e-06 0.000231103 0.000121336 0.000153881 6.35412e-06 0.000352661 2.5178e-06 0.000246202 0.000229935 0.000230519 2.84316e-05 3.44502e-06 3.89165e-06 8.77477e-05 2.69308e-05 2.08017e-05 4.50605e-05 5.99003e-06 0.000171419 4.79385e-06 7.77551e-06 0.000174432 5.89674e-06 7.39254e-05 0.00340111 6.85723e-05 4.15572e-06 5.31431e-06 2.24216e-06 6.84908e-06 0.000351887 0.000104957 9.26026e-05 3.38061e-06 4.92795e-05 3.35559e-06 0.000302881 6.56935e-06 7.0402e-06 4.28728e-06 4.64288e-06 4.62585e-06 0.000190197 8.09128e-05 3.72315e-06 9.11776e-05 0.000245972 1.60861e-06 4.04359e-06 1.30119e-05 5.63182e-05 0.000241278 0.000427393 5.98415e-05 3.48828e-06 0.000229453 0.000192526 0.00022853 0.000449947 4.1905e-06 0.000226983 3.73762e-05 3.52575e-06 1.50363e-06 1.22771e-05 0.000112466 6.56687e-05 1.72885e-05 4.43265e-05 4.19271e-06 0.00021812 3.44649e-05 5.41866e-06 8.6497e-06 5.80178e-06 3.65149e-05 0.000215031 6.16653e-06 0.000232469 4.47963e-05 4.24955e-06 4.9765e-05 5.29438e-06 3.31079e-06 4.60542e-06 0.000224873 3.77003e-06 2.80978e-06 8.61127e-06 2.72046e-05 1.69204e-05 5.707e-06 6.42945e-06 0.000449432 1.14955e-05 5.90677e-05 2.65995e-05 0.000139217 0.000230031 4.4805e-05 1.06054e-05 0.000231679 0.000139578 3.59984e-06 1.77063e-06 4.70204e-06 0.000256855 0.000547854 0.000253239 7.60414e-05 0.000181867 5.77381e-06 1.04256e-05 0.000241506 0.000397822 0.000166035 3.76732e-06 1.15347e-05 9.57656e-05 5.00712e-06 0.000421288 6.62145e-06 0.0001376 0.000496498 4.65345e-06 0.000248387 1.70186e-06 0.000107118 1.42429e-05 0.000159314 6.66559e-05 8.66644e-06 8.20948e-06 0.000552821 3.63142e-06 5.08473e-05 2.4222e-05 4.63363e-06 0.000317799 3.68836e-05 3.04101e-05 2.70872e-05 0.000278471 2.61719e-06 0.000256422 7.38176e-06 5.44234e-06 4.24885e-06 1.86937e-05 2.81231e-05 7.34191e-06 3.25027e-06 0.000115881 3.9581e-06 6.35481e-06 5.45701e-05 3.6167e-06 0.000107447 0.000299341 0.000189413 0.000243202 0.000236543 1.93798e-05 0.000228485 0.000191413 2.24785e-06 1.81226e-06 2.50304e-05 6.95414e-05 1.11684e-05 0.000226585 4.82303e-06 4.38891e-06 5.98615e-06 3.33351e-06 4.47026e-06 0.00022499 4.03133e-06 7.38664e-05 2.90892e-06 4.60875e-06 3.0442e-05 0.000528418 9.998e-05 1.76421e-05 4.75561e-06 3.71142e-06 0.000114647 2.92401e-05 0.000388547 2.79901e-06 2.16975e-06 5.47319e-06 0.000211525 6.08975e-05 0.000240536 6.07784e-05 5.51507e-06 0.000113067 3.68751e-05 1.4563e-05 0.00019531 7.79596e-05 2.44875e-05 7.29238e-05 0.00022675 0.000227686 2.14917e-06 3.16527e-06 3.5209e-06 3.03184e-05 4.63626e-06 0.00026912 5.45567e-06 0.000110383 0.00068741 0.00021021 0.00034109 0.000595557 1.58294e-05 4.33559e-06 0.00025283 8.5106e-05 5.26227e-05 0.000232172 6.65743e-06 9.67268e-06 7.9602e-06 2.1719e-05 0.000123522 0.000451002 4.78409e-06 0.000239795 6.50911e-06 0.000163762 9.20667e-06 0.000160487 4.25078e-06 4.00864e-06 3.57863e-05 0.000249326 3.70314e-05 3.96719e-05 0.000361657 0.000217248 0.000421833 0.000155434 4.23128e-06 1.1372e-05 5.85552e-06 0.000228608 0.000176073 3.33906e-06 9.4506e-06 4.11293e-05 1.78541e-05 6.36263e-06 8.71753e-06 0.000125264 7.6841e-06 0.000102626 0.000230298 4.3187e-06 6.86945e-06 1.01569e-05 0.89283 0.000231497 3.19011e-06 3.35499e-05 4.24395e-05 1.97208e-06 5.96278e-06 7.18784e-05 5.26847e-06 6.67131e-06 0.000115285 7.12573e-05 0.000355634 1.97384e-05 5.22088e-05 2.85148e-05 0.00023575 5.23321e-05 0.00028637 0.000332404 1.07245e-05 0.000531873 6.51456e-06 0.000298662 0.000226381 3.81795e-06 0.000445389 1.16525e-05 6.50078e-06 0.000305502 3.93433e-06 0.000129611 3.07195e-05 0.000154207 9.13036e-05 0.000279768 8.8361e-06 5.43031e-06 1.86143e-05 2.17104e-06 0.00312911 7.8993e-05 8.95339e-05 2.75289e-06 5.79703e-06 3.05478e-06 0.000244882 2.32233e-06 4.59498e-06 7.52127e-05 1.12606e-05 0.000451921 0.000152591 4.96264e-05 1.82877e-05 4.10174e-06 0.00026094 0.000233435 2.08834e-06 4.53881e-06 2.03256e-06 0.000266892 1.91491e-05 3.52708e-06 1.264e-05 6.18518e-06 5.76006e-06 4.36052e-06 3.35561e-06 0.000309906 4.95799e-05 4.26433e-05 0.000250521 4.04214e-05 2.76415e-05 3.02977e-05 0.00031081 4.43511e-06 0.000202727 2.43508e-05 1.25383e-05 4.05819e-06 0.000172012 2.15585e-05 4.94227e-06 2.99605e-05 1.22466e-05 6.06415e-06 4.30732e-05 0.000388035 7.76921e-06 0.000192893 9.20566e-06 0.000333505 4.54871e-06 0.000263368 2.1081e-05 2.40257e-05 4.49507e-05 2.30222e-06 0.000229116 4.73391e-05 4.81488e-06 0.00035485 6.22037e-06 9.28796e-06 0.000118503 7.0487e-05 0.00015932 0.000225013 3.72266e-05 1.25016e-05 2.37969e-06 1.94219e-05 9.32374e-05 5.60664e-06 7.17286e-05 3.8906e-06 8.29254e-06 0.000231034 4.90264e-05 6.47633e-06 9.18074e-06 3.01683e-06 4.09621e-06 7.94224e-05 3.05396e-06 5.87373e-05 7.00434e-06 8.07132e-05 0.000121011 0.000154561 6.25251e-06 0.000106563 9.77422e-06 0.000226781 2.54477e-06 4.66176e-06 0.000561751 0.000242795 3.82369e-06 2.90905e-06 3.87784e-06 4.32339e-06 3.14835e-06 7.96049e-05 4.20957e-06 5.26627e-05 8.86996e-06 7.81245e-06 0.000268109 8.32209e-06 4.60897e-06 3.31485e-06 0.000253588 5.35927e-06 0.000125495 5.63255e-05 0.00022588 0.000190073 4.44195e-06 4.53861e-06 0.000362226 2.00564e-05 3.43733e-06 3.2869e-05 5.10691e-05 6.89703e-06 0.000230501 4.26316e-06 7.26582e-05 4.51653e-05 6.79427e-05 7.19982e-06 2.59821e-06 0.000276893 4.47552e-05 6.26398e-05 4.50587e-05 9.59176e-05 7.04421e-05 0.000106319 0.000170431 4.79638e-06 7.83422e-06 6.17894e-06 0.000257371 6.77881e-06 0.00022417 0.000191989 1.65489e-06 0.000488822 8.2799e-05 0.000234165 3.84501e-06 0.000320673 1.10094e-05 0.000236028 5.51751e-05 0.000215829 8.87564e-05 0.000115971 0.000228376 0.000457086 0.000733741 2.58456e-06 5.79647e-05 2.98089e-05 0.000142005 7.84611e-06 5.57475e-06 7.45108e-06 5.72135e-06 0.000141759 0.000450842 9.53367e-06 1.03461e-05 0.000239482 0.000227719 3.64815e-06 3.27537e-05 3.30651e-06 6.97849e-05 0.000523982 1.04377e-05 3.28953e-06 0.000229657 7.66395e-05 3.33773e-05 0.000287739 5.02764e-06 4.87815e-06 0.000227949 3.27456e-06 0.000113465 8.69007e-06 0.000319054 4.76969e-06 1.22916e-05 5.95551e-05 1.68449e-05 0.000195944 2.99731e-06 3.9142e-05 6.86989e-06 3.00686e-06 
0.00128135 7.15445e-06 1.15344e-05 2.72427e-05 2.3297e-05 5.9148e-06 5.03009e-05 7.50871e-05 1.07691e-05 2.05823e-05 1.55642e-05 1.35785e-05 0.000495329 0.00045616 3.69765e-05 1.42343e-05 0.000222522 0.000447657 2.24208e-05 0.000662231 6.8056e-06 3.78597e-05 0.000764677 2.18728e-05 0.000410041 0.000157483 1.38114e-05 1.19118e-05 4.9095e-05 8.76453e-06 0.000106271 0.000106378 0.000124675 6.84242e-05 0.000169588 2.43251e-05 0.000398945 0.000173316 0.000105653 0.000334108 0.000500045 0.000118425 0.000318906 1.93905e-05 0.000113918 8.41447e-05 2.16215e-05 1.69362e-05 6.36063e-06 0.000211426 0.000104419 1.02294e-05 8.8646e-06 0.000853722 6.73068e-05 0.000232987 0.000147593 2.69961e-05 0.000192979 6.66892e-05 0.000792067 1.08137e-05 3.69231e-05 0.000184644 7.95787e-06 1.57883e-05 9.45435e-05 1.80069e-05 0.000121567 6.95205e-05 1.27508e-05 0.000448073 0.000829706 0.000895394 1.38795e-05 1.58282e-05 0.000438953 6.80485e-06 1.62488e-05 2.74377e-05 0.000186155 2.10089e-05 1.9363e-05 0.000245074 0.000200938 0.000417711 0.00025973 6.26607e-05 0.000365055 3.65013e-05 8.9481e-06 4.24568e-05 0.00104553 4.66193e-05 0.000127797 0.00055377 3.80798e-05 1.19226e-05 0.000389749 2.43925e-05 8.29986e-06 0.000298815 0.000111956 0.000371845 8.08175e-06 0.000392721 1.34109e-05 3.69483e-05 0.000155737 9.3423e-06 9.8583e-06 9.80934e-06 1.37234e-05 0.000766178 0.000358947 0.000388835 0.000507586 9.9935e-05 1.17046e-05 0.000745395 2.1745e-05 0.000208719 0.00011959 0.000238875 0.00113112 0.000611566 7.74872e-06 6.16678e-05 0.000447435 0.000389461 5.23432e-06 0.000671426 0.000377808 9.05748e-06 9.54369e-06 0.000488719 1.85148e-05 0.000468661 1.00117e-05 0.000253951 8.88725e-05 3.14118e-05 1.22897e-05 1.93645e-05 0.00117996 0.00293465 2.49518e-05 2.16838e-05 0.000231178 1.59773e-05 6.79038e-05 0.000121163 7.79408e-05 2.13721e-05 0.000403824 4.72211e-05 1.22315e-05 1.49469e-05 2.81526e-05 0.000384175 0.000134044 2.73836e-05 5.79357e-06 3.49065e-05 0.000224458 6.52595e-05 9.91622e-05 0.000277934 8.17609e-05 0.000249164 2.7227e-05 0.000114696 7.51003e-05 2.95247e-05 0.000352501 0.000253933 3.32707e-05 0.00026702 4.44689e-05 6.77701e-05 1.74693e-05 1.43309e-05 9.21491e-05 0.00016139 0.000182265 8.2205e-05 0.00013066 1.36245e-05 0.000724427 1.1705e-05 0.000396399 0.000204875 0.000186403 9.0922e-06 0.000469954 2.25306e-05 1.57502e-05 0.000399314 0.000187975 0.000157246 8.55415e-06 0.000220867 0.000385108 1.56347e-05 1.45694e-05 1.09327e-05 0.000174363 6.07983e-06 1.29036e-05 0.000404363 5.32282e-05 0.000671496 0.000201367 0.000535796 0.000255795 8.49283e-06 0.000747605 7.19185e-06 5.86435e-05 1.18162e-05 2.23474e-05 0.000248511 5.9521e-05 0.000387314 1.07592e-05 0.000563973 0.000672991 2.67098e-05 2.64069e-05 1.27268e-05 2.28344e-05 9.44585e-06 0.000390204 3.62076e-06 0.000427299 0.000202069 0.000268564 0.000327841 0.000230344 0.000405171 7.14104e-06 0.000425776 1.49563e-05 9.28793e-06 0.000291821 0.000227718 0.000144091 1.03877e-05 0.000177187 1.18239e-05 0.000293916 1.23962e-05 6.54754e-06 0.000139739 0.000391701 1.76606e-05 0.000107405 9.26546e-06 0.000135891 3.54368e-05 9.26918e-05 1.19762e-05 0.000344946 0.000270215 0.00155593 0.000103637 0.00127002 7.97348e-06 8.18264e-05 0.00473852 1.92237e-05 0.000158867 0.000353608 1.79856e-05 1.28092e-05 9.22381e-05 0.00118004 0.000485762 6.84918e-06 0.000420588 8.31209e-06 2.0877e-05 7.66331e-05 0.000132258 0.000793853 0.000187031 6.97134e-06 0.00012627 0.00038872 1.60404e-05 1.89983e-05 2.67796e-05 5.22823e-05 0.00022046 0.000557535 4.99563e-06 0.000387226 6.18389e-06 3.81635e-05 3.79999e-05 0.000379012 1.36102e-05 0.000131461 0.00020265 0.000385734 0.000917891 6.20135e-05 3.14062e-05 0.00125181 1.92115e-05 0.000474292 1.99734e-05 9.19665e-06 0.000104376 1.69213e-05 0.000385781 0.000180358 1.36937e-05 0.00203647 0.000392951 4.23619e-05 0.000437594 0.000170756 9.68078e-06 6.05218e-05 1.36409e-05 0.000404084 9.23762e-06 0.000515524 0.000596753 0.00448762 0.000319423 5.89789e-05 0.00042921 1.96615e-05 1.27546e-05 3.88263e-05 7.03786e-05 1.40878e-05 1.1461e-05 3.66286e-05 0.000296173 0.000154925 0.000212166 6.46462e-06 0.000957244 9.85826e-05 2.88195e-05 0.000232471 1.14447e-05 4.00264e-06 0.000157275 7.24132e-05 6.0902e-05 0.000504023 0.000126481 0.000387383 2.48577e-05 2.3263e-05 0.000637372 6.76714e-05 0.000388289 1.92984e-05 5.35372e-05 0.000533857 9.75219e-06 5.89534e-05 4.2311e-05 0.000391512 0.000519813 0.000130085 0.000985305 0.00323251 0.00082542 0.00024404 3.27746e-05 0.00163283 1.19758e-05 9.36795e-05 0.00047072 0.00114709 0.757962 6.08776e-05 1.84802e-05 9.78481e-05 0.000391662 1.09168e-05 0.000653588 0.000185952 6.88494e-06 8.9462e-05 0.000165611 0.000573483 1.1556e-05 5.96358e-05 0.000106796 9.86502e-05 2.72049e-05 0.000147898 0.000226695 6.54661e-06 1.15137e-05 0.000102773 2.54607e-05 6.99938e-06 3.43968e-05 0.000653805 2.52281e-05 1.5188e-05 0.000274423 1.61181e-05 6.51105e-06 0.000612758 8.51774e-05 0.00037288 9.89516e-06 4.3705e-05 5.93445e-06 0.000218236 0.000536012 5.59536e-05 0.00041344 1.00214e-05 2.67291e-05 0.000163907 9.36538e-05 3.56001e-05 0.00025747 3.31026e-05 6.18024e-05 0.000270639 1.39652e-05 0.000384338 0.000421153 0.000613921 5.66058e-06 0.00010171 7.97746e-06 2.56067e-05 0.000156209 0.000241192 3.23994e-05 0.000229474 0.000107564 1.82287e-05 5.29773e-05 1.7359e-05 5.55647e-05 5.63006e-06 0.000567384 1.20726e-05 3.47129e-05 0.000954894 0.000417166 3.77952e-05 0.000142558 1.77826e-05 1.17365e-05 1.5238e-05 5.70321e-06 1.99245e-05 0.000150114 0.000607538 1.54335e-05 4.94253e-05 0.000141473 0.000449149 0.000394631 0.00364554 0.000527333 0.000766294 1.08538e-05 0.000409727 0.000541179 4.30719e-05 2.35694e-05 3.01066e-05 0.00338539 0.000389388 0.000459251 8.91909e-06 4.91191e-05 0.00042848 1.3366e-05 0.000109207 1.58216e-05 0.00041592 3.38098e-05 9.3025e-05 1.5719e-05 0.000492948 9.6985e-05 0.000217001 7.15301e-05 1.70911e-05 7.76315e-05 1.62935e-05 2.63676e-05 6.48634e-05 0.000172634 1.11172e-05 0.000177039 5.23572e-05 0.00067666 0.000710589 0.000424845 8.477e-06 2.00255e-05 0.000118051 9.69387e-06 0.000152567 6.76379e-06 5.07394e-05 0.000844451 1.29313e-05 0.000111507 9.53988e-06 0.000137126 2.04807e-05 0.000526831 0.000429579 2.25497e-05 0.000240554 1.2473e-05 2.19447e-05 2.91959e-05 0.000336611 0.000535683 1.52905e-05 1.86038e-05 0.00110596 1.8575e-05 0.000150142 3.12503e-05 1.86501e-05 0.000181754 1.33958e-05 0.00038967 1.38217e-05 9.06902e-06 0.000405766 2.8762e-05 0.000138877 3.02606e-05 2.83085e-05 1.49188e-05 0.000828726 0.000388183 3.03298e-05 1.24829e-05 1.76244e-05 5.44528e-05 8.7537e-06 4.85587e-05 0.00146743 2.27955e-05 0.00054311 6.90087e-05 0.000439446 1.53677e-05 1.15695e-05 0.000141775 0.000162326 0.000112338 1.52338e-05 7.77511e-06 0.000220066 0.000302228 4.94961e-05 0.000386123 1.47471e-05 0.000407995 1.44092e-05 9.75234e-05 1.32166e-05 7.91064e-06 0.000512014 0.000153389 7.55054e-06 9.98047e-06 5.64143e-05 1.44934e-05 0.000392028 6.67997e-05 2.54711e-05 2.13506e-05 1.63285e-05 0.000446304 8.75025e-06 0.000802613 1.6102e-05 0.000189108 7.03438e-06 9.44365e-06 1.48912e-05 0.000161134 0.000111793 0.000429701 2.13764e-05 1.40644e-05 0.000517457 0.00054896 1.30416e-05 2.37383e-05 0.000448978 0.000176759 1.79949e-05 0.000118572 2.25971e-05 0.000138661 0.000116162 0.000238087 0.00097002 1.42437e-05 8.23347e-05 9.24414e-06 0.000105562 0.000118849 0.000118955 0.000808364 1.32052e-05 0.000304421 0.000130138 6.48301e-05 0.00279394 7.17073e-05 0.000116113 0.00039691 0.000628321 6.30207e-06 0.000567562 0.000166066 0.000394885 0.000485377 6.75579e-05 0.000393144 0.00015013 0.000180695 1.65807e-05 0.000562484 1.86005e-05 0.000124195 7.75781e-06 0.000677246 2.6028e-05 0.000174022 3.97904e-05 1.24636e-05 8.80526e-05 0.000116053 0.000393085 9.20369e-05 6.65e-05 0.000182786 1.83872e-05 7.88308e-06 0.000442131 2.87328e-05 9.30327e-05 1.23052e-05 9.70673e-06 1.48693e-05 7.76767e-06 0.000541366 0.000226094 1.10136e-05 0.000442289 0.000114154 7.38621e-06 1.28144e-05 1.54806e-05 0.000804509 0.000613788 2.53099e-05 0.000298131 8.8298e-06 0.000157198 0.000196983 2.12798e-05 9.37244e-06 0.000388885 0.000386534 3.25109e-05 8.50679e-06 0.000150245 1.23782e-05 9.03999e-06 1.73422e-05 7.63993e-05 0.000383716 8.26908e-05 0.000166981 3.60398e-05 3.55934e-05 1.05653e-05 0.000414246 0.000385144 3.76366e-05 1.00893e-05 1.47214e-05 0.000127953 0.0002967 1.42735e-05 0.000173277 4.45968e-05 0.000490386 0.000163978 1.08606e-05 1.60515e-05 9.57254e-06 0.00634823 0.000183389 7.08137e-05 5.8495e-05 0.000109956 0.000101067 0.000261905 2.24031e-05 0.000563132 6.11764e-05 8.89114e-06 0.000616181 5.11139e-05 0.000357011 0.000183842 0.00221049 0.000243599 0.000672164 4.87701e-05 0.000858434 2.016e-05 0.000417672 0.000601227 0.000244165 1.76361e-05 0.000384289 2.09722e-05 0.000394833 0.000108693 0.000132428 5.61123e-05 1.22155e-05 1.92503e-05 6.2269e-06 6.30376e-05 0.000611217 8.88902e-06 0.000141858 8.22286e-06 4.95687e-05 0.000278528 2.98764e-05 8.10547e-05 0.000399963 1.019e-05 9.37275e-05 0.000397788 3.43342e-05 4.28991e-05 0.000771999 7.30169e-06 3.39834e-05 0.000403913 0.000110534 3.23374e-05 0.000874945 0.00040421 2.14886e-05 2.649e-05 4.51e-05 0.000135301 1.44538e-05 1.41597e-05 0.000220487 1.11389e-05 0.000115499 0.000125905 9.07343e-06 0.0004338 1.30567e-05 1.4813e-05 0.000416743 0.000158829 0.00420224 0.000394952 0.000134184 3.17727e-05 0.000400062 0.000201431 0.000824899 8.82558e-05 0.000826017 0.000114862 0.000415977 0.000584065 0.000103221 2.28648e-05 1.61641e-05 2.63966e-05 0.00115963 8.3025e-06 2.01047e-05 0.000390256 9.75919e-05 1.85849e-05 4.4016e-05 1.15786e-05 3.39406e-05 1.08207e-05 1.55067e-05 0.00703558 0.000146353 0.000372609 0.000396141 8.08083e-06 2.42157e-05 0.000215244 3.04801e-05 1.22404e-05 0.000397321 0.000116246 2.35598e-05 1.20167e-05 1.91993e-05 0.000397894 1.31586e-05 0.00019555 6.91564e-06 0.00057872 0.000390202 0.00117317 0.00012614 0.00102566 1.27146e-05 2.11871e-05 5.09607e-05 0.00019381 0.000154033 1.80948e-05 1.18645e-05 0.000183936 3.86535e-05 9.58339e-06 0.000586995 1.0501e-05 8.73267e-06 1.1472e-05 1.33421e-05 0.000400695 0.0006245 1.08635e-05 1.80333e-05 0.000107538 1.52241e-05 0.000390397 1.1749e-05 0.00034256 9.2587e-05 0.000556495 1.45231e-05 8.31293e-06 0.000786066 0.000396786 0.000524719 4.29377e-05 0.000181514 9.6107e-06 0.000451925 6.1491e-05 7.31951e-05 6.84255e-05 6.93192e-05 0.000270097 0.000103552 0.000180966 0.000387249 0.000386111 7.14374e-06 5.62321e-06 2.55212e-05 6.48186e-06 7.66981e-05 0.000382922 0.000393339 0.00016986 0.000400982 0.000409665 0.000388214 0.000127186 2.34042e-05 0.000442121 0.000229038 8.04079e-05 0.00105946 0.000388888 0.000542468 1.20119e-05 0.000391015 8.9027e-05 8.1941e-06 0.000584446 7.46844e-05 1.31862e-05 1.89316e-05 9.2291e-06 0.000246371 0.00038202 0.000676602 1.69288e-05 7.02726e-05 1.27438e-05 0.000382516 0.00014789 1.41028e-05 1.65804e-05 9.95561e-05 9.39333e-05 0.000727295 1.16499e-05 7.51147e-05 1.26167e-05 0.000167736 1.53095e-05 0.000198047 1.5059e-05 6.5338e-05 8.85245e-05 0.000540091 0.000452959 0.000579467 0.000419298 0.000441948 0.000886039 0.000204579 0.000121367 0.000500292 0.000123067 8.31422e-05 0.000108398 0.000132362 2.50261e-05 0.000100367 0.000754024 0.0008585 0.000248509 8.78895e-06 4.66029e-05 5.73846e-05 4.97058e-05 0.00246214 6.13941e-05 0.000198761 0.000468795 0.000467766 0.000495703 1.08246e-05 8.11269e-06 6.2416e-05 0.000464576 0.000432168 2.74213e-05 0.000547637 1.949e-05 3.19511e-05 6.69976e-06 7.3695e-05 7.6005e-06 1.52291e-05 8.82836e-06 0.000712715 0.00130895 0.000227164 0.000355283 0.000163608 0.000411097 0.000173234 0.000359883 2.81279e-05 0.000239039 0.00011993 0.000137565 1.76143e-05 1.23887e-05 9.16315e-06 8.55676e-06 2.58099e-05 1.25207e-05 5.05678e-06 1.34493e-05 6.67808e-05 1.55707e-05 0.000384691 0.000163615 1.1024e-05 3.40837e-05 9.06212e-06 0.000120844 0.000214765 4.87158e-05 7.16302e-05 
0.000455313 5.44404e-06 1.4203e-05 4.56578e-06 6.99056e-06 4.91428e-06 4.78275e-06 2.89308e-05 0.000419822 6.07132e-06 3.35898e-06 7.7976e-06 0.000447843 0.000631441 2.60441e-05 5.91287e-06 5.46776e-05 0.000304575 9.0172e-06 0.000515845 3.17573e-06 2.59904e-05 0.000830116 1.15985e-05 0.000104326 8.89536e-05 4.51441e-06 2.96461e-06 7.56612e-05 7.34473e-06 9.52655e-06 4.3237e-05 3.4697e-06 6.13651e-05 0.000948269 7.84464e-06 0.000428491 0.000136075 0.000290305 5.90642e-06 0.000575684 1.20499e-05 0.000141224 1.1701e-05 7.41058e-05 7.54023e-06 5.75968e-06 7.22911e-06 2.73088e-06 0.00016137 0.000155228 4.22693e-06 3.61218e-06 0.000461271 6.5763e-05 4.14547e-06 7.00331e-06 1.41988e-05 2.52462e-05 6.41035e-06 0.000834914 4.30177e-06 3.2133e-06 9.00719e-05 4.35206e-06 0.000232183 5.79804e-06 3.92467e-06 2.79877e-05 0.000274572 7.0535e-06 0.000482661 5.65834e-05 0.00070777 0.000251886 0.000354824 0.000516018 3.1248e-06 7.82196e-06 9.65406e-06 0.000230828 4.73801e-06 5.23764e-06 5.95525e-05 0.000359388 0.000437729 5.58471e-06 0.000104001 0.000223701 4.58595e-06 8.12925e-06 4.65047e-06 0.000421804 9.18208e-06 3.97346e-06 0.000426169 7.80497e-05 5.53943e-06 0.000418042 2.52388e-06 8.72937e-06 0.000718086 0.000110849 7.38704e-06 8.14599e-06 0.000421146 2.70213e-06 0.000172074 0.000436958 4.55295e-06 3.91646e-06 5.32621e-06 7.57816e-06 0.00082583 0.000370386 0.00041566 0.000660559 5.07919e-05 4.64942e-06 0.00073035 2.10497e-05 0.000190099 0.000188788 3.88491e-06 0.000630039 0.000416055 3.72456e-06 1.37967e-05 0.000721819 0.000424136 4.96873e-06 5.85799e-05 1.72695e-05 0.00012291 8.24404e-06 0.000492189 5.10237e-06 7.19986e-06 4.66883e-06 0.0002204 5.13907e-06 7.6688e-05 3.36502e-05 4.96225e-05 0.000416375 0.000190531 6.30776e-06 2.02012e-05 0.000392161 1.00559e-05 2.83231e-05 5.13946e-06 5.94195e-06 5.50495e-05 0.000421516 7.30111e-05 4.13216e-06 3.42379e-06 7.16931e-06 0.00041945 3.34538e-06 1.30191e-05 2.35562e-06 1.77118e-05 5.38531e-06 1.08597e-05 4.58343e-05 9.81233e-05 4.51084e-06 7.52643e-06 0.000465109 8.63673e-05 5.11801e-05 5.51864e-06 5.63578e-05 5.00075e-06 4.50122e-06 0.000666958 6.2979e-06 4.96572e-06 6.50857e-06 1.22837e-05 0.000266787 0.000244528 5.25391e-05 0.000390159 1.00439e-05 9.23815e-06 1.4928e-05 7.06374e-06 0.000453035 6.12148e-06 5.26714e-06 2.86813e-06 0.000448709 2.10648e-05 5.60417e-06 0.000383033 3.87426e-06 7.71485e-06 6.61187e-05 0.000306271 0.00041411 5.74765e-06 0.00110732 8.72825e-06 6.46612e-06 4.82545e-06 3.53425e-06 0.000425744 4.90917e-05 0.000624293 0.000154058 0.000571537 0.000382897 6.47157e-06 0.000435472 2.45712e-06 4.43249e-06 8.39047e-05 9.72583e-06 0.000191317 1.02254e-05 0.000418844 6.02661e-06 0.000439529 1.26934e-05 5.58245e-05 0.000346267 3.28966e-06 5.50261e-06 9.76556e-06 0.000419182 2.53985e-05 7.3747e-06 0.00010807 0.000338705 0.000203303 1.30278e-05 7.24077e-06 2.10509e-05 0.000431094 3.62253e-05 1.95428e-05 5.36757e-05 0.000198589 9.36788e-06 3.98792e-06 0.000136486 1.84786e-06 1.25179e-05 6.4911e-05 3.57349e-06 1.5415e-05 0.000414421 7.06069e-06 0.000153787 1.70883e-05 6.43389e-05 0.000202135 6.58649e-06 9.93353e-06 3.928e-05 0.000483183 0.0017203 4.12998e-05 0.000973718 2.66746e-06 0.000143011 0.00117275 4.38714e-06 6.53856e-06 0.000231238 4.12608e-06 5.81868e-06 7.7916e-05 0.000497879 0.00046779 7.92773e-06 0.000432269 1.03717e-05 0.000260484 0.000121225 9.28121e-05 0.000837447 1.07534e-05 3.41113e-06 0.000594647 0.000414753 2.80857e-06 4.86474e-06 6.69442e-06 4.39397e-05 6.94164e-06 0.000724182 3.48394e-06 0.000419229 8.5497e-06 2.6307e-05 0.000109939 0.000231477 3.27572e-06 2.80608e-05 0.000370481 0.00044943 0.000456731 8.95279e-06 6.43467e-06 0.00235324 5.31237e-06 0.00060929 1.06754e-05 8.17156e-06 0.00030952 7.89037e-06 1.32618e-05 8.36702e-06 3.73751e-06 5.95765e-05 0.000743755 0.00012645 0.000514663 8.83733e-06 1.0842e-05 1.40972e-05 0.000200789 0.000231997 3.67513e-06 0.000442781 0.000994267 0.000170283 0.000225749 2.12059e-05 0.000414353 7.70601e-06 7.73274e-05 2.16528e-05 0.000444273 4.36342e-06 6.78596e-06 3.34252e-05 0.000197281 1.05532e-05 1.75736e-05 7.76173e-06 0.000828603 3.73004e-06 0.000628337 0.000222617 3.6391e-06 2.50356e-06 0.000249301 0.000245579 0.000282531 0.000423454 1.45549e-05 0.000418391 4.94512e-06 8.4331e-06 0.000747114 4.07587e-06 0.000422059 0.000102921 6.11333e-05 0.000415161 0.000158334 1.12166e-05 8.42913e-05 0.00065692 0.00051502 5.20168e-06 0.000994963 0.000524637 1.19565e-05 1.02563e-05 6.38181e-06 0.00122276 2.86001e-05 3.79856e-06 0.000428487 0.000423893 0.823074 7.26612e-05 5.71824e-06 5.35225e-06 0.000103049 3.23621e-06 0.000419769 0.000177721 9.00778e-05 0.000163646 6.5664e-06 0.000704307 0.000415975 4.29964e-06 3.28593e-06 6.05732e-05 1.02438e-05 1.06036e-05 5.63326e-06 7.39606e-05 3.52515e-06 0.000103553 0.000207132 2.72215e-06 4.71833e-05 0.000286661 0.000170365 7.53435e-06 0.000243125 5.51266e-05 2.89923e-06 0.000416902 2.85615e-06 2.01865e-05 3.40756e-06 0.000122785 4.0722e-06 6.38173e-06 0.000416639 3.13263e-06 0.000417959 2.59705e-06 2.2861e-06 0.000240983 0.000348136 0.000242794 9.13653e-06 4.11537e-06 4.29489e-05 0.000550826 0.000459759 0.000415499 0.000463419 9.1208e-05 3.42603e-06 0.000305808 6.10439e-06 6.69491e-06 0.000134812 1.14041e-05 6.61543e-05 0.000128576 0.000102634 5.9946e-06 5.71334e-05 4.18981e-06 3.48876e-05 3.76691e-06 0.000559837 6.62316e-06 0.000109964 0.000949182 0.000486502 5.46677e-06 1.43526e-05 7.09544e-06 6.50652e-06 5.23161e-06 4.43427e-05 0.000596531 1.82277e-05 0.000422687 1.69687e-05 4.63283e-06 1.00445e-05 0.000486515 7.92197e-06 0.000341674 0.000557045 0.000874519 9.86662e-06 0.000543536 0.000657979 6.78076e-05 9.36147e-05 1.07669e-05 0.000963274 0.000413562 9.84553e-05 3.38896e-06 6.59747e-06 0.000426231 7.90524e-05 1.18408e-05 4.38312e-06 0.000425353 4.42463e-06 3.16763e-06 0.000123848 0.000521503 8.7733e-06 7.90393e-06 0.000370272 3.86206e-06 0.000131246 0.000173658 1.75855e-05 1.04488e-05 5.84007e-06 0.000129729 0.000228936 5.02407e-05 0.000531932 0.000771565 0.000434811 3.4635e-05 9.3054e-06 9.76412e-05 1.89776e-06 0.000260428 2.93588e-06 7.2003e-05 1.21393e-05 4.06095e-06 0.000274115 3.2519e-06 3.83622e-06 9.20182e-05 0.00128447 0.000343075 3.74002e-06 0.000275963 3.38314e-06 0.000862897 7.36858e-06 0.000434011 0.000833916 0.000221791 9.9119e-06 0.000105382 0.000257768 6.25486e-05 6.62629e-06 5.56708e-06 1.29519e-05 5.56023e-06 0.000424374 4.53176e-06 9.44906e-06 1.82301e-05 8.8031e-06 1.37569e-05 3.14557e-06 8.84294e-05 5.4419e-06 0.000710129 0.000416429 8.76355e-06 0.000254633 3.24303e-06 4.41606e-06 3.43896e-06 6.18205e-06 0.00125905 3.36205e-05 0.000442513 9.2878e-05 0.000423022 9.20475e-06 6.21986e-06 8.97397e-06 4.57805e-05 0.000105839 0.000312443 3.89442e-06 5.35092e-06 1.22018e-05 1.58796e-05 0.000415203 7.33864e-06 0.000420502 5.29877e-06 7.92716e-05 6.50906e-06 3.49964e-06 0.000420173 0.000168335 2.8322e-05 4.79628e-06 8.05889e-06 5.59336e-06 0.000414811 0.000144098 7.51301e-06 0.000190514 7.74496e-05 0.000479643 3.80484e-06 0.000828398 3.37124e-05 3.25219e-05 2.44596e-06 4.06598e-06 0.000155488 4.30109e-06 0.000622953 0.000564105 1.19383e-05 3.87792e-06 0.000421329 0.000614914 3.31078e-05 0.000400763 1.53167e-05 0.000199127 7.37529e-06 9.02261e-05 4.51541e-05 1.38258e-05 2.65619e-06 1.06757e-05 0.000870088 9.03405e-06 0.000102434 2.26669e-06 4.7991e-05 0.00014598 0.000297884 0.00088944 9.97043e-06 0.000203163 2.17836e-05 9.83081e-06 0.000926769 2.58414e-05 7.79753e-06 0.000413657 0.000501251 5.17433e-06 0.000435708 6.6842e-06 0.000421606 0.000106868 6.62121e-06 0.000479316 0.000103983 9.25369e-06 2.5213e-06 0.000423615 0.000194659 1.28881e-05 4.96904e-06 0.000605678 6.78184e-06 2.69303e-06 0.000129187 8.22608e-06 6.8217e-06 8.32707e-06 0.000460124 0.00018522 1.64648e-05 1.22592e-05 0.000184926 3.85694e-06 0.000215899 7.43736e-06 6.55813e-06 4.19206e-06 2.99476e-06 2.18208e-06 8.47763e-05 0.000580665 2.32155e-05 1.81344e-05 6.74689e-05 0.000503169 4.51771e-06 6.06055e-06 7.05335e-06 0.000836899 0.000479319 1.70809e-05 9.30846e-06 0.000242786 4.95103e-05 0.000122847 8.51424e-06 1.19392e-05 0.000418271 0.000417758 6.38507e-06 4.55474e-06 0.000196896 1.07683e-05 1.1162e-05 7.53702e-06 0.000224319 0.000888367 6.71479e-05 1.62732e-05 1.33749e-05 0.000128995 3.75308e-06 0.000424272 0.000412019 8.47538e-06 4.32994e-06 1.11974e-05 3.93714e-06 0.000357093 5.60326e-06 0.000106989 8.18583e-06 6.65157e-06 3.73148e-05 2.2404e-05 7.25887e-06 5.56679e-06 0.000320368 0.00012349 1.7924e-05 0.000365057 0.00011014 7.56102e-06 9.69193e-06 5.73372e-05 0.000423319 5.62206e-06 9.41423e-05 0.000424593 1.5617e-05 7.31883e-06 0.000277005 0.000641104 1.10836e-05 0.000261514 3.90078e-05 0.000180996 6.66102e-05 0.000423116 0.000420858 0.000101765 0.000113059 0.000422095 0.000130242 0.000443617 0.00024509 0.000216873 6.97449e-06 8.3273e-06 5.13442e-06 4.41111e-06 4.42211e-05 0.000712639 1.12067e-05 1.2161e-05 2.03373e-06 0.00027158 9.20597e-06 1.58886e-05 0.000201759 0.000419238 7.92454e-06 9.30739e-05 0.000425817 1.29245e-05 0.000250221 0.000830946 4.16372e-05 0.000153186 0.000418334 5.00234e-05 4.62381e-06 5.73692e-06 0.000416357 2.39569e-05 3.64136e-06 2.56615e-06 7.12771e-06 3.46753e-06 1.70874e-05 0.000102457 0.000143375 0.000420307 1.27945e-05 6.29532e-06 0.000419199 5.72928e-06 9.89262e-06 0.000485229 0.000533203 0.000664606 0.000416902 3.38278e-06 0.000513905 0.000691534 7.94424e-06 0.000540103 1.0185e-05 0.000925807 5.0506e-06 0.000472363 0.00044046 9.24559e-06 1.43284e-05 2.75986e-06 8.68123e-05 5.91503e-05 1.153e-05 4.85418e-06 0.000417222 7.60313e-06 0.000788977 2.23883e-06 4.83975e-06 0.000109268 4.59655e-06 9.72548e-06 0.000415704 6.56189e-06 0.000449761 0.000735153 3.58469e-06 8.60973e-06 8.55626e-06 3.40386e-06 1.17364e-05 0.000419523 0.000104396 3.42516e-06 6.63718e-06 8.14599e-06 0.00044725 6.50549e-06 9.8965e-05 6.95394e-06 0.000209102 0.00050577 0.00128788 9.17468e-05 8.77796e-06 9.28235e-06 5.43472e-06 3.32216e-06 2.65982e-06 0.000203112 3.59588e-06 4.61953e-06 4.48461e-05 2.49186e-05 8.05673e-06 8.63766e-06 3.08891e-06 6.73678e-06 1.57949e-05 0.000156892 0.000417719 0.000112767 7.48454e-06 3.25111e-05 5.50206e-05 4.43882e-06 0.000565505 0.000464791 0.000322641 0.000337418 0.000723906 0.000283129 4.49945e-06 0.000603638 0.000556839 0.000343127 6.98598e-06 0.000225175 2.3485e-06 2.02584e-05 4.52045e-05 0.000158839 2.07742e-05 7.10667e-05 0.00048875 0.000113258 0.00010159 0.000418775 0.000417235 2.76528e-06 6.86186e-06 8.41038e-06 5.17653e-06 2.37515e-05 0.000656271 0.000418595 6.63653e-05 0.000423836 0.000525951 0.000419298 1.25704e-05 7.54119e-06 0.000442367 0.00022541 0.000604278 1.71432e-05 0.000412448 0.000420389 5.21527e-06 0.000485282 0.000100461 4.1526e-06 0.000423495 0.000188752 5.96942e-06 1.82977e-05 0.000229891 7.41012e-06 0.000414555 0.000827985 3.65598e-06 0.000571398 0.000457114 6.41772e-05 0.000222296 5.20813e-06 0.000466133 3.58792e-06 8.97968e-05 0.000426143 3.93832e-06 4.38705e-05 6.45635e-06 1.14358e-05 4.66101e-06 0.000148162 3.58472e-05 5.22001e-05 0.000332191 0.000814838 4.35229e-06 0.000106791 0.000493985 0.000439014 0.00161403 8.8974e-06 2.23692e-05 0.000665308 0.000133747 3.53291e-06 1.04715e-05 9.84544e-05 5.72993e-06 5.09884e-06 1.05052e-05 1.69824e-05 0.000193165 9.99925e-06 0.00031158 0.000202944 1.78319e-05 0.000619144 5.75781e-06 5.69377e-06 0.00063975 0.000450064 0.000499889 6.18985e-06 8.10507e-05 1.95373e-05 0.00103742 0.00041289 3.02131e-05 3.41268e-06 5.4433e-06 3.10238e-06 7.79139e-06 6.34075e-06 4.80332e-06 0.000122597 1.43694e-05 0.000256875 0.000149905 0.000483978 9.46912e-06 4.61e-06 0.000418841 0.000410837 1.9958e-06 6.27013e-06 0.000168112 6.11187e-05 5.00836e-06 6.64831e-06 6.179e-06 3.75403e-06 5.63532e-06 4.52956e-06 7.24387e-06 2.72229e-06 5.13617e-06 0.000264643 8.14741e-05 0.000426539 0.000263826 4.61521e-06 0.000195334 8.12237e-06 6.19813e-05 9.49777e-05 4.651e-05 6.19867e-05 
0.000810167 6.28126e-06 4.00449e-05 1.47528e-05 4.5532e-05 5.67773e-06 8.39088e-06 0.000177247 2.4614e-05 2.54827e-05 1.01577e-05 5.36662e-06 0.000541811 0.000366058 0.000663517 4.83471e-06 0.000152275 0.000303045 0.000146136 0.000423199 1.29324e-05 3.05218e-05 0.00073478 5.10133e-05 0.000220695 6.36465e-05 4.35622e-05 1.10346e-05 5.62279e-05 1.18523e-05 9.01328e-06 9.31519e-06 7.76896e-05 9.23666e-06 0.0005622 1.03601e-05 0.000370266 0.000153705 8.42404e-05 0.000112266 0.000685361 0.000116143 1.68212e-05 0.000346709 0.000138159 8.07348e-05 6.43667e-05 0.000355419 7.83055e-06 0.000318781 7.03945e-05 7.27003e-06 7.24203e-06 0.000394099 2.77053e-05 0.000244234 3.64363e-05 5.6304e-05 0.000222134 2.42706e-05 0.000735683 5.57281e-06 7.81576e-06 0.000126 5.48482e-06 9.91459e-05 5.95024e-06 9.94704e-06 0.000117135 5.95129e-05 2.12441e-05 0.000371036 9.12834e-05 0.000575873 1.339e-05 9.44519e-06 0.000375672 6.20922e-06 6.69904e-05 0.000363703 0.000136322 4.78008e-05 7.51644e-06 0.00020084 0.000409233 0.000205683 1.66648e-05 0.000106312 0.000273675 5.91992e-06 4.57113e-05 2.58067e-05 0.000588189 4.24749e-05 1.14999e-05 0.000387533 3.02103e-05 7.59044e-06 0.000365305 8.77282e-06 6.94588e-06 0.000197663 2.66304e-05 0.000266931 1.08238e-05 0.000408546 6.51776e-05 0.000242558 0.000215188 2.33008e-06 6.10199e-06 3.34663e-06 1.42792e-05 0.000750499 0.000171532 0.00041685 0.000447551 0.000265481 8.6138e-05 0.00037131 0.00017884 9.21755e-05 0.000128297 0.000164574 0.000728 0.000439464 0.000108199 0.00023218 0.000578473 0.000378763 4.17188e-06 0.000279185 0.000407476 5.96493e-05 0.000220799 0.000364119 6.00415e-06 1.30866e-05 4.22437e-06 0.000174605 6.26063e-06 0.000116398 0.0805992 0.000104693 0.000553188 0.000652024 2.55356e-05 8.33846e-06 0.000322115 7.31453e-05 0.000212449 0.000127214 8.3448e-06 5.16778e-05 0.000143501 5.59101e-05 6.24495e-06 0.000192914 0.000259373 0.00043503 0.000138286 5.62645e-05 7.03089e-06 0.000120238 6.52893e-05 3.81816e-05 4.91143e-06 0.000130059 8.29157e-05 7.72547e-06 0.000430859 7.16952e-05 3.91075e-05 3.19096e-05 0.00027573 0.00019333 2.3916e-05 0.000311051 4.64269e-05 7.26638e-05 9.14581e-05 1.52561e-05 5.20598e-05 0.000213218 0.000131883 8.42395e-06 0.000111477 1.37571e-05 5.84756e-05 0.000184804 0.000386089 0.000472744 0.000128901 3.6823e-06 0.000418058 9.0222e-06 6.65499e-05 2.25597e-05 7.64215e-06 1.00115e-05 4.50836e-05 0.000266403 0.000366726 1.17355e-05 0.00110108 0.000184103 7.83393e-05 4.94188e-05 9.50345e-05 0.000376624 8.93552e-05 0.000374078 0.000112912 0.000424989 0.000241353 3.7066e-05 1.31243e-05 5.37291e-06 4.79579e-05 0.000202715 1.1348e-05 2.90785e-05 4.75558e-05 0.000489959 9.86789e-06 0.00041383 4.71167e-05 5.50165e-06 0.000447705 1.31017e-05 0.000115489 4.81501e-06 0.000568334 9.03756e-05 0.000113846 0.000135711 0.000266812 0.000100765 8.5203e-05 0.000611051 2.43223e-05 0.00037277 6.48241e-05 7.07955e-05 0.000265969 0.000327387 5.77276e-05 6.64516e-06 2.61441e-05 8.35492e-06 6.91773e-05 4.29528e-05 9.4738e-06 0.000129332 0.000375049 1.61604e-05 4.84453e-05 5.50584e-05 0.000129509 0.000177248 7.74432e-05 8.80837e-06 0.000202222 0.000349813 0.000564891 0.000215845 0.000380456 7.06822e-06 0.000139183 0.000786414 5.05755e-05 0.000227774 8.85756e-05 1.52828e-05 8.46149e-05 0.000199093 0.000388955 0.000403534 9.47699e-06 0.000370434 3.62729e-05 6.25487e-05 6.00334e-06 2.32654e-05 0.000778285 2.61671e-05 0.000165668 0.000591379 0.000369043 7.41434e-06 2.19498e-05 5.34145e-05 0.000301812 0.000227357 0.000789501 9.32403e-06 0.000367895 5.67215e-06 2.80869e-05 0.000237797 0.000346342 2.41604e-05 5.98752e-06 0.000156096 0.000367415 0.000590749 5.305e-05 5.49944e-05 0.00235786 8.4173e-06 0.000490875 0.000876448 0.000188811 0.000617775 0.000107989 0.000400735 1.19049e-05 1.45752e-05 0.000285676 0.000386541 0.000211288 2.63467e-05 0.000136439 2.17247e-05 7.59574e-05 1.1868e-05 1.09488e-05 1.86144e-05 0.000469766 0.000525412 0.000865559 0.000227052 6.24813e-05 0.000405192 2.46763e-05 0.000132615 0.000105685 0.000202357 7.63562e-05 0.00010552 1.28324e-05 0.000221503 0.000208983 6.64957e-05 9.99387e-06 0.000780953 8.88694e-06 0.000367592 0.000228637 7.99093e-06 4.67184e-05 0.000125076 0.000103819 6.90553e-06 0.000417278 7.16911e-05 0.000412856 5.10468e-06 3.52915e-05 0.00109641 1.24535e-05 0.00036933 0.000176583 6.05767e-06 0.000372589 0.000145539 9.70743e-06 4.31581e-05 0.000382796 0.000487272 8.3021e-06 0.000914518 0.000690426 0.000213096 0.000220165 5.4015e-06 0.00037016 4.63608e-05 5.18476e-06 0.00041453 0.000564609 0.731402 4.76328e-05 9.05666e-06 5.31463e-06 0.00015509 4.41123e-05 9.09296e-05 0.000175919 7.31259e-05 0.000308927 7.10436e-06 0.00037251 8.85878e-06 1.28902e-05 0.000111322 0.000166553 4.70102e-05 0.000201808 3.74172e-06 1.36422e-05 1.51148e-05 0.000156351 0.00018558 9.43195e-06 0.000138939 2.13659e-05 0.000191419 7.94372e-06 0.000284418 9.08633e-05 4.73149e-06 0.000455636 0.000225388 0.000388067 7.81519e-06 9.41443e-05 6.80345e-06 5.65297e-06 0.00045167 0.000135451 0.000386498 5.098e-05 6.33666e-06 0.000180903 2.56482e-05 5.5924e-05 0.00021094 1.84757e-05 2.9089e-05 0.000358149 0.000121153 0.000392879 0.000453216 0.000191526 2.91064e-05 0.000236366 4.95687e-06 6.38515e-05 9.93573e-06 0.000200322 6.57043e-05 1.95521e-05 5.83912e-06 0.00050808 7.53289e-05 6.82153e-06 0.000149894 3.53264e-06 0.00045539 3.49183e-06 0.000199606 0.000986694 0.000382592 0.000179339 1.13506e-05 1.4882e-05 6.61003e-06 1.53786e-05 1.03566e-05 0.000390108 0.000146099 0.000375972 1.60357e-05 7.24973e-05 4.40515e-05 0.000473368 0.000382096 1.06906e-05 0.000527768 0.00073246 5.99463e-06 0.000729575 0.000506315 0.000162837 3.71083e-05 0.000216107 0.00142371 0.000432892 0.000269687 7.46205e-06 1.09006e-05 0.000429394 0.000171062 0.000193761 6.45458e-05 0.00043455 6.41654e-05 4.91442e-05 7.85662e-05 0.000371459 0.000166461 0.000167035 1.0362e-05 0.000180528 0.000160961 0.000144895 7.90339e-06 7.59205e-05 0.000185628 0.00020802 0.000315557 0.0001501 0.000430248 0.000450127 0.000431042 3.50358e-06 7.801e-05 3.62341e-05 4.68155e-05 9.05344e-05 1.67356e-05 0.000203398 0.000101533 0.000141091 6.45531e-06 6.68094e-06 0.000144094 0.000195376 0.000642147 0.000156754 2.5003e-05 0.000331691 6.88207e-06 0.0004244 4.1088e-05 4.26891e-05 0.000611917 5.29792e-06 1.00531e-05 5.95862e-06 1.46182e-05 4.85273e-05 2.99878e-05 7.79605e-05 0.000457466 5.97941e-06 0.000373769 7.9994e-05 5.87126e-05 0.000392762 3.72227e-05 1.53018e-05 3.85491e-06 0.000123233 8.56401e-05 0.000616257 0.000370968 2.68157e-05 0.00021388 3.81227e-06 1.62916e-05 3.75208e-06 5.19251e-05 0.00124224 0.000213586 0.000389462 0.000113946 0.000459309 0.000339174 4.01418e-06 1.70715e-05 5.7509e-05 0.000300459 0.000227238 0.000210537 0.000174994 1.17329e-05 0.000215145 0.000409651 1.23768e-05 0.000372997 0.000106455 8.52072e-05 1.01762e-05 4.56501e-05 0.000503921 0.000199458 1.73371e-05 7.24065e-05 0.000109667 1.73452e-05 0.000389049 0.000132277 6.78035e-06 0.000172081 2.47178e-05 0.000366476 4.75732e-05 0.000736965 4.20093e-05 4.22447e-05 5.31357e-06 5.39779e-06 8.31693e-06 7.71349e-06 8.99153e-05 0.000527381 7.64358e-05 1.57664e-05 0.00041229 0.000428827 1.21192e-05 0.000117385 0.000401127 0.000237494 2.64562e-05 4.69634e-05 0.000211039 9.08182e-05 0.000108757 0.000389915 0.000603086 0.000118264 8.63098e-05 7.37279e-06 8.09907e-05 1.0201e-05 5.98089e-05 0.000738128 8.74209e-05 0.000211448 0.000156959 0.00013277 0.000854088 3.25958e-05 4.31529e-05 0.00044598 0.000170223 8.53757e-05 0.000546602 7.49618e-05 0.000544099 0.000259678 9.9399e-05 0.000371054 0.000169966 2.1512e-05 8.47116e-06 0.000482636 8.95339e-06 3.51173e-05 5.42771e-06 0.000627221 1.32249e-05 3.53584e-06 0.000239785 5.01851e-05 9.35358e-05 0.000311428 0.000246 9.74584e-05 0.000119771 0.000162308 6.43967e-05 1.28473e-05 0.000230434 0.000140476 0.000133428 7.70403e-06 4.58819e-06 6.84432e-05 0.000103675 0.000372963 0.000141384 1.21054e-05 4.75876e-06 0.000529141 3.55295e-05 1.63689e-05 4.88068e-05 0.000732808 0.000533717 7.80912e-05 2.06975e-05 9.84091e-05 0.000347998 0.000172925 0.000247563 1.30494e-05 0.000368036 0.000371791 0.000543774 0.000139446 0.000184542 0.000398771 1.71601e-05 1.06198e-05 7.88949e-06 2.03487e-05 0.000260613 6.23801e-06 4.99161e-05 9.58313e-05 9.28138e-06 0.000368525 0.000365465 2.9314e-05 4.37632e-05 7.09395e-05 4.3239e-06 0.000205513 1.00137e-05 8.80494e-05 3.6846e-05 0.000298924 0.000121791 5.64204e-05 4.46476e-05 4.62969e-05 0.000214579 0.000171426 1.53842e-05 0.000263586 0.000101601 5.17129e-06 6.96439e-06 0.000103176 0.000530495 1.77439e-05 0.000175499 0.000648084 0.000738607 0.000224353 0.000100628 0.00115102 2.25287e-05 4.28224e-05 9.01858e-06 0.000266497 4.68993e-05 0.000410247 0.000783794 0.000297769 5.87341e-06 0.000431581 0.000102604 0.000453729 0.000117766 9.05776e-05 0.000121185 7.35263e-06 1.18275e-05 7.46468e-06 3.94297e-05 0.000809913 9.25702e-05 0.000181015 4.0233e-05 0.000129885 0.000146549 0.000425325 0.000274633 0.000384682 1.95491e-05 2.44532e-05 0.000376287 1.01203e-05 0.000293096 0.00073018 8.98704e-05 0.000126864 0.000373801 9.19955e-05 1.55028e-05 0.000253969 0.000761108 6.34668e-05 0.00010656 7.78818e-06 0.000190004 0.000140685 0.000110249 0.000103596 0.000379671 0.000123665 0.00010851 1.50234e-05 0.000411966 0.000217671 1.12467e-05 0.000474884 0.000490808 0.00105766 0.000414796 9.52377e-05 0.000149469 0.000385674 4.29278e-05 0.000904593 2.08258e-05 0.000793543 0.00014309 0.000372422 0.000485102 0.000104672 2.03311e-05 4.30038e-05 4.15231e-06 0.000189542 5.71063e-06 7.32215e-06 0.000389915 4.73523e-05 0.000769899 7.41321e-06 8.95683e-06 1.18286e-05 8.45374e-06 1.05877e-05 0.000649481 0.000108332 5.07082e-05 0.000371868 5.71201e-06 3.41011e-05 1.78897e-05 6.26004e-06 4.22599e-06 0.000376854 4.38315e-06 2.50803e-05 6.30983e-06 3.85072e-06 0.000457884 2.94636e-06 4.44722e-05 1.09508e-05 0.000348342 0.000541353 0.0011375 2.54629e-05 0.000178391 9.94098e-06 5.51117e-05 1.03364e-05 0.000213733 1.08531e-05 5.5719e-05 6.11082e-06 6.18509e-05 2.46723e-05 5.92014e-06 7.22124e-06 2.33064e-05 0.000160139 4.06134e-06 0.000221119 0.00041566 0.000310329 6.82324e-06 0.000160363 0.000220942 1.44019e-05 0.000373267 0.000234685 0.000117249 0.000374552 0.000486433 0.000405422 0.000169044 0.000383575 0.000455971 0.000446346 8.13023e-06 0.000434723 3.95855e-06 6.18962e-05 2.81874e-05 6.67457e-05 0.000123481 6.88261e-05 0.000183237 0.000141428 0.000234931 0.000373485 0.000409106 5.71479e-06 6.39641e-05 0.000114577 7.03225e-06 5.30867e-05 0.000505599 0.000523078 0.00040195 0.000616644 5.4276e-05 0.000675912 6.2998e-05 0.000206849 0.000434826 1.32035e-05 0.000871277 0.00032685 0.000368384 0.000247905 7.9755e-06 0.000124407 1.44484e-05 6.45401e-05 0.000555624 0.000189671 1.01929e-05 6.73038e-05 0.000143227 0.000235092 0.000371178 0.000459819 6.94514e-05 7.56724e-05 4.64823e-05 0.000148422 0.000162443 8.26414e-05 0.000184542 1.20523e-05 0.000129352 0.000413185 4.64655e-05 5.02459e-06 4.56768e-05 0.000134119 8.9704e-05 9.05752e-05 0.000127898 0.000194436 5.64175e-05 0.000626705 0.000116366 1.94785e-05 0.000842373 0.000423915 0.00131461 0.000289628 8.19211e-05 0.000677936 0.000288397 1.00206e-05 4.57356e-05 8.28012e-05 6.99102e-05 5.12564e-05 8.64218e-05 0.000762168 1.19867e-05 9.42871e-06 8.53316e-05 0.000217087 4.66594e-05 0.000819108 4.51052e-05 6.1548e-06 0.000505369 0.000508294 0.000411846 7.63802e-06 8.42444e-06 2.6065e-05 0.00145727 0.00037379 9.0474e-05 8.45437e-05 0.00020651 7.94886e-05 7.91877e-06 5.06396e-05 3.04947e-06 7.45979e-05 8.65378e-06 0.000425474 1.2281e-05 0.000271828 0.000107958 1.32653e-05 0.000458382 0.00038977 6.53906e-05 5.59809e-05 0.000129818 9.31612e-06 0.000127963 1.30525e-05 4.43234e-05 9.15356e-06 0.000130666 2.58278e-05 5.38252e-06 4.34648e-05 6.01902e-06 0.000107379 1.74791e-05 0.000392603 9.06461e-05 6.72135e-06 0.000246378 1.40527e-05 9.1466e-06 0.000105921 7.20065e-05 6.03396e-05 
8.01755e-06 2.70609e-06 6.4914e-06 0.000235639 4.80217e-06 0.000260425 6.94882e-05 4.94599e-06 2.98902e-05 3.58378e-05 5.17694e-06 2.61734e-06 0.000227953 0.000200936 0.000612043 2.44925e-06 0.000229715 3.8912e-05 8.1269e-06 5.39943e-06 1.71218e-06 3.76173e-05 7.04822e-06 0.000107771 2.20854e-06 1.435e-05 8.50988e-06 7.63274e-06 5.3399e-05 8.53049e-05 0.000244706 6.18105e-06 0.00016125 7.62805e-06 0.000205625 2.62e-05 5.62044e-06 6.49276e-05 0.000133769 4.66817e-06 5.2332e-06 7.07813e-06 9.91469e-06 7.62301e-05 0.000156595 8.67051e-05 0.000556439 0.000187121 1.64361e-06 0.000249687 3.03131e-05 8.19608e-05 1.69072e-06 0.0002372 3.9125e-06 0.000225646 7.81852e-05 0.000141648 5.05831e-05 5.10846e-06 0.00050372 2.13404e-06 3.66618e-06 2.18144e-06 0.000115715 0.000141077 1.41821e-06 3.41334e-05 6.02513e-05 0.00038071 4.25087e-06 3.54467e-06 4.05066e-06 2.22523e-05 0.000163102 9.03618e-05 8.58705e-06 2.05962e-06 1.67298e-05 5.68665e-06 0.000352265 0.000378716 3.80254e-05 8.71362e-05 0.000310774 1.41377e-05 7.52088e-06 7.98226e-06 5.48964e-06 0.000226784 0.000104055 3.71457e-06 4.25528e-06 5.62772e-06 7.57642e-06 5.65367e-05 0.000367613 8.57422e-05 2.18282e-06 3.56286e-05 5.97405e-06 0.000180814 0.000159674 0.000452146 0.000109564 6.28499e-06 6.21443e-06 2.60283e-05 9.51271e-06 0.000272881 1.95562e-06 0.0002296 0.00084706 3.39882e-06 0.000451079 4.36178e-06 0.000228923 9.69431e-05 0.000250229 1.52744e-05 9.68075e-05 0.000458868 0.000180393 3.86974e-06 6.00488e-05 9.30196e-05 2.34067e-06 0.000144004 2.49091e-05 0.000148638 2.59235e-06 5.6733e-05 4.08209e-05 5.19887e-06 0.000235228 0.000925559 2.29108e-06 0.000200452 3.90621e-06 4.3295e-05 2.28499e-06 3.65976e-05 0.00178367 0.000141254 5.84542e-05 6.71659e-06 2.06757e-05 2.79674e-05 4.30771e-06 9.09549e-05 4.52313e-05 1.77275e-05 0.000140255 2.96565e-05 0.000147207 5.20027e-06 0.000225159 0.000240634 2.92984e-05 0.00045467 0.0001512 0.000118958 3.53813e-06 5.74239e-06 2.4568e-06 5.22968e-06 5.71686e-06 0.000119627 5.51553e-06 3.69627e-05 0.00025406 2.43683e-06 2.73491e-05 2.71808e-05 5.56179e-05 0.000852672 0.00026071 0.000117808 8.90984e-05 2.62242e-05 7.16785e-05 7.65888e-05 1.91055e-05 4.87267e-05 5.1065e-05 0.000469573 0.000229203 0.00026947 3.22084e-06 3.90416e-06 2.42914e-06 0.000337356 1.56341e-05 1.77702e-06 9.10029e-05 2.99591e-05 4.58445e-06 7.76384e-06 0.00025332 0.000287334 6.02775e-05 0.000253155 0.000227045 5.0222e-05 6.90723e-05 0.000246566 8.02467e-05 8.08277e-05 0.000151661 0.000878078 9.27663e-05 1.34606e-05 4.43396e-06 0.000128757 6.35231e-05 3.84181e-06 7.03701e-05 3.34734e-06 5.64773e-06 5.58543e-06 6.69047e-05 0.000236785 5.0675e-05 6.27214e-05 0.00010215 0.000234427 4.56044e-06 3.7784e-06 3.89263e-06 0.000236325 3.59307e-05 4.09287e-06 5.04032e-06 4.25467e-06 1.69627e-06 3.73903e-06 0.000292134 1.65841e-05 0.000111787 6.69357e-06 2.27086e-06 1.62997e-06 4.95062e-06 6.08444e-06 1.15641e-05 2.24856e-06 0.000237509 0.000126859 4.08501e-06 3.10109e-06 6.7961e-05 5.96059e-05 0.000449475 0.000270509 3.47651e-06 0.000258256 3.55696e-06 5.24993e-05 9.18038e-06 2.76401e-06 6.93424e-05 3.94402e-06 1.14592e-05 7.85649e-06 1.0372e-05 4.57432e-05 2.4118e-06 6.46636e-06 3.46586e-06 0.000308171 3.34826e-05 0.000161922 7.89958e-06 2.82391e-06 0.000229116 0.000221489 0.000252565 2.76257e-06 0.000204557 6.1816e-05 5.38138e-05 0.000262126 0.000265931 8.46249e-06 0.000117056 2.26043e-05 6.88622e-06 0.000289275 4.65646e-06 3.32441e-06 1.15e-05 4.65088e-05 0.000100106 0.000137622 3.68835e-06 0.000134516 1.74709e-06 0.000263742 2.49608e-06 7.28368e-05 2.08981e-05 0.00024069 3.71749e-06 4.13602e-06 2.57281e-06 7.35825e-06 0.00025569 1.16081e-05 0.000306406 2.04094e-05 5.3433e-05 0.000190967 5.34198e-05 0.000352542 5.39393e-06 2.84546e-06 3.14121e-05 4.19457e-06 7.90986e-05 5.59224e-05 4.51372e-05 3.44269e-05 3.07271e-05 0.000243612 9.9416e-05 6.79954e-05 0.000982237 4.99672e-06 4.97365e-05 0.000284766 0.00046212 4.81521e-06 5.86978e-05 4.13709e-06 0.000276172 9.02429e-05 6.00569e-06 0.00144656 1.54314e-05 5.56173e-06 3.63158e-06 3.8441e-05 0.000341992 4.29395e-05 0.000299968 0.000268069 4.08997e-05 7.26058e-06 4.20592e-06 0.000307907 2.55707e-06 2.98374e-06 7.48821e-06 0.000308142 4.51787e-06 0.000207298 0.000231463 8.95794e-06 3.07447e-05 0.000370801 4.33544e-06 2.99066e-05 0.000457826 2.98826e-06 1.64717e-06 0.00010508 9.34086e-05 0.00025197 5.6988e-05 2.74166e-05 0.000271554 6.22645e-05 7.98717e-05 0.000404248 0.000653328 3.11284e-06 2.00528e-05 2.48664e-05 3.24332e-06 5.03372e-06 0.000386343 2.19587e-05 3.96126e-06 3.27145e-06 0.000227957 2.18244e-05 5.75558e-06 9.35154e-05 0.00023521 3.66708e-06 2.11352e-05 0.000225714 0.000478196 0.000299123 1.51273e-05 0.000241307 0.000229554 0.000111548 4.47969e-05 2.91159e-06 2.99217e-06 9.50082e-05 0.000251946 4.48411e-05 1.80887e-06 2.61843e-06 0.000129223 0.000101566 4.28038e-05 1.61037e-05 0.000179766 2.31449e-06 0.000337722 0.000172552 3.66873e-05 2.97445e-06 0.000351891 3.17516e-06 0.000228462 4.61916e-06 0.000148895 3.89496e-06 4.52489e-06 3.78557e-06 0.000109209 0.000265569 0.00013367 5.48196e-05 0.000235005 9.14791e-05 5.26727e-06 0.000123788 0.00014237 4.28519e-06 2.84917e-05 4.96786e-05 0.000238762 1.25491e-05 1.37405e-05 6.24957e-06 0.00014307 2.95119e-06 0.000305973 5.17637e-06 1.03066e-05 7.61958e-05 6.02027e-05 4.52823e-06 1.4924e-06 0.000147359 5.35254e-05 0.000282263 2.40672e-05 0.000253643 5.72159e-05 0.000156639 8.19697e-05 2.62468e-06 6.19262e-05 3.5957e-06 0.000321107 0.00011829 3.0049e-06 0.000278748 4.52926e-05 4.59866e-06 5.34013e-06 3.32256e-06 0.000114811 3.10986e-05 0.000194218 3.57727e-06 7.93352e-05 0.000238718 3.80698e-05 2.88258e-06 0.000406961 0.000445387 3.8774e-06 0.00025124 3.29149e-06 0.000241596 1.46227e-05 9.66266e-06 7.50313e-06 8.34703e-06 4.43125e-05 5.17295e-05 1.57248e-05 0.000116605 0.000227252 6.45573e-05 9.66596e-05 0.000118214 0.000313425 6.71397e-06 0.00011518 0.000226923 0.000412055 2.45097e-05 2.96731e-06 4.3622e-06 0.000124911 7.39272e-06 3.7381e-06 4.44342e-05 4.51427e-06 0.000109116 3.02274e-05 3.73781e-06 0.00011541 3.00395e-06 8.5703e-06 0.000397911 6.47153e-05 0.000102586 7.38916e-06 4.15395e-06 0.00014951 0.000349382 8.70348e-05 1.75902e-05 7.0458e-05 9.65794e-06 3.4083e-05 3.44321e-05 0.00015325 9.23661e-06 7.98585e-05 8.16154e-06 2.88018e-06 9.69015e-05 2.73551e-05 5.42418e-06 4.63984e-05 0.000238109 2.52439e-05 0.000207908 5.71706e-06 4.47628e-05 1.07385e-05 0.000235545 2.66334e-05 2.87361e-06 0.000252191 7.43439e-05 0.000493783 0.000451477 1.17563e-05 0.000225616 1.79541e-06 1.44302e-05 3.19936e-06 6.65642e-06 0.000305143 0.000152447 4.40797e-06 5.86056e-06 7.202e-05 9.92781e-05 4.70565e-05 0.000221475 2.54739e-06 6.18922e-05 2.84518e-05 7.77797e-06 1.5282e-05 0.000264615 7.19596e-05 4.18182e-06 4.38166e-06 1.29301e-05 1.03395e-05 7.34048e-06 0.000225598 2.65112e-06 2.88081e-06 5.68676e-06 9.01065e-05 3.18473e-06 5.21398e-06 4.51875e-06 0.000453002 1.05085e-05 7.06298e-05 5.53639e-05 0.000117863 0.000227031 6.99736e-05 1.00927e-05 0.000229135 1.88089e-05 2.26044e-06 2.43006e-06 0.000102757 0.00022966 0.00045543 0.000337748 7.33556e-05 9.00023e-06 0.000114933 2.56587e-06 0.000343712 0.000364024 0.000140765 3.31557e-06 6.03579e-06 6.79599e-05 2.12379e-06 0.000319374 1.20053e-05 1.31836e-05 0.00064122 4.54867e-06 0.00022892 3.5537e-06 0.000108611 6.99566e-06 0.000104746 6.56237e-05 3.20819e-06 1.42115e-05 0.000554239 0.000155912 7.70968e-06 5.6149e-06 0.000251006 0.000264103 3.73047e-06 7.6278e-06 4.81745e-05 0.000312036 3.53094e-06 0.00043792 7.2539e-05 5.44701e-06 4.70589e-06 3.93833e-05 3.84171e-06 1.28894e-05 6.89337e-05 2.39237e-05 4.36627e-06 3.63508e-06 0.000109178 6.31671e-05 9.68018e-06 0.00042516 8.0583e-05 0.000196339 0.000355675 9.35257e-05 0.000340361 0.000132442 6.80359e-06 2.97898e-06 1.07919e-05 7.5665e-05 4.53947e-06 0.000227697 3.51645e-06 4.46352e-06 3.00331e-06 2.55638e-06 1.65451e-05 0.000227506 3.07306e-06 2.56899e-05 2.91892e-06 4.55394e-06 5.40796e-06 0.000470596 9.01355e-06 1.30549e-05 5.79126e-06 7.1125e-05 6.10992e-06 3.61834e-05 0.000280378 5.48726e-05 2.34912e-06 3.43361e-05 0.000117173 6.00406e-05 0.00026834 3.34076e-05 4.01584e-05 8.13921e-06 0.000205067 7.6895e-06 0.000197084 2.68315e-05 1.97292e-05 0.000265821 0.000225308 0.000288607 2.83409e-06 8.13837e-06 2.6166e-06 7.03086e-06 4.76284e-05 2.60042e-05 8.64015e-06 3.91181e-05 0.000458735 4.93223e-06 0.000241287 0.000452569 2.04543e-05 3.94532e-06 0.000193182 3.972e-05 4.54393e-05 0.000239299 4.07444e-06 9.74285e-05 6.02742e-06 5.04965e-06 0.000102172 0.000447806 0.000130838 0.000405605 1.96134e-05 0.00013391 0.000481901 7.84034e-05 4.95437e-06 0.000138683 1.43998e-05 0.000231775 0.000161921 3.10681e-05 0.000391315 4.65524e-06 0.000230962 8.34645e-05 5.37322e-05 7.07958e-06 8.03867e-05 0.00023512 1.39148e-05 3.18515e-06 5.93178e-05 5.6622e-05 6.25334e-06 6.24722e-05 0.000114142 6.09764e-05 8.93093e-06 0.00014138 0.000376207 3.54365e-05 5.07617e-06 2.56918e-05 0.890854 0.000282019 8.21466e-06 3.00217e-05 9.99521e-06 2.71578e-06 2.40879e-06 0.00015904 3.32999e-06 6.44679e-05 5.31137e-06 8.25119e-05 0.000361831 0.000185255 4.6826e-06 3.26566e-06 0.000290351 6.55616e-05 0.000237746 1.67531e-05 7.6686e-06 0.000740371 1.55544e-05 0.000302489 0.000295262 9.27393e-05 0.000444239 3.85885e-05 3.96007e-06 0.000461339 2.76043e-06 0.000150901 9.87671e-05 8.23155e-05 0.000129147 0.000356465 9.79199e-05 5.62281e-05 3.79555e-06 1.03107e-05 3.18446e-05 0.000138555 0.000291905 4.57912e-06 3.44828e-06 2.16682e-06 0.000102131 2.34775e-05 5.09278e-05 5.08293e-05 9.81742e-06 0.000516742 4.17789e-06 1.53384e-05 3.65226e-06 2.02377e-06 0.000228653 0.000600733 3.24899e-06 8.73225e-05 1.98106e-06 0.000231083 6.88535e-05 3.11745e-06 9.15239e-06 3.14038e-06 1.88541e-06 3.11202e-05 4.77729e-06 0.000226858 6.34083e-05 3.0925e-06 0.000228333 1.90754e-06 1.94476e-05 0.000130386 0.000483381 9.23774e-06 4.75769e-05 8.78453e-06 1.03571e-05 9.88978e-05 0.000577277 4.77902e-06 1.11019e-05 2.95923e-06 3.20217e-06 2.6846e-06 8.9276e-05 0.000231817 6.53284e-06 5.84318e-05 4.92351e-06 0.000385172 3.65073e-05 0.000245763 8.05142e-06 3.51165e-05 2.66985e-05 6.09115e-05 0.000325293 3.30139e-05 6.77723e-06 0.000352775 5.9823e-05 6.36145e-06 3.6206e-05 2.95637e-05 0.000137337 0.000230532 2.27107e-06 4.9635e-05 2.23258e-06 0.00023018 9.50016e-05 7.20672e-05 1.67308e-05 3.33138e-06 7.16352e-05 0.000232759 4.46584e-06 4.52553e-06 6.09468e-06 2.47487e-06 7.83288e-06 9.02618e-05 4.06249e-06 3.35188e-06 6.22625e-05 4.6139e-06 9.59269e-05 5.49385e-06 6.60906e-06 5.7001e-05 0.000263401 0.000227075 3.06702e-06 2.08558e-05 9.86014e-05 0.000443257 4.02335e-06 0.000187672 3.52191e-06 2.91074e-06 5.75916e-05 3.70687e-05 2.79944e-06 5.50642e-05 2.40294e-06 1.33865e-05 0.000228467 0.000151203 3.95531e-06 0.000165172 2.71103e-05 0.000109031 0.000120217 6.27207e-05 0.000227402 0.000161314 2.42458e-05 0.000170602 0.000310177 2.27935e-05 3.5137e-06 0.000165735 5.88741e-06 0.000378832 0.000226045 6.47088e-05 0.000123758 0.000107658 7.08508e-05 7.52488e-06 3.45583e-06 0.00198971 8.13711e-06 3.79133e-06 7.9118e-05 9.94721e-05 9.05063e-06 6.74709e-05 0.00015405 3.35653e-06 0.000186986 6.43076e-06 0.000230812 0.000288157 0.000420961 6.33941e-05 8.37767e-06 0.000516843 0.000276312 0.000369316 4.11381e-06 0.000231879 0.000129771 6.25462e-05 5.20044e-05 7.99303e-05 7.98755e-05 8.7715e-06 0.000226838 0.000427396 0.000468884 5.25917e-05 0.000181233 2.97546e-06 4.35035e-06 4.47626e-06 9.65825e-05 3.77964e-06 1.18061e-06 9.97899e-05 0.000455656 4.97036e-06 6.43078e-06 0.000253269 0.000321389 2.46323e-06 4.53544e-05 2.88061e-06 1.76797e-05 0.000409204 6.49856e-06 3.04535e-06 0.000226378 5.55463e-05 4.78124e-06 0.000292747 3.47598e-06 3.36629e-05 0.000227356 3.15821e-06 0.000110359 0.000101446 0.000323791 3.83451e-05 4.5363e-06 4.94564e-05 7.86674e-05 0.000195461 3.91255e-06 7.58987e-05 9.82466e-05 2.59137e-05 
0.000190023 7.15255e-06 9.26529e-05 5.16334e-05 5.91063e-05 0.000110455 3.66798e-06 5.12381e-05 0.000527467 3.32412e-05 7.51834e-05 1.39704e-05 0.000608419 0.000416078 0.000495679 3.47203e-05 0.000148032 0.0003512 0.000170734 0.000628947 8.8455e-06 0.000102072 0.00057494 8.6954e-06 0.000262664 0.000121838 1.26765e-05 2.84971e-05 3.61047e-05 0.000110842 0.000116206 1.7648e-05 0.000132087 1.6174e-05 0.000423196 1.19302e-05 0.0123799 0.000192954 7.80472e-06 0.000141691 0.000601228 1.51626e-05 1.70851e-05 3.86768e-05 0.000192202 1.33632e-05 0.00011516 6.66685e-05 5.74511e-06 0.000139614 1.29395e-05 3.02087e-05 5.70164e-06 0.000293112 5.40601e-05 1.6057e-05 0.000164394 7.75603e-06 0.000122888 1.98423e-05 0.000716291 1.02787e-05 6.14455e-05 9.32269e-05 0.000234274 1.37741e-05 0.000215617 1.96878e-05 1.18709e-05 1.6064e-05 0.00013398 0.000303547 0.000179694 0.000405495 0.000285274 0.000464828 0.000306114 6.37785e-06 8.77155e-06 4.1813e-05 0.000112528 0.00013904 4.23864e-05 0.000229402 0.000134594 1.15184e-05 2.01422e-05 7.6448e-05 0.000334228 1.19309e-05 0.000115549 0.000130458 0.000360138 7.24652e-06 0.00024084 0.000449786 0.000218775 0.000281889 0.000291634 6.98841e-06 7.58061e-05 4.0153e-05 0.000127087 0.000132805 7.57413e-06 0.000522908 0.000111094 0.000210159 0.000549142 3.5841e-06 6.3776e-06 3.46293e-05 7.2399e-05 0.000602256 1.2186e-05 0.000359006 0.000376817 0.000217859 0.000108181 0.000402778 9.11812e-05 0.000234312 6.11721e-05 0.000108655 0.00038427 0.000739535 0.000102116 0.000209777 0.000400447 0.000359681 0.000178074 0.000116802 0.000120706 0.000450553 8.7652e-05 0.00330717 1.1525e-05 3.539e-05 3.56192e-05 0.000244907 0.000102362 0.000136678 0.205191 0.000130979 0.000372003 0.000289206 3.84289e-05 8.04086e-05 0.000305647 0.000165899 7.01914e-06 2.26055e-05 3.9859e-05 0.000183246 0.000441698 5.66644e-05 4.02363e-06 3.1266e-05 0.000117402 0.000352866 5.26061e-05 0.00012332 7.93639e-06 0.000137758 0.000203296 3.29389e-05 1.42898e-05 9.47471e-05 1.01603e-05 4.30984e-05 0.000482769 0.000218072 1.25244e-05 0.000143381 1.68128e-05 0.000161562 7.41455e-06 0.000907514 0.000114068 0.000221211 0.000218006 2.63488e-05 8.14596e-06 5.48911e-05 1.36388e-05 6.08697e-05 0.000151798 1.91795e-05 1.98553e-05 0.000193505 0.000299981 0.000149407 0.000156294 1.06775e-05 0.000460601 7.89827e-05 0.000181589 0.000797741 1.0319e-05 1.63277e-05 6.81868e-06 1.39716e-05 0.000301182 2.44395e-05 0.00042125 0.000149765 5.1737e-05 0.000144271 8.86528e-05 0.00314251 9.55871e-06 0.000398241 0.000228647 0.000323337 0.00026432 1.65382e-05 0.000625298 4.49446e-05 0.000110467 2.27646e-05 5.92834e-05 0.000115761 3.27338e-05 0.0004873 1.63613e-05 0.000295975 0.000611672 6.40301e-05 0.000118777 1.24065e-05 0.000172278 5.79329e-06 0.000455791 0.000108886 0.000116212 0.000149887 2.86912e-05 0.000474042 0.000172208 2.18192e-05 7.03579e-05 0.000500738 3.30578e-05 0.00017814 1.50452e-05 0.000216035 0.0001535 4.91879e-05 1.95118e-05 1.82037e-05 0.000417422 7.49621e-06 8.70662e-06 0.000158138 0.000327796 0.000118036 0.00011231 0.000138799 1.21408e-05 8.58784e-05 1.24333e-05 1.55807e-05 7.59468e-06 0.000973577 0.000597638 7.20085e-05 0.000929787 7.21181e-05 7.99023e-05 0.000406826 0.000111272 0.00015472 0.000283269 2.75134e-05 7.96422e-05 8.01345e-05 0.000410952 0.00043805 7.98075e-05 0.000348211 7.63884e-05 1.18407e-05 0.000595532 7.39979e-05 0.000691174 0.000225884 9.7011e-06 0.000499524 0.000375998 1.03236e-05 8.20413e-06 0.000116856 0.000501335 6.04289e-06 0.000773971 8.32886e-05 0.000293192 4.98712e-05 2.27553e-05 0.000316151 0.000134863 1.16587e-05 9.04347e-06 0.000265575 0.000294297 0.000634382 0.00013303 0.000105644 0.00190153 4.48616e-05 0.000332848 1.74572e-05 0.000147043 0.00018712 6.64026e-05 0.000147159 0.000114855 0.000165599 0.000278193 0.000916999 0.000122739 3.54687e-05 0.000325934 7.84656e-05 0.00015402 1.48223e-05 0.00332826 6.76734e-06 0.000298069 0.000461487 0.000146066 0.000207522 0.00014207 0.000372609 7.71714e-05 0.000147666 4.2663e-05 1.75273e-05 0.000336786 0.000131694 0.000284505 0.00031894 0.000200458 0.000121352 6.61058e-06 0.000591591 2.92061e-05 0.00122776 0.000277914 9.68159e-05 0.000109049 0.000122087 0.000100322 3.38877e-05 0.000351729 0.00013519 0.000444589 0.000171213 1.25688e-05 0.000292358 2.47087e-05 0.000312151 0.000121155 0.000119757 0.00039846 0.00012656 0.000188009 1.00876e-05 0.000739803 0.000405892 2.03225e-05 0.000687846 0.000618939 4.25403e-05 5.84862e-05 0.000138735 0.000415584 4.05111e-05 2.2623e-05 0.000299591 0.00032482 0.570251 0.000111445 3.40443e-05 7.77966e-05 0.000289676 0.000112624 0.000505941 1.28101e-05 0.000213599 0.000268393 1.76973e-05 0.00193551 4.07384e-05 0.000357265 1.05075e-05 0.000109211 1.60974e-05 0.000238214 6.44313e-05 9.61344e-06 7.85038e-05 0.000174186 0.000240836 1.02053e-05 0.000102994 0.000239595 0.00021867 6.13784e-05 1.08192e-05 8.33057e-06 1.02999e-05 0.00032827 2.30132e-05 0.000143995 7.34763e-06 6.98497e-05 8.7802e-06 0.000177636 0.000526531 9.52807e-05 0.000368796 0.000109066 3.64049e-06 0.000143714 3.10469e-05 2.08001e-05 2.07078e-05 1.14061e-05 5.13668e-05 0.000138406 0.000791319 0.000310372 0.000564081 1.09401e-05 1.03122e-05 0.000216661 3.21737e-05 1.00177e-05 1.00903e-05 0.000185086 9.40128e-05 0.000106612 0.000216057 1.09845e-05 2.01599e-05 0.000138123 4.50682e-05 4.56927e-06 0.000289693 4.29688e-05 0.000426271 0.000793446 0.000362739 0.000248944 0.000261752 1.41463e-05 0.000142139 4.33398e-06 7.92854e-06 0.000378214 0.000164631 0.000496633 0.000286104 0.000113884 2.88326e-05 0.000343309 7.72716e-06 0.000414338 0.000406811 0.000572705 9.68351e-06 0.000479552 0.000306323 0.000202338 0.000183924 0.000273868 0.000575816 0.000333534 0.000135563 1.24028e-05 0.000118378 0.00040893 1.15936e-05 0.00033347 0.000252972 0.000335166 3.43842e-05 0.000189188 1.08488e-05 0.000501793 8.82641e-05 0.000169398 3.88291e-05 8.80757e-05 1.9246e-05 6.14871e-05 1.65129e-05 1.85997e-05 9.26362e-06 0.000211441 0.000317958 0.000267904 0.000339098 0.000307387 0.000412199 5.00657e-06 7.15341e-05 0.000208583 0.00010738 4.83358e-05 2.90653e-05 0.000183941 0.000488712 0.000108234 9.72022e-06 9.44223e-06 9.51775e-05 0.000213163 0.00172719 2.34002e-05 4.78452e-05 7.83319e-05 1.44751e-05 1.79873e-05 0.000132375 0.000305722 0.000733657 0.000197864 0.000127518 0.000132541 0.000406776 0.000115051 1.41796e-05 9.70125e-05 0.000276954 1.15974e-05 0.000295713 0.00028086 1.87892e-05 8.25174e-05 1.46258e-05 1.18539e-05 1.08534e-05 0.000119462 7.72479e-05 0.000554161 0.00029376 0.000156257 1.06609e-05 8.1574e-06 7.13731e-05 7.98839e-06 0.000303723 0.00143034 0.000351156 0.00060908 6.16689e-05 0.000396366 4.358e-05 6.57326e-05 2.10494e-05 7.67127e-05 0.000384289 0.000304757 0.000168437 0.000136332 5.32429e-05 0.000408292 0.000389232 4.02612e-05 0.000328698 1.0318e-05 6.33593e-05 1.01623e-05 0.000108772 0.000323992 0.000112719 8.43393e-05 9.43401e-05 0.000252464 9.94963e-05 0.000363865 8.74497e-05 0.000119639 1.83136e-05 2.2397e-05 0.000342883 0.000203516 0.00058368 4.49532e-05 2.32803e-05 5.9662e-06 4.62857e-05 1.73125e-05 1.38959e-05 2.99584e-05 0.000622522 2.08457e-05 1.33321e-05 0.000490651 0.000510533 8.79321e-05 0.000161567 0.000145171 0.000221973 0.000133444 1.34003e-05 1.45844e-05 0.00069699 0.000154555 0.000338649 0.00036401 0.000115005 0.000167012 2.24317e-05 0.000170884 0.000147602 0.00013156 0.000575443 1.53769e-05 0.000120761 1.45375e-05 0.00021423 0.000771557 8.08257e-06 5.34862e-05 0.000289487 1.62205e-05 3.31717e-05 0.000295044 0.000525204 0.000389323 0.000312447 1.92779e-05 0.000366217 0.000117225 0.000130923 9.68816e-06 0.000483753 0.00151665 7.76474e-06 8.1621e-05 0.000735501 6.01198e-05 8.84296e-06 0.000142843 0.000450542 1.92305e-05 0.000222117 0.000608449 8.08266e-05 0.000186815 0.000227351 2.69511e-05 1.01404e-05 0.000122286 1.35858e-05 0.00013542 9.2064e-06 5.36677e-06 0.000127078 1.61868e-05 0.000416661 0.000176414 1.12533e-05 0.00017488 1.86531e-05 1.2605e-05 6.48029e-05 5.80287e-05 0.000654532 0.000304031 1.79237e-05 0.000169075 6.69624e-06 0.00080929 0.000102756 0.000377418 7.20845e-06 0.000327203 0.000412228 1.65618e-05 0.000106359 0.000373722 0.0003644 1.83788e-05 1.16723e-05 0.000711107 0.00210194 0.000110141 1.16582e-05 0.00014115 0.0001924 9.31713e-05 0.00038242 0.000289006 0.000144967 0.000112145 0.000172425 7.55737e-06 0.000130636 0.000126066 0.000270675 1.87933e-05 0.000408238 9.70969e-05 6.5502e-05 0.000245159 0.000109452 0.000513758 0.000127031 0.000304018 4.43546e-05 2.83e-05 1.20147e-05 0.00020299 0.000140383 0.000459886 7.60824e-05 0.000278119 0.000464329 4.41996e-05 1.07538e-05 1.90981e-05 0.00039494 1.57841e-05 0.000250738 8.18256e-06 0.000287831 0.000276985 0.000465129 0.000449336 0.000178103 2.26437e-05 0.000301576 0.000119033 0.000310876 1.79609e-05 2.11797e-05 1.53452e-05 6.49733e-06 4.8237e-05 0.000143692 3.54883e-05 0.000422532 0.000111811 0.000235799 8.51758e-05 0.000136639 0.000558326 0.000694996 0.000117072 0.000332173 7.75938e-05 7.74222e-05 0.000316056 2.71188e-05 1.56823e-05 0.000585533 8.78876e-06 2.24237e-05 0.000291718 4.21702e-05 2.09728e-05 6.72981e-05 0.000301074 1.58222e-05 5.68759e-05 3.46827e-05 1.7577e-05 0.000227243 0.000110305 1.53229e-05 1.05157e-05 0.000135974 0.000109546 3.48509e-05 0.000398597 5.59213e-05 0.000370815 0.000431267 0.000578715 0.000502874 0.000422692 4.93236e-05 0.000232647 0.000762133 0.000226566 0.000244118 7.38133e-05 0.000590235 0.000116534 0.000287958 0.000332477 1.52473e-05 7.64202e-06 1.25401e-05 1.16672e-05 6.89949e-05 0.000117601 7.25595e-05 0.000315071 5.60002e-05 0.000683001 5.12509e-05 1.42575e-05 7.14458e-05 7.60109e-05 1.50244e-05 0.000789223 1.50949e-05 0.00129344 0.00037588 0.00010492 2.40552e-05 2.94684e-05 1.09896e-05 1.63779e-05 0.000294467 0.000220145 5.28979e-05 1.10246e-05 9.75384e-06 0.000424287 7.03498e-06 0.000248118 6.04216e-06 0.000469573 0.000606768 0.00120964 0.000126567 0.000147562 5.91344e-06 0.000332241 1.00503e-05 0.000291015 9.96096e-06 0.000114164 3.45722e-05 9.93615e-05 3.37721e-05 2.70157e-05 8.5173e-06 4.1537e-05 4.50924e-05 6.07947e-06 0.000168927 0.000398822 0.000180173 1.00724e-05 0.000446611 1.71115e-05 3.29213e-06 0.00028843 0.000258392 0.000395844 9.63146e-05 0.000303364 3.83618e-05 0.000273495 0.000299613 0.000293591 9.512e-06 3.30856e-05 0.000213568 5.93753e-06 4.17937e-05 1.48732e-05 1.3338e-05 0.000110893 9.59537e-05 0.000116796 0.000108532 0.000294936 0.000579773 0.000396017 1.06967e-05 0.000129365 2.64479e-05 4.40945e-06 8.94889e-06 0.000391053 0.000473592 0.000149234 0.000563012 0.00124237 0.000503437 0.00017567 0.000170998 0.000301159 0.000236948 0.000194328 0.00158624 0.000288828 0.000324045 1.17706e-05 0.00113619 8.03346e-05 0.000153715 0.00032967 2.18957e-05 0.000107709 0.000113791 0.000217714 4.41677e-05 0.000295406 0.000299379 0.000162326 2.51923e-05 0.000628385 0.000174968 0.000198995 0.000144489 0.000155571 3.17017e-05 1.21078e-05 0.00131561 0.000110455 0.000585082 5.62392e-05 0.000363153 0.00022534 2.48702e-05 0.000170428 0.000466036 0.000115116 0.00104773 0.000254169 0.00611413 0.000302025 0.000292693 0.00107304 0.000111049 0.000208001 0.000306284 0.000290731 6.25732e-05 0.000123239 9.42018e-06 0.00015917 7.27469e-06 0.000873872 5.63444e-05 0.000119039 9.52814e-06 0.000168969 0.000109613 0.000267943 0.000333844 0.000139646 2.64058e-05 0.000321495 0.000346194 0.000416239 8.51038e-06 0.000112627 1.80503e-05 0.000464928 0.000295669 0.000144707 6.8083e-06 0.000270432 0.000136855 3.50689e-05 0.000350757 4.57417e-06 1.49761e-05 2.0275e-05 0.00108188 0.000142902 3.03511e-05 0.000509908 1.80813e-05 0.000422165 0.000265086 5.83652e-05 9.51807e-05 0.000136338 1.48481e-05 1.44517e-05 4.50841e-06 0.000114503 4.46741e-05 6.73124e-06 1.11426e-05 7.31792e-06 0.00011352 0.00011945 1.4462e-05 0.000150358 0.000300059 0.000197154 1.37902e-05 0.00029603 4.35238e-05 1.05393e-05 0.000425739 0.000143706 0.00012507 
3.11546e-05 2.53693e-06 1.26944e-05 0.00016977 1.20213e-05 0.00023683 1.40375e-05 0.000130164 9.60998e-05 7.89242e-05 3.07816e-06 3.23459e-06 0.000230376 0.000155944 0.000448001 3.86376e-06 0.00023103 4.69384e-06 2.78569e-05 1.98615e-05 2.90873e-06 1.36708e-05 0.000310897 4.8442e-06 2.83541e-06 3.52439e-06 6.05686e-05 3.73593e-06 2.06946e-06 4.43839e-06 0.000231466 0.000154568 4.2346e-06 2.33911e-06 9.6921e-05 1.41886e-05 5.03614e-05 4.56817e-06 3.23911e-06 0.000120656 2.77604e-06 7.21982e-06 0.000109147 4.99164e-05 0.000161235 4.23692e-06 0.00046218 0.00026409 1.50048e-06 0.000230045 2.92027e-06 3.05605e-06 1.15974e-06 0.000231931 3.16929e-06 0.000233179 3.03203e-06 5.13838e-05 5.33576e-06 4.1349e-05 0.000462652 2.73121e-06 2.63847e-06 3.48697e-06 3.84413e-06 5.72678e-06 1.14207e-06 2.30191e-05 3.19687e-05 4.09879e-06 3.08155e-06 9.15656e-05 2.55594e-06 1.65807e-05 1.05943e-05 3.96118e-05 0.000119349 1.90583e-06 4.50205e-06 7.96282e-06 0.000289103 0.000423006 7.41386e-05 4.32901e-06 0.000250531 3.35526e-05 4.1759e-06 2.06511e-05 2.91179e-06 0.000228768 3.16934e-06 1.71603e-05 0.000160955 1.44266e-05 1.01543e-05 6.04441e-05 0.000355883 2.39316e-05 2.04121e-06 3.59923e-06 6.39391e-06 0.000144283 1.53032e-05 0.000432241 0.000101346 2.64401e-06 3.3621e-06 3.46707e-05 5.59314e-06 0.0002736 2.27526e-06 0.000236124 0.000243408 4.83797e-06 0.000457166 2.01146e-05 0.000276226 5.89595e-05 0.000227816 6.37334e-05 9.84306e-05 0.000563221 2.0174e-05 3.8006e-06 0.000123482 3.24275e-06 2.5909e-06 4.4294e-05 7.81924e-05 0.000151866 2.2774e-06 0.000130145 0.000183754 3.48204e-06 0.000239665 5.61513e-06 2.37046e-06 0.000557017 1.12191e-05 3.60262e-06 2.42148e-06 1.20925e-05 0.000108173 4.39496e-06 0.000268277 4.66614e-06 5.57375e-06 1.77708e-05 9.92814e-05 0.000180313 6.73938e-05 2.73568e-06 0.00029059 1.57574e-05 2.97563e-05 5.81874e-06 0.000228671 0.000272376 2.17544e-06 0.000456447 0.000156403 2.53846e-05 6.04556e-06 2.00024e-05 4.49506e-06 5.27892e-05 9.53092e-05 5.07623e-06 4.38911e-06 0.000260104 7.62499e-06 2.32404e-06 1.72184e-05 3.05636e-06 8.19927e-05 0.000751393 0.00032602 8.18735e-06 9.81276e-05 7.97302e-05 3.75754e-06 6.78478e-06 3.46452e-06 1.44616e-05 6.19919e-05 0.00044623 0.000246173 0.000300176 6.85991e-06 2.2974e-05 2.46876e-06 0.000227368 3.14736e-06 1.87682e-06 7.89126e-05 3.26327e-05 2.56191e-06 1.14099e-05 0.000350397 0.000230165 8.39676e-05 0.000293795 0.000228917 4.06682e-06 9.70019e-05 0.000229094 6.31652e-05 7.91508e-05 4.31056e-06 7.12193e-06 2.42165e-05 2.93661e-06 4.03124e-06 2.39311e-06 2.16401e-05 1.48161e-05 5.62242e-05 2.32952e-06 4.30583e-06 5.45178e-06 6.9842e-05 0.000231263 2.84719e-06 5.75946e-05 7.6049e-05 0.000248048 2.68898e-06 0.000103673 4.97605e-05 0.000239302 2.74488e-06 2.42925e-06 4.81063e-06 7.9294e-05 8.34563e-06 5.89133e-06 0.000317771 3.48929e-06 0.000113161 4.92274e-06 2.99975e-06 2.59688e-06 4.84391e-06 3.24377e-06 7.4191e-05 2.81861e-06 0.000226702 8.59613e-05 1.78254e-06 2.13082e-05 5.40878e-05 6.555e-05 0.000456315 0.00026234 3.33112e-05 0.00023013 2.97354e-06 2.19431e-05 2.02107e-05 3.18476e-06 3.90143e-06 4.62598e-06 6.21683e-05 1.25616e-05 3.37844e-05 0.000149887 2.28242e-06 4.06744e-06 7.79704e-05 0.000375383 2.64503e-05 0.00012801 5.121e-05 1.85498e-05 0.000227348 0.000328127 0.000239904 5.22797e-05 0.000212107 2.10466e-05 0.000128373 0.000369201 7.89249e-06 2.67124e-05 2.25239e-05 3.07005e-05 6.66931e-06 0.000318425 2.8552e-06 2.62807e-06 0.000198926 5.34123e-06 0.000128255 3.3904e-06 5.9028e-05 0.000165946 2.64711e-06 0.000256481 1.10029e-05 8.37064e-05 3.10441e-05 0.000262022 2.63005e-06 3.81054e-06 1.82405e-06 2.79575e-05 0.000160233 4.65736e-06 0.000445917 1.2659e-05 3.86361e-06 0.000117487 1.6311e-06 0.000282576 5.19453e-05 3.06202e-05 3.33634e-06 5.34571e-05 9.29074e-05 2.84488e-05 8.14291e-05 7.33692e-06 0.000158404 0.000249822 4.79316e-05 2.27198e-06 9.86376e-06 3.18131e-06 5.85796e-06 9.49945e-05 1.17319e-05 5.78265e-05 6.88028e-05 0.000180546 0.000232421 2.30771e-05 0.00013209 0.000697536 2.91127e-05 1.38799e-05 1.3716e-05 2.66455e-05 0.000231181 2.41329e-06 0.000296191 0.000227764 2.31505e-06 3.4306e-06 2.78264e-06 0.00022692 2.30773e-06 5.21815e-05 2.80618e-06 0.000229863 4.10468e-05 0.000149425 4.39054e-06 2.36357e-06 6.99859e-05 0.000286257 2.77214e-06 1.66529e-05 0.000484664 9.89004e-05 3.22556e-06 4.92973e-06 6.45333e-06 0.00023203 1.77309e-05 4.08247e-05 0.000336846 5.93761e-05 9.52146e-05 0.00120283 0.000504458 2.42807e-06 8.96009e-05 1.79656e-06 3.65499e-06 1.74252e-05 0.000645808 2.51307e-06 2.46491e-05 2.24969e-05 0.000232217 3.96001e-06 3.54142e-06 5.55026e-05 0.000228023 2.50894e-06 5.38871e-06 0.000230189 5.2795e-06 0.000223314 1.79281e-05 0.000227774 0.000228448 4.1696e-05 2.91158e-05 5.6632e-06 2.20546e-06 9.52935e-05 0.000267857 5.61889e-05 2.11483e-06 1.15246e-05 4.67117e-06 2.08133e-05 6.90459e-06 0.000102597 8.3538e-05 2.2396e-06 0.000276713 2.80503e-06 4.0083e-05 6.85966e-05 0.000280776 1.23844e-06 0.000228539 5.11377e-05 0.000313488 3.22357e-06 5.52312e-06 3.64718e-06 5.10782e-06 0.000174656 3.66403e-06 7.58401e-05 0.000285267 0.00012841 6.07214e-06 5.16107e-06 4.37861e-06 4.38815e-06 6.66792e-06 3.10469e-06 0.000277783 3.79546e-06 0.000169581 2.36751e-06 5.67996e-06 4.0443e-06 0.000265048 7.94927e-06 1.02477e-05 7.34269e-05 3.00039e-06 1.98188e-05 1.15599e-06 3.36785e-05 5.58134e-05 0.000306039 2.96184e-05 0.000218833 5.50111e-05 7.86894e-05 8.37673e-05 8.46182e-05 4.92068e-06 2.18757e-06 5.94188e-06 6.21631e-06 1.87149e-05 0.000773861 9.22539e-05 5.92548e-05 4.06258e-06 4.09415e-06 0.000292797 3.53538e-06 5.48819e-06 7.76654e-05 6.83367e-05 4.83355e-05 4.81031e-05 0.000124569 0.000241952 0.000278866 3.98178e-06 0.000228536 2.01036e-06 0.000234958 7.30544e-06 2.06534e-05 6.52235e-05 2.73846e-06 3.52602e-05 3.9346e-06 4.59892e-05 0.000125998 0.000230779 0.000203305 5.60427e-06 7.95815e-05 0.000389376 3.18571e-06 3.36435e-06 0.000229533 0.000356782 3.13347e-06 4.15787e-05 2.00378e-06 5.45123e-05 3.47545e-06 1.04516e-05 7.45799e-05 1.94544e-06 0.000124815 2.69224e-05 2.70179e-06 6.77703e-06 1.53819e-05 0.000190029 0.000466994 3.74745e-06 3.78557e-06 3.14868e-06 3.21758e-06 3.77319e-06 0.000239377 3.47385e-05 0.000157037 0.000115008 4.42503e-06 2.15267e-06 0.00010808 0.000114991 9.54811e-06 2.97189e-06 3.54844e-06 3.99729e-06 1.71223e-05 2.26804e-06 2.5291e-06 0.000104753 0.00026247 6.66194e-06 4.43948e-05 3.06023e-06 6.21218e-05 0.00032009 0.000306866 4.3404e-06 3.57122e-06 0.000232258 8.89957e-05 0.000325735 0.000452288 6.05307e-06 0.000340376 3.33039e-05 4.0294e-05 1.9911e-06 3.26919e-06 0.000164052 0.00019165 4.145e-06 0.000172285 8.25534e-06 0.000213614 6.31161e-05 0.000221839 4.22778e-06 4.1158e-05 8.21417e-06 0.000215188 3.59545e-06 0.000518425 5.99106e-05 4.39984e-06 2.57691e-06 2.57845e-06 1.47708e-05 3.48447e-06 0.00023096 1.64341e-06 2.80589e-06 2.93614e-06 4.67786e-05 3.32624e-06 4.67159e-06 2.54317e-06 0.000456385 3.27598e-06 5.73877e-06 7.1566e-05 4.44994e-06 0.000229208 3.36005e-06 1.15171e-05 0.000230541 7.4202e-06 2.71104e-06 3.1415e-05 3.10218e-06 0.000301319 0.000460693 0.000275258 6.39218e-05 9.60475e-05 7.97205e-05 2.96768e-05 0.00026955 0.000407454 5.0672e-06 2.82296e-06 1.70324e-06 8.62129e-05 8.8505e-06 0.000292165 2.83604e-06 0.000144946 0.000472761 2.49481e-06 0.000228021 1.21545e-06 4.7667e-06 3.97024e-06 0.000142025 4.73004e-06 5.61832e-05 1.11433e-05 0.000485513 8.10711e-05 5.55996e-06 0.000159978 8.91608e-05 0.000281675 5.15133e-06 0.000107229 4.0806e-06 0.000323149 4.93337e-05 0.000477028 3.59887e-06 5.1557e-06 3.42126e-06 1.76675e-05 3.05948e-06 1.11023e-05 5.91524e-06 4.87049e-06 2.11257e-06 9.834e-06 5.06478e-05 0.000145356 6.63297e-05 0.00034219 1.84266e-05 0.000465622 0.000234144 1.92492e-05 0.000233183 5.10299e-06 2.54113e-06 1.78603e-06 4.5415e-06 4.96662e-06 4.1135e-06 0.000227119 3.87639e-06 1.61712e-06 6.14539e-06 2.73679e-06 5.13387e-06 0.000258957 4.27354e-06 0.000173141 3.2923e-05 9.91935e-06 3.60037e-05 0.000231995 3.41042e-05 7.65226e-06 2.06282e-05 1.70198e-06 7.30879e-06 2.95416e-05 0.000317166 4.79029e-06 1.87774e-06 5.57215e-05 0.000169819 5.88716e-05 0.000282038 5.08746e-05 2.71479e-06 0.000111138 3.18081e-06 0.000137456 0.000241076 3.17834e-05 5.76258e-06 6.05411e-05 0.000226997 0.000287277 1.81879e-06 2.05003e-05 1.19222e-05 2.17871e-06 0.000109529 5.08753e-06 2.64762e-06 2.72302e-05 0.000453089 0.000164793 0.000230833 0.00052543 2.49174e-06 4.40226e-06 0.000385249 7.23817e-06 1.16844e-05 0.000238746 2.78731e-06 0.000153528 0.000144502 3.45246e-06 4.49876e-06 0.000494517 2.72521e-06 0.000228808 2.41106e-05 5.42241e-05 6.39891e-05 0.000140477 2.65571e-05 4.88651e-06 1.14274e-05 0.000287331 2.98045e-05 8.09186e-06 0.000233165 5.25253e-06 0.000231973 0.00013053 6.48471e-06 0.000293449 2.54985e-06 0.000228106 4.07109e-05 1.37587e-06 2.89666e-05 2.93734e-06 2.62317e-05 7.32411e-05 1.07133e-05 0.00012868 1.04412e-05 4.02327e-06 0.000280896 2.08913e-05 1.32725e-05 3.12383e-06 0.903401 0.000235827 2.04387e-06 0.000111805 6.35542e-05 1.95931e-06 1.86262e-05 0.000122135 1.95203e-06 5.88666e-05 2.19342e-05 0.000251802 0.000293553 5.74049e-05 6.78621e-05 2.6073e-06 0.000230089 5.40932e-05 0.000233637 9.42231e-05 2.49684e-05 0.000558027 3.81639e-05 0.00031077 0.000238043 2.55643e-06 0.000446201 4.98034e-06 2.24807e-06 0.000321469 3.99788e-05 0.000142442 0.000101871 1.44632e-05 0.000105048 0.000367774 0.000296072 0.000107511 2.42869e-06 5.27153e-06 0.000501377 1.30635e-05 0.000397547 3.31688e-06 2.78074e-06 2.7417e-06 0.000251126 4.30744e-06 3.08994e-06 2.4926e-06 1.15257e-05 0.000504579 4.69667e-06 0.000186077 3.52553e-06 3.37616e-06 0.000581389 0.000307017 3.95579e-05 4.88181e-06 3.84113e-05 0.000231523 2.35478e-06 2.82754e-06 4.11668e-06 1.48397e-05 4.59098e-06 5.11388e-06 3.43816e-06 0.00023013 6.12272e-05 3.60649e-06 0.00025039 4.72041e-06 1.26622e-05 2.84803e-05 0.000232151 5.07237e-06 0.000429743 2.33399e-06 1.76086e-06 0.000101074 0.000335617 6.80481e-05 3.66007e-06 2.84133e-06 5.13453e-06 4.09234e-06 2.09522e-05 0.000535594 9.08043e-06 0.000102582 8.469e-06 0.00023061 5.06491e-06 0.000229602 0.000122938 5.23218e-05 7.28108e-06 2.28738e-06 0.000227314 5.63013e-06 0.000115827 0.000519688 1.4302e-05 9.24616e-06 3.47253e-06 0.000103956 0.000175662 0.000278801 2.67948e-06 9.85477e-05 1.39912e-06 6.92191e-05 2.69197e-06 1.32531e-05 9.39839e-05 5.75116e-06 2.94738e-06 0.000233418 5.51845e-06 2.08945e-06 2.43262e-06 2.33659e-06 7.44315e-06 9.46446e-05 2.11293e-06 2.91603e-06 3.62471e-06 3.17022e-06 3.54516e-05 6.27342e-06 1.89057e-05 2.41575e-06 0.000188253 0.000228211 1.86942e-06 4.98828e-05 0.000114718 0.000260049 3.50072e-06 9.60253e-05 2.31796e-06 0.000104041 1.86242e-06 6.03076e-05 9.9034e-05 0.000127566 2.6735e-06 0.00021826 0.000251685 4.23221e-06 1.97202e-06 3.56884e-05 9.51187e-05 8.36146e-05 3.41191e-06 3.60975e-06 0.000228318 0.00019873 2.92096e-06 0.000206252 0.000231617 2.31813e-05 1.9582e-06 3.11616e-06 5.28026e-05 8.62144e-05 0.000237775 3.37275e-05 0.000115019 5.2677e-05 6.47031e-06 2.32228e-06 2.59243e-06 0.000236883 3.31888e-05 5.10402e-05 9.42802e-05 2.34657e-06 4.05079e-06 0.000158889 0.000191991 2.49895e-06 0.000247319 0.000160319 0.000251963 0.000252636 0.000244734 5.47435e-06 6.12501e-06 0.000530507 0.000165311 0.00032277 3.65322e-06 0.000257252 0.000155926 0.000235339 2.61009e-06 0.00020491 0.000134619 1.47114e-05 0.000292149 0.000254119 0.000412247 5.68549e-05 5.93049e-05 2.51398e-06 9.29345e-05 3.13666e-06 9.31548e-05 3.43487e-06 1.26103e-06 0.000159152 0.000613195 9.8659e-05 2.58193e-05 0.000316175 0.000267339 2.20667e-06 2.0503e-05 3.58558e-06 0.000143056 0.000434716 3.52955e-06 2.80357e-06 0.000247126 4.84615e-05 8.21768e-05 0.000295251 3.2353e-06 9.59107e-06 0.000229676 1.94523e-06 0.000115422 3.13668e-06 0.000344805 6.24976e-06 5.25707e-05 5.00505e-05 8.18797e-05 4.33714e-06 2.44942e-06 2.8114e-05 5.71252e-06 3.0998e-06 
8.69708e-06 2.52655e-06 8.72376e-06 1.65469e-05 2.03606e-06 0.000274735 7.38051e-05 2.34239e-05 9.09391e-05 1.18895e-05 6.41727e-05 1.8236e-06 0.000233675 0.000113637 0.00025606 4.07785e-06 0.000230429 5.82739e-06 4.70062e-06 3.85042e-06 9.03965e-06 0.000169104 0.000237776 0.000185998 4.25234e-06 2.5812e-05 4.18928e-06 3.63387e-06 7.11113e-05 2.57738e-05 0.000383347 0.000144214 5.30525e-05 3.1223e-06 0.000194043 1.65653e-05 5.42986e-06 5.54672e-05 4.42669e-06 4.29487e-06 4.05796e-06 2.05571e-05 1.54501e-05 0.000105766 0.000141931 7.63065e-05 0.000468051 0.000213763 2.98051e-06 0.000273388 4.85527e-06 4.37722e-05 1.64769e-06 0.000248206 4.2562e-05 0.000227861 3.91821e-05 0.000304319 1.88483e-05 0.00012592 0.000543153 2.00952e-06 2.37778e-06 2.01737e-06 4.56798e-06 6.85263e-06 3.37751e-06 2.20145e-06 3.28486e-05 6.97401e-06 5.70166e-06 6.87344e-06 5.58666e-06 2.72286e-05 0.000117721 7.21363e-05 3.60635e-05 2.39108e-06 0.000180893 8.6079e-06 0.000238787 0.000277715 7.94991e-06 8.84078e-05 9.22971e-06 4.7701e-05 2.51964e-05 0.000803213 3.15199e-05 0.000225861 2.66192e-06 3.4799e-06 7.72939e-06 6.12086e-06 6.6495e-06 9.35463e-06 0.00093726 0.000327441 3.57919e-06 6.60469e-06 4.43513e-06 9.68138e-05 0.000150137 0.000388225 6.86528e-06 8.99075e-06 4.90051e-06 5.19676e-05 6.27131e-06 0.000238118 2.29159e-06 0.000226768 0.00107812 6.93386e-06 0.000450745 1.86616e-05 0.000428842 0.00016327 0.000251803 8.77814e-05 5.62442e-06 0.000512269 0.000150858 7.54581e-05 6.95624e-06 8.19922e-05 3.42738e-06 0.000114712 6.67215e-05 4.84866e-05 5.5117e-05 0.000181965 0.000332247 4.46237e-06 0.000232886 7.91146e-06 2.81633e-06 0.000383737 2.20784e-06 6.51702e-06 2.23469e-06 6.86851e-05 4.62695e-06 5.93353e-06 7.08594e-05 4.97446e-06 3.64487e-06 2.3908e-06 0.000186581 3.2997e-06 4.19646e-06 4.26236e-06 6.85933e-06 1.5651e-05 9.13513e-05 0.000229127 0.000226891 0.000304141 0.000124444 0.000461984 6.31723e-06 8.83205e-06 2.3169e-06 1.39189e-05 3.84103e-06 6.23017e-06 9.13239e-05 0.000124232 4.63657e-06 0.000124757 0.000434206 7.15393e-06 1.34361e-05 3.94382e-06 0.000191646 0.000229109 0.000231738 6.51322e-06 7.43874e-06 7.06813e-05 0.000135354 5.02274e-05 4.03135e-06 3.00486e-05 7.46111e-05 0.000228131 0.000232555 0.000234729 5.83694e-06 1.88961e-05 3.83594e-06 0.000144285 7.64821e-06 1.42444e-06 0.000215956 0.000101209 3.56819e-06 3.97572e-06 4.79472e-05 0.00028603 2.1912e-05 0.000250771 0.000228266 4.85177e-05 7.1379e-05 0.000224563 1.80103e-05 3.04572e-06 3.5027e-06 1.06003e-05 3.5e-05 3.13106e-05 1.07616e-05 3.9931e-05 0.000107559 2.45684e-06 7.15644e-05 2.45303e-06 0.000259253 1.94121e-06 2.51853e-06 0.000238573 1.6127e-05 3.77473e-05 4.07872e-05 0.000358802 2.785e-06 6.99633e-06 5.87155e-06 0.000291714 4.86626e-06 1.51591e-06 0.000343398 8.53275e-05 1.66528e-06 0.000246558 0.000229516 3.42231e-06 9.44436e-05 0.000281889 3.0447e-06 1.11951e-05 4.16297e-05 3.87638e-06 5.18159e-05 4.04537e-06 0.000258847 3.89035e-05 4.5648e-06 8.86266e-06 1.97985e-05 3.52987e-06 0.000510944 0.000237528 3.25717e-05 0.000243978 3.91255e-06 6.39848e-05 1.77982e-05 1.76646e-05 2.87319e-05 2.91399e-06 8.44871e-06 8.25501e-06 5.00057e-05 4.50269e-06 4.28013e-06 3.23652e-06 8.23365e-06 0.000234872 7.17511e-06 1.01691e-05 5.66127e-06 2.84666e-06 0.000234287 7.09122e-06 0.0002331 5.08718e-06 5.60346e-06 6.64155e-05 4.75434e-05 0.000226077 4.01437e-06 4.7058e-06 6.53869e-06 1.98606e-05 1.99266e-06 0.000293533 4.15447e-06 2.16294e-06 9.88365e-06 1.74354e-05 0.000281296 1.31847e-05 5.83959e-06 6.47912e-05 5.27399e-06 0.000262041 1.77411e-06 0.000202247 0.000148898 0.000227667 3.35891e-06 2.48053e-05 5.11776e-06 5.30013e-06 4.41671e-05 4.95235e-06 0.000323441 5.2876e-06 0.000112336 0.000126894 3.25725e-06 0.000342524 1.34863e-05 0.000163645 0.000116815 5.28622e-05 4.95264e-06 2.57498e-05 3.37797e-06 7.76534e-06 8.3785e-05 0.000639556 5.1543e-05 2.80619e-06 1.12953e-05 3.26667e-06 4.93477e-05 0.000115953 1.06291e-05 5.9109e-06 7.37162e-06 8.69473e-06 0.000264685 3.50569e-05 6.98482e-06 0.000685839 3.19755e-06 4.55027e-06 2.73941e-06 4.60526e-05 0.000229919 2.45257e-06 0.000424563 0.000267029 1.2166e-05 8.14943e-06 2.06163e-05 0.000278143 1.61023e-06 0.000101701 0.000136677 0.000228968 2.18779e-05 1.15424e-05 6.42863e-06 4.69519e-06 0.000219906 0.000278996 1.48674e-05 1.79804e-05 0.000454307 4.0858e-06 4.42914e-06 4.2733e-06 3.06901e-05 0.000293348 6.27577e-06 5.13872e-06 0.000335611 7.86326e-06 4.37888e-06 0.000682682 0.000779397 4.08926e-06 2.85914e-05 2.16426e-06 1.94708e-05 9.97833e-05 0.000642402 0.00380328 4.2606e-06 1.26776e-05 0.000290089 5.40716e-06 4.2675e-06 8.0287e-05 0.000227481 2.4878e-06 6.34795e-06 0.00022673 1.07126e-05 9.62298e-06 5.73395e-06 0.000227181 0.000518126 0.000329652 2.4573e-05 2.4339e-06 7.20268e-06 2.80647e-05 0.000226157 9.17022e-05 4.83026e-06 4.28055e-06 5.7808e-06 1.83751e-05 4.76346e-06 6.59992e-05 8.82466e-05 3.7153e-06 0.000229349 2.10323e-05 0.000463126 2.65833e-06 0.000310888 3.91891e-06 0.000229657 9.49099e-05 5.23087e-06 7.70421e-06 3.73431e-06 2.38879e-06 8.91646e-05 9.86599e-05 1.27543e-05 0.000133603 0.000234217 4.6936e-06 0.000182869 0.00012395 5.68552e-05 1.9324e-05 3.25274e-05 4.78128e-05 0.000423564 2.25131e-06 4.82652e-05 2.21447e-06 6.20824e-05 3.14987e-06 0.000297861 3.13248e-06 8.73739e-06 4.94947e-06 1.05266e-05 2.03123e-05 3.08819e-06 6.811e-06 3.53583e-05 0.000415211 5.00288e-05 9.67907e-06 2.23237e-06 6.1263e-06 2.16065e-06 0.000134715 0.000204644 2.92311e-06 0.000276501 7.74651e-06 8.49482e-06 0.0009077 3.00376e-05 4.8447e-05 9.51648e-06 0.000117959 0.000116641 6.14497e-06 6.6902e-06 7.85682e-05 8.31784e-05 2.47951e-05 7.43898e-05 0.000158946 0.000334973 0.000229849 8.78632e-06 0.000239826 1.46258e-06 0.000236322 2.605e-05 2.22801e-06 1.55637e-05 3.44519e-06 1.27709e-05 4.90789e-05 5.34265e-06 6.27687e-06 0.000231086 8.60316e-05 5.01373e-05 2.36778e-06 0.000286857 2.73139e-05 8.20388e-05 0.000225002 0.000737943 3.24279e-05 7.57036e-05 2.59421e-06 0.000278045 1.62934e-05 5.07821e-06 8.01775e-06 5.13492e-06 3.7973e-05 3.45599e-06 3.2031e-06 7.20954e-06 0.000775496 1.03878e-05 0.000326304 6.03088e-05 3.01307e-06 2.39121e-06 3.1121e-06 0.000123993 0.000351368 8.76302e-05 6.92759e-06 6.42783e-06 6.73124e-06 8.84696e-06 1.08221e-05 7.84457e-05 8.80561e-06 3.58636e-06 1.93189e-06 2.18065e-06 5.80522e-06 2.03767e-05 4.7268e-06 2.22191e-05 0.000252948 4.34527e-06 0.000170665 4.40293e-06 3.74556e-06 0.000386822 0.000241374 5.23987e-05 6.10421e-06 0.000269847 4.62954e-05 0.000310459 0.00045191 4.92635e-06 0.000341076 3.10412e-05 5.14248e-06 2.19372e-06 8.31157e-05 0.000228172 0.00028755 7.37608e-06 1.07389e-05 0.00016781 0.000122461 3.69312e-05 0.000284126 6.66353e-06 5.96225e-05 4.211e-05 0.000375914 4.32378e-06 0.000391543 0.000241591 4.22135e-06 8.17638e-06 9.96267e-06 4.37379e-06 3.35365e-05 0.000229387 1.94904e-06 4.81347e-06 0.000259347 8.54814e-05 7.58996e-06 8.1167e-06 4.53202e-06 0.000454626 4.50112e-05 2.43389e-05 3.11476e-05 8.7228e-05 0.000229983 7.84931e-05 7.69757e-06 0.000311755 1.46729e-05 3.04811e-06 3.13881e-05 4.03174e-06 0.000266221 0.000460511 0.000400233 0.000186893 6.75928e-06 8.4382e-05 0.000114214 0.000297605 0.000483722 6.43446e-05 1.70099e-06 2.05334e-06 6.76463e-05 7.06346e-06 0.000229495 4.57404e-05 1.33968e-05 0.000275674 7.93424e-06 0.000233254 3.31305e-06 0.000139294 7.15501e-05 0.00016165 8.62371e-06 6.22197e-06 4.00339e-06 0.00053687 7.65122e-06 9.16369e-06 5.78647e-06 0.00049066 0.000271376 9.91084e-06 2.58933e-06 2.1298e-05 0.000306593 1.10728e-05 0.000442126 1.30559e-05 7.90434e-06 0.000132363 3.01385e-05 3.5599e-06 9.85622e-05 9.71496e-06 4.41044e-05 4.00909e-06 6.43531e-06 4.51943e-05 0.000148166 1.57362e-05 0.000557131 0.000266102 0.000161623 0.000745536 5.8822e-05 0.000328499 5.44827e-05 6.74409e-06 5.29957e-06 2.23032e-05 3.23343e-06 4.97549e-06 0.000228045 6.01655e-05 2.26432e-06 1.79355e-06 2.59691e-05 1.60805e-05 0.000227054 5.76812e-06 0.000155069 4.92315e-06 6.53656e-06 1.23375e-05 0.000233389 0.000183172 6.77746e-06 2.75861e-06 2.23415e-06 1.71133e-05 3.61605e-05 0.000239571 2.69703e-05 4.05916e-06 4.624e-06 4.90321e-05 5.91143e-05 0.000313568 1.20697e-05 4.47598e-06 5.85525e-06 3.50659e-06 0.000116484 6.56183e-06 1.39074e-05 5.41436e-06 0.000125309 0.000227343 0.000228947 3.93931e-06 4.18618e-06 4.5207e-06 2.88011e-06 0.000109089 4.76525e-06 2.49615e-06 3.05464e-05 0.000518739 8.70627e-06 0.000233754 0.000530017 3.00163e-06 2.03777e-06 0.000118005 2.7424e-05 5.64912e-05 0.000245122 7.54939e-06 5.26674e-06 4.75049e-05 8.9399e-06 6.01617e-05 0.000452951 5.92247e-05 3.31402e-05 2.47984e-05 7.67747e-05 1.23743e-05 8.30515e-06 1.88137e-06 3.68104e-06 2.77089e-06 0.000226545 0.000134456 1.29075e-05 0.000306466 3.54299e-06 0.000393135 9.68732e-06 3.25396e-06 1.25137e-05 3.21207e-05 0.000231567 0.00010164 4.59732e-06 2.14266e-05 4.46395e-05 0.0010444 6.05445e-06 0.000100334 0.000105148 4.47342e-06 0.000285885 0.000309092 5.13244e-06 1.03884e-05 5.81622e-06 0.895385 0.000243487 1.64856e-05 2.00308e-05 4.13959e-05 5.92344e-06 3.09409e-06 0.000119711 4.41128e-06 3.94757e-06 0.000241359 0.000135055 0.000291486 4.71724e-06 3.98076e-06 3.44966e-06 0.000279377 0.000109462 0.000234016 0.00027246 8.3253e-06 0.000598222 4.7319e-06 0.000226853 0.000352456 0.000153932 6.89578e-06 1.11641e-05 6.61224e-06 0.000238884 0.000126736 3.88324e-06 3.3812e-05 1.61344e-05 8.10652e-05 0.000231225 5.43787e-06 6.37889e-06 3.06054e-06 4.906e-06 5.39238e-05 0.000335495 0.000492189 5.32841e-06 3.09401e-06 1.80004e-06 0.000411906 3.4414e-06 5.06692e-05 1.41362e-05 1.32156e-05 0.000592772 0.000169257 3.54114e-05 1.38338e-05 4.11102e-05 0.00022803 0.000232294 4.2186e-06 6.0571e-06 6.11688e-05 0.000381877 5.96192e-06 2.24562e-06 1.36105e-05 5.55219e-06 1.84521e-06 6.43728e-06 1.93917e-05 0.000310028 7.82041e-05 5.27709e-05 0.000226897 4.68207e-06 4.36018e-06 9.2649e-05 0.000236193 1.75397e-05 0.000372823 1.67473e-06 6.89707e-06 1.5466e-05 1.00385e-05 2.67356e-06 3.1034e-06 2.68204e-05 5.77309e-06 3.39117e-06 7.47364e-05 0.00053701 1.23114e-05 0.000109666 5.74549e-06 0.000490112 0.000168061 0.000248982 6.20907e-06 7.43587e-05 4.36414e-05 0.000107904 0.000231629 5.21067e-05 0.000118884 0.000401087 2.33467e-05 8.77908e-06 0.000169284 7.70317e-05 0.000182293 0.000224665 4.45242e-06 4.58834e-06 1.98536e-06 0.000172235 9.41758e-05 1.57789e-05 6.65759e-05 3.35262e-06 2.09497e-05 0.000232691 1.00728e-05 4.5083e-06 3.72307e-06 3.2173e-06 1.87208e-06 9.89207e-06 4.12916e-06 3.53128e-06 3.56104e-06 6.85435e-06 3.92255e-06 0.000290323 1.87985e-06 1.11422e-05 0.000418858 0.000340564 6.751e-06 3.24936e-05 0.00041182 0.000386675 4.62353e-06 8.4034e-05 7.44797e-06 3.27471e-06 1.38005e-05 8.891e-06 6.05885e-06 2.26455e-05 7.01637e-06 6.0058e-05 0.000253555 2.0197e-05 5.41621e-06 5.12735e-06 2.63673e-05 3.68104e-06 0.000120718 5.68852e-05 0.000227302 4.25248e-05 2.65213e-06 7.98024e-06 0.000318276 7.10619e-06 3.12613e-06 3.41064e-06 7.04224e-06 1.2365e-05 0.00022653 2.80783e-06 0.000149865 0.000219664 4.02287e-06 9.61299e-06 3.36892e-06 0.000230734 2.87728e-05 5.27609e-06 7.21453e-05 3.89059e-05 4.65976e-06 7.50806e-05 7.901e-06 3.35422e-06 7.72688e-06 4.60911e-06 0.000323849 3.30127e-06 0.000378074 1.60525e-05 9.06991e-06 0.000464558 9.94104e-05 0.000305147 1.08772e-05 0.00023054 5.13035e-06 0.000126096 8.95831e-05 5.41382e-06 7.14622e-05 0.000473718 0.000289123 0.000250548 0.000473471 1.23712e-05 0.000154059 2.7438e-06 1.4956e-05 3.24304e-06 4.33163e-05 2.802e-06 1.29238e-06 0.000165104 0.000454133 4.59213e-06 9.8237e-05 0.000232083 0.00031127 2.41736e-06 9.79228e-05 5.73785e-05 2.51255e-06 0.00027504 1.23767e-05 2.14321e-06 0.000312336 5.76741e-05 1.49143e-05 0.000225467 4.70176e-06 9.02424e-06 0.00022539 2.01988e-06 0.000111441 2.93253e-05 0.000427132 4.9671e-06 0.00022047 2.39384e-05 0.000129773 3.31669e-06 1.98818e-06 3.68688e-05 3.04154e-06 2.31159e-06 
0.000167191 2.14469e-06 4.11054e-05 1.21166e-05 1.78244e-05 0.000333292 0.000106875 0.00014795 7.36162e-05 6.353e-05 7.5097e-05 2.08076e-06 0.00023016 4.52148e-06 0.000262992 1.81475e-06 0.000239231 4.09678e-05 4.19893e-05 3.49724e-06 1.62494e-06 6.05299e-06 3.78783e-06 7.30941e-06 1.94332e-06 5.91292e-05 5.7348e-05 4.0759e-06 5.49133e-05 3.328e-06 0.000230757 0.000100152 5.2071e-05 3.40043e-06 6.91171e-06 4.45717e-05 2.09769e-06 6.38626e-05 6.10972e-05 3.92105e-06 4.69556e-06 4.84954e-05 1.63635e-05 4.86621e-05 0.000213666 0.0002247 0.000655922 0.000134364 2.13404e-06 0.000259065 9.04436e-06 3.65807e-05 2.02006e-06 0.000310782 3.54419e-05 0.000228977 5.89877e-05 7.18664e-06 3.27811e-05 1.36758e-05 0.00048109 1.91543e-06 1.4723e-06 3.71649e-06 2.36214e-06 4.14941e-06 1.51068e-06 3.17033e-05 4.85568e-05 0.000382773 4.3521e-06 2.38632e-06 2.72906e-06 5.11907e-05 4.58521e-05 5.73804e-06 3.78968e-05 2.55312e-06 1.23864e-05 4.34243e-06 0.000280356 0.000243915 4.16021e-06 0.000107371 1.10253e-05 3.95597e-06 1.40624e-05 2.27857e-05 1.56864e-05 0.00022612 6.22814e-05 6.87375e-06 9.20665e-06 2.28213e-06 3.18138e-06 3.74828e-05 0.000468751 5.52327e-05 1.97093e-06 6.83267e-05 2.82998e-06 3.37428e-05 5.71103e-06 0.000279364 0.000210368 2.8719e-06 2.18383e-06 2.71073e-05 5.11755e-06 0.000228268 1.79608e-06 0.000227579 0.00028609 2.89445e-06 0.000513821 3.27184e-06 0.0002914 3.08565e-06 0.000227231 7.17461e-05 0.000225028 0.000572944 0.000197482 0.000107671 6.23465e-05 5.00576e-05 1.49526e-06 4.28168e-06 2.90561e-06 5.1033e-05 1.9827e-06 0.000103872 0.00017927 3.9041e-06 0.000226563 0.000121534 1.7102e-06 0.00067886 2.24447e-06 8.05578e-05 1.80141e-06 4.14119e-05 3.33671e-06 0.000111683 0.000369897 3.66023e-06 3.06519e-06 3.63215e-06 0.000137846 9.61933e-05 3.83137e-06 4.60164e-06 0.000232493 4.72174e-05 6.69159e-05 5.23047e-06 0.000227807 0.000274371 3.45569e-05 0.000455665 9.36073e-05 4.93108e-06 3.12635e-06 4.90566e-05 1.77837e-06 6.66877e-06 5.22099e-05 5.17742e-06 3.30636e-06 0.000232043 0.000110859 1.94005e-06 4.46493e-05 4.68801e-05 0.000100524 0.000231902 0.000228726 6.87722e-06 0.000152616 0.000124209 7.37109e-05 6.87448e-05 3.02874e-06 3.21044e-05 0.000149782 0.000447454 0.000226748 0.000285278 2.24319e-06 9.38073e-05 1.08852e-05 0.000113117 1.52135e-05 1.33619e-06 5.072e-06 9.47936e-06 1.31776e-06 3.48167e-06 0.000258716 0.000332023 3.12507e-06 0.00024289 0.000225582 4.43721e-05 7.06862e-06 0.00022877 3.67781e-05 2.82202e-06 0.000109778 0.000240952 0.000167222 2.40113e-05 2.98476e-06 1.85146e-06 3.85218e-05 1.47753e-05 5.88499e-06 3.58433e-06 3.12293e-06 4.59654e-05 3.98919e-05 0.000268188 1.11977e-05 4.81677e-05 3.25037e-06 0.000427243 2.0123e-06 4.70795e-05 4.47448e-06 0.000241065 2.14383e-05 5.7392e-05 3.10315e-06 0.000126432 3.25297e-06 6.96093e-06 0.000290201 3.07867e-06 1.65422e-05 7.18287e-06 2.92734e-06 1.83041e-06 1.13398e-05 0.000164984 5.24252e-05 1.72675e-06 0.000282466 3.51832e-05 2.75003e-06 2.90897e-06 4.15663e-05 2.67279e-06 0.000454229 0.000245178 2.30085e-06 0.000247429 2.04078e-05 0.00021851 5.85971e-05 3.23353e-06 2.47526e-06 2.51405e-06 5.91974e-05 4.05807e-06 4.38586e-06 5.28051e-06 1.83845e-06 1.71442e-05 2.62574e-05 0.000226766 3.67234e-06 5.07645e-06 0.000115647 2.36053e-06 0.000273429 6.82746e-06 0.000358614 4.66725e-06 4.8694e-06 2.90157e-05 1.565e-05 0.000232135 6.02191e-06 4.67519e-05 4.85131e-06 1.16922e-05 1.38497e-06 0.000230043 3.25997e-06 1.73628e-06 5.77906e-06 1.76972e-06 0.000110293 2.23052e-06 4.14811e-06 0.000218342 1.61597e-06 0.00024576 1.78277e-06 0.000125484 3.24309e-05 0.00023069 8.24526e-05 3.88512e-05 4.42494e-05 0.000106487 2.61861e-05 6.66542e-06 0.000235525 3.12937e-06 6.9959e-05 8.86612e-05 2.17823e-06 0.000539745 0.000114984 0.000131631 2.44041e-05 5.1121e-05 5.89508e-05 3.55284e-06 4.24573e-06 9.63129e-06 0.000105698 0.000548867 0.000137526 4.04673e-06 0.000226256 3.2446e-06 2.77762e-05 5.65845e-05 0.000576356 2.58702e-06 3.8783e-06 4.90654e-06 0.00025617 1.59144e-05 0.000136269 0.00147437 3.84584e-06 2.57622e-05 1.47128e-06 8.54912e-05 0.000249931 6.05337e-05 0.000228855 0.000296899 2.0731e-06 2.97789e-06 1.87785e-05 0.000260711 1.80953e-06 7.00419e-05 1.79493e-05 0.000229373 9.85101e-05 0.000208938 4.66839e-06 4.24406e-05 6.08146e-06 0.000428943 4.39185e-06 1.92296e-06 0.000450561 3.72411e-06 2.67023e-06 0.000102832 5.77976e-06 0.000237116 4.26079e-06 5.28225e-06 0.000365865 3.17206e-06 5.94432e-05 0.00158545 0.000465404 1.98605e-06 2.82919e-05 2.62182e-06 2.74013e-06 0.000155061 0.000938237 0.00013293 2.0458e-06 1.96693e-05 0.000297805 0.000143635 2.97878e-06 4.35756e-06 0.000225652 1.4539e-05 2.47027e-06 0.000238728 4.9784e-06 0.000277553 3.31759e-06 0.000226108 0.00023006 9.03957e-06 5.75093e-05 2.94782e-06 3.39746e-06 5.27548e-06 0.000229286 4.69781e-05 2.13651e-06 3.11464e-06 0.0001796 2.48703e-05 5.73764e-06 1.55044e-05 7.55538e-05 2.65432e-06 0.00022951 4.82644e-06 7.43708e-05 3.14376e-06 0.000271632 2.22308e-06 0.000228081 0.000112891 1.41395e-06 2.19773e-05 2.25481e-06 1.66259e-06 0.000142075 8.55413e-05 2.90215e-05 0.000135009 0.000233137 6.00623e-06 1.60164e-05 4.48635e-06 4.50992e-06 6.21678e-06 0.000122861 4.81651e-05 0.000307854 2.85323e-06 2.85118e-06 2.82008e-06 7.02584e-06 3.20336e-06 0.000278426 1.05262e-06 4.72351e-06 1.05617e-05 4.11831e-06 7.90895e-05 1.9046e-06 8.08785e-05 7.43108e-06 0.000278648 5.08094e-05 0.000218463 3.46038e-05 0.000116537 0.000226711 0.00014522 5.12539e-05 6.3748e-05 7.46854e-06 4.40153e-05 2.13122e-06 0.000458997 6.70597e-05 4.90579e-05 1.77329e-06 1.95032e-06 5.17932e-06 4.41502e-05 6.47294e-05 3.39639e-06 0.000116751 7.2243e-05 2.77585e-05 0.000151949 0.000226371 0.000527058 2.20998e-06 0.000277572 2.12417e-06 0.000230441 2.33828e-05 2.65117e-06 0.000127808 2.40838e-06 2.44878e-05 4.73706e-05 2.70209e-05 2.89911e-06 0.000227713 0.000204706 6.31136e-06 4.79899e-06 0.000285677 1.64035e-05 2.34415e-05 0.000234778 0.000529463 2.68276e-05 5.32652e-05 1.75031e-06 7.35823e-05 0.000104066 1.36219e-05 4.24073e-06 2.98437e-05 2.12795e-05 2.4655e-05 1.94019e-06 0.000152079 1.5334e-05 0.000181914 0.000419862 2.25703e-06 6.63381e-05 2.35109e-06 3.26594e-06 0.000134476 0.000228142 0.000101716 5.98965e-06 7.01604e-06 5.16583e-05 8.86473e-06 0.000110021 6.11556e-06 3.50419e-06 1.81397e-06 1.88065e-06 2.55163e-06 5.10579e-06 2.36072e-06 1.75956e-06 3.67277e-06 0.000228768 1.79007e-06 0.000115454 3.46065e-06 6.24874e-05 6.64326e-06 0.000229836 3.64005e-06 2.68595e-06 0.000239836 4.81743e-05 0.000316502 0.000449837 3.45251e-06 0.000355114 2.39853e-06 2.50599e-05 2.88864e-06 6.66674e-05 8.65207e-05 4.91644e-05 2.74032e-06 0.000122009 2.83645e-05 0.000186903 2.35677e-05 3.30126e-06 3.03558e-06 5.50527e-06 2.23786e-06 6.47988e-06 2.11359e-05 0.000272903 7.24193e-05 2.4034e-06 8.68769e-06 5.01581e-06 2.40904e-06 3.15485e-06 0.000228367 1.53882e-06 2.39214e-06 5.71875e-06 2.67298e-05 1.86025e-06 2.20688e-05 1.67214e-06 0.000454752 9.38664e-06 4.56943e-06 6.88501e-05 0.000153381 0.000260915 3.93171e-05 3.6027e-06 0.000228429 0.000143888 2.02989e-06 1.31315e-06 7.00199e-05 0.000238569 0.000510346 0.000305844 9.88299e-06 3.47151e-06 2.54082e-05 7.77955e-06 0.000254374 0.000353205 1.28387e-05 3.39807e-06 2.20676e-06 9.33488e-05 1.61178e-06 0.000334225 2.48417e-05 0.000223552 0.000275923 3.18544e-06 0.000233629 3.89865e-06 0.000106075 8.8856e-06 0.00012725 3.64164e-06 7.83201e-05 3.99342e-06 0.000556224 7.76169e-05 4.12928e-06 2.57145e-05 7.02231e-06 0.000277452 5.86634e-06 3.13134e-06 1.2554e-05 0.00023065 3.05986e-06 0.00043492 2.27386e-06 7.98268e-05 3.6854e-06 2.3461e-06 2.2496e-06 5.82973e-05 2.29907e-06 3.25301e-05 6.7115e-06 4.95849e-06 5.37123e-05 0.000138726 3.25494e-06 0.000267054 3.30879e-06 0.000219292 0.000285254 2.1509e-05 0.000419949 4.26162e-06 3.90299e-06 2.23975e-06 4.70117e-06 0.00011413 5.62685e-06 0.00022795 5.8085e-05 1.99449e-06 2.14759e-05 4.97186e-06 1.59996e-05 0.000245135 4.58168e-05 0.000150585 4.10439e-06 2.59793e-05 4.18887e-05 0.000437305 0.000128618 0.000317263 2.02848e-06 2.24135e-06 5.38354e-06 6.80993e-05 0.00025018 1.87078e-06 1.84332e-06 2.44878e-06 0.000166019 3.07035e-06 0.000270917 0.000115385 8.31537e-06 3.93063e-06 2.26643e-06 1.55776e-05 7.93317e-06 7.58467e-05 0.000132435 2.23617e-05 0.000240554 0.000229031 2.63008e-06 5.6763e-06 2.40552e-06 4.15614e-05 0.000136913 3.0547e-06 2.81526e-06 0.000114272 0.00056395 5.56263e-06 0.000262248 0.000517525 2.13002e-06 1.92828e-06 6.20138e-05 0.000149893 4.7309e-06 0.000261563 3.19712e-06 0.000158817 0.000165359 2.064e-05 5.39046e-06 0.000494594 7.39482e-05 0.000219581 8.82833e-06 0.000211149 0.000401159 5.90656e-05 5.90774e-06 0.000202287 0.000107222 0.000228592 0.000117062 5.41011e-06 0.000341992 2.27371e-06 0.000330873 2.83148e-06 4.14963e-06 0.000305129 3.84904e-05 0.000241169 0.000106203 2.2393e-06 7.10734e-06 3.44586e-05 2.85124e-05 6.23623e-05 0.000118556 9.8606e-05 2.43407e-06 0.000133541 0.000309779 3.98823e-05 2.56131e-05 1.18624e-05 0.902631 0.000235817 1.53409e-06 1.95784e-05 1.30337e-05 1.24432e-06 2.02034e-06 7.2186e-05 4.63731e-05 3.43236e-06 5.37472e-05 0.000342291 0.000286456 5.46346e-05 0.000119717 2.96212e-06 0.000274846 3.64398e-05 0.000291537 0.000189803 2.96951e-06 0.00050299 4.74646e-06 0.000277697 0.000339609 3.97305e-05 0.000441958 4.5373e-05 5.20419e-06 0.000621224 7.20328e-05 9.24211e-05 2.84629e-06 7.23907e-05 3.74002e-05 0.000332885 0.000204473 5.05465e-05 3.02301e-05 4.02982e-06 0.000435834 5.32317e-05 0.00022608 1.80758e-06 2.56375e-06 2.01616e-06 0.000247648 4.27199e-06 4.73698e-05 1.05125e-05 7.32201e-06 0.00045339 4.99192e-06 3.84037e-05 8.27777e-06 1.79885e-06 0.000283665 0.000306423 1.06426e-05 5.97898e-06 5.17498e-05 0.000232459 3.91866e-05 1.40391e-05 1.72368e-06 4.99073e-06 2.00855e-06 3.15552e-05 2.34416e-06 0.000230189 1.61528e-05 1.751e-06 0.000229763 3.8486e-05 6.04623e-05 7.4518e-05 0.000290654 4.40966e-05 0.000622684 6.61645e-05 2.355e-06 2.21764e-05 4.06436e-06 2.33387e-06 6.55048e-05 2.14775e-05 3.93653e-06 2.09006e-06 0.000107496 0.000683947 4.41851e-05 0.000102347 0.000252348 0.000300439 7.25557e-05 0.000280295 4.47841e-06 2.04363e-05 4.26149e-05 2.97274e-06 0.000308378 1.95119e-06 8.48005e-06 0.000540813 4.22981e-05 5.60747e-06 4.44288e-06 6.35891e-05 0.000158844 0.000230533 3.08291e-06 3.38548e-06 2.28596e-06 0.000224464 9.84849e-05 5.37422e-05 3.98675e-06 4.42493e-05 3.11921e-05 0.000231025 4.69921e-06 1.1772e-06 2.37559e-06 2.86808e-06 2.14823e-06 7.63784e-06 1.28508e-06 3.68408e-06 3.09018e-06 3.5466e-06 4.0239e-06 5.25804e-06 6.60989e-06 2.28089e-06 0.000268668 0.000226466 3.68884e-06 4.522e-06 0.000376313 0.000241293 2.56264e-06 9.30848e-05 2.12884e-06 1.13209e-05 2.18216e-06 6.63201e-06 4.41217e-06 5.10247e-05 1.45138e-06 4.64081e-06 0.000229918 3.93213e-06 1.38369e-06 9.66387e-05 0.000118265 5.18898e-05 3.28568e-06 3.27447e-05 0.00022667 5.30135e-05 2.90584e-06 0.000174242 0.000438638 2.5557e-06 1.38459e-06 2.02769e-06 8.97868e-05 7.80795e-05 0.000228984 4.29049e-05 2.37267e-05 7.69488e-05 4.5365e-06 4.27224e-06 2.95257e-06 0.000347655 2.47599e-06 3.12816e-06 3.22035e-06 2.19702e-05 3.22538e-06 5.38278e-05 5.05047e-06 2.00532e-06 0.0002581 4.07503e-06 0.000283274 3.98693e-06 0.000278412 2.1115e-05 2.38787e-06 0.000514623 6.52849e-06 0.000311941 1.17741e-06 0.000336833 0.00010191 0.000192844 5.61806e-05 2.41747e-06 8.76102e-05 0.000245381 0.000276087 0.000484702 0.000678229 3.39286e-05 1.16217e-05 2.58095e-06 2.61172e-06 2.80314e-06 4.41142e-05 3.52405e-06 1.86815e-06 0.000152686 0.000454517 1.17315e-05 0.000183649 0.000242151 0.000284195 1.97735e-06 2.12669e-05 5.46954e-06 0.000206608 0.000357877 4.47992e-06 4.10714e-05 0.000247546 3.48225e-06 4.66182e-06 0.000322915 3.22653e-06 2.48126e-06 0.000229307 1.94597e-06 3.56441e-06 6.94291e-05 0.00036475 1.36462e-05 9.95938e-05 3.20564e-06 1.83227e-05 0.000183576 4.06723e-05 4.84343e-06 2.51908e-06 5.59634e-06 
0.000162605 1.93082e-06 1.5148e-05 1.47644e-05 1.42061e-05 0.000273761 6.93771e-05 2.95753e-05 4.2134e-05 3.25621e-06 9.46989e-06 2.0497e-06 0.000226705 4.25087e-06 9.20718e-06 3.95775e-06 0.000229141 9.05188e-05 2.51889e-05 4.27871e-06 1.6909e-06 0.000149981 0.000233594 9.56091e-05 3.08745e-06 5.24624e-05 0.000107028 5.57097e-06 6.09526e-05 0.000100921 0.00043851 9.6789e-05 8.55479e-05 3.71289e-06 0.000254689 9.10325e-06 3.92633e-06 3.44294e-06 0.00012073 3.86936e-06 3.96155e-06 2.54049e-05 7.0253e-06 9.45484e-05 0.000263742 9.40894e-06 0.000456748 0.000219516 2.24705e-06 0.00023409 4.94017e-06 3.99821e-05 2.66945e-06 0.000340262 3.68413e-05 0.000231962 6.79368e-05 0.000124445 8.58481e-05 5.00423e-05 0.000502155 2.63569e-06 2.50485e-06 3.95066e-05 3.19637e-06 8.00614e-06 5.28432e-06 3.89636e-06 0.000152341 6.43118e-06 1.67569e-06 4.76417e-06 2.35054e-06 5.01963e-06 4.90288e-06 5.56161e-05 4.56683e-06 1.954e-06 0.000102264 4.4021e-06 0.000293737 0.000238012 4.55988e-06 0.000140991 6.92404e-05 3.72436e-06 2.74355e-05 8.11738e-05 3.43318e-05 0.000228939 6.2588e-05 9.47423e-05 2.57732e-06 9.50573e-06 2.52577e-06 0.000134557 0.000701898 7.62113e-05 2.26436e-06 2.64733e-05 4.03005e-06 7.09784e-05 0.000144623 0.000230512 0.000114224 5.97234e-06 3.61432e-06 1.34782e-05 1.05541e-05 0.000279056 2.14359e-06 0.00024332 0.000255731 4.92253e-06 0.000599781 8.20795e-06 0.000279133 8.7155e-05 0.000259664 4.97557e-05 8.60237e-05 0.000497218 0.000206417 7.27337e-06 0.000224367 0.000181913 2.34857e-06 2.6052e-05 8.18268e-05 7.37778e-05 2.40943e-06 6.66118e-05 3.77817e-05 5.6217e-06 0.000228018 0.000130879 2.94252e-06 4.93866e-06 1.51867e-05 5.24053e-05 4.40948e-06 3.50918e-05 9.54616e-05 3.30866e-06 5.01569e-06 5.11963e-06 2.30492e-05 1.57832e-06 0.000142611 5.19212e-05 3.96697e-05 1.58196e-05 0.000135203 2.036e-05 4.87808e-06 7.13446e-05 0.000227873 0.000251775 8.37825e-06 0.000467645 8.00314e-05 7.5937e-06 6.80045e-06 1.88091e-05 6.01e-06 4.76905e-06 5.14005e-05 3.98278e-05 4.17957e-05 9.48204e-05 8.37033e-05 3.6738e-06 7.74591e-06 4.7252e-06 5.90761e-05 0.000245822 0.000234779 3.19387e-06 9.44511e-05 0.000209701 7.1823e-05 2.82669e-06 0.000100957 2.54158e-05 5.22969e-05 0.000445754 0.000232241 0.000239599 5.9641e-06 0.00010891 6.80102e-06 0.000389312 3.16781e-05 1.54807e-06 0.00026805 2.72317e-06 4.17763e-06 8.02848e-06 0.0001988 0.000302476 3.34774e-06 0.000230653 0.000230318 3.46195e-06 0.000378219 0.00023198 0.00014147 7.95231e-05 5.11827e-06 0.000244586 1.30011e-05 3.42424e-06 3.67734e-06 2.59387e-06 0.000141128 6.17648e-05 4.01273e-06 2.25251e-06 0.000129936 7.03999e-06 2.66794e-05 0.000230771 5.32088e-05 3.90478e-05 3.82644e-05 0.000239428 4.16966e-06 2.82236e-06 3.87072e-06 0.000230873 2.72728e-05 4.15633e-05 0.000229275 0.000365589 3.49505e-06 0.00010139 0.000231617 6.72935e-05 0.000214949 0.000698845 2.16673e-06 3.16511e-06 5.79818e-05 0.000114913 2.3119e-05 1.48372e-06 0.000229725 3.71286e-05 8.86984e-05 2.16312e-05 0.000324647 3.0346e-06 0.000457225 0.000234644 2.79288e-06 0.000309063 2.29651e-05 3.69018e-05 1.89858e-05 1.35546e-05 2.3549e-05 3.20398e-06 7.60391e-06 3.93866e-06 3.57951e-06 3.38035e-05 4.87355e-06 5.73113e-05 5.02464e-05 0.000229553 4.1632e-06 2.53137e-05 3.93985e-06 2.20039e-06 0.000241984 0.000230631 0.000264921 2.19389e-06 5.44441e-05 7.3159e-05 3.92555e-06 0.00026039 8.02276e-06 8.28883e-06 4.2886e-06 0.000142783 5.16321e-06 0.000310549 5.40571e-06 2.57052e-06 0.000109731 4.61811e-06 2.88289e-05 0.000113921 7.44115e-06 0.000143799 3.74732e-06 0.000244868 1.48682e-05 4.87301e-05 4.64426e-05 0.000229506 9.26956e-05 8.66097e-05 1.558e-05 7.00149e-06 4.85613e-05 1.88034e-05 0.000396442 3.01146e-06 8.33215e-05 0.000167348 4.75368e-06 0.000522 7.4816e-05 9.3668e-06 0.000148098 8.10176e-05 3.58365e-06 0.000114748 4.45308e-05 2.41186e-05 0.000253332 0.000461301 3.24679e-05 2.53565e-06 0.000309239 3.26363e-06 7.19402e-05 2.27827e-05 0.000337047 5.39052e-06 4.42217e-05 7.80034e-05 0.000230928 7.04559e-05 4.06815e-06 0.00069451 1.22109e-05 1.44407e-05 0.000139476 3.91085e-06 0.000375982 8.59725e-06 0.000285738 0.000232334 4.51561e-06 2.84086e-06 2.48215e-05 0.000279254 1.78806e-06 7.65797e-05 2.72819e-05 0.000305015 6.64736e-05 3.47542e-05 0.00025349 5.01302e-05 0.000128374 0.000318115 1.25479e-05 3.31258e-06 0.000466851 2.90214e-06 2.14993e-06 5.94093e-05 0.000147996 0.000270725 0.000101068 4.39124e-05 0.000228176 8.92695e-05 5.02129e-06 0.000348738 0.000492503 4.39144e-06 8.38046e-06 4.74307e-05 5.59657e-06 5.5372e-06 0.000344482 3.92051e-05 3.62199e-06 2.00869e-05 0.000234218 5.15657e-06 0.000112495 3.64871e-06 0.000243721 2.57629e-06 9.71275e-05 0.0002327 2.63681e-05 0.000351759 2.35585e-06 0.000241385 0.000254912 0.00010475 1.50607e-05 1.57639e-06 4.05251e-06 8.70855e-05 0.000269307 9.68782e-06 1.45314e-06 8.43132e-05 0.000169943 6.37029e-05 0.000211343 6.08066e-05 7.18353e-05 3.78111e-06 0.000232092 6.74645e-06 7.41452e-05 3.48083e-06 0.000293269 1.76321e-06 0.000231051 1.12782e-05 2.55865e-05 3.69348e-06 7.57488e-06 1.17484e-06 0.00026675 8.01176e-05 1.13058e-05 6.35916e-05 0.000260987 6.72223e-05 1.59811e-05 3.93746e-06 6.08425e-05 1.33122e-05 0.000162287 5.02127e-05 0.000314118 2.59027e-06 2.06116e-06 3.38384e-06 0.000178511 5.06277e-06 0.000229743 4.21246e-06 5.0258e-06 6.58322e-05 5.35323e-06 3.3463e-05 2.64502e-06 3.32795e-05 8.20833e-06 0.000232945 0.000107619 0.000227719 6.05558e-05 7.03941e-05 8.11748e-05 1.26432e-05 6.01846e-05 2.51691e-06 0.000163216 0.000117666 1.48278e-06 1.05414e-05 2.89384e-05 3.62844e-06 2.91456e-06 0.000115211 5.1119e-06 3.17505e-06 6.21278e-05 0.000166794 0.000189783 3.15989e-05 1.39338e-05 0.000114895 0.000230883 0.000494653 4.23338e-06 0.00031304 2.01108e-06 0.000233199 3.23018e-05 2.24214e-05 7.35105e-05 4.33204e-06 9.19058e-06 5.04987e-05 1.28417e-05 6.02046e-06 0.000232844 6.61872e-05 0.000125674 2.95296e-06 0.000356138 4.37649e-06 0.000165378 0.000251207 0.000234582 1.10688e-05 3.63614e-05 2.82344e-05 9.79083e-05 8.59238e-05 3.10621e-05 5.79975e-05 2.59033e-05 3.39926e-05 2.8714e-06 1.20944e-05 7.99275e-05 1.86088e-05 1.65706e-05 0.000334571 3.48147e-05 6.14592e-05 3.33481e-05 7.89248e-05 1.08971e-05 0.000229075 0.000171025 8.00746e-05 8.92237e-05 2.01975e-06 2.89746e-06 9.68226e-05 5.61886e-06 7.87753e-06 2.90608e-05 3.43608e-06 2.01204e-06 2.12235e-05 9.55395e-05 1.78348e-06 1.73499e-05 0.000310396 2.36789e-06 2.39188e-05 3.96598e-06 6.17936e-06 0.000347578 0.000260286 0.000132836 3.96615e-06 0.000270308 1.46916e-05 0.000278851 0.000450707 7.62078e-05 0.000233003 1.88861e-06 1.17601e-05 1.77828e-06 2.9737e-05 0.0003629 6.69042e-05 4.04343e-06 2.04549e-05 2.52319e-06 0.000147637 4.18184e-05 7.68744e-06 6.965e-06 5.62442e-05 5.35621e-06 0.000286038 3.86264e-05 0.00023064 3.80904e-05 2.22094e-06 0.000104182 2.58015e-06 1.76702e-06 4.37826e-05 0.000241631 2.26355e-06 7.81561e-05 3.52891e-06 5.17322e-05 2.97188e-06 4.8514e-05 7.14237e-06 0.00045435 1.26927e-05 8.98053e-05 3.57314e-05 0.00014822 0.000260737 5.57396e-05 2.34229e-06 0.000294911 8.44818e-05 3.20587e-06 3.59664e-06 6.31486e-05 0.000229722 0.000539916 0.000268535 0.000145446 4.75269e-06 7.11495e-06 9.94012e-05 0.00030174 0.000511794 0.000161957 2.08304e-06 4.33037e-06 0.000115702 8.74378e-06 0.000299926 1.33319e-05 0.000141743 0.000774692 6.47847e-06 0.000279511 3.06153e-06 9.89859e-05 6.3443e-05 0.000167027 1.81814e-05 9.85925e-06 1.71602e-05 0.000599914 2.99682e-05 4.8584e-06 4.58606e-05 0.000117164 0.000318481 2.86071e-05 2.87331e-05 6.28373e-05 0.000356781 3.57919e-06 0.000236175 2.85233e-06 5.67176e-05 6.72549e-05 0.00012603 2.99059e-06 2.10754e-05 2.46699e-05 4.65558e-06 3.85476e-06 9.07198e-06 5.42867e-05 4.42848e-06 3.31406e-05 0.000349515 0.000119925 6.78056e-05 0.000584924 2.18444e-05 0.000266695 0.000179989 2.58959e-06 2.16471e-06 1.2137e-05 0.000110373 3.42625e-06 0.000230711 3.59485e-06 1.4441e-05 1.93481e-06 3.24388e-05 4.0211e-05 0.00022849 0.000116595 5.04414e-05 3.01926e-06 9.37725e-06 2.10929e-05 0.000511476 2.51743e-05 0.000392398 4.35907e-06 7.00219e-06 3.88019e-06 0.000168177 0.000266159 3.09604e-05 2.13741e-06 0.0001332 0.000210007 3.57679e-06 0.000238735 7.20133e-05 1.40466e-05 4.72007e-06 1.4662e-05 1.25326e-05 0.00020277 1.89371e-05 9.04144e-05 0.000175919 0.000237165 0.000247507 2.09521e-06 0.000127023 5.50861e-06 0.00011097 2.99463e-06 0.000179435 4.89744e-06 5.53288e-06 0.000465937 0.000156333 0.00026468 0.000799189 1.95258e-06 2.60898e-06 4.52418e-06 8.15668e-05 5.36159e-06 0.000240774 3.50988e-06 0.000133007 5.10273e-06 1.46944e-05 0.000131231 0.000457922 5.16129e-06 0.000337497 1.3423e-05 5.71742e-05 8.23347e-05 3.09144e-06 3.90651e-06 0.000152186 3.53499e-06 0.000311059 1.16404e-05 5.73309e-05 0.000505856 5.75376e-06 0.000468343 8.28762e-05 9.44982e-06 0.000250035 2.7424e-05 0.000234877 2.22309e-05 3.85991e-06 2.20384e-05 4.06675e-05 7.21625e-05 0.000201536 1.14648e-05 6.95818e-06 4.86535e-06 0.000164305 0.000464991 4.62212e-05 1.37618e-05 1.16483e-05 0.898882 0.000233905 4.58812e-06 1.97071e-05 7.65053e-06 2.48656e-06 1.95357e-05 0.000125047 3.34949e-06 8.66776e-05 0.000142699 4.98446e-06 0.000340156 3.88483e-05 6.03892e-05 2.24443e-05 0.000294362 6.66886e-05 0.000504963 5.96663e-06 2.60912e-05 0.000627025 5.83188e-06 0.000277998 0.000295719 3.89086e-06 0.000463615 1.43355e-05 9.7159e-06 0.000417303 2.89881e-06 7.8982e-05 4.40622e-05 4.56645e-05 0.000259569 0.000523011 0.000126935 2.4862e-06 1.52079e-06 2.32598e-05 0.000309669 7.15139e-05 0.000410103 5.53645e-05 4.31554e-05 1.67378e-06 0.000105884 3.64225e-05 5.16597e-05 6.57872e-05 6.66955e-06 0.000464689 0.000151624 3.40076e-06 1.63501e-05 3.89634e-06 0.000230119 0.000469616 8.57378e-06 4.90513e-06 1.04618e-05 0.000240934 3.66457e-06 2.54518e-06 1.81527e-05 1.04522e-05 4.3121e-06 4.74116e-06 4.68413e-06 0.000230596 7.21196e-05 3.7761e-06 0.000227529 8.36606e-06 0.000161384 4.81608e-06 0.000288594 6.07671e-05 5.36152e-06 8.6885e-05 5.21237e-06 1.07763e-05 5.35609e-06 3.74925e-06 8.32256e-05 4.1788e-06 7.01529e-06 3.96346e-06 7.29767e-05 0.000233092 4.23749e-06 4.7862e-06 0.000394134 0.000237904 3.73758e-05 0.000320302 8.14434e-05 2.33995e-05 5.7444e-05 3.52577e-05 0.000284071 4.37673e-06 8.8932e-06 0.000612545 1.77273e-05 3.28477e-06 0.000148258 5.15618e-05 0.000224224 0.000325399 3.02035e-05 1.74369e-05 1.7733e-06 4.57448e-06 0.000110326 1.30092e-05 6.13593e-05 4.84882e-05 2.55001e-05 0.000272828 5.44886e-06 3.6767e-06 2.73044e-06 1.9616e-06 5.81355e-06 4.5564e-06 3.85718e-06 3.87514e-05 8.33032e-06 2.45719e-06 8.0512e-05 0.000337364 1.06047e-05 5.83616e-05 1.0074e-05 0.000303744 2.9602e-06 2.96483e-06 0.000166508 0.000562363 2.21685e-06 5.35981e-05 2.21792e-06 2.27395e-06 3.08051e-05 7.21793e-06 3.67551e-06 5.85774e-06 4.0539e-06 4.96264e-06 0.000343979 0.000114921 3.55504e-06 6.22434e-05 0.000103205 4.31924e-05 5.47798e-06 0.000152554 0.000229077 5.30562e-05 7.47465e-06 0.000159314 0.000244272 7.70868e-06 2.82165e-06 2.71174e-06 6.57077e-05 0.000134246 0.00022985 3.12242e-06 6.94137e-05 4.62185e-05 9.62521e-06 6.95192e-06 4.48646e-06 0.000365681 7.63352e-05 2.91475e-06 0.000147492 0.000109385 1.16961e-05 6.38485e-05 0.000179024 2.50629e-06 0.000225526 3.16455e-05 0.0002334 1.26754e-05 0.000501676 0.000103843 1.79803e-06 0.000462119 0.000140894 0.000326476 2.49571e-06 0.000305078 9.63022e-05 6.74632e-05 7.19331e-05 4.8923e-05 0.00020262 0.000121981 0.00022771 0.000242593 0.000495918 1.2726e-05 0.000116669 3.87595e-06 1.58632e-05 1.89371e-06 6.19051e-06 5.87674e-06 1.52014e-06 0.000175367 0.000457106 9.08447e-06 7.25701e-05 0.00034349 0.000462582 1.49275e-05 1.37841e-05 1.42457e-05 2.20868e-06 0.00030105 7.26416e-06 4.45789e-05 0.000229112 8.20339e-05 5.84736e-05 0.000299408 5.37278e-06 3.66783e-06 0.000227877 2.17372e-06 3.65471e-06 2.91927e-05 0.000230829 3.90746e-05 9.13628e-05 5.30668e-05 2.2239e-06 3.88177e-06 4.36229e-05 2.8553e-06 2.52765e-05 2.65456e-06 
0.000209671 1.16135e-05 5.35182e-05 4.91179e-06 4.4039e-05 9.84656e-05 6.45543e-05 0.000108196 0.000283936 4.51582e-05 8.05221e-05 1.8529e-05 0.000477437 0.000556119 2.88291e-05 1.11544e-05 0.000170158 6.82878e-05 0.000132488 0.000908107 4.33111e-06 0.000146823 0.000768614 1.5512e-05 0.000416384 0.000117516 1.81505e-05 1.82462e-05 0.000103086 0.000106179 1.60508e-05 0.000204444 4.15765e-05 1.69692e-05 0.000754992 4.03249e-05 0.0167806 0.000258389 0.0002066 0.000311938 0.000407268 4.9308e-05 0.000392281 2.33946e-05 7.05674e-05 5.46528e-05 3.22115e-05 3.70346e-05 4.85058e-06 0.000267329 8.13513e-05 1.57879e-05 8.05595e-06 0.000741574 8.95183e-05 1.44033e-05 0.000327163 2.65651e-05 0.000224025 4.98503e-05 0.000940858 1.02928e-05 1.53403e-05 1.01916e-05 0.000242049 1.02827e-05 1.31903e-05 1.022e-05 0.000116272 6.26784e-05 1.77014e-05 0.000470843 9.95742e-06 0.000623384 0.000279935 0.000299169 0.000574009 1.51775e-05 1.60486e-05 0.000420684 0.000181881 7.44342e-05 1.65226e-05 0.000236909 0.00113713 2.38684e-05 0.000301965 3.00278e-05 0.00036369 1.5477e-05 0.00034654 0.000107188 0.000994459 3.31964e-05 1.86819e-05 0.000393411 0.000129657 1.89099e-05 0.000383923 1.64086e-05 2.33721e-05 0.000158111 6.50105e-05 0.000305137 2.33195e-05 0.000406396 2.7705e-05 0.00018837 0.000153958 6.48966e-06 6.53852e-06 2.66166e-05 3.82298e-05 0.000782078 0.000241088 0.000412568 0.000670599 0.000249023 1.4887e-05 0.000853107 4.92143e-05 0.000194139 1.03637e-05 0.000133297 0.000561661 0.000443973 0.000110983 3.82506e-05 0.000517655 0.000440356 8.05729e-06 0.000422226 0.000416996 1.02432e-05 6.89804e-06 0.000684498 9.08244e-06 4.6391e-05 3.59671e-05 0.000192577 2.17072e-05 7.85184e-05 0.000111238 2.38842e-05 0.000536363 0.000794128 2.45716e-05 1.96187e-05 0.000394393 3.79607e-05 2.22039e-05 1.73318e-05 2.35429e-05 0.000183244 8.55402e-05 2.23647e-05 5.51313e-06 2.32415e-05 0.00023527 0.000489147 3.86332e-05 3.56013e-05 9.10608e-06 8.34246e-05 8.60617e-05 0.00065425 0.000170831 0.000117904 8.3747e-06 2.55397e-05 3.63142e-05 0.000108545 9.02247e-05 9.80341e-05 0.00016734 5.10263e-05 1.40228e-05 0.00014747 2.1005e-05 6.28696e-05 1.34056e-05 3.60668e-05 0.000126018 0.000194147 9.04321e-05 0.000332363 0.000115679 6.89469e-05 2.78453e-05 0.000204434 0.000402601 3.83695e-05 3.92918e-05 1.20903e-05 0.000400526 2.01326e-05 2.32615e-05 0.000287844 2.35373e-05 0.000206695 9.45952e-06 1.37633e-05 0.000396165 2.09543e-05 0.000482463 0.000184995 7.57239e-05 8.752e-06 1.80605e-05 0.0013462 7.206e-05 0.000715688 0.000148033 0.000410584 0.000250312 8.0638e-05 0.000217507 9.607e-06 6.74647e-06 1.08972e-05 3.1081e-05 0.000141257 0.000169745 0.000414972 5.23275e-05 0.000481578 0.000670407 3.81434e-05 1.58389e-05 5.00911e-05 4.87644e-05 1.32994e-05 0.000619603 4.21439e-05 0.00050246 2.05405e-05 3.17606e-05 0.000385473 8.74268e-05 2.50933e-05 1.92642e-05 0.000485295 2.90676e-05 3.02536e-05 8.71188e-05 1.84433e-05 0.000207664 1.43581e-05 8.44962e-05 2.43492e-05 2.23006e-05 7.09815e-06 1.16574e-05 0.000212276 0.000396787 4.18836e-05 1.12724e-05 0.000541344 0.000140153 0.000105114 7.19837e-05 8.15078e-06 0.000170322 0.000385408 0.000796972 0.000528417 0.00124967 1.73919e-05 0.000205395 0.000421529 1.92649e-05 2.26811e-05 0.000247489 1.18379e-05 6.3453e-05 0.000429984 0.000450331 0.00056377 4.35313e-05 0.000412173 9.06083e-05 0.000469374 0.000210356 0.000250791 0.000796429 2.66227e-05 1.47842e-05 0.000482158 0.000381423 7.65492e-06 4.12972e-05 2.67782e-05 0.000273878 0.000215954 0.000667931 8.81505e-06 0.000391729 4.16489e-05 0.000144651 0.00023558 0.000542814 2.41962e-05 5.66481e-06 0.000265406 0.000404836 0.000592331 7.62768e-05 3.30953e-05 0.00221134 1.64414e-05 0.000528442 2.05332e-05 0.000186024 1.50381e-05 0.000221004 0.000518491 1.69345e-05 0.000131443 0.000120478 0.000709562 0.000214964 0.000395493 0.000125792 8.37223e-05 0.000176983 3.106e-05 0.00177376 8.31951e-06 0.000534277 0.000527953 1.38511e-05 0.000128624 3.48508e-05 0.000390909 4.10994e-05 0.000238706 3.20262e-05 0.00020539 5.76001e-05 0.000127135 0.000110569 0.000352179 0.00011293 0.000111614 1.2266e-05 0.000837414 1.30873e-05 0.000209925 0.00027077 1.98982e-05 7.07258e-06 0.000314691 0.000177245 0.000117737 0.000705774 0.000211177 0.000461222 6.93684e-06 2.83441e-05 0.000391372 1.99407e-05 0.000414828 9.88008e-05 1.46643e-05 0.000536658 2.94676e-05 0.000161024 6.00997e-06 0.000683113 0.000710722 2.05251e-05 0.00107146 0.000542189 4.83644e-05 1.99525e-05 6.29669e-06 0.00132312 1.62387e-05 1.95353e-05 0.000402435 0.000419743 0.760821 6.85786e-05 1.93422e-05 7.94529e-05 6.31405e-05 1.37871e-05 0.000234618 0.000251099 6.55165e-06 2.51185e-05 0.000162456 0.000866706 8.08822e-06 2.49582e-05 6.15937e-06 3.52078e-05 3.83869e-05 0.000264128 5.98364e-06 2.61139e-05 1.57567e-05 0.000341777 0.000275364 1.23389e-05 0.000250589 0.000289146 0.000317678 9.80039e-06 1.69659e-05 4.85405e-05 1.67163e-05 0.000426089 2.79113e-05 2.11979e-05 2.30241e-05 0.000114722 5.59002e-06 6.25197e-06 0.00070014 3.56109e-05 0.00039141 7.0209e-06 1.09606e-05 3.74394e-05 0.000101708 6.21847e-05 0.000137325 2.59824e-05 0.000128452 0.000519931 5.16098e-05 0.000416854 0.000521858 0.000464757 1.32324e-05 0.000627524 1.83383e-05 0.000515764 0.000166801 0.000328496 8.08131e-05 0.000144282 3.92252e-06 0.000423469 0.000120143 1.36656e-05 0.00010876 7.78033e-06 0.00038621 1.46643e-05 0.000221062 0.0010221 0.000405362 0.000171364 1.97098e-05 1.66806e-05 0.0001014 2.02017e-05 5.91489e-05 4.37371e-05 1.25399e-05 0.000390577 5.37669e-05 0.000106022 9.55929e-05 0.000427292 0.00040113 0.000237348 0.000498838 0.00110136 1.89119e-05 0.000395445 0.000674349 0.000135845 2.88823e-05 2.00347e-05 0.000886396 0.000457608 0.000513025 1.24143e-05 2.25674e-05 0.0003941 1.06789e-05 0.000220613 7.18996e-06 0.000546483 2.33253e-05 2.65014e-05 7.79036e-06 0.000393484 0.00032993 0.000271913 0.000313017 2.27981e-05 1.02068e-05 0.000101758 2.56619e-05 5.69424e-05 0.000348388 9.34985e-05 1.06004e-05 0.000239202 0.000595949 0.000608676 0.000387396 1.27846e-05 1.30262e-05 0.000168851 9.12238e-06 8.94685e-05 4.17793e-05 9.65691e-05 0.00914428 7.27191e-06 1.68344e-05 1.95096e-05 1.37982e-05 7.00474e-05 0.0008172 0.000313242 3.69697e-05 0.000511142 2.72548e-05 0.000457191 6.60122e-05 0.000428108 0.000395149 0.00065773 1.28354e-05 1.70735e-05 0.000297119 1.53943e-05 4.39256e-05 3.79762e-05 0.00021265 2.15062e-05 0.000395534 2.35194e-05 0.000105318 0.000587884 3.1697e-05 2.13169e-05 8.96675e-06 0.000157647 6.26804e-05 0.000592439 0.000389594 0.00010119 8.63554e-05 4.89739e-06 3.05721e-05 5.68662e-06 0.000215676 0.00116899 0.000213135 0.000502411 6.44295e-05 0.000379615 1.93884e-05 2.48552e-05 1.90493e-05 1.52122e-05 0.000469546 2.06153e-05 0.000235199 8.98423e-05 7.27894e-06 0.00016845 0.000389545 1.19034e-05 0.000393762 1.04743e-05 9.44279e-05 0.000110649 9.57801e-06 0.000387738 4.03255e-05 9.01276e-05 0.000130566 0.000125753 1.14454e-05 0.000392206 0.000181543 4.90207e-05 0.000149299 9.73331e-05 0.000462 7.0496e-06 0.000791646 9.9159e-06 5.91516e-05 1.06637e-05 1.95287e-05 9.10185e-06 0.000205559 0.000631304 0.000558196 5.03753e-05 2.40637e-05 0.000385135 0.000827319 0.000192106 7.42291e-05 0.00028455 2.41212e-05 2.98921e-05 2.16087e-05 0.000265608 1.21042e-05 8.04559e-05 0.000483911 0.000667163 1.46176e-05 0.00014702 2.74406e-05 4.80424e-05 0.000290142 0.000130735 0.000763501 0.000103726 0.000365597 9.79835e-05 0.000117153 0.00120821 4.92615e-05 5.5184e-05 0.000384854 0.000558189 3.0111e-05 0.000603593 2.18043e-05 0.000403004 0.000486536 3.13123e-05 0.00039466 1.57481e-05 8.56256e-05 1.19436e-05 0.000488367 0.00106179 7.34802e-05 5.33561e-06 0.000539727 2.23697e-05 1.35187e-05 1.96742e-05 2.82248e-05 1.96015e-05 0.000482929 2.38612e-05 8.92111e-05 0.000232621 0.000348903 1.82907e-05 6.90329e-06 0.000266485 2.54164e-05 3.99999e-05 8.77352e-06 1.12733e-05 4.74194e-05 8.98753e-06 0.000524951 6.69854e-05 6.84853e-05 9.82725e-05 0.00020943 9.7336e-05 1.32712e-05 5.95645e-05 0.000942266 0.000638891 3.97966e-05 0.000488432 0.00011266 0.00040518 0.000133969 0.000185286 4.60436e-06 0.000388019 0.000386572 1.50638e-05 0.000106536 0.000402021 1.70578e-05 3.65782e-05 1.88387e-05 0.000250477 2.05671e-05 2.52331e-05 0.00017239 7.89737e-06 0.000114135 9.43004e-05 0.000404085 0.000386907 0.000128189 1.90046e-05 1.56302e-05 1.03809e-05 0.000183379 2.40428e-05 0.000153558 5.57214e-05 0.000306007 0.000120719 1.89805e-05 2.62596e-05 1.29822e-05 0.000754873 0.000362078 2.14518e-05 0.000130244 1.54676e-05 2.88301e-05 2.37753e-05 8.84284e-05 0.000603692 1.66153e-05 1.98606e-05 0.000604583 0.00115872 0.000138986 0.000248715 0.000756508 0.00110029 0.000302352 3.39412e-05 0.000127559 4.63399e-05 0.000458219 0.000411892 0.000257729 4.21296e-05 0.00043388 6.8854e-05 0.000506715 0.000130086 9.78444e-05 8.70048e-05 1.88055e-05 1.14157e-05 4.30114e-06 2.57007e-05 0.000438581 0.000103207 0.000231396 1.0538e-05 4.11072e-05 9.15365e-05 0.000423413 0.000138639 0.000455923 7.77851e-06 2.00857e-05 0.000519403 2.46482e-05 0.000117937 0.000773136 1.13301e-05 9.60839e-05 0.00041559 0.000149526 4.43284e-05 0.000115299 0.000413583 4.30391e-05 0.000142875 5.55233e-05 2.23898e-05 0.00011464 2.78219e-05 0.000265119 0.000150529 0.000142305 0.000119375 1.01704e-05 0.0004059 6.55614e-05 0.000506413 0.000413598 0.000386739 0.000321442 0.0004068 7.41595e-06 0.000365094 0.000752384 1.92185e-05 0.000262427 1.56513e-05 0.000787997 0.000138713 0.000386347 0.00966592 2.724e-05 1.81512e-05 2.30319e-05 3.2457e-05 0.000270123 1.45801e-05 5.32877e-05 0.000386201 0.000193274 0.00100208 1.2982e-05 1.36451e-05 1.86272e-05 1.81565e-05 0.000145461 0.00043534 5.40412e-05 2.33482e-05 0.000393115 9.15185e-05 1.58681e-05 0.000216944 1.71611e-05 1.14506e-05 0.000400632 1.37363e-05 4.01773e-05 1.00518e-05 1.26647e-05 0.000569946 3.5623e-06 0.000139338 1.16031e-05 1.59485e-05 0.000409101 0.00157031 7.77698e-05 0.000277751 4.43132e-06 2.07161e-05 3.6197e-05 4.40266e-05 0.000186649 1.02815e-05 9.15909e-06 2.85335e-05 8.24178e-06 8.6144e-05 0.000221557 4.34209e-05 1.63237e-05 1.45984e-05 0.000313143 0.00039422 0.00068317 2.90104e-05 7.44344e-05 0.000224445 1.32888e-05 0.000394547 3.75667e-05 1.92357e-05 2.48741e-05 0.000499887 0.000422467 0.000150288 0.000911295 0.000433262 0.000126107 6.99789e-05 0.000336579 8.12922e-06 0.000472675 3.46779e-05 9.51828e-05 4.37122e-06 7.47431e-05 0.000163492 0.00017491 0.000216846 0.000769183 0.000395063 1.59293e-05 4.04567e-05 2.43733e-05 1.53183e-05 1.12386e-05 0.000488827 0.000430616 1.26498e-05 0.000604334 2.23099e-05 0.000388242 5.22251e-05 0.000224281 0.000449346 2.04093e-05 0.000431267 0.00121158 0.00038881 0.000208046 1.1731e-05 3.08923e-05 1.3844e-05 2.30226e-05 0.000588035 2.51589e-05 1.03794e-05 0.000602917 5.42003e-06 0.000234445 0.000392597 0.000393721 4.1457e-05 0.000287117 2.07308e-05 0.00012616 0.000108954 1.50886e-05 0.000179637 2.07719e-05 9.82815e-05 0.000733633 6.95696e-06 1.30155e-05 0.000101858 0.000266789 3.04132e-05 1.2991e-05 0.000171552 0.000177606 0.00033373 0.000510356 0.000402974 0.00118452 0.000398048 0.000413929 0.00131715 1.29533e-05 4.56127e-05 0.000392341 8.95273e-05 8.46605e-06 1.9379e-05 4.16107e-05 2.59534e-05 6.54365e-06 0.000436161 0.000131643 1.03653e-05 3.33291e-05 0.000326902 0.000123713 0.00011734 0.000569071 1.67356e-05 0.000283264 0.000640601 0.000869327 0.000395626 3.78568e-05 2.28189e-05 8.11939e-05 0.000806857 0.000409769 6.33558e-05 3.8638e-05 0.000196321 1.56724e-05 7.80654e-05 0.000147012 2.28421e-05 6.32231e-05 0.000330927 0.000156634 0.000571618 3.12618e-05 9.54691e-05 0.000163943 0.000386896 0.000285746 0.000108267 4.52465e-05 1.59443e-05 0.000113847 2.74211e-05 7.96119e-06 1.72956e-05 2.12762e-05 1.182e-05 2.41019e-05 1.77391e-05 1.39589e-05 2.08868e-05 8.76734e-05 4.81231e-05 0.000393594 0.000333192 2.24553e-05 0.000336939 1.74304e-05 0.000111186 0.000188206 1.05022e-05 2.15202e-05 
0.000220688 4.10456e-06 3.25939e-05 0.000185864 1.95705e-05 0.000235328 7.64516e-05 1.76644e-05 1.07796e-05 4.73026e-05 4.45475e-06 4.67766e-06 0.000393979 1.53465e-05 0.000261586 3.36795e-06 0.000226328 7.91076e-05 3.18532e-05 7.7476e-06 1.86886e-06 0.000120354 0.000229654 8.78351e-05 7.18793e-05 4.01525e-05 6.38578e-05 5.72913e-06 2.67032e-06 4.49228e-05 0.000245268 0.000114839 6.40486e-05 3.2008e-06 0.000119339 3.82505e-06 5.86046e-05 8.99748e-06 0.00012456 0.00011905 1.37486e-05 3.60001e-05 6.80053e-05 8.53415e-05 0.000150891 9.09375e-05 0.000542452 0.000117845 2.1877e-06 0.00024473 3.46388e-05 8.01261e-05 2.69942e-06 0.000317207 3.51266e-05 0.00022569 4.12583e-06 9.81823e-05 2.57061e-05 1.79475e-05 0.000231244 2.09988e-06 2.15521e-06 2.2786e-06 5.32399e-06 7.69442e-06 2.30294e-06 4.10334e-06 7.45907e-06 0.000449017 9.31176e-06 8.80544e-05 2.29825e-06 2.75627e-06 6.78255e-05 4.71919e-05 7.11333e-05 2.94977e-06 8.67368e-05 6.11054e-06 0.000335433 0.000344605 0.000118683 1.33183e-05 1.16278e-05 9.12391e-05 4.45425e-06 0.000290744 5.45578e-06 0.000227944 6.15328e-05 3.07713e-06 0.000112106 6.14321e-06 8.23076e-06 4.29903e-05 0.000748647 0.000476264 1.43865e-06 2.6756e-05 2.54954e-06 0.000281853 0.00015841 0.000228366 5.7611e-05 1.22851e-05 3.59807e-05 2.25491e-05 1.79937e-06 0.000279191 2.04891e-06 0.000225992 0.000241149 2.76257e-06 0.000448206 8.46224e-06 0.000288055 5.45948e-06 0.000255634 0.00017637 0.000220113 0.000488604 7.4348e-06 9.98066e-06 0.000147521 4.94447e-06 1.88233e-06 3.98652e-05 0.000150217 5.44245e-05 1.39856e-05 1.4833e-05 0.000130884 8.03846e-06 0.000271051 3.15139e-06 3.88029e-06 0.000980448 4.61472e-06 4.37741e-05 4.61699e-06 3.25313e-06 8.22092e-05 3.34138e-06 0.000202031 6.5529e-06 3.79607e-06 6.92254e-06 0.000104802 5.08354e-05 2.97548e-06 3.83515e-06 5.85358e-05 7.84917e-06 5.69547e-05 0.000227393 0.000226854 0.000306715 0.000230407 0.000465411 7.87126e-05 0.000348586 4.49957e-06 9.06012e-06 8.62898e-06 1.18381e-05 6.78968e-05 0.000117012 6.0603e-06 2.00497e-05 0.000173867 6.45969e-05 7.93806e-06 4.31979e-05 0.000116569 0.000255972 0.000387355 0.000287345 4.8148e-05 5.29059e-06 9.94201e-06 1.02785e-05 3.50618e-06 0.000122229 8.57227e-06 0.000985453 0.000276503 0.000254407 3.92724e-06 5.58982e-06 1.01205e-05 0.00019233 2.82081e-05 1.81309e-06 9.04009e-05 1.82886e-05 4.13264e-06 9.06034e-06 0.000105279 0.000298922 4.21014e-05 0.000278449 0.000222382 3.22136e-06 5.85532e-06 0.000225727 4.27399e-05 1.44808e-05 3.2934e-06 0.000122036 0.000112798 0.000111899 1.1054e-05 4.51e-06 8.3752e-05 1.35163e-05 1.06196e-05 3.13433e-06 0.000166281 4.79703e-05 4.34925e-06 0.000305756 3.4811e-05 9.16204e-05 6.92281e-05 0.000261916 3.02212e-06 4.5657e-05 5.13181e-06 0.000345721 2.34709e-06 4.04117e-06 0.000226097 9.48009e-05 2.19952e-05 0.000219444 0.000287447 5.99599e-06 6.13957e-05 8.34961e-06 3.69314e-06 6.06528e-05 6.21396e-05 4.93568e-06 3.77967e-05 2.4339e-05 0.000225147 0.000133694 9.80609e-06 2.90788e-06 4.6451e-05 5.0697e-06 0.000507225 0.000240258 2.83223e-06 0.000303585 2.68905e-05 0.000339459 2.70481e-05 2.08096e-06 4.2266e-06 4.02356e-06 2.39614e-05 0.00027978 0.000172482 1.43673e-05 3.48487e-06 3.03913e-06 4.25654e-05 0.000231482 0.000118708 5.75263e-06 1.34095e-05 1.18247e-05 0.000268209 9.7008e-06 0.000232168 2.37021e-06 0.000157806 6.11741e-05 0.00011161 0.000225616 3.42985e-06 8.30317e-05 0.000343244 1.33915e-05 3.35412e-06 0.000224923 3.89636e-06 4.74789e-06 0.000169467 4.97436e-06 5.52578e-05 2.41144e-06 4.64157e-06 3.3416e-05 2.23424e-06 0.000225044 6.95798e-06 3.07242e-05 5.92836e-05 0.00025809 9.35213e-05 4.18609e-05 1.82542e-05 0.00014111 0.000216803 7.86623e-06 0.000341285 5.11828e-05 6.12259e-06 6.468e-05 5.57072e-06 0.00027523 0.000114079 2.62447e-05 7.28572e-05 7.91691e-05 3.43137e-06 4.59365e-05 9.1096e-06 1.31114e-05 4.02197e-06 0.000239473 5.46071e-05 4.10529e-06 6.13762e-05 5.99426e-06 3.13975e-06 0.000335821 5.34489e-05 2.61463e-06 4.60593e-06 0.000196646 0.000229339 1.41089e-05 7.29675e-06 0.00152198 3.77591e-06 1.93063e-05 0.000114602 1.70238e-05 0.000226894 3.59992e-06 0.000308101 0.000238092 3.85576e-06 8.46321e-05 4.69326e-06 0.000369621 1.36711e-06 6.6911e-05 8.49959e-06 0.000227441 2.494e-05 4.01762e-05 4.21226e-06 2.42224e-05 0.000213101 0.000249272 3.70129e-06 1.42339e-05 0.000448559 9.99134e-05 3.55931e-06 8.64816e-05 6.57475e-05 0.000246556 9.78599e-05 4.46679e-06 0.000391405 9.23624e-06 3.34086e-06 0.00221174 0.000654283 2.51135e-06 0.000280581 2.83848e-06 2.33812e-06 8.2124e-06 0.00122514 8.06706e-05 2.53205e-05 4.41988e-06 0.000229595 4.75134e-05 4.29399e-06 1.04952e-05 0.00022836 1.44583e-05 7.86393e-06 0.000237312 5.95196e-06 0.000129963 1.21554e-05 0.000225538 0.00032901 0.00016552 7.23221e-05 1.31779e-05 4.81064e-06 4.52505e-06 0.000228981 4.01354e-05 3.16476e-06 5.77365e-06 0.000152984 1.87821e-05 1.09978e-05 8.55866e-05 7.27165e-05 1.90256e-06 0.000239822 4.42206e-06 3.2373e-05 6.6083e-05 0.000270353 2.78437e-06 0.000229067 4.33356e-06 3.39e-05 2.24861e-05 3.04868e-06 3.21424e-06 8.89893e-06 0.000215941 0.000194265 1.83181e-05 0.000228965 1.65511e-05 2.33667e-05 0.000271157 6.59864e-05 9.38027e-06 0.000124805 4.71998e-05 0.000318635 3.50045e-06 6.10317e-06 3.54015e-06 0.000146635 3.82084e-06 0.00026364 5.976e-06 5.15404e-06 7.43598e-05 0.000152877 1.56981e-05 2.63372e-06 3.63249e-06 4.28782e-05 0.000253802 4.60924e-05 0.000481726 4.22433e-05 7.81469e-05 9.98775e-05 6.29088e-05 5.56227e-05 3.9012e-06 0.000211777 0.000116117 1.62439e-05 0.000611805 4.34088e-05 3.49568e-05 7.60413e-06 6.90498e-06 4.01653e-06 1.32852e-05 6.2301e-05 9.40502e-05 8.7857e-05 0.000189547 3.41547e-05 0.000135055 0.000253431 0.00029394 4.59069e-06 0.000317016 2.18392e-06 0.000232733 6.7145e-06 2.9577e-06 0.000131508 7.69669e-06 2.19912e-05 4.89013e-05 1.26793e-05 3.84485e-06 0.000227635 0.00029538 0.000127762 1.62473e-05 0.000293156 6.45747e-06 0.000240424 0.000263358 0.000351214 1.89701e-05 1.14521e-05 6.25558e-05 5.18624e-05 8.20247e-05 4.88479e-06 4.52061e-06 3.32148e-05 4.39497e-05 1.62417e-05 2.14158e-06 0.000127051 9.57851e-05 4.47238e-05 0.000318705 6.75897e-06 7.84936e-05 4.25291e-06 5.56594e-05 8.87452e-05 0.000549711 7.80592e-06 0.000139322 6.32774e-06 3.9795e-06 1.17638e-05 1.42788e-05 1.78274e-05 3.62586e-06 3.22068e-06 7.0628e-06 2.40893e-06 6.12442e-05 7.11032e-05 4.28424e-06 1.98478e-05 0.000226876 7.17865e-05 0.00014903 2.89623e-05 3.65475e-06 0.00023873 0.000583476 5.62565e-05 4.77887e-06 0.00032728 9.57053e-05 0.000343035 0.000446358 2.395e-06 0.000226003 3.33641e-06 1.90475e-05 2.7852e-06 5.54145e-06 0.000141143 0.000102642 4.43425e-06 5.64162e-05 3.01947e-06 0.000205673 0.000103995 3.83914e-06 1.17253e-05 8.27544e-06 6.30317e-06 6.19373e-05 3.02601e-05 0.000238208 1.00422e-05 7.39661e-06 5.0699e-05 6.96071e-06 4.94559e-05 1.7916e-05 0.000227557 2.0189e-06 5.03003e-05 5.48611e-05 5.43555e-05 2.98502e-06 2.98527e-06 6.79362e-06 0.000450204 2.7148e-05 1.89204e-05 4.40988e-05 1.57317e-05 0.000257891 5.09977e-05 5.79897e-06 0.000333457 9.18263e-05 3.54569e-06 1.7617e-06 7.75151e-05 0.000226098 0.000570964 0.000251454 0.000149424 9.59978e-05 0.00010726 7.5832e-05 0.000231951 0.000497353 0.000132215 8.45949e-06 5.84388e-06 7.35574e-06 4.09747e-06 0.000244165 4.86849e-06 0.00021113 0.000270527 4.43572e-06 0.00022859 4.53005e-06 9.61511e-06 4.95982e-05 0.000152217 6.11312e-06 7.37865e-06 6.64069e-06 0.00044804 7.80873e-05 4.19704e-06 0.0001497 0.000227727 0.000267672 5.43086e-06 4.61197e-05 2.39663e-06 0.000277047 6.12929e-06 0.000472804 6.59898e-06 5.20287e-05 9.56071e-05 3.48034e-06 3.41187e-06 0.000105749 6.82923e-06 3.78314e-06 2.35592e-06 1.62212e-06 9.69947e-05 0.000222334 9.54692e-05 0.000792837 8.50715e-05 0.000352599 0.000655631 5.34393e-05 0.000383 0.000137215 7.17795e-06 2.63642e-06 3.67068e-05 3.9503e-06 2.16372e-06 0.000225263 4.01347e-06 2.7795e-06 4.47434e-05 3.09187e-05 3.7604e-05 0.000249043 0.000127379 7.38803e-05 5.22041e-06 2.76491e-05 5.26404e-05 0.000493285 8.76249e-06 0.000264261 7.4085e-06 8.43505e-06 0.000230892 5.61581e-06 0.000228489 2.81401e-05 3.12457e-06 1.61529e-06 0.000164021 4.87249e-06 0.00023696 0.000189094 2.34726e-06 9.58635e-05 1.67842e-06 2.55681e-05 6.43329e-06 1.60577e-05 9.6882e-06 0.000176673 0.000223534 0.000260109 2.95238e-06 3.08365e-06 3.18275e-06 2.80469e-06 0.000166513 4.41271e-06 4.17008e-06 1.67188e-05 0.00057622 0.000283097 0.000237335 0.000537909 9.97016e-05 3.08797e-06 6.38429e-06 0.000181903 1.3974e-05 0.000357876 8.46898e-06 6.23845e-05 1.9743e-05 9.08034e-06 0.000103499 0.000467614 6.73543e-05 0.000230434 6.12674e-06 9.26842e-05 0.00048824 5.79999e-06 1.50175e-05 0.000124423 4.28074e-05 0.000292101 4.82224e-05 1.69814e-05 0.000288451 5.47769e-06 0.000601739 0.000171049 1.02493e-05 7.42072e-06 8.52544e-05 0.000263616 4.89344e-05 5.83336e-06 1.08618e-05 5.90886e-05 0.000354475 8.40402e-05 0.000117098 3.59216e-06 9.95333e-06 0.000401525 0.000266368 4.4336e-05 3.72783e-05 8.88456e-06 0.89033 0.000237956 2.11537e-05 1.20308e-05 5.84705e-05 1.99626e-06 4.35404e-06 0.000143063 4.04802e-05 5.12713e-06 8.4098e-06 0.000425082 0.0002888 6.67498e-05 0.000110877 2.46892e-05 0.000274906 4.94642e-05 0.000277882 0.000125507 6.69904e-06 0.000549077 8.15698e-06 0.000227735 0.000226671 6.35715e-05 1.13577e-05 3.49869e-05 3.86677e-06 0.000436197 2.48475e-05 7.83991e-05 2.12561e-05 5.11101e-05 9.1827e-05 0.000334245 5.1942e-05 5.07966e-05 2.30994e-06 6.89512e-06 1.31954e-05 0.000132417 0.000485323 3.6805e-06 0.000101803 4.65452e-06 0.000159602 1.76198e-05 4.86969e-05 5.47381e-05 6.33067e-06 0.000517993 0.000168993 7.04311e-05 4.18379e-06 4.51603e-06 0.000223187 0.00030031 1.67622e-05 8.49478e-06 2.49e-05 0.000264761 3.71477e-05 3.20942e-06 6.37225e-06 6.92618e-06 2.35969e-06 1.32789e-05 3.41665e-06 0.000305817 4.9957e-05 4.39613e-05 0.000226817 2.34123e-06 7.76232e-05 6.757e-05 0.000282981 8.09123e-05 0.000589038 3.9306e-06 1.06179e-05 7.1106e-05 8.45785e-06 6.52181e-05 5.212e-06 3.44213e-05 1.08729e-05 4.59813e-06 7.68755e-05 0.000817396 1.02648e-05 0.000115226 0.000266539 0.00050284 7.58043e-06 0.000316945 0.000130021 6.6502e-06 3.26801e-05 5.34683e-05 0.00029632 5.08698e-06 8.4087e-06 0.00036055 5.75762e-05 6.52594e-06 0.000117037 0.000331412 0.000164198 0.000292282 2.52377e-05 1.43473e-05 4.12827e-06 0.000276624 4.25631e-06 5.97136e-05 7.47563e-05 4.68506e-05 8.98471e-05 0.000231294 0.000131637 1.86369e-06 1.22548e-05 3.75115e-06 8.3949e-06 0.000161218 4.46119e-06 1.91375e-06 8.4141e-06 7.90249e-05 0.00010402 0.000174756 7.47204e-06 0.000117868 0.000266724 0.000227105 3.62896e-05 7.01396e-06 0.000544247 0.000235567 4.43207e-06 0.000109018 2.83517e-06 1.70223e-05 4.12126e-05 2.43455e-05 0.000100841 0.000117554 9.29423e-06 7.61894e-06 0.000263824 4.00701e-06 2.68475e-06 7.6616e-05 1.78652e-05 0.000150196 0.000220791 2.71724e-05 0.00022308 6.24911e-05 1.23058e-05 6.59958e-05 0.000322677 2.35475e-05 2.16402e-06 2.97518e-06 9.1903e-05 8.41031e-05 0.000229092 4.33757e-06 5.87817e-05 3.35018e-05 0.000287068 1.07641e-05 2.80904e-05 0.000232035 3.95243e-06 7.26466e-06 4.89807e-06 0.000107992 3.59869e-06 0.000152242 6.39902e-06 4.22733e-06 6.03561e-05 0.000147862 0.000248987 1.8941e-05 0.00022504 0.000143827 3.17132e-06 0.000533526 7.76467e-05 0.000350507 6.0055e-05 0.000336323 2.33724e-05 0.000371761 1.08859e-05 2.17987e-05 5.04428e-06 1.03752e-05 0.000228483 0.000431701 0.000850694 3.50199e-05 0.000105313 2.60328e-06 5.9252e-06 3.37429e-06 0.000107159 4.49128e-06 2.74383e-06 0.000178721 0.000450083 1.21086e-05 0.000137131 0.00023832 0.000235274 5.29494e-06 3.44814e-06 2.31426e-06 0.000197084 0.00032291 1.35547e-05 4.39888e-05 0.000249871 0.000108924 8.72352e-05 0.000232978 3.98204e-06 8.65595e-05 0.000224239 1.9382e-06 3.85154e-06 6.32347e-05 0.000229096 5.53456e-05 6.67128e-05 5.83713e-05 6.58475e-05 5.43092e-06 4.20249e-05 1.50727e-05 1.50243e-05 7.15673e-06 
0.000164886 1.75807e-06 9.07572e-06 0.000230513 1.36524e-05 0.000278646 6.94131e-05 5.00867e-05 6.9179e-06 4.35166e-06 5.76633e-06 2.90737e-06 0.000280388 0.000117134 0.00025965 1.38453e-06 0.000273417 2.8921e-05 2.63264e-05 7.68846e-06 3.15631e-06 1.41992e-05 0.000227855 0.000121424 6.21414e-06 4.9204e-05 0.000114278 3.03408e-06 3.15693e-06 5.44824e-05 0.000253882 3.24411e-06 8.64553e-05 2.17109e-06 0.000186815 7.81272e-06 3.53604e-06 0.000165951 5.05544e-06 6.88474e-06 8.52944e-06 0.00010154 6.28269e-05 9.51124e-05 0.000322361 0.000255279 0.000564567 6.7158e-06 2.35171e-06 0.000225883 4.26952e-05 5.51055e-05 1.86118e-06 0.00032312 3.58365e-05 0.000224749 2.49876e-05 0.000143157 4.35638e-05 0.000100723 0.000226659 2.47662e-06 2.41214e-06 3.51679e-06 7.35813e-06 0.00010387 2.85275e-06 0.00014656 0.000235884 0.000382486 5.08395e-06 8.24951e-05 6.15475e-05 0.000148094 6.53524e-05 6.40903e-05 2.91534e-05 2.77087e-06 5.96419e-05 4.67673e-06 0.000417102 0.000298011 6.60036e-05 6.47259e-05 0.000390566 9.26789e-06 8.96516e-06 1.18796e-05 9.01092e-06 0.000222446 6.86953e-05 6.12321e-05 6.36511e-06 1.29377e-05 3.09723e-06 7.55067e-05 0.000712529 0.000612076 2.23335e-06 6.54389e-05 3.33021e-06 0.000247566 1.56516e-05 0.000231396 0.000113346 5.77998e-06 4.83828e-05 2.02513e-05 4.36261e-06 0.000224987 3.06263e-06 0.000245175 0.000285347 3.19329e-06 0.000659116 1.84452e-05 0.000286093 8.49062e-05 0.000225241 5.71245e-06 8.27822e-05 0.000499569 0.000382268 0.00015298 0.000217453 9.51634e-05 2.16666e-06 0.000112156 4.4892e-06 0.000124379 3.10637e-06 0.000126662 0.000178686 5.704e-06 0.000225295 5.15364e-05 2.04355e-06 6.33303e-05 2.25937e-05 5.69499e-05 2.91599e-06 4.09698e-05 0.00221875 0.000113837 2.43372e-06 0.000107596 1.14956e-05 3.27993e-06 7.83086e-06 6.71049e-05 4.04675e-05 5.53095e-06 0.000104175 2.20692e-05 3.16144e-05 4.53496e-06 0.000224636 0.000222667 8.46499e-06 0.000447071 2.75559e-06 7.00998e-05 3.148e-06 1.12755e-05 1.04637e-05 3.98931e-06 4.43803e-06 0.000114949 3.67805e-06 0.0002259 8.67771e-05 2.56964e-06 1.92473e-05 0.000106008 0.000260446 0.000759709 0.000242294 8.50541e-06 0.000155251 0.000121979 7.43086e-05 6.30341e-05 8.52473e-05 0.000184489 9.75578e-05 0.000440138 0.00022484 0.000265199 9.46676e-06 3.40501e-05 2.54869e-05 0.000246686 4.82772e-06 2.40883e-06 0.000141719 0.00010383 3.02826e-06 4.74751e-06 0.000215794 0.000279336 3.671e-06 0.000225498 0.000222086 6.24285e-05 0.000218119 0.000221559 3.14872e-05 7.95779e-05 0.00011029 0.000163232 0.00015298 3.22696e-06 9.64576e-06 1.18968e-05 2.93781e-05 2.29619e-05 7.22373e-05 4.7042e-06 4.0314e-06 3.67995e-06 4.48396e-05 0.000319865 5.8686e-05 7.06733e-05 0.000105101 0.000384261 6.30447e-06 6.18545e-05 0.000138428 0.000377827 2.94879e-05 2.42063e-06 5.25123e-06 8.81877e-05 7.13852e-06 4.80532e-06 0.000226157 4.09584e-05 0.000148132 1.71934e-05 4.71154e-06 2.10567e-06 2.79533e-05 5.98709e-06 0.000144146 2.46619e-06 0.000251846 0.000158546 1.48486e-05 2.55117e-05 0.000170667 4.94568e-06 0.000445222 0.00023581 3.24776e-05 0.00033784 4.50445e-06 5.20885e-05 0.00014288 3.94763e-06 5.55216e-06 5.25898e-06 0.000100632 0.000112144 1.31333e-05 4.93721e-05 4.38802e-06 3.93159e-06 6.11073e-05 0.000713431 2.07469e-05 0.000118496 0.000184817 2.95419e-05 0.000251025 0.000234784 0.000265533 6.8193e-06 5.91057e-06 1.62316e-05 0.000121381 0.00029707 6.24491e-05 7.02655e-05 6.93728e-05 5.82003e-05 2.72803e-06 0.00022479 5.09292e-06 3.34716e-06 0.000231673 7.61113e-06 0.000120504 2.51036e-06 4.49865e-06 0.000194613 1.50995e-06 0.000321267 1.20445e-05 0.000123219 3.67815e-05 0.000224861 0.000110167 8.17425e-06 3.70289e-06 0.000138786 0.000237047 4.32352e-06 0.000402844 4.8347e-05 6.81796e-06 3.12986e-05 2.47569e-06 0.000670869 4.57593e-05 5.15434e-05 8.33696e-05 0.000119313 0.000238088 0.00017444 6.10396e-05 1.46498e-05 5.41353e-05 0.000838916 7.46462e-05 4.1605e-06 0.000166634 2.66946e-06 5.62551e-05 0.000314582 0.000335543 3.89818e-06 5.77145e-05 4.79456e-06 0.000329545 1.97314e-05 5.06362e-05 0.00147338 7.24658e-06 1.52729e-05 2.29076e-05 0.00013594 0.000363076 8.05936e-06 0.000324712 0.00039072 3.63189e-06 5.97706e-05 4.50736e-06 0.000417784 3.20478e-06 2.46653e-05 6.75068e-05 0.000225564 9.63106e-05 0.000164616 5.39841e-06 3.30311e-06 5.76519e-05 0.000487193 3.57659e-06 2.69294e-06 0.000470453 5.43632e-06 2.21212e-06 5.59442e-06 6.68879e-05 0.000223407 0.000120059 1.33728e-05 0.000269938 8.2356e-05 0.000294556 0.000242132 0.000871233 3.06318e-06 8.4548e-05 7.42078e-05 3.4691e-06 0.000146805 0.000229296 4.15075e-05 2.63476e-05 2.68647e-05 0.000226102 0.000232231 6.5627e-06 0.000146037 0.000228317 3.36815e-06 5.73383e-05 0.000225309 8.04507e-05 0.0002199 3.65835e-06 0.00022632 0.000227314 0.000139061 4.14746e-05 2.07897e-06 2.86029e-06 0.000109171 0.000234494 4.84335e-05 2.66714e-06 2.07083e-05 2.5832e-05 1.44107e-05 0.000135905 4.85096e-06 7.92835e-05 2.07171e-06 0.000226751 5.28294e-06 0.000243436 6.14918e-05 0.000241917 2.58269e-06 0.000224354 5.92986e-05 0.000129725 4.47811e-06 5.23986e-06 2.62616e-06 0.000322625 0.000411582 0.000179326 0.000188179 0.0003054 8.90828e-05 6.88022e-05 5.9863e-05 3.54444e-06 2.28108e-05 0.000159618 2.3955e-06 0.000240333 2.29263e-06 3.18873e-06 3.94605e-06 8.6179e-05 7.82267e-06 0.000399275 2.64031e-06 3.88323e-06 9.00509e-05 0.00012705 1.71007e-05 3.01172e-06 4.95526e-06 4.80264e-05 0.000308291 1.31111e-05 0.000220545 4.55145e-06 6.37687e-05 8.10404e-05 0.000107315 0.000134109 5.42475e-06 7.721e-06 0.000174519 2.94525e-05 0.000715112 9.32252e-05 3.64118e-06 4.01243e-06 6.02134e-06 0.000404369 2.08734e-05 8.95336e-05 7.97571e-05 0.000144764 0.000530672 6.30879e-05 0.00013094 0.000333322 0.000491154 4.1598e-06 0.000388629 2.67541e-06 0.000229011 1.22409e-05 5.52221e-06 8.15895e-05 3.225e-06 1.52474e-05 2.92093e-06 5.34297e-06 4.07583e-06 0.00022392 0.000291302 6.63587e-05 3.13712e-06 0.000267844 4.71938e-06 6.00256e-06 0.000234702 0.000655556 3.38914e-06 4.99273e-05 3.7794e-06 4.75972e-05 0.000181443 0.000100119 6.50661e-05 5.1557e-06 0.000111641 7.75426e-05 3.91778e-06 7.82411e-05 8.74257e-06 0.000136459 0.000226946 5.37534e-06 4.15356e-06 2.8115e-06 7.4011e-05 1.95087e-05 0.000283572 0.000279841 0.0001406 0.000127945 4.54243e-05 1.29549e-05 3.71789e-05 9.85616e-05 7.389e-06 1.85203e-05 3.74741e-06 0.000119256 7.31836e-05 4.8277e-05 2.08939e-06 3.5693e-05 0.000224108 2.85209e-06 0.000169084 7.13028e-05 5.44525e-05 0.000233526 0.000352654 7.61463e-05 3.28276e-06 0.000224856 8.41002e-05 0.000306399 0.000446897 4.19664e-05 0.000341004 2.71215e-06 2.91326e-05 4.19765e-06 1.0134e-05 0.000200857 0.000117124 1.37606e-05 0.00010892 4.09397e-06 5.00951e-05 0.000204443 0.000218192 7.81211e-06 2.96882e-05 1.57323e-05 7.49263e-06 3.36791e-06 0.000263702 6.21642e-05 4.42252e-06 3.6485e-06 5.47746e-06 2.17469e-06 2.49005e-06 0.000222846 3.77619e-06 7.33124e-05 9.66345e-06 2.53399e-05 3.0298e-06 3.30232e-05 1.69535e-06 0.000441993 4.40822e-06 4.77773e-05 3.96433e-05 5.03989e-06 0.000255668 7.41639e-05 1.86608e-06 0.000225131 0.000123238 2.51826e-06 3.10151e-05 5.09738e-06 0.000223529 0.000448705 0.000293553 6.38777e-06 6.51024e-05 8.05246e-05 5.35833e-05 0.000232378 0.000288489 9.03219e-05 3.55518e-06 3.14733e-06 0.00027593 2.77421e-06 0.000256495 1.92671e-05 0.000158003 0.000270656 4.28652e-06 0.000230727 2.43946e-06 6.60492e-06 4.86364e-06 4.16899e-06 4.02246e-06 1.09916e-05 1.39554e-05 0.000552367 3.51847e-06 5.70543e-06 0.000255068 0.000531645 0.000225898 6.64006e-06 4.36043e-06 2.11316e-05 0.000313752 4.02507e-06 0.000232121 2.37153e-06 7.51931e-06 5.57278e-06 6.21822e-05 2.02223e-05 1.40224e-05 6.16596e-05 0.000118993 3.56487e-06 7.94563e-06 0.000105 6.33507e-05 1.97598e-05 0.00111439 0.000274038 0.000155755 0.000584543 2.46898e-05 0.000273143 8.07168e-05 6.79758e-06 2.42463e-06 2.52172e-05 0.000142279 3.89555e-06 0.000224468 3.06272e-06 6.8676e-06 3.58863e-06 2.70915e-06 1.39974e-05 0.000226627 5.6334e-05 0.000188366 2.8513e-06 9.93017e-06 5.63654e-06 0.000267463 0.000167443 1.31423e-05 3.73399e-06 2.81248e-06 6.08697e-05 0.000177961 0.000313082 2.55402e-05 4.10229e-06 7.26559e-05 5.01365e-05 5.08867e-06 0.000250654 7.14715e-05 5.17993e-05 8.10772e-05 2.98815e-05 1.02069e-05 0.000207984 2.54191e-06 8.94779e-06 9.87954e-05 0.00023188 0.000224113 2.74226e-06 8.31336e-05 1.35697e-05 4.72733e-06 4.74241e-05 0.000154653 3.97806e-06 0.000109462 0.000653574 9.3482e-06 0.000352169 0.000522493 0.000125514 3.26681e-06 0.000529173 0.000237424 2.10182e-05 0.00039458 4.62523e-06 8.89552e-05 6.96497e-05 1.72335e-05 5.58564e-05 0.0004985 5.44416e-06 0.00022594 6.6972e-06 0.000220756 0.000546333 0.000264889 5.93742e-06 1.50552e-05 0.00017828 0.00034177 3.32974e-05 1.77216e-05 0.000365538 4.57436e-06 0.000306135 7.83098e-05 9.23836e-06 7.62143e-06 0.000163101 0.000271049 0.000107596 3.4824e-06 5.69091e-05 5.48437e-05 8.51002e-06 0.000157959 3.86593e-06 5.56289e-06 5.06669e-06 8.77129e-05 0.000317911 2.39198e-05 9.85306e-05 3.73307e-05 0.884353 0.000228661 1.46454e-05 2.86532e-06 6.36317e-05 2.64347e-06 4.95519e-06 0.000125636 6.92221e-05 6.51714e-05 0.000203359 4.76901e-05 0.00022624 4.03216e-05 8.16598e-05 1.35308e-05 0.000227824 7.9578e-06 0.000237513 0.000251339 8.16471e-06 0.000544762 1.63156e-05 0.000284514 0.000300472 3.39335e-06 0.000436995 6.67147e-05 5.18294e-06 0.00043059 4.49029e-05 2.98047e-06 2.36889e-05 0.000133315 0.000130503 0.000487359 0.000137066 5.10637e-06 6.68441e-05 6.28471e-06 4.77068e-06 0.00022455 0.000392425 7.60687e-06 3.07001e-06 5.96129e-05 0.00028916 1.62232e-05 3.28442e-06 6.49862e-05 1.01153e-05 0.000670392 3.93346e-06 0.000103146 3.42175e-06 4.9932e-06 0.00071103 0.000337036 8.47196e-06 9.43057e-06 5.1701e-05 0.000263189 1.87314e-05 3.20879e-06 7.30656e-06 1.29075e-05 2.23726e-06 5.14432e-06 4.0538e-06 0.00030126 6.17588e-06 4.22113e-05 0.000226397 2.16213e-06 0.000202744 3.0983e-05 0.000322757 5.0468e-05 5.35415e-06 5.27864e-06 3.51677e-06 6.99388e-05 0.000491845 6.14932e-05 3.20417e-06 4.29768e-05 1.12383e-05 5.27876e-06 6.08761e-05 0.000226579 0.000191798 4.79643e-05 5.3956e-06 0.00023789 3.69788e-05 0.000458201 7.81355e-05 3.02297e-05 2.05848e-05 9.46319e-05 0.000224202 1.89687e-05 8.25422e-06 0.000229048 0.000141456 3.9544e-06 1.69861e-05 8.44945e-05 3.42171e-05 0.000282767 1.8299e-05 1.71376e-05 2.36266e-06 0.000328149 5.68048e-06 5.67666e-05 5.03986e-06 3.6615e-05 0.000151488 0.000223905 4.89427e-06 1.99805e-06 3.34008e-06 2.84224e-06 6.93973e-06 7.77388e-05 2.42309e-06 3.16784e-06 3.5624e-06 5.53031e-06 3.48961e-06 6.37463e-06 8.92913e-06 5.63816e-05 0.000906086 0.000223972 3.11162e-06 3.65473e-05 0.000526229 0.000264536 3.16923e-06 8.49682e-05 3.05364e-06 6.93993e-06 2.50975e-05 3.05946e-05 4.07766e-06 5.66324e-06 5.75432e-06 7.8943e-06 0.000335542 4.3406e-06 2.31116e-06 4.28951e-06 6.44033e-05 4.11094e-06 4.83053e-06 0.000138291 0.000224083 0.000127161 2.48954e-06 0.000163818 0.000457916 8.20611e-06 3.89468e-06 3.03074e-05 6.69411e-05 0.000120261 0.000237874 5.83811e-06 2.6728e-05 0.000121242 1.04353e-05 1.17457e-05 6.34656e-06 0.000323033 2.45033e-05 1.75613e-05 4.29465e-05 5.96094e-05 2.76542e-05 4.35945e-06 0.000183689 4.43761e-06 0.000187899 0.000195094 0.000266137 0.000252029 0.000304707 0.000104628 4.03235e-05 0.000521835 7.5345e-05 0.000338147 3.83007e-06 0.000296929 0.000139976 0.00017385 4.99867e-06 7.59877e-05 0.000251704 0.000186928 0.000226577 0.000495531 0.00072041 2.44718e-06 5.91467e-05 3.28093e-06 5.14005e-05 3.44323e-06 8.89667e-05 8.08862e-06 1.63961e-06 3.43672e-05 0.000445471 1.04437e-05 7.07316e-05 0.000336537 0.000350469 6.67631e-06 1.14418e-05 3.08423e-06 2.7427e-06 0.000367928 1.00734e-05 4.33146e-05 0.000278149 1.69641e-05 4.1921e-06 0.000306466 3.65714e-06 3.67288e-06 0.000220818 3.39067e-06 0.00011508 0.000193651 0.000288488 3.12007e-05 6.75626e-05 3.68093e-06 7.71778e-05 0.000146899 4.14872e-05 8.90439e-05 1.32354e-05 1.00871e-05 
9.9746e-05 2.82292e-06 7.48116e-06 8.55201e-06 1.39782e-05 0.000224139 7.40551e-06 0.000263863 8.95892e-06 6.55539e-05 6.6874e-05 3.07035e-06 0.000280263 0.000148407 0.000631374 2.57528e-06 0.000228135 4.86014e-06 1.57485e-05 4.62293e-05 2.63085e-06 2.19116e-05 5.74895e-06 0.000112346 1.2631e-05 5.89467e-06 7.71609e-05 3.3281e-06 2.38069e-06 5.87121e-06 0.000232204 0.000139072 2.2324e-06 2.13523e-05 0.00012033 5.15935e-05 5.189e-05 9.25628e-05 0.000150471 8.15788e-05 2.58168e-06 4.88612e-05 0.000104523 0.000130407 7.64779e-05 0.000170064 0.000688073 0.000138948 2.92683e-06 0.000282515 5.48593e-06 4.66256e-06 2.32357e-06 0.000233896 3.19788e-06 0.000225601 3.09835e-05 0.000126137 8.38492e-06 3.17811e-05 0.000243003 2.70486e-06 1.75534e-06 3.18842e-05 2.20938e-06 0.000105022 5.31439e-06 4.52203e-06 4.06919e-05 7.44964e-06 2.76177e-06 9.47906e-05 4.54374e-06 6.1172e-05 2.65596e-05 4.6192e-05 8.58327e-05 2.69286e-06 5.75975e-06 9.12515e-06 0.000268961 0.000270682 0.000159377 9.29694e-05 6.87143e-06 1.80184e-05 4.92041e-05 2.21395e-05 4.60445e-05 0.000226131 4.66399e-06 2.0711e-05 0.000116986 2.32227e-06 2.91001e-06 5.88365e-05 0.000461994 0.000294484 2.39222e-06 5.62031e-06 3.77069e-06 1.42934e-05 0.000115055 0.000699007 4.50205e-06 4.93689e-06 8.13826e-06 4.05559e-05 1.12878e-05 0.000224608 2.39334e-06 0.000228657 0.000291022 5.72013e-06 0.000503115 8.71966e-06 0.000429119 9.9871e-05 0.000261689 8.54548e-05 9.78058e-05 0.00067338 0.000168995 2.24602e-05 8.12897e-06 5.57076e-06 2.14642e-06 0.000201898 5.10023e-06 7.60833e-05 4.55512e-06 4.91676e-05 1.41043e-05 4.78508e-06 0.000226331 0.000123753 6.29787e-06 0.000179513 4.7975e-06 3.66194e-06 2.61171e-06 4.49888e-06 9.07746e-05 0.000112137 7.55944e-06 1.45325e-05 5.97887e-06 6.3642e-05 0.000173681 5.05951e-05 2.36434e-06 4.97343e-06 1.16892e-05 1.80573e-05 7.24055e-06 3.83034e-05 0.00022275 0.000289773 0.000238116 0.000446918 0.000246771 0.000492304 3.36962e-06 0.000122023 5.44089e-06 9.89502e-05 8.42242e-05 3.36348e-05 4.45013e-06 0.000132638 0.000109065 3.81007e-05 6.02576e-05 6.15877e-05 0.000188164 0.000640344 0.000351541 7.57908e-06 6.525e-06 5.57219e-05 6.3729e-06 6.56204e-06 6.57172e-05 1.59333e-05 9.56406e-05 0.000470542 0.000236387 0.000228506 8.11894e-06 7.88733e-05 5.22856e-06 0.000146387 4.22358e-06 1.73823e-06 2.70917e-05 6.71747e-05 4.73086e-06 9.64006e-06 5.04941e-05 0.000246242 8.87512e-05 0.00022696 0.000226155 3.04544e-06 0.000223803 0.000224628 2.88161e-05 8.03588e-05 0.000110235 0.000125685 0.000129689 1.04522e-05 7.77034e-06 0.000149769 0.000239588 8.15721e-06 6.6764e-06 4.02524e-06 0.00013063 6.65101e-06 3.92231e-05 0.0003379 4.06809e-06 0.000120764 6.98366e-06 0.000249645 4.13416e-06 0.000106222 1.01372e-05 0.000353417 1.95684e-06 1.63662e-05 0.000227747 0.000140771 1.76642e-05 6.69518e-05 0.00022837 6.42843e-05 0.000145245 0.000331169 3.92329e-06 3.75263e-05 4.26996e-06 3.98176e-05 3.58621e-05 2.64433e-06 0.000252849 3.80932e-06 2.674e-05 4.02322e-06 0.000128206 8.84085e-05 0.000448433 0.000254835 3.23039e-05 0.000239476 2.4616e-06 0.000129058 4.41079e-05 2.93132e-06 3.90063e-05 4.21856e-06 2.42171e-05 6.00509e-05 6.81515e-06 6.45435e-06 3.15294e-06 1.05993e-05 0.000105686 0.000234614 0.000168752 7.37913e-06 0.000117204 2.21513e-06 0.000271306 0.000155248 0.000236385 5.13854e-05 6.83273e-05 0.000147979 8.79101e-06 0.000229003 7.55611e-06 0.000146171 0.000428599 5.86988e-05 2.81656e-06 0.000228822 7.12576e-06 3.49341e-06 0.000203771 5.20896e-05 4.85387e-05 0.000160338 1.3963e-05 3.14056e-06 3.70833e-06 0.000230904 1.94649e-05 3.83008e-05 0.00016186 0.000396235 3.65956e-06 7.27702e-05 5.88705e-06 6.51374e-05 1.02953e-05 3.38282e-06 0.000359419 8.08422e-05 6.02785e-05 6.68857e-05 3.18603e-06 0.000294938 5.31159e-05 3.48977e-06 4.60179e-05 1.36193e-05 6.03564e-06 5.97482e-05 3.3413e-06 7.37789e-05 6.30209e-05 0.000316249 5.92304e-05 4.69849e-05 0.000129357 4.56052e-06 6.58234e-05 1.77034e-05 5.14713e-05 1.15674e-05 3.98126e-06 6.12312e-05 0.000238926 1.65786e-05 0.000210293 0.000693197 5.97687e-06 6.43828e-06 2.69051e-05 4.71061e-05 0.000367752 3.74273e-06 0.000366271 0.000269158 4.74233e-05 0.000264886 4.56488e-05 0.000227143 2.23781e-06 0.000163184 0.000138114 0.000303548 8.29463e-06 6.95814e-05 7.01774e-06 4.46001e-06 8.63049e-05 0.000291655 0.000102796 3.66867e-06 0.000448566 7.596e-05 1.4703e-05 6.54804e-05 7.4509e-06 0.000224767 4.92076e-05 4.27799e-05 0.000227946 8.45055e-05 5.23827e-06 0.00051573 0.000537902 5.80332e-06 5.77805e-06 4.24347e-06 2.41271e-06 3.97122e-05 0.000512523 0.00164307 2.9646e-05 2.93798e-06 0.00028287 0.000143315 0.000111194 6.00053e-05 0.000237233 3.733e-06 5.47104e-06 0.000224384 6.99418e-06 0.000300039 8.01497e-06 0.000225694 0.000260442 0.000147216 4.49849e-05 1.05274e-05 3.31386e-06 8.1706e-05 0.000266881 3.28866e-05 2.01487e-06 3.93889e-05 0.000121292 6.46272e-06 0.000149468 3.67264e-06 4.8281e-05 2.06517e-06 0.000542451 0.000201146 1.7774e-05 6.76632e-05 0.000226392 2.4329e-06 0.000225827 3.29013e-05 0.000113546 6.15243e-06 4.0442e-06 2.55071e-06 0.000104413 7.53007e-05 1.04881e-05 0.000107297 0.000422251 3.40787e-06 0.000166583 0.000223884 0.000129898 5.08765e-05 8.84729e-06 3.96282e-06 0.000392666 1.39987e-05 4.38077e-06 5.92998e-06 8.97311e-06 6.7688e-06 0.00029532 2.04653e-06 8.86027e-06 5.75529e-06 5.02212e-06 0.000169309 2.43673e-06 4.71513e-05 4.26558e-05 0.000229899 0.000219119 2.79375e-05 2.73139e-05 6.34544e-05 2.94399e-06 2.69732e-06 5.42289e-05 9.53832e-05 0.00021963 0.000180077 6.43341e-06 2.23337e-05 7.11793e-06 0.000203237 5.07288e-05 2.52316e-06 6.85278e-06 6.21906e-06 8.47959e-06 4.13271e-06 7.17706e-05 4.31077e-05 1.49299e-05 3.64916e-06 0.00048086 0.000229905 3.41605e-06 0.00024601 1.89189e-06 0.000279835 6.69368e-05 4.84345e-06 7.93933e-05 4.69466e-06 1.9956e-05 3.83344e-06 2.04653e-05 0.00017244 0.000230939 0.000124202 6.48381e-06 5.05315e-05 0.000246845 4.27754e-06 0.00024007 0.000226857 0.00045659 8.74691e-06 5.64449e-06 1.9875e-05 0.000117981 2.00388e-05 1.12268e-05 3.01697e-06 2.67987e-06 6.54348e-05 4.717e-05 5.57161e-06 0.000109037 2.56796e-06 0.000323816 0.000750315 2.42206e-05 6.25421e-05 2.47689e-05 5.13553e-05 4.20672e-06 0.000345901 9.26839e-05 0.000196967 8.33232e-05 2.54566e-05 1.18232e-05 0.000126433 1.16768e-05 1.52796e-05 5.96586e-06 4.51724e-06 2.61193e-06 8.64052e-05 3.69039e-05 2.201e-06 6.00216e-06 0.000242298 0.000101526 0.00024159 1.32076e-05 4.78521e-06 9.39129e-06 0.000789821 7.74208e-06 2.76425e-06 0.000236752 8.88875e-05 0.00028822 0.000449919 1.27115e-05 0.000430847 8.7706e-06 9.19594e-06 2.92048e-06 6.29629e-05 0.000136191 7.2781e-05 1.26718e-05 0.000198329 6.92966e-05 0.000153057 6.20912e-06 0.00027881 4.33073e-06 5.87236e-05 3.39225e-05 0.000278369 6.00097e-06 0.000264041 3.14123e-06 3.40406e-06 3.82115e-06 5.85511e-06 2.05204e-06 6.77592e-05 0.000226479 2.02413e-06 4.92788e-05 2.52302e-06 9.04845e-06 4.85442e-05 3.4454e-05 3.5861e-06 0.000448251 1.9168e-05 5.21678e-06 5.07316e-05 0.000135865 0.000226657 3.88066e-06 6.6699e-06 0.000243238 7.00764e-05 2.3432e-06 3.09506e-05 6.48257e-05 0.00025349 0.000490159 0.000256837 5.00514e-05 0.000152008 3.87614e-06 0.000207045 0.000252518 0.000340284 6.00122e-06 3.98878e-06 5.29448e-06 8.80988e-05 4.5397e-06 0.00023893 3.21353e-06 0.000176669 0.000658783 2.03181e-05 0.000328113 2.38894e-06 2.94681e-05 9.08004e-05 1.31905e-05 7.01379e-05 0.000125523 2.92133e-05 0.000451718 5.49697e-06 1.32719e-05 2.102e-05 1.32735e-05 0.000289274 3.71622e-05 6.29239e-05 4.07168e-06 0.000281765 6.20788e-06 0.000248062 8.43428e-05 5.01199e-06 6.72782e-05 3.62147e-05 2.70901e-05 9.65024e-06 8.88277e-06 3.29139e-06 3.65885e-06 1.01065e-05 3.65255e-06 5.74604e-06 6.98375e-05 0.000598592 9.00499e-05 0.000129859 0.000460545 7.68804e-06 0.000354834 6.79273e-06 9.12714e-06 2.93338e-06 1.06648e-05 3.30324e-06 7.79822e-06 0.000227815 6.04883e-05 7.79571e-06 2.42644e-06 5.13653e-05 6.10285e-06 0.000250712 4.36847e-06 0.000336205 2.46019e-05 5.02576e-06 5.9202e-06 0.000439806 5.8466e-05 0.000268926 6.78354e-05 3.08231e-06 0.000139402 3.0782e-05 0.000274732 2.14745e-06 4.26997e-06 2.50325e-05 0.000131209 5.80647e-05 0.000246702 9.60729e-05 4.83155e-06 0.000118555 1.88689e-06 2.68737e-05 0.000154116 4.53481e-05 2.35114e-05 0.000110076 0.000226311 0.00031276 3.34169e-06 2.60084e-05 1.86862e-06 3.72979e-05 3.50846e-06 0.000127948 4.53773e-06 8.68741e-05 0.000700466 2.29721e-05 0.000225951 0.000518162 4.2699e-06 2.87119e-06 1.03689e-05 4.43431e-05 5.69517e-05 0.0002436 4.99403e-06 6.20057e-06 4.84947e-05 1.22815e-05 6.02989e-06 0.000458389 6.04167e-06 0.000475846 9.98686e-06 0.000125818 4.757e-06 1.03668e-05 0.000102016 0.000123021 4.58653e-05 0.000249631 5.92284e-06 6.66717e-06 0.000237309 2.45214e-05 0.000504654 8.30552e-05 5.83132e-06 0.00038793 2.21093e-06 0.000227716 8.64238e-05 3.65047e-06 2.55219e-06 4.58794e-06 2.15545e-05 3.08475e-05 0.000107224 0.000363005 2.69979e-06 0.000184126 0.000227955 6.52317e-05 1.3643e-05 3.2568e-06 0.89534 0.000226919 4.98587e-06 5.51602e-05 4.92787e-05 4.60264e-06 4.85904e-06 7.78795e-05 4.75034e-05 7.37301e-05 5.62269e-05 8.55484e-06 0.000301476 0.000107264 0.000115662 2.93921e-06 0.000230321 8.64556e-05 0.000370965 0.000201008 6.29692e-06 0.000532698 3.59524e-06 0.000228349 0.000256178 4.31209e-05 6.77891e-06 3.87868e-05 1.18385e-05 0.000347437 6.18726e-06 0.000231644 2.17486e-05 6.59894e-05 9.68605e-05 0.000319634 1.20019e-05 6.55084e-06 2.38379e-06 2.10457e-05 0.000855155 0.000135191 0.000437551 7.1136e-06 4.31106e-06 4.69622e-06 1.19164e-05 4.65136e-06 4.22897e-06 4.79327e-06 7.89214e-06 0.000450585 0.000149461 5.61064e-05 4.64394e-06 2.81864e-06 0.000227462 0.00034158 9.31962e-06 8.18377e-06 3.15114e-06 0.000267592 4.61134e-06 4.78677e-05 3.0766e-06 3.78278e-06 2.34169e-06 1.20179e-05 3.44821e-06 0.000306208 5.91239e-05 4.33931e-05 0.000267011 2.40152e-05 2.63504e-05 5.99956e-06 0.000230727 3.76144e-06 0.000251247 2.84903e-05 3.77253e-06 4.66599e-06 0.000288982 7.26653e-05 1.86644e-06 2.579e-05 6.52181e-06 3.72715e-06 2.48285e-05 0.00047193 7.61497e-06 5.63845e-05 0.000254144 0.000310919 9.69404e-06 0.000241424 0.000205031 2.96691e-05 0.000150711 2.30216e-06 0.000284069 3.96518e-05 1.3188e-05 0.000816903 6.32853e-06 1.02798e-05 1.54174e-05 0.000119886 7.63752e-05 0.000249158 3.93438e-06 7.02843e-06 2.19656e-06 0.000513228 9.11929e-05 3.8209e-05 4.05181e-06 6.14444e-06 4.10294e-06 0.000364981 6.74829e-05 2.52674e-06 1.62912e-05 2.68573e-06 4.48883e-06 6.62983e-06 2.8123e-06 3.48518e-05 3.73756e-06 7.86287e-05 3.82628e-05 0.000228953 1.83642e-05 6.03401e-05 0.000241218 0.000302082 5.10576e-06 7.38546e-05 9.53482e-05 0.000288222 4.08329e-06 2.76636e-05 2.33934e-06 9.31194e-06 3.5865e-06 1.58134e-05 5.66665e-05 5.44958e-06 2.82967e-06 5.77519e-06 0.000340561 0.000174961 3.70108e-06 7.06132e-05 9.14681e-05 4.85513e-06 0.000140614 3.91545e-05 0.000227743 6.0108e-05 3.95348e-06 8.45836e-06 0.000358229 1.29263e-05 1.78958e-06 2.59597e-06 7.84568e-05 0.000120543 0.000226277 1.7361e-05 9.74286e-05 4.4863e-05 0.000313611 1.34913e-05 2.84513e-05 0.000350432 3.55656e-05 4.68644e-06 4.67214e-05 2.792e-05 1.72601e-05 9.65579e-06 0.000152944 2.92151e-06 9.35187e-06 1.10586e-05 0.000224914 0.000237455 0.000242162 1.13483e-05 2.59883e-06 0.000471542 0.000130996 0.000321729 3.73331e-05 0.00041255 1.31969e-05 0.000234303 1.90829e-05 6.02724e-06 0.00010801 0.000254053 0.000228296 0.000519167 0.000392887 4.22138e-06 0.00011 4.18727e-06 3.3958e-05 2.35403e-06 1.19163e-05 7.02308e-06 3.72914e-06 4.33944e-06 0.000454078 1.59248e-05 2.398e-05 0.000339445 0.000260506 4.85903e-05 9.88714e-06 2.32185e-05 3.48924e-06 0.000323933 5.44242e-06 2.20599e-06 0.00024822 2.14807e-06 4.87145e-06 0.000228011 2.30674e-06 0.000124027 0.00022487 2.4345e-06 0.000108488 4.30615e-05 0.000227702 1.34507e-05 0.000213609 3.90706e-06 4.59528e-06 0.00019477 6.99444e-06 4.665e-05 7.73507e-05 2.99935e-05 
0.0339397 1.24102e-05 0.000148126 3.60275e-05 4.62658e-05 2.15941e-05 0.000144148 3.81545e-05 0.000273204 0.000124635 1.15219e-05 9.24606e-05 0.000152444 0.000102625 1.61463e-05 1.48004e-05 2.31276e-05 0.000166922 0.000102104 0.000180122 9.43721e-05 0.00018754 0.000138142 0.000140131 0.00019153 5.53797e-05 0.000201719 0.000199101 9.53347e-05 0.00012524 2.29064e-05 3.3406e-05 7.26363e-05 9.77446e-05 0.000401161 0.000209513 6.52387e-06 0.000106158 0.000100167 0.000141711 3.17535e-05 0.000500774 0.000113529 0.000395067 2.70441e-05 0.000217977 0.000167404 0.000746899 0.00015356 0.00013361 2.71529e-05 2.91069e-05 0.00015251 0.000115338 8.67116e-06 3.61313e-06 0.00153651 0.000309815 9.77371e-05 0.000348654 5.85924e-05 9.39377e-05 5.32434e-05 7.24613e-05 9.50316e-06 0.000396507 5.39618e-05 0.000288909 0.000138342 0.000329257 6.84956e-05 0.000126567 7.02708e-06 0.000101011 0.000350366 0.000283092 0.000131991 6.78299e-06 0.000127308 0.000254585 5.36979e-05 3.87921e-05 2.9621e-05 1.45022e-05 0.00335199 0.000225604 3.23401e-05 0.000732766 2.5307e-05 2.07738e-05 5.35385e-05 1.75174e-05 9.0163e-05 3.76687e-05 4.66323e-05 0.000100244 0.000333445 0.000178086 7.31473e-05 0.000167998 1.5325e-05 0.000170725 0.00018459 5.81775e-05 0.000125264 4.90441e-05 3.95193e-05 0.00161026 0.000159392 9.7139e-05 9.78448e-05 4.15095e-05 0.000165243 0.000117117 0.000122689 0.000419856 9.33762e-05 3.10235e-05 8.5409e-05 0.000131861 0.000103819 9.29972e-05 9.46908e-05 0.000286788 0.009935 1.91641e-05 6.51294e-05 0.000125796 2.1644e-05 9.72913e-05 6.00849e-06 0.000497643 2.59063e-05 9.50866e-05 5.19565e-05 0.000184824 6.41286e-06 0.000133583 4.11978e-05 0.000113336 1.90039e-05 0.000618086 3.89917e-05 0.000171128 0.000118179 9.96995e-05 1.82178e-05 0.000151525 5.38914e-05 0.000108984 7.97045e-05 1.07022e-05 3.13131e-05 0.00166706 7.38762e-05 1.91707e-05 9.56316e-05 9.24493e-05 0.000161781 0.000109407 3.44056e-05 4.583e-05 0.000100625 9.91603e-05 0.000112762 0.000189096 2.3206e-05 0.000335317 9.76207e-06 1.16524e-05 0.000291438 0.000105219 0.000170444 0.000112423 0.000927666 0.000206331 0.000194691 0.000234626 0.000138953 7.34568e-05 7.03417e-06 6.55631e-05 0.000138113 6.89226e-05 0.000359082 0.000117126 2.85542e-05 0.000223362 7.9684e-05 7.73588e-05 9.29332e-05 1.11313e-05 6.40307e-06 4.75147e-06 1.05365e-05 9.47259e-05 7.20333e-05 8.75995e-05 1.53715e-05 8.43103e-05 6.08268e-06 5.24439e-05 7.93035e-05 1.76725e-05 0.000674356 7.74233e-06 5.95034e-06 0.00012801 0.000142798 0.000132719 0.000355443 7.95553e-05 0.000134842 0.00067546 9.58166e-05 0.000102063 0.000137927 2.7219e-05 7.10915e-06 0.000328457 0.000117762 0.000236929 3.0436e-05 0.000101464 4.48017e-05 0.000478211 4.39562e-06 1.47418e-05 0.000109643 0.00040198 4.86398e-06 3.4327e-05 0.00015142 8.00624e-05 2.67316e-05 7.08041e-05 1.90934e-05 5.73564e-05 0.000160265 7.52764e-05 6.57459e-06 5.77441e-05 9.92103e-06 6.55615e-05 0.000645334 0.000115518 0.00128478 2.34111e-05 2.30283e-05 5.82267e-06 0.000174153 5.20705e-06 7.71778e-05 9.26817e-05 1.79256e-05 0.000132555 0.000163511 0.00017889 0.000318494 0.000105298 0.000144903 1.14994e-05 0.000501753 6.4035e-05 0.000241141 0.00225292 2.16085e-05 8.31571e-05 2.37654e-05 7.98876e-05 3.36242e-05 3.52914e-05 0.000216564 3.47145e-05 9.64124e-05 0.0015258 0.000187178 0.000346641 0.000192264 0.000106527 8.49781e-06 0.00184611 7.4841e-05 0.000269426 7.39684e-05 9.14476e-05 0.000210506 0.000321876 1.94874e-05 6.10425e-06 0.000128488 0.0002376 0.0050368 0.000367329 8.96309e-05 1.80694e-05 9.35624e-05 0.000102413 3.88916e-05 0.00227987 0.000371924 0.000177744 2.06924e-05 0.000162064 0.000132971 0.0314997 0.000145634 4.12129e-05 0.000872302 2.52335e-05 0.000219604 0.000524094 4.79576e-05 9.04468e-05 0.000122368 1.64494e-05 4.09507e-05 0.000181491 3.06347e-05 0.000349259 0.00051757 2.93585e-05 2.36856e-05 0.000135746 9.03027e-05 0.000166805 0.000196333 1.07242e-05 6.73288e-05 0.000205451 0.29919 5.2745e-05 0.000146008 7.3886e-06 5.24362e-05 0.00130364 3.80681e-05 0.000577232 0.000115789 0.000142399 9.43511e-05 0.000183064 3.15275e-05 0.000100022 0.000182233 3.79234e-05 0.000397589 8.22636e-05 0.000123457 2.62267e-05 6.07358e-06 0.000409136 0.000238235 5.05515e-05 0.00014803 0.000121219 0.000107286 9.84452e-05 9.6524e-05 9.90496e-06 0.000139093 2.26114e-05 4.29495e-05 0.000145077 0.000107772 0.000118378 0.00024838 9.24139e-06 0.000180585 9.42466e-06 1.22638e-05 1.93183e-05 0.000165739 0.000275703 0.000106366 4.91111e-05 0.000421705 4.6369e-05 2.05636e-05 0.000190694 0.000186012 7.02121e-05 9.38788e-05 8.09962e-05 3.05915e-05 0.000155812 5.8065e-05 8.79298e-05 0.000159486 3.79965e-05 0.00288597 2.63943e-05 0.000168968 0.000160052 2.1411e-05 5.57532e-06 0.000105583 0.000305347 0.000201891 4.27895e-06 0.000100276 0.000165104 9.65134e-06 0.00220014 5.07554e-06 0.000102947 0.000132869 0.00150261 0.00032032 2.70292e-05 1.04551e-05 9.23672e-05 1.78004e-05 0.000648316 3.64639e-05 4.00083e-05 4.56003e-05 5.61696e-06 9.68583e-06 0.00134031 6.61655e-05 6.9752e-05 0.000122978 1.16794e-05 0.000150905 0.000169568 8.44064e-05 0.000694077 0.000181068 0.00151358 0.000332477 7.86253e-06 0.000148541 0.000367156 5.19445e-05 6.91976e-06 0.000481724 0.000185487 0.000343626 0.000191601 8.75972e-05 2.37758e-05 0.0001191 3.18716e-05 0.000442108 4.66701e-05 1.42188e-05 1.96917e-05 5.25148e-06 0.000125197 8.6601e-05 0.00256917 3.77176e-05 0.000135546 4.69991e-05 0.000182119 2.46387e-05 6.65071e-05 6.65544e-05 0.000173297 0.000389831 1.0834e-05 0.00011981 6.71944e-05 7.40793e-05 8.45305e-05 5.37893e-06 9.73418e-06 5.86023e-06 4.24495e-05 3.48982e-05 5.54116e-06 4.44909e-05 0.000104925 0.00257502 2.0753e-05 8.48076e-05 0.129204 0.000165808 2.82278e-05 9.2394e-05 0.000232959 3.63718e-05 0.000331936 0.000233615 9.60893e-05 0.000107893 1.33872e-05 0.000100468 9.34645e-05 8.9677e-05 0.00022589 5.02715e-05 7.14245e-05 0.000395792 2.72437e-05 0.000589043 7.41158e-05 0.000194506 9.99569e-05 0.000941887 7.58551e-05 0.0023292 9.13064e-05 0.000216565 0.00015904 0.000473265 7.34732e-05 0.000115358 1.44128e-05 0.00018769 0.000686492 0.000115578 4.31973e-05 0.000111956 4.71823e-05 9.82609e-05 9.32495e-05 3.92592e-05 1.85516e-05 0.000137238 0.000120227 8.53682e-05 7.17258e-05 0.000777998 0.000199212 0.000146203 8.42112e-05 0.000219994 7.13997e-05 4.45891e-05 0.00020454 8.48009e-06 7.14462e-06 0.000140818 0.000211849 1.52291e-05 6.43991e-05 2.20679e-05 5.42216e-05 0.00034796 5.77172e-05 9.39652e-05 0.000164468 0.000172118 6.0666e-05 0.000163988 9.50302e-05 9.66929e-05 1.43534e-05 2.96926e-05 0.000104539 5.81541e-06 3.18492e-05 0.000149488 0.00131721 5.32126e-05 0.000132852 0.000105521 0.000482072 5.78835e-05 0.000112947 9.95294e-05 5.09291e-05 0.000252183 7.53666e-05 1.89105e-05 2.1396e-05 0.00362645 5.22935e-06 6.82045e-05 2.69647e-05 0.000132398 2.89955e-05 5.37619e-05 5.37216e-06 3.26643e-05 6.49076e-05 0.00011454 1.79772e-05 6.04079e-05 7.99859e-06 1.38078e-05 0.000218381 0.00015115 1.01275e-05 0.000189712 5.54679e-06 8.21839e-06 2.0774e-05 2.22824e-05 1.35852e-05 3.54143e-06 3.26386e-05 0.000275344 0.000167754 9.54841e-06 0.00347558 0.000186558 8.85458e-05 0.000143864 0.000298356 0.00156068 0.000186127 0.000104806 7.68353e-06 9.68797e-05 0.000138351 0.000199244 1.05938e-05 1.54205e-05 0.000239522 0.000383597 0.000161789 8.13688e-05 9.2839e-06 0.000119671 0.000293764 0.00012284 8.95483e-06 0.00011954 1.85034e-05 9.07241e-05 0.000184333 7.89312e-05 4.40716e-05 0.000439469 0.00018436 1.19883e-05 1.8484e-05 9.32824e-05 0.00018183 8.59845e-05 0.000278561 0.000411821 0.000160515 1.24003e-05 0.000117564 0.000179425 9.98743e-05 0.000147014 4.89683e-05 6.48184e-06 0.000111014 2.86791e-05 2.46435e-05 7.71839e-06 0.000157874 0.000151676 0.000133469 0.000252472 9.11955e-05 0.000277677 8.12021e-05 6.35156e-05 8.94367e-06 0.000621353 4.72505e-05 1.67281e-05 8.14073e-05 4.93179e-06 2.85465e-05 0.000105402 6.72847e-05 1.89257e-05 0.000102418 0.000183768 4.46965e-05 0.000136749 0.000134295 0.000126441 0.000115452 0.000557219 0.000123677 5.54682e-05 9.4325e-05 0.000125713 9.23708e-05 0.000109756 6.09421e-06 6.36006e-06 0.000131886 0.000320114 0.000107098 0.00191802 0.000144939 1.31586e-05 0.000146149 5.32585e-05 0.000129819 0.000127653 9.95053e-05 9.69578e-05 8.31816e-05 5.10204e-06 0.000121473 0.000110788 3.90454e-05 7.21174e-05 0.000118672 5.74027e-06 0.000170702 9.70385e-05 0.000105837 0.000493455 8.09746e-05 6.00808e-05 5.53677e-05 0.000187095 5.98072e-06 8.90815e-05 3.18256e-05 0.000369933 0.000197057 0.000121018 5.15198e-05 2.2279e-05 1.2567e-05 0.000138784 7.34114e-05 0.000112687 0.000882682 0.000825575 0.000432965 0.000248765 0.000112548 1.27739e-05 0.000295464 0.000105479 0.00780965 0.000119701 0.000275625 3.01054e-05 0.000111032 0.000666144 8.47772e-05 0.000183716 7.54991e-05 9.03702e-05 5.27781e-05 0.000574185 9.73996e-05 5.60517e-05 9.59516e-06 0.00123259 0.00231928 6.12252e-05 3.29539e-05 9.22513e-06 0.00040588 0.000151052 9.13852e-05 3.40122e-05 2.10097e-05 6.67258e-05 0.000106539 0.000371399 2.88421e-05 2.95959e-05 6.67679e-06 0.000205492 8.82214e-05 0.000111905 3.97846e-05 0.000156266 0.000119936 0.000441338 0.000116047 0.000103407 7.71433e-05 3.91243e-05 0.000554372 0.000137878 0.00106952 0.000438943 4.72762e-05 0.000571264 7.68215e-05 0.000983585 0.000324914 6.84306e-06 4.17563e-05 0.00014447 0.214911 5.87423e-06 2.93763e-05 2.42602e-05 0.000214799 0.000209459 0.034073 6.16592e-05 1.47808e-05 4.44296e-05 7.92457e-06 9.21918e-05 0.000141959 0.00028726 4.96028e-05 0.000161035 2.83136e-05 2.89562e-05 0.000141219 7.08484e-05 5.35983e-05 0.000334491 8.54976e-05 0.000130188 0.000167821 7.6009e-05 1.37717e-05 3.51767e-05 0.000127504 0.000148363 0.000633484 2.40115e-05 0.000148853 5.4432e-05 2.98287e-05 1.88291e-05 0.000506116 3.16931e-05 0.000602775 8.08459e-06 0.00015522 0.00101978 2.54912e-05 0.000137881 5.69486e-05 0.00532707 0.000149215 0.000118977 7.34452e-05 0.000288158 0.000134747 0.000105635 5.83005e-05 0.000181137 5.62911e-05 0.000155772 5.50118e-06 9.9498e-05 3.26432e-05 6.22993e-05 0.000214619 3.5777e-05 8.72109e-05 7.60617e-06 0.000576629 6.04452e-06 0.000111941 0.000155898 0.00161202 1.89061e-05 5.53201e-06 0.000135444 0.000148644 3.54289e-05 0.000115641 7.88557e-05 9.36419e-05 1.39167e-05 8.96637e-05 7.07804e-05 0.00766835 3.31703e-05 0.000790227 9.59695e-05 0.000161564 9.67958e-05 0.000192671 2.47777e-05 1.60908e-05 0.000166171 3.07118e-05 0.000138309 1.46511e-05 2.02971e-05 1.12253e-05 1.1214e-05 0.000132707 1.10938e-05 0.000193381 0.00018594 9.30081e-05 4.9268e-06 9.35376e-06 8.51435e-05 0.000160836 0.00026174 8.55319e-06 6.86444e-05 0.000141156 7.73605e-05 0.000137964 7.09476e-06 6.49556e-05 7.87552e-06 0.000112541 4.31018e-05 4.0895e-05 7.20152e-05 7.90818e-05 5.06326e-05 0.000310486 4.55014e-05 0.000752989 8.6753e-06 0.000167354 7.26145e-05 1.66883e-05 1.11979e-05 0.000115926 0.000118255 7.93619e-05 0.000484844 9.9884e-05 0.000286317 3.30799e-05 4.90322e-06 4.60236e-05 0.000186434 8.15372e-05 6.06326e-05 0.000182189 0.00221028 0.00335188 9.76398e-05 8.7605e-05 0.000158492 0.000373101 0.000305969 0.000213782 0.000260286 6.40665e-06 0.000208543 5.71834e-05 0.000318174 7.58223e-06 0.000136436 5.40363e-05 5.70733e-05 9.56224e-05 8.614e-05 0.000238044 0.000124449 0.000152704 0.000123667 4.06259e-05 4.34601e-05 0.0313904 3.08953e-05 6.45988e-05 0.000156123 0.00298779 6.4601e-05 0.000228043 7.18094e-05 0.000452817 0.00011814 4.62527e-05 0.000141772 5.17012e-05 7.61348e-05 9.78476e-06 3.14583e-05 9.84328e-05 3.73348e-06 2.38078e-05 0.000218523 0.000166813 8.19069e-06 3.66082e-05 7.96377e-05 2.65641e-05 0.00153887 0.00026499 0.00011638 0.000136555 0.000263594 7.00484e-05 0.000213445 4.21939e-06 2.94903e-05 1.17024e-05 6.37499e-05 0.000115805 9.26677e-05 0.000126434 3.92329e-05 6.376e-05 0.000193819 2.24612e-05 0.000200721 3.41584e-05 0.00276811 1.00372e-05 2.47201e-05 0.000114451 7.17416e-05 0.000182106 
0.000161371 2.26453e-06 2.78095e-05 6.76641e-06 3.05586e-05 0.000258476 9.25642e-05 0.000131358 9.43846e-06 2.02988e-05 3.21217e-06 2.62813e-06 0.00025952 0.00012617 0.000615536 3.96706e-06 0.000229125 8.63562e-06 4.88194e-05 2.52905e-05 1.17374e-05 5.2395e-05 0.000234927 6.01385e-05 4.64208e-05 5.039e-06 5.20154e-05 6.35691e-06 5.67742e-05 2.99224e-05 0.000231312 5.81846e-06 1.15195e-05 3.39038e-06 0.000134434 4.36206e-05 5.66216e-06 0.000141131 6.2361e-06 5.1946e-06 6.38439e-06 4.18842e-05 9.91683e-06 5.38736e-06 0.000147187 0.000146954 0.000662684 0.000100282 5.56619e-06 0.000263234 2.08608e-06 3.84805e-06 3.42349e-06 0.000234855 3.6904e-06 0.00022443 6.65099e-06 5.83257e-05 2.08935e-05 4.56509e-05 0.000261073 2.62003e-06 1.47138e-06 2.70535e-06 0.000145103 3.78472e-06 3.81634e-06 9.67153e-06 1.31409e-05 5.33308e-06 6.71945e-06 1.01925e-05 7.23976e-06 8.0007e-06 4.48614e-05 4.54282e-06 1.21768e-05 1.90504e-06 6.80539e-05 6.79708e-06 0.000293846 0.000338796 4.10203e-06 1.10159e-05 0.000272414 2.03425e-05 4.63929e-06 6.13534e-05 2.76411e-06 0.00022785 3.32892e-06 1.03633e-05 7.54567e-06 1.20047e-05 1.08367e-05 0.000121224 0.000322458 5.66419e-06 3.27573e-06 6.33754e-06 2.15299e-06 0.000154628 0.000146113 0.000227762 6.92094e-06 7.08258e-06 3.74994e-05 9.57681e-06 7.73349e-06 0.000225398 1.55798e-06 0.000226852 0.00119005 5.29304e-06 0.000483 8.91273e-06 0.000304366 8.41786e-05 0.000226733 1.09563e-05 6.06901e-06 0.000604966 0.000149904 2.21163e-05 0.000119983 5.4727e-05 3.32716e-06 9.04331e-06 4.07654e-05 9.20134e-05 2.71669e-06 7.08399e-05 4.87092e-05 3.55633e-06 0.000224908 6.01434e-06 2.51079e-06 0.000179501 2.79485e-06 6.65799e-06 3.22355e-06 4.10814e-05 0.000102732 0.000111312 2.9388e-06 7.82181e-06 5.03154e-06 2.77245e-06 4.67699e-05 7.62359e-05 1.43225e-05 3.61284e-06 8.29685e-06 5.58393e-06 0.000146134 4.25785e-05 0.000225979 0.000243171 0.000104872 0.000455965 4.96838e-06 4.1129e-05 2.75694e-06 6.22547e-05 1.26306e-05 9.84837e-06 4.61589e-06 4.11629e-06 3.21743e-05 6.36058e-06 0.000256703 1.71309e-05 5.90659e-05 4.49511e-05 8.86726e-05 0.00159409 0.000274076 0.000161032 6.49661e-06 1.26656e-05 7.33101e-05 4.53044e-05 3.29773e-05 3.87369e-05 0.000121737 0.000458117 0.000245921 0.000243487 5.90406e-06 0.000119314 1.03481e-05 0.000222788 7.98671e-06 1.97684e-06 2.27734e-05 6.93747e-05 5.60526e-06 1.47629e-05 4.70506e-06 0.000301502 7.45655e-05 0.000250406 0.000226059 4.14235e-05 0.000100492 0.000226392 9.20933e-05 3.3875e-06 0.00011052 6.1664e-06 0.00015764 1.22173e-05 1.51555e-05 1.68012e-05 0.000130152 2.38652e-05 3.61824e-05 2.59487e-06 0.000117763 5.29212e-06 4.67682e-05 0.000260301 7.57521e-06 4.09855e-06 0.000118226 0.000278966 3.06872e-06 3.85729e-05 2.08565e-06 0.000238682 2.22428e-05 2.85682e-06 0.000338101 6.40078e-06 3.47041e-06 8.13298e-05 0.000280507 3.04726e-05 8.53104e-05 0.00038458 4.0265e-06 1.91238e-05 3.65924e-06 3.82755e-06 5.44837e-05 7.19944e-06 0.00022874 4.15422e-06 5.69654e-05 3.82947e-06 0.000250095 6.25813e-05 0.000507846 0.000275678 3.295e-05 0.000227055 4.16823e-06 9.2844e-05 4.24508e-05 2.20609e-06 2.56497e-05 3.28814e-06 3.87228e-05 3.7902e-05 2.95607e-05 9.74311e-05 1.01325e-05 3.67546e-06 2.22686e-05 0.000235667 1.92548e-05 0.000447116 0.000190799 3.1137e-06 0.000246182 0.000286024 0.000229321 0.000111125 0.000178125 8.89313e-05 8.86564e-05 0.000232126 3.47005e-06 6.33218e-05 4.06831e-05 8.8345e-05 4.00573e-06 0.000320611 4.67574e-06 2.4368e-06 0.000163491 2.69309e-06 4.85089e-05 5.53073e-06 6.07601e-05 4.39122e-06 3.02255e-06 0.000229698 2.09068e-05 4.28115e-05 0.000103206 0.000275738 1.16427e-05 6.20359e-05 7.41356e-06 4.61602e-05 0.000166246 8.07123e-06 0.000466096 3.46985e-05 7.30388e-05 0.000105091 4.17626e-06 0.000252792 5.93922e-06 7.20458e-06 3.56265e-06 3.46015e-06 6.04926e-06 1.33032e-05 1.59736e-05 9.07847e-06 3.48106e-06 0.00158692 4.27639e-05 3.60673e-05 3.7844e-06 3.10295e-06 3.98503e-06 0.000142535 0.000804465 6.14753e-05 4.42958e-05 8.50203e-05 0.000273756 1.41347e-05 0.000102918 0.00067876 0.000138944 1.76367e-05 5.54605e-05 0.000106326 0.000444136 2.60684e-06 0.000262667 0.000267595 9.95457e-06 5.15182e-06 3.5451e-06 0.000226869 2.32226e-06 2.91764e-05 0.000101983 0.000229793 7.91487e-05 0.000107483 0.000297753 4.20771e-06 0.000100608 0.000270033 3.08867e-06 3.77683e-05 0.000471744 0.000109237 7.62285e-06 5.04736e-06 3.15926e-05 0.000367727 7.23093e-06 3.26521e-05 0.000227853 0.00010289 6.89731e-06 0.000511491 0.000963072 3.7361e-06 3.54097e-05 2.54333e-06 4.20822e-06 4.98283e-05 0.000510064 0.00206841 9.68293e-06 7.13834e-06 0.0002271 0.000138429 0.000109326 0.000164097 0.00023878 1.95688e-06 3.40884e-05 0.000233402 4.62917e-06 0.000222466 1.08354e-05 0.00022972 0.000233948 8.02484e-05 3.5851e-05 3.23454e-06 7.45252e-06 5.40075e-06 0.000239703 3.72596e-06 5.90489e-06 5.63389e-05 0.000115798 1.1571e-05 3.16199e-05 5.26165e-06 0.000124009 2.643e-06 0.00023215 6.22627e-06 4.1359e-05 2.73631e-06 0.000447681 3.4634e-06 0.000224635 6.19049e-06 0.000818494 3.40181e-06 4.3412e-06 4.33471e-06 7.24413e-05 0.00015498 7.88317e-06 0.000109623 0.000280944 6.24201e-05 9.3023e-05 0.000122626 0.000206933 4.64966e-06 3.22629e-05 2.82115e-06 0.000282069 3.03141e-06 8.48958e-06 5.25298e-06 0.000103535 1.00021e-05 0.000332798 6.08953e-06 9.16143e-06 6.42707e-05 4.0407e-06 8.08464e-05 1.25146e-06 7.25908e-06 6.77904e-06 0.000227734 7.7552e-05 1.00277e-05 7.17561e-05 0.000368494 3.31028e-06 3.20133e-06 0.000190478 6.63789e-05 0.000166399 0.00012198 3.87766e-06 3.41028e-05 1.26161e-05 5.00878e-06 8.68273e-06 0.000118324 3.51148e-06 1.05856e-05 5.50169e-06 3.56357e-06 8.69883e-05 3.48313e-05 1.43036e-05 5.80924e-06 0.000228475 0.00058273 3.22354e-05 0.000273392 1.82402e-06 0.000229083 3.76957e-06 3.28878e-06 9.66086e-05 3.38944e-06 3.74308e-05 1.77636e-06 5.84757e-06 0.000122155 0.000235836 0.000163297 0.000102456 1.85492e-05 0.000317315 2.44859e-05 0.000110996 0.000225448 0.00103995 4.49369e-05 9.63258e-06 4.00784e-06 9.72225e-05 6.17261e-05 7.38199e-06 5.39895e-05 4.99957e-06 3.92191e-05 7.21033e-05 2.54753e-06 1.10032e-05 1.63838e-05 0.000164162 0.000236484 5.23166e-05 5.59781e-06 3.6746e-06 6.08135e-05 0.000143731 0.000346423 9.13805e-05 9.64153e-05 0.000168954 4.32676e-06 5.2871e-06 0.000110616 2.10666e-05 7.16749e-06 2.4841e-06 4.11743e-06 3.39405e-06 8.75193e-06 3.77522e-05 3.5608e-06 2.11343e-05 0.000243964 3.1095e-06 0.000116206 4.7378e-06 1.08671e-05 0.000348837 0.000310083 2.94232e-06 3.74757e-06 0.000325787 2.80865e-05 0.000313133 0.000450943 1.21141e-05 0.000338531 4.89902e-06 4.23915e-06 2.78145e-06 5.67533e-06 0.000237023 8.14734e-05 4.10269e-06 0.000110293 3.92525e-06 7.34763e-05 4.56501e-06 5.55605e-06 1.00958e-05 5.8215e-05 1.21375e-05 0.000371215 6.28877e-06 0.000232039 4.58694e-05 3.67425e-06 6.1081e-06 6.8935e-06 1.27782e-06 3.76595e-05 0.000225837 2.93478e-06 6.11782e-05 8.5233e-06 3.29693e-06 8.03124e-06 0.000109572 4.31817e-06 0.000452339 4.81544e-05 1.05557e-05 4.437e-05 1.26376e-05 0.000226153 3.55372e-06 1.09935e-05 0.000268073 6.44467e-06 1.8261e-06 3.12862e-05 3.61756e-06 0.000232638 0.000467552 0.000278926 7.50172e-05 4.39095e-05 8.3266e-05 8.018e-05 0.000249421 0.000637637 9.79232e-05 3.88426e-06 4.39428e-06 7.80812e-05 5.16731e-06 0.000306133 5.2842e-06 0.000189396 0.000636358 3.23012e-06 0.000232205 2.95715e-06 0.000116553 3.89532e-05 0.000404145 8.11385e-06 6.33146e-05 5.30989e-05 0.000524421 0.00016066 6.82411e-06 1.37172e-05 0.000825453 0.00024899 1.19695e-05 0.000416027 7.6757e-06 0.000419818 3.18797e-06 0.00025548 3.78668e-06 5.71345e-06 6.40715e-05 1.53698e-05 1.17458e-05 8.07475e-06 2.51635e-06 3.87757e-06 2.89568e-06 5.84515e-06 5.86861e-06 3.57508e-06 8.62653e-05 0.000228935 0.000207492 0.000190221 0.000351076 5.40969e-05 0.000292974 0.000129715 5.74925e-06 6.89129e-06 6.38445e-05 4.79954e-06 5.13866e-06 0.000228599 2.28041e-06 1.03066e-05 4.26025e-06 3.57272e-05 7.95473e-06 0.000228099 4.21422e-06 0.000160113 4.43692e-06 1.70822e-05 3.23288e-05 0.000466071 5.82304e-05 1.34577e-05 4.80875e-06 6.23786e-06 5.87528e-05 5.08729e-06 0.000267962 6.46749e-05 3.49535e-06 3.58151e-06 0.000105256 2.79684e-06 0.000255084 4.98477e-06 1.07697e-05 3.90945e-05 2.31474e-06 0.000148289 0.000177865 3.24591e-05 1.16146e-05 0.000372198 0.00022515 0.000228239 4.07466e-06 3.2691e-06 1.21264e-05 4.21946e-06 2.90663e-06 4.2365e-05 3.63737e-06 8.78347e-05 0.000547586 0.000205506 0.000225032 0.000454898 2.29961e-06 2.98193e-06 4.9442e-06 5.99494e-05 2.48984e-05 0.000237154 1.31103e-05 4.02646e-06 8.32117e-06 6.18714e-06 9.70938e-05 0.000456428 0.000128981 8.60215e-06 7.82785e-06 0.000173846 8.85015e-05 5.85167e-06 6.24623e-06 0.00011671 5.94019e-05 0.000236238 7.5475e-05 1.52188e-05 0.000296431 0.000216364 0.000354428 5.59837e-06 1.12178e-05 2.47556e-05 4.70382e-05 0.000238317 0.000106169 4.3235e-06 6.55458e-06 2.81487e-06 2.55628e-05 0.000118963 1.2878e-05 5.03446e-06 2.34748e-06 0.000406923 0.000339853 0.000131693 6.27153e-06 7.50862e-06 0.89089 0.000264191 3.61729e-05 1.80369e-05 3.70592e-05 5.02738e-06 1.86434e-06 0.000121326 4.7694e-06 9.2655e-05 0.000249549 3.67565e-06 0.000318604 0.000229136 7.95864e-05 4.52309e-06 0.000230258 6.29449e-05 0.000232031 9.52791e-05 5.38415e-06 0.000989511 4.68212e-06 0.00029538 0.000292263 9.20297e-05 9.55765e-06 2.0349e-05 5.99443e-06 0.000738869 3.71093e-06 3.78623e-06 0.000326862 4.4681e-05 0.000190552 0.000399243 1.21043e-05 0.000100113 2.91981e-05 4.70926e-06 9.91355e-06 0.000242234 8.51035e-05 4.28644e-06 0.00010379 3.16132e-06 5.5264e-05 1.24114e-05 4.06504e-06 6.10054e-06 6.72331e-06 0.000827732 0.000169437 6.11859e-05 5.40897e-06 2.88526e-06 0.000229707 0.000643664 4.95171e-06 6.2093e-06 2.88467e-06 0.000295822 6.80285e-05 2.18344e-06 2.57198e-06 1.1542e-05 5.72152e-06 6.77138e-06 2.87105e-06 0.000305519 6.37477e-05 4.24985e-05 0.000248202 2.09655e-05 6.98766e-05 0.000127857 0.000229542 4.33115e-06 7.29703e-06 5.56215e-06 6.5903e-06 8.27529e-05 0.000856124 8.17151e-06 7.35802e-06 2.88238e-06 1.17468e-05 3.4682e-06 0.000113608 0.000232627 0.00013179 0.000102023 3.59208e-06 0.00037956 4.17669e-05 0.000271178 0.000137631 2.54852e-05 6.38876e-05 0.00014953 0.000232336 1.61785e-05 0.00011881 0.000419718 4.34585e-05 4.77682e-06 4.5985e-05 1.23666e-05 0.000448105 0.000226146 6.49524e-06 2.9752e-05 1.67697e-06 0.000117356 4.47207e-06 2.29932e-05 1.91462e-05 4.75183e-06 4.2863e-05 0.000241354 4.99295e-05 5.4068e-06 8.84542e-06 2.78659e-06 6.70229e-06 1.08654e-05 5.22595e-06 4.23626e-06 8.36346e-06 4.4504e-06 0.00011062 0.000283457 4.23437e-06 6.57984e-06 0.00129811 0.000337338 4.60769e-06 3.36855e-05 5.11215e-05 0.000256339 3.25464e-06 8.80554e-05 3.93271e-06 3.46163e-05 4.11225e-05 2.64272e-05 3.58697e-06 0.000142391 5.09373e-06 7.42293e-06 0.000241388 1.25875e-05 3.80239e-06 7.65568e-06 0.0001195 0.000143406 0.000128245 5.42721e-06 0.000225784 0.000100261 6.55945e-06 5.85849e-06 0.000358501 1.02008e-05 2.16107e-06 3.04423e-06 7.87257e-05 0.000424395 0.000236194 4.26222e-06 6.99627e-05 4.4677e-05 0.000238258 8.39179e-06 6.59279e-06 0.000232078 1.37126e-05 4.02298e-06 0.000117785 6.87564e-05 8.1675e-06 0.000108219 0.000176513 3.71316e-06 6.03683e-06 4.24899e-06 0.000228112 0.000660434 0.000281091 1.03278e-05 2.42392e-06 0.000559319 0.000579935 0.000410325 2.31357e-05 0.000289077 3.53384e-06 6.71152e-05 6.86002e-05 0.000137762 8.04997e-05 0.000211729 0.000227748 0.000502961 0.00044124 5.47559e-05 0.000142565 5.37715e-06 3.14363e-06 1.43862e-06 0.000147907 4.22199e-06 1.04132e-06 0.000350521 0.000452681 3.48083e-05 1.02776e-05 0.000282685 0.000295204 2.78138e-06 3.87667e-05 3.28441e-06 2.6478e-06 0.000318845 1.68986e-05 3.17816e-05 0.000306006 2.77487e-05 2.84792e-06 0.000226898 1.55757e-06 8.64214e-06 0.000225195 2.40748e-06 0.000116248 4.42977e-05 0.000274167 7.50639e-05 0.000125117 2.96525e-06 1.41456e-05 3.74397e-06 3.05093e-05 0.000141023 0.000138389 6.70235e-06 
0.000874567 9.52528e-06 7.6576e-05 7.31956e-06 1.26958e-05 7.34127e-06 7.75539e-06 1.39422e-05 1.20704e-05 9.06239e-06 5.46576e-06 1.34294e-05 0.000550857 0.00113397 0.000701458 1.02901e-05 0.000238133 0.000626781 7.47979e-05 0.00055387 4.75777e-06 4.41036e-05 0.000817186 1.25769e-05 0.00035836 0.000203457 4.47317e-05 4.61707e-05 5.1412e-05 0.000170368 0.000152098 0.00011057 3.81921e-05 0.000166207 8.73724e-05 8.20935e-06 0.000466669 0.000274558 2.34572e-05 0.000540158 0.000404583 9.92128e-05 0.000378035 5.19314e-05 8.37453e-05 5.07067e-05 4.303e-05 0.000195228 3.39278e-06 0.000212403 8.6025e-05 7.90646e-06 5.3949e-06 0.000767532 7.6665e-06 0.000213896 0.000315857 9.5335e-06 3.40374e-05 1.78587e-05 0.000801427 3.89895e-06 2.77837e-05 8.89575e-05 7.15776e-06 2.69779e-05 0.000189943 6.2254e-05 0.000107726 9.52336e-06 2.28532e-05 0.000510685 7.74676e-06 0.000878937 0.000156996 1.54764e-05 0.000609728 6.56164e-06 9.5815e-06 1.46926e-05 0.000129157 5.99184e-05 1.37467e-05 0.000482806 0.000174386 0.000631739 0.000222658 4.49244e-05 0.000331516 6.48229e-06 0.000335146 6.78006e-05 0.00111318 1.11749e-05 5.28873e-06 0.000423788 2.49829e-05 4.16228e-06 0.000404254 5.20581e-05 2.00477e-05 0.000112823 0.000141382 9.96913e-06 5.23646e-05 0.000420541 8.01474e-06 0.000280512 0.000153607 6.35125e-06 6.84501e-06 4.34867e-06 1.18106e-05 0.00080632 0.000158189 0.000437311 0.000638184 5.24212e-05 1.09585e-05 0.000901647 0.000291594 0.00025458 6.25861e-05 3.93689e-05 0.00060783 0.000466672 0.000113167 1.73099e-05 0.000415004 0.000435324 3.7693e-06 0.000570736 0.000400116 0.000102188 0.000247828 0.00041139 6.54266e-06 0.000645968 5.6916e-06 0.000457021 7.70106e-05 1.96376e-05 6.80055e-06 7.55664e-05 0.000403105 0.000139295 4.37171e-06 0.000623385 0.000269992 8.32489e-05 8.37323e-05 0.000130913 6.99219e-05 0.00010573 0.000155984 1.06793e-05 7.04855e-06 3.79285e-05 8.96156e-06 0.00052316 1.21763e-05 1.74474e-05 7.57279e-06 1.24796e-05 0.000269387 0.00015327 0.000116361 9.62433e-05 4.58839e-06 0.000202318 1.02987e-05 8.28144e-05 5.72226e-05 0.00023771 0.000300258 5.30412e-05 1.39994e-05 5.98552e-05 4.81301e-05 5.46259e-05 1.08441e-05 1.46116e-05 5.69436e-05 0.000185673 0.000148283 6.71173e-06 9.34161e-05 1.28604e-05 1.72634e-05 0.000156224 0.000406428 9.1925e-05 0.000263206 4.02687e-06 0.000538648 0.000958249 1.62871e-05 0.000233727 0.000194216 9.11294e-06 1.13268e-05 1.95218e-05 0.000401633 1.02186e-05 0.000100648 0.000148459 8.1016e-06 9.0173e-06 2.21878e-05 0.00106825 7.2672e-05 0.00070731 0.000445996 0.000410702 0.000270253 1.02548e-05 0.000796579 2.42931e-05 3.13453e-05 2.3413e-05 6.74745e-06 0.000290911 0.000434402 0.000421629 1.26119e-05 0.000473318 8.09194e-06 5.99401e-05 0.000340154 7.67199e-06 5.90156e-06 4.57763e-06 0.000408941 7.31238e-06 0.000398584 0.000132548 2.00651e-05 4.71204e-05 4.81202e-05 1.6745e-05 0.000103525 0.000483507 0.000111573 7.41397e-06 0.000185331 0.000181136 0.00024697 8.19153e-06 0.000115867 8.63996e-06 8.45415e-06 1.12858e-05 6.64906e-06 0.000110493 0.000402394 8.30118e-06 0.000158756 0.000453699 7.69012e-05 5.5796e-06 6.53659e-06 8.58925e-06 8.45846e-05 0.000291724 0.000968075 4.24807e-05 0.000405925 4.73396e-06 0.000258078 0.00103178 1.14954e-05 0.000270309 0.000245141 1.32793e-05 1.14236e-05 2.85029e-05 0.000547195 0.000713137 0.000154951 0.000411887 1.85612e-05 4.23109e-05 1.18683e-05 0.000180198 0.00080808 1.04989e-05 5.0406e-06 9.28133e-05 0.000481357 5.31341e-06 9.53237e-06 1.17451e-05 0.000198828 0.000225742 0.000836184 9.19281e-06 0.000405486 8.17219e-06 1.74981e-05 0.000192299 0.000239489 8.43292e-06 0.000126438 0.000138808 0.000432651 0.00146181 1.61766e-05 0.000122358 0.00123846 1.15321e-05 0.000466746 0.00019167 0.000167034 0.0001631 1.4429e-05 0.000397159 9.58257e-05 4.86591e-06 1.31439e-05 0.000548975 4.13499e-05 2.47066e-05 8.77703e-05 1.7608e-05 8.84519e-06 6.79073e-06 0.000576648 6.00961e-06 0.000723664 0.0004835 0.000721537 8.5944e-05 3.23428e-05 0.000568212 2.12864e-05 0.000170639 1.15535e-05 0.000104097 9.15752e-06 7.98898e-05 4.46443e-05 0.00040613 0.00033385 0.000127433 6.04135e-06 0.000917933 7.00658e-06 0.000291862 0.000218488 1.03815e-05 7.88622e-06 0.000205009 0.000104738 2.37492e-05 0.000469437 2.70155e-05 0.000478866 0.000488241 9.08481e-06 0.000503693 1.37521e-05 0.000409261 1.75061e-05 0.000343068 0.000401086 0.000137915 0.000288282 3.86567e-05 0.000542965 0.000402815 0.000122436 0.000930989 0.000412902 0.0013727 0.000113183 0.000118651 0.000505093 3.43399e-05 8.03124e-06 0.00041598 0.00108259 0.791878 0.000101051 1.26351e-05 9.31133e-06 0.00012672 7.99056e-06 0.00058768 0.000145408 6.52787e-06 4.91733e-05 7.6952e-06 0.000645581 8.48356e-06 0.000226588 0.00012394 4.79704e-05 1.22469e-05 0.000248104 5.24616e-06 8.43234e-06 1.99497e-05 1.25751e-05 0.000244021 3.54134e-06 4.0411e-05 0.000386492 0.000242113 7.47493e-05 1.30921e-05 1.25367e-05 7.55801e-06 0.000406163 1.75892e-05 1.85891e-05 1.64369e-05 3.24826e-05 3.70275e-06 0.000224138 0.000672212 3.38365e-05 0.000407748 5.74431e-06 4.62185e-06 0.000131178 0.000107742 4.59689e-05 0.000205617 1.7214e-05 2.59268e-05 0.000156958 0.000174393 0.000414555 0.00047434 0.000343667 3.29099e-05 0.000301694 1.14377e-05 6.55682e-05 0.000153454 0.000380668 0.000193322 0.000355975 5.65489e-06 1.16883e-05 6.19562e-05 4.82268e-06 1.60519e-05 5.59535e-06 0.000536386 7.47941e-06 0.000273445 0.00117054 0.000416115 0.000144936 0.000321833 9.91715e-05 1.29561e-05 3.66062e-06 4.68217e-05 1.62423e-05 0.000453758 0.000634255 1.94587e-05 8.23383e-05 1.25484e-05 0.000482196 1.37871e-05 0.000551965 0.000708866 0.0011336 9.9673e-06 0.000620814 0.000695691 0.000131505 3.8479e-06 1.42953e-05 0.00143991 0.000409324 0.000464634 6.72152e-06 1.4544e-05 0.000415358 1.05523e-05 0.000230011 1.43302e-05 0.00047743 7.46472e-05 9.59887e-05 1.94195e-05 0.000414596 0.000156884 0.000340651 0.000807144 0.00011739 2.0443e-05 1.17949e-05 5.89055e-05 9.63412e-06 0.000222392 0.000321722 0.000144264 0.00022123 0.000680194 0.000497084 0.000414507 6.56026e-05 9.49569e-06 0.000306653 5.94513e-06 1.36993e-05 3.67024e-05 6.23413e-05 1.55734e-05 1.19299e-05 0.000248081 5.30005e-06 0.000121648 0.00015632 0.000580776 0.000111267 1.20801e-05 0.000192302 0.000118498 5.53271e-05 6.98402e-05 0.000913712 0.000558321 0.000247736 1.59246e-05 9.52391e-06 0.000151335 1.81255e-05 5.27913e-06 1.61245e-05 0.000340095 1.07843e-05 0.000415128 0.000228598 7.22462e-05 6.36294e-05 0.000811329 5.65641e-05 8.2258e-06 9.63662e-06 1.41976e-05 0.000597044 0.000401564 6.76049e-05 0.000250098 4.08735e-06 5.79404e-05 3.6395e-06 1.93256e-05 0.0012454 0.000266723 0.000766825 0.000129714 0.000400077 0.000138468 8.90234e-06 2.04142e-05 0.000126649 3.06491e-05 0.000225914 2.16572e-05 0.000341728 0.0002477 0.000241598 0.00040114 7.50937e-06 0.000421195 0.000109891 0.000121754 1.12239e-05 4.32276e-06 0.000476448 0.000118059 7.01998e-06 5.74407e-05 0.000338004 2.03132e-05 0.000477175 8.64908e-05 0.000206893 2.21419e-05 0.000379248 0.00040404 9.28701e-06 0.000801718 5.99809e-06 0.000322124 9.78073e-06 8.94844e-06 0.000140244 0.000248852 2.55667e-05 0.000639162 6.20144e-06 1.1361e-05 0.000602923 0.000539295 0.00020761 4.17633e-05 0.000325705 0.000143198 1.41193e-05 8.89888e-06 1.3515e-05 0.000610626 0.000199972 0.000319256 0.000689722 0.000153644 0.000190854 3.70235e-06 9.7673e-05 0.000183824 0.000116897 0.000806397 0.000100392 0.000152803 0.000121494 0.000410792 0.00079969 6.43842e-05 9.41635e-06 0.000404891 1.19365e-05 3.43128e-05 0.000406978 5.01156e-05 0.000667974 0.000787784 1.52932e-05 0.000528752 1.73155e-05 6.90098e-05 7.88494e-06 0.000660238 0.0002516 6.82856e-05 9.27773e-06 0.000697375 1.03489e-05 0.000163668 0.000168446 1.52683e-05 4.74238e-06 0.000460735 0.000168556 0.000108599 0.000100764 0.000282234 6.16896e-05 4.66356e-06 0.000318883 1.05044e-05 9.46965e-05 6.88014e-06 3.8612e-06 9.7216e-06 9.22418e-06 0.000583078 0.000334836 4.41079e-05 0.000239916 0.0006444 0.000150674 5.74094e-05 4.73702e-05 0.000893983 0.000473386 2.182e-05 0.000340756 3.81908e-05 0.00028297 0.000182728 0.00015865 5.08137e-06 0.000406437 0.000432576 0.000189893 1.03951e-05 0.000364976 0.000404673 1.2849e-05 1.55131e-05 0.000247231 0.000424862 8.93201e-05 1.63464e-05 1.29689e-05 4.22852e-05 6.00223e-06 0.000413133 0.00039952 6.57364e-05 1.18461e-05 5.43064e-06 0.000118745 0.000131225 1.52266e-05 0.000276866 6.1856e-06 1.25988e-05 0.000318226 8.50974e-06 7.39119e-06 1.61746e-05 0.000431631 0.000432728 1.33502e-05 0.000122417 0.000131881 5.30885e-05 0.000292099 0.000131865 0.000721667 8.29917e-05 0.000152648 0.000626364 2.97316e-05 0.000142263 0.000124085 0.000629243 0.000198431 0.000399197 0.000165879 0.000512373 7.9712e-06 0.000598774 0.000493642 0.000321318 1.2071e-05 0.00061512 0.000186195 0.000670186 0.00013652 8.27282e-05 8.81434e-05 1.70053e-05 7.4441e-06 9.03676e-06 6.53052e-05 0.000885543 3.18103e-05 1.07271e-05 5.73907e-06 6.55343e-06 6.77161e-05 0.000415101 0.000132504 0.000799902 1.64495e-05 9.89732e-05 0.000411116 9.31598e-06 0.000384804 0.000803604 6.18549e-06 3.83244e-05 0.000476683 5.64464e-05 1.19216e-05 0.000257917 0.000557918 9.91773e-06 7.07684e-05 6.30812e-05 0.000153477 9.42835e-05 1.21664e-05 0.000148223 1.33027e-05 9.88925e-05 0.000128164 2.30426e-05 0.000414373 6.30622e-06 1.6134e-05 0.000424377 0.00036141 0.0012726 0.000404976 7.89767e-06 0.000228765 0.000413922 2.62283e-05 0.000519412 0.000109683 0.000809027 0.000132003 0.000409235 0.000409252 6.61003e-06 1.64635e-05 1.27971e-05 4.62334e-06 8.69778e-06 1.332e-05 9.07426e-05 0.000434753 0.000442646 0.000783592 4.97231e-06 7.3725e-06 1.33753e-05 8.09954e-06 6.53016e-06 0.000817421 0.000176336 0.000359485 0.000529397 7.2966e-06 1.04683e-05 0.000292236 4.95495e-06 1.45841e-05 0.000404902 6.41659e-06 5.69136e-05 9.411e-06 1.62522e-05 0.000534784 1.1536e-05 0.000156818 5.02228e-06 0.000635424 0.000551477 0.00153524 0.000205849 0.000546073 5.18815e-06 1.39789e-05 1.44937e-05 0.000161897 0.000260343 4.12824e-06 6.29826e-06 0.000155196 5.87138e-05 1.25863e-05 0.000548202 2.42165e-05 1.49289e-05 1.13793e-05 6.26393e-06 0.000409122 0.000607038 1.19743e-05 0.000105307 0.000226032 2.61135e-06 0.000531421 0.00022707 0.00015256 0.000393641 0.000509156 9.80569e-06 3.01044e-05 0.000876653 0.000410041 0.000254348 6.5411e-05 0.000160369 3.11843e-06 2.53279e-05 0.000225645 8.88995e-05 1.61473e-05 1.09246e-05 0.000149926 0.000162668 0.000136428 0.00081235 0.000400979 1.01573e-05 2.15697e-05 0.00024916 1.24263e-05 2.23611e-05 0.000407844 0.000544616 7.95527e-05 0.000409068 0.000156627 0.000838004 1.85054e-05 9.65262e-06 0.000437959 0.000629711 0.000148455 0.00119898 0.000399773 0.000378869 8.05129e-06 0.000278159 9.86201e-05 6.90359e-06 0.000779507 2.52963e-05 1.10059e-05 5.18476e-05 2.51792e-05 0.000227403 0.000406472 0.000782451 4.72192e-06 2.52601e-05 4.9873e-05 0.000162219 6.94677e-06 1.63459e-05 0.0001507 9.74639e-05 0.000173951 0.000835104 6.75447e-06 4.88762e-06 2.74621e-05 0.000376216 1.02742e-05 0.000143695 0.000153303 0.000166056 1.16017e-05 0.0005487 0.000370478 0.000430178 0.00072652 0.000402241 0.000905129 1.81856e-05 7.7668e-05 0.000432105 0.00012242 9.12279e-05 6.89569e-05 0.000137042 1.1961e-05 3.43583e-05 0.000433228 0.000879733 0.000241934 1.21847e-05 0.00024272 6.37496e-05 0.000107209 0.000779848 8.79916e-05 1.78192e-05 0.000476705 0.000433752 0.000403965 0.000123052 7.80504e-06 6.70286e-05 0.000482408 0.000413811 3.92108e-05 6.57322e-06 0.000210511 3.85533e-05 1.61693e-05 0.000282826 7.6777e-06 7.74277e-06 3.80917e-05 0.000411326 3.46907e-05 4.27893e-05 9.16687e-05 0.000118503 0.000406284 8.55214e-06 7.40441e-06 2.07642e-05 0.000386532 0.000107152 0.000113996 1.01828e-05 6.26841e-06 4.63583e-06 0.000101308 1.3929e-05 9.04596e-06 3.44303e-06 9.09457e-06 3.64675e-05 1.58467e-05 0.000409273 0.000303792 1.14298e-05 0.000192472 7.32011e-06 0.000129835 0.000310016 4.23632e-05 0.000292321 
0.00025476 2.81647e-06 0.000305651 0.000207095 0.000176765 3.2865e-05 0.000197571 0.000115878 5.66813e-05 0.000168713 6.09449e-05 2.35199e-06 5.97049e-05 0.000166274 0.000166622 4.96778e-05 9.72931e-05 0.000231267 0.000183601 0.000110725 7.94583e-05 0.000195763 9.30363e-06 0.000521968 0.000104378 8.73667e-05 2.21048e-05 6.17642e-05 4.84293e-05 4.65575e-05 0.000130251 0.00728949 0.000101216 5.30269e-05 0.000103938 6.00145e-05 4.17592e-05 9.15501e-05 0.000899165 0.000151192 6.63899e-05 0.000124191 0.0245662 0.000106169 2.39832e-05 0.000242622 9.60822e-05 4.33963e-05 7.29661e-06 0.000133343 4.64209e-06 0.00014875 4.43409e-05 0.000197236 9.49452e-05 6.61296e-06 0.000108606 0.000821256 0.000137148 7.24029e-05 0.000269923 0.000110793 0.000128763 7.38425e-05 0.000142471 0.000240144 1.40331e-05 0.000141913 3.78987e-05 5.82482e-05 0.000101569 0.0199091 8.24209e-05 9.77769e-05 0.000249296 8.10248e-05 0.0202174 9.50205e-05 0.000731834 0.000189468 0.000173802 3.75305e-05 0.00010138 9.52825e-05 0.000237065 0.060187 8.50526e-05 3.36632e-05 0.000180632 8.4686e-05 7.73652e-06 0.000109035 0.000153507 1.32019e-05 0.000160497 0.00016216 0.00018831 0.000965706 8.07318e-05 0.000148749 5.65414e-05 0.000185075 0.000135035 0.000116126 9.01885e-05 0.000136244 2.56903e-05 0.000104229 0.00016617 0.000122277 2.69523e-05 7.58596e-05 5.87719e-05 7.80957e-05 2.1687e-05 7.59914e-05 0.000301898 0.000240552 9.61165e-05 0.0912178 0.000162347 0.000145257 9.49085e-05 0.000158716 7.63275e-05 9.12505e-05 8.80686e-05 2.97931e-05 3.97739e-05 3.99516e-05 1.44176e-05 0.000269743 0.000140492 9.13393e-06 5.2603e-06 3.56487e-05 3.3329e-06 0.000117069 3.02494e-05 0.000212541 1.4481e-05 3.34711e-05 0.000188701 9.46385e-05 2.95302e-05 0.000417754 9.84305e-05 0.000210481 0.000164343 3.96177e-05 2.13011e-05 4.2519e-05 0.000260797 0.000108985 5.70602e-05 0.000153303 6.03758e-05 7.31682e-05 0.000290159 4.52237e-05 8.45622e-05 5.64467e-05 0.000243825 7.80874e-05 6.81451e-05 4.34507e-05 0.0071938 7.27165e-05 0.000159523 0.000152889 0.00024337 9.06667e-05 5.42805e-05 7.55932e-05 0.000321186 0.000448427 1.36885e-05 1.24393e-05 9.78398e-05 4.21601e-05 0.000146388 1.01456e-05 9.43812e-05 4.62758e-05 6.16571e-05 0.000253389 6.6633e-05 0.000113558 0.000102192 0.00013964 4.43876e-05 8.57784e-05 0.000101031 6.96159e-06 0.000203823 7.07448e-05 7.86413e-06 0.000441346 6.73475e-05 0.000223599 1.39056e-05 1.9781e-05 2.69598e-06 4.59581e-05 3.30273e-05 3.58602e-06 5.1412e-05 9.45796e-05 0.000121415 9.1951e-05 0.000107983 0.0749851 8.15704e-05 0.000136738 0.000180335 7.07158e-05 0.000109099 1.02775e-05 0.000150858 0.00042409 0.000113896 3.58728e-05 0.000159817 5.7764e-05 1.41771e-05 0.00025058 0.000256126 0.000103634 0.000243503 7.30349e-05 0.000124589 3.04642e-06 0.000109065 3.26078e-05 0.000252786 0.000123263 9.35314e-06 8.46543e-05 0.000114183 0.000213435 5.29133e-05 6.64778e-06 0.000199382 8.08814e-05 0.000251322 3.27806e-05 4.75839e-05 0.00018162 0.000124887 1.00267e-05 0.000120199 0.000104241 3.69161e-05 0.000280497 1.48514e-05 7.90727e-06 0.000301809 0.00023389 0.000122413 3.07883e-05 0.000267423 9.42971e-05 0.000206917 0.000108474 0.130903 0.000134804 0.000266828 3.45467e-06 6.27096e-05 0.000668986 0.000174642 0.00010896 2.3375e-05 6.04778e-05 9.03915e-05 0.000129518 0.000117164 0.000158985 3.31498e-05 3.92358e-05 0.000176548 5.19809e-05 0.000164201 0.000101955 0.000130011 0.000101896 1.35932e-05 1.95135e-05 8.3544e-05 8.55933e-06 0.000243361 6.81263e-05 0.000216469 0.000135668 0.000120198 4.5366e-06 0.000179006 0.000409847 0.000130066 7.22125e-05 0.000227276 0.000157176 0.000131143 0.000154001 0.000324396 2.12125e-05 0.00016175 8.34616e-05 0.000278356 0.000133933 0.000204246 5.66678e-05 0.000224873 5.98999e-05 9.37206e-05 5.74163e-05 0.000132988 0.000206911 0.000265353 0.000134391 0.000106953 0.00047411 0.000141609 0.000223938 0.000309672 0.000107491 0.000124849 6.78373e-05 5.72553e-05 7.70922e-05 0.000112928 9.05672e-05 1.08225e-05 0.000117525 1.06799e-05 5.83448e-05 1.67103e-05 0.000182279 2.79793e-05 7.93237e-05 0.00022041 0.000183568 0.000183534 2.15995e-05 0.000121556 0.000243016 0.000106409 0.000199052 0.0004011 0.000353482 8.61708e-06 0.000347544 0.000341761 0.000650824 0.00025362 0.000269267 6.85755e-05 0.000382553 0.000509676 0.000133116 0.000140254 0.000114417 0.000186805 0.00018065 7.60841e-05 0.000139802 0.000212544 3.01453e-05 6.61859e-06 0.000112846 7.56114e-05 0.000212373 0.000311501 4.59462e-05 2.30895e-05 1.37356e-05 0.163773 8.12785e-05 6.5416e-05 0.000142727 3.94014e-06 0.000383738 0.0199817 0.000171147 0.000155002 6.01043e-05 0.000135791 6.6055e-05 1.02233e-05 1.91338e-05 0.000159941 0.000131887 7.29148e-05 0.000785826 0.000573501 9.71659e-05 9.54084e-05 0.000571809 0.000150978 1.19354e-05 1.40762e-05 0.000188412 6.38439e-05 6.95122e-05 3.0048e-05 9.69018e-05 6.86339e-05 6.21196e-05 1.36424e-05 2.18275e-05 7.432e-05 5.00832e-05 4.75285e-05 0.000221766 0.000292167 6.15235e-06 0.000168595 9.56419e-06 4.11236e-05 2.60839e-05 0.000295054 0.000147531 0.000130299 0.000114468 0.000105757 0.000173528 4.83293e-05 0.000287407 6.96988e-06 4.63884e-05 0.000188497 0.000161023 9.39945e-05 0.000185433 0.000228831 1.525e-05 0.000358054 0.000109372 0.000196409 0.0171286 7.8673e-05 0.000155098 5.99787e-05 0.00013563 0.000125017 0.00013065 0.000271466 0.000123461 5.85036e-05 5.50478e-06 8.22126e-06 6.70381e-05 0.000110054 0.0003229 1.18416e-05 0.000279825 0.000148928 3.66161e-05 7.66761e-05 2.89068e-05 0.000161626 0.000625643 8.58789e-05 0.000106799 6.77748e-05 2.08229e-05 5.00151e-05 8.01807e-05 0.000161142 2.4076e-05 6.63352e-05 4.69171e-05 9.34375e-05 4.6916e-05 7.00993e-05 0.000104424 5.39444e-05 5.11532e-05 1.42984e-05 0.000392162 5.7658e-05 0.000179071 0.000269403 0.000157676 0.000356474 6.08508e-05 0.000144155 4.51783e-06 0.000130379 1.54555e-05 0.00027111 0.000294158 4.53286e-05 0.000148017 1.16878e-05 8.17829e-05 0.000171516 0.000212047 9.21659e-05 9.4152e-05 6.72481e-05 6.42612e-05 7.43646e-05 0.000178333 0.000108616 4.41901e-05 0.000299886 7.06331e-05 2.82475e-05 1.37677e-05 0.000504179 8.31753e-06 0.000116056 8.34296e-05 9.87371e-05 0.000111181 5.88391e-06 0.000167475 4.40065e-05 0.000153207 7.61744e-05 0.000125528 2.86312e-05 9.6379e-06 0.000260125 3.86928e-05 0.000143952 0.00013954 5.67644e-05 5.74403e-06 0.000101689 2.27978e-05 6.74136e-05 5.47598e-05 9.44417e-05 0.000121931 0.000104798 3.34261e-05 1.69834e-05 0.0002684 8.45302e-05 1.84074e-05 0.000122806 3.92527e-05 0.000135194 6.13898e-05 0.000199955 6.33887e-05 2.33341e-05 0.000106881 0.000133058 3.18414e-05 9.7563e-05 0.000190243 0.000116411 2.90305e-05 0.000113834 1.22825e-05 2.84348e-05 0.000120151 0.000563406 0.000277362 0.000158818 0.00026638 8.59551e-05 0.000160986 0.000116451 2.09321e-05 7.01454e-05 3.60307e-06 0.000231428 0.000160072 3.09504e-06 0.000142608 0.000163041 3.76063e-05 6.95397e-05 7.06229e-05 8.77183e-05 5.4924e-05 0.000271549 6.86393e-05 9.67936e-05 0.000316331 0.000202983 8.14089e-05 0.000105124 3.32248e-05 0.000182204 0.000160418 4.86004e-05 0.000396939 9.38497e-05 2.0347e-05 0.000274496 0.00748277 0.000141448 0.000115634 0.000881121 0.000208245 8.49858e-05 0.000170641 6.41282e-05 9.06263e-05 0.000100466 0.000113425 1.88395e-05 2.81172e-05 9.15655e-05 2.60719e-05 3.57523e-05 0.00040912 9.52691e-05 0.00024393 8.45566e-05 7.76441e-06 5.26446e-05 0.000258088 0.000160078 0.000371925 0.000118896 0.00014756 9.1874e-05 0.000278949 0.000181326 3.93191e-05 0.000118021 6.27195e-05 2.0543e-05 0.000129829 3.41263e-05 7.74883e-06 7.7713e-05 0.000345074 0.000139362 0.000289061 3.16048e-05 1.05187e-05 9.14847e-06 5.40699e-05 0.000135073 1.03138e-05 1.31297e-05 8.12801e-05 0.000264433 5.04409e-05 5.83709e-05 0.00142185 6.25978e-06 6.37231e-05 0.00014481 4.3796e-05 0.000344187 8.89568e-05 8.77571e-05 1.47755e-05 0.000282493 1.25078e-05 9.10573e-05 9.32885e-06 6.39505e-05 3.2874e-05 0.000461594 2.1433e-05 9.62856e-05 5.51461e-05 5.55969e-06 0.000119077 2.35866e-05 6.52571e-05 7.31382e-05 8.32427e-05 0.00029876 9.81874e-05 0.000163266 0.000106532 0.000142618 0.000133327 0.000123023 9.16969e-05 4.72906e-05 0.000165185 7.71369e-05 4.04418e-05 0.000106956 3.97576e-05 7.01581e-06 0.000187029 1.78204e-05 0.000126324 9.87458e-05 0.000320579 0.000170627 0.000126181 4.55777e-06 4.02005e-05 8.45776e-06 0.000117209 4.00841e-05 9.78675e-05 9.13521e-05 0.000169501 3.24001e-05 8.29812e-05 0.000187132 0.00010805 5.59598e-05 4.59604e-06 0.000221964 2.42958e-05 0.000294998 0.000194249 0.000239684 4.83583e-05 6.1411e-05 6.17121e-05 0.000133116 3.03846e-05 0.000197298 9.58104e-05 4.374e-05 0.000344375 4.62618e-05 0.000188546 0.00013338 0.000375928 8.80541e-05 2.73617e-05 9.11802e-05 0.000151064 0.000125335 0.0001585 6.71577e-05 0.000246423 1.14423e-05 4.68949e-05 9.84859e-05 7.25833e-05 4.98311e-05 4.56848e-06 0.000317021 6.82033e-06 0.000255496 0.000164442 6.24123e-05 0.000188338 0.000154708 1.49005e-05 0.000413475 0.00025628 9.03189e-05 0.000220428 4.35098e-05 0.000265432 3.44949e-05 6.52477e-05 7.88481e-05 0.000113178 0.000176266 6.56452e-05 9.6563e-05 0.000129325 5.88644e-05 8.42134e-05 5.2637e-05 3.12889e-05 4.54093e-05 7.34737e-05 0.000179392 1.57635e-05 9.47644e-05 3.73601e-05 0.000156739 0.000456397 0.000279895 9.65786e-05 4.04113e-05 1.72344e-05 5.19981e-05 0.000191735 5.3521e-05 0.000129817 0.000162856 0.000254831 1.59322e-05 7.09937e-05 5.04841e-05 0.000101564 3.24625e-05 0.00022795 4.56222e-05 1.36463e-05 3.58194e-05 0.000299609 5.6684e-05 3.98552e-05 0.00019001 0.000362051 7.96453e-05 0.000156006 9.78801e-05 0.000108953 1.10394e-05 0.000248756 0.000217472 3.69856e-06 6.30228e-05 4.45821e-05 0.000201229 7.40262e-05 0.000121487 3.5722e-05 2.49965e-05 0.000181509 1.12135e-05 0.000323357 5.97133e-05 7.39382e-05 5.02161e-05 7.80675e-05 4.20053e-05 6.15419e-05 3.60997e-05 0.000105738 5.10619e-05 4.62541e-05 3.99953e-05 5.80448e-05 0.000103238 1.65376e-05 7.85526e-05 4.35345e-05 1.8212e-05 3.05969e-06 8.62558e-06 0.000186456 0.000289506 0.0269823 8.43663e-05 0.000109305 4.47831e-05 5.3554e-05 0.000218978 5.18438e-05 5.7884e-06 2.43538e-05 4.82794e-05 0.000401066 8.95539e-05 0.000422257 0.000311288 9.56903e-05 0.000142505 1.72987e-05 8.42052e-05 7.27923e-05 0.000129881 0.000212998 0.000100051 0.000282301 0.0001288 0.203983 0.000125488 0.000214488 1.80812e-05 4.08872e-05 7.81552e-06 7.92633e-06 0.000105997 0.00010007 1.30755e-05 0.000173497 3.35079e-05 7.04757e-05 0.000127097 6.24521e-06 2.91738e-05 4.83833e-05 3.72008e-05 0.000167146 1.0724e-05 9.78267e-05 0.000154456 0.000285123 0.000105268 0.000198111 0.000103856 5.73576e-05 1.67436e-05 4.61858e-05 4.10068e-05 0.00013161 8.4215e-05 0.000156422 0.000165127 0.000216446 4.73499e-05 4.10427e-05 1.66054e-05 5.53844e-05 0.000222654 5.99342e-05 1.14272e-05 0.000156032 9.67335e-05 0.000219416 4.49461e-06 0.000142307 2.05768e-05 0.000169518 0.000149915 0.000437197 0.00012458 4.30566e-05 0.00015857 0.000147914 0.00013529 0.00117579 1.87426e-05 4.12976e-05 8.62851e-05 0.00026589 0.000167985 0.000477363 8.90356e-05 9.63996e-05 0.000390497 0.000102561 5.93174e-05 5.76553e-05 7.3188e-05 6.45803e-05 0.000114255 4.98211e-05 8.52221e-05 5.44145e-05 8.12955e-05 7.00318e-06 0.000116736 0.000129387 4.98265e-05 0.000180981 5.17693e-05 0.00040685 7.5563e-05 9.4748e-05 0.00016535 0.000130969 0.000127601 0.000138934 0.00019658 0.000367359 9.89784e-05 0.000105293 0.000116265 9.18138e-05 2.43421e-06 0.000147025 5.21735e-05 0.000274887 0.000182822 8.30443e-05 3.67675e-05 3.88089e-06 0.000145817 0.000122564 7.92117e-05 0.000260654 6.63174e-05 0.000113313 8.44544e-05 3.47521e-05 4.71295e-05 0.000143919 8.98713e-05 0.000157422 2.64974e-05 8.94369e-05 0.000193378 3.13645e-05 7.36638e-05 0.000329556 0.000133428 7.83401e-06 9.91999e-05 0.000133492 8.40203e-06 3.10541e-05 7.15373e-06 4.78137e-05 6.64332e-06 4.98199e-05 0.000315204 0.000172825 4.80543e-05 0.000722289 5.60513e-05 0.000134185 0.000128469 0.000120072
[truncated: 11,482,798 more chars]
