# Supplementary material for: Transferable Measurements of Heredity in Models of the Origins of Life
Source: PLoS One. 2015 Oct 19;10(10):e0140663. doi: 10.1371/journal.pone.0140663 (PMC4610668; doi:10.1371/journal.pone.0140663)
Supplement: S1 Data — (ZIP) [file pone.0140663.s001.zip › data/species/species_tests.py]

import numpy as np
from sklearn import metrics
from sklearn.metrics import pairwise_distances
from sklearn.cluster import KMeans, DBSCAN, SpectralClustering, AgglomerativeClustering, MeanShift, estimate_bandwidth
from sklearn.decomposition import PCA, KernelPCA
from sklearn.preprocessing import StandardScaler
from sklearn import cross_validation 
from matplotlib import pyplot as plt

reg = 10
genome_length = 1000
popsize = 1000 + reg

def make_random_species(N, ones_rarity):
	rarity = np.zeros( (genome_length) )
	
	for i in range(genome_length):
		j = int( i*len(ones_rarity) / genome_length )
		rarity[i] = ones_rarity[j]
		
	progenitor = np.zeros( (N, genome_length) )
	for i in range(N):
		progenitor[i,:] = 1*(np.random.randint(1000000, size=genome_length) < rarity*1000000)
	
	return progenitor
	
def generate_mutant(parent, mrate):
	lmrate = np.zeros( (genome_length) )
	
	for i in range(genome_length):
		j = int( i*len(mrate) / genome_length )
		lmrate[i] = mrate[j]
		
	mutant = np.copy(parent)
	
	mutations = 1*(np.random.randint(1000000, size=genome_length) < lmrate*1000000)
	
	for i in range(genome_length):
		if mutations[i]:
			mutant[i] = 1-mutant[i]
	
	return mutant

def PCAmetric(population):
	count = 0
	stdev = 0
	fraction = 1
	
#	subdata = StandardScaler().fit_transform(population)
	
	pca = PCA().fit(population)

	latent = pca.explained_variance_ratio_
	latent = latent[latent>0] # Cut off zero values
	latent = np.log(latent)
	dlatent = np.zeros( (latent.shape[0]-1,))
	
	for i in range(latent.shape[0]-1):
		dlatent[i] = latent[i+1]-latent[i]
	
	# Good to chop off the end, since numerical error tends to make for steep declines there
	dlatent = -dlatent[0:(int(dlatent.shape[0]*0.5))]
	dlatent = dlatent**4
	
	mval = np.mean(dlatent)
	dlatent = dlatent - mval
	dlatent[dlatent<0] = 0
	#mval = np.mean(dlatent)
	#dlatent = dlatent - mval
	#dlatent[dlatent<0] = 0
	#mval = np.mean(dlatent)
	#dlatent = dlatent - mval
	#dlatent[dlatent<0] = 0
	#mval = np.mean(dlatent)
	#dlatent = dlatent - mval
	#dlatent[dlatent<0] = 0
	#mval = np.mean(dlatent)
	#dlatent = dlatent - mval
	#dlatent[dlatent<0] = 0
	
	norm = np.sum(dlatent)+1e-16
	moment = np.sum(dlatent * (1+np.arange(dlatent.shape[0])))
	
	count = moment / norm
	
	#count = np.argmax(dlatent);
	
	#~ threshold = latent[latent.shape[0]-1]
	#~ #threshold = 0.05*latent[0]
	#~ 
	#~ for iter in range(100):
		#~ lcount = 0
		#~ for i in range(latent.shape[0]):
			#~ if (latent[i] > threshold):
				#~ lcount += 1
			#~ 
		#~ count = lcount
		#~ postmean = 0
		#~ norm = 0
		#~ for i in range(lcount, int(4*lcount)):
			#~ if i<latent.shape[0]:
				#~ postmean += latent[i]
				#~ norm += 1
		#~ 
		#~ postmean /= norm
		#~ 
		#~ # Use a higher alpha with log
		#~ threshold = (latent[0] - postmean)*0.2 + postmean
	return count

def poissonRand(N):
	for i in range(N):
		if (np.random.randint(N) < 0.5):
			return i
	
	return N-1

# Cases are:
# 0: f1 = 0.5, m=0.05
# 1: f1 = 0.05, m=0.05
# 2: f1 = 0.5, m=0.2
# 3: f1 = 0.05, m=0.2
# 4: f1 = 0.05, m=[0.05, 0.2]
# 5: f1 = [0.05, 0.5], m=0.05
# 6: f1 = [0.05, 0.5], m=[0.2, 0.05, 0.05, 0.2]
# 7: f1 = 0.05, m=0.05, Poisson population

data = np.zeros( (150,8) )

#regulator = make_random_species(1, [1.0])
	
outfile = open("data0.txt","wb")
for N in range(1,150):
	parents = make_random_species(N, [0.5])

	population=np.zeros( (popsize, genome_length) )
		
	for i in range(popsize-reg):
		population[i] = generate_mutant(parents[np.random.randint(N),:],[0.05])

	regulator = population[0]

	for i in range(popsize-reg,popsize):
		population[i] = regulator
		
	count = PCAmetric(population)
	
	data[N,0] = count
	outfile.write("{} {}\n".format(N,count))	
outfile.close()

outfile = open("data1.txt","wb")
for N in range(1,150):
	parents = make_random_species(N, [0.05])

	population=np.zeros( (popsize, genome_length) )
		
	for i in range(popsize-reg):
		population[i] = generate_mutant(parents[np.random.randint(N),:],[0.05])

	regulator = population[0]
	
	for i in range(popsize-reg,popsize):
		population[i] = regulator
		
	count = PCAmetric(population)
	
	data[N,1] = count	
	outfile.write("{} {}\n".format(N,count))
outfile.close()

outfile = open("data2.txt","wb")
for N in range(1,150):
	parents = make_random_species(N, [0.5])

	population=np.zeros( (popsize, genome_length) )
		
	for i in range(popsize-reg):
		population[i] = generate_mutant(parents[np.random.randint(N),:],[0.2])

	regulator = population[0]
	
	for i in range(popsize-reg,popsize):
		population[i] = regulator
		
	count = PCAmetric(population)
	
	data[N,2] = count	
	outfile.write("{} {}\n".format(N,count))
outfile.close()

outfile = open("data3.txt","wb")
for N in range(1,150):
	parents = make_random_species(N, [0.05])

	population=np.zeros( (popsize, genome_length) )
		
	for i in range(popsize-reg):
		population[i] = generate_mutant(parents[np.random.randint(N),:],[0.2])

	regulator = population[0]

	for i in range(popsize-reg,popsize):
		population[i] = regulator
		
	count = PCAmetric(population)
	
	data[N,3] = count	
	outfile.write("{} {}\n".format(N,count))
outfile.close()

outfile = open("data4.txt","wb")
for N in range(1,150):
	parents = make_random_species(N, [0.05])

	population=np.zeros( (popsize, genome_length) )
		
	for i in range(popsize-reg):
		population[i] = generate_mutant(parents[np.random.randint(N),:],[0.05, 0.2])

	regulator = population[0]

	for i in range(popsize-reg,popsize):
		population[i] = regulator
		
	count = PCAmetric(population)
	
	data[N,4] = count	
	outfile.write("{} {}\n".format(N,count))
outfile.close()

outfile = open("data5.txt","wb")
for N in range(1,150):
	parents = make_random_species(N, [0.05, 0.5])

	population=np.zeros( (popsize, genome_length) )
		
	for i in range(popsize-reg):
		population[i] = generate_mutant(parents[np.random.randint(N),:],[0.05])

	regulator = population[0]

	for i in range(popsize-reg,popsize):
		population[i] = regulator
		
	count = PCAmetric(population)
	
	data[N,5] = count	
	outfile.write("{} {}\n".format(N,count))
outfile.close()

outfile = open("data6.txt","wb")
for N in range(1,150):
	parents = make_random_species(N, [0.05, 0.5])

	population=np.zeros( (popsize, genome_length) )
		
	for i in range(popsize-reg):
		population[i] = generate_mutant(parents[np.random.randint(N),:],[0.2, 0.05, 0.05, 0.2])

	regulator = population[0]

	for i in range(popsize-reg,popsize):
		population[i] = regulator
		
	count = PCAmetric(population)
	
	data[N,6] = count	
	outfile.write("{} {}\n".format(N,count))
outfile.close()

outfile = open("data7.txt","wb")
for N in range(1,150):
	parents = make_random_species(N, [0.05])
	
	population=np.zeros( (popsize, genome_length) )
		
	for i in range(popsize-reg):
		population[i] = generate_mutant(parents[poissonRand(N),:],[0.05])

	regulator = population[0]

	for i in range(popsize-reg,popsize):
		population[i] = regulator
		
	count = PCAmetric(population)
	
	data[N,7] = count
	outfile.write("{} {}\n".format(N,count))
outfile.close()
