# Supplementary material for: Transferable Measurements of Heredity in Models of the Origins of Life
Source: PLoS One. 2015 Oct 19;10(10):e0140663. doi: 10.1371/journal.pone.0140663 (PMC4610668; doi:10.1371/journal.pone.0140663)
Supplement: S1 Data — (ZIP) [file pone.0140663.s001.zip › data/species/data1.txt]

1 1.0
2 1.0200346344
3 2.02183530515
4 3.012382605
5 4.04841943244
6 5.01010368019
7 6.17953054305
8 7.06250636923
9 8.0501195274
10 9.10920193664
11 10.1966266543
12 11.0873327183
13 12.1249260167
14 13.0930586947
15 14.3102295315
16 15.1902023627
17 16.3788464904
18 17.2131326079
19 18.7449069829
20 19.1719526611
21 20.3230860466
22 21.6773851583
23 22.2845306451
24 23.8366525384
25 24.6264763554
26 25.8425999443
27 26.6741752973
28 27.7076424747
29 28.3147661079
30 29.8137691969
31 30.4539509169
32 31.7040951198
33 32.2338023445
34 33.3581020414
35 34.6270974172
36 35.4223120041
37 36.9790055304
38 37.9450601273
39 38.7776551257
40 39.9885907839
41 40.3312519509
42 41.8934920021
43 42.5889690598
44 43.8977055511
45 44.9890385079
46 45.5940854831
47 46.7783800697
48 46.757777582
49 48.7964352121
50 49.4050835444
51 50.4371991587
52 51.4984207307
53 53.0
54 53.9829570396
55 50.6594876571
56 55.9890313094
57 56.4729497705
58 56.8068321359
59 59.0
60 59.9659518175
61 60.9784850318
62 57.1311837999
63 62.9930659713
64 62.1531923417
65 61.4360576891
66 64.997750229
67 65.547729257
68 67.9337646922
69 67.0177904493
70 69.442228508
71 67.0104795932
72 58.5073167938
73 70.7054690519
74 71.467722214
75 15.3049832405
76 75.8074217715
77 64.992714478
78 59.332319972
79 76.3902367108
80 72.7315624897
81 77.8989490669
82 78.0874814574
83 73.4506404554
84 20.173475944
85 33.5022865593
86 57.7623357065
87 8.64518378968
88 31.5519501356
89 49.8794865758
90 44.8437218845
91 80.1484069468
92 2.74758321303
93 37.7736723801
94 2.57258224896
95 40.0402346869
96 9.24496871127
97 1.10248600428
98 24.1414797137
99 78.6005991792
100 2.42320758544
101 15.8684867771
102 1.53978111317
103 72.4881999711
104 1.66338764123
105 10.8359885397
106 19.1907147207
107 7.05253633399
108 1.0
109 2.34005604487
110 1.0
111 3.35252191125
112 1.30787144523
113 4.02856384974
114 7.82626640245
115 1.47774111403
116 1.17467600114
117 1.0
118 1.09164635923
119 1.55043631447
120 1.2862041223
121 3.10459770064
122 1.0
123 1.0
124 1.0
125 1.37612800516
126 1.00341616735
127 1.0
128 1.02928069155
129 1.4771380574
130 1.0
131 1.0
132 1.30211447053
133 1.00330691447
134 1.00061666041
135 1.0
136 1.0
137 1.0
138 1.0
139 1.0
140 1.0
141 1.0
142 1.0
143 1.0
144 1.00026292795
145 1.0
146 1.0
147 1.0
148 1.0
149 1.0
