# Supplementary material for: Transferable Measurements of Heredity in Models of the Origins of Life
Source: PLoS One. 2015 Oct 19;10(10):e0140663. doi: 10.1371/journal.pone.0140663 (PMC4610668; doi:10.1371/journal.pone.0140663)
Supplement: S1 Data — (ZIP) [file pone.0140663.s001.zip › data/species/data7.txt]

1 1.0
2 1.0066555231
3 2.01002823697
4 3.08802452092
5 4.01824013053
6 5.15971828082
7 5.95950930342
8 6.2052978363
9 8.13719533691
10 7.93137283766
11 7.24761332549
12 5.44459958218
13 5.97489645838
14 3.91375957809
15 6.0115577533
16 3.85214160675
17 4.19080570169
18 5.73964583988
19 3.39372063676
20 6.10951667517
21 2.8868929781
22 3.08326595181
23 4.26335369418
24 1.08554266049
25 2.08312257029
26 2.5702462355
27 2.78259944445
28 2.11261547328
29 1.3892162166
30 1.70848104848
31 1.65434290044
32 1.18038592095
33 1.61039106351
34 1.1818519333
35 1.52236746345
36 1.04047392617
37 1.46634376429
38 1.35753669469
39 1.44729657852
40 1.17377728635
41 1.0
42 1.0
43 1.0
44 1.0
45 1.0
46 1.01941616057
47 1.02524404025
48 1.0
49 1.0
50 1.0
51 1.0
52 1.00222796304
53 1.0
54 1.0
55 1.0
56 1.0
57 1.0
58 1.0
59 1.0
60 1.0
61 1.0
62 1.0
63 1.0
64 1.0
65 1.0
66 1.0
67 1.0
68 1.0
69 1.0
70 1.0
71 1.0
72 1.0
73 1.0
74 1.0
75 1.0
76 1.0
77 1.0
78 1.0
79 1.0
80 1.0
81 1.0001341065
82 1.0
83 1.0
84 1.00460513222
85 1.0
86 1.0
87 1.0
88 1.00557509274
89 1.0
90 1.0
91 1.0
92 1.0
93 1.0
94 1.0
95 1.0
96 1.00082655731
97 1.0
98 1.0
99 1.0
100 1.0
101 1.0
102 1.0
103 1.00109283489
104 1.00421291385
105 1.00531359881
106 1.0
107 1.00304020417
108 1.0
109 1.0
110 1.0
111 1.0
112 1.0
113 1.0
114 1.0
115 1.0
116 1.0
117 1.0
118 1.0
119 1.0
120 1.0
121 1.01614583075
122 1.01745225906
123 1.00270731248
124 1.0015729797
125 1.0
126 1.0
127 1.0
128 1.0
129 1.00538045624
130 1.0
131 1.00151107481
132 1.0
133 1.0
134 1.0
135 1.0
136 1.0
137 1.00824500783
138 1.0
139 1.01337045766
140 1.005495367
141 1.0
142 1.00675865024
143 1.01847631653
144 1.0
145 1.0
146 1.0
147 1.0
148 1.0
149 1.0
