# Supplementary material for: Transferable Measurements of Heredity in Models of the Origins of Life
Source: PLoS One. 2015 Oct 19;10(10):e0140663. doi: 10.1371/journal.pone.0140663 (PMC4610668; doi:10.1371/journal.pone.0140663)
Supplement: S1 Data — (ZIP) [file pone.0140663.s001.zip › data/species/data0.txt]

1 1.0
2 1.00049203843
3 2.0001185516
4 3.0
5 4.00775379068
6 5.00764122878
7 6.01200959265
8 7.00260371239
9 8.00613061672
10 9.00295523308
11 10.0026168981
12 11.0290614165
13 12.0027812098
14 13.0133706826
15 14.0092410568
16 15.0108286397
17 16.0205355075
18 17.0273794584
19 18.0006722861
20 19.0073168242
21 20.0219730108
22 21.0188254072
23 22.0080246365
24 23.0096083234
25 24.0250414091
26 25.0139268037
27 26.0294120821
28 27.0444744075
29 28.0024467732
30 29.0107648796
31 30.012862004
32 31.0128665937
33 32.00298
34 33.0462821994
35 34.0170670114
36 35.0134110104
37 36.0031637774
38 37.0406976659
39 38.0044639417
40 39.0006330514
41 40.0071145169
42 41.0165335692
43 42.0548955122
44 43.0383670519
45 44.0416528813
46 45.0153933242
47 46.0468775594
48 47.1016834098
49 48.0390983238
50 49.0298985039
51 50.0596080617
52 51.0134751959
53 52.0014761702
54 53.0222538218
55 54.1246855274
56 55.0559272686
57 56.1125758986
58 57.0257644839
59 58.0278590363
60 59.2106169241
61 60.0490428687
62 61.0073013392
63 62.0716664264
64 63.1322335786
65 64.0279383057
66 65.0424339219
67 66.0176071588
68 67.0424855545
69 68.1938341482
70 69.107286232
71 70.0354850933
72 71.4228810796
73 72.0317246726
74 73.0149872299
75 74.1307005056
76 75.1582502029
77 76.2193780323
78 77.057593937
79 78.0160135946
80 79.0182244241
81 79.4328462801
82 80.4207424788
83 82.003811057
84 83.0773016614
85 84.1239136246
86 85.000716226
87 86.1203442714
88 87.2862954573
89 88.3127161855
90 89.8539413185
91 90.4287547288
92 91.0565413561
93 92.0818690531
94 93.1331475899
95 94.3545990667
96 95.0250189546
97 96.0868043498
98 96.327321546
99 98.6297538044
100 99.0579985677
101 100.008684296
102 101.001119643
103 101.999675886
104 103.060884385
105 104.139499278
106 105.010285714
107 105.391454107
108 107.028666283
109 105.886208983
110 108.378958933
111 107.036192243
112 111.211052811
113 111.49497736
114 113.180670043
115 113.90776965
116 108.505763783
117 115.198087395
118 116.21242562
119 118.005387206
120 116.784048934
121 119.998105104
122 120.621273854
123 122.086836133
124 123.058004434
125 121.627743096
126 125.05744282
127 120.804830842
128 126.606014804
129 125.800004228
130 127.450247631
131 102.44818545
132 127.162303661
133 131.066213789
134 116.036513625
135 131.273130457
136 135.022234653
137 135.373377599
138 132.44561546
139 130.408021094
140 90.3045788846
141 140.793926006
142 139.051287008
143 140.759572122
144 140.78988591
145 142.269122265
146 145.0
147 129.491644007
148 143.523205344
149 142.856788582
