# Supplementary material for: Transferable Measurements of Heredity in Models of the Origins of Life
Source: PLoS One. 2015 Oct 19;10(10):e0140663. doi: 10.1371/journal.pone.0140663 (PMC4610668; doi:10.1371/journal.pone.0140663)
Supplement: S1 Data — (ZIP) [file pone.0140663.s001.zip › data/species/data2.txt]

1 1.0
2 1.00907676921
3 2.02552323137
4 3.03841102644
5 4.04366514606
6 5.07845857382
7 6.12059270054
8 7.1196529368
9 8.12435329615
10 9.26019331276
11 10.2980222874
12 11.2452058651
13 12.3379126525
14 13.2065051228
15 14.2699771917
16 15.5871202369
17 16.5608230737
18 17.5268119333
19 18.6123864888
20 19.6915398406
21 20.6437058397
22 21.4393775969
23 22.9046489121
24 23.7541179599
25 24.9025215615
26 25.8416278208
27 26.6080133799
28 27.6937367047
29 28.8869655199
30 29.9001943514
31 30.8624409905
32 31.8264890845
33 32.8491230983
34 33.9876034936
35 34.9785647137
36 35.9167889293
37 36.8668201387
38 37.9463436302
39 38.8655041278
40 39.5963839821
41 40.9048184757
42 41.6052101383
43 42.1484803215
44 43.7854080228
45 44.0566833589
46 45.1684534038
47 46.8721445699
48 47.469320113
49 48.9896881909
50 49.7933107416
51 50.3866931632
52 51.4880336255
53 51.8174037268
54 53.7056612322
55 52.843229957
56 55.8037723298
57 50.9796370967
58 52.25232841
59 57.083979513
60 57.115413246
61 41.3519004507
62 55.8381372596
63 50.070844072
64 58.2764748506
65 61.1031673806
66 27.34906113
67 47.5385271348
68 41.938127624
69 53.505701568
70 14.8533972435
71 45.3427540247
72 24.487535591
73 22.4285590864
74 5.14096907242
75 18.806352644
76 13.7591482188
77 23.5012234263
78 28.4965886826
79 20.506552053
80 8.79088484576
81 5.40805062622
82 3.00895976987
83 6.06917602334
84 1.7475594535
85 1.65654212157
86 5.71858784494
87 5.39612106125
88 4.12217734006
89 1.43967961104
90 4.50518808784
91 1.43008606482
92 1.0
93 2.03693561611
94 1.0
95 1.07006687722
96 1.0
97 1.0340356291
98 1.0
99 1.0
100 1.0
101 1.44263313534
102 4.17968308624
103 1.0
104 1.0
105 1.0
106 1.0
107 1.0
108 1.0
109 1.0
110 1.0
111 1.00075754506
112 1.0
113 1.0
114 1.0
115 1.0
116 1.00503422428
117 1.0
118 1.0
119 1.0
120 1.0
121 1.0032730524
122 1.0
123 1.0
124 1.01533822668
125 1.0
126 1.0
127 1.0
128 1.0
129 1.0
130 1.0
131 1.0
132 1.0
133 1.0
134 1.0
135 1.0
136 1.0
137 1.0
138 1.0
139 1.0
140 1.0
141 1.0
142 1.0
143 1.00471578403
144 1.0
145 1.0
146 1.0
147 1.0
148 1.0
149 1.0
