# Supplementary material for: Transferable Measurements of Heredity in Models of the Origins of Life
Source: PLoS One. 2015 Oct 19;10(10):e0140663. doi: 10.1371/journal.pone.0140663 (PMC4610668; doi:10.1371/journal.pone.0140663)
Supplement: S1 Data — (ZIP) [file pone.0140663.s001.zip › data/species/data6.txt]

1 1.0
2 1.00396032223
3 2.00838660951
4 3.0090283685
5 4.01633275784
6 5.01935191753
7 6.03010343266
8 7.02104769997
9 8.0378480983
10 9.02907510713
11 10.0479990094
12 11.0721266354
13 12.1014201568
14 13.0561232055
15 14.0756093195
16 15.1552226337
17 16.1211710849
18 17.2681955964
19 18.0750223066
20 19.2026209843
21 20.3037404865
22 21.3081966821
23 22.3966188994
24 23.1219305805
25 24.4248713047
26 25.497910461
27 26.7068487708
28 27.2869008708
29 28.5808139145
30 29.6889941783
31 30.8881637278
32 31.453889809
33 32.614940528
34 33.442241772
35 34.8238163504
36 35.8708407278
37 36.726404467
38 37.690713726
39 38.887316298
40 39.9647436817
41 40.192656334
42 41.9066524784
43 42.9574172561
44 43.9153888613
45 44.9873573488
46 45.9258315446
47 46.8197576494
48 47.907047887
49 48.8767717368
50 49.7863188923
51 50.5976756571
52 50.7240870201
53 52.0553200934
54 53.6466170377
55 53.6416932408
56 55.7386209708
57 56.5333331195
58 56.7032338733
59 58.9604777154
60 59.725887087
61 58.9572680795
62 61.9024172245
63 60.629712132
64 63.4230557046
65 63.8494502412
66 64.8573487251
67 49.8429640283
68 57.7289946984
69 65.5904943293
70 59.1914057727
71 58.5672951486
72 46.9776628016
73 57.8734963068
74 60.802590509
75 56.2810818725
76 57.4711890657
77 64.4596653637
78 53.8259238212
79 70.9232669827
80 6.28684489083
81 3.00021606495
82 58.1995192566
83 14.9566636292
84 9.42748434703
85 39.6416974267
86 4.25142055968
87 59.8044096527
88 16.9520768576
89 5.86494419616
90 10.1573677144
91 1.52504318935
92 2.58044433072
93 8.65050022671
94 1.3760140774
95 5.228630312
96 1.12573144274
97 2.05573558004
98 1.17436256225
99 1.35405611501
100 1.32310750333
101 1.0
102 1.51310976799
103 1.08004131028
104 2.77123446639
105 1.01269584305
106 1.04844695169
107 1.0
108 1.0
109 1.54343681357
110 1.0
111 1.0
112 1.0
113 1.01720788064
114 1.00227220212
115 1.0
116 1.00054878782
117 1.01780171638
118 1.0
119 1.0
120 1.0
121 1.01563101722
122 1.00349937875
123 1.00326068765
124 1.0
125 1.0
126 1.0
127 1.0
128 1.0
129 1.0
130 1.00278992714
131 1.00003071882
132 1.0
133 1.00091087177
134 1.0
135 1.0
136 1.0
137 1.0
138 1.0
139 1.0
140 1.00070983021
141 1.0
142 1.0
143 1.0
144 1.0
145 1.0
146 1.0
147 1.0
148 1.0
149 1.0
