# Supplementary material for: Transferable Measurements of Heredity in Models of the Origins of Life
Source: PLoS One. 2015 Oct 19;10(10):e0140663. doi: 10.1371/journal.pone.0140663 (PMC4610668; doi:10.1371/journal.pone.0140663)
Supplement: S1 Data — (ZIP) [file pone.0140663.s001.zip › data/species/data4.txt]

1 1.0
2 1.02238252367
3 2.05693259148
4 3.05523701675
5 4.11192410892
6 5.25521541819
7 6.19424512223
8 7.43536341429
9 8.6447876138
10 9.33562077351
11 10.5552853522
12 11.9417936874
13 12.6037891358
14 13.9136743453
15 14.904066841
16 15.4255697646
17 16.9574025075
18 17.9844980117
19 19.0
20 19.9955857977
21 21.0
22 21.9993300048
23 22.9912451326
24 23.9101485315
25 24.9700386431
26 25.9691408616
27 26.9629090386
28 27.8343660704
29 29.0
30 29.7170757025
31 27.5615251015
32 31.0097282804
33 30.2836690471
34 19.8075805098
35 30.5346814366
36 30.7246348307
37 3.48695992742
38 4.29959771684
39 22.157964556
40 4.84049390693
41 2.32545502495
42 9.70251563024
43 1.76493272477
44 1.89680663229
45 1.24889240239
46 1.40603225079
47 1.07474698872
48 1.09984183163
49 1.00119011
50 1.01734293653
51 1.0
52 1.0
53 1.0
54 1.0
55 1.0
56 1.0147465176
57 1.0
58 1.0
59 1.0
60 1.00008925459
61 1.0
62 1.0
63 1.0
64 1.0
65 1.0
66 1.0
67 1.01204335086
68 1.0
69 1.0
70 1.0
71 1.0
72 1.00237067316
73 1.0
74 1.0
75 1.01388353371
76 1.0
77 1.0
78 1.0
79 1.0
80 1.0
81 1.0
82 1.0
83 1.0
84 1.0
85 1.0
86 1.0
87 1.0
88 1.0
89 1.0
90 1.0
91 1.0
92 1.0
93 1.0
94 1.0073504609
95 1.0
96 1.0
97 1.0
98 1.0
99 1.0
100 1.0
101 1.0
102 1.0
103 1.0
104 1.0
105 1.0
106 1.0
107 1.0
108 1.0
109 1.0
110 1.0
111 1.0
112 1.0
113 1.0
114 1.0
115 1.0
116 1.0
117 1.0
118 1.0
119 1.0
120 1.0
121 1.0
122 1.0
123 1.0
124 1.0
125 1.0
126 1.0
127 1.0
128 1.0
129 1.0
130 1.0
131 1.0
132 1.0
133 1.0
134 1.0
135 1.0
136 1.0
137 1.0
138 1.0
139 1.0
140 1.0
141 1.0
142 1.0
143 1.0
144 1.0
145 1.0
146 1.0
147 1.0
148 1.0
149 1.0
