# Supplementary material for: Transferable Measurements of Heredity in Models of the Origins of Life
Source: PLoS One. 2015 Oct 19;10(10):e0140663. doi: 10.1371/journal.pone.0140663 (PMC4610668; doi:10.1371/journal.pone.0140663)
Supplement: S1 Data — (ZIP) [file pone.0140663.s001.zip › data/species/speciesplot.py]

import numpy as np
from matplotlib import pyplot as plt
import seaborn

seaborn.set_style("whitegrid")
seaborn.set_context("notebook", font_scale = 1.5)

data = [ np.loadtxt("data0.txt"), 
		 np.loadtxt("data2.txt"),
		 np.loadtxt("data1.txt"),
		 np.loadtxt("data3.txt"),
		 np.loadtxt("data4.txt"),
		 np.loadtxt("data5.txt"),
		 np.loadtxt("data6.txt"),
		 np.loadtxt("data7.txt") ]

fig = plt.figure()

ax = [ plt.subplot2grid((4,2), (0,0)),
	plt.subplot2grid((4,2), (0,1)),
	plt.subplot2grid((4,2), (1,0)),
	plt.subplot2grid((4,2), (1,1)),
	plt.subplot2grid((4,2), (2,0)),
	plt.subplot2grid((4,2), (2,1)),
	plt.subplot2grid((4,2), (3,0)),
	plt.subplot2grid((4,2), (3,1)) ]
	   
x = np.arange(1,150,1)

ax[0].plot(x,x, dashes=[8,4], c="#800000")
ax[0].scatter(data[0][:,0], data[0][:,1], s=15, c="#80c0e0")
plt.setp( ax[0].get_xticklabels(), visible=False)

ax[1].plot(x,x, dashes=[8,4], c="#800000")
ax[1].scatter(data[1][:,0], data[1][:,1], s=15, c="#80c0e0")
plt.setp( ax[1].get_xticklabels(), visible=False)
plt.setp( ax[1].get_yticklabels(), visible=False)

ax[2].plot(x,x,dashes=[8,4], c="#800000")
ax[2].scatter(data[2][:,0], data[2][:,1], s=15, c="#80c0e0")
plt.setp( ax[2].get_xticklabels(), visible=False)

ax[3].plot(x,x,dashes=[8,4], c="#800000")
ax[3].scatter(data[3][:,0], data[3][:,1], s=15, c="#80c0e0")
plt.setp( ax[3].get_xticklabels(), visible=False)
plt.setp( ax[3].get_yticklabels(), visible=False)

ax[4].plot(x,x,dashes=[8,4], c="#800000")
ax[4].scatter(data[4][:,0], data[4][:,1], s=15, c="#80c0e0")
plt.setp( ax[4].get_xticklabels(), visible=False)

ax[5].plot(x,x,dashes=[8,4], c="#800000")
ax[5].scatter(data[5][:,0], data[5][:,1], s=15, c="#80c0e0")
plt.setp( ax[5].get_yticklabels(), visible=False)
plt.setp( ax[5].get_xticklabels(), visible=False)
plt.setp( ax[5].get_yticklabels(), visible=False)

ax[6].plot(x,x,dashes=[8,4], c="#800000")
ax[6].scatter(data[6][:,0], data[6][:,1], s=15, c="#80c0e0")

ax[7].plot(x,x,dashes=[8,4], c="#800000")
ax[7].scatter(data[7][:,0], data[7][:,1], s=15, c="#80c0e0")
plt.setp( ax[7].get_yticklabels(), visible=False)

for i in range(8):
	ax[i].set_yticks(np.arange(0,200,30))
	ax[i].set_xticks(np.arange(0,200,30))

ax[0].text(3,115,"a)", size=20)
ax[1].text(3,115,"b)", size=20)
ax[2].text(3,115,"c)", size=20)
ax[3].text(3,115,"d)", size=20)
ax[4].text(3,115,"e)", size=20)
ax[5].text(3,115,"f)", size=20)
ax[6].text(3,115,"g)", size=20)
ax[7].text(3,115,"h)", size=20)

for i in range(8):
	ax[i].set_xlim([0,150])
	ax[i].set_ylim([0,150])

a0 = fig.add_axes( [0., 0., 1, 1] )
a0.set_axis_off()
a0.set_xlim(0, 1)
a0.set_ylim(0, 1)
a0.text( 
    .05, 0.5, "Measured # of Species", rotation='vertical',
    horizontalalignment='center', verticalalignment='center', size=20
)
a0.text( 
    .5, 0.05, "$N_S$", 
    horizontalalignment='center', verticalalignment='center', size=20
)

plt.show()
