# Supplementary material for: Transferable Measurements of Heredity in Models of the Origins of Life
Source: PLoS One. 2015 Oct 19;10(10):e0140663. doi: 10.1371/journal.pone.0140663 (PMC4610668; doi:10.1371/journal.pone.0140663)
Supplement: S1 Data — (ZIP) [file pone.0140663.s001.zip › data/species/data5.txt]

1 1.0
2 1.00091578864
3 2.00012868356
4 3.00333116554
5 4.00946442942
6 5.00116902623
7 6.00327002643
8 7.02877965633
9 8.00895546394
10 9.00376918346
11 10.0032488927
12 11.0365567809
13 12.0073040944
14 13.0288038486
15 14.0516356203
16 15.0252045205
17 16.0109779669
18 17.032723973
19 18.0318766214
20 19.012801324
21 20.0362514124
22 21.0052045928
23 22.0584111759
24 23.0680475571
25 24.1205698368
26 25.0306156571
27 26.0075473673
28 27.0303642077
29 28.0302818652
30 29.0468056841
31 30.0011447041
32 31.1275334297
33 32.1040805593
34 33.0925085606
35 34.0539748595
36 35.0186216094
37 36.075842563
38 37.0228114752
39 38.384227144
40 39.2114816298
41 40.1149685014
42 41.0637154338
43 42.148881847
44 43.0964883206
45 44.0660621714
46 45.0215003757
47 46.0506967703
48 47.0819173372
49 48.2564828228
50 49.2668410379
51 50.0779823225
52 51.6784634896
53 52.2091912958
54 53.5454334254
55 54.4019030367
56 55.5453013112
57 56.2028317856
58 57.3710543276
59 58.0964485671
60 59.6652516149
61 60.1381032918
62 61.1730490734
63 62.1305271888
64 63.2846194898
65 64.1007442802
66 65.7581270756
67 66.1069757536
68 67.1972979353
69 68.1516043504
70 69.3572476112
71 70.5172070779
72 71.5109849318
73 72.187260496
74 73.014480611
75 74.6331801891
76 75.2139439713
77 76.0816116061
78 77.0235502101
79 78.5590425248
80 79.3196733129
81 79.9648030119
82 81.0481652527
83 82.1839343511
84 82.6045879118
85 83.7596835821
86 85.2411287943
87 86.5389693
88 87.0154603601
89 88.0029869818
90 87.7439703037
91 90.0485610995
92 91.9522758816
93 92.6396335076
94 92.5884313491
95 94.7385208478
96 94.9404750965
97 82.8511356817
98 97.0474138493
99 98.0566392988
100 99.6418242586
101 100.425180211
102 99.3711607499
103 102.973212116
104 103.099420657
105 104.766316434
106 105.832475019
107 95.856426302
108 106.981363138
109 108.745890719
110 99.4430057163
111 106.956870947
112 108.737682087
113 110.437219509
114 112.642033218
115 90.4000471751
116 110.791899508
117 114.722743547
118 114.869200281
119 100.766154143
120 112.989694969
121 117.130520556
122 112.357277587
123 99.1452615242
124 121.227811251
125 114.06624645
126 83.0444819649
127 124.502988376
128 124.052365675
129 99.1442409633
130 129.257947357
131 126.25142153
132 122.679878831
133 110.679790458
134 118.353268567
135 131.802482669
136 132.057823841
137 127.725800036
138 84.2868727102
139 133.766011516
140 51.4180851057
141 137.284991943
142 101.252101356
143 67.1044556605
144 22.5639736698
145 21.9241433727
146 56.2444313105
147 145.134496925
148 130.302813292
149 26.7074568588
