# Supplementary material for: Transferable Measurements of Heredity in Models of the Origins of Life
Source: PLoS One. 2015 Oct 19;10(10):e0140663. doi: 10.1371/journal.pone.0140663 (PMC4610668; doi:10.1371/journal.pone.0140663)
Supplement: S1 Data — (ZIP) [file pone.0140663.s001.zip › data/species/data3.txt]

1 1.0
2 1.18552051766
3 2.53806363051
4 3.81311828892
5 4.76850187471
6 5.99720054325
7 6.9997727444
8 8.0
9 8.99886638648
10 10.0
11 11.0
12 12.0
13 12.8398877737
14 13.8273307532
15 14.9656821815
16 14.9241621494
17 16.3126895966
18 15.1273952029
19 14.1601644297
20 16.5571333764
21 6.58502372982
22 5.49894190884
23 4.54178551468
24 1.96155801052
25 3.93136871541
26 1.14708508981
27 1.19997719635
28 1.08850336393
29 1.04163231997
30 1.0
31 1.0
32 1.0
33 1.0
34 1.00013905542
35 1.00153167773
36 1.0
37 1.00111652011
38 1.0
39 1.0
40 1.0
41 1.0
42 1.0
43 1.0
44 1.0
45 1.0
46 1.0
47 1.0
48 1.0
49 1.0
50 1.0
51 1.0
52 1.0
53 1.0
54 1.0
55 1.0
56 1.0
57 1.0
58 1.0
59 1.0
60 1.0
61 1.0
62 1.0
63 1.0
64 1.0
65 1.0
66 1.0
67 1.0
68 1.0
69 1.0
70 1.0
71 1.0
72 1.0
73 1.0
74 1.0
75 1.0
76 1.0
77 1.0
78 1.0
79 1.0
80 1.0
81 1.0
82 1.0
83 1.0
84 1.0
85 1.0
86 1.0
87 1.0
88 1.0
89 1.0
90 1.0
91 1.0
92 1.0
93 1.0
94 1.0
95 1.0
96 1.0
97 1.0
98 1.0
99 1.0
100 1.0
101 1.0
102 1.0
103 1.0
104 1.0
105 1.0
106 1.0
107 1.0
108 1.0
109 1.0
110 1.0
111 1.0
112 1.0
113 1.0
114 1.0
115 1.0
116 1.0
117 1.0
118 1.0
119 1.0
120 1.0
121 1.0
122 1.0
123 1.0
124 1.0
125 1.0
126 1.0
127 1.0
128 1.0
129 1.0
130 1.0
131 1.0
132 1.0
133 1.0
134 1.0
135 1.0
136 1.0
137 1.0
138 1.0
139 1.0
140 1.0
141 1.0
142 1.0
143 1.0
144 1.0
145 1.0
146 1.0
147 1.0
148 1.0
149 1.0
