# Supplementary material for: Transferable Measurements of Heredity in Models of the Origins of Life
Source: PLoS One. 2015 Oct 19;10(10):e0140663. doi: 10.1371/journal.pone.0140663 (PMC4610668; doi:10.1371/journal.pone.0140663)
Supplement: S1 Data — (ZIP) [file pone.0140663.s001.zip › data/gard/pop1/Nmax200/seqs16.txt]

0 0 0 0 0 0 0 0 12 0 0 0 7 0 0 0 0 0 0 0 0 0 0 0 0 0 0 2 0 0 0 0 0 1 0 0 0 0 1 0 0 0 0 0 0 0 0 0 0 0 0 0 0 0 1 0 0 0 0 0 0 10 0 0 0 0 1 0 0 0 0 47 0 0 0 0 0 0 0 0 0 0 0 1 12 0 0 0 0 0 0 0 0 1 0 2 1 0 1 0 
0 0 0 0 0 0 0 0 0 2 0 0 0 0 0 0 0 0 0 0 0 0 0 0 0 0 0 5 0 0 0 0 0 0 0 0 0 0 0 0 0 0 0 0 0 0 0 0 0 0 0 0 0 0 0 0 0 0 0 0 0 4 0 1 0 0 0 0 0 0 0 82 0 0 0 0 0 0 0 0 0 0 1 0 4 0 0 0 0 0 0 0 0 0 0 1 0 0 0 0 
0 0 0 0 1 0 0 1 1 0 0 0 0 0 0 0 0 0 0 0 0 0 0 1 0 0 0 3 0 0 1 0 0 0 0 0 0 2 0 0 0 0 0 0 0 0 0 1 0 0 0 0 0 0 0 1 0 0 0 0 0 4 0 0 0 0 1 0 0 0 0 73 0 0 1 0 0 0 0 2 0 0 0 0 6 0 0 0 0 0 1 0 0 0 0 0 0 0 0 0 
0 0 1 0 2 0 0 1 0 0 0 0 5 0 0 0 0 0 0 0 0 0 2 0 0 0 0 0 4 0 0 0 0 0 0 0 1 1 0 0 0 0 0 0 0 0 0 0 1 0 0 0 0 0 0 0 0 0 0 0 0 28 0 0 0 0 0 0 0 0 0 0 0 0 1 0 0 0 0 0 0 0 0 0 48 0 0 0 0 0 5 0 0 0 0 0 0 0 0 0 
0 0 0 0 0 0 0 1 10 0 0 0 2 0 0 0 0 0 0 0 0 0 0 0 0 1 0 1 0 0 0 1 0 6 0 0 0 0 0 0 0 0 0 0 0 0 0 0 0 0 0 2 0 0 0 0 0 0 0 0 0 3 0 0 1 0 0 0 0 0 0 58 0 0 0 0 0 0 0 0 0 1 0 0 5 0 1 0 0 0 0 0 0 6 0 1 0 0 0 0 
0 0 0 0 0 0 0 0 18 0 0 0 1 0 0 0 1 0 0 0 0 0 0 0 0 1 0 4 1 0 0 0 0 5 1 0 0 0 0 0 0 0 0 0 0 0 0 0 0 0 0 2 0 0 0 0 0 0 0 0 0 0 0 0 0 0 0 0 0 0 0 61 0 0 0 0 0 0 0 0 0 0 0 0 1 0 0 0 0 0 0 0 0 1 0 3 0 0 0 0 
0 0 0 0 0 0 0 0 4 0 0 0 2 0 0 0 0 0 0 0 0 0 0 0 0 0 0 3 0 0 0 0 0 1 0 0 0 0 0 0 0 0 0 1 0 0 0 0 1 0 0 1 0 0 1 0 0 0 0 0 0 9 0 0 0 0 0 0 0 0 0 60 0 0 0 0 0 0 0 0 0 0 0 0 14 0 0 0 0 0 0 0 0 0 0 3 0 0 0 0 
0 0 0 0 0 0 0 0 9 1 0 0 6 1 0 0 0 0 0 1 1 0 0 0 0 0 0 2 1 0 1 0 0 1 3 1 0 0 0 0 0 1 0 0 0 0 0 0 0 0 0 0 0 0 1 0 0 0 0 0 0 15 0 0 0 1 0 0 0 0 0 19 0 2 1 0 0 0 0 8 0 0 0 0 22 0 0 0 0 0 0 0 1 0 0 1 0 0 0 0 
0 0 0 0 0 0 0 0 2 0 0 0 2 0 0 0 0 0 0 0 0 0 0 0 0 0 0 3 1 0 0 0 0 0 0 0 0 0 1 0 0 1 0 0 0 0 0 1 0 0 0 0 0 0 0 0 0 0 0 0 0 11 0 0 0 0 0 0 0 0 0 60 0 0 0 0 0 0 0 0 0 0 0 0 16 0 0 0 0 0 0 0 0 0 0 1 0 1 0 0 
0 0 0 0 3 0 0 3 6 0 0 0 6 1 0 0 0 1 0 0 0 0 0 0 0 1 0 0 7 0 0 1 0 0 0 0 0 0 0 0 0 0 0 0 0 0 0 2 0 0 0 1 0 0 0 0 0 0 0 0 0 25 0 0 0 0 0 1 0 0 0 0 0 0 1 0 0 0 0 0 0 0 0 0 39 0 0 1 0 0 1 0 0 0 0 0 0 0 0 0 
0 0 0 0 0 0 0 0 38 0 0 0 0 0 0 0 0 0 0 0 0 0 0 0 0 0 0 1 1 0 0 0 0 14 0 0 0 0 0 0 0 0 0 0 0 0 0 0 0 0 0 0 0 0 0 0 0 0 1 0 0 0 0 0 0 0 0 0 0 0 0 40 0 0 0 1 0 0 0 0 0 0 0 0 0 0 0 1 0 0 0 0 0 3 0 0 0 0 0 0 
0 0 0 0 1 0 0 0 2 0 0 0 1 0 0 0 1 0 1 0 0 0 0 0 0 0 0 3 1 1 0 0 0 0 0 0 0 0 0 0 0 0 0 0 0 0 0 0 0 0 0 2 0 0 2 0 1 0 0 0 0 7 0 0 0 0 1 0 0 0 0 69 0 0 0 0 0 0 0 0 0 0 0 0 7 0 0 0 0 0 0 0 0 0 0 0 0 0 0 0 
0 0 0 0 6 0 0 0 45 0 0 0 1 0 0 0 0 0 0 1 0 0 0 0 0 1 0 2 3 0 0 0 0 3 0 0 1 0 0 0 0 0 0 0 0 0 0 0 0 1 1 0 0 1 0 2 0 1 0 0 0 1 0 0 0 0 1 0 0 0 0 23 0 0 0 0 0 2 0 0 1 0 0 0 1 0 0 0 0 0 0 0 2 0 0 0 0 0 0 0 
0 0 0 0 1 1 0 0 15 0 0 0 6 2 0 0 1 0 0 0 0 0 0 0 0 0 0 0 2 0 0 0 1 11 0 0 1 0 0 0 0 0 0 1 0 0 0 0 0 0 0 0 0 0 1 0 0 0 0 0 0 14 0 0 0 1 0 0 0 0 0 1 0 0 0 0 0 0 1 4 0 0 0 1 19 0 0 0 0 0 0 0 0 16 0 0 0 0 0 0 
0 0 0 0 0 0 0 0 0 0 0 0 0 0 0 0 0 0 0 0 0 0 0 0 0 0 0 6 3 0 0 0 0 0 0 0 0 0 0 0 0 0 0 0 0 0 0 0 0 0 0 1 0 0 0 0 0 0 0 0 0 1 0 0 0 0 0 0 0 0 0 79 0 1 0 0 0 0 0 0 0 0 0 0 4 0 0 0 0 0 1 0 0 0 0 4 0 0 0 0 
0 0 0 0 0 0 0 0 22 0 0 0 6 0 0 0 0 0 0 0 0 0 0 0 0 0 0 0 1 0 0 0 0 17 0 0 0 0 0 0 0 0 0 0 0 0 0 0 0 0 0 0 0 0 0 0 0 0 0 0 0 15 0 0 0 0 0 0 0 0 0 5 0 0 0 0 0 0 1 0 0 0 0 0 13 0 0 0 0 0 1 0 0 19 0 0 0 0 0 0 
0 0 0 0 1 0 0 6 0 0 0 0 1 1 0 0 0 0 0 0 0 0 0 0 0 0 0 3 0 0 0 0 0 2 0 0 0 1 0 0 0 0 0 0 0 1 0 0 0 0 1 0 0 0 0 2 0 0 0 2 0 10 0 0 0 1 0 0 0 0 0 48 0 0 0 0 0 0 1 0 0 0 1 0 12 0 0 0 0 0 0 0 0 6 0 0 0 0 0 0 
0 0 0 0 0 0 0 1 25 0 1 0 3 1 0 0 0 0 0 1 0 0 0 0 0 0 0 0 1 0 0 0 0 10 0 0 0 2 0 0 0 0 0 0 0 0 0 0 3 0 0 0 0 0 0 0 0 0 0 0 0 8 0 0 0 0 0 0 0 0 0 18 0 0 1 0 0 0 1 0 0 0 0 0 11 0 0 0 0 0 0 0 0 13 0 0 0 0 0 0 
0 0 0 0 0 0 0 0 3 0 0 0 9 3 0 0 0 0 0 0 0 0 0 0 0 0 0 1 0 0 0 0 0 1 1 0 0 0 0 0 0 0 0 0 0 0 0 1 0 0 0 0 1 0 1 0 0 0 0 0 0 10 0 0 0 0 0 0 0 0 0 55 0 0 0 0 0 0 0 0 0 0 0 1 11 0 0 0 0 0 0 0 0 0 0 2 0 0 0 0 
0 0 0 0 0 0 0 0 14 0 0 0 0 1 0 0 0 0 0 0 0 0 0 0 0 0 0 3 0 0 0 0 0 2 0 0 1 0 0 0 1 0 0 0 0 0 0 0 1 0 0 2 0 0 0 0 0 0 1 1 0 1 0 0 0 0 0 0 0 0 0 68 0 0 0 0 0 0 0 0 0 0 0 0 2 0 0 0 0 0 0 0 0 0 0 2 0 0 0 0 
0 0 0 0 0 0 0 1 27 0 0 0 10 1 0 0 0 0 0 0 0 0 0 0 0 2 0 0 0 0 0 0 0 4 0 0 1 1 0 0 0 0 0 0 0 0 0 0 1 0 0 0 0 0 0 0 0 0 0 0 0 21 0 0 0 0 0 0 0 0 0 4 0 0 0 0 0 1 0 0 0 0 1 0 23 0 0 0 0 0 0 0 0 2 0 0 0 0 0 0 
0 0 0 0 0 0 0 0 0 0 0 0 3 1 0 0 0 0 0 0 0 0 0 0 0 0 0 3 1 0 0 0 0 0 0 0 0 0 0 0 0 0 0 0 0 0 0 0 0 0 0 1 0 0 0 0 0 0 0 2 0 4 0 0 0 0 0 0 0 0 0 74 0 1 0 0 0 0 0 7 0 0 0 0 3 0 0 0 0 0 0 0 0 0 0 0 0 0 0 0 
0 0 0 0 1 0 0 0 24 1 0 0 4 1 0 0 0 0 0 1 0 0 0 0 0 2 0 3 0 0 0 0 0 6 0 0 1 0 0 0 0 0 0 0 0 0 0 0 0 0 1 1 0 0 0 0 0 0 0 0 0 0 0 0 0 0 0 0 0 0 0 49 0 0 0 0 0 0 0 0 0 0 0 0 0 0 0 0 0 0 0 0 0 1 0 4 0 0 0 0 
0 0 0 0 0 0 0 2 5 0 0 0 4 2 0 0 0 0 1 13 0 0 0 0 0 0 0 0 4 0 0 1 0 0 0 0 0 7 0 0 0 0 0 0 0 0 0 0 1 1 0 0 0 0 1 0 0 0 0 0 0 23 0 0 0 0 0 0 0 0 0 0 1 0 3 1 1 0 0 0 0 0 0 0 29 0 0 0 0 0 0 0 0 0 0 0 0 0 0 0 
0 0 0 0 0 0 0 0 4 0 0 0 17 0 0 0 0 0 0 0 0 0 0 0 0 2 0 0 0 0 0 0 0 0 0 0 0 1 0 0 0 0 0 0 0 0 0 0 0 0 0 0 0 0 0 1 0 0 0 0 0 16 0 0 0 0 0 0 0 0 1 36 0 0 0 0 0 0 0 0 0 0 0 0 22 0 0 0 0 0 0 0 0 0 0 0 0 0 0 0 
0 0 0 0 0 0 0 0 1 1 0 0 1 0 0 0 1 0 0 0 0 0 0 0 0 0 0 3 0 0 0 0 0 11 0 0 0 1 0 0 0 0 0 0 0 0 0 0 0 0 1 0 0 0 0 0 0 0 0 0 0 1 0 0 0 0 0 0 0 0 0 56 0 0 0 0 0 0 1 0 0 0 0 0 8 0 0 0 0 0 0 0 0 13 0 1 0 0 0 0 
0 0 0 0 0 0 0 0 0 0 0 0 15 0 0 0 0 0 0 0 0 0 0 0 0 1 0 2 0 0 0 0 0 0 0 0 0 0 0 0 0 0 0 0 0 0 0 0 0 0 0 0 0 0 0 0 0 0 0 0 0 17 0 0 0 0 0 0 0 0 0 39 0 0 0 0 0 0 0 0 0 0 1 0 25 0 0 0 0 0 0 0 0 0 0 0 0 0 0 0 
0 0 0 0 5 0 0 0 3 0 0 0 1 0 0 0 0 1 0 0 0 0 0 0 0 0 0 2 1 0 0 0 0 0 0 0 0 0 0 0 0 0 0 0 0 0 0 0 0 0 0 1 0 0 1 0 0 0 0 0 0 7 0 0 0 0 1 0 0 0 0 71 0 0 0 0 0 0 0 0 0 0 0 0 3 0 1 1 0 0 0 0 0 0 0 0 0 0 1 0 
0 0 0 0 0 0 0 0 11 0 0 0 1 2 0 0 0 0 0 0 0 0 0 0 0 0 0 4 3 0 0 1 0 2 0 0 0 1 0 0 1 0 0 0 0 0 0 0 0 0 0 1 0 0 3 0 0 0 0 0 0 1 0 0 0 0 0 0 0 0 1 63 0 0 0 0 0 0 0 0 0 0 0 0 4 0 0 0 0 0 0 0 0 0 0 1 0 0 0 0 
0 0 0 0 0 0 0 0 15 0 0 0 5 0 0 0 0 0 0 0 0 0 0 0 0 1 0 0 0 0 0 0 0 15 0 0 0 0 0 0 0 0 0 0 0 0 0 0 0 0 0 0 0 0 0 0 0 0 0 0 0 8 0 0 0 0 0 0 0 0 0 25 0 1 0 0 0 0 1 0 0 0 0 0 2 0 0 0 0 0 0 0 0 26 0 1 0 0 0 0 
0 0 0 0 0 0 0 0 0 0 0 0 17 0 0 0 0 0 0 1 0 0 0 0 0 1 0 1 0 1 0 0 0 0 0 0 0 0 0 0 0 0 0 0 0 0 0 0 1 0 1 0 0 0 0 0 0 0 0 0 0 16 0 0 0 0 0 0 0 0 0 15 0 0 0 0 0 0 0 0 0 0 0 0 45 0 0 0 0 0 0 0 0 1 0 0 0 0 0 0 
0 0 0 0 5 0 0 1 0 0 0 0 4 0 0 0 0 0 0 0 0 0 0 1 0 0 0 0 1 0 0 0 0 0 0 0 0 0 0 0 0 0 0 1 0 0 0 0 0 0 0 2 0 0 0 0 0 0 0 0 0 9 0 0 0 0 0 0 0 0 0 62 0 0 2 0 0 0 0 0 1 0 0 0 10 0 0 0 0 0 0 0 0 0 0 1 0 0 0 0 
0 0 0 0 1 0 0 1 25 0 0 0 13 0 0 0 0 0 0 0 0 0 0 0 1 2 0 0 1 0 0 0 0 3 0 0 0 0 0 0 0 0 0 0 0 0 0 0 0 0 0 0 0 0 0 0 0 0 0 2 0 21 0 0 0 0 1 0 1 0 0 1 0 0 0 0 0 0 0 0 0 0 0 0 27 0 0 0 0 0 0 0 0 0 0 0 0 0 0 0 
0 0 0 0 0 0 0 0 12 0 0 0 19 2 0 0 0 0 0 0 0 0 0 0 0 1 0 0 1 0 0 0 0 4 0 0 0 0 0 0 0 0 0 0 0 0 0 0 0 0 0 0 0 0 1 0 0 0 0 0 0 20 0 0 0 0 0 0 0 0 0 0 0 0 0 0 0 0 0 0 0 0 0 0 40 0 0 0 0 0 0 0 0 0 0 0 0 0 0 0 
0 0 0 0 1 0 1 0 38 0 0 0 0 1 1 0 0 0 0 5 0 0 0 0 0 0 0 0 4 0 0 0 0 12 0 0 3 0 0 0 1 0 0 0 0 0 1 0 0 0 0 1 0 1 0 0 0 0 0 0 0 3 0 0 0 0 0 0 2 0 0 4 0 0 0 0 0 0 0 0 0 1 0 0 10 0 0 0 0 0 0 0 0 8 1 0 0 0 0 1 
0 0 0 0 0 0 0 0 0 0 0 0 2 0 0 0 0 0 0 0 0 0 0 0 0 1 0 3 1 0 0 0 0 0 0 0 0 1 0 0 0 0 0 0 0 0 0 0 0 0 0 1 0 0 0 0 0 0 1 0 0 4 0 0 0 0 0 0 0 0 0 80 0 0 0 0 0 0 0 0 0 0 0 0 4 0 0 0 0 0 0 0 0 0 0 2 0 0 0 0 
1 0 0 0 0 1 0 0 5 0 0 0 9 1 0 0 1 0 0 0 0 0 0 0 1 1 0 0 5 0 0 0 0 0 0 0 0 0 0 0 0 0 0 0 0 0 0 0 1 0 0 3 0 0 0 0 0 0 0 0 0 16 0 0 0 0 0 0 0 0 2 31 0 0 0 1 0 0 0 0 0 0 1 0 17 0 0 0 0 0 0 0 0 0 0 3 0 0 0 0 
0 0 0 0 2 0 0 0 1 1 0 0 0 0 0 0 0 1 0 0 0 0 0 0 0 0 0 4 0 0 0 0 0 1 0 0 0 0 0 0 0 0 0 0 0 0 0 1 0 0 0 4 0 0 0 0 0 0 0 0 0 2 1 0 0 0 2 0 0 0 0 65 0 0 0 0 0 0 1 0 0 0 0 0 4 0 0 0 0 0 0 0 0 7 0 2 1 0 0 0 
0 0 0 0 0 0 0 0 3 0 0 1 6 0 0 0 0 0 0 3 0 0 0 0 0 0 0 0 3 0 0 0 0 0 0 0 0 2 0 0 0 0 0 0 0 0 0 0 1 0 0 0 0 0 0 0 1 0 0 0 0 24 0 0 0 0 0 0 0 1 1 0 0 0 1 1 0 0 0 1 0 0 0 0 50 1 0 0 0 0 0 0 0 0 0 0 0 0 0 0 
0 0 0 0 0 1 0 1 3 0 0 0 1 1 0 0 0 0 0 2 0 0 0 0 0 0 0 2 1 1 0 0 0 0 1 0 0 0 0 0 1 1 0 0 0 0 1 0 0 0 0 0 0 0 0 0 0 0 0 0 0 7 1 0 0 0 0 0 0 0 0 65 0 0 0 0 0 0 0 0 0 0 0 0 10 0 0 0 0 0 0 0 0 0 0 0 0 0 0 0 
0 0 0 0 1 2 0 0 5 0 0 0 17 1 0 0 0 1 0 5 0 0 1 0 0 1 0 0 2 0 0 0 0 0 2 0 0 1 0 0 0 0 0 0 0 0 0 0 0 0 1 0 0 0 0 0 0 0 0 0 0 22 0 0 0 1 0 0 0 1 0 0 0 0 0 0 0 0 0 6 0 0 0 0 25 0 0 0 0 0 4 0 0 0 0 0 0 1 0 0 
0 3 0 0 7 0 0 22 1 1 0 4 0 1 0 0 0 2 1 31 0 0 0 0 0 0 0 0 1 0 0 1 0 1 1 1 0 0 0 1 3 0 1 0 0 0 0 0 1 0 0 0 0 0 0 0 1 0 0 0 1 2 0 0 1 0 0 0 1 0 0 0 0 0 0 0 0 1 0 1 0 0 0 0 0 0 0 0 0 0 0 0 0 8 0 0 0 0 0 0 
0 0 0 0 0 0 0 0 32 0 0 0 1 0 0 0 0 0 0 0 0 0 0 0 0 0 0 0 2 0 0 0 0 18 0 0 0 0 0 0 0 0 0 0 0 0 0 0 2 0 0 0 0 0 0 0 0 0 0 0 0 3 0 0 0 0 0 0 2 0 0 8 0 0 0 0 0 0 0 0 0 0 0 1 7 1 0 0 0 0 0 0 0 23 0 0 0 0 0 0 
0 0 0 0 0 0 0 0 26 1 0 0 12 2 0 0 0 0 0 0 0 0 1 0 0 2 0 0 2 0 0 0 0 3 0 0 0 0 0 0 0 0 0 0 0 0 0 0 1 0 0 0 0 0 2 1 0 0 0 0 0 18 0 0 0 0 1 0 1 0 0 2 0 0 0 0 0 0 0 1 0 0 1 0 18 1 0 0 0 0 0 0 0 3 1 0 0 0 0 0 
0 0 1 0 3 0 0 0 0 1 0 0 1 0 0 0 0 0 0 0 0 1 0 0 0 0 0 3 0 0 0 0 0 0 0 0 0 0 0 0 0 0 0 0 0 0 0 0 0 0 0 6 0 0 0 1 0 0 0 1 0 1 0 0 0 0 0 0 0 0 0 72 1 0 0 0 0 0 0 0 0 0 0 0 2 0 0 0 1 0 0 0 0 0 0 5 0 0 0 0 
0 0 0 0 0 0 0 1 48 0 0 0 4 1 0 0 1 0 0 1 0 0 0 0 0 0 0 0 1 1 0 0 0 13 0 0 2 0 0 0 2 0 0 0 0 0 0 0 2 0 2 0 0 0 1 1 0 0 0 0 0 2 0 0 0 0 0 0 0 0 0 0 0 0 0 0 0 0 0 1 0 0 0 0 9 0 0 0 0 0 0 0 0 6 1 0 0 0 0 0 
0 0 0 0 0 0 0 0 17 0 0 0 2 0 1 0 0 0 0 3 0 0 0 0 0 0 0 0 3 1 0 0 0 13 0 0 2 0 0 0 0 0 0 0 0 1 0 0 1 0 0 0 0 0 0 0 0 0 0 0 0 12 0 0 0 0 0 0 0 0 0 1 0 0 0 0 0 0 1 0 0 0 1 0 18 0 0 0 0 0 0 0 0 23 0 0 0 0 0 0 
0 1 0 0 10 0 0 0 19 0 0 0 6 1 0 1 0 0 0 0 0 0 2 0 0 0 0 0 3 0 0 0 0 1 0 0 1 0 0 0 1 0 1 0 0 0 0 0 1 2 0 1 0 0 2 0 0 0 0 0 0 15 0 0 0 0 1 0 0 0 0 1 1 1 2 0 0 0 0 0 0 0 0 1 23 1 0 0 1 0 0 0 0 0 0 0 0 0 0 0 
0 0 0 0 2 0 0 0 23 0 0 0 3 0 0 0 0 0 0 0 0 0 0 0 0 0 0 1 0 0 0 0 0 12 0 0 0 0 0 0 0 0 0 1 0 0 0 0 1 0 1 0 0 0 0 0 0 0 0 0 0 4 0 0 0 0 0 0 1 2 0 20 0 0 0 0 0 0 1 0 0 0 0 0 8 0 0 0 1 0 0 0 0 19 0 0 0 0 0 0 
0 0 0 0 1 0 0 0 18 0 0 0 18 1 0 0 0 0 0 0 0 0 0 0 0 0 0 0 2 0 0 0 0 5 0 0 0 0 0 0 0 0 0 0 0 0 0 0 2 0 0 0 0 0 0 0 0 0 0 0 0 6 0 0 0 0 0 0 0 0 0 20 0 0 0 0 0 0 0 0 0 0 0 0 22 0 0 0 0 0 0 0 0 1 2 1 0 0 1 0 
0 0 0 0 0 0 0 0 0 1 0 0 0 0 0 0 0 1 0 1 0 0 0 0 0 0 0 3 0 0 0 1 0 0 0 0 0 0 0 0 0 0 0 0 0 0 0 0 0 0 0 3 0 0 0 0 0 0 0 1 0 0 0 1 0 0 0 0 1 0 0 74 0 0 0 0 0 0 0 6 0 1 0 0 0 0 0 0 0 0 0 0 0 0 0 6 0 0 0 0 
0 0 0 0 1 0 0 0 0 0 0 0 1 0 0 0 0 0 0 0 0 0 0 1 0 0 0 2 1 1 0 0 0 0 0 0 0 1 0 0 0 0 0 0 0 0 0 0 0 0 0 0 0 0 0 0 0 0 0 0 0 14 0 0 1 0 0 0 0 0 0 63 0 0 0 0 0 0 0 0 0 0 1 0 13 0 0 0 0 0 0 0 0 0 0 0 0 0 0 0 
0 0 0 0 0 0 0 0 0 0 0 0 1 0 0 0 0 0 0 0 0 0 0 0 0 0 0 7 0 0 0 0 0 0 0 0 0 0 0 0 0 0 0 0 0 0 0 0 0 0 0 1 0 0 0 0 0 0 0 0 0 5 0 0 0 0 0 0 0 0 0 70 0 0 0 0 0 2 0 1 0 0 0 0 10 0 0 0 0 0 0 0 0 0 0 3 0 0 0 0 
0 0 0 0 0 0 0 0 37 0 0 0 3 1 1 0 0 0 0 0 0 0 0 0 0 0 0 0 1 0 0 0 0 15 0 0 3 0 0 0 1 1 0 0 0 0 0 0 0 0 0 0 0 0 1 0 0 0 0 0 0 5 0 0 0 0 0 0 0 0 0 2 0 0 1 0 0 0 1 0 0 0 0 0 2 0 0 0 0 0 0 0 0 24 1 0 0 0 0 0 
0 0 0 0 0 0 0 0 35 0 0 1 0 0 0 0 0 0 0 0 0 0 0 0 0 0 0 1 1 0 0 0 0 12 0 0 1 0 0 0 0 0 0 0 0 0 0 0 1 1 0 0 0 0 0 0 0 0 0 0 0 2 0 0 0 0 0 0 0 0 0 27 0 0 0 0 0 0 0 0 0 0 0 0 5 0 0 0 0 0 0 0 0 11 2 0 0 0 0 0 
0 0 0 0 0 0 0 0 35 0 0 0 4 0 0 0 0 0 0 0 0 0 0 0 0 0 0 0 2 0 0 0 0 11 0 0 2 1 0 0 0 0 0 0 0 0 0 0 1 1 0 0 0 0 1 0 0 0 0 0 0 19 0 0 0 0 0 0 0 0 0 0 0 0 0 0 0 0 0 0 0 0 0 0 19 0 0 0 0 0 0 0 0 4 0 0 0 0 0 0 
0 0 0 0 0 0 0 1 2 0 0 0 2 0 0 0 1 0 0 0 0 0 0 0 0 0 0 4 0 0 0 0 0 0 0 0 0 0 0 0 1 0 0 0 0 0 0 0 0 0 0 0 0 0 0 0 0 0 0 0 0 4 0 0 0 0 0 0 0 0 0 79 0 0 0 0 0 0 0 0 0 0 0 0 2 0 0 0 0 0 0 0 0 0 0 3 0 0 1 0 
0 2 0 0 4 0 0 0 13 0 0 0 0 0 0 0 0 0 0 0 0 0 0 0 0 0 0 0 2 0 0 0 0 9 0 0 0 1 0 0 0 0 0 0 0 0 0 0 0 2 0 0 0 0 1 0 0 0 0 0 0 2 0 0 0 0 0 1 0 0 0 2 0 0 2 0 1 0 4 1 0 0 0 0 10 0 0 0 1 0 0 0 0 42 0 0 0 0 0 0 
0 0 0 0 3 0 0 2 23 0 1 0 1 0 0 0 0 0 0 6 1 0 0 0 0 0 0 3 1 0 0 0 0 1 0 0 0 0 0 0 1 0 0 0 0 0 0 0 0 0 0 0 0 0 1 0 0 0 0 0 0 1 0 0 0 0 2 0 0 0 0 43 0 0 0 0 0 0 0 0 0 0 0 1 7 0 0 0 0 0 0 0 0 0 0 2 0 0 0 0 
0 0 0 0 0 1 0 4 0 0 0 0 3 2 0 0 0 0 0 1 1 0 0 0 0 0 1 1 4 1 0 0 0 0 0 0 0 4 0 0 0 0 0 0 0 0 0 0 0 0 0 0 0 0 0 0 1 0 0 0 0 27 0 0 0 1 0 0 0 0 0 14 0 0 2 0 0 0 0 2 0 0 0 0 29 0 0 0 0 0 1 0 0 0 0 0 0 0 0 0 
0 0 0 0 0 0 0 0 20 0 1 0 1 0 0 0 0 0 0 0 0 0 2 0 0 0 0 0 0 0 0 0 0 4 0 0 0 0 1 0 0 0 0 0 1 0 0 0 0 0 0 0 0 0 2 0 0 1 0 0 0 22 0 0 0 0 0 0 0 0 0 7 0 0 0 0 0 0 0 0 0 0 0 1 35 0 0 0 0 0 0 0 0 0 0 0 1 0 1 0 
0 0 0 0 0 0 0 6 3 0 0 1 6 2 0 0 0 1 0 12 0 0 0 0 0 0 0 0 6 0 0 0 0 0 0 0 1 4 0 0 0 0 0 0 0 0 0 0 0 0 0 0 0 0 1 0 0 0 0 0 0 21 0 2 0 0 0 0 0 0 0 0 0 0 2 0 1 0 0 0 0 0 0 1 29 0 1 0 0 0 0 0 0 0 0 0 0 0 0 0 
0 0 0 0 0 0 0 1 0 2 0 0 12 0 0 0 0 0 0 0 0 0 0 1 0 1 0 2 0 0 0 0 0 0 0 0 0 0 0 0 0 0 0 0 0 0 0 0 1 0 0 3 0 0 1 0 0 0 0 1 0 13 0 0 0 0 0 0 0 0 0 41 0 0 0 0 0 0 0 0 0 0 0 0 18 1 0 0 0 0 0 0 0 0 0 2 0 0 0 0 
0 0 0 0 0 1 0 0 1 0 0 0 3 0 0 0 0 0 0 0 0 0 0 0 0 0 0 5 0 0 0 0 0 0 0 0 0 0 0 0 0 0 0 0 0 1 0 0 0 0 0 1 0 0 0 0 0 0 0 1 0 2 0 0 0 0 0 0 0 0 0 75 0 0 0 0 0 0 0 0 0 0 0 0 7 0 0 0 0 0 0 0 0 0 0 2 1 0 0 0 
0 0 0 0 0 0 0 0 0 0 0 0 7 3 0 0 0 0 0 0 0 0 0 0 0 0 0 0 2 0 0 0 0 0 0 0 0 1 0 0 0 0 0 0 0 0 0 2 0 0 0 1 0 0 0 0 0 0 0 0 0 28 0 0 0 0 0 0 1 0 0 1 0 0 0 1 0 0 0 12 0 0 1 0 39 0 0 0 1 0 0 0 0 0 0 0 0 0 0 0 
0 0 0 0 0 0 0 0 11 0 0 0 2 0 0 0 0 0 0 3 0 0 0 0 1 0 0 3 1 0 0 1 0 3 0 0 0 0 0 0 0 0 1 0 0 0 0 0 0 0 0 1 0 0 0 0 0 0 0 0 0 2 0 0 0 1 0 0 0 0 0 57 0 0 0 0 0 0 0 4 0 0 0 0 8 0 0 0 1 0 0 0 0 0 0 0 0 0 0 0 
0 0 0 0 0 0 0 2 12 0 0 0 6 2 0 0 0 0 0 0 0 0 1 0 0 0 0 0 4 0 0 0 0 3 0 0 0 1 0 0 0 0 0 0 0 0 0 1 0 2 0 0 0 0 1 0 0 0 0 0 0 20 0 0 0 0 0 0 0 0 0 1 0 0 1 0 0 0 0 0 0 0 0 0 42 0 0 0 0 0 0 0 0 1 0 0 0 0 0 0 
0 1 0 0 6 0 0 5 12 0 0 0 2 0 0 0 0 0 0 4 0 0 0 0 0 1 0 0 3 0 0 0 0 13 0 0 1 2 0 0 1 0 0 0 0 0 0 0 0 1 0 0 0 0 0 0 0 0 0 0 0 15 0 0 0 0 0 0 0 0 0 0 1 1 0 0 0 0 2 1 0 0 0 0 21 0 0 1 0 0 0 0 0 6 0 0 0 0 0 0 
0 0 0 0 0 0 0 0 12 0 0 1 16 0 0 0 0 0 0 1 0 0 1 0 0 0 0 0 1 0 0 0 0 4 0 0 1 0 0 0 0 1 0 0 0 0 0 0 1 0 0 0 0 0 0 0 0 0 0 0 0 26 0 0 0 0 0 0 0 0 0 2 0 0 0 1 0 0 1 0 0 0 0 0 25 0 0 0 0 0 0 1 0 5 0 0 0 0 0 0 
0 0 0 0 1 0 0 0 46 0 0 0 5 0 0 0 0 0 0 0 0 0 0 0 0 1 0 0 2 0 0 0 0 12 0 0 3 0 0 0 0 0 1 0 0 0 0 0 1 0 0 0 0 0 0 0 0 0 0 0 0 6 0 0 0 0 0 0 1 0 0 4 0 0 0 0 0 0 0 0 0 0 0 0 12 0 0 0 0 0 0 0 0 5 0 0 0 0 0 0 
0 0 0 0 0 0 0 0 0 0 0 0 0 0 0 0 0 0 0 0 0 0 0 0 0 0 0 9 0 0 1 0 0 0 0 0 0 0 0 0 0 0 0 0 0 0 0 0 0 0 0 2 0 0 0 0 0 0 0 0 0 0 0 0 0 0 0 0 0 0 0 80 0 0 0 0 0 0 0 1 0 0 0 0 3 0 0 0 0 0 0 0 0 0 0 4 0 0 0 0 
0 0 0 1 0 0 0 0 0 0 0 0 6 1 1 0 0 0 0 3 0 1 0 1 0 0 0 0 1 0 0 0 0 0 0 0 1 7 0 0 1 0 0 0 0 0 0 2 3 0 0 0 0 0 0 0 0 0 0 0 0 30 0 0 0 1 0 0 1 0 0 0 0 0 3 0 0 1 0 5 0 0 0 1 28 0 0 0 0 0 0 1 0 0 0 0 0 0 0 0 
0 0 0 0 0 0 0 0 1 0 0 1 3 0 0 0 0 1 0 0 0 0 0 0 0 0 0 0 1 0 0 0 0 0 0 0 0 1 0 0 0 0 0 0 0 0 0 0 0 0 0 2 0 0 0 0 0 0 0 1 0 10 0 0 0 0 0 0 0 0 0 55 0 0 0 0 0 0 0 0 0 1 0 0 20 0 0 1 0 0 0 0 0 0 0 2 0 0 0 0 
0 0 0 0 0 0 0 3 19 0 0 0 18 0 0 0 0 0 0 0 0 0 0 0 0 1 0 0 4 0 0 0 0 3 0 1 2 3 0 0 0 1 0 0 0 0 0 0 3 1 0 0 0 0 0 0 0 0 1 0 0 12 0 0 0 0 0 0 0 0 1 0 0 0 0 0 0 0 0 1 0 0 1 0 24 0 0 0 0 0 0 0 0 1 0 0 0 0 0 0 
0 0 0 0 2 0 0 1 12 1 0 0 16 0 0 0 1 0 0 2 0 0 0 0 0 2 0 0 2 0 0 0 0 1 0 0 0 1 0 0 1 1 0 0 0 0 0 1 2 0 0 0 1 0 0 0 0 0 0 1 0 21 0 0 0 0 0 0 1 0 0 0 0 0 0 0 0 0 0 1 0 0 0 0 29 0 0 0 0 0 0 0 0 0 0 0 0 0 0 0 
0 0 0 0 1 0 0 0 22 0 0 0 5 1 0 0 0 0 0 3 0 0 0 0 0 0 0 0 4 0 0 1 0 2 0 0 0 0 0 0 1 0 0 0 0 0 0 0 0 0 0 1 1 0 0 0 0 0 0 0 0 22 0 0 0 0 1 0 1 0 0 2 0 1 0 0 0 0 0 0 0 0 0 0 31 0 0 0 0 0 0 0 0 0 0 0 0 0 0 0 
0 0 0 0 0 0 0 0 33 0 0 0 1 0 0 0 0 0 0 0 0 0 0 0 0 0 0 0 1 0 0 0 0 21 0 0 2 1 0 0 0 0 0 0 0 1 0 0 0 0 0 0 0 0 0 0 0 0 0 0 0 7 0 0 0 0 0 0 0 0 0 3 0 0 0 0 0 0 1 0 0 0 0 0 5 0 0 0 1 0 0 0 0 23 0 0 0 0 0 0 
0 0 0 0 3 0 0 0 0 0 0 0 0 0 0 0 0 0 0 0 0 0 0 0 0 0 0 4 0 0 0 0 0 0 0 0 0 0 0 0 0 0 0 0 0 0 0 0 0 0 0 5 0 0 0 0 0 0 0 0 0 0 0 0 0 0 0 0 0 0 1 78 0 0 0 0 1 0 0 0 0 0 0 0 0 0 0 0 0 0 0 0 0 0 0 8 0 0 0 0 
0 0 0 0 2 0 0 0 0 0 0 0 2 0 0 0 0 0 0 0 0 0 1 0 0 0 0 2 0 0 0 0 0 0 0 0 0 0 0 0 0 0 0 0 0 0 0 0 0 0 0 1 0 0 0 0 0 0 0 0 0 3 0 0 0 1 1 0 1 0 0 69 0 0 0 0 0 0 0 4 0 0 0 0 10 0 0 1 0 0 0 0 0 0 0 2 0 0 0 0 
0 0 0 0 0 0 0 0 22 0 0 0 2 0 0 0 0 0 0 0 0 0 0 0 0 1 0 1 1 0 0 0 0 4 0 0 0 0 0 0 0 0 0 0 0 0 0 0 0 0 0 0 0 0 0 0 0 0 0 0 0 0 0 0 0 0 0 0 0 0 0 65 1 0 0 0 0 0 0 0 0 0 0 0 0 0 0 0 0 0 0 0 0 1 0 2 0 0 0 0 
0 0 0 0 0 0 0 0 0 0 0 0 0 0 0 0 0 0 1 0 0 0 0 0 0 0 0 8 0 0 0 0 0 0 0 0 0 0 0 0 0 0 0 0 0 0 0 0 0 1 0 9 0 0 0 0 0 0 0 0 0 0 0 0 0 0 0 0 0 0 0 75 0 0 0 0 0 0 0 1 0 0 0 0 0 0 0 0 0 0 0 0 0 0 0 5 0 0 0 0 
0 0 0 0 0 0 1 2 0 1 0 0 0 0 0 1 0 0 0 5 0 0 0 0 0 0 0 4 0 0 0 0 0 0 0 0 0 0 0 0 1 0 0 0 0 1 0 0 0 0 0 4 0 0 0 0 0 0 0 1 0 0 0 2 0 0 0 0 0 0 0 72 0 0 1 0 0 0 0 0 0 1 0 0 0 0 0 0 0 0 0 0 0 0 0 3 0 0 0 0 
0 0 0 0 0 0 0 0 0 0 0 0 0 0 0 0 0 0 0 1 0 0 1 0 0 0 0 5 0 0 0 0 0 0 0 0 0 0 0 0 0 0 0 0 1 0 0 0 0 0 0 3 0 0 0 0 0 0 0 0 0 2 0 0 0 0 0 0 0 1 0 82 0 0 0 0 0 0 0 0 0 0 0 0 0 0 0 0 0 0 0 1 0 0 0 3 0 0 0 0 
0 0 0 0 0 0 0 2 0 0 0 0 4 0 0 0 0 0 0 0 0 0 0 0 0 1 0 5 0 0 0 0 1 0 0 0 0 0 0 0 0 0 0 0 0 0 0 0 0 0 0 1 0 0 0 0 0 0 0 0 0 5 0 0 0 0 0 0 1 0 0 68 0 0 0 0 0 0 0 1 0 0 0 0 4 0 0 0 0 0 0 0 0 0 0 7 0 0 0 0 
0 0 0 0 0 0 0 0 2 0 0 0 0 2 0 0 0 0 0 0 0 0 0 0 0 0 0 2 2 1 0 0 0 0 0 0 0 1 0 0 0 0 0 0 0 0 0 1 0 0 0 0 0 0 0 0 0 0 0 0 0 5 0 0 0 0 0 0 0 0 0 75 0 0 0 0 0 0 0 0 0 0 0 0 8 0 0 0 0 0 0 0 0 0 0 1 0 0 0 0 
0 0 0 0 0 0 0 0 49 0 0 0 2 0 0 0 0 0 0 0 0 0 0 0 0 0 0 0 2 0 0 0 0 25 0 0 2 0 0 0 0 0 0 1 0 0 0 0 0 1 0 0 0 0 0 0 0 0 0 0 0 2 0 0 0 0 0 0 0 0 0 2 0 0 0 0 0 0 0 0 0 0 0 0 5 0 0 0 0 0 0 0 0 9 0 0 0 0 0 0 
0 0 1 0 0 0 0 0 4 0 1 0 11 4 0 0 1 0 0 0 0 0 0 0 0 0 0 0 1 0 0 0 1 0 0 0 0 6 0 0 0 0 0 0 0 0 0 1 2 0 0 2 0 0 0 0 0 0 0 0 0 18 0 0 0 0 0 0 0 0 0 4 0 0 0 1 0 0 0 0 0 0 1 0 40 0 0 0 0 0 0 0 0 0 0 1 0 0 0 0 
0 0 0 0 0 0 0 0 0 0 0 0 12 1 0 0 0 0 0 1 0 0 0 0 0 0 0 1 1 0 0 0 0 0 0 0 0 0 0 0 0 0 0 0 0 0 0 0 0 0 0 0 0 0 1 0 0 0 0 0 0 12 0 0 0 0 0 0 0 0 0 59 0 0 0 0 0 0 0 1 0 0 0 0 10 0 0 0 0 0 0 0 0 0 0 1 0 0 0 0 
0 2 0 0 0 1 0 3 21 0 0 0 3 0 0 0 0 0 0 0 0 0 0 0 0 0 0 0 1 0 0 0 0 15 0 0 2 0 0 0 0 0 0 0 0 0 0 1 0 0 0 0 0 0 1 0 0 0 0 1 0 7 0 0 0 0 0 0 2 0 0 5 0 0 0 0 0 0 0 0 0 0 0 0 7 0 0 0 0 0 0 0 1 27 0 0 0 0 0 0 
0 0 0 0 0 0 0 0 14 0 0 0 7 1 0 0 0 0 0 4 0 0 0 0 0 0 0 0 3 0 1 1 0 3 0 0 1 0 0 0 0 0 0 0 0 0 0 0 0 0 0 0 0 0 1 0 0 0 0 0 0 23 0 0 0 0 0 0 0 0 0 0 0 0 0 0 0 0 0 0 0 0 0 0 40 0 0 0 0 0 0 0 0 1 0 0 0 0 0 0 
0 1 0 0 0 0 0 2 0 0 0 0 0 0 0 0 0 0 0 0 0 0 0 0 0 0 0 5 1 0 0 0 0 0 0 0 0 0 0 0 0 0 0 0 0 0 0 1 0 0 1 0 0 1 0 0 0 0 0 2 1 3 0 0 0 0 0 0 0 0 0 73 0 0 0 0 0 0 0 1 0 0 1 0 3 0 0 0 1 0 0 0 0 0 1 2 0 0 0 0 
0 0 0 0 0 0 0 0 24 0 0 0 0 0 0 0 0 0 0 0 0 0 0 0 0 0 1 3 1 0 0 0 0 6 0 0 0 0 0 0 0 0 0 0 0 0 0 0 0 0 0 0 0 0 0 0 0 0 0 0 0 1 0 0 0 0 0 0 0 0 0 56 0 0 0 0 0 0 0 0 0 0 0 1 4 0 0 0 0 0 0 0 0 3 0 0 0 0 0 0 
0 0 0 0 0 0 0 0 8 0 0 0 0 0 0 0 0 0 0 0 0 0 0 0 0 0 0 6 0 0 0 0 0 5 0 0 0 0 0 0 0 0 0 0 1 0 0 0 0 0 0 0 0 0 0 0 0 0 0 0 0 0 0 0 0 0 0 0 0 0 0 73 0 0 0 0 0 0 0 0 0 0 0 1 0 0 0 0 0 0 0 0 0 2 0 4 0 0 0 0 
0 0 0 0 0 0 0 3 2 0 0 0 17 4 0 0 0 0 0 0 0 0 0 0 0 0 0 0 1 0 0 0 0 0 0 0 0 1 0 0 0 0 0 0 0 5 0 1 1 0 0 0 0 0 0 0 0 0 0 0 1 21 0 0 0 0 0 0 0 1 1 0 1 1 0 0 0 0 0 0 0 0 0 0 38 0 0 0 0 1 0 0 0 0 0 0 0 0 0 0 
0 0 0 0 0 0 0 0 0 0 0 0 14 3 0 0 0 1 0 0 0 0 1 0 0 2 0 1 1 0 0 0 0 0 0 0 0 1 0 0 0 0 0 0 0 0 0 0 0 0 0 0 0 0 0 0 0 0 0 0 0 14 0 0 0 0 0 0 0 0 0 38 0 0 1 0 0 0 0 1 0 0 0 0 22 0 0 0 0 0 0 0 0 0 0 0 0 0 0 0 
0 0 0 0 0 0 0 0 0 0 0 0 4 0 0 0 0 0 0 0 0 0 0 0 0 0 0 1 1 0 0 0 1 0 0 0 0 0 0 0 0 0 0 0 0 0 0 0 0 0 0 2 0 0 0 0 0 0 0 0 0 0 0 0 0 0 0 0 0 0 0 78 0 0 0 0 0 1 0 0 0 0 0 0 7 0 0 0 0 0 0 0 0 0 0 5 0 0 0 0 
0 0 0 0 0 0 0 0 18 0 0 0 0 0 0 0 0 0 0 4 0 0 0 1 0 0 0 2 2 0 0 0 0 1 0 0 0 0 0 0 0 0 0 0 0 0 0 0 0 0 0 1 0 0 0 0 0 0 0 0 0 5 0 0 0 0 0 0 0 0 0 59 0 0 0 0 0 0 0 0 0 0 0 0 6 0 0 0 0 0 0 0 0 0 0 1 0 0 0 0 
0 0 0 0 0 0 0 0 7 1 0 0 3 2 0 0 0 0 0 0 0 0 0 0 0 0 0 4 3 0 0 0 0 1 0 0 0 4 0 0 0 0 1 0 0 0 0 0 0 0 0 0 0 0 2 0 0 1 0 0 0 13 0 0 0 0 0 1 0 0 0 35 0 0 0 0 0 0 0 0 0 0 0 0 19 0 0 0 0 0 0 0 0 3 0 0 0 0 0 0 
0 0 0 0 0 0 0 0 0 0 0 0 6 0 0 0 0 0 0 0 0 0 0 0 0 0 0 4 1 0 0 0 0 0 0 0 0 0 0 0 0 0 0 0 0 0 0 0 0 0 0 1 0 0 0 0 0 0 0 0 0 11 0 0 0 0 0 0 0 0 0 61 0 0 0 0 0 0 0 0 0 0 0 0 14 0 0 0 0 0 0 0 0 0 0 2 0 0 0 0 
0 0 0 0 0 0 0 0 21 0 0 0 1 1 0 0 0 0 0 0 0 0 0 0 0 0 0 3 4 0 0 0 0 7 0 1 0 0 0 0 0 0 0 0 0 0 0 0 0 1 0 0 0 1 1 0 0 0 0 0 0 7 0 0 0 0 0 0 0 1 0 34 0 0 0 0 0 0 0 0 0 0 0 0 15 0 0 0 0 0 0 0 0 2 0 0 0 0 0 0 
0 0 0 0 0 0 0 3 0 0 0 0 1 0 0 0 1 0 0 0 0 0 0 0 0 0 0 1 0 0 0 0 0 0 0 0 0 0 0 0 0 1 0 0 0 0 0 0 0 0 0 5 0 0 0 0 0 0 0 0 0 2 0 0 0 0 0 0 0 0 0 67 0 0 0 0 0 0 0 0 0 0 0 0 16 0 0 0 0 0 0 0 0 0 0 3 0 0 0 0 
0 0 0 0 0 0 0 0 25 0 0 0 6 0 0 1 0 0 0 0 0 0 0 0 0 1 0 0 0 0 0 0 0 11 0 0 2 0 0 0 0 0 0 0 0 0 0 0 2 0 0 0 0 0 0 0 0 0 0 0 0 4 0 0 0 0 0 0 0 0 0 32 0 1 0 0 0 0 0 0 0 0 0 1 11 0 0 0 0 0 0 0 0 3 0 0 0 0 0 0 
0 0 0 0 0 0 1 1 46 0 0 0 1 0 0 0 0 0 0 0 0 1 0 0 0 0 0 0 1 0 0 0 0 13 0 0 3 0 0 0 0 0 0 0 0 0 0 0 0 0 1 0 0 0 1 0 0 0 0 0 0 1 0 0 0 0 1 0 1 2 0 7 1 0 1 0 0 0 0 6 0 1 0 0 3 0 0 0 0 0 0 0 0 7 0 0 0 0 0 0 
0 0 0 0 0 0 0 0 5 0 0 0 1 0 0 0 0 0 0 0 0 0 0 0 0 1 0 1 0 0 0 0 0 9 0 0 1 0 0 0 0 0 0 0 0 0 0 0 0 0 0 0 0 0 0 0 0 0 0 0 0 1 0 1 0 0 0 0 0 0 0 52 0 0 0 0 0 0 1 3 0 0 0 0 5 0 0 0 0 0 0 0 0 19 0 0 0 0 0 0 
0 0 0 0 0 0 0 0 1 0 0 0 3 0 0 0 0 0 0 0 0 0 0 0 0 1 0 4 0 0 0 0 0 0 0 0 0 0 0 0 0 0 0 0 0 0 0 0 0 0 0 1 0 0 0 0 0 0 0 0 0 7 1 1 0 0 0 0 0 0 0 73 0 1 0 0 0 0 0 0 0 0 0 0 4 0 0 0 0 0 0 0 0 0 0 3 0 0 0 0 
0 0 0 0 0 0 0 0 0 0 0 0 3 0 0 1 0 0 0 0 1 0 0 1 0 0 0 7 0 0 0 0 0 0 0 0 0 0 0 0 0 0 0 0 0 0 0 0 0 0 1 4 0 0 0 0 0 0 0 1 0 2 0 0 0 0 0 0 0 0 0 74 0 0 0 0 0 0 0 0 0 0 0 0 3 0 0 0 0 0 0 0 0 0 0 2 0 0 0 0 
0 0 0 0 0 0 0 1 1 0 0 0 7 2 0 0 0 0 0 0 0 0 0 0 0 1 0 2 1 0 0 0 0 0 0 0 0 0 0 0 0 0 0 0 0 0 0 0 0 1 0 4 0 0 0 0 0 0 0 0 0 4 0 0 0 1 0 0 0 0 0 63 0 0 0 0 0 0 0 5 0 0 0 0 6 0 0 0 0 0 0 0 0 0 0 1 0 0 0 0 
0 0 0 0 1 1 0 1 6 1 0 0 8 1 0 0 0 0 0 0 0 0 0 0 0 1 0 0 1 0 0 0 0 2 0 0 1 0 0 0 0 0 0 0 0 0 0 0 1 0 0 0 0 0 1 0 0 0 0 0 0 4 0 0 0 0 0 0 0 0 0 50 0 1 0 0 0 0 0 0 0 0 0 0 17 0 0 0 0 0 0 0 0 0 0 2 0 0 0 0 
0 0 0 0 0 0 0 0 2 0 0 0 11 0 0 0 0 0 0 0 0 0 3 0 0 0 0 1 1 0 0 0 0 0 0 0 0 0 0 0 0 0 0 0 0 0 0 0 0 0 0 2 0 0 0 0 0 1 0 0 0 14 0 0 0 0 0 0 0 0 0 49 0 0 0 0 0 0 0 0 0 0 1 0 15 0 0 0 0 0 0 0 0 0 0 0 0 0 0 0 
0 0 0 0 0 0 0 0 0 0 0 0 7 0 0 0 0 0 0 0 0 0 0 0 0 1 0 3 0 0 0 0 0 0 0 0 0 0 0 0 0 0 0 0 0 0 0 0 0 0 0 1 0 0 0 0 0 0 0 0 0 4 0 0 0 0 0 0 0 0 0 63 0 0 0 1 0 0 0 0 0 0 0 0 19 0 0 0 0 0 0 0 1 0 0 0 0 0 0 0 
0 0 0 0 0 0 0 0 1 0 0 0 2 2 0 0 0 0 0 0 0 0 0 0 0 0 0 5 1 0 0 0 0 0 0 0 0 0 0 0 0 0 1 0 0 0 0 0 0 0 1 0 0 0 0 0 0 0 0 0 0 0 0 0 0 0 0 0 0 0 0 82 0 0 0 0 0 0 0 0 0 0 0 0 4 0 0 0 0 0 0 0 0 0 0 1 0 0 0 0 
0 0 0 0 1 0 0 1 32 0 0 0 0 1 0 0 0 0 0 1 0 0 0 0 0 0 0 0 0 0 0 0 0 20 0 0 0 0 0 0 0 0 0 0 0 0 0 0 0 0 0 0 0 0 0 0 0 0 0 0 0 0 0 0 0 0 0 0 0 0 0 17 0 1 0 0 0 0 1 0 0 0 0 0 2 0 0 0 0 0 0 0 0 22 0 0 0 0 1 0 
0 0 0 0 0 1 0 1 0 0 0 0 14 1 0 1 0 0 0 0 0 0 0 0 0 1 0 1 0 0 0 0 0 0 0 0 0 0 0 0 0 0 0 0 0 0 0 0 1 0 0 2 0 0 0 0 0 0 0 0 0 12 0 0 0 0 0 0 0 0 0 44 0 0 0 1 0 0 0 0 0 0 0 0 20 0 0 0 0 0 0 0 0 0 0 0 0 0 0 0 
0 0 0 0 0 0 0 0 0 0 0 0 6 0 0 0 0 0 0 0 0 0 0 0 0 0 0 5 1 0 0 0 0 0 0 0 0 0 0 0 0 0 0 0 0 0 0 0 0 0 0 2 0 0 0 0 0 0 0 0 0 10 0 0 0 0 0 0 0 0 0 60 0 0 0 0 0 0 0 0 0 0 0 0 14 0 0 0 0 0 0 0 0 0 0 2 0 0 0 0 
0 0 0 0 0 1 0 0 22 0 0 0 0 0 0 0 0 0 0 0 0 0 0 0 0 0 0 2 0 0 0 0 0 13 0 0 0 0 0 0 0 0 0 0 0 0 0 0 0 0 0 0 0 0 0 2 0 0 0 0 1 0 0 0 0 0 0 0 0 0 0 48 0 0 0 0 0 0 0 0 0 0 0 0 1 0 0 0 0 0 0 0 0 10 0 0 0 0 0 0 
0 1 0 0 3 0 0 0 1 1 0 0 0 0 0 0 0 0 0 0 0 0 0 1 0 0 0 0 0 0 0 0 0 0 0 0 0 0 0 0 0 0 0 0 0 1 0 0 0 0 0 2 0 0 0 2 0 0 0 0 0 0 0 0 0 0 1 0 0 0 0 81 0 0 0 0 0 0 0 0 0 0 0 0 1 0 0 0 1 0 0 0 0 0 0 4 0 0 0 0 
0 0 0 0 0 0 0 0 0 0 1 0 1 0 0 0 0 0 0 0 0 0 0 0 0 0 0 7 0 0 0 0 0 0 0 0 0 0 0 0 0 1 0 0 0 0 0 0 0 0 0 3 1 0 0 0 0 0 2 0 0 2 0 0 0 0 0 0 0 0 0 56 0 0 0 0 0 0 0 0 0 0 1 0 23 0 0 0 0 0 0 0 0 0 1 1 0 0 0 0 
0 2 0 0 2 0 0 1 0 0 0 0 10 0 0 0 0 0 0 0 0 0 2 0 0 2 1 2 3 0 0 0 0 0 0 0 1 1 0 0 0 0 0 0 0 3 0 0 0 0 0 0 0 0 0 0 0 0 0 0 0 18 0 0 0 0 0 0 0 0 0 19 1 0 0 0 0 0 3 0 0 0 2 0 21 0 0 0 1 0 2 0 0 2 0 0 0 1 0 0 
0 0 0 0 0 0 0 1 0 2 0 0 0 2 0 0 0 0 0 0 0 1 0 0 0 0 0 4 0 0 0 0 0 0 0 0 1 0 0 0 0 0 0 0 0 0 0 0 0 9 0 4 0 0 0 0 0 0 0 0 0 3 0 0 0 1 0 0 1 0 0 56 0 0 0 0 0 0 0 0 0 0 0 0 7 0 0 1 0 0 0 0 0 0 0 7 0 0 0 0 
0 0 0 0 0 0 0 3 38 0 0 0 2 1 0 0 0 0 0 0 0 0 0 0 0 0 0 1 0 0 0 0 0 15 0 0 0 0 0 0 0 0 0 0 0 0 0 0 0 0 0 0 0 0 1 0 0 0 0 0 0 10 0 0 0 0 0 0 1 0 0 9 0 0 1 0 1 0 0 0 0 0 0 0 13 0 0 0 0 0 1 0 0 3 0 0 0 0 0 0 
0 0 0 0 0 0 0 0 55 0 0 0 1 0 0 0 0 0 0 1 0 0 0 0 0 0 0 0 3 0 0 0 0 16 0 0 0 0 0 0 1 0 0 0 0 0 0 0 0 0 0 0 0 0 2 0 0 0 0 0 0 2 0 0 0 1 0 0 0 0 0 5 0 0 0 0 0 0 0 0 0 0 0 0 7 0 0 0 0 1 0 0 0 5 0 0 0 0 0 0 
0 0 0 0 0 0 0 0 0 0 0 0 0 1 0 0 0 1 0 3 0 0 0 0 0 0 0 2 1 0 0 0 0 0 0 0 0 1 0 0 1 0 0 0 0 0 0 0 1 0 0 2 0 0 0 0 0 0 0 0 0 11 0 0 0 0 0 0 0 0 1 58 0 0 0 0 0 0 0 0 0 0 0 0 16 0 0 0 0 0 0 0 0 0 0 1 0 0 0 0 
0 0 0 0 0 0 0 0 0 1 0 0 3 0 0 0 0 0 0 1 0 0 0 0 0 0 0 3 0 1 1 0 0 0 0 0 0 1 0 0 0 0 0 0 0 0 0 0 0 0 0 1 0 0 0 0 0 0 0 1 0 4 0 0 0 0 0 0 0 0 1 65 0 0 0 0 0 0 0 0 0 0 0 0 17 0 0 0 0 0 0 0 0 0 0 0 0 0 0 0 
0 0 0 0 0 0 0 0 42 1 0 0 2 0 0 0 0 0 0 0 0 0 0 0 0 1 0 0 2 0 0 0 0 14 0 0 2 1 0 0 0 0 1 0 0 0 0 1 1 0 2 0 0 0 1 1 0 0 0 0 0 9 0 0 0 0 0 0 1 1 0 2 0 0 0 0 0 0 0 0 0 0 0 0 11 0 0 0 0 0 0 0 0 4 0 0 0 0 0 0 
0 2 0 0 2 0 0 0 22 0 0 0 4 1 0 0 0 0 0 0 0 0 0 1 0 0 0 0 0 0 0 0 0 14 0 0 1 0 0 0 0 0 0 0 0 0 0 0 0 1 0 0 0 0 1 0 0 0 0 0 0 9 0 1 0 0 0 0 0 0 0 1 1 0 0 0 0 0 0 0 0 0 0 0 6 0 0 0 1 0 0 0 0 31 0 0 0 1 0 0 
0 0 0 0 0 0 1 2 4 0 0 0 4 2 0 0 0 0 0 2 0 0 0 0 0 0 1 0 1 0 0 0 0 0 0 0 0 3 0 0 0 0 0 0 0 1 0 0 1 0 0 0 0 0 0 0 0 0 0 1 0 17 0 0 0 0 0 0 0 0 0 36 1 0 0 0 0 0 0 3 0 0 0 0 20 0 0 0 0 0 0 0 0 0 0 0 0 0 0 0 
0 0 0 0 0 0 0 0 29 0 0 0 14 0 0 0 0 0 0 0 0 0 0 0 0 0 0 0 3 0 0 0 0 5 0 1 0 1 0 1 0 0 0 0 0 0 0 0 1 2 0 0 0 0 0 1 0 0 0 0 0 8 0 0 0 0 0 0 0 0 1 8 0 0 0 0 1 0 0 0 0 0 0 0 24 0 0 0 0 0 0 0 0 0 0 0 0 0 0 0 
1 0 0 0 0 0 0 4 44 0 0 0 3 0 0 0 1 0 0 2 0 0 0 0 0 2 0 0 1 0 0 0 0 9 0 0 2 0 0 0 0 0 0 0 0 0 0 0 0 0 0 0 0 0 0 1 0 0 0 2 0 2 0 0 0 0 0 0 0 0 0 19 0 0 0 0 0 0 0 1 0 0 0 0 2 0 0 0 0 0 0 0 0 2 0 2 0 0 0 0 
0 0 0 0 1 0 0 0 39 0 0 0 4 0 0 0 0 0 0 1 0 0 0 0 0 1 0 0 3 0 0 0 0 8 0 0 1 0 0 0 0 0 0 0 0 0 0 0 2 0 1 0 0 0 1 0 0 0 0 0 0 1 0 0 0 0 0 0 0 0 0 28 0 0 0 0 0 0 0 0 0 0 0 0 6 0 0 1 0 0 0 0 0 2 0 0 0 0 0 0 
0 0 0 0 1 0 0 0 10 1 0 0 2 0 0 0 0 0 0 0 0 0 0 0 0 0 0 0 1 0 0 0 0 11 0 0 1 0 0 0 0 0 0 0 0 0 0 0 0 0 0 2 0 0 0 0 1 0 0 0 0 2 0 0 0 0 1 0 0 0 0 43 0 0 0 0 0 0 1 0 0 0 0 0 3 0 0 0 0 0 0 0 0 19 0 1 0 0 0 0 
0 0 0 0 0 0 0 0 1 1 0 0 1 1 0 0 0 0 0 1 0 0 0 1 0 0 0 1 4 0 0 0 2 0 1 0 0 3 0 0 0 0 0 0 0 0 0 1 0 0 0 2 0 0 0 0 0 0 0 0 0 15 0 0 0 0 0 0 0 0 1 43 0 0 0 0 0 0 0 0 0 0 0 0 18 0 0 0 0 0 0 0 0 0 0 3 0 0 0 0 
0 0 0 0 0 0 0 0 0 0 0 0 0 0 0 0 0 0 0 0 0 0 0 1 0 0 0 5 0 0 0 0 0 0 1 0 0 0 0 1 1 0 0 0 0 0 0 0 0 1 0 2 0 1 0 0 0 0 0 0 0 2 0 0 0 0 0 0 0 0 0 81 0 0 0 0 0 0 0 0 0 0 0 0 1 0 0 0 0 0 0 0 0 0 1 2 0 0 0 0 
0 1 0 0 0 0 0 0 2 0 1 0 2 0 0 0 0 0 0 1 0 0 0 0 0 0 0 5 0 0 0 0 0 0 0 0 0 0 0 0 0 0 0 0 0 0 0 0 0 0 0 0 0 0 0 0 0 0 0 0 0 3 0 0 0 0 0 0 0 0 0 67 0 0 0 0 0 0 1 0 0 0 1 0 5 0 0 0 0 0 0 0 0 8 0 3 0 0 0 0 
0 0 0 0 7 1 0 0 1 0 0 0 7 2 0 0 0 0 0 0 0 0 0 0 0 0 0 0 5 0 0 0 0 0 0 0 0 4 0 0 0 0 0 0 0 0 0 0 0 0 0 0 0 0 0 0 0 0 0 0 0 28 0 0 1 0 0 0 1 1 0 0 0 0 0 0 0 0 0 1 0 0 0 0 39 0 0 0 1 0 0 0 0 0 0 0 0 0 1 0 
0 0 0 0 0 0 0 2 52 0 0 0 1 0 0 0 0 0 0 0 0 0 0 0 0 0 0 0 4 0 0 0 0 13 0 0 0 1 0 0 0 0 0 0 0 0 0 0 1 0 0 0 0 0 0 0 0 0 1 0 0 7 0 0 0 0 0 0 0 0 0 4 0 0 0 0 0 0 0 7 0 0 0 0 3 0 0 0 1 0 0 0 0 2 0 1 0 0 0 0 
0 0 0 0 0 0 0 4 21 0 0 0 18 0 0 0 0 0 0 0 0 0 0 0 0 2 0 0 2 0 0 0 0 3 0 0 0 0 0 0 0 0 0 0 0 1 0 1 0 2 0 0 0 0 1 1 0 0 0 0 0 7 1 0 0 0 0 0 0 0 0 1 0 0 0 0 0 0 0 4 0 1 0 1 26 0 0 0 0 0 0 0 0 1 1 0 0 0 0 1 
0 0 0 0 0 0 0 0 21 0 0 0 5 0 0 0 1 0 0 0 0 0 0 0 0 1 0 0 1 0 0 0 0 11 0 0 2 0 0 0 0 0 0 0 0 0 0 0 1 0 0 0 0 0 0 0 0 0 0 0 0 11 0 0 0 0 0 0 0 0 0 4 0 1 0 0 0 0 0 0 0 0 0 0 14 0 0 0 0 0 0 0 1 26 0 0 0 0 0 0 
0 0 0 0 0 0 0 0 0 0 0 0 8 1 0 0 0 0 0 0 0 0 0 0 0 0 0 0 10 1 0 0 0 0 0 0 0 4 0 0 0 0 0 0 0 0 0 0 3 0 0 0 0 0 1 0 0 0 0 0 0 22 0 0 0 0 0 0 0 0 0 0 0 1 0 1 0 1 0 1 0 0 0 0 44 0 0 1 0 0 0 0 0 0 0 0 0 1 0 0 
0 0 0 0 0 0 0 3 1 1 0 0 0 0 0 0 0 0 0 0 0 0 0 0 0 0 0 3 0 0 0 0 0 1 0 0 0 0 0 0 0 0 0 0 0 0 0 0 0 0 0 0 0 0 0 0 0 0 0 1 0 1 0 0 0 0 0 0 0 0 0 85 0 1 0 0 0 0 0 0 0 0 0 0 3 0 0 0 0 0 0 0 0 0 0 0 0 0 0 0 
0 0 0 0 0 1 0 3 14 0 0 0 2 2 1 0 0 0 0 11 0 0 0 0 0 0 0 0 4 0 0 0 0 3 0 0 1 1 0 0 2 0 0 0 0 0 0 0 3 0 0 0 0 0 0 0 0 0 1 0 0 11 0 0 0 1 0 0 0 0 2 4 0 1 0 0 0 0 1 5 0 0 1 0 19 0 0 0 0 0 0 0 0 3 0 2 0 0 1 0 
0 0 0 0 1 0 0 0 12 1 0 0 0 0 0 0 0 0 0 0 0 0 0 1 0 0 0 1 0 1 0 0 0 0 0 0 0 0 0 0 0 0 0 0 0 0 0 0 0 0 1 0 0 0 1 1 0 0 0 0 0 0 0 0 0 0 1 0 0 0 0 76 0 0 0 0 0 0 0 0 0 0 0 0 0 0 0 0 0 1 0 0 0 0 0 2 0 0 0 0 
0 0 1 0 0 0 0 2 15 0 0 0 3 0 0 0 0 0 0 1 0 0 0 0 0 0 0 0 0 0 0 0 0 4 0 0 1 0 0 0 0 0 0 0 0 0 0 0 0 0 0 0 0 0 0 0 0 0 0 1 0 5 0 0 0 2 0 0 0 0 0 23 1 0 0 0 0 0 1 1 0 0 0 0 20 0 0 0 0 0 0 0 1 17 0 1 0 0 0 0 
0 0 0 0 0 0 0 0 0 0 0 0 0 0 1 0 0 0 0 0 0 0 0 0 0 0 0 7 0 0 0 0 0 0 0 0 0 0 0 0 0 0 0 0 0 0 0 0 0 0 0 0 0 0 0 0 0 0 1 0 0 1 0 0 0 1 0 0 0 0 0 77 0 1 0 0 0 0 1 3 0 0 0 0 2 0 0 0 0 0 0 0 0 3 0 2 0 0 0 0 
0 1 0 0 1 0 0 0 10 0 0 0 7 1 0 0 0 0 0 0 0 0 0 0 0 1 0 0 3 0 0 0 0 12 0 0 0 2 0 0 0 0 0 0 0 0 0 0 0 0 0 0 0 0 3 0 0 0 0 0 0 10 0 0 0 0 1 0 0 0 0 0 0 0 0 0 0 0 3 0 0 0 1 0 13 0 0 0 0 0 0 0 0 31 0 0 0 0 0 0 
0 0 0 0 0 0 0 0 3 0 0 0 7 2 0 0 0 0 0 4 0 0 0 0 0 0 0 0 3 0 0 0 0 0 0 0 0 0 0 0 1 0 0 0 0 0 0 0 0 0 0 2 1 1 0 0 1 0 0 0 0 16 0 0 0 0 0 0 0 1 0 32 1 0 0 0 0 0 0 0 0 0 0 0 24 0 0 0 0 0 0 0 0 0 0 1 0 0 0 0 
0 0 0 0 0 1 0 0 0 0 0 0 0 0 0 0 0 0 0 0 0 0 0 0 0 0 0 6 0 0 0 0 0 0 0 0 0 0 1 1 0 0 0 0 0 0 0 0 0 2 0 1 0 1 0 0 0 0 0 0 0 0 0 0 0 0 0 0 0 0 0 80 0 0 0 0 0 0 0 3 0 0 0 0 0 0 0 0 0 0 0 0 0 0 0 4 0 0 0 0 
0 0 0 0 0 0 0 0 41 0 0 0 2 3 0 0 0 0 0 0 0 0 0 0 0 0 0 0 1 0 0 0 0 18 0 1 4 1 0 0 0 0 0 0 0 0 0 0 0 0 0 0 0 0 1 0 0 0 0 0 0 8 0 0 0 0 0 0 0 0 0 1 0 0 0 0 0 0 0 0 0 0 0 0 8 1 0 0 0 0 0 0 0 10 0 0 0 0 0 0 
2 0 0 0 0 0 0 0 1 1 0 0 6 0 0 0 0 0 0 0 0 0 0 0 0 1 0 2 0 0 0 0 0 0 0 0 0 0 0 0 0 0 0 0 0 0 0 0 0 0 0 2 0 0 0 0 0 0 0 0 1 4 0 0 0 0 0 0 0 0 0 64 0 0 0 0 0 0 0 4 0 0 0 0 11 0 0 0 0 0 0 0 0 0 0 1 0 0 0 0 
0 0 0 0 0 0 0 0 0 0 0 0 0 1 0 0 0 0 0 0 0 0 1 0 0 0 0 9 0 0 0 0 0 0 0 0 0 0 0 0 0 1 0 0 0 0 0 0 0 0 0 5 0 1 0 0 0 0 0 0 0 3 0 0 0 0 0 1 0 0 1 69 0 0 0 0 0 0 0 0 0 0 0 0 6 0 0 0 0 0 0 0 0 0 0 2 0 0 0 0 
0 0 0 0 0 0 0 0 0 0 0 0 0 1 0 0 0 0 0 0 0 0 0 0 0 0 0 5 0 0 0 0 0 0 0 0 0 0 0 0 0 0 0 0 0 0 0 0 0 0 1 3 0 0 0 0 0 0 0 0 0 4 0 0 0 0 0 0 0 0 0 75 0 0 0 0 0 0 0 0 0 0 1 0 5 0 0 0 0 0 0 0 0 0 1 4 0 0 0 0 
0 0 0 0 4 0 0 0 29 0 0 0 0 0 0 0 0 0 0 1 0 0 1 0 0 1 0 2 2 0 1 0 0 11 0 0 2 1 0 0 0 0 1 0 0 1 0 0 0 1 0 0 0 0 1 1 0 0 0 0 0 7 0 0 0 0 0 0 0 0 0 19 0 0 0 0 0 0 0 0 1 0 0 0 7 0 0 0 0 0 0 0 0 6 0 0 0 0 0 0 
0 0 0 0 0 0 0 0 29 0 0 0 0 0 0 0 0 0 0 0 0 0 1 0 1 0 0 1 1 0 0 0 0 8 0 0 0 0 0 0 0 1 0 0 0 0 0 0 0 0 0 1 0 0 0 0 0 0 0 0 0 1 0 0 0 0 0 0 0 0 0 49 0 0 0 0 0 0 0 0 0 0 0 0 3 0 0 0 0 0 0 0 0 3 0 1 0 0 0 0 
0 0 0 0 0 0 0 0 5 0 0 0 1 0 0 0 0 0 0 0 0 0 0 0 0 0 0 4 1 0 0 0 0 0 0 0 0 0 0 0 0 0 0 0 0 0 0 0 0 0 0 1 0 0 0 0 0 0 0 0 0 3 0 0 0 0 0 0 0 0 0 80 0 0 0 0 0 0 0 0 0 0 0 0 5 0 0 0 0 0 0 0 0 0 0 0 0 0 0 0 
0 0 0 0 0 0 0 8 18 0 0 0 2 0 0 0 0 0 0 0 0 0 0 0 0 0 0 1 1 0 0 0 0 4 0 0 0 0 0 0 2 0 0 0 0 0 0 0 1 0 0 2 0 0 0 0 0 0 1 2 0 4 0 0 0 0 0 0 1 0 0 42 0 0 0 0 0 0 0 0 0 0 0 0 11 0 0 0 0 0 0 0 0 0 0 0 0 0 0 0 
0 0 0 0 0 0 0 0 2 0 0 0 10 1 0 0 0 0 0 0 0 0 0 0 0 0 0 2 0 0 0 0 0 2 0 0 0 1 0 0 0 0 0 0 0 0 0 0 0 0 0 1 0 0 0 0 0 0 0 0 0 8 0 0 0 0 0 0 0 1 0 48 0 0 0 0 0 0 0 0 0 0 0 0 23 0 0 0 0 0 0 0 0 1 0 0 0 0 0 0 
0 0 0 0 0 0 0 1 1 0 0 0 0 1 0 0 0 0 0 0 1 0 0 0 0 0 0 3 0 0 0 0 0 0 0 0 0 0 0 0 0 0 0 0 0 0 0 0 0 0 1 0 0 0 1 0 0 0 0 1 0 1 0 0 0 0 0 0 0 0 0 76 0 0 0 0 0 0 1 0 0 0 0 0 0 0 0 0 0 0 0 0 0 11 1 0 0 0 0 0 
0 0 0 0 0 0 0 0 0 0 0 0 4 0 0 0 0 0 0 0 0 0 0 0 0 0 0 3 3 0 0 0 0 0 0 0 0 0 0 0 0 0 0 0 0 0 0 0 1 0 0 0 0 0 0 0 0 1 0 0 0 17 0 0 0 0 0 0 0 0 0 51 0 0 0 0 0 0 0 0 0 0 0 0 20 0 0 0 0 0 0 0 0 0 0 0 0 0 0 0 
0 0 0 0 0 0 0 0 0 1 0 0 0 0 0 0 0 0 0 5 0 0 1 0 0 0 0 2 0 0 0 0 0 0 0 0 1 0 0 0 0 0 0 0 0 0 0 0 0 0 0 4 0 0 0 0 0 0 0 0 0 3 0 0 0 0 0 0 0 0 0 70 0 0 0 0 0 0 0 0 0 0 0 0 10 0 0 0 0 0 0 0 0 0 0 3 0 0 0 0 
1 0 0 0 3 0 0 0 2 0 1 1 1 2 1 1 0 0 0 14 0 0 0 1 0 0 0 1 3 1 0 0 0 0 0 0 0 1 0 0 0 1 0 0 1 0 0 0 0 0 0 0 0 0 0 0 0 0 1 0 0 9 0 0 0 0 1 0 1 0 2 23 0 0 0 0 0 0 0 11 0 0 1 0 15 0 0 0 0 0 0 0 0 0 0 0 0 0 0 0 
0 0 0 1 0 0 0 0 0 0 0 1 0 0 0 1 0 0 0 15 0 0 0 0 0 0 0 1 6 0 0 0 0 0 0 0 0 1 0 0 0 0 0 0 0 0 0 0 1 0 1 0 0 0 1 0 0 0 0 0 0 12 0 0 0 1 0 0 1 0 0 23 0 0 0 0 0 0 0 7 0 0 0 0 21 1 0 0 0 0 0 1 0 1 0 3 0 0 0 0 
0 0 0 0 0 1 0 0 28 0 0 0 1 0 0 0 0 0 0 0 0 0 0 0 0 0 0 2 1 0 0 0 0 12 0 0 0 1 0 0 0 0 0 0 0 0 0 0 0 0 1 1 0 0 2 0 0 0 0 0 0 1 0 0 0 0 0 0 0 0 0 37 0 0 0 0 0 0 0 0 0 0 0 0 1 0 0 0 0 0 0 0 0 7 0 4 0 0 0 0 
0 1 0 0 0 0 0 0 1 0 0 0 2 0 0 0 0 0 0 0 0 0 0 0 0 1 0 4 3 0 0 0 0 0 0 0 0 0 0 0 0 0 0 0 0 0 0 0 1 0 0 0 0 0 0 1 0 0 0 0 0 5 0 0 0 0 0 0 0 1 0 67 0 0 1 0 0 0 0 0 0 0 0 0 12 0 0 0 0 0 0 0 0 0 0 0 0 0 0 0 
0 0 1 0 0 0 0 1 3 0 0 0 5 1 0 0 0 0 0 1 0 0 1 0 0 0 0 0 5 0 0 0 0 0 0 0 0 4 0 0 0 0 0 0 0 0 0 0 0 1 0 0 2 1 0 0 0 0 0 0 0 24 0 0 0 0 1 0 0 0 1 0 0 0 0 0 0 0 0 0 0 0 2 0 46 0 0 0 0 0 0 0 0 0 0 0 0 0 0 0 
0 0 0 0 0 1 0 0 0 0 0 0 4 0 0 0 0 0 0 0 0 0 0 0 0 0 0 3 0 0 0 0 0 0 0 0 0 0 0 0 0 0 0 0 0 0 0 0 0 0 0 3 0 0 0 0 1 0 0 0 0 9 0 0 0 0 0 0 0 0 0 62 0 0 0 1 0 1 0 0 0 0 1 0 12 0 0 0 0 0 0 0 0 0 0 2 0 0 0 0 
0 0 0 0 4 0 0 0 11 2 0 0 5 0 0 0 0 0 0 1 0 0 1 0 0 2 0 2 1 0 0 0 0 6 0 0 0 0 0 0 0 0 0 0 0 0 0 0 0 0 0 2 0 0 0 0 0 1 0 0 0 1 0 0 0 0 0 0 0 0 0 55 0 0 0 0 0 0 1 0 0 0 0 0 1 0 0 0 1 0 0 0 0 3 0 0 0 0 0 0 
0 0 1 0 5 0 0 0 1 0 0 0 1 0 0 0 0 0 0 0 0 0 0 0 0 0 0 3 0 0 0 0 0 0 0 0 0 2 0 0 0 1 0 0 0 0 0 0 0 3 1 2 0 0 0 1 0 0 0 0 0 5 0 0 0 0 1 0 0 0 0 65 0 0 0 0 0 0 0 0 0 0 0 0 7 0 0 0 0 0 0 0 0 0 0 1 0 0 0 0 
0 0 0 0 0 0 0 0 0 0 0 0 0 0 0 0 0 0 0 1 0 0 0 0 0 0 0 2 1 0 0 0 0 0 0 0 0 0 0 0 1 0 0 0 0 0 0 1 1 0 0 0 0 1 0 0 0 0 0 0 0 6 0 0 0 0 0 0 0 0 1 71 0 0 0 0 0 0 0 1 0 0 0 0 12 0 0 0 0 0 0 0 0 0 0 0 0 1 0 0 
0 0 0 0 0 0 1 0 0 1 0 0 1 0 0 0 0 0 0 3 0 0 0 0 0 1 0 6 0 0 0 0 0 0 0 0 0 0 0 0 1 0 0 0 0 0 1 0 0 0 0 1 0 0 0 0 0 0 0 0 0 2 0 0 0 0 0 0 0 0 1 76 0 0 0 0 0 0 0 0 0 0 0 0 3 0 0 0 0 0 0 0 0 0 0 2 0 0 0 0 
0 0 0 0 0 0 0 0 12 0 0 0 8 0 0 0 0 0 0 1 0 0 0 0 0 1 0 2 2 1 0 0 0 2 0 0 1 2 0 0 0 0 0 0 0 0 0 0 1 0 1 1 0 0 4 1 0 0 0 0 0 9 0 0 0 1 0 0 0 0 0 27 0 1 0 0 0 0 0 3 0 0 0 1 17 0 0 0 0 0 0 0 0 0 0 1 0 0 0 0 
0 0 0 0 0 0 0 0 1 0 0 0 10 1 0 0 0 0 0 0 0 0 0 0 0 0 0 0 0 0 0 0 0 0 0 0 0 0 0 0 0 0 0 0 0 0 0 0 0 3 0 0 0 0 0 0 0 0 0 0 0 11 0 0 0 0 0 0 0 0 0 53 0 0 0 0 0 0 0 0 0 0 1 0 20 0 0 0 0 0 0 0 0 0 0 0 0 0 0 0 
0 0 1 0 5 0 0 0 2 0 0 0 3 0 0 0 0 0 0 0 0 0 0 1 0 0 0 5 0 0 0 0 0 0 0 0 0 0 0 0 0 0 1 0 0 0 0 0 0 0 0 0 0 0 0 0 0 0 0 0 0 6 0 0 0 0 0 1 0 0 0 66 0 0 0 0 0 1 0 0 0 0 0 0 6 0 0 0 0 0 0 0 0 2 0 0 0 0 0 0 
0 0 1 0 1 0 0 0 9 0 0 0 2 0 0 0 0 0 0 3 0 0 0 0 0 1 0 2 0 0 0 0 0 1 0 0 0 0 0 0 1 0 0 0 0 0 0 0 0 0 0 0 0 0 0 0 0 0 0 1 0 12 0 0 0 0 0 0 0 0 0 47 1 0 0 0 0 0 0 0 0 0 0 0 14 0 0 0 0 0 0 1 0 1 0 2 0 0 0 0 
0 0 0 0 0 0 0 1 0 0 0 0 0 0 0 0 0 0 0 0 0 0 0 0 0 0 0 5 0 0 0 0 0 0 0 0 0 0 0 0 0 0 0 0 0 0 0 0 0 0 0 2 0 0 0 0 0 0 0 0 0 2 0 0 0 0 0 0 0 0 0 81 0 0 1 0 0 1 0 0 0 0 0 0 2 0 0 0 0 0 0 0 0 1 0 4 0 0 0 0 
0 1 0 0 2 0 1 0 7 0 0 0 17 2 0 0 0 0 0 0 0 0 0 0 0 2 0 0 3 0 0 0 0 1 0 1 0 0 0 0 0 0 0 0 0 0 0 0 0 0 0 0 0 0 0 0 0 0 0 0 0 17 0 0 0 0 1 0 0 0 0 0 0 0 0 0 0 0 0 0 0 0 0 0 44 0 1 0 0 0 0 0 0 0 0 0 0 0 0 0 
0 0 0 0 6 0 0 0 0 0 1 0 0 0 0 0 0 0 0 2 0 0 0 0 0 0 0 6 0 0 0 0 0 0 0 0 0 0 0 0 0 0 0 0 0 0 0 0 1 0 0 2 0 1 0 0 1 0 0 0 0 1 0 1 0 0 0 0 0 0 0 73 0 0 0 0 0 0 0 0 1 0 0 0 0 0 0 0 0 0 0 0 0 0 0 4 0 0 0 0 
0 0 0 0 2 0 0 0 0 1 0 0 4 0 0 0 0 0 0 0 0 0 0 0 0 0 0 3 1 0 0 0 0 0 0 0 0 2 0 0 0 0 0 0 0 0 0 0 0 0 0 1 0 0 0 0 0 0 0 0 0 2 0 0 0 0 0 0 0 0 0 61 0 0 0 0 0 0 0 2 0 0 0 0 19 0 0 0 0 0 0 0 0 0 0 2 0 0 0 0 
0 0 0 0 0 0 0 0 31 0 0 0 0 0 0 0 0 0 0 0 0 0 0 0 0 0 0 0 1 0 0 0 0 15 0 0 1 1 0 0 0 0 0 0 0 0 0 0 0 1 0 0 0 0 0 0 1 0 1 0 0 6 0 0 0 0 0 0 0 0 0 8 1 0 0 0 0 0 1 0 0 0 0 0 11 0 0 0 0 0 1 0 0 19 1 0 0 0 0 0 
0 0 0 0 0 0 0 3 0 1 0 0 1 0 0 0 0 0 0 1 0 0 0 0 1 0 0 5 0 0 0 0 0 0 0 0 0 0 0 0 0 0 0 0 0 0 0 0 0 0 0 2 0 0 0 0 0 0 0 0 0 0 0 0 0 0 0 0 0 0 0 82 0 0 0 0 0 0 0 1 0 0 0 0 0 0 0 0 0 0 0 0 0 0 1 2 0 0 0 0 
0 0 0 1 0 0 0 0 3 0 0 0 0 0 0 0 0 0 0 0 1 0 0 0 0 0 0 4 0 0 0 0 0 0 0 0 0 0 0 0 0 0 0 0 0 0 0 0 0 0 1 0 0 1 1 0 0 0 0 0 0 9 0 0 0 0 1 0 0 0 0 60 0 0 0 0 0 0 0 0 0 0 0 0 13 0 0 0 0 0 0 0 0 5 0 0 0 0 0 0 
0 0 0 0 0 0 0 0 9 0 0 0 3 3 0 0 0 0 0 4 0 0 0 0 0 0 0 0 3 1 0 0 0 2 0 0 0 1 0 0 0 0 0 0 0 0 0 0 0 0 0 1 0 1 1 0 0 0 0 0 1 13 0 0 0 0 0 0 0 0 0 20 0 0 0 0 0 0 0 0 0 1 1 0 34 0 0 0 0 0 0 0 0 1 0 0 0 0 0 0 
0 0 0 0 0 0 0 2 0 1 0 1 1 0 0 0 0 0 0 0 0 0 0 0 0 0 0 2 0 0 0 0 0 0 0 0 0 1 0 0 0 0 0 0 0 0 0 0 0 0 0 0 0 0 0 0 0 0 0 0 0 3 0 0 0 0 0 0 0 0 0 81 0 0 0 1 0 0 0 0 0 0 0 0 5 0 0 0 0 0 0 0 0 0 0 2 0 0 0 0 
0 0 0 0 0 0 0 0 0 1 0 0 1 0 0 0 0 0 0 0 0 0 0 0 0 0 0 1 1 0 0 0 0 0 0 0 0 0 0 0 0 1 0 0 0 0 0 1 0 0 0 0 0 0 0 1 0 0 0 0 0 13 0 0 0 0 0 0 0 1 0 57 0 0 0 0 0 0 0 0 0 0 0 0 22 0 0 0 0 0 0 0 0 0 0 0 0 0 0 0 
0 0 0 0 0 0 0 0 7 0 0 0 3 0 0 0 0 0 0 0 0 0 0 0 0 0 0 1 0 0 0 0 0 6 0 0 0 0 0 0 0 0 0 0 0 0 0 0 0 0 0 2 0 0 0 0 0 0 0 0 0 2 0 0 0 0 1 0 0 0 0 49 0 0 0 0 0 0 3 0 0 0 0 0 5 0 0 0 0 0 0 0 0 20 0 1 0 0 0 0 
0 0 0 0 4 0 0 0 3 0 1 0 0 0 0 0 0 0 0 0 0 0 0 0 0 0 0 4 0 0 0 0 0 8 0 0 1 0 0 0 0 0 0 0 0 0 0 0 0 0 0 0 1 0 0 0 0 0 0 0 0 2 0 0 0 0 0 0 0 0 0 46 0 0 0 0 0 0 0 0 0 0 0 0 6 0 0 0 0 0 0 0 0 24 0 0 0 0 0 0 
0 0 0 0 0 0 0 0 20 0 0 0 0 1 0 0 1 0 0 0 0 0 0 0 0 0 0 0 2 1 1 0 0 17 0 0 2 0 0 0 0 0 0 0 0 0 0 1 0 0 0 0 0 0 0 0 0 0 1 0 0 9 0 0 0 0 0 0 0 0 0 4 0 2 0 0 0 0 0 0 0 1 1 0 14 0 0 0 0 0 0 0 0 22 0 0 0 0 0 0 
0 0 0 0 4 1 0 0 0 0 0 0 4 0 0 0 0 0 0 1 0 0 1 1 0 0 0 5 0 0 0 0 0 0 0 0 0 0 0 0 0 0 0 0 0 0 0 0 1 0 0 1 0 1 0 0 0 0 0 0 0 5 0 0 0 0 0 0 0 0 0 60 0 1 0 0 0 0 0 0 0 0 0 0 7 0 0 0 1 0 0 0 0 0 1 5 0 0 0 0 
0 0 0 0 0 0 0 1 11 1 0 0 0 0 0 0 0 0 0 1 0 1 1 0 1 0 0 7 0 0 1 0 0 1 1 0 0 0 0 0 0 0 0 0 1 0 1 0 0 0 0 2 0 0 0 0 0 0 0 1 0 0 0 0 0 0 0 0 0 0 0 58 0 0 0 0 0 0 0 0 0 0 0 1 1 0 0 0 0 0 1 0 0 0 0 6 1 0 0 0 
0 0 0 0 0 0 0 0 29 0 0 0 0 0 0 0 0 0 0 0 0 0 0 0 0 0 0 2 0 0 1 0 0 24 0 0 2 0 0 0 0 0 0 1 0 0 0 1 1 0 0 0 0 0 2 0 0 0 0 0 0 0 0 0 0 0 0 0 0 0 0 25 0 0 0 0 0 1 0 0 0 0 0 0 0 0 0 0 0 0 0 0 0 9 0 1 0 0 1 0 
0 0 0 0 1 1 0 1 15 0 0 0 4 0 0 0 0 1 0 0 0 0 0 0 0 1 0 1 1 0 0 1 0 0 0 0 1 0 0 0 0 0 0 0 0 0 0 0 1 0 0 7 0 0 1 0 0 0 0 0 0 4 0 0 1 0 0 0 0 0 0 48 0 0 0 0 0 0 0 0 1 0 0 0 4 0 0 0 0 0 0 0 0 0 0 5 0 0 0 0 
0 0 0 0 0 0 0 0 36 0 0 1 0 1 0 0 0 0 0 0 0 0 0 0 0 0 0 0 0 0 0 0 0 20 0 0 0 0 0 0 0 0 0 0 0 0 0 0 0 0 0 0 0 0 0 0 0 0 0 0 0 1 0 0 0 0 0 0 1 0 0 7 0 0 0 0 0 0 0 0 0 0 0 0 2 0 0 0 0 0 0 0 0 30 1 0 0 0 0 0 
0 0 0 0 8 0 0 0 2 0 0 0 1 0 0 0 0 0 0 0 0 0 0 1 0 0 0 4 0 0 0 0 0 0 0 0 0 0 0 0 0 0 0 0 0 0 0 0 0 0 0 2 0 0 0 0 0 0 0 0 0 5 0 0 0 0 0 0 0 1 0 64 1 0 0 0 0 0 0 0 1 0 0 0 7 0 0 0 0 0 0 0 0 0 0 3 0 0 0 0 
0 0 0 0 0 0 0 0 15 0 0 0 6 4 0 0 0 0 0 3 0 0 0 0 0 1 0 0 0 0 0 0 0 6 0 0 0 0 1 0 1 0 0 0 0 0 0 0 0 0 0 0 0 0 0 0 0 0 0 0 0 18 0 0 0 0 0 0 0 0 0 1 0 1 1 0 0 0 0 1 0 1 0 0 38 0 0 0 0 0 0 0 0 2 0 0 0 0 0 0 
0 0 0 0 0 0 0 1 3 1 0 0 2 0 0 0 0 0 0 1 0 0 0 0 0 0 0 3 0 0 0 0 0 0 0 0 0 0 0 0 0 0 0 0 0 0 0 0 0 0 0 1 0 0 0 0 0 0 0 1 0 7 0 1 0 0 0 0 0 0 0 59 0 0 0 0 0 0 0 0 0 0 0 0 18 0 0 0 0 0 0 0 0 0 1 1 0 0 0 0 
0 0 0 0 0 0 0 0 0 0 0 0 0 0 0 0 0 0 0 0 0 0 0 0 0 0 0 4 0 0 0 0 0 0 0 0 0 0 0 0 0 0 0 0 0 0 0 0 0 0 0 3 0 0 0 0 0 0 0 0 0 7 0 0 0 0 0 0 1 0 0 80 0 0 0 0 0 0 0 0 0 0 1 0 1 0 0 0 0 1 1 0 0 0 0 0 0 1 0 0 
0 0 0 0 1 0 0 0 23 0 0 0 8 0 0 0 0 0 0 0 0 0 0 1 0 1 0 0 0 0 0 0 0 7 0 0 4 1 0 0 0 0 0 0 0 0 0 0 0 0 0 0 0 0 1 0 0 0 0 0 0 11 0 0 0 0 0 0 0 0 0 2 0 0 0 0 0 0 0 0 0 0 1 0 17 0 0 0 0 0 0 0 0 22 0 0 0 0 0 0 
0 0 1 0 0 0 0 0 0 1 0 0 3 1 0 0 0 0 0 0 0 0 2 0 0 0 0 1 0 0 0 0 0 0 0 0 0 1 0 0 0 0 0 0 1 0 0 0 0 0 0 5 0 0 0 0 0 0 0 0 0 4 0 1 0 0 0 0 0 0 0 69 0 0 0 0 0 0 0 1 0 0 0 0 6 0 0 0 0 0 0 0 0 0 0 3 0 0 0 0 
0 0 0 0 0 0 0 0 0 0 0 0 0 0 0 0 0 1 0 4 0 0 0 0 0 0 0 7 0 0 0 0 0 0 0 0 0 0 0 0 0 0 0 0 0 0 0 0 2 1 0 0 0 0 0 0 0 0 0 0 0 0 0 0 0 0 0 0 0 0 0 80 0 0 0 0 0 0 0 0 0 0 0 0 0 0 1 0 0 0 0 0 0 0 0 4 0 0 0 0 
0 0 0 0 0 0 0 1 1 0 0 0 10 3 0 0 0 0 0 0 0 0 0 0 0 2 0 0 0 2 0 0 0 0 1 0 0 1 1 0 1 0 0 0 0 2 0 0 2 0 0 0 0 0 0 1 0 0 1 1 1 22 0 0 0 1 0 0 0 0 0 1 0 0 0 0 0 0 0 11 0 0 0 0 33 0 0 0 0 0 0 0 0 0 0 1 0 0 0 0 
0 0 0 0 0 0 0 3 4 0 0 0 2 1 0 1 0 0 0 6 0 0 0 0 0 0 0 1 1 0 0 0 0 1 0 0 0 2 0 0 1 0 0 0 0 0 0 0 2 0 0 0 0 0 0 0 0 0 0 0 0 6 0 0 0 0 0 0 0 0 1 51 0 0 0 0 0 0 0 0 0 0 1 0 16 0 0 0 0 0 0 0 0 0 0 0 0 0 0 0 
0 0 0 0 0 0 0 0 0 0 0 0 1 0 0 0 0 0 0 0 0 0 0 0 0 0 0 4 0 0 0 0 0 0 0 0 0 0 0 0 0 0 0 0 0 0 0 0 1 0 0 3 0 0 0 0 0 0 0 0 1 7 0 0 0 0 0 0 0 0 0 80 0 0 0 0 0 0 0 0 0 0 0 0 3 0 0 0 0 0 0 0 0 0 0 0 0 0 0 0 
