# Supplementary material for: Transferable Measurements of Heredity in Models of the Origins of Life
Source: PLoS One. 2015 Oct 19;10(10):e0140663. doi: 10.1371/journal.pone.0140663 (PMC4610668; doi:10.1371/journal.pone.0140663)
Supplement: S1 Data — (ZIP) [file pone.0140663.s001.zip › data/gard/pop1/Nmax200/seqs14.txt]

1 6 0 1 2 0 8 0 0 1 0 0 0 0 0 0 0 2 0 0 0 0 0 0 1 0 0 3 0 0 1 3 0 0 2 0 0 2 0 3 7 1 0 22 0 1 4 1 1 0 0 0 0 0 1 0 3 0 1 1 0 1 0 0 0 5 1 6 0 0 0 2 0 0 0 1 0 0 0 0 0 2 0 1 0 0 0 0 0 0 0 1 0 1 0 0 0 0 0 0 
2 4 2 1 0 0 10 0 0 0 0 1 1 0 0 0 0 0 5 0 1 1 0 0 1 1 0 3 1 0 0 3 0 0 1 0 0 3 0 0 11 0 0 9 0 0 10 0 1 0 1 2 0 0 1 2 1 0 1 0 0 0 1 0 1 2 0 11 0 0 1 0 0 0 0 0 0 0 0 0 0 0 1 0 0 1 0 0 0 0 0 1 0 0 0 1 0 0 0 0 
0 2 0 0 0 0 3 1 0 2 0 0 0 0 0 0 0 0 1 0 0 0 1 0 0 1 1 0 0 0 0 1 0 0 2 0 0 0 0 0 1 0 0 8 0 0 70 0 0 0 0 0 0 0 0 0 0 0 0 0 0 0 0 0 0 0 0 1 0 0 0 2 0 0 0 0 0 0 1 0 0 0 0 0 0 0 0 0 1 0 0 0 0 0 0 1 0 0 0 0 
4 5 4 0 1 0 7 0 1 0 1 0 0 1 0 0 1 4 0 0 0 0 0 0 1 1 0 1 0 3 0 2 0 0 0 0 0 0 1 2 4 0 0 6 0 0 3 2 0 1 0 2 0 0 1 0 0 1 1 2 0 0 0 0 0 1 0 7 0 0 0 1 0 0 0 5 0 0 1 0 0 0 2 2 0 1 0 1 0 1 0 0 0 12 0 1 0 2 0 0 
0 0 1 0 1 0 1 0 0 0 0 0 0 3 0 0 1 10 1 0 0 0 2 0 1 0 0 1 0 0 1 0 0 0 0 2 0 1 3 1 0 0 0 1 0 0 6 0 0 0 0 0 0 1 0 0 0 0 0 0 1 0 1 0 1 6 1 0 0 0 2 18 0 0 0 12 0 0 1 0 0 0 0 0 0 0 2 0 0 0 0 0 0 11 0 2 1 3 0 0 
0 2 0 0 1 0 3 1 1 0 1 0 0 1 1 0 0 1 1 0 0 0 0 0 2 0 2 0 0 0 0 1 0 0 0 2 0 0 0 1 4 0 0 6 0 0 16 0 0 1 0 1 0 0 1 0 0 0 2 0 0 0 0 0 0 3 0 0 0 2 0 10 0 0 0 6 0 0 1 0 0 0 2 1 0 0 0 0 0 0 0 0 0 11 0 1 0 2 0 9 
5 1 0 0 0 0 3 0 0 0 0 0 0 0 0 0 1 1 0 0 0 0 1 0 1 0 1 1 0 0 1 1 0 0 0 1 0 0 0 0 8 0 0 5 0 0 23 0 0 0 0 0 0 0 0 0 1 0 0 0 1 0 0 1 0 0 0 1 0 1 1 15 0 0 0 7 0 0 0 0 0 1 1 1 0 0 0 1 1 1 0 3 0 1 1 3 0 1 2 1 
0 9 0 0 0 0 12 0 0 0 0 0 1 0 0 0 0 0 0 0 0 0 0 0 0 0 1 11 0 0 0 1 0 0 0 0 0 0 0 0 0 0 0 36 0 1 1 0 0 1 0 0 0 0 0 1 0 0 0 0 0 1 1 0 0 9 0 1 0 0 0 6 0 0 0 3 0 0 0 0 0 0 0 0 0 0 1 0 0 0 1 0 0 1 0 0 0 1 0 0 
0 0 0 0 0 0 0 0 0 0 0 0 0 2 0 0 0 3 0 0 0 0 1 0 0 0 2 1 0 0 0 0 0 1 0 0 0 0 0 1 1 0 0 0 0 1 52 0 0 0 0 0 0 0 0 0 0 0 2 0 0 0 0 0 1 2 0 0 0 0 0 7 0 0 0 1 1 0 1 0 0 0 0 0 0 0 0 0 0 0 0 1 0 2 0 0 0 3 1 13 
0 0 0 0 2 0 2 0 2 0 0 0 1 0 1 0 0 4 2 0 0 1 2 0 2 0 0 0 0 0 0 0 0 0 1 2 0 0 0 1 9 0 0 1 0 0 14 1 1 0 1 0 0 0 0 0 0 0 1 0 0 0 0 1 1 9 1 0 0 0 0 14 0 0 2 9 1 1 0 1 0 0 0 2 0 0 0 0 0 0 0 1 0 5 0 0 0 1 0 0 
1 1 2 0 5 0 0 0 0 0 1 0 0 4 0 0 0 4 1 0 1 1 0 0 2 1 1 0 0 0 1 2 0 0 0 0 0 0 2 1 3 1 0 7 0 0 11 0 1 0 1 0 0 0 0 2 0 1 0 0 0 0 0 0 0 0 0 0 1 0 0 8 0 0 0 6 0 0 0 0 0 0 0 2 0 1 0 1 1 0 0 0 0 18 0 1 0 3 0 0 
1 1 0 0 0 0 2 0 0 1 0 0 0 3 0 0 0 4 1 0 0 1 0 0 0 2 0 0 0 1 0 0 0 0 0 0 0 2 2 1 15 2 0 2 0 0 22 0 0 2 1 2 0 0 0 0 0 0 1 0 0 0 0 0 0 0 0 1 0 0 0 3 0 0 0 6 0 0 0 0 0 1 0 3 0 0 0 0 0 1 0 0 0 10 0 0 1 1 0 4 
0 5 1 0 0 0 1 0 0 1 0 0 0 1 0 0 0 2 1 0 0 0 0 0 0 0 0 0 0 0 0 0 0 0 0 0 0 0 2 0 1 0 1 10 0 0 64 0 0 0 0 0 0 0 0 0 0 0 0 0 0 0 0 0 0 0 1 0 0 1 0 1 0 0 0 2 0 0 0 0 0 0 0 0 1 0 0 0 0 0 0 0 0 1 0 0 0 3 0 0 
0 0 3 0 2 0 0 1 1 1 0 0 0 4 0 0 2 5 0 1 0 0 0 1 1 0 0 0 0 1 0 2 0 0 0 0 1 3 1 1 2 0 0 0 0 0 11 0 0 0 1 3 0 0 0 0 0 0 0 0 0 0 1 0 2 1 0 0 0 0 2 7 0 0 0 13 0 0 1 0 0 0 0 1 0 1 0 0 0 0 2 0 0 2 0 0 1 2 0 16 
0 7 0 0 2 0 1 0 0 0 1 0 0 2 1 0 0 6 1 1 0 0 1 0 3 2 0 4 0 1 0 2 0 0 0 1 0 0 2 1 4 0 0 13 0 0 12 0 0 0 3 0 0 0 0 0 0 0 2 0 0 0 0 0 0 0 0 0 0 1 0 15 0 0 0 5 0 0 0 0 0 0 0 1 0 0 0 0 0 0 1 0 1 1 0 0 1 1 0 0 
0 0 0 0 0 0 1 0 0 0 0 0 0 1 0 0 0 0 1 0 0 0 4 0 0 0 0 0 0 0 0 0 0 0 0 0 0 0 0 0 0 0 0 2 0 0 54 0 0 0 1 0 0 0 0 0 1 0 0 0 0 1 0 0 0 0 0 1 0 0 1 22 0 0 0 6 0 0 1 0 0 0 0 0 0 0 0 0 0 0 0 0 0 2 0 1 0 0 0 0 
0 9 0 0 0 0 9 0 0 0 0 0 0 0 0 0 0 8 0 1 0 0 0 0 0 0 1 7 0 0 0 0 0 0 1 0 1 1 2 1 0 0 0 25 0 0 5 0 0 0 0 1 0 0 0 0 2 0 0 0 0 0 0 0 0 9 0 5 0 0 0 0 1 0 1 0 1 0 0 0 1 0 2 0 1 0 1 0 0 0 0 0 0 1 0 2 0 0 0 1 
0 2 0 0 0 0 6 1 0 0 0 1 1 0 0 0 0 5 0 0 0 4 0 0 1 0 2 3 0 0 1 5 0 0 0 0 0 2 2 1 14 0 0 13 0 0 0 0 0 1 0 0 0 0 0 0 6 0 0 0 0 0 0 0 0 3 0 5 0 0 0 0 0 0 0 0 0 0 0 0 0 2 7 2 0 0 2 0 1 1 0 0 0 1 1 4 0 0 0 0 
0 6 4 0 0 0 21 0 0 0 0 1 1 0 0 0 0 2 3 0 0 0 0 0 1 0 0 1 0 0 1 0 0 0 0 0 0 2 1 0 1 0 0 18 0 0 0 2 2 1 0 0 0 0 0 0 2 0 0 0 1 0 0 0 0 0 0 4 0 0 0 3 0 0 0 7 0 0 0 0 0 1 1 2 0 0 1 0 0 0 0 0 0 6 0 2 1 1 0 0 
0 5 0 0 0 0 2 0 1 0 1 0 0 1 0 1 0 2 0 1 0 1 0 0 1 0 0 4 0 1 0 0 0 0 0 0 0 0 1 1 0 0 0 20 0 0 28 0 0 0 1 0 0 0 0 0 3 0 0 0 0 0 1 0 1 12 0 3 1 0 0 0 0 0 0 0 0 0 1 0 1 0 1 0 0 0 0 0 0 0 0 0 0 3 0 0 0 0 0 1 
1 1 0 0 1 0 3 0 2 0 0 0 1 0 0 0 0 10 2 0 0 0 0 0 0 1 0 0 0 1 0 4 1 0 0 0 0 1 0 3 5 0 0 9 0 0 17 0 0 1 0 4 0 0 0 0 1 0 1 0 0 0 2 0 0 1 0 2 0 1 1 7 1 0 0 4 0 0 1 1 0 0 2 1 0 0 1 0 0 0 0 0 1 0 0 1 1 2 0 0 
0 4 1 0 0 0 8 0 0 0 1 1 0 0 0 1 0 2 0 0 0 0 0 3 0 1 1 1 0 0 3 2 0 0 0 0 0 0 2 1 11 0 0 14 0 0 2 0 3 0 1 0 0 1 0 1 5 0 0 0 0 0 3 0 0 3 0 11 0 1 0 0 0 0 0 1 0 0 1 0 0 0 3 3 1 0 0 1 0 0 0 0 0 0 0 1 0 0 0 1 
2 4 0 0 1 0 9 0 0 0 0 0 1 0 0 1 0 0 1 0 0 0 0 1 0 0 0 5 0 1 2 6 0 0 0 0 0 1 2 0 10 0 0 18 0 1 9 0 0 1 0 1 0 0 0 0 0 0 0 0 0 1 0 0 0 6 0 1 0 0 0 2 0 0 0 0 0 0 0 0 0 0 0 4 0 0 1 0 0 0 0 0 0 3 0 2 2 0 0 1 
0 10 1 0 0 0 6 0 1 0 0 0 1 0 1 0 0 4 0 0 0 0 0 0 0 0 0 3 0 1 0 0 0 0 0 0 1 1 0 1 1 0 1 16 0 0 0 1 0 1 0 0 1 0 0 0 3 0 0 0 0 0 0 0 0 3 0 5 1 1 0 0 0 0 0 0 1 0 0 0 0 0 2 1 0 0 1 0 0 0 0 0 0 2 0 2 1 0 0 25 
0 0 1 0 0 0 6 0 0 0 0 2 0 0 0 0 0 0 0 0 0 0 2 0 1 0 0 0 0 0 1 2 0 0 0 0 0 0 1 0 8 1 0 8 0 0 19 0 0 0 0 0 0 0 0 0 1 0 0 0 0 0 0 0 0 1 0 7 0 0 1 20 0 0 0 5 0 0 0 0 0 0 0 4 0 0 0 0 0 0 0 1 0 6 0 0 0 2 0 0 
2 6 1 0 1 0 9 0 0 0 0 1 0 0 0 0 0 0 0 0 0 0 0 0 0 0 0 4 1 1 0 3 1 0 0 0 0 0 0 1 19 0 0 18 0 1 0 0 0 0 0 0 1 0 0 0 10 0 1 0 1 0 0 0 0 1 4 3 0 0 1 1 0 0 0 0 0 0 0 0 0 2 0 2 0 0 1 0 0 0 0 0 0 1 0 1 1 0 0 0 
1 0 0 0 4 0 2 0 0 0 0 0 0 0 0 0 0 2 0 1 0 0 0 0 0 0 0 4 1 0 2 0 0 0 1 2 0 0 1 0 11 0 0 14 0 3 21 0 1 0 0 1 0 1 0 0 0 0 0 0 0 0 2 1 0 4 0 2 0 1 1 3 0 0 2 3 0 0 0 0 0 0 0 2 0 0 2 0 0 1 0 0 0 2 0 1 0 0 0 0 
0 0 0 0 0 1 5 0 0 0 0 0 0 0 0 0 1 0 0 0 1 0 1 0 0 0 2 2 0 0 0 5 0 0 0 0 0 2 1 0 11 0 1 10 0 0 27 0 0 0 0 0 0 0 0 0 0 0 1 0 0 0 0 0 0 0 1 1 0 0 2 12 0 0 1 1 0 0 2 0 0 0 0 0 0 0 0 0 0 0 0 0 0 4 0 2 0 3 0 0 
2 4 0 0 0 0 3 0 0 0 0 2 0 0 0 0 0 0 0 1 1 0 0 0 0 0 0 0 0 1 0 4 0 1 0 0 0 0 0 0 8 0 0 7 0 2 18 0 1 1 0 0 0 0 0 0 5 0 1 1 0 0 1 0 0 6 0 5 2 0 1 9 0 1 0 1 2 0 1 1 0 0 0 4 0 0 0 0 0 0 0 0 0 2 0 1 0 0 0 0 
2 0 0 0 2 0 0 0 0 0 1 0 0 0 2 1 0 9 5 0 1 0 1 0 0 4 4 1 0 1 2 2 0 0 0 1 0 1 5 3 8 0 1 0 0 4 1 1 1 1 0 6 0 1 0 0 0 0 1 0 0 0 0 0 0 1 1 0 0 0 0 11 0 0 0 3 0 1 0 0 0 0 0 3 0 0 1 0 0 0 0 1 0 1 0 2 0 1 0 1 
1 7 0 0 0 0 6 2 0 0 0 0 0 0 0 1 0 5 0 2 1 0 0 0 0 0 0 3 0 0 1 0 0 1 0 2 0 1 0 0 2 0 0 27 0 0 6 0 0 0 0 0 0 0 0 0 2 0 2 0 1 0 0 0 0 0 0 7 0 1 1 4 1 0 0 3 0 0 0 0 0 1 2 1 0 0 0 0 0 0 0 0 0 5 0 0 0 1 0 0 
1 7 0 0 0 0 6 0 2 0 0 0 0 0 0 1 2 1 0 0 0 0 0 0 1 0 0 1 0 0 0 1 0 0 0 0 0 2 0 0 1 0 0 27 0 0 16 0 5 0 1 0 0 0 0 0 2 0 0 0 0 0 1 0 1 7 2 5 0 0 1 0 0 0 0 0 0 0 1 1 0 0 0 1 0 0 0 0 1 0 0 0 0 0 0 2 0 0 0 0 
0 0 0 0 1 0 0 2 2 0 0 0 0 1 0 0 0 13 0 0 0 1 1 0 0 2 0 0 1 0 0 0 0 0 0 0 0 0 0 3 1 0 0 0 1 1 18 0 1 0 0 2 0 0 0 0 4 0 0 0 0 0 0 0 1 0 1 0 0 0 2 14 0 0 0 8 0 0 0 1 0 0 0 1 0 0 0 0 0 0 0 1 0 6 0 6 0 3 0 1 
0 0 1 0 1 0 1 1 0 0 0 0 1 2 0 1 0 13 2 0 0 0 1 0 1 0 0 0 0 0 1 2 0 0 0 2 0 2 1 2 6 1 0 2 1 0 3 0 0 1 0 1 0 0 0 0 1 0 0 0 0 0 0 0 0 1 0 2 0 0 1 13 0 0 0 14 0 0 0 0 0 0 1 1 0 0 0 0 0 0 0 1 1 7 0 0 2 5 0 0 
0 0 0 1 0 0 2 1 0 0 1 0 0 1 0 0 0 4 1 0 0 0 1 0 0 0 0 1 0 0 0 2 0 1 0 0 0 0 0 0 9 1 0 0 0 2 45 0 1 0 1 0 0 0 0 0 5 0 0 0 0 0 0 0 0 0 0 1 1 0 0 3 0 0 0 3 0 0 1 0 0 0 1 2 0 0 0 0 0 0 0 0 0 5 0 1 0 1 0 1 
0 5 1 0 1 0 9 1 0 0 1 0 0 0 0 0 0 1 2 1 0 0 0 0 1 0 0 1 1 0 4 3 0 0 1 0 0 1 2 0 11 0 1 13 0 0 1 1 1 0 0 0 0 0 1 0 0 0 2 0 0 0 1 0 1 3 0 9 0 0 0 2 0 0 0 3 0 0 0 0 1 0 1 0 0 1 2 1 0 0 0 1 0 2 0 2 1 0 2 0 
0 0 0 0 0 0 1 0 0 1 0 0 0 0 0 0 0 0 0 0 0 0 0 0 0 1 1 0 0 0 0 7 0 0 0 0 0 0 0 0 11 0 0 0 0 1 59 0 0 0 0 0 0 0 0 1 1 0 0 0 0 0 0 0 0 6 1 0 0 0 1 2 0 0 0 0 1 0 0 0 0 0 0 3 0 1 0 0 0 0 0 0 0 0 0 1 0 0 0 0 
0 1 0 0 0 0 2 0 0 0 0 0 0 1 0 0 1 1 2 0 0 0 2 0 0 0 0 0 0 0 0 1 0 0 0 0 0 0 0 0 2 0 1 1 0 1 50 1 1 0 0 1 0 1 0 0 2 0 1 0 0 0 2 0 0 1 0 0 0 0 0 3 0 0 0 9 0 0 1 0 0 0 0 1 1 0 0 1 0 1 0 0 0 4 0 2 0 1 0 0 
0 0 0 0 1 0 0 0 2 0 0 0 0 0 0 0 0 10 0 0 0 0 0 0 0 1 0 0 0 1 1 2 0 0 0 1 0 1 3 0 19 0 0 1 0 1 18 0 1 0 1 3 0 3 0 0 0 0 0 1 0 0 1 0 0 0 0 0 0 0 2 1 0 0 0 3 0 0 2 0 1 0 2 2 1 0 1 0 0 0 0 0 0 8 0 1 2 0 1 1 
0 4 0 0 0 0 0 0 1 0 0 0 0 1 0 0 0 4 1 0 1 0 1 0 1 0 0 2 0 0 2 2 0 0 0 0 0 1 0 0 2 0 0 8 0 2 16 0 0 0 0 1 0 1 0 1 0 0 0 0 0 0 1 0 0 2 1 1 0 0 0 14 0 0 1 7 0 0 0 0 0 0 1 0 0 0 0 0 0 0 0 1 0 9 0 2 0 8 0 0 
1 9 0 0 0 0 3 0 0 0 0 0 0 0 0 0 0 0 2 0 0 0 0 0 0 0 0 5 0 0 0 3 0 0 0 0 0 0 0 0 10 0 1 18 0 0 23 0 0 0 0 0 0 0 0 0 6 0 0 0 1 0 0 0 0 2 1 2 0 0 0 2 0 0 0 0 0 0 0 0 0 3 2 2 0 0 0 0 0 0 0 0 0 0 0 4 0 0 0 0 
0 0 1 0 1 0 2 1 0 0 1 1 1 3 0 0 0 2 4 1 0 0 0 0 0 1 2 1 0 0 0 3 0 0 0 0 0 0 1 2 11 0 0 4 1 1 3 1 1 0 0 0 0 0 1 0 0 0 1 0 1 0 0 0 0 0 0 2 0 0 0 9 0 0 0 4 1 0 0 0 0 0 0 0 0 1 0 0 0 0 0 3 1 8 0 0 0 3 1 14 
0 0 0 0 0 0 1 0 1 1 0 0 0 0 0 0 0 11 0 1 0 1 0 0 0 0 0 0 0 0 0 2 0 0 0 1 0 2 1 1 10 0 1 1 0 1 13 1 0 0 0 0 0 0 0 0 0 0 0 0 0 0 0 0 0 4 0 1 0 0 0 4 0 0 0 5 1 0 0 0 0 0 0 3 0 0 0 1 0 0 0 0 0 13 0 4 0 2 1 11 
0 0 0 0 2 0 1 0 0 0 0 0 0 1 0 0 0 9 0 0 0 0 3 0 0 1 0 0 0 0 0 0 0 0 0 0 0 1 0 1 1 0 0 1 0 1 45 0 0 1 0 2 0 0 0 0 0 0 1 0 0 0 0 0 0 0 0 1 0 0 0 16 0 0 0 1 0 0 1 0 0 0 1 0 0 0 0 1 1 0 0 0 0 3 0 0 0 3 0 1 
2 3 0 0 2 0 2 0 0 0 0 0 1 2 0 0 1 0 1 1 0 0 0 0 0 0 1 1 0 0 0 0 0 1 0 0 0 0 1 0 5 2 0 6 0 0 51 0 0 0 0 0 0 0 0 0 2 0 0 0 0 0 0 0 0 0 0 0 0 0 0 5 0 0 0 1 0 1 0 0 0 1 1 0 0 0 0 0 0 0 0 0 0 1 1 1 0 3 0 0 
1 0 0 0 1 0 1 0 0 1 0 0 0 2 0 0 1 0 0 1 0 0 1 0 0 0 0 0 0 1 0 0 0 1 0 0 0 0 1 0 0 0 0 3 0 0 57 0 0 0 0 0 0 0 1 0 0 0 1 0 0 0 0 0 0 1 3 2 0 0 0 12 0 0 0 4 0 0 0 0 0 0 1 0 0 0 0 0 0 0 0 0 0 2 0 0 0 1 0 0 
1 1 0 0 0 0 4 0 0 0 0 2 0 2 0 0 0 7 1 1 0 0 0 0 0 0 0 3 0 0 0 0 0 0 0 0 0 1 2 2 4 0 0 3 0 0 6 0 0 0 0 2 0 0 1 0 0 0 0 0 0 0 0 0 0 17 0 5 0 0 2 15 0 2 0 1 0 0 0 0 0 0 0 0 0 0 0 0 0 0 0 0 0 11 0 0 1 3 0 0 
2 0 0 0 1 0 0 0 0 0 0 0 0 1 0 0 0 1 3 0 0 0 0 0 0 0 0 0 0 0 0 1 0 0 0 1 0 4 1 0 9 1 0 0 0 0 52 0 0 1 0 0 0 0 0 0 0 0 2 0 0 0 0 0 1 0 1 1 1 0 0 0 0 0 0 1 0 1 1 0 0 0 4 2 0 0 0 0 0 0 0 2 0 1 0 1 1 0 0 2 
0 1 0 0 0 0 1 0 0 0 0 0 0 1 0 0 0 12 0 0 0 0 0 0 0 0 0 0 0 1 0 1 0 0 0 0 0 2 0 0 4 0 2 1 0 0 27 0 0 0 0 0 0 0 0 0 0 0 0 0 0 0 0 0 1 0 0 3 0 0 0 10 0 0 0 4 0 0 0 0 0 0 0 1 0 0 0 0 0 0 0 0 0 7 0 0 0 4 0 17 
0 0 0 0 0 0 0 0 0 0 0 0 0 1 1 0 2 0 2 0 0 0 1 0 0 0 0 0 0 0 0 2 0 0 0 0 0 1 1 2 7 0 0 0 0 0 48 0 0 0 0 0 0 0 0 0 0 0 0 0 0 0 1 0 0 1 0 1 0 0 0 14 0 0 0 5 0 0 0 0 0 0 1 0 0 0 0 0 0 0 0 0 0 4 0 2 0 3 0 0 
14 0 0 0 2 0 1 0 0 0 0 0 1 1 0 0 0 14 0 0 0 0 1 0 0 0 0 0 0 0 0 2 1 0 0 0 0 0 4 3 2 0 0 4 0 0 2 2 0 0 0 0 0 0 0 0 0 0 1 0 0 0 0 0 0 0 0 0 0 0 0 14 0 0 0 11 0 0 0 0 0 0 2 0 0 1 0 0 0 0 0 3 0 10 0 0 0 4 0 0 
0 1 2 0 2 0 0 0 1 1 0 0 0 2 1 0 0 15 0 0 0 0 1 0 0 0 0 1 0 1 0 0 0 0 2 0 0 0 3 3 1 0 0 2 0 0 12 1 1 0 1 1 0 0 0 0 0 0 0 0 0 0 0 0 0 2 0 1 0 0 0 12 0 0 0 8 0 0 0 1 0 0 0 1 0 0 0 0 0 0 0 3 0 10 0 0 0 7 0 0 
1 2 0 0 2 0 1 1 0 0 0 0 1 1 0 0 0 1 0 1 0 0 1 0 0 1 0 3 0 0 1 3 0 1 0 0 0 4 0 0 9 0 0 9 0 0 4 0 0 1 0 0 0 0 0 0 2 0 0 0 0 0 1 0 0 9 0 4 0 0 3 10 1 0 0 7 0 1 0 0 0 0 1 2 0 0 1 0 0 1 0 0 1 3 0 3 0 2 0 0 
0 4 0 0 0 0 0 0 0 2 0 1 0 1 0 0 0 3 0 0 0 0 0 0 0 0 0 2 0 0 0 0 0 0 0 0 0 0 0 0 2 0 0 5 0 0 55 0 1 0 1 1 0 0 0 1 0 0 0 0 0 0 1 0 0 1 0 0 0 0 0 3 0 0 0 2 0 0 0 0 0 0 1 0 0 0 0 0 0 0 0 0 0 7 0 2 1 0 0 3 
0 0 1 0 2 1 0 0 0 1 2 0 1 2 0 0 0 16 0 0 0 0 0 0 0 0 0 0 0 0 0 2 0 0 0 1 0 2 0 2 0 0 0 1 1 0 27 0 0 0 0 0 0 0 0 1 0 0 0 0 0 0 0 0 0 2 1 0 0 0 1 2 0 0 0 9 0 0 1 0 1 0 2 1 0 0 1 1 1 0 0 0 0 3 1 2 1 1 0 6 
1 0 1 0 2 0 0 0 0 1 0 0 0 6 0 0 0 1 0 3 0 1 2 0 0 0 0 0 0 0 0 4 0 0 0 1 0 0 2 1 2 0 0 0 1 0 19 1 0 0 1 0 0 0 0 0 7 0 0 1 0 0 0 0 2 0 1 0 0 0 2 23 0 0 0 3 0 0 0 0 0 0 1 0 0 0 0 0 0 0 1 1 0 3 0 1 0 2 0 2 
5 0 1 0 0 0 0 1 0 0 0 0 0 4 0 0 0 3 0 0 0 0 3 0 0 0 0 0 0 0 0 0 0 0 0 0 0 1 0 3 0 0 0 0 0 0 14 0 0 1 3 3 0 0 0 0 0 0 0 0 0 0 0 0 0 0 0 0 0 0 1 32 1 0 0 11 0 0 0 1 0 0 0 0 0 0 0 0 1 0 0 3 0 6 0 0 0 2 0 0 
0 1 0 0 0 0 0 0 0 0 0 0 0 1 0 1 0 2 1 0 1 0 2 0 0 0 0 3 0 0 0 0 0 0 0 1 0 0 0 1 3 0 0 4 0 0 50 0 0 1 0 0 0 0 0 0 0 0 0 0 0 0 0 0 0 3 1 0 0 0 0 9 0 0 0 4 0 0 0 0 0 0 0 0 1 0 0 0 0 0 1 0 0 6 0 1 0 2 0 0 
0 5 0 0 0 0 4 0 0 0 0 1 0 1 0 1 0 5 0 0 0 0 0 1 0 0 0 4 0 0 1 0 0 0 0 2 0 0 1 2 0 0 0 16 0 1 6 0 1 0 1 0 0 0 0 0 1 0 0 0 1 0 1 0 1 7 2 3 0 0 1 17 0 0 0 7 0 0 0 0 0 0 0 0 0 0 0 1 0 0 0 0 0 2 0 0 0 3 0 0 
0 0 0 0 2 0 1 0 0 0 0 0 1 0 0 0 0 6 0 0 0 0 0 0 0 4 3 1 0 0 1 4 0 0 0 1 0 4 1 0 12 0 0 2 0 4 0 1 0 0 0 7 0 0 0 0 9 0 0 0 0 0 1 0 0 0 1 2 0 0 0 0 0 0 0 0 0 0 0 1 0 0 0 8 0 0 0 0 0 0 0 1 0 1 0 3 0 0 0 18 
2 2 0 0 0 0 2 0 0 0 0 1 0 0 0 0 0 0 2 0 2 0 0 0 0 0 0 1 0 1 0 0 0 0 0 0 0 0 0 0 4 0 0 9 0 0 47 2 0 1 0 6 0 0 0 0 2 0 0 0 0 0 1 0 0 0 0 1 0 1 0 2 0 0 0 1 0 0 1 0 1 0 2 1 0 0 0 0 0 0 0 0 1 1 0 2 0 0 0 1 
1 2 0 0 0 0 7 1 1 0 0 2 0 0 0 0 0 4 0 0 1 0 0 0 0 0 2 2 0 0 1 1 0 0 0 0 0 4 2 0 5 0 0 11 0 0 17 0 1 0 0 2 0 1 0 0 0 0 1 0 1 0 1 0 0 5 0 8 0 0 0 7 0 0 0 0 0 0 1 0 0 0 0 2 0 0 0 0 0 0 0 1 0 4 0 1 0 0 0 0 
0 2 0 0 2 0 2 0 0 0 0 1 0 0 0 0 0 3 0 0 0 0 2 0 0 1 0 1 0 1 1 1 0 0 0 0 0 0 1 1 4 0 1 5 0 0 9 1 0 0 0 1 1 0 0 0 0 0 1 0 0 0 0 0 0 3 1 0 0 0 2 13 0 0 0 5 0 0 0 0 0 0 1 0 0 0 1 0 0 0 0 0 0 9 0 0 0 2 0 21 
0 2 0 0 0 0 2 0 0 0 0 0 0 1 0 1 0 0 0 1 1 0 1 0 0 0 0 0 0 0 0 0 0 0 4 0 0 1 0 0 1 0 0 4 0 1 51 0 0 0 0 0 0 0 0 0 0 0 0 1 0 0 0 1 0 5 0 2 0 0 0 4 1 0 0 5 1 0 0 0 0 0 0 0 0 0 0 1 0 0 0 0 0 6 0 0 0 2 0 0 
2 2 0 0 5 0 6 0 0 0 0 0 0 1 0 0 0 12 0 0 0 0 1 0 0 0 1 0 0 0 0 2 0 0 0 0 0 0 0 1 5 0 0 10 0 0 8 0 0 0 0 0 0 1 0 0 0 0 0 0 0 0 0 1 0 0 1 1 0 0 1 20 0 0 0 6 0 1 0 0 0 0 0 1 0 0 3 0 0 0 0 0 0 6 0 0 0 2 0 0 
0 1 0 3 4 0 0 0 0 0 0 0 0 1 1 0 0 11 1 0 0 0 0 1 0 0 0 0 0 0 0 2 0 0 0 0 0 0 3 1 0 0 0 1 0 0 25 0 0 0 0 0 0 0 1 1 0 1 2 0 0 0 0 0 0 0 0 0 0 0 2 5 0 0 0 8 0 0 0 0 0 0 0 1 0 1 1 0 0 0 0 5 0 14 0 0 1 2 0 0 
4 0 0 1 3 1 0 0 0 0 0 0 0 0 0 0 0 13 1 4 0 1 0 1 0 2 0 0 0 0 0 2 0 0 0 1 0 0 3 2 4 1 0 0 0 0 13 1 1 0 0 2 0 1 0 0 0 0 0 0 0 0 0 0 0 0 0 0 0 0 1 5 0 0 0 7 0 0 1 0 0 0 0 3 0 0 0 0 0 0 0 1 0 18 0 0 0 2 0 0 
1 0 0 0 0 0 2 0 0 0 0 0 1 1 0 0 0 3 0 0 0 0 0 0 0 2 0 1 0 0 0 3 0 0 0 0 0 1 0 0 6 0 0 4 0 0 46 0 0 0 1 0 0 0 0 1 0 0 0 0 0 0 0 0 0 6 1 2 0 0 0 1 0 1 0 4 0 0 0 0 0 0 0 2 0 0 0 0 0 0 0 0 0 5 0 0 0 2 0 3 
1 0 0 1 0 0 1 0 1 0 1 0 0 3 0 0 0 3 0 0 0 0 2 0 0 0 1 0 1 0 0 1 1 0 0 0 0 0 0 2 4 0 1 3 0 0 13 1 0 0 0 0 0 0 0 0 6 0 0 0 0 0 0 0 0 0 1 0 0 0 0 30 0 0 0 13 0 0 0 0 0 0 0 4 0 0 1 0 0 0 0 0 0 1 0 2 0 1 0 0 
1 0 0 0 4 0 0 0 0 0 1 1 0 5 0 1 1 1 1 0 0 0 0 0 2 0 0 0 0 1 0 0 0 0 1 0 0 0 0 0 2 0 0 0 0 1 3 1 1 0 1 0 1 0 0 0 1 0 2 1 0 0 0 0 1 0 0 0 0 0 1 22 0 0 0 11 0 0 0 0 0 0 0 2 0 0 1 0 0 0 0 2 0 1 0 2 0 1 0 22 
0 0 3 0 2 0 0 0 0 0 0 2 0 1 0 1 0 9 0 1 0 0 0 0 0 0 1 3 0 1 1 3 0 0 0 0 0 1 1 0 13 1 1 4 0 0 11 0 0 0 2 0 0 0 0 0 5 0 0 0 0 0 1 0 2 2 0 0 1 0 1 5 0 0 0 5 1 2 0 0 0 0 0 0 0 0 3 0 0 0 0 0 0 6 0 1 1 2 0 0 
2 1 1 0 2 0 0 1 0 1 0 0 0 0 0 0 0 5 0 0 0 0 0 0 1 0 0 0 0 1 0 2 0 0 1 0 0 1 3 2 5 0 0 0 0 1 40 1 0 0 0 0 0 0 0 0 5 0 1 0 0 0 0 0 0 0 0 1 1 0 0 0 0 1 0 5 0 0 0 0 0 0 1 1 0 0 0 0 0 0 0 0 0 9 0 2 0 2 0 0 
3 0 0 0 1 0 3 0 0 0 0 0 0 1 0 0 0 2 0 2 0 0 0 0 0 0 1 0 0 0 2 0 0 0 0 0 0 0 1 1 5 1 0 0 0 0 55 0 0 0 0 1 0 0 0 0 0 0 0 0 0 0 1 2 0 4 0 2 0 0 1 1 0 0 0 1 0 0 1 0 0 0 0 1 1 0 0 0 0 0 0 0 0 3 0 1 0 0 2 0 
1 2 1 1 0 0 0 0 0 0 0 0 0 0 1 0 0 0 1 0 0 0 0 0 0 1 2 1 0 0 0 4 0 0 0 0 0 2 0 0 15 0 0 6 0 0 15 0 3 1 0 0 0 0 1 1 10 0 0 0 0 0 2 0 0 10 1 3 0 0 0 3 0 0 0 1 1 0 1 0 0 0 0 3 0 0 1 0 0 0 0 0 1 2 0 2 0 0 0 0 
1 0 0 0 0 0 2 0 0 0 1 0 1 0 0 0 0 7 8 1 0 0 0 0 0 2 0 0 0 0 0 0 0 0 0 0 2 1 1 0 4 0 0 6 0 0 24 0 0 0 1 3 0 0 0 2 0 0 0 0 0 0 0 2 0 0 0 5 0 1 0 4 0 0 0 2 1 0 1 1 0 0 3 1 1 0 0 0 0 0 0 0 0 7 0 1 1 1 0 1 
3 0 0 0 4 0 4 0 0 0 0 2 1 3 0 0 0 3 1 1 0 0 1 0 2 0 0 0 0 0 1 6 0 0 0 0 0 2 0 0 16 0 0 1 0 0 1 0 0 0 1 1 0 0 0 0 2 0 0 1 0 0 0 0 0 2 0 1 0 0 0 15 1 0 0 5 0 0 0 1 0 0 0 5 0 0 1 0 0 0 0 1 0 2 0 3 0 2 0 4 
0 1 0 0 0 0 5 0 0 0 1 0 0 0 0 1 0 5 1 0 0 0 0 0 0 0 0 0 0 1 3 5 0 0 0 0 0 1 1 1 18 0 1 4 0 1 1 0 0 0 0 1 1 1 0 0 2 0 0 0 0 0 1 0 0 0 0 7 0 0 1 1 0 0 0 1 0 0 0 0 0 0 1 1 0 0 1 1 0 0 0 0 0 6 1 3 0 1 0 18 
0 3 0 0 1 0 4 0 0 1 0 0 0 1 0 0 0 3 0 3 0 0 0 1 0 0 0 1 0 0 2 9 0 0 0 2 0 1 1 0 23 0 0 12 0 1 0 0 4 0 0 1 0 1 0 0 1 0 1 0 0 0 0 0 0 3 0 4 0 0 3 1 0 0 1 1 1 0 0 1 0 3 0 0 0 0 2 0 0 0 0 2 0 0 0 0 0 0 0 1 
0 1 0 0 0 0 2 0 0 0 0 0 0 3 0 0 1 0 1 1 0 0 1 0 1 4 2 2 0 0 0 5 0 0 1 0 0 3 1 2 15 0 0 3 0 0 17 0 0 0 0 0 0 1 0 0 1 0 0 0 0 0 1 0 0 1 0 3 0 1 0 17 0 0 0 1 0 0 0 0 1 0 0 2 1 0 0 0 0 0 0 0 0 3 0 0 0 1 0 0 
1 0 0 1 1 0 0 0 0 0 0 1 0 0 0 0 0 0 0 0 0 0 0 0 1 0 0 2 0 0 0 1 0 0 0 0 0 1 1 1 8 1 0 6 0 0 49 0 0 0 1 0 0 0 0 0 1 0 0 0 0 0 0 0 0 8 0 1 1 0 0 4 0 3 0 1 0 0 1 0 0 0 0 1 1 0 1 0 0 0 0 1 0 0 0 0 0 0 0 0 
2 4 1 0 1 0 3 0 0 1 0 1 1 0 0 0 1 1 1 0 0 0 1 0 0 0 0 1 0 2 3 1 0 0 1 0 0 4 1 1 3 0 0 18 0 0 1 0 2 0 1 0 0 0 1 0 2 0 0 2 0 0 3 0 0 1 2 9 0 0 1 8 0 0 0 5 0 0 0 0 0 1 0 2 0 0 2 0 0 0 0 0 0 1 0 2 0 0 1 0 
1 1 1 0 0 0 1 0 0 0 1 0 0 3 1 0 0 2 1 0 0 0 1 0 0 0 1 0 0 0 0 0 0 0 0 0 0 0 1 2 5 0 0 0 0 3 28 0 0 0 0 1 0 0 0 0 0 0 0 0 1 0 0 0 1 11 0 0 0 0 1 8 0 1 0 4 1 0 0 0 0 0 1 1 0 0 0 0 0 0 0 0 0 12 0 1 0 3 0 0 
2 1 0 0 1 1 1 0 0 0 0 0 0 0 0 2 1 10 0 3 0 0 0 0 0 0 0 6 1 0 0 4 0 0 0 0 0 0 2 0 5 0 0 11 0 0 0 1 3 0 0 0 1 0 0 0 0 0 0 0 0 0 0 0 0 6 1 0 0 2 0 1 1 0 0 6 0 1 0 0 0 0 2 3 0 0 0 0 0 0 1 0 0 5 0 2 0 1 1 11 
0 10 0 0 1 0 3 0 0 0 0 0 2 0 0 0 1 0 0 0 0 0 0 0 0 0 1 5 0 1 0 1 0 0 1 1 0 2 0 0 1 0 0 18 0 0 11 1 0 0 1 1 1 0 1 0 0 1 1 0 0 0 0 0 1 0 0 3 0 0 0 2 0 0 0 4 0 0 0 0 1 0 0 0 0 0 0 0 0 0 2 0 0 7 0 1 1 1 0 11 
0 0 0 0 0 0 0 0 0 0 1 0 0 0 0 0 1 0 0 0 0 0 2 0 0 0 0 0 0 0 0 1 0 0 0 0 0 0 0 0 8 0 0 0 1 0 73 0 0 0 2 0 0 0 0 1 0 0 1 0 0 0 1 0 0 0 0 0 0 0 0 2 0 0 0 0 0 0 1 0 0 0 0 0 0 0 0 0 1 0 0 0 1 0 0 1 0 0 0 2 
0 6 1 0 0 0 9 0 0 0 0 0 0 0 0 0 0 1 0 0 0 1 0 0 0 0 0 4 0 0 0 0 0 0 0 0 0 2 0 0 7 1 0 17 0 0 19 0 0 0 0 0 0 0 0 0 1 0 0 0 0 0 0 0 0 19 0 3 0 1 1 2 0 0 0 0 1 0 0 0 0 0 0 2 0 0 0 0 0 0 0 0 0 0 0 2 0 0 0 0 
0 0 0 0 0 0 0 0 1 0 0 0 0 2 0 0 0 2 0 0 0 0 1 0 0 0 0 0 0 0 0 0 0 0 1 1 0 0 0 0 0 0 0 0 1 0 68 0 0 0 0 0 0 0 0 0 0 0 0 0 0 0 0 0 0 0 0 0 0 0 0 7 0 0 0 6 0 0 2 0 1 0 0 0 0 0 0 0 0 0 0 0 0 5 0 0 0 2 0 0 
1 0 0 0 0 0 1 2 0 2 0 0 0 1 0 0 0 0 2 0 1 0 0 0 1 1 0 0 0 1 0 6 1 0 1 0 0 0 0 0 15 0 0 0 0 0 2 0 0 1 0 0 0 0 0 0 9 0 0 0 1 0 2 0 0 0 1 3 1 0 0 16 0 0 0 1 0 0 0 0 0 0 1 1 0 0 0 0 0 1 0 1 0 3 0 9 0 1 0 10 
3 0 0 0 0 0 1 0 0 0 0 0 0 0 0 0 0 2 4 0 0 0 0 0 0 0 0 0 0 2 1 4 0 0 0 1 0 1 0 0 4 0 0 1 0 0 52 1 3 0 0 2 0 0 0 0 4 0 0 1 0 0 1 0 1 0 0 3 0 0 0 2 0 0 0 0 0 0 1 0 0 0 0 1 0 0 0 0 0 0 0 0 0 0 1 2 1 0 0 0 
0 0 0 0 0 0 2 0 1 0 0 1 0 2 1 1 1 5 2 1 1 0 0 0 0 2 1 1 0 0 0 1 0 0 0 0 0 0 1 1 2 0 0 8 0 1 14 1 0 0 1 0 0 0 0 1 0 0 0 0 0 0 0 0 0 1 0 2 1 0 0 8 0 0 0 10 0 0 0 0 0 0 1 2 0 0 0 0 1 0 0 0 0 5 0 0 1 3 0 12 
1 0 0 1 2 0 1 0 0 1 0 0 0 1 0 0 0 2 0 0 0 0 4 0 0 0 0 0 0 1 0 1 0 0 0 0 0 0 0 2 4 0 0 1 0 0 34 1 0 0 0 0 0 0 0 0 2 0 0 0 0 0 0 0 1 1 0 2 0 0 3 28 0 1 0 0 0 0 0 0 0 0 0 0 0 0 0 0 0 0 0 1 0 1 0 1 0 1 0 1 
0 0 0 0 2 0 1 0 0 0 0 0 1 0 1 0 0 14 0 0 1 0 1 0 0 0 1 0 0 0 1 0 0 0 1 0 0 2 4 3 2 0 0 0 0 0 30 0 3 0 0 0 0 0 0 0 0 0 0 0 0 1 0 0 0 0 0 0 0 0 1 10 0 0 1 10 0 0 0 0 0 0 0 0 1 0 1 0 1 0 0 0 0 4 0 0 0 2 0 0 
0 0 1 0 3 0 3 0 2 0 0 0 0 4 0 0 0 3 0 0 0 0 0 0 0 1 1 0 0 0 0 1 0 0 0 1 1 3 1 0 1 0 1 6 0 0 11 1 0 0 1 1 0 0 0 0 3 0 0 0 0 0 0 0 0 2 0 2 0 0 0 12 0 0 0 10 0 0 0 0 0 1 4 6 0 0 1 0 0 0 0 3 0 3 0 3 0 0 1 2 
3 1 3 0 0 0 4 2 1 0 0 0 0 2 0 0 0 6 0 0 1 1 1 0 0 0 1 1 0 1 0 2 0 0 0 0 0 1 1 3 11 0 0 6 0 1 1 1 1 0 0 1 0 0 0 0 7 0 0 0 0 0 0 1 0 0 1 3 0 0 0 13 0 0 0 3 0 1 0 0 0 1 1 3 0 1 0 1 0 0 0 0 0 2 0 4 0 0 0 1 
2 0 0 0 0 0 1 0 1 0 0 0 0 0 0 0 0 1 0 0 0 0 0 1 0 0 2 0 0 0 0 0 0 0 0 0 0 0 0 0 3 0 0 2 0 0 54 0 0 1 0 0 0 0 0 0 0 0 1 0 0 0 0 0 0 2 2 1 0 0 0 8 0 0 0 5 0 0 0 0 0 0 0 0 0 0 0 0 0 0 0 0 0 8 0 0 1 4 0 0 
2 0 0 0 1 1 0 0 2 0 0 0 0 5 0 0 0 6 1 0 0 0 2 0 0 0 0 1 0 0 0 1 0 0 0 0 0 0 1 3 0 0 0 2 0 0 25 0 0 1 0 2 0 0 0 0 0 0 0 0 0 0 0 0 0 0 1 0 0 0 1 19 0 0 0 5 0 0 0 0 0 0 1 1 0 0 0 1 0 0 1 4 0 8 0 0 0 2 0 0 
1 0 1 0 3 0 4 0 0 0 0 0 0 2 0 0 1 12 0 2 0 1 0 0 0 0 0 0 1 1 0 4 0 0 0 2 1 1 3 1 4 1 2 3 0 1 0 0 0 0 0 0 0 0 1 0 1 0 0 1 0 0 1 0 0 0 0 6 0 0 1 13 0 1 0 7 0 0 0 0 0 0 0 2 0 0 0 0 0 1 0 1 1 9 1 1 0 0 0 0 
0 2 0 0 0 0 6 0 1 0 0 0 1 0 1 0 0 7 0 2 0 0 0 0 0 2 2 2 0 0 0 2 0 0 0 1 0 1 1 0 16 0 0 6 0 0 0 1 0 0 0 3 0 0 0 0 9 0 1 0 0 0 0 0 0 2 0 2 1 0 0 2 0 0 1 4 0 0 0 0 0 1 2 5 0 0 1 0 0 0 1 0 0 5 0 4 0 1 0 1 
1 0 0 0 0 0 0 0 0 0 0 0 1 0 0 0 2 1 1 0 1 0 3 0 0 0 0 0 0 0 0 0 0 0 0 0 0 0 0 0 2 0 1 1 0 0 69 0 0 0 1 0 0 1 0 0 1 0 0 0 0 0 0 0 0 1 0 0 0 0 0 5 1 0 0 0 0 0 1 0 0 0 1 1 0 0 0 0 0 0 0 0 0 0 0 3 0 0 0 1 
0 0 0 0 1 0 6 0 2 0 0 0 0 1 0 0 0 8 7 1 0 1 0 0 0 0 0 2 0 0 2 1 0 0 0 0 0 1 1 3 6 0 1 13 0 0 0 0 1 2 0 1 0 0 0 0 0 0 1 0 0 0 0 0 0 4 1 5 0 0 0 4 0 0 0 2 0 1 0 0 0 1 4 0 0 0 2 0 0 0 0 0 0 8 1 1 0 4 0 0 
0 2 1 0 0 1 2 0 0 1 0 1 0 0 0 1 0 0 4 0 0 0 0 0 1 0 0 2 0 2 0 0 0 0 0 1 0 1 0 0 5 0 0 3 1 0 31 2 0 0 0 0 0 0 1 0 5 0 1 0 0 1 0 0 0 1 0 1 0 0 0 3 0 0 0 0 0 0 1 0 0 0 2 4 0 1 0 0 0 0 1 0 0 2 0 1 0 1 0 12 
2 0 0 0 0 0 0 0 0 0 0 0 0 0 0 0 0 0 4 3 0 0 1 0 0 0 0 0 0 1 0 0 0 0 1 0 0 2 2 0 3 0 0 3 0 1 52 1 0 0 0 0 1 0 0 0 0 1 0 0 0 0 0 0 0 0 2 0 0 0 1 6 0 0 0 0 0 0 0 0 0 0 1 1 0 0 0 1 1 0 1 0 0 4 0 0 0 1 1 2 
1 5 0 0 0 0 7 0 0 0 0 0 0 1 2 0 1 4 1 0 0 0 0 0 0 1 0 5 0 1 0 1 0 0 0 0 0 0 2 2 3 0 0 17 0 0 1 2 0 3 0 4 0 0 0 0 0 0 0 0 0 0 0 0 0 12 1 1 0 0 1 2 0 1 0 0 1 0 0 0 0 1 3 4 0 0 2 0 0 0 0 1 0 3 0 2 1 0 0 0 
1 4 0 0 0 0 2 0 0 1 0 1 0 2 0 0 1 3 0 1 0 0 1 0 1 0 1 2 0 0 1 2 0 0 0 2 0 0 0 1 4 0 0 15 0 0 0 1 0 0 0 0 0 0 0 0 1 0 0 0 0 0 0 0 0 3 0 1 0 0 1 16 0 0 0 5 0 0 0 0 0 0 0 1 1 0 1 0 0 0 0 0 0 6 0 5 0 5 0 7 
1 1 1 0 0 0 6 0 0 0 0 0 0 0 1 0 0 0 0 0 0 0 0 0 0 0 0 0 0 1 2 1 0 0 0 0 0 2 1 0 0 0 0 6 0 0 56 0 1 1 0 0 0 0 1 0 0 0 1 0 1 0 0 0 0 0 0 4 0 1 0 0 0 1 0 1 0 0 0 0 0 0 3 0 0 0 0 0 0 1 1 0 0 1 0 1 0 1 1 0 
0 0 1 0 2 0 2 0 0 0 0 1 0 1 1 1 0 4 0 1 0 0 0 0 3 0 0 0 1 1 0 5 0 0 0 0 1 0 0 0 27 0 0 0 0 0 3 0 1 0 0 3 0 0 1 0 10 0 0 2 0 0 0 0 0 0 1 0 0 0 0 1 0 0 0 1 0 0 0 1 0 0 0 4 0 1 0 0 0 0 0 0 0 9 0 8 0 2 0 0 
1 0 0 0 1 0 1 1 1 0 0 0 0 1 0 0 2 2 0 0 0 0 1 0 3 2 1 0 0 0 1 4 0 0 0 0 0 0 1 1 15 0 1 0 0 0 25 0 2 0 2 0 0 1 0 0 2 0 1 1 0 0 0 0 0 0 0 2 0 0 1 5 0 1 0 6 0 0 0 0 0 0 0 1 0 0 1 0 0 1 1 2 0 0 0 5 0 0 0 0 
3 0 0 0 1 2 0 0 1 0 0 0 0 3 0 0 0 4 2 0 0 0 1 0 0 0 0 1 0 0 0 2 0 0 0 0 0 1 2 1 3 0 0 2 0 0 1 0 1 0 0 2 0 1 1 1 2 1 0 0 0 0 0 0 0 0 0 0 0 0 1 19 0 0 0 8 0 0 0 1 0 0 1 1 0 0 0 1 0 0 0 1 1 19 0 1 1 5 0 1 
1 1 0 0 0 1 3 1 0 0 0 0 1 0 0 0 0 6 0 0 0 0 0 0 0 0 1 0 0 0 0 3 0 0 0 1 0 2 3 0 14 1 1 4 0 0 6 1 1 0 1 0 1 0 0 0 12 0 2 0 0 0 1 0 2 0 1 7 0 0 0 1 0 0 0 1 0 0 1 0 0 1 0 2 0 0 0 0 2 0 1 0 0 4 0 4 0 2 0 2 
0 1 0 0 2 0 0 1 1 0 0 0 0 2 0 1 2 2 0 1 0 0 2 0 0 0 0 0 0 0 0 1 0 0 0 1 0 0 0 2 0 0 0 1 0 0 15 0 1 0 0 0 0 0 0 1 3 0 0 0 0 0 0 0 0 2 1 0 0 0 2 25 0 0 0 14 0 0 0 0 0 0 0 2 0 0 0 0 0 0 0 0 0 5 0 0 1 1 0 7 
0 0 0 0 1 0 0 0 1 0 1 0 0 0 0 1 4 2 0 0 1 0 0 0 1 0 1 0 0 0 1 0 0 0 0 2 0 0 0 0 1 0 0 2 0 0 55 0 0 0 3 0 0 0 0 0 0 0 1 0 0 1 1 0 0 0 0 0 0 0 0 2 0 0 0 4 0 0 0 0 0 0 0 1 0 0 0 0 0 0 0 0 0 10 0 0 0 3 0 0 
1 3 0 1 0 0 3 0 0 0 0 0 0 0 0 0 0 3 1 0 0 0 0 0 0 0 1 1 0 1 3 4 0 0 0 0 0 0 2 0 5 0 0 12 0 0 32 0 0 0 0 0 0 0 0 1 0 1 2 0 0 0 1 0 0 1 0 1 0 0 0 7 0 0 0 4 0 0 0 0 0 0 0 0 2 0 2 0 0 0 0 0 1 2 0 2 0 0 0 0 
0 2 0 0 1 0 7 0 0 1 0 0 0 0 0 0 0 0 0 0 0 0 0 0 0 0 1 10 0 0 0 4 0 0 0 0 0 0 0 0 17 0 1 21 0 0 1 0 0 0 0 1 0 0 1 0 5 0 0 0 0 0 0 0 0 18 0 4 0 0 0 0 0 0 0 0 1 0 0 0 0 0 0 2 0 0 1 0 0 0 0 0 0 0 0 1 0 0 0 0 
1 8 0 1 0 0 10 0 0 0 0 0 0 2 0 0 0 3 1 0 0 0 0 2 0 0 0 6 0 0 0 2 0 0 0 2 0 0 0 0 2 0 0 24 0 0 6 1 0 0 1 0 0 0 0 0 0 0 0 0 0 0 0 1 0 5 0 7 2 0 0 3 0 0 0 4 0 0 0 0 0 1 1 1 0 0 1 0 0 0 0 1 1 0 0 0 0 0 0 0 
0 0 0 0 1 0 1 0 0 0 0 0 0 1 0 0 0 2 9 0 0 0 3 0 3 0 0 0 0 0 0 0 0 1 2 1 0 1 1 0 3 0 0 0 0 0 35 0 0 0 0 1 0 0 0 0 1 0 0 0 0 0 0 0 2 0 1 3 0 0 0 8 0 1 3 2 0 1 0 0 0 0 0 0 0 0 0 0 0 1 0 1 0 6 1 2 0 2 0 0 
0 2 0 0 0 0 2 0 0 0 0 2 0 1 0 0 0 1 1 0 1 0 2 0 0 1 0 0 0 0 0 1 0 0 0 1 0 2 1 0 2 0 0 10 0 1 17 2 0 0 0 1 0 0 0 0 5 0 0 0 1 0 2 0 2 1 0 3 0 3 0 9 0 0 0 4 0 0 0 0 1 1 4 1 1 0 0 1 0 2 0 0 0 0 0 7 0 1 0 0 
0 1 0 0 0 0 5 0 0 0 0 1 2 0 0 0 0 6 0 1 0 0 0 0 0 1 0 0 0 1 0 3 0 0 0 1 1 3 2 3 4 1 1 3 0 2 4 3 1 0 0 2 0 0 0 0 9 0 0 0 0 1 1 0 0 4 0 4 0 1 0 0 0 1 0 2 1 0 0 0 0 1 1 3 1 0 1 0 0 0 0 0 0 0 0 2 0 1 0 14 
1 0 0 1 1 0 5 2 1 0 1 1 0 0 0 0 1 3 3 0 0 1 0 0 1 4 1 1 0 0 0 4 0 1 0 0 0 0 1 0 12 1 0 3 0 2 21 2 0 0 0 1 0 0 0 1 4 0 1 0 0 0 0 0 0 1 0 5 0 0 1 1 0 0 0 0 0 0 1 0 0 0 1 2 0 0 1 0 0 0 0 0 0 2 0 1 0 1 0 1 
0 1 0 0 1 0 1 0 0 0 0 0 0 0 1 0 0 0 0 0 0 0 2 0 0 1 0 3 0 0 1 0 0 1 0 0 0 1 1 0 1 0 0 8 0 1 58 0 0 0 1 0 0 0 0 1 0 0 0 0 0 0 0 0 0 5 1 0 1 0 0 4 0 0 0 0 0 0 1 0 1 0 0 0 0 1 0 0 0 0 0 1 0 0 0 0 1 0 0 0 
1 3 1 1 2 0 6 0 0 1 0 0 1 2 0 0 0 3 1 1 0 1 1 1 0 0 0 3 0 0 0 1 0 1 1 0 0 1 0 1 1 0 0 19 0 1 3 0 0 0 0 0 0 0 0 1 0 0 0 0 0 0 0 0 0 3 0 3 0 0 1 14 0 0 1 5 0 0 0 0 0 0 0 2 0 0 0 0 0 0 0 1 0 6 0 0 2 3 0 0 
0 0 0 0 0 0 2 0 0 0 0 0 0 1 0 0 0 2 0 1 0 1 3 0 0 0 0 0 0 0 0 4 0 0 0 0 1 0 0 0 17 0 1 0 0 1 9 0 0 0 0 1 1 0 0 1 4 0 0 0 1 0 0 1 1 0 0 0 0 0 0 18 0 0 4 6 0 0 0 1 0 0 1 3 1 0 0 0 0 1 0 0 0 4 0 1 0 1 1 5 
0 1 0 0 0 0 1 0 0 0 0 0 0 0 0 0 0 1 0 0 0 0 0 0 0 0 0 1 1 0 0 3 0 0 0 0 0 0 1 0 15 1 0 3 0 1 39 0 0 0 1 0 0 1 0 1 3 1 0 1 0 0 0 0 0 0 0 1 1 0 0 1 0 0 0 5 0 0 1 0 0 1 0 0 0 0 0 0 1 0 0 0 0 8 0 2 0 0 0 3 
0 3 3 0 1 0 10 0 0 0 0 0 0 0 0 0 0 1 0 1 0 0 0 0 0 0 2 2 1 0 0 6 0 0 0 1 0 1 0 0 27 0 0 15 0 0 0 0 1 0 0 0 0 0 0 0 3 0 0 1 0 0 0 1 0 0 0 6 0 0 0 2 0 0 0 1 0 0 0 0 0 0 1 1 0 1 0 0 0 0 0 0 0 1 0 6 0 0 0 1 
1 2 0 0 0 0 1 0 0 0 0 0 0 0 0 1 0 0 0 0 0 0 0 0 0 0 0 1 0 1 0 1 0 0 1 0 0 1 1 0 2 0 0 6 0 0 63 0 0 0 0 0 0 0 1 1 5 0 0 0 0 0 0 0 0 1 0 0 0 0 0 1 0 0 0 0 0 0 1 0 0 0 0 1 0 0 0 0 0 0 0 1 0 1 0 4 0 0 1 0 
5 0 3 0 0 0 1 0 1 0 1 0 0 1 0 0 2 13 1 1 0 3 0 0 0 0 0 1 0 1 0 4 0 1 0 1 0 0 1 2 4 0 0 1 0 1 1 2 1 0 1 1 0 1 0 0 0 0 0 0 0 0 1 0 2 1 2 1 2 0 1 3 0 0 0 4 0 0 0 2 0 0 1 2 0 0 0 0 0 0 1 2 0 12 1 1 0 5 0 0 
2 8 1 0 0 0 2 0 0 0 0 0 0 0 0 0 1 6 0 1 0 0 1 0 0 0 0 3 0 0 0 5 0 1 0 0 0 4 0 1 12 0 0 28 0 0 10 0 0 0 0 0 0 0 0 0 0 0 0 0 0 0 1 1 0 2 0 4 0 0 0 0 0 0 2 0 0 0 0 1 1 0 0 1 1 0 0 0 0 0 0 0 0 0 0 0 0 0 0 0 
1 0 0 0 0 0 1 0 1 2 0 0 3 2 0 0 0 6 2 0 0 0 1 0 1 0 0 0 0 1 0 3 0 0 1 1 1 4 2 2 13 0 0 0 1 2 12 0 0 3 0 1 0 0 0 0 0 1 1 0 0 0 0 0 0 0 0 3 2 2 2 6 1 1 1 4 0 0 0 1 1 0 1 1 0 0 0 0 0 1 0 0 0 1 0 0 0 0 1 2 
3 0 1 0 1 0 3 0 1 0 1 0 0 1 0 0 0 6 0 2 0 0 0 0 1 1 0 4 0 2 0 2 0 0 0 0 0 1 1 2 6 0 0 18 0 1 0 1 2 1 1 0 1 0 0 0 1 0 1 0 0 0 0 0 0 2 0 2 1 0 0 0 0 0 1 0 0 0 0 0 0 0 1 1 2 1 0 0 0 0 0 0 0 0 0 2 0 0 1 20 
0 4 2 0 0 0 3 0 0 0 1 0 0 0 0 0 2 6 2 1 0 0 1 0 0 0 0 2 0 0 0 1 0 0 1 0 0 1 0 1 5 0 0 12 0 1 2 0 2 1 0 2 1 1 0 1 1 0 1 0 0 0 0 1 0 2 1 2 0 0 0 3 0 0 0 0 0 1 0 1 0 0 0 1 1 0 1 0 1 0 1 2 0 0 0 0 0 0 0 24 
1 6 1 0 2 0 3 0 1 1 0 0 1 2 0 0 0 4 0 0 0 0 0 1 1 0 0 5 0 0 2 0 0 0 0 0 1 0 0 0 0 1 0 14 0 1 8 0 0 1 0 0 0 0 0 0 1 0 0 0 0 0 1 0 0 10 0 0 0 1 0 2 0 0 0 5 1 0 0 0 1 0 1 0 0 0 1 0 0 0 0 1 0 12 0 0 1 5 0 0 
3 1 0 0 2 0 2 2 2 0 1 0 1 1 0 0 0 2 0 1 0 1 0 0 2 0 0 2 1 0 1 3 0 0 0 1 1 0 0 0 15 0 0 5 0 1 0 1 2 0 0 1 1 0 1 0 5 0 2 0 0 0 1 0 0 0 1 4 0 0 0 0 0 0 0 0 0 0 0 0 0 0 1 5 0 0 0 0 0 1 0 0 0 3 0 1 0 2 1 16 
5 0 2 0 2 0 0 0 1 0 0 0 0 3 1 0 0 5 3 1 0 0 1 0 2 0 0 1 0 0 0 1 0 0 0 1 0 0 0 0 0 0 0 2 0 0 33 1 0 0 0 0 1 0 0 0 0 0 1 1 0 0 0 0 0 0 0 0 0 0 0 9 0 0 0 4 0 1 1 0 1 0 0 0 1 0 0 0 0 0 0 0 1 7 0 3 0 3 0 1 
0 0 0 0 2 0 0 0 2 0 0 0 0 5 0 0 0 4 1 0 0 0 2 0 1 0 0 1 0 0 0 0 0 0 3 0 0 0 0 3 3 0 0 1 0 0 22 2 0 0 2 0 0 0 0 0 1 0 1 1 0 0 0 0 1 0 0 2 0 1 1 24 0 0 0 6 0 0 0 0 0 0 1 0 0 0 0 1 0 0 0 0 0 1 1 2 0 1 0 1 
1 3 1 0 0 0 7 0 1 0 1 0 0 1 0 0 0 1 0 0 0 0 0 0 0 0 2 1 0 0 0 1 0 0 0 2 0 4 0 0 11 1 0 9 0 1 29 0 1 1 0 0 0 0 0 0 4 0 2 1 0 0 0 0 0 0 0 3 0 0 0 0 0 0 0 0 0 0 1 0 0 2 1 0 0 0 0 0 1 0 0 0 0 2 0 2 1 0 0 1 
2 0 1 0 0 0 4 0 0 0 0 0 0 1 0 0 0 5 2 1 0 0 2 0 0 0 0 5 0 0 0 3 0 0 0 0 0 3 2 1 7 2 0 11 0 0 2 1 2 1 0 0 0 0 0 0 1 0 0 0 0 0 1 0 1 10 1 8 0 0 0 8 1 0 0 3 1 0 0 0 0 0 0 0 0 1 0 0 0 0 0 0 0 0 0 4 0 2 0 0 
1 2 1 0 1 0 12 0 0 1 0 0 0 0 0 0 1 1 8 0 0 1 0 0 1 0 0 4 0 0 7 1 0 0 0 0 0 0 0 0 6 0 1 16 0 0 0 1 0 1 0 0 0 0 0 0 2 0 0 0 0 0 1 0 1 3 0 6 0 1 0 0 0 0 0 0 0 0 0 0 0 1 5 2 0 0 2 2 0 1 0 1 0 2 0 1 0 0 0 2 
1 1 0 0 1 0 2 0 0 0 0 0 0 2 0 0 1 1 0 2 1 1 2 0 0 0 0 1 0 1 0 0 0 0 2 0 0 1 2 1 2 0 0 5 0 0 30 0 0 0 1 1 0 1 1 0 3 0 0 0 0 0 0 0 0 0 0 3 0 0 0 17 0 0 0 2 0 0 0 1 0 0 0 0 0 0 0 0 0 0 0 1 0 6 0 1 1 1 0 0 
1 1 0 0 3 0 9 0 0 0 1 1 0 0 0 1 0 2 0 0 0 1 0 1 0 0 0 2 0 0 1 1 0 0 0 0 0 1 0 1 20 2 0 18 0 0 0 1 4 0 0 0 0 0 0 0 0 0 0 0 0 1 1 1 2 0 1 10 0 0 1 2 0 0 0 0 0 0 0 0 0 0 1 0 0 0 0 0 0 0 0 0 0 4 0 0 0 2 0 2 
1 8 3 0 0 0 7 1 1 0 0 1 2 0 0 0 0 6 0 0 0 0 0 0 0 1 0 6 0 0 0 1 0 0 1 0 0 0 0 1 5 0 0 27 0 2 0 0 0 0 0 1 0 0 1 0 2 1 1 0 0 0 0 0 0 2 0 11 0 0 0 0 0 0 0 0 0 0 0 0 0 0 0 0 0 2 0 0 0 0 0 0 0 0 0 1 0 0 0 4 
1 6 0 1 2 0 2 1 0 1 0 0 0 0 1 1 0 17 1 1 0 0 0 0 0 0 2 1 0 0 0 3 0 0 0 0 1 1 1 2 5 0 0 8 0 0 0 2 0 0 0 0 0 0 0 0 0 0 0 3 0 0 1 0 1 0 0 1 0 0 1 10 0 1 0 4 0 0 0 0 0 0 2 1 2 0 0 1 0 0 0 0 0 3 0 3 1 2 0 2 
3 1 0 0 2 0 2 0 3 0 2 0 0 1 1 0 1 2 0 0 0 0 0 0 1 1 0 5 0 1 1 2 0 0 0 1 0 3 0 0 7 0 0 11 0 1 12 0 0 0 1 0 1 0 0 1 0 0 0 1 0 0 0 0 0 3 1 2 0 0 0 6 0 1 0 4 0 0 0 0 0 0 1 0 0 0 0 0 0 0 0 1 0 3 0 0 1 1 0 8 
3 0 0 0 0 0 0 2 1 1 0 1 0 1 0 0 0 7 0 0 0 0 0 0 0 0 0 0 0 0 0 1 0 0 0 0 0 2 3 1 8 2 0 0 0 0 43 0 0 1 1 0 0 0 0 0 5 0 0 1 0 0 0 0 0 0 0 0 0 0 1 2 1 0 0 2 0 0 1 0 0 0 0 0 0 0 0 0 0 0 0 0 0 4 0 5 0 0 0 0 
3 0 0 0 0 0 0 0 0 0 0 0 0 0 0 0 0 10 0 0 0 0 1 0 0 0 0 0 0 0 0 0 1 0 0 2 0 0 1 5 0 0 0 0 0 0 20 1 0 0 2 0 0 0 0 0 0 1 0 0 0 0 0 0 0 0 0 0 0 0 0 23 0 0 0 9 0 0 1 0 0 0 0 0 0 0 1 0 0 0 0 1 1 12 0 0 0 5 0 0 
0 3 0 0 1 0 5 0 2 0 0 0 0 0 0 0 1 1 3 0 0 0 0 0 0 0 0 3 0 0 0 0 0 1 0 0 0 2 2 0 5 0 0 24 0 1 8 3 0 1 0 4 0 0 1 1 0 0 1 0 0 0 0 1 0 3 0 6 0 1 0 1 0 0 0 0 0 0 0 0 1 0 5 0 0 0 0 0 0 0 1 1 0 4 0 0 2 1 0 0 
6 0 0 1 3 0 2 0 0 0 0 0 0 0 0 0 1 4 1 0 2 0 0 0 1 2 0 0 0 0 0 3 0 0 1 0 0 2 0 1 6 0 0 1 0 0 21 1 0 2 2 4 1 0 0 0 5 0 1 0 0 0 0 0 0 1 0 0 1 0 0 4 0 0 0 3 0 1 1 1 0 0 2 2 0 0 0 0 0 0 0 0 0 1 0 0 0 0 1 8 
2 2 1 0 0 0 2 0 0 0 0 0 0 1 0 0 0 2 1 0 0 0 0 1 1 1 0 5 0 1 0 4 0 0 0 0 0 0 0 1 7 0 0 11 0 2 25 0 0 0 0 0 1 0 0 0 5 0 0 0 0 0 0 0 0 2 0 2 0 0 0 4 0 0 0 1 0 0 1 0 0 0 0 1 1 0 0 0 0 0 0 0 0 1 0 2 0 1 0 8 
7 0 0 0 0 0 0 0 1 0 0 0 0 2 0 0 3 10 0 0 0 0 1 0 0 0 0 0 0 0 2 0 1 0 0 0 0 0 1 5 0 0 0 0 0 0 30 0 0 0 0 0 0 0 0 0 1 0 0 0 0 0 0 0 0 0 0 0 0 1 0 17 0 0 0 8 0 1 0 1 0 0 1 0 0 0 1 0 0 0 0 1 0 3 0 0 0 0 0 2 
0 1 0 0 0 1 2 0 0 0 0 0 0 3 1 0 0 3 1 0 0 0 2 0 0 0 0 0 0 0 0 0 0 0 0 0 0 0 0 0 1 0 0 5 0 0 56 0 0 0 0 0 0 0 0 0 0 0 0 0 0 0 0 0 0 0 0 2 0 0 0 11 0 0 0 3 0 0 0 0 0 0 0 0 0 0 0 0 0 0 0 3 0 4 0 0 0 1 0 0 
0 1 1 0 1 0 5 0 1 1 0 0 0 1 0 0 0 8 0 0 1 0 0 0 1 1 0 0 0 0 0 4 0 0 0 0 2 1 1 0 12 0 0 7 0 0 6 0 0 0 0 0 0 0 0 0 8 1 0 0 0 0 0 0 0 5 2 1 0 0 1 7 0 1 0 8 1 0 0 0 0 0 0 5 0 0 0 0 0 0 0 0 0 0 0 3 0 1 0 1 
0 0 0 0 2 0 2 0 0 0 0 0 0 0 0 0 1 2 2 2 0 0 0 0 1 1 0 1 0 1 0 6 0 0 1 0 0 3 1 1 20 1 0 2 0 0 28 0 0 1 1 1 0 0 1 0 0 0 0 0 0 0 0 0 2 2 1 0 1 0 0 0 0 0 0 1 0 0 1 1 0 0 2 1 1 0 0 0 0 0 0 0 0 0 0 1 0 1 0 3 
0 0 1 0 1 0 1 0 0 0 0 0 0 2 0 0 0 4 1 0 0 1 1 1 2 1 0 0 0 0 0 0 0 0 0 0 0 0 2 3 5 0 0 0 0 1 5 0 1 0 1 0 0 1 0 0 0 1 1 1 0 0 1 1 2 0 0 0 0 0 0 13 0 0 1 14 0 0 0 0 0 0 3 1 0 0 0 0 0 0 0 0 0 17 0 2 1 4 1 1 
1 9 0 0 0 0 6 0 0 0 0 1 0 0 0 0 0 0 0 0 0 0 1 1 0 0 0 7 0 1 0 4 0 0 0 0 0 5 1 0 9 2 0 25 0 0 0 0 0 0 0 0 0 0 0 2 0 0 0 0 0 0 0 1 0 12 0 5 1 0 0 1 0 0 0 0 0 1 0 0 0 1 0 1 0 0 0 0 0 0 0 0 0 1 0 0 1 0 0 0 
1 1 0 0 0 0 9 0 2 0 1 1 0 0 1 0 0 1 0 0 0 0 1 0 0 1 0 4 0 1 0 3 0 0 0 0 0 1 0 0 17 0 0 19 0 0 2 1 1 0 0 0 0 0 0 0 6 0 1 0 2 0 0 0 0 2 0 5 0 0 0 3 0 0 0 2 0 0 0 0 0 1 1 4 0 0 0 0 0 0 0 0 0 1 0 0 0 0 1 3 
3 0 0 0 2 0 0 1 1 0 1 0 0 1 0 0 0 1 5 3 0 0 0 0 0 0 0 0 0 1 0 1 0 0 0 0 0 0 0 1 2 0 0 4 0 0 11 0 0 0 0 0 0 0 0 0 7 0 0 1 0 0 0 0 0 0 0 1 1 0 1 24 0 0 1 13 0 0 0 0 0 0 0 0 0 0 0 0 0 0 0 0 1 7 0 3 0 2 0 0 
1 0 0 0 0 0 1 0 2 0 0 0 0 4 0 0 0 2 4 0 0 0 3 0 0 0 0 0 0 0 0 1 0 0 3 0 0 1 0 1 0 0 1 0 0 0 30 0 0 0 1 0 0 0 0 0 0 2 0 0 0 0 0 0 0 0 1 0 0 0 1 26 0 0 0 3 0 0 0 0 0 1 3 0 1 1 0 0 0 0 0 0 0 3 0 0 0 3 0 0 
0 0 0 0 1 0 8 0 1 0 0 0 0 0 0 0 0 3 2 0 0 0 0 0 1 0 0 0 0 0 0 1 0 0 0 0 0 0 0 0 5 0 0 5 0 1 55 0 1 1 2 1 0 0 0 0 1 0 0 0 0 0 0 0 0 0 0 5 0 0 0 0 1 1 1 0 0 0 0 1 0 0 0 0 0 0 0 0 0 0 0 0 0 0 0 0 0 0 1 1 
0 6 0 0 2 0 5 1 1 0 0 0 1 0 0 0 0 4 0 1 0 0 0 0 0 1 0 0 0 1 0 4 0 0 1 0 0 1 3 1 20 0 0 11 0 0 9 2 0 0 0 0 0 0 0 0 4 0 0 1 0 1 2 0 0 0 0 6 0 0 1 0 0 1 0 1 0 0 0 0 0 0 0 1 0 0 0 0 0 0 0 0 0 1 0 1 0 0 0 5 
5 1 2 0 1 0 5 0 0 0 0 1 1 3 0 0 0 2 0 1 2 0 0 1 0 1 2 0 0 0 0 4 1 0 0 0 0 2 0 2 16 2 0 1 0 0 7 1 0 0 0 0 0 1 0 0 0 0 0 0 0 1 0 1 0 0 1 2 1 0 1 11 0 0 0 5 0 0 0 0 0 0 0 0 2 0 0 0 0 0 0 0 0 3 0 1 0 3 0 3 
1 6 2 0 0 0 6 0 0 0 0 0 0 0 0 0 0 1 0 0 0 0 0 0 0 0 0 2 0 2 0 2 0 0 0 2 0 1 1 0 19 1 0 17 1 0 1 0 1 0 0 0 0 0 0 0 4 0 0 0 1 0 0 0 0 0 0 8 0 0 1 2 0 1 0 0 0 0 0 0 0 1 1 4 0 0 0 0 0 0 0 1 0 3 0 4 0 1 0 2 
3 2 0 0 0 0 6 0 0 0 0 0 0 1 1 0 0 0 0 0 0 0 1 0 0 0 1 2 0 0 0 0 0 0 0 0 0 1 0 0 7 0 0 10 0 0 44 0 0 0 0 0 0 1 0 0 5 0 0 0 0 0 0 0 1 6 0 1 0 0 0 1 0 0 0 0 0 0 1 1 1 0 0 0 0 0 0 1 0 0 0 0 1 0 0 1 0 0 0 0 
2 1 0 0 6 1 3 1 1 0 0 0 0 2 0 0 0 7 0 0 0 0 0 0 1 0 1 0 0 0 0 3 0 1 1 2 0 0 2 2 10 0 0 2 0 1 6 0 0 0 0 0 0 1 1 0 6 0 0 0 1 0 1 0 0 0 1 2 0 0 1 14 0 0 0 10 0 0 1 0 0 0 0 0 0 0 0 0 0 0 0 0 0 2 0 1 0 2 0 0 
0 2 1 0 1 0 3 1 0 0 0 0 0 0 0 0 0 1 0 0 0 0 0 1 0 0 0 1 0 0 0 4 0 0 0 2 0 1 2 0 6 1 1 11 0 0 30 0 2 0 0 0 0 1 1 0 1 0 0 1 0 0 0 0 0 1 0 9 0 0 1 1 0 0 0 0 0 0 0 0 0 0 2 3 1 0 0 0 0 0 0 0 0 1 0 4 0 2 0 0 
0 5 0 0 0 0 9 0 0 0 0 1 0 0 0 0 0 1 1 1 0 0 0 0 0 0 0 3 1 1 0 0 0 0 0 0 0 3 1 0 18 0 0 19 0 0 0 0 1 1 1 2 0 0 0 1 6 0 1 0 0 0 2 0 0 0 0 11 0 0 1 0 0 0 0 0 0 0 0 0 0 1 2 1 0 1 0 1 0 0 0 0 0 1 0 1 1 0 0 0 
0 4 1 0 1 0 4 1 1 0 0 0 1 0 1 2 0 2 0 2 0 0 0 1 0 1 0 3 1 1 0 0 0 0 0 1 0 0 0 0 2 0 0 11 0 0 5 2 1 0 0 1 1 1 0 0 3 0 0 0 0 0 1 0 0 1 0 4 0 0 0 1 0 0 0 3 0 0 0 0 0 0 0 2 0 0 0 0 0 0 0 1 0 3 0 0 1 2 0 26 
0 3 0 0 0 0 6 0 0 1 0 0 0 0 0 0 0 1 0 0 2 0 0 1 0 3 0 0 0 0 0 4 0 0 0 0 0 4 0 0 5 0 0 16 0 3 10 0 0 0 0 6 0 1 1 0 6 0 0 0 0 0 1 0 1 0 0 8 0 0 0 0 0 0 0 0 0 0 1 2 0 2 1 7 0 0 0 0 0 0 0 0 0 1 0 2 0 1 0 0 
1 1 0 0 1 0 0 0 0 0 0 0 0 0 0 0 0 1 0 0 0 0 0 0 0 1 0 3 1 0 0 0 0 0 0 0 0 1 0 1 0 0 0 10 0 0 61 0 0 1 1 0 0 0 0 0 0 0 0 1 0 0 1 0 0 3 1 0 0 0 0 3 0 0 0 6 0 0 0 0 0 0 0 0 0 0 0 0 0 0 0 0 0 0 1 0 0 0 0 0 
2 1 0 0 3 0 1 0 0 0 0 0 0 6 0 0 0 2 1 0 0 0 3 0 0 1 0 1 0 0 0 0 0 2 0 0 0 0 0 0 2 0 0 5 0 0 8 0 0 0 0 0 0 0 0 0 0 0 1 0 0 0 0 0 0 0 0 0 0 0 0 23 0 0 1 13 0 0 0 0 0 0 1 0 0 1 1 0 1 0 0 0 0 10 0 0 1 8 1 0 
5 2 1 0 0 1 1 0 0 1 0 0 0 1 0 0 0 3 2 0 0 0 1 0 0 0 0 1 0 0 1 0 0 0 1 0 0 1 0 1 1 0 0 3 0 1 47 1 0 0 0 0 0 0 0 0 2 1 0 0 0 0 0 0 0 0 1 2 0 0 0 3 0 0 0 6 0 0 0 0 0 1 0 0 0 0 0 0 0 0 0 0 0 6 0 1 0 1 0 0 
0 3 0 0 0 0 5 1 0 0 0 0 0 0 0 0 1 0 0 0 0 0 0 0 0 0 0 1 0 0 0 0 0 0 1 0 1 2 0 0 1 0 0 5 0 0 67 0 0 0 0 1 0 0 0 0 2 0 0 0 0 0 0 0 0 1 0 3 0 0 0 0 0 0 0 1 0 0 0 0 0 1 0 0 0 0 0 0 0 0 0 0 0 1 0 0 0 0 0 2 
0 1 0 0 0 0 6 0 0 0 0 0 2 0 1 0 0 1 0 1 0 0 1 0 0 0 0 2 0 0 2 1 0 0 0 0 0 1 1 1 2 0 0 9 0 1 51 0 0 1 0 0 0 0 0 0 1 0 0 1 0 0 0 0 0 1 1 1 1 0 0 4 0 0 0 0 0 0 0 0 0 0 0 0 0 0 0 0 1 0 0 0 0 2 0 1 0 1 0 0 
0 1 0 0 1 0 0 0 0 0 0 0 0 0 0 0 0 3 0 0 0 0 1 0 1 2 0 0 0 0 0 0 0 0 0 0 0 2 0 0 0 0 0 1 0 0 54 1 0 0 2 2 0 1 0 0 2 0 1 0 1 0 0 0 0 0 0 1 0 0 0 7 0 0 0 6 0 0 0 0 0 0 1 0 0 0 0 0 0 0 0 2 1 5 0 0 0 1 0 0 
1 0 0 0 0 0 1 0 0 0 0 0 0 1 0 0 0 0 0 0 0 0 0 1 1 0 0 0 0 0 0 0 0 0 2 0 0 0 1 0 7 0 0 0 0 2 61 1 0 0 0 0 0 0 0 0 1 0 2 1 0 0 0 0 0 0 0 1 0 0 0 9 0 0 1 0 0 0 0 0 0 0 0 3 0 0 0 0 0 0 0 0 0 0 0 1 0 2 0 0 
3 3 2 0 0 0 2 0 0 0 0 0 0 0 1 0 0 2 1 0 0 0 0 0 0 0 0 4 0 0 0 1 2 0 0 1 0 0 1 0 5 0 2 12 0 0 14 0 0 0 0 1 0 0 0 2 1 0 1 0 0 0 0 0 0 22 0 1 0 0 0 1 0 0 0 4 1 0 0 0 0 0 0 1 1 0 1 1 0 0 0 0 0 3 1 0 1 1 0 0 
1 3 0 0 0 1 11 0 0 0 0 0 0 1 0 0 0 3 0 0 0 0 0 0 0 1 0 1 0 0 1 0 0 0 0 0 1 2 2 0 0 0 0 10 0 0 9 1 2 0 0 0 0 1 0 0 0 0 0 0 0 0 1 0 0 0 0 10 0 0 0 4 0 0 0 5 0 0 0 0 0 0 0 0 0 0 1 0 0 0 1 3 0 2 0 1 4 1 0 16 
0 3 4 0 0 0 11 0 0 0 0 0 1 1 0 0 1 4 0 0 0 0 0 0 0 1 2 2 0 0 0 3 0 1 0 0 0 0 0 1 14 1 0 20 0 0 0 0 1 0 0 1 0 1 1 0 2 0 0 0 0 0 2 0 0 0 0 8 0 0 2 2 0 0 0 1 0 0 0 2 0 0 0 1 0 0 1 0 0 0 0 0 0 3 0 1 1 0 0 0 
0 0 3 0 0 1 0 0 0 0 1 0 0 1 0 0 0 4 0 0 0 0 1 0 0 0 0 0 0 0 0 1 0 0 0 0 0 1 1 1 0 0 0 0 0 0 62 0 0 0 2 1 0 0 0 0 0 0 1 0 0 0 0 0 0 0 0 0 0 0 0 14 0 0 0 2 0 0 0 0 0 0 1 0 0 0 0 0 0 0 0 0 0 0 0 1 0 1 0 0 
2 1 0 0 2 0 7 0 1 0 0 1 1 0 0 0 0 2 1 0 0 0 1 1 0 0 1 0 0 1 1 4 0 0 1 0 0 0 3 0 5 0 0 6 0 0 6 2 3 0 0 0 0 0 0 0 4 0 1 0 1 0 1 0 0 0 0 9 0 0 0 10 0 1 0 5 0 0 0 0 0 0 0 0 0 0 1 0 0 1 0 2 1 7 0 1 0 2 0 0 
0 0 0 0 0 0 0 0 0 0 1 0 0 2 0 0 0 7 0 0 0 0 0 0 0 0 0 1 0 0 1 1 0 1 0 0 0 1 0 2 4 0 1 1 0 0 37 0 0 0 0 0 0 0 0 0 0 0 1 0 1 0 0 0 0 11 0 0 0 0 0 10 0 0 0 2 1 0 1 0 0 0 0 0 0 0 0 0 0 0 0 3 0 6 0 1 0 2 0 1 
4 0 0 0 0 1 1 0 2 0 1 0 0 0 0 0 0 7 0 0 0 0 0 0 0 0 2 0 0 0 0 0 0 0 0 1 0 0 0 3 3 0 0 0 0 1 56 1 0 0 2 1 0 0 0 0 0 0 2 0 0 0 0 0 0 0 1 0 0 0 0 0 0 0 0 2 0 0 1 0 0 0 1 0 0 0 0 0 0 0 0 0 0 3 0 1 0 1 0 2 
1 2 0 0 0 0 0 0 0 0 0 0 0 0 0 0 0 2 2 0 0 0 1 0 0 0 0 1 0 0 0 0 0 0 0 0 0 0 0 1 1 0 0 2 0 0 56 0 0 0 0 0 0 0 0 0 2 0 0 0 0 0 0 0 0 0 0 0 0 0 1 11 0 0 0 5 0 0 1 0 0 0 0 0 0 0 0 0 0 0 0 0 0 6 0 0 0 4 0 1 
1 0 1 0 0 1 1 0 0 1 1 0 0 1 0 0 1 3 1 0 0 0 0 0 1 0 0 1 0 0 0 0 0 1 0 0 0 0 0 1 0 0 0 5 0 1 28 1 1 0 1 0 0 0 0 2 5 0 0 0 0 0 0 0 0 16 0 1 0 0 0 13 0 0 0 2 1 1 0 1 0 0 0 1 0 0 2 0 0 0 0 1 0 0 0 0 0 1 0 0 
0 0 3 0 3 0 2 0 0 0 0 0 0 3 0 0 0 12 0 0 0 1 3 0 0 0 1 1 0 0 1 2 0 0 0 0 0 0 2 2 4 0 0 6 0 0 7 0 0 0 0 1 0 0 0 0 1 0 1 0 0 0 0 0 1 0 0 0 0 0 1 18 0 0 1 5 0 0 0 0 0 1 0 0 0 0 0 0 0 0 0 1 1 9 0 1 0 5 0 0 
8 4 0 0 3 0 4 0 1 0 0 0 0 0 0 0 1 8 3 0 0 0 0 0 0 2 0 2 0 1 1 0 1 1 0 0 0 1 1 0 6 0 0 5 0 1 1 1 2 1 0 3 0 0 0 0 1 0 0 0 0 0 0 0 0 0 1 0 0 0 0 5 1 0 0 11 0 0 0 0 1 1 4 1 0 0 1 0 0 0 0 0 0 5 0 1 3 2 0 0 
2 7 0 0 2 0 9 0 0 0 0 0 0 0 0 0 0 1 2 1 0 0 1 0 0 0 0 7 0 0 0 2 0 0 0 0 0 3 0 0 0 0 0 25 0 0 0 0 0 0 0 0 0 0 0 0 1 0 0 0 0 0 0 0 0 8 0 8 0 1 0 10 0 1 0 3 0 0 0 0 0 0 0 2 0 0 0 1 0 0 0 1 0 1 0 0 0 1 0 0 
2 2 1 0 0 0 7 0 0 0 0 0 0 4 1 0 0 0 0 0 0 0 0 1 0 0 1 4 0 1 0 3 0 0 0 1 1 1 0 0 8 2 0 18 0 0 15 0 1 0 1 3 0 0 0 0 2 1 0 0 0 0 0 0 0 1 0 4 2 0 1 2 0 1 0 0 0 0 0 0 0 0 0 3 0 2 0 0 0 0 0 2 0 1 0 0 0 0 0 0 
1 0 1 0 0 0 9 1 0 0 0 0 1 1 0 0 0 1 3 2 0 0 0 0 0 1 0 1 0 2 0 4 0 1 1 1 0 1 2 0 14 1 0 10 0 0 0 2 3 2 0 0 0 0 1 0 9 0 0 0 3 0 0 1 0 1 0 2 0 2 0 1 0 0 1 1 0 0 0 0 0 0 1 5 0 0 0 0 1 1 0 0 0 0 0 3 1 0 0 0 
1 3 0 0 0 0 3 1 0 1 0 0 0 1 0 1 0 3 2 0 0 0 0 1 0 0 0 0 0 1 2 1 0 0 1 0 1 2 0 1 1 0 0 6 0 2 43 0 0 0 0 1 0 0 1 0 5 0 0 0 0 0 0 0 0 1 0 4 0 0 0 2 0 0 0 0 1 0 1 0 0 1 0 0 0 0 0 0 1 0 1 0 0 2 0 0 0 1 0 0 
0 1 0 0 3 0 0 1 0 0 0 1 0 3 1 0 0 6 0 1 1 1 0 1 0 0 0 1 0 0 0 6 0 1 0 1 0 1 0 0 13 0 1 4 1 0 2 1 0 0 0 0 0 0 0 0 1 0 1 0 0 0 1 1 0 4 2 0 0 0 0 7 0 0 2 9 0 0 0 1 0 0 1 2 0 0 3 0 0 0 0 0 0 8 0 1 2 2 0 0 
0 1 1 0 2 0 2 1 1 0 1 0 0 1 1 0 5 3 1 1 0 0 2 0 1 0 0 0 1 0 1 1 0 1 0 0 0 1 4 0 2 0 0 5 0 0 26 0 0 0 1 1 0 0 0 0 1 0 0 0 0 0 1 0 0 1 0 3 1 0 0 13 0 0 2 4 0 0 0 0 0 1 0 0 0 1 0 0 0 0 0 0 0 2 0 1 0 1 0 0 
4 3 1 0 2 0 2 0 0 0 1 0 0 0 0 0 1 1 0 0 0 2 0 0 0 2 0 1 0 0 1 3 0 0 0 2 0 0 0 0 11 0 0 7 0 1 0 0 0 0 0 2 0 0 0 0 19 0 0 1 0 0 2 0 0 2 2 6 1 3 0 2 1 0 0 0 0 1 0 0 0 1 1 0 0 0 0 0 0 0 0 0 2 0 0 7 0 0 0 2 
1 3 1 0 1 0 2 0 0 0 0 0 0 1 0 0 0 3 1 2 0 0 0 0 1 0 0 5 0 0 0 5 0 0 0 0 0 2 2 0 8 0 0 15 0 0 2 0 0 2 0 0 1 0 0 0 5 0 0 1 1 0 0 0 0 8 0 0 0 1 0 7 0 1 0 1 1 0 0 0 0 2 6 1 0 0 0 0 0 0 0 0 0 2 0 3 0 0 0 2 
0 0 2 0 1 0 5 2 0 0 0 0 0 1 0 0 0 4 0 0 1 0 1 0 0 2 0 1 0 0 1 7 0 0 0 1 0 1 0 0 7 0 0 17 0 0 4 0 1 0 0 0 0 0 1 0 12 1 1 0 0 0 1 0 0 3 0 1 0 0 1 9 0 1 0 1 0 0 0 0 0 0 0 2 0 1 0 0 0 0 0 0 0 0 0 3 1 2 0 0 
3 3 0 0 0 1 6 1 0 0 0 0 0 0 0 0 0 1 0 0 0 1 0 0 0 0 0 2 0 0 0 2 0 0 0 1 0 3 3 1 12 0 0 14 0 0 2 0 0 0 3 0 2 0 0 2 0 2 1 0 0 0 0 0 1 8 1 8 0 0 0 5 0 0 0 1 0 0 0 0 0 0 1 0 0 0 1 0 1 0 0 0 0 1 0 1 0 2 0 3 
0 10 0 0 0 0 8 0 0 0 0 0 1 0 0 0 0 1 0 1 2 1 0 0 0 1 0 2 0 1 1 2 0 0 0 0 1 1 0 0 12 0 0 19 0 0 0 0 0 0 0 0 0 1 0 1 11 0 0 0 0 0 2 1 0 3 0 4 0 0 0 0 1 0 0 0 0 0 0 0 0 3 1 0 1 0 0 0 0 1 0 0 1 2 0 2 0 0 0 1 
0 1 0 0 2 0 2 0 0 1 1 0 0 4 1 0 0 3 0 1 0 0 1 1 1 0 2 2 2 0 0 2 0 0 0 0 0 2 2 1 12 0 0 6 0 0 0 0 2 0 0 0 0 1 0 0 0 0 5 0 0 0 1 0 1 1 0 5 1 0 0 9 0 2 2 4 1 0 0 0 0 0 3 0 0 0 0 1 1 0 0 1 0 2 0 3 0 1 0 3 
2 3 3 0 4 0 4 0 1 0 0 1 2 0 0 0 1 7 0 0 0 0 1 0 0 0 0 4 1 0 2 0 0 0 0 0 0 0 3 1 4 0 0 17 0 2 8 0 0 1 0 1 0 0 0 0 0 0 0 0 0 0 0 0 0 3 0 3 0 1 0 4 0 1 1 1 0 0 0 0 0 0 6 0 0 1 0 0 0 0 1 0 0 3 0 1 0 0 1 0 
0 2 1 0 3 0 1 1 0 0 1 0 0 0 0 0 0 4 2 0 0 0 0 0 0 1 0 4 0 0 0 1 0 0 0 1 0 0 0 1 2 0 0 8 0 0 20 0 0 0 0 0 0 0 0 4 0 1 0 0 0 0 0 0 1 11 0 0 0 0 1 4 0 1 0 3 2 0 1 1 0 0 0 0 0 0 0 0 1 0 0 1 0 13 0 0 0 2 0 0 
0 0 1 0 1 0 6 1 0 0 0 0 0 1 0 0 1 0 1 1 0 0 1 0 0 0 0 3 0 0 3 1 0 0 0 0 1 1 0 0 7 0 1 12 0 4 18 0 2 1 0 6 0 0 0 0 1 0 0 0 0 0 1 0 1 1 0 4 0 0 0 1 0 0 0 0 0 0 0 1 0 0 4 1 0 0 1 0 0 0 0 0 0 7 1 1 0 1 0 0 
0 1 0 0 1 1 1 3 1 0 0 0 1 0 0 0 0 5 0 0 0 0 0 0 0 0 1 3 0 1 1 4 0 0 0 0 1 1 0 1 13 1 0 7 0 0 0 1 0 0 0 0 0 0 0 1 6 0 0 0 0 0 0 0 0 12 0 2 0 0 0 0 0 0 0 4 0 0 0 0 1 0 0 3 0 0 1 0 1 0 1 1 0 7 0 4 1 0 0 6 
0 3 1 0 0 0 3 0 1 0 0 0 0 1 0 0 0 0 0 1 0 0 0 0 0 0 1 0 0 2 1 7 0 0 0 0 0 2 0 0 21 0 0 3 0 0 5 1 0 0 0 0 0 1 0 0 17 0 0 0 0 0 0 0 0 0 1 5 0 0 0 1 0 1 0 0 0 0 1 0 0 4 0 7 1 0 0 0 0 1 0 1 1 1 0 4 0 0 0 0 
