# Supplementary material for: Transferable Measurements of Heredity in Models of the Origins of Life
Source: PLoS One. 2015 Oct 19;10(10):e0140663. doi: 10.1371/journal.pone.0140663 (PMC4610668; doi:10.1371/journal.pone.0140663)
Supplement: S1 Data — (ZIP) [file pone.0140663.s001.zip › data/gard/pop1/Nmax200/seqs20.txt]

1 8 2 0 0 1 0 0 1 0 7 0 3 0 3 7 1 0 0 1 0 1 1 0 2 14 0 0 4 1 3 1 0 0 1 0 8 0 0 3 0 1 1 0 0 0 0 0 0 0 0 0 1 1 0 0 1 0 1 0 1 1 0 0 0 1 0 0 0 5 0 2 0 0 1 0 0 0 0 1 0 2 2 0 0 3 0 0 0 0 0 0 0 0 0 0 0 1 0 0 
0 4 4 0 0 2 0 0 0 0 11 0 2 1 0 7 1 0 1 2 1 0 0 1 0 14 3 1 4 0 0 1 1 0 0 0 0 0 0 0 0 0 0 0 2 0 0 0 2 0 1 0 1 0 0 0 1 1 0 0 0 1 2 0 0 1 0 0 0 7 0 1 0 0 1 0 0 0 0 1 0 2 4 1 0 4 0 0 0 1 0 0 0 2 3 0 0 0 0 0 
1 0 4 1 0 0 0 1 0 0 5 0 0 0 0 0 0 0 3 0 0 0 0 1 0 0 0 0 3 1 0 0 1 0 2 1 11 0 0 6 0 0 0 0 0 0 0 2 2 0 0 0 1 1 1 0 0 0 0 0 1 1 0 0 2 0 0 1 0 3 0 0 0 0 0 0 0 0 1 1 0 2 35 0 0 0 0 0 0 0 0 0 0 0 5 0 0 0 0 0 
3 2 0 6 0 0 0 1 0 0 1 0 0 0 2 5 1 0 0 0 0 0 1 1 0 7 1 0 3 0 0 0 0 0 0 0 13 0 0 3 0 0 0 0 0 0 0 0 2 0 0 0 0 1 1 0 2 0 1 0 0 2 0 0 0 2 0 1 0 1 0 1 0 0 1 0 0 0 0 1 0 1 28 0 0 0 1 0 0 0 0 0 2 0 0 0 0 1 1 0 
0 0 2 4 0 0 0 0 0 0 4 1 0 1 1 6 1 2 0 1 0 0 0 1 0 17 0 0 5 0 1 0 0 0 0 0 3 0 0 2 1 1 2 0 2 1 0 0 4 0 0 0 0 1 0 0 2 1 1 0 1 0 0 2 1 3 0 0 0 5 0 2 0 0 7 0 0 0 0 0 1 1 2 2 1 0 0 0 0 0 0 1 1 0 1 0 0 0 0 1 
1 2 1 3 1 2 0 0 1 0 4 0 3 0 0 12 1 0 0 0 0 0 0 2 1 12 4 1 0 3 1 0 0 0 1 2 5 0 0 1 0 1 1 1 1 1 0 2 0 1 0 0 0 0 0 0 0 0 0 0 0 1 1 3 1 0 0 1 0 5 0 0 0 0 0 0 0 0 0 0 0 0 14 0 1 0 0 0 0 0 0 0 0 0 1 0 0 0 0 0 
0 0 5 1 0 0 0 2 0 1 8 0 2 0 1 6 0 1 2 1 0 0 0 1 2 5 1 0 2 0 0 0 0 0 0 0 0 0 0 0 1 0 0 0 0 1 1 0 0 0 0 0 0 0 0 0 0 0 1 0 0 0 0 0 0 0 1 0 0 4 0 4 0 0 0 0 0 0 0 0 0 4 34 2 0 1 1 0 0 2 0 0 2 0 0 0 0 0 0 0 
2 5 0 2 0 0 1 0 1 0 2 2 1 0 0 10 0 1 0 1 1 0 0 0 0 23 1 0 1 0 1 0 0 0 0 2 1 0 0 1 0 0 0 0 2 0 0 2 3 1 0 0 0 0 0 3 1 0 0 0 0 0 0 1 0 0 0 1 0 0 0 2 2 0 14 0 0 1 0 0 0 0 2 0 0 0 0 0 1 0 0 0 0 0 1 0 1 0 2 1 
2 0 3 3 0 0 0 0 0 0 2 0 1 0 5 1 1 0 1 1 1 0 1 1 0 4 0 0 2 0 1 0 0 0 2 0 9 0 0 5 0 0 0 0 1 1 0 2 2 0 0 1 0 0 0 0 1 0 1 3 0 0 0 1 0 0 0 0 0 1 0 0 2 0 9 0 0 0 1 2 0 7 7 0 0 1 2 0 0 0 0 0 0 4 3 0 0 1 0 1 
1 1 1 4 0 0 0 1 0 0 1 0 1 0 1 9 0 0 0 0 0 0 0 1 0 13 2 0 0 0 1 0 0 0 0 0 5 0 0 6 0 3 0 0 1 0 0 1 5 0 1 0 4 4 0 1 0 0 0 0 0 0 2 0 0 2 0 0 0 2 0 0 0 0 0 0 0 0 2 0 0 1 18 0 0 0 1 1 0 0 0 0 0 0 0 0 0 2 0 1 
2 0 1 6 2 1 1 0 0 0 1 0 0 0 0 5 0 0 1 1 0 0 0 1 2 9 2 0 5 0 0 0 1 0 3 0 18 0 0 7 0 0 0 0 0 0 0 0 0 0 1 1 1 2 0 0 2 0 0 0 0 0 0 1 0 0 1 0 0 5 0 1 0 0 1 0 0 0 0 2 0 0 9 0 0 0 0 0 0 1 0 0 0 0 1 0 1 0 0 1 
2 0 5 2 0 0 0 0 0 0 2 1 0 0 1 4 0 1 0 0 0 0 0 0 2 7 1 0 0 0 0 0 0 0 1 0 6 0 0 2 0 0 0 0 0 0 0 1 6 0 0 0 0 0 4 0 0 0 0 0 0 0 2 0 0 0 0 0 0 1 0 0 1 0 25 0 0 0 0 1 1 4 8 1 0 2 0 0 0 0 0 0 0 1 0 1 1 3 0 0 
0 0 1 1 0 0 0 0 0 0 3 1 0 0 0 0 0 0 3 0 1 0 1 0 0 3 1 0 0 0 0 0 0 0 1 1 9 0 0 2 0 1 0 0 0 0 1 0 0 0 0 0 0 1 0 0 0 2 0 0 0 0 0 0 0 0 0 0 1 1 0 0 2 0 34 1 0 0 0 2 0 1 24 0 0 0 0 0 0 0 0 0 0 0 0 0 0 0 1 0 
0 1 2 5 0 0 2 1 0 1 1 0 1 0 0 5 1 0 0 2 0 0 2 1 0 14 0 1 6 0 1 0 0 0 0 0 12 0 0 6 0 2 0 0 1 1 0 0 1 0 0 0 0 0 0 0 1 0 0 0 0 0 1 0 0 1 0 0 0 2 0 1 0 0 13 0 0 0 0 2 0 1 3 0 1 0 0 0 0 0 1 0 0 0 1 0 0 1 0 1 
1 0 3 4 0 0 1 0 0 0 0 0 1 0 0 10 0 0 1 0 0 0 3 0 0 15 0 0 0 0 0 0 1 0 1 0 6 0 0 2 0 1 0 0 1 0 0 1 1 0 0 0 2 0 0 1 0 0 0 0 1 1 2 0 0 0 0 3 1 0 0 0 0 0 15 0 0 0 0 2 0 2 13 0 0 0 1 1 1 0 0 0 0 0 0 0 0 0 1 0 
1 0 1 0 0 0 1 0 0 0 2 0 0 0 0 0 0 0 0 0 0 0 0 0 0 4 1 0 1 0 0 0 0 0 0 0 0 0 0 0 0 0 0 0 0 1 0 2 1 0 0 0 3 1 0 2 0 0 1 0 0 0 0 0 0 0 0 0 1 0 0 0 3 0 46 0 0 0 0 1 0 0 25 0 0 0 1 0 0 0 0 0 0 0 0 0 0 1 0 0 
0 0 0 4 0 1 1 1 0 0 0 0 0 0 0 1 1 1 1 0 0 0 0 4 1 2 0 2 5 0 0 0 1 0 1 0 10 1 0 8 0 0 0 2 1 0 0 1 0 1 1 0 0 3 1 0 1 0 0 0 0 0 0 1 0 0 1 1 1 0 0 4 1 0 9 0 1 0 1 5 0 0 11 0 1 0 0 1 1 0 0 0 0 0 3 0 0 0 1 0 
0 1 2 7 0 2 1 0 0 0 2 0 2 0 1 9 0 1 1 0 0 0 0 1 0 5 3 0 1 0 0 1 0 0 3 0 14 0 1 2 0 0 0 0 2 0 0 5 2 0 0 0 0 0 0 1 3 0 0 0 0 0 1 0 2 0 1 0 1 5 1 2 0 0 1 0 0 0 0 1 1 5 4 0 0 1 0 0 0 0 0 0 0 0 0 0 0 1 0 0 
0 1 4 0 0 1 1 0 0 0 3 0 2 0 3 12 0 1 1 0 0 0 1 1 0 13 1 0 2 0 3 0 0 0 0 4 0 0 0 0 0 0 0 0 0 0 0 0 9 0 1 0 1 3 0 1 0 0 0 0 0 1 0 0 0 0 0 0 0 4 0 3 0 0 2 1 0 0 0 3 0 7 8 0 1 0 0 0 0 0 0 0 0 0 0 0 0 1 0 0 
0 0 4 3 0 1 0 0 0 1 0 0 1 0 0 0 0 0 3 0 0 0 2 0 0 0 0 0 0 0 0 0 0 0 2 1 9 0 3 0 0 0 0 0 1 1 0 0 1 0 0 0 1 3 0 0 3 0 0 0 0 0 0 1 0 0 0 1 0 1 0 2 0 2 0 1 0 0 0 0 0 1 45 0 1 0 0 1 0 0 0 0 1 0 0 0 0 0 3 0 
3 0 1 4 0 0 4 0 1 0 0 0 0 0 1 10 0 0 0 0 1 0 1 1 0 10 1 0 0 0 2 0 0 0 2 3 1 0 0 2 1 0 1 0 1 1 0 1 0 0 0 1 1 3 4 1 1 0 0 1 0 0 2 0 0 0 1 0 0 2 0 8 0 0 4 0 0 0 0 4 0 0 4 0 0 1 0 2 1 0 0 1 1 0 0 2 0 0 0 2 
0 0 4 1 0 0 0 1 0 0 3 0 0 0 3 0 0 1 1 2 0 0 0 6 0 0 0 1 11 0 0 0 4 0 0 0 2 0 0 0 0 0 0 0 0 0 0 1 0 0 1 0 0 0 1 0 2 1 0 1 0 0 0 0 2 2 1 1 0 2 1 6 0 0 1 0 0 0 0 3 0 2 23 0 0 2 0 0 0 0 0 0 2 0 1 0 0 0 0 4 
2 0 3 0 0 0 3 0 1 0 8 5 0 0 6 4 0 1 0 0 0 0 0 0 0 7 3 0 1 0 0 0 0 1 0 1 12 0 0 7 0 0 0 0 2 0 1 1 3 0 1 0 3 0 0 0 1 1 0 0 0 0 1 2 0 0 0 1 0 3 0 1 0 0 1 0 0 0 0 0 0 3 2 0 2 0 0 0 3 0 1 0 0 1 0 0 1 0 0 0 
1 5 2 2 0 1 0 1 0 1 1 1 3 0 0 3 0 0 0 1 0 1 1 2 0 8 1 0 10 0 1 0 0 0 0 0 3 1 0 0 0 0 0 1 0 0 0 0 0 1 0 0 0 0 0 0 1 1 0 0 0 0 0 1 0 0 0 0 0 1 0 5 0 0 1 0 0 0 0 6 1 1 25 0 0 1 2 0 0 0 0 0 1 0 0 0 0 0 1 0 
1 1 5 2 0 0 0 0 0 0 9 0 0 0 1 0 0 0 1 0 0 0 1 0 0 0 3 0 3 0 0 0 0 0 0 0 3 0 0 5 0 0 0 0 0 0 0 3 0 0 1 0 2 3 0 0 1 0 0 0 0 0 0 1 0 0 0 0 2 7 0 1 0 0 17 0 0 0 0 1 0 3 17 1 0 0 0 0 0 0 0 0 1 0 1 0 0 0 1 2 
3 0 5 0 0 9 0 0 2 0 15 1 1 0 0 4 1 0 0 2 1 0 0 3 0 10 3 0 3 0 3 0 0 0 0 0 1 0 0 1 0 0 0 0 0 0 1 0 1 0 1 0 0 0 1 0 0 1 0 0 0 0 0 0 1 0 0 0 0 4 0 2 0 0 0 1 0 0 0 2 0 5 3 0 0 1 2 0 1 0 0 0 0 0 1 0 0 1 1 2 
2 0 1 1 0 0 3 0 1 0 1 0 0 0 0 4 0 0 0 0 0 0 0 0 0 12 0 1 1 1 1 0 0 0 1 1 7 0 1 4 0 0 1 0 2 0 0 6 0 0 0 0 1 0 0 1 3 0 0 0 0 0 0 1 0 0 2 1 0 1 0 0 0 1 2 1 0 0 0 0 0 1 20 0 0 2 1 0 2 0 0 0 1 0 3 1 0 0 0 3 
3 0 5 2 0 0 3 1 2 0 2 0 0 0 0 4 0 0 0 0 0 0 1 3 0 13 2 0 0 0 0 0 3 0 1 1 6 0 0 3 0 0 0 0 0 1 1 1 0 1 0 0 1 0 0 1 0 0 1 0 0 0 2 0 0 3 0 0 0 6 0 6 0 0 1 0 1 0 0 5 0 4 0 0 1 0 0 0 1 0 0 0 0 0 4 1 0 0 2 1 
0 0 1 0 1 0 2 3 0 0 9 2 0 0 14 2 0 0 1 0 0 1 2 3 1 3 2 0 3 0 1 1 2 1 0 1 0 0 0 0 0 0 0 0 0 1 0 2 2 0 0 0 0 3 1 0 0 0 0 0 0 0 0 0 0 0 0 1 0 3 0 4 1 0 3 1 0 0 0 2 0 6 12 0 0 0 0 0 0 0 0 0 1 0 0 0 0 0 0 1 
0 1 3 0 0 0 0 2 1 0 1 0 0 0 2 6 0 1 0 0 0 0 0 1 0 7 0 0 0 0 0 0 0 0 0 0 0 0 1 0 1 0 1 0 1 0 0 1 0 0 0 0 1 2 2 1 0 0 0 0 0 1 0 0 0 0 0 0 3 0 0 1 4 0 35 0 0 0 0 0 0 1 3 0 0 2 2 0 0 0 0 0 1 3 5 1 1 1 0 0 
3 0 3 3 0 0 3 0 1 1 7 0 2 0 0 10 0 0 1 0 0 0 0 1 1 16 4 0 2 0 0 0 0 0 0 2 1 0 0 2 1 0 1 0 0 0 0 0 0 0 0 0 1 2 0 0 2 0 0 0 0 0 0 3 0 0 0 0 0 5 0 1 0 0 0 0 0 0 0 2 0 2 13 0 0 0 0 0 0 0 1 1 1 0 0 0 0 1 0 0 
1 1 4 0 0 0 0 1 0 0 2 1 4 0 0 11 0 0 0 1 0 0 0 1 0 11 1 0 2 1 0 0 0 0 1 0 0 0 1 1 0 0 0 0 0 0 0 1 0 0 0 0 0 2 1 0 1 0 0 0 0 0 2 0 1 2 1 1 1 0 0 9 0 0 21 0 0 0 0 1 1 3 5 0 0 0 0 0 0 0 0 1 0 0 0 0 0 0 0 1 
1 1 1 0 0 0 1 0 0 0 2 0 1 0 1 4 1 1 1 1 0 0 1 1 1 10 0 0 9 0 0 0 0 0 0 1 5 0 0 1 0 1 0 0 0 0 1 1 2 1 0 2 0 1 0 1 1 1 0 0 0 0 2 0 1 1 0 0 0 1 0 1 1 0 1 0 0 0 0 1 0 4 11 0 0 4 0 0 0 1 0 0 6 0 7 0 0 0 0 1 
3 1 5 1 0 1 0 0 0 0 4 5 1 0 4 11 1 0 0 1 0 0 0 0 0 7 1 0 2 0 2 1 2 0 1 0 0 0 1 4 0 0 1 0 0 0 2 5 0 0 0 0 0 0 3 0 1 0 0 0 0 0 0 0 0 0 0 0 0 3 0 1 1 0 1 0 0 1 0 3 0 6 2 0 0 0 0 0 1 1 0 0 2 2 2 2 0 0 0 1 
0 0 3 0 0 0 0 1 0 0 12 0 1 2 1 2 0 1 1 0 0 0 0 0 0 3 1 0 0 0 0 0 0 0 0 0 0 0 0 2 0 1 0 0 0 0 2 0 0 0 0 0 2 1 0 0 0 0 0 0 0 1 4 0 0 0 0 0 0 3 0 0 1 0 24 0 0 0 0 2 0 5 19 0 0 1 2 0 0 0 0 0 0 0 0 1 0 1 0 0 
0 2 1 1 0 0 0 0 1 0 3 0 0 0 1 3 0 1 1 0 0 0 0 0 1 6 0 0 0 0 0 0 0 0 0 0 1 0 0 2 0 0 0 0 0 0 0 1 4 0 0 0 0 1 0 1 1 0 0 0 0 0 0 0 0 1 0 1 0 0 0 0 1 0 34 0 0 1 0 1 0 2 19 0 0 1 0 0 1 0 0 0 0 1 1 0 3 1 0 0 
1 3 1 1 1 0 0 0 0 0 2 1 0 1 8 0 2 0 2 0 0 0 0 1 0 1 1 0 0 0 0 0 0 0 0 0 1 1 0 0 0 2 0 0 0 0 0 3 0 0 0 0 1 2 0 0 0 0 0 0 0 0 1 0 0 0 0 1 0 0 0 1 1 0 12 0 0 0 0 1 0 5 34 0 0 2 0 1 1 0 0 0 0 0 2 0 0 1 0 1 
0 0 1 4 0 0 0 0 0 0 0 0 2 0 1 10 3 0 1 2 2 1 2 2 3 14 0 0 0 0 1 0 1 0 1 0 14 0 1 6 1 1 0 0 0 0 0 1 1 0 1 0 1 1 0 0 0 0 0 0 0 0 3 4 1 0 0 1 0 0 0 1 0 1 0 1 0 0 0 3 0 3 2 0 0 0 0 0 1 0 0 0 0 0 0 0 0 0 0 0 
2 4 8 1 0 0 0 3 0 0 12 1 0 1 1 4 0 1 0 0 2 0 1 1 0 8 2 0 0 0 0 0 0 0 0 0 0 0 0 2 1 0 0 1 2 0 2 1 2 0 0 0 0 0 0 0 0 0 0 0 0 0 1 0 2 1 0 0 0 6 0 7 0 0 1 1 0 0 0 2 0 5 2 1 0 0 1 0 0 3 0 0 0 0 0 0 0 1 1 2 
1 0 0 0 0 3 1 0 0 0 0 1 1 0 4 2 0 1 0 0 0 0 2 4 0 6 1 0 1 0 2 0 0 0 0 1 4 0 0 5 0 0 0 2 1 0 0 2 1 1 0 0 3 2 1 2 1 0 0 0 0 0 4 1 0 1 0 0 1 0 0 1 0 0 7 0 0 0 0 4 1 1 18 0 0 1 1 0 1 1 0 0 0 0 1 0 0 0 0 0 
0 0 1 1 1 0 0 0 1 2 7 1 2 0 0 0 1 0 0 0 0 0 0 0 0 2 3 0 0 0 1 0 0 0 1 0 8 0 0 0 0 0 0 0 1 1 0 0 0 0 0 0 0 1 0 0 2 1 0 0 0 0 0 1 0 0 0 0 2 9 0 6 1 0 11 1 0 1 0 2 0 2 17 1 1 1 0 0 0 0 0 0 0 1 5 0 0 0 0 0 
1 1 1 3 0 1 0 0 0 0 2 1 0 1 5 9 0 2 0 0 0 1 0 2 0 17 2 1 0 0 2 0 0 0 1 0 9 0 0 0 0 1 1 0 0 0 0 2 3 0 1 0 0 1 0 0 0 0 0 0 0 2 1 0 0 1 0 0 0 0 0 1 0 0 0 0 0 2 0 0 0 1 14 0 0 1 0 0 0 0 0 1 0 1 1 2 0 1 0 0 
1 0 0 4 0 1 3 0 1 0 0 0 6 0 0 16 1 0 0 0 0 0 1 1 2 16 0 1 0 0 3 0 4 0 3 0 9 0 0 9 0 1 0 0 0 0 1 0 0 0 0 0 0 0 0 0 0 0 0 0 0 1 0 0 1 0 0 0 0 2 0 0 0 0 0 0 0 0 0 2 0 1 4 1 0 0 0 0 0 0 0 0 0 1 0 0 0 1 2 0 
3 0 0 0 0 0 0 0 0 0 1 0 0 1 0 6 0 0 1 1 0 0 0 0 0 8 3 0 2 0 2 0 0 0 0 0 6 0 0 2 0 0 0 0 2 0 0 0 3 0 0 0 0 1 0 0 0 0 0 0 1 0 0 0 0 1 0 0 3 4 0 1 1 0 28 0 0 0 0 1 0 0 16 0 0 0 0 0 0 0 0 0 1 0 1 0 0 0 0 0 
0 0 0 0 0 1 0 2 0 0 3 1 2 0 1 9 0 0 0 0 0 1 0 1 0 9 0 0 3 1 5 0 0 0 1 0 1 0 0 1 0 0 0 1 0 0 1 0 10 0 0 0 2 1 0 2 0 0 0 0 0 0 4 1 0 1 1 0 0 3 0 2 1 0 6 0 0 0 0 1 0 1 12 0 0 0 1 0 1 0 0 0 0 1 0 0 0 3 0 2 
0 2 6 1 1 1 0 0 0 1 8 0 1 0 2 4 2 0 1 0 0 0 0 1 0 11 0 0 0 0 1 0 0 1 1 0 5 0 0 6 1 0 0 0 0 0 0 1 0 0 0 1 1 1 0 2 0 0 0 0 0 0 1 1 0 0 0 1 0 0 1 1 0 0 0 1 1 0 0 2 0 4 21 0 0 0 0 0 0 0 0 0 0 0 0 1 1 0 1 0 
0 0 1 0 0 0 0 0 2 0 1 0 1 0 0 5 2 2 0 1 0 0 0 2 1 11 0 3 6 0 0 0 0 1 0 0 1 0 0 3 0 2 0 0 0 1 1 6 0 0 0 2 1 0 0 0 0 0 1 0 0 4 1 1 0 1 0 0 0 2 0 7 1 1 5 0 0 0 0 2 2 3 1 0 0 1 1 0 1 1 0 0 4 0 2 0 0 0 0 2 
0 3 0 0 0 1 1 0 0 0 10 0 2 1 1 6 0 0 0 0 0 0 0 0 0 13 1 0 0 0 1 0 1 0 0 1 0 0 0 1 0 1 0 0 0 1 0 0 0 1 0 0 1 3 3 1 1 1 1 0 0 0 0 0 0 0 0 0 1 0 0 2 4 0 30 1 0 0 0 1 0 2 0 0 0 1 0 0 0 0 0 0 0 0 0 0 1 0 0 0 
0 0 2 0 0 1 0 0 1 0 2 0 0 0 5 0 0 0 1 1 0 1 0 1 0 0 0 0 4 0 0 0 0 0 0 0 0 1 0 4 0 1 0 0 1 0 0 2 0 0 1 1 0 3 2 0 1 0 0 0 0 0 0 0 0 0 0 0 0 0 0 6 0 0 12 1 0 1 0 0 0 1 42 0 0 1 0 0 0 0 0 0 0 0 0 0 0 0 0 0 
2 0 0 2 0 0 5 0 0 0 0 0 1 0 0 8 0 2 0 1 0 1 3 0 1 23 0 0 0 2 1 0 0 0 0 3 9 0 0 4 0 0 1 0 0 0 2 1 5 0 1 0 1 0 0 0 0 0 0 0 0 0 2 0 0 1 2 1 0 0 0 4 0 0 2 0 0 0 0 2 0 0 4 0 0 0 0 0 0 1 0 0 0 0 1 0 0 1 0 0 
2 0 2 1 0 1 0 0 0 0 5 0 1 2 0 7 0 0 0 1 0 0 0 1 0 13 2 0 3 0 1 0 3 0 0 1 0 0 1 0 0 3 0 0 0 0 0 0 2 1 1 1 1 2 0 0 1 1 0 0 0 0 2 0 0 0 0 1 0 5 0 1 0 0 2 0 0 0 0 2 2 1 18 1 0 1 0 0 1 0 0 0 0 0 0 1 0 1 1 0 
0 0 4 2 0 0 1 1 1 0 4 0 0 0 0 4 1 0 1 2 0 0 3 1 0 3 0 0 6 3 0 0 0 0 0 0 8 0 0 4 0 0 0 0 0 0 0 0 2 0 0 2 1 1 0 0 0 0 0 0 0 0 0 0 0 0 1 0 0 3 0 8 0 0 1 1 0 0 1 9 0 2 5 0 0 3 1 0 0 0 0 0 0 0 8 2 0 0 0 0 
0 0 7 0 0 0 0 1 0 0 8 0 0 0 0 0 0 0 1 1 1 1 0 0 1 0 2 0 5 0 0 0 0 0 1 0 6 0 0 3 0 0 0 0 2 0 0 2 0 0 0 0 1 0 1 0 0 0 0 0 0 1 0 0 0 1 0 0 0 4 0 6 0 0 1 0 0 2 0 6 1 8 8 1 0 6 2 0 0 0 0 0 0 0 5 1 0 0 0 3 
3 0 0 1 0 2 0 1 0 0 1 0 4 0 3 9 1 0 0 1 0 0 0 0 1 15 1 1 0 0 0 0 0 0 0 0 2 0 0 3 1 1 0 0 0 0 0 0 1 0 0 0 0 2 0 0 2 0 0 0 0 0 2 0 1 2 0 1 0 0 0 0 2 1 22 0 1 1 0 0 0 2 7 0 0 0 0 0 0 1 0 0 0 0 0 0 0 1 0 0 
1 0 0 3 0 0 1 0 1 0 4 0 1 0 0 6 0 0 1 0 1 0 1 0 0 10 3 0 3 0 1 0 0 0 1 1 5 0 0 2 0 0 0 0 0 0 0 2 0 0 0 0 0 0 1 0 3 0 0 1 0 0 0 1 0 0 0 0 0 7 0 3 0 0 0 2 0 0 0 3 0 5 22 0 0 1 0 0 0 0 0 0 1 0 0 1 0 0 0 1 
0 0 1 3 0 0 0 0 1 0 1 0 0 1 0 3 0 0 2 2 0 1 0 2 0 3 1 2 7 0 0 1 1 0 1 0 5 1 0 4 0 0 0 0 0 0 1 4 0 0 0 0 0 1 0 0 3 0 0 0 0 0 0 1 0 0 0 0 0 1 0 3 0 0 0 0 0 0 0 2 1 1 22 0 0 2 0 1 1 0 0 1 2 2 3 0 0 0 1 4 
1 0 1 0 1 0 0 0 1 0 1 1 0 1 1 1 2 2 1 0 0 0 0 1 0 5 0 1 6 0 0 0 0 0 0 0 0 0 0 0 0 0 0 0 0 0 1 2 10 0 0 1 0 1 0 0 2 0 0 0 0 0 1 0 1 0 0 2 0 0 0 2 1 0 9 0 0 0 0 0 0 0 35 1 0 0 0 0 0 0 0 0 1 0 0 0 0 0 0 3 
3 1 4 3 0 0 0 0 0 0 1 1 1 1 2 2 0 0 0 0 0 1 1 3 1 7 0 0 1 0 1 0 0 0 0 0 4 0 1 3 0 0 0 0 1 0 0 1 8 1 1 0 1 0 2 0 1 0 0 0 0 1 2 1 1 3 2 0 0 0 0 4 0 0 2 0 0 0 0 3 0 5 3 0 1 4 0 0 1 0 0 0 1 0 2 0 0 3 2 1 
3 1 1 1 0 0 0 0 1 0 1 1 1 0 0 5 2 0 0 1 0 0 1 2 0 7 0 0 1 0 0 0 0 0 0 0 0 0 0 1 0 0 0 0 2 1 0 0 0 0 0 0 0 0 2 2 5 0 0 0 0 0 1 0 0 1 0 1 1 0 0 10 1 0 31 0 0 0 0 3 0 0 0 0 0 0 0 0 0 0 0 0 0 4 0 1 0 1 1 2 
1 1 5 2 0 0 1 0 0 2 4 0 1 0 0 5 2 1 0 0 1 0 1 0 1 5 1 2 3 0 0 0 0 0 0 0 1 0 0 5 0 0 0 1 0 0 0 2 0 0 0 1 0 5 2 0 0 2 0 0 0 0 0 0 1 1 0 0 0 0 1 6 1 0 10 0 0 0 0 5 0 4 5 0 1 1 1 0 1 0 0 1 0 2 0 0 0 0 0 1 
0 0 0 1 1 0 0 0 1 0 0 1 0 0 7 1 0 3 0 1 0 0 1 1 0 0 0 0 2 0 0 0 0 1 1 0 6 0 0 5 1 0 0 0 5 0 1 1 0 0 1 0 0 0 0 0 2 0 0 0 0 1 0 0 1 0 0 0 0 3 0 5 1 0 5 1 0 0 0 1 0 2 30 0 1 0 0 0 0 0 0 0 0 1 0 1 1 0 0 2 
0 0 1 2 0 0 0 0 0 0 0 0 1 0 0 6 0 0 0 4 0 0 2 3 0 2 0 0 3 0 0 0 0 0 0 0 14 1 0 11 0 0 0 0 0 0 1 0 0 0 0 0 2 3 0 0 3 0 1 0 0 1 0 1 1 0 0 1 0 1 0 3 0 1 5 0 0 0 0 5 0 1 9 0 0 0 1 0 1 1 0 0 0 4 0 1 1 0 0 2 
4 0 0 0 1 1 1 0 0 0 2 1 1 0 0 16 0 2 0 0 0 1 0 3 0 24 1 0 0 0 1 0 0 0 1 1 1 0 0 0 0 0 0 0 0 0 0 2 1 0 0 0 1 2 0 0 0 0 0 1 0 0 3 1 0 0 0 1 0 0 0 5 2 0 10 0 0 0 0 0 0 0 3 0 0 0 0 0 1 0 0 0 0 1 0 0 0 2 1 1 
2 0 4 0 0 0 0 0 0 0 1 0 0 0 2 5 0 0 0 0 0 0 1 0 1 10 1 0 1 0 0 0 1 0 0 2 0 0 0 2 0 0 0 0 1 1 0 1 1 1 0 0 0 0 2 0 1 0 1 0 0 0 0 1 1 0 0 0 2 1 0 1 1 0 32 0 0 0 1 4 2 4 5 0 0 1 1 0 0 0 0 0 0 0 1 0 0 0 0 0 
0 1 0 5 0 0 0 2 0 0 0 0 0 1 1 0 0 0 1 1 0 1 1 1 1 3 1 0 4 0 0 0 0 0 4 1 11 0 0 9 0 1 0 0 1 0 0 2 2 1 0 0 0 0 0 1 0 0 0 0 0 0 0 3 1 0 0 0 0 0 0 2 0 0 0 0 0 0 0 3 0 0 25 0 0 0 0 0 0 0 0 0 0 1 2 3 0 1 1 1 
0 0 0 0 0 0 0 5 3 0 3 0 0 0 3 3 0 1 0 0 0 0 0 1 0 4 0 0 3 0 0 0 0 0 0 0 1 0 0 2 0 0 0 0 0 0 0 1 0 0 0 1 2 5 1 0 3 0 0 0 0 0 0 2 3 1 0 0 0 2 0 7 1 1 12 0 0 0 0 0 0 0 20 0 0 0 0 1 0 1 0 0 1 3 2 0 0 0 1 0 
1 1 3 1 0 1 1 0 0 0 9 0 2 0 0 5 1 1 0 2 0 1 0 1 1 10 2 0 3 0 3 0 0 0 0 1 0 1 0 1 1 0 0 0 0 0 1 2 2 0 0 0 0 0 1 0 1 0 1 0 0 2 0 0 0 1 0 1 0 11 2 0 1 0 1 0 0 0 0 1 2 5 6 1 0 0 0 0 0 1 0 0 0 0 0 1 0 0 1 2 
1 0 3 1 0 2 2 2 0 0 1 0 2 0 1 11 1 0 0 1 0 1 0 0 0 8 1 0 7 0 2 0 1 1 0 0 3 0 0 2 0 0 1 0 0 0 0 1 1 0 0 0 0 1 0 0 0 1 0 0 0 0 0 0 0 2 0 0 0 1 0 6 2 0 6 0 0 0 0 6 1 0 3 0 2 0 1 0 0 0 0 0 4 0 2 3 1 1 0 0 
0 0 2 2 0 0 0 0 1 1 2 0 0 0 0 7 0 2 2 2 1 0 0 2 0 5 0 0 3 0 0 0 0 0 1 0 8 0 0 2 0 0 0 0 0 0 0 0 3 0 0 0 0 0 0 1 6 0 0 0 0 1 0 0 1 1 0 0 1 0 1 5 0 0 3 0 0 0 0 1 0 0 27 1 0 0 1 0 0 0 0 0 2 0 1 1 0 0 0 0 
2 0 2 1 0 0 0 0 0 0 0 0 1 0 6 6 1 0 1 2 0 0 1 1 0 8 0 0 5 0 0 0 0 0 1 0 0 0 0 2 0 0 1 0 1 0 0 3 1 0 0 0 0 0 4 0 1 0 0 0 0 0 0 0 0 0 0 0 2 0 0 1 0 0 16 0 1 0 0 2 0 2 18 0 0 0 0 0 0 0 0 0 2 0 0 0 3 0 0 2 
3 0 5 1 0 0 0 0 0 0 0 1 1 0 0 1 5 0 0 1 0 0 0 2 2 6 0 0 2 1 0 0 1 0 0 0 2 2 0 2 0 0 0 1 1 1 1 3 6 1 0 0 0 0 0 1 4 0 0 0 0 1 0 1 0 0 0 1 0 2 0 7 0 0 2 2 1 0 1 6 1 1 0 1 1 3 0 1 1 0 0 0 2 0 0 1 0 3 1 3 
0 8 4 6 0 0 2 1 3 0 2 0 0 0 1 0 0 0 0 0 0 0 2 0 2 4 1 0 1 0 0 1 0 0 3 1 7 0 0 7 0 0 0 0 0 0 0 2 0 0 0 0 0 0 0 1 2 1 0 1 0 0 0 2 2 0 0 0 0 7 0 1 0 0 0 0 0 1 0 3 0 4 10 0 1 0 0 0 0 0 1 0 1 1 0 0 0 0 0 3 
0 3 5 2 0 0 0 0 0 0 10 0 0 1 0 1 1 0 0 0 0 0 0 0 0 3 4 0 3 0 1 0 0 0 0 1 1 0 0 3 0 0 0 0 2 0 0 1 4 0 0 0 0 2 2 0 3 1 0 0 0 0 0 1 0 1 0 0 0 8 0 3 0 1 13 0 0 0 0 5 0 1 2 0 0 0 0 0 1 0 0 0 2 1 3 1 0 1 1 1 
0 0 0 2 0 1 0 1 0 0 2 0 0 0 3 10 0 0 0 0 0 0 1 1 0 20 0 0 0 0 0 0 1 0 0 1 2 0 0 0 0 0 0 0 0 0 0 2 0 0 0 0 1 2 0 0 2 0 0 0 0 0 4 0 1 0 0 1 2 0 0 3 0 0 28 0 1 0 0 4 0 1 0 1 0 0 0 0 0 0 0 0 0 1 0 0 0 0 0 1 
0 0 3 4 0 0 0 0 0 0 3 1 0 0 0 1 0 0 1 1 0 0 1 2 1 7 0 0 1 0 1 0 1 0 4 0 15 0 1 10 0 1 0 0 0 0 0 1 0 0 0 0 0 1 0 0 0 0 1 0 0 0 2 1 1 0 0 0 0 4 0 1 0 0 7 0 0 0 0 1 1 2 15 1 0 0 0 0 0 0 0 0 1 0 0 1 0 0 0 0 
1 0 1 3 0 0 1 0 0 0 1 0 0 0 0 3 3 0 1 3 0 1 2 0 0 7 0 0 4 0 1 0 3 0 0 0 9 0 0 5 0 0 1 0 1 0 0 1 0 0 0 0 0 0 1 0 0 0 0 0 0 0 0 3 0 1 0 1 0 1 0 2 0 0 0 0 0 0 0 5 1 1 22 0 2 0 0 0 0 0 0 0 2 0 3 1 0 0 2 0 
2 5 4 0 0 1 0 0 0 0 6 0 1 0 0 7 0 1 1 1 0 1 0 0 0 15 3 0 2 0 0 1 0 0 3 1 12 1 0 3 1 0 0 0 1 0 0 1 0 0 0 0 0 0 0 0 0 3 0 0 0 0 0 0 0 1 0 2 0 1 0 3 0 0 1 1 0 1 0 4 0 3 1 0 0 1 0 0 0 1 1 0 0 0 0 0 0 0 0 2 
0 7 2 3 0 0 1 0 0 0 0 1 0 0 0 7 2 1 0 1 1 0 2 0 0 7 0 0 4 0 2 0 3 0 3 0 10 0 0 5 0 0 0 0 0 1 0 1 1 0 0 0 2 0 0 0 1 0 0 0 0 0 3 2 0 1 0 1 0 0 0 7 0 0 0 0 0 2 0 6 1 0 2 0 0 0 1 0 0 1 0 0 0 0 0 0 1 0 2 2 
0 2 5 0 0 0 0 2 0 0 7 5 0 0 2 5 0 1 0 0 0 0 0 2 0 12 1 0 5 0 0 0 0 0 0 0 4 0 0 2 0 0 1 0 1 1 0 4 1 0 0 0 0 0 0 0 3 0 0 1 1 1 0 1 1 1 0 0 0 2 1 5 0 0 0 0 0 2 0 0 0 5 3 0 0 1 0 0 0 0 0 0 2 0 0 2 0 0 0 5 
0 0 5 0 0 1 0 0 0 0 2 0 0 0 1 2 0 0 1 1 1 1 0 1 0 5 0 0 0 0 1 0 0 0 0 0 1 0 0 0 0 0 1 1 0 1 0 0 1 0 0 0 2 3 0 1 0 0 0 0 0 0 0 1 0 0 0 0 1 3 0 1 2 0 28 1 1 0 0 0 0 1 22 0 0 1 1 0 1 0 0 0 1 1 0 0 1 0 0 0 
0 1 0 0 0 0 0 1 0 1 1 0 1 0 0 7 1 0 1 0 0 0 0 0 0 12 0 0 0 0 0 0 0 0 0 0 1 0 0 1 0 1 0 0 1 0 0 1 0 0 1 0 0 2 0 4 0 0 0 0 0 0 1 0 0 0 0 0 2 0 0 0 4 0 41 0 1 0 0 0 0 0 7 0 0 1 0 0 0 0 0 0 1 2 0 0 1 0 1 0 
1 0 3 1 0 0 0 0 0 0 2 1 0 0 1 4 1 0 0 0 0 0 1 0 0 6 0 1 2 1 2 0 0 0 1 0 2 0 0 4 1 0 0 0 0 0 0 2 0 0 1 0 1 2 0 0 0 0 0 1 0 0 5 0 2 0 4 1 1 1 0 1 1 1 7 0 0 1 0 2 0 1 19 1 2 1 1 3 0 0 0 0 0 0 0 0 0 0 1 2 
0 0 5 0 0 0 0 1 0 0 0 0 0 0 5 2 0 0 1 0 0 0 0 0 0 4 0 1 1 0 0 0 0 0 1 0 1 0 0 5 0 0 2 0 0 0 0 0 4 0 0 0 0 0 2 0 0 0 0 0 0 0 0 1 0 0 0 0 5 1 1 0 0 0 34 0 0 1 0 0 0 1 20 0 0 1 0 0 0 0 0 0 0 0 0 0 0 0 0 0 
0 0 1 0 0 1 0 0 0 2 1 0 3 0 1 4 1 1 2 0 0 0 0 0 0 5 0 0 1 0 0 0 1 0 0 0 1 0 0 1 1 0 1 0 1 0 0 1 2 0 0 0 0 2 0 1 0 0 0 1 0 0 1 1 1 0 0 1 1 1 1 1 2 0 15 0 0 0 0 2 0 4 27 0 0 0 0 1 1 0 0 0 0 1 1 0 0 1 0 1 
1 0 2 0 0 0 0 2 1 0 5 0 0 0 3 3 0 0 1 1 0 0 1 0 0 8 0 0 1 2 1 0 0 0 0 0 1 0 1 0 1 1 0 0 1 0 0 2 7 0 1 0 3 0 0 1 0 0 0 0 0 0 1 0 0 1 1 0 1 1 0 3 1 0 21 1 0 0 0 2 0 1 6 0 1 1 0 0 0 1 0 0 0 0 2 1 0 1 0 2 
2 1 5 2 2 0 0 2 0 1 4 0 3 1 1 11 0 0 0 0 0 0 0 1 0 18 0 0 1 0 1 0 0 0 0 1 1 0 0 0 0 1 0 0 0 0 1 2 0 0 1 0 2 0 0 0 1 0 0 0 0 1 1 0 0 1 0 0 0 7 0 2 0 1 0 0 0 0 0 0 0 2 11 0 0 1 0 0 1 1 0 0 0 0 2 2 0 0 0 1 
2 0 3 0 0 0 1 0 1 0 1 0 1 1 11 2 1 0 1 0 0 0 0 2 0 5 1 0 2 0 0 0 3 0 1 0 1 0 0 0 0 0 0 0 1 0 0 2 7 0 0 0 0 1 0 0 0 0 0 0 0 0 0 1 0 0 0 3 0 0 1 1 0 0 0 1 0 1 2 1 0 6 23 0 0 1 0 0 0 0 0 0 0 1 2 2 0 1 1 1 
2 1 0 3 0 0 0 2 0 0 3 1 1 0 4 4 1 0 3 0 0 0 0 0 0 4 0 0 0 0 0 0 1 0 3 1 5 0 0 4 0 0 0 0 2 0 0 1 6 0 0 0 1 0 0 2 0 0 0 0 1 0 1 3 1 2 0 0 0 0 0 2 0 0 6 0 0 0 0 0 1 2 20 0 1 0 1 0 0 0 0 0 1 0 2 0 1 0 0 0 
1 1 8 0 0 0 0 0 0 1 2 3 1 0 1 2 0 0 0 2 0 0 0 1 0 7 0 0 1 0 0 1 0 0 1 0 1 0 1 2 0 0 1 0 2 0 0 4 4 0 0 0 0 0 3 0 1 1 0 0 1 0 0 0 1 0 0 0 1 0 0 4 0 0 9 0 0 0 1 2 0 3 14 0 0 2 0 0 2 0 0 0 0 2 0 1 0 1 1 2 
0 1 5 0 1 1 0 0 0 0 9 0 1 0 1 0 2 0 0 0 0 1 2 0 0 0 0 0 2 0 2 0 0 0 0 0 10 0 0 0 0 1 0 1 1 1 0 0 0 0 0 0 1 0 0 0 5 0 0 0 0 2 2 1 5 0 0 0 0 3 0 4 0 0 1 0 0 0 0 2 1 8 10 1 1 3 0 0 0 1 1 0 1 0 3 1 0 0 0 1 
2 4 1 2 0 0 0 0 0 0 2 0 1 1 1 4 0 1 1 0 0 0 0 0 0 16 2 0 0 0 0 1 1 0 0 0 5 0 0 4 0 0 0 0 1 0 0 1 10 2 0 0 0 1 1 0 0 0 0 0 0 0 0 2 1 1 0 0 1 3 0 1 0 0 11 0 0 0 0 0 0 1 12 0 0 0 0 0 1 0 0 0 0 0 0 0 0 0 0 1 
1 0 1 0 0 0 0 1 0 0 2 0 1 0 4 7 0 0 0 0 0 1 0 0 0 10 1 0 0 1 2 0 0 1 2 0 4 0 0 1 0 1 0 0 0 0 0 2 0 0 0 0 2 1 0 0 0 0 0 0 0 0 4 0 0 0 0 0 0 2 0 3 0 0 25 0 0 1 0 0 0 2 9 1 0 2 0 0 0 0 1 1 0 1 0 1 0 0 0 1 
1 0 1 0 0 0 0 1 0 0 2 0 1 1 0 6 0 1 0 0 1 0 0 0 1 14 0 0 2 1 0 0 1 0 0 0 7 0 0 2 0 1 0 0 1 1 0 0 1 0 0 0 0 2 1 0 0 0 0 0 0 0 2 1 0 1 0 0 1 0 0 2 1 0 34 0 0 0 0 4 0 0 0 0 0 1 0 0 0 0 0 0 0 1 1 0 0 1 0 0 
1 0 1 3 0 0 0 0 0 0 0 0 0 0 1 0 0 0 0 0 0 0 0 0 1 7 0 0 4 0 0 0 0 0 0 1 5 0 0 2 0 0 0 0 0 1 0 0 2 0 0 0 1 1 0 4 0 0 0 0 0 0 0 1 3 0 0 0 3 0 0 0 5 0 45 1 0 0 0 1 0 0 1 1 0 1 0 0 0 0 0 0 1 0 1 0 0 0 0 1 
2 1 3 0 0 0 0 0 0 1 0 1 0 0 3 7 0 1 3 0 0 1 1 0 2 8 1 0 0 0 1 0 1 1 0 0 7 0 0 1 0 1 0 0 0 0 1 2 10 0 0 0 0 0 1 1 0 0 0 0 0 0 1 0 0 2 0 1 0 5 0 1 0 0 0 0 0 0 0 0 0 1 25 0 0 0 0 0 0 0 0 0 0 0 0 1 0 0 0 1 
1 2 4 0 0 0 0 1 0 0 0 0 2 0 2 11 0 0 0 0 0 0 1 1 0 14 0 0 0 1 0 0 0 0 0 0 0 0 0 0 1 0 0 0 1 1 0 2 3 0 0 0 0 4 1 1 0 0 0 0 0 1 2 1 1 1 0 0 0 0 0 2 1 0 25 0 0 0 0 1 0 1 4 0 0 0 0 1 1 0 0 0 1 1 1 0 0 0 0 1 
0 2 0 0 0 0 0 0 0 0 2 0 0 0 0 5 1 0 1 1 0 0 0 0 0 17 0 0 0 0 0 0 0 0 0 0 0 0 0 1 0 0 0 0 0 0 0 1 0 0 1 0 4 1 1 0 3 0 0 0 1 0 2 0 0 1 0 0 1 0 0 2 1 0 19 0 0 0 0 0 0 2 24 1 0 0 0 0 0 0 0 1 0 2 1 0 1 0 0 0 
5 1 0 0 0 1 2 0 0 0 1 1 2 0 6 11 2 0 1 1 0 0 0 0 0 25 2 0 1 0 0 1 0 0 0 0 0 0 0 2 0 0 0 0 1 0 0 1 7 1 0 0 1 0 0 1 2 0 0 0 0 0 1 1 0 1 0 0 0 0 0 1 1 1 4 1 0 0 0 0 0 0 3 0 0 0 1 0 0 0 1 0 0 1 0 0 1 2 0 1 
1 0 4 0 0 0 3 1 0 0 6 0 0 0 3 2 1 0 0 0 0 0 0 1 0 2 0 1 0 1 0 0 1 1 0 1 0 0 0 0 0 0 0 0 3 1 0 7 2 0 2 0 0 1 0 0 2 0 0 0 0 1 0 1 2 0 0 0 1 2 0 4 1 0 3 0 0 0 0 2 2 4 18 0 0 2 1 0 0 1 0 0 0 1 0 0 0 0 1 6 
0 0 4 0 0 0 2 0 0 0 4 0 0 0 0 0 0 0 0 1 0 1 0 2 2 1 3 0 9 1 0 0 0 0 1 2 9 0 0 2 1 0 0 0 0 2 0 0 0 0 0 0 1 2 0 1 0 0 0 0 0 0 0 2 0 0 1 0 0 4 0 5 0 0 4 0 0 1 0 8 0 4 9 0 0 2 4 0 0 0 0 0 3 1 0 0 0 0 1 0 
2 1 0 0 1 1 1 0 0 0 9 0 1 0 1 11 1 0 0 0 1 0 0 2 0 16 5 0 0 0 2 0 1 0 0 1 3 0 0 6 0 1 0 1 0 0 0 0 0 0 1 0 1 2 0 2 0 0 0 1 0 0 0 0 0 0 1 1 0 5 0 4 3 0 2 1 1 0 0 0 1 1 2 0 0 0 1 0 0 0 0 0 0 0 0 0 0 2 0 0 
3 3 2 0 0 0 0 0 1 0 1 2 3 0 1 14 0 0 0 2 0 1 0 4 0 11 0 1 0 0 0 1 0 0 0 1 0 0 0 0 0 0 0 0 0 0 0 2 7 1 1 0 0 1 2 2 0 0 0 0 0 0 0 0 0 0 0 0 1 2 0 3 1 0 8 0 0 0 1 1 0 4 1 1 0 0 0 0 0 2 0 0 0 0 2 0 0 5 0 1 
1 0 1 4 0 0 2 0 0 0 0 0 1 0 0 5 2 3 2 1 0 0 2 0 2 7 0 0 5 0 0 0 0 0 1 1 7 0 0 7 0 0 1 0 1 0 2 0 0 0 0 0 2 0 0 0 0 0 0 0 0 0 1 1 0 0 0 0 0 1 0 5 0 0 2 0 0 0 0 3 0 2 17 0 0 1 0 0 0 0 1 1 1 0 0 0 1 0 3 0 
1 1 1 0 0 1 0 1 0 0 2 0 1 0 0 6 0 0 0 0 0 0 0 2 0 6 1 0 1 0 2 0 0 0 2 0 4 0 0 2 0 1 1 0 0 1 0 0 0 3 0 0 2 1 0 1 1 0 0 0 0 0 2 0 0 0 0 0 1 1 0 5 1 0 25 0 0 1 0 0 0 1 13 0 0 1 0 0 0 0 0 0 0 0 1 0 0 0 1 2 
0 0 1 0 0 0 0 0 0 0 5 0 0 0 5 5 0 1 0 2 0 0 0 0 1 10 0 0 2 0 0 0 1 0 0 0 0 0 0 2 0 1 0 0 0 0 0 5 1 0 0 0 0 2 0 0 1 0 0 0 0 0 0 0 2 0 0 1 0 1 0 1 0 0 0 1 0 0 0 3 0 1 37 0 0 1 0 0 2 1 0 0 0 1 2 0 0 0 1 0 
0 0 10 0 0 0 0 0 1 0 4 0 1 0 1 8 2 1 0 0 0 0 0 2 0 8 0 0 0 0 0 0 0 0 0 0 2 0 0 0 1 0 0 0 1 0 0 2 3 0 0 0 0 6 0 0 3 0 0 0 0 1 1 1 0 1 0 1 0 7 0 1 1 0 9 1 0 0 0 1 0 4 6 0 0 3 0 0 0 0 0 1 0 0 3 1 0 0 0 1 
1 0 3 1 0 0 0 0 0 0 3 1 1 0 0 5 0 1 1 0 0 0 1 0 2 5 1 0 0 0 1 0 0 0 0 0 0 1 0 4 0 1 0 0 0 0 0 0 0 0 0 0 2 1 0 0 0 0 0 0 1 0 2 0 0 0 0 1 0 6 0 0 1 0 23 1 0 0 0 0 0 2 25 0 0 0 0 0 1 0 0 0 0 0 0 0 0 0 1 0 
0 0 0 3 0 0 1 0 0 0 7 0 2 0 0 6 1 0 0 0 0 0 3 2 0 13 0 0 2 0 1 0 0 0 1 0 2 0 0 4 0 0 0 0 0 1 0 3 4 0 0 0 0 1 0 0 4 0 1 0 1 0 0 0 1 1 0 1 1 2 0 4 0 1 6 1 0 0 0 2 0 1 7 0 0 1 1 0 0 0 0 0 2 0 1 1 0 0 0 3 
4 1 3 0 0 1 2 0 0 0 0 0 1 0 3 10 0 0 0 0 0 1 0 0 0 21 0 0 1 1 0 0 0 0 0 0 2 0 1 2 0 1 0 1 1 0 0 2 8 0 1 0 0 0 1 1 1 1 0 0 0 0 1 1 0 2 1 2 0 2 0 6 0 0 1 0 0 0 0 0 0 1 0 1 0 2 0 0 0 0 0 0 1 1 1 1 0 2 0 2 
0 1 0 0 0 1 0 1 1 0 5 0 2 0 0 4 0 0 0 0 0 0 0 1 0 8 5 0 1 1 2 0 1 0 0 1 0 0 0 1 0 1 0 0 0 0 0 0 0 0 0 0 1 6 0 2 0 0 0 0 0 0 0 1 0 0 0 0 2 1 0 0 4 0 39 0 0 0 0 0 0 0 2 0 0 1 2 0 0 1 0 0 0 0 0 1 0 0 0 0 
0 2 5 0 0 0 1 0 0 0 3 1 1 1 0 3 5 2 1 0 0 1 0 1 1 8 0 0 1 0 0 1 0 0 0 0 1 0 0 3 0 0 2 0 1 1 0 0 3 0 0 0 0 2 4 1 2 1 0 0 0 2 0 0 0 0 0 0 0 1 0 2 4 0 12 1 0 0 1 2 1 0 2 0 0 2 2 0 0 0 0 0 0 1 6 1 0 1 0 0 
1 1 0 1 0 0 2 0 0 0 2 2 0 0 3 7 0 1 2 0 0 0 1 0 1 8 0 0 0 0 0 0 1 0 0 0 5 0 0 5 1 2 0 0 0 0 1 5 0 2 0 0 2 2 1 0 0 0 0 0 0 0 3 0 0 0 1 1 0 5 0 2 2 0 0 0 0 0 0 1 0 2 19 1 0 0 0 0 0 0 0 0 0 0 0 0 0 1 1 2 
2 0 0 1 2 0 0 1 0 0 1 0 1 0 1 9 0 0 0 0 0 0 0 1 0 19 0 0 1 0 0 0 2 1 0 0 1 0 0 1 0 0 0 0 0 0 0 6 1 0 1 0 0 3 2 0 0 0 0 0 0 0 5 1 0 0 0 0 0 0 0 0 1 0 20 0 0 0 0 1 0 0 2 2 0 1 0 0 3 1 0 0 0 2 3 0 0 0 1 0 
0 0 2 1 0 1 0 0 1 1 1 2 0 0 11 0 0 0 2 1 0 0 0 0 0 6 1 0 3 0 0 0 0 2 1 1 4 1 1 1 0 0 0 0 3 0 0 4 1 0 0 1 2 0 0 0 8 0 0 0 0 0 1 0 1 0 0 0 0 1 0 2 0 0 0 0 0 0 0 1 0 1 23 0 0 2 0 0 0 0 0 0 0 0 0 1 2 1 0 1 
1 1 2 0 0 1 0 0 2 2 1 1 0 0 6 1 4 0 1 0 0 0 0 7 0 2 0 0 1 1 0 0 0 0 0 1 0 1 0 1 0 1 0 0 4 1 1 4 4 0 0 0 0 1 0 0 7 0 0 0 0 0 0 0 0 0 0 2 0 1 0 3 0 1 8 0 0 0 0 1 0 2 9 0 0 0 0 0 0 0 0 0 0 1 2 2 1 0 0 7 
1 4 0 0 0 0 1 0 0 1 6 0 0 0 0 0 0 0 0 0 0 0 0 0 0 10 1 0 0 0 0 1 0 0 0 0 0 0 0 1 0 0 0 0 0 0 0 0 1 0 0 0 1 2 0 0 0 0 0 0 0 1 0 2 1 0 0 0 2 2 0 1 3 0 41 0 0 1 0 0 0 1 13 0 0 0 0 0 1 0 1 0 0 0 0 0 0 0 0 0 
2 1 0 1 0 1 0 0 0 0 5 0 3 0 0 16 0 0 0 0 0 0 0 0 1 16 1 0 1 1 0 0 0 0 1 0 2 0 0 1 0 2 0 0 0 0 0 2 6 0 0 0 0 0 1 0 0 0 0 0 1 0 1 1 0 4 0 1 1 3 0 3 0 1 3 0 1 0 0 0 0 2 0 1 0 1 0 0 2 3 0 0 0 1 1 0 1 2 0 2 
2 0 0 0 0 1 0 1 3 0 5 1 2 0 0 7 0 0 2 1 0 0 0 0 0 8 1 0 2 1 2 0 0 0 0 0 2 0 2 7 1 1 0 0 1 1 0 0 0 0 0 0 0 0 1 1 2 0 2 0 0 0 1 0 1 1 1 0 0 3 2 4 0 0 1 0 0 0 0 1 0 1 17 0 0 1 0 0 0 0 0 0 0 0 1 0 0 1 0 4 
0 0 2 1 0 3 0 0 0 0 4 0 1 0 1 7 0 0 1 1 0 0 0 2 0 8 0 0 1 0 0 0 0 0 1 0 2 0 0 2 0 0 0 1 0 1 0 4 0 1 0 0 0 0 0 0 1 0 0 0 0 1 2 0 0 0 0 0 0 0 0 4 0 0 10 0 0 0 0 2 1 0 31 0 0 0 0 0 1 0 0 0 0 0 1 0 0 0 0 2 
1 0 1 5 0 2 1 0 1 0 7 0 2 1 1 4 0 0 0 0 1 1 0 1 1 9 4 2 0 2 0 0 0 0 0 0 14 0 0 6 0 1 0 0 1 0 0 0 0 0 0 0 0 1 0 0 1 0 0 0 0 2 0 1 0 0 0 0 0 8 0 2 0 1 0 0 1 0 0 1 0 0 8 0 0 0 1 0 2 0 0 0 0 0 1 1 0 0 0 0 
2 0 2 3 0 0 1 1 1 0 6 0 2 0 0 9 1 0 1 0 0 0 0 0 0 8 0 0 2 0 3 0 0 0 0 0 16 0 0 4 0 1 0 0 0 0 0 1 0 0 0 0 1 1 0 0 2 0 1 0 0 1 1 1 0 0 0 1 0 2 0 2 0 0 0 0 0 1 0 0 0 4 10 1 0 3 0 0 0 0 0 0 1 1 1 0 0 0 1 0 
0 0 7 0 0 0 0 0 0 1 3 0 0 0 1 1 0 0 2 0 0 0 0 3 0 4 1 0 0 0 0 0 0 0 1 0 4 0 0 1 0 0 2 0 1 0 0 0 0 0 0 0 1 3 1 0 0 0 0 0 0 0 0 0 0 2 0 0 1 1 0 4 0 1 24 1 0 0 0 0 0 3 21 0 0 0 0 0 0 0 0 0 0 0 3 2 0 0 0 0 
0 0 0 1 0 1 0 1 0 0 1 1 1 0 0 9 0 0 0 2 0 0 1 1 0 7 1 0 4 0 0 0 0 0 0 2 2 0 1 4 0 0 0 2 1 3 0 0 7 0 0 0 0 0 0 1 1 0 0 0 0 0 0 1 1 0 1 3 1 0 0 7 0 0 16 1 0 0 1 2 0 0 1 0 1 0 0 0 0 0 0 1 1 1 1 0 0 2 1 2 
2 0 2 4 0 0 1 0 2 0 2 0 1 0 0 7 0 0 1 2 0 0 3 2 0 8 1 0 0 0 1 0 1 0 3 0 15 0 1 4 0 1 0 1 2 0 0 1 0 0 0 0 0 0 0 0 2 0 0 0 0 1 1 2 0 1 1 0 0 0 0 4 0 0 0 0 0 0 0 2 0 3 2 1 0 2 0 0 2 0 0 1 0 1 2 1 1 1 0 1 
0 2 0 2 0 1 0 0 0 1 5 0 0 1 0 0 0 0 1 0 0 1 1 0 1 6 5 0 0 0 3 1 0 0 0 0 5 0 0 6 1 0 0 0 1 0 0 0 0 1 0 0 0 1 0 0 0 0 0 0 0 2 0 0 0 0 0 0 1 2 0 0 3 0 30 0 0 0 0 4 0 2 3 1 0 1 0 0 0 0 0 0 0 0 1 1 2 0 0 1 
0 0 3 2 0 0 0 1 0 0 10 0 1 0 0 5 0 0 2 0 0 1 1 0 1 3 2 1 0 0 0 0 0 0 2 0 10 0 0 3 0 0 0 0 0 0 0 2 0 0 0 0 1 2 0 0 0 0 0 0 0 0 2 1 0 0 0 0 0 8 0 1 0 0 0 0 0 0 0 1 0 3 21 0 0 5 0 0 0 0 0 0 0 0 3 1 0 0 0 1 
4 1 1 4 0 0 0 0 0 1 1 0 2 0 4 8 0 4 0 0 0 0 0 2 2 13 0 0 0 1 1 0 0 0 1 0 12 0 0 1 0 0 0 0 0 0 2 3 5 0 1 1 0 0 0 2 0 0 0 0 0 0 1 1 0 0 0 0 0 1 0 2 0 0 0 0 0 0 0 0 0 2 8 1 0 4 0 0 0 0 0 0 0 0 1 0 0 1 1 0 
0 0 1 0 1 0 0 0 0 0 1 1 0 0 0 1 0 2 1 0 0 1 1 1 0 17 0 1 1 0 0 0 0 0 0 0 0 0 1 0 0 0 0 0 0 1 1 0 0 0 1 0 0 1 0 0 0 0 0 0 0 1 0 0 0 1 0 0 1 1 1 0 3 2 16 0 0 1 0 2 0 0 33 0 1 0 0 0 1 0 0 0 0 1 0 0 0 0 0 0 
1 0 3 3 1 0 0 1 0 0 1 1 0 0 1 1 0 0 0 0 0 1 0 0 1 4 1 1 1 0 4 0 0 0 0 0 0 0 1 1 0 1 0 0 0 0 1 0 7 0 0 1 0 1 0 0 0 0 0 1 0 0 1 3 2 1 0 0 0 5 0 8 2 0 10 0 0 0 0 3 1 4 6 0 0 5 0 0 0 3 0 0 0 0 2 2 0 1 1 0 
1 4 1 0 0 0 0 0 0 0 4 0 0 0 0 0 0 0 1 1 0 0 1 4 0 6 0 0 1 0 0 0 0 0 0 1 3 0 0 0 0 0 0 1 1 1 1 1 0 0 0 0 1 1 0 1 4 0 0 0 0 0 1 0 2 2 0 0 0 0 0 6 1 0 13 0 0 0 0 1 0 2 29 0 0 0 0 0 1 0 0 0 1 0 0 0 1 0 0 0 
0 3 1 0 0 1 0 0 2 0 1 1 3 0 11 4 1 2 1 3 1 0 0 0 0 9 0 1 3 0 1 0 0 0 0 0 0 0 0 2 0 0 0 0 0 0 1 4 2 0 0 0 0 1 0 0 1 0 1 3 0 0 1 0 1 0 2 0 0 1 1 2 2 0 2 0 0 0 0 2 0 5 11 1 1 0 0 0 1 0 0 0 2 0 0 0 0 0 0 1 
0 2 3 2 2 2 0 0 0 1 5 1 0 0 0 2 0 0 1 4 0 0 1 0 1 6 2 1 6 0 1 0 0 0 0 0 7 0 2 8 0 0 0 0 0 0 0 1 5 2 0 0 1 1 0 0 0 0 0 0 1 1 1 0 0 1 1 0 0 3 1 4 0 0 0 0 0 0 0 2 0 1 5 0 0 1 0 0 0 2 1 0 0 0 1 2 0 1 1 0 
0 3 6 0 0 0 1 0 2 0 3 0 1 0 1 10 1 0 1 1 1 0 0 2 0 2 1 0 4 1 0 1 1 0 0 2 1 0 0 0 0 0 0 0 0 0 1 1 1 0 0 0 0 0 0 0 0 0 0 0 0 0 1 0 2 2 1 0 0 4 0 0 1 1 3 0 0 0 0 1 1 7 18 1 0 3 0 0 3 0 0 0 0 0 0 1 1 0 0 0 
3 0 1 0 0 0 2 0 0 0 8 1 0 0 0 5 1 0 2 1 0 0 0 0 0 9 1 0 6 0 1 0 0 0 1 1 1 0 0 2 0 0 1 0 0 0 0 1 0 1 1 0 0 1 0 0 1 0 0 0 0 0 0 0 0 2 0 0 0 5 2 2 0 0 0 0 0 0 0 0 0 0 33 0 1 0 0 0 0 0 0 1 1 0 0 0 0 0 0 1 
1 0 3 2 0 0 0 1 0 0 3 0 1 0 1 1 1 0 0 1 0 0 6 0 0 4 1 0 0 0 0 0 0 0 3 0 23 0 0 8 0 0 0 0 2 1 0 2 4 1 0 0 0 0 0 0 1 0 0 0 0 0 0 2 0 0 0 0 0 3 0 4 0 0 0 0 0 0 0 5 0 0 8 0 2 0 0 0 0 0 0 0 0 0 0 1 0 0 4 0 
0 0 2 2 0 0 1 0 1 0 0 0 0 0 1 2 0 0 0 3 0 1 0 2 0 8 0 0 10 0 0 0 3 0 0 0 3 1 0 3 0 1 1 2 1 1 0 2 3 0 0 2 0 0 2 1 0 0 0 0 0 0 1 1 0 1 1 3 0 5 0 6 0 0 1 0 0 0 0 8 0 3 3 1 0 0 0 0 1 0 0 0 0 1 2 0 0 1 1 1 
2 1 0 4 0 1 1 2 2 0 3 0 1 1 2 4 1 0 2 0 0 0 2 0 0 11 1 1 0 0 0 0 0 1 1 1 2 0 0 4 1 0 1 0 0 0 0 1 9 0 0 0 0 4 0 4 0 1 0 0 0 2 0 1 0 0 0 2 0 1 0 1 0 0 4 0 0 0 0 3 0 0 9 0 1 2 0 0 0 0 0 0 0 0 0 0 0 2 0 0 
1 4 0 2 0 0 0 0 1 0 0 0 0 0 0 1 0 0 1 2 0 0 1 1 1 3 0 0 4 1 0 0 0 0 1 0 9 0 1 2 0 0 0 0 1 3 0 3 0 0 0 0 0 3 2 1 0 2 0 0 0 0 0 0 0 0 0 1 0 0 0 1 0 0 4 0 0 0 0 1 0 3 36 1 0 0 0 0 1 0 0 0 0 0 0 0 0 0 0 1 
0 1 1 0 0 0 1 0 0 0 6 1 1 0 6 3 0 0 3 0 1 0 0 1 0 4 3 0 0 1 0 0 0 0 0 0 0 0 1 0 0 0 0 0 0 0 0 0 0 0 0 0 1 0 0 0 1 0 1 0 0 1 1 0 0 0 0 0 0 3 0 0 1 0 26 0 0 0 0 2 1 5 17 0 0 2 0 0 0 0 0 0 0 2 2 0 0 0 0 0 
0 0 6 2 0 2 2 0 0 0 9 0 1 0 0 3 1 0 0 0 0 0 1 0 1 10 1 0 1 0 0 0 0 0 3 0 13 0 1 6 0 0 0 0 2 2 0 0 1 0 2 0 0 1 0 0 0 0 0 0 1 0 1 1 0 2 0 1 0 4 0 0 0 0 0 0 0 0 0 1 0 7 5 0 0 0 0 1 0 1 0 0 2 0 0 1 1 0 0 0 
0 0 6 0 0 0 0 2 0 0 4 0 0 0 1 5 4 0 1 1 0 0 0 1 0 7 0 0 0 0 0 0 0 0 0 1 0 0 2 2 0 0 0 0 2 2 1 0 2 0 0 1 0 2 3 0 2 0 0 0 1 0 0 2 0 1 1 1 0 0 0 7 0 0 11 0 0 1 0 4 1 2 5 1 1 0 0 0 0 1 0 1 1 0 3 0 2 0 0 1 
0 0 3 1 0 1 0 1 0 1 4 0 1 0 1 0 1 0 0 4 0 0 0 3 0 0 1 1 4 0 2 0 0 0 2 1 6 0 0 6 0 0 0 0 0 0 0 0 1 0 0 0 1 4 0 0 0 0 0 1 0 0 0 1 0 0 0 0 0 5 0 2 0 0 0 1 0 0 0 0 0 9 25 0 0 1 1 0 0 0 0 0 0 0 1 0 2 0 1 0 
2 4 4 3 0 2 1 0 1 0 4 0 0 0 0 2 1 0 0 2 0 0 4 0 1 7 1 0 2 0 4 1 0 0 1 1 19 0 0 3 0 0 1 0 0 1 0 0 0 1 0 0 0 1 1 0 0 1 0 0 0 0 0 0 0 1 0 0 0 3 0 2 0 0 5 0 0 0 0 3 0 3 2 0 0 0 0 0 0 0 1 0 1 1 0 0 0 1 0 1 
1 3 2 0 0 0 1 1 0 0 1 2 1 0 2 8 0 0 0 4 0 0 2 0 0 13 0 0 4 1 1 0 1 0 0 0 3 0 0 2 0 0 0 0 0 0 0 2 6 1 0 1 2 0 1 1 0 0 0 0 0 0 1 0 2 0 1 1 0 0 0 3 1 1 2 0 0 0 0 4 0 2 0 1 3 1 0 0 3 0 1 0 0 0 1 1 1 1 1 1 
2 0 3 0 0 0 0 0 0 0 1 1 1 0 3 6 0 3 2 0 0 0 0 3 0 11 2 0 0 1 1 0 1 0 0 2 2 0 0 1 0 0 0 0 0 0 1 6 0 0 0 0 1 3 0 0 0 0 0 0 0 0 0 0 0 0 0 0 0 1 0 1 0 0 0 0 0 1 0 2 0 3 30 0 1 0 0 1 1 0 0 0 0 0 0 0 1 0 0 1 
0 0 2 2 0 0 2 0 2 0 0 0 3 0 1 9 1 1 1 0 0 0 0 0 0 18 0 0 0 0 0 0 0 0 1 0 8 0 0 1 0 2 0 0 1 0 0 1 2 0 1 0 1 2 0 0 1 0 0 0 1 0 4 1 0 0 0 1 0 0 0 1 0 0 14 0 1 1 0 0 0 0 5 1 0 1 1 0 0 0 0 0 0 0 1 1 0 1 0 2 
1 0 3 4 0 0 0 0 1 0 3 1 0 0 3 2 5 1 0 0 0 1 1 2 0 4 1 0 1 0 0 0 1 1 1 1 9 0 0 2 1 1 0 0 1 1 0 4 3 0 0 0 0 2 0 0 1 0 0 0 0 1 0 1 1 0 0 0 0 1 1 1 1 0 3 0 0 1 0 3 3 1 7 0 1 2 2 0 1 0 0 0 0 1 1 0 0 1 0 3 
0 7 4 0 0 0 0 0 0 0 1 0 0 0 0 1 1 0 0 0 0 0 0 2 0 6 0 0 2 0 0 1 0 0 0 0 1 0 0 0 0 0 0 0 0 0 0 0 1 0 0 0 1 1 1 2 0 1 0 0 0 0 2 2 0 0 1 1 1 3 0 5 2 0 31 0 0 0 0 3 0 1 7 0 0 0 0 1 0 0 0 1 3 0 2 0 0 0 0 1 
0 2 0 2 1 0 0 1 1 0 2 0 1 2 0 3 0 1 1 3 1 0 1 2 0 5 1 1 2 0 0 0 0 0 0 0 1 0 0 0 0 0 0 0 1 0 0 1 6 1 0 0 2 3 0 1 1 0 1 0 1 0 2 0 0 0 0 1 1 3 0 0 1 0 16 0 0 0 0 0 0 1 18 0 0 0 0 0 0 0 0 0 2 0 0 0 2 0 0 1 
0 0 5 1 0 0 0 0 0 0 2 0 0 0 0 0 0 0 2 1 0 0 2 0 1 5 0 1 3 0 0 0 0 0 3 1 10 0 0 2 0 0 0 0 1 0 0 0 0 0 0 0 2 0 0 1 0 0 0 0 0 1 1 0 0 1 0 0 0 0 0 1 0 0 2 0 0 0 0 2 0 0 39 0 1 0 0 1 0 0 0 0 2 0 4 0 0 0 2 0 
1 0 4 0 0 0 0 0 0 0 8 1 0 0 1 9 0 0 0 1 0 0 0 3 0 17 2 0 1 0 1 0 0 0 0 0 0 0 0 0 0 0 0 0 2 0 0 7 1 0 1 0 0 0 0 0 5 0 0 0 0 0 0 0 1 0 0 0 0 1 0 0 0 0 9 0 0 0 0 0 0 1 4 0 1 3 0 0 3 0 0 0 1 1 2 0 1 0 0 7 
3 0 1 4 0 0 1 0 5 0 0 0 1 0 0 5 0 0 1 0 0 0 1 1 0 15 1 0 1 1 0 0 0 0 1 0 16 0 0 3 0 1 0 0 0 1 0 0 3 0 0 0 0 1 2 0 3 0 0 1 0 0 0 0 0 0 0 0 0 0 1 1 0 0 1 1 1 0 0 1 0 1 11 0 0 2 0 0 1 0 0 0 2 1 1 0 1 1 0 0 
2 2 3 5 0 0 0 0 3 1 5 1 0 0 2 1 0 2 0 1 0 0 0 1 0 5 1 0 6 3 0 0 0 0 1 1 2 0 0 5 0 0 0 0 1 0 1 1 5 1 0 0 0 0 1 1 4 0 1 1 1 0 0 1 1 1 0 0 0 5 0 2 0 0 1 0 0 0 0 0 0 3 10 0 0 1 0 0 0 0 1 0 0 0 1 0 0 1 0 1 
5 1 2 2 0 0 0 1 0 0 0 0 2 0 2 14 0 0 1 0 0 0 0 0 0 20 0 0 0 0 0 0 0 1 0 0 0 0 0 5 0 1 0 0 0 1 0 0 4 0 0 0 3 0 2 0 2 0 0 1 0 0 1 1 0 3 1 2 0 0 0 2 0 0 6 0 0 0 0 0 1 1 9 0 0 0 0 0 0 0 0 0 1 0 0 0 0 1 0 1 
1 4 6 0 1 0 1 0 0 0 1 1 2 0 1 15 0 1 0 0 0 1 0 0 1 21 0 1 0 0 1 0 1 0 0 0 0 0 1 0 0 1 1 0 3 0 0 0 3 0 2 0 0 0 0 0 0 0 1 1 0 0 3 0 0 1 1 1 0 0 0 3 0 1 1 0 0 0 0 1 0 4 0 1 0 1 0 0 1 0 0 1 1 1 3 0 1 1 0 0 
1 1 1 3 0 2 0 0 1 0 2 1 0 0 1 4 0 0 0 0 1 0 1 2 0 11 0 0 4 0 0 0 1 0 0 0 9 0 0 6 0 0 0 0 0 0 0 3 6 1 0 0 0 0 0 0 0 0 2 0 0 2 0 0 0 0 0 0 0 2 0 1 2 0 12 0 0 0 0 4 0 0 8 0 1 0 0 0 0 0 0 0 2 0 0 1 1 0 0 0 
0 0 3 1 0 0 0 0 1 2 7 0 0 0 0 1 1 2 0 3 0 0 1 5 0 7 0 0 5 0 2 0 0 0 0 0 1 0 1 1 2 1 0 0 3 1 0 1 0 0 0 0 1 0 1 0 7 0 0 0 0 0 0 1 1 0 0 0 1 1 0 2 1 0 16 0 0 1 0 4 0 3 1 0 0 1 0 1 1 0 0 0 0 0 0 1 0 0 1 2 
0 0 1 1 0 0 0 0 1 0 6 0 0 0 2 1 1 1 1 0 1 0 1 5 1 6 2 0 0 0 1 0 0 0 1 0 3 0 0 2 0 1 0 0 3 1 0 6 0 0 1 0 1 0 1 0 3 2 0 0 1 0 0 0 3 1 0 0 0 7 0 1 0 0 0 1 0 0 0 0 0 3 9 1 0 2 1 0 1 1 0 1 1 4 2 0 0 0 0 3 
1 0 7 0 0 0 1 0 0 0 4 0 2 0 0 11 2 0 0 1 0 0 1 2 0 17 1 0 0 0 0 0 0 0 1 1 2 0 0 0 0 1 0 0 0 1 0 5 0 0 0 0 1 1 1 0 7 0 0 0 0 0 3 1 0 2 1 0 0 5 0 1 0 0 0 1 0 0 0 1 1 4 0 0 0 2 0 1 0 0 0 0 0 0 1 4 1 0 0 0 
0 1 0 0 0 0 1 1 1 1 3 0 1 0 0 7 2 0 0 0 0 0 0 0 0 9 0 0 1 0 0 0 1 0 0 1 1 0 0 0 0 0 0 1 0 0 0 0 6 0 0 1 1 1 0 3 1 2 0 0 0 0 3 0 0 0 0 0 0 2 0 3 1 0 16 0 0 0 0 2 1 0 20 0 0 0 0 0 0 0 0 0 1 0 0 0 1 2 0 1 
2 0 2 0 0 0 0 0 0 1 0 1 0 0 2 11 0 0 0 0 0 0 2 5 0 20 0 0 5 0 0 0 0 0 0 0 4 0 0 4 0 0 0 0 2 0 0 3 0 0 0 0 0 0 3 0 1 0 0 0 0 1 1 1 0 1 1 0 0 0 0 4 0 0 0 0 0 1 0 5 0 6 2 1 0 1 1 0 0 0 0 0 1 0 1 0 1 0 0 3 
1 0 1 2 0 2 1 0 0 0 7 0 1 0 5 1 0 0 0 0 1 0 3 0 0 6 1 0 1 0 2 0 0 0 5 1 13 0 0 6 0 0 0 0 0 0 0 2 8 0 0 0 2 0 1 1 0 0 0 0 0 0 0 0 0 0 0 0 0 2 0 0 0 0 0 0 0 0 0 1 0 4 17 0 0 1 0 0 0 0 0 0 0 0 1 0 0 0 0 0 
1 0 3 1 0 2 1 0 0 0 2 0 0 0 1 4 0 0 1 3 0 0 1 0 0 3 1 0 3 0 0 0 2 0 2 0 11 0 1 6 0 1 0 0 1 0 0 2 5 1 0 1 0 0 0 0 0 0 0 1 1 0 1 2 0 0 0 0 0 0 0 1 0 0 1 0 0 0 0 3 0 1 20 1 1 0 0 0 1 1 0 0 1 0 0 1 0 1 1 1 
0 7 2 0 0 1 1 1 0 0 1 0 0 0 1 1 0 0 0 0 0 0 1 1 0 4 0 0 0 0 0 0 2 0 1 1 0 0 0 1 0 0 0 0 0 0 0 0 7 1 0 0 3 4 0 0 0 2 0 0 0 1 1 0 0 0 0 1 1 0 0 1 6 1 31 0 0 1 0 2 0 2 3 0 0 1 0 0 0 0 0 0 0 2 1 0 0 1 1 0 
0 2 2 1 0 0 0 0 0 0 4 0 0 0 0 8 0 0 1 1 0 1 1 0 0 7 1 0 1 0 0 0 1 0 0 0 1 0 1 3 0 2 0 0 1 3 0 5 0 0 0 0 0 3 1 0 2 0 2 1 0 0 3 0 0 0 0 1 0 0 0 0 4 0 15 1 0 0 0 5 0 2 10 0 0 0 0 0 0 0 0 0 0 0 1 0 0 0 0 2 
1 0 9 1 0 0 1 1 0 0 1 0 0 0 1 7 0 0 0 2 0 0 0 1 0 6 1 0 0 0 0 0 0 0 1 1 3 0 1 1 1 1 0 0 0 0 0 0 1 0 1 1 1 1 2 1 2 0 0 0 0 0 2 1 1 0 0 0 0 1 1 3 2 0 12 0 0 0 0 5 0 3 8 0 0 3 0 0 0 0 0 0 0 0 4 2 0 0 0 1 
2 1 5 1 0 0 1 1 0 1 7 0 0 0 1 10 0 0 0 0 0 1 1 4 1 17 2 1 1 0 0 0 0 0 0 1 5 0 1 1 0 2 1 0 0 0 0 0 3 0 1 0 1 0 0 0 0 0 0 0 0 1 2 0 0 0 0 0 0 2 1 2 0 0 0 0 0 1 1 2 0 5 2 0 1 0 0 0 2 0 0 0 1 0 2 0 0 1 0 0 
1 0 3 1 0 0 1 0 0 1 9 0 0 0 0 2 1 0 0 0 1 0 2 1 0 2 1 0 3 0 1 0 0 0 0 1 4 0 0 1 0 0 0 0 0 0 0 0 0 0 0 0 0 1 0 0 0 0 0 0 0 0 1 2 0 0 0 1 2 4 0 0 0 0 15 0 0 0 1 0 0 4 24 0 1 1 0 0 0 0 0 0 1 2 2 1 0 0 1 0 
0 0 1 1 0 0 0 0 0 1 3 0 0 0 0 6 0 0 0 0 0 0 3 1 0 15 1 0 2 0 1 0 0 0 0 0 10 0 0 2 0 0 0 0 0 0 0 1 1 0 1 1 0 0 0 0 1 0 0 0 0 0 2 1 0 0 0 0 1 4 0 3 0 0 8 0 0 0 0 4 0 3 14 0 1 3 0 0 2 0 0 0 1 1 0 0 0 0 0 0 
1 0 3 1 0 0 1 1 0 0 3 0 1 0 0 7 1 0 5 0 0 0 0 0 0 6 1 0 0 0 0 0 0 0 0 0 1 0 0 3 0 0 0 0 0 1 0 0 3 0 0 0 0 1 1 0 0 0 0 0 0 0 0 0 1 0 0 0 0 4 0 2 0 1 8 0 0 1 0 3 0 4 29 1 1 0 0 0 0 0 0 0 0 0 0 0 1 2 1 0 
0 3 2 4 0 1 2 0 0 0 7 0 4 0 1 12 1 1 0 0 0 0 1 0 0 11 2 0 1 0 1 0 0 0 3 1 9 0 0 6 0 0 0 0 1 0 0 1 4 0 0 0 0 0 0 0 1 0 0 0 0 0 4 0 0 1 0 0 0 4 0 0 0 0 0 0 0 0 0 2 0 4 1 0 0 1 0 0 0 0 0 0 0 0 2 0 0 0 1 0 
2 0 2 4 0 0 1 0 0 0 2 0 2 0 0 6 1 0 0 0 1 0 2 0 2 5 1 0 0 0 1 0 0 0 0 0 7 0 0 4 0 3 1 0 3 1 0 3 0 1 0 1 2 1 4 0 0 0 0 0 0 0 2 0 1 0 1 0 0 2 0 5 0 0 5 0 0 0 0 6 1 0 6 0 0 0 0 0 2 0 0 0 0 0 3 1 0 0 0 2 
0 0 6 1 0 0 0 1 0 0 0 2 1 0 6 1 0 0 1 0 0 0 0 0 0 12 0 0 1 0 0 0 0 1 0 0 0 0 0 4 0 0 0 0 0 0 0 1 0 0 0 0 0 3 0 0 1 0 0 0 1 0 0 0 0 3 1 0 0 1 0 3 3 0 8 0 0 0 0 0 0 6 26 0 0 0 0 1 0 0 1 0 0 0 1 0 3 0 0 0 
3 0 7 0 0 0 0 1 1 0 6 0 1 0 0 5 1 0 0 3 0 0 1 2 0 7 0 0 4 0 0 1 0 0 0 1 0 0 0 1 0 2 0 2 1 0 0 5 1 0 1 0 0 3 0 0 3 0 1 0 0 0 0 1 0 1 0 0 0 3 0 5 0 1 0 0 0 1 0 5 2 3 1 0 0 0 2 0 1 0 0 0 2 2 0 1 0 1 0 4 
0 3 1 3 0 0 0 1 0 0 5 0 1 1 0 11 0 1 1 0 0 0 0 1 0 5 2 0 1 0 0 0 0 0 1 0 8 0 1 6 0 0 0 0 1 0 0 0 1 1 0 1 1 0 0 0 0 1 0 0 0 0 0 1 1 0 1 0 0 3 0 3 0 0 0 0 0 0 0 2 0 0 22 0 2 1 0 1 0 2 0 0 0 0 1 0 1 0 0 0 
0 1 4 0 0 1 0 2 0 0 5 3 1 0 3 3 1 0 1 1 0 0 0 1 0 3 3 0 0 0 0 0 0 0 2 0 4 0 1 1 0 0 0 1 1 1 0 0 0 1 0 0 0 0 0 0 3 0 0 0 0 0 0 1 1 1 0 0 0 11 0 6 0 0 0 0 1 0 0 5 0 5 16 0 0 0 0 0 0 0 1 0 0 1 0 0 0 1 1 1 
1 0 1 1 0 1 0 0 0 0 1 0 3 0 0 8 0 0 1 0 0 0 0 0 0 5 2 0 1 0 0 0 0 0 1 0 7 0 0 3 0 0 0 0 0 0 0 0 0 0 0 0 0 3 0 1 0 0 0 0 0 0 2 0 0 1 0 0 0 2 0 0 0 0 17 0 0 0 0 0 0 2 35 0 0 0 0 0 0 0 0 0 1 0 0 0 0 0 0 0 
0 0 4 1 0 0 1 0 0 0 4 0 0 0 5 1 0 1 2 0 0 0 0 1 0 1 1 0 5 0 0 0 0 1 0 0 3 0 0 1 0 0 0 0 4 0 0 3 0 0 0 0 0 1 2 1 0 0 0 0 0 1 0 0 0 0 0 0 2 0 0 1 3 1 33 0 0 0 1 2 1 2 6 0 0 0 0 0 0 0 0 0 2 0 0 0 0 0 0 2 
0 2 0 3 0 0 3 0 0 1 3 1 0 0 4 0 1 1 0 2 0 0 3 1 0 5 1 0 3 0 0 0 1 0 3 0 12 0 0 4 0 1 1 0 0 1 0 3 0 0 1 1 0 0 4 0 1 0 0 0 0 0 1 2 2 0 0 1 0 1 1 7 0 2 0 1 0 3 0 2 0 1 6 2 0 0 0 0 0 0 0 0 0 0 0 0 1 0 0 0 
0 1 5 2 0 0 2 0 0 0 6 0 0 0 0 11 0 1 0 0 0 1 1 3 0 13 1 0 0 0 2 0 1 0 2 0 5 0 0 2 0 0 0 0 1 0 0 4 2 3 1 0 0 0 0 0 1 0 1 0 0 0 0 0 0 1 0 0 0 3 0 3 0 0 1 0 0 0 0 2 0 4 0 0 0 3 0 0 2 1 0 0 1 0 1 5 0 1 0 0 
0 0 4 1 0 0 0 0 0 0 0 0 1 0 0 8 0 0 0 0 0 2 2 1 5 4 1 0 0 0 0 0 0 0 1 0 9 0 0 10 0 0 0 0 3 0 1 0 2 0 2 0 0 0 0 0 4 0 0 0 0 0 0 0 0 0 0 0 0 0 0 4 0 0 0 0 0 0 1 3 0 4 20 0 1 0 0 0 0 0 1 0 0 1 0 1 0 0 1 2 
1 1 1 0 0 0 1 0 1 0 3 0 0 0 6 4 2 1 1 2 0 0 0 1 0 11 2 0 4 0 0 0 0 0 0 0 1 0 1 2 0 1 0 0 1 2 2 4 2 1 0 0 0 1 0 0 0 1 1 0 0 0 2 0 1 0 1 0 0 0 0 0 1 0 1 0 0 0 0 1 0 1 26 0 0 0 0 0 0 0 0 0 1 0 1 0 0 0 0 2 
1 1 1 0 0 0 0 0 0 0 8 2 0 0 7 6 2 0 1 0 0 0 0 0 0 4 2 0 0 0 0 0 0 0 1 0 2 0 0 1 1 0 0 0 1 0 0 2 1 0 0 0 0 0 1 0 3 0 0 0 0 0 0 0 2 0 0 0 0 2 0 2 0 0 0 0 0 0 0 0 0 3 36 1 0 0 0 0 0 0 0 0 0 0 0 1 0 0 0 5 
3 0 7 1 0 1 0 3 0 1 0 1 0 0 0 5 0 0 0 1 0 1 2 0 0 16 0 0 0 1 0 0 0 0 1 0 8 0 0 3 0 1 0 0 2 0 0 1 2 0 1 0 0 0 0 0 0 1 0 1 0 0 1 0 0 0 0 2 0 1 0 4 0 0 0 0 0 0 1 6 1 3 4 3 0 0 0 1 2 0 0 0 0 0 2 2 1 1 0 1 
0 1 2 0 0 0 3 0 0 0 4 0 3 0 0 5 1 0 0 0 1 0 1 1 0 12 2 0 2 0 4 0 0 0 0 2 2 0 0 3 1 0 0 0 0 0 0 1 0 0 0 0 2 0 1 0 0 0 0 0 0 0 1 0 0 0 0 1 2 3 1 1 0 0 17 0 0 0 0 3 0 0 12 2 0 0 0 0 0 0 0 0 0 1 0 1 0 0 1 0 
1 0 2 5 0 0 0 0 0 0 3 0 0 1 0 0 2 1 0 2 0 0 2 0 0 3 0 1 2 0 0 0 0 0 0 1 13 0 0 7 0 0 0 0 0 0 0 0 1 0 0 0 0 2 0 1 0 1 0 0 0 0 1 0 0 0 0 1 0 0 0 1 0 0 24 0 0 0 0 3 0 0 15 0 1 1 0 0 1 1 0 0 0 0 0 0 0 0 0 0 
2 6 5 1 0 0 0 0 0 0 3 0 2 0 0 5 0 0 1 0 0 1 1 3 0 13 1 0 0 0 0 0 0 0 2 0 9 0 0 1 0 0 0 1 1 1 1 4 0 0 1 1 0 1 0 0 2 0 1 0 0 0 2 0 1 1 0 1 0 0 0 3 0 0 1 0 0 0 0 1 0 3 3 1 0 5 1 0 0 0 0 0 1 0 4 1 0 0 0 1 
0 0 1 3 0 0 1 0 0 1 0 0 0 0 1 7 0 0 1 0 0 0 3 2 0 11 1 0 1 0 0 0 1 0 1 0 9 0 0 6 0 0 0 0 1 1 0 3 6 0 0 0 0 1 0 0 1 0 0 0 0 0 2 1 1 0 0 1 0 1 0 1 0 0 3 0 1 0 0 3 1 1 14 0 0 1 0 0 1 0 1 0 0 0 0 0 1 0 1 2 
0 0 1 1 0 0 0 0 0 1 1 1 0 0 1 1 3 0 1 2 0 0 0 0 0 3 3 0 5 0 0 0 2 0 0 0 3 0 0 2 0 0 0 0 2 3 0 2 0 0 1 0 0 2 0 0 4 0 0 0 0 0 0 0 2 2 0 0 0 1 0 6 1 0 6 0 0 0 0 2 0 2 27 0 0 0 0 0 1 0 0 0 0 1 0 0 1 0 1 2 
0 0 5 1 0 0 0 0 0 1 0 2 0 0 3 1 0 0 1 0 0 0 1 2 0 3 1 0 0 0 0 0 1 0 0 0 0 0 1 1 0 1 0 0 2 3 0 4 0 0 0 0 0 1 0 0 2 0 0 0 0 2 0 0 0 0 1 0 2 0 0 1 0 0 22 0 0 1 0 0 0 3 23 1 0 0 0 1 1 0 0 0 0 0 2 2 0 0 0 1 
0 0 0 4 0 1 2 0 0 0 11 0 0 0 1 12 0 1 0 0 0 0 0 1 0 14 2 0 1 0 1 0 0 0 0 1 3 0 0 4 0 0 0 0 0 0 0 2 1 0 0 0 0 1 2 0 0 0 0 1 0 0 2 0 1 1 0 1 0 5 0 0 0 0 9 0 0 0 0 4 0 2 4 0 0 1 1 0 0 0 0 0 1 0 1 1 0 0 0 0 
2 0 0 4 0 1 1 0 0 0 1 0 1 0 0 2 0 0 1 1 0 0 1 3 1 7 0 0 2 0 0 1 1 0 3 1 13 0 0 7 0 0 0 0 1 0 0 1 0 0 1 0 1 2 0 0 0 0 0 0 0 0 0 0 2 0 0 0 0 1 1 3 0 0 0 0 0 0 0 1 1 0 27 0 0 1 0 0 0 0 0 0 0 0 0 1 0 0 1 1 
0 1 4 2 1 1 0 0 1 0 4 1 1 0 1 8 0 2 0 1 0 1 0 0 0 5 3 0 0 1 2 0 0 0 2 0 11 0 1 1 0 1 0 0 3 0 1 1 4 0 0 0 0 2 0 0 0 0 0 1 0 0 0 0 0 1 0 0 0 6 0 3 0 0 0 0 0 0 0 5 1 2 10 0 0 1 0 0 0 0 0 0 0 0 1 1 0 1 0 0 
0 1 0 3 0 2 1 0 1 0 3 1 1 0 0 10 0 0 0 0 0 0 0 1 1 14 1 0 0 0 2 0 1 0 3 1 5 0 0 5 0 0 0 0 2 0 0 2 4 0 0 0 1 0 1 0 2 0 0 0 1 0 1 0 2 1 0 1 0 1 0 0 0 0 5 0 0 0 0 0 0 1 7 2 0 1 0 0 0 1 0 0 3 0 0 0 0 0 0 4 
0 1 1 2 0 0 1 0 1 0 4 1 1 0 3 5 1 2 0 1 0 0 0 0 2 12 1 0 1 0 0 0 1 0 1 0 6 0 0 0 0 0 1 0 1 1 1 3 1 0 0 0 1 1 0 2 2 1 0 0 1 0 2 0 0 0 0 0 0 2 0 3 2 0 7 0 0 0 0 1 0 5 6 0 1 2 0 0 0 0 0 0 0 0 2 1 0 0 0 2 
3 1 7 1 0 1 2 2 0 1 4 0 2 0 1 6 0 0 0 0 1 0 0 0 0 14 1 0 0 0 2 0 1 0 1 0 6 0 0 5 0 0 0 0 1 0 0 0 9 0 0 0 0 0 0 0 1 0 0 0 0 0 0 0 0 2 0 0 0 1 1 4 3 0 6 0 0 1 0 1 0 3 0 0 0 2 0 0 0 1 0 0 0 0 0 0 0 2 0 0 
4 1 3 4 0 0 0 0 0 0 4 0 0 0 1 0 1 0 1 0 0 1 1 1 0 4 0 0 1 0 0 1 0 0 0 0 8 0 0 3 0 0 1 0 2 0 0 0 2 0 0 0 0 0 1 0 1 1 0 0 0 0 0 0 0 2 0 0 1 0 0 0 2 0 3 0 1 0 0 4 0 3 32 0 0 0 0 0 1 0 0 0 1 0 0 0 0 1 0 2 
1 13 1 1 0 0 0 0 1 0 1 0 1 0 2 2 1 0 0 2 0 0 1 0 0 7 0 0 9 0 0 1 0 0 0 1 3 0 0 3 0 1 1 1 2 1 0 0 1 0 0 0 0 1 0 0 1 0 0 0 0 0 0 0 1 0 0 0 0 0 0 9 0 0 1 0 0 1 1 2 1 1 15 0 0 0 0 0 0 1 0 0 1 0 0 0 0 1 3 2 
0 0 2 3 1 1 1 0 0 0 6 0 2 0 0 8 0 0 1 0 0 0 0 3 1 9 2 0 1 0 1 0 0 0 1 0 4 1 1 4 1 2 0 0 0 0 0 0 0 0 0 0 2 2 0 0 1 1 0 0 0 2 3 0 1 0 0 1 0 6 0 0 0 0 0 0 0 0 0 0 0 3 15 0 0 1 0 0 1 0 0 0 2 0 1 2 0 0 0 0 
0 0 4 0 0 0 0 1 0 0 1 1 1 0 4 4 0 1 0 2 0 0 0 6 0 7 0 0 9 0 1 0 0 0 0 0 4 0 0 3 1 0 1 1 0 0 2 3 2 1 1 0 1 1 0 0 1 1 0 0 0 2 1 2 0 0 0 1 0 4 1 5 0 0 0 1 0 1 0 1 1 3 1 0 0 1 0 0 1 0 0 0 0 3 2 0 0 0 0 4 
