# Supplementary material for: Transferable Measurements of Heredity in Models of the Origins of Life
Source: PLoS One. 2015 Oct 19;10(10):e0140663. doi: 10.1371/journal.pone.0140663 (PMC4610668; doi:10.1371/journal.pone.0140663)
Supplement: S1 Data — (ZIP) [file pone.0140663.s001.zip › data/gard/pop1/Nmax200/seqs23.txt]

0 0 1 0 0 0 0 0 5 0 0 0 0 0 0 0 1 0 0 3 0 0 0 9 1 0 0 0 0 0 0 0 0 0 0 0 0 0 0 0 1 0 0 0 0 0 2 1 0 0 2 7 0 0 0 0 0 0 0 0 18 0 1 0 0 0 0 0 0 0 0 28 0 7 0 0 0 0 0 0 0 0 0 0 3 0 0 4 0 0 0 0 3 1 0 2 0 0 0 0 
0 0 0 0 0 0 0 0 10 0 0 1 0 0 0 0 0 0 0 3 0 0 0 2 0 0 0 0 0 0 0 0 0 0 0 0 0 0 0 0 0 0 0 1 0 0 0 0 1 0 0 9 0 0 0 0 0 0 0 0 0 0 0 0 0 0 0 0 0 0 0 49 0 3 0 0 0 0 0 0 0 0 0 0 10 0 0 5 0 0 0 0 1 0 0 5 0 0 0 0 
0 0 0 0 0 0 0 0 7 0 0 0 0 1 0 0 0 0 0 1 0 0 0 9 0 0 0 0 0 0 0 0 0 0 0 1 0 0 0 0 0 0 0 0 0 0 0 1 1 0 0 9 0 0 1 0 0 0 0 0 4 0 0 0 0 0 1 0 0 0 0 32 0 5 0 0 0 0 0 0 0 0 0 0 9 0 0 7 1 0 0 0 6 0 0 3 0 0 0 1 
0 0 0 0 0 0 0 0 5 0 0 0 0 0 0 0 0 0 0 4 0 0 0 7 0 0 0 0 0 0 0 0 0 0 0 0 0 0 0 0 0 0 0 0 0 0 1 0 1 0 0 16 0 0 0 1 0 1 0 0 0 0 0 0 0 0 0 0 0 0 0 47 0 1 0 0 0 0 0 0 0 0 0 0 6 0 0 2 0 0 0 0 4 1 0 2 1 0 0 0 
0 0 0 0 0 0 0 0 1 0 0 0 0 0 0 0 0 0 0 5 0 0 1 11 0 0 4 0 0 0 0 0 0 0 0 0 0 0 0 0 1 0 0 1 0 0 1 0 4 0 0 5 0 1 0 0 0 0 0 0 5 0 1 0 0 0 0 0 0 0 0 40 0 2 0 0 1 0 0 0 0 0 0 0 3 0 0 5 0 0 0 0 5 0 0 3 0 0 0 0 
1 0 0 0 0 0 0 0 3 0 0 0 0 0 0 0 0 0 0 2 0 1 0 7 0 0 0 0 0 0 0 0 1 0 0 0 0 0 0 0 1 0 0 0 0 0 0 0 0 0 0 13 0 0 0 0 0 0 0 0 2 1 0 0 0 0 0 0 0 0 0 39 0 1 0 0 0 0 0 0 0 0 1 0 8 0 1 2 0 0 0 0 6 0 2 8 0 0 0 0 
1 0 3 0 0 0 0 0 0 0 0 0 0 0 0 0 0 1 0 2 1 0 0 0 0 1 0 0 1 0 0 0 0 0 0 0 0 0 0 0 2 0 0 0 0 0 0 2 1 0 3 0 0 0 0 0 0 0 0 0 50 1 0 0 0 0 0 0 0 0 0 0 0 28 0 0 0 0 0 0 0 0 0 0 0 0 0 1 0 0 0 0 1 0 0 0 0 1 0 0 
0 0 0 0 0 0 0 0 9 0 0 1 0 3 0 0 0 0 0 6 0 0 0 5 0 0 0 0 0 0 0 0 1 0 0 0 0 0 0 0 0 0 0 0 0 0 1 0 0 0 0 12 0 0 0 0 1 0 0 0 5 1 0 0 0 1 0 0 0 0 0 37 0 3 0 0 0 1 0 0 0 0 0 0 6 0 0 1 0 0 0 0 1 0 0 5 0 0 0 0 
1 0 3 0 0 0 0 0 5 0 0 1 1 0 0 0 0 0 0 5 0 0 1 6 0 0 0 0 0 0 0 0 0 0 0 0 0 0 0 0 2 0 0 0 0 0 0 0 4 0 2 8 0 0 0 0 0 0 0 0 13 0 0 0 0 0 0 1 0 0 0 30 0 2 0 0 0 0 0 0 0 0 0 0 4 0 0 6 0 0 0 0 1 0 0 3 1 0 0 0 
0 0 1 0 1 0 0 0 5 0 0 3 0 0 0 0 0 0 0 0 0 0 0 10 0 0 1 0 0 0 0 0 2 0 0 0 1 0 0 0 0 0 1 1 0 0 0 0 3 0 3 6 0 0 0 1 0 0 0 0 12 0 1 0 0 0 0 0 0 0 1 25 0 6 0 0 0 0 0 0 0 0 0 0 4 0 0 4 0 0 0 0 1 0 1 5 0 1 0 0 
0 0 1 0 0 0 0 0 7 1 0 0 0 0 0 0 0 1 0 2 0 0 1 5 0 0 0 0 0 0 0 1 0 0 0 0 0 0 0 0 4 1 0 0 0 0 0 1 3 1 0 6 0 1 0 0 0 0 0 0 2 0 0 0 0 0 0 4 0 0 0 33 0 0 0 0 0 0 0 0 0 0 1 0 4 0 0 9 0 0 1 0 4 5 0 1 0 0 0 0 
0 0 0 0 0 0 0 0 5 0 0 0 0 0 0 0 0 0 0 6 0 0 0 8 0 0 0 0 0 0 0 0 0 0 0 0 0 0 0 0 2 0 0 0 0 0 0 2 3 0 0 8 0 0 0 1 0 0 0 2 0 0 1 0 0 0 0 0 0 0 0 34 0 0 1 0 0 0 0 0 0 0 0 0 7 0 1 7 0 0 0 0 4 0 0 8 0 0 0 0 
0 0 0 0 0 0 0 0 6 0 0 0 0 6 0 0 0 0 0 4 0 0 0 11 0 0 0 1 0 0 0 0 0 1 0 0 0 0 0 0 0 0 0 0 0 0 3 0 2 0 0 5 0 0 0 0 0 0 0 0 7 0 0 0 0 0 0 0 0 0 0 40 1 2 0 0 0 0 0 0 0 0 1 0 5 0 0 0 1 0 0 0 0 0 0 4 0 0 0 0 
0 0 0 0 0 0 0 0 4 0 0 0 0 0 0 0 0 0 0 1 0 0 0 5 0 0 0 0 0 0 0 0 0 0 0 0 0 0 0 0 0 0 0 0 0 0 0 0 2 0 0 12 0 0 0 0 0 0 0 0 9 0 0 0 0 0 0 0 0 0 0 46 0 5 1 0 0 0 0 0 0 0 0 1 5 0 0 1 0 0 0 0 1 0 0 7 0 0 0 0 
0 0 0 0 0 0 0 0 4 0 0 8 0 0 0 0 0 0 0 2 0 0 0 10 0 0 0 0 0 0 0 2 0 0 0 0 0 0 0 0 1 0 0 0 0 0 0 0 1 0 0 5 0 0 0 0 0 0 0 0 12 0 2 0 0 0 1 1 0 1 0 27 0 7 1 0 0 0 0 0 0 1 0 0 5 0 1 5 0 0 0 0 1 0 0 2 0 0 0 0 
1 0 0 0 0 0 0 0 8 0 0 0 0 0 0 0 0 1 0 1 0 0 2 12 0 0 0 0 0 0 0 2 0 0 0 0 0 0 0 0 0 0 0 0 0 0 0 0 4 0 0 6 0 0 0 1 0 0 0 0 0 0 0 0 0 1 0 0 0 0 0 40 0 1 0 0 0 0 0 0 0 0 0 0 9 0 0 4 1 0 0 0 1 0 1 4 0 0 0 0 
0 0 6 0 0 0 0 0 2 0 0 0 0 0 1 0 0 0 0 2 0 1 0 6 0 1 1 0 0 0 0 0 0 0 0 0 0 0 0 0 1 0 0 0 0 0 0 0 1 1 2 4 0 0 0 0 0 0 0 0 35 0 0 0 0 0 0 0 0 1 0 22 0 8 0 0 0 0 0 0 0 0 0 0 2 0 0 0 0 0 0 0 0 0 0 3 0 0 0 0 
0 0 0 0 0 0 0 0 4 0 0 0 0 0 0 0 0 0 0 2 0 0 0 13 0 0 0 0 0 0 0 0 0 0 0 0 2 1 2 1 1 0 0 0 0 0 1 2 3 0 0 6 1 0 0 0 0 0 0 0 9 1 0 0 0 0 0 0 0 0 0 37 0 0 0 0 0 0 0 0 0 1 0 0 2 0 0 5 0 0 0 0 2 1 1 2 0 0 0 0 
0 0 1 0 0 0 0 0 9 0 0 1 0 0 0 0 0 0 0 0 0 0 0 8 0 1 0 0 0 0 0 1 0 0 0 0 0 0 0 0 0 0 1 0 0 0 0 2 1 0 1 13 0 0 0 0 0 0 0 0 3 0 0 0 0 0 0 0 0 0 0 34 0 0 0 0 0 0 0 0 0 0 0 0 10 0 0 2 0 0 0 0 6 0 0 5 0 0 1 0 
1 0 0 0 0 0 0 0 4 0 1 0 0 0 0 0 0 0 0 0 0 0 2 12 0 0 0 0 0 0 0 1 0 0 0 0 1 0 0 0 0 0 0 1 0 1 0 1 1 0 0 6 0 0 0 0 0 0 0 0 6 0 0 0 0 0 0 0 0 0 0 39 0 2 0 0 0 0 0 0 0 0 0 0 10 0 0 2 0 0 0 1 2 0 1 5 0 0 0 0 
0 0 0 0 0 0 0 0 7 0 0 1 0 0 0 0 1 0 0 5 0 0 1 13 0 0 0 0 0 0 0 0 0 0 0 1 0 1 0 0 0 0 0 1 0 0 0 1 3 0 0 14 0 0 0 0 0 0 0 0 0 0 0 0 0 0 0 0 0 0 0 36 0 0 0 0 0 0 0 0 0 0 1 0 5 0 0 2 0 0 0 0 3 0 0 4 0 0 0 0 
0 0 0 1 0 0 0 0 4 0 0 5 0 5 0 0 0 0 0 1 0 0 1 9 0 0 0 1 0 0 0 1 0 1 0 0 0 0 0 0 0 0 0 0 1 0 1 4 0 0 1 5 0 0 0 0 0 0 0 0 3 1 2 0 0 1 0 0 0 0 0 31 0 3 0 0 0 1 0 0 0 0 0 0 3 0 0 6 0 1 1 0 1 0 0 4 1 0 0 0 
0 0 4 0 0 0 0 0 3 0 0 0 0 0 0 0 0 0 0 3 0 0 0 3 0 0 3 0 0 0 0 0 0 0 0 0 0 0 0 0 0 0 0 1 0 0 0 0 1 0 0 3 0 0 0 0 0 0 0 0 41 0 0 0 0 1 0 0 0 0 0 19 0 9 0 0 0 0 0 1 0 0 0 0 1 0 0 3 0 1 0 0 2 0 0 1 0 0 0 0 
0 0 3 0 0 0 0 0 2 0 0 0 0 0 1 0 0 0 0 2 0 0 0 3 0 0 0 0 0 0 0 2 0 0 0 0 0 0 0 0 0 0 1 0 0 0 2 0 2 0 3 1 0 0 0 0 0 1 0 0 31 0 0 0 0 1 0 0 0 0 0 23 0 4 0 0 0 0 0 0 0 0 0 0 4 0 0 3 1 0 0 0 2 0 0 8 0 0 0 0 
1 1 0 0 0 1 1 1 3 0 0 7 1 9 0 0 0 0 0 0 0 0 0 3 0 0 13 2 0 0 0 1 0 0 0 0 0 0 0 0 0 0 0 3 0 3 1 6 2 1 0 4 0 0 0 0 0 1 0 0 1 0 2 0 1 0 0 1 0 0 0 4 1 2 0 1 0 1 0 0 0 0 0 0 3 0 0 4 6 1 3 0 3 0 0 1 0 0 0 0 
0 0 0 0 0 0 0 1 5 0 0 1 0 0 0 1 0 0 0 8 0 0 0 7 0 0 0 0 0 0 0 0 0 0 0 0 0 0 0 0 0 0 0 1 0 0 1 0 5 0 0 9 0 0 1 0 0 0 0 0 0 0 0 0 0 0 0 0 0 0 1 30 0 0 0 0 0 0 1 0 0 0 0 0 13 0 0 3 2 0 0 0 5 0 0 4 1 0 0 0 
0 0 1 0 1 0 0 0 9 0 0 0 0 0 0 0 0 0 0 3 0 0 1 5 0 0 0 0 0 0 0 2 0 0 0 0 0 0 0 0 0 0 0 0 0 0 0 0 0 1 0 13 0 0 1 0 0 0 0 0 1 0 0 0 0 0 0 0 0 1 0 44 0 0 0 0 0 0 0 0 0 0 0 0 4 0 0 8 1 0 0 0 0 1 0 3 0 0 0 0 
0 0 0 0 0 0 0 0 3 1 2 1 0 0 0 0 0 2 0 4 0 0 0 5 0 0 1 0 0 0 0 0 0 0 0 0 1 0 0 0 0 0 0 0 0 0 0 2 0 0 0 4 0 0 0 0 0 1 0 0 10 0 1 0 0 0 0 0 0 1 0 32 0 16 0 0 0 0 0 0 0 0 0 0 3 0 0 0 0 0 1 0 3 0 1 5 0 0 0 0 
0 0 0 0 0 0 0 0 7 0 0 0 0 0 0 0 0 0 1 5 0 0 1 12 0 0 0 0 0 0 0 0 0 0 0 0 0 0 0 0 0 0 0 0 0 0 0 1 2 0 0 7 0 1 0 0 0 0 0 0 0 0 0 0 0 0 0 0 0 1 0 51 0 0 0 0 0 0 0 0 0 0 0 0 4 0 0 2 0 0 0 0 2 0 0 3 0 0 0 0 
0 0 0 1 0 0 0 0 9 0 0 0 0 2 0 0 0 1 0 2 0 0 2 6 0 0 1 0 0 0 0 1 0 0 1 0 0 0 0 0 0 0 0 0 0 0 0 0 3 0 0 3 0 0 0 0 1 0 0 0 1 0 0 0 0 0 0 0 0 0 0 44 1 0 0 0 0 0 0 0 0 0 1 0 8 0 0 4 0 0 0 0 2 0 0 4 1 0 0 1 
0 0 1 0 0 0 0 0 1 0 1 1 1 0 0 0 0 1 0 6 0 0 0 5 0 0 0 0 0 0 0 0 0 0 0 0 0 0 0 0 1 1 1 0 0 0 0 2 3 0 2 3 1 0 0 0 0 0 0 0 23 0 0 1 0 0 0 0 0 1 0 30 0 4 0 0 1 0 0 0 0 0 0 0 3 0 0 0 0 0 0 1 1 2 0 2 0 0 0 0 
0 0 0 0 0 0 0 0 5 0 2 2 0 0 0 0 0 0 0 3 0 0 1 5 0 0 0 0 0 0 0 0 0 0 0 0 0 0 0 0 0 0 1 1 0 0 0 0 2 0 0 10 0 0 0 0 0 0 0 1 12 0 1 1 0 0 0 0 0 0 0 27 0 8 0 0 0 0 0 0 0 0 0 0 7 0 0 4 0 0 0 0 4 0 0 3 0 0 0 0 
0 0 0 0 0 0 0 0 5 0 0 0 0 0 0 0 0 0 0 3 0 1 0 9 0 0 0 0 0 0 0 0 0 0 0 0 0 0 0 0 2 0 0 0 0 0 0 1 1 0 0 4 0 0 0 0 0 0 0 0 0 0 0 0 0 0 0 1 0 0 0 48 0 0 0 0 0 0 0 0 0 0 0 0 8 0 0 8 0 0 0 0 3 0 0 6 0 0 0 0 
0 0 1 0 0 0 0 0 0 0 0 0 0 3 0 0 1 1 0 1 2 0 0 0 0 0 0 1 0 0 0 0 0 0 0 0 0 1 0 0 1 0 0 1 0 3 0 4 0 0 4 0 0 0 0 1 0 0 0 0 50 0 3 0 0 0 0 0 0 0 0 0 1 20 0 0 0 0 0 0 0 0 0 0 0 0 0 0 0 0 1 0 0 0 0 0 0 0 0 0 
0 0 0 0 0 0 0 0 8 0 0 0 0 0 0 0 0 0 0 1 0 0 0 11 0 1 0 0 0 0 0 0 0 0 0 0 0 0 0 0 0 0 0 0 0 0 0 0 3 0 0 11 0 0 0 0 0 0 0 0 13 0 0 0 0 0 1 0 0 0 0 26 0 1 0 0 0 0 1 0 0 0 0 0 7 0 0 4 0 0 0 0 3 0 1 7 0 1 0 0 
0 0 0 0 0 0 0 0 12 0 0 1 0 0 0 0 0 0 0 1 0 0 1 6 0 2 0 0 0 0 0 2 0 0 0 0 0 0 0 0 0 0 0 0 1 0 1 0 2 0 0 7 0 0 0 0 0 0 0 0 7 0 1 0 1 1 0 1 0 0 0 35 0 1 0 0 0 0 0 0 0 0 0 0 4 0 0 10 0 0 0 0 1 0 0 2 0 0 0 0 
0 0 1 0 0 0 0 0 7 0 0 0 0 2 0 0 0 0 0 0 0 0 0 8 0 0 0 1 0 0 0 3 0 0 0 0 0 0 0 0 0 0 0 0 0 0 0 4 1 0 1 2 0 0 0 0 0 0 0 0 6 0 0 0 0 0 0 0 0 0 0 47 1 1 0 0 0 0 0 0 0 0 0 0 7 0 0 3 0 0 0 0 2 0 1 2 0 0 0 0 
0 0 0 0 0 0 0 0 5 0 0 3 0 0 0 0 0 0 0 3 0 0 0 10 0 0 0 0 0 0 0 1 0 0 0 0 1 0 0 0 0 0 0 0 0 0 0 0 0 0 0 9 0 0 0 0 0 0 0 0 3 1 1 1 0 0 1 1 0 0 0 44 0 3 0 0 0 0 0 0 0 0 0 0 4 0 0 2 0 0 0 0 0 0 1 6 0 0 0 0 
0 0 0 0 0 0 0 0 4 0 0 0 0 0 0 0 0 0 0 6 0 0 1 4 0 0 0 0 0 0 0 0 0 0 0 0 0 0 0 0 0 0 0 0 0 0 0 0 2 0 0 12 0 0 0 0 0 0 0 0 15 0 0 0 0 0 0 0 0 0 0 31 0 7 0 0 0 0 0 0 0 0 0 0 8 0 0 6 0 0 0 1 1 0 0 2 0 0 0 0 
0 0 4 1 0 0 2 0 0 0 0 1 0 0 0 0 0 1 0 0 0 0 1 2 0 0 4 2 0 0 1 0 0 1 0 0 1 0 0 0 1 1 0 0 0 0 0 0 0 0 2 0 0 0 0 0 0 0 0 0 58 0 0 0 0 0 1 0 0 0 0 4 0 6 0 0 0 0 0 0 0 0 0 0 4 0 0 0 0 0 1 0 0 1 0 0 0 0 0 0 
0 0 3 0 0 0 0 0 1 0 0 1 0 0 0 0 0 0 0 1 0 0 0 5 0 0 0 0 0 0 0 2 0 0 0 0 0 1 0 0 0 0 0 0 0 0 0 0 0 0 1 5 0 0 0 0 1 1 0 0 34 0 0 0 0 0 0 0 0 0 0 28 0 6 0 0 0 0 0 0 0 0 0 0 4 0 0 1 0 0 0 0 0 0 0 5 0 0 0 0 
0 0 0 0 1 0 0 0 3 0 0 0 0 0 0 0 0 0 0 2 0 0 1 6 1 0 0 0 0 0 0 0 0 0 0 0 0 0 0 0 0 0 0 0 0 0 0 0 0 0 1 8 0 0 0 0 0 0 0 0 17 0 1 0 0 0 0 0 0 0 0 29 0 13 0 0 0 0 0 0 1 0 0 0 4 0 0 5 0 0 0 0 0 0 0 7 0 0 0 0 
0 0 1 0 0 0 0 0 3 0 0 0 0 0 1 0 0 3 0 2 0 0 0 3 0 0 0 0 0 0 0 0 0 0 0 2 0 0 0 0 9 6 0 0 0 1 0 4 1 0 0 8 1 0 0 0 0 0 0 0 2 0 0 1 0 0 0 5 0 0 0 17 0 0 1 0 1 0 0 0 0 0 0 0 5 0 0 3 0 0 0 0 2 17 0 1 0 0 0 0 
0 0 0 0 1 0 0 0 6 0 0 0 0 0 0 0 0 0 0 2 0 0 2 5 0 0 0 0 0 0 0 1 0 0 0 0 0 0 0 0 0 0 0 0 0 0 0 1 1 0 0 6 0 0 0 0 0 0 0 0 23 0 0 0 0 0 0 0 0 0 0 31 1 6 0 0 0 0 0 0 0 0 0 0 7 0 0 4 0 0 0 0 0 1 0 2 0 0 0 0 
0 0 0 0 0 0 0 0 3 0 0 1 0 0 0 0 1 0 0 1 0 0 0 7 0 0 0 0 0 0 0 1 0 0 0 0 0 0 0 0 1 0 0 0 0 0 0 1 0 1 0 7 0 1 0 0 0 0 0 0 0 0 0 0 0 0 0 0 0 0 0 52 0 0 0 0 0 1 0 0 0 0 0 0 8 0 0 3 1 0 0 0 3 1 1 5 0 0 0 0 
0 0 0 0 0 0 0 0 9 0 0 1 0 0 0 0 0 0 0 3 0 0 1 14 0 0 1 1 0 0 0 0 0 0 0 0 0 0 0 0 1 0 0 0 0 0 0 0 0 0 0 9 0 0 0 0 0 0 0 0 0 0 0 0 0 0 0 0 0 0 0 35 0 0 0 0 0 0 0 0 0 0 0 0 9 0 0 9 0 0 0 0 1 0 0 6 0 0 0 0 
0 0 1 0 0 0 1 0 3 0 0 1 0 0 0 0 0 0 0 3 0 0 0 10 0 0 0 0 0 0 0 0 0 0 0 0 0 0 0 1 1 0 1 0 0 0 0 1 2 0 0 3 0 0 0 0 0 0 0 0 20 0 0 0 0 1 0 0 0 0 0 35 0 7 0 0 0 0 0 0 0 0 1 0 0 0 0 2 0 0 0 0 3 0 0 3 0 0 0 0 
0 0 0 0 0 0 2 0 4 0 0 1 0 0 0 0 0 0 0 1 1 0 0 8 0 0 0 0 0 0 0 0 0 0 0 0 0 0 0 0 0 0 0 0 0 0 0 0 0 0 2 8 0 0 0 0 0 0 0 0 32 0 0 0 0 0 0 0 0 0 0 23 0 12 0 0 0 0 0 0 0 0 0 0 4 0 0 0 0 0 0 0 0 0 0 2 0 0 0 0 
1 0 0 0 0 0 0 0 4 0 0 0 0 1 0 0 0 0 0 1 0 0 0 8 1 0 2 0 0 0 0 0 0 0 1 0 0 0 0 1 2 0 1 0 0 0 0 1 1 0 1 8 0 0 0 0 1 0 0 0 2 1 1 0 0 0 0 0 0 0 0 40 0 5 0 0 0 0 0 0 0 0 0 0 6 0 0 3 0 0 0 0 4 0 0 3 0 0 0 0 
0 0 1 0 0 0 0 0 0 0 0 5 0 2 0 0 1 0 0 0 0 0 0 0 0 0 0 1 0 0 0 0 0 0 1 0 1 0 0 0 1 0 0 2 0 0 0 0 0 0 1 2 0 0 0 0 0 0 0 0 53 0 1 0 0 0 0 0 0 1 0 1 0 23 0 0 0 0 0 0 0 0 0 0 0 0 0 0 0 0 2 0 1 0 0 0 0 0 0 0 
1 0 0 0 0 0 0 0 10 0 0 0 0 0 0 0 1 0 0 5 0 0 0 12 0 0 0 0 0 0 0 0 0 0 0 0 1 0 0 0 0 0 0 0 0 0 0 1 0 0 0 9 0 1 0 0 0 0 0 0 2 0 0 0 1 0 0 0 0 0 0 37 0 2 0 0 0 0 0 0 0 0 0 0 6 0 0 3 0 0 0 0 3 0 0 5 0 0 0 0 
0 0 2 0 0 0 0 0 4 0 0 0 0 0 0 0 0 0 1 0 0 0 1 4 0 0 4 0 0 0 0 1 0 0 0 0 0 1 0 0 1 0 0 0 0 2 0 5 0 0 2 6 1 0 0 0 0 0 0 0 24 0 1 0 0 1 0 0 1 0 0 14 0 7 0 0 0 0 0 0 0 0 0 0 7 0 0 2 2 0 1 0 2 3 0 0 0 0 0 0 
0 0 3 0 0 0 0 0 5 0 0 0 0 0 0 0 1 1 0 0 0 0 0 3 0 0 0 0 0 0 0 0 0 1 0 0 0 0 0 0 2 1 0 0 0 0 0 0 0 0 2 9 0 0 0 1 0 0 0 0 40 0 0 1 0 0 0 0 0 0 0 19 0 1 0 0 0 0 0 0 0 0 0 0 5 1 0 2 0 0 0 0 0 1 0 1 0 0 0 0 
0 0 0 0 0 0 0 0 9 0 0 0 0 0 0 0 0 0 0 1 0 0 2 9 0 1 0 0 0 0 0 1 0 0 0 0 1 0 0 0 0 0 0 0 0 0 0 2 1 0 0 11 0 0 0 0 0 0 0 0 0 0 0 0 0 0 0 0 0 0 0 44 0 0 0 0 0 0 0 0 0 0 0 0 6 0 0 4 0 0 0 0 2 0 0 6 0 0 0 0 
0 0 0 0 0 0 0 0 11 0 0 1 0 0 0 0 0 0 0 3 0 0 2 9 0 0 0 0 0 0 0 0 0 0 0 0 0 0 0 0 0 0 0 1 0 0 0 0 1 0 0 12 0 1 0 0 0 0 0 0 0 1 0 0 0 0 0 0 0 0 0 42 0 0 0 0 0 0 0 0 0 0 0 0 8 0 0 3 0 0 0 0 1 0 0 4 0 0 0 0 
0 0 0 0 0 0 0 0 7 0 1 0 0 0 0 0 0 1 0 3 0 0 1 11 0 0 7 0 0 0 0 0 0 0 0 0 0 0 0 0 2 0 2 0 0 0 0 0 2 0 0 6 0 0 0 0 0 0 0 0 0 0 0 0 0 0 0 1 0 0 0 38 0 0 0 0 0 0 0 0 0 0 0 0 5 0 0 4 0 0 0 0 1 2 0 6 0 0 0 0 
0 0 0 0 0 0 0 0 3 0 0 2 0 0 0 0 0 2 0 1 0 0 1 5 0 0 0 1 0 0 0 0 0 0 0 0 0 0 0 0 3 0 2 0 0 0 0 0 1 0 2 3 0 0 0 0 0 0 0 0 29 0 0 0 0 0 0 0 0 1 0 17 0 11 1 0 0 0 0 0 0 0 1 0 5 0 0 5 1 0 1 0 1 1 0 0 0 0 0 0 
0 0 0 0 0 0 0 0 4 0 1 1 1 0 0 0 0 0 0 5 0 0 0 9 0 0 0 0 0 0 0 1 0 0 0 0 1 0 0 0 0 0 2 0 0 0 1 1 2 0 1 8 0 0 0 0 0 1 0 0 5 0 2 0 0 0 0 0 0 0 1 33 0 2 0 0 0 0 0 0 0 0 0 0 6 0 0 6 0 0 0 0 4 0 0 2 0 0 0 0 
0 0 2 0 0 0 0 0 4 0 0 4 1 0 1 0 0 0 0 0 0 0 2 2 1 0 0 0 0 0 0 0 0 0 0 0 0 0 0 0 0 0 0 0 0 0 0 0 0 0 0 7 0 0 0 0 0 0 0 0 39 1 1 0 0 2 0 0 0 0 0 9 0 10 0 0 0 0 0 0 0 0 0 0 6 0 0 2 0 1 0 0 5 0 0 0 0 0 0 0 
0 0 0 0 0 0 0 0 9 0 2 0 1 0 0 0 1 0 0 1 0 0 0 5 2 1 0 0 0 1 0 1 0 0 0 0 0 0 0 0 0 0 0 0 0 0 0 1 0 0 4 6 0 0 0 0 0 0 0 0 21 0 0 0 0 0 0 0 1 0 0 21 0 15 0 0 0 0 0 0 0 0 0 0 5 0 0 1 0 0 1 0 0 0 0 0 0 0 0 0 
0 0 0 0 0 0 0 0 6 0 0 3 0 0 0 0 0 0 0 2 0 1 1 4 0 1 0 0 0 0 0 0 0 0 0 0 0 0 0 0 1 0 1 1 1 1 0 1 2 0 0 3 0 1 0 0 0 0 0 0 18 0 1 1 0 0 2 1 0 0 0 28 0 7 0 0 0 1 0 0 0 0 0 0 5 0 0 2 0 0 0 0 1 0 0 3 0 0 0 0 
0 0 0 0 0 0 0 0 6 0 0 0 0 0 0 0 0 0 0 2 0 0 0 12 0 0 0 0 0 0 0 0 0 0 0 0 0 0 0 0 1 0 0 0 0 0 0 2 0 0 1 6 0 0 0 0 0 0 0 0 5 0 0 0 0 1 0 0 0 1 1 34 0 6 0 0 0 0 0 0 0 0 0 0 6 0 0 6 0 0 0 0 0 0 2 8 0 0 0 0 
0 0 0 1 0 0 0 0 5 0 0 2 0 0 0 0 1 0 0 1 0 0 0 7 0 0 0 0 0 0 0 0 0 0 0 0 0 0 0 0 1 0 0 0 0 0 0 0 4 0 0 5 0 0 0 0 0 0 0 0 11 0 0 0 0 3 0 0 0 0 0 35 0 5 0 0 0 1 0 0 0 0 0 0 7 0 1 5 0 0 0 0 1 0 0 4 0 0 0 0 
0 0 1 0 0 0 0 0 5 0 0 0 0 0 0 0 0 0 0 0 0 0 0 4 0 0 0 0 0 0 0 0 0 0 0 0 0 0 0 0 0 0 0 0 0 0 0 0 3 0 2 4 0 0 0 0 0 0 0 0 40 0 0 0 0 3 1 0 1 0 0 15 0 8 0 0 0 0 0 0 0 0 0 0 5 0 0 1 1 0 1 0 4 0 0 0 0 0 1 0 
1 0 0 0 0 0 0 0 3 0 0 1 0 6 0 0 0 0 0 3 0 0 0 6 0 0 17 0 0 0 0 0 0 0 0 0 0 0 0 0 1 1 0 0 0 0 0 0 1 0 0 3 0 0 0 0 0 0 0 0 4 0 0 0 1 0 0 1 0 0 1 29 2 1 0 0 0 0 0 0 0 0 0 0 7 0 0 3 0 1 0 2 1 0 0 4 0 0 0 0 
1 0 1 0 0 0 0 0 3 0 1 0 0 0 0 0 0 1 0 1 0 0 0 7 0 2 0 0 0 0 0 1 0 0 0 1 0 0 0 0 0 0 0 0 0 0 1 0 2 0 2 5 0 0 0 0 0 0 0 0 26 0 0 0 0 0 0 0 0 0 1 19 0 9 0 0 0 0 0 0 0 0 0 0 6 0 0 3 0 0 0 1 3 0 0 3 0 0 0 0 
0 1 1 0 0 0 0 0 5 0 0 0 0 0 0 0 0 0 0 7 0 0 1 4 0 1 0 0 0 0 0 1 0 0 0 0 0 0 0 0 1 0 0 0 0 0 0 0 2 0 0 14 0 0 0 0 0 0 0 0 16 1 1 0 0 1 0 0 0 0 0 19 0 7 0 0 0 0 0 0 0 1 1 2 6 0 0 3 0 0 0 0 3 0 1 0 0 0 0 0 
0 0 0 0 0 0 0 0 9 0 1 0 2 0 0 0 0 0 1 3 0 0 0 6 0 2 6 0 0 0 0 0 0 0 0 0 0 0 0 0 0 0 0 0 0 0 0 2 2 0 0 7 0 0 0 0 0 1 0 0 7 0 0 0 0 0 0 0 0 0 0 29 0 3 0 0 0 0 0 0 0 0 0 0 7 0 0 5 1 0 0 0 3 0 1 2 0 0 0 0 
0 0 2 0 0 0 1 0 2 0 0 0 0 0 0 0 0 0 0 3 1 1 1 4 0 0 0 0 0 0 0 1 0 0 0 0 0 0 0 0 0 0 0 0 0 0 0 1 0 0 1 4 0 0 0 0 0 0 0 0 35 0 0 0 0 2 0 0 0 0 0 21 0 6 0 0 0 0 0 0 0 0 0 0 4 0 0 1 0 1 1 0 5 0 0 2 0 0 0 0 
0 0 2 0 0 0 0 0 3 0 0 0 0 0 1 0 0 0 0 2 0 0 0 5 0 0 0 0 0 0 0 0 1 0 0 0 0 0 0 0 0 0 0 0 0 0 0 0 1 0 0 3 0 0 0 1 0 1 0 0 42 0 0 0 0 1 0 0 0 0 0 17 0 7 0 0 0 0 0 0 0 0 0 0 6 0 0 3 0 0 0 0 2 0 0 2 0 0 0 0 
0 0 1 0 0 0 0 0 3 0 0 1 0 4 0 0 0 0 0 2 0 0 1 6 0 0 1 0 0 0 0 0 0 0 0 0 0 0 0 0 0 0 0 0 1 0 0 1 0 0 1 4 0 0 0 0 0 0 0 0 1 0 0 0 0 0 0 0 0 0 0 44 0 0 0 0 0 0 0 0 0 0 0 2 4 0 1 6 0 0 0 0 1 0 2 12 0 0 1 0 
0 0 1 0 0 0 0 0 3 0 0 0 0 0 0 0 0 1 0 1 0 0 1 9 0 0 0 0 0 0 0 1 0 0 0 0 1 0 0 4 4 0 0 0 0 0 0 0 1 0 0 13 0 0 0 0 0 1 0 0 2 0 0 0 0 0 0 1 0 0 0 40 0 0 0 0 0 0 0 0 0 0 0 0 4 0 0 2 0 0 0 0 2 0 0 7 1 0 0 0 
0 0 1 0 0 0 0 1 7 0 0 0 0 0 0 0 0 0 0 4 0 0 2 8 0 1 0 0 0 0 0 0 0 0 0 0 0 1 0 0 0 0 1 0 0 0 0 2 1 1 0 7 0 0 0 0 0 1 0 0 8 0 0 0 0 0 0 0 0 0 0 37 1 1 0 0 0 0 0 0 0 1 0 0 7 0 0 3 0 0 0 0 2 0 0 2 0 0 0 0 
0 0 0 0 0 0 0 0 5 0 0 0 0 0 0 0 0 0 0 0 0 0 1 5 0 2 0 0 0 0 0 1 0 0 0 0 0 0 0 0 0 1 0 0 0 0 0 0 3 0 1 11 0 0 0 0 0 0 0 0 11 0 0 0 0 1 0 0 0 0 0 41 0 7 0 0 0 0 0 0 0 0 0 0 4 0 0 0 0 0 0 0 0 0 0 6 0 0 0 0 
0 0 0 0 0 0 0 0 7 0 0 0 0 1 0 0 1 1 0 5 0 0 2 11 0 1 0 0 0 0 0 1 0 0 0 0 0 0 0 0 3 2 0 0 0 0 0 0 2 0 0 10 2 0 0 0 0 0 0 0 2 0 0 0 0 0 0 2 0 0 0 26 0 0 0 0 0 0 0 0 0 0 0 0 7 0 0 2 0 1 0 0 1 2 0 7 0 0 1 0 
0 0 0 1 0 0 0 0 6 0 0 1 0 0 0 0 0 0 0 5 0 0 3 3 0 0 0 0 1 0 0 2 0 0 0 0 0 0 0 0 0 1 0 0 0 0 0 0 0 0 2 13 1 0 0 0 0 0 0 0 7 0 0 0 0 0 0 0 0 0 0 29 0 5 0 0 0 0 0 0 0 0 0 0 6 0 0 5 0 0 0 1 1 3 1 2 1 0 0 0 
0 0 1 0 0 0 0 0 6 0 0 0 0 0 0 0 0 0 0 5 0 0 0 5 0 0 0 0 0 0 0 0 0 0 0 0 0 0 0 0 0 0 0 0 0 0 0 2 2 0 0 13 0 0 0 0 0 0 0 0 4 0 0 0 0 0 0 0 0 0 0 35 0 1 0 0 0 0 0 0 0 0 0 0 9 0 0 7 0 0 0 0 4 0 0 6 0 0 0 0 
0 0 2 0 0 0 0 0 4 0 0 0 0 0 1 1 0 0 0 5 0 0 1 9 0 0 0 0 0 0 0 1 0 0 1 0 0 0 0 0 4 1 0 0 0 0 0 0 1 0 0 8 0 0 1 0 0 0 0 0 5 0 0 0 0 0 0 0 0 0 1 31 0 0 0 0 0 0 0 0 0 0 0 0 6 0 0 10 0 0 0 0 1 0 1 4 1 0 0 0 
0 0 1 0 0 0 0 0 6 0 0 1 0 0 0 0 1 0 0 1 0 0 0 6 0 0 0 0 0 0 0 0 0 0 1 0 0 0 0 0 0 0 0 0 0 0 0 0 1 0 0 11 0 0 0 0 0 0 0 0 12 1 0 0 0 0 0 0 0 0 0 35 0 1 0 0 0 0 0 0 0 0 0 0 2 0 0 5 0 1 0 1 8 0 0 4 1 0 0 0 
0 0 5 0 0 0 0 0 2 0 0 0 0 0 1 0 2 0 0 0 0 0 1 1 0 0 0 0 0 0 0 0 0 0 0 0 0 0 0 0 2 0 0 0 0 0 0 0 1 0 0 8 0 0 0 0 0 0 0 0 38 0 1 0 0 1 0 0 0 0 0 21 0 7 0 0 0 0 0 0 0 0 0 0 5 0 0 2 0 0 0 0 1 0 1 0 0 0 0 0 
0 0 3 0 0 0 0 0 4 0 0 0 0 0 0 0 0 0 0 3 0 0 1 7 0 0 0 0 0 0 0 0 0 0 0 0 0 0 0 0 1 0 0 1 0 0 0 0 1 0 3 6 0 0 0 0 0 0 0 0 22 0 1 0 0 0 0 0 0 0 0 26 0 1 0 0 0 0 0 0 0 0 0 0 4 0 0 7 0 0 0 0 4 0 0 5 0 0 0 0 
0 0 1 0 0 0 0 0 5 0 0 0 0 0 0 0 1 0 0 4 0 0 0 12 0 2 0 0 0 0 0 0 0 0 0 0 0 0 0 0 0 0 0 0 0 0 0 1 1 0 0 8 0 0 0 0 0 0 0 0 2 0 0 0 0 0 0 0 0 0 0 41 0 1 0 0 0 0 0 0 0 0 0 0 10 0 0 5 0 0 0 0 1 0 0 4 0 1 0 0 
0 0 1 0 0 0 0 0 6 0 0 0 0 0 0 0 1 0 0 5 0 0 1 8 0 1 7 0 0 0 1 1 0 0 0 0 0 0 0 0 0 0 0 0 0 0 1 0 0 0 0 3 0 0 0 0 0 0 0 0 4 0 0 0 0 0 0 0 0 0 0 43 0 1 0 0 0 0 0 0 0 0 0 0 5 0 0 2 0 0 0 0 4 1 0 4 0 0 0 0 
0 0 0 0 1 0 0 0 4 0 0 0 0 0 0 0 0 2 0 3 0 1 1 7 0 0 0 0 0 0 0 0 0 0 0 0 1 0 0 1 2 0 0 1 0 0 0 1 5 0 0 7 0 0 0 0 1 0 0 0 1 0 0 0 0 0 0 0 0 0 0 38 0 1 0 0 0 0 0 0 0 0 0 0 4 0 0 7 0 0 1 0 5 1 0 4 0 0 0 0 
0 0 1 0 0 0 0 0 3 0 0 0 0 0 0 0 0 0 0 6 0 0 1 6 0 0 0 0 0 0 0 1 0 0 0 0 0 0 0 0 0 0 0 2 0 0 0 2 1 0 1 7 0 0 0 0 0 0 0 0 17 0 0 0 0 0 0 0 0 0 0 36 0 1 0 0 0 0 0 0 0 0 0 0 7 0 0 2 0 0 0 0 5 0 0 1 0 0 0 0 
0 0 0 0 0 0 0 0 6 0 0 1 0 0 0 0 0 0 0 2 0 0 1 14 0 1 0 0 1 0 0 1 0 0 0 0 0 0 0 0 0 0 0 1 0 0 0 4 4 0 1 3 0 0 0 0 1 0 0 0 1 0 0 0 0 0 0 0 0 0 0 45 0 0 0 0 0 0 0 0 0 0 0 0 5 0 0 4 0 0 0 0 1 0 0 3 0 0 0 0 
0 0 0 0 0 0 1 0 8 0 0 0 0 6 0 0 1 0 0 0 0 0 2 15 0 0 0 0 0 0 0 0 0 0 0 0 0 0 0 0 0 0 0 0 0 0 0 0 1 0 0 7 0 0 0 0 0 0 0 0 0 0 0 0 0 0 0 0 0 0 0 40 0 0 0 0 0 0 0 0 0 0 0 0 7 0 0 4 0 0 0 0 4 0 0 4 0 0 0 0 
0 0 0 0 0 0 0 0 7 0 0 0 0 5 0 0 0 0 0 1 0 0 2 9 1 1 0 0 0 0 0 2 0 0 0 0 0 0 0 0 0 0 0 0 0 0 0 0 3 0 0 4 0 0 0 0 0 0 0 0 0 0 0 0 0 0 0 0 0 0 0 42 1 0 0 0 0 1 0 0 0 0 0 0 6 0 0 10 0 1 0 0 0 0 0 4 0 0 0 0 
1 0 1 0 0 0 0 0 3 0 0 0 0 0 0 0 0 0 0 2 0 0 1 4 0 0 0 1 0 0 0 2 0 0 0 0 0 1 0 0 0 0 0 0 0 0 0 0 1 0 1 5 1 0 0 0 0 0 0 0 18 0 1 1 1 0 1 0 0 0 0 31 0 7 0 0 0 0 0 0 1 0 0 0 4 0 0 4 0 1 1 1 2 0 0 2 0 0 0 0 
0 0 0 0 0 0 0 0 5 0 0 2 0 0 0 0 0 0 0 4 0 0 0 14 0 0 0 0 0 0 0 0 0 0 0 0 0 0 0 0 0 0 0 0 0 2 0 5 3 1 0 4 0 0 0 0 0 0 0 0 1 0 0 0 0 0 0 0 0 0 1 38 0 1 0 0 0 0 0 0 0 0 0 0 6 0 0 5 1 0 0 0 5 0 0 2 0 0 0 0 
0 0 0 0 0 0 0 0 7 0 0 0 0 0 0 0 0 0 0 7 0 0 1 12 0 0 0 0 0 0 0 0 0 0 0 0 0 1 0 0 0 0 0 0 0 0 0 0 3 0 0 13 0 0 0 0 0 0 0 0 0 0 0 0 0 0 0 1 0 0 0 34 0 0 0 0 0 1 0 0 0 0 0 0 7 0 0 3 0 0 0 0 5 0 0 5 0 0 0 0 
0 0 0 0 0 0 0 0 5 0 0 0 0 0 0 0 0 1 0 3 1 0 0 9 0 1 3 0 0 0 0 0 0 0 0 0 0 0 0 0 1 0 1 0 0 2 0 0 7 1 1 5 0 0 0 0 0 0 0 1 0 0 0 0 0 0 0 0 0 0 0 35 0 4 0 0 0 0 0 1 1 0 0 0 9 0 0 6 0 0 0 0 0 0 1 0 1 0 0 0 
0 0 4 0 0 0 0 0 2 0 0 1 0 0 1 0 0 0 0 2 0 0 0 4 0 0 0 0 0 0 0 0 0 0 0 0 0 0 0 1 1 0 1 0 0 0 0 0 2 0 1 2 0 0 0 0 0 0 0 0 49 0 0 0 0 0 0 0 0 0 0 14 0 6 1 0 0 0 0 0 0 0 0 0 2 0 1 2 0 0 1 0 1 0 0 0 0 0 0 1 
0 0 0 0 0 0 0 0 8 0 0 0 0 0 0 0 0 0 0 0 0 0 0 7 0 0 0 0 0 0 0 0 0 0 0 0 0 0 0 0 1 1 0 0 0 0 0 0 0 0 0 8 0 0 0 0 0 0 0 0 9 1 0 0 0 0 1 1 0 0 0 43 0 5 0 1 0 0 0 0 0 0 0 0 4 0 0 4 0 0 0 0 1 1 0 4 0 0 0 0 
0 0 0 0 0 0 0 0 5 0 0 1 0 0 0 0 0 0 0 3 0 0 0 4 0 0 0 0 0 0 0 2 0 0 0 0 1 0 1 0 0 0 0 0 0 0 0 0 1 0 0 3 0 0 0 0 0 0 0 0 19 0 1 0 0 0 0 0 0 0 0 37 0 4 0 0 0 0 0 0 0 0 0 0 4 0 0 11 0 0 0 0 0 0 0 3 0 0 0 0 
0 0 1 0 0 0 0 1 6 0 0 1 0 0 0 0 0 0 1 3 0 0 1 1 0 1 0 0 0 0 0 0 0 0 0 0 0 0 0 0 1 0 0 0 0 0 0 0 0 0 1 6 0 0 0 0 0 0 0 0 15 0 0 0 0 0 1 0 0 0 0 34 0 10 0 0 0 0 0 0 0 0 0 0 8 0 0 2 0 0 0 0 1 0 0 4 0 0 0 1 
0 0 1 0 0 0 0 0 5 0 0 0 0 1 0 0 0 0 0 4 0 0 1 11 0 0 0 0 0 0 0 0 0 0 0 0 2 0 0 0 0 0 0 0 0 0 0 1 2 0 1 6 0 0 0 0 0 0 0 0 6 0 0 0 0 0 0 0 0 0 0 35 0 4 0 0 0 0 0 0 0 0 0 0 6 0 0 3 1 0 0 0 4 0 0 6 0 0 0 0 
0 0 0 0 0 0 0 0 9 0 0 0 0 0 0 0 0 0 0 4 0 0 0 1 0 0 0 0 0 0 0 0 0 0 0 0 0 0 0 0 1 0 0 0 0 0 0 1 1 0 1 10 0 0 0 0 0 1 0 0 29 0 0 0 0 1 0 1 0 0 0 18 0 8 0 0 0 0 0 0 0 0 1 0 5 0 0 2 0 2 0 0 3 0 0 1 0 0 0 0 
0 0 0 0 0 0 0 0 3 0 0 5 0 0 0 0 0 0 0 5 0 0 1 1 0 3 0 0 0 0 0 0 0 0 0 0 0 0 0 0 1 0 1 0 0 0 0 4 4 0 2 6 0 0 1 0 0 0 0 0 16 0 1 0 0 1 0 0 1 0 0 22 0 11 1 0 0 0 0 0 0 0 0 0 1 0 0 2 0 0 1 0 2 0 0 3 1 0 0 0 
0 0 1 0 0 0 0 0 2 0 0 0 0 0 0 0 0 1 0 0 0 0 0 4 0 0 0 0 0 0 0 1 0 0 0 0 0 0 0 0 0 0 0 0 0 0 0 0 0 0 1 3 0 0 0 0 0 0 0 0 42 0 0 1 0 0 0 0 0 0 0 25 0 12 0 0 0 0 0 0 0 0 0 0 4 0 0 2 0 0 0 0 0 0 0 1 0 0 0 0 
0 0 6 0 0 0 0 0 2 0 1 0 0 0 0 0 0 0 0 2 1 0 0 2 0 1 0 0 0 0 0 0 0 0 0 0 0 0 0 0 0 0 1 0 0 0 0 0 2 0 0 3 0 0 0 1 0 0 0 0 47 0 1 0 0 0 0 0 0 0 0 10 0 13 0 0 0 0 0 0 0 0 0 0 5 0 0 0 0 0 0 0 0 1 0 1 0 0 0 0 
0 0 0 0 0 0 0 0 6 0 0 0 0 0 0 0 0 0 0 6 0 0 1 3 0 0 0 0 0 0 0 2 1 0 0 0 0 0 0 0 0 0 0 0 0 0 0 0 2 0 0 16 1 1 0 0 2 1 0 0 3 1 0 0 0 0 0 0 0 0 0 39 0 1 0 0 0 1 0 0 0 0 0 0 7 0 0 1 0 0 0 0 0 1 0 4 0 0 0 0 
0 0 0 0 0 0 0 0 5 0 0 5 0 1 0 0 0 0 0 3 1 0 0 9 1 0 0 0 0 0 0 0 2 1 0 0 0 0 0 0 0 0 0 1 0 0 0 0 3 0 2 3 0 0 0 0 0 0 0 0 1 0 0 0 0 0 0 0 0 0 1 27 1 6 1 0 0 1 0 0 0 1 0 0 12 0 1 5 0 0 0 0 3 0 0 3 0 0 0 0 
0 0 1 0 0 0 0 0 7 0 0 0 0 3 0 0 0 0 0 4 1 0 0 5 0 0 0 0 0 0 0 0 1 0 0 0 0 0 0 0 0 0 0 0 0 0 0 1 4 1 0 13 0 0 0 0 0 0 0 0 2 0 0 0 0 0 0 0 0 0 0 34 1 0 0 0 0 0 0 0 0 0 1 0 6 0 0 3 0 0 0 1 1 2 0 8 0 0 0 0 
0 0 2 0 0 0 0 0 6 0 0 0 0 0 0 0 0 1 0 2 0 0 0 0 0 1 0 0 0 0 0 1 0 0 0 0 0 0 0 0 1 0 0 0 0 0 0 1 2 0 2 7 0 0 0 0 0 0 0 0 14 0 0 0 0 0 0 2 0 0 0 34 0 1 0 0 1 1 0 0 0 0 0 0 11 0 0 1 0 0 0 0 8 0 1 0 0 0 0 0 
1 0 0 0 0 0 0 0 6 0 0 0 0 0 0 0 0 0 0 4 0 0 1 5 0 0 0 0 0 0 0 1 0 0 0 0 0 0 0 0 0 0 0 0 0 0 0 1 1 0 0 15 0 0 0 0 0 0 0 0 1 2 0 0 0 0 0 0 0 0 0 48 0 0 0 0 0 0 0 0 0 0 0 0 4 0 0 4 1 0 0 0 3 0 0 2 0 0 0 0 
0 0 0 0 0 0 0 0 6 0 0 0 0 0 0 0 0 1 0 3 0 0 1 11 0 0 0 0 0 0 0 3 0 0 0 0 0 0 0 0 1 0 0 0 0 1 0 1 2 0 0 8 0 0 0 0 0 0 0 0 1 0 0 1 0 0 0 0 0 0 0 41 0 1 0 0 0 0 0 0 0 0 0 0 5 0 0 3 0 0 0 0 4 0 0 6 0 0 0 0 
0 0 0 0 0 0 0 0 7 0 0 0 0 0 0 0 0 3 0 4 0 0 2 3 0 0 0 0 0 0 0 1 0 0 0 0 0 0 0 0 3 0 0 0 0 0 0 7 1 0 0 11 0 0 0 0 0 0 0 0 0 0 2 1 0 0 1 1 0 0 0 34 0 1 0 0 0 0 0 0 0 0 0 0 6 0 0 6 1 1 0 0 2 0 1 1 0 0 0 0 
0 0 0 0 0 0 0 0 4 1 0 3 1 0 0 0 0 0 0 3 0 0 0 3 0 0 6 0 0 0 0 1 1 0 0 0 2 0 0 0 0 0 0 0 0 0 0 0 3 0 1 4 0 0 0 0 0 0 0 0 10 1 2 0 0 0 0 0 0 0 0 29 0 3 0 0 0 0 0 0 0 0 0 0 10 0 0 6 0 0 0 0 3 0 0 3 0 0 0 0 
0 0 1 0 1 0 0 0 6 0 0 1 0 0 0 0 1 0 0 2 0 0 0 1 0 0 0 0 0 0 0 0 0 1 0 0 0 0 0 0 0 0 0 0 0 0 0 0 2 0 1 5 0 0 0 0 0 0 0 0 21 0 1 1 0 0 0 0 0 0 0 23 0 9 0 0 0 0 0 0 0 0 0 0 7 0 0 8 1 0 0 0 1 1 1 4 0 0 0 0 
0 0 1 0 0 0 0 0 5 1 0 0 0 0 0 0 0 1 0 2 0 0 0 1 0 1 0 0 0 0 0 0 0 0 0 0 0 0 0 1 2 0 0 0 0 0 0 0 0 0 0 1 0 0 0 0 0 1 0 0 40 0 0 0 0 0 0 0 0 1 0 22 0 14 0 0 0 0 0 0 0 0 0 0 1 0 0 1 1 0 0 0 0 0 1 2 0 0 0 0 
0 0 1 0 0 0 0 0 0 0 0 0 0 0 0 0 0 0 0 3 0 0 0 7 0 0 0 0 0 0 0 1 0 0 0 0 0 0 0 0 0 0 0 0 0 0 1 0 0 1 1 5 0 0 0 0 0 0 0 0 26 0 0 0 0 1 0 0 0 0 0 31 0 9 0 0 0 0 0 0 0 0 0 0 3 0 0 8 0 0 0 0 0 0 1 1 0 0 0 0 
0 0 1 0 0 0 0 0 4 0 0 3 0 0 0 0 0 0 0 4 0 0 0 8 0 0 0 0 0 0 0 1 0 0 0 0 0 0 0 0 0 0 0 0 1 0 2 0 1 0 0 5 0 0 1 0 0 0 0 0 13 0 1 0 0 0 1 0 0 0 0 39 0 0 0 0 0 0 0 1 0 0 0 0 8 0 0 3 0 0 0 0 0 0 0 2 1 0 0 0 
0 0 0 0 0 0 0 1 10 0 0 0 0 0 0 0 0 0 0 2 0 0 0 9 0 0 0 0 0 0 0 1 0 0 0 0 0 0 0 0 0 0 0 1 0 0 0 0 1 0 0 13 0 0 0 1 0 0 0 0 0 0 0 0 0 0 0 0 0 0 0 41 0 0 0 0 0 0 0 0 0 0 0 0 8 0 0 5 1 0 0 0 1 1 0 3 1 0 0 0 
0 1 3 0 0 0 0 0 0 0 3 4 0 0 0 0 0 1 0 0 0 0 0 0 0 1 7 1 0 0 0 0 0 1 0 1 0 0 0 0 2 0 3 0 0 1 0 2 0 0 1 0 0 1 0 0 0 0 0 0 40 0 0 0 0 2 0 0 0 0 0 0 0 21 0 0 0 0 0 0 0 0 0 0 0 0 0 0 0 0 0 0 0 4 0 0 0 0 0 0 
0 0 0 0 0 0 0 0 6 0 1 5 0 0 0 0 0 2 0 0 0 0 0 8 0 0 9 0 0 0 0 1 0 0 0 0 0 0 0 0 1 0 0 0 0 0 0 0 2 0 0 7 0 0 1 0 0 1 0 0 5 0 1 0 0 0 0 0 0 0 0 31 0 4 0 0 0 0 0 0 0 0 0 0 6 0 0 2 0 0 0 0 3 0 0 4 0 0 0 0 
0 0 2 0 0 0 0 0 5 0 0 0 0 0 0 0 0 0 0 4 0 0 0 2 0 3 0 0 0 0 0 0 0 0 0 0 1 0 0 0 0 0 0 0 0 0 0 0 3 0 1 4 0 0 0 0 0 0 0 0 24 0 0 0 0 0 0 0 0 0 0 23 0 12 0 0 0 0 0 0 1 0 0 0 6 0 0 4 0 0 0 0 0 4 0 1 0 0 0 0 
0 0 0 0 0 0 0 1 3 0 1 1 0 0 0 0 0 0 1 0 0 0 3 3 0 0 0 0 0 0 0 1 0 0 0 0 0 0 0 0 0 1 1 0 0 0 0 0 3 0 1 3 0 0 0 0 0 0 0 0 22 0 0 0 0 0 1 0 0 0 0 35 0 7 0 0 0 0 0 0 0 0 0 0 4 0 0 2 0 0 0 0 2 0 0 4 0 0 0 0 
1 0 2 0 0 0 0 0 4 0 0 0 0 2 0 0 0 0 0 2 0 0 2 3 0 0 0 0 0 0 0 0 0 0 0 0 0 0 0 0 0 0 2 1 0 0 0 0 2 0 0 7 0 0 0 0 0 0 0 0 15 0 0 0 0 0 0 0 0 0 0 37 0 3 0 0 0 0 0 0 0 0 0 0 4 1 0 4 0 0 0 0 2 0 1 5 0 0 0 0 
0 0 1 0 0 0 0 0 5 0 0 0 0 0 0 0 0 1 0 4 0 0 0 3 0 1 0 0 0 0 0 0 0 0 0 0 0 3 0 0 0 0 0 0 0 1 0 4 2 0 1 5 0 0 0 1 0 0 0 0 6 0 0 0 0 0 0 0 0 0 0 40 0 1 0 0 0 1 0 0 0 0 0 0 9 0 0 3 1 0 0 0 1 0 0 5 1 0 0 0 
0 0 0 0 0 0 0 0 5 0 0 0 0 0 0 0 0 0 0 2 0 0 1 16 0 0 0 0 0 0 0 2 0 0 0 0 0 0 0 0 0 0 0 1 0 0 0 0 0 0 0 4 0 0 0 0 3 0 0 0 1 0 0 0 0 0 0 0 0 0 0 40 0 3 0 0 0 0 0 0 0 0 1 0 4 0 0 6 0 0 1 0 5 0 0 5 0 0 0 0 
0 0 0 0 0 0 0 0 3 0 0 0 0 0 0 0 0 0 1 1 0 0 0 2 0 0 0 0 0 0 0 1 0 0 0 0 0 0 0 0 0 0 0 0 0 1 0 3 0 0 2 4 0 0 0 0 0 0 0 1 28 0 1 1 0 0 0 0 0 0 0 19 0 9 0 0 1 0 0 0 0 0 0 0 6 0 0 5 0 1 1 0 4 0 1 4 0 0 0 0 
0 0 1 0 0 1 0 0 5 0 0 0 0 0 0 0 0 0 0 0 0 0 0 6 1 0 0 0 0 0 0 1 1 0 0 2 0 0 0 0 0 3 0 1 0 0 0 0 0 0 0 12 0 0 0 0 0 0 0 0 8 0 0 0 0 0 0 0 0 0 0 32 0 0 0 0 0 0 0 0 1 0 0 0 3 0 0 8 0 0 0 0 3 7 0 4 0 0 0 0 
0 0 0 0 0 0 0 0 7 0 0 0 0 0 0 0 0 0 0 2 0 0 0 10 0 0 3 0 0 0 0 1 0 0 0 0 0 0 0 0 4 0 0 0 0 0 0 4 3 0 0 6 1 0 0 0 0 0 0 0 0 0 1 0 0 0 0 1 0 0 0 35 0 2 0 0 0 0 0 0 0 0 1 0 5 0 0 8 0 0 0 0 2 0 0 3 0 0 1 0 
0 0 0 0 0 0 0 0 8 0 0 0 0 0 0 0 1 0 0 5 0 0 0 7 0 1 0 0 0 0 0 0 0 0 0 0 0 0 0 0 2 0 0 1 0 0 0 0 3 0 0 5 0 0 0 0 1 1 1 0 0 0 0 0 0 0 0 0 0 0 0 36 0 3 0 0 0 0 0 0 0 0 1 0 9 0 1 8 0 0 0 0 2 0 2 2 0 0 0 0 
0 0 0 0 1 0 0 0 4 0 0 0 0 1 0 0 0 1 0 5 0 0 0 5 0 1 1 0 0 0 0 0 0 0 0 0 0 0 0 0 4 0 0 0 0 0 0 0 2 0 1 9 0 0 0 0 0 0 0 0 12 1 1 0 0 0 0 0 0 0 0 25 0 12 0 0 0 0 2 0 0 0 0 0 2 0 0 4 0 1 0 0 0 0 0 5 0 0 0 0 
0 0 1 0 0 1 0 0 3 0 0 0 0 0 0 0 0 2 0 2 0 0 0 3 0 0 4 0 0 0 0 0 0 0 0 0 1 0 0 0 1 0 0 1 0 0 0 7 1 0 0 6 0 0 1 0 0 0 0 0 20 0 0 0 0 0 0 0 0 0 0 29 0 7 0 0 0 0 0 0 0 0 0 0 3 0 0 1 0 1 0 0 2 0 0 3 0 0 0 0 
0 1 1 0 0 0 0 0 2 0 1 1 0 0 0 0 0 0 0 1 0 0 0 4 0 0 0 0 1 0 0 0 0 0 0 0 0 0 0 0 0 1 0 0 0 0 0 0 2 0 2 3 0 0 0 1 0 0 0 0 35 0 1 1 0 0 0 0 0 0 0 21 0 6 0 0 0 0 1 0 0 0 0 0 7 0 0 1 0 0 0 0 2 2 0 2 0 0 0 0 
0 0 2 0 0 0 1 0 1 0 2 8 1 0 0 0 0 0 0 1 0 0 1 2 0 0 2 2 0 0 0 0 0 0 0 0 0 0 0 0 2 1 1 0 0 0 1 0 0 0 1 2 0 0 0 0 0 1 0 0 25 0 3 0 0 1 4 0 1 0 0 9 0 15 0 0 0 0 0 0 0 0 0 0 1 0 3 2 0 0 0 0 3 1 0 0 0 0 0 0 
0 0 0 0 0 0 0 0 5 0 0 1 0 1 0 0 0 1 0 2 0 0 0 7 0 0 0 0 0 0 0 0 0 1 0 0 0 0 0 0 1 0 0 0 0 0 0 0 0 0 0 9 0 0 0 0 0 0 0 0 9 0 0 0 0 0 0 0 0 0 0 35 0 6 0 0 0 0 0 0 0 0 0 0 4 0 0 9 0 0 0 0 2 1 0 6 0 0 0 0 
0 0 0 0 0 0 0 0 3 0 0 0 0 0 0 0 0 0 0 5 0 0 0 12 0 1 0 0 0 0 0 0 0 0 0 0 1 0 0 0 0 0 0 0 0 0 0 0 4 0 0 9 0 0 0 0 0 0 0 0 4 1 0 0 1 0 0 0 1 0 1 29 0 4 1 0 0 0 0 0 0 0 0 0 8 0 0 5 0 1 0 1 1 0 2 5 0 0 0 0 
0 0 1 0 0 0 0 0 2 0 0 1 0 0 0 0 0 0 0 5 0 0 0 1 0 1 0 0 0 0 0 0 0 0 0 0 0 0 0 0 0 0 1 1 0 0 0 0 3 1 0 5 0 0 0 0 1 0 0 0 31 0 0 0 0 1 0 0 0 0 0 20 0 12 0 0 0 0 1 0 1 0 0 0 3 0 0 4 0 1 0 0 1 0 0 2 0 0 0 0 
2 0 1 0 0 0 0 0 0 0 0 4 0 1 0 0 0 2 1 0 0 0 0 1 0 0 0 0 0 0 0 0 0 0 0 0 0 0 0 0 0 0 0 0 0 0 1 0 0 1 4 3 0 0 0 0 0 1 0 0 46 0 1 0 0 1 0 0 0 0 0 4 0 22 0 0 0 0 0 0 0 1 0 0 0 0 0 0 0 0 1 0 1 0 0 1 0 0 0 0 
1 0 0 0 0 0 0 0 7 0 0 0 0 0 0 0 0 0 0 4 0 0 1 2 0 0 0 0 0 0 0 1 0 0 0 0 0 0 0 1 0 0 0 0 0 0 0 0 3 1 0 10 0 0 0 0 1 0 0 0 5 0 0 0 0 0 0 0 0 2 0 37 0 0 0 0 0 0 0 0 0 0 0 0 13 0 0 4 0 0 1 0 1 0 1 4 0 0 0 0 
0 0 2 0 0 0 0 0 5 0 0 0 0 0 0 0 0 0 0 4 0 0 0 6 0 1 0 0 0 0 0 1 0 0 0 0 0 0 0 0 1 0 0 0 0 0 0 0 1 0 1 7 0 1 0 0 0 0 0 0 16 0 0 0 0 0 0 0 0 0 0 29 0 5 0 0 0 0 0 0 0 0 0 0 2 0 1 8 0 0 0 0 2 1 0 5 1 0 0 0 
0 0 2 0 0 0 0 0 4 0 0 1 0 0 0 0 0 1 0 2 0 0 0 4 0 0 0 0 0 0 0 0 0 0 0 0 1 0 0 0 0 0 0 0 0 0 0 3 2 0 0 14 0 0 0 0 0 0 0 0 12 0 1 1 0 0 0 0 0 0 0 36 0 0 0 0 0 0 0 0 0 0 0 0 7 0 0 4 0 0 0 0 0 0 0 5 0 0 0 0 
1 1 0 0 0 0 0 0 6 0 0 0 0 0 0 0 0 0 0 1 0 0 1 4 0 2 0 1 0 0 0 1 0 0 0 0 0 0 0 0 0 0 0 0 0 0 0 0 2 0 1 2 0 0 0 0 0 0 0 0 31 0 0 0 0 0 0 0 0 0 0 22 0 7 1 0 0 0 0 0 0 0 0 0 5 0 0 5 0 0 0 1 3 0 0 2 0 0 0 0 
0 0 0 0 0 0 0 0 11 0 0 0 0 0 0 0 1 0 1 1 0 0 0 6 0 0 0 0 0 0 0 0 1 0 0 0 0 0 0 0 0 0 0 0 0 0 0 0 4 0 0 9 0 0 0 0 0 0 0 0 3 0 1 0 0 0 0 0 0 0 0 39 0 0 0 0 0 0 0 0 0 0 0 0 7 0 0 6 0 0 0 0 3 0 0 7 0 0 0 0 
0 0 0 0 0 0 0 0 1 0 0 2 0 0 0 0 0 0 0 1 0 0 0 3 0 0 0 0 0 0 0 0 0 0 0 0 0 0 0 0 0 0 0 0 0 0 0 1 1 0 6 5 0 0 0 0 0 1 0 0 43 0 1 0 1 0 0 0 0 0 0 8 0 19 0 0 0 0 0 0 0 0 0 0 2 0 0 0 0 0 1 0 1 1 0 2 0 0 0 0 
0 0 0 0 0 0 0 0 2 0 0 2 0 2 0 0 0 0 0 4 0 0 0 1 0 0 0 0 0 0 0 0 1 0 0 0 1 0 0 0 0 0 1 0 0 0 0 0 1 0 1 2 0 0 0 0 0 0 0 0 35 0 0 0 1 1 0 0 0 0 0 22 0 10 0 0 0 0 0 0 0 0 0 0 5 0 0 4 0 0 1 0 2 0 0 1 0 0 0 0 
0 0 1 0 0 0 0 0 4 0 0 1 0 2 0 0 0 1 0 5 0 0 0 6 0 0 0 0 0 0 0 0 0 0 0 0 0 0 0 0 1 0 0 0 0 0 0 0 1 0 1 3 0 0 0 0 0 0 0 0 31 0 0 0 0 1 0 0 0 0 0 26 0 6 1 0 0 0 0 0 0 0 0 0 3 0 0 2 0 0 0 0 1 0 1 2 0 0 0 0 
0 0 0 0 0 0 0 0 9 0 0 0 0 0 0 0 0 0 0 4 0 0 0 6 0 0 0 0 0 0 0 1 0 0 0 0 0 0 0 0 0 0 0 0 0 0 0 0 1 0 0 14 0 0 1 0 0 0 0 0 1 1 0 1 0 0 0 0 0 0 0 33 0 4 0 0 0 0 0 0 0 0 0 1 8 0 0 4 0 0 1 1 3 0 0 6 0 0 0 0 
0 0 0 0 0 0 0 0 2 0 0 1 0 0 0 0 1 0 0 2 0 0 0 3 0 1 0 0 0 0 0 0 0 0 0 0 0 0 0 0 0 0 0 0 0 0 0 0 5 0 2 7 0 0 0 0 0 0 0 0 33 0 1 0 0 0 1 0 0 0 0 21 0 9 0 0 0 0 0 0 0 0 0 0 4 1 0 2 0 0 1 0 0 0 0 2 0 0 0 1 
0 0 0 0 0 0 0 0 9 0 0 0 0 0 0 0 1 0 0 3 0 0 0 6 0 0 0 0 0 0 0 2 0 0 0 0 0 0 0 0 0 0 1 1 0 0 0 0 0 0 1 15 0 0 0 0 0 0 0 0 7 0 0 0 0 0 0 0 0 0 0 32 0 0 1 0 0 0 0 0 0 0 0 0 6 0 1 5 0 0 0 0 1 0 0 7 1 0 0 0 
0 0 1 0 0 0 0 0 3 0 0 0 0 1 0 0 0 0 0 5 0 0 2 15 0 2 0 0 0 0 0 0 0 0 0 0 1 0 0 0 0 0 0 0 0 0 0 0 3 0 0 14 1 0 0 0 0 0 0 0 1 0 0 0 0 0 0 0 0 0 0 26 0 0 0 0 0 0 0 0 0 0 0 0 8 0 1 9 1 0 1 0 1 0 0 4 0 0 0 0 
1 0 1 0 0 0 0 0 2 0 2 7 1 0 0 0 0 0 1 0 1 0 0 0 0 1 17 2 0 0 0 0 0 0 0 0 0 0 0 0 4 0 0 1 0 2 0 0 0 0 2 1 0 1 0 0 1 1 0 0 16 1 1 0 1 0 0 1 0 0 0 7 0 12 0 0 0 0 0 0 0 0 0 0 2 0 0 1 1 2 1 0 2 0 0 3 0 0 0 0 
0 0 0 0 0 0 0 0 6 0 0 0 0 0 0 0 1 0 0 2 0 0 0 10 0 0 4 0 0 0 0 0 0 0 0 0 0 0 0 0 0 0 0 0 0 0 0 0 2 0 0 4 1 0 0 0 0 0 0 0 16 0 0 0 0 1 0 0 0 0 0 34 0 1 1 0 0 0 0 0 0 0 0 0 5 0 1 4 0 0 0 0 1 0 0 6 0 0 0 0 
0 0 2 0 1 0 0 0 3 0 0 1 0 0 0 0 1 1 0 1 1 0 0 7 1 0 0 0 0 0 0 0 0 0 0 0 0 1 0 0 0 0 0 1 0 1 0 2 3 0 1 3 0 0 0 0 0 1 0 0 20 1 0 1 0 0 0 0 0 0 0 22 0 3 0 0 0 0 1 0 0 0 0 0 8 0 0 7 0 0 1 0 1 0 0 3 0 0 0 0 
0 0 0 1 0 0 0 0 3 0 0 0 0 0 0 0 0 1 0 0 0 0 0 13 0 1 0 0 0 0 0 1 0 0 0 0 0 0 0 0 1 0 0 0 0 0 1 0 0 0 0 10 0 0 1 0 0 0 0 0 4 0 0 0 0 0 0 0 0 0 0 37 0 6 0 0 0 0 0 0 0 0 0 0 6 0 0 8 0 0 0 0 2 0 0 4 0 0 0 0 
0 0 2 0 0 0 0 0 0 0 2 0 0 0 0 0 0 0 0 0 1 0 0 0 0 1 9 0 0 1 0 0 0 0 0 0 1 0 0 0 2 0 2 0 0 0 0 0 0 0 1 0 0 0 0 0 0 0 0 0 52 0 1 0 0 0 1 0 1 1 1 0 0 17 0 0 0 0 0 0 0 0 0 0 0 0 0 0 0 0 2 1 0 0 0 0 0 0 1 0 
0 0 0 0 0 0 0 0 3 0 0 0 0 0 1 0 0 0 0 0 0 0 1 6 0 1 0 0 0 0 0 0 0 0 0 0 0 0 0 0 0 3 0 0 0 0 0 0 4 0 0 7 0 0 0 0 0 0 0 0 11 1 0 0 0 0 0 2 0 0 0 34 0 3 0 0 0 0 1 0 0 0 1 0 7 0 0 4 0 0 0 0 0 6 0 4 0 0 0 0 
0 0 1 0 1 0 0 0 8 0 0 0 0 0 0 0 0 0 0 2 0 0 0 3 0 0 0 0 0 0 0 1 0 0 0 0 1 0 0 0 0 2 0 1 0 0 0 0 5 0 0 7 0 0 0 0 0 1 0 0 16 0 0 0 0 0 0 0 0 0 0 32 0 0 0 0 0 0 0 0 0 0 0 0 10 0 0 3 0 0 0 0 1 0 1 4 0 0 0 0 
1 0 0 0 0 0 0 0 7 0 1 1 0 1 0 0 0 0 0 1 0 0 0 8 0 0 0 0 0 0 0 1 0 0 0 0 0 0 0 0 1 1 1 0 0 0 0 1 3 0 1 9 0 0 0 0 1 0 0 0 1 0 0 0 1 0 0 0 0 0 0 35 0 1 0 0 0 0 0 0 0 0 0 0 6 0 0 6 0 0 0 0 3 0 0 8 0 0 0 0 
0 0 0 0 0 0 0 0 9 0 0 1 0 0 0 0 1 0 0 1 0 0 1 6 0 0 0 0 0 0 0 3 0 0 0 0 0 0 0 0 0 0 1 0 0 1 0 0 2 0 0 8 0 0 0 0 0 0 0 0 6 0 1 0 0 0 0 0 0 0 0 38 0 4 0 0 0 1 0 0 0 0 0 0 3 0 0 5 2 0 0 0 1 0 0 5 0 0 0 0 
0 0 0 0 0 0 0 0 4 0 0 0 0 0 0 0 0 1 0 3 0 0 0 7 0 0 4 0 1 0 0 1 0 0 0 0 0 0 0 0 2 0 0 0 0 0 0 0 1 0 0 7 0 0 0 0 0 0 0 0 5 1 0 0 0 1 0 0 0 0 0 40 0 4 0 0 0 0 0 0 0 0 0 0 5 0 1 4 0 0 0 0 2 1 0 5 0 0 0 0 
0 0 0 0 0 0 0 0 2 0 0 0 0 0 0 0 0 3 0 1 1 0 1 3 0 0 4 0 0 0 0 0 0 0 0 0 0 0 0 0 6 2 0 1 0 2 0 8 2 0 0 6 0 0 0 0 1 0 1 0 13 0 0 0 0 0 0 2 0 0 0 17 0 1 0 0 0 2 0 0 0 0 0 0 4 0 0 2 1 0 0 0 1 12 0 0 1 0 0 0 
0 0 0 0 0 0 0 0 4 0 1 7 0 0 0 0 0 0 0 4 0 0 0 11 0 1 0 0 1 0 0 1 0 0 0 0 0 0 0 0 1 0 1 0 0 0 0 0 3 0 0 5 0 0 0 0 0 0 0 0 0 0 2 0 0 0 1 0 0 0 0 34 0 0 0 1 0 0 0 0 0 0 0 0 9 0 0 4 1 0 0 0 4 0 0 4 0 0 0 0 
0 0 0 0 0 0 0 0 6 0 0 0 0 0 0 0 0 0 0 2 0 0 0 6 0 2 0 0 0 0 0 1 0 0 0 0 0 0 0 0 0 0 0 1 0 0 1 3 6 0 0 4 0 0 0 0 0 0 0 0 2 0 0 0 0 0 0 0 0 0 0 48 0 0 0 0 0 2 0 0 0 0 0 0 7 0 0 5 0 0 0 0 1 0 0 3 0 0 0 0 
0 0 0 1 0 0 0 0 1 0 0 2 1 1 0 0 0 0 0 4 0 0 0 6 0 1 1 0 0 0 0 0 1 0 0 0 1 0 0 0 0 0 0 0 0 0 0 1 1 0 0 10 0 0 0 0 0 0 0 1 6 0 0 0 0 1 0 0 0 0 0 34 1 6 0 0 0 0 0 0 0 0 0 0 5 0 0 7 0 0 0 0 1 0 1 4 0 1 0 0 
0 0 0 0 0 0 0 0 9 0 0 0 0 0 0 0 0 1 0 3 0 0 0 0 0 0 0 0 0 0 0 0 0 0 0 0 0 0 0 0 1 0 0 0 0 0 0 0 2 0 1 5 1 0 0 0 0 0 0 0 24 0 0 0 0 0 0 0 0 0 0 26 0 12 0 0 0 0 0 0 0 1 0 0 5 0 0 3 0 0 1 0 3 0 0 2 0 0 0 0 
0 0 0 0 0 0 0 0 5 0 0 0 0 0 0 0 0 2 0 2 0 0 0 7 0 1 1 0 0 0 0 0 0 0 0 0 0 0 0 0 1 0 0 0 0 0 1 4 2 0 0 6 0 0 0 0 1 0 0 0 0 0 0 0 0 0 0 0 1 0 0 45 0 1 0 0 0 0 0 0 0 0 0 0 6 0 0 5 0 0 0 0 2 0 0 7 0 0 0 0 
0 0 0 0 0 0 0 0 3 0 1 0 0 0 0 0 0 0 0 3 0 0 1 2 0 1 1 0 0 0 0 1 0 0 0 0 0 0 0 0 1 0 0 2 0 0 0 0 1 1 0 12 0 0 0 0 0 0 0 0 14 0 0 0 0 0 0 0 0 1 0 23 0 14 0 0 0 1 0 0 0 0 0 0 4 0 0 6 0 0 0 0 3 0 0 4 0 0 0 0 
0 0 0 1 0 0 0 0 5 0 0 3 0 0 0 0 0 0 0 3 0 0 0 9 0 1 0 0 0 0 0 0 0 0 0 1 0 0 0 0 0 2 0 0 0 0 0 2 1 0 0 5 0 0 0 0 0 0 0 0 7 0 3 0 0 0 0 0 0 0 0 39 0 2 0 0 0 0 0 0 0 0 0 0 4 0 0 4 0 0 0 0 2 2 0 4 0 0 0 0 
0 0 1 0 0 0 1 0 2 0 0 3 0 0 0 0 0 0 0 1 0 0 0 1 0 0 0 2 0 0 0 2 0 0 1 0 0 0 0 1 1 0 0 0 0 0 0 0 0 0 5 3 0 0 0 0 0 1 0 0 44 0 1 0 1 0 0 0 0 0 0 6 0 16 0 0 0 0 0 0 0 1 0 0 0 0 0 1 1 0 0 0 2 0 0 2 0 0 0 0 
0 0 1 0 0 0 0 0 4 0 0 3 0 1 0 0 0 1 2 1 0 0 0 1 0 0 0 0 0 0 0 2 0 0 0 0 0 0 0 0 3 0 0 1 0 0 1 0 4 0 4 3 0 0 0 0 0 1 0 0 26 0 0 0 0 0 0 1 0 0 0 21 0 9 0 0 0 0 0 0 0 0 0 0 3 0 0 5 0 0 0 0 1 0 0 1 0 0 0 0 
0 0 0 0 0 0 0 0 5 0 0 0 0 6 0 0 0 0 0 2 0 0 0 9 0 0 2 0 0 0 0 1 0 0 0 0 0 0 0 0 0 0 0 0 0 1 0 1 1 0 0 7 0 0 0 0 0 0 0 0 0 0 0 1 0 0 0 0 0 0 0 44 1 0 0 0 0 0 0 0 0 0 0 0 4 0 0 7 0 0 0 0 3 0 0 5 0 0 0 0 
0 0 0 0 0 0 0 0 9 1 0 0 0 0 0 0 0 0 0 4 0 0 0 8 0 1 0 0 0 0 0 0 0 0 0 0 0 0 0 0 0 0 0 0 0 0 0 0 4 0 1 19 0 0 0 0 0 0 0 0 0 0 0 0 0 0 0 0 0 0 0 39 0 0 0 0 0 0 0 0 0 0 0 0 4 0 0 3 0 0 0 0 0 0 1 6 0 0 0 0 
0 0 1 0 0 0 0 0 2 0 1 0 0 0 0 0 0 0 0 1 0 0 0 6 0 1 0 0 0 0 0 1 0 0 0 0 0 0 0 0 1 0 2 0 0 0 0 0 2 0 2 4 0 0 0 0 0 0 0 0 35 2 0 0 0 1 0 0 0 0 0 13 0 12 1 0 0 0 0 0 0 0 0 0 6 0 0 3 0 0 0 0 3 0 0 0 0 0 0 0 
0 0 0 0 0 0 0 0 5 0 1 1 0 0 0 0 0 0 0 4 0 0 0 8 0 0 0 0 0 0 0 0 0 0 0 0 0 0 0 0 1 0 1 0 0 0 0 0 4 0 0 12 0 0 0 0 0 0 0 0 0 0 0 0 0 0 0 0 0 0 0 42 0 0 0 0 0 0 0 0 0 0 1 0 7 0 0 5 0 0 0 0 1 0 0 6 1 0 0 0 
0 0 1 0 0 0 0 0 7 0 0 0 0 0 0 0 0 0 0 3 0 0 0 5 0 0 2 0 0 0 0 1 0 0 0 0 1 1 0 0 0 0 0 1 0 0 0 0 5 0 1 8 0 0 0 0 0 1 0 0 3 1 1 0 0 0 0 0 0 0 0 34 0 1 0 0 0 0 0 0 0 0 0 0 8 0 0 8 0 1 0 1 2 0 0 3 0 0 0 0 
0 0 0 0 0 0 0 0 3 0 0 0 0 1 0 0 0 0 0 1 0 0 1 8 0 0 0 0 0 0 0 0 0 0 0 0 1 0 0 0 0 0 0 0 0 0 0 0 1 0 0 8 0 0 0 0 0 0 0 0 15 0 0 0 0 0 0 0 0 0 0 40 1 5 0 0 0 0 0 0 0 0 0 0 6 0 0 4 0 0 0 0 0 0 0 4 0 0 0 1 
0 0 0 0 0 0 0 0 7 0 0 3 1 0 0 0 0 0 0 0 0 0 1 8 0 1 11 0 0 0 0 1 1 0 0 0 0 0 0 0 0 0 0 0 0 0 0 0 0 0 0 9 0 0 0 0 0 0 0 0 1 0 0 0 0 1 0 0 1 0 0 38 0 2 1 0 0 0 0 0 0 1 0 0 6 0 0 3 0 0 0 0 1 0 0 2 0 0 0 0 
0 0 0 0 0 1 0 0 6 0 0 0 0 0 0 1 0 0 0 5 0 0 0 6 0 2 1 0 0 0 1 0 0 0 0 0 0 0 0 0 0 0 0 0 0 0 0 0 3 0 0 8 0 0 0 0 1 0 0 0 4 0 1 0 0 0 0 0 0 0 0 32 0 0 0 0 0 0 0 0 0 0 0 0 8 0 1 4 0 0 1 0 2 0 0 11 1 0 0 0 
0 0 5 0 0 0 0 0 1 0 0 1 0 0 2 1 0 3 0 0 0 0 0 1 0 0 0 0 0 0 0 3 0 0 0 0 0 0 0 0 3 0 0 0 0 0 0 1 0 0 1 3 0 0 0 0 0 0 0 0 38 0 3 0 0 1 0 1 0 0 0 12 0 9 0 0 0 0 0 0 0 0 0 0 3 0 0 4 0 0 0 0 0 2 1 1 0 0 0 0 
0 0 2 0 0 0 0 0 0 0 0 1 1 0 0 0 0 0 1 1 0 0 0 7 0 2 1 1 0 0 0 2 0 0 0 0 0 0 0 0 0 1 0 0 0 0 0 0 1 0 2 3 0 0 0 0 0 0 0 0 28 0 1 1 0 0 0 0 0 0 0 17 0 21 0 0 0 0 0 0 0 0 0 0 1 0 0 1 0 0 0 0 2 0 0 2 0 0 0 0 
0 0 2 0 0 0 0 0 0 0 0 0 0 0 0 0 0 0 0 1 0 0 0 0 0 0 0 1 0 0 0 0 0 0 0 0 1 0 0 0 2 0 1 0 0 0 0 0 0 0 2 1 0 0 0 0 0 1 0 0 58 0 0 0 0 0 0 0 0 0 1 10 0 16 0 0 0 0 0 0 0 1 0 0 1 0 0 0 0 0 0 0 0 0 0 1 0 0 0 0 
0 0 5 0 0 0 0 0 1 0 1 0 2 0 2 0 0 0 0 0 0 0 0 0 0 0 3 0 0 0 0 0 0 0 0 0 0 0 0 0 2 2 0 0 0 1 0 2 0 0 0 1 0 0 0 0 0 0 0 0 48 0 0 0 0 1 0 2 0 0 0 5 0 10 0 0 0 0 1 0 0 0 0 0 2 0 1 1 0 0 0 0 2 4 0 1 0 0 0 0 
0 0 3 0 1 0 0 0 2 0 1 3 0 0 0 0 1 0 0 2 0 0 0 6 0 1 1 0 0 0 0 0 0 0 0 1 0 0 0 0 0 0 1 0 0 0 0 0 1 0 0 2 1 0 0 0 0 0 0 0 42 0 0 0 0 0 0 0 0 0 0 13 0 6 0 0 0 0 0 0 0 0 0 0 1 0 0 3 0 0 0 0 1 3 1 3 0 0 0 0 
0 0 0 1 0 0 0 0 1 0 0 3 0 1 0 0 0 0 0 2 0 0 1 5 0 0 0 0 0 0 0 0 0 1 0 0 0 0 0 0 0 2 0 0 0 0 0 1 0 0 0 12 0 0 0 0 0 0 0 0 13 0 0 0 1 0 0 1 0 0 0 33 0 5 0 0 0 0 0 0 0 0 0 0 6 0 0 3 3 0 0 0 0 1 0 4 0 0 0 0 
0 0 3 0 0 0 0 0 0 0 0 0 0 0 0 0 0 1 1 0 0 0 0 0 1 1 0 0 0 0 0 0 0 0 0 0 0 0 0 0 3 0 0 0 0 0 1 0 0 0 3 0 0 0 0 0 0 2 0 0 56 0 1 0 0 1 0 0 0 0 0 0 0 23 0 0 1 0 0 0 0 0 0 0 1 0 0 0 0 0 1 0 0 0 0 0 0 0 0 0 
0 0 2 0 0 0 0 0 4 0 1 5 0 5 0 0 0 0 0 0 0 0 0 3 0 0 0 1 0 0 0 1 0 0 0 0 0 0 0 0 5 5 0 0 0 0 0 0 0 0 4 5 1 0 0 0 0 0 0 0 23 0 1 0 0 0 0 0 0 0 0 9 1 8 0 0 2 0 0 0 0 0 0 0 6 0 0 1 1 0 0 0 4 2 0 0 0 0 0 0 
0 1 0 0 0 0 0 0 5 0 0 1 0 0 0 0 0 0 0 5 1 0 0 3 0 1 1 0 0 0 0 1 0 0 1 0 0 0 0 0 0 0 0 0 0 0 1 0 4 0 0 8 0 0 0 0 1 1 0 0 5 1 3 0 0 1 0 1 0 0 0 31 0 7 0 0 0 0 0 0 0 1 0 0 8 0 0 2 0 0 0 0 2 0 0 3 0 0 0 0 
0 0 3 0 0 0 0 0 2 0 1 0 0 0 0 0 1 2 0 2 0 0 0 4 0 1 0 0 0 0 0 0 0 0 0 0 0 0 0 0 0 0 0 1 0 0 0 5 0 0 2 11 0 0 0 0 0 0 0 0 24 0 0 0 0 0 0 0 0 0 1 24 0 2 1 0 0 0 0 0 0 0 0 0 6 0 0 2 0 0 0 0 2 2 0 1 0 0 0 0 
0 0 0 1 1 0 0 1 7 0 0 1 2 0 0 0 0 0 0 0 0 0 0 6 0 0 11 1 1 0 0 0 0 0 0 0 1 0 0 0 0 0 0 0 0 0 0 1 0 0 0 9 0 0 0 0 0 1 0 0 11 0 0 0 2 0 0 0 0 0 0 25 0 6 1 0 0 0 0 0 0 0 0 0 2 0 0 0 0 1 0 1 1 0 0 6 0 0 0 0 
0 0 0 0 0 0 0 0 6 0 0 0 0 0 0 0 0 0 0 1 0 0 0 3 0 0 0 0 0 0 0 2 0 0 0 0 0 1 0 0 0 0 0 1 1 0 0 0 2 0 0 11 0 0 0 0 1 1 0 0 0 1 0 0 0 0 0 0 0 0 0 38 0 1 0 0 0 1 0 0 0 0 0 0 10 0 0 7 1 0 1 0 5 0 0 4 1 0 0 0 
0 0 0 0 0 0 0 0 6 0 0 1 0 0 0 0 0 0 0 3 0 0 0 10 0 1 0 1 0 0 0 0 0 0 0 0 0 1 0 0 0 0 0 0 0 0 0 0 0 0 2 7 0 0 0 0 0 0 0 0 12 0 0 0 0 0 1 0 0 0 0 36 0 8 0 0 0 0 0 0 0 0 0 0 5 0 0 1 0 0 0 0 3 0 1 1 0 0 0 0 
0 0 0 0 0 0 0 0 5 0 0 0 0 0 0 0 0 1 0 3 0 0 0 7 0 0 0 0 0 0 0 0 0 1 0 0 0 0 0 0 0 0 0 0 0 1 0 1 0 0 0 9 0 0 0 0 0 0 0 0 22 0 0 0 0 0 0 1 0 0 0 31 0 3 0 0 0 0 0 0 0 0 0 0 5 0 0 2 0 0 0 0 0 1 2 5 0 0 0 0 
0 0 0 0 0 0 0 0 6 0 0 0 0 0 0 0 0 0 0 3 0 0 0 8 0 0 0 0 0 0 0 2 0 0 0 0 0 0 0 0 0 0 0 0 0 0 0 1 3 0 1 9 0 0 0 0 0 0 0 0 5 0 0 0 0 0 0 0 0 0 0 40 0 4 0 0 0 0 0 0 0 0 0 0 4 0 0 4 0 0 0 0 1 1 0 7 0 0 0 1 
0 0 0 0 0 1 0 0 7 0 0 0 0 0 0 0 0 0 0 1 0 0 0 8 0 1 0 0 0 0 0 2 0 0 0 0 0 0 0 0 0 0 0 0 0 0 0 5 2 0 0 13 0 0 0 0 0 0 0 0 3 0 0 0 0 0 0 1 0 0 0 44 0 0 0 0 0 0 0 0 0 0 0 0 1 0 0 3 0 1 0 0 0 0 0 7 0 0 0 0 
0 0 1 0 0 0 0 0 5 0 0 4 0 2 0 0 0 1 0 2 0 0 2 8 0 0 0 0 0 0 0 0 0 0 0 1 0 0 0 0 1 0 0 0 0 0 1 0 1 0 0 3 0 0 0 0 1 0 0 0 3 0 0 0 1 0 0 0 0 0 0 39 0 0 0 0 1 0 0 0 0 0 0 0 3 0 1 7 0 0 1 0 3 2 0 6 0 0 0 0 
0 0 0 0 0 0 0 0 3 0 0 1 0 0 0 0 0 0 0 1 0 0 0 11 0 1 0 0 0 0 0 0 1 0 0 1 0 0 0 0 0 0 0 0 0 0 0 1 1 0 1 5 0 0 0 0 0 0 0 0 19 0 0 0 1 0 0 0 0 0 0 34 0 6 0 0 0 0 0 0 0 0 0 0 4 0 0 3 0 0 1 0 1 0 0 3 1 0 0 0 
0 0 0 0 0 0 0 0 4 0 0 0 0 0 0 0 0 1 0 1 0 0 0 7 0 0 0 0 0 0 0 0 0 0 0 0 0 0 0 0 1 0 0 0 0 0 0 2 1 0 0 7 0 0 0 0 0 0 0 0 8 0 0 0 0 0 0 0 0 0 0 43 0 3 0 0 0 0 0 0 0 0 0 0 10 0 0 3 0 0 1 0 2 0 0 6 0 0 0 0 
0 0 0 0 0 0 0 0 3 0 0 0 0 2 0 0 0 0 0 1 0 0 2 11 0 1 0 0 0 0 0 1 1 0 0 0 0 0 0 0 0 0 0 0 0 0 0 1 3 0 0 7 0 1 0 0 0 0 1 0 10 0 0 0 0 0 0 0 0 0 0 37 0 0 0 0 0 1 0 0 0 0 0 0 7 0 0 5 0 0 0 0 2 0 0 3 0 0 0 0 
1 0 0 0 0 0 0 1 4 0 0 1 1 0 0 0 0 4 0 1 1 0 0 3 0 2 28 2 0 0 0 0 0 0 0 0 0 0 0 0 0 2 0 0 0 0 0 1 0 0 0 6 0 0 0 0 0 1 0 0 6 0 1 0 0 0 0 1 0 0 0 19 0 5 0 0 0 0 0 0 0 2 0 0 2 0 0 1 0 0 1 0 0 2 0 1 0 0 0 0 
1 0 0 0 0 0 0 0 5 0 0 0 0 1 0 0 0 0 1 5 0 0 0 9 0 0 1 0 0 0 0 0 0 0 0 0 0 0 0 0 0 0 0 0 0 0 0 1 0 0 3 3 0 0 0 0 0 1 0 0 15 0 0 0 0 0 0 0 0 0 0 33 0 6 0 0 0 0 0 1 0 0 0 0 5 0 0 5 0 0 0 0 0 0 1 2 0 0 1 0 
0 0 2 0 0 0 0 0 4 0 1 2 0 0 0 0 0 0 0 2 0 0 0 5 0 0 0 0 0 0 0 0 0 0 0 0 2 0 0 0 3 0 1 0 1 0 1 1 4 0 0 10 0 0 0 0 0 0 0 0 11 0 0 0 0 1 0 0 1 0 2 23 0 5 0 0 0 0 0 1 0 0 0 0 4 0 0 7 0 0 0 0 3 0 0 3 0 0 0 0 
0 0 0 0 0 0 0 0 5 0 0 0 0 0 0 0 0 1 0 3 0 0 1 9 0 0 0 0 0 0 0 0 0 0 0 0 0 0 0 0 0 0 0 0 0 0 1 0 3 0 0 11 0 0 0 0 0 0 0 0 6 0 0 0 0 0 0 0 0 0 0 40 0 4 0 0 0 0 1 0 0 0 0 0 8 0 0 1 0 0 0 0 1 0 0 5 0 0 0 0 
0 0 1 0 0 0 0 0 4 0 0 0 0 0 0 0 0 0 0 0 0 0 0 5 0 0 1 0 0 0 0 0 0 0 0 0 0 0 0 0 0 0 0 0 0 1 0 5 3 0 1 7 0 0 0 0 1 1 1 0 9 0 2 0 0 1 0 0 0 0 0 28 0 4 0 1 0 0 0 0 0 0 0 0 11 0 0 6 1 0 0 0 1 0 1 4 0 0 0 0 
0 0 0 0 0 1 0 0 4 0 0 0 0 0 0 0 0 0 0 2 0 0 0 16 0 0 0 0 0 0 0 1 0 0 0 0 0 0 0 0 0 0 0 0 0 0 1 0 1 0 0 9 0 0 0 0 0 0 0 0 1 0 0 0 0 0 0 0 0 0 0 44 0 2 0 0 0 0 0 0 0 0 0 0 8 0 1 4 0 0 0 0 0 0 1 4 0 0 0 0 
0 0 0 0 0 0 0 0 4 0 0 0 0 0 0 0 0 0 0 3 0 0 1 9 0 0 0 0 0 0 1 0 0 0 0 1 0 0 0 0 0 1 0 0 0 0 0 1 2 0 1 13 0 0 0 0 0 0 1 0 1 0 0 0 0 0 0 0 0 0 0 43 0 0 0 0 0 0 0 0 0 0 0 0 7 0 1 2 0 0 0 0 2 0 0 6 0 0 0 0 
