# Supplementary material for: Transferable Measurements of Heredity in Models of the Origins of Life
Source: PLoS One. 2015 Oct 19;10(10):e0140663. doi: 10.1371/journal.pone.0140663 (PMC4610668; doi:10.1371/journal.pone.0140663)
Supplement: S1 Data — (ZIP) [file pone.0140663.s001.zip › data/gard/pop1/Nmax200/seqs11.txt]

13 0 0 0 0 0 0 1 1 0 1 0 0 0 0 0 0 0 0 2 0 0 1 0 0 0 0 0 0 0 33 1 1 0 0 0 0 0 0 0 0 1 0 0 0 0 0 0 1 6 2 0 0 0 1 0 0 0 0 0 0 0 1 0 0 0 0 0 0 0 0 0 18 0 1 0 0 1 0 2 0 0 0 0 0 0 0 0 1 2 0 0 1 6 1 0 1 0 0 0 
0 0 0 0 0 0 0 0 0 0 0 0 0 0 0 11 0 0 1 0 0 0 0 0 0 0 0 0 0 0 12 0 0 2 1 0 0 0 0 1 0 1 0 0 0 0 1 0 0 1 0 0 0 0 0 0 0 0 1 0 0 0 0 2 3 0 0 3 0 0 0 0 17 3 0 0 0 0 0 0 0 0 0 0 0 0 0 7 3 0 0 0 0 29 1 0 0 0 0 0 
47 0 0 0 0 0 0 0 0 0 0 0 0 0 0 7 0 0 0 0 1 1 0 0 0 0 0 0 0 3 4 0 0 0 0 0 0 0 0 0 0 0 0 0 0 1 0 0 0 19 0 1 0 0 0 2 0 0 2 0 0 0 0 0 2 2 1 0 2 1 0 0 0 3 0 0 0 0 0 0 0 1 0 0 0 0 0 0 0 0 0 0 0 0 0 0 0 0 0 0 
1 2 0 0 0 0 0 0 0 0 1 1 2 0 0 18 0 4 0 2 0 2 0 0 0 0 0 0 0 1 0 0 0 1 1 0 2 0 0 3 1 2 0 0 0 0 0 0 1 2 0 0 0 0 0 0 0 1 0 0 0 0 0 1 0 0 0 6 0 0 0 1 2 7 0 0 0 0 0 0 0 0 0 0 0 1 1 8 1 1 0 0 0 20 1 2 0 0 0 0 
2 0 0 0 1 5 0 0 0 0 5 0 0 1 4 4 0 2 0 4 1 2 3 0 0 0 0 0 0 0 0 4 1 0 1 1 0 0 0 0 2 3 0 0 2 0 1 0 1 5 0 0 0 0 0 0 0 1 1 0 0 0 0 2 0 1 2 7 0 0 0 0 0 0 0 0 1 1 1 0 0 1 0 0 0 1 0 2 1 0 0 0 1 21 0 0 0 0 1 0 
5 1 0 0 0 0 0 0 0 0 0 0 1 0 0 36 0 1 0 2 0 0 1 1 0 0 0 0 0 0 0 6 0 0 0 0 0 0 0 0 0 0 0 0 0 0 0 0 0 1 1 0 0 0 0 0 0 0 0 0 1 0 0 2 0 0 0 0 0 0 0 0 19 5 0 0 0 0 0 0 0 0 0 0 1 0 0 2 2 0 0 0 0 11 1 0 0 0 0 0 
25 1 0 0 0 2 0 0 0 0 0 0 0 0 0 22 1 1 0 0 0 1 1 0 0 0 0 0 0 1 8 1 0 1 0 0 0 0 0 0 0 1 0 0 1 0 0 0 0 10 1 2 1 0 0 0 0 0 0 1 0 0 0 1 0 1 3 0 2 0 0 0 0 1 0 1 0 0 0 0 0 0 0 1 0 0 1 4 0 0 0 0 0 3 0 0 0 0 0 0 
26 0 0 1 0 0 0 0 0 0 1 0 0 0 0 2 0 0 0 0 0 1 0 0 0 0 0 0 0 0 44 0 0 0 0 0 0 0 0 0 0 0 0 0 0 0 0 0 1 6 0 0 0 0 0 0 0 0 0 0 0 0 0 1 0 2 0 0 0 1 0 1 0 0 0 0 0 1 0 0 0 0 0 0 0 0 0 3 3 1 0 0 0 5 0 0 0 0 0 0 
6 0 0 0 0 0 0 0 0 0 0 0 0 1 0 35 0 0 1 0 0 0 0 1 0 1 0 0 0 0 0 2 1 0 0 0 2 0 1 0 0 0 0 0 0 1 0 0 1 1 2 0 0 0 0 1 0 0 0 0 0 0 0 0 0 0 0 1 0 0 1 0 28 3 0 0 0 2 0 0 1 0 0 0 0 0 0 1 1 0 0 1 0 1 2 0 1 0 0 0 
38 0 0 0 1 0 0 0 2 0 0 0 1 0 0 0 0 1 0 0 1 1 0 0 0 0 0 0 0 1 12 7 0 0 0 0 0 0 0 0 0 0 0 1 0 0 0 1 0 6 0 1 0 1 0 0 0 2 0 0 0 0 0 4 2 0 0 1 3 0 0 0 0 0 1 0 0 1 0 0 0 0 0 1 0 0 0 2 3 0 0 1 1 3 0 0 0 0 0 0 
34 0 0 0 0 0 1 0 0 1 1 0 2 1 0 0 0 1 1 1 0 2 0 0 0 0 0 0 1 0 13 0 0 0 0 1 0 0 0 0 0 0 0 0 0 0 2 0 1 5 4 2 0 0 0 1 0 0 2 0 0 0 0 0 2 1 1 1 3 0 1 0 1 1 0 1 0 0 0 0 0 0 0 0 0 0 0 3 4 0 0 1 0 3 0 0 0 0 0 0 
8 0 0 0 0 0 0 0 0 0 4 0 1 0 0 0 0 0 0 0 0 5 5 0 0 0 0 0 0 0 50 0 0 0 0 0 0 0 0 0 0 1 0 0 0 0 0 0 0 0 0 2 1 0 0 0 0 0 0 1 0 1 0 1 0 0 0 0 2 0 0 0 1 1 0 0 0 0 0 0 0 0 0 0 0 0 0 5 0 0 0 0 1 9 1 0 0 0 0 0 
0 0 0 0 1 0 1 0 1 0 3 1 2 0 0 0 0 1 0 4 3 1 2 0 0 0 0 1 1 0 17 24 0 0 0 0 0 0 1 0 0 0 0 0 0 1 0 0 0 0 1 0 1 0 0 0 0 2 4 0 0 0 0 2 0 0 0 0 0 0 0 0 4 0 0 0 0 0 0 0 0 0 0 0 0 0 2 5 6 0 0 0 0 4 0 1 2 0 0 1 
32 1 1 0 0 1 0 0 1 0 0 0 1 0 0 29 0 0 1 0 1 0 0 0 0 2 0 0 0 0 0 0 0 0 0 0 0 0 0 0 0 0 0 0 0 0 1 0 0 11 1 0 0 0 0 0 0 0 0 0 1 0 0 0 1 0 0 0 0 0 0 0 5 5 0 0 0 0 0 1 0 0 0 1 0 0 0 0 0 0 0 0 0 1 1 0 0 0 0 1 
9 1 0 0 0 0 0 0 0 0 2 0 0 0 0 42 0 0 0 1 0 0 1 0 0 0 0 0 0 0 1 1 0 0 1 0 0 0 0 0 0 1 0 0 0 0 0 0 0 3 1 0 0 0 0 0 1 0 0 0 0 0 1 0 0 0 0 5 0 3 1 0 8 6 0 0 0 1 0 0 0 0 0 0 0 0 1 2 0 1 0 0 0 4 1 0 0 0 0 1 
25 0 1 0 0 0 0 0 0 0 1 0 0 0 0 0 0 0 0 0 3 0 0 0 0 0 0 0 0 2 0 9 0 0 0 0 1 0 0 1 0 0 0 0 0 0 0 0 0 11 1 0 0 0 0 0 0 1 1 0 0 0 0 2 0 2 1 2 1 0 0 0 1 0 0 0 0 0 0 0 0 0 0 0 0 0 0 4 1 0 2 0 0 26 0 0 1 0 0 0 
7 0 0 0 0 0 1 0 1 2 3 0 1 0 1 20 0 0 0 1 1 2 3 0 1 1 0 0 0 0 0 0 1 1 0 1 0 0 0 0 1 0 0 0 0 0 1 0 0 2 1 0 0 0 0 0 0 1 3 1 0 0 0 0 0 1 1 3 0 1 0 0 8 2 0 0 0 1 1 2 0 0 0 0 0 0 0 3 4 0 0 0 0 9 4 0 2 0 0 0 
48 0 0 0 0 0 0 0 0 0 5 0 0 0 0 1 0 0 0 1 0 1 1 0 0 1 0 0 0 0 4 0 0 0 0 1 0 0 0 0 0 0 1 0 0 0 0 0 0 10 3 1 0 0 0 0 0 5 0 1 0 0 0 0 0 2 2 0 1 0 0 0 0 2 0 0 0 0 0 0 0 1 0 1 0 0 1 1 0 0 0 0 0 2 0 0 2 1 0 0 
4 1 0 0 0 0 0 0 0 1 1 0 1 0 0 10 0 2 0 2 3 1 0 0 0 0 0 0 0 0 1 5 0 0 1 0 1 0 2 0 0 0 0 0 0 0 1 0 0 4 1 0 0 0 0 0 1 0 3 0 0 0 0 4 0 0 0 4 0 0 0 0 0 3 0 2 0 8 1 0 1 1 0 0 1 0 0 10 2 0 0 0 0 14 1 0 0 0 1 1 
2 0 0 0 0 1 0 0 1 0 2 0 0 0 0 36 0 0 1 4 0 3 2 0 0 0 0 0 0 0 1 2 0 1 0 0 0 0 0 0 0 1 0 1 0 0 0 0 0 1 0 0 0 0 0 0 0 1 0 0 0 0 0 0 0 0 0 2 0 2 0 0 1 9 1 0 0 1 0 0 0 0 0 0 1 0 0 6 3 0 0 0 0 14 0 0 0 0 0 0 
16 0 0 0 1 0 0 0 2 0 0 1 0 0 0 3 0 0 0 11 3 1 0 1 0 2 0 0 1 0 0 0 1 0 0 0 1 0 1 0 0 2 0 0 0 0 1 0 1 9 2 1 0 0 0 0 0 1 5 0 0 0 0 0 2 1 2 3 0 0 0 0 3 0 0 3 0 0 1 0 0 0 0 0 0 1 0 6 2 0 0 0 0 6 0 0 1 0 0 2 
34 0 0 0 1 0 0 0 0 0 0 0 0 0 0 0 0 0 0 0 0 0 0 0 0 0 0 0 0 0 42 0 0 0 0 0 0 0 0 0 0 0 0 0 0 0 1 0 0 1 0 1 0 0 0 0 0 0 0 0 0 0 0 2 0 0 0 1 2 0 0 0 9 0 0 0 0 0 0 0 0 0 0 0 0 0 0 2 0 0 0 0 0 4 0 0 0 0 0 0 
13 0 1 0 0 0 0 0 0 0 0 0 0 1 0 17 1 0 1 0 0 1 2 0 0 1 1 0 1 0 0 0 0 0 0 0 0 0 0 0 0 1 0 1 0 1 0 1 0 5 0 0 0 0 0 0 0 2 0 0 0 0 0 0 1 0 0 3 0 1 0 0 29 2 0 0 0 0 0 0 0 0 0 0 0 0 0 2 1 0 0 0 0 6 3 0 0 1 0 0 
0 1 0 0 0 0 0 0 0 0 1 0 1 0 0 30 0 0 2 2 1 2 0 0 0 0 0 0 0 0 1 3 0 0 0 0 0 0 1 0 0 1 0 0 1 0 1 1 0 0 1 0 1 0 0 0 0 1 2 0 0 0 0 0 0 0 0 1 0 2 0 0 25 5 0 0 0 0 0 0 0 0 0 0 0 0 0 2 1 0 0 0 1 9 0 0 0 0 0 0 
4 0 0 0 0 0 0 0 0 0 1 1 1 0 0 20 0 0 0 2 0 2 2 0 0 0 0 0 0 0 0 3 3 0 0 0 0 0 1 1 0 4 0 0 0 0 0 0 2 3 1 0 0 0 0 0 1 1 0 0 1 0 0 2 2 1 0 7 0 0 1 0 3 3 1 2 0 3 0 1 0 0 0 0 0 0 1 4 0 2 0 0 0 11 0 0 1 0 0 1 
22 0 0 0 3 1 0 0 0 0 0 0 0 1 0 24 0 0 0 0 0 0 0 0 0 0 0 0 0 2 3 5 0 0 0 0 0 0 0 0 0 1 0 0 0 0 0 0 0 11 2 2 0 0 0 0 0 3 0 1 1 0 0 0 0 1 3 1 0 0 0 0 0 0 0 0 1 0 1 0 0 4 0 1 0 1 2 0 1 0 0 0 1 1 0 0 0 0 0 0 
32 1 0 0 0 0 0 0 0 0 0 0 1 0 0 1 0 0 1 0 0 2 0 0 0 0 0 1 0 2 3 2 0 1 0 0 0 0 0 0 0 0 0 0 0 0 0 0 1 10 2 0 0 1 0 0 0 0 0 1 0 0 0 1 0 3 0 7 1 0 0 0 11 0 0 0 0 0 0 1 1 0 0 0 0 1 0 1 0 1 0 0 0 8 1 0 0 0 0 1 
34 0 2 0 0 0 0 0 0 1 1 0 0 0 0 1 0 1 0 0 0 0 0 0 0 0 0 0 0 1 19 3 0 0 0 1 0 0 0 0 0 0 0 0 0 0 0 0 0 9 1 1 0 0 0 0 0 4 0 1 0 1 0 1 1 2 0 0 1 0 0 0 0 0 0 1 0 0 0 0 0 0 0 1 0 0 0 0 4 2 0 0 0 6 0 0 0 0 0 0 
1 0 1 1 0 0 0 0 1 0 1 0 1 0 0 1 0 0 0 1 4 4 1 0 0 1 0 0 0 0 36 7 0 0 0 0 0 0 2 1 0 0 0 0 0 0 1 0 0 0 0 1 0 0 0 0 0 2 6 1 0 0 0 0 1 1 2 2 0 0 0 0 3 0 0 1 0 1 0 0 0 0 0 0 0 1 0 5 2 0 1 0 0 1 0 1 0 0 1 2 
1 0 1 1 0 0 0 0 0 0 2 0 0 0 0 0 1 0 0 1 2 0 0 0 0 0 0 0 0 0 50 8 0 0 0 0 1 0 1 0 0 0 0 0 0 0 1 0 0 0 0 3 0 0 0 0 0 0 3 1 0 0 0 0 0 0 0 2 0 0 1 0 0 1 0 1 0 3 1 0 0 0 0 0 0 0 0 1 4 0 0 0 0 5 0 1 1 0 0 2 
34 0 0 0 0 1 0 0 0 0 4 0 1 0 1 3 0 0 0 0 0 1 1 0 0 1 0 1 0 0 11 3 2 0 1 0 0 0 0 0 0 2 0 1 0 1 0 0 1 9 1 1 0 0 0 0 0 1 2 0 0 0 0 1 1 1 1 4 2 0 0 0 0 0 0 0 0 0 0 0 1 0 0 0 0 0 0 0 1 0 0 0 0 4 0 0 0 0 0 0 
34 0 0 0 0 0 0 0 0 0 0 0 0 0 0 2 1 0 0 0 0 0 0 0 0 0 0 0 0 0 3 30 0 0 0 0 0 0 1 0 0 0 0 0 0 0 0 0 0 10 4 0 1 0 0 0 0 1 1 0 0 0 0 0 0 2 1 0 0 0 0 0 0 0 0 0 0 6 0 0 0 0 0 0 0 0 0 1 0 0 1 0 0 0 0 0 0 0 0 1 
8 0 0 1 0 0 0 0 0 0 0 0 0 0 0 2 1 0 0 3 0 0 0 0 0 1 1 0 0 0 58 0 0 0 0 0 0 0 0 0 0 0 0 0 0 1 2 0 0 1 0 1 0 0 0 0 0 0 0 0 0 0 0 0 1 0 0 1 2 0 0 0 1 1 0 0 0 1 0 0 0 0 0 0 0 1 0 3 3 0 0 0 0 5 0 0 1 0 0 0 
8 0 0 0 1 2 0 0 0 0 6 0 1 0 1 4 3 0 0 4 0 1 4 1 0 0 0 0 1 0 2 0 0 0 0 2 0 0 0 1 0 0 0 0 0 0 2 0 3 0 2 1 0 0 0 0 0 1 0 1 0 0 0 2 1 0 1 1 1 0 0 1 1 2 1 0 0 0 1 0 0 0 0 1 0 0 2 6 3 0 0 0 1 23 0 0 0 0 0 0 
1 0 0 0 0 0 0 0 0 0 0 0 0 1 0 6 0 0 0 1 2 5 0 0 0 0 1 0 0 0 0 8 0 0 0 0 0 0 3 1 0 2 1 0 0 0 0 0 0 1 1 0 0 0 0 1 0 2 2 0 0 0 0 5 0 0 0 2 0 1 0 0 5 2 0 0 0 3 0 0 0 1 0 0 0 0 1 9 2 1 0 0 0 28 0 0 1 0 0 0 
27 0 0 0 0 0 0 0 0 0 0 0 1 2 1 9 0 1 0 3 0 0 0 0 0 0 1 0 0 4 4 0 1 0 0 0 0 0 0 0 0 0 0 0 0 0 1 0 0 15 0 1 0 0 0 0 0 7 0 0 0 0 0 0 4 2 0 1 1 0 1 0 2 3 0 0 0 0 1 0 0 0 1 0 0 0 0 1 2 1 0 0 0 1 0 0 0 1 0 0 
0 0 0 1 1 0 0 0 0 0 0 0 1 0 0 3 0 1 0 0 0 4 1 2 0 1 0 0 0 0 32 3 0 0 0 0 0 0 0 0 0 1 0 0 0 0 0 1 0 0 0 0 0 0 0 0 0 1 0 0 0 0 0 0 1 0 1 0 0 0 0 0 36 0 0 0 0 2 0 0 1 1 0 0 0 0 0 1 0 0 0 0 0 2 2 0 0 0 0 0 
18 1 0 0 0 0 0 0 0 0 0 1 1 0 0 33 1 0 0 3 0 0 0 0 0 0 0 0 0 0 1 3 1 0 0 1 0 0 0 0 0 1 0 0 0 0 0 1 0 6 0 1 0 0 1 0 0 0 0 0 1 0 0 2 0 0 1 5 0 2 0 0 0 3 0 0 0 1 0 0 0 0 0 0 0 0 0 0 0 0 0 0 0 9 1 0 0 0 0 1 
1 0 0 0 0 0 0 0 0 0 4 0 0 0 1 14 0 0 0 1 0 1 2 0 0 0 0 0 0 0 1 0 0 0 0 1 0 0 0 0 0 0 0 1 0 0 1 0 1 3 0 0 1 0 0 0 1 0 0 1 0 0 0 3 0 0 0 1 0 1 0 0 21 1 0 0 0 0 0 0 0 0 0 1 0 0 0 7 1 1 0 0 0 23 2 0 3 0 0 0 
0 0 0 0 0 0 0 0 0 0 0 0 2 1 0 1 3 2 1 3 0 2 2 0 0 0 0 0 0 2 2 7 0 0 0 0 0 0 1 0 0 0 0 0 1 0 0 0 3 13 1 0 0 0 0 1 0 3 0 0 0 0 0 0 1 0 0 1 0 0 0 0 6 1 1 0 0 0 0 1 0 4 0 0 0 0 1 8 2 1 0 0 2 19 1 0 0 0 0 0 
2 0 0 0 0 4 0 0 0 0 5 0 0 0 0 9 0 1 0 3 0 1 4 0 0 0 0 0 0 0 6 1 1 0 0 1 0 0 0 3 0 0 0 0 0 0 2 0 1 1 0 0 1 0 1 0 0 0 2 0 0 1 0 3 0 1 1 5 0 0 0 1 0 0 0 0 1 0 0 0 0 0 0 1 0 0 0 7 4 0 0 0 0 24 0 0 1 1 0 0 
30 1 0 1 0 0 1 0 0 0 2 0 2 0 0 2 0 0 0 3 1 0 1 1 0 3 0 0 0 0 2 0 0 0 0 0 0 0 0 0 0 2 0 0 0 0 0 0 0 6 0 0 0 1 0 0 0 1 0 0 0 0 1 0 0 2 0 2 1 0 0 0 13 0 0 0 0 0 1 0 0 0 0 0 0 1 0 6 5 1 0 1 0 4 0 0 0 1 1 0 
45 0 1 0 0 0 0 0 1 0 0 1 1 0 0 1 0 0 0 0 0 0 1 0 1 0 0 0 0 0 12 0 0 0 0 0 0 0 0 0 0 0 0 0 0 0 0 0 1 9 2 0 0 0 0 0 0 3 0 1 0 0 0 0 0 2 0 3 2 0 0 0 1 0 0 0 0 0 0 0 0 0 0 0 1 1 2 2 5 0 0 0 0 1 0 0 0 0 0 0 
1 0 0 0 1 0 0 0 0 0 1 2 0 0 0 4 0 0 0 14 2 0 2 0 0 0 0 0 0 0 0 1 0 0 0 0 1 0 3 0 0 1 0 0 0 0 1 0 0 0 0 0 1 0 0 0 1 2 5 1 0 0 0 4 0 0 0 1 0 1 0 0 7 2 0 1 0 2 0 0 0 1 0 0 0 0 1 9 3 0 0 0 0 24 0 0 0 0 0 0 
4 3 0 0 0 0 0 0 0 0 9 0 0 0 0 48 1 1 0 0 0 0 3 0 0 2 0 0 0 0 0 1 1 0 0 1 0 0 0 0 0 0 0 0 0 1 0 1 0 3 0 0 0 0 0 0 0 0 0 0 1 0 1 1 3 0 0 0 0 0 0 0 3 8 0 0 0 1 0 0 0 0 0 1 0 0 0 0 0 1 0 0 0 0 0 0 1 0 0 0 
25 0 0 0 0 0 0 0 0 0 0 0 0 0 0 0 0 0 0 0 0 1 0 0 0 0 0 1 0 0 2 41 1 1 0 0 0 0 1 0 0 0 0 0 1 0 0 0 1 0 1 0 0 0 0 0 0 0 1 0 1 0 0 3 0 1 0 1 1 0 0 0 0 0 0 0 1 3 0 0 0 0 0 0 0 0 0 1 0 1 1 0 2 5 1 0 0 0 1 0 
1 1 0 0 0 0 0 0 0 0 0 1 1 0 0 54 0 2 0 4 0 0 0 0 0 0 0 0 0 0 1 0 0 0 0 0 0 1 0 0 0 1 0 1 0 0 0 0 0 1 4 0 0 0 0 0 2 0 0 0 1 0 1 0 1 0 0 2 0 0 0 0 4 10 0 0 0 0 1 0 0 0 1 0 0 1 0 2 0 0 0 0 0 0 0 0 0 1 0 0 
0 0 1 0 1 1 0 0 0 0 0 2 0 0 0 0 1 0 0 2 4 0 0 1 0 0 0 0 0 0 0 2 1 0 0 1 0 0 2 0 2 0 0 0 0 0 0 1 0 0 0 1 0 0 0 0 0 5 6 1 0 0 0 2 1 0 0 2 0 0 0 0 9 2 0 5 0 1 0 1 0 2 0 0 0 0 1 8 6 0 0 0 1 22 1 0 0 0 0 1 
6 0 0 1 0 0 1 0 0 0 0 0 1 1 0 19 0 0 0 0 0 0 0 0 0 0 0 0 0 0 17 32 0 0 0 0 0 0 0 0 0 1 0 0 0 0 0 0 0 5 0 0 0 0 1 2 0 1 0 0 0 0 0 0 0 0 0 0 0 1 0 0 0 1 0 0 0 5 0 0 0 0 0 0 0 0 0 1 1 0 1 0 0 0 0 0 0 1 0 1 
22 0 0 1 1 0 0 0 0 0 0 0 1 0 0 2 0 0 1 0 0 1 2 0 0 0 0 0 0 5 20 1 0 1 0 0 0 0 1 0 0 0 0 0 0 0 0 1 0 10 6 0 0 0 0 0 0 1 0 0 0 0 0 0 4 2 2 0 1 0 0 1 6 0 0 0 0 1 0 0 0 1 0 0 0 0 0 2 1 0 0 0 0 1 0 0 0 0 1 0 
0 0 0 0 0 0 0 0 0 0 10 0 0 0 0 1 0 0 1 2 0 4 4 0 0 0 0 0 0 0 0 0 0 0 0 2 2 0 0 3 0 1 0 0 0 0 0 1 1 1 0 0 0 0 0 0 1 2 0 0 0 0 0 1 1 0 0 1 0 0 0 0 14 2 0 0 0 0 0 1 0 0 0 0 0 0 1 8 7 0 0 0 0 26 1 0 1 0 0 0 
21 1 0 0 0 0 0 0 0 0 1 0 0 0 2 30 1 0 0 1 0 1 0 0 0 0 0 0 0 0 0 0 0 0 0 1 0 0 0 0 0 0 0 0 0 0 1 1 0 7 1 0 0 1 0 0 0 0 0 1 0 0 0 0 2 0 0 0 1 1 0 0 4 8 0 1 0 0 0 0 0 0 0 0 0 0 0 3 1 0 0 0 2 5 0 1 0 0 0 0 
3 2 1 0 1 0 1 0 1 0 3 0 1 1 0 22 0 1 0 1 1 2 1 0 0 0 0 0 0 0 4 1 0 0 1 0 0 0 0 0 0 0 0 0 0 0 1 1 1 4 0 1 0 0 0 0 0 3 1 0 0 0 0 1 0 4 1 4 0 0 0 1 1 3 1 0 0 3 2 0 0 0 1 0 0 0 0 5 3 1 0 0 0 8 0 0 1 0 0 0 
0 1 1 0 0 1 0 0 0 0 0 2 1 1 0 38 0 1 0 1 0 0 0 0 0 0 0 0 0 0 0 0 0 0 0 0 2 1 0 1 0 0 0 1 0 0 0 0 0 0 0 0 0 0 0 0 0 0 0 0 0 0 0 0 0 0 0 0 0 0 0 1 13 6 0 0 0 0 0 0 0 0 0 1 0 0 0 4 3 0 0 0 0 20 0 0 0 0 0 0 
36 2 0 0 3 0 0 0 0 0 1 0 0 0 0 20 0 0 0 0 0 0 0 0 0 0 0 0 0 0 0 0 0 0 0 0 2 0 0 2 0 1 0 0 0 0 0 0 0 7 1 0 0 0 0 0 0 2 0 0 0 0 0 0 0 1 2 1 0 1 0 0 1 4 0 0 0 0 0 0 0 1 0 1 0 0 1 0 3 0 0 0 0 5 0 2 0 0 0 0 
40 0 0 1 0 0 0 1 0 0 1 0 0 0 0 2 0 1 0 4 0 0 0 0 1 0 0 0 0 1 15 0 0 0 0 0 0 0 0 0 0 0 0 0 0 0 0 0 0 14 3 1 0 0 0 0 0 1 0 0 0 0 0 0 0 0 2 0 2 0 0 1 0 1 0 0 0 0 0 0 0 0 1 1 0 0 0 1 0 0 0 0 0 2 1 0 1 1 0 0 
35 0 0 0 0 0 0 0 0 0 1 0 0 0 0 1 0 0 0 0 0 1 0 0 0 0 0 0 0 0 1 4 0 1 0 0 0 0 0 0 0 0 0 0 0 0 1 0 0 12 2 2 0 0 1 0 0 0 1 1 1 0 0 4 1 2 0 3 1 0 0 0 2 0 0 0 0 0 1 0 0 0 0 1 0 0 0 1 0 0 0 0 0 18 0 0 0 0 1 0 
2 1 0 0 1 0 1 0 0 0 0 0 0 0 0 3 0 0 1 0 0 1 2 2 0 2 0 0 0 0 0 18 0 0 0 0 0 1 1 0 0 0 0 0 0 0 1 0 1 1 1 0 0 0 0 0 0 2 0 1 0 0 0 1 0 0 0 1 0 0 0 0 31 0 0 1 0 1 0 0 0 2 0 0 0 0 0 1 4 0 0 0 0 13 0 0 0 2 0 0 
0 0 1 0 2 0 0 0 0 0 0 0 0 0 0 28 1 0 2 1 0 0 1 1 0 0 0 0 0 0 2 4 0 0 0 0 0 0 0 1 0 1 0 0 0 0 0 0 1 0 0 0 1 0 0 0 0 1 0 0 0 0 0 1 0 0 0 3 0 1 0 0 4 5 0 0 0 0 0 0 0 1 0 1 0 0 0 3 6 0 0 0 0 25 1 0 0 0 1 0 
29 0 0 0 0 0 0 0 0 0 0 0 0 0 0 2 0 0 1 0 0 0 1 1 0 0 0 0 0 2 1 1 1 0 0 0 0 0 0 0 0 0 0 0 0 0 1 0 0 9 1 1 0 0 0 0 0 0 3 0 0 0 0 0 3 1 3 1 0 0 0 0 31 0 0 0 0 0 0 0 0 0 0 0 0 1 0 0 2 0 0 0 0 3 1 0 0 0 0 0 
8 0 0 0 0 1 1 1 0 2 4 0 0 0 2 4 0 0 0 1 2 1 5 0 0 0 0 0 0 0 31 1 1 0 1 1 0 0 0 1 0 0 0 0 0 0 0 0 0 1 0 0 1 0 0 1 0 0 1 0 0 0 0 1 1 0 0 2 2 0 0 0 2 0 0 0 0 2 0 1 0 0 0 0 0 0 0 3 2 0 0 0 0 12 0 0 0 0 0 0 
26 0 0 1 1 0 0 0 0 0 0 0 1 0 0 1 0 0 0 0 1 1 0 1 0 0 0 0 0 0 46 0 0 0 0 0 0 0 0 0 0 0 0 1 0 0 0 0 0 5 2 0 0 0 0 0 0 0 0 0 0 0 0 0 0 1 1 0 2 0 0 0 5 0 0 0 0 0 0 0 0 0 0 0 0 0 0 1 0 0 0 0 0 2 0 0 0 0 0 1 
26 1 0 0 0 0 1 1 0 0 5 0 0 0 1 1 1 0 0 5 0 1 2 0 0 0 0 0 0 0 0 4 1 0 0 0 1 0 0 2 0 0 0 0 1 0 0 0 0 9 3 0 0 0 0 0 0 3 0 0 1 1 1 0 1 0 0 2 1 0 0 0 7 0 0 0 0 0 1 1 1 0 0 1 0 2 0 1 0 2 0 0 2 2 0 0 3 1 0 0 
2 0 0 0 0 0 0 0 1 0 2 2 1 0 0 23 0 0 1 3 1 1 0 0 0 0 0 0 0 0 0 7 1 0 0 0 0 0 0 0 0 0 0 0 0 0 1 1 2 0 3 0 0 0 0 0 0 0 3 0 2 0 0 0 0 1 0 10 0 0 1 0 1 2 1 2 0 0 0 0 0 0 0 1 0 0 0 1 0 0 0 0 0 19 0 0 1 0 0 3 
7 0 0 0 1 0 0 0 0 0 1 0 1 0 0 3 0 0 0 5 1 0 0 0 0 0 0 0 0 0 0 43 0 0 0 0 1 0 1 0 0 0 0 0 0 0 1 0 1 7 2 0 0 0 0 0 0 0 0 0 1 0 1 0 2 1 2 0 0 0 0 0 7 0 1 0 0 1 0 0 0 0 0 0 0 0 0 1 1 0 1 0 0 2 2 0 2 0 0 0 
0 0 0 0 0 0 0 0 0 0 1 0 0 1 0 25 1 5 0 0 0 0 0 2 1 1 0 0 0 0 0 0 0 0 0 1 0 1 0 0 0 0 0 0 1 0 0 0 0 0 1 0 0 0 0 0 0 0 0 0 1 0 0 1 0 0 0 0 0 0 0 0 32 9 0 0 0 0 0 0 0 0 0 1 0 0 0 0 0 0 0 0 0 12 2 0 1 0 0 0 
0 3 0 0 0 0 0 0 1 0 4 1 4 1 1 23 0 1 0 5 0 6 4 0 0 0 0 0 1 0 2 0 1 0 0 1 0 0 0 0 0 1 0 0 0 0 1 0 0 0 0 1 1 0 0 1 0 1 0 0 0 0 1 1 0 0 0 0 0 0 0 0 1 3 1 0 0 1 0 0 1 0 0 0 1 0 0 7 4 0 0 0 0 12 0 0 1 0 1 0 
1 2 0 0 0 0 1 1 0 0 5 1 2 0 0 11 0 1 0 0 1 2 5 0 0 0 0 0 0 0 0 5 0 0 0 0 0 0 2 1 1 0 0 0 0 0 1 0 1 1 0 0 0 1 0 1 0 4 4 0 1 1 1 0 0 0 2 6 0 1 0 0 9 3 0 0 0 1 0 0 0 0 0 0 0 1 2 3 3 1 0 0 0 5 1 0 4 0 0 0 
0 0 0 0 0 0 0 0 0 0 2 1 2 0 0 13 2 0 0 0 0 1 3 2 0 0 1 0 0 1 0 2 1 0 0 0 0 0 0 0 0 1 0 0 1 0 1 0 0 0 0 1 0 0 0 0 0 4 0 0 1 0 0 1 0 0 0 1 0 0 0 0 19 1 1 0 0 3 0 0 0 2 0 0 0 1 1 6 3 1 0 0 1 16 2 0 1 0 0 0 
1 0 1 0 0 1 0 1 0 0 3 0 0 0 0 11 0 0 0 0 0 2 3 0 0 0 0 0 0 0 40 7 0 0 0 1 0 0 1 1 1 0 0 0 0 0 0 0 0 0 0 0 0 0 0 0 0 1 1 0 0 0 0 2 0 0 0 1 0 1 0 0 0 1 0 0 1 1 0 0 0 0 0 0 0 0 0 3 0 0 0 0 0 12 1 0 0 0 0 1 
25 0 0 0 0 0 1 0 0 1 3 1 0 1 0 3 0 0 0 0 1 4 1 0 0 0 0 0 0 0 0 0 0 0 0 0 0 1 0 0 0 1 0 0 0 0 0 0 1 10 2 0 0 0 0 2 0 0 0 0 0 0 1 1 0 1 1 2 1 0 0 0 18 1 0 1 0 0 0 0 0 0 0 2 0 0 0 1 0 1 0 0 0 10 0 0 0 0 1 0 
44 0 0 0 0 0 0 0 0 0 1 0 0 0 0 1 0 0 0 0 0 0 2 0 0 0 0 0 0 0 25 0 0 0 0 0 0 0 0 0 0 0 0 0 0 1 0 0 0 6 3 1 0 1 0 0 0 0 0 0 0 1 1 1 0 1 0 1 1 0 1 0 4 0 0 0 0 0 0 0 1 0 0 1 0 0 0 0 0 0 0 0 0 2 0 0 0 0 0 0 
19 0 0 0 0 0 0 0 0 0 0 0 0 0 0 0 0 0 0 0 0 0 0 0 0 0 0 0 0 0 0 55 0 0 0 0 0 0 0 0 0 0 0 0 0 0 0 0 0 9 2 0 1 0 0 0 0 0 0 0 0 0 0 0 1 1 0 0 0 0 0 0 0 0 0 0 0 3 0 0 0 0 0 0 0 0 0 0 0 0 3 0 0 4 0 0 0 0 2 0 
22 0 0 0 0 0 0 0 0 0 0 0 0 0 0 0 2 0 0 1 0 0 0 0 0 0 0 0 0 1 54 0 1 0 1 0 0 0 0 0 0 0 0 0 0 0 0 0 0 2 0 1 0 0 0 0 0 0 0 0 0 0 0 0 2 0 0 0 1 0 0 0 7 0 0 0 0 0 0 0 1 0 0 0 0 0 0 0 0 0 0 0 0 2 2 0 0 0 0 0 
23 0 0 0 0 0 1 0 0 2 5 0 1 0 1 3 0 1 0 0 0 0 5 1 0 1 0 0 0 2 10 4 1 0 0 1 0 0 0 0 0 1 1 0 0 0 0 0 0 6 1 3 0 0 0 0 0 0 1 1 0 0 0 0 1 1 0 3 2 1 0 0 3 1 0 0 2 2 0 1 0 0 0 2 0 1 0 1 1 0 0 0 0 1 0 0 1 0 0 0 
59 0 0 0 0 0 0 0 0 0 0 0 0 0 0 0 0 0 0 0 0 2 0 0 2 0 0 0 0 0 4 0 0 0 0 0 0 0 0 1 0 0 1 0 0 0 0 0 0 10 1 4 0 0 0 0 0 0 0 0 0 0 0 0 0 4 0 0 3 0 0 0 0 0 0 0 0 0 0 0 0 0 0 0 0 1 0 2 0 0 0 0 0 5 0 1 0 0 0 0 
23 1 0 0 0 0 0 0 0 0 0 0 0 0 1 15 0 0 0 0 0 0 0 0 0 0 2 0 0 0 37 0 0 0 0 0 0 0 0 0 0 0 0 0 0 0 0 0 0 6 0 0 0 0 0 0 0 2 1 0 0 0 0 0 0 0 1 0 3 1 0 0 0 3 0 0 0 0 0 0 0 0 1 0 0 0 0 0 0 0 0 0 0 1 1 0 0 1 0 0 
0 0 0 0 0 0 0 0 0 1 3 0 2 0 1 24 0 0 0 0 0 5 2 0 1 0 0 1 0 0 1 6 0 0 0 1 0 0 0 3 0 1 0 0 0 0 2 0 0 1 0 1 1 0 0 1 0 0 1 0 0 0 0 0 1 0 1 0 0 2 1 0 3 3 0 1 0 0 0 0 0 0 0 1 0 0 0 8 3 1 0 0 0 14 0 0 1 0 0 1 
36 0 0 0 0 1 0 0 0 0 7 1 0 0 0 1 0 0 0 0 0 0 1 0 0 0 0 1 1 0 9 2 0 1 0 1 0 0 0 1 0 0 0 0 0 0 0 0 0 7 0 1 0 0 0 0 1 1 1 0 0 0 0 1 1 0 1 3 0 0 0 0 8 0 0 1 0 0 0 0 0 0 0 0 0 0 0 4 2 0 0 0 0 5 0 0 0 0 0 0 
5 0 0 0 0 0 0 0 0 2 0 0 0 1 0 7 0 0 1 0 0 1 0 0 0 0 1 0 0 0 10 23 1 0 0 0 0 0 0 0 1 1 0 0 0 0 0 1 0 0 1 1 0 0 0 0 1 0 0 0 1 0 0 1 0 0 1 5 0 0 1 0 12 4 0 0 0 2 0 0 0 0 0 0 0 0 2 3 3 0 1 0 0 5 0 0 1 0 0 0 
9 0 0 0 0 0 0 0 0 0 0 0 0 0 0 2 0 0 0 0 2 0 0 0 0 0 0 0 1 0 3 11 0 0 1 0 0 0 0 0 0 0 0 0 0 0 0 0 1 3 2 1 0 0 0 0 0 0 0 0 0 0 0 2 0 0 0 0 0 0 0 0 40 0 0 0 0 1 0 0 1 1 0 0 0 0 0 2 0 0 0 0 0 17 0 0 0 0 0 0 
42 1 0 0 0 0 0 0 0 0 0 1 0 0 1 2 0 0 0 0 0 0 0 0 0 0 0 0 0 0 19 3 0 0 0 0 0 0 0 0 0 0 1 0 0 0 0 0 0 10 0 8 0 0 0 0 0 0 0 1 0 0 0 0 0 0 0 1 4 0 1 0 0 2 0 0 0 0 0 0 0 0 0 0 0 0 1 0 0 0 0 0 1 0 0 1 0 0 0 0 
0 0 1 0 1 1 0 0 0 0 2 0 1 1 0 2 0 2 0 0 2 3 2 0 0 0 0 1 0 1 0 6 0 0 0 0 0 0 1 1 0 0 0 0 0 0 3 0 0 1 0 0 0 0 0 0 0 0 2 0 0 0 0 1 0 0 0 1 0 0 0 0 1 0 0 0 0 0 1 0 0 1 0 0 0 0 1 12 5 0 0 0 0 39 1 1 2 0 0 0 
46 0 0 0 0 0 0 0 0 0 0 0 0 0 0 0 1 0 0 1 1 0 0 1 0 0 0 0 0 2 1 0 0 0 0 0 0 0 0 2 0 0 0 0 0 0 1 0 0 18 0 1 0 0 0 0 0 0 1 0 0 1 0 0 0 0 3 0 0 0 0 0 18 0 0 0 0 0 0 0 0 0 0 0 0 0 0 0 0 0 0 0 0 2 0 0 0 0 0 0 
48 0 0 0 0 0 0 0 0 0 1 0 0 0 0 2 2 0 0 1 0 0 0 0 0 0 0 1 0 0 9 2 0 0 0 0 0 1 0 0 0 0 0 0 1 0 0 0 0 7 1 2 0 0 0 0 0 0 1 0 0 0 0 0 1 0 0 0 2 0 0 0 14 1 0 0 0 0 0 0 0 0 0 0 0 0 0 0 0 0 0 0 0 3 0 0 0 0 0 0 
40 0 0 0 0 0 0 0 0 0 0 1 1 0 0 0 0 0 1 0 0 0 0 0 0 0 0 0 1 2 6 18 0 0 0 0 0 0 0 0 0 1 0 0 0 0 0 0 0 10 3 3 0 0 0 0 0 2 0 0 0 0 0 0 1 1 0 0 1 0 0 0 0 0 0 0 0 0 0 0 0 3 0 1 0 0 0 1 1 0 0 0 0 2 0 0 0 0 0 0 
7 0 0 0 0 0 0 0 0 0 0 0 0 0 1 2 1 0 0 0 0 4 0 0 0 0 0 0 0 0 5 10 2 1 0 0 0 0 1 0 0 4 0 0 1 0 0 0 0 8 5 0 1 0 1 1 0 1 7 0 1 0 0 2 2 0 0 3 0 0 0 0 1 1 0 0 0 5 0 1 0 0 0 0 0 0 0 7 0 0 0 0 1 8 0 0 2 1 0 2 
0 1 2 0 0 0 1 0 0 0 0 0 1 1 1 5 0 1 0 0 4 0 0 0 0 0 0 0 0 1 0 15 0 0 0 0 0 0 2 0 1 0 0 0 0 0 1 0 0 0 0 0 0 0 1 0 0 1 1 0 0 0 0 3 0 0 0 2 0 0 1 0 8 1 0 1 0 3 0 0 0 0 0 0 0 0 0 8 7 1 0 0 0 24 1 0 0 0 0 0 
45 0 0 0 1 0 0 0 0 0 0 0 0 0 0 1 0 0 0 0 0 0 0 0 0 1 0 0 0 1 5 0 0 0 0 0 0 0 0 0 0 1 0 0 0 0 2 0 1 20 4 0 0 0 1 0 0 0 0 0 0 0 0 0 1 3 2 1 0 0 0 0 0 0 0 0 0 0 0 0 0 1 0 0 0 0 0 2 1 0 0 1 0 3 0 0 0 1 0 1 
22 0 0 0 0 0 0 0 0 1 1 0 0 0 1 11 0 0 0 0 0 0 1 1 0 0 0 0 0 0 10 0 0 0 0 1 0 0 0 0 1 0 0 0 0 0 0 0 0 14 2 1 0 0 0 0 0 0 2 1 0 0 0 1 0 2 0 0 1 1 0 0 15 1 0 0 0 0 1 0 0 0 1 0 0 0 0 2 2 0 0 1 0 0 2 0 0 0 0 0 
1 2 1 0 0 2 0 0 0 0 2 2 0 1 0 20 3 0 1 0 0 1 2 0 0 0 0 0 0 0 0 1 1 0 1 1 0 0 0 0 0 0 0 1 0 0 1 0 1 0 1 0 1 0 0 0 0 0 1 0 1 1 0 4 2 0 0 2 0 0 0 0 8 4 0 1 0 1 0 0 1 0 0 1 0 0 0 6 2 2 0 0 2 12 2 0 0 0 0 0 
20 0 1 0 0 0 1 0 0 0 0 0 0 1 0 1 0 0 0 1 0 0 3 0 0 0 0 0 0 1 4 4 0 0 0 1 0 0 0 1 0 0 0 0 0 0 0 0 1 9 1 0 1 0 0 0 0 2 0 0 1 0 1 3 1 1 0 3 1 0 0 0 7 0 0 0 1 0 0 0 0 0 0 1 0 0 1 2 4 0 0 1 0 17 0 0 2 0 0 0 
0 1 0 0 0 1 0 0 0 0 0 0 0 1 0 5 0 0 0 0 1 1 0 0 1 0 0 0 0 0 0 51 0 0 0 0 0 0 1 1 0 0 0 0 0 0 1 0 0 0 0 0 0 0 0 0 0 1 4 0 1 0 0 0 0 0 0 1 0 0 1 0 13 1 0 1 0 0 0 0 0 0 0 0 0 0 1 4 3 0 0 0 0 4 0 0 0 0 0 0 
7 0 0 0 0 0 0 1 0 0 0 0 1 0 0 0 0 0 1 8 2 0 0 0 1 0 0 0 0 0 12 13 0 0 0 0 1 0 0 0 0 0 0 0 0 0 1 0 0 0 0 0 2 0 0 1 0 0 3 0 1 0 0 3 0 0 0 0 1 0 0 0 2 0 0 1 0 5 0 0 0 1 2 0 0 0 0 8 0 0 0 0 0 22 0 0 0 0 0 0 
3 0 0 1 3 0 0 0 0 0 0 0 0 0 0 3 0 1 0 6 1 1 0 0 0 0 0 0 0 0 32 0 1 1 0 0 0 0 0 0 0 1 0 1 0 0 0 1 0 0 0 1 0 0 1 0 0 3 0 0 0 0 1 2 1 0 0 1 0 0 0 0 1 0 0 0 0 1 0 0 0 1 1 0 0 0 1 6 5 0 0 0 0 18 0 0 0 0 0 0 
21 1 1 0 0 0 0 0 0 0 0 1 0 0 0 23 0 1 0 1 0 1 0 0 0 1 0 0 0 0 0 0 1 0 0 1 0 0 0 0 0 1 0 0 0 0 0 0 1 5 1 0 0 0 0 0 0 0 0 0 0 0 0 1 0 1 2 2 0 0 0 0 14 3 0 0 1 1 0 0 0 0 0 1 0 0 0 3 0 1 0 0 0 6 2 0 1 0 0 0 
0 0 2 0 0 0 0 0 1 0 0 1 0 0 0 0 1 0 0 0 1 0 0 2 0 0 0 0 0 0 1 1 0 0 1 1 0 0 1 0 0 1 0 0 0 0 0 0 0 1 1 0 0 0 0 0 0 3 0 0 1 0 0 3 0 0 0 1 0 0 0 0 31 0 0 0 0 0 0 0 0 0 0 0 0 0 1 8 6 0 0 0 0 27 2 0 0 0 1 0 
0 1 0 0 0 0 0 0 0 0 0 0 0 0 0 19 0 0 0 5 0 2 1 1 0 0 1 1 0 0 0 5 2 0 0 0 0 0 1 0 0 2 0 0 0 0 0 0 4 0 0 0 0 0 0 0 0 0 0 0 0 0 0 1 0 0 0 3 0 1 0 0 22 4 0 0 0 0 0 0 0 0 0 0 0 0 1 4 1 0 0 0 0 13 4 0 0 0 0 1 
54 0 0 0 0 0 0 0 0 1 0 0 0 0 0 0 0 0 0 0 0 0 0 0 1 0 0 0 0 0 24 1 0 0 0 0 0 0 0 0 0 0 0 0 0 0 0 0 0 11 2 2 0 0 0 0 0 0 0 0 0 0 0 0 0 0 0 0 1 0 0 0 2 0 0 0 0 0 0 0 0 0 0 1 0 0 0 0 0 0 0 0 0 0 0 0 0 0 0 0 
1 0 0 1 0 0 0 0 0 1 13 0 0 1 0 4 1 0 1 0 1 2 8 0 0 1 0 0 0 0 16 1 0 0 0 3 0 0 1 0 1 1 0 0 0 0 0 1 1 1 0 0 0 0 0 1 1 3 1 0 0 0 1 1 0 0 0 1 0 0 0 0 5 1 0 1 0 3 0 0 0 0 0 0 0 1 1 1 4 0 0 0 1 10 0 0 1 0 0 1 
49 0 0 0 0 0 0 0 0 0 0 0 0 3 0 7 0 3 0 0 0 0 1 0 0 0 0 0 0 0 4 1 0 0 1 0 0 0 0 0 0 0 0 0 0 0 0 0 0 12 0 0 0 0 0 0 0 0 0 0 0 0 0 1 2 1 1 1 3 0 0 0 0 1 0 0 0 0 0 0 0 0 0 0 0 0 0 1 1 0 0 0 1 5 0 0 0 1 0 0 
3 0 2 0 0 1 1 0 0 0 0 1 1 0 0 1 1 0 1 0 0 2 0 0 0 0 0 0 0 0 1 0 0 0 0 0 0 0 0 0 0 1 0 0 2 1 1 0 0 5 2 0 0 0 1 0 0 1 0 0 0 0 0 2 3 0 0 1 0 0 0 0 37 0 0 0 1 0 0 0 0 1 0 0 0 0 0 0 2 0 0 0 1 20 1 0 0 0 1 1 
0 1 0 0 0 0 1 0 1 1 1 0 0 0 0 29 0 0 0 0 3 5 1 0 0 0 0 0 0 0 0 5 1 0 0 1 0 0 1 1 1 4 0 0 0 0 0 0 0 0 0 0 0 0 0 0 0 0 3 1 0 0 0 1 0 0 1 3 0 1 0 0 3 5 0 1 0 1 0 0 0 0 0 0 0 0 0 3 3 0 0 0 0 14 0 0 1 0 0 2 
3 0 0 0 0 0 1 0 0 0 0 0 0 1 0 47 0 0 0 4 0 0 0 0 0 0 0 0 1 0 0 1 2 0 0 0 0 0 0 1 0 0 0 0 0 0 0 0 0 3 2 1 0 0 0 0 0 1 0 0 1 0 0 1 0 0 0 2 0 2 0 0 9 7 1 0 0 0 0 0 1 0 1 0 0 1 0 1 2 0 0 0 2 1 0 0 0 0 0 0 
1 0 0 0 0 0 0 0 0 0 2 1 2 0 1 0 0 0 1 3 4 0 10 0 0 1 0 0 0 0 0 0 1 0 0 0 0 0 1 0 0 3 1 0 0 0 0 0 1 4 1 0 0 0 0 0 0 0 0 0 0 0 1 0 0 0 0 10 0 0 0 0 28 0 0 0 0 0 0 0 0 0 0 1 2 0 0 3 3 1 0 0 0 8 3 0 0 0 0 2 
0 0 0 0 1 0 0 0 0 0 5 0 0 0 1 1 1 0 0 9 0 3 3 0 0 0 0 0 0 0 4 21 0 0 0 0 1 1 0 0 0 0 0 0 0 1 0 1 1 0 0 0 2 0 0 1 1 1 0 0 0 0 0 2 2 0 0 1 0 0 0 0 6 0 0 0 0 0 0 0 0 1 1 0 0 0 0 2 3 3 1 0 0 19 0 0 0 0 0 0 
13 0 0 0 0 0 0 0 0 0 0 0 0 0 0 0 0 1 0 0 0 0 1 1 0 0 0 0 0 2 7 19 0 0 0 0 1 0 2 0 0 0 0 0 0 0 1 0 0 13 0 1 0 0 0 0 0 1 0 0 0 0 0 0 1 1 0 0 0 0 0 0 25 0 1 0 0 1 1 0 0 1 0 1 0 0 0 0 0 1 1 1 0 1 0 0 1 0 0 0 
14 0 1 0 1 0 0 0 0 0 0 0 1 0 0 9 2 0 0 0 0 1 0 0 0 0 0 0 0 0 0 2 1 0 0 0 0 0 0 1 1 2 0 0 0 0 1 0 0 3 1 0 0 0 0 0 0 5 2 1 0 0 0 3 0 1 0 3 0 0 0 0 8 1 0 0 0 1 0 0 0 1 0 0 0 0 1 3 1 0 0 0 1 25 0 0 0 2 0 0 
2 0 0 0 1 0 0 0 1 0 2 0 0 0 0 0 0 0 3 2 0 0 1 2 0 0 0 0 0 0 0 0 1 0 1 0 0 0 0 0 0 1 0 1 0 0 0 0 0 0 0 0 0 1 0 0 0 6 3 0 0 0 1 0 0 0 0 4 0 0 0 0 29 2 0 2 0 0 0 0 0 1 1 0 0 1 1 4 5 0 0 0 0 18 1 1 0 0 1 0 
29 0 0 0 0 0 0 0 0 0 0 0 0 0 0 1 0 0 0 0 0 1 0 0 0 0 0 0 0 0 6 0 0 0 0 0 0 0 0 0 2 0 0 0 0 0 0 0 0 9 0 1 0 0 0 0 0 5 0 0 1 1 0 4 0 2 0 1 0 0 0 0 0 1 0 0 0 0 0 0 0 2 0 1 0 1 1 2 5 0 0 0 0 23 0 0 1 0 0 0 
28 1 0 0 0 0 0 0 0 0 0 0 0 0 0 14 0 0 0 1 1 4 0 0 0 0 0 0 0 0 22 4 0 0 0 0 0 0 0 0 0 0 0 0 0 1 0 0 0 13 0 0 1 0 0 0 0 0 0 0 0 0 0 0 0 3 0 0 1 0 0 0 0 3 0 0 0 1 0 0 0 0 0 0 0 0 0 0 0 1 0 0 1 0 0 0 0 0 0 0 
28 0 0 0 1 0 0 0 1 0 0 0 0 0 1 23 0 0 0 1 0 0 0 0 0 0 0 1 0 0 5 5 0 0 0 0 0 0 0 1 0 0 0 0 0 1 0 0 1 6 2 1 0 0 0 0 0 0 1 0 0 0 1 0 0 1 3 0 1 0 0 0 3 5 1 1 0 0 0 0 1 0 0 0 1 0 0 0 0 0 0 0 0 2 1 0 0 0 0 0 
2 0 0 0 3 0 0 0 0 0 0 0 1 0 0 31 0 0 0 0 0 0 0 0 0 1 0 1 0 3 1 3 3 0 0 0 0 0 0 0 1 1 0 0 0 1 0 0 0 4 0 0 0 0 0 0 0 0 0 0 0 0 0 2 0 2 0 11 0 0 0 0 10 4 0 0 0 0 0 2 0 2 0 1 0 0 0 1 0 0 0 0 0 7 2 0 0 0 0 0 
33 0 0 0 0 0 0 0 0 0 1 0 0 0 0 11 0 0 0 0 2 1 0 0 0 0 0 0 0 2 16 1 0 0 0 1 0 0 1 0 0 0 1 0 0 0 0 0 1 8 1 1 0 0 0 0 0 0 1 1 0 0 0 0 0 3 2 0 2 0 0 0 1 3 0 0 0 0 0 0 0 1 0 0 0 0 0 2 0 0 0 0 0 3 0 0 0 0 0 0 
9 1 0 0 0 0 0 0 1 0 4 2 0 0 0 1 0 0 0 6 1 1 5 0 0 0 0 1 0 1 0 1 0 0 0 0 0 0 0 0 0 2 0 0 0 0 1 0 0 7 2 0 0 0 0 0 1 2 0 0 0 0 0 1 0 1 1 0 0 0 0 0 17 2 0 0 0 1 0 0 1 1 0 0 0 1 1 1 0 1 0 0 0 18 1 0 3 0 0 0 
13 0 0 0 0 0 0 0 0 0 0 0 0 1 0 0 0 0 0 1 0 0 0 2 1 2 0 0 0 0 8 19 1 0 0 0 0 0 1 0 0 1 0 1 1 0 0 0 0 6 1 0 0 0 0 0 0 0 0 0 0 0 0 0 0 1 1 1 0 0 0 0 29 0 0 0 0 0 0 0 1 0 0 1 0 3 0 1 1 0 0 1 0 1 0 0 0 0 0 0 
6 0 0 0 0 1 0 0 0 0 0 0 3 0 0 0 0 0 0 2 0 12 4 0 1 0 0 1 0 0 21 7 0 1 0 0 1 0 0 0 0 0 0 0 0 0 1 0 0 0 1 2 0 0 0 2 0 0 0 0 0 0 0 2 0 0 0 3 0 0 0 0 1 1 0 1 0 0 0 0 0 0 1 0 0 0 0 7 1 0 0 1 0 16 0 0 0 0 0 0 
39 0 0 0 1 0 0 0 0 1 1 0 0 0 1 8 0 0 0 0 0 0 3 0 0 0 0 0 0 0 25 0 0 0 0 0 0 0 0 0 0 0 0 0 0 1 0 0 0 6 2 0 0 0 0 0 0 0 0 0 1 1 0 0 0 0 0 0 1 0 0 0 0 3 0 0 0 0 0 0 0 0 0 0 0 0 0 1 1 0 0 0 1 2 0 1 0 0 0 0 
0 0 0 0 0 0 0 0 0 0 0 0 1 2 0 0 0 0 0 0 0 6 0 0 0 0 0 0 0 0 0 27 0 0 0 0 0 0 2 0 0 3 0 0 0 0 0 0 0 0 0 1 0 0 0 2 0 1 2 0 1 0 0 1 0 0 0 7 0 0 0 0 4 0 0 0 0 6 0 0 0 0 0 0 0 0 1 7 2 0 0 0 0 24 0 0 0 0 0 0 
18 0 0 0 1 0 0 0 0 0 0 0 0 0 1 7 0 0 0 0 0 0 0 0 0 0 0 1 0 0 0 1 1 0 0 0 0 0 0 0 0 0 0 0 0 0 2 0 2 2 4 0 1 0 1 1 0 2 0 0 0 0 1 6 0 1 2 6 1 0 0 0 0 0 0 0 0 0 0 0 0 2 0 1 0 0 0 5 1 1 0 0 0 26 0 0 2 0 0 0 
36 0 0 0 0 0 1 0 0 0 2 1 2 0 0 2 1 1 0 2 0 1 0 0 0 0 0 0 0 2 5 1 0 0 0 1 0 0 0 0 1 0 0 0 0 0 0 0 0 12 4 1 0 0 1 0 0 4 0 2 0 0 0 0 2 1 1 0 2 0 0 0 3 0 0 0 0 0 0 1 0 0 1 0 0 0 0 1 2 0 0 0 0 1 0 0 2 0 0 0 
21 0 0 0 3 0 0 0 1 0 1 0 0 0 0 1 0 0 0 5 0 1 0 0 0 0 0 0 0 0 1 7 1 0 0 1 0 0 0 1 2 0 0 0 0 0 0 0 0 3 1 0 0 0 0 0 0 8 1 0 1 0 0 3 0 0 0 1 1 0 0 0 0 0 0 1 0 1 0 0 0 3 0 0 0 1 0 3 5 0 0 0 0 20 0 0 0 0 0 1 
28 0 0 0 1 0 0 0 1 0 0 0 0 0 0 0 0 0 0 0 0 0 0 1 0 0 0 0 0 0 1 5 0 0 0 0 0 0 0 0 0 0 0 1 0 0 1 0 0 10 0 1 0 0 1 0 1 0 1 0 0 1 0 0 2 0 1 4 0 0 0 0 23 0 0 0 0 0 0 0 0 0 0 1 0 0 0 3 0 0 0 1 1 7 3 0 0 0 0 0 
30 1 0 0 0 0 0 0 1 1 6 0 1 0 0 0 2 1 0 1 0 2 2 1 1 1 0 0 0 0 3 0 0 0 0 1 1 0 1 0 0 0 0 0 1 0 1 0 0 5 1 0 0 0 0 0 0 1 2 0 0 0 0 0 1 2 0 0 1 0 0 0 16 1 0 1 0 0 1 0 0 0 0 1 0 0 0 0 0 0 0 0 0 5 3 0 0 0 0 0 
17 0 0 0 0 0 0 1 0 0 0 0 0 0 0 0 0 0 0 0 0 2 2 0 0 0 0 0 0 2 0 9 0 0 0 0 0 0 0 0 0 1 0 0 0 0 0 1 0 14 3 0 1 0 0 0 0 0 1 0 0 0 0 4 1 0 2 0 0 0 0 0 0 0 0 0 0 0 0 0 0 1 0 5 0 0 0 7 0 0 0 0 0 26 0 0 0 0 0 0 
28 0 0 0 0 0 0 0 0 0 1 0 1 0 0 1 0 0 0 0 1 0 1 0 0 0 0 0 0 0 1 27 1 0 0 0 0 0 0 0 0 0 0 0 0 0 0 0 0 11 7 0 1 0 0 0 0 1 0 0 0 0 0 2 0 2 0 1 0 0 0 0 5 0 0 0 0 1 1 0 0 0 0 2 0 0 0 1 0 0 1 0 0 1 0 0 0 0 0 1 
9 0 0 0 0 0 0 0 0 0 0 0 0 0 0 0 0 0 0 1 1 1 0 0 0 0 0 0 0 1 0 29 2 0 1 0 1 0 4 0 0 1 0 0 0 0 0 0 0 6 0 0 0 0 0 1 0 5 3 0 0 0 0 3 0 0 2 1 0 0 0 0 0 0 0 0 0 1 0 0 0 1 0 0 0 0 0 5 2 0 1 0 0 16 0 0 0 1 1 0 
2 0 1 0 1 0 0 0 2 0 0 0 0 0 1 0 0 1 1 11 1 2 0 0 0 0 0 0 0 1 0 11 0 0 0 0 0 0 1 0 1 1 0 0 0 0 0 2 0 0 1 0 0 0 0 1 0 4 2 2 0 0 0 1 0 0 0 5 0 0 0 0 7 1 0 1 0 2 0 1 0 1 0 0 0 0 1 8 9 0 0 0 0 11 1 0 0 0 0 1 
1 0 0 0 0 0 1 0 0 1 0 0 1 0 1 16 6 0 0 2 0 2 0 0 0 1 1 0 0 0 0 9 1 0 0 2 0 0 1 1 0 2 0 1 0 0 1 0 1 1 0 0 0 1 0 1 0 7 1 0 1 0 0 1 0 1 0 6 0 1 0 0 4 4 0 0 0 0 0 0 0 0 0 0 0 0 2 2 5 0 0 0 0 5 2 0 1 2 0 0 
2 0 0 0 1 0 0 0 0 0 0 0 1 0 0 4 0 1 0 0 0 0 1 1 0 1 0 0 0 0 0 0 1 0 0 0 0 0 1 0 0 0 0 0 0 1 0 0 2 1 2 0 1 0 0 0 0 0 1 0 0 1 0 1 0 0 2 4 0 0 0 0 43 3 0 1 0 0 0 0 0 1 0 0 0 0 0 2 1 3 0 0 1 10 5 0 0 0 0 0 
6 1 0 0 2 0 0 0 0 0 0 0 0 0 0 0 0 0 0 3 0 0 0 1 1 1 0 0 0 0 8 31 1 2 0 0 0 0 0 0 0 0 0 0 0 0 0 0 0 5 0 2 0 0 0 1 0 1 1 0 0 0 0 1 0 2 0 0 0 0 0 0 22 0 0 0 0 1 0 0 0 0 0 0 0 0 1 0 3 0 0 0 0 2 1 0 0 0 0 0 
47 0 0 0 0 0 1 0 0 0 0 0 0 0 0 1 1 1 0 3 1 3 1 0 0 0 0 0 0 1 4 0 0 0 0 0 1 0 0 0 0 0 0 1 0 0 0 0 0 13 3 0 1 1 0 1 0 0 0 0 0 0 0 0 2 5 0 1 1 0 0 0 0 1 0 0 0 0 0 0 0 0 0 1 0 0 0 1 0 0 0 0 0 1 0 0 1 0 0 1 
0 1 0 0 1 0 0 0 0 0 0 0 0 1 0 42 0 1 0 2 1 0 2 0 0 0 0 0 1 0 0 0 0 0 1 0 0 1 0 0 0 2 0 0 0 0 0 0 0 0 2 0 0 0 0 0 0 1 1 0 1 0 0 0 0 0 0 2 0 1 0 0 13 13 0 0 0 1 0 0 0 1 1 0 0 0 0 2 2 0 0 0 0 3 0 0 0 0 0 0 
39 0 0 0 0 0 0 0 0 0 0 1 0 0 0 4 0 0 0 0 0 0 0 0 0 0 0 0 0 0 4 28 0 0 0 0 0 0 0 0 0 0 0 0 0 0 0 0 0 6 2 0 0 0 0 1 0 0 0 0 0 0 1 0 3 0 2 1 2 1 0 0 2 0 0 0 0 0 0 0 1 0 0 0 0 1 0 0 0 0 1 0 0 0 0 0 0 0 0 0 
4 2 0 0 0 0 0 1 0 0 0 0 0 0 0 30 0 0 0 2 2 0 0 0 0 0 0 0 0 0 0 0 0 0 0 0 0 0 0 0 1 0 0 0 0 0 1 0 0 7 0 1 0 0 0 0 0 5 0 0 0 0 0 1 0 0 1 1 0 0 0 2 18 5 0 2 0 0 0 0 0 0 0 0 0 0 2 1 3 0 0 1 0 7 0 0 0 0 0 0 
18 0 0 0 1 0 0 0 0 0 0 0 2 0 0 0 0 0 0 2 1 0 0 1 0 0 0 0 0 2 6 8 4 0 0 0 0 0 3 0 0 0 0 0 0 0 1 0 0 11 1 1 0 0 0 0 0 0 1 0 0 0 0 2 0 3 2 5 2 0 0 0 0 1 0 0 0 2 0 0 0 0 1 0 0 0 0 5 0 0 0 0 0 11 2 0 1 0 0 0 
1 0 0 0 1 0 0 0 0 0 1 0 0 0 0 28 0 0 0 0 0 1 1 1 0 0 0 0 0 0 0 0 0 0 0 0 0 0 0 0 0 0 0 0 0 0 0 0 0 0 0 0 0 0 0 0 0 0 1 0 0 0 0 0 0 0 0 1 0 2 1 0 37 8 1 0 1 0 0 0 0 0 0 0 1 0 1 2 3 1 0 0 0 5 0 1 0 0 0 0 
0 0 0 0 0 0 0 0 0 0 0 1 2 1 0 30 1 0 1 0 0 1 1 0 0 0 0 0 0 0 1 6 0 1 0 0 0 0 0 1 0 0 0 0 0 0 2 0 0 0 0 0 0 0 0 0 0 0 0 0 0 0 0 3 0 0 0 3 0 1 0 0 1 4 0 0 0 0 0 0 0 0 0 0 0 0 0 6 3 0 0 0 0 30 0 0 0 0 0 0 
48 0 0 0 1 0 0 0 0 0 0 0 0 0 1 0 0 0 0 0 0 0 0 0 0 0 1 0 1 1 22 0 0 1 1 0 0 0 0 0 0 0 0 0 0 0 0 0 0 7 1 1 0 0 0 0 0 0 1 0 0 0 0 0 2 2 0 0 1 0 1 0 5 0 0 0 0 0 0 0 0 1 0 0 0 0 0 0 0 0 0 0 0 1 0 0 0 0 0 0 
0 0 0 0 0 0 0 1 0 0 0 1 0 0 0 0 1 0 1 3 0 3 1 1 0 0 0 0 0 0 0 0 1 1 0 0 0 1 0 0 0 5 0 0 0 0 0 0 0 1 1 0 0 0 0 0 1 2 1 3 0 0 0 4 1 1 0 8 0 0 0 0 34 0 1 2 0 0 0 0 1 1 0 1 1 0 1 1 2 0 0 0 0 11 1 0 0 0 0 0 
7 0 0 0 0 0 0 0 0 0 0 0 1 1 0 0 0 0 0 0 1 2 0 1 0 0 0 0 0 0 2 34 0 0 0 3 0 0 1 0 0 1 1 0 0 0 3 0 0 2 0 0 0 1 0 1 0 1 0 0 0 1 0 2 0 0 0 1 0 0 0 0 14 1 0 0 0 3 0 0 0 0 0 0 0 0 0 2 0 0 0 0 0 11 1 0 1 0 0 0 
1 0 1 0 2 1 0 0 2 0 4 0 0 0 0 5 0 0 1 2 0 1 2 0 0 0 0 0 0 0 1 8 0 1 0 0 0 0 4 0 0 0 0 0 0 0 0 0 0 2 1 2 0 0 0 0 0 3 0 0 0 0 0 0 0 0 1 0 0 0 0 0 2 3 0 0 0 4 0 0 0 1 0 1 0 0 0 8 7 1 0 0 0 25 0 0 1 1 0 1 
5 0 0 0 0 0 0 0 0 1 6 2 2 2 0 11 0 1 0 12 1 3 8 0 0 0 0 1 0 1 0 5 0 0 0 1 0 0 0 0 0 0 0 0 0 0 0 0 1 8 0 0 4 0 0 0 1 0 0 0 1 0 1 0 0 0 2 0 0 0 0 0 5 1 0 0 0 0 0 2 0 0 0 1 0 0 0 0 1 0 0 0 0 1 1 1 6 0 1 0 
2 1 0 0 1 2 0 0 0 0 0 1 1 0 3 33 1 2 1 0 0 2 1 0 0 0 0 2 0 0 2 5 2 0 0 0 0 0 0 0 0 2 1 0 0 0 1 1 0 1 0 0 0 0 0 1 1 2 0 1 0 1 0 0 0 0 0 4 0 0 0 0 0 7 0 0 0 0 0 1 0 0 0 0 0 0 0 2 7 0 0 0 0 0 0 1 3 1 0 0 
2 0 1 1 0 0 0 0 0 0 5 1 0 0 0 24 0 1 0 3 0 3 1 0 0 0 0 0 0 1 19 0 0 2 0 3 0 0 0 0 0 0 0 0 0 0 0 0 1 2 1 0 0 0 0 0 0 0 0 0 0 0 0 2 0 1 0 1 0 1 0 0 2 3 0 0 0 0 0 0 0 0 0 0 0 1 0 2 0 0 0 0 0 16 0 0 0 0 0 0 
0 0 0 1 1 0 0 0 0 0 0 0 1 0 0 32 0 1 1 0 0 5 1 0 0 0 0 0 0 1 0 0 1 0 0 0 0 0 0 1 0 2 0 0 0 0 1 1 0 3 3 0 0 1 0 1 0 3 0 0 0 0 0 0 1 0 0 1 0 1 0 0 11 5 0 0 0 2 0 1 0 0 0 0 0 0 0 4 6 0 0 0 0 6 0 1 0 0 0 0 
47 0 0 0 0 0 0 0 0 0 0 0 0 1 0 0 1 0 0 1 0 0 0 0 0 1 0 0 0 2 18 0 0 0 0 0 0 0 0 0 0 0 0 0 0 0 0 0 0 16 1 4 0 0 0 0 1 0 0 0 0 0 0 1 1 1 0 0 2 0 0 0 0 0 0 1 0 0 0 0 0 0 0 1 0 0 0 0 0 0 0 0 0 0 0 0 0 0 0 0 
7 0 0 0 0 0 0 0 0 0 0 0 0 0 0 36 0 1 0 1 0 0 0 0 0 1 0 0 0 0 0 0 1 0 0 1 0 0 0 0 0 1 0 1 0 0 0 0 0 4 2 0 0 0 0 0 0 0 0 0 0 0 0 0 0 1 0 1 0 0 0 0 26 5 0 0 0 0 0 1 0 0 0 0 0 0 0 0 0 0 0 0 0 7 2 1 0 0 0 0 
35 0 0 0 0 0 0 0 0 0 1 0 0 0 0 1 1 0 0 0 0 1 0 0 0 0 0 0 0 0 23 0 0 0 0 0 0 0 0 0 0 0 0 0 2 0 0 0 1 16 5 0 0 0 0 0 0 0 0 0 0 0 1 0 0 1 3 0 2 0 0 0 0 0 0 0 0 0 1 0 0 0 0 0 0 0 0 0 1 0 0 0 4 1 0 0 0 0 0 0 
1 3 0 0 1 1 0 0 0 0 0 0 0 0 0 44 0 1 1 0 1 0 1 0 0 0 1 0 0 0 1 0 1 0 1 0 0 0 1 0 0 0 0 0 0 0 0 0 0 0 1 0 0 0 0 0 0 4 1 0 2 0 1 0 0 0 1 1 0 1 0 0 1 14 0 0 0 0 1 0 0 0 1 1 0 0 0 0 4 0 0 0 0 2 0 1 1 1 0 2 
43 1 0 1 1 1 0 0 0 0 3 0 0 0 0 0 1 0 0 0 0 0 1 0 0 2 0 0 0 0 1 3 0 0 1 0 0 0 0 0 1 2 0 1 0 0 0 0 0 7 5 0 0 0 0 0 0 6 0 0 0 0 0 0 4 1 2 0 0 0 0 0 1 0 0 0 0 1 0 0 1 0 0 0 0 1 1 0 3 0 0 0 1 0 0 0 3 0 0 0 
20 0 0 0 0 0 0 0 0 0 0 0 0 0 0 0 0 0 0 1 0 0 0 0 0 0 0 0 0 0 55 0 0 0 0 0 0 0 0 0 0 1 0 1 0 0 0 0 0 0 0 2 0 0 0 0 0 1 0 0 0 0 0 2 0 2 0 0 1 0 0 0 1 0 0 0 0 0 0 0 0 0 0 0 0 0 0 3 0 0 0 0 0 10 0 0 0 0 0 0 
15 0 0 1 2 0 0 0 2 2 5 0 0 0 0 0 0 1 0 2 0 0 4 0 0 0 0 0 0 0 13 2 1 0 0 1 0 0 0 0 0 1 0 1 0 0 0 1 0 6 0 0 0 0 0 0 1 8 2 2 0 0 0 3 0 2 0 2 0 0 0 0 2 0 0 2 0 1 1 1 0 0 0 0 0 0 0 1 6 0 0 0 0 5 1 0 0 0 0 0 
30 0 1 0 0 0 0 0 0 0 0 0 3 0 0 22 0 0 0 0 0 1 0 0 0 0 0 0 0 0 19 0 0 0 1 0 0 0 0 0 0 0 0 0 0 0 0 0 1 2 2 1 0 0 0 0 0 0 0 0 0 1 0 1 0 3 0 0 3 0 0 1 0 4 0 0 0 0 0 0 0 0 0 0 0 0 0 0 0 0 0 0 0 3 0 0 1 0 0 0 
47 0 0 0 0 2 0 1 1 0 0 0 0 0 0 2 0 0 0 1 0 1 0 0 0 0 0 0 0 0 24 0 0 0 0 0 0 1 0 0 0 0 0 0 0 1 0 0 1 6 1 1 0 0 0 0 1 0 0 0 0 0 0 0 1 1 1 0 2 0 0 0 0 0 0 0 1 0 0 0 0 0 0 0 0 0 0 0 1 0 0 0 1 0 0 0 0 0 1 0 
2 0 0 0 0 0 0 0 0 1 0 0 0 0 0 4 1 2 0 0 0 0 0 1 0 0 0 0 0 0 1 5 2 0 0 0 0 0 0 0 0 0 0 0 0 0 0 0 1 1 0 0 0 0 0 0 0 4 0 0 0 0 1 3 1 1 0 8 0 0 0 0 34 1 0 1 0 1 0 0 0 1 0 0 0 1 1 1 3 2 0 0 1 10 1 0 2 0 1 0 
0 0 0 0 0 0 0 0 0 0 0 0 0 0 1 1 0 0 1 5 0 0 0 2 0 0 0 0 0 0 0 5 0 0 0 0 1 0 0 0 1 0 0 0 1 0 0 0 0 0 0 0 0 0 0 0 0 0 1 0 0 0 0 1 0 0 0 3 0 0 0 0 44 1 0 0 0 1 0 0 0 1 0 1 0 0 0 3 1 2 0 0 1 20 2 0 0 0 0 0 
1 2 0 0 0 0 1 0 0 0 1 0 3 0 1 46 0 0 0 0 0 2 2 0 0 0 0 0 0 0 1 1 1 0 0 0 1 0 0 0 0 0 0 0 0 0 0 0 1 0 2 0 0 1 0 1 0 0 0 0 0 1 1 1 0 0 1 0 0 1 0 0 0 8 2 0 1 0 0 0 0 0 0 0 0 0 0 2 2 1 0 0 0 8 1 0 2 0 0 0 
42 0 0 0 0 0 0 0 0 0 0 0 0 0 0 13 0 0 0 1 0 0 0 0 0 0 0 0 0 0 12 1 0 0 0 0 0 0 0 0 0 0 0 0 0 0 0 0 0 6 2 0 0 0 0 1 0 1 0 0 0 1 0 0 1 1 0 1 1 0 0 0 2 5 0 0 1 0 0 0 0 0 0 1 0 0 0 2 1 0 0 1 0 3 0 0 0 0 0 0 
6 0 0 1 0 0 1 1 0 0 0 0 0 0 0 15 0 1 0 0 0 0 0 0 0 0 0 0 0 0 46 0 0 0 0 0 0 0 0 0 0 0 1 0 0 0 0 0 0 3 1 0 0 0 0 0 0 0 0 0 0 0 0 3 0 0 0 0 0 0 0 0 1 3 0 0 0 0 0 0 0 0 0 0 0 0 0 5 1 0 0 0 0 9 0 0 0 2 0 0 
0 0 0 0 0 0 0 0 0 0 7 0 1 0 0 0 0 0 1 6 0 4 2 0 0 0 0 0 0 0 0 34 0 0 0 1 0 0 0 0 0 1 0 0 0 0 0 1 2 0 0 0 0 0 0 0 0 0 3 0 0 0 0 0 0 0 0 3 0 0 1 0 2 0 0 1 0 2 0 0 0 0 1 0 1 0 1 4 1 1 0 0 0 17 0 0 1 0 0 1 
19 0 0 0 1 0 0 0 0 2 1 0 0 0 0 3 0 0 0 0 0 0 1 0 1 0 0 0 1 1 0 27 0 1 0 0 0 0 1 0 0 0 1 0 1 1 0 0 0 12 1 0 0 0 0 0 0 0 0 0 0 0 1 0 0 0 2 5 0 1 0 0 0 1 0 0 0 0 0 0 0 0 0 0 0 0 1 0 1 0 0 0 1 12 0 0 0 0 0 0 
22 1 0 0 0 0 0 0 0 0 0 0 1 1 1 2 0 0 0 0 0 1 0 0 0 0 0 0 0 0 49 0 0 1 0 0 0 0 0 0 0 0 0 0 0 0 0 0 0 2 0 1 0 0 0 1 0 0 0 0 1 0 0 0 0 0 1 2 3 0 0 1 2 1 0 0 0 0 0 0 0 1 0 0 0 2 0 0 0 0 0 0 0 2 0 0 0 0 0 1 
18 0 0 0 0 0 0 0 0 0 0 0 1 0 0 0 0 0 1 1 0 1 0 0 0 0 0 0 0 0 2 0 1 0 0 2 0 0 0 0 0 0 0 0 0 0 5 0 0 0 0 0 0 0 0 0 0 1 0 1 1 0 0 5 2 0 0 0 0 0 0 0 4 1 0 0 0 1 0 0 0 0 0 1 0 0 0 9 8 2 0 0 0 26 5 0 0 1 0 0 
3 0 2 0 0 2 2 1 0 0 12 0 0 0 0 1 1 0 1 0 0 1 4 0 0 0 0 0 0 2 1 3 0 0 0 6 0 2 0 0 0 0 0 0 0 0 0 0 1 3 0 1 0 0 0 0 0 0 2 1 0 0 0 1 1 1 0 0 0 0 0 0 14 0 0 0 1 0 0 0 0 1 0 1 0 0 0 5 2 0 0 0 1 19 0 0 0 0 1 0 
5 0 0 0 0 0 0 0 0 0 0 0 0 0 0 0 0 0 0 1 1 0 0 1 0 0 0 1 0 0 3 4 1 0 0 0 1 1 1 0 0 0 0 0 0 0 0 0 0 2 0 0 0 0 0 0 0 2 3 0 1 0 1 3 0 2 0 6 1 0 0 0 19 2 0 0 0 0 0 0 0 1 0 0 0 0 1 4 0 0 1 0 0 29 2 0 0 0 0 0 
32 0 0 1 0 0 0 1 0 0 0 0 0 0 0 0 0 0 1 0 1 2 0 0 0 0 0 0 0 0 4 1 1 0 0 0 0 0 0 0 0 1 0 1 0 0 0 1 0 10 1 0 0 0 0 0 0 0 0 0 0 0 0 2 1 0 0 5 2 0 0 0 16 0 0 0 0 0 1 0 0 0 0 0 0 0 0 1 1 0 0 0 0 13 0 0 0 0 0 0 
0 0 0 0 0 1 0 0 1 0 0 0 0 0 0 61 2 2 0 2 0 0 0 0 0 0 1 0 0 0 1 1 0 0 0 0 0 0 0 0 0 0 0 0 0 0 1 0 0 0 3 0 0 0 0 0 0 0 1 1 0 0 0 0 1 0 0 0 0 2 0 0 1 7 0 0 0 0 0 0 0 0 0 0 0 0 1 1 5 0 0 0 0 2 0 0 0 1 0 1 
9 0 0 0 1 0 0 0 0 0 3 1 0 0 0 1 0 0 0 0 0 2 3 1 1 0 0 0 0 0 1 0 0 0 0 3 0 0 0 0 1 0 0 0 1 0 1 0 2 8 1 0 0 0 0 0 0 2 0 0 0 0 0 3 0 1 3 0 1 0 0 0 15 0 0 1 0 2 0 0 0 1 2 0 0 0 0 0 0 0 0 0 1 25 0 0 2 0 1 0 
2 0 1 0 0 0 0 0 0 0 2 1 1 0 0 2 1 0 0 2 0 1 0 0 1 0 0 0 0 1 1 29 1 0 0 0 0 0 0 0 1 5 0 0 0 0 1 0 0 0 0 1 0 0 0 0 0 1 0 0 0 1 0 3 0 0 1 0 0 0 0 0 4 0 0 1 1 8 0 0 0 0 0 0 0 0 0 7 1 0 0 0 1 14 0 0 1 1 1 0 
7 1 0 0 0 0 2 0 1 0 7 0 0 0 0 6 0 0 0 4 2 2 5 0 0 0 0 0 0 0 2 5 0 0 0 0 1 0 2 0 0 1 0 0 1 0 0 0 2 0 0 0 0 1 0 1 0 0 2 0 0 0 0 3 0 0 0 3 0 0 0 0 3 1 0 0 0 1 0 0 1 0 0 0 0 0 0 6 3 0 0 0 1 23 0 0 0 0 0 0 
10 0 0 0 0 0 0 0 0 1 1 0 0 2 0 13 0 0 0 3 1 0 0 1 0 1 0 0 0 0 1 1 0 1 0 0 0 0 0 0 0 0 0 0 0 0 0 0 0 3 2 0 0 0 0 0 1 5 1 0 0 0 0 3 0 1 0 2 0 1 0 0 21 3 0 0 1 0 0 0 1 0 0 1 0 0 0 2 1 0 0 0 0 12 0 0 1 2 0 0 
1 0 1 0 0 0 0 0 0 0 0 1 3 0 0 1 0 0 1 0 3 4 0 0 0 0 0 0 0 0 0 3 0 0 0 0 0 1 2 1 0 3 0 0 0 0 0 0 1 1 0 0 0 0 0 2 0 5 6 1 1 0 2 3 0 0 0 2 0 0 0 0 22 1 1 3 0 2 0 0 0 0 0 0 1 1 0 1 2 0 0 0 0 13 1 0 0 1 0 2 
36 0 0 0 0 0 1 0 0 0 1 0 0 0 0 1 1 1 0 0 0 0 0 0 0 0 0 0 0 1 16 8 0 0 0 0 0 0 0 0 0 0 0 0 0 0 0 0 0 9 3 1 0 0 0 0 0 0 0 0 0 0 0 0 1 1 0 0 0 0 0 1 3 0 0 0 0 0 1 0 0 1 0 0 0 0 0 1 0 0 1 1 0 9 0 0 0 0 0 1 
23 0 0 0 0 1 0 0 0 1 0 0 0 0 0 0 0 0 1 2 0 0 1 0 0 0 0 0 0 1 7 21 0 0 0 0 0 0 2 0 0 1 0 0 0 0 0 0 0 13 0 1 0 0 0 0 1 0 3 0 0 0 0 0 0 4 1 0 0 0 0 1 4 0 0 1 1 0 0 0 0 0 1 0 0 0 0 1 0 0 1 0 1 2 2 0 1 0 0 0 
1 0 1 0 0 1 0 0 0 0 6 0 1 0 0 13 0 1 0 1 0 0 0 0 0 0 0 0 0 0 0 7 1 0 0 2 0 0 0 0 2 2 0 1 0 0 0 1 1 1 1 0 0 0 0 0 0 2 0 1 0 0 1 5 0 0 0 3 0 0 0 0 9 1 0 2 0 1 0 0 0 0 0 0 0 0 1 4 8 0 0 0 0 16 2 0 0 0 0 0 
13 0 0 0 0 0 0 0 0 0 0 0 0 0 0 2 0 0 0 2 0 1 1 4 0 0 0 0 0 0 0 3 2 0 0 0 0 0 0 0 0 1 0 0 0 0 0 0 0 4 3 1 0 0 0 0 0 0 0 0 0 1 0 1 1 3 3 0 0 0 0 0 46 1 0 0 0 0 0 0 0 0 0 0 0 1 0 0 1 1 0 0 1 2 1 0 0 0 0 0 
26 0 0 0 1 0 0 0 0 0 0 0 0 0 1 14 2 0 0 0 1 0 0 0 1 0 0 0 0 0 18 4 0 0 0 1 0 0 0 0 0 0 1 0 0 0 0 0 0 5 0 0 0 0 0 1 0 0 1 0 0 0 0 1 0 1 2 1 0 0 0 0 1 2 0 0 0 0 0 0 1 0 0 0 0 0 0 4 0 0 0 0 0 9 0 0 0 0 0 1 
10 0 0 0 0 0 0 0 0 0 0 0 1 0 0 0 1 0 0 0 0 1 0 0 0 0 0 0 0 1 39 25 1 0 0 0 0 0 0 0 0 1 0 0 0 0 0 0 0 0 0 0 0 0 0 0 0 1 0 0 0 0 0 2 0 0 0 2 1 0 1 0 2 1 0 0 0 0 0 0 0 0 0 0 0 0 0 1 3 0 1 0 0 5 0 0 0 0 0 0 
10 0 0 0 1 0 0 0 0 0 5 0 0 1 0 6 3 1 1 2 0 0 1 0 0 0 0 0 0 2 19 2 0 0 0 0 0 0 0 0 0 0 1 0 0 0 0 0 0 15 1 2 0 0 0 0 0 0 0 0 0 3 0 1 0 3 3 1 1 0 0 2 3 0 1 0 0 0 0 0 0 0 0 0 0 0 0 0 0 0 0 0 2 7 0 0 0 0 0 0 
15 0 0 0 0 1 0 0 0 0 0 0 1 0 0 19 0 0 0 0 0 1 0 0 0 1 0 0 0 0 1 0 0 0 0 0 0 0 0 0 0 0 0 0 0 0 0 0 0 10 0 1 0 0 1 1 0 0 1 0 0 0 0 1 0 0 1 0 0 1 0 0 24 2 0 0 0 0 0 0 0 0 0 0 0 0 0 4 0 0 0 0 0 13 1 0 0 0 0 0 
47 0 0 0 0 0 0 0 0 0 0 0 0 0 0 0 0 1 1 1 1 0 0 0 0 1 0 0 0 1 2 4 0 1 0 0 0 0 2 0 0 0 0 0 0 0 1 0 1 17 1 0 0 0 0 0 0 0 1 0 0 0 0 0 0 0 3 0 2 0 0 0 0 1 0 0 0 1 1 1 0 0 1 1 0 0 0 0 1 1 0 0 1 3 0 0 0 0 0 0 
16 0 0 0 0 0 1 0 0 0 1 0 0 0 0 4 1 0 0 0 0 1 1 0 0 1 0 0 0 0 1 0 1 0 0 0 1 0 0 0 0 2 0 0 0 1 0 2 3 10 2 0 2 0 0 0 0 1 1 0 0 0 0 1 2 2 1 7 1 0 1 0 2 0 0 2 0 0 0 0 0 0 0 0 0 1 0 7 3 0 0 0 0 14 1 1 1 0 0 0 
0 0 0 0 0 0 0 0 0 0 2 0 0 0 1 27 0 2 0 1 0 1 3 0 0 0 1 0 0 0 1 14 0 0 0 0 0 0 1 0 0 0 0 0 1 0 0 0 0 0 0 0 0 0 0 0 0 1 1 1 4 0 0 1 0 0 0 0 0 1 0 0 0 7 0 0 0 0 0 0 0 0 0 0 0 0 0 3 0 0 1 0 1 21 0 0 2 0 1 0 
4 1 0 1 0 0 0 0 0 0 0 0 1 1 0 0 0 0 0 2 0 0 0 0 0 0 0 0 0 3 29 5 1 0 0 0 0 0 0 0 0 0 0 0 0 0 0 0 3 2 0 1 0 0 0 0 0 0 1 0 0 0 0 0 1 0 0 6 0 0 0 0 8 1 0 1 0 0 0 0 0 0 0 0 0 0 0 5 1 1 1 0 0 13 5 0 0 0 2 0 
0 1 0 0 1 0 1 0 0 0 0 0 0 0 0 0 0 0 0 2 0 1 1 0 0 0 0 0 0 0 3 0 0 0 2 0 1 0 0 0 1 2 0 0 1 0 1 1 0 0 0 0 0 0 0 0 1 1 0 0 0 0 0 5 0 0 0 4 0 0 1 0 2 3 0 0 0 0 1 0 0 0 0 0 1 0 2 7 5 0 0 0 0 47 0 0 0 0 1 0 
21 0 0 0 0 0 0 0 0 0 0 0 1 0 0 1 0 0 0 2 0 3 3 1 1 0 0 0 0 3 16 4 0 0 0 0 1 0 0 0 0 0 0 0 0 0 0 0 0 4 1 3 0 0 0 0 0 0 0 2 0 0 0 2 0 0 0 1 2 0 0 0 3 0 0 0 0 0 0 0 0 1 0 1 0 0 0 5 3 0 0 0 0 14 0 0 0 0 1 0 
32 0 0 0 2 0 0 0 2 1 0 0 0 0 0 0 0 1 0 0 1 0 2 1 0 0 1 0 0 2 4 0 0 0 0 0 0 1 0 1 0 0 0 0 0 0 0 0 0 6 1 1 0 0 0 0 0 1 0 0 0 0 0 1 1 0 0 4 1 0 0 0 17 0 0 0 0 0 0 0 0 0 0 1 0 0 0 1 0 0 0 0 0 13 0 0 0 0 1 0 
3 0 1 0 0 0 0 1 1 0 5 0 1 0 1 0 0 0 0 1 0 2 5 0 1 0 2 0 0 0 0 1 0 0 0 0 0 0 0 0 0 0 0 0 0 0 0 0 2 0 0 0 0 0 0 0 0 1 0 0 0 0 1 7 1 1 0 0 0 0 0 1 15 0 0 0 0 0 0 0 0 1 0 0 0 0 0 6 2 0 0 0 0 35 0 0 1 0 1 0 
8 0 0 0 0 0 0 0 1 0 1 0 0 0 0 17 3 0 0 0 0 1 2 0 0 2 0 0 0 0 3 1 0 0 0 0 0 0 0 0 0 1 0 0 1 0 1 0 0 7 3 0 0 0 0 0 0 1 2 0 0 0 1 3 0 0 1 4 0 0 0 0 1 4 0 0 0 0 0 0 0 0 0 0 0 0 1 6 4 2 0 0 1 16 0 0 0 0 0 1 
51 0 0 0 0 0 0 0 0 1 0 0 0 0 0 1 0 0 0 0 0 0 0 1 0 0 0 0 1 0 2 1 0 1 0 0 0 0 0 0 0 1 0 1 0 0 0 0 1 6 2 0 0 0 0 0 0 2 1 0 0 0 0 0 0 0 2 0 1 0 0 0 13 0 0 0 0 0 0 1 0 0 0 0 0 0 0 3 2 0 0 0 0 5 0 0 0 0 0 0 
3 1 0 0 0 0 0 0 0 0 5 0 0 0 0 8 0 1 0 0 0 1 2 0 0 0 0 0 0 0 0 20 0 0 0 1 0 0 0 0 0 1 0 1 0 1 0 1 3 3 0 0 0 0 0 5 0 1 4 0 0 1 0 3 1 0 0 1 0 0 0 0 3 0 0 2 0 12 0 0 0 0 0 0 0 0 0 3 1 1 0 0 0 10 0 0 0 0 0 0 
0 0 0 0 0 0 0 0 0 1 8 0 0 0 0 0 3 0 0 3 3 0 2 0 0 1 0 0 0 0 1 16 1 0 0 1 2 0 0 0 1 0 0 0 1 0 0 0 0 2 1 0 0 0 0 0 0 2 1 1 0 0 1 4 0 0 0 1 0 0 0 0 3 0 0 1 0 3 0 0 3 0 1 0 0 0 1 6 4 0 0 0 3 17 0 0 1 0 0 0 
0 0 1 0 0 0 0 0 0 0 14 2 1 1 0 14 0 4 1 10 0 5 3 0 0 0 0 0 0 0 1 0 0 0 0 2 1 0 0 0 0 0 0 0 0 0 0 0 1 0 0 0 0 0 1 0 0 2 0 2 0 0 0 1 1 0 0 0 0 0 0 0 3 1 0 0 0 0 0 2 0 0 1 0 0 0 0 4 2 0 0 0 0 15 0 1 3 0 0 0 
43 0 0 0 2 0 0 0 0 0 4 0 0 0 0 0 0 1 0 0 0 0 4 0 0 4 0 0 0 0 2 0 0 0 1 1 0 0 0 0 0 0 0 0 0 0 0 0 0 12 0 0 0 0 0 0 0 1 1 0 0 0 0 2 3 2 1 3 0 0 0 0 1 1 0 0 0 0 0 0 0 0 0 1 0 0 0 3 1 0 0 0 0 5 1 0 0 0 0 0 
21 0 0 1 0 1 0 0 0 0 0 0 0 0 0 4 0 0 0 0 2 0 0 0 0 0 0 0 0 0 45 5 1 0 1 0 0 0 0 0 0 1 0 0 0 0 1 0 1 2 0 1 0 0 0 0 0 1 1 0 0 0 0 0 1 0 0 0 2 0 0 0 5 0 0 0 0 1 0 0 0 0 0 1 0 0 0 0 0 0 0 0 0 0 0 0 0 0 0 1 
0 0 0 0 0 0 3 0 2 0 12 0 1 0 1 0 1 0 0 5 0 4 8 0 0 0 0 0 1 0 0 0 0 1 1 3 0 0 0 1 0 0 0 0 0 0 1 0 0 0 1 0 0 0 0 0 0 0 0 2 0 0 1 3 0 0 0 2 0 0 1 0 5 0 0 2 0 1 1 0 0 0 0 0 0 1 1 10 2 0 0 0 0 20 0 1 1 0 0 0 
8 0 0 0 0 0 0 0 0 0 6 0 1 0 0 2 0 0 0 0 0 0 4 1 1 1 0 0 0 2 1 19 0 0 0 4 0 0 1 0 0 1 0 0 0 0 0 0 0 11 0 0 0 0 0 0 0 2 0 1 0 0 0 2 1 1 0 2 0 0 0 0 11 0 0 0 0 1 0 0 0 0 0 1 0 0 0 2 3 0 1 1 0 7 0 0 0 0 1 0 
5 1 0 0 0 0 0 0 0 1 3 0 1 0 0 25 4 0 1 1 0 0 0 0 0 0 0 1 0 0 1 5 1 0 0 2 0 0 0 0 0 2 0 0 0 0 1 0 0 1 2 1 2 1 0 0 0 0 0 2 0 1 0 0 2 0 0 1 0 1 0 0 4 7 0 0 0 2 0 1 0 0 0 0 0 0 1 1 0 0 0 0 0 12 2 0 0 0 1 0 
3 0 0 0 2 1 1 1 1 0 1 0 0 0 0 12 1 1 0 0 1 2 0 0 0 2 0 0 0 2 2 23 0 0 0 1 0 0 0 0 0 0 0 0 1 0 2 0 0 6 1 0 1 0 0 0 0 2 0 0 0 1 0 1 0 1 1 3 0 0 0 0 1 4 0 0 0 2 2 0 0 2 0 0 0 0 0 5 2 0 0 0 3 2 0 0 0 0 0 0 
