# Supplementary material for: Transferable Measurements of Heredity in Models of the Origins of Life
Source: PLoS One. 2015 Oct 19;10(10):e0140663. doi: 10.1371/journal.pone.0140663 (PMC4610668; doi:10.1371/journal.pone.0140663)
Supplement: S1 Data — (ZIP) [file pone.0140663.s001.zip › data/gard/pop1/Nmax200/seqs3.txt]

0 1 0 4 1 0 2 0 0 0 0 0 0 0 0 0 0 8 0 0 0 0 0 1 0 2 0 4 0 0 0 0 4 0 0 6 0 0 1 2 0 0 0 0 8 0 0 1 0 0 0 0 0 0 0 0 4 0 0 1 0 0 0 0 0 1 2 14 1 1 0 2 1 1 0 20 0 0 0 0 0 3 0 1 1 0 0 0 0 0 0 0 0 0 0 1 0 0 1 0 
0 16 0 0 0 0 0 0 0 1 2 0 0 0 0 0 0 14 0 0 0 0 0 0 0 2 0 3 2 0 0 1 4 0 0 4 0 0 1 3 0 0 1 0 32 1 0 0 0 0 0 0 1 0 0 0 0 0 1 0 2 0 2 0 0 0 0 3 0 0 0 0 0 1 0 1 0 0 0 0 0 0 0 1 0 0 1 0 0 0 0 0 0 0 0 0 0 0 0 0 
0 1 0 1 1 0 0 0 0 0 0 0 0 0 0 0 0 2 0 0 0 0 0 0 0 0 0 2 0 0 0 0 4 0 0 3 0 0 0 1 0 0 0 0 6 1 0 0 0 0 0 0 0 0 0 0 0 1 0 0 0 0 0 0 0 0 2 1 0 0 0 1 0 2 0 69 0 0 0 0 0 1 0 1 0 0 0 0 0 0 0 0 0 0 0 0 0 0 0 0 
0 1 0 0 0 0 0 0 0 0 0 0 0 0 0 0 0 3 0 1 0 0 1 0 0 0 0 3 0 0 0 1 3 0 0 1 0 0 0 2 0 0 0 0 4 0 0 0 0 0 0 1 0 0 0 0 3 0 0 0 0 0 1 0 0 2 5 6 0 0 0 2 0 3 0 46 4 4 0 0 0 0 0 2 0 0 0 1 0 0 0 0 0 0 0 0 0 0 0 0 
1 0 0 0 1 0 0 8 0 2 0 0 2 0 0 2 0 1 1 0 0 0 0 1 0 2 0 5 0 0 0 2 12 0 0 5 0 0 1 3 0 0 0 0 2 1 0 0 0 0 0 0 0 0 0 1 2 0 1 2 0 0 2 0 0 0 2 5 0 0 0 1 0 7 0 7 0 2 0 5 0 2 0 2 0 0 0 0 0 0 0 0 0 5 0 0 1 0 0 1 
0 7 0 0 1 0 0 0 0 0 2 1 0 0 0 0 1 5 0 0 1 0 1 1 0 2 0 4 2 0 0 0 7 1 0 6 0 0 0 3 0 0 0 0 13 0 0 0 0 0 0 1 0 0 1 0 2 0 0 6 3 13 1 0 0 0 1 6 0 0 0 1 1 1 0 0 0 1 0 0 0 1 0 1 0 0 0 0 0 0 0 0 0 0 0 0 1 0 0 1 
0 8 0 4 1 0 0 1 0 0 0 2 0 0 0 0 0 13 1 1 0 0 0 0 0 0 1 0 4 0 0 0 3 0 0 3 0 0 3 4 0 0 1 0 24 0 0 0 0 0 0 1 0 0 0 0 6 0 0 0 0 0 2 0 0 3 2 2 0 0 0 0 1 0 1 0 1 1 0 0 0 1 0 1 0 0 1 0 0 0 0 0 0 0 0 1 0 0 0 2 
0 16 0 5 0 0 1 4 0 0 1 1 1 0 0 0 0 6 0 0 1 1 0 0 1 3 0 3 2 0 0 0 2 0 0 4 1 0 1 2 0 0 0 0 20 0 0 0 0 1 0 0 1 0 0 0 3 0 0 0 0 0 0 0 0 0 0 4 0 1 0 1 0 0 0 1 1 1 0 0 1 2 0 0 0 0 2 0 0 0 1 0 0 2 0 1 1 0 0 0 
0 3 0 1 1 0 0 4 0 1 1 0 1 0 0 0 0 7 0 0 0 0 0 0 0 3 0 2 2 0 0 0 1 0 0 4 0 0 0 2 0 0 0 0 18 0 0 0 1 0 0 0 1 0 0 0 6 0 0 0 1 0 4 0 0 1 4 8 0 1 1 3 1 5 0 4 2 2 0 1 0 1 0 0 0 0 1 0 0 1 0 0 0 0 0 0 0 0 0 0 
0 7 0 1 0 1 0 15 0 0 0 4 3 0 0 0 0 6 1 0 0 0 0 2 1 0 1 2 0 0 0 2 3 0 0 3 1 0 0 2 0 2 0 0 8 0 0 1 0 0 0 0 0 0 1 0 8 0 0 0 0 0 1 0 0 1 0 7 0 0 0 0 1 0 0 3 4 3 1 1 0 0 0 1 0 0 1 0 0 0 0 0 0 0 0 1 0 0 0 0 
0 1 0 1 2 0 2 0 1 0 5 0 0 0 0 0 0 2 0 1 0 0 0 1 0 0 0 1 1 0 0 7 1 0 1 2 0 0 0 8 0 5 0 0 2 0 1 0 0 1 1 0 0 0 0 0 12 0 0 0 1 1 1 0 0 1 1 7 0 0 0 4 1 1 0 8 3 2 2 0 0 2 1 0 0 0 0 0 0 1 0 0 0 2 1 0 1 0 0 0 
0 8 0 2 0 0 1 0 0 0 4 0 0 0 0 0 0 11 0 0 0 0 0 2 0 6 0 5 2 0 0 0 5 0 0 3 0 0 0 3 0 0 1 0 19 0 0 1 0 0 0 1 0 0 0 0 2 0 0 1 0 0 1 0 0 0 0 9 0 0 0 0 1 3 0 5 0 0 0 0 0 0 0 0 1 1 1 0 0 0 0 0 0 0 0 0 1 0 0 0 
0 1 0 1 0 0 0 0 1 0 1 0 0 0 0 0 0 6 0 1 1 1 0 0 0 3 0 5 0 0 0 0 0 0 1 1 0 0 0 0 0 0 0 0 3 0 0 0 0 0 0 0 0 0 0 0 0 0 0 3 2 1 2 0 0 0 1 12 0 0 1 1 1 3 0 39 1 1 0 1 1 1 0 0 0 0 0 0 0 0 1 0 0 2 0 0 0 0 0 0 
0 5 0 4 0 1 0 0 0 0 0 0 0 0 0 0 1 12 0 0 0 0 0 0 0 0 0 6 2 0 0 0 1 0 0 4 0 0 2 0 0 0 1 0 5 0 0 1 0 0 0 0 0 0 1 0 7 0 0 0 0 0 1 0 0 0 0 5 1 0 0 0 1 0 0 34 2 0 0 0 0 1 0 0 0 0 1 0 1 0 0 0 0 0 0 0 0 0 0 0 
0 3 0 0 0 1 2 0 0 0 1 0 0 0 0 1 0 1 0 0 0 0 1 0 0 3 0 8 1 0 0 1 4 0 1 5 0 0 0 2 0 2 0 0 18 1 0 0 0 0 0 0 0 0 0 0 7 0 0 1 0 0 3 0 0 0 3 13 1 0 0 1 3 1 0 0 2 2 0 0 0 2 0 0 0 0 0 0 0 1 0 1 0 0 0 0 1 0 0 2 
0 16 0 0 1 0 0 1 0 0 0 1 0 0 0 0 0 11 0 0 0 0 0 0 1 2 0 0 4 0 0 0 4 0 0 2 0 0 1 2 0 0 0 2 19 0 0 0 0 0 0 0 0 0 0 0 4 0 0 0 1 0 5 0 0 0 1 0 0 0 0 1 1 4 0 10 0 1 0 1 0 0 1 0 0 0 0 0 0 0 0 1 0 1 0 0 0 0 1 0 
0 13 0 0 1 0 0 6 0 0 1 0 1 0 0 0 0 7 0 0 0 0 0 0 0 1 0 5 10 0 0 0 6 0 0 4 0 1 0 0 0 1 0 0 17 0 0 1 0 0 0 0 1 0 1 0 1 0 0 0 1 1 1 0 0 0 0 5 1 0 0 1 0 2 0 0 1 1 0 3 0 2 0 1 0 0 1 1 0 0 0 0 0 0 0 0 0 0 0 0 
0 2 0 3 1 0 0 19 0 0 0 0 1 0 0 0 0 6 0 0 0 0 0 1 1 1 0 6 0 0 0 0 8 0 0 8 0 0 0 3 0 1 0 0 5 3 4 0 1 0 0 0 0 1 0 0 3 0 0 0 0 1 0 1 0 0 2 3 0 0 0 0 0 1 0 1 2 3 0 3 0 1 0 0 0 0 0 0 0 0 0 0 0 1 1 0 0 0 0 2 
0 0 0 1 0 2 1 1 0 0 0 1 1 0 0 0 0 0 0 0 0 0 0 0 0 0 0 9 4 0 0 0 16 0 0 7 0 0 2 0 0 1 0 0 0 5 0 1 0 0 0 1 0 0 1 0 10 0 0 0 0 0 0 2 0 0 1 9 0 1 0 4 1 2 0 0 2 2 0 3 0 1 0 3 0 1 2 0 0 0 0 0 0 1 0 1 0 0 0 0 
0 11 0 1 2 3 0 1 0 0 0 0 0 0 0 0 0 5 0 0 0 0 2 0 0 2 0 0 1 0 0 0 1 0 2 1 0 0 5 6 0 0 1 0 2 1 0 0 0 0 0 1 1 0 0 0 6 0 0 1 0 0 2 0 0 1 6 5 0 0 0 2 1 5 0 0 3 2 1 1 0 4 0 2 0 0 4 1 0 0 0 0 0 0 0 1 0 1 1 1 
0 1 0 2 0 0 0 0 0 0 0 0 0 0 0 0 0 0 0 0 0 0 0 1 0 0 0 0 0 0 0 0 0 1 0 0 0 0 2 3 0 0 0 0 2 0 0 0 0 0 0 0 0 0 0 0 2 1 0 0 1 0 1 0 0 0 1 1 1 0 0 1 0 3 0 71 0 1 0 0 0 1 0 0 0 0 0 0 0 2 0 0 0 0 0 1 0 0 0 0 
0 0 0 0 3 0 0 4 0 1 1 0 1 0 0 0 0 6 0 0 0 0 0 0 0 2 0 5 1 0 0 2 2 0 0 0 1 0 0 2 0 0 0 0 1 1 0 0 0 0 0 0 0 0 1 0 6 0 0 1 2 0 1 0 0 0 4 15 0 0 0 6 1 1 0 1 4 6 0 2 0 4 0 3 0 0 0 1 0 0 0 0 0 5 0 2 1 0 0 0 
0 0 0 0 0 1 0 0 0 0 0 1 1 0 0 0 0 2 0 0 0 0 0 0 0 0 0 9 2 0 0 0 7 0 0 3 1 0 3 1 0 0 0 0 1 0 0 0 0 0 0 1 0 0 0 0 9 0 0 0 0 0 1 0 0 0 9 9 0 0 0 2 1 6 0 15 2 5 0 0 1 4 1 0 0 0 0 0 0 0 0 0 0 0 0 0 0 2 0 0 
0 0 0 0 1 0 0 29 0 0 0 0 8 0 0 0 0 6 0 0 0 1 0 0 1 1 0 2 0 2 0 0 3 0 0 1 0 0 2 0 0 0 0 0 5 1 1 0 0 0 0 1 0 1 0 0 4 0 0 0 2 0 0 0 0 0 1 9 0 1 0 2 1 1 1 1 0 1 2 2 0 1 0 1 0 0 0 0 0 0 0 0 0 0 1 1 1 1 0 0 
0 9 0 3 0 0 0 28 0 0 0 0 1 0 0 0 0 1 0 0 0 0 0 0 1 1 0 5 7 0 0 0 3 0 0 3 0 0 1 1 1 0 0 0 5 0 0 0 0 0 0 0 0 0 0 0 6 0 0 0 0 0 0 0 0 0 3 8 0 1 0 2 0 1 0 0 1 1 0 3 0 2 0 0 0 0 1 0 0 0 0 0 0 0 0 1 0 0 0 0 
0 0 0 1 1 1 0 6 0 0 1 1 0 0 0 0 0 0 1 0 0 1 0 0 0 2 0 1 0 0 0 1 3 0 0 1 0 0 4 5 1 5 0 0 0 0 0 0 0 0 1 3 0 0 0 0 10 0 0 3 2 0 2 1 0 0 6 4 0 0 0 6 0 3 0 9 2 6 0 0 0 0 0 0 0 0 0 0 0 0 1 0 0 0 2 0 2 1 0 0 
0 8 0 3 2 0 0 0 0 0 0 0 0 0 0 0 0 6 0 0 0 0 0 0 0 1 0 6 5 0 0 0 5 0 0 3 0 0 1 1 0 0 0 0 17 0 0 0 1 0 0 0 0 0 0 0 5 0 0 1 0 0 4 0 0 1 1 13 0 1 0 2 0 0 1 0 2 2 0 0 0 3 0 1 0 0 0 0 0 0 0 0 0 2 0 1 1 0 0 0 
0 0 0 1 0 0 0 0 0 0 0 0 0 0 0 1 0 0 1 0 0 0 0 0 0 1 0 1 0 0 0 0 0 0 0 0 0 0 0 0 0 0 0 0 0 0 0 1 0 0 0 0 1 0 0 0 4 0 0 1 1 0 0 0 0 0 2 7 0 0 0 1 1 2 0 64 3 2 0 0 0 1 0 0 0 0 0 0 0 1 0 0 0 0 0 0 3 0 0 0 
0 7 0 3 1 0 0 5 0 0 1 0 0 0 0 0 0 6 0 0 0 0 0 0 1 3 0 5 2 0 0 1 4 0 1 5 0 0 3 4 0 2 0 0 17 1 0 0 0 0 0 0 1 0 2 0 9 0 0 5 1 0 0 0 0 0 2 1 0 0 0 2 0 2 0 0 1 2 0 0 0 0 0 0 0 0 0 0 0 0 0 0 0 0 0 0 0 0 0 0 
0 1 0 1 0 0 1 0 0 0 0 0 0 0 0 0 0 1 0 0 0 2 1 1 0 1 1 13 1 0 0 1 13 0 0 9 0 0 2 0 0 2 0 0 1 1 0 0 0 0 1 0 0 0 0 0 7 0 0 0 1 0 0 0 0 0 4 16 1 1 0 3 0 2 0 1 5 2 0 0 0 1 0 0 0 0 0 0 0 0 1 0 0 1 0 0 0 0 0 0 
0 5 0 3 0 0 1 12 0 1 0 0 3 0 0 0 0 0 0 1 0 0 0 0 1 0 0 4 3 0 0 0 7 0 1 5 0 0 1 2 0 0 0 0 6 2 0 0 0 0 0 0 0 0 0 0 1 0 1 0 1 0 0 0 0 0 1 14 0 1 0 0 0 1 0 10 3 2 0 1 0 2 0 1 0 0 0 0 0 0 0 0 0 3 0 0 0 0 0 0 
0 20 0 0 2 0 0 1 1 2 0 0 1 0 0 0 0 8 0 0 0 0 0 0 0 5 0 2 9 0 0 0 1 0 1 0 0 0 1 3 1 0 0 0 24 0 0 0 0 0 0 0 1 0 0 0 1 0 0 0 1 0 0 0 0 3 0 2 0 0 0 0 0 0 0 3 1 0 0 1 0 0 0 0 0 0 3 0 0 0 0 0 0 0 0 0 0 0 0 2 
0 7 0 6 0 0 0 8 0 0 0 0 1 0 0 0 0 1 0 0 0 0 0 0 0 0 0 3 3 1 0 0 3 0 0 2 0 0 3 3 0 1 0 0 9 0 1 0 0 0 0 0 0 0 0 0 17 0 0 0 0 1 0 0 0 0 0 11 0 1 0 2 0 0 0 2 2 6 0 1 0 3 0 0 0 0 0 0 0 0 0 0 0 1 0 0 0 0 1 0 
1 10 0 5 1 0 0 0 0 0 2 1 0 1 0 0 0 6 1 1 0 0 0 0 0 1 1 5 1 1 0 1 4 1 0 1 0 0 1 3 0 0 0 0 9 0 0 0 0 0 0 0 0 0 1 0 6 0 0 0 0 0 1 1 0 1 3 6 0 0 0 2 0 2 2 0 2 4 0 1 0 1 0 2 0 0 0 2 0 0 0 0 0 1 1 0 2 0 0 1 
0 0 0 1 0 0 0 0 0 0 2 0 0 0 0 0 0 1 0 0 0 0 0 1 0 0 0 6 0 0 0 2 1 0 1 3 0 0 2 3 0 0 0 0 1 0 2 0 0 0 0 4 0 0 0 0 4 0 1 1 2 0 0 0 0 0 3 22 0 0 0 3 5 1 0 11 7 2 0 2 0 1 0 1 0 0 0 1 0 0 0 1 0 0 0 0 0 1 0 1 
0 0 0 0 2 0 0 1 0 0 1 0 0 0 0 0 0 3 0 0 0 0 0 0 0 0 0 0 1 0 0 1 4 1 0 0 0 0 1 3 0 0 0 0 1 1 1 0 0 0 0 0 0 0 0 0 10 0 0 5 7 3 2 0 0 2 6 3 1 0 0 0 1 8 0 17 4 6 1 0 0 1 0 0 0 0 0 0 0 0 0 0 0 0 1 1 0 0 0 0 
0 1 0 3 2 0 0 0 0 0 0 1 0 0 0 0 0 2 0 0 0 0 0 0 0 1 0 3 0 0 0 1 1 0 0 3 0 0 3 5 0 0 0 0 1 0 0 0 0 0 0 0 0 0 0 0 3 1 0 0 2 0 1 0 0 0 3 6 0 1 0 0 0 1 0 51 0 1 0 0 0 0 0 0 0 1 0 0 0 1 0 0 0 0 0 0 0 1 0 0 
0 5 0 0 0 1 0 7 0 1 1 4 1 0 0 0 0 6 0 0 0 0 0 0 0 0 0 0 6 0 0 3 0 0 0 0 0 0 3 3 0 0 0 0 10 0 0 0 0 2 0 0 0 0 1 0 3 1 1 0 0 3 2 0 0 0 1 2 0 0 0 1 0 2 0 24 0 1 0 2 0 0 0 0 0 0 0 0 0 1 0 0 0 1 0 1 0 0 0 0 
0 1 0 0 1 1 0 24 0 1 1 0 6 0 0 0 0 6 0 0 0 0 0 0 2 1 0 3 1 0 0 0 4 0 0 2 0 0 0 1 0 0 0 0 4 3 0 0 0 0 2 0 0 0 0 1 4 0 1 0 1 0 0 0 0 0 2 5 0 0 0 0 1 1 0 2 2 2 0 9 0 2 0 0 0 0 1 0 0 0 0 0 0 0 0 2 0 0 0 0 
0 8 0 1 0 0 0 0 0 0 0 0 0 0 0 0 0 0 0 0 0 0 0 0 0 1 0 0 2 0 0 0 1 0 0 0 0 0 0 0 0 0 0 0 2 0 0 0 0 0 0 0 0 0 0 0 2 1 0 0 0 0 1 0 0 0 2 3 0 1 0 0 2 1 0 67 2 0 0 0 0 1 0 1 0 0 0 0 0 0 0 0 0 0 0 0 1 0 0 0 
0 0 0 1 2 1 0 3 0 0 0 0 0 0 0 0 0 3 0 1 0 0 0 0 0 0 0 2 3 0 0 0 4 1 0 3 0 0 4 0 0 0 0 0 1 0 0 1 0 0 1 0 0 0 0 0 1 0 0 2 1 0 1 1 0 1 1 2 0 0 1 1 0 0 0 48 1 1 0 3 0 1 1 0 0 0 0 0 0 0 1 0 0 0 0 0 0 1 0 0 
0 1 0 1 1 0 0 0 0 0 1 0 0 0 0 0 0 5 0 1 1 0 0 1 0 0 0 10 0 0 0 0 2 0 0 6 0 1 3 3 1 1 0 0 0 1 0 0 0 0 0 1 0 0 0 0 4 0 0 1 1 0 1 0 0 0 6 15 1 0 1 1 2 7 0 13 1 0 0 1 1 0 0 1 0 0 0 0 0 0 0 0 0 0 1 1 0 0 0 0 
0 0 0 2 0 0 0 4 0 0 0 0 0 0 0 0 0 0 0 1 0 0 0 0 0 0 0 3 0 0 0 0 3 0 0 0 0 0 2 1 0 1 0 0 0 1 0 0 0 0 0 0 0 0 0 0 4 0 0 0 0 0 0 0 0 0 0 4 0 0 0 0 0 1 0 65 3 1 0 1 0 0 0 1 0 0 0 0 0 0 0 0 0 1 0 0 1 0 0 0 
0 1 0 0 0 1 0 42 0 1 0 0 7 0 0 0 1 1 0 1 0 0 0 0 0 1 0 4 0 0 0 1 1 0 0 1 0 0 0 0 0 1 0 0 1 0 0 1 0 0 0 0 0 0 0 0 1 0 0 1 0 0 0 1 1 0 2 9 0 0 0 0 2 2 0 2 1 0 0 7 0 0 0 4 0 0 0 0 0 0 1 0 0 0 0 0 0 0 0 0 
0 5 2 0 0 0 0 28 0 0 0 0 3 0 0 0 0 3 0 0 0 0 0 0 0 0 0 3 2 0 0 0 0 0 0 0 0 1 1 2 0 0 0 0 1 0 0 0 1 0 0 0 0 0 0 0 6 0 0 0 0 0 1 0 0 0 3 16 0 0 1 1 0 3 1 0 1 3 0 6 1 2 0 0 0 0 0 0 0 0 0 1 0 0 0 2 0 0 0 0 
0 15 0 0 1 0 0 0 0 0 1 0 0 0 0 0 0 1 0 1 0 0 1 0 0 0 0 4 2 0 0 0 1 0 2 0 0 0 1 3 1 1 1 0 17 0 0 0 0 0 0 1 0 0 1 1 10 0 0 1 2 0 0 0 0 0 0 7 0 0 0 4 1 2 0 4 4 5 0 0 0 0 0 1 0 0 1 0 0 0 0 0 0 0 0 2 0 0 0 0 
0 5 1 1 1 0 2 1 0 2 0 0 0 1 0 0 0 10 0 0 0 0 0 0 0 2 0 4 3 0 0 0 4 1 0 4 0 0 2 4 0 0 0 0 17 0 1 0 1 0 0 1 1 0 0 0 6 0 0 0 0 0 0 0 0 1 0 8 0 1 0 2 0 0 0 0 1 1 0 0 0 3 0 2 1 0 0 1 0 0 0 0 0 3 0 0 0 0 1 0 
0 0 0 3 0 0 2 0 0 0 1 1 0 0 0 0 0 5 0 1 0 0 0 1 0 0 0 11 0 0 0 0 6 0 0 8 0 0 2 0 1 0 0 0 2 0 0 0 0 0 0 0 0 0 1 0 3 0 1 3 3 0 3 0 0 0 1 9 2 0 1 3 0 1 0 10 2 3 1 0 0 4 1 1 1 0 0 0 0 0 0 0 0 0 0 1 1 0 0 0 
0 0 0 2 2 0 2 8 0 0 0 0 1 1 0 0 0 2 0 1 1 0 0 0 0 0 0 6 3 0 0 0 0 0 0 2 0 0 3 3 0 3 0 1 2 1 0 0 0 0 0 0 0 0 0 0 5 1 0 0 0 0 2 0 0 0 4 6 0 2 0 0 0 5 0 3 3 3 0 7 0 4 0 0 0 1 0 0 0 0 0 0 0 10 0 0 0 0 0 0 
0 3 0 2 1 0 0 20 0 1 0 0 0 0 0 0 0 10 0 1 0 1 0 0 1 1 0 4 1 0 0 0 3 0 0 2 1 0 5 3 0 0 0 0 6 0 0 0 0 0 2 0 0 1 0 0 8 0 0 0 0 0 1 1 0 1 1 6 0 1 0 1 0 1 0 2 1 3 0 0 0 3 0 1 0 0 0 0 0 0 0 0 0 0 0 0 0 0 0 0 
0 0 0 0 1 0 0 1 0 0 1 1 0 0 0 0 0 0 0 0 0 0 0 2 0 2 0 12 1 2 0 1 3 0 0 7 0 0 2 2 0 0 0 0 0 1 0 0 0 0 0 0 0 0 0 0 5 0 0 2 1 13 0 0 0 0 3 19 0 0 0 0 2 5 0 0 2 1 1 1 0 3 0 2 0 1 0 0 0 0 0 0 0 0 0 0 0 0 0 0 
0 10 0 0 2 0 0 2 0 0 1 1 0 0 0 0 0 9 1 0 0 0 1 1 0 0 0 0 2 0 0 1 2 0 0 1 0 0 5 1 0 1 0 0 24 0 1 0 0 0 0 2 0 0 0 1 12 0 0 3 1 0 0 0 0 0 2 0 0 0 0 3 0 2 0 2 1 3 0 1 0 1 0 0 0 0 0 0 0 0 0 0 0 0 0 0 0 0 0 0 
0 0 0 0 0 1 0 5 0 0 0 1 0 0 1 0 0 0 0 0 0 0 0 0 0 0 0 3 0 0 0 0 2 0 0 2 1 0 2 1 0 1 0 0 1 0 0 0 0 0 0 0 0 0 3 0 3 1 0 1 0 0 3 1 0 0 1 10 0 0 1 1 0 3 0 45 0 1 0 1 0 2 1 0 0 0 0 0 0 0 0 0 0 0 0 0 1 0 0 0 
0 0 0 5 0 0 0 0 0 1 0 0 0 1 0 0 0 4 1 0 0 0 1 0 0 2 0 5 2 1 0 1 4 0 0 3 1 0 4 3 0 0 0 0 4 0 0 0 0 0 0 0 0 0 0 0 7 0 0 0 1 5 1 0 0 1 8 9 1 0 0 4 0 5 1 10 1 1 0 0 0 0 0 0 0 0 0 0 1 0 0 0 0 0 0 0 0 0 1 0 
0 0 0 1 1 0 0 0 0 0 0 0 0 0 0 0 0 1 0 0 0 0 0 0 0 0 0 10 0 0 0 0 4 0 0 4 0 0 4 0 0 3 1 0 0 0 0 0 0 0 0 0 1 0 1 0 7 1 0 2 0 0 0 0 0 1 1 8 2 0 0 0 2 0 0 31 3 8 0 0 0 0 0 2 0 1 0 0 0 0 0 0 0 0 0 0 0 0 0 0 
0 11 0 0 0 0 0 3 0 0 0 1 2 0 0 0 0 6 0 0 0 0 0 2 0 2 0 6 4 0 0 0 8 0 0 4 0 0 0 3 0 1 0 0 18 2 0 0 0 0 0 0 0 0 0 0 1 0 0 2 1 0 0 0 0 0 2 11 0 0 0 0 1 1 0 0 1 0 0 2 0 0 0 0 0 0 1 0 0 0 0 0 0 3 0 0 1 0 0 0 
0 0 0 1 1 2 0 8 0 0 0 0 3 0 0 0 0 0 0 2 0 1 0 1 0 3 0 5 0 0 0 1 7 0 0 3 1 0 0 0 0 2 0 0 1 1 0 0 0 0 0 1 0 0 0 0 6 0 0 0 1 2 1 0 0 0 0 14 0 2 0 1 0 4 0 4 3 3 0 2 0 2 0 1 0 2 0 0 0 0 0 0 0 8 0 0 0 0 0 0 
0 13 0 0 2 0 0 16 0 0 0 0 4 0 0 0 0 14 0 0 0 0 0 0 1 2 0 2 2 0 0 0 4 0 0 2 0 0 1 3 0 0 0 0 8 0 0 0 0 0 0 1 0 0 0 1 0 0 0 0 3 0 1 1 0 0 0 4 0 1 0 1 1 6 0 1 0 0 0 1 0 0 0 1 0 0 0 0 0 0 0 0 0 1 0 0 0 0 0 2 
0 18 0 0 1 0 1 0 0 0 0 4 0 1 0 0 0 3 0 0 0 0 0 0 0 1 0 8 5 0 0 0 1 0 0 3 0 1 0 7 0 1 0 0 7 1 0 0 0 0 0 1 0 0 0 0 6 0 0 1 4 0 2 0 0 0 1 13 0 0 0 0 0 2 0 0 1 1 1 0 0 0 0 0 0 0 2 0 0 0 0 0 0 0 2 0 0 0 0 0 
0 1 0 0 0 0 0 2 0 0 0 2 1 2 0 0 0 4 0 0 0 0 0 0 0 0 0 9 2 0 0 1 2 0 0 2 0 0 2 3 0 2 0 0 1 0 0 0 0 0 0 0 0 0 0 0 8 0 1 1 0 0 1 0 0 0 1 22 0 0 0 5 3 2 0 6 4 2 0 1 0 2 0 2 0 0 0 0 0 0 0 0 0 2 1 0 0 0 0 0 
0 0 0 2 1 0 0 3 0 0 0 1 2 0 0 0 0 0 0 1 0 1 0 0 0 1 0 11 0 0 0 0 15 0 0 10 0 0 1 0 0 0 0 0 0 2 0 0 0 0 0 2 0 0 1 0 8 0 0 0 0 1 0 0 0 1 1 10 2 0 0 2 1 1 1 1 1 3 2 1 0 2 0 1 0 1 0 0 1 0 0 0 0 3 0 2 0 0 0 0 
1 5 0 3 3 0 0 0 0 0 2 2 0 0 0 0 0 5 0 0 0 0 0 1 0 0 0 0 0 0 0 0 0 0 0 0 0 0 3 4 0 0 0 0 11 1 0 1 0 0 0 1 0 0 4 0 4 0 0 3 3 0 2 0 1 0 5 2 0 0 1 0 0 2 0 18 0 0 0 2 0 0 0 0 0 0 0 0 0 0 1 0 0 6 1 0 2 0 0 0 
0 13 0 0 3 0 0 0 0 0 2 0 0 0 0 0 0 8 0 0 0 0 0 0 0 3 0 3 2 0 0 2 1 0 0 2 0 0 2 2 0 0 0 1 29 0 0 0 0 0 0 1 0 0 0 0 2 0 0 1 2 0 2 0 0 0 2 2 0 0 0 4 1 2 0 2 0 1 0 0 0 2 0 0 0 0 0 2 0 0 1 0 0 0 0 0 0 0 0 0 
0 0 0 1 1 0 0 10 0 0 0 2 0 0 0 0 0 0 0 1 0 0 0 0 0 1 1 6 0 0 0 0 13 0 0 3 0 0 1 1 0 6 0 0 0 1 0 0 0 0 2 0 0 0 0 0 13 0 0 1 0 0 0 0 0 0 0 4 0 0 0 2 2 0 0 4 5 12 0 4 0 1 0 1 0 0 0 0 0 0 0 0 0 1 0 0 0 0 0 0 
0 0 0 0 0 0 0 17 0 1 0 0 3 0 0 0 0 1 0 0 0 0 0 0 0 2 0 3 1 0 0 0 2 0 0 2 0 0 0 2 0 0 0 0 1 0 0 0 0 0 1 2 0 0 0 0 10 0 0 0 0 0 1 0 0 1 0 4 0 1 0 1 2 0 0 29 2 3 0 2 0 0 0 1 0 0 0 0 1 0 0 0 1 2 0 0 0 0 1 0 
0 7 0 1 0 0 0 14 0 1 0 1 1 0 0 0 0 5 0 1 0 0 0 0 0 2 0 4 5 0 0 1 7 0 0 7 0 1 1 0 0 0 0 0 12 2 0 0 0 0 1 0 1 0 0 0 1 0 0 0 0 0 1 0 0 0 0 12 0 0 0 3 0 0 0 0 1 0 0 5 0 1 0 0 0 0 0 0 0 0 0 0 0 1 0 0 0 0 0 0 
0 1 0 1 1 0 1 1 0 0 0 1 0 0 0 0 0 17 0 0 0 0 0 0 0 2 0 2 3 0 0 1 8 0 0 4 0 0 1 5 0 0 0 0 18 0 0 0 0 0 0 0 0 0 0 0 4 0 0 0 0 0 4 0 0 0 0 9 0 0 0 2 0 6 0 1 1 1 0 0 0 2 0 0 0 1 0 0 0 0 0 0 0 0 0 1 0 0 0 1 
0 1 0 3 0 0 0 1 1 1 0 1 0 0 0 0 0 1 0 0 0 0 0 0 0 0 0 1 0 0 0 1 0 0 1 0 0 0 2 0 1 1 0 0 5 0 0 0 0 0 0 0 0 0 0 0 2 0 0 2 1 0 1 0 0 0 5 4 0 2 0 2 0 3 0 49 2 1 0 0 0 3 0 0 0 0 0 0 0 0 0 0 0 1 0 0 0 0 0 1 
0 0 0 1 1 0 0 1 0 0 0 1 2 0 0 0 0 0 0 0 0 0 0 1 0 1 0 5 2 0 0 1 3 0 0 3 0 0 5 4 1 1 0 0 2 0 0 0 0 0 1 0 0 0 0 0 8 1 0 0 0 0 0 0 0 0 1 10 0 1 1 1 0 2 0 16 3 3 0 2 0 3 0 3 0 1 0 0 0 1 0 0 1 5 0 1 0 0 0 0 
0 8 0 2 0 0 1 21 0 0 2 2 0 0 0 0 0 6 0 0 0 0 0 0 1 0 0 0 2 0 0 2 4 0 0 0 0 0 0 10 0 1 0 0 19 0 1 0 0 0 0 0 0 0 0 1 3 0 0 1 0 0 1 1 0 0 2 1 1 0 0 0 0 2 1 1 1 0 0 0 0 0 0 0 0 0 0 0 1 1 0 0 0 0 0 0 0 0 0 0 
0 1 0 0 0 0 0 0 0 0 0 0 0 0 0 1 1 3 0 0 0 0 0 0 0 0 0 1 1 0 0 2 1 0 0 3 0 0 1 1 0 0 0 0 5 0 0 0 0 0 0 0 0 0 0 0 3 0 0 3 1 0 0 0 0 0 4 1 0 0 0 0 0 1 0 61 0 0 0 0 0 2 0 0 0 0 0 0 0 0 0 0 0 1 0 0 2 0 0 0 
0 3 0 0 0 0 0 10 0 0 0 0 1 0 0 0 0 3 0 0 1 0 0 0 0 0 0 0 2 0 0 0 0 0 0 0 0 0 0 1 0 1 0 0 8 0 0 0 0 0 0 0 0 0 0 0 1 1 1 0 0 0 1 0 0 0 3 7 0 0 0 0 1 2 0 47 2 1 0 3 0 0 0 0 0 0 0 0 0 0 0 0 0 0 0 0 0 0 0 0 
1 1 0 1 1 2 0 2 0 0 1 0 0 0 0 0 0 5 0 0 0 0 0 1 0 0 0 4 1 0 0 1 1 0 1 1 0 0 1 3 0 1 0 0 5 0 1 0 0 0 0 2 0 0 1 0 7 0 0 0 0 0 2 0 0 1 3 11 0 1 0 1 1 5 0 9 4 3 0 4 0 2 0 1 0 0 0 0 0 0 0 0 0 3 2 1 0 0 0 1 
0 11 0 4 1 1 0 0 0 0 0 1 0 0 0 0 1 3 1 0 0 0 0 2 0 1 1 6 6 0 0 1 1 0 0 2 0 0 5 2 0 0 0 0 7 0 0 1 0 0 0 1 0 0 0 0 8 0 0 0 0 0 1 0 0 3 0 6 0 0 0 2 1 2 1 4 3 4 1 0 0 1 0 0 0 0 3 0 0 0 0 0 0 0 0 0 0 1 0 0 
0 0 0 5 3 0 0 1 0 0 1 5 0 0 0 0 1 1 0 0 0 0 0 0 0 1 0 1 3 0 0 2 0 0 0 1 1 0 3 3 0 0 0 0 2 0 0 2 2 0 0 0 0 0 1 0 18 0 0 0 1 1 0 0 0 1 5 0 0 3 1 6 0 3 1 6 0 0 0 1 0 2 1 0 1 0 0 2 0 0 0 0 0 5 2 0 0 0 0 1 
0 16 0 7 0 0 0 0 0 0 0 0 1 0 0 0 0 6 0 1 0 1 0 0 0 4 0 0 6 0 0 2 0 0 0 1 0 0 2 2 0 0 0 0 25 0 0 1 0 0 0 0 0 0 0 0 9 0 1 0 0 0 2 1 0 0 3 1 0 0 0 0 1 4 0 0 0 3 0 0 0 0 0 0 0 0 0 0 0 0 0 0 0 0 0 0 0 0 0 0 
0 0 0 2 0 0 0 0 0 0 1 0 0 0 1 0 0 1 0 1 0 0 0 0 0 0 1 1 0 0 0 3 0 1 0 1 0 0 4 1 0 1 0 0 0 0 0 0 0 0 0 3 0 0 0 0 17 0 0 4 3 2 1 0 0 0 7 6 0 1 0 3 2 1 0 4 4 7 3 0 0 4 0 0 0 0 0 0 0 0 1 0 0 4 0 1 2 0 0 1 
0 0 0 1 2 0 0 0 0 0 1 0 0 0 0 0 0 0 0 0 0 0 0 0 0 0 0 5 2 0 1 0 4 0 0 2 0 0 1 0 0 0 0 0 0 0 0 0 0 0 0 0 0 0 0 0 7 1 0 2 0 0 0 1 0 0 0 9 0 0 0 0 0 0 0 50 2 4 1 1 0 0 0 0 0 1 0 0 0 1 0 0 0 0 0 0 0 0 0 1 
0 1 0 0 2 0 0 3 0 0 0 0 1 0 0 0 0 6 0 1 0 0 0 1 0 5 0 7 1 0 0 0 1 0 0 3 0 0 1 3 1 0 0 0 3 0 0 0 0 0 0 0 0 0 1 0 2 0 1 3 1 0 1 1 0 0 1 11 0 1 0 3 1 1 0 19 2 2 0 0 0 6 0 0 0 0 0 0 0 1 0 0 0 0 1 0 1 0 0 0 
0 3 0 1 2 0 0 0 0 0 0 2 0 0 0 0 0 10 0 0 0 0 0 0 0 1 0 4 1 0 1 0 3 0 0 6 0 0 0 5 0 0 0 0 9 0 0 0 0 0 0 1 0 0 1 0 5 1 0 0 1 0 3 0 0 0 2 7 0 0 0 4 1 4 0 11 3 0 0 1 0 2 0 2 1 0 0 0 0 0 0 0 0 0 1 0 1 0 0 0 
0 0 0 3 2 0 0 10 0 0 0 1 2 0 0 0 0 2 0 0 0 0 1 0 0 0 0 6 4 0 0 0 6 0 1 4 0 0 2 4 1 0 0 1 1 4 0 0 0 0 0 0 0 0 0 0 5 0 0 4 1 0 2 1 0 0 5 10 0 0 0 3 0 1 0 0 1 2 0 2 0 2 0 0 0 0 0 0 1 0 0 0 0 0 1 3 0 0 0 1 
0 14 0 1 1 0 0 0 0 0 0 0 0 0 0 0 0 14 0 0 0 0 0 0 0 2 0 4 3 0 0 0 2 0 0 3 0 0 0 3 0 0 0 0 20 0 0 0 0 0 0 0 0 0 0 0 1 0 0 1 2 0 3 0 0 2 5 5 0 0 0 0 0 7 0 3 0 0 0 0 0 0 0 1 0 0 0 2 0 0 0 0 0 0 0 0 0 0 1 0 
0 11 0 1 0 0 0 0 0 0 0 0 0 0 0 0 0 7 0 0 0 0 0 0 0 2 0 5 9 0 0 0 5 0 0 4 0 0 0 0 0 0 1 0 22 0 0 1 0 0 0 0 1 0 0 0 0 0 0 1 0 0 5 2 0 0 2 4 0 0 0 1 0 6 0 4 0 0 0 0 0 1 0 1 0 0 1 0 1 0 0 1 1 0 0 0 0 0 0 0 
0 2 0 0 0 0 1 9 0 1 0 0 0 0 1 0 0 6 0 0 0 1 0 0 1 1 0 7 1 0 0 1 5 0 0 4 0 0 1 5 0 0 0 0 9 0 0 1 0 0 3 0 0 0 1 0 1 0 0 0 0 1 3 0 0 1 3 6 0 1 0 1 0 5 0 0 3 3 1 1 0 1 1 1 0 0 0 0 0 0 0 0 1 0 1 0 4 0 0 0 
0 7 0 1 3 0 0 1 0 0 0 2 0 0 0 0 1 13 0 0 0 0 0 0 0 0 0 4 0 0 0 0 4 0 0 5 0 0 0 1 0 0 0 1 14 0 0 0 0 0 1 2 0 0 0 0 2 0 0 1 2 0 5 0 0 0 6 8 1 0 0 0 1 7 0 1 0 1 0 1 0 0 0 0 0 0 1 0 0 0 0 0 0 0 0 1 1 0 1 0 
0 1 0 1 0 0 0 0 0 0 0 1 0 0 0 0 0 6 0 0 0 0 0 0 0 2 0 9 4 1 0 0 2 0 0 7 1 0 1 1 0 0 1 0 6 0 0 0 0 0 0 0 0 0 0 0 0 1 0 1 0 0 1 0 0 0 0 10 0 0 0 0 0 1 0 37 1 0 0 2 0 0 0 0 0 0 0 0 0 0 0 0 0 0 0 1 1 0 0 0 
0 4 0 0 0 0 0 3 0 0 0 1 0 0 0 0 0 7 1 0 0 0 0 1 0 0 0 14 1 0 0 2 11 0 0 10 0 1 2 0 1 0 0 0 13 2 0 0 0 0 1 1 0 0 0 0 4 0 0 0 0 0 1 0 0 0 1 10 0 0 0 0 1 1 0 0 1 0 0 1 1 0 0 0 0 0 0 0 0 1 0 1 1 0 0 0 0 0 0 0 
0 3 0 6 0 0 0 7 0 0 0 0 0 0 1 0 0 4 0 0 1 0 0 1 0 1 1 2 2 0 0 1 6 0 0 3 0 0 3 6 0 0 0 0 10 1 2 0 0 0 0 0 0 1 0 0 2 0 0 1 1 0 3 0 0 1 7 9 0 2 0 3 0 1 0 0 1 1 0 3 0 2 0 0 0 0 0 0 0 0 0 0 0 1 0 0 0 0 0 0 
0 5 0 1 3 0 0 24 0 0 0 1 2 0 1 0 0 5 0 0 0 0 0 0 0 3 0 2 4 0 0 1 1 0 1 1 0 0 1 3 0 0 0 0 2 0 0 0 0 0 1 0 0 0 0 0 2 1 0 2 0 0 3 0 0 1 5 3 0 0 0 0 0 1 1 10 0 0 0 1 0 0 1 1 0 0 0 1 0 0 1 0 2 0 0 0 0 0 2 0 
0 1 0 2 1 0 0 21 0 0 0 1 6 0 0 0 0 5 1 0 0 0 0 0 1 1 0 4 0 0 0 0 1 0 0 2 0 0 2 1 0 1 0 0 6 0 0 0 0 0 0 0 0 0 0 0 2 0 0 0 0 8 1 0 0 0 0 5 0 0 0 0 2 0 0 22 0 0 0 2 0 0 0 0 0 0 0 0 0 0 0 0 0 0 0 0 1 0 0 0 
0 5 0 2 2 0 0 2 0 0 0 0 0 0 0 0 0 8 0 0 0 1 0 0 0 1 0 5 3 0 0 1 2 0 0 2 0 0 4 3 1 0 0 0 9 0 0 0 0 0 0 0 0 0 0 0 9 0 0 0 0 0 0 0 0 1 1 17 0 1 0 3 0 0 0 2 1 5 0 0 0 2 0 1 0 0 1 0 0 0 0 0 0 3 0 1 0 0 1 0 
0 0 0 1 0 0 0 3 0 0 0 0 0 0 0 0 0 6 0 0 0 0 0 0 0 1 0 5 1 0 0 0 2 0 0 2 0 0 2 2 1 2 0 0 10 0 0 0 0 1 0 0 0 0 0 0 5 0 1 0 0 5 2 0 0 1 3 9 0 1 0 4 0 7 0 2 4 1 0 1 0 1 0 2 0 0 0 0 0 0 0 0 0 11 0 0 0 0 0 1 
0 0 0 3 0 0 0 11 0 0 0 1 5 0 0 0 0 0 0 2 0 0 0 0 0 1 0 1 0 0 0 0 3 0 0 6 0 0 4 4 0 1 0 1 1 0 0 0 0 0 0 3 0 0 1 0 9 0 0 1 2 0 0 0 0 0 2 16 0 0 1 0 2 0 0 1 2 4 0 8 0 1 0 1 0 0 0 0 0 0 0 0 0 0 0 0 0 0 0 2 
0 25 0 1 0 0 0 0 0 1 0 1 0 0 0 0 0 7 0 0 0 0 0 0 0 1 1 1 4 0 0 0 5 0 0 3 0 0 1 3 0 0 0 0 24 0 0 1 0 0 0 0 0 0 0 0 2 0 0 0 3 0 4 0 0 0 0 3 0 0 0 0 0 2 0 1 1 0 0 1 0 0 0 0 0 0 1 0 0 0 0 0 1 0 0 0 0 0 1 1 
0 11 0 0 0 0 0 0 0 0 1 0 0 0 0 1 0 2 1 0 0 0 0 1 0 1 0 4 7 0 0 0 5 0 0 11 0 0 1 2 1 0 0 0 18 0 0 1 0 0 0 0 0 0 0 0 5 0 0 1 1 0 0 0 0 0 0 6 1 0 0 1 0 0 0 6 1 4 0 4 0 0 0 0 0 0 1 0 0 0 0 0 0 0 0 1 0 0 0 0 
0 10 0 0 0 0 0 6 0 1 0 1 0 0 0 0 0 3 0 0 0 0 0 0 0 1 0 3 2 0 0 0 5 0 0 5 0 1 1 6 0 0 0 0 11 1 1 0 0 0 0 0 0 0 1 1 4 0 1 0 1 0 1 1 0 2 3 2 0 0 0 0 0 1 1 15 0 0 1 3 0 0 0 0 0 0 1 0 0 1 0 1 0 0 0 0 1 0 0 0 
0 0 1 1 2 0 0 0 0 0 0 0 0 0 0 0 0 4 0 0 1 0 0 0 0 3 0 7 1 0 0 0 7 0 1 4 0 0 1 2 0 1 0 0 7 1 0 0 0 0 0 0 0 0 0 0 6 0 0 1 0 0 2 1 0 3 10 4 0 0 0 3 1 8 0 3 2 1 1 2 0 3 1 1 0 0 0 2 0 0 0 0 0 1 0 0 0 0 0 0 
0 0 0 3 0 1 0 0 0 0 1 1 0 0 0 0 0 0 0 0 0 0 1 1 0 0 0 12 1 0 0 2 5 0 2 7 0 0 2 3 0 1 0 1 1 1 0 0 0 0 0 3 0 0 1 0 9 0 0 0 0 0 0 0 0 0 0 11 0 0 0 6 1 0 0 0 5 6 0 0 1 5 0 2 1 0 0 0 0 0 1 0 0 0 0 0 0 1 0 1 
0 0 0 0 1 0 0 0 0 0 0 0 0 0 0 0 0 1 0 0 0 0 0 0 0 2 0 3 0 0 0 1 1 0 0 1 0 0 0 0 0 0 0 0 2 0 0 0 0 1 0 0 0 0 0 0 2 1 0 0 0 7 0 0 0 0 0 5 1 0 0 2 0 0 0 65 0 2 0 0 0 0 1 0 0 0 0 0 0 0 0 0 0 0 0 0 0 1 0 0 
0 1 0 4 0 0 0 0 0 0 1 0 0 0 0 0 0 8 0 0 0 1 0 0 0 0 0 3 0 0 0 2 2 0 0 3 1 1 1 10 0 1 0 0 9 1 0 0 0 0 0 0 0 0 0 0 1 1 0 1 1 0 3 0 0 0 6 2 0 0 0 3 0 8 0 22 0 0 0 0 0 0 0 0 1 0 0 0 1 0 0 0 0 0 0 0 0 1 0 0 
0 0 0 0 1 0 0 11 0 0 0 2 1 0 0 0 0 7 0 0 0 0 0 0 0 1 0 6 3 0 0 0 9 0 0 6 0 0 0 2 0 0 0 0 7 1 1 0 0 0 0 0 1 0 0 0 3 0 0 1 1 0 2 1 0 0 2 7 0 0 0 1 1 4 1 2 1 2 0 3 0 2 0 4 0 0 0 2 0 0 0 0 0 0 0 0 0 0 0 1 
0 0 0 0 4 0 0 0 0 2 1 0 0 0 1 0 0 9 0 1 0 0 0 0 0 2 0 3 3 1 0 0 4 1 2 2 0 0 0 1 0 0 0 0 2 1 0 0 0 0 0 1 0 0 1 0 9 0 1 4 2 2 2 2 0 5 3 5 0 0 0 6 0 3 0 1 2 2 0 1 0 2 0 1 0 0 0 0 2 1 0 0 0 1 0 0 1 0 0 0 
0 11 0 3 0 0 0 1 0 0 0 0 1 0 0 0 0 6 0 0 0 0 0 0 0 3 0 5 1 0 1 0 1 0 0 1 0 0 2 7 0 0 0 0 15 0 0 0 0 0 0 0 0 0 1 0 11 0 0 3 3 0 1 0 0 0 0 5 1 0 0 0 0 0 0 0 1 7 0 2 0 1 0 0 0 0 2 0 0 1 0 0 0 0 0 2 0 0 0 1 
0 12 0 0 0 0 0 0 0 0 0 0 0 0 0 0 0 8 0 0 0 0 0 0 0 1 0 1 4 0 0 2 1 0 0 4 0 0 2 1 0 0 0 0 10 0 0 1 0 0 0 0 0 0 1 0 7 0 0 2 0 2 0 0 0 0 2 3 0 0 0 1 0 2 1 25 0 1 1 0 0 0 0 0 0 0 2 1 0 0 0 0 0 0 0 0 1 0 1 0 
0 15 0 1 0 0 0 0 0 0 2 0 0 0 0 0 0 6 0 0 0 0 0 1 0 0 1 0 0 2 0 1 3 1 0 3 0 0 2 0 0 1 0 0 11 0 0 0 0 0 0 0 0 0 0 0 10 0 0 1 3 0 2 0 0 0 0 7 0 0 0 6 2 0 0 13 1 2 0 0 0 2 0 0 0 0 1 0 0 0 0 0 0 0 0 0 0 0 0 0 
0 11 0 0 0 1 0 0 0 0 0 0 1 0 0 0 0 2 0 0 0 0 0 0 0 4 0 9 8 0 1 1 5 0 0 2 0 0 5 0 0 0 0 0 15 1 0 0 1 0 0 0 0 0 0 0 9 0 0 1 2 0 1 0 0 0 1 8 0 0 0 0 0 3 0 2 2 2 1 1 0 0 0 0 0 0 0 0 0 0 0 0 0 0 0 0 0 0 0 0 
0 6 1 1 0 0 0 12 0 0 0 0 0 0 1 0 0 0 0 1 0 0 0 0 0 1 0 0 3 0 0 0 6 0 0 2 0 0 0 0 0 0 0 0 1 0 0 0 1 0 1 1 0 0 0 0 0 1 0 0 0 0 0 0 0 1 1 6 0 0 0 0 0 0 0 47 1 0 0 1 0 1 0 0 0 0 0 0 0 0 0 0 0 0 0 0 2 1 0 0 
0 1 0 0 2 0 0 9 0 0 0 0 2 0 0 0 0 2 0 0 0 0 0 0 0 0 0 11 4 0 0 1 21 0 0 8 0 1 0 0 0 0 0 0 1 0 0 0 0 0 0 0 0 0 0 0 11 0 0 0 0 4 1 0 0 0 0 13 0 1 0 1 0 0 0 0 2 0 0 2 0 0 0 0 0 0 0 0 0 0 0 0 0 2 0 0 0 0 0 0 
0 0 0 1 4 0 0 0 0 0 1 0 0 0 0 0 0 6 0 0 0 0 1 0 0 1 1 6 1 0 0 1 1 0 0 6 0 0 1 4 0 2 0 0 4 0 1 0 0 0 0 0 1 0 0 0 7 0 0 3 1 0 1 0 0 2 2 15 0 1 0 3 1 0 0 0 4 5 0 0 0 5 0 0 0 0 0 1 0 0 0 0 0 5 1 0 0 0 0 0 
0 2 0 3 2 0 0 0 0 0 1 0 0 0 0 0 0 2 0 0 0 0 1 0 0 0 0 6 1 1 0 2 4 0 3 7 0 0 3 1 0 3 0 0 7 0 1 0 0 0 0 0 1 0 0 0 9 0 0 1 2 0 0 1 0 1 1 9 1 1 0 1 0 0 0 0 4 8 0 0 0 3 0 3 0 0 0 0 0 0 0 0 0 1 0 0 0 0 0 3 
0 18 0 2 1 0 0 0 0 0 0 2 0 1 0 0 0 1 0 0 0 0 1 0 0 0 0 8 2 0 0 0 5 0 0 2 1 0 3 0 0 2 0 0 11 0 0 0 0 0 0 0 0 0 0 0 10 0 0 1 0 0 1 0 0 0 4 11 0 1 0 0 1 2 0 1 2 2 0 0 1 1 0 0 0 0 0 0 0 0 0 0 1 0 1 0 0 0 0 0 
0 1 0 0 0 1 0 1 1 0 0 0 0 0 1 0 0 7 0 0 0 0 0 0 0 0 0 11 1 0 0 0 3 0 0 11 0 0 3 1 0 3 1 0 0 0 1 0 0 0 1 0 0 0 0 0 13 0 0 0 0 0 1 0 0 0 2 18 0 1 0 1 2 1 0 2 1 3 0 0 0 1 0 2 0 0 0 0 0 0 0 1 0 2 0 1 0 0 0 0 
0 3 0 4 1 0 0 2 0 1 1 1 0 0 0 0 0 7 0 0 0 0 0 0 0 0 0 7 1 0 0 1 2 0 0 3 1 0 3 4 0 1 0 0 6 0 0 0 0 0 0 0 0 0 0 0 19 0 1 2 1 0 0 1 0 0 2 6 0 0 0 1 0 1 0 3 3 6 0 1 0 0 0 0 0 0 0 1 0 1 0 0 0 1 0 0 1 0 0 0 
0 0 0 8 0 1 0 8 0 0 1 0 1 0 0 0 0 2 0 2 0 2 1 0 2 0 0 4 0 0 1 1 0 0 1 1 1 0 7 5 0 3 0 0 4 0 0 1 1 0 0 1 0 0 0 0 14 0 0 1 0 0 0 0 0 0 0 7 0 0 0 5 1 1 1 3 2 4 0 0 0 0 0 1 0 0 0 1 0 0 0 0 0 0 0 0 0 0 0 0 
0 0 1 0 3 0 0 1 0 0 1 4 0 0 0 0 0 0 0 0 2 0 0 0 0 2 1 1 0 0 0 0 1 0 1 0 0 1 1 0 0 0 0 0 1 1 0 0 0 1 0 0 0 0 0 1 2 1 0 0 1 13 1 1 0 1 3 3 4 0 0 0 0 2 0 39 1 0 0 0 0 0 0 0 0 1 0 0 0 0 0 0 1 0 0 0 2 0 0 0 
0 16 0 6 1 1 0 0 0 0 0 0 0 0 0 0 0 6 0 0 0 0 0 0 0 0 0 0 1 0 0 2 1 0 0 1 0 0 1 1 0 0 0 0 13 0 0 0 0 0 0 2 0 0 0 0 6 0 0 2 1 8 2 0 0 0 1 4 0 2 0 3 1 3 0 1 1 4 0 0 0 3 0 1 0 0 0 0 2 0 0 0 0 0 1 0 0 0 1 1 
0 6 0 5 4 0 0 0 0 0 1 1 0 0 0 0 0 5 1 0 0 0 0 0 0 0 0 2 2 1 0 0 1 0 1 3 0 0 6 1 0 2 0 0 13 0 0 0 0 0 0 4 0 0 0 0 8 0 0 0 0 0 0 1 0 0 0 12 1 0 0 2 3 0 0 1 5 4 0 1 0 1 0 0 0 0 0 0 0 0 0 0 0 2 0 0 0 0 0 0 
0 1 0 0 1 0 1 3 0 0 0 1 0 0 0 1 0 10 0 0 0 0 0 0 0 0 0 7 2 0 0 0 8 0 3 4 0 0 1 4 0 0 0 0 12 5 0 0 0 0 0 1 0 0 0 0 4 0 0 0 1 0 2 2 1 0 0 7 0 0 0 4 1 2 0 1 0 1 0 4 0 0 0 5 0 0 0 0 0 0 0 0 0 0 0 0 0 0 0 0 
0 6 0 2 1 0 0 6 0 1 0 0 0 0 0 0 0 6 0 0 0 0 0 0 0 0 0 5 2 1 0 1 1 0 5 2 0 0 3 2 0 1 0 0 8 0 1 0 0 0 0 0 0 0 1 0 5 0 0 0 0 0 2 0 0 0 7 8 0 0 0 2 3 2 0 1 0 4 0 3 0 1 1 2 0 0 1 0 0 0 0 0 0 0 0 1 1 0 1 0 
0 8 0 4 0 0 0 0 0 0 0 0 0 0 0 1 0 5 0 0 1 0 0 0 0 2 0 3 6 0 1 3 1 1 0 2 0 0 6 0 0 1 0 0 9 0 1 0 0 0 0 0 0 1 0 0 13 0 0 0 0 0 1 1 0 0 0 5 0 0 0 3 1 0 0 7 1 4 0 1 0 0 0 1 0 0 1 2 0 0 0 0 0 2 0 0 0 0 0 1 
1 0 1 0 1 0 0 8 1 1 0 2 3 0 0 0 0 0 0 0 0 0 0 1 0 2 0 9 0 0 0 0 6 0 0 3 0 0 2 0 0 1 0 0 1 1 0 1 1 0 0 0 0 0 1 0 7 1 0 0 0 0 0 0 2 0 0 13 0 0 0 1 3 2 0 7 3 7 0 3 0 0 0 1 0 0 0 0 0 0 0 0 0 3 0 0 0 0 0 0 
0 5 0 3 3 0 0 0 0 1 0 1 0 0 0 0 0 5 0 0 0 0 1 1 0 1 0 1 1 1 0 0 2 0 0 2 0 0 4 3 0 2 0 0 14 0 0 0 0 0 1 0 0 0 0 0 18 0 0 2 2 0 3 0 1 2 2 5 0 0 0 2 0 2 0 0 3 4 0 1 0 1 0 0 0 0 0 0 0 0 0 0 0 0 0 0 0 0 0 0 
0 10 0 3 1 0 0 8 0 1 0 1 4 0 0 0 1 5 0 0 0 1 0 0 0 4 0 2 4 0 0 0 0 0 0 1 0 0 3 0 0 0 0 1 11 0 0 0 0 0 0 0 0 0 2 0 0 0 0 0 0 0 2 0 0 0 0 6 0 0 0 0 0 0 1 23 0 0 0 0 0 1 0 1 0 0 2 0 0 0 0 0 1 0 0 0 0 0 0 0 
0 1 0 1 0 0 0 0 0 0 1 0 0 0 0 0 0 6 0 0 0 0 0 0 0 0 0 2 0 0 0 2 1 0 0 2 0 1 1 6 0 2 0 0 4 0 0 0 0 0 1 0 0 0 0 0 19 0 0 1 0 0 2 0 0 1 4 9 0 0 0 1 1 4 0 8 6 9 0 0 0 1 0 0 0 0 0 0 1 1 0 0 0 0 0 0 0 0 0 1 
1 5 0 3 0 0 0 1 0 0 0 1 0 0 0 0 0 1 0 0 0 0 1 0 0 0 0 8 0 0 0 1 6 0 1 4 0 0 1 5 0 1 0 1 9 0 0 0 0 0 1 0 0 2 0 0 6 0 0 0 0 0 1 0 0 0 2 14 1 0 0 5 0 2 3 1 6 3 0 0 0 0 0 0 0 0 0 0 1 0 1 0 0 0 0 1 0 0 0 0 
0 0 0 0 1 0 0 2 0 1 1 0 0 0 0 0 0 7 0 0 0 1 0 1 0 0 0 4 0 0 1 4 3 0 0 2 0 1 0 7 0 1 0 0 4 0 0 0 0 0 0 0 0 0 0 0 1 1 0 3 0 0 0 0 0 0 3 15 0 2 0 2 1 3 0 12 5 2 0 1 0 0 1 0 0 0 0 0 0 1 0 0 0 5 1 0 0 0 0 0 
0 2 0 1 1 1 0 9 0 0 1 1 0 0 1 0 0 1 0 0 0 0 0 0 0 0 0 1 0 0 0 3 7 1 0 6 0 1 1 1 1 1 0 0 4 1 0 0 0 0 0 0 0 0 1 0 6 0 0 0 0 0 0 0 0 0 0 10 0 0 0 0 1 0 0 25 3 2 0 3 0 1 0 1 0 0 0 0 0 0 0 0 0 0 0 1 0 0 0 0 
0 1 0 3 2 0 0 1 0 0 0 0 0 0 2 0 0 6 0 1 0 0 0 0 0 1 0 0 1 1 0 0 14 0 0 2 0 0 1 5 0 2 0 0 1 1 0 1 0 0 0 0 0 1 0 0 15 0 0 1 3 0 3 1 0 0 3 5 0 0 0 0 0 5 0 0 3 4 0 6 0 2 0 0 0 0 0 0 0 0 0 0 0 0 1 1 0 0 0 0 
0 1 0 1 0 0 0 7 0 0 0 1 1 0 0 1 0 1 0 1 0 0 0 0 0 0 1 9 0 0 0 0 0 0 0 3 0 0 1 0 0 3 0 0 1 0 0 0 0 0 0 0 0 0 0 0 2 1 0 0 0 0 0 0 1 0 2 11 0 1 0 1 0 0 0 27 7 4 1 1 0 3 0 1 0 0 0 0 1 0 0 0 0 3 0 0 0 0 1 0 
0 0 0 1 0 0 0 2 0 0 2 2 1 0 0 0 0 5 0 0 0 0 0 2 0 2 1 5 0 0 1 2 3 0 0 2 1 1 0 7 0 4 0 1 3 1 0 0 0 0 0 0 0 0 0 0 4 0 0 1 0 0 0 1 0 0 0 14 1 1 0 3 2 0 0 3 5 8 0 1 0 2 0 3 0 0 0 0 0 0 0 0 0 0 0 1 0 0 0 1 
0 5 0 0 0 0 0 26 0 0 0 2 6 0 0 0 0 7 0 0 0 0 0 1 1 0 0 7 1 1 0 0 2 0 0 7 0 0 0 0 0 0 0 1 8 2 0 0 0 0 2 0 0 0 1 0 0 0 0 0 0 0 1 0 0 0 0 6 0 0 0 0 0 1 0 0 2 0 0 8 0 0 0 2 0 0 0 0 0 0 0 0 0 0 0 0 0 0 0 0 
0 7 0 1 0 0 0 0 0 0 0 1 0 0 0 0 0 8 0 0 0 0 0 0 0 0 0 0 1 0 0 0 0 0 0 1 0 0 0 2 0 0 0 0 10 0 0 0 1 0 0 0 0 0 0 0 3 1 0 0 1 0 0 0 0 0 0 3 1 0 0 1 0 0 0 53 0 1 0 2 0 0 0 0 0 0 0 0 0 1 0 0 0 1 0 0 0 0 0 0 
0 7 0 3 6 0 0 4 0 0 1 0 1 0 0 0 0 4 0 1 0 0 0 0 1 2 0 3 3 0 0 0 0 0 0 1 0 0 6 0 0 0 0 0 3 0 0 0 0 0 0 2 0 1 0 0 16 0 0 0 0 0 0 0 0 2 1 7 0 0 0 1 1 4 0 4 3 6 0 1 0 0 0 0 0 0 1 0 1 0 0 0 0 2 0 0 1 0 0 0 
0 1 0 3 0 0 0 16 0 0 0 0 1 0 0 0 0 6 0 0 0 0 0 0 0 1 0 1 0 0 0 0 5 0 0 4 0 0 2 2 0 1 0 0 8 0 0 1 0 0 0 0 0 0 1 0 1 0 0 2 0 0 5 0 0 1 5 5 0 0 0 3 0 1 2 14 2 1 0 2 0 1 0 1 0 0 0 0 0 0 1 0 0 0 0 0 0 0 0 0 
0 2 0 1 0 0 0 14 0 0 1 1 0 0 0 0 1 6 0 0 0 0 1 0 0 0 0 5 2 0 0 1 1 1 0 1 0 1 0 2 0 0 0 0 6 0 0 0 1 0 0 0 0 0 0 0 5 1 0 0 0 0 2 0 0 1 0 6 0 0 0 0 0 2 0 27 0 1 0 3 0 2 0 0 0 0 0 0 0 0 1 0 0 1 0 0 0 0 0 0 
0 15 0 4 1 0 0 0 0 0 0 1 0 0 0 0 1 5 0 0 0 0 0 0 0 1 0 1 3 1 0 0 2 0 1 4 0 0 3 0 0 0 0 0 10 0 0 0 0 0 0 1 0 0 0 0 9 0 0 0 1 0 0 0 0 0 1 13 1 1 0 4 2 0 0 0 3 3 1 1 0 2 0 0 0 0 1 0 0 0 0 0 0 0 0 3 0 0 0 0 
0 0 0 0 1 0 1 19 0 0 0 0 4 0 0 0 0 0 0 0 1 0 0 1 1 0 0 8 0 1 0 0 6 0 0 6 0 0 0 9 0 0 0 0 0 1 1 0 0 0 0 1 0 0 0 0 5 0 0 3 0 0 1 1 0 0 0 10 0 0 0 1 0 0 0 6 3 2 0 2 0 0 0 0 0 0 0 1 0 1 0 0 0 2 0 0 0 0 0 1 
0 9 0 0 1 0 0 5 0 0 0 1 2 0 0 0 0 8 0 0 0 0 0 1 0 4 0 4 5 0 0 0 8 0 0 3 0 0 0 1 0 0 0 0 8 0 0 1 0 0 1 0 0 0 0 0 0 0 0 3 1 0 4 0 0 0 5 8 0 1 0 0 0 4 1 0 0 0 0 5 0 3 0 2 0 0 0 0 0 0 0 0 0 0 0 0 1 0 0 0 
0 2 0 2 1 0 0 21 0 0 0 1 2 0 0 0 0 0 0 0 0 0 0 1 0 0 0 0 0 0 0 0 1 0 1 1 0 0 0 1 1 2 0 0 5 1 0 0 0 0 0 0 0 0 0 0 2 1 0 0 0 0 1 1 0 0 0 5 0 0 0 1 0 0 0 38 0 2 0 3 0 1 0 0 0 0 0 0 0 0 0 0 0 0 1 0 0 1 0 0 
1 1 0 1 3 0 0 11 0 0 0 2 1 0 0 0 0 7 0 0 0 0 0 0 0 1 0 3 0 0 0 0 3 0 0 3 0 1 1 4 1 0 0 0 2 0 0 0 0 0 2 3 0 1 0 0 9 0 0 0 4 9 2 0 0 0 4 4 0 0 0 0 0 2 0 0 0 1 0 1 0 1 0 1 0 1 0 1 4 0 0 0 1 0 1 0 1 0 0 1 
0 1 0 0 3 0 0 10 0 1 0 0 0 0 1 0 0 4 0 0 0 0 0 0 1 2 0 6 4 0 1 0 5 0 0 3 1 0 0 2 1 0 0 0 5 0 0 1 0 0 0 0 0 0 0 0 0 0 1 2 1 16 0 0 1 4 1 6 0 1 0 2 0 1 0 3 0 0 0 2 0 2 0 2 0 0 0 1 0 0 0 0 0 1 1 0 0 0 0 0 
0 1 0 3 3 1 0 2 0 0 0 0 0 0 0 0 0 11 0 0 0 0 0 1 0 1 0 4 0 0 0 1 5 0 0 5 0 0 2 6 0 0 0 2 6 0 0 0 0 0 0 1 0 0 2 0 3 0 0 3 0 0 1 0 0 0 1 7 0 1 0 4 0 0 0 3 4 0 0 0 1 3 0 1 0 0 0 0 0 0 0 0 1 9 0 1 0 0 0 0 
0 1 0 3 0 0 0 0 0 1 0 0 0 0 1 0 0 0 0 1 0 0 0 0 0 0 0 1 0 0 0 0 0 0 1 1 1 0 4 0 0 3 0 0 0 0 0 0 0 0 0 0 0 0 0 0 2 0 0 0 0 0 0 0 0 0 4 2 0 0 0 2 0 1 1 59 3 6 0 0 0 1 0 0 0 0 0 0 0 0 0 0 0 0 0 0 1 0 0 0 
0 1 0 0 0 0 0 0 0 0 3 1 0 0 1 0 0 10 0 0 0 0 0 0 0 0 0 7 1 0 0 3 9 0 0 7 0 1 0 3 0 1 0 0 5 2 0 0 0 0 0 1 0 0 0 0 3 0 0 1 1 1 1 0 0 0 3 10 0 0 0 1 0 4 0 7 1 1 0 2 0 2 0 0 0 0 0 1 0 0 0 0 0 0 0 0 5 0 0 0 
0 6 0 0 0 0 1 23 0 0 0 0 4 0 0 0 0 0 0 0 0 0 0 0 0 0 0 0 4 0 0 0 1 0 0 0 0 0 2 2 0 0 0 0 3 0 0 0 0 0 3 0 1 0 2 0 1 0 0 1 0 0 0 0 0 0 0 3 0 1 0 0 0 0 0 34 2 0 0 2 0 1 0 0 0 0 2 0 0 0 0 0 0 0 1 0 0 0 0 0 
0 0 0 0 0 0 0 48 0 0 0 0 12 0 0 0 0 0 0 0 0 0 0 0 1 1 0 0 0 0 0 0 1 0 0 0 0 1 1 0 0 0 0 0 0 0 0 0 0 0 0 0 0 0 0 0 1 0 0 1 1 8 0 0 0 0 0 7 0 0 0 0 0 0 0 1 3 4 0 5 0 1 0 0 1 0 0 0 0 0 0 0 1 0 0 1 0 0 0 0 
0 21 0 0 1 0 1 20 0 0 0 1 0 0 0 0 0 0 0 0 0 0 0 0 0 2 0 0 7 0 0 1 5 0 0 2 0 0 1 2 0 0 0 0 15 2 0 0 0 0 3 0 0 0 0 0 1 0 0 3 0 0 0 0 0 0 1 3 0 0 0 0 0 0 0 0 0 0 0 4 0 0 0 0 0 0 3 0 0 0 0 0 0 0 0 1 0 0 0 0 
0 5 0 2 1 0 1 0 0 0 0 1 0 0 0 0 0 2 0 0 0 1 0 0 0 0 0 5 1 1 0 0 1 0 1 0 1 0 4 2 0 0 0 0 9 0 1 0 0 0 0 1 0 0 3 0 9 0 0 0 0 2 1 1 0 1 0 5 0 0 0 3 3 2 1 20 0 2 0 0 0 2 1 1 0 1 1 0 0 0 0 0 0 1 0 0 0 0 0 0 
0 0 0 0 0 0 0 3 0 1 0 1 0 0 0 0 0 1 0 0 0 0 0 0 0 1 0 3 1 0 0 0 0 0 0 6 0 0 0 0 0 0 0 0 1 1 0 0 0 0 0 0 1 0 0 0 2 3 0 0 1 0 0 0 0 1 2 3 0 0 0 0 0 0 0 61 1 0 1 2 0 0 0 1 0 0 0 0 0 0 0 0 0 0 0 1 1 0 0 0 
0 2 0 2 0 0 0 0 0 0 0 1 0 0 0 0 0 0 0 0 0 0 0 0 1 2 0 9 1 0 0 0 1 0 0 3 0 1 1 5 0 0 0 0 2 0 0 0 0 0 0 1 0 0 0 0 4 0 0 1 0 0 0 0 0 1 0 11 0 1 0 1 2 1 0 34 2 1 0 1 0 2 0 1 0 0 1 0 0 1 0 0 0 2 0 0 0 0 1 0 
0 2 0 3 0 3 0 0 0 0 0 0 0 0 0 0 0 1 0 1 0 0 0 0 0 0 0 2 1 0 0 1 1 0 0 0 0 0 1 1 1 0 0 0 4 0 0 0 0 0 0 0 0 0 0 0 2 0 0 1 0 0 1 0 0 0 0 6 0 0 0 0 1 3 0 59 2 1 0 0 0 0 0 0 0 0 0 0 0 0 0 0 0 0 0 0 0 1 0 1 
0 16 0 1 1 0 0 0 0 0 0 1 0 0 0 0 0 7 0 0 0 0 0 0 0 0 0 1 4 0 0 0 0 0 0 1 0 0 3 4 0 1 0 0 16 0 0 0 0 0 0 1 0 0 0 0 9 0 1 0 0 0 2 1 0 0 3 5 0 0 0 0 0 2 0 16 0 2 0 0 1 0 0 0 0 0 1 0 0 0 0 0 0 0 0 0 0 0 0 0 
0 3 0 0 3 1 0 3 0 0 0 1 0 0 0 1 0 12 0 1 0 0 0 0 0 0 0 3 0 0 0 0 1 0 0 2 0 0 2 5 1 1 1 0 13 0 1 1 0 0 0 2 0 0 0 1 1 0 0 0 2 0 0 0 0 1 1 9 0 0 0 0 1 1 0 11 0 2 0 2 0 5 0 0 0 0 0 0 0 0 0 0 0 2 0 1 1 0 1 0 
0 1 0 0 0 0 0 2 0 0 0 0 1 0 0 0 0 5 0 0 0 0 0 0 0 4 0 6 0 0 0 0 12 0 0 6 0 0 0 0 0 2 0 0 5 2 0 0 0 0 1 1 0 0 0 0 6 0 0 3 1 0 0 0 0 0 4 15 1 0 0 0 2 4 0 5 3 1 0 1 0 0 0 1 0 0 0 0 0 0 0 0 1 1 0 0 3 0 0 0 
0 2 0 1 1 0 0 1 0 0 0 0 0 0 0 1 0 1 0 0 0 0 0 0 0 1 0 0 0 0 0 0 3 0 0 2 0 0 7 6 0 0 0 2 0 0 2 0 0 0 0 0 0 0 0 0 9 0 0 3 3 0 0 0 0 1 0 0 0 0 0 3 0 1 1 39 0 2 0 2 0 3 0 0 0 0 0 1 0 1 0 0 0 0 0 1 0 0 0 0 
0 0 0 1 0 1 0 39 0 0 1 0 3 0 0 0 0 1 0 0 0 0 0 0 0 0 0 2 0 0 0 1 6 0 0 5 0 0 2 0 0 1 0 0 0 1 0 0 0 0 1 0 0 0 0 0 6 0 0 0 0 0 0 0 0 0 3 6 0 0 0 0 1 2 0 1 2 4 0 6 0 0 0 1 0 0 0 0 0 0 0 0 0 0 0 2 0 0 1 0 
0 0 0 2 1 0 0 0 0 0 2 0 0 0 0 1 0 4 0 0 0 0 1 0 0 2 0 7 1 0 0 0 0 0 0 3 0 0 3 0 1 1 0 0 2 0 0 1 0 0 0 1 1 0 0 0 9 0 0 1 2 0 0 0 0 0 0 10 1 1 0 1 2 3 0 17 4 1 3 0 0 1 0 2 0 0 1 0 1 2 0 0 0 2 1 1 0 0 0 0 
0 0 0 1 1 0 1 5 0 0 1 0 2 0 0 0 0 2 0 0 0 0 0 0 1 1 0 6 0 0 0 1 1 0 0 2 3 0 3 0 0 3 0 0 1 0 0 3 0 0 1 0 0 0 2 0 16 0 0 0 1 0 1 1 0 1 0 11 0 0 0 2 1 0 0 5 2 6 0 1 0 0 0 1 0 0 0 0 0 0 1 0 0 7 0 1 0 1 0 0 
0 0 1 4 0 1 0 0 0 1 3 0 0 0 0 0 0 2 0 0 0 0 0 0 0 1 0 17 0 0 0 1 3 0 0 9 0 0 2 1 1 0 0 1 0 0 0 0 0 0 0 1 0 0 1 0 6 0 0 0 0 0 0 0 0 3 0 21 0 0 0 2 1 0 0 1 3 3 1 2 0 0 0 0 0 1 0 0 0 0 0 0 1 0 4 0 0 1 0 0 
0 11 0 1 0 0 0 1 0 0 0 0 0 0 0 1 0 5 0 0 0 0 1 0 0 0 0 4 2 0 0 0 2 0 0 3 1 0 1 1 0 1 0 0 9 1 0 0 0 0 0 0 0 0 0 0 5 0 0 0 0 0 2 0 0 0 1 9 0 0 0 2 2 3 0 25 1 1 0 1 0 1 0 1 0 0 0 0 0 0 0 0 0 0 0 1 0 0 0 0 
0 0 0 0 1 1 0 1 0 0 2 8 0 0 0 1 0 11 0 0 0 0 0 0 0 0 0 8 1 0 0 1 4 0 0 4 0 0 0 4 0 0 0 0 4 0 0 0 0 0 0 0 0 0 0 0 3 0 0 0 0 0 1 0 0 0 6 12 0 0 0 4 0 5 1 0 4 2 1 0 0 7 0 0 0 0 0 1 0 0 0 0 0 0 0 0 1 0 0 1 
0 4 0 0 0 0 0 2 0 0 1 0 0 0 0 0 0 4 0 0 1 1 0 0 0 0 0 3 0 0 0 1 6 0 0 3 1 0 4 2 0 1 0 0 10 1 1 1 0 1 1 0 1 0 0 0 9 0 0 1 0 4 2 1 0 0 2 7 0 0 2 2 1 1 1 4 1 3 0 3 1 1 0 0 0 0 0 1 0 1 0 0 0 1 0 1 0 0 0 0 
0 8 0 2 0 0 0 22 0 0 0 1 3 0 0 0 0 0 0 1 0 0 0 0 1 2 0 1 2 0 0 0 3 0 0 2 0 0 4 1 0 0 0 0 2 1 2 0 0 0 1 0 0 0 0 0 13 0 0 0 0 0 0 0 0 0 0 4 0 0 0 1 2 0 0 4 3 7 0 3 0 0 0 0 0 0 2 1 1 0 0 0 0 0 0 0 0 0 0 0 
0 0 0 2 0 0 0 36 0 0 0 0 2 0 0 0 0 1 0 1 0 0 0 0 1 3 0 3 1 0 0 0 1 0 0 1 1 0 2 0 0 0 0 0 6 0 0 0 0 0 1 1 0 0 0 0 6 0 0 1 1 0 0 0 0 1 5 9 0 0 0 0 0 3 0 2 0 1 0 8 0 0 0 0 0 0 0 0 0 0 0 0 0 0 0 0 0 0 0 0 
0 12 0 0 0 0 0 1 0 0 0 0 0 1 0 0 0 2 0 0 0 0 0 0 0 3 0 3 3 0 1 0 1 0 0 2 0 0 0 1 0 0 2 0 6 1 0 0 2 0 0 2 0 0 0 0 0 0 0 0 0 0 0 0 0 0 1 12 0 1 0 0 1 1 0 36 1 0 0 0 0 1 0 0 0 1 0 0 0 0 0 0 1 1 0 0 0 0 0 0 
0 0 0 3 3 1 0 8 0 0 2 0 1 0 0 0 0 1 0 0 0 0 1 0 0 0 0 1 1 0 0 4 2 0 0 3 0 0 1 3 0 0 1 1 0 1 0 0 0 0 1 1 0 0 0 0 8 0 0 0 0 26 1 0 0 1 1 6 1 0 0 0 1 0 0 3 0 2 0 4 0 0 0 0 0 0 0 1 3 0 0 0 0 0 0 2 0 0 0 0 
0 0 0 0 2 0 0 13 0 0 0 2 2 1 0 0 0 0 0 2 1 0 0 0 1 0 0 4 0 0 0 1 1 0 0 1 0 0 3 1 0 3 0 0 0 1 0 0 0 0 0 0 1 0 0 2 12 0 0 1 0 0 0 1 0 2 1 15 0 1 0 1 0 0 1 2 6 5 0 6 0 1 0 1 0 0 0 0 1 0 0 0 0 0 0 1 0 0 0 0 
0 2 0 0 1 1 0 23 0 0 0 0 1 1 0 0 0 8 0 0 0 0 0 0 0 0 0 3 1 0 0 1 6 0 0 2 0 0 2 3 0 0 0 0 12 1 0 0 0 0 1 0 0 0 0 1 3 0 0 1 1 1 1 0 0 0 5 3 0 0 1 2 1 2 0 0 1 2 0 5 0 0 0 0 0 0 0 1 0 0 0 0 0 0 0 0 0 0 0 0 
0 9 0 2 2 0 0 0 0 1 0 0 0 0 0 0 0 6 1 0 0 0 0 0 0 0 0 5 2 0 0 0 2 0 0 5 0 0 1 2 0 0 0 0 17 0 0 0 0 0 0 0 0 1 1 0 9 1 0 0 1 4 3 0 0 0 3 7 0 0 0 1 1 4 0 3 0 3 0 0 0 2 1 0 0 0 0 0 0 0 0 0 0 0 0 0 0 0 0 0 
0 5 0 0 3 0 0 3 0 0 0 1 1 0 0 0 0 7 0 1 0 0 0 0 0 1 0 2 0 0 0 0 5 0 0 6 0 0 0 5 0 2 0 0 20 0 0 0 0 0 0 0 1 1 0 0 0 0 0 0 1 0 4 0 0 0 5 6 0 0 1 1 0 6 0 0 4 1 0 2 0 0 1 1 0 0 0 1 0 0 0 0 1 0 0 0 0 0 1 0 
0 5 0 0 0 0 0 30 0 1 0 0 2 0 0 0 0 4 0 0 0 0 0 0 1 0 0 11 4 0 0 0 2 0 0 4 0 0 0 4 1 0 0 0 8 0 0 1 0 0 0 0 0 0 0 0 0 0 0 0 0 1 0 0 0 0 5 6 0 0 0 1 0 2 0 0 0 0 0 5 0 0 0 1 0 0 0 0 1 0 0 0 0 0 0 0 0 0 0 0 
0 3 0 0 3 1 0 0 0 1 2 1 0 1 0 0 0 8 0 0 0 0 1 1 0 1 0 8 2 0 0 0 4 0 0 5 0 0 1 5 0 1 1 0 11 0 1 1 0 0 0 0 0 0 1 0 9 0 0 0 1 0 0 0 0 0 0 9 0 0 0 1 0 0 1 0 2 4 0 0 0 1 0 3 1 0 1 2 0 0 0 0 1 0 0 0 0 0 0 0 
0 7 0 0 0 0 0 1 0 0 0 0 0 0 0 0 0 1 0 0 0 0 0 0 0 1 0 1 0 0 0 0 1 0 0 2 0 0 0 0 0 0 0 0 4 0 0 0 0 0 0 0 1 0 0 0 6 1 0 0 0 0 0 0 0 0 0 3 0 0 0 0 0 0 0 65 1 2 0 0 0 2 0 0 0 0 0 0 0 0 0 0 0 0 1 0 0 0 0 0 
0 10 0 6 1 1 0 9 0 0 0 0 1 0 0 0 0 0 0 0 0 0 0 0 0 1 0 2 6 0 0 0 2 0 0 4 0 0 5 0 0 1 1 0 4 1 0 0 0 0 2 0 0 0 2 0 7 0 0 0 1 0 0 1 0 1 0 6 0 0 0 2 1 0 2 3 1 4 0 5 0 3 0 0 0 0 1 0 0 1 0 0 0 0 0 1 0 0 0 1 
1 4 0 0 0 0 0 25 0 0 1 0 7 0 0 0 0 4 0 1 0 0 0 0 1 0 0 3 2 0 0 1 1 0 0 4 0 0 0 3 1 1 0 0 9 1 0 1 0 0 0 0 1 0 1 0 0 0 0 0 2 0 0 1 0 0 0 6 0 0 0 0 0 0 0 1 0 3 0 10 0 1 0 1 0 0 0 0 0 0 0 0 0 1 0 1 0 0 0 0 
0 7 0 0 2 1 0 2 0 0 0 0 0 0 0 0 0 4 1 0 0 0 0 2 0 3 0 7 5 0 0 0 8 0 0 3 0 1 0 3 1 3 0 0 5 2 0 0 0 0 0 1 0 0 0 0 2 0 0 0 0 0 0 0 0 0 1 7 0 0 0 2 2 0 0 11 1 4 1 3 0 1 0 0 0 0 1 0 0 0 0 0 0 0 1 1 0 0 1 0 
0 5 0 7 0 0 0 2 0 0 1 0 0 0 0 0 0 5 0 0 0 0 0 0 0 3 0 2 4 0 0 0 3 0 0 3 0 0 7 1 0 0 0 0 9 0 1 0 0 0 1 0 0 0 0 0 13 0 1 0 0 0 3 1 1 1 2 5 0 1 0 0 0 4 0 0 1 7 0 0 0 2 0 1 0 0 0 0 0 0 0 0 1 0 1 1 0 0 0 0 
0 0 0 1 0 1 0 2 0 0 1 0 0 0 0 0 0 0 0 0 0 0 0 0 0 1 0 1 0 0 0 2 0 0 0 0 0 0 0 0 0 0 0 0 0 0 0 1 0 0 0 0 0 0 0 0 3 0 0 0 0 0 0 0 0 0 0 4 1 0 0 3 1 0 0 68 2 3 1 1 0 1 0 0 0 0 0 0 0 0 0 0 0 1 0 1 0 0 0 0 
0 3 0 0 3 0 2 0 0 0 0 1 0 0 0 0 0 13 0 0 0 0 0 0 0 2 0 6 3 0 0 1 4 0 1 6 0 0 0 4 1 0 0 0 10 0 0 0 0 0 0 0 0 0 0 0 0 0 0 2 3 0 3 1 0 2 3 12 0 0 0 1 2 5 0 0 0 0 0 1 0 2 0 1 0 1 0 0 0 0 0 0 0 0 0 0 0 1 0 0 
0 0 0 6 1 0 0 0 0 0 0 1 0 0 0 0 0 2 0 0 0 0 0 0 0 1 0 3 0 0 0 1 0 1 0 1 0 0 2 3 1 1 0 1 6 0 0 0 0 0 1 1 0 0 1 0 13 0 1 4 2 0 4 0 0 0 5 10 0 0 0 0 1 4 1 9 2 6 0 0 0 2 0 1 0 0 0 0 0 0 0 0 0 0 0 1 0 0 0 0 
0 9 0 0 2 0 0 19 0 0 0 0 2 0 1 0 0 10 0 0 0 0 0 0 0 1 0 4 2 0 0 1 3 0 0 4 0 0 0 4 0 0 0 0 15 0 0 0 0 0 1 0 0 0 0 0 0 0 0 0 0 0 2 0 0 0 2 1 0 1 1 0 0 4 0 4 0 0 0 3 0 0 0 0 0 0 1 0 0 0 0 0 0 2 0 1 0 0 0 0 
0 12 0 4 3 0 0 0 0 0 0 1 1 0 0 0 0 1 1 0 0 0 0 0 0 2 0 3 2 0 0 1 3 0 0 2 0 0 6 1 1 2 1 0 12 0 0 0 0 0 1 2 1 0 1 0 9 0 0 1 1 2 1 0 0 0 1 6 0 0 0 1 0 0 1 5 2 2 0 0 0 0 0 0 0 0 1 0 0 0 0 0 0 0 0 2 0 0 0 1 
1 0 0 3 2 0 0 14 0 1 0 2 2 0 1 0 1 2 0 2 1 0 0 1 0 2 0 0 0 0 1 0 3 0 0 2 0 0 3 5 0 0 0 0 0 2 2 0 0 0 3 1 0 0 0 2 4 0 0 0 0 1 0 0 0 1 1 9 2 1 0 0 0 2 0 3 3 2 0 6 0 1 0 0 1 0 0 0 0 1 0 0 0 2 0 1 0 0 0 0 
0 6 1 0 4 0 0 2 0 0 0 0 0 0 0 0 0 11 0 0 0 0 0 0 0 2 0 5 0 0 0 2 5 0 0 3 0 0 0 5 0 0 0 0 7 0 1 1 2 0 1 0 0 0 0 0 2 0 0 0 2 0 5 0 0 1 4 6 0 0 0 7 0 7 0 0 0 0 0 0 0 3 0 2 0 0 0 1 0 0 0 0 0 1 0 0 0 0 1 0 
0 8 1 0 0 0 0 0 0 0 2 2 0 0 0 0 0 8 0 0 0 0 1 0 0 2 0 5 4 0 0 2 5 0 0 4 0 0 1 4 0 1 0 0 9 0 0 1 0 0 0 0 0 0 1 0 5 0 0 2 2 0 4 0 0 0 3 11 0 0 0 0 0 5 0 0 2 1 0 0 0 0 0 3 0 0 0 0 0 0 1 0 0 0 0 0 0 0 0 0 
0 11 0 0 1 0 0 14 0 0 0 2 2 0 0 0 0 5 0 0 0 0 1 0 1 1 0 5 2 0 0 2 2 0 1 5 0 0 2 1 0 0 0 0 11 0 0 0 0 0 0 1 0 0 0 0 1 0 0 1 0 0 0 0 0 0 0 10 1 0 0 0 0 1 0 7 2 3 1 1 0 1 0 0 0 0 0 0 0 0 0 0 0 1 0 0 0 0 0 0 
0 0 0 3 4 0 0 8 0 0 1 1 2 1 0 0 0 2 0 0 0 0 0 1 0 0 0 1 0 1 0 0 0 0 1 1 0 1 6 5 0 2 0 0 2 0 1 0 0 0 1 1 0 1 0 0 16 0 0 1 1 0 0 1 0 1 0 5 0 0 0 3 0 0 2 1 5 5 1 1 0 2 0 1 0 1 0 1 0 0 0 0 0 0 1 3 0 0 0 1 
0 0 0 1 0 1 0 0 0 0 0 1 0 0 0 0 0 1 0 0 1 0 1 0 0 0 0 1 0 1 0 1 4 0 1 1 0 0 0 4 0 0 0 0 2 0 0 0 0 0 0 0 2 0 1 0 7 0 0 4 2 0 0 0 0 2 2 3 0 0 0 1 0 1 0 51 0 2 0 0 0 1 0 0 0 0 0 0 0 0 0 0 0 0 0 0 0 0 0 0 
0 5 0 2 0 2 0 1 0 0 1 0 1 0 0 0 0 2 0 0 0 0 0 0 0 2 0 6 4 0 0 4 0 0 0 0 0 0 0 1 0 0 0 0 15 0 0 0 0 0 1 0 0 0 0 0 3 0 0 0 0 0 1 0 0 0 0 11 0 0 0 5 1 0 0 19 0 3 0 0 0 3 0 1 0 1 1 0 0 0 0 0 0 1 1 0 1 0 0 1 
0 0 0 0 0 2 0 2 0 0 2 5 2 0 0 0 0 0 0 0 0 0 0 1 0 0 1 1 1 0 0 6 1 0 0 0 0 0 0 0 1 1 0 0 0 0 0 0 0 0 1 2 0 0 0 0 8 1 0 1 1 1 2 0 0 0 0 8 1 0 0 7 0 1 0 23 7 2 0 2 0 1 0 0 0 0 0 0 1 0 0 0 0 2 0 1 1 0 0 0 
1 7 1 1 1 0 0 0 0 1 1 0 0 0 0 0 0 4 0 0 0 0 0 0 0 0 0 5 0 0 0 1 2 0 0 3 0 0 0 2 0 0 0 0 10 0 0 0 0 0 0 0 0 0 0 0 1 0 0 0 0 0 1 0 0 0 0 6 1 0 0 0 0 0 0 48 0 0 0 0 0 0 0 0 0 0 0 0 0 1 0 0 0 0 0 0 1 0 0 1 
0 5 0 4 0 0 0 0 0 0 1 0 0 0 0 0 0 0 0 0 0 0 1 1 0 0 0 2 0 2 0 0 0 0 3 2 0 0 3 1 0 2 0 0 1 0 0 1 0 0 0 1 0 0 0 0 7 0 0 0 0 0 1 0 0 0 0 5 0 0 0 0 1 1 0 41 1 6 1 1 1 2 0 2 0 0 0 0 0 0 0 0 0 0 0 0 0 0 0 0 
0 15 0 0 0 0 0 1 0 0 0 2 0 0 0 0 0 13 0 0 0 0 1 0 1 3 0 3 8 0 0 2 0 0 0 2 0 1 5 2 0 0 0 0 17 0 0 1 0 0 0 0 0 0 0 0 6 0 0 0 0 0 3 1 0 0 0 2 0 1 0 2 0 1 0 1 0 0 0 1 1 0 0 0 0 0 1 0 0 0 1 0 0 1 0 0 0 0 0 1 
1 5 0 0 1 0 0 1 0 0 0 0 1 0 0 0 0 9 0 0 0 0 0 0 0 5 0 4 1 0 0 1 6 0 0 2 0 0 0 5 0 0 0 0 17 0 0 0 1 0 0 1 0 0 0 0 3 0 0 0 0 0 3 0 0 0 3 9 1 0 1 2 1 4 1 0 2 5 0 0 0 2 0 0 0 0 0 0 0 0 0 0 0 1 1 0 0 0 0 0 
0 10 0 2 1 0 0 10 0 0 0 2 0 0 1 0 0 6 0 1 0 0 0 0 1 2 0 3 1 0 0 5 1 0 0 3 0 0 0 1 1 0 0 0 22 0 1 0 0 0 0 1 0 1 0 0 0 0 0 0 0 1 2 0 0 0 0 1 0 0 0 1 0 1 2 14 0 0 0 0 0 0 0 0 0 0 1 0 0 0 0 0 0 0 0 0 1 0 0 0 
0 5 1 3 0 0 0 28 0 0 1 0 2 0 0 0 0 1 0 1 0 0 0 1 0 0 0 1 0 0 0 0 0 0 0 1 0 0 2 1 0 2 0 0 11 0 0 0 0 0 1 1 0 0 0 0 6 0 0 0 0 2 0 0 0 0 4 5 1 1 0 1 1 1 0 4 2 2 0 5 0 0 0 0 0 0 0 0 0 0 0 0 0 1 1 0 0 0 0 0 
0 15 0 1 2 0 0 13 0 0 1 1 2 0 0 0 0 7 0 0 0 0 0 0 0 0 0 8 6 1 0 0 1 0 0 4 0 0 2 2 0 0 0 0 14 0 0 0 0 0 1 0 0 0 0 0 1 0 0 3 4 0 0 1 0 0 0 4 0 0 0 0 0 0 0 2 0 1 0 2 0 1 0 0 0 0 0 0 0 0 0 0 0 0 0 0 0 0 0 0 
0 0 0 0 2 1 0 21 0 0 0 0 2 0 0 0 0 9 0 0 0 0 0 0 1 1 0 3 2 0 0 0 7 0 0 2 0 0 0 5 0 1 0 0 4 2 0 0 1 0 0 0 0 0 0 0 0 0 0 2 0 0 2 0 0 3 1 8 0 0 0 2 0 1 0 0 0 1 1 6 0 1 0 0 0 0 0 0 0 0 0 0 0 4 2 2 0 0 0 0 
0 3 0 1 1 1 0 2 0 0 1 0 0 0 0 0 0 4 0 0 0 0 0 0 0 0 0 10 1 0 1 3 1 0 0 6 0 0 3 1 0 0 0 0 10 0 1 0 0 0 0 1 0 0 0 0 5 0 0 0 2 0 0 0 0 0 1 21 0 2 0 3 1 0 1 0 1 3 0 1 0 1 0 0 0 0 0 1 0 0 0 0 0 3 0 1 1 1 0 0 
0 0 0 8 0 0 0 1 0 0 0 4 0 0 0 0 0 1 0 1 0 0 0 0 0 3 0 5 0 0 0 0 1 0 0 2 0 0 9 2 1 2 0 0 0 0 0 0 0 0 0 3 0 0 1 0 3 0 1 4 0 0 0 0 0 1 0 12 0 0 0 8 1 0 1 14 3 1 0 0 0 3 0 1 1 0 0 1 0 0 0 0 0 1 0 0 0 0 0 0 
