# Supplementary material for: Transferable Measurements of Heredity in Models of the Origins of Life
Source: PLoS One. 2015 Oct 19;10(10):e0140663. doi: 10.1371/journal.pone.0140663 (PMC4610668; doi:10.1371/journal.pone.0140663)
Supplement: S1 Data — (ZIP) [file pone.0140663.s001.zip › data/gard/pop1/Nmax200/seqs7.txt]

6 0 0 0 0 0 1 0 0 0 0 0 1 0 0 0 0 1 0 0 0 0 0 0 0 0 0 0 0 3 0 0 1 0 0 1 0 0 2 0 0 0 0 74 0 0 0 0 0 0 0 0 0 0 0 1 0 0 0 0 0 0 0 3 0 1 0 0 0 0 3 0 0 0 0 0 0 0 0 0 0 0 0 0 0 0 0 0 0 0 0 0 0 0 0 0 0 1 1 0 
7 0 0 0 6 0 6 0 0 0 1 0 0 1 0 0 4 0 0 0 0 3 0 1 1 1 0 0 0 0 1 0 0 0 0 0 0 0 5 0 0 27 0 0 1 0 0 0 0 0 0 0 1 0 0 2 1 1 1 0 0 16 0 1 0 0 0 0 0 0 4 0 0 0 0 1 0 1 0 0 0 0 0 0 0 0 0 0 0 0 0 1 0 0 0 0 4 1 0 0 
13 0 0 0 29 0 4 0 0 0 1 0 0 0 0 0 0 0 0 0 1 0 0 1 0 0 0 0 0 6 0 0 0 0 0 0 0 0 13 0 0 7 0 0 1 0 0 0 0 0 0 0 0 0 1 2 0 0 0 0 0 12 0 4 1 0 0 0 0 0 0 0 0 0 0 0 0 0 0 0 0 0 0 0 1 0 0 0 0 0 0 0 0 0 1 0 0 2 0 0 
14 0 1 0 0 0 1 0 0 0 0 2 0 0 0 0 5 0 0 0 0 0 0 1 1 0 0 0 0 3 0 0 0 1 0 0 0 0 17 0 0 2 5 0 0 2 0 0 0 0 1 0 0 0 0 5 0 0 4 0 0 1 0 5 2 0 0 0 0 0 8 0 0 0 1 0 1 3 0 2 0 0 0 0 2 0 0 0 1 1 0 1 0 1 0 0 5 1 0 0 
12 0 0 0 0 0 2 0 0 0 0 0 0 0 0 0 2 0 0 0 0 0 0 0 0 0 0 1 0 6 0 0 0 0 0 0 0 0 25 0 0 0 0 0 0 1 0 0 0 0 1 0 0 0 0 8 0 0 3 0 0 0 0 16 0 0 0 0 0 0 4 0 1 0 0 2 0 0 0 0 0 2 0 0 10 0 0 0 0 0 0 1 0 0 0 0 3 0 0 0 
1 0 1 0 3 0 4 2 0 0 0 0 7 1 0 0 5 0 0 0 0 1 0 0 1 0 0 0 1 1 0 0 4 0 0 0 0 0 11 0 0 18 0 1 1 0 2 0 0 0 0 0 0 0 1 0 0 0 0 0 0 8 0 2 0 0 0 0 0 0 4 0 0 0 0 0 0 1 9 0 0 0 0 0 4 0 0 0 0 1 0 0 0 0 0 0 5 0 0 0 
13 0 0 0 17 0 0 0 1 0 0 0 0 0 0 0 0 1 0 0 1 1 0 0 0 0 0 0 0 1 0 1 0 0 0 0 0 0 23 0 0 1 0 1 0 0 0 0 0 0 0 0 0 0 0 4 0 0 2 0 0 1 0 14 1 0 0 0 0 1 6 0 0 0 0 1 0 1 1 0 0 0 0 0 1 0 0 0 0 0 1 1 0 0 0 0 1 1 2 0 
14 0 1 0 1 0 2 1 0 0 0 0 0 4 0 0 1 5 0 0 0 0 0 0 0 0 0 0 0 3 1 0 0 2 0 0 0 0 11 1 0 11 0 0 0 0 0 0 0 0 0 0 0 1 0 5 0 0 1 0 0 2 0 5 2 0 2 0 1 0 11 0 1 0 0 0 0 0 0 0 0 0 0 0 4 0 0 1 0 0 0 0 0 1 1 0 0 3 1 0 
12 0 0 1 0 0 3 0 2 0 0 0 0 5 0 0 1 2 0 0 0 0 0 0 0 0 0 0 0 5 0 0 0 0 0 0 1 0 21 0 0 3 0 2 0 0 0 0 0 1 0 1 0 0 0 9 0 1 2 0 0 0 0 5 5 0 0 0 0 0 5 0 0 0 0 0 0 0 1 1 0 1 0 0 1 0 0 0 0 0 0 3 0 0 1 0 1 4 0 0 
6 0 0 0 0 0 1 1 0 0 0 0 1 0 0 0 1 0 1 0 0 1 0 0 0 0 1 0 0 3 1 0 0 0 0 0 0 0 35 0 0 6 0 0 1 0 0 0 0 0 0 0 0 0 0 5 0 2 0 0 0 2 0 13 1 0 0 0 0 1 3 0 0 0 1 0 0 0 0 0 0 0 0 0 3 0 0 0 0 0 0 3 0 0 3 0 3 0 1 0 
10 0 0 0 0 0 0 0 0 0 0 0 1 0 0 0 0 1 1 0 0 0 0 0 0 0 0 1 1 10 0 1 0 0 0 0 1 0 30 0 0 2 0 0 0 0 0 0 0 0 0 0 0 0 0 3 0 0 0 1 0 0 0 18 0 0 0 0 0 1 8 0 0 0 0 0 0 0 0 1 0 0 0 0 4 0 0 0 0 0 0 3 0 0 0 0 0 0 2 0 
17 0 0 0 0 0 0 0 0 0 0 0 0 1 0 0 0 0 0 0 0 0 0 0 0 0 0 0 0 8 0 0 2 0 0 1 2 1 34 0 0 2 0 0 0 0 0 0 0 0 0 0 0 1 0 7 0 0 2 0 0 0 0 9 1 0 0 0 0 0 2 0 0 0 0 0 0 0 0 4 0 0 0 0 1 0 0 0 0 0 0 1 0 0 1 0 1 1 1 0 
5 0 0 2 3 0 3 0 1 0 3 1 0 0 0 0 1 0 0 0 0 0 0 2 0 0 1 0 0 6 1 0 1 0 0 0 0 0 32 0 0 12 1 0 2 0 0 0 0 0 0 0 0 0 0 1 0 0 0 0 0 4 0 6 0 0 0 0 0 0 0 0 1 0 1 0 0 0 0 1 0 0 0 0 4 0 0 0 0 0 0 0 0 0 2 0 2 1 0 0 
10 0 1 0 2 0 6 0 0 0 0 0 0 1 1 0 1 1 0 0 0 0 0 0 0 0 0 0 0 3 0 0 0 0 0 0 1 0 4 0 0 17 1 26 0 0 0 0 0 0 0 0 0 0 0 3 0 0 0 0 0 8 0 2 0 0 0 0 1 0 2 1 0 0 0 0 0 2 0 0 0 0 0 0 0 0 1 1 1 0 1 1 0 0 0 0 0 1 0 0 
11 1 1 0 2 0 3 1 0 2 1 0 0 0 0 0 5 0 0 0 0 0 0 2 0 1 0 0 0 4 1 1 0 0 0 0 0 1 11 1 0 8 0 6 3 0 0 0 0 0 0 0 0 0 0 5 0 0 1 0 0 3 0 3 0 0 1 0 1 0 7 1 0 0 0 1 0 2 0 1 0 0 0 0 2 0 0 0 0 0 0 1 0 0 0 0 4 1 0 0 
5 0 0 0 6 0 1 0 0 0 0 1 0 0 0 0 1 1 0 0 1 1 0 1 0 0 0 0 0 0 0 0 0 0 0 0 0 0 38 1 0 6 0 0 1 1 0 0 0 0 0 0 0 0 0 1 0 1 1 0 0 1 0 14 1 0 0 0 1 0 7 0 0 0 0 0 0 2 0 0 0 0 0 0 1 0 0 0 0 0 0 0 0 0 2 0 3 0 0 0 
4 0 0 0 2 0 9 0 1 0 0 1 0 0 0 0 6 0 0 1 0 0 0 1 0 0 0 0 0 2 0 0 0 0 0 0 0 0 16 0 0 11 0 0 2 0 0 0 0 0 0 0 0 0 0 5 0 0 0 0 0 10 0 4 0 0 0 0 0 2 6 0 0 0 2 1 0 2 0 0 0 0 0 1 2 0 0 0 0 0 0 2 0 1 0 0 6 0 0 0 
7 0 1 0 2 0 3 0 0 0 0 0 2 2 0 0 3 1 0 0 0 2 0 0 0 0 0 0 0 2 0 0 0 0 0 0 0 0 23 0 0 14 0 0 3 1 0 0 0 0 0 0 0 0 1 6 0 0 1 0 0 7 0 3 0 0 0 0 0 0 2 0 1 0 0 0 0 1 0 0 0 0 0 0 1 1 0 0 0 0 0 0 0 1 2 0 3 1 3 0 
5 1 2 0 13 0 2 1 0 0 0 0 0 3 0 0 1 1 0 0 0 1 0 1 0 2 1 0 0 1 0 0 0 0 0 0 0 0 27 1 0 4 0 0 0 0 0 0 0 0 0 0 0 0 2 2 0 0 1 0 0 3 1 9 3 0 0 0 0 0 3 0 0 0 0 0 0 1 0 0 0 0 0 0 2 0 0 0 0 0 0 2 0 0 1 0 1 2 0 0 
3 0 2 0 45 0 11 1 1 0 1 1 0 2 1 0 0 0 0 0 0 0 0 0 0 0 0 0 0 2 0 0 0 0 0 1 0 0 0 0 0 1 0 0 0 0 0 0 0 0 0 0 0 0 0 0 0 0 3 0 0 6 0 1 0 0 0 0 0 0 2 0 0 0 5 0 0 5 0 1 0 0 0 0 0 0 0 0 0 1 0 1 0 0 0 0 2 0 1 0 
19 0 0 0 0 0 0 0 0 0 0 0 0 0 0 0 0 0 0 0 0 0 0 0 1 0 0 0 0 13 1 0 0 0 0 1 0 0 26 0 0 1 0 0 0 0 0 0 0 1 0 0 0 0 0 10 0 0 1 0 0 0 0 7 0 0 0 0 0 0 12 0 0 0 0 0 0 0 0 1 0 0 0 0 5 0 0 0 0 0 0 0 0 0 0 0 0 1 0 0 
16 0 0 0 0 0 2 0 0 0 0 1 0 0 0 0 2 2 0 0 0 0 0 0 0 0 0 0 0 5 0 1 0 0 0 0 0 0 28 0 0 2 0 0 0 0 0 0 0 0 0 0 0 1 0 9 0 1 2 0 0 0 0 11 2 0 0 0 0 1 4 0 0 0 0 0 0 0 0 0 0 0 0 0 6 0 0 0 0 0 0 0 0 2 1 0 0 0 1 0 
4 0 0 0 17 0 2 0 0 0 1 1 0 0 0 0 1 0 0 0 0 1 0 0 0 0 0 0 0 1 0 0 0 0 0 0 0 0 5 0 0 21 0 8 2 0 0 0 0 0 0 0 0 0 0 3 0 0 1 0 0 25 1 0 0 0 0 0 0 0 2 0 0 0 0 0 0 0 0 0 0 0 0 0 0 0 0 0 0 0 0 1 0 0 0 0 1 0 1 1 
2 0 0 0 0 0 2 0 0 0 0 1 0 1 0 0 0 0 0 0 0 0 0 0 0 0 0 0 0 0 1 0 0 0 0 0 0 0 0 0 0 3 0 82 0 0 0 0 0 0 0 0 0 1 0 0 0 1 0 0 0 0 0 0 0 0 0 0 0 0 1 0 0 0 3 0 0 0 0 0 0 0 0 0 0 0 1 0 1 0 0 0 0 0 0 0 0 0 0 0 
10 0 0 0 0 0 1 0 0 0 0 0 1 0 0 0 0 1 2 0 0 0 0 0 0 0 0 0 0 2 1 1 2 0 0 0 0 0 1 0 1 5 6 3 0 0 0 0 0 0 2 2 0 1 0 5 0 1 0 1 2 2 0 2 1 0 0 0 0 0 10 0 0 1 0 0 0 0 0 1 0 1 0 0 17 0 5 1 0 1 0 4 0 1 0 1 1 0 0 0 
17 0 0 0 9 0 0 0 0 1 0 0 0 0 0 0 0 0 0 0 0 0 1 0 0 0 0 0 0 6 0 0 0 0 0 0 0 0 25 0 0 4 0 1 1 0 0 0 0 0 0 1 0 0 0 4 0 0 0 0 0 6 0 5 1 0 0 0 0 0 7 0 0 0 0 0 0 0 0 4 0 0 0 1 1 0 0 0 0 0 0 0 0 0 3 0 1 0 1 0 
0 0 0 0 15 0 0 0 0 0 4 0 0 0 0 0 2 0 0 0 0 2 0 0 0 0 0 0 0 0 0 0 0 0 0 0 0 0 0 0 0 13 0 31 2 1 0 0 0 0 1 0 0 0 0 0 0 0 0 0 0 19 0 0 1 1 0 0 0 0 0 0 0 0 0 0 0 2 0 0 0 1 0 0 1 0 0 0 0 0 0 0 0 0 0 0 4 0 0 0 
4 0 2 0 1 0 3 0 0 0 0 3 0 0 0 0 8 0 0 0 0 1 0 0 0 0 0 0 0 0 0 0 0 0 0 0 0 0 30 0 0 10 0 5 1 0 0 1 1 0 0 0 0 0 1 1 0 0 0 0 0 2 0 8 0 0 0 1 0 0 2 0 0 0 2 0 0 7 0 0 0 1 0 0 2 0 0 0 0 0 0 0 0 0 0 0 3 0 0 0 
3 1 0 0 0 1 2 0 0 0 0 0 4 0 0 0 0 1 0 0 0 0 0 1 0 0 0 0 0 2 1 1 1 0 0 0 1 1 30 0 0 2 1 0 0 0 0 0 0 0 0 1 0 0 0 6 0 0 0 0 0 0 0 8 1 0 0 0 1 0 10 0 0 0 0 0 1 0 7 1 0 2 1 0 1 0 0 0 0 0 0 2 0 0 2 1 1 0 1 0 
7 0 0 0 5 0 4 0 0 0 3 0 0 0 0 0 0 0 0 0 0 0 0 0 0 0 0 0 0 1 0 0 0 0 0 0 0 0 19 0 0 17 0 1 2 0 0 0 0 0 0 0 0 0 0 3 0 0 1 0 0 16 0 1 0 0 0 0 0 0 2 0 0 0 0 1 0 0 0 0 0 0 1 0 3 0 0 0 0 0 0 0 0 0 2 0 11 0 0 0 
22 0 0 1 1 0 1 0 0 0 2 1 1 3 0 0 0 1 0 0 0 1 0 0 0 0 0 0 0 7 0 0 0 1 0 0 0 0 5 0 0 2 1 0 0 0 0 0 0 0 0 0 0 1 0 13 0 0 8 0 0 0 0 12 0 0 0 0 0 1 4 0 0 0 0 0 0 0 0 1 0 0 0 0 2 0 1 0 0 0 0 1 0 0 0 0 0 4 2 0 
5 0 2 0 0 0 6 0 0 0 0 0 1 0 0 0 2 0 0 0 0 0 0 0 0 0 0 0 0 0 0 0 3 0 0 0 1 0 32 0 0 1 0 8 0 0 0 0 0 0 0 0 0 0 0 6 0 0 3 0 0 0 0 6 1 0 0 0 1 2 6 0 0 0 1 0 0 0 0 1 0 0 0 0 0 1 2 0 0 0 0 1 0 0 2 0 3 2 0 1 
3 0 0 0 10 0 3 0 0 0 3 0 0 0 0 0 1 0 0 0 0 1 0 3 0 0 0 0 0 1 0 0 0 0 0 0 0 0 9 0 0 29 0 0 2 1 0 0 0 1 0 0 0 0 0 4 0 0 0 0 0 15 0 2 0 0 0 0 0 1 3 0 0 0 0 2 0 1 0 0 0 0 0 0 0 0 0 0 0 0 0 1 0 0 0 0 4 0 0 0 
11 0 0 0 22 0 3 0 0 0 0 0 0 0 0 0 0 0 0 0 0 0 0 0 0 0 0 1 0 2 0 0 0 1 0 0 0 0 20 0 0 8 1 0 0 0 0 0 0 0 0 0 0 0 0 7 0 0 1 0 0 4 0 5 1 0 0 0 0 0 7 0 0 0 0 0 0 0 0 0 0 0 0 0 3 0 0 0 0 0 0 0 0 0 2 0 1 0 0 0 
16 0 0 0 4 0 1 0 0 0 3 0 0 0 1 0 0 0 0 0 0 1 0 0 0 0 0 0 1 4 0 0 0 0 0 0 1 0 7 0 0 15 2 0 0 0 0 1 0 1 0 1 0 0 0 6 0 0 3 0 0 13 0 5 1 0 0 0 0 0 8 0 0 0 0 0 0 0 1 0 0 0 0 0 1 0 0 0 0 0 0 1 0 0 0 1 0 0 1 0 
13 0 0 1 4 0 6 1 0 0 0 1 0 0 0 0 4 0 0 0 0 0 0 0 1 0 0 0 0 3 0 0 0 0 0 0 0 0 7 0 0 16 1 4 1 1 0 0 0 0 0 0 0 0 0 8 0 1 0 0 0 9 0 3 1 0 0 0 0 0 2 0 1 0 3 0 1 1 0 0 0 0 0 0 0 0 0 0 0 0 0 1 0 0 1 0 2 0 1 1 
2 0 2 0 0 0 0 0 0 0 0 1 2 0 0 0 2 0 0 0 0 1 0 0 0 0 0 0 0 1 0 0 3 1 0 0 0 0 40 0 0 0 0 0 1 1 0 0 0 0 0 0 0 0 1 2 0 0 0 0 0 1 0 18 1 0 0 0 1 0 4 0 1 0 0 0 0 1 0 0 0 0 0 0 3 0 1 1 1 0 0 1 0 0 3 0 3 0 0 0 
6 0 1 0 0 0 0 0 0 0 0 0 0 0 0 0 0 0 0 0 0 0 0 0 0 0 0 0 0 0 0 0 0 0 0 0 0 0 15 0 0 6 0 61 0 0 0 0 0 0 0 0 0 0 0 0 0 0 0 0 0 3 0 2 0 0 0 0 0 0 2 0 0 0 0 0 0 0 0 0 0 1 0 0 1 0 0 0 0 0 0 1 0 0 0 0 0 0 1 0 
1 0 0 0 24 0 0 0 0 0 5 0 0 0 0 0 1 0 0 0 0 0 0 0 0 0 1 0 0 0 0 0 0 0 0 0 0 0 1 0 0 16 0 0 6 0 0 0 0 0 0 0 0 0 0 0 0 0 0 0 0 29 0 2 0 0 0 0 0 0 0 0 0 0 0 0 0 1 1 0 0 0 0 0 1 0 0 0 0 0 0 0 0 0 0 0 11 0 0 0 
4 0 1 0 20 0 3 0 0 0 0 0 0 0 0 0 0 1 0 0 0 0 0 0 0 0 0 0 0 1 0 0 0 0 0 0 0 0 15 0 0 15 0 1 2 0 0 0 0 0 0 1 1 0 1 1 0 0 0 0 0 17 0 7 0 0 0 0 0 0 1 0 0 0 1 0 0 1 1 0 0 0 0 0 0 0 0 0 0 0 0 2 0 0 1 0 2 0 0 0 
9 0 0 0 22 0 3 0 2 0 1 0 0 0 0 0 2 0 0 0 0 0 0 0 0 0 0 1 0 3 0 0 0 0 0 0 0 1 5 0 0 15 1 0 2 0 0 0 0 0 0 0 0 0 0 10 0 0 0 0 1 7 0 6 1 0 0 0 0 0 0 0 0 0 0 0 0 0 0 1 0 0 0 0 1 0 0 0 0 0 0 1 0 0 0 0 5 0 0 0 
3 0 0 0 25 0 0 0 0 0 3 0 0 0 0 0 0 0 0 0 0 0 0 0 0 0 0 0 0 1 0 0 0 0 0 0 0 0 0 0 0 25 1 1 2 1 0 0 0 1 0 0 0 0 0 0 0 0 0 1 0 26 0 0 0 0 0 0 0 0 1 0 0 0 0 0 0 0 0 0 0 0 0 0 0 0 0 0 0 0 0 0 0 0 0 0 8 0 1 0 
13 1 0 0 1 0 4 1 0 0 1 0 0 0 0 0 3 0 0 1 0 0 0 0 0 0 0 0 0 2 0 0 0 0 0 0 1 0 26 0 0 9 0 0 0 1 0 0 0 0 0 0 0 0 0 3 0 0 1 1 0 4 0 7 2 0 1 0 0 0 2 0 1 0 2 0 0 5 0 0 0 0 0 0 1 0 0 0 1 0 0 0 0 0 1 0 2 0 2 0 
18 0 0 0 0 0 15 0 0 0 0 1 0 1 0 0 3 0 1 0 0 1 0 0 0 0 0 0 0 5 0 0 0 1 0 0 0 0 5 0 0 0 0 5 1 1 0 1 0 0 0 0 0 0 1 2 0 0 0 0 0 0 0 5 0 0 0 0 1 2 7 0 0 0 11 0 0 5 0 1 0 0 0 0 1 0 1 0 0 0 0 2 0 0 0 0 2 0 0 0 
10 1 0 0 0 0 0 0 1 0 0 1 0 0 0 0 2 0 0 1 0 0 0 0 0 0 0 0 0 7 0 0 0 0 0 0 0 0 18 1 0 2 0 10 2 2 0 0 0 0 0 0 0 0 0 7 0 0 2 0 0 2 0 8 2 0 0 0 3 0 3 0 0 0 1 0 0 1 0 1 0 0 0 0 3 0 0 1 0 0 0 2 0 2 1 0 3 0 0 0 
16 0 0 0 0 0 2 0 0 0 0 0 0 0 0 0 1 0 0 1 0 0 0 0 0 0 0 0 1 5 1 0 0 0 0 0 0 0 23 0 0 0 0 0 0 0 0 0 0 0 0 0 0 0 0 9 0 1 1 0 0 0 0 13 0 0 0 0 0 0 10 1 0 0 3 0 0 3 0 1 0 0 0 0 3 0 1 1 0 0 0 1 0 1 1 0 0 0 0 0 
11 0 1 0 0 0 1 0 0 0 0 1 0 2 0 0 0 1 1 0 0 0 0 0 0 0 0 0 0 1 1 1 0 0 0 0 1 0 10 1 0 0 3 36 0 0 0 0 0 1 0 0 0 0 0 5 0 1 1 0 1 0 0 3 2 0 0 0 0 0 4 0 0 0 1 0 0 0 0 0 0 0 0 0 2 0 4 0 0 0 1 0 0 0 1 0 0 1 0 0 
4 0 1 0 0 0 0 0 0 0 0 0 0 0 0 0 0 0 0 0 0 1 0 0 0 0 0 0 0 2 0 0 0 0 1 0 0 0 30 0 0 0 0 34 0 0 0 0 0 0 0 0 0 0 1 4 0 0 0 0 0 0 0 10 1 0 0 0 1 0 2 0 0 0 0 0 0 0 0 1 0 0 0 0 1 0 0 0 0 0 0 2 0 1 2 0 0 0 1 0 
0 1 1 1 18 0 4 2 0 0 4 1 0 0 0 0 1 0 0 1 0 0 0 0 0 0 0 0 0 0 1 0 0 0 0 0 0 0 0 1 0 24 0 0 6 0 0 0 0 0 0 0 0 0 1 0 0 0 0 0 0 14 0 0 0 0 0 0 0 0 0 0 1 0 2 0 0 3 0 0 0 0 0 0 0 0 0 0 0 0 1 0 0 0 0 0 12 0 0 0 
19 1 0 0 0 1 0 0 0 1 0 0 1 3 0 0 0 0 0 0 0 0 0 0 0 0 0 0 0 7 0 0 0 0 0 0 2 0 20 0 0 3 0 0 0 0 0 1 1 0 0 0 0 0 0 7 0 0 0 0 0 0 0 13 0 0 0 0 0 1 4 0 0 0 0 0 0 0 0 5 0 0 0 0 0 0 0 0 0 0 0 2 0 1 1 0 1 3 2 0 
20 0 0 0 0 0 0 0 0 0 0 0 0 0 0 0 2 0 0 0 0 1 0 0 0 0 0 0 0 8 0 0 0 0 0 1 0 0 27 0 0 0 0 0 0 0 0 0 0 0 0 0 0 0 0 6 0 0 3 0 0 0 0 13 3 0 0 0 0 0 4 0 0 0 0 0 0 0 0 3 0 1 0 0 5 0 0 0 0 0 0 0 0 1 1 0 1 0 0 0 
15 0 0 0 1 0 5 0 0 0 0 0 0 1 0 0 2 1 0 0 0 0 1 0 0 0 0 0 0 7 0 0 0 0 0 0 1 0 13 1 0 3 0 0 0 4 0 0 0 0 0 0 0 0 0 3 0 0 0 0 0 1 0 10 0 0 0 0 0 0 6 0 0 0 5 0 0 6 0 0 0 0 0 0 5 0 0 1 0 0 0 2 0 0 0 0 3 1 2 0 
10 0 0 0 0 0 0 0 1 1 0 0 0 0 0 0 0 0 0 0 0 0 0 1 0 0 0 0 0 5 0 1 0 0 0 0 0 0 18 0 0 1 2 31 0 0 0 0 0 0 0 0 0 0 1 3 0 0 0 0 0 0 0 8 0 0 1 0 1 0 4 0 0 0 0 0 0 0 0 3 0 0 0 0 5 0 0 0 0 0 1 0 0 1 0 0 0 1 0 0 
17 0 1 0 0 0 5 0 0 0 0 0 0 2 0 0 1 2 0 0 0 0 0 1 0 1 1 1 1 7 0 0 0 1 0 0 0 0 6 0 0 8 0 1 0 0 0 0 0 0 2 0 0 0 1 3 1 0 0 0 0 1 0 6 2 0 0 0 0 1 7 0 0 0 3 0 0 3 0 0 0 0 0 0 6 0 0 0 0 0 1 3 0 1 0 0 3 0 0 0 
5 0 0 0 2 0 3 1 0 1 0 2 0 0 0 0 7 0 0 0 0 0 0 0 0 0 0 0 0 1 0 0 0 0 1 0 0 0 0 1 0 17 0 37 0 0 0 0 0 1 0 0 0 0 0 2 0 0 1 0 0 11 0 0 0 0 0 0 2 0 0 0 0 0 0 0 0 0 1 2 0 0 0 0 0 0 0 0 1 0 0 0 0 0 0 0 0 0 1 0 
0 0 0 0 8 0 4 0 2 0 2 0 0 0 0 0 5 0 0 0 0 2 0 0 0 0 0 0 0 0 3 0 0 0 0 0 0 0 13 1 0 25 0 0 1 0 0 0 0 0 1 0 0 0 0 0 0 0 0 0 0 21 0 2 0 0 0 0 0 0 0 0 1 0 0 0 0 1 0 0 0 0 0 0 0 0 0 0 0 0 0 1 0 0 0 0 7 0 0 0 
8 0 0 0 7 0 4 0 0 0 2 0 0 0 0 0 4 0 0 0 0 1 0 1 0 0 0 0 0 6 2 0 1 0 0 0 1 0 11 0 0 14 0 1 3 0 0 0 0 0 0 0 0 0 0 1 1 0 0 0 0 14 0 4 0 0 0 0 0 0 3 0 0 0 0 0 0 0 0 0 0 0 0 0 0 0 0 0 0 0 0 1 0 0 1 0 9 0 0 0 
21 0 1 0 2 0 8 0 0 0 1 0 0 0 0 0 0 0 0 0 0 0 0 1 0 0 0 0 0 8 0 0 1 0 0 1 0 0 12 0 0 10 1 0 0 0 0 1 0 0 0 0 0 0 0 9 0 0 2 0 0 6 0 10 0 0 0 0 0 0 2 0 0 0 0 0 0 0 0 0 0 0 0 0 1 0 0 0 0 1 0 0 0 0 0 0 0 1 0 0 
0 0 0 0 32 0 0 0 0 0 3 1 0 0 0 0 0 0 0 0 0 0 0 0 0 0 0 0 0 0 1 0 0 0 0 0 0 0 16 0 0 10 1 0 3 0 0 0 0 0 0 0 0 0 0 1 0 0 0 0 0 22 0 3 0 0 0 0 0 1 0 0 0 0 0 0 0 0 0 0 0 0 0 0 2 0 0 0 0 0 0 0 0 0 0 0 4 0 0 0 
0 0 0 0 4 0 3 0 0 0 0 3 0 1 0 0 5 1 0 0 0 1 0 0 0 0 0 0 0 0 0 0 0 0 0 0 0 0 45 0 0 4 0 0 1 0 0 0 0 0 1 0 0 0 0 1 0 0 0 0 0 5 0 5 0 0 0 0 0 0 4 0 0 0 3 0 0 3 0 0 0 0 0 0 4 0 0 0 0 1 0 0 0 0 2 0 3 0 0 0 
0 0 0 0 43 0 2 0 0 0 2 1 0 0 0 0 2 0 0 0 1 0 0 2 0 0 0 0 0 0 1 0 1 0 0 0 0 0 1 0 0 9 0 0 2 0 0 0 0 0 2 0 0 0 0 0 0 0 0 0 0 22 1 0 0 0 0 0 0 0 0 0 0 0 2 1 0 0 0 0 0 0 0 0 3 0 0 0 0 0 0 0 0 0 0 0 2 0 0 0 
0 0 0 0 0 0 0 0 0 0 0 0 0 0 0 0 0 0 0 0 0 0 0 0 0 0 0 0 0 1 0 0 0 0 0 0 0 0 0 0 0 1 0 89 0 0 0 0 0 0 0 0 0 0 0 0 0 1 2 0 0 2 0 2 0 0 0 0 0 0 0 0 0 0 0 0 0 0 0 0 0 0 0 0 0 0 1 0 0 0 0 0 0 0 0 0 1 0 0 0 
2 0 0 0 57 0 1 0 0 0 0 0 0 0 0 0 0 0 0 0 1 0 0 0 0 0 0 0 0 0 0 0 0 0 0 0 0 0 8 0 0 11 0 0 0 0 1 0 0 0 0 0 0 0 0 0 1 0 0 0 0 15 0 0 0 0 0 0 0 0 0 0 0 0 0 0 0 0 1 0 0 0 0 0 0 0 0 0 0 0 0 0 0 0 0 0 2 0 0 0 
6 0 1 0 25 0 0 0 0 0 1 0 1 0 0 0 1 0 0 0 0 0 0 0 0 0 0 0 0 2 0 0 1 0 0 0 0 0 4 0 0 11 2 0 2 0 1 0 0 0 0 0 0 0 0 1 0 1 0 0 1 20 0 5 0 0 0 0 1 0 3 0 1 0 0 1 0 0 1 0 0 0 0 0 1 0 1 0 0 0 0 1 0 0 1 1 1 0 1 0 
12 0 1 0 6 0 2 0 0 0 0 0 0 0 0 0 0 1 0 0 0 0 0 0 0 0 0 0 0 5 0 0 0 0 1 0 1 0 8 0 0 2 1 38 0 0 0 0 0 0 0 0 0 0 0 6 0 0 0 0 0 1 0 5 0 0 0 1 1 0 4 0 0 0 0 0 0 0 0 0 0 0 0 0 1 0 0 0 0 0 0 2 0 0 0 0 0 1 0 0 
1 0 0 0 17 0 2 0 0 0 4 0 1 0 0 0 3 0 0 0 0 0 0 0 0 0 0 0 0 0 0 0 0 0 0 0 0 0 0 1 0 21 0 1 5 1 0 0 0 0 0 0 0 0 0 0 0 0 0 0 0 22 0 1 0 0 0 0 0 0 1 0 0 0 2 0 0 2 0 0 0 0 0 0 0 0 0 0 0 0 0 0 0 1 0 0 14 0 0 0 
0 1 1 0 0 0 2 0 0 1 0 1 0 1 2 1 0 0 0 0 0 0 0 0 0 0 1 0 0 0 0 0 0 1 0 0 0 0 0 0 0 3 2 44 0 0 0 0 0 0 1 0 1 0 0 2 2 2 4 0 1 0 0 0 0 0 0 0 13 1 0 0 0 0 0 0 1 0 1 1 0 0 0 0 5 0 2 0 0 0 0 0 0 1 0 0 1 0 0 0 
0 0 0 0 2 0 1 1 0 0 1 0 0 0 0 0 0 0 0 0 0 0 0 0 0 0 0 0 0 0 0 0 0 0 0 0 0 0 0 0 0 1 0 82 0 0 0 0 0 0 0 0 0 0 0 0 0 0 0 0 0 9 0 0 0 0 0 0 0 0 0 0 0 0 0 0 0 0 0 0 0 0 0 0 0 0 0 0 0 0 0 0 0 0 0 0 2 1 0 0 
1 0 1 0 2 0 5 0 0 0 1 0 0 0 0 0 0 0 0 0 0 1 2 4 0 0 0 0 1 2 1 1 0 0 0 0 0 0 20 0 0 13 0 0 2 1 0 0 0 0 0 1 0 0 2 1 0 0 0 0 0 7 0 8 0 0 0 0 0 1 2 0 0 0 4 0 0 3 0 0 0 0 0 0 5 0 0 0 0 0 0 0 0 0 1 0 7 0 0 0 
0 1 1 0 1 0 13 0 2 0 0 4 0 1 0 0 3 1 1 0 0 2 1 0 1 0 0 0 0 1 0 0 0 0 0 0 2 0 17 2 0 4 0 0 0 1 0 0 1 0 1 0 0 1 0 3 0 0 1 0 0 0 0 9 1 0 0 0 0 0 0 0 0 0 5 0 0 5 0 0 0 0 0 0 8 0 0 0 0 0 0 0 0 0 1 0 1 3 0 1 
0 0 1 0 36 0 3 0 0 0 1 0 0 2 0 0 5 0 0 0 0 0 0 0 0 0 0 0 0 1 0 0 2 0 0 0 0 0 15 0 0 11 0 0 1 1 1 0 0 0 0 0 0 0 0 0 0 0 0 1 0 9 0 3 0 0 0 0 0 0 0 0 0 0 2 0 0 0 0 0 0 0 0 0 2 0 0 0 2 0 0 0 0 0 0 0 0 1 0 0 
14 0 2 0 0 0 1 0 1 0 0 1 0 1 0 1 1 0 1 0 0 2 0 0 0 0 1 1 0 5 0 0 0 0 0 0 0 0 28 0 0 2 2 1 0 0 0 2 0 0 1 0 0 0 0 4 0 0 1 0 0 0 0 6 0 0 0 0 0 0 7 1 0 0 2 0 0 2 0 2 0 0 0 0 3 0 0 0 0 0 0 0 0 1 1 0 1 0 1 0 
2 0 0 0 24 0 9 0 0 0 3 1 0 0 0 0 2 0 0 0 0 0 0 0 0 0 0 0 0 1 0 0 0 0 0 0 0 0 1 0 0 15 0 1 4 0 1 0 0 0 0 0 0 0 0 4 0 0 1 1 0 15 0 1 0 0 0 0 0 0 5 0 0 0 2 0 0 1 1 0 0 0 0 0 0 0 0 0 0 0 0 0 0 0 0 0 5 0 0 0 
0 0 0 0 2 0 0 0 0 1 0 0 0 2 1 0 0 2 0 0 0 0 0 0 0 0 0 0 0 1 0 1 1 0 0 0 0 0 46 0 0 4 0 2 0 1 0 0 1 0 0 0 0 0 0 0 0 3 1 0 0 3 0 7 1 0 0 0 3 0 2 0 0 0 1 1 0 3 0 1 0 0 0 0 0 0 2 0 0 1 0 1 0 0 1 1 0 3 0 0 
12 0 0 0 0 0 0 0 2 0 0 0 0 0 0 0 0 0 1 0 0 2 0 0 0 0 0 0 0 7 1 0 0 1 0 0 0 0 45 0 0 0 0 0 0 0 0 0 0 0 0 0 0 0 0 3 0 0 0 0 0 0 0 10 2 0 0 0 0 1 7 0 0 0 0 0 0 0 0 2 0 0 0 0 1 0 0 0 0 0 0 0 0 0 2 0 0 0 1 0 
6 0 5 0 0 0 5 0 0 0 0 0 0 2 0 0 0 1 0 0 0 0 0 0 0 0 0 0 0 0 0 0 0 1 2 0 0 0 0 0 0 19 0 29 1 0 0 0 0 1 0 0 0 0 0 1 1 0 2 0 1 4 1 0 0 0 0 0 5 0 8 0 0 0 0 0 1 0 0 0 0 0 0 0 1 0 0 0 0 0 0 0 0 0 0 0 0 3 0 0 
1 0 0 0 54 0 0 0 0 0 1 0 1 0 0 0 0 0 0 0 0 2 0 0 0 0 0 0 1 0 0 0 0 0 0 0 0 1 11 0 0 0 0 0 1 1 0 0 0 0 0 0 0 0 0 0 0 0 0 0 0 13 0 6 0 0 0 0 0 1 0 0 0 0 0 0 0 0 0 0 0 0 0 0 2 0 0 0 0 0 0 0 0 0 1 0 1 0 2 0 
5 0 2 0 13 0 1 0 1 0 2 0 0 0 0 0 0 1 0 0 0 0 0 0 0 0 0 0 0 2 1 0 0 0 0 0 0 0 6 0 0 24 0 0 0 0 0 0 0 0 1 1 0 0 1 2 0 0 0 0 0 27 0 6 0 0 0 0 0 1 2 0 0 0 0 0 0 0 0 0 0 0 0 0 0 0 0 0 0 0 0 0 0 0 0 0 1 0 0 0 
13 0 0 0 36 0 0 0 0 0 0 0 0 0 0 0 0 0 1 0 0 0 0 0 0 0 0 0 0 3 0 0 0 0 0 0 1 0 19 0 0 0 0 0 0 0 0 0 0 0 0 0 0 0 1 3 0 1 0 0 0 1 0 8 1 0 0 0 0 0 5 0 0 0 1 0 0 0 0 1 0 0 0 0 2 0 0 0 0 0 0 0 0 0 2 0 0 0 1 0 
9 0 0 0 0 0 1 0 1 3 0 1 0 0 0 0 1 0 0 0 0 0 0 1 0 0 0 0 0 3 0 0 0 0 0 0 0 0 27 0 0 8 0 0 0 0 0 0 1 0 1 0 0 0 0 4 0 1 0 0 0 6 0 7 0 0 0 0 0 0 6 0 0 0 0 1 0 0 0 1 0 0 0 0 6 0 2 0 0 0 0 2 0 0 4 0 1 0 2 0 
0 0 6 1 4 0 11 0 0 0 6 0 1 0 0 0 0 0 0 0 0 0 0 2 0 0 0 0 0 1 1 0 0 1 0 0 0 0 1 0 0 24 0 0 1 1 1 0 0 0 0 1 0 0 0 1 0 0 0 0 0 14 0 0 1 0 0 0 0 0 2 0 0 0 1 3 0 1 3 0 0 2 0 0 1 0 0 0 0 0 0 1 0 0 1 0 4 2 0 0 
32 0 0 0 0 0 4 0 1 0 0 0 0 0 0 0 1 0 0 0 0 0 0 0 0 0 0 0 0 5 0 0 0 1 0 0 0 0 11 0 0 2 0 0 0 0 0 0 0 0 0 0 0 0 0 9 0 1 1 0 1 1 0 10 2 0 0 0 0 0 12 0 0 0 0 0 0 0 0 0 0 0 0 0 1 0 0 0 0 0 0 0 0 2 1 0 0 1 1 0 
9 0 2 0 1 0 5 0 0 1 0 0 0 1 0 0 0 0 0 0 0 0 0 0 0 0 0 0 0 4 0 0 0 0 0 0 0 0 24 1 0 16 0 1 0 0 0 0 0 0 0 0 0 0 0 1 0 1 2 0 0 7 0 7 0 0 0 0 0 0 5 0 0 1 0 0 1 0 0 3 0 0 0 0 1 1 0 0 0 0 0 1 1 0 0 0 1 2 0 0 
13 1 1 0 0 0 0 0 0 0 0 0 0 0 0 0 0 0 0 1 0 0 0 0 0 0 0 0 1 8 0 0 1 0 0 0 0 0 38 0 0 0 0 0 0 0 0 0 0 0 0 0 0 0 0 10 0 0 0 0 0 0 0 8 3 0 0 0 0 0 1 0 0 0 0 0 0 0 0 0 0 0 0 1 5 0 0 0 0 0 0 2 0 0 3 0 0 1 2 0 
10 0 0 0 43 0 2 0 0 0 1 0 0 0 0 0 0 0 0 0 0 0 0 0 0 0 1 0 0 0 1 0 0 0 0 0 0 0 7 0 0 3 0 0 0 0 0 0 0 1 0 0 0 0 0 2 0 0 0 0 0 17 0 3 0 0 1 0 0 0 4 0 0 0 0 0 0 0 0 1 0 0 0 0 0 0 0 0 0 0 0 0 0 1 0 0 1 1 0 0 
14 0 0 0 2 0 7 0 1 0 1 2 0 0 0 0 1 0 0 0 0 1 0 0 0 0 0 0 0 6 0 0 0 0 0 0 0 0 26 0 0 7 0 1 1 0 0 0 0 0 0 0 0 0 1 5 0 0 0 0 0 3 0 10 0 0 0 0 0 0 2 0 0 0 2 0 0 1 0 0 0 0 0 0 1 0 0 0 1 0 0 0 0 0 1 0 3 0 0 0 
2 0 0 1 1 0 6 0 1 0 2 3 0 0 0 0 7 0 0 0 0 2 0 2 0 0 0 0 0 1 0 0 0 0 0 0 0 0 35 0 0 7 0 0 0 1 0 0 0 0 0 0 0 0 0 1 0 0 0 0 0 6 0 14 0 0 0 0 1 0 2 0 0 0 0 0 0 0 0 0 0 0 0 0 2 0 0 0 0 0 0 0 0 0 1 0 2 0 0 0 
15 0 0 0 0 0 2 0 0 0 0 0 0 2 0 0 0 1 0 0 0 0 0 0 1 0 0 0 0 11 0 0 1 0 0 0 0 0 29 0 0 3 0 1 0 0 0 0 0 0 0 0 0 0 0 4 0 0 0 0 0 3 0 10 1 0 0 0 0 0 1 0 0 0 0 0 0 0 0 1 0 0 0 1 5 1 1 0 1 0 1 0 0 1 0 0 0 0 2 1 
1 0 1 0 1 0 4 0 0 0 1 0 0 0 0 0 1 0 1 0 0 0 0 0 0 0 0 0 0 1 0 0 0 0 0 0 0 1 6 0 0 3 0 68 1 0 0 0 0 0 0 0 0 0 0 1 0 0 0 1 0 2 0 0 0 0 0 0 0 0 0 0 0 0 0 0 1 0 0 0 0 1 0 0 1 0 1 0 0 0 0 0 0 0 1 0 1 0 0 0 
3 0 0 0 2 0 18 0 0 0 0 4 0 1 0 0 10 0 0 1 0 0 0 0 0 0 1 1 0 1 2 0 0 0 0 0 0 1 1 2 0 20 0 0 1 3 0 0 0 0 0 0 0 0 0 0 0 0 1 1 0 8 0 0 0 0 0 0 0 0 0 0 0 0 8 0 1 1 1 0 0 0 1 0 0 0 0 0 0 0 0 0 0 0 0 0 6 0 0 0 
2 0 0 0 12 0 10 1 0 0 3 0 0 0 0 0 7 0 0 0 0 1 0 0 1 0 0 0 0 0 1 0 1 0 0 0 0 0 1 0 0 21 0 0 3 0 0 0 0 0 0 0 0 0 0 0 0 0 0 0 0 13 0 0 1 0 0 0 0 0 1 0 0 0 2 0 0 0 0 1 0 0 0 1 0 0 0 0 0 0 1 0 0 0 1 0 15 0 0 0 
14 0 0 0 7 0 1 0 0 0 0 0 1 2 0 0 0 0 0 0 0 0 0 0 0 0 1 0 0 6 1 0 5 0 0 0 1 0 20 0 0 2 0 8 0 0 0 0 1 0 0 0 0 0 0 6 1 0 0 0 0 1 0 8 2 0 0 0 1 0 2 0 0 0 0 0 0 0 0 0 0 0 0 0 2 0 0 0 0 0 0 0 0 2 1 0 0 4 0 0 
6 0 0 1 0 0 4 0 0 0 0 3 0 0 0 0 3 0 0 0 0 0 0 0 0 0 0 0 0 7 0 0 0 0 0 0 0 0 40 0 1 1 0 0 0 0 0 0 0 0 0 1 0 0 0 3 0 1 3 0 0 0 0 12 1 0 0 0 0 0 3 0 0 0 1 0 0 0 0 0 0 1 0 0 2 0 0 0 0 0 0 0 0 0 1 0 4 1 0 0 
8 0 0 0 43 0 5 0 0 1 2 0 0 0 0 0 0 0 0 0 0 0 0 0 0 0 0 0 0 2 0 0 0 0 0 0 0 0 8 0 0 9 0 0 0 0 0 0 0 0 0 0 0 0 0 1 0 0 0 0 0 8 0 0 3 0 0 0 0 0 4 0 0 0 1 1 0 0 0 1 0 0 0 1 1 0 0 0 0 0 0 0 0 1 0 0 0 0 0 0 
10 1 0 0 0 1 2 1 0 0 0 1 0 2 0 0 5 0 0 0 0 0 0 1 0 0 0 0 0 4 1 0 0 0 0 0 0 0 21 0 0 11 0 0 0 1 0 0 0 0 0 0 0 1 0 1 0 0 0 0 0 2 1 14 0 0 0 0 0 0 1 0 0 0 1 1 0 0 0 1 0 0 0 1 3 2 0 0 0 1 0 0 0 0 0 0 4 4 0 0 
5 0 0 0 0 0 0 0 0 0 0 0 0 0 0 0 0 0 0 0 0 0 0 0 0 0 1 0 0 5 0 0 1 0 0 0 1 0 3 0 0 1 0 71 0 0 0 0 0 0 0 0 0 0 0 2 0 0 0 0 0 1 0 3 0 1 0 0 0 0 0 0 0 0 0 0 0 0 0 0 0 0 0 0 3 0 0 0 0 0 0 1 0 0 0 0 1 0 0 0 
5 0 0 0 5 0 1 0 0 0 0 0 0 0 1 0 0 1 1 0 0 0 0 0 0 0 0 0 0 0 0 0 0 0 1 0 0 0 0 0 1 15 1 33 0 0 0 1 1 1 1 1 0 0 0 0 0 1 0 1 0 11 0 1 0 0 0 1 4 0 5 0 1 0 0 0 0 0 0 0 0 1 0 0 1 0 0 0 0 1 0 0 0 0 0 0 2 0 0 0 
18 1 0 0 0 0 2 0 0 1 0 0 1 1 0 0 0 0 0 0 0 0 0 0 0 0 0 0 0 5 0 0 1 0 0 0 0 0 4 1 0 15 1 0 0 0 0 0 0 1 0 1 0 0 0 14 0 2 2 0 0 4 0 3 2 0 0 1 0 1 7 0 0 0 1 0 0 0 0 1 0 0 0 0 1 0 3 0 0 0 0 2 0 0 0 0 2 1 0 0 
3 0 0 0 28 0 2 0 0 0 5 1 0 0 0 0 1 0 0 0 0 0 0 2 0 0 0 0 0 1 0 0 0 0 0 0 0 0 2 0 0 13 1 0 4 1 0 1 0 0 0 1 0 0 0 1 0 0 0 0 0 14 0 1 0 0 0 0 0 0 3 0 1 0 0 2 0 2 0 0 0 0 0 0 0 0 0 1 0 1 0 0 0 2 0 0 6 0 0 0 
13 0 0 0 7 0 0 1 0 0 1 0 0 0 0 0 3 0 1 0 0 0 0 0 0 0 0 0 0 3 0 0 0 0 0 0 0 0 5 0 0 16 1 0 2 0 0 0 1 0 0 1 0 0 0 3 0 0 2 0 0 16 0 8 0 0 0 0 0 0 2 0 2 0 3 0 0 4 0 0 0 0 0 0 1 0 0 0 0 0 0 0 0 0 0 0 3 1 0 0 
5 0 0 0 39 0 3 1 0 0 1 0 0 0 0 0 0 0 0 0 0 1 0 0 0 0 0 0 0 2 0 0 1 0 0 1 0 0 13 0 0 5 0 0 1 1 0 0 0 0 0 0 0 0 0 4 0 0 2 0 0 6 0 1 0 0 0 0 0 0 3 0 0 0 3 0 0 2 0 1 0 0 0 1 1 0 0 0 0 0 0 2 0 0 0 0 0 0 0 0 
2 0 0 0 1 0 0 0 0 0 0 0 0 0 0 0 0 0 0 0 0 0 0 0 0 0 0 0 0 1 0 0 0 0 0 0 1 0 14 0 0 2 0 61 0 0 0 0 0 0 0 0 0 0 0 1 0 0 0 0 0 3 0 1 0 0 0 0 0 2 2 0 0 0 1 0 0 2 0 1 0 0 0 0 2 0 0 0 0 0 0 0 0 0 1 0 2 0 0 0 
1 0 0 0 0 0 0 0 0 0 0 0 1 0 0 0 0 0 0 0 0 0 0 0 0 0 0 0 0 0 0 0 0 0 0 0 0 0 3 0 0 0 0 88 0 0 0 0 0 0 0 0 0 0 0 1 0 0 0 0 0 0 0 3 1 0 0 0 0 0 0 0 0 0 0 0 0 0 0 0 0 0 0 0 1 0 0 0 0 0 0 1 0 0 0 0 0 0 0 0 
6 0 1 0 2 0 8 0 0 0 2 0 4 2 0 0 4 1 0 0 0 0 0 0 0 0 0 0 0 1 3 0 1 0 0 0 0 0 19 0 0 19 0 0 0 1 0 0 0 0 0 0 0 1 0 0 0 0 0 1 0 6 0 8 0 0 0 0 0 0 1 0 0 0 0 0 0 0 2 0 0 1 0 0 1 0 1 0 0 0 0 0 0 0 1 0 1 2 0 0 
13 0 0 0 2 0 2 1 1 0 0 1 0 0 0 0 4 0 0 0 0 1 0 1 0 0 0 0 0 7 0 0 0 0 0 0 0 0 13 0 0 7 0 1 0 0 0 1 0 0 0 0 0 0 0 5 0 0 1 0 0 2 0 10 0 0 0 0 0 0 7 0 0 0 0 0 0 5 0 2 0 0 0 0 2 0 0 0 0 0 0 2 0 0 1 0 7 1 0 0 
14 1 0 0 1 0 0 0 0 0 0 0 1 0 0 0 0 0 0 0 0 0 0 0 0 0 0 0 0 3 0 0 1 0 0 1 1 0 33 0 0 4 0 0 0 0 0 0 0 0 0 0 0 0 0 7 0 1 2 0 0 4 0 10 2 0 0 0 0 0 3 0 0 0 0 1 0 0 0 0 0 0 0 0 5 0 0 0 0 0 0 2 0 0 3 0 0 0 0 0 
14 0 1 0 1 1 6 0 0 0 0 1 1 0 0 0 2 0 0 0 0 0 0 0 0 0 0 0 0 5 0 0 0 0 0 0 0 0 13 1 0 10 0 10 0 0 0 0 0 0 0 0 0 0 0 7 0 0 1 0 0 3 0 5 2 1 1 0 0 0 3 0 0 0 1 0 0 0 0 2 0 0 0 1 0 0 0 0 0 0 0 0 0 0 0 0 5 1 1 0 
9 0 1 0 3 0 4 0 0 0 2 0 0 1 0 0 1 0 0 0 0 0 0 2 0 0 0 1 0 1 0 0 0 0 0 0 0 0 9 1 0 18 0 1 2 0 0 0 0 0 0 0 0 0 1 4 0 1 0 0 0 8 0 5 0 0 0 0 0 0 4 0 0 0 1 0 0 3 0 1 0 0 0 0 1 0 0 0 1 0 0 1 0 3 1 0 8 1 0 0 
13 0 0 0 0 0 0 0 1 0 0 0 1 0 0 0 0 0 0 0 0 1 0 1 0 0 0 0 0 7 0 0 0 0 0 0 0 0 45 0 0 0 1 0 0 0 0 0 0 0 1 0 0 0 0 6 0 0 0 0 0 0 0 11 0 0 1 0 0 0 4 0 0 0 0 0 0 0 0 0 0 0 0 0 5 0 0 0 0 0 0 0 0 0 2 0 0 0 0 0 
15 0 0 0 7 0 0 0 0 0 0 1 1 4 0 0 0 1 0 0 0 0 0 0 0 0 0 1 0 4 0 0 0 0 0 0 0 0 27 0 0 0 0 0 0 1 0 0 0 1 0 0 0 0 0 4 1 0 0 0 0 0 0 15 0 0 0 0 0 0 5 0 0 0 0 0 0 1 0 3 0 0 0 0 1 0 0 0 0 0 0 0 0 1 1 1 0 3 1 0 
2 0 1 0 0 0 8 0 0 1 0 0 0 1 0 0 0 0 0 0 0 0 0 0 0 0 0 0 0 3 1 0 0 0 0 0 0 0 38 0 0 4 7 0 0 0 0 1 0 1 0 0 0 0 0 3 0 1 0 0 0 3 0 13 0 0 0 0 0 0 1 0 0 0 0 0 0 0 0 2 0 0 0 0 7 0 0 0 0 0 0 1 0 0 0 0 0 1 0 0 
12 0 0 0 2 0 5 0 1 0 4 1 0 0 0 0 1 0 0 0 0 0 0 0 0 1 0 0 0 4 0 0 0 0 1 0 0 0 26 0 0 18 0 0 1 0 0 0 0 0 1 0 0 0 0 0 0 0 0 0 0 5 0 6 0 0 0 0 0 0 0 0 0 0 2 0 0 1 0 0 0 0 0 0 3 0 0 0 0 0 0 1 0 0 1 0 3 0 0 0 
11 0 1 0 1 0 7 0 0 0 0 1 4 1 0 0 6 0 0 1 0 1 0 0 0 0 0 0 0 2 0 0 2 0 0 0 1 0 5 0 0 16 6 0 1 3 1 0 0 0 0 0 1 0 0 2 0 2 1 0 0 9 0 2 0 0 0 0 0 0 3 0 0 0 3 1 0 0 1 1 0 0 0 0 0 0 0 0 0 0 0 1 0 0 0 0 2 0 0 0 
1 0 0 0 1 0 7 0 0 1 0 0 0 2 0 0 3 0 0 0 0 0 2 0 0 0 0 0 0 0 1 0 3 0 0 0 0 0 7 0 0 30 0 10 1 0 0 0 0 0 0 0 0 0 0 1 0 0 2 0 0 7 0 0 0 0 0 0 0 0 2 0 0 0 0 0 0 0 5 3 0 0 0 0 1 0 0 0 0 1 0 0 0 0 0 0 6 3 0 0 
6 0 0 0 1 0 1 0 0 0 3 0 0 0 0 0 2 0 0 0 0 0 0 0 0 0 0 0 1 1 0 0 0 0 0 0 0 0 19 0 0 8 0 43 0 0 0 0 0 0 0 0 0 0 0 2 0 0 0 0 0 3 0 4 0 0 0 0 0 0 1 0 0 0 0 0 0 0 0 0 0 0 0 0 0 0 0 0 0 0 0 0 0 0 1 0 3 1 0 0 
1 0 0 0 0 0 13 0 0 0 0 0 1 0 0 0 5 1 0 0 0 1 0 1 0 0 0 0 0 0 1 0 1 1 0 0 1 1 0 2 0 23 3 1 0 1 0 0 0 0 2 0 0 0 0 2 0 0 0 0 0 9 0 1 0 0 0 0 0 0 1 1 0 0 6 0 0 4 0 1 0 1 0 0 4 2 0 0 0 0 0 2 0 0 0 0 5 1 0 0 
13 0 0 1 6 0 9 1 0 0 1 0 1 0 0 0 1 1 0 0 0 1 0 0 0 0 0 0 0 1 0 0 0 0 0 0 1 0 0 0 0 23 0 0 0 1 0 0 0 0 0 0 0 0 0 2 0 0 0 0 0 21 0 0 0 0 0 0 0 0 1 0 0 0 3 1 0 3 0 1 0 0 0 0 0 0 0 0 0 0 0 1 0 0 0 0 5 0 1 0 
7 0 0 0 28 0 0 0 1 1 2 0 0 1 0 0 0 0 0 0 0 0 0 0 0 0 0 0 0 1 0 0 0 0 0 0 0 0 14 0 0 3 0 12 0 0 0 0 0 0 0 0 0 0 1 0 0 0 1 1 0 17 0 2 0 0 0 0 1 0 3 0 0 0 0 0 0 0 0 0 0 0 0 0 1 0 0 0 0 0 0 0 0 0 2 0 0 1 0 0 
17 0 0 0 31 0 2 0 1 0 0 0 0 0 0 0 4 0 0 0 0 0 0 0 0 0 0 0 0 3 0 0 0 0 0 0 0 0 3 0 0 6 0 4 0 0 0 0 0 0 0 0 0 0 0 5 0 0 2 0 0 2 0 3 0 0 0 0 1 0 10 0 0 0 1 0 0 0 0 0 0 0 0 0 0 0 0 0 0 0 0 2 0 0 0 0 1 1 1 0 
5 0 0 0 5 0 2 0 1 0 2 1 0 0 1 0 1 0 0 0 0 0 0 0 0 0 0 0 1 0 1 0 0 0 0 0 0 0 8 0 0 23 3 2 1 0 0 1 0 0 0 0 0 0 0 0 0 0 0 1 0 21 0 3 1 0 0 0 1 0 3 0 1 0 0 0 1 0 1 0 0 2 0 0 1 0 1 0 0 0 0 0 0 0 1 1 2 1 0 0 
0 0 0 0 62 0 0 0 0 0 2 0 0 0 0 0 1 0 0 0 1 1 0 0 0 0 0 0 0 0 0 0 0 0 0 0 0 0 0 0 0 3 0 0 2 0 0 0 0 0 0 0 0 0 0 0 0 0 0 0 0 23 0 0 0 0 0 0 0 0 0 0 1 0 0 0 0 0 1 0 0 0 0 0 0 0 0 0 0 0 0 1 0 1 0 0 1 0 0 0 
2 0 0 0 0 0 1 0 0 0 1 2 0 0 0 0 4 0 0 0 0 0 0 0 0 0 0 0 0 1 0 0 0 1 0 0 2 0 20 0 0 5 0 40 1 0 0 0 0 1 0 0 0 0 0 1 0 0 0 0 0 5 0 6 0 1 0 0 0 0 1 0 0 0 1 0 0 0 0 0 0 0 0 0 2 0 0 0 0 0 0 0 0 0 0 0 2 0 0 0 
3 0 0 0 26 0 3 0 0 0 1 0 0 0 0 0 0 1 0 0 0 0 0 0 0 0 0 0 0 1 0 0 0 0 0 0 0 0 3 0 0 13 0 0 2 1 0 0 1 0 0 0 0 0 1 1 0 0 1 0 0 21 0 2 0 0 0 0 0 0 1 0 1 0 8 0 0 1 0 1 0 0 0 0 1 0 0 0 0 0 0 0 0 0 0 0 3 2 1 0 
1 0 0 0 30 0 5 0 2 0 1 0 0 3 1 0 6 0 0 0 1 1 0 0 0 0 0 0 0 1 0 0 0 0 0 0 0 1 0 0 0 12 0 0 1 0 0 0 0 0 0 0 0 1 0 3 0 1 1 0 0 9 0 0 0 0 0 0 1 0 4 0 0 0 1 0 0 0 1 0 0 0 0 0 0 0 1 0 0 0 0 0 0 1 0 1 4 4 1 0 
3 0 0 0 62 0 1 0 0 0 1 0 0 0 0 0 0 0 0 0 1 0 0 0 0 0 0 0 0 0 0 0 0 0 0 0 0 0 2 0 0 6 0 0 2 0 0 0 0 0 0 0 0 1 0 0 0 0 1 0 0 13 0 1 0 0 0 0 0 0 0 0 0 0 0 0 0 0 0 0 0 0 0 0 1 0 0 0 0 0 0 0 0 0 0 0 2 3 0 0 
0 0 0 0 40 0 0 0 1 0 1 0 0 0 0 0 0 0 0 0 1 0 0 0 0 0 0 2 0 0 1 0 0 1 2 0 0 0 2 0 0 1 0 22 3 0 0 2 0 0 0 0 0 0 0 0 1 2 0 0 0 7 0 1 0 0 0 0 3 0 0 0 0 0 0 0 0 0 0 1 0 0 0 0 0 0 4 0 0 0 0 0 0 0 0 1 1 0 0 0 
20 0 0 0 0 0 3 0 0 0 0 0 0 3 0 0 0 0 0 0 0 0 0 0 0 0 0 0 0 6 0 0 1 0 0 0 1 0 23 0 0 0 0 0 0 0 0 0 1 0 0 0 0 0 0 4 0 0 1 0 0 0 0 14 0 0 0 0 0 0 12 0 0 0 3 0 0 0 1 1 0 0 0 0 2 0 0 0 0 0 0 2 0 1 0 0 0 0 1 0 
7 2 0 0 2 0 0 0 0 0 0 0 0 0 0 0 1 0 0 0 0 2 0 0 0 0 1 0 0 4 0 0 0 0 0 0 0 0 45 0 0 9 0 0 0 0 0 0 0 0 0 0 0 0 0 0 0 0 0 0 0 6 0 10 0 0 0 0 0 0 3 0 0 0 1 0 0 0 0 0 0 0 0 0 2 0 1 0 0 0 0 1 0 1 1 0 1 0 0 0 
3 0 0 0 1 0 1 0 1 0 0 0 0 0 0 0 1 0 0 0 0 0 0 0 0 0 0 0 0 0 0 0 0 0 0 0 0 0 5 0 0 5 0 75 0 0 0 0 0 0 0 0 0 0 0 0 0 0 0 0 0 2 0 1 0 0 0 0 0 0 0 0 0 0 2 0 0 0 0 0 0 0 0 0 1 0 0 0 0 0 0 0 0 0 0 0 2 0 0 0 
19 0 1 0 0 0 2 0 0 0 0 0 0 0 0 0 0 0 0 0 0 0 0 1 0 1 0 0 0 4 1 0 1 0 0 0 0 0 19 0 0 3 1 0 0 0 0 0 0 0 1 1 0 0 0 7 0 0 2 0 0 1 0 14 1 0 0 0 0 0 8 0 0 0 0 0 0 0 0 4 0 0 0 0 1 0 1 0 0 0 0 2 0 4 0 0 0 0 0 0 
1 0 1 1 14 0 2 0 0 0 7 1 1 0 0 0 5 0 0 0 0 0 0 0 1 0 0 0 0 1 0 0 1 0 0 0 0 0 0 1 0 24 0 2 2 0 0 0 0 0 0 0 0 0 0 3 0 0 0 0 0 23 0 0 0 0 0 0 0 0 1 0 1 0 1 1 0 0 0 0 0 0 0 0 0 0 0 0 0 0 0 0 0 0 0 0 5 0 0 0 
20 0 0 0 0 0 1 0 0 0 0 0 0 0 0 0 0 1 0 0 0 1 1 0 0 0 0 0 0 4 0 0 1 0 0 0 0 0 37 0 0 1 0 0 0 0 0 0 0 2 0 0 0 0 0 2 0 0 1 0 0 0 0 12 1 0 0 0 0 1 5 0 0 0 0 0 0 1 0 3 0 0 0 0 3 0 0 0 0 0 0 0 0 0 0 0 0 2 0 0 
1 0 0 0 61 0 0 0 0 0 3 0 0 0 1 0 1 0 0 0 1 0 0 0 0 0 0 0 0 1 1 1 0 0 0 0 0 0 3 0 0 6 0 1 2 0 0 1 0 0 0 0 0 0 0 2 0 0 0 0 0 14 0 0 0 0 0 0 0 0 0 0 0 0 0 0 0 0 0 0 0 0 0 0 0 0 0 0 0 0 0 0 0 0 0 0 0 0 0 0 
9 0 3 0 0 0 0 0 0 0 0 0 0 5 0 0 0 0 0 0 0 0 0 0 0 1 0 0 0 1 1 0 0 0 0 0 2 0 39 0 0 1 0 5 0 0 0 0 0 0 0 1 0 0 1 6 0 1 1 0 0 0 0 4 2 0 0 0 0 0 3 0 0 0 0 0 1 0 0 0 0 1 0 0 1 0 3 0 0 0 0 1 0 0 3 0 0 3 1 0 
14 0 0 0 0 0 1 0 0 0 1 2 0 0 0 0 2 0 0 0 0 1 0 0 1 0 0 0 0 4 0 0 2 0 0 0 1 0 30 0 0 5 0 0 0 0 0 0 0 0 1 0 0 0 0 4 0 0 2 0 0 3 0 6 0 0 2 0 0 0 3 0 0 0 0 0 0 0 0 0 0 0 1 0 4 0 0 0 0 0 0 3 0 0 1 0 3 1 2 0 
6 0 0 0 1 0 3 0 0 0 0 1 0 0 0 0 1 0 0 0 0 1 0 0 1 0 0 0 0 2 0 0 0 0 0 0 0 0 6 1 0 10 0 31 1 0 0 0 0 0 0 0 0 0 0 1 0 0 0 0 0 3 0 3 1 0 0 0 1 0 2 0 0 0 0 0 0 5 0 2 0 0 0 0 1 0 1 0 1 0 1 1 0 0 1 0 7 1 3 0 
2 0 0 0 0 0 4 0 0 0 0 2 0 0 0 0 8 0 0 0 0 0 0 0 0 0 0 0 0 0 1 0 0 0 0 0 0 0 7 0 0 14 0 42 0 0 0 0 0 0 0 0 0 0 0 1 0 0 0 1 0 5 0 2 0 1 0 0 1 0 1 0 0 0 0 0 0 0 0 0 0 0 0 0 0 0 0 0 0 0 0 0 0 0 1 0 7 0 0 0 
4 0 3 0 0 0 2 0 0 0 0 0 0 2 0 1 0 0 0 0 0 0 0 2 0 0 0 0 0 2 0 0 0 0 0 0 0 0 41 0 0 5 0 0 0 0 0 0 0 0 0 1 0 0 1 1 0 0 1 0 0 4 0 11 1 0 0 0 0 0 4 1 0 0 0 2 0 4 0 1 0 0 0 0 2 0 0 0 0 0 0 0 0 0 0 0 0 4 0 0 
3 0 4 0 0 0 13 0 3 1 0 3 0 3 0 0 3 1 0 0 0 0 0 0 0 0 0 0 0 0 1 0 1 0 0 0 0 1 16 1 1 5 0 7 0 2 0 0 0 0 0 0 0 0 0 1 0 2 0 0 0 0 0 1 1 0 0 0 3 0 2 0 1 0 5 0 0 0 0 2 0 0 0 0 4 0 0 0 0 0 0 5 0 0 0 1 1 2 0 0 
5 0 0 0 13 0 1 0 0 0 4 0 0 0 0 0 0 0 0 0 0 0 0 0 0 0 0 0 0 3 0 0 0 0 0 0 0 0 35 0 0 9 0 0 0 0 0 0 0 0 0 0 0 0 0 3 0 0 0 0 0 13 0 10 0 0 0 0 0 0 0 0 0 0 0 0 0 0 0 0 0 0 0 0 0 0 0 0 0 0 0 0 0 0 1 0 0 1 2 0 
13 0 0 1 0 0 1 0 0 0 0 0 0 0 0 0 0 1 0 0 0 0 0 0 0 0 0 0 0 8 0 0 4 0 0 0 0 0 23 0 0 1 0 0 0 1 1 0 0 0 0 0 0 0 0 10 0 0 0 0 1 0 0 14 0 0 0 0 0 0 4 1 0 0 0 0 0 4 0 1 0 0 0 0 5 0 0 0 0 0 0 0 0 0 1 0 0 0 5 0 
2 0 3 2 0 0 21 0 1 0 0 3 0 1 0 0 1 2 1 0 0 1 1 2 0 0 0 0 0 1 0 0 0 0 0 0 0 0 0 0 0 14 1 1 0 5 0 0 0 0 2 1 0 1 0 2 0 1 1 0 0 3 0 0 0 0 0 0 0 0 0 0 0 0 11 0 0 5 0 1 0 0 0 0 6 0 0 0 0 0 0 0 0 0 0 1 0 2 0 0 
7 0 0 0 0 0 4 1 0 0 0 0 0 1 0 1 4 0 0 0 0 1 0 0 0 0 0 0 0 3 0 0 0 0 0 0 1 0 38 1 0 5 0 0 0 0 0 0 0 0 0 0 1 0 0 5 1 0 1 0 0 0 0 15 1 0 0 0 0 0 1 0 0 0 1 0 0 0 0 0 0 0 0 0 3 0 0 0 0 0 0 1 0 0 3 0 0 0 0 0 
0 0 0 1 14 0 5 0 0 0 0 0 4 0 0 0 1 2 0 0 0 1 0 0 0 0 0 0 0 0 1 0 4 0 1 0 0 0 5 0 0 18 1 2 2 1 0 0 0 0 1 0 0 0 0 1 0 0 0 0 0 21 0 2 0 0 0 0 1 0 1 0 1 0 0 0 0 1 5 0 0 0 0 0 1 0 0 0 0 0 0 0 0 0 0 0 1 0 1 0 
6 1 1 0 4 0 5 0 0 0 0 0 0 4 0 0 0 0 0 0 0 0 0 0 1 0 1 0 1 1 1 0 0 0 0 0 0 0 29 0 0 9 0 0 0 1 0 0 0 0 0 1 0 0 0 4 0 1 0 1 0 8 0 6 1 0 0 0 0 1 2 0 1 0 1 0 0 0 0 0 0 0 0 0 3 0 0 0 0 0 0 3 0 0 2 0 0 0 0 0 
4 0 0 0 53 0 0 0 0 0 0 0 0 0 0 0 1 3 0 0 0 0 0 0 0 0 0 0 0 0 0 0 0 0 0 0 1 0 0 0 0 5 0 2 0 0 1 0 0 0 0 0 0 1 0 2 0 0 0 0 0 20 0 0 0 0 0 0 1 0 1 0 0 0 0 0 0 0 0 0 0 0 0 0 1 0 0 0 0 0 0 0 0 1 0 0 3 0 0 0 
1 0 0 0 59 0 0 0 0 0 2 0 1 0 0 0 0 0 0 0 1 1 0 0 0 0 0 0 0 0 0 0 2 0 0 0 0 0 5 0 0 1 0 0 2 0 0 0 0 0 0 0 0 0 0 1 0 0 0 0 0 12 0 2 0 0 0 0 0 0 3 0 0 0 0 0 0 0 1 1 0 0 0 0 1 0 0 0 0 0 0 0 0 1 0 0 2 0 1 0 
1 0 0 0 0 0 0 0 0 0 1 0 0 0 0 0 1 0 0 0 0 0 0 0 0 0 0 0 0 0 0 0 0 0 0 0 0 0 10 0 0 3 0 76 0 0 0 0 0 0 0 0 0 0 0 0 0 0 0 0 0 1 0 3 0 1 0 0 1 0 1 0 0 0 0 0 0 0 0 0 0 0 0 0 0 0 0 0 0 0 0 0 0 0 0 0 1 0 0 0 
12 0 0 0 1 0 7 1 1 0 0 2 0 1 0 0 0 0 0 0 0 1 0 0 0 0 0 0 0 3 0 0 0 0 0 0 1 0 33 0 0 0 1 0 0 0 0 0 0 0 0 0 0 0 0 6 1 0 0 0 0 0 0 8 1 0 0 0 0 1 2 1 0 0 7 0 0 4 0 0 0 0 0 0 0 0 0 0 0 0 0 0 0 1 3 0 0 0 1 0 
1 0 0 0 44 0 5 0 0 0 1 1 0 0 0 0 1 0 0 0 0 0 0 0 0 0 0 0 0 0 0 1 0 0 0 0 0 0 5 0 0 7 0 0 3 0 0 0 0 0 2 0 0 0 0 1 0 0 0 0 0 17 0 0 0 0 0 0 0 0 1 0 0 0 1 0 0 1 0 0 0 0 0 0 2 0 1 0 0 0 0 0 0 0 0 0 4 0 1 0 
1 0 0 0 57 0 0 0 0 0 1 0 0 0 0 0 0 0 0 0 0 0 0 0 0 0 0 0 0 0 0 0 0 0 0 0 0 0 0 0 0 7 0 0 3 0 0 0 0 0 0 0 0 0 0 1 0 0 0 0 0 26 0 1 0 0 0 0 0 0 0 0 0 0 0 0 0 0 0 1 0 0 0 0 0 0 0 0 0 0 0 0 0 1 0 0 1 0 0 0 
7 0 0 0 0 0 2 0 0 0 0 0 1 0 0 0 0 0 0 0 0 1 0 0 0 0 0 0 0 2 0 1 3 0 0 0 0 0 40 0 0 5 0 1 0 0 1 1 0 0 0 0 0 0 0 3 0 0 0 0 0 0 0 12 0 0 0 0 0 0 8 0 0 0 0 0 0 1 3 1 0 0 0 0 1 0 0 0 0 0 0 1 0 1 3 0 0 0 1 0 
12 0 0 0 0 0 5 0 0 0 0 0 0 1 0 0 1 2 0 0 0 0 0 0 0 0 0 0 0 6 1 0 0 0 0 0 0 0 14 1 0 8 0 0 0 0 0 0 0 0 0 0 0 0 1 10 0 1 0 0 0 1 0 2 4 0 0 1 0 0 10 0 0 0 2 0 0 0 0 3 0 0 0 0 4 0 0 0 0 0 0 2 0 1 2 1 0 1 2 1 
2 0 0 0 0 0 2 0 0 0 0 0 0 0 1 0 1 1 0 0 0 0 0 0 0 0 0 0 0 0 0 0 0 0 1 0 0 0 3 0 0 1 0 67 0 0 0 0 0 0 0 0 0 0 0 1 0 0 1 1 0 1 0 2 0 1 0 0 3 1 1 0 2 0 1 0 0 2 0 0 0 0 0 0 1 0 1 0 0 0 0 0 0 0 0 0 2 0 0 0 
13 0 0 0 1 0 1 0 0 0 1 1 1 0 0 0 6 0 0 0 0 0 0 0 0 0 0 0 0 3 0 0 2 1 0 0 0 0 12 0 0 8 0 0 1 4 0 0 0 0 1 0 0 0 0 3 0 0 1 0 0 6 0 8 2 0 0 0 0 0 4 0 0 0 1 0 0 0 3 1 0 0 0 0 1 0 2 0 0 0 0 1 0 0 1 1 7 0 2 0 
1 0 0 0 13 0 5 0 1 0 0 2 0 0 0 0 8 2 2 0 1 0 0 1 0 0 0 0 0 0 1 0 0 0 0 0 0 0 0 1 0 14 0 0 3 2 0 0 1 0 0 0 0 1 0 5 0 2 1 0 0 2 0 1 0 0 0 0 0 0 2 0 0 0 5 1 0 3 0 0 0 0 0 0 4 0 0 0 0 1 0 0 0 1 0 0 10 3 0 0 
9 0 0 0 11 0 5 2 0 0 0 0 0 0 0 0 1 3 0 0 0 0 0 0 0 0 0 0 0 2 1 0 0 0 0 0 1 0 14 1 0 8 0 0 0 1 0 0 0 0 0 0 0 1 0 4 2 0 0 0 0 2 0 6 0 0 0 0 0 0 1 0 1 1 8 0 0 6 0 1 0 0 0 0 3 0 0 0 0 0 0 0 0 0 0 0 5 0 0 0 
6 0 1 0 0 0 0 0 0 0 0 0 0 0 0 0 0 0 0 0 0 1 0 0 0 0 0 0 0 5 0 0 0 0 0 0 0 0 56 0 0 2 0 0 0 0 0 0 0 1 0 1 0 0 0 2 0 0 0 0 0 0 0 14 0 0 0 0 0 0 5 0 0 0 0 0 0 0 0 0 0 0 0 0 3 0 0 0 0 0 0 0 0 0 3 0 0 0 0 0 
7 0 1 0 3 0 2 0 0 0 2 0 0 0 0 0 3 0 0 0 0 0 1 0 0 0 0 0 0 1 0 0 1 1 0 0 2 0 16 1 0 12 1 0 2 0 1 0 0 0 0 0 1 0 0 3 0 0 2 0 1 10 0 5 1 0 0 0 0 0 6 0 0 0 0 0 0 2 0 1 0 0 0 0 0 0 0 0 0 0 0 1 0 0 2 0 7 0 1 0 
0 0 1 0 5 0 6 0 1 0 1 4 0 0 0 0 2 0 0 0 0 1 0 0 0 1 1 0 0 0 1 0 0 0 0 0 0 0 1 0 0 29 0 19 0 1 0 0 1 0 0 0 0 0 0 1 0 0 0 0 0 10 0 0 0 1 0 0 0 0 0 0 1 0 1 0 0 5 0 0 0 0 0 0 0 0 1 0 0 0 0 0 0 1 0 0 3 0 1 0 
1 0 0 0 27 0 2 1 0 0 5 0 0 0 0 0 2 0 0 0 0 0 0 1 0 0 0 0 0 1 1 0 0 0 0 0 0 0 18 0 0 10 0 0 2 0 0 0 0 0 0 0 0 0 0 0 0 0 0 0 0 19 0 5 0 0 0 0 0 0 1 0 0 0 1 0 0 1 0 1 0 0 0 0 0 0 0 0 0 0 0 0 0 0 0 0 1 0 0 0 
11 0 2 0 0 0 0 0 0 0 0 0 0 0 0 0 0 1 0 0 0 0 0 0 0 0 0 0 0 3 0 0 0 2 0 0 0 0 6 0 0 6 0 42 0 0 0 0 0 0 1 1 0 0 0 4 0 0 1 0 0 0 0 5 1 1 0 0 2 1 4 0 0 0 0 0 0 0 0 1 0 0 0 0 2 0 0 0 0 0 0 0 0 0 0 0 0 1 2 0 
7 0 0 0 0 0 0 0 2 0 0 0 0 1 0 0 0 0 0 0 0 1 0 0 0 0 1 0 0 2 0 0 0 0 0 0 0 0 13 0 0 0 0 52 0 0 0 0 0 0 0 0 0 0 0 3 0 0 0 0 0 0 0 8 2 0 0 0 2 0 4 0 0 0 0 0 0 0 0 0 0 0 0 0 0 0 0 0 0 0 0 0 0 0 2 0 0 0 0 0 
7 0 1 0 0 0 10 0 1 0 0 0 0 2 0 0 5 2 0 1 0 1 0 0 1 0 0 0 0 1 0 0 0 0 0 0 1 0 9 1 0 6 0 0 0 3 0 0 0 0 1 0 0 1 0 0 0 0 0 0 0 0 0 7 2 0 0 0 0 0 7 0 0 0 8 0 0 8 1 0 0 0 0 0 2 0 0 0 1 0 1 2 0 1 0 0 5 0 0 1 
8 0 2 0 1 0 6 0 1 0 0 0 0 0 0 0 2 0 0 0 0 0 0 0 0 1 1 0 0 3 0 1 0 0 0 0 0 0 32 1 0 8 0 0 0 0 0 0 0 0 0 0 0 0 1 3 0 1 2 0 0 2 0 9 1 0 0 0 0 0 3 0 0 0 0 0 0 0 0 1 0 0 0 0 4 0 0 0 0 0 0 3 0 0 1 0 1 1 0 0 
11 0 2 0 1 0 6 0 0 0 0 0 0 0 0 0 4 0 0 0 0 0 0 0 0 0 0 0 0 9 0 0 0 0 0 0 0 3 10 0 0 8 1 0 1 0 0 0 0 0 1 0 1 0 1 7 0 0 0 0 0 4 0 10 1 0 0 0 0 0 1 0 0 0 2 1 0 1 0 1 0 0 1 0 7 0 0 0 0 0 0 0 0 0 0 0 5 0 0 0 
12 0 0 0 17 0 3 0 0 0 0 0 0 0 0 0 1 0 0 0 0 2 0 0 0 0 0 0 0 6 0 0 0 0 0 0 0 0 21 0 0 6 0 0 0 0 0 0 0 0 0 0 0 0 0 3 0 0 0 0 0 5 0 9 1 0 0 0 0 0 3 0 0 0 0 0 0 0 0 3 0 0 0 0 6 0 0 0 0 1 0 0 0 0 0 0 1 0 0 0 
14 0 0 0 0 0 4 0 0 1 0 0 0 1 0 0 0 0 0 0 0 0 0 0 0 0 0 0 0 8 0 0 0 1 1 0 0 0 29 0 0 0 0 0 0 0 0 0 0 0 0 0 0 2 1 3 0 0 1 0 0 0 0 9 0 0 0 0 0 0 7 0 0 0 1 0 0 1 1 0 0 0 0 0 2 0 0 0 0 0 0 2 0 0 1 1 2 6 1 0 
7 0 1 0 33 0 7 0 0 0 0 0 0 0 0 0 0 0 0 1 1 1 0 0 0 0 0 0 0 2 0 0 0 0 0 0 0 0 2 0 0 10 0 0 1 0 0 0 2 0 0 0 0 0 0 3 0 0 0 0 0 17 0 2 0 0 0 0 0 0 0 0 0 0 1 1 1 0 0 0 0 0 0 0 1 0 0 0 0 0 0 0 0 0 0 2 2 1 1 0 
5 0 0 0 1 0 8 0 0 3 0 0 0 5 0 0 3 0 0 0 0 0 0 0 1 0 0 0 0 3 0 0 0 0 1 0 0 0 32 0 0 1 2 0 1 2 0 0 0 0 1 1 0 0 0 1 0 0 0 0 0 0 0 8 2 0 0 0 0 0 2 0 0 0 5 0 0 2 0 0 0 0 0 0 4 0 0 0 0 0 0 0 0 1 1 0 2 1 1 0 
4 0 0 0 1 0 1 0 0 0 0 0 0 0 0 1 1 1 0 0 0 0 0 0 0 0 0 0 0 5 1 0 0 1 3 0 0 0 34 0 0 4 0 16 0 0 0 0 1 0 1 0 0 0 0 2 0 0 0 0 0 1 0 10 1 0 0 0 0 1 2 0 0 1 1 0 0 0 0 1 0 0 0 0 0 0 0 0 0 0 0 3 0 0 1 0 0 0 1 0 
4 0 0 0 51 0 0 0 0 0 0 0 0 0 0 0 0 0 0 0 1 0 0 0 0 0 0 1 0 1 0 0 0 0 1 0 0 0 11 0 0 2 0 0 2 0 0 0 0 0 0 0 0 0 0 4 0 0 0 0 0 14 0 3 0 0 0 0 0 0 0 0 1 0 0 0 0 0 0 0 0 0 0 0 2 0 0 0 0 0 0 0 0 0 1 0 1 0 0 0 
7 0 0 0 2 0 1 0 1 0 0 0 0 0 0 0 2 1 0 0 0 2 0 0 0 0 0 0 0 4 1 0 0 0 0 0 0 0 27 0 0 12 1 0 0 0 0 0 0 0 0 0 0 0 0 4 0 1 0 0 0 5 0 7 1 0 0 1 0 0 4 1 0 0 0 0 0 1 0 3 0 0 0 0 4 0 0 0 0 1 0 1 0 1 3 0 1 0 0 0 
2 0 0 1 53 0 3 0 0 0 1 0 1 0 0 0 0 0 0 0 2 0 0 0 0 0 0 0 0 0 0 0 0 0 0 0 0 0 7 0 1 1 0 0 2 1 0 0 0 0 0 0 0 0 0 2 0 0 0 0 0 14 0 2 1 0 0 0 0 0 4 0 0 0 0 0 0 0 0 1 0 0 0 0 1 0 0 0 0 0 0 0 0 0 0 0 0 0 0 0 
7 0 0 0 12 0 2 0 0 0 2 0 1 0 0 0 0 0 0 0 0 1 0 0 0 0 0 0 0 1 0 0 0 1 0 1 0 0 30 0 0 3 0 1 3 0 0 0 0 0 0 0 0 0 0 2 0 1 0 1 0 15 0 2 3 0 0 0 0 0 2 0 0 1 0 0 0 0 0 1 0 0 0 0 0 0 0 0 1 0 1 1 0 0 2 0 0 0 2 0 
11 0 0 0 0 0 1 0 0 0 0 0 0 0 0 0 0 0 0 0 0 1 0 0 0 0 0 0 0 4 0 0 0 0 0 0 1 0 14 0 0 2 0 32 0 1 0 0 0 0 0 0 0 0 0 2 0 0 0 0 0 0 0 7 1 0 0 0 0 0 6 0 0 0 2 0 0 6 0 0 0 0 0 0 1 0 0 0 0 0 0 3 0 2 1 0 1 1 0 0 
8 0 1 0 4 0 6 0 1 0 0 0 0 3 0 0 1 0 0 0 1 1 0 0 0 0 0 0 0 2 0 0 0 0 1 0 0 1 3 1 0 5 2 27 0 0 0 0 1 1 0 0 0 0 0 2 0 0 0 0 0 1 0 9 2 0 0 0 1 0 3 0 1 0 3 0 0 1 1 0 0 0 0 0 1 0 0 0 0 0 0 1 0 0 0 0 3 0 1 0 
10 0 0 0 0 0 1 0 0 0 0 0 0 0 0 0 0 1 1 0 0 1 0 0 0 0 0 0 0 6 0 1 0 0 0 1 0 0 28 0 0 3 1 1 0 0 0 0 1 1 0 0 0 0 0 6 0 0 2 0 0 3 0 12 2 0 0 0 0 0 4 0 0 0 0 0 0 0 0 0 0 0 0 0 6 0 0 0 0 0 0 0 0 1 2 0 0 4 1 0 
2 0 0 1 2 0 1 1 0 1 0 0 0 0 1 0 2 3 0 0 0 1 0 0 0 1 0 0 0 0 0 0 0 1 2 0 0 0 0 0 0 20 0 30 1 1 0 0 0 0 0 0 0 1 0 2 0 1 0 0 0 5 0 0 0 0 0 0 2 0 1 0 0 0 2 0 0 5 0 0 0 0 0 0 0 0 3 0 0 0 0 1 0 1 0 1 3 0 1 0 
8 0 0 0 46 0 0 0 1 0 1 0 0 0 0 0 0 0 0 0 0 0 0 0 0 0 0 0 0 5 0 0 0 0 0 0 0 0 14 0 0 1 0 0 0 0 0 0 0 0 0 0 0 0 0 1 0 0 0 0 1 8 0 6 0 0 0 0 0 0 2 0 0 0 0 0 0 0 0 1 0 0 0 0 3 0 0 0 0 0 0 1 0 0 0 0 0 0 1 0 
5 0 1 0 4 0 3 0 0 0 0 0 0 0 0 0 0 0 0 1 0 0 0 0 0 0 0 0 0 1 1 0 3 0 0 0 0 0 38 0 0 13 0 0 0 0 0 0 0 0 0 0 0 0 0 1 0 0 0 0 0 7 0 11 0 0 0 0 0 0 4 0 0 0 0 0 0 0 0 1 0 0 0 0 3 0 0 0 0 0 0 1 0 1 1 0 0 0 0 0 
4 0 1 0 59 0 0 0 0 0 0 0 0 0 0 0 0 0 0 0 0 1 0 0 0 0 0 0 0 0 0 0 0 0 1 0 0 0 8 0 0 1 0 0 0 0 0 1 0 0 0 0 0 0 0 2 0 0 0 0 0 10 0 2 1 0 0 0 0 0 6 0 0 0 0 0 0 0 0 0 0 0 0 0 2 0 0 0 0 0 0 0 0 0 0 0 0 0 1 0 
3 0 0 1 3 0 6 0 0 0 1 0 0 1 0 0 1 1 0 0 0 1 1 0 0 1 0 0 0 1 0 0 3 0 0 0 0 0 11 1 0 26 1 0 3 2 0 0 0 0 0 0 0 0 0 0 0 0 0 0 0 15 0 2 2 0 0 0 0 0 4 0 0 0 0 1 0 1 0 0 0 0 0 0 2 0 0 0 0 0 0 0 0 1 1 0 2 0 1 0 
9 0 0 0 3 0 3 1 0 0 0 1 0 0 0 0 3 0 0 0 0 1 0 0 0 0 0 1 0 3 0 0 0 0 0 0 0 0 25 0 0 15 0 0 1 0 0 0 0 0 0 0 0 0 0 2 0 0 0 0 0 8 0 10 0 0 0 0 0 0 2 0 0 0 1 0 0 1 0 0 0 0 0 0 3 0 0 0 0 1 0 0 0 0 2 0 3 0 1 0 
8 0 0 0 23 0 0 1 0 0 3 1 0 0 0 0 1 0 0 0 0 0 0 1 0 0 0 0 0 1 0 0 0 0 0 0 0 0 20 0 0 8 0 0 4 0 0 0 0 0 0 0 0 0 0 3 0 0 0 0 0 7 0 4 1 0 0 0 0 0 2 0 1 0 0 0 0 1 0 0 0 0 1 0 2 0 0 0 0 0 0 0 0 0 1 0 5 0 1 0 
15 0 0 0 1 0 1 0 0 0 1 0 1 0 0 0 7 0 0 0 0 1 0 0 0 0 0 0 0 3 0 0 3 0 0 0 0 0 21 0 0 3 3 0 1 0 0 0 0 0 0 1 0 0 0 3 0 0 0 0 1 3 0 9 0 0 0 0 0 0 5 0 0 0 2 0 0 1 0 0 0 0 0 0 4 0 0 0 1 1 0 0 0 0 2 0 6 0 0 0 
0 0 2 0 2 0 16 4 0 0 0 0 1 0 0 0 3 0 0 0 0 0 0 0 0 0 0 0 0 0 2 0 3 0 0 0 0 0 3 0 0 19 0 0 1 1 0 0 0 0 0 0 0 0 0 0 0 0 0 1 0 6 0 0 1 0 0 0 0 0 1 0 0 0 7 0 0 3 6 0 0 0 0 0 5 0 0 0 0 0 0 0 0 0 1 0 12 0 0 0 
3 0 0 0 0 0 0 0 0 0 0 0 0 0 0 0 0 0 0 0 0 0 0 0 0 0 0 0 0 4 0 0 0 0 0 0 0 0 10 0 0 2 0 69 0 0 0 0 1 0 0 1 0 0 0 3 0 0 1 0 0 1 0 2 0 0 0 0 0 0 1 0 0 0 0 0 0 0 0 0 0 0 0 0 0 0 0 0 0 0 0 0 0 0 0 0 1 0 1 0 
4 0 0 0 6 1 7 0 0 0 3 0 0 0 0 1 3 1 0 0 0 1 0 0 0 0 0 0 0 2 0 0 1 0 1 0 0 0 2 0 0 27 0 1 2 0 0 0 0 0 0 1 1 0 1 3 0 0 0 0 0 12 0 2 0 0 0 0 0 0 4 0 0 0 1 1 0 4 0 0 0 0 0 0 0 0 0 0 0 0 0 0 0 0 0 0 7 0 0 0 
3 0 1 0 3 0 3 0 2 0 1 2 0 1 0 0 3 0 0 0 0 1 0 0 0 0 0 0 0 0 0 0 0 0 0 0 0 0 44 0 0 6 0 0 2 0 0 0 0 0 0 0 0 0 1 1 0 0 0 0 0 8 0 7 0 0 0 0 0 0 1 0 1 0 0 0 0 0 1 0 1 0 0 0 3 0 0 0 0 0 0 0 0 1 2 0 1 0 0 0 
9 0 2 0 9 0 1 0 0 0 0 0 0 0 0 0 4 0 0 0 0 1 0 0 0 0 0 0 0 3 0 0 0 0 0 0 1 0 19 0 0 6 0 0 2 0 0 0 0 0 0 0 0 0 1 4 0 0 1 0 0 10 0 11 0 0 0 0 1 0 6 0 0 0 0 0 0 0 0 2 0 0 0 0 1 0 0 0 0 0 0 1 0 0 2 0 2 0 1 0 
0 0 0 0 55 0 1 0 0 0 1 0 0 0 0 0 0 0 0 0 0 0 0 0 0 0 0 0 0 0 0 0 0 0 0 0 0 0 2 0 0 12 0 0 2 0 0 0 0 0 0 0 0 0 0 0 0 0 0 0 0 24 0 0 0 0 0 0 0 0 0 0 0 0 0 0 0 0 0 1 0 0 0 0 0 0 0 0 0 0 0 0 0 0 0 0 2 0 0 0 
8 0 0 0 1 0 3 0 1 0 0 1 4 0 0 0 4 0 0 0 0 1 0 0 0 0 0 1 1 2 0 0 7 0 0 0 0 0 16 1 0 5 0 0 2 1 0 0 0 0 1 0 0 0 0 3 0 0 0 1 0 3 0 7 2 0 0 0 0 1 1 0 0 0 2 0 0 2 3 2 0 0 0 1 5 0 1 0 0 0 1 0 0 0 0 0 5 0 0 0 
1 1 1 0 0 0 2 0 1 0 1 0 0 0 0 0 0 0 0 0 0 1 0 1 0 0 0 0 0 1 1 0 0 0 0 0 0 0 10 0 2 9 0 49 0 0 0 0 0 1 0 0 0 0 0 0 0 0 0 0 0 10 0 5 0 0 0 0 0 0 1 0 0 0 0 0 0 0 0 0 0 0 0 0 1 0 0 0 0 0 0 0 0 1 0 0 0 0 0 0 
19 0 0 0 0 0 1 0 0 0 0 1 0 0 0 0 1 0 0 0 0 1 0 0 0 0 0 0 0 6 0 0 0 0 0 0 0 0 25 0 0 2 2 0 0 0 0 0 1 0 0 1 0 0 0 4 0 0 0 1 0 1 0 10 0 0 0 0 0 0 6 1 0 0 0 0 0 2 0 2 0 0 0 0 4 0 1 0 0 0 2 2 0 0 2 0 0 0 2 0 
8 0 0 0 0 0 0 0 1 0 0 0 0 0 0 0 0 0 0 0 0 1 0 0 0 0 0 0 0 4 0 0 0 0 0 0 0 0 31 0 0 0 0 18 0 0 0 0 0 0 1 0 0 0 0 2 0 0 0 0 0 0 0 12 0 1 0 0 0 0 6 1 0 0 0 0 0 5 0 0 0 0 0 0 7 0 0 0 0 0 0 0 0 0 1 0 0 0 1 0 
21 0 0 0 0 0 8 0 0 1 0 2 0 0 0 0 4 1 0 0 0 1 0 1 0 0 0 1 0 2 0 0 1 0 0 0 0 0 22 0 0 1 0 1 0 1 0 0 0 0 1 0 0 0 0 4 0 1 1 0 0 0 0 8 0 0 0 0 0 0 3 0 0 0 2 0 0 1 0 0 0 0 0 0 6 0 0 1 0 0 0 0 0 1 1 0 2 0 0 0 
15 0 0 0 1 0 3 0 0 0 0 0 0 0 0 0 0 0 0 0 0 3 0 0 0 0 0 0 0 6 0 0 0 0 0 0 0 0 33 0 0 1 2 0 0 0 0 0 0 0 0 0 1 0 0 5 0 0 0 0 0 1 0 17 0 0 0 0 0 0 6 0 0 0 0 0 0 0 0 1 0 0 0 0 1 0 0 0 0 0 0 1 0 0 2 0 0 0 1 0 
2 0 0 0 1 0 3 3 2 0 2 0 0 0 0 0 11 1 0 0 0 0 0 1 0 0 0 0 0 1 0 0 0 0 1 0 1 0 24 1 0 14 0 0 0 2 0 0 0 0 0 0 0 0 0 0 0 0 0 0 0 4 0 3 1 0 0 0 1 1 1 0 0 0 3 1 1 2 0 1 0 0 0 0 0 0 0 0 0 0 0 0 0 0 2 0 9 0 0 0 
4 0 0 0 32 0 2 0 0 0 1 1 0 0 0 0 0 0 0 0 1 1 0 1 0 0 0 0 0 3 2 0 0 0 0 0 0 0 15 0 0 8 0 0 0 0 0 0 0 0 0 0 0 0 0 0 0 0 0 0 0 9 0 10 0 0 1 0 0 0 2 0 1 0 0 0 0 0 0 0 0 0 0 0 3 0 0 0 0 0 1 0 0 0 1 1 0 0 0 0 
