# Supplementary material for: Transferable Measurements of Heredity in Models of the Origins of Life
Source: PLoS One. 2015 Oct 19;10(10):e0140663. doi: 10.1371/journal.pone.0140663 (PMC4610668; doi:10.1371/journal.pone.0140663)
Supplement: S1 Data — (ZIP) [file pone.0140663.s001.zip › data/gard/pop1/Nmax200/seqs12.txt]

1 7 0 0 1 0 0 1 0 1 0 0 0 0 3 0 1 8 1 0 0 18 0 1 0 0 0 12 0 1 1 1 1 1 2 0 0 0 0 0 1 0 0 0 0 0 0 0 2 0 0 14 3 0 1 0 3 1 0 0 1 1 0 0 0 0 0 0 0 0 0 1 0 0 0 0 0 0 1 0 0 0 0 0 1 0 1 0 1 0 0 0 0 0 1 3 1 0 0 1 
0 1 0 2 1 0 0 0 0 3 0 0 0 0 4 0 0 5 0 0 0 8 0 0 1 0 0 4 2 0 0 0 4 3 0 0 0 0 0 0 8 1 0 1 0 0 2 0 5 3 0 10 0 0 2 0 0 1 0 0 1 0 0 0 1 0 1 2 0 0 0 0 3 0 4 1 1 0 0 0 1 0 0 1 0 0 0 0 1 1 1 0 2 2 0 2 2 0 0 2 
1 2 0 0 5 1 0 2 2 0 0 0 0 0 0 0 0 0 0 0 1 2 0 0 0 0 0 4 0 0 1 4 2 1 0 1 0 0 0 0 7 0 2 0 1 2 0 0 9 6 0 12 3 0 3 0 3 0 3 0 0 0 0 1 0 0 0 1 0 0 0 0 3 0 0 0 1 0 0 0 0 2 0 2 0 0 0 0 0 1 0 0 0 5 1 2 0 0 0 1 
0 18 0 4 2 0 1 1 2 9 0 0 0 0 0 0 0 0 0 0 0 1 1 0 0 1 0 7 0 0 0 6 0 2 1 0 0 0 1 0 3 0 0 0 0 1 1 1 1 2 0 1 0 2 2 0 0 0 0 1 1 0 0 3 1 0 0 1 0 1 0 0 2 0 1 0 0 1 1 0 0 1 0 4 0 1 0 0 0 0 0 1 0 1 0 1 4 3 0 0 
0 4 0 0 2 1 2 0 0 2 0 1 0 1 0 1 0 2 1 0 1 2 0 0 0 1 0 13 0 0 0 2 1 0 0 0 0 1 0 0 1 2 1 1 0 0 0 2 7 8 0 1 0 0 8 0 3 1 2 0 0 0 1 0 0 0 0 0 0 0 0 0 0 0 0 1 1 0 0 2 0 1 1 1 0 0 2 0 0 0 1 0 0 4 1 7 0 1 0 1 
0 0 0 1 3 1 0 0 0 3 0 0 0 0 1 0 1 0 0 1 1 2 0 0 0 0 0 3 0 0 0 4 4 3 0 0 0 1 0 0 8 1 0 4 0 1 0 0 6 3 2 9 2 0 8 0 3 0 2 0 0 0 0 0 0 0 0 3 0 0 0 0 2 0 1 1 0 0 0 1 0 0 0 0 0 0 0 0 0 0 0 0 0 3 0 5 6 0 0 0 
0 2 0 1 13 0 0 5 0 0 0 0 0 0 3 0 0 0 0 0 0 1 0 0 0 0 0 1 1 0 0 5 0 0 2 0 0 0 0 0 14 0 0 0 0 1 0 0 2 0 1 6 0 0 10 0 1 0 0 0 1 5 0 0 1 0 0 0 0 0 0 0 1 0 3 0 0 0 0 0 0 0 0 3 3 1 0 0 0 0 0 0 0 3 0 9 0 1 0 0 
1 10 0 2 1 0 2 0 1 1 0 0 1 1 2 0 0 2 0 0 0 1 0 0 0 0 0 6 0 0 0 1 3 7 1 0 0 0 0 0 7 0 0 0 1 3 0 0 5 0 0 10 0 0 4 0 1 0 1 0 0 0 1 1 0 0 0 1 0 0 0 0 2 0 2 0 0 0 0 1 0 5 0 0 1 0 0 0 0 0 0 1 0 0 0 4 5 1 0 0 
0 5 0 1 1 0 0 3 0 0 0 0 0 0 6 1 0 2 0 0 0 2 0 0 0 0 0 1 0 0 0 2 1 10 1 0 0 0 0 0 9 1 0 1 0 0 0 1 2 3 0 12 0 0 1 0 1 0 0 0 3 1 0 1 0 0 0 1 0 0 0 1 7 0 2 0 1 1 0 0 0 0 0 1 0 0 0 0 0 0 0 1 0 0 1 8 2 1 0 1 
0 22 0 0 1 2 0 0 0 3 0 2 0 0 0 1 0 2 0 1 1 4 0 0 0 0 1 15 0 0 0 1 0 1 1 0 1 0 0 0 0 2 0 1 0 0 0 0 9 4 1 0 1 0 3 0 1 0 1 0 0 0 0 0 0 0 0 1 0 2 0 3 1 0 0 0 1 0 0 0 0 0 0 0 0 0 0 2 0 1 0 0 0 3 1 0 2 0 1 0 
0 8 0 0 0 0 0 2 1 1 0 0 0 0 0 0 0 1 0 0 1 0 0 0 0 0 0 10 0 2 0 0 0 1 0 0 0 0 0 2 8 3 0 0 0 2 0 0 19 0 2 7 0 0 4 0 0 0 0 1 0 1 0 0 1 0 0 0 0 2 0 0 0 0 3 0 2 0 0 1 0 0 0 0 0 0 0 0 2 2 0 0 0 3 0 8 0 0 0 0 
0 12 0 1 1 1 1 1 2 2 0 0 0 0 4 0 0 0 1 0 1 2 0 0 0 0 0 2 1 0 0 0 3 0 1 0 0 2 0 0 1 1 1 1 0 0 0 0 12 0 0 13 4 0 7 1 3 0 0 0 0 0 0 1 0 0 1 1 0 1 0 0 3 0 1 0 1 0 0 0 0 3 0 0 0 0 0 0 0 0 0 1 0 0 0 4 0 0 0 1 
0 29 0 2 3 0 0 0 0 1 0 0 0 0 4 0 0 0 0 0 0 0 0 0 0 0 0 3 4 0 0 2 0 4 1 0 0 0 0 0 4 0 0 0 1 1 1 0 0 1 0 14 0 0 3 0 0 0 0 0 1 1 0 0 0 0 0 0 0 4 0 0 5 0 3 0 1 0 0 1 0 0 0 0 1 0 0 0 1 0 0 0 0 0 0 2 0 1 0 1 
0 7 2 0 3 1 0 4 0 0 0 0 0 1 3 0 0 1 0 0 0 1 0 1 0 0 0 2 0 0 1 2 0 2 2 0 0 0 0 0 11 1 0 1 0 0 0 0 0 2 0 14 3 0 1 1 1 0 0 0 0 1 0 0 0 0 0 0 0 2 0 0 8 0 6 1 0 0 0 2 0 3 0 0 2 0 0 0 0 0 0 0 2 0 1 3 0 0 0 1 
0 4 0 2 2 1 0 7 3 0 0 0 0 0 3 0 0 4 2 0 0 7 0 0 0 0 0 16 0 0 0 0 3 2 0 0 0 1 0 1 0 0 0 0 0 1 0 2 0 1 0 14 0 0 1 0 2 0 3 0 1 0 0 0 0 1 0 0 0 0 0 0 2 0 1 0 1 0 0 0 0 3 0 0 0 0 0 0 0 0 0 2 1 0 2 1 0 1 0 2 
0 17 0 3 1 1 0 0 3 1 0 0 0 0 0 1 0 1 0 0 0 5 0 0 0 0 0 3 1 0 0 0 1 3 0 0 0 0 0 0 9 1 0 2 0 0 0 0 1 2 0 7 2 0 2 0 5 1 0 0 0 0 0 1 0 0 0 1 0 0 0 0 4 0 2 0 5 1 0 0 0 2 0 1 0 0 0 0 1 0 0 0 1 1 0 7 0 0 0 0 
0 10 0 3 3 0 1 0 0 0 0 0 0 0 1 2 0 0 0 0 4 1 0 0 1 0 0 0 0 2 0 1 4 5 1 0 0 0 0 0 5 0 0 0 0 0 1 0 1 2 1 7 0 0 1 2 3 0 0 0 8 2 1 1 0 1 0 0 0 1 0 0 8 0 4 0 0 0 0 0 1 0 0 1 0 0 0 0 0 0 0 0 0 2 1 2 2 2 0 1 
0 3 0 1 2 1 1 2 0 3 0 0 0 0 1 0 0 1 0 0 1 1 0 0 1 0 0 26 0 0 0 0 2 1 0 0 0 1 0 0 4 1 0 0 0 0 0 0 6 0 0 12 1 0 1 0 4 0 4 0 1 0 0 0 0 0 0 2 0 0 0 0 5 0 1 0 0 0 0 0 0 1 0 2 0 0 0 1 0 2 0 0 0 2 0 1 1 0 0 0 
0 35 0 0 2 0 0 0 1 0 0 0 0 0 0 0 0 2 0 0 1 2 0 0 0 0 0 2 0 0 0 1 2 0 0 0 0 0 0 0 3 1 0 1 1 0 0 0 5 5 0 2 0 0 5 0 1 0 0 0 2 0 0 0 1 0 0 0 0 2 1 0 0 0 3 0 0 0 0 0 0 0 0 0 2 0 0 0 3 1 0 0 0 2 0 10 0 1 0 0 
1 1 0 0 2 0 0 7 3 1 0 0 0 0 6 0 0 1 0 0 1 5 0 0 0 0 0 4 0 2 0 1 0 3 1 0 0 0 0 0 8 0 0 0 0 1 1 1 2 0 0 14 0 0 1 0 3 0 1 0 1 0 0 0 0 0 0 0 0 0 0 2 5 0 1 0 0 0 0 3 0 5 0 1 0 0 0 0 1 0 1 0 1 0 0 4 0 1 0 3 
0 2 0 2 0 0 0 3 0 1 0 0 0 0 2 0 0 2 3 0 0 4 1 0 1 0 0 10 1 1 0 0 0 3 0 0 0 0 0 0 6 1 1 0 2 1 1 3 0 0 0 16 3 0 0 0 3 0 2 3 1 0 0 0 0 0 0 0 0 0 3 0 7 0 1 0 0 0 0 1 0 2 0 2 0 1 0 0 0 0 0 0 0 0 1 1 1 0 0 1 
0 15 0 0 4 0 1 2 3 3 0 0 0 1 1 2 0 1 0 0 0 2 1 0 0 0 0 4 1 0 0 4 0 1 0 0 0 0 0 0 8 2 0 0 0 0 0 0 2 1 0 8 1 0 9 0 0 0 0 0 0 0 1 0 0 0 0 1 1 2 1 0 0 0 1 0 3 0 0 0 0 1 0 0 1 0 0 0 2 0 0 2 0 2 2 3 0 0 0 0 
0 2 0 1 4 0 0 2 1 0 0 1 0 0 2 0 1 0 0 0 0 2 0 0 0 0 0 7 2 0 0 3 2 3 1 1 0 0 0 0 0 1 0 0 0 0 0 0 2 6 0 18 2 1 4 0 1 0 0 1 0 1 0 0 0 0 0 1 1 0 0 0 4 1 1 0 1 0 0 0 0 2 0 1 2 0 0 0 0 0 0 0 1 5 0 2 0 2 2 2 
0 1 1 5 2 0 0 1 1 0 0 0 1 0 1 0 0 0 1 0 1 1 0 0 1 0 0 7 0 0 0 1 1 5 0 0 0 0 0 0 3 0 0 0 0 1 0 1 17 2 0 10 2 0 0 0 6 0 2 1 3 0 0 1 1 0 0 0 0 0 0 0 7 1 4 0 1 0 0 0 1 0 0 0 1 0 0 0 0 1 0 0 0 0 0 1 1 1 0 0 
0 5 0 1 5 1 0 4 3 0 1 0 1 0 1 0 0 1 1 0 0 1 0 1 0 0 0 3 0 0 0 2 1 5 0 0 1 0 0 0 3 1 1 0 0 0 1 1 1 4 0 9 1 0 4 0 3 0 0 0 4 0 0 0 1 0 0 0 0 0 1 1 5 1 1 0 2 0 0 0 0 1 0 2 1 0 0 0 0 0 0 2 0 4 2 3 0 1 0 1 
1 2 0 3 2 0 0 2 0 0 2 0 0 1 5 1 1 2 0 0 1 2 0 1 1 0 0 2 1 1 0 5 3 5 2 0 0 0 0 0 2 1 0 0 0 0 1 0 1 0 0 9 1 0 4 0 2 0 0 0 0 0 0 1 0 0 0 1 1 0 0 0 9 1 4 0 1 0 0 0 0 1 0 3 0 0 1 0 0 0 1 0 0 1 1 4 0 1 1 1 
2 2 1 3 4 0 0 0 1 0 0 0 0 0 0 1 0 1 1 0 0 3 0 0 0 1 0 1 0 0 0 1 7 9 0 0 0 0 0 0 2 0 0 2 0 0 1 0 17 1 1 1 5 0 0 0 2 0 2 0 3 1 0 1 0 1 0 3 0 0 0 0 3 0 3 0 0 0 0 2 0 0 0 0 1 0 0 0 1 1 0 0 0 1 0 3 2 1 0 1 
0 0 0 4 6 1 1 3 1 0 0 1 0 0 4 1 0 0 0 0 1 0 0 0 0 0 0 6 1 1 0 5 4 1 0 0 0 0 0 1 1 1 0 0 0 0 0 0 22 1 0 11 0 0 3 0 0 0 0 0 3 5 0 2 0 0 0 0 0 0 0 0 1 0 1 0 1 0 1 0 0 2 0 0 0 0 1 1 0 0 0 0 0 0 1 0 0 0 0 0 
1 30 0 1 7 0 0 1 4 2 0 0 0 0 1 0 0 2 0 0 2 1 0 0 0 0 0 5 0 0 0 1 0 2 0 0 0 0 0 0 1 0 0 1 0 0 0 0 0 5 0 7 1 0 6 0 0 0 1 0 1 2 0 0 0 0 0 0 0 1 0 0 2 0 0 0 2 0 0 0 2 1 0 0 0 0 0 0 1 0 0 0 1 2 0 1 1 1 0 0 
0 24 0 0 2 1 1 3 0 0 0 1 0 1 1 0 0 0 0 0 0 2 0 0 0 0 0 7 0 1 0 1 0 3 1 0 1 0 0 0 8 0 0 0 0 1 0 1 0 5 1 5 0 0 7 0 1 1 1 0 1 0 0 0 0 0 0 0 1 3 0 0 1 0 2 0 1 0 0 1 1 0 0 0 0 0 0 0 0 0 0 0 0 2 1 4 0 0 1 0 
1 6 0 4 0 0 1 2 2 0 0 0 0 0 0 0 0 2 0 0 1 2 0 0 0 0 0 1 1 0 0 0 9 1 0 1 0 0 0 1 1 0 0 2 1 1 1 1 19 0 2 4 0 0 1 1 7 0 0 2 0 1 0 1 0 1 0 0 1 0 1 1 2 0 0 0 1 0 0 2 1 0 2 0 0 1 0 0 0 3 0 0 0 1 1 1 0 1 0 0 
1 4 0 2 3 0 0 1 1 1 1 0 0 1 4 0 1 1 0 0 1 2 0 0 0 1 0 5 1 0 0 4 1 4 0 0 0 1 0 0 1 1 0 0 0 1 0 0 12 1 0 3 0 0 5 0 1 0 0 0 5 0 0 2 0 0 0 3 0 1 0 0 8 1 0 1 0 0 0 0 0 1 0 0 0 0 1 0 2 1 0 1 0 2 0 2 1 1 0 1 
0 15 0 0 2 4 0 2 1 6 0 0 0 1 2 0 0 1 0 0 0 1 1 0 0 0 0 7 0 0 0 0 0 0 0 1 0 0 0 0 2 2 0 0 0 1 1 0 1 1 1 15 0 0 3 0 0 0 2 0 3 2 0 1 0 0 0 1 0 0 0 1 3 0 0 0 0 1 1 0 0 3 0 2 0 1 0 0 0 0 0 0 0 2 1 1 2 2 0 0 
0 3 0 1 6 0 0 3 2 1 0 0 0 1 1 0 1 2 0 0 1 1 0 1 0 0 0 3 0 0 0 0 3 1 0 0 0 0 0 0 7 1 0 0 0 0 0 0 0 9 0 13 0 0 9 0 3 1 0 0 0 0 0 1 0 0 1 1 0 0 0 0 0 0 3 1 0 0 0 0 0 1 0 0 2 0 0 0 2 0 0 0 0 4 1 8 0 0 0 1 
1 3 3 1 4 1 0 5 2 0 0 0 1 0 1 0 2 3 0 0 0 1 0 0 0 0 0 8 0 0 0 0 2 1 1 0 0 0 0 1 4 0 0 3 0 0 0 0 5 7 1 7 3 0 5 0 1 0 5 0 0 0 0 0 0 0 0 1 0 0 2 0 1 0 1 0 0 0 0 0 0 2 0 0 3 0 0 0 1 0 1 0 0 0 0 3 0 0 1 2 
0 3 1 2 5 0 0 3 1 0 0 0 0 0 2 0 0 0 0 0 2 1 1 1 0 0 0 6 0 0 0 4 1 4 0 0 1 0 0 0 3 0 0 0 3 2 0 0 13 2 2 6 1 0 2 0 1 0 0 1 1 0 0 1 1 0 0 0 0 0 0 0 5 0 2 0 1 0 1 1 0 0 0 0 1 0 1 0 3 4 0 0 0 0 0 4 0 0 0 0 
0 11 0 3 3 0 0 2 1 0 0 0 0 0 1 0 0 1 0 0 1 1 0 0 0 0 0 5 0 0 0 0 7 1 0 0 0 0 0 0 2 0 0 1 0 2 1 0 23 0 1 7 2 0 0 0 4 1 0 0 2 1 1 0 0 0 0 0 0 2 0 1 1 0 1 0 1 0 0 0 1 0 0 2 1 0 0 0 0 2 0 0 0 0 0 0 0 1 0 2 
0 6 1 0 2 0 0 0 1 0 0 0 0 0 1 0 0 2 0 1 0 9 0 1 0 0 0 4 0 0 0 1 6 1 1 0 0 0 0 0 0 0 0 1 0 0 0 0 23 1 2 12 1 0 1 0 3 0 1 0 0 0 0 1 0 0 0 0 0 0 1 0 1 0 0 0 0 1 0 0 0 1 0 2 0 1 0 1 1 3 0 0 0 0 0 1 1 2 0 1 
0 4 0 0 1 1 0 3 1 0 0 0 0 0 4 1 0 3 0 0 1 3 1 0 0 0 0 7 0 0 0 4 0 5 0 0 0 0 1 0 6 0 0 1 0 1 0 1 7 0 1 15 0 0 0 0 2 0 0 0 3 0 0 0 0 0 0 0 0 1 0 0 9 1 0 0 0 0 1 1 0 5 1 0 1 0 0 1 0 0 0 0 0 0 0 2 0 0 0 0 
0 16 1 2 5 1 0 2 0 0 1 0 0 0 4 0 1 3 0 0 2 2 0 0 0 0 0 2 0 0 0 1 0 1 3 0 0 0 0 0 3 0 0 0 0 0 0 0 1 4 0 8 1 0 5 0 3 0 0 0 0 0 0 0 0 0 0 1 0 1 0 0 7 1 0 0 1 0 3 1 0 0 0 2 0 1 0 2 0 0 0 0 0 2 1 4 0 0 0 1 
1 10 1 5 1 1 1 1 0 0 0 0 0 0 1 0 0 0 0 0 0 3 0 0 0 0 0 1 0 4 0 1 1 2 2 0 0 1 0 0 4 0 0 0 0 0 0 0 20 2 0 11 0 0 3 1 0 0 0 0 2 0 0 1 0 0 0 0 0 0 1 0 4 0 0 0 0 0 0 1 0 2 0 0 0 2 0 0 1 1 0 2 0 2 1 2 0 0 0 0 
0 2 0 2 0 3 0 2 2 0 1 0 0 0 4 0 0 2 0 0 1 2 0 0 0 0 0 7 1 1 0 0 1 6 0 0 1 0 0 0 3 0 0 0 0 0 0 1 1 0 1 24 2 1 1 0 3 0 2 1 2 0 0 0 1 0 0 2 0 0 0 0 9 0 2 0 1 0 0 1 0 1 0 1 0 0 0 0 0 0 0 0 0 0 0 1 0 0 0 1 
0 31 0 0 2 0 0 0 0 1 0 0 0 0 0 0 0 1 1 0 0 0 0 0 1 0 0 7 0 2 0 3 1 0 0 1 0 0 0 0 8 0 0 1 1 1 1 0 0 3 0 4 0 0 6 0 0 1 0 0 0 0 1 0 0 0 0 1 0 4 0 0 0 0 1 0 0 0 2 1 0 0 0 1 0 0 0 1 0 0 0 1 0 2 0 5 3 0 0 0 
1 12 1 1 5 1 0 0 0 0 0 1 0 0 3 0 0 0 0 0 0 0 0 0 0 0 0 4 0 0 0 0 9 1 3 1 0 0 0 1 0 0 0 0 0 0 0 0 16 2 3 12 0 1 0 0 2 0 0 0 0 3 0 1 0 0 0 1 0 0 1 1 7 0 1 0 0 0 1 0 0 1 0 0 0 0 0 2 0 1 0 0 0 0 0 0 0 0 0 0 
0 10 0 0 2 0 1 1 4 2 0 0 1 0 3 0 1 1 0 0 1 1 0 0 0 0 0 11 0 0 0 1 0 2 0 0 0 0 0 0 0 0 0 0 1 0 0 0 11 0 0 14 1 0 0 0 3 0 0 0 1 0 0 0 1 1 1 1 0 1 0 0 9 0 0 0 1 0 0 3 0 5 0 0 0 0 0 1 0 1 0 0 0 0 0 0 1 1 0 0 
1 19 1 1 7 0 0 2 0 0 0 0 0 0 4 0 0 0 0 0 0 0 1 0 0 0 0 4 2 0 0 1 0 1 1 0 0 0 0 1 2 1 0 0 0 0 0 2 0 1 1 17 0 0 5 0 0 0 0 0 1 0 0 1 0 0 0 0 0 0 0 0 5 0 6 0 0 0 1 1 0 2 0 0 1 0 0 0 0 0 0 0 0 0 0 3 0 2 0 2 
0 2 0 3 3 1 0 1 0 0 0 0 0 0 1 0 0 4 0 0 0 8 1 0 0 0 0 14 0 0 0 0 3 3 0 0 0 0 0 0 3 0 0 0 0 0 0 0 13 7 0 8 0 0 5 1 3 0 0 0 0 0 2 0 0 0 0 0 1 0 0 0 0 0 1 0 1 0 0 0 0 1 0 0 0 0 0 0 0 2 0 0 0 2 0 5 0 1 0 0 
0 5 0 0 1 0 0 0 0 5 0 0 0 1 6 0 0 2 0 1 0 3 0 0 0 1 0 4 0 0 1 0 1 1 0 0 0 0 0 0 0 0 0 0 0 1 0 2 10 6 4 6 0 0 2 0 3 0 0 0 0 0 1 0 0 0 1 1 1 1 0 1 10 0 1 0 0 1 1 0 0 0 0 4 0 0 0 0 0 1 0 0 0 1 0 0 5 1 0 3 
0 14 0 0 1 4 0 0 0 0 0 0 0 0 0 0 0 0 0 0 2 2 1 0 0 0 0 9 1 0 0 0 5 3 0 0 0 0 0 0 0 0 1 0 1 0 0 2 30 2 0 5 1 0 0 0 3 0 0 0 1 1 0 0 0 0 1 0 1 1 0 0 2 0 0 0 0 0 0 3 1 0 0 0 0 0 0 1 0 1 0 0 0 0 0 0 0 0 0 0 
0 25 0 0 5 0 0 2 1 1 0 0 0 0 2 0 0 2 0 0 0 2 1 2 0 0 0 4 0 0 0 3 0 2 0 1 0 0 0 0 3 2 0 0 1 1 0 0 0 1 0 3 3 0 4 0 2 0 0 0 2 2 0 1 0 0 0 1 2 3 1 0 6 0 1 0 0 0 1 0 0 0 0 1 0 0 0 0 1 0 0 0 0 1 0 3 0 1 0 0 
0 13 1 0 6 0 0 0 2 0 0 0 0 1 3 0 0 1 0 1 0 3 1 0 0 0 0 9 1 0 0 1 0 0 0 0 0 0 0 0 2 1 1 0 1 0 0 0 5 6 1 2 0 1 4 0 2 0 0 0 3 2 0 0 0 0 0 0 1 0 0 1 5 0 1 0 1 0 0 1 0 1 0 0 2 0 0 0 1 3 0 1 0 3 0 4 0 0 0 1 
0 20 0 2 2 0 0 0 0 0 0 0 0 0 1 0 0 0 0 0 1 0 0 0 2 0 0 7 0 0 0 0 0 0 0 0 0 0 0 0 11 0 0 0 1 0 0 0 22 3 0 2 0 0 2 0 1 0 1 0 1 0 0 0 0 1 0 0 1 1 1 0 0 0 1 0 0 1 0 0 0 1 0 0 6 0 0 0 1 0 0 0 0 0 0 5 0 0 0 2 
0 4 0 1 2 0 0 1 0 0 0 0 0 0 0 0 1 0 1 0 0 0 0 0 0 0 0 13 0 0 0 2 2 0 0 0 0 0 0 0 5 5 0 0 1 0 0 0 9 7 0 8 0 0 11 0 1 0 2 0 0 1 0 1 0 0 0 0 0 0 0 2 0 0 1 0 0 1 0 0 0 0 3 0 1 1 0 0 0 1 0 0 0 2 0 8 0 0 0 2 
1 16 0 0 2 1 0 1 0 0 0 0 0 0 2 0 0 1 0 3 0 1 0 1 0 0 0 7 0 1 0 2 3 0 0 0 0 0 0 1 3 0 2 0 0 2 0 1 4 0 1 14 0 0 2 0 1 0 2 0 1 0 0 0 0 0 0 0 0 1 0 0 4 1 1 0 0 0 0 1 0 1 0 1 0 1 0 3 1 0 0 0 0 1 1 6 0 0 0 1 
0 1 0 3 1 0 0 3 0 2 0 0 0 1 2 0 0 1 0 1 0 0 1 0 0 0 0 2 0 0 0 0 4 2 1 0 0 1 0 1 1 0 0 0 1 1 1 1 31 2 0 6 1 0 2 0 2 0 0 0 3 0 0 0 0 0 0 1 0 0 0 0 1 0 1 0 0 0 0 1 0 0 0 1 0 0 0 0 3 4 0 0 0 1 2 3 3 0 0 0 
0 2 1 0 0 2 0 7 2 1 0 1 0 0 3 0 0 0 0 0 0 7 0 0 0 0 0 10 0 1 0 2 0 0 0 0 1 0 2 0 5 1 0 0 0 2 0 2 2 1 0 15 1 0 3 0 3 0 2 0 0 1 0 0 0 0 0 1 1 0 0 3 2 1 3 0 0 1 0 0 0 0 0 1 0 1 0 1 1 0 0 0 0 0 0 4 0 0 0 0 
0 13 0 1 4 1 0 3 1 0 0 0 0 0 3 0 0 1 0 1 3 3 0 2 0 0 0 1 1 0 0 1 1 3 0 0 0 0 0 1 6 0 0 1 0 2 1 0 0 3 0 14 2 0 4 0 3 0 0 0 0 0 0 0 0 0 0 0 0 2 0 0 1 0 2 0 1 0 0 0 0 2 0 0 0 0 0 0 1 0 0 0 0 5 1 2 0 2 0 1 
0 25 2 2 1 0 0 5 1 0 0 0 0 0 2 0 0 1 0 0 1 6 0 0 0 0 0 13 0 7 1 1 1 0 1 0 0 0 1 0 0 0 0 0 0 0 1 0 2 3 0 6 0 0 2 1 0 0 1 0 0 0 0 0 0 0 0 2 0 2 0 0 4 0 0 0 0 0 0 1 0 0 0 0 0 0 0 0 0 0 0 0 0 1 0 2 0 0 0 1 
1 4 2 1 0 0 0 2 2 0 0 0 0 0 3 0 0 1 0 1 2 4 1 0 0 0 0 6 0 1 0 0 4 3 0 0 0 0 0 0 3 0 0 2 1 0 0 1 8 4 0 9 0 1 1 1 6 0 0 0 3 0 1 0 0 0 0 3 0 0 0 0 6 0 2 0 0 1 0 0 0 0 0 0 0 0 0 0 2 0 1 1 0 2 0 1 0 2 0 0 
1 21 0 3 4 1 0 0 1 4 1 1 1 0 3 0 0 4 0 0 0 3 0 0 0 0 0 2 0 0 0 0 0 2 1 0 0 0 0 0 10 1 0 0 1 0 0 0 1 3 0 7 2 0 0 0 1 0 2 0 0 1 0 0 1 0 0 0 0 1 0 0 2 0 6 1 0 0 0 0 0 0 0 0 1 0 0 0 0 0 0 0 0 2 1 0 3 0 0 0 
0 6 0 2 0 2 1 2 2 0 1 0 0 0 3 0 2 2 1 1 0 3 0 1 0 0 0 12 3 1 0 1 3 7 0 0 0 0 0 0 0 0 0 0 0 2 0 0 4 0 1 11 1 0 1 0 2 0 1 0 3 0 1 1 0 0 0 1 2 0 0 1 4 0 0 0 3 0 0 0 0 0 0 1 0 0 0 0 0 0 0 1 0 0 0 0 1 0 0 2 
0 9 0 2 1 0 0 1 1 0 0 1 0 1 4 3 0 3 0 0 0 6 0 0 2 0 0 0 0 1 0 2 2 2 0 0 0 0 0 0 1 0 0 0 1 0 0 0 3 2 1 11 2 1 5 0 2 1 0 0 1 0 0 1 0 0 1 1 0 1 0 0 9 1 1 0 0 0 1 0 0 0 1 2 0 0 0 0 2 0 0 0 0 2 0 3 0 0 0 2 
0 21 0 0 5 0 0 2 2 0 0 1 0 0 3 1 0 1 0 0 0 2 0 0 0 0 0 10 0 5 0 2 0 0 1 1 0 1 0 0 3 1 2 0 1 0 0 0 0 2 1 7 0 0 4 0 3 0 1 0 0 0 0 1 0 0 0 1 0 1 0 0 3 0 0 0 0 0 0 0 0 2 1 0 0 0 0 0 0 0 1 2 1 1 0 1 0 0 2 0 
0 4 1 0 2 0 0 1 1 0 0 0 0 0 1 0 0 0 0 0 1 2 0 0 0 0 0 12 0 0 0 1 4 1 1 0 0 0 0 0 1 0 0 2 1 0 0 0 26 3 1 8 3 0 1 0 4 0 0 0 3 0 0 0 0 0 0 0 0 1 0 0 3 0 0 0 1 0 0 0 0 1 0 0 0 1 0 0 1 3 0 0 0 2 0 0 0 2 0 0 
0 2 0 1 9 0 1 0 0 1 0 0 0 0 1 0 0 0 0 0 0 2 0 1 0 0 0 5 0 0 0 0 0 1 1 1 0 0 0 1 8 1 0 1 0 0 0 0 5 4 0 2 0 0 8 0 0 1 0 0 1 0 1 0 2 0 0 0 0 0 0 0 4 0 3 0 2 0 1 2 1 0 0 2 3 0 0 0 1 0 0 0 0 7 0 13 0 0 0 0 
0 21 0 2 0 0 0 0 0 0 0 0 0 0 5 0 0 0 0 1 1 3 0 1 0 0 0 12 0 0 2 0 1 5 0 0 0 0 0 0 2 0 0 0 0 0 0 0 1 3 1 7 1 1 2 0 5 0 0 0 1 0 0 2 0 0 0 0 0 2 0 0 7 1 1 0 0 0 0 0 0 1 0 1 0 0 0 0 0 0 0 0 0 2 0 3 0 1 1 0 
2 3 0 0 4 0 0 2 2 2 1 1 0 0 1 0 0 3 0 0 2 3 0 0 0 0 0 16 1 0 1 0 1 4 0 0 0 1 0 0 3 1 0 1 0 1 0 0 1 9 0 2 1 0 3 0 2 1 2 0 0 0 0 1 1 0 0 2 1 1 0 0 2 0 0 0 2 0 1 0 0 1 0 2 1 0 0 0 0 0 1 0 0 4 0 3 0 0 0 0 
1 18 1 0 1 0 0 3 1 3 0 0 1 1 2 0 0 0 0 0 0 1 0 0 0 0 0 9 0 0 0 0 0 1 0 0 0 0 0 0 0 1 0 0 0 0 0 0 1 4 0 14 0 0 6 0 3 0 3 0 0 0 0 0 1 0 0 2 0 2 1 0 4 1 0 0 0 0 0 0 0 0 0 0 0 1 1 0 0 1 0 0 0 4 0 3 4 0 0 0 
0 5 1 0 1 1 0 5 4 0 1 0 0 0 4 0 0 1 0 0 0 0 1 0 0 0 0 14 0 0 1 0 0 0 1 0 0 0 0 0 6 0 0 0 0 0 0 0 1 0 0 21 0 0 2 0 0 0 1 0 0 0 0 0 1 0 1 1 0 0 0 1 5 1 1 0 1 0 1 1 0 4 0 0 0 0 0 0 4 0 0 1 0 0 2 2 2 0 0 0 
0 12 0 1 2 0 0 0 0 4 1 0 0 0 1 0 0 0 0 0 0 2 0 0 0 0 0 20 0 0 0 3 2 2 0 0 0 0 0 0 1 0 0 0 0 0 0 0 15 4 1 1 2 0 3 0 3 0 2 0 2 0 0 0 1 0 0 2 0 1 0 0 3 1 0 2 0 0 0 0 0 0 0 1 0 0 0 0 0 2 0 0 0 2 0 0 0 0 0 1 
0 20 0 1 6 0 1 1 0 0 2 0 0 1 0 0 0 0 0 0 0 0 1 0 0 0 0 1 0 0 0 2 4 1 0 0 0 0 0 0 8 5 0 0 1 0 0 0 10 3 0 1 1 0 7 0 0 0 0 0 0 1 1 1 0 0 0 0 0 2 0 0 1 0 1 1 0 0 0 2 0 0 0 0 1 0 0 0 1 1 0 0 1 2 0 5 0 2 0 0 
1 17 1 1 2 0 0 0 0 0 0 0 0 0 2 0 0 0 0 1 2 0 0 0 2 0 0 0 2 2 1 0 5 0 0 0 2 0 0 0 6 1 0 1 0 0 0 0 13 3 0 5 1 0 0 0 6 0 0 0 0 0 0 0 0 0 0 2 1 1 0 0 3 0 2 1 2 0 0 0 0 1 0 2 0 0 0 1 1 1 0 1 0 1 0 1 0 0 2 0 
0 13 0 4 3 0 0 1 0 0 0 0 0 0 0 1 0 1 1 0 1 0 1 0 0 0 1 9 0 0 1 3 2 9 1 0 1 0 0 0 2 1 1 0 0 0 0 0 0 0 4 5 3 0 1 0 2 0 1 0 5 2 2 2 0 2 0 0 0 1 0 0 4 0 1 0 0 0 0 0 0 2 0 0 0 1 0 0 0 0 0 0 0 1 0 0 1 2 0 1 
0 7 0 1 2 1 1 1 5 1 1 0 1 1 4 0 0 2 0 0 3 6 0 0 0 1 0 7 0 0 0 0 0 2 0 0 0 0 0 1 4 0 0 0 0 0 0 0 1 2 0 11 4 1 2 0 1 0 0 0 0 0 0 1 0 0 0 0 0 1 1 0 1 0 2 1 0 0 1 1 0 3 0 0 1 0 1 0 2 0 0 0 0 2 1 2 5 0 0 0 
0 10 1 2 3 1 0 0 1 1 0 0 0 1 4 0 0 2 0 0 0 1 1 0 0 0 0 4 0 0 0 2 4 1 0 0 0 0 1 0 2 1 1 1 1 0 0 1 9 7 0 8 0 0 3 0 2 1 1 0 2 0 0 0 0 0 0 3 0 1 0 0 5 1 1 0 0 0 0 1 0 2 0 0 0 1 0 0 0 1 0 0 0 1 0 0 2 0 0 1 
0 2 0 1 1 1 1 2 2 7 0 0 0 0 3 0 0 3 0 0 0 7 0 0 1 0 0 10 2 0 1 1 0 2 1 0 0 0 0 0 1 0 0 1 0 0 2 0 0 0 0 16 1 0 0 0 2 0 4 0 0 0 0 0 0 0 0 2 1 0 0 0 5 0 4 1 2 0 0 0 0 3 0 0 0 0 0 0 1 0 0 0 0 1 0 0 3 0 0 2 
0 10 0 0 1 1 0 0 0 0 1 1 0 0 0 0 0 2 1 0 1 0 1 0 0 0 0 5 0 0 0 1 6 0 1 1 0 0 0 0 0 0 0 0 0 1 0 1 31 3 0 3 0 1 3 0 1 0 0 0 1 1 0 1 0 1 0 0 0 0 0 1 0 0 0 0 0 0 0 2 0 1 1 0 1 0 0 0 1 5 0 1 0 0 4 1 0 0 0 1 
0 3 0 3 2 0 0 0 0 4 4 0 0 0 1 1 1 1 0 1 0 3 0 0 0 0 1 1 0 0 0 0 0 3 0 0 0 0 0 0 3 0 0 0 0 0 0 1 11 4 2 12 0 0 1 0 2 1 0 0 2 2 0 2 1 0 1 3 0 0 0 0 6 0 3 0 0 0 2 1 0 1 1 1 0 0 2 0 1 3 0 0 0 1 0 0 0 0 0 1 
0 3 0 0 0 0 0 4 2 2 0 0 0 0 3 0 0 3 0 0 0 6 0 0 0 1 0 0 1 1 0 3 0 2 0 0 1 0 0 0 1 3 0 0 0 0 0 0 7 0 1 12 1 0 7 0 2 0 0 0 0 0 0 0 0 1 0 2 0 2 0 0 9 0 1 0 1 0 1 0 0 4 0 0 2 0 0 0 1 0 1 2 0 4 0 2 0 1 0 0 
0 2 0 2 3 0 0 0 0 3 0 1 0 0 1 0 0 0 0 0 0 1 2 0 2 0 0 8 0 1 0 0 9 1 1 0 0 0 0 0 2 0 0 0 0 0 0 0 20 4 1 5 1 0 1 0 2 0 3 1 0 0 0 2 0 0 0 1 2 0 0 0 2 0 2 1 1 0 0 0 0 0 0 0 0 0 0 1 1 4 0 0 0 3 0 2 0 1 0 0 
0 3 2 0 2 3 0 2 4 0 0 0 0 0 3 0 0 7 0 0 1 12 0 3 0 0 0 3 0 1 0 0 1 2 3 0 0 0 0 0 1 1 0 0 0 2 1 0 0 0 1 18 2 0 3 0 0 0 0 0 0 1 0 0 1 0 0 0 0 0 0 1 6 0 1 0 2 0 0 0 0 1 0 2 0 0 0 0 0 0 1 1 0 1 0 1 0 0 0 0 
0 4 0 0 2 2 0 0 0 1 0 0 0 0 0 0 0 0 0 0 0 0 1 1 0 1 0 16 1 0 0 0 5 2 0 0 0 0 0 0 1 2 1 0 0 1 0 2 19 2 3 3 2 0 2 0 3 0 4 0 1 1 0 0 0 0 0 1 1 0 1 0 0 0 0 0 0 0 1 0 0 1 0 0 0 0 0 0 0 2 1 0 0 3 1 0 4 1 0 0 
0 3 0 6 4 1 0 1 0 0 2 0 0 0 1 0 0 0 0 1 1 2 0 2 0 0 0 3 0 0 0 2 7 2 1 0 2 0 0 0 1 2 0 0 0 2 0 0 8 1 1 7 2 0 0 0 8 0 0 0 3 0 1 2 0 0 1 1 0 0 0 0 3 1 0 0 0 0 0 0 0 0 0 0 0 1 1 1 0 0 1 0 0 3 1 1 1 4 1 0 
1 14 0 0 2 0 0 2 0 2 0 0 1 0 2 0 0 5 0 0 1 6 0 0 0 0 1 0 0 0 0 1 0 1 0 0 0 1 0 0 6 4 0 0 0 0 0 0 0 0 1 13 0 0 5 0 2 0 0 0 1 0 0 0 0 0 0 3 0 0 0 0 5 0 0 0 2 1 0 1 0 1 0 0 1 0 0 0 0 0 0 1 0 0 1 11 0 0 0 1 
0 5 0 10 1 0 0 0 0 1 0 0 0 1 4 0 0 0 0 0 1 2 0 0 0 1 0 0 0 0 0 1 2 4 0 0 0 0 1 0 12 1 0 4 1 0 0 0 5 1 1 5 2 0 2 0 4 0 0 0 2 0 0 1 1 0 0 0 1 1 0 0 7 1 8 0 0 0 0 1 0 1 0 0 0 0 0 0 1 0 0 0 0 0 0 0 0 2 0 1 
0 7 1 1 2 0 0 2 2 1 2 0 0 0 4 0 0 0 0 0 1 1 0 0 1 0 0 1 0 1 0 4 2 3 0 0 0 0 0 0 8 0 0 0 0 0 0 0 2 1 1 17 2 1 4 0 4 1 0 0 2 0 0 2 0 0 1 0 0 0 0 0 2 0 2 0 0 0 0 1 0 1 0 2 0 0 2 0 0 0 0 2 0 0 1 3 0 0 1 1 
0 10 1 0 3 0 1 0 2 3 0 1 0 1 5 0 0 0 0 0 1 5 0 1 0 0 0 6 2 0 1 2 0 0 0 0 0 0 1 1 12 2 0 0 0 1 0 1 0 1 1 6 1 0 4 0 1 0 0 0 1 0 0 1 0 0 0 0 0 0 0 0 1 0 2 0 1 0 0 0 0 1 0 1 0 0 0 0 0 0 2 0 0 1 2 10 0 0 0 0 
2 4 0 0 1 0 0 3 1 0 0 0 0 0 1 0 0 0 0 0 1 0 2 0 0 0 0 10 1 0 0 2 0 0 0 0 0 0 0 1 16 3 0 0 1 1 0 0 0 6 2 7 0 0 6 0 5 0 3 0 0 0 0 0 1 0 0 0 0 0 0 0 1 0 2 0 1 0 1 0 0 1 0 0 1 0 0 1 0 1 0 0 0 5 0 6 0 0 0 0 
2 9 0 3 0 0 0 3 0 0 0 0 0 0 2 1 0 1 0 0 2 6 0 0 0 0 0 26 0 2 0 1 0 6 0 0 0 0 0 0 0 0 0 2 0 1 0 1 3 1 2 5 2 0 1 1 1 1 5 0 2 0 0 0 0 0 0 0 0 0 0 0 4 0 0 0 0 0 0 0 0 1 0 2 1 0 0 0 0 0 0 0 0 0 0 0 0 0 0 0 
0 16 1 1 3 1 0 2 1 0 0 1 0 0 0 0 0 1 1 0 2 2 0 0 0 0 0 18 0 0 0 3 2 0 0 1 1 0 0 1 1 1 0 1 0 0 0 0 0 1 0 11 2 0 0 0 3 0 2 0 0 2 0 0 0 0 0 0 0 3 0 1 0 0 0 0 1 0 0 1 0 0 0 1 0 0 1 0 2 0 0 0 0 2 3 0 2 1 0 0 
0 4 0 5 4 0 1 1 0 0 0 0 0 0 0 1 0 0 0 0 0 1 0 1 0 0 0 3 0 0 0 3 1 2 0 0 0 0 1 0 8 2 0 0 0 0 0 0 5 10 0 0 1 0 11 0 1 0 0 0 1 1 0 1 1 0 0 0 0 2 0 0 4 0 3 0 1 0 1 3 0 0 0 0 3 0 1 0 0 1 1 0 0 3 0 7 0 0 0 0 
0 8 0 2 1 0 0 3 0 0 0 0 0 0 4 0 0 1 0 1 0 2 1 0 0 0 0 2 0 1 0 1 0 2 0 0 0 0 0 0 1 0 0 0 0 1 0 0 11 2 4 20 0 0 3 0 2 0 0 0 3 0 0 1 1 0 0 1 0 0 0 1 4 0 6 0 0 1 0 1 0 1 0 1 0 0 1 1 0 1 0 0 0 0 0 1 0 1 0 1 
0 13 0 2 0 0 1 0 0 0 0 0 0 1 7 0 0 0 0 1 0 3 0 1 0 0 0 2 0 2 0 0 3 6 0 0 0 0 0 1 0 0 0 1 0 0 0 1 7 3 0 17 2 0 2 0 1 1 0 0 1 0 0 1 0 0 0 1 0 1 0 0 9 0 0 0 0 0 1 0 0 1 0 1 0 0 1 0 0 1 0 0 0 3 0 1 0 0 0 0 
0 17 0 1 3 0 0 0 0 0 0 0 0 0 0 0 0 9 0 0 3 6 1 0 0 0 0 6 0 0 0 3 2 0 1 0 0 0 0 0 7 2 0 2 0 0 0 0 2 3 0 1 1 0 6 0 4 0 3 0 0 0 0 0 0 0 0 0 0 3 0 0 1 0 0 0 0 0 0 0 0 0 0 0 1 0 0 1 0 0 0 0 0 2 2 7 0 0 0 0 
0 8 0 0 3 0 1 0 1 0 0 0 0 0 0 0 0 0 0 0 0 1 0 0 0 0 0 3 0 0 0 5 0 1 0 0 0 1 0 0 20 3 0 0 0 1 0 0 1 9 0 0 2 1 7 0 1 0 0 0 0 1 1 0 1 0 0 0 0 1 1 0 0 1 5 0 1 0 0 2 0 0 0 0 2 0 0 0 0 0 0 0 0 5 0 10 0 0 0 0 
0 9 0 5 1 3 0 0 1 1 1 0 0 0 1 0 0 2 0 0 4 4 0 1 0 0 0 3 0 0 0 2 8 1 0 0 0 1 0 0 0 0 0 4 0 0 0 1 3 6 1 3 1 0 1 0 8 0 0 0 2 0 0 1 0 1 0 0 0 2 1 0 2 0 2 0 0 0 0 1 0 0 1 1 0 0 0 0 0 0 0 0 0 2 2 4 2 0 0 0 
0 6 1 4 3 0 0 2 2 0 1 0 0 0 7 0 0 0 0 0 0 2 0 1 1 0 1 1 0 0 0 0 0 7 1 0 0 0 0 0 4 0 0 0 0 0 0 2 1 1 0 12 3 0 2 0 5 0 0 1 1 0 0 2 0 0 0 0 0 0 0 0 11 0 0 0 1 0 1 0 0 2 0 2 1 0 0 0 1 0 1 0 0 0 0 3 0 1 0 2 
0 17 0 3 0 0 1 2 3 3 0 0 0 0 1 1 1 5 0 0 1 9 0 0 1 0 0 3 0 0 0 1 1 4 1 0 1 0 0 0 0 2 0 0 0 1 0 0 3 3 2 7 0 0 2 0 1 0 1 0 2 0 0 1 0 0 0 1 0 1 0 0 3 0 0 0 0 1 0 1 0 1 0 3 0 0 0 0 0 0 0 1 1 2 0 1 0 0 0 0 
0 2 0 0 3 0 0 2 0 6 0 1 0 0 6 0 0 0 0 0 0 1 0 1 1 1 0 3 2 2 0 1 0 0 1 0 0 1 0 0 0 1 0 1 0 0 0 0 2 0 2 17 1 0 7 1 2 1 1 0 0 1 0 0 0 0 1 0 0 1 0 1 5 0 0 0 1 0 1 1 1 1 0 0 3 0 0 0 0 0 0 1 0 0 0 6 4 0 0 2 
0 6 0 2 2 2 1 2 3 0 0 1 0 0 4 0 0 0 0 0 3 3 0 0 1 0 0 2 0 2 1 2 2 3 0 0 0 1 0 0 2 0 1 0 1 0 0 1 1 5 1 13 4 0 3 0 6 0 0 0 0 0 0 0 0 1 0 1 0 1 0 0 8 0 0 0 1 0 0 0 0 1 0 0 0 0 0 2 0 0 0 0 0 1 0 1 0 0 1 1 
0 24 2 0 0 1 0 1 3 0 0 0 0 1 1 1 1 2 0 1 3 1 1 0 0 0 0 6 1 0 0 3 0 2 2 0 1 0 0 0 2 1 0 1 0 1 0 2 2 4 3 6 0 0 4 0 0 0 0 0 0 2 0 0 1 0 0 0 0 3 0 0 0 0 1 0 2 0 0 0 0 0 0 0 0 0 1 0 0 1 0 0 0 0 0 2 2 1 0 0 
0 2 0 1 2 1 0 1 0 3 0 0 0 0 2 0 0 1 1 0 0 7 0 0 0 1 0 12 0 0 0 0 2 3 0 0 0 0 0 0 4 3 0 1 0 0 0 0 4 4 0 6 1 0 5 0 3 0 1 0 1 0 1 2 0 1 0 4 1 0 2 1 4 0 1 0 0 0 1 1 0 0 0 1 0 0 0 0 0 1 0 0 0 2 0 2 2 0 0 1 
0 17 0 5 3 0 0 0 0 0 0 0 0 1 3 0 0 1 0 0 0 2 0 0 0 0 0 3 0 0 0 1 0 4 2 0 0 1 0 0 6 0 0 0 0 0 1 1 1 1 2 11 1 0 8 0 0 0 0 0 2 0 1 1 0 0 0 0 1 1 0 1 6 0 0 0 1 0 0 0 0 1 0 0 0 0 2 1 0 0 0 0 0 0 0 5 0 0 2 0 
0 4 0 1 1 0 1 1 1 3 0 0 0 0 0 0 1 9 0 0 4 20 0 0 0 0 0 3 4 0 0 0 0 0 4 0 1 1 0 0 3 1 0 0 0 0 1 3 1 2 0 0 3 0 5 0 1 0 0 0 3 0 0 1 0 0 0 3 0 0 0 0 2 0 1 0 2 1 1 0 0 0 0 1 1 0 0 0 0 0 0 0 0 3 0 1 0 1 0 0 
0 1 1 7 6 0 0 2 0 0 1 0 0 1 3 0 0 0 0 1 0 2 0 0 0 0 1 5 1 0 0 6 0 5 0 0 0 0 1 0 5 2 0 1 0 0 0 2 0 5 0 11 0 0 2 0 0 0 0 0 2 0 0 3 0 1 0 0 1 0 0 0 10 0 1 0 0 0 1 0 0 0 0 0 2 0 0 0 0 0 0 1 0 2 0 3 1 0 0 0 
0 31 1 3 2 0 1 1 1 2 0 0 0 0 3 0 0 4 0 0 0 6 0 0 0 0 0 1 0 0 0 3 0 4 0 0 0 0 0 0 0 0 0 0 1 3 0 0 3 3 3 4 2 0 0 1 1 0 0 1 1 0 0 1 0 0 0 0 0 4 0 0 2 1 0 0 1 0 0 0 0 0 0 0 0 0 0 0 0 0 1 0 0 1 1 0 1 0 0 1 
1 14 0 4 1 0 0 1 3 0 0 0 0 0 0 0 0 0 0 0 1 0 0 2 0 0 0 14 0 0 0 1 3 4 0 0 0 2 0 0 5 0 0 1 1 0 0 0 3 3 2 7 2 0 1 0 1 0 4 0 1 0 0 2 0 0 0 0 1 0 0 0 1 0 1 0 0 0 0 0 0 2 0 0 0 0 0 1 3 0 0 0 1 1 2 1 0 0 1 1 
0 25 0 1 2 1 1 3 1 0 1 0 1 0 1 1 0 0 0 0 0 1 1 1 0 0 0 5 2 0 0 3 1 2 0 0 0 0 0 0 0 0 1 0 0 2 0 0 5 3 0 3 0 0 2 0 2 0 1 1 1 0 1 0 0 0 0 1 2 1 0 1 1 0 1 0 3 0 0 2 0 0 0 0 0 0 0 0 1 2 0 1 1 1 2 2 0 0 1 1 
0 11 0 1 1 1 0 0 0 0 0 0 0 0 1 0 0 0 0 0 3 1 1 1 0 0 0 0 0 0 0 0 7 3 0 0 0 0 0 0 0 0 0 2 0 1 0 0 20 0 0 6 2 0 1 0 3 0 0 0 3 2 1 4 1 0 0 1 0 0 1 0 4 0 1 0 0 0 1 3 0 0 1 3 0 0 0 0 1 3 0 0 0 0 0 0 3 0 0 1 
0 2 0 1 0 2 0 1 1 5 0 1 0 0 3 0 0 1 0 0 0 2 1 0 0 1 0 8 0 0 1 1 1 0 0 0 0 0 1 0 0 0 0 0 0 2 0 0 6 1 2 15 1 0 0 0 0 0 2 0 0 0 2 1 0 0 0 2 0 1 0 0 10 0 1 0 0 0 2 1 0 4 0 1 0 0 0 0 2 2 0 0 1 0 1 0 6 0 0 1 
0 0 1 0 5 0 0 1 4 1 0 0 0 0 3 0 0 0 0 0 0 1 1 0 0 0 0 7 0 0 0 5 2 2 0 0 0 0 0 0 6 0 0 0 0 3 0 3 7 1 4 13 0 0 2 0 1 0 1 0 1 0 1 0 0 0 0 0 0 0 0 1 2 0 3 0 1 0 1 1 0 0 1 0 2 0 0 0 0 2 0 0 1 3 0 5 0 0 0 1 
1 10 1 2 0 0 0 2 3 2 0 0 0 0 0 0 0 3 1 0 0 4 0 0 0 0 0 12 0 2 1 0 2 5 0 0 0 0 0 0 1 0 0 0 1 0 1 1 7 5 1 4 1 0 1 0 6 0 2 0 2 0 0 1 0 1 0 1 0 0 0 0 4 0 3 0 0 0 0 0 0 0 0 2 0 0 0 0 0 0 0 0 0 2 1 0 0 1 0 0 
0 0 0 0 5 1 1 1 2 3 0 0 0 0 7 0 0 1 0 0 1 3 0 0 1 0 0 17 0 0 0 2 1 1 1 0 0 0 0 0 3 0 0 1 2 0 0 0 0 1 0 19 2 1 0 0 2 1 4 1 0 1 0 0 0 0 0 1 0 0 0 0 3 0 1 0 0 0 1 0 0 1 0 0 1 0 0 1 1 0 0 0 0 0 1 1 0 2 0 0 
0 14 0 0 2 2 1 0 1 2 1 0 0 1 0 2 0 2 0 0 0 2 0 0 1 0 1 8 1 0 0 2 0 0 0 0 0 0 0 0 6 0 0 1 0 0 0 0 5 2 0 7 1 0 10 0 0 0 2 1 0 0 0 0 0 0 1 1 0 1 0 0 2 0 1 2 1 0 2 0 1 1 0 0 2 0 0 0 0 0 1 0 1 0 0 2 0 1 0 2 
0 15 0 0 0 0 0 0 1 4 1 0 0 0 1 1 0 2 1 0 1 6 1 0 1 0 0 16 0 0 0 2 0 1 1 0 1 1 0 0 0 0 1 1 0 0 0 0 10 0 0 4 4 0 2 0 3 0 2 0 0 0 0 0 0 0 0 0 0 1 1 0 1 0 1 0 0 1 0 1 0 0 0 1 1 1 1 0 0 2 0 0 0 0 0 0 3 1 0 0 
0 11 0 3 3 2 0 1 2 0 0 0 1 0 0 0 2 4 0 0 1 8 0 0 0 0 0 5 0 0 0 1 1 3 0 0 0 0 0 0 5 1 0 3 0 0 0 1 2 2 0 5 0 0 5 0 1 0 0 0 1 1 0 0 0 1 0 0 0 1 2 0 1 0 4 0 3 1 0 0 0 0 0 1 0 2 0 1 0 1 0 0 0 3 0 3 0 1 0 0 
0 10 0 9 0 0 0 1 1 0 0 0 0 0 1 0 0 0 1 0 0 1 1 0 0 0 1 15 0 0 0 0 1 6 0 0 0 0 0 0 3 1 0 0 2 1 0 0 1 2 0 6 1 0 0 0 6 0 1 0 4 0 0 0 0 0 0 1 0 0 0 0 6 0 1 0 0 0 1 1 0 3 0 0 0 1 1 0 2 0 0 0 1 1 1 0 0 1 0 3 
0 3 0 3 5 0 0 2 0 0 0 0 0 0 2 0 0 0 0 0 1 3 0 1 0 0 0 6 0 0 0 1 2 2 0 1 0 1 0 1 5 2 0 2 0 0 0 0 14 0 0 8 0 0 6 0 3 0 1 0 1 0 0 0 1 0 1 1 0 0 0 0 7 0 0 1 0 0 0 0 0 1 0 0 3 0 0 0 0 1 0 0 1 0 0 6 0 1 0 0 
2 2 1 2 2 0 0 0 2 0 0 0 0 0 3 0 0 7 0 0 2 9 0 0 0 1 0 3 1 7 0 0 1 6 1 0 0 0 0 0 0 0 0 1 0 0 0 0 4 1 1 13 2 0 3 0 3 0 0 0 4 0 1 3 0 0 0 0 0 0 0 0 4 0 0 0 0 0 0 0 0 1 0 1 0 0 1 0 1 0 0 0 1 1 0 0 0 0 0 2 
0 1 0 4 3 0 0 0 1 0 0 0 0 0 2 0 0 2 0 0 1 0 0 1 0 0 1 6 0 0 0 2 2 5 0 0 0 0 0 0 10 0 0 3 0 0 0 0 18 0 0 7 1 0 4 0 2 0 0 0 3 0 0 0 0 0 0 0 0 0 0 0 3 0 1 0 0 0 0 0 0 2 0 2 1 1 0 0 0 1 0 0 0 2 0 7 0 1 0 0 
0 12 0 3 3 0 0 6 4 0 1 0 0 1 1 0 0 2 1 0 0 0 0 0 0 0 0 3 0 0 1 0 0 9 0 0 0 0 0 0 3 0 0 0 2 1 0 1 3 0 0 16 0 0 0 0 4 0 0 0 1 0 0 0 0 0 0 0 1 0 0 0 5 0 3 0 2 0 0 0 0 1 0 2 1 0 0 0 2 1 0 0 0 1 0 2 0 0 0 1 
0 5 0 4 3 0 1 4 1 0 2 0 0 0 3 0 0 0 1 0 0 0 0 0 0 0 0 1 0 0 0 4 1 7 0 0 0 0 0 0 1 0 0 0 3 0 0 0 0 1 0 21 0 0 0 0 1 0 0 1 3 1 0 3 1 0 0 0 0 0 0 0 19 1 0 0 2 0 0 0 0 1 0 0 0 0 0 0 1 0 0 0 0 0 1 0 0 1 0 1 
0 10 1 0 3 3 0 0 2 8 0 0 0 0 3 0 1 0 0 0 1 0 0 0 0 0 0 7 0 0 0 1 1 0 0 0 0 0 0 0 6 1 0 0 0 1 0 0 0 2 0 15 0 0 4 0 1 0 2 0 1 0 1 0 0 0 0 1 0 1 1 0 2 1 0 0 2 0 1 0 0 0 0 1 1 0 0 0 0 0 0 0 0 2 1 9 1 1 0 0 
0 6 0 0 4 0 0 2 2 2 0 0 0 1 0 0 0 2 2 0 0 3 1 2 2 0 0 3 0 0 0 6 0 0 0 0 1 0 0 0 2 2 2 0 0 3 1 1 6 3 0 10 1 0 3 0 1 0 0 2 0 0 0 0 0 0 0 2 1 2 0 0 3 0 0 0 0 0 0 0 0 2 0 1 0 0 0 0 0 2 0 0 0 3 1 2 2 2 0 1 
0 6 0 5 3 1 1 5 4 0 1 0 1 1 2 0 0 0 0 0 0 5 0 0 0 0 0 4 0 0 0 1 0 2 0 0 0 0 0 0 5 0 0 0 1 0 0 0 1 1 1 14 1 0 5 0 2 0 0 0 0 0 0 1 1 0 0 0 1 0 0 0 5 1 2 0 3 0 1 0 0 3 0 3 0 0 0 1 0 0 0 0 0 1 0 3 0 1 0 0 
0 23 0 1 2 0 0 1 3 1 2 0 0 0 1 0 0 1 0 1 0 0 0 0 0 0 0 10 1 0 0 1 1 3 0 0 1 0 0 0 0 1 0 1 0 1 0 0 4 0 0 6 0 0 6 0 1 0 0 0 0 1 1 0 0 0 0 0 0 2 0 1 8 0 0 0 4 0 1 1 0 1 0 0 2 0 0 0 0 0 0 0 0 0 0 2 0 0 2 1 
0 11 0 6 5 0 0 2 0 0 0 1 0 2 2 0 0 0 0 0 1 0 0 0 0 0 0 2 1 0 0 2 2 5 1 0 0 0 0 0 4 3 0 1 0 0 0 0 1 1 0 7 0 0 3 0 1 0 0 0 1 0 0 2 0 0 0 0 0 1 0 0 7 0 2 0 1 0 0 0 0 0 0 2 0 0 1 0 2 0 0 0 0 3 2 7 0 3 1 1 
0 2 1 2 0 0 0 6 2 0 1 0 0 0 1 1 1 1 0 0 1 4 0 0 0 0 0 2 0 0 0 0 3 0 1 0 0 0 0 0 9 0 1 2 1 1 0 0 5 2 0 12 2 0 2 0 10 0 0 0 4 1 0 0 0 0 0 0 0 0 0 0 1 0 6 0 0 0 0 2 0 1 0 1 0 0 0 0 1 0 0 0 0 1 0 2 0 4 0 0 
0 0 0 0 6 2 0 0 1 1 2 0 0 0 1 1 1 4 0 0 0 7 0 0 0 0 0 1 0 0 0 4 0 0 0 0 2 0 0 0 19 5 0 1 0 0 0 0 2 0 1 3 2 0 3 0 0 0 0 1 2 1 0 1 0 0 0 1 0 0 0 0 1 0 4 0 2 0 1 2 0 0 0 1 2 0 0 0 1 0 1 0 0 0 0 8 1 1 0 0 
0 14 0 0 3 0 1 1 0 1 0 0 0 0 1 1 0 7 0 0 1 9 0 1 0 0 0 3 0 0 1 1 2 1 0 0 0 3 0 0 0 2 0 0 0 0 0 0 14 1 1 5 2 0 2 0 5 0 1 0 2 2 0 1 0 0 0 2 0 1 0 0 2 0 2 0 0 0 1 0 0 0 0 0 1 0 0 0 1 1 0 0 0 0 0 0 0 0 0 0 
1 12 2 0 1 0 0 6 1 0 0 0 0 0 3 0 0 2 1 0 0 5 0 0 0 0 0 3 0 1 0 0 2 3 0 0 0 0 0 0 0 0 1 0 0 1 0 1 4 0 2 22 2 0 1 1 2 0 0 2 1 0 0 0 0 0 0 0 0 1 0 0 3 0 0 0 2 0 0 0 0 3 0 2 0 0 0 2 0 1 0 0 0 0 0 0 0 1 0 2 
0 7 0 0 5 0 0 0 0 2 0 0 0 0 0 0 0 1 0 0 0 0 2 0 0 1 0 14 0 0 0 3 2 0 0 0 0 0 0 0 0 2 0 0 0 0 0 0 25 0 0 4 0 0 3 0 2 0 3 1 0 2 1 0 0 1 0 2 0 0 0 0 1 0 0 0 0 0 1 1 1 0 0 0 0 0 0 0 0 5 0 1 0 0 0 1 5 1 0 0 
0 3 2 2 2 0 0 1 0 0 0 3 0 1 0 0 0 1 1 0 1 1 2 0 0 0 0 14 0 0 0 0 3 1 0 0 0 0 0 0 1 0 0 1 0 0 0 1 31 6 0 0 1 0 0 0 0 0 4 1 0 1 1 0 0 0 0 0 1 1 1 0 1 0 0 0 0 0 0 0 0 0 0 0 1 0 0 0 0 7 0 0 0 1 0 1 0 0 0 0 
0 14 0 0 4 0 1 0 2 0 0 0 0 1 0 0 0 5 0 0 2 6 1 1 0 1 0 9 0 0 1 1 3 0 1 0 0 0 0 0 3 0 0 1 0 0 0 0 11 4 0 1 3 0 2 0 5 0 2 0 0 0 0 0 0 0 0 0 0 2 0 1 0 0 0 0 1 0 0 2 0 0 0 2 0 0 0 0 1 1 0 0 1 1 0 0 2 0 0 1 
0 11 0 3 4 1 0 0 2 0 0 0 0 0 2 0 1 5 0 0 3 9 0 0 0 0 1 3 0 1 0 2 1 1 1 0 1 0 0 0 1 0 0 2 0 0 0 1 0 0 1 10 2 0 2 0 3 1 0 0 2 1 0 0 1 0 0 0 0 0 0 0 2 0 0 0 1 1 0 0 0 3 0 1 2 0 0 1 1 0 0 0 1 3 0 2 0 2 0 1 
0 26 1 0 3 0 0 1 1 0 0 0 0 0 0 2 0 1 0 2 0 4 0 1 0 0 1 4 0 0 0 3 0 0 0 0 0 1 0 0 0 4 0 1 0 0 1 1 0 6 3 2 3 0 8 0 3 1 0 0 0 1 0 0 0 0 0 0 0 3 0 1 0 0 0 0 1 0 0 0 0 2 0 0 0 0 0 0 1 0 1 0 0 2 1 2 0 0 1 0 
0 6 0 3 0 0 0 2 1 2 1 0 0 0 7 0 0 1 1 0 0 3 0 0 0 0 0 2 0 0 0 0 0 4 0 0 1 0 0 0 1 0 0 0 1 0 0 0 8 4 3 21 2 0 0 0 4 0 0 0 1 0 0 2 0 0 0 1 0 1 0 0 8 0 0 0 0 0 0 1 0 1 0 0 1 0 0 0 1 1 1 1 0 0 0 0 0 0 0 2 
0 8 0 3 1 1 0 1 1 0 0 0 0 0 0 0 0 3 1 0 5 9 0 0 1 0 0 1 3 2 0 1 4 2 0 0 0 0 0 1 2 0 0 2 2 1 0 1 2 1 0 1 1 0 4 0 3 0 1 0 1 0 0 0 0 0 0 2 1 0 0 1 10 0 3 0 1 0 1 1 0 0 0 0 0 0 2 0 0 0 0 1 0 4 1 0 0 0 0 2 
0 9 0 2 0 1 0 0 1 0 0 0 0 0 2 0 1 1 0 0 4 1 0 0 0 0 0 7 0 0 0 1 3 3 0 0 0 0 1 0 4 0 0 4 0 0 0 0 18 4 0 4 2 0 2 0 4 0 1 0 1 0 0 0 1 0 0 0 0 0 0 0 5 0 3 0 1 0 1 1 0 0 0 1 0 0 0 0 1 1 0 0 0 2 0 0 0 2 0 0 
0 8 0 0 5 1 0 2 0 0 1 0 0 1 2 1 0 1 0 0 0 3 0 0 0 0 0 3 0 6 0 2 1 0 1 0 0 1 0 0 12 0 0 0 1 0 0 0 1 0 0 11 2 0 0 1 0 0 0 0 0 0 0 1 1 0 0 0 0 0 0 0 2 0 7 0 0 0 0 1 1 2 0 3 1 0 0 0 0 0 0 0 0 0 2 7 0 3 0 2 
0 5 0 1 3 1 0 3 2 1 0 1 0 0 2 1 0 0 0 0 0 0 0 0 0 0 0 5 0 6 0 0 2 0 0 0 0 0 1 0 5 1 0 0 0 1 0 1 2 5 0 3 0 0 8 2 4 1 1 0 0 0 0 1 0 0 0 1 1 0 0 0 2 0 2 0 1 0 0 1 0 0 1 0 3 0 1 0 2 0 0 1 0 2 0 6 0 1 1 5 
0 16 0 1 0 1 0 1 0 1 0 0 0 0 1 0 0 1 1 0 6 4 0 0 2 0 0 12 0 1 0 0 2 2 0 0 0 0 0 1 1 1 0 1 0 0 0 0 10 0 2 5 0 0 1 1 4 0 2 0 1 1 0 0 0 0 0 2 0 0 0 0 5 0 0 0 0 0 0 2 0 0 0 1 0 0 0 0 0 0 0 0 1 3 0 1 0 0 0 2 
0 23 0 5 5 0 0 3 2 0 1 0 0 0 2 0 0 1 0 0 1 4 0 0 0 0 1 4 0 0 0 1 0 5 0 2 0 0 0 0 0 1 1 0 0 0 0 0 5 0 0 13 0 0 0 0 0 0 0 0 3 3 0 0 0 0 0 0 0 1 0 0 8 1 0 0 0 0 0 0 0 0 0 0 0 0 0 0 0 1 0 0 1 0 1 0 0 1 0 0 
0 9 1 5 2 0 0 3 0 4 2 1 0 0 3 0 0 0 0 0 0 2 0 0 0 0 1 7 0 3 0 4 2 2 0 0 0 0 0 0 4 0 0 1 0 0 1 0 3 0 0 12 2 0 3 1 2 0 0 0 0 0 0 0 0 0 0 0 1 0 0 0 0 0 1 0 3 0 0 1 0 0 0 0 2 1 0 0 1 0 1 0 0 0 0 2 4 1 0 2 
0 11 0 0 4 0 0 1 1 0 0 0 1 1 0 1 0 2 1 0 0 7 1 0 1 0 0 12 0 4 0 0 1 1 2 0 0 0 0 0 0 0 1 0 1 0 0 0 11 4 1 5 0 0 2 1 1 0 1 0 1 0 0 0 0 0 0 1 0 1 0 0 2 0 0 0 0 0 0 1 0 1 1 1 0 1 1 0 1 2 1 1 0 3 0 1 0 0 0 0 
0 33 1 1 1 0 0 0 2 0 0 0 0 0 2 1 0 0 0 0 0 1 2 1 0 0 0 10 1 0 0 0 1 0 1 0 0 1 0 0 1 1 0 1 1 1 0 0 2 2 0 7 0 0 2 0 3 0 1 0 0 0 0 1 0 0 0 0 0 1 1 0 2 0 0 0 2 0 0 1 0 1 1 0 0 1 1 0 0 1 0 1 0 2 1 0 0 1 0 1 
0 18 0 0 4 0 0 1 2 0 0 0 0 0 2 0 0 0 1 0 0 1 0 0 0 1 0 8 2 0 0 1 0 1 1 0 1 0 0 0 4 3 0 0 0 0 0 0 2 0 3 7 0 0 4 0 0 0 2 0 0 0 1 0 0 0 0 0 3 1 0 0 3 0 0 0 6 0 0 0 0 0 0 1 2 0 1 0 0 0 0 4 0 0 1 5 1 0 0 2 
1 15 3 1 3 0 0 3 3 0 0 1 0 0 0 0 0 0 0 0 3 0 0 0 0 1 0 16 1 0 0 3 1 0 0 0 0 0 1 0 2 0 0 2 0 2 0 0 7 2 1 0 0 0 0 0 4 0 3 1 2 0 0 1 0 0 0 0 0 2 1 0 1 0 1 1 1 1 0 0 0 1 0 0 0 0 0 0 0 0 0 1 0 3 0 0 1 0 2 1 
0 8 0 1 3 0 1 1 2 0 0 0 1 0 2 1 0 0 0 0 0 0 0 1 0 0 0 3 1 1 1 7 1 0 0 0 0 0 1 0 3 5 0 0 0 0 0 0 17 1 1 3 0 0 8 0 1 0 0 0 1 0 0 0 0 0 0 0 0 1 0 1 3 0 2 0 1 0 0 2 0 2 1 0 0 0 0 1 0 0 1 0 1 2 0 4 1 0 0 1 
0 7 1 0 2 0 0 1 4 0 1 0 0 1 1 2 1 3 1 0 4 4 0 0 1 0 0 2 1 0 0 1 3 1 0 0 1 0 0 0 2 0 0 4 2 0 0 0 12 3 1 6 1 0 4 0 1 0 0 0 1 1 0 2 0 1 0 0 1 0 0 0 1 0 1 0 0 0 0 2 0 1 0 1 0 0 0 0 0 2 0 1 0 0 0 4 1 0 0 1 
0 9 0 1 3 1 0 0 0 1 0 0 0 0 0 0 0 0 0 0 0 3 1 0 1 0 0 5 0 0 0 0 6 0 0 0 0 0 0 0 0 1 0 0 1 0 0 0 22 5 0 1 5 0 2 0 7 0 1 0 1 0 1 0 0 0 0 1 1 2 0 0 3 0 0 1 1 0 0 2 1 0 0 1 0 0 2 0 0 2 0 0 0 1 0 1 1 1 1 0 
0 3 0 1 2 1 0 3 3 3 0 1 0 1 3 0 0 2 2 0 1 8 0 0 0 1 0 0 1 0 0 1 2 3 0 0 0 0 0 0 7 1 0 0 2 1 0 0 1 0 1 11 0 0 0 0 3 1 0 1 1 0 0 0 2 0 0 2 0 0 0 0 10 0 3 0 1 0 0 1 0 0 0 0 0 0 0 0 1 0 0 3 0 0 0 1 3 1 0 0 
0 5 0 6 2 0 0 2 0 0 0 0 0 0 9 0 0 0 1 0 0 2 0 2 0 0 0 6 0 1 0 0 1 6 0 0 0 0 0 0 2 0 0 1 2 0 0 0 3 0 1 16 2 0 3 0 0 0 1 0 2 0 0 1 0 1 0 0 0 0 0 0 10 0 0 0 0 0 0 0 1 4 0 0 0 0 0 0 1 0 0 0 0 0 1 3 0 2 0 0 
0 12 0 4 0 1 0 1 0 1 0 0 0 0 2 0 0 0 0 0 1 3 0 0 0 0 0 16 0 0 0 1 1 6 0 0 0 0 0 0 2 0 1 0 1 0 0 2 5 3 0 12 1 0 0 0 0 0 6 0 1 0 0 0 0 0 0 0 0 0 0 0 5 0 1 0 0 0 0 0 0 1 0 0 0 1 0 2 1 0 0 0 0 1 0 1 0 3 0 1 
1 16 1 0 1 1 0 3 2 0 0 0 0 0 1 0 0 1 0 0 6 2 0 0 1 1 0 7 0 0 0 1 1 0 0 0 1 0 0 0 0 0 0 4 0 0 0 1 0 4 2 17 4 0 0 0 4 0 0 0 0 0 0 0 0 0 0 2 0 3 0 0 2 1 0 0 0 0 0 0 0 1 0 1 3 1 0 0 0 0 0 0 0 1 0 1 0 1 0 0 
0 25 0 0 1 1 0 1 1 0 0 0 0 0 0 0 0 1 0 0 0 0 0 1 0 0 0 9 1 0 0 3 0 0 0 0 0 0 0 0 0 0 0 0 1 2 0 0 19 4 1 0 0 0 5 0 1 0 3 1 0 0 0 0 0 1 0 0 0 3 0 0 1 0 0 0 1 0 0 3 0 0 0 1 0 0 0 3 1 1 0 0 0 2 0 2 0 0 0 0 
0 7 1 1 2 1 2 3 1 1 1 0 0 0 2 0 0 2 0 0 2 2 0 0 0 0 0 6 0 0 0 1 2 0 0 0 0 0 0 0 4 1 1 0 0 0 0 0 4 4 0 19 0 0 7 0 0 0 2 0 0 0 0 0 0 0 0 0 0 1 0 0 2 0 1 0 1 0 0 0 1 0 0 1 1 0 1 1 0 0 0 0 0 2 0 6 0 1 0 2 
0 1 0 4 1 1 0 1 0 0 0 0 0 0 4 0 0 1 1 2 0 1 0 0 0 0 0 6 1 0 0 4 1 1 1 0 0 0 0 0 3 0 0 0 0 0 0 0 6 0 1 23 0 1 1 0 4 1 0 0 4 0 0 1 0 1 0 0 0 0 0 0 11 0 1 0 1 0 0 0 0 5 0 0 2 0 0 0 0 1 0 0 0 0 0 2 0 0 0 0 
0 14 2 3 1 0 0 3 4 1 0 1 0 0 1 0 1 1 0 0 1 1 0 0 0 0 0 14 0 0 0 0 1 1 1 0 0 0 0 0 1 1 0 2 3 0 0 0 5 3 1 8 1 0 0 0 0 0 2 0 2 0 0 1 0 0 0 2 0 0 0 1 6 0 1 0 1 0 0 2 0 0 0 0 0 1 0 0 0 3 1 0 0 0 0 0 0 0 0 1 
0 11 1 1 1 1 0 1 1 4 0 0 0 0 2 0 0 0 0 0 1 3 0 0 0 1 0 11 0 0 0 2 1 3 0 0 0 0 0 0 2 0 0 0 0 0 0 1 5 2 0 5 1 0 2 0 3 0 0 0 1 1 1 0 0 0 0 2 0 1 1 0 6 0 0 0 0 0 0 0 0 0 0 2 1 0 0 0 2 0 1 1 0 0 0 2 12 0 0 0 
0 0 0 0 4 0 0 0 0 7 0 0 0 0 4 0 0 2 0 0 1 4 1 0 0 0 0 0 0 2 0 5 0 0 1 1 0 0 0 0 2 0 0 1 0 0 0 1 12 1 1 10 0 0 7 1 0 1 0 1 0 3 0 0 0 0 0 3 0 0 0 0 1 0 1 1 0 0 0 0 1 2 1 0 1 0 1 0 0 2 0 1 0 1 0 8 2 0 0 1 
0 2 0 0 3 2 0 0 0 0 0 1 0 0 0 0 0 0 0 1 1 1 0 1 0 0 0 15 0 0 0 1 5 1 0 0 0 0 0 0 12 3 0 0 0 0 0 1 17 2 0 0 0 0 4 0 0 0 1 0 1 0 1 0 0 0 0 1 0 1 1 0 1 0 7 0 0 0 0 0 0 0 0 1 0 0 0 0 1 2 0 0 0 1 1 5 0 1 0 1 
1 14 0 0 4 0 0 0 0 1 0 0 0 0 0 0 0 1 1 0 1 4 0 1 1 1 0 15 3 0 1 0 1 0 0 0 0 0 0 0 4 4 0 0 0 0 0 0 4 2 1 0 1 0 6 0 1 0 2 0 1 0 0 0 1 0 0 0 1 1 0 0 0 0 5 0 1 0 0 0 0 0 0 1 0 1 0 0 0 1 0 0 0 2 0 3 5 1 0 1 
0 0 0 1 1 1 0 3 0 0 0 0 0 2 5 0 0 1 0 0 1 2 0 0 0 0 0 7 0 1 0 2 1 3 0 1 0 0 0 0 0 1 0 3 0 0 0 2 12 0 0 15 2 0 1 1 3 0 1 0 0 1 0 3 1 0 0 1 0 0 1 0 12 0 0 0 0 0 1 0 0 1 0 0 0 0 0 0 0 0 0 0 0 3 0 0 0 2 0 1 
0 17 0 2 1 1 0 1 0 1 0 0 0 0 1 0 0 0 0 1 2 1 1 0 0 0 0 3 0 0 1 2 5 0 0 0 0 0 1 0 0 1 0 1 0 0 0 0 30 2 0 7 1 0 0 0 5 0 1 1 0 0 0 1 0 0 0 1 1 1 0 0 0 0 0 0 0 0 0 0 0 2 0 1 0 0 0 0 0 1 0 0 0 2 0 0 0 0 0 0 
0 26 1 0 2 0 1 0 2 1 1 0 0 0 2 1 0 1 0 1 1 4 0 1 1 0 0 2 0 1 0 4 2 1 1 0 0 0 1 0 6 0 0 1 0 0 0 0 0 3 0 9 3 0 2 0 5 0 0 0 2 0 0 0 0 0 0 0 0 2 0 0 1 0 2 0 2 0 0 0 0 0 0 0 0 0 0 0 1 0 0 0 1 1 0 1 0 0 0 0 
0 9 1 0 2 1 0 1 1 1 0 0 0 0 6 0 0 0 0 0 0 5 0 0 0 0 0 17 0 0 0 2 0 2 0 1 0 0 0 0 0 0 0 0 0 0 0 0 6 2 0 12 5 0 1 0 2 0 3 0 0 1 0 0 0 0 0 0 0 1 1 1 4 1 0 1 0 0 0 0 0 4 0 1 1 0 0 0 0 2 0 0 0 0 0 0 0 0 0 2 
0 9 0 2 2 1 0 2 6 1 0 0 0 1 4 0 2 2 0 0 1 2 0 0 0 0 0 8 0 0 0 3 0 2 1 0 2 0 2 0 3 1 0 1 0 1 1 2 0 1 0 12 0 1 3 0 2 0 0 0 1 0 0 0 0 1 0 1 0 1 1 0 5 0 0 0 0 0 1 0 0 1 0 0 0 0 0 0 1 0 0 0 1 0 0 4 1 0 0 0 
0 4 2 3 0 1 0 2 1 0 1 0 0 0 2 0 0 0 1 0 1 7 1 0 0 0 0 5 1 0 0 1 0 2 0 1 0 1 0 0 2 1 0 0 0 0 0 0 6 0 1 25 2 0 4 0 3 0 0 0 0 1 0 0 0 0 0 1 0 0 0 0 4 1 0 0 0 0 0 0 0 3 0 1 0 0 0 0 0 1 1 0 0 0 0 5 0 1 0 0 
0 4 2 1 5 0 0 3 1 9 0 1 0 0 2 0 0 1 0 0 1 0 0 0 1 0 0 1 0 4 0 4 1 0 0 0 1 0 1 0 4 1 0 0 0 1 1 0 5 5 3 7 0 0 5 0 0 0 0 0 0 3 0 1 0 0 0 2 0 0 0 0 1 1 3 0 3 0 0 1 0 2 0 0 0 0 0 0 0 0 0 0 0 2 0 3 1 0 1 1 
0 12 1 2 3 0 0 1 3 0 1 1 0 0 7 0 0 4 1 0 0 5 0 0 0 0 1 4 0 0 0 0 0 2 1 0 0 0 0 0 2 2 0 0 1 0 1 0 0 1 1 17 3 0 3 0 3 0 0 0 0 0 0 0 0 0 1 0 0 1 0 0 5 0 0 0 0 1 0 0 0 3 0 0 0 0 0 0 1 0 0 0 0 0 0 2 1 0 0 2 
0 10 0 0 0 1 1 2 0 0 0 0 0 0 1 0 0 5 0 0 0 13 0 0 0 0 0 2 1 0 0 0 0 0 2 0 0 0 1 0 10 4 0 0 0 0 0 0 1 1 1 14 0 0 2 0 0 0 0 0 0 0 0 0 0 0 1 1 1 0 1 0 1 0 5 0 3 2 0 1 0 0 0 0 0 0 0 2 0 0 0 0 0 2 0 7 1 0 0 0 
0 9 0 3 4 0 0 0 2 8 0 1 0 0 1 0 0 1 0 0 0 0 0 0 0 0 0 7 0 0 0 2 1 2 1 0 0 0 0 1 10 0 0 0 2 2 0 0 1 2 1 1 0 0 1 0 2 0 1 0 2 0 0 1 0 0 0 1 0 2 0 0 0 1 5 0 1 0 0 2 0 0 0 1 1 2 0 0 1 0 0 0 0 0 1 1 11 0 0 1 
0 12 1 2 6 0 0 2 1 0 0 0 0 0 0 1 0 1 0 0 0 5 0 0 0 0 0 7 0 0 0 0 5 1 0 0 0 0 0 0 3 1 1 1 1 0 0 0 10 1 0 6 1 0 6 0 0 0 1 0 2 0 0 0 0 1 0 1 0 0 0 0 1 0 2 0 0 1 0 0 0 0 0 0 2 0 0 0 0 1 0 0 0 0 1 11 0 0 0 1 
1 5 0 1 3 0 0 2 1 0 0 0 0 3 3 0 0 4 2 0 0 4 0 0 0 0 0 2 1 1 0 1 0 1 1 0 0 0 0 0 8 0 0 0 0 0 0 1 2 2 3 11 2 0 3 0 5 0 0 0 0 0 1 0 0 0 0 0 0 0 0 0 6 0 3 0 1 0 0 1 1 3 0 0 0 0 0 0 1 1 0 0 0 3 0 5 0 0 0 1 
0 3 0 2 0 0 0 4 0 0 0 0 1 0 5 0 0 0 1 0 0 0 0 0 0 0 1 3 0 0 0 0 2 4 0 0 0 0 0 0 1 2 1 0 0 0 1 0 15 1 2 26 1 0 0 0 1 0 0 1 1 1 0 2 1 0 0 0 0 0 0 0 3 0 1 0 0 0 0 1 0 1 0 0 0 2 0 0 2 2 1 0 0 1 2 0 0 0 0 1 
0 19 0 3 0 1 0 3 1 1 0 0 0 0 2 1 0 7 0 1 1 20 0 0 0 0 0 12 0 0 0 0 0 0 2 0 0 0 0 0 0 0 0 0 0 0 0 0 3 0 0 3 1 0 1 0 4 0 1 0 0 0 0 1 0 0 0 3 0 1 0 0 1 0 0 0 2 0 0 0 0 0 0 2 0 0 0 0 0 1 0 0 0 0 0 0 0 1 0 1 
0 32 1 0 4 3 0 0 0 0 0 0 0 0 0 1 0 1 0 0 0 1 0 0 0 0 0 24 0 0 0 2 0 0 0 1 0 0 0 1 2 0 0 0 1 1 0 0 2 3 0 0 0 0 1 0 0 0 2 0 0 2 0 0 0 0 0 0 1 1 0 0 0 0 1 1 1 0 0 1 0 0 0 2 1 0 0 1 1 0 0 0 1 2 0 1 0 0 0 0 
0 6 1 1 0 0 0 1 4 1 0 0 0 0 1 0 0 2 2 0 4 0 0 0 2 0 0 14 0 2 0 0 4 1 0 0 0 0 0 0 1 1 0 2 0 0 0 0 11 2 0 6 0 0 5 0 1 0 1 0 1 0 0 0 0 0 0 0 0 0 0 0 7 0 0 1 0 0 1 0 0 2 0 0 0 1 1 0 0 0 0 1 0 2 1 2 2 1 0 1 
2 3 0 3 1 0 1 1 1 1 0 1 0 0 2 0 0 1 0 0 0 3 0 0 0 0 0 5 0 1 0 6 5 5 0 0 0 0 0 0 0 0 0 1 0 0 0 1 8 0 2 6 1 0 0 0 8 0 0 1 1 0 0 0 0 0 2 3 0 0 0 1 11 0 0 1 1 0 1 0 1 1 0 0 0 1 0 0 0 2 0 1 0 0 0 0 0 2 0 1 
0 2 0 0 0 0 1 4 0 1 0 0 1 0 3 0 0 3 0 0 1 0 1 2 0 1 0 16 0 0 0 2 2 2 0 0 0 0 0 0 3 0 0 0 0 4 0 0 5 0 0 17 2 1 0 0 2 0 1 0 1 0 0 1 0 0 0 0 0 0 0 0 3 0 2 0 0 0 2 2 0 4 0 0 0 0 0 0 0 3 0 0 1 0 0 0 0 1 0 3 
0 5 0 0 4 0 0 1 1 2 0 0 0 0 1 0 0 0 0 0 1 1 0 0 0 0 1 7 0 0 0 0 1 2 0 0 0 0 0 0 9 0 0 0 0 0 0 1 4 0 0 13 0 0 6 0 0 0 1 1 0 1 0 0 1 0 1 2 0 0 0 0 4 1 4 0 0 0 1 0 0 1 0 0 2 0 0 0 1 0 1 0 1 0 0 7 6 2 1 1 
0 14 0 1 1 0 0 3 0 0 0 0 0 0 0 1 0 1 0 0 3 4 0 0 0 0 0 5 0 0 0 1 5 0 0 0 0 0 0 0 1 0 0 1 0 2 0 0 11 5 0 6 3 0 3 0 3 0 0 0 1 0 0 0 1 0 0 0 0 2 0 0 3 0 5 1 0 0 0 2 0 3 0 0 0 0 0 0 1 2 0 1 0 1 1 2 0 0 0 0 
0 9 0 5 0 0 0 3 1 0 0 1 0 0 4 1 0 6 0 0 1 6 0 1 0 0 0 7 0 1 0 2 1 4 0 0 0 0 0 0 4 0 0 0 0 0 0 1 0 0 2 15 5 0 0 0 2 0 1 0 0 0 1 0 0 0 0 1 0 1 0 0 10 0 0 0 0 0 0 0 0 2 0 0 0 0 0 0 0 0 0 0 0 0 0 1 1 0 0 0 
0 11 0 3 4 1 0 1 1 2 0 0 0 0 3 0 0 0 0 0 2 2 0 0 0 0 0 4 0 0 0 2 0 3 0 0 0 1 0 0 1 0 1 1 1 0 0 1 0 8 0 11 0 0 1 1 0 0 1 2 3 1 1 1 0 1 0 1 0 0 0 0 8 1 1 0 0 0 1 0 0 3 0 0 0 0 0 1 0 0 1 0 0 4 0 1 0 0 1 1 
0 5 0 0 2 0 1 6 3 0 0 2 0 0 4 0 1 1 1 0 0 7 1 0 0 0 0 6 1 0 0 1 0 4 0 1 0 0 0 0 1 4 0 0 0 0 0 0 3 1 1 15 1 1 2 0 4 0 1 1 1 0 0 2 0 0 0 0 0 0 0 0 10 0 0 0 0 0 0 0 0 0 0 0 0 0 0 0 0 1 0 0 0 0 0 2 0 0 0 2 
0 22 0 1 0 0 1 3 0 0 0 0 0 0 0 0 1 1 0 1 3 5 1 0 0 0 0 4 1 1 0 0 1 1 2 0 0 0 0 0 8 1 0 0 1 0 0 0 1 2 0 5 2 0 3 0 2 0 1 0 0 0 0 1 1 0 0 1 0 0 0 0 1 0 3 0 0 0 0 1 0 0 0 0 1 0 0 0 4 0 0 1 1 3 0 7 0 0 0 0 
1 0 1 1 4 2 0 0 0 0 0 1 0 1 4 0 0 1 0 0 0 2 0 0 0 0 0 11 0 0 0 2 3 1 0 0 0 0 0 0 6 3 0 1 0 0 0 0 1 6 1 8 0 0 9 0 1 0 1 0 1 0 0 0 0 0 0 0 0 0 0 0 4 0 2 2 1 0 0 0 0 1 0 1 1 0 0 0 2 1 1 0 0 3 1 6 0 1 0 0 
0 7 0 1 6 0 2 0 1 8 0 0 0 0 0 0 0 0 0 0 1 2 0 0 0 0 0 9 0 1 0 3 0 1 0 1 0 0 1 0 4 2 0 0 0 0 0 0 4 1 0 2 0 0 6 0 1 1 0 1 0 1 0 1 0 0 0 3 0 2 0 1 2 0 0 1 1 0 0 0 0 0 0 0 0 0 1 0 2 0 0 3 0 1 1 6 7 0 1 0 
1 7 0 3 3 0 0 1 0 2 1 0 0 0 2 1 0 2 1 0 0 2 0 1 0 0 0 3 0 0 1 4 5 2 0 0 0 0 0 0 1 0 0 2 1 0 0 0 15 2 0 1 5 0 0 0 7 1 0 0 0 0 0 2 1 0 1 2 0 0 0 0 5 0 2 1 0 0 0 0 0 0 0 1 0 0 0 0 1 2 0 0 0 1 1 0 0 0 2 1 
0 4 0 3 0 1 1 0 1 1 1 0 0 0 1 1 0 4 0 1 3 8 0 2 0 0 0 5 1 0 0 2 3 0 0 0 0 1 0 0 3 3 0 2 0 0 0 1 10 4 0 6 0 0 4 0 4 0 0 0 0 0 0 0 0 0 0 0 0 0 0 0 0 0 1 0 2 0 0 0 0 3 0 3 1 0 1 0 2 1 2 0 1 1 0 1 0 0 0 0 
0 5 1 0 4 1 1 0 0 0 0 0 0 0 2 0 0 1 0 0 0 5 0 0 1 0 0 12 0 1 0 0 1 0 2 0 0 1 0 0 4 1 0 0 0 0 0 1 2 1 1 14 5 0 5 1 1 0 4 0 0 0 0 0 0 0 1 2 0 1 0 0 3 0 2 0 0 0 2 1 0 2 0 0 1 1 1 0 0 0 0 0 1 1 0 1 0 1 0 1 
1 9 0 0 3 1 0 3 0 0 0 0 0 0 1 0 0 1 0 0 0 0 0 0 0 0 0 16 1 0 0 1 1 0 0 0 0 0 1 0 9 0 1 0 0 1 0 0 1 1 3 8 1 2 4 0 3 0 2 0 0 0 0 0 1 1 0 1 0 0 1 1 2 0 2 0 1 0 0 1 0 1 0 0 0 0 0 2 0 1 0 0 0 0 0 8 0 2 0 0 
0 21 0 0 1 2 1 2 1 0 0 0 0 0 3 0 0 2 1 1 1 10 0 0 0 0 0 8 1 1 1 2 0 2 0 0 0 0 0 0 0 0 1 0 1 1 0 1 0 0 0 6 0 1 2 0 0 0 1 1 1 1 0 0 0 0 0 0 2 2 0 0 4 0 1 0 3 0 0 0 0 1 0 0 0 0 1 0 0 0 3 1 2 0 1 1 0 0 0 0 
0 15 0 0 2 0 1 1 2 3 0 0 0 0 4 0 0 6 0 0 1 4 0 0 0 0 0 0 0 0 0 4 0 0 0 0 0 1 0 0 5 2 0 0 2 1 2 0 1 0 0 16 0 0 2 0 3 0 0 0 0 0 0 0 0 0 0 0 0 2 0 1 2 1 1 0 2 0 1 0 0 0 0 2 0 0 0 1 0 0 0 1 0 1 0 6 1 0 0 0 
0 1 0 0 2 0 0 2 1 2 0 0 0 0 2 0 0 0 0 0 0 0 1 0 0 0 0 16 0 0 0 2 0 3 0 1 0 0 0 0 14 1 0 0 0 0 0 2 7 1 0 13 0 0 2 0 2 0 1 0 1 0 0 0 0 0 0 0 0 0 1 1 0 0 7 0 0 0 0 0 0 1 0 0 0 0 0 0 1 1 0 1 0 0 0 5 2 0 0 3 
0 5 0 6 5 0 0 2 0 0 0 0 0 0 2 0 0 3 0 0 1 2 0 0 0 0 0 6 3 1 0 3 2 3 1 0 1 0 0 0 3 3 0 0 1 0 0 0 0 1 3 4 1 0 5 0 2 1 1 0 1 2 0 4 1 0 0 1 1 0 1 1 6 0 0 0 0 0 0 0 0 2 0 3 0 0 0 0 0 0 1 1 0 2 0 1 0 1 0 0 
0 7 0 3 2 0 0 5 2 0 1 0 0 1 3 1 0 0 0 0 0 3 0 1 0 0 0 5 1 0 0 3 3 2 0 0 0 0 0 0 4 0 0 0 0 0 0 0 6 1 0 6 6 0 4 0 4 0 1 0 0 1 0 2 0 0 0 1 1 1 0 0 8 1 0 1 1 0 0 0 0 0 0 1 2 0 0 0 0 0 0 0 0 1 1 2 0 1 0 0 
0 0 2 6 1 0 0 2 2 0 0 0 0 0 0 1 0 1 1 0 2 8 0 1 0 0 0 6 0 0 0 0 4 3 0 0 0 0 0 1 0 0 1 3 0 0 0 0 19 3 1 2 5 0 0 1 5 1 0 0 1 1 0 1 0 1 0 1 0 0 0 0 4 1 0 0 2 0 0 0 0 0 0 1 0 0 1 0 0 1 0 1 0 2 0 0 0 0 0 0 
0 2 0 1 7 0 0 2 2 6 0 0 0 0 3 1 0 0 0 0 1 0 0 0 1 0 0 3 0 0 0 0 1 1 0 0 0 0 0 0 6 1 0 0 0 0 0 1 6 1 0 13 0 0 5 0 0 0 0 0 1 1 0 2 0 0 0 0 0 0 0 0 1 0 3 0 0 0 0 0 0 2 0 1 2 0 0 1 0 0 0 0 0 1 3 7 7 1 1 2 
