# Supplementary material for: Transferable Measurements of Heredity in Models of the Origins of Life
Source: PLoS One. 2015 Oct 19;10(10):e0140663. doi: 10.1371/journal.pone.0140663 (PMC4610668; doi:10.1371/journal.pone.0140663)
Supplement: S1 Data — (ZIP) [file pone.0140663.s001.zip › data/gard/pop1/Nmax200/seqs19.txt]

0 2 0 0 2 6 0 1 1 0 0 0 0 3 0 0 1 0 0 3 3 0 0 2 0 0 0 2 0 0 0 0 0 0 0 0 27 0 2 0 0 0 0 0 0 0 0 0 0 0 0 2 0 0 0 1 1 4 0 0 0 0 0 1 2 0 0 0 2 2 5 1 0 0 0 2 1 2 0 0 3 0 1 0 0 5 1 0 0 0 0 0 0 0 0 1 0 6 2 0 
1 1 1 0 0 4 0 2 0 3 0 0 0 1 0 0 1 0 0 5 8 1 2 0 0 0 0 2 0 0 0 1 1 1 0 1 1 1 0 1 0 0 0 1 0 1 0 2 0 0 0 2 0 1 0 1 0 15 0 2 1 1 3 0 8 2 0 0 5 0 4 0 0 0 1 0 0 0 1 0 1 0 0 0 0 4 0 0 0 0 0 2 0 0 1 1 0 0 0 1 
0 3 0 0 1 15 0 0 0 0 2 1 0 1 1 0 2 0 0 2 3 1 0 0 0 0 1 2 1 0 0 0 0 0 0 1 9 0 1 1 0 0 2 0 0 1 0 0 0 0 0 1 0 0 0 2 0 22 0 1 1 0 0 0 2 0 1 0 1 1 1 0 1 1 0 2 0 0 0 0 2 0 0 1 3 4 0 0 0 0 0 0 0 0 0 0 0 1 1 0 
0 0 1 0 2 0 0 2 0 1 0 0 0 1 1 0 0 0 2 12 0 0 0 0 1 0 1 0 0 1 0 1 0 2 0 3 0 0 0 2 0 0 1 1 2 0 0 0 0 0 0 3 0 0 0 2 0 24 0 3 1 0 3 1 2 1 1 1 1 0 1 0 0 0 0 1 0 0 2 1 3 1 0 0 0 0 1 0 0 0 4 0 0 0 3 1 0 0 1 1 
0 1 2 0 4 6 0 0 0 0 0 0 0 0 0 0 0 0 1 14 0 0 0 1 0 1 0 0 1 0 0 0 0 1 1 2 0 0 2 1 0 0 0 1 1 2 0 3 0 2 0 1 0 0 0 4 1 21 0 1 0 0 0 0 3 0 0 1 1 1 0 0 0 0 0 2 0 0 0 0 1 0 3 3 7 0 0 0 0 1 0 0 1 0 0 0 1 0 0 0 
0 2 4 0 3 7 1 1 0 0 1 0 0 4 0 1 4 0 0 9 4 2 0 0 0 0 0 0 0 0 0 0 0 0 1 1 10 0 1 0 0 0 0 0 0 0 0 1 0 0 0 0 0 0 0 1 0 15 0 1 0 1 0 1 2 1 0 0 1 1 1 0 0 1 0 1 0 0 1 0 0 0 3 0 1 4 0 0 0 0 1 2 0 0 0 0 1 0 3 0 
0 1 0 0 0 9 1 2 0 0 0 0 0 0 0 1 1 0 2 8 1 1 0 2 0 1 0 0 0 0 0 0 0 2 0 1 14 0 0 5 0 0 0 0 0 0 0 0 0 0 0 1 0 0 0 1 1 14 0 1 1 0 2 2 1 0 0 0 1 5 6 1 0 0 0 0 1 0 0 1 0 0 0 1 0 0 0 0 0 1 0 0 1 0 0 0 2 2 2 0 
0 3 1 0 0 0 0 1 0 0 0 0 0 0 1 0 0 0 1 2 3 4 0 1 0 0 0 0 0 0 0 0 0 1 0 1 37 0 0 3 0 0 0 1 0 0 0 1 0 0 1 2 1 0 0 0 0 7 0 2 1 0 1 0 6 1 0 0 1 1 2 0 0 0 0 0 0 1 0 0 0 0 0 2 2 5 0 0 0 0 0 0 0 1 0 0 2 0 0 0 
0 3 0 0 1 2 1 0 0 0 0 0 0 2 0 0 0 0 0 0 5 1 0 4 0 0 0 0 0 0 0 0 0 2 0 0 24 0 1 2 0 0 0 0 0 0 0 0 0 0 0 1 1 2 0 0 0 22 0 1 0 0 0 2 5 1 1 1 0 0 2 0 0 0 0 1 0 0 0 1 0 0 0 1 1 4 0 0 0 0 1 0 0 2 0 0 0 0 2 0 
0 0 0 0 0 19 0 1 0 0 0 0 0 0 0 0 0 0 1 3 6 2 0 3 1 0 0 0 0 1 0 0 0 6 0 0 16 0 0 1 0 0 0 1 2 0 0 2 0 0 1 0 0 0 0 0 0 6 0 1 0 0 1 3 9 0 0 2 0 2 0 0 0 0 0 0 0 0 1 0 1 0 0 0 2 3 0 0 0 1 0 0 2 0 0 0 0 0 0 0 
0 1 0 1 0 7 0 1 0 0 2 0 0 0 0 0 0 0 0 9 0 0 0 2 0 0 0 2 1 1 0 0 2 4 0 0 17 1 0 1 0 0 0 0 0 0 0 1 0 0 0 1 0 0 1 0 0 22 0 1 0 1 0 6 0 0 2 0 2 1 2 0 0 0 0 0 0 0 0 0 0 0 0 1 0 2 1 0 0 0 0 0 0 0 0 1 2 1 0 0 
2 2 3 2 0 2 0 2 0 0 1 0 0 3 0 1 0 0 0 5 5 1 0 0 0 0 0 0 0 0 0 0 1 0 0 3 27 1 0 2 0 0 0 0 1 0 0 1 0 1 0 6 0 0 0 0 1 7 0 2 0 0 1 0 2 0 0 0 0 2 3 0 0 0 1 0 0 0 0 0 0 0 0 0 1 3 0 0 0 0 2 0 0 0 2 0 0 0 0 1 
0 5 0 1 2 5 0 1 0 1 0 0 0 0 0 1 1 0 1 5 1 0 0 2 0 0 0 1 0 0 0 0 0 2 0 1 8 0 1 4 0 0 0 1 1 0 0 0 0 1 0 3 0 0 0 3 0 10 0 0 1 0 0 0 5 0 1 1 3 2 3 0 0 0 0 4 0 0 1 0 2 0 0 2 2 0 0 0 0 1 0 0 0 0 2 1 1 3 3 0 
0 3 0 0 3 6 0 2 1 1 0 0 1 1 2 1 0 0 0 1 4 1 0 2 0 0 0 1 0 0 1 0 0 1 1 1 9 0 5 2 0 0 1 1 0 0 0 0 1 0 0 0 0 0 0 1 0 8 0 0 0 0 1 1 5 0 0 0 0 2 0 0 2 0 1 7 0 1 0 0 3 0 1 2 3 2 0 0 0 0 0 0 0 0 1 0 1 1 4 0 
1 0 0 0 0 6 0 2 1 0 1 0 0 1 0 1 0 0 0 0 7 1 1 3 0 0 0 0 0 0 0 0 0 1 0 0 26 0 1 0 0 0 0 0 0 0 0 0 0 0 0 1 0 1 0 0 0 26 1 1 0 0 1 0 2 1 0 1 1 1 0 0 0 0 0 0 0 0 2 0 0 0 0 0 0 5 0 0 0 0 0 0 0 0 0 0 0 2 0 1 
0 3 0 0 0 4 0 4 0 1 0 0 0 0 0 0 0 0 0 1 3 3 0 2 1 0 0 1 0 0 0 2 0 0 0 1 32 0 4 0 0 0 1 0 0 0 0 0 0 0 0 1 0 0 1 0 0 4 1 0 1 1 1 1 2 1 1 0 0 1 2 0 0 1 1 0 0 1 1 0 1 0 7 0 0 5 0 0 0 0 0 0 0 0 0 0 0 1 0 1 
0 2 1 2 4 7 0 0 0 2 0 0 0 3 0 0 1 0 1 5 2 0 0 0 0 1 0 2 0 0 0 2 1 2 0 3 2 0 0 4 0 0 1 0 0 0 0 0 0 0 0 6 0 1 0 0 1 13 0 3 0 0 3 3 1 1 0 0 1 1 2 1 0 0 0 2 0 1 0 0 1 0 0 0 2 3 0 0 0 0 1 0 1 0 1 0 1 0 0 2 
0 2 0 0 1 0 0 0 0 1 1 0 2 0 1 0 2 0 0 1 3 1 0 1 0 0 0 0 1 0 0 1 0 0 0 0 21 0 0 1 0 1 0 2 0 1 0 0 0 0 0 2 0 0 0 0 0 27 0 1 1 0 1 0 10 0 0 1 1 0 0 0 0 0 0 0 0 0 0 0 0 0 0 3 1 2 0 1 0 0 0 0 0 1 1 0 0 0 3 0 
0 1 0 0 0 0 1 0 0 0 0 0 0 0 0 0 0 0 0 5 1 3 0 2 0 0 0 0 0 0 0 0 0 1 0 1 23 0 1 2 0 0 0 0 0 0 0 0 1 0 0 0 0 0 0 1 0 39 0 3 0 0 0 0 1 0 0 0 0 2 0 0 0 0 1 0 0 0 0 0 0 0 0 0 2 0 0 0 0 0 0 0 0 2 0 0 2 3 2 0 
0 1 1 0 3 5 0 0 0 0 1 1 0 1 0 0 0 0 2 10 2 0 0 0 0 0 1 1 0 0 0 0 0 0 0 1 1 0 3 4 0 1 0 0 0 0 0 0 0 1 0 1 0 1 0 1 1 20 0 2 0 0 2 0 0 0 0 0 1 2 1 0 1 0 0 4 0 0 1 0 1 0 0 3 2 4 0 0 0 1 0 1 1 0 0 0 4 5 0 0 
0 2 0 0 0 20 0 0 0 0 1 0 0 2 0 0 0 0 0 3 7 2 0 0 0 2 0 0 0 0 0 0 0 0 0 3 11 0 0 2 0 0 0 0 2 0 0 0 0 0 0 7 0 0 0 0 1 9 0 0 0 0 0 2 10 2 1 0 0 0 1 0 0 0 0 0 1 1 0 1 0 0 0 0 0 4 0 0 0 0 0 0 2 0 0 0 1 0 0 0 
0 0 0 3 0 4 0 0 0 2 2 0 0 0 0 0 0 0 1 13 0 0 0 0 0 0 0 1 0 0 0 1 0 3 0 0 3 1 0 1 0 0 2 0 0 0 1 0 0 0 0 5 1 3 0 2 1 23 0 0 1 0 3 4 0 1 1 0 0 2 1 0 0 0 0 0 1 1 0 1 0 0 0 0 5 0 1 0 0 0 0 0 0 0 0 0 1 1 3 0 
0 1 0 0 1 8 0 1 0 0 1 0 1 0 0 0 0 0 0 0 6 1 0 1 0 1 1 0 0 0 0 2 2 0 0 0 28 0 3 1 0 0 0 0 0 0 0 0 0 0 0 1 0 0 0 0 0 1 0 0 0 0 0 1 5 0 0 0 1 0 5 0 0 0 0 0 1 1 0 0 0 2 2 2 3 11 0 1 0 0 1 0 2 0 0 0 0 0 1 0 
0 5 1 0 1 2 0 1 0 2 0 1 0 0 1 0 2 1 2 3 5 1 0 0 0 0 0 1 0 1 0 0 0 1 1 2 6 0 0 4 0 0 0 0 0 0 1 0 0 0 0 3 0 0 1 1 0 15 1 0 0 0 2 0 2 0 0 0 3 1 10 0 0 0 0 0 0 0 0 0 2 0 0 0 5 3 3 0 0 0 0 0 0 0 0 0 2 0 1 0 
0 3 2 0 0 5 1 2 0 0 0 0 0 2 0 1 0 0 1 7 5 1 0 4 0 0 0 0 0 0 0 0 0 2 0 0 2 0 0 3 0 0 0 0 0 0 0 0 0 2 0 2 1 0 0 2 0 9 4 4 0 0 0 0 3 0 0 0 1 3 6 0 0 0 0 0 0 0 0 0 0 0 0 0 4 8 2 0 0 0 0 0 0 0 1 0 4 3 0 0 
0 3 0 0 0 11 0 0 3 1 0 0 0 1 0 0 5 0 0 2 2 1 0 1 0 0 0 0 1 0 0 0 0 1 0 2 12 2 3 1 1 0 1 0 0 0 0 0 0 0 0 0 0 0 0 2 0 19 0 0 0 0 0 2 1 0 1 0 0 0 3 0 0 0 1 1 0 0 0 0 1 0 3 4 0 3 0 0 0 0 0 0 0 0 1 1 0 1 2 0 
0 0 0 0 2 3 1 0 0 0 0 0 0 0 0 0 0 0 0 12 4 0 0 0 0 0 0 1 0 0 0 1 0 7 0 0 7 0 0 2 0 0 0 0 0 1 0 2 0 0 0 3 0 2 0 3 1 24 0 1 0 1 0 2 5 0 0 0 0 1 0 0 0 0 0 0 0 1 0 0 0 1 0 2 4 0 1 0 0 0 0 0 1 0 0 0 2 1 1 0 
0 4 0 0 3 14 1 0 0 0 2 0 0 0 0 0 0 0 0 5 3 0 0 1 0 0 0 0 2 0 0 0 0 6 0 0 0 0 3 1 0 1 0 1 1 0 0 0 0 2 0 2 2 1 0 0 0 10 0 1 1 0 1 0 6 0 0 0 0 3 3 1 0 0 0 2 0 0 1 0 1 0 0 2 1 3 2 0 0 0 1 0 0 0 0 0 1 3 1 1 
0 0 0 0 5 26 0 1 0 0 0 0 0 2 0 0 0 0 0 9 0 0 0 0 0 0 0 1 0 1 0 2 0 1 0 0 2 0 4 0 0 0 1 1 0 0 0 2 1 0 0 0 0 0 0 2 0 13 1 2 1 0 1 0 0 0 0 0 0 2 2 0 0 1 0 2 0 0 0 0 0 0 4 1 3 2 0 0 0 0 0 0 2 0 1 0 1 0 0 0 
0 3 0 0 0 2 0 7 0 0 0 0 0 1 0 1 0 0 1 0 3 1 0 2 0 0 0 1 2 0 0 1 1 0 0 1 13 3 0 0 0 1 0 0 0 0 0 0 1 0 1 1 0 1 0 0 0 27 1 1 0 0 1 2 0 2 0 0 1 0 0 1 0 1 0 1 1 1 0 1 0 0 2 0 0 7 0 0 0 0 0 0 0 1 0 0 0 0 1 0 
0 1 0 0 1 17 1 0 0 0 0 0 0 1 0 0 1 1 1 4 3 0 0 0 0 0 0 1 0 1 1 0 0 1 0 1 1 0 3 2 0 0 0 1 0 0 0 0 0 0 0 4 0 1 0 1 0 11 0 3 0 1 1 3 11 0 0 0 1 3 2 0 0 1 0 2 0 0 0 0 1 0 3 0 2 0 2 1 1 0 0 0 0 0 0 0 0 1 0 1 
0 1 0 0 0 2 0 3 0 1 0 0 0 0 0 0 0 0 1 0 11 3 0 1 0 0 0 0 0 0 0 3 0 0 0 0 33 0 0 0 0 0 1 2 0 0 0 0 0 0 0 3 1 1 0 0 1 8 0 0 0 0 0 2 12 0 0 1 0 0 2 0 0 0 0 0 0 0 1 0 0 0 0 0 0 1 0 0 0 0 0 0 0 0 1 0 0 3 1 0 
1 1 0 0 1 2 0 1 3 1 0 0 1 0 0 1 0 0 1 6 1 0 0 1 1 0 0 2 0 1 0 0 0 2 1 1 25 0 4 0 0 0 0 0 1 0 0 0 0 0 0 0 0 0 0 0 1 12 0 1 0 0 2 2 0 0 2 3 1 1 2 0 0 0 0 1 0 2 0 0 0 1 0 3 0 0 1 1 0 2 2 0 0 0 0 0 1 0 0 0 
0 2 0 1 0 2 0 0 0 1 0 0 0 1 0 1 0 0 0 5 3 0 1 0 0 0 0 0 1 1 0 0 1 2 0 2 4 1 0 4 0 0 0 1 1 0 0 1 1 0 1 0 0 0 0 0 0 17 0 1 1 0 0 3 7 2 0 1 0 0 2 0 0 0 1 0 0 0 3 0 1 1 0 2 6 6 0 0 0 0 0 0 0 0 1 1 4 1 1 0 
0 1 0 0 2 20 0 0 0 0 0 0 0 0 0 0 2 0 0 0 3 1 0 2 0 0 0 0 0 0 1 0 0 0 0 0 8 0 4 0 0 0 0 1 0 0 0 0 0 0 0 0 0 1 1 0 0 2 0 0 0 0 0 0 14 0 0 1 5 2 2 0 0 3 0 1 0 1 0 1 3 0 2 0 4 2 1 0 1 0 0 0 1 0 1 0 2 0 4 0 
0 3 0 0 1 9 0 2 0 0 0 0 0 4 0 0 0 0 0 0 8 4 0 2 0 0 0 0 0 1 0 0 0 0 0 0 29 0 0 1 0 0 0 0 0 0 0 0 0 0 1 0 0 0 0 0 0 6 1 0 1 0 0 0 8 0 0 0 1 0 4 0 0 0 0 1 0 1 0 0 0 0 0 0 3 7 0 1 0 0 1 0 0 0 0 0 0 0 0 0 
0 1 0 0 2 21 1 1 0 0 0 0 0 1 0 0 2 0 1 0 1 0 0 0 0 1 0 0 1 0 1 4 0 5 0 1 0 0 0 0 1 1 1 0 1 0 0 0 0 0 1 0 0 3 0 0 0 2 0 1 0 0 0 3 0 3 0 1 4 5 4 0 0 3 0 1 0 0 0 0 4 1 0 3 1 0 0 1 0 0 0 0 3 0 0 0 2 0 6 0 
0 3 1 1 0 9 0 3 0 0 2 0 0 0 0 0 0 0 0 4 4 0 0 1 0 0 0 1 0 0 0 0 1 0 0 0 1 0 0 2 0 0 0 0 0 1 0 0 0 2 0 3 0 0 0 1 0 20 0 1 1 0 0 0 8 0 0 1 1 0 1 0 0 0 0 0 0 0 0 0 2 0 0 0 7 1 0 0 0 0 0 0 1 0 3 0 1 0 11 1 
0 1 1 0 2 6 0 0 0 1 1 1 0 2 1 0 0 0 0 0 5 2 0 0 0 0 0 0 0 0 2 0 0 1 0 0 32 4 1 0 0 0 0 0 0 0 0 0 0 0 0 1 0 0 0 0 0 15 0 1 0 0 0 3 3 0 1 0 1 0 2 0 0 2 0 2 0 2 0 0 0 0 0 0 0 3 0 0 0 0 1 0 0 0 0 0 0 0 0 0 
0 3 0 2 0 26 0 0 2 1 0 0 0 0 0 1 3 0 0 2 2 1 0 0 0 1 0 0 2 0 0 1 1 0 0 0 16 0 1 0 0 0 0 0 1 0 0 0 1 1 0 5 1 1 0 1 1 5 0 4 0 0 0 0 1 0 0 0 0 1 4 0 0 0 0 0 0 0 0 0 2 0 0 0 2 2 0 0 0 0 0 0 0 0 0 0 1 0 1 0 
0 1 0 2 1 2 0 1 2 0 0 0 0 2 0 1 0 0 1 2 5 2 0 0 0 0 1 0 0 0 0 1 0 0 0 0 24 0 2 0 1 0 0 0 0 0 1 1 0 0 0 1 0 4 0 1 0 13 0 0 0 0 0 1 2 0 0 0 0 1 2 0 0 0 0 1 0 0 1 0 0 0 2 0 3 4 1 0 0 2 1 1 0 1 0 0 3 0 0 2 
0 2 0 0 0 27 0 1 0 0 0 0 1 2 0 0 0 1 0 2 5 1 0 2 0 0 0 2 1 0 0 0 0 0 0 0 21 0 0 3 0 0 1 0 0 0 0 1 0 0 0 0 0 0 1 0 1 8 1 0 0 0 0 0 1 0 0 1 2 1 1 0 0 0 0 1 0 0 0 0 1 0 2 0 1 3 0 0 0 0 1 0 0 0 0 0 0 0 1 0 
0 2 0 0 1 23 0 1 1 0 0 1 0 1 0 0 2 0 0 2 1 1 0 0 0 1 0 1 0 0 0 2 0 2 0 4 0 0 7 4 0 0 0 1 0 0 1 0 0 0 0 0 1 2 1 0 0 8 1 3 0 0 0 1 3 0 0 1 0 0 2 0 0 0 0 3 0 1 3 0 2 1 5 1 0 0 0 0 0 0 0 0 1 0 0 0 0 0 1 0 
0 0 1 0 0 1 0 1 0 2 1 0 0 0 0 0 1 0 1 8 1 2 0 0 0 0 0 0 0 1 0 1 1 0 0 1 14 0 0 3 0 0 0 1 0 0 0 1 1 1 1 3 0 0 0 2 0 22 0 0 0 0 1 0 6 1 0 2 0 1 1 0 0 0 0 0 0 0 0 0 0 0 0 1 8 1 0 0 0 0 0 1 0 0 0 0 4 1 0 0 
0 3 0 1 0 4 2 0 0 1 0 0 0 0 0 0 0 0 0 7 0 1 0 0 2 0 0 0 0 0 0 0 0 4 0 6 0 0 0 1 0 0 0 0 0 0 0 0 0 0 0 4 0 0 0 1 0 28 0 0 0 0 0 5 0 0 0 0 0 6 2 0 0 0 0 2 0 0 0 0 0 1 0 0 9 0 2 0 1 0 0 0 0 1 1 0 3 1 1 0 
1 0 1 0 0 2 1 0 0 0 0 0 0 0 0 0 0 0 0 7 0 1 0 0 0 0 0 0 0 0 0 2 0 3 0 2 24 0 0 2 0 0 0 1 0 0 0 1 0 0 0 0 0 0 0 3 0 29 0 0 1 0 1 1 0 0 1 0 0 5 0 0 0 1 0 0 0 1 0 0 0 0 0 1 2 0 0 0 0 0 0 0 0 1 1 1 0 3 0 0 
0 2 0 0 0 18 0 1 0 2 1 0 0 0 0 0 0 0 0 1 2 3 0 0 0 1 0 1 0 1 0 0 0 0 0 0 27 0 0 0 1 0 0 0 0 0 0 0 0 0 0 0 0 0 0 0 0 19 0 0 0 0 2 0 3 0 0 0 0 0 0 2 0 1 1 0 0 0 0 0 0 0 0 0 0 2 0 0 0 0 4 0 2 1 1 0 0 0 0 1 
0 1 0 0 1 5 0 2 0 0 0 0 0 1 0 2 0 1 0 1 3 0 0 0 0 0 0 1 1 1 0 0 1 4 0 1 9 0 0 2 0 0 1 0 0 0 0 0 0 0 0 2 0 0 0 0 0 31 0 1 0 0 1 2 5 1 0 0 3 1 0 0 0 0 0 1 0 0 0 0 2 1 0 3 0 2 2 0 0 0 0 0 1 1 1 0 0 0 0 1 
0 1 0 0 1 12 0 2 0 0 0 0 0 0 0 0 1 0 0 0 9 1 1 2 0 1 0 0 0 0 0 2 0 0 0 2 16 0 1 2 0 0 0 0 0 0 0 1 0 0 0 2 0 0 0 0 1 13 0 0 0 0 0 0 18 0 0 0 0 1 0 0 0 0 0 0 0 0 0 0 0 0 0 0 1 2 0 1 0 0 0 0 0 1 2 0 2 1 0 0 
0 4 2 3 0 7 0 2 0 0 3 0 0 1 0 0 0 0 0 4 1 0 0 0 0 0 1 2 0 0 0 3 0 1 0 0 6 0 3 2 0 0 1 0 0 0 1 0 0 0 0 6 0 1 0 1 0 8 0 3 0 0 0 1 1 0 1 0 1 4 3 0 0 1 0 0 0 1 0 1 0 0 4 0 7 3 0 0 0 1 0 0 1 0 0 0 1 2 1 0 
0 1 0 0 1 14 0 1 0 0 1 0 0 0 1 0 0 0 0 6 9 0 0 0 0 0 1 0 0 1 0 0 0 2 0 1 2 0 0 0 0 0 0 0 2 0 0 1 1 1 0 8 1 1 0 1 2 14 0 1 0 0 0 0 10 0 0 0 2 0 0 0 0 1 0 2 0 0 0 0 2 0 0 0 0 6 0 0 0 0 0 0 1 0 1 0 0 0 1 0 
0 6 0 0 1 0 0 1 0 0 0 0 1 1 0 0 1 0 1 0 4 2 0 4 0 0 0 1 1 0 0 0 0 3 0 2 29 0 0 3 0 0 0 2 0 0 0 0 0 0 0 1 0 0 0 0 0 1 0 2 0 0 0 0 8 1 0 0 1 0 3 0 1 0 0 0 1 2 0 0 1 0 0 2 0 3 0 1 1 0 0 0 1 0 1 0 0 0 5 1 
0 2 0 1 1 11 0 0 0 0 0 0 1 0 0 0 0 0 0 1 2 2 0 0 1 0 1 1 0 0 0 0 0 2 0 3 20 0 4 1 0 0 0 1 0 0 0 0 0 0 0 4 0 0 0 0 1 12 1 0 1 0 0 2 5 0 1 3 0 0 3 0 0 0 0 1 0 0 0 0 0 0 4 1 1 2 0 0 0 0 1 0 0 1 0 0 1 0 0 0 
1 4 0 0 2 5 0 0 0 2 0 0 0 0 0 0 2 0 1 0 6 2 0 1 0 0 0 0 0 0 0 0 0 1 0 3 22 0 4 1 0 0 0 0 0 0 0 0 0 0 0 0 0 0 0 0 0 1 1 0 1 0 0 3 4 0 0 0 0 0 3 0 0 0 0 0 2 1 0 0 0 0 4 1 1 5 0 1 0 0 1 0 0 0 0 0 0 1 13 0 
0 1 0 0 2 2 0 3 0 0 0 0 0 0 0 0 0 0 3 4 4 2 1 3 0 0 0 0 0 0 0 1 0 0 0 0 24 0 0 0 0 0 1 1 0 0 0 1 0 1 0 1 0 0 0 2 0 9 0 0 0 0 1 2 2 4 0 0 0 0 3 0 0 0 0 0 1 0 0 0 0 0 0 0 3 13 1 0 0 0 0 0 0 0 0 1 0 1 1 1 
0 2 0 0 2 8 0 4 0 0 1 0 0 0 0 0 0 0 0 1 1 1 0 1 1 1 0 0 0 1 0 0 0 2 0 1 13 0 6 1 2 0 0 2 0 0 0 1 0 2 0 0 1 3 0 1 0 3 1 1 1 0 0 3 5 2 0 0 0 0 0 0 0 0 0 0 0 0 0 0 1 0 11 3 3 2 1 0 0 0 1 1 0 1 0 0 1 0 0 0 
0 1 0 0 0 2 1 3 0 1 0 0 0 1 0 0 3 1 3 1 5 1 0 1 0 0 0 0 0 0 0 1 0 2 0 2 30 0 1 2 0 0 0 0 0 1 0 0 0 1 0 1 0 1 0 0 0 5 1 0 1 0 0 0 1 0 0 0 3 0 3 0 0 0 0 0 0 0 0 0 4 1 0 2 1 4 3 0 0 0 1 0 0 0 3 0 0 0 0 1 
0 0 0 0 0 12 0 1 1 0 0 1 0 1 0 0 0 2 0 0 5 6 0 0 0 0 0 1 0 0 0 0 0 2 0 0 29 0 0 0 0 0 1 0 1 0 0 0 0 0 0 2 0 1 0 0 1 7 0 0 4 0 0 2 10 0 0 0 0 0 0 0 0 0 0 1 0 0 0 0 0 0 2 4 1 0 0 0 0 0 0 1 0 0 0 0 0 0 1 0 
1 3 1 0 3 22 0 0 0 0 1 0 0 1 2 0 0 0 2 0 1 0 0 1 0 0 0 1 0 0 0 0 0 3 0 2 10 0 1 1 0 0 0 1 0 0 0 0 0 0 1 1 0 0 0 0 0 6 0 3 0 1 3 2 1 1 1 1 0 0 5 0 0 1 0 2 0 0 1 1 0 0 1 0 0 7 0 1 0 1 0 0 1 0 0 0 0 0 1 0 
0 1 1 0 0 23 0 0 0 1 2 0 0 0 0 0 0 1 1 0 5 4 0 4 0 0 0 1 0 0 0 1 1 1 0 1 21 0 0 2 0 0 1 0 0 0 0 0 1 0 0 1 0 0 0 1 0 3 0 1 0 0 0 0 1 0 2 0 0 1 1 0 0 0 0 0 0 0 0 0 2 0 0 1 2 3 1 1 0 1 0 0 2 0 0 0 0 0 3 0 
0 0 0 0 0 1 0 4 0 2 0 0 0 0 1 1 3 0 2 0 8 2 0 0 0 0 0 0 0 0 0 0 0 0 0 0 20 1 0 1 1 0 0 1 0 0 0 0 0 0 0 2 0 0 0 0 0 8 1 2 1 0 0 0 12 1 0 0 5 0 0 0 0 0 0 1 0 2 0 0 5 1 0 0 0 3 0 0 0 0 2 0 0 0 0 0 0 0 6 0 
0 3 0 0 1 5 0 2 1 0 0 0 0 0 0 0 1 1 2 0 2 4 0 0 0 0 0 0 0 0 0 0 0 2 0 0 34 0 0 0 0 0 0 0 0 0 0 1 0 0 0 0 0 0 0 0 0 17 0 1 0 0 0 4 3 2 0 0 0 1 2 0 0 0 0 1 0 0 0 0 1 0 0 3 1 2 0 0 0 1 0 0 0 0 0 0 0 1 1 0 
0 0 0 1 1 3 0 1 0 0 0 2 0 0 0 0 0 0 1 12 0 0 2 0 0 0 0 0 0 0 0 0 2 0 0 2 5 0 0 2 0 1 0 0 1 0 0 2 0 1 0 5 0 3 0 1 0 42 0 0 0 0 0 0 1 0 0 0 0 2 0 0 0 0 0 0 0 0 0 2 1 0 0 0 1 0 0 0 0 0 0 0 0 0 1 0 0 1 0 1 
1 2 0 0 3 8 0 1 1 0 0 0 0 0 0 0 0 0 0 1 5 2 1 2 1 0 0 0 1 0 0 0 0 1 0 0 31 0 3 0 0 0 0 0 1 0 0 0 0 0 0 0 0 0 0 1 0 0 0 0 1 0 0 3 4 3 0 0 0 0 2 0 0 0 0 1 0 0 2 0 0 1 4 2 1 7 0 0 0 0 0 1 0 0 0 1 0 1 0 0 
1 0 0 0 0 10 1 0 1 0 0 2 0 1 1 0 0 0 0 0 3 0 0 1 0 0 0 2 1 0 0 0 1 2 0 2 14 1 0 2 0 0 0 1 0 1 0 0 0 1 0 0 0 1 0 0 0 19 0 1 0 0 0 1 4 2 0 0 0 1 3 0 0 0 0 0 0 0 1 0 0 0 0 0 4 5 1 0 0 0 0 0 0 1 0 3 1 1 2 0 
0 1 0 0 0 39 0 0 0 0 0 0 0 0 0 1 1 0 1 0 6 0 0 0 0 0 0 0 0 0 0 3 0 1 0 1 3 0 0 1 1 0 0 1 0 0 0 0 0 0 0 0 0 0 0 0 0 3 0 0 0 0 0 1 7 6 0 0 0 0 1 0 0 1 0 0 0 0 2 0 0 0 0 3 3 5 1 0 1 0 0 0 3 0 0 0 1 0 2 0 
1 0 0 1 0 14 0 0 2 0 1 0 0 1 0 0 0 0 0 0 6 0 0 0 0 0 0 1 0 0 0 1 0 2 0 1 20 0 2 0 0 0 1 0 1 1 0 0 0 0 0 3 1 1 0 0 1 5 0 1 2 1 1 1 9 0 0 0 0 6 0 0 0 0 1 1 0 0 1 0 0 0 0 4 1 3 0 1 0 0 0 0 0 0 0 0 0 0 0 0 
0 4 0 0 1 5 0 0 0 0 0 0 0 0 1 0 0 0 1 2 4 0 0 1 0 0 1 0 1 0 0 1 0 1 0 0 10 0 4 2 0 0 1 1 0 0 0 0 0 0 0 1 0 1 0 0 0 8 0 0 3 0 5 2 12 0 0 0 1 0 4 0 0 0 1 0 0 1 2 0 4 0 3 1 1 2 0 1 0 0 0 0 1 0 0 0 0 0 5 0 
0 3 0 0 0 2 1 1 0 0 0 1 0 0 0 0 1 0 0 1 4 1 0 2 0 0 1 1 0 0 1 0 0 0 0 1 10 0 0 0 0 0 2 1 0 1 0 0 0 0 0 8 1 0 0 0 1 13 1 0 2 1 3 0 7 0 0 0 1 0 4 0 1 0 2 2 0 0 0 2 2 0 0 0 6 1 0 0 0 1 2 0 0 0 0 0 2 0 2 0 
0 2 1 0 3 10 0 1 0 0 0 0 0 0 0 1 0 0 0 0 3 1 2 0 0 0 0 0 1 0 1 0 2 1 1 1 18 0 3 2 0 0 0 1 0 0 0 2 0 0 0 0 0 0 0 2 0 14 0 0 0 0 0 3 5 0 0 0 0 0 2 0 0 1 0 2 0 0 0 0 1 0 4 2 1 2 0 0 0 1 0 0 0 2 0 1 0 0 0 0 
0 0 0 0 0 5 0 0 0 0 0 0 0 0 0 1 0 0 0 17 2 1 0 0 0 1 0 2 0 0 0 1 1 5 0 0 1 0 0 0 0 0 0 0 1 0 0 0 0 0 0 4 0 0 0 2 1 23 0 0 0 0 0 3 7 0 0 0 1 0 0 0 1 2 0 1 0 0 2 0 0 2 0 2 3 3 0 0 0 0 1 0 1 0 0 0 1 2 0 0 
0 2 0 0 4 12 1 1 1 0 0 2 0 0 0 0 0 0 0 2 0 0 0 1 0 1 1 0 4 0 0 0 0 1 0 0 5 3 8 0 0 1 1 1 0 0 0 0 0 0 0 0 0 0 0 0 0 8 0 2 0 1 0 0 1 2 0 0 0 1 1 0 0 0 0 3 0 3 0 2 1 0 12 2 0 1 2 0 0 1 1 0 1 0 1 0 0 1 1 0 
0 0 2 0 0 12 1 1 0 0 0 0 0 3 0 0 0 1 1 1 2 0 0 2 1 0 0 1 0 0 0 1 0 0 0 0 9 1 0 1 0 0 3 0 0 1 1 0 0 1 1 4 1 1 0 0 0 16 1 3 0 1 1 1 4 0 0 0 1 0 1 0 0 0 0 0 1 0 0 0 1 0 0 1 0 3 0 0 0 0 0 0 0 0 1 0 1 3 7 0 
0 4 6 0 0 1 0 4 0 1 0 1 0 4 0 0 0 0 0 0 8 2 0 0 0 0 0 0 0 1 1 1 1 0 0 0 22 0 0 0 0 0 1 1 0 0 0 1 2 1 1 2 0 0 0 0 0 1 0 0 0 0 2 0 7 1 0 1 0 0 4 0 0 0 0 0 0 0 2 1 0 0 1 0 0 12 0 0 0 0 0 0 0 0 0 0 0 1 1 0 
0 1 1 0 0 10 0 2 0 0 2 0 0 0 0 0 0 0 0 0 0 2 0 3 0 0 0 0 1 0 0 0 0 1 0 0 26 1 0 0 0 0 1 0 1 1 0 1 0 0 0 0 0 0 0 0 0 30 0 1 0 0 1 1 0 0 0 0 0 0 3 0 1 0 0 0 0 4 0 0 0 0 0 1 0 1 0 0 0 0 0 0 1 1 0 0 0 0 0 1 
0 2 0 0 0 2 0 1 0 1 1 0 0 0 1 0 0 0 0 7 2 0 0 0 0 1 0 2 1 0 0 0 0 1 0 1 14 0 1 1 0 0 0 0 0 0 0 0 1 0 0 4 1 2 0 1 0 27 0 1 0 0 1 3 2 0 0 0 1 2 4 0 1 0 0 0 0 1 0 0 0 0 0 1 1 3 0 0 0 0 0 0 0 1 0 0 3 0 0 0 
0 2 0 0 0 5 0 2 0 6 0 1 1 1 1 0 4 0 1 0 6 1 0 0 0 2 1 0 0 0 0 0 0 2 0 2 15 0 0 1 0 0 1 0 0 0 0 0 0 0 0 0 0 0 0 1 0 3 0 0 2 0 0 2 3 0 0 1 3 1 3 1 0 0 0 0 1 1 1 0 2 0 0 2 1 2 0 0 0 0 3 0 0 0 0 1 1 2 8 0 
1 0 1 0 0 11 0 0 0 1 1 0 0 0 1 0 0 1 0 3 8 4 1 1 0 0 0 0 0 0 0 0 0 0 0 1 14 0 1 1 0 0 1 1 0 0 0 1 0 0 0 0 0 2 0 0 0 9 0 1 0 0 1 0 16 0 0 0 1 0 3 0 0 1 0 0 0 1 0 0 0 0 0 0 5 4 1 0 0 0 0 0 0 0 1 0 0 0 0 0 
0 1 0 0 1 4 1 2 0 1 0 0 0 0 4 1 1 1 0 12 0 1 0 1 0 0 0 0 0 0 0 0 1 1 0 1 17 0 2 1 1 0 0 0 0 0 0 0 0 0 0 0 0 0 0 0 0 19 0 0 0 1 0 1 0 0 0 1 0 5 0 0 0 0 0 0 1 0 0 0 0 0 9 1 0 1 0 0 0 0 0 0 0 0 0 0 2 3 1 0 
0 2 0 0 1 0 0 1 0 0 1 0 0 2 0 0 1 0 0 5 5 0 0 0 0 0 0 0 0 0 0 0 0 0 0 0 10 0 1 0 0 0 0 0 0 0 0 0 0 1 0 0 1 1 0 2 0 20 0 1 1 0 0 1 3 0 0 1 2 3 1 0 0 1 0 0 1 0 0 0 1 0 0 3 5 8 0 0 0 0 0 0 0 0 0 0 5 2 6 1 
0 2 0 0 6 3 0 4 2 0 0 0 0 2 0 0 0 0 0 0 11 1 0 0 0 0 0 1 1 0 0 0 0 0 0 0 9 1 8 0 0 0 0 1 0 0 0 1 0 0 0 1 1 2 1 0 0 2 1 1 0 0 0 0 9 0 0 1 0 0 0 0 0 0 0 0 0 1 0 0 0 0 12 2 5 3 0 0 0 1 0 0 0 0 1 0 1 0 2 0 
0 0 0 0 0 0 0 0 0 0 0 1 0 1 1 0 0 0 0 10 2 0 0 2 1 0 1 0 0 0 0 0 0 1 0 2 7 0 0 4 0 1 0 1 0 0 0 1 0 1 2 6 0 0 0 1 0 31 0 2 0 0 1 1 6 0 0 1 0 1 0 0 0 0 0 0 0 0 0 0 0 0 0 0 4 0 0 0 0 1 0 0 0 1 2 1 2 0 0 0 
0 7 0 0 0 7 0 3 0 1 0 1 0 2 0 0 0 0 0 0 5 1 0 1 2 0 0 0 1 0 0 0 0 0 0 0 24 0 0 1 0 0 1 0 0 0 0 0 0 0 0 2 0 0 1 1 0 0 0 0 0 0 2 1 4 0 0 1 0 1 5 0 1 0 1 0 0 1 0 0 0 1 0 3 2 13 0 0 0 0 0 0 1 0 0 1 1 0 0 0 
0 0 0 0 0 2 1 4 1 0 0 0 0 5 0 1 2 0 0 0 3 2 0 0 0 0 0 0 1 0 0 1 2 5 0 0 27 3 0 1 0 0 1 0 0 0 0 0 0 1 1 2 0 0 0 0 1 9 0 0 0 0 1 5 4 3 0 0 0 0 0 0 0 0 0 0 0 1 1 1 1 0 0 0 0 0 0 0 0 0 1 1 1 0 0 0 0 0 4 0 
0 2 1 0 0 4 1 2 0 0 1 0 0 0 0 1 6 0 0 3 1 0 0 1 0 0 0 0 0 0 0 1 0 3 0 1 5 0 1 3 0 0 0 0 0 0 0 0 0 0 0 1 1 0 1 2 0 16 1 2 0 1 0 0 1 0 0 1 1 1 6 1 0 0 0 0 0 0 0 0 9 0 2 0 3 3 0 0 0 0 0 0 1 1 0 1 1 1 5 0 
0 4 0 0 1 12 1 5 1 1 0 0 0 0 1 0 1 1 0 0 3 0 0 1 1 1 1 0 0 0 0 1 1 7 0 3 3 0 0 3 0 0 0 1 1 0 0 0 0 0 0 0 0 1 1 0 0 14 0 1 0 0 1 2 2 0 0 0 0 1 9 0 0 0 0 0 0 0 0 1 2 0 0 1 1 4 0 0 0 0 0 0 1 0 0 0 0 0 3 0 
1 0 1 1 3 3 2 1 1 0 2 0 0 0 0 0 0 0 1 0 3 3 0 2 0 0 0 0 0 0 0 0 0 3 0 1 27 0 3 0 0 0 0 0 0 0 0 0 0 0 0 0 0 0 0 1 0 0 0 0 0 0 5 2 2 2 0 0 0 0 1 0 1 0 1 4 0 0 1 0 0 0 7 5 2 6 1 0 0 1 0 0 0 0 0 0 0 0 0 0 
1 2 0 1 0 6 0 0 0 1 2 0 0 1 0 0 0 0 0 0 5 1 0 2 0 0 0 0 0 0 0 0 0 0 0 0 20 0 3 5 0 0 0 0 0 0 0 0 0 0 0 4 1 0 0 0 1 6 0 0 2 0 2 1 2 0 1 0 0 2 3 0 0 1 1 0 1 0 0 0 1 1 4 2 1 6 0 0 1 0 0 0 0 0 1 0 0 1 3 1 
0 0 0 1 3 5 0 0 0 0 0 0 0 0 1 0 0 0 0 5 0 1 0 4 0 0 0 1 0 0 0 1 0 3 1 2 3 0 6 2 0 0 1 0 0 0 1 0 0 0 0 1 0 0 1 0 0 25 1 1 0 0 0 4 0 0 1 0 0 0 1 1 1 0 0 7 0 0 0 1 0 1 4 2 2 1 0 0 0 0 0 0 0 0 0 0 3 0 0 1 
0 3 0 0 0 9 0 2 0 0 0 0 0 1 0 0 0 0 0 2 7 1 0 0 0 0 0 0 0 2 0 1 0 1 0 0 11 1 1 0 0 0 1 0 0 0 2 0 0 1 0 0 0 0 0 0 0 13 1 1 1 0 1 1 11 0 2 1 0 0 3 0 0 0 1 0 0 1 0 0 0 0 0 1 1 6 1 1 0 0 0 0 1 0 1 0 0 4 0 1 
0 0 0 0 1 9 0 7 0 0 0 1 0 1 0 1 2 0 0 0 3 1 2 1 1 0 0 1 0 1 0 1 3 1 1 2 2 0 1 3 0 0 0 0 0 0 0 0 1 1 0 0 1 1 0 1 0 7 1 1 1 0 0 0 2 0 0 0 3 1 4 0 0 1 0 1 0 0 0 0 7 2 0 0 2 10 0 0 0 0 0 0 1 0 1 0 0 0 2 2 
0 1 0 1 1 9 0 3 0 1 0 0 0 0 0 0 0 0 1 0 3 2 0 1 1 0 0 0 0 0 0 0 0 1 0 1 27 2 0 0 0 0 0 0 0 0 1 0 0 1 0 7 0 0 0 0 0 17 1 1 0 1 0 2 1 0 1 0 0 1 4 0 0 0 0 0 0 0 1 0 0 0 0 0 1 4 0 0 0 0 0 0 1 0 0 0 0 0 0 0 
0 1 0 0 0 0 0 0 0 0 1 0 0 0 0 0 0 0 0 8 2 0 0 0 0 0 0 0 0 0 0 0 0 1 0 3 11 0 0 3 1 0 0 1 0 0 0 0 0 0 0 12 0 0 0 1 3 35 0 2 0 0 1 0 1 0 1 0 1 1 1 0 0 0 0 0 0 0 0 0 1 0 0 4 2 1 0 0 1 0 0 0 0 0 0 0 0 0 0 0 
0 3 0 0 0 10 2 2 0 0 0 0 0 1 0 1 3 0 1 0 3 2 0 0 0 1 0 0 0 0 0 1 2 5 0 0 24 0 0 1 0 0 2 0 0 0 0 0 0 0 0 0 0 0 0 0 0 7 0 0 0 0 0 4 3 2 0 0 0 2 3 0 0 0 0 0 0 0 0 0 1 0 0 5 0 2 0 0 1 0 0 0 0 0 0 0 1 3 2 0 
0 1 3 0 0 19 0 3 0 0 0 0 1 0 0 0 2 0 0 9 7 1 0 1 0 0 0 0 0 0 0 2 0 0 0 1 8 0 0 0 0 1 0 2 0 0 1 1 0 0 0 3 1 0 0 0 1 5 1 1 1 0 0 0 14 0 0 0 0 0 2 0 0 0 0 0 0 0 0 0 0 0 0 0 0 4 0 0 0 0 0 0 1 0 0 0 1 0 2 0 
0 2 0 0 2 4 0 2 0 0 0 0 0 0 0 0 1 0 3 11 3 1 0 0 0 0 1 0 0 0 0 0 0 2 0 3 9 0 2 3 0 0 0 1 0 0 0 0 0 0 0 2 1 0 0 4 1 10 1 2 0 0 0 0 4 0 0 0 1 4 3 0 1 0 0 0 0 2 1 0 6 0 2 1 0 0 1 0 0 1 1 0 0 0 0 0 0 0 1 0 
0 4 1 0 0 2 0 2 0 0 0 0 0 0 0 0 5 0 1 0 3 1 0 0 0 1 0 0 0 0 0 0 0 3 0 1 14 1 0 0 1 0 0 1 1 0 0 0 1 0 0 4 0 1 0 0 0 4 0 0 0 0 1 4 6 0 0 1 2 1 6 0 0 0 0 0 0 1 0 0 7 1 1 1 0 3 0 0 0 0 4 0 0 1 0 0 0 0 7 1 
0 1 0 2 1 11 0 3 0 1 0 0 0 1 0 0 1 0 1 0 1 2 0 0 0 0 0 1 0 0 0 0 0 1 0 1 26 0 1 0 0 0 1 0 0 1 0 0 0 0 1 4 0 1 1 0 1 20 0 0 0 0 1 0 1 2 0 0 0 1 0 0 0 0 1 1 0 2 0 0 0 0 0 0 2 2 0 0 0 0 0 0 0 0 1 0 0 1 0 0 
0 0 0 0 3 1 1 1 0 1 1 0 0 2 0 1 0 0 0 11 2 0 0 0 0 0 0 0 0 0 0 1 0 0 0 0 23 0 1 0 0 1 0 0 0 0 0 0 0 0 0 3 0 0 0 1 0 22 0 2 0 0 0 0 4 2 1 1 0 0 0 0 0 1 0 0 0 2 1 0 1 0 2 0 0 4 2 0 0 0 0 1 0 0 0 0 0 0 0 0 
0 1 0 0 6 5 0 1 0 1 0 0 1 1 0 0 1 0 0 0 1 0 0 0 0 0 0 0 4 0 1 1 0 3 1 3 9 0 8 1 0 0 1 0 0 0 0 1 0 1 0 0 0 0 0 0 0 4 0 1 0 0 0 3 0 1 0 0 2 1 0 0 1 0 0 5 0 3 0 0 1 0 19 3 1 0 1 0 0 0 1 0 0 0 0 0 0 0 0 1 
0 6 0 2 1 3 3 2 0 1 0 0 0 2 1 1 0 0 0 1 8 1 0 1 1 0 0 2 0 0 0 2 0 3 0 1 7 0 2 1 2 0 2 1 0 0 0 0 0 0 2 5 0 0 0 0 0 1 0 1 1 0 0 1 7 1 0 1 0 0 0 0 0 0 0 1 0 1 0 0 1 0 2 2 1 9 4 0 0 0 1 0 0 0 0 0 0 0 1 0 
1 0 0 0 0 3 1 3 2 0 0 0 0 1 0 0 0 0 0 3 4 1 0 0 0 0 0 1 0 0 0 1 1 1 0 1 37 0 0 2 0 0 0 0 1 0 0 0 0 0 1 2 1 0 0 0 0 12 0 0 1 0 1 0 0 0 1 0 0 1 0 0 0 0 0 0 0 2 0 0 0 0 0 1 2 2 2 0 0 0 0 1 1 0 0 2 0 1 0 2 
0 3 0 0 1 9 0 1 0 0 1 0 0 1 1 0 0 1 0 4 8 3 0 1 0 0 0 0 0 0 0 1 0 0 0 0 11 0 2 2 0 0 0 2 0 0 0 1 0 0 1 1 0 0 0 1 0 10 0 0 1 1 1 0 10 2 0 0 1 0 1 0 1 0 0 3 0 0 1 0 0 0 1 0 1 3 0 0 0 0 0 0 0 0 0 0 0 0 7 0 
0 5 0 0 1 4 0 2 0 0 0 0 0 3 1 0 0 0 1 4 5 4 0 1 0 1 0 0 0 0 0 0 0 1 0 4 18 0 0 0 1 0 0 0 1 0 0 0 0 0 0 0 0 0 0 1 0 15 0 0 0 1 0 1 5 0 0 0 0 0 3 0 0 0 0 0 0 1 2 0 0 0 1 2 2 5 0 0 0 0 1 0 0 1 0 1 0 1 0 0 
1 0 2 0 2 13 0 0 1 0 3 1 0 1 1 0 0 0 0 2 9 1 0 0 1 0 0 1 0 0 0 0 0 0 0 0 1 0 0 1 1 0 0 1 2 0 1 1 0 0 0 0 0 3 1 0 0 17 1 0 2 0 4 0 5 1 0 0 1 1 0 0 1 0 1 1 0 1 1 1 1 0 2 1 2 4 0 0 0 0 0 0 0 0 0 0 1 0 0 0 
0 2 0 0 1 30 0 0 0 0 0 0 0 3 0 0 1 2 1 1 0 0 0 2 0 0 1 0 0 0 0 2 0 1 0 0 10 0 0 0 0 0 3 0 0 0 0 0 0 0 2 0 0 0 0 1 0 7 0 4 0 0 3 5 3 0 0 1 0 2 0 0 0 0 0 3 0 1 0 0 0 0 0 1 1 3 0 0 0 1 0 0 1 0 0 0 0 0 1 0 
1 2 1 0 2 8 1 3 1 1 0 0 0 0 1 1 2 0 0 4 0 1 0 1 0 0 1 0 0 0 1 2 2 1 0 1 9 0 2 2 0 0 1 1 1 1 0 0 1 1 0 2 2 1 0 0 0 1 0 0 1 0 1 0 7 0 1 0 1 3 0 0 0 0 0 2 0 0 0 0 0 0 4 0 7 2 0 0 0 0 1 1 1 0 0 0 3 0 2 0 
0 2 0 0 0 8 2 1 1 2 1 0 0 1 0 0 0 1 0 5 5 0 0 0 0 0 0 0 0 0 0 0 0 3 0 0 4 1 0 3 0 0 0 0 0 0 0 1 0 0 0 0 0 0 0 1 1 9 1 0 0 1 0 6 1 2 1 0 0 3 6 0 0 0 0 0 0 0 0 0 1 1 0 1 3 8 0 0 0 0 1 0 0 0 0 1 2 3 5 1 
0 2 0 0 3 2 0 5 0 1 0 0 0 0 1 0 0 0 0 6 5 0 1 1 0 0 0 0 1 0 0 1 0 0 0 1 10 0 5 0 0 1 0 3 0 0 1 1 0 0 0 0 0 0 0 2 0 10 2 1 0 0 1 0 5 1 0 0 0 3 0 1 0 0 0 0 0 0 0 1 1 0 13 0 2 3 1 0 0 0 1 0 0 0 0 0 1 0 0 0 
0 5 1 0 0 1 0 2 0 0 0 0 1 2 1 1 2 0 2 8 6 0 0 0 0 0 0 1 0 0 0 1 1 0 0 1 7 0 0 1 0 0 1 0 0 1 0 1 1 0 0 1 0 0 0 3 1 12 0 0 1 0 0 3 2 0 0 0 0 2 8 1 0 0 0 0 0 0 2 0 0 0 0 2 1 3 0 0 0 0 1 0 0 0 0 0 0 6 3 0 
0 3 0 1 2 12 0 0 0 1 0 0 0 2 0 0 1 0 0 1 5 1 1 0 0 0 0 0 0 0 0 2 0 1 0 0 12 0 2 3 0 0 0 0 0 0 0 0 0 0 0 1 0 2 0 0 0 3 0 0 0 0 0 2 6 0 1 0 0 0 2 0 0 1 0 2 1 0 0 0 1 0 3 3 1 5 0 1 0 0 0 1 1 1 1 0 0 0 11 0 
0 0 0 0 7 6 0 0 1 0 3 0 0 1 0 0 0 1 1 1 3 0 0 0 0 1 0 1 0 0 0 0 1 1 0 2 15 0 9 0 0 0 0 0 1 0 0 0 1 0 0 0 0 0 0 0 0 16 1 0 1 0 1 0 0 1 0 0 0 1 0 0 1 0 0 3 0 0 2 0 0 0 12 0 0 1 0 1 0 0 1 0 0 0 0 0 1 0 1 0 
0 4 0 1 0 8 0 0 1 0 1 0 0 0 1 0 0 0 1 6 3 0 0 1 1 1 0 2 0 1 0 0 1 2 0 3 0 0 2 2 0 0 0 0 0 0 0 0 0 1 0 2 1 2 1 3 1 16 0 2 0 0 1 3 0 2 0 0 0 1 4 0 1 0 0 2 0 0 0 0 0 0 2 1 3 6 0 0 2 0 0 0 0 0 1 0 0 0 0 0 
0 2 1 2 1 2 0 0 0 0 0 0 0 2 0 0 0 0 1 8 1 0 0 1 0 0 0 0 0 0 0 0 0 3 0 0 8 1 1 1 0 0 0 0 1 0 0 0 1 0 0 1 0 0 0 0 2 39 0 1 0 0 1 0 1 0 0 0 1 0 1 0 0 0 0 0 0 0 0 0 0 1 0 1 0 3 0 0 0 0 1 1 1 2 1 0 0 0 5 0 
0 1 0 0 4 4 0 1 0 0 0 0 0 0 0 1 0 0 0 2 4 0 0 1 0 0 0 0 0 2 0 0 0 0 0 2 25 0 4 1 0 0 0 0 0 0 0 0 0 0 0 0 1 0 0 0 0 23 0 1 0 0 0 0 4 1 0 0 0 3 0 0 0 0 1 0 0 0 0 0 0 0 4 0 2 3 0 1 0 0 0 0 0 1 0 0 1 1 1 0 
0 2 0 1 0 2 1 4 0 0 1 2 0 0 2 1 0 0 0 0 1 0 0 0 1 1 1 0 0 0 0 0 0 5 0 4 13 0 0 3 0 0 0 0 0 0 0 0 0 0 1 4 0 0 0 0 1 18 1 0 0 0 4 2 0 1 0 0 1 2 3 0 0 0 0 0 0 0 2 0 0 1 0 2 1 3 0 0 0 0 0 1 1 1 1 0 3 1 0 0 
0 1 0 0 2 2 0 2 0 2 0 0 0 1 0 0 0 1 0 8 7 0 0 0 0 0 0 0 0 0 0 3 2 1 0 0 10 2 2 0 0 0 0 2 0 0 0 1 0 0 1 0 1 1 0 1 1 13 0 0 0 0 0 1 4 2 0 0 0 5 0 0 0 0 0 0 0 1 1 0 0 0 1 2 2 6 0 0 0 0 0 1 0 0 0 0 4 3 0 0 
0 1 0 1 0 3 0 2 0 0 0 0 0 3 0 1 1 0 0 0 12 2 0 0 0 0 0 0 0 0 0 0 0 0 0 0 32 0 0 0 1 0 0 0 1 0 0 0 0 1 0 3 2 0 0 0 1 9 0 0 0 0 0 0 5 1 0 0 2 0 2 0 0 0 0 0 0 0 0 0 4 0 0 0 0 9 0 0 0 0 0 0 0 0 1 0 0 0 0 0 
0 1 1 0 1 1 0 0 0 0 0 0 0 0 0 0 1 0 1 0 2 0 0 0 0 1 0 0 0 0 0 0 0 0 0 2 22 0 2 2 1 0 0 0 11 0 0 0 0 1 0 3 0 0 0 0 0 14 0 3 2 0 1 0 2 1 0 0 0 1 2 1 0 1 0 2 0 1 1 0 0 1 3 1 1 0 0 0 0 0 8 0 1 0 0 0 0 0 0 0 
0 3 0 0 2 6 1 1 0 0 0 0 0 0 0 0 2 0 0 0 9 2 0 0 1 0 1 1 0 0 0 0 0 2 0 0 16 0 2 0 0 0 0 0 0 0 1 0 0 1 0 1 0 0 0 0 0 0 0 3 1 0 0 0 12 0 0 0 1 1 3 0 0 0 0 0 3 1 0 0 3 0 0 0 0 2 3 0 0 0 0 0 0 0 1 1 0 3 10 0 
0 0 0 0 1 9 0 0 0 1 0 0 0 0 0 0 1 0 0 3 2 2 0 1 0 0 0 0 0 0 0 0 0 0 0 1 8 0 3 2 0 0 0 0 0 2 1 0 0 1 1 0 0 0 0 1 0 29 1 2 1 0 2 0 2 0 0 0 0 0 1 0 0 0 0 2 0 1 0 0 0 0 4 0 0 4 0 1 0 0 0 2 1 3 0 0 1 0 3 0 
0 2 0 0 0 6 1 0 0 1 1 0 0 0 1 0 0 0 0 10 1 0 0 1 0 0 1 0 0 1 0 0 1 0 0 2 1 1 5 0 0 0 0 1 1 0 0 0 0 0 0 3 0 0 0 3 0 13 0 0 1 0 1 1 8 0 1 2 1 1 2 0 1 1 0 1 0 0 0 1 0 1 3 1 5 1 2 2 0 1 0 0 1 0 1 0 3 0 0 0 
0 1 1 0 1 4 1 3 0 0 0 0 0 1 0 0 0 1 0 4 3 0 0 0 0 0 0 0 0 0 0 2 0 3 1 1 5 0 0 6 0 0 0 0 2 0 0 1 0 0 0 1 0 0 0 0 0 14 0 3 0 0 2 5 2 0 0 0 0 3 3 0 0 0 1 0 0 0 2 0 0 0 3 1 2 4 2 0 0 2 0 0 0 0 0 1 4 2 2 0 
0 5 0 0 2 12 1 2 1 0 0 0 0 1 0 0 0 0 0 1 0 0 1 1 1 0 0 1 2 2 0 3 1 4 0 1 4 0 1 1 1 0 0 0 0 0 0 0 0 1 0 2 0 2 0 0 0 12 0 5 0 0 0 3 0 0 1 1 3 1 2 0 0 1 0 1 0 1 1 1 1 0 3 3 0 1 1 0 0 1 0 0 0 0 2 0 0 1 0 0 
0 0 0 0 6 12 0 0 2 0 0 0 0 1 0 0 0 0 0 3 6 1 0 1 0 0 0 0 0 0 0 0 0 1 0 0 0 0 7 0 0 0 0 0 0 0 0 0 0 0 2 4 0 1 0 0 0 27 0 2 0 1 0 1 11 0 1 1 0 0 0 0 0 0 0 3 0 0 0 0 0 0 4 0 0 0 0 1 0 0 0 0 0 0 1 0 0 0 0 0 
0 0 0 0 1 17 0 0 1 1 0 0 1 1 0 0 2 0 2 2 1 0 1 0 2 0 0 0 2 0 0 0 0 3 0 2 6 0 1 0 1 0 1 0 0 0 1 0 0 0 0 3 1 0 0 0 2 19 2 0 0 0 1 3 0 0 0 0 0 1 0 0 0 1 0 0 0 1 0 1 0 1 4 3 1 3 0 0 0 1 0 0 0 1 0 0 0 1 0 1 
0 0 0 0 0 3 0 4 0 0 0 0 1 3 0 1 2 0 1 0 2 1 0 1 0 2 0 1 0 0 0 1 0 0 0 2 27 0 0 1 0 0 3 0 1 0 0 1 2 1 0 0 1 0 0 0 0 1 0 0 0 2 1 0 7 0 0 1 0 0 0 1 0 0 1 0 1 2 0 0 5 1 0 0 0 8 0 0 0 0 1 0 0 0 0 0 0 0 4 2 
0 0 0 1 0 0 0 3 0 1 1 0 0 1 0 0 0 0 0 10 2 1 0 0 0 0 0 1 0 0 0 0 0 2 0 2 18 0 1 5 0 0 0 0 2 0 0 1 0 0 0 0 0 0 0 3 0 23 0 0 0 0 2 3 2 0 1 0 0 1 2 0 0 0 0 0 0 0 0 0 0 0 1 0 2 1 1 0 0 1 0 0 0 0 2 0 1 0 1 1 
0 6 0 1 0 4 1 2 0 1 0 0 0 3 0 0 0 0 0 0 11 2 0 0 0 0 0 0 0 0 0 1 0 1 0 0 31 0 0 0 0 0 0 0 0 0 0 0 0 0 0 1 0 0 0 0 0 1 0 1 0 0 0 0 17 0 0 1 0 0 0 0 0 0 0 0 0 0 1 0 0 0 0 0 0 9 1 0 0 0 0 1 0 0 0 0 0 1 2 0 
0 0 0 0 0 1 0 0 0 0 0 0 0 1 1 0 0 0 0 7 3 0 1 0 0 0 0 0 0 0 0 0 0 2 0 0 17 0 0 3 0 0 0 0 0 0 0 0 0 0 0 2 0 0 0 0 0 28 0 0 0 0 0 5 1 0 0 0 2 1 0 0 0 0 0 0 0 3 0 0 0 0 1 2 5 1 2 1 0 1 0 1 0 0 1 0 5 1 1 0 
0 3 0 0 1 2 0 0 0 0 1 0 0 2 1 0 0 0 1 3 1 2 0 0 0 0 0 1 0 0 2 0 0 1 0 0 32 0 1 2 0 0 1 0 1 0 0 0 0 1 0 0 0 0 0 0 0 13 1 0 0 0 2 0 2 0 0 0 2 2 1 0 0 1 0 2 0 0 0 0 0 0 8 1 0 1 0 0 0 0 0 2 1 0 0 0 0 0 1 1 
0 0 0 2 0 5 0 3 1 0 0 0 0 0 0 0 0 0 2 4 4 2 0 0 0 0 0 2 0 0 0 0 0 0 1 2 12 1 0 0 0 1 0 1 0 0 0 0 2 0 0 2 0 0 1 0 1 25 1 1 1 1 0 0 9 0 0 2 1 0 0 0 0 0 1 0 0 2 0 0 0 0 0 1 0 4 0 0 0 0 1 0 0 1 0 0 0 0 0 0 
0 1 0 0 4 27 0 1 1 2 0 0 0 1 0 2 3 0 1 0 0 0 0 2 0 0 0 0 1 0 0 0 0 0 0 5 2 0 4 0 0 0 0 0 0 0 2 0 0 0 0 0 0 0 0 0 0 2 2 3 1 1 0 0 1 0 1 0 1 2 1 0 1 1 0 1 0 0 0 0 3 0 6 3 4 2 0 0 0 0 0 1 1 0 1 0 0 2 0 0 
1 2 1 1 5 7 0 2 0 0 0 0 0 1 1 0 2 1 0 0 6 2 0 0 0 0 0 0 1 1 0 1 0 1 0 1 22 1 1 3 0 0 0 0 0 0 1 0 0 0 0 0 0 0 0 0 0 7 0 0 0 0 2 1 8 0 0 0 0 0 3 0 0 0 0 2 0 0 2 0 1 0 2 0 0 5 0 0 0 0 0 0 0 0 0 0 1 0 1 0 
0 1 1 0 0 4 0 0 0 1 0 0 0 0 0 0 0 1 1 23 1 1 1 0 0 0 0 0 0 0 1 0 0 0 0 1 0 0 1 1 0 1 0 0 0 0 0 2 0 0 0 0 0 0 0 5 0 27 0 4 0 0 1 0 4 1 0 0 0 7 0 0 0 0 0 0 0 0 0 0 0 0 0 0 3 0 1 0 0 0 0 0 0 0 0 0 0 5 0 0 
0 3 0 0 0 12 0 1 0 0 0 0 0 0 0 0 0 0 2 0 4 3 0 2 0 0 0 0 0 1 0 0 0 0 0 2 40 0 1 0 0 1 0 0 1 0 0 0 0 0 0 1 0 0 0 0 0 2 1 0 0 0 0 2 2 1 0 0 2 0 1 1 0 1 0 1 0 1 0 0 0 1 3 0 2 1 0 0 0 0 0 0 2 0 0 0 1 1 0 0 
0 1 0 3 1 4 0 2 2 0 0 0 0 1 0 0 0 0 0 0 7 4 1 0 0 0 0 0 1 0 0 1 0 1 0 1 19 0 1 2 0 1 0 0 1 0 0 0 0 0 0 4 0 0 0 0 1 3 0 2 0 0 0 1 5 0 1 0 0 1 1 0 1 0 0 1 0 1 1 0 0 1 4 6 2 4 0 0 0 1 0 1 0 0 0 0 2 1 1 0 
0 1 1 0 1 4 0 1 0 0 1 0 0 1 0 0 0 2 0 1 4 1 0 0 0 0 0 1 0 1 0 4 0 0 0 1 28 0 0 1 0 1 0 0 0 0 0 0 0 0 0 8 0 0 0 0 1 9 0 1 0 1 0 1 2 1 0 0 0 0 3 0 0 0 0 0 0 0 0 1 0 0 1 1 0 7 0 0 0 1 0 2 0 0 1 1 0 0 3 0 
0 2 0 1 2 3 1 4 0 0 1 0 2 5 0 1 0 0 0 1 12 0 0 3 2 0 0 1 0 0 1 2 0 4 0 0 2 0 3 0 0 0 1 0 1 0 1 0 0 0 0 2 0 2 0 1 1 4 1 2 1 0 2 2 12 0 0 0 0 0 0 0 0 0 0 0 0 0 1 0 0 0 0 3 1 8 0 0 0 0 1 0 0 0 0 0 0 0 0 0 
0 1 0 1 1 6 1 0 0 0 0 0 0 6 0 0 1 1 0 0 6 2 3 0 0 0 0 0 0 0 1 0 0 1 1 0 23 0 0 1 0 0 0 1 0 0 0 0 0 1 0 1 0 0 0 0 0 6 0 0 1 0 0 0 12 1 0 0 0 0 1 0 1 0 0 0 0 0 0 0 4 0 1 1 1 4 0 0 1 0 0 0 0 0 1 0 0 2 4 0 
0 3 0 0 1 22 0 2 0 0 0 0 0 0 0 1 2 0 0 0 2 2 0 2 1 1 0 0 0 0 0 2 0 1 0 0 22 0 1 1 0 0 1 0 1 0 0 0 0 0 0 0 0 1 0 0 0 2 0 1 0 1 0 1 4 0 0 0 0 0 1 0 0 0 1 1 0 0 0 0 4 1 6 3 0 2 0 0 0 0 0 0 2 0 0 0 1 0 0 0 
1 1 1 0 0 2 0 3 0 0 0 0 0 3 0 2 0 1 0 2 9 0 0 1 0 0 0 2 0 0 0 3 1 3 0 0 9 0 1 1 0 0 1 1 0 1 1 1 0 1 0 1 0 3 0 0 0 7 1 1 0 0 5 1 4 0 0 0 1 1 1 0 0 0 4 2 0 1 0 0 0 0 0 5 2 4 0 0 0 0 0 1 0 0 0 0 0 2 0 1 
0 4 1 0 0 14 0 0 0 0 0 0 0 3 0 1 0 0 0 0 4 6 0 2 0 0 0 0 0 0 0 2 0 0 0 1 33 0 3 0 0 0 1 1 0 0 0 0 0 0 0 0 0 0 0 0 0 4 0 4 0 0 2 0 3 1 0 0 0 0 0 0 0 0 0 0 0 0 0 0 0 0 0 1 3 2 0 1 0 1 0 1 0 0 0 0 1 0 0 0 
0 0 0 0 0 4 1 2 0 0 1 1 0 4 1 0 0 0 0 0 5 2 0 2 0 0 0 0 0 1 0 2 0 0 0 3 17 0 0 0 0 1 0 0 0 0 0 0 0 1 0 3 0 0 0 0 0 20 0 1 1 0 2 1 5 0 0 1 0 0 0 0 0 0 1 0 0 0 0 0 0 0 0 0 7 5 0 0 1 0 0 0 0 2 0 0 1 0 1 0 
0 3 0 0 0 15 1 1 0 0 0 0 1 0 0 0 0 1 0 0 8 2 0 3 0 0 0 0 0 0 0 1 0 3 1 4 22 0 0 1 0 0 0 2 0 0 0 0 0 0 0 1 0 0 0 0 0 2 0 0 1 0 0 3 6 1 0 0 0 1 1 0 0 0 1 0 0 0 0 0 0 0 1 0 0 6 1 0 0 0 0 2 1 0 0 0 0 0 0 3 
0 3 0 0 0 4 1 2 0 0 0 0 1 1 0 0 0 1 0 0 4 2 0 3 0 0 0 0 0 0 0 1 1 0 0 1 18 0 5 2 0 1 0 2 0 0 0 0 2 0 0 1 1 0 0 0 0 8 0 1 1 0 0 0 8 1 0 0 1 1 2 0 0 0 0 0 0 0 0 1 0 0 4 1 7 4 0 0 0 0 0 0 0 0 0 0 3 0 0 0 
0 0 0 0 2 14 1 0 0 1 0 0 0 2 0 0 1 0 1 0 2 0 0 0 1 0 0 0 0 0 0 2 0 3 0 1 9 0 4 0 0 1 0 0 0 0 0 0 0 1 0 0 0 1 0 0 0 22 0 2 1 0 1 0 0 0 1 1 0 2 1 0 1 0 0 2 0 0 1 1 1 0 3 1 2 1 0 0 0 0 0 0 0 2 0 1 1 5 0 0 
0 1 0 1 1 9 0 1 0 1 0 0 0 0 0 0 0 0 0 1 5 3 0 0 0 0 0 0 1 0 0 0 0 3 0 0 24 0 1 0 0 0 0 1 0 0 1 0 0 0 0 3 0 0 0 0 1 9 0 5 0 0 1 0 3 1 0 0 0 1 0 0 0 0 2 2 0 2 0 0 1 0 2 1 1 6 1 0 0 0 2 0 0 0 0 0 0 2 0 0 
1 10 0 0 0 13 1 0 0 0 0 0 0 0 1 0 7 0 0 0 2 2 0 1 0 0 0 0 0 0 0 1 1 2 0 1 11 1 1 0 0 0 1 0 0 0 0 0 0 0 0 5 2 0 0 0 1 2 0 3 0 0 0 3 4 0 0 0 0 0 4 1 0 0 0 0 0 0 0 0 5 0 0 1 1 4 1 0 0 0 0 0 0 0 0 0 0 0 6 0 
0 1 0 0 1 2 1 1 0 0 0 0 0 0 0 0 1 0 1 1 7 1 0 1 0 0 0 1 0 0 0 1 0 2 1 0 29 0 0 0 0 0 1 1 0 0 1 0 1 1 0 0 0 0 1 2 0 3 0 1 0 1 0 0 7 0 0 0 0 0 3 0 1 0 0 1 0 0 1 0 0 1 0 1 2 7 0 0 0 0 0 2 1 0 3 0 0 0 5 0 
0 2 0 3 2 10 0 0 0 0 1 0 0 1 0 0 0 0 0 0 7 2 0 1 0 0 0 0 0 0 0 0 1 0 0 2 13 0 2 2 0 0 1 0 0 0 0 0 0 0 0 11 0 0 1 0 2 11 0 2 0 0 0 0 9 0 1 0 0 0 3 0 1 0 0 1 0 0 0 0 2 1 0 0 0 1 0 1 0 0 0 0 0 0 0 0 0 0 1 2 
0 6 1 0 0 0 0 1 0 0 2 0 0 3 0 0 1 0 0 1 5 2 0 2 0 0 0 0 0 0 0 0 0 1 0 0 24 0 0 3 1 0 0 0 0 0 0 0 0 0 0 1 0 0 0 0 0 1 1 0 0 0 0 2 8 2 0 1 0 0 4 0 0 0 1 0 1 1 1 0 1 1 0 0 1 8 1 0 0 0 0 2 0 0 0 0 1 0 8 0 
0 0 0 0 5 21 0 0 0 0 0 1 0 0 1 0 0 0 0 0 1 0 0 2 0 0 0 0 4 0 0 0 0 2 0 5 0 0 3 1 0 0 1 0 0 0 0 0 0 0 0 5 0 1 0 0 1 0 2 2 1 0 1 2 1 0 1 0 1 0 0 0 2 0 0 8 0 0 2 2 0 0 10 6 0 1 0 0 0 0 0 0 0 0 1 0 1 0 1 1 
0 1 0 0 1 0 0 1 0 0 0 0 0 1 0 0 0 1 2 1 5 2 0 1 1 0 0 2 1 0 0 0 0 1 0 5 15 0 1 4 0 1 0 0 0 0 0 0 0 0 0 0 0 0 0 0 0 12 0 0 1 0 0 7 2 3 0 2 0 1 3 0 0 0 0 0 0 1 0 0 1 0 3 0 6 7 0 0 0 0 0 0 0 0 0 0 4 0 0 0 
0 1 0 0 2 13 0 3 0 1 0 0 0 0 1 0 0 0 2 1 2 0 0 3 0 0 0 0 1 0 0 0 0 0 0 0 13 0 3 1 0 1 0 0 0 0 1 0 0 1 1 0 0 0 0 0 0 22 0 3 0 0 0 0 1 1 0 0 0 1 2 0 0 0 0 1 0 0 0 0 0 0 5 1 3 3 0 0 1 1 0 0 1 1 2 0 0 0 0 0 
0 2 0 0 2 7 2 0 0 0 0 0 2 1 0 1 0 1 2 0 2 0 0 0 1 0 0 0 0 0 0 0 0 4 0 5 14 0 4 2 0 0 0 0 0 3 0 0 1 0 0 1 0 2 0 0 0 5 1 0 0 0 3 1 0 0 0 2 3 0 3 0 1 0 0 1 0 0 0 0 0 0 6 2 5 2 0 0 0 0 0 0 0 0 0 1 3 0 2 0 
0 1 0 0 0 7 0 3 0 2 0 0 0 1 0 0 1 1 0 0 4 2 0 0 0 1 0 2 0 0 0 0 1 0 1 2 30 0 0 1 0 0 1 0 1 1 0 0 0 0 0 1 0 0 0 0 0 1 0 3 0 0 1 1 5 0 0 0 0 0 3 0 0 0 0 2 0 2 1 0 5 0 0 0 0 5 0 0 1 0 1 0 1 0 0 2 0 0 1 1 
0 3 0 0 1 2 0 1 0 0 0 0 0 1 2 0 0 0 0 0 3 1 0 5 1 0 0 0 0 0 1 0 0 3 0 3 27 1 0 0 0 0 1 1 0 0 0 0 0 0 0 0 0 0 0 0 0 17 0 2 1 0 0 3 4 1 0 0 3 1 2 0 0 0 0 0 0 1 1 0 0 0 0 1 1 2 0 0 0 0 0 0 0 0 0 0 0 1 1 1 
0 2 0 0 2 25 1 0 0 0 0 0 0 1 1 0 0 0 0 3 4 0 0 2 0 0 0 1 1 0 0 1 1 0 0 4 15 0 2 1 0 2 0 1 0 0 0 0 0 1 0 3 0 0 0 0 0 1 0 2 1 0 0 0 4 0 1 0 0 0 2 0 0 0 0 0 0 0 0 0 0 0 2 0 0 2 0 0 0 1 0 0 0 0 2 1 0 2 0 5 
0 5 0 2 1 8 0 0 0 0 1 0 0 3 3 0 5 0 0 6 5 1 0 0 0 0 1 1 1 0 1 0 0 0 0 3 6 0 0 1 1 0 0 0 2 0 0 0 1 0 0 3 0 1 0 0 2 6 0 1 0 0 0 0 1 1 0 0 1 0 2 0 0 0 0 2 0 0 0 0 3 0 1 1 4 6 0 0 0 1 1 0 0 0 1 0 2 0 1 1 
0 2 0 0 0 13 0 2 0 2 0 0 0 2 0 0 0 0 0 4 8 0 0 0 0 1 0 0 1 0 0 1 0 3 0 0 10 0 0 1 0 0 1 0 1 0 0 0 0 0 0 0 0 0 0 1 0 14 0 1 0 1 1 4 8 0 0 0 0 1 3 0 0 0 0 0 0 0 0 0 0 0 1 3 1 3 0 0 2 1 0 0 0 1 0 0 1 0 1 0 
0 0 0 0 6 13 0 0 0 0 0 0 0 1 1 0 0 0 0 2 1 1 0 0 1 0 0 0 0 0 0 2 0 4 0 2 16 2 5 0 0 0 0 0 1 0 0 1 1 0 0 0 0 0 0 2 0 4 0 2 0 0 0 0 0 0 0 1 0 0 0 0 0 0 0 3 1 2 0 0 2 0 8 0 0 4 0 2 0 0 1 0 1 0 0 0 0 1 6 0 
0 1 0 0 0 12 0 4 0 2 0 1 0 1 0 1 1 0 1 0 0 0 0 1 0 0 0 0 0 0 0 0 2 2 0 1 11 0 0 0 0 0 0 1 0 0 0 0 0 0 0 1 0 0 0 0 0 26 0 1 2 0 1 2 8 1 1 0 1 0 0 0 0 2 1 0 0 0 0 0 1 0 0 2 5 1 0 0 0 0 0 0 0 0 1 0 1 0 0 0 
0 0 0 1 2 2 0 1 0 0 0 0 0 3 0 0 0 0 1 1 4 2 0 2 0 1 0 0 1 0 1 0 0 2 0 1 8 0 9 2 0 0 0 0 0 0 0 0 0 0 0 4 1 4 1 0 0 16 0 2 0 0 0 0 2 0 0 0 0 3 0 0 1 0 0 1 0 0 1 1 0 1 9 2 1 4 0 0 0 1 1 0 0 0 0 0 0 0 0 0 
0 0 0 0 7 17 0 0 0 0 0 0 0 0 0 0 0 0 0 1 1 0 0 1 0 0 0 1 3 0 0 0 0 1 0 0 0 0 2 2 0 0 2 0 0 0 0 0 0 0 0 0 1 0 0 0 0 25 0 0 0 1 0 3 0 0 0 1 0 0 2 0 0 0 0 7 0 1 0 0 0 0 12 3 1 2 1 0 0 0 1 0 0 1 0 0 0 0 0 0 
0 2 0 0 0 7 0 1 0 0 0 1 0 0 0 1 2 1 0 0 0 1 0 2 0 1 0 2 1 0 0 0 2 1 0 1 8 0 5 4 0 0 0 0 0 0 0 0 0 0 0 7 0 1 0 0 0 8 0 1 1 0 0 4 4 0 0 0 2 0 3 0 0 0 0 0 0 0 0 0 6 0 5 1 0 1 1 0 0 0 3 0 1 0 1 0 0 1 6 0 
0 3 1 0 0 14 1 0 0 0 0 0 1 0 0 0 0 0 0 1 9 1 1 3 1 0 0 0 1 1 1 0 0 2 0 0 11 0 1 1 0 0 1 0 0 0 0 0 0 0 0 0 0 0 0 0 0 4 0 1 3 0 0 1 3 0 0 0 0 2 0 0 0 0 0 2 1 0 0 0 0 0 2 0 12 3 1 0 0 0 3 0 1 0 1 0 1 0 2 2 
0 3 0 0 1 22 1 4 0 0 0 0 0 0 0 1 0 0 3 0 1 0 0 0 0 0 0 1 0 0 0 1 2 3 0 0 4 0 0 3 0 1 3 0 1 0 1 0 0 0 0 0 0 0 0 0 0 15 0 3 0 0 0 7 0 0 0 0 0 0 3 0 0 1 0 0 0 0 2 0 2 0 2 5 0 0 0 0 0 0 1 1 1 1 0 0 0 0 0 0 
0 1 1 0 2 2 1 4 0 0 0 0 0 0 0 0 1 1 0 5 2 3 0 0 0 1 0 1 0 0 0 3 0 1 0 0 24 0 1 0 0 0 0 0 1 0 0 0 0 2 0 0 0 1 0 2 0 11 1 0 0 0 0 1 2 0 0 0 0 3 3 1 0 0 0 2 0 0 0 0 1 0 1 1 0 7 0 0 1 0 0 0 1 0 0 0 0 4 0 0 
0 0 0 0 6 8 0 4 0 2 1 0 0 1 0 0 0 0 0 2 1 1 0 1 1 0 0 0 0 0 0 1 0 0 0 1 8 0 3 0 0 0 1 0 0 0 0 0 0 1 0 0 0 0 0 0 0 32 0 0 1 0 0 3 0 2 1 0 0 0 0 0 0 0 0 3 0 0 0 0 0 1 3 5 2 0 0 0 0 0 0 0 1 1 1 1 0 0 0 0 
0 3 0 0 2 11 0 1 0 0 0 0 0 0 0 0 1 0 0 0 3 0 0 0 0 0 0 0 1 0 0 2 0 2 0 0 2 0 11 1 0 0 1 0 0 0 0 0 0 0 2 0 1 1 0 0 0 7 0 4 0 0 1 0 0 1 1 0 0 4 5 1 0 0 0 5 0 0 2 0 0 0 6 2 0 8 0 1 0 1 0 0 0 0 1 0 2 2 0 1 
0 0 0 0 1 4 0 0 0 0 0 0 0 1 0 1 0 0 0 1 5 1 0 1 1 0 0 1 0 0 0 0 1 0 0 2 18 0 10 1 0 0 0 1 2 0 0 0 0 0 0 2 0 0 0 0 0 3 2 1 0 0 0 0 7 0 0 1 4 0 0 0 0 0 0 5 1 0 0 0 4 1 10 1 2 2 0 0 0 0 0 0 0 0 0 0 1 0 0 1 
1 2 0 2 0 1 0 2 0 0 0 0 0 1 0 1 0 0 0 3 4 0 2 0 0 0 1 1 0 0 0 0 1 0 0 2 3 0 0 2 0 0 1 1 0 1 0 0 0 0 0 4 0 0 0 1 1 33 1 0 1 0 4 1 3 4 0 1 0 0 4 0 0 0 0 0 0 1 1 0 0 0 0 0 0 5 0 0 0 0 1 0 0 1 1 0 0 0 0 0 
0 1 0 0 1 25 0 2 1 0 0 0 0 0 0 0 0 0 0 1 5 1 0 0 0 0 0 1 0 0 1 0 0 0 0 2 7 0 1 2 0 0 1 0 0 1 0 0 1 0 1 0 0 1 0 0 0 22 0 1 0 0 0 0 2 1 1 1 2 0 1 0 0 1 0 0 0 0 0 0 0 0 1 0 2 4 0 0 0 1 0 0 2 0 0 1 0 1 0 0 
0 2 0 0 0 16 1 2 0 0 0 0 0 0 0 1 2 1 1 0 1 2 0 0 0 0 0 0 0 0 0 3 2 5 1 1 24 0 0 1 0 0 0 0 0 0 0 0 0 0 0 0 0 0 0 0 0 3 0 0 0 1 1 5 7 2 0 0 0 0 2 0 0 0 1 0 0 1 2 0 0 1 0 0 1 3 0 0 0 0 0 0 1 0 2 0 0 0 0 1 
0 2 0 0 3 24 1 1 0 0 1 0 0 0 0 1 1 0 0 0 3 1 0 1 0 0 0 0 1 0 0 2 0 2 0 1 3 0 1 1 0 1 1 2 0 0 1 0 0 1 0 2 0 1 0 1 0 10 0 2 2 0 0 0 4 0 1 0 1 1 0 0 0 4 0 1 0 0 0 1 2 1 3 1 2 0 2 0 1 0 0 0 0 0 0 1 0 0 0 0 
0 2 1 1 1 3 0 0 0 0 0 1 0 1 1 0 0 1 0 2 0 1 0 0 2 0 0 0 0 0 0 0 0 3 0 1 3 0 8 3 0 0 0 1 0 1 0 0 0 0 0 4 0 1 0 0 0 12 0 3 2 0 0 3 2 2 1 0 0 8 1 0 0 0 0 3 0 0 0 0 0 0 5 4 5 0 2 0 0 0 0 1 0 0 0 0 3 1 0 0 
0 1 0 0 2 2 1 3 1 2 0 0 0 2 0 1 1 0 0 0 7 1 0 1 0 0 0 0 2 0 0 2 1 1 0 0 24 0 1 1 0 1 0 0 1 0 1 0 0 0 0 0 0 2 0 0 0 12 0 2 1 0 0 0 2 0 0 0 0 2 1 0 0 0 0 1 0 0 0 0 0 0 2 0 5 5 0 0 0 0 2 0 0 0 0 0 1 0 1 1 
0 2 0 0 5 6 0 3 0 0 0 1 0 2 0 0 0 0 1 0 3 0 0 1 1 0 0 1 1 0 1 2 0 1 0 1 1 0 11 0 0 0 0 0 1 1 0 0 0 0 0 5 0 0 0 0 0 2 0 0 0 0 0 3 3 0 0 0 1 0 5 0 1 0 0 3 0 0 0 0 1 0 17 3 0 5 0 2 0 0 0 0 0 0 1 1 0 0 1 0 
0 0 1 3 0 6 0 0 1 1 0 0 0 0 0 0 2 0 1 8 2 0 0 0 0 0 0 0 0 0 0 0 0 2 0 2 6 0 0 3 1 0 0 0 1 0 0 0 0 0 0 5 0 1 0 2 1 34 0 1 0 0 0 1 1 0 0 0 0 1 3 0 0 1 0 0 0 0 0 0 0 0 0 1 1 0 0 0 0 0 0 0 1 0 1 0 3 1 0 1 
1 0 0 0 0 4 0 2 1 0 1 0 0 0 1 0 0 1 0 2 1 1 0 0 0 0 0 0 1 1 0 1 1 6 0 0 22 0 2 1 0 0 0 0 1 0 0 0 1 1 0 0 0 2 0 0 0 9 0 1 1 0 0 8 12 1 0 0 0 0 1 0 0 0 0 2 0 1 0 1 0 0 2 2 0 1 1 0 0 0 0 1 0 0 0 0 1 0 0 0 
0 0 0 0 2 34 0 1 0 0 0 0 0 0 0 0 1 0 0 4 0 1 0 0 0 0 0 0 0 0 1 1 0 0 0 0 8 0 2 1 0 0 1 1 0 1 0 1 0 0 0 1 1 0 0 2 0 18 0 3 1 0 0 0 3 0 0 0 0 0 0 0 0 1 0 1 0 1 0 0 0 0 1 2 0 1 0 1 0 1 0 0 2 0 0 0 0 0 0 0 
0 3 0 0 1 13 1 1 0 0 0 0 0 3 0 0 2 0 0 0 5 1 0 1 0 0 0 0 0 0 0 0 0 1 0 0 24 1 0 2 0 0 0 0 0 0 0 0 0 0 0 0 0 0 0 0 0 1 0 2 0 0 0 1 3 0 0 0 0 1 4 1 0 0 0 1 2 1 0 1 1 0 1 0 2 4 0 0 0 0 1 1 0 0 0 1 0 1 11 0 
0 1 0 0 0 10 0 1 0 0 0 0 0 1 0 0 0 0 0 4 2 6 1 1 0 1 0 0 0 2 0 3 0 0 0 2 15 0 0 1 0 0 0 1 0 0 0 0 0 0 0 3 1 4 1 1 0 6 0 1 0 0 1 0 11 0 0 0 0 1 1 0 0 2 0 0 1 1 0 0 2 0 0 1 1 1 0 0 0 0 0 0 1 0 2 1 1 1 2 0 
0 1 0 2 2 10 1 2 0 0 1 0 0 3 0 0 0 0 0 4 5 1 0 0 0 0 0 0 0 0 0 0 0 3 0 0 23 0 0 0 0 0 1 0 0 0 0 0 0 1 0 1 0 0 0 1 0 20 0 1 0 1 0 1 4 1 0 0 0 1 2 0 0 0 0 0 0 0 0 0 0 0 0 0 1 5 0 0 0 0 0 0 0 0 0 0 1 0 0 0 
0 0 0 0 0 17 0 4 0 1 0 0 0 2 0 0 0 0 1 7 3 2 0 1 0 1 0 0 1 0 0 1 0 0 0 0 18 0 0 1 0 0 1 0 0 0 0 0 0 1 0 1 0 0 0 4 0 7 0 1 0 0 1 0 0 1 0 0 0 4 0 0 1 1 0 0 0 0 0 0 0 0 1 0 1 5 0 0 0 1 0 1 1 0 0 1 0 5 0 1 
0 1 1 0 0 6 0 1 0 0 0 0 0 1 0 0 0 0 1 2 4 1 0 0 0 0 0 1 1 0 0 0 0 1 0 1 10 0 0 3 0 0 0 0 1 0 0 0 0 1 0 1 0 2 0 0 1 11 0 1 0 0 4 4 8 1 0 1 0 2 0 0 0 1 0 0 1 0 0 0 1 0 0 4 4 5 0 1 0 0 0 0 0 0 1 0 2 0 7 0 
0 1 0 1 0 3 0 1 1 0 1 0 0 2 0 0 0 0 0 2 4 3 0 2 0 0 0 1 3 0 0 1 0 1 0 1 19 0 0 3 0 0 2 0 0 0 0 0 0 1 0 1 0 0 0 0 0 20 0 0 2 0 0 0 6 1 0 1 1 1 0 1 0 0 0 0 0 0 0 0 1 0 0 0 5 4 0 0 0 0 1 0 0 1 0 0 1 0 0 0 
0 0 0 0 0 4 0 0 1 0 0 0 0 1 0 0 0 0 1 1 11 3 0 1 0 1 0 0 0 0 0 0 0 0 0 1 17 0 0 1 0 0 0 1 0 0 2 0 0 0 0 1 0 0 0 0 0 11 0 0 0 0 1 0 19 1 0 0 0 1 1 0 0 0 0 0 0 0 0 0 0 1 2 0 4 6 1 0 0 0 0 0 1 0 1 0 3 0 0 0 
0 1 1 1 0 0 0 2 0 0 2 0 0 2 0 0 0 1 2 1 4 1 0 0 0 0 0 0 0 0 0 0 1 0 0 0 31 1 0 2 0 0 0 1 0 0 0 1 0 0 0 0 0 0 0 0 1 21 0 5 1 0 2 1 1 1 0 0 0 0 2 0 0 0 0 1 0 1 0 0 0 0 0 1 1 2 0 0 0 0 0 0 0 1 0 1 1 0 1 0 
0 0 0 1 0 0 0 3 0 0 1 0 0 2 0 0 2 0 1 1 1 2 0 2 0 0 0 0 0 0 0 0 1 0 0 0 37 3 0 0 0 0 1 0 0 0 0 1 0 0 1 2 0 1 0 0 0 19 0 0 0 0 1 1 2 0 0 0 1 1 0 0 0 0 0 0 0 1 0 0 0 0 0 1 1 7 0 0 0 0 0 0 0 1 0 0 0 1 0 0 
0 0 0 2 1 3 1 1 0 1 0 0 0 0 0 0 0 0 2 4 2 2 0 0 0 0 0 1 0 0 0 1 0 0 0 1 17 0 3 0 0 0 0 0 1 0 0 0 1 1 2 9 1 0 0 0 0 8 0 1 0 0 0 0 3 1 0 0 3 0 1 0 0 0 0 2 1 2 0 0 5 0 7 0 0 2 1 0 0 0 0 0 1 0 0 1 1 2 1 0 
0 0 2 0 5 9 0 0 1 0 0 2 0 0 1 0 0 0 2 0 1 1 0 1 1 1 0 0 1 0 1 0 0 0 1 0 12 0 11 1 0 0 0 0 3 0 0 0 0 0 0 0 0 0 0 0 0 2 0 1 3 0 2 0 0 0 0 2 1 0 1 1 0 0 1 2 0 0 0 1 0 0 6 4 8 0 1 1 0 0 0 1 0 1 1 0 3 0 0 0 
1 1 2 1 0 13 1 2 2 0 0 0 0 0 0 0 0 0 1 4 2 0 0 0 1 0 0 0 0 0 0 3 1 3 1 0 5 0 0 1 0 0 0 1 0 0 0 3 0 0 0 8 1 0 0 1 2 10 0 2 0 0 0 2 4 0 1 0 2 1 1 0 0 1 0 0 0 0 0 0 4 0 0 1 2 2 1 0 1 0 0 0 2 0 0 0 0 2 0 0 
0 6 0 0 1 3 0 0 0 2 0 0 0 4 0 0 0 0 1 3 2 1 0 0 0 1 0 4 2 0 0 1 0 0 0 2 5 0 0 2 0 0 1 1 0 0 1 0 0 0 0 0 0 3 0 1 0 9 1 0 2 0 1 2 4 2 1 2 0 3 6 0 0 0 0 0 0 0 0 0 0 0 5 4 4 1 0 0 0 0 0 0 0 0 0 0 2 2 2 0 
0 3 0 0 2 22 0 1 0 0 1 0 0 0 0 0 2 0 0 2 0 0 0 2 0 0 0 0 0 0 0 2 0 0 0 0 13 0 2 0 0 0 1 1 1 0 0 0 0 0 0 0 0 0 0 0 0 19 0 2 0 0 0 0 0 1 0 0 0 0 0 0 0 0 0 5 0 1 0 0 5 0 4 0 0 1 0 0 0 0 0 0 2 0 1 0 0 1 3 0 
0 3 0 1 1 2 0 3 2 1 1 0 0 0 0 0 2 1 2 0 2 1 0 0 1 0 0 0 1 0 1 3 0 1 0 2 28 0 1 1 0 0 0 0 1 0 0 0 0 0 0 2 0 1 0 0 0 4 0 1 0 0 0 0 3 1 0 1 1 1 2 1 0 0 0 3 0 0 2 0 1 1 6 0 0 0 0 0 0 0 1 0 0 0 1 0 0 1 4 0 
0 0 3 0 0 11 1 4 0 0 1 1 0 1 0 2 0 0 0 1 1 2 0 1 1 0 0 1 0 0 0 2 0 3 0 2 25 1 3 1 0 0 1 1 0 0 0 0 0 1 0 2 1 0 0 0 0 1 1 0 0 0 1 0 0 0 0 1 2 0 1 0 0 0 0 0 0 0 1 2 0 0 2 2 1 1 0 0 0 1 0 1 2 0 1 1 1 1 1 1 
0 2 0 0 0 0 0 1 0 0 0 0 0 0 0 0 0 0 0 11 1 2 0 1 0 0 0 0 0 0 0 0 0 0 0 1 16 0 0 7 0 0 1 0 0 0 0 1 0 0 0 2 1 1 0 2 1 29 0 2 0 1 0 0 0 0 0 0 0 2 1 0 0 0 0 0 0 0 0 0 0 0 0 0 5 5 0 0 0 0 0 0 0 0 0 0 3 0 0 1 
0 1 0 0 4 12 0 1 1 1 0 0 0 1 0 0 0 0 0 5 1 1 0 0 0 0 0 1 0 0 0 0 0 0 1 1 17 0 5 0 0 0 0 0 0 0 0 0 0 2 0 0 0 1 0 0 0 8 1 1 1 0 5 0 0 0 0 0 0 1 3 0 1 1 0 4 0 1 0 0 1 0 8 0 2 4 0 0 0 0 0 1 0 0 0 0 1 0 0 0 
