# Supplementary material for: Transferable Measurements of Heredity in Models of the Origins of Life
Source: PLoS One. 2015 Oct 19;10(10):e0140663. doi: 10.1371/journal.pone.0140663 (PMC4610668; doi:10.1371/journal.pone.0140663)
Supplement: S1 Data — (ZIP) [file pone.0140663.s001.zip › data/gard/pop1/Nmax200/seqs2.txt]

0 0 1 0 1 2 0 0 0 1 0 0 0 0 0 0 45 1 0 0 0 0 0 0 0 0 0 0 0 1 2 0 10 0 0 0 0 0 0 0 1 0 0 0 0 0 0 0 1 0 0 0 4 1 0 0 0 0 7 0 0 0 0 0 0 0 0 1 0 1 0 0 0 0 0 0 0 0 1 11 0 0 0 0 1 0 0 0 0 0 4 1 0 0 0 1 0 0 0 1 
5 0 1 0 0 0 0 0 0 0 0 0 0 0 0 0 41 0 0 0 0 0 6 0 5 0 0 0 0 0 0 0 2 0 0 0 0 0 0 0 0 0 0 0 0 1 0 0 0 0 0 1 1 1 0 2 0 0 5 0 0 0 0 0 0 0 0 0 0 0 0 0 0 1 0 0 0 0 1 12 0 0 1 0 0 0 0 0 0 0 12 0 1 0 0 0 1 0 0 0 
1 1 0 0 1 0 0 0 0 0 0 0 0 0 0 0 22 4 0 0 0 0 2 0 1 0 0 0 0 0 1 0 15 0 1 0 0 0 0 3 0 1 0 0 2 0 0 0 1 0 1 1 4 1 0 0 0 0 3 0 0 0 0 0 2 0 0 1 0 7 0 0 0 0 0 0 0 0 0 4 0 0 1 0 1 5 0 1 0 0 9 0 0 2 0 1 0 0 0 0 
3 0 0 0 0 2 0 1 1 0 0 0 0 1 0 0 19 0 1 0 0 0 4 0 11 0 0 0 0 0 1 0 27 0 0 0 0 0 0 0 5 0 0 0 0 0 0 0 4 0 0 0 0 0 0 1 0 0 6 0 0 0 0 0 0 0 0 0 1 4 1 0 0 1 0 0 0 0 1 2 0 0 0 0 0 3 0 0 0 0 0 0 0 0 0 0 0 0 0 0 
4 1 1 2 0 1 0 0 1 0 0 0 0 0 1 0 16 3 0 0 0 0 8 1 18 0 0 0 0 0 0 0 16 0 0 0 0 0 0 1 0 0 0 0 0 2 0 0 0 0 0 0 2 0 1 1 0 2 2 1 0 0 0 0 4 0 0 0 1 0 0 0 0 0 0 0 0 0 2 3 0 0 3 0 0 0 0 0 0 0 0 0 0 0 0 1 0 0 1 0 
2 0 1 0 0 0 0 0 0 0 0 0 0 1 0 0 34 0 0 1 0 1 3 0 6 0 0 0 0 0 2 0 16 0 0 0 0 0 0 0 0 0 1 0 0 2 0 0 0 0 0 0 1 0 0 0 0 0 4 0 0 0 0 0 0 0 0 0 0 1 0 0 0 5 0 0 0 0 1 11 0 0 1 0 0 1 0 0 0 0 2 0 0 0 0 0 1 2 0 0 
1 0 1 0 2 0 0 0 1 0 0 0 0 1 0 0 17 0 0 0 0 0 1 0 2 0 0 0 0 0 0 0 33 0 0 0 0 0 0 1 3 0 1 0 1 0 0 0 1 0 0 0 3 0 0 0 0 1 12 0 0 0 0 1 0 0 0 0 0 2 1 0 0 4 0 0 2 0 0 2 0 0 0 0 1 2 0 1 0 0 0 0 0 0 0 1 1 0 0 0 
3 0 1 0 0 0 0 0 0 0 0 0 0 2 0 0 32 0 0 0 0 3 5 0 6 0 0 0 0 0 1 0 20 0 0 1 0 0 0 0 0 0 0 0 0 0 0 0 0 0 0 1 0 0 0 0 0 1 5 0 0 0 0 0 1 0 0 0 0 0 0 0 0 1 0 0 0 0 0 9 0 0 0 0 0 2 0 0 0 0 5 0 0 1 0 0 0 0 0 0 
2 0 3 0 1 1 0 0 0 2 0 0 0 1 0 0 36 0 0 0 0 0 2 0 3 0 0 0 0 0 1 0 4 0 1 0 0 0 1 1 3 0 0 0 0 0 0 0 0 0 0 2 3 0 1 0 0 0 7 0 0 0 0 0 1 1 0 0 0 2 1 0 0 1 1 0 0 0 0 12 0 0 1 0 0 1 0 0 0 1 3 0 0 0 0 0 0 0 0 0 
2 0 1 0 2 0 0 0 0 1 0 0 0 0 0 0 30 0 0 0 0 2 0 0 0 0 0 0 1 0 2 0 22 0 0 0 0 0 0 3 0 0 0 0 0 0 0 0 0 0 0 0 2 0 2 0 0 1 1 0 0 0 0 0 1 0 0 0 0 2 0 1 0 0 0 0 0 0 0 14 0 0 1 0 1 3 0 0 0 0 4 0 0 0 0 0 1 0 0 0 
6 0 2 2 0 0 0 0 0 2 0 0 0 1 0 0 36 1 0 0 0 0 7 2 3 0 0 0 1 0 0 0 7 1 0 0 0 0 0 1 0 0 0 0 0 1 0 0 2 0 0 0 0 0 0 0 0 0 7 0 0 1 0 0 1 0 0 0 0 0 0 0 0 7 0 0 0 0 0 6 0 0 0 0 0 0 0 0 0 0 3 0 0 0 0 0 0 0 0 0 
0 1 3 0 0 1 0 0 0 1 0 0 0 2 0 0 19 1 0 0 0 1 0 0 3 0 0 0 1 0 2 0 28 0 0 0 0 0 0 2 1 0 0 0 0 0 0 0 3 0 0 0 2 0 1 0 0 0 6 0 0 0 0 0 1 0 0 1 0 2 0 0 0 3 0 0 0 0 0 5 0 0 1 1 2 1 0 0 0 0 3 0 0 1 0 1 0 0 0 0 
3 1 0 0 0 4 0 0 0 0 0 0 0 0 0 0 44 1 0 0 0 0 0 0 0 0 0 0 0 0 0 0 10 0 0 0 0 0 0 0 0 0 0 0 0 0 0 0 0 0 0 2 3 0 0 0 1 0 0 0 0 0 0 0 0 0 0 0 0 0 0 0 0 0 1 0 0 0 0 22 0 0 1 0 0 1 0 1 0 0 5 0 0 0 0 0 0 0 0 0 
1 0 1 0 1 0 0 0 0 1 0 0 0 0 0 0 10 0 0 0 0 0 2 0 1 0 0 0 0 0 2 0 37 0 0 0 0 0 0 1 1 0 1 0 0 1 0 0 4 0 0 0 3 0 1 2 0 0 11 0 0 0 0 0 0 0 0 1 0 3 1 0 1 3 0 0 0 0 1 0 0 0 0 0 0 6 0 0 0 0 0 0 1 0 0 1 1 0 0 0 
1 0 1 0 3 1 0 1 0 0 0 0 0 1 0 0 44 0 0 0 0 0 2 0 3 0 0 0 0 0 0 0 2 0 2 0 0 0 1 0 1 0 0 0 0 0 0 0 0 0 0 0 3 0 0 0 0 0 2 0 0 0 0 0 0 0 1 0 0 0 0 0 0 0 0 0 0 0 0 20 0 0 0 0 5 0 1 0 0 0 3 0 0 1 0 0 0 0 0 1 
4 3 0 0 0 2 0 0 0 0 0 0 1 0 0 0 30 1 0 0 0 0 0 0 2 0 0 0 0 0 0 0 4 0 1 0 0 0 0 3 0 0 0 0 1 2 0 0 0 0 1 0 4 1 0 0 0 0 2 2 0 0 0 0 0 0 0 0 0 2 0 0 0 0 0 0 0 0 0 21 0 0 2 0 0 0 0 0 0 0 9 0 1 1 0 0 0 0 0 0 
0 0 0 0 0 0 0 0 0 0 0 0 1 0 0 0 33 0 0 0 0 0 0 0 1 0 0 0 1 0 1 0 31 0 0 0 0 0 0 0 0 0 0 0 0 0 1 0 4 0 0 0 0 0 0 0 0 0 0 0 0 0 0 0 0 0 0 1 0 0 0 0 0 0 0 0 0 0 0 14 0 0 0 1 0 4 0 0 0 1 5 0 0 0 0 0 0 1 0 0 
2 0 3 0 0 1 0 0 0 0 0 0 0 0 0 0 25 0 0 0 0 1 4 0 9 0 0 0 0 0 1 0 17 0 0 0 0 0 0 1 1 1 0 0 1 3 2 0 0 0 2 0 2 0 1 0 0 0 3 1 1 0 0 0 0 0 0 0 0 1 1 0 0 0 0 0 0 0 0 8 0 0 0 0 0 2 0 1 0 0 3 0 0 2 0 0 0 0 0 0 
1 2 1 0 3 0 0 0 0 0 0 0 0 0 0 0 20 0 0 0 1 1 0 0 0 0 1 0 0 0 3 0 22 0 0 0 0 0 0 0 2 0 1 0 0 0 0 0 2 0 1 0 0 0 1 0 0 1 2 1 0 0 0 0 1 0 0 0 0 9 0 0 0 2 0 0 0 0 1 5 0 0 1 0 1 5 0 0 0 0 8 0 0 0 0 1 0 0 0 0 
3 1 3 0 0 0 0 0 0 0 0 0 0 1 0 0 19 0 0 0 1 3 5 0 5 0 1 0 0 0 3 0 27 0 0 0 0 0 0 0 1 0 1 0 0 1 0 0 3 3 0 0 0 0 0 0 0 0 3 0 0 0 0 0 0 0 1 0 1 1 0 0 0 0 0 2 0 0 0 0 1 0 0 0 4 5 0 0 0 0 0 0 0 0 0 0 1 0 0 0 
0 2 0 1 1 0 0 1 0 1 0 0 0 1 0 0 17 4 0 0 0 0 0 1 2 0 0 1 2 0 0 0 9 0 0 0 0 0 1 3 0 0 0 0 0 0 0 0 1 14 0 0 4 0 0 1 0 0 0 1 0 0 1 0 0 0 0 0 0 6 0 0 0 0 0 3 0 0 0 7 0 0 4 1 0 0 0 2 0 0 4 0 0 0 0 0 0 1 1 2 
1 1 3 1 0 0 0 0 0 0 0 0 0 1 0 0 26 0 0 0 0 2 0 0 6 0 0 0 0 0 0 0 13 0 0 0 0 0 1 1 0 1 1 0 0 1 0 0 0 4 4 0 2 0 0 1 0 0 5 0 0 1 0 0 2 0 0 0 1 0 0 0 0 3 0 0 0 0 1 13 0 0 0 0 0 0 0 0 0 1 3 0 0 0 0 0 0 0 0 0 
0 1 0 0 1 0 0 0 1 0 0 0 0 0 0 0 19 0 0 0 0 0 1 1 2 0 0 0 0 1 3 0 42 0 0 0 1 0 0 0 2 0 0 0 0 0 1 0 0 0 0 0 1 0 0 0 0 0 0 0 0 0 0 0 0 0 0 0 0 6 0 0 0 0 0 0 0 0 2 4 0 0 0 0 1 2 0 0 0 0 2 0 0 1 0 0 3 0 0 2 
0 3 0 0 0 0 0 0 0 0 0 0 0 0 0 0 15 0 0 0 1 0 0 0 0 0 0 0 0 0 2 0 28 0 1 0 0 0 0 0 0 0 0 0 0 0 0 0 4 0 0 0 0 0 0 0 0 0 1 0 0 0 1 0 0 0 0 1 0 6 0 0 0 0 0 0 0 0 0 13 0 0 1 0 0 8 1 0 0 0 13 0 0 0 0 0 1 0 0 0 
2 0 3 0 0 2 1 0 0 1 0 0 0 1 0 0 37 0 0 0 1 0 0 0 0 1 0 0 1 0 0 0 16 0 0 0 0 0 0 0 0 1 0 0 0 0 0 0 3 10 0 0 0 0 0 0 0 0 2 0 0 0 0 0 0 0 0 0 0 0 0 1 0 2 0 3 0 0 0 5 0 0 0 0 3 1 0 0 0 0 1 0 1 0 0 1 0 0 0 0 
4 0 0 0 1 0 0 0 0 0 0 0 0 0 0 0 19 0 0 0 0 0 2 0 10 0 0 0 0 0 0 0 31 0 0 0 0 0 0 0 0 0 1 0 0 2 0 0 5 0 0 0 1 0 0 2 0 0 4 0 0 0 0 1 0 0 0 0 0 1 0 0 0 2 0 0 0 0 0 7 0 0 0 0 0 3 1 0 0 0 1 0 0 0 0 0 0 0 0 2 
3 2 0 0 1 1 0 0 0 0 0 0 0 3 0 0 20 1 1 0 0 0 9 0 13 0 0 0 0 0 3 0 11 0 0 0 0 0 0 3 0 0 0 1 0 3 0 0 1 3 0 0 1 0 0 0 0 0 2 0 0 0 0 0 1 0 0 0 0 5 0 0 0 1 0 0 0 0 1 5 0 0 0 0 0 0 0 0 0 0 4 0 1 0 0 0 0 0 0 0 
1 2 0 0 0 0 0 0 0 0 0 0 0 1 1 0 28 0 0 1 0 1 2 0 4 0 0 0 0 0 0 0 19 0 0 0 0 1 0 3 2 0 0 0 0 0 0 0 1 0 0 0 3 1 0 0 0 1 0 0 0 1 0 0 1 0 0 0 0 0 0 0 0 2 1 0 0 0 1 6 0 0 1 0 0 2 0 6 0 0 6 0 0 0 0 1 0 0 0 0 
0 1 0 0 0 1 0 1 0 0 0 0 0 0 0 0 33 1 0 1 0 1 0 1 1 0 0 0 1 0 0 0 16 0 0 0 0 0 0 3 0 1 0 0 0 0 0 0 3 0 0 0 3 0 0 0 0 0 1 0 0 0 0 0 1 0 0 0 0 1 0 0 0 0 0 0 0 0 4 13 0 0 0 0 0 2 0 2 0 0 4 0 0 2 0 1 0 1 0 0 
0 0 2 0 0 3 1 0 0 0 0 0 0 1 0 0 38 0 0 0 0 1 0 0 0 0 0 0 0 1 0 0 11 0 0 0 0 0 1 1 0 0 1 0 0 1 0 0 1 0 0 0 3 0 0 0 0 1 1 0 0 0 0 0 0 0 0 0 1 1 0 0 0 4 0 0 0 0 3 13 0 0 1 0 2 1 1 0 0 0 2 0 1 0 0 0 1 0 0 1 
2 0 0 0 0 1 0 1 0 1 0 0 0 1 0 0 25 0 0 0 0 1 3 1 1 0 0 0 0 0 1 0 34 0 0 0 0 0 0 0 0 0 0 0 0 1 0 0 5 0 1 2 1 0 1 1 0 0 0 0 0 0 0 0 0 1 0 1 2 1 0 0 0 4 0 0 0 0 1 2 0 0 0 0 0 1 0 0 0 0 0 0 0 1 0 2 0 0 0 0 
0 2 1 1 0 1 0 0 0 0 0 0 0 1 0 0 20 0 0 0 1 2 0 1 2 0 0 0 0 0 2 0 18 0 0 0 0 0 0 3 0 0 2 0 0 0 0 0 2 0 2 1 4 0 0 1 0 0 3 0 0 1 0 0 2 0 0 0 0 0 0 0 0 0 0 0 0 0 0 7 0 0 0 0 2 4 0 1 0 0 12 0 0 0 0 0 0 1 0 0 
0 0 0 0 1 0 0 0 0 2 0 0 0 1 1 0 5 0 0 0 0 0 1 0 10 0 0 0 0 0 2 0 45 0 0 0 0 0 0 0 1 0 1 0 0 2 0 0 4 0 0 0 0 0 0 0 0 0 2 0 0 0 0 0 0 1 0 0 0 0 0 0 0 6 0 1 1 0 0 1 0 0 0 0 2 6 2 0 0 0 0 0 0 0 0 0 0 0 1 1 
0 0 0 0 1 2 0 0 0 0 0 0 0 0 0 0 19 0 0 0 0 0 1 0 0 0 0 0 0 0 1 0 45 0 0 0 0 0 0 0 0 0 0 0 0 0 0 0 1 0 1 0 0 0 0 0 0 1 3 0 0 0 0 0 0 0 0 0 0 4 0 0 0 1 0 0 0 0 0 7 0 0 0 0 0 6 1 0 0 0 4 0 0 1 0 0 0 0 0 1 
1 2 0 0 0 1 0 0 0 0 0 0 0 1 0 0 30 0 0 0 0 1 1 0 8 0 0 0 0 0 0 0 20 0 0 0 0 0 0 0 0 0 1 0 0 0 0 0 2 0 0 0 0 0 0 0 0 0 1 1 0 0 0 0 0 0 0 1 0 0 0 0 0 0 0 0 0 0 0 16 0 0 1 0 0 1 0 0 0 0 7 0 2 0 0 0 1 0 1 0 
0 2 0 4 0 0 1 0 1 0 0 0 1 0 1 0 11 5 2 0 0 0 0 0 3 0 0 0 0 0 0 0 11 0 0 0 0 0 0 7 2 0 0 0 0 1 0 0 0 0 0 0 6 0 0 0 0 7 0 0 0 4 0 0 11 0 0 0 1 0 0 0 0 0 0 0 0 0 0 7 0 0 4 0 0 0 0 1 0 0 7 0 0 0 0 0 0 0 0 0 
1 4 0 2 0 2 0 0 0 1 0 0 0 1 0 0 22 1 0 0 0 2 2 0 1 0 0 0 0 0 0 1 27 0 0 0 0 0 0 3 0 0 1 0 0 0 0 0 0 0 0 0 0 0 1 0 0 0 2 0 0 0 0 0 7 0 0 0 0 0 0 0 0 1 0 0 1 0 0 6 0 0 2 0 0 2 0 1 0 0 6 0 0 0 0 0 0 0 0 0 
3 0 1 0 0 0 0 0 2 1 0 0 0 1 0 0 19 0 0 0 0 2 8 0 19 0 0 0 0 0 1 0 17 0 0 0 0 0 0 1 1 0 0 0 0 7 0 0 5 0 0 0 0 0 0 0 0 2 4 0 0 0 0 0 0 0 0 0 0 0 0 0 1 1 0 0 0 0 1 2 0 0 0 0 0 0 0 0 1 0 0 0 0 0 0 0 0 0 0 0 
0 1 1 0 0 0 0 0 1 0 0 0 0 2 0 0 34 2 0 0 0 1 0 0 2 0 0 0 0 1 1 0 16 0 0 0 0 0 1 0 0 0 0 0 0 2 0 0 0 0 2 0 0 0 1 0 0 0 3 0 0 0 1 0 0 0 0 0 1 0 0 0 0 1 0 0 0 0 0 12 0 1 0 0 0 2 0 0 0 0 10 0 1 0 0 0 0 0 0 0 
0 1 0 0 0 1 0 0 0 2 0 1 0 2 0 0 21 0 0 0 2 0 2 0 13 0 0 0 0 1 1 0 16 0 0 0 0 0 0 0 5 1 0 0 0 2 0 0 0 0 0 2 0 2 0 1 0 1 1 0 0 0 2 0 0 0 1 0 0 1 0 0 1 8 0 0 0 0 2 2 0 0 0 0 0 1 0 0 0 0 0 0 1 0 0 0 0 2 1 0 
0 0 3 0 0 0 0 0 1 1 0 0 0 0 0 0 32 0 0 0 0 1 2 0 4 0 0 0 0 0 0 0 28 0 0 0 0 0 1 0 0 0 1 0 0 0 0 0 3 0 0 1 0 0 1 0 0 0 6 0 0 0 0 0 0 0 0 2 0 0 0 0 0 0 0 0 0 0 0 4 0 0 0 0 0 6 0 0 0 0 0 0 0 0 1 1 0 0 0 1 
0 1 2 0 1 0 0 0 1 0 0 0 1 0 0 0 27 0 0 0 0 0 2 0 3 0 0 0 0 0 2 0 37 0 0 0 1 0 0 0 0 0 0 0 0 0 0 0 3 0 0 0 3 0 0 1 0 0 0 0 0 0 0 0 0 0 0 0 0 2 0 0 0 2 0 0 1 0 1 5 0 0 0 0 1 2 0 0 0 0 1 0 0 0 0 0 0 0 0 0 
4 0 0 0 0 1 0 0 0 1 0 0 0 1 0 1 26 0 0 0 0 0 1 0 3 0 1 1 0 1 2 0 30 0 0 0 0 0 0 0 0 2 0 0 2 0 1 0 3 0 0 1 0 1 0 0 0 0 3 0 0 0 0 0 0 0 0 0 0 2 0 0 0 1 0 0 0 0 0 5 0 0 0 0 0 4 0 0 0 0 0 0 0 1 0 0 0 0 0 1 
0 2 0 0 0 1 0 0 0 0 0 0 0 0 0 0 25 0 1 1 0 0 1 0 2 0 0 0 0 0 0 0 8 0 0 0 0 0 0 6 0 0 0 0 0 0 1 0 0 11 1 0 10 1 0 0 0 0 3 1 0 0 0 0 4 0 1 1 0 0 0 0 0 0 0 0 0 0 0 8 1 0 2 0 0 2 0 1 0 0 3 0 0 0 0 2 0 0 0 0 
1 0 1 0 4 0 0 0 0 0 0 0 0 2 0 0 17 0 0 0 0 0 4 0 3 0 0 0 0 0 6 0 30 0 0 0 0 0 2 0 2 0 0 0 0 0 0 0 1 5 0 0 0 0 1 0 0 1 4 0 0 0 0 0 0 0 0 0 0 5 0 0 0 1 0 1 1 0 0 2 0 0 1 0 0 3 0 1 0 0 0 0 0 1 0 0 0 0 0 0 
2 0 0 0 0 0 0 0 0 0 0 0 0 0 0 0 20 0 0 0 1 4 3 0 7 0 0 0 0 0 0 0 31 0 0 0 0 0 0 0 0 0 0 0 0 1 0 0 3 1 0 0 1 0 0 0 0 0 1 0 0 0 0 0 0 0 0 1 0 0 0 0 0 1 0 0 0 0 0 7 0 0 0 0 0 7 0 1 0 1 6 0 0 0 1 0 0 0 0 0 
1 2 0 0 2 1 0 0 0 0 0 0 0 0 0 0 29 1 0 0 0 1 0 0 2 0 0 0 0 0 2 0 26 0 0 2 0 0 1 0 0 0 1 0 0 1 0 0 0 0 0 1 0 0 0 0 0 0 0 0 0 0 0 0 0 0 0 0 0 3 1 0 0 0 0 0 0 0 0 10 0 0 1 0 0 1 0 0 0 0 8 0 0 0 0 2 1 0 0 0 
2 1 0 0 0 2 0 1 0 0 1 0 0 1 1 0 28 0 0 0 0 0 3 0 11 0 0 0 0 0 0 0 21 0 0 0 0 0 0 0 0 0 2 0 0 0 0 0 0 0 2 1 0 1 0 0 1 1 2 0 0 1 1 0 0 0 0 0 0 0 0 0 0 2 0 0 0 0 0 6 0 1 0 0 0 4 0 0 0 0 2 0 0 0 0 0 1 0 0 0 
2 0 3 0 1 2 0 0 0 1 0 0 0 1 0 0 41 0 0 0 0 0 2 0 1 0 0 0 0 0 1 0 8 0 0 0 0 0 0 1 0 0 0 0 0 0 1 0 0 0 0 1 1 0 1 0 0 0 5 0 2 0 0 0 0 0 0 0 0 2 0 0 0 0 0 0 0 0 0 11 0 0 0 0 0 2 0 0 0 0 7 0 1 0 0 0 1 0 1 0 
1 0 1 1 0 1 0 0 0 0 0 0 1 1 0 0 30 0 1 0 0 0 0 0 5 0 0 0 0 0 1 0 27 0 1 0 0 0 0 3 0 0 0 0 0 0 0 0 1 0 0 0 3 0 0 0 0 1 4 0 0 0 0 0 0 0 0 0 0 0 0 0 0 0 0 0 0 0 0 5 0 0 0 0 2 3 0 1 0 0 3 0 2 0 1 0 0 0 0 0 
2 1 1 0 2 0 0 0 0 0 0 0 0 0 0 0 34 0 0 1 0 0 3 0 4 0 0 0 0 0 4 0 13 0 0 0 0 0 0 0 0 0 0 0 0 0 0 0 2 3 0 0 1 0 0 1 0 0 3 0 0 0 0 0 0 0 0 0 1 5 0 0 0 1 0 0 0 0 1 9 0 0 1 0 0 2 0 0 0 0 4 0 0 1 0 0 0 0 0 0 
2 0 1 1 0 1 0 1 0 0 0 0 0 0 0 1 7 0 0 0 0 1 13 0 30 0 0 0 0 0 0 0 4 0 0 0 0 0 0 0 2 0 0 0 0 8 0 0 0 8 3 0 0 0 0 1 0 3 1 0 0 0 0 0 0 0 0 1 0 1 0 1 0 1 0 1 0 0 0 0 1 0 0 0 0 0 0 0 0 0 0 0 1 0 0 2 0 0 0 3 
1 0 1 0 0 2 0 0 0 0 1 0 1 2 0 0 15 0 0 0 0 2 10 0 17 1 0 0 0 0 1 0 22 0 2 0 0 0 0 0 0 0 0 0 0 3 0 0 1 0 0 0 0 1 2 1 0 0 4 0 0 0 0 0 0 1 0 0 2 0 0 0 0 1 0 0 0 0 1 3 0 0 0 0 0 1 0 0 0 0 0 0 1 0 0 0 0 0 0 0 
4 0 1 0 0 0 0 0 0 1 0 0 0 0 0 0 29 1 0 0 0 1 2 0 8 0 0 0 0 1 3 0 25 0 0 0 0 0 0 0 0 0 1 0 0 1 0 0 0 0 0 0 2 0 0 0 0 0 0 0 0 0 0 0 0 0 0 0 0 1 0 0 0 0 0 0 0 0 0 8 1 0 0 0 0 2 0 0 0 0 7 0 1 0 0 0 0 0 0 0 
0 2 0 5 0 0 0 1 0 0 0 0 0 0 0 0 24 3 0 0 1 0 3 0 1 1 0 0 0 0 1 0 11 0 1 0 0 0 0 4 0 0 0 0 0 0 0 1 1 0 0 0 2 0 0 0 0 0 2 0 0 1 0 0 13 0 0 0 0 0 0 0 0 1 0 0 0 0 1 6 0 0 6 0 0 0 0 0 0 0 5 0 0 1 0 1 1 0 0 0 
0 0 1 1 0 1 0 0 0 1 0 0 0 0 0 0 24 2 1 0 0 0 7 0 15 0 0 0 0 0 0 0 0 0 0 0 0 0 1 2 1 0 0 1 0 1 0 0 0 1 2 2 4 0 0 0 0 0 1 1 0 1 0 0 3 0 0 0 1 0 0 0 0 0 0 1 0 0 2 10 0 0 1 0 0 0 0 2 0 0 4 0 0 0 0 5 0 0 0 0 
0 0 2 0 9 0 0 0 0 3 0 0 0 0 0 0 7 0 0 1 0 0 0 0 2 0 0 0 0 0 7 0 24 0 1 0 0 0 0 0 2 1 0 0 0 0 0 0 4 0 0 0 0 0 0 0 0 1 12 1 0 0 0 0 0 0 0 0 0 11 0 1 0 2 0 0 1 0 0 0 0 0 0 0 0 2 4 0 0 0 0 0 0 1 0 0 1 0 0 0 
3 0 2 0 0 0 0 0 0 0 0 0 0 0 0 0 43 0 0 0 0 0 4 1 10 0 0 0 0 0 0 1 1 0 0 0 0 0 0 0 0 0 0 0 0 1 0 0 0 0 0 0 1 0 0 0 0 1 3 0 0 0 1 0 0 0 0 0 1 1 0 2 0 0 0 0 0 0 0 9 0 0 1 0 6 1 0 0 0 0 3 0 1 1 0 1 0 0 0 1 
1 2 0 2 0 0 0 0 0 0 2 0 0 0 0 0 36 0 0 0 0 2 2 0 1 0 0 0 0 0 0 0 17 0 0 0 0 0 1 3 0 0 0 0 0 0 0 0 3 0 0 0 1 0 0 0 0 0 1 0 0 0 0 0 6 0 0 0 0 0 0 0 0 0 0 0 0 0 0 8 0 0 2 0 0 2 0 0 0 0 6 0 1 0 1 0 0 0 0 0 
1 2 1 0 0 0 0 0 0 0 0 0 0 0 0 0 40 0 1 0 0 1 3 0 4 0 0 0 0 0 0 0 15 0 0 0 0 0 1 0 0 0 0 0 0 0 0 0 0 0 0 0 0 0 0 0 0 0 1 1 0 0 0 0 0 0 0 0 0 1 0 0 0 0 0 0 0 0 1 16 0 0 1 0 0 0 0 0 0 0 7 0 1 2 0 0 0 0 0 0 
3 0 3 0 0 1 0 0 0 0 0 0 0 0 0 0 19 0 0 0 0 3 4 0 4 0 0 1 0 1 0 0 29 0 0 1 0 0 0 1 1 0 0 1 0 2 0 0 3 3 0 1 1 1 0 0 0 0 7 0 0 0 0 0 0 0 0 0 1 0 0 0 0 0 0 0 0 0 0 2 0 0 0 0 1 3 0 0 0 0 0 0 2 0 0 0 0 0 1 0 
2 0 2 0 0 0 0 0 0 0 0 0 2 2 0 0 17 0 0 0 0 3 6 1 18 0 0 0 0 0 2 0 13 0 1 0 0 0 0 2 1 0 1 0 0 0 0 0 0 3 1 0 8 0 0 1 0 0 3 0 0 0 0 0 0 0 0 0 0 0 0 0 0 3 0 0 0 0 0 1 0 0 0 0 0 3 0 1 1 0 0 0 1 0 0 1 0 0 0 0 
0 2 1 0 1 0 0 0 0 0 0 0 0 1 1 0 24 0 0 0 0 1 0 0 1 0 0 0 0 0 2 0 21 0 1 0 0 0 0 1 1 0 0 0 0 0 0 0 0 0 0 0 6 0 0 0 0 3 1 0 0 0 1 0 5 0 0 0 0 3 0 0 1 2 0 0 0 0 2 5 0 0 1 0 0 3 0 0 0 0 6 0 0 0 0 2 0 1 0 0 
1 2 2 4 0 0 0 0 2 1 0 0 0 1 0 0 23 2 0 0 0 0 0 0 0 0 0 0 0 0 0 0 24 0 0 0 0 0 0 2 0 0 0 0 0 0 0 0 3 0 0 0 2 0 0 0 0 0 3 0 0 1 0 0 5 0 0 0 0 0 0 1 1 1 0 0 0 0 0 7 0 0 2 0 1 3 0 2 0 0 4 0 0 0 0 0 0 0 0 0 
2 2 0 0 1 1 0 1 0 0 0 0 0 2 0 0 26 0 0 0 0 0 2 1 4 0 0 0 0 0 2 0 12 0 0 0 0 0 1 0 2 0 0 0 0 0 0 0 1 0 0 0 1 0 0 0 0 1 1 0 0 0 0 0 0 2 0 0 0 5 0 1 0 3 0 0 0 0 0 13 0 0 0 0 0 2 0 0 0 0 9 0 0 1 0 0 1 0 0 0 
1 1 1 0 1 1 0 0 0 0 1 0 0 2 0 0 26 0 0 0 0 2 5 0 13 0 0 0 0 0 0 0 16 0 0 0 0 0 0 0 0 0 2 0 0 2 0 0 1 0 0 0 4 0 0 0 0 0 1 0 0 0 0 0 0 0 0 2 1 0 0 0 0 1 0 0 0 0 0 9 0 0 0 0 0 3 0 0 0 0 2 0 0 0 0 2 0 0 0 0 
0 2 2 0 0 1 0 0 0 1 0 0 0 1 0 0 34 0 0 0 0 0 0 0 2 0 0 0 0 0 0 0 6 0 0 0 0 0 2 2 1 0 0 0 0 0 0 0 2 0 3 0 6 0 0 0 1 0 6 0 0 0 0 0 5 0 0 0 0 0 0 0 0 1 0 0 0 0 0 8 0 0 5 0 0 0 0 2 0 0 6 0 0 0 0 1 0 0 0 0 
5 0 1 1 1 0 0 0 0 4 0 0 0 3 0 0 25 0 0 0 0 1 6 0 6 0 0 0 0 0 0 0 15 0 0 0 0 0 0 0 7 0 0 0 1 1 0 0 1 0 0 0 0 0 0 1 0 0 2 0 0 0 0 0 0 0 0 0 0 1 1 0 0 4 0 0 0 0 1 6 0 0 0 0 2 2 0 0 0 0 1 0 0 0 0 0 0 0 0 1 
0 4 1 0 3 0 0 0 0 1 0 1 0 0 0 0 11 1 0 0 0 1 1 1 3 0 0 0 0 0 5 0 28 0 1 0 0 0 1 0 0 1 0 0 0 0 0 0 2 0 0 0 0 0 0 0 0 1 5 2 0 0 0 0 0 0 0 0 0 17 0 0 0 0 0 0 0 0 0 1 0 0 0 0 0 3 1 0 0 0 4 0 0 0 0 0 0 0 0 0 
1 1 2 1 0 0 0 0 0 0 0 0 1 0 1 0 18 0 0 0 0 2 2 0 10 0 0 0 0 0 0 0 23 0 0 0 0 0 0 0 0 2 0 0 0 2 0 0 1 3 0 1 3 0 0 0 1 2 8 2 0 0 0 0 0 1 0 0 1 0 0 0 0 1 0 1 0 0 0 5 0 0 0 0 0 2 0 0 0 0 2 0 0 0 0 0 0 0 0 0 
2 0 5 0 1 2 0 0 0 1 0 0 0 1 0 0 15 0 0 0 1 1 5 1 5 1 0 0 0 0 0 0 23 0 0 0 0 0 0 1 0 0 0 0 0 0 0 0 0 0 0 0 0 0 0 0 0 0 12 2 0 0 0 0 1 0 0 0 1 0 0 0 0 3 0 1 0 0 2 4 0 0 0 0 0 5 1 0 0 0 1 0 0 0 0 0 0 0 0 2 
0 4 0 0 0 2 0 0 0 0 0 0 0 2 0 0 22 0 0 0 3 3 1 0 4 0 0 1 1 0 0 0 12 0 1 0 1 0 1 0 4 1 0 0 1 0 0 0 3 6 0 1 1 0 0 0 0 4 1 0 0 1 0 0 1 0 0 0 1 1 0 0 0 2 0 2 0 0 0 5 0 0 0 0 0 1 0 0 0 0 5 0 0 0 0 0 0 0 0 1 
0 0 0 0 0 0 0 0 0 0 0 0 0 1 1 0 17 1 0 0 0 1 2 0 6 0 0 0 1 0 0 0 22 0 1 0 0 0 0 0 0 1 1 1 0 2 0 0 0 6 0 1 1 0 1 4 0 3 2 0 0 1 0 0 1 0 0 1 0 0 0 0 0 4 0 3 0 0 2 3 0 0 0 0 3 3 0 1 0 0 0 0 1 0 0 0 0 0 0 1 
2 0 2 0 2 0 0 0 0 4 0 0 0 2 0 0 14 1 0 0 0 0 3 0 7 1 0 0 0 0 2 0 20 0 0 0 0 0 1 0 5 0 0 0 0 0 0 0 3 0 0 0 0 0 1 1 0 0 7 0 0 0 0 0 0 0 1 1 0 2 0 0 0 2 0 0 1 0 4 3 0 0 0 0 2 0 0 0 0 0 4 0 1 0 0 0 0 1 0 0 
1 1 0 0 2 0 0 0 0 0 0 0 0 0 2 0 10 0 0 0 1 1 4 0 2 0 0 0 0 0 3 0 27 0 0 1 0 0 0 1 0 0 0 0 0 0 0 0 3 3 0 0 2 0 1 0 0 9 3 0 0 0 0 0 0 0 0 0 0 4 0 0 0 2 0 2 0 0 0 0 0 0 0 0 0 4 2 3 0 0 1 0 0 1 0 3 1 0 0 0 
0 1 1 0 4 0 0 1 0 4 0 0 0 0 0 0 9 3 0 0 0 0 2 0 1 0 0 0 0 0 3 0 21 0 0 0 0 0 0 2 11 1 0 1 0 0 0 0 2 0 2 0 0 1 0 0 0 0 1 0 0 0 0 0 5 0 0 0 0 9 0 1 1 1 0 0 0 0 0 1 0 1 1 0 0 3 1 0 0 0 3 0 0 0 0 0 1 1 0 0 
1 2 1 0 0 1 0 0 0 1 0 0 1 3 0 0 29 0 0 0 0 0 0 0 2 0 0 0 0 0 0 0 28 0 0 0 1 0 0 0 4 1 0 0 0 2 0 0 2 0 0 1 1 1 0 0 0 0 4 1 0 0 0 0 0 0 0 0 0 1 0 0 0 1 0 1 0 0 0 5 0 0 0 0 0 1 0 1 0 0 3 0 0 0 0 0 0 0 0 0 
3 3 1 0 3 0 0 0 0 0 0 0 0 1 0 0 21 0 0 0 1 0 8 0 14 0 0 1 1 0 2 0 10 0 0 0 0 0 0 0 1 1 0 0 0 0 0 0 0 3 0 1 0 0 0 0 0 1 2 0 0 0 0 0 0 1 1 1 0 4 0 0 0 0 0 0 0 0 0 6 0 0 0 0 0 0 1 0 0 0 6 0 0 0 0 0 1 0 0 1 
2 0 0 0 0 0 1 1 0 0 0 0 0 2 0 0 41 0 0 0 0 0 4 0 4 0 0 0 0 0 0 0 6 0 0 0 1 1 0 0 0 0 0 0 0 0 0 0 2 0 0 0 2 0 0 0 0 0 5 1 0 0 0 0 0 1 0 0 0 0 0 0 0 1 0 0 0 0 0 16 1 0 0 0 0 0 0 0 0 0 6 0 0 0 1 0 0 0 1 0 
2 0 2 0 0 0 0 0 0 0 0 0 0 1 0 0 41 0 0 0 0 1 3 0 2 0 0 0 0 0 2 0 14 0 0 0 0 0 0 0 0 0 0 0 0 0 0 0 0 0 0 1 0 0 0 0 0 0 7 0 0 0 2 0 0 0 0 0 0 2 0 0 0 0 0 0 0 0 0 14 0 0 0 0 0 2 1 0 0 0 1 0 0 0 0 1 0 0 0 1 
0 0 2 4 0 0 0 0 0 0 0 0 0 0 0 0 26 1 0 0 0 1 0 0 0 0 0 1 0 0 0 0 24 0 2 0 0 0 0 5 0 0 0 0 0 0 0 0 2 1 0 0 2 0 1 0 0 1 4 0 0 1 0 0 5 0 0 0 0 0 0 0 0 0 0 1 0 1 0 4 0 0 1 0 0 3 1 0 0 0 2 0 0 0 1 2 0 0 0 1 
0 0 2 0 2 0 0 0 0 2 0 0 0 4 0 0 26 0 1 1 0 0 1 0 3 0 0 0 0 0 2 0 14 0 1 0 0 0 0 0 5 0 1 0 0 1 0 0 2 0 0 1 2 0 0 0 0 6 2 0 0 0 0 0 0 0 0 0 0 6 0 0 0 1 1 0 0 0 1 6 0 0 0 0 0 1 1 0 0 0 0 0 1 0 0 1 0 1 0 1 
3 0 2 0 0 0 0 1 0 0 0 0 0 0 0 1 35 0 0 0 0 0 5 1 1 1 0 0 0 1 0 0 5 0 0 0 0 0 0 1 1 0 0 0 1 0 0 0 2 2 0 0 4 0 0 0 2 1 10 0 0 0 0 0 0 0 1 0 0 1 0 0 0 0 0 0 0 0 1 6 0 1 0 0 1 1 1 0 0 1 0 0 0 1 0 3 0 0 0 2 
3 0 0 0 1 0 0 0 0 0 0 0 0 0 0 0 22 0 0 0 0 0 5 0 3 0 0 0 0 0 5 0 13 0 0 0 0 0 0 0 0 1 0 0 0 0 0 0 0 0 1 0 1 0 0 0 0 0 12 0 0 0 0 0 0 0 0 0 0 9 0 0 0 1 0 0 0 0 0 12 1 0 0 1 0 1 0 1 0 0 6 0 1 0 0 0 0 0 0 0 
0 3 0 0 0 0 0 0 0 0 0 0 0 1 1 0 19 1 0 0 0 0 1 0 3 0 0 0 0 0 0 0 32 0 0 0 0 0 1 3 0 0 1 0 0 0 0 0 1 0 0 0 6 0 0 0 0 2 1 0 0 0 0 0 2 0 0 1 0 0 0 0 1 2 0 1 0 0 0 8 0 0 1 0 0 2 0 0 0 0 2 0 0 0 0 3 0 0 1 0 
1 5 1 0 1 2 0 0 0 0 0 0 0 0 0 0 33 1 0 0 0 0 2 0 2 0 0 0 0 0 0 0 0 0 0 1 0 0 0 3 0 0 0 0 0 0 1 0 0 0 0 0 3 0 0 0 0 0 0 0 0 1 0 0 3 0 0 0 0 0 1 0 0 0 0 0 0 0 1 16 0 0 2 0 0 0 0 1 0 0 16 0 2 0 0 1 0 0 0 0 
0 0 0 1 1 1 0 0 0 2 0 1 0 0 0 0 30 0 0 0 0 0 1 0 4 0 1 0 0 0 0 0 18 0 1 0 0 0 0 0 0 0 0 0 0 0 0 0 0 0 0 0 1 0 0 2 0 0 5 1 1 0 0 0 0 0 0 0 0 1 0 0 0 0 0 0 1 0 3 17 0 0 0 0 1 1 1 1 0 0 2 0 0 0 0 1 0 0 0 0 
2 1 4 0 0 0 0 1 0 0 1 0 2 0 0 0 5 1 0 0 0 1 5 0 5 0 0 0 0 1 7 0 25 0 0 0 0 0 0 1 0 1 0 0 0 2 0 0 1 1 5 0 1 0 0 0 0 5 10 1 0 0 0 0 0 0 0 0 1 2 0 1 0 1 1 0 0 0 1 1 0 0 0 0 1 1 0 0 0 0 1 0 0 0 0 0 0 0 0 0 
1 0 1 0 0 1 0 0 0 0 0 0 0 2 0 0 17 0 0 0 0 0 2 0 10 0 0 0 0 0 1 0 41 0 0 0 0 0 0 0 0 0 1 0 0 0 1 0 7 0 0 0 1 0 0 1 0 0 0 0 0 0 0 0 0 0 0 0 0 0 0 0 0 2 0 0 0 0 0 2 0 0 0 0 0 5 0 0 0 0 0 0 0 0 1 2 0 0 1 0 
1 1 2 0 0 0 0 0 0 0 0 0 0 0 0 0 41 0 0 0 1 2 0 0 0 0 0 0 0 0 0 0 4 0 0 0 0 0 4 2 0 0 1 0 1 0 0 0 0 0 0 0 7 0 0 1 0 0 5 0 0 0 0 0 1 0 0 0 1 1 0 1 1 0 0 0 0 0 0 13 0 0 2 0 1 0 0 0 0 0 5 0 0 0 0 1 0 0 0 0 
3 1 0 0 0 0 0 0 0 2 0 0 0 1 0 0 34 0 0 0 0 0 2 0 2 0 0 0 1 0 0 0 32 0 0 0 0 0 0 0 0 0 0 0 0 0 0 0 0 0 0 0 0 2 0 0 0 0 1 0 0 0 0 0 0 0 0 1 0 0 0 0 0 3 0 0 0 0 0 6 0 0 1 0 0 1 0 0 0 0 4 0 0 2 0 1 0 0 0 0 
1 0 2 0 0 0 0 0 0 1 0 0 0 3 0 0 20 0 0 0 0 1 0 0 2 0 0 0 0 0 0 0 25 0 0 0 0 0 0 2 0 0 2 0 0 0 0 1 4 8 0 1 0 0 0 1 0 1 4 1 0 0 1 0 0 0 0 0 0 0 0 0 0 5 1 0 0 0 0 6 0 0 0 0 1 5 1 0 0 0 0 0 0 0 0 0 0 0 0 0 
0 3 0 1 0 0 0 0 0 1 0 0 0 0 0 0 32 3 0 0 0 0 0 0 1 0 0 0 0 0 0 0 8 0 0 0 0 0 1 4 0 0 1 0 0 1 0 0 0 0 0 0 5 0 0 0 0 0 0 0 0 1 0 0 10 0 0 0 0 0 0 0 0 0 0 0 0 0 1 13 0 0 7 0 0 2 0 0 0 0 4 0 0 0 0 1 0 0 0 0 
5 2 0 2 4 0 0 0 1 0 1 0 0 3 0 0 24 2 0 0 0 0 3 0 5 0 0 0 0 0 1 0 2 0 0 0 0 0 1 4 1 0 0 1 0 0 0 0 0 0 0 0 5 0 0 0 0 0 5 0 0 0 0 0 3 0 0 0 0 0 0 0 0 2 0 0 0 0 0 11 0 0 3 0 0 0 0 1 0 0 8 0 0 0 0 0 0 0 0 0 
0 0 0 0 7 0 0 0 1 0 0 0 0 1 0 0 5 0 0 0 0 0 1 0 10 0 0 0 1 1 1 0 26 0 2 1 0 0 0 2 0 2 0 0 0 5 0 0 4 0 3 0 0 0 0 0 0 0 0 0 0 1 0 0 2 1 0 0 0 2 0 1 0 1 0 0 0 0 0 1 2 0 0 0 4 5 3 0 0 0 2 0 0 0 1 1 0 0 0 0 
1 0 0 0 2 0 0 0 0 0 1 0 0 2 0 0 18 0 0 0 0 1 8 0 17 0 1 0 1 0 1 1 17 0 0 0 0 1 0 0 1 0 0 0 0 3 0 0 0 2 0 0 1 0 0 0 0 0 0 0 0 0 1 0 0 0 0 0 2 2 1 1 0 1 0 0 0 0 1 2 0 0 1 0 0 3 0 0 0 0 0 1 0 1 0 1 1 0 0 2 
3 1 1 0 0 0 0 0 0 2 0 0 0 0 1 0 27 0 0 0 0 0 2 0 9 0 0 0 0 0 1 0 18 0 0 0 0 0 0 2 0 0 1 0 0 0 0 0 1 6 0 0 1 0 0 0 0 1 3 0 0 0 0 0 0 0 0 0 0 0 0 0 0 0 0 0 0 0 0 13 0 0 0 0 0 2 0 0 0 0 4 0 0 0 0 1 0 0 0 0 
0 4 0 0 1 1 0 0 0 2 0 1 0 0 0 0 39 0 0 0 1 2 0 1 2 0 0 0 0 0 1 0 5 0 0 0 0 0 0 0 0 1 0 0 0 0 0 0 0 5 0 0 0 0 0 0 0 0 3 0 0 0 0 1 1 1 0 0 0 5 0 0 0 1 0 0 0 0 0 11 1 0 0 1 0 3 0 0 0 0 6 0 0 0 0 0 0 0 0 0 
3 4 0 0 2 0 0 0 0 0 0 0 0 0 0 0 9 0 0 0 2 3 4 0 8 0 0 0 0 0 1 0 39 0 0 0 0 0 1 0 0 0 1 0 0 1 0 0 4 5 1 0 0 0 0 0 0 0 0 0 0 0 0 0 0 0 0 0 0 0 0 0 0 0 0 1 0 0 0 3 0 0 0 0 0 3 0 0 0 1 2 0 0 0 0 0 1 0 0 1 
1 2 1 0 1 0 0 0 0 0 0 0 0 0 1 0 24 0 0 0 0 2 0 0 1 0 0 1 0 0 1 0 15 0 0 0 0 1 0 2 0 1 0 0 0 1 1 0 2 0 0 0 4 0 0 0 0 6 6 0 0 0 0 0 2 0 0 0 0 0 0 0 1 4 0 0 0 0 0 9 0 0 0 0 0 2 0 0 0 1 6 0 0 0 0 1 0 0 0 0 
1 0 1 0 1 0 0 0 0 2 0 0 1 1 1 0 8 0 0 0 0 1 3 0 22 0 0 0 0 0 0 0 25 0 0 0 0 0 0 0 2 0 0 0 0 3 0 0 1 0 2 1 0 0 0 3 0 2 1 0 0 0 0 0 0 0 1 0 1 2 0 0 0 0 0 0 2 0 0 6 0 1 0 0 0 1 0 0 0 0 2 0 0 0 1 0 0 0 0 1 
4 0 0 0 0 0 0 0 0 0 0 0 1 0 0 0 44 0 0 0 0 2 6 0 5 0 0 0 0 0 0 0 1 0 0 0 0 0 0 1 0 0 1 0 0 1 0 0 0 0 0 1 4 0 0 0 0 0 0 0 0 0 0 0 0 0 0 0 0 0 0 0 1 0 0 0 0 0 0 14 1 0 1 0 1 0 0 4 0 0 2 1 0 1 0 2 0 1 0 0 
2 0 0 1 3 0 0 0 1 1 0 0 0 0 0 0 22 1 0 0 0 0 0 0 1 0 0 0 0 0 2 0 33 0 0 0 0 0 0 0 2 0 0 0 0 0 0 0 4 0 0 0 0 0 0 0 0 6 0 0 0 0 1 0 0 0 0 0 0 11 0 0 0 0 0 0 1 0 1 2 0 0 0 0 1 3 0 0 0 0 0 0 0 0 0 0 1 0 0 0 
0 1 0 3 0 2 0 0 0 2 0 0 0 0 0 0 2 2 0 0 0 0 0 0 1 0 0 0 0 0 3 0 31 0 0 0 0 0 0 5 2 1 2 0 0 0 0 0 3 0 0 0 0 0 0 1 0 0 2 1 0 1 0 0 14 0 0 0 0 0 0 1 0 0 0 0 1 0 1 5 0 0 2 0 0 5 0 0 0 0 2 0 0 1 0 2 0 1 0 0 
1 0 1 0 0 1 0 1 0 0 0 0 0 1 0 0 33 2 0 0 0 3 0 0 2 1 0 0 0 0 2 0 15 0 0 0 1 0 1 1 0 0 0 0 0 1 0 0 0 0 0 0 0 1 0 0 1 0 8 0 0 0 0 0 3 0 0 1 0 0 0 0 0 2 1 0 0 0 0 8 0 0 0 0 1 1 0 0 0 0 3 0 1 1 1 0 0 0 0 0 
3 0 0 0 0 1 0 0 0 6 1 0 0 0 0 0 4 0 0 0 2 0 5 0 18 0 0 0 0 0 0 0 29 0 0 0 0 0 0 0 7 0 0 0 0 2 0 0 0 0 1 0 4 0 0 1 0 0 0 0 1 0 0 0 0 0 1 0 0 0 2 0 0 0 0 0 1 0 0 0 1 1 0 0 4 0 0 0 0 0 0 0 0 2 1 1 0 0 0 1 
0 1 0 0 0 0 0 0 0 0 0 0 0 0 0 0 35 0 0 0 0 1 0 2 0 0 0 0 0 0 1 0 24 0 0 0 0 0 0 1 0 0 0 0 0 0 0 0 1 0 0 0 2 0 0 0 0 0 0 0 0 0 0 0 0 0 0 0 1 1 0 0 0 0 0 0 0 0 0 17 0 0 0 0 0 3 1 0 1 0 8 0 0 0 0 0 0 0 0 0 
0 0 5 0 0 1 0 0 2 1 0 0 0 0 0 0 16 0 0 0 0 1 9 0 16 0 0 0 0 0 0 1 15 0 1 0 0 0 0 0 0 0 0 0 0 4 0 0 1 0 0 0 0 0 1 0 0 1 11 1 0 0 0 0 0 0 0 1 0 0 0 0 0 0 1 0 0 0 2 2 0 0 1 0 0 5 0 0 0 0 0 0 0 0 0 0 0 0 0 1 
1 6 0 0 0 0 0 0 0 0 0 0 0 0 0 0 29 0 0 0 0 2 1 0 1 0 0 0 0 0 1 0 11 0 0 0 0 0 0 1 0 0 2 0 0 0 0 0 2 0 0 0 1 0 0 0 0 0 1 0 0 0 0 0 0 0 0 0 0 1 0 1 0 0 0 0 0 0 0 21 0 0 0 0 3 3 0 0 0 0 12 0 0 0 0 0 0 0 0 0 
1 0 0 0 2 0 0 0 1 4 0 0 1 1 0 0 7 0 0 0 0 0 2 0 13 0 0 0 0 0 3 0 32 0 2 0 0 0 0 0 2 0 0 1 0 0 0 0 1 0 0 0 0 0 0 0 0 0 5 2 1 0 0 0 0 0 0 1 1 7 0 0 0 2 0 0 0 0 0 1 0 0 0 0 1 3 0 0 0 1 0 0 0 0 1 0 0 0 0 1 
0 1 2 0 1 0 0 0 0 2 0 0 0 0 0 0 37 1 0 0 0 0 1 0 6 1 0 0 0 0 1 0 4 0 0 0 0 0 1 0 2 0 0 0 0 1 0 1 1 0 0 0 1 0 0 0 0 6 7 0 0 0 0 0 0 0 0 0 0 1 0 2 0 0 0 0 0 0 2 10 0 0 0 0 0 1 1 0 0 0 4 0 1 0 0 1 0 0 0 0 
0 3 1 2 1 0 0 0 0 0 0 0 0 0 0 0 16 1 0 0 0 0 5 0 5 0 0 0 0 0 0 0 8 0 1 0 0 0 1 9 0 0 0 0 0 1 0 0 3 0 0 0 7 0 0 0 0 0 1 0 0 1 1 0 10 0 0 0 0 0 0 0 0 0 0 0 0 0 0 6 0 0 3 0 0 1 0 2 0 0 6 0 0 1 0 3 1 0 0 0 
1 1 0 0 3 1 0 0 0 2 0 0 0 0 0 0 19 0 0 0 0 2 4 0 10 0 0 0 1 0 4 0 3 0 1 0 0 0 0 0 0 0 0 0 1 3 0 0 0 4 0 0 0 0 0 0 0 1 1 0 0 0 0 0 0 0 0 3 1 13 0 0 0 0 1 2 0 0 1 5 0 0 0 0 0 0 0 1 0 0 5 0 3 1 0 1 0 0 1 0 
1 0 1 0 0 0 0 0 0 0 0 1 0 2 0 0 20 0 0 1 0 0 6 0 6 0 0 0 0 0 1 0 30 0 0 0 0 0 0 0 0 0 1 0 0 0 1 0 2 0 0 0 0 0 1 0 0 2 13 1 0 0 0 0 0 0 0 1 0 2 0 0 0 0 0 0 0 0 2 0 0 0 0 0 0 4 0 0 0 0 0 0 0 0 1 0 0 0 0 0 
1 0 1 0 0 1 0 0 1 1 0 0 0 2 1 0 26 1 1 0 0 1 2 0 6 0 1 0 0 0 1 0 14 0 0 0 0 0 0 0 0 1 0 0 0 0 0 0 1 0 0 0 0 0 0 0 0 0 6 2 0 0 0 0 1 0 0 0 0 3 0 0 0 5 0 0 0 0 1 9 0 0 1 0 1 1 0 0 0 0 6 0 0 0 0 0 1 0 0 0 
1 2 1 0 1 0 0 0 0 0 0 0 0 0 0 0 20 0 0 0 0 0 0 0 0 0 0 0 1 0 2 0 24 0 0 0 0 0 1 5 0 1 0 0 0 0 0 0 0 1 0 0 0 0 0 0 0 5 4 0 0 0 0 0 4 0 1 0 0 1 0 0 0 0 0 0 0 0 1 12 0 0 1 0 1 3 0 0 1 0 6 0 0 0 0 0 0 0 0 0 
1 0 0 0 2 0 1 1 1 3 0 2 0 1 0 0 0 2 1 0 0 0 3 1 7 0 0 0 0 0 6 0 29 0 2 0 0 0 0 0 0 0 0 0 0 1 0 1 4 0 0 0 0 0 0 1 0 0 7 1 0 0 0 0 1 0 1 0 0 3 0 1 1 0 0 0 0 0 1 1 0 0 1 0 0 3 1 3 1 0 1 0 1 1 0 1 0 0 0 0 
2 0 0 2 1 0 0 0 0 0 0 0 0 2 0 0 18 0 0 0 0 1 2 0 6 0 0 0 0 0 2 0 14 0 0 0 0 0 1 5 0 0 1 0 0 0 0 0 0 2 0 0 6 0 0 0 0 0 1 0 0 0 0 1 8 0 0 0 0 1 0 0 0 2 1 0 0 0 0 5 0 0 6 1 0 3 1 0 0 0 5 0 0 0 0 0 0 0 0 0 
1 0 0 0 3 0 0 0 0 1 0 0 0 0 0 0 9 0 0 0 0 1 5 0 7 0 0 0 0 0 0 0 44 1 0 0 0 0 0 1 0 0 1 0 0 1 0 0 2 2 1 0 1 1 0 0 0 1 2 0 0 0 0 0 0 0 0 0 0 7 0 0 0 0 0 1 0 0 2 0 0 0 0 0 0 4 0 0 1 0 0 0 0 0 0 0 0 0 0 0 
2 2 1 0 0 0 0 0 0 0 0 0 0 3 0 0 26 0 0 1 0 1 6 0 14 0 0 0 0 0 0 0 11 0 0 0 0 0 0 0 1 0 1 0 0 0 0 0 0 3 0 0 0 0 0 0 0 0 6 0 0 0 0 0 0 1 1 1 1 0 0 0 0 3 0 0 0 0 1 5 0 0 0 0 2 3 0 0 0 0 2 0 0 0 0 0 0 0 0 2 
0 5 1 0 0 0 0 0 0 0 0 0 0 1 0 0 27 3 1 0 0 4 2 0 0 0 0 0 0 0 0 0 5 0 0 2 0 0 1 5 0 0 0 0 0 0 0 0 0 0 0 1 3 0 0 0 0 0 1 0 0 0 0 0 7 0 0 0 1 0 0 0 0 0 1 0 0 0 0 16 0 0 2 0 0 0 0 0 0 0 9 0 0 0 0 2 0 0 0 0 
1 0 4 0 2 1 0 0 0 1 0 0 0 3 0 0 30 0 0 0 0 0 0 0 0 0 0 0 0 0 0 0 11 0 1 0 0 0 0 0 0 0 0 0 0 0 0 0 2 12 1 0 0 0 0 1 0 0 9 1 0 0 1 0 0 0 0 0 0 4 0 0 0 0 0 0 1 0 2 3 0 0 0 0 0 2 2 1 0 0 0 0 0 0 0 0 1 0 2 1 
0 1 0 0 1 0 0 0 0 0 0 0 0 0 0 0 27 0 0 0 0 0 1 0 2 0 0 0 0 0 0 0 45 0 1 0 0 0 0 1 0 0 0 0 1 0 0 0 5 0 1 0 0 0 0 0 0 0 1 1 0 0 0 0 0 0 0 0 0 1 0 0 0 0 0 0 0 0 0 7 1 0 0 0 0 1 0 0 0 0 2 0 0 0 0 0 0 0 0 0 
1 0 2 0 0 1 0 0 0 0 0 0 0 2 0 0 34 0 0 0 0 1 3 0 3 0 0 0 0 0 0 1 17 0 0 0 0 0 0 1 0 1 0 0 0 0 0 0 3 0 0 0 5 0 1 0 0 0 4 1 0 0 0 1 0 0 0 0 0 0 0 0 0 1 0 0 0 0 0 9 0 0 0 0 2 2 0 1 0 0 2 0 1 0 0 0 0 0 0 0 
0 0 2 1 1 0 0 0 0 3 0 0 0 0 0 0 10 0 0 1 0 0 1 0 2 0 0 0 0 0 1 0 51 0 0 0 0 0 0 0 2 0 1 0 0 1 0 0 4 0 0 0 0 0 0 0 0 0 4 1 0 0 0 0 0 1 0 0 0 1 0 0 0 1 0 0 0 0 1 0 0 1 0 0 0 5 1 0 1 0 0 0 0 0 0 0 1 0 0 1 
4 0 1 0 0 0 0 0 0 0 0 0 0 2 0 0 26 1 0 0 0 2 2 0 3 0 0 0 0 0 0 0 29 0 0 0 0 0 0 2 0 0 0 0 0 1 0 0 2 1 0 0 6 0 0 0 0 0 0 1 0 0 0 0 2 0 0 0 0 1 0 0 0 4 0 0 0 0 2 4 0 0 1 0 0 1 0 2 0 0 0 0 0 0 0 0 0 0 0 0 
0 4 0 1 0 1 0 0 0 0 0 0 0 1 0 0 27 1 0 0 0 1 0 0 2 0 0 0 0 0 0 0 5 0 0 0 0 0 3 6 0 0 1 0 0 1 0 0 0 0 1 0 6 0 0 0 0 0 0 0 0 0 0 0 5 0 0 0 0 0 0 0 0 0 0 0 0 0 0 13 0 0 5 0 0 3 0 2 0 0 11 0 0 0 0 0 0 0 0 0 
1 1 0 1 0 0 0 0 1 0 0 0 0 1 0 0 41 1 2 0 0 0 4 0 10 0 0 0 0 0 0 0 1 0 0 0 0 0 1 1 0 0 0 0 0 0 1 0 0 0 0 0 3 0 0 0 0 2 0 0 0 0 0 0 0 0 0 1 0 1 0 0 0 0 0 0 0 0 0 17 0 0 1 0 0 0 0 2 0 0 5 0 1 0 0 0 0 0 0 0 
2 1 2 0 0 0 0 0 0 0 0 0 0 0 0 0 37 1 0 0 0 0 1 0 3 0 0 0 0 0 0 0 5 0 0 0 0 0 0 3 0 0 0 0 0 0 0 0 0 3 0 1 5 0 0 0 0 0 8 1 0 0 1 0 1 0 0 0 0 1 0 0 0 0 0 1 0 0 1 11 0 0 0 0 1 1 0 1 0 0 3 0 1 1 0 3 0 0 0 0 
0 1 0 0 0 0 0 0 0 0 0 0 0 3 0 0 7 2 0 1 0 0 0 0 3 0 0 0 0 0 1 0 37 0 0 0 0 0 0 0 0 0 0 0 0 0 0 0 4 12 0 0 0 0 0 0 0 0 1 1 0 0 0 0 3 0 0 0 2 0 0 1 1 3 0 0 1 0 3 1 0 0 3 2 2 5 0 0 0 0 0 0 0 0 0 0 0 0 0 0 
3 0 2 0 1 0 0 0 0 0 0 0 0 0 0 0 34 3 0 0 0 1 2 0 2 0 0 0 0 0 0 0 6 0 0 0 1 0 1 0 0 0 1 0 0 1 0 0 0 0 0 1 1 0 1 0 0 1 2 0 0 0 1 0 0 0 0 0 0 0 0 0 0 1 0 0 0 0 2 15 0 1 3 0 0 2 1 1 0 0 8 0 0 0 0 1 0 0 0 0 
3 0 1 1 0 1 0 0 0 1 0 0 0 0 0 0 32 0 0 0 0 1 0 0 1 0 0 0 2 0 0 0 12 1 0 0 0 0 1 3 2 0 0 1 0 0 0 0 1 2 0 1 1 0 0 0 0 1 3 0 0 0 0 0 2 0 0 2 0 0 0 0 0 0 1 2 0 0 0 3 0 0 4 0 0 1 0 0 0 0 8 0 3 1 0 1 0 0 0 0 
0 0 4 1 0 0 0 1 0 1 0 1 0 0 0 0 37 0 0 0 0 0 5 0 5 0 0 0 0 0 0 0 21 0 0 0 0 0 0 0 0 0 0 0 0 1 0 0 0 0 0 0 0 0 0 0 0 2 5 0 0 0 0 0 0 0 1 0 0 0 0 0 0 4 0 0 0 0 0 6 0 0 0 0 0 3 0 1 0 0 1 0 0 0 0 0 0 0 0 0 
0 1 1 0 0 1 0 0 0 2 0 0 0 1 0 0 3 1 0 0 0 0 0 0 3 1 0 0 1 0 5 0 33 0 0 0 0 0 0 2 0 1 0 0 0 0 0 0 1 1 0 0 3 0 0 0 0 1 2 0 0 0 0 0 1 0 0 0 0 3 0 1 0 5 0 0 0 0 1 2 0 0 1 0 4 6 1 1 0 0 7 0 0 0 0 1 0 1 0 1 
4 0 0 0 0 0 0 0 0 1 0 0 1 0 0 0 18 0 0 0 0 0 4 0 3 0 0 0 0 0 2 0 33 0 0 0 0 1 0 0 0 0 0 0 0 0 0 0 7 0 0 0 3 0 0 0 0 0 0 0 0 0 0 0 1 0 0 0 0 7 0 0 2 0 0 0 1 0 0 2 0 1 2 0 0 3 0 0 0 0 1 0 1 0 0 1 1 0 0 0 
0 0 0 1 0 1 0 0 0 0 0 0 0 0 1 0 41 0 0 1 0 0 0 0 4 0 0 0 0 0 0 0 6 0 0 0 0 0 0 2 0 1 0 0 0 1 0 0 0 0 4 2 2 0 0 0 1 4 0 0 0 0 0 0 0 0 0 0 0 0 0 0 0 0 0 0 0 0 0 16 3 0 0 0 1 0 0 0 0 0 4 0 0 0 0 2 0 2 0 0 
1 0 0 1 1 0 0 0 0 1 0 0 0 3 0 0 15 1 0 0 0 1 1 0 3 0 0 0 0 0 0 0 36 0 0 0 0 0 0 0 2 1 3 0 0 0 0 0 2 0 0 0 2 0 0 0 0 2 1 0 0 0 0 0 4 0 0 2 0 0 0 0 0 6 0 0 1 0 1 2 0 0 1 0 0 3 0 0 0 1 0 0 0 1 0 0 1 0 0 0 
0 0 0 0 1 0 0 1 0 1 0 0 0 1 1 0 17 0 1 0 0 1 0 0 3 0 0 0 0 0 7 0 33 0 0 0 0 0 0 0 1 0 0 0 0 0 0 0 3 0 0 0 3 0 0 1 0 4 0 0 0 0 0 0 0 0 0 1 0 8 0 1 0 3 0 0 0 0 0 2 0 0 0 0 0 2 0 1 0 0 0 1 0 0 0 1 1 0 0 0 
1 0 1 0 1 0 0 0 0 1 0 0 0 1 0 0 5 0 0 0 0 0 2 1 14 0 0 0 1 0 2 0 32 0 0 0 0 0 0 0 1 0 0 1 1 2 0 0 2 6 2 0 3 0 0 0 0 0 5 1 0 0 0 0 1 0 0 0 0 5 0 0 0 5 0 1 0 0 0 0 0 0 0 0 1 1 0 0 0 0 0 0 0 0 0 0 0 0 0 0 
0 1 2 0 3 0 0 0 0 0 0 0 0 2 0 0 17 0 0 0 1 0 2 0 2 0 0 0 0 0 1 0 21 1 0 0 0 0 2 0 0 0 0 1 0 0 0 0 1 6 0 0 0 0 0 0 0 3 1 0 0 0 0 0 0 0 0 0 0 4 0 0 0 6 0 1 0 0 0 9 0 0 0 0 1 1 1 0 0 0 6 0 1 1 0 1 0 0 1 0 
3 0 3 0 0 0 0 1 0 0 0 0 0 0 1 0 28 0 0 0 2 2 5 0 10 0 0 0 0 0 1 0 8 0 1 0 0 0 0 0 0 0 1 0 0 0 0 0 0 0 0 1 3 0 1 0 0 1 9 0 0 0 0 0 0 0 1 0 0 1 0 0 0 0 0 0 0 0 0 4 0 0 0 0 0 2 0 0 0 0 6 0 2 0 0 2 0 0 1 0 
1 0 0 0 2 0 0 0 0 2 1 0 0 0 0 0 13 1 0 0 0 2 0 0 4 0 0 0 0 0 4 0 37 0 0 0 0 0 0 0 2 4 1 0 1 0 0 0 5 0 0 0 0 0 0 0 1 0 1 0 0 0 0 0 0 0 0 0 0 6 0 0 0 2 0 0 0 0 0 0 0 0 0 0 1 6 1 0 0 0 0 0 0 0 0 0 0 1 0 1 
2 0 3 0 2 0 0 0 0 2 0 0 0 0 0 0 21 0 0 1 0 2 5 0 21 0 0 0 0 0 1 0 6 0 0 0 0 0 0 0 2 1 0 0 0 1 0 0 0 0 0 0 2 0 0 0 0 5 9 0 0 0 0 0 0 0 1 0 0 3 0 0 0 1 0 0 0 0 2 3 0 0 0 0 0 1 2 0 0 0 0 0 0 0 0 0 0 0 0 1 
2 0 0 0 0 0 1 0 0 0 0 0 0 0 0 0 45 0 0 1 0 1 4 0 7 0 0 0 0 0 0 0 13 0 1 0 0 0 1 0 0 0 0 0 0 1 1 0 0 3 0 0 0 1 0 0 0 1 1 0 0 0 0 0 0 0 0 0 1 0 0 1 0 0 0 0 0 0 1 9 0 0 0 0 1 0 0 0 0 0 2 0 0 0 0 1 0 0 0 0 
0 2 1 0 0 0 0 0 0 0 0 0 0 0 1 0 34 0 0 0 1 0 1 1 2 0 0 0 0 0 1 0 23 0 0 0 0 0 1 0 2 1 1 0 0 1 0 0 1 0 0 0 0 0 0 0 0 1 4 0 0 0 0 0 0 0 0 0 1 1 0 0 0 2 0 1 0 0 1 8 0 0 0 0 1 2 0 0 0 0 1 0 3 0 0 0 0 0 0 0 
0 2 0 1 0 1 0 0 1 0 0 0 0 0 0 0 10 4 0 0 0 0 1 0 5 0 0 0 0 0 3 0 22 0 0 0 0 0 0 1 0 0 0 0 0 2 0 0 2 7 0 0 1 0 0 0 0 0 1 0 0 1 0 0 10 0 1 1 0 1 0 0 0 0 0 1 0 0 0 5 0 0 3 1 1 2 0 0 0 0 6 0 0 1 0 0 1 0 1 0 
3 1 1 0 1 1 0 0 0 4 0 0 0 0 0 0 34 0 0 0 0 0 2 0 7 1 0 0 0 0 0 0 0 0 1 0 0 0 0 0 4 0 0 0 0 0 0 0 0 3 0 0 0 0 0 0 0 6 3 1 0 0 0 0 0 0 0 0 0 2 0 0 0 1 0 1 0 0 0 13 0 0 0 1 0 0 1 1 1 0 5 0 0 0 0 0 0 1 0 0 
1 1 1 1 3 0 0 0 0 0 0 0 0 1 0 0 31 1 0 0 0 1 5 0 9 0 1 0 0 0 1 0 11 0 0 0 0 0 1 1 0 0 0 0 2 0 1 0 1 0 0 0 4 0 1 0 0 0 0 0 0 0 0 1 0 0 0 0 0 3 0 0 0 0 0 0 0 0 0 8 0 0 0 0 0 1 0 1 0 0 4 0 0 0 2 1 0 0 0 0 
3 1 1 0 0 1 0 0 0 0 0 0 0 0 0 0 42 0 0 0 0 1 7 0 14 0 0 0 0 0 1 0 4 0 0 0 0 0 0 0 0 0 0 0 0 3 0 0 0 1 0 1 1 0 0 0 0 0 2 0 0 0 0 0 0 0 0 0 1 1 0 0 0 2 0 0 0 0 1 8 0 0 0 0 0 1 0 1 0 0 1 0 1 0 0 0 0 0 0 0 
1 2 1 0 0 3 0 0 0 0 0 0 0 1 0 0 31 0 0 0 0 0 1 0 4 0 0 0 0 0 0 0 13 0 0 0 0 0 1 3 0 0 1 0 0 0 0 0 0 0 0 0 5 0 0 0 0 0 0 0 0 0 0 0 0 0 0 0 0 0 0 0 0 3 0 0 0 0 0 12 0 0 2 0 0 4 0 0 0 0 11 0 1 0 0 0 0 0 0 0 
2 0 0 0 0 0 0 0 0 0 0 0 0 1 0 0 26 0 0 0 0 1 7 0 15 0 0 0 0 0 0 0 23 0 1 0 0 0 0 0 0 0 0 0 0 3 0 0 3 0 0 0 0 0 0 0 0 0 3 0 0 0 0 1 0 0 0 0 0 1 0 0 0 6 0 0 0 0 1 1 0 0 0 0 1 1 1 0 0 0 0 0 1 0 0 0 0 0 0 1 
1 1 2 0 0 1 0 0 0 0 0 0 0 0 1 0 32 0 0 0 0 0 0 0 0 0 0 0 0 0 0 0 18 0 0 0 0 0 2 0 0 0 0 0 0 0 0 0 0 0 0 1 1 1 0 0 0 4 2 0 0 0 0 0 2 0 0 0 0 0 0 0 0 0 0 0 0 0 1 13 0 0 2 0 0 3 0 0 0 0 7 0 1 1 0 2 0 1 0 0 
0 2 3 0 0 2 0 0 0 1 0 0 0 1 1 0 17 0 0 1 0 0 0 1 0 0 0 0 0 1 2 0 22 0 0 0 0 0 3 0 1 0 0 0 0 0 0 0 1 0 0 1 0 0 0 0 0 3 8 0 0 0 0 0 0 1 0 0 1 3 0 0 1 5 0 0 0 0 0 10 0 0 1 0 0 2 0 0 0 0 5 0 0 0 0 0 0 0 0 0 
0 2 1 6 1 1 0 0 0 0 0 0 0 1 0 0 6 3 0 0 0 0 3 0 8 0 0 0 0 0 4 0 13 0 0 0 0 0 0 9 0 1 0 0 0 0 0 0 1 0 0 0 3 0 0 0 0 1 8 1 1 1 0 0 16 0 0 0 0 0 0 0 1 0 0 0 0 0 0 2 0 0 2 0 0 1 0 1 0 0 1 0 0 0 0 1 0 0 0 0 
0 2 0 0 1 0 0 0 0 2 0 0 0 1 0 0 36 0 0 0 0 0 0 0 0 0 0 0 0 0 3 0 20 0 1 0 0 0 0 1 0 0 0 0 1 0 0 0 1 0 0 0 0 0 0 0 0 0 0 0 0 0 1 0 0 0 0 0 0 4 0 0 0 0 0 0 0 0 0 15 0 0 0 0 0 4 0 1 0 0 4 0 1 0 0 1 0 0 0 0 
2 0 1 0 0 0 0 0 0 0 1 0 0 0 0 0 30 0 0 0 1 0 2 0 4 0 0 0 0 0 2 0 24 0 0 0 1 0 0 0 1 1 0 0 0 0 0 0 1 1 0 0 0 0 0 0 1 0 3 0 0 0 0 0 0 1 0 2 1 1 0 0 0 0 0 1 0 0 0 7 0 0 0 0 0 5 0 2 0 0 2 0 0 1 0 1 0 0 0 0 
0 1 2 0 0 0 0 0 0 0 0 0 0 0 0 0 45 0 0 0 0 0 0 0 2 0 0 0 0 0 0 0 1 1 0 0 0 0 0 5 0 0 0 0 1 0 0 0 0 0 0 0 5 0 0 0 0 1 0 0 0 0 0 0 1 0 0 0 0 0 0 0 0 0 0 0 0 0 0 19 0 0 3 0 1 0 0 1 0 0 9 0 0 0 0 2 0 0 0 0 
1 0 1 1 0 0 0 0 0 0 1 1 0 1 0 0 8 0 0 1 0 1 5 0 19 0 0 1 0 0 1 0 22 0 0 0 1 0 0 0 0 0 0 0 0 2 0 0 1 2 2 0 1 0 0 0 0 0 6 2 0 0 0 0 0 0 0 0 0 0 0 1 1 4 1 0 0 0 0 1 0 1 0 0 2 4 0 1 0 0 0 0 0 0 0 1 0 0 0 2 
1 0 2 0 0 0 0 1 0 0 0 0 0 1 0 0 34 0 0 2 0 0 0 0 0 0 0 0 0 0 0 0 23 0 0 0 0 0 0 0 0 0 0 0 0 0 0 0 2 2 0 1 0 1 0 1 0 0 4 1 0 0 0 0 0 0 0 0 0 1 0 0 1 2 0 1 0 0 1 9 0 0 0 0 0 2 0 0 0 0 3 0 0 2 0 1 1 0 0 0 
1 2 3 0 1 0 0 0 0 1 0 0 1 2 0 0 37 0 0 0 1 1 2 0 1 0 0 0 0 0 0 0 14 0 0 0 0 0 1 0 2 0 0 0 0 0 0 0 0 0 0 0 1 0 0 0 0 0 2 0 0 0 0 0 0 0 0 1 0 0 0 0 0 0 0 0 0 0 0 7 0 0 1 0 0 2 0 0 0 0 15 0 0 0 0 0 0 0 1 0 
2 2 2 0 1 0 0 0 0 0 0 0 0 0 0 0 10 0 0 0 2 0 1 0 7 0 0 0 0 0 1 0 26 0 0 0 0 0 0 0 0 0 0 0 0 0 0 0 3 1 0 1 0 1 0 0 0 2 6 1 0 0 0 0 1 1 0 0 1 1 0 1 0 2 0 3 0 0 1 6 1 0 0 0 0 3 2 1 0 0 5 0 0 0 0 1 0 0 0 1 
0 0 1 0 0 0 0 0 1 0 0 0 0 3 0 0 7 0 0 0 0 0 1 0 11 0 0 0 0 0 0 0 27 0 0 0 0 0 0 0 4 0 0 0 1 3 0 0 6 5 0 0 0 3 1 0 0 1 3 0 0 0 0 1 0 0 0 0 0 0 1 0 1 2 0 0 1 0 1 5 0 0 1 1 2 2 0 0 0 0 4 0 0 0 0 0 0 0 0 0 
0 0 5 1 0 0 0 1 0 0 0 0 0 0 0 0 26 3 0 0 0 0 0 0 1 1 0 1 0 0 0 0 23 0 1 0 0 0 0 3 0 1 0 0 0 0 0 0 3 0 0 0 1 0 0 0 0 1 15 1 0 0 0 0 2 0 0 0 0 0 0 0 0 3 0 0 0 0 0 3 0 0 2 0 0 0 0 0 0 0 0 0 1 0 0 0 0 0 0 1 
0 0 0 0 0 1 0 0 0 0 0 0 0 2 1 0 7 0 0 0 1 3 1 0 5 0 0 0 0 0 9 0 47 0 0 0 0 0 0 2 0 0 0 0 0 0 0 0 1 0 0 0 0 0 0 0 0 0 7 0 0 0 0 0 0 0 1 0 0 3 0 0 0 0 0 0 0 0 0 1 0 0 0 0 0 6 0 1 0 0 0 0 0 0 0 0 0 1 0 0 
1 1 0 7 0 0 0 0 1 0 0 0 0 0 0 0 23 4 0 0 0 0 2 0 4 1 0 0 0 0 0 0 20 0 0 0 0 0 1 3 0 0 0 0 0 0 0 0 1 0 0 0 0 0 0 0 0 0 2 0 0 0 0 0 12 0 0 0 0 0 0 0 0 0 0 0 0 0 0 10 0 0 2 0 1 1 0 0 0 0 3 0 0 0 0 0 0 0 0 0 
1 0 3 0 0 0 0 0 0 1 0 0 0 1 0 0 24 0 0 0 0 0 2 0 4 0 0 0 0 0 0 0 37 0 1 0 0 0 0 0 0 0 0 0 0 0 2 0 2 0 0 0 0 0 1 0 0 0 9 0 0 0 0 0 0 0 0 0 0 1 0 0 0 0 0 0 0 0 0 7 0 0 0 0 0 1 0 0 0 0 3 0 0 0 0 0 0 0 0 0 
0 2 0 0 0 0 0 0 0 1 0 0 0 0 0 0 33 0 0 0 1 0 0 0 2 0 0 0 0 0 0 0 23 0 0 0 0 0 0 1 2 1 0 0 0 1 0 0 1 0 0 0 0 0 0 0 0 0 0 0 0 0 0 0 0 0 1 0 0 0 0 0 0 4 1 0 0 0 0 14 0 0 0 0 1 0 0 0 0 0 10 0 0 0 0 0 0 0 0 1 
3 1 2 0 0 0 0 1 0 0 0 0 0 2 0 0 23 0 2 0 0 2 2 0 5 0 0 0 0 0 0 0 21 0 0 0 0 0 2 1 0 0 0 0 0 0 0 0 0 0 1 0 1 0 0 0 0 1 8 0 1 0 0 0 0 0 1 1 0 0 0 0 0 2 0 0 0 0 1 4 0 0 1 0 0 1 0 1 0 0 5 0 0 1 0 3 0 0 0 0 
1 1 1 0 5 0 0 0 2 0 1 0 0 0 0 0 37 2 0 0 0 0 1 0 0 0 0 0 0 0 3 0 5 0 0 0 0 0 0 2 0 0 0 0 0 0 0 1 0 0 0 0 0 0 0 0 0 0 3 0 0 0 0 0 3 0 0 0 1 10 0 1 0 1 0 1 1 0 0 6 0 0 3 0 1 1 1 0 0 0 4 0 0 0 0 0 0 0 0 1 
3 0 0 1 0 0 0 0 1 4 0 0 0 2 1 0 25 0 0 0 0 1 4 0 9 0 0 0 0 0 0 0 20 0 0 0 0 0 0 0 1 0 0 0 0 3 0 0 3 1 0 0 2 0 0 0 0 4 1 1 0 0 0 0 0 0 0 0 0 0 0 0 0 2 0 0 1 0 0 6 0 0 0 0 0 2 0 0 0 0 0 1 0 0 0 1 0 0 0 0 
1 0 2 0 3 0 0 0 0 0 0 0 0 2 0 0 10 0 0 0 0 1 4 0 6 0 0 0 0 0 4 0 8 0 0 0 0 1 0 0 0 0 1 0 0 0 0 0 1 15 0 0 0 0 0 0 0 2 6 1 0 0 0 0 0 0 0 1 1 10 0 0 0 0 0 5 0 0 0 1 1 0 0 1 0 3 3 0 0 1 0 0 0 1 0 0 1 0 2 1 
0 3 0 0 0 0 0 0 0 0 0 0 0 2 0 0 31 0 0 0 1 1 1 0 0 0 0 0 0 0 1 0 0 0 0 0 0 0 0 2 0 0 0 1 0 1 0 0 0 0 0 0 4 0 0 0 0 1 0 0 0 0 1 0 9 0 0 0 1 1 0 1 0 1 0 0 0 0 0 17 0 0 4 0 0 0 0 1 0 0 15 0 0 0 0 0 0 0 0 0 
3 0 1 0 0 0 0 0 0 0 0 0 0 0 0 0 41 0 0 0 0 1 5 0 8 0 0 0 0 0 1 0 10 0 0 0 0 0 0 0 0 0 0 0 0 1 0 0 0 0 0 0 0 1 0 1 0 0 8 2 0 0 0 0 0 0 1 4 0 0 0 0 1 0 0 0 0 0 1 7 0 0 0 0 1 0 0 0 0 0 1 0 0 1 0 0 0 0 0 0 
3 0 3 0 0 0 0 0 1 2 1 0 1 1 0 1 23 0 1 0 0 1 3 0 4 0 0 0 0 0 1 0 23 0 1 0 0 0 0 2 1 0 1 0 0 0 0 0 0 0 0 0 1 0 0 0 0 0 2 0 0 0 0 1 0 0 0 3 0 0 0 0 0 1 1 0 0 0 0 8 0 0 0 0 0 3 0 1 0 1 3 0 1 0 0 0 0 0 0 0 
0 1 0 0 0 0 0 0 0 0 0 0 1 1 0 0 33 0 1 0 0 1 0 0 0 0 0 0 0 0 2 0 34 0 1 0 0 0 0 0 1 0 0 0 0 0 0 0 8 0 0 0 0 0 1 0 0 0 0 0 0 0 0 0 0 0 0 0 0 1 0 0 0 1 0 0 0 0 0 7 0 0 0 0 0 2 0 0 0 0 2 0 0 0 0 0 1 1 0 0 
0 2 2 0 0 2 0 1 1 0 0 0 0 1 0 0 27 3 0 0 0 1 0 0 0 0 0 0 0 0 1 0 9 0 0 0 0 0 0 5 0 0 0 0 0 0 0 0 0 1 6 0 4 1 0 1 0 0 7 0 0 0 0 0 2 0 0 1 0 0 0 0 0 0 0 2 0 0 1 7 2 0 0 0 0 0 0 0 0 0 7 0 1 1 0 1 0 0 0 0 
2 0 1 0 0 1 0 0 0 1 0 0 0 0 0 0 60 0 0 0 0 0 0 0 0 0 1 0 0 0 0 0 3 0 0 0 0 0 1 0 2 0 1 0 0 0 0 0 1 0 0 0 0 2 0 1 0 0 0 0 1 0 0 0 0 0 0 0 0 0 0 0 0 0 0 1 0 0 0 13 0 0 1 0 1 0 0 0 0 0 4 0 0 0 0 2 0 0 0 0 
3 1 1 0 0 0 0 0 0 1 0 0 2 0 0 0 23 0 0 0 0 1 7 0 12 0 0 0 0 0 2 0 22 0 1 0 0 0 0 0 0 0 0 0 0 0 0 0 2 0 0 0 0 0 0 0 0 0 8 1 0 0 0 0 0 0 0 0 0 2 0 0 0 1 0 0 0 0 0 4 0 0 0 0 0 3 0 0 0 0 3 0 0 0 0 0 0 0 0 0 
3 2 1 0 0 0 0 0 0 0 0 0 0 0 1 0 40 0 0 0 1 1 2 0 3 0 0 0 0 0 0 0 10 0 0 0 0 0 0 1 0 0 1 0 0 0 0 0 2 0 1 0 0 1 0 0 0 1 0 0 0 0 0 0 0 0 0 0 0 0 0 0 0 0 0 0 0 0 0 16 0 0 0 0 0 4 0 0 0 0 7 0 0 1 0 1 0 0 0 0 
5 0 0 0 0 0 1 1 0 0 0 0 0 3 0 0 23 0 0 0 0 0 4 0 7 1 0 0 0 0 3 0 20 0 0 0 0 0 1 0 0 0 2 0 0 1 0 0 1 7 0 0 0 0 0 0 0 0 1 0 0 0 0 0 0 0 0 0 0 0 1 0 0 0 0 0 0 0 0 6 0 0 0 1 0 3 0 0 0 0 6 0 0 0 0 0 0 0 0 2 
2 0 0 0 1 0 0 0 0 4 1 0 0 1 0 0 7 0 0 0 0 1 5 0 15 0 0 0 0 0 2 0 23 0 0 0 0 0 0 0 8 0 0 0 0 0 0 0 5 0 0 0 1 0 0 0 0 0 3 0 0 0 1 0 0 0 1 0 1 5 0 0 0 6 1 0 0 0 1 0 0 1 0 0 0 1 1 0 0 0 0 0 0 0 0 0 2 0 0 0 
2 1 2 0 3 0 0 0 0 0 0 0 0 0 0 0 18 1 0 0 0 3 4 0 5 0 0 0 0 0 2 0 27 0 0 0 0 0 1 0 0 0 0 0 1 0 0 0 2 0 0 0 0 0 0 0 0 0 3 2 0 0 0 0 0 0 0 0 0 6 0 0 0 3 0 0 0 0 1 4 0 0 0 0 0 3 0 0 0 0 3 0 0 0 0 1 1 0 0 1 
0 0 1 0 2 0 0 0 0 1 0 0 0 2 0 1 9 0 0 0 0 1 4 1 7 0 0 0 0 0 3 1 21 0 1 0 0 0 0 0 2 1 0 0 0 2 0 0 0 1 0 0 0 0 0 0 0 0 13 0 1 0 0 0 0 0 0 0 0 10 0 0 0 1 0 1 0 0 0 2 0 1 1 0 0 6 0 0 0 0 1 0 0 0 1 0 1 0 0 0 
0 5 3 0 2 1 0 0 0 0 0 0 0 0 0 0 25 0 1 0 0 0 0 1 1 0 0 0 1 0 1 0 6 0 0 0 0 0 0 6 4 0 0 0 0 0 0 0 1 0 0 0 6 0 0 0 0 0 1 0 0 0 0 0 9 0 0 0 0 0 0 0 0 0 0 0 0 0 0 6 1 1 4 0 1 0 0 0 0 0 12 0 0 0 0 1 0 0 0 0 
0 0 2 0 0 3 0 0 0 0 0 0 0 1 1 0 38 0 0 0 0 3 0 0 0 0 1 0 4 0 1 0 9 0 0 0 0 1 0 0 0 0 0 0 1 0 0 0 1 6 0 0 0 1 0 0 0 4 4 0 0 0 1 0 0 1 0 0 0 0 0 0 0 3 0 1 0 0 0 7 0 0 0 0 1 0 0 0 0 0 1 1 1 0 0 0 0 2 0 0 
0 0 1 0 2 0 0 1 0 0 0 0 0 0 0 0 12 0 0 0 0 0 5 0 5 0 0 0 0 0 2 0 26 0 1 1 0 0 0 1 4 0 0 0 0 0 0 0 2 0 1 0 1 2 0 1 0 4 7 0 0 0 0 1 0 0 0 2 0 12 0 0 0 0 0 0 0 0 1 0 0 0 0 0 0 4 0 0 0 0 0 0 0 0 0 0 0 1 0 0 
3 0 1 0 1 0 0 2 0 0 0 0 1 3 0 0 25 0 0 0 0 1 2 0 5 0 0 0 0 0 0 0 15 0 0 0 0 0 0 1 0 0 1 0 0 0 1 0 3 0 0 0 6 0 1 0 0 2 10 0 0 0 0 0 0 0 1 0 0 1 0 0 0 1 0 0 0 0 1 6 0 0 0 0 1 3 0 0 0 0 1 0 0 0 0 1 0 0 0 0 
0 4 0 1 0 0 0 0 0 0 0 0 0 0 1 0 38 4 0 0 0 1 1 0 3 0 0 0 0 0 0 0 0 0 0 0 0 0 1 6 0 0 0 0 0 0 0 0 0 0 0 0 9 0 1 0 0 0 1 0 0 0 0 0 5 0 0 0 0 0 0 0 0 0 0 0 0 0 1 10 0 0 4 0 0 0 0 3 0 0 6 0 0 0 0 0 0 0 0 0 
1 1 0 4 5 0 0 0 0 0 0 0 0 0 0 0 13 1 0 0 1 2 0 0 0 0 0 0 0 0 7 0 23 0 0 0 0 0 0 0 0 1 1 0 0 0 0 0 0 3 0 0 0 0 0 0 0 2 1 0 0 0 0 0 7 0 0 0 1 9 0 0 0 0 1 0 0 0 0 4 0 0 1 0 0 2 1 2 0 0 2 0 0 0 0 0 0 0 1 3 
0 0 1 0 0 1 0 0 0 0 0 0 0 0 0 0 25 0 0 0 0 0 6 0 7 0 0 0 0 0 2 0 23 0 0 0 0 0 0 2 0 1 0 0 0 2 0 0 0 1 0 0 4 0 0 1 0 6 2 0 0 0 0 0 0 0 0 0 0 2 0 0 0 0 0 0 0 0 0 7 0 0 0 0 0 3 0 0 0 0 4 0 0 0 0 0 0 0 0 0 
3 0 1 0 0 0 0 0 0 0 0 0 0 2 0 0 22 0 1 0 0 0 6 0 8 0 0 0 0 0 0 0 26 1 0 0 0 0 1 0 0 0 1 0 0 1 0 0 0 0 0 0 1 0 0 0 0 0 1 0 0 0 0 0 0 0 0 1 0 0 0 0 0 0 1 0 0 0 0 15 0 0 0 0 0 4 0 0 0 0 2 0 0 2 0 0 0 0 0 0 
0 0 2 1 3 0 0 0 0 0 0 0 0 2 0 0 13 0 0 0 0 1 0 0 0 0 0 0 0 0 4 0 33 0 0 0 0 0 0 0 0 0 0 0 1 0 0 0 5 0 0 0 0 1 0 0 0 0 5 0 0 0 0 0 0 0 0 0 0 10 0 1 0 2 0 0 0 0 1 4 0 1 0 0 0 2 1 0 0 0 2 0 1 0 1 0 2 0 0 1 
2 2 0 1 0 0 0 0 0 0 0 0 1 0 0 0 38 1 0 0 1 1 1 0 1 0 0 0 0 0 0 0 9 1 1 0 0 0 0 1 1 0 0 0 0 0 0 0 1 0 0 1 1 0 0 0 0 0 2 0 0 0 0 0 2 0 0 0 0 0 0 0 0 2 0 0 0 0 0 10 0 0 5 0 0 1 0 1 0 0 9 0 0 1 1 0 0 1 0 0 
0 0 0 0 0 0 0 0 0 0 0 0 0 1 0 0 45 0 0 1 0 2 0 0 2 0 0 1 0 0 0 0 23 0 0 0 0 0 0 0 0 0 0 0 0 0 0 0 2 0 0 0 0 0 0 0 0 0 1 1 0 0 0 0 0 0 0 1 1 1 0 0 0 0 0 0 0 0 1 9 0 0 0 0 1 2 0 0 0 0 4 0 0 0 0 0 1 0 0 0 
0 1 0 0 2 1 0 0 0 0 0 0 0 2 0 0 25 0 0 0 0 1 1 0 5 0 0 0 0 0 0 0 17 0 1 0 0 0 0 2 1 0 0 0 0 2 1 1 3 0 1 0 0 0 2 0 0 1 3 0 0 0 0 0 0 0 0 0 1 1 0 0 0 8 0 0 0 0 0 6 0 0 0 0 2 1 1 1 0 0 4 1 0 1 0 0 0 0 0 0 
2 0 0 0 0 0 0 0 0 1 0 0 1 1 0 0 24 0 0 0 0 3 6 0 2 0 0 0 0 0 0 0 38 0 0 0 0 0 0 0 0 0 0 0 0 1 0 0 3 0 0 1 0 0 0 0 0 1 3 0 0 0 1 0 0 1 1 0 2 0 0 0 0 0 0 0 0 1 0 1 0 0 0 0 0 4 0 0 0 0 0 0 0 0 0 1 0 1 0 0 
0 1 0 1 1 0 0 0 0 1 1 0 0 0 0 0 34 2 0 0 0 0 0 0 1 1 0 0 0 0 1 0 7 0 0 0 0 0 0 5 0 0 0 0 0 0 0 0 1 0 2 0 6 0 0 2 1 0 2 0 1 1 0 0 9 0 0 0 0 0 0 0 1 1 0 0 0 0 0 7 0 0 1 0 0 1 0 3 1 0 3 0 0 0 0 0 1 0 0 0 
1 4 0 0 1 1 0 0 0 0 1 0 0 0 0 0 9 0 0 1 0 1 0 1 7 0 0 0 1 0 4 1 26 0 0 0 0 0 0 0 0 0 0 0 0 0 0 0 4 0 0 0 0 0 0 0 0 1 4 2 0 0 0 0 0 0 0 0 0 3 0 1 0 1 0 1 0 0 0 9 0 0 0 0 0 1 0 0 0 0 12 0 0 0 0 1 0 0 0 1 
2 2 0 0 0 1 0 0 0 4 0 0 1 0 0 0 24 3 0 0 0 0 2 0 2 0 0 0 0 0 0 0 3 0 0 0 0 0 1 3 1 0 1 0 0 0 0 1 0 0 0 0 5 1 1 0 0 0 4 0 0 0 0 0 2 0 0 0 0 0 0 1 0 1 0 0 0 0 0 14 0 0 3 0 0 1 0 0 0 0 13 0 2 0 0 1 0 0 0 0 
3 0 0 0 0 0 0 1 1 0 0 0 0 1 0 0 15 0 0 0 0 0 3 0 4 0 0 0 0 0 0 0 38 0 0 0 0 0 0 1 0 0 0 0 0 2 0 1 4 0 0 0 1 0 0 1 0 0 6 0 0 0 1 0 1 0 0 0 0 2 1 0 0 4 0 0 0 0 0 3 0 0 1 0 0 3 0 0 0 0 2 0 0 0 0 0 0 0 0 0 
