# Supplementary material for: Transferable Measurements of Heredity in Models of the Origins of Life
Source: PLoS One. 2015 Oct 19;10(10):e0140663. doi: 10.1371/journal.pone.0140663 (PMC4610668; doi:10.1371/journal.pone.0140663)
Supplement: S1 Data — (ZIP) [file pone.0140663.s001.zip › data/gard/pop1/Nmax200/seqs22.txt]

0 1 0 2 0 13 0 2 0 0 1 3 0 0 0 1 0 0 0 0 0 0 1 0 1 0 0 1 1 0 0 3 0 0 0 0 0 0 0 0 0 0 0 8 0 0 0 2 1 0 7 0 3 0 0 0 0 0 1 2 1 0 0 1 0 1 0 1 1 3 1 0 0 0 0 0 1 0 0 4 1 0 0 1 3 1 0 0 0 0 2 6 0 1 0 15 1 0 1 0 
0 3 0 1 0 15 1 1 0 0 0 0 0 1 0 0 0 0 0 0 0 0 0 0 1 0 0 3 0 0 0 12 0 0 0 2 0 0 0 0 0 0 0 4 0 0 0 0 0 0 1 0 1 0 0 0 0 0 0 2 0 0 0 1 0 0 0 0 0 1 2 0 0 0 0 0 2 0 0 10 0 0 0 3 1 0 0 0 0 0 3 12 1 0 0 12 4 0 0 0 
0 7 0 0 0 4 0 0 0 0 0 0 1 0 0 0 0 0 0 1 0 1 0 0 0 0 0 2 0 0 0 2 0 0 0 0 0 0 0 0 0 0 0 9 0 0 0 0 0 0 12 1 0 0 1 0 0 0 0 1 5 0 0 2 0 0 0 0 1 3 1 0 0 0 1 0 0 0 0 4 1 1 0 2 0 1 0 0 0 1 2 3 2 0 0 24 4 0 0 0 
0 4 1 1 0 1 0 1 0 0 2 0 0 0 0 0 2 1 0 0 0 0 0 0 2 0 0 5 0 0 0 0 0 0 1 0 0 0 0 0 0 0 0 4 0 0 0 0 1 0 9 0 2 2 1 0 0 0 3 0 2 0 0 2 1 0 0 0 1 0 2 0 0 0 0 0 3 0 0 8 1 0 2 2 2 0 0 0 0 0 1 9 0 3 5 12 0 0 1 0 
0 4 0 0 0 8 0 1 0 0 1 1 0 0 0 1 0 0 0 0 0 1 0 0 1 0 0 2 0 0 0 12 0 0 2 2 0 0 0 0 1 0 0 1 0 0 0 0 3 0 3 0 0 0 0 0 0 0 4 2 2 0 0 1 1 0 0 0 1 2 0 0 0 2 1 3 0 0 0 8 0 0 2 3 0 0 0 0 0 0 4 3 2 0 2 12 1 0 0 0 
0 2 0 1 0 2 0 1 0 0 0 0 0 0 0 0 0 0 0 0 0 1 0 0 0 0 0 5 0 1 0 20 0 0 0 1 0 0 0 1 0 0 0 2 0 0 0 0 4 1 4 0 0 0 0 1 0 1 1 0 3 0 0 1 0 1 0 0 1 1 0 3 0 0 0 0 1 0 0 11 1 0 0 7 3 0 0 1 0 0 3 0 0 0 1 3 9 0 1 0 
2 3 0 1 0 1 0 1 0 0 0 1 0 0 1 0 0 0 0 1 0 1 0 0 1 0 0 1 0 0 0 0 0 0 0 0 0 1 0 0 0 0 0 4 0 1 0 0 0 0 2 0 3 0 0 0 0 1 0 0 6 0 0 3 0 0 0 0 0 0 0 1 0 0 0 0 2 0 1 13 0 0 1 8 7 0 0 0 0 1 1 9 3 0 0 16 1 0 1 0 
1 3 0 0 0 7 1 1 0 0 0 1 0 0 0 1 0 0 1 0 0 0 1 0 1 0 0 4 0 0 0 3 0 0 1 0 0 0 0 0 0 1 0 5 0 0 0 1 3 0 6 0 1 2 0 1 0 1 0 0 2 0 0 3 1 0 0 0 0 1 0 0 0 0 0 0 0 0 0 1 0 0 0 0 2 0 0 0 0 0 7 9 2 0 1 21 2 0 0 1 
2 2 0 0 0 10 0 4 0 0 3 2 0 0 0 0 1 1 0 0 0 0 1 0 0 0 0 0 0 0 0 0 0 1 0 0 0 2 0 0 0 0 1 0 0 0 0 0 0 0 14 0 3 2 0 2 1 1 1 0 2 0 0 1 0 0 0 0 3 0 1 1 0 0 2 0 10 0 1 1 0 0 0 1 1 2 0 1 0 0 8 1 4 0 2 3 1 0 0 0 
0 2 1 0 0 9 0 0 0 1 3 0 1 0 0 3 0 1 0 1 0 0 0 0 2 1 1 1 0 0 0 6 0 0 0 0 0 0 0 1 0 0 4 0 0 0 0 0 5 0 2 1 1 0 0 0 0 1 1 0 0 0 0 0 0 0 1 0 0 0 0 6 0 0 0 0 3 1 0 1 0 3 2 4 0 0 0 0 0 0 1 9 1 1 7 11 0 0 0 0 
0 9 1 0 0 0 0 1 0 0 0 1 0 0 0 0 0 0 0 0 0 0 1 1 1 0 2 3 0 0 0 0 0 0 1 0 0 0 0 0 0 0 1 5 0 0 0 1 0 1 20 0 0 0 3 0 0 0 4 0 10 0 0 1 1 0 0 0 1 0 0 5 0 0 0 0 0 2 0 0 0 0 1 0 2 0 0 0 0 1 2 6 3 0 2 4 3 0 0 0 
0 1 0 2 0 20 0 0 0 0 0 0 1 0 0 0 0 0 0 0 0 2 0 0 0 0 0 3 1 0 0 14 0 1 0 0 0 1 0 0 0 0 0 2 0 0 0 0 1 0 11 1 3 2 1 0 0 0 0 1 7 0 1 1 0 1 0 0 0 2 0 0 0 0 0 0 0 0 0 2 0 0 0 4 1 0 0 0 0 0 1 4 0 2 0 4 2 0 0 0 
0 0 0 0 0 8 0 1 0 0 0 1 1 1 0 0 0 0 0 0 0 0 0 0 0 0 0 6 0 0 0 1 1 1 0 0 0 0 0 1 0 0 0 2 0 0 0 0 2 0 6 0 3 2 0 0 0 1 5 1 3 0 0 2 2 0 0 0 4 3 0 0 0 0 1 0 1 0 0 3 0 0 0 0 2 0 0 0 1 1 1 9 2 0 0 18 3 0 0 0 
0 2 0 7 0 3 0 3 1 1 0 1 0 0 0 0 0 0 0 0 0 0 0 0 0 0 0 1 0 0 0 2 0 0 0 1 0 0 0 0 0 0 0 2 0 0 0 0 0 0 17 0 0 2 1 0 0 0 3 0 8 0 0 2 1 0 0 0 2 1 0 5 0 1 0 1 0 1 0 2 0 2 0 6 6 0 0 0 0 0 3 3 0 0 0 8 0 0 1 0 
0 5 0 0 0 0 0 1 0 0 0 0 0 0 0 0 0 0 0 1 0 0 0 1 1 0 1 6 0 2 0 0 0 0 0 0 1 0 0 0 0 0 0 6 0 0 0 0 5 0 15 1 2 3 0 0 0 1 1 0 7 0 0 2 1 0 0 0 0 0 0 0 0 0 1 0 1 0 0 0 0 0 0 0 3 0 0 0 0 0 3 13 0 1 0 12 3 0 0 0 
0 4 0 0 0 4 0 1 0 0 3 2 0 0 0 0 0 0 0 2 0 0 0 0 1 0 0 5 0 0 1 2 0 0 2 0 0 0 0 1 0 0 0 2 0 0 0 0 4 1 3 3 3 1 0 0 0 0 0 0 0 0 0 1 0 0 0 0 0 2 1 0 0 0 0 2 7 0 0 13 0 0 1 4 3 1 1 1 0 0 1 3 2 1 1 1 7 1 1 0 
1 4 0 2 0 0 0 1 0 0 0 0 0 0 0 1 0 0 0 0 0 1 0 0 0 0 0 5 0 3 0 4 0 0 0 2 0 1 0 0 0 0 0 3 0 0 0 0 0 0 14 3 0 2 0 0 0 0 0 0 8 0 1 0 1 0 0 0 1 2 1 0 0 1 0 3 0 0 0 3 0 0 0 5 0 0 0 0 0 1 1 8 0 1 0 10 5 1 0 0 
1 4 0 0 0 0 0 0 0 0 0 1 0 0 0 0 1 1 0 0 0 0 1 0 0 0 0 11 0 0 0 6 1 0 0 0 0 0 0 0 0 0 0 3 0 0 0 1 5 0 7 0 0 0 0 0 0 0 1 0 1 0 1 0 0 0 0 0 1 4 0 0 0 1 0 0 0 1 0 7 0 0 0 4 4 0 0 0 0 1 3 11 1 0 0 12 3 0 0 1 
1 4 0 0 0 5 0 0 0 0 0 2 0 0 0 0 0 0 0 0 0 1 0 0 0 2 0 2 0 0 1 8 0 0 0 0 0 0 0 0 0 0 0 5 1 0 0 1 1 0 24 0 0 2 1 0 1 1 0 0 8 0 1 0 0 0 0 0 1 1 0 0 0 0 0 0 5 0 0 8 0 0 0 2 1 0 0 0 0 0 1 6 0 0 0 2 1 0 0 0 
0 5 1 0 0 2 0 3 0 0 0 0 0 0 0 0 2 0 0 1 0 1 0 0 4 0 0 3 0 0 0 5 1 0 1 1 0 0 0 0 0 0 5 2 0 0 1 0 2 0 8 0 2 1 0 0 1 0 2 0 4 0 1 4 0 0 0 0 0 0 1 0 0 0 0 0 1 0 0 2 0 0 0 1 0 0 0 0 0 0 2 2 2 3 0 13 10 0 0 0 
1 2 0 1 0 0 0 1 0 0 1 0 1 1 0 0 0 0 0 0 0 0 0 0 0 0 0 4 0 0 0 3 0 0 0 0 0 0 0 0 0 0 1 7 0 0 0 0 0 0 8 0 2 1 0 0 0 0 0 0 5 0 0 4 0 0 0 0 0 2 1 0 0 1 0 0 0 0 0 5 0 0 0 9 1 0 0 0 0 0 2 6 1 0 0 25 4 0 0 0 
1 2 0 0 0 9 0 2 0 0 0 0 1 0 0 0 0 0 1 0 0 0 0 0 0 1 1 3 0 0 0 13 0 0 1 0 0 2 0 0 1 2 0 1 0 0 0 0 1 0 20 0 1 0 0 0 0 0 1 1 7 0 2 0 0 1 1 0 1 0 3 0 0 0 0 0 1 0 0 6 0 0 1 2 0 0 0 0 0 0 1 2 1 1 1 1 3 0 0 0 
0 2 0 0 0 0 0 3 1 0 0 1 0 0 0 0 1 0 0 2 0 0 0 0 0 0 1 5 0 0 1 15 0 0 0 0 0 0 0 0 0 0 0 0 0 0 0 0 2 0 9 2 0 0 0 0 0 0 0 0 3 0 2 3 0 1 0 0 0 0 1 0 0 0 1 0 4 1 0 2 1 0 0 0 0 0 0 1 0 0 1 10 2 0 0 17 5 0 0 0 
0 1 0 0 1 4 0 3 0 0 0 0 0 0 0 0 0 0 0 0 0 0 0 0 4 0 0 3 0 2 0 29 0 0 0 0 0 0 1 1 1 0 0 0 0 0 0 0 1 1 3 0 0 1 0 0 0 0 1 0 3 0 3 0 1 4 0 0 0 0 0 0 0 0 0 0 1 0 0 16 0 1 0 4 2 0 0 0 0 0 0 2 2 0 0 3 1 0 0 0 
0 1 1 2 0 5 1 0 0 0 0 5 0 0 0 0 0 0 1 0 0 0 0 0 2 0 0 8 0 1 0 11 0 0 0 2 0 1 1 0 0 0 0 0 0 0 0 0 4 0 1 0 2 0 2 0 0 0 1 0 0 0 0 0 0 0 0 1 0 0 0 1 0 0 0 0 0 1 0 7 1 2 0 6 3 0 0 0 0 0 2 9 3 1 0 6 4 0 1 0 
0 3 0 1 1 10 0 0 0 0 0 1 0 0 0 0 0 1 0 0 0 0 0 0 0 0 0 4 0 0 0 1 0 0 0 1 1 0 0 0 0 0 0 4 0 0 0 0 5 0 3 1 2 0 0 0 0 0 5 1 4 0 0 1 1 0 0 0 1 0 0 0 0 0 0 0 0 0 0 3 0 0 0 2 5 0 0 0 0 0 4 15 0 1 0 15 3 0 0 0 
1 6 0 0 2 2 0 0 1 0 0 0 0 0 0 0 0 0 1 0 0 1 2 0 0 0 0 5 1 0 0 13 0 1 1 0 0 0 0 0 0 0 3 4 1 0 0 0 1 1 0 0 2 0 0 0 0 0 0 0 1 0 2 1 2 1 0 0 0 1 0 1 0 0 0 0 0 1 0 4 0 0 2 2 4 0 0 1 0 0 3 8 0 0 1 13 2 1 0 0 
0 4 0 2 0 0 0 1 0 0 0 0 1 0 0 0 0 0 0 0 0 6 0 1 0 0 0 1 0 0 1 29 0 0 0 0 0 0 0 1 0 2 0 2 0 0 0 0 2 0 4 1 0 0 0 0 1 0 2 0 5 0 1 1 0 0 0 0 0 0 2 0 0 0 0 0 1 0 0 9 0 0 1 1 3 0 1 0 1 0 1 5 2 0 0 2 3 0 0 0 
0 4 0 0 0 13 0 2 0 0 1 1 0 0 0 1 2 0 0 0 0 1 0 0 1 0 0 5 0 0 0 0 0 0 1 0 0 0 0 0 0 0 0 4 0 0 0 0 5 2 7 0 0 0 0 0 0 0 1 1 1 0 0 1 0 0 0 0 3 1 0 0 0 0 0 1 4 1 0 15 0 0 1 2 2 0 0 0 0 0 2 5 0 2 0 5 2 0 0 0 
2 3 0 1 0 2 0 0 0 0 2 1 0 0 0 0 1 0 0 0 0 2 0 0 1 1 0 5 0 1 0 2 0 0 0 0 2 1 0 0 0 0 0 4 0 0 0 0 2 0 6 0 2 0 0 0 0 0 0 1 5 0 0 2 0 1 0 0 0 0 0 0 0 0 0 0 0 0 0 5 0 1 2 1 4 0 0 1 0 1 4 6 1 1 0 17 6 0 0 0 
0 1 0 0 0 1 1 2 0 0 0 1 0 0 0 2 3 2 0 0 0 1 0 0 1 0 0 0 1 0 1 11 0 0 1 0 0 0 1 0 0 0 0 1 0 0 0 0 1 0 12 1 0 0 0 1 0 0 1 0 1 1 0 2 0 0 0 0 2 0 0 0 0 0 0 0 3 0 0 7 0 0 1 0 1 0 0 0 0 1 4 11 2 1 0 16 0 0 0 0 
0 0 0 0 1 12 0 0 0 0 0 0 0 0 1 2 0 0 0 0 0 0 0 0 0 1 0 6 0 0 0 1 2 1 0 1 0 1 0 0 0 0 1 5 1 0 0 0 0 0 7 0 0 0 0 0 0 0 0 0 0 0 0 1 0 0 0 0 0 0 0 1 0 0 0 0 4 1 0 9 0 0 0 6 1 0 1 0 0 0 2 10 2 3 1 11 4 0 0 0 
0 4 0 0 0 0 0 1 0 0 0 2 0 1 0 0 1 0 0 0 0 0 0 0 1 0 0 6 0 0 0 2 1 0 4 0 0 1 1 1 0 0 0 4 0 0 1 0 2 0 0 0 0 0 0 0 0 1 0 0 1 0 0 0 0 0 0 0 0 1 0 0 0 0 0 0 0 0 1 11 0 0 0 7 4 0 0 0 1 0 1 13 2 5 0 11 7 1 0 0 
0 3 0 0 1 6 0 0 0 0 1 3 1 0 0 0 0 1 0 1 0 1 1 0 0 0 0 1 0 0 0 7 0 0 0 0 0 0 0 1 0 0 1 5 0 0 0 0 0 0 5 1 2 0 0 0 0 1 0 0 2 0 2 0 1 0 0 0 3 0 0 0 0 0 0 0 0 0 0 5 0 0 2 3 5 0 0 0 0 0 1 9 0 4 3 14 3 0 0 0 
0 5 0 0 0 1 0 0 0 0 0 0 0 0 0 1 0 0 0 0 0 2 1 1 0 0 0 4 0 0 0 14 0 0 1 0 0 0 0 0 0 0 2 0 1 2 0 0 3 1 9 0 0 1 0 0 0 2 6 0 10 0 1 1 0 0 0 0 2 2 0 1 1 0 0 0 0 0 0 2 0 0 0 0 4 0 0 0 0 0 3 3 0 0 0 6 7 0 0 0 
0 2 0 1 0 7 0 0 0 0 0 0 0 0 0 2 1 0 0 0 1 0 0 0 0 0 0 8 0 0 0 3 2 0 1 1 0 0 0 0 0 0 0 6 0 1 0 0 2 0 4 0 2 0 1 1 0 1 1 0 1 0 0 1 1 0 0 0 0 3 0 1 0 0 0 0 3 0 0 10 0 0 1 4 3 0 0 0 0 0 1 9 0 0 1 6 7 0 0 0 
0 2 1 0 0 7 0 0 0 0 6 0 2 0 1 0 1 0 0 2 0 0 0 0 2 0 0 4 0 0 0 13 0 0 0 1 0 0 0 0 0 0 0 2 0 0 0 0 1 1 1 1 1 0 0 0 0 0 1 0 1 0 1 3 1 0 0 0 0 0 0 1 1 0 0 0 2 0 0 3 0 1 1 3 1 0 0 1 0 0 2 9 2 0 2 9 6 0 0 0 
0 4 0 0 0 1 0 0 0 0 0 0 1 0 1 0 0 0 0 0 0 2 0 0 0 0 1 5 0 0 0 17 1 0 0 0 0 0 0 0 0 1 0 3 0 0 0 0 2 0 10 0 0 0 0 0 0 1 3 0 16 0 0 0 0 0 0 0 0 0 0 1 0 0 0 0 0 0 0 5 0 0 1 5 1 0 0 0 0 1 0 7 0 2 0 5 2 0 1 0 
0 2 0 0 1 2 0 0 0 0 0 3 0 0 0 0 0 0 0 2 1 2 0 0 0 0 0 6 1 1 0 16 0 0 0 0 0 0 0 0 0 0 0 2 0 0 0 0 1 0 7 1 0 0 0 0 0 0 1 0 1 0 1 1 0 0 0 0 0 0 0 0 1 0 0 0 3 0 0 13 0 3 0 4 1 0 0 0 0 1 1 7 0 1 0 9 3 1 0 0 
0 3 0 0 0 12 0 0 1 0 0 2 1 0 0 1 0 1 0 0 0 0 0 2 2 0 0 2 0 0 2 21 0 0 1 1 0 0 1 0 0 1 0 0 0 2 0 0 0 0 1 0 3 0 0 0 0 1 2 0 0 0 0 1 0 0 1 0 0 0 0 6 0 0 0 0 9 2 0 3 0 1 0 1 1 0 1 0 0 0 2 1 4 0 0 0 3 1 0 0 
0 5 0 2 3 0 1 2 0 0 0 1 0 0 0 0 0 1 0 1 0 0 0 1 0 0 0 5 0 0 0 1 1 0 0 1 1 0 0 0 0 0 4 9 0 0 0 0 1 0 9 0 3 1 0 0 0 0 3 0 2 0 0 0 0 0 0 0 1 0 2 0 0 0 0 0 5 0 0 2 0 2 0 3 3 0 1 0 0 2 1 6 0 1 0 9 4 0 0 0 
0 4 0 0 0 0 0 0 0 0 0 1 0 0 0 1 0 0 0 0 0 0 0 0 0 0 0 2 0 1 1 0 0 0 0 0 0 1 0 0 0 0 0 5 0 0 0 0 3 0 6 0 1 1 0 0 0 1 1 0 0 0 0 3 0 0 0 0 1 4 0 0 0 0 0 0 5 0 0 1 0 1 0 0 7 0 1 0 0 1 5 15 3 0 0 21 3 0 0 0 
1 1 2 1 0 1 1 1 0 1 0 0 0 0 0 0 0 0 0 0 0 0 1 0 1 0 0 3 1 1 1 3 0 0 0 0 0 0 0 0 0 0 0 8 2 0 0 2 3 1 12 2 1 0 0 0 0 0 2 0 7 0 0 1 1 1 0 0 2 0 0 0 0 0 0 0 3 0 0 5 0 0 0 7 1 1 0 0 0 0 1 11 0 0 0 5 1 0 0 0 
0 9 0 0 0 0 0 0 1 0 0 0 0 0 0 3 0 1 0 0 0 0 0 0 0 0 0 7 0 1 0 2 0 0 2 0 2 1 0 0 0 1 0 7 0 0 0 0 1 0 1 0 0 0 0 1 0 0 0 0 1 0 0 0 2 0 0 0 1 3 4 0 0 0 0 0 1 1 0 1 0 0 0 4 2 0 0 0 0 0 7 8 1 1 2 15 6 0 0 0 
0 4 0 5 0 2 0 1 0 0 0 0 0 1 0 0 0 0 1 1 0 0 2 0 2 0 0 0 0 0 0 1 0 0 0 1 0 0 0 0 0 1 6 6 0 0 0 1 1 0 0 2 3 0 2 0 0 0 2 0 0 0 0 0 1 2 0 0 0 3 0 2 0 1 0 2 2 0 0 7 1 1 0 3 1 0 1 0 1 0 1 9 1 2 0 11 3 0 0 0 
0 2 2 2 0 2 0 2 0 0 4 0 0 0 0 0 0 0 0 0 0 0 0 0 6 0 0 0 1 1 0 4 0 0 0 1 0 0 0 0 1 0 0 0 1 0 0 0 2 1 10 0 1 1 1 1 0 1 3 1 5 0 1 0 1 2 2 0 2 0 1 0 0 1 1 0 1 0 0 9 0 0 1 9 1 1 0 0 0 0 0 1 0 1 3 1 3 1 0 1 
1 5 0 0 0 6 0 0 0 0 1 0 0 0 0 1 0 0 0 0 1 2 0 0 0 0 0 0 0 0 0 4 0 0 1 0 0 0 1 0 0 0 0 3 0 0 0 0 1 0 13 1 1 0 1 0 0 0 2 0 18 0 0 0 0 1 0 0 0 0 0 0 0 1 0 0 5 0 1 0 1 0 0 3 0 1 0 0 0 0 1 5 5 0 0 13 0 0 0 0 
0 5 0 1 0 4 0 1 0 0 0 0 0 0 0 0 0 0 0 0 0 1 0 3 0 0 0 8 0 0 0 20 0 1 0 0 0 0 0 0 0 1 0 4 0 0 0 0 0 0 8 0 0 0 0 0 0 1 0 0 10 0 1 0 0 0 1 0 0 0 0 0 0 0 0 1 0 0 0 5 0 0 1 5 6 0 0 0 0 0 0 3 0 0 2 5 2 0 0 0 
0 5 0 1 0 4 0 0 0 0 0 1 0 0 0 0 0 0 0 0 2 1 0 0 0 0 0 2 0 0 0 12 0 0 0 0 0 0 0 0 0 1 1 7 0 1 0 0 3 1 8 0 2 0 0 1 0 2 0 0 1 0 1 1 0 1 0 0 1 1 1 0 0 0 1 0 0 0 0 4 0 0 0 1 4 1 0 0 0 0 3 11 0 0 0 13 0 0 0 0 
0 2 0 1 0 0 0 1 0 0 0 0 0 0 0 1 1 0 0 0 0 0 0 0 0 0 0 2 2 0 0 3 0 0 0 0 0 1 1 0 1 0 1 3 1 0 1 0 5 0 6 1 2 0 1 0 0 0 0 0 1 0 1 5 0 1 0 0 1 0 0 0 0 0 0 0 0 0 0 3 0 0 1 4 1 0 0 1 0 0 7 5 2 1 0 27 1 0 1 0 
1 1 0 0 0 5 0 2 0 0 2 1 0 0 0 0 0 0 0 0 0 0 1 1 0 0 0 2 0 0 0 7 0 0 0 0 1 0 1 0 0 0 0 0 0 0 0 0 1 0 14 0 1 1 1 0 0 1 0 0 7 0 2 0 2 0 0 0 1 0 0 2 0 0 0 3 0 0 0 9 0 0 0 9 0 0 0 0 1 0 6 3 1 0 3 5 0 2 0 0 
2 1 0 0 0 0 0 0 0 0 0 1 0 0 0 0 0 1 0 0 0 0 0 1 0 2 0 5 0 0 0 4 0 0 0 2 0 0 0 0 0 0 0 4 0 1 0 0 5 0 6 1 1 0 0 0 0 0 6 0 1 0 1 0 0 0 1 0 0 0 0 5 0 0 0 1 0 2 0 8 0 4 3 5 2 0 0 0 0 0 0 6 1 1 5 2 9 0 0 0 
0 5 0 0 0 4 0 2 0 1 0 0 0 0 0 0 0 0 0 1 0 0 0 0 1 0 0 3 1 0 0 8 0 0 0 0 0 0 0 0 0 0 0 5 0 0 1 1 0 0 0 0 0 0 0 0 0 0 0 0 0 0 1 2 1 1 0 0 1 1 1 0 0 1 0 0 0 0 0 4 0 0 0 7 2 0 0 0 0 1 3 7 2 1 2 21 7 0 0 1 
0 0 0 1 0 27 0 0 0 1 2 0 0 0 0 0 0 0 0 1 0 1 2 1 1 0 0 0 0 0 1 1 0 0 0 1 0 0 2 0 0 0 1 0 0 0 0 0 1 0 6 2 5 0 0 0 0 0 0 3 1 0 0 1 0 0 1 0 0 0 0 8 1 0 0 0 0 3 0 4 0 1 1 0 1 0 0 0 0 0 7 1 1 3 0 2 3 1 0 0 
0 0 0 0 1 2 0 4 0 0 0 0 0 0 0 0 0 0 0 0 0 0 0 0 0 0 0 6 0 0 0 9 0 1 0 0 0 0 0 0 0 1 0 3 0 1 0 0 2 0 14 0 0 1 0 0 0 0 0 0 3 1 1 2 0 2 0 0 2 2 0 4 0 0 0 1 2 1 0 0 0 0 1 4 0 0 0 0 0 1 2 6 1 1 0 12 4 1 0 1 
0 6 0 0 0 3 0 0 0 1 2 2 0 0 0 1 1 0 0 0 0 0 0 1 1 0 0 5 0 0 0 13 0 0 0 0 1 0 0 0 1 0 1 6 1 0 0 0 3 0 0 0 2 0 1 0 0 0 1 0 1 0 3 3 0 0 0 0 1 2 0 0 0 0 0 0 1 0 0 2 1 0 0 2 2 0 1 0 1 0 2 9 1 0 0 14 1 0 0 0 
0 2 1 0 1 2 0 3 0 1 1 1 0 0 1 0 0 0 0 0 0 0 0 0 6 0 0 2 0 0 0 0 0 1 0 0 0 1 1 0 0 0 2 1 0 1 1 0 1 0 11 1 0 1 0 0 0 1 0 0 3 0 0 1 0 0 0 0 0 0 1 1 0 1 0 0 0 1 0 6 0 0 1 6 3 1 0 0 0 0 2 11 2 0 2 10 3 1 0 0 
2 0 0 6 1 2 0 4 1 0 2 0 0 0 0 0 1 0 0 2 0 0 2 0 0 0 0 0 0 0 0 4 1 0 0 5 1 0 1 0 0 0 0 0 0 1 0 0 3 0 23 1 2 1 0 1 0 0 2 0 6 0 0 0 0 0 0 0 1 0 0 0 0 0 0 0 5 1 0 0 0 4 0 0 0 0 1 0 0 0 1 1 5 0 0 2 3 0 1 0 
0 1 0 0 0 1 0 1 0 0 0 0 0 1 0 0 1 0 0 0 1 1 0 1 0 0 0 3 0 1 0 0 1 0 0 0 0 0 0 0 1 0 0 2 0 0 0 0 0 0 9 0 2 1 0 0 0 0 0 0 7 0 0 1 2 0 0 0 3 1 0 4 0 0 0 0 0 0 0 4 0 0 0 4 1 0 1 0 0 0 7 15 0 0 0 19 3 0 0 0 
0 0 0 1 0 7 0 4 0 0 0 4 0 0 0 0 1 0 0 1 2 1 0 0 0 1 0 2 0 0 0 6 0 0 0 0 0 1 0 0 0 0 1 0 0 0 0 0 1 0 6 0 5 1 0 0 0 0 4 1 4 0 0 1 0 1 1 1 0 0 0 0 0 0 0 0 10 0 0 5 0 0 0 3 4 0 0 0 0 0 0 3 2 1 0 8 6 0 0 0 
0 6 0 0 0 3 0 0 0 0 2 1 0 0 0 0 0 0 0 0 0 1 0 0 1 0 0 1 1 0 0 6 0 0 0 0 1 0 0 0 0 0 0 3 0 0 0 0 3 0 18 0 1 1 0 0 0 1 1 0 5 0 1 1 0 0 1 0 2 1 0 0 0 0 0 0 2 0 0 4 0 0 0 5 2 0 0 0 0 0 2 9 1 0 1 11 1 0 0 0 
1 8 0 0 0 3 0 0 0 0 0 0 0 1 1 0 0 0 1 0 0 2 0 1 2 0 0 4 1 2 0 4 0 0 0 1 0 0 0 0 0 0 0 3 0 0 1 0 5 0 3 5 3 0 1 0 0 0 5 0 2 0 0 0 0 0 0 0 3 1 0 0 0 0 0 0 2 0 0 8 0 0 0 4 5 1 0 2 0 1 0 3 0 1 0 2 4 2 0 1 
0 0 0 0 0 2 0 0 0 0 0 2 0 0 0 0 1 0 0 0 0 1 0 0 0 0 0 1 0 0 0 21 0 0 0 1 2 0 0 0 0 0 1 3 0 1 0 0 1 0 21 1 0 0 0 0 0 0 1 1 12 0 1 0 1 0 0 0 3 0 0 0 0 0 0 0 0 0 0 9 0 0 5 3 2 0 0 0 0 0 0 0 0 0 1 1 1 0 0 0 
0 9 0 0 0 0 0 0 0 0 0 1 0 0 0 0 0 1 0 0 0 0 0 0 0 0 1 9 0 1 1 0 0 0 0 1 0 0 0 0 0 0 1 6 0 1 0 0 5 0 4 0 1 0 0 0 0 0 3 0 0 1 0 0 0 1 0 0 0 0 1 2 0 0 0 0 7 1 0 8 0 0 0 5 7 0 0 0 0 0 2 8 1 2 0 2 4 2 1 0 
0 2 1 0 0 0 0 3 0 0 0 2 0 0 0 0 0 0 0 0 0 2 0 0 1 0 0 2 0 0 1 17 0 0 1 0 0 1 0 0 0 0 0 3 0 0 0 0 0 0 20 0 3 1 0 0 0 0 0 0 5 0 1 0 0 0 0 0 1 0 0 3 0 1 0 0 0 1 0 5 0 0 0 8 3 0 0 0 0 0 2 6 0 0 0 2 2 0 0 0 
1 8 1 1 0 5 0 1 1 0 2 1 0 0 0 0 0 1 0 0 2 0 0 0 2 0 0 9 0 0 0 6 0 0 1 1 0 0 0 1 0 0 0 5 0 0 0 0 3 0 2 0 1 0 0 0 0 1 1 1 0 0 1 0 1 0 1 0 1 0 2 0 0 0 0 0 0 0 0 2 0 1 0 1 1 0 0 0 0 1 1 13 0 1 2 9 4 0 0 0 
0 2 0 0 0 16 0 0 0 0 1 1 0 0 0 0 0 0 0 0 0 2 0 0 1 0 0 4 0 0 0 16 0 1 0 0 0 0 0 0 0 0 1 2 0 0 0 0 0 0 15 1 3 0 0 0 0 0 0 0 7 0 0 0 0 1 0 0 0 0 1 0 0 0 0 1 1 1 0 6 0 0 2 1 1 0 0 0 0 0 1 3 0 1 0 4 3 0 0 0 
0 3 0 0 0 12 0 0 0 0 0 1 0 0 0 0 0 0 0 0 0 0 0 0 1 0 0 5 0 0 0 3 2 0 0 3 0 0 0 0 0 0 0 5 0 1 0 0 3 1 3 0 3 0 0 0 0 0 1 0 0 0 0 1 0 2 0 0 0 1 0 1 0 0 0 0 0 1 0 6 1 0 2 0 1 0 0 0 0 0 2 13 0 0 1 16 4 0 1 0 
0 5 2 0 0 16 0 0 0 0 1 0 0 0 0 0 0 0 0 0 0 1 0 0 0 0 0 3 0 0 0 15 0 1 0 0 0 0 0 0 0 0 1 2 0 0 1 0 3 0 0 0 0 0 1 0 0 1 4 0 0 0 0 1 0 0 0 0 0 2 0 1 0 0 0 0 0 1 0 5 0 0 0 3 3 0 0 0 0 0 0 7 0 2 2 13 3 0 0 0 
0 6 0 0 0 8 0 0 0 0 0 1 0 0 0 0 0 0 1 1 0 1 0 0 0 0 0 0 0 0 0 14 0 0 1 0 0 0 0 0 0 0 0 0 0 0 0 0 1 0 14 1 1 0 0 0 0 0 3 1 3 0 0 2 0 0 0 0 2 0 0 0 0 0 0 0 2 0 0 12 0 0 4 4 1 1 0 0 0 0 2 4 3 0 1 2 3 0 0 0 
0 4 0 0 0 4 0 1 0 1 1 1 0 0 0 0 0 1 0 0 0 1 0 0 0 0 0 3 1 0 1 8 0 0 2 0 0 0 0 0 0 1 0 7 0 0 0 0 0 0 4 0 0 0 0 0 0 0 0 0 2 1 0 1 0 2 0 1 2 0 1 1 0 0 0 0 0 0 0 10 0 0 0 3 6 0 0 0 0 0 2 13 1 1 0 11 1 0 0 0 
0 4 0 1 0 5 0 2 0 0 0 3 0 1 0 1 0 0 1 0 0 1 0 1 0 0 0 5 0 0 0 8 0 0 0 0 0 0 0 1 0 0 0 6 0 0 0 0 0 0 6 0 1 0 1 0 0 0 0 0 5 0 1 0 0 1 0 0 1 2 0 0 0 0 0 0 0 0 0 2 0 0 2 5 1 0 0 0 0 0 3 3 3 1 2 17 3 0 0 0 
0 5 0 0 0 1 1 2 0 0 1 2 0 2 0 0 0 0 0 0 0 2 0 0 0 0 0 1 0 0 1 1 1 0 0 2 0 0 0 0 1 0 0 3 0 0 0 1 1 1 18 0 1 1 0 1 0 1 1 0 11 0 0 1 1 0 1 0 1 0 1 0 0 0 0 0 2 0 0 4 0 0 0 2 5 0 0 0 0 0 2 8 0 1 0 7 1 0 0 0 
0 2 1 1 0 7 0 1 0 0 0 1 1 0 0 1 0 0 0 0 0 1 0 0 1 0 0 3 1 0 0 4 0 0 0 0 0 1 1 0 0 0 0 0 0 0 0 0 3 0 14 0 0 0 1 0 0 1 2 1 8 0 0 2 0 0 0 0 2 1 0 0 0 0 0 0 0 0 0 2 0 0 1 3 4 1 0 0 0 1 2 3 0 1 0 17 3 0 0 0 
0 7 0 1 0 21 0 0 0 0 1 0 0 1 0 0 0 0 0 0 0 0 1 0 0 1 0 2 1 0 0 2 0 0 0 1 0 0 0 0 0 0 0 2 0 0 0 0 1 0 0 0 4 0 0 0 1 0 0 1 0 0 1 2 0 0 1 0 1 0 0 0 0 0 0 0 0 0 0 8 0 0 0 6 1 0 0 0 0 0 2 10 1 3 2 9 5 0 0 0 
0 1 1 1 0 7 0 0 0 0 0 1 0 0 0 0 0 0 0 0 1 4 0 1 0 0 1 4 0 0 0 22 0 2 0 0 0 0 0 0 0 0 0 2 0 0 0 0 3 0 5 0 0 0 0 0 0 0 1 0 3 0 2 1 0 0 0 1 1 0 0 0 0 0 0 0 0 0 0 9 0 0 2 3 1 0 1 0 0 0 0 7 0 0 0 6 5 1 0 0 
0 0 0 0 0 2 0 0 0 0 0 0 0 0 0 0 1 0 0 0 0 1 0 0 0 0 0 1 0 0 0 4 0 0 0 0 0 0 0 0 0 0 0 2 0 0 0 0 0 0 10 0 1 0 0 0 0 0 0 1 11 0 1 4 0 0 0 0 0 1 0 1 0 0 0 0 0 0 0 4 0 0 1 5 1 0 0 0 0 0 5 10 3 0 0 30 0 0 0 0 
0 3 1 0 0 14 0 2 0 0 2 2 0 0 0 6 2 0 0 1 0 0 0 0 2 0 0 2 0 1 1 4 0 0 3 0 0 0 0 1 0 0 0 1 0 0 1 1 2 0 7 1 2 0 0 0 0 0 3 0 2 0 0 1 0 2 0 0 1 0 0 0 0 0 0 0 6 0 0 1 1 0 0 1 0 0 0 0 0 0 2 2 5 0 0 9 2 0 0 0 
0 6 0 1 1 0 0 0 0 0 0 0 0 1 0 1 0 0 0 0 1 1 1 0 0 0 0 4 0 0 0 4 0 1 1 1 0 0 0 0 0 0 2 0 0 0 0 0 6 0 15 0 3 1 0 0 0 1 3 0 3 0 1 1 1 0 0 0 0 1 0 1 0 0 0 0 0 0 0 12 1 0 2 3 3 0 0 0 0 0 0 4 0 1 1 5 5 0 0 0 
0 0 1 0 0 7 0 0 0 0 1 1 0 1 1 0 0 0 0 0 0 1 0 0 4 0 0 3 0 0 0 10 1 0 0 1 0 0 1 0 1 0 0 2 0 0 0 0 0 0 5 2 0 0 0 0 0 0 0 0 1 0 0 2 0 0 1 0 0 0 0 0 0 0 0 1 2 0 0 3 0 2 0 1 1 0 0 1 0 0 10 8 3 1 1 16 3 0 0 0 
0 1 0 1 0 0 0 0 0 0 0 1 0 0 0 0 0 0 0 0 0 1 0 1 1 0 0 2 0 0 1 32 0 0 2 1 1 0 0 0 0 1 1 0 0 0 1 1 1 1 21 1 2 0 0 0 0 0 1 0 3 0 2 0 0 0 0 0 4 0 0 0 0 0 0 1 1 0 0 3 0 1 0 5 1 0 0 0 0 0 0 2 1 0 0 0 0 0 0 0 
0 1 0 0 0 1 1 2 1 0 1 1 0 0 0 0 0 1 0 0 0 0 1 0 0 0 1 4 0 0 1 1 0 0 0 0 0 1 0 1 0 1 0 2 0 0 0 0 2 0 4 2 2 3 1 0 0 0 1 0 1 0 0 5 1 1 0 0 0 2 0 0 0 0 0 0 6 0 0 2 0 2 0 2 2 0 0 0 0 0 0 8 2 0 2 24 3 0 0 0 
0 5 0 1 0 2 0 0 0 0 3 0 1 0 0 0 0 0 0 0 0 1 0 0 0 0 0 4 0 1 1 12 0 0 0 1 1 0 0 0 0 0 0 6 2 0 0 0 1 0 8 0 0 1 0 1 0 0 0 1 11 0 2 0 0 0 0 0 0 0 1 0 0 0 0 0 4 0 0 3 0 0 0 3 3 0 0 0 0 0 2 8 1 1 0 4 3 0 1 0 
0 4 0 0 1 16 0 4 0 1 0 0 0 0 0 2 0 0 0 0 0 0 1 0 2 0 0 0 0 0 0 11 0 0 2 0 0 0 1 0 2 0 1 0 0 0 0 0 1 0 18 0 5 1 1 0 0 0 0 1 6 0 0 1 0 0 0 0 0 0 0 3 0 0 0 0 0 0 0 2 0 0 0 1 2 0 0 0 0 0 0 1 3 2 1 2 1 0 0 0 
0 5 1 0 1 8 0 0 0 0 0 0 0 0 0 0 1 0 0 0 0 0 0 1 4 0 1 5 0 1 0 2 0 0 0 2 0 0 0 1 0 0 2 2 0 0 0 0 4 0 2 0 0 0 1 0 0 2 2 2 1 1 0 0 0 0 0 0 0 0 0 0 0 0 0 0 1 0 0 8 0 0 2 3 3 0 1 0 0 0 0 11 0 0 6 4 7 2 0 0 
0 4 0 0 0 2 0 0 0 0 0 2 0 0 0 0 1 0 0 0 0 0 0 0 2 0 0 3 0 1 0 29 0 0 0 0 0 0 0 0 0 0 0 8 0 0 0 1 3 0 1 0 1 0 1 0 0 0 0 0 1 0 3 0 0 0 0 0 2 2 0 0 0 0 0 0 0 0 0 4 0 0 1 2 2 0 0 0 1 1 1 8 0 0 0 8 4 1 0 0 
1 11 0 0 0 0 0 1 0 0 1 0 0 1 0 0 1 0 0 0 1 1 0 0 0 0 0 4 0 1 0 15 0 0 0 0 0 0 0 1 0 0 0 9 0 0 0 0 6 0 6 0 1 0 1 0 0 0 4 0 2 0 0 0 0 0 0 0 0 0 1 0 0 0 0 0 0 0 0 2 2 2 1 0 5 0 1 0 0 1 0 6 0 1 1 4 5 0 0 0 
0 3 0 1 0 0 0 0 0 0 1 0 0 0 0 1 0 1 0 0 0 0 0 0 0 0 1 2 0 0 0 21 0 0 1 0 0 0 1 0 0 0 0 3 0 0 0 0 0 0 13 2 0 0 0 0 0 0 0 0 6 0 0 0 0 0 0 0 1 0 1 1 0 0 0 1 1 1 0 5 0 0 0 3 3 0 0 0 0 0 3 7 1 0 0 9 6 0 0 0 
0 4 0 0 0 1 0 1 0 0 0 1 0 0 0 1 0 0 0 0 0 0 0 0 1 1 0 3 1 0 0 1 1 0 1 2 1 0 0 0 0 1 0 8 0 0 0 0 1 0 12 0 3 1 0 0 0 0 1 0 4 1 0 0 0 0 0 0 4 0 1 0 0 0 0 0 0 1 0 3 0 0 2 0 4 0 0 0 1 0 3 11 0 0 0 15 2 1 0 0 
0 5 0 2 1 7 0 0 0 0 0 1 0 0 0 2 0 1 0 0 0 0 0 0 8 0 0 3 0 0 1 0 0 0 2 1 0 0 0 0 0 0 0 2 0 0 0 0 3 0 0 0 4 0 1 0 0 1 1 1 0 0 1 1 1 0 0 0 2 0 0 0 0 0 0 0 4 0 0 9 0 6 1 1 6 0 0 0 0 0 2 6 2 0 0 7 4 0 0 0 
0 6 0 0 0 1 0 0 0 0 1 0 1 0 0 0 0 0 0 0 0 1 0 0 0 0 0 6 0 0 0 20 0 0 0 0 0 0 0 1 0 0 0 5 0 0 0 1 3 1 0 1 0 0 0 0 0 0 0 0 2 0 1 2 0 0 0 0 1 0 2 0 0 0 0 0 1 0 0 1 0 0 0 3 0 1 0 0 0 0 2 14 0 0 0 20 2 0 0 0 
0 4 1 0 0 12 0 0 0 0 0 0 0 1 0 0 0 0 0 0 0 0 0 0 1 0 0 2 1 0 0 5 1 0 0 0 0 1 0 0 0 0 1 3 0 0 0 0 0 0 3 0 2 0 0 0 0 1 0 0 5 0 0 1 0 1 0 0 0 1 1 1 0 1 0 0 6 0 0 10 0 0 0 7 0 0 1 1 0 0 4 6 2 2 0 10 1 0 0 0 
0 7 0 2 0 7 1 1 0 0 0 1 0 0 0 0 0 0 0 0 1 0 0 0 0 0 0 4 1 0 0 7 1 0 0 0 0 0 0 0 0 0 0 2 0 0 0 0 0 0 2 4 2 1 0 0 0 1 0 0 2 0 1 0 0 0 0 0 1 0 0 0 0 0 0 0 0 0 0 20 0 1 1 2 6 2 0 1 0 1 1 5 0 1 0 3 7 0 0 0 
0 4 0 1 0 1 0 0 0 0 0 0 0 0 0 0 0 0 0 0 0 0 0 0 1 0 0 7 0 1 0 0 0 0 0 0 0 0 0 0 0 1 1 8 0 0 0 0 3 0 10 1 1 2 0 0 0 1 1 0 3 0 0 2 0 0 0 0 1 2 0 0 0 0 1 0 2 0 0 0 0 0 0 2 6 0 0 1 0 1 1 12 1 0 0 18 3 0 0 0 
0 2 0 2 0 0 1 3 0 0 0 1 0 1 0 4 0 2 0 0 0 0 0 0 2 0 0 1 0 0 1 0 0 1 1 1 1 0 0 0 1 0 0 0 0 0 0 0 2 1 20 0 1 0 0 0 0 3 2 0 4 1 1 2 1 0 1 0 1 0 0 3 0 0 0 0 11 1 0 0 0 0 0 2 0 0 0 0 0 0 0 2 2 3 0 5 6 0 0 0 
0 1 0 0 0 0 0 0 0 0 1 0 0 1 0 0 0 0 0 0 0 0 1 0 1 0 0 4 0 0 0 4 0 0 0 0 0 0 0 0 0 0 0 5 1 0 0 0 1 0 11 0 1 0 1 0 0 2 1 0 0 0 0 2 0 1 0 0 0 1 0 0 0 0 0 0 4 2 1 4 0 0 2 2 3 0 0 0 0 0 3 8 4 0 0 20 7 0 0 0 
0 3 0 0 0 0 3 0 0 0 1 0 0 0 0 0 0 0 0 1 0 2 0 1 0 0 1 3 0 0 0 13 0 1 0 0 1 0 0 0 2 0 0 4 0 0 0 0 0 0 13 0 0 0 4 0 0 0 4 0 9 0 1 3 0 0 0 0 0 0 0 1 0 0 0 0 2 1 0 2 0 0 0 3 2 0 0 0 0 0 0 2 2 0 1 6 6 1 1 0 
0 8 0 1 0 0 1 0 0 0 1 3 0 0 1 0 1 0 0 0 1 2 0 0 0 0 0 3 0 0 0 1 2 0 0 1 0 0 0 0 0 0 1 4 0 0 0 0 2 1 16 1 2 2 0 0 0 0 1 0 11 0 0 0 0 0 0 0 1 0 0 2 0 0 0 0 1 0 0 5 0 2 2 1 3 0 1 0 0 0 0 6 0 1 4 1 2 0 1 0 
3 1 0 0 0 3 0 0 0 0 1 0 0 0 0 0 0 0 0 0 0 2 0 0 2 0 0 0 0 0 0 11 0 0 0 0 0 0 0 0 0 1 1 2 0 0 0 2 0 0 12 0 1 1 0 0 1 0 2 1 11 0 0 0 0 0 0 0 5 2 0 0 0 0 0 1 4 0 0 4 0 0 0 1 1 0 1 0 0 1 3 7 4 0 0 7 1 0 0 0 
0 3 0 0 1 3 0 0 0 0 3 0 0 0 0 0 0 0 0 1 0 1 1 2 0 0 0 8 0 0 0 0 0 0 1 1 0 1 1 0 0 1 1 3 1 0 0 0 0 1 0 1 1 0 1 0 0 0 3 0 2 0 0 2 0 0 0 0 0 0 0 0 0 0 0 0 0 1 0 3 0 1 0 3 4 0 0 0 0 1 2 13 1 1 1 17 6 1 1 0 
1 7 0 0 0 2 0 1 0 0 0 2 0 0 0 0 0 1 0 0 0 0 0 1 1 0 0 9 0 0 1 3 0 0 0 1 0 1 0 0 0 0 0 3 0 0 0 1 4 0 0 0 0 0 0 0 1 0 1 0 0 0 2 2 0 0 0 0 1 1 0 1 0 0 0 0 7 0 0 2 0 0 0 3 3 0 0 0 0 1 2 7 2 3 0 16 5 1 0 0 
0 2 0 0 0 0 0 3 0 0 0 1 0 0 0 3 0 0 0 0 0 2 0 0 0 1 0 2 0 0 1 19 1 0 1 0 0 1 0 0 0 0 0 3 0 0 0 0 0 0 14 0 0 0 1 0 0 0 0 0 12 0 0 3 0 0 0 0 0 0 0 0 0 0 0 0 1 0 0 3 0 0 0 2 0 0 1 0 0 0 0 5 2 1 0 10 5 0 0 0 
0 5 0 1 0 1 0 2 0 0 0 3 0 0 0 0 0 0 0 0 0 0 0 0 0 0 0 2 1 0 0 15 0 0 0 1 2 0 0 0 0 0 1 2 0 0 0 0 9 0 4 0 1 0 0 1 1 0 1 1 2 0 1 2 0 0 0 0 1 2 0 0 0 0 1 0 0 0 0 9 0 1 1 2 1 0 0 0 0 0 1 2 2 2 1 12 3 0 0 0 
0 2 0 1 1 2 0 2 0 1 1 0 0 0 0 0 0 0 0 0 1 0 0 0 0 0 0 5 1 0 0 9 1 1 0 0 0 0 0 0 0 0 5 4 0 0 0 0 0 0 1 0 0 0 0 0 0 0 0 0 0 0 0 3 0 0 0 0 2 1 0 0 0 0 0 0 1 1 0 5 0 0 0 5 1 0 0 0 0 0 4 12 2 0 0 24 1 0 0 0 
1 6 0 0 0 4 0 2 0 0 1 4 0 0 0 0 0 1 0 0 1 1 0 1 0 0 0 1 0 0 0 19 0 0 0 3 0 0 1 1 0 0 0 5 0 0 0 0 3 1 0 2 3 1 0 0 0 0 1 0 2 0 1 1 1 0 0 0 0 0 0 0 0 0 0 0 1 0 0 6 1 2 4 2 6 0 0 0 0 0 0 1 1 0 4 0 1 0 3 0 
1 3 0 0 0 1 0 1 0 0 0 1 0 1 0 0 1 0 0 0 1 2 0 0 1 0 0 1 2 0 0 16 0 0 0 1 0 1 1 0 0 0 1 3 0 0 0 0 0 1 12 0 1 1 0 0 0 1 0 0 13 0 2 1 0 0 0 0 0 0 0 2 0 0 0 0 0 1 0 7 0 0 0 3 1 0 2 0 0 0 0 6 0 1 0 4 2 0 0 0 
0 0 0 0 0 3 0 0 0 0 1 1 0 0 0 0 1 0 0 0 0 1 1 0 0 0 0 1 0 0 1 21 1 0 1 0 1 1 0 0 0 0 1 0 0 0 0 0 1 0 11 0 4 1 0 0 0 2 0 0 4 0 2 1 0 0 0 0 1 0 0 1 0 0 0 0 5 0 0 4 0 0 0 1 0 0 0 0 0 0 2 5 2 1 1 13 2 0 0 0 
0 4 0 0 0 0 0 1 0 0 0 0 0 0 0 2 1 1 0 0 0 1 0 0 0 0 0 4 0 0 0 20 1 0 1 1 0 1 0 0 0 0 0 2 0 0 0 0 4 0 4 0 1 1 0 0 0 0 0 0 5 0 0 1 1 0 0 0 0 0 1 2 0 0 0 0 2 1 0 7 0 0 0 3 2 0 0 0 0 0 2 8 2 2 0 3 7 1 0 0 
0 8 1 2 0 0 0 0 0 0 0 3 0 0 0 0 0 0 0 0 1 0 0 1 2 0 0 6 0 0 0 13 1 0 1 2 0 0 0 1 0 0 0 3 0 2 0 0 1 0 1 1 1 0 1 0 0 1 1 0 0 0 0 0 0 0 3 0 0 0 0 1 0 1 0 0 4 0 1 9 0 1 0 3 3 0 0 0 0 1 0 5 0 2 0 4 6 1 1 0 
0 6 0 0 3 0 1 0 0 1 0 2 0 0 0 4 1 0 0 0 0 0 0 0 0 0 0 2 0 0 0 2 0 0 0 0 0 0 1 1 0 0 5 6 1 0 0 0 3 0 9 2 0 0 0 0 0 1 0 0 4 0 1 0 0 0 0 1 0 0 0 0 0 0 1 0 0 0 0 2 0 0 1 4 3 0 0 0 1 0 0 12 2 0 0 15 2 0 0 0 
1 5 0 0 0 11 0 0 0 1 0 0 0 0 0 0 0 0 0 0 0 1 0 0 0 0 0 3 1 0 0 2 1 0 0 2 0 1 1 0 0 0 0 4 0 1 0 1 1 0 15 0 2 0 1 0 1 1 0 1 4 0 0 0 0 0 1 0 2 1 1 5 0 0 0 0 0 0 0 2 0 0 2 2 3 0 0 0 0 0 5 4 2 1 0 4 3 0 0 0 
1 5 0 1 0 13 1 1 0 0 0 0 0 0 0 0 0 0 0 0 0 1 0 0 0 0 0 6 1 0 0 15 0 0 0 0 0 0 0 0 0 0 0 3 0 0 0 1 2 0 2 1 1 0 0 0 0 0 0 2 4 0 2 2 1 0 0 0 0 0 1 2 0 0 0 0 2 0 1 5 0 0 0 0 1 0 0 0 1 0 3 5 0 0 0 10 3 0 0 0 
0 5 0 3 0 2 0 1 0 0 0 2 0 0 0 0 0 0 0 0 0 0 0 0 0 0 0 2 0 0 0 21 3 0 0 0 0 0 0 1 1 0 2 3 0 0 1 2 2 0 5 0 1 1 1 0 0 0 1 0 4 0 2 0 0 0 0 0 0 0 0 1 0 0 0 1 0 1 0 6 1 0 0 2 1 0 0 0 0 0 3 6 0 2 0 9 0 0 0 1 
1 0 1 5 0 2 0 0 0 0 1 0 1 0 0 0 0 0 0 0 0 3 0 1 2 0 0 3 0 0 0 35 0 0 2 4 0 0 1 0 0 0 1 0 1 0 0 0 2 0 4 1 1 0 0 0 0 0 1 0 3 0 3 0 0 0 1 0 0 0 0 0 0 0 0 0 0 0 0 5 0 2 0 3 0 0 1 0 0 0 0 2 0 1 1 0 5 0 0 0 
0 6 0 1 1 11 0 0 0 0 1 0 0 0 0 0 0 0 0 0 0 1 0 0 0 0 0 3 0 0 0 12 0 0 1 1 0 0 0 0 1 0 3 6 0 0 0 1 3 0 4 0 1 0 1 0 0 0 1 1 2 0 2 0 0 1 0 0 2 1 0 0 0 0 0 0 0 0 0 7 1 1 1 3 6 0 0 0 0 0 1 6 0 0 0 4 2 0 0 0 
0 0 0 1 1 4 1 3 0 1 1 3 0 0 0 0 0 1 0 0 0 2 0 1 0 0 0 2 1 0 0 9 0 1 0 0 0 0 0 0 0 1 0 0 0 0 0 0 2 0 18 0 3 2 2 0 0 0 0 0 8 0 0 0 1 0 0 0 1 1 3 0 0 0 0 0 3 0 0 2 0 0 2 2 3 0 1 1 0 1 0 2 0 1 1 5 2 0 0 0 
0 3 0 0 0 4 0 0 0 0 0 0 0 0 0 0 0 0 0 1 0 1 0 0 0 0 0 0 0 0 0 16 0 0 0 0 0 0 0 0 1 0 0 3 0 0 0 0 0 0 17 1 2 0 0 1 0 1 0 0 7 0 2 1 2 0 0 0 0 1 0 1 0 0 0 0 1 0 0 2 0 0 2 3 0 0 1 1 0 0 4 10 1 0 1 9 0 0 0 0 
0 3 0 0 0 3 0 6 0 0 0 1 0 0 0 0 0 0 0 2 0 1 0 0 0 0 1 0 0 0 0 21 0 1 1 0 0 0 1 0 0 1 1 2 0 1 0 2 3 0 17 1 2 2 0 1 0 0 2 0 2 0 1 0 0 0 0 0 3 0 1 0 0 0 0 0 3 0 0 5 1 0 0 0 2 0 0 0 0 0 0 1 1 0 0 3 1 0 0 0 
0 9 0 1 0 5 0 1 0 0 0 0 0 0 0 0 0 0 0 0 0 1 0 0 1 1 0 4 0 1 1 3 1 0 0 2 0 0 0 0 0 0 0 3 0 0 0 0 6 0 11 0 1 0 0 1 0 0 1 0 9 0 1 0 0 0 0 0 0 1 2 0 0 0 0 0 3 0 0 9 0 0 1 7 0 0 0 0 1 0 1 3 0 2 1 2 3 0 0 0 
0 3 0 0 0 4 0 0 0 0 2 0 0 0 0 0 0 0 0 0 0 0 0 0 2 0 0 5 0 0 0 1 0 0 0 1 0 0 0 0 0 1 1 7 0 0 0 1 1 0 1 0 4 0 1 0 0 1 0 0 0 0 0 1 0 0 0 0 3 1 0 2 0 0 0 0 1 3 0 3 0 3 0 5 7 0 0 0 0 1 2 12 0 1 2 14 3 0 0 0 
0 5 0 0 0 11 1 0 0 0 0 1 0 1 0 1 1 1 0 0 1 1 0 1 2 0 0 7 0 0 0 9 0 0 0 1 0 0 1 0 0 2 1 1 0 0 0 0 0 0 14 1 2 0 0 0 0 1 0 1 7 0 0 0 0 0 0 0 0 0 0 1 0 0 0 1 1 0 0 3 0 0 0 2 1 0 0 0 0 0 1 4 0 1 2 6 2 0 0 0 
1 9 0 1 0 0 1 0 0 0 0 0 0 0 0 0 0 2 0 0 0 0 1 0 1 0 0 4 0 0 0 4 0 0 1 2 0 0 0 0 0 0 0 8 0 1 0 0 7 0 1 0 0 0 0 0 0 0 4 0 1 0 0 2 0 0 0 0 0 1 0 0 0 0 1 0 1 0 0 2 0 1 0 2 1 1 0 0 0 0 3 11 1 2 1 15 6 0 0 0 
1 6 0 0 0 11 0 1 0 0 0 4 0 0 0 0 0 0 0 0 0 2 1 0 0 0 0 3 0 0 0 1 0 0 0 1 0 0 0 0 0 0 1 3 0 0 0 0 4 0 4 0 2 0 3 0 0 1 0 1 2 0 1 2 0 1 0 2 1 2 0 2 0 0 0 1 0 1 0 2 0 0 0 4 4 1 0 0 0 0 2 7 0 1 1 9 3 1 0 0 
0 2 0 1 0 14 0 3 0 0 0 0 1 0 0 0 0 0 0 0 1 0 0 0 1 0 0 3 0 0 1 13 0 0 0 0 0 0 0 0 0 0 0 2 0 0 0 0 1 0 7 0 2 2 0 0 1 1 0 0 1 0 1 5 1 0 0 1 1 3 0 0 0 0 0 0 6 0 0 2 0 0 0 2 0 0 0 0 0 0 3 2 1 2 0 12 1 0 0 0 
0 7 1 0 0 0 0 0 0 2 0 2 0 1 0 0 0 0 0 1 0 1 0 0 2 0 0 5 0 1 1 1 0 1 0 1 0 1 0 0 0 0 0 6 0 2 0 0 1 0 2 1 0 0 0 0 0 0 0 0 5 0 0 2 0 0 0 0 0 0 1 0 0 0 0 0 1 0 0 2 1 1 1 0 5 0 1 0 0 0 4 7 0 0 3 22 3 0 0 1 
0 4 0 0 0 1 0 0 0 0 1 1 0 0 0 0 2 1 0 0 0 2 0 0 1 0 0 6 0 0 0 3 0 0 0 0 0 0 0 0 0 0 0 2 0 0 0 1 2 0 7 0 2 1 0 0 0 0 1 0 8 0 0 0 0 0 1 0 0 1 0 2 0 0 1 1 0 0 0 10 0 0 0 6 2 0 1 0 0 0 3 7 3 1 0 9 6 0 0 0 
0 0 0 0 0 2 0 1 0 0 1 1 0 0 0 0 0 0 0 1 0 0 0 0 2 1 0 2 0 0 0 1 1 0 0 0 0 0 0 1 0 0 0 2 0 0 0 0 0 0 17 0 0 3 0 0 0 0 0 0 9 0 0 2 0 0 0 0 0 1 0 1 0 0 0 0 2 0 0 2 0 0 1 0 0 0 0 0 0 0 6 13 3 1 2 19 2 0 0 0 
0 6 0 1 0 4 1 0 0 0 0 2 0 0 0 0 0 0 0 0 1 2 2 0 0 0 0 3 0 0 0 1 0 0 1 0 0 0 2 0 0 0 0 3 0 0 0 0 4 0 15 0 2 1 1 0 0 1 3 0 14 0 0 1 0 0 0 0 4 2 0 0 0 0 0 0 0 0 0 2 0 0 0 2 4 0 1 0 0 0 0 5 0 3 0 2 4 0 0 0 
1 0 0 0 0 0 0 0 0 1 0 0 0 0 0 0 0 0 0 0 1 6 0 0 2 0 0 6 1 0 0 25 0 0 1 0 0 0 0 0 0 1 0 0 0 0 0 0 0 0 10 2 0 0 0 0 0 0 0 0 11 0 1 0 0 0 0 0 0 0 0 3 0 0 0 0 0 1 0 6 0 0 0 2 0 0 1 0 0 0 3 5 2 0 0 5 2 0 1 0 
0 3 0 2 0 6 0 0 0 0 0 1 0 0 0 0 0 0 0 2 0 2 2 0 0 1 0 4 0 0 0 18 1 0 0 0 0 0 0 0 0 0 0 3 1 0 0 0 2 0 2 2 3 0 0 0 0 0 4 0 1 0 0 1 0 0 0 1 1 0 0 0 0 0 0 0 0 0 0 2 1 0 3 3 2 0 0 0 0 0 1 5 0 4 3 7 5 0 1 0 
0 2 0 0 0 1 1 0 0 0 0 0 0 0 1 0 1 0 0 0 0 1 0 1 0 0 0 4 0 1 0 15 0 0 0 0 0 0 0 1 0 0 0 2 0 0 0 0 0 0 19 1 5 2 1 0 0 0 1 0 13 0 2 2 0 0 0 0 0 0 0 0 0 0 0 0 3 0 0 1 0 0 0 1 0 1 1 0 0 0 4 2 2 0 0 6 0 0 0 2 
0 0 0 0 1 17 0 0 0 0 3 0 0 0 0 2 0 0 0 0 0 0 0 0 0 0 0 1 0 0 1 4 0 0 1 0 0 0 0 0 0 2 0 3 0 0 0 0 0 0 5 0 3 0 0 0 0 1 3 3 1 0 1 2 0 0 0 0 1 0 0 0 0 0 0 0 6 0 0 3 0 0 1 2 0 0 0 0 0 0 0 4 4 1 0 23 1 0 0 0 
0 0 0 0 0 11 0 3 0 1 0 0 0 0 0 0 2 1 0 0 0 0 0 0 0 0 0 2 0 0 0 18 0 1 0 0 0 0 0 0 0 1 0 0 0 0 1 1 1 1 16 0 2 0 0 0 0 0 1 0 4 0 1 0 0 0 0 0 0 0 0 0 0 0 0 0 0 0 0 10 0 0 1 4 1 0 0 0 0 0 1 6 0 1 1 1 5 0 1 0 
0 6 0 0 0 1 0 1 0 0 0 2 0 0 0 0 0 2 0 1 0 0 0 0 0 0 0 2 0 0 2 2 0 0 0 0 0 0 0 0 1 1 0 3 0 1 0 2 3 0 0 0 0 0 0 0 0 0 1 0 0 0 0 5 2 0 0 0 0 3 1 1 0 0 0 0 7 0 0 4 0 0 0 1 2 0 0 0 0 0 4 8 7 0 1 20 3 0 0 0 
1 2 0 2 0 2 0 1 0 0 0 1 0 0 0 0 0 0 0 0 1 3 0 0 0 0 0 0 0 0 0 4 1 0 0 2 0 0 0 0 1 0 2 2 0 0 1 0 1 0 25 0 0 0 1 0 0 0 6 0 14 1 0 1 0 0 0 0 0 0 0 0 0 0 0 0 0 1 0 2 1 1 0 1 7 1 0 0 0 0 3 1 0 0 0 4 3 0 0 0 
0 4 0 2 0 0 1 0 0 0 1 0 0 0 0 0 0 0 0 2 1 0 0 1 1 0 0 4 0 0 1 9 0 0 0 0 0 1 0 0 0 0 2 6 0 0 0 1 1 0 2 1 2 0 2 0 1 1 0 0 1 0 1 0 1 0 0 0 2 2 1 0 0 0 0 0 0 0 0 3 0 0 2 1 2 0 0 0 0 0 6 8 0 0 3 16 4 0 0 0 
0 5 0 0 1 0 0 0 0 0 0 2 0 0 0 0 0 1 0 0 0 1 1 0 0 0 0 4 0 0 1 3 0 1 0 1 0 1 0 2 0 0 1 2 0 1 0 0 3 1 8 0 2 0 0 0 0 1 1 0 4 0 1 0 0 0 0 0 0 1 1 0 0 0 0 0 10 0 0 5 0 1 0 4 3 0 0 0 0 0 2 2 2 4 1 7 4 4 0 0 
0 1 0 3 0 0 0 1 0 0 0 0 0 0 0 0 0 0 0 0 0 3 0 0 0 0 0 0 0 0 0 9 1 0 0 0 0 0 0 1 0 0 0 2 1 0 0 0 0 0 16 2 0 0 0 0 0 0 0 0 19 0 1 1 2 0 0 0 0 2 0 1 0 0 0 0 0 0 0 1 0 1 0 1 0 0 0 0 0 0 2 6 3 0 0 17 3 0 0 0 
0 2 0 2 0 1 1 1 0 0 0 3 0 0 0 0 1 0 0 0 0 0 0 0 1 1 0 6 0 0 0 4 1 0 0 1 0 0 2 1 0 0 0 4 0 0 0 1 2 0 2 0 0 0 3 0 0 1 0 0 0 0 1 2 0 1 0 0 0 0 0 0 0 0 0 0 2 1 0 9 1 2 0 3 2 0 0 0 0 0 1 9 3 7 0 10 5 0 0 0 
2 5 2 0 0 2 0 0 0 1 2 0 1 0 0 0 0 0 0 0 0 1 0 0 3 0 0 4 0 0 0 1 0 0 1 1 0 0 0 0 0 0 8 3 0 0 0 0 4 0 2 0 0 0 0 0 1 0 2 0 1 2 0 0 0 0 1 0 1 1 1 2 0 1 0 1 1 1 0 8 1 0 0 4 6 0 1 0 0 0 3 7 3 0 2 1 5 0 0 0 
0 2 0 0 0 0 0 1 0 0 0 0 0 0 1 0 0 0 0 0 0 0 0 0 0 0 0 3 0 2 1 10 1 0 0 2 0 0 0 0 0 1 0 2 1 0 1 1 2 0 18 1 1 1 0 0 0 0 2 1 6 0 0 2 0 1 0 1 2 0 1 1 0 0 0 0 4 0 1 1 0 0 1 1 1 0 1 0 0 0 2 6 1 0 0 11 1 0 0 0 
0 9 0 0 0 1 0 4 0 0 1 0 0 1 0 0 0 0 0 0 1 3 0 0 0 0 0 7 0 0 1 10 0 0 1 0 2 0 0 0 0 1 3 1 0 0 0 0 5 0 9 0 1 1 0 0 0 0 0 0 10 0 0 0 0 0 0 0 1 0 0 0 0 0 0 0 1 0 0 7 0 0 1 2 1 0 0 0 0 0 2 3 0 1 4 4 0 0 1 0 
0 0 1 0 1 19 0 1 0 0 0 2 0 0 0 0 0 0 0 0 0 0 0 0 0 0 0 2 0 0 0 8 0 0 0 0 0 0 0 0 0 0 0 0 0 0 0 0 0 0 17 2 1 0 0 0 0 0 3 0 8 0 0 0 0 0 0 0 3 3 0 0 0 0 0 1 1 1 0 1 0 0 1 1 1 1 0 1 0 0 4 5 0 0 0 9 2 0 0 0 
2 4 1 1 0 3 0 0 0 0 3 0 0 0 0 1 0 0 0 0 0 1 0 0 0 0 2 0 1 0 0 7 1 0 0 1 0 0 0 0 0 1 3 0 0 0 0 0 3 0 14 1 1 0 1 1 0 0 4 0 8 0 1 0 0 1 0 0 2 0 0 7 0 0 0 0 0 1 0 2 0 0 1 1 3 0 0 0 0 0 1 6 1 0 4 3 1 0 0 0 
1 2 1 0 0 0 0 0 0 1 0 0 0 0 0 0 0 0 0 0 1 0 0 2 1 0 0 4 0 0 0 17 0 0 0 0 0 0 0 0 0 0 0 2 0 1 0 0 4 0 7 0 0 0 0 0 0 0 0 0 4 0 0 3 0 0 0 0 1 0 0 2 0 0 0 1 2 0 0 10 0 0 1 2 3 0 0 0 0 0 2 7 4 1 0 11 2 0 0 0 
1 2 1 0 1 2 0 1 0 0 0 0 0 0 0 1 0 0 0 2 0 2 0 0 4 0 0 0 0 0 0 3 2 0 2 0 0 0 0 0 0 0 0 5 0 0 1 0 0 0 21 0 0 2 0 1 0 0 0 0 9 0 0 1 0 0 0 0 0 1 0 1 0 0 0 0 0 1 0 3 1 1 1 1 2 0 0 0 0 0 2 6 1 0 0 15 0 0 0 0 
0 3 0 2 0 0 0 1 0 0 0 1 0 0 0 0 0 0 0 1 0 0 4 0 0 0 0 1 0 0 0 4 0 0 0 0 0 0 2 0 0 1 3 8 0 0 0 1 0 0 11 1 2 0 0 0 0 0 1 0 4 0 0 3 0 0 0 0 2 2 0 0 0 0 0 0 0 0 0 1 1 0 0 1 4 0 1 0 0 0 3 4 1 0 0 25 0 1 0 0 
0 2 0 1 0 1 0 0 0 0 0 1 0 0 0 1 0 0 0 0 0 0 1 0 0 0 0 6 1 0 0 4 0 0 2 2 0 0 2 0 0 1 0 3 0 0 0 0 0 0 10 0 1 0 1 0 1 1 2 2 9 0 0 1 0 0 0 0 0 0 0 0 0 0 0 0 0 0 0 3 1 3 1 1 5 0 0 0 0 0 7 7 1 0 0 10 3 0 1 1 
0 1 0 0 0 1 0 3 0 0 1 1 0 1 0 1 0 1 0 0 0 1 1 0 2 0 0 1 0 0 0 5 0 0 0 0 0 0 0 0 0 0 1 1 0 0 1 1 0 0 30 0 2 0 1 0 0 0 0 0 15 0 0 1 1 0 0 0 2 0 0 0 0 0 1 0 3 0 1 0 0 1 1 0 0 0 0 0 0 0 1 4 1 0 0 11 0 0 0 0 
0 4 0 1 0 0 0 0 0 0 0 2 0 0 0 0 0 1 0 0 0 1 0 0 1 0 0 4 0 0 1 10 0 0 1 1 0 0 0 0 1 0 0 3 0 1 0 0 5 1 7 0 0 0 0 1 0 0 3 0 0 1 2 1 0 0 2 0 0 1 0 2 0 0 1 0 7 1 0 11 1 0 2 2 0 0 0 0 0 0 0 3 2 0 0 5 6 1 0 0 
1 2 1 0 0 5 0 2 0 0 0 0 0 0 0 0 2 0 1 0 0 0 0 0 0 0 0 6 1 0 0 0 0 0 0 1 0 0 0 0 0 0 0 7 0 0 0 0 1 1 9 0 2 1 0 0 0 0 0 0 3 0 0 1 2 1 0 0 0 1 0 2 0 0 0 0 0 1 0 1 0 0 0 0 5 0 0 0 0 0 5 10 0 0 0 20 5 0 0 0 
0 3 0 0 0 4 0 1 0 0 0 0 0 0 0 0 0 0 0 0 0 2 2 0 1 0 0 0 0 0 1 0 0 0 0 2 1 0 0 0 0 0 0 2 0 0 0 0 4 0 30 0 4 1 0 0 0 0 1 0 20 0 0 1 0 0 0 0 1 0 0 0 0 0 0 1 2 0 0 0 2 2 1 0 1 1 0 0 0 0 1 2 1 0 2 3 0 0 0 0 
0 3 1 0 0 0 0 5 0 0 0 2 0 0 0 0 0 0 0 0 1 3 0 0 0 0 0 1 0 0 0 29 2 1 0 2 0 0 0 0 0 1 0 2 0 0 1 0 3 0 8 0 0 0 2 0 1 0 1 0 5 0 1 0 0 0 0 0 0 0 0 0 0 0 0 1 2 0 0 6 1 0 0 2 1 0 0 0 1 1 0 2 0 0 0 6 2 0 0 0 
2 3 0 1 0 5 0 1 0 0 1 0 0 0 0 2 0 0 0 0 0 1 0 0 1 1 0 3 0 0 0 2 0 0 1 0 0 0 0 0 0 1 0 0 0 1 0 0 2 1 30 1 1 3 0 0 0 0 0 1 12 0 1 1 0 0 0 0 1 0 0 0 0 0 0 1 1 0 0 3 0 0 0 0 0 0 0 1 0 0 4 0 2 1 1 3 3 0 0 0 
0 2 0 2 0 11 0 0 1 0 0 0 0 0 0 0 0 0 0 1 0 1 0 1 0 0 0 3 1 0 0 7 0 0 0 0 0 0 0 0 0 0 0 6 0 0 0 0 4 0 3 0 0 0 0 0 0 0 1 0 3 0 0 2 1 0 0 0 0 2 0 0 0 0 0 0 1 0 0 7 0 1 0 7 3 0 0 0 0 0 4 6 1 1 0 15 2 0 0 0 
1 3 0 0 0 2 0 1 0 0 0 1 0 0 0 0 0 0 0 0 0 2 0 0 1 0 0 4 0 0 0 6 0 0 0 1 0 0 0 1 0 0 0 3 0 0 0 1 0 0 6 0 0 0 0 0 0 1 1 0 2 0 1 1 2 0 0 0 0 3 0 0 0 0 1 0 1 1 0 7 0 0 0 3 3 0 0 1 0 1 4 4 1 2 1 17 8 1 0 0 
0 0 0 0 0 8 0 0 0 0 0 1 0 0 0 1 0 1 0 0 0 1 1 0 0 0 0 4 0 0 0 5 0 0 0 1 0 1 0 0 1 0 0 3 0 0 0 0 1 0 17 0 5 0 0 0 0 2 0 1 8 0 1 1 0 1 0 0 1 2 0 0 0 0 0 0 0 0 0 1 0 0 0 1 0 0 0 0 0 0 0 7 2 3 0 15 3 0 0 0 
0 2 0 3 1 10 0 0 0 1 0 3 0 0 1 0 0 0 1 0 0 0 0 0 2 0 0 1 0 1 0 7 0 0 0 0 1 0 0 0 0 0 1 0 0 1 0 0 3 0 10 0 2 1 0 0 0 1 2 0 2 0 1 1 0 0 0 0 1 0 0 3 0 0 0 0 0 2 0 2 0 0 0 1 6 0 0 0 0 0 6 3 1 2 0 8 6 0 0 0 
0 3 0 0 0 1 0 0 0 0 0 1 0 0 1 0 0 0 0 0 0 2 1 0 0 0 1 2 1 0 0 8 0 0 0 0 1 0 0 0 0 0 0 3 1 0 0 0 0 0 11 0 0 2 0 1 0 1 2 0 4 0 1 0 0 0 0 1 0 0 1 1 0 0 1 0 0 0 0 10 2 3 0 3 3 0 0 1 0 0 1 5 1 0 1 13 4 1 0 0 
1 5 0 1 0 3 0 0 1 0 0 1 0 0 0 0 0 0 0 0 0 3 0 0 1 0 0 1 2 0 0 17 0 0 1 0 0 0 0 0 0 0 0 5 0 0 0 0 1 0 6 0 0 0 0 0 0 0 1 1 11 0 0 0 0 0 0 0 0 0 0 0 0 0 0 0 2 1 0 6 0 0 2 2 3 0 0 0 0 0 2 10 1 0 0 9 0 0 0 0 
0 2 0 0 0 3 0 1 0 0 1 1 0 1 0 0 0 0 0 0 0 0 0 1 0 0 0 1 0 1 0 8 0 0 0 0 0 1 1 1 0 0 0 5 0 0 0 1 2 1 3 0 3 0 0 0 0 1 1 0 0 0 0 1 1 0 0 0 3 1 0 0 0 1 0 1 1 0 0 6 1 0 1 4 2 0 0 0 0 0 5 7 0 0 3 17 5 0 0 0 
1 2 0 0 0 2 0 2 0 0 1 1 0 0 0 1 0 0 1 0 0 0 1 0 0 0 0 1 0 0 0 5 0 0 0 1 0 0 0 0 0 0 0 6 0 0 0 0 3 0 3 0 0 3 0 0 0 0 2 0 5 1 1 1 0 0 0 0 0 1 3 0 0 0 0 1 1 0 0 12 0 0 0 8 0 1 0 0 0 0 4 8 0 0 0 14 3 0 0 0 
0 4 0 2 1 5 0 2 0 0 2 0 0 0 1 1 0 2 0 0 0 1 0 0 1 0 0 1 1 0 0 11 0 0 0 0 0 0 1 0 0 0 1 2 0 0 0 0 3 0 6 0 1 0 1 0 0 0 3 0 3 0 1 2 0 0 1 2 0 1 0 2 0 0 0 0 6 0 0 4 0 0 0 2 0 0 0 0 0 0 1 4 0 2 1 12 2 0 1 0 
0 4 0 0 0 5 0 0 0 0 1 1 0 0 1 0 0 0 2 0 0 0 0 0 0 0 0 2 0 0 0 1 0 0 0 1 0 0 0 0 0 0 0 5 0 0 0 0 1 0 10 1 0 0 0 1 1 0 0 0 7 0 0 3 0 0 0 0 1 1 1 0 0 0 0 0 1 0 0 6 1 1 0 5 3 0 0 1 0 0 3 8 2 1 0 14 4 0 0 0 
0 2 0 0 0 0 0 0 0 1 0 0 0 0 0 2 0 0 0 0 0 0 0 0 0 0 0 9 0 0 0 17 0 0 0 0 0 0 0 0 0 1 0 1 0 0 1 0 0 0 12 0 0 0 0 0 0 0 0 0 6 0 2 0 0 0 0 0 0 0 1 0 0 1 0 1 1 0 0 4 0 1 2 1 2 0 0 0 0 0 2 9 0 0 1 14 6 0 0 0 
0 1 0 0 0 2 0 1 0 1 1 1 0 1 0 0 0 0 0 1 0 0 0 0 0 1 0 4 3 0 0 0 1 0 0 1 0 0 1 0 0 0 1 4 0 2 0 0 2 0 0 0 3 0 1 1 0 0 1 0 1 0 0 1 1 0 0 0 1 2 0 1 0 1 0 0 0 0 0 11 1 0 0 6 2 0 0 2 0 0 6 9 1 1 0 13 5 0 0 0 
0 1 1 0 0 9 1 0 0 0 0 0 0 0 0 1 0 0 0 0 0 2 0 0 1 0 0 1 0 0 0 10 0 0 1 2 0 0 0 0 0 0 1 4 0 0 0 0 1 0 14 0 0 1 2 0 0 0 1 1 8 0 0 1 0 0 0 0 0 0 1 3 0 0 0 0 0 1 0 1 0 1 0 1 0 1 1 0 0 0 6 4 0 0 0 9 7 0 0 0 
0 7 0 0 0 19 0 0 2 0 4 0 0 0 0 0 1 0 0 0 0 0 0 0 1 0 0 4 0 0 0 5 0 0 0 0 0 1 0 0 0 0 0 5 0 0 1 0 3 0 1 0 0 1 0 0 0 0 0 3 2 0 0 1 0 0 0 0 0 0 0 0 0 0 1 0 0 0 0 3 2 0 1 0 1 0 0 0 0 0 2 7 0 2 3 14 3 0 0 0 
0 10 1 3 0 10 0 1 0 0 1 1 1 0 0 2 2 0 0 0 0 0 0 0 0 0 0 4 1 0 0 1 0 0 1 0 0 0 0 0 0 0 0 3 0 0 0 2 2 0 3 1 2 0 1 0 0 3 3 1 0 0 0 1 0 0 1 0 0 2 0 0 0 0 0 0 0 0 0 6 0 0 1 2 2 0 0 0 0 0 1 4 2 0 5 10 1 1 1 0 
0 2 1 0 0 3 0 0 0 0 2 0 0 0 0 1 1 0 2 0 0 2 0 0 5 0 1 1 0 1 0 11 0 0 0 0 0 0 0 0 0 0 1 2 0 0 0 0 3 0 19 2 0 2 1 0 0 0 4 1 12 0 0 0 0 0 0 0 2 0 0 1 0 0 1 0 0 0 0 5 0 1 1 2 1 0 0 0 0 0 0 1 0 0 3 0 2 0 0 0 
0 3 0 0 0 0 0 0 0 0 1 0 0 0 0 0 0 0 0 1 0 1 0 0 0 0 0 3 0 0 0 0 1 0 1 0 0 0 0 0 0 0 0 4 0 0 0 0 1 0 9 0 1 0 1 0 0 1 0 1 14 0 0 0 0 0 0 0 2 1 0 1 0 0 0 1 1 0 0 14 0 3 1 3 6 0 0 0 0 1 2 7 0 0 1 10 3 0 0 0 
0 2 0 0 1 5 0 1 0 0 0 0 1 0 1 1 3 0 0 0 0 1 0 1 4 0 0 1 2 0 0 0 0 1 0 1 0 0 0 0 0 1 1 5 0 0 0 0 2 0 12 0 5 0 2 0 1 1 0 1 7 0 0 0 0 2 0 0 0 0 1 3 0 0 0 0 1 0 0 1 0 1 0 0 3 0 0 1 0 0 3 6 1 0 0 10 3 0 0 0 
0 4 0 0 0 9 1 0 0 0 1 2 0 0 0 0 0 0 1 0 0 0 0 2 1 0 0 5 0 0 0 17 0 0 0 0 0 0 0 0 0 0 0 2 0 0 0 0 2 0 1 1 5 0 0 1 0 0 0 3 0 0 0 0 2 0 0 0 0 0 0 1 0 0 0 1 0 0 0 5 1 0 0 3 2 0 0 0 0 0 0 7 0 1 0 12 6 1 0 0 
0 4 0 0 0 0 0 0 0 0 0 0 0 0 0 0 0 0 0 0 0 1 0 0 0 0 0 8 0 0 1 7 0 0 0 3 0 0 0 0 0 1 0 3 0 0 0 0 2 0 9 0 0 0 0 1 0 0 3 0 2 0 2 0 1 2 0 0 0 0 0 0 0 0 0 0 4 0 0 7 2 2 1 6 3 0 0 1 0 0 0 9 0 1 0 4 10 0 0 0 
0 0 0 0 1 0 0 0 0 0 0 0 0 1 0 1 0 0 0 1 0 0 0 0 1 0 0 2 0 0 0 0 0 0 0 1 0 1 1 0 0 0 6 3 0 0 0 0 1 1 0 0 0 0 1 0 1 0 0 1 0 0 0 1 0 0 0 0 0 2 1 1 0 0 0 0 2 2 0 4 0 4 2 3 4 0 0 1 0 0 6 12 2 1 3 23 2 0 0 0 
2 0 0 0 2 6 0 0 0 1 3 0 0 0 0 0 0 1 0 0 0 0 0 0 1 1 1 1 0 1 1 0 0 0 0 0 0 0 0 0 0 1 3 1 0 0 0 0 3 0 4 1 1 0 0 0 0 0 1 1 0 0 0 5 1 0 0 0 0 3 0 0 0 1 0 0 7 0 0 5 0 0 0 4 0 0 0 0 0 0 2 4 3 0 2 24 2 0 0 0 
0 3 0 1 0 4 0 1 0 0 0 0 0 0 0 0 0 0 0 1 0 3 0 0 0 0 0 2 0 0 0 22 0 0 0 0 0 1 0 0 1 0 0 5 0 0 0 0 1 0 7 0 3 1 1 0 1 0 0 0 7 0 2 1 0 0 0 0 1 0 1 2 0 0 0 0 0 0 0 11 0 0 0 4 1 0 0 0 0 0 0 3 1 1 0 6 1 0 0 0 
0 1 0 1 1 6 1 3 0 0 0 0 0 0 0 0 0 0 0 1 0 5 0 0 0 0 0 1 0 0 0 7 0 0 2 0 0 0 0 0 0 0 2 0 1 0 0 0 2 0 33 0 2 3 1 0 0 0 1 1 14 0 0 0 0 0 0 0 1 0 1 0 0 0 0 0 1 0 1 1 0 0 0 1 0 0 0 0 0 0 0 2 1 0 0 0 2 0 0 0 
0 3 0 0 0 3 0 2 0 0 1 0 0 0 1 1 0 0 0 1 0 0 0 0 0 0 0 2 1 0 0 0 0 0 0 1 0 0 0 0 0 0 0 3 0 0 0 0 1 1 22 0 1 0 0 0 0 0 1 1 5 0 0 5 0 1 0 0 0 0 0 1 0 0 0 0 2 1 1 0 0 1 0 0 0 1 0 0 0 0 2 5 2 0 1 24 2 0 0 0 
0 1 0 3 0 0 1 0 0 0 0 1 1 0 1 0 0 1 1 0 0 1 0 2 0 1 0 4 0 0 0 9 1 0 1 0 0 0 0 0 0 0 0 5 0 0 0 0 0 0 7 0 1 0 1 0 0 1 0 0 4 0 1 2 0 0 1 0 1 1 0 1 0 0 0 0 3 1 0 0 0 0 0 1 2 0 0 0 0 0 1 8 0 0 1 24 3 1 0 0 
1 3 0 1 0 2 0 1 0 0 1 0 0 1 0 0 1 0 0 3 0 1 2 0 0 0 0 2 0 0 1 3 0 0 0 0 0 0 0 0 0 0 0 0 0 1 0 0 3 0 19 2 1 0 1 0 0 0 4 0 12 0 0 0 1 2 0 0 0 0 1 2 1 0 0 1 1 1 0 2 1 0 0 0 3 0 0 0 0 0 1 4 1 2 0 5 4 0 0 1 
1 2 0 1 0 11 0 2 0 1 1 1 0 0 0 0 0 0 0 0 0 0 0 0 0 0 0 3 0 1 0 6 0 0 0 0 0 1 0 0 0 0 0 8 0 0 0 0 3 0 5 3 1 0 1 0 0 0 2 0 1 0 1 0 0 0 0 0 0 0 0 1 0 0 2 0 1 0 0 5 0 0 0 1 2 0 0 0 0 0 1 5 2 2 1 18 3 0 0 0 
1 0 1 1 0 2 0 4 0 0 1 0 0 0 0 2 0 0 0 0 0 2 2 0 3 0 0 1 0 0 2 19 0 0 2 1 0 0 0 0 0 0 0 0 0 1 0 0 0 0 20 0 0 1 0 0 0 0 2 0 6 0 2 0 0 0 0 0 0 0 0 0 0 0 0 0 10 0 0 2 0 2 1 1 0 0 0 0 0 0 1 1 2 0 1 0 3 0 0 0 
0 3 0 0 0 3 0 0 0 0 0 0 0 1 0 0 0 0 0 0 0 2 1 0 0 0 0 2 0 1 0 21 0 0 2 1 0 0 0 0 0 0 0 2 1 0 0 0 2 0 9 0 1 1 0 0 0 0 0 0 12 0 2 0 0 0 0 0 2 1 2 0 0 0 0 0 1 0 0 3 0 1 0 1 4 0 0 0 0 0 1 5 3 0 0 5 4 0 0 0 
1 6 1 0 2 2 0 0 0 0 0 0 0 0 1 0 0 0 0 1 2 0 1 0 1 0 0 4 0 0 1 8 0 0 0 0 0 1 0 0 0 0 1 4 0 1 0 1 2 0 1 0 4 1 1 0 0 1 0 0 0 0 0 0 1 1 0 0 1 1 0 0 0 0 0 0 2 0 0 4 0 0 0 3 4 1 0 1 0 1 3 7 0 2 0 19 0 0 0 0 
0 3 0 2 0 3 0 3 0 0 0 0 0 0 0 0 0 0 0 0 0 0 2 1 0 1 0 5 0 0 0 13 0 0 0 1 0 0 1 0 0 0 0 2 0 0 0 0 0 0 5 0 1 1 0 0 0 0 0 0 2 0 2 1 0 1 0 0 0 1 0 0 0 1 0 0 2 0 0 6 0 0 0 6 4 0 0 0 0 0 4 2 2 2 0 12 8 0 0 0 
0 4 0 0 1 14 0 0 0 0 1 0 1 0 0 2 0 0 0 0 0 1 0 1 5 0 0 4 0 1 1 4 0 0 4 0 0 0 0 0 0 0 1 2 0 0 0 0 1 0 9 0 1 0 0 0 0 0 0 1 8 0 0 0 0 0 0 0 0 0 1 1 1 0 0 0 4 0 0 4 0 1 0 2 0 0 0 0 0 0 0 7 3 0 0 5 4 0 0 0 
0 2 0 1 0 11 0 0 0 0 1 0 0 0 0 0 0 0 0 0 0 0 0 0 0 0 0 7 0 0 0 0 0 0 0 0 0 0 0 0 0 0 0 4 0 1 0 0 0 0 2 0 0 0 1 0 0 0 3 1 0 0 1 2 0 2 0 0 1 3 0 0 0 1 0 0 0 0 0 8 0 0 0 2 5 0 0 0 0 0 5 8 1 3 0 19 5 0 0 0 
0 0 0 0 0 9 2 1 0 0 0 0 0 0 0 0 0 0 0 1 0 1 0 0 0 0 0 4 0 0 0 2 0 0 0 0 0 0 0 0 0 0 0 1 0 0 0 0 1 1 17 0 2 0 0 0 0 0 2 0 12 0 1 0 0 0 0 0 2 0 1 0 0 0 0 0 0 0 0 7 0 0 0 2 0 0 0 0 0 0 2 9 1 0 0 14 5 0 0 0 
1 1 0 1 0 7 1 2 0 0 1 0 0 0 0 1 0 0 0 0 0 1 0 0 4 0 0 1 0 0 0 1 0 0 0 0 1 0 0 1 0 1 3 3 0 0 0 0 1 0 19 0 0 0 1 0 0 1 2 0 6 0 1 2 0 0 0 0 1 3 0 1 0 0 0 0 0 0 0 0 0 1 0 0 2 2 0 0 0 0 1 5 1 1 4 11 3 0 0 0 
1 3 0 2 0 3 0 1 0 0 0 1 0 0 0 0 0 0 0 0 0 3 4 0 0 0 0 0 0 0 1 19 1 0 0 0 0 0 0 0 0 0 0 0 0 0 0 0 2 0 20 1 1 0 0 0 1 0 2 0 10 0 0 1 0 1 0 0 0 0 0 0 0 0 0 0 4 1 0 4 0 1 2 3 0 0 0 0 0 0 1 2 0 0 1 0 3 0 0 0 
0 3 2 1 0 5 0 0 0 0 4 1 0 0 0 0 0 0 0 0 1 1 0 0 3 0 0 3 0 0 0 2 0 0 0 0 1 0 0 0 0 1 0 7 0 0 0 0 1 0 14 0 0 0 0 0 1 1 0 0 7 0 0 0 1 1 0 0 1 0 1 1 0 1 1 0 0 0 0 7 0 0 1 3 2 0 1 0 0 0 6 2 1 2 3 1 4 0 1 0 
0 2 0 4 0 3 0 6 0 0 0 0 0 0 0 0 1 0 0 0 1 2 0 1 0 0 0 2 0 0 0 11 0 0 4 0 0 0 0 0 0 0 0 1 0 0 0 0 1 0 22 0 1 2 0 0 0 1 1 0 16 0 1 0 0 0 0 0 0 1 0 0 0 0 0 1 1 0 0 2 0 1 0 1 3 0 0 1 0 0 0 3 1 0 0 1 1 0 0 0 
0 3 1 0 0 1 0 0 0 1 0 1 0 0 0 1 0 0 0 0 0 0 1 0 4 1 0 2 0 1 0 1 0 0 1 1 0 0 0 0 0 0 0 5 0 0 2 2 0 0 10 0 3 0 0 0 0 0 0 0 4 0 0 0 0 0 0 0 0 3 1 0 0 0 0 0 3 1 0 7 0 0 0 3 7 0 0 0 0 1 0 11 0 0 2 15 0 0 0 0 
0 1 1 1 2 3 0 5 0 0 3 1 0 0 0 0 2 0 0 0 1 0 0 1 0 0 0 1 1 0 0 8 0 0 1 0 0 0 0 0 0 0 4 0 0 0 0 0 1 0 22 0 3 3 0 0 0 1 2 0 12 0 1 0 0 0 0 0 0 0 1 0 0 0 0 0 6 0 0 2 0 0 1 2 0 0 0 0 0 0 0 1 2 0 1 2 1 0 0 0 
0 1 0 1 0 7 0 0 0 0 0 1 0 0 0 0 0 0 0 0 0 4 0 0 0 0 0 2 0 0 0 20 0 0 0 0 0 0 0 0 0 0 0 1 0 0 1 0 0 0 16 1 0 0 0 0 0 1 0 0 8 0 2 0 0 0 0 0 1 0 1 0 0 0 0 1 2 0 0 13 0 0 1 6 0 0 1 0 0 0 1 1 1 0 0 2 2 1 0 0 
0 4 0 0 0 2 0 0 0 0 1 2 0 0 0 0 0 0 0 0 0 2 0 0 0 0 0 0 0 0 0 32 0 1 2 0 0 0 0 0 0 0 0 0 0 0 0 0 2 0 6 0 1 0 0 0 0 0 1 0 9 0 2 0 1 0 0 0 0 0 0 1 0 0 0 0 2 1 0 8 1 0 3 4 1 1 0 0 0 0 0 2 2 0 0 2 3 0 1 0 
0 2 0 0 0 0 1 0 0 0 0 3 0 0 1 0 0 0 0 0 0 0 0 0 1 0 0 11 0 0 0 10 1 0 0 0 0 0 1 0 0 1 0 3 0 0 1 0 0 0 5 0 0 0 0 0 0 0 0 0 1 0 0 3 1 0 0 0 0 1 0 2 1 0 0 0 1 3 0 6 0 1 0 2 5 0 0 0 0 1 3 10 0 0 1 12 5 0 0 0 
0 3 0 0 1 14 0 4 0 0 0 0 0 0 0 1 0 2 0 0 0 0 0 0 1 0 0 2 0 0 2 2 0 0 2 0 0 0 0 0 0 0 1 4 0 0 1 1 2 0 7 0 4 0 0 0 0 0 3 1 0 0 1 2 0 1 1 0 0 2 0 0 0 0 0 0 2 0 0 1 0 0 1 1 0 0 0 0 0 0 5 3 5 0 0 17 0 0 0 0 
0 0 0 0 1 1 0 0 0 0 0 0 0 0 1 0 1 0 0 0 0 5 0 0 0 0 0 0 0 0 0 32 1 0 1 2 0 1 0 0 0 2 2 0 0 0 0 0 1 0 20 0 1 0 0 0 0 0 3 0 11 0 2 1 0 0 0 0 1 1 1 0 0 0 0 0 0 0 0 1 0 2 1 0 0 0 0 0 0 1 0 0 0 0 2 0 1 0 0 0 
