# Supplementary material for: Transferable Measurements of Heredity in Models of the Origins of Life
Source: PLoS One. 2015 Oct 19;10(10):e0140663. doi: 10.1371/journal.pone.0140663 (PMC4610668; doi:10.1371/journal.pone.0140663)
Supplement: S1 Data — (ZIP) [file pone.0140663.s001.zip › data/gard/pop1/Nmax200/seqs6.txt]

1 33 0 0 0 0 0 1 0 1 0 3 0 0 0 0 0 0 0 0 0 0 0 0 0 0 0 0 0 0 0 1 0 0 1 0 0 6 0 0 0 1 1 0 0 0 0 0 0 0 5 0 0 4 0 0 0 0 5 0 0 3 0 0 1 2 0 0 0 0 0 0 0 0 0 0 0 0 1 0 0 1 0 0 0 0 0 0 0 1 0 0 0 1 0 3 22 2 0 0 
0 12 0 2 0 0 0 0 0 3 1 0 1 0 0 0 0 0 0 0 1 2 1 0 2 0 0 0 0 0 0 0 0 3 2 0 0 6 0 0 0 0 0 1 1 0 2 0 0 1 10 0 0 1 0 0 0 0 3 0 0 1 0 0 0 0 0 0 0 1 0 0 4 0 0 4 0 0 0 0 0 0 0 0 0 0 1 0 2 0 0 0 0 0 0 0 15 15 1 1 
1 5 0 0 1 0 0 1 0 2 0 0 0 0 0 1 0 1 0 0 0 0 0 0 0 0 0 0 1 1 0 0 0 0 4 0 0 2 0 0 0 5 0 0 0 0 1 3 1 0 2 1 0 0 2 1 0 0 19 0 0 0 0 0 0 1 0 0 0 0 0 2 2 0 0 3 0 0 0 0 1 1 0 0 1 0 0 0 8 0 0 2 0 3 0 2 11 8 0 0 
0 35 0 0 0 0 0 0 0 0 2 5 0 0 0 0 1 0 0 0 0 0 0 0 0 0 0 0 0 0 0 0 1 1 1 0 1 1 0 0 0 1 1 0 0 0 0 0 0 0 6 1 0 0 2 0 0 0 8 0 0 1 0 1 0 0 0 0 0 0 1 0 0 1 0 2 0 0 0 0 0 0 0 0 0 0 0 0 3 0 0 0 0 0 0 0 16 7 1 0 
0 26 0 0 0 0 0 0 0 2 1 1 0 0 0 0 0 0 0 0 0 0 0 1 0 0 0 0 0 0 0 0 0 1 7 0 2 7 0 0 0 0 0 1 0 0 1 0 0 0 4 0 0 2 0 0 0 1 10 0 1 1 0 0 0 0 0 0 0 0 1 0 5 0 0 2 0 0 0 0 0 0 0 0 0 0 0 0 3 0 0 1 1 0 0 0 18 0 0 0 
0 35 0 0 0 0 0 1 0 1 0 5 0 0 0 0 0 2 1 0 1 0 1 0 1 0 0 0 0 1 0 3 1 0 0 0 1 6 0 0 1 0 1 1 0 0 0 0 0 0 2 0 0 1 0 1 0 0 4 0 0 4 0 0 0 0 0 0 0 0 0 0 1 0 0 0 1 0 0 0 0 0 0 0 0 0 0 0 0 0 0 0 0 0 0 0 18 5 0 0 
0 30 0 0 0 2 0 2 0 1 1 3 0 0 0 0 1 0 0 0 0 0 0 0 0 0 1 1 0 0 0 0 0 1 6 0 0 2 0 0 0 1 0 0 0 0 0 0 0 0 3 0 0 3 0 0 0 0 3 0 0 1 0 0 0 0 0 0 1 0 0 0 1 0 0 2 0 1 0 1 1 0 0 0 0 0 0 0 3 0 2 1 0 0 0 2 20 3 0 0 
0 24 0 1 0 0 0 0 0 2 2 1 0 0 0 0 0 2 0 0 0 0 0 0 0 0 1 0 0 0 0 0 0 0 4 1 0 6 0 0 0 0 0 0 0 0 1 3 0 0 5 0 0 2 0 0 1 0 3 0 1 3 0 1 0 0 1 0 0 0 0 1 2 0 0 0 0 0 0 0 0 0 0 0 0 0 1 1 5 0 2 1 1 1 0 1 15 3 0 1 
0 41 0 0 0 0 0 0 0 0 0 6 0 0 0 0 0 0 0 1 1 0 1 0 0 0 1 0 0 0 0 0 1 0 4 0 1 4 0 1 0 0 0 0 0 0 0 1 0 0 4 0 0 2 0 0 0 0 7 0 0 1 0 0 0 0 0 0 0 0 0 0 0 0 0 3 0 0 0 0 0 0 0 0 0 0 0 0 1 0 0 0 0 0 0 0 17 2 0 0 
0 27 1 0 0 0 0 0 0 2 1 9 0 0 0 0 0 1 0 0 0 0 0 0 0 1 0 2 1 0 0 1 0 0 1 0 0 1 0 0 0 0 0 0 0 0 0 0 1 0 8 0 0 3 0 0 0 0 2 0 0 3 0 0 0 1 0 0 0 0 0 0 0 0 1 2 0 0 0 1 0 0 0 0 0 0 0 0 1 0 0 0 0 0 0 2 26 1 0 0 
1 24 0 0 1 0 0 0 0 0 5 6 0 0 0 0 0 1 0 0 0 0 0 0 0 0 0 0 0 0 1 5 0 0 4 0 0 2 0 0 0 0 0 0 0 0 0 2 0 0 5 0 0 3 0 0 0 0 1 0 0 3 0 0 0 0 0 0 0 1 1 1 1 0 0 1 1 0 0 0 0 0 0 0 1 0 0 0 2 0 0 0 0 0 0 1 19 3 3 1 
0 43 0 0 0 1 0 0 0 0 0 18 0 0 0 0 0 0 0 0 0 1 0 0 0 0 0 0 0 0 0 0 0 0 0 0 3 2 0 0 0 0 0 0 0 1 0 0 0 0 4 0 0 1 1 0 0 0 3 0 0 4 1 0 1 0 0 0 0 0 0 0 0 0 0 1 0 0 0 0 0 0 0 0 0 0 0 0 1 0 0 0 0 0 0 1 13 0 0 0 
1 30 0 0 1 1 0 1 0 5 0 9 0 0 0 0 0 0 0 0 0 0 0 0 0 2 0 0 0 0 0 0 0 0 2 1 2 3 0 0 0 0 1 0 1 0 3 0 1 0 3 0 0 2 0 0 0 2 1 0 0 2 0 0 0 2 0 0 0 0 0 0 2 0 1 0 2 1 0 0 0 0 0 0 0 0 1 0 2 0 1 1 0 0 0 1 11 1 0 0 
0 32 0 0 0 0 0 0 0 0 0 1 0 1 0 0 0 1 0 1 0 1 0 0 0 1 0 0 0 1 0 0 2 0 4 0 1 10 0 0 0 0 0 1 0 0 0 0 0 0 2 0 1 1 1 0 0 0 2 2 1 3 0 0 0 1 0 0 0 0 0 0 3 0 0 0 0 0 0 0 0 0 0 0 0 0 0 0 1 0 1 0 0 0 1 2 19 0 2 0 
0 3 1 1 0 0 1 0 0 0 1 1 0 0 0 0 0 1 0 0 0 0 2 0 0 0 1 0 0 1 0 0 0 0 5 0 0 1 0 1 1 0 0 0 1 0 1 3 0 0 0 0 0 0 0 1 0 0 6 0 0 8 0 0 0 3 0 0 0 0 0 1 3 1 0 0 0 1 0 0 0 1 0 3 1 0 0 0 0 0 1 1 0 2 0 2 9 29 0 1 
0 30 0 0 1 0 0 0 0 0 1 7 1 0 0 0 0 0 0 0 2 1 0 0 1 0 0 0 0 0 0 0 1 2 4 0 1 6 1 0 0 0 0 0 0 0 0 0 0 0 5 0 0 1 0 1 0 1 4 0 0 5 0 0 0 0 0 0 0 1 0 0 0 0 0 1 1 1 1 0 0 0 0 1 0 0 0 0 1 0 0 0 1 1 1 2 8 3 0 1 
0 41 0 0 0 0 0 0 0 0 3 10 0 1 0 0 0 2 0 0 1 1 1 0 0 0 0 0 0 0 0 0 0 0 0 0 1 5 0 0 0 0 1 1 0 1 1 1 0 0 4 0 0 0 0 1 0 0 0 0 0 2 0 0 1 0 0 1 1 0 0 0 0 0 1 0 0 0 0 0 0 0 0 0 0 0 1 0 1 0 0 0 0 1 0 0 7 6 2 0 
0 25 0 0 0 1 0 0 0 2 0 1 0 0 0 0 0 0 0 0 0 0 0 0 0 0 0 0 1 0 0 2 1 0 1 0 0 7 1 0 0 0 0 0 0 0 0 0 0 1 3 0 0 6 0 0 0 0 1 0 0 3 0 0 0 0 0 0 2 1 0 0 0 0 0 2 0 0 0 0 0 1 0 1 0 0 0 0 8 0 1 0 0 0 0 0 27 0 0 1 
1 5 2 1 0 0 1 3 0 2 0 0 0 0 0 0 1 1 0 0 0 0 1 0 0 1 0 0 0 0 0 0 0 0 8 0 1 1 0 0 0 1 0 0 0 1 4 1 0 0 2 0 0 2 1 2 1 0 12 0 0 7 0 0 0 1 0 0 1 0 0 0 3 1 0 0 0 0 0 1 0 0 0 1 0 0 0 0 1 0 1 0 0 3 1 3 4 15 1 0 
0 42 0 0 0 1 0 1 0 0 0 5 0 0 0 0 0 2 0 0 0 0 0 0 0 1 0 0 1 0 0 2 1 1 1 0 0 7 1 0 0 0 0 0 0 0 1 0 0 0 2 0 0 0 0 2 2 0 1 1 0 0 0 0 0 0 0 0 1 1 0 0 0 0 0 0 0 0 0 0 0 0 0 1 0 0 0 0 1 0 0 0 1 0 0 0 20 0 0 0 
0 28 0 0 0 0 0 0 0 2 0 11 1 0 0 0 0 1 0 2 1 0 0 0 1 0 0 0 0 0 0 0 0 0 4 0 1 1 0 0 0 0 0 1 0 0 2 0 0 0 2 0 0 0 1 0 1 0 7 0 0 6 1 0 0 0 0 0 1 0 0 0 1 0 0 1 0 0 0 0 1 0 0 0 0 0 0 0 2 0 0 1 0 0 0 5 14 0 0 0 
0 20 1 1 0 1 1 1 0 1 0 6 1 0 0 0 0 0 0 0 0 0 0 0 1 0 0 0 0 0 1 2 0 0 4 0 0 1 0 0 0 0 0 0 0 0 3 1 1 0 2 0 0 1 0 0 0 0 10 0 1 6 0 0 0 2 2 0 0 0 0 0 2 0 0 2 1 0 0 1 0 0 0 0 0 0 0 0 2 0 0 1 1 0 0 2 9 5 2 1 
0 19 0 0 0 1 0 2 0 2 1 3 0 0 0 0 1 2 2 0 0 0 0 1 1 0 0 2 0 0 1 1 0 0 4 0 0 4 0 0 0 1 0 0 0 0 9 0 0 0 3 0 0 2 0 1 0 0 9 0 0 2 1 0 0 0 0 0 0 1 0 0 1 0 0 1 1 0 0 1 0 0 1 0 0 1 0 0 3 0 1 0 0 0 0 1 13 0 0 0 
0 11 0 0 0 2 1 2 0 1 0 0 2 0 0 0 1 0 0 0 0 3 0 0 1 0 0 0 0 0 0 0 1 0 10 0 0 2 1 0 0 3 0 0 0 0 2 0 0 0 5 0 0 0 0 0 0 0 10 1 0 1 0 0 0 0 0 0 0 1 0 2 6 3 0 1 0 0 0 0 0 1 0 0 0 0 0 0 1 0 0 0 0 0 0 0 19 0 5 1 
0 24 0 4 0 2 0 0 0 0 0 3 0 0 0 0 0 0 0 2 0 0 3 0 0 0 0 0 0 0 2 0 0 0 6 0 0 5 0 0 1 0 0 0 0 0 0 0 0 1 6 0 0 3 0 0 0 0 1 0 0 0 0 0 0 1 0 0 0 0 0 0 2 1 0 0 0 0 2 0 1 0 0 0 0 0 0 0 1 0 1 1 0 0 0 0 15 10 2 0 
0 16 0 0 0 1 0 0 0 3 4 3 0 0 0 0 0 0 1 0 0 0 1 0 0 0 1 0 0 0 1 0 0 0 2 0 0 2 0 0 0 2 0 1 0 0 1 0 0 0 3 0 0 2 0 4 1 0 11 0 1 4 0 0 0 1 0 0 0 1 0 1 2 2 0 0 0 0 0 0 0 1 0 1 0 0 0 0 3 0 0 1 1 0 0 3 15 0 2 1 
2 7 0 1 0 0 0 0 0 2 1 1 0 1 2 0 0 0 0 0 3 2 1 1 1 0 0 1 0 0 0 1 1 1 6 0 0 0 1 0 0 3 0 1 3 1 5 0 1 0 5 0 0 3 1 4 1 0 6 0 1 0 0 0 0 0 0 0 2 0 0 1 7 1 0 0 0 0 0 0 0 0 0 0 1 0 1 0 0 0 1 0 0 2 0 2 6 0 4 1 
0 32 0 0 0 0 0 0 0 1 1 9 1 3 0 0 0 0 0 1 0 0 0 0 0 0 1 0 0 1 0 1 1 0 3 0 0 2 0 0 0 1 0 0 0 0 0 0 0 0 7 1 0 0 0 1 2 0 4 0 0 3 0 0 0 1 0 0 0 0 0 0 1 1 0 2 1 0 0 0 0 0 0 0 0 0 0 0 1 0 0 0 0 1 0 2 9 3 1 1 
1 17 0 0 0 1 1 0 0 2 0 2 0 0 0 1 0 0 0 0 1 0 1 0 0 2 0 0 0 0 0 2 0 0 5 1 1 3 1 0 0 0 1 0 1 0 5 0 1 0 2 1 0 3 2 1 1 0 5 0 1 3 0 0 0 2 0 0 0 1 0 2 2 1 0 1 0 1 0 0 2 1 0 0 0 0 0 0 0 0 0 0 2 2 0 4 7 2 1 0 
0 6 0 0 0 0 3 0 0 0 2 2 0 0 0 1 1 4 0 0 1 0 0 0 1 0 0 1 0 0 0 1 1 0 3 0 0 5 2 0 0 1 0 0 0 0 0 0 0 0 2 0 0 1 0 2 1 0 10 0 0 13 0 0 0 1 0 0 0 1 1 0 2 0 0 0 1 1 0 0 0 0 0 1 0 0 1 0 1 0 0 0 0 0 0 1 10 13 2 0 
0 11 0 0 0 0 0 0 0 1 1 0 0 0 0 1 0 3 1 0 0 1 1 0 0 0 0 0 0 0 0 0 0 0 5 0 0 7 0 0 0 0 0 0 0 0 1 1 0 2 4 0 0 3 1 0 0 0 5 0 0 6 0 0 0 0 1 0 0 0 0 0 1 1 1 1 0 0 0 1 1 0 0 0 0 0 0 0 6 0 0 0 0 0 0 2 20 10 0 0 
0 36 0 1 0 0 0 1 0 0 0 15 0 0 0 0 0 0 0 0 0 0 0 0 0 0 0 0 0 1 0 1 0 0 1 0 0 7 0 0 0 0 0 2 0 0 1 0 0 0 3 0 0 0 2 1 0 0 4 0 0 0 0 0 0 0 0 0 0 0 0 0 0 0 0 0 1 0 0 0 0 0 0 0 0 0 0 0 2 0 1 0 0 0 0 0 20 0 0 0 
0 18 0 0 0 0 1 4 0 1 0 2 0 0 0 0 0 0 0 0 0 0 0 0 0 0 1 0 1 0 0 1 0 1 6 0 2 7 0 0 0 1 1 0 0 0 3 0 0 0 5 0 0 1 0 0 0 0 4 0 0 4 0 0 0 2 2 1 0 1 0 0 1 0 0 2 0 0 0 0 0 1 0 0 0 0 0 0 1 0 0 0 0 0 0 1 22 0 2 0 
0 34 0 0 0 0 0 2 0 0 4 13 0 0 0 0 0 2 0 0 0 0 1 0 0 0 0 0 0 0 0 0 0 0 2 0 1 3 0 0 1 0 0 0 1 0 2 0 1 0 2 0 0 3 1 0 0 0 3 0 0 3 0 0 0 0 1 0 0 0 1 0 0 1 0 0 0 0 0 0 1 1 0 0 0 0 0 0 4 0 0 0 0 0 0 1 11 0 0 0 
0 30 0 1 0 2 0 0 0 0 1 8 0 0 1 0 0 1 0 0 0 0 1 0 0 0 0 0 0 0 0 0 2 0 5 0 1 1 0 0 0 2 0 0 0 0 0 1 1 0 4 1 0 0 0 0 3 0 3 0 0 1 0 0 0 0 0 0 0 0 0 0 0 1 0 0 0 0 0 0 0 0 0 0 0 0 0 0 1 0 0 0 0 0 0 0 12 16 0 0 
0 21 0 1 0 0 0 0 0 2 2 8 0 0 0 1 0 1 0 1 2 0 0 0 0 2 0 0 0 1 2 0 0 0 6 0 0 3 0 0 0 0 0 0 0 0 1 0 0 0 1 0 0 3 0 0 0 0 10 0 0 0 0 0 0 0 0 0 0 0 1 0 1 0 0 2 1 0 1 0 0 0 0 0 0 0 0 0 0 0 0 0 0 2 0 1 15 7 1 0 
0 16 0 0 0 0 1 2 0 1 0 3 0 0 1 0 0 1 0 1 0 0 0 0 0 1 0 0 0 0 0 0 0 2 8 0 1 3 0 1 0 1 0 0 0 0 0 0 0 0 7 0 0 5 0 1 0 0 7 1 0 5 0 0 0 1 1 0 0 1 0 0 0 1 0 1 0 0 0 0 0 0 0 1 0 0 0 0 3 0 1 1 0 1 0 2 15 0 2 0 
0 5 0 1 0 0 1 0 0 1 4 2 0 0 0 2 0 2 0 1 3 2 0 0 0 1 0 0 0 0 0 1 0 0 4 0 0 3 0 0 1 0 0 1 1 0 3 3 0 0 2 0 0 2 1 0 0 0 9 1 0 8 0 0 0 0 0 0 0 0 0 1 3 0 0 1 0 0 0 0 1 1 0 0 0 0 0 1 0 0 0 1 0 0 0 0 10 15 1 0 
0 26 0 0 0 0 0 0 0 3 3 7 0 0 0 0 0 0 1 0 0 0 1 0 0 0 0 0 3 0 0 3 0 0 4 0 0 5 0 0 0 0 0 0 0 0 2 0 0 0 4 0 0 0 0 1 0 0 3 0 2 2 0 0 0 0 0 1 0 1 0 1 2 0 0 0 0 1 0 0 0 1 0 0 0 0 0 0 1 0 0 0 0 0 0 0 20 0 2 0 
0 27 0 0 0 3 0 2 0 1 1 3 0 0 0 0 0 0 1 0 0 1 3 0 0 0 0 0 0 1 0 3 2 0 1 0 0 6 1 0 0 0 0 1 0 1 1 2 0 0 3 0 0 2 0 0 1 0 1 0 0 2 0 0 0 0 0 0 0 0 0 0 2 0 0 0 0 0 0 0 0 0 0 1 0 0 0 0 3 0 0 0 1 0 0 0 14 9 0 0 
0 37 1 0 0 0 0 0 0 2 1 8 1 0 0 0 0 0 0 0 0 0 1 1 0 1 0 0 0 1 0 0 0 0 1 0 0 2 0 0 0 0 1 0 0 0 0 1 0 0 3 0 0 2 0 0 1 0 7 0 0 3 0 0 0 0 0 0 0 0 0 0 0 0 0 1 2 0 0 0 0 0 0 0 0 0 0 0 0 0 0 0 0 0 0 0 9 12 1 0 
0 18 0 0 1 0 0 1 0 1 2 3 0 0 0 0 0 0 0 0 0 1 1 0 0 0 0 0 0 0 0 0 0 0 0 0 0 4 0 0 1 2 0 0 0 0 2 2 0 0 4 0 0 3 0 1 2 0 7 0 0 6 1 0 0 0 0 0 0 0 0 2 0 5 0 0 0 0 0 0 0 0 0 0 0 0 0 0 1 0 0 0 0 0 0 0 12 16 1 0 
0 14 0 2 0 0 1 0 0 4 1 2 0 0 0 0 0 0 0 1 0 1 1 0 0 0 0 1 1 0 0 2 1 0 5 0 0 5 0 0 0 0 0 1 1 0 2 0 0 2 7 0 0 2 1 1 0 0 3 0 0 0 0 0 0 1 1 0 1 1 1 1 1 1 0 3 0 0 0 1 0 0 0 0 0 0 0 0 0 0 1 0 0 1 0 0 20 2 1 1 
0 1 0 4 0 0 1 2 1 0 1 0 1 0 1 0 0 0 0 0 0 4 1 0 0 0 1 1 0 0 1 2 0 0 5 0 1 2 1 0 1 0 1 0 0 0 6 1 2 0 2 0 0 0 1 0 6 0 16 2 0 1 0 0 0 0 0 0 0 0 0 2 0 0 0 4 0 0 0 0 0 0 0 0 0 0 0 0 0 0 1 1 1 0 0 2 3 9 7 0 
0 33 0 0 1 0 0 0 0 0 2 10 0 0 0 1 0 3 0 0 0 0 0 0 0 0 0 0 0 1 0 0 0 0 2 0 0 3 0 0 1 0 0 0 0 0 2 0 1 0 3 1 0 0 0 0 5 0 1 0 0 8 0 0 1 0 0 0 0 0 0 0 0 1 0 1 1 0 0 1 1 0 0 2 0 0 0 0 0 1 0 0 0 0 0 1 12 0 0 0 
0 10 1 0 1 0 0 1 0 4 1 1 0 1 0 0 0 1 0 0 0 2 0 0 0 0 0 0 0 0 0 0 0 0 4 0 0 6 0 0 0 0 0 0 0 0 1 1 0 0 3 0 0 2 0 0 0 0 12 0 0 1 0 0 0 0 1 0 0 1 0 0 3 0 0 3 0 0 0 0 1 1 0 0 0 1 0 1 1 0 1 0 0 3 1 3 23 3 0 0 
0 16 0 0 0 0 0 0 0 1 3 0 0 0 0 0 0 0 0 0 0 0 0 0 0 0 0 0 0 0 1 0 3 0 7 0 0 4 2 0 0 1 0 0 0 0 0 0 0 0 6 0 0 3 0 0 4 0 14 0 0 2 0 0 0 0 0 0 0 0 1 0 1 0 0 2 0 0 0 0 0 0 0 0 0 0 0 0 3 1 0 0 0 0 0 0 25 0 0 0 
1 26 0 0 0 0 0 2 0 0 1 3 0 1 0 0 0 2 4 0 0 0 0 1 0 0 0 1 0 0 0 1 0 0 1 0 0 2 0 0 0 0 2 0 0 1 4 0 0 0 2 0 0 3 2 0 0 0 3 0 0 6 0 0 0 1 0 0 0 1 1 0 0 0 0 0 0 0 0 0 1 0 0 1 0 0 1 0 1 0 1 0 0 2 1 0 16 0 3 1 
0 41 0 1 0 0 0 1 0 0 0 9 0 0 0 0 0 4 0 1 1 0 0 0 0 0 0 0 0 0 0 0 0 0 1 0 0 2 0 0 0 1 1 0 0 0 0 0 0 0 7 0 0 0 0 0 0 0 2 0 1 2 0 0 0 0 0 0 1 0 0 0 0 2 0 3 1 0 0 0 0 2 0 0 0 0 0 0 1 0 0 0 0 0 0 1 14 0 0 0 
0 38 0 0 0 0 1 1 0 5 2 4 0 0 0 0 0 0 0 0 0 0 1 0 0 0 0 0 0 0 1 0 1 0 1 0 0 4 1 0 0 0 0 1 0 0 1 2 1 1 2 0 0 1 0 1 0 0 0 0 0 1 0 0 0 0 0 0 0 0 0 0 2 1 0 0 0 0 0 0 0 0 1 0 1 0 0 0 1 0 0 0 0 0 0 0 20 3 0 0 
0 33 0 2 0 0 0 0 0 0 0 5 0 0 0 0 0 0 0 0 0 0 1 0 0 0 1 0 0 0 0 3 2 0 2 0 1 1 0 0 0 0 0 0 0 0 0 0 0 1 3 0 0 1 0 0 1 0 3 0 0 5 0 0 0 1 0 0 0 0 0 0 1 0 0 0 1 1 0 0 0 0 0 0 0 0 0 0 4 0 0 0 0 0 0 1 24 0 0 2 
0 22 0 2 0 1 0 0 3 0 3 1 0 0 0 0 0 0 1 0 1 1 0 1 0 0 0 0 0 0 0 2 1 1 2 0 4 7 0 1 0 0 1 0 0 1 1 3 2 0 2 0 0 3 2 0 2 0 0 0 0 1 0 0 0 3 1 0 0 1 0 0 2 0 0 0 0 0 0 0 0 1 0 0 1 0 0 0 1 0 0 0 0 1 1 0 7 9 0 0 
1 4 0 1 1 0 1 1 0 2 1 0 0 1 1 0 0 0 1 0 1 1 1 0 0 0 0 0 0 0 1 2 0 2 3 0 0 3 0 0 0 0 0 2 2 1 2 1 0 0 5 0 1 2 1 0 0 0 14 0 1 0 0 1 0 0 0 0 0 0 0 1 1 0 0 1 0 0 0 1 1 2 0 0 1 0 0 1 5 0 0 0 1 0 0 0 9 11 2 1 
0 38 0 0 0 0 0 0 0 0 0 11 0 0 0 0 0 0 0 0 0 0 0 0 0 0 0 1 0 0 0 3 0 1 1 0 0 2 1 0 0 0 0 1 0 0 0 0 0 0 6 0 0 3 1 0 0 0 5 0 0 0 0 0 0 0 1 0 0 0 0 0 0 0 0 1 1 0 0 0 0 1 0 0 0 0 0 0 0 0 0 0 0 2 0 2 17 1 0 0 
0 12 0 2 0 0 0 1 0 3 2 1 0 1 0 0 0 5 0 0 0 2 1 0 0 1 0 0 0 0 0 1 0 0 2 0 0 3 0 0 1 2 0 0 0 2 1 0 0 0 4 0 0 0 0 1 1 0 14 0 0 4 0 0 0 0 2 0 0 1 1 0 2 0 0 3 0 0 0 0 0 0 0 0 0 0 1 0 1 0 0 1 0 0 0 1 19 0 1 0 
0 2 0 0 0 0 1 4 0 2 0 0 0 0 0 0 0 3 1 0 0 0 0 0 1 1 0 0 1 0 0 3 0 0 4 0 0 4 2 1 0 2 0 0 1 0 3 0 0 0 9 0 0 1 0 0 1 0 8 0 0 11 0 0 0 0 1 0 0 0 0 0 5 1 0 1 0 0 0 0 0 0 0 1 0 0 0 0 3 0 0 1 0 1 0 1 12 4 3 0 
0 38 0 0 0 0 0 1 0 0 0 11 0 0 1 0 0 1 0 0 0 0 0 0 0 0 1 0 0 0 0 0 0 0 2 0 1 7 0 0 0 0 0 1 0 0 1 0 0 1 5 0 0 1 0 0 0 1 5 0 1 3 0 0 0 0 0 0 0 0 0 0 1 0 0 0 1 0 0 0 0 0 0 0 0 0 0 0 1 0 0 0 0 0 0 1 14 0 0 0 
0 37 0 0 0 1 0 0 0 0 0 5 0 0 0 0 0 2 0 0 1 0 0 0 0 0 0 0 0 0 0 1 0 0 0 0 0 6 0 0 0 0 0 0 0 0 1 0 0 0 7 0 1 2 0 0 0 0 5 0 0 6 0 0 0 0 0 0 0 0 0 0 0 0 0 0 1 0 0 0 0 0 0 0 0 0 0 0 1 0 0 0 0 1 0 0 18 4 0 0 
0 35 0 0 0 0 0 0 0 1 1 10 0 0 0 0 0 0 0 0 0 0 1 1 0 0 0 1 1 0 0 0 1 0 6 0 1 4 0 0 0 0 0 0 0 0 0 0 0 0 8 0 0 4 0 0 1 0 0 0 0 1 0 0 0 0 0 0 0 0 0 0 1 0 0 0 1 0 0 0 0 0 0 1 0 0 1 0 1 0 2 0 0 0 0 0 15 1 0 0 
0 29 0 0 0 0 1 2 0 3 0 4 0 0 0 0 0 4 1 0 0 0 1 0 1 1 0 0 0 1 0 0 1 0 5 0 0 1 0 0 0 0 1 1 0 0 0 0 0 0 7 0 0 0 0 1 1 0 8 0 1 2 0 0 0 0 0 0 0 0 0 0 2 1 0 0 0 0 0 0 0 0 0 0 0 0 0 0 0 1 3 0 0 0 1 0 14 0 1 0 
0 30 0 0 0 0 0 1 0 0 0 4 0 0 0 0 0 1 0 0 0 0 2 0 0 0 0 0 1 0 0 0 1 0 2 1 2 4 0 0 0 0 0 0 0 0 2 0 0 0 9 0 0 1 0 0 0 0 2 0 0 0 0 0 1 0 0 0 1 0 0 0 3 0 0 1 0 1 0 0 0 1 0 0 0 0 0 0 4 1 1 0 0 0 0 1 14 8 0 0 
0 7 0 2 0 0 0 2 0 3 0 4 0 0 1 0 1 5 0 0 0 0 1 0 0 0 1 1 0 0 0 5 1 0 5 0 0 5 0 1 0 0 1 0 0 1 6 0 0 0 1 0 0 2 0 1 3 0 8 0 1 2 0 0 0 0 1 0 0 0 1 0 3 0 0 2 1 0 0 0 0 0 0 1 0 0 0 1 1 1 0 1 1 1 0 3 8 3 0 0 
0 15 1 0 1 0 1 1 0 0 3 5 1 1 0 0 0 3 0 2 0 5 0 0 1 0 0 0 0 0 0 0 1 0 0 0 1 1 0 0 1 2 0 0 0 0 1 0 0 0 1 0 0 4 0 2 1 0 4 0 0 0 1 0 0 2 0 0 0 0 0 0 1 1 0 1 0 0 0 0 1 1 0 0 0 0 0 0 3 0 1 0 1 1 0 2 13 10 2 0 
0 17 0 1 1 0 1 0 0 3 9 5 0 0 1 0 0 0 0 0 1 1 0 0 0 0 1 0 1 1 0 0 0 0 5 0 0 3 1 1 0 0 0 0 0 0 2 0 0 0 4 0 0 2 0 0 3 0 4 0 0 1 0 0 0 0 0 0 0 0 0 0 2 1 0 0 2 0 0 0 0 1 0 1 0 0 1 1 3 0 0 0 0 1 0 1 12 4 1 0 
0 21 0 0 1 0 1 1 0 1 1 5 1 0 0 0 0 0 0 0 0 1 0 0 1 0 0 0 0 0 0 0 0 0 2 0 1 4 0 0 0 0 0 1 0 1 3 0 0 0 1 0 0 6 2 0 0 1 4 0 0 0 0 0 0 0 0 0 1 0 0 0 3 0 0 2 0 0 0 0 1 0 0 0 0 0 0 0 4 1 1 0 1 0 0 1 20 2 2 1 
1 35 0 0 0 0 0 0 0 3 0 8 0 0 0 0 0 0 0 1 0 1 0 1 0 0 0 0 0 1 0 0 0 0 7 0 1 4 0 0 0 0 0 0 0 0 1 0 0 0 3 0 0 0 1 0 0 0 5 0 0 3 0 0 0 0 0 0 0 0 0 0 4 0 0 1 0 1 0 0 0 1 0 2 0 0 0 0 0 0 1 0 0 1 0 1 10 2 0 0 
1 15 0 1 2 0 0 4 1 0 1 3 0 0 0 0 0 2 0 1 0 0 1 0 0 1 0 0 0 0 0 3 0 0 5 0 0 6 0 0 0 1 0 0 0 1 3 0 0 0 2 0 0 1 0 0 0 0 7 0 0 1 0 0 0 0 0 0 0 0 0 0 2 1 0 1 0 1 0 0 0 0 1 0 0 0 0 0 5 0 1 1 0 1 0 2 16 3 2 0 
0 21 0 0 0 0 1 1 0 4 0 7 0 0 0 0 0 0 0 0 1 1 0 0 0 0 0 2 0 0 0 0 0 0 9 0 1 7 0 0 0 0 0 0 0 0 9 0 0 0 1 0 1 1 0 1 1 0 3 0 0 2 0 0 0 0 1 1 0 0 0 0 2 0 0 0 1 0 0 0 0 0 0 1 0 0 0 1 3 0 1 0 0 0 0 1 14 0 0 0 
0 37 0 0 0 0 0 1 0 2 0 6 0 0 0 1 0 0 0 1 0 0 0 0 1 1 0 0 0 0 0 2 0 0 2 0 3 4 0 0 0 0 0 0 0 0 0 0 0 0 5 0 0 2 0 0 0 0 6 0 0 3 0 0 0 0 0 0 0 0 0 0 1 0 0 2 0 0 0 0 0 0 0 0 0 0 0 0 2 0 0 1 0 0 0 0 17 0 0 0 
0 30 0 0 0 0 0 1 0 3 0 3 0 0 0 0 0 1 0 0 2 0 0 0 0 0 2 0 0 0 0 0 0 1 2 0 0 3 0 0 0 0 0 2 0 0 3 0 0 0 7 0 0 1 2 1 0 0 5 0 0 7 0 0 0 0 0 0 0 0 1 0 2 0 0 2 0 0 0 0 0 0 0 2 0 0 0 0 0 0 0 0 0 0 0 0 12 5 0 0 
0 36 0 0 0 3 0 0 0 0 0 6 0 0 0 0 0 0 0 0 0 1 1 0 0 0 0 1 0 0 0 0 1 0 3 0 1 3 0 0 0 0 0 0 0 0 0 0 0 0 10 0 0 1 0 0 1 0 1 0 1 1 1 0 0 0 0 0 0 0 0 0 2 0 0 0 1 1 0 1 0 0 0 0 0 1 0 1 2 0 1 0 0 0 0 0 18 0 0 0 
0 5 1 1 1 0 1 0 0 5 2 1 0 0 0 0 0 1 1 0 1 1 1 0 0 0 1 0 0 0 0 1 2 0 4 1 0 1 0 1 0 3 0 0 1 0 1 0 0 0 4 0 0 2 0 1 10 0 7 0 0 4 1 0 0 2 1 0 1 0 1 0 1 1 0 0 0 1 0 1 0 1 0 0 0 0 0 0 4 0 0 0 1 1 0 2 7 5 3 0 
0 34 0 0 2 0 2 2 0 1 1 9 0 0 0 0 0 1 0 0 0 0 0 0 0 0 0 0 0 0 0 0 0 0 2 0 0 2 0 0 0 2 1 0 0 0 2 0 0 0 1 0 0 2 0 1 0 0 5 0 0 2 0 0 1 0 0 0 0 1 0 1 2 0 1 1 1 0 0 0 0 0 0 1 0 0 0 0 3 0 2 0 0 0 0 2 11 0 0 1 
0 41 0 0 0 0 0 0 0 0 3 9 0 0 0 1 0 0 0 0 0 0 1 0 0 0 0 0 1 1 0 1 0 0 2 0 1 4 1 0 0 0 0 0 0 0 0 0 0 0 2 0 0 4 1 0 1 0 2 0 1 1 0 0 0 0 0 0 0 0 0 0 0 0 0 1 1 0 0 0 0 0 0 0 0 1 0 0 2 0 0 0 0 0 0 0 16 1 0 0 
0 35 0 1 1 0 0 0 0 0 0 4 0 0 0 0 0 0 0 0 0 0 0 0 0 0 0 1 1 1 0 0 1 0 5 1 0 5 1 0 0 0 0 0 0 0 0 0 0 0 8 0 0 2 0 0 0 1 1 0 0 1 0 0 0 0 0 0 0 1 0 0 2 0 0 0 0 0 0 0 0 1 0 0 0 0 0 0 3 0 0 0 0 1 0 2 19 0 1 0 
0 24 0 0 0 1 1 2 0 0 3 2 1 0 0 0 0 0 0 0 1 1 1 0 0 0 0 0 0 0 0 9 0 0 2 0 0 2 0 0 0 2 0 1 0 0 2 0 0 0 0 0 0 1 0 1 0 0 8 0 2 0 0 0 0 1 2 0 0 1 0 0 0 0 0 1 0 0 0 0 0 0 0 0 0 0 0 0 2 0 0 0 0 0 0 0 18 1 7 0 
0 18 0 1 0 0 0 1 0 0 5 1 0 0 0 0 0 1 0 0 0 0 0 0 0 0 0 0 0 0 0 0 0 0 0 0 1 8 0 0 1 0 0 2 0 0 3 0 0 0 3 0 0 2 1 1 0 0 8 0 0 1 0 0 0 0 0 0 0 0 2 0 2 0 0 3 0 0 0 0 0 0 0 0 1 0 0 0 3 0 1 0 0 2 0 2 20 4 2 0 
1 31 1 0 1 1 1 0 0 0 1 6 1 0 0 0 0 2 1 0 0 0 1 0 0 0 0 0 0 0 0 0 1 0 1 0 1 4 0 0 0 3 0 1 0 0 2 0 0 0 1 0 0 1 0 0 0 0 3 0 1 0 0 0 0 0 1 0 0 0 0 0 0 1 1 0 1 0 1 0 0 0 0 0 0 0 0 2 2 0 0 4 0 0 0 3 15 1 1 0 
0 22 0 0 0 0 0 0 0 0 0 4 0 0 0 0 0 0 0 0 0 0 1 0 0 0 0 0 0 0 0 1 0 0 4 0 1 2 1 0 0 0 1 1 0 0 0 3 0 1 3 0 0 0 0 0 0 0 12 0 0 0 0 0 0 1 0 0 0 0 1 0 1 0 0 2 1 0 0 0 0 0 0 0 0 0 0 0 0 0 0 0 0 1 0 6 7 21 2 0 
0 5 0 0 0 1 1 0 0 2 4 0 0 0 0 0 0 0 0 0 1 1 4 0 0 0 0 0 0 0 0 0 0 1 6 0 0 3 1 0 0 1 0 0 1 1 0 6 1 0 2 0 0 1 0 1 0 0 2 0 0 0 0 0 0 1 1 1 0 0 0 2 3 0 0 0 0 1 0 0 1 0 0 0 0 0 1 0 3 0 0 0 0 2 0 0 8 28 2 0 
0 3 0 0 1 0 4 2 0 0 3 0 1 0 0 0 0 1 0 0 1 0 2 0 0 0 0 0 0 0 0 1 1 0 7 0 0 0 0 0 0 1 0 0 0 0 2 2 0 0 1 1 0 0 0 3 0 0 5 0 1 1 1 0 0 0 0 0 0 0 0 2 0 6 0 1 0 1 0 0 0 0 0 0 0 0 0 0 1 0 0 0 0 1 0 1 2 35 5 0 
0 37 0 0 0 0 0 1 0 0 0 2 0 0 0 0 0 0 0 0 0 0 1 0 0 0 0 0 0 0 0 0 2 0 1 0 0 8 0 0 1 0 0 0 0 0 6 0 1 0 4 0 0 2 0 1 0 0 0 2 0 0 0 0 0 0 0 0 0 0 0 0 0 0 0 1 0 0 0 0 0 0 0 0 0 0 0 0 2 0 2 0 0 0 0 2 24 0 0 0 
0 9 0 0 0 1 0 0 0 1 9 0 0 1 0 0 0 2 1 0 1 1 0 1 0 1 1 0 0 0 1 1 0 2 4 0 1 2 1 0 0 0 0 0 0 0 1 0 2 0 1 1 0 3 2 0 2 0 7 0 0 5 0 0 0 0 3 0 0 0 1 2 1 0 0 2 0 0 0 0 1 0 0 0 0 0 0 1 0 1 0 0 0 1 0 1 15 6 0 0 
0 23 0 0 0 0 0 0 0 2 0 6 0 0 0 2 0 0 0 0 0 0 0 1 0 0 0 0 0 0 0 0 0 0 4 0 0 3 0 0 0 0 0 2 0 2 1 0 0 1 3 0 0 1 0 1 6 0 12 0 0 1 1 0 0 1 1 0 0 0 0 1 3 1 0 1 1 0 0 0 0 0 0 1 0 0 0 0 1 0 0 0 0 3 0 0 12 0 2 0 
1 3 0 0 1 0 2 2 0 3 5 1 0 0 0 0 0 2 0 0 1 0 0 0 0 0 0 1 0 0 1 0 0 0 2 0 0 4 1 0 0 0 0 0 0 1 6 1 1 0 2 0 0 0 0 0 4 0 1 2 1 10 1 0 0 0 0 1 1 0 1 0 5 0 0 1 0 0 2 1 0 0 0 2 1 0 1 0 2 1 2 1 0 0 0 1 9 3 3 2 
0 19 0 1 0 0 1 3 1 3 9 2 0 0 0 0 0 1 0 0 1 2 1 0 0 0 0 0 0 0 0 1 0 1 3 0 0 3 0 0 0 2 0 1 0 1 6 0 1 1 3 0 0 0 0 2 0 0 7 0 0 0 1 0 1 0 1 0 0 0 1 0 0 0 0 1 0 0 0 0 1 0 1 0 0 0 1 1 0 0 0 0 0 1 0 0 9 3 2 0 
1 37 0 1 0 1 1 0 0 1 0 9 0 0 0 0 0 0 0 0 0 1 0 0 0 0 0 0 0 0 0 0 0 0 4 1 1 3 0 0 0 0 1 0 0 0 0 0 0 0 3 1 0 3 0 0 0 0 5 0 0 0 0 0 0 0 0 0 0 0 0 0 0 0 0 2 1 0 1 0 0 0 0 0 0 0 0 1 2 0 0 0 0 0 0 0 18 0 1 0 
0 19 1 0 1 0 2 0 0 0 0 2 0 0 2 0 0 3 0 0 0 0 1 0 0 0 0 0 0 1 0 0 0 0 7 0 0 4 1 0 0 1 1 0 0 0 0 0 0 1 4 0 0 0 2 0 0 0 10 0 0 2 0 0 0 3 0 0 0 0 0 0 6 0 0 1 0 0 0 0 0 2 0 0 0 0 0 0 1 0 0 0 0 2 0 3 15 1 1 0 
0 30 0 0 0 0 0 0 0 1 2 3 0 0 0 0 0 0 0 0 0 1 0 0 1 1 0 0 0 0 0 0 0 1 7 1 1 4 0 0 0 0 0 0 1 0 1 0 0 0 4 0 0 0 0 0 0 0 5 0 0 3 0 0 0 0 0 1 0 0 0 0 2 0 0 1 0 0 0 0 0 0 0 1 0 0 0 0 1 0 1 0 0 1 1 1 22 0 1 0 
0 29 0 0 0 0 0 0 0 3 0 3 0 0 0 0 0 0 1 1 1 0 0 0 0 0 0 0 0 0 0 0 0 0 6 0 2 5 0 0 0 0 0 1 0 0 1 0 0 0 7 0 0 1 0 0 0 0 6 0 0 2 0 0 0 0 0 0 0 0 0 0 1 0 0 2 0 0 0 0 2 0 0 0 1 0 0 1 1 0 0 0 0 0 0 0 23 0 0 0 
0 7 0 0 0 0 2 0 0 1 1 6 0 0 0 0 0 1 0 1 0 5 2 1 0 0 0 0 0 1 1 1 1 0 5 0 0 1 0 0 0 1 0 1 0 0 0 0 0 1 2 0 0 3 0 1 0 0 17 0 1 0 0 0 0 1 3 0 0 0 0 0 2 2 0 4 0 0 0 1 0 4 0 0 0 1 0 0 3 0 0 0 0 0 0 2 8 1 4 0 
0 29 1 2 2 0 1 1 0 0 3 5 1 0 1 0 0 0 0 0 0 0 1 0 0 1 0 0 0 0 0 1 2 1 3 0 0 3 0 0 1 0 0 1 0 0 3 0 0 0 2 0 0 2 0 0 1 1 1 0 0 0 0 1 0 0 0 0 0 0 0 0 2 0 0 0 1 0 0 0 0 0 0 0 0 0 0 0 1 0 0 0 0 0 1 0 17 7 0 0 
0 21 0 0 0 0 2 1 0 0 4 2 0 0 0 0 0 2 0 1 1 0 0 0 0 1 0 0 0 0 0 1 0 0 4 0 0 0 2 0 0 2 0 0 0 1 6 0 0 0 3 0 0 1 1 0 2 0 8 0 0 6 1 0 0 0 0 1 0 0 2 2 1 1 0 2 0 0 0 0 0 0 2 3 0 0 0 0 0 0 0 0 0 0 0 1 10 1 1 0 
0 5 0 0 0 0 1 0 0 1 4 0 2 1 0 0 0 2 0 0 0 0 1 0 0 0 0 0 1 0 0 1 1 1 6 0 0 2 3 0 0 0 1 2 0 1 0 1 0 0 0 2 0 1 0 0 1 0 2 3 1 5 1 0 0 1 3 0 2 0 1 0 3 0 0 2 0 0 1 0 1 2 0 2 0 0 0 0 2 0 0 0 0 0 0 1 11 14 1 0 
0 12 0 0 0 0 1 2 0 4 0 0 0 0 0 0 0 0 0 0 0 0 1 0 0 0 0 0 0 0 0 1 0 1 3 0 0 2 0 0 0 1 0 1 0 1 8 0 0 0 6 0 0 3 0 0 0 0 21 1 0 1 0 0 0 0 1 1 0 1 0 0 0 0 0 4 0 0 0 1 0 0 0 1 0 0 0 0 1 0 0 1 0 0 0 1 14 3 1 0 
1 24 0 0 1 0 0 0 0 3 1 0 0 0 0 0 0 1 3 0 0 0 0 0 0 0 0 0 0 0 0 0 0 0 2 0 0 2 0 0 0 0 0 0 0 1 4 1 0 0 1 0 0 1 0 0 0 0 5 0 0 12 0 0 0 2 0 0 0 0 0 0 3 0 0 0 0 1 0 0 0 2 0 1 0 0 0 1 3 1 0 0 0 1 0 0 16 1 0 5 
0 39 0 0 0 2 0 1 0 0 0 8 1 0 1 0 0 0 1 0 0 0 0 0 0 0 0 1 0 0 0 0 0 0 3 0 1 5 0 0 0 1 0 0 0 0 1 0 0 0 2 0 0 0 2 0 0 2 8 0 0 3 0 0 0 0 0 0 0 0 0 0 2 0 0 0 0 0 0 0 0 0 0 0 0 0 0 0 1 0 0 0 0 0 0 0 14 0 1 0 
0 13 1 1 0 0 1 1 0 3 4 3 0 0 2 0 0 0 0 0 1 0 0 0 0 2 0 0 0 0 0 0 0 0 3 0 0 1 0 0 1 0 0 0 0 0 1 0 0 0 5 0 0 2 0 1 0 0 17 0 1 2 1 0 0 1 1 0 0 0 0 1 3 1 0 1 0 0 0 0 0 1 0 0 0 0 0 0 0 0 1 0 0 0 0 5 11 3 2 2 
1 29 0 0 0 0 1 1 0 2 1 3 0 0 0 0 0 2 0 0 0 4 0 0 0 0 0 0 0 1 0 0 0 0 2 0 1 1 0 0 0 0 0 0 0 1 0 0 0 0 5 0 0 1 1 0 0 0 6 0 0 8 0 0 0 0 1 0 0 0 0 0 2 1 0 1 0 0 0 0 0 0 0 1 0 0 0 0 5 0 0 0 0 1 0 0 17 0 0 0 
1 24 0 0 2 1 0 3 0 1 0 0 1 0 0 0 0 0 1 1 1 0 1 0 0 1 0 0 0 0 1 0 1 1 0 1 0 3 0 0 0 0 2 0 0 0 8 0 0 0 4 0 0 1 0 3 0 0 1 0 0 5 0 0 0 0 0 0 0 0 0 1 2 1 0 1 0 0 0 0 1 0 0 0 0 0 0 0 1 0 0 0 0 0 0 0 19 4 1 0 
2 28 0 0 0 0 0 1 1 0 1 5 0 0 0 0 0 0 0 0 1 0 1 0 0 0 0 0 1 0 0 1 0 0 1 0 0 4 0 0 0 2 0 0 0 0 5 0 1 0 3 0 0 1 0 1 0 0 10 0 0 1 0 0 0 1 0 0 0 1 0 0 1 0 1 0 0 0 0 0 0 1 0 0 0 0 0 0 3 0 1 0 0 1 1 1 17 0 0 0 
0 13 0 0 0 0 2 1 0 1 1 2 0 0 0 0 0 2 0 0 0 10 1 0 0 0 0 1 1 0 1 1 1 0 4 0 2 1 1 0 1 0 0 0 0 1 3 0 1 0 2 0 1 2 0 0 3 0 1 0 1 3 0 0 0 0 4 0 0 1 0 3 1 1 0 0 0 0 0 0 0 0 0 0 0 0 0 0 3 0 1 1 0 0 0 0 17 1 2 0 
0 29 0 0 0 0 0 1 0 3 5 3 0 0 0 0 0 0 0 1 1 1 0 0 0 0 0 0 0 0 0 0 0 0 2 0 0 4 0 1 0 0 1 0 0 0 0 1 0 0 3 0 1 5 0 0 0 0 10 0 2 1 0 0 2 0 0 0 1 0 1 0 0 0 0 0 0 0 0 0 1 0 0 1 0 0 0 0 0 0 1 1 0 1 0 0 12 4 0 0 
0 24 0 0 0 0 0 0 0 1 1 4 0 1 0 0 1 2 0 0 0 0 0 0 0 0 1 0 0 0 0 0 1 4 12 0 0 2 0 0 0 0 0 1 1 1 2 0 0 0 5 0 0 1 0 0 0 0 0 0 0 8 0 0 0 0 1 0 0 0 0 0 3 2 0 0 1 0 0 0 0 0 0 2 0 1 0 0 1 0 0 1 0 0 0 1 13 0 1 0 
0 33 0 0 2 0 0 0 0 0 0 6 0 0 0 0 0 1 0 0 0 0 1 0 0 0 1 0 0 0 0 1 0 0 3 0 0 4 0 0 0 0 0 1 0 0 3 1 0 0 7 0 0 3 0 0 3 0 2 0 0 1 1 0 0 0 0 0 0 0 0 0 1 0 0 1 0 0 0 0 0 0 0 0 0 0 0 0 0 0 1 0 0 1 0 2 11 9 0 0 
0 22 0 0 0 1 1 1 0 1 0 2 0 0 0 0 0 1 0 1 0 0 0 0 0 0 0 0 0 0 1 2 1 0 3 0 1 5 0 0 0 0 0 0 0 0 0 0 0 0 3 0 0 1 0 0 4 0 9 0 0 2 1 0 0 0 1 0 0 1 0 1 1 0 0 1 0 0 0 0 1 0 0 0 0 0 0 1 1 0 0 0 0 0 0 7 11 11 0 0 
0 26 0 1 0 0 1 1 0 1 0 2 0 0 1 0 1 1 0 1 1 0 0 0 0 1 0 0 1 0 0 1 0 0 6 0 1 5 0 0 1 0 0 0 0 0 0 1 0 0 3 0 0 0 0 1 0 0 4 0 0 0 0 0 0 0 0 0 0 0 0 0 4 0 0 0 0 0 0 0 0 1 0 0 0 0 0 0 4 0 0 0 1 0 0 1 15 11 1 0 
0 22 2 0 0 1 0 1 0 0 0 3 0 0 0 0 0 0 0 0 0 0 0 0 0 0 0 0 0 0 0 1 1 0 3 0 0 9 0 0 0 0 0 0 0 0 6 1 0 0 8 0 0 2 0 1 0 0 7 0 0 2 0 0 0 2 0 0 0 0 0 0 3 0 0 1 0 0 0 0 0 0 0 0 0 0 0 0 3 0 2 0 0 0 0 0 19 0 0 0 
0 18 0 0 0 1 1 0 0 0 4 6 0 0 0 1 0 0 0 0 0 0 1 0 0 0 0 1 0 0 0 1 1 0 3 0 0 3 0 0 0 1 0 0 0 0 0 1 0 0 3 0 0 1 1 0 0 0 9 0 0 0 1 0 0 0 0 0 0 0 1 0 1 1 0 2 1 0 0 0 0 0 0 0 0 0 0 0 0 0 0 0 0 4 0 3 17 12 0 0 
0 7 1 1 0 0 0 2 0 1 0 1 0 1 0 0 0 1 0 1 0 1 1 0 0 0 0 0 1 0 0 0 1 1 6 0 0 4 1 0 0 0 0 0 0 0 5 0 0 1 7 0 0 2 0 0 3 0 12 0 0 2 0 0 0 2 2 1 1 0 0 0 4 0 0 2 0 0 0 0 0 0 0 0 0 0 0 1 6 0 1 0 0 0 0 2 10 3 1 0 
1 35 0 0 0 0 0 2 0 6 1 3 0 0 0 0 0 0 0 0 0 1 0 0 0 0 0 0 0 0 0 0 2 0 7 0 0 5 0 0 0 0 0 0 0 0 2 0 0 0 6 0 0 2 0 1 1 0 1 0 0 2 0 0 1 0 0 0 0 0 0 0 1 1 0 0 0 0 0 0 0 0 0 0 0 0 0 0 0 0 0 1 0 0 0 0 17 1 0 0 
0 16 0 3 1 0 0 2 0 3 0 3 0 0 0 0 0 4 1 0 0 0 0 0 0 2 0 0 0 0 0 0 1 0 4 0 0 4 0 0 1 1 0 0 0 0 5 0 0 0 8 0 0 0 0 0 0 0 9 0 0 4 0 0 0 0 0 0 0 1 0 0 3 0 0 2 0 0 1 0 0 0 0 0 0 0 1 1 1 0 1 0 0 1 0 1 11 0 4 0 
0 4 0 2 0 0 1 0 0 3 2 0 0 0 0 0 0 2 0 0 0 0 0 0 0 0 0 0 0 0 0 2 1 2 0 0 0 3 0 0 2 3 0 0 2 0 3 0 1 0 3 0 0 0 1 0 1 0 27 0 0 1 0 0 0 3 0 0 0 0 0 0 1 0 0 8 1 0 0 0 1 4 0 0 0 0 0 1 4 0 0 0 0 0 0 2 7 0 2 0 
0 24 0 0 1 0 1 0 0 1 1 1 0 0 0 1 0 1 0 0 2 0 0 0 0 0 0 0 0 1 0 1 0 0 3 0 0 4 0 0 0 0 0 1 0 0 0 0 0 0 5 0 0 2 1 0 1 0 6 1 0 1 0 0 0 1 0 0 0 0 0 0 2 0 0 1 0 0 0 0 0 1 0 0 0 0 0 0 4 0 1 0 0 0 0 2 22 3 3 0 
0 16 0 0 0 0 0 0 0 4 0 0 0 1 0 0 0 1 0 0 0 0 1 0 0 0 0 1 0 1 0 0 0 0 6 0 1 8 1 1 0 0 0 1 0 0 2 0 0 0 10 0 0 0 2 0 1 0 6 1 1 5 0 0 0 0 0 0 1 0 0 0 2 0 0 1 0 0 0 0 0 0 0 0 0 0 0 0 3 0 0 0 0 1 0 0 19 1 0 1 
0 35 0 0 0 1 0 3 0 0 1 0 0 1 0 0 0 0 0 0 0 0 1 0 0 0 0 0 3 0 0 0 0 0 6 0 1 5 0 0 0 0 0 0 0 0 2 0 0 1 5 0 0 0 1 0 0 0 0 0 1 1 0 0 0 1 0 1 0 0 0 0 0 0 0 0 0 0 1 0 0 0 0 0 0 0 0 0 3 0 0 0 0 0 0 0 26 0 0 0 
0 31 0 1 0 0 0 0 1 2 0 5 0 0 0 0 0 1 2 0 0 5 0 0 0 0 0 0 0 0 1 0 0 0 2 0 1 3 0 0 2 0 1 0 0 0 1 0 0 1 2 0 0 3 0 0 1 0 3 0 0 2 0 0 0 1 0 0 1 0 0 0 1 0 0 1 0 0 0 0 0 2 0 0 0 0 0 0 2 0 0 0 0 0 0 2 15 4 0 0 
1 13 0 0 0 0 0 2 0 3 2 5 0 0 0 0 0 0 1 1 0 0 0 0 0 0 0 0 0 0 0 3 0 0 8 0 0 1 1 0 0 1 0 0 0 0 4 0 0 0 1 0 0 3 0 0 1 1 16 0 0 0 0 0 0 3 0 0 0 0 0 2 1 0 1 2 0 0 0 0 0 0 0 0 0 0 0 0 2 0 0 1 0 2 0 1 10 3 3 1 
0 31 0 0 0 0 0 0 0 0 0 6 0 0 0 0 0 0 0 0 1 0 1 0 1 0 0 0 1 0 0 1 0 1 3 1 0 5 0 0 0 0 0 1 0 0 1 0 0 0 4 0 0 0 0 1 0 1 9 0 1 0 0 0 0 0 0 0 0 0 0 1 0 0 0 2 0 0 0 0 1 1 0 0 0 1 2 0 1 1 0 0 1 0 0 1 15 0 3 0 
0 28 0 0 0 0 1 2 0 0 0 2 0 0 0 0 0 0 0 1 1 0 0 0 2 0 1 0 0 0 1 0 2 1 0 0 0 4 0 0 0 0 0 0 0 1 3 0 0 0 4 1 0 2 0 1 0 1 4 0 0 2 0 0 0 0 0 0 0 0 0 0 1 0 0 1 0 0 0 0 0 0 0 0 0 0 0 0 3 0 1 1 1 0 0 0 24 2 1 0 
0 18 0 1 0 0 0 2 0 0 0 1 0 0 0 0 0 1 1 0 0 8 0 0 1 1 0 0 1 0 0 0 0 0 7 0 0 6 1 0 1 1 1 0 0 0 1 2 0 0 5 0 0 2 0 0 3 0 0 0 0 3 0 0 0 0 4 0 0 0 1 0 4 0 0 0 0 0 0 0 0 1 0 0 1 0 0 1 1 0 1 0 0 0 0 2 15 0 1 0 
0 27 0 0 0 0 0 0 0 0 0 2 0 0 0 1 0 1 1 0 0 0 0 0 1 0 0 1 0 0 0 0 0 0 3 0 2 3 0 0 0 1 1 0 0 1 1 0 2 0 5 0 0 2 1 0 0 0 6 0 0 6 1 0 0 0 0 0 0 0 1 0 2 0 0 0 0 0 0 0 0 1 0 0 0 0 1 0 3 0 1 0 0 0 0 3 19 0 0 0 
0 24 0 0 0 1 1 0 0 0 1 1 0 0 0 0 0 0 0 0 0 0 1 0 0 0 0 0 0 0 0 0 0 1 4 0 0 3 1 0 0 0 0 0 0 0 0 0 0 0 4 0 0 2 0 2 0 0 8 0 0 6 0 0 0 0 1 0 0 0 1 1 3 0 0 4 0 0 0 0 0 0 0 0 0 0 1 0 3 0 0 0 0 0 0 0 24 1 1 0 
1 18 0 0 2 0 0 2 0 0 3 1 1 0 0 0 0 2 2 0 0 1 1 0 0 0 0 1 1 0 0 2 0 0 5 0 0 6 0 0 0 0 0 0 0 0 0 1 2 0 2 0 0 0 0 0 0 2 14 0 1 3 0 0 0 0 0 1 1 0 0 0 1 0 0 3 0 0 0 0 0 0 0 0 0 0 0 0 2 0 1 1 0 1 0 2 10 1 2 0 
1 8 0 0 0 0 2 4 0 1 2 0 0 0 0 0 0 0 3 0 1 0 0 0 0 1 0 0 0 0 1 4 0 0 7 0 0 5 0 1 0 1 1 1 0 0 0 0 0 0 4 0 0 0 0 0 1 1 16 0 0 1 0 0 0 0 1 0 0 0 0 0 1 0 0 3 0 1 0 0 0 1 0 0 0 1 0 0 2 0 0 0 1 2 0 5 12 0 1 2 
0 9 1 0 0 0 0 0 0 4 0 1 0 0 0 0 0 3 0 0 0 2 1 0 0 0 0 0 1 0 1 0 0 1 4 0 0 4 3 0 1 1 0 0 0 1 0 0 1 1 5 0 0 1 1 2 0 0 9 0 0 2 0 0 0 3 0 0 2 0 0 2 3 1 0 1 1 1 0 1 0 1 0 1 0 0 0 0 1 1 1 0 0 2 1 4 12 0 1 0 
0 24 0 0 0 0 0 1 0 3 0 4 0 0 0 0 0 3 1 0 0 0 1 0 0 0 0 0 0 0 0 0 0 0 0 0 0 2 1 0 0 2 0 0 1 0 3 0 0 0 2 0 1 1 0 0 0 0 10 0 0 7 0 0 0 0 0 0 0 0 1 0 0 0 0 4 0 0 0 0 1 1 0 1 0 0 0 0 3 0 1 0 0 0 0 1 20 0 0 0 
0 9 0 0 0 0 0 0 0 1 0 6 0 0 0 0 0 1 1 0 1 0 2 0 1 1 0 0 0 1 0 0 0 2 5 0 0 3 0 1 0 0 0 0 0 0 2 1 0 0 1 0 0 0 0 0 1 0 13 0 0 1 0 0 0 0 1 0 0 0 0 2 6 0 0 2 0 1 0 1 0 1 0 0 0 0 0 1 1 0 0 0 0 1 0 3 4 18 3 1 
0 18 0 0 0 0 1 0 0 2 2 0 0 0 0 0 0 0 0 0 0 0 1 0 0 0 1 0 0 0 0 0 0 0 4 0 1 6 0 1 0 0 0 0 0 0 1 0 0 1 3 0 0 0 1 0 1 0 13 2 0 7 2 1 0 0 0 0 0 0 0 0 1 1 0 2 0 0 0 1 0 0 0 3 0 0 0 0 4 1 0 0 0 0 0 1 16 0 1 0 
0 4 0 1 2 0 1 0 0 0 0 0 0 0 0 1 0 4 0 0 0 1 2 0 0 1 1 0 1 0 0 0 0 0 5 1 0 4 2 0 0 0 0 0 0 0 0 0 0 0 1 0 1 2 0 0 1 0 10 3 0 24 0 0 0 0 0 0 0 0 0 1 0 0 0 1 0 0 1 0 0 1 0 3 0 0 0 0 2 0 1 0 0 0 0 0 10 2 5 0 
0 21 0 0 0 0 0 1 0 0 0 5 1 0 1 0 0 3 0 1 2 0 1 0 0 0 0 0 0 0 0 0 0 0 0 0 2 5 0 0 0 1 0 1 1 0 4 0 0 0 2 0 0 4 0 1 1 0 1 1 0 7 0 0 0 0 0 0 0 0 0 0 0 1 1 0 1 1 0 0 0 0 0 0 1 1 0 0 4 0 0 1 0 0 0 2 18 0 1 1 
0 34 0 1 0 0 1 0 1 3 1 15 0 0 0 2 0 0 0 1 2 0 0 0 0 0 0 0 1 0 0 1 1 0 2 0 0 3 0 0 0 0 0 0 1 0 2 0 0 0 2 0 0 2 0 0 0 0 1 0 0 1 0 0 0 0 0 0 0 0 0 0 5 0 0 0 0 0 0 0 0 0 0 0 0 0 0 0 3 0 0 0 0 0 0 1 12 1 0 0 
0 17 0 2 1 0 2 3 1 0 0 2 0 0 0 0 0 0 1 1 0 0 0 0 0 0 0 0 0 0 0 1 0 0 7 0 0 3 0 0 1 0 0 0 0 0 5 0 0 0 10 0 0 3 2 0 0 0 9 0 0 1 0 0 0 0 0 0 0 0 0 0 1 0 0 1 0 1 0 0 0 0 0 0 0 0 1 1 1 0 0 0 0 0 0 2 20 0 0 0 
0 32 0 0 0 3 0 1 0 0 2 5 0 0 0 0 0 0 0 0 0 0 0 0 0 0 0 0 0 0 0 0 0 0 4 0 1 3 0 0 0 1 0 0 0 0 2 0 0 0 7 0 0 3 1 0 0 0 3 0 0 0 0 0 0 0 1 0 0 0 0 0 1 0 0 2 0 0 0 0 1 0 0 0 0 0 0 0 1 0 1 0 0 1 0 0 22 2 0 0 
0 22 0 1 0 0 0 1 0 1 0 0 0 1 0 0 0 3 0 0 1 1 0 0 0 0 0 0 0 0 0 1 0 0 3 0 0 6 0 0 0 0 1 1 0 0 0 0 0 0 8 0 0 2 0 1 0 0 13 0 0 2 0 0 0 0 1 0 0 0 1 0 2 0 0 2 0 0 0 0 0 0 0 0 0 0 0 0 4 0 0 1 0 0 0 1 15 0 4 0 
0 24 0 0 0 1 0 1 0 1 0 3 0 0 0 0 0 0 0 0 0 3 0 0 0 0 0 1 0 0 1 0 1 1 4 1 1 2 0 0 0 0 0 0 0 0 0 0 0 0 7 0 0 3 1 0 0 0 9 0 0 0 0 0 0 0 0 0 0 0 0 0 3 0 0 4 0 0 0 0 0 0 0 0 0 0 0 0 0 1 1 0 0 0 0 2 22 1 0 1 
3 4 0 0 0 0 1 0 0 0 9 1 0 1 0 0 0 0 3 0 0 0 0 0 0 0 0 0 0 0 0 1 0 0 2 0 0 3 0 0 0 0 4 0 1 0 2 1 1 0 0 0 0 0 0 1 2 0 26 0 0 0 0 0 0 1 2 0 2 0 0 1 0 0 0 5 1 1 0 0 0 0 1 0 0 0 0 0 2 0 1 0 0 2 0 4 4 4 3 0 
0 32 0 0 0 1 0 1 0 1 1 4 0 0 0 0 0 0 0 0 1 0 1 0 0 0 0 0 0 0 0 1 0 0 3 0 0 8 2 0 0 0 0 1 0 0 4 0 0 0 5 0 0 3 0 1 0 0 4 0 0 2 0 0 0 0 0 0 0 0 0 0 1 0 0 2 0 0 0 0 0 0 0 0 0 0 0 0 0 0 0 0 0 0 0 1 20 0 0 0 
0 26 0 0 0 0 0 1 0 2 0 2 0 0 0 0 0 0 0 0 0 0 0 0 0 0 0 0 0 0 0 1 0 1 5 0 1 2 0 0 0 1 0 1 0 0 1 0 0 0 10 0 0 1 0 0 0 0 11 0 0 1 0 0 0 0 1 0 0 0 0 0 0 0 0 1 0 0 0 0 0 0 0 0 0 0 0 0 1 0 0 0 0 2 0 2 24 1 1 0 
0 26 0 0 0 0 0 1 0 0 10 10 0 0 0 0 1 0 0 1 0 0 0 0 0 0 0 0 0 0 0 0 0 1 3 0 1 0 0 0 0 1 2 0 1 0 2 0 0 0 4 0 0 0 0 0 0 1 1 0 0 2 0 0 0 2 1 1 0 0 5 0 0 0 0 0 2 0 1 0 0 2 0 0 0 0 0 0 1 1 0 2 0 0 1 0 11 1 0 1 
0 29 0 0 1 0 0 0 0 1 4 3 0 0 0 0 0 0 0 1 0 1 0 0 0 0 0 0 0 0 0 1 0 1 1 0 0 2 0 0 0 0 2 0 1 0 6 1 0 0 2 0 0 0 0 0 0 1 9 0 0 1 0 0 0 2 0 0 0 0 0 0 1 0 0 2 0 0 0 0 1 1 0 0 1 0 1 1 3 0 0 0 0 0 0 3 10 3 3 0 
0 37 0 0 0 1 2 0 0 0 1 11 0 0 0 0 1 0 0 0 0 0 0 0 0 0 0 1 0 0 0 1 0 0 4 0 0 2 0 0 0 0 0 0 0 0 1 0 0 0 4 0 0 1 0 0 0 0 8 0 1 1 0 0 0 0 1 0 0 2 0 0 3 0 0 1 0 0 1 0 0 0 0 0 0 0 0 0 0 0 2 0 1 2 0 1 8 0 1 0 
0 12 0 0 1 1 0 2 0 4 0 1 0 0 0 0 0 1 1 0 0 0 0 1 0 0 0 1 0 0 0 1 0 0 2 0 0 2 0 0 0 0 0 0 0 0 4 1 0 0 7 0 0 2 1 0 1 0 10 0 1 4 0 0 0 1 1 0 0 0 0 1 0 0 0 2 0 0 0 0 0 1 0 0 0 0 1 0 2 1 0 0 0 0 0 3 18 8 0 0 
0 37 0 0 0 0 0 0 1 3 0 4 0 0 0 0 0 0 0 0 1 0 0 0 0 0 0 0 0 1 0 0 0 0 4 0 1 6 1 0 0 0 1 1 0 0 0 0 0 0 2 0 0 3 0 0 0 0 9 0 0 0 0 0 0 0 0 0 0 0 0 1 0 0 0 1 1 0 1 0 0 0 0 0 0 0 0 0 0 0 0 0 0 1 0 1 19 0 0 0 
0 31 0 0 0 0 3 0 0 1 2 2 0 0 0 0 0 0 0 0 1 0 0 0 0 0 0 1 1 0 0 1 0 0 6 0 0 4 0 0 0 1 0 0 0 0 0 0 0 0 5 1 0 1 1 0 0 0 7 0 0 2 0 0 0 0 0 0 0 0 0 0 0 0 0 0 0 0 0 0 0 0 0 0 0 0 0 0 0 0 0 0 0 0 0 2 20 5 1 1 
0 28 0 0 0 0 0 1 0 1 1 7 0 0 0 0 0 2 0 0 0 0 0 0 0 0 0 0 0 0 0 0 1 0 4 0 1 6 1 0 0 0 0 0 1 0 2 0 0 0 7 0 0 3 0 0 0 0 6 0 0 5 0 0 0 0 0 0 0 0 0 1 1 0 0 0 1 0 0 0 0 1 0 0 0 0 0 0 1 0 0 0 0 0 0 0 15 1 0 2 
0 41 0 0 0 0 0 1 0 2 0 7 0 0 0 0 0 0 0 0 0 0 0 0 0 0 0 0 0 0 0 0 0 0 4 0 0 6 0 0 0 0 0 1 0 0 1 0 0 0 3 1 0 0 1 0 0 0 8 0 0 2 0 0 0 0 0 0 0 0 0 0 0 0 0 2 2 0 0 0 0 1 0 0 0 1 0 0 0 0 0 0 0 1 0 0 15 0 0 0 
0 12 0 1 0 0 0 1 0 2 2 1 0 0 0 1 0 0 0 0 2 0 1 0 0 0 0 1 0 0 0 0 0 0 5 0 0 4 1 0 0 0 0 1 0 0 0 1 1 0 10 0 0 3 0 1 0 0 14 0 0 1 0 0 0 0 0 0 0 0 0 0 5 0 0 3 0 0 0 1 0 3 0 0 0 0 0 0 2 0 0 0 0 1 0 1 10 6 2 0 
0 10 0 0 0 1 1 0 0 1 4 1 0 0 0 0 2 3 0 0 0 0 1 0 0 0 0 0 0 0 1 1 0 0 4 0 0 4 0 0 0 0 0 0 1 0 0 0 1 0 5 0 0 0 1 0 0 1 19 0 0 0 0 0 0 5 0 0 0 0 0 0 3 0 0 6 0 0 0 0 1 1 0 1 0 0 1 0 0 0 1 0 0 0 0 2 8 8 1 0 
0 33 0 0 0 0 1 0 0 4 0 9 0 0 0 0 0 0 0 0 0 0 0 0 0 0 0 0 0 0 0 0 0 0 2 0 0 5 1 0 0 0 0 0 0 0 0 0 0 0 6 0 0 0 0 0 0 0 4 0 0 0 1 0 0 0 0 0 0 0 0 0 0 0 0 2 0 0 1 0 0 0 0 0 0 0 0 0 5 0 0 0 0 0 0 0 25 0 1 0 
0 25 0 0 0 0 0 2 0 0 6 4 0 0 0 0 0 0 0 0 1 0 0 0 0 0 0 0 1 0 1 2 0 0 2 0 0 8 0 0 0 0 0 0 0 0 4 0 0 1 3 0 1 0 0 0 0 0 4 0 0 5 0 0 0 2 0 0 1 0 0 0 1 0 0 0 0 0 2 0 0 1 0 0 0 0 0 0 3 0 0 0 0 0 0 0 18 1 0 1 
0 13 0 2 0 0 2 0 0 0 1 5 0 0 0 0 0 3 0 1 1 0 1 0 0 0 0 1 0 0 0 1 0 0 3 1 0 0 0 0 1 1 0 1 0 1 2 0 0 0 1 0 0 0 1 0 0 0 4 0 2 12 0 0 0 0 0 0 0 1 0 0 1 0 2 0 0 0 0 0 0 0 0 0 0 0 0 2 0 2 0 0 0 3 0 1 7 14 6 0 
0 34 0 1 1 0 0 0 0 0 2 6 0 0 1 0 0 0 0 0 0 0 0 0 0 0 0 0 0 0 0 5 0 0 2 0 1 3 1 0 0 1 0 1 0 1 1 0 0 1 1 0 0 2 0 0 0 0 5 0 0 2 0 0 0 1 0 0 0 1 0 0 0 0 0 1 0 0 0 0 0 1 0 0 1 0 0 1 1 0 0 0 0 0 0 2 17 0 1 1 
0 24 0 0 1 0 0 0 0 3 2 7 0 0 0 0 0 0 0 0 1 0 0 0 0 0 0 0 0 0 0 3 0 0 3 0 0 4 0 1 0 0 0 2 0 0 0 0 1 1 2 0 0 3 0 0 0 0 11 0 0 0 0 0 0 1 0 0 0 0 0 0 3 2 0 1 0 1 0 0 0 0 0 0 0 0 0 0 2 0 0 1 0 0 0 1 16 1 2 0 
0 21 0 0 0 0 0 2 1 0 1 1 0 0 0 0 0 0 0 0 0 0 0 0 0 0 0 0 0 0 2 0 0 0 6 0 0 3 0 1 1 1 0 0 0 0 3 0 0 2 3 0 1 3 1 1 0 0 11 0 1 1 0 0 1 0 2 0 1 0 0 0 2 0 1 3 0 0 0 0 0 2 0 0 0 1 0 0 1 0 1 0 1 0 0 0 15 1 1 0 
0 31 0 0 0 0 0 3 0 1 0 5 0 0 0 0 0 0 1 0 0 0 0 0 0 0 0 1 0 1 0 0 0 0 0 0 4 3 0 0 0 0 0 1 0 0 5 0 0 0 2 0 0 4 2 0 0 0 3 0 0 2 0 0 0 0 0 1 0 0 0 0 1 0 0 1 0 0 0 0 0 0 0 0 0 0 0 0 7 0 0 1 0 0 0 0 20 0 0 0 
0 15 0 0 1 1 1 2 0 0 2 5 0 0 0 0 0 2 0 1 2 1 2 0 0 0 1 0 1 0 0 0 0 0 5 0 0 4 1 0 0 0 0 1 0 0 4 1 0 0 1 0 0 0 0 0 11 0 1 1 1 0 2 3 0 0 0 0 0 0 0 4 0 2 0 0 1 0 1 0 1 0 0 0 1 1 0 0 2 0 1 0 0 0 0 0 5 5 3 0 
0 18 0 0 1 0 0 1 0 5 1 1 0 0 0 0 0 0 1 0 1 0 0 0 0 0 1 0 0 0 0 0 0 1 6 0 1 7 1 0 0 0 0 0 0 0 3 1 1 0 6 0 0 4 0 1 1 0 2 0 0 6 0 0 0 0 0 0 0 0 1 0 3 3 0 1 0 0 0 0 0 0 0 0 0 0 0 0 1 0 3 0 0 0 0 1 14 2 0 0 
1 38 0 0 0 0 0 0 0 1 0 11 0 0 0 0 0 0 0 0 0 2 0 0 0 0 0 0 1 0 0 1 0 0 3 0 3 1 0 0 0 1 0 0 0 0 0 0 1 0 3 0 1 1 0 1 0 1 5 0 0 1 0 0 0 1 0 0 0 0 0 1 1 0 0 1 2 0 0 0 0 0 0 0 0 0 0 1 0 0 0 1 0 0 0 1 12 2 0 0 
1 13 0 0 0 0 1 0 0 3 0 2 0 0 2 0 0 2 0 0 1 0 1 0 1 0 0 0 2 0 1 0 1 0 4 0 0 1 0 0 0 0 1 0 0 0 1 0 3 2 3 1 0 2 0 1 0 0 11 0 1 3 1 0 0 1 1 0 0 0 1 1 2 0 0 2 1 0 0 0 0 2 0 1 0 0 0 0 0 0 0 0 0 2 1 3 9 3 4 0 
0 18 0 1 0 1 0 1 0 1 0 1 0 0 0 0 0 2 1 1 0 0 1 0 0 0 0 0 0 0 0 1 0 0 4 0 0 3 0 0 1 0 0 0 1 0 0 0 1 1 1 0 0 0 1 0 0 0 12 0 0 4 0 0 0 0 1 0 0 0 0 0 2 0 0 4 1 0 0 0 0 3 0 2 0 0 0 0 4 0 1 1 0 0 0 2 20 0 1 0 
0 22 0 0 0 0 2 1 0 1 2 2 0 1 0 0 0 4 0 0 0 0 0 0 0 0 0 2 1 0 1 0 0 0 0 1 0 4 1 0 0 1 0 0 0 0 2 0 0 0 3 0 0 5 0 0 0 1 7 0 1 8 0 0 0 0 0 0 0 0 0 2 0 0 0 3 0 1 0 0 0 0 0 0 0 0 0 0 5 0 0 0 0 0 0 2 13 0 1 0 
1 14 1 0 0 0 0 2 0 2 2 0 0 0 0 0 0 0 1 0 1 1 0 0 1 1 0 2 0 0 0 0 0 0 7 0 1 4 0 0 0 1 0 0 0 1 0 2 0 0 5 0 0 2 0 1 0 0 8 0 1 1 0 0 0 1 0 0 0 0 0 1 4 0 1 1 0 0 0 0 0 0 0 0 0 0 0 0 2 0 1 0 0 0 0 1 15 9 1 0 
0 12 0 2 0 0 2 3 0 4 0 4 0 1 0 0 0 0 0 0 0 0 0 0 0 0 0 0 0 0 0 5 0 0 5 0 0 3 0 2 0 0 0 0 0 0 5 0 1 0 5 0 0 1 0 1 0 0 10 1 0 1 0 0 0 0 0 0 0 2 0 2 3 0 0 1 0 0 0 0 0 0 0 0 0 1 0 1 2 0 1 0 0 2 0 3 12 0 2 0 
0 19 0 0 0 0 1 0 1 4 6 1 1 1 0 0 0 0 0 1 0 6 1 0 0 0 0 2 0 0 0 2 0 0 7 0 1 3 0 0 0 0 0 1 1 0 1 0 0 0 8 0 0 1 0 0 1 0 0 1 0 1 0 0 0 0 3 0 0 1 1 0 2 0 0 0 0 0 0 2 0 0 0 0 0 1 0 0 2 0 0 0 0 0 0 1 13 0 2 0 
1 11 0 2 1 0 4 0 0 2 0 1 0 1 2 0 0 0 1 0 0 0 0 0 0 0 1 2 0 0 0 5 0 0 3 0 0 3 0 0 0 1 0 1 0 0 4 1 0 1 2 0 0 0 0 1 0 0 9 1 0 1 0 0 0 0 0 0 0 1 1 2 1 0 1 1 0 0 1 1 1 2 1 0 1 0 0 0 0 0 0 1 0 3 0 0 8 5 7 0 
0 5 0 3 0 0 0 1 0 1 0 0 0 1 0 1 0 2 1 0 0 0 0 0 0 0 0 0 1 0 0 0 0 1 3 0 1 2 0 0 4 2 0 1 0 0 0 0 0 0 2 0 0 0 1 1 0 1 28 0 0 1 1 0 0 0 0 0 1 0 0 1 1 0 0 8 0 0 0 0 1 0 0 0 0 1 1 0 1 0 4 0 0 0 0 3 9 1 3 0 
0 7 0 1 4 0 1 4 0 4 2 0 0 0 2 0 0 4 0 0 0 0 1 0 0 1 0 1 1 1 1 0 0 0 3 1 0 2 1 0 0 1 0 0 0 0 3 1 1 0 5 0 0 2 1 0 0 0 8 0 0 6 0 0 0 0 0 0 0 0 0 0 2 0 0 1 0 0 0 0 0 0 0 1 0 0 0 0 4 0 0 0 1 0 0 2 13 1 4 1 
0 23 0 1 1 0 0 4 0 2 0 3 0 0 0 0 0 2 1 0 0 0 1 0 0 0 0 1 0 0 0 0 0 0 7 0 1 6 0 0 1 0 1 1 0 0 0 0 0 0 5 0 0 1 2 0 0 1 0 1 0 1 0 0 0 0 0 0 0 0 0 0 2 0 1 0 0 0 0 1 1 0 0 1 0 0 0 1 4 0 0 0 0 0 0 0 21 0 1 0 
0 24 0 1 0 0 0 1 0 1 1 3 0 0 0 0 0 0 0 1 0 0 0 2 0 0 1 1 1 0 0 1 0 0 1 0 0 6 0 0 0 0 0 0 0 0 1 0 0 0 7 0 0 1 0 1 9 1 3 0 1 3 1 0 0 0 0 0 1 0 1 0 5 0 0 2 0 0 0 0 0 1 0 0 0 0 0 0 1 0 1 1 0 0 0 0 13 0 1 0 
0 32 1 0 0 0 0 0 0 2 2 4 1 0 0 0 0 0 0 0 0 3 0 1 0 0 0 0 0 0 0 0 0 1 3 0 1 2 0 0 0 0 0 0 0 1 0 0 0 0 8 0 0 2 0 0 0 0 0 0 0 2 0 0 0 1 1 0 0 0 0 0 3 0 0 1 0 0 0 0 0 0 0 0 0 0 0 0 4 0 1 0 1 0 0 0 21 1 0 0 
0 29 0 0 0 0 0 0 0 1 2 7 0 0 0 1 0 0 0 0 0 0 0 0 0 2 0 0 1 0 0 1 1 0 5 0 0 2 0 0 0 0 1 0 0 0 3 0 0 0 5 0 0 2 0 0 0 0 12 0 0 1 0 0 1 0 0 0 0 0 0 0 1 0 0 2 0 0 0 0 0 0 0 0 0 0 0 2 1 0 0 0 0 1 0 0 12 2 2 0 
0 3 0 2 1 0 1 1 0 1 13 2 0 0 0 0 0 2 1 0 1 1 2 0 0 0 0 0 0 0 0 6 2 0 5 0 0 1 1 1 0 0 0 0 0 0 5 2 0 1 0 0 0 0 0 0 2 0 4 0 2 5 0 0 0 0 0 0 0 0 2 1 0 0 0 0 0 0 0 0 1 0 1 3 0 0 0 0 1 0 0 0 0 0 0 1 0 21 1 0 
2 17 0 1 1 0 1 0 1 3 7 4 0 0 0 0 0 1 0 0 1 0 0 0 0 0 0 0 0 0 0 2 0 0 6 0 0 3 1 1 1 0 0 1 0 1 1 0 0 0 4 0 0 2 0 0 0 1 1 1 1 2 0 0 0 1 0 0 0 1 0 0 1 0 0 0 0 1 0 0 0 1 0 0 0 0 0 0 3 0 4 0 1 0 0 2 14 0 2 1 
0 25 0 0 0 0 0 0 0 0 2 1 0 0 0 0 0 1 1 0 1 0 0 0 1 0 0 0 0 1 1 1 1 1 8 0 2 4 0 0 0 0 0 2 0 0 2 0 0 0 3 0 0 2 2 2 0 0 2 0 0 5 0 0 0 0 0 0 0 0 0 0 2 0 0 2 0 0 0 0 0 1 0 1 0 0 0 0 3 0 0 0 0 0 1 0 17 0 2 0 
1 8 1 0 2 0 1 1 0 4 2 0 0 0 0 0 0 0 2 0 0 0 0 0 1 0 1 0 0 0 2 0 0 0 2 0 0 3 1 0 0 1 0 0 0 0 3 0 0 0 3 0 0 6 0 0 1 1 15 0 1 0 0 0 0 1 0 0 0 0 0 1 2 0 0 1 0 0 0 0 0 1 0 1 0 1 2 0 2 1 1 0 0 1 0 5 10 5 2 0 
1 18 2 0 2 0 1 3 0 1 0 3 0 0 1 0 0 0 1 0 1 0 1 0 0 0 0 1 1 0 1 0 0 0 4 0 1 2 1 0 0 1 0 0 0 0 6 0 0 0 3 0 0 3 0 1 0 0 6 0 0 3 1 0 0 0 1 0 0 0 0 0 2 1 0 0 1 0 0 0 0 0 0 0 0 0 0 0 1 0 0 1 0 1 0 1 17 2 2 0 
0 13 0 0 0 0 0 1 0 0 2 4 0 0 0 0 0 0 1 0 0 2 0 0 0 1 0 0 0 1 0 1 0 0 2 0 0 4 0 0 0 0 0 0 0 0 4 1 0 0 2 0 0 2 1 0 4 0 20 0 1 1 0 0 0 3 0 0 0 1 0 0 0 0 0 3 0 0 0 0 0 1 0 0 0 0 0 1 1 0 0 0 0 1 0 2 13 6 0 0 
0 15 0 3 1 0 0 2 0 1 1 1 0 0 2 0 0 3 0 0 0 0 0 0 3 0 1 0 0 0 0 1 1 0 3 0 0 5 0 0 0 1 1 0 0 0 3 2 0 0 1 1 0 2 0 0 0 0 1 0 0 4 0 0 0 0 0 0 1 0 0 1 3 0 0 0 0 0 0 0 0 0 0 0 0 0 0 0 2 0 0 1 1 0 0 0 13 18 1 0 
0 31 0 0 0 0 0 2 0 2 0 4 0 0 0 1 0 0 0 0 0 1 0 0 0 1 0 0 0 0 1 0 0 0 2 0 0 1 0 0 0 0 0 0 0 1 7 0 0 0 6 0 0 0 1 0 0 0 8 0 0 3 0 0 0 0 0 0 0 0 0 1 3 0 0 5 0 0 1 0 0 0 0 0 0 0 0 0 2 0 0 0 0 1 0 1 14 0 0 0 
0 21 1 0 1 0 0 0 0 1 3 2 0 1 0 0 0 1 0 0 2 0 1 0 0 0 1 1 0 0 0 1 0 1 9 0 0 4 1 1 0 0 0 1 1 0 0 0 0 0 4 0 0 1 2 0 0 0 5 0 0 0 0 0 0 0 0 0 0 0 0 0 0 1 1 1 0 1 0 0 0 0 0 0 0 0 1 0 3 0 1 1 0 0 0 0 22 0 1 0 
0 16 0 0 0 1 0 0 0 0 0 2 1 1 0 0 0 2 0 0 0 0 1 0 0 0 0 0 0 0 0 1 1 1 2 0 0 5 1 0 0 0 3 1 0 0 1 1 0 0 0 0 0 2 0 0 0 0 13 2 0 10 0 0 1 0 0 0 1 0 0 0 3 0 0 1 0 0 0 0 0 0 0 3 0 0 0 0 4 0 0 0 0 1 0 1 12 4 1 0 
0 27 0 0 0 0 0 1 0 1 0 6 0 0 0 0 0 1 1 0 1 0 0 0 0 0 0 0 0 0 0 0 0 0 5 0 1 5 0 0 0 1 0 2 0 1 3 0 0 0 4 0 0 3 0 0 0 0 6 0 0 1 0 0 0 1 0 0 0 0 0 0 3 0 0 1 1 0 0 0 0 0 0 0 0 0 0 1 0 0 0 0 0 0 0 1 21 0 1 0 
1 21 0 0 0 0 0 1 0 0 0 2 0 1 0 0 0 2 0 0 0 1 0 0 1 0 0 0 0 0 0 1 1 0 1 0 0 3 0 0 0 1 0 2 0 0 1 2 0 1 3 0 0 0 0 1 0 0 2 0 0 4 0 0 0 1 0 0 0 0 0 0 0 0 0 0 0 0 1 0 0 0 0 0 0 1 0 0 3 0 1 0 0 1 0 2 18 16 2 1 
1 22 0 4 0 0 0 2 2 1 0 2 0 0 0 0 0 0 0 0 0 2 0 0 0 0 0 0 0 0 1 0 2 0 3 0 0 5 1 0 0 0 0 0 0 0 2 0 0 1 2 0 0 3 1 0 0 0 0 3 0 5 0 0 0 0 0 0 0 0 0 0 2 0 0 0 0 0 0 0 0 0 0 1 0 0 0 0 7 1 1 0 0 1 0 2 17 1 2 0 
0 33 0 0 0 0 1 1 0 0 0 5 0 0 0 0 0 0 0 0 0 0 0 0 0 0 0 0 0 0 0 0 2 0 2 0 1 5 0 0 0 0 1 0 0 0 1 0 0 0 2 0 0 3 0 0 0 0 9 0 1 2 0 0 0 0 0 0 1 0 0 0 2 0 0 3 0 0 0 0 0 2 0 0 0 0 0 0 0 0 0 0 0 0 0 0 17 3 3 0 
2 24 0 0 0 0 0 0 0 2 0 4 0 0 0 0 0 0 0 0 0 0 0 1 0 0 0 0 0 0 0 2 1 0 3 0 0 3 1 0 0 1 0 0 0 0 0 0 0 0 3 0 0 3 0 0 2 0 9 0 1 3 1 0 0 0 0 0 1 0 0 0 1 0 0 5 0 0 0 0 0 0 0 1 0 0 0 0 0 0 0 0 0 2 0 0 21 2 0 1 
0 13 0 1 1 1 1 1 0 3 3 0 0 0 0 0 1 4 0 0 0 0 0 0 0 0 0 0 0 1 0 0 0 0 6 0 0 0 1 1 1 1 0 0 0 0 3 1 0 0 7 0 0 0 1 0 0 1 7 1 0 16 0 0 0 0 0 0 0 0 1 0 2 0 0 1 0 0 1 0 0 0 0 3 0 0 0 0 0 0 1 0 0 0 0 1 5 5 3 0 
0 10 0 1 0 0 0 1 0 3 3 3 0 2 0 0 0 1 0 0 0 1 1 1 0 3 0 0 0 0 0 1 0 1 3 0 0 3 0 0 0 0 0 0 0 0 5 2 0 2 2 0 0 0 0 0 1 0 9 0 0 3 0 0 0 0 1 0 0 0 1 0 1 0 1 1 0 0 0 0 1 0 0 0 0 0 1 0 0 0 0 0 0 0 0 4 8 18 1 0 
0 24 0 0 1 0 3 0 0 0 0 1 0 0 2 0 0 3 1 0 1 0 2 1 0 0 0 0 0 0 0 0 0 0 8 0 1 5 0 0 0 0 0 0 0 0 0 0 0 0 6 0 0 0 0 0 2 0 0 0 0 3 1 0 0 0 0 0 0 0 0 1 3 0 0 1 0 0 0 0 0 0 0 2 0 0 0 1 3 0 0 1 0 1 0 0 16 4 2 0 
1 32 0 0 0 1 0 1 0 0 0 7 0 0 0 0 0 0 1 1 0 0 0 1 0 0 0 0 0 0 2 0 0 0 3 0 1 5 0 0 0 0 0 0 0 0 3 0 0 0 1 0 0 3 2 0 0 0 2 0 0 1 0 0 0 1 0 0 0 0 0 0 0 0 0 1 0 0 0 0 1 2 0 0 0 0 0 0 2 0 0 0 0 0 0 0 24 0 1 0 
0 33 0 1 0 0 0 0 0 1 0 3 0 0 0 0 1 0 0 0 0 0 1 0 0 0 1 0 0 0 0 0 0 0 1 0 3 7 0 0 0 0 0 0 1 0 3 0 0 0 6 0 0 3 0 1 0 0 1 0 0 4 0 0 0 0 0 0 0 0 0 0 1 0 0 0 1 0 0 0 0 0 0 1 0 0 0 0 1 0 0 0 0 0 0 1 24 0 0 0 
0 17 0 0 1 0 0 0 0 1 1 3 0 1 0 0 0 0 0 0 0 1 0 0 0 0 0 0 0 0 0 0 0 2 1 0 1 4 0 0 0 1 0 1 0 0 1 2 0 0 4 0 0 0 1 0 0 0 16 0 0 2 0 0 0 0 0 0 0 0 0 0 0 1 0 1 1 0 0 0 0 0 0 0 0 0 0 0 0 0 0 0 0 0 0 3 8 25 0 0 
0 13 0 1 0 0 2 0 0 2 0 0 0 0 0 0 0 2 1 0 2 2 0 0 1 0 0 1 0 0 1 2 0 0 1 1 1 3 2 0 0 0 0 0 0 0 0 0 0 0 4 0 0 4 2 0 0 0 16 0 0 5 0 0 0 1 2 0 0 0 0 0 1 0 0 1 0 0 0 0 0 0 0 1 0 0 1 2 3 0 0 0 0 0 0 0 17 1 1 0 
0 21 0 0 1 0 0 0 0 2 1 3 0 0 0 0 0 1 0 0 0 0 0 0 0 0 0 0 0 0 0 0 0 0 3 0 0 1 0 0 1 0 1 0 0 0 2 0 0 0 8 0 0 1 3 0 0 0 7 0 0 5 0 0 0 0 0 0 0 0 0 0 2 0 0 1 0 0 0 0 0 0 0 0 0 0 0 0 5 0 1 0 0 0 0 3 17 8 1 1 
0 42 0 0 0 0 0 1 0 1 2 8 0 0 0 0 1 0 0 0 0 0 0 0 0 0 0 0 0 1 1 2 0 2 0 0 2 7 0 0 0 1 0 1 0 0 0 0 0 0 4 0 1 0 0 1 2 0 1 0 0 0 0 0 0 0 0 0 0 0 0 0 0 0 0 0 0 0 0 1 0 0 0 1 0 0 0 0 0 0 1 0 0 0 0 0 16 0 0 0 
0 21 1 0 0 1 3 1 0 0 0 3 0 0 0 0 0 0 0 0 0 0 1 0 0 0 0 0 0 0 0 0 0 0 3 0 0 3 0 0 0 2 0 0 1 0 8 0 0 0 3 0 0 5 0 0 0 1 19 0 0 2 0 0 0 1 0 0 0 0 0 0 1 0 0 1 1 0 0 0 1 1 0 0 0 1 0 0 1 0 0 0 0 3 0 0 8 2 1 0 
0 32 0 0 0 0 2 0 0 0 0 10 0 0 0 0 0 0 0 0 0 1 0 0 0 1 1 2 0 0 1 0 1 0 0 0 1 2 0 0 0 0 0 0 0 0 0 0 1 0 8 0 0 0 1 0 0 0 9 0 1 3 0 0 0 0 0 0 0 0 0 0 1 0 1 2 0 0 0 0 0 0 0 0 0 0 0 0 1 0 0 1 0 1 0 0 13 0 3 0 
0 26 0 4 0 0 1 1 0 2 2 0 0 0 0 0 1 2 1 0 0 0 0 0 0 0 0 0 1 0 1 0 0 0 3 0 0 3 1 0 1 0 0 1 0 0 3 0 0 0 3 0 0 1 2 1 0 0 5 0 0 3 0 0 0 1 0 0 0 0 1 0 2 1 0 0 0 0 0 0 0 0 0 0 0 0 1 0 1 0 0 0 0 1 0 2 18 2 1 0 
0 13 0 0 0 0 0 4 0 4 1 0 0 0 2 1 0 3 0 0 0 0 0 0 0 0 0 0 0 0 0 0 0 1 7 0 0 2 1 0 1 2 0 0 0 0 9 0 0 1 6 0 0 1 0 1 0 0 6 0 1 1 0 0 0 0 0 0 0 0 0 0 4 0 1 1 1 0 0 0 0 1 0 1 0 0 0 1 3 0 0 0 0 0 0 0 18 0 1 0 
