# Supplementary material for: Transferable Measurements of Heredity in Models of the Origins of Life
Source: PLoS One. 2015 Oct 19;10(10):e0140663. doi: 10.1371/journal.pone.0140663 (PMC4610668; doi:10.1371/journal.pone.0140663)
Supplement: S1 Data — (ZIP) [file pone.0140663.s001.zip › data/gard/pop1/Nmax200/seqs10.txt]

0 0 0 1 0 0 0 16 0 0 0 0 0 0 0 0 0 5 0 0 0 2 1 0 0 0 2 0 0 0 0 1 0 0 0 1 2 1 0 25 2 1 0 0 0 0 0 2 7 0 0 0 3 0 0 0 0 0 1 0 0 0 0 0 0 4 1 0 11 0 2 0 0 0 0 0 0 0 0 0 0 0 1 0 0 0 2 1 0 0 0 0 0 0 0 0 0 0 0 5 
0 5 0 0 1 0 0 31 0 0 0 0 0 0 0 0 1 2 0 0 0 1 0 0 0 1 6 0 0 0 0 0 0 1 0 3 2 5 0 20 0 0 0 0 0 0 0 0 0 0 0 1 2 0 0 3 0 0 0 0 0 0 0 0 0 0 0 0 5 0 0 0 0 1 0 2 0 0 2 0 0 2 0 0 0 0 0 0 0 0 2 0 0 0 0 1 0 0 0 0 
0 1 2 1 0 0 0 4 2 1 2 1 3 1 0 0 0 0 3 1 4 0 0 12 6 0 2 1 0 0 0 0 1 0 0 0 1 3 1 15 1 1 0 1 0 1 0 0 1 0 0 0 1 0 0 0 0 1 3 0 0 0 0 0 0 2 0 0 4 0 0 0 0 1 1 0 1 0 0 0 0 1 0 1 0 0 0 1 1 1 4 0 0 3 0 0 0 0 0 1 
0 2 0 1 0 2 0 9 0 0 1 0 2 0 0 0 0 1 0 1 0 2 0 0 1 0 2 0 0 1 0 0 0 0 0 0 1 10 0 36 0 0 0 0 0 0 0 0 2 0 0 1 1 1 2 0 0 1 0 0 1 0 0 0 0 1 0 0 0 0 0 0 3 0 0 0 0 0 1 0 0 1 0 0 0 0 0 1 0 0 11 0 0 0 0 0 0 0 0 1 
1 1 0 0 0 1 0 21 0 0 0 0 0 2 0 0 0 0 0 0 0 0 1 1 0 0 0 2 0 0 0 0 0 0 0 3 3 3 0 20 0 1 0 0 1 2 0 0 0 1 0 1 0 0 0 4 0 0 3 0 0 0 0 0 1 2 0 0 6 0 0 0 0 0 1 7 0 0 0 0 1 3 0 0 0 0 0 1 0 1 5 0 0 0 0 0 0 0 0 0 
0 1 0 1 0 0 0 8 0 0 0 0 0 0 0 0 0 0 1 0 0 0 1 3 0 1 3 0 0 0 1 0 0 0 0 0 3 3 0 14 1 4 0 0 0 0 0 0 2 0 0 0 0 0 0 1 0 0 0 0 0 0 0 2 0 3 0 0 34 0 2 1 0 0 0 1 0 0 2 1 0 0 0 0 0 1 0 0 0 0 3 0 0 0 0 0 1 0 1 0 
1 0 0 0 0 1 0 8 0 0 0 0 0 0 0 0 0 6 1 0 0 0 2 5 0 0 5 1 0 0 0 0 0 0 1 1 4 8 0 17 1 0 0 0 0 0 0 0 1 0 0 0 5 1 0 2 0 1 1 0 0 0 0 0 0 0 0 0 17 0 1 0 0 0 0 5 0 1 0 0 0 0 0 0 0 0 0 0 0 0 3 0 0 0 0 0 0 0 0 0 
0 8 0 2 0 2 0 5 0 1 0 3 0 0 0 0 0 0 1 0 0 0 3 0 0 0 1 2 0 0 0 0 0 1 0 1 0 7 0 17 1 0 0 1 0 0 0 1 0 0 0 0 3 0 1 0 0 0 0 0 0 0 0 0 1 0 0 0 8 0 0 0 0 0 1 10 0 0 0 0 1 0 0 0 0 0 0 1 0 0 9 1 0 6 0 0 0 0 0 1 
0 0 0 1 0 0 0 39 0 0 0 0 0 0 0 0 0 0 0 1 0 0 0 0 1 0 1 0 0 0 0 0 0 0 0 5 3 3 1 27 1 0 0 0 0 0 0 0 0 0 0 1 3 0 1 2 0 1 0 0 0 0 1 0 0 0 0 0 1 0 0 0 0 0 0 3 0 0 1 0 0 0 1 0 0 0 0 0 0 0 1 0 0 0 0 0 0 0 1 0 
0 0 0 1 2 0 1 0 1 0 0 0 0 1 0 0 0 11 2 0 0 1 0 3 0 0 0 0 0 0 3 0 0 0 2 0 0 0 0 1 0 0 0 0 0 0 0 0 17 0 0 0 0 2 1 0 0 0 0 0 3 1 0 0 0 1 0 1 24 0 1 0 7 4 3 0 0 0 1 2 0 0 0 0 0 0 0 1 0 0 1 0 0 0 0 0 0 0 0 1 
0 0 0 2 1 0 0 0 1 0 0 0 0 0 0 0 0 0 0 0 2 0 0 0 0 0 0 0 0 0 0 0 0 1 0 0 0 0 0 0 3 0 1 0 0 0 0 0 0 1 0 0 1 0 0 0 0 1 8 1 0 0 0 6 0 4 0 0 51 0 8 0 0 0 0 0 0 2 1 0 0 3 0 0 0 0 0 0 0 0 1 0 0 0 0 1 0 0 0 0 
2 0 1 0 0 0 0 11 4 0 0 0 0 1 0 1 0 0 2 0 0 0 0 0 0 2 0 3 0 0 0 0 0 1 0 0 4 9 2 18 3 0 0 0 0 0 0 0 0 0 0 0 2 0 0 3 0 0 0 0 0 0 1 0 0 0 1 0 12 0 0 0 0 0 0 2 0 0 0 0 0 0 0 0 2 0 0 0 0 0 9 0 0 2 2 0 0 0 0 0 
0 1 0 1 0 3 0 15 0 0 0 1 0 0 0 0 0 0 0 1 0 1 0 0 0 0 1 3 0 0 0 0 1 1 0 0 2 9 0 28 0 0 0 1 0 0 0 0 2 0 0 0 8 0 0 0 0 0 0 0 0 1 0 0 0 1 0 0 0 0 1 0 0 0 0 3 0 0 0 1 0 2 0 0 0 0 0 1 0 1 8 0 0 0 0 0 2 0 0 0 
0 1 1 0 0 1 1 6 1 0 0 0 0 2 0 0 0 1 0 1 0 1 1 5 0 0 2 1 0 0 0 0 0 0 0 0 5 11 0 22 1 0 0 0 0 0 0 0 5 0 0 0 7 0 0 1 0 3 0 0 0 0 0 0 0 4 0 1 2 0 0 0 0 0 0 1 0 0 2 0 1 0 0 0 0 0 0 0 0 0 8 0 0 0 0 0 0 0 0 1 
1 1 0 0 0 2 1 25 0 0 0 0 0 0 0 0 0 5 0 1 1 0 0 6 0 0 1 2 0 2 0 0 1 0 0 2 2 4 0 12 1 1 0 0 0 0 0 0 5 1 0 0 0 0 0 2 0 0 0 0 1 0 0 0 0 0 0 0 1 0 0 0 0 2 1 4 0 0 0 1 1 0 0 0 0 0 0 3 0 0 4 0 0 1 0 1 0 0 0 1 
0 2 2 0 0 2 1 0 1 0 0 1 0 4 1 0 0 0 3 0 2 0 0 20 0 0 1 2 0 1 0 0 0 1 0 0 0 2 1 1 1 5 0 0 1 0 0 0 0 0 0 0 1 0 0 0 1 0 1 0 0 0 0 0 0 0 2 0 28 0 1 0 0 0 0 0 1 0 1 0 0 2 0 0 0 0 0 0 0 0 3 1 0 1 0 1 0 0 0 1 
0 0 0 1 0 0 0 7 0 0 0 0 1 2 0 1 0 0 0 0 2 1 0 0 1 0 0 0 0 4 0 0 1 0 2 0 9 6 0 29 1 0 0 0 0 0 0 0 2 1 0 0 1 1 1 1 0 0 2 0 0 0 1 1 0 0 0 0 2 0 0 0 0 0 0 0 2 0 0 0 1 1 0 0 0 0 0 1 1 0 10 0 0 0 0 1 0 0 1 1 
0 2 0 1 0 1 0 7 0 2 0 0 0 0 0 0 0 0 1 0 0 0 1 0 0 0 0 0 0 0 0 0 0 0 0 0 1 0 0 16 2 0 0 0 1 0 0 2 0 0 0 0 1 0 0 0 0 0 2 0 0 0 2 0 1 3 1 0 38 0 1 0 0 0 1 2 0 0 0 1 1 1 0 0 0 0 0 4 0 0 0 0 0 2 1 0 0 0 0 1 
1 0 0 1 0 1 0 14 0 0 0 0 1 0 0 2 0 0 2 0 0 2 2 0 2 1 1 1 0 1 0 0 0 0 0 0 3 8 0 20 0 0 0 0 0 1 0 0 1 0 0 0 7 0 0 3 0 0 0 0 0 0 1 3 0 1 0 0 0 0 1 0 1 0 0 10 0 0 0 0 0 0 0 0 0 0 0 0 0 0 5 0 0 0 0 0 1 1 1 0 
0 3 0 0 0 0 0 0 2 0 0 0 0 2 0 0 0 8 0 0 10 0 0 1 4 3 0 1 1 4 0 0 0 0 0 0 1 6 0 5 1 0 0 0 0 0 0 0 6 0 0 0 2 2 2 0 0 6 1 0 2 3 0 0 0 1 0 0 8 1 0 1 1 0 0 0 0 1 1 0 0 2 0 0 0 0 0 0 0 1 2 0 0 4 0 0 0 0 0 1 
1 0 0 1 0 1 0 23 3 2 0 0 0 0 0 1 0 0 0 0 0 0 1 0 0 0 3 1 0 0 0 0 0 0 0 2 2 9 0 35 0 0 0 0 0 0 0 0 0 0 0 0 0 0 0 2 0 0 0 0 0 0 0 0 0 0 0 0 0 0 0 0 0 0 0 7 0 0 0 0 0 0 0 0 1 0 1 0 0 0 3 0 0 0 0 0 0 1 0 0 
0 0 0 1 0 5 0 1 0 1 1 0 0 0 0 0 3 2 1 1 11 1 0 0 4 3 1 2 0 3 1 0 1 1 1 0 0 2 0 7 7 0 0 0 0 0 0 0 1 0 0 0 0 0 2 1 0 8 4 0 0 0 0 3 0 5 0 0 1 1 3 1 0 1 1 0 0 1 0 0 0 1 1 0 0 0 0 0 0 0 2 0 0 0 2 0 0 0 0 0 
0 0 0 0 0 2 0 5 0 0 0 0 0 0 0 0 0 6 2 0 0 1 0 0 0 0 0 0 0 0 0 0 0 0 0 1 2 0 0 4 1 0 1 0 0 0 0 1 8 0 1 0 0 0 0 1 0 0 9 0 0 1 0 0 0 3 1 1 32 1 5 0 1 1 0 0 0 0 0 1 0 1 0 0 0 0 0 0 0 0 0 1 0 0 1 1 0 1 0 3 
2 0 1 1 0 0 0 0 0 0 0 0 3 1 2 0 1 6 1 2 16 1 0 0 11 0 0 0 0 5 0 0 0 2 0 0 1 1 0 0 0 0 1 0 0 0 0 0 6 0 0 0 3 0 1 0 0 13 1 0 0 1 1 1 0 0 0 0 3 0 1 0 1 0 0 0 0 0 0 1 0 0 3 0 0 0 0 1 0 1 1 0 1 0 0 2 0 0 0 0 
0 2 0 0 0 1 0 17 2 0 0 0 1 4 0 0 0 0 0 0 0 0 2 5 1 0 0 1 0 2 0 0 0 0 1 1 0 0 0 16 1 0 0 0 0 0 0 0 2 0 0 0 0 0 0 2 0 0 0 0 0 0 0 0 0 1 0 0 27 0 0 0 0 0 0 1 0 0 0 1 0 0 0 0 0 0 0 1 0 1 6 0 0 1 0 0 0 0 0 0 
0 0 0 1 0 1 0 32 1 0 0 0 0 0 0 0 0 0 1 0 0 0 0 0 0 0 1 0 0 0 0 0 0 0 1 5 1 8 0 32 0 1 0 0 0 0 0 0 0 0 0 0 0 0 0 0 0 0 0 0 0 1 0 0 0 1 0 0 5 0 0 0 0 0 2 2 0 0 0 0 0 1 0 0 0 0 0 0 0 0 3 0 0 0 0 0 0 0 0 0 
0 2 0 0 1 0 0 1 0 0 0 0 0 0 1 0 0 8 1 0 0 1 0 13 0 0 0 0 0 0 0 0 2 0 0 0 2 2 0 4 0 0 0 1 0 0 1 0 14 0 0 0 2 5 2 0 0 1 0 0 2 0 0 1 0 2 0 0 8 0 1 0 9 1 0 3 1 0 0 1 1 1 0 0 0 0 0 0 0 0 2 2 0 0 0 0 0 0 0 1 
0 0 0 2 0 0 0 11 0 2 0 2 0 1 0 0 1 0 0 0 1 0 0 0 0 0 1 0 0 1 0 0 0 0 0 1 7 8 0 28 0 1 0 0 0 0 0 1 0 0 0 0 0 0 4 2 0 0 0 0 1 0 0 0 0 0 0 0 8 1 2 0 0 0 0 4 0 0 0 0 0 0 0 0 0 0 1 0 0 1 7 0 0 1 0 0 0 0 0 0 
0 5 0 0 0 3 0 2 0 0 0 1 1 1 0 1 0 1 5 2 10 3 0 0 3 0 0 2 3 4 0 0 0 0 2 1 1 2 1 4 2 0 1 0 0 0 0 0 4 0 0 0 4 1 0 0 0 3 1 0 0 0 0 0 0 2 0 2 1 1 0 0 0 0 2 6 0 0 0 0 1 1 1 1 0 0 0 0 0 1 1 0 0 3 0 1 0 0 0 2 
1 0 0 1 0 2 0 14 0 0 0 0 0 0 0 0 0 0 0 1 0 2 1 2 0 0 4 0 0 0 2 0 1 0 0 1 5 9 0 29 2 2 0 0 1 1 1 0 2 0 0 0 3 0 0 1 0 0 0 1 0 0 0 0 0 1 0 0 0 0 0 1 0 0 1 2 0 0 1 0 0 0 0 0 0 0 0 0 0 0 3 1 0 0 0 0 1 0 0 0 
0 1 1 1 0 1 1 13 0 1 0 1 0 0 0 0 0 8 0 0 0 1 0 3 0 0 2 1 0 0 0 0 0 1 0 1 0 2 0 11 1 1 0 0 0 0 0 1 5 0 1 1 2 1 0 4 0 0 0 0 2 0 0 0 0 1 0 1 6 0 1 1 6 2 1 1 1 0 0 1 1 3 0 1 0 0 0 0 0 1 0 0 0 1 1 0 0 0 0 1 
0 1 1 0 0 2 0 17 0 0 0 0 0 0 0 0 0 0 0 0 0 0 0 0 0 0 3 0 0 0 0 0 0 0 0 2 3 6 0 17 0 0 0 0 1 0 0 0 0 0 0 0 0 1 0 4 0 0 0 0 1 0 0 0 1 1 0 0 19 1 0 0 1 1 0 4 0 1 0 0 0 1 0 0 0 1 0 0 0 0 8 0 0 1 0 1 0 0 0 0 
0 2 1 1 0 4 0 5 2 0 0 0 3 1 0 1 0 3 6 1 6 0 0 6 1 0 0 0 0 1 1 0 1 2 0 2 0 1 1 2 1 0 0 0 0 0 0 0 6 0 0 0 0 0 0 0 0 1 0 0 0 1 0 0 0 0 1 0 27 0 0 0 0 2 0 0 0 0 0 2 0 0 2 0 0 0 0 1 0 0 0 0 0 0 0 0 0 1 1 0 
0 1 0 0 0 0 0 27 0 0 0 0 0 0 0 0 0 0 0 0 0 0 0 0 0 0 2 0 0 0 0 0 0 0 0 0 5 8 0 38 0 0 0 0 0 0 0 0 1 0 0 0 1 0 0 2 0 0 0 0 0 1 0 0 1 0 0 0 1 0 0 0 0 0 1 3 0 0 0 0 1 0 0 0 0 0 0 0 0 0 4 0 0 0 0 2 0 0 0 1 
0 0 1 0 0 1 0 27 0 0 0 0 0 0 0 0 0 1 0 0 0 1 2 0 0 0 0 1 0 0 0 0 0 1 0 5 1 9 0 30 0 0 0 0 0 0 0 0 0 0 0 0 1 0 0 3 0 0 0 0 0 0 0 0 0 0 0 0 0 0 0 0 0 1 0 2 0 0 0 1 0 1 0 0 0 0 1 1 0 0 5 1 0 1 0 0 0 0 0 2 
0 1 0 0 0 2 0 1 0 0 1 0 0 0 0 0 0 0 0 0 5 2 2 0 1 0 0 0 0 2 0 0 0 2 0 0 5 15 0 9 2 0 0 1 0 1 0 0 1 0 1 0 8 0 0 0 0 1 2 0 0 0 0 0 0 2 0 0 9 0 1 0 0 0 1 2 1 1 0 2 0 1 0 1 0 0 0 0 0 0 11 0 0 0 1 0 1 0 0 1 
0 0 1 1 0 1 0 15 0 0 0 0 0 1 0 0 0 5 0 2 0 2 0 2 0 0 0 0 0 0 0 0 1 0 0 2 2 3 1 18 0 1 0 0 0 0 0 1 1 0 0 0 3 0 0 3 0 0 0 0 0 0 0 0 0 1 0 0 16 0 0 0 0 1 1 3 0 0 0 0 2 2 0 0 0 0 0 1 0 1 3 0 0 0 1 0 0 0 0 2 
1 12 0 1 0 4 0 5 0 0 0 3 0 1 0 0 0 4 1 0 7 0 0 0 1 0 5 1 1 0 0 0 0 3 1 1 1 2 0 15 1 0 0 0 0 0 0 0 4 1 0 0 0 1 0 1 0 4 0 0 0 0 1 0 0 0 0 0 0 0 0 0 2 1 0 1 0 0 0 1 0 0 1 0 0 0 1 0 0 0 3 0 0 5 0 1 1 0 0 0 
0 1 1 0 0 2 0 1 0 0 1 0 1 2 0 0 1 0 0 0 19 0 0 0 1 0 0 0 0 3 0 0 0 1 0 0 1 4 1 13 0 0 0 0 3 0 0 1 2 0 0 0 5 0 1 0 1 7 0 0 0 0 1 0 0 1 0 0 4 0 0 0 0 0 1 4 2 0 0 0 1 3 1 0 0 0 0 0 0 1 2 1 0 2 1 1 0 0 0 1 
1 0 0 0 0 0 0 0 1 0 0 0 1 1 0 0 1 0 3 2 2 1 0 0 5 0 1 1 0 1 0 0 0 3 0 0 1 1 0 1 0 0 0 0 0 0 0 0 1 0 0 0 0 0 0 0 0 3 1 0 0 0 0 0 0 3 1 0 44 0 8 0 0 0 0 1 0 0 1 0 1 1 0 0 1 0 0 1 0 0 0 0 0 1 0 1 0 0 0 4 
0 0 0 0 0 1 0 0 0 1 0 0 1 3 0 0 0 0 0 0 0 0 0 4 0 1 0 0 0 0 0 2 0 2 1 0 1 1 0 2 0 2 0 0 0 0 0 1 2 0 0 1 0 0 0 0 0 0 0 0 1 2 0 0 1 5 1 0 42 0 3 0 7 0 1 6 0 0 0 1 0 0 0 0 0 0 0 0 0 0 1 0 0 2 0 1 0 0 0 0 
0 0 0 0 0 0 0 25 0 0 0 0 0 0 0 1 0 0 0 0 0 0 2 0 0 0 1 1 0 0 0 0 0 0 0 2 0 7 0 27 0 0 0 0 0 0 0 0 1 1 0 0 4 0 2 1 0 0 0 0 0 0 1 0 0 0 0 0 1 0 0 0 0 0 0 8 1 1 0 0 0 0 0 0 2 0 0 0 0 0 8 0 0 2 0 0 0 0 1 0 
1 1 0 0 0 2 0 2 4 0 0 1 2 0 0 0 0 0 0 0 8 0 0 1 1 1 1 2 0 6 0 1 0 0 0 0 0 0 0 6 5 0 0 0 0 1 0 0 2 0 0 0 0 0 0 1 0 5 3 0 0 1 1 0 0 1 1 0 28 1 4 0 0 0 0 0 0 0 0 0 0 1 1 0 0 0 0 1 0 0 0 0 0 2 0 1 0 0 0 0 
0 1 0 2 0 0 0 7 0 0 0 1 0 1 0 0 0 3 2 0 0 1 0 1 0 1 2 0 0 0 0 0 0 2 0 0 0 3 2 13 0 1 0 0 0 0 0 0 5 0 0 0 3 1 1 0 0 0 0 0 0 0 0 0 0 1 1 1 35 0 0 0 0 1 1 0 0 0 1 0 1 1 0 0 0 0 0 0 0 0 2 0 0 1 0 1 0 0 0 0 
1 0 1 0 1 2 1 1 2 0 0 0 6 0 0 0 0 0 3 0 9 1 0 21 2 1 0 1 0 0 0 0 0 2 3 0 0 2 1 4 1 0 1 0 0 1 0 0 2 0 0 0 0 0 1 0 1 5 2 0 0 0 1 1 0 0 0 0 0 0 0 1 0 2 0 0 0 0 0 0 0 1 1 0 0 0 0 1 0 2 2 1 0 2 0 2 2 1 0 1 
0 3 0 1 0 0 0 18 0 0 0 0 0 0 0 0 0 0 0 0 2 0 0 0 0 0 0 0 0 1 0 2 0 0 0 0 5 11 0 42 0 0 0 0 0 0 1 0 0 0 0 0 0 0 0 3 0 0 0 0 0 0 0 0 0 0 0 0 0 0 0 0 2 0 0 2 0 0 0 0 0 0 0 0 0 0 0 1 0 1 4 0 0 1 0 0 0 0 0 0 
0 0 0 0 1 0 0 9 1 0 0 0 0 1 0 0 0 17 0 0 1 0 1 1 1 0 1 1 0 1 0 0 0 1 0 0 4 1 0 10 2 0 0 0 0 0 0 0 18 0 1 1 1 2 3 0 1 0 1 0 0 3 0 0 0 0 0 1 0 0 0 0 0 3 0 1 0 0 0 5 0 0 0 0 2 0 0 0 0 0 2 0 0 1 0 0 0 0 0 0 
1 1 2 0 0 1 0 23 0 0 0 0 0 0 1 0 1 1 1 0 0 0 1 4 0 0 1 1 0 0 0 0 1 0 0 4 1 8 0 30 0 0 0 0 0 0 0 0 1 0 0 2 1 0 0 2 0 0 0 0 0 0 0 0 0 0 0 0 0 0 0 0 0 0 1 5 0 1 0 0 0 0 0 0 0 1 0 0 0 0 1 0 0 2 0 0 0 0 0 0 
0 1 0 1 0 0 0 23 0 0 1 0 0 0 0 0 0 0 0 0 0 0 1 0 0 1 3 0 0 0 0 0 0 0 0 1 2 10 1 28 0 0 0 0 0 0 0 1 0 0 0 1 4 0 1 1 0 0 0 0 0 0 1 0 0 2 0 0 4 0 0 0 0 0 0 4 0 0 0 1 0 0 0 0 0 0 1 0 0 0 5 0 0 0 0 0 1 0 0 0 
0 1 0 1 0 1 0 2 0 0 0 0 0 1 0 0 0 12 0 0 0 0 0 4 0 0 0 1 0 0 0 0 0 0 0 0 3 2 0 5 0 0 0 0 1 0 0 0 5 0 0 0 1 1 1 0 0 0 1 0 0 1 0 0 0 0 1 0 46 0 1 0 0 0 0 0 0 0 0 4 0 0 0 0 1 0 0 0 0 0 2 0 0 0 0 1 0 0 0 0 
0 0 0 0 0 2 0 3 1 0 0 0 0 0 0 0 1 2 1 0 2 1 1 0 1 1 1 0 0 1 0 0 1 2 1 0 4 4 4 12 0 0 0 0 0 1 0 0 2 0 0 1 8 0 1 0 0 1 0 0 5 0 0 0 0 1 0 0 0 2 2 0 11 0 0 3 1 0 0 0 1 2 0 0 0 0 0 1 0 1 7 0 2 0 0 0 1 0 0 0 
0 2 1 1 1 3 0 0 1 0 0 0 0 0 0 0 0 20 0 0 0 0 1 18 0 0 0 1 0 0 2 1 0 1 0 0 0 1 0 0 1 0 0 0 1 2 0 0 14 0 0 0 4 1 0 0 0 0 1 0 0 0 0 0 0 0 0 0 0 0 0 0 1 6 0 3 0 0 0 1 1 1 0 0 1 0 1 1 0 1 4 0 0 0 0 0 0 1 0 0 
0 1 0 0 1 0 0 5 1 0 0 0 0 0 0 0 0 0 0 0 2 0 0 0 0 0 0 0 0 1 0 1 0 0 0 1 0 2 0 3 0 1 0 0 0 0 0 1 0 0 0 0 1 0 0 0 0 0 0 0 0 0 0 0 0 3 2 0 58 0 1 0 0 0 0 6 0 0 0 0 0 0 0 0 0 0 0 1 0 0 5 0 0 0 0 2 1 0 0 0 
0 2 0 0 0 3 0 0 0 0 0 0 1 3 0 0 0 0 4 1 2 0 0 0 5 0 0 2 0 0 0 0 0 2 2 0 0 2 1 2 3 1 0 0 0 1 0 0 0 0 1 0 0 0 0 0 0 1 2 0 0 0 1 1 0 2 0 0 40 2 2 0 0 0 0 0 0 0 0 0 1 2 0 0 1 0 0 0 1 1 2 0 0 2 0 0 0 0 0 1 
1 2 0 2 0 2 0 13 0 2 0 0 0 0 0 1 0 3 0 0 1 0 0 0 1 1 3 0 0 0 0 0 0 0 0 0 2 9 2 22 0 0 0 0 0 0 0 1 0 0 0 0 2 1 0 4 0 2 0 0 0 0 0 1 0 1 0 0 0 1 0 1 0 0 0 9 0 0 1 1 0 1 0 0 0 0 0 0 0 1 4 0 0 0 1 0 1 0 0 0 
0 0 0 2 0 1 0 22 0 1 0 0 0 1 0 0 0 1 0 0 0 0 1 0 0 0 3 1 0 0 0 0 0 0 0 3 1 7 1 28 0 0 0 1 0 0 0 0 1 0 0 0 0 0 0 6 0 0 0 0 0 0 0 0 0 0 0 0 0 0 0 0 0 2 0 7 0 0 0 0 0 0 0 0 1 0 0 0 0 2 7 0 0 0 0 0 0 0 0 0 
0 0 0 0 1 2 0 1 2 1 0 0 0 0 0 0 0 5 2 0 1 0 1 1 0 0 0 0 0 1 0 0 0 0 0 0 0 1 0 0 1 0 0 0 0 0 0 0 12 0 0 0 0 0 1 1 0 4 1 0 0 1 0 0 0 6 1 0 40 0 4 0 0 0 1 0 0 0 1 4 1 1 0 0 0 0 0 0 0 0 0 0 0 0 0 0 0 1 0 0 
0 0 1 5 0 1 0 7 0 1 0 0 3 0 0 0 0 2 0 1 0 0 4 0 0 0 2 0 0 0 0 1 0 1 0 1 1 5 0 17 0 0 0 0 0 0 0 1 1 0 0 0 7 0 1 0 0 0 1 0 0 3 2 0 0 0 0 0 9 0 0 0 1 0 0 12 0 0 0 1 1 0 0 0 0 0 0 0 0 1 5 0 0 0 0 0 0 0 0 1 
0 0 0 0 0 1 0 17 0 0 0 0 0 0 0 1 0 0 0 0 0 0 0 0 0 0 2 1 0 1 0 0 0 0 0 2 4 10 0 39 1 0 0 0 0 0 0 0 0 0 0 1 3 0 1 0 0 0 1 1 0 0 0 0 1 1 0 0 1 0 0 0 0 0 0 1 0 0 0 0 0 0 0 0 0 0 0 0 0 0 6 0 1 0 0 0 1 1 0 1 
0 3 0 2 0 0 0 10 0 1 0 0 0 1 0 0 1 1 0 0 2 0 1 0 1 0 0 1 0 2 0 1 0 0 1 0 7 8 0 23 0 1 0 0 0 0 1 0 0 2 0 3 5 0 1 2 0 4 0 0 0 0 1 0 0 0 0 0 0 0 0 0 0 0 0 0 0 1 0 1 0 1 0 0 0 0 0 0 0 0 4 0 0 4 0 2 0 0 1 0 
1 2 0 2 0 1 0 24 0 0 0 0 0 0 0 0 0 0 0 0 0 0 0 0 0 0 3 1 0 0 0 0 0 0 1 2 2 12 0 25 0 0 0 0 0 0 0 0 0 0 0 0 1 0 2 3 0 0 0 0 0 0 1 0 0 0 0 0 3 0 0 0 1 0 0 0 0 0 1 0 0 0 1 0 0 0 0 0 0 3 6 0 0 1 0 0 0 0 0 1 
0 0 0 0 0 0 0 2 0 1 0 0 0 3 0 0 0 1 0 0 2 0 1 0 0 0 1 0 0 0 1 0 0 0 1 2 2 4 0 15 0 0 0 0 0 0 0 0 0 0 0 0 2 0 0 0 0 1 0 0 0 0 0 0 0 0 1 0 38 0 2 0 0 1 0 7 0 0 0 0 2 1 2 0 0 0 1 0 0 0 4 0 0 1 0 0 1 0 0 0 
0 2 0 1 0 0 0 0 1 0 0 0 1 0 0 0 0 16 1 4 0 0 0 1 0 2 5 0 0 1 0 0 0 0 0 0 0 1 0 7 1 0 0 0 0 0 0 0 4 0 1 0 4 5 0 0 0 0 4 0 7 0 0 0 0 1 0 0 7 0 3 0 6 0 0 0 1 0 0 0 0 0 1 0 0 0 0 0 0 0 8 0 0 4 0 0 0 0 0 0 
0 0 0 0 0 0 0 3 2 0 0 0 2 0 0 1 0 0 2 2 0 0 0 8 0 3 0 0 0 1 0 0 0 0 0 1 0 8 0 14 2 0 1 0 0 0 0 0 0 1 0 1 3 1 0 0 0 1 1 0 0 0 0 1 0 1 1 0 24 0 0 2 0 0 0 1 0 0 2 0 1 0 0 0 0 0 1 1 1 3 2 0 0 0 0 1 0 0 0 0 
0 3 1 0 0 1 0 0 1 0 0 0 0 0 0 0 0 0 1 1 7 4 0 0 3 0 1 1 0 2 0 0 1 1 0 0 0 6 0 5 2 0 0 1 1 0 0 0 0 2 0 0 1 0 0 0 0 2 4 0 0 0 2 3 0 2 0 0 10 1 9 0 0 0 0 7 1 0 0 0 2 2 0 0 1 0 0 0 0 0 3 1 0 0 0 1 1 0 0 2 
0 0 1 0 0 2 0 28 0 0 0 2 0 0 0 1 0 7 0 0 0 0 0 0 0 0 3 0 0 1 0 0 0 0 2 1 1 4 0 24 0 0 0 0 0 1 0 0 1 0 0 0 2 2 0 2 0 0 0 0 0 0 0 0 1 0 0 0 1 0 0 0 2 1 0 2 0 0 1 0 0 2 0 0 0 0 0 0 1 1 3 0 0 0 0 0 0 0 0 0 
0 4 0 1 0 1 0 11 0 0 0 0 1 0 0 0 0 0 2 0 6 1 1 2 0 1 0 0 0 1 0 0 0 1 0 0 1 11 0 17 0 0 0 0 0 0 2 0 1 2 0 0 2 0 0 3 0 4 0 0 0 0 0 1 0 2 0 0 10 0 2 0 0 0 0 3 0 0 0 0 0 0 1 0 0 0 0 0 0 0 2 0 0 0 0 2 1 0 0 0 
0 5 1 1 1 0 0 2 3 1 0 3 2 1 0 1 0 0 1 0 4 0 1 0 2 0 0 1 0 2 0 0 0 0 0 0 1 7 0 10 2 0 0 0 0 0 1 0 0 2 0 0 2 0 0 0 1 1 0 0 0 0 1 1 0 2 0 0 19 0 1 0 0 0 0 0 2 0 1 0 1 0 1 0 0 0 2 0 0 0 4 0 0 5 0 0 0 1 0 0 
1 1 0 3 0 3 1 4 2 0 0 0 0 0 0 0 1 3 1 0 4 0 0 19 2 1 1 0 1 1 0 0 0 2 2 0 2 3 1 7 0 0 0 1 0 0 1 1 5 0 0 0 1 1 0 0 0 3 0 0 1 0 0 0 1 1 0 0 0 1 1 0 1 0 0 4 0 0 0 0 0 2 0 0 0 0 0 2 0 0 2 1 0 1 0 0 2 0 0 1 
1 0 0 1 0 0 0 10 1 0 0 0 0 0 0 0 0 0 0 0 0 0 1 0 0 1 2 0 0 1 0 0 0 0 0 0 5 3 0 16 1 0 0 0 0 0 0 0 0 0 0 2 2 1 0 1 0 0 0 0 0 0 1 0 0 4 0 1 32 0 1 0 0 0 0 6 0 0 0 0 1 2 0 0 0 0 0 0 0 0 2 1 0 0 0 0 0 0 0 0 
2 3 0 1 0 2 0 16 0 0 0 0 1 0 0 1 0 7 0 3 2 0 0 0 0 0 3 3 2 0 0 0 0 0 1 1 0 3 0 9 4 0 0 0 0 0 0 0 6 0 2 0 1 3 1 1 0 1 0 0 1 0 0 0 1 2 0 2 3 0 0 0 4 1 0 0 0 0 0 1 1 1 0 0 0 0 0 0 0 0 1 0 0 2 0 0 0 0 1 0 
1 1 1 0 0 0 0 16 0 1 0 0 0 0 0 0 0 0 0 0 0 0 0 0 0 0 1 0 0 0 0 0 0 1 1 0 4 7 2 29 1 1 0 0 0 0 0 0 0 0 1 0 3 0 0 3 1 1 2 0 0 0 0 0 0 0 0 0 6 0 1 0 0 0 1 0 0 1 0 1 0 0 0 0 0 0 0 1 2 0 6 0 0 1 1 1 0 0 0 0 
0 6 0 0 0 0 0 21 0 0 0 0 0 0 0 0 0 1 2 0 0 1 3 1 0 0 3 0 0 0 0 0 1 0 0 0 1 4 0 28 0 0 0 1 0 0 0 0 0 1 0 0 1 0 0 4 0 0 0 0 0 0 0 0 0 0 0 0 2 0 1 0 0 1 0 3 0 0 0 0 0 3 0 1 0 0 0 0 0 2 5 0 0 0 0 0 0 0 1 2 
0 0 1 0 0 2 0 20 0 0 0 0 0 0 1 0 0 0 0 0 1 0 0 12 0 0 0 0 0 1 0 0 0 0 1 2 2 2 0 9 1 0 0 0 0 0 0 0 0 0 1 0 1 0 1 3 0 0 0 0 0 0 0 0 1 0 1 0 29 0 2 0 0 0 0 1 0 0 1 0 0 0 0 0 0 0 0 0 0 0 2 0 0 0 0 1 0 0 0 1 
0 2 1 2 0 1 0 10 0 1 1 0 2 1 1 0 2 1 1 1 6 0 0 3 1 0 3 3 0 1 0 0 2 0 0 1 1 10 0 12 2 0 0 0 0 0 0 0 1 1 0 0 2 0 0 1 0 1 2 0 0 0 0 0 0 0 0 0 3 1 0 0 0 0 1 3 0 0 1 0 1 0 0 0 0 0 0 1 0 0 3 0 0 4 0 0 0 0 0 2 
0 10 0 0 0 0 0 7 0 0 0 0 0 0 0 0 0 7 2 0 1 0 0 2 0 0 0 0 0 0 0 2 0 0 2 0 4 6 0 15 1 0 0 0 1 0 2 0 2 2 0 0 2 2 0 0 0 0 0 0 0 1 1 1 1 1 0 0 1 0 1 0 2 0 0 8 0 0 0 0 0 0 0 0 0 1 0 0 0 0 5 0 0 5 0 0 0 1 0 1 
0 2 1 2 0 0 0 25 0 0 0 1 1 0 0 0 0 3 0 0 1 0 1 0 0 0 1 0 0 0 0 0 0 0 0 2 1 5 0 24 1 0 0 0 0 0 0 0 1 0 0 1 0 0 0 3 1 0 0 0 0 1 0 0 0 0 0 0 5 0 1 0 0 0 0 9 0 0 0 0 1 0 0 0 0 0 0 0 0 0 3 0 0 2 1 0 0 0 0 0 
0 0 0 2 0 0 0 16 0 0 1 0 0 0 0 0 0 0 2 0 0 1 0 0 0 0 0 3 0 0 0 0 0 0 0 2 0 1 0 3 3 0 0 0 0 0 0 0 2 0 0 0 1 0 0 0 0 0 0 0 0 1 0 0 0 2 0 0 42 0 6 0 0 0 0 1 0 0 0 1 1 2 0 0 0 0 1 0 0 0 2 0 0 1 0 1 0 0 1 1 
0 3 0 2 0 1 1 20 0 0 0 0 0 0 0 0 0 0 0 0 0 0 0 0 0 0 0 0 0 0 0 0 0 1 0 4 1 5 0 20 0 0 0 0 0 0 0 0 0 0 1 0 2 0 0 7 1 0 0 0 0 0 0 0 0 2 0 0 17 0 3 0 0 0 0 0 0 0 0 0 0 0 0 0 0 0 0 0 0 0 7 0 0 1 1 0 0 0 0 0 
0 0 0 1 0 0 0 23 0 0 1 0 0 0 0 0 2 0 0 0 0 0 3 0 0 1 2 0 0 0 0 0 0 0 0 1 3 5 0 20 0 0 0 1 0 0 0 0 0 0 0 0 2 0 1 5 0 1 0 0 0 0 0 0 0 1 0 0 8 0 0 0 0 1 0 5 1 0 0 0 0 1 0 0 1 2 0 0 0 0 7 0 0 0 0 0 0 0 1 0 
0 3 1 0 0 5 0 3 1 1 1 4 1 1 2 1 0 1 0 2 14 1 0 3 3 1 2 1 1 4 0 0 0 2 1 1 2 0 0 5 0 1 1 0 0 1 0 0 4 1 0 0 0 1 0 0 0 5 0 0 0 0 0 1 0 2 0 0 0 0 0 0 2 0 0 0 0 0 0 0 1 0 2 0 0 0 0 1 0 1 1 0 2 4 1 0 0 0 0 0 
0 0 1 4 0 2 0 6 0 2 0 0 0 0 0 0 2 0 1 0 0 1 2 0 0 1 2 2 0 0 0 0 0 0 0 0 4 10 0 20 2 0 0 1 0 0 0 0 3 0 1 0 3 0 1 0 1 1 0 0 0 0 0 1 0 0 0 0 0 0 0 0 0 0 0 5 0 0 0 1 2 1 1 1 0 0 1 1 0 0 9 0 0 0 0 1 1 0 1 1 
0 3 0 2 1 5 0 2 1 1 0 0 1 2 0 1 1 0 0 0 15 3 0 0 7 1 0 1 0 5 0 0 1 1 0 0 0 1 0 1 2 1 2 0 0 0 0 1 1 0 0 0 4 0 1 0 0 4 2 0 0 0 1 2 0 1 0 0 6 0 2 0 0 0 1 1 0 0 0 0 2 1 1 0 0 0 0 0 0 0 4 1 0 1 0 2 0 0 0 0 
0 0 0 1 2 0 0 14 0 0 0 0 1 1 0 1 0 1 3 0 5 1 0 1 5 0 2 0 0 2 0 0 0 0 0 0 2 5 0 28 0 0 0 0 0 0 0 2 3 0 0 0 1 0 0 2 0 3 0 0 0 1 0 1 0 0 0 0 0 0 1 2 0 0 0 2 0 0 0 0 0 2 0 0 0 0 0 0 0 0 2 0 0 0 0 0 0 0 1 2 
0 1 0 1 0 3 0 14 0 0 1 0 1 0 0 0 0 2 0 2 0 1 0 0 0 0 1 0 0 0 0 0 1 0 0 3 3 7 0 23 0 1 0 0 0 0 0 0 3 0 0 0 5 1 0 3 0 0 0 0 1 1 0 2 0 1 0 0 2 0 0 0 2 0 0 2 0 0 0 0 0 1 0 1 0 0 1 0 0 1 6 1 0 1 0 0 0 0 0 0 
0 0 0 0 0 10 0 1 0 0 1 0 1 0 1 0 0 6 2 0 9 3 0 2 4 0 2 1 1 3 0 0 0 3 1 0 1 1 0 7 3 0 0 0 0 0 0 1 3 1 1 0 1 1 0 0 0 6 1 1 0 0 1 0 0 2 0 0 1 0 0 0 0 1 0 3 1 0 0 1 1 0 3 0 0 0 1 0 0 1 0 0 0 1 0 2 0 0 0 2 
1 2 0 0 0 1 0 0 0 1 1 0 0 0 0 0 0 6 0 0 0 0 3 0 0 0 0 4 0 0 1 0 0 0 0 0 4 7 0 9 2 0 0 0 0 0 0 0 10 0 0 1 4 2 0 1 0 0 1 0 2 0 0 1 0 1 0 0 7 1 4 0 1 0 0 4 0 0 1 0 1 4 0 0 1 0 0 0 1 0 7 0 0 2 0 0 1 0 0 0 
1 0 0 0 0 2 0 8 0 1 1 0 0 0 0 0 0 8 0 1 3 2 1 1 1 0 0 0 0 0 1 0 0 0 0 2 2 4 0 18 0 0 0 1 2 0 0 0 7 0 0 0 1 1 1 1 0 0 0 0 1 2 0 0 0 0 0 0 2 1 0 0 0 2 0 9 0 0 0 1 1 1 0 1 0 0 1 0 0 0 5 0 0 0 0 1 0 0 0 1 
0 0 0 2 0 0 0 11 1 2 0 0 1 2 0 0 1 2 0 0 4 0 0 0 0 2 2 1 0 2 1 0 0 0 1 1 3 3 1 19 1 1 0 0 0 0 0 1 1 0 0 0 3 1 0 2 0 7 0 0 0 0 0 2 1 1 0 0 0 0 1 0 0 1 0 2 0 0 0 0 1 0 1 0 1 0 0 0 0 0 3 2 0 2 1 0 0 0 1 1 
1 1 1 0 1 0 0 15 0 0 0 0 0 0 0 0 0 2 2 0 0 0 3 0 0 0 1 0 0 0 0 0 0 0 2 1 3 8 3 31 0 0 0 0 0 0 0 1 2 0 0 1 2 0 0 1 0 1 0 0 0 0 0 0 0 0 0 0 0 0 0 0 2 0 0 3 0 0 1 0 1 0 0 0 0 0 0 0 0 2 6 0 0 1 0 0 0 0 0 1 
1 15 0 2 0 0 0 8 0 0 0 0 0 0 0 1 0 1 0 0 0 0 0 0 0 0 1 0 0 1 0 0 0 0 0 0 3 9 1 18 1 0 0 0 0 0 2 0 5 0 0 0 4 0 1 1 1 0 1 0 0 0 0 0 0 2 0 0 7 1 2 0 0 0 0 0 1 0 0 0 1 0 0 0 0 0 1 0 0 2 2 0 0 3 0 0 1 0 0 0 
0 0 0 2 0 0 0 27 0 0 0 0 0 0 0 0 0 0 0 0 0 1 2 0 0 0 1 0 0 0 0 0 0 1 0 3 2 3 0 26 0 0 0 1 0 1 0 0 0 0 0 0 3 0 0 2 0 0 1 0 0 0 1 0 1 0 0 0 0 0 0 0 0 0 1 17 0 0 0 0 0 0 0 0 0 0 0 0 0 0 4 0 0 0 0 0 0 0 0 0 
0 0 0 1 0 2 0 11 0 1 0 0 0 0 0 0 0 3 1 0 0 0 1 0 0 1 0 1 0 0 0 0 0 0 1 2 3 6 0 20 0 0 0 0 0 0 1 0 1 0 0 0 2 2 0 3 0 0 0 0 1 0 0 0 1 2 0 0 19 0 1 0 5 0 0 2 0 0 0 0 2 0 0 0 0 0 0 0 0 1 2 0 0 1 0 0 0 0 0 0 
0 1 0 0 0 1 0 10 0 0 0 0 1 0 0 0 0 1 0 0 0 0 0 9 0 0 0 1 0 0 0 2 0 0 0 1 3 6 0 16 0 1 0 0 0 0 0 1 1 0 0 1 3 1 0 1 0 0 1 1 0 0 1 0 0 1 0 1 25 0 0 1 0 0 0 4 0 0 0 0 0 0 0 0 0 0 0 0 0 0 3 0 0 1 0 0 0 0 0 0 
0 0 0 0 1 0 0 16 0 0 0 0 0 1 0 0 0 7 1 0 0 0 0 4 0 1 1 1 0 0 1 0 0 0 0 2 1 2 0 16 1 2 0 0 0 0 0 0 12 0 0 1 0 1 0 0 0 0 1 0 0 1 0 0 1 2 0 0 11 0 0 0 0 0 0 2 1 0 1 0 0 1 0 0 0 0 0 1 0 1 1 0 0 2 0 1 0 1 0 0 
0 2 0 0 0 0 0 11 0 0 0 1 0 1 0 0 0 0 0 1 3 0 1 0 1 0 1 0 0 1 0 0 0 1 0 3 6 7 0 23 1 1 0 0 0 0 0 0 0 0 0 0 1 0 0 0 0 1 0 0 0 0 0 0 0 0 0 0 19 0 2 0 0 0 0 3 0 0 0 0 1 0 0 0 1 0 1 0 1 0 2 0 0 0 1 0 1 0 0 1 
0 5 1 2 0 0 1 0 0 0 0 0 0 0 0 0 0 1 0 0 0 0 0 12 0 0 1 1 0 0 1 0 0 0 0 0 0 0 0 2 1 0 0 0 0 0 0 1 16 1 0 0 0 1 0 0 0 1 2 0 0 2 0 0 0 3 1 0 35 1 0 0 0 1 0 1 0 0 0 0 0 2 0 0 0 0 0 0 0 0 1 0 0 1 0 1 1 0 0 0 
1 4 0 0 0 1 0 2 0 1 1 0 0 1 1 0 0 7 0 0 0 0 0 0 0 1 2 4 0 0 0 1 1 0 0 0 4 4 1 6 4 0 1 0 0 0 0 0 6 0 0 0 1 1 0 0 0 2 1 0 0 0 0 3 0 5 0 0 17 1 0 0 0 1 1 4 0 0 0 0 1 0 0 0 0 0 0 0 0 0 3 0 0 3 0 0 2 0 0 0 
0 0 0 0 0 1 0 7 0 0 0 0 2 3 0 1 0 8 0 1 1 3 0 0 2 0 1 0 0 1 0 0 0 3 1 0 3 3 1 11 1 0 2 0 1 0 0 0 7 1 0 0 2 2 0 0 0 2 1 0 0 2 1 5 0 1 0 0 0 0 0 0 0 2 1 1 0 0 0 0 2 0 1 0 1 1 0 2 0 1 2 1 1 2 1 0 0 0 0 0 
2 0 1 0 2 4 0 2 0 2 1 0 3 0 0 0 0 9 1 0 6 0 0 0 6 0 1 3 0 1 2 0 0 0 0 2 2 2 1 0 2 1 0 0 0 0 0 0 7 1 0 0 3 1 1 0 0 5 0 1 0 3 0 3 0 1 0 0 0 2 0 0 0 2 1 5 0 0 1 1 2 1 0 1 0 0 0 1 0 0 0 0 1 0 0 0 0 0 0 0 
1 0 0 2 0 2 1 13 0 0 1 0 0 0 0 0 1 1 1 0 1 1 1 2 0 0 3 1 0 1 0 0 2 0 0 0 4 10 0 26 0 0 0 0 0 0 0 0 5 0 0 0 4 0 1 2 0 0 1 0 0 0 0 1 0 0 0 0 0 0 1 0 0 0 0 4 1 0 0 0 0 0 0 0 0 0 0 0 0 0 3 0 0 0 0 0 1 0 0 1 
0 0 0 2 0 0 0 3 0 0 1 0 1 0 0 0 0 0 0 0 0 1 3 0 0 0 0 1 0 1 0 0 2 3 0 0 2 10 2 10 1 0 0 0 0 1 0 0 0 0 0 1 5 0 0 0 0 0 0 0 0 0 1 0 1 0 0 0 28 0 0 0 0 0 0 5 0 0 0 0 1 0 1 0 1 1 0 0 0 0 10 0 0 0 0 1 0 0 0 0 
0 1 0 0 0 0 1 3 0 0 0 0 0 2 0 0 0 0 0 0 0 0 1 19 0 1 1 0 0 0 0 0 1 0 1 0 4 6 0 20 1 4 0 1 0 0 1 0 0 0 0 0 1 0 0 0 0 0 1 0 2 0 0 0 0 2 1 0 12 0 0 0 3 0 0 0 0 0 0 0 1 1 0 0 0 0 0 0 0 1 6 0 0 0 0 0 0 1 0 0 
1 2 0 0 2 6 0 1 3 0 0 0 3 1 0 0 0 7 4 1 8 0 0 4 4 0 0 4 0 2 0 0 0 2 0 0 0 3 0 3 0 1 0 0 2 0 0 1 8 1 0 0 0 2 0 0 0 5 0 0 0 0 0 0 0 0 0 0 4 2 0 0 0 0 0 1 0 0 0 2 0 1 0 0 0 0 0 0 0 0 0 0 0 4 1 2 1 0 0 1 
0 0 0 0 0 0 0 31 0 1 0 0 1 0 0 0 0 0 0 0 4 0 0 0 4 1 0 0 0 1 0 0 0 0 0 2 1 7 0 25 0 0 0 0 0 0 0 1 0 0 0 1 2 0 0 0 0 0 0 0 3 0 1 0 0 0 0 0 1 0 0 0 1 0 0 6 0 0 0 0 0 0 0 0 0 0 0 0 0 1 3 0 0 1 0 0 1 0 0 0 
1 0 1 2 0 1 0 8 3 0 0 0 0 0 0 0 0 0 2 0 8 1 0 0 1 2 0 1 0 0 0 0 1 0 1 0 4 14 0 23 0 0 0 0 1 0 0 0 0 0 0 1 5 0 0 1 0 1 0 0 0 0 1 0 0 2 0 0 0 0 0 0 0 1 0 0 1 0 0 0 0 0 1 0 0 0 0 0 0 1 6 0 0 1 1 0 0 0 0 2 
0 4 1 2 0 1 0 8 1 0 0 0 0 0 0 0 0 5 0 0 4 0 1 0 1 0 1 0 0 0 0 0 0 0 0 1 1 5 0 4 1 0 0 0 1 0 0 1 4 0 0 0 1 1 1 5 0 0 1 1 0 0 3 0 1 3 0 0 10 0 1 0 0 0 0 3 0 0 0 0 0 4 0 0 0 0 0 1 0 0 4 0 1 6 0 0 3 1 0 2 
0 4 0 0 0 0 0 3 0 0 0 0 2 1 0 1 0 0 3 0 6 0 0 10 1 0 3 0 0 0 1 2 0 0 1 0 3 5 1 14 0 0 0 0 1 0 0 0 1 1 0 0 2 0 1 1 0 1 2 0 0 0 0 1 0 0 0 1 3 0 1 0 0 0 1 0 0 0 0 1 0 3 0 0 0 0 0 0 0 0 4 2 1 4 0 0 0 0 1 6 
1 0 1 1 0 2 0 22 1 1 0 0 0 0 0 0 1 0 0 0 2 0 2 0 1 0 1 0 0 1 1 0 0 0 1 2 1 1 0 14 1 0 0 1 2 0 0 0 0 0 0 0 0 0 0 0 0 5 1 0 0 0 1 1 0 0 0 0 4 0 3 0 0 0 0 18 0 0 0 0 0 0 1 0 0 1 0 0 0 0 0 0 0 1 0 1 0 0 0 2 
0 1 0 1 0 3 0 13 1 2 0 0 0 1 0 0 0 2 0 1 0 0 0 1 0 0 1 3 0 0 1 0 0 6 0 1 4 3 0 17 2 0 0 0 0 0 0 1 1 0 0 0 0 1 0 2 0 0 1 0 0 1 0 0 0 3 0 0 9 0 3 0 0 0 1 4 0 0 1 1 0 1 0 0 0 0 0 0 0 1 1 0 0 2 1 0 0 0 0 1 
1 0 0 2 0 0 0 11 0 2 1 0 1 1 0 0 0 0 1 0 0 0 1 3 0 0 1 0 0 0 0 0 0 0 0 1 4 4 1 14 0 1 0 0 0 1 0 0 0 0 0 0 0 0 0 2 0 0 0 0 0 0 0 0 1 0 0 0 28 0 0 0 2 0 0 5 1 0 1 0 1 0 1 1 0 1 0 1 0 0 3 0 0 1 0 0 0 0 0 0 
0 2 1 0 0 5 1 0 5 1 0 1 3 4 0 1 1 1 8 2 1 3 1 3 0 0 0 1 0 0 0 0 0 2 4 0 0 0 1 1 2 0 1 0 0 0 0 0 5 0 0 1 1 0 0 0 0 0 0 0 0 0 0 3 0 6 0 0 10 0 1 0 0 1 0 1 0 1 0 1 2 2 1 0 1 0 1 0 0 1 0 0 0 3 0 0 0 1 0 1 
0 4 0 3 0 1 0 3 0 0 0 2 0 0 0 0 0 1 0 2 0 1 0 1 0 0 5 0 0 0 1 0 0 0 1 0 4 18 2 10 3 1 1 0 1 0 0 0 2 1 0 2 7 0 1 0 1 0 1 0 0 0 0 1 0 2 0 0 0 2 0 0 0 0 0 0 0 0 0 0 0 0 0 0 0 0 0 0 0 0 9 1 0 3 2 0 0 0 0 0 
2 1 0 2 0 2 0 14 0 0 0 0 0 1 0 0 1 0 1 1 0 1 1 0 0 0 0 5 0 0 0 0 1 0 0 1 2 8 1 14 4 0 0 1 0 0 0 0 0 0 0 0 3 0 2 1 2 0 1 0 0 1 0 1 0 0 0 0 2 0 3 0 0 0 0 2 0 0 0 1 0 1 0 0 0 0 0 0 0 0 10 1 0 3 0 0 1 1 0 0 
0 3 0 1 0 2 0 4 0 1 0 0 0 0 0 0 0 0 0 1 1 0 2 0 0 0 1 1 1 0 0 0 0 0 1 2 2 6 1 33 0 0 0 0 2 0 0 0 0 0 0 0 4 0 1 4 1 0 0 0 0 0 0 0 1 1 0 1 0 0 0 0 0 0 2 10 1 0 0 0 0 1 1 1 0 0 0 0 1 0 3 0 0 0 0 0 0 0 1 1 
1 0 0 1 1 0 0 12 1 0 0 0 0 1 0 0 0 5 3 0 0 0 1 0 1 0 2 1 0 0 1 1 0 0 1 1 1 6 0 18 0 0 0 0 0 0 0 0 11 0 0 0 1 1 2 4 0 0 0 0 0 1 1 0 0 1 0 1 2 0 1 0 0 1 0 4 0 1 0 2 1 0 0 0 0 0 0 1 0 0 3 0 0 0 1 0 0 1 0 0 
0 1 1 1 0 0 0 2 1 0 1 0 0 1 0 0 0 3 1 2 2 1 0 0 0 0 0 0 0 2 0 0 0 6 0 1 0 2 1 4 0 1 1 0 0 0 0 0 4 0 0 0 3 0 0 0 0 1 0 0 0 1 0 1 0 1 0 0 39 0 3 0 0 1 0 0 0 0 0 3 1 0 1 0 1 0 0 0 0 1 3 0 0 0 0 0 0 0 0 1 
0 0 0 1 1 0 0 2 1 0 0 0 0 0 0 0 0 22 2 0 1 1 0 1 0 0 0 0 0 0 1 0 0 0 0 0 1 1 0 3 0 0 0 0 0 0 0 0 25 0 0 0 0 4 1 0 0 3 0 0 4 1 1 0 0 0 0 3 0 0 0 0 6 6 1 1 0 0 0 0 2 0 0 0 0 0 0 0 0 0 2 1 0 0 0 0 1 0 0 0 
1 0 0 0 0 0 0 18 0 0 0 0 0 1 0 0 0 0 2 1 1 0 0 24 0 0 0 0 0 0 0 0 0 1 0 0 0 3 0 11 0 1 0 0 0 0 0 1 0 0 0 0 2 0 1 1 0 0 1 0 0 0 0 0 0 1 1 1 8 0 1 1 0 0 1 6 0 0 1 0 0 1 0 0 2 0 0 1 0 0 2 0 0 0 0 0 1 0 1 1 
0 3 0 0 0 4 0 15 1 0 1 0 1 0 0 2 0 0 1 1 2 0 2 0 0 0 4 2 0 2 0 0 0 1 1 1 2 6 0 21 0 0 0 0 0 0 0 0 3 0 0 0 1 0 0 0 1 0 0 1 0 0 1 0 0 0 0 0 0 0 0 0 0 0 1 5 2 0 0 0 0 0 0 0 0 0 0 1 2 0 1 0 0 6 0 0 0 0 0 2 
0 0 0 0 0 1 0 6 3 0 0 0 0 0 0 0 0 1 1 0 0 3 0 0 0 1 0 0 0 1 0 0 0 2 0 1 4 10 0 19 0 0 0 0 0 1 0 0 3 0 0 2 1 0 2 1 0 0 0 0 0 0 0 0 0 1 1 0 14 0 0 1 1 2 0 1 0 0 0 0 0 3 0 0 0 0 0 1 0 0 8 0 0 0 1 1 1 0 0 1 
1 0 0 4 0 1 0 11 0 4 0 0 0 0 0 0 0 0 0 3 0 0 0 0 0 2 2 0 0 0 1 0 0 1 0 2 3 8 0 29 0 0 0 0 0 1 0 0 0 0 0 0 5 0 2 2 0 0 0 0 0 0 0 0 0 1 0 0 0 0 0 0 0 0 0 3 0 0 2 0 2 0 0 1 1 0 0 0 0 0 2 0 0 1 0 0 0 1 1 3 
0 0 0 1 0 1 0 2 0 0 0 0 0 0 0 0 0 10 0 0 0 0 0 6 2 0 0 1 0 0 1 0 0 1 0 0 0 3 1 7 4 2 1 0 0 0 0 0 11 1 0 0 1 1 0 0 0 0 3 0 1 1 0 0 0 0 3 0 22 0 4 1 1 0 0 0 0 0 0 2 0 0 0 0 0 0 0 0 0 0 5 0 0 0 0 0 0 0 0 0 
1 1 0 1 0 1 0 10 0 0 0 0 0 0 0 0 0 0 0 0 0 1 0 3 0 0 3 1 0 0 0 1 0 0 0 0 5 8 1 31 0 0 0 0 0 0 0 0 1 0 0 2 2 0 1 0 0 0 0 0 1 0 0 2 1 0 1 0 1 0 0 0 4 0 0 3 1 0 0 0 1 0 0 0 0 1 0 0 0 0 8 0 0 1 0 0 0 0 0 1 
2 2 1 2 0 0 0 3 0 1 0 1 0 0 0 1 0 1 2 0 0 0 0 1 0 2 2 4 0 0 0 0 0 2 1 0 7 5 2 11 0 0 1 0 0 0 0 1 4 2 0 1 3 0 1 0 1 0 1 0 0 0 1 1 2 0 0 0 0 0 0 0 0 0 0 1 1 1 0 0 1 1 0 0 2 1 1 0 0 0 9 0 0 5 1 1 2 0 0 1 
0 0 0 0 1 1 0 15 1 0 0 0 0 0 0 0 0 12 1 0 0 0 0 0 0 0 1 1 1 0 2 0 1 0 0 0 0 4 0 19 2 1 0 0 2 0 1 1 13 0 0 0 0 3 0 0 0 0 2 0 1 0 0 0 0 0 0 0 2 0 1 0 3 1 0 0 0 0 0 0 1 0 0 0 0 0 0 1 0 0 2 2 0 0 0 0 0 0 0 1 
0 1 0 0 1 2 0 26 0 0 0 0 1 0 0 0 0 0 0 1 3 0 0 0 1 0 1 1 0 1 0 0 0 1 0 1 0 6 0 28 0 0 0 0 0 0 0 0 0 0 0 0 1 0 1 7 0 1 0 1 0 0 1 1 2 2 0 0 0 0 0 0 0 0 0 1 0 0 0 0 0 1 1 0 0 0 0 0 0 0 1 0 0 2 0 0 2 0 0 0 
3 1 0 2 1 0 0 12 1 1 1 1 3 1 0 0 2 2 2 1 1 0 1 0 4 0 3 1 0 0 0 1 0 1 0 1 2 3 1 15 0 0 0 0 0 0 0 0 3 0 0 0 0 0 0 0 0 0 0 0 0 0 0 0 0 0 0 0 2 0 0 0 0 1 1 10 0 0 0 0 2 1 0 1 1 0 0 0 1 0 5 0 0 0 0 0 3 1 0 0 
1 1 0 6 0 2 0 15 0 3 0 1 0 0 0 0 0 0 0 0 0 2 3 2 1 0 1 2 0 0 0 0 0 0 0 0 0 10 2 13 0 0 0 0 0 0 0 0 0 0 0 0 5 0 0 0 1 0 0 0 0 0 1 0 0 0 0 0 1 1 1 0 0 0 1 16 0 0 0 1 1 2 1 0 0 0 0 0 0 1 2 0 0 0 0 0 0 0 0 0 
0 2 0 1 0 0 0 1 1 0 0 0 1 0 0 1 0 5 0 0 5 0 0 1 3 0 0 0 0 2 0 0 0 1 0 0 0 0 0 2 1 0 1 0 0 0 0 0 2 0 1 0 2 1 0 0 0 1 1 0 0 0 0 0 0 4 1 0 40 1 6 0 0 1 1 0 0 0 0 1 0 0 0 0 0 0 0 1 0 1 3 0 0 1 0 2 0 0 1 0 
0 1 0 0 0 2 0 22 1 0 0 0 0 0 0 2 0 3 0 0 0 0 1 0 0 0 4 0 0 0 0 0 0 1 0 1 2 4 0 38 0 0 0 0 0 0 0 0 0 0 0 0 3 0 0 3 0 1 0 0 0 0 0 0 0 2 0 1 2 0 0 0 0 0 0 1 0 0 0 0 0 0 0 0 0 0 0 0 0 0 2 0 0 1 0 0 2 0 0 0 
1 1 0 3 0 3 0 16 0 1 0 0 0 0 0 0 0 1 0 0 1 0 0 0 1 0 1 1 0 0 0 2 0 0 0 1 3 10 0 20 1 0 0 2 3 1 0 0 2 0 0 1 1 0 0 0 0 2 0 0 0 0 2 0 0 0 0 0 2 0 1 0 0 0 0 10 0 0 0 0 0 1 0 0 0 0 1 0 0 0 3 0 1 0 0 0 0 0 0 0 
0 0 1 0 0 0 0 4 1 0 0 0 0 0 0 0 1 0 0 0 0 0 1 0 0 1 2 1 0 0 0 0 0 0 0 0 6 8 1 16 0 0 0 0 1 0 0 1 0 0 0 2 4 0 0 3 0 0 1 0 1 0 0 0 1 0 0 0 31 0 0 0 0 0 0 2 0 0 1 0 0 1 0 0 0 0 0 0 0 1 7 0 0 0 0 0 0 0 0 0 
0 0 0 0 0 0 0 12 0 0 0 0 1 1 0 0 1 0 0 0 0 1 1 1 0 1 3 1 0 0 0 0 1 1 0 1 7 11 0 26 0 0 0 0 1 0 0 0 0 0 0 0 3 0 0 3 0 0 1 0 0 0 3 0 1 1 0 0 0 2 0 0 0 0 0 1 0 0 0 0 2 1 0 0 0 0 1 0 0 0 6 0 1 0 0 0 2 0 0 1 
0 0 0 1 0 2 0 22 1 0 0 0 0 0 0 0 0 0 0 0 1 1 1 0 1 0 4 0 0 0 0 0 1 0 0 1 5 8 2 26 0 0 0 0 0 0 0 1 0 0 0 0 4 0 0 4 0 1 0 0 0 0 1 0 0 2 0 0 0 0 0 0 0 0 2 2 0 0 0 0 0 0 0 0 0 0 0 0 0 0 5 0 1 0 0 0 0 0 0 0 
0 4 0 0 0 0 0 2 0 0 1 0 0 0 0 0 0 23 3 1 0 1 0 2 0 2 1 0 0 0 0 0 0 1 0 0 0 2 0 2 0 0 0 0 0 0 0 0 17 1 0 0 0 1 0 0 0 1 0 0 3 1 0 0 0 0 0 0 15 1 4 0 3 1 0 1 0 0 2 0 0 0 0 0 0 1 0 0 0 0 0 1 0 1 0 0 0 1 0 0 
0 1 0 0 0 1 1 10 1 0 0 1 2 1 0 0 0 0 1 1 11 0 1 13 0 1 1 0 0 1 0 0 1 0 1 0 0 4 0 20 0 0 1 0 0 0 0 0 0 0 0 0 0 0 0 1 0 1 1 0 0 1 0 3 0 0 0 0 1 1 1 1 0 0 0 4 0 0 0 0 0 1 0 0 0 0 0 0 0 0 5 1 0 2 1 0 0 0 0 0 
0 2 1 0 2 4 0 1 1 0 0 0 1 0 0 0 0 1 0 0 2 0 1 3 4 2 1 1 0 1 0 0 0 0 0 0 1 2 0 2 2 1 0 1 0 0 0 1 1 0 0 0 0 0 1 0 0 3 0 0 0 1 0 1 0 2 1 0 44 0 3 1 1 0 0 1 0 0 0 0 0 0 0 0 0 0 0 0 0 0 1 0 0 1 0 0 0 0 0 0 
0 5 0 1 0 2 0 7 0 0 0 0 0 0 0 0 0 2 0 1 0 0 1 0 0 0 0 0 1 1 0 0 0 1 0 0 3 4 0 19 3 0 0 0 0 0 1 0 2 0 1 0 0 1 1 2 0 0 0 0 4 1 0 0 0 0 0 0 14 0 0 0 8 0 0 0 0 2 0 0 0 2 1 0 0 0 0 1 0 2 3 0 0 1 0 0 2 0 0 0 
0 1 0 0 0 0 0 11 2 0 0 0 0 0 0 0 0 0 1 0 0 0 1 0 0 0 7 1 0 0 3 0 0 7 0 0 4 5 2 32 0 0 0 1 0 0 0 0 0 0 0 0 4 0 1 1 1 1 0 0 0 1 0 0 0 1 0 0 0 0 0 0 0 1 1 3 0 0 0 0 1 1 0 0 0 1 1 0 0 0 3 0 0 0 0 0 0 0 0 0 
1 0 1 2 0 1 0 9 0 0 0 0 1 0 0 0 0 2 1 0 0 0 0 4 0 0 4 0 0 2 2 0 0 1 0 2 1 8 0 20 0 0 0 0 0 0 0 0 7 1 0 0 4 0 1 1 0 0 0 0 0 1 0 0 0 0 1 0 5 0 1 0 0 3 0 2 0 0 1 1 2 2 0 0 0 0 0 1 0 0 3 0 0 0 0 0 1 0 0 0 
0 2 0 3 0 3 0 10 2 1 0 1 1 0 0 0 0 0 3 0 0 1 0 6 2 0 1 0 1 0 0 0 0 0 0 0 0 3 1 8 1 0 0 0 1 0 0 1 0 0 0 0 2 1 0 0 0 0 1 0 0 0 0 0 0 4 0 0 25 0 3 0 0 0 1 0 0 0 0 0 0 2 0 0 0 0 0 1 0 0 3 0 0 0 0 0 2 1 1 1 
0 0 0 0 0 2 0 14 0 0 0 1 1 0 0 0 0 1 0 1 3 0 1 0 1 0 0 5 0 3 0 0 0 1 1 1 4 6 0 21 4 0 0 0 0 0 0 2 0 0 0 0 2 0 2 0 1 0 0 0 0 0 0 1 0 2 0 0 9 0 1 0 0 0 0 2 0 0 0 0 0 2 0 0 0 0 0 0 0 0 4 0 0 0 0 0 0 0 0 1 
0 0 1 2 0 0 0 19 0 0 0 1 1 0 0 0 1 0 2 0 1 0 1 0 0 0 0 0 0 0 0 0 1 1 0 2 4 9 2 24 0 0 0 1 0 0 0 1 0 0 0 0 5 0 0 0 0 0 0 1 0 0 0 2 0 0 0 0 2 0 1 0 1 0 0 1 0 0 0 1 0 0 0 0 1 0 0 0 0 0 9 0 0 0 0 1 0 0 0 1 
0 0 0 1 0 2 0 4 2 1 0 0 0 1 0 0 0 8 2 0 0 0 1 14 0 2 1 0 0 0 0 0 0 0 1 0 3 4 0 20 2 2 0 0 0 0 0 0 3 0 1 0 3 3 2 0 0 0 0 0 1 0 0 0 1 1 0 1 0 2 0 2 0 0 0 1 0 0 0 0 0 1 0 0 0 0 0 0 0 0 2 0 0 2 3 0 0 0 0 0 
1 1 0 0 1 0 0 9 1 2 0 0 0 0 0 1 1 3 1 0 4 0 0 0 1 0 0 0 0 3 0 0 1 2 2 0 1 2 3 8 2 0 0 0 0 0 0 0 1 0 0 1 4 2 0 1 0 1 5 1 4 0 0 0 0 1 1 0 2 1 1 0 8 0 0 1 1 0 2 0 4 0 0 0 1 0 0 0 0 0 5 0 0 0 0 0 1 1 0 0 
0 0 0 2 0 1 0 7 0 0 0 0 0 0 0 0 0 4 2 0 2 0 3 0 0 0 1 0 0 1 1 0 0 0 0 1 9 6 2 17 0 0 0 0 1 0 0 1 8 0 0 1 7 1 1 1 0 0 0 0 0 0 1 0 0 0 0 0 0 0 0 0 0 2 0 0 0 0 0 1 2 2 0 0 0 1 1 0 0 0 5 0 1 1 0 0 0 0 0 3 
0 0 0 0 0 0 0 28 0 0 0 0 0 0 0 1 0 0 1 1 0 0 2 0 0 0 4 1 0 0 0 0 0 0 0 3 5 7 0 27 0 1 0 0 0 1 0 0 1 1 0 0 0 0 0 3 0 1 0 1 0 0 0 0 0 0 0 1 0 0 0 0 0 0 0 7 0 0 0 0 0 0 0 0 0 0 0 0 0 0 1 0 0 1 1 0 0 0 0 0 
0 2 0 2 1 0 0 21 0 0 0 0 1 1 0 0 0 0 1 0 0 1 1 0 0 0 3 0 0 0 0 0 0 1 1 1 4 8 0 29 0 0 0 0 0 0 1 0 0 2 0 0 1 0 0 1 0 3 2 0 0 0 0 1 1 0 0 0 0 0 0 0 0 0 0 2 0 0 1 0 0 1 0 0 0 0 0 1 0 0 3 1 0 0 1 0 0 0 0 0 
0 0 0 0 0 0 0 35 0 0 0 0 0 0 0 0 0 0 1 0 1 0 1 0 0 1 4 0 0 1 0 0 0 0 0 4 3 2 0 21 1 0 0 0 0 0 0 0 0 0 0 0 2 0 0 1 0 1 0 0 0 0 0 0 0 1 0 1 4 0 0 0 0 0 0 6 0 1 0 1 2 1 0 0 0 0 0 0 0 1 2 0 0 0 0 0 1 0 0 0 
0 5 2 0 0 0 0 10 0 0 0 1 0 1 0 0 1 11 2 1 0 0 0 0 0 0 1 0 0 0 1 1 1 0 0 1 0 5 0 12 0 0 1 0 0 0 1 1 13 0 0 0 3 2 0 0 0 0 0 0 2 0 0 2 0 0 0 0 0 0 1 0 5 2 0 0 0 0 1 2 2 0 2 0 0 0 0 0 0 0 1 0 0 3 0 0 0 0 0 0 
0 3 0 0 0 1 0 27 0 0 0 0 1 0 0 0 0 0 0 0 0 0 0 0 2 0 1 1 0 0 0 0 0 0 0 2 7 5 0 34 2 0 0 0 0 0 0 0 0 0 0 1 1 0 1 3 0 0 0 0 0 1 0 0 0 0 0 0 0 0 0 0 0 0 0 1 0 0 0 0 1 1 0 0 0 0 0 0 0 0 1 1 0 1 0 0 0 0 1 0 
0 0 1 0 0 0 0 9 0 0 0 0 0 1 0 0 0 2 0 0 3 0 0 0 1 0 0 0 0 2 0 0 0 0 0 1 1 2 0 14 0 0 0 0 0 0 0 0 3 0 0 1 0 0 0 0 0 3 2 0 0 0 0 0 0 1 0 0 44 1 2 0 0 0 0 0 0 0 0 0 0 1 1 0 0 0 0 0 0 0 2 0 0 0 0 1 0 0 0 1 
0 0 0 0 0 0 0 13 0 0 0 0 0 0 0 0 0 11 0 0 0 0 0 4 0 0 2 0 0 0 1 0 0 0 1 1 0 3 0 17 0 0 0 0 0 0 0 1 14 0 0 0 0 0 1 1 0 0 0 0 1 0 0 0 0 1 1 0 15 0 1 0 1 3 1 0 0 0 0 2 0 2 0 0 0 0 0 0 0 0 0 0 0 0 0 0 1 0 0 1 
0 1 0 2 0 1 0 13 1 0 0 0 0 0 0 0 0 0 4 1 0 0 1 0 1 0 2 1 0 0 0 0 0 0 1 1 6 2 0 28 4 0 0 0 0 1 0 1 0 0 0 0 1 0 1 0 0 0 2 0 0 0 0 0 0 1 0 0 12 0 1 0 0 0 0 2 0 4 0 0 0 2 1 0 0 0 0 0 0 0 0 0 1 0 0 0 0 0 0 0 
0 1 0 1 0 2 0 11 0 0 0 0 0 0 0 0 0 2 0 0 1 0 1 0 0 0 4 0 0 1 0 0 1 0 0 1 4 8 2 21 0 0 1 0 0 0 0 0 0 0 0 1 2 1 0 1 0 0 3 0 0 0 0 1 0 4 0 1 6 0 2 0 0 0 1 2 0 0 0 0 1 0 0 0 0 1 0 0 0 2 5 0 0 1 0 0 0 0 2 1 
0 0 0 1 0 1 0 25 0 1 0 0 0 0 0 0 0 1 1 0 0 0 0 0 0 0 2 0 0 1 0 0 0 0 1 1 1 9 0 31 0 0 0 0 0 0 0 0 2 0 0 1 2 0 0 7 0 1 0 0 0 0 0 0 1 1 0 0 1 0 0 0 0 0 0 2 0 0 0 0 0 1 0 0 0 0 0 1 0 1 2 0 0 0 0 0 0 0 0 1 
0 2 1 0 1 0 0 3 0 0 0 0 4 1 1 1 1 5 1 0 3 2 0 1 2 0 2 1 1 4 1 0 1 4 1 0 1 2 1 4 0 1 0 0 1 0 0 0 11 0 0 1 2 0 1 0 0 2 2 0 0 2 0 0 0 3 0 0 1 0 0 0 0 0 1 0 0 0 0 2 3 1 1 0 3 0 0 0 0 0 0 2 0 3 1 1 0 1 0 2 
0 0 0 0 0 0 1 29 0 0 0 0 0 0 0 0 0 0 0 0 0 1 0 2 1 0 2 0 0 0 0 0 0 0 0 1 3 6 0 23 2 1 0 0 0 0 0 0 3 1 0 0 4 0 0 4 0 0 2 0 0 1 0 0 0 2 0 1 0 0 0 0 0 0 0 0 0 0 0 0 0 0 0 0 0 0 0 0 0 1 6 0 0 0 0 1 2 0 0 0 
2 6 0 0 0 3 0 15 0 1 0 1 1 1 0 0 1 1 1 0 0 0 0 10 0 0 0 0 0 0 0 0 0 0 0 0 2 6 0 22 2 1 0 0 0 1 0 3 0 0 0 0 1 1 0 1 0 0 0 0 0 1 0 0 0 0 0 0 1 0 0 0 0 0 0 2 1 1 0 0 0 2 1 0 0 0 0 0 0 0 2 1 0 5 0 0 0 0 0 0 
0 0 2 0 0 1 0 2 0 1 1 0 1 0 0 0 0 0 0 0 5 0 0 0 1 0 0 1 0 2 0 0 0 1 0 0 4 5 0 14 0 0 0 0 0 0 0 0 0 0 0 0 1 0 0 1 0 1 0 0 0 1 0 0 1 2 0 0 36 0 1 0 0 0 0 6 0 0 0 1 0 1 1 0 0 0 0 0 0 1 1 0 1 0 0 1 0 0 0 2 
0 3 0 1 0 3 0 2 1 3 0 0 1 1 0 1 0 3 2 1 0 1 0 0 0 0 1 3 0 1 2 0 0 3 0 0 1 5 1 20 1 0 1 0 1 0 0 1 0 0 0 1 1 0 0 0 0 0 1 0 1 1 0 1 0 2 0 0 1 2 0 0 2 1 1 3 1 1 0 1 0 0 0 0 2 1 0 1 0 1 3 0 0 5 0 0 1 0 0 1 
0 0 0 3 0 0 0 8 1 1 1 0 0 1 0 0 0 0 3 0 1 0 1 0 1 2 0 0 0 0 0 0 0 0 0 1 1 6 1 14 0 0 0 0 0 0 0 0 0 0 0 0 2 0 0 0 0 0 0 0 0 0 0 0 0 1 0 0 30 0 1 0 0 0 0 8 0 0 0 0 0 1 0 0 0 0 0 0 0 0 8 0 0 0 1 1 0 0 1 0 
0 1 0 2 0 2 0 14 0 1 0 0 0 3 0 0 0 1 1 2 2 0 0 0 0 0 2 0 0 0 0 1 0 0 0 3 5 2 3 25 1 0 2 0 0 0 0 0 3 0 0 0 0 0 0 3 1 0 0 1 0 0 1 0 0 3 0 1 0 0 1 0 0 0 1 3 0 0 0 1 0 0 0 0 1 0 0 0 0 0 5 0 0 0 0 0 0 0 0 2 
0 1 0 1 0 0 0 9 0 1 1 0 0 0 0 0 0 2 1 0 0 0 0 6 0 1 3 1 0 0 0 0 0 0 1 2 3 14 0 29 0 0 0 0 0 0 0 3 0 0 0 0 5 0 0 2 0 0 0 0 0 0 0 0 0 0 0 0 0 0 0 0 0 0 0 1 0 0 1 0 0 0 0 0 0 0 0 0 0 1 6 0 0 2 0 0 0 1 1 1 
0 5 0 0 0 1 0 3 1 2 0 0 0 1 1 1 0 2 0 0 1 0 3 1 0 0 2 2 1 0 0 0 3 1 1 1 2 3 0 4 2 0 0 0 0 2 0 0 3 0 0 0 1 1 0 0 1 1 0 1 0 1 1 10 0 3 0 0 4 0 1 0 1 0 0 12 0 1 0 0 2 1 0 0 1 0 0 0 0 0 3 0 0 3 0 1 0 0 0 1 
0 0 0 2 0 2 0 19 0 0 0 0 0 0 0 0 0 1 0 0 0 0 0 0 0 1 4 1 1 0 0 0 0 0 0 0 3 8 0 29 0 0 0 0 1 0 0 0 3 0 0 1 3 1 2 3 1 0 0 0 0 0 0 0 0 2 0 0 0 0 0 0 0 0 0 7 0 0 0 0 0 0 0 0 0 0 0 1 0 2 1 0 0 0 0 1 0 0 0 0 
1 0 1 0 0 1 0 5 0 0 0 0 0 0 0 0 0 0 0 0 4 1 1 0 0 1 0 0 0 2 0 1 0 0 0 2 4 10 0 11 1 1 0 0 2 0 0 0 1 0 0 0 3 0 0 3 0 1 1 0 2 0 0 0 1 0 0 0 7 0 1 0 5 0 0 6 0 0 0 0 2 2 0 0 1 0 0 0 2 0 7 0 1 1 0 0 2 0 0 2 
1 0 0 1 0 0 1 0 3 1 0 0 1 3 0 1 0 10 3 0 1 1 0 8 1 0 0 0 0 1 2 0 0 0 4 0 0 0 1 2 1 0 1 0 0 0 0 0 20 0 0 0 1 0 0 0 0 2 0 0 0 2 0 2 0 0 0 1 0 2 0 0 0 7 0 1 0 0 0 3 2 0 1 0 0 1 0 1 0 0 6 0 0 0 0 0 0 0 0 0 
0 10 0 0 2 0 0 4 0 0 0 3 0 0 0 0 0 4 0 0 1 0 0 0 1 0 2 0 0 0 0 0 1 1 0 1 5 6 1 14 0 0 0 0 1 1 0 1 8 1 0 0 0 1 0 1 0 0 0 0 0 0 0 0 0 0 0 0 1 0 0 1 0 0 0 12 0 0 0 0 0 0 0 0 1 0 2 0 0 0 5 0 0 6 0 0 1 0 0 1 
1 0 0 0 0 3 0 22 0 0 1 0 0 0 0 0 0 1 0 0 0 0 0 0 0 0 0 0 0 0 0 0 0 0 0 1 3 9 0 32 2 0 0 0 0 0 0 1 0 1 0 0 3 0 0 2 0 0 0 0 0 0 1 1 0 1 0 0 1 0 0 0 0 1 1 3 0 0 1 0 0 1 0 1 0 1 0 0 0 0 3 0 0 1 0 0 1 0 0 0 
0 0 0 0 0 1 0 19 1 0 0 0 0 0 0 1 0 2 1 1 2 0 1 3 0 0 2 0 0 0 1 0 0 3 2 2 1 2 0 11 2 0 0 0 0 0 0 0 3 0 0 0 1 1 0 2 0 1 1 0 0 1 0 1 0 1 0 0 18 0 1 0 0 0 0 5 0 0 0 1 0 1 0 0 1 0 0 0 0 0 3 0 0 0 0 0 0 0 0 0 
0 8 0 0 1 1 0 18 3 0 1 0 5 3 0 0 0 0 2 0 2 3 0 0 1 1 1 0 0 0 0 0 0 4 0 1 2 2 0 13 0 0 0 0 1 0 1 1 0 1 0 0 2 0 0 0 0 2 2 0 0 0 0 0 0 0 0 0 0 0 0 0 0 1 0 0 0 0 0 1 1 0 1 0 2 0 0 0 0 0 6 0 0 5 0 0 0 1 0 0 
0 0 0 1 0 0 0 1 0 0 0 0 0 0 0 0 0 0 0 0 0 0 0 1 0 0 0 1 0 0 0 0 0 1 0 0 0 1 0 3 0 0 0 0 0 0 0 0 0 0 0 0 0 0 0 0 0 0 1 0 0 0 0 0 0 2 2 0 71 0 9 0 0 0 0 0 0 0 0 2 1 0 0 0 0 0 0 0 0 0 1 0 0 0 0 2 0 0 0 0 
0 0 0 0 0 0 0 12 3 1 0 0 1 1 0 0 0 0 3 0 8 0 1 0 1 0 0 3 0 3 0 0 0 0 0 3 2 7 1 18 2 0 0 0 0 0 0 1 1 0 0 0 3 0 1 1 1 7 1 0 0 0 0 0 0 0 0 0 1 1 0 0 0 0 0 6 0 0 0 1 0 1 0 0 0 0 0 0 0 0 2 0 0 0 0 0 2 0 0 0 
0 1 0 0 0 0 0 3 0 0 0 0 0 0 0 0 1 1 0 1 8 0 0 1 0 0 0 0 1 1 0 0 0 1 1 0 0 1 1 8 1 0 0 0 0 0 0 0 0 0 0 0 0 0 0 0 0 0 2 0 0 0 0 0 0 4 1 1 41 0 2 0 2 0 0 7 0 0 0 0 1 2 0 0 0 0 0 1 0 0 1 1 0 0 1 2 0 0 0 0 
0 1 0 1 1 0 0 1 1 0 0 1 3 1 0 0 0 5 3 0 1 0 0 0 2 1 0 0 0 1 3 0 0 0 2 0 1 4 0 2 0 0 0 0 0 0 0 0 4 0 0 0 2 0 0 0 0 2 1 0 0 0 0 0 0 2 0 0 31 1 8 0 0 1 0 3 0 0 0 0 2 1 0 0 0 0 0 0 0 0 5 0 0 1 0 0 0 0 0 1 
0 2 0 2 0 2 0 22 0 0 0 0 1 0 1 1 0 1 0 0 0 0 1 0 0 0 0 0 0 0 0 1 0 0 0 0 2 7 1 27 0 0 0 0 0 0 0 0 4 0 0 1 0 0 1 3 0 0 0 0 0 1 0 0 0 0 1 0 1 0 0 0 1 0 0 3 0 0 0 1 0 0 0 0 0 0 0 0 0 0 8 0 0 3 0 0 0 0 1 0 
0 0 0 0 0 1 0 17 0 0 0 0 0 0 0 0 0 5 1 1 0 0 0 3 0 0 3 0 0 0 0 1 0 0 0 1 3 2 0 15 0 0 0 0 0 0 0 0 10 0 0 0 2 1 0 1 0 1 0 0 2 0 2 3 0 0 0 0 0 0 0 0 8 2 0 7 1 0 0 0 1 1 0 0 0 0 0 2 0 0 0 0 0 2 0 0 1 0 0 0 
0 0 0 2 0 0 0 19 0 0 0 0 0 3 0 0 0 1 0 0 0 0 1 0 0 0 2 2 0 2 0 0 0 1 0 1 6 7 0 34 0 0 0 0 1 1 0 1 0 0 1 0 1 0 0 0 0 0 0 0 0 0 0 1 0 1 0 0 0 0 0 0 0 1 0 2 0 0 0 0 0 1 0 0 0 0 0 1 0 1 4 0 0 1 0 0 0 0 0 1 
0 1 0 0 0 5 0 3 1 0 0 1 0 0 0 0 0 5 2 3 4 1 0 1 1 2 1 4 0 1 0 0 0 4 1 0 1 4 1 12 2 0 1 2 0 0 0 0 9 0 0 0 0 0 0 0 0 5 1 0 0 0 0 2 0 0 0 0 1 0 0 2 0 2 1 0 0 1 0 0 0 1 0 1 1 1 0 0 0 0 1 2 0 4 0 0 0 1 0 0 
0 0 1 0 0 3 0 30 0 0 0 0 0 0 0 0 0 0 0 0 0 0 1 0 0 0 1 0 0 0 0 0 0 0 3 4 1 10 0 31 0 1 0 0 0 0 0 0 1 0 0 0 0 0 1 5 0 0 0 0 0 0 0 0 0 0 0 0 0 0 0 0 0 0 0 1 0 0 0 0 0 0 0 0 0 1 0 1 0 0 3 0 0 0 0 0 0 0 0 1 
0 1 0 0 0 4 0 3 2 0 0 0 0 3 0 1 1 0 2 4 11 0 0 3 1 1 0 0 0 3 0 0 1 2 0 1 0 1 0 3 3 0 0 0 0 0 0 0 3 2 0 0 0 0 1 1 0 9 1 0 0 1 2 2 0 3 0 0 2 2 0 2 0 0 0 0 0 0 0 0 1 2 2 1 1 0 0 0 0 0 2 0 0 3 1 2 0 1 0 2 
0 0 0 3 0 0 0 3 0 0 0 0 0 0 0 0 0 2 0 1 1 0 1 9 0 0 1 0 0 2 0 0 0 0 0 0 2 11 1 17 1 0 1 0 0 0 0 0 5 0 0 0 2 0 1 0 0 2 1 0 0 2 0 1 0 1 0 0 16 1 3 0 0 1 1 0 0 0 0 1 1 0 0 0 0 0 0 0 0 0 5 0 0 0 0 0 0 0 0 0 
0 0 0 1 2 2 0 6 0 0 0 0 0 2 0 0 0 14 4 0 5 1 0 11 1 0 0 0 0 1 0 0 1 1 0 0 1 0 2 3 3 2 0 0 0 1 0 0 10 2 0 0 0 2 0 3 0 1 1 0 1 0 1 0 0 1 1 0 5 0 0 0 2 1 1 0 0 0 0 0 0 0 0 0 0 0 0 0 0 0 1 1 0 0 0 1 0 0 0 1 
0 0 0 0 0 3 0 20 0 0 0 0 0 0 0 0 0 0 0 0 0 0 1 0 0 0 2 0 0 0 0 0 0 0 0 1 3 1 0 28 0 0 0 0 0 0 0 1 1 1 0 0 3 0 0 2 0 2 1 0 0 0 0 2 0 1 0 0 12 0 0 0 0 0 0 3 1 1 0 0 0 0 0 0 0 1 2 0 0 0 5 0 0 0 0 0 2 0 0 0 
0 0 0 0 0 0 0 19 0 1 0 0 0 0 2 0 0 0 2 0 0 0 2 9 0 0 2 0 0 0 0 0 0 0 1 0 2 9 0 24 0 0 0 1 0 1 0 5 0 0 0 0 1 0 1 4 0 0 1 0 1 0 1 0 0 0 0 0 3 0 1 0 0 0 0 2 0 0 0 0 1 0 0 0 0 0 0 0 0 0 3 0 0 1 0 0 0 0 0 0 
1 0 1 1 1 0 2 8 1 0 0 0 0 1 0 0 0 9 1 1 0 0 0 22 0 0 1 0 0 0 0 0 0 0 1 0 0 5 0 13 2 1 0 0 0 0 0 0 15 1 0 0 0 0 0 0 0 0 0 0 0 1 0 0 0 0 0 0 1 1 0 0 0 2 0 0 0 0 0 2 0 0 0 0 0 0 0 1 0 0 1 0 1 0 0 1 0 1 0 0 
1 0 0 0 0 0 0 9 0 0 0 1 0 0 0 0 0 0 0 0 0 0 4 1 2 0 2 0 0 0 0 0 0 0 0 0 5 8 0 30 0 0 0 0 0 0 0 0 3 2 0 1 2 0 1 0 0 0 0 0 0 0 0 2 0 0 1 0 12 0 0 0 1 0 0 4 0 0 0 0 0 0 0 0 0 0 1 0 0 0 4 1 0 0 0 0 0 0 1 1 
0 0 0 0 0 0 0 24 0 0 0 0 1 1 0 0 0 0 1 0 0 0 0 1 0 1 0 2 0 0 0 1 0 3 1 7 2 6 1 23 0 0 0 0 1 0 0 1 0 1 0 1 1 0 0 3 0 0 1 0 0 0 0 1 0 0 0 0 0 0 0 0 1 0 0 3 0 0 0 0 0 0 0 0 0 0 0 1 0 0 8 0 0 0 0 0 1 0 0 1 
0 0 0 0 0 1 1 1 0 0 0 0 0 0 0 0 0 16 1 0 0 0 0 28 0 0 0 0 0 0 1 0 0 0 0 1 2 0 0 1 0 1 0 0 0 2 0 0 14 0 0 0 0 3 0 2 0 0 0 0 3 0 0 1 0 1 0 1 0 1 0 0 4 1 1 1 0 0 1 3 1 0 0 1 0 0 0 0 2 0 1 0 0 0 0 0 2 0 0 0 
0 1 0 1 0 0 0 0 3 1 0 1 0 1 1 0 0 1 4 0 0 0 0 18 0 1 0 0 0 0 0 0 0 2 1 0 3 4 0 2 1 1 0 0 0 0 0 1 2 2 0 0 1 0 3 0 1 0 1 0 0 0 4 2 0 0 0 0 8 0 4 1 0 0 1 1 1 0 0 0 0 1 0 1 0 1 0 1 0 2 7 0 0 4 0 0 2 0 0 1 
1 1 0 0 0 0 0 11 0 0 0 0 0 0 0 0 0 0 0 0 0 0 0 0 0 0 2 1 0 0 0 0 0 0 0 0 2 4 1 25 0 0 0 0 0 0 0 0 0 0 0 0 2 0 0 3 0 0 0 0 0 1 0 0 0 2 0 0 27 0 5 0 0 0 0 8 0 1 0 1 0 0 0 0 0 0 0 0 0 0 1 0 0 1 0 0 0 0 0 0 
0 0 0 0 0 0 0 5 5 0 0 0 0 5 0 0 0 7 8 0 1 0 0 0 0 1 2 0 0 0 0 0 0 0 0 1 1 2 1 6 5 0 1 0 0 0 0 0 10 0 0 0 1 2 0 0 0 0 0 0 0 1 0 0 1 4 0 1 18 0 0 0 1 2 0 0 0 0 0 2 0 1 0 0 0 0 0 1 0 0 1 0 1 1 0 0 0 1 0 0 
0 0 0 1 0 2 0 18 0 0 0 0 0 1 0 2 0 2 1 0 0 0 1 0 1 0 2 0 0 1 0 0 0 0 0 3 5 9 0 28 1 0 1 0 0 0 0 0 6 0 0 0 1 0 0 0 0 0 0 0 0 0 1 1 0 0 0 0 0 0 0 0 1 0 0 2 1 0 1 1 0 0 0 0 0 0 0 0 0 1 4 0 0 0 0 0 0 0 0 1 
0 3 0 2 0 0 0 10 0 2 0 0 1 0 0 0 0 5 0 0 6 0 0 6 1 0 2 0 0 2 0 0 0 2 0 1 1 7 0 15 0 1 0 0 0 0 0 0 3 0 0 0 2 1 1 2 0 4 0 0 1 0 0 0 0 1 0 1 0 0 0 0 0 0 0 6 0 0 0 0 1 0 0 0 0 0 0 0 0 0 6 0 0 3 0 0 1 0 0 0 
0 0 0 0 0 1 0 24 0 0 0 0 0 0 0 0 0 1 0 0 1 0 1 0 0 0 5 1 0 0 1 0 1 1 0 2 3 4 0 24 0 0 1 1 2 0 0 0 7 1 0 0 0 0 0 1 0 2 0 0 1 0 0 0 0 0 0 0 0 0 0 0 5 0 0 3 0 0 0 0 1 0 0 1 0 0 0 0 0 0 0 0 0 0 1 0 0 1 0 2 
0 0 1 1 0 1 0 12 0 0 0 0 0 0 0 0 0 1 0 0 0 0 0 0 0 0 0 3 0 0 1 0 0 0 0 0 0 8 0 25 1 0 1 0 0 0 0 0 3 0 0 0 0 3 0 4 0 0 1 0 3 0 0 0 0 0 0 0 7 0 1 0 8 0 0 1 0 1 0 0 0 1 0 0 0 0 0 0 0 0 5 0 0 1 0 1 1 0 0 4 
0 0 0 0 0 0 1 19 1 1 0 0 0 0 0 1 0 0 2 0 2 1 3 13 0 1 0 0 0 0 0 0 0 0 0 2 1 5 1 17 0 1 0 0 0 1 0 0 1 0 0 0 2 0 0 1 0 0 1 0 0 1 0 1 2 0 0 0 3 0 0 0 0 0 1 7 0 0 0 2 0 0 0 0 0 1 0 0 0 0 3 1 0 0 0 0 0 0 0 0 
0 0 1 0 0 1 0 21 0 0 0 1 0 1 0 0 1 2 1 0 1 0 0 0 0 0 2 1 1 0 0 0 0 3 0 1 5 1 0 37 0 0 0 0 0 0 0 0 0 1 0 0 0 0 0 3 0 0 0 0 0 0 0 2 1 1 0 0 0 0 0 0 0 0 0 7 0 0 0 0 1 0 0 0 1 0 0 0 0 0 2 0 0 0 0 0 0 0 0 0 
