# Supplementary material for: Transferable Measurements of Heredity in Models of the Origins of Life
Source: PLoS One. 2015 Oct 19;10(10):e0140663. doi: 10.1371/journal.pone.0140663 (PMC4610668; doi:10.1371/journal.pone.0140663)
Supplement: S1 Data — (ZIP) [file pone.0140663.s001.zip › data/gard/pop1/Nmax200/seqs9.txt]

0 0 0 1 0 1 0 0 0 0 0 1 0 0 1 41 0 0 0 0 0 0 0 0 0 3 0 0 0 0 0 0 0 0 0 2 4 0 0 0 0 4 0 0 0 0 0 0 0 13 0 0 0 0 0 0 0 0 7 0 0 0 0 0 0 0 0 0 0 0 1 0 0 3 0 0 0 0 1 0 1 0 0 0 1 0 4 0 0 0 0 11 0 0 0 0 0 0 0 0 
0 1 5 0 0 1 0 0 0 0 1 0 0 0 0 22 0 0 3 0 0 0 0 0 0 0 0 0 0 1 0 1 0 0 1 0 3 0 0 1 0 3 0 0 0 0 0 0 0 14 0 0 0 0 1 0 0 0 9 1 0 0 0 0 1 0 1 0 0 0 0 0 0 4 0 0 0 0 3 1 3 0 0 0 1 0 0 2 0 0 1 11 0 4 0 0 0 0 0 0 
1 0 8 0 0 0 0 0 0 0 0 0 0 0 0 47 0 0 1 0 0 0 0 0 0 2 0 0 0 0 1 0 0 0 0 1 2 0 0 0 0 7 0 0 0 0 0 0 0 10 0 0 0 0 0 0 0 0 7 0 0 0 0 1 2 0 0 0 0 0 0 0 0 1 0 0 0 0 0 0 0 1 0 0 0 0 5 0 0 0 0 1 0 0 0 0 0 1 0 1 
1 1 5 0 0 0 0 0 0 0 0 0 0 0 1 38 0 0 0 1 0 0 0 0 0 0 2 0 0 1 0 0 0 1 0 0 0 0 0 1 0 4 0 1 0 0 0 0 1 15 0 0 0 0 1 0 0 0 10 0 0 0 0 0 0 1 0 0 0 0 0 0 0 4 0 0 0 0 0 1 2 1 0 0 1 0 3 0 0 0 0 3 0 0 0 0 0 0 0 0 
2 0 3 0 0 0 0 0 0 0 1 0 0 0 1 60 0 1 0 0 0 0 0 0 0 3 0 2 0 0 0 0 0 0 0 0 0 0 0 0 0 5 0 0 0 0 0 0 0 0 0 0 0 0 0 0 0 0 1 0 0 0 1 0 0 0 0 0 0 0 1 0 0 1 0 0 1 0 0 0 0 0 0 0 1 0 8 1 1 0 0 4 0 1 0 1 0 0 0 0 
0 0 2 0 0 0 0 0 0 0 0 0 0 0 1 45 1 0 0 0 0 0 0 0 3 1 0 0 1 0 0 0 0 0 0 1 1 0 0 0 0 5 0 0 0 0 0 0 0 9 0 0 0 0 1 0 0 0 6 0 0 0 0 0 1 0 0 0 0 0 1 0 0 3 0 1 0 0 1 0 2 0 0 0 0 0 5 0 0 0 0 9 0 0 0 0 0 0 0 0 
2 2 4 0 0 0 0 0 0 0 0 0 0 0 0 43 0 0 0 0 1 0 0 0 0 1 0 0 0 1 0 0 1 0 0 2 2 0 0 0 0 3 0 0 0 0 0 0 0 3 0 1 0 1 1 0 0 0 4 0 0 0 0 1 5 0 0 0 0 0 1 0 0 0 0 0 0 1 0 0 0 0 0 0 0 0 7 0 0 0 0 10 0 0 0 2 1 0 0 0 
0 0 2 0 0 2 0 0 0 0 0 0 0 0 0 34 1 1 0 0 1 0 0 0 5 0 0 0 0 0 0 0 0 0 0 1 0 1 0 1 0 4 0 0 0 0 1 0 0 9 0 1 0 0 0 0 0 0 8 0 0 0 0 0 0 0 0 0 0 0 0 0 0 9 0 0 0 0 1 1 1 1 0 0 0 0 1 0 0 0 0 13 0 1 0 0 0 0 0 0 
1 1 1 0 0 0 0 0 1 0 0 1 0 0 0 31 4 0 0 0 0 0 1 0 0 1 0 0 0 1 0 0 1 0 0 1 3 0 0 0 0 1 0 1 0 0 1 0 0 2 0 0 0 0 1 0 0 0 8 0 0 0 0 0 12 0 0 0 0 0 0 0 0 5 0 1 0 0 1 0 1 1 0 0 1 0 2 0 0 0 0 14 0 0 0 0 0 0 0 0 
1 0 3 0 0 0 0 0 0 0 0 0 0 0 0 70 0 0 0 0 0 0 0 0 0 2 0 0 0 0 0 0 0 0 0 0 1 1 0 0 0 6 0 0 0 0 0 0 0 2 0 1 0 0 0 0 0 0 2 0 0 0 0 0 0 0 0 0 0 0 0 0 0 0 0 0 0 0 0 1 0 0 0 0 0 0 8 0 0 0 0 2 0 0 0 0 0 0 0 0 
0 1 4 0 0 0 0 0 0 0 0 0 0 0 1 46 0 0 0 0 0 0 0 0 0 0 0 0 0 0 0 0 0 0 1 1 2 0 0 0 0 1 0 0 0 0 0 0 0 18 0 0 0 1 0 0 0 0 9 0 0 0 0 0 0 0 0 0 0 0 0 0 0 0 0 0 0 0 0 0 3 0 0 0 0 0 4 0 0 1 0 7 0 0 0 0 0 0 0 0 
1 0 2 1 0 1 0 0 0 0 0 1 0 0 0 23 0 0 0 0 0 0 0 0 0 0 3 0 0 2 0 0 0 0 0 0 0 0 0 0 1 0 0 0 0 0 0 0 0 13 0 0 0 0 1 0 0 0 7 0 0 0 0 0 1 0 0 0 0 0 0 0 1 10 0 0 0 1 3 1 1 0 0 0 0 0 1 1 0 1 0 18 0 3 0 2 0 0 0 0 
2 1 2 0 0 0 0 0 0 0 0 0 0 1 0 47 0 0 0 0 1 0 1 0 0 0 0 0 0 0 0 0 0 0 0 0 0 0 0 0 0 6 0 0 0 0 0 0 0 0 1 0 0 0 0 0 0 0 5 0 0 0 0 0 11 0 0 0 1 0 1 0 1 2 0 0 0 0 1 0 0 0 0 0 0 0 4 0 0 0 0 11 0 0 0 0 0 0 1 0 
1 0 4 0 0 0 0 0 0 0 0 0 0 0 1 61 0 0 1 0 0 0 0 0 0 3 0 0 0 0 0 0 0 0 0 1 0 0 0 0 0 7 0 0 0 0 0 0 1 0 0 0 0 0 2 0 1 0 1 0 0 0 0 0 0 2 0 0 0 0 0 0 0 2 0 0 0 0 0 1 1 0 0 0 0 0 7 0 0 0 0 2 0 1 0 0 0 0 0 0 
2 0 3 0 0 0 0 0 1 0 0 0 0 0 0 56 0 0 0 1 0 0 0 0 0 4 0 0 0 0 0 0 0 0 0 1 0 0 0 0 0 5 0 0 0 0 0 0 0 1 0 0 0 0 2 0 0 0 2 0 0 0 0 0 0 0 0 0 0 0 0 0 0 1 0 0 0 0 2 3 0 1 0 0 0 0 6 0 0 0 0 9 0 0 0 0 0 0 0 0 
0 0 7 0 0 1 1 0 0 0 0 0 0 0 0 57 0 0 0 0 0 0 0 0 0 1 0 0 0 1 0 0 0 0 0 0 4 0 0 0 0 3 0 0 0 0 0 0 1 0 0 0 1 0 1 0 0 0 4 0 0 0 0 0 0 1 0 1 0 0 1 0 0 0 0 1 0 0 0 1 0 0 0 0 1 0 5 0 0 0 0 4 0 2 0 1 0 0 0 0 
3 0 1 0 0 0 0 0 0 0 0 0 0 1 0 46 0 0 0 0 0 0 0 0 0 1 0 1 0 1 0 0 0 0 0 1 2 0 0 0 0 4 0 0 0 0 0 0 0 3 0 0 1 0 1 0 0 0 6 0 0 0 0 0 0 0 0 0 0 0 1 0 0 3 0 0 0 0 2 0 0 1 0 0 0 0 5 0 0 0 0 16 0 0 0 0 0 0 0 0 
0 0 2 0 0 0 0 0 0 0 0 0 0 0 0 47 1 0 2 0 0 0 0 0 1 3 0 0 0 1 0 0 0 1 0 0 0 0 0 0 0 6 0 1 0 0 0 0 0 6 0 0 0 0 0 0 0 0 9 0 0 0 0 0 0 0 0 0 1 0 0 0 0 3 0 0 0 0 1 0 0 0 0 0 0 0 4 0 0 0 0 11 0 0 0 0 0 0 0 0 
0 0 5 0 0 0 0 0 0 0 0 0 0 0 0 63 1 0 0 0 0 0 1 0 0 0 0 0 0 1 0 0 0 0 0 1 4 0 0 0 0 4 0 0 0 0 0 0 0 5 0 0 1 0 0 0 0 0 1 0 0 0 0 0 1 0 0 0 0 0 0 0 0 0 0 0 0 0 3 0 1 1 0 0 0 0 6 0 0 0 0 1 0 0 0 0 0 0 0 0 
0 0 8 0 0 0 0 0 0 0 0 0 0 0 1 60 0 0 0 0 0 0 0 0 0 4 0 0 0 0 0 0 0 0 0 0 2 0 0 0 0 13 0 0 1 0 0 0 0 0 1 0 0 0 0 0 0 0 0 0 0 0 0 0 0 0 1 0 0 0 0 0 0 1 0 0 1 0 0 0 0 0 0 0 3 0 4 0 0 0 0 0 0 0 0 0 0 0 0 0 
0 0 6 0 0 0 0 0 0 0 0 0 0 0 0 39 0 1 0 1 0 0 0 0 1 3 0 0 0 2 0 0 0 0 0 0 2 1 0 0 0 1 1 0 0 1 0 0 1 8 0 0 0 0 0 0 0 0 10 0 0 0 0 0 2 1 0 0 0 0 0 0 0 0 0 0 0 0 0 0 1 0 1 0 0 0 3 0 0 0 0 14 0 0 0 0 0 0 0 0 
0 0 9 0 0 0 0 0 0 0 0 0 0 0 0 56 0 0 0 0 0 1 0 0 0 3 0 1 0 0 0 0 0 0 0 0 4 0 1 0 0 3 0 0 0 0 0 0 0 3 0 0 1 0 0 0 0 0 2 0 0 0 0 0 0 0 0 0 0 0 0 0 0 0 0 0 0 0 0 0 0 1 0 0 0 0 10 0 0 0 0 4 0 1 0 0 0 0 0 0 
0 0 3 0 0 1 0 0 0 0 0 0 0 0 1 51 0 0 0 1 0 0 0 0 0 3 0 0 0 1 0 0 1 0 0 0 1 0 0 1 0 7 0 0 0 0 0 0 0 5 0 2 0 0 0 0 0 0 5 0 0 0 0 0 0 0 0 0 0 0 0 0 1 1 1 0 0 0 0 0 2 0 0 0 1 0 7 0 0 0 0 4 0 0 0 0 0 0 0 0 
0 0 3 0 0 0 0 0 0 0 0 0 0 0 0 55 0 0 0 0 0 0 0 0 0 0 0 0 0 0 0 1 0 0 0 0 1 1 0 1 0 5 0 0 0 0 0 0 0 4 0 0 0 0 2 0 0 0 8 0 0 0 0 0 0 0 1 0 0 0 0 0 0 1 0 0 0 0 0 0 1 0 0 0 0 0 5 0 0 1 0 10 0 0 0 0 0 0 0 0 
1 1 1 0 0 0 0 0 0 0 0 0 0 0 0 30 0 0 0 0 0 0 1 1 0 0 0 0 0 1 0 0 0 0 0 3 1 11 0 0 0 4 0 0 0 0 0 0 0 9 0 0 0 0 0 0 0 0 9 0 1 0 0 0 5 0 1 0 1 0 0 0 0 1 0 0 0 0 0 0 1 2 0 0 2 0 0 0 0 0 0 13 0 0 0 0 0 0 0 0 
0 0 4 0 0 0 0 0 0 0 0 0 0 0 0 49 1 0 0 0 0 0 0 1 3 2 0 1 0 1 0 0 0 0 0 0 1 0 0 1 0 9 0 0 0 0 0 0 0 1 0 0 0 1 0 0 0 0 3 0 0 0 0 0 3 0 0 0 0 0 1 0 0 0 0 0 0 0 2 0 0 0 0 1 2 0 9 0 0 0 0 4 0 0 0 0 0 0 0 0 
0 0 3 0 0 0 1 0 0 0 0 0 0 0 1 48 0 0 0 0 0 0 2 0 0 2 0 0 0 0 0 0 0 0 0 1 1 0 0 0 0 9 0 0 0 0 0 0 0 11 0 1 0 0 0 0 0 0 3 0 0 0 0 0 1 0 0 1 0 0 1 0 0 1 0 0 0 1 0 0 1 0 0 0 0 0 4 0 0 0 0 6 0 0 0 1 0 0 0 0 
0 0 2 0 0 0 0 0 1 0 0 0 0 0 1 44 0 0 0 0 1 0 0 0 0 4 0 0 0 0 1 0 0 1 0 2 3 0 0 1 0 0 0 0 0 0 0 0 0 7 0 1 0 0 1 0 1 0 3 1 0 0 0 0 0 0 1 1 0 0 0 0 0 1 0 0 0 1 0 0 0 1 0 0 0 0 10 0 0 0 0 10 0 0 0 0 0 0 0 0 
0 0 8 0 0 1 0 0 0 0 0 0 0 0 0 52 0 0 0 0 0 0 0 0 1 3 0 1 0 0 0 0 0 0 0 0 7 0 0 0 0 4 1 0 0 0 0 0 0 1 0 0 0 0 0 0 0 0 7 0 0 0 0 0 0 0 0 0 0 0 0 0 0 1 1 0 0 0 0 0 0 0 0 0 0 0 3 0 0 0 0 8 0 0 0 1 0 0 0 0 
1 3 5 0 0 0 0 0 0 0 0 0 0 0 0 34 4 0 0 0 0 0 0 0 1 1 0 0 0 0 0 0 0 0 0 1 1 0 0 0 0 3 0 0 0 0 0 0 0 6 0 0 0 0 1 0 0 0 6 0 0 0 0 0 6 0 0 0 0 0 1 0 0 3 0 0 0 0 0 0 0 0 0 0 0 0 1 0 1 0 0 18 0 0 1 1 1 0 0 0 
0 0 6 0 0 0 0 0 0 0 0 0 0 0 1 66 0 0 0 0 0 0 0 0 0 2 0 0 1 0 0 0 0 0 0 0 2 0 0 0 0 8 0 0 0 0 0 0 0 1 0 0 0 0 0 0 0 0 1 0 0 0 0 0 0 0 0 0 0 0 0 0 0 0 0 0 0 0 2 3 1 0 0 0 0 0 3 0 0 0 0 3 0 0 0 0 0 0 0 0 
0 0 10 0 0 0 0 0 0 0 0 0 0 0 0 52 0 0 0 0 0 0 0 0 1 3 0 1 0 1 0 0 0 0 0 0 2 0 0 0 0 7 0 0 0 0 0 0 0 0 0 0 0 0 0 0 0 0 2 0 0 0 0 0 1 2 0 0 0 0 1 0 0 1 0 0 0 0 0 1 0 1 0 0 0 0 3 0 0 1 0 9 0 0 0 0 1 0 0 0 
0 0 4 0 0 1 0 0 0 0 0 0 0 0 0 43 0 0 0 0 0 0 0 0 1 1 0 1 0 0 0 0 0 0 0 1 0 17 0 0 0 8 0 0 0 0 0 0 0 0 0 0 0 0 0 0 0 0 2 0 0 0 0 0 0 0 0 0 0 0 0 0 0 3 0 0 0 0 0 0 0 0 0 0 1 0 3 0 0 0 0 14 0 0 0 0 0 0 0 0 
0 0 2 0 0 1 0 0 0 0 0 1 1 0 0 45 0 0 0 0 0 0 1 0 1 2 0 0 0 1 0 0 0 0 0 1 1 0 0 0 0 4 0 0 0 0 0 0 0 14 0 0 0 0 0 0 0 0 8 0 0 2 0 0 0 0 0 0 0 0 0 0 0 1 0 0 0 1 0 0 3 0 0 0 0 0 4 0 1 0 1 4 0 0 0 0 0 0 0 0 
0 0 4 0 0 1 0 0 0 0 0 0 0 0 0 55 0 0 0 0 0 0 0 0 3 2 0 0 0 0 0 2 0 0 0 2 0 0 0 0 0 4 0 0 0 0 0 0 0 2 0 0 0 0 0 0 0 0 8 0 0 0 0 0 0 0 0 0 0 0 0 0 0 2 0 0 0 0 0 0 1 0 0 0 0 0 5 0 0 0 2 7 0 0 0 0 0 0 0 0 
0 0 2 0 0 0 0 0 0 0 0 0 0 0 0 46 0 0 0 0 0 0 0 0 2 4 0 0 0 0 0 0 0 0 0 0 0 1 0 0 0 5 0 0 0 1 0 0 0 10 0 1 0 0 0 0 0 0 4 0 0 0 0 0 0 0 0 0 0 0 1 0 0 1 0 0 0 0 1 0 3 1 0 0 0 0 8 0 0 0 0 9 0 0 0 0 0 0 0 0 
0 0 2 0 0 0 0 0 0 0 0 0 0 0 0 57 0 0 1 0 0 0 0 0 0 3 0 0 0 0 0 0 0 0 0 0 0 0 1 0 0 8 0 0 0 0 0 0 0 9 0 0 0 0 2 0 0 0 1 0 0 0 0 0 0 0 0 0 0 0 0 0 0 0 0 0 0 0 0 0 1 0 0 0 1 0 5 0 0 1 0 5 0 2 0 1 0 0 0 0 
0 0 4 0 0 0 0 1 0 0 0 0 0 0 2 51 0 0 0 0 0 0 0 0 0 4 1 0 0 0 0 0 0 0 0 1 2 0 0 0 0 0 0 0 0 0 0 0 0 2 0 1 0 0 1 0 0 0 2 0 0 0 0 0 7 0 0 0 0 0 0 0 1 0 0 0 0 0 0 1 0 0 0 0 0 0 5 0 0 0 0 13 0 1 0 0 0 0 0 0 
2 0 4 0 0 0 0 0 0 0 0 0 0 0 1 43 0 0 1 0 0 0 0 0 0 3 0 0 0 1 0 0 0 0 0 0 1 0 0 0 0 5 0 0 0 0 0 0 0 3 0 1 0 0 0 0 0 0 13 0 0 0 0 0 0 0 0 0 0 0 2 0 0 3 0 0 0 0 0 0 1 1 0 0 0 0 3 0 0 0 0 12 0 0 0 0 0 0 0 0 
1 0 9 0 0 0 0 0 0 1 0 0 0 1 0 29 0 0 2 0 0 0 0 0 0 2 0 0 0 0 0 0 0 0 0 0 1 24 0 0 1 5 0 0 0 0 0 0 0 4 0 0 0 0 1 0 0 0 2 1 0 0 0 0 0 1 0 0 0 1 0 0 0 0 0 0 0 0 1 0 1 0 0 0 3 1 2 1 0 0 0 3 0 0 1 0 0 1 0 0 
0 0 2 0 0 1 0 0 0 0 0 0 0 0 0 54 0 0 1 0 0 0 1 0 2 0 0 1 0 0 0 0 0 0 0 1 0 1 0 0 0 2 0 0 1 0 0 0 0 1 0 0 0 0 0 0 0 0 3 0 0 0 0 0 1 0 0 0 0 0 0 0 0 2 0 0 0 0 0 0 0 0 0 0 9 0 5 0 0 0 0 12 0 0 0 0 0 0 0 0 
0 1 5 0 0 2 0 0 0 0 0 0 0 0 1 52 0 0 0 0 0 0 0 0 0 2 0 0 0 0 0 0 0 0 0 0 3 0 0 0 0 8 0 0 0 0 0 0 0 1 0 0 0 0 0 0 0 0 3 0 0 0 0 0 0 0 0 0 0 0 0 0 0 0 0 0 0 0 0 1 1 0 0 0 0 1 12 0 0 0 0 7 0 0 0 0 0 0 0 0 
1 0 5 0 0 0 0 0 0 0 0 0 0 0 2 59 0 0 0 0 0 0 1 0 0 1 0 0 0 0 0 0 0 0 0 1 0 0 0 0 0 9 0 0 0 0 0 0 0 0 0 0 0 0 0 0 0 1 1 0 0 0 0 0 1 1 0 0 0 0 0 0 0 0 0 0 0 0 0 0 0 0 1 0 2 1 9 0 0 0 0 3 0 0 0 1 0 0 0 0 
0 0 5 0 0 0 0 0 0 0 0 0 0 0 1 51 0 0 1 1 0 0 0 0 1 3 0 0 0 0 0 0 0 0 0 0 1 1 1 0 0 5 0 0 0 0 0 0 0 3 0 0 0 0 0 0 0 0 10 0 0 0 1 0 4 0 0 0 0 0 0 0 0 0 0 0 0 0 0 0 0 0 0 0 1 0 4 0 0 0 0 5 0 0 0 0 0 0 1 0 
0 0 4 0 0 1 0 0 0 0 0 1 0 0 0 52 0 0 0 0 0 0 0 0 0 3 0 0 0 0 0 0 0 0 0 0 0 0 0 0 0 4 0 0 0 0 0 0 0 11 0 0 0 0 0 0 0 0 4 0 0 0 0 0 1 2 0 0 0 0 0 0 0 1 0 0 0 0 0 0 1 0 0 0 0 0 6 0 0 0 0 7 0 1 0 1 0 0 0 0 
4 0 5 1 0 0 0 0 0 1 0 0 0 0 2 47 0 0 2 0 0 0 0 0 0 0 0 0 0 0 0 0 0 0 0 1 5 1 0 0 0 8 0 0 0 0 0 0 0 0 0 1 0 0 0 0 0 0 3 0 0 0 0 0 0 1 0 0 0 0 0 0 0 2 0 0 0 0 1 1 0 0 0 0 1 0 1 0 0 0 0 12 0 0 0 0 0 0 0 0 
0 0 4 0 0 0 0 0 0 0 0 0 0 0 1 62 0 0 1 0 0 0 0 0 0 2 0 0 0 0 0 0 0 0 0 2 1 0 0 0 0 5 0 0 0 0 0 0 0 0 0 0 0 0 0 0 0 0 2 0 0 0 0 0 0 0 0 0 0 0 0 0 0 0 0 0 0 0 1 0 0 1 0 0 0 1 8 0 0 0 0 9 0 0 0 0 0 0 0 0 
0 0 5 0 0 0 0 0 0 0 0 0 0 0 0 36 0 0 2 0 0 0 0 0 5 1 0 0 0 0 0 0 0 0 0 1 4 0 0 0 0 3 0 0 0 0 0 0 0 8 0 0 0 0 0 0 0 0 9 0 0 0 0 0 0 0 0 0 0 0 0 0 0 0 0 0 0 0 1 0 0 2 1 0 0 0 2 0 0 0 0 18 0 0 1 1 0 0 0 0 
0 0 4 0 0 1 0 0 0 0 0 0 0 0 0 44 0 0 0 0 0 0 0 0 2 2 0 0 0 0 0 1 0 0 1 0 3 1 0 0 0 6 0 0 0 0 0 0 0 6 0 0 0 0 1 0 0 0 7 0 0 1 0 0 0 0 0 0 0 0 0 0 0 0 0 0 0 0 0 0 1 0 0 0 0 0 5 0 0 0 0 12 0 1 0 1 0 0 0 0 
2 0 4 1 0 0 1 0 0 0 0 0 0 0 0 40 0 0 0 0 0 0 0 0 1 2 0 1 0 0 0 0 0 0 0 0 1 0 0 0 0 5 0 1 0 0 0 0 0 7 0 0 0 0 0 0 0 0 3 0 0 1 0 0 0 0 0 1 0 0 2 0 0 3 0 0 0 0 1 0 1 1 0 0 0 0 3 0 0 0 0 16 0 2 0 0 0 0 0 0 
1 0 6 0 0 0 0 0 0 0 0 0 0 0 0 70 0 0 0 0 0 0 0 0 0 1 0 0 0 0 0 0 0 0 0 0 0 0 0 1 0 4 0 0 0 0 0 0 0 3 0 0 0 0 0 0 0 0 2 0 0 0 0 0 0 1 0 0 0 0 0 0 0 0 0 0 0 1 0 0 0 2 0 1 0 0 6 0 1 0 0 0 0 0 0 0 0 0 0 0 
0 2 4 0 0 0 0 0 0 0 0 0 0 0 0 52 0 1 0 0 0 0 0 0 0 1 0 0 0 2 0 0 0 0 1 0 0 0 0 0 0 6 0 0 0 0 0 0 0 1 0 0 0 0 0 0 0 0 5 0 0 0 0 0 5 0 0 0 0 0 0 0 0 2 0 0 0 0 1 0 0 2 0 0 0 0 4 0 0 0 0 10 0 1 0 0 0 0 0 0 
0 0 2 0 0 0 0 0 0 0 0 0 0 0 1 54 0 0 0 0 1 0 0 0 1 5 0 0 0 0 0 0 0 0 0 0 0 0 0 0 0 4 0 0 0 0 0 0 0 8 0 0 0 0 0 0 0 0 5 0 0 0 0 0 0 0 0 0 0 0 0 0 0 2 0 0 0 0 1 0 1 0 0 0 0 0 6 0 0 0 0 9 0 0 0 0 0 0 0 0 
1 0 6 0 0 0 0 0 1 0 0 0 0 0 0 47 1 0 1 0 0 0 0 0 0 1 0 0 0 1 0 0 0 0 0 2 2 0 0 0 0 3 0 2 0 0 0 0 0 4 0 0 1 0 1 0 0 0 9 0 0 0 0 0 0 0 0 0 0 0 0 0 0 2 0 0 0 1 0 0 0 0 0 0 0 0 2 0 0 0 0 12 0 0 0 0 0 0 0 0 
0 0 4 0 0 0 0 0 0 0 0 0 0 0 1 60 0 0 0 0 1 0 0 0 0 2 0 0 0 0 0 0 0 0 0 1 3 0 0 1 0 6 0 0 0 0 1 0 0 2 0 0 0 0 3 0 0 0 4 0 0 0 0 0 0 0 0 0 1 0 0 0 0 0 0 0 0 0 1 1 1 0 0 0 0 0 4 0 0 0 0 3 0 0 0 0 0 0 0 0 
0 0 2 0 0 0 0 0 0 0 0 0 0 0 2 40 0 0 0 0 0 0 0 0 0 0 0 0 0 0 0 1 0 0 0 0 0 2 0 0 0 1 0 0 0 0 0 0 0 13 0 0 0 0 0 0 0 0 8 0 0 1 0 0 1 0 0 1 0 1 0 0 0 5 0 0 0 0 1 1 2 0 0 0 0 0 8 0 0 0 0 10 0 0 0 0 0 0 0 0 
1 0 2 0 0 0 0 0 0 0 0 0 0 0 0 58 1 0 1 1 0 0 0 0 0 3 0 0 0 0 0 0 0 0 1 1 0 0 0 0 0 7 0 0 0 0 0 0 0 1 0 0 0 0 0 0 0 0 2 0 0 1 0 0 0 0 0 0 0 0 1 0 0 2 0 0 0 0 0 0 1 0 0 0 1 0 6 0 0 0 0 8 0 1 0 0 0 0 0 0 
0 0 7 1 0 0 0 0 0 0 0 0 0 0 0 59 0 0 0 0 0 0 0 0 0 2 0 0 0 0 0 0 0 0 0 0 3 0 0 0 0 5 0 0 0 0 0 0 0 3 0 0 0 0 0 1 0 0 6 0 0 0 0 0 0 0 0 0 0 0 1 0 0 0 0 0 0 1 1 0 0 0 0 0 0 0 6 0 0 0 0 3 0 0 0 0 0 0 1 0 
1 0 6 0 0 0 0 0 0 0 0 0 0 0 0 58 0 0 1 0 0 0 0 0 0 2 0 0 0 0 0 0 0 0 0 1 1 0 0 0 0 4 0 0 0 0 0 0 0 4 0 0 0 0 0 0 1 0 3 0 0 0 0 0 0 0 0 0 0 0 0 0 0 1 0 0 0 0 2 0 1 2 0 0 1 1 4 0 0 0 0 6 0 0 0 0 0 0 0 0 
0 0 7 0 0 0 0 0 0 0 0 0 0 0 1 60 0 0 0 0 0 0 0 0 0 2 0 0 0 0 0 0 0 0 0 0 1 1 0 0 0 8 0 0 0 0 0 0 0 2 0 0 0 0 0 0 0 0 0 0 0 0 0 0 0 0 0 0 0 0 0 0 0 1 1 0 0 0 0 0 0 2 0 0 0 0 9 0 0 0 0 5 0 0 0 0 0 0 0 0 
0 0 4 0 0 0 0 0 0 0 0 1 0 0 2 51 0 0 0 0 0 0 0 0 0 0 0 0 0 0 0 0 0 0 0 1 1 0 0 0 0 5 0 1 0 0 0 0 0 10 0 0 0 0 0 0 0 0 7 0 0 0 0 0 0 0 0 0 1 0 1 0 0 1 0 0 0 1 1 0 1 0 0 0 0 0 4 0 0 0 0 7 0 0 0 0 0 0 0 0 
0 0 5 0 0 0 0 0 0 0 0 0 0 0 0 49 0 0 0 0 0 0 0 0 2 2 0 0 0 0 0 0 0 0 1 1 2 1 0 0 0 10 0 1 0 0 1 0 0 1 1 0 0 0 1 0 0 0 3 0 0 0 0 0 0 0 0 0 0 0 0 0 0 0 0 0 0 0 0 1 0 2 0 0 0 0 2 0 0 0 0 14 0 0 0 0 0 0 0 0 
1 0 5 0 0 0 0 0 0 0 0 0 0 0 0 32 0 2 0 0 0 0 0 0 2 0 0 0 0 3 0 0 0 0 0 1 3 0 0 1 0 2 0 0 0 0 0 0 1 13 0 0 0 0 0 0 0 0 9 0 0 0 0 0 3 0 0 0 0 0 1 0 0 6 0 0 0 0 0 0 2 0 0 0 0 0 2 0 0 0 0 10 0 0 0 1 0 0 0 0 
0 0 0 1 0 0 0 0 1 0 0 0 0 0 1 59 0 0 0 0 0 0 0 0 0 3 1 0 0 0 0 0 0 0 0 1 0 1 0 1 0 8 0 1 0 0 0 0 0 0 0 0 0 0 0 0 0 0 4 0 0 0 0 0 1 0 0 0 0 0 0 0 0 0 0 1 0 1 1 0 0 0 0 0 1 0 7 0 1 0 0 5 0 0 0 0 0 0 0 0 
1 0 3 0 0 0 0 0 0 0 0 0 0 0 0 45 0 0 1 0 0 0 0 0 0 1 0 0 0 0 0 0 0 0 0 0 1 0 0 0 0 5 0 1 0 0 0 0 0 3 0 0 0 0 1 0 0 0 5 0 0 0 0 1 2 0 0 0 0 0 1 0 0 1 0 0 0 0 2 0 0 0 0 0 0 0 8 0 0 0 0 17 0 1 0 0 0 0 0 0 
1 0 4 0 0 1 0 0 0 0 0 1 0 0 2 43 0 0 1 0 0 0 0 0 3 3 0 0 0 0 0 0 0 0 0 0 1 0 0 1 0 7 0 0 0 0 0 0 0 2 0 0 0 0 0 0 0 0 7 0 0 0 0 0 0 0 0 0 0 0 0 0 0 3 0 0 0 0 0 0 0 0 0 0 0 0 8 0 0 0 0 11 0 0 0 0 1 0 0 0 
3 0 2 0 0 0 0 0 0 0 0 0 0 0 0 52 0 0 1 0 0 0 0 0 0 3 0 0 0 0 0 0 0 0 0 0 1 0 0 1 0 5 0 0 0 0 0 0 0 1 0 0 0 0 1 0 0 1 4 0 0 0 0 0 1 0 0 1 0 0 1 0 0 2 0 0 0 0 1 0 0 0 0 0 4 0 5 0 0 0 0 10 0 0 0 0 0 0 0 0 
0 0 2 0 0 1 0 0 0 0 0 0 0 0 0 60 0 0 0 0 0 0 0 0 0 3 0 0 0 0 0 0 0 0 0 0 0 0 0 0 0 5 0 1 0 0 0 0 0 4 0 0 0 0 0 0 0 0 4 0 0 0 0 0 1 0 0 0 0 0 0 0 0 1 0 0 0 0 4 0 0 0 0 0 0 0 8 0 0 0 0 6 0 0 0 0 0 0 0 0 
1 0 7 0 0 0 0 0 0 0 0 1 0 0 0 48 0 0 2 0 0 0 1 0 0 1 0 0 0 0 0 1 0 0 0 0 4 0 0 0 0 3 0 1 0 0 0 0 0 2 1 0 0 0 0 0 0 0 1 0 0 0 0 0 2 0 0 0 0 0 0 0 0 2 0 0 0 0 2 0 1 0 0 0 0 1 6 0 0 0 0 11 0 1 0 0 0 0 0 0 
2 0 2 0 0 0 0 0 0 0 0 0 0 0 1 42 0 0 0 0 0 0 1 4 0 2 0 0 0 0 0 0 0 0 0 2 2 0 0 2 0 6 0 0 0 0 0 0 0 3 1 0 0 0 0 0 0 0 2 0 0 0 0 0 6 0 1 0 0 0 1 0 0 1 0 0 0 1 2 0 0 2 0 0 0 0 3 0 0 0 0 10 0 1 0 0 0 0 0 0 
0 0 9 1 0 0 0 0 0 0 0 0 0 0 1 50 0 0 0 0 0 0 1 0 1 1 0 1 0 0 0 0 0 0 0 0 2 0 0 0 0 2 0 0 0 0 1 0 0 5 0 0 0 0 0 0 0 0 9 0 0 0 0 0 0 0 0 0 0 0 0 0 0 0 0 1 0 0 0 3 2 2 0 0 0 0 5 0 0 0 0 2 0 0 0 1 0 0 0 0 
0 0 6 0 0 0 0 0 0 0 0 0 0 0 1 52 0 0 1 0 0 0 0 0 0 1 0 0 0 0 0 0 0 0 0 1 0 0 0 0 0 2 0 1 0 0 0 0 0 1 0 0 0 0 0 0 0 0 3 0 0 0 0 1 5 0 0 1 0 0 1 0 1 0 0 0 0 0 1 1 1 0 1 0 1 0 6 0 0 0 0 10 0 0 1 0 0 0 0 0 
0 0 6 0 0 0 0 0 0 0 0 0 0 0 0 45 0 0 2 0 1 0 0 0 0 1 0 0 0 0 0 0 0 1 0 0 0 0 0 0 0 3 0 0 0 0 0 0 0 8 0 0 0 0 0 0 0 0 7 0 0 0 0 0 1 0 0 0 0 0 0 0 0 4 0 0 0 0 3 0 1 0 0 0 0 0 6 0 0 0 0 11 0 0 0 0 0 0 0 0 
1 1 1 0 0 0 0 0 1 0 0 1 0 0 0 41 0 0 0 0 0 0 0 0 0 2 0 0 0 4 0 0 0 0 0 0 0 0 0 0 0 5 0 1 0 0 0 0 0 13 0 0 0 1 0 0 0 0 8 0 1 0 0 0 2 0 0 0 0 0 1 0 0 0 0 0 0 0 0 0 1 0 0 0 0 0 5 0 0 0 0 10 0 0 0 0 0 0 0 0 
0 0 0 0 0 1 0 0 0 0 0 0 0 0 0 47 0 0 0 0 1 0 0 0 2 0 0 0 0 0 0 0 0 0 0 0 0 20 0 2 0 3 0 0 0 0 0 0 0 1 0 0 0 0 1 0 0 0 5 0 0 0 0 0 0 0 1 0 0 0 2 0 1 3 0 0 0 0 0 0 0 0 0 0 1 1 3 0 1 0 0 4 0 0 0 0 0 0 0 0 
0 0 4 5 0 0 0 1 0 0 0 0 0 0 0 55 0 0 1 0 1 0 0 0 1 2 0 0 0 0 0 0 0 0 0 0 2 0 0 0 0 12 0 0 0 0 0 0 0 0 0 0 0 0 0 1 0 0 0 0 0 0 0 0 0 0 1 0 0 0 0 0 0 0 0 0 0 0 0 1 1 0 0 0 0 0 10 0 0 0 0 0 0 1 0 1 0 0 0 0 
1 0 5 0 0 1 0 0 0 0 0 0 0 0 0 38 0 0 0 0 0 0 2 0 1 4 0 0 0 0 0 0 0 0 0 0 1 0 0 0 0 1 0 1 0 0 0 0 0 13 0 0 0 0 1 0 0 0 14 0 0 0 0 0 0 0 0 0 0 0 0 0 0 2 0 0 0 0 0 0 2 0 0 0 0 0 7 0 0 0 0 6 0 0 0 0 0 0 0 0 
0 0 2 0 0 0 0 0 0 0 0 1 0 0 0 44 0 0 2 0 1 0 0 0 0 2 0 0 0 2 0 0 0 0 0 0 1 0 1 0 0 6 0 0 0 0 0 0 0 12 0 0 0 0 0 0 0 0 8 0 0 0 0 0 0 0 0 0 0 0 0 0 0 1 0 0 0 0 1 0 1 1 0 0 0 0 5 0 0 0 0 9 0 0 0 0 0 0 0 0 
0 1 6 0 0 0 0 0 0 0 0 0 0 0 1 48 0 0 0 0 0 0 0 0 0 1 0 0 0 0 0 0 0 0 0 0 1 0 0 0 0 3 0 2 0 1 0 1 0 11 0 0 0 0 1 0 0 0 4 0 0 0 0 0 0 0 0 0 0 0 0 0 0 1 0 0 0 0 0 0 1 1 0 0 0 0 2 0 0 0 0 13 1 0 0 0 0 0 0 0 
1 0 4 1 0 0 1 0 1 0 0 0 1 0 0 45 0 0 0 0 0 0 0 0 1 3 0 0 0 0 0 0 0 0 0 0 2 0 0 0 0 3 0 0 0 0 0 0 0 6 0 0 0 0 0 0 0 0 6 0 0 0 0 0 0 0 0 0 0 0 2 0 0 0 0 0 0 0 0 0 1 0 0 0 0 0 7 0 0 0 1 13 0 0 0 0 1 0 0 0 
0 0 5 0 0 0 0 0 0 0 0 0 0 0 0 62 0 0 1 0 0 0 0 0 0 3 0 0 0 0 0 0 0 0 0 0 2 0 0 0 0 4 0 0 0 1 0 0 0 0 0 0 0 0 0 0 0 0 1 0 0 0 0 0 0 0 1 0 0 0 0 0 0 1 0 0 0 1 2 1 0 0 0 0 1 0 9 0 0 0 0 3 0 2 0 0 0 0 0 0 
1 0 6 0 0 0 0 0 1 0 0 0 0 0 1 43 0 1 0 0 0 0 0 0 1 1 1 0 0 0 0 0 0 0 1 2 0 0 0 0 0 4 0 0 0 0 0 0 0 7 0 0 0 1 0 0 0 0 8 0 0 0 0 0 1 0 0 0 1 0 0 0 0 1 0 1 0 0 0 0 1 3 0 0 0 0 5 0 0 0 1 6 0 1 0 0 0 0 0 0 
1 0 4 0 0 0 0 0 0 0 1 1 0 0 0 51 0 0 1 0 0 0 0 0 0 4 0 0 0 1 0 0 0 0 0 0 0 0 0 1 0 4 0 0 0 0 0 0 0 3 0 0 0 0 0 0 0 0 9 0 1 0 0 0 0 0 0 0 1 0 0 0 2 0 0 0 0 0 0 0 0 1 0 0 0 0 5 0 0 0 0 9 0 0 0 0 0 0 0 0 
0 1 3 3 0 1 0 0 0 0 0 0 0 0 0 34 0 0 0 0 0 0 0 0 2 3 0 0 0 0 0 0 0 0 0 0 0 0 0 0 0 3 0 0 0 0 0 0 0 9 0 0 0 0 0 1 0 0 11 0 0 0 0 0 3 0 0 0 0 0 0 0 0 3 0 0 0 1 3 0 0 1 0 0 0 0 3 0 0 0 0 14 0 0 0 1 0 0 0 0 
0 0 10 0 0 0 0 0 0 0 0 0 0 0 0 53 0 0 3 0 0 0 0 0 0 1 0 0 0 0 0 1 0 0 0 0 1 0 0 0 0 12 0 0 0 0 0 0 0 1 0 0 0 0 0 0 0 0 1 0 0 0 0 0 1 0 0 1 0 0 0 0 0 0 0 1 0 0 1 0 0 0 0 0 3 0 6 0 0 0 1 3 0 0 0 0 0 0 0 0 
0 0 2 0 0 0 0 0 0 0 0 0 0 0 0 60 0 0 0 0 0 0 0 0 1 0 0 0 1 0 0 0 0 0 0 1 2 0 0 0 0 4 0 0 0 0 0 0 0 9 0 0 0 0 1 0 0 0 4 0 0 0 0 0 0 0 0 0 0 0 0 0 0 1 0 0 0 0 1 0 1 2 0 0 0 0 1 0 0 0 0 9 0 0 0 0 0 0 0 0 
0 0 7 0 0 0 0 1 0 0 0 0 0 0 0 51 0 0 0 0 0 0 0 0 0 2 0 0 0 0 0 0 0 0 0 1 3 1 0 0 0 2 0 1 0 0 0 0 0 0 0 0 0 0 0 0 0 0 5 0 0 0 0 0 0 1 0 0 0 0 0 0 0 1 0 0 0 1 0 0 0 0 0 0 1 0 4 0 0 0 0 17 1 0 0 0 0 0 0 0 
0 0 7 0 0 1 0 0 0 0 0 0 0 0 1 63 0 0 0 0 0 0 0 0 1 1 0 0 0 0 0 0 0 0 0 0 1 0 0 0 0 6 0 0 0 0 0 0 0 0 0 0 0 0 0 0 0 0 1 0 0 0 0 0 2 0 0 0 0 0 1 0 0 0 2 0 0 0 2 1 0 0 0 0 1 0 9 0 0 0 0 0 0 0 0 0 0 0 0 0 
3 0 2 0 0 0 0 0 1 0 0 2 0 0 0 55 0 0 0 0 0 0 0 0 1 2 0 0 0 0 0 0 0 0 0 0 0 0 0 0 0 5 0 0 0 0 0 0 0 1 0 0 0 0 1 0 0 1 2 0 0 0 0 0 3 0 0 0 0 0 0 0 0 2 0 0 0 0 2 0 0 1 0 0 0 0 3 0 0 0 0 13 0 0 0 0 0 0 0 0 
0 0 0 0 0 0 0 0 0 0 0 0 0 0 0 35 0 0 2 0 0 0 0 0 1 2 0 0 0 0 0 1 0 0 1 0 0 0 0 0 1 5 0 0 0 0 0 0 0 7 0 0 0 0 0 0 0 0 10 0 0 0 0 0 0 0 0 0 0 0 2 0 0 1 0 0 0 0 1 0 1 1 0 0 17 0 4 0 0 0 0 8 0 0 0 0 0 0 0 0 
1 2 2 0 0 0 0 0 0 0 0 0 0 0 0 29 1 0 0 0 0 0 0 0 0 3 0 0 2 1 0 0 0 1 0 1 1 0 1 1 0 4 0 0 0 0 0 0 0 9 0 1 0 0 0 0 0 0 8 0 0 0 0 0 8 0 0 0 0 0 1 0 0 1 0 0 0 0 2 1 0 2 1 0 0 0 3 0 0 0 0 13 0 0 0 0 0 0 0 0 
2 0 1 0 0 0 0 0 0 0 0 0 0 0 1 26 0 0 0 0 0 1 0 0 5 2 0 0 0 0 0 0 0 1 0 3 2 0 0 0 0 4 0 0 0 0 1 0 0 1 0 0 0 0 0 0 0 1 9 0 0 0 0 0 0 0 0 0 0 0 0 0 0 6 0 0 0 0 2 0 0 0 0 0 0 0 3 0 0 0 0 26 0 1 0 2 0 0 0 0 
0 0 6 0 0 0 0 0 0 0 0 0 0 0 0 50 0 0 0 0 0 0 0 0 0 4 0 0 0 0 0 0 0 0 0 0 0 0 0 0 0 3 0 0 0 1 0 0 0 3 0 0 0 0 0 0 0 0 3 0 0 0 0 0 0 0 0 0 0 0 0 0 0 4 0 0 0 0 2 0 1 1 0 0 2 1 8 0 1 0 0 10 0 0 0 0 0 0 0 0 
0 2 4 0 1 0 0 0 0 0 0 0 0 0 0 53 0 0 0 0 0 0 0 0 0 3 0 1 0 0 0 0 0 0 0 0 1 0 0 0 0 5 0 0 0 0 0 0 0 1 0 0 0 0 0 0 0 0 3 0 0 0 0 0 6 0 0 1 0 0 0 0 0 0 1 0 0 0 1 1 1 0 0 0 0 1 6 0 0 0 0 8 0 0 0 0 0 0 0 0 
4 0 2 0 0 0 0 0 0 0 0 0 0 0 1 21 2 0 3 0 0 0 0 0 0 3 0 0 0 1 0 0 0 0 0 0 2 0 0 0 0 0 0 0 0 0 0 0 0 20 0 0 0 0 1 0 0 0 13 0 0 0 0 0 3 0 0 0 1 0 0 0 0 1 0 0 0 0 2 0 1 0 0 0 0 0 2 0 0 0 0 14 1 1 1 0 0 0 0 0 
0 0 6 0 0 0 0 0 0 0 0 1 0 0 1 52 0 0 1 0 0 0 0 0 0 2 0 0 0 1 0 0 0 0 0 0 4 0 0 0 0 7 0 0 0 0 0 0 0 1 0 0 0 0 0 0 0 0 5 0 0 1 0 0 0 0 0 0 0 0 1 0 0 0 0 1 0 0 0 0 0 0 0 0 0 0 8 0 0 0 0 8 0 0 0 0 0 0 0 0 
0 0 5 0 0 0 0 0 0 0 0 0 0 0 0 58 0 0 1 0 0 0 0 0 0 4 0 0 0 1 0 0 0 0 0 0 3 0 0 0 0 8 0 0 0 0 0 0 0 1 0 0 0 0 0 0 0 0 5 0 0 0 0 0 0 0 0 0 0 0 0 0 0 0 0 0 0 0 0 0 2 0 0 0 0 0 4 0 0 0 0 8 0 0 0 0 0 0 0 0 
1 1 6 0 0 0 0 0 0 0 0 0 0 0 2 40 0 0 0 0 0 0 0 2 0 2 1 0 0 0 0 0 0 0 0 2 0 0 0 1 0 4 0 0 0 0 0 0 0 3 0 0 0 1 0 0 0 1 8 0 0 0 0 0 1 0 0 0 0 0 0 0 0 6 0 0 0 0 0 1 0 0 0 0 0 0 6 0 0 0 0 10 0 0 0 0 0 0 0 1 
2 0 7 0 0 0 0 0 0 0 0 0 0 0 0 50 0 0 0 0 0 1 0 0 0 1 0 0 0 0 0 0 0 0 0 3 0 0 0 0 0 3 0 0 0 0 0 0 0 1 0 0 0 0 1 0 0 1 4 0 0 0 1 0 0 1 0 0 0 0 0 0 0 0 0 0 0 1 0 1 0 0 0 0 2 0 6 0 2 1 0 10 0 1 0 0 0 0 0 0 
0 2 2 0 0 1 0 0 0 0 0 0 0 0 2 39 0 0 0 0 0 0 0 0 2 6 0 0 0 1 0 1 0 0 0 2 1 0 0 0 0 1 0 1 0 0 0 0 0 7 0 0 0 0 0 0 0 1 9 0 0 0 0 0 1 0 0 0 0 0 1 0 0 2 0 0 0 0 1 2 0 0 0 0 1 0 5 0 0 0 0 8 0 0 0 0 0 0 1 0 
0 0 4 0 0 1 0 0 0 0 0 0 0 0 0 41 0 0 0 0 0 0 0 0 1 0 0 0 0 0 0 0 0 0 0 1 0 0 1 0 0 4 1 0 0 0 1 0 0 4 0 1 0 0 1 0 0 0 13 0 0 0 0 0 2 0 0 0 0 0 0 0 0 4 0 0 0 0 1 0 0 0 0 0 0 0 1 0 0 0 0 16 0 0 0 1 0 0 0 1 
2 2 1 0 0 1 0 0 0 0 0 0 0 0 2 40 0 0 0 0 0 0 0 0 2 4 0 0 0 0 0 0 0 0 0 0 0 0 0 1 0 3 0 0 0 0 0 0 0 9 0 0 0 0 0 0 1 0 6 0 0 0 0 0 2 0 0 0 0 0 0 0 0 3 0 0 0 0 1 0 1 0 0 0 1 0 4 0 0 0 0 13 0 0 1 0 0 0 0 0 
0 0 6 0 0 1 0 0 0 0 0 0 1 0 1 49 0 0 0 0 1 0 0 0 0 2 0 0 0 1 0 1 0 0 0 0 3 1 0 0 0 3 0 0 0 0 0 0 0 2 0 0 0 0 0 0 0 0 7 0 0 0 0 0 2 0 0 0 0 0 0 0 0 0 0 0 0 0 0 0 0 0 0 0 0 0 5 0 0 0 0 12 0 1 1 0 0 0 0 0 
0 0 9 0 0 0 0 0 0 0 0 0 0 0 0 60 0 0 1 0 0 0 0 0 0 1 0 1 0 0 0 1 0 0 0 0 1 0 0 0 0 7 0 0 0 0 0 0 0 5 0 0 0 0 1 0 0 0 5 0 0 0 0 0 0 1 0 0 0 0 0 0 0 0 0 0 0 1 0 0 0 0 0 0 0 0 1 0 0 0 0 4 0 0 0 1 0 0 0 0 
0 1 1 0 0 0 0 0 0 0 0 0 2 0 0 61 0 0 1 0 0 0 0 0 0 2 0 0 0 0 0 0 0 0 0 0 0 0 0 0 1 8 1 0 0 0 0 0 0 9 0 0 1 0 0 0 0 0 1 0 0 0 0 0 0 0 0 0 0 0 0 0 0 0 0 0 0 0 0 0 2 0 0 0 0 0 5 0 0 0 0 3 0 1 0 0 0 0 0 0 
0 1 5 0 0 0 0 0 0 0 0 0 0 0 0 27 0 0 0 0 0 0 1 0 1 3 0 0 0 2 0 0 1 0 0 6 1 0 0 0 0 4 0 0 0 1 0 0 0 17 0 0 0 0 0 0 0 0 10 0 0 0 0 0 2 0 0 0 0 0 0 0 0 4 0 0 0 0 2 0 0 2 0 0 0 0 2 0 0 0 1 7 0 0 0 0 0 0 0 0 
1 0 5 0 0 0 0 0 0 0 0 0 1 0 0 24 5 0 0 0 0 0 0 0 1 3 0 0 1 1 0 0 0 0 0 6 0 0 0 0 0 4 0 2 0 0 0 0 0 3 0 0 0 0 0 0 0 0 9 1 0 0 0 0 9 1 1 0 0 0 0 0 0 2 0 0 0 0 2 0 0 2 0 0 0 0 2 0 0 1 0 13 0 0 0 0 0 0 0 0 
0 0 7 0 0 0 0 0 0 0 0 0 0 0 0 41 0 0 0 0 0 0 0 0 0 1 0 0 0 0 0 0 0 0 0 0 1 1 0 1 0 6 0 0 1 0 0 0 0 0 0 0 0 0 0 0 0 0 5 0 0 0 0 0 0 0 0 0 0 0 0 0 0 0 0 0 0 0 1 1 0 0 0 0 18 0 8 0 0 0 0 8 0 0 0 0 0 0 0 0 
2 0 5 0 0 0 0 0 0 0 0 1 0 0 0 53 0 0 0 0 0 0 1 0 0 2 0 0 0 2 0 0 0 0 0 0 1 0 0 0 0 3 0 0 0 0 0 0 0 8 0 0 0 0 1 0 0 0 5 0 0 1 0 0 1 0 0 0 0 0 1 0 0 1 0 0 0 0 0 0 0 0 0 0 1 0 5 0 0 0 0 5 0 0 0 0 1 0 0 0 
0 0 5 0 0 0 0 0 0 0 0 0 0 0 0 52 0 0 0 0 0 0 1 1 0 1 0 0 0 0 0 0 0 0 0 0 0 4 0 1 0 6 0 0 0 0 0 0 0 2 1 0 0 0 0 0 0 0 5 0 0 0 0 0 2 0 0 0 0 0 1 0 0 1 0 0 0 0 0 1 0 0 0 0 0 0 2 1 0 0 0 11 0 0 1 1 0 0 0 0 
1 0 4 0 0 0 0 0 0 0 0 0 0 0 0 42 0 0 1 0 0 0 1 0 2 0 0 0 1 3 0 0 0 0 0 0 2 0 0 0 0 4 0 0 0 0 0 0 0 7 0 0 0 0 0 0 0 0 14 0 0 0 0 0 0 0 0 0 0 0 0 0 0 2 0 0 0 0 1 0 0 1 0 0 0 0 3 0 0 0 0 11 0 0 0 0 0 0 0 0 
1 1 3 0 0 2 0 0 0 0 0 1 0 0 0 37 0 0 0 0 0 0 0 0 0 2 0 0 0 0 0 0 0 0 0 1 1 0 1 0 1 2 0 0 0 1 0 0 0 9 0 0 1 0 0 0 0 0 11 0 0 0 0 0 2 0 0 0 0 0 2 0 0 6 0 0 0 0 0 0 1 1 0 0 0 0 3 0 0 0 0 9 0 1 0 0 0 0 0 0 
1 1 7 0 0 0 0 0 2 1 0 1 0 0 1 35 0 0 0 0 0 0 0 0 0 2 0 0 0 0 0 0 0 0 0 0 1 13 0 0 0 5 0 0 0 0 0 0 0 3 0 0 0 0 0 0 0 0 6 0 0 0 0 0 0 0 0 0 0 0 0 0 0 2 0 0 0 0 0 0 0 2 1 0 0 0 5 0 0 0 0 11 0 0 0 0 0 0 0 0 
0 1 6 0 0 0 0 0 0 0 0 0 0 0 0 55 1 0 1 1 0 0 1 0 0 3 0 0 0 0 1 1 0 0 0 1 0 0 0 0 0 5 0 0 0 0 0 0 1 1 0 0 0 0 0 0 0 0 3 0 0 1 0 0 3 0 0 0 0 0 0 0 0 2 0 0 0 0 3 0 0 1 0 0 0 0 3 0 0 0 0 4 0 0 0 1 0 0 0 0 
2 1 1 0 0 0 0 0 0 0 0 0 0 0 0 49 0 0 0 0 0 0 0 0 0 2 0 0 0 1 0 0 0 1 0 0 0 0 0 0 0 4 0 0 0 0 0 0 0 9 0 0 0 0 0 0 0 0 8 1 0 0 0 0 4 0 0 0 0 0 0 0 0 1 0 0 0 0 1 0 2 2 0 0 0 0 4 0 0 0 1 5 0 0 0 1 0 0 0 0 
0 2 0 0 0 0 0 0 0 0 0 0 0 0 1 42 1 0 0 0 0 0 0 0 1 2 0 0 0 0 0 0 0 0 0 0 0 0 0 0 0 2 0 0 0 0 1 0 0 4 0 0 1 0 1 0 0 0 6 0 1 0 0 0 13 0 0 0 0 0 0 0 0 2 0 0 0 1 1 1 0 1 0 0 1 0 6 1 0 0 0 7 0 0 0 0 0 0 0 1 
0 1 2 1 0 0 0 0 0 0 1 0 0 0 0 50 0 0 0 0 0 0 0 0 0 2 0 0 0 0 0 0 0 0 0 1 3 0 0 1 0 3 0 0 0 0 0 0 0 12 0 0 0 0 0 0 0 0 4 0 1 0 0 0 0 0 0 0 0 0 1 1 0 1 0 0 0 0 0 0 2 0 0 0 0 0 5 1 0 0 0 7 0 0 0 0 0 0 0 0 
0 0 2 0 0 0 0 0 0 0 0 0 0 0 0 33 0 0 0 0 0 0 1 0 0 2 0 0 0 0 0 0 0 0 0 1 1 25 0 0 0 2 0 0 0 0 1 0 0 0 0 0 0 1 1 0 0 0 2 0 0 0 0 0 3 0 1 1 0 0 1 0 0 1 0 0 0 0 0 0 0 0 0 0 11 0 1 0 0 0 0 7 1 0 0 1 0 0 0 0 
0 0 3 0 0 0 0 0 0 0 0 0 0 0 1 39 0 0 0 0 0 0 0 0 1 3 0 0 0 0 0 0 0 0 0 1 3 17 0 1 0 3 0 0 0 0 1 1 0 4 0 0 0 0 0 0 0 0 6 1 0 0 0 0 0 0 0 0 0 1 0 0 0 1 0 0 0 0 1 0 0 0 0 0 2 0 4 0 0 0 0 6 0 0 0 0 0 0 0 0 
1 0 5 0 0 1 0 0 0 0 1 0 0 0 1 47 0 0 0 0 0 0 0 0 1 3 0 0 0 1 0 0 0 0 0 0 2 0 0 0 0 2 0 0 0 0 0 0 0 3 1 0 0 0 0 0 0 0 6 1 0 0 0 0 0 0 0 0 1 1 2 0 0 1 0 0 1 1 1 0 0 2 0 0 0 0 6 0 0 0 0 6 0 0 0 1 0 0 1 0 
0 0 4 0 0 0 0 0 0 0 0 0 0 0 0 48 0 0 0 0 0 0 0 0 0 0 0 0 0 2 0 0 0 0 0 1 0 0 0 0 0 7 0 0 0 0 0 0 0 9 0 0 0 0 0 0 0 0 6 0 0 0 0 0 1 0 0 0 0 0 0 0 0 5 0 0 0 0 0 0 1 1 0 0 0 0 3 0 0 0 0 12 0 0 0 0 0 0 0 0 
0 0 4 0 1 0 0 0 0 0 0 0 0 0 0 63 0 0 2 0 0 0 0 0 0 2 0 1 0 0 0 1 0 0 1 0 3 0 0 0 0 5 0 0 0 0 0 0 0 0 0 0 0 0 0 0 0 0 0 0 0 0 0 0 0 0 1 1 0 0 0 0 0 0 0 0 0 0 0 0 0 1 0 2 2 0 9 0 0 0 0 1 0 0 0 0 0 0 0 0 
0 0 5 0 0 0 0 0 0 0 0 0 0 0 0 51 0 0 0 1 0 0 0 0 0 2 0 0 0 0 0 0 0 0 0 1 2 0 0 0 0 4 0 0 1 0 0 0 0 1 0 0 0 0 0 0 0 0 4 1 0 0 0 0 0 1 0 0 0 0 1 0 0 1 0 0 0 0 0 1 0 0 0 0 10 0 4 0 1 0 0 7 0 0 0 0 0 0 1 0 
0 0 3 0 0 0 0 0 0 0 0 0 0 0 0 56 0 0 0 0 0 0 0 0 0 3 0 0 0 0 1 0 0 0 0 0 0 0 1 0 0 5 0 0 0 0 0 0 0 5 0 0 0 0 0 0 0 0 6 0 0 0 0 0 0 1 0 0 0 0 0 0 0 1 0 0 0 2 1 0 2 0 0 0 0 0 6 0 0 0 0 6 0 0 0 1 0 0 0 0 
0 0 5 0 0 1 0 0 0 0 0 0 0 0 0 62 0 1 0 0 1 0 0 0 0 0 0 0 0 0 0 0 0 0 0 0 3 0 0 0 1 4 0 0 0 0 0 0 0 0 0 0 0 0 0 0 0 0 5 0 0 0 0 0 0 0 0 0 0 0 0 0 0 1 0 0 0 0 0 0 0 0 0 0 0 1 6 0 0 0 0 8 0 0 0 1 0 0 0 0 
1 0 1 0 0 0 0 0 0 0 0 0 0 0 0 49 0 0 0 0 0 0 1 0 2 4 0 0 0 0 0 0 0 0 0 2 1 0 0 1 0 2 0 0 0 0 0 0 0 4 0 0 0 0 0 0 0 1 10 1 0 0 0 0 1 0 0 0 0 1 0 0 0 3 0 0 0 0 0 0 0 0 0 0 0 0 3 0 0 0 0 11 0 0 0 1 0 0 0 0 
3 0 4 0 0 0 0 0 1 0 0 0 0 0 0 34 0 0 0 0 0 1 1 0 1 0 0 1 0 1 0 0 0 0 1 2 2 0 0 0 1 2 0 0 0 0 0 0 0 2 0 0 0 0 2 0 0 0 8 0 0 0 0 0 0 0 0 0 0 0 0 0 0 2 0 0 0 0 2 0 1 0 0 0 3 0 1 0 1 0 0 22 0 1 0 0 0 0 0 0 
2 1 3 0 0 1 0 0 0 0 0 0 0 0 0 24 1 0 2 0 1 0 1 0 1 0 0 1 0 0 0 0 0 0 0 1 1 1 0 0 0 4 0 1 0 0 0 0 0 10 0 0 0 0 2 0 0 0 13 0 0 0 0 0 6 0 0 0 0 0 0 0 0 2 0 0 0 0 1 1 2 0 0 0 1 0 0 0 0 1 0 14 0 0 1 0 0 0 0 0 
1 0 5 0 0 1 0 0 0 0 0 0 0 0 0 53 0 0 0 0 1 0 1 0 1 2 0 0 0 0 0 0 0 0 0 2 3 0 0 0 0 2 0 0 0 0 0 0 0 4 0 0 1 0 1 0 0 0 4 0 0 0 0 0 0 1 0 0 0 0 0 0 1 0 0 0 0 0 2 0 0 0 0 0 0 0 7 0 1 0 0 6 0 0 0 0 0 0 0 0 
0 1 4 0 0 0 0 0 0 0 0 0 0 0 2 35 0 0 0 1 1 0 0 0 0 1 0 0 0 0 1 0 0 0 0 0 4 0 0 0 0 3 0 0 0 1 0 0 0 14 0 0 0 0 0 0 1 0 5 0 0 0 0 0 9 0 0 0 0 0 0 0 0 0 0 0 0 2 0 0 3 0 0 1 8 0 1 0 0 0 0 2 0 0 0 0 0 0 0 0 
0 0 9 0 2 1 0 0 0 0 0 0 0 1 0 60 0 0 2 0 0 0 0 0 0 0 0 0 0 0 0 0 0 0 0 0 1 0 0 0 0 6 0 0 0 1 0 1 0 2 0 0 0 0 0 0 0 0 0 0 0 0 0 0 0 0 0 1 1 0 0 0 0 0 0 0 0 0 1 0 0 0 1 0 1 0 8 0 0 0 0 1 0 0 0 0 0 0 0 0 
0 0 4 0 0 0 0 0 1 0 0 0 0 0 0 55 0 0 1 0 0 0 0 1 0 1 0 0 0 1 0 0 0 0 0 0 5 2 0 0 0 4 0 0 0 0 0 0 0 1 0 0 0 0 0 0 0 0 5 0 0 0 0 0 0 0 0 0 0 0 0 0 0 0 0 0 1 1 0 0 0 3 0 0 1 0 3 1 0 0 0 9 0 0 0 0 0 0 0 0 
1 0 3 0 0 0 0 0 0 0 0 0 0 0 1 44 1 0 0 0 0 0 0 0 0 0 1 0 0 0 0 0 0 0 0 0 2 0 0 1 0 6 0 0 1 0 0 0 0 8 1 0 1 1 0 0 1 0 3 0 1 0 0 0 1 0 1 0 0 0 0 0 1 1 0 0 0 1 0 0 3 0 0 0 5 0 3 0 0 0 0 7 0 0 0 0 0 0 0 0 
1 1 3 0 0 0 0 0 0 0 0 1 0 0 1 55 0 0 0 0 0 0 0 0 0 1 0 0 0 0 0 0 0 0 0 0 1 0 0 0 0 8 0 0 0 0 0 0 0 0 0 0 0 0 0 0 0 0 2 1 0 0 0 0 10 0 0 0 0 0 0 0 0 0 0 0 0 0 0 0 0 0 1 0 1 0 7 0 0 0 0 5 0 0 0 1 0 0 0 0 
1 0 2 0 0 0 0 0 0 0 0 0 0 0 0 34 3 0 0 0 0 0 0 0 0 2 0 0 0 0 0 0 0 0 0 1 0 0 0 0 0 2 0 0 0 1 0 0 0 7 0 0 0 0 0 0 0 0 9 0 0 0 0 0 6 0 0 0 0 0 3 0 0 4 0 0 0 0 0 2 1 1 0 0 0 0 4 0 0 0 0 16 1 0 0 0 0 0 0 0 
1 0 7 0 0 1 0 0 0 0 0 0 0 0 0 30 0 0 1 0 0 0 0 1 1 1 0 0 0 2 0 0 0 0 1 0 1 0 0 0 0 3 0 0 0 0 0 0 0 8 0 1 0 0 0 0 0 0 15 0 0 0 0 0 1 0 0 1 0 0 0 0 0 1 0 0 0 0 1 0 1 1 0 1 0 1 1 0 0 0 0 15 0 0 1 0 0 0 0 1 
0 0 4 0 0 0 0 0 0 0 0 0 0 0 0 47 0 0 2 0 0 0 0 0 1 3 0 0 0 0 0 0 0 0 0 0 1 1 0 0 0 7 0 1 0 0 0 1 0 6 0 0 0 0 0 0 0 0 8 0 0 0 0 0 0 0 0 0 0 0 1 0 0 0 0 0 0 1 0 1 0 1 0 0 0 0 6 0 0 0 0 6 1 0 0 0 1 0 0 0 
1 0 6 0 0 0 0 0 0 0 0 0 0 0 0 41 0 0 1 0 2 0 0 0 1 2 0 0 0 0 0 0 0 0 0 0 2 1 0 0 1 4 0 0 0 0 0 0 0 3 0 0 0 0 0 0 0 0 7 0 0 0 0 0 1 0 0 0 0 1 0 0 1 6 0 0 0 0 0 0 0 2 0 0 1 0 4 0 0 1 0 11 0 0 0 0 0 0 0 0 
0 0 6 0 0 0 0 0 0 0 0 0 0 0 2 61 0 0 0 0 0 0 0 0 0 1 0 0 0 0 0 0 0 0 0 2 3 0 0 0 0 3 0 0 0 0 0 0 0 1 0 0 0 0 0 0 0 0 4 0 0 0 0 0 0 0 0 1 0 0 0 0 0 1 0 0 0 1 2 0 1 0 0 0 0 0 6 0 0 0 0 5 0 0 0 0 0 0 0 0 
1 2 10 0 0 0 0 0 0 0 0 0 0 0 1 20 3 0 0 0 0 0 0 0 0 2 1 0 0 1 0 0 0 0 0 1 0 0 0 0 0 5 0 0 0 0 0 0 0 12 0 0 0 0 0 0 0 0 9 0 0 0 0 0 6 0 1 0 0 0 0 0 0 1 0 0 0 1 0 0 2 1 0 0 0 0 2 0 0 0 0 17 0 0 1 0 0 0 0 0 
0 0 10 0 0 0 0 0 0 1 0 0 0 0 1 54 0 0 0 0 0 0 0 0 0 1 0 0 0 0 0 0 0 0 0 1 0 10 0 0 0 4 0 0 0 0 0 0 0 2 0 0 0 0 0 0 0 0 4 0 0 0 0 0 0 0 0 0 0 0 0 0 0 1 0 0 0 0 3 0 0 0 0 0 0 0 7 0 0 0 0 1 0 0 0 0 0 0 0 0 
0 2 3 0 0 0 0 2 1 0 1 0 0 0 0 35 1 0 0 0 0 0 0 0 4 1 0 0 0 1 0 0 0 0 0 2 1 2 0 0 0 3 0 0 0 0 0 0 0 8 0 0 0 0 0 0 0 0 5 0 0 0 0 0 7 0 0 0 0 0 0 0 0 5 0 0 0 0 1 0 0 1 0 0 0 0 0 0 0 0 0 13 0 0 1 0 0 0 0 0 
0 0 4 0 0 0 0 0 0 0 0 0 0 0 0 42 0 0 0 0 1 0 0 1 0 0 0 0 0 1 0 0 0 0 0 0 0 1 0 0 0 4 0 0 0 0 0 0 0 10 0 0 0 0 0 0 0 0 11 0 0 0 0 0 0 0 0 0 0 0 0 0 0 4 0 0 0 0 2 0 2 1 0 0 0 0 5 0 0 0 0 11 0 0 0 0 0 0 0 0 
0 0 4 0 0 0 0 0 0 0 0 0 0 0 2 55 0 0 3 1 0 0 0 0 1 2 0 0 0 1 0 0 0 0 0 1 0 0 0 0 0 5 0 0 0 0 0 0 0 1 0 1 0 0 0 0 0 1 4 0 0 0 0 0 0 0 0 0 0 0 0 0 0 1 0 0 0 0 1 0 0 1 0 0 0 0 8 0 0 0 0 6 0 0 1 0 0 0 0 0 
0 0 6 0 0 0 0 0 0 0 0 1 0 0 0 58 0 0 0 0 0 0 0 0 1 1 0 0 0 0 0 0 0 0 0 0 4 0 0 0 0 3 0 0 0 0 1 0 0 1 0 1 0 1 0 0 0 0 5 0 0 1 1 0 0 0 0 0 0 0 0 0 0 1 0 0 0 0 2 0 0 0 0 0 1 0 3 0 0 0 0 8 0 0 0 0 0 0 0 0 
0 0 2 0 0 0 1 0 0 0 0 1 0 0 0 55 0 0 0 0 0 0 0 0 1 3 0 0 0 0 0 0 0 0 1 1 1 0 0 1 0 4 0 0 0 1 0 0 0 7 0 0 0 0 0 0 0 0 6 0 0 0 0 0 3 0 0 0 0 0 0 0 0 2 0 0 0 0 0 0 0 0 0 0 0 0 4 0 0 0 0 6 0 0 0 0 0 0 0 0 
0 0 5 0 0 1 0 0 0 0 0 0 0 0 0 36 0 0 0 0 0 0 1 0 2 3 0 0 0 0 0 0 0 0 0 3 3 2 0 0 0 3 0 0 0 0 0 0 0 10 0 0 0 0 0 0 0 0 10 0 0 0 0 0 1 0 0 0 0 0 0 0 0 7 0 0 0 0 0 0 0 1 0 0 0 0 2 0 0 0 0 8 0 0 0 2 0 0 0 0 
0 0 3 0 0 0 0 0 0 0 0 0 0 0 0 39 0 0 3 0 0 0 0 0 3 2 0 0 0 1 0 0 0 0 0 0 2 1 0 0 0 2 0 0 0 0 0 0 0 9 0 1 0 0 0 0 0 0 13 0 0 0 0 0 1 0 0 0 0 0 0 0 0 4 0 0 0 1 0 1 0 0 0 0 0 0 3 0 0 1 0 9 1 0 0 0 0 0 0 0 
0 0 3 0 0 0 0 0 0 0 0 0 0 0 1 62 0 0 0 0 0 0 0 0 0 5 0 0 0 0 0 0 0 0 0 0 1 0 0 0 0 5 0 0 0 0 0 0 0 1 0 0 0 0 0 0 0 0 3 0 0 0 0 0 0 0 0 0 0 0 0 0 0 0 0 0 0 0 1 0 0 1 0 0 0 0 11 0 0 0 0 6 0 0 0 0 0 0 0 0 
0 0 5 0 0 0 0 0 0 0 0 0 1 0 0 49 0 0 1 0 0 0 0 1 4 1 0 0 0 0 0 0 0 0 0 0 5 0 0 2 0 7 0 0 0 0 0 0 0 2 0 0 0 0 2 0 0 0 4 0 0 0 0 0 0 0 0 0 0 0 0 0 1 2 0 0 0 1 0 0 0 0 0 0 1 2 3 0 0 0 0 6 0 0 0 0 0 0 0 0 
0 0 4 0 0 0 0 0 0 0 0 0 0 0 0 66 0 0 2 1 0 0 0 1 1 2 0 0 0 0 0 0 0 0 0 0 0 0 0 0 0 6 0 0 0 0 0 0 0 0 0 0 0 0 1 0 0 0 2 0 0 0 0 0 0 0 0 0 0 0 0 0 0 0 0 0 0 0 1 0 0 0 0 0 0 0 6 0 0 0 0 7 0 0 0 0 0 0 0 0 
0 0 11 0 0 0 0 0 0 1 0 0 0 0 2 44 0 0 2 0 0 0 1 0 0 3 1 0 0 1 0 0 0 0 0 0 1 5 0 1 0 7 0 0 0 0 0 0 0 0 0 0 0 1 0 0 0 0 2 1 0 0 0 0 1 0 0 0 0 0 0 0 0 0 0 0 0 2 1 0 0 0 0 0 0 1 5 0 0 0 0 4 0 1 0 1 0 0 0 0 
1 0 8 0 0 0 0 0 0 0 0 0 0 0 0 61 0 0 2 0 0 0 0 0 1 0 0 0 0 0 0 1 0 1 0 0 2 0 0 0 0 6 0 0 0 0 0 0 0 3 0 1 0 0 0 0 0 0 1 0 0 0 0 0 1 1 1 0 0 0 0 0 0 0 0 0 0 0 3 0 0 0 0 0 0 0 1 1 1 0 0 1 0 2 0 0 0 0 0 0 
1 0 3 0 0 0 0 0 0 0 0 1 0 0 0 29 0 0 0 0 0 0 1 0 0 3 0 0 0 1 0 0 0 0 0 0 0 2 0 0 0 3 0 0 0 0 0 0 0 10 0 0 0 0 0 0 0 0 17 0 0 0 0 0 8 0 0 0 0 0 1 0 0 1 0 0 0 0 1 0 0 0 0 0 0 0 4 0 0 0 0 13 0 0 0 1 0 0 0 0 
0 0 6 1 0 1 0 0 0 0 0 0 0 0 0 54 0 0 2 0 0 0 0 0 0 5 0 0 0 0 0 0 0 0 0 1 2 0 0 1 1 3 0 0 0 0 1 0 0 1 0 0 0 0 0 0 0 0 1 0 0 0 0 0 1 0 0 0 0 0 2 0 0 0 0 0 0 0 0 0 1 0 0 0 1 0 11 0 0 0 0 4 0 0 0 0 0 0 0 0 
0 1 0 0 0 0 0 0 0 0 0 0 0 0 0 42 1 0 0 0 0 0 0 0 0 2 0 0 0 0 0 0 0 0 0 0 2 0 0 0 0 6 0 0 0 0 0 0 0 4 0 0 1 0 1 0 0 0 12 1 0 0 0 0 5 0 0 0 0 0 0 0 0 2 1 0 0 0 1 1 0 2 0 0 2 0 4 0 0 0 0 8 0 0 0 0 1 0 0 0 
1 1 3 0 0 0 0 0 0 0 0 0 0 0 0 51 0 0 0 0 0 0 0 0 0 3 0 0 0 0 0 0 0 0 0 0 1 0 0 0 0 4 0 0 0 0 0 0 0 8 0 2 0 0 0 0 0 0 6 0 1 0 1 0 0 0 0 0 0 0 2 0 0 2 0 0 0 1 0 0 0 0 0 0 4 0 4 0 0 0 0 5 0 0 0 0 0 0 0 0 
0 0 4 0 0 0 0 0 0 0 0 0 0 0 0 67 0 0 0 0 0 0 1 0 0 3 0 0 0 0 0 0 0 0 0 0 4 0 0 0 0 6 0 0 0 0 0 0 0 3 0 0 0 0 0 0 0 0 0 0 0 0 0 0 0 0 0 0 0 0 0 0 0 1 0 0 0 0 0 0 0 0 0 0 1 0 7 0 0 0 0 3 0 0 0 0 0 0 0 0 
1 0 5 0 0 1 0 0 0 0 0 1 1 0 1 41 0 0 0 0 0 0 0 0 1 3 0 0 0 0 0 0 0 0 0 3 0 0 0 0 1 1 0 0 0 0 0 0 0 6 1 0 0 0 0 0 0 0 8 0 0 0 0 0 0 0 0 0 0 0 0 0 1 4 0 0 0 0 0 0 1 2 0 0 0 0 3 0 0 0 0 14 0 0 0 0 0 0 0 0 
0 0 3 0 0 0 0 0 0 1 0 0 0 0 0 48 0 0 0 0 0 0 1 0 0 3 0 0 0 0 0 0 0 0 0 0 0 12 0 0 0 1 0 1 0 0 0 0 0 5 0 0 0 0 0 0 0 0 7 0 0 0 0 0 0 0 0 0 0 0 1 0 0 2 0 0 0 0 2 0 1 0 0 0 1 0 3 0 0 0 0 8 0 0 0 0 0 0 0 0 
0 2 2 0 0 0 0 0 0 0 0 0 0 0 0 60 1 0 0 0 0 0 0 0 1 3 0 0 0 0 0 0 0 0 0 0 2 0 0 0 0 3 0 0 0 0 0 0 0 4 0 0 0 0 0 0 0 0 8 0 0 0 0 0 0 0 0 0 0 0 0 0 0 3 0 0 0 0 0 0 0 0 0 0 1 0 5 0 0 0 0 5 0 0 0 0 0 0 0 0 
0 2 5 0 0 0 0 0 0 0 0 0 0 0 0 50 0 0 2 0 0 0 0 0 0 3 0 0 1 1 0 0 0 0 0 0 1 0 0 0 0 7 0 0 0 0 0 0 0 10 0 0 0 0 0 0 0 0 3 0 0 0 1 0 1 0 0 0 0 0 1 0 0 0 0 0 0 0 1 0 0 0 0 0 1 0 2 0 0 0 0 5 0 0 0 2 0 0 0 1 
0 0 6 0 0 0 0 0 0 0 0 0 0 0 1 53 0 0 0 0 0 0 0 0 0 4 0 0 0 0 0 0 0 0 0 0 2 0 0 0 0 5 1 0 0 0 0 0 0 4 0 0 0 0 0 0 0 0 3 0 0 0 0 0 3 0 0 1 0 0 1 0 0 2 0 0 0 0 0 0 0 0 0 0 0 0 5 0 0 0 0 8 0 0 1 0 0 0 0 0 
0 0 2 0 0 0 0 0 0 0 0 0 0 0 0 56 0 0 1 0 0 0 0 0 0 0 0 0 0 1 0 0 1 0 0 0 0 0 0 1 0 9 0 0 0 0 0 0 0 4 0 0 0 0 0 0 0 0 6 0 0 0 0 0 0 0 1 0 0 0 0 0 0 0 0 0 0 0 1 0 1 0 0 0 0 0 8 0 1 0 0 6 0 0 1 0 0 0 0 0 
0 1 6 0 0 0 1 0 0 0 0 0 0 0 0 60 0 0 1 0 0 0 0 0 0 1 2 0 0 0 0 0 0 0 0 3 1 0 0 1 1 5 0 0 0 0 0 0 0 3 0 0 0 0 1 0 0 0 4 0 0 0 0 0 1 0 0 0 0 0 0 1 0 2 0 0 0 0 0 0 0 0 0 0 0 0 0 0 0 0 0 5 0 0 0 0 0 0 0 0 
0 0 9 0 1 0 0 0 0 0 0 0 0 0 0 47 0 0 0 0 1 0 0 0 0 2 0 0 0 0 0 0 0 0 0 1 3 0 0 0 0 3 0 0 1 0 0 0 0 0 0 0 1 0 0 0 0 0 0 0 0 0 0 0 0 0 0 0 0 0 0 0 0 0 0 0 0 0 0 0 0 1 0 0 23 0 2 0 0 0 0 5 0 0 0 0 0 0 0 0 
0 0 4 0 0 0 0 0 0 0 0 0 0 0 0 56 0 0 0 0 0 0 0 0 1 3 0 0 0 0 1 0 0 0 0 3 2 0 0 0 0 9 0 0 0 0 0 0 0 0 0 0 0 0 0 0 0 0 1 0 0 0 0 1 0 0 0 0 0 0 0 0 0 0 0 0 0 3 1 0 0 0 1 0 0 0 7 1 0 0 0 6 0 0 0 0 0 0 0 0 
0 0 4 0 0 0 0 0 0 0 0 0 0 0 1 53 0 0 0 0 0 0 0 0 0 1 0 0 1 0 0 0 0 0 0 0 1 0 0 0 0 4 0 0 0 0 0 0 0 6 0 0 0 0 1 0 1 0 5 0 0 0 0 0 0 0 0 0 0 0 1 0 0 0 0 0 0 0 2 1 1 2 0 0 0 0 7 0 0 0 0 8 0 0 0 0 0 0 0 0 
0 0 5 0 0 0 0 0 0 0 0 0 0 0 1 48 0 0 0 0 0 0 0 0 0 1 0 0 0 0 0 0 0 0 0 1 1 4 0 2 0 4 0 0 0 0 0 0 0 7 0 0 0 1 0 0 0 0 8 0 0 0 0 0 0 0 1 0 0 0 1 0 0 1 0 0 0 0 1 1 0 0 0 0 1 0 3 0 0 0 0 8 0 0 0 0 0 0 0 0 
2 1 2 0 0 0 0 0 0 0 0 0 0 0 0 42 0 0 0 0 0 1 0 0 0 0 0 0 0 0 0 0 0 0 0 0 0 0 0 0 0 2 0 0 0 0 0 0 0 14 0 0 0 0 0 0 0 0 6 0 1 0 0 0 12 0 0 0 0 0 0 0 0 1 0 0 0 0 0 0 2 0 0 0 0 0 5 0 1 0 0 8 0 0 0 0 0 0 0 0 
1 2 4 0 0 0 0 0 0 0 0 0 0 0 1 42 0 0 1 0 0 0 0 0 1 3 0 0 1 3 0 0 0 0 0 0 0 0 0 0 0 3 0 1 0 0 0 0 0 7 0 0 0 0 0 0 0 0 5 0 0 0 0 0 5 0 0 0 0 0 1 0 0 1 0 0 0 0 2 0 0 0 0 0 1 0 5 0 0 1 0 9 0 0 0 0 0 0 0 0 
1 0 7 0 0 0 0 1 0 0 0 1 0 0 0 38 0 0 1 0 0 0 0 1 0 1 0 0 0 0 0 0 0 0 0 0 1 1 0 0 0 3 0 1 0 0 1 0 0 2 0 0 0 0 0 0 0 0 5 0 0 0 0 0 8 0 0 0 0 0 0 0 0 3 0 0 0 0 1 0 0 2 0 0 6 0 2 0 0 0 0 12 0 0 1 0 0 0 0 0 
0 0 4 0 0 0 0 0 0 0 0 0 0 0 0 57 0 0 0 1 0 0 0 0 2 3 0 0 0 0 0 0 0 0 0 1 1 1 0 0 0 4 0 0 0 0 0 0 0 1 0 0 0 0 0 0 0 0 4 0 0 0 0 1 0 0 0 0 0 0 2 0 0 3 0 0 0 0 0 0 0 2 0 0 2 0 9 0 0 0 0 2 0 0 0 0 0 0 0 0 
1 0 7 0 0 0 0 1 0 0 0 0 0 0 1 39 0 0 0 1 0 0 0 3 0 1 0 0 0 0 0 0 0 0 0 4 0 1 0 0 0 7 0 0 0 1 0 0 0 0 0 0 0 0 1 0 0 0 6 0 0 0 0 0 0 0 0 0 0 0 1 0 0 5 0 0 0 0 0 0 0 4 0 0 0 0 5 0 0 0 0 10 0 0 0 1 0 0 0 0 
0 0 5 0 1 0 0 0 0 1 0 0 0 1 0 43 0 0 0 0 0 0 0 1 3 1 0 0 0 0 0 0 0 0 0 0 3 8 0 0 0 4 0 0 0 0 0 0 0 5 0 0 0 0 1 0 0 0 8 0 0 0 0 0 0 0 0 0 0 0 1 0 0 1 0 0 0 0 0 0 1 2 0 0 0 0 2 0 0 0 0 8 0 0 0 0 0 0 0 0 
0 0 8 0 0 0 0 0 0 0 0 0 0 0 1 63 0 0 0 0 0 0 0 0 0 3 0 0 0 0 0 0 0 0 0 0 1 0 0 1 0 7 0 0 0 0 0 0 0 0 0 0 0 0 0 0 0 0 2 0 0 0 0 0 0 0 0 0 0 0 0 0 0 0 0 0 0 0 0 1 0 0 0 0 0 0 10 0 0 0 0 3 0 0 0 0 0 0 0 0 
0 0 4 0 0 0 1 0 0 0 0 0 0 0 2 34 0 0 0 0 0 0 0 1 1 1 0 0 0 0 0 0 1 0 1 0 0 1 0 0 0 3 0 0 0 0 0 0 0 10 0 0 0 0 1 0 0 0 9 0 0 0 1 0 0 0 0 0 0 0 0 0 0 1 0 0 0 0 0 0 2 0 0 0 0 0 5 0 0 0 0 19 0 1 0 1 0 0 0 0 
0 0 4 0 0 0 0 0 0 0 0 0 0 0 0 59 0 0 0 0 0 0 0 0 0 0 0 0 0 0 0 0 0 0 0 0 2 0 0 0 0 7 0 0 0 0 0 0 0 6 0 0 0 0 0 0 0 0 6 0 0 0 0 0 1 0 1 0 0 0 2 0 0 0 0 0 0 0 1 0 1 0 0 0 0 0 6 0 0 0 0 4 0 0 0 0 0 0 0 0 
1 0 3 0 0 0 0 1 0 0 0 0 0 0 0 53 0 0 0 0 1 0 0 0 1 0 0 0 0 0 0 0 0 0 0 2 1 0 0 0 0 8 0 0 0 0 0 0 0 3 0 0 0 0 1 0 0 0 6 0 0 0 0 0 0 0 0 0 1 0 1 0 0 3 0 0 0 0 1 0 1 1 0 0 0 0 2 1 0 0 0 7 0 0 0 0 0 0 0 1 
0 0 6 0 0 0 0 0 0 0 0 0 0 0 0 65 0 0 0 0 0 0 0 0 0 2 0 0 0 1 0 0 0 0 0 0 1 2 0 0 0 7 0 0 0 0 0 0 0 3 0 0 0 0 0 0 0 1 2 0 0 0 0 0 0 0 0 0 0 0 0 0 0 0 0 0 0 0 0 0 0 0 0 0 0 0 8 0 0 0 0 2 0 0 0 0 0 0 0 0 
1 0 5 0 1 0 0 0 0 0 0 0 0 0 0 60 0 0 1 0 0 0 1 0 0 2 0 0 0 0 0 0 0 0 0 0 1 0 0 0 0 4 0 0 0 0 0 0 0 5 0 0 0 0 0 0 0 0 4 0 0 0 0 0 0 0 0 0 0 0 1 0 0 0 0 0 0 0 0 1 1 0 0 0 0 0 5 0 0 0 0 6 0 1 0 0 0 0 0 0 
0 0 5 0 0 0 0 0 0 0 0 0 0 0 0 61 0 0 0 0 0 0 0 0 0 2 0 0 0 0 0 0 0 0 0 0 0 0 0 0 0 4 0 0 0 0 0 0 0 3 0 0 0 0 0 0 0 0 2 0 0 0 0 0 4 0 0 0 0 0 2 0 0 3 0 0 0 0 0 0 1 0 0 0 0 0 11 0 0 0 0 2 0 0 0 0 0 0 0 0 
2 1 2 0 0 0 0 0 0 0 0 0 0 0 1 39 0 0 0 0 0 0 0 0 0 3 0 0 0 0 0 1 0 0 0 0 0 0 0 0 0 1 0 0 0 0 0 0 0 16 0 1 0 0 0 0 0 0 10 0 0 0 0 0 6 0 0 0 0 0 0 0 0 3 0 0 0 0 0 0 2 0 0 0 0 0 6 0 0 0 0 6 0 0 0 0 0 0 0 0 
0 1 1 0 0 0 0 0 0 0 0 0 0 0 1 44 0 1 0 0 0 0 1 0 0 3 0 0 1 1 0 1 0 0 1 0 3 0 0 0 0 4 0 0 0 0 0 0 0 6 0 0 0 0 0 0 0 0 8 0 1 0 0 0 0 0 0 1 0 0 0 0 0 0 0 0 0 0 0 1 0 0 0 0 1 0 7 0 0 0 0 12 0 0 0 0 0 0 0 0 
0 0 1 0 0 0 0 0 0 0 1 0 0 0 0 50 0 0 0 0 0 0 0 0 0 2 0 0 0 2 0 0 0 0 0 0 0 0 0 0 0 5 0 1 0 0 0 0 0 12 0 0 0 0 0 0 0 0 8 0 0 0 0 0 0 1 0 0 1 0 0 0 0 1 0 0 0 0 0 0 1 0 0 0 0 0 7 0 0 0 0 7 0 0 0 0 0 0 0 0 
0 0 0 0 0 2 0 0 0 0 0 0 0 0 1 52 0 0 0 0 0 0 1 0 0 3 0 0 0 1 0 0 0 0 0 0 1 0 0 0 0 5 0 0 0 0 0 0 0 5 0 0 0 0 0 0 0 0 7 0 0 0 0 0 0 0 0 0 0 0 1 0 0 2 0 0 1 0 1 0 1 0 0 0 0 0 4 0 0 0 0 10 0 1 0 1 0 0 0 0 
0 0 5 2 1 0 0 0 0 0 0 0 0 0 1 52 0 0 0 0 1 0 0 0 0 2 0 0 0 0 0 0 0 0 0 0 0 0 0 0 0 4 0 0 0 0 0 0 0 6 0 0 0 0 0 1 0 0 5 0 0 0 0 0 0 0 0 0 0 0 1 0 0 1 0 0 0 0 0 0 1 1 0 0 2 0 6 0 0 0 0 8 0 0 0 0 0 0 0 0 
0 1 6 0 0 0 0 0 0 0 0 0 0 0 1 48 0 0 0 0 0 0 0 0 0 4 0 0 0 0 0 0 0 0 0 0 2 0 0 0 0 7 0 0 0 0 0 0 0 4 0 0 0 0 0 0 0 0 0 0 0 0 0 0 12 0 0 0 0 0 0 0 0 1 0 0 0 0 0 0 1 0 0 0 7 0 5 0 0 0 0 1 0 0 0 0 0 0 0 0 
0 0 2 1 0 0 0 1 0 0 0 2 1 0 0 53 0 0 0 0 0 0 0 0 1 1 0 0 0 1 0 0 0 0 0 0 0 0 0 0 0 5 0 1 0 0 0 0 0 9 0 0 0 0 0 0 0 0 2 0 0 0 0 0 0 0 0 0 0 0 0 0 0 2 0 0 0 0 0 0 1 1 0 0 0 0 7 0 0 0 0 8 1 0 0 0 0 0 0 0 
0 0 3 0 0 1 0 0 0 0 0 0 0 0 0 51 0 0 0 0 0 0 0 0 0 5 0 0 0 0 0 0 0 0 0 0 2 0 0 0 0 4 0 0 0 0 0 0 0 2 0 0 0 0 0 0 1 0 3 0 0 0 0 0 3 0 0 0 0 0 1 0 0 2 0 0 0 0 1 0 0 0 0 0 0 0 14 0 0 0 0 7 0 0 0 0 0 0 0 0 
1 1 2 2 0 1 0 0 1 0 0 0 0 0 0 44 1 0 0 0 0 0 1 0 2 0 0 0 0 3 0 0 0 0 0 2 1 0 0 0 0 5 0 0 0 0 0 0 0 5 0 0 0 0 0 0 0 0 3 0 0 0 0 0 7 0 0 0 0 0 0 0 0 0 0 0 0 1 1 1 0 0 0 0 0 0 4 0 0 0 0 8 0 2 1 0 0 0 0 0 
1 0 4 0 0 0 0 0 0 0 0 0 0 0 1 53 0 0 0 0 0 0 0 0 1 0 0 0 0 1 0 0 0 0 0 1 4 0 0 1 0 6 0 0 0 0 0 0 0 4 0 0 0 0 0 0 0 0 4 0 0 0 0 0 0 1 0 0 0 0 1 0 0 2 0 0 0 0 0 0 1 1 0 0 0 0 4 0 0 0 0 9 0 0 0 0 0 0 0 0 
2 0 3 0 0 0 0 0 0 0 0 0 0 0 0 40 0 0 0 0 0 0 0 0 1 2 0 0 0 0 0 0 0 0 0 1 2 0 1 0 0 4 0 1 0 0 0 0 0 7 0 0 0 0 2 0 0 0 4 0 0 0 0 0 3 0 0 0 0 0 1 0 0 2 0 0 0 0 2 0 1 1 0 0 0 0 9 0 0 0 0 10 0 0 0 1 0 0 0 0 
3 1 10 0 0 0 0 0 0 0 0 0 0 0 1 40 0 0 0 0 1 0 0 0 0 1 0 0 0 0 0 0 0 0 0 0 2 1 0 0 0 5 0 0 0 0 0 0 1 7 0 0 0 0 1 0 0 0 8 0 0 0 0 0 0 0 0 0 0 0 1 0 0 0 1 0 0 0 1 0 1 0 0 0 0 0 5 0 0 0 0 8 0 0 0 1 0 0 0 0 
2 0 3 1 0 1 0 1 1 0 0 0 0 0 0 54 0 0 1 0 0 0 0 0 0 1 0 0 0 0 0 0 0 0 0 2 0 1 0 1 0 6 0 0 0 0 0 0 0 0 0 0 0 0 1 0 0 0 3 2 0 1 1 0 0 0 0 0 0 0 0 0 0 0 0 0 0 2 0 3 0 2 0 0 0 0 3 0 0 0 0 6 0 0 1 0 0 0 0 0 
1 0 6 0 0 0 0 0 0 0 0 0 0 0 0 46 0 0 2 0 0 0 0 0 0 1 0 0 0 1 0 0 0 0 0 1 0 1 0 0 0 1 0 0 0 0 0 0 0 5 0 0 0 0 0 0 0 0 8 0 0 0 0 0 2 0 0 0 0 0 0 0 0 3 0 0 0 0 0 0 0 0 0 0 0 1 4 0 0 0 0 17 0 0 0 0 0 0 0 0 
0 1 6 0 0 0 0 0 0 0 0 0 0 0 0 42 2 0 2 0 0 0 0 0 0 2 0 0 0 0 0 0 0 0 0 0 0 0 0 0 0 5 0 0 1 0 0 0 0 9 0 0 0 0 0 0 0 0 6 0 0 0 0 0 6 0 0 0 0 0 0 0 0 0 0 0 0 0 0 0 0 0 0 0 5 0 5 0 0 0 0 8 0 0 0 0 0 0 0 0 
0 0 3 0 0 1 1 0 0 0 0 0 0 0 0 56 0 0 1 0 0 0 0 0 0 3 0 0 0 0 0 0 0 0 0 0 3 0 0 0 0 5 0 0 0 0 0 0 0 2 0 0 0 0 0 0 1 0 4 0 0 0 0 0 0 0 0 0 0 0 0 0 0 0 0 0 0 0 0 0 0 0 0 0 1 1 10 0 0 0 0 8 0 0 0 0 0 0 0 0 
1 0 4 0 0 1 0 0 0 0 0 0 0 0 0 57 0 0 0 0 0 0 0 0 0 3 0 0 0 0 0 0 0 0 0 1 1 0 0 1 0 3 0 0 0 0 0 0 0 6 0 0 0 0 0 0 0 0 4 0 0 0 0 0 0 0 0 0 0 0 0 0 0 0 0 1 0 0 1 0 2 2 0 0 0 0 4 0 0 0 0 8 0 0 0 0 0 0 0 0 
0 0 4 0 0 0 0 0 0 0 0 0 0 0 1 61 0 0 0 0 0 0 0 2 0 2 0 0 0 0 0 0 0 0 0 1 2 0 0 0 0 3 0 0 0 0 0 0 0 2 0 0 0 0 0 0 0 0 4 0 0 0 0 0 0 0 0 1 0 0 1 0 0 0 0 0 0 0 1 1 0 0 0 0 0 0 10 0 0 0 0 3 0 0 0 1 0 0 0 0 
