# Supplementary material for: Transferable Measurements of Heredity in Models of the Origins of Life
Source: PLoS One. 2015 Oct 19;10(10):e0140663. doi: 10.1371/journal.pone.0140663 (PMC4610668; doi:10.1371/journal.pone.0140663)
Supplement: S1 Data — (ZIP) [file pone.0140663.s001.zip › data/gard/pop1/Nmax200/seqs17.txt]

0 0 1 6 0 0 0 0 1 0 1 0 0 0 0 1 0 0 5 0 0 1 0 0 0 3 0 0 0 0 0 0 0 0 0 1 0 0 0 0 46 0 0 0 0 0 2 0 0 0 0 0 0 0 0 0 0 1 3 1 0 0 1 0 0 0 0 0 0 1 0 0 0 3 1 0 6 3 1 1 0 4 0 0 0 1 0 0 0 0 0 0 0 0 0 0 0 4 0 1 
1 0 0 4 0 1 0 0 0 0 0 0 1 0 0 0 2 0 1 3 0 0 0 0 0 0 0 0 0 0 0 0 0 0 1 1 0 0 1 1 52 0 4 0 1 0 0 0 0 0 0 0 0 0 0 0 2 1 0 0 0 1 0 0 0 1 0 1 0 0 0 0 0 0 0 0 14 1 0 0 0 0 0 0 0 0 1 0 0 0 0 0 1 0 0 0 0 3 0 0 
0 0 3 3 0 0 1 0 0 1 1 0 0 1 0 0 2 0 0 0 0 0 0 0 0 0 0 0 0 0 0 0 0 0 0 0 0 0 0 0 23 0 0 0 0 2 24 0 6 0 0 0 1 0 0 0 1 5 5 1 0 0 0 0 1 0 0 0 0 2 0 0 0 3 1 0 6 0 0 0 0 1 0 0 0 0 0 2 0 0 0 0 2 0 0 0 0 2 0 0 
0 0 0 7 1 0 0 0 0 0 0 0 0 0 0 0 3 0 0 1 0 0 1 0 0 2 0 0 0 1 0 0 0 0 0 0 0 0 0 0 42 0 4 1 0 0 0 0 8 0 0 0 0 0 0 0 0 9 1 0 1 0 0 0 0 0 0 0 0 0 0 0 0 2 0 0 6 6 0 0 1 0 0 0 0 0 1 0 0 0 0 0 0 0 0 0 0 1 1 0 
0 0 0 4 0 1 0 0 0 0 1 1 0 0 0 0 2 0 0 0 0 0 0 0 0 1 0 0 0 0 0 0 2 0 0 0 1 0 0 1 56 1 0 0 0 0 0 1 0 0 0 0 0 0 0 1 0 9 0 0 0 0 0 0 1 0 0 0 0 1 0 0 0 0 0 0 8 0 0 0 0 1 1 0 1 0 0 4 0 1 0 0 0 0 0 0 0 0 0 0 
0 0 0 9 1 0 1 1 0 0 0 0 0 0 0 0 0 0 0 0 0 0 0 1 0 1 0 0 0 1 0 0 3 0 1 2 0 0 0 0 45 1 1 0 0 0 0 0 0 0 1 0 0 0 0 3 0 3 2 1 0 0 0 0 1 0 0 0 0 0 0 2 0 1 0 1 10 3 0 0 0 0 0 0 1 0 0 1 0 0 0 0 0 0 0 0 0 2 0 0 
0 0 0 7 0 0 0 0 0 0 0 0 0 0 0 0 1 0 2 0 1 0 0 0 1 1 0 0 0 0 0 0 0 0 0 0 0 0 0 0 51 0 1 0 0 0 2 0 0 0 2 0 0 0 0 0 0 5 1 0 0 0 0 0 0 0 0 0 0 0 0 0 1 0 1 0 11 5 0 0 0 0 0 0 0 0 0 3 0 0 0 0 0 0 0 0 0 4 0 0 
0 0 0 5 0 0 0 1 0 0 0 0 0 0 1 0 0 0 0 2 0 0 0 0 0 0 0 0 0 1 0 0 0 0 0 0 0 0 0 0 51 1 0 0 0 0 0 1 1 0 0 1 0 0 0 0 1 1 0 1 0 0 0 0 0 0 0 0 0 2 2 1 0 3 0 1 10 3 0 0 0 0 0 0 1 0 0 2 0 0 0 0 0 0 0 0 0 6 0 1 
0 0 1 2 0 0 0 0 0 0 0 0 0 0 0 0 1 0 0 0 1 0 0 0 0 0 0 0 0 0 0 0 1 0 0 0 0 0 0 0 54 0 3 0 0 0 10 0 0 0 0 0 0 0 0 0 0 4 0 0 0 0 0 0 0 0 0 0 0 0 0 1 0 0 1 0 13 3 0 0 0 0 1 0 1 0 0 0 0 0 0 0 0 0 0 0 0 3 0 0 
0 0 0 9 0 0 0 0 0 1 3 1 0 0 0 0 2 0 3 0 0 0 0 0 0 0 0 1 0 0 0 0 1 0 0 2 0 0 0 1 29 0 0 0 2 0 4 1 2 0 1 0 0 0 0 1 3 2 1 0 0 0 0 0 2 1 0 1 0 0 0 1 0 1 0 0 3 5 0 0 4 0 0 0 1 0 2 5 0 0 0 0 1 0 0 0 0 3 0 0 
0 1 0 4 1 0 2 0 0 0 0 2 0 0 2 0 6 0 3 0 0 0 0 0 0 1 0 0 0 0 0 0 0 0 0 1 1 0 0 0 42 0 0 0 0 1 3 0 0 0 0 1 0 0 0 0 1 3 1 0 0 0 1 0 0 0 0 0 0 0 0 0 0 5 1 0 8 4 0 1 1 0 0 0 0 0 0 1 1 0 0 0 0 0 0 0 0 1 0 0 
0 0 1 1 1 0 1 0 1 0 0 0 0 0 0 0 3 0 0 0 0 0 1 0 0 0 1 1 0 0 1 0 0 0 0 0 0 0 0 0 44 0 1 0 0 0 4 0 0 0 1 0 3 0 0 0 2 4 2 3 0 0 0 1 0 0 0 0 0 0 0 0 0 5 0 0 7 2 0 0 0 0 0 0 0 0 0 4 0 0 0 0 0 1 0 0 0 3 1 0 
0 0 0 4 2 0 1 1 0 0 1 0 0 0 0 0 4 0 4 0 0 0 1 0 1 1 0 1 0 0 0 0 1 0 0 0 0 0 0 2 31 0 1 0 0 0 5 0 1 0 0 0 0 0 0 0 0 5 3 0 0 0 0 0 0 0 0 0 0 0 0 1 1 3 1 0 10 2 0 0 0 0 0 0 0 0 1 4 2 0 0 0 0 0 0 0 0 5 0 0 
0 0 1 8 0 0 0 0 0 0 0 0 0 0 0 0 2 0 0 0 0 0 0 0 0 1 0 0 0 0 0 0 4 0 0 2 1 1 0 0 39 0 2 1 0 1 1 0 0 0 0 0 0 0 0 0 1 3 4 0 0 0 0 0 0 0 0 0 0 1 3 1 0 2 2 0 4 2 0 0 0 0 0 0 0 0 1 2 0 2 0 0 1 0 0 0 0 6 1 0 
0 0 2 7 0 0 0 0 0 0 0 1 0 0 1 2 0 0 0 1 0 0 0 1 0 0 0 0 0 1 0 0 0 0 0 2 0 3 0 0 42 0 8 0 0 1 4 1 0 0 0 0 0 0 0 0 0 1 0 0 0 0 0 0 0 1 0 0 0 1 0 0 1 1 0 1 6 5 0 0 1 0 0 0 0 0 1 1 0 0 0 0 1 0 0 0 0 2 0 0 
0 0 1 2 0 0 0 0 0 0 0 0 0 0 0 0 1 1 0 2 0 0 0 0 0 0 0 0 0 0 0 0 0 0 0 3 1 0 0 0 44 0 6 0 0 0 1 0 1 0 0 2 1 0 0 1 0 4 4 2 0 0 0 0 0 0 0 0 0 1 1 0 0 3 0 0 8 1 0 0 1 0 0 0 0 0 0 1 0 0 0 0 0 0 0 1 0 5 0 1 
0 0 1 6 0 0 0 0 0 0 1 1 0 0 0 0 1 0 3 0 0 1 0 0 0 0 0 2 0 0 0 0 0 2 0 1 0 0 0 0 41 0 2 0 0 0 7 1 0 0 0 0 1 0 0 1 2 2 2 0 0 0 0 0 0 0 0 0 0 0 0 0 0 1 0 0 8 2 0 0 1 1 0 0 0 0 0 2 0 0 0 1 0 0 0 0 0 6 0 0 
0 0 2 3 0 0 0 0 0 0 0 0 0 0 0 0 1 0 0 0 0 0 0 0 0 0 0 0 0 0 0 0 0 0 0 0 0 0 0 0 44 0 4 0 0 0 11 0 0 0 0 0 0 0 0 0 1 7 0 0 0 1 0 1 0 0 0 0 0 0 0 1 0 1 0 0 16 2 0 0 1 0 0 0 0 0 1 2 0 0 1 0 0 0 0 0 0 0 0 0 
0 1 1 4 0 0 0 0 0 0 0 0 0 0 0 0 3 0 1 0 0 0 0 0 0 0 0 0 1 0 0 0 2 0 0 0 0 0 0 0 37 1 0 0 0 1 13 1 0 0 1 0 0 0 0 0 0 6 0 0 0 0 0 0 1 0 0 0 0 2 0 0 0 2 1 0 13 2 0 0 0 0 0 0 0 0 1 1 0 0 0 1 0 0 0 0 0 3 0 0 
0 0 0 10 0 0 0 0 1 0 0 0 0 0 0 0 0 0 0 1 0 0 1 0 0 4 0 0 0 0 0 0 2 0 0 0 0 1 1 0 40 1 0 0 1 1 0 0 2 0 0 0 0 0 0 0 0 3 2 0 1 0 0 0 0 0 0 0 0 1 1 1 0 3 3 0 2 2 0 0 1 0 0 0 0 0 1 0 0 1 0 2 0 0 0 0 0 10 0 0 
0 0 0 10 0 0 0 0 0 0 0 1 1 0 5 0 0 0 0 2 1 1 0 0 0 2 1 0 0 0 0 0 0 0 0 1 2 0 1 0 34 0 6 0 0 0 3 4 0 0 0 0 0 0 0 1 0 1 0 0 0 1 0 1 1 0 0 0 0 0 1 1 0 0 1 2 4 0 0 0 3 1 0 0 0 1 2 0 0 0 0 0 0 0 0 0 0 4 0 0 
0 0 0 4 0 0 0 0 0 0 0 0 1 0 0 0 4 0 2 0 0 0 0 1 0 0 0 0 0 0 0 0 0 0 0 2 0 0 0 0 35 0 0 0 0 1 0 0 0 0 0 0 0 0 0 0 2 11 2 2 0 0 0 0 0 0 0 0 0 0 0 0 0 1 0 0 15 2 1 0 3 0 1 0 0 0 1 5 0 0 0 0 0 0 0 0 0 2 1 1 
1 0 0 2 0 2 0 0 0 0 0 0 0 0 1 0 4 0 2 0 0 1 0 0 0 1 0 1 0 1 0 1 1 0 0 1 0 0 2 0 34 0 4 0 0 0 0 2 0 0 0 0 0 0 1 0 0 5 2 0 0 1 0 0 1 1 0 0 1 0 0 0 0 2 0 1 10 2 0 0 3 0 1 0 0 0 4 2 0 0 0 0 0 0 0 0 0 2 0 0 
0 0 1 4 0 0 0 0 0 0 0 0 1 0 0 0 1 0 0 1 0 2 0 0 0 2 0 0 0 0 0 0 1 3 0 0 0 1 0 0 17 0 0 0 1 0 1 2 19 0 0 0 0 0 0 2 1 1 14 0 0 0 1 1 1 0 1 0 0 0 3 0 0 2 0 1 4 2 1 0 0 0 0 0 0 0 0 0 0 0 0 0 0 0 0 0 1 7 0 0 
0 1 1 11 0 1 0 1 0 0 2 0 0 0 3 0 1 0 0 0 0 0 0 0 0 1 0 1 0 1 0 0 1 0 0 1 0 1 0 0 40 0 1 0 0 0 0 0 0 0 1 0 0 0 0 0 0 4 0 0 0 0 0 0 0 0 0 0 0 1 1 0 1 5 1 1 9 1 0 0 0 1 0 0 0 0 0 0 0 0 0 0 1 0 0 0 1 4 0 0 
1 0 2 8 1 0 0 0 0 0 0 0 0 1 1 0 3 0 1 3 0 0 0 0 0 0 0 1 0 1 0 0 1 0 0 1 1 1 1 1 26 0 5 0 1 0 7 0 1 0 1 0 0 0 0 0 2 2 1 0 0 0 0 0 0 0 0 0 0 1 1 0 0 9 1 0 4 1 0 0 1 0 0 0 0 0 1 0 0 0 1 1 0 0 0 0 1 3 0 0 
0 0 2 1 0 0 0 0 0 0 0 0 2 0 1 0 1 1 0 0 0 0 0 0 0 0 0 0 0 1 0 0 0 0 0 0 1 0 0 0 39 0 0 0 0 0 15 0 0 0 0 0 1 0 0 1 2 7 4 0 0 0 0 1 0 1 0 0 0 0 0 0 0 0 0 0 5 3 0 0 1 1 0 0 0 0 0 2 3 0 0 0 0 0 0 1 0 3 0 0 
0 1 0 3 0 0 0 0 0 0 2 0 1 0 1 0 2 0 0 1 0 0 0 0 0 0 0 0 0 0 0 0 0 0 0 1 0 0 0 1 58 0 0 0 1 0 2 0 0 0 0 0 0 0 0 0 0 4 0 0 0 0 0 0 2 0 0 0 0 0 0 0 1 0 0 0 10 0 0 0 4 0 0 0 0 0 0 0 0 0 0 0 0 0 1 0 0 4 0 0 
1 0 3 5 0 0 1 0 0 0 0 0 0 0 0 0 2 0 2 1 0 0 1 0 0 1 1 0 0 0 0 0 1 0 1 0 1 0 0 1 44 0 6 0 1 0 8 0 0 0 0 0 0 0 0 1 1 0 1 0 0 1 0 0 0 0 0 0 0 1 0 0 0 1 0 0 4 2 0 0 0 1 0 0 0 0 0 1 0 0 0 0 0 0 0 0 0 5 0 0 
0 0 0 2 0 0 1 1 0 0 1 0 0 0 0 0 3 0 0 0 0 0 0 0 0 0 0 0 0 1 0 0 0 0 0 1 0 0 0 0 46 0 4 0 0 0 1 0 0 0 0 0 0 0 0 0 0 9 1 3 0 1 0 1 0 0 0 0 0 1 1 0 0 0 0 0 6 0 0 0 1 1 0 0 0 1 0 6 0 1 0 1 0 0 0 0 0 5 0 0 
1 0 1 6 1 0 0 1 0 0 0 0 0 0 0 0 2 1 1 0 0 0 0 0 0 0 0 0 0 0 0 0 0 0 0 1 0 0 0 0 44 0 0 1 2 0 8 0 0 0 0 0 0 0 0 1 0 4 0 1 0 1 0 1 0 0 0 0 0 0 1 0 0 0 0 0 9 1 0 0 1 0 0 0 2 1 0 2 1 0 1 0 0 0 0 0 1 2 0 0 
0 0 1 2 0 1 1 0 1 0 2 0 0 0 0 0 2 0 0 0 0 0 0 0 0 0 0 0 0 0 0 0 0 0 0 1 0 0 0 0 37 0 4 0 1 0 3 2 2 0 0 0 0 0 0 0 0 2 3 0 0 1 0 0 2 0 0 0 0 1 0 2 0 2 0 0 16 5 0 0 0 0 0 0 0 0 0 2 0 1 0 0 0 0 0 0 0 3 0 0 
0 1 0 5 0 0 1 0 0 0 0 0 0 0 1 0 3 0 5 0 0 0 0 0 0 1 0 0 0 0 0 0 5 0 0 0 0 0 0 0 38 0 2 0 0 0 3 0 0 0 1 0 0 0 0 2 0 4 0 0 0 0 0 0 0 0 0 0 0 0 3 1 0 0 0 0 13 0 0 0 0 1 0 0 0 0 1 1 0 0 0 0 0 0 0 0 2 6 0 0 
0 0 1 4 0 0 0 0 0 0 0 0 0 0 1 0 1 1 0 0 0 1 0 0 0 0 0 0 0 0 0 0 2 0 0 2 0 0 0 0 53 0 0 1 1 0 1 0 0 0 0 0 0 0 0 0 1 5 0 0 0 0 1 0 0 0 0 0 0 2 0 1 0 0 0 0 12 4 0 0 1 0 0 0 0 0 1 0 0 0 0 0 0 0 0 0 0 3 0 0 
0 0 1 5 0 0 0 0 0 0 0 0 0 0 0 1 0 0 0 1 0 0 0 0 1 0 0 0 0 1 0 1 1 0 1 2 0 2 0 3 41 0 0 0 0 2 1 0 0 0 0 0 0 0 0 2 0 0 1 0 0 0 0 0 0 1 0 0 0 0 2 1 0 9 0 0 8 2 0 0 1 0 0 0 0 2 0 2 0 0 0 0 0 0 0 0 0 4 1 0 
0 1 2 5 0 0 0 0 1 0 0 0 0 0 0 0 1 1 1 0 0 0 0 0 0 0 0 0 0 1 0 0 0 0 0 0 0 0 0 0 44 0 2 0 0 0 14 1 1 0 0 0 0 0 0 0 0 1 2 0 0 0 1 0 0 0 0 0 0 1 1 0 1 2 0 0 5 0 0 0 0 3 0 0 2 0 0 3 0 1 0 0 0 0 0 0 0 2 0 0 
0 0 1 9 0 1 0 0 0 0 0 0 1 1 0 1 1 0 0 0 1 0 1 0 0 5 0 0 0 0 0 1 2 0 0 0 1 1 0 0 48 0 2 0 0 0 0 0 1 0 0 0 0 0 0 0 0 3 1 0 0 0 0 0 1 0 0 0 0 0 0 0 0 0 2 2 7 2 0 0 0 0 0 0 0 1 0 0 0 0 0 0 1 0 0 0 0 2 0 0 
0 0 0 6 0 0 0 0 0 0 1 0 0 0 0 1 3 0 0 1 0 0 0 0 1 3 0 0 0 0 0 0 0 0 0 0 0 1 0 1 42 0 4 0 0 0 0 0 0 0 0 0 1 0 0 1 0 7 0 1 0 2 0 0 0 0 0 0 0 0 1 0 0 2 0 0 12 5 0 0 0 1 0 0 0 0 0 2 0 0 0 0 0 0 0 0 0 1 0 0 
0 0 0 6 0 0 0 0 0 0 0 0 0 0 0 0 5 0 3 0 0 1 1 0 0 0 0 2 0 0 0 0 0 0 0 4 1 0 0 0 39 0 0 0 0 0 1 0 0 0 1 0 0 1 0 0 2 8 2 0 0 0 0 0 0 0 1 0 0 1 1 0 1 0 0 0 10 2 0 0 0 0 0 0 0 0 4 2 0 0 0 0 0 0 0 0 0 1 0 0 
0 0 0 7 0 0 0 0 0 0 0 0 0 0 3 0 3 0 1 0 1 0 0 0 0 2 1 0 0 0 0 0 1 0 0 0 0 0 0 0 42 0 0 0 0 0 0 0 1 0 1 0 0 0 0 0 0 2 4 0 0 0 0 0 0 1 0 0 0 0 0 1 0 5 0 0 10 4 0 0 1 1 0 0 1 0 0 1 0 0 0 1 0 0 0 1 0 4 0 0 
0 0 1 6 0 0 0 0 0 0 0 0 0 0 0 0 1 1 1 0 0 0 0 0 0 1 0 1 0 0 0 0 0 0 0 2 0 0 0 0 44 0 0 0 0 0 11 0 0 0 0 0 0 0 0 0 0 2 5 0 0 0 0 0 0 0 0 0 0 0 1 0 0 0 2 1 5 0 1 0 6 0 0 0 0 0 2 1 0 0 0 0 0 0 0 0 0 5 0 0 
0 0 2 3 0 0 0 0 0 0 2 0 0 0 0 0 1 0 0 0 0 0 0 0 1 1 0 0 0 0 0 1 0 0 0 1 0 0 0 0 42 0 0 1 0 0 5 0 0 0 0 0 0 0 1 0 2 8 0 0 0 0 0 0 0 1 0 0 0 0 0 1 0 5 0 0 9 1 0 0 0 3 0 0 0 1 0 1 0 0 0 0 0 0 0 0 0 7 0 0 
0 0 0 6 0 0 1 0 0 0 0 0 1 0 0 0 0 0 1 4 1 1 0 0 0 2 0 1 0 0 0 1 1 0 1 0 0 2 0 0 28 0 16 0 1 0 3 0 0 0 0 0 0 0 0 2 0 1 3 1 0 1 1 1 0 0 0 0 0 1 0 0 0 1 0 0 6 3 0 0 2 1 0 0 0 0 1 1 0 0 0 1 0 0 0 0 0 2 0 0 
0 0 0 2 0 0 0 0 0 0 0 0 0 0 1 0 2 1 0 2 0 0 0 0 0 0 0 0 0 0 0 0 1 0 0 1 0 0 0 0 60 0 1 0 0 0 0 0 2 0 0 0 0 0 0 0 0 10 1 0 0 0 0 0 0 0 0 0 0 0 0 0 0 0 0 0 11 1 0 0 0 0 0 0 0 0 0 0 0 0 0 0 0 0 0 0 0 4 0 0 
0 0 1 8 0 0 1 0 0 0 1 0 0 0 0 0 0 0 4 0 0 0 0 0 0 5 0 4 0 0 0 0 0 1 0 1 0 0 0 0 42 0 10 1 0 0 0 0 0 0 0 0 1 0 1 0 0 2 2 0 0 1 1 0 0 0 1 0 0 0 1 0 0 2 1 0 4 1 0 0 0 0 0 0 0 0 1 0 0 0 0 0 1 0 0 0 0 1 0 0 
1 0 0 3 0 0 0 2 0 1 0 1 0 1 0 0 3 1 11 0 1 0 0 1 0 1 0 2 0 0 0 0 0 0 0 1 0 0 0 0 23 0 2 0 0 0 0 0 3 0 0 0 1 0 0 0 0 2 6 0 0 0 0 0 0 0 0 0 0 1 0 1 0 2 1 0 10 0 0 0 1 0 0 0 1 0 0 4 3 1 0 0 1 0 0 0 0 6 1 0 
0 0 0 9 0 0 0 0 0 0 1 0 0 0 1 0 1 1 3 0 0 0 1 0 1 1 0 0 0 0 0 0 3 0 1 2 0 0 0 0 39 0 0 1 0 1 8 1 0 0 0 0 0 0 2 0 0 1 0 0 0 0 0 0 0 0 1 1 0 0 2 0 0 5 1 0 3 0 0 0 1 1 0 0 0 0 1 1 0 0 0 2 1 0 0 0 0 2 0 0 
0 0 0 6 0 0 0 0 0 0 0 0 0 0 0 0 2 0 0 1 0 0 0 1 0 0 0 0 0 0 0 0 0 0 1 0 0 0 0 0 54 0 7 0 0 0 1 0 1 0 0 0 0 1 0 0 2 3 1 0 0 0 0 0 1 0 0 0 0 3 0 0 0 0 0 0 5 2 0 0 1 0 0 1 1 0 0 1 0 0 0 1 0 0 0 0 0 3 0 0 
0 0 0 6 0 0 0 0 0 0 0 0 0 0 0 0 3 0 1 0 0 0 0 0 0 0 0 0 0 0 0 0 0 0 0 0 0 0 0 0 53 0 1 0 0 0 0 0 1 0 0 0 0 1 0 0 1 2 2 2 0 1 0 0 0 0 0 0 0 0 1 0 0 0 0 0 16 3 0 0 0 1 0 0 0 0 0 2 0 0 0 0 0 0 0 0 0 3 0 0 
0 1 0 6 0 0 0 0 0 0 0 0 0 0 4 0 3 1 2 0 0 0 0 0 0 1 0 0 0 0 0 0 0 0 0 1 0 0 0 0 47 0 1 0 0 0 0 0 0 0 0 0 0 0 0 0 0 5 1 0 0 0 0 0 0 0 0 1 0 0 0 0 0 1 0 2 13 4 0 0 0 0 0 0 1 0 0 0 0 0 0 0 0 0 0 0 0 5 0 0 
0 0 0 6 1 0 0 0 0 0 1 0 1 1 0 0 4 1 0 0 0 0 0 1 0 1 0 0 0 0 0 0 0 0 0 1 0 0 0 1 44 0 5 0 0 0 0 0 0 0 0 0 0 0 1 0 0 4 1 0 0 0 0 0 0 0 0 0 0 0 0 0 0 2 0 0 15 2 0 0 0 1 0 0 0 0 0 1 1 0 0 0 1 0 0 0 0 3 0 0 
0 0 0 4 0 0 0 0 0 0 0 0 0 0 2 0 4 0 2 1 0 0 0 1 0 0 1 0 0 0 0 0 0 0 0 1 0 0 0 0 45 0 3 1 0 0 0 0 0 0 0 0 0 0 0 0 0 7 0 1 0 0 0 1 0 0 0 0 0 0 0 0 0 0 0 0 23 0 0 0 0 0 0 0 0 0 0 1 0 0 0 0 0 0 0 0 0 2 0 0 
0 1 0 4 1 0 0 0 0 0 0 0 0 0 0 0 0 0 0 0 0 0 0 0 0 0 0 1 0 0 0 0 0 0 1 0 0 0 0 1 60 0 0 0 1 0 0 0 0 0 0 0 0 0 0 1 0 2 1 1 0 0 0 0 0 0 0 0 0 0 0 2 0 2 0 0 8 2 0 0 0 1 0 0 0 0 0 2 0 0 0 0 0 0 0 0 0 8 0 0 
1 0 0 10 0 0 1 0 1 0 0 0 0 0 0 0 1 1 0 0 0 0 0 2 1 3 0 0 0 1 1 0 0 0 1 2 0 0 0 0 42 0 1 0 0 0 1 0 9 0 0 0 0 0 0 0 0 2 1 0 1 0 0 0 0 0 0 0 0 0 0 0 0 3 0 0 6 3 0 0 2 0 0 0 0 0 0 0 1 0 0 0 0 0 0 0 1 1 0 0 
0 0 0 0 0 0 0 1 0 0 0 1 0 0 0 0 4 0 2 0 0 0 0 0 0 0 0 2 0 1 0 0 0 0 0 1 0 0 0 0 49 0 6 1 0 0 0 0 0 0 0 0 0 0 0 0 1 6 0 0 0 1 0 0 0 0 0 0 0 0 0 0 0 0 0 0 15 1 0 0 0 2 0 0 0 0 0 1 0 0 0 0 0 0 0 0 0 5 0 0 
0 0 1 8 0 2 0 1 0 0 0 0 0 0 0 1 0 0 1 0 0 0 0 0 0 1 0 0 0 0 0 0 2 0 0 0 0 0 0 2 57 0 0 0 0 0 1 0 0 0 0 0 0 0 0 0 0 0 0 0 0 0 0 0 1 0 0 0 0 1 0 0 0 2 1 1 10 1 0 0 0 0 0 0 0 0 0 1 1 0 0 0 1 0 0 0 1 2 0 0 
0 1 0 3 0 0 0 0 0 0 0 1 0 0 2 0 5 0 0 0 0 0 0 0 0 1 0 0 0 0 0 0 0 0 0 2 0 0 0 0 52 0 0 0 0 0 1 0 0 0 0 1 0 0 0 0 0 7 1 0 0 0 0 0 0 0 0 0 0 0 0 0 0 0 0 0 17 2 0 0 1 0 0 0 0 0 0 1 0 1 0 0 0 0 0 0 0 1 0 0 
0 0 0 3 0 1 2 0 0 1 1 0 0 1 0 0 1 0 6 0 0 2 0 0 0 1 1 1 0 0 0 0 0 0 0 0 0 0 0 0 26 0 13 0 0 0 10 1 0 0 0 1 0 0 0 3 2 1 1 1 0 1 0 0 0 0 0 0 0 1 2 0 1 2 1 0 3 0 1 0 0 0 1 0 0 0 0 2 0 0 0 0 0 0 0 0 0 5 0 0 
0 0 0 5 0 0 2 0 0 0 1 0 0 0 0 0 1 0 1 2 0 0 0 0 0 2 0 0 1 0 0 0 0 0 0 1 0 2 0 0 38 0 3 0 1 0 0 0 5 0 1 0 1 0 0 0 3 6 1 0 0 0 0 0 0 1 0 0 0 3 0 0 0 0 0 0 8 3 0 0 1 2 0 0 0 0 0 0 0 0 0 1 0 0 0 0 1 3 0 0 
0 0 0 4 0 0 1 0 0 0 0 0 0 0 0 1 1 0 1 0 0 2 0 1 0 0 0 0 0 0 1 0 0 0 0 1 0 0 0 0 52 0 0 0 0 0 0 0 0 0 1 0 0 0 1 0 0 4 2 0 0 0 0 0 1 0 0 0 0 0 1 0 0 1 1 1 9 2 0 0 3 0 0 0 0 0 0 0 1 0 0 0 0 0 0 0 0 6 1 0 
0 0 0 5 1 0 0 0 0 0 1 1 0 0 0 0 1 0 1 1 0 2 0 0 0 3 0 0 0 0 0 0 0 0 0 0 0 0 0 0 44 0 3 0 0 0 0 0 0 0 0 0 0 0 0 0 3 4 1 1 0 0 0 0 0 0 0 0 0 0 2 0 0 1 2 0 15 1 0 0 0 2 0 0 0 0 0 1 0 0 0 0 1 1 0 0 0 2 0 0 
0 0 0 2 0 0 0 0 0 0 1 0 0 0 0 0 4 0 0 0 0 0 0 0 0 1 0 0 0 0 0 0 0 0 0 0 1 0 0 0 67 0 0 0 0 0 1 0 0 0 0 1 0 0 1 0 0 4 0 0 0 0 0 0 0 0 0 0 0 0 1 0 0 0 0 0 11 2 0 0 0 0 0 0 0 0 0 0 0 0 0 0 0 0 0 0 0 3 0 0 
0 0 0 6 0 0 0 1 0 0 0 0 0 0 1 0 0 0 1 0 0 0 0 1 0 3 0 0 0 0 0 0 0 0 0 2 1 1 1 0 42 0 0 0 2 0 0 0 0 0 0 0 0 0 0 0 2 2 2 0 0 0 0 0 1 1 0 0 0 0 1 1 0 8 0 0 2 1 0 0 3 2 0 0 0 1 1 0 0 0 0 1 0 0 0 0 0 9 0 0 
0 0 3 6 0 1 0 0 1 0 2 0 0 0 0 0 0 0 2 0 0 0 0 0 0 2 0 1 1 0 0 0 0 0 0 0 0 0 2 0 38 1 9 1 0 1 7 1 0 0 0 0 0 0 0 0 0 2 5 0 0 1 0 0 0 0 0 1 0 0 0 0 0 7 0 0 4 0 0 0 0 0 0 0 0 0 0 0 0 0 0 0 0 0 0 0 0 1 0 0 
0 0 0 3 0 0 0 1 0 0 0 0 0 0 0 0 2 0 9 0 0 0 1 0 0 0 0 1 0 0 0 0 1 0 0 1 1 0 0 0 34 0 13 0 0 1 0 0 1 1 0 0 0 0 0 1 2 7 1 0 0 2 0 0 0 0 0 0 0 0 0 0 0 0 1 0 9 1 0 0 0 0 0 0 0 0 1 3 0 0 1 0 1 0 0 0 0 0 0 0 
0 1 0 1 0 0 0 0 0 0 0 0 0 0 1 0 4 0 1 0 0 0 0 0 0 2 0 1 0 0 0 0 0 0 0 4 0 0 0 0 49 0 0 0 0 0 5 0 2 0 0 0 0 0 0 0 0 1 2 1 0 2 0 0 0 0 0 0 0 0 0 0 0 1 0 0 9 2 0 0 3 1 0 0 1 0 2 0 0 0 0 0 0 0 0 0 0 4 0 0 
0 0 0 4 0 0 0 0 1 0 0 0 0 0 1 0 1 0 4 1 0 0 0 0 0 3 0 2 0 0 0 0 0 0 0 3 0 0 1 1 33 0 4 0 0 0 9 0 0 0 0 0 0 0 0 1 0 4 3 0 0 0 0 0 1 2 0 1 0 0 0 0 0 1 0 0 2 5 0 0 0 0 0 0 0 0 6 1 0 0 0 1 2 0 0 0 0 2 0 0 
0 0 0 9 0 1 0 0 0 0 0 0 0 0 1 0 1 0 1 1 0 0 0 0 0 1 0 1 0 0 0 0 2 0 1 0 0 0 0 0 55 0 2 0 0 0 5 0 0 0 0 0 0 0 0 0 0 1 1 0 0 2 0 0 1 1 0 0 0 0 0 0 0 2 1 0 5 1 0 0 0 0 0 0 0 0 2 0 0 0 0 0 0 0 0 0 1 1 0 0 
0 0 0 10 1 0 0 0 0 0 0 0 0 0 0 1 1 1 1 0 0 0 0 0 0 2 1 0 0 0 0 0 0 0 0 3 1 0 1 0 24 0 0 1 0 0 1 0 9 0 0 0 1 0 1 0 1 0 1 2 0 0 0 0 0 0 0 0 1 0 1 0 0 4 1 0 2 2 0 1 1 0 0 0 0 0 9 4 0 0 1 1 2 0 0 0 0 6 0 0 
0 0 3 1 0 0 0 1 0 0 1 0 0 0 0 1 4 2 1 0 0 0 0 0 0 2 1 1 0 0 0 0 0 0 0 3 0 0 0 0 29 0 2 0 0 0 9 0 2 0 0 0 0 0 0 0 2 6 0 0 0 0 0 1 1 0 0 1 0 0 0 0 0 2 2 1 10 0 0 0 4 0 0 0 0 1 0 3 0 0 0 0 1 0 0 0 0 2 0 0 
0 0 1 3 0 1 0 0 0 0 0 0 0 0 0 0 1 0 0 0 0 0 0 0 0 0 0 0 0 0 1 0 2 0 1 0 0 0 0 0 39 0 2 0 2 0 8 0 9 0 0 1 0 0 0 0 3 6 3 0 1 0 0 0 0 1 0 0 0 0 0 1 0 2 1 0 5 0 0 0 0 1 0 0 1 0 0 1 0 0 0 0 0 0 0 0 0 3 0 0 
0 0 1 7 0 1 0 0 0 0 1 0 1 0 0 0 0 0 0 0 0 0 0 0 0 1 0 0 0 1 0 0 0 0 0 0 0 0 0 0 46 1 2 0 1 0 7 0 0 0 1 0 0 0 0 3 0 2 0 0 0 1 0 0 0 1 0 0 0 0 1 0 0 3 0 0 6 3 0 0 0 1 1 0 0 0 0 0 0 0 0 1 2 0 0 0 0 4 0 0 
0 1 0 3 0 0 0 0 0 0 0 0 0 0 1 0 3 0 0 1 0 0 0 0 0 3 0 0 0 0 0 1 0 0 0 0 0 0 0 1 48 0 4 0 1 0 0 1 0 0 0 1 0 0 0 0 0 4 0 0 0 1 0 0 1 0 0 0 0 0 0 0 0 0 1 0 16 1 0 0 0 0 0 0 0 0 0 3 0 0 0 0 0 0 1 0 0 2 0 1 
0 0 0 4 0 1 0 1 0 0 0 1 0 0 0 0 6 0 4 0 0 0 0 0 0 0 0 1 0 2 0 0 1 0 1 0 1 0 0 0 45 0 1 0 0 0 1 0 1 0 0 0 0 0 0 1 0 5 1 0 0 0 0 0 0 0 0 0 0 0 0 0 0 0 0 0 13 2 0 0 2 0 0 0 1 0 0 1 0 0 0 0 0 1 0 0 1 1 0 0 
0 0 0 2 0 1 0 0 0 0 0 0 0 0 0 0 2 0 4 1 0 0 0 0 0 0 0 1 1 0 0 1 1 0 0 1 0 0 2 0 49 0 9 0 0 0 0 0 0 0 0 0 0 0 0 0 1 4 0 0 0 1 0 0 0 0 0 0 0 0 0 0 0 0 0 0 12 3 0 0 0 1 0 0 0 0 1 0 0 0 0 0 0 0 0 0 0 2 0 0 
0 1 0 7 0 0 0 0 0 0 0 0 0 0 0 0 1 0 0 0 0 0 1 0 0 0 0 0 0 0 0 0 1 0 0 1 0 0 3 0 53 0 3 0 0 0 0 0 0 0 0 0 0 0 0 0 1 1 1 0 0 0 0 0 0 0 0 0 0 1 0 0 0 0 1 0 15 0 0 0 2 0 0 0 0 0 1 1 0 0 0 0 0 0 0 0 0 4 0 1 
0 0 0 2 0 0 0 0 0 0 0 0 0 0 0 1 5 0 0 0 1 0 1 0 0 1 0 0 0 2 0 0 0 0 0 0 0 0 0 0 36 0 1 0 0 0 1 2 0 0 0 0 0 0 0 0 0 8 2 1 0 1 0 0 1 0 0 0 0 0 0 0 0 0 0 1 20 4 0 0 1 1 0 0 0 1 0 2 0 0 0 0 0 0 1 0 0 2 1 0 
0 2 0 7 0 0 0 0 0 0 0 0 0 0 1 0 4 0 0 1 0 1 0 0 0 0 1 0 0 0 0 0 0 0 0 0 0 0 0 1 40 0 9 0 0 0 0 2 0 0 1 0 2 0 0 0 0 4 0 0 0 1 0 0 0 0 0 0 0 0 0 0 0 0 0 0 13 0 0 0 1 1 0 0 0 0 0 2 2 0 1 0 1 0 0 0 0 2 0 0 
0 0 0 2 0 0 0 0 0 0 0 1 0 1 0 1 3 0 2 0 0 1 0 0 0 0 0 0 1 1 0 0 0 0 0 1 0 0 0 0 36 0 2 0 2 0 0 0 11 0 0 0 0 0 0 0 1 1 7 0 2 0 0 0 0 0 0 0 0 0 2 0 0 0 1 0 11 3 0 0 0 2 0 0 0 1 0 1 1 0 0 1 0 0 0 0 0 0 1 0 
0 0 0 8 0 0 1 0 0 0 0 0 0 0 0 0 1 1 14 0 0 0 0 0 0 1 0 4 0 0 0 0 0 0 0 3 0 1 0 0 18 0 0 1 1 1 3 0 0 0 0 0 1 0 0 2 0 1 3 1 0 0 0 0 0 0 0 0 0 0 3 0 0 8 0 0 12 0 0 0 2 1 0 0 0 0 2 3 0 1 0 0 0 0 0 0 0 2 0 0 
0 2 0 5 0 0 0 1 0 0 0 0 0 0 0 0 4 1 0 0 0 0 0 0 0 2 0 0 0 0 0 0 1 0 0 0 0 0 0 0 52 0 1 0 0 0 0 0 2 0 0 0 0 0 0 0 0 3 2 0 0 0 0 0 0 0 0 0 0 0 0 0 0 1 0 0 13 4 0 0 0 1 0 0 0 0 0 0 1 0 0 0 0 0 0 0 0 4 0 0 
0 1 0 1 0 0 2 1 0 0 0 0 0 1 1 0 3 0 5 1 0 0 0 0 0 0 1 0 0 0 0 0 0 0 1 5 0 1 0 1 41 0 0 0 0 0 0 0 0 0 0 0 1 0 0 0 0 1 2 1 0 0 0 0 0 0 0 1 0 0 1 0 0 1 0 0 5 4 0 0 4 0 0 0 0 0 4 2 0 0 0 0 1 0 0 0 0 6 0 0 
0 0 0 7 0 1 0 0 0 1 0 0 0 0 0 0 1 0 0 0 0 1 0 0 0 2 0 0 0 0 0 1 0 0 0 1 0 0 0 0 49 0 1 0 0 0 0 0 1 0 0 0 0 0 1 1 1 1 4 0 0 0 0 0 0 0 0 0 0 1 0 0 0 0 0 0 11 7 0 0 5 1 0 0 0 0 0 0 0 0 0 0 0 0 0 0 0 1 0 0 
0 1 0 3 0 1 0 0 0 0 1 0 0 0 3 0 2 0 0 0 0 0 0 0 0 1 0 1 0 0 0 1 0 0 0 0 0 0 0 0 53 0 0 2 0 0 0 0 0 0 1 0 0 0 0 0 1 5 0 0 0 0 0 0 1 1 0 0 0 0 1 0 0 1 0 0 12 1 0 0 1 0 0 0 0 0 0 0 0 0 0 0 1 0 0 0 0 5 0 0 
0 3 0 4 0 0 2 0 0 0 0 0 0 0 7 0 1 0 0 3 0 1 0 0 1 1 0 0 0 0 0 0 0 0 0 1 0 1 0 0 22 1 6 0 0 0 2 0 16 0 0 0 1 0 1 1 1 0 11 0 1 0 0 0 0 0 0 0 0 0 0 1 0 1 0 0 2 0 0 0 2 0 0 0 0 0 0 0 0 0 0 1 1 0 0 0 0 4 0 0 
0 0 0 4 0 0 2 0 0 0 1 0 0 0 2 0 2 0 0 2 0 3 0 0 1 0 0 0 0 0 0 0 0 0 0 2 0 1 0 0 31 0 0 1 0 1 8 1 1 0 0 0 0 0 0 1 2 1 8 1 0 0 0 0 0 1 0 0 0 0 0 0 0 4 1 1 5 0 0 0 5 1 0 0 0 1 0 2 1 1 0 1 0 0 0 0 0 0 0 0 
0 1 0 8 0 0 0 0 0 0 1 0 0 0 6 0 3 0 2 1 0 1 0 0 0 2 0 1 0 0 0 0 0 0 0 0 0 0 0 0 43 0 1 0 0 0 8 0 1 0 0 0 2 0 0 0 2 2 2 0 0 0 0 0 0 0 0 0 0 0 0 0 0 0 1 0 4 3 0 0 0 1 0 0 0 0 0 1 2 1 0 0 0 0 0 0 0 0 0 0 
0 0 0 5 0 0 0 0 0 0 0 0 0 0 0 0 3 0 0 0 0 0 0 0 0 1 0 0 0 1 0 0 0 0 0 0 0 1 0 2 49 0 0 0 0 0 2 0 0 0 0 0 0 0 0 0 1 4 0 0 0 0 0 0 0 2 0 0 0 0 0 0 0 2 2 0 12 5 0 0 0 2 0 0 0 0 0 2 0 0 0 0 0 0 0 0 0 4 0 0 
0 0 0 6 0 0 0 0 0 0 0 0 0 0 0 0 4 0 1 0 0 0 0 0 0 1 0 0 1 0 0 0 2 0 0 1 0 1 0 1 44 0 0 0 1 0 0 1 0 0 0 0 0 0 0 0 0 5 2 0 0 0 0 0 0 0 0 0 0 1 0 0 0 3 0 0 13 3 0 0 0 0 0 0 1 0 1 2 0 0 1 0 0 0 0 0 1 3 0 0 
0 0 0 9 0 0 0 0 0 0 0 0 1 0 0 0 2 0 0 0 0 0 0 0 0 1 1 0 0 0 0 0 0 1 0 0 0 0 0 0 49 0 2 0 1 0 1 0 0 0 0 0 0 0 0 0 1 5 0 2 0 0 0 0 0 0 0 0 0 0 1 0 0 1 0 0 6 3 0 0 1 1 1 0 0 0 1 4 0 0 0 0 0 0 0 0 0 4 1 0 
0 0 0 7 1 0 0 0 0 0 0 0 0 0 1 1 0 0 0 0 0 0 0 0 0 3 0 0 0 0 0 0 0 1 1 2 0 0 0 1 49 0 1 0 0 0 4 0 0 0 1 0 1 0 0 0 1 1 2 0 0 1 0 0 0 0 0 0 0 2 1 0 0 1 0 0 10 1 0 0 0 0 0 0 1 0 0 0 0 0 0 0 0 1 0 1 0 2 1 0 
0 0 1 3 0 0 0 0 0 0 0 0 0 0 5 1 3 0 1 1 0 0 0 0 0 0 0 0 0 0 0 0 1 1 0 1 0 0 0 0 42 0 10 0 0 0 0 0 0 0 0 0 0 1 0 1 2 4 1 1 0 2 0 0 0 0 0 0 0 0 0 2 0 0 0 0 10 2 0 0 0 0 0 0 0 1 0 0 0 1 0 0 0 0 0 0 0 2 0 0 
0 0 1 3 0 0 0 0 1 0 0 0 0 0 2 0 0 0 0 0 0 1 0 0 1 0 0 0 1 0 0 0 0 1 0 0 0 0 0 0 49 0 0 0 1 0 3 0 2 0 0 0 2 0 0 2 0 0 2 0 0 0 0 0 0 0 0 0 0 0 3 2 0 4 0 1 12 1 0 0 0 1 1 0 0 0 0 1 1 0 0 0 0 0 1 0 0 0 0 0 
0 0 0 4 1 0 0 0 0 0 1 0 0 1 0 0 2 1 1 0 0 0 1 0 0 0 0 0 0 0 0 0 2 0 0 1 0 0 0 1 50 1 1 0 0 0 3 1 0 0 0 0 0 0 0 0 0 3 3 0 0 0 0 0 1 0 0 0 0 1 0 0 0 5 1 0 4 4 0 0 0 1 0 0 0 0 0 3 0 0 0 0 0 0 0 0 0 2 0 0 
0 0 2 5 0 0 0 0 0 0 2 0 0 0 0 0 1 0 0 0 0 1 0 1 0 2 0 0 0 0 0 0 0 0 1 0 1 0 0 1 43 0 0 0 0 0 11 0 0 0 0 0 0 0 0 1 0 4 1 0 0 0 0 0 0 0 0 0 0 0 3 0 0 3 1 0 8 4 1 0 0 0 0 0 0 0 0 0 0 0 0 0 0 0 0 1 0 2 0 0 
0 0 0 4 0 1 1 0 0 0 1 0 0 0 5 0 0 0 0 0 0 0 0 0 1 1 0 0 0 0 0 0 1 0 0 1 0 1 0 0 55 0 0 0 0 0 0 0 1 0 0 1 0 0 0 0 0 5 3 0 0 0 0 0 0 0 1 0 0 1 0 0 0 2 0 1 9 1 0 0 0 0 0 0 0 0 0 0 0 0 0 0 0 0 0 0 0 3 0 0 
0 0 1 5 0 0 0 0 0 0 1 0 0 0 0 0 3 1 0 0 0 0 0 0 1 2 0 0 0 0 0 0 2 0 0 0 0 1 0 1 37 0 10 0 0 0 4 0 0 0 1 0 1 0 0 0 1 10 0 1 0 1 0 0 0 1 0 0 0 0 2 1 0 7 0 0 4 0 0 0 0 0 0 0 0 1 0 0 0 0 0 0 0 0 0 0 0 0 0 0 
0 0 1 8 0 0 0 0 0 0 0 0 1 0 1 0 0 0 0 1 0 0 0 0 0 0 0 0 0 0 0 0 0 0 0 0 0 1 0 0 48 0 10 0 1 0 8 0 0 0 0 0 0 0 0 0 1 3 0 0 0 2 0 0 0 1 0 0 0 0 0 0 0 0 0 0 6 1 0 0 0 0 0 0 0 1 0 0 0 0 0 2 0 0 0 0 1 2 0 0 
0 1 1 7 1 0 0 0 0 0 0 0 1 0 3 0 2 0 2 1 0 2 0 0 1 1 0 1 0 0 0 0 0 0 0 0 0 0 0 0 34 0 2 0 0 0 4 0 2 1 2 1 1 0 0 0 0 3 2 1 0 1 0 0 0 0 0 0 0 0 0 0 0 5 0 0 4 4 0 0 1 0 0 0 1 0 0 2 0 0 0 0 1 1 0 0 0 3 0 0 
0 1 1 7 1 1 0 0 0 0 2 0 0 1 0 0 3 0 0 4 0 3 0 0 0 0 0 0 0 0 0 0 1 0 0 0 1 0 0 0 21 0 8 0 1 1 4 4 0 0 0 0 0 0 1 1 0 3 2 2 0 2 0 0 0 0 0 0 0 0 0 0 0 1 1 1 9 0 0 0 3 0 0 0 0 2 0 1 0 1 0 0 0 0 0 0 1 4 0 0 
0 0 1 9 0 0 0 0 0 0 0 0 0 0 1 0 1 0 0 0 0 0 0 0 0 4 0 0 0 0 1 0 0 0 1 2 0 0 0 0 43 0 1 0 2 1 4 1 2 0 0 0 0 0 0 0 0 4 0 0 0 0 0 0 1 0 0 0 0 0 1 0 0 0 0 0 8 4 1 0 1 1 0 0 0 0 0 1 0 0 0 0 0 0 0 0 0 3 0 1 
0 0 1 9 0 0 0 0 0 0 1 0 0 1 1 0 0 0 0 0 0 1 1 0 0 0 0 0 0 0 0 0 0 0 0 0 0 0 0 0 42 0 2 0 1 0 1 0 0 1 0 0 0 0 0 3 0 1 4 0 0 0 1 1 0 2 0 0 0 2 1 2 0 3 1 0 7 2 0 0 1 0 0 0 0 0 0 0 0 0 0 0 2 0 0 1 0 4 0 0 
0 2 0 5 0 0 0 0 0 0 2 0 0 0 6 0 0 0 2 0 0 5 0 0 0 4 0 1 0 0 0 1 0 0 0 0 0 0 0 0 38 0 7 0 1 2 0 0 0 0 0 0 1 0 0 1 2 1 0 1 0 2 0 0 0 0 0 0 0 0 0 0 0 4 1 0 2 1 0 0 0 1 0 1 0 0 0 0 0 0 0 0 0 0 0 0 1 5 0 0 
0 0 0 8 0 0 0 0 0 0 0 0 1 0 0 0 3 0 0 1 0 2 0 0 0 0 0 0 0 0 0 0 0 0 0 4 0 1 0 0 51 0 0 0 0 0 0 0 0 0 0 0 0 0 0 1 0 1 2 1 0 0 0 1 0 0 0 0 0 0 1 0 0 0 1 0 8 4 0 0 1 2 0 0 0 0 1 2 0 0 0 0 0 0 1 0 0 2 0 0 
0 0 0 0 0 0 0 0 0 0 0 0 0 0 0 0 5 0 0 0 0 0 0 2 0 0 0 0 1 1 0 0 0 1 0 1 0 0 1 0 42 0 1 1 0 0 0 0 1 1 0 0 1 0 0 0 0 2 2 1 0 0 1 1 0 0 0 0 0 1 1 0 0 6 0 0 16 3 0 0 2 0 0 1 0 0 0 2 0 0 0 0 0 0 0 0 0 1 0 1 
0 1 1 4 0 0 0 0 0 0 1 0 0 0 2 0 3 0 0 2 0 0 0 0 0 3 0 0 0 0 0 0 0 0 0 0 0 0 0 0 42 1 7 0 0 0 1 1 1 0 0 0 0 1 0 0 0 2 1 0 0 2 0 1 0 1 0 0 0 0 0 1 0 0 0 0 10 5 0 0 0 0 0 0 0 0 0 1 0 2 0 0 0 0 0 0 0 3 0 0 
0 0 0 9 0 0 1 0 0 0 0 0 1 0 1 0 1 0 4 1 0 1 0 1 1 0 0 1 0 1 0 0 0 0 0 2 0 0 0 0 34 0 0 0 0 0 1 0 3 0 0 0 0 0 0 0 2 4 8 1 0 0 0 0 0 1 1 1 0 0 0 0 0 2 0 0 4 0 0 0 1 0 0 0 0 0 0 2 0 0 0 0 0 0 0 0 1 8 1 0 
0 0 0 8 0 0 0 0 0 0 0 0 0 0 0 0 1 0 1 0 0 1 0 0 0 3 0 0 0 0 0 0 1 0 0 0 0 0 0 0 54 0 1 0 0 0 1 0 1 0 0 0 0 0 0 0 0 2 0 0 0 0 0 0 0 0 0 0 0 0 1 2 0 0 2 0 12 2 0 0 1 1 0 0 0 1 0 0 0 0 1 0 1 0 0 0 0 2 0 0 
0 0 0 4 0 0 0 1 0 0 1 0 0 0 0 1 1 0 0 1 0 0 0 0 0 0 0 0 0 0 0 0 0 0 0 0 0 0 0 0 58 0 5 1 0 0 1 0 0 0 0 0 0 0 0 0 0 2 1 0 0 1 0 0 0 0 0 0 0 1 0 0 0 1 2 0 10 3 0 0 0 0 0 0 0 1 0 0 0 0 0 0 0 0 0 0 2 2 0 0 
0 0 0 5 0 0 1 0 0 0 1 0 0 0 0 0 1 0 4 0 0 0 0 0 0 1 0 1 0 0 0 0 0 0 0 0 0 0 0 0 50 0 0 0 0 0 0 0 0 0 1 0 1 0 0 1 1 6 2 0 0 0 0 0 0 0 0 0 0 0 0 1 0 3 0 0 13 1 0 0 0 0 1 0 0 0 0 0 0 0 0 0 0 0 0 0 0 5 0 0 
0 0 0 8 1 0 0 1 0 0 0 0 0 0 0 0 1 0 1 1 0 3 0 1 0 1 0 1 0 0 1 0 4 0 1 0 0 0 0 0 41 1 3 0 2 0 0 0 1 0 0 0 0 0 0 0 4 3 0 0 0 0 0 0 0 1 1 0 0 0 1 0 0 2 1 0 10 0 0 0 0 1 0 0 0 0 0 0 0 1 0 0 0 0 0 0 0 2 0 0 
0 0 2 5 0 1 1 0 0 0 0 0 0 0 0 0 4 0 1 0 0 3 0 0 0 1 0 1 0 0 0 0 0 0 0 1 0 0 0 0 38 0 5 0 0 0 1 0 0 0 0 0 1 0 0 0 3 2 1 1 0 1 0 2 0 1 1 0 0 0 2 0 0 3 1 0 7 2 0 0 5 0 0 0 0 0 0 1 0 0 0 0 0 0 0 0 0 2 0 0 
0 0 0 7 0 0 0 1 0 0 1 1 0 1 0 0 4 0 2 0 0 0 0 1 0 5 0 0 0 0 0 0 0 0 0 0 0 3 0 0 39 0 4 0 0 0 3 0 0 0 0 0 0 0 0 1 1 4 0 0 0 1 0 1 0 1 0 0 0 0 0 0 0 0 0 0 15 1 0 0 0 1 0 0 0 0 0 2 0 0 0 0 0 0 0 0 0 0 0 0 
0 0 0 3 0 0 0 0 2 0 0 0 0 0 0 0 4 1 2 0 0 0 0 0 0 0 0 2 0 0 0 0 1 0 1 3 0 0 0 1 28 0 3 0 0 1 0 0 5 0 0 0 1 0 0 1 1 5 5 0 0 0 0 0 0 0 0 0 0 0 2 0 0 4 0 0 12 2 0 0 2 0 0 0 1 0 2 1 1 0 0 1 0 0 1 0 0 1 0 0 
0 0 0 4 0 0 0 0 0 0 1 0 0 0 0 0 1 0 0 0 1 0 0 0 1 2 0 0 0 1 0 0 1 0 0 0 0 0 0 0 56 0 1 0 0 0 2 0 0 0 0 0 0 0 0 0 2 6 1 0 0 0 0 0 0 1 0 0 0 1 0 0 0 0 0 0 11 1 0 0 1 0 0 0 0 0 0 0 0 0 0 0 0 0 0 0 0 5 0 0 
0 1 0 6 0 0 3 0 0 0 0 0 0 0 1 0 4 0 0 0 0 0 0 0 0 1 0 0 1 0 1 0 0 1 0 0 0 0 0 0 33 0 1 0 3 0 0 1 6 0 1 0 0 0 0 0 0 8 8 0 0 0 0 0 0 0 0 0 0 0 0 0 0 2 0 0 10 1 0 0 0 0 0 0 1 0 0 1 0 0 0 1 0 0 0 0 0 4 0 0 
1 0 2 9 0 1 1 1 0 0 1 0 1 0 0 0 0 1 0 0 0 0 0 0 0 4 0 1 1 0 1 0 0 0 1 0 0 0 0 0 30 1 10 0 1 0 8 1 0 0 0 0 0 0 0 0 0 0 0 2 0 0 0 1 0 0 0 0 0 0 0 2 0 1 0 0 3 1 0 0 1 2 1 1 0 0 0 0 2 0 0 0 0 0 0 0 0 4 1 1 
0 1 0 6 0 1 0 1 0 0 0 0 0 0 0 0 3 0 1 1 1 0 0 0 0 2 0 0 0 0 0 0 1 0 0 3 1 0 0 1 24 0 0 0 0 0 4 1 0 0 0 0 0 0 0 0 1 5 0 2 1 1 0 1 0 1 0 0 0 0 1 1 0 3 1 0 9 3 1 0 5 1 0 0 0 0 1 5 2 0 0 1 0 0 0 0 0 1 0 1 
0 1 1 4 0 0 0 0 1 0 0 0 0 0 0 0 4 0 1 0 0 3 0 0 0 0 0 0 0 0 0 0 1 0 0 0 0 0 0 0 31 0 1 0 0 0 0 1 10 0 0 0 0 0 0 1 2 5 2 0 1 1 0 0 0 1 0 0 0 0 0 4 0 5 2 0 9 1 0 0 0 0 0 0 0 0 0 2 0 0 0 1 0 0 0 1 0 3 0 0 
0 0 0 4 0 2 0 0 1 1 0 0 0 0 0 0 1 1 9 0 0 0 1 0 0 0 0 3 0 0 0 1 0 0 0 1 0 0 0 0 45 0 2 0 0 0 1 0 0 0 0 0 0 0 0 0 1 4 0 0 0 1 0 0 0 0 0 1 0 1 0 1 0 1 0 0 12 0 0 0 0 0 0 0 1 0 0 0 0 1 0 0 0 0 1 1 0 1 0 0 
0 0 0 5 0 0 0 0 0 0 1 1 0 0 0 0 1 0 1 0 0 0 0 0 0 1 0 1 0 0 0 0 0 0 0 4 0 0 0 1 42 0 2 0 0 0 0 0 1 0 0 0 0 0 0 0 0 1 4 0 0 1 0 0 0 1 0 0 0 0 1 0 0 6 0 0 14 1 0 0 5 0 0 0 0 1 0 1 1 0 0 0 0 0 0 0 1 1 0 0 
0 0 1 7 0 0 0 0 0 0 1 0 0 0 1 0 6 0 0 2 0 2 0 0 0 0 0 0 0 0 0 0 1 0 0 1 0 0 0 0 29 0 6 0 1 1 6 0 0 0 0 0 0 0 0 1 0 2 0 1 0 0 0 0 0 0 0 0 0 1 0 1 0 9 0 0 7 1 0 0 0 0 0 0 0 0 1 2 0 0 0 1 0 0 0 0 0 7 0 1 
0 0 1 3 0 0 0 0 0 0 0 1 0 0 2 0 4 0 0 0 2 0 0 0 0 1 0 0 0 2 0 0 1 0 0 3 0 0 0 0 45 0 1 0 0 0 3 0 0 0 0 0 0 0 0 0 0 4 0 0 0 0 0 0 0 0 0 0 0 0 0 0 0 0 0 1 15 2 0 0 1 0 0 0 0 0 0 2 0 0 0 1 0 0 0 0 0 5 0 0 
0 0 0 4 0 0 0 0 0 0 0 0 0 0 1 1 2 0 0 0 0 0 0 0 0 2 0 0 0 0 0 0 0 0 0 2 0 0 0 0 52 0 0 0 0 0 0 0 2 0 0 0 0 0 0 0 0 6 1 0 0 0 0 0 0 0 0 0 0 0 0 0 0 0 0 0 15 4 0 0 0 1 0 0 0 0 0 5 0 0 0 0 0 0 0 0 1 1 0 0 
0 2 0 9 0 0 0 0 0 0 1 0 0 0 4 1 2 0 5 1 0 0 1 0 0 0 0 1 0 0 0 0 1 0 0 0 1 0 0 0 26 0 2 0 2 1 3 0 1 0 0 2 0 0 0 1 1 0 3 1 1 0 0 0 0 1 0 0 0 1 0 0 0 7 0 0 2 2 0 1 1 1 0 1 0 0 0 3 0 1 0 0 0 0 0 0 0 5 0 1 
0 0 0 13 2 0 0 0 2 0 1 0 0 0 0 0 0 0 0 0 0 3 0 0 0 0 0 0 0 0 0 0 0 0 0 1 0 0 0 1 50 1 0 0 0 0 0 0 0 0 0 1 0 0 0 0 0 3 1 0 0 0 0 0 0 0 1 0 0 0 1 0 0 9 0 0 4 2 0 0 1 0 0 0 0 0 0 0 0 0 0 0 0 0 0 0 0 3 0 0 
0 1 0 3 0 0 0 0 0 0 0 1 0 0 1 0 4 0 1 0 0 0 0 0 0 4 0 1 0 0 0 0 1 0 0 2 0 0 0 0 44 0 0 0 0 0 0 0 0 0 0 0 0 0 0 1 0 6 0 1 0 0 0 0 0 1 0 0 0 0 0 0 0 0 0 0 20 0 0 0 1 0 0 0 1 0 1 3 0 0 0 0 0 0 0 0 0 2 0 0 
0 0 0 6 0 0 0 0 0 0 1 0 0 0 0 0 1 0 0 0 0 0 0 0 0 2 0 0 0 0 0 0 0 0 0 2 0 0 0 1 51 0 1 0 0 0 1 0 0 0 0 0 2 0 0 0 0 6 2 0 0 1 0 0 0 0 0 0 0 1 0 0 0 3 0 0 12 3 0 0 2 0 0 0 0 0 0 0 0 0 0 1 0 0 0 0 0 1 0 0 
0 1 0 3 0 0 0 0 0 0 1 0 0 0 0 0 7 1 1 0 0 0 1 0 0 2 0 0 0 0 0 0 0 1 1 0 1 0 0 0 25 0 4 0 1 0 7 0 6 0 0 0 0 0 0 0 2 2 3 0 1 0 0 0 0 3 0 0 1 0 1 0 0 6 0 0 12 1 0 0 0 0 0 0 0 0 0 2 0 0 0 1 0 0 0 0 1 1 0 0 
0 0 1 3 0 0 1 0 0 0 0 1 0 0 0 0 5 0 1 1 0 0 0 0 0 1 0 0 0 0 0 0 0 1 0 1 0 0 0 0 39 0 2 0 1 0 3 0 0 0 0 0 0 0 0 3 1 4 1 1 0 0 0 0 0 2 0 0 0 0 2 1 0 0 0 0 14 1 0 0 1 0 1 0 0 0 0 2 0 1 0 0 0 0 0 0 0 4 0 0 
0 0 0 5 0 0 0 0 0 0 0 0 0 0 0 0 1 0 3 0 0 1 0 0 0 2 0 2 0 0 0 0 2 0 0 3 0 0 1 0 41 0 2 0 2 2 1 0 1 0 0 0 0 0 0 1 0 5 0 1 0 0 0 0 0 1 1 0 0 0 1 0 0 1 0 0 5 2 0 0 0 0 0 0 0 0 5 1 0 0 0 1 1 1 0 0 1 2 1 0 
0 0 0 8 0 0 0 0 0 0 0 0 0 1 1 0 1 0 0 1 0 0 0 0 0 3 0 0 0 0 0 0 2 0 0 1 0 0 0 0 47 0 5 0 0 0 0 0 0 0 0 1 0 0 0 1 0 1 0 0 0 1 0 0 0 0 0 0 0 0 3 0 0 0 1 0 12 3 0 0 0 0 0 0 0 0 0 1 0 0 0 0 0 0 0 0 0 6 0 0 
0 0 2 4 0 1 0 0 0 0 0 0 0 0 0 1 2 1 2 0 0 0 0 0 0 3 0 3 0 0 0 0 0 0 1 1 1 0 0 0 26 1 7 0 1 0 4 2 2 1 0 0 1 1 0 0 2 1 2 0 0 0 0 1 0 0 0 0 0 0 0 0 1 0 0 1 9 1 0 0 0 1 0 0 0 1 6 0 0 0 0 0 2 0 0 1 0 3 0 0 
0 1 0 8 0 0 0 0 0 0 0 0 0 0 0 0 1 0 0 1 0 0 0 1 0 2 0 0 0 0 0 0 2 0 0 0 0 0 0 0 44 1 3 0 0 0 0 0 8 0 0 0 0 0 0 0 1 6 1 0 0 2 0 0 0 1 0 0 0 0 0 0 0 2 0 0 4 4 2 0 0 1 0 0 1 0 0 0 0 1 0 0 0 0 0 0 0 2 0 0 
1 0 0 5 1 2 0 0 0 0 0 0 0 0 0 0 0 0 1 5 0 0 0 0 1 0 0 0 0 1 0 0 2 0 0 0 0 0 0 1 37 0 12 0 1 0 1 1 0 0 0 1 0 0 0 1 1 0 1 1 0 0 0 0 0 0 0 0 0 0 1 1 0 5 0 1 5 3 0 0 0 1 0 0 0 0 0 0 1 0 0 0 0 0 0 0 0 4 1 0 
0 0 1 3 0 0 1 0 1 1 1 0 0 0 0 0 4 0 0 0 0 0 0 0 0 2 0 0 0 0 0 0 0 0 0 0 0 0 0 0 45 0 2 0 0 0 0 0 0 0 0 0 0 0 0 0 0 9 0 0 0 0 0 0 0 0 0 0 0 0 0 0 1 1 0 0 15 5 0 0 0 1 0 0 0 1 0 1 1 0 0 0 1 0 0 0 0 3 0 0 
0 1 0 1 0 0 0 0 0 0 1 0 0 0 4 1 4 0 1 0 0 0 0 0 0 4 0 0 0 0 0 0 1 0 0 0 0 0 0 0 45 0 0 0 1 0 0 0 0 0 0 0 0 0 0 0 2 5 2 0 0 1 0 0 0 1 0 0 1 0 0 0 0 0 1 0 12 5 0 0 0 1 0 0 0 1 0 2 0 0 0 0 0 0 0 0 0 2 0 0 
0 0 0 6 0 0 0 0 0 0 1 0 0 0 4 0 2 0 0 0 0 0 1 0 0 1 0 1 0 0 0 0 0 0 0 0 0 0 0 0 55 0 8 0 0 0 0 0 0 0 0 0 0 0 0 0 0 6 0 0 0 1 0 0 0 0 0 0 0 0 0 0 0 0 0 0 9 2 0 0 0 0 0 0 0 0 0 0 0 0 0 0 1 0 0 0 0 1 1 0 
0 3 0 2 0 1 0 0 1 0 0 0 0 0 4 0 4 0 1 2 0 3 0 0 0 1 0 0 0 0 0 0 0 0 0 0 0 0 0 1 36 1 6 0 0 0 4 0 0 0 0 0 0 0 0 0 0 4 0 0 0 0 0 0 0 1 0 0 0 0 0 0 0 2 1 0 9 6 0 0 0 1 0 0 0 0 1 3 0 0 0 0 0 0 0 0 0 1 1 0 
0 0 0 3 1 0 0 0 0 0 0 0 0 0 0 0 4 1 1 0 0 0 0 0 0 2 0 0 0 0 0 1 1 0 0 0 0 0 0 1 43 0 0 0 0 0 0 0 0 0 0 0 0 0 0 0 0 4 0 0 0 1 0 0 0 0 0 0 0 2 1 0 0 5 0 0 17 4 0 0 3 0 0 0 0 1 0 0 0 0 0 1 0 0 0 0 0 3 0 0 
0 0 0 2 0 0 0 1 0 0 2 0 0 0 0 0 1 0 1 1 0 0 0 0 0 4 0 1 0 0 0 0 1 0 0 3 0 0 1 0 49 0 0 0 3 0 0 0 0 0 0 0 0 0 0 2 2 3 0 0 0 0 0 0 0 1 0 1 1 0 5 0 0 2 0 0 8 1 0 0 0 0 0 0 0 0 0 0 0 0 0 0 0 0 0 0 1 3 0 0 
0 0 2 1 0 0 1 0 0 0 1 0 0 1 0 0 0 0 1 2 0 1 0 0 0 0 0 2 0 0 0 0 0 0 0 1 1 0 0 0 10 0 13 0 4 0 25 1 17 0 0 0 0 0 0 1 1 0 0 2 1 2 0 1 0 0 0 0 0 0 0 1 1 3 1 0 0 0 0 0 0 0 0 0 0 0 1 0 0 0 0 0 0 0 0 0 0 0 0 1 
0 0 1 8 0 1 0 0 0 1 0 0 0 0 2 0 3 0 1 0 0 0 0 0 0 6 0 1 0 1 0 0 0 0 0 3 0 0 0 0 42 0 0 0 0 0 2 0 0 0 0 0 0 0 0 0 0 2 1 0 0 1 0 0 0 0 0 0 1 1 0 1 0 0 0 0 15 1 0 0 2 0 0 0 0 0 2 1 0 0 0 0 0 0 0 0 0 0 0 0 
0 0 1 4 0 0 0 1 0 0 0 0 1 0 0 0 6 0 0 4 0 1 0 0 0 0 1 2 0 0 0 0 1 0 0 0 0 0 0 0 23 0 10 0 0 0 7 0 1 0 0 0 0 0 0 0 0 5 0 2 0 2 0 0 0 1 0 0 0 0 1 0 0 2 1 0 5 5 0 0 0 0 0 1 0 0 0 4 0 1 0 0 0 1 0 0 2 3 1 0 
1 0 1 6 1 0 1 0 0 0 0 0 0 0 0 0 0 0 3 0 0 3 0 0 1 0 0 0 0 1 0 0 0 0 0 2 0 0 1 0 18 1 0 1 2 0 7 0 1 1 0 0 0 0 2 0 0 0 2 3 0 1 0 0 0 2 0 0 0 4 0 1 0 7 2 0 0 1 0 0 3 1 0 0 1 1 1 4 0 1 0 0 1 0 0 2 0 6 0 2 
0 0 0 5 1 0 1 0 0 0 0 0 0 0 0 0 3 0 0 0 0 0 0 1 0 1 1 0 0 0 0 0 0 0 0 4 0 0 1 0 37 0 0 0 0 0 0 0 0 0 0 0 0 0 0 0 3 6 4 1 0 0 0 0 0 1 0 1 0 0 1 0 0 2 0 0 10 1 0 0 6 1 0 0 1 0 0 1 1 0 0 0 2 0 0 0 0 3 0 0 
0 0 0 3 0 0 0 2 0 0 0 0 0 0 2 0 4 0 0 2 0 0 0 1 0 4 0 0 0 0 0 0 1 0 0 0 0 0 0 0 49 0 4 0 0 1 0 0 0 0 0 0 0 0 1 0 0 4 1 0 0 0 0 0 0 0 0 0 0 2 0 0 0 0 1 0 14 1 0 0 0 1 0 0 0 0 0 1 0 0 0 0 0 0 0 0 0 1 0 0 
0 1 1 7 0 0 0 1 0 0 0 0 0 0 0 0 2 0 4 0 0 0 0 0 0 3 0 0 0 0 1 0 0 0 0 1 0 0 0 0 41 0 0 0 1 0 4 0 1 0 0 0 1 0 1 1 2 4 1 0 0 0 0 0 0 1 0 0 0 2 1 0 0 1 0 0 11 1 0 0 0 0 0 0 0 0 0 3 0 0 0 0 1 0 0 0 0 1 0 0 
0 0 0 4 0 0 0 0 0 0 0 0 0 0 0 0 5 0 0 0 0 1 0 0 0 1 0 0 0 1 0 0 0 0 0 0 0 0 0 1 44 0 2 0 0 0 1 0 0 0 0 0 0 0 0 0 0 2 2 0 0 0 0 1 0 1 0 0 0 1 0 1 0 0 0 0 17 5 0 0 1 1 0 0 1 0 0 3 0 0 0 0 0 0 0 1 1 2 0 0 
0 0 0 2 0 0 0 1 0 0 1 0 0 0 0 1 0 1 0 0 0 1 0 0 0 0 0 1 0 0 0 0 1 0 0 0 1 1 0 0 47 1 3 0 1 0 0 0 0 0 0 0 0 0 0 0 0 1 2 0 0 1 0 1 0 0 1 0 0 0 2 1 0 1 0 0 10 5 0 1 0 0 0 0 0 0 0 2 3 0 0 2 1 0 0 0 0 3 0 0 
0 1 0 11 0 2 0 0 0 0 2 0 1 0 3 0 0 0 0 0 0 0 1 0 0 2 0 0 0 0 0 0 1 0 0 1 0 0 1 0 39 0 0 0 1 0 0 2 0 0 0 0 0 0 0 1 2 1 0 1 0 0 0 0 0 1 0 0 0 1 1 0 0 2 0 1 6 3 0 0 2 1 0 0 0 0 0 0 0 0 0 0 2 0 0 0 0 7 0 0 
0 0 1 2 0 0 1 0 0 0 0 0 0 0 0 0 4 0 4 0 0 0 0 0 0 1 0 1 0 1 0 0 0 0 0 0 0 0 0 0 36 0 1 0 0 0 5 0 0 0 0 0 0 0 0 0 0 3 0 0 0 0 0 1 0 0 0 1 1 0 0 0 0 3 1 0 19 2 0 0 0 2 0 0 0 0 0 3 0 2 0 0 2 0 1 0 1 1 0 0 
0 0 0 1 0 0 0 0 0 0 1 0 0 0 0 0 3 0 0 0 1 0 0 1 0 1 0 0 0 0 0 1 0 0 0 1 0 0 0 0 61 0 0 0 0 0 0 0 1 0 0 0 1 0 0 1 0 5 0 0 0 0 0 0 0 0 0 0 0 1 1 0 0 0 0 0 16 2 0 0 0 0 0 0 0 0 0 1 0 0 0 0 0 0 0 0 0 0 0 0 
0 0 0 1 0 0 1 0 0 0 0 2 0 0 0 0 1 0 0 0 0 1 0 0 0 2 0 0 0 0 0 0 0 0 0 0 0 0 0 3 41 0 2 0 0 0 0 0 8 0 0 0 0 0 0 0 2 2 5 1 1 0 0 1 0 1 0 0 0 0 0 1 0 6 0 0 4 2 0 0 2 1 0 0 1 0 0 3 0 0 0 0 1 1 0 0 0 3 0 0 
0 0 5 8 0 0 0 0 0 0 0 0 0 0 0 0 3 0 0 0 0 0 0 0 0 0 0 0 0 2 0 0 0 0 1 0 0 0 0 1 42 0 0 0 0 0 5 0 0 0 0 0 1 0 0 0 0 7 0 0 0 1 0 0 0 0 0 0 0 0 0 0 0 1 0 0 15 1 0 0 0 0 0 0 0 0 0 3 1 0 0 0 0 0 0 0 0 3 0 0 
0 0 0 6 1 0 0 0 0 0 0 0 0 0 0 0 0 0 0 1 0 5 0 0 0 1 0 0 0 0 0 1 3 0 0 0 0 1 2 0 19 0 6 1 2 1 9 0 8 0 0 0 0 0 0 1 2 1 14 0 1 0 1 0 0 0 1 0 0 0 0 0 0 3 3 0 0 1 0 0 0 0 0 0 0 0 0 0 0 0 0 0 0 0 0 0 0 4 0 1 
0 0 0 6 0 0 0 1 0 0 0 0 0 0 0 0 1 0 0 0 0 0 0 0 0 0 0 1 1 0 0 0 1 0 0 1 0 0 0 0 46 0 2 0 1 0 5 1 0 0 0 1 0 0 0 0 1 5 2 1 1 0 2 0 0 0 0 0 0 0 0 0 0 0 0 0 7 5 0 0 0 0 0 0 0 0 0 0 0 0 0 3 0 0 0 0 0 5 0 0 
0 0 0 2 0 1 0 2 0 0 0 0 0 0 0 0 4 0 0 0 0 1 0 0 0 3 0 0 1 0 0 0 0 0 0 1 0 0 0 0 49 0 1 0 0 0 3 2 1 0 0 0 0 0 0 0 0 5 3 1 0 0 0 0 1 0 0 0 0 0 1 0 0 1 0 1 6 1 0 1 2 0 0 0 0 0 0 2 0 0 0 1 0 0 0 0 1 2 0 0 
0 0 0 5 0 0 0 0 0 0 0 0 0 0 0 0 1 0 1 0 0 0 0 0 0 2 0 2 0 1 0 0 0 0 1 0 1 0 0 0 47 0 0 0 1 0 3 0 0 0 0 0 0 0 1 0 0 6 1 0 1 1 0 0 0 0 0 0 0 1 0 0 0 0 1 0 11 1 0 0 0 1 0 0 0 1 1 0 0 0 0 1 0 0 0 0 0 6 0 1 
0 0 0 9 1 2 0 1 1 0 0 0 0 0 1 0 0 0 1 1 0 0 0 0 0 5 0 0 1 0 0 1 3 0 0 0 0 0 0 0 38 0 4 0 0 2 0 0 0 0 0 0 0 0 0 3 0 4 0 0 0 0 0 0 0 0 0 1 0 0 1 3 1 4 1 0 1 4 0 0 0 0 1 0 0 2 0 0 0 0 0 0 1 0 0 0 0 2 0 0 
0 0 0 4 1 0 0 0 0 0 0 0 0 0 0 0 3 0 0 0 0 0 0 0 0 0 0 0 0 0 0 0 0 0 0 1 0 0 0 0 53 0 0 0 0 0 0 0 1 0 0 0 0 0 0 0 0 4 3 0 0 0 0 0 0 0 0 0 0 0 0 0 0 2 0 0 17 6 0 0 0 0 0 0 0 0 0 2 0 1 0 0 0 0 0 0 0 2 0 0 
0 0 0 4 0 0 0 0 1 0 0 0 0 0 0 0 4 0 0 0 0 0 0 0 0 4 0 0 1 0 0 0 1 1 0 0 0 0 0 0 48 0 0 0 0 0 1 1 0 0 0 0 0 0 0 0 0 3 1 1 0 0 0 2 1 0 0 0 0 0 1 0 0 0 0 0 17 4 0 0 0 0 0 0 0 0 0 1 0 0 0 0 0 0 0 0 0 3 0 0 
0 1 1 3 0 1 0 0 0 0 1 0 0 0 2 0 0 0 0 0 0 0 0 0 1 3 0 1 0 0 0 0 0 0 0 0 0 0 0 0 52 0 2 0 0 1 5 0 1 0 1 0 1 0 0 0 0 3 2 0 0 0 0 0 0 0 0 0 0 0 0 0 0 1 1 0 8 1 0 0 1 0 0 0 0 0 0 1 0 0 0 0 0 0 0 0 0 5 0 0 
0 1 1 6 1 0 0 0 3 0 0 0 0 0 5 0 1 0 1 4 0 1 0 0 0 0 0 1 0 1 0 0 1 0 1 0 0 0 0 1 18 0 10 0 0 0 0 2 0 1 1 0 0 1 0 1 2 1 2 1 0 1 0 0 0 0 0 0 0 1 2 0 0 18 0 0 1 1 0 1 0 1 0 0 0 0 0 1 0 0 0 0 1 0 0 0 0 2 1 0 
0 1 0 7 0 0 2 0 0 0 0 1 0 0 0 0 0 0 0 1 0 0 1 0 0 2 1 0 0 0 0 0 0 0 0 0 0 2 0 1 30 0 8 0 0 0 3 2 0 0 0 0 0 0 0 4 0 2 1 0 0 2 0 0 1 0 0 0 0 0 1 2 0 4 0 2 2 0 1 0 1 3 2 0 0 0 0 0 0 0 1 0 0 0 1 0 0 8 0 0 
0 0 0 7 0 1 1 1 1 0 3 0 0 0 0 0 0 0 0 0 0 0 0 0 0 0 0 0 0 0 0 1 0 0 0 0 0 0 0 0 47 0 1 0 0 1 0 0 1 0 1 1 0 0 0 1 2 0 1 1 0 0 0 0 1 0 0 0 0 0 1 0 0 6 1 0 6 6 0 0 0 2 0 0 0 0 0 0 1 0 0 0 0 0 0 0 0 4 0 0 
0 0 0 6 1 0 0 0 0 0 1 0 0 0 0 0 1 0 1 1 0 0 0 0 0 1 0 0 0 0 0 0 2 0 1 0 0 0 0 0 52 1 8 0 0 0 0 1 0 0 0 0 0 0 0 0 0 3 1 1 0 0 0 1 1 0 0 1 0 0 0 0 0 0 0 0 6 2 0 0 0 1 0 0 0 2 0 1 0 0 1 0 0 0 0 1 0 1 0 0 
0 2 0 1 0 1 0 0 0 0 0 0 0 0 1 0 3 0 2 0 0 0 0 0 0 1 0 2 0 0 0 0 1 0 1 2 0 0 0 1 43 1 0 0 0 0 0 0 5 0 0 0 0 0 1 0 0 7 3 0 0 0 0 0 0 0 0 0 0 0 1 0 0 0 0 0 19 0 0 0 0 0 0 0 0 0 1 0 0 0 0 0 0 0 0 0 0 1 0 0 
0 0 0 2 0 0 0 0 0 0 0 0 0 0 0 0 3 1 0 0 0 2 0 0 0 1 0 0 0 0 0 0 1 0 0 0 0 0 0 1 54 0 1 0 0 0 4 0 0 0 0 0 0 0 0 0 0 7 1 0 0 1 0 0 0 0 0 0 0 0 0 0 0 1 1 0 14 1 0 0 0 0 0 0 0 0 0 1 0 0 0 0 0 0 0 0 1 2 0 0 
0 0 0 7 0 0 0 0 0 0 0 0 0 0 0 1 3 0 0 0 0 2 0 0 0 1 0 0 0 1 0 0 2 1 0 6 0 0 0 0 42 0 0 0 0 0 0 0 0 0 1 0 0 0 0 0 4 3 0 0 0 0 0 0 0 1 0 0 0 0 1 0 0 0 1 0 11 2 0 0 4 1 0 0 0 0 1 3 0 0 0 0 0 0 0 0 0 1 0 0 
1 0 0 0 0 0 0 0 0 0 1 0 0 0 0 0 5 0 1 0 0 1 0 0 0 1 0 0 0 0 0 0 0 0 0 0 0 1 0 0 41 0 1 0 0 0 0 1 0 1 0 0 0 0 0 1 1 7 3 0 0 1 0 0 0 0 0 0 0 0 0 1 0 1 0 1 26 0 0 0 0 0 0 0 0 0 1 2 0 0 0 0 0 0 0 0 0 0 0 0 
0 0 1 5 0 0 1 0 0 0 0 0 0 0 0 1 0 0 1 0 0 0 1 0 0 0 0 0 0 0 0 1 0 0 0 1 0 0 0 0 41 0 4 0 0 0 12 0 3 0 1 0 0 0 1 1 0 1 2 0 0 0 0 0 0 0 0 0 0 0 0 1 0 1 0 0 12 3 0 0 0 0 0 0 0 1 0 0 0 0 0 0 0 0 0 0 0 3 1 0 
1 0 1 8 0 0 0 0 0 0 1 0 0 0 0 0 0 1 0 0 0 1 0 0 0 0 0 0 0 0 0 0 2 0 0 1 1 1 0 0 43 0 1 0 0 0 1 0 3 0 0 0 1 0 0 0 0 1 3 0 0 0 0 1 0 1 0 0 0 0 0 2 0 5 0 0 4 2 0 0 3 1 1 0 2 0 0 0 1 0 0 1 0 0 1 0 0 2 1 1 
0 0 0 7 0 0 0 0 0 1 0 0 0 1 0 0 2 0 2 1 0 0 0 0 1 0 0 1 0 0 0 0 0 0 0 2 0 0 0 0 47 0 0 0 0 0 0 0 2 0 0 0 0 0 0 1 1 3 2 0 0 0 0 1 0 2 0 0 0 0 1 0 0 0 0 0 14 1 0 0 0 1 0 0 0 0 0 1 0 0 1 0 1 0 0 0 1 2 0 0 
0 0 2 2 0 0 0 0 0 0 0 0 0 0 0 1 2 0 0 0 0 0 0 0 0 1 0 0 0 0 0 0 1 0 0 1 0 1 0 0 56 1 3 0 0 0 5 0 1 0 0 0 0 0 0 0 0 4 0 0 0 0 0 0 1 0 0 0 0 0 0 0 0 0 0 0 11 0 0 0 2 0 0 0 0 0 0 0 1 0 0 1 0 0 0 0 0 3 0 0 
1 0 2 5 0 0 0 0 0 0 0 0 0 0 0 0 0 0 0 0 0 1 0 0 0 1 0 0 0 0 0 0 0 1 0 0 0 0 0 1 49 0 4 0 0 0 4 0 0 0 0 0 0 0 0 0 0 7 1 0 0 1 0 0 1 0 0 0 0 1 0 0 0 1 1 0 11 5 0 0 0 0 0 0 0 2 0 0 0 0 0 0 0 0 0 0 0 0 0 0 
0 0 0 6 2 1 0 0 0 0 1 0 1 0 0 0 6 0 0 2 0 0 1 0 0 3 0 0 0 0 0 0 1 0 0 1 0 0 0 0 38 0 9 0 0 0 1 0 0 0 0 2 1 0 0 0 0 2 3 1 0 0 0 0 0 0 0 0 1 0 0 0 0 1 0 1 5 1 0 1 1 0 0 0 1 0 0 3 0 0 0 0 0 0 0 0 0 3 0 0 
0 0 3 2 0 0 1 0 0 0 0 0 0 0 0 0 4 0 1 0 0 0 0 0 0 3 0 0 0 0 0 0 0 0 1 0 0 0 0 0 43 0 0 0 1 0 7 0 0 0 0 0 1 0 0 0 0 3 3 0 0 0 0 0 1 0 0 0 0 0 0 0 0 0 0 0 14 3 0 0 2 1 0 0 0 1 0 1 0 0 0 0 0 0 0 0 0 4 0 0 
0 1 3 2 0 1 1 1 1 0 3 0 0 0 0 0 8 0 2 1 0 1 0 0 0 1 0 0 0 0 0 0 0 0 0 0 0 1 0 0 32 0 5 0 1 0 7 0 5 0 0 0 0 0 0 0 1 1 0 0 0 0 0 1 0 0 0 0 0 0 2 1 0 4 0 0 11 0 0 0 1 0 0 0 0 0 0 1 0 0 0 0 0 0 0 0 0 0 0 0 
0 0 1 6 0 1 0 0 0 0 0 0 0 0 3 0 1 0 0 0 0 0 0 0 0 2 0 0 0 0 0 0 0 0 0 2 1 0 1 0 49 0 2 0 0 0 0 0 0 0 0 0 0 0 1 0 1 6 2 0 0 2 0 0 0 0 1 0 0 0 0 0 0 1 0 0 10 3 0 0 0 1 0 1 0 0 0 0 0 0 0 0 0 0 0 0 0 2 0 0 
0 0 0 7 0 0 0 0 0 0 1 0 0 0 0 0 1 0 0 0 0 0 0 0 0 2 0 0 0 0 0 0 1 0 0 0 0 1 0 0 58 0 4 0 0 0 0 0 0 0 0 0 0 0 0 0 1 1 0 0 0 2 0 0 0 0 0 0 0 0 1 0 0 0 1 0 11 1 1 0 0 0 0 0 0 0 0 1 0 0 0 0 0 0 0 1 0 4 0 0 
0 0 0 6 0 0 0 0 0 0 0 0 0 0 0 0 2 0 2 0 0 0 1 0 0 0 0 1 0 0 0 1 2 0 0 0 0 0 0 0 38 0 2 2 0 0 4 1 0 0 0 0 0 0 1 0 1 6 0 0 0 1 0 0 1 0 0 0 0 1 0 0 0 1 1 1 10 2 0 0 2 1 1 0 1 1 0 0 0 0 0 0 1 0 0 0 0 5 0 0 
0 1 0 2 0 1 0 0 0 0 0 0 0 0 3 0 3 0 0 0 0 0 0 0 2 0 0 0 0 0 0 0 1 0 0 0 0 0 0 0 50 0 2 0 0 0 0 0 0 0 0 0 0 0 0 1 1 3 5 0 0 1 0 0 0 1 0 0 0 0 0 1 0 3 2 0 9 1 0 0 0 1 0 0 0 0 1 2 0 0 0 1 0 0 0 0 0 2 0 0 
0 0 1 2 0 1 0 0 0 0 0 0 0 1 0 0 1 1 0 0 0 0 0 0 0 0 0 0 0 0 0 0 0 1 0 1 0 0 0 0 61 0 0 0 0 0 0 0 0 0 0 0 0 0 0 0 0 7 2 1 0 0 0 0 0 0 0 0 0 1 0 0 0 0 0 0 8 6 0 0 1 0 0 0 1 0 0 1 1 0 0 0 0 1 0 0 0 0 0 0 
0 1 1 5 0 0 1 0 0 0 2 2 0 0 1 0 2 0 4 1 0 1 0 0 0 0 0 1 0 0 0 0 2 0 0 0 0 0 0 0 19 0 6 2 1 0 26 0 0 0 0 1 0 0 0 0 0 2 1 0 0 0 0 1 0 0 0 0 0 0 0 0 0 8 0 0 4 1 0 0 0 0 0 0 0 0 0 1 1 0 0 0 0 0 0 0 0 2 0 0 
0 0 0 8 1 1 0 0 0 0 1 0 0 0 0 0 2 0 0 0 0 0 0 0 0 2 0 0 0 1 0 1 1 0 0 0 0 0 0 1 50 0 0 0 1 0 0 0 0 0 0 0 0 0 0 0 0 7 0 0 0 1 0 0 0 0 0 0 0 0 0 1 0 1 0 0 12 3 0 0 1 0 0 0 0 0 0 1 0 0 0 0 0 0 0 0 0 2 0 1 
0 0 0 10 0 1 0 1 0 0 0 0 0 0 0 1 3 0 0 0 0 0 0 0 0 0 0 0 0 0 0 0 1 0 0 1 2 0 1 0 48 0 0 0 0 0 0 0 2 0 0 0 0 0 0 0 0 8 0 1 1 0 0 0 0 0 0 0 0 0 0 0 0 0 0 0 7 3 0 0 0 1 0 0 0 2 4 0 0 0 0 0 0 0 0 0 0 2 0 0 
0 0 1 4 0 2 0 0 0 0 1 0 0 0 0 0 0 0 0 0 0 1 0 0 0 0 0 0 0 1 0 0 1 1 0 0 0 0 0 1 51 0 2 0 3 0 3 0 0 0 0 1 0 0 0 1 1 3 0 0 0 0 1 0 0 0 0 0 0 1 0 0 0 0 0 0 5 4 0 0 0 0 0 0 1 0 0 3 1 0 0 0 0 0 0 0 1 5 0 0 
0 0 0 5 0 0 0 1 0 0 0 0 0 0 0 0 0 1 0 0 0 1 1 1 0 4 0 2 0 0 0 0 1 1 0 1 0 0 1 0 16 0 2 0 2 0 2 3 27 0 0 0 0 0 0 0 1 0 11 0 1 0 0 0 0 0 0 0 0 0 0 1 0 0 1 1 2 1 0 0 0 3 0 0 0 0 3 0 0 0 0 0 1 0 0 0 0 2 0 0 
0 0 0 4 0 0 0 1 0 0 0 0 0 0 0 0 0 1 0 1 0 0 0 1 0 0 0 0 0 0 0 0 0 1 0 0 0 0 0 0 23 0 4 0 0 1 0 0 24 0 0 0 0 0 0 1 0 0 14 0 1 1 0 0 0 0 0 0 0 0 1 0 0 13 1 0 2 0 0 0 1 1 0 0 0 0 0 1 1 0 0 0 0 0 0 0 0 1 0 0 
1 0 1 3 0 1 0 0 0 1 0 0 1 0 0 0 1 1 1 1 0 0 0 0 0 0 0 0 0 0 0 0 0 0 0 0 0 0 0 0 54 0 3 0 1 0 5 0 0 0 0 0 0 0 0 1 0 4 1 0 0 0 1 1 0 0 0 0 0 0 3 0 0 1 0 0 7 0 0 0 0 0 1 0 0 0 0 1 0 0 0 0 0 0 0 0 0 4 0 0 
0 0 0 2 0 2 0 0 0 0 0 0 0 0 0 0 1 0 0 0 0 0 0 0 0 0 0 0 0 0 0 0 0 0 0 0 1 0 0 0 49 0 5 0 0 0 1 0 0 0 0 0 0 0 0 0 0 5 1 0 0 2 0 0 1 0 0 0 0 0 0 0 0 1 1 0 19 3 0 0 0 1 0 0 0 0 0 0 0 0 0 0 0 0 1 0 0 4 0 0 
0 0 1 5 1 0 0 0 1 0 1 0 0 0 0 0 3 0 0 1 0 0 0 0 0 3 0 0 0 0 0 0 0 0 0 2 0 0 0 1 43 0 8 0 0 0 2 0 0 0 0 0 0 0 0 0 0 6 0 0 0 2 0 0 0 0 0 0 0 0 1 0 0 1 1 0 12 1 0 0 0 1 0 0 0 0 0 0 0 0 0 0 0 0 0 0 0 3 0 0 
0 0 0 6 0 0 0 0 0 0 0 0 0 0 2 0 1 0 6 0 0 0 0 0 1 1 0 3 1 1 0 0 1 0 0 1 0 0 0 2 39 0 9 0 0 0 0 0 0 0 0 0 0 0 0 0 0 1 0 0 0 0 0 2 0 0 0 1 0 0 0 0 0 3 0 0 2 0 0 1 2 1 0 0 0 0 5 2 1 0 0 0 0 0 0 1 0 4 0 0 
0 1 0 10 0 1 1 0 0 0 0 0 0 0 2 0 4 0 1 0 0 0 0 0 0 1 0 1 1 0 0 0 1 0 0 0 0 0 0 0 34 0 10 1 0 0 0 0 0 1 0 0 0 0 0 0 0 3 6 1 0 3 0 0 0 0 0 0 0 1 0 0 0 1 0 0 8 2 1 0 0 0 0 0 0 0 0 2 0 0 0 0 0 0 0 0 0 2 0 0 
0 0 0 4 0 0 0 0 0 0 1 0 1 0 0 0 0 0 0 0 0 1 0 0 0 2 0 0 0 0 0 1 0 0 0 0 0 0 1 0 53 0 2 3 0 0 0 1 1 0 0 0 0 0 0 0 0 3 1 1 0 1 0 1 1 0 0 0 0 0 1 0 0 0 0 0 11 3 0 0 0 0 0 0 0 0 1 1 1 0 0 0 0 0 0 0 0 3 0 0 
0 0 0 5 0 1 0 1 0 0 3 0 0 0 0 0 0 0 8 0 0 0 0 1 0 1 0 2 0 1 0 0 2 0 0 0 0 2 1 1 28 0 8 0 1 0 5 0 3 0 0 0 0 0 1 0 2 0 2 0 1 0 0 0 0 0 0 0 0 0 0 0 0 8 1 0 5 1 0 0 0 1 0 0 0 0 1 0 0 0 0 0 0 0 0 0 0 3 0 0 
0 0 5 4 0 0 1 0 0 0 0 0 0 0 0 0 5 0 0 0 0 0 0 0 0 0 0 0 0 0 0 0 0 1 1 0 1 0 0 0 43 0 0 0 0 0 16 0 0 0 0 0 0 0 0 1 0 2 1 1 0 0 0 0 0 0 0 0 0 0 0 0 0 0 0 0 12 2 0 0 0 0 0 0 0 0 0 2 0 0 0 0 0 0 0 0 0 2 0 0 
0 0 0 3 0 3 0 0 1 0 3 0 0 0 0 0 0 0 0 0 0 0 0 1 0 2 0 0 0 0 0 0 1 0 0 0 0 0 0 1 53 0 1 0 1 1 4 0 0 0 0 0 0 0 0 0 1 5 0 0 0 1 0 0 0 0 0 0 0 0 0 0 0 5 0 0 9 0 0 0 0 1 0 0 0 0 0 0 0 0 0 0 0 1 0 0 1 1 0 0 
0 0 0 6 0 0 0 0 0 0 1 0 0 0 0 0 3 0 0 0 0 0 0 0 0 0 0 0 0 0 0 0 0 0 0 0 0 0 0 0 51 0 0 1 0 0 0 0 0 0 0 1 0 0 0 0 2 4 0 0 0 0 0 0 0 1 0 0 0 0 0 1 0 2 0 0 21 3 0 0 0 0 0 0 1 0 0 0 0 0 0 0 0 0 0 0 0 2 0 0 
