# Supplementary material for: Transferable Measurements of Heredity in Models of the Origins of Life
Source: PLoS One. 2015 Oct 19;10(10):e0140663. doi: 10.1371/journal.pone.0140663 (PMC4610668; doi:10.1371/journal.pone.0140663)
Supplement: S1 Data — (ZIP) [file pone.0140663.s001.zip › data/gard/pop1/Nmax200/seqs24.txt]

0 1 2 0 2 0 0 0 3 0 0 0 1 0 0 0 2 0 28 0 6 1 0 0 0 0 0 1 0 0 1 1 1 0 1 0 2 1 1 0 0 0 0 0 0 0 0 4 0 0 0 0 0 1 0 3 1 1 1 3 0 1 0 0 0 6 1 0 1 0 2 0 0 0 0 1 0 3 0 0 3 0 0 0 0 1 1 1 0 0 0 8 0 0 0 0 0 0 1 1 
1 0 1 1 0 0 0 1 4 0 0 0 0 0 0 0 2 0 34 0 10 0 1 0 0 0 0 0 1 0 1 0 0 0 0 0 2 0 1 0 1 0 0 0 0 0 0 2 0 3 0 1 0 0 0 0 1 0 2 3 0 0 0 0 0 2 0 0 0 0 5 0 0 0 0 0 1 1 0 0 0 0 1 1 1 1 1 0 5 0 0 1 0 0 0 0 0 5 2 0 
4 0 0 0 1 0 1 0 6 0 0 0 0 0 0 1 0 0 6 0 0 0 1 1 0 1 0 0 1 0 0 0 0 0 0 0 0 0 2 0 6 0 0 0 3 3 0 0 1 3 0 0 0 0 0 0 0 0 0 0 0 0 0 0 1 3 0 0 0 1 5 1 1 0 0 1 0 1 0 0 4 0 0 0 0 1 0 0 15 0 1 2 0 0 0 0 0 20 1 1 
2 0 0 1 0 1 0 0 1 1 0 0 0 2 0 0 2 0 0 0 6 0 0 0 2 1 0 0 0 0 1 5 0 0 0 1 2 0 2 0 1 0 0 0 0 4 0 5 1 1 0 0 0 0 0 0 0 1 0 0 0 0 0 0 0 1 0 0 0 0 1 0 0 0 0 6 0 1 0 0 2 0 0 0 0 0 2 0 31 0 0 0 0 0 0 0 2 10 1 0 
12 0 2 0 0 0 0 0 3 0 0 0 2 3 0 0 3 0 6 0 8 0 3 0 0 0 1 1 1 0 1 3 1 0 0 0 1 0 1 0 0 0 0 0 0 1 0 0 0 0 0 0 4 0 0 0 0 0 0 0 0 0 2 1 0 1 1 0 1 0 1 3 0 0 0 2 0 2 0 0 2 1 0 0 0 2 3 0 10 0 0 0 0 0 2 0 1 3 5 0 
24 0 0 0 0 0 0 0 6 0 0 1 0 0 0 0 0 0 36 0 0 0 0 0 0 0 0 0 0 0 0 0 0 1 0 0 1 0 0 0 0 0 0 0 0 3 0 1 0 1 0 0 0 0 0 0 0 1 0 0 0 0 0 1 0 1 0 0 1 0 1 0 0 0 0 11 0 1 0 0 0 1 0 0 1 2 0 0 3 0 0 0 0 0 0 0 0 1 1 0 
3 0 0 0 1 0 0 0 1 0 0 0 1 0 0 0 0 0 54 0 0 0 0 0 2 0 0 2 0 0 1 0 1 0 0 0 0 0 1 0 1 0 0 1 0 2 0 0 0 0 0 0 1 2 0 0 0 0 0 2 0 0 0 0 0 1 0 0 1 1 0 4 0 0 0 1 0 0 0 0 0 0 0 0 0 1 0 1 8 0 0 3 0 0 0 0 0 2 1 0 
1 0 0 0 0 1 1 0 0 0 0 0 0 0 0 0 2 0 0 0 1 0 1 0 0 0 1 0 4 0 2 3 0 0 0 0 0 0 0 0 0 0 0 0 2 0 0 0 1 1 1 0 2 0 0 1 1 0 0 2 0 0 0 0 0 0 0 0 2 0 1 1 0 1 0 0 0 4 0 0 8 0 0 0 0 1 1 0 37 0 0 1 1 0 3 0 0 10 1 0 
23 0 0 0 0 0 0 0 6 0 1 0 1 1 0 0 0 1 8 0 0 0 1 0 1 0 0 0 0 2 0 0 0 0 0 0 0 0 0 0 1 1 0 0 2 3 0 0 1 1 0 0 2 0 1 0 0 0 0 0 0 0 0 0 0 0 0 0 0 0 1 0 1 0 0 12 0 2 0 0 6 1 0 0 0 1 0 0 10 1 0 1 0 0 0 0 0 5 2 0 
15 0 0 1 1 1 0 0 3 0 0 0 1 0 0 0 1 0 27 0 1 0 0 0 2 0 0 0 1 0 1 0 0 1 0 0 0 0 1 0 0 0 0 0 3 6 0 0 2 0 0 0 0 1 0 0 0 0 1 0 0 0 0 2 0 0 0 0 1 0 2 0 0 0 0 4 1 1 0 0 8 1 0 0 0 1 1 0 3 0 1 0 0 0 0 0 2 2 0 0 
1 0 0 1 0 0 0 0 4 0 0 0 2 2 0 2 5 0 2 0 3 1 0 0 1 0 1 1 1 0 4 0 1 1 0 1 0 0 0 0 3 0 1 0 9 0 0 0 0 1 0 0 6 0 1 1 0 1 0 2 1 0 0 1 0 4 0 0 2 0 2 2 0 0 0 2 0 1 0 0 1 0 0 0 0 0 0 0 7 0 0 1 0 0 0 0 1 10 6 0 
16 1 0 0 0 0 1 0 3 0 0 0 2 1 0 0 0 0 0 0 4 0 2 0 3 0 1 0 0 0 0 1 2 1 0 0 0 0 0 0 0 0 0 0 0 5 0 1 1 1 0 3 1 1 0 1 3 0 0 0 0 0 0 0 0 2 0 0 0 0 0 0 4 0 1 6 0 1 0 0 3 0 0 0 1 0 0 0 13 0 0 5 0 0 0 0 1 6 2 0 
0 0 0 0 1 0 0 0 3 1 1 0 1 0 0 0 0 1 0 0 8 0 0 0 0 0 0 1 0 0 3 2 1 0 1 0 3 0 1 0 0 0 0 0 1 1 0 3 0 0 1 1 2 0 0 0 2 1 4 1 0 1 0 0 1 9 0 0 0 1 5 1 0 0 1 0 0 6 0 0 12 0 0 0 0 0 1 0 2 0 0 2 0 0 0 0 2 3 7 1 
11 1 1 1 2 1 0 0 4 0 0 0 0 1 0 0 1 3 0 0 2 0 4 0 0 1 0 0 4 1 0 0 0 1 0 0 0 0 1 0 2 0 0 0 2 0 1 0 0 0 0 0 0 0 0 1 0 0 0 3 0 0 0 0 0 0 0 0 1 0 0 0 0 0 2 1 0 4 0 0 2 0 1 0 0 0 0 0 18 0 0 0 0 0 2 0 0 18 2 0 
0 1 2 0 0 1 0 0 2 2 1 0 5 1 0 1 0 1 0 0 8 0 0 0 0 0 0 0 0 0 0 0 0 0 0 0 4 0 0 1 1 0 0 4 0 0 0 2 0 4 0 1 0 0 1 1 2 0 2 0 0 0 0 0 0 10 0 0 0 0 7 1 1 0 0 0 0 4 0 1 13 0 0 0 0 2 0 0 8 0 1 0 0 0 0 0 0 2 2 0 
17 0 0 0 0 0 0 0 1 0 0 0 1 1 0 0 0 0 11 0 0 0 1 0 7 0 0 0 0 0 2 0 1 0 0 0 0 0 0 0 1 0 0 0 1 3 0 1 0 1 0 0 1 1 0 0 1 0 0 0 0 0 0 7 1 0 0 0 0 0 1 0 2 0 2 4 0 0 0 0 0 1 0 0 0 1 0 0 18 0 0 3 1 0 0 0 0 6 1 0 
1 0 0 0 0 0 0 0 5 0 0 0 0 0 0 1 1 2 8 0 0 0 0 1 2 0 0 5 2 0 1 0 4 0 0 0 1 0 0 1 1 0 0 0 4 0 2 0 0 1 0 3 3 0 0 1 0 1 1 7 0 0 0 0 0 1 0 1 1 0 0 0 0 0 0 5 0 2 0 0 0 0 0 1 0 0 0 1 15 0 0 0 0 1 0 1 0 5 6 1 
2 0 0 1 0 1 1 0 4 0 1 0 1 3 0 0 1 0 5 0 2 0 0 0 2 0 0 0 1 0 3 1 1 0 0 0 1 1 1 0 2 1 1 0 1 7 0 2 0 1 0 0 0 0 1 1 2 0 1 5 0 1 0 3 1 1 0 0 3 0 2 1 1 0 0 3 1 0 0 0 4 1 0 0 0 0 0 0 10 1 0 3 0 0 1 0 0 5 0 0 
1 0 0 0 0 0 0 0 1 0 0 1 0 4 0 0 0 0 19 0 0 0 0 0 5 0 0 1 1 1 1 0 1 0 0 0 0 0 0 0 0 0 0 0 0 4 0 0 0 1 0 3 3 0 0 0 0 0 1 0 0 1 0 7 0 0 0 1 0 0 0 4 0 0 2 1 0 0 0 0 1 0 0 0 0 0 0 0 17 0 0 1 0 0 0 0 0 14 3 0 
23 0 0 0 2 0 0 0 6 0 0 0 0 2 0 0 0 0 10 0 0 0 0 0 0 0 0 1 0 0 2 1 0 0 1 0 0 0 1 0 1 0 0 0 1 1 0 0 2 0 1 0 0 1 0 0 1 0 0 0 0 0 0 0 0 0 0 0 0 0 0 0 0 3 1 5 1 4 0 0 11 1 0 0 0 0 0 0 11 0 1 2 0 0 0 0 0 3 0 0 
3 1 0 0 1 1 2 0 3 0 1 0 1 0 0 0 1 1 16 0 0 0 0 0 0 0 0 0 0 0 3 0 1 0 1 0 0 1 5 0 0 0 0 1 1 1 0 0 1 1 0 3 1 1 0 0 3 0 0 6 0 0 0 0 0 1 0 0 3 0 1 0 0 0 0 1 1 6 0 0 9 0 0 1 0 0 0 0 4 1 0 5 1 1 0 0 0 1 3 0 
1 0 0 1 0 2 0 0 2 0 0 0 1 0 0 0 1 1 39 0 5 0 0 0 0 0 0 2 0 0 0 2 0 0 0 0 0 0 0 0 0 0 0 0 1 3 1 2 0 1 0 0 2 1 0 0 0 0 1 2 0 0 0 1 0 1 0 0 2 0 1 1 1 0 1 0 0 0 0 0 0 0 0 0 1 0 2 0 8 0 1 1 1 0 0 0 0 2 4 1 
5 0 0 0 0 0 0 0 3 0 0 0 4 0 0 0 2 0 14 0 11 0 1 0 1 1 0 0 0 0 0 0 1 0 0 0 4 0 0 0 4 0 0 1 1 0 0 2 0 1 0 6 1 0 0 0 1 0 5 1 0 0 0 1 0 6 0 0 0 0 9 1 0 0 0 0 1 0 0 0 1 1 1 0 0 1 0 0 1 0 1 0 0 1 0 1 0 2 2 0 
20 0 0 0 0 0 0 1 3 0 1 0 0 1 0 0 1 1 3 0 0 1 0 0 0 0 1 0 0 3 1 0 0 0 0 0 2 0 3 0 1 1 1 0 4 1 0 1 0 1 0 1 1 0 0 0 0 0 0 5 0 0 0 0 1 0 0 0 7 0 0 0 2 0 0 3 0 2 0 0 2 1 0 0 2 0 0 0 9 0 0 0 0 0 0 1 1 8 2 0 
16 1 0 0 1 0 0 0 0 0 0 0 0 0 0 0 0 0 46 0 0 0 0 0 5 0 0 0 0 0 0 0 0 0 0 0 0 0 0 0 0 0 0 0 1 1 0 2 0 0 0 0 0 1 0 0 2 0 0 0 0 0 0 0 0 0 0 0 0 0 2 0 3 0 1 0 0 1 0 0 2 1 0 0 0 0 0 0 9 0 0 3 0 0 0 0 0 2 0 0 
2 0 0 0 1 0 0 0 2 1 0 0 3 3 0 0 1 0 16 0 5 2 1 0 1 0 1 0 0 1 1 2 0 1 2 1 2 0 1 0 2 0 0 0 1 1 0 3 0 0 0 3 0 1 0 0 2 0 0 3 0 0 0 1 0 5 0 1 3 1 2 2 1 0 0 0 1 2 0 0 0 0 1 0 0 0 1 0 5 0 0 4 0 0 0 0 0 3 1 0 
15 1 0 0 1 0 0 0 3 0 0 0 1 4 0 0 0 0 11 0 2 1 1 0 1 1 0 3 0 0 0 0 0 0 0 0 0 1 3 0 1 0 1 0 5 5 0 0 1 0 0 0 2 0 0 0 1 1 1 0 1 0 0 2 0 1 0 0 0 0 1 2 1 0 0 6 0 1 0 0 8 0 0 0 0 1 0 0 2 0 0 0 0 0 1 0 0 1 4 1 
11 1 0 0 0 0 1 0 4 0 0 0 2 0 0 0 0 3 26 0 0 0 1 0 0 0 0 0 0 0 1 3 0 0 0 0 0 0 0 0 0 0 0 0 0 0 0 2 2 2 1 4 0 0 0 1 0 0 1 3 0 0 0 0 0 2 0 0 1 1 1 0 0 1 0 1 0 2 1 0 5 1 0 0 0 0 0 0 7 0 1 1 0 1 0 0 0 3 2 0 
0 1 0 0 0 0 0 0 2 0 0 0 1 3 0 0 0 2 2 1 6 0 0 0 0 0 0 0 2 0 2 1 0 0 0 0 4 0 1 0 3 0 0 0 3 1 0 1 0 0 0 0 0 1 1 0 2 0 2 0 0 0 0 2 0 4 0 0 0 0 2 1 1 0 1 3 0 0 1 0 2 0 0 0 1 3 0 0 25 0 0 0 1 0 0 0 0 10 1 0 
25 0 0 0 1 0 0 0 3 0 0 0 0 0 0 0 0 0 14 0 0 0 0 0 3 0 0 0 0 1 0 2 1 0 0 2 0 1 0 0 1 1 0 0 1 0 1 0 1 1 0 0 0 1 1 1 0 0 0 0 0 0 0 0 0 1 0 0 0 2 2 2 2 0 2 4 0 1 0 0 0 0 0 0 0 1 0 0 9 0 0 6 0 0 0 0 0 6 0 0 
0 1 0 0 0 0 0 0 4 0 0 0 1 0 0 0 1 0 22 0 5 0 0 0 2 0 0 0 0 0 2 0 0 0 0 0 4 0 1 0 0 0 0 1 1 1 0 0 0 1 0 4 0 1 1 1 0 0 9 1 0 1 0 2 0 1 0 0 2 0 0 1 0 0 3 2 0 5 0 0 4 0 2 0 0 0 0 0 2 1 0 0 0 0 0 2 3 2 3 0 
0 1 0 1 1 0 0 0 3 0 0 1 0 0 1 0 3 3 6 1 1 1 2 1 1 0 0 1 1 0 3 1 2 0 1 0 0 0 0 0 2 0 0 1 3 1 0 1 0 1 1 0 1 0 0 2 2 0 0 4 0 0 0 1 0 0 1 0 4 0 0 0 1 0 0 1 4 5 0 0 8 0 1 1 0 1 0 0 4 0 0 0 0 1 0 2 1 5 4 0 
3 0 1 0 0 1 0 0 1 0 3 1 1 1 0 1 0 1 2 0 11 0 1 0 0 0 0 0 0 0 2 0 0 0 1 0 2 0 1 0 0 0 0 1 1 0 0 1 0 1 0 1 1 0 1 0 1 1 1 5 0 1 0 0 1 4 0 0 6 0 4 0 1 1 0 2 0 10 1 0 14 1 0 0 0 0 0 0 0 0 0 0 0 0 0 1 0 0 4 0 
2 0 0 0 0 0 2 0 4 0 0 1 0 1 0 0 0 0 2 0 2 1 6 0 0 0 0 0 0 0 0 0 0 1 0 0 1 0 4 0 3 0 0 0 5 3 0 0 1 0 1 0 4 0 0 1 0 0 0 2 0 0 0 3 0 0 0 0 2 0 0 0 0 1 0 1 0 4 0 0 3 1 1 0 0 1 0 0 10 0 1 1 0 0 0 0 0 13 10 1 
5 0 0 0 1 0 1 0 3 0 0 0 1 2 0 1 2 1 0 0 0 0 0 0 0 0 1 0 0 1 1 0 0 0 1 0 0 0 4 0 2 0 0 0 2 5 0 1 0 0 0 1 1 0 0 2 1 2 1 4 1 0 0 0 0 1 0 0 2 0 1 2 0 0 0 7 1 2 1 0 11 0 0 0 0 0 0 0 5 1 0 0 0 1 0 0 1 11 5 0 
0 0 0 0 2 0 0 0 1 0 1 0 1 1 1 0 1 0 1 0 3 0 0 1 2 0 0 0 0 0 1 2 3 1 0 0 3 0 0 0 3 0 0 0 4 1 0 2 0 1 0 0 1 2 0 3 0 0 3 3 0 0 0 0 0 7 1 0 3 2 4 1 2 0 0 0 0 1 0 0 1 0 0 0 0 0 1 0 11 0 0 3 0 0 0 0 0 6 9 0 
9 1 0 2 1 0 0 0 2 0 0 0 1 1 0 0 0 0 11 0 0 0 1 0 5 0 0 0 0 2 1 1 1 0 0 0 0 0 0 0 1 0 0 1 2 4 0 0 0 0 0 0 0 1 0 0 1 0 1 0 0 0 0 4 1 0 1 0 0 2 0 3 3 0 0 6 0 0 0 0 0 0 0 0 0 1 0 0 18 0 0 4 0 0 0 0 0 6 1 0 
9 1 0 0 0 0 0 0 3 0 0 0 0 1 0 0 2 0 36 0 0 1 1 0 2 0 0 1 0 0 0 0 0 0 0 0 0 0 1 0 0 0 0 1 2 0 0 0 0 1 0 5 0 1 1 0 0 1 0 0 0 0 0 0 0 2 0 0 0 1 3 0 0 0 0 1 0 0 0 0 2 0 0 0 0 0 0 1 8 0 0 2 0 1 0 0 1 3 5 0 
12 0 0 0 0 2 0 0 2 0 0 0 0 1 0 0 1 3 25 0 4 0 0 0 0 0 0 0 0 0 1 1 1 1 1 0 0 0 0 0 0 0 0 0 1 6 2 0 2 0 0 0 0 0 0 1 0 0 0 0 0 0 0 0 0 0 0 0 2 0 3 0 0 0 3 8 0 3 0 0 6 0 0 0 0 1 0 0 0 0 0 4 0 0 0 1 0 0 2 0 
1 0 0 0 0 0 0 0 1 0 0 0 1 0 0 3 1 0 0 0 13 0 0 1 2 0 1 0 2 0 0 5 0 0 0 0 8 0 2 0 1 0 0 1 2 0 0 2 0 2 0 4 0 0 0 0 0 0 5 0 0 0 0 1 1 13 0 0 1 1 8 0 0 0 0 2 0 0 2 0 0 0 0 0 0 3 0 0 6 0 0 1 0 0 0 0 0 2 1 0 
14 3 1 0 0 0 0 0 2 0 0 0 0 1 0 0 0 0 16 2 4 0 2 0 3 0 0 0 0 0 1 0 0 0 0 0 1 0 0 0 0 0 0 0 0 0 0 0 0 0 0 0 0 1 0 0 1 0 0 2 0 0 0 1 0 3 0 0 1 0 0 0 3 0 2 4 1 0 0 0 1 1 0 0 1 1 0 0 11 1 0 7 0 0 0 0 0 6 2 0 
1 1 0 0 0 0 0 0 5 0 1 0 0 3 0 0 0 7 0 0 0 1 0 1 0 0 0 0 1 0 0 0 3 0 0 0 2 0 5 0 1 0 0 1 0 1 1 0 1 0 0 7 0 0 1 0 0 0 5 4 0 0 0 0 2 0 0 0 1 0 2 0 0 1 0 1 1 3 0 1 9 0 0 0 0 0 0 0 13 0 0 2 0 1 0 0 0 7 3 0 
11 1 0 0 0 0 0 0 0 0 0 0 1 0 0 0 0 2 46 0 1 0 0 0 1 0 0 0 0 0 1 3 0 0 0 0 0 0 2 0 0 0 0 0 3 1 0 0 0 0 0 2 0 1 0 0 1 0 1 0 0 0 1 0 0 1 0 0 2 0 1 2 1 0 1 2 0 0 0 0 4 1 0 0 0 0 0 0 2 0 0 0 0 0 0 0 0 3 0 1 
0 0 0 0 0 0 0 0 3 0 0 0 4 0 0 0 2 2 0 1 4 0 1 0 0 0 0 0 0 2 2 1 3 0 1 0 2 0 1 0 4 0 0 0 0 0 1 0 0 0 0 0 0 1 0 2 1 0 0 1 0 0 0 3 0 5 0 0 0 0 0 3 2 1 0 1 0 4 0 0 3 0 0 0 0 0 0 0 9 1 0 4 0 0 0 0 4 14 7 0 
6 0 1 0 0 1 0 1 6 0 0 0 0 0 0 1 0 0 0 0 0 0 4 0 1 0 0 0 4 0 1 2 0 0 0 0 2 0 0 0 1 0 0 1 1 0 0 1 0 1 1 0 0 0 0 0 1 0 0 2 0 0 0 0 1 0 1 0 0 0 4 0 0 0 0 1 0 1 0 0 2 0 0 0 0 1 1 0 22 1 0 0 0 0 0 0 3 18 5 0 
2 0 0 0 0 0 0 0 1 0 0 0 2 5 0 0 1 0 22 0 0 0 1 0 2 0 0 0 0 0 4 0 0 0 0 0 0 0 0 0 0 0 0 0 0 3 0 0 0 0 0 1 1 1 0 0 2 0 0 8 0 0 0 2 0 2 0 1 2 1 2 4 1 0 0 2 1 3 0 0 7 1 0 0 0 1 0 0 8 0 0 0 0 0 1 0 1 4 0 0 
0 0 0 1 1 0 0 0 1 0 1 0 0 2 0 1 1 3 4 0 2 0 1 1 0 0 0 0 1 0 0 1 0 0 0 0 0 1 1 0 0 0 0 0 2 0 0 4 1 1 0 0 1 1 0 0 1 1 0 8 0 0 1 0 1 3 1 1 8 0 2 0 6 0 0 1 1 2 0 0 3 0 1 0 0 1 1 0 8 0 0 4 1 0 0 0 0 8 1 2 
12 0 0 0 0 0 0 0 4 0 0 0 0 1 0 0 0 0 7 0 4 1 0 0 5 0 0 0 1 2 0 1 1 0 0 0 3 0 1 0 0 1 0 1 1 4 0 1 0 0 0 0 0 1 0 2 0 2 1 1 0 1 0 3 0 0 0 0 0 0 3 1 0 1 3 6 0 0 0 0 0 0 0 0 0 0 0 0 13 0 0 5 0 0 0 0 0 3 3 0 
1 0 1 0 0 1 0 0 3 0 0 0 3 1 0 1 1 0 0 0 9 1 0 2 0 0 0 0 0 0 0 0 1 1 2 0 3 0 1 0 4 0 0 3 0 1 1 4 1 3 0 0 0 0 0 1 0 2 1 4 0 0 0 0 2 9 0 2 0 1 5 1 0 0 0 2 0 1 1 0 2 0 3 0 0 1 0 0 6 0 0 0 0 0 0 0 0 3 4 0 
8 0 0 0 1 0 0 0 5 0 0 0 2 1 1 0 3 0 6 0 1 0 1 0 1 1 0 0 3 0 0 0 2 1 1 0 0 0 1 0 1 0 0 0 1 5 0 0 0 0 0 0 0 0 0 0 0 0 0 3 0 0 0 1 0 1 0 0 1 0 3 0 0 0 1 7 0 4 0 0 5 0 0 0 0 0 0 0 13 0 0 1 0 0 1 1 0 8 4 0 
10 0 0 0 0 0 0 0 2 0 0 0 0 0 0 0 0 1 48 0 1 0 0 0 1 0 0 0 0 0 1 0 0 0 0 0 0 0 0 0 1 0 0 0 0 1 0 0 3 1 0 0 0 0 0 0 1 0 0 0 0 0 0 2 0 1 0 0 0 0 0 0 0 0 1 3 1 0 0 0 10 1 0 0 0 0 0 0 5 0 0 1 0 0 0 0 0 4 0 0 
0 1 0 1 0 0 0 0 2 0 1 0 1 1 1 0 0 0 20 1 9 0 1 0 0 0 0 0 0 0 2 7 0 0 0 1 4 0 0 0 2 0 0 0 1 1 0 1 0 0 0 1 3 0 0 1 0 0 5 0 0 0 0 1 1 6 0 0 0 0 3 0 0 0 0 1 1 3 0 0 1 0 1 0 0 1 1 0 7 0 0 0 0 0 0 0 1 2 2 0 
2 0 0 0 1 0 0 0 0 0 1 0 0 0 0 2 1 4 1 0 11 0 0 0 4 0 0 0 0 0 0 0 0 0 0 0 1 0 0 0 0 0 0 0 1 3 1 9 0 2 0 0 1 0 0 0 1 0 2 3 0 1 0 0 0 12 0 0 4 0 12 2 0 0 0 3 0 0 0 0 0 0 1 0 0 0 0 0 7 0 0 1 0 0 0 0 0 6 0 0 
12 0 1 0 0 0 0 0 6 0 0 0 0 0 2 0 0 0 3 0 7 0 1 0 3 0 0 1 0 0 0 0 0 0 0 0 2 0 2 0 0 0 0 0 0 7 0 0 0 0 0 3 0 1 0 2 1 3 3 0 0 0 1 1 0 0 1 0 0 0 0 0 2 0 1 8 0 2 0 0 2 0 0 0 2 1 0 0 7 1 0 5 0 1 0 0 2 3 0 0 
7 0 0 0 0 0 0 0 3 0 0 1 1 2 0 0 0 0 0 0 0 1 0 0 0 0 0 1 1 0 0 3 4 1 1 0 0 0 0 0 0 0 0 1 2 3 1 2 0 1 0 0 0 1 0 0 2 0 0 0 0 0 0 0 0 2 0 0 0 0 2 2 0 1 0 4 1 0 0 0 0 0 0 0 0 0 1 0 27 0 3 0 0 1 1 0 0 7 9 0 
5 0 0 0 0 0 0 1 4 0 0 0 1 1 1 0 3 0 8 0 2 1 2 0 3 0 0 0 0 1 2 1 0 0 0 1 0 0 0 0 0 1 0 2 2 1 0 2 0 2 0 0 0 1 0 0 0 0 0 3 0 0 1 0 1 1 0 0 4 0 1 2 0 0 0 0 0 1 1 1 2 1 3 0 0 2 0 0 13 0 2 3 0 0 0 0 1 5 4 0 
12 0 0 1 1 0 0 0 1 1 1 0 0 0 0 0 1 1 15 0 1 0 0 0 5 0 1 1 2 0 2 0 0 0 0 0 0 0 0 0 1 0 0 0 3 1 0 1 0 0 0 0 0 3 0 0 0 0 0 0 0 0 0 2 0 0 0 0 0 0 0 1 5 0 1 0 1 1 1 0 2 3 0 0 0 1 0 1 11 0 0 6 0 0 0 0 0 9 0 0 
15 0 2 0 0 0 0 0 8 1 2 0 1 0 1 1 0 0 13 0 0 0 0 0 0 0 0 1 0 1 2 0 0 0 1 0 0 0 0 0 0 0 0 0 1 2 0 0 0 0 0 0 1 0 0 0 0 0 0 12 0 0 0 0 1 0 3 2 4 0 0 0 0 0 0 6 0 2 0 0 1 0 1 0 0 0 0 1 4 0 0 0 0 0 1 1 1 7 0 0 
0 0 0 0 0 0 0 0 0 0 0 2 3 0 1 0 1 2 0 0 6 0 1 0 1 1 0 0 1 0 3 0 2 1 0 0 4 0 0 0 2 0 0 0 5 0 0 2 0 3 1 0 1 1 0 0 0 0 2 0 1 0 0 1 0 0 0 0 0 0 2 3 1 1 0 1 0 5 1 0 7 0 1 0 0 1 0 0 12 0 1 5 0 0 0 0 1 8 2 0 
10 2 1 0 2 1 0 0 4 0 0 0 0 2 0 0 1 0 3 0 4 0 4 0 1 1 1 2 1 0 3 1 0 0 0 0 5 0 0 0 1 0 0 0 1 3 0 0 0 0 0 5 1 0 0 1 1 1 5 0 1 0 0 1 0 1 0 0 0 2 2 3 0 0 0 3 0 0 0 0 0 0 0 0 0 5 0 0 5 0 0 0 0 0 0 0 3 2 3 1 
1 0 0 1 0 1 0 0 6 0 0 0 2 0 0 0 0 0 15 0 6 0 0 0 0 0 0 3 2 0 0 2 2 0 0 0 4 0 0 0 0 0 1 0 1 1 0 2 0 3 0 0 3 1 0 0 0 0 1 0 0 0 0 2 0 12 0 0 0 0 7 0 1 0 0 0 0 1 1 0 1 0 1 0 0 0 0 1 4 0 0 2 0 0 0 0 0 5 4 0 
16 1 0 0 0 1 0 1 2 0 0 0 1 2 0 0 1 0 10 0 3 0 0 0 0 1 0 0 2 0 2 2 2 1 0 0 0 1 0 0 9 0 0 0 2 9 0 0 0 0 0 0 0 0 0 0 0 1 0 2 1 0 0 1 1 0 1 0 1 0 1 0 0 0 0 11 0 1 1 1 0 0 0 1 1 0 0 0 2 0 0 1 0 0 0 0 0 2 1 0 
1 0 0 0 1 0 1 1 8 0 0 0 1 4 0 0 4 1 1 1 8 2 0 0 0 1 0 0 0 0 0 2 1 1 0 0 4 0 2 0 5 0 1 0 2 3 0 1 0 0 0 3 0 0 0 0 2 0 5 1 0 1 0 0 1 3 1 0 0 0 3 0 0 0 0 0 0 1 0 0 1 2 1 1 1 1 0 1 5 0 0 3 0 0 0 0 0 1 4 1 
1 0 0 1 0 0 0 1 1 0 0 0 0 0 0 0 2 2 15 0 2 0 3 1 2 0 1 2 0 1 1 3 0 0 0 0 0 0 1 0 2 0 0 0 1 0 0 6 0 2 0 1 0 0 0 0 0 1 1 0 0 0 1 2 2 1 0 0 0 0 0 0 0 0 2 3 2 4 0 1 1 0 0 0 0 0 1 0 18 0 0 0 0 0 0 0 1 7 0 0 
4 0 0 0 1 0 0 1 1 0 0 0 1 0 0 0 1 2 16 0 3 0 1 0 3 0 0 2 0 0 0 0 0 0 0 1 1 1 1 0 4 0 0 0 2 3 0 0 0 0 0 0 3 2 0 1 1 0 1 1 0 0 0 2 0 4 1 1 0 0 0 1 1 1 0 2 0 2 0 0 0 0 0 0 0 0 0 1 18 0 0 0 0 0 0 0 0 7 1 0 
3 0 0 0 0 0 0 1 4 0 0 0 2 2 1 0 2 0 13 0 7 0 1 1 2 1 0 0 3 0 1 2 1 0 0 1 2 0 0 0 5 0 0 0 1 1 0 3 0 1 0 0 0 2 1 0 0 0 1 4 1 0 0 0 1 7 2 0 1 1 4 0 0 0 0 1 0 0 0 0 0 1 1 0 1 2 0 0 5 0 0 1 0 0 0 0 1 0 1 0 
10 0 1 0 0 0 0 0 1 0 0 1 0 2 1 0 0 3 8 0 0 0 0 1 3 0 0 0 0 0 0 5 0 0 0 0 0 0 7 0 1 0 0 0 1 1 0 0 0 0 0 0 0 0 1 0 0 1 0 3 0 0 0 2 1 0 0 0 0 0 0 0 0 0 0 0 1 1 0 0 0 0 1 0 0 2 1 0 29 0 0 1 2 0 0 0 0 7 1 0 
0 0 0 1 2 0 0 0 1 0 0 0 2 2 0 0 2 8 1 1 1 0 1 0 0 0 0 1 1 0 4 2 1 0 0 0 0 0 3 0 2 0 0 0 3 4 0 2 1 0 0 0 1 0 0 1 0 1 0 3 0 0 0 1 0 5 2 0 1 0 5 2 2 0 0 1 1 7 0 0 10 0 1 0 0 0 0 0 1 0 0 0 0 0 0 1 2 4 2 0 
4 0 1 0 0 1 0 0 4 1 0 0 0 0 0 0 1 0 1 0 2 0 4 0 0 0 0 0 1 0 2 0 1 0 1 0 0 0 0 1 1 0 0 1 1 4 0 1 0 0 0 0 1 0 1 0 0 0 0 3 0 1 0 0 0 2 0 0 1 0 1 0 0 0 1 3 1 1 0 0 1 0 0 0 0 2 0 0 27 0 0 0 0 0 0 0 1 16 4 0 
7 0 0 0 0 0 0 0 4 0 0 2 3 1 0 0 1 0 2 0 6 0 3 1 1 0 0 0 1 1 0 0 1 0 1 0 2 0 1 0 1 0 0 0 1 5 0 2 0 1 0 0 0 0 0 2 1 2 0 0 0 0 0 0 0 5 0 0 1 0 0 2 0 0 0 5 2 0 0 0 8 0 0 0 0 0 0 0 13 0 0 1 0 0 0 0 0 8 1 1 
2 0 0 0 1 0 2 0 1 0 0 0 0 0 0 0 0 1 10 0 6 0 0 0 2 0 1 0 0 2 0 3 0 0 0 0 0 0 3 0 0 1 0 0 2 0 0 3 1 2 0 0 0 1 0 0 1 0 1 1 0 0 0 0 0 4 0 1 0 1 5 0 1 0 0 3 0 4 1 0 13 0 1 0 0 2 0 0 11 0 0 0 0 0 1 0 0 5 0 0 
0 1 0 0 0 0 1 0 5 0 0 0 3 2 0 2 1 1 9 0 17 0 1 0 0 0 0 0 0 0 2 0 0 0 1 0 1 0 0 0 2 0 0 1 3 1 0 2 0 4 0 1 1 0 0 1 0 0 1 0 0 0 0 2 0 7 0 1 0 0 4 1 0 0 0 3 0 1 0 0 3 0 3 0 0 0 0 0 4 0 0 0 0 0 0 0 1 3 3 0 
3 0 1 0 0 0 0 1 1 0 0 0 0 1 0 0 0 0 0 0 2 0 2 0 0 0 0 0 6 1 0 1 1 0 0 0 1 0 0 0 0 1 0 0 2 0 0 0 0 1 0 0 0 0 1 0 0 1 0 1 1 0 3 0 0 3 0 1 0 0 1 0 0 0 0 5 0 0 0 0 0 0 0 0 0 0 0 1 35 1 0 0 1 0 0 0 1 16 3 0 
0 0 0 0 0 0 0 0 2 0 0 0 3 2 0 1 3 0 0 0 4 0 0 1 0 0 0 0 2 0 4 0 0 0 0 0 2 0 0 0 0 0 1 0 3 3 0 2 1 5 0 1 4 0 0 0 0 2 4 1 0 0 0 0 0 7 0 0 1 1 7 3 0 0 0 0 0 2 0 0 9 0 2 0 0 0 0 0 5 0 0 1 1 0 0 1 1 1 7 0 
11 0 1 0 2 1 0 0 2 0 0 0 0 0 0 0 1 0 16 0 0 0 0 0 5 0 0 0 1 0 0 1 0 1 1 1 1 1 1 0 0 0 1 0 0 11 0 1 0 1 0 0 2 0 0 1 0 0 0 0 0 1 0 2 0 0 0 0 0 1 0 2 0 0 3 4 1 1 0 0 1 0 1 0 1 2 0 0 8 0 0 0 0 0 2 0 0 5 1 0 
3 0 0 0 0 0 1 0 1 0 0 0 0 0 0 0 0 1 2 0 2 0 1 0 2 1 0 0 2 0 1 0 0 0 1 0 0 0 3 1 0 0 0 0 0 2 0 0 0 1 0 0 0 0 0 1 1 0 0 0 0 0 1 0 0 0 0 1 1 1 2 0 0 0 1 1 0 3 0 0 6 0 0 0 1 3 0 0 31 0 0 2 1 1 0 0 1 15 1 0 
33 2 1 1 0 0 0 0 4 0 0 0 0 0 0 0 0 1 18 0 1 0 1 1 0 0 0 0 0 0 0 0 1 0 0 0 1 0 0 0 0 0 0 0 1 1 0 1 0 0 0 2 0 1 0 0 0 1 0 0 0 0 0 1 0 0 0 0 1 0 0 0 0 0 2 1 0 1 0 0 0 1 0 0 0 0 0 0 8 1 0 2 0 0 1 1 0 8 0 0 
9 1 0 0 1 0 2 0 0 0 0 1 0 1 0 1 2 1 1 0 2 0 3 0 0 0 0 1 1 0 1 0 0 0 0 0 0 0 1 0 4 0 0 0 4 3 0 1 1 2 0 0 0 2 0 1 1 1 0 1 0 0 0 0 0 3 0 1 0 0 4 1 1 1 1 5 0 0 0 2 0 0 2 0 0 0 0 0 13 0 0 4 0 0 1 0 1 6 4 0 
0 0 1 0 0 0 0 0 1 0 0 1 0 3 0 0 0 0 0 0 1 0 1 0 0 0 0 1 2 0 2 0 1 0 2 0 2 0 3 0 2 1 1 0 2 0 0 2 1 0 0 1 0 0 0 0 1 2 2 0 0 0 0 0 0 0 0 0 0 1 0 0 0 0 0 0 1 2 0 0 8 0 0 0 0 0 1 0 23 0 0 0 0 0 1 0 0 22 5 0 
12 0 0 1 0 0 1 0 6 0 0 0 1 1 0 0 1 0 2 0 0 1 0 1 3 0 1 0 0 2 1 2 0 0 0 0 0 0 0 0 2 1 0 0 2 4 0 3 1 2 0 1 0 3 0 0 0 0 0 0 1 0 0 0 1 3 0 0 0 0 2 0 5 0 0 5 1 0 0 0 2 0 0 0 0 2 0 0 11 1 0 4 0 1 1 0 1 4 0 0 
1 0 0 0 1 0 0 0 2 0 0 1 0 0 1 0 0 1 3 0 2 0 5 0 1 0 0 0 2 0 0 0 0 0 0 0 0 0 3 0 2 0 1 0 3 2 2 0 1 0 0 0 2 0 0 0 0 0 0 1 0 0 0 1 1 2 0 0 0 1 0 0 1 0 2 3 0 3 1 0 11 0 0 0 0 0 0 0 17 0 1 1 0 0 0 0 0 13 5 0 
0 0 1 1 0 0 0 0 3 1 0 0 2 2 0 1 3 0 0 1 5 0 0 1 0 1 0 1 2 0 1 0 1 1 0 0 1 1 1 1 4 0 0 0 3 2 0 5 0 4 0 2 3 0 1 0 1 0 1 2 0 0 0 0 0 5 0 0 3 0 0 2 0 0 1 0 1 1 0 0 7 0 1 0 0 0 0 1 5 1 2 0 0 0 0 0 1 5 4 0 
5 2 3 1 4 0 0 0 5 0 0 0 1 0 0 1 0 8 8 0 3 1 0 0 0 0 0 0 1 0 0 0 1 0 1 0 0 1 2 0 1 0 0 0 1 2 1 0 0 1 0 0 0 0 2 0 0 0 0 0 0 0 0 1 2 0 1 0 0 0 2 0 0 0 0 6 0 2 0 0 4 1 1 1 0 3 2 0 2 0 0 0 0 1 0 0 1 13 1 0 
0 0 3 1 0 0 0 0 2 0 1 0 3 1 0 0 2 0 5 0 10 0 0 1 0 0 0 0 1 0 0 0 0 0 0 0 9 0 0 1 0 0 0 1 0 0 0 1 0 1 0 3 2 0 0 0 0 1 9 4 0 0 0 0 0 8 0 0 5 0 3 1 0 1 1 2 1 2 0 0 1 0 1 0 0 0 1 0 7 0 0 0 1 0 0 1 1 1 0 0 
0 0 1 1 0 0 0 0 6 1 1 0 0 0 1 0 0 0 0 0 0 0 4 0 0 0 0 0 3 0 2 2 0 0 0 0 1 0 0 0 6 0 1 0 10 1 0 1 0 2 0 0 1 0 1 0 0 0 0 0 0 0 0 0 1 2 0 1 0 1 0 0 0 0 0 3 0 1 0 0 3 0 0 0 0 0 1 0 12 0 1 0 0 0 1 0 1 19 7 0 
12 0 0 1 2 0 0 0 4 0 1 0 0 0 0 2 0 0 13 0 1 0 0 0 0 0 0 0 2 0 1 0 5 0 1 0 0 0 1 0 0 0 0 0 1 0 0 1 0 0 0 0 0 2 0 2 3 0 0 0 0 0 1 0 0 1 0 0 0 1 1 1 0 0 1 2 0 8 0 0 10 1 1 0 0 1 0 0 5 0 2 3 0 0 0 0 0 2 4 0 
1 0 1 0 0 0 0 0 2 0 0 0 0 0 0 0 1 8 14 1 10 0 2 0 1 0 0 1 0 0 0 0 1 0 3 0 2 0 1 0 1 0 0 2 1 1 2 2 0 1 0 2 0 1 0 0 0 0 1 0 0 0 1 0 0 5 0 0 0 0 2 0 0 0 1 0 0 0 0 1 2 0 2 0 0 1 0 1 9 2 0 1 0 0 2 0 1 5 1 0 
7 0 0 0 0 1 0 0 6 2 0 0 0 1 0 2 2 0 1 0 0 0 2 1 1 0 0 0 0 0 1 2 4 0 0 0 0 0 2 0 0 0 0 0 2 7 0 2 0 0 0 0 0 1 0 2 2 0 1 11 1 0 0 0 1 0 0 1 1 0 0 0 0 0 0 6 0 3 0 0 1 0 0 0 2 2 1 0 5 0 1 2 0 1 0 0 0 5 4 0 
7 1 1 0 0 0 0 0 7 0 0 1 1 1 0 0 1 1 1 0 4 2 1 0 2 0 0 0 1 1 0 2 2 0 0 1 0 0 2 0 0 0 0 0 5 0 0 1 0 5 0 3 1 1 0 1 1 1 1 1 0 0 0 5 1 2 0 0 1 0 3 1 0 0 0 2 0 1 0 0 2 1 0 0 0 3 1 0 3 0 1 4 0 1 0 0 0 3 4 0 
13 0 0 0 0 0 0 0 0 0 0 0 0 0 0 0 1 0 44 0 0 0 0 1 4 0 0 0 0 0 2 0 0 0 0 0 0 0 1 0 1 0 0 0 0 3 0 0 0 0 0 1 0 0 0 0 0 0 2 0 0 0 0 0 0 0 0 0 1 0 0 1 1 0 2 1 0 2 0 0 2 1 0 0 0 1 0 0 11 0 0 0 0 0 0 0 0 3 1 0 
4 0 1 1 0 0 0 0 5 0 0 0 3 0 1 1 0 0 0 1 5 0 2 0 1 1 0 0 0 0 2 3 0 0 0 0 0 0 2 0 2 0 0 1 1 1 0 2 0 1 0 1 1 1 0 1 0 0 2 1 0 0 0 0 0 6 0 0 5 0 1 0 0 0 0 4 0 3 1 0 4 0 0 0 0 0 0 0 10 0 0 0 1 0 1 0 2 9 5 0 
0 0 1 0 0 0 0 0 3 0 1 0 0 1 0 1 1 0 2 0 2 0 3 1 0 0 1 0 0 0 2 0 3 1 1 0 0 1 0 0 1 0 0 0 7 1 0 0 0 0 0 0 3 2 0 0 0 0 0 1 1 0 0 1 0 1 0 0 0 0 2 0 3 0 0 0 0 1 1 0 4 0 0 0 0 0 0 0 22 0 0 4 0 0 0 0 0 11 9 0 
2 0 0 1 1 0 0 0 2 0 1 0 2 1 0 0 3 0 0 0 7 0 1 0 1 0 1 0 3 0 3 0 0 0 0 0 2 0 0 0 3 0 0 0 3 4 2 1 0 0 0 0 2 0 0 0 1 0 1 0 0 0 0 1 0 5 0 0 0 0 4 3 0 0 0 0 0 1 0 0 0 1 0 0 0 1 0 0 10 0 1 1 0 0 0 0 0 11 13 0 
4 0 0 0 0 0 0 0 3 0 0 0 0 2 0 0 2 0 37 0 3 0 0 0 0 1 1 0 1 0 1 0 2 0 0 0 0 0 2 0 4 0 0 1 0 0 0 1 0 4 0 0 2 0 0 2 0 0 0 2 0 0 0 0 1 5 0 0 0 0 3 1 0 0 0 0 0 2 0 0 5 0 0 2 0 0 0 0 2 0 0 0 0 0 0 0 1 1 2 0 
11 0 0 1 0 1 0 0 3 0 0 0 4 1 2 0 1 1 1 0 3 0 0 0 0 0 1 0 2 0 0 1 2 0 0 1 0 0 4 0 1 0 0 0 3 3 0 0 0 0 0 0 1 0 0 4 3 0 0 5 0 0 0 0 0 2 0 2 6 0 1 1 0 0 0 8 1 6 0 0 1 0 0 0 0 0 0 0 1 1 0 0 0 0 1 0 5 3 0 1 
23 0 0 0 0 0 1 0 2 0 0 0 0 0 0 0 0 0 5 0 2 0 0 0 4 0 0 6 0 0 1 0 0 0 0 0 1 0 0 0 0 0 0 0 0 1 1 1 1 0 0 0 1 2 0 0 0 1 0 1 0 0 0 5 2 3 0 0 0 0 1 1 2 0 3 6 0 1 0 0 0 1 0 0 0 0 0 0 15 0 0 2 0 1 0 0 0 3 0 0 
13 2 0 0 0 0 0 0 3 0 0 0 3 4 1 0 2 1 5 0 3 0 1 1 4 0 0 0 0 0 0 0 3 0 0 0 2 0 1 0 1 0 0 0 0 1 0 1 0 0 1 2 0 0 0 2 1 1 5 0 0 0 0 0 0 1 0 0 1 1 0 1 1 0 1 8 1 1 1 0 0 0 0 0 0 0 0 0 6 0 0 4 0 1 0 1 0 5 2 0 
24 0 0 0 0 0 0 0 7 0 0 0 0 0 0 1 0 0 42 0 0 0 0 0 1 0 0 0 0 0 2 0 0 0 0 0 0 0 0 0 0 0 0 0 0 3 0 0 0 0 0 0 0 2 0 0 0 0 1 0 0 0 0 2 0 1 0 0 0 1 0 0 0 0 0 3 0 0 0 0 0 2 0 1 1 1 0 0 3 0 0 2 0 0 0 0 0 0 0 0 
1 0 0 1 1 3 0 1 3 0 0 0 1 1 1 0 1 0 6 0 1 0 0 1 0 0 1 6 0 0 3 0 0 0 1 0 2 0 1 0 0 0 1 0 4 2 1 3 0 1 0 1 1 1 0 0 1 1 0 4 0 0 0 1 1 6 1 1 1 1 4 1 0 0 0 1 0 3 1 0 7 0 1 1 0 1 1 1 0 0 0 7 0 0 0 1 0 1 0 0 
1 1 1 1 0 1 0 0 6 0 1 0 0 0 1 1 1 0 0 0 1 0 2 1 1 0 0 0 0 1 2 0 4 0 0 0 0 0 2 0 0 0 0 0 1 5 0 5 1 3 0 2 1 0 0 1 2 0 0 7 0 0 0 0 0 1 0 0 3 0 2 2 1 0 1 1 1 0 1 0 11 0 0 0 0 0 1 0 2 0 1 0 0 0 0 0 1 5 9 0 
22 0 1 0 3 0 0 0 4 1 1 0 0 0 0 0 1 0 4 0 0 0 0 1 3 0 1 1 1 0 1 1 0 0 0 0 1 0 0 0 1 0 0 0 0 3 0 1 0 1 1 0 0 1 0 1 1 0 4 2 0 0 0 1 2 0 0 0 2 0 1 0 0 0 2 6 0 0 0 0 1 1 0 0 1 0 1 0 10 0 0 2 0 0 0 0 0 6 0 1 
2 0 1 0 0 0 0 0 2 0 0 0 2 4 0 1 0 1 22 0 9 1 0 0 2 0 2 0 0 0 1 0 0 0 0 0 4 0 0 0 2 0 0 1 0 0 0 0 0 1 0 1 1 1 0 0 0 0 5 2 0 0 0 1 0 4 0 0 1 0 3 3 0 0 0 0 0 0 1 0 1 0 1 0 0 0 0 0 7 1 1 4 0 0 0 0 0 2 2 0 
2 0 1 0 0 0 0 0 1 1 0 0 1 2 0 0 2 1 11 0 0 0 3 0 1 0 1 2 1 1 2 2 0 0 1 0 1 0 0 0 0 0 0 0 2 0 1 1 0 0 0 0 0 1 1 0 0 0 1 4 0 0 1 2 1 2 0 2 2 1 1 2 0 0 3 0 0 1 0 0 1 0 0 0 0 0 0 0 16 0 2 3 0 0 0 0 0 9 2 1 
15 0 0 0 0 0 0 0 6 0 0 0 1 0 1 0 0 0 37 0 1 0 0 0 1 1 0 0 0 0 1 0 0 0 1 0 0 2 1 0 4 0 0 1 0 3 0 0 0 1 0 0 0 0 0 0 1 0 0 2 0 0 0 0 0 0 0 0 0 0 1 1 0 0 0 4 0 1 0 0 2 0 0 1 1 1 0 0 2 0 0 3 0 0 0 0 0 1 2 0 
15 1 1 0 0 0 0 1 1 0 0 0 2 0 0 1 2 1 2 0 4 0 1 0 1 0 0 0 0 1 1 1 0 0 0 0 0 0 0 0 1 0 0 0 0 5 0 3 0 1 0 0 0 0 0 0 0 1 0 1 0 0 0 0 0 6 0 0 2 0 4 2 0 1 0 12 2 0 0 0 0 1 0 0 0 3 0 0 9 0 1 0 0 0 1 0 0 8 0 0 
10 0 1 0 0 0 0 1 2 0 0 0 1 1 0 0 1 1 1 0 5 2 0 0 2 0 0 0 0 0 1 1 1 0 0 0 1 0 0 0 0 0 0 0 1 6 0 1 0 1 1 2 0 0 0 0 1 0 2 4 0 1 0 0 0 2 0 0 4 0 2 0 0 0 1 3 0 1 0 1 1 1 0 0 0 5 0 0 15 0 1 0 0 0 0 0 0 4 7 0 
12 0 0 0 1 0 0 0 0 0 0 0 1 0 0 0 0 0 26 0 2 0 1 0 1 0 0 0 0 0 1 0 0 1 1 0 0 0 0 0 0 0 0 1 0 3 0 0 0 0 0 0 0 4 0 0 1 0 0 2 0 0 0 2 0 1 0 0 0 0 1 0 4 0 0 5 0 1 0 0 0 0 0 0 0 0 0 0 14 0 0 6 0 0 1 0 1 6 0 0 
12 0 0 0 2 0 0 0 0 0 0 0 0 0 0 0 0 0 1 0 4 0 1 0 3 0 0 0 4 0 1 0 0 0 0 0 0 1 0 0 0 0 0 1 1 2 0 0 0 2 0 0 0 0 0 0 0 0 2 0 0 1 0 0 0 2 0 0 1 0 0 0 1 0 0 5 0 0 0 0 1 1 0 0 0 0 0 0 31 0 1 2 0 0 0 0 0 17 0 0 
10 1 0 0 1 0 0 0 7 0 0 0 0 2 0 0 0 1 5 0 0 0 2 0 3 0 0 0 1 1 2 0 0 0 0 0 0 2 3 0 0 0 1 0 0 8 0 0 1 0 0 2 0 0 0 0 1 0 2 0 0 0 1 0 0 0 0 0 0 0 0 0 1 0 0 8 0 4 0 0 6 0 1 0 0 1 0 0 13 0 0 2 0 0 0 0 1 4 2 0 
9 0 0 2 0 0 0 0 1 0 1 0 0 0 0 0 0 0 45 0 2 0 1 0 0 0 0 0 0 0 0 0 2 0 1 0 1 0 0 0 2 0 0 0 3 0 0 0 0 0 0 0 2 1 0 0 1 0 0 0 0 0 0 4 0 2 0 0 0 0 0 0 0 0 0 0 0 0 0 0 4 2 0 1 0 0 0 0 3 0 0 0 0 0 0 0 0 5 5 0 
14 0 0 0 0 0 0 0 0 0 0 0 0 0 0 0 0 1 40 0 2 0 0 1 4 0 0 0 1 0 2 0 1 0 0 0 1 0 2 0 0 0 0 1 0 0 0 3 0 0 0 1 0 0 0 0 0 0 0 2 0 0 0 0 1 1 0 0 0 0 1 0 1 0 1 1 1 2 0 0 0 0 2 1 1 0 1 0 3 0 0 0 0 0 1 0 1 4 1 0 
2 1 0 0 3 0 0 0 1 0 1 0 0 0 0 1 0 0 24 0 2 0 0 0 1 0 0 0 0 0 0 3 0 0 0 0 0 0 1 0 0 0 1 0 0 2 0 1 0 0 1 1 0 0 0 0 1 0 3 8 0 0 0 0 1 2 0 0 6 0 2 0 0 0 1 4 0 5 0 0 7 0 2 1 0 1 1 0 3 0 0 1 0 0 0 0 0 5 0 0 
1 0 0 0 0 0 0 0 14 0 0 0 0 0 0 1 2 1 0 0 9 0 0 0 1 0 0 1 1 0 0 5 0 0 0 0 0 0 0 0 0 0 0 0 1 5 0 2 0 0 1 1 1 0 0 2 0 1 0 0 0 0 0 4 0 4 0 1 0 0 5 1 0 0 0 3 0 0 1 0 5 0 0 0 0 4 1 1 2 0 0 2 0 0 0 0 0 1 14 1 
1 0 0 0 0 1 0 0 3 0 0 2 0 1 0 0 0 0 0 0 3 0 4 0 0 0 0 0 3 0 0 0 1 0 0 0 0 1 2 0 0 0 1 1 1 2 0 1 1 2 0 1 1 1 0 0 0 0 2 0 0 0 0 0 0 3 0 0 0 0 0 0 0 0 0 5 0 1 0 0 4 0 0 0 0 0 0 0 20 2 1 0 0 0 0 0 0 17 10 1 
12 0 1 0 0 1 0 0 2 0 0 0 0 0 0 1 1 3 41 0 0 0 0 0 2 0 0 3 0 0 0 0 0 1 0 0 0 0 0 0 0 0 0 0 1 3 1 0 1 0 0 1 1 0 0 0 0 0 0 1 0 0 0 0 0 0 0 0 0 2 1 2 0 0 1 3 0 0 0 0 2 1 0 0 1 1 0 0 6 0 0 0 0 0 0 0 0 3 0 0 
3 0 0 0 0 0 0 0 1 1 0 0 0 0 0 0 2 0 29 1 5 0 2 0 2 1 2 0 5 0 0 2 1 0 0 0 0 0 0 0 2 0 0 0 0 0 0 2 0 0 0 0 0 0 0 0 0 1 0 0 0 0 0 1 0 6 0 0 1 1 0 1 0 0 2 2 0 0 1 0 0 0 1 0 0 0 0 0 10 1 0 0 0 0 0 0 0 10 1 0 
22 0 1 1 0 0 0 0 3 0 1 0 2 1 0 0 0 3 14 1 0 0 0 0 1 0 0 0 0 0 1 0 2 0 0 0 0 0 0 0 1 0 0 1 0 2 0 0 0 2 0 0 1 3 0 0 0 0 0 0 0 0 1 0 0 0 0 0 1 0 1 0 1 0 0 6 2 1 0 0 4 1 0 0 0 1 0 0 6 0 0 3 0 0 0 0 0 5 4 0 
1 0 1 0 0 1 0 1 4 0 2 0 0 0 0 0 0 2 0 0 2 0 2 0 1 1 0 0 0 0 3 1 1 1 0 0 5 0 3 0 1 0 0 0 4 1 1 2 0 0 0 4 2 0 1 0 2 1 5 1 0 0 0 0 0 0 1 0 2 0 0 0 0 0 0 1 0 4 0 0 16 0 0 0 0 0 0 0 6 0 2 2 0 0 0 2 0 2 5 0 
0 0 1 1 0 0 1 0 3 0 0 1 0 1 0 0 0 5 1 0 1 1 0 0 0 0 0 2 1 0 2 1 0 2 1 1 1 1 2 1 6 0 0 3 4 2 0 3 0 3 0 6 0 2 0 0 0 0 0 2 0 0 0 0 0 5 0 2 0 0 2 1 0 0 1 1 0 0 0 0 1 0 1 0 0 0 2 1 4 0 0 1 0 2 0 0 3 10 1 0 
2 0 0 0 0 0 1 0 0 0 0 0 1 6 0 0 0 1 3 0 0 0 3 0 1 0 2 0 6 0 2 0 0 0 1 1 0 0 0 0 0 0 0 1 2 3 1 1 0 0 0 0 1 0 0 0 0 0 0 0 0 0 0 0 0 4 0 0 0 0 2 2 0 0 0 6 1 0 0 0 3 0 0 0 0 0 0 0 22 0 0 1 0 0 0 0 0 18 2 0 
8 0 0 0 0 2 0 0 1 0 0 0 0 5 0 0 1 4 0 0 6 0 0 1 0 0 0 0 1 0 2 0 0 0 0 0 3 0 1 0 2 0 0 0 2 0 0 0 0 0 0 1 3 0 0 0 1 0 0 0 0 0 0 0 0 4 0 0 0 0 1 2 0 0 0 2 0 2 1 0 5 0 0 0 0 1 0 1 22 2 0 0 0 0 0 0 0 9 3 1 
2 1 0 0 1 1 0 0 4 0 0 0 0 1 0 0 0 4 0 0 0 1 2 2 0 0 0 3 4 2 1 0 0 0 1 0 0 0 4 0 1 0 0 0 6 5 1 3 0 2 1 0 0 0 0 0 0 1 0 4 0 0 0 1 1 0 0 0 1 0 0 0 2 0 2 0 2 5 0 0 1 0 1 0 3 1 0 1 5 0 0 2 0 0 0 1 0 9 4 0 
13 0 0 0 0 0 1 0 8 0 0 0 0 0 0 0 0 0 17 1 0 0 3 0 2 1 0 0 1 0 1 0 0 0 0 1 0 0 0 0 3 0 0 0 0 0 0 1 0 0 0 1 0 0 0 0 0 1 0 1 0 0 0 1 0 2 0 0 0 0 1 0 0 0 0 9 0 0 0 0 2 1 0 0 2 2 1 0 11 0 0 3 0 0 1 0 0 6 2 0 
4 1 0 0 0 0 2 0 8 0 1 1 0 2 0 1 1 3 2 0 6 0 1 0 0 0 0 0 0 1 0 0 4 0 0 0 1 0 0 0 2 0 0 2 0 2 1 2 0 5 0 2 1 0 0 1 1 0 2 0 0 0 0 1 1 6 0 0 3 0 3 0 0 0 0 2 0 4 1 0 3 0 1 1 0 2 0 0 4 0 0 0 0 0 0 0 0 0 8 0 
0 0 0 0 1 0 0 0 2 0 0 0 0 1 0 1 0 0 32 0 8 0 0 0 0 0 1 0 0 0 1 5 0 0 0 0 6 0 0 0 0 0 0 0 0 3 0 4 0 0 0 1 1 0 0 1 1 0 2 1 0 0 0 0 0 4 1 0 1 0 3 0 0 1 2 0 1 1 0 1 2 0 1 1 0 0 0 0 3 1 0 2 0 0 2 0 1 0 0 0 
19 0 0 0 2 0 0 0 1 0 0 1 3 1 0 1 0 1 1 0 7 0 0 0 2 0 0 0 0 0 1 0 0 0 2 0 1 0 1 0 1 1 0 1 2 4 0 1 0 1 0 0 0 0 0 0 1 0 1 2 0 0 0 0 0 5 0 0 0 0 1 1 2 0 0 9 0 2 0 0 1 1 0 0 0 0 0 0 4 0 0 3 0 0 1 0 1 9 1 0 
2 0 1 0 0 0 0 0 7 1 0 0 2 1 0 0 1 0 20 0 1 0 0 0 1 0 2 0 0 0 1 0 1 0 0 0 0 0 1 0 0 0 0 0 3 1 0 2 1 6 0 0 1 0 0 0 1 0 0 7 1 0 0 1 0 4 0 0 2 0 8 0 0 0 3 1 0 3 0 0 3 0 1 0 0 1 1 0 0 0 0 0 0 0 0 2 1 1 3 0 
11 0 0 1 2 2 0 0 5 0 1 0 2 0 0 0 1 0 1 0 2 1 0 0 1 0 0 0 1 1 4 0 1 0 0 0 0 0 2 0 5 0 0 0 5 1 0 0 0 1 0 2 0 0 1 0 3 0 1 0 1 0 0 0 0 2 1 0 1 0 3 0 0 0 0 0 0 6 0 0 14 1 1 0 0 1 0 0 3 0 0 0 0 1 0 0 3 3 1 0 
6 0 0 1 0 0 0 0 1 0 1 0 1 0 0 0 1 0 27 0 1 0 0 0 1 0 0 0 1 0 1 1 0 0 0 0 0 0 2 0 0 0 0 1 0 0 0 0 0 1 0 0 2 1 0 0 3 1 0 1 0 0 0 1 0 0 1 0 1 0 1 1 1 0 3 1 0 3 0 0 6 0 0 1 0 0 0 0 11 0 1 5 0 0 0 1 0 7 0 0 
0 0 0 2 0 0 0 0 1 0 0 1 2 1 0 0 0 0 2 0 2 1 1 0 0 0 0 1 1 2 0 3 0 0 0 0 0 0 2 0 5 0 0 0 4 2 0 0 0 4 0 0 2 0 0 0 0 0 0 3 0 0 0 0 0 0 0 0 2 1 1 2 1 0 1 0 1 1 0 1 1 0 1 0 0 0 1 0 18 0 0 1 0 0 1 0 2 14 8 0 
0 1 0 0 1 0 0 0 1 0 1 0 1 1 0 0 7 1 4 0 4 0 0 1 0 0 1 0 2 0 2 2 1 1 0 0 2 1 2 0 1 0 0 0 0 0 0 3 1 4 0 1 2 0 0 0 2 0 1 1 0 0 0 0 1 3 0 0 1 0 4 2 0 0 3 0 0 2 0 0 11 0 3 0 0 0 1 0 4 0 2 0 0 0 1 0 2 6 1 0 
16 0 0 0 0 0 0 0 1 0 0 0 0 0 1 1 1 1 49 0 0 0 1 0 0 0 1 0 1 0 0 0 0 0 0 0 1 0 0 0 0 0 0 0 0 0 0 0 0 0 0 0 0 0 0 0 0 0 0 1 0 0 0 1 0 1 0 0 0 0 1 0 1 0 2 1 0 0 3 0 0 2 0 0 1 0 0 0 5 0 1 0 0 0 0 0 0 5 1 0 
1 1 0 0 0 0 0 0 2 0 0 0 0 0 0 0 2 0 26 1 0 0 0 0 2 0 1 0 0 0 0 0 0 0 1 0 1 0 1 0 2 0 1 0 5 2 0 2 0 0 1 0 0 2 0 2 0 0 0 4 0 0 0 3 1 1 0 0 2 0 0 0 0 0 2 1 1 2 0 0 2 0 0 0 0 0 1 0 8 0 0 0 0 0 0 0 0 13 3 0 
14 0 0 0 1 0 0 0 0 0 0 0 0 1 0 1 0 0 36 0 3 0 0 0 3 0 0 0 0 0 0 2 0 0 0 0 2 0 1 0 0 0 0 0 1 1 0 3 0 0 0 1 0 2 0 0 0 0 1 0 0 0 0 0 0 4 0 0 0 2 2 1 2 0 2 1 0 1 1 0 1 1 1 0 0 0 0 0 3 0 0 3 0 0 1 0 0 1 0 0 
10 0 2 0 1 0 0 1 1 0 0 0 0 0 0 0 0 0 37 0 0 1 1 0 3 0 2 0 0 0 0 1 0 0 0 0 0 1 0 0 0 1 0 0 0 2 0 2 0 0 0 0 0 1 0 0 1 0 0 1 0 0 0 0 0 0 0 0 0 1 1 0 0 0 0 7 2 2 0 0 1 1 0 0 0 1 1 0 9 0 0 1 0 0 0 1 0 2 1 0 
6 0 0 0 0 0 0 0 1 0 0 0 1 1 0 0 0 0 10 0 1 0 0 1 3 0 0 0 3 1 3 1 0 0 0 0 1 0 2 0 0 0 0 0 1 0 0 0 0 0 0 0 0 1 0 0 4 0 3 2 0 0 0 0 0 1 0 0 1 0 1 1 0 0 2 0 0 1 0 1 4 1 0 0 0 0 0 0 17 1 0 5 0 0 0 0 1 13 4 0 
0 0 0 1 0 0 1 0 8 1 0 1 1 2 0 0 0 0 21 0 5 1 0 0 1 0 1 0 1 0 0 1 2 0 0 0 2 0 0 0 1 1 0 1 0 1 0 2 0 4 1 0 4 2 0 0 1 1 0 0 0 0 0 0 0 9 0 0 0 0 4 1 2 0 0 3 0 0 0 0 0 0 0 0 0 5 0 0 1 0 0 1 0 0 0 0 0 3 2 0 
3 1 0 0 1 0 0 1 1 0 0 0 0 0 0 0 0 0 38 0 1 0 1 0 4 1 0 0 0 0 1 0 0 0 0 0 3 0 0 1 2 0 2 0 2 1 0 0 0 0 0 0 0 2 0 1 0 0 4 2 0 1 0 0 0 2 0 0 1 0 1 1 3 0 0 1 0 2 2 0 0 0 0 0 0 0 0 0 3 0 0 5 0 0 0 0 1 3 0 1 
4 0 0 0 0 0 0 0 8 0 0 0 0 1 1 2 2 0 0 0 1 0 1 1 3 0 0 0 1 1 0 0 1 1 0 0 2 0 3 0 1 0 1 0 0 12 0 0 1 1 0 7 2 2 0 1 0 2 2 0 1 0 0 2 0 1 0 0 0 0 1 0 0 0 0 4 0 2 0 0 1 0 0 0 0 2 0 0 10 0 0 3 0 0 0 0 0 5 3 0 
17 1 0 0 0 1 1 0 5 0 0 0 0 0 0 0 0 1 6 0 4 0 1 1 0 0 1 0 2 0 0 0 0 0 0 0 0 0 0 0 3 0 0 0 0 2 0 1 1 0 0 0 0 0 0 0 1 1 3 0 0 1 0 0 1 2 0 0 0 0 0 0 0 0 1 8 0 1 0 0 2 1 0 0 1 0 1 0 10 0 0 1 0 0 1 0 1 6 9 0 
21 0 0 0 0 0 0 0 0 0 0 0 0 1 0 0 0 2 17 0 2 0 1 0 0 0 0 0 0 0 1 2 2 0 0 0 1 0 2 0 0 0 0 1 0 2 0 2 0 1 0 0 0 1 0 1 2 0 1 1 0 0 0 0 0 2 0 1 1 0 0 0 0 0 1 6 0 4 0 1 10 1 1 0 0 0 1 0 1 0 0 1 0 0 0 0 1 3 0 1 
7 0 0 0 0 0 0 0 1 0 0 0 0 0 0 0 0 1 5 0 9 0 1 0 1 0 0 0 2 1 0 0 0 1 0 0 0 1 1 0 3 0 0 0 2 1 0 1 0 0 0 0 0 0 0 0 1 2 1 2 0 0 0 0 0 3 0 0 2 0 6 0 1 0 0 2 0 1 0 0 4 1 0 0 0 0 1 0 18 0 0 3 0 0 1 0 1 10 2 0 
0 0 0 1 3 1 0 0 4 0 0 0 0 1 0 1 3 6 3 0 4 0 0 1 1 2 0 0 0 1 2 0 0 0 1 0 1 0 2 0 0 0 0 0 1 4 1 0 1 0 0 0 0 2 0 1 2 0 2 1 0 0 1 0 1 0 1 0 0 1 0 3 5 1 0 2 0 9 0 0 13 0 0 0 0 0 0 0 0 0 0 3 0 0 0 0 2 0 5 0 
3 0 0 0 0 0 0 0 4 0 0 0 1 0 0 1 1 0 50 0 1 0 1 0 1 0 0 0 1 0 1 0 1 0 0 0 0 0 1 0 1 0 0 0 0 1 0 0 0 2 0 0 0 0 0 0 0 1 0 1 0 0 0 0 0 0 0 0 0 0 0 1 0 0 0 2 0 1 0 0 1 0 0 2 0 0 0 0 7 0 0 1 0 0 0 0 1 7 4 0 
6 1 0 0 1 3 0 0 9 0 0 0 1 3 2 0 2 2 2 0 3 0 1 2 0 1 0 1 0 0 1 2 0 0 0 0 1 0 0 0 9 0 1 2 1 4 0 1 0 1 0 0 0 1 0 0 0 1 0 5 0 0 1 0 1 1 0 0 1 0 1 3 0 0 0 3 1 7 1 0 3 0 0 0 1 2 0 1 0 0 0 0 0 0 0 1 0 1 0 1 
13 0 0 0 0 0 1 0 0 0 1 0 0 0 0 0 0 0 48 0 0 0 0 0 3 0 0 0 0 0 0 3 0 0 0 0 0 0 0 0 0 0 0 0 1 2 0 1 0 0 0 1 1 2 0 0 1 0 0 1 0 0 0 0 0 1 0 0 0 0 0 0 0 0 4 4 0 2 0 0 1 1 0 1 1 0 1 0 2 0 0 1 0 0 0 0 0 2 0 0 
0 1 0 0 0 0 1 0 4 0 0 0 0 2 0 0 0 0 9 0 1 0 1 0 0 0 1 0 2 0 1 0 1 0 0 0 1 0 0 0 0 0 0 0 2 2 0 1 0 1 0 3 0 0 0 0 0 0 2 3 0 0 0 2 2 0 0 0 1 0 0 1 0 0 0 2 0 0 0 0 1 0 0 0 0 0 1 0 36 0 1 5 0 0 0 0 0 8 1 0 
8 0 0 0 2 0 0 0 4 0 0 0 1 0 0 1 0 0 1 1 4 3 0 0 0 1 0 0 1 0 1 0 1 1 2 3 0 0 0 0 3 0 0 0 1 4 0 1 1 2 0 5 2 0 0 0 0 0 2 2 0 0 0 1 0 5 1 0 1 0 3 1 0 0 1 1 0 4 0 0 11 1 1 0 0 1 0 0 4 0 0 1 0 0 0 0 0 3 2 0 
7 0 1 0 1 0 0 0 5 0 0 1 0 1 0 1 2 6 1 0 3 2 3 0 2 0 0 0 1 0 1 0 0 0 0 0 0 0 1 0 1 0 0 0 4 6 1 2 0 2 0 4 2 0 0 0 0 0 2 1 0 0 0 1 0 3 0 0 0 0 3 0 0 0 0 5 0 1 0 1 1 0 1 0 1 1 0 0 4 1 0 0 0 2 0 0 2 5 3 1 
4 0 0 0 0 0 0 0 5 0 1 0 0 1 1 0 1 0 8 0 1 1 0 0 2 0 1 5 2 0 0 0 1 0 0 0 0 0 1 0 0 0 0 0 3 4 0 1 1 0 0 1 0 1 0 1 1 0 0 1 0 0 0 1 0 0 0 0 2 0 1 1 1 0 2 3 0 4 0 0 10 0 1 0 0 0 0 2 7 0 1 2 0 0 0 1 0 10 2 0 
2 0 0 2 0 0 0 0 2 0 0 0 1 1 0 1 0 0 37 0 7 0 0 0 1 2 0 0 0 1 0 2 0 0 0 0 2 0 0 0 3 0 0 0 1 0 0 0 0 0 0 1 0 1 0 0 0 0 1 1 1 0 0 0 0 11 1 0 0 1 3 0 1 0 0 0 0 0 0 0 1 0 0 0 0 0 0 0 5 0 1 3 0 0 0 0 0 2 1 0 
2 0 0 0 0 0 0 1 3 0 0 0 1 0 0 0 1 3 41 0 1 1 0 0 3 0 0 0 0 0 5 0 0 0 1 0 0 0 1 0 0 0 0 0 4 0 0 0 1 0 0 0 0 0 0 0 1 0 0 0 0 0 0 1 0 2 0 0 0 0 1 3 1 0 1 0 1 4 0 0 5 0 0 1 0 1 0 1 5 0 0 0 0 0 0 0 1 1 1 0 
7 0 0 0 0 0 0 0 9 0 0 3 1 0 1 1 0 1 2 0 0 0 0 0 2 0 1 0 1 0 1 0 1 0 0 0 0 0 3 0 2 0 0 0 6 0 0 1 1 2 0 1 3 0 0 1 2 0 0 1 0 0 0 0 0 0 0 0 1 0 2 1 0 0 0 3 0 7 0 0 9 1 0 0 0 0 0 0 3 0 0 0 0 0 0 0 1 6 12 0 
2 0 0 0 0 0 1 0 1 0 0 0 4 0 0 0 1 0 1 0 9 0 0 0 0 0 0 0 1 0 0 1 6 0 0 0 4 0 3 0 3 0 1 2 3 2 0 1 0 2 1 1 1 0 0 0 2 0 2 1 0 0 0 1 0 5 0 0 0 1 5 0 0 0 2 2 2 1 0 0 2 0 0 0 0 1 1 0 4 0 0 0 0 0 0 1 0 7 9 0 
5 0 0 0 0 0 1 1 4 0 0 0 1 1 1 0 2 3 9 0 8 0 0 0 2 0 0 0 0 0 0 0 0 0 1 1 1 0 1 0 0 0 1 0 1 3 0 0 0 0 0 2 2 0 0 1 0 0 5 1 0 0 0 0 0 8 0 0 0 0 4 2 1 0 1 2 0 3 0 0 2 0 0 0 1 0 0 0 7 1 2 2 0 0 0 0 1 3 2 0 
2 1 0 0 0 1 0 0 3 0 0 3 0 0 0 0 0 0 13 0 0 0 2 0 1 0 1 0 1 0 0 4 0 0 0 0 0 0 0 0 0 1 0 0 1 1 0 0 0 1 0 0 1 1 0 0 1 0 0 0 0 0 0 0 0 1 0 0 0 0 0 2 2 0 1 0 0 1 0 0 0 0 0 0 0 0 0 0 36 0 0 1 1 0 0 0 0 16 0 0 
19 1 1 1 0 1 0 0 6 0 0 0 0 0 1 1 0 0 8 0 0 0 0 0 1 0 0 0 0 0 1 0 0 0 0 0 0 0 0 0 0 0 0 0 0 4 0 0 1 0 0 1 0 1 0 0 3 0 0 0 0 0 0 2 0 1 0 0 0 0 2 0 1 0 1 7 0 6 0 1 8 1 1 0 1 1 1 0 6 0 0 0 0 0 1 0 1 7 0 0 
17 1 1 1 1 1 1 0 4 0 0 0 1 0 0 0 0 0 3 0 5 0 0 2 0 0 0 0 2 0 1 0 0 0 0 0 2 0 0 0 0 0 0 1 1 2 0 0 0 2 0 0 1 3 0 1 1 0 1 0 0 0 0 0 0 0 0 0 0 0 1 1 2 1 0 1 1 5 0 0 5 2 2 0 0 0 0 0 6 0 1 7 0 0 0 1 1 3 4 0 
3 0 0 0 2 0 0 0 3 0 0 0 2 1 0 0 0 0 0 0 7 0 0 0 0 0 0 0 5 0 1 0 2 0 0 0 5 0 0 0 0 0 0 0 0 3 0 1 0 2 0 0 0 0 0 1 3 0 1 1 0 1 0 1 0 4 0 0 1 0 1 1 0 0 0 3 0 0 0 0 2 0 0 0 0 2 0 0 26 0 0 0 0 0 0 0 0 15 0 0 
9 0 0 0 0 0 0 0 0 0 0 0 0 0 0 0 0 1 41 0 1 0 0 0 2 0 0 0 0 0 1 2 1 0 0 0 0 0 0 0 1 0 0 0 3 0 0 0 0 0 0 0 1 1 0 0 1 0 1 3 0 0 0 2 0 0 0 1 1 0 3 1 0 1 0 1 0 1 1 0 3 1 0 0 0 0 0 0 7 0 0 1 0 0 0 0 0 3 4 0 
8 0 0 0 0 0 0 0 0 0 0 0 0 0 0 0 2 0 7 0 0 0 4 0 0 0 0 0 3 0 2 1 0 1 0 0 3 0 0 0 2 0 0 0 6 0 0 0 0 0 1 1 3 0 0 0 0 0 7 0 0 0 0 1 0 0 0 1 1 0 1 0 0 0 0 2 0 0 0 0 0 1 1 1 0 0 1 0 13 0 1 0 0 0 0 0 0 22 3 0 
0 0 0 0 0 0 0 0 1 0 0 0 3 0 0 1 0 2 0 0 6 0 2 1 0 0 0 0 1 0 0 0 4 0 1 0 3 0 1 0 0 0 0 0 0 1 0 5 0 2 0 4 1 1 0 1 0 1 3 0 0 0 0 0 0 5 1 1 1 0 1 0 1 0 0 1 0 2 0 0 2 0 2 0 0 1 0 0 28 0 0 0 1 2 0 0 0 6 0 0 
0 1 0 0 1 1 0 2 2 0 1 0 1 0 1 0 2 1 15 1 3 0 0 0 1 0 0 0 0 0 3 0 4 0 0 0 2 0 3 1 0 0 1 1 2 0 0 1 2 2 0 0 1 0 0 2 2 3 1 7 0 0 0 0 0 2 1 0 6 1 0 1 0 0 0 0 0 4 1 0 6 0 0 0 0 0 0 0 2 1 0 0 0 0 1 1 1 0 1 0 
2 0 0 0 0 1 0 0 3 0 1 0 0 1 1 1 0 1 0 0 4 0 2 0 1 0 1 0 1 0 4 0 0 0 0 0 3 0 1 1 2 0 1 3 3 1 1 2 2 1 0 0 0 0 0 0 2 0 1 4 0 0 0 1 0 3 0 0 2 1 1 2 1 0 0 0 0 1 0 0 13 0 1 0 0 0 0 0 6 1 1 2 0 0 1 0 0 9 2 0 
4 0 0 0 0 0 0 0 0 0 0 0 0 3 0 0 5 2 5 0 0 1 1 0 2 0 0 0 0 0 2 1 1 0 0 0 0 0 0 1 0 0 0 0 2 1 1 0 1 1 1 0 1 2 0 0 0 0 1 0 0 0 0 1 0 2 1 0 2 1 1 2 2 0 2 0 1 2 0 0 0 0 0 0 0 0 0 0 17 0 0 6 0 0 0 0 2 16 2 1 
3 1 3 1 2 0 0 0 4 0 0 0 0 1 0 1 1 0 1 0 3 0 3 1 2 0 1 1 0 0 0 0 0 1 0 0 0 0 0 0 2 0 0 1 5 3 0 1 0 2 0 0 1 0 0 0 0 0 0 1 0 0 0 3 0 1 0 1 0 1 0 2 0 0 0 6 0 4 0 0 3 0 0 0 0 1 1 0 14 0 1 1 0 0 0 0 0 10 5 0 
11 0 0 0 1 0 1 0 6 0 0 1 1 1 0 0 1 4 1 1 4 1 2 0 0 0 0 0 1 1 1 0 0 0 0 0 1 0 0 0 0 0 0 1 1 0 0 0 0 5 0 0 0 0 0 0 1 0 0 1 0 0 0 0 0 5 1 0 2 0 7 1 0 0 1 5 0 1 1 0 1 0 0 0 0 0 0 0 7 2 0 1 0 0 2 0 0 7 7 0 
3 0 0 1 0 0 0 0 4 0 0 0 0 0 0 1 0 2 30 0 0 0 1 0 3 0 2 0 4 0 0 0 0 0 0 0 0 0 2 0 0 0 0 0 1 3 0 3 0 1 0 1 0 1 0 0 3 0 1 0 0 0 0 0 1 0 0 0 1 2 0 0 1 0 0 4 2 0 0 0 1 0 0 0 0 1 0 0 8 0 1 9 0 0 0 0 0 2 0 0 
0 2 0 1 0 0 1 0 4 0 0 0 0 0 0 1 0 1 0 0 9 0 0 0 0 0 0 2 1 0 1 3 3 2 0 0 4 0 0 0 1 1 0 0 1 6 1 3 0 2 0 0 0 0 0 0 0 1 3 1 0 1 1 1 0 6 1 0 0 1 3 0 0 0 0 4 0 1 0 0 1 0 0 0 0 0 1 1 14 1 0 0 0 1 0 0 0 3 4 0 
9 0 0 0 1 0 0 0 2 1 0 0 0 0 0 1 0 0 26 0 6 1 0 1 0 0 0 0 5 0 1 2 0 1 0 0 1 0 0 0 0 0 0 0 1 5 0 2 0 0 0 2 0 0 0 0 0 0 4 3 1 0 0 1 0 4 0 0 1 0 0 0 0 0 2 6 0 0 0 0 2 1 0 1 0 0 0 0 3 1 0 0 0 0 0 1 1 0 0 0 
10 0 0 0 0 0 0 0 0 0 0 0 1 0 0 0 0 0 37 0 0 0 1 1 1 0 1 1 1 0 2 2 0 0 0 0 0 1 1 0 1 0 0 0 2 0 0 0 0 0 0 0 1 0 0 0 0 0 0 1 0 0 0 0 0 0 0 0 4 2 4 1 0 0 0 2 0 2 0 0 5 2 0 0 0 1 0 0 1 0 1 0 0 0 0 0 0 9 1 0 
6 0 1 1 0 0 0 0 3 0 0 0 2 0 0 2 2 2 34 0 5 0 1 0 3 0 0 0 0 0 0 0 0 0 0 0 3 0 0 0 0 0 0 0 0 3 0 2 0 0 0 0 0 1 0 0 0 0 1 0 0 0 0 0 0 2 0 0 0 0 0 1 0 0 3 4 0 0 1 0 1 0 1 1 1 0 0 0 5 0 1 2 0 1 0 0 0 2 2 0 
7 0 0 0 0 0 0 0 4 1 0 1 0 3 0 0 2 3 14 0 2 0 1 1 0 0 1 0 0 0 1 0 2 0 0 0 0 1 1 0 2 0 0 0 0 2 0 0 0 1 1 0 1 0 0 1 0 0 1 0 0 0 1 1 0 0 0 0 1 1 0 2 2 0 0 2 0 4 0 0 0 0 0 0 0 0 0 0 6 0 0 10 0 0 1 0 2 7 6 0 
7 0 0 0 0 0 1 0 1 0 1 0 0 2 0 0 1 0 12 0 2 0 1 0 0 0 0 0 0 0 0 0 1 0 1 0 0 0 3 0 0 0 0 0 1 3 0 2 0 0 0 0 0 2 0 0 0 0 2 1 0 0 1 1 0 1 0 0 1 0 1 1 0 1 0 1 1 5 0 0 7 1 0 0 0 0 0 0 17 0 0 4 0 0 0 0 0 9 4 0 
1 0 0 0 0 1 0 0 3 0 0 0 0 0 0 0 0 2 6 0 2 0 3 0 0 0 1 0 2 0 1 1 1 0 0 0 2 0 0 0 3 0 1 0 0 0 1 0 0 0 0 0 0 2 0 1 0 0 0 1 0 0 0 0 0 1 0 1 1 0 0 2 2 0 0 0 0 1 0 0 2 0 0 1 1 0 0 0 26 0 1 2 0 0 0 0 0 19 5 0 
13 0 0 0 2 0 0 0 3 0 0 0 1 0 0 0 1 4 9 0 0 0 0 1 1 0 0 0 0 1 0 0 0 0 1 0 0 1 1 0 0 0 0 0 1 6 1 1 0 0 0 1 0 1 0 0 1 7 0 4 0 0 0 1 1 1 0 0 1 0 1 0 3 0 2 9 0 4 0 0 2 0 0 0 1 0 0 0 6 0 0 4 0 0 0 1 0 1 0 0 
6 0 0 0 0 0 0 0 4 0 0 0 0 2 0 1 0 0 16 0 0 1 0 0 0 0 0 2 0 0 0 8 0 0 2 0 0 0 2 0 1 0 0 1 1 5 0 4 0 0 1 0 2 0 0 0 0 0 0 2 0 0 0 1 0 6 1 0 2 0 3 0 1 0 1 1 0 0 1 0 0 0 0 0 1 2 3 0 6 0 0 1 0 0 0 2 0 6 1 0 
2 1 0 0 1 0 2 0 7 0 0 0 3 0 0 0 0 0 2 0 11 1 1 0 0 0 0 3 0 0 1 0 0 0 1 1 6 0 0 0 1 1 0 0 1 2 1 0 0 2 0 3 0 0 0 0 0 2 7 6 0 0 0 0 0 6 1 0 2 1 1 0 1 0 0 2 0 0 0 0 1 0 0 0 0 1 0 0 4 0 1 0 0 0 1 0 0 6 3 0 
17 0 0 0 0 0 0 0 8 0 0 0 0 2 0 0 1 2 8 0 0 0 2 0 1 0 0 0 0 0 0 0 1 0 0 0 0 0 1 0 0 0 0 0 1 3 1 5 0 0 0 0 3 3 0 0 0 1 0 2 1 0 0 0 0 2 1 0 3 0 3 0 2 0 1 4 1 0 0 1 3 3 0 0 0 1 0 0 4 0 0 2 0 0 0 0 1 4 1 0 
3 0 0 0 1 0 1 1 4 0 0 0 0 0 1 0 1 0 0 0 1 0 1 0 1 0 0 0 4 0 1 1 1 0 0 0 0 0 1 0 0 0 0 0 1 3 0 1 1 0 0 0 0 0 0 0 1 0 0 0 0 0 0 1 0 3 0 0 0 1 2 0 0 0 0 1 0 0 0 0 9 0 0 0 0 0 0 0 41 0 1 2 0 0 0 0 1 6 2 0 
5 0 0 0 0 0 0 2 5 0 1 1 1 1 0 0 0 2 5 0 3 0 1 0 1 1 0 0 2 0 2 0 2 1 1 0 1 0 0 0 1 0 0 0 3 0 1 0 1 1 0 1 0 0 0 1 0 0 0 0 0 0 1 0 0 4 0 0 1 0 1 0 0 0 0 2 0 5 0 0 7 0 0 0 0 1 0 0 8 1 0 5 0 0 0 0 0 12 5 0 
4 0 1 0 0 0 0 0 5 0 0 0 0 3 0 0 1 1 0 0 1 1 3 0 2 0 1 0 3 0 0 6 6 0 0 0 2 0 1 0 4 0 0 0 0 6 0 1 0 0 0 3 0 1 1 1 0 0 0 0 0 0 1 1 0 1 0 0 1 0 0 0 0 0 0 7 0 5 1 0 3 0 0 0 0 0 1 0 7 0 1 3 0 0 0 0 0 4 5 1 
12 0 0 0 0 0 0 0 3 0 0 0 0 1 0 0 0 0 13 0 0 0 2 0 0 0 0 0 1 0 0 0 0 0 0 0 0 0 0 0 0 0 0 0 1 3 0 0 0 1 0 0 0 0 0 0 0 0 0 1 0 0 0 0 0 0 0 0 0 0 0 0 0 0 1 6 0 0 0 0 0 0 0 0 1 0 0 0 34 0 0 0 0 0 0 0 0 19 1 0 
0 0 2 1 3 1 0 0 7 1 0 0 0 4 0 1 2 0 5 1 1 0 0 0 0 1 0 0 0 0 1 1 0 0 0 0 3 0 1 0 3 0 0 1 6 4 0 1 0 1 0 2 2 0 0 0 2 0 2 2 0 0 1 2 0 0 0 0 2 1 0 4 1 0 1 0 1 2 1 0 0 0 0 0 0 0 0 0 3 1 0 5 0 0 0 1 1 5 6 0 
9 0 0 0 0 0 0 0 1 0 0 0 2 0 0 1 0 0 19 0 6 0 0 0 7 0 0 1 0 0 0 0 0 0 0 0 3 0 1 0 0 0 0 0 0 3 0 1 0 0 0 8 1 0 0 0 0 0 6 2 0 0 0 0 0 4 0 0 0 0 1 3 0 0 0 5 0 1 0 0 0 0 1 0 1 0 0 0 7 0 0 0 0 2 1 0 1 1 1 0 
22 0 0 0 0 0 0 0 2 0 0 0 0 0 0 0 0 0 20 0 1 0 1 0 2 0 0 1 1 0 1 0 0 0 0 0 0 0 0 0 1 0 0 0 0 4 0 0 0 1 0 0 0 2 0 0 0 0 1 0 0 0 0 3 0 0 0 1 0 0 0 3 1 0 1 5 0 0 0 0 0 0 0 0 0 0 0 0 15 0 0 4 0 1 0 0 1 5 0 0 
3 0 0 0 1 0 1 0 4 0 0 0 1 1 0 0 0 9 7 0 6 0 0 0 0 0 1 0 0 0 0 1 1 1 2 0 2 0 1 0 1 0 0 0 3 2 2 5 0 3 0 0 2 0 0 1 0 0 0 1 0 0 0 3 0 5 0 0 1 1 6 1 0 0 0 1 0 0 1 1 0 0 4 0 0 2 0 0 4 0 0 1 0 0 0 0 0 3 4 0 
13 0 0 0 1 0 0 0 3 0 0 0 0 0 0 0 0 0 36 0 0 0 3 0 1 1 1 0 0 0 0 0 0 0 0 0 0 0 0 0 3 0 0 1 0 3 0 0 0 0 0 0 0 0 0 0 0 0 0 0 0 0 1 2 0 0 0 0 0 0 0 2 1 0 2 2 0 3 0 0 3 2 0 1 0 1 0 0 3 0 1 0 0 0 0 0 1 9 0 0 
1 1 0 0 0 0 0 0 2 0 1 0 0 1 0 0 0 2 0 0 2 0 0 0 2 0 0 0 2 0 1 1 0 0 0 1 0 0 1 0 0 0 0 0 8 2 0 0 0 0 0 0 0 0 0 1 1 0 0 0 0 0 0 1 0 0 0 0 1 0 0 1 0 0 0 1 0 1 1 0 1 0 0 0 0 2 0 0 34 0 2 1 1 0 0 0 1 21 1 0 
21 0 0 0 1 0 0 0 4 0 0 0 1 4 0 0 0 0 21 1 0 0 0 0 3 0 0 0 1 0 1 0 0 0 0 0 1 0 1 0 0 0 0 1 0 0 0 1 0 0 0 0 0 1 0 0 0 0 0 0 0 0 0 1 1 0 0 0 0 0 2 1 0 0 2 3 1 1 0 0 1 1 0 0 1 1 1 1 10 0 0 4 0 0 0 0 0 5 0 0 
0 0 1 0 0 0 0 0 0 0 0 0 2 0 0 2 0 0 0 0 8 0 0 0 0 0 0 0 0 0 1 0 1 0 0 0 2 1 0 0 0 0 1 0 2 2 0 0 0 0 0 4 2 0 0 1 1 0 1 6 0 2 0 0 0 6 1 0 3 1 0 0 0 0 1 2 0 2 0 0 7 0 1 0 0 0 0 0 20 1 0 0 0 1 0 1 0 11 2 0 
31 0 0 0 0 0 0 0 2 0 1 0 0 0 0 0 0 2 7 0 0 2 0 0 0 0 0 1 0 0 2 2 2 0 0 0 0 0 0 0 0 0 0 0 1 4 0 0 0 0 0 0 0 0 0 0 1 0 0 6 1 0 1 0 0 0 0 0 3 0 1 1 0 0 0 10 0 1 0 0 2 2 0 0 0 1 1 0 6 0 0 0 0 0 0 1 0 5 0 0 
1 0 0 0 0 1 0 0 3 0 0 0 0 0 0 0 0 0 0 0 7 0 1 0 2 2 0 0 1 0 0 1 0 0 0 0 5 0 1 0 3 0 0 0 3 4 0 2 0 1 0 13 1 1 0 0 1 0 4 0 2 0 0 2 0 4 0 0 1 0 0 0 0 0 0 2 0 2 0 1 1 0 1 0 1 2 0 0 9 0 0 1 0 1 0 0 0 12 0 0 
2 0 0 0 2 0 1 0 4 0 0 0 0 1 0 1 1 5 10 1 5 2 0 1 0 0 1 4 0 0 2 0 0 0 0 0 1 0 0 0 3 1 1 0 4 1 2 2 0 2 0 3 0 0 0 0 0 0 3 1 0 0 0 1 0 4 0 0 2 0 6 0 1 1 0 0 1 0 1 0 0 0 0 0 0 0 0 2 5 0 0 2 0 1 0 0 1 2 3 0 
1 0 0 0 0 0 1 2 0 0 0 0 0 4 0 1 0 0 5 0 1 0 4 0 1 0 0 0 1 2 0 3 1 0 0 1 0 0 1 0 1 1 0 1 0 1 0 1 0 1 0 0 1 0 0 1 0 0 1 1 0 0 0 0 0 1 0 0 0 0 0 2 3 0 0 5 0 1 0 0 0 0 1 0 0 1 1 0 30 0 1 0 1 0 0 0 0 12 2 0 
8 0 0 0 0 0 0 0 2 1 0 0 0 1 0 0 3 1 0 0 11 1 2 0 1 0 2 0 0 1 1 0 1 0 0 3 2 1 1 0 0 2 0 0 1 4 0 0 0 1 0 0 0 0 0 0 0 0 1 0 0 0 0 1 1 3 0 0 0 0 4 0 0 0 0 4 0 1 0 1 1 1 1 0 0 1 0 0 11 1 1 0 0 0 1 0 0 9 6 0 
12 1 0 0 0 0 1 0 7 0 0 0 1 0 0 0 0 5 0 0 1 2 0 0 1 0 1 0 2 4 0 1 1 0 0 0 0 0 0 0 0 1 0 0 1 5 1 0 0 4 0 2 0 1 0 0 1 0 0 2 0 0 0 1 1 0 0 0 3 0 0 0 0 0 0 4 1 3 1 0 1 0 1 0 1 0 0 1 10 0 1 5 0 0 2 0 0 4 2 0 
2 0 0 0 0 0 0 0 8 0 0 0 2 1 0 0 0 1 38 0 6 0 1 0 1 0 0 0 2 0 0 2 0 0 0 0 2 0 0 0 0 0 0 0 2 3 0 1 0 1 0 1 1 1 0 0 0 0 1 0 0 0 0 0 0 1 1 0 0 0 1 0 0 0 3 1 1 2 0 0 3 0 0 0 0 1 0 0 2 0 1 0 0 0 0 0 1 2 3 0 
10 0 1 0 1 1 0 1 7 0 0 0 0 3 0 0 0 0 16 0 0 0 1 0 2 0 1 0 0 0 1 0 1 0 0 0 0 0 0 1 0 0 0 0 0 1 0 2 0 0 0 0 0 2 0 0 0 0 0 0 0 1 0 0 0 0 0 0 0 0 1 1 1 0 3 4 0 0 3 0 1 1 0 0 1 2 0 0 19 0 0 3 0 0 0 0 0 7 0 0 
1 1 0 0 1 0 0 0 3 0 0 0 0 1 0 0 2 0 48 0 3 2 0 0 1 1 0 0 0 0 1 0 0 0 0 0 0 0 0 0 1 0 0 0 0 2 0 1 0 0 0 0 0 2 1 0 3 0 0 2 0 1 0 1 0 0 0 0 0 0 0 1 0 0 0 1 0 1 1 0 2 0 0 0 0 0 0 0 5 0 0 4 0 0 0 0 0 5 1 0 
