# Supplementary material for: Transferable Measurements of Heredity in Models of the Origins of Life
Source: PLoS One. 2015 Oct 19;10(10):e0140663. doi: 10.1371/journal.pone.0140663 (PMC4610668; doi:10.1371/journal.pone.0140663)
Supplement: S1 Data — (ZIP) [file pone.0140663.s001.zip › data/gard/pop1/Nmax200/seqs4.txt]

0 0 0 0 0 2 2 2 0 0 0 0 1 2 0 0 2 0 2 2 0 0 0 0 25 2 0 1 0 0 0 0 0 0 1 1 0 0 0 0 1 0 1 1 0 3 4 1 0 0 0 0 0 1 0 2 0 0 1 4 0 0 1 0 0 3 0 0 0 1 0 0 1 0 0 0 0 3 17 0 0 0 0 1 1 0 3 0 0 0 1 0 0 0 1 1 0 1 1 0 
0 0 0 0 1 0 0 7 0 1 0 0 0 1 0 0 0 0 0 0 0 1 0 0 2 3 0 0 1 2 0 0 1 0 0 1 0 0 0 1 0 0 0 1 0 1 2 1 0 0 0 0 0 0 1 0 0 0 1 1 0 0 1 0 0 1 0 0 2 0 0 0 1 0 0 0 0 2 60 0 0 2 0 0 0 0 0 0 0 0 0 0 1 0 0 0 0 0 0 0 
0 0 0 2 0 0 1 1 0 0 1 0 0 2 0 2 0 0 0 2 0 0 0 0 1 0 0 0 1 3 0 0 1 1 1 2 0 1 0 4 2 0 2 2 0 2 4 1 0 0 1 0 0 0 1 1 0 0 2 0 0 0 0 2 0 2 0 1 0 1 0 0 0 1 0 0 0 4 33 0 0 0 0 1 0 2 3 1 0 0 1 2 2 0 0 0 0 0 0 0 
1 0 0 0 0 0 1 0 0 2 0 1 0 0 0 2 1 2 1 0 7 1 1 0 1 5 1 0 1 2 0 0 3 0 1 0 1 3 0 3 0 0 0 2 0 4 1 0 0 0 0 0 0 0 0 3 0 0 4 1 0 0 0 0 0 2 0 1 0 3 0 0 0 0 0 0 0 5 22 0 0 0 0 0 1 2 2 0 0 0 1 2 0 0 0 0 0 0 1 2 
1 0 0 2 1 1 1 2 0 0 0 0 0 4 0 0 5 0 0 5 0 0 1 1 16 9 0 3 0 1 1 0 1 0 0 2 0 0 1 2 0 0 0 0 0 4 9 1 0 1 0 0 0 1 0 0 0 0 0 1 1 0 0 0 1 4 0 0 0 0 0 0 2 0 0 0 0 3 7 0 0 0 0 1 1 0 1 0 0 0 0 0 1 0 0 0 0 1 0 0 
0 1 0 1 1 1 0 1 0 0 0 0 0 3 1 0 1 0 0 0 0 0 0 0 23 2 0 0 0 5 0 0 0 0 0 2 0 0 0 3 1 0 0 0 0 1 0 0 0 0 0 0 0 0 0 3 0 0 4 0 0 0 0 0 0 1 1 0 0 0 0 1 0 0 0 0 0 0 36 0 1 0 0 0 0 0 4 0 1 0 0 0 0 0 1 0 0 0 0 0 
0 0 0 0 0 2 0 1 0 0 0 2 2 1 0 1 1 0 1 1 5 0 0 0 20 6 0 3 0 6 2 0 2 0 1 4 0 0 0 0 0 2 0 0 0 0 0 0 0 1 0 0 0 0 0 0 0 0 3 1 1 1 0 0 0 2 1 0 0 2 2 1 3 0 0 0 1 3 4 0 1 2 1 0 1 0 1 0 0 0 1 2 0 0 2 0 0 0 0 0 
2 0 0 1 0 0 0 0 0 0 0 1 1 1 0 1 0 0 0 4 1 0 0 0 0 1 1 0 0 0 0 0 0 0 0 1 0 1 0 15 2 0 0 0 1 2 0 0 0 0 2 1 0 0 2 0 0 0 1 1 0 0 0 0 1 6 2 0 1 0 0 0 0 0 3 1 0 2 31 0 0 1 0 1 0 1 2 0 1 1 0 0 0 0 1 0 1 0 0 1 
0 0 0 1 0 0 1 0 0 1 1 1 0 0 0 0 0 0 2 1 0 0 0 0 0 3 1 1 1 17 0 0 1 0 1 4 2 3 0 4 0 0 0 4 0 2 0 1 0 0 1 0 0 0 0 4 1 0 12 1 1 0 0 0 1 1 1 1 0 2 0 0 0 0 0 0 0 0 4 0 0 1 0 0 1 4 2 0 0 0 5 1 0 2 0 0 0 0 1 0 
0 1 0 3 2 0 1 1 0 0 1 2 0 0 1 0 1 0 1 0 1 0 0 2 2 8 0 2 0 8 3 0 2 0 3 0 0 1 0 0 0 2 0 1 0 4 6 0 0 2 0 0 1 2 1 2 0 0 3 2 0 0 0 0 0 4 0 4 0 1 0 1 0 1 0 0 0 3 5 1 0 0 0 0 0 3 1 0 0 0 1 0 0 0 1 1 0 1 0 0 
0 0 0 0 1 0 3 0 0 0 0 0 1 2 0 0 3 1 0 4 0 0 0 1 14 11 0 1 0 7 0 0 1 0 0 3 0 1 0 3 0 1 0 0 0 3 3 0 0 0 0 0 0 0 0 1 0 1 6 2 0 0 0 3 0 4 0 0 2 1 0 0 0 0 0 0 1 0 7 0 0 3 1 1 0 0 0 0 0 0 1 1 0 0 0 0 0 0 1 0 
0 0 0 0 1 1 0 0 1 0 0 0 0 0 0 0 1 0 0 1 0 0 0 0 18 5 0 1 0 1 0 2 1 0 1 0 0 3 0 5 0 0 0 0 0 4 3 0 0 0 0 0 0 0 1 0 0 0 1 2 0 0 0 0 0 4 1 0 0 0 0 0 0 0 1 1 0 0 28 0 1 3 0 0 0 0 2 0 0 0 0 0 1 0 2 0 0 1 1 1 
0 0 0 0 0 0 1 0 2 2 1 0 1 1 2 0 2 0 0 7 0 0 0 0 0 4 0 3 0 5 0 0 1 0 1 0 0 1 0 4 0 0 0 0 0 1 2 1 0 0 0 0 1 0 0 0 1 0 0 5 2 0 0 0 0 3 0 2 0 1 0 1 0 0 0 0 1 4 30 0 0 1 0 0 0 0 0 0 1 0 0 0 2 1 0 0 0 0 0 2 
0 0 1 0 1 1 1 3 0 0 0 0 0 1 1 0 0 0 0 2 0 0 0 1 17 0 0 1 0 6 0 0 0 0 0 0 0 0 0 2 2 0 2 0 0 6 0 0 0 0 0 0 0 1 0 2 0 0 6 0 0 0 1 1 0 3 0 0 0 0 0 0 0 0 0 0 0 0 30 0 0 0 0 0 0 0 6 0 0 0 0 1 0 0 0 0 0 1 0 0 
0 0 0 0 1 1 0 0 1 0 0 0 0 1 1 0 0 0 1 2 0 0 1 0 31 19 0 2 0 1 2 0 0 0 0 3 0 2 0 2 0 1 0 0 0 2 1 1 0 0 1 0 0 0 0 0 0 1 0 5 0 0 1 0 0 3 0 0 0 0 0 0 0 0 0 0 0 1 5 0 0 1 0 0 0 0 0 0 1 0 1 0 0 1 1 1 0 0 1 0 
2 0 0 3 0 2 3 0 0 1 1 1 0 2 0 1 0 0 0 3 1 0 0 0 13 6 0 1 0 6 2 0 2 0 0 4 0 1 0 1 0 1 0 0 0 2 0 0 0 0 0 0 0 0 1 1 0 0 1 5 0 0 1 0 0 3 0 0 0 1 0 1 2 0 1 0 0 1 1 1 0 1 0 0 0 2 9 1 0 0 4 1 1 0 0 0 1 0 1 0 
0 0 0 0 0 0 0 4 0 0 1 0 0 0 0 0 0 0 0 1 0 0 0 0 0 18 0 0 0 0 1 1 1 1 0 0 0 2 0 3 0 0 0 0 0 0 0 0 1 0 0 0 2 1 1 0 0 0 0 0 0 0 0 0 0 1 0 0 0 0 0 1 0 0 0 0 0 0 56 0 1 0 0 0 0 0 0 0 0 0 0 0 0 2 0 0 0 1 0 0 
0 0 1 0 1 0 1 1 0 0 0 1 3 2 1 0 1 0 2 1 1 0 0 0 6 9 0 2 0 9 1 0 0 0 1 0 0 0 0 1 0 0 0 0 0 11 3 1 1 0 0 0 1 0 0 1 1 2 1 3 0 2 0 0 0 2 1 1 2 1 0 0 1 1 0 0 0 4 2 0 0 3 0 0 2 0 0 0 0 0 1 2 2 0 2 0 0 1 0 0 
0 0 0 0 1 0 0 2 0 0 0 0 0 0 0 0 0 0 0 3 0 0 0 0 18 1 0 0 1 2 2 0 1 0 0 1 1 1 0 5 0 0 0 0 0 2 0 0 0 0 1 0 0 0 0 2 0 0 1 1 0 0 1 0 1 3 0 0 0 0 0 0 2 0 0 0 0 5 36 0 1 2 0 1 0 0 0 0 0 0 0 0 0 0 0 0 0 0 2 0 
2 0 1 1 0 1 1 1 0 0 0 0 0 0 0 0 1 0 2 1 1 0 0 0 4 3 1 2 0 10 5 1 0 0 0 4 0 0 0 0 0 0 0 2 0 3 4 1 0 0 0 1 1 0 0 2 1 0 2 3 0 0 1 0 0 1 0 0 0 0 0 1 4 0 0 0 0 0 19 0 1 2 1 0 0 1 3 0 0 0 1 1 2 0 0 0 0 0 0 0 
2 0 0 1 0 1 0 5 0 0 0 1 0 1 0 0 0 0 1 0 0 0 0 0 18 3 0 0 0 0 3 0 1 0 0 3 0 0 0 8 0 0 0 0 0 2 0 0 0 0 0 0 1 1 0 0 0 0 1 2 0 0 0 0 0 0 2 0 0 0 0 0 1 0 0 0 1 0 39 0 0 0 0 1 0 0 1 0 0 0 0 0 0 0 0 0 0 0 0 0 
1 0 0 2 1 1 0 1 2 1 0 0 0 0 0 0 0 0 0 4 0 0 0 1 15 9 1 1 0 2 1 0 2 0 1 2 0 1 0 4 1 0 0 1 0 2 3 2 0 1 0 1 0 0 0 1 0 0 2 1 0 1 0 0 0 0 0 1 0 0 0 1 0 0 0 0 0 3 12 0 0 1 0 0 0 4 0 0 0 0 2 4 0 2 0 0 0 0 1 0 
0 2 0 0 0 1 3 0 0 1 0 0 0 1 0 1 0 0 0 1 0 0 0 2 14 3 0 0 0 12 4 0 1 0 2 2 0 0 0 4 2 0 0 0 0 3 1 0 0 1 0 0 1 0 1 3 0 0 6 0 0 0 0 1 0 0 0 0 2 0 0 1 2 0 0 0 0 0 8 1 1 0 0 0 0 5 7 0 0 0 0 0 0 0 0 0 0 0 0 0 
0 0 0 1 0 0 3 0 0 0 0 0 0 4 0 0 3 0 2 3 1 0 1 0 5 3 0 5 0 1 1 0 0 0 1 2 0 0 2 1 1 0 2 1 1 2 9 0 0 0 0 0 1 0 0 0 0 0 0 9 0 0 0 0 0 2 5 2 0 1 0 6 2 1 0 0 0 0 0 0 0 0 0 0 3 0 1 3 0 1 2 2 0 1 2 0 1 0 0 0 
0 1 0 0 0 0 0 1 0 0 0 0 0 0 0 0 0 0 0 0 1 0 0 0 15 0 0 0 0 3 1 0 1 0 0 0 0 3 0 7 0 0 0 1 0 0 0 0 0 0 0 0 1 0 0 0 1 0 1 0 0 0 0 0 0 2 0 0 0 0 0 0 1 0 0 0 0 0 55 0 0 0 0 0 0 0 3 0 0 0 0 0 0 0 1 1 0 0 0 0 
0 1 0 1 0 0 2 1 0 0 0 0 0 0 0 0 5 1 2 0 0 0 0 0 19 1 1 2 0 5 1 0 1 0 0 0 0 0 0 5 1 0 0 1 1 3 1 0 0 0 0 1 0 0 0 1 0 0 4 4 0 0 0 0 0 0 0 0 0 0 0 0 0 0 0 0 0 0 22 0 0 2 0 0 2 1 3 0 0 0 3 1 0 1 0 0 0 0 0 0 
0 0 0 0 0 1 0 1 0 0 0 1 1 1 0 0 1 0 0 0 0 0 0 0 21 9 0 0 1 6 3 0 1 1 0 1 1 2 0 6 0 0 0 0 1 3 0 0 2 0 1 1 0 0 0 1 0 0 1 6 0 0 0 0 0 1 0 0 0 0 0 1 0 0 0 1 1 3 11 0 0 3 0 0 0 1 2 0 0 0 0 0 0 0 0 1 0 0 0 1 
0 0 0 0 1 3 0 0 0 1 0 0 0 2 0 0 3 0 1 1 0 0 1 2 36 5 1 3 0 7 0 0 0 0 0 0 0 0 0 0 0 1 0 3 0 2 3 0 0 1 0 0 0 0 0 3 0 0 9 6 0 0 0 0 0 0 1 0 0 0 0 0 0 0 0 0 0 0 0 0 0 0 1 0 1 1 0 1 0 0 0 0 0 0 0 0 0 0 0 0 
0 1 0 0 0 1 0 1 0 0 1 0 0 0 0 0 1 0 3 0 0 0 0 0 13 15 0 1 1 1 0 1 0 1 0 6 0 0 0 1 1 0 1 0 1 2 1 1 1 0 0 0 0 0 0 0 0 0 2 2 0 0 1 0 0 0 0 0 0 0 0 0 1 0 0 0 0 1 28 0 0 4 0 0 0 0 0 1 1 0 0 0 0 2 1 0 0 0 0 0 
0 0 0 0 0 1 0 5 0 1 0 0 1 1 0 0 1 0 1 1 1 0 1 0 7 9 0 0 0 4 1 0 0 0 3 0 1 0 0 2 1 0 1 0 0 1 6 0 1 0 0 1 0 0 0 0 0 0 1 1 0 0 1 0 0 0 0 1 1 1 0 0 2 0 0 0 0 0 28 1 0 1 0 0 1 1 1 0 0 0 1 1 0 1 2 1 0 0 1 0 
0 0 0 0 1 2 1 0 0 0 0 0 1 0 0 0 0 0 2 0 0 1 0 1 14 1 1 2 0 4 0 0 1 0 0 0 1 2 0 9 0 2 0 3 1 2 2 0 0 1 0 1 0 0 0 1 0 0 4 1 0 0 0 0 0 1 3 0 0 0 0 0 3 0 0 0 0 0 26 0 0 1 0 0 0 0 1 0 0 1 0 1 0 0 0 0 1 0 0 0 
0 0 0 0 1 1 0 2 0 1 0 0 0 1 0 1 4 0 1 2 0 0 0 0 19 3 0 0 1 1 3 0 0 0 0 1 0 0 0 0 0 0 0 2 1 6 4 0 1 0 0 0 0 1 0 2 1 0 3 1 0 0 0 0 0 1 0 0 0 1 0 0 3 0 0 0 0 1 19 0 0 2 0 1 0 2 0 0 1 0 0 0 0 0 3 0 1 0 0 1 
0 1 0 0 0 0 1 0 0 0 0 0 2 1 1 0 0 0 0 0 2 0 0 0 0 3 0 3 0 12 0 0 0 0 0 0 0 1 0 7 0 0 0 0 0 3 1 0 0 1 0 0 0 0 0 3 0 1 4 8 1 0 0 0 0 6 0 2 0 1 0 0 0 1 0 0 0 6 15 0 0 0 0 0 0 4 3 0 0 0 2 0 0 0 3 0 0 0 0 1 
0 0 0 1 0 0 0 1 1 0 0 0 0 1 1 2 1 0 2 4 0 0 0 1 4 3 0 3 1 4 2 0 0 0 1 2 0 3 0 4 0 0 0 0 0 3 1 0 1 0 0 0 2 0 0 0 0 0 2 5 0 1 1 2 0 5 0 0 0 3 0 0 0 0 0 0 0 9 11 0 0 0 0 3 0 0 2 1 0 0 1 1 0 0 1 1 0 0 2 0 
0 0 0 1 0 0 1 3 0 0 0 0 0 2 0 0 2 0 0 2 2 0 0 0 15 4 0 0 0 1 0 0 1 0 0 3 0 0 0 3 0 0 0 0 0 1 0 0 0 0 0 0 0 1 0 0 0 0 1 1 0 0 2 0 0 2 1 1 0 0 1 0 0 0 0 0 1 1 39 0 0 2 0 0 0 0 0 1 0 0 1 0 1 0 0 0 1 1 1 0 
1 0 0 0 0 0 3 0 0 0 1 0 0 3 0 0 0 0 2 2 0 0 0 0 19 12 1 2 1 13 2 0 2 0 0 3 0 1 0 2 0 0 0 1 0 0 0 2 0 0 0 0 0 0 0 2 0 0 3 1 0 0 0 1 0 0 0 0 0 3 0 0 0 0 1 0 0 0 2 0 0 3 0 0 0 2 3 0 0 0 6 0 0 0 0 0 0 0 0 0 
1 0 0 0 0 3 0 0 1 3 0 2 0 2 0 0 5 0 3 7 2 0 0 0 17 8 1 3 0 3 0 0 0 0 0 1 0 0 0 0 0 0 0 0 1 4 6 0 0 0 0 0 0 0 0 1 0 0 3 3 0 0 0 0 1 0 0 2 0 2 1 1 0 0 0 0 0 1 3 0 0 0 0 0 0 1 2 1 0 0 1 1 0 1 2 0 0 0 0 0 
0 1 0 0 0 0 1 0 1 0 0 0 0 0 0 0 5 0 0 3 0 0 0 1 12 2 0 2 1 3 2 0 0 1 0 0 0 4 0 6 1 0 0 0 0 3 8 0 2 0 0 0 0 0 1 1 0 0 2 0 0 1 1 0 0 0 1 0 0 1 0 0 0 0 0 0 0 1 23 0 0 0 0 0 0 0 4 0 0 0 1 2 0 1 1 0 0 0 0 0 
1 0 0 0 2 0 0 1 0 1 0 0 0 2 0 3 0 0 0 0 2 0 0 0 1 6 0 0 0 2 1 1 2 1 0 1 0 4 0 7 1 1 0 0 0 5 0 1 1 0 0 0 0 0 0 1 0 0 3 1 0 0 0 0 1 2 1 0 0 1 1 1 0 1 0 1 0 4 26 0 0 0 0 0 1 0 2 0 0 0 0 0 4 0 1 0 0 0 0 1 
0 0 0 0 0 0 0 0 1 1 1 0 0 1 0 0 6 0 0 4 1 0 0 0 22 4 1 6 0 12 0 0 0 0 0 1 0 1 0 0 0 1 0 0 0 1 4 2 0 0 0 0 0 0 0 3 0 0 7 3 0 0 0 0 0 1 0 2 0 0 0 0 2 0 0 1 0 0 1 0 0 0 0 0 0 1 1 0 0 0 0 3 0 0 3 0 0 0 0 2 
0 0 0 1 0 0 3 0 1 0 0 0 0 1 0 0 0 0 1 2 4 0 0 0 0 5 1 0 0 2 0 0 0 1 0 0 0 2 0 8 0 0 0 0 1 5 1 0 0 1 0 1 0 0 3 0 0 0 1 0 0 0 0 0 0 3 3 0 1 3 0 0 0 0 1 0 0 5 30 0 0 1 0 0 0 0 2 0 0 0 1 0 1 1 3 0 0 0 0 0 
0 0 0 0 0 0 0 0 0 0 0 0 1 2 0 0 1 0 0 0 0 0 0 0 29 2 0 1 0 3 3 0 0 0 0 0 0 0 0 2 0 0 0 2 1 1 1 0 0 1 0 0 0 0 0 1 0 0 2 6 0 0 0 1 0 9 2 0 0 0 0 0 0 0 0 0 0 11 4 0 0 1 0 5 0 1 3 0 0 0 1 0 0 0 0 0 0 3 0 0 
0 0 0 0 0 0 0 5 0 0 0 0 0 1 0 0 2 0 1 0 3 0 0 0 2 2 0 1 0 5 0 0 1 0 0 1 0 5 0 7 1 0 0 0 0 0 6 0 0 1 0 0 0 0 0 0 0 0 0 2 0 0 0 0 1 0 1 0 0 1 1 1 0 1 0 0 0 2 42 0 0 0 0 0 0 0 0 1 0 1 1 0 0 0 0 1 0 0 0 0 
0 0 0 0 0 1 0 0 0 0 0 0 1 0 0 0 0 1 0 5 0 0 0 0 29 2 1 1 0 2 4 0 0 0 0 8 0 1 0 1 0 2 1 0 0 0 3 0 0 0 0 0 1 0 2 0 0 1 1 2 1 1 0 0 0 4 1 1 0 0 0 1 2 0 0 0 0 2 1 0 0 2 0 1 0 1 2 0 1 0 3 1 1 0 4 0 0 0 0 0 
0 0 0 0 0 0 0 8 0 0 1 0 0 1 1 1 0 0 0 1 0 0 0 0 0 10 0 1 0 1 0 0 0 0 0 0 0 2 0 2 0 0 0 1 0 1 0 0 0 0 0 0 0 1 0 0 0 0 0 0 0 0 1 0 0 3 0 0 1 0 0 0 2 0 0 0 0 0 58 0 0 1 0 0 0 1 0 0 0 0 0 0 0 0 0 1 0 0 0 0 
1 0 0 0 0 0 1 0 2 1 0 0 0 0 0 0 0 1 0 1 3 1 0 0 1 11 0 4 0 3 0 0 3 0 1 5 0 2 0 3 0 0 0 0 0 5 2 0 0 0 0 0 1 0 0 1 0 0 3 1 0 0 0 1 0 4 0 0 0 0 0 0 0 0 0 0 0 0 27 0 0 0 0 0 0 0 4 0 2 0 1 0 0 0 2 0 0 1 0 1 
1 0 0 1 4 0 0 0 1 0 0 3 3 0 0 1 1 0 0 6 1 1 0 0 2 7 0 1 0 0 3 0 0 0 0 0 0 0 0 4 2 1 0 0 1 4 3 0 0 0 0 0 0 0 1 0 0 0 0 2 0 1 0 1 0 2 0 0 1 2 1 0 5 0 1 0 0 0 13 0 0 8 0 0 0 0 4 0 3 0 2 0 0 0 1 1 0 0 0 0 
0 0 0 0 0 0 1 0 0 0 1 0 0 0 0 0 0 0 0 0 1 0 0 1 13 7 2 1 0 9 1 0 0 0 1 0 0 1 1 2 0 0 1 1 0 1 3 0 0 1 0 0 0 0 0 2 0 0 5 2 0 0 0 1 0 2 3 0 0 1 0 0 0 0 0 0 0 0 23 0 0 2 1 0 1 1 2 0 0 0 1 1 0 1 2 0 0 0 0 0 
2 0 0 1 0 0 1 3 0 0 0 0 0 1 0 0 2 0 0 0 0 0 0 0 26 1 0 0 0 0 3 0 0 0 1 2 0 0 0 7 0 0 0 0 0 2 1 0 1 0 0 0 0 0 0 0 0 0 0 0 1 0 0 1 0 2 0 0 0 1 0 1 1 0 0 0 0 0 31 0 0 2 0 0 0 0 0 0 0 1 1 0 1 0 0 1 0 0 2 0 
0 0 0 0 1 1 0 2 0 0 0 1 1 0 0 0 0 0 3 2 0 0 0 0 2 10 0 2 2 2 1 1 0 0 1 2 0 0 0 1 1 1 0 1 0 4 0 1 1 1 1 0 0 0 0 4 2 0 2 1 2 0 0 1 1 5 1 1 0 1 1 0 3 0 0 0 0 6 12 0 1 3 0 2 1 1 1 0 1 0 0 0 0 0 0 0 1 0 0 0 
0 0 0 0 0 0 0 0 0 0 0 7 2 0 0 0 1 1 0 0 2 0 0 2 4 0 0 4 1 0 0 0 0 0 0 0 0 2 0 3 0 0 0 1 0 2 0 0 0 0 0 0 0 0 1 0 0 0 0 8 0 0 0 2 0 12 1 1 0 0 3 0 2 0 0 0 0 7 22 0 0 1 0 2 0 0 2 0 0 1 0 0 0 0 0 1 1 0 0 1 
0 0 0 0 0 0 0 0 2 0 0 0 1 4 0 0 1 0 0 1 0 0 0 1 8 26 0 2 0 8 1 0 0 0 1 0 0 0 1 0 2 0 0 0 0 5 0 0 0 3 1 0 0 0 1 1 1 1 2 2 0 0 0 1 0 1 1 0 1 4 0 0 0 0 0 0 0 0 0 1 0 2 0 0 0 2 9 0 0 0 1 0 0 0 1 0 0 0 0 0 
0 0 0 1 0 1 0 1 1 0 0 1 0 0 0 2 0 0 0 0 0 0 0 0 2 4 0 2 0 1 5 0 2 0 0 4 0 1 0 7 0 0 0 2 0 0 0 1 0 2 0 1 0 0 0 3 0 1 0 8 0 0 0 0 0 4 0 0 0 0 0 2 1 0 2 0 1 1 25 0 1 0 2 0 1 5 1 0 0 0 0 0 0 0 1 0 0 0 0 0 
0 0 0 0 0 1 0 0 0 1 0 0 0 0 1 0 0 0 0 1 1 0 0 0 18 5 0 1 0 2 0 0 2 0 0 2 0 2 0 1 0 1 0 2 0 1 2 0 0 0 0 2 0 0 1 2 0 0 1 3 0 0 0 0 0 6 2 0 0 1 0 0 0 0 0 0 1 6 26 0 0 2 0 0 0 0 1 0 0 0 1 0 0 0 0 0 0 0 0 1 
0 0 0 0 0 0 1 4 1 0 0 0 1 0 0 0 0 0 0 1 0 0 0 0 16 1 0 1 0 5 1 0 0 1 0 2 1 0 0 1 0 0 0 0 0 0 3 0 0 0 0 0 0 0 0 0 0 0 1 3 0 0 1 0 0 4 0 0 0 0 0 1 0 0 0 0 0 1 46 0 0 0 1 0 0 0 0 0 0 1 0 0 0 0 0 1 0 0 0 0 
2 0 0 1 0 0 1 1 1 1 0 0 0 0 1 1 1 0 2 8 1 1 0 0 7 10 0 2 0 3 0 0 0 0 3 1 0 0 2 0 0 0 1 0 0 1 3 0 1 0 0 0 0 0 0 0 0 0 1 2 1 2 0 0 1 2 4 1 2 1 0 0 1 0 0 0 1 0 10 0 0 1 0 0 0 1 2 0 1 0 0 3 1 0 3 0 1 0 0 2 
1 0 0 0 0 2 1 2 0 2 1 0 0 0 0 0 0 0 0 3 0 0 0 0 13 5 0 1 0 7 1 0 0 0 0 4 0 2 0 2 0 0 0 0 0 0 1 0 0 0 0 0 1 0 0 0 0 0 0 1 0 0 0 0 1 0 0 1 0 0 0 0 1 0 0 1 0 1 39 0 1 0 1 0 1 0 1 0 0 0 1 0 0 1 0 0 0 0 0 0 
0 0 0 0 0 0 0 0 0 0 0 0 0 0 0 0 0 0 1 11 0 0 0 0 0 0 0 0 0 3 0 0 0 0 0 0 0 1 0 9 1 0 0 0 0 0 1 0 0 2 0 0 0 0 1 1 0 0 3 1 0 0 0 0 1 2 0 0 0 0 0 0 0 0 2 0 0 0 42 0 0 0 0 1 0 5 6 0 0 0 0 1 2 0 1 0 0 0 0 2 
0 0 0 0 0 0 3 0 0 0 0 0 1 1 0 0 1 0 1 1 0 0 0 0 15 5 0 1 0 13 3 1 1 1 0 0 0 0 1 2 0 0 0 1 0 0 2 0 0 1 0 1 0 0 0 2 1 2 3 2 0 0 0 0 0 2 1 1 0 0 0 0 0 0 0 0 0 1 13 0 1 1 0 0 1 1 4 1 0 0 1 2 0 0 2 0 1 0 0 1 
0 0 0 1 0 0 0 1 0 0 0 1 2 1 0 0 0 0 0 0 0 0 1 0 8 1 0 3 0 12 1 1 1 0 0 4 0 1 0 8 0 0 0 0 0 2 0 0 1 1 0 1 0 0 1 1 0 0 2 1 1 0 0 0 0 0 2 0 0 0 0 0 1 0 0 0 1 1 33 0 1 0 0 0 0 1 0 0 2 0 0 0 0 0 0 0 0 0 0 0 
0 0 1 1 1 1 2 0 1 0 0 0 0 1 0 0 1 0 0 0 1 0 0 1 29 19 0 1 1 1 1 0 1 0 0 3 1 0 0 2 0 0 0 0 0 1 1 0 0 0 0 0 0 0 0 0 0 0 0 2 0 0 0 0 0 4 1 0 2 0 0 0 0 0 0 0 0 2 1 0 1 2 0 1 2 0 1 0 1 1 0 0 0 6 1 0 0 0 0 0 
0 0 0 0 1 0 2 3 0 2 0 1 0 0 1 0 1 0 0 0 1 0 0 1 17 5 0 1 0 6 3 0 0 0 1 3 0 2 0 1 0 0 0 0 0 2 2 0 0 0 0 0 0 0 0 0 0 0 5 0 0 0 0 0 0 2 1 0 1 1 0 0 4 0 0 0 0 1 23 0 0 1 0 0 2 0 0 0 0 0 0 0 1 2 0 0 0 0 0 0 
0 0 0 0 0 1 0 1 1 0 0 0 0 1 0 0 1 1 1 1 0 0 0 0 7 2 0 0 0 3 1 0 0 0 1 4 0 1 0 4 0 0 0 0 1 3 1 0 1 0 0 0 0 0 0 1 0 0 3 4 0 0 0 2 0 1 1 0 1 0 0 0 0 0 0 1 1 10 31 0 0 2 0 1 0 1 0 1 0 0 0 1 0 0 0 0 0 0 1 0 
1 0 1 1 0 0 3 0 0 0 0 0 1 0 0 1 2 0 0 0 0 0 0 0 0 7 0 2 0 3 0 0 0 0 1 0 0 2 0 4 0 0 1 0 1 2 1 0 0 0 0 0 0 0 0 1 0 1 3 0 0 0 0 0 1 3 2 0 0 2 1 1 1 0 0 0 0 5 33 0 1 2 0 2 1 1 1 0 1 0 2 0 0 0 0 1 0 0 0 0 
0 0 0 1 0 1 3 2 0 0 0 0 1 0 0 0 0 0 0 3 1 0 0 0 2 10 1 0 0 10 3 0 0 0 1 1 0 0 0 2 0 0 0 0 0 2 0 0 0 0 0 1 0 0 0 0 1 1 1 1 0 0 0 1 0 1 2 0 2 2 0 1 3 1 0 0 0 0 31 0 0 3 0 0 2 0 0 0 0 0 1 0 0 1 0 0 0 0 0 0 
0 1 0 0 0 0 1 3 0 1 0 0 0 0 0 0 0 0 0 0 0 0 0 0 1 2 0 0 0 4 0 1 1 0 0 1 0 0 0 8 0 0 0 0 0 1 1 0 0 1 0 0 0 0 1 0 0 0 1 0 0 0 1 0 0 1 3 0 0 1 0 0 1 0 0 0 1 3 58 0 0 0 0 0 0 0 0 0 1 0 1 0 0 0 0 0 0 0 0 0 
0 0 0 0 0 1 0 5 1 0 0 0 0 2 0 0 0 0 0 1 0 0 0 1 5 3 0 1 0 2 1 0 0 0 0 3 0 0 0 4 2 0 0 0 0 2 2 0 2 1 0 0 0 0 0 2 0 0 3 1 0 0 1 0 0 2 2 1 0 1 0 0 2 1 0 0 0 1 37 0 0 0 1 0 0 1 3 0 0 0 0 1 0 0 1 0 0 0 0 0 
0 0 0 0 0 0 1 6 0 0 0 0 1 1 1 0 1 0 0 3 0 0 0 0 3 4 0 2 1 11 2 0 0 0 0 1 2 0 0 5 0 1 0 0 0 3 2 0 0 0 0 0 0 0 1 0 0 0 3 1 0 0 1 1 2 0 1 0 0 0 0 0 2 0 0 0 0 2 27 0 1 0 0 0 1 0 2 0 0 0 0 1 0 1 1 0 1 0 0 0 
0 0 0 0 0 0 0 3 0 0 0 0 0 1 1 0 1 1 0 12 1 0 0 1 2 8 0 2 0 1 0 1 1 0 3 0 0 2 0 8 0 1 0 0 0 4 0 1 2 0 0 0 1 1 1 1 0 0 0 1 0 0 1 0 2 3 0 0 0 1 1 0 0 0 0 0 0 4 14 1 0 0 0 1 1 0 3 0 0 0 4 1 0 1 0 0 0 0 0 0 
0 0 0 0 0 1 1 0 0 0 0 0 0 0 1 0 0 0 1 2 0 0 0 0 2 26 1 0 0 6 0 0 1 0 0 0 0 0 0 9 0 1 0 0 1 0 0 0 0 0 1 0 0 0 0 0 0 0 0 0 0 0 0 0 0 1 1 1 0 0 0 1 0 0 0 0 0 0 30 0 0 2 0 0 0 2 1 0 0 0 3 0 0 1 0 0 0 0 0 3 
0 1 0 1 0 0 0 1 1 1 0 0 0 2 0 0 1 0 0 1 1 0 1 0 5 3 0 3 0 1 2 0 2 0 0 0 0 0 0 9 0 0 0 0 0 6 6 0 0 0 0 0 0 0 0 0 0 0 1 4 0 0 0 0 0 3 0 3 0 0 0 0 1 0 0 1 1 1 24 0 0 0 0 0 0 0 1 2 1 0 2 1 2 0 1 1 1 1 0 0 
0 0 0 1 0 0 0 3 2 0 0 0 0 1 1 0 0 0 2 2 0 1 0 0 1 10 0 1 1 1 3 0 0 0 0 5 0 1 0 5 1 1 0 0 0 2 3 0 1 1 0 0 1 0 0 0 2 0 0 2 0 1 0 0 0 1 3 0 0 1 0 0 1 0 0 1 0 5 19 0 0 1 0 1 0 0 2 1 0 0 1 0 0 0 0 2 1 0 4 0 
0 1 1 0 0 0 1 0 0 0 0 0 0 1 1 2 2 0 1 2 0 0 1 0 0 13 3 2 0 6 1 0 0 0 0 1 0 1 0 5 0 0 0 1 0 2 6 0 0 1 0 0 1 0 0 0 0 0 4 2 0 0 0 0 0 3 1 0 0 1 0 0 0 0 0 0 1 1 16 0 0 1 0 0 0 0 5 0 0 0 2 0 0 3 2 0 1 0 1 0 
1 1 0 1 1 0 1 0 0 1 0 0 2 3 1 1 3 0 1 2 0 0 0 0 0 15 0 3 1 1 0 0 0 1 0 0 0 0 0 2 0 0 0 0 0 7 4 0 0 1 1 0 0 0 0 2 0 1 2 9 0 0 0 0 0 4 0 0 0 1 0 1 0 0 0 0 0 5 7 0 0 0 0 0 2 1 5 0 0 0 1 1 0 0 1 0 1 0 0 1 
0 1 0 0 0 0 1 0 0 0 0 0 2 0 0 1 2 0 0 4 0 0 0 0 0 11 1 0 0 7 1 2 0 0 0 1 0 1 0 7 1 0 0 0 1 1 6 3 0 1 0 0 0 0 0 4 0 0 4 0 0 0 0 1 0 0 1 1 1 5 0 0 0 0 1 0 0 3 10 0 0 2 0 0 0 0 4 0 0 0 2 3 1 2 0 0 0 0 0 0 
2 1 1 0 1 1 1 2 0 0 0 1 1 1 0 0 2 0 0 3 0 0 0 0 8 3 0 1 0 1 1 0 0 0 0 3 0 1 0 5 0 0 0 0 1 0 3 0 0 0 0 0 0 0 1 0 0 0 2 1 0 0 0 0 1 0 1 0 0 0 0 0 0 1 0 0 0 0 38 1 1 0 0 0 0 0 3 1 0 0 0 0 1 0 1 0 1 0 2 0 
2 0 0 2 0 0 0 0 0 0 0 1 1 1 0 0 2 0 0 11 1 0 1 0 13 13 2 0 0 2 2 0 1 0 0 2 0 0 0 0 1 0 0 2 0 1 5 0 0 1 0 0 0 0 0 4 0 2 3 1 0 0 0 0 2 1 1 0 1 2 0 0 0 0 1 0 0 0 1 1 1 2 0 0 0 6 0 0 0 0 3 0 0 1 0 0 0 0 0 0 
0 0 0 0 2 0 0 2 0 0 0 1 0 0 0 0 4 0 1 1 0 0 0 0 2 2 0 1 0 2 3 0 2 0 1 2 0 0 0 5 0 0 0 0 0 0 5 0 0 0 0 0 0 0 1 0 0 0 0 0 0 0 0 0 0 0 3 0 0 0 0 0 0 1 0 0 0 5 44 0 0 0 0 1 0 2 0 1 2 0 1 0 0 0 2 0 0 0 0 1 
0 0 0 0 1 0 0 0 0 2 0 0 0 1 0 0 3 0 3 1 0 1 0 1 6 31 1 1 0 1 3 0 0 0 0 1 0 1 0 0 0 1 0 0 0 2 3 1 1 0 0 1 0 0 0 1 0 0 1 6 0 0 1 1 1 2 0 1 2 1 0 0 0 0 0 0 0 0 4 0 0 2 0 0 0 1 4 0 0 0 0 0 0 4 0 0 1 0 0 0 
0 1 0 1 0 0 0 0 1 1 0 1 0 2 0 0 1 0 0 8 4 0 2 0 8 0 0 5 0 2 0 0 1 1 0 1 0 4 0 6 0 0 0 2 0 2 0 0 0 0 1 0 0 0 0 0 0 0 3 6 0 0 1 0 2 2 2 2 0 1 0 2 1 0 0 1 0 3 6 0 0 0 0 0 0 3 6 0 0 0 0 0 1 0 1 0 0 1 0 1 
1 0 0 1 0 0 0 0 0 0 0 1 0 0 0 0 1 0 0 0 2 0 0 0 2 0 0 3 0 2 0 0 0 0 0 0 0 0 0 7 0 0 0 0 1 1 1 0 0 0 0 2 1 0 0 0 0 0 2 5 0 0 1 0 0 1 1 0 0 0 0 0 0 0 0 0 0 2 55 0 0 0 1 0 0 0 4 1 0 0 1 0 0 0 0 0 0 0 0 0 
0 1 0 0 0 0 0 2 0 0 0 1 3 2 1 0 0 0 1 4 1 0 0 1 4 3 0 2 0 5 3 0 1 0 0 4 1 2 0 3 0 0 1 0 0 4 3 0 0 0 0 0 0 0 0 2 0 0 1 1 0 0 0 1 0 2 4 0 0 0 0 0 1 1 0 0 0 2 25 0 0 1 0 0 0 0 2 1 1 0 0 1 0 0 1 0 0 0 0 0 
0 0 0 1 0 0 0 0 0 0 0 0 0 0 0 1 0 0 0 7 0 0 0 1 5 7 1 2 0 3 0 0 2 0 1 2 0 3 0 2 0 0 0 10 0 1 0 0 1 3 1 0 0 0 1 6 1 1 11 2 1 0 1 0 2 1 1 1 0 0 0 0 0 0 0 0 0 2 5 0 0 2 0 0 0 7 0 0 0 0 0 1 0 0 0 0 0 0 0 0 
0 0 0 1 0 0 0 3 0 0 0 0 1 1 0 0 0 0 0 6 0 0 0 0 0 7 0 0 0 3 0 0 0 0 0 1 0 0 0 6 0 0 0 0 1 0 0 0 0 0 0 0 0 0 0 0 0 0 0 2 0 0 0 0 0 4 1 0 0 4 0 0 0 1 0 0 0 3 44 0 0 4 0 0 0 0 0 0 0 0 3 1 0 1 1 0 0 0 1 0 
0 0 0 0 0 2 0 0 1 0 0 0 0 4 0 0 1 0 1 0 0 0 0 0 35 5 0 1 1 4 2 0 0 0 0 1 0 0 0 2 0 0 0 1 0 3 5 0 2 0 0 0 0 0 0 0 0 0 1 1 0 0 0 0 0 1 1 0 0 1 0 1 2 0 0 0 0 1 19 0 0 0 0 0 0 0 0 0 0 0 0 0 1 0 0 0 0 0 0 0 
1 0 0 0 0 0 0 0 0 0 0 0 0 3 0 0 1 0 2 2 0 1 0 0 0 14 0 4 0 0 0 0 2 0 0 1 0 1 0 10 0 0 0 0 0 2 0 0 0 0 0 0 0 0 2 0 0 0 3 9 1 0 0 1 0 7 0 0 0 2 0 1 0 1 0 0 0 6 13 0 0 0 1 2 0 0 3 0 0 0 0 0 3 1 0 0 0 0 0 0 
0 0 0 0 0 0 0 0 0 0 0 2 0 1 0 1 2 0 0 1 4 0 1 0 16 6 0 2 0 9 0 0 0 0 3 0 0 0 0 3 0 0 0 6 1 3 1 0 1 1 1 0 1 0 0 5 0 0 2 0 0 1 0 0 0 3 2 1 0 1 0 0 0 0 0 0 0 2 3 0 0 0 0 1 2 4 1 0 1 1 1 1 1 0 0 0 0 0 0 1 
0 0 0 1 0 0 0 1 0 0 1 1 3 1 0 0 0 1 0 6 0 0 0 0 3 9 0 0 0 0 0 0 1 0 1 0 0 2 1 5 1 0 0 0 0 5 2 2 1 1 0 0 0 0 4 0 0 0 0 0 0 0 0 0 0 2 1 1 1 0 0 1 0 0 0 0 0 4 27 1 0 1 0 0 0 1 0 0 0 0 2 0 2 1 2 0 0 0 0 0 
0 0 0 0 0 1 1 0 0 0 0 0 2 1 0 2 2 0 0 0 0 0 0 1 33 1 0 1 0 12 1 0 0 0 2 1 0 0 0 4 5 0 0 0 0 2 0 0 1 0 1 1 0 0 1 2 0 0 3 1 0 0 0 0 0 6 2 0 0 0 0 1 2 0 0 0 0 1 0 0 0 0 0 0 0 0 3 0 0 0 0 0 1 0 0 0 1 0 0 1 
0 0 0 0 0 1 0 2 0 0 0 0 1 0 0 0 0 0 0 6 0 0 1 0 32 1 0 0 0 1 5 0 1 0 1 1 0 0 0 0 0 0 0 0 1 1 0 2 3 1 1 0 1 0 1 0 1 0 1 0 0 0 0 0 0 2 1 0 0 0 0 1 4 0 1 0 0 0 12 0 0 3 0 0 0 3 2 0 0 0 0 0 2 1 1 0 0 0 1 0 
3 0 0 0 0 0 1 6 2 1 0 1 1 3 0 0 0 0 1 2 0 1 0 0 0 4 0 8 0 9 0 0 0 0 2 1 0 2 0 2 0 0 0 0 0 3 0 0 0 0 0 0 1 0 0 0 0 0 2 1 0 0 0 0 0 0 0 0 0 0 1 0 0 0 0 0 0 1 33 0 0 0 0 0 0 0 4 0 0 0 2 1 0 0 1 0 0 0 0 0 
0 0 0 0 0 0 1 1 0 0 0 0 0 4 1 0 3 0 1 0 0 0 0 0 27 2 0 2 0 0 4 0 3 1 0 3 0 0 0 1 0 0 0 0 0 3 2 0 0 0 0 0 1 0 0 0 0 0 0 4 0 0 0 1 0 4 0 0 0 1 0 1 3 0 0 0 0 6 3 0 0 3 1 3 0 0 2 0 0 0 0 0 1 0 4 1 2 0 0 0 
1 1 0 1 0 0 1 0 0 0 0 1 1 0 0 1 5 0 0 8 0 0 1 0 24 9 0 1 0 3 3 0 1 0 0 0 0 0 0 0 1 0 0 0 0 2 3 0 0 0 0 0 0 0 2 1 1 1 1 3 0 0 0 1 2 3 2 0 0 0 0 0 1 1 1 0 0 0 0 0 1 4 0 0 0 2 2 1 0 0 0 0 0 0 2 0 0 0 0 0 
2 0 0 1 0 0 0 0 0 0 0 0 0 3 0 0 5 1 0 2 0 1 0 0 23 3 1 3 0 2 1 0 1 0 0 3 1 0 0 3 0 0 0 2 0 3 8 0 1 0 0 0 0 0 0 0 0 0 1 5 0 0 0 0 1 0 0 0 0 1 0 1 2 0 0 1 0 1 3 0 0 0 2 0 1 1 3 0 0 0 6 0 0 0 0 0 0 1 0 0 
0 0 0 0 0 0 2 0 0 0 0 0 0 0 0 0 0 0 1 3 2 0 0 0 2 30 6 0 0 7 2 0 0 0 0 2 0 1 2 1 0 1 0 3 0 0 0 0 1 2 0 0 0 0 0 1 0 1 2 2 0 0 0 0 0 3 2 0 0 3 1 0 2 0 0 0 0 0 1 0 0 1 0 1 0 4 0 0 0 0 1 0 0 5 0 1 0 0 0 1 
0 0 0 1 0 1 1 0 0 1 0 0 1 0 0 1 0 0 0 1 0 0 0 0 30 6 0 4 0 7 1 0 0 0 0 0 0 0 0 0 0 1 1 2 0 0 0 0 2 0 0 0 0 0 0 3 0 0 3 6 0 0 0 0 0 3 0 0 0 0 0 0 0 0 0 0 0 3 14 0 0 1 0 0 0 3 2 0 0 0 1 0 0 0 0 0 0 0 0 0 
1 0 1 0 0 0 0 3 0 0 0 0 0 0 0 0 4 0 0 0 0 0 0 0 13 16 0 1 0 0 1 0 0 0 0 2 0 0 0 0 0 0 0 0 0 1 3 1 1 0 0 0 0 0 0 0 1 0 0 1 0 0 0 0 0 2 0 3 0 1 0 0 1 0 0 0 0 3 34 0 0 0 0 0 1 0 1 0 0 1 1 0 0 1 1 0 0 0 0 0 
0 0 0 0 0 0 0 0 2 0 1 0 0 3 0 2 0 0 3 1 3 0 0 0 9 2 0 6 0 5 1 0 4 0 0 2 0 0 0 6 0 0 0 3 0 4 1 0 0 0 0 0 0 0 0 2 0 0 2 2 0 0 0 0 0 2 1 1 0 0 2 1 2 0 0 0 0 0 10 0 1 1 0 0 0 5 5 0 0 0 0 0 0 0 1 0 0 0 1 3 
1 0 0 1 0 1 1 0 1 0 0 3 0 2 0 0 2 0 0 4 0 0 0 0 10 8 0 1 0 4 1 0 0 0 0 4 0 0 0 3 0 0 0 0 0 5 9 0 0 0 1 0 0 0 0 0 0 0 0 1 0 0 0 0 0 1 4 0 0 1 0 0 3 0 0 0 0 0 17 0 0 2 0 0 0 1 1 0 0 0 2 0 0 0 4 0 0 0 0 1 
0 0 0 2 0 0 0 0 0 0 0 1 0 1 0 0 0 0 0 1 1 0 1 0 4 9 0 2 0 11 0 0 0 0 0 0 0 0 0 3 2 0 0 0 1 4 3 0 1 2 0 0 0 0 3 3 2 1 3 4 0 0 0 0 0 4 2 1 0 2 0 0 1 0 0 1 0 4 2 0 0 2 0 1 2 2 3 0 0 0 3 0 0 0 2 0 0 1 2 0 
0 0 0 0 1 1 0 1 0 0 2 0 0 3 1 0 1 0 0 2 0 0 0 0 7 5 0 1 0 2 0 0 1 0 0 1 0 2 0 2 0 1 0 1 0 4 1 0 2 0 0 0 0 0 0 0 2 0 1 2 0 0 0 0 0 4 0 0 0 1 0 1 0 0 0 0 1 10 28 0 1 0 0 1 3 1 0 0 0 0 1 0 0 0 1 0 0 0 0 0 
1 0 0 0 0 0 1 1 0 0 0 0 0 0 0 0 2 0 1 0 0 0 0 2 5 3 0 3 0 1 0 0 1 0 0 0 0 2 0 6 1 0 0 0 0 2 3 1 0 0 0 0 0 0 0 0 0 0 0 2 0 0 0 0 0 1 0 1 0 0 0 0 0 0 1 0 0 0 52 0 0 0 0 0 0 0 2 0 0 0 1 0 0 0 1 0 0 0 0 3 
0 0 0 0 1 0 0 0 0 1 0 6 2 0 0 0 0 1 0 6 12 0 0 0 1 7 0 1 1 7 0 0 0 1 3 0 0 1 0 1 0 0 0 0 1 0 0 1 0 0 0 0 0 0 0 3 0 0 1 4 1 0 0 0 0 2 2 0 0 1 4 0 0 0 0 0 1 4 5 0 1 0 0 0 0 1 6 0 0 0 2 2 0 2 0 0 0 1 0 3 
0 0 0 0 0 0 1 0 0 0 0 0 0 0 1 0 0 1 3 1 0 0 1 0 10 19 0 3 0 11 2 1 0 0 0 1 0 0 0 7 1 0 0 0 0 1 0 1 0 0 0 0 0 0 0 2 0 0 6 2 0 0 0 0 1 0 0 0 0 1 0 0 0 1 0 0 0 3 10 0 0 0 0 0 0 0 2 0 1 0 3 1 0 0 0 0 1 0 0 1 
0 0 0 0 0 0 0 2 0 0 0 0 1 1 0 0 3 0 2 2 1 0 0 0 3 0 0 5 0 7 3 1 0 0 0 1 0 2 0 0 0 0 0 0 1 1 10 1 0 0 0 1 0 0 0 0 1 0 3 14 0 0 0 0 2 5 1 0 0 0 1 0 1 0 0 0 1 4 13 0 0 1 1 0 0 1 2 0 0 0 0 0 0 0 1 0 0 0 0 0 
0 0 0 2 0 1 4 0 0 0 0 0 1 0 0 0 1 0 0 1 3 0 1 2 10 4 0 2 0 9 0 0 1 0 1 2 0 0 1 0 0 1 0 1 0 2 7 2 1 0 1 0 0 0 1 0 0 0 3 3 0 0 0 0 0 3 0 0 1 0 0 0 3 0 0 0 0 0 4 0 0 3 0 0 3 1 0 0 1 0 3 0 1 0 4 0 1 0 1 3 
0 0 0 0 0 0 1 2 0 0 0 0 0 1 0 0 4 0 0 0 0 0 0 1 19 13 1 1 0 8 0 0 0 1 0 2 0 0 0 1 0 0 0 0 0 3 4 0 1 0 0 0 0 0 1 1 0 1 4 1 0 0 1 0 0 5 2 0 0 0 0 0 1 0 0 0 0 3 7 0 1 1 0 1 0 0 0 0 1 0 0 0 0 6 0 0 0 0 0 0 
0 0 0 0 0 0 1 0 1 0 0 0 0 4 0 1 3 0 2 1 0 0 0 0 14 11 0 3 0 10 1 0 0 0 2 2 0 0 0 1 2 0 0 1 0 4 5 1 0 0 0 0 0 0 0 3 1 0 6 3 1 1 0 0 0 0 0 0 0 0 0 0 0 0 0 0 0 1 0 0 0 0 1 1 0 1 5 1 1 0 0 1 0 0 2 0 1 0 0 0 
0 1 1 1 0 0 0 0 0 0 0 1 0 5 0 0 2 0 0 3 0 0 0 0 32 8 0 3 1 7 1 0 1 0 1 7 0 0 1 0 0 0 0 0 0 1 1 0 0 1 0 0 0 0 0 0 0 0 2 2 0 0 0 0 0 0 0 3 1 0 0 0 0 0 0 1 0 0 1 0 0 1 1 0 0 0 5 0 0 1 1 0 0 0 0 1 1 0 0 0 
1 0 0 1 0 0 1 3 1 0 0 0 0 1 0 1 0 0 0 1 0 0 0 0 19 2 0 1 0 0 2 0 0 0 1 3 0 0 0 2 0 0 1 0 1 3 0 0 0 0 0 0 0 0 0 0 1 0 0 2 0 0 0 0 0 3 2 0 0 1 0 0 0 0 0 0 0 1 39 0 0 0 0 2 0 0 1 0 0 0 2 0 1 0 0 0 0 0 0 0 
0 0 0 0 0 0 0 3 0 0 0 0 1 0 0 0 6 0 1 0 0 0 0 1 28 1 0 3 0 3 2 0 0 0 0 1 0 0 0 0 0 0 0 1 0 0 9 0 0 1 0 1 0 0 0 0 0 0 1 3 0 1 0 0 0 7 2 3 1 1 0 0 0 0 0 0 0 3 7 0 0 1 0 0 0 2 1 0 1 0 1 1 0 0 2 0 0 0 0 0 
0 0 0 0 0 1 1 0 1 0 0 1 0 3 0 0 4 0 1 1 0 0 1 0 17 6 0 6 0 3 3 0 0 0 2 4 0 0 0 1 0 1 0 0 0 6 4 1 0 1 0 1 1 0 0 0 0 0 0 7 0 0 0 0 0 3 0 0 0 2 2 0 4 0 0 1 0 0 0 1 0 2 1 0 0 1 2 0 0 0 1 0 1 0 0 1 0 0 0 0 
0 0 0 1 0 0 2 0 0 0 0 1 0 3 0 0 0 0 1 0 3 0 0 0 0 7 0 2 1 7 0 1 2 0 0 0 0 4 0 9 0 0 0 0 0 6 0 0 1 0 0 0 0 0 1 2 0 0 3 2 1 2 0 0 0 3 2 0 0 0 1 0 0 1 0 0 0 4 21 0 0 1 1 1 1 1 0 0 0 0 0 0 0 1 0 0 0 0 0 0 
0 0 0 0 0 0 1 4 1 1 0 0 0 0 0 0 0 0 0 2 0 0 0 0 2 1 0 6 1 4 0 0 2 0 0 0 0 1 0 6 0 0 0 0 0 1 2 0 0 0 1 0 0 1 0 1 0 0 1 6 1 0 0 0 0 2 2 1 0 0 0 0 0 0 0 0 0 0 42 0 2 0 0 0 0 0 3 0 0 0 0 0 0 0 1 1 0 0 0 0 
1 0 0 3 1 2 2 0 0 0 0 0 0 2 1 0 1 0 0 0 0 0 0 0 8 11 0 0 1 5 1 1 0 0 0 6 0 0 1 0 0 1 0 0 0 4 1 0 0 0 0 0 0 0 0 0 0 1 1 3 0 1 0 0 0 3 4 1 1 0 0 0 3 0 0 2 0 2 3 0 0 7 0 1 1 1 1 0 0 0 4 1 2 1 2 0 0 0 1 0 
1 0 0 0 0 0 4 4 1 0 0 0 0 1 0 0 0 0 1 1 1 0 0 0 0 4 0 6 0 8 0 1 0 0 0 0 0 2 1 3 1 0 1 0 0 4 0 0 0 0 0 0 1 1 2 0 0 0 3 3 0 0 0 1 0 4 0 1 0 1 1 1 0 0 0 1 0 0 26 0 0 0 1 1 0 1 2 0 1 0 0 1 0 0 0 0 0 0 2 0 
1 0 0 2 0 0 0 4 0 0 0 0 1 0 0 0 0 0 0 1 1 0 0 0 5 0 0 1 0 0 2 0 0 0 1 0 0 4 0 1 1 0 1 0 0 3 1 0 0 0 0 0 0 0 0 0 0 0 0 1 0 0 0 0 0 2 2 0 0 1 1 0 1 0 0 1 0 5 44 0 0 1 0 1 0 0 1 0 1 0 3 1 2 0 1 0 0 0 0 1 
0 0 0 0 0 0 2 0 0 0 0 0 0 0 2 2 3 0 1 2 0 0 0 0 7 27 0 1 0 3 3 0 0 1 0 2 1 0 0 0 0 0 1 2 1 1 8 0 1 0 0 0 0 0 0 0 1 0 3 0 0 1 0 0 0 1 1 0 0 1 0 0 0 0 0 1 0 1 0 0 0 2 0 0 1 3 2 1 1 0 0 0 0 2 5 1 1 0 0 0 
0 0 1 0 0 0 0 4 0 0 0 2 0 0 0 0 0 0 0 0 1 0 0 0 9 1 1 2 0 3 4 0 0 0 0 1 0 0 0 3 1 0 0 0 0 1 1 1 0 1 0 0 1 0 0 6 0 0 1 4 0 1 0 0 0 3 1 0 0 1 0 1 0 0 0 0 0 0 38 0 0 0 0 0 1 4 1 0 0 0 0 0 0 0 0 0 0 0 0 0 
0 0 0 1 0 1 1 0 0 1 0 1 0 2 0 0 2 0 0 1 1 1 0 1 21 5 0 1 1 17 2 0 1 0 0 2 0 1 1 0 1 0 1 0 0 6 2 1 0 0 0 0 0 0 0 1 0 0 4 1 0 0 0 0 1 7 0 0 0 0 0 0 1 0 1 1 0 0 0 0 0 1 0 0 0 0 3 0 0 0 0 1 0 0 2 0 0 0 0 0 
0 0 0 0 0 2 0 0 0 1 0 0 0 3 0 1 2 0 0 2 0 0 0 2 24 15 0 3 0 0 1 1 0 0 1 2 1 1 1 0 1 0 0 1 0 4 1 0 0 1 0 0 0 0 0 1 0 0 2 1 0 1 0 0 0 3 1 1 0 0 1 0 0 0 0 0 0 0 9 0 0 0 0 0 0 0 3 0 0 0 1 0 0 4 1 0 0 0 0 0 
2 0 0 0 0 1 0 1 0 0 0 0 1 0 0 2 0 1 1 5 0 0 0 0 11 2 1 1 0 6 0 0 0 1 4 0 0 1 0 3 0 0 0 0 0 2 3 0 0 0 0 1 0 0 0 0 0 0 5 2 0 0 0 0 1 4 1 0 0 0 0 2 1 1 0 0 0 5 23 1 0 0 0 3 0 0 0 0 0 0 0 1 0 0 0 0 0 0 0 0 
0 0 0 0 0 0 1 3 1 0 0 0 0 1 0 0 0 0 1 1 1 0 0 0 2 2 0 2 0 3 1 1 0 1 2 0 0 0 0 3 0 0 0 0 0 4 2 0 0 0 0 0 0 0 2 1 0 0 0 0 1 0 0 0 0 4 0 0 0 0 0 1 0 1 0 1 0 3 49 0 0 0 1 0 1 0 1 0 0 0 1 0 0 0 1 0 0 0 0 0 
1 0 0 0 0 1 1 3 0 0 0 0 1 0 0 0 0 0 0 1 0 0 0 1 10 0 0 1 0 9 1 0 0 0 4 0 0 2 0 2 0 0 0 1 0 1 0 0 0 0 0 0 0 1 1 0 0 0 5 1 1 0 1 0 0 1 2 0 0 0 0 0 2 0 0 0 0 2 38 0 0 0 1 1 0 0 1 0 0 0 0 2 0 0 0 0 0 0 0 0 
1 0 0 1 0 0 2 0 0 0 0 0 0 0 0 0 0 0 0 0 0 0 0 0 3 2 0 2 0 12 2 0 1 0 0 2 0 0 1 1 2 0 0 1 1 2 3 1 0 0 0 1 0 0 0 3 0 0 9 3 0 0 0 2 0 12 0 0 1 1 0 2 0 0 0 0 0 11 1 0 0 0 0 3 0 3 3 1 0 0 1 0 2 0 1 0 0 0 0 0 
0 1 0 1 0 0 3 6 0 0 0 0 0 0 0 0 0 0 0 0 0 0 0 0 0 0 0 3 0 7 0 1 0 0 0 0 0 0 0 2 0 0 0 0 0 3 0 0 1 0 0 0 0 1 0 0 0 0 1 3 0 0 1 0 0 4 1 0 0 2 0 0 1 0 1 0 0 1 48 0 0 0 1 1 2 0 2 0 0 0 0 2 0 0 0 0 0 0 0 0 
0 0 0 0 1 0 0 0 0 0 1 0 1 1 1 0 2 0 0 0 1 0 0 0 4 9 0 6 0 11 2 0 0 1 0 1 0 0 0 0 2 1 0 0 1 8 9 0 0 0 0 0 0 0 0 1 0 0 4 3 0 0 1 0 0 0 2 0 0 0 0 1 3 0 0 0 2 0 3 0 0 5 1 0 0 0 2 0 0 0 0 1 0 1 2 1 0 3 0 1 
1 0 0 1 0 1 2 1 0 0 0 0 0 0 0 0 0 0 0 0 0 0 0 1 15 3 0 0 0 10 0 0 1 0 3 1 1 0 0 2 0 0 1 4 0 3 1 0 0 0 0 0 0 0 0 2 1 0 9 0 1 0 0 0 0 1 0 2 0 1 1 0 1 0 0 0 0 0 21 1 0 0 0 1 1 3 0 0 0 0 1 0 0 0 0 0 1 0 0 0 
2 0 0 1 2 0 0 1 0 0 0 0 0 0 0 0 2 0 1 2 0 1 1 0 9 4 0 1 0 2 1 1 0 0 0 3 0 4 0 6 0 0 0 0 0 5 2 0 2 1 0 0 0 1 0 3 1 0 2 2 0 0 0 0 0 2 0 1 1 1 0 0 2 0 1 0 0 0 17 0 0 1 0 1 0 2 5 0 0 0 0 0 0 0 0 0 0 2 0 1 
0 0 0 0 0 1 0 0 0 0 0 0 0 2 0 1 0 0 0 0 0 0 0 0 13 6 0 2 0 2 1 0 4 0 0 0 0 1 0 7 0 0 0 0 0 2 1 0 0 0 1 0 0 0 1 0 0 0 0 2 0 0 0 0 0 4 0 0 0 0 0 0 0 0 0 0 0 3 41 0 0 0 0 2 0 0 1 0 0 0 0 0 0 0 1 0 1 0 0 0 
0 0 0 0 0 0 1 0 0 0 1 0 1 0 0 0 1 0 1 1 0 0 0 1 0 12 0 5 1 12 0 0 0 1 1 0 0 3 0 1 4 0 0 0 0 6 7 0 0 0 0 0 0 0 0 2 0 0 4 2 0 0 0 0 0 2 0 0 1 0 0 0 1 0 0 0 0 4 4 0 0 4 0 1 0 0 5 0 1 0 1 3 1 1 2 0 0 0 0 1 
1 0 0 2 0 0 0 0 1 0 0 0 0 1 0 1 2 0 3 0 0 0 0 1 4 30 1 1 0 3 1 0 2 1 0 1 0 0 1 0 1 0 0 0 0 0 5 0 0 0 0 0 0 0 0 0 1 2 1 4 0 1 0 0 0 0 2 1 0 2 0 0 0 0 0 1 1 1 2 0 0 1 1 1 0 0 1 0 0 1 2 2 0 3 4 0 0 1 0 1 
0 0 0 0 0 0 0 3 0 2 0 2 0 0 0 0 2 0 0 0 3 0 0 0 1 2 1 0 0 0 1 0 0 1 0 1 0 2 0 12 0 0 0 0 0 6 1 0 0 0 0 0 0 0 1 1 0 1 0 0 0 0 0 0 0 0 1 2 1 1 0 1 0 0 0 0 0 0 40 0 0 0 0 1 0 0 4 1 1 1 1 1 0 0 0 0 0 0 0 1 
0 0 0 0 0 0 0 4 0 1 0 0 0 0 0 0 0 0 0 2 1 0 0 0 0 4 0 0 0 4 3 0 0 0 0 0 0 5 0 5 0 0 0 0 0 0 0 0 0 0 0 0 0 0 1 0 0 0 1 0 0 0 0 0 0 0 1 0 0 0 0 0 0 0 0 0 0 0 64 0 1 0 0 0 0 0 0 0 0 0 1 1 0 0 0 0 0 0 1 0 
0 0 0 1 0 1 1 0 0 0 0 0 1 1 0 0 0 1 1 0 4 0 0 0 10 3 0 4 0 5 0 0 2 0 3 0 0 0 0 3 2 1 0 0 0 5 0 0 1 2 0 0 0 0 0 0 0 0 1 7 0 0 0 1 0 11 0 0 0 1 0 0 2 0 0 0 0 9 7 0 0 2 0 2 0 0 2 0 1 0 0 0 2 0 0 0 0 0 0 0 
0 0 0 0 0 0 0 4 0 0 0 0 0 1 0 0 0 0 0 0 0 0 0 0 3 2 0 1 0 3 1 0 0 0 0 0 0 0 0 4 0 0 0 0 2 1 1 0 0 1 0 0 0 0 0 1 0 0 2 5 0 0 0 0 0 3 0 0 1 2 0 0 0 0 0 0 0 2 52 0 0 0 1 1 0 3 0 0 0 0 0 1 0 0 2 0 0 0 0 0 
0 0 0 1 1 1 1 0 2 1 0 1 2 3 0 0 4 0 0 4 1 1 0 0 10 4 1 1 1 8 0 0 0 0 0 1 0 0 0 2 0 0 0 1 0 3 9 0 0 1 0 0 0 0 0 3 1 0 5 2 1 0 0 0 0 1 1 1 0 1 0 0 0 0 0 0 0 0 1 0 0 1 0 0 0 3 1 2 1 0 3 2 0 0 2 0 0 0 1 2 
0 0 0 0 1 2 2 1 0 1 0 1 0 0 0 0 0 0 1 0 0 0 0 1 24 10 1 0 0 4 1 1 0 0 0 1 0 0 0 8 1 0 0 2 1 0 0 0 0 0 1 0 0 1 0 1 0 0 3 1 0 0 0 0 0 2 2 1 0 0 1 0 0 0 0 0 0 4 15 0 0 0 0 0 0 0 1 0 0 0 1 0 0 1 0 0 0 1 0 0 
1 0 0 1 0 0 1 7 0 0 1 0 1 1 0 0 1 0 0 2 0 0 0 0 6 1 0 0 0 4 2 0 0 0 0 3 0 1 0 4 0 0 0 0 0 3 3 0 0 1 0 0 0 0 0 0 0 0 1 0 0 0 0 0 1 1 2 0 0 1 0 0 1 0 0 0 0 1 40 0 0 0 0 0 0 0 3 1 0 0 3 0 0 0 1 0 0 0 0 0 
0 0 0 0 1 0 3 1 0 1 0 2 1 5 3 0 4 1 2 0 0 0 0 0 0 23 1 3 0 1 0 0 1 0 0 0 0 0 0 1 1 0 1 0 0 5 6 0 0 0 1 0 0 0 0 0 0 0 3 3 0 0 0 0 1 1 1 0 0 0 0 0 0 0 1 0 0 2 11 0 0 0 0 1 1 0 3 0 0 0 0 0 0 0 2 0 0 0 0 2 
0 0 0 0 0 2 0 1 0 0 0 0 0 3 0 0 1 0 0 2 0 0 0 0 31 4 0 0 0 3 4 0 0 0 0 4 0 0 0 4 0 1 0 0 0 0 0 0 1 0 1 0 0 0 1 0 0 0 0 2 0 0 0 0 0 10 1 0 0 0 0 0 2 1 0 0 0 4 14 0 1 0 0 0 0 1 0 0 0 0 0 0 1 0 0 0 0 0 0 0 
0 0 0 0 1 0 2 2 0 1 0 0 0 0 0 1 0 0 0 3 1 0 0 0 5 18 0 2 0 8 0 0 0 0 1 0 1 2 0 3 1 0 0 0 0 0 1 0 1 0 0 0 0 0 0 0 0 0 2 0 0 1 0 0 0 1 1 1 0 2 0 0 1 0 0 0 0 0 25 0 0 0 0 0 0 2 2 0 0 0 2 0 1 3 1 0 0 0 0 1 
0 1 0 0 0 0 0 4 2 1 0 2 0 0 0 1 2 0 0 2 4 1 0 5 2 1 1 2 0 8 0 1 1 0 0 1 0 2 0 2 0 0 0 2 1 1 1 0 0 1 0 1 0 1 1 2 0 0 3 4 0 0 0 0 1 1 1 0 0 0 0 0 0 0 0 0 0 1 18 1 0 1 2 0 0 2 0 0 0 0 0 2 1 0 2 0 0 2 0 1 
0 0 0 0 0 2 0 0 0 0 0 1 1 1 0 0 0 0 1 0 1 0 0 0 35 1 0 1 0 0 0 0 1 0 0 0 0 0 0 5 0 0 0 0 1 5 0 0 2 0 0 0 0 1 0 0 0 0 3 4 1 0 0 0 0 0 0 0 0 0 0 0 0 0 0 0 1 0 26 0 0 3 0 0 0 1 0 0 0 0 0 2 0 0 0 0 0 0 0 0 
0 0 0 0 1 0 0 1 0 1 0 0 0 0 0 0 0 0 0 1 0 0 0 0 0 1 0 2 0 2 0 0 0 1 0 0 1 4 0 6 0 0 0 0 0 2 0 0 1 0 0 0 0 0 0 1 1 0 1 2 0 0 0 0 0 4 0 0 1 0 0 0 0 0 0 0 0 5 51 0 0 0 0 1 0 0 3 0 0 0 0 1 0 0 1 0 3 0 0 1 
2 1 0 0 0 0 1 1 0 0 0 1 1 0 0 0 1 0 1 0 0 0 0 0 0 12 0 1 1 0 5 0 0 1 0 1 0 0 0 3 0 0 0 1 0 0 0 0 1 1 0 0 0 0 0 2 0 0 0 1 0 1 1 1 0 4 0 1 0 0 0 1 0 0 0 1 0 8 31 1 0 0 0 0 0 7 1 1 0 0 0 0 0 1 0 1 0 0 0 0 
0 0 0 1 0 2 2 0 0 0 0 0 1 0 0 1 0 0 0 3 1 0 0 0 39 1 0 1 1 5 3 0 1 0 0 0 0 0 1 3 0 1 0 0 0 1 1 0 1 0 0 0 0 0 0 0 0 0 3 0 0 0 0 0 0 2 2 0 0 0 0 1 5 0 0 0 0 2 8 0 0 0 0 0 3 0 1 1 0 0 1 0 1 0 0 0 0 0 0 0 
0 0 0 1 0 0 0 3 0 0 0 0 0 2 2 0 1 0 1 1 0 0 0 0 0 11 1 0 0 0 0 0 0 0 0 0 0 3 1 9 0 2 0 0 0 3 2 0 1 0 0 0 0 1 0 0 0 1 0 0 0 0 0 0 0 3 1 0 0 0 0 0 1 0 0 0 0 2 39 0 0 1 0 1 0 1 2 0 0 0 0 0 1 0 0 1 0 1 0 0 
0 0 0 0 1 1 0 4 1 0 2 0 0 2 0 0 0 0 0 0 0 0 0 0 0 1 0 4 0 3 2 0 1 0 1 1 0 1 0 5 0 0 0 4 0 2 0 0 0 0 0 0 0 0 0 1 0 0 2 4 0 0 1 1 0 5 1 0 0 0 0 1 1 1 0 0 0 6 31 0 0 2 0 2 0 3 2 0 0 0 0 0 0 0 0 0 0 0 0 0 
0 0 0 0 0 0 1 1 0 0 0 0 1 1 1 0 1 0 0 1 3 0 0 0 1 14 1 4 1 3 2 1 1 1 0 1 0 2 0 2 0 0 0 2 0 3 3 0 0 0 0 0 0 0 0 0 0 0 0 4 0 0 0 0 0 0 2 1 0 0 0 0 0 0 1 2 0 2 29 0 0 0 0 0 0 0 1 1 0 0 0 2 0 1 0 0 0 0 0 2 
0 0 1 1 0 0 1 0 2 1 0 0 1 1 1 0 0 0 0 0 0 0 0 1 2 15 0 0 0 2 1 0 1 1 0 7 1 3 1 5 0 0 0 0 1 3 2 0 0 0 2 0 0 0 1 1 0 0 2 2 0 0 0 0 0 0 0 3 0 0 0 0 0 0 0 0 1 0 12 0 0 3 0 0 2 2 3 0 0 0 0 1 2 0 3 2 2 0 1 0 
0 0 1 0 0 0 1 0 0 0 0 0 3 6 0 0 3 0 1 0 0 1 0 1 19 10 0 2 1 8 3 0 0 2 0 2 0 0 0 2 0 0 0 1 0 5 7 0 0 0 0 0 1 0 0 0 0 0 4 0 1 0 1 0 0 1 0 0 0 0 0 0 3 0 0 1 0 0 2 0 0 2 0 0 0 0 1 0 0 0 0 1 0 0 1 1 1 0 0 0 
2 1 0 1 0 0 1 3 1 0 0 0 2 2 0 0 1 0 1 3 0 0 0 0 0 10 0 3 1 3 0 0 1 0 2 0 1 0 0 3 0 0 0 1 0 1 4 1 0 1 0 0 0 0 0 1 0 0 1 6 0 0 0 0 1 5 2 0 0 1 0 0 0 0 0 0 0 7 17 0 0 1 1 1 0 0 3 0 0 1 0 0 0 1 0 0 0 1 0 0 
0 0 2 1 0 0 1 0 0 0 0 0 0 4 1 0 4 0 0 5 0 0 1 0 0 3 0 4 0 21 0 1 0 0 2 1 0 2 0 0 0 0 0 1 1 12 5 2 0 0 0 0 0 0 0 3 1 0 3 1 0 0 0 0 0 2 0 0 1 2 0 0 1 0 0 0 0 1 2 0 0 0 0 1 0 1 3 0 0 0 0 2 1 0 0 1 0 0 0 0 
0 1 0 0 0 0 0 1 0 0 0 1 3 1 0 0 3 0 2 1 2 0 1 0 20 12 0 0 0 4 2 0 0 0 1 4 0 0 0 1 0 0 0 0 0 3 7 0 0 1 0 1 1 0 0 0 0 0 2 0 0 0 0 0 0 0 0 0 0 0 0 0 1 0 0 0 0 3 7 1 0 3 0 0 0 1 0 1 0 0 1 1 0 0 4 0 0 0 1 1 
1 0 0 2 1 0 0 0 0 0 0 0 0 3 0 0 2 0 0 4 1 0 0 0 20 5 1 0 0 3 1 0 0 0 2 2 0 2 0 4 1 0 0 0 0 3 5 0 0 3 1 0 0 0 1 0 0 0 0 1 0 0 0 0 0 1 0 0 1 1 0 0 0 0 0 0 0 0 18 0 0 3 1 0 0 0 2 0 0 0 2 0 0 0 2 0 0 0 0 0 
0 0 0 1 1 2 1 3 0 0 0 0 0 3 0 0 0 0 1 1 1 0 0 0 18 11 0 3 0 2 1 0 0 0 0 1 0 0 0 0 0 0 0 0 0 2 2 1 0 0 0 0 0 1 0 1 0 0 1 1 0 0 1 0 0 2 0 0 0 0 0 0 0 0 0 0 0 0 30 1 0 0 1 0 1 0 1 0 1 0 0 0 0 2 1 0 0 0 0 0 
1 0 0 0 0 2 1 2 1 0 0 0 0 0 0 0 1 1 2 1 1 1 0 0 28 3 1 1 0 3 1 0 1 0 0 0 0 1 0 4 0 0 0 0 0 0 2 0 0 0 0 0 0 0 0 0 0 0 0 0 0 0 0 0 0 5 1 0 0 0 0 0 2 0 0 0 0 4 22 0 0 1 0 1 0 0 1 1 0 0 0 0 0 0 1 1 0 1 0 0 
0 0 0 0 1 3 0 0 0 0 0 0 0 2 0 0 2 0 1 1 0 0 0 0 39 16 0 0 0 4 2 0 0 0 0 2 1 0 0 0 2 0 0 0 0 1 1 1 0 0 0 1 0 1 0 0 0 0 0 0 0 0 0 0 0 4 0 0 0 0 0 0 2 0 1 0 0 3 0 0 0 1 0 0 0 0 5 1 0 0 0 0 0 1 1 0 0 0 0 0 
0 0 0 0 0 2 0 0 1 0 1 0 0 1 0 0 2 0 0 1 1 0 0 0 29 7 0 8 0 4 5 0 1 0 0 1 1 1 0 1 1 0 0 0 0 0 1 0 1 0 1 0 0 0 0 0 0 0 1 8 0 0 1 0 0 0 1 0 0 0 0 2 1 0 0 0 0 0 5 0 0 2 1 0 0 0 4 0 1 0 0 0 0 0 0 0 0 0 0 2 
4 0 0 2 0 2 2 0 0 0 0 0 0 1 0 0 0 0 1 2 0 0 1 0 23 5 0 0 0 0 3 0 0 0 2 2 0 1 0 4 0 0 0 0 0 3 0 0 1 0 0 0 0 0 2 1 0 0 0 0 0 0 0 0 0 0 2 2 1 0 0 0 1 0 0 0 0 3 23 2 0 0 0 0 0 0 1 0 1 0 1 0 0 0 0 0 0 0 0 1 
0 0 0 0 1 0 2 0 0 1 1 0 0 0 0 1 2 0 0 0 0 0 1 0 5 4 0 1 0 21 0 0 1 0 1 5 0 1 0 2 0 0 0 4 0 2 3 0 0 1 0 0 0 0 2 5 0 0 9 5 0 0 0 0 0 0 0 0 0 1 0 0 0 0 0 0 0 0 9 0 0 1 1 0 0 3 2 0 0 0 0 1 0 1 0 0 0 0 0 0 
0 0 1 0 2 0 1 1 0 1 0 1 0 0 0 0 2 0 0 1 0 0 0 0 33 20 1 0 0 6 1 0 1 0 0 1 0 1 0 1 0 0 0 0 0 0 3 0 0 0 0 0 0 0 0 1 0 0 1 0 0 0 0 0 0 4 0 0 0 0 0 0 1 0 0 0 0 0 11 0 0 0 0 0 0 0 1 0 0 0 0 0 0 1 0 1 0 0 1 0 
1 0 0 0 0 4 0 0 0 0 0 0 0 1 0 1 1 0 1 0 0 0 1 1 30 10 0 0 0 4 2 0 0 0 3 3 0 0 0 0 0 1 0 0 0 0 5 0 1 1 0 0 0 0 0 0 0 0 4 4 0 0 1 0 0 4 0 0 0 0 0 0 2 0 0 0 1 1 0 0 0 0 0 1 2 0 1 1 0 0 1 1 1 1 1 1 1 0 0 0 
0 0 1 0 0 1 0 0 0 0 0 1 1 1 0 0 3 1 0 0 0 0 0 0 42 6 0 1 0 1 2 0 0 0 0 6 0 0 0 0 1 0 0 2 0 2 8 0 0 0 0 0 0 0 0 1 1 0 2 0 0 0 0 0 0 3 2 0 0 0 0 1 4 0 0 0 0 1 0 0 0 0 0 0 1 1 1 0 0 0 0 0 1 0 1 0 0 0 0 0 
1 0 1 1 0 0 0 4 0 0 0 0 0 0 0 0 1 0 0 1 0 0 0 0 1 0 0 12 0 8 0 0 2 0 0 0 0 0 1 4 0 0 0 1 0 3 3 0 0 0 2 0 1 1 1 0 0 0 5 8 0 0 0 0 1 2 1 0 0 0 0 0 0 0 0 0 0 3 23 0 0 1 1 0 0 2 2 0 0 0 0 0 0 0 1 0 0 0 0 1 
0 0 0 0 1 0 2 4 0 0 1 3 3 1 0 0 1 0 0 1 5 0 0 1 5 5 2 0 0 1 1 0 0 0 2 0 0 0 0 5 0 0 0 0 0 7 2 1 0 3 0 0 0 1 0 2 0 0 1 0 0 0 0 1 0 0 0 1 0 0 1 0 1 0 0 0 0 0 15 2 0 0 0 0 0 2 0 0 3 0 1 1 0 0 7 1 0 0 3 0 
0 1 0 0 0 0 0 6 0 0 1 2 2 0 0 0 0 0 0 3 0 1 0 0 7 3 0 2 0 3 0 0 0 0 0 0 0 1 1 6 0 1 0 1 0 0 0 1 0 0 0 0 0 1 1 0 0 1 0 1 0 0 3 0 0 0 0 0 0 0 0 1 0 0 0 0 1 0 39 0 0 1 0 0 0 1 3 1 2 0 0 0 0 0 1 0 1 0 0 0 
0 0 0 1 0 1 1 0 0 0 0 0 0 1 0 0 3 0 1 0 2 0 0 0 34 3 1 0 1 5 0 2 0 1 0 3 0 2 0 1 1 0 0 0 0 1 7 0 0 0 0 1 0 0 1 0 0 0 1 0 0 0 0 0 0 1 0 3 0 5 0 1 0 0 0 0 0 0 0 0 1 2 0 1 0 1 2 1 0 0 1 4 0 0 1 0 0 1 0 0 
0 0 0 1 0 2 0 0 0 0 0 1 0 0 0 2 2 0 0 2 1 0 0 0 51 1 0 1 0 5 1 0 0 0 0 1 0 0 0 1 0 0 0 0 0 0 3 1 1 0 0 0 0 0 0 0 0 0 1 0 0 0 1 1 0 1 0 0 0 1 0 0 3 0 0 0 0 1 3 1 0 3 0 0 0 2 0 0 0 0 0 0 1 0 0 0 3 0 0 1 
0 0 0 3 0 0 0 0 0 2 2 0 1 0 1 0 1 0 1 1 2 0 1 3 7 4 1 1 0 1 1 0 0 0 4 1 0 1 0 2 1 0 0 2 0 4 2 0 1 0 0 0 0 0 2 0 1 0 2 6 0 0 0 0 0 0 1 2 0 3 1 2 0 1 0 1 0 0 14 1 0 0 1 0 0 1 1 0 1 0 4 0 1 0 0 0 0 0 0 3 
1 0 0 3 0 1 2 0 0 0 0 2 0 0 0 0 2 0 0 2 0 0 0 0 25 0 3 0 0 4 1 0 0 0 1 0 0 3 0 4 0 0 0 0 0 1 5 0 0 0 1 0 1 0 0 1 0 0 0 0 0 0 0 0 0 3 0 0 0 2 0 0 0 0 0 0 0 1 19 0 0 1 0 0 1 1 0 0 0 0 6 0 0 1 0 0 1 0 0 1 
0 1 1 0 0 0 0 0 0 0 0 1 0 3 0 1 2 0 2 1 2 1 0 0 2 8 2 8 0 3 1 0 0 0 1 3 0 1 0 1 2 0 0 0 0 3 4 0 0 0 0 0 0 0 0 1 0 0 1 3 0 0 1 0 0 1 0 2 1 0 1 0 0 0 0 1 0 0 22 0 1 3 0 0 0 1 3 0 0 0 0 1 0 0 3 0 0 0 0 0 
1 0 0 0 1 0 0 3 0 0 0 0 1 0 0 0 2 1 1 5 1 0 0 0 0 1 0 0 0 6 0 0 1 0 0 1 0 1 0 5 0 2 0 4 0 2 3 0 0 3 0 2 0 0 1 4 1 0 2 0 0 1 0 0 0 0 2 2 2 2 0 0 1 0 1 0 0 4 12 0 0 3 0 0 0 4 7 0 0 1 0 1 1 0 0 0 0 1 0 0 
0 0 0 0 1 1 0 0 0 0 0 0 1 3 2 0 0 0 1 0 0 0 0 0 4 5 1 0 1 12 0 0 2 0 0 1 0 1 1 3 2 0 0 0 2 2 0 1 0 0 1 0 0 0 0 2 0 0 5 1 0 0 0 1 0 2 1 1 2 0 0 0 0 0 0 0 0 2 30 0 0 0 0 0 1 2 1 0 0 0 0 0 0 0 0 0 0 0 0 1 
0 0 0 1 0 1 0 4 0 0 0 0 1 0 0 1 1 0 0 1 0 0 0 1 10 0 0 3 0 1 0 0 0 1 0 0 0 2 0 6 0 0 1 0 0 4 2 0 1 0 0 0 1 0 0 0 0 0 0 2 1 0 1 0 0 0 0 0 0 0 0 0 2 0 0 0 0 1 46 1 0 0 0 0 0 0 2 0 0 0 0 0 0 0 1 0 0 0 0 0 
1 0 0 2 0 3 0 0 0 1 0 0 0 0 0 0 2 0 0 4 0 0 0 0 41 9 1 1 0 2 6 0 1 0 0 1 0 1 0 0 0 1 0 1 0 1 0 0 0 0 0 0 0 0 0 0 0 0 0 2 0 0 0 0 0 0 4 0 2 0 0 0 4 1 0 0 0 0 2 0 0 1 0 0 0 0 1 1 0 1 2 0 0 0 0 0 0 0 0 0 
0 0 0 0 0 0 0 6 0 0 1 1 0 2 0 0 0 0 1 1 0 0 1 0 1 0 0 0 1 0 1 0 0 0 1 0 0 0 0 8 0 0 0 1 0 2 0 2 0 0 0 0 0 1 0 1 1 0 0 3 0 0 0 0 0 3 0 0 0 0 0 0 0 0 0 0 0 1 55 0 0 2 0 2 0 0 0 0 0 0 0 0 0 0 0 0 0 1 0 0 
2 0 0 1 0 1 1 0 0 0 0 0 1 4 1 0 1 0 0 1 0 0 0 0 45 3 0 1 0 4 3 0 0 0 0 2 0 1 0 0 0 0 0 1 0 2 1 0 1 1 0 0 1 0 0 1 0 0 0 1 0 0 0 0 0 2 1 1 0 1 0 1 3 0 0 0 0 0 0 0 0 2 0 0 0 0 0 0 0 0 4 1 1 2 0 0 0 0 0 0 
1 0 0 0 0 3 1 0 0 0 0 0 0 1 0 0 2 0 2 1 0 1 0 0 19 3 0 4 0 11 3 0 0 0 2 5 0 0 0 0 0 1 0 2 0 2 5 0 1 0 0 0 0 0 0 3 0 0 5 4 0 1 0 0 0 1 0 0 0 2 0 0 1 0 0 0 0 3 0 0 0 0 0 0 1 0 3 1 0 0 1 2 0 0 1 0 1 0 0 0 
0 1 0 0 1 0 0 0 0 0 0 3 0 0 0 1 0 0 3 0 3 1 0 1 10 34 0 0 0 3 0 0 0 0 0 0 1 0 0 4 1 0 0 1 1 0 0 1 0 0 0 0 0 0 0 2 0 0 1 0 0 0 0 0 0 0 1 0 0 1 2 0 1 0 0 0 0 0 7 1 0 0 0 0 0 4 3 0 0 0 1 2 0 3 1 0 0 0 0 0 
0 0 0 1 0 0 0 2 1 0 0 0 1 1 0 1 0 2 0 11 0 1 0 0 25 5 0 3 0 6 1 0 0 0 2 3 0 0 0 1 0 1 0 0 0 1 0 0 2 0 0 0 1 1 0 0 0 0 1 2 0 0 0 2 1 1 1 1 0 0 1 1 0 0 0 0 0 0 7 1 0 0 0 0 0 0 1 1 0 0 2 1 0 0 1 1 1 0 0 0 
1 1 0 0 0 0 0 0 1 0 0 0 0 0 0 0 0 1 2 0 0 0 0 0 4 29 3 0 0 3 0 0 3 0 0 1 1 2 0 9 1 0 0 0 0 2 1 0 0 0 0 1 0 0 0 1 2 0 1 2 0 0 0 0 0 1 0 0 0 0 0 0 0 0 0 0 0 0 17 0 0 0 0 0 0 0 3 0 2 0 1 0 0 3 0 0 0 0 0 1 
0 0 1 2 1 0 1 1 0 0 0 5 0 1 0 0 0 0 1 2 3 0 1 0 1 2 0 3 0 0 0 0 0 0 1 0 0 0 0 5 0 0 0 0 0 1 4 0 0 0 1 0 0 0 0 0 0 1 0 3 1 0 0 0 1 3 1 1 0 1 1 0 0 0 2 0 1 2 35 0 0 0 0 0 0 0 2 0 1 0 6 0 0 0 0 0 0 1 0 0 
0 1 0 1 0 1 0 0 0 0 0 2 0 1 0 0 1 0 2 4 0 1 0 0 1 21 1 5 0 2 1 0 0 0 0 0 1 0 0 0 3 0 0 1 0 0 6 0 2 0 0 0 0 0 0 0 0 0 0 6 0 0 0 0 0 7 0 0 0 2 0 1 1 0 1 0 3 3 0 0 0 1 0 1 0 2 6 1 0 0 2 1 0 3 0 0 0 0 0 1 
0 1 0 1 0 0 0 1 1 0 0 0 0 1 0 0 0 0 1 1 0 0 0 0 11 30 3 0 0 0 0 0 2 0 0 1 0 0 0 5 0 0 0 0 1 4 0 1 0 1 0 0 0 0 1 1 0 0 0 1 1 0 0 0 0 5 2 0 0 0 0 1 0 0 0 0 0 4 9 0 0 0 0 1 0 2 1 1 0 0 0 0 0 2 0 0 0 1 1 0 
0 1 0 1 0 0 0 3 0 1 0 1 1 0 1 0 1 0 0 6 0 0 1 0 0 3 0 2 0 2 0 1 1 1 2 1 0 0 0 0 0 0 1 0 0 3 1 0 0 0 0 0 0 0 0 1 1 0 1 6 0 0 0 2 0 4 0 0 0 4 0 2 1 0 0 0 2 5 25 0 0 0 0 0 0 0 2 0 0 1 3 0 0 1 1 2 0 0 0 1 
0 0 0 0 0 2 1 0 0 3 0 0 0 0 0 0 1 0 0 7 1 0 0 0 33 5 0 0 0 7 0 0 0 0 1 0 0 2 0 4 1 0 0 0 0 0 0 0 1 0 0 0 0 0 0 1 0 0 6 0 1 0 0 1 1 1 0 0 0 0 0 0 1 0 0 1 0 2 3 0 0 1 0 0 0 1 3 0 0 0 3 1 0 0 1 2 0 0 0 1 
0 0 0 0 0 0 0 0 0 1 0 0 0 0 0 0 0 0 4 0 0 0 0 1 23 11 0 4 1 1 0 0 2 0 0 2 0 1 0 1 1 0 0 0 0 1 1 0 0 1 1 0 0 0 0 0 1 0 2 3 0 1 0 0 0 5 0 0 0 1 0 0 0 0 0 0 0 12 0 0 0 2 0 2 0 5 7 0 0 0 0 0 0 1 1 0 0 0 0 0 
1 0 0 0 0 2 0 0 0 0 0 0 2 2 0 0 3 1 0 1 0 1 0 1 21 1 0 4 0 4 3 1 0 0 0 4 0 0 0 1 2 1 0 0 0 6 7 0 0 0 0 1 0 0 0 0 0 0 1 2 0 0 0 0 0 6 0 0 0 0 1 0 1 0 0 0 0 3 7 0 0 3 0 0 0 0 2 1 0 0 1 0 0 0 1 0 0 0 1 0 
0 0 1 0 0 1 1 6 0 0 0 1 0 0 0 0 0 0 0 0 0 0 0 0 6 12 0 0 0 2 0 0 0 0 0 0 1 2 0 3 1 1 0 1 1 1 0 0 0 0 0 0 0 0 0 1 0 0 2 0 1 0 2 0 0 0 0 1 0 0 0 0 0 0 0 0 0 0 48 0 0 0 0 0 0 0 2 0 0 0 1 0 0 1 0 0 0 0 0 0 
0 0 1 0 0 0 2 0 0 1 1 1 0 0 2 0 0 0 0 1 1 0 1 1 5 5 0 0 0 11 0 0 0 1 2 1 0 1 0 3 0 1 0 5 1 0 0 0 1 1 1 0 0 0 0 5 0 0 9 1 0 0 0 0 0 2 0 4 0 1 0 0 1 0 0 0 0 3 9 0 0 0 0 0 1 6 1 0 0 0 1 1 0 0 1 1 0 0 1 1 
0 0 0 0 0 1 2 0 0 0 0 0 0 0 0 1 3 0 0 2 0 0 1 1 24 8 0 0 0 13 1 0 1 0 3 2 0 0 1 1 0 0 0 0 0 0 5 0 0 0 1 0 0 0 1 0 0 0 1 0 3 1 0 0 0 0 3 1 0 2 0 0 2 0 0 0 0 5 1 0 0 1 0 0 0 0 2 0 0 0 1 3 0 0 2 0 0 0 0 0 
0 2 0 2 0 0 1 0 0 1 1 5 2 2 0 3 0 0 0 5 9 0 0 0 3 7 1 0 0 2 2 0 0 0 0 0 0 0 0 1 0 0 0 1 0 3 0 0 0 0 0 1 0 0 1 0 0 0 2 4 0 0 0 0 0 4 0 0 0 2 3 0 0 0 0 1 0 2 19 1 0 1 0 0 1 1 0 0 0 0 2 1 0 0 0 1 0 0 0 0 
0 0 0 1 0 0 0 2 1 2 1 1 0 2 0 0 1 0 0 2 0 0 0 0 0 13 0 2 0 4 0 0 1 0 3 0 0 1 0 4 0 0 0 0 0 1 2 0 1 0 0 0 0 0 0 1 0 0 2 0 0 0 0 0 0 1 1 1 0 0 1 0 0 0 0 0 1 0 37 1 0 0 0 0 0 0 3 0 0 0 1 1 0 2 1 0 0 0 1 0 
1 0 0 0 0 0 0 7 0 0 0 0 0 0 0 0 0 0 0 4 0 0 0 0 2 0 0 0 0 3 0 0 1 1 0 3 0 1 0 5 0 0 0 0 0 2 1 1 0 0 0 0 0 1 0 0 0 1 0 1 0 0 0 0 0 2 1 0 1 2 0 0 0 0 0 0 0 2 45 0 1 1 0 1 0 0 2 0 0 0 4 0 0 1 0 0 0 2 0 0 
0 0 0 0 1 0 0 5 1 0 1 0 1 1 0 0 1 0 0 0 0 0 1 0 1 4 0 2 0 1 1 1 0 1 0 0 0 1 0 3 0 0 0 0 0 4 1 0 0 0 0 0 0 1 0 0 0 0 0 4 1 0 0 0 0 0 0 1 0 2 0 0 2 2 0 0 0 0 48 0 0 0 1 0 1 0 2 0 0 1 1 0 0 1 0 0 0 0 0 0 
0 1 0 0 0 0 2 0 1 0 0 1 1 2 0 0 0 0 2 1 0 0 0 0 3 11 1 3 0 17 0 0 0 0 0 1 0 1 0 0 2 0 0 4 0 3 1 0 0 1 0 0 0 0 1 3 0 2 9 3 0 1 1 0 0 1 0 0 1 1 0 0 0 0 0 0 0 6 0 0 0 0 0 1 0 4 1 1 1 0 0 0 0 2 0 0 1 0 1 0 
0 1 0 0 0 0 1 2 0 0 0 2 3 1 0 0 0 1 0 0 0 0 0 0 17 2 0 0 0 1 1 0 0 0 0 0 0 3 0 11 0 1 0 0 0 1 1 0 0 0 0 0 0 0 0 0 0 0 0 2 0 1 1 0 0 1 0 0 0 1 1 0 0 0 0 0 0 0 38 0 0 0 1 1 1 0 1 1 0 0 0 0 0 0 0 0 0 0 0 1 
0 0 0 0 1 0 1 2 0 0 0 0 0 0 0 0 0 0 1 0 0 0 0 0 0 6 1 0 0 0 0 0 3 0 2 3 0 4 0 10 0 0 0 0 0 1 2 0 0 0 0 0 0 0 1 0 0 0 0 1 0 0 0 0 0 1 1 1 1 2 2 0 0 0 0 0 0 0 48 0 0 0 0 0 0 0 1 0 0 0 1 1 0 0 1 1 0 0 0 0 
