# Supplementary material for: Transferable Measurements of Heredity in Models of the Origins of Life
Source: PLoS One. 2015 Oct 19;10(10):e0140663. doi: 10.1371/journal.pone.0140663 (PMC4610668; doi:10.1371/journal.pone.0140663)
Supplement: S1 Data — (ZIP) [file pone.0140663.s001.zip › data/gard/pop1/Nmax200/seqs13.txt]

0 0 1 0 5 1 0 0 0 0 0 0 0 0 0 1 0 0 0 0 0 0 4 0 0 0 0 0 0 0 0 0 0 0 1 0 2 0 0 6 0 0 0 1 0 0 0 0 0 0 0 0 0 0 0 0 0 0 0 15 0 0 0 0 0 0 0 0 0 1 0 0 0 0 0 0 0 0 0 1 0 0 0 58 0 0 2 0 0 0 0 0 0 0 0 0 1 0 0 0 
0 0 0 0 12 6 1 0 0 0 0 1 2 0 0 0 0 0 0 0 0 0 3 0 0 1 1 0 0 0 0 0 0 0 0 1 0 0 0 3 0 1 0 1 0 0 0 0 0 0 0 0 0 0 0 0 1 0 0 6 0 0 0 0 1 0 2 0 0 0 0 0 0 0 0 0 0 0 0 1 0 0 0 49 0 0 1 0 1 0 0 1 1 0 2 0 0 1 0 0 
0 0 0 0 1 0 0 0 1 0 0 2 0 0 1 0 0 1 0 0 0 0 5 0 0 1 0 0 0 1 0 0 1 0 1 0 0 0 0 2 0 0 0 1 0 0 0 0 0 0 0 0 0 0 0 0 2 0 0 18 0 0 0 0 0 0 1 0 1 0 6 0 0 0 0 0 1 1 0 0 3 0 0 46 0 0 0 0 0 1 0 0 0 0 1 0 0 1 0 0 
0 0 1 0 8 4 0 0 2 0 0 1 0 0 0 0 0 0 1 0 0 0 4 0 0 1 0 1 0 1 0 0 0 0 0 0 0 0 0 5 0 0 1 0 0 0 1 0 2 1 0 0 0 0 0 0 1 0 0 15 0 0 2 0 0 0 2 0 0 0 0 0 0 0 0 0 0 1 0 0 0 0 0 41 0 0 0 0 0 1 0 0 0 1 0 0 0 2 0 0 
0 0 0 0 10 7 0 0 0 0 0 1 1 0 0 0 0 0 0 0 0 0 4 0 1 1 0 0 0 0 0 0 0 0 0 0 0 0 0 0 0 0 0 0 0 0 0 0 0 0 1 0 0 0 0 0 3 0 0 2 0 0 1 0 1 0 0 0 0 0 0 2 0 0 0 0 0 0 1 0 0 0 0 60 2 0 0 0 1 0 0 1 0 0 0 0 0 0 0 0 
0 0 0 0 6 1 0 0 0 0 0 0 1 0 0 0 0 0 0 0 0 0 5 0 0 0 0 0 0 0 0 0 0 0 0 0 0 0 0 5 0 1 0 0 0 1 0 0 0 0 0 0 0 0 0 0 0 0 0 19 0 0 1 0 0 0 1 0 1 0 0 0 1 0 0 0 0 0 0 0 0 1 0 52 0 0 0 0 0 0 0 0 0 0 0 0 0 4 0 0 
0 0 0 0 3 0 0 0 0 1 0 0 2 0 0 0 0 0 0 2 0 0 4 0 1 0 0 0 0 0 0 0 0 0 0 0 0 0 0 2 1 0 0 0 0 0 0 0 0 0 1 0 0 0 0 0 2 0 0 17 0 0 0 0 4 0 1 0 0 0 1 2 1 0 1 0 0 0 0 2 0 0 0 49 1 0 0 0 0 0 0 0 0 0 2 0 0 0 0 0 
0 0 0 0 5 0 0 0 0 0 0 0 1 0 0 0 0 0 0 0 0 0 7 0 0 0 0 1 0 0 0 0 0 0 0 0 0 0 0 4 0 0 0 0 0 0 0 0 0 0 0 0 0 0 0 0 1 0 0 13 0 0 1 0 6 0 0 0 1 0 0 0 0 0 0 0 0 0 0 0 0 0 0 56 0 0 2 0 1 0 0 0 0 0 0 0 0 1 0 0 
0 0 0 0 6 2 1 0 1 1 0 0 0 0 0 0 0 0 0 1 0 1 2 0 0 0 0 0 0 0 0 0 0 0 0 0 0 0 0 2 0 0 0 0 0 0 0 0 0 0 0 0 0 0 0 0 4 0 0 14 0 0 0 0 3 0 0 0 0 1 9 2 0 0 0 0 0 0 0 0 1 1 0 45 1 0 1 0 0 1 0 0 0 0 0 0 0 0 0 0 
0 0 0 0 0 1 2 0 0 0 0 1 0 0 0 0 0 0 1 1 0 0 1 0 0 0 0 0 0 0 0 0 1 0 0 0 1 0 3 4 1 0 1 2 0 2 0 0 0 1 0 0 0 0 0 0 2 0 0 30 0 0 2 0 14 0 2 0 0 0 12 0 0 0 1 0 0 0 0 0 0 0 0 11 0 0 1 1 0 0 0 0 0 0 0 0 0 1 0 0 
0 0 0 0 6 1 1 0 0 0 0 1 1 0 0 0 0 0 0 0 1 0 9 0 0 0 1 1 0 0 0 0 0 0 0 0 0 0 0 7 0 0 0 0 0 0 0 0 0 0 0 0 0 0 0 0 0 0 0 12 0 0 0 0 3 0 2 0 0 0 0 0 0 0 0 0 0 1 0 0 0 0 0 52 1 0 0 0 0 0 0 0 0 0 0 0 0 0 0 0 
0 0 0 0 4 0 0 0 0 0 0 0 0 0 0 0 0 0 0 0 0 0 3 0 0 0 0 0 0 0 0 0 0 0 0 0 0 0 0 4 0 0 0 0 0 0 0 0 0 0 0 0 0 0 0 0 0 0 0 15 1 0 0 0 0 0 0 0 0 0 0 1 0 0 0 0 0 0 0 0 0 0 0 72 0 0 0 0 0 0 0 0 0 0 0 0 0 0 0 0 
0 0 1 0 6 1 0 0 0 0 0 0 0 0 0 0 0 0 0 0 0 0 3 0 0 0 0 0 0 0 0 0 0 0 0 0 0 0 0 0 0 1 1 1 0 0 0 0 0 0 0 0 0 0 0 0 0 0 0 12 0 0 0 0 0 0 0 0 0 0 0 0 0 0 0 0 0 0 0 1 0 0 0 72 0 0 0 0 0 1 0 0 0 0 0 0 0 0 0 0 
0 0 0 0 3 0 0 0 0 0 0 0 0 0 1 0 0 0 0 0 0 0 10 0 0 0 0 0 0 0 0 0 0 0 0 0 1 0 0 5 0 0 0 0 0 0 0 0 0 0 0 0 0 0 0 0 0 0 0 16 0 0 0 0 0 0 1 0 0 1 0 1 0 0 0 0 1 0 0 0 0 0 0 55 2 0 1 0 0 0 0 0 0 0 1 0 0 1 0 0 
0 0 0 0 0 0 3 0 0 0 0 2 0 0 0 0 1 0 0 3 2 0 4 0 0 0 0 1 0 0 0 1 0 0 1 0 0 0 1 2 0 1 0 0 0 0 2 1 0 2 0 0 0 5 0 0 1 0 0 7 0 0 0 0 2 0 0 0 0 1 26 0 0 0 2 2 0 0 0 2 1 2 0 20 0 0 0 0 0 0 0 0 0 0 1 0 0 0 0 1 
0 0 2 1 0 0 0 1 1 1 0 1 3 0 0 0 0 1 1 3 0 0 5 0 2 1 0 2 0 0 0 0 0 1 0 0 2 0 1 0 0 1 2 0 0 0 0 0 0 0 0 0 0 3 0 1 2 0 0 29 0 0 4 0 7 0 3 0 0 0 5 0 1 1 0 0 0 0 1 2 0 0 0 4 0 0 0 0 0 0 0 1 1 1 0 1 0 1 0 0 
0 0 1 0 5 0 0 0 2 1 0 0 0 0 0 0 0 0 0 0 0 1 9 1 0 0 0 0 0 0 0 0 0 0 0 0 0 1 0 3 0 0 1 0 0 0 0 0 0 0 1 0 0 0 0 0 2 0 2 9 0 0 1 0 0 0 0 0 0 0 2 2 0 0 0 0 0 0 0 1 0 0 0 53 0 0 0 0 1 0 0 0 0 1 0 0 0 0 0 0 
2 0 0 1 5 1 0 0 0 1 0 0 0 0 0 0 0 0 0 0 0 0 6 0 0 0 0 1 0 0 0 0 0 1 0 0 0 0 0 2 0 1 0 0 0 0 0 0 1 0 0 0 0 0 0 0 5 0 0 9 0 0 1 0 2 0 0 0 0 0 1 0 0 0 0 0 0 0 0 0 0 0 0 56 0 0 0 0 0 1 1 1 0 0 0 0 0 0 0 1 
0 0 0 0 5 2 0 0 0 1 0 0 0 0 0 0 0 0 0 0 0 0 5 0 0 0 0 1 0 0 0 0 0 0 0 0 0 1 0 4 0 0 0 0 0 0 0 1 0 0 0 0 0 0 0 0 0 0 1 18 0 0 0 0 0 1 0 0 0 0 1 0 1 0 0 0 0 0 0 0 0 2 0 55 0 0 0 0 0 0 0 0 0 0 0 0 0 0 0 1 
0 0 0 0 9 6 0 0 0 0 0 0 0 0 0 0 0 0 0 0 0 0 5 0 0 0 0 0 0 0 0 0 0 0 0 0 1 0 1 4 0 0 0 0 0 0 0 0 0 0 0 2 0 0 0 0 3 0 0 11 0 0 1 0 2 0 0 0 0 0 0 0 0 0 0 0 0 0 1 0 0 0 0 52 0 0 0 0 0 1 0 0 0 0 0 0 0 1 0 0 
0 0 0 0 2 0 1 0 0 0 0 0 0 0 0 1 0 0 0 0 0 0 9 0 0 0 0 0 1 0 0 0 0 0 0 0 0 0 1 4 0 0 0 0 0 0 0 0 0 1 0 0 0 0 0 1 0 0 0 16 0 0 0 0 2 0 1 0 0 0 12 0 0 0 1 1 0 0 0 0 1 0 0 45 0 0 0 0 0 0 0 0 0 0 0 0 0 0 0 0 
0 0 0 0 0 0 0 0 1 1 0 0 0 0 0 0 0 0 0 0 0 0 12 1 0 0 1 1 0 0 0 0 0 1 0 0 0 0 1 5 0 1 8 0 1 1 0 0 1 0 0 0 0 0 0 1 0 0 0 25 1 0 0 0 2 0 4 0 1 0 2 0 1 0 0 0 0 0 0 1 0 0 0 20 2 0 1 0 0 1 0 0 0 0 0 0 0 2 0 0 
0 0 0 0 8 6 0 0 0 0 0 0 0 0 0 0 0 0 0 0 0 0 3 0 0 0 1 0 0 0 0 0 0 0 0 0 0 0 0 1 0 0 0 0 0 0 0 0 0 0 0 0 0 2 0 0 1 0 0 4 0 0 0 0 0 0 0 0 0 0 0 0 0 0 0 0 0 0 1 0 0 0 0 70 1 0 0 0 0 0 0 0 0 0 0 1 0 0 1 0 
0 0 0 0 0 0 0 0 3 0 0 2 0 0 1 0 0 0 0 1 0 0 6 0 0 0 0 0 0 0 0 0 0 0 0 0 0 0 0 5 0 0 0 0 0 0 0 0 0 0 5 0 0 0 0 0 0 0 0 24 0 0 0 0 1 0 1 0 0 0 0 0 0 0 0 0 0 0 0 0 0 0 0 46 1 0 0 0 1 1 0 1 0 0 0 0 1 0 0 0 
0 0 0 0 3 0 0 0 0 0 0 0 0 0 0 0 0 0 0 0 0 0 4 0 0 0 0 0 0 0 0 0 0 0 0 0 0 0 0 6 0 0 0 0 0 0 1 0 0 0 0 0 0 0 0 0 4 0 0 23 0 0 0 0 5 0 0 0 0 0 0 1 0 0 0 0 0 0 0 0 0 0 0 53 0 0 0 0 0 0 0 0 0 0 0 0 0 0 0 0 
0 0 0 0 0 0 0 0 0 0 0 0 0 0 0 0 0 0 0 4 0 0 9 0 0 0 0 1 0 0 0 0 0 0 0 0 0 0 0 2 0 0 0 0 0 0 0 0 2 1 0 1 0 5 0 0 3 0 0 35 0 0 0 0 6 0 0 0 3 0 1 0 0 0 0 0 0 0 0 0 1 0 0 14 0 0 5 0 0 4 0 0 0 1 2 0 0 0 0 0 
0 0 0 0 2 0 0 0 0 1 0 0 1 0 0 0 0 0 0 0 0 0 9 0 0 0 0 0 0 0 0 0 0 0 0 0 0 0 1 3 0 0 0 0 0 0 0 0 0 0 0 0 0 1 0 0 0 0 0 19 0 0 0 0 0 0 0 0 0 0 1 3 1 0 0 0 0 0 0 0 0 0 0 54 0 0 1 1 0 1 1 0 0 0 0 0 0 0 0 0 
0 0 0 0 0 1 0 0 0 0 0 1 3 0 0 0 1 0 2 3 0 1 5 0 0 1 0 0 0 0 0 0 0 0 0 0 0 0 0 3 0 0 0 1 0 0 1 0 2 0 12 0 0 1 1 0 2 0 0 33 0 0 3 0 6 0 0 0 0 0 0 0 1 0 0 0 0 1 0 0 0 0 0 8 0 0 0 0 3 1 0 2 0 0 0 0 0 1 0 0 
0 0 0 0 2 2 1 0 0 0 1 0 0 0 0 0 2 0 1 3 0 0 4 0 1 1 0 0 0 0 0 0 1 0 0 0 0 0 0 4 0 0 0 0 0 0 0 0 0 0 2 0 0 1 0 0 2 0 0 15 0 0 1 0 6 0 0 0 0 0 10 0 1 0 2 1 0 1 0 0 0 0 0 31 1 0 0 0 0 0 0 1 0 2 0 0 0 0 0 0 
0 0 0 0 1 0 1 0 0 1 0 0 0 0 0 0 0 0 0 0 0 0 6 1 0 0 0 1 0 0 1 1 0 0 1 2 0 0 1 2 0 0 6 0 0 0 0 0 0 2 0 0 0 0 0 2 0 0 0 30 0 1 1 0 1 0 0 0 0 0 0 1 0 1 0 0 0 0 0 0 0 0 1 30 1 0 0 1 1 0 0 1 0 0 0 0 0 0 0 1 
0 0 0 0 3 0 0 0 0 0 0 0 0 0 0 0 0 0 0 0 0 0 9 0 0 1 0 0 0 0 0 0 0 0 0 0 0 0 0 5 0 1 0 0 0 0 0 0 0 0 0 0 0 0 0 0 3 0 0 15 1 0 0 0 0 0 4 0 0 0 0 0 0 0 0 0 0 0 0 2 0 0 0 52 0 0 3 0 0 0 0 0 0 0 0 0 0 1 0 0 
0 0 0 0 0 1 0 1 0 0 0 0 0 0 0 0 0 0 0 0 0 1 5 1 3 0 0 1 0 0 0 0 0 1 0 1 0 0 0 2 0 0 3 0 0 0 0 0 0 1 3 1 0 0 0 0 1 0 0 2 0 0 2 0 9 0 1 0 0 0 13 1 0 0 0 0 1 0 0 0 1 1 1 32 1 0 2 0 2 0 0 0 0 0 1 2 2 0 0 0 
0 0 0 0 9 2 0 0 0 0 0 0 0 0 0 0 0 0 0 0 0 0 6 0 0 0 0 0 0 0 0 0 0 0 0 0 0 0 1 3 0 0 0 0 0 0 0 0 1 0 0 0 0 0 0 0 3 0 0 13 0 0 0 0 0 0 0 0 0 0 0 0 0 0 1 0 1 0 0 0 0 0 0 58 0 0 0 0 0 0 0 0 0 1 0 0 0 0 0 1 
0 0 0 0 5 1 0 1 0 0 0 0 2 0 0 0 1 0 0 0 0 0 6 0 0 0 1 0 0 0 0 0 0 0 0 0 0 0 1 3 0 0 0 0 0 0 0 0 0 0 0 0 0 0 0 0 1 0 0 7 0 0 0 0 4 0 1 0 0 0 0 0 0 0 0 0 0 0 0 0 0 0 0 64 0 0 1 0 0 0 0 0 0 0 0 0 0 1 0 0 
0 1 0 0 3 0 2 0 7 0 0 6 0 0 0 0 0 1 0 0 0 0 5 0 0 0 0 0 0 0 0 0 0 1 0 0 0 0 0 1 0 0 0 0 0 2 0 0 0 1 0 0 1 0 0 0 4 0 0 9 0 0 0 0 11 0 0 0 0 0 1 1 0 0 0 0 0 0 0 0 0 1 0 40 0 0 1 0 0 0 0 0 0 0 0 0 0 1 0 0 
0 0 0 1 6 1 0 0 1 0 0 0 0 0 0 0 0 0 0 0 0 0 3 0 0 0 0 0 0 0 0 0 0 0 0 0 0 0 2 4 1 0 0 0 0 0 0 0 1 0 0 0 0 0 0 0 0 0 0 16 0 0 1 0 0 0 0 0 0 0 1 0 0 0 0 0 0 0 0 0 0 0 0 62 0 0 0 0 0 0 0 0 0 0 0 0 0 0 0 0 
0 0 0 0 13 4 0 0 0 0 0 0 1 0 0 0 1 0 0 0 0 1 3 0 0 0 0 0 0 0 0 0 0 0 0 0 0 0 0 2 0 0 2 0 0 0 0 0 0 0 2 0 0 0 0 0 0 0 0 8 0 0 0 0 0 0 0 0 0 0 0 0 0 0 0 0 0 0 1 0 0 0 0 62 0 0 0 0 0 0 0 0 0 0 0 0 0 0 0 0 
0 0 0 0 7 2 0 0 0 0 0 1 0 0 0 0 0 0 0 0 0 0 6 0 0 0 0 1 0 0 0 0 1 0 0 0 0 0 0 7 0 1 1 0 0 0 0 0 1 0 0 0 0 0 0 0 0 2 0 35 0 0 0 0 0 0 0 0 0 0 1 0 0 0 0 0 0 0 0 0 0 0 0 34 0 0 0 0 0 0 0 0 0 0 0 0 0 0 0 0 
0 0 1 0 0 0 0 0 3 0 0 0 0 1 0 0 0 0 1 0 0 0 6 0 0 0 1 0 0 0 0 0 0 0 0 0 4 0 0 2 0 0 0 0 0 0 0 0 1 0 0 0 0 0 0 0 2 0 0 35 0 0 0 0 2 0 0 1 0 0 0 0 0 0 0 0 0 0 0 0 0 0 1 32 4 0 0 0 1 0 0 0 0 0 0 0 1 0 0 1 
0 0 0 0 1 0 0 1 1 0 0 0 0 0 0 0 0 1 0 0 0 0 8 0 0 2 1 1 0 0 0 0 0 0 0 0 0 0 2 1 0 1 0 1 1 0 0 0 0 0 2 0 0 0 0 0 3 0 0 22 0 0 2 0 4 0 1 0 0 0 0 3 0 1 0 0 1 0 0 0 0 0 0 31 0 0 2 0 2 0 0 0 1 1 0 1 0 0 1 0 
0 0 0 0 0 1 0 1 1 0 0 0 0 0 0 0 1 0 0 0 0 2 12 0 0 0 0 0 0 0 0 0 0 0 0 0 4 0 0 2 0 0 1 1 0 0 0 0 0 0 7 0 1 0 0 1 6 0 0 26 0 0 0 0 11 0 0 1 0 0 0 1 0 0 0 0 0 0 0 0 0 0 0 12 3 0 2 0 1 0 0 1 0 0 0 0 1 0 0 0 
0 0 0 0 1 2 1 0 0 0 0 1 0 0 0 0 0 0 0 1 0 0 4 0 0 0 0 0 0 0 0 0 0 1 1 0 5 1 0 4 0 0 0 0 0 0 0 0 0 1 2 0 0 0 1 0 3 0 1 18 0 0 2 0 7 0 1 0 0 0 7 0 0 0 0 0 0 0 1 0 1 0 0 31 1 0 0 0 1 0 0 0 0 0 0 0 0 0 0 0 
0 0 0 0 2 1 0 0 0 0 0 0 0 0 0 0 0 0 0 0 0 0 3 0 0 0 0 0 0 0 0 0 0 0 0 0 1 0 0 5 0 0 0 0 0 0 0 0 0 0 0 0 0 0 0 0 1 0 0 22 0 0 1 0 1 0 0 0 0 1 0 0 0 0 0 0 0 0 0 0 0 0 0 61 0 0 0 0 0 0 1 0 0 0 0 0 0 0 0 0 
0 0 1 1 1 1 1 0 1 0 0 0 0 0 0 1 0 0 0 0 0 0 9 0 0 0 0 0 0 0 0 0 0 0 0 0 1 0 0 5 0 2 0 0 1 0 0 0 0 0 2 0 0 0 0 0 1 0 0 24 0 0 0 0 1 0 0 0 0 0 0 1 0 0 0 0 0 0 0 1 0 0 0 40 0 1 0 1 0 2 0 0 0 0 1 0 0 0 0 0 
0 0 0 0 9 1 0 0 0 0 1 0 0 0 0 0 0 0 0 1 1 0 0 0 0 0 0 1 0 0 0 0 0 0 0 0 0 0 0 4 0 0 0 0 0 0 0 0 0 0 0 0 0 1 1 0 0 1 0 9 0 0 0 0 0 0 0 0 0 0 1 1 0 0 0 0 0 0 0 0 0 0 0 67 0 0 0 0 0 0 0 0 0 0 1 0 0 0 0 0 
0 0 0 0 2 0 0 0 0 0 0 2 0 0 0 0 0 0 0 0 0 0 10 0 0 0 1 0 0 0 0 0 0 0 0 0 0 0 1 8 0 0 0 0 0 1 0 0 1 0 2 0 0 1 0 0 2 0 0 26 0 0 0 0 1 0 2 0 0 0 0 0 0 0 0 0 0 0 0 0 0 1 0 36 0 0 2 0 1 0 0 0 0 0 0 0 0 0 0 0 
0 0 0 0 6 1 0 0 0 0 0 0 0 0 0 0 0 0 0 0 1 0 8 0 0 0 0 0 0 1 0 0 0 0 0 0 0 0 0 4 0 0 1 0 1 1 0 0 0 0 0 0 0 0 0 1 0 0 0 13 0 0 0 0 0 0 0 0 0 0 1 1 0 0 0 0 0 0 0 0 0 0 0 59 0 0 0 1 0 0 0 0 0 0 0 0 0 0 0 0 
0 0 0 0 2 0 0 0 0 0 0 0 0 0 0 0 0 0 0 0 0 0 9 0 1 0 0 0 0 0 0 0 0 0 0 0 0 0 0 8 0 0 0 0 0 0 0 0 1 0 0 0 0 0 0 0 0 0 0 23 0 0 0 0 1 0 1 0 0 0 0 0 0 0 0 0 0 0 0 0 0 0 0 54 0 0 0 0 0 0 0 0 0 0 0 0 0 0 0 0 
0 0 0 0 2 0 0 0 0 0 0 0 1 0 0 0 0 0 0 0 0 0 6 0 0 0 0 0 0 0 0 0 0 0 0 0 1 0 0 7 0 0 0 0 0 0 1 0 2 0 1 0 0 0 0 0 0 0 0 21 0 1 0 0 0 0 0 0 0 0 5 0 0 0 0 0 0 0 0 0 0 0 0 52 0 0 0 0 0 0 0 0 0 0 0 0 0 0 0 0 
0 0 0 0 5 0 0 0 0 0 0 0 0 0 0 0 0 0 0 0 0 0 7 0 0 0 0 0 0 0 0 0 0 0 0 0 0 0 0 5 0 0 0 0 0 0 0 1 0 0 0 0 0 0 0 0 1 0 0 14 0 0 2 0 1 0 0 0 0 0 0 0 0 0 0 0 0 0 0 0 0 0 0 61 0 0 0 0 0 0 1 1 0 0 0 0 0 1 0 0 
0 0 0 0 3 0 1 0 0 0 0 0 0 0 0 0 0 0 0 0 0 0 5 0 0 0 0 1 0 0 0 0 0 0 0 0 0 0 0 10 0 0 0 1 2 0 0 0 0 0 0 0 0 0 0 0 1 0 0 16 0 0 0 0 1 0 0 0 0 0 0 0 0 0 0 0 0 0 0 0 0 0 0 58 0 0 0 0 0 0 0 0 0 0 1 0 0 0 0 0 
0 0 0 0 8 2 0 0 0 0 0 0 0 0 0 0 0 0 0 0 0 0 0 0 0 0 0 0 0 0 0 0 0 0 0 0 0 0 0 3 0 0 0 0 0 0 0 0 0 0 0 0 0 0 0 0 1 0 0 9 0 0 0 0 0 0 0 0 0 0 0 2 0 1 0 0 0 0 1 0 0 0 0 69 1 0 0 0 0 1 1 0 0 0 1 0 0 0 0 0 
0 0 0 0 1 0 0 0 1 0 0 0 0 0 0 0 0 0 0 0 0 0 14 0 0 0 0 0 0 0 0 0 0 0 0 0 0 0 0 2 0 0 1 0 0 0 1 0 0 0 0 0 0 0 0 0 0 0 0 15 0 0 0 0 4 0 1 0 0 0 0 2 0 0 0 0 0 0 0 2 0 2 0 52 1 0 0 0 0 1 0 0 0 0 0 0 0 0 0 0 
0 0 0 0 3 0 0 0 0 0 0 0 0 0 0 0 0 0 0 0 0 0 4 0 0 0 0 0 0 0 0 0 0 0 0 0 0 0 0 4 0 0 0 0 0 0 0 0 0 0 0 0 0 0 0 0 1 0 0 35 0 0 1 0 1 0 0 0 0 0 2 1 0 0 0 0 0 0 0 0 0 2 0 46 0 0 0 0 0 0 0 0 0 0 0 0 0 0 0 0 
0 0 0 0 1 0 0 1 0 0 0 0 0 1 0 0 0 1 0 1 0 0 6 0 0 0 0 0 0 0 0 0 0 0 0 1 0 0 0 5 0 0 0 0 0 0 0 0 0 0 0 0 0 0 0 0 1 0 0 38 0 0 0 0 1 0 1 0 0 0 3 1 1 0 0 0 0 0 0 0 1 0 0 32 0 0 0 1 1 0 0 0 0 0 0 0 0 2 0 0 
1 0 1 0 3 1 0 0 1 0 0 1 0 0 0 0 1 0 0 1 0 0 9 0 0 0 0 1 0 0 0 0 0 0 1 0 2 0 0 2 0 1 0 2 0 0 0 0 0 0 0 0 0 1 0 0 2 0 0 12 0 0 0 0 6 0 1 0 0 1 2 2 0 0 1 0 0 0 0 0 0 1 0 41 0 0 1 0 0 0 0 0 0 1 0 0 0 0 0 0 
0 0 2 0 0 0 0 0 1 3 0 0 2 0 0 0 0 0 0 5 0 0 11 0 0 0 0 2 0 0 0 0 0 0 1 0 5 2 0 2 0 0 7 2 1 0 2 3 0 0 0 0 1 0 0 1 0 0 0 27 0 0 3 0 0 0 0 0 2 0 1 0 0 0 0 0 0 0 0 1 0 2 0 3 0 0 0 1 1 0 3 0 1 2 0 0 0 0 0 0 
0 0 0 1 2 0 0 0 2 0 0 4 2 0 0 0 0 0 0 0 0 0 4 0 0 2 0 1 0 0 1 0 0 0 0 0 0 0 0 4 0 0 0 0 0 0 0 0 0 0 1 0 0 1 0 0 5 0 0 12 0 0 1 0 0 0 1 0 0 0 0 1 0 0 0 0 0 1 0 0 0 0 0 48 0 0 2 0 2 0 0 0 0 0 0 0 0 1 0 1 
0 0 0 0 4 1 0 0 0 0 0 0 0 0 0 1 0 0 1 1 0 0 6 0 0 0 0 0 0 0 1 0 0 0 0 0 0 0 1 6 0 1 0 0 2 0 1 0 0 0 0 0 0 0 1 0 3 0 1 19 0 0 0 0 0 0 5 0 2 0 0 1 0 0 0 0 0 0 0 0 0 0 0 33 1 0 0 0 1 1 0 1 0 2 1 0 2 0 0 0 
0 0 0 1 4 4 0 0 0 1 1 0 1 0 0 0 1 0 0 0 0 0 5 0 0 0 0 0 0 0 0 0 0 0 0 0 0 0 0 5 0 0 0 0 0 1 0 0 1 0 1 0 0 0 0 0 4 0 0 21 0 0 3 1 7 0 0 0 0 0 1 1 0 0 0 0 0 0 0 0 0 0 0 30 0 0 1 0 1 0 0 0 0 0 2 0 0 2 0 0 
0 0 0 0 0 0 2 0 0 0 0 0 1 0 0 0 0 0 0 1 0 0 5 0 0 0 0 1 0 0 0 0 0 1 0 0 2 0 1 7 0 0 0 0 0 0 1 1 0 0 0 0 1 1 0 0 2 0 0 35 0 0 1 0 1 0 1 0 1 0 1 1 0 0 1 0 0 0 0 0 0 0 0 27 0 1 1 0 0 0 0 1 0 0 0 0 1 0 0 0 
0 0 0 0 2 1 0 0 0 0 0 0 0 0 0 0 0 0 0 0 0 0 7 0 0 0 0 0 0 0 0 0 0 0 0 0 0 0 0 5 0 0 0 0 0 0 0 0 1 0 0 0 0 0 0 0 0 0 0 14 0 1 0 1 0 0 0 0 0 0 4 1 0 0 0 0 0 0 0 1 1 0 0 60 0 0 0 0 0 0 0 0 0 0 1 0 0 0 0 0 
0 0 0 0 8 0 0 0 0 0 0 1 0 0 0 0 0 0 0 0 0 0 11 0 0 0 0 0 0 0 0 0 0 0 0 1 0 0 0 3 0 0 0 0 0 0 0 0 0 0 0 0 0 0 0 0 2 0 0 9 0 0 0 0 1 0 0 0 0 0 0 0 3 0 0 1 0 0 0 0 0 0 0 57 0 0 0 1 0 0 0 0 0 0 2 0 0 0 0 0 
0 0 1 0 1 0 0 0 0 0 0 0 0 0 0 0 0 0 0 0 0 0 7 0 0 0 0 0 0 0 0 0 0 0 0 0 0 0 2 6 0 0 0 0 0 0 1 1 1 0 0 0 0 0 0 0 1 0 0 31 0 0 0 0 0 0 1 0 2 0 0 0 0 0 0 1 0 1 0 0 0 1 0 40 0 1 0 0 0 0 0 0 0 0 0 1 0 0 0 0 
0 0 0 0 4 0 0 0 1 0 0 0 0 0 0 0 0 0 0 0 0 0 1 0 1 0 0 0 0 1 0 0 0 0 0 0 0 0 0 0 0 2 0 0 0 1 0 0 0 0 0 0 0 0 0 0 0 0 0 13 0 0 0 0 3 0 1 0 0 0 0 2 0 0 0 0 0 0 0 0 0 0 0 67 0 0 1 1 0 0 0 0 1 0 0 0 0 0 0 0 
0 0 0 0 2 0 0 0 0 0 0 0 0 0 0 0 0 0 0 0 0 0 3 0 0 0 0 0 0 0 0 0 0 0 0 0 1 0 0 7 0 0 0 0 0 0 0 0 1 0 0 0 0 0 0 0 1 0 0 32 0 0 1 0 0 0 1 0 0 0 0 0 0 0 0 0 0 0 0 1 0 0 0 48 0 0 0 0 0 0 1 0 1 0 0 0 0 0 0 0 
0 0 0 0 1 0 0 0 0 0 0 0 1 0 0 0 0 0 0 0 0 0 9 0 0 0 0 0 0 0 0 0 0 0 0 0 0 0 0 4 0 0 0 0 0 0 0 1 0 0 0 0 0 0 0 0 0 0 0 24 0 0 0 0 0 0 0 0 0 0 14 0 1 0 0 0 0 0 0 0 0 0 0 43 0 0 0 1 0 0 0 0 0 0 1 0 0 0 0 0 
0 0 1 0 8 2 1 1 0 0 0 0 2 0 0 0 0 0 0 0 0 0 5 0 0 1 0 0 1 0 0 0 0 1 0 0 1 1 0 2 0 0 0 0 1 0 0 0 0 2 0 0 1 0 0 3 2 0 0 5 0 0 1 0 0 0 0 0 0 0 6 0 0 0 0 0 0 0 0 1 0 1 0 43 1 0 1 0 0 0 0 0 0 0 1 1 2 1 0 0 
0 0 0 0 2 0 0 0 1 1 0 0 0 0 0 1 0 0 1 0 1 0 6 0 0 0 0 0 0 0 0 0 0 0 0 0 0 0 1 3 0 0 0 0 0 0 1 0 0 0 0 0 0 0 1 0 4 0 1 25 0 1 0 0 7 0 2 0 0 0 1 2 0 0 0 0 0 0 0 1 0 0 0 35 0 1 0 0 0 1 0 0 0 0 0 0 0 0 0 0 
0 0 0 0 6 1 0 0 0 0 0 0 0 0 0 0 0 0 0 0 0 0 5 0 0 0 0 0 0 0 1 0 0 0 0 0 0 0 0 4 0 0 0 0 0 0 0 0 0 0 0 0 0 0 0 0 2 0 0 10 0 0 0 1 0 0 0 0 0 0 0 0 0 1 0 0 0 0 0 0 0 0 0 67 0 0 1 0 0 0 1 0 0 0 0 0 0 0 0 0 
1 0 0 0 1 0 0 0 0 0 0 0 1 0 0 0 1 0 1 0 0 0 11 0 0 0 0 0 0 0 0 0 0 0 0 1 1 0 0 7 0 0 0 0 0 0 0 0 0 0 0 0 1 0 0 0 0 0 0 25 0 0 0 0 1 0 2 0 4 1 0 0 0 0 0 0 0 0 0 5 0 0 0 29 0 0 2 1 0 0 1 1 0 0 0 0 1 1 0 0 
0 0 0 1 3 0 0 1 0 0 0 0 0 0 0 1 1 0 0 0 0 0 5 0 0 0 0 0 0 0 0 0 0 0 0 1 0 0 0 0 0 0 1 0 0 0 0 0 0 0 0 0 1 0 0 0 0 0 0 2 0 0 0 0 1 0 0 0 0 0 5 0 0 0 0 0 0 0 0 0 0 0 0 73 0 0 0 0 0 0 0 0 0 0 2 0 1 0 1 0 
0 0 0 0 2 1 1 0 0 0 0 0 0 0 0 0 0 0 0 0 0 0 5 0 0 0 0 0 0 0 0 0 0 0 0 0 0 0 0 5 0 0 0 0 0 0 0 0 0 2 0 0 1 0 0 0 0 0 0 17 0 0 0 0 0 0 0 0 0 0 0 0 0 0 0 0 0 0 0 0 0 1 0 64 0 0 0 0 0 0 0 0 0 0 0 0 1 0 0 0 
0 0 0 0 0 0 0 0 0 0 0 1 1 0 0 0 0 0 0 0 0 1 6 0 0 0 1 0 0 0 1 0 0 1 0 0 0 1 0 6 0 0 0 0 0 0 0 0 0 0 8 0 0 0 0 0 2 0 0 24 0 0 1 0 9 0 4 0 1 0 0 1 1 0 0 0 0 0 0 1 0 1 0 23 1 0 2 0 0 0 0 1 1 0 0 0 0 0 0 0 
0 0 0 1 0 0 0 0 0 6 1 0 0 0 0 0 1 0 2 1 0 0 7 0 1 0 0 0 0 2 0 0 0 1 0 0 0 2 1 3 0 2 0 1 0 0 0 0 1 0 0 0 0 0 0 1 0 0 0 36 0 1 3 0 0 1 1 0 0 0 0 0 0 1 0 1 1 0 0 0 0 2 0 14 0 0 0 2 0 2 0 0 0 1 0 0 0 0 0 0 
0 0 0 2 0 0 0 0 4 0 0 2 0 0 1 0 1 0 0 1 0 0 4 0 0 0 0 1 0 0 0 0 0 1 0 0 4 0 0 1 1 1 0 0 0 0 0 0 0 1 0 0 1 0 1 1 0 0 0 12 0 0 2 0 1 1 2 0 0 0 0 1 0 0 0 0 0 1 0 2 0 0 0 46 0 0 0 1 0 1 0 0 0 0 1 0 0 1 0 0 
0 0 0 0 0 0 0 0 0 0 1 1 3 0 0 0 0 0 0 0 1 1 5 0 1 0 0 3 0 1 0 0 1 0 0 1 0 1 0 2 0 0 1 0 0 1 0 0 0 0 17 0 0 0 0 0 3 0 0 13 0 1 3 0 5 1 0 0 0 0 1 0 0 0 0 0 0 0 0 1 0 0 0 23 0 0 2 0 2 0 0 0 0 0 2 0 0 2 0 0 
0 0 0 0 6 3 0 0 0 0 0 0 0 1 0 0 0 0 0 0 0 0 6 0 0 0 0 0 0 0 1 0 0 0 0 0 0 0 0 4 0 0 0 0 0 0 0 0 0 0 0 0 0 0 0 0 2 1 0 9 0 0 0 0 0 0 0 0 0 0 0 1 0 0 0 0 0 0 0 1 0 0 0 64 0 0 0 0 0 1 0 0 0 0 0 0 0 0 0 0 
0 0 0 0 5 1 0 0 2 0 0 3 0 0 0 0 1 0 1 0 0 0 8 0 0 0 0 1 0 0 0 0 2 0 0 0 0 1 0 1 0 0 0 0 0 0 0 0 0 0 0 0 0 0 0 0 1 0 0 15 0 0 0 0 5 0 0 0 0 0 3 0 0 1 0 0 0 0 0 0 0 0 0 48 0 0 0 0 0 0 0 0 1 0 0 0 0 0 0 0 
0 0 0 0 7 1 0 0 0 0 0 1 0 0 0 0 0 0 0 0 0 0 5 0 0 0 0 0 0 0 0 0 0 0 0 0 0 0 1 1 0 0 0 1 0 0 1 0 0 0 0 0 0 1 0 0 0 0 0 8 0 0 1 0 0 0 0 0 0 0 0 0 0 0 0 0 0 0 0 0 0 0 0 72 0 0 0 0 0 0 0 0 0 0 0 0 0 0 0 0 
0 0 0 0 2 0 0 1 0 0 0 0 1 0 0 0 0 0 0 0 0 0 14 0 0 0 1 0 0 0 0 0 0 1 0 0 0 0 0 5 0 0 0 0 0 0 0 0 0 1 0 0 0 0 0 0 1 0 0 15 0 0 1 0 1 0 1 0 0 1 2 0 0 1 0 0 0 0 0 0 1 0 0 45 1 0 0 1 1 0 0 0 1 0 0 0 0 1 0 0 
0 1 0 1 0 0 0 0 0 2 0 0 0 0 0 0 0 0 0 0 1 1 5 0 0 0 0 0 0 0 0 1 0 1 0 0 0 0 1 3 0 0 1 0 0 0 0 0 0 0 2 0 0 0 0 0 1 0 0 39 0 1 0 0 2 0 3 0 0 0 7 0 0 0 1 0 0 0 0 2 0 0 1 21 0 0 0 0 0 1 0 0 0 0 0 0 1 0 0 0 
1 0 1 0 2 0 0 0 5 0 0 0 0 0 0 0 0 0 0 0 0 0 4 0 0 0 0 0 0 0 0 0 0 0 0 1 0 1 0 3 0 0 0 0 0 0 2 0 0 0 0 0 0 0 0 0 0 0 0 30 1 0 0 0 0 0 0 0 1 0 0 1 0 0 0 0 0 0 0 0 0 0 0 46 0 0 0 0 0 0 0 0 0 0 1 0 0 0 0 0 
0 0 0 1 3 1 0 0 0 0 0 1 1 0 0 0 0 0 1 0 0 0 4 0 0 0 0 0 0 0 0 0 0 0 0 0 0 0 1 3 0 0 0 0 0 1 0 0 0 0 0 0 0 0 0 0 5 0 0 5 0 0 0 0 7 0 0 0 0 0 0 1 0 0 0 0 0 0 0 0 0 0 0 64 0 0 0 0 1 0 0 0 0 0 0 0 0 0 0 0 
0 0 0 0 2 0 0 0 0 0 0 0 0 0 0 0 0 0 0 0 0 0 4 0 0 0 0 1 0 0 0 0 0 0 0 0 0 0 0 5 0 0 1 0 0 0 0 0 0 0 0 0 0 0 0 0 3 0 0 18 0 0 0 0 1 0 0 0 0 0 0 3 0 0 0 1 0 0 0 1 0 0 0 60 0 0 0 0 0 0 0 0 0 0 0 0 0 0 0 0 
0 0 0 0 8 8 0 0 0 0 0 0 0 1 0 0 0 0 0 0 0 0 2 0 0 0 0 0 0 1 0 0 0 0 0 0 0 1 0 6 0 0 1 0 0 0 0 0 0 0 0 0 0 0 0 0 0 0 0 30 0 0 1 0 0 0 0 0 0 0 0 2 0 0 0 0 0 0 1 0 0 0 0 32 1 0 0 0 0 1 0 1 1 0 2 0 0 0 0 0 
0 0 0 0 1 0 0 0 0 0 0 0 0 0 0 0 0 0 0 0 0 0 7 0 0 0 0 0 0 0 0 0 0 0 0 0 0 0 0 10 0 0 0 0 1 0 0 0 1 1 0 0 0 0 0 0 2 0 1 19 0 1 0 0 5 0 1 0 0 0 0 2 0 0 0 0 0 0 0 1 0 0 0 46 0 0 0 0 0 0 0 0 0 0 0 0 0 1 0 0 
0 1 0 0 2 1 0 0 0 0 0 0 0 0 0 0 0 0 0 0 0 0 0 0 0 0 0 0 0 0 0 0 0 0 0 0 0 0 0 8 0 2 0 0 0 0 0 0 0 0 0 0 0 0 0 0 0 0 0 43 0 0 0 0 0 1 1 0 0 0 0 0 0 0 0 0 0 1 0 0 0 0 0 34 0 0 0 3 0 2 1 0 0 0 0 0 0 0 0 0 
0 0 0 0 7 1 0 0 0 0 0 0 0 0 0 0 0 0 0 0 0 0 9 0 0 0 0 0 0 0 0 0 0 0 0 0 0 0 0 5 1 1 0 0 0 0 0 0 0 0 1 1 0 0 0 0 1 0 0 16 1 0 0 0 0 0 0 0 0 0 0 1 0 0 0 0 0 0 0 0 0 0 0 51 0 0 1 0 0 2 0 0 0 0 1 0 0 0 0 0 
0 0 0 0 2 0 0 1 0 0 0 4 0 0 0 0 0 0 0 0 0 0 8 0 0 0 0 0 0 0 0 0 1 0 0 0 0 0 0 3 0 0 1 0 0 0 0 0 0 0 0 0 0 0 0 0 0 1 0 22 0 0 0 0 1 0 0 0 0 0 0 0 0 0 0 0 0 0 0 0 0 0 0 53 0 0 0 1 0 0 0 1 0 0 0 0 0 1 0 0 
0 0 0 0 0 0 0 0 0 1 0 0 1 0 0 0 0 0 0 0 0 0 7 0 0 0 1 0 1 0 0 0 0 0 1 0 1 0 0 7 2 1 0 1 0 0 0 1 0 0 0 0 0 1 0 0 3 0 0 33 0 0 1 1 3 0 1 0 0 0 0 0 0 0 0 0 0 0 0 0 0 1 0 21 0 0 0 2 0 0 1 0 0 0 4 0 1 2 0 0 
0 1 0 0 5 5 0 0 0 1 0 0 0 0 0 0 1 1 0 0 0 0 9 0 0 0 1 0 0 2 0 1 0 0 0 0 1 0 0 3 0 0 0 0 0 0 0 0 0 0 0 0 0 0 0 1 0 0 0 28 1 0 1 0 0 0 0 0 0 0 0 0 1 0 0 0 0 0 1 1 0 1 1 30 0 0 0 0 0 0 2 0 0 0 0 1 0 0 0 0 
0 0 0 0 2 0 0 0 1 0 0 0 1 0 0 0 0 0 0 3 0 0 7 0 0 0 0 0 0 0 0 0 0 0 0 0 0 1 1 3 0 1 0 0 0 0 2 0 0 0 0 0 0 2 0 0 0 0 0 35 0 0 0 0 2 0 0 0 0 0 2 1 0 0 1 0 0 0 0 0 0 1 0 27 0 0 0 2 0 0 0 0 0 0 0 2 1 2 0 0 
0 0 0 0 3 1 0 0 0 0 0 0 0 0 1 0 0 0 0 0 0 0 13 0 0 0 0 0 1 0 0 0 0 0 0 0 0 0 0 4 0 0 5 0 0 0 0 0 0 0 0 0 0 0 0 1 0 0 0 17 0 0 0 0 5 0 0 0 1 0 0 0 0 0 0 0 0 0 0 0 0 0 0 47 0 0 0 0 0 1 0 0 0 0 0 0 0 0 0 0 
0 0 0 0 1 1 0 0 1 0 0 0 0 0 0 0 0 0 1 0 0 0 11 0 0 0 0 0 0 0 0 0 0 0 0 0 0 0 0 1 0 0 0 1 0 1 1 0 0 0 1 1 0 0 0 0 2 1 0 30 0 0 0 1 0 0 2 0 0 0 0 1 0 0 0 0 0 0 0 1 0 0 0 36 1 0 0 1 0 0 0 0 0 0 0 0 0 3 0 0 
0 0 0 0 2 0 0 0 0 0 0 0 0 0 0 0 0 0 0 0 0 0 4 0 0 0 0 0 0 1 0 0 0 0 0 0 0 0 2 5 0 0 0 0 0 0 0 0 1 1 1 0 1 0 0 0 0 0 0 19 0 0 0 0 1 0 2 0 1 0 0 0 0 0 0 0 0 0 0 1 0 0 0 53 1 0 1 0 1 0 0 0 0 1 1 0 0 0 0 0 
0 0 0 0 3 2 0 0 1 0 0 0 1 0 0 0 0 0 0 0 0 0 6 0 0 0 0 2 0 1 0 0 0 0 0 0 7 1 1 2 0 0 1 1 0 1 0 0 0 0 1 0 0 2 0 0 3 0 0 6 0 0 1 0 2 0 0 0 0 0 0 2 0 0 0 0 0 0 0 0 0 0 0 52 0 0 0 0 1 0 0 0 0 0 0 0 0 0 0 0 
0 0 0 0 4 1 0 0 0 1 0 0 0 0 0 0 0 0 1 2 0 0 2 1 1 0 0 0 0 0 0 0 0 0 0 0 0 0 0 3 0 0 2 0 0 0 0 0 0 0 0 0 2 0 0 0 1 0 0 6 0 0 1 0 0 0 2 0 0 0 1 0 0 0 0 0 0 1 0 1 0 0 1 63 0 0 0 0 1 1 0 0 0 0 0 0 1 0 0 0 
0 0 0 0 12 4 0 0 0 0 0 0 0 0 0 0 0 0 0 0 0 0 4 0 0 0 0 0 0 0 0 0 0 0 1 0 0 0 0 1 0 0 1 0 0 0 0 0 0 0 0 0 0 0 1 0 1 0 0 2 0 0 0 0 4 0 0 0 0 0 0 0 0 0 0 0 0 0 0 0 0 0 0 68 0 0 0 0 0 0 0 0 0 0 0 0 0 0 1 0 
0 0 0 0 8 1 0 1 0 0 0 0 0 1 0 0 0 0 0 1 0 0 7 0 0 0 0 0 0 0 0 0 0 0 0 0 0 0 0 2 0 0 0 0 0 0 0 0 0 0 2 0 0 0 0 0 1 0 0 6 0 0 0 0 2 0 0 0 0 0 4 1 0 0 0 0 0 0 0 0 0 0 0 62 0 0 0 0 0 1 0 0 0 0 0 0 0 0 0 0 
0 0 0 1 3 1 0 0 0 0 0 0 0 0 0 0 0 0 1 0 0 0 9 0 0 1 0 2 0 0 0 0 0 0 1 0 1 1 0 2 0 0 0 1 0 0 0 3 0 0 0 0 0 1 0 0 0 0 0 33 0 0 0 0 0 0 5 0 0 0 2 0 0 0 0 0 0 0 0 0 1 0 0 27 0 0 0 1 1 1 0 0 1 0 0 0 0 0 0 0 
0 0 0 0 2 0 1 0 0 0 0 1 0 0 0 0 0 0 0 0 1 0 8 0 1 0 0 0 0 0 0 0 0 0 0 0 1 0 0 3 1 0 0 0 0 0 0 0 0 0 0 0 0 0 0 1 3 0 0 21 0 0 0 0 9 0 0 0 0 0 0 1 0 0 0 0 0 0 0 1 0 0 0 45 0 0 0 0 0 0 0 0 0 0 0 0 0 0 0 0 
0 0 0 0 9 1 0 0 1 0 0 0 0 0 0 0 0 0 1 0 0 0 9 0 0 0 0 0 0 0 1 0 0 1 0 0 0 0 0 1 0 0 0 0 0 0 0 1 0 0 0 0 0 0 0 0 0 0 0 10 0 0 0 0 1 0 0 0 0 0 0 0 1 0 0 0 0 1 0 1 0 1 0 59 0 0 1 0 0 0 0 0 0 0 0 0 0 0 0 0 
0 0 0 0 1 0 0 0 2 0 0 3 1 0 0 0 1 0 1 0 0 0 7 0 0 0 0 0 0 0 0 0 0 0 0 0 0 0 0 4 0 0 0 0 0 0 0 0 0 0 4 0 0 0 0 0 1 0 0 17 0 0 0 0 1 0 1 0 0 1 1 0 0 0 1 0 0 0 0 0 0 0 0 41 1 0 0 0 4 0 3 0 0 1 0 0 0 3 0 0 
0 0 0 0 1 0 0 0 3 0 0 3 0 0 0 0 0 0 0 0 1 0 6 0 0 0 0 0 0 0 1 0 0 0 0 0 0 0 2 4 0 0 0 0 0 0 1 0 0 0 0 0 0 0 0 0 1 0 0 34 0 0 2 0 0 1 1 0 0 0 0 1 0 0 0 0 0 0 0 0 0 0 0 34 1 0 0 1 0 1 0 0 0 0 1 0 0 0 0 0 
0 0 0 0 7 4 0 0 0 0 0 0 0 0 0 0 0 0 0 1 0 0 6 0 0 0 0 1 0 1 0 0 0 1 0 0 0 0 1 1 0 0 1 0 0 0 0 0 1 0 0 0 0 0 0 0 0 1 0 16 0 0 0 0 2 0 0 0 0 0 1 1 0 0 0 0 0 0 0 0 0 0 0 50 1 0 0 0 1 0 1 0 0 0 1 0 0 0 0 0 
0 1 0 0 0 0 1 0 0 0 0 0 0 0 0 0 0 0 0 2 1 0 8 0 0 0 0 0 0 0 0 0 0 0 0 0 0 0 0 5 0 0 0 0 0 0 0 1 2 1 0 0 0 1 0 0 0 0 0 29 0 0 1 0 0 0 1 0 0 0 6 0 0 0 0 0 0 0 0 1 1 0 0 35 0 0 1 0 0 1 0 1 0 0 0 0 0 0 0 0 
0 0 1 1 2 3 0 0 0 0 0 0 0 0 0 0 0 0 0 0 0 0 7 0 0 0 2 1 0 0 0 0 0 0 0 0 2 0 0 6 0 0 0 0 1 0 0 0 0 1 1 0 0 0 0 0 3 0 0 18 0 0 2 0 3 0 0 0 0 0 0 0 0 0 0 0 0 0 1 1 0 0 0 43 0 0 1 0 0 0 0 0 0 0 0 0 0 0 0 0 
0 0 0 2 6 1 0 0 0 0 0 0 0 0 0 0 0 0 0 0 0 0 6 0 0 1 0 0 0 1 0 0 0 0 0 0 1 0 0 4 0 0 0 0 0 0 0 1 0 0 0 1 0 0 0 0 1 0 0 15 0 0 0 0 4 0 1 0 0 0 0 0 0 0 0 0 0 0 0 0 0 0 1 50 2 0 1 1 0 0 0 0 0 0 0 0 0 0 0 0 
0 0 2 1 1 0 1 0 0 0 0 1 0 1 0 0 0 0 0 0 0 0 12 0 0 0 0 0 0 1 0 0 0 0 0 0 0 0 0 2 0 0 0 0 1 0 0 0 0 0 0 0 1 0 0 1 0 0 0 18 0 0 1 0 1 0 1 0 0 0 0 1 0 0 0 0 0 0 0 0 0 0 0 48 0 0 1 1 1 0 0 0 0 0 0 0 2 0 0 0 
0 0 0 0 0 2 0 0 0 0 0 1 0 2 0 1 0 0 0 2 1 0 16 0 1 0 0 0 0 0 0 0 0 0 1 0 0 3 0 3 0 0 0 0 0 0 0 0 3 1 0 0 0 0 0 1 0 0 0 27 1 0 1 0 7 0 0 0 0 0 2 0 0 1 1 0 0 0 0 0 0 0 0 18 0 0 0 0 1 3 0 0 0 0 0 0 0 0 0 0 
1 0 0 0 1 0 0 0 0 2 0 0 1 0 0 0 2 0 1 0 0 1 6 1 0 0 2 0 1 0 1 0 0 1 0 1 0 0 0 3 0 3 1 0 0 0 1 1 1 0 11 0 0 0 0 0 1 0 0 24 0 0 0 0 1 0 1 0 0 0 1 1 0 0 0 0 0 0 0 1 0 0 0 24 0 0 1 1 0 0 0 0 0 0 0 0 0 1 0 0 
0 0 0 0 4 5 0 0 0 2 0 0 1 0 0 0 0 0 0 0 0 0 2 0 0 0 0 0 0 0 0 1 0 0 0 0 0 0 0 2 0 1 0 0 0 0 1 0 0 0 8 0 0 0 0 0 0 0 0 21 0 0 0 0 8 0 0 0 0 0 4 0 0 0 0 0 0 0 2 0 0 2 0 22 0 0 5 0 2 2 0 0 1 0 2 0 1 0 1 0 
0 0 0 0 2 0 0 0 3 0 0 3 2 0 0 0 0 0 0 0 0 0 8 0 0 0 0 0 0 0 0 0 1 1 0 0 0 0 0 4 0 0 0 0 0 0 0 0 0 0 0 0 1 2 0 0 1 0 0 22 0 0 0 0 2 0 1 0 0 0 0 0 0 0 0 0 0 0 0 0 0 0 0 43 0 0 1 0 0 0 1 0 0 0 1 0 1 0 0 0 
0 0 0 0 5 0 0 0 0 0 0 0 1 0 0 0 0 0 0 0 0 0 1 0 0 0 0 1 0 0 0 0 0 0 0 0 0 0 1 2 0 1 0 0 0 0 0 0 0 0 2 0 0 0 1 0 0 0 0 10 0 0 0 0 0 0 1 0 0 0 1 1 0 0 0 0 0 1 0 0 0 0 0 67 0 0 0 0 1 0 2 0 0 0 1 0 0 0 0 0 
0 0 0 0 14 6 0 0 0 0 0 0 0 0 0 0 0 0 0 0 0 0 3 0 0 0 0 0 0 0 0 0 0 0 0 0 0 0 0 1 0 0 0 0 0 0 0 0 0 0 0 0 0 0 0 0 0 0 0 6 0 0 0 0 1 0 0 0 0 0 14 1 0 0 1 0 0 0 0 1 0 0 0 52 0 0 0 0 0 0 0 0 0 0 0 0 0 0 0 0 
0 0 0 0 4 3 0 0 0 1 0 0 0 0 0 0 0 0 0 0 0 0 6 0 0 0 0 0 0 0 1 0 0 0 0 0 0 0 0 2 0 0 0 0 0 0 0 0 0 0 0 0 0 1 0 0 0 0 0 9 0 0 0 0 0 0 0 0 0 0 0 1 0 0 0 0 0 0 0 0 0 1 0 69 0 0 1 0 0 0 0 0 0 0 0 0 0 1 0 0 
0 0 0 0 8 0 0 0 0 1 0 0 0 0 0 0 0 0 0 0 0 0 8 0 0 0 0 1 0 0 0 0 0 0 0 0 0 0 0 1 0 0 0 0 0 0 0 0 0 0 0 0 0 0 0 0 1 0 1 7 1 0 0 0 1 0 0 0 0 0 1 1 0 0 0 0 0 0 0 1 0 0 0 66 0 0 1 0 0 0 0 0 0 0 0 0 0 0 0 0 
0 0 0 0 5 2 1 0 0 0 0 0 0 0 0 0 0 0 0 0 0 0 6 0 0 0 0 0 0 0 0 0 0 0 0 0 0 0 0 4 0 2 0 0 1 0 0 0 0 0 0 0 0 0 0 0 0 0 0 7 0 0 1 1 0 0 0 0 0 0 0 0 0 0 0 0 0 0 0 0 0 1 0 66 0 1 0 0 0 0 0 1 0 0 1 0 0 0 0 0 
0 0 0 0 6 3 0 0 1 0 0 2 0 0 0 0 0 0 0 0 0 0 9 0 0 0 0 0 0 0 0 0 1 1 0 0 0 0 0 0 1 0 0 0 0 0 0 0 0 0 0 1 0 0 0 0 1 1 0 9 0 0 1 0 2 0 1 0 0 0 1 1 0 0 0 0 0 0 1 0 0 0 0 53 0 1 0 0 0 1 0 0 0 0 1 0 0 1 0 0 
0 0 0 0 2 1 0 0 0 0 0 0 0 0 0 0 0 0 0 0 0 0 4 0 0 0 0 0 0 0 0 0 0 1 0 0 0 0 1 4 0 0 0 0 0 0 0 0 0 0 0 0 0 0 0 0 1 0 0 26 0 0 0 0 0 0 0 0 0 0 0 0 0 0 0 0 0 0 0 0 0 0 0 60 0 0 0 0 0 0 0 0 0 0 0 0 0 0 0 0 
0 0 0 0 5 2 0 0 0 1 1 0 0 0 0 0 0 0 0 0 0 0 7 0 0 0 0 0 0 0 0 0 0 0 1 0 0 0 2 0 0 0 0 0 0 0 0 1 0 0 0 0 0 0 0 1 0 0 0 12 0 1 0 0 0 0 1 0 0 0 0 0 0 0 0 0 0 0 0 1 0 1 0 58 0 0 0 0 0 0 1 2 0 0 0 0 1 0 0 1 
0 0 0 0 6 0 0 0 0 0 0 1 0 0 0 0 0 0 0 0 0 0 3 0 0 0 0 0 0 0 0 0 0 0 0 0 0 0 0 7 0 0 0 0 1 0 0 1 0 1 0 0 0 0 0 0 3 0 0 9 0 0 1 0 3 0 0 0 0 0 0 0 0 0 0 0 0 0 0 0 0 0 0 63 0 0 1 0 0 0 0 0 0 0 0 0 0 0 0 0 
0 0 1 0 2 0 0 0 0 3 0 2 0 0 0 1 0 0 1 0 0 0 7 0 0 0 0 0 0 0 0 0 0 0 0 0 0 0 0 7 0 0 0 0 0 0 0 0 0 0 0 0 0 0 0 0 1 0 1 25 0 0 0 0 1 1 0 1 1 0 0 0 0 0 0 0 0 0 0 0 0 0 0 43 2 0 0 0 0 0 0 0 0 0 0 0 0 0 0 0 
0 0 0 0 1 0 0 0 0 0 0 0 0 0 0 0 0 1 0 0 0 0 7 0 0 0 1 0 0 0 0 0 0 0 0 0 2 0 0 2 2 0 0 1 0 0 1 0 0 0 0 0 0 0 1 0 1 0 0 15 0 0 4 0 0 0 6 0 0 1 11 2 0 0 0 0 0 0 0 0 1 0 0 34 1 1 1 0 0 2 1 0 0 0 0 0 0 0 0 0 
0 0 0 0 0 0 1 0 0 0 0 0 0 0 0 0 0 0 1 6 1 0 9 0 0 0 1 1 0 1 0 0 0 0 0 0 0 0 0 3 0 0 0 0 0 1 0 0 0 0 1 0 0 0 1 0 0 0 0 20 0 0 0 0 0 0 1 0 1 0 19 0 0 0 2 0 0 0 0 1 1 1 0 23 0 0 1 0 0 0 0 0 1 0 0 0 0 0 0 2 
0 0 0 0 3 0 0 0 0 0 0 1 0 0 0 0 0 0 0 0 0 0 10 0 0 0 0 0 0 0 0 0 0 0 0 0 0 0 0 4 0 0 0 0 0 0 0 0 0 0 1 1 0 0 1 0 4 0 0 14 0 0 0 0 7 0 0 0 0 0 0 1 0 0 0 0 0 0 0 0 0 0 0 52 0 0 0 0 0 0 1 0 0 0 0 0 0 0 0 0 
0 0 0 0 4 0 0 0 3 2 0 2 1 0 0 0 0 1 0 0 0 0 7 0 0 0 0 0 1 0 0 0 1 0 0 0 2 0 2 3 0 0 0 0 0 0 0 0 0 0 0 0 0 1 0 0 3 0 0 10 0 0 1 0 6 0 0 0 0 0 0 0 0 0 0 0 0 0 0 0 0 1 0 48 0 0 0 0 1 0 0 0 0 0 0 0 0 0 0 0 
0 1 0 0 4 0 0 0 1 0 0 0 0 1 0 1 0 0 0 0 0 0 4 0 0 0 0 0 0 0 0 0 0 0 0 0 0 0 0 3 0 0 0 0 0 0 0 0 0 1 0 0 0 0 0 0 4 0 0 9 0 0 1 0 6 0 0 0 0 0 0 0 0 0 0 0 0 0 0 1 0 1 0 57 2 0 1 1 0 0 0 0 0 0 0 0 0 1 0 0 
0 0 0 0 5 0 0 0 0 0 0 0 0 0 0 0 0 0 1 0 0 0 8 0 0 0 0 0 0 0 0 0 0 0 0 0 0 0 0 3 0 0 0 0 0 0 0 0 0 0 0 0 0 0 0 0 0 0 0 4 0 1 0 0 0 0 0 0 0 0 0 0 0 0 0 0 0 0 0 0 0 0 0 78 0 0 0 0 0 0 0 0 0 0 0 0 0 0 0 0 
0 0 0 0 4 0 0 0 0 0 0 0 0 0 0 0 0 0 0 1 0 0 8 0 0 0 0 0 0 0 0 0 0 0 0 0 0 0 1 5 0 0 0 0 0 0 0 0 0 0 0 0 0 1 0 0 0 0 0 20 0 0 2 0 0 0 0 0 1 0 0 0 0 0 0 0 0 0 0 0 0 0 0 54 0 0 0 0 0 0 1 0 0 1 0 0 1 0 0 0 
0 0 0 0 4 2 0 0 1 0 0 2 1 0 0 0 1 0 0 1 0 0 11 1 0 0 0 0 0 0 0 0 1 1 0 0 0 0 0 1 0 3 0 0 0 1 0 2 0 0 0 0 0 0 1 0 2 0 0 17 0 0 0 0 4 0 5 0 0 0 5 1 0 0 0 0 0 0 0 1 0 0 0 26 1 0 1 0 0 0 2 0 0 0 0 0 0 1 0 0 
0 0 0 1 4 0 0 2 0 2 0 0 0 0 0 0 0 0 0 0 0 0 5 0 0 0 0 0 0 0 0 0 0 3 0 0 0 0 1 3 0 0 0 0 0 0 0 0 1 0 1 0 0 0 0 0 0 0 0 9 0 1 1 0 0 0 0 0 1 0 0 0 0 0 0 0 0 0 0 1 0 0 1 57 1 0 1 0 2 1 0 0 0 0 0 0 0 1 0 0 
0 0 1 0 4 1 0 0 0 0 0 0 0 0 0 0 0 0 0 0 0 0 5 1 0 0 0 0 0 0 0 0 0 0 0 0 0 0 0 6 0 0 0 2 0 0 0 2 0 0 1 0 0 2 0 0 1 0 0 14 0 0 1 0 0 0 3 0 0 0 0 0 0 0 0 0 0 0 0 1 0 1 0 52 0 0 0 0 1 0 1 0 0 0 0 0 0 0 0 0 
0 0 0 0 0 0 0 0 0 0 0 0 0 0 0 0 1 0 0 1 0 0 10 0 0 0 1 0 1 0 0 0 0 0 0 0 0 0 2 6 0 0 0 0 1 0 0 0 0 1 0 0 2 0 0 0 0 0 0 42 0 0 1 0 0 0 0 0 0 0 0 0 0 0 0 0 0 0 0 0 0 0 0 25 1 0 0 2 0 0 0 0 0 1 1 0 0 1 0 0 
0 0 1 0 1 1 2 0 0 0 0 0 0 0 0 0 0 0 0 0 0 0 2 0 0 0 0 0 0 0 0 0 0 0 0 0 0 0 0 3 0 0 0 1 0 0 1 0 0 1 6 0 1 0 0 0 1 0 0 15 0 0 2 0 3 0 0 0 0 0 0 0 0 0 0 0 0 0 0 0 0 0 0 58 1 0 0 0 0 0 0 0 0 0 0 0 0 0 0 0 
0 0 0 0 8 1 0 0 0 0 0 0 0 0 0 0 0 0 0 0 0 1 6 0 0 0 1 0 0 0 0 0 0 0 0 0 0 1 0 2 0 0 0 0 0 0 0 0 0 0 10 0 0 0 0 0 0 0 0 7 0 0 0 0 3 0 2 0 0 0 0 0 0 0 0 0 0 0 0 0 0 0 0 56 0 0 1 0 1 0 0 0 0 0 0 0 0 0 0 0 
0 0 0 1 9 1 0 0 0 0 0 1 0 0 0 0 0 0 0 0 0 0 7 0 0 0 0 0 0 0 0 0 0 0 0 0 0 0 0 2 0 0 1 0 1 0 0 0 0 1 0 0 0 0 0 0 1 0 0 9 0 1 0 0 0 0 0 0 1 0 0 0 0 0 0 0 0 0 0 0 0 0 0 62 0 0 0 0 0 0 0 1 0 0 0 0 0 1 0 0 
0 0 1 1 2 1 0 1 0 1 0 2 0 0 0 0 0 0 1 0 0 0 4 1 0 0 0 0 0 0 0 0 0 1 0 0 0 0 1 0 0 0 6 0 0 0 1 0 0 0 0 0 0 0 1 1 4 0 0 15 0 0 0 0 5 0 0 0 0 0 16 0 0 0 0 0 0 0 2 0 1 0 0 26 0 0 4 1 0 0 0 0 0 0 0 0 0 0 0 0 
0 0 0 0 4 3 0 0 0 1 0 0 0 1 0 0 0 0 0 0 0 0 5 0 1 0 0 0 0 0 0 0 0 0 0 0 0 0 0 7 0 0 0 0 0 0 0 0 0 1 0 0 0 0 0 0 0 0 0 30 0 0 1 0 0 0 2 0 0 0 0 1 0 0 0 0 0 0 0 0 0 2 0 39 0 0 0 1 0 0 0 0 0 0 1 0 0 0 0 0 
0 0 0 0 9 3 0 0 0 0 0 0 1 0 0 0 0 0 0 0 0 3 1 0 0 0 0 1 0 0 0 0 0 0 0 0 0 0 1 2 0 0 0 0 0 0 0 0 0 0 10 0 0 0 0 0 0 0 0 3 0 0 1 0 0 0 0 0 0 0 0 0 0 0 0 0 0 0 0 1 0 0 0 63 0 0 1 0 0 0 0 0 0 0 0 0 0 0 0 0 
0 0 0 2 10 6 0 0 0 0 0 0 0 0 0 0 0 0 0 0 0 0 5 0 0 0 0 0 0 0 0 0 0 0 0 1 0 1 0 2 0 0 1 0 0 0 1 1 0 0 0 0 0 1 0 0 1 0 0 4 0 0 0 0 0 0 0 1 0 0 1 2 0 0 0 0 0 0 0 0 0 0 0 57 3 0 0 0 0 0 0 0 0 0 0 0 0 0 0 0 
0 0 0 0 12 6 1 0 0 0 0 0 1 0 0 0 0 0 0 0 0 0 6 0 0 0 0 0 0 0 0 0 0 0 0 0 0 0 0 3 0 0 1 0 0 0 0 0 0 0 0 0 0 1 1 0 0 0 0 16 1 0 0 0 0 0 2 0 0 1 7 0 0 0 1 0 0 0 1 1 0 0 0 31 0 0 0 4 0 0 1 0 0 0 0 1 0 1 0 0 
0 0 0 0 8 0 0 0 1 0 0 0 0 0 0 0 0 0 0 0 0 0 8 0 0 1 0 0 0 1 0 0 0 0 0 0 1 0 0 2 0 0 0 0 0 0 0 0 0 0 0 0 0 0 1 0 1 0 0 6 0 0 0 0 4 0 0 0 0 0 0 0 0 0 0 0 0 0 0 0 0 0 0 63 1 0 0 0 0 1 0 1 0 0 0 0 0 0 0 0 
0 0 0 0 2 0 0 1 0 0 0 0 0 0 0 0 0 0 0 0 0 0 6 0 0 0 0 0 1 1 0 1 0 0 0 1 2 0 1 4 0 0 0 0 0 1 0 2 0 0 0 0 0 0 1 0 1 0 0 23 1 0 0 1 1 0 0 0 0 0 3 0 0 0 0 0 0 0 0 1 0 0 0 42 0 0 0 0 0 1 1 0 0 0 0 0 1 0 0 0 
0 1 0 0 1 0 0 0 0 0 0 0 0 0 0 0 1 0 0 0 0 0 7 0 0 0 0 1 1 1 0 0 0 1 0 0 0 2 0 3 0 0 2 0 1 0 0 0 0 1 0 0 2 0 1 1 2 0 0 28 0 0 0 0 1 0 0 0 0 2 1 0 0 0 0 0 0 0 0 0 0 2 0 29 0 0 0 0 4 1 0 0 0 0 1 1 1 0 0 0 
0 0 0 0 1 0 0 0 0 0 0 0 1 0 0 0 0 0 0 0 0 0 9 0 0 0 1 0 0 0 0 0 0 0 0 0 0 0 1 3 0 0 0 1 0 0 2 0 0 0 0 0 0 0 0 0 0 1 0 31 0 0 0 0 0 0 1 0 1 1 2 2 0 0 0 0 0 0 0 0 2 1 0 39 0 0 0 0 0 0 0 0 0 0 0 0 0 0 0 0 
0 0 0 0 0 0 1 0 0 0 0 0 0 0 0 0 0 0 0 0 1 0 6 0 0 0 1 2 0 0 0 0 0 0 1 0 0 0 0 6 1 0 5 0 0 0 0 0 0 0 3 0 3 0 0 0 2 0 0 31 0 0 0 0 3 0 3 0 0 1 0 0 0 0 0 0 0 0 0 0 0 1 1 19 1 0 3 1 1 0 1 1 1 0 0 0 0 0 0 0 
0 0 0 0 6 1 0 0 0 1 0 0 0 0 0 0 0 0 0 2 0 0 7 0 0 1 0 0 0 0 0 0 0 0 0 0 0 0 0 2 0 0 1 0 1 0 0 0 0 0 0 0 0 1 0 0 0 0 0 3 1 0 0 0 0 0 0 0 0 0 0 0 0 0 0 0 0 0 0 0 0 0 2 67 0 0 0 0 0 1 1 0 0 0 1 1 0 0 0 0 
0 0 0 0 6 0 0 0 0 1 0 0 0 0 0 0 0 0 0 0 0 0 8 0 0 1 0 0 0 0 0 0 0 0 0 0 0 0 1 2 0 0 0 1 1 0 0 0 2 0 1 0 1 0 0 0 0 0 0 10 0 0 0 0 0 0 0 0 0 0 0 0 1 0 0 0 0 0 0 0 0 0 0 61 0 0 1 0 0 1 0 0 0 0 0 0 0 0 0 1 
0 0 2 0 0 0 0 0 0 0 0 0 0 0 1 0 0 0 0 0 0 0 4 0 0 1 2 0 0 0 0 1 0 1 0 0 0 0 2 5 2 0 0 2 1 0 1 4 0 1 0 0 0 0 0 0 0 1 0 35 0 0 1 0 0 1 1 0 0 0 1 0 1 0 1 1 0 0 0 0 1 2 0 16 0 2 0 1 1 1 0 0 0 0 2 1 0 0 0 0 
0 0 0 0 11 7 0 0 0 0 0 0 0 0 0 0 0 0 0 0 0 0 3 0 0 2 0 1 0 0 0 0 0 0 0 0 0 0 0 2 0 0 0 1 0 0 0 0 0 0 2 0 0 1 0 0 1 0 0 6 1 0 0 0 1 0 0 1 0 0 0 0 0 0 0 0 0 0 0 0 0 0 0 55 4 0 1 0 0 0 0 0 0 0 0 0 0 0 0 0 
0 0 0 0 5 0 0 0 1 0 0 2 0 0 0 0 0 0 0 0 0 0 9 0 0 0 0 0 0 0 0 0 0 0 0 0 3 0 0 3 0 1 0 1 0 0 0 0 1 0 1 0 0 0 0 0 0 0 0 18 0 0 0 0 2 0 1 0 0 0 0 0 0 0 0 0 0 0 0 0 0 0 0 50 0 0 1 0 0 0 0 1 0 0 0 0 0 0 0 0 
0 0 0 0 5 1 0 0 0 3 0 1 0 0 0 0 2 0 0 0 0 0 3 1 0 0 0 0 0 0 1 1 0 0 0 0 0 0 0 1 0 0 0 0 0 0 0 0 0 0 0 0 0 0 0 0 1 0 1 4 0 0 0 0 1 0 1 0 0 0 0 1 0 0 0 1 0 0 0 1 0 0 0 69 0 0 0 0 0 0 0 1 0 0 0 0 0 0 0 0 
0 0 0 0 3 0 2 0 0 1 0 0 0 0 0 0 0 0 0 0 0 0 7 0 0 0 0 0 1 0 0 0 0 1 0 0 0 0 0 4 0 0 0 0 0 1 0 0 0 0 0 0 0 0 0 0 0 0 0 19 0 0 0 0 0 0 0 0 0 0 7 1 0 0 0 0 0 0 0 1 0 0 0 51 0 0 0 0 0 0 0 0 0 0 1 0 0 0 0 0 
0 0 0 0 5 1 0 0 0 0 0 0 0 0 0 0 0 0 0 0 0 0 3 0 0 0 0 0 0 0 1 0 0 0 0 0 0 0 0 4 0 0 0 0 0 0 0 0 0 0 0 0 0 0 0 0 0 0 0 23 0 0 0 0 1 0 0 0 0 0 0 1 0 0 0 0 0 0 0 0 0 0 0 60 0 0 0 1 0 0 0 0 0 0 0 0 0 0 0 0 
1 0 0 0 1 0 0 0 0 0 0 0 1 0 0 0 1 0 0 0 0 0 10 0 1 0 0 1 0 0 0 0 0 0 0 0 0 0 2 2 0 0 0 0 0 0 0 0 2 0 1 0 0 0 0 0 0 0 0 27 0 0 1 0 0 0 1 0 0 0 0 0 1 0 0 0 0 0 0 0 0 0 0 42 0 0 0 1 0 0 0 0 1 0 1 2 0 0 0 0 
0 0 1 0 5 1 0 1 0 0 0 0 0 0 0 0 0 0 0 0 0 0 5 0 0 0 0 0 0 0 0 0 0 0 0 0 0 0 0 3 1 1 1 1 0 0 0 0 1 1 1 0 0 1 0 1 0 0 0 10 1 1 2 0 0 0 0 0 0 0 2 1 0 0 1 0 0 0 0 0 0 0 0 55 0 0 1 0 0 0 0 0 1 0 0 0 0 0 0 0 
0 0 1 0 0 0 0 0 0 0 0 0 1 0 0 0 0 1 0 1 0 0 1 1 0 0 0 1 0 0 0 0 0 0 0 0 0 1 0 3 0 2 6 1 0 0 0 0 0 0 0 1 3 1 0 1 0 0 0 38 0 0 0 0 0 0 3 0 2 1 5 0 0 0 0 0 0 0 0 0 0 0 0 15 1 0 0 4 1 0 0 1 0 0 1 0 1 1 0 0 
0 0 1 0 2 0 0 0 0 0 0 0 0 0 0 1 1 0 2 0 0 0 3 0 0 0 1 1 0 0 0 0 0 0 0 0 0 0 1 4 0 1 0 0 0 0 0 0 0 1 3 0 0 3 0 0 0 0 0 11 1 0 0 0 0 0 3 0 0 0 0 0 0 0 0 0 0 0 0 0 0 0 0 51 0 0 1 1 0 0 1 0 0 0 2 0 0 3 1 0 
0 0 0 1 5 3 0 0 0 0 0 0 0 0 0 0 0 0 0 0 0 0 10 0 0 0 0 0 0 0 0 0 0 0 0 0 0 0 0 2 0 1 0 0 0 0 0 0 0 0 0 0 0 0 0 0 0 0 0 1 0 0 1 0 0 0 3 0 0 0 0 0 0 0 0 0 0 0 0 0 0 0 0 70 0 0 0 0 0 0 0 0 0 0 1 0 0 1 0 1 
0 0 0 0 3 1 0 0 1 0 0 2 0 0 1 0 0 1 0 0 0 0 9 0 0 0 1 0 0 0 0 0 0 0 0 0 0 0 0 4 0 0 0 0 0 0 0 0 1 0 0 0 0 0 0 0 0 0 0 13 0 0 0 0 6 0 1 0 0 0 1 0 0 0 0 0 0 0 0 0 0 0 0 52 0 0 1 1 0 0 0 1 0 0 0 0 0 0 0 0 
0 0 0 0 2 0 0 0 0 0 0 0 0 0 0 0 0 0 0 0 0 0 8 0 0 0 0 0 0 0 0 0 0 0 0 0 0 0 1 6 0 0 1 0 0 0 0 0 0 0 0 0 0 0 0 0 2 1 0 21 1 0 0 0 0 0 1 0 0 0 0 1 0 0 0 0 0 0 0 0 0 0 0 49 0 0 2 3 0 0 0 0 1 0 0 0 0 0 0 0 
1 0 0 0 3 0 0 0 0 1 0 0 1 0 2 0 0 0 0 1 0 0 5 0 0 0 1 0 0 1 0 0 0 0 0 0 1 0 0 2 0 0 0 0 0 0 0 1 0 1 0 0 0 2 0 0 0 0 0 20 0 0 0 0 1 0 1 0 0 0 7 0 0 0 2 0 0 0 0 0 1 0 0 43 0 0 0 1 0 0 0 0 0 0 1 0 0 0 0 0 
0 0 0 0 5 1 0 0 0 1 0 0 0 0 0 0 0 0 0 0 0 0 6 0 0 0 0 0 0 0 0 0 0 0 0 0 0 0 0 5 0 0 0 0 0 0 0 1 0 0 0 0 0 0 0 0 0 0 0 10 0 0 2 0 0 0 0 1 0 0 0 0 1 0 0 0 0 0 0 0 0 0 1 64 0 0 0 0 0 0 0 0 0 0 1 0 0 0 0 1 
0 0 0 0 0 0 0 0 0 0 1 0 0 0 1 0 0 0 0 0 0 0 3 0 0 0 1 0 0 0 0 1 0 0 0 0 0 0 1 6 0 0 0 0 0 0 0 0 0 1 0 0 0 0 0 0 2 0 0 20 0 0 1 0 2 0 1 0 0 0 13 0 0 0 1 0 0 0 0 0 1 0 0 42 0 0 0 1 0 0 0 0 0 0 1 0 0 0 0 0 
0 0 1 0 8 3 1 0 0 0 0 1 0 1 1 0 0 0 0 1 0 0 2 0 0 0 0 0 1 0 0 0 0 0 0 0 2 0 1 2 0 0 0 0 0 0 0 0 0 0 1 0 0 0 0 0 3 0 0 17 0 0 0 0 5 0 0 0 0 0 0 0 0 2 0 0 0 0 0 0 0 0 0 46 0 0 0 1 0 0 0 0 0 0 0 0 0 0 0 0 
0 1 0 0 2 0 0 0 1 0 0 1 1 0 0 0 0 0 0 0 0 0 7 0 0 0 0 0 0 1 0 0 0 0 0 0 1 0 0 2 0 0 1 0 0 0 1 0 0 0 0 0 0 2 0 0 1 0 0 21 0 0 3 0 1 0 3 0 0 0 5 0 0 0 0 0 0 0 0 0 0 0 0 42 0 0 2 0 0 0 1 0 0 0 0 0 0 0 0 0 
0 0 1 0 0 0 1 0 0 1 0 2 2 0 0 0 0 0 0 3 0 0 5 0 0 0 2 0 0 0 0 0 0 0 0 0 0 0 0 1 0 0 0 0 0 0 0 0 0 0 0 0 0 1 1 0 0 0 1 15 0 0 1 0 6 0 1 1 0 0 7 2 0 0 1 0 0 0 0 0 0 0 0 36 3 0 3 1 0 2 0 0 0 0 0 0 0 0 0 0 
0 0 0 0 4 1 0 0 0 0 0 0 0 1 0 0 0 0 0 0 0 0 4 0 0 0 1 0 0 0 0 0 0 0 0 0 0 0 0 3 0 0 0 0 0 2 0 0 0 0 0 0 0 0 0 0 5 0 0 18 0 0 0 0 9 0 0 0 0 0 0 0 0 0 0 0 0 0 0 1 0 0 0 51 0 0 0 0 0 0 0 0 0 0 0 0 0 0 0 0 
0 0 0 0 6 0 0 0 0 0 0 0 0 0 0 0 0 0 0 0 0 0 8 0 0 0 0 0 0 0 0 0 0 0 0 0 0 0 0 3 0 0 0 0 0 0 0 0 0 0 4 0 0 0 0 0 0 0 0 12 0 0 0 0 0 0 0 0 0 0 0 0 0 0 0 0 0 0 0 0 0 0 0 64 0 0 0 0 0 1 0 0 0 0 1 0 0 0 1 0 
0 0 1 2 2 1 0 0 0 1 0 0 0 0 0 0 2 0 0 1 0 0 3 0 0 1 0 1 1 0 0 0 0 2 0 0 0 0 0 6 0 0 1 0 0 0 0 0 0 0 0 0 0 0 0 1 0 0 0 36 0 1 0 0 1 0 0 0 0 0 4 1 0 0 0 0 0 0 0 0 0 0 1 29 0 0 0 0 0 0 0 0 1 0 0 0 0 0 0 0 
0 0 0 0 0 0 0 0 0 0 0 1 0 0 0 0 0 0 0 0 0 0 5 0 0 0 1 0 0 0 0 0 0 0 0 0 4 0 3 7 0 0 0 2 0 0 0 0 0 0 0 0 0 0 0 0 0 0 0 26 1 0 1 0 9 0 1 0 0 0 0 0 0 0 0 0 0 0 0 0 0 3 0 35 0 0 1 0 0 0 0 0 0 0 0 0 0 0 0 0 
0 0 0 0 13 5 0 0 0 0 0 0 0 0 0 0 0 0 0 0 0 0 3 0 0 0 0 0 0 0 0 0 0 0 0 0 0 0 0 2 0 0 0 0 0 0 0 0 0 0 0 0 0 0 0 0 0 0 0 11 0 0 0 0 0 0 0 0 0 0 0 0 0 0 0 0 0 0 1 0 0 0 0 65 0 0 0 0 0 0 0 0 0 0 0 0 0 0 0 0 
0 0 0 0 9 3 1 0 0 0 0 1 1 0 0 0 1 0 0 0 0 0 6 0 0 0 0 1 0 0 0 0 0 0 0 0 0 0 0 1 0 0 0 0 0 0 0 0 2 0 0 0 0 0 0 0 0 0 0 3 0 0 0 0 1 0 2 0 0 0 0 0 0 0 0 0 0 0 0 0 0 0 0 63 0 0 0 0 1 1 1 0 0 0 0 0 0 2 0 0 
0 1 1 1 2 0 0 0 0 0 0 1 0 0 0 0 1 0 0 0 0 0 4 0 0 0 0 1 1 0 0 0 0 0 0 0 0 0 1 5 0 0 0 1 0 0 0 0 0 1 1 0 0 0 0 0 0 0 0 46 0 0 0 0 0 0 0 0 1 0 0 1 1 0 0 0 0 0 0 0 0 1 0 24 0 0 0 1 1 1 0 0 1 0 0 0 0 0 0 0 
0 0 0 0 8 0 0 0 0 0 0 0 0 0 0 0 0 0 0 0 0 0 8 0 0 0 0 0 0 0 0 0 0 0 0 0 0 0 0 5 0 0 0 0 0 0 0 0 0 0 0 0 0 0 0 0 0 0 0 10 0 0 0 0 1 0 0 0 0 0 0 0 0 0 0 0 0 0 0 0 0 0 0 67 0 0 0 0 0 0 0 0 0 0 1 0 0 0 0 0 
0 0 0 0 0 0 1 0 2 0 0 1 0 0 0 0 0 1 1 0 0 0 6 1 0 0 0 0 0 0 0 0 0 0 0 0 1 0 1 5 0 1 3 1 1 0 0 1 0 0 0 0 0 0 0 0 4 0 0 33 0 1 0 0 11 1 2 0 1 0 0 3 1 0 0 0 0 0 0 0 0 0 0 6 0 0 3 2 0 1 0 1 0 0 1 0 0 2 0 0 
0 0 0 0 3 0 0 1 1 0 0 0 2 0 0 0 0 0 0 0 0 0 3 0 0 0 0 0 0 0 0 0 0 0 0 0 2 1 0 6 0 0 0 1 1 0 0 0 0 1 0 0 0 0 0 0 1 0 0 27 0 0 0 1 0 0 0 0 0 0 0 0 0 0 0 0 0 0 0 0 0 1 0 42 0 0 1 0 1 0 0 2 0 0 0 0 0 2 0 0 
0 0 0 0 5 0 0 0 0 0 0 0 0 0 0 0 0 0 0 0 0 0 6 0 0 1 0 0 0 0 0 0 0 0 0 0 0 0 1 7 0 0 0 0 0 0 0 0 0 0 2 0 0 0 0 0 0 0 0 14 0 0 1 0 0 0 0 0 0 0 1 0 0 0 0 0 0 0 0 0 0 0 0 59 0 0 0 0 1 0 0 0 0 0 0 0 0 1 0 1 
0 0 0 0 0 0 0 0 1 0 0 0 0 0 0 0 0 0 0 0 0 0 9 0 0 0 0 0 0 0 0 0 0 0 0 0 0 0 0 5 0 0 0 0 0 0 0 0 0 0 0 0 0 0 0 0 0 0 0 33 1 0 1 0 0 1 0 0 2 0 0 0 0 1 0 0 0 0 0 1 0 3 0 40 0 0 0 0 0 0 1 0 0 0 0 0 0 1 0 0 
0 0 0 0 2 0 0 0 0 0 0 0 0 0 0 0 0 0 0 0 0 0 12 0 0 0 0 0 0 0 0 0 0 0 0 0 0 1 0 5 0 0 0 0 0 0 0 0 0 0 0 0 0 1 0 0 3 0 0 3 0 0 0 0 1 0 0 0 0 1 0 1 0 0 0 0 0 0 0 0 0 3 0 61 1 0 0 0 0 1 1 0 1 0 2 0 0 0 0 0 
0 0 0 0 3 0 0 0 0 0 0 0 0 0 0 0 0 0 0 0 0 1 11 0 0 0 0 0 0 0 0 0 0 0 0 0 0 0 1 2 0 2 0 0 0 0 0 0 0 0 5 0 0 0 0 0 0 0 0 27 0 0 0 0 2 0 0 0 1 0 0 0 0 0 0 0 0 0 0 0 0 1 0 42 2 0 0 0 0 0 0 0 0 0 0 0 0 0 0 0 
0 1 1 0 0 0 0 0 0 0 0 0 1 0 0 0 0 0 0 0 0 1 7 1 0 0 1 0 1 0 0 0 0 0 0 0 4 0 1 3 0 1 0 3 0 0 0 0 0 0 1 0 3 0 0 0 0 0 0 35 0 1 0 0 0 0 1 0 0 0 1 0 0 0 0 0 0 0 0 1 0 1 0 19 0 0 0 2 0 0 1 1 0 0 3 0 3 1 0 0 
0 0 0 0 2 0 0 0 0 0 0 2 0 0 0 0 0 0 0 0 0 0 5 0 0 0 0 0 0 0 0 0 0 0 0 0 0 1 1 6 0 0 0 0 0 0 0 0 0 0 0 0 0 0 0 0 0 0 0 17 0 0 0 0 0 0 1 0 0 0 0 0 0 0 2 0 0 0 0 1 0 0 0 60 0 0 0 1 1 0 0 0 0 0 0 0 0 0 0 0 
0 0 0 0 5 1 0 0 0 0 0 0 0 0 0 0 0 0 0 1 0 0 8 0 0 0 0 0 0 1 0 0 0 0 0 0 0 0 0 2 0 0 0 0 0 0 0 0 0 0 0 0 0 2 0 0 1 0 0 0 0 0 0 0 0 0 0 0 0 0 2 1 0 0 0 0 0 0 0 0 0 0 0 76 0 0 0 0 0 0 0 0 0 0 0 0 0 0 0 0 
0 0 0 0 9 1 0 0 0 0 0 0 0 0 0 0 0 0 0 0 0 0 2 1 0 0 0 0 0 0 0 0 0 0 0 0 0 0 0 5 0 0 3 0 0 0 0 0 0 0 0 0 0 0 0 0 0 0 0 6 0 0 0 0 0 0 1 0 0 0 6 0 0 0 1 0 0 0 0 0 1 0 0 60 0 1 1 0 1 0 0 0 0 0 0 1 0 0 0 0 
0 0 0 0 3 0 1 0 0 0 0 0 2 0 0 1 0 0 1 1 0 0 2 0 0 0 0 0 0 0 0 0 0 0 1 0 0 0 1 1 0 0 0 0 0 0 0 0 0 1 0 1 0 0 0 0 0 0 0 18 0 1 0 0 2 0 2 0 0 0 0 0 1 0 0 0 0 0 0 0 0 0 0 59 0 0 0 0 0 0 0 0 0 0 0 0 0 0 0 1 
0 0 0 0 0 0 0 0 0 0 0 0 0 0 0 0 0 0 0 0 0 0 9 0 0 0 1 0 0 0 0 0 0 0 0 0 0 1 1 4 0 1 0 0 0 0 0 0 0 0 1 0 3 0 0 0 0 0 0 30 0 0 1 0 2 0 2 0 0 0 0 1 0 1 0 0 0 0 0 0 0 0 0 40 0 0 0 0 1 1 0 0 0 0 0 0 0 0 0 0 
1 0 1 0 0 0 0 1 0 0 0 0 2 0 0 0 0 0 0 2 1 0 6 0 0 0 0 0 0 1 0 0 0 0 0 0 0 0 0 7 0 0 0 0 0 1 0 0 0 0 8 0 0 0 0 0 0 0 0 20 0 0 3 0 2 0 1 0 0 0 3 0 0 0 3 0 0 0 0 0 0 0 0 32 0 0 1 0 2 1 0 1 0 0 0 0 0 0 0 0 
0 0 0 0 3 4 0 0 1 0 0 0 0 0 0 0 1 0 0 0 0 0 11 0 0 0 1 1 0 0 0 0 0 0 0 0 1 0 0 4 0 0 0 0 0 0 0 0 0 0 0 0 0 0 1 0 0 0 0 28 0 0 1 0 0 0 0 0 0 0 0 0 0 0 0 0 1 0 1 0 0 0 0 37 1 0 0 0 0 0 0 0 1 0 0 0 0 2 0 0 
0 0 0 1 3 0 0 1 0 1 0 0 0 0 0 0 0 0 0 0 0 0 14 0 1 0 0 0 0 1 1 0 0 0 0 0 0 0 0 3 0 0 1 0 0 0 0 0 0 0 0 0 0 0 0 1 0 0 0 22 0 0 1 0 0 0 0 0 0 0 0 1 0 0 0 0 0 0 0 0 0 0 0 45 0 0 0 1 0 0 0 1 0 0 1 0 0 0 0 0 
0 1 0 0 1 1 0 1 1 1 0 2 2 1 0 0 2 0 1 5 0 1 4 0 0 0 0 0 0 0 1 0 0 0 0 0 0 0 0 1 1 0 0 0 0 1 0 1 0 0 0 0 2 6 0 2 0 0 0 3 0 0 0 0 0 0 3 0 0 0 11 0 0 0 1 0 0 0 0 0 1 0 0 26 1 0 0 0 0 0 0 2 2 0 6 0 3 2 0 0 
0 0 0 0 3 1 0 0 1 0 0 0 1 0 0 0 0 0 0 0 0 0 6 0 0 0 0 0 0 0 0 0 1 0 0 0 0 0 0 5 0 0 0 0 0 0 0 0 0 0 0 0 0 1 0 0 0 0 0 13 0 0 0 0 0 1 0 0 0 0 0 0 0 0 0 0 1 0 0 0 0 0 0 63 0 0 1 0 0 0 0 0 0 0 1 0 0 1 0 0 
0 0 0 0 8 1 0 0 0 0 0 0 0 0 0 0 0 0 0 0 0 0 7 0 0 0 0 0 0 0 0 0 0 0 0 0 0 0 0 3 0 0 0 0 0 0 0 0 0 0 0 0 0 0 0 0 1 0 0 13 0 0 0 0 0 0 0 0 0 0 0 0 0 0 0 0 0 0 0 0 0 0 0 65 0 0 0 0 0 1 0 1 0 0 0 0 0 0 0 0 
0 1 1 0 8 2 0 0 1 1 0 0 0 0 0 0 0 0 0 1 0 0 5 0 0 0 0 0 0 1 0 0 0 0 0 0 0 0 0 0 0 0 1 0 0 0 0 0 0 1 0 0 0 3 0 0 0 0 0 7 0 0 0 0 0 0 1 0 0 0 0 0 0 0 0 0 0 0 0 0 0 0 1 62 0 0 0 0 0 0 0 0 2 0 0 0 0 1 0 0 
0 0 0 0 10 1 0 0 1 0 0 0 0 0 0 0 0 0 0 0 1 0 2 0 0 0 0 0 0 0 0 0 0 0 1 0 0 0 1 1 0 0 0 0 1 0 0 1 0 0 0 0 0 0 0 0 1 0 0 7 0 0 0 0 0 0 0 0 0 0 0 0 0 0 0 0 0 0 0 0 0 0 0 72 0 0 0 0 0 0 0 0 0 0 0 0 0 0 0 0 
1 0 0 0 4 1 0 0 0 0 0 0 0 0 0 0 0 0 0 0 0 0 9 0 1 1 0 1 0 0 0 1 1 0 0 0 0 0 0 0 0 0 0 0 0 0 0 0 0 0 0 0 0 0 0 0 8 0 0 0 0 0 0 0 7 0 0 0 0 0 0 2 0 0 0 0 0 0 0 1 0 0 0 55 3 0 4 0 0 0 0 0 0 0 0 0 0 0 0 0 
0 0 0 0 5 1 0 0 0 0 0 0 0 0 0 0 0 0 0 0 0 0 2 0 0 0 0 0 0 0 1 0 0 0 0 0 0 0 0 2 0 0 1 0 0 0 0 2 0 0 2 0 1 0 0 0 3 0 0 20 0 0 1 0 7 0 0 0 0 0 0 1 0 0 1 0 0 0 0 0 0 1 0 47 0 0 0 1 0 0 0 1 0 0 0 0 0 0 0 0 
0 0 0 0 0 0 0 0 0 0 0 0 0 0 0 0 0 0 0 0 0 1 4 0 0 0 0 0 0 0 0 1 0 0 0 0 0 0 0 4 0 1 0 0 0 0 0 0 0 1 10 0 0 0 0 0 6 0 0 26 0 0 3 0 5 0 2 0 0 0 1 0 0 0 0 0 0 0 0 1 0 0 0 31 0 0 1 1 0 0 1 0 0 0 0 0 0 0 0 0 
