# Supplementary material for: Transferable Measurements of Heredity in Models of the Origins of Life
Source: PLoS One. 2015 Oct 19;10(10):e0140663. doi: 10.1371/journal.pone.0140663 (PMC4610668; doi:10.1371/journal.pone.0140663)
Supplement: S1 Data — (ZIP) [file pone.0140663.s001.zip › data/gard/pop1/Nmax50/gard.txt]

5
7
4
2
3
1
3
1
5
6
2
4
6
4
2
3
3
2
3
6
1
2
3
1
1
3
2
2
6
4
3
1
3
7
1
3
1
2
4
3
4
4
4
3
3
3
5
6
7
3
4
2
1
3
1
4
3
6
3
2
3
3
3
4
3
3
2
3
5
4
3
2
