# Supplementary material for: Transferable Measurements of Heredity in Models of the Origins of Life
Source: PLoS One. 2015 Oct 19;10(10):e0140663. doi: 10.1371/journal.pone.0140663 (PMC4610668; doi:10.1371/journal.pone.0140663)
Supplement: S1 Data — (ZIP) [file pone.0140663.s001.zip › data/gard/pop1/Nmax50/gard2.txt]

7
7
12
7
7
4
12
1
6
6
8
4
8
16
12
3
10
3
9
8
9
2
12
4
6
4
3
17
9
7
12
5
5
9
9
3
6
6
7
5
7
6
5
3
8
19
8
8
5
10
17
11
12
12
3
6
6
7
7
7
4
4
6
5
4
4
6
4
10
5
4
11
