# Supplementary material for: Transferable Measurements of Heredity in Models of the Origins of Life
Source: PLoS One. 2015 Oct 19;10(10):e0140663. doi: 10.1371/journal.pone.0140663 (PMC4610668; doi:10.1371/journal.pone.0140663)
Supplement: S1 Data — (ZIP) [file pone.0140663.s001.zip › data/gard/pop1/Nmax100/seqs14.txt]

0 0 0 0 0 0 4 1 1 0 0 0 0 0 0 0 0 3 2 0 0 0 0 0 0 0 0 0 0 0 0 1 0 0 0 0 0 0 2 0 4 0 0 5 0 0 0 1 0 0 0 0 0 0 0 0 0 0 0 0 0 0 0 0 0 0 0 2 0 0 0 2 0 1 1 3 0 0 0 0 0 0 1 0 0 0 0 0 0 0 0 0 0 3 0 2 1 1 0 9 
1 1 0 0 1 0 0 0 0 0 0 0 0 0 0 0 0 2 2 0 0 0 0 1 0 0 0 3 0 0 1 4 0 0 0 0 0 0 1 0 10 0 0 0 0 0 0 0 0 0 0 0 0 0 0 1 4 0 1 0 0 0 0 0 0 7 0 2 0 0 0 0 0 1 0 0 1 0 0 0 0 0 0 0 0 0 1 0 0 0 0 0 1 1 0 2 0 0 0 1 
0 0 0 0 0 0 0 0 0 0 0 0 0 0 0 0 0 2 0 0 0 0 0 0 0 0 0 0 0 0 0 1 0 0 0 0 0 0 0 0 1 1 0 0 0 0 31 0 0 0 1 0 0 0 0 0 3 0 0 0 0 0 0 0 0 0 0 1 0 0 0 2 0 0 0 4 0 0 1 0 0 0 0 1 0 0 0 0 0 0 0 0 0 1 0 0 0 0 0 0 
0 1 0 0 0 0 4 0 0 0 0 1 0 2 0 0 0 1 0 0 0 0 1 0 0 0 0 0 0 0 1 2 0 0 0 0 0 0 0 0 8 0 0 5 0 0 4 0 0 0 0 0 0 0 0 0 0 0 0 0 0 0 0 0 0 0 0 3 0 0 0 7 1 0 0 1 0 0 0 0 0 0 0 0 1 1 0 0 1 0 0 1 0 0 0 1 0 0 0 3 
0 0 0 0 0 0 1 0 0 0 0 0 0 1 0 0 0 1 0 0 0 1 0 0 0 0 0 0 0 1 0 1 0 0 0 0 0 0 0 1 2 0 0 3 0 0 0 0 0 0 0 0 0 0 0 0 5 0 0 0 0 0 0 0 0 0 1 2 0 0 1 8 0 1 0 4 0 0 0 0 0 1 1 1 0 0 0 0 0 0 0 0 0 6 0 3 0 3 0 1 
0 3 0 0 1 0 2 0 0 0 0 0 0 0 0 0 0 0 0 0 0 0 1 0 0 1 0 1 0 0 1 0 0 0 0 0 0 0 0 1 2 0 1 3 0 1 2 0 0 0 0 4 0 0 1 0 0 0 1 0 0 0 0 0 0 0 0 1 0 0 0 0 0 0 1 1 0 0 0 0 0 0 0 0 0 0 1 0 0 0 0 1 0 4 0 1 0 1 0 13 
0 0 1 0 0 0 0 0 1 0 0 0 0 2 0 0 0 1 1 1 0 1 0 0 0 1 1 0 0 0 0 1 0 0 0 0 1 0 2 0 1 0 0 0 0 0 2 1 0 0 0 2 0 0 1 0 2 0 0 0 0 0 0 0 0 1 0 0 1 0 0 8 0 0 1 5 0 0 0 1 0 0 1 0 0 0 0 0 0 0 0 0 0 4 1 2 0 1 0 1 
0 0 0 0 1 0 1 0 1 0 0 0 0 0 1 0 0 2 0 0 0 0 0 0 0 0 1 1 0 0 0 0 0 0 0 1 0 1 0 0 2 0 0 6 0 0 20 0 0 0 0 1 0 0 0 0 0 0 0 0 0 0 1 0 0 1 0 0 0 0 0 1 0 0 0 1 0 0 1 2 0 0 1 1 0 0 0 0 0 0 0 0 0 2 0 0 0 0 0 0 
1 0 1 1 0 0 0 0 0 0 0 0 0 2 0 0 4 0 0 1 0 1 0 0 0 0 0 0 0 1 0 0 0 0 0 0 0 1 0 0 3 0 1 0 0 0 23 0 0 0 0 0 0 0 0 0 0 0 0 0 1 0 0 0 0 0 0 0 0 0 0 2 1 0 0 0 0 0 1 0 0 0 0 0 0 0 0 0 0 0 0 0 0 2 0 0 0 3 0 0 
1 1 0 0 0 0 1 0 1 1 0 0 0 0 0 0 0 7 0 0 0 0 0 0 0 0 0 0 0 0 0 1 0 0 0 0 0 1 1 2 6 0 0 4 0 0 3 0 1 0 0 0 0 0 0 0 2 0 0 0 0 0 0 0 0 0 0 1 0 0 0 4 0 0 0 2 0 0 0 0 0 0 1 1 0 0 0 0 0 0 0 0 0 4 0 0 0 3 0 1 
2 0 0 1 0 1 2 0 1 0 0 0 0 1 0 1 0 2 0 0 0 0 0 1 0 0 0 0 0 0 0 1 0 0 1 0 0 0 1 1 4 0 0 4 0 1 9 0 0 1 0 0 0 0 0 0 0 1 0 0 0 0 0 0 0 0 0 1 0 1 0 0 1 1 0 1 0 0 0 0 0 0 1 0 1 0 0 0 0 0 0 2 0 2 0 0 0 0 0 3 
1 3 0 0 0 0 4 0 0 0 0 0 0 0 1 0 0 0 0 0 0 0 0 0 0 0 0 3 0 0 0 0 0 0 0 1 0 0 0 0 0 0 0 16 0 0 0 0 1 0 0 2 0 0 0 0 6 0 1 0 0 0 0 0 0 2 0 4 0 0 0 0 0 0 0 0 0 0 0 0 0 3 0 0 0 0 0 0 0 0 0 0 0 0 0 1 0 0 0 1 
0 3 0 0 1 0 0 0 0 0 0 0 0 0 0 0 0 3 0 0 0 0 0 0 0 1 0 1 0 0 0 1 0 0 0 0 0 0 0 1 5 0 0 9 0 2 1 0 0 0 0 0 0 1 0 0 2 0 1 0 0 0 1 0 0 1 0 0 0 0 0 5 0 0 0 3 0 0 0 0 0 1 0 2 0 0 0 1 0 0 0 0 0 1 0 1 1 0 1 0 
0 0 0 0 0 0 0 0 1 0 0 1 0 1 0 0 0 3 0 0 0 0 0 0 2 1 0 0 0 0 0 1 0 0 0 0 0 2 0 0 2 0 1 0 0 0 7 1 1 0 1 2 0 0 1 0 0 2 0 0 0 0 0 1 3 0 4 0 0 0 1 2 0 0 1 0 0 0 0 0 0 0 0 0 0 0 1 2 0 0 0 0 0 4 0 0 0 0 0 1 
0 4 0 0 1 0 5 0 0 0 0 0 1 0 0 0 0 0 0 0 1 0 0 0 0 0 0 6 0 0 0 2 0 0 1 0 0 0 0 0 2 1 0 16 0 0 1 0 0 0 0 0 0 1 0 0 0 0 0 0 0 0 0 0 0 4 0 0 0 0 0 1 0 0 0 0 0 0 0 0 0 0 0 2 0 0 0 0 0 0 0 0 0 1 0 0 0 0 0 0 
2 2 0 0 0 0 1 0 0 0 0 0 0 0 0 0 0 0 1 0 0 0 0 0 0 0 0 1 0 1 3 2 0 0 0 0 0 0 0 0 8 0 0 7 0 0 0 0 1 1 0 0 0 0 0 0 4 0 0 0 0 0 2 0 0 1 0 0 0 0 1 1 1 0 0 0 0 0 0 0 0 1 1 1 0 0 2 1 0 0 0 1 0 1 0 0 0 0 0 2 
1 0 1 0 0 0 1 0 0 0 1 1 0 1 0 0 0 0 6 0 1 0 0 0 0 0 0 1 0 0 0 0 0 0 0 2 0 1 0 0 0 0 0 1 0 0 0 0 0 0 0 0 0 0 0 0 0 0 0 0 0 0 0 1 2 0 3 2 1 0 0 3 1 0 0 2 0 0 0 0 0 0 0 0 0 0 0 0 0 0 1 0 0 4 0 0 1 1 0 10 
0 1 0 0 0 0 0 1 0 0 0 0 1 2 0 0 0 1 0 0 1 0 0 0 0 1 0 0 0 0 0 0 0 0 0 1 0 0 0 0 5 0 1 0 0 2 6 1 0 0 0 6 0 0 1 0 1 0 0 0 0 0 0 0 0 4 1 0 0 0 1 0 0 0 0 0 1 0 0 1 0 0 0 1 0 0 0 0 0 0 0 1 0 7 0 0 0 1 0 0 
1 1 0 0 0 0 0 0 0 0 0 0 0 0 0 0 0 0 1 0 0 0 1 0 0 0 0 0 0 1 0 0 0 0 0 1 0 0 0 0 4 0 1 0 0 1 20 0 0 0 0 0 0 0 0 0 0 0 1 0 2 0 0 0 0 1 0 0 0 0 0 2 0 0 0 4 0 0 0 0 0 0 0 0 0 0 0 0 0 0 0 1 0 4 0 2 0 1 0 0 
0 2 0 0 1 0 8 0 0 0 0 1 0 0 2 0 0 0 4 0 0 0 0 0 0 0 1 2 0 0 0 0 0 0 0 0 0 0 1 0 6 0 0 10 0 0 0 0 1 0 0 0 0 0 0 0 1 0 1 0 0 0 0 0 0 1 0 3 0 0 0 1 0 0 0 1 0 1 0 0 0 0 0 1 0 0 0 0 0 0 0 0 0 0 0 1 0 0 0 0 
0 1 0 0 0 0 1 0 0 0 0 0 0 0 0 0 1 0 0 0 0 0 0 1 1 2 1 1 0 1 0 3 0 0 0 1 0 0 0 0 13 0 1 1 0 1 3 1 2 0 0 4 0 0 1 0 1 0 0 0 0 0 0 0 0 0 0 0 0 0 0 2 0 0 0 0 0 0 0 0 1 0 0 1 0 0 0 0 0 0 0 0 0 0 0 3 1 0 0 0 
0 0 2 0 0 0 0 0 0 0 0 0 0 1 0 0 1 2 0 0 0 1 0 0 0 1 0 1 0 0 0 1 0 0 0 0 0 0 0 0 5 1 0 1 0 1 5 0 0 0 0 4 0 0 0 0 0 0 1 0 1 0 0 0 0 1 0 0 0 0 0 7 0 0 0 2 0 0 0 0 0 0 2 0 0 0 1 0 0 0 0 0 1 6 0 0 0 1 0 0 
0 2 1 0 0 0 6 1 0 0 0 0 0 0 0 0 0 2 0 0 0 0 0 0 0 0 1 3 0 0 0 0 0 0 0 1 0 0 0 1 1 0 0 15 0 0 0 0 0 0 0 0 0 0 0 0 6 0 0 0 0 0 0 0 0 4 0 1 0 0 0 0 0 0 0 0 0 0 0 0 0 0 0 4 0 0 1 0 0 0 0 0 0 0 0 0 0 0 0 0 
0 0 0 0 0 0 2 0 0 0 0 0 0 4 0 0 0 2 0 0 0 0 0 0 0 0 0 0 0 0 0 1 0 0 0 0 0 1 0 0 6 0 1 3 0 0 0 1 2 0 0 4 0 0 1 0 2 0 0 0 0 0 1 0 0 0 1 0 0 0 0 0 0 0 0 0 0 0 0 1 0 0 0 1 0 0 0 0 0 0 0 2 0 4 1 1 0 2 0 6 
0 0 0 0 0 0 0 0 0 0 0 0 0 0 0 0 0 0 0 0 0 0 0 0 1 0 0 0 0 0 0 2 0 0 2 0 0 0 0 0 9 0 0 0 0 2 1 0 0 0 0 0 0 0 0 0 12 0 0 0 0 0 0 0 0 1 0 1 0 0 1 1 0 0 0 0 0 0 0 0 0 0 1 3 0 0 0 0 0 0 0 0 1 1 1 10 0 0 0 0 
0 0 2 0 0 0 1 0 0 0 0 0 0 0 0 0 0 3 0 0 0 0 2 0 0 0 0 2 0 0 0 0 0 0 0 1 1 0 1 0 0 1 0 5 0 0 9 0 1 0 1 0 0 0 0 0 0 0 1 0 0 0 0 0 0 1 0 0 0 0 1 8 1 0 0 2 0 0 0 1 0 0 0 0 0 0 0 0 1 0 0 2 0 1 0 0 1 0 0 0 
3 1 1 2 1 0 2 1 0 0 0 0 0 0 0 0 0 1 0 0 0 1 0 0 0 0 0 2 0 0 0 0 0 0 0 1 0 0 2 0 10 0 0 8 0 0 0 0 0 0 0 0 0 0 0 0 0 0 0 0 0 0 0 0 0 4 0 4 0 0 0 0 0 0 0 1 0 0 0 1 1 0 0 0 0 0 1 0 0 0 0 0 0 2 0 0 0 0 0 0 
1 0 0 0 3 0 1 0 0 0 0 0 0 1 0 0 0 0 0 1 0 0 0 0 0 0 0 0 0 1 0 3 0 0 0 0 0 0 0 0 12 0 0 0 0 1 6 1 0 0 0 1 0 0 1 0 3 0 1 0 0 0 0 0 0 1 1 1 0 0 0 0 0 0 0 1 0 0 1 1 0 0 0 1 0 0 0 0 0 0 0 0 1 2 0 2 0 0 0 1 
0 0 0 0 0 0 0 0 0 0 0 1 0 1 1 0 0 0 0 3 0 1 2 0 0 0 0 1 1 0 0 0 0 0 0 0 0 0 1 0 2 0 0 7 0 0 8 0 0 0 1 1 0 0 1 0 0 0 1 0 0 0 0 0 0 1 0 0 0 0 0 11 0 0 0 3 0 1 0 0 0 0 0 0 0 0 0 0 0 0 0 0 0 0 0 0 0 0 1 0 
2 0 0 0 1 0 1 0 1 0 0 0 0 0 0 1 0 0 3 0 0 0 0 0 0 1 0 1 0 0 0 0 0 1 0 0 0 0 1 0 1 0 0 8 0 1 3 1 1 0 0 0 0 0 0 0 4 0 0 0 0 0 1 1 0 1 0 1 0 0 0 0 0 0 0 0 0 0 0 1 0 0 0 1 0 0 0 0 0 0 0 0 0 0 0 1 0 0 0 11 
2 0 1 0 0 0 0 1 0 0 0 0 0 1 0 0 0 0 1 4 0 0 0 1 0 1 0 0 0 0 0 1 0 1 0 1 0 0 2 0 4 0 1 1 0 0 2 0 1 0 0 3 0 0 0 1 0 0 0 0 0 0 0 0 1 0 0 0 0 0 1 6 0 0 0 3 0 0 0 0 0 0 2 1 1 0 0 0 0 1 0 0 0 1 0 0 0 1 2 0 
1 0 2 0 1 0 4 0 0 0 1 0 0 1 0 0 1 4 2 0 0 0 0 0 0 0 0 0 0 0 0 0 0 1 0 0 0 1 0 0 4 0 0 2 0 0 5 0 0 0 0 0 0 0 0 0 0 0 2 0 0 0 0 0 0 0 0 3 0 0 1 6 0 0 0 1 0 0 0 0 0 0 0 0 0 0 0 0 0 0 0 0 0 3 0 1 0 2 1 0 
1 1 0 0 1 0 0 0 0 0 0 0 0 0 0 0 0 3 3 0 0 0 0 0 0 0 0 2 0 0 2 1 0 0 0 0 0 0 0 0 1 1 0 9 0 0 1 0 3 0 0 0 0 0 0 0 5 0 1 0 0 1 0 1 0 1 0 0 0 0 0 0 0 0 0 0 0 2 0 0 0 0 0 1 0 0 2 0 2 0 0 0 0 0 1 4 0 0 0 0 
0 1 0 1 1 0 4 0 0 0 0 0 0 1 0 0 0 0 0 0 0 0 0 0 1 0 0 1 0 0 0 0 0 0 0 1 0 2 0 1 0 0 0 3 0 0 0 2 0 0 0 0 0 0 1 0 1 0 0 0 0 0 2 1 0 0 1 1 0 0 0 3 0 0 0 1 0 0 0 0 0 1 0 0 0 0 0 0 0 1 0 0 0 0 0 0 0 0 0 18 
1 1 1 0 1 0 4 0 0 0 0 0 0 0 0 0 0 6 1 0 0 0 0 0 2 0 1 0 0 0 0 0 0 0 0 0 0 2 2 1 0 0 0 9 0 1 1 1 2 0 0 0 0 0 0 0 0 0 1 1 0 0 0 0 0 1 0 2 0 0 0 0 0 0 0 3 0 1 0 0 0 0 0 0 0 0 0 0 0 2 1 0 0 0 0 1 0 0 0 0 
1 0 0 0 1 0 0 0 0 0 0 1 0 1 0 0 0 0 2 2 0 0 0 1 1 0 0 1 0 0 0 1 0 0 0 1 0 1 1 0 4 1 0 3 0 0 1 0 1 0 1 1 0 0 0 0 1 0 0 0 0 0 1 0 0 0 0 2 0 0 1 7 0 0 0 3 0 0 0 0 0 0 0 1 0 0 0 0 0 0 0 1 0 1 0 3 0 2 0 0 
0 0 1 0 0 0 1 0 0 0 0 0 0 1 0 0 0 0 1 2 1 0 0 0 0 7 0 0 0 1 0 4 0 0 0 0 0 0 0 0 7 0 0 2 0 0 0 1 0 0 0 4 0 0 1 0 0 0 0 0 0 0 0 0 0 0 0 4 0 0 0 1 1 0 0 0 0 0 0 0 0 0 0 2 0 0 0 0 0 0 0 0 0 5 0 0 0 1 0 2 
0 2 1 0 1 0 5 0 0 1 1 0 0 0 0 0 1 0 1 1 0 0 0 1 0 0 0 2 0 0 0 0 0 0 2 0 0 1 1 0 1 0 1 5 0 1 0 0 0 0 0 0 0 0 0 1 4 0 0 0 1 0 0 0 1 0 0 3 0 0 1 1 0 0 0 1 0 0 0 0 0 0 0 0 1 0 0 1 0 0 0 0 0 1 0 0 0 0 0 5 
0 2 0 0 0 0 4 0 0 0 0 0 0 2 0 0 0 1 0 0 0 0 1 0 0 0 0 3 0 0 0 0 0 0 0 0 0 0 0 1 3 0 0 10 0 0 4 0 0 0 0 0 0 0 0 0 0 0 0 1 0 0 0 0 1 1 0 0 0 0 0 7 0 0 0 5 0 0 0 0 0 0 1 0 0 0 0 0 0 0 0 0 0 2 0 0 0 0 0 1 
9 1 0 0 0 0 0 0 2 0 0 0 1 0 0 0 0 1 0 0 0 0 0 0 0 0 0 0 0 0 1 2 0 0 0 0 0 0 0 0 9 0 1 0 0 0 0 0 0 0 0 2 0 2 0 0 7 0 0 0 0 0 0 0 0 0 0 0 0 0 0 0 0 0 0 0 0 1 0 0 0 1 2 3 0 0 0 0 1 1 0 0 0 0 0 1 1 0 0 1 
1 1 0 0 1 0 0 1 0 0 0 0 0 0 0 0 0 3 0 0 0 0 1 0 0 0 0 0 0 0 0 0 0 0 0 0 0 0 2 0 0 0 0 0 0 0 34 0 0 0 0 0 0 0 0 0 0 0 0 0 0 0 1 0 0 0 0 1 0 0 0 2 0 0 0 0 0 0 1 0 0 0 0 0 0 0 0 0 0 0 0 0 0 0 0 0 0 1 0 0 
0 0 0 0 0 0 2 0 0 0 0 0 0 0 0 0 1 0 1 1 0 0 0 0 0 1 0 1 0 1 0 4 0 1 0 0 1 1 0 0 4 1 0 11 0 0 2 0 0 0 0 1 0 0 0 0 0 0 0 0 0 0 0 0 0 0 0 4 0 0 0 3 0 0 0 1 0 1 0 1 0 1 0 3 0 0 0 0 0 0 0 0 0 1 0 0 0 1 0 0 
0 2 0 0 0 0 1 0 0 0 0 0 0 0 0 0 0 0 0 0 0 0 0 0 0 0 0 3 0 0 1 0 0 0 0 0 0 0 0 0 0 0 0 2 0 0 31 0 0 0 0 0 0 0 0 0 0 0 0 0 0 0 1 0 0 2 0 0 0 0 0 1 0 0 0 0 0 0 0 0 1 0 0 0 0 0 0 0 0 0 0 0 0 3 0 0 0 2 0 0 
1 0 1 0 1 0 0 0 0 0 0 1 0 0 1 0 0 2 0 1 1 0 0 0 1 0 0 1 0 0 0 2 0 0 1 1 0 1 2 0 5 0 0 2 0 0 0 0 0 0 0 0 0 1 0 1 0 0 2 0 1 0 0 1 0 1 0 0 0 0 1 5 0 0 1 3 0 0 0 0 1 0 2 1 0 0 0 0 0 0 0 0 0 1 0 0 0 3 0 0 
1 0 1 0 0 0 0 0 0 0 0 0 0 0 0 0 0 4 0 1 0 0 0 1 0 0 0 0 0 0 0 0 0 0 0 0 0 0 0 1 2 0 0 0 0 0 8 0 0 0 0 0 0 0 0 0 6 1 0 0 1 0 0 0 1 0 0 0 0 0 1 0 0 0 0 2 0 0 0 0 0 0 2 0 0 0 0 0 0 0 0 0 0 8 0 3 1 3 0 2 
0 1 0 0 0 0 4 0 0 0 0 0 0 0 0 0 0 1 0 0 0 0 0 0 0 0 0 4 0 0 0 3 0 0 0 0 0 2 1 0 5 1 0 10 0 0 0 0 1 0 0 0 0 0 0 1 0 0 1 0 0 1 0 0 0 6 1 3 0 0 0 0 0 2 0 1 0 0 0 0 0 0 0 0 0 0 0 0 0 0 0 0 0 0 0 0 1 0 0 0 
0 0 0 0 1 0 0 0 0 0 0 0 0 0 0 0 0 0 0 0 0 0 0 0 0 2 0 0 0 0 0 0 0 0 0 0 0 0 0 0 1 0 0 0 1 1 11 1 0 0 0 3 1 0 0 0 1 0 1 0 0 0 0 0 0 0 1 0 0 0 1 3 1 0 0 2 0 0 1 1 0 0 0 1 0 0 0 0 0 0 0 1 0 6 0 1 0 1 1 5 
0 1 2 0 1 0 2 0 0 0 1 0 0 0 0 0 0 1 1 0 0 0 0 1 0 0 0 1 0 0 0 0 0 0 0 0 0 0 0 0 7 0 0 7 0 0 0 0 0 0 0 0 0 0 0 0 7 0 2 0 0 0 0 0 1 3 0 0 0 0 0 2 2 0 0 0 0 0 0 0 0 0 1 1 0 0 0 0 0 0 0 0 0 0 0 5 0 0 1 0 
2 0 0 0 0 0 0 0 0 0 1 0 0 1 0 0 0 1 0 0 1 0 0 0 0 0 0 0 0 0 0 3 0 0 0 0 0 0 0 0 12 0 0 0 0 0 20 0 0 0 0 1 0 0 0 0 1 0 1 1 0 0 0 0 0 0 0 0 0 0 0 2 0 0 0 0 0 0 0 0 0 0 0 2 0 0 0 0 0 0 0 0 0 1 0 0 0 0 0 0 
0 0 0 0 1 0 4 0 0 0 0 0 0 0 0 0 0 1 0 0 0 0 0 0 0 1 0 0 0 0 0 2 0 0 0 0 1 0 1 0 2 0 0 0 0 0 25 0 1 0 1 0 0 0 0 0 1 0 1 0 0 1 0 0 0 1 0 2 0 0 0 0 0 1 0 1 0 0 0 0 0 0 0 0 0 0 0 1 0 0 0 0 0 1 0 0 0 0 0 0 
1 3 0 1 1 0 2 0 0 0 1 0 1 0 0 0 0 2 0 0 0 0 1 0 0 0 0 5 0 0 0 1 0 0 0 0 0 1 0 0 2 0 0 10 0 0 1 0 0 0 0 0 0 0 0 0 0 0 0 0 0 1 1 2 0 1 0 1 2 0 0 3 0 0 0 1 0 0 0 0 0 0 0 0 0 0 1 0 0 0 0 0 0 0 0 0 0 0 0 4 
2 0 2 0 2 0 0 0 0 1 0 0 0 0 0 0 0 2 0 0 0 0 0 0 0 0 1 2 1 1 0 0 0 0 0 0 0 0 1 0 6 0 0 5 0 0 3 0 0 2 0 0 1 0 0 0 2 0 0 0 0 0 0 0 0 2 0 1 0 0 1 0 0 0 0 1 0 0 0 0 0 1 3 0 0 0 0 0 0 0 0 0 2 2 0 1 0 1 0 1 
0 1 0 0 1 1 1 0 0 0 0 0 0 0 0 0 0 1 1 0 0 0 0 0 0 0 0 0 0 0 0 0 0 0 0 0 0 1 3 0 0 0 0 0 0 0 27 1 0 0 0 0 0 1 0 0 2 0 0 1 0 0 0 0 0 1 0 1 0 0 1 0 0 0 1 0 0 0 0 0 0 0 1 1 0 0 0 0 0 0 0 0 0 1 0 0 0 0 0 1 
3 0 0 1 1 0 0 1 0 1 0 0 0 1 1 0 0 0 1 1 0 0 0 0 0 0 0 1 0 1 1 0 1 1 0 1 0 2 0 0 1 0 0 2 0 0 14 1 0 0 0 1 0 0 0 0 2 0 2 0 0 0 0 0 0 1 0 0 0 1 0 0 0 0 0 0 0 0 1 0 0 0 1 1 0 0 1 0 0 0 0 0 0 1 0 0 0 0 1 0 
0 0 0 0 0 0 0 0 0 0 0 0 1 0 0 0 0 0 0 0 0 0 1 0 0 0 0 0 0 0 0 0 0 0 0 0 0 0 0 0 1 0 0 2 0 0 34 0 0 0 0 0 0 0 0 0 0 0 0 0 0 1 0 0 0 0 0 0 0 0 0 7 0 1 0 0 0 0 0 0 0 0 0 0 0 0 0 0 0 0 0 0 0 1 0 0 0 0 0 1 
5 0 0 0 0 0 0 0 1 0 0 0 0 0 0 0 0 8 3 0 0 0 0 0 0 0 0 0 0 0 0 0 0 0 0 0 0 0 0 4 1 0 0 0 0 0 13 0 0 0 0 0 0 0 0 0 0 0 0 0 0 0 0 1 1 0 0 0 0 0 0 3 0 0 0 1 0 1 0 0 0 0 1 0 0 0 0 0 0 0 0 0 0 4 0 1 0 2 0 0 
1 2 0 0 1 0 3 0 0 0 0 1 0 1 0 0 0 0 0 0 0 0 0 0 0 0 0 0 0 0 0 0 0 0 0 1 0 0 0 0 2 0 1 3 0 1 6 0 0 0 0 1 0 0 0 1 2 0 0 0 0 0 0 0 0 0 0 2 0 0 0 9 0 0 0 6 0 0 0 1 0 0 0 0 0 0 0 0 0 0 0 1 0 3 0 0 0 1 0 0 
0 0 0 0 1 0 1 0 1 0 0 0 0 0 0 0 0 4 0 0 0 0 0 0 2 0 1 0 0 0 0 3 0 0 0 0 0 0 2 1 6 0 0 0 0 0 2 0 1 0 0 1 0 0 0 0 0 0 3 0 0 0 1 0 0 0 0 3 0 0 0 7 0 0 0 5 0 0 0 0 0 0 0 3 0 0 0 0 0 0 0 0 1 0 0 1 0 0 0 0 
2 1 0 0 0 0 0 1 0 0 0 0 0 1 0 0 1 0 0 0 0 0 0 0 0 0 1 0 0 0 0 0 0 0 0 0 0 0 1 0 2 0 0 1 0 0 0 0 1 0 0 0 0 0 1 1 18 0 0 0 0 0 0 1 0 7 0 0 0 0 1 0 0 0 0 0 1 0 0 0 0 0 0 3 0 0 1 0 1 0 0 0 0 0 0 3 0 0 0 0 
0 0 0 0 0 0 2 1 0 0 0 0 0 0 0 0 0 0 0 0 0 0 0 0 1 0 0 0 0 0 0 3 0 0 0 1 0 0 0 0 3 0 0 1 0 0 21 0 1 0 1 0 0 0 0 0 6 0 0 0 0 0 0 0 0 0 0 1 0 0 0 0 0 0 0 0 0 0 0 0 0 0 0 1 0 0 0 0 0 0 0 0 0 2 0 2 0 2 1 0 
0 0 0 0 0 0 0 0 1 0 0 1 0 2 0 0 0 12 0 0 0 0 2 0 2 0 1 0 0 0 0 0 0 0 0 0 0 0 2 1 0 0 0 1 0 0 10 0 0 0 1 0 0 0 0 0 0 0 0 0 0 0 0 0 0 0 0 0 0 0 0 10 0 0 0 2 0 0 0 0 0 0 0 0 0 0 0 0 0 0 0 0 0 1 0 0 0 1 0 0 
1 0 0 0 0 1 0 0 0 0 0 0 0 0 0 0 0 0 0 0 0 0 0 0 0 1 0 0 0 0 1 0 0 0 0 0 0 0 0 0 0 0 0 2 0 0 27 1 1 0 0 0 0 0 0 0 0 0 0 0 0 0 0 0 0 2 1 0 0 0 0 3 0 0 1 3 1 0 0 0 0 0 0 0 0 0 0 1 0 0 0 0 0 2 0 1 0 0 0 0 
0 1 2 0 2 0 0 0 1 0 0 1 0 0 0 1 0 5 1 3 0 0 0 0 0 0 0 1 0 0 0 3 0 0 0 0 0 0 1 1 9 0 0 0 0 0 0 0 1 0 0 0 0 0 0 0 0 1 0 0 0 0 0 0 0 1 0 0 0 0 0 2 1 0 0 1 0 0 0 0 0 0 2 1 0 1 0 0 0 0 0 0 0 4 0 1 0 1 0 1 
3 0 1 0 0 0 0 0 0 0 0 0 0 1 0 1 1 0 0 0 0 0 0 0 0 0 1 1 0 2 0 0 0 0 0 0 0 2 0 0 2 0 0 2 0 0 14 0 0 0 0 0 0 0 0 0 5 0 1 0 0 0 0 1 0 2 0 0 0 0 0 0 0 0 0 0 0 0 1 0 0 0 1 2 0 0 0 0 0 0 0 0 0 0 0 5 1 0 0 0 
0 1 0 0 0 0 2 0 0 0 0 0 0 0 0 0 1 0 0 0 1 0 0 0 0 2 0 1 0 1 0 1 0 0 0 0 1 0 0 0 0 0 1 7 0 2 0 0 0 0 1 2 0 0 0 0 3 1 0 0 1 0 0 0 0 0 0 0 0 0 0 2 0 0 1 1 0 0 0 1 0 0 0 2 0 0 0 0 0 1 0 1 0 2 0 2 0 1 0 7 
0 1 0 0 0 0 0 0 0 0 0 0 1 0 0 0 0 2 0 1 0 0 0 1 1 1 0 1 0 0 0 2 0 0 1 0 0 0 0 0 5 0 0 6 0 0 0 0 0 0 1 0 0 0 0 0 3 0 0 0 0 0 0 0 1 0 0 1 1 0 0 1 0 0 0 0 0 0 0 0 0 1 0 1 0 0 0 0 0 0 0 0 0 0 0 1 2 0 0 14 
1 0 1 0 0 0 0 1 0 0 0 0 1 0 0 0 0 3 0 0 0 0 0 0 0 0 0 3 0 1 0 0 0 0 1 0 0 1 0 0 3 0 0 8 1 0 1 2 0 0 0 0 0 0 0 0 0 0 0 0 1 0 0 1 0 7 0 0 0 0 0 9 0 0 0 1 0 0 0 0 0 0 0 0 0 1 1 0 0 0 0 0 0 0 0 0 0 0 0 1 
0 0 0 0 2 0 0 0 0 0 0 0 0 2 0 0 0 3 0 0 0 0 1 0 0 2 1 0 0 0 0 3 0 0 0 0 0 0 0 0 4 0 0 1 0 2 7 0 0 0 1 1 0 0 1 0 2 1 1 0 0 0 0 0 0 0 0 1 0 0 1 9 0 0 0 0 0 0 0 0 0 0 1 3 0 0 0 0 0 0 0 0 0 0 0 0 0 0 0 0 
0 0 0 0 0 0 0 0 1 0 0 1 0 1 0 0 0 8 0 0 0 0 1 0 0 0 0 0 0 0 0 0 0 0 0 0 0 0 1 2 2 0 1 0 0 0 0 1 0 0 0 0 0 0 0 0 0 0 0 0 0 0 0 0 0 1 0 0 0 0 1 6 1 0 0 4 0 0 0 0 0 0 0 0 0 0 1 0 1 1 0 0 0 2 0 0 0 1 0 12 
0 5 0 1 0 2 6 0 0 0 0 0 0 0 0 0 0 0 1 0 0 0 0 0 0 0 0 5 0 0 0 0 0 0 0 0 0 0 0 0 0 0 0 20 0 0 0 0 0 0 0 0 0 0 0 1 0 0 0 1 1 0 0 0 0 3 0 0 0 0 0 0 0 0 0 0 0 0 0 0 0 0 1 0 0 1 0 0 0 0 0 0 0 1 0 0 0 1 0 0 
0 0 1 0 0 0 1 0 1 0 0 0 0 1 0 0 0 0 0 0 0 1 0 0 1 0 0 1 0 0 0 1 0 0 0 0 0 0 0 0 4 0 0 1 0 2 14 0 0 0 0 1 0 0 1 0 0 0 0 0 0 0 0 0 0 0 1 0 0 0 1 3 0 0 0 0 0 0 1 0 0 1 0 1 0 1 0 0 0 0 0 1 0 3 0 1 1 0 0 4 
0 1 1 0 0 0 3 0 0 0 0 0 0 1 0 0 0 1 0 1 0 1 0 0 0 0 0 0 0 2 0 1 0 0 0 0 0 3 0 0 4 0 0 7 0 1 1 0 0 0 0 1 0 0 0 0 1 0 0 1 0 0 1 0 0 0 0 2 0 1 0 0 0 0 0 2 0 0 0 0 0 1 2 0 1 1 0 0 0 0 0 1 0 2 1 3 0 0 1 0 
2 1 1 0 0 0 1 1 0 1 0 0 0 1 0 0 0 9 0 1 0 0 0 0 0 0 0 0 0 0 0 0 0 0 0 0 0 1 1 1 3 0 0 0 0 0 2 0 0 0 0 0 0 0 0 0 3 0 0 0 0 0 1 0 0 0 0 1 0 0 1 1 0 0 0 2 0 0 0 0 0 0 0 0 0 1 0 0 0 0 0 0 0 9 0 2 0 3 0 0 
2 3 0 0 1 0 1 0 0 0 0 0 1 0 0 0 0 0 1 0 0 0 0 0 0 0 0 4 0 1 0 1 0 0 0 0 0 0 0 0 8 0 1 10 0 0 1 1 0 0 0 0 0 0 0 0 2 0 2 0 0 0 0 0 0 2 0 0 0 1 0 0 0 1 0 0 0 0 0 0 0 0 0 1 0 1 0 1 0 0 0 0 0 0 0 1 1 0 1 0 
1 1 0 0 0 0 0 0 0 0 0 0 0 0 0 0 1 1 2 1 0 0 0 0 0 0 0 4 0 0 0 0 2 0 0 1 0 0 0 0 2 0 3 10 1 2 1 0 1 0 1 5 0 0 0 0 0 0 0 0 0 0 0 0 0 0 0 0 0 0 0 0 0 0 0 1 0 0 0 1 0 0 0 0 0 0 0 2 0 0 0 0 0 4 0 0 0 2 0 0 
0 2 0 0 0 0 6 0 0 0 0 0 0 1 1 0 0 1 0 1 0 0 0 0 0 1 0 2 0 0 1 1 0 0 0 0 0 1 0 0 2 0 0 9 0 0 0 0 0 0 0 0 0 0 0 1 2 0 0 0 0 0 0 0 0 6 0 3 0 0 0 0 0 0 0 0 1 0 0 0 0 1 1 2 0 0 1 0 0 0 0 0 1 1 0 1 0 0 0 0 
0 0 0 0 1 0 0 0 0 0 0 0 0 0 0 0 0 2 0 0 0 0 0 0 0 1 1 1 0 0 0 4 0 0 1 1 0 2 1 0 6 0 0 2 0 0 10 0 0 1 0 0 0 0 0 0 6 0 0 0 0 0 0 0 0 0 0 0 0 0 0 0 0 0 0 0 0 0 0 0 0 0 1 2 0 0 0 0 0 0 0 0 0 1 0 3 1 1 1 0 
0 5 0 0 0 0 4 1 0 0 0 0 0 0 1 0 0 0 1 1 0 0 0 0 1 2 0 1 0 1 0 3 0 0 0 0 0 0 0 0 6 1 0 10 0 1 0 0 0 0 0 1 0 0 1 0 0 0 0 0 0 0 0 0 0 0 0 3 0 0 0 1 0 0 0 0 0 0 0 1 0 1 0 1 0 0 0 0 0 0 0 0 0 2 0 0 0 0 0 0 
3 0 1 0 0 0 1 0 0 0 0 1 0 0 0 1 1 0 0 1 1 0 0 0 0 0 0 0 0 0 0 1 2 0 0 2 0 6 2 1 1 0 0 0 0 0 0 0 0 0 0 2 1 0 0 0 2 0 0 0 1 0 0 0 1 0 1 2 0 0 1 0 1 0 0 0 0 0 0 0 0 0 0 0 0 0 2 0 0 0 0 0 0 8 0 1 0 1 0 1 
0 2 0 0 1 0 3 0 2 1 0 0 0 0 0 0 1 4 3 0 1 3 0 0 0 0 0 1 0 0 0 2 0 0 0 1 0 0 0 1 5 0 0 6 0 2 1 1 0 0 1 0 0 0 0 0 0 1 0 0 1 0 1 0 0 2 0 0 0 0 0 0 0 0 0 1 0 0 0 0 0 0 1 0 0 0 0 0 0 0 0 0 0 1 0 0 0 0 0 0 
0 1 0 2 0 0 0 2 0 1 0 0 0 2 0 0 1 4 0 0 0 0 1 0 0 0 0 1 0 1 0 0 0 0 0 0 0 0 0 1 3 0 0 1 0 0 0 1 1 1 0 2 0 0 0 0 0 0 0 0 0 0 0 0 0 2 0 0 0 1 0 9 0 0 0 3 0 0 0 1 0 0 1 1 0 0 0 0 0 0 0 2 0 0 0 1 0 3 0 0 
1 0 0 0 0 0 1 0 0 0 0 0 0 0 0 0 0 0 0 1 0 0 1 1 0 0 0 0 0 0 0 1 0 0 0 0 0 0 0 0 1 0 0 2 0 0 32 0 0 0 0 0 0 0 0 0 0 1 0 0 0 0 0 0 0 0 0 2 0 0 0 2 0 0 0 1 0 0 0 0 0 0 0 0 0 0 0 0 0 0 0 0 1 0 0 0 0 2 0 0 
0 0 1 1 2 0 0 0 0 1 0 0 0 0 0 0 0 1 0 0 0 0 0 0 1 0 1 1 0 0 0 0 0 0 0 0 0 0 0 0 3 0 0 0 0 0 21 0 0 0 0 0 0 0 0 0 2 0 0 0 0 0 0 0 0 0 0 1 0 0 0 1 0 0 1 1 0 0 1 0 0 0 0 1 0 0 0 0 0 0 0 0 0 5 0 3 0 1 0 0 
1 0 0 0 0 0 1 0 0 0 0 0 0 2 0 0 1 0 0 0 0 0 1 0 0 0 0 0 0 1 0 0 0 0 1 0 0 0 0 0 3 0 0 1 0 0 24 0 0 0 0 0 0 0 0 0 0 0 1 0 0 0 0 1 0 0 0 0 0 0 0 7 0 0 0 2 0 0 0 0 0 0 0 1 0 0 0 0 0 0 0 0 0 1 0 0 1 0 0 0 
0 0 0 0 0 0 0 0 0 0 0 0 0 0 0 0 0 1 0 0 0 0 0 1 2 0 1 0 0 1 0 1 0 0 0 0 0 0 2 0 5 0 0 3 0 0 17 0 0 0 0 2 1 0 1 0 0 1 1 0 0 0 0 0 0 1 0 1 0 0 0 0 0 0 0 3 0 0 0 1 0 0 0 0 0 0 0 0 0 1 0 0 0 0 0 0 0 0 0 3 
0 5 0 0 0 0 3 0 0 0 0 0 0 1 0 0 0 4 0 0 0 0 0 0 0 0 0 1 0 0 0 2 0 0 0 0 0 3 2 1 3 0 0 5 0 0 0 0 0 1 0 0 0 0 0 0 1 0 0 1 0 0 0 0 0 3 0 0 0 1 0 3 0 0 0 1 0 0 0 0 0 0 4 2 0 0 1 0 0 0 0 0 0 0 0 1 1 0 0 0 
0 0 0 0 0 0 1 0 0 0 0 2 0 0 0 0 0 3 4 0 0 0 1 0 1 0 0 0 0 0 0 1 0 0 0 0 0 1 1 0 3 1 0 1 0 1 1 0 0 1 0 0 0 0 0 0 8 0 2 0 0 0 0 0 0 0 0 0 0 0 0 8 0 1 0 2 0 0 0 0 0 1 0 1 0 0 0 0 0 0 0 0 0 3 0 0 1 0 0 0 
0 1 1 0 0 0 4 0 0 0 0 0 0 0 0 0 0 0 0 0 0 0 0 0 0 0 0 7 0 0 0 1 0 0 0 0 0 1 0 0 1 0 0 12 0 0 2 0 0 0 0 0 0 0 1 0 1 0 0 0 1 0 0 0 0 9 0 2 0 1 0 0 0 0 0 0 0 0 0 0 0 0 0 0 0 0 0 0 0 0 0 0 0 1 0 4 0 0 0 0 
0 2 0 0 0 0 1 0 0 0 0 0 0 0 0 0 0 3 0 0 0 0 0 0 0 0 0 0 0 0 1 1 0 0 0 1 0 1 1 0 0 0 0 9 0 2 0 0 0 0 1 9 0 0 0 0 2 0 0 0 0 0 0 0 0 3 0 4 0 0 0 0 1 0 0 0 0 0 0 0 1 0 0 3 0 0 0 0 0 0 0 0 0 1 0 2 0 0 1 0 
1 1 0 0 2 0 0 0 0 0 0 0 0 0 0 0 0 0 1 0 0 1 0 0 0 0 0 2 0 0 1 2 0 0 0 0 0 0 0 0 4 0 0 5 0 1 11 1 0 0 0 4 0 0 0 0 0 0 0 0 0 0 0 0 0 3 0 0 1 0 0 3 0 0 0 1 0 0 1 1 0 0 0 2 0 0 0 0 0 1 0 0 0 0 0 0 0 0 0 0 
0 3 0 0 1 0 0 0 0 0 0 0 0 0 0 0 0 0 0 1 0 1 0 0 0 0 1 1 0 0 0 7 0 0 0 0 1 0 0 0 12 0 0 6 0 0 0 0 0 0 0 0 0 0 0 0 3 0 0 0 0 0 0 0 0 1 0 0 0 1 0 1 1 0 0 1 0 0 0 0 0 0 0 2 0 0 0 0 0 0 0 0 0 3 0 2 0 1 0 0 
0 3 0 0 0 0 0 0 0 0 0 0 0 0 0 0 0 0 0 0 0 0 1 0 0 0 0 1 0 0 0 0 0 0 1 0 0 0 0 0 0 0 0 5 0 0 30 0 0 0 0 0 0 0 0 0 0 0 0 1 0 0 0 0 0 7 0 0 0 0 0 0 0 0 0 0 1 0 0 0 0 0 0 0 0 0 0 0 0 0 0 0 0 0 0 0 0 0 0 0 
0 2 0 0 0 0 6 0 0 0 0 1 0 0 0 0 2 0 1 0 0 0 0 0 1 0 2 0 0 0 4 2 0 0 0 2 0 0 0 0 6 0 0 6 0 0 0 0 1 0 1 0 0 0 0 0 5 0 0 0 0 0 1 0 1 2 0 0 0 0 0 0 0 0 0 0 0 0 0 0 0 0 1 0 0 0 0 0 0 1 0 0 0 1 0 1 0 0 0 0 
1 1 0 1 1 0 0 2 0 0 0 0 0 0 0 0 0 4 4 0 0 0 0 0 2 0 0 0 0 1 0 1 0 0 0 1 0 0 0 0 1 0 0 3 0 0 0 0 0 0 0 0 1 0 0 0 3 0 0 0 0 0 0 0 1 0 0 0 0 0 0 0 0 0 0 1 0 0 0 0 0 0 0 0 1 0 0 0 0 0 0 0 0 0 0 7 1 0 0 12 
1 3 0 0 0 0 1 0 0 0 0 0 0 0 0 0 1 0 1 0 1 0 1 0 0 0 0 1 0 0 0 0 1 0 0 0 0 0 0 0 1 0 0 6 0 0 15 1 0 0 0 2 0 0 0 0 0 0 0 0 0 0 0 0 0 0 0 0 0 0 0 6 0 0 1 3 0 0 0 1 0 0 0 1 0 0 0 0 0 0 0 0 0 1 1 0 0 0 0 0 
0 0 1 0 0 1 2 0 0 0 0 0 0 0 0 0 0 3 3 0 0 0 0 0 0 1 0 1 0 0 3 1 0 0 0 0 0 1 0 0 5 0 0 2 1 0 0 1 1 0 0 1 0 0 0 0 2 0 0 0 0 0 0 0 0 7 0 2 1 0 0 0 0 0 0 0 0 0 0 0 0 0 0 3 0 1 2 0 0 0 0 0 1 2 0 0 0 1 0 0 
1 3 0 0 0 0 0 1 1 0 0 0 0 0 0 0 0 1 0 1 0 0 0 1 0 0 0 2 0 0 0 0 0 0 0 0 0 2 0 1 2 1 0 5 0 1 1 0 1 0 0 0 0 0 0 0 4 0 0 1 0 0 0 0 0 0 1 5 1 0 1 1 1 0 0 1 0 0 0 0 0 0 0 2 0 0 0 0 0 0 0 0 0 2 0 1 0 0 0 4 
0 0 0 0 0 0 5 0 0 0 0 0 0 0 0 2 0 3 0 0 0 0 0 0 1 1 0 0 0 1 1 3 0 0 0 2 0 0 1 1 4 0 0 4 0 1 0 0 2 1 0 2 0 0 0 0 1 0 0 0 0 0 2 0 0 4 0 2 0 0 0 0 0 0 0 0 1 0 0 1 0 0 0 4 0 0 0 0 0 0 0 0 0 0 0 0 0 0 0 0 
1 0 1 0 0 0 0 0 0 0 0 0 0 1 0 0 0 0 0 0 0 0 0 0 0 1 0 0 1 0 0 0 0 1 0 0 0 0 0 0 0 0 0 0 0 0 20 0 0 0 0 0 0 1 0 0 0 0 0 0 0 0 0 0 1 0 0 0 0 0 0 7 0 0 0 3 0 0 0 0 0 0 0 0 1 0 0 0 0 0 0 0 2 5 0 1 0 3 0 0 
1 2 1 0 0 0 5 1 0 1 0 0 0 1 0 0 0 1 0 0 0 0 0 0 1 0 0 0 0 1 0 0 0 0 1 0 0 0 0 0 1 0 0 7 0 0 1 0 1 0 0 0 0 1 1 0 11 0 0 0 0 0 0 0 0 0 0 0 0 0 0 0 0 0 0 0 0 0 0 0 0 1 2 1 0 0 0 0 0 0 0 1 0 1 0 5 0 0 0 0 
0 2 0 0 0 0 1 1 0 0 0 0 0 1 0 0 0 1 0 0 0 0 0 0 0 0 0 2 0 0 0 5 0 0 0 0 0 0 0 0 6 0 0 7 0 0 0 1 1 0 0 0 0 0 0 0 5 0 0 0 0 1 0 0 1 4 0 0 1 0 0 0 0 0 0 0 0 0 0 0 0 0 0 0 0 0 2 0 1 0 0 0 0 0 0 1 1 0 0 5 
1 0 0 0 1 0 0 0 0 0 0 2 0 1 0 0 0 3 2 0 0 0 0 1 0 0 1 1 0 0 0 0 0 0 0 0 0 0 0 3 4 0 3 3 0 0 0 1 0 0 0 2 1 0 0 0 0 0 0 0 0 1 0 0 0 1 0 0 0 0 0 0 0 0 0 0 0 1 0 1 0 0 0 0 1 0 0 0 0 0 0 0 0 0 0 0 0 0 0 15 
1 0 0 0 1 0 0 0 0 0 0 0 0 0 0 0 0 0 1 0 0 0 1 0 0 0 1 0 0 0 0 0 0 0 1 0 0 1 0 0 2 0 0 3 1 1 4 0 0 0 0 2 1 0 0 0 1 0 1 0 0 0 0 0 0 0 0 0 0 1 0 9 0 0 0 5 0 1 0 1 0 0 0 1 0 0 0 0 0 0 0 0 0 4 0 1 0 0 0 4 
0 0 0 0 0 0 2 0 0 0 0 0 0 0 0 0 0 0 0 0 0 0 0 0 0 0 1 0 0 0 0 0 0 0 0 0 0 0 0 2 1 0 0 5 0 0 32 0 0 0 0 0 0 0 0 0 0 0 2 0 0 0 1 0 0 0 0 0 0 0 0 0 0 0 0 0 0 0 0 0 0 0 0 0 0 0 0 0 0 0 0 0 0 0 0 2 0 0 0 2 
0 0 0 0 1 0 0 0 0 0 0 0 0 1 0 0 1 5 0 0 0 0 0 1 1 0 1 0 0 0 0 0 0 0 0 0 0 1 1 4 0 0 1 0 0 0 5 0 0 0 0 1 0 0 0 0 0 0 0 0 0 0 0 0 0 0 0 0 0 0 1 17 0 0 0 5 0 0 0 0 0 0 0 0 0 0 0 0 0 0 0 0 0 0 0 0 0 3 0 0 
1 0 1 0 0 0 3 0 0 0 0 0 0 0 0 0 1 4 0 0 0 0 1 0 0 0 0 3 0 1 0 0 0 0 1 0 0 1 1 1 1 0 1 5 0 0 2 0 0 0 0 0 0 0 0 0 8 0 1 1 0 0 0 0 0 3 0 1 0 0 0 3 0 0 0 0 0 0 0 0 0 0 0 1 0 0 1 0 1 0 0 0 0 0 0 2 0 0 0 0 
0 0 0 0 1 0 0 0 0 0 0 0 0 2 0 1 0 7 0 2 0 0 0 0 0 0 0 0 0 0 0 1 0 0 0 0 1 0 0 1 0 0 0 0 0 0 10 3 0 0 0 0 0 1 0 0 0 0 0 0 0 0 0 0 0 0 0 0 0 0 0 7 0 0 1 4 0 0 1 0 0 0 0 0 0 0 0 0 0 0 0 0 0 3 0 0 0 0 0 4 
0 0 0 0 0 0 1 1 0 0 0 0 0 0 0 0 0 0 0 1 0 0 0 1 0 0 1 2 0 1 1 1 0 0 0 0 0 0 0 0 4 0 0 1 0 0 5 0 0 0 0 0 0 0 0 0 5 0 2 0 0 0 0 0 0 10 1 0 0 0 1 0 0 0 1 0 0 0 0 0 0 1 2 0 0 0 2 0 0 0 0 2 0 0 0 2 1 0 0 0 
0 0 3 0 0 0 0 0 0 0 0 0 1 1 0 0 0 0 0 1 0 0 1 0 0 0 0 0 0 0 0 0 0 0 0 0 0 0 0 0 0 0 1 0 1 0 28 0 1 0 0 0 0 0 0 0 0 0 0 0 0 0 0 0 0 0 0 0 0 0 1 2 0 0 0 1 0 0 0 0 0 0 0 1 0 0 0 0 0 0 0 1 1 0 0 0 1 1 0 3 
1 0 1 0 0 0 1 0 1 1 0 1 0 0 1 0 2 1 3 0 0 1 0 0 0 0 0 0 0 0 0 1 1 0 0 1 0 0 0 1 1 0 0 0 0 1 3 1 3 1 0 1 0 0 0 0 8 0 0 0 0 0 1 0 0 1 0 2 0 0 0 0 0 0 0 0 0 1 0 0 1 3 0 0 0 0 0 0 0 0 0 1 0 0 0 1 0 1 0 1 
1 1 0 0 1 0 4 0 0 0 0 0 1 0 0 0 0 0 5 0 0 0 0 0 0 0 0 1 0 0 0 5 0 0 0 1 0 0 0 0 10 0 0 5 0 0 2 0 0 0 0 0 0 0 0 1 1 0 0 1 0 0 0 0 0 0 0 4 0 0 0 0 0 0 0 0 0 1 0 0 0 0 0 2 0 1 0 0 0 0 0 0 1 0 0 1 0 0 0 0 
1 0 0 0 1 0 0 2 0 0 0 0 0 0 0 0 0 2 4 2 0 0 0 0 0 0 1 2 0 1 0 7 0 1 0 0 1 0 0 0 6 0 0 0 0 0 0 0 1 0 1 0 0 0 0 0 6 0 0 1 0 0 2 0 0 0 1 0 0 0 0 0 0 0 1 0 0 0 0 0 0 0 0 2 0 0 0 1 0 0 0 0 0 0 0 2 0 0 0 1 
0 7 0 0 0 0 4 0 0 0 0 0 0 0 0 0 0 0 0 0 0 0 0 0 0 0 0 2 0 0 0 1 0 0 0 0 0 1 1 0 4 1 0 18 0 0 0 0 0 1 0 0 0 0 0 0 1 0 0 0 0 0 0 0 0 6 0 0 0 0 0 0 0 0 0 0 0 0 0 0 0 1 0 1 0 0 0 0 0 0 0 0 0 1 0 0 0 0 0 0 
1 1 0 0 1 0 2 0 0 0 0 0 0 1 0 0 1 0 0 0 0 0 0 0 0 0 1 1 0 0 0 0 0 0 0 1 0 0 0 0 1 0 0 4 0 0 8 0 0 0 0 0 0 0 0 0 1 0 0 1 1 0 0 0 0 2 1 3 1 0 1 7 0 0 0 1 0 0 0 0 0 0 1 0 0 0 0 0 0 0 0 2 0 2 0 2 0 0 0 1 
0 2 1 0 0 0 1 0 0 0 0 0 0 1 0 0 0 0 0 0 0 1 2 0 0 0 0 0 0 0 0 1 0 0 0 0 0 0 0 0 1 0 2 3 0 0 6 0 0 1 0 0 0 0 0 1 0 0 0 0 0 0 0 0 1 0 0 1 0 0 0 10 0 0 0 4 0 0 0 0 0 0 3 0 0 0 0 0 0 0 0 0 0 6 0 0 0 2 0 0 
0 0 0 0 0 0 1 0 0 0 0 0 0 0 0 0 1 6 0 0 0 2 0 0 0 0 0 2 0 0 0 2 0 0 1 0 0 0 1 0 5 0 0 5 0 0 17 1 0 1 0 0 0 0 0 0 0 0 0 0 0 0 0 0 0 2 0 0 0 1 0 0 0 0 0 0 0 0 1 0 0 0 1 0 0 0 0 0 0 0 0 0 0 0 0 0 0 0 0 0 
0 5 0 0 0 0 1 0 0 0 0 0 0 0 0 0 0 5 0 0 0 0 1 0 0 0 0 3 0 0 1 0 0 0 0 0 0 0 0 0 0 0 0 9 0 0 5 0 0 0 1 0 0 0 0 0 0 0 0 0 0 0 0 0 0 4 0 1 0 0 0 9 0 0 0 3 0 0 0 0 0 0 0 0 0 0 0 0 0 0 0 0 0 2 0 0 0 0 0 0 
0 0 0 0 2 0 0 0 0 0 0 0 0 0 0 0 0 0 0 0 0 0 0 0 0 1 0 0 0 0 0 1 0 0 0 0 0 0 1 0 2 0 0 0 0 0 29 1 1 0 0 0 0 0 0 0 1 0 0 0 0 0 2 0 0 0 0 0 0 0 0 1 0 0 2 1 0 0 0 0 0 0 0 0 0 0 1 0 0 0 0 0 0 3 0 0 1 0 0 0 
1 0 0 0 0 1 1 2 0 1 1 1 0 0 0 0 0 3 0 1 0 1 0 0 0 0 0 1 0 0 2 0 0 0 1 1 0 0 0 1 0 0 0 2 1 0 4 1 1 0 0 1 0 0 0 1 0 0 0 0 0 0 0 0 0 6 2 0 1 0 1 2 1 0 0 1 0 0 0 0 0 0 3 0 0 0 0 0 0 0 1 1 0 0 0 1 0 0 0 0 
0 1 0 0 0 0 0 0 0 0 0 0 0 2 0 0 0 0 0 0 0 0 1 0 1 0 0 1 0 0 0 0 0 0 0 0 0 1 0 1 0 0 0 0 0 0 22 1 1 0 0 0 0 0 0 0 0 0 0 0 0 0 0 1 0 2 0 1 0 0 0 4 0 0 0 0 0 0 0 1 0 0 0 1 0 0 0 0 0 0 0 0 0 4 0 0 0 1 0 3 
0 0 0 0 0 0 0 0 0 0 0 0 0 1 0 0 1 0 0 0 0 0 1 0 0 0 0 0 0 0 0 0 0 0 0 0 0 0 0 0 0 0 0 0 0 0 35 1 0 0 1 0 0 0 0 0 0 0 0 0 0 1 0 0 1 0 0 0 0 0 0 7 0 0 0 0 0 0 1 0 0 0 0 0 0 0 0 0 0 0 0 0 0 0 0 0 0 0 0 0 
0 1 1 0 0 0 0 0 0 0 0 0 0 0 0 0 1 0 0 0 0 0 1 0 0 0 0 0 0 0 0 1 0 0 0 0 0 0 0 0 0 0 0 0 0 0 35 0 0 0 0 0 0 0 0 0 1 0 0 0 0 0 1 0 0 0 0 0 0 0 0 3 0 0 0 1 0 0 1 0 0 0 0 1 0 0 0 0 0 0 0 0 0 0 0 0 1 0 0 1 
0 3 0 0 0 0 6 0 0 0 0 2 0 0 1 0 0 0 7 0 0 1 0 0 0 0 0 1 0 0 0 2 0 0 0 0 0 2 0 0 3 0 0 7 0 0 0 0 0 0 0 0 0 0 1 0 0 0 0 0 0 0 0 0 0 2 0 2 0 0 0 0 0 0 0 0 0 0 0 0 0 0 0 0 0 0 1 0 0 0 0 0 0 1 0 0 0 0 0 8 
0 0 0 0 0 1 1 0 0 0 0 0 0 0 0 0 0 0 0 0 0 0 0 0 0 0 0 0 0 0 0 0 0 0 0 0 0 0 0 0 0 0 0 2 0 0 31 0 0 0 0 0 0 0 0 0 0 0 0 0 0 1 0 0 0 6 0 0 0 0 0 0 0 1 0 1 0 0 1 0 0 0 0 0 0 0 0 1 0 0 0 0 0 3 0 0 0 1 0 0 
0 1 0 0 0 0 0 0 0 0 0 0 0 0 1 0 1 1 1 0 1 0 0 0 0 0 1 2 0 0 0 1 0 0 0 0 0 0 0 0 1 0 0 5 0 0 17 0 0 0 0 0 0 0 0 0 0 0 1 0 0 0 0 0 0 4 0 0 0 0 0 6 0 0 0 2 0 0 0 0 0 0 1 0 0 0 0 0 0 0 1 0 0 0 0 0 2 0 0 0 
0 0 0 0 0 0 0 0 0 0 0 0 0 1 0 0 1 0 0 1 0 1 0 0 0 0 0 0 0 0 0 3 0 0 0 0 0 2 1 0 7 0 0 1 0 0 13 0 0 0 0 2 0 0 0 0 1 0 0 1 0 0 0 0 0 0 0 1 0 0 0 0 0 0 0 0 0 0 0 0 0 0 2 1 0 0 0 0 0 0 0 1 0 6 0 1 1 2 0 0 
0 1 5 0 1 0 0 1 0 0 0 0 0 1 2 0 0 4 1 0 0 0 0 0 0 0 0 2 0 0 0 0 0 0 0 0 0 1 1 1 1 0 0 7 0 0 0 0 1 0 0 0 0 0 0 0 0 0 1 0 0 0 1 0 0 1 0 0 0 0 0 8 0 0 0 2 0 0 0 1 0 0 0 0 0 1 0 0 0 0 0 3 0 0 0 2 0 0 0 0 
0 0 0 0 0 0 0 1 0 0 0 0 0 0 0 0 2 2 0 0 0 0 0 0 0 3 0 0 0 0 0 4 0 0 0 0 1 0 0 0 13 0 0 0 0 2 8 0 0 0 2 2 0 0 1 0 0 0 0 0 0 0 0 0 0 0 0 0 0 0 0 0 0 0 0 0 0 0 0 0 1 0 0 4 0 0 0 0 0 0 0 1 0 2 0 0 0 0 0 1 
2 2 0 0 0 0 2 0 0 0 0 0 0 0 0 0 0 0 2 0 1 0 0 0 1 0 2 4 0 1 0 1 0 0 0 2 0 0 0 0 6 0 0 7 0 0 0 1 0 0 1 0 0 0 0 0 0 0 1 2 0 0 0 0 1 0 1 0 0 0 1 0 0 0 0 0 0 0 0 0 0 0 1 0 1 1 0 0 0 0 0 0 0 5 0 0 1 0 0 0 
0 0 1 0 0 0 1 0 0 1 0 0 1 0 0 1 1 2 0 0 0 0 1 0 0 0 1 0 0 0 1 1 0 0 0 0 0 1 0 0 1 0 0 1 0 0 14 0 0 0 1 0 0 0 0 0 0 0 0 0 0 0 0 1 1 1 0 1 0 0 0 8 0 0 0 2 0 0 0 0 0 0 0 0 0 0 0 0 0 0 0 1 1 3 0 0 0 1 0 0 
2 1 0 0 0 0 0 0 0 0 0 0 2 0 1 0 0 8 0 0 0 0 0 0 0 0 2 2 0 0 0 0 0 0 0 0 0 0 1 1 0 0 0 1 0 0 0 0 2 0 0 1 0 0 1 0 0 1 3 0 0 0 0 0 0 12 0 0 0 0 0 1 1 1 0 1 0 0 0 0 0 0 0 0 0 0 0 0 0 0 0 0 0 0 0 2 0 0 0 3 
1 5 0 0 0 0 6 1 0 0 0 0 0 0 0 0 1 1 0 0 0 0 0 0 0 0 0 3 0 0 0 0 0 0 0 1 0 1 0 0 1 0 0 13 0 0 0 0 0 0 0 2 0 0 0 0 4 0 0 0 0 0 0 0 0 0 0 4 1 0 0 0 0 0 0 0 0 0 0 1 0 0 1 1 0 1 1 0 0 0 0 0 0 0 0 0 0 0 0 0 
0 2 0 0 0 0 8 0 0 0 0 0 0 0 0 0 0 0 0 1 1 0 0 0 0 0 0 2 0 0 0 1 0 0 0 0 0 0 0 0 1 0 0 9 0 2 0 0 0 1 0 4 0 0 0 0 1 0 1 0 0 0 1 0 0 2 0 3 0 0 0 0 0 0 0 0 0 0 0 0 0 0 0 2 0 0 0 0 0 0 0 0 0 3 0 1 0 0 0 4 
3 1 0 0 0 0 3 1 0 0 0 0 0 0 0 0 0 2 0 1 0 1 0 0 0 0 1 0 0 0 0 6 0 0 0 0 0 1 0 0 6 1 0 0 0 0 7 0 0 0 0 0 0 0 0 1 3 1 2 0 0 0 0 0 0 0 0 1 0 0 0 0 0 0 0 0 0 0 1 0 0 0 0 1 0 0 0 0 0 0 0 0 0 1 1 2 0 0 0 2 
1 0 0 0 0 0 3 0 0 0 1 0 0 0 0 0 0 1 5 0 0 0 0 0 0 1 0 0 0 0 0 3 0 1 0 0 0 1 2 0 14 0 0 5 0 0 0 0 0 0 1 0 0 0 0 0 0 0 0 1 0 0 0 0 1 0 0 2 0 0 0 0 0 0 0 0 0 1 0 0 0 0 2 1 0 0 0 0 0 0 1 0 0 0 0 0 1 0 1 0 
0 0 0 0 4 0 2 0 0 0 1 0 0 1 0 1 0 1 0 0 0 1 0 0 0 0 0 0 0 0 0 0 0 0 0 0 0 0 1 0 1 0 0 3 0 0 4 0 0 0 0 0 0 0 0 0 0 0 0 0 0 0 0 0 0 0 0 2 0 0 0 17 0 0 0 7 0 0 0 0 0 0 0 0 0 0 0 0 0 0 0 0 0 3 0 1 0 0 0 0 
0 5 0 0 0 1 3 0 0 0 0 0 0 1 0 0 0 0 0 0 0 1 0 0 0 0 0 5 0 0 0 0 0 0 0 0 0 2 0 0 0 0 0 18 0 0 0 0 0 0 0 0 0 0 0 0 0 0 0 0 0 0 0 0 0 4 0 4 0 0 0 0 0 0 0 1 0 0 0 0 0 0 1 0 0 1 1 0 0 0 0 1 0 0 0 1 0 0 0 0 
0 1 0 0 0 0 4 0 1 0 0 0 1 2 1 1 0 5 0 0 1 0 0 0 0 0 0 1 0 0 0 0 0 0 0 0 0 0 1 1 1 0 0 10 0 0 0 0 0 0 0 0 0 0 0 0 0 0 0 0 0 0 1 1 0 5 0 1 0 0 0 5 0 1 0 3 0 0 0 0 0 0 0 0 0 0 0 1 0 0 0 0 0 1 0 0 0 0 0 0 
1 0 0 0 0 0 0 0 0 0 0 0 0 1 0 0 0 0 0 0 0 0 0 0 0 0 0 0 0 0 0 0 0 0 0 0 0 0 0 1 0 0 0 0 0 0 37 0 0 0 0 1 0 0 0 0 0 0 0 0 0 0 0 0 0 0 0 0 0 0 0 6 0 0 0 2 0 0 0 0 0 0 0 0 0 0 1 0 0 0 0 0 0 0 0 0 0 0 0 0 
1 4 2 0 0 0 5 0 0 0 0 0 0 0 0 0 0 0 0 0 0 1 0 0 0 1 0 0 0 1 0 2 0 1 0 0 0 0 0 0 0 0 0 16 0 0 1 0 0 0 0 0 0 1 0 0 1 0 0 0 0 0 0 2 1 1 0 4 0 0 0 0 0 0 0 0 0 0 0 0 0 1 0 1 0 2 0 0 0 0 0 1 0 0 0 0 0 0 0 0 
0 0 0 0 0 0 1 1 0 0 0 0 0 0 0 1 1 2 0 0 0 0 0 0 0 0 0 1 0 0 0 1 0 0 0 0 0 0 0 0 7 0 0 6 0 0 0 0 2 0 0 2 0 1 0 0 1 0 0 1 0 1 1 0 0 9 0 1 0 0 0 0 0 0 0 1 1 0 0 1 0 0 0 2 0 1 0 0 0 0 0 0 0 0 0 4 0 0 0 0 
0 2 1 0 0 0 3 0 0 1 0 0 0 0 0 1 0 0 2 2 0 0 0 1 0 0 0 0 0 0 0 3 0 0 0 0 0 0 0 0 8 1 0 9 0 0 1 1 0 0 0 0 0 1 0 0 0 0 0 1 0 0 0 2 0 0 0 5 0 0 0 0 0 0 0 1 0 0 0 0 0 0 0 0 0 1 0 0 0 0 0 0 0 2 0 0 0 1 0 0 
0 0 0 0 0 0 2 0 0 0 0 0 0 0 0 0 0 1 0 0 0 0 0 0 1 1 1 0 0 1 1 3 0 0 0 0 0 0 0 0 10 0 0 2 0 0 2 0 0 2 0 0 0 0 2 0 4 0 0 1 0 0 0 0 2 6 0 0 0 0 0 0 0 0 0 0 1 0 0 0 0 1 2 1 0 1 0 0 0 0 0 0 0 0 0 2 0 0 0 0 
1 0 0 0 0 0 0 0 0 0 0 0 0 0 1 0 1 7 4 0 0 0 0 0 1 1 0 0 0 0 0 1 0 0 0 0 0 0 1 2 1 0 0 1 0 0 2 0 0 1 1 1 0 1 0 1 2 0 0 0 0 0 0 0 0 0 0 0 1 1 1 0 0 0 0 2 0 1 1 0 0 1 3 1 0 0 0 0 1 0 0 0 0 0 0 0 0 1 1 4 
1 0 0 0 0 0 0 0 0 0 0 0 1 0 0 0 0 0 0 0 0 0 1 0 0 0 0 2 0 1 0 0 0 0 0 0 0 0 0 0 0 0 0 1 0 0 36 0 0 0 0 0 0 0 0 0 0 0 0 0 0 0 0 0 0 4 0 0 0 0 0 0 0 0 0 0 0 0 1 0 1 0 0 0 0 0 0 0 0 0 0 0 0 1 0 0 0 0 0 0 
0 3 4 1 0 0 1 0 0 0 0 1 0 0 0 0 0 0 0 1 0 0 0 1 0 0 0 1 0 0 0 0 0 0 0 0 0 3 0 2 0 0 0 5 0 0 6 0 0 0 0 0 0 0 1 0 1 0 0 0 0 0 0 1 1 0 0 2 0 0 1 9 0 0 0 3 0 0 0 0 0 0 0 0 0 1 0 0 0 0 0 0 0 0 0 0 0 1 0 0 
0 0 0 0 0 0 0 0 2 0 0 0 0 2 0 0 0 0 0 0 0 0 0 0 1 0 0 0 0 0 0 1 0 0 0 0 0 0 1 0 3 0 0 2 0 0 7 0 0 1 0 3 0 0 0 0 0 0 0 1 0 0 2 0 0 0 0 2 0 0 0 2 0 0 0 5 0 0 1 1 0 0 3 2 0 1 0 1 0 0 0 2 0 3 0 0 0 1 0 0 
2 0 0 0 1 0 0 0 0 2 0 0 0 1 0 0 0 4 0 0 0 0 0 0 0 0 1 2 0 1 0 1 0 0 0 0 0 0 0 1 3 0 0 0 0 0 6 1 0 1 1 0 0 0 0 0 0 0 0 0 1 0 0 0 0 3 1 0 0 0 0 3 0 0 0 4 1 0 0 1 0 0 2 0 0 0 0 0 0 0 0 0 0 4 0 0 1 1 0 0 
0 0 0 0 0 0 0 0 0 0 0 0 0 0 0 0 0 0 1 0 0 0 0 0 0 0 0 0 0 0 0 0 0 0 0 1 0 0 0 0 0 0 0 0 0 0 43 0 0 0 1 0 0 0 0 0 0 0 0 0 0 0 0 0 0 0 0 1 0 0 0 1 0 0 0 0 0 0 0 0 0 0 0 0 0 0 0 0 0 0 0 0 0 1 0 0 0 1 0 0 
0 0 0 0 1 0 1 0 0 0 0 0 0 0 0 0 0 0 0 0 0 0 0 0 0 0 0 0 0 0 0 0 0 0 0 0 0 0 0 0 0 1 0 1 0 0 36 0 0 0 1 0 0 0 0 0 0 0 0 0 0 0 0 0 0 3 0 1 0 0 0 0 0 0 0 0 0 0 2 0 0 0 0 0 0 0 0 0 0 0 0 0 0 1 0 0 0 0 0 2 
0 1 0 0 0 0 4 0 0 0 0 2 1 2 0 0 0 3 0 0 0 0 1 0 0 0 0 1 0 1 0 2 0 0 0 0 0 1 0 1 1 0 0 5 0 0 1 0 0 0 0 0 0 0 0 0 0 0 1 0 0 0 1 0 0 0 0 4 0 0 0 13 0 0 0 2 0 0 0 0 0 0 0 0 0 0 0 1 0 0 0 0 0 0 0 0 0 1 0 0 
0 2 0 1 1 0 4 1 4 2 0 0 0 0 0 0 0 2 0 0 0 0 0 0 0 1 0 1 0 0 0 1 0 1 1 0 0 0 0 1 5 0 0 3 0 0 0 0 1 0 0 0 0 0 0 1 0 0 0 0 0 0 0 0 0 0 0 2 0 3 0 0 1 0 0 1 0 0 0 0 0 0 1 3 0 0 0 1 0 0 0 0 0 2 0 1 2 0 0 0 
0 0 1 0 0 0 0 1 1 0 0 0 0 1 0 0 1 4 0 0 0 0 1 0 0 0 0 0 0 1 1 1 0 1 0 1 1 1 1 0 0 0 0 1 0 1 0 1 2 0 0 1 0 2 2 0 0 0 0 0 0 0 1 0 0 1 0 0 0 0 0 8 0 0 0 3 0 0 0 1 0 0 0 2 0 0 0 0 0 0 0 1 0 2 0 1 0 2 0 0 
0 3 0 0 1 0 5 0 0 1 0 0 0 1 0 0 0 6 0 0 0 0 0 0 0 1 0 1 0 0 0 0 0 0 0 0 0 2 1 0 2 0 0 14 0 1 0 1 0 0 0 2 0 0 0 0 0 0 0 0 0 0 0 0 0 1 0 0 0 0 0 1 0 0 0 1 0 0 0 1 0 0 1 1 0 0 0 0 0 0 0 0 0 2 0 0 0 0 0 0 
0 0 0 0 1 0 3 0 1 1 0 0 0 0 0 0 0 0 0 0 0 0 0 0 0 0 0 1 0 0 0 2 0 0 0 0 0 0 1 3 2 0 1 4 0 0 2 1 1 0 0 1 1 0 0 0 0 0 0 1 0 0 0 0 0 5 0 0 0 0 0 1 0 0 0 0 1 0 0 1 0 0 1 1 0 0 0 0 0 0 0 0 0 1 0 0 0 0 0 12 
1 1 3 0 0 0 0 0 0 0 1 0 1 0 0 0 0 3 0 0 0 0 0 0 0 0 0 2 0 0 1 0 0 0 0 0 0 0 0 0 1 0 0 5 1 0 3 1 0 0 1 0 0 0 0 0 1 0 0 0 0 0 0 0 0 2 0 0 1 0 1 2 0 0 0 0 0 0 0 0 0 0 0 0 0 1 0 0 0 0 0 0 0 3 0 0 1 1 0 12 
1 3 0 0 0 0 3 0 0 0 0 0 0 1 0 0 0 0 0 2 0 0 0 0 0 0 0 0 0 0 0 2 0 0 0 0 0 0 1 0 2 0 1 5 0 0 4 0 0 1 0 0 0 1 0 0 2 1 0 0 0 0 0 1 0 1 0 4 0 0 0 0 0 0 0 1 1 0 0 0 0 1 1 1 0 0 0 0 0 0 0 0 0 0 0 2 1 0 1 5 
0 0 0 0 1 0 0 0 0 0 0 0 1 1 0 0 0 1 0 0 0 0 1 0 0 0 0 0 0 0 0 0 0 0 1 0 0 0 0 0 8 0 0 0 0 0 24 0 0 0 0 0 0 0 0 0 0 0 3 0 0 0 0 1 1 0 0 0 0 0 0 3 0 0 0 1 0 0 1 0 0 0 0 0 0 0 0 1 0 0 0 0 0 1 0 0 0 0 0 0 
1 0 0 0 2 0 1 0 0 0 0 0 1 0 0 0 0 7 0 0 0 0 0 1 0 0 1 1 0 0 0 0 0 0 0 0 0 0 1 0 0 0 0 3 0 0 1 0 0 1 0 1 0 0 0 0 0 0 2 0 0 0 0 0 0 7 0 0 0 1 0 0 0 0 1 0 1 0 0 1 0 0 1 1 1 0 0 1 0 0 0 0 0 3 0 1 1 1 1 4 
0 3 0 0 1 1 14 0 0 0 0 0 1 0 0 0 0 0 0 0 0 0 0 0 0 0 0 5 0 0 0 2 0 0 0 0 0 1 0 0 2 0 0 8 0 0 0 2 0 0 0 0 0 0 0 0 2 0 0 0 1 0 0 0 0 3 0 2 0 0 0 0 0 0 0 0 0 0 0 0 0 0 0 2 0 0 0 0 0 0 0 0 0 0 0 0 0 0 0 0 
0 2 0 0 0 0 3 0 0 0 0 0 0 0 0 0 0 0 0 0 0 0 1 0 0 0 0 3 0 0 0 1 0 0 0 0 0 0 0 0 4 0 0 12 0 0 0 0 0 0 0 0 0 0 0 0 0 0 0 0 0 1 0 0 0 16 0 3 0 0 0 0 0 0 0 0 1 0 0 0 2 0 0 0 0 0 0 0 0 0 1 0 0 0 0 0 0 0 0 0 
0 2 0 0 0 0 0 0 0 0 0 0 0 0 0 0 0 0 0 0 0 0 0 0 0 0 1 5 0 0 0 0 0 0 0 0 0 1 0 0 2 0 0 13 0 0 3 2 0 3 0 0 0 0 0 0 1 0 0 0 0 0 0 0 1 7 0 0 0 1 0 0 0 0 0 0 0 0 0 0 0 1 3 0 0 1 0 0 0 0 0 0 0 1 0 0 1 0 0 1 
0 0 0 0 0 1 0 0 0 0 0 0 0 1 0 0 0 4 1 0 1 0 0 0 0 0 1 0 0 0 0 0 0 0 1 2 1 0 5 0 0 0 0 0 0 0 6 1 1 0 0 0 1 0 0 0 0 0 1 0 0 0 0 0 1 0 0 0 0 0 0 6 1 0 0 9 0 0 0 1 0 0 0 0 0 0 0 0 0 0 0 0 0 1 0 1 0 0 1 1 
0 3 1 0 1 0 1 0 1 0 0 0 0 1 0 0 0 2 1 0 0 0 0 0 0 0 0 1 0 0 0 1 0 0 0 1 0 0 0 0 6 0 0 10 0 0 0 0 0 0 0 1 1 1 0 0 0 0 0 0 0 0 0 0 0 3 0 0 0 0 0 1 0 0 0 0 0 0 0 0 0 1 2 1 0 1 0 0 0 0 0 0 0 3 0 0 0 0 0 5 
0 1 0 0 0 0 0 0 1 0 0 0 0 4 0 0 0 0 0 1 0 0 0 0 1 0 1 0 0 0 0 1 0 0 1 0 0 0 0 0 3 0 0 2 1 2 4 0 1 0 0 1 0 0 0 1 5 0 1 0 0 0 0 0 0 0 0 0 0 0 1 7 0 0 0 2 0 1 0 0 0 0 0 1 1 0 0 0 0 0 0 2 0 1 0 1 0 1 0 0 
0 0 0 0 0 0 2 0 0 0 0 0 1 1 0 0 0 0 0 0 0 0 1 0 1 0 0 2 0 0 0 0 0 0 0 0 0 1 0 0 0 0 0 5 0 0 22 0 0 0 0 1 0 0 0 0 0 0 0 0 0 0 0 0 0 0 0 1 0 0 0 4 0 0 0 0 0 0 0 0 0 0 0 1 0 0 0 1 0 0 0 0 0 0 0 0 0 0 0 6 
3 2 0 1 0 0 4 0 0 0 0 0 0 0 0 0 0 1 1 0 0 1 0 0 0 0 0 1 0 0 0 0 0 0 0 0 0 0 0 0 6 0 0 13 0 0 0 0 0 0 0 0 0 0 0 0 4 0 0 0 0 0 0 0 0 0 1 2 0 0 0 0 0 0 0 1 0 0 0 0 0 0 0 1 0 0 0 1 0 0 0 0 0 4 0 3 0 0 0 0 
2 0 0 0 1 0 0 0 0 0 0 0 0 1 0 0 0 1 0 1 0 0 0 0 0 0 0 1 0 0 0 1 0 0 0 0 0 0 0 0 1 0 0 0 0 0 32 0 0 0 0 0 0 0 1 0 0 0 0 0 0 0 0 0 0 2 0 0 0 0 0 0 0 0 0 3 0 0 0 0 0 0 0 0 0 0 0 0 0 0 0 0 0 0 1 0 0 2 0 0 
1 0 0 0 0 0 2 1 0 1 0 0 0 0 0 0 0 1 0 0 1 0 0 0 0 0 1 1 0 0 0 1 0 0 0 1 0 1 0 0 0 0 0 5 0 0 0 0 0 0 0 0 1 0 0 0 0 0 0 0 0 0 0 0 0 2 0 1 0 0 0 1 0 0 0 1 0 0 0 0 0 0 1 0 0 0 1 0 0 0 0 0 0 1 0 0 0 1 0 23 
1 0 0 0 1 0 0 0 0 0 0 0 0 4 0 1 1 4 0 1 0 0 0 1 0 0 0 0 0 0 1 4 0 0 0 0 0 1 0 0 1 0 0 0 0 0 0 0 1 1 0 0 0 0 1 0 0 0 0 0 1 0 0 0 0 1 0 0 0 0 0 12 0 0 0 3 0 0 0 0 0 0 3 1 0 0 0 0 0 0 0 1 2 0 0 1 0 1 0 0 
1 1 3 0 0 0 0 0 0 1 1 0 0 1 1 0 0 0 0 0 0 0 0 0 1 0 0 1 1 2 0 3 0 0 0 1 1 0 0 0 12 0 0 4 0 0 1 1 1 1 0 0 0 0 0 0 2 0 0 0 0 0 0 0 2 1 0 0 0 0 0 0 0 0 0 2 0 0 0 0 0 0 2 0 0 0 0 0 0 0 0 1 0 1 0 0 0 0 0 0 
0 0 0 0 0 0 0 0 0 0 1 0 0 0 0 0 2 1 0 1 0 1 0 0 1 2 0 0 0 0 0 0 0 1 1 0 0 0 0 0 4 0 1 3 0 1 2 1 0 0 0 3 0 0 0 0 0 0 0 0 0 1 0 0 0 0 0 1 0 0 0 0 1 0 1 0 0 0 0 0 1 0 0 0 0 0 0 0 0 0 0 0 0 1 0 0 1 0 0 17 
2 0 2 0 0 0 0 0 0 0 0 0 0 0 0 1 0 1 0 3 0 0 0 1 0 0 0 2 0 1 2 0 0 0 0 1 0 0 2 0 2 0 0 4 0 0 1 0 1 2 0 1 0 0 2 0 1 0 0 2 0 0 0 0 0 0 0 2 0 0 1 0 1 0 0 1 0 0 0 0 1 1 0 0 0 0 0 0 0 0 0 0 0 2 0 1 0 1 0 5 
1 0 0 0 1 0 0 0 0 1 0 0 0 0 0 0 0 7 4 1 0 0 1 0 2 0 0 0 0 0 0 1 0 0 0 0 0 0 0 0 7 0 0 0 0 0 0 0 1 1 0 0 0 0 0 0 3 0 0 0 0 0 0 0 0 2 0 0 0 1 0 5 0 0 1 3 1 1 0 0 0 0 0 0 0 0 1 0 0 0 1 0 0 0 1 0 1 1 0 0 
0 1 0 0 0 0 2 0 0 0 0 0 0 0 0 0 0 0 0 0 0 0 0 0 0 0 0 0 0 0 0 1 0 0 0 0 0 0 0 0 4 0 0 5 0 0 27 0 0 1 0 1 0 0 0 0 0 0 0 0 0 0 0 0 0 1 0 2 0 0 0 0 0 0 0 2 0 0 0 0 0 0 0 0 0 0 0 0 0 0 0 0 0 2 0 0 1 0 0 0 
0 0 0 0 0 0 1 0 1 0 0 0 0 1 1 0 1 1 0 0 0 0 0 0 0 0 0 0 0 0 0 1 0 0 0 0 0 0 0 0 0 0 0 1 0 0 37 0 0 0 1 0 0 0 0 0 0 0 0 0 0 0 0 0 1 0 0 0 0 0 0 0 0 0 0 0 0 0 0 0 0 0 0 0 0 0 0 0 0 0 0 0 0 0 0 3 0 0 0 0 
0 2 0 0 2 0 5 0 0 0 0 0 0 0 0 0 0 1 0 1 0 0 1 1 1 0 0 1 0 0 0 2 0 1 0 0 0 2 1 1 0 0 0 11 0 0 1 1 1 1 0 0 0 0 0 0 0 0 0 1 0 0 0 0 0 0 1 3 1 1 0 1 0 0 1 1 0 0 0 0 0 0 1 1 0 1 0 0 0 0 0 0 0 0 0 0 0 0 0 0 
1 0 0 0 1 0 0 0 0 0 0 0 0 0 0 0 1 7 0 0 0 1 1 0 0 0 0 0 0 0 0 0 0 0 1 0 0 0 3 2 0 0 0 0 0 0 2 1 0 0 0 0 0 0 0 0 0 0 0 0 0 0 0 0 0 1 0 0 0 0 1 10 0 0 0 5 1 0 0 0 0 0 0 0 0 1 0 0 0 0 0 1 0 8 0 0 0 1 0 0 
0 0 0 0 0 0 1 0 0 0 1 0 0 1 0 0 0 1 0 0 0 1 1 0 0 1 0 0 0 1 0 0 0 0 0 0 0 0 0 1 1 0 0 1 0 0 4 0 1 0 0 0 0 0 0 0 4 0 0 0 0 0 0 0 0 0 0 0 1 0 0 13 0 0 0 5 0 0 0 0 0 0 0 1 0 0 0 0 0 0 0 0 0 3 0 1 0 3 0 3 
0 0 0 0 0 0 1 0 0 0 0 0 0 0 0 0 0 3 0 0 0 0 0 0 0 1 0 2 0 0 0 2 0 0 0 2 0 1 1 1 7 0 0 4 0 1 2 0 0 0 2 2 0 0 0 1 1 0 1 0 0 0 0 0 0 0 1 0 0 0 0 3 0 0 0 2 0 0 0 1 0 0 1 1 0 0 0 0 0 0 1 1 0 1 0 1 1 0 0 1 
5 1 1 0 0 0 4 0 2 0 0 0 0 0 0 0 0 1 0 0 0 0 0 0 0 0 0 0 0 2 0 1 0 0 0 0 0 2 1 0 3 0 0 5 0 0 0 0 1 0 0 0 0 1 0 0 0 1 0 0 0 0 2 1 0 1 0 2 0 0 0 3 1 0 0 1 0 0 0 0 0 0 0 1 0 1 0 2 0 0 0 0 1 0 2 0 0 1 0 0 
0 1 0 1 3 0 0 1 0 0 0 1 0 0 0 0 0 0 1 0 0 0 2 0 0 0 0 0 0 0 0 1 0 0 1 1 2 1 0 0 2 0 0 2 0 0 4 0 0 0 0 1 0 0 0 0 0 0 0 0 0 0 0 0 0 1 0 1 0 0 0 12 0 0 0 7 0 0 0 1 0 0 0 0 1 0 0 0 0 0 0 1 0 0 1 0 0 0 0 0 
1 0 1 0 1 0 0 0 0 1 0 0 0 3 0 0 2 0 1 0 0 0 0 0 0 0 0 0 0 1 0 1 0 1 0 0 0 0 1 0 1 0 0 1 0 0 5 0 0 0 1 0 0 0 0 0 5 0 0 0 0 0 0 0 0 0 1 0 0 0 0 14 0 0 0 0 0 0 0 0 0 0 0 1 0 0 0 0 0 0 0 0 0 2 0 4 0 1 0 0 
3 1 0 0 0 0 0 0 0 0 0 0 0 0 0 0 1 0 0 0 0 0 1 0 1 1 0 0 0 0 0 0 1 0 0 0 0 0 0 0 0 0 0 0 0 0 23 0 0 0 0 0 0 0 0 0 0 0 0 0 0 0 0 0 0 0 0 2 1 0 0 6 0 0 0 4 0 0 1 0 0 0 0 0 0 0 0 0 0 0 0 0 0 2 1 0 1 0 0 0 
0 1 1 1 0 0 6 0 0 0 1 1 0 1 0 0 0 0 0 0 1 0 0 0 1 0 0 0 0 0 0 0 0 0 0 0 0 0 1 0 4 0 0 8 0 1 0 1 0 0 0 0 0 0 0 0 2 0 1 0 0 0 0 1 0 1 0 1 0 0 0 6 0 0 1 5 0 0 0 0 0 0 0 1 0 0 0 1 0 0 0 0 0 0 0 1 0 0 0 0 
0 0 0 1 3 0 0 0 1 0 0 0 0 1 0 0 0 2 0 0 0 0 1 0 1 0 0 1 0 1 0 1 0 0 0 1 0 0 0 0 0 0 0 0 0 0 3 0 0 0 0 0 0 0 0 0 1 0 0 0 0 0 0 0 1 3 0 1 0 1 2 10 0 0 0 3 1 0 0 1 0 0 0 0 0 0 0 0 0 0 0 1 0 6 0 0 0 2 0 0 
7 0 0 0 0 0 5 0 0 0 0 0 0 1 0 0 1 2 0 0 0 1 0 0 0 0 1 0 2 0 0 0 0 0 0 1 0 0 0 1 8 0 1 4 0 1 0 1 0 0 0 0 0 0 0 0 2 0 1 0 0 0 0 0 0 0 2 2 0 0 0 0 0 0 0 1 0 0 0 0 0 0 1 1 0 0 0 0 1 0 0 0 0 0 0 2 0 0 0 0 
1 0 0 0 0 0 1 0 1 0 0 0 1 0 1 0 1 3 1 0 0 0 0 0 0 0 0 0 0 0 0 0 0 0 0 1 0 1 1 0 0 0 0 4 0 0 22 1 1 0 0 0 0 0 0 0 4 0 2 0 0 0 0 0 0 1 0 2 0 0 0 0 0 0 0 0 0 0 0 0 0 0 0 0 0 0 0 0 0 0 0 0 0 0 0 0 0 0 0 0 
0 1 0 0 0 0 2 1 0 0 0 1 0 0 0 0 0 0 0 0 0 0 0 1 0 1 0 0 0 0 0 1 0 0 0 0 0 0 0 0 8 0 0 1 0 2 15 0 0 1 2 3 0 0 0 1 0 0 0 0 0 0 0 0 0 1 0 0 0 0 0 1 0 0 0 1 0 0 0 1 0 0 0 2 0 0 0 0 0 0 0 0 0 2 0 1 0 0 0 0 
0 1 0 0 0 0 1 1 0 0 0 0 0 0 0 0 1 2 0 0 0 1 0 0 0 0 0 0 0 2 1 0 0 0 0 0 0 2 0 0 1 0 1 9 0 2 0 2 1 0 0 1 0 0 0 0 0 1 1 0 0 0 1 0 0 1 0 2 0 0 0 0 0 0 1 1 0 0 0 1 0 0 1 1 0 0 1 0 0 0 0 0 1 6 0 0 1 1 0 0 
1 0 2 0 0 0 0 0 0 0 0 0 0 0 0 0 0 0 1 0 1 0 0 1 3 0 0 0 0 1 0 2 0 0 0 0 0 0 0 0 3 0 0 0 0 0 4 0 0 0 0 0 0 0 0 0 2 0 0 0 0 0 0 0 1 0 2 0 0 0 0 1 0 1 0 3 0 0 0 0 0 0 2 2 0 0 0 0 0 1 1 0 0 11 1 2 0 0 1 0 
0 1 0 0 0 0 0 0 0 0 0 1 1 0 0 0 0 1 1 0 0 0 0 0 1 1 0 0 0 3 0 1 0 0 1 1 1 0 2 0 2 1 0 1 0 1 5 0 1 0 1 0 0 1 0 0 3 0 0 0 0 0 1 1 0 1 1 1 0 1 0 0 1 0 0 0 0 0 0 0 0 0 1 1 0 0 0 0 0 0 1 0 0 0 1 1 0 0 0 6 
0 2 0 0 0 0 2 1 0 1 1 0 0 0 0 0 2 0 0 0 0 0 0 0 0 0 1 1 0 1 0 3 0 1 0 1 1 0 1 0 14 0 0 3 1 0 0 1 0 0 0 0 0 0 0 1 0 0 0 0 0 0 0 0 0 0 0 1 0 0 0 1 0 0 0 2 0 0 0 0 0 0 0 1 0 0 0 0 0 0 0 0 0 4 0 1 0 1 0 0 
0 2 0 0 0 0 6 0 0 0 0 0 0 0 1 0 0 2 1 0 0 0 0 0 0 0 0 1 1 0 0 0 0 0 0 0 0 0 1 1 1 0 0 12 0 0 0 0 0 1 0 0 0 0 0 1 1 0 0 1 1 0 0 0 0 1 1 4 0 2 0 2 0 0 0 4 0 0 0 0 0 0 0 0 0 0 0 0 0 0 1 1 0 0 0 0 0 0 0 0 
0 2 0 0 0 0 4 0 0 2 0 0 0 1 0 0 0 0 0 1 0 0 0 0 1 0 0 2 0 0 0 2 0 0 0 0 0 0 0 0 4 0 0 12 0 1 0 0 0 0 0 5 0 0 0 0 1 0 1 0 0 0 0 0 0 2 0 2 0 0 0 0 0 0 0 0 0 0 0 2 0 0 0 3 1 0 0 0 0 0 0 0 0 0 0 0 1 0 0 0 
3 1 0 0 1 1 1 0 0 0 0 0 0 0 0 0 0 0 1 0 0 0 0 0 0 0 0 0 0 0 0 1 0 0 0 0 0 2 1 0 6 0 1 1 0 1 0 1 0 1 0 2 0 0 0 0 0 0 1 0 0 0 1 0 0 1 0 1 0 0 1 5 1 0 0 5 0 0 0 1 0 1 1 1 1 0 0 0 0 0 0 1 1 1 0 0 0 0 0 1 
2 1 0 0 0 0 1 0 0 0 0 0 1 0 0 0 0 0 1 0 0 0 1 1 1 0 0 2 1 0 0 0 0 0 0 0 0 0 0 0 0 0 0 6 0 0 16 0 0 0 0 0 0 0 0 0 1 0 0 0 0 0 0 0 1 2 0 0 0 0 0 5 0 0 0 1 0 0 0 0 0 0 1 1 0 0 1 0 0 0 0 0 0 1 0 1 0 0 0 1 
0 0 0 0 0 0 1 0 0 0 0 0 0 0 0 0 0 4 2 0 0 0 0 1 0 0 0 0 0 0 0 1 0 0 0 0 1 0 0 2 1 1 0 0 0 0 20 0 0 0 1 0 0 0 0 0 0 0 0 0 0 1 1 0 0 0 0 1 0 1 0 8 0 0 0 0 0 0 0 0 0 0 0 1 0 0 0 0 0 0 0 0 0 1 0 0 0 1 0 0 
1 0 0 0 0 0 0 0 0 0 0 0 0 1 0 0 0 1 2 0 0 1 1 0 0 0 0 1 0 0 0 1 0 0 2 0 0 0 1 0 2 0 0 2 0 1 7 0 0 0 0 0 0 0 0 0 0 0 1 0 0 0 0 0 0 10 0 0 0 0 0 9 0 0 0 0 1 1 0 0 0 0 0 1 1 0 0 0 0 0 0 0 1 0 0 0 0 0 1 0 
3 2 0 0 0 0 5 0 0 1 0 0 1 2 0 0 0 1 0 0 0 0 1 0 0 0 1 1 0 0 0 0 0 0 0 1 0 0 0 0 0 0 0 1 0 0 13 0 0 2 0 0 0 0 0 0 0 0 0 0 0 0 0 0 0 0 2 1 1 0 0 4 0 0 0 0 0 0 1 0 0 0 0 1 0 0 0 0 0 0 1 1 0 1 0 0 0 2 0 0 
