# Supplementary material for: Transferable Measurements of Heredity in Models of the Origins of Life
Source: PLoS One. 2015 Oct 19;10(10):e0140663. doi: 10.1371/journal.pone.0140663 (PMC4610668; doi:10.1371/journal.pone.0140663)
Supplement: S1 Data — (ZIP) [file pone.0140663.s001.zip › data/gard/pop1/Nmax100/seqs11.txt]

0 0 0 0 0 1 0 0 0 0 0 2 0 0 0 6 1 0 0 0 0 1 0 0 0 0 0 0 0 0 0 17 0 0 0 0 0 0 0 0 0 1 0 0 0 1 0 0 0 0 0 0 0 0 0 0 0 1 0 0 0 0 1 1 0 0 0 0 0 1 0 0 0 2 0 0 0 1 1 0 0 0 0 0 0 0 1 0 0 0 0 0 1 8 0 0 1 0 0 1 
2 0 0 1 0 0 0 0 0 0 0 0 0 0 0 4 1 0 0 0 0 1 0 0 0 0 0 1 0 0 24 1 0 1 0 0 0 0 0 0 0 1 0 0 0 0 0 0 0 3 0 1 0 0 0 0 0 1 0 0 0 0 0 0 0 0 0 0 0 0 0 0 0 1 0 0 0 0 0 0 0 1 0 1 0 0 2 1 1 0 0 0 0 0 0 0 1 0 0 0 
2 0 0 0 0 1 0 0 0 0 0 0 0 0 0 17 2 0 0 0 0 0 0 0 0 0 0 0 0 0 0 2 0 0 0 0 0 0 0 0 1 0 0 0 1 0 0 0 0 0 0 0 1 0 0 0 0 0 0 0 0 0 0 2 0 0 0 0 0 0 0 0 1 1 0 0 0 0 0 0 0 0 1 0 0 0 0 2 2 0 0 1 2 10 0 0 0 0 1 0 
0 0 0 0 0 0 1 1 0 0 8 1 0 0 0 0 0 1 0 0 1 1 5 0 0 0 0 0 0 0 0 0 0 0 0 1 1 0 0 0 0 0 0 0 0 0 0 0 1 0 0 0 0 0 0 0 0 1 0 0 0 0 0 3 0 0 0 1 0 0 0 0 0 1 0 0 0 0 0 0 0 0 0 0 0 0 2 2 4 0 0 0 0 13 0 0 1 0 0 0 
17 0 0 0 0 0 1 0 0 0 2 0 0 0 0 4 0 0 0 1 0 0 0 0 0 0 0 0 0 0 5 0 0 0 0 2 0 0 1 0 1 0 0 0 0 0 0 0 0 3 1 0 0 0 0 0 0 3 1 0 0 0 0 0 0 0 0 1 2 0 0 1 0 0 0 0 0 0 0 0 0 0 0 0 0 0 0 0 2 0 0 0 0 0 1 0 1 0 0 0 
2 0 0 0 0 0 1 0 0 0 0 0 0 0 0 0 0 0 0 1 0 1 0 1 0 1 0 0 0 0 0 0 0 0 1 0 0 0 0 0 0 0 0 0 0 0 0 0 0 2 1 0 0 0 0 0 0 2 0 0 0 0 0 2 0 0 1 0 0 0 0 0 17 0 0 0 0 0 0 0 0 0 1 0 0 0 1 1 1 0 0 0 0 13 0 0 0 0 0 0 
1 0 1 0 0 0 3 0 0 0 4 0 0 0 0 0 0 0 0 0 0 2 0 0 0 0 0 0 0 0 0 1 0 0 0 0 0 3 0 0 0 1 0 0 0 0 0 0 0 0 0 0 1 0 0 0 0 4 3 0 0 0 1 3 0 0 0 2 0 0 0 0 1 0 0 0 0 1 0 0 0 1 0 0 1 0 2 1 3 0 0 0 0 9 0 0 1 0 0 0 
18 0 0 0 0 0 0 0 0 0 1 0 0 0 0 0 0 1 2 0 0 0 2 0 0 1 0 0 0 1 1 0 0 0 0 0 0 1 0 0 0 0 0 0 0 0 0 0 0 10 3 0 0 0 0 0 0 0 0 0 0 0 0 0 0 0 0 0 1 0 0 0 1 0 0 0 0 0 0 0 0 0 0 0 0 0 0 1 1 0 0 0 1 3 1 0 0 0 0 0 
0 1 1 0 0 0 0 0 1 0 1 0 0 0 0 32 0 0 0 1 0 0 0 0 0 0 0 0 0 0 0 0 0 0 0 0 0 0 0 0 0 0 0 0 0 0 0 0 0 0 0 0 0 0 0 0 0 0 0 0 0 0 0 0 0 0 0 4 0 0 0 0 0 3 0 0 0 0 0 1 0 0 0 0 0 0 1 0 1 0 0 1 0 2 0 0 0 0 0 0 
0 1 0 0 0 0 0 0 0 0 0 0 0 0 0 24 0 1 0 0 0 0 0 0 0 0 0 0 0 0 0 0 0 0 0 0 0 0 0 0 0 0 0 0 0 0 0 0 0 0 1 1 0 0 0 0 0 4 0 0 0 0 0 1 1 0 0 0 0 2 0 0 0 3 0 0 0 0 0 0 0 0 0 0 0 0 1 0 0 0 0 0 0 9 0 0 0 1 0 0 
0 0 0 0 0 0 0 1 1 0 0 1 2 0 0 0 0 0 1 1 0 0 3 1 0 0 2 0 1 0 2 2 0 0 0 1 0 0 0 0 0 0 0 0 0 0 0 0 0 0 0 0 0 0 0 0 0 0 0 0 1 0 0 1 0 0 0 1 0 0 0 0 11 0 0 0 0 0 0 0 0 0 0 0 0 0 0 4 1 0 0 0 0 11 0 0 0 0 1 0 
1 0 0 0 0 1 1 0 0 0 1 1 0 0 0 5 0 1 2 4 0 1 0 0 0 0 0 0 0 0 0 0 0 0 0 1 0 0 0 0 0 1 0 0 0 0 1 1 0 0 0 0 0 1 0 0 1 2 2 0 0 1 0 0 0 0 0 1 0 0 0 0 3 1 1 2 1 0 0 0 0 0 2 0 0 0 0 3 0 0 0 0 0 6 0 0 0 1 0 0 
19 0 0 0 0 0 0 0 0 1 5 0 0 0 0 0 2 0 0 1 0 0 3 0 0 0 0 0 0 0 1 0 0 0 0 0 0 0 0 0 0 1 0 0 0 0 0 0 0 5 0 0 0 0 0 0 0 0 0 0 1 0 0 2 0 0 0 0 0 0 0 0 0 1 0 0 0 0 0 0 0 0 0 0 0 0 0 0 0 0 0 1 0 5 0 0 2 0 0 0 
9 0 0 0 0 0 0 0 0 0 1 1 0 1 0 0 0 0 0 0 0 0 2 0 0 0 0 0 1 0 3 0 1 0 0 0 0 0 0 0 0 0 0 0 0 0 0 0 1 1 0 1 1 0 1 0 0 1 1 0 0 0 0 0 0 0 0 2 0 0 0 0 17 0 0 0 0 0 0 0 0 0 0 0 0 0 0 0 0 0 0 0 0 3 0 0 1 1 0 0 
1 0 0 0 1 0 0 0 0 0 0 0 0 0 0 0 0 0 0 0 0 2 0 0 0 0 0 0 0 0 0 0 0 0 0 0 0 0 0 0 2 0 0 0 0 0 1 0 1 0 1 0 1 0 1 0 0 1 0 0 0 0 0 4 0 0 0 4 0 0 0 0 0 0 0 0 0 0 0 0 0 1 0 0 0 0 0 2 3 1 0 0 0 23 0 0 0 0 0 0 
1 0 0 0 0 1 0 0 0 0 1 0 0 1 0 10 1 1 0 0 0 7 1 0 0 0 0 0 0 0 0 0 2 0 0 0 0 0 0 0 0 2 0 0 0 0 1 0 0 0 0 0 0 0 0 0 0 0 0 0 0 0 1 1 0 0 0 6 0 1 0 0 0 2 1 0 0 0 0 0 0 0 0 0 0 0 0 1 0 0 0 0 1 5 0 0 1 0 1 0 
21 0 0 0 1 0 0 1 0 0 1 0 0 0 0 0 2 0 0 0 0 1 0 0 0 0 0 0 0 0 1 0 0 0 0 0 0 0 0 0 0 0 0 0 1 0 0 0 0 9 1 0 0 0 0 0 0 2 0 1 0 1 0 0 1 0 2 0 1 0 0 0 2 0 0 0 0 0 0 0 0 1 0 0 0 0 0 0 0 0 0 0 0 0 0 0 0 0 0 0 
0 0 1 0 0 0 0 0 0 0 0 1 0 0 0 0 0 0 0 1 0 1 0 0 0 0 0 0 0 0 28 0 0 0 0 0 0 0 0 0 0 1 0 0 0 1 0 0 0 0 0 1 0 0 0 0 0 0 0 0 0 0 0 1 1 0 0 5 0 0 0 0 1 0 0 0 0 0 0 1 0 0 0 0 0 0 0 1 0 0 0 0 0 4 0 0 1 0 0 0 
5 0 0 0 0 0 1 0 0 0 5 0 0 0 1 8 0 0 0 2 0 0 6 1 0 0 0 0 1 0 0 1 0 1 0 0 0 0 0 0 0 0 0 0 0 0 0 0 0 3 0 0 2 0 0 0 0 0 0 0 0 0 0 1 0 1 0 0 0 0 0 0 5 1 0 0 1 0 0 0 0 0 0 0 0 0 0 0 0 0 0 0 1 2 0 0 0 0 1 0 
1 0 0 2 0 0 0 0 0 0 0 0 0 0 0 2 1 0 0 0 0 0 0 0 0 0 0 0 0 0 36 0 0 0 1 0 0 0 0 1 0 0 0 0 0 0 0 0 0 0 0 0 0 0 0 0 0 0 0 0 1 0 0 0 0 0 0 0 1 0 0 0 0 0 0 0 0 0 0 0 0 0 0 0 0 0 0 1 2 0 0 0 0 1 0 0 0 0 0 0 
7 0 0 0 0 0 0 0 0 0 1 0 0 0 0 0 0 0 0 1 1 1 1 0 0 0 0 0 0 0 4 0 0 0 0 0 0 0 0 0 0 0 0 0 0 0 1 0 0 2 2 0 0 0 0 0 0 0 0 1 0 0 0 1 0 1 1 2 0 0 0 0 7 0 0 0 0 0 1 0 0 0 0 0 0 0 0 2 1 0 0 0 0 11 1 0 0 0 0 0 
2 0 1 0 0 0 0 0 0 0 5 0 1 0 0 0 0 0 0 0 0 0 1 0 0 0 1 0 0 2 0 0 0 0 0 1 0 0 0 1 0 0 0 0 0 0 1 0 2 1 2 0 0 0 0 0 1 0 1 0 0 0 0 0 0 0 0 1 0 0 0 0 8 0 0 1 0 0 0 0 0 0 0 0 0 0 1 5 3 0 0 0 2 5 0 0 1 0 0 0 
18 0 0 0 0 0 0 0 0 0 3 0 0 0 0 0 0 0 0 1 0 0 2 0 0 0 0 0 0 0 1 6 0 0 0 2 0 0 1 0 0 0 0 0 0 0 0 0 0 0 0 2 0 0 1 0 0 1 0 0 0 0 0 0 0 0 1 0 1 0 0 0 1 0 0 0 1 0 0 0 0 0 0 0 0 0 1 1 2 0 0 0 0 4 0 0 0 0 0 0 
0 1 0 0 0 0 0 0 0 0 1 0 0 0 0 0 0 0 0 0 0 0 0 0 0 0 0 0 0 0 14 0 1 0 0 0 0 0 0 0 0 2 0 0 0 0 0 0 2 0 0 0 0 0 0 0 0 0 0 0 0 0 0 1 1 0 0 4 0 0 0 0 18 0 0 0 0 0 0 0 0 0 0 0 0 0 0 0 0 0 0 0 1 4 0 0 0 0 0 0 
0 0 0 0 0 0 0 0 0 0 0 1 0 0 0 0 0 0 0 2 0 0 1 0 0 0 0 0 0 1 0 26 1 0 0 0 1 0 0 0 0 1 0 0 0 0 0 0 2 2 0 0 0 0 0 0 0 0 0 0 0 0 1 0 0 0 0 0 0 0 0 0 1 0 0 0 1 1 0 0 0 0 0 0 0 0 0 1 2 0 1 0 0 2 0 0 0 0 1 1 
13 0 0 0 0 0 0 1 0 0 1 0 0 1 0 1 1 0 0 2 0 0 0 1 0 0 0 0 0 0 0 10 0 0 0 0 0 0 0 0 0 0 0 0 0 0 0 0 0 1 1 0 0 0 0 1 0 2 2 0 0 0 0 0 0 0 0 1 0 0 0 0 5 0 0 0 0 2 0 0 0 0 0 0 0 0 0 0 2 1 0 0 0 1 0 0 0 0 0 0 
1 0 0 0 1 0 0 0 0 0 0 1 2 0 0 11 0 0 0 0 0 3 0 0 0 0 0 0 0 1 0 0 1 0 0 0 0 0 0 0 2 3 1 0 0 0 0 0 0 0 0 0 0 0 0 0 0 0 0 2 0 1 0 2 0 0 0 2 0 0 0 0 2 1 0 0 0 1 0 0 0 1 0 0 0 1 0 4 0 0 0 0 0 6 0 0 0 0 0 0 
5 0 0 0 0 0 0 0 0 0 0 0 0 0 0 2 0 0 0 0 0 0 0 0 0 0 1 0 0 0 2 0 0 0 0 0 0 1 0 0 0 0 0 0 1 0 0 0 2 3 0 0 0 0 0 0 0 0 0 0 0 0 1 0 1 0 1 0 0 0 0 0 23 0 0 0 0 0 0 0 0 0 0 0 0 0 0 1 0 1 0 0 1 3 1 0 0 0 0 0 
4 0 0 0 0 0 0 0 0 0 0 1 0 0 0 0 0 0 0 0 0 1 0 0 0 1 0 0 0 0 0 22 0 0 0 0 0 0 0 0 0 0 0 0 0 0 0 0 0 2 0 0 0 0 0 0 0 0 0 1 0 0 0 0 0 0 0 0 1 0 0 0 10 0 0 0 0 4 0 0 0 0 0 1 0 0 0 0 1 0 1 0 0 0 0 0 0 0 0 0 
24 1 1 0 0 0 0 0 0 0 2 0 0 0 1 6 0 0 0 1 0 0 4 0 0 0 0 0 0 0 0 0 0 0 1 0 0 0 0 0 0 0 0 1 0 0 0 0 0 3 1 0 0 0 0 0 0 0 0 0 0 0 0 0 0 0 2 0 1 0 0 0 0 0 0 0 0 0 0 0 0 0 0 0 0 0 0 0 1 0 0 0 0 0 0 0 0 0 0 0 
8 0 0 0 0 0 1 0 0 0 0 1 0 0 1 6 0 1 0 0 0 2 0 0 0 0 0 0 0 0 0 1 0 0 0 0 0 1 0 0 0 0 1 0 0 0 0 0 0 6 2 0 0 0 0 1 1 0 0 1 0 0 0 1 0 3 1 0 0 0 0 0 0 0 0 0 0 1 0 0 0 0 0 1 0 0 0 2 1 0 0 0 0 5 0 0 0 0 0 1 
6 0 1 0 0 0 0 0 0 0 0 0 0 0 0 0 0 0 0 1 0 1 1 0 0 0 0 0 0 0 0 0 1 0 0 0 0 0 0 0 0 0 0 0 0 1 0 0 0 1 0 0 1 1 0 0 0 1 0 0 0 0 1 4 0 0 0 1 0 0 0 0 2 1 0 0 0 0 0 0 0 0 0 0 0 0 0 5 1 0 0 0 0 18 0 0 1 0 0 0 
27 1 0 0 0 0 0 0 0 0 0 1 1 0 0 1 0 0 0 0 0 1 0 0 1 0 0 0 1 0 3 0 0 0 0 0 0 1 0 0 0 0 0 0 0 1 0 0 0 3 1 0 0 0 0 0 0 1 0 0 0 0 0 0 0 0 0 0 2 0 0 0 0 0 0 0 0 0 0 0 0 0 0 1 0 0 0 0 2 0 0 0 0 0 1 0 0 0 0 0 
15 0 0 0 0 0 0 0 0 0 3 0 0 0 0 0 0 0 0 0 1 0 1 0 0 0 1 0 0 1 8 0 0 0 0 0 0 0 0 0 0 0 0 0 0 1 0 0 0 11 0 0 0 0 0 0 0 0 1 0 0 0 0 0 1 0 1 0 0 0 0 1 0 0 0 0 0 0 0 0 0 0 1 0 0 0 0 0 0 0 0 0 1 2 0 0 0 0 0 0 
0 1 0 0 0 0 0 0 0 0 2 0 0 0 0 11 0 0 0 1 0 1 7 0 0 0 0 0 0 0 0 5 0 0 0 1 0 0 0 0 0 0 0 0 0 0 0 0 1 1 0 0 1 0 0 1 1 0 0 1 0 0 1 0 1 0 0 1 0 0 0 0 0 0 0 1 1 0 0 0 0 0 1 0 0 0 1 1 0 1 0 0 0 2 0 1 3 0 0 0 
27 0 0 0 0 0 0 0 0 0 0 0 0 0 0 0 0 0 0 0 0 0 0 0 0 0 0 0 0 1 3 0 0 0 0 0 0 0 0 0 0 0 0 0 0 0 0 0 0 7 2 2 0 0 0 0 0 0 0 0 0 0 0 0 0 0 1 0 2 0 0 1 0 2 0 0 0 0 0 0 0 0 0 0 0 1 0 0 0 0 0 0 0 0 0 1 0 0 0 0 
4 0 0 0 0 0 0 0 0 0 4 1 0 0 0 2 0 0 0 1 0 2 0 0 0 0 0 0 0 0 0 0 0 0 0 2 0 0 0 0 0 0 0 0 0 0 0 0 0 7 1 0 0 0 0 0 0 1 0 2 0 0 1 0 2 1 0 2 0 0 0 0 6 1 0 0 0 0 0 0 0 0 0 1 0 0 0 1 3 0 0 0 0 3 0 0 0 1 1 0 
5 0 1 0 0 0 0 1 0 1 1 2 0 0 0 2 2 0 0 1 0 1 0 0 0 0 0 0 0 0 2 0 0 0 0 0 0 0 0 0 0 0 0 0 0 0 0 0 1 6 0 1 0 0 0 0 0 0 0 0 0 0 0 0 0 0 0 2 0 1 0 0 0 2 0 0 0 0 0 0 0 0 1 0 0 0 0 3 1 1 0 0 1 11 0 0 0 0 0 0 
0 0 0 0 0 0 0 0 0 0 1 0 0 0 1 0 0 0 0 0 0 3 0 1 0 0 0 0 0 0 1 5 0 0 0 1 0 0 0 0 0 0 0 0 0 0 0 0 0 0 0 0 0 0 0 0 0 3 0 0 0 0 0 0 0 0 0 1 0 0 0 0 22 1 0 0 0 0 0 0 0 0 0 0 0 0 0 2 1 1 0 0 0 6 0 0 0 0 0 0 
0 0 0 0 0 0 0 0 0 0 3 1 0 0 0 0 0 0 0 0 0 0 1 2 0 0 0 0 0 0 4 0 0 0 1 1 0 0 0 0 0 0 1 0 0 0 0 0 1 0 0 0 0 0 0 0 0 0 0 0 0 0 0 1 1 0 0 0 0 0 0 0 20 0 0 0 0 0 0 0 0 0 0 0 0 0 0 1 1 0 0 0 0 10 1 0 0 0 0 0 
7 0 0 0 0 0 0 0 1 1 0 0 1 0 0 0 0 0 0 4 1 0 2 0 0 0 0 0 0 0 0 0 0 0 0 1 0 0 0 0 0 1 0 1 0 0 1 0 0 7 3 0 0 0 0 0 1 0 0 1 0 0 0 0 0 0 0 3 0 0 0 0 12 0 0 1 0 0 0 0 0 0 0 0 0 0 1 0 0 0 0 0 0 0 0 0 0 0 0 0 
9 0 0 0 0 0 0 0 0 0 1 0 0 0 0 0 0 0 0 1 0 0 0 0 0 0 0 0 0 0 29 1 0 0 0 0 0 0 1 0 0 0 0 1 0 0 0 0 0 2 0 0 0 0 0 0 0 0 0 0 0 0 0 0 0 0 0 0 1 0 0 0 2 0 0 0 0 0 0 0 0 1 0 0 0 0 0 0 1 0 0 0 0 0 0 0 0 0 0 0 
0 0 0 0 0 0 0 2 1 0 11 0 0 0 0 1 0 0 0 0 0 1 2 0 0 0 0 2 0 0 3 1 0 0 0 4 0 0 0 1 0 0 0 0 0 0 0 0 0 0 0 0 0 0 0 0 0 0 0 3 0 0 0 2 0 0 1 0 0 0 0 0 0 0 0 0 0 0 0 0 0 0 0 0 0 0 0 2 0 1 0 0 0 11 0 0 1 0 0 0 
0 0 0 0 2 0 0 0 2 0 0 2 0 0 0 0 0 0 2 4 0 1 0 0 0 0 0 0 0 0 0 1 0 0 0 0 0 0 0 0 0 0 0 0 0 0 0 0 0 1 1 0 0 1 0 0 0 3 0 0 0 1 0 0 0 1 1 2 0 0 0 0 1 0 1 0 0 1 0 1 0 0 0 0 1 0 1 3 7 0 0 1 0 5 0 0 3 0 0 0 
0 0 0 0 0 0 0 0 0 0 1 0 1 1 0 4 0 0 0 2 0 0 0 0 0 0 0 0 0 0 1 0 0 0 0 0 0 0 0 0 0 0 0 1 0 0 1 0 0 0 0 0 0 0 0 0 0 0 0 0 1 0 1 0 0 0 0 1 0 0 0 0 11 1 0 0 0 0 0 0 0 2 0 1 0 0 0 3 2 1 0 0 0 12 0 0 1 0 0 1 
2 0 0 0 0 0 0 0 0 0 1 2 1 0 0 2 0 0 0 1 0 1 0 0 0 0 0 0 0 0 1 0 0 0 0 0 0 0 0 0 0 3 1 0 0 0 0 0 1 1 0 0 0 0 0 0 0 0 0 0 0 0 0 1 1 0 1 0 0 0 0 0 11 0 0 1 0 3 0 0 0 0 0 0 0 0 0 3 0 1 0 0 0 6 5 0 0 0 0 0 
17 0 0 0 0 0 0 0 0 0 0 0 0 0 0 2 0 0 0 0 0 1 0 0 0 0 0 0 0 0 1 0 0 0 0 0 0 0 0 0 0 1 0 0 0 0 0 0 0 2 1 0 0 0 0 0 0 0 0 0 0 0 0 1 1 1 2 1 1 0 0 0 15 1 0 0 0 0 0 0 0 0 0 0 1 0 0 0 0 0 0 0 0 1 0 0 0 0 0 0 
0 0 0 0 0 0 0 0 0 0 0 0 0 1 0 0 0 0 0 0 2 0 0 0 0 0 0 0 0 0 0 22 0 0 1 0 0 0 4 0 0 0 0 0 0 0 0 0 0 1 0 0 0 0 0 2 0 0 1 0 0 0 0 2 0 1 0 0 0 0 0 0 1 0 0 0 0 3 0 0 0 0 0 0 0 0 0 6 1 0 1 0 0 1 0 0 0 0 0 0 
21 1 0 0 0 0 0 1 1 1 0 0 0 0 1 0 0 0 0 0 0 1 0 0 0 0 0 0 0 1 0 1 0 0 0 0 0 1 0 0 0 0 0 0 0 0 0 0 0 5 3 0 0 0 0 0 0 1 0 0 0 1 0 0 0 1 0 0 1 0 0 0 3 0 1 0 0 0 0 0 0 0 0 0 0 0 0 1 2 0 0 0 0 0 0 0 0 0 1 0 
6 0 0 0 0 0 1 0 0 0 2 0 0 0 0 0 0 0 2 1 0 0 5 0 0 1 0 0 1 0 9 0 0 0 0 0 0 0 0 0 0 0 0 0 0 0 1 0 0 5 0 1 0 0 0 0 0 0 0 0 0 0 0 1 0 0 1 1 1 0 0 0 0 0 0 0 0 1 0 0 0 0 0 0 0 0 1 2 2 0 0 0 0 5 0 0 0 0 0 0 
16 0 0 0 0 0 0 0 0 0 1 0 1 0 0 4 0 0 0 0 0 0 2 0 0 0 0 0 0 0 0 0 0 0 0 0 0 0 0 0 0 0 0 0 0 0 0 0 1 2 1 0 0 0 0 0 0 0 0 0 0 0 0 1 0 0 0 1 1 1 0 0 9 0 0 0 0 0 0 0 0 0 0 0 0 0 0 1 0 0 0 0 0 8 0 0 0 0 0 0 
1 0 0 0 0 1 0 1 0 0 0 0 0 0 0 0 0 0 0 1 0 1 2 0 0 0 0 0 0 0 0 0 0 1 0 0 1 0 0 1 2 0 0 0 0 0 0 0 0 3 0 1 0 0 0 0 0 0 0 0 0 0 0 4 0 0 0 2 0 0 0 0 6 0 0 0 0 0 0 0 0 0 1 0 0 0 0 5 1 0 0 0 0 13 1 1 0 0 0 0 
0 0 0 0 0 0 0 0 0 0 0 0 0 0 0 11 0 0 0 2 0 1 0 0 0 0 0 0 0 0 0 0 1 0 0 0 0 0 0 0 0 0 0 1 0 0 1 0 4 0 0 0 1 0 0 0 0 1 0 0 0 0 1 0 0 0 0 8 0 1 0 0 0 1 0 0 0 0 0 0 0 0 0 0 0 1 0 3 3 0 0 0 1 6 0 0 1 0 1 0 
1 0 0 0 0 0 0 0 0 0 2 0 0 0 0 4 1 0 0 2 0 0 0 0 0 0 0 0 0 0 18 0 0 0 1 1 0 0 0 0 0 0 0 0 0 0 0 0 0 1 1 2 0 0 0 0 0 2 0 0 0 0 0 0 0 0 0 0 0 1 0 0 2 1 0 0 0 0 0 0 0 0 0 1 0 0 0 0 0 0 0 0 1 7 0 0 1 0 0 0 
0 0 0 1 0 0 1 0 0 0 2 1 1 0 0 4 2 0 0 1 0 3 2 0 0 0 0 0 0 0 11 1 0 0 0 1 0 0 0 0 0 0 0 1 0 0 0 0 1 0 1 0 0 0 0 1 0 0 0 0 1 0 0 0 1 1 0 3 0 0 0 0 2 1 0 0 0 0 0 0 0 0 0 1 0 0 0 0 1 0 0 0 3 0 0 0 1 0 0 0 
1 0 0 0 0 0 4 0 0 0 12 0 1 0 0 0 3 0 1 0 0 2 6 0 0 0 0 0 0 0 0 0 0 0 1 6 0 0 0 0 0 0 0 0 0 0 0 0 0 0 0 0 0 0 0 0 0 3 0 0 0 0 0 0 0 0 0 0 1 0 0 0 1 0 0 0 0 0 0 1 0 0 0 0 0 0 2 0 0 0 0 0 1 3 0 0 1 0 0 0 
14 0 1 0 0 0 0 0 0 0 0 0 0 0 0 20 0 0 0 0 0 1 0 0 0 0 0 0 0 0 1 0 0 0 0 0 0 0 0 0 0 0 0 0 0 0 0 0 0 2 0 0 0 1 0 0 0 0 0 0 0 0 0 0 0 1 0 0 2 1 0 0 0 2 0 0 0 0 0 0 0 0 0 1 0 0 0 1 1 0 0 1 0 0 0 0 0 0 0 0 
0 0 0 0 1 0 0 0 0 0 1 0 0 0 0 10 0 0 0 1 0 0 0 0 0 0 0 0 0 0 0 2 0 0 0 0 0 0 0 0 0 0 0 0 0 0 0 0 0 0 1 0 0 0 0 0 0 5 0 0 0 0 0 0 0 0 0 0 0 0 0 0 4 2 0 0 0 0 0 0 0 0 0 0 1 0 3 1 8 0 0 0 0 7 0 0 2 1 0 0 
13 0 0 0 0 0 0 0 0 0 0 0 0 1 0 3 0 1 0 1 0 3 0 0 0 0 0 1 0 0 0 5 0 0 0 0 0 0 0 0 0 1 0 0 0 1 1 0 0 8 1 0 0 0 0 0 0 0 0 0 0 0 0 0 3 3 1 0 0 0 0 0 0 0 0 1 0 0 0 0 0 0 0 0 0 0 0 0 0 2 0 0 0 0 0 0 0 0 0 0 
3 2 0 0 0 1 0 0 0 0 0 0 0 0 0 25 0 0 0 0 0 1 0 0 0 0 0 0 0 0 2 0 0 0 0 0 0 0 0 0 0 0 0 0 0 0 0 0 0 1 0 1 0 0 0 0 0 0 0 0 0 0 0 0 0 0 0 0 0 0 0 1 2 5 0 0 0 0 0 0 0 0 0 1 0 0 0 0 0 1 0 0 0 2 1 0 0 0 0 1 
8 1 0 0 0 0 1 0 0 1 0 0 0 0 0 15 1 0 0 0 0 2 0 0 0 0 0 1 0 0 0 3 0 0 0 0 0 0 0 0 0 0 0 0 0 0 0 0 0 6 0 1 0 0 0 0 0 2 1 0 0 0 0 0 1 1 2 0 0 0 0 1 0 2 0 0 0 0 0 0 0 0 0 0 0 0 0 0 0 0 0 0 0 0 0 0 0 0 0 0 
0 1 0 0 0 0 0 0 0 0 2 0 0 0 0 0 0 0 0 0 0 2 1 0 0 0 0 0 0 0 0 0 1 0 0 0 0 0 0 2 0 1 0 0 0 0 0 0 1 1 1 0 0 0 0 0 0 0 0 0 0 0 0 2 1 0 0 1 0 0 0 0 1 2 0 1 0 0 0 0 0 0 0 0 0 1 0 3 1 1 0 0 0 23 0 0 0 0 0 0 
0 0 0 0 0 0 1 0 1 0 1 2 1 1 1 1 0 1 0 1 1 1 0 0 0 0 0 0 0 0 0 0 0 0 0 0 0 1 0 0 0 0 0 0 0 0 0 2 0 0 0 0 0 0 0 0 1 0 1 0 1 0 0 2 0 0 0 1 0 0 0 0 1 0 0 0 0 0 0 0 0 0 0 1 0 0 0 5 1 0 0 0 0 20 0 0 0 0 0 0 
0 2 0 0 0 1 0 0 0 0 1 0 0 0 0 17 0 0 0 0 0 2 0 0 1 0 0 0 0 0 1 0 0 0 0 0 0 0 0 0 0 0 0 0 0 0 0 0 0 0 0 0 0 0 0 1 0 1 0 0 0 0 0 1 0 0 0 0 0 0 0 0 1 2 0 0 0 0 0 1 0 0 0 0 0 0 0 0 0 0 0 1 0 14 1 0 0 2 0 0 
0 0 0 0 1 0 0 0 1 0 0 0 0 0 0 1 0 0 1 8 0 1 1 1 0 0 0 0 0 1 0 0 0 0 0 0 0 0 0 0 0 0 0 0 0 0 1 1 1 0 0 0 0 0 0 0 0 7 1 1 1 0 0 0 0 0 0 2 0 0 0 0 3 0 0 0 0 0 0 0 0 2 0 2 0 0 0 2 6 0 0 1 0 1 0 0 0 0 0 2 
6 0 0 1 0 0 0 0 0 0 0 0 0 1 0 0 0 1 0 0 0 1 0 1 0 0 0 0 0 0 3 0 0 1 0 1 0 0 0 0 0 0 0 0 0 0 0 0 0 3 1 0 0 0 0 0 0 0 0 0 0 0 0 2 0 1 0 0 0 0 0 0 19 0 0 0 0 0 0 0 0 0 0 0 0 0 0 0 0 0 0 0 0 5 3 0 0 0 0 0 
32 0 0 0 0 2 0 0 0 0 0 0 0 0 0 0 0 0 0 0 0 0 0 0 0 0 0 0 0 0 0 0 0 0 0 0 0 0 0 0 0 0 0 1 0 0 0 0 0 6 2 0 0 0 0 0 0 0 0 0 0 1 1 0 1 0 0 0 1 0 0 0 0 0 1 0 0 0 0 0 0 0 0 0 0 0 0 1 0 0 0 0 0 1 0 0 0 0 0 0 
7 0 0 1 0 0 0 0 1 0 0 0 0 0 0 2 1 0 0 1 0 0 0 0 0 1 0 0 0 1 20 1 0 0 0 0 0 0 0 0 0 0 0 0 0 0 1 0 1 1 1 0 0 0 0 0 0 0 0 0 0 0 1 0 0 0 0 0 0 0 0 0 0 1 0 0 1 0 0 0 0 0 0 0 0 0 0 2 0 0 0 0 0 5 0 0 0 0 0 0 
5 0 0 0 0 0 1 0 0 0 3 0 2 0 1 0 0 0 2 0 0 2 0 0 1 0 0 0 0 0 0 0 0 1 0 2 0 0 0 0 0 0 0 0 0 0 0 0 0 0 0 0 0 0 1 0 0 1 0 0 0 0 0 2 0 0 0 2 0 0 0 0 0 0 0 1 1 1 0 0 0 0 0 0 0 0 0 3 4 0 0 0 0 12 0 0 1 1 0 0 
0 1 0 0 0 0 0 1 1 0 0 0 0 0 0 0 0 0 0 0 0 0 0 0 0 0 0 0 0 0 0 25 0 0 0 0 1 0 1 0 0 0 0 1 1 0 0 0 0 0 0 0 0 0 0 0 0 0 0 0 0 1 0 1 1 0 0 1 0 0 0 0 4 0 0 0 0 0 0 0 0 0 0 1 0 0 1 1 2 0 1 0 2 0 2 0 0 0 0 0 
14 0 0 0 0 0 0 0 0 1 0 0 0 0 0 0 0 0 1 0 0 0 0 0 0 0 0 0 0 0 1 0 0 0 0 0 0 0 0 1 0 0 0 0 0 0 0 0 0 6 0 1 0 0 0 0 1 0 0 0 0 0 0 1 0 1 1 1 1 0 0 0 13 0 0 0 0 0 0 0 0 0 0 1 0 1 0 1 0 0 0 1 0 2 0 0 0 0 0 0 
2 0 0 0 0 0 0 0 0 1 0 0 0 0 0 4 0 0 0 0 0 1 0 1 0 0 0 0 0 0 0 0 0 0 1 0 0 0 0 0 1 0 0 0 0 0 0 0 0 0 2 0 1 0 0 0 0 0 0 0 0 0 0 3 0 2 0 1 0 0 0 0 7 1 0 0 0 3 0 0 0 0 0 0 0 0 1 0 1 0 0 1 0 15 0 0 0 1 0 0 
22 0 0 0 0 0 0 0 0 0 2 0 1 0 1 0 0 0 0 0 0 0 0 0 0 0 0 0 0 0 7 0 0 0 0 1 0 0 0 0 0 1 0 0 1 0 0 0 0 3 1 0 0 0 0 0 0 0 0 1 1 0 0 0 1 1 1 0 0 0 0 0 1 0 0 0 1 0 0 0 0 0 0 1 0 0 0 0 0 0 0 0 0 2 0 0 0 0 0 0 
17 1 0 0 1 0 0 1 0 0 3 0 0 0 0 5 0 0 0 0 0 1 2 0 0 0 0 0 0 0 0 0 1 0 0 1 0 0 0 0 0 0 0 0 0 0 0 0 0 4 0 0 0 0 0 0 0 0 0 1 0 0 0 0 1 2 0 1 1 0 0 0 1 2 1 0 0 0 0 0 0 0 0 0 1 0 0 1 0 0 0 0 0 0 0 1 0 0 0 0 
24 0 0 0 0 0 0 1 0 0 0 0 0 0 0 11 0 0 0 0 0 0 0 0 0 0 0 0 1 0 0 1 0 0 0 0 0 0 0 0 0 0 0 0 1 0 0 0 0 4 0 0 0 0 0 0 0 0 0 0 0 0 0 0 0 0 2 0 1 0 0 0 0 1 1 0 0 0 0 0 0 0 0 2 0 0 0 0 0 0 0 0 0 0 0 0 0 0 0 0 
0 1 0 0 0 0 0 0 0 0 0 0 0 0 0 26 0 0 0 0 0 2 1 0 0 0 0 0 0 0 0 0 0 0 0 1 0 0 0 0 0 0 0 0 0 0 0 0 0 0 1 0 0 0 0 0 0 3 0 1 0 0 0 0 0 0 0 0 0 2 0 0 0 2 0 1 0 0 0 0 0 0 0 0 0 0 0 1 3 0 0 0 0 3 0 0 0 2 0 0 
8 0 0 0 0 0 0 0 0 0 1 0 0 0 0 0 0 0 0 0 0 0 0 1 0 0 0 0 0 0 3 0 0 0 0 0 0 0 0 0 0 0 0 0 0 0 0 0 0 4 0 1 0 0 0 0 0 0 0 0 0 0 0 0 0 0 0 0 0 0 0 0 24 0 0 0 0 0 0 0 0 0 0 1 0 0 0 1 0 0 0 0 0 5 1 0 0 0 0 0 
4 1 0 0 0 1 0 0 0 0 4 1 1 0 0 7 0 0 0 0 0 0 1 0 0 0 0 0 0 0 1 2 1 0 0 1 0 0 0 0 0 0 0 0 0 0 0 0 0 0 0 0 0 0 0 0 0 3 1 0 1 0 0 2 0 0 1 3 0 0 0 0 0 1 0 0 0 0 1 0 0 2 0 0 0 0 0 1 1 0 0 0 0 4 0 0 4 0 0 0 
15 0 0 0 0 0 0 1 0 1 0 0 0 0 0 0 0 0 0 0 0 0 1 0 0 0 2 0 0 0 0 0 0 1 0 0 0 0 0 0 0 0 0 0 0 0 0 0 0 13 2 0 1 0 0 0 1 0 0 0 0 1 0 0 0 0 1 0 0 0 0 0 1 0 0 0 0 0 1 1 0 0 0 0 0 1 0 0 2 0 0 0 0 0 0 0 1 0 3 0 
5 1 0 0 0 0 0 0 0 0 5 0 1 0 0 5 0 0 0 3 0 1 5 0 0 0 0 0 0 0 0 1 0 1 0 2 0 0 0 0 0 0 0 1 0 1 1 0 1 0 1 0 0 0 0 0 0 2 0 0 0 0 1 1 0 2 0 0 0 0 0 0 0 1 1 0 0 0 0 0 0 0 0 1 0 0 1 0 1 0 0 0 0 3 0 0 1 0 0 0 
2 1 0 0 0 0 0 0 0 0 0 2 0 0 0 22 0 0 0 0 1 0 0 0 0 1 0 0 0 0 0 0 0 0 0 0 0 0 0 0 0 0 0 0 0 0 0 0 0 0 0 0 0 1 0 0 0 2 0 0 1 0 0 2 0 0 0 1 0 0 0 0 0 5 0 1 0 1 0 0 0 0 1 1 1 0 0 1 0 0 0 0 0 3 0 0 0 0 0 0 
3 0 0 0 1 0 0 0 0 1 1 0 0 0 0 2 1 0 0 0 0 0 0 1 0 0 0 0 0 0 1 1 1 0 0 0 0 0 0 0 0 1 0 0 0 0 0 0 1 0 1 0 0 0 1 0 0 0 0 0 0 0 0 0 0 0 0 0 0 0 0 0 16 0 0 0 0 0 0 0 0 0 0 0 0 0 0 1 1 0 0 0 0 13 1 1 0 0 0 0 
25 0 0 0 0 0 0 0 0 1 0 0 0 0 0 0 0 0 0 1 0 0 0 0 0 0 0 0 0 1 3 0 0 0 0 0 0 0 0 0 0 1 0 0 0 0 0 0 0 8 2 0 0 0 0 0 0 0 1 0 0 0 0 0 0 1 0 1 1 0 0 0 0 0 0 0 0 0 0 0 0 1 0 1 0 2 0 0 0 0 0 0 0 0 0 0 0 0 0 0 
4 0 1 0 0 0 0 1 0 0 0 1 2 0 0 1 0 0 0 0 0 5 0 0 0 0 0 0 0 0 1 1 0 1 0 0 0 0 0 0 0 2 0 0 0 0 0 0 0 2 0 0 1 0 0 1 0 0 1 1 0 0 0 1 0 0 0 1 0 0 0 0 2 2 0 1 0 3 0 0 1 0 0 0 0 0 0 3 0 0 0 0 0 10 0 0 0 0 0 0 
0 0 0 0 0 0 0 0 1 0 0 0 0 1 0 1 0 0 1 1 1 0 1 0 0 0 1 0 0 0 1 3 2 0 0 0 0 0 2 1 0 0 0 0 0 0 1 0 0 0 0 0 0 0 0 0 0 0 3 0 1 0 0 1 0 0 0 2 0 0 1 0 6 1 0 0 0 1 0 0 0 0 0 0 0 0 0 5 1 0 0 0 0 10 0 0 0 0 0 0 
1 1 0 0 0 1 0 0 0 0 0 0 0 0 0 30 0 0 1 0 2 0 0 0 0 0 0 0 0 0 1 0 0 0 0 0 1 0 1 0 0 0 0 0 0 0 0 0 1 2 0 1 0 0 0 0 0 0 0 0 0 0 0 0 0 1 0 0 0 0 0 0 0 2 1 0 1 0 0 0 0 0 0 1 0 0 0 1 0 0 0 0 0 0 0 0 0 0 0 0 
9 0 0 0 1 0 0 0 0 0 4 1 0 0 0 0 0 0 0 1 0 1 2 0 0 0 0 0 0 0 0 1 0 0 0 1 0 1 0 0 0 0 0 0 0 0 0 0 0 3 0 1 0 1 0 0 1 0 0 1 0 1 0 1 0 2 0 1 0 0 0 0 0 0 0 0 0 0 1 0 0 0 0 1 0 0 0 0 1 0 0 0 0 10 0 0 1 0 2 0 
0 0 0 0 1 0 0 1 0 0 0 0 0 0 0 25 0 0 0 0 0 0 1 0 0 0 0 0 0 0 1 0 1 0 0 1 0 0 0 0 1 0 0 0 0 0 0 0 0 0 0 0 0 0 0 0 0 1 2 0 0 0 1 1 0 0 0 0 0 1 0 0 0 3 0 0 0 0 0 0 0 0 0 0 0 0 0 2 1 1 0 0 0 5 0 0 0 0 0 0 
6 0 1 0 0 0 0 0 0 0 0 0 0 0 0 1 0 1 0 0 0 1 0 0 0 0 0 0 0 0 1 0 1 0 0 0 0 0 0 0 1 0 0 0 0 0 0 0 0 1 1 0 0 0 0 0 0 2 0 0 1 0 0 2 0 0 1 6 0 0 0 0 2 1 0 0 0 0 0 0 0 1 0 0 0 0 1 4 2 0 0 0 0 11 0 0 0 1 0 0 
28 1 0 0 0 0 0 0 0 1 0 0 0 0 0 0 0 0 0 0 0 0 2 0 0 0 0 0 0 0 1 0 0 0 0 0 0 0 0 0 0 0 0 0 0 0 0 0 0 9 2 0 0 0 0 0 1 0 0 1 0 0 0 0 0 2 1 0 1 0 0 0 0 0 0 0 0 0 0 0 0 0 0 0 0 0 0 0 0 0 0 0 0 0 0 0 0 0 0 0 
10 0 0 0 0 0 1 0 0 0 1 0 0 0 0 0 0 0 0 0 0 0 0 0 0 0 1 0 0 0 13 0 0 0 1 0 0 0 0 0 0 0 0 0 0 0 1 0 0 1 0 3 1 0 0 0 0 2 0 0 0 0 0 0 0 0 1 0 0 0 0 0 0 0 0 0 1 0 0 0 0 0 0 1 0 1 2 4 1 0 0 0 0 4 0 0 0 0 0 0 
7 0 0 0 0 0 0 1 0 0 0 0 1 0 0 0 0 0 0 1 0 4 0 0 0 0 0 0 0 0 0 0 0 0 0 0 0 0 0 0 0 1 0 0 0 0 0 0 1 5 1 0 0 0 0 0 0 0 1 0 0 0 0 2 0 0 0 1 0 0 0 0 2 1 0 0 0 0 0 0 0 0 0 0 0 0 0 4 1 0 0 0 0 15 1 0 0 0 0 0 
1 0 0 0 0 0 0 0 0 0 0 0 0 0 0 26 0 0 1 0 1 0 0 0 0 0 0 1 0 0 9 0 0 0 0 0 0 0 0 0 0 0 0 0 0 0 0 0 0 0 0 0 0 0 1 0 0 1 0 1 0 0 0 0 0 0 0 0 1 1 0 0 1 4 0 1 0 0 0 0 0 0 0 0 0 0 0 0 0 0 0 0 0 0 0 0 0 0 0 0 
0 0 0 0 1 0 0 0 0 0 4 0 0 0 1 6 0 0 0 0 0 1 6 0 0 0 0 0 1 0 12 1 1 0 0 1 0 0 0 0 0 0 0 0 0 0 0 0 0 1 1 0 0 0 0 0 0 0 0 0 0 0 0 0 1 0 0 1 0 0 0 1 0 1 0 0 0 0 0 0 0 0 0 0 0 1 0 0 0 0 0 0 0 6 1 0 0 0 1 0 
17 1 0 0 0 0 0 0 0 0 0 0 0 0 0 1 0 0 0 2 0 0 0 0 0 0 0 0 0 1 2 3 0 0 0 0 0 0 1 0 0 0 0 0 0 0 1 0 0 7 0 0 0 0 0 0 0 0 1 0 0 0 0 0 1 0 0 0 0 0 0 0 0 0 0 0 0 0 0 0 0 0 1 0 0 0 0 4 0 0 0 0 0 7 0 0 0 0 0 0 
0 1 1 0 0 0 0 0 0 0 0 2 2 0 0 2 0 0 0 1 2 1 0 0 0 0 0 1 0 0 0 7 0 0 0 0 0 0 1 0 0 0 0 0 0 0 0 0 0 0 0 0 0 0 0 0 0 3 3 0 0 0 0 1 1 0 0 4 0 0 0 0 0 0 0 2 0 3 0 0 0 0 0 0 0 0 1 2 3 0 0 0 0 3 0 0 1 0 0 2 
5 0 0 1 0 0 0 0 0 0 0 0 0 0 1 0 0 0 0 0 0 0 0 2 0 0 0 0 0 0 20 0 0 0 0 0 0 0 0 1 0 0 0 0 0 0 0 0 0 3 2 0 0 0 0 0 0 0 1 0 0 0 0 0 0 0 0 0 1 0 0 0 11 0 0 0 0 0 0 0 0 1 0 0 0 0 0 0 0 0 0 0 0 1 0 0 0 0 0 0 
0 0 0 0 0 1 0 0 0 0 0 0 1 0 1 1 0 1 0 0 0 0 0 0 0 0 0 0 0 2 0 2 0 0 0 0 0 0 0 0 0 2 0 0 0 0 1 0 0 0 0 0 0 0 0 0 0 6 1 0 0 0 0 1 0 0 0 2 0 0 0 0 2 1 1 0 0 1 0 0 0 0 0 0 0 0 2 6 8 0 0 0 0 7 0 0 0 0 0 0 
3 0 0 0 0 0 0 0 1 0 4 0 1 0 0 0 0 1 1 6 0 7 2 0 0 0 0 0 0 0 0 0 0 0 0 0 0 0 0 0 0 0 0 0 0 0 0 0 0 1 0 1 0 0 0 1 0 0 0 0 0 0 0 0 1 0 0 1 0 0 0 0 4 0 0 0 0 0 0 0 0 0 0 1 0 1 1 2 2 0 0 0 0 7 0 0 1 0 0 0 
19 0 0 0 0 0 0 0 0 0 0 0 0 0 0 1 0 0 0 0 0 1 0 0 0 0 0 0 0 0 5 0 1 0 0 0 0 0 0 0 0 0 0 0 0 0 0 0 0 6 1 0 0 0 0 0 0 0 0 0 0 0 0 0 1 2 1 0 1 0 0 0 8 0 0 1 0 0 0 1 0 0 0 0 0 0 0 0 0 0 0 0 0 0 1 0 0 0 0 0 
26 0 0 0 1 0 0 0 0 0 0 0 0 0 0 3 1 0 0 0 0 0 0 0 0 0 0 0 0 1 5 0 0 0 0 0 0 0 0 0 0 0 0 0 0 0 0 0 0 7 1 0 0 0 0 0 0 0 0 0 0 0 0 0 0 0 1 0 1 0 0 0 0 2 0 0 0 0 0 1 0 0 0 0 0 0 0 0 0 0 0 0 0 0 0 0 0 0 0 0 
5 0 0 1 0 0 0 0 0 0 1 0 0 0 0 0 0 0 0 0 0 0 0 0 0 0 0 0 0 0 29 7 0 0 0 0 0 0 1 0 0 0 0 0 0 0 0 0 0 0 0 0 0 0 0 0 0 0 0 0 0 0 0 1 0 0 0 0 0 0 0 0 0 0 0 0 0 0 0 1 0 0 0 0 0 0 0 2 0 0 0 0 0 2 0 0 0 0 0 0 
3 0 0 0 1 0 0 0 1 2 1 0 0 0 0 0 1 0 0 1 4 0 1 0 0 1 0 0 0 0 0 0 0 0 0 0 0 0 0 0 0 0 0 0 0 0 0 0 0 2 0 0 0 0 0 0 0 2 2 0 0 0 0 0 0 0 0 0 0 0 0 0 16 0 0 0 0 1 0 0 0 0 0 0 0 0 0 1 1 2 0 1 3 2 1 0 0 0 0 0 
0 0 1 0 1 0 0 0 1 1 0 0 1 0 0 1 1 1 0 0 1 1 2 0 0 0 0 0 0 0 0 0 1 0 0 0 0 0 0 0 0 0 0 0 0 0 0 0 1 0 0 0 0 0 0 0 0 0 1 0 1 0 0 3 0 0 0 2 0 0 0 0 2 0 0 2 0 0 0 0 0 1 0 1 0 0 0 4 0 0 0 0 0 19 0 0 0 0 0 0 
0 0 0 0 0 0 0 0 0 0 3 0 2 0 0 2 0 0 0 0 1 2 1 0 0 0 0 0 0 1 2 12 1 0 0 0 0 0 0 0 0 0 0 0 0 1 0 1 1 0 1 0 0 0 0 0 0 0 2 1 0 0 1 1 0 0 3 0 0 0 0 0 1 0 0 0 0 0 0 0 0 1 0 0 0 0 0 0 1 0 1 0 0 7 0 0 0 0 0 0 
0 1 0 0 0 0 0 0 0 1 0 0 0 0 0 21 0 0 0 0 0 0 0 0 0 0 0 0 0 0 0 1 0 0 0 0 0 1 0 0 0 1 0 0 0 0 0 0 0 0 0 0 0 0 0 0 0 0 0 0 0 0 1 1 0 0 0 0 0 1 0 0 12 2 0 0 0 1 0 0 0 0 0 0 0 0 0 3 0 0 0 0 0 2 0 0 0 0 1 0 
0 0 0 0 2 0 0 1 0 0 0 0 0 0 0 0 0 0 0 5 0 0 0 0 0 0 0 0 0 0 1 9 0 0 0 0 1 0 0 0 0 0 0 0 0 0 1 0 0 0 0 0 0 0 0 1 0 1 0 0 0 0 0 1 0 0 0 1 0 0 0 0 0 0 0 0 0 1 0 0 0 2 1 0 0 0 1 3 1 0 0 0 0 17 0 0 0 0 0 0 
0 0 0 0 0 0 0 0 0 0 4 0 0 1 0 1 0 1 1 0 1 0 0 0 0 0 0 0 0 0 0 0 0 0 0 1 0 0 0 0 0 0 0 0 0 0 1 0 0 0 0 0 0 1 0 0 0 0 0 1 0 0 0 0 0 0 0 2 0 0 0 1 3 0 0 0 0 0 0 1 0 0 1 0 0 0 0 9 1 0 0 0 0 17 0 0 2 0 0 0 
7 2 0 0 0 0 0 0 0 0 10 0 0 0 0 0 0 0 0 1 0 0 2 0 0 1 1 0 0 0 1 4 0 0 0 3 0 0 0 0 0 0 0 0 0 0 0 0 1 3 1 1 0 0 0 1 0 1 0 1 0 0 0 0 0 0 0 0 0 0 0 0 1 0 0 0 0 2 0 0 1 0 1 2 0 0 0 2 0 0 0 0 0 0 0 0 0 0 0 0 
9 1 0 0 0 0 0 0 0 0 0 2 0 0 0 1 0 0 1 0 0 1 0 0 1 1 0 0 0 1 0 1 0 0 0 0 0 0 0 1 1 1 0 0 0 0 0 0 0 6 1 0 0 0 0 0 0 0 0 0 0 0 0 0 1 3 3 0 0 0 0 0 5 2 0 0 0 0 0 0 0 0 0 0 0 0 0 0 0 0 0 0 0 7 0 0 0 0 0 0 
1 0 0 0 0 0 0 0 0 0 0 0 0 2 0 13 1 0 0 1 0 0 0 0 0 0 0 0 0 0 11 0 0 0 0 0 0 0 0 0 0 1 0 0 1 0 0 0 0 0 1 0 0 0 0 0 0 0 0 0 1 0 0 1 2 0 0 0 0 0 0 1 1 3 0 0 0 0 0 0 0 0 1 0 0 0 0 1 1 0 0 0 0 5 0 0 1 0 0 0 
0 1 1 0 0 0 0 0 0 0 0 0 0 0 2 1 1 0 0 1 4 5 0 0 0 0 0 0 0 0 0 1 0 0 0 0 0 0 1 0 0 0 0 0 0 0 0 0 0 0 0 0 0 0 0 1 1 0 3 0 0 0 0 1 0 0 0 6 0 0 0 0 3 1 0 1 0 0 0 0 0 0 0 0 0 0 0 3 1 0 0 0 0 8 0 1 0 1 0 1 
6 0 0 0 1 0 0 0 0 0 0 0 0 0 0 12 3 0 0 1 0 0 0 0 0 1 0 0 0 0 0 3 0 0 0 0 0 0 0 0 0 2 0 1 0 0 0 0 0 4 1 1 0 0 0 0 0 1 0 0 0 0 0 0 0 0 2 0 0 2 0 0 0 1 0 0 0 0 1 0 0 3 0 1 0 0 0 1 0 0 0 0 1 1 0 0 0 0 0 0 
1 0 0 0 0 0 0 0 0 0 0 0 0 0 0 0 1 0 0 0 0 0 0 0 0 0 0 0 0 0 0 0 0 0 0 0 0 0 0 1 0 0 0 0 0 0 0 0 0 0 0 0 0 0 0 0 0 0 0 0 1 1 0 0 1 0 0 0 0 0 0 0 27 0 0 0 0 0 0 0 0 0 0 1 0 0 0 3 3 1 0 0 0 5 4 0 0 0 0 0 
0 0 0 0 0 0 0 0 0 0 0 0 1 0 0 30 0 0 0 0 0 1 0 0 0 0 0 0 0 0 0 6 0 0 0 0 0 0 0 0 0 0 0 0 0 0 2 0 0 1 0 0 0 0 0 0 0 0 0 0 0 0 0 0 0 0 0 0 0 1 0 0 1 3 0 0 0 0 0 0 0 0 0 1 0 0 0 0 2 1 0 0 0 0 0 0 0 0 0 0 
18 0 0 0 0 0 0 0 0 0 0 1 0 0 0 0 0 0 0 0 0 2 0 0 0 0 0 0 0 0 0 1 0 0 0 0 0 0 0 0 1 0 0 0 0 0 0 0 0 6 1 1 0 0 0 0 0 11 0 0 0 0 0 0 0 0 0 0 0 0 0 0 0 0 0 0 0 0 0 0 0 1 0 0 0 0 0 1 4 0 0 0 0 2 0 0 0 0 0 0 
0 1 0 0 0 0 0 0 0 0 0 0 0 1 0 22 1 1 0 0 0 0 1 0 0 0 0 0 0 0 0 0 0 0 0 0 0 0 0 0 0 0 1 1 0 0 1 1 0 1 1 0 0 0 0 0 0 3 0 0 0 0 0 0 0 0 0 0 0 1 0 0 1 4 0 0 0 0 0 0 0 0 0 0 0 0 3 2 2 1 0 0 0 0 0 0 0 0 0 0 
0 0 0 0 0 0 0 0 0 0 11 0 1 0 1 0 0 0 0 0 3 2 7 0 0 0 0 1 0 0 0 9 0 0 0 1 0 2 0 0 0 0 0 0 0 1 0 0 0 1 1 1 0 0 0 0 0 0 0 0 0 0 0 0 1 0 0 0 0 0 0 0 0 0 0 0 0 2 0 0 0 0 0 0 0 0 0 2 0 0 0 0 1 0 0 0 2 0 0 0 
23 0 0 0 0 0 0 0 0 0 0 0 0 0 0 5 0 0 0 0 0 1 0 0 0 0 0 0 0 0 10 0 0 0 0 0 0 0 0 0 0 0 0 0 0 0 0 0 0 2 2 1 0 0 1 0 0 0 0 0 0 0 1 1 0 2 0 0 0 0 0 0 0 0 0 0 0 0 0 0 0 0 0 0 0 1 0 0 0 0 0 0 0 0 0 0 0 0 0 0 
17 0 0 0 0 0 0 0 0 1 0 0 1 0 0 9 0 0 1 0 0 1 1 0 0 0 0 0 0 0 0 0 0 0 0 0 0 0 0 0 0 0 0 0 0 0 0 0 0 4 0 0 0 0 0 0 0 0 0 0 1 0 0 0 1 1 0 1 1 0 0 0 5 3 0 0 0 0 0 0 0 0 0 0 0 0 0 1 0 0 0 0 0 0 1 0 0 0 0 0 
0 0 1 0 0 0 0 0 0 0 0 0 0 1 0 0 0 0 0 0 0 0 0 0 0 0 0 0 0 0 0 21 0 0 0 0 0 1 4 0 1 0 0 0 0 0 0 0 0 0 0 0 0 0 0 0 0 0 2 1 0 0 0 1 0 0 0 0 0 0 0 0 4 0 2 1 0 3 0 0 0 0 0 0 0 0 0 1 0 0 0 0 0 6 0 0 0 0 0 0 
29 0 0 0 0 0 0 0 0 0 0 0 0 0 0 2 0 0 0 0 0 0 0 0 0 0 0 0 0 0 0 0 0 0 0 0 0 0 1 0 0 0 0 0 0 0 0 0 0 8 3 0 0 0 0 0 0 0 0 0 0 0 0 0 0 0 1 0 0 0 1 1 0 1 0 0 0 0 0 0 0 0 0 0 0 1 0 0 0 0 0 0 0 1 0 0 1 0 0 0 
1 0 0 0 0 2 0 0 0 0 0 0 0 0 1 1 0 0 0 1 0 0 0 0 0 0 0 1 0 0 0 8 1 0 0 0 0 0 0 0 0 1 0 1 0 0 1 0 2 0 0 0 0 0 0 0 0 0 0 0 1 1 0 0 0 0 0 3 0 0 0 0 3 1 0 0 2 1 0 0 2 0 0 0 0 0 2 1 3 0 0 0 1 3 1 0 2 0 2 0 
0 0 0 0 1 0 0 0 0 0 0 0 0 0 0 0 0 0 0 1 0 2 0 0 0 0 0 0 0 0 0 5 0 0 1 0 0 0 0 0 1 0 0 0 0 0 1 0 0 1 0 0 0 0 0 2 0 0 3 0 0 0 0 5 0 0 0 2 0 0 0 0 2 1 0 5 0 0 0 0 0 0 0 0 0 0 0 1 5 0 1 0 1 9 0 0 0 0 0 0 
1 0 0 0 2 0 0 1 0 0 0 1 0 0 0 0 0 0 1 0 0 0 1 1 0 0 0 0 0 0 0 0 0 0 0 0 0 0 0 1 0 0 0 0 0 1 0 1 0 4 1 1 1 0 0 0 2 1 0 1 0 0 0 1 0 0 0 2 0 0 0 0 1 0 0 0 0 2 0 1 1 0 0 0 0 0 0 2 1 0 0 1 0 16 0 0 0 0 0 0 
21 0 0 0 0 0 0 0 0 0 0 0 1 1 0 0 0 2 0 0 0 0 1 0 0 1 0 0 0 1 3 1 0 0 0 0 0 0 0 0 0 0 0 0 0 0 0 0 0 8 5 0 0 1 0 0 0 0 0 0 0 0 0 0 0 3 0 0 0 0 0 0 0 0 0 1 0 0 0 0 0 0 0 0 0 0 0 0 0 0 0 0 0 0 0 0 0 0 0 0 
0 0 1 0 0 0 0 0 0 0 1 1 0 0 0 0 0 0 0 0 0 3 1 0 0 0 0 0 0 0 0 29 0 0 0 0 0 0 0 1 0 0 0 0 0 0 0 0 0 0 1 0 0 0 0 0 0 1 0 0 0 0 1 1 0 0 0 0 0 0 0 0 0 0 0 0 0 4 0 0 0 0 0 0 0 0 0 0 1 0 1 0 0 3 0 0 0 0 0 0 
0 0 0 0 0 0 0 0 0 0 0 0 0 0 0 0 0 0 0 4 1 3 0 0 0 0 1 0 0 0 0 0 0 0 0 0 0 0 0 2 0 1 0 0 0 0 0 0 1 0 0 0 0 0 0 0 0 0 0 0 0 0 0 1 0 0 0 0 0 0 0 0 13 1 0 0 0 0 0 0 0 0 1 0 0 1 0 6 0 0 0 0 0 14 0 0 0 0 0 0 
11 0 0 0 1 0 1 0 0 0 0 0 0 0 0 3 0 0 0 0 0 3 1 0 1 0 0 0 1 0 10 0 0 0 0 0 0 0 0 0 1 0 0 1 0 1 0 0 1 0 0 1 1 0 0 0 0 0 0 0 0 0 0 0 0 1 1 1 1 0 0 0 0 0 0 0 0 0 0 0 0 0 0 0 0 0 0 0 0 0 0 0 0 7 0 0 0 0 1 0 
3 0 0 0 0 1 0 0 0 0 0 0 1 0 0 0 0 0 0 0 1 0 0 0 0 1 0 0 0 0 3 0 0 0 0 0 0 0 1 0 0 0 0 0 0 0 1 0 0 2 0 0 0 0 0 0 0 0 1 1 0 0 0 3 2 0 0 1 0 0 0 1 8 0 0 0 0 0 0 1 0 0 0 0 0 0 0 3 0 0 0 0 0 15 0 0 0 0 0 0 
0 0 0 1 0 0 0 0 0 0 0 0 1 0 1 0 0 0 2 2 2 3 1 0 0 0 0 0 0 0 1 5 0 0 0 1 0 0 2 0 0 1 0 0 0 0 0 0 0 0 0 0 0 0 0 1 0 0 2 0 0 0 0 2 0 0 0 5 0 0 1 0 1 0 0 0 0 3 0 0 0 0 0 0 0 0 0 2 1 0 0 0 0 9 0 0 0 0 0 0 
5 0 0 0 1 1 0 0 1 0 2 0 1 1 0 0 0 0 0 3 1 0 0 0 0 1 0 1 0 0 1 1 0 0 0 1 0 0 0 0 0 0 0 0 1 0 0 0 0 0 0 0 0 0 0 0 0 0 2 0 0 1 0 2 0 0 0 1 2 0 0 0 0 1 0 0 0 0 0 0 0 1 0 0 0 0 2 3 4 0 0 0 1 8 0 0 0 0 0 0 
2 0 1 0 1 1 0 0 0 0 0 0 0 1 2 8 2 0 0 0 0 2 3 0 0 0 0 0 0 0 0 0 0 0 0 0 0 2 1 0 0 0 0 0 1 0 0 0 0 0 0 0 0 0 0 0 0 1 0 0 0 0 0 2 0 0 0 1 0 0 1 0 2 0 0 0 1 0 0 0 0 0 0 0 0 0 1 2 2 0 0 0 0 8 0 0 0 0 1 1 
0 1 0 0 0 0 1 0 0 0 1 0 0 0 0 11 1 0 0 0 2 0 1 0 0 0 0 0 0 0 0 8 0 0 0 0 0 0 1 0 0 1 0 0 0 0 0 0 0 1 0 0 0 0 0 0 1 0 2 0 0 0 0 0 0 0 0 0 0 1 0 0 8 3 0 0 0 2 0 0 0 0 0 0 0 0 0 0 0 0 0 0 0 1 3 0 0 0 0 0 
0 0 0 0 0 0 0 0 1 0 0 0 0 0 0 21 1 1 0 0 0 0 0 0 0 0 0 0 0 0 0 4 0 0 0 0 1 0 0 0 0 1 0 0 0 1 0 0 0 0 0 0 1 0 0 0 0 0 0 0 0 0 0 0 0 0 0 0 0 1 0 0 6 6 0 0 0 0 0 0 0 0 0 1 0 0 0 0 0 1 0 0 0 1 1 0 1 0 0 0 
10 0 0 0 0 0 0 0 0 0 1 0 0 0 0 0 0 0 0 0 0 0 0 0 0 0 0 0 0 0 0 0 0 0 0 1 0 0 0 0 1 0 0 0 0 0 2 0 0 1 2 0 0 0 0 0 0 1 0 0 0 0 0 3 0 0 0 1 1 0 0 0 0 0 0 0 0 0 0 0 1 0 0 0 0 0 0 7 0 0 0 0 0 17 0 1 0 0 0 0 
20 0 0 0 1 0 0 0 0 0 0 0 0 0 0 0 0 0 0 0 0 0 0 0 0 0 0 0 0 0 22 0 0 0 0 0 0 0 0 0 0 0 0 0 0 1 0 0 0 0 0 0 0 0 0 0 0 0 0 0 0 0 0 0 2 1 0 0 2 0 0 0 0 0 0 0 0 1 0 0 0 0 0 0 0 0 0 0 0 0 0 0 0 0 0 0 0 0 0 0 
4 1 0 0 0 0 0 0 0 0 3 1 2 0 0 7 2 0 1 0 1 2 2 0 0 0 0 0 1 0 0 0 0 0 0 0 0 0 0 0 0 1 0 0 1 0 0 0 1 0 0 0 0 0 0 0 0 1 0 1 1 0 0 0 1 0 0 0 0 0 0 0 0 1 0 0 0 0 0 0 0 0 0 0 0 0 0 0 1 1 0 0 0 8 0 0 3 0 2 0 
9 0 0 0 0 0 0 0 0 0 0 0 0 0 0 0 1 0 0 0 0 2 0 0 0 0 0 1 1 0 1 2 0 0 0 0 0 1 0 1 0 0 0 0 0 0 0 0 0 3 1 0 1 0 0 1 0 0 0 0 0 0 0 3 1 0 0 0 0 0 0 0 0 0 0 0 0 0 0 0 0 0 0 0 0 1 0 3 1 0 0 0 0 16 0 0 0 0 0 0 
6 0 0 0 0 0 0 0 0 0 1 2 1 0 0 1 0 0 0 0 0 0 1 0 0 0 0 0 1 0 0 3 0 1 0 0 0 0 0 1 0 0 0 0 0 0 0 0 1 0 0 0 0 0 0 0 0 1 0 0 0 0 1 0 0 0 0 1 1 0 0 0 1 1 0 0 0 1 0 0 0 0 0 0 0 0 0 8 5 1 0 0 1 5 0 0 3 0 1 0 
12 1 0 0 0 0 0 0 0 1 0 0 0 0 0 4 0 0 0 0 1 2 0 0 2 0 0 0 1 0 0 0 0 0 1 0 0 0 1 0 0 0 0 0 0 0 0 0 0 3 0 0 0 0 0 0 0 0 1 0 0 0 0 0 0 0 0 1 0 0 0 0 0 2 0 0 0 0 0 0 0 0 0 0 0 0 1 3 0 0 0 0 1 9 0 1 1 0 1 0 
0 0 0 0 0 0 0 0 0 0 2 1 1 0 0 10 0 0 0 1 0 0 2 0 0 0 0 0 0 1 1 0 0 0 0 0 0 0 0 1 0 0 0 0 0 0 0 1 0 0 0 0 0 0 0 0 0 0 0 1 0 0 0 1 0 1 0 4 0 1 0 0 13 1 0 0 0 1 0 0 0 0 0 0 0 0 1 0 0 1 0 0 0 4 0 0 0 0 0 0 
16 0 0 0 0 0 0 0 0 0 0 0 0 0 0 0 0 0 0 0 0 0 0 0 0 0 0 0 0 0 28 0 0 0 0 0 0 0 0 0 0 0 0 0 0 0 0 0 0 1 0 0 0 0 0 0 0 0 0 0 0 0 0 0 0 0 0 0 2 0 0 0 0 0 0 0 0 0 0 0 0 0 0 0 0 0 0 0 0 0 0 0 1 2 0 0 0 0 0 0 
11 0 0 0 0 1 0 0 0 0 0 0 0 0 0 0 0 0 0 0 0 0 0 0 0 0 0 0 0 1 2 21 0 0 1 0 0 0 0 0 0 0 0 1 0 1 0 0 0 2 0 0 0 0 0 0 0 0 0 0 0 0 0 0 0 1 0 2 0 0 0 0 0 1 0 0 0 1 0 0 0 0 0 0 0 0 0 1 1 0 0 1 0 1 0 0 0 0 0 0 
17 0 0 0 0 0 0 0 0 0 0 0 0 0 0 0 0 0 0 0 0 0 0 0 0 0 0 0 0 0 0 1 0 0 0 0 0 0 0 0 0 0 0 1 0 0 0 0 1 5 0 0 0 0 0 0 0 0 0 0 0 0 0 0 1 2 1 0 0 0 0 0 15 0 0 0 0 0 0 0 0 0 0 0 0 0 0 1 0 0 0 0 0 2 1 0 1 0 1 0 
0 0 0 0 0 0 0 0 0 0 11 2 0 0 0 0 0 0 0 5 0 0 8 0 0 0 0 0 0 0 0 4 0 0 0 1 0 0 0 0 0 0 0 0 0 0 1 0 0 0 0 0 1 1 0 0 0 1 2 1 0 1 0 0 0 0 0 1 0 0 0 0 1 0 0 0 0 1 0 0 0 0 0 0 0 0 0 0 3 1 0 0 0 1 0 0 3 0 0 0 
1 0 0 0 0 0 0 0 0 0 8 0 0 0 0 1 0 0 1 1 0 2 1 0 0 0 0 1 0 0 1 2 0 0 0 3 0 0 0 0 0 0 0 0 0 0 0 0 1 1 0 0 0 0 0 0 0 0 0 1 0 0 0 1 1 0 0 0 0 0 0 0 9 0 0 0 0 0 0 0 0 0 0 0 0 0 0 2 2 0 0 0 1 7 2 0 0 0 0 0 
1 0 0 0 1 0 2 0 0 0 7 0 1 0 0 3 0 1 0 0 0 1 1 0 0 0 0 0 0 1 0 0 0 0 0 4 0 1 0 0 2 0 0 0 0 0 0 0 0 0 0 0 0 1 0 1 0 1 0 0 0 0 0 2 0 0 0 0 0 0 1 0 0 1 0 0 0 1 0 0 0 3 0 1 0 0 0 4 1 0 0 0 0 7 0 0 0 0 0 0 
0 0 0 0 0 0 0 0 0 1 0 0 0 2 0 1 0 0 0 0 0 0 1 0 0 0 0 1 0 0 0 4 0 0 0 0 0 1 1 2 0 0 0 0 0 0 0 0 1 0 1 0 0 0 0 0 0 0 0 0 1 0 1 0 0 0 0 5 0 0 0 0 10 1 0 1 0 0 0 0 0 0 0 0 0 1 0 2 2 0 0 0 0 7 1 0 1 0 1 0 
3 1 0 0 1 0 0 0 0 0 0 0 1 0 0 17 1 0 2 0 0 0 2 0 0 0 0 0 0 0 7 2 0 0 0 0 0 0 0 0 0 0 0 0 0 0 0 0 0 1 1 0 0 0 0 0 0 2 0 0 0 0 0 0 0 0 0 0 0 1 0 0 0 5 0 0 0 2 0 1 0 0 0 0 0 0 0 0 0 0 0 0 0 0 0 0 0 0 0 0 
0 0 0 0 1 0 0 1 0 0 4 0 0 0 0 0 0 0 0 7 0 1 2 0 0 0 0 0 1 0 0 0 0 0 0 1 0 0 0 0 0 0 0 0 0 0 1 0 0 1 0 0 0 0 0 0 0 3 1 0 0 0 0 2 0 0 0 1 0 0 0 0 2 0 0 0 0 0 0 0 0 0 2 0 0 0 0 4 0 0 0 0 0 14 0 0 0 1 0 0 
13 0 0 0 0 0 0 0 0 0 0 0 0 1 0 0 0 0 0 0 0 0 0 0 0 0 0 0 0 2 0 6 0 0 0 0 0 1 0 0 0 0 0 0 0 0 0 0 5 5 0 0 0 0 0 0 0 2 1 0 0 0 0 1 1 1 0 1 0 0 0 0 2 0 0 1 0 0 0 0 0 0 0 0 0 0 1 0 1 1 0 0 0 4 0 0 0 0 0 0 
7 0 0 0 0 0 0 0 1 1 0 0 0 0 0 0 1 1 0 2 0 0 1 1 0 0 0 0 0 0 2 0 0 1 0 0 0 0 0 0 0 0 0 0 0 0 0 0 0 7 0 0 0 0 0 0 0 1 0 1 0 0 0 4 1 0 1 1 0 0 0 0 2 0 0 0 0 0 0 0 1 0 0 0 0 0 0 2 0 0 0 0 0 11 0 0 0 0 0 0 
0 0 0 0 0 0 0 0 0 0 0 0 0 0 0 5 0 0 0 1 0 0 0 1 1 1 0 0 0 0 0 26 0 0 0 0 0 0 1 0 0 0 0 0 0 1 0 0 0 0 0 0 0 1 0 0 0 0 1 0 0 0 0 0 0 0 0 0 0 0 0 0 4 2 0 0 0 2 0 0 1 0 0 0 0 0 0 0 0 0 1 1 0 0 0 0 0 0 0 0 
1 1 0 0 0 0 0 0 0 0 0 0 0 1 0 27 0 0 0 0 1 0 0 0 0 0 0 0 0 1 0 0 0 0 0 0 0 0 0 0 0 0 0 0 0 0 0 0 1 2 1 2 0 0 0 0 0 0 0 0 0 0 0 0 0 0 0 0 0 2 0 0 1 5 0 0 0 0 0 0 0 0 0 1 0 0 1 1 0 0 0 0 0 1 0 0 0 0 0 0 
0 0 0 0 0 0 0 0 0 0 0 0 2 0 0 0 0 0 0 0 0 2 0 2 0 0 0 0 0 0 0 5 0 0 0 0 0 0 0 0 0 1 0 0 0 0 0 0 0 0 0 0 0 0 0 0 0 0 0 0 0 0 0 2 0 0 0 0 0 0 0 0 26 1 0 0 0 0 0 0 0 0 0 0 0 0 0 1 0 0 0 1 0 7 0 0 0 0 0 0 
0 0 1 0 0 0 1 0 0 0 5 0 0 0 0 0 0 0 0 0 0 0 6 0 0 1 0 0 0 0 0 1 0 0 0 4 0 0 0 1 0 1 0 0 0 0 0 0 0 0 0 0 0 0 0 0 0 5 0 1 1 0 0 1 0 0 0 1 0 0 0 0 0 1 0 0 0 0 0 0 0 0 0 0 0 0 0 4 4 0 0 0 0 9 0 0 1 1 0 0 
5 0 1 0 0 0 0 0 0 0 0 0 0 0 0 16 0 0 0 0 0 0 2 0 0 0 0 0 0 0 0 0 0 1 0 0 0 0 0 0 0 0 0 0 0 0 1 0 0 4 0 0 1 0 0 0 0 0 0 1 0 0 0 1 1 0 0 1 0 0 0 0 0 4 0 0 0 1 0 0 0 0 0 0 1 0 1 2 0 0 0 0 0 6 0 0 0 0 0 0 
9 0 0 0 0 0 0 0 0 0 2 0 1 0 0 0 3 0 0 0 2 4 3 0 0 0 0 0 0 0 0 0 2 0 0 1 1 0 1 0 0 0 0 0 1 0 0 0 0 4 0 0 0 0 0 1 0 0 1 1 0 0 0 1 0 0 2 3 0 0 0 0 0 0 0 2 0 0 0 0 0 0 0 0 0 0 0 1 0 0 0 0 1 2 0 0 0 0 0 1 
0 0 0 1 0 0 0 0 0 0 1 1 0 0 0 0 0 0 0 3 0 0 2 0 0 0 0 0 0 1 2 1 2 0 0 1 0 0 0 2 0 1 0 0 0 0 0 0 0 4 1 0 0 0 0 1 0 1 0 0 0 0 0 2 0 0 0 7 0 0 0 0 2 0 0 0 0 1 0 0 0 1 0 0 0 0 1 2 4 0 0 0 0 4 1 0 0 0 0 0 
12 1 0 0 0 0 0 0 0 0 3 0 0 0 1 0 0 0 0 0 0 0 1 0 0 0 0 0 0 1 1 12 0 0 1 1 0 0 0 0 0 0 0 0 0 0 0 0 0 5 2 0 0 0 0 0 0 1 0 0 0 0 0 0 1 1 0 0 1 0 0 0 0 0 0 1 1 0 1 0 0 1 0 0 0 0 0 0 0 0 1 0 0 0 0 0 0 0 0 0 
10 0 0 0 0 0 0 0 1 0 1 0 0 0 0 3 0 0 0 1 1 1 0 0 0 0 0 0 0 0 1 2 0 0 0 0 0 0 0 0 0 0 0 0 0 0 0 0 0 0 0 0 0 0 0 0 0 0 0 0 0 0 0 3 1 1 0 0 1 0 0 0 0 0 0 0 0 1 0 0 0 1 0 0 1 0 0 4 2 1 0 0 1 12 0 0 0 0 0 0 
6 0 0 1 1 0 0 0 0 0 0 0 1 0 0 0 0 0 0 2 0 0 1 0 0 0 1 0 0 0 30 0 0 0 0 0 1 0 0 0 0 0 0 0 0 0 1 0 1 1 0 0 0 0 0 0 0 0 0 0 0 0 0 0 0 0 0 0 0 0 0 0 0 0 0 0 0 0 0 0 0 0 0 0 0 0 0 0 1 0 0 0 0 1 0 0 0 0 0 1 
1 0 0 0 0 0 0 0 1 0 0 0 0 0 0 1 0 0 0 0 3 2 0 0 0 0 0 0 0 0 3 7 0 0 0 0 0 0 0 0 0 1 0 0 0 0 1 0 0 1 0 0 1 0 0 1 0 0 0 1 0 0 0 2 0 0 0 0 0 0 0 0 0 0 0 1 0 1 0 0 0 1 0 0 0 0 0 4 1 0 0 0 0 16 0 0 0 0 0 0 
0 1 0 0 0 2 0 0 0 0 5 1 1 0 0 0 0 0 0 0 0 0 4 1 0 0 0 0 0 0 0 0 0 0 0 0 0 0 0 0 0 1 0 0 0 0 0 0 3 0 0 0 0 0 0 0 0 1 0 0 1 0 0 1 0 0 2 0 0 0 0 0 16 0 0 0 0 0 0 0 0 0 0 0 0 0 0 2 1 0 0 0 0 5 0 0 1 0 0 1 
1 0 0 0 0 0 0 0 0 0 1 0 0 0 0 18 1 0 0 0 0 1 2 0 0 0 0 0 0 0 0 0 1 0 0 0 0 0 0 0 0 0 0 0 0 0 0 0 1 3 0 0 0 0 0 0 0 2 1 1 0 0 1 1 0 0 0 0 0 0 0 0 1 5 0 1 0 0 0 0 0 0 0 0 0 0 0 0 1 1 0 0 0 3 0 1 1 1 0 0 
3 0 0 1 0 0 0 0 0 0 0 0 0 0 0 0 0 0 0 0 0 0 0 1 0 0 0 0 0 0 25 0 0 0 0 0 0 0 0 0 0 0 0 0 0 0 0 0 0 4 0 0 0 0 0 0 0 0 0 0 0 0 0 0 1 0 0 0 0 0 0 0 12 0 0 0 0 0 0 0 0 0 0 0 0 0 0 0 0 0 0 0 0 2 1 0 0 0 0 0 
1 1 0 0 0 0 0 0 0 0 3 1 0 0 0 19 1 0 0 2 0 0 0 0 0 0 0 0 0 0 0 2 0 0 0 0 0 0 0 0 0 0 0 0 0 0 0 0 0 2 0 0 0 0 0 0 0 0 1 0 0 1 0 1 0 0 0 0 0 1 0 0 1 1 0 0 0 0 0 0 0 0 0 0 0 0 0 2 0 0 0 0 1 8 0 0 1 0 0 0 
1 0 0 0 0 0 0 0 0 0 0 0 0 0 0 0 0 0 0 7 0 2 0 0 0 0 0 0 0 0 21 1 0 0 0 0 0 0 0 0 0 0 0 0 0 0 0 0 0 0 0 0 0 0 0 0 0 0 0 0 0 0 0 1 0 0 0 2 0 0 0 0 1 1 0 0 0 1 0 0 0 0 1 0 0 0 0 3 0 0 0 0 0 7 0 0 0 0 1 0 
11 0 0 0 0 0 0 0 0 0 0 0 2 0 0 1 0 0 1 0 1 1 1 0 0 0 0 0 0 0 5 0 0 0 0 0 0 0 0 0 0 0 0 0 0 0 0 0 0 5 2 0 0 0 0 0 0 0 0 1 1 0 0 1 0 3 0 0 0 0 0 0 0 0 0 0 0 0 1 1 0 0 0 3 0 0 0 0 1 0 0 0 0 8 0 0 0 0 0 0 
0 0 0 0 0 0 0 0 0 0 1 0 1 0 0 0 0 0 0 0 1 1 2 0 0 0 0 1 0 0 0 3 0 0 0 0 0 0 0 0 0 1 0 0 0 0 0 1 0 0 0 0 0 0 0 0 0 0 0 0 0 0 0 1 0 0 0 4 0 0 0 0 23 0 0 0 0 0 0 0 0 0 0 0 0 0 0 1 0 0 0 0 0 5 3 0 0 0 0 1 
0 2 0 0 0 0 0 0 0 0 0 0 0 0 2 25 0 1 0 0 1 0 1 0 0 0 0 0 0 0 0 0 0 0 0 0 0 0 1 0 0 1 0 0 0 0 0 0 0 0 0 0 0 0 0 0 0 0 0 0 0 0 0 0 0 0 0 0 0 3 0 0 1 6 0 0 0 0 0 1 0 0 0 0 0 0 0 2 0 0 0 0 1 2 0 0 0 0 0 0 
12 0 0 0 1 0 0 0 0 0 1 0 1 0 0 6 1 0 0 0 0 0 1 0 0 0 0 0 0 0 0 0 0 0 1 0 0 1 0 0 0 0 0 0 0 1 0 1 2 2 0 0 1 0 0 0 0 4 0 0 0 0 0 0 1 1 0 0 2 0 0 0 0 2 0 0 0 0 0 0 0 0 0 0 0 0 3 0 3 0 0 0 0 0 0 0 1 0 1 0 
6 0 0 0 0 0 0 0 1 0 0 0 0 0 0 5 0 0 0 4 2 0 0 0 0 0 0 0 0 0 3 5 0 0 0 0 0 0 2 0 0 0 0 0 0 0 0 0 0 7 1 0 0 0 0 0 0 0 0 0 0 0 0 0 0 2 0 2 0 0 0 0 3 0 0 0 0 0 0 1 0 0 0 0 0 0 0 0 3 0 0 0 0 0 0 1 0 0 1 1 
17 0 0 0 0 1 0 0 0 0 0 0 0 0 0 1 0 0 0 0 0 0 0 1 0 0 0 0 1 0 0 0 0 0 0 0 0 0 0 0 0 0 0 0 0 0 0 0 0 1 1 0 0 0 0 0 0 0 0 0 1 0 0 2 2 0 0 0 0 0 0 0 11 0 0 0 0 0 0 0 0 1 0 0 0 0 0 1 3 0 0 1 0 5 0 0 0 0 0 0 
0 0 0 0 0 0 0 0 0 0 8 0 1 0 0 1 0 0 0 1 0 1 5 0 0 0 0 0 0 0 0 1 0 0 0 0 0 0 0 0 0 0 0 1 0 0 0 0 0 0 0 0 0 0 0 1 0 6 0 0 0 0 0 0 0 0 0 4 0 0 0 0 5 0 0 0 0 0 0 0 0 0 0 0 0 0 2 0 5 0 0 0 0 5 0 0 2 1 0 0 
0 0 0 0 0 0 1 0 0 0 1 0 0 0 0 18 2 0 0 2 1 1 0 0 0 0 0 0 0 0 0 0 1 0 0 0 0 0 0 0 0 0 0 0 0 0 0 0 0 0 0 0 0 0 0 0 0 1 3 0 0 0 1 3 0 0 0 2 0 0 0 0 0 2 0 1 0 0 1 0 0 0 0 0 0 0 0 0 2 0 0 0 1 4 0 0 2 0 0 0 
8 0 0 0 0 0 0 0 0 0 0 0 0 0 0 1 1 0 0 3 0 1 0 0 0 3 0 0 0 2 0 8 1 0 0 0 0 0 0 0 1 0 0 0 0 0 1 0 0 4 3 0 0 0 0 0 0 1 0 0 0 0 0 0 0 1 0 0 0 0 0 0 0 0 0 0 0 0 0 0 0 1 0 1 0 0 0 2 1 0 1 0 1 4 0 0 0 0 0 0 
8 0 0 1 0 0 1 0 0 0 0 0 0 0 0 2 0 0 0 0 3 1 0 0 0 0 0 1 0 0 1 2 0 0 1 0 0 0 0 0 0 1 0 0 0 0 0 0 0 7 0 0 0 0 0 1 0 0 2 0 0 0 0 0 1 1 0 0 0 0 0 0 6 0 0 1 0 0 0 0 0 0 0 0 0 0 0 1 0 1 0 0 1 4 2 0 0 0 0 0 
0 0 0 0 0 0 0 0 0 0 3 0 0 2 0 15 0 1 0 0 0 0 1 0 0 1 0 0 0 0 0 1 1 0 0 0 1 0 0 0 0 0 0 1 0 0 0 0 0 0 1 0 0 0 0 0 0 0 0 0 1 0 0 1 0 0 0 1 0 0 0 0 1 0 0 0 2 0 0 0 0 0 1 0 0 1 1 1 2 0 0 0 0 9 0 0 1 0 0 0 
1 0 1 0 2 2 0 0 1 0 0 1 0 0 0 2 0 2 0 3 0 1 1 0 0 0 0 0 0 1 1 0 0 0 0 0 0 0 0 0 0 0 0 0 0 0 1 0 0 3 1 0 0 0 0 0 0 3 0 0 0 0 1 3 0 0 0 0 0 0 0 0 0 1 0 0 1 0 0 0 0 0 0 0 0 0 0 1 5 0 0 0 0 11 0 0 0 0 0 0 
7 0 0 0 0 0 0 0 0 0 5 0 0 0 0 3 0 0 0 0 0 0 4 0 0 0 1 0 0 1 1 12 0 0 0 0 0 0 0 0 1 0 0 0 0 0 0 0 0 7 0 0 0 0 0 0 0 0 0 0 0 0 0 1 0 1 1 1 0 0 0 0 3 0 0 0 0 0 0 0 0 0 0 0 0 0 0 0 0 0 1 0 0 0 0 0 0 0 0 0 
22 0 0 0 0 0 0 0 0 0 0 0 0 0 0 0 0 0 0 0 0 0 0 0 0 0 0 0 0 0 16 1 0 0 0 0 0 0 0 0 0 0 0 0 0 0 0 0 0 3 0 0 0 0 0 0 0 1 1 0 0 0 0 0 0 1 0 1 2 0 0 0 2 0 0 0 0 0 0 0 0 0 0 0 0 0 0 0 0 0 0 0 0 0 0 0 0 0 0 0 
6 0 1 0 0 0 0 0 0 0 0 0 1 0 0 0 0 0 1 0 0 0 0 0 0 0 0 0 1 0 1 0 1 0 1 0 0 0 0 0 0 0 0 0 0 0 0 0 0 2 1 0 0 0 0 0 0 1 0 0 0 0 2 0 0 0 0 1 0 0 1 0 21 0 0 0 0 0 0 0 0 0 0 1 0 0 0 1 0 0 0 0 0 5 0 0 1 0 0 0 
9 0 0 0 0 0 0 0 2 0 1 0 0 0 1 0 0 0 0 2 0 0 1 0 0 0 0 0 0 0 12 0 0 0 0 0 0 0 0 1 0 0 0 0 0 0 0 0 0 3 1 2 0 0 0 0 0 0 0 0 0 0 0 2 0 0 0 0 0 0 0 0 1 0 0 0 0 0 1 0 0 0 0 0 1 1 0 2 0 0 0 0 1 5 0 0 1 0 0 0 
1 0 1 0 0 0 0 0 0 0 5 0 1 0 0 0 0 0 1 0 0 0 8 0 0 0 0 0 0 0 1 0 0 0 0 1 0 0 0 1 0 0 0 0 0 1 0 0 1 0 0 0 1 0 0 0 0 0 0 0 0 0 0 2 0 0 1 0 0 0 0 0 0 0 0 0 0 0 0 0 1 0 0 0 1 0 0 2 1 0 0 0 0 15 0 1 2 0 1 0 
0 0 0 0 0 0 1 0 0 0 2 0 0 0 0 0 0 0 0 1 0 0 4 0 0 0 0 1 1 0 3 3 1 0 0 1 0 0 0 1 1 0 0 0 0 0 0 0 0 0 0 0 0 0 0 1 0 3 1 0 0 0 0 1 0 0 0 1 0 0 0 0 0 0 0 0 0 1 1 1 0 1 0 0 0 0 1 2 1 0 0 0 0 14 0 0 0 0 1 0 
17 0 0 0 0 0 0 0 0 0 0 0 0 0 0 1 0 0 0 3 0 0 0 0 0 0 0 0 0 0 14 0 0 0 0 0 0 1 0 0 0 0 1 0 0 0 0 0 1 0 0 1 0 0 1 0 0 0 0 0 0 0 0 1 0 0 0 0 1 0 0 0 0 0 0 0 0 0 1 0 0 0 0 0 0 0 0 1 1 0 0 0 0 5 0 0 0 0 0 0 
0 0 0 0 0 0 0 0 1 0 0 0 0 0 0 0 0 1 0 3 0 0 0 0 0 0 0 0 0 0 0 15 0 0 0 0 0 0 0 0 0 2 0 0 0 0 0 0 0 0 0 0 1 0 0 1 0 0 0 0 0 0 0 1 1 0 0 0 0 0 0 0 13 0 0 0 0 0 0 0 0 0 0 0 0 0 0 0 0 2 1 0 0 6 2 0 0 0 0 0 
23 2 0 0 0 0 0 0 0 0 0 0 0 0 0 1 0 0 0 0 0 0 1 0 0 0 0 0 0 0 17 0 0 0 0 0 0 0 0 0 0 0 0 0 0 0 0 0 0 1 0 0 0 0 0 0 0 0 0 0 0 1 0 0 0 1 0 1 1 0 0 0 0 0 0 0 0 0 0 0 0 0 0 0 0 0 0 0 0 0 0 0 0 0 1 0 0 0 0 0 
10 0 0 0 0 0 0 0 0 0 8 0 0 0 0 1 0 0 0 0 0 0 2 0 0 0 0 0 1 3 4 1 0 0 0 1 0 0 0 0 2 0 0 0 0 0 0 0 0 1 1 0 0 0 0 0 0 3 0 0 0 0 1 1 0 1 1 1 0 0 1 0 0 0 0 0 0 0 0 0 0 0 0 1 0 0 0 0 2 0 0 0 0 1 0 0 2 0 0 0 
1 0 0 0 0 0 0 0 1 0 0 0 0 0 0 1 0 0 0 0 2 4 0 0 0 0 0 0 0 0 9 7 0 0 0 0 1 0 0 0 0 1 0 0 0 0 0 0 0 0 0 0 0 0 0 1 1 1 1 0 0 0 0 1 0 0 0 0 1 0 0 0 1 0 1 0 0 4 0 0 0 0 0 0 0 0 0 3 1 0 0 0 0 5 0 0 1 0 0 1 
9 0 0 0 1 0 0 0 1 0 3 0 0 2 0 6 0 0 0 6 0 1 0 0 0 0 0 0 0 0 1 0 0 0 1 0 0 0 0 0 0 0 0 0 0 0 0 0 0 3 2 0 0 0 0 0 0 1 0 1 0 0 0 0 0 0 0 1 1 0 0 0 1 0 0 0 0 0 0 0 0 0 0 1 0 0 0 4 1 0 0 0 0 2 0 0 1 0 0 0 
2 0 0 0 1 0 0 0 0 0 1 0 0 0 0 1 0 0 0 0 2 0 0 0 0 0 0 0 0 0 0 13 1 0 0 0 0 0 1 0 0 1 0 0 0 0 0 0 1 3 0 0 0 0 0 0 0 1 3 0 1 0 0 1 0 0 0 2 0 0 0 0 0 0 0 0 0 2 0 0 0 1 0 0 0 0 0 5 1 0 0 0 0 4 0 1 1 0 0 0 
0 0 1 0 1 0 1 0 0 0 0 1 0 2 1 1 0 1 0 1 0 4 1 0 0 0 0 0 0 0 1 0 0 0 0 0 0 0 0 0 0 0 0 0 0 0 0 0 1 0 0 0 1 0 0 1 0 7 0 0 0 0 2 0 0 0 0 2 0 0 0 0 1 0 0 0 0 0 1 0 0 0 0 0 0 0 1 3 3 0 0 0 0 8 0 0 1 1 1 0 
0 0 0 0 0 0 0 1 0 0 4 0 0 0 0 17 0 0 0 1 1 1 6 0 0 0 0 0 0 0 0 0 0 1 0 0 0 0 0 0 0 0 0 1 0 0 0 0 0 0 0 0 0 0 0 0 0 2 0 0 0 0 0 0 0 0 0 0 0 1 0 0 2 2 0 0 0 0 0 0 0 1 0 0 0 1 0 1 2 0 0 0 0 1 0 1 1 0 2 0 
0 0 0 0 0 0 0 0 0 0 4 0 0 0 0 1 0 0 0 4 0 1 1 0 0 0 0 0 0 0 0 4 0 0 0 2 0 0 0 0 0 0 0 0 0 0 0 0 1 0 0 0 0 0 0 1 0 0 0 2 0 0 0 1 0 0 0 1 0 0 0 0 2 0 0 1 0 0 0 0 0 0 1 0 0 0 1 2 3 0 0 0 0 16 0 0 1 0 0 0 
0 1 0 0 0 0 0 0 2 0 2 0 3 0 0 6 0 1 0 2 2 2 0 0 0 0 0 0 0 0 0 2 0 0 0 0 0 0 1 0 0 0 0 0 0 1 0 1 0 0 0 0 0 0 0 0 1 0 5 0 0 0 0 0 0 0 0 0 0 0 0 1 5 0 0 2 0 1 0 0 0 0 0 0 0 0 0 3 4 0 0 0 0 2 0 0 0 0 0 0 
0 1 0 0 0 0 0 0 0 0 10 0 0 0 0 20 0 0 0 1 0 0 1 0 0 0 0 0 0 0 0 0 0 0 1 1 0 0 0 1 0 0 0 0 0 0 0 0 0 0 1 0 0 0 0 0 0 0 0 0 0 0 0 0 0 0 0 0 0 0 0 0 1 1 0 0 0 0 0 0 0 0 0 0 0 0 0 4 2 1 0 0 0 3 0 0 1 0 0 0 
6 1 0 0 0 0 0 0 1 0 0 0 0 0 0 0 0 0 0 1 0 1 0 0 1 0 0 0 1 0 0 14 0 0 0 0 0 0 1 0 0 1 0 0 0 0 0 0 0 5 1 0 0 0 0 2 0 0 0 1 0 0 0 3 0 0 0 0 0 0 0 0 0 0 0 0 0 1 0 0 0 0 0 0 0 0 0 2 1 0 0 0 1 4 0 0 0 0 1 0 
