# Supplementary material for: Transferable Measurements of Heredity in Models of the Origins of Life
Source: PLoS One. 2015 Oct 19;10(10):e0140663. doi: 10.1371/journal.pone.0140663 (PMC4610668; doi:10.1371/journal.pone.0140663)
Supplement: S1 Data — (ZIP) [file pone.0140663.s001.zip › data/gard/pop1/Nmax100/seqs12.txt]

0 3 0 3 3 0 0 0 0 1 0 0 0 0 1 0 0 0 0 0 1 0 0 1 0 0 0 0 1 0 0 1 0 1 0 0 0 0 0 0 8 1 0 1 0 0 0 1 0 0 0 0 1 1 1 0 1 0 0 0 2 0 0 2 1 0 0 1 0 0 0 0 5 0 4 0 0 0 0 0 0 0 0 1 0 0 0 0 0 0 1 0 0 0 1 1 0 0 0 0 
0 2 0 0 2 0 0 0 0 0 0 0 0 0 0 0 0 0 0 0 0 0 0 0 0 0 0 0 0 1 0 0 0 0 0 0 0 0 0 0 9 1 0 0 1 1 0 0 7 0 0 4 0 0 3 0 0 0 0 0 1 0 0 0 0 0 0 0 0 0 0 0 1 2 2 0 0 0 0 2 0 0 0 0 1 0 0 0 1 5 0 0 1 0 0 2 0 0 0 1 
0 3 0 0 1 0 0 1 2 1 0 0 0 0 1 0 0 1 1 0 1 1 0 0 1 0 0 3 0 0 0 0 2 0 1 0 0 0 0 0 0 0 0 2 1 0 0 0 10 1 0 6 2 0 0 0 1 0 0 0 0 0 0 0 1 1 0 0 0 0 0 0 1 0 0 0 0 0 0 0 0 0 0 0 0 0 0 0 0 1 0 0 0 0 0 0 1 0 1 1 
0 0 0 0 0 0 0 3 1 0 0 0 0 0 3 0 0 1 0 0 0 1 0 0 0 0 0 3 1 0 0 0 0 2 0 0 0 0 1 0 0 0 0 0 0 0 0 0 6 0 0 12 1 0 1 0 2 1 0 0 0 0 0 0 0 0 0 0 0 0 0 0 3 0 0 0 0 0 0 0 0 3 0 0 0 0 0 0 0 2 0 0 0 0 1 1 0 0 1 0 
0 0 0 0 2 0 0 0 0 1 0 0 0 0 0 0 0 0 0 0 0 0 0 1 0 0 0 0 0 0 0 0 5 0 0 0 0 0 0 0 10 1 0 1 0 0 0 0 4 0 0 0 0 0 2 0 1 0 0 0 2 0 0 0 1 0 0 1 0 0 0 1 1 0 7 0 0 0 0 0 0 0 0 0 0 0 0 2 0 0 0 0 0 1 0 6 0 0 0 0 
0 5 0 2 2 0 0 0 1 2 0 0 0 0 0 0 0 0 0 0 1 1 0 0 0 0 0 6 0 0 0 1 0 2 0 0 0 0 1 0 2 0 1 0 0 0 0 0 0 0 0 1 1 0 1 0 1 0 1 0 3 0 0 0 0 0 0 2 0 0 0 0 4 0 1 0 0 0 2 0 0 3 0 0 0 0 0 2 0 0 0 0 1 0 0 0 0 0 0 0 
0 9 1 0 1 0 1 3 1 0 0 0 0 0 0 1 0 2 0 0 0 6 0 0 1 0 0 3 0 1 0 2 0 0 0 0 0 0 1 0 2 0 1 0 0 0 0 0 0 1 2 0 2 0 0 0 0 0 0 0 0 0 1 0 1 0 0 0 0 1 0 0 0 0 3 0 0 0 0 0 1 0 0 0 0 0 1 0 0 0 0 1 0 0 0 0 0 0 0 0 
0 1 0 1 0 0 0 2 0 2 0 0 0 1 0 0 0 0 0 0 0 0 0 1 0 0 0 3 0 5 0 0 1 0 0 0 0 0 0 0 0 1 0 0 0 0 0 0 13 0 0 3 2 0 0 0 1 0 0 0 0 0 0 0 0 0 0 0 0 0 0 0 1 0 0 1 0 0 0 0 0 1 0 0 0 1 1 0 0 2 0 1 1 0 0 0 4 0 0 0 
0 0 0 0 2 0 0 0 0 0 0 0 0 0 0 0 0 0 0 0 0 0 0 0 0 0 0 1 0 0 0 2 2 1 0 0 1 0 0 0 12 0 0 0 0 0 0 0 9 0 0 3 0 0 0 0 1 0 0 0 1 1 0 0 1 0 0 0 0 0 0 1 0 0 7 0 0 0 0 0 0 1 0 0 1 0 0 0 0 0 0 0 0 0 1 2 0 0 0 0 
0 3 0 1 0 0 0 0 1 0 0 0 0 0 2 0 1 1 1 0 1 0 0 0 0 0 0 3 1 0 0 0 1 2 1 0 1 0 2 0 0 0 0 1 0 0 0 0 10 0 0 7 0 0 0 0 0 0 0 0 0 0 1 0 0 0 0 0 1 0 0 0 2 0 0 0 0 0 0 0 0 3 0 0 0 0 0 0 0 0 0 1 1 0 0 0 0 0 0 1 
0 0 0 0 6 0 0 0 0 1 0 0 0 0 0 0 1 0 1 0 0 3 0 0 0 0 0 3 1 0 0 1 0 0 1 0 0 0 2 0 10 1 0 0 1 0 0 0 3 1 0 0 2 0 0 0 1 0 0 0 0 0 0 0 0 1 0 0 0 0 0 0 0 0 3 0 0 0 0 1 0 1 0 0 0 0 0 0 0 2 0 0 0 0 0 2 0 0 0 1 
0 8 0 1 1 1 0 1 0 0 0 0 0 0 1 0 0 0 0 0 1 1 0 1 1 0 0 0 0 0 0 0 4 0 0 1 0 0 0 0 3 0 0 2 0 1 0 0 3 0 0 6 0 0 0 0 4 0 0 0 1 1 0 0 0 1 0 0 0 1 0 0 0 0 0 0 0 0 0 0 1 1 0 2 1 0 0 0 0 0 0 0 0 0 0 0 0 0 0 0 
0 2 0 2 0 1 0 0 2 0 1 0 0 0 4 0 0 1 0 0 0 0 0 0 0 0 0 1 1 0 0 0 2 2 0 0 0 0 0 0 0 0 1 0 1 0 0 0 5 1 0 10 0 0 1 0 4 0 0 0 2 0 0 0 0 0 0 0 0 0 0 0 1 1 0 0 0 0 0 0 0 0 0 0 0 0 0 0 0 1 0 0 0 1 1 1 0 0 0 0 
0 5 0 0 0 0 0 2 1 0 0 0 0 0 2 1 0 2 0 0 0 1 0 0 0 0 0 7 0 1 0 0 1 0 0 0 0 0 0 0 0 0 0 0 0 2 0 1 9 0 0 3 2 0 0 0 2 0 0 0 0 0 0 0 0 0 0 0 0 1 0 0 2 0 0 0 0 0 0 0 0 0 1 0 0 0 0 0 1 2 0 0 0 1 0 0 0 0 0 0 
0 3 0 0 5 1 0 2 1 1 0 0 0 1 1 0 1 2 1 0 0 3 0 1 0 0 0 0 1 0 0 1 0 1 2 0 0 0 1 0 3 1 0 0 0 0 0 0 1 0 1 2 0 0 3 0 0 0 0 0 0 0 0 0 0 0 0 0 0 0 0 1 3 0 0 0 1 0 1 0 1 0 0 0 0 0 0 0 0 0 0 0 0 0 0 3 0 0 0 0 
0 2 1 0 0 0 0 3 0 1 0 0 0 0 4 0 0 1 0 0 0 0 0 0 0 0 1 1 0 0 0 1 2 2 0 0 0 0 0 0 0 0 0 0 0 0 0 0 4 1 3 13 0 0 1 0 0 1 0 0 0 0 0 0 0 0 0 0 0 0 0 0 1 0 0 0 0 0 0 0 0 2 0 0 0 2 0 0 0 0 0 0 0 2 1 0 0 0 0 0 
0 0 0 1 0 1 0 0 0 0 0 0 0 0 3 0 0 0 0 1 1 0 0 0 0 0 0 7 0 0 0 0 1 0 0 0 0 0 0 0 2 0 0 0 0 1 0 1 1 0 1 11 0 0 1 0 0 0 1 0 1 0 0 0 0 0 0 2 0 0 0 0 6 0 0 0 0 0 0 1 0 1 0 0 1 0 0 0 0 0 0 0 0 1 0 1 0 1 0 1 
0 6 0 1 2 0 0 1 0 2 0 0 0 0 2 0 0 0 0 0 0 4 0 0 0 1 0 1 0 0 0 2 0 1 0 0 0 1 0 0 6 1 0 0 0 0 0 0 0 0 0 1 0 0 1 0 1 0 0 0 0 0 1 1 0 0 0 1 0 0 0 1 1 0 3 0 1 1 0 1 0 0 0 0 0 0 0 0 0 0 0 0 0 1 0 2 1 0 0 1 
0 2 0 0 0 0 0 1 1 0 0 0 0 1 0 0 0 0 0 0 0 2 0 1 0 0 0 2 3 0 0 0 1 2 0 0 0 0 0 0 1 0 1 0 0 0 0 1 0 0 0 5 1 0 1 0 4 0 0 0 0 2 0 0 1 0 1 1 0 0 1 0 4 0 1 0 1 0 0 0 0 4 0 1 0 0 0 0 0 0 0 0 0 0 0 1 0 0 0 2 
0 5 0 0 3 0 0 1 1 0 1 0 0 0 1 1 0 1 0 0 2 1 0 0 0 0 0 1 0 0 0 0 7 0 0 1 0 1 0 0 0 0 1 1 1 0 0 0 2 0 0 4 0 1 0 1 4 0 0 0 0 2 0 0 0 0 0 0 0 1 0 0 1 1 0 0 0 0 0 0 0 0 0 0 0 0 0 0 0 0 0 0 0 0 0 0 0 2 1 0 
0 1 0 0 3 0 0 0 0 0 0 0 0 0 0 0 0 2 0 0 0 11 0 0 1 0 0 0 0 1 0 0 0 1 1 1 0 0 0 0 4 1 0 0 0 0 0 0 1 0 3 1 0 0 1 0 0 0 0 0 0 2 0 0 0 0 0 0 1 0 0 0 4 0 1 1 0 1 0 0 0 0 0 0 1 0 0 0 0 0 0 0 0 1 1 1 1 1 0 1 
0 0 0 5 1 0 0 0 2 0 0 0 0 0 2 0 0 0 0 0 0 0 0 0 0 0 0 1 0 1 0 1 0 8 0 0 1 0 1 0 0 1 0 0 1 0 0 0 5 1 0 4 0 0 0 0 2 0 0 0 1 0 0 0 0 0 1 0 0 0 0 0 4 0 0 0 1 0 1 0 0 0 0 0 1 0 1 0 1 1 0 0 0 0 0 0 0 0 0 1 
0 4 0 0 2 0 0 0 0 0 0 0 0 0 0 0 0 0 0 0 1 3 0 0 0 0 0 0 1 0 0 1 1 0 0 0 0 0 0 0 1 0 0 0 0 0 0 0 22 0 1 0 0 0 1 0 2 0 0 0 1 0 0 0 0 0 0 1 0 0 0 0 0 0 0 0 0 0 0 0 1 0 0 0 0 0 0 1 0 1 0 1 0 0 0 3 0 1 0 0 
0 3 0 0 3 0 0 0 0 0 0 0 0 0 0 0 0 1 0 0 1 0 0 0 0 0 0 2 0 1 0 0 2 1 0 0 0 0 0 0 7 0 0 0 0 0 0 0 0 1 0 1 1 0 2 0 3 0 0 0 0 0 0 0 0 0 0 0 0 0 0 0 1 0 7 0 0 0 0 1 0 1 0 1 1 0 0 0 1 0 0 0 0 2 0 6 0 0 0 0 
2 16 0 0 5 0 0 0 0 0 0 0 0 1 0 0 0 0 0 0 0 1 0 0 1 0 0 1 0 0 0 0 1 0 0 1 1 0 0 1 1 0 0 0 0 1 0 0 4 3 0 0 0 0 0 0 0 0 1 0 0 2 0 0 0 0 0 0 0 2 0 0 0 0 0 0 0 0 0 0 0 0 0 0 0 0 0 0 1 1 0 0 1 1 1 0 0 0 0 0 
0 12 0 0 2 0 1 0 1 0 0 0 0 0 0 1 0 1 0 0 0 0 0 0 0 0 0 1 0 0 0 3 1 1 0 0 0 0 0 1 0 2 0 0 0 0 0 0 0 3 0 0 0 0 4 0 1 0 1 0 1 0 0 0 0 0 0 1 0 0 0 0 2 0 0 0 0 0 1 1 0 0 0 0 0 0 0 3 0 0 0 0 0 2 0 3 0 0 0 0 
0 3 0 0 0 1 1 2 0 0 0 0 1 0 0 0 0 0 0 0 2 0 0 0 0 0 0 2 1 0 0 0 6 0 0 0 0 1 2 0 1 0 1 2 0 0 0 0 12 1 0 0 0 0 0 0 3 0 0 0 1 0 1 0 0 0 0 0 0 0 0 0 1 0 0 0 0 0 0 1 0 0 0 0 0 0 0 1 0 0 0 0 1 0 1 1 0 0 0 0 
0 8 0 2 0 0 0 1 0 0 0 0 0 0 0 0 0 2 0 0 0 2 0 0 0 0 0 3 0 0 0 0 2 1 0 0 0 0 0 0 3 0 0 0 0 0 0 0 1 0 0 1 3 0 3 0 4 0 0 0 1 0 0 1 1 0 0 1 0 1 0 0 1 0 4 0 0 0 0 0 0 1 0 0 0 0 1 0 0 0 0 1 0 1 0 0 0 0 0 0 
0 1 1 0 1 0 0 3 2 0 0 0 0 0 2 0 0 2 0 0 0 1 0 0 0 0 0 3 0 0 0 1 0 2 0 0 0 0 0 0 1 0 0 0 1 0 0 0 0 1 0 15 0 0 0 0 0 0 0 0 1 0 0 0 0 0 0 0 0 0 0 0 4 0 1 0 0 0 1 0 0 1 0 0 1 0 1 0 1 0 0 0 0 1 0 0 0 0 0 1 
0 1 0 1 3 0 0 2 0 0 0 0 0 0 1 0 0 3 0 0 0 0 0 0 0 0 0 1 0 0 0 1 3 0 0 0 0 0 0 0 11 0 0 0 0 0 0 0 8 1 1 4 1 0 0 0 0 0 0 0 0 0 1 0 0 0 0 0 0 0 0 0 0 0 3 0 0 0 0 0 0 0 0 0 0 0 0 0 0 1 0 0 0 0 0 2 0 1 0 0 
0 1 0 1 0 0 1 0 0 0 0 0 0 0 1 0 0 0 0 0 0 4 1 0 1 0 0 6 0 0 0 0 1 0 0 0 0 0 0 0 0 0 0 1 0 0 0 0 12 2 0 2 0 0 0 0 0 1 2 0 0 0 1 0 0 0 0 0 0 0 0 0 1 0 0 0 0 0 0 1 0 1 0 2 0 0 0 0 1 4 0 0 0 1 0 0 1 0 0 0 
0 15 0 1 0 1 1 2 0 4 1 0 0 0 0 0 0 0 0 0 0 2 0 0 0 0 0 1 0 0 0 0 0 1 0 0 0 1 0 0 0 0 0 0 0 0 0 0 0 2 0 2 0 0 2 0 1 0 0 0 0 0 0 0 0 0 0 0 0 1 1 0 2 0 0 0 1 0 0 0 0 0 0 2 0 0 0 1 0 0 0 0 0 2 0 1 1 1 0 0 
0 0 0 0 0 1 0 1 1 0 0 0 0 0 1 0 1 1 0 0 0 0 0 1 0 0 1 5 2 1 0 2 0 1 0 0 0 0 0 0 0 6 0 0 0 0 0 0 0 0 0 1 1 0 6 0 1 0 2 0 0 0 1 0 1 0 0 0 0 0 0 0 1 0 2 0 2 0 0 2 0 0 0 0 1 0 0 0 0 0 0 0 0 1 0 2 0 0 0 1 
1 11 0 1 2 0 0 0 0 0 0 0 0 0 0 0 0 0 0 0 0 2 0 0 1 0 0 1 0 0 0 0 0 1 0 0 0 0 0 1 1 1 0 0 0 0 0 0 0 0 0 6 0 0 2 0 1 1 1 0 0 0 0 2 1 0 0 0 0 1 0 0 0 0 7 0 0 0 0 0 0 0 0 0 0 0 0 0 0 0 0 0 0 2 0 2 0 0 0 1 
0 0 0 0 2 0 1 2 0 3 0 0 0 0 0 0 1 0 0 0 0 3 0 0 0 0 0 3 0 1 0 1 0 1 1 0 0 0 0 0 0 0 0 0 0 0 0 1 2 0 0 5 4 0 1 0 1 0 0 0 0 2 0 0 0 0 1 1 0 0 0 0 1 0 1 0 0 2 0 0 0 0 0 2 0 0 0 2 0 1 0 1 0 1 1 0 1 0 0 0 
0 9 0 0 3 0 1 1 1 3 0 0 0 0 1 0 0 0 0 1 1 1 0 0 0 0 0 3 0 0 1 0 0 0 0 0 0 0 0 0 1 0 0 2 1 0 0 1 2 1 0 5 0 0 0 0 1 0 0 1 0 0 0 1 0 0 0 0 0 1 0 0 0 1 1 0 0 0 0 0 0 0 0 1 0 0 0 0 1 0 0 0 0 1 0 0 1 0 0 1 
1 2 0 1 1 0 0 0 0 2 1 0 0 0 0 0 0 1 0 0 0 1 0 0 0 1 0 3 0 0 1 0 0 4 0 1 0 0 0 0 1 1 0 0 1 0 0 2 0 2 0 1 0 0 0 0 1 0 0 0 2 0 1 3 0 0 0 1 0 0 0 0 4 0 2 0 0 0 1 0 0 0 1 1 0 0 0 0 1 0 0 0 0 0 0 2 2 0 0 0 
0 7 1 1 2 0 1 0 0 0 0 1 1 0 0 0 0 2 0 0 0 1 0 0 0 1 0 1 1 0 0 5 2 1 0 1 0 0 0 0 0 0 0 1 0 0 0 0 1 1 1 3 1 0 1 0 1 0 0 0 1 0 0 0 0 0 1 0 0 1 0 0 2 0 0 0 0 0 0 0 0 1 0 0 0 0 0 0 0 0 0 1 0 1 0 0 3 0 0 0 
1 0 0 0 1 0 0 0 0 0 0 0 0 0 0 0 0 0 0 0 0 2 0 0 0 0 0 7 0 1 0 1 4 1 0 0 0 0 0 0 0 1 0 0 0 0 0 2 10 0 1 2 0 0 0 0 2 0 1 0 0 1 0 0 0 0 0 1 0 0 0 1 1 1 0 0 0 0 0 2 1 1 0 0 0 0 0 0 0 3 0 0 0 0 0 0 1 0 0 0 
0 3 0 2 1 1 1 0 2 0 0 1 0 0 1 0 0 1 0 0 1 3 0 0 1 0 0 1 0 1 0 0 0 0 2 0 0 0 0 0 2 0 0 1 0 0 0 0 1 0 0 5 1 0 1 0 0 1 0 0 0 1 0 1 0 0 0 0 0 0 1 1 1 0 1 0 0 1 0 0 0 2 1 0 0 0 0 0 0 0 0 0 0 0 1 0 2 0 1 2 
0 1 2 0 2 0 0 0 0 0 0 0 0 1 1 0 0 0 0 0 2 1 0 0 0 0 0 1 0 0 0 1 0 3 0 0 0 0 0 0 3 4 0 0 0 0 0 1 8 0 1 2 0 0 4 0 0 0 0 0 1 0 0 0 0 0 0 0 0 0 0 0 5 0 1 0 0 0 0 0 0 0 0 0 0 0 0 0 0 0 0 0 0 1 1 3 0 0 0 0 
0 19 0 0 3 0 0 0 2 1 0 0 0 1 0 0 0 1 0 0 0 0 0 0 0 0 0 2 0 0 1 0 0 0 0 1 0 0 0 0 0 0 0 1 0 0 0 1 0 3 1 0 0 0 2 0 1 0 1 0 0 1 0 1 0 0 0 0 0 1 0 0 1 0 0 0 0 0 0 0 0 0 0 1 0 0 0 0 0 0 0 0 1 3 0 0 0 0 0 0 
0 5 0 0 3 0 0 0 0 0 0 1 0 0 1 0 0 1 0 0 0 0 0 0 0 0 0 7 1 0 0 0 0 0 1 0 0 0 0 0 4 1 0 0 0 0 0 0 1 0 0 8 0 0 0 0 1 0 2 0 0 0 0 0 0 0 0 0 0 0 0 0 4 0 1 0 1 0 0 0 0 0 0 1 0 0 0 0 0 0 0 0 0 0 1 2 0 2 1 0 
0 1 0 0 2 0 1 0 0 1 0 0 0 0 1 1 0 1 0 0 1 1 0 0 0 0 0 2 0 0 0 1 0 0 0 0 0 0 0 0 9 4 0 0 0 0 0 0 0 0 0 0 1 0 5 0 0 0 0 0 0 0 0 0 0 0 0 1 0 0 0 0 2 0 3 0 0 0 0 1 0 0 0 0 2 0 0 0 0 0 0 0 0 2 0 6 0 0 0 1 
0 4 0 0 4 0 1 0 0 1 0 0 0 0 0 0 0 1 1 0 0 0 0 1 1 0 0 2 0 0 0 0 1 0 0 1 0 0 0 0 2 0 0 0 0 0 0 0 5 1 0 1 1 0 1 0 6 0 1 0 0 2 0 1 0 0 1 2 0 2 0 0 2 0 1 0 0 0 0 0 0 0 0 1 0 0 1 0 0 0 0 0 0 0 0 0 1 0 0 0 
0 1 0 0 0 0 0 0 2 6 0 0 0 0 0 0 0 0 2 0 0 6 0 0 0 1 0 1 0 0 0 0 1 0 1 0 0 0 0 1 0 1 0 0 0 0 0 0 0 0 1 2 0 0 0 0 2 0 0 0 0 0 0 0 0 1 0 2 0 0 0 0 0 0 0 0 0 1 1 0 0 2 0 2 0 0 0 0 0 1 0 1 1 0 1 0 8 0 1 0 
0 1 0 0 2 0 0 1 4 0 0 0 0 0 0 0 0 1 0 0 0 2 0 0 0 0 0 2 0 0 0 0 1 1 0 0 0 0 0 0 3 0 0 0 0 1 0 0 2 6 0 2 1 0 6 0 0 0 1 0 0 2 0 0 0 0 0 0 0 0 0 0 0 0 0 1 0 0 0 0 0 2 0 0 0 0 0 0 0 0 0 1 0 4 0 2 0 1 0 0 
0 5 1 0 0 0 0 0 1 0 0 0 0 0 2 0 0 1 0 0 0 0 0 0 0 0 0 0 0 0 0 0 0 0 0 0 0 0 0 0 9 1 0 0 0 0 0 0 0 1 0 2 0 0 6 0 0 0 0 0 0 0 0 0 0 0 0 0 0 0 0 2 1 0 6 0 0 0 0 1 0 0 0 0 4 0 0 0 1 0 0 0 0 0 0 5 0 0 0 1 
0 11 0 0 2 0 1 0 0 0 0 0 0 0 2 0 0 0 0 0 1 0 0 0 0 0 0 5 0 0 0 0 0 2 0 0 0 0 0 0 0 0 0 0 0 0 0 0 0 1 0 10 0 0 0 0 0 0 0 0 1 0 0 1 0 0 0 0 0 0 0 0 6 0 0 0 0 0 1 0 0 1 1 0 0 0 0 1 1 0 0 0 0 0 1 0 0 1 0 0 
0 0 1 0 1 0 0 1 1 0 0 0 0 0 1 0 0 2 0 0 9 2 0 0 0 0 0 4 0 0 0 1 1 0 2 0 0 0 0 0 1 0 0 1 0 0 0 0 0 0 1 7 0 0 0 0 0 0 0 0 0 0 0 0 0 0 0 1 0 0 0 1 3 0 0 0 1 0 1 0 0 4 0 0 0 0 1 0 0 0 1 0 0 1 0 0 0 0 0 0 
0 17 0 2 1 0 0 1 0 0 1 0 0 0 0 0 0 1 0 0 0 0 0 0 1 0 0 9 0 0 0 0 0 0 1 0 0 0 0 0 0 1 0 0 0 0 0 0 1 2 1 0 0 0 1 0 1 0 0 0 0 0 0 0 0 0 0 0 0 2 1 0 0 0 0 0 0 0 0 0 0 0 0 1 0 1 0 0 1 0 0 0 0 1 0 0 0 0 0 2 
0 3 0 2 1 0 0 1 0 0 1 0 0 0 1 0 0 2 1 1 0 3 0 0 0 0 1 5 0 0 1 1 1 1 0 1 0 0 0 0 1 1 1 0 0 0 0 0 2 1 2 2 1 0 0 0 1 0 0 0 0 0 0 0 0 0 0 0 0 1 0 0 2 0 0 0 1 0 0 1 0 0 0 0 2 0 0 0 1 1 0 0 0 0 0 2 0 0 0 0 
0 9 0 0 0 0 0 0 0 0 0 0 0 0 0 0 0 0 0 0 0 1 0 0 0 0 0 7 1 4 1 0 2 1 0 0 0 0 0 0 0 1 0 0 1 1 0 0 1 3 0 0 1 0 1 1 1 0 1 0 0 0 1 1 0 1 0 0 3 1 0 0 0 0 0 0 0 0 0 1 0 0 0 0 0 0 0 0 1 0 0 0 0 1 0 0 1 1 0 0 
0 10 0 0 1 1 0 0 0 3 0 0 0 0 0 0 0 1 0 0 0 2 0 0 0 0 0 0 0 2 0 0 0 0 1 0 0 0 0 0 3 0 0 0 0 0 0 0 9 1 0 1 1 0 0 1 2 1 0 0 0 1 0 0 0 0 0 1 0 1 0 0 1 0 0 0 0 0 0 0 0 0 0 1 0 0 0 0 0 1 0 0 0 1 0 0 3 0 0 0 
0 14 0 0 1 0 0 0 0 0 0 0 0 1 4 1 1 1 0 0 0 1 0 0 0 0 0 0 0 0 0 0 0 0 0 0 0 0 0 0 0 0 0 0 0 0 0 0 0 2 0 9 1 0 2 0 1 1 0 0 0 0 0 0 0 0 0 0 0 1 0 0 2 0 0 0 0 0 0 0 0 1 0 0 0 0 0 1 0 0 0 0 0 2 0 1 0 2 0 0 
0 9 2 0 1 0 0 0 0 0 0 0 0 0 1 1 1 0 0 0 1 1 0 0 0 0 0 12 1 0 0 0 1 0 0 0 0 0 0 0 0 0 0 0 0 0 0 1 3 1 1 5 0 0 0 0 1 0 0 0 0 0 0 0 0 0 0 0 0 1 0 0 1 0 0 0 0 0 0 0 0 0 0 0 2 1 1 0 0 0 0 0 0 0 0 0 0 1 0 0 
0 3 1 0 3 0 0 0 0 0 0 0 0 0 1 0 0 1 0 0 0 0 0 0 0 0 0 0 1 0 0 0 2 0 1 0 0 0 0 0 4 1 0 1 0 0 0 1 0 0 1 4 0 0 8 0 0 0 0 0 1 0 1 0 0 0 0 0 3 0 0 0 1 0 0 0 0 0 0 0 0 0 0 0 0 0 0 0 0 1 0 0 0 1 0 7 0 1 0 1 
1 2 1 2 3 1 0 0 2 0 0 0 0 0 0 0 0 1 0 0 0 1 0 1 0 0 0 3 1 0 0 0 0 1 0 0 0 0 0 0 4 0 0 0 1 0 0 0 1 0 0 4 0 0 2 0 0 1 1 0 0 1 0 0 0 0 0 0 1 0 0 0 2 0 0 0 1 0 0 0 0 0 0 0 0 0 0 0 0 0 0 1 0 0 1 3 0 1 2 3 
0 18 0 1 0 0 0 0 0 0 0 0 0 0 2 0 0 0 0 0 3 0 0 0 0 0 0 1 0 0 0 0 1 0 1 0 0 0 0 0 0 1 0 1 0 0 1 0 2 1 0 6 0 0 1 0 2 0 0 0 0 0 0 1 0 0 0 0 0 1 0 0 0 0 0 0 0 0 0 0 0 2 0 1 0 0 0 0 0 0 0 0 0 0 0 0 0 0 1 2 
0 3 0 1 2 0 0 1 0 0 0 0 0 0 0 0 0 1 0 0 0 1 0 0 0 0 0 1 0 0 0 1 0 0 1 0 0 0 0 0 5 2 1 0 1 0 0 0 0 0 2 1 0 0 3 0 1 0 0 1 0 1 1 0 0 0 0 0 1 0 0 0 1 0 2 0 0 1 1 0 0 0 0 0 0 1 0 0 1 0 0 0 1 0 0 9 0 0 0 1 
0 2 1 0 4 0 0 1 0 0 0 0 0 0 0 0 0 2 0 0 1 3 0 0 0 0 0 0 0 0 0 0 1 0 0 0 0 0 0 0 1 2 0 1 0 0 0 0 2 3 0 8 3 0 2 0 3 0 0 0 0 2 0 0 0 0 0 0 0 0 0 0 0 0 0 0 0 0 1 1 0 0 0 3 0 0 0 0 0 0 0 0 0 1 0 1 0 1 0 0 
0 1 0 2 2 0 0 0 0 0 0 0 0 0 1 0 0 0 1 0 0 1 0 0 0 0 0 2 0 0 0 2 1 2 0 1 0 0 1 0 1 3 1 0 1 2 0 0 7 1 0 2 0 0 1 0 0 0 1 0 3 0 0 1 0 0 0 0 0 0 0 0 2 0 0 1 0 0 0 0 0 0 0 0 0 0 0 0 1 1 0 0 0 0 0 4 0 0 0 0 
0 1 0 4 0 0 1 1 1 0 0 1 0 0 1 0 0 2 0 0 0 2 0 0 0 0 0 4 0 0 0 0 1 3 2 0 0 0 0 0 0 0 1 1 0 0 0 0 1 0 0 4 2 0 0 0 1 0 0 0 2 0 0 1 1 0 0 0 0 0 0 0 3 1 0 1 1 0 1 0 0 0 0 0 1 0 0 0 0 0 0 0 0 0 1 0 0 2 0 1 
0 2 0 0 5 1 0 0 0 0 0 0 0 0 0 0 0 0 1 0 0 0 0 0 0 0 0 5 0 0 0 1 0 0 0 0 0 0 0 0 9 2 0 0 0 0 0 0 0 0 0 1 0 0 6 0 0 0 1 0 0 1 0 0 0 0 0 0 0 1 0 0 1 0 3 0 0 0 0 0 0 0 0 0 1 0 0 2 0 0 0 0 0 1 0 6 0 0 0 0 
0 2 0 1 0 0 1 0 0 2 0 0 0 0 0 0 1 2 1 0 0 4 0 0 0 0 0 0 1 0 0 1 1 2 0 0 0 0 0 0 0 0 0 1 0 0 0 0 0 2 1 1 0 0 1 0 0 0 0 0 4 0 0 2 1 0 0 2 0 0 0 0 5 0 1 0 0 0 0 1 0 1 0 1 1 0 0 0 0 0 1 0 0 2 1 1 0 1 0 0 
0 4 0 1 0 0 0 0 2 1 0 0 0 0 2 0 0 1 0 0 0 1 0 0 0 0 0 0 0 0 0 0 1 1 0 0 0 0 0 0 6 0 0 0 0 2 0 0 2 1 0 5 0 0 2 0 0 0 1 0 0 0 0 0 0 0 0 1 0 2 0 0 1 1 3 0 0 0 0 0 0 0 0 0 0 0 0 0 1 0 0 1 0 2 0 4 0 1 0 0 
0 4 0 0 1 0 0 1 0 0 0 0 0 0 1 0 0 0 1 0 3 1 0 0 1 0 0 4 1 0 0 0 0 0 0 0 0 0 0 0 2 1 0 1 1 0 0 0 7 2 1 5 0 0 0 0 0 0 1 0 0 0 0 1 0 0 0 0 0 1 0 0 0 0 1 0 0 0 0 3 0 1 0 0 0 1 0 0 0 0 0 0 0 0 0 2 0 1 0 0 
0 11 1 0 0 0 0 0 2 0 0 0 0 0 0 0 0 0 0 0 0 1 0 1 0 0 0 8 0 0 0 2 0 3 0 0 0 0 0 0 0 0 0 0 0 1 1 0 1 0 0 0 1 0 2 0 0 1 2 0 1 0 0 0 0 0 0 0 0 0 1 0 0 1 0 0 1 0 0 1 0 0 0 0 1 0 0 0 0 0 0 0 0 1 4 1 0 0 0 0 
0 3 0 0 2 0 0 1 0 0 0 0 0 0 0 0 0 1 0 0 0 1 0 0 0 0 0 3 0 0 0 3 2 1 0 0 0 0 0 0 0 1 0 0 0 2 0 1 12 3 0 0 1 0 2 0 1 0 1 1 0 0 0 0 0 0 0 0 2 1 0 0 0 0 0 0 1 0 0 0 0 0 0 0 0 0 0 0 1 1 0 0 0 1 0 0 0 1 0 0 
0 1 0 0 0 0 0 0 1 9 0 0 0 0 1 0 0 0 0 0 0 1 0 0 0 1 0 0 0 0 0 1 0 0 1 0 0 0 0 0 8 1 0 0 0 1 0 0 1 0 0 1 0 0 0 0 0 0 0 0 0 0 0 0 0 0 0 1 0 0 0 0 0 0 5 0 1 0 1 1 0 0 0 1 0 0 0 0 1 0 0 0 0 0 0 2 7 1 1 0 
0 2 0 0 4 1 0 1 0 0 0 0 0 0 0 0 0 0 0 0 0 2 0 1 0 0 0 2 0 1 0 2 0 0 0 0 0 0 0 0 12 1 0 1 0 0 0 0 0 0 0 1 1 0 0 0 1 0 0 0 0 0 0 1 1 0 0 0 0 0 0 1 0 0 3 0 0 0 0 0 0 0 0 1 1 0 0 2 1 0 1 0 0 0 0 5 0 0 0 0 
0 4 1 2 1 0 0 0 0 0 0 0 0 0 0 0 0 3 1 0 4 0 0 0 0 0 0 0 0 0 0 0 0 7 0 1 0 0 0 0 3 1 0 2 1 0 0 0 2 0 0 0 0 0 1 0 0 0 0 0 3 0 1 0 0 0 0 1 0 1 0 0 2 0 0 0 1 0 0 0 0 0 0 0 0 0 0 0 0 0 0 0 0 0 1 4 0 2 0 0 
0 1 0 0 1 0 1 1 0 0 1 0 0 0 1 0 0 0 0 0 0 1 0 0 0 0 0 8 0 5 0 1 0 0 1 0 0 0 0 0 1 2 1 0 0 0 0 1 1 6 0 2 0 0 3 1 2 0 1 1 0 0 0 0 0 0 0 0 0 0 0 0 0 0 0 0 0 0 0 0 0 0 0 0 0 0 0 1 0 0 2 0 0 3 0 0 0 0 0 0 
0 20 1 0 0 1 0 3 1 0 0 0 0 0 1 1 0 0 0 0 0 1 0 0 0 0 0 1 0 0 0 0 0 0 0 0 0 0 0 0 1 0 0 0 0 1 0 0 0 0 0 2 0 0 2 0 2 1 0 0 1 0 0 1 1 0 0 0 0 1 0 0 0 0 1 0 2 0 0 1 0 1 0 0 0 0 0 0 1 0 0 0 0 1 0 0 0 0 0 0 
0 1 0 0 0 1 0 2 0 0 0 0 0 0 3 0 0 2 0 0 0 0 1 0 0 0 0 11 0 0 0 1 0 0 0 0 0 0 0 0 1 0 0 0 0 0 1 0 1 1 1 6 0 1 0 0 0 0 3 0 0 0 0 0 1 0 0 0 0 0 0 0 1 0 2 0 0 0 0 0 0 2 0 0 1 0 0 0 0 0 0 2 0 0 1 0 0 1 0 2 
0 2 0 1 1 0 0 2 2 0 0 0 0 0 3 1 0 1 0 0 0 1 0 1 0 0 0 2 0 0 0 0 0 1 0 0 0 0 0 0 2 0 1 0 0 0 0 0 0 1 0 15 0 0 0 0 2 0 0 0 0 0 0 0 0 0 0 0 0 0 0 0 3 0 0 0 0 0 0 0 0 0 0 0 1 0 0 0 0 0 1 0 0 0 0 2 0 1 1 2 
0 5 2 1 1 0 1 1 0 2 0 1 0 0 0 0 1 1 0 0 0 0 0 0 0 0 0 1 0 0 0 0 0 1 0 0 0 0 0 0 0 0 0 0 0 1 0 0 8 0 0 1 0 0 1 0 1 0 0 1 0 0 0 0 1 0 0 1 0 1 1 0 0 1 0 1 0 0 0 2 0 5 0 1 0 0 0 0 0 2 0 0 0 0 3 0 0 0 0 0 
0 0 0 1 1 0 0 0 1 0 0 0 0 1 0 0 0 0 0 0 0 1 1 0 0 0 0 6 0 0 0 0 4 1 0 1 0 0 0 0 0 0 0 0 0 1 0 0 7 0 0 3 1 0 0 0 4 0 2 0 1 4 0 1 0 0 0 0 0 0 0 0 2 0 0 0 0 0 0 1 0 0 2 0 0 0 0 0 0 0 0 0 0 1 0 0 0 1 0 1 
0 5 0 0 0 1 1 1 1 0 0 0 0 0 1 0 1 1 0 0 1 0 1 0 0 0 0 10 0 0 0 0 1 4 0 0 0 0 0 1 1 1 0 0 0 0 0 0 0 0 0 5 0 0 2 1 0 1 3 0 0 0 0 0 0 1 0 0 0 0 0 0 0 0 2 0 0 0 0 0 0 0 0 0 0 0 0 0 0 1 0 0 0 0 0 1 0 1 0 0 
0 8 0 0 3 0 1 0 0 1 0 0 0 0 0 0 1 0 0 0 0 1 0 0 0 0 0 0 0 0 0 1 1 0 2 0 0 0 0 0 8 0 0 0 1 0 1 0 3 0 1 1 0 0 4 0 0 0 0 0 1 0 1 0 0 0 0 0 0 0 0 0 2 0 0 0 0 0 0 1 0 0 0 0 1 0 0 0 0 0 0 1 0 0 0 4 0 1 0 0 
0 2 0 0 0 0 0 0 0 0 0 0 0 1 1 0 0 2 1 0 1 2 0 0 0 0 0 13 0 0 2 1 0 0 0 0 0 0 0 0 5 1 1 0 0 0 0 1 0 0 0 2 0 0 0 0 0 0 0 0 0 0 0 0 0 0 0 1 0 0 0 0 5 0 0 0 0 0 2 0 0 0 0 0 0 1 0 0 0 1 0 1 1 0 0 1 0 0 0 1 
1 1 0 3 1 0 0 1 0 0 1 0 0 1 2 0 0 0 0 0 0 0 0 0 0 0 0 0 0 2 0 2 2 4 0 0 0 0 0 0 0 0 0 0 2 0 0 0 5 0 1 5 0 0 1 0 3 0 0 0 3 0 0 1 0 0 0 0 0 0 0 0 6 0 0 0 0 0 0 0 0 0 0 0 1 0 0 0 1 0 0 0 0 0 0 0 0 0 0 0 
0 14 0 0 1 0 0 0 0 1 0 0 0 0 0 1 0 2 0 0 0 6 1 0 0 0 0 1 0 0 0 0 0 0 0 2 0 0 0 0 1 0 0 0 0 0 0 1 0 2 0 1 0 0 2 0 0 0 0 0 0 4 1 0 1 0 0 1 0 0 0 0 0 0 0 0 1 0 0 0 0 2 1 0 0 0 0 1 0 0 0 0 0 0 0 1 1 0 0 0 
0 0 0 2 0 0 0 0 0 1 0 0 0 0 0 0 0 1 0 0 0 0 0 0 0 0 0 0 0 0 0 1 1 6 0 0 0 0 0 0 0 0 0 1 0 0 0 0 12 0 0 7 0 0 0 0 1 0 0 0 0 0 0 2 0 0 0 0 0 0 0 0 7 1 0 0 0 0 0 0 0 0 0 0 0 0 0 0 0 2 0 0 0 1 0 2 1 0 0 1 
0 13 0 0 2 0 0 0 1 0 1 0 0 0 1 0 0 0 0 0 0 0 0 1 0 0 0 2 0 2 0 0 0 0 1 0 0 0 0 0 2 0 0 0 1 2 0 0 3 1 1 0 0 0 1 0 0 0 0 0 0 0 0 0 0 0 0 0 0 2 0 0 1 0 0 0 0 0 0 1 0 0 1 1 1 0 0 0 1 1 0 0 0 3 0 0 0 1 0 2 
0 1 0 0 1 1 0 2 2 0 0 0 1 0 1 0 1 3 0 0 4 5 1 0 0 1 0 10 0 0 0 1 0 0 0 0 1 0 0 0 0 0 0 1 0 0 0 1 1 0 0 2 1 0 0 0 2 1 1 0 0 0 0 0 0 0 0 0 0 0 0 1 1 0 0 0 0 0 0 0 0 0 0 0 0 0 0 0 0 1 0 0 0 0 0 0 1 0 0 0 
0 5 0 0 1 0 0 2 4 1 0 0 0 1 2 0 0 0 0 0 0 1 0 0 0 0 0 1 0 1 0 1 0 0 0 0 0 0 0 0 3 2 0 0 0 0 0 2 0 2 0 6 0 0 1 0 1 0 0 0 0 0 0 0 0 1 0 0 0 2 0 0 2 1 0 0 0 0 0 0 0 1 0 0 0 1 0 0 0 0 0 0 1 0 1 2 1 0 0 0 
1 6 0 0 1 0 1 0 0 0 0 0 0 1 0 0 0 0 1 0 0 3 0 0 0 0 0 6 2 1 1 0 0 0 0 0 0 0 0 0 2 0 0 0 0 0 0 0 5 0 0 1 2 0 1 0 2 0 1 0 0 0 1 0 0 0 0 0 1 1 0 0 1 1 0 0 0 0 0 0 0 0 0 0 1 0 1 0 0 2 0 0 0 1 1 1 0 0 0 0 
0 0 0 0 3 0 0 1 0 0 0 0 0 0 3 0 0 0 0 0 1 0 0 0 0 0 0 3 2 0 1 3 4 1 1 0 0 0 0 0 0 0 0 0 0 1 0 1 2 0 0 5 0 0 3 0 4 0 0 0 0 2 0 0 0 0 0 0 0 0 0 0 5 0 0 0 0 0 0 0 0 0 0 2 0 0 0 0 0 0 0 0 0 1 0 1 0 0 0 0 
0 13 0 2 1 0 0 0 0 0 0 0 0 0 1 0 0 0 0 0 1 0 1 0 0 0 0 6 0 0 0 3 0 1 1 0 0 0 0 0 1 1 0 0 0 0 0 0 1 1 2 3 0 0 3 0 0 0 0 0 2 1 0 0 0 0 0 0 0 1 1 0 1 0 0 0 0 0 0 1 0 0 1 0 0 0 0 0 0 0 0 0 0 0 0 0 0 0 0 0 
0 1 0 2 2 0 0 0 0 2 0 0 0 0 0 0 0 1 0 0 0 2 0 1 0 1 0 13 0 1 0 1 0 1 1 0 0 0 0 0 0 0 0 0 0 0 0 0 6 0 1 2 2 0 1 0 0 0 0 0 1 0 0 1 0 0 0 0 0 0 0 0 1 0 0 0 0 0 0 0 0 0 0 1 0 0 0 0 0 1 0 0 0 0 0 0 4 0 0 0 
0 0 1 2 1 0 0 1 1 0 0 0 0 0 0 1 0 2 0 0 1 3 1 0 0 0 0 0 0 1 0 1 0 3 0 0 0 1 0 0 5 0 0 1 0 0 1 0 0 0 0 5 0 0 0 0 0 0 0 0 1 1 0 1 0 0 0 2 0 0 0 0 5 0 1 0 1 0 0 1 0 0 0 1 1 0 0 0 0 0 0 0 1 1 0 0 1 0 0 0 
0 0 0 1 0 0 0 1 0 0 1 0 0 0 1 0 0 0 0 0 1 0 0 0 0 0 0 2 0 0 0 0 3 0 0 0 0 0 0 2 2 0 0 2 0 0 0 0 5 0 1 5 0 0 0 0 6 0 1 0 0 0 0 1 0 1 0 1 0 0 0 0 4 0 1 2 0 0 0 0 0 1 1 2 0 0 0 0 1 0 0 0 0 0 0 0 0 0 0 1 
0 7 1 0 4 0 1 0 0 0 0 0 0 0 2 0 0 0 0 0 0 0 0 0 0 0 1 2 0 3 0 3 0 0 0 0 0 0 0 0 1 0 0 0 1 0 0 0 0 5 0 3 0 1 3 0 0 0 0 0 0 0 0 0 0 0 0 0 0 0 0 1 0 0 2 0 1 0 0 0 0 1 0 0 0 0 0 0 0 0 0 1 0 1 1 4 0 0 0 0 
0 3 1 2 1 0 0 0 0 0 0 0 0 0 2 0 0 0 0 0 0 1 1 0 0 0 0 8 0 2 0 0 0 4 0 0 0 0 0 0 0 0 1 0 0 0 0 0 0 0 0 7 0 0 1 1 0 0 3 0 0 0 0 1 0 0 0 0 0 0 0 1 8 0 1 0 1 0 0 0 0 0 0 0 0 0 0 0 0 0 0 0 0 0 0 0 0 0 0 0 
0 1 1 2 0 0 0 0 1 0 0 0 0 0 3 0 0 0 1 0 0 0 0 0 1 0 0 2 0 0 0 0 0 3 0 0 0 0 0 0 1 1 0 0 1 1 0 0 0 0 0 8 1 0 0 0 0 0 0 1 1 0 0 0 0 0 0 0 0 0 0 0 6 0 1 0 0 0 2 0 0 1 0 3 0 0 0 1 0 0 0 0 0 0 2 1 0 0 1 2 
0 10 0 0 0 0 0 0 0 0 0 2 0 0 0 0 0 0 0 0 0 2 0 1 1 1 0 1 0 0 0 0 0 2 0 0 0 0 0 0 0 0 1 0 0 0 0 0 1 1 1 8 2 0 0 0 2 0 0 0 0 0 0 0 0 0 0 0 0 0 0 1 6 0 0 0 0 0 0 0 0 0 0 0 0 0 1 0 0 0 0 0 0 0 1 1 1 0 2 1 
1 2 0 0 0 1 0 1 1 0 0 0 0 0 0 1 0 0 0 0 1 0 0 0 0 0 0 6 0 0 0 0 1 0 0 0 0 0 0 0 0 0 0 0 0 0 0 1 1 2 1 11 0 0 1 0 1 2 1 0 0 0 0 0 0 0 0 2 0 0 0 0 3 0 0 0 1 0 0 0 0 0 0 2 0 1 0 1 1 0 0 0 0 3 0 0 0 0 0 0 
0 2 1 0 1 0 1 3 0 0 0 0 0 0 3 0 0 0 1 1 0 0 2 0 0 0 0 7 0 0 0 2 0 0 0 0 0 0 0 0 0 0 1 0 0 0 0 0 0 3 0 12 0 1 0 0 0 0 0 0 0 0 0 0 0 0 0 0 1 0 0 1 1 1 0 1 0 0 0 0 0 2 0 0 0 0 0 0 0 0 0 0 0 1 0 0 0 0 0 1 
0 13 0 0 3 1 0 0 2 0 0 0 0 0 0 0 0 0 0 0 0 0 0 0 0 0 0 0 0 0 0 4 0 0 0 0 0 0 0 0 1 2 0 0 0 0 0 0 0 0 1 0 1 0 9 0 1 1 0 0 0 0 0 0 0 0 0 2 1 1 0 1 0 0 1 0 0 0 1 0 0 0 0 0 0 0 0 0 0 0 0 1 0 1 0 1 1 0 0 0 
0 13 0 0 2 0 0 0 0 3 0 1 0 0 0 0 0 0 0 0 0 1 0 0 0 1 0 0 0 0 0 0 0 1 0 0 0 0 0 0 1 3 1 0 0 0 0 0 0 4 0 0 0 0 5 0 0 0 0 0 0 0 0 0 0 0 0 0 0 2 0 0 1 0 0 0 0 0 0 0 1 0 0 0 0 0 0 0 0 0 0 0 0 0 1 5 4 0 0 0 
0 1 0 5 0 0 0 1 1 0 0 0 0 0 2 0 0 1 1 0 2 0 0 0 0 0 0 2 0 0 0 0 1 2 0 0 0 0 0 0 1 0 0 0 0 0 0 0 13 0 0 6 0 0 1 0 0 0 1 0 1 0 0 1 0 0 0 0 0 0 0 0 2 0 0 0 1 0 0 0 0 1 0 0 0 0 0 0 0 1 0 0 0 0 0 2 0 0 0 0 
0 1 0 0 0 0 0 2 1 0 0 0 0 0 0 0 0 0 0 0 0 0 2 0 0 0 0 7 0 0 0 2 3 1 0 0 0 0 0 0 0 0 1 0 0 0 0 0 14 1 0 3 0 0 1 0 1 0 1 0 0 0 0 0 0 0 0 0 0 0 0 0 0 0 0 0 1 0 1 1 0 0 0 0 0 0 0 0 0 3 0 0 0 3 0 0 0 0 0 0 
0 3 0 0 0 0 1 0 0 1 0 0 0 0 3 0 0 5 1 1 0 9 0 0 1 0 0 1 0 0 0 0 1 0 1 0 0 0 0 0 0 0 0 0 0 0 0 0 0 0 0 3 1 0 1 0 4 0 0 0 0 0 0 0 0 0 0 1 0 0 0 1 2 0 0 0 0 0 1 0 0 1 1 2 0 0 0 0 0 0 0 0 0 1 0 1 0 0 1 1 
0 0 0 3 1 0 0 0 0 1 0 0 0 0 0 0 0 0 0 0 0 0 0 0 0 0 0 5 0 0 0 2 0 3 0 0 1 0 0 0 8 0 0 0 0 0 0 0 1 0 1 1 0 0 0 0 0 2 0 0 1 0 0 0 1 0 1 0 0 0 0 0 3 1 7 0 0 0 1 2 0 0 0 1 1 0 0 0 0 0 0 0 0 0 0 1 0 1 0 0 
0 0 0 0 2 0 0 2 1 0 0 1 0 0 1 0 0 0 0 0 0 0 1 0 0 0 0 5 0 0 0 1 0 4 0 0 0 0 0 0 0 2 1 0 0 0 0 1 5 1 1 4 0 0 1 0 1 1 0 0 0 0 0 0 0 0 0 0 0 0 0 1 6 0 0 0 1 0 2 1 0 0 0 0 0 0 1 0 0 1 0 0 0 0 0 1 0 0 0 0 
0 9 1 1 2 1 0 1 0 0 0 0 1 0 0 0 0 0 0 0 0 3 0 0 0 1 0 6 0 0 0 1 1 0 0 0 0 0 0 0 4 1 0 0 0 1 0 0 0 1 0 0 1 0 2 0 0 0 0 0 0 1 0 1 0 0 1 0 0 1 0 0 0 0 1 0 2 0 0 0 0 0 0 0 1 0 0 0 0 0 1 0 0 0 0 3 0 0 0 0 
0 0 0 3 1 1 0 0 2 0 0 0 0 0 0 0 0 1 0 0 0 0 1 0 0 0 0 4 1 0 1 0 1 1 0 0 0 0 0 0 5 0 0 0 0 0 0 0 2 0 0 3 1 0 0 0 2 0 0 0 1 1 0 0 1 0 0 0 0 0 0 0 2 0 4 0 1 0 1 0 0 3 0 1 0 0 0 0 1 1 0 1 0 0 0 2 0 0 0 0 
0 1 0 0 3 0 0 1 0 1 1 1 0 0 0 0 0 3 0 0 0 0 0 0 0 0 0 2 0 2 0 0 1 0 0 0 0 0 0 0 3 0 1 0 0 0 0 0 11 0 0 2 2 0 1 1 1 0 0 0 0 0 0 0 0 0 0 2 0 1 0 0 0 0 0 0 0 0 0 1 1 1 0 0 0 0 0 0 0 1 0 0 1 1 0 2 0 1 0 0 
0 2 3 0 3 0 0 2 1 0 0 0 0 1 1 0 0 0 0 0 2 0 0 0 0 0 0 1 1 2 0 2 1 2 0 0 0 0 0 1 4 0 0 1 0 1 0 0 1 1 0 2 1 0 2 1 2 0 0 0 1 0 0 0 0 0 0 0 1 1 0 0 0 0 0 0 1 0 0 1 0 1 0 1 0 1 0 0 0 0 0 0 0 1 0 0 0 0 0 0 
0 1 0 1 1 0 0 0 1 0 0 0 0 0 2 0 0 0 0 0 0 0 0 0 0 0 0 3 0 0 0 0 2 2 0 0 0 1 1 1 0 0 0 0 0 1 0 1 4 0 0 14 0 0 0 0 3 0 0 0 1 0 0 0 0 0 0 0 0 0 0 0 4 0 1 0 0 0 0 0 0 2 0 0 0 0 0 0 0 1 0 0 0 0 0 0 0 2 0 0 
0 5 0 4 1 0 2 2 0 0 1 0 0 0 0 0 0 3 0 0 0 1 0 0 0 1 0 1 0 0 0 0 1 1 0 0 1 0 0 0 2 0 0 1 0 0 0 0 6 0 0 1 1 0 2 0 2 0 0 0 1 0 0 0 0 0 0 0 0 0 0 0 1 0 1 0 2 0 0 0 0 1 0 0 0 0 0 0 0 1 0 0 0 1 0 2 0 0 1 0 
0 0 0 1 2 1 0 1 2 0 0 1 0 0 3 0 0 1 0 0 0 1 0 0 0 0 0 0 0 0 0 0 1 1 0 0 1 0 0 0 1 0 0 1 0 1 0 0 9 0 0 1 1 0 3 0 4 0 0 0 2 0 0 1 0 0 1 2 0 0 0 0 0 0 0 0 1 0 1 0 0 0 0 1 0 1 0 0 1 0 0 0 0 0 0 0 0 0 0 2 
0 2 0 1 2 0 0 1 2 1 1 0 0 1 2 0 0 2 0 0 0 3 0 0 1 0 0 5 1 0 0 1 0 0 0 1 0 0 0 0 1 1 0 0 0 0 0 0 0 2 0 4 0 0 6 0 0 1 0 0 1 1 0 0 0 0 0 0 0 0 0 0 1 0 0 0 0 0 0 0 0 0 0 0 0 0 0 0 0 0 0 0 0 1 0 3 0 1 0 0 
0 1 1 0 2 0 0 0 1 2 1 1 0 0 3 0 0 0 0 0 1 0 1 0 0 3 0 1 0 1 0 2 0 0 1 0 0 0 0 0 0 0 0 0 0 0 0 0 8 0 1 4 1 0 0 0 0 0 0 0 0 1 0 0 0 0 0 1 0 0 0 1 5 0 0 1 0 0 0 0 0 0 0 0 0 0 0 0 0 3 0 0 0 0 0 0 1 0 0 1 
0 4 2 0 1 1 0 2 1 0 0 0 0 0 0 1 2 4 0 0 0 4 0 1 0 0 0 6 0 0 0 1 0 0 0 0 0 0 0 0 1 0 0 0 0 0 0 1 0 5 1 0 1 0 0 0 0 1 0 0 0 0 0 0 0 0 0 0 0 0 0 0 0 0 0 2 1 0 0 0 0 2 0 0 0 0 0 1 1 0 0 1 1 0 0 1 0 0 0 0 
0 0 0 0 0 1 0 0 0 0 0 0 0 0 0 0 0 2 0 0 1 5 0 0 0 0 0 2 0 0 0 0 0 0 1 0 0 0 0 1 5 1 1 0 0 1 0 1 0 2 0 1 1 0 1 0 0 0 1 0 0 0 0 0 0 0 0 1 1 0 0 0 0 1 4 1 0 1 1 2 0 0 0 0 0 0 0 0 0 0 0 0 1 0 1 6 0 1 1 0 
0 8 1 1 2 0 0 0 0 6 0 0 1 0 0 0 0 0 0 0 0 0 0 0 0 0 1 5 0 0 0 2 0 3 0 0 1 1 0 0 0 0 0 0 0 0 0 0 0 2 0 2 0 0 1 0 0 0 0 2 0 1 1 0 0 0 0 1 0 0 0 0 1 0 0 0 1 0 0 1 0 1 0 0 0 0 0 0 0 0 0 0 0 0 0 0 3 1 0 0 
0 8 1 0 3 0 0 0 0 0 0 0 0 0 0 0 0 1 2 0 3 3 0 0 0 0 0 2 0 0 0 0 2 1 0 0 0 1 1 0 1 0 0 1 0 0 1 0 0 1 1 1 1 0 4 0 2 0 1 0 1 2 0 0 0 0 0 0 0 0 0 0 0 0 1 1 0 0 0 0 0 0 0 0 0 1 0 0 1 0 1 0 0 0 0 0 0 0 0 0 
1 7 0 1 0 0 0 1 2 0 0 0 0 1 1 0 1 2 1 0 0 6 1 0 1 0 0 0 0 0 0 0 0 3 0 0 0 0 0 0 0 0 0 0 1 0 0 0 0 2 0 2 1 0 2 0 0 0 0 0 0 0 0 2 0 0 0 0 0 0 0 0 2 1 1 0 2 0 0 0 0 0 1 0 0 0 0 0 0 0 0 0 0 0 0 2 0 2 0 0 
0 2 0 0 3 0 1 1 0 1 0 0 0 0 0 0 0 0 0 0 1 0 0 0 0 0 0 2 0 0 0 0 0 0 2 0 0 0 0 1 4 3 0 0 1 0 0 0 0 4 1 3 1 0 5 0 0 0 0 0 0 0 0 0 1 0 0 0 0 1 0 0 1 0 2 0 0 0 1 1 0 0 0 1 1 0 0 0 2 0 0 0 0 2 0 0 1 0 0 0 
3 1 0 2 9 1 0 0 0 0 0 0 1 0 0 0 0 0 0 0 0 0 0 0 0 0 0 1 0 0 0 2 0 5 0 0 0 0 0 0 1 0 0 0 0 1 0 1 1 1 0 1 0 0 1 0 0 0 1 0 2 1 0 0 0 0 0 0 0 0 0 0 5 0 1 0 0 0 0 1 0 1 0 0 0 0 1 1 0 0 0 0 0 1 0 0 0 2 1 0 
0 12 0 0 0 0 0 0 0 0 0 0 0 0 1 0 0 0 0 0 1 0 0 0 0 0 0 11 0 0 0 0 0 0 0 0 0 0 0 0 0 0 0 0 0 0 0 0 0 2 0 8 0 0 2 0 0 0 3 0 0 0 0 1 0 0 0 0 0 2 0 0 0 0 0 0 0 0 1 0 0 0 0 0 0 0 0 1 1 0 0 0 0 1 1 1 0 0 0 1 
0 2 0 1 1 2 0 3 1 0 0 0 0 0 3 0 0 0 0 0 0 2 0 0 0 0 0 3 0 0 0 1 0 1 0 0 0 0 0 0 1 0 0 0 0 0 1 0 0 0 0 13 0 0 0 0 0 0 0 0 0 0 0 0 0 0 0 0 1 0 0 1 6 0 0 0 0 0 0 0 1 0 0 0 0 0 0 0 1 0 1 0 0 0 0 3 0 0 0 1 
0 4 0 1 1 1 0 0 0 0 1 0 0 0 2 0 0 0 0 0 0 0 0 0 0 0 0 2 1 0 0 0 0 4 0 0 0 0 0 0 2 0 0 0 1 0 0 1 0 1 1 7 0 0 0 0 0 0 0 0 0 0 0 0 0 0 0 0 0 0 0 0 10 0 1 0 0 0 1 0 0 0 0 0 0 1 0 0 0 0 0 0 0 1 0 3 0 1 0 2 
0 7 0 2 2 1 0 1 0 0 0 0 0 0 0 0 0 1 0 0 0 0 0 0 0 0 0 0 0 0 0 1 1 3 0 1 0 0 0 0 0 0 0 0 0 0 0 0 7 2 1 0 0 0 1 0 1 0 0 0 1 2 0 0 0 0 0 0 0 2 0 1 3 0 0 0 0 0 0 0 0 0 0 0 0 0 0 0 0 1 0 0 1 1 0 2 0 1 0 3 
0 0 0 0 1 0 0 0 0 0 0 0 0 0 0 0 1 0 0 0 0 0 0 0 1 0 0 11 0 0 0 1 1 0 0 0 1 0 0 1 0 0 0 1 0 0 0 1 8 1 3 4 0 0 0 0 3 0 3 0 0 0 0 0 0 0 0 0 0 0 0 0 1 0 0 0 0 0 1 0 0 1 0 3 0 0 0 0 0 0 0 0 0 1 0 0 0 1 0 0 
0 3 0 0 3 0 0 0 0 0 0 0 0 0 0 0 0 1 0 0 1 5 0 0 0 0 0 4 0 0 0 1 1 1 0 0 0 0 0 0 4 3 0 0 0 1 1 1 0 0 1 0 0 0 4 0 0 0 0 0 0 0 0 0 0 0 0 1 1 0 1 0 2 0 1 0 2 0 0 0 0 0 0 1 1 0 0 0 1 0 0 0 0 1 0 3 0 0 0 0 
0 1 0 2 2 1 0 1 1 0 0 1 0 0 2 0 0 0 1 0 0 1 0 0 0 0 1 1 0 0 0 0 1 4 0 0 0 0 0 0 2 1 0 0 0 0 0 0 4 0 0 2 0 0 2 0 2 0 0 1 0 1 0 1 0 0 0 1 0 0 0 0 2 0 0 0 1 0 0 0 0 1 0 0 0 0 0 0 1 0 0 0 0 1 2 2 0 2 1 0 
1 1 0 0 1 0 0 0 2 0 0 1 0 0 0 0 0 3 0 0 0 2 0 1 0 0 0 2 0 0 1 0 2 0 0 0 0 0 0 0 9 0 0 0 0 0 0 0 2 0 0 1 1 0 2 0 1 0 0 0 0 0 1 0 0 1 0 0 0 0 1 0 0 0 2 1 1 0 0 2 0 1 0 0 0 0 0 0 0 0 0 0 0 0 0 5 0 1 1 0 
0 13 0 1 3 0 0 0 1 2 0 0 0 0 0 0 0 1 0 0 0 1 0 0 0 0 0 1 0 0 0 0 0 2 1 0 0 0 0 0 3 0 0 0 0 0 0 0 0 1 0 3 0 0 0 0 0 0 0 0 2 2 0 2 0 0 0 2 0 3 0 1 3 0 0 0 0 0 0 0 0 0 0 0 0 0 0 0 0 0 0 0 0 0 0 1 0 1 0 0 
0 11 0 3 5 0 0 0 0 0 0 0 0 1 0 0 0 0 0 2 0 0 0 0 0 0 0 8 0 0 0 0 0 1 0 0 0 0 0 0 0 0 0 0 1 0 0 0 0 0 1 0 1 0 0 0 0 0 1 0 2 1 0 2 0 0 0 0 0 2 0 0 2 0 0 0 0 0 0 0 1 1 0 0 0 0 0 1 0 0 0 0 0 0 1 1 0 1 0 0 
1 0 0 0 1 0 0 0 0 3 1 0 0 0 0 0 0 0 0 0 0 1 0 0 0 1 1 1 3 0 0 1 1 0 0 0 0 0 0 0 2 3 0 1 0 0 1 0 1 1 1 7 0 0 3 0 1 0 0 0 1 0 0 1 0 0 0 1 0 0 0 0 1 0 0 0 0 0 0 0 0 3 0 1 0 0 0 0 0 0 1 0 0 0 0 0 5 0 0 0 
0 21 0 1 0 0 0 0 0 0 0 0 0 0 0 0 0 1 0 0 0 4 1 0 0 0 0 6 0 0 0 0 0 0 1 0 0 0 0 0 0 0 0 0 2 0 0 0 1 0 0 1 2 0 1 0 0 0 2 0 0 0 0 0 0 0 0 0 0 2 0 1 0 0 1 0 0 0 0 0 0 0 0 0 0 0 0 0 1 0 0 0 0 0 0 1 0 0 0 0 
0 0 1 4 1 0 0 1 0 0 0 0 0 0 0 0 0 0 0 0 2 1 1 0 0 0 0 3 0 0 0 0 2 3 0 0 0 0 0 0 2 0 0 0 0 0 0 0 8 0 0 2 0 0 1 0 2 0 1 0 1 0 0 0 1 0 0 0 0 0 0 0 4 0 0 0 1 0 0 0 0 1 0 1 0 0 0 0 0 1 0 0 0 2 0 1 0 1 0 1 
0 9 0 0 1 0 0 0 0 0 0 0 0 0 0 0 0 0 0 0 0 2 0 1 0 0 0 2 0 0 0 0 0 0 0 0 0 0 0 0 2 3 0 0 1 0 0 0 0 2 0 1 1 0 6 0 0 0 0 0 0 0 0 0 0 0 0 0 0 1 0 0 1 1 2 0 0 0 0 0 2 1 0 0 0 0 0 0 1 0 1 0 0 1 1 5 0 0 0 2 
0 1 0 2 0 0 0 0 0 0 0 1 0 0 0 0 0 0 1 0 0 0 0 0 0 0 0 3 0 0 0 0 3 2 0 0 0 0 0 0 5 0 0 2 0 1 0 1 8 2 1 0 0 0 0 0 1 0 0 0 0 0 0 0 0 0 0 2 0 0 1 0 0 0 1 0 1 0 1 2 0 1 0 1 1 0 1 0 0 0 0 0 0 1 2 0 1 0 0 0 
0 3 1 1 0 0 0 1 2 0 0 0 0 0 0 1 0 0 0 0 0 2 0 0 0 0 0 0 0 0 0 0 0 5 0 0 1 1 0 0 7 0 0 0 1 0 0 0 0 1 1 3 1 0 2 0 0 0 0 0 1 0 0 1 0 0 0 0 0 1 1 0 3 0 2 0 1 0 1 0 0 0 0 0 0 0 0 1 0 0 0 0 1 0 0 2 0 0 0 1 
0 2 1 1 2 0 3 1 0 0 1 0 0 0 0 0 0 1 0 0 2 1 0 0 1 0 0 0 0 1 0 0 1 1 2 0 0 0 0 0 3 0 1 0 0 0 0 0 0 4 0 1 0 0 2 1 1 1 0 0 0 0 0 0 0 0 1 1 0 0 0 0 1 0 3 0 0 0 0 0 0 0 0 1 0 0 0 0 0 0 1 0 0 3 0 4 0 0 0 0 
0 7 0 0 0 0 0 0 1 2 0 0 0 0 0 0 1 0 0 0 1 3 0 0 0 0 0 0 0 0 0 0 5 0 0 0 0 0 0 0 0 0 0 0 0 0 0 0 13 0 0 2 2 0 0 0 5 0 0 0 1 0 0 0 0 1 0 2 0 0 0 0 0 0 0 0 0 0 0 0 0 0 0 0 0 0 0 0 0 1 0 0 0 1 0 0 1 1 0 0 
0 8 0 0 1 0 0 0 0 0 0 0 0 0 0 0 0 0 0 0 1 0 0 0 0 0 0 0 1 1 0 0 3 2 0 1 0 0 0 0 5 0 0 1 1 1 0 0 7 1 1 0 0 0 0 0 1 1 0 0 0 3 0 0 1 0 0 1 0 0 0 0 0 0 2 0 0 0 0 1 0 0 0 0 0 0 0 0 0 1 0 0 0 0 0 2 0 1 0 1 
0 6 0 0 5 1 0 0 0 0 0 0 0 0 0 0 0 0 0 0 0 0 0 0 0 0 0 3 1 0 0 3 0 0 0 0 0 0 0 0 6 0 0 0 0 0 0 1 2 4 1 0 0 0 4 0 0 0 0 0 0 0 1 0 0 0 0 0 1 0 0 0 1 0 1 0 2 0 0 0 0 0 0 0 1 0 1 0 1 1 0 0 1 1 0 1 0 0 0 0 
0 5 0 0 2 2 0 0 0 1 0 0 0 0 0 1 0 1 0 0 0 0 3 0 1 0 0 8 0 0 0 1 0 0 1 0 0 0 0 0 0 1 1 0 0 0 0 0 1 1 0 0 0 0 1 0 0 0 1 0 0 0 0 0 0 0 0 2 0 1 1 0 1 0 1 0 1 0 1 3 0 0 0 1 0 0 0 0 0 1 0 0 0 3 1 1 0 0 0 0 
0 7 0 2 1 0 0 0 1 0 1 0 0 0 1 0 0 0 1 0 0 0 0 0 1 0 0 0 0 0 0 1 1 1 0 0 1 0 0 0 1 0 0 0 1 0 0 0 1 1 0 5 0 0 0 0 4 0 0 0 0 0 0 1 0 0 0 0 0 1 0 0 4 1 3 0 0 0 0 2 0 1 0 0 0 0 1 0 1 0 1 0 0 0 0 0 0 0 0 2 
0 6 0 0 0 0 0 0 0 0 0 0 0 0 5 1 0 2 0 0 0 4 0 0 0 0 0 1 0 0 0 1 1 0 0 0 0 0 0 0 1 1 0 0 0 0 0 0 8 1 1 9 0 0 0 0 2 0 0 0 0 0 0 0 0 0 0 0 0 0 0 0 1 0 0 0 0 0 1 0 0 0 0 0 1 0 0 1 0 0 0 0 0 0 1 1 0 0 0 0 
0 6 0 0 2 0 0 0 1 3 0 0 0 0 3 0 0 0 0 0 0 2 0 0 0 0 0 11 0 0 0 0 0 2 0 0 0 2 0 0 0 0 0 0 0 0 0 0 0 0 0 7 1 0 0 0 1 0 1 0 0 0 0 0 0 0 1 0 0 0 1 0 2 0 0 0 0 0 1 0 0 1 0 0 0 0 0 0 0 0 0 1 0 0 0 0 0 0 0 1 
0 1 2 0 0 2 0 1 0 0 0 0 0 0 1 1 1 2 0 0 1 3 0 0 1 0 0 9 0 0 0 0 1 0 1 0 0 0 0 0 0 0 0 1 0 1 1 1 1 2 0 2 2 0 1 0 0 0 1 0 0 0 0 0 0 0 0 0 0 0 0 0 2 0 0 0 2 0 0 0 0 1 0 0 0 0 0 2 0 0 1 1 0 0 0 1 0 0 0 0 
0 0 0 4 0 1 0 2 1 0 0 0 0 0 3 0 0 0 0 0 0 2 0 0 0 0 0 0 0 0 0 0 0 0 0 0 0 0 0 0 3 0 0 0 0 0 0 1 1 0 0 17 1 0 2 0 0 0 0 0 1 1 0 0 0 0 0 1 0 0 0 0 1 0 1 0 1 0 0 0 0 1 0 1 1 0 0 0 0 1 0 2 0 0 0 0 0 0 0 0 
0 1 0 1 1 0 0 0 1 0 0 0 0 0 0 0 0 1 0 2 0 0 0 0 0 0 0 1 0 0 0 0 3 1 0 0 0 0 0 0 6 0 0 1 0 0 1 0 4 0 0 4 3 0 1 0 0 0 1 0 0 0 0 1 2 0 0 2 0 0 0 0 0 0 2 1 0 0 0 0 0 0 0 0 1 0 0 1 0 1 0 1 0 1 0 2 1 0 0 1 
0 6 0 1 1 0 0 0 0 0 0 0 0 0 1 0 0 1 0 0 0 4 1 0 0 0 0 2 1 4 0 0 0 2 1 0 1 0 0 1 0 0 0 0 0 0 0 1 4 1 0 3 0 0 0 0 1 0 0 0 2 0 0 0 0 0 0 0 0 0 0 0 1 0 0 0 0 0 0 1 0 1 0 0 1 0 0 0 0 3 0 0 0 0 0 0 2 1 0 1 
0 0 0 1 0 0 0 0 1 0 0 0 0 0 1 0 0 0 0 0 0 2 0 2 0 0 0 2 0 8 0 1 2 0 2 0 0 0 0 1 0 0 0 2 1 0 0 0 11 1 0 2 1 0 0 2 1 0 0 0 0 0 0 0 0 0 0 0 0 0 0 0 0 0 2 0 0 0 0 0 1 0 0 0 0 0 0 0 0 1 0 1 0 0 0 0 0 1 0 0 
0 2 0 2 1 0 0 1 0 0 0 0 0 0 0 0 0 2 1 0 0 3 0 0 0 0 0 2 0 0 0 0 1 1 0 0 0 0 0 0 0 1 0 0 0 0 0 0 14 6 0 1 0 0 0 0 1 0 0 0 0 0 0 0 0 0 0 0 0 0 0 0 2 0 0 0 1 1 0 0 0 2 0 0 1 0 0 0 0 1 0 0 0 1 0 1 1 0 0 0 
0 12 0 0 3 0 0 0 1 1 0 0 0 0 0 0 0 2 0 0 0 2 1 0 0 0 0 4 0 2 0 1 1 0 1 0 0 0 0 0 0 0 0 0 0 0 0 0 0 1 0 2 0 0 2 0 1 0 0 0 0 0 0 0 0 0 0 0 0 1 0 0 2 0 0 0 1 0 0 2 0 0 0 1 0 0 0 0 0 0 0 0 0 0 0 0 6 0 0 0 
0 15 0 0 2 0 0 0 3 0 0 0 0 0 0 0 0 1 0 0 2 3 0 0 0 0 0 4 0 0 0 1 0 1 1 0 0 0 1 0 2 1 0 0 1 1 0 0 0 1 0 2 0 0 0 0 0 0 0 0 0 0 0 0 0 0 0 0 0 1 0 0 1 0 0 0 1 0 0 0 0 0 0 0 0 0 0 0 1 0 1 0 0 0 0 2 1 0 0 0 
0 2 0 1 0 0 0 0 0 0 0 0 1 0 1 0 0 2 0 0 1 3 0 0 0 0 0 0 0 0 0 0 2 2 0 0 0 0 0 0 0 0 0 1 0 0 0 0 0 4 0 7 2 0 1 0 4 0 0 1 0 0 0 1 0 0 0 1 0 0 0 0 2 0 0 0 1 0 0 0 0 1 1 0 2 0 0 0 0 0 0 0 0 4 0 0 0 2 0 0 
0 5 0 0 3 0 0 0 0 2 0 0 0 0 0 0 0 0 0 0 0 0 0 0 0 0 0 9 0 1 0 1 1 1 1 0 1 0 0 0 2 0 0 0 0 0 0 1 1 4 0 0 1 0 2 0 2 0 1 0 0 0 0 0 0 0 0 0 0 0 0 0 0 1 0 0 0 0 1 0 0 0 0 1 0 0 0 0 0 0 0 0 0 3 0 3 1 1 0 0 
0 0 0 0 0 0 0 0 0 0 0 0 0 0 4 0 0 0 0 0 1 0 0 0 0 0 0 3 0 1 0 0 4 0 0 0 0 0 0 0 0 2 0 2 0 1 0 1 5 0 0 8 0 0 0 0 1 0 0 0 0 0 0 0 0 1 0 0 0 0 0 2 2 0 1 0 0 0 1 1 0 3 0 0 0 0 0 0 0 1 0 1 0 0 0 0 0 1 0 3 
0 4 0 2 3 1 0 0 3 0 2 1 0 0 3 0 0 0 0 0 0 1 0 0 1 0 0 3 0 0 0 1 0 2 0 0 0 0 0 0 0 0 0 0 0 0 0 0 7 2 1 3 0 0 0 0 1 0 0 0 1 0 0 2 0 0 0 0 0 0 0 0 4 0 0 0 0 0 0 0 0 0 0 0 0 0 1 0 0 0 0 0 0 0 0 0 0 0 1 0 
0 6 0 0 0 0 0 2 1 1 0 0 0 0 0 0 0 2 0 0 0 1 0 0 0 1 0 4 0 0 0 0 3 0 0 0 0 0 0 0 2 0 0 0 0 0 0 0 9 0 1 4 0 0 2 0 0 0 0 0 0 0 1 0 0 0 0 1 1 0 1 0 2 0 0 0 1 0 1 0 0 0 0 0 0 0 0 0 0 0 0 1 1 0 0 0 1 0 0 0 
0 4 0 2 1 0 0 2 2 0 0 0 0 0 6 0 0 1 0 0 0 2 0 0 0 0 0 0 0 4 0 0 0 2 0 0 0 0 0 0 0 1 0 0 0 0 0 0 1 0 0 6 0 0 0 1 2 0 0 0 0 0 0 2 0 0 0 1 0 0 0 0 5 0 1 0 1 0 0 0 0 0 0 1 0 0 0 0 0 0 0 0 0 0 0 0 0 0 0 2 
0 1 0 0 0 0 0 1 1 0 0 0 0 1 2 1 0 1 0 0 0 1 0 0 1 0 0 5 1 0 0 0 0 2 1 0 0 0 0 0 0 0 0 0 0 0 0 0 2 0 1 12 3 0 0 0 2 1 0 0 0 0 0 0 0 0 0 0 0 0 0 0 4 0 0 0 0 1 0 0 0 2 0 0 1 0 1 0 0 1 0 0 0 0 0 0 0 0 0 0 
0 19 0 0 0 0 0 1 0 3 0 0 0 0 1 0 0 0 0 0 0 1 0 1 0 0 0 2 0 0 0 0 0 0 0 0 0 0 0 0 1 0 0 0 0 0 0 0 2 1 0 4 0 0 0 0 2 0 0 0 0 1 0 0 0 1 0 0 0 1 0 1 0 0 1 0 0 0 0 2 0 0 0 0 0 0 0 0 1 0 0 0 1 0 0 0 3 0 0 0 
1 3 0 0 2 0 0 0 0 0 0 0 0 0 0 1 0 3 0 0 0 3 0 0 0 0 0 6 0 0 0 3 0 0 0 0 0 0 1 0 0 0 0 0 0 0 0 0 0 4 4 8 0 0 1 0 0 0 2 0 0 0 0 0 0 0 0 0 0 0 0 0 2 0 0 0 0 0 0 0 0 1 0 0 0 0 0 0 0 0 1 0 0 2 0 2 0 0 0 0 
0 17 0 1 0 0 0 2 0 0 0 0 0 0 0 0 0 1 0 0 2 2 0 1 0 0 0 5 1 0 0 0 0 1 0 0 0 0 0 0 2 0 0 0 0 0 0 1 0 0 0 0 0 0 0 0 0 0 1 0 2 1 0 1 0 0 0 0 1 1 0 0 2 0 0 0 0 0 0 0 0 0 0 0 1 0 0 0 0 0 0 0 0 0 0 1 0 2 0 1 
0 1 0 0 0 0 0 0 1 0 0 0 0 0 2 0 0 0 1 0 2 0 1 0 0 0 0 2 0 3 1 0 0 0 0 0 0 0 0 0 4 0 0 1 0 0 1 1 3 0 2 5 0 0 0 1 1 0 0 0 0 0 0 0 1 0 0 1 0 1 0 0 6 0 2 0 0 0 1 1 0 0 0 0 1 0 0 1 0 1 0 0 0 0 0 0 1 0 0 0 
0 6 0 1 1 0 0 1 1 2 0 0 0 0 2 0 0 1 0 0 0 3 0 0 1 0 0 3 1 0 0 0 0 1 0 0 0 0 0 0 0 1 0 1 0 0 0 0 0 1 0 9 1 0 0 0 0 0 0 0 0 1 0 1 0 0 0 2 0 0 0 1 3 0 0 0 0 0 1 1 0 1 0 0 0 0 0 0 0 0 0 0 0 0 0 0 1 1 0 0 
0 3 0 0 4 0 0 0 0 1 0 0 0 0 0 1 0 1 0 0 2 7 1 0 0 0 0 2 0 2 0 1 1 0 0 0 0 0 0 0 3 0 0 1 1 0 1 0 1 0 0 2 0 0 3 0 1 0 0 0 0 1 0 0 0 1 0 1 0 0 0 0 2 0 0 1 0 0 0 0 0 0 0 0 0 1 0 0 0 0 0 1 0 0 0 1 0 0 1 1 
0 5 0 0 2 1 1 0 4 0 0 0 0 0 0 0 0 1 0 0 1 0 0 0 2 0 0 1 1 0 0 0 1 1 2 0 0 1 0 0 1 0 0 2 0 0 0 1 1 0 0 1 0 0 1 0 3 0 0 0 1 0 0 0 2 0 0 0 0 0 0 0 0 0 2 0 2 0 1 1 0 0 0 2 0 0 0 0 0 0 0 2 0 0 0 3 0 0 0 0 
0 0 0 2 0 0 1 2 0 0 0 0 0 0 4 0 0 0 0 0 0 0 0 0 0 0 0 3 1 0 0 0 0 3 0 0 0 0 0 0 1 0 0 0 0 0 0 0 6 0 1 8 0 0 1 0 0 0 2 0 1 0 0 0 0 1 0 0 0 0 0 0 5 0 1 0 1 0 0 0 1 1 0 0 0 0 0 0 0 1 0 1 0 0 0 1 0 0 0 1 
0 2 0 0 2 1 0 1 0 1 0 1 0 0 1 0 0 0 1 0 0 0 0 0 0 0 0 1 0 0 0 2 0 2 0 0 0 0 1 0 11 1 0 0 0 0 0 0 0 0 0 3 0 0 1 0 0 0 0 0 0 0 1 0 0 0 0 0 0 0 0 0 3 0 7 0 0 0 1 1 0 1 0 0 1 0 0 0 0 0 0 0 0 1 0 1 0 1 0 0 
1 3 0 0 2 0 0 0 1 0 0 1 0 0 1 0 0 2 0 0 0 8 0 0 0 0 0 2 0 0 0 0 1 0 1 0 0 0 1 0 0 2 0 1 0 0 0 1 3 2 0 8 0 0 2 0 1 0 0 0 0 0 0 0 0 0 0 0 0 0 0 0 3 0 0 0 1 0 0 0 0 0 0 0 0 0 0 0 0 1 0 0 0 0 0 0 1 0 0 0 
0 1 0 2 1 0 0 0 0 0 0 0 0 0 0 0 0 0 0 0 0 0 1 0 0 0 0 9 0 0 0 3 0 1 0 0 0 0 0 0 1 0 0 0 0 0 0 0 10 2 0 0 1 0 5 0 3 0 2 0 1 0 0 0 0 0 0 0 0 0 0 0 0 0 0 0 0 0 0 1 0 0 0 0 0 0 0 0 0 2 0 0 0 0 1 2 1 0 0 0 
0 6 1 0 0 0 0 0 1 0 0 1 0 0 2 0 2 3 0 0 1 3 0 0 0 0 0 5 2 1 0 1 0 2 0 0 0 0 0 0 0 0 0 0 0 0 0 1 3 0 0 7 0 0 0 0 0 0 0 0 1 0 0 1 0 0 0 0 0 0 0 0 3 0 0 0 1 0 0 0 0 0 0 0 0 0 0 0 0 0 0 1 0 0 0 0 0 1 0 0 
1 1 0 0 3 0 0 2 0 0 0 0 1 0 4 0 0 0 0 0 0 0 0 0 1 0 0 1 0 0 0 2 1 1 0 0 0 0 0 0 4 0 0 1 0 0 0 0 1 2 0 3 0 0 3 1 0 0 1 0 0 0 0 1 0 0 0 0 0 1 0 0 4 0 0 0 1 0 0 0 0 1 0 0 0 0 0 0 1 0 0 0 0 1 0 6 0 0 0 0 
0 3 0 1 2 0 0 1 1 0 1 0 0 1 0 2 0 4 0 0 0 8 0 0 0 0 0 2 0 0 0 1 2 0 0 0 0 0 0 0 0 2 0 0 0 2 0 0 1 2 0 1 0 0 2 0 0 1 0 0 1 0 0 0 0 1 0 0 0 1 0 0 0 1 0 0 0 0 1 0 0 0 0 0 0 0 0 0 0 0 0 0 0 1 0 3 0 0 0 1 
0 2 1 2 2 0 0 1 1 1 0 0 0 0 0 1 0 1 1 0 0 4 0 0 0 0 0 3 0 0 0 0 1 0 1 0 0 0 0 0 1 0 1 1 2 0 0 0 3 2 0 1 0 0 1 0 2 0 0 0 1 0 0 3 0 0 0 0 0 0 0 0 2 0 1 0 0 0 0 1 0 0 0 0 0 0 1 1 1 0 0 0 1 1 0 0 1 0 0 0 
0 7 0 5 0 0 0 0 0 0 1 0 0 0 1 0 0 0 0 0 1 1 0 0 0 0 0 1 0 0 0 0 0 4 0 0 0 0 1 0 0 0 0 1 0 3 0 0 10 2 0 1 0 0 0 0 2 0 0 0 0 0 0 1 0 0 0 0 1 2 0 0 1 0 1 0 0 0 0 0 0 0 0 0 0 0 0 0 1 1 0 0 0 1 0 0 0 0 0 0 
0 1 0 1 1 0 0 1 0 1 0 0 0 0 3 1 0 0 1 0 0 2 0 0 0 0 0 0 0 0 0 1 3 1 0 0 0 0 0 0 0 1 0 0 0 0 0 0 12 2 1 6 0 0 0 0 0 0 0 0 0 0 0 0 0 0 0 1 1 0 0 0 0 0 0 0 0 0 0 0 0 0 0 1 1 0 0 0 0 3 0 0 0 2 1 0 0 0 0 1 
0 13 1 0 0 2 0 0 1 1 0 0 0 0 1 0 0 0 0 0 3 0 0 0 0 1 1 4 0 0 0 0 0 0 1 0 0 0 0 0 1 1 0 2 0 0 0 0 2 0 0 2 0 0 1 0 0 0 2 0 0 0 0 0 0 0 0 0 1 2 0 0 0 0 0 0 2 0 0 0 0 0 0 0 0 0 0 0 0 0 0 0 0 1 0 1 3 0 0 0 
1 5 0 0 0 0 0 0 0 1 0 0 0 0 0 0 0 3 1 0 0 7 0 0 0 0 0 0 0 0 0 0 0 0 0 0 0 0 0 0 0 0 0 0 1 0 0 0 0 0 1 11 0 0 0 1 4 0 0 0 0 0 1 0 0 0 0 0 0 0 0 0 2 0 0 1 0 1 0 0 0 0 0 1 1 0 1 0 1 0 0 1 2 0 0 0 0 0 0 2 
1 0 1 0 0 0 0 2 0 0 0 0 0 0 2 0 0 0 0 0 1 1 0 0 0 0 0 5 0 2 0 0 1 2 0 0 0 0 0 0 1 0 0 0 1 0 0 0 1 6 0 5 2 0 0 0 2 0 1 0 0 0 1 0 0 0 0 0 0 0 0 0 6 0 3 0 0 0 0 0 0 0 0 0 0 0 0 0 0 0 0 1 0 2 0 0 0 0 0 0 
0 14 0 0 0 0 0 2 0 0 0 0 0 0 0 0 0 0 0 0 0 1 0 0 1 0 0 1 0 2 0 1 2 0 2 1 0 0 1 0 2 1 0 0 0 0 0 0 0 1 0 4 0 0 1 0 1 0 0 0 1 1 0 0 0 0 0 0 0 1 0 0 2 1 0 0 1 0 0 0 0 0 2 1 1 0 0 0 1 0 0 0 0 0 0 0 0 0 0 0 
0 2 0 1 0 0 0 0 0 0 0 0 0 0 1 0 0 2 0 0 0 2 0 0 0 1 0 15 0 0 0 0 0 0 0 0 0 0 0 0 1 0 0 0 0 0 0 0 0 0 0 6 3 0 0 0 2 0 2 0 0 0 0 1 0 0 0 0 0 0 1 0 2 1 0 0 1 0 0 0 0 1 0 0 0 0 0 0 0 0 0 0 0 0 0 1 3 0 0 1 
0 5 0 2 2 0 0 1 0 0 0 0 0 0 1 0 0 0 0 0 0 1 0 0 0 0 0 1 0 0 0 4 1 3 0 1 0 0 0 0 1 2 0 1 0 0 0 1 1 5 0 5 0 0 2 0 1 0 0 0 1 0 0 0 0 0 1 0 0 0 0 0 2 0 1 0 0 0 0 0 0 0 0 0 0 0 1 0 1 0 1 0 0 0 0 1 0 0 0 0 
0 1 1 4 0 1 0 0 1 0 0 0 0 0 1 0 0 2 0 0 0 2 0 0 0 0 0 0 0 0 1 1 0 5 0 0 0 0 0 0 3 0 0 0 0 0 0 0 0 0 0 8 1 0 0 0 1 0 0 0 1 1 0 0 0 0 0 1 0 0 0 1 7 0 0 0 0 0 0 0 0 1 0 0 0 0 0 0 1 0 0 0 0 0 0 0 0 1 0 3 
0 8 0 0 1 0 0 0 1 2 0 0 0 0 0 0 0 0 0 0 1 0 0 0 0 0 0 1 0 0 0 0 1 3 0 0 0 0 0 0 0 0 0 0 1 2 0 0 17 0 0 0 0 0 0 0 0 0 0 0 0 0 0 0 0 0 0 0 0 2 0 0 1 0 0 0 1 0 0 0 0 0 0 0 0 1 0 0 0 5 1 1 0 0 0 0 0 0 0 0 
0 3 0 0 2 0 0 0 1 0 0 0 0 1 0 0 0 0 0 0 0 2 0 0 0 0 0 1 0 0 1 1 0 0 0 0 0 0 0 1 9 1 0 0 0 1 1 0 1 1 1 1 0 0 0 0 0 0 0 0 1 0 0 0 2 0 0 1 0 1 0 0 0 0 6 0 0 0 0 5 0 0 0 0 0 0 0 0 1 0 0 0 1 0 0 2 0 0 0 1 
0 7 0 2 0 0 0 1 0 0 0 0 0 0 1 0 0 0 0 0 1 1 1 1 0 0 0 3 0 0 0 1 1 1 1 0 0 0 0 0 0 0 0 1 0 0 0 0 13 0 1 0 1 1 0 0 1 0 0 0 2 0 0 2 0 0 0 0 0 1 1 0 2 0 0 0 0 0 0 0 0 0 0 0 0 0 0 0 0 2 0 0 0 0 0 0 0 0 0 0 
0 1 0 0 1 0 0 0 0 2 0 0 0 0 1 1 0 0 0 0 0 2 0 0 2 1 0 0 1 0 0 1 0 0 0 0 0 0 0 0 2 1 0 0 0 0 0 0 2 1 1 3 0 2 3 0 0 0 0 0 0 0 0 0 0 1 0 2 1 0 0 0 3 0 1 0 0 0 0 0 0 0 0 0 1 0 0 0 0 1 0 0 0 1 3 5 2 0 1 0 
0 2 0 2 0 1 1 0 2 0 0 0 0 0 1 0 0 1 1 0 0 0 0 0 0 0 0 4 0 0 0 0 0 0 1 0 0 0 0 0 6 1 0 0 0 0 0 0 1 1 0 1 0 1 3 0 0 1 2 0 1 0 0 0 0 0 0 0 0 0 0 1 1 0 1 0 1 0 0 0 0 0 0 1 1 0 0 0 0 0 0 0 0 0 0 4 0 1 0 5 
0 3 0 1 0 1 0 2 0 0 0 0 0 0 1 1 0 1 0 0 0 2 1 0 0 0 0 3 0 0 0 0 3 0 1 0 0 0 0 0 0 0 0 0 0 0 0 0 10 1 0 4 2 0 0 0 2 0 1 0 0 0 0 1 0 0 0 1 0 1 0 0 1 0 0 0 0 0 1 0 0 0 0 1 0 1 0 1 0 1 0 0 0 0 0 0 0 1 0 0 
0 1 0 0 3 0 0 0 3 2 0 0 0 0 1 0 0 1 0 1 0 0 0 0 0 0 0 10 0 0 0 0 0 0 0 0 0 0 0 0 1 1 0 0 0 0 0 0 0 5 0 5 0 0 2 0 0 0 4 0 0 1 0 0 0 0 0 0 0 0 0 0 2 1 0 0 0 0 1 0 0 0 0 0 0 0 0 0 0 0 0 1 0 2 0 1 0 0 0 1 
0 17 0 0 0 0 0 0 2 1 0 0 0 0 0 1 0 5 0 0 0 6 0 1 0 0 0 1 0 0 0 0 0 0 4 0 0 0 1 0 0 0 0 0 1 0 0 0 0 0 0 0 0 0 0 1 1 0 0 0 0 0 0 0 0 0 0 0 0 1 0 0 0 0 1 1 1 0 0 0 0 0 1 0 0 0 0 0 1 0 0 0 0 0 0 0 0 0 0 2 
0 1 0 0 1 0 1 0 2 4 0 1 0 0 2 0 0 1 1 0 1 1 0 0 0 0 0 0 0 0 0 0 0 1 0 0 0 1 1 0 1 0 0 0 0 0 0 1 0 1 0 5 1 0 4 0 0 0 0 0 0 0 0 1 0 0 0 3 0 0 0 0 4 0 1 0 0 0 0 0 0 0 0 0 0 0 2 0 0 0 0 0 0 1 1 1 3 0 1 0 
0 4 0 2 2 0 0 0 0 0 0 0 0 0 1 0 0 1 0 0 0 0 0 0 0 0 0 0 0 0 0 1 0 3 2 0 0 0 0 1 5 1 0 0 2 0 0 0 0 0 0 2 0 0 4 0 0 0 0 0 2 1 0 1 0 0 1 0 0 1 0 0 2 0 1 0 1 0 0 0 0 0 0 0 0 0 0 0 1 0 0 0 0 0 0 4 0 0 3 1 
0 0 0 4 2 0 0 2 0 1 0 0 0 0 1 0 0 0 0 0 0 2 1 0 1 0 0 3 1 0 0 1 0 1 0 0 0 0 0 0 1 1 0 1 0 0 0 1 3 0 0 6 0 0 3 0 0 0 1 0 2 0 0 0 0 0 0 0 1 0 0 0 5 0 0 0 0 0 0 0 0 0 0 0 0 0 0 0 0 0 0 0 0 1 0 2 1 0 0 1 
0 0 0 0 0 0 0 3 1 0 0 0 0 0 2 0 0 1 0 0 0 2 0 1 0 0 0 3 0 0 0 0 1 0 0 0 0 0 0 0 0 0 1 2 0 0 0 0 1 0 0 16 1 0 0 0 3 0 0 0 0 0 0 0 0 0 0 0 1 0 0 0 3 0 0 0 0 0 0 1 0 0 0 0 0 0 0 0 0 0 0 1 0 0 2 0 0 0 2 2 
0 5 0 0 2 1 0 0 1 3 0 0 0 0 0 0 0 1 0 0 0 1 0 0 1 1 0 3 0 1 0 0 2 0 0 0 0 0 0 0 3 0 0 1 0 0 0 0 2 0 0 1 0 0 1 0 0 0 0 0 0 0 0 0 0 0 0 0 0 0 0 0 1 0 0 0 1 0 0 0 0 1 0 1 0 0 0 0 1 0 0 2 0 1 0 2 8 1 1 0 
1 1 0 3 0 0 0 0 0 1 0 0 0 0 1 1 0 6 0 0 0 11 1 0 1 0 0 2 0 0 0 0 0 1 0 0 0 0 0 0 1 0 1 0 0 1 0 0 0 0 0 3 1 0 0 0 1 0 0 0 0 0 0 2 0 0 0 1 0 0 0 0 3 0 0 1 0 1 0 0 0 0 0 0 0 0 0 1 0 1 0 0 0 0 1 0 0 1 0 0 
0 2 0 0 8 0 0 1 0 0 0 0 0 0 0 0 0 0 0 0 0 1 0 0 0 0 0 3 0 0 0 3 4 0 0 0 0 0 0 0 5 0 0 1 0 0 0 0 8 0 1 2 1 0 3 0 0 0 0 0 0 1 0 0 0 0 0 0 0 0 0 0 0 0 1 0 0 0 0 0 0 0 0 0 0 0 0 0 0 1 0 0 0 1 0 3 0 0 0 0 
