# Supplementary material for: Transferable Measurements of Heredity in Models of the Origins of Life
Source: PLoS One. 2015 Oct 19;10(10):e0140663. doi: 10.1371/journal.pone.0140663 (PMC4610668; doi:10.1371/journal.pone.0140663)
Supplement: S1 Data — (ZIP) [file pone.0140663.s001.zip › data/gard/pop1/Nmax100/seqs2.txt]

0 0 0 1 0 0 0 0 0 0 0 0 0 0 0 0 17 0 0 0 0 0 1 0 0 0 0 0 0 0 0 0 12 0 1 0 0 0 0 0 0 1 1 0 0 0 0 0 0 0 2 0 2 0 0 0 0 0 1 0 0 1 0 0 4 0 0 0 0 0 0 0 0 0 0 0 0 0 0 3 0 0 1 0 0 2 0 0 0 0 0 0 0 0 0 0 0 0 0 0 
0 0 1 1 0 0 0 0 0 0 0 0 0 0 1 0 1 1 0 0 0 0 0 1 0 0 0 0 0 1 0 0 9 0 0 0 0 0 0 1 3 0 1 0 1 0 0 0 5 0 0 0 1 1 0 0 0 7 3 0 0 2 1 0 2 0 0 0 0 0 0 1 0 0 0 0 0 0 0 0 0 0 1 0 2 1 0 0 0 0 1 0 0 0 0 0 0 0 0 0 
0 2 1 0 0 0 0 0 0 0 0 0 0 1 0 0 20 0 1 0 0 0 0 0 3 0 0 0 0 0 0 0 0 0 0 0 0 0 0 2 0 0 0 0 0 0 0 0 0 0 0 0 2 1 0 0 0 0 0 0 0 0 0 0 1 0 0 0 0 0 0 0 0 0 0 0 0 0 0 7 0 0 2 0 0 0 0 1 0 0 5 0 0 0 0 0 1 0 0 0 
0 2 1 0 0 0 0 0 0 0 0 0 0 1 0 0 8 0 0 0 0 0 1 0 3 0 0 0 0 0 0 0 15 0 0 0 0 0 0 0 0 1 0 0 0 0 0 0 2 0 1 0 0 0 0 0 0 1 0 0 0 0 0 0 0 0 0 1 0 1 0 0 0 1 0 0 0 0 0 1 0 0 0 0 0 1 0 0 0 0 8 0 0 0 0 0 0 0 0 1 
1 1 1 0 0 0 0 0 0 0 0 1 0 0 0 0 16 0 0 0 0 0 2 0 1 0 0 0 1 0 0 0 2 0 0 0 0 0 0 0 0 0 0 0 0 1 0 0 0 0 0 0 0 0 0 0 0 0 5 0 0 0 0 0 0 0 1 0 0 0 0 0 0 1 0 0 1 0 0 7 0 1 2 0 0 0 0 0 0 0 5 0 0 0 0 0 0 0 0 0 
0 0 1 0 0 0 0 1 0 1 0 0 0 0 0 0 0 0 0 0 0 0 0 0 0 0 0 0 0 0 4 0 20 0 0 0 0 0 0 1 0 0 0 1 1 0 0 0 3 0 0 0 0 0 0 0 0 0 7 1 0 0 1 0 0 0 0 0 0 2 0 0 0 1 0 0 0 0 0 0 0 0 0 0 1 1 0 2 0 0 0 0 0 0 0 1 0 0 0 0 
0 0 0 1 0 0 0 0 0 1 0 0 0 0 0 0 2 4 0 0 0 0 0 0 2 0 0 0 0 0 1 0 18 0 0 0 0 0 0 1 2 0 0 0 0 0 0 0 3 0 0 0 0 0 0 0 0 1 0 0 0 0 0 0 7 0 0 0 0 0 0 0 0 0 0 0 0 0 0 1 0 0 1 0 1 2 0 0 0 0 1 0 0 0 0 0 0 0 0 1 
0 0 0 1 5 0 0 0 0 2 0 0 0 0 0 0 14 0 0 0 0 0 0 0 1 0 0 0 0 0 3 0 3 0 0 1 0 0 1 0 1 0 0 0 0 1 1 0 1 0 0 0 1 0 1 0 0 0 1 0 0 0 0 0 0 0 0 0 0 7 0 0 0 0 0 0 0 0 0 3 0 0 0 0 0 1 0 0 0 0 1 0 0 0 0 0 0 0 0 0 
0 2 0 0 0 0 0 0 0 0 0 0 0 2 0 0 0 0 0 0 0 0 0 1 5 0 0 0 0 0 3 0 26 0 0 0 0 0 0 0 0 1 0 0 0 0 0 0 2 0 0 0 0 0 0 0 0 0 0 0 0 0 0 0 0 0 0 0 0 1 0 0 0 1 0 0 1 0 0 0 0 0 0 0 1 2 0 0 0 0 1 0 0 0 0 0 0 1 0 0 
0 1 0 0 1 0 0 0 0 0 0 0 0 0 0 0 9 0 0 0 0 0 1 0 3 0 0 0 0 0 0 0 14 0 0 0 0 0 0 0 0 1 0 0 0 1 1 0 2 0 0 0 0 0 0 0 0 0 0 1 0 0 0 0 0 0 0 1 0 3 0 0 0 0 0 0 0 0 1 4 0 0 0 0 0 1 1 0 0 0 4 0 0 0 0 0 0 0 0 0 
1 1 0 0 0 0 0 0 0 0 0 0 0 1 0 0 16 0 0 0 0 1 4 0 6 0 0 0 0 1 0 0 0 0 0 0 0 0 0 2 0 0 0 0 2 0 0 0 0 0 1 0 3 0 0 0 0 1 0 0 0 0 0 0 0 0 0 1 0 0 0 1 0 1 0 0 0 0 0 1 0 0 0 0 0 0 1 0 0 1 0 0 0 0 0 1 2 1 0 0 
0 0 0 0 0 0 0 0 0 0 0 0 0 0 0 0 24 0 0 0 0 0 0 1 0 0 0 0 0 0 0 0 0 0 0 0 0 0 3 1 1 0 0 0 0 0 0 0 0 0 0 0 3 0 0 0 0 0 0 0 0 0 0 0 0 0 0 1 0 0 0 0 0 0 0 0 0 0 0 7 0 0 2 0 0 0 0 1 0 0 5 0 0 0 0 1 0 0 0 0 
1 0 1 1 0 0 0 0 0 2 0 0 0 0 0 0 10 1 0 0 0 0 0 0 1 0 1 0 0 0 1 1 10 0 0 0 0 0 0 1 1 0 0 0 0 0 0 0 1 0 2 0 0 0 0 0 0 0 2 0 0 0 0 0 4 0 0 0 0 3 0 1 0 0 0 0 0 0 1 0 0 0 1 0 0 2 0 0 0 0 0 0 0 1 0 0 0 0 0 0 
0 0 1 0 0 0 0 0 0 0 0 0 0 0 1 0 11 0 0 0 0 0 0 0 0 0 0 0 1 0 1 0 16 0 0 0 0 0 0 0 3 0 0 0 0 0 0 0 1 0 0 0 0 0 0 0 0 5 1 0 0 0 0 0 1 0 0 0 0 0 0 0 0 2 0 0 0 0 0 2 0 1 0 0 0 1 0 0 0 0 0 0 0 1 0 1 0 0 0 0 
1 0 1 0 2 0 1 0 0 0 0 0 0 0 0 0 14 0 1 0 0 0 1 0 1 0 0 0 0 0 1 0 11 0 0 0 0 0 0 1 0 0 0 0 0 0 0 0 0 0 0 0 1 0 0 0 0 0 0 1 0 0 0 0 0 0 0 3 0 3 0 0 0 0 0 0 0 0 0 3 0 0 0 0 0 1 0 1 0 0 1 0 0 0 0 0 0 0 0 1 
3 0 1 0 1 0 0 0 0 0 0 0 0 0 0 0 11 0 0 0 0 0 1 0 4 0 0 0 0 0 0 0 13 0 0 0 0 0 0 0 0 1 0 0 1 1 0 0 1 0 0 0 0 1 0 0 0 1 1 0 1 0 0 0 0 0 0 1 0 0 0 0 0 2 0 0 0 0 0 2 0 0 0 0 1 0 1 0 0 0 1 0 0 0 0 0 0 0 0 0 
0 0 1 0 0 0 0 0 0 0 0 0 0 0 0 0 17 0 0 0 0 1 2 0 1 0 0 0 0 0 0 0 6 0 1 0 0 0 0 1 0 0 0 0 0 0 0 0 0 0 1 1 0 0 0 0 0 0 6 0 0 0 0 0 0 0 1 0 0 0 0 0 1 0 0 0 0 0 0 5 0 0 0 0 0 1 0 0 0 0 1 1 0 0 0 2 0 0 0 0 
2 0 0 0 3 0 0 0 0 0 0 0 0 0 0 0 3 0 0 0 0 1 3 0 3 0 0 0 0 0 2 0 9 0 0 0 0 0 0 0 0 0 0 0 0 1 0 0 2 0 0 0 1 0 0 0 0 1 3 0 0 0 0 0 0 0 0 0 0 10 0 0 0 0 0 0 0 0 0 0 0 1 0 0 0 3 2 0 0 0 0 0 0 0 0 0 0 0 0 0 
3 0 1 0 2 0 0 0 0 1 0 0 0 0 0 0 16 1 0 0 0 1 1 0 3 0 0 0 0 0 0 0 1 0 0 0 0 0 0 0 0 0 0 0 0 0 0 0 0 0 0 0 3 1 0 0 0 0 3 0 0 0 0 0 0 0 0 0 1 5 0 0 0 0 0 0 0 0 0 3 0 0 0 0 0 0 1 0 0 0 0 0 1 2 0 0 0 0 0 0 
0 3 0 0 0 0 0 1 0 0 0 0 0 1 1 0 1 0 0 0 0 0 0 0 0 0 0 0 0 0 2 0 15 1 0 0 0 0 0 2 0 2 0 0 0 0 0 0 1 0 0 0 6 0 0 0 0 1 0 0 1 0 1 0 2 0 0 0 0 1 0 0 0 2 0 0 0 0 1 0 0 0 1 0 0 2 0 1 0 0 1 0 0 0 0 0 0 0 0 0 
1 1 0 0 1 2 0 0 0 0 0 0 0 0 0 0 21 1 0 0 0 1 0 1 0 0 0 0 0 0 0 0 5 0 0 0 0 0 0 0 0 0 0 0 0 0 0 0 2 1 0 0 0 0 0 0 0 0 0 0 0 0 0 0 1 0 0 1 0 1 0 0 0 0 0 0 0 0 0 5 0 0 2 0 0 1 0 0 0 0 2 0 0 0 0 0 0 0 0 0 
0 0 1 0 0 0 0 0 0 0 0 0 0 0 0 0 25 0 0 0 0 1 3 0 1 0 0 0 0 0 2 0 3 0 0 0 0 0 0 0 0 0 0 0 0 0 0 0 0 0 1 0 0 0 0 0 0 0 2 0 0 0 0 0 0 0 0 0 0 1 0 0 0 0 0 0 0 0 0 7 1 0 0 0 0 0 0 0 0 0 1 0 0 0 0 0 0 0 0 1 
0 0 2 0 0 0 0 0 0 0 0 0 0 1 0 0 4 0 0 0 0 0 3 0 7 0 0 0 0 0 0 0 5 0 0 0 0 0 0 2 0 0 0 0 0 3 0 0 1 0 5 0 4 0 0 1 0 0 1 0 0 0 0 0 1 0 0 0 0 0 0 0 0 1 0 0 0 1 0 4 1 0 0 0 0 0 0 1 0 0 2 0 0 0 0 0 0 0 0 0 
0 0 0 0 0 1 0 0 0 0 0 0 0 1 0 0 8 0 0 0 0 0 3 0 7 0 0 0 0 0 1 0 12 0 0 0 0 0 0 0 0 0 0 0 0 2 0 0 0 0 0 0 0 0 0 0 0 0 2 0 0 0 0 0 0 0 0 1 0 1 0 1 0 0 0 0 1 0 1 0 0 0 0 0 7 1 0 0 0 0 0 0 0 0 0 0 0 0 0 0 
0 0 0 0 0 0 0 0 0 0 0 0 0 0 0 0 17 0 0 0 0 2 1 0 1 0 0 0 0 0 1 0 13 0 0 1 0 0 0 0 0 0 1 0 0 0 0 0 0 0 0 0 0 0 0 0 0 0 1 1 0 0 0 0 0 0 0 0 0 1 0 0 0 0 0 0 0 0 0 5 0 0 0 0 0 4 0 0 0 0 1 0 0 0 0 0 0 0 0 0 
0 0 0 0 0 1 0 0 0 0 0 0 0 1 0 0 18 0 0 0 1 0 0 0 0 0 0 0 0 0 1 0 6 0 0 0 0 0 0 0 1 0 1 0 0 0 0 0 0 0 0 0 0 0 1 0 0 0 0 0 0 0 1 0 0 0 0 0 0 0 0 0 0 0 0 0 0 0 0 7 0 0 0 0 0 5 0 0 0 0 2 0 1 0 3 0 0 0 0 0 
0 0 3 0 2 0 0 0 0 5 0 0 0 1 0 0 4 1 0 0 0 0 0 0 4 0 0 0 0 0 0 0 10 0 0 0 0 0 0 0 2 0 0 0 1 1 0 0 2 0 0 0 0 0 0 0 0 0 8 0 0 0 1 0 0 0 0 0 0 2 0 0 1 0 0 0 0 0 0 0 0 0 0 0 0 1 0 0 0 0 0 0 1 0 0 0 0 0 0 0 
0 3 0 1 0 0 0 0 0 0 0 0 0 0 0 0 13 0 0 0 0 0 1 0 2 0 0 0 0 0 0 0 7 0 0 0 0 0 0 3 0 0 0 0 0 0 0 0 0 2 0 0 0 0 0 0 0 0 0 0 0 1 0 0 5 0 0 2 0 0 0 0 0 0 0 1 0 0 1 2 0 0 1 1 1 1 0 0 0 0 2 0 0 0 0 0 0 0 0 0 
1 0 0 0 0 0 0 0 0 0 0 0 0 1 0 0 11 0 0 0 0 1 1 0 2 0 0 0 0 0 1 0 14 1 0 0 0 0 0 0 0 0 0 0 0 0 0 0 1 0 0 0 0 0 0 0 0 0 0 0 0 0 0 1 0 0 0 0 0 1 0 0 0 4 0 0 0 0 1 2 0 0 1 0 0 4 0 0 0 0 0 0 0 1 0 1 0 0 0 0 
0 0 0 0 4 0 0 0 0 1 0 0 0 0 0 0 0 0 0 0 0 0 0 0 0 0 0 0 0 0 2 0 15 0 0 0 0 0 0 0 5 2 0 0 0 1 0 0 4 0 0 1 0 1 0 0 1 0 1 0 0 0 1 0 0 0 0 0 0 8 0 0 0 0 0 0 1 0 0 0 0 0 0 0 1 0 1 0 0 0 0 0 0 0 0 0 0 0 0 0 
1 1 0 4 1 0 0 0 1 1 0 0 0 0 0 0 5 0 0 0 0 0 1 0 0 0 0 0 0 0 2 0 2 0 0 0 0 0 0 7 0 0 0 0 0 2 0 0 0 0 1 0 2 0 0 0 0 0 1 0 0 1 0 0 8 0 0 0 0 2 0 0 0 0 0 0 0 0 0 2 0 0 3 0 0 0 0 1 0 0 0 0 0 0 0 1 0 0 0 0 
0 0 0 0 1 0 0 0 0 0 0 0 1 0 0 0 16 0 0 0 0 0 1 0 5 0 0 0 0 0 0 0 11 0 1 0 0 0 0 0 0 0 0 0 0 0 0 0 2 0 0 0 0 0 0 1 0 0 3 2 0 0 0 0 0 0 0 0 0 0 0 0 0 0 0 1 0 0 0 3 0 0 0 0 0 1 0 0 0 0 0 0 0 0 0 0 1 0 0 0 
0 0 2 0 0 0 0 0 0 0 0 0 0 0 0 0 14 0 0 0 1 0 2 0 0 0 1 0 0 0 0 0 5 0 0 0 0 0 2 1 0 0 0 0 0 0 0 0 0 0 1 1 0 1 0 0 0 0 3 0 0 0 0 0 1 0 0 0 0 0 0 0 0 0 0 0 0 0 0 9 0 0 1 0 1 1 0 0 0 0 3 0 0 0 0 0 0 0 0 0 
1 0 1 0 1 0 0 0 0 0 0 0 0 1 0 0 12 0 0 0 0 1 1 0 4 0 0 0 0 0 1 0 9 0 0 0 0 0 0 0 0 0 0 0 0 0 0 0 0 0 0 0 0 0 0 1 0 0 2 0 0 0 0 0 0 0 0 0 0 6 0 0 0 0 0 0 0 0 1 3 0 0 1 0 0 1 1 0 0 0 1 0 0 0 0 0 0 0 0 1 
1 0 0 2 0 0 0 0 0 0 0 0 0 0 0 0 20 2 0 0 0 0 1 0 0 0 0 0 0 0 0 0 1 0 0 0 0 0 0 2 0 0 0 0 0 0 0 0 0 0 1 0 3 1 0 0 0 0 0 0 0 0 0 0 2 0 0 0 0 1 0 0 0 0 1 0 0 0 0 4 0 0 1 0 0 0 0 2 0 0 3 0 0 0 0 2 0 0 0 0 
2 1 1 1 0 0 0 0 0 1 0 0 0 1 0 0 11 2 1 1 0 0 0 0 0 0 0 0 0 0 0 0 3 0 0 0 0 0 0 2 1 0 1 0 0 0 0 0 0 0 1 1 0 0 0 0 0 0 1 0 0 1 0 0 8 0 0 0 0 1 0 0 0 2 0 0 0 0 0 2 0 0 2 0 0 1 0 0 0 1 0 0 0 0 0 0 0 0 0 0 
1 0 0 0 0 1 0 0 0 0 0 0 0 0 0 0 22 0 0 0 0 0 0 0 1 0 0 0 1 0 0 0 6 0 0 0 0 0 0 0 0 0 1 1 0 0 0 0 0 1 1 1 1 0 0 0 0 0 0 0 0 0 0 0 0 0 0 0 0 0 0 0 1 0 0 1 0 0 0 5 0 0 0 0 0 1 0 0 0 0 1 1 0 0 0 2 0 0 0 0 
0 2 0 2 1 0 0 0 0 0 0 0 0 0 0 0 4 2 0 0 0 0 0 0 1 0 0 0 0 0 0 0 15 0 0 0 0 0 0 6 0 1 0 0 0 0 0 0 0 0 0 0 2 0 0 0 0 0 1 0 0 0 0 0 2 0 0 0 0 0 0 0 0 0 0 0 0 0 0 3 0 0 3 0 0 3 1 1 0 0 0 0 0 0 0 0 0 0 0 0 
1 0 1 0 1 0 0 0 0 1 0 0 0 0 0 0 9 0 0 0 0 0 2 0 2 0 0 0 0 0 4 0 5 0 1 0 0 0 0 0 0 0 0 0 0 0 0 0 0 0 0 0 2 1 0 0 0 2 2 0 0 0 0 0 0 0 1 0 0 3 0 0 0 0 0 0 0 0 0 5 0 0 0 0 1 0 0 0 0 0 3 0 1 0 0 2 0 0 0 0 
0 3 0 0 0 0 0 0 0 0 0 0 0 0 0 0 10 0 0 0 1 3 2 0 2 0 0 0 1 0 0 0 4 0 0 0 0 0 0 0 0 0 0 0 0 0 0 0 0 4 0 0 0 0 0 0 0 0 0 0 0 0 0 0 0 0 0 0 0 0 0 2 0 0 0 1 0 0 1 7 0 0 0 1 1 2 0 0 0 0 3 0 0 0 0 0 0 0 0 2 
0 0 2 0 6 0 0 0 0 1 0 0 0 0 0 0 9 0 0 0 0 0 0 1 1 0 0 0 0 0 2 0 6 0 0 0 0 0 0 0 0 0 1 0 0 0 0 0 1 0 0 0 2 0 0 0 0 0 6 0 0 0 0 0 0 0 0 0 0 4 0 0 0 0 0 0 0 0 0 1 0 0 0 0 0 1 1 0 0 0 0 0 1 0 0 2 0 0 0 2 
0 1 1 0 0 0 0 0 0 3 0 0 0 0 0 0 10 0 0 0 0 0 0 0 0 0 0 0 0 0 4 0 13 0 0 0 0 0 0 1 2 0 0 0 1 0 0 0 0 0 0 0 0 0 0 0 0 0 1 0 0 0 0 0 0 0 0 0 0 2 0 0 0 0 0 0 0 0 0 3 0 0 0 0 0 2 0 0 0 0 5 0 0 0 0 0 0 1 0 0 
1 4 0 0 0 0 0 0 0 0 0 0 0 1 0 0 5 0 1 0 1 0 0 1 2 0 0 0 0 1 1 0 21 0 0 0 0 0 0 0 0 0 0 0 0 0 0 0 0 0 0 0 0 0 0 0 0 0 0 0 0 0 1 0 0 0 0 0 0 0 0 0 0 2 0 0 0 0 0 1 0 0 0 0 0 2 0 0 0 0 4 0 0 0 0 0 1 0 0 0 
0 2 0 0 0 0 0 0 0 0 0 0 0 1 0 0 4 0 0 0 0 0 1 0 0 0 0 1 0 0 1 0 16 0 0 0 0 0 0 2 0 0 0 0 0 0 0 0 1 0 0 0 2 0 0 0 0 1 0 0 0 0 0 0 4 0 0 0 0 1 0 0 0 0 0 0 1 1 0 3 0 0 5 0 0 1 0 0 0 0 2 0 0 0 0 0 0 0 0 0 
1 0 1 1 0 1 0 0 0 0 0 0 1 0 0 0 21 0 0 0 0 0 2 0 2 0 0 0 0 0 0 0 5 0 3 0 0 0 0 0 0 0 0 0 0 1 0 0 0 5 0 0 0 0 0 1 0 0 1 0 0 0 0 0 0 0 0 0 0 1 0 0 0 0 0 0 0 0 1 2 0 0 0 0 0 0 0 0 0 0 0 0 0 0 0 0 0 0 0 0 
1 0 1 0 0 2 1 0 0 0 0 0 0 0 0 0 13 0 0 0 0 0 0 0 0 0 0 0 0 0 0 0 17 0 0 0 0 0 1 0 0 0 0 0 0 0 0 0 2 0 0 0 0 0 0 0 0 0 2 0 0 0 0 0 0 0 0 1 1 0 0 0 0 0 0 0 0 0 0 3 0 0 0 0 0 4 0 0 0 0 1 0 0 0 0 0 0 0 0 0 
0 0 0 0 0 0 0 0 0 0 0 0 0 2 0 0 18 0 0 0 0 0 3 0 2 1 0 0 0 0 0 0 3 0 0 0 0 0 1 1 0 0 0 0 0 1 0 0 0 1 0 0 1 0 0 0 0 0 0 0 0 0 0 0 0 0 0 0 0 0 0 0 0 0 0 0 0 0 2 6 0 0 0 1 0 1 0 1 0 0 2 0 2 1 0 0 0 0 0 0 
3 0 0 0 0 1 0 0 0 0 0 0 1 0 0 0 14 0 0 0 0 3 3 0 2 0 0 0 0 0 0 1 5 0 0 0 0 0 0 0 0 0 0 0 0 0 0 1 1 0 2 2 1 0 0 0 0 0 1 0 0 0 0 0 0 0 0 0 1 0 0 1 0 0 0 0 0 0 1 3 0 0 0 0 1 0 0 0 0 0 1 0 0 0 0 1 0 0 0 0 
0 1 1 0 1 0 0 0 0 0 0 0 1 0 0 0 4 0 0 0 0 0 0 1 0 0 0 0 1 0 0 0 12 0 0 0 0 0 1 0 0 0 0 0 0 1 0 0 2 0 0 0 5 0 0 0 0 0 2 2 0 0 0 0 0 1 0 0 1 0 0 0 0 0 0 0 0 0 1 2 0 0 0 0 0 2 1 1 0 0 5 0 0 0 0 0 1 0 0 0 
0 0 1 0 0 0 0 0 0 0 0 0 1 0 0 0 8 0 0 1 0 1 1 0 0 0 0 0 1 0 1 0 18 0 0 0 0 0 1 0 0 0 0 0 0 0 0 0 2 4 0 0 1 0 0 0 0 0 2 0 0 0 0 0 0 0 0 0 0 0 0 2 0 1 0 0 0 0 0 1 0 0 0 0 0 2 0 0 0 0 0 0 0 0 0 0 1 0 0 0 
0 0 0 0 0 0 0 0 0 0 1 0 0 0 0 0 11 0 0 0 0 0 1 0 1 0 0 0 0 0 0 0 17 0 0 0 0 0 0 0 1 1 0 0 0 0 0 0 0 2 0 1 0 0 0 0 0 0 2 0 0 0 0 0 0 0 0 0 0 0 0 1 0 0 0 0 0 0 0 4 0 0 0 0 0 3 0 0 0 0 4 0 0 0 0 0 0 0 0 0 
1 0 0 0 0 0 0 0 0 0 0 0 0 0 0 0 10 0 0 0 0 0 2 0 3 0 0 0 0 0 0 0 13 0 0 0 0 1 1 0 0 0 0 0 0 0 1 0 2 0 0 0 2 0 0 0 0 2 1 0 0 0 0 0 0 0 0 0 0 1 0 0 0 0 0 0 0 0 0 6 0 0 0 0 0 1 0 0 0 0 2 0 0 0 0 0 0 1 0 0 
0 0 0 0 2 0 0 0 0 4 0 0 0 1 0 0 1 0 0 0 0 0 0 0 2 0 0 0 0 0 1 0 12 0 0 0 0 0 0 1 5 0 0 0 0 1 0 0 2 0 0 1 1 0 0 1 1 0 1 1 0 1 0 0 2 0 0 0 0 1 0 0 0 6 0 0 0 0 0 0 0 0 1 0 0 1 0 0 0 0 0 0 0 0 0 0 0 0 0 0 
1 0 0 0 0 0 0 0 0 0 0 0 0 0 0 0 25 0 0 0 0 0 4 0 7 0 0 0 0 0 0 0 1 0 0 0 0 0 0 0 0 0 0 0 0 1 0 0 0 0 0 1 2 0 0 0 0 2 1 0 0 1 0 0 0 0 0 0 0 0 0 0 0 1 0 0 0 0 0 1 0 0 0 0 0 0 0 0 0 0 0 0 1 0 1 0 0 0 0 0 
0 1 0 0 1 0 0 0 1 0 0 0 1 0 0 0 6 0 0 0 0 0 0 0 0 0 0 0 0 0 0 0 9 0 1 0 0 0 0 0 1 3 0 0 0 0 0 0 0 0 0 0 0 0 0 0 0 0 0 0 0 0 0 0 0 0 0 0 0 5 0 0 0 7 0 0 0 0 0 6 0 0 0 0 1 2 1 0 0 0 4 0 0 0 0 0 0 0 0 0 
1 0 3 0 0 1 1 0 0 0 0 0 0 0 0 0 11 0 0 0 0 1 2 0 3 0 0 0 0 0 0 0 4 0 0 0 0 0 0 0 0 0 0 0 0 0 0 0 0 4 1 0 0 0 1 0 0 0 7 1 0 1 0 0 1 0 0 0 0 3 0 0 0 0 0 0 0 0 0 0 0 0 0 0 0 2 0 0 0 0 0 0 2 0 0 0 0 0 0 0 
2 0 0 0 0 0 0 1 0 0 0 0 0 2 0 0 17 0 0 0 0 1 0 0 5 0 0 0 1 0 0 0 4 0 0 0 0 1 0 0 2 0 0 0 0 1 0 0 0 0 0 0 0 0 0 0 0 0 3 1 0 0 0 0 0 0 0 0 0 1 0 0 0 0 0 0 0 0 0 2 1 0 0 0 0 1 0 0 0 0 1 0 0 1 0 1 1 0 0 0 
1 0 0 0 0 0 0 0 0 1 0 0 1 0 0 0 10 0 0 0 0 1 3 0 6 1 0 1 0 0 0 0 8 0 0 0 0 0 0 0 0 0 0 0 0 0 0 0 2 0 1 0 0 1 0 1 0 1 1 0 0 0 0 0 0 0 0 1 0 0 0 0 0 0 0 0 0 0 0 3 1 0 0 0 1 0 0 0 0 0 2 0 0 0 0 0 0 0 2 0 
0 0 0 0 0 0 0 0 0 0 0 0 0 0 0 0 23 0 0 0 0 0 0 0 0 0 0 0 0 0 0 0 6 0 0 0 0 0 0 1 0 0 0 0 0 0 0 0 1 2 0 0 0 0 0 0 0 0 0 1 0 0 0 0 0 0 0 0 0 0 0 0 0 0 0 0 0 0 0 8 0 0 2 1 0 0 0 2 0 0 3 0 0 0 0 0 0 0 0 0 
1 1 0 0 0 0 0 1 0 0 0 0 0 1 0 0 10 0 0 0 1 1 2 0 4 0 0 0 0 0 0 0 13 0 1 0 0 0 0 0 0 0 0 0 1 0 0 0 1 0 0 0 0 0 0 0 0 0 5 0 0 0 0 0 0 0 0 1 0 1 0 0 0 1 0 0 0 0 0 2 0 0 0 0 0 1 0 0 0 0 1 0 0 0 0 0 0 0 0 0 
1 1 0 0 0 0 0 0 0 1 0 0 0 0 0 0 12 0 0 0 0 0 0 0 0 0 0 0 0 0 0 0 14 0 0 0 0 0 0 0 1 0 0 0 0 0 0 0 1 0 0 0 0 0 0 0 0 0 0 0 0 0 0 0 1 0 0 0 0 0 0 0 0 0 0 0 0 0 0 7 0 0 1 0 0 4 0 0 0 0 6 0 0 0 0 0 0 0 0 0 
0 0 0 0 0 0 0 0 0 0 0 0 0 0 0 0 7 0 0 0 0 0 0 0 2 0 0 0 0 0 4 0 24 0 0 0 0 0 0 0 0 0 0 0 0 0 1 0 2 0 0 0 0 0 1 0 0 0 0 0 0 0 0 0 0 0 0 0 0 4 0 0 0 1 0 0 0 0 0 1 0 0 0 0 1 1 0 0 0 0 0 0 0 0 0 0 0 0 0 1 
0 1 0 0 0 2 0 0 0 0 0 0 0 0 0 0 12 1 0 1 0 0 0 0 1 0 0 0 0 0 0 0 9 0 0 0 0 0 0 3 1 0 1 0 0 0 0 0 0 0 1 1 1 0 0 0 0 0 3 1 0 1 0 0 3 0 0 0 0 1 0 0 0 0 2 0 0 0 1 2 0 0 0 0 0 0 0 0 0 0 0 0 1 0 0 0 0 0 0 0 
0 0 0 0 0 0 0 0 0 1 0 0 0 1 0 0 11 0 0 0 0 1 4 0 7 0 0 0 0 0 0 0 9 0 0 0 0 0 0 0 0 0 0 0 1 0 0 0 2 0 0 0 0 0 0 0 0 0 3 1 0 0 0 0 0 0 0 0 0 1 0 0 0 0 0 0 0 0 1 3 0 0 0 0 0 2 0 1 0 0 0 0 0 0 0 0 1 0 0 0 
0 0 2 0 0 0 0 0 0 0 0 0 0 0 0 0 12 0 0 0 0 0 0 0 1 0 0 0 0 0 1 0 26 0 0 0 0 0 0 0 0 0 0 0 0 0 0 0 0 0 0 0 0 0 0 0 0 0 2 0 0 0 0 0 0 0 0 0 0 1 0 0 0 0 0 0 0 0 0 1 0 0 0 0 0 3 0 0 0 0 0 0 0 0 0 1 0 0 0 0 
0 2 1 2 0 0 0 0 0 0 0 0 0 0 0 0 4 1 0 0 0 0 0 0 0 0 0 0 0 0 0 0 16 0 0 0 0 0 0 1 0 0 0 0 0 0 0 0 0 0 0 0 0 0 0 0 0 0 0 1 0 0 0 0 3 0 0 0 0 3 0 0 0 0 0 0 0 1 0 3 0 0 3 0 0 3 0 0 0 0 6 0 0 0 0 0 0 0 0 0 
0 1 0 0 0 1 0 0 0 0 0 0 0 1 0 0 21 1 0 1 0 0 0 0 1 0 0 0 0 0 0 0 2 0 0 0 0 0 0 3 0 0 0 0 0 0 0 0 0 0 2 0 3 0 0 0 1 0 1 0 0 0 0 0 1 0 0 2 0 0 0 0 0 0 0 0 0 0 2 4 0 0 0 0 0 0 0 0 0 0 2 0 0 0 0 0 0 0 0 0 
0 4 0 0 2 0 0 0 0 2 0 0 0 2 0 0 7 1 0 0 1 2 1 0 1 0 0 0 0 0 1 0 4 0 0 0 0 0 2 1 0 0 0 0 0 0 0 0 0 0 0 0 0 0 0 0 0 0 1 0 0 0 0 0 1 0 0 0 0 1 0 0 0 3 1 0 0 0 0 3 0 0 0 0 2 0 0 0 0 0 6 0 0 0 0 1 0 0 0 0 
0 0 3 1 0 0 0 0 0 0 0 0 0 0 0 0 10 1 0 0 0 0 0 0 1 0 0 0 0 0 0 0 11 0 0 0 0 0 1 1 0 0 0 0 0 0 0 0 1 0 0 0 0 0 0 0 0 0 5 0 1 0 0 0 3 0 0 0 1 0 0 0 0 1 0 0 0 0 0 4 0 0 0 0 0 2 0 0 0 0 3 0 0 0 0 0 0 0 0 0 
2 0 1 0 0 0 0 0 0 0 0 0 0 0 0 0 2 0 0 0 0 0 4 0 8 0 0 0 0 0 0 0 18 0 0 0 0 0 0 0 1 0 0 0 0 0 1 0 0 0 3 0 0 0 0 1 0 0 5 1 0 0 0 0 0 0 0 1 0 0 0 0 0 0 0 0 0 0 0 1 1 0 0 0 0 0 0 0 0 0 0 0 0 0 0 0 0 0 0 0 
0 0 1 0 1 1 0 0 0 0 0 0 0 0 0 0 22 0 0 1 1 1 1 0 2 0 0 0 0 0 0 0 5 0 0 0 0 0 0 0 0 0 0 0 0 0 0 0 0 1 0 0 0 1 0 0 0 0 3 0 0 0 0 0 0 0 0 0 1 1 0 0 0 0 0 1 0 0 1 5 0 0 0 0 0 0 0 0 0 0 0 0 0 0 0 0 0 0 0 0 
0 0 1 0 0 0 1 0 0 0 0 0 0 0 0 0 4 0 0 1 1 0 0 0 0 0 0 0 0 0 2 0 22 0 0 0 0 0 0 0 0 0 0 0 2 0 0 0 3 0 0 1 0 0 0 1 0 0 3 0 0 0 0 0 0 0 1 0 0 3 0 0 0 0 0 0 0 0 2 0 0 0 0 0 1 0 0 0 0 0 0 0 0 0 0 0 1 0 0 0 
0 1 0 0 0 1 0 0 0 0 0 0 0 0 0 0 27 0 0 1 0 0 1 0 1 0 0 0 0 0 0 0 0 0 0 0 0 0 1 0 0 0 0 0 0 0 0 0 0 0 2 0 0 0 0 0 0 0 1 0 0 0 0 0 0 0 0 0 1 0 0 0 0 0 0 0 0 0 0 8 1 0 0 0 0 0 0 0 0 0 3 0 0 0 1 0 0 0 0 0 
0 0 0 0 3 0 0 0 0 0 0 0 0 0 0 0 1 0 0 0 0 0 0 0 0 0 0 0 0 0 2 0 15 0 1 0 0 0 0 0 0 0 0 0 1 0 0 0 1 0 0 0 2 0 0 0 0 0 0 1 0 0 0 0 0 0 0 0 0 11 0 0 0 0 0 0 1 0 0 0 0 0 1 0 0 5 0 0 0 0 0 0 0 0 0 2 0 0 0 3 
0 0 1 0 5 0 1 0 0 0 0 0 0 0 0 0 8 0 0 0 0 0 1 0 0 0 0 0 0 0 1 0 10 0 0 0 0 0 0 0 0 0 0 0 0 0 0 0 3 0 1 0 2 0 0 0 0 1 4 0 0 0 0 0 0 0 0 0 0 8 0 0 0 0 0 0 0 0 0 0 0 0 0 0 0 3 0 0 0 0 0 0 0 0 0 0 0 0 0 1 
1 0 1 0 0 0 0 0 0 0 0 0 0 0 0 0 23 1 0 0 0 0 1 0 3 0 0 0 0 0 0 0 3 0 0 0 0 0 0 1 0 1 0 0 0 0 0 0 0 0 0 0 1 0 0 1 0 0 1 0 0 0 0 0 0 0 0 0 0 0 0 0 0 2 0 0 0 0 0 3 0 1 0 0 0 2 0 0 0 0 3 0 0 0 0 0 0 0 0 1 
1 2 1 0 0 0 0 0 0 0 0 0 0 0 0 0 10 0 0 0 1 3 1 0 1 1 0 0 0 0 1 0 6 0 0 0 0 0 0 0 0 0 0 0 0 0 0 0 1 0 0 0 2 1 0 0 0 0 5 0 0 0 0 0 0 0 0 0 1 0 0 0 0 1 0 0 0 0 0 1 0 0 0 0 0 4 0 0 0 0 6 0 0 0 0 0 0 0 0 0 
0 1 0 0 0 0 0 0 1 0 0 0 0 2 0 0 13 0 0 0 0 0 1 0 3 0 0 0 0 0 0 0 8 0 0 0 0 0 0 0 0 0 0 0 0 1 0 0 4 0 1 0 0 0 0 0 1 0 2 0 0 0 1 0 0 0 0 0 0 0 0 0 0 4 0 0 0 1 1 2 0 0 0 0 1 1 0 0 0 0 0 0 0 0 0 1 0 0 0 0 
0 1 1 0 0 2 0 0 0 0 0 0 0 2 0 0 10 0 0 0 0 0 0 1 0 0 0 0 0 0 0 0 13 0 0 1 0 0 0 0 0 1 0 0 0 1 0 0 1 0 1 0 0 0 0 0 0 0 6 0 0 0 0 0 0 0 0 0 0 0 0 0 0 1 0 0 0 0 0 3 0 0 0 0 0 1 0 0 0 0 2 0 1 0 0 0 0 0 1 0 
2 1 0 0 0 0 0 0 0 0 0 0 0 1 0 0 10 0 0 0 0 0 2 0 6 0 0 0 0 0 0 0 8 0 0 0 0 0 0 1 0 0 0 0 0 0 0 0 1 0 0 0 1 0 0 1 0 2 2 0 0 0 0 0 0 0 0 0 0 1 0 0 0 0 0 0 0 0 0 3 1 0 0 0 0 1 0 0 0 0 4 0 0 0 0 1 1 0 0 0 
0 0 0 0 0 0 0 0 0 0 0 0 0 0 1 0 7 0 0 0 0 0 1 0 4 0 0 0 0 0 0 0 25 0 0 0 0 0 0 0 0 0 0 0 0 0 1 0 5 0 0 0 0 0 0 0 0 0 1 0 1 0 0 0 0 0 0 0 0 0 0 0 0 0 0 0 0 0 0 1 0 0 0 0 0 3 0 0 0 0 0 0 0 0 0 0 0 0 0 0 
0 0 0 0 0 0 0 0 0 1 0 0 0 1 0 0 8 0 0 0 0 2 4 0 10 0 0 1 0 0 0 0 11 0 0 0 0 0 0 0 1 0 0 0 0 0 0 0 0 0 1 0 2 0 0 0 0 2 1 0 0 0 0 0 0 0 0 0 0 0 0 0 0 0 0 0 0 0 1 1 0 0 0 0 0 1 0 0 0 0 0 0 0 0 0 1 0 1 0 0 
0 0 0 0 0 0 0 0 0 1 0 0 0 0 0 0 11 0 0 0 0 0 1 0 6 0 0 0 0 0 0 0 16 0 0 0 0 0 0 0 0 0 0 0 0 0 0 0 2 6 0 0 0 1 0 0 0 0 0 0 0 0 0 0 0 0 0 0 0 0 0 0 0 0 0 0 0 0 0 4 0 0 0 1 0 0 0 0 0 0 1 0 0 0 0 0 0 0 0 0 
1 1 3 0 0 0 0 0 1 0 0 0 0 1 0 0 9 0 0 0 1 0 7 0 4 0 0 0 0 0 0 0 3 0 0 0 0 0 0 0 0 0 0 0 0 0 0 0 2 0 0 1 1 0 0 0 0 0 6 1 0 0 0 0 0 0 0 0 0 0 0 0 1 0 0 0 0 0 0 2 0 0 0 0 0 0 0 0 0 0 4 1 0 0 0 0 0 0 0 0 
0 0 1 0 0 0 0 0 0 0 0 0 0 1 0 0 10 0 0 0 0 0 0 0 1 0 0 0 0 0 0 0 22 0 0 0 0 0 0 0 0 0 0 0 0 0 0 0 0 0 0 0 2 0 0 1 0 0 1 1 0 0 0 0 0 0 0 0 0 0 0 0 0 1 0 0 0 0 0 4 0 0 0 0 0 2 0 0 0 0 3 0 0 0 0 0 0 0 0 0 
0 1 1 0 0 0 0 0 1 3 0 0 0 0 0 0 9 1 0 0 0 0 0 0 2 0 0 0 0 0 1 0 8 0 0 0 0 0 0 0 7 0 0 0 0 0 0 0 0 0 0 0 0 0 0 0 0 0 2 0 0 0 0 0 0 3 0 0 1 0 3 2 0 0 0 0 0 0 1 0 0 0 0 0 1 3 0 0 0 0 0 0 0 0 0 0 0 0 0 0 
0 0 1 0 0 0 0 0 0 0 0 0 0 1 0 0 29 0 0 0 0 0 0 0 0 0 0 1 0 0 0 0 1 0 0 0 0 0 0 0 0 0 0 0 0 0 0 0 0 0 0 0 0 0 0 0 0 0 1 0 0 0 0 0 0 0 0 0 0 0 0 0 0 0 0 0 0 0 0 11 0 0 0 0 0 0 1 0 0 0 2 0 0 1 1 0 0 0 0 0 
1 3 0 0 1 0 0 0 0 0 0 0 0 0 0 0 16 0 0 0 0 1 0 0 1 0 0 0 0 0 0 0 1 0 0 0 0 0 0 0 0 0 0 0 0 1 0 0 0 0 0 0 0 0 0 0 0 0 0 0 0 0 0 0 0 0 0 0 1 2 0 0 0 5 0 0 0 0 0 8 0 0 0 0 0 0 1 0 0 0 6 0 0 0 0 0 0 0 0 2 
0 1 0 0 0 0 0 0 0 0 0 0 0 2 1 0 4 0 0 0 0 0 0 0 0 0 0 0 0 0 0 0 16 0 0 0 0 0 0 0 1 1 0 0 0 0 0 0 5 0 0 0 0 2 0 0 0 0 2 0 0 0 0 0 0 1 0 0 0 0 0 0 0 6 0 0 0 0 0 0 0 0 0 0 2 1 2 0 0 0 0 0 0 0 0 0 0 1 0 2 
1 0 1 0 0 0 1 0 0 3 0 0 0 1 0 0 4 0 0 0 0 0 1 0 0 0 0 0 0 0 1 0 19 0 0 0 0 0 0 0 1 0 0 0 0 0 0 0 2 0 0 0 0 0 0 0 0 6 6 0 0 0 0 0 0 0 0 0 0 1 0 0 0 1 0 0 0 0 0 0 0 0 0 0 0 1 0 0 0 0 0 0 0 0 0 0 0 0 0 0 
3 2 1 0 0 0 0 0 0 0 0 0 0 0 0 0 14 0 0 0 0 1 2 0 1 0 0 0 0 0 0 0 2 0 0 0 0 0 0 0 0 0 0 0 0 1 0 1 0 0 0 1 1 0 0 0 0 0 2 0 0 0 0 0 0 0 0 1 0 0 0 0 0 0 0 0 0 0 0 10 0 0 0 0 0 0 0 0 0 1 6 0 0 0 0 0 0 0 0 0 
3 0 0 0 0 2 0 0 0 0 0 0 0 5 0 0 12 0 1 0 0 1 4 0 4 0 0 0 0 0 0 0 4 0 0 0 0 0 0 0 0 0 0 0 0 1 0 0 1 0 0 0 0 0 0 0 0 0 5 0 0 0 0 0 0 0 0 0 0 0 0 0 0 4 0 0 0 0 0 2 0 0 0 0 0 0 0 0 0 0 1 0 0 0 0 0 0 0 0 0 
0 0 0 0 0 0 0 0 0 1 0 0 1 1 0 0 6 0 0 0 0 0 0 0 1 0 0 0 0 0 0 0 17 0 1 0 0 0 0 1 0 0 0 0 0 0 0 0 1 0 0 1 0 0 0 0 0 0 1 0 0 0 0 0 0 0 0 0 0 0 0 0 0 6 0 0 0 0 0 4 0 0 0 0 0 4 0 2 0 0 0 0 0 0 0 0 0 0 0 2 
1 1 0 0 0 0 0 0 0 0 0 0 0 0 0 0 9 0 0 0 0 0 0 1 0 0 0 0 0 0 2 0 13 0 0 0 0 0 1 1 0 0 0 0 0 1 0 0 0 0 0 0 0 0 0 0 0 0 0 0 0 0 0 0 1 0 0 0 0 3 0 0 0 0 0 0 0 0 0 5 0 0 0 0 0 2 0 1 0 0 6 0 0 0 0 0 2 0 0 0 
0 1 0 0 0 1 0 0 0 0 0 1 0 0 1 0 21 0 0 0 0 0 0 0 1 0 0 0 0 0 0 0 6 0 0 0 0 0 0 1 1 0 0 0 0 0 0 0 0 2 0 0 0 0 1 0 0 1 0 1 0 0 0 0 0 0 0 0 0 0 0 0 1 1 0 0 0 0 0 6 0 0 0 0 0 0 0 0 0 0 2 0 0 0 0 0 1 0 0 0 
0 0 0 1 2 0 0 0 0 4 0 0 0 0 0 0 4 0 0 0 0 0 0 1 0 1 0 0 0 0 1 0 24 0 0 1 0 0 0 0 1 0 0 0 0 0 0 0 0 0 0 0 0 0 0 0 0 1 3 0 0 0 1 0 0 0 0 0 0 2 0 0 0 0 0 0 0 0 0 0 0 0 0 0 0 0 2 0 0 0 0 0 0 0 0 1 0 0 0 0 
0 0 0 0 0 0 0 0 0 1 0 0 0 0 0 0 13 0 0 0 0 0 3 0 4 0 0 0 0 1 4 0 13 0 0 0 0 0 1 0 0 0 0 0 0 0 0 0 0 0 0 0 0 0 0 0 0 0 0 0 0 0 0 0 0 0 0 0 1 1 0 0 0 0 0 0 0 0 0 5 0 0 1 0 1 1 0 0 0 0 0 0 0 0 0 0 0 0 0 0 
1 0 0 0 1 0 0 0 0 0 0 0 0 0 0 0 3 0 0 0 0 0 0 0 2 0 0 0 0 0 1 0 21 0 0 0 0 0 0 0 0 0 0 0 0 0 0 0 2 3 2 1 0 0 0 0 0 0 0 0 0 0 0 1 0 1 0 1 0 3 0 0 0 0 0 0 0 0 1 1 0 1 0 0 1 2 0 0 0 0 0 0 0 0 0 1 0 0 0 0 
2 0 0 0 0 0 1 0 0 1 0 0 0 2 0 0 0 0 0 0 0 1 2 0 3 0 0 0 0 0 1 0 11 0 0 0 0 0 0 1 1 0 1 0 0 2 0 0 0 0 0 0 0 0 0 0 0 0 2 0 0 0 1 0 0 0 0 5 0 0 0 0 0 4 0 0 0 0 2 0 0 0 0 0 1 2 0 0 0 0 0 0 0 1 0 0 0 0 1 2 
2 1 0 0 2 0 0 0 1 0 0 0 0 0 0 0 3 0 0 0 0 1 1 0 4 0 0 1 0 0 3 0 11 0 0 0 0 0 0 0 0 0 0 0 0 0 0 0 1 4 0 0 0 0 0 0 0 0 2 0 0 0 0 0 0 0 0 0 0 6 0 0 0 0 0 0 0 0 2 0 0 0 0 0 0 3 0 0 0 0 1 0 0 0 0 0 0 0 0 1 
2 1 2 0 0 0 0 0 0 0 0 0 0 0 0 0 15 1 0 0 0 0 1 0 1 0 0 0 0 0 0 0 7 0 0 0 0 0 0 1 0 0 0 0 0 0 0 0 0 0 1 0 2 0 0 0 0 0 1 0 0 0 0 0 0 0 0 0 0 0 0 0 0 1 0 0 0 0 0 7 0 0 0 0 0 1 0 0 0 0 4 0 0 0 0 2 0 0 0 0 
0 0 0 0 0 0 0 0 0 0 0 0 0 1 0 0 0 0 0 0 0 0 0 0 0 0 0 0 0 0 2 0 30 0 0 1 0 0 0 0 0 0 0 0 0 0 0 0 6 0 0 0 0 0 0 0 0 0 2 0 0 0 0 0 0 0 1 0 0 2 0 0 1 0 0 0 0 0 0 0 0 0 0 0 0 3 0 0 0 0 0 0 0 0 0 1 0 0 0 0 
1 1 0 0 2 0 0 0 0 2 0 0 0 0 0 0 3 0 0 0 0 0 2 0 4 0 0 0 1 0 2 0 5 0 0 0 0 0 1 0 5 0 0 0 0 0 1 0 0 3 0 1 0 0 0 0 0 1 4 0 0 0 0 0 0 0 0 0 0 2 1 0 1 1 0 1 0 0 0 0 0 0 0 0 0 0 2 0 0 0 2 0 0 0 0 0 1 0 0 0 
0 0 0 0 0 1 0 0 0 0 0 0 0 1 0 0 16 0 0 0 0 0 0 0 2 0 0 0 0 0 0 1 0 1 0 0 1 0 0 5 0 1 0 0 0 0 1 0 0 0 0 0 1 1 0 2 0 0 3 0 0 0 0 0 0 0 0 1 0 0 0 0 0 0 0 0 0 0 0 6 0 0 2 0 2 0 0 0 0 0 0 0 0 1 0 1 0 0 0 0 
0 1 2 0 0 0 0 1 0 0 0 0 0 0 0 0 11 0 0 0 0 0 0 0 0 0 0 0 0 0 0 0 8 0 1 0 0 0 2 1 2 0 1 0 0 0 0 0 0 0 0 1 2 0 0 0 0 0 5 0 0 0 1 0 0 0 0 0 0 0 1 0 0 0 0 0 0 0 1 2 0 0 0 0 0 3 0 0 0 0 1 0 0 0 0 3 0 0 0 0 
0 0 0 0 1 1 0 0 3 4 0 0 0 1 0 0 3 0 0 0 0 0 0 0 0 0 0 0 0 0 6 0 9 0 1 0 0 0 0 0 0 0 0 0 1 0 0 0 3 0 4 0 0 0 0 0 0 0 0 0 0 0 0 0 0 1 0 0 0 7 0 0 0 0 0 0 0 0 0 0 1 0 0 0 0 0 0 0 0 0 0 0 1 0 0 1 2 0 0 0 
0 1 4 1 0 0 0 0 0 0 0 0 1 0 1 0 11 0 0 0 0 0 1 0 8 0 0 0 0 0 0 0 0 0 0 0 0 0 0 0 0 0 0 0 0 0 0 0 0 1 0 0 0 0 0 0 0 0 12 0 0 0 0 0 0 0 0 0 0 1 0 0 0 0 0 0 0 0 0 7 0 0 0 0 0 0 0 0 0 0 1 0 0 0 0 0 0 0 0 0 
1 0 0 0 0 0 0 0 0 0 0 0 0 1 0 0 10 0 0 0 0 1 4 0 15 0 0 1 0 0 0 0 8 0 0 0 0 0 0 0 0 0 0 0 0 0 0 0 0 0 0 1 0 0 0 0 0 0 1 0 0 0 0 0 0 0 0 0 0 0 0 0 0 1 0 1 1 0 0 0 0 0 0 0 2 0 0 0 1 0 0 0 0 0 0 0 0 0 0 1 
0 1 0 0 0 1 0 0 0 0 0 0 0 0 0 0 14 1 0 0 1 0 0 0 2 0 0 0 0 0 1 0 9 0 0 0 0 0 0 1 0 0 0 0 0 0 0 0 0 0 0 0 2 0 0 0 0 0 1 0 0 0 0 0 0 1 1 0 0 0 0 0 0 0 0 0 0 0 0 8 0 0 0 0 0 1 0 1 0 0 3 0 0 1 0 0 0 0 0 0 
1 0 0 2 0 0 0 0 0 1 0 0 0 2 0 0 1 1 0 0 0 1 4 0 6 0 0 0 0 0 3 0 12 0 0 0 0 0 0 2 0 0 0 0 0 0 0 0 4 0 1 0 0 0 0 0 0 0 0 0 0 0 0 0 2 0 0 0 0 2 0 0 0 0 0 0 0 0 0 0 0 0 0 0 0 2 1 0 0 0 0 0 0 1 0 1 0 0 0 0 
1 0 0 0 0 0 0 0 0 0 0 0 0 0 0 0 14 0 0 1 1 0 4 0 2 0 0 0 0 0 0 1 3 0 0 0 0 0 0 0 0 0 0 0 0 2 0 0 0 0 6 0 0 0 0 0 0 0 0 0 0 0 0 0 0 0 0 1 0 0 0 1 0 0 0 0 0 0 0 8 1 0 1 0 1 0 0 0 0 0 1 0 1 0 0 0 0 0 0 0 
0 0 2 0 0 0 0 0 0 0 0 0 0 0 0 0 17 0 0 0 0 0 0 0 1 0 0 0 0 0 0 0 8 0 0 0 0 0 0 0 1 0 0 0 0 0 0 0 0 0 0 1 0 0 0 0 0 0 3 0 0 0 0 0 1 1 0 0 0 0 0 0 0 0 0 0 0 0 0 7 0 0 2 0 0 1 0 0 0 0 4 1 0 0 0 0 0 0 0 0 
0 0 1 1 0 0 0 0 0 0 0 0 0 1 0 0 11 0 0 0 0 0 0 0 0 0 0 0 0 0 2 0 20 0 0 0 0 0 0 0 0 0 1 0 0 0 0 0 2 0 0 0 0 1 0 0 0 0 2 0 0 1 0 0 0 0 0 0 0 1 0 0 0 0 0 0 0 0 1 3 0 0 0 0 0 1 0 0 0 0 0 0 0 0 0 1 0 0 0 0 
0 0 1 0 0 0 0 0 0 1 0 0 0 0 0 0 28 1 0 0 0 0 0 0 0 0 0 0 0 0 0 0 2 0 0 0 0 0 2 0 0 0 0 1 0 0 0 0 0 0 0 2 0 0 0 0 1 0 1 0 0 0 0 0 1 0 0 0 0 0 0 0 0 0 0 0 0 0 0 6 0 0 1 0 0 0 0 0 0 0 1 0 0 0 0 1 0 0 0 0 
0 0 2 0 1 1 0 0 0 0 0 1 0 2 0 0 19 0 0 0 0 0 2 0 4 0 0 0 0 0 0 0 3 1 0 0 0 0 0 0 0 0 0 1 0 0 0 0 0 0 0 0 0 0 1 0 0 0 2 0 0 0 0 0 0 0 0 0 0 2 0 0 0 2 0 0 0 0 0 5 0 0 0 0 0 0 0 0 0 0 1 0 0 0 0 0 0 0 0 0 
0 2 0 2 0 1 0 0 0 0 0 0 0 0 1 0 16 0 0 0 0 0 0 0 1 0 0 0 0 0 0 0 5 0 0 0 0 0 0 0 0 0 0 0 0 1 0 0 1 0 0 0 0 0 0 1 0 1 1 0 0 1 0 0 2 0 0 0 0 0 0 0 0 0 0 0 0 0 0 5 0 0 0 0 1 2 0 0 0 0 4 0 1 0 0 1 0 0 0 0 
0 0 1 0 0 0 0 0 0 0 0 0 0 1 0 0 4 0 0 0 0 0 0 0 0 0 0 0 0 0 1 0 26 1 0 0 0 0 0 0 5 0 0 0 0 0 0 0 1 0 0 1 0 0 0 0 0 0 1 0 0 0 0 0 0 0 0 0 0 0 0 0 0 5 0 0 0 0 0 1 0 0 0 0 0 2 0 0 0 0 0 0 0 0 0 0 0 0 0 0 
0 1 1 0 0 0 0 0 0 0 0 0 0 0 0 0 24 1 0 0 0 2 0 0 0 0 0 0 0 0 0 0 1 0 0 0 0 0 2 0 0 0 0 0 0 0 0 0 1 0 0 0 2 0 0 0 0 0 3 0 0 0 0 0 0 0 0 0 0 0 0 0 0 0 0 0 0 0 0 7 0 0 0 0 0 0 0 0 1 0 2 0 1 0 0 1 0 0 0 0 
0 1 0 1 0 1 0 0 0 0 0 0 0 0 0 0 12 0 0 0 0 0 2 0 0 0 0 0 0 0 1 0 11 0 1 0 0 0 1 0 0 0 0 0 0 0 0 0 0 0 0 0 0 0 0 0 0 0 1 0 0 0 0 0 0 0 0 0 0 3 0 0 0 0 0 0 0 0 0 7 0 0 0 0 0 1 0 0 0 0 6 0 0 0 0 0 1 0 0 0 
0 0 0 0 0 0 0 0 0 0 0 0 0 0 0 0 23 0 0 0 0 1 0 0 0 0 0 0 0 0 0 0 6 0 1 0 0 0 0 0 0 0 1 0 0 1 0 0 0 0 0 0 0 0 0 0 0 0 1 1 0 0 0 0 0 0 0 0 0 1 0 0 0 1 0 0 1 0 0 4 0 0 0 0 1 5 0 1 0 1 0 0 0 0 0 0 0 0 0 0 
0 0 0 1 5 0 0 0 1 0 0 0 0 0 0 0 11 0 0 0 0 0 0 0 0 0 0 0 0 0 4 0 6 0 0 0 0 0 0 0 0 0 0 0 0 1 0 0 2 1 0 0 0 0 0 1 0 0 0 0 0 0 0 0 1 0 0 0 0 6 0 0 0 0 0 0 0 0 0 3 0 0 1 0 0 1 3 1 0 0 0 0 0 0 0 0 1 0 0 0 
4 0 0 0 0 0 0 0 0 0 0 0 0 1 0 0 16 0 0 0 0 0 2 0 2 0 0 0 0 0 0 1 7 0 1 0 0 0 0 0 0 0 0 0 0 1 0 0 0 0 0 2 1 1 0 0 0 0 3 1 0 0 0 0 0 1 0 0 1 0 0 0 0 1 0 0 0 0 0 0 0 1 0 0 0 1 0 1 0 1 0 0 0 0 0 0 0 0 0 0 
1 0 1 0 2 1 0 0 0 0 0 0 0 0 0 0 17 1 0 0 0 0 0 0 0 0 0 0 0 0 0 0 13 0 1 0 0 0 0 0 0 0 0 0 0 0 0 0 0 0 0 0 0 0 0 0 0 0 3 0 0 0 0 0 0 0 0 0 0 3 0 0 0 0 0 0 0 0 0 6 0 0 0 0 0 0 0 0 0 0 0 0 0 0 0 1 0 0 0 0 
0 0 1 1 0 0 0 0 0 1 0 0 0 0 0 0 9 0 0 0 0 0 1 0 3 0 0 1 0 0 1 0 11 0 0 0 0 0 0 0 1 0 0 0 0 1 0 0 1 0 1 0 2 2 0 0 1 1 2 1 0 1 0 0 0 0 1 1 0 0 0 0 0 0 0 0 0 0 0 0 1 0 0 0 1 2 0 0 0 0 0 0 0 0 0 0 0 1 0 0 
0 0 0 0 4 0 0 0 0 0 0 0 0 0 0 0 7 0 0 0 0 0 0 0 2 0 1 0 0 0 2 0 13 0 0 0 0 0 0 0 1 0 0 0 0 0 0 0 0 0 0 0 1 0 1 0 0 0 5 1 0 0 0 0 0 0 0 0 0 7 0 0 0 0 0 0 0 0 0 2 0 0 0 0 0 2 0 0 0 0 0 0 0 0 0 0 1 0 0 0 
0 0 1 0 0 1 0 0 0 0 1 0 0 1 0 0 18 0 0 1 0 1 0 0 1 0 0 0 0 0 2 0 9 0 0 0 0 0 0 0 0 0 0 0 0 0 0 0 0 0 0 0 0 0 0 0 0 0 0 0 0 0 0 1 0 0 0 0 2 0 0 0 0 0 1 0 0 0 1 6 0 0 0 0 0 0 0 0 0 0 1 0 0 0 0 2 0 0 0 0 
0 1 0 0 0 1 0 0 0 0 0 0 0 0 0 0 17 2 0 0 0 0 0 0 1 0 0 0 0 0 2 0 2 0 0 0 0 1 0 1 0 0 0 0 0 0 1 0 0 0 1 0 0 0 0 0 0 0 1 0 1 0 0 0 1 0 0 0 0 5 0 0 0 0 0 0 0 0 0 3 0 1 4 0 0 1 0 0 0 0 3 0 0 0 0 0 0 0 0 0 
0 1 0 0 0 0 0 0 0 0 0 0 0 0 0 0 13 4 0 0 0 0 1 0 4 0 0 0 0 0 0 0 1 0 0 0 0 0 0 2 0 0 0 0 0 1 0 0 0 0 0 0 1 0 0 1 0 0 2 0 0 0 0 0 0 0 0 0 0 1 0 0 0 0 0 0 0 1 0 5 0 0 2 0 2 1 0 2 0 0 4 0 0 0 0 0 1 0 0 0 
1 0 0 0 0 0 0 0 0 0 0 0 1 1 0 0 24 0 0 0 0 0 0 0 0 0 0 0 0 0 2 0 10 0 0 0 0 0 1 0 0 0 0 0 0 0 0 0 0 0 0 0 1 0 0 0 0 0 1 0 0 0 0 0 0 0 0 0 0 0 0 0 0 0 0 0 0 0 0 4 0 0 1 0 0 1 0 0 0 0 2 0 0 0 0 0 0 0 0 0 
0 0 0 0 6 0 0 0 1 3 0 0 0 0 0 0 5 0 1 0 1 0 0 0 2 0 0 0 0 0 0 0 10 0 0 0 0 0 0 0 6 0 0 0 0 0 0 0 0 0 1 0 3 0 0 0 0 0 2 0 0 0 0 0 1 0 0 0 0 3 0 0 0 0 0 0 0 0 0 0 0 0 0 0 0 2 1 0 0 0 0 0 0 1 0 0 0 0 0 1 
0 3 0 0 0 0 0 0 0 0 0 0 1 1 0 0 11 0 0 1 1 0 0 0 0 0 0 0 0 0 0 0 12 0 0 0 0 0 0 1 1 0 0 0 0 0 0 0 0 0 0 0 0 0 0 0 0 0 0 0 0 0 0 0 2 0 0 0 1 0 0 0 0 0 0 0 0 0 0 6 0 0 1 0 0 1 0 0 0 0 7 0 0 0 0 0 0 0 0 0 
0 0 0 0 2 0 0 0 1 0 0 0 0 1 0 0 7 0 0 0 0 0 0 0 0 0 0 0 1 0 2 0 15 0 0 0 0 0 0 0 1 0 0 0 0 0 0 0 2 0 0 0 1 0 0 0 0 1 0 0 0 0 1 0 0 0 0 0 0 4 0 0 0 2 0 0 0 0 0 1 0 0 0 0 0 6 0 0 0 0 1 0 0 0 0 1 0 0 0 0 
1 0 0 0 0 3 0 0 0 0 0 0 0 1 0 0 25 0 0 0 0 0 0 0 0 0 0 0 0 0 0 0 9 0 0 0 0 0 0 0 1 0 0 0 0 0 0 0 0 0 0 0 0 0 0 0 0 0 0 0 0 0 0 0 0 0 0 0 0 0 0 1 0 1 0 0 0 0 0 6 0 0 0 0 0 1 0 0 0 0 1 0 0 0 0 0 0 0 0 0 
0 0 2 0 2 1 0 0 0 3 0 0 0 0 0 0 8 0 0 0 0 0 0 0 0 0 0 0 0 0 3 0 12 0 0 0 0 0 0 0 3 0 0 0 0 0 0 0 4 0 0 0 1 0 1 0 0 0 0 0 0 0 0 0 0 0 0 0 0 3 0 0 0 0 0 0 0 0 0 3 0 0 0 0 0 1 1 0 0 0 1 0 1 0 0 0 0 0 0 0 
1 0 0 1 0 1 0 0 0 0 0 0 0 0 0 0 18 1 1 0 0 0 0 0 0 0 1 0 0 0 0 0 5 0 0 0 0 0 0 0 0 0 0 0 0 0 0 0 0 0 0 0 0 0 0 0 0 1 0 0 0 0 0 0 0 0 0 0 0 0 0 0 0 0 0 0 0 0 0 10 0 1 0 0 3 1 0 1 0 0 3 0 0 0 0 0 0 0 1 0 
0 0 0 2 0 0 0 0 0 2 0 0 0 0 0 0 7 0 0 0 0 0 0 0 0 0 0 0 0 0 2 0 17 0 0 0 0 0 0 1 0 0 0 0 0 0 0 0 0 0 0 1 2 0 0 0 0 0 0 0 0 0 2 0 5 0 0 0 0 4 0 0 0 0 0 0 0 0 0 1 0 0 0 0 0 1 0 0 0 0 1 0 1 0 0 0 0 0 1 0 
0 0 4 0 0 1 0 0 0 0 0 0 0 0 0 0 13 0 0 0 0 0 0 0 0 0 0 0 0 2 0 0 6 0 0 0 0 0 1 0 0 0 0 0 0 0 2 0 0 0 0 0 2 0 0 0 0 0 8 0 0 0 0 0 0 0 0 0 1 0 0 0 0 0 1 0 0 0 1 4 0 0 0 0 0 1 0 0 0 0 2 0 1 0 0 0 0 0 0 0 
0 0 0 0 1 0 0 0 1 2 0 0 0 0 0 0 2 0 0 0 1 0 0 0 1 0 0 0 0 0 3 0 21 0 0 0 0 1 0 0 0 1 1 0 0 0 0 0 0 0 1 0 0 0 0 0 0 0 0 0 0 1 0 0 0 0 1 0 1 3 0 0 0 2 0 0 0 0 0 2 0 0 0 0 0 2 2 0 0 0 0 0 0 0 0 0 0 0 0 0 
0 0 1 0 3 0 0 0 0 4 0 0 0 0 0 0 2 0 0 0 0 1 0 0 1 0 0 0 0 0 4 0 12 0 0 0 0 0 0 0 3 0 0 0 0 0 0 0 1 0 0 0 0 0 0 0 0 3 6 0 0 0 0 0 0 0 1 0 0 5 1 0 0 0 0 0 0 0 0 0 0 0 0 0 1 1 0 0 0 0 0 0 0 0 0 0 0 0 0 0 
0 2 1 0 2 0 0 0 0 1 0 0 0 0 0 0 11 0 0 0 0 0 0 0 0 0 0 0 0 0 1 0 9 0 0 0 0 0 0 1 2 0 0 0 0 0 0 0 0 0 0 0 0 2 0 0 0 0 3 0 0 0 0 0 1 0 0 0 0 3 0 0 0 0 0 0 0 0 1 6 0 0 0 0 0 0 0 0 0 0 4 0 0 0 0 0 0 0 0 0 
0 0 0 0 0 0 0 0 0 0 0 1 0 0 0 0 11 0 0 0 0 0 0 0 1 0 1 0 0 1 1 0 17 0 0 0 0 0 0 0 0 0 0 0 0 0 0 0 3 0 0 0 0 0 0 0 0 0 6 0 0 0 0 0 0 0 0 0 0 1 0 0 0 0 0 0 0 0 0 2 0 0 0 0 0 4 0 0 0 0 1 0 0 0 0 0 0 0 0 0 
0 0 0 0 0 0 0 0 0 0 0 0 0 1 0 0 17 0 0 0 0 0 2 0 0 0 0 0 0 0 0 0 10 0 0 0 0 0 0 0 0 0 0 0 0 0 0 0 1 0 5 0 1 0 0 0 0 0 1 0 0 0 0 0 0 0 0 0 0 0 0 0 0 3 0 0 0 1 0 3 1 0 0 0 1 1 0 0 0 0 1 0 0 0 1 0 0 0 0 0 
1 0 0 0 0 1 0 0 0 0 0 0 0 0 0 0 26 0 1 0 0 0 2 0 0 0 0 0 0 0 0 0 6 0 0 0 0 0 0 0 0 0 0 0 0 0 0 0 1 0 0 0 0 2 1 0 0 0 0 0 0 0 0 0 0 0 0 0 0 0 0 0 0 0 0 0 0 0 0 4 0 0 1 0 0 1 0 0 0 0 2 0 0 1 0 0 0 0 0 0 
0 2 0 0 0 0 0 0 0 0 0 0 0 0 1 0 15 3 0 0 0 2 0 0 1 0 0 0 0 0 0 0 1 0 0 0 1 0 1 3 0 0 0 0 0 0 0 0 1 0 0 0 1 0 0 0 0 0 0 0 0 0 0 0 0 0 0 0 0 0 0 0 1 0 0 0 0 0 0 8 1 0 0 0 0 1 0 1 0 0 6 0 0 0 0 0 0 0 0 0 
4 0 2 0 0 0 0 0 0 1 0 0 0 0 0 0 21 0 0 0 0 0 1 0 0 0 0 0 0 0 0 0 5 0 0 0 0 0 0 0 0 0 0 0 0 0 0 0 0 0 0 0 1 0 0 0 0 0 5 0 0 0 0 0 0 0 0 0 0 1 1 0 0 0 0 0 0 0 0 3 1 0 2 0 0 1 0 0 0 1 0 0 0 0 0 0 0 0 0 0 
0 0 1 0 1 1 1 0 0 0 0 0 0 0 1 0 18 0 0 0 0 2 2 0 2 0 0 0 0 0 0 0 8 0 0 0 0 0 0 0 0 0 0 0 1 1 0 0 1 0 0 1 0 0 0 0 0 0 1 0 0 0 0 0 0 0 0 1 1 1 0 0 2 0 0 0 0 0 0 2 0 0 0 0 0 0 0 0 0 0 0 0 1 0 0 0 0 0 0 0 
1 0 2 0 0 0 0 0 0 0 0 0 0 3 0 0 19 0 0 0 0 0 3 0 3 0 0 0 0 0 1 0 2 0 0 0 0 0 1 0 0 0 0 0 0 0 0 0 0 0 0 0 0 0 0 0 0 0 5 0 0 0 0 1 0 0 0 0 0 1 0 0 0 0 0 0 0 0 0 6 0 0 0 0 0 0 1 0 0 0 1 0 0 0 0 0 0 0 0 0 
1 1 0 1 0 0 0 0 0 1 0 1 0 1 0 0 13 2 0 0 0 0 1 0 0 0 0 0 0 0 0 0 0 0 0 0 0 0 0 2 1 0 0 0 0 0 0 0 0 0 1 0 1 0 0 0 0 0 0 0 0 1 0 0 9 0 0 0 0 0 1 0 0 1 1 0 0 0 2 6 0 0 0 0 0 0 0 0 0 0 2 0 0 0 0 0 0 0 0 0 
3 0 0 0 0 1 0 0 1 0 0 0 0 0 1 0 19 0 0 0 1 0 3 0 2 0 0 0 0 0 0 0 0 0 0 0 0 0 0 0 0 0 0 0 0 3 1 0 0 0 1 1 0 1 0 0 0 1 0 0 0 0 0 0 0 0 0 0 1 0 0 0 0 0 0 0 0 0 0 3 0 1 0 0 0 0 0 1 0 0 4 0 0 0 0 1 0 0 0 0 
1 1 0 0 0 0 0 0 0 0 0 0 0 0 0 0 14 0 0 0 0 1 4 0 1 0 0 0 0 0 0 0 11 0 0 0 0 0 0 0 0 0 0 0 1 1 0 0 0 0 0 0 0 0 0 0 0 0 1 0 1 0 0 0 0 0 0 0 0 1 1 0 0 1 0 0 0 0 0 4 0 0 0 0 0 0 0 0 0 0 4 0 1 0 0 0 1 0 0 0 
0 0 0 0 1 0 0 0 0 0 0 0 0 0 0 0 17 0 0 0 0 0 1 1 0 0 1 0 0 0 1 0 2 0 2 0 0 0 0 0 0 0 0 0 0 0 0 0 3 0 0 1 0 1 0 0 1 0 1 0 0 0 0 0 0 0 0 1 1 2 0 0 0 0 0 0 0 0 0 8 0 0 0 0 2 0 0 0 0 0 3 0 0 0 0 0 0 0 0 0 
0 0 0 0 0 0 0 0 0 0 0 0 0 0 0 0 6 2 0 0 0 1 0 0 0 0 0 0 1 0 2 0 12 0 1 0 0 0 0 1 0 1 0 0 0 0 0 0 0 11 0 0 0 0 1 0 0 0 0 0 0 1 0 0 3 0 1 0 0 2 0 0 0 1 0 0 0 0 0 1 0 0 0 0 1 0 0 0 0 0 1 0 0 0 0 0 0 0 0 0 
1 0 1 0 4 0 0 0 0 1 0 0 0 1 0 0 0 1 0 0 1 0 1 0 2 0 0 0 0 0 0 0 12 0 1 0 0 1 0 0 3 0 0 0 1 0 0 0 1 1 0 0 1 0 0 0 0 0 4 0 0 0 0 0 0 0 0 0 0 3 0 0 0 1 0 1 0 0 0 0 0 2 0 0 0 0 2 0 0 0 0 0 0 0 0 0 3 0 0 0 
0 1 1 0 0 0 0 0 0 0 0 0 0 2 0 0 3 1 0 0 1 0 0 0 2 0 0 0 0 0 0 0 5 0 0 0 0 0 0 0 0 0 0 0 0 2 0 0 0 0 0 0 3 1 0 1 1 1 6 1 0 0 0 0 1 0 0 0 0 0 0 1 0 5 0 0 1 0 0 1 0 0 1 0 3 0 0 0 0 0 2 0 0 1 0 1 0 1 0 0 
1 0 0 0 1 0 0 0 0 0 0 0 0 1 0 0 14 0 0 0 0 0 1 0 0 0 0 0 2 0 0 0 10 0 0 0 0 0 0 1 0 0 0 0 0 0 0 0 0 0 6 1 2 0 0 0 0 0 0 0 0 0 0 0 0 0 0 0 0 2 0 0 0 1 0 1 0 0 0 3 1 0 0 0 1 0 0 0 0 0 1 0 0 0 0 0 0 0 0 0 
0 0 0 0 0 0 0 0 0 0 0 0 0 1 0 0 7 0 0 0 0 0 1 0 3 0 0 0 0 0 2 0 16 0 0 0 0 0 0 0 0 0 2 0 1 1 0 0 2 0 0 0 0 0 0 0 0 0 4 0 0 0 0 0 0 0 0 0 1 0 0 0 0 0 0 0 0 1 0 1 0 0 0 0 0 6 0 0 0 0 0 0 0 0 0 0 0 0 0 1 
1 0 1 0 0 0 0 0 0 1 0 0 0 0 0 0 19 0 0 1 0 0 0 0 1 0 0 0 0 0 0 0 5 0 0 0 0 0 0 1 0 0 0 0 0 0 0 0 0 0 0 0 2 0 0 0 0 0 5 0 0 0 0 0 0 0 0 1 0 0 0 0 0 0 0 0 0 0 1 6 0 0 0 0 0 0 0 2 0 0 1 1 0 0 0 1 0 0 0 0 
0 2 0 3 0 0 0 0 0 0 0 0 0 0 0 0 7 0 0 0 1 1 2 1 3 0 0 1 0 0 1 0 5 0 1 0 0 1 0 4 0 0 0 1 0 1 0 0 0 0 0 1 1 0 0 0 0 0 1 0 0 0 0 0 3 0 0 0 0 1 0 0 0 1 0 0 0 0 0 1 0 0 3 0 0 1 0 1 0 0 1 0 0 0 0 0 0 0 0 0 
1 0 0 0 0 0 0 0 0 0 0 0 0 0 0 1 16 0 1 0 0 1 1 0 7 0 0 0 0 0 0 0 10 0 0 1 0 0 0 0 0 0 0 0 0 0 0 0 1 0 0 0 1 0 0 0 0 1 0 0 0 0 0 0 0 0 0 0 0 0 0 0 0 0 0 0 0 0 0 4 0 0 1 0 0 1 0 0 0 0 1 0 1 0 0 0 0 0 0 0 
0 3 0 1 0 0 0 0 0 0 0 0 0 0 0 0 5 5 0 0 0 1 0 0 2 0 0 1 0 0 0 0 4 0 0 0 0 0 0 0 1 0 0 0 0 0 0 0 0 1 0 0 6 0 0 0 0 0 0 0 0 0 0 0 1 0 1 1 0 0 0 0 0 0 0 0 0 0 0 7 0 0 2 0 0 0 0 1 0 0 6 0 0 0 0 1 0 0 0 0 
2 2 0 0 0 0 0 0 1 0 0 0 0 0 0 0 17 0 0 0 0 0 2 0 0 0 0 0 0 0 0 0 1 0 0 0 0 0 0 2 0 0 0 0 0 0 0 0 0 1 3 0 4 0 0 0 0 0 4 0 0 0 0 0 0 0 0 0 0 0 0 0 0 0 0 0 0 0 0 3 1 0 1 0 0 0 0 1 0 0 5 0 0 0 0 0 0 0 0 0 
1 1 0 0 1 0 0 0 0 1 0 0 0 0 0 0 18 1 0 0 0 2 0 1 1 0 0 0 0 0 0 1 0 0 3 0 0 0 1 0 2 0 0 0 0 0 0 0 0 0 0 0 0 0 1 0 0 0 0 0 0 0 0 0 0 0 0 0 0 0 0 0 0 0 0 0 0 0 0 6 1 0 2 0 0 0 0 0 0 1 4 0 0 0 0 0 0 0 0 1 
0 0 1 0 0 1 0 0 0 0 0 0 0 1 0 0 15 0 0 0 1 0 0 0 5 0 0 0 0 0 0 0 3 0 0 0 0 0 1 0 0 0 1 0 0 0 0 0 0 0 0 0 0 0 0 0 0 0 5 1 0 0 0 0 0 0 0 0 0 0 0 0 0 0 0 0 0 0 0 8 0 0 0 0 0 1 0 0 0 0 6 0 0 0 0 0 0 0 0 0 
0 0 1 0 2 0 0 0 0 0 0 0 0 1 0 0 0 0 0 0 0 0 0 1 1 0 0 0 3 0 1 0 7 0 0 0 0 0 0 0 0 0 0 0 0 0 0 0 0 8 0 0 0 0 0 1 0 0 5 1 0 0 1 0 0 0 0 0 0 3 0 0 0 0 0 2 0 0 2 0 0 0 0 2 1 1 3 0 0 0 0 0 0 0 1 0 0 0 1 1 
0 1 0 1 0 0 0 0 0 1 0 0 0 0 0 0 18 0 0 0 0 0 0 0 4 0 0 0 0 0 0 0 3 0 0 0 0 0 1 2 0 0 0 0 0 0 0 0 0 0 2 1 1 0 0 1 0 0 3 0 0 0 0 0 0 0 0 1 0 0 0 0 0 0 0 0 0 0 1 5 0 0 0 0 0 1 0 0 0 0 3 0 0 0 0 0 0 0 0 0 
0 0 0 0 1 0 1 0 0 1 0 0 0 0 0 0 1 0 0 0 0 0 0 0 1 0 0 0 0 0 1 0 25 0 0 0 0 0 0 1 1 1 0 0 0 0 0 0 1 0 2 0 2 1 0 0 0 0 0 0 0 0 0 0 0 0 0 0 0 1 0 0 2 2 0 0 0 0 0 0 1 1 0 0 0 1 0 0 0 0 0 1 0 0 0 1 0 0 0 0 
1 1 0 0 0 0 0 0 0 0 0 0 0 0 0 0 13 0 0 1 1 1 1 0 0 0 0 0 0 0 0 0 6 0 0 0 0 0 0 0 0 0 0 0 0 0 0 0 2 5 0 0 2 0 0 0 0 0 1 0 0 0 0 0 0 0 0 0 1 0 0 1 0 0 0 0 0 0 2 5 0 0 1 0 2 2 0 0 0 0 0 0 0 0 0 0 0 0 1 0 
0 0 0 0 0 0 0 0 0 0 0 0 0 0 0 0 13 1 0 0 0 0 2 0 7 0 0 0 0 0 1 0 3 0 0 0 0 0 1 0 0 0 0 0 0 2 0 0 1 0 0 0 0 0 0 0 0 0 0 0 0 0 0 0 0 0 1 0 0 2 0 0 0 1 1 0 0 0 0 7 0 0 0 0 0 0 0 0 0 0 5 0 0 0 0 0 0 2 0 0 
2 0 1 2 0 0 0 0 0 0 0 1 0 0 0 0 9 1 0 0 1 2 2 0 5 0 0 0 0 0 0 0 6 0 0 0 0 0 0 1 0 0 0 0 0 0 0 0 0 0 0 0 1 0 1 0 0 1 1 0 0 1 0 0 5 0 0 0 0 2 0 0 0 0 0 0 0 0 0 3 0 0 1 0 0 0 0 0 0 0 1 0 0 0 0 0 0 0 0 0 
0 0 0 0 0 1 0 0 0 0 0 0 0 1 0 0 12 0 0 0 0 1 0 0 1 0 0 0 0 0 0 0 17 0 0 0 0 0 1 1 0 0 0 0 0 0 0 0 2 0 0 0 1 1 0 0 0 0 0 0 0 0 0 0 0 0 0 0 0 0 0 0 0 0 0 0 0 0 0 3 0 0 1 0 3 1 0 0 0 0 1 0 0 0 0 2 0 0 0 0 
4 0 2 1 2 0 0 0 0 0 0 0 0 0 0 0 15 0 0 0 0 3 1 0 1 0 0 0 0 0 0 0 3 0 0 0 0 0 0 0 0 0 0 0 0 0 0 0 0 4 0 0 0 0 0 0 0 0 1 1 0 0 1 0 0 0 0 0 0 2 0 0 0 0 0 0 0 0 0 3 0 0 0 1 0 0 0 0 0 0 4 0 0 0 0 0 0 0 1 0 
1 0 0 0 1 0 0 0 1 0 0 0 1 1 0 0 17 0 0 0 0 1 1 0 4 0 0 0 0 0 0 0 8 0 3 0 0 0 0 0 0 0 0 0 0 1 0 0 0 0 0 0 0 0 0 0 0 0 0 0 0 0 0 0 0 0 0 0 1 3 0 0 0 2 0 0 0 0 1 2 0 0 0 0 0 0 0 0 0 0 0 0 1 0 0 0 0 0 0 0 
0 1 2 0 0 0 0 0 0 0 0 0 0 0 0 0 17 0 1 0 0 0 1 0 1 0 0 0 0 0 0 0 0 0 0 0 0 0 0 0 0 0 0 0 0 0 0 0 0 0 0 0 2 0 0 0 1 0 0 0 0 0 0 0 0 0 0 0 0 0 0 0 0 0 0 0 0 0 0 14 0 0 1 0 0 0 0 0 0 0 8 0 0 0 0 0 1 0 0 0 
1 1 1 0 0 0 0 0 0 1 0 0 0 0 0 0 5 0 0 0 0 1 1 0 7 1 0 0 0 0 0 0 9 0 0 0 0 0 0 0 2 0 0 0 0 1 0 0 0 7 0 0 0 0 0 0 0 0 3 0 1 0 0 0 0 0 0 0 0 0 0 0 3 0 0 0 0 0 1 1 0 0 0 1 0 1 0 0 0 0 0 1 0 0 0 0 0 0 0 0 
0 1 0 0 0 0 0 0 0 1 0 0 0 0 0 0 4 0 1 0 0 0 1 0 7 0 0 0 0 0 1 0 7 0 0 0 0 0 0 1 0 0 0 0 0 0 1 0 1 0 1 0 0 1 0 0 0 9 0 0 0 0 0 0 4 0 0 0 0 1 0 0 0 0 0 0 0 0 0 3 0 0 1 0 0 1 0 0 0 0 3 0 0 0 0 0 0 0 0 0 
5 0 0 0 0 0 0 0 0 0 0 0 0 0 0 0 20 1 0 0 0 0 2 0 4 0 0 0 0 0 0 0 2 0 1 0 0 0 0 2 0 0 1 0 0 2 0 0 0 0 0 0 2 0 0 0 0 0 0 0 1 0 0 0 0 0 0 0 0 0 0 0 0 0 0 0 0 0 1 2 0 0 0 0 0 2 0 1 0 0 0 0 0 1 0 0 0 0 0 0 
0 0 0 3 0 1 0 0 0 0 0 0 0 0 0 0 13 0 0 1 1 0 0 0 0 0 0 0 0 0 0 0 4 0 0 0 0 2 1 0 0 0 1 0 0 0 0 0 1 7 0 0 1 0 0 0 0 0 0 0 0 0 0 0 2 0 0 0 0 0 0 0 0 0 0 1 0 0 0 8 1 0 0 0 0 0 0 1 0 0 1 0 0 0 0 0 0 0 0 0 
0 1 0 0 0 0 0 0 0 2 0 0 0 1 0 0 17 0 0 1 0 1 0 0 0 0 0 0 0 0 1 0 5 0 0 0 0 0 0 0 0 0 0 0 0 0 0 1 0 0 0 0 0 0 0 0 0 0 2 1 0 0 0 0 0 0 0 0 0 4 0 0 0 0 0 0 0 0 1 9 0 0 0 0 0 0 0 0 0 0 3 0 0 0 0 0 0 0 0 0 
0 2 1 0 0 1 0 0 0 0 0 0 0 0 0 0 11 0 0 0 0 0 0 0 0 2 0 0 0 0 0 0 16 0 0 0 0 0 0 0 0 0 0 0 0 0 0 0 0 0 1 0 0 0 0 0 0 0 3 0 0 0 0 0 0 0 0 0 1 1 0 0 0 0 0 0 0 0 0 5 0 0 0 0 0 3 0 0 0 0 3 0 0 0 0 0 0 0 0 0 
0 1 1 0 1 0 0 0 1 0 0 0 0 0 0 0 8 0 0 0 0 0 0 0 7 0 0 0 0 0 3 0 9 0 0 0 0 1 0 0 0 0 0 0 0 0 0 0 0 0 0 1 1 0 0 0 0 0 5 2 0 0 0 0 0 0 0 1 0 2 0 0 0 0 0 0 0 0 0 1 0 0 0 0 0 2 0 0 0 0 2 0 0 0 1 0 0 0 0 0 
0 1 0 0 1 0 0 0 0 0 0 0 0 1 0 0 15 0 0 0 0 1 1 1 1 0 0 0 1 0 0 0 2 0 0 0 1 0 1 0 0 0 0 0 0 0 1 0 2 1 0 0 0 0 0 0 0 0 2 0 0 0 1 0 2 0 0 0 0 1 0 0 0 0 0 0 0 0 0 8 0 0 0 0 0 0 0 0 0 0 4 0 0 0 0 0 0 0 0 1 
2 0 2 0 0 0 0 1 0 0 0 0 0 0 0 0 22 0 0 0 0 1 2 0 0 0 0 0 0 0 0 0 1 0 0 0 0 0 0 1 0 0 0 0 0 0 0 0 0 1 0 1 0 0 0 0 0 0 6 0 0 1 0 0 0 1 0 0 0 1 0 0 0 0 0 0 0 0 0 3 0 0 1 0 1 0 0 0 0 0 2 0 0 0 0 0 0 0 0 0 
1 0 0 0 0 1 0 0 0 0 0 0 0 0 0 0 10 0 0 1 1 0 0 1 1 0 0 0 0 0 2 0 18 0 0 0 0 0 0 0 3 0 0 0 0 0 1 0 1 0 0 0 0 0 0 0 0 0 0 0 0 0 0 0 0 0 0 0 0 0 0 0 0 1 0 0 0 0 4 0 0 0 0 0 1 3 0 0 0 0 0 0 0 0 0 0 0 0 0 0 
1 0 0 0 0 0 0 0 0 1 0 0 0 0 0 0 3 0 0 0 0 0 3 0 9 0 0 0 0 0 0 0 21 0 0 0 0 0 1 0 1 0 0 0 0 2 0 0 2 0 0 0 1 0 0 0 0 0 0 0 0 0 0 0 0 0 0 0 0 1 0 0 0 0 0 0 0 0 2 1 0 0 0 0 0 1 0 0 0 0 0 0 0 0 0 0 0 0 0 0 
1 1 0 0 1 0 0 0 0 3 0 0 0 0 0 0 9 0 0 0 0 0 0 0 1 0 0 0 0 0 0 0 2 0 0 0 0 0 1 1 5 0 0 0 0 0 1 0 0 0 0 0 1 0 0 0 0 1 2 0 0 0 0 0 0 0 0 0 0 3 0 2 0 0 0 0 0 0 1 7 0 0 0 0 0 0 0 1 0 0 6 0 0 0 0 0 0 0 0 0 
0 0 1 0 2 0 0 0 0 0 0 0 0 1 0 0 12 1 0 1 0 0 0 0 0 0 0 0 0 0 1 0 7 0 0 0 0 0 0 0 0 0 0 0 0 1 0 0 1 0 1 0 0 0 0 0 0 0 2 0 0 0 0 0 0 0 0 0 2 5 0 0 2 1 0 0 1 0 0 4 0 0 0 1 0 0 2 0 0 0 1 0 0 0 0 0 0 0 0 0 
1 1 0 0 0 2 0 0 0 0 0 0 0 0 0 0 14 0 0 0 0 0 0 0 1 0 0 0 0 0 0 0 1 0 0 0 0 0 0 4 0 0 0 0 0 0 0 0 0 0 0 0 6 1 0 0 0 0 0 0 0 0 0 0 2 0 0 0 0 0 0 0 0 0 0 0 0 0 0 5 0 0 2 0 1 0 0 2 0 0 5 0 0 0 0 2 0 0 0 0 
0 0 2 0 0 0 0 0 0 3 0 0 0 1 1 0 2 0 0 0 0 0 0 0 0 0 0 0 0 0 9 0 5 0 0 0 0 0 0 0 0 0 0 0 0 0 0 0 0 0 0 0 0 0 0 0 0 2 3 0 0 0 0 1 0 0 1 1 0 10 0 0 0 2 0 0 0 0 0 0 0 0 0 0 0 2 2 0 0 1 0 0 1 0 0 0 0 0 0 1 
1 0 0 0 1 0 0 0 0 1 0 0 0 2 0 0 3 0 0 0 0 0 2 0 2 0 0 0 0 0 2 0 18 0 1 0 0 0 0 0 0 0 0 1 1 0 0 0 1 0 0 0 1 0 0 0 0 0 3 0 0 0 0 0 0 0 0 0 0 6 0 0 0 0 0 0 0 0 0 0 0 0 0 0 0 2 1 0 0 0 0 0 0 0 0 0 0 0 1 0 
1 0 1 1 0 1 0 0 0 0 0 0 0 2 0 1 6 0 0 0 0 1 1 0 0 0 0 3 0 0 0 0 12 0 0 0 0 0 0 0 1 2 0 0 0 0 0 0 1 0 1 0 1 0 0 0 0 0 5 1 0 0 0 0 1 0 1 0 0 0 0 0 0 2 0 0 0 0 0 1 1 0 0 0 0 2 0 0 0 0 0 0 0 0 0 0 0 0 0 0 
1 0 0 1 0 0 0 0 0 0 0 0 0 0 1 0 14 0 0 0 0 0 3 0 3 0 0 0 0 0 1 0 8 0 0 0 0 0 0 0 1 0 0 0 0 1 0 0 0 0 0 1 0 0 0 0 0 4 0 0 0 0 0 0 0 1 1 0 0 3 0 0 0 0 0 0 0 0 2 2 0 0 0 0 0 0 0 0 0 0 0 0 0 0 0 0 0 0 1 1 
0 4 0 1 1 0 0 0 0 0 0 0 0 0 0 0 12 1 0 0 0 0 1 0 1 0 0 0 0 0 0 0 5 1 0 0 0 0 0 1 0 0 0 0 0 2 0 0 0 0 0 1 0 0 0 0 0 0 1 0 0 0 0 0 1 0 1 1 0 0 0 0 0 0 0 0 0 0 0 4 0 0 1 0 0 1 1 1 0 0 7 0 0 0 0 0 0 0 0 0 
0 2 0 0 0 0 0 0 1 0 0 0 0 0 0 0 5 0 0 0 0 1 0 0 1 0 0 0 0 0 2 0 9 0 0 0 0 1 0 2 0 0 0 0 0 0 1 0 1 5 0 0 4 0 0 0 0 0 0 0 0 0 0 0 0 0 0 0 1 3 0 0 0 1 1 1 0 0 1 1 0 0 0 0 1 1 1 0 0 0 1 0 0 0 0 2 0 0 0 0 
1 1 0 0 0 0 0 0 0 0 0 0 0 0 0 0 19 0 0 0 0 1 1 0 2 0 0 0 0 0 0 0 8 0 0 0 0 0 0 0 0 0 3 0 0 0 0 0 1 0 0 0 0 0 0 0 0 0 2 1 0 0 0 0 0 0 0 0 0 0 0 0 0 0 0 0 0 0 0 4 0 0 0 0 0 1 0 0 0 0 4 0 1 0 0 0 0 0 0 0 
0 0 1 0 0 0 0 0 0 0 0 0 0 1 0 0 11 1 0 0 0 0 1 0 0 0 0 0 1 0 0 0 13 0 0 0 0 0 1 0 0 0 0 0 0 0 0 0 2 3 0 0 0 1 0 0 0 4 0 0 0 0 0 1 0 0 0 2 0 0 0 0 0 2 0 0 0 0 0 0 0 0 1 0 0 3 0 1 0 0 0 0 0 0 0 0 0 0 0 0 
0 2 2 1 1 0 0 0 0 0 1 0 0 0 0 0 7 0 1 0 0 0 0 0 0 0 0 0 0 0 4 0 9 0 0 0 0 0 0 1 0 0 1 0 0 0 0 0 0 0 0 0 1 0 0 0 0 0 4 0 0 0 0 0 3 0 0 0 0 5 0 0 1 0 0 0 0 0 0 0 0 0 0 0 1 1 1 0 0 0 1 0 0 0 1 0 1 0 0 0 
0 0 0 0 0 0 0 0 0 1 1 0 0 0 0 0 19 0 0 0 0 0 0 0 0 0 0 0 1 0 0 0 3 0 0 0 0 0 0 1 2 0 1 0 0 0 0 0 0 0 1 0 2 1 0 0 0 1 1 0 0 0 0 0 0 0 0 1 0 0 0 0 0 0 0 0 0 0 0 8 0 0 1 0 0 1 0 0 0 0 2 0 0 2 0 0 0 0 0 0 
0 0 0 0 2 0 0 0 0 0 0 0 0 0 0 0 11 0 0 0 0 1 0 0 0 0 0 0 0 0 2 0 5 0 0 1 0 0 0 0 0 0 0 0 0 0 0 0 1 0 0 0 0 0 0 0 0 1 0 0 0 0 0 0 0 0 0 0 1 9 0 0 0 0 1 0 0 0 1 7 0 0 1 0 0 1 0 0 0 0 2 0 0 0 0 1 1 0 0 1 
2 0 0 0 0 0 0 0 0 0 0 0 0 2 0 0 10 0 0 0 0 0 1 1 5 1 0 0 0 0 1 0 6 0 0 0 0 0 0 0 0 0 0 0 0 0 0 0 1 0 0 0 2 0 1 0 0 0 4 1 0 0 0 0 0 0 1 1 0 0 0 0 1 1 1 0 1 0 1 0 0 0 0 0 1 1 0 1 0 0 0 0 0 0 0 2 0 0 0 0 
3 0 1 0 0 0 0 0 0 0 0 0 0 0 0 0 14 0 0 0 0 0 4 0 9 0 0 0 0 0 0 0 6 0 0 0 0 0 0 0 0 0 0 1 0 2 0 0 0 0 0 0 1 0 0 0 0 0 2 0 0 0 0 0 0 0 0 0 0 1 0 0 1 2 0 0 0 0 0 2 0 0 0 0 0 1 0 0 0 0 0 0 0 0 0 0 0 0 0 0 
