# Supplementary material for: Transferable Measurements of Heredity in Models of the Origins of Life
Source: PLoS One. 2015 Oct 19;10(10):e0140663. doi: 10.1371/journal.pone.0140663 (PMC4610668; doi:10.1371/journal.pone.0140663)
Supplement: S1 Data — (ZIP) [file pone.0140663.s001.zip › data/gard/pop1/Nmax500/seqs16.txt]

0 0 1 0 0 0 0 0 7 0 0 0 1 0 0 0 0 0 0 4 0 0 0 0 0 0 0 14 0 0 0 0 0 0 1 0 0 0 0 0 1 0 0 0 0 0 0 0 1 0 0 8 1 0 0 0 0 0 0 0 0 0 0 0 0 0 0 1 0 0 0 203 0 1 0 0 0 0 0 0 0 0 0 0 1 0 0 0 0 0 0 0 0 0 0 5 0 0 0 0 
0 0 0 1 0 0 0 0 0 2 0 0 0 1 0 0 0 0 0 0 0 0 0 0 0 0 0 16 0 0 0 0 0 6 0 0 0 1 0 0 0 0 0 0 0 0 0 0 1 0 0 8 0 0 0 0 0 0 0 0 0 2 0 0 0 0 0 0 0 0 0 173 0 0 0 0 0 0 0 0 0 0 0 0 5 0 0 0 0 0 0 0 1 25 0 8 0 0 0 0 
0 0 0 0 1 0 0 0 2 1 0 0 6 0 0 0 0 0 0 0 0 0 0 0 1 0 0 6 3 0 0 0 0 0 0 0 0 0 0 0 0 0 0 0 0 0 0 0 0 0 0 0 0 0 0 0 0 0 0 0 0 29 0 1 0 0 0 0 0 0 0 141 0 0 0 0 0 0 0 0 0 0 0 0 58 0 0 0 0 0 0 0 0 0 0 1 0 0 0 0 
0 0 0 0 0 1 0 0 0 4 0 0 14 1 0 0 0 0 0 1 0 0 0 0 0 1 0 8 1 0 0 0 0 0 0 0 0 0 0 0 0 1 0 0 0 0 0 0 0 0 0 9 0 0 0 0 0 0 0 0 0 18 0 0 0 0 0 0 0 0 0 156 1 0 0 0 0 0 0 0 0 0 0 0 25 0 0 0 0 0 0 0 0 0 0 9 0 0 0 0 
0 2 0 0 0 0 0 0 7 1 0 0 1 1 0 0 0 0 0 2 0 0 0 0 0 0 0 5 1 0 0 0 0 29 0 0 1 0 0 0 0 0 0 0 0 0 0 0 0 0 0 4 0 0 0 0 0 0 0 0 0 3 0 0 0 0 0 0 0 0 0 108 0 0 0 0 0 0 1 1 0 0 0 0 9 0 0 0 0 0 0 0 0 71 0 3 0 0 0 0 
0 1 0 0 1 0 0 0 0 2 0 0 0 0 0 0 0 0 0 0 0 0 0 0 0 0 0 6 0 0 0 0 0 0 1 0 0 0 0 0 0 0 0 0 0 0 0 0 0 0 0 11 0 0 0 0 0 0 0 0 0 2 0 0 0 0 0 0 0 0 0 204 0 0 1 0 0 0 0 3 0 0 0 0 4 0 0 0 1 0 0 0 0 1 0 12 0 0 0 0 
0 0 0 0 0 0 0 0 0 2 0 0 18 0 0 0 0 0 1 0 0 0 0 0 0 2 0 10 0 0 0 0 1 1 0 0 0 0 0 0 0 0 0 0 0 0 0 0 0 2 0 6 0 0 0 0 0 0 0 0 0 13 0 0 0 0 1 0 0 0 0 175 0 0 0 0 0 0 0 0 0 0 0 0 11 0 0 0 0 0 0 0 0 0 0 7 0 0 0 0 
0 0 0 0 0 0 0 0 0 1 0 0 17 1 0 0 0 0 0 1 0 0 0 0 0 1 0 3 2 0 0 0 0 0 0 0 0 6 0 0 0 0 0 0 0 0 0 0 0 0 0 1 0 0 0 0 0 0 0 0 0 33 0 0 1 0 0 0 0 0 1 131 0 0 0 0 0 0 0 0 0 0 0 0 47 0 0 0 0 0 0 0 0 0 0 4 0 0 0 0 
0 0 0 0 0 0 0 1 19 0 0 0 16 2 0 0 0 0 0 1 0 0 0 0 0 3 0 9 1 0 0 0 0 1 0 0 0 1 0 0 0 0 0 0 0 0 0 0 0 1 0 3 0 0 0 0 0 0 0 0 0 12 0 1 0 0 0 0 0 0 0 137 0 0 0 0 0 0 0 0 0 0 0 0 39 0 0 0 0 0 0 0 0 0 0 3 0 0 0 0 
0 0 0 0 8 0 0 0 3 2 0 0 2 2 0 0 0 0 0 0 0 0 4 0 1 0 0 7 0 0 0 0 0 0 0 0 0 1 0 0 0 0 0 0 1 0 0 0 0 0 0 11 0 0 0 0 0 0 0 0 0 8 0 0 0 0 0 0 0 0 0 175 0 0 0 0 0 1 0 2 0 0 0 0 14 0 0 1 1 0 0 0 0 0 0 6 0 0 0 0 
0 0 0 0 0 0 0 1 0 4 0 0 15 3 0 0 0 0 0 0 0 0 0 0 0 2 0 7 0 0 0 0 0 0 0 0 0 0 0 0 0 0 0 0 0 0 0 0 0 0 0 5 0 0 0 0 0 0 0 0 0 13 0 0 0 0 1 0 0 0 0 176 0 0 0 0 1 0 0 0 0 0 0 0 19 0 0 0 0 0 0 0 0 0 0 3 0 0 0 0 
0 0 0 0 1 0 0 0 0 0 0 0 1 0 0 0 0 0 0 0 0 0 2 0 0 1 0 8 0 0 0 1 0 0 0 0 0 0 0 0 0 0 0 0 0 0 0 0 0 0 0 13 0 0 1 0 0 0 0 0 0 6 0 0 0 2 0 0 0 0 0 197 1 0 0 0 0 0 0 3 0 0 0 0 6 0 0 0 0 0 0 0 0 0 0 7 0 0 0 0 
0 0 0 0 1 0 0 1 43 1 0 0 0 0 0 0 0 0 0 0 0 0 0 0 0 0 0 2 2 0 0 0 0 39 0 0 2 0 0 0 0 0 0 0 0 0 0 0 1 0 1 1 0 0 0 0 0 0 1 0 0 2 0 1 0 0 0 0 0 0 0 73 0 0 0 0 0 0 2 0 0 0 0 0 8 0 0 0 1 0 0 0 0 66 0 2 0 0 0 0 
0 0 0 0 1 0 0 0 1 0 0 0 13 0 0 0 0 0 0 0 0 0 0 1 0 0 0 6 1 0 1 0 0 0 0 0 0 0 0 0 0 0 0 0 0 0 0 0 0 0 0 8 0 0 0 0 0 0 0 0 0 24 0 0 0 0 0 0 0 0 0 155 0 0 0 0 0 0 0 1 0 0 0 0 29 0 0 0 0 0 0 0 0 0 0 9 0 0 0 0 
0 0 0 0 0 1 0 0 0 2 0 0 7 2 0 0 0 0 0 0 0 0 0 0 0 0 0 12 0 0 0 0 0 0 0 0 0 1 0 0 0 1 0 0 0 0 0 0 0 0 0 9 0 0 0 0 0 0 0 0 0 20 0 0 0 0 0 0 0 0 0 173 0 1 0 0 0 0 0 1 0 0 0 0 13 0 0 0 0 0 0 0 0 0 0 7 0 0 0 0 
0 1 0 1 6 0 0 0 0 1 0 0 2 0 0 0 0 0 0 0 0 0 0 0 0 0 0 7 0 0 0 0 0 0 0 0 0 0 0 0 0 0 0 0 0 0 0 0 0 0 0 9 0 0 0 0 0 0 0 0 0 5 0 0 0 0 0 0 0 0 0 193 1 0 0 0 0 0 0 4 1 0 0 0 14 0 0 0 0 0 0 0 0 0 0 5 0 0 0 0 
0 0 0 0 0 0 0 0 1 3 0 0 0 1 0 0 0 0 0 0 0 0 0 0 0 0 0 12 1 1 0 0 0 0 0 0 0 0 1 0 0 0 0 0 0 0 0 0 0 0 0 6 0 0 0 0 0 0 0 0 0 1 0 0 0 0 0 0 0 0 0 213 0 0 0 0 0 0 0 0 0 0 0 0 5 0 0 0 0 0 0 0 0 0 1 4 0 0 0 0 
0 0 0 0 0 0 0 0 15 1 0 0 8 1 0 0 0 0 0 0 0 0 0 0 0 0 0 7 2 0 0 0 0 1 0 0 0 3 0 0 0 0 0 0 0 0 0 1 0 0 0 0 0 0 1 0 0 0 0 0 0 19 0 0 0 0 0 0 0 0 3 148 0 1 0 0 0 0 0 0 0 0 0 0 38 0 0 0 0 0 0 0 0 1 0 0 0 0 0 0 
0 0 0 0 3 0 0 0 5 1 0 0 16 1 0 0 0 0 0 0 0 0 0 0 0 1 0 5 1 0 0 0 0 0 0 0 0 2 0 0 0 0 0 0 0 0 0 1 0 0 1 0 0 0 0 1 0 0 0 0 0 26 0 0 0 0 0 0 0 0 0 138 0 0 0 0 0 0 0 0 0 0 0 0 42 0 0 0 0 0 0 0 0 1 0 5 0 0 0 0 
0 0 0 0 0 0 0 0 11 0 0 1 2 2 0 0 0 0 0 0 0 0 0 0 0 0 0 12 4 0 0 0 0 3 1 0 0 0 0 0 0 0 0 0 0 0 0 0 0 0 0 7 0 0 0 0 0 0 0 0 0 8 0 0 0 0 0 0 0 0 0 190 0 0 0 0 0 0 0 0 0 0 0 0 2 0 0 1 0 0 0 0 0 0 0 6 0 0 0 0 
0 1 0 0 0 0 0 0 42 1 0 0 0 0 0 0 0 0 0 0 0 0 0 1 0 0 0 11 2 0 0 0 0 14 0 0 0 0 0 0 0 0 0 0 0 0 0 0 0 0 0 3 0 0 0 0 0 0 0 0 0 1 0 1 0 0 0 0 0 0 0 162 0 0 0 0 0 0 0 1 0 0 0 0 1 0 0 0 0 0 0 0 0 3 1 5 0 0 0 0 
0 0 0 0 0 0 0 0 8 0 0 0 11 0 0 0 0 0 0 0 0 0 0 1 0 0 0 10 0 0 0 1 0 0 0 0 0 1 0 0 0 0 0 0 0 0 0 1 0 1 0 2 0 0 1 0 0 0 0 0 0 17 0 0 0 0 0 0 0 0 0 160 0 0 0 0 0 0 0 0 0 0 1 0 31 0 0 0 0 0 0 0 0 0 0 4 0 0 0 0 
0 0 0 0 0 1 0 0 4 0 0 0 19 1 0 0 0 0 0 0 0 0 0 0 0 1 0 4 0 0 0 0 0 0 0 0 0 0 0 1 0 0 0 0 0 0 1 0 0 0 0 4 0 0 0 0 0 0 0 0 1 27 0 0 0 0 0 0 0 0 1 132 0 0 0 0 0 0 0 1 0 0 0 0 47 0 0 0 0 0 0 1 0 0 0 4 0 0 0 0 
0 0 0 0 0 0 0 8 0 0 0 0 0 1 0 0 0 0 0 6 0 0 0 1 0 0 0 6 1 0 0 0 0 0 0 0 0 0 0 0 0 0 0 0 0 0 0 0 0 0 0 7 0 0 0 0 0 0 0 1 0 3 0 0 1 0 0 0 0 0 0 194 0 0 0 0 0 0 0 2 0 0 0 0 8 0 0 0 0 0 0 0 1 0 0 10 0 0 0 0 
0 0 0 0 0 0 0 0 64 0 0 0 1 0 0 0 0 0 0 0 0 0 0 0 0 0 0 6 4 0 0 0 0 17 0 0 1 0 0 0 0 1 0 0 0 0 0 0 0 1 0 0 0 0 1 0 0 0 0 0 0 3 0 0 0 0 0 0 0 0 0 134 0 0 0 0 0 0 0 2 0 0 0 0 3 0 0 0 0 0 0 0 0 9 0 3 0 0 0 0 
0 0 0 0 2 1 0 0 3 1 0 0 1 0 0 0 0 0 0 5 0 0 0 0 0 0 0 15 1 0 0 0 0 0 0 0 1 0 0 0 1 0 0 0 0 0 0 0 0 1 1 14 0 1 0 0 0 0 0 0 0 0 0 2 0 0 0 0 0 0 0 185 0 0 0 0 0 0 0 0 0 0 1 1 1 0 0 0 0 0 1 1 0 0 2 8 0 0 0 0 
0 0 0 0 0 0 0 0 0 2 0 0 2 2 0 0 0 1 0 0 0 0 0 0 0 0 0 11 1 1 0 0 0 0 0 0 0 0 0 1 0 0 0 0 0 0 0 0 0 0 0 4 0 0 0 0 0 0 0 0 0 4 0 0 0 0 0 0 0 0 0 205 0 0 1 0 0 0 0 1 0 0 0 0 9 0 0 0 0 0 0 0 0 0 0 5 0 0 0 0 
0 0 0 0 1 0 0 0 6 1 0 0 2 1 0 1 0 0 0 2 0 0 0 0 0 1 0 10 1 1 0 0 0 1 0 0 0 1 0 0 0 0 0 0 0 0 0 0 0 0 0 5 0 0 1 0 0 0 0 1 1 5 0 0 0 1 0 0 0 0 1 193 0 0 0 0 0 0 0 1 0 0 0 0 3 0 0 0 0 0 0 0 1 0 1 7 0 0 0 0 
0 0 0 0 0 0 0 0 0 2 0 0 8 0 0 0 0 0 0 0 0 0 0 0 0 1 0 13 0 0 0 0 0 0 0 0 0 0 0 0 0 0 0 0 0 0 0 0 0 0 0 10 0 0 0 0 0 0 0 0 0 8 0 0 0 0 0 0 1 0 0 173 0 0 1 0 0 0 0 2 0 0 0 0 22 0 0 0 0 0 0 0 0 0 0 9 0 0 0 0 
0 0 0 0 0 1 0 0 80 0 0 0 9 0 0 0 0 0 0 0 0 0 0 0 0 1 0 2 0 0 0 0 0 14 0 0 0 0 0 0 0 0 0 0 0 0 0 0 0 0 0 3 1 0 2 0 1 0 0 0 0 7 0 0 0 0 2 0 0 1 0 97 0 0 0 0 0 0 0 2 0 0 0 0 18 0 0 0 0 0 0 0 0 7 0 2 0 0 0 0 
0 0 0 0 1 0 0 1 1 1 0 0 3 0 0 0 0 0 0 0 0 0 0 1 0 0 0 9 1 0 0 0 0 0 0 0 0 0 0 0 0 0 0 0 0 1 0 1 2 0 0 7 0 0 0 0 0 0 0 1 0 12 0 0 0 0 0 0 0 0 0 172 0 0 0 0 0 0 0 1 0 0 0 0 29 0 0 0 0 0 0 0 0 0 0 6 0 0 0 0 
0 0 0 0 0 0 0 0 0 1 1 0 1 0 0 0 0 0 0 0 0 0 0 0 0 1 0 9 0 0 0 0 0 0 0 0 0 0 0 0 0 0 0 0 0 0 1 1 0 0 0 15 0 0 0 0 0 0 0 0 0 1 0 0 0 0 0 0 0 0 0 206 0 0 4 0 0 0 0 2 0 0 0 0 3 0 0 0 0 0 0 0 0 0 0 4 0 0 0 0 
0 0 0 0 1 0 0 0 4 0 0 0 14 0 0 0 0 0 0 0 0 0 0 0 0 0 0 7 1 0 0 0 1 1 0 0 0 0 0 0 0 0 1 0 0 0 0 0 0 0 0 8 0 0 1 0 1 0 0 0 0 1 0 0 0 0 0 0 0 0 0 180 0 0 0 1 0 0 0 0 0 0 0 0 19 0 0 0 0 0 0 0 0 0 0 9 0 0 0 0 
0 0 0 1 0 1 0 0 0 2 0 0 0 0 0 0 0 0 0 0 0 0 0 0 1 0 0 9 0 0 0 0 1 0 0 0 0 0 0 0 0 0 0 0 0 0 0 0 0 0 1 12 0 0 0 0 0 0 0 0 1 1 0 0 0 0 0 0 0 0 0 196 0 0 0 0 0 0 0 1 0 0 0 0 6 0 0 0 0 0 0 0 0 0 1 16 0 0 0 0 
0 0 0 0 0 0 0 0 1 0 1 0 2 0 0 0 0 0 0 5 0 0 0 0 0 0 0 11 1 1 0 0 0 0 0 0 0 1 0 0 1 0 0 0 0 0 0 0 0 0 0 2 0 0 1 0 0 0 0 0 0 18 0 0 0 0 0 0 0 0 0 178 0 0 0 0 0 0 0 0 0 0 0 0 24 0 0 0 0 0 0 0 0 0 0 2 0 1 0 0 
0 0 0 0 1 0 0 0 31 0 0 0 0 0 0 0 0 0 0 0 0 0 0 0 0 0 0 8 3 0 0 0 0 3 0 0 0 0 0 0 0 0 0 0 0 1 0 0 0 1 0 0 0 0 0 0 0 0 0 1 0 0 0 1 0 0 0 0 0 0 0 195 0 0 0 0 0 0 0 0 0 0 0 0 2 0 0 0 0 0 0 0 0 0 1 2 0 0 0 0 
0 0 0 0 0 0 0 0 7 0 0 0 8 0 0 0 0 0 0 2 0 0 0 0 0 0 0 8 0 0 0 0 0 0 0 0 1 0 0 0 0 0 0 0 0 0 0 0 0 0 1 6 0 0 0 0 0 0 0 0 0 11 0 0 0 0 0 0 0 1 0 184 0 0 0 0 0 0 0 0 0 0 0 0 16 0 0 0 0 0 0 0 1 1 0 3 0 0 0 0 
0 0 0 0 0 0 0 1 21 0 0 0 12 1 0 0 1 0 0 0 0 0 0 0 0 1 0 5 0 0 0 0 0 8 0 0 1 2 0 0 0 0 0 0 0 0 0 2 2 0 1 10 0 0 0 0 0 0 0 1 0 22 0 0 0 0 0 0 0 0 0 121 0 0 0 0 0 0 0 0 0 0 0 0 32 0 0 0 0 0 0 0 0 3 0 3 0 0 0 0 
0 0 0 0 0 0 0 0 1 0 0 0 0 0 0 0 0 0 0 0 0 0 0 0 0 0 0 11 0 0 0 0 0 0 0 0 0 0 0 0 0 0 1 0 0 0 0 0 0 0 0 6 0 0 0 0 0 0 0 0 0 7 0 0 0 0 0 0 0 1 0 202 0 0 0 0 0 0 0 0 0 0 0 1 11 0 0 0 0 0 0 0 0 0 0 9 0 0 0 0 
0 0 0 0 1 0 0 0 0 1 0 0 4 0 0 1 0 0 0 0 0 0 0 0 1 0 0 10 0 0 0 0 0 0 0 0 1 0 0 0 0 0 0 0 0 0 0 1 0 1 0 10 0 2 0 0 0 0 0 0 0 9 0 0 0 0 0 0 0 0 0 174 0 0 0 0 0 0 0 1 0 0 0 0 17 0 0 0 0 0 0 0 0 0 1 14 0 1 0 0 
0 1 0 0 0 0 0 1 30 0 0 0 0 1 0 0 0 0 0 0 0 0 0 0 0 1 0 6 0 0 0 0 0 6 0 0 3 0 0 0 1 0 0 0 0 0 0 0 0 0 1 3 0 0 0 0 0 0 0 0 0 3 0 0 0 0 0 0 0 0 0 173 0 0 0 0 0 0 0 0 0 0 1 0 5 0 0 0 1 0 0 1 0 7 0 5 0 0 0 0 
0 0 0 0 0 0 0 0 1 1 0 0 17 3 0 0 0 0 0 0 1 0 0 0 0 1 0 9 1 0 0 0 0 0 1 0 0 3 0 0 0 0 0 0 0 0 1 0 0 0 0 2 0 0 0 0 1 0 0 1 0 20 0 0 0 0 0 0 0 0 0 152 0 0 0 0 0 0 0 0 0 0 0 0 34 0 0 0 0 0 1 0 0 0 0 0 0 0 0 0 
0 0 0 0 0 0 0 0 4 0 0 0 4 0 0 0 0 0 0 0 0 0 0 0 0 2 0 18 0 0 0 0 0 0 0 0 0 0 0 0 0 0 0 0 0 0 0 0 0 0 0 9 0 0 0 0 0 0 0 1 0 0 0 1 0 0 0 0 0 0 0 198 0 0 0 0 0 0 0 0 0 0 0 0 7 0 0 0 0 0 0 0 0 0 0 6 0 0 0 0 
0 0 0 0 0 0 0 0 55 0 0 0 7 1 0 0 0 0 0 8 0 0 0 0 0 0 0 0 6 0 0 0 0 30 0 0 6 4 0 0 1 0 0 0 0 0 0 0 6 0 1 0 0 0 1 1 0 0 0 0 0 21 0 0 0 0 0 0 0 0 0 16 0 0 0 0 0 0 0 0 0 1 0 0 37 0 0 0 0 0 0 0 0 48 0 0 0 0 0 0 
0 0 0 0 3 0 0 0 2 2 0 0 0 0 0 0 0 0 0 0 0 1 0 0 0 0 0 13 2 0 0 0 0 0 0 1 0 2 0 0 1 0 0 0 0 0 0 0 0 0 0 4 0 0 0 1 0 0 0 1 0 4 1 0 0 0 1 0 0 0 0 188 0 0 1 0 0 0 0 0 0 0 1 0 10 0 0 0 0 0 0 0 0 0 0 10 0 1 0 0 
0 0 0 0 0 0 0 0 18 0 0 0 4 0 0 0 0 0 0 0 0 0 0 0 0 0 0 6 1 0 0 0 0 0 0 0 1 0 0 0 1 0 0 0 1 0 0 0 0 0 0 5 0 0 1 0 0 0 0 0 0 14 0 0 0 0 0 0 0 0 0 155 1 0 0 0 0 0 0 0 0 0 0 0 38 0 0 0 0 0 0 0 0 0 0 4 0 0 0 0 
0 0 0 0 2 1 0 0 3 1 0 0 5 0 0 0 0 0 0 0 0 0 0 0 0 0 0 17 0 0 0 0 0 0 0 0 0 0 0 0 0 0 0 0 0 0 0 0 0 0 0 0 0 0 1 0 0 0 0 1 0 9 0 0 0 0 0 0 0 0 0 184 0 0 0 0 0 0 0 2 1 0 0 0 19 0 0 0 0 0 0 0 0 0 0 4 0 0 0 0 
0 0 0 0 0 0 0 0 3 0 0 0 2 0 0 0 0 0 0 0 0 0 0 0 0 0 0 11 1 0 0 0 1 1 0 0 2 2 0 0 0 0 0 0 0 0 0 0 0 0 0 0 0 0 0 0 0 0 0 0 0 19 0 0 0 0 0 0 0 0 0 168 0 0 0 0 0 0 0 0 0 0 0 0 33 0 0 0 1 0 0 0 0 0 0 6 0 0 0 0 
0 0 0 0 0 0 0 0 57 0 0 0 0 0 0 0 0 0 0 0 1 0 0 0 0 0 0 3 3 1 0 0 0 36 0 0 3 0 1 0 0 0 0 0 0 0 0 0 0 0 0 0 0 0 0 0 0 0 0 0 0 1 0 0 0 0 0 1 0 1 0 112 0 0 1 0 0 0 0 0 0 0 0 0 0 0 0 0 0 0 0 0 0 28 0 1 0 0 0 0 
0 0 0 0 0 0 0 1 0 2 0 0 2 2 0 0 0 0 0 1 0 0 2 0 0 0 0 16 1 1 0 0 0 0 0 0 0 0 1 0 0 0 0 0 0 0 0 0 0 0 0 5 0 1 0 0 0 0 0 0 0 9 1 0 0 0 0 0 0 0 0 183 0 0 2 0 0 0 0 0 0 0 1 0 12 0 0 0 0 0 0 0 0 0 0 6 1 0 0 0 
0 0 0 0 0 0 0 0 1 0 0 0 5 0 0 0 0 0 0 0 0 0 0 0 0 0 0 16 2 0 0 0 0 0 0 0 0 1 0 0 0 0 0 0 0 0 0 0 1 0 0 4 0 0 0 0 0 0 0 0 0 18 1 0 0 0 0 0 0 2 1 159 0 0 0 0 0 0 0 3 0 0 0 0 29 0 0 0 0 0 0 0 1 1 0 4 0 1 0 0 
0 0 0 0 0 0 0 0 0 0 0 0 19 1 0 0 0 0 0 0 0 1 0 0 0 0 0 4 3 1 0 0 0 0 0 0 1 1 0 0 0 0 0 0 0 0 0 0 0 0 0 4 0 0 0 0 0 0 0 0 0 33 0 0 0 1 0 0 0 0 0 124 0 0 2 0 0 0 0 6 0 0 0 0 45 0 0 0 0 0 0 0 0 0 0 4 0 0 0 0 
0 0 0 1 3 0 0 0 0 1 0 0 3 1 0 0 0 0 0 0 0 0 0 1 0 0 0 14 0 0 0 0 1 0 0 0 0 0 0 0 0 2 0 0 1 0 0 0 1 0 0 8 0 0 0 0 0 0 0 0 0 0 0 0 0 0 2 0 0 0 0 203 0 0 0 0 0 0 0 0 0 0 0 0 0 0 0 0 0 0 0 0 0 0 0 8 0 0 0 0 
0 0 0 0 1 0 0 0 0 1 0 0 23 2 0 1 0 0 0 0 0 0 0 0 0 2 0 4 0 0 0 0 0 0 0 0 0 0 0 0 0 0 0 0 0 1 0 0 0 0 0 3 0 0 0 0 0 0 0 0 0 20 0 0 0 0 0 0 0 0 0 156 0 0 0 0 0 0 0 0 0 0 0 0 32 0 0 0 0 0 0 0 0 0 0 3 1 0 0 0 
0 0 1 0 0 0 0 3 2 2 0 0 4 0 0 0 0 0 0 0 0 0 1 0 0 0 0 11 2 0 0 0 1 0 0 0 0 1 1 0 0 0 0 0 0 1 0 0 0 0 0 9 0 0 0 0 0 0 1 0 0 0 0 0 0 0 0 0 0 0 0 196 0 0 2 0 0 0 0 3 0 0 0 0 3 0 0 0 0 0 0 0 0 0 0 6 0 0 0 0 
0 0 0 0 1 0 0 0 1 0 0 0 6 4 1 0 0 0 0 0 1 0 0 0 0 0 0 13 0 0 0 0 0 0 0 0 1 1 0 0 0 0 0 0 0 0 0 0 0 0 0 2 0 0 1 0 0 0 0 0 0 22 0 0 0 0 0 0 0 0 0 165 0 0 0 0 0 0 0 0 0 0 0 0 24 0 0 0 0 0 0 0 0 0 0 7 0 0 0 0 
0 0 0 0 0 0 1 1 40 0 0 0 2 0 0 0 0 0 0 1 0 0 0 0 0 0 0 8 2 0 0 0 0 10 0 0 1 0 0 0 0 0 0 0 0 0 0 0 1 1 2 2 0 0 0 0 0 0 0 0 0 2 0 0 0 0 0 0 0 0 1 168 0 0 0 0 0 0 0 0 0 0 0 0 2 0 0 0 0 0 0 0 0 3 0 2 0 0 0 0 
0 0 0 1 1 0 0 11 138 0 0 0 1 0 0 0 0 0 0 5 0 0 0 0 0 0 0 0 5 0 0 0 0 38 0 0 5 0 0 0 0 0 0 0 0 0 0 0 5 1 2 0 0 0 5 1 0 0 0 2 0 1 0 0 0 0 0 0 0 0 0 9 0 0 0 0 0 0 0 1 0 0 0 0 0 0 1 1 0 0 0 0 0 16 0 0 0 0 0 0 
0 0 0 0 0 0 0 0 46 0 0 0 13 0 0 0 0 0 0 0 0 0 0 0 0 0 0 6 3 0 0 0 0 11 0 0 2 0 0 0 0 0 0 0 0 0 0 0 0 0 0 4 0 0 1 0 0 0 0 0 0 3 0 0 0 0 0 0 0 0 0 144 0 0 0 0 0 0 0 0 0 0 0 0 5 0 0 0 0 0 0 0 0 3 0 9 0 0 0 0 
0 2 0 0 3 0 0 0 0 1 0 1 0 0 0 0 0 0 0 0 0 0 0 0 0 0 0 13 0 0 0 0 1 1 0 0 0 1 0 0 0 0 0 0 0 0 0 0 0 0 0 6 0 0 0 0 0 0 0 0 0 2 0 0 0 0 0 0 0 0 0 191 0 0 1 0 0 0 1 0 0 0 0 0 5 0 0 1 1 0 0 0 0 10 1 8 0 0 0 0 
0 0 0 0 0 0 0 0 0 0 1 0 5 1 0 0 0 0 0 0 0 0 0 0 0 0 0 11 2 0 0 0 0 0 0 0 0 0 0 0 0 0 0 0 0 0 0 0 0 0 2 12 0 0 0 1 0 0 0 0 0 12 0 0 0 0 0 0 0 0 0 167 0 0 0 0 1 0 0 0 0 0 0 0 25 0 0 0 0 0 0 0 1 0 0 8 0 0 0 1 
0 0 0 0 0 0 0 0 2 1 0 0 3 1 0 0 0 0 0 0 0 0 0 0 0 0 1 16 1 0 0 0 0 0 0 0 0 1 0 0 0 0 0 0 0 0 0 0 0 1 0 10 0 0 0 0 0 0 0 0 0 6 0 0 0 0 0 0 0 0 3 192 0 0 0 0 0 0 0 1 0 0 0 0 7 0 0 0 0 0 0 0 0 0 0 4 0 0 0 0 
0 0 0 0 0 0 0 3 0 0 0 0 10 1 0 0 0 0 0 0 0 0 0 0 0 1 0 8 2 0 0 0 0 0 0 0 0 0 0 0 0 0 0 0 0 0 0 0 0 0 0 7 0 0 0 0 0 0 0 1 0 15 0 0 0 0 0 0 0 0 0 169 0 0 0 0 0 0 0 0 0 0 0 0 23 0 0 0 0 0 0 0 0 0 0 9 0 0 0 1 
0 0 0 0 0 0 0 1 1 0 0 0 4 1 0 0 0 0 0 0 0 0 0 0 0 0 0 4 3 0 0 0 0 0 0 0 0 0 0 0 0 0 0 0 0 0 1 0 1 0 0 6 0 0 0 0 0 0 0 0 0 21 0 1 0 0 1 0 0 0 0 165 0 0 0 0 0 1 0 0 0 0 0 0 34 0 0 0 0 0 0 0 0 0 0 5 0 0 0 0 
0 0 0 0 0 0 0 0 0 0 0 0 12 2 0 1 0 0 0 0 0 1 0 0 1 0 0 8 0 0 0 0 0 0 0 0 0 0 0 0 0 0 0 1 0 0 0 0 1 1 0 6 0 1 1 0 0 0 0 0 0 16 0 0 0 0 0 0 0 0 0 162 0 0 0 0 0 0 0 0 0 0 1 0 31 0 0 0 0 0 0 0 0 0 0 4 0 0 0 0 
0 0 0 0 0 0 0 1 1 0 0 0 19 0 0 0 0 0 0 1 0 0 0 0 0 1 0 4 1 0 0 0 0 0 0 0 0 4 0 0 0 0 1 0 0 1 0 0 0 0 0 2 0 0 1 1 0 0 0 0 0 43 0 0 0 0 0 0 0 0 0 100 0 0 0 0 0 0 0 0 0 0 0 0 63 0 0 0 0 0 0 0 0 0 0 6 0 0 0 0 
0 0 0 0 0 0 0 0 21 0 0 0 7 0 0 0 0 0 0 0 0 0 0 0 0 1 0 5 2 0 0 0 0 18 0 0 2 0 0 0 1 0 0 1 0 0 0 0 0 0 0 3 0 0 0 0 0 0 0 0 0 13 0 0 0 0 0 0 0 0 0 121 0 0 0 0 0 0 0 0 0 0 0 0 26 1 0 0 0 0 0 0 0 22 0 6 0 0 0 0 
0 0 0 0 0 0 0 1 67 0 0 0 1 0 0 0 0 0 0 3 0 0 0 0 0 0 0 6 5 0 0 0 0 17 0 1 3 1 0 0 2 0 0 0 0 0 0 0 3 0 0 0 0 0 6 0 0 0 0 1 0 6 0 0 0 0 1 0 1 0 0 105 0 1 0 0 0 0 0 0 0 0 0 0 14 0 0 0 0 0 0 0 0 4 1 0 0 0 0 0 
1 0 0 0 1 0 0 0 29 0 0 0 0 1 0 0 0 0 0 0 0 0 1 0 2 0 0 7 1 0 0 0 0 4 0 0 0 0 1 0 0 0 1 0 0 1 0 0 0 0 0 1 0 0 2 0 0 0 0 0 0 0 0 1 0 0 0 0 0 0 0 182 0 0 0 0 0 0 0 0 0 0 1 0 2 0 0 0 0 0 0 0 1 0 0 9 0 0 0 1 
0 0 1 0 0 0 0 2 29 0 1 0 8 1 0 0 1 0 0 4 0 0 0 0 1 0 0 4 1 0 0 0 0 5 0 0 0 2 0 0 2 0 0 0 0 1 0 0 0 0 0 2 0 0 0 0 0 1 0 1 0 31 0 0 0 0 0 0 0 0 0 108 0 0 0 0 0 0 0 0 0 0 0 0 43 0 0 0 0 0 0 0 0 0 0 1 0 0 0 0 
0 1 0 0 0 0 0 0 48 0 0 0 4 0 0 0 0 0 0 0 0 0 0 0 0 0 0 7 0 0 0 0 0 21 0 1 1 0 0 0 0 0 1 0 0 0 0 0 1 0 0 1 0 0 0 0 0 0 0 0 0 0 0 0 0 0 0 0 1 0 0 116 0 0 0 0 0 0 0 0 0 0 0 0 5 0 0 0 0 0 0 0 0 39 0 2 0 0 1 0 
0 0 0 0 0 0 0 0 0 2 0 0 1 0 0 0 0 0 0 0 0 0 2 0 0 0 0 11 0 0 0 0 0 0 0 0 0 1 0 0 0 0 0 0 1 0 0 0 0 0 0 6 0 0 0 0 0 0 1 0 0 8 0 0 0 0 0 0 0 0 1 193 0 0 3 0 0 0 0 1 0 0 0 0 11 0 0 0 0 0 0 0 0 0 0 8 0 0 0 0 
0 0 0 0 1 0 0 0 0 0 0 0 19 0 0 0 0 0 0 0 0 0 0 0 0 0 0 7 1 0 0 0 0 0 0 0 0 0 0 0 0 0 0 0 0 0 0 0 0 0 1 1 0 0 0 0 0 1 0 0 0 25 0 0 0 0 0 0 0 0 0 150 0 0 0 0 0 0 0 0 0 0 0 0 35 0 0 0 0 0 0 0 0 0 0 9 0 0 0 0 
0 0 0 0 0 0 0 0 14 0 0 0 8 3 0 0 0 0 0 1 0 0 0 0 0 1 0 9 1 0 0 0 0 2 0 0 0 0 0 0 0 0 0 0 0 0 0 1 0 0 0 7 0 0 0 0 0 0 0 0 0 17 0 1 0 0 0 0 0 0 1 153 0 0 0 0 0 0 0 0 0 0 0 0 24 0 0 0 0 0 0 0 0 0 0 7 0 0 0 0 
0 0 0 0 0 0 0 0 29 0 0 0 1 0 0 0 1 0 0 0 0 0 0 0 0 0 0 3 4 0 0 0 0 24 0 0 0 0 0 0 0 0 0 1 0 0 0 0 0 0 0 2 0 0 0 0 0 0 0 0 0 11 0 0 0 0 0 0 0 0 0 124 1 0 0 0 0 0 0 0 1 0 0 1 10 0 0 0 0 0 0 0 0 36 0 1 0 0 0 0 
2 0 0 0 0 0 0 0 0 3 0 0 21 0 0 0 1 0 1 1 0 0 0 0 0 1 0 7 1 0 0 0 0 0 0 0 0 0 0 0 0 0 0 0 0 0 0 0 0 0 1 4 0 0 0 0 0 0 0 0 0 18 0 0 0 0 0 0 1 0 0 137 0 0 0 0 0 0 0 0 0 0 0 0 46 0 0 0 0 0 0 1 0 0 0 4 0 0 0 0 
0 0 0 0 0 0 0 0 0 0 0 0 11 1 0 0 0 0 0 0 0 0 0 0 0 0 0 1 2 1 0 0 0 0 0 0 0 0 0 0 0 0 0 0 0 1 0 0 0 0 0 1 0 2 1 0 0 0 0 0 0 37 0 1 0 0 0 0 0 0 0 125 1 0 0 0 0 0 0 0 0 0 1 1 55 0 0 0 0 0 0 0 0 0 0 8 0 0 0 0 
0 0 0 0 2 0 0 0 0 1 0 0 6 0 0 0 0 0 0 0 0 0 0 0 0 0 0 8 0 0 0 0 0 0 0 0 0 0 0 0 0 0 0 0 0 0 0 0 0 0 0 6 0 0 0 0 0 0 0 0 0 10 0 0 0 0 0 0 0 0 0 186 0 0 0 0 0 0 0 1 1 2 0 0 22 0 0 0 0 0 0 0 0 0 0 5 0 0 0 0 
0 0 0 0 1 0 0 0 32 0 0 0 1 0 1 0 0 0 0 0 0 0 0 0 0 1 0 11 3 0 0 0 0 8 0 0 0 0 0 1 0 0 0 0 0 0 0 0 0 0 0 1 0 0 1 0 0 0 0 0 0 2 0 0 0 1 0 0 0 0 0 173 0 0 0 0 0 0 0 1 0 0 0 0 4 0 0 0 0 0 0 0 0 3 0 5 0 0 0 0 
0 1 0 0 1 0 0 0 0 1 0 0 0 2 0 0 0 0 0 0 0 0 0 0 0 0 0 13 0 0 0 0 0 0 0 0 0 1 0 0 0 0 0 0 0 0 1 0 0 0 0 8 0 0 0 0 0 0 0 0 0 4 0 0 0 0 0 0 0 0 0 195 0 0 0 0 0 0 0 1 0 0 1 0 12 0 0 0 1 0 0 0 0 0 0 7 0 1 0 0 
0 0 0 0 0 0 0 0 0 0 0 0 20 1 0 0 0 0 0 0 0 0 0 0 0 1 0 4 3 0 0 0 0 0 0 0 2 2 0 0 0 1 0 0 0 0 0 0 0 0 0 5 0 0 0 0 0 0 0 0 0 23 0 0 0 0 0 0 0 0 0 123 0 0 0 0 0 1 0 1 0 0 0 0 59 0 0 0 0 0 0 0 0 0 0 4 0 0 0 0 
0 0 0 0 0 0 0 0 0 0 0 0 0 0 0 0 0 0 0 0 0 0 0 0 0 0 0 15 0 0 0 0 0 0 1 0 0 0 0 0 0 0 0 0 0 1 0 0 0 0 0 8 0 0 0 0 0 0 0 0 0 0 0 1 0 0 0 0 0 2 0 210 0 0 0 0 0 0 0 1 0 0 0 0 0 0 0 0 0 0 0 0 0 0 0 11 0 0 0 0 
0 0 0 0 1 0 0 2 5 3 0 0 8 1 0 0 0 0 0 0 0 0 0 0 0 0 0 8 0 0 0 0 0 1 0 0 0 2 0 0 0 0 0 0 0 0 0 0 0 0 0 4 0 0 0 0 0 0 0 1 0 12 0 0 0 1 0 0 1 0 0 145 0 0 0 0 0 0 0 4 0 0 0 0 47 0 0 0 0 0 0 0 0 0 0 4 0 0 0 0 
0 0 0 0 0 0 0 0 33 2 0 0 3 0 0 0 0 0 0 0 0 1 0 0 0 1 0 3 1 0 0 0 0 14 0 0 2 0 0 0 0 0 0 0 0 0 0 1 0 0 0 3 0 0 0 0 0 0 0 0 0 9 0 0 0 0 0 0 0 0 0 149 0 0 1 0 0 0 0 0 0 0 0 0 18 0 0 0 0 0 0 0 0 8 0 1 0 0 0 0 
0 0 0 0 0 0 0 1 0 0 1 0 5 2 0 0 0 0 0 1 0 0 0 0 0 0 0 5 0 0 0 0 0 0 0 1 0 1 0 1 0 0 1 0 0 0 0 0 0 0 0 10 0 0 0 0 0 0 0 0 0 19 0 0 1 0 0 1 0 0 0 151 2 0 0 0 0 0 0 1 0 0 0 0 30 0 0 0 0 0 0 0 0 0 0 15 0 0 1 0 
0 0 0 0 1 0 0 0 0 4 0 0 0 0 0 0 0 0 0 0 0 0 1 0 0 0 0 14 0 0 1 0 0 0 0 0 2 0 0 0 0 0 0 0 0 0 0 0 1 0 0 9 0 0 0 0 0 0 0 0 0 5 0 0 0 0 0 0 0 1 0 187 1 0 0 0 1 0 0 0 0 1 0 0 9 0 0 0 0 0 0 0 0 0 1 11 0 0 0 0 
0 0 0 0 0 0 0 0 0 0 0 0 15 0 0 0 0 0 0 0 0 0 0 0 0 0 0 4 2 0 1 0 0 0 0 0 0 1 0 0 0 0 0 0 0 0 0 0 0 0 0 6 0 0 0 0 0 0 0 0 0 26 0 0 0 0 0 0 0 0 0 146 0 0 0 0 0 0 0 0 0 0 0 0 42 0 0 0 0 0 0 0 0 0 0 7 0 0 0 0 
0 0 0 0 0 0 0 0 0 0 0 0 9 2 0 0 0 0 0 0 0 0 0 0 1 0 0 7 2 0 0 0 0 0 0 0 0 0 0 0 0 0 0 0 0 0 0 0 0 0 0 4 0 0 0 0 0 0 0 0 0 8 0 0 0 0 0 0 0 0 2 179 0 0 0 0 0 0 0 1 0 0 1 0 28 0 0 0 0 0 0 0 0 1 0 5 0 0 0 0 
0 0 0 0 0 0 0 0 54 0 0 0 8 0 0 0 0 0 0 0 0 0 0 0 0 0 0 7 1 0 0 0 0 9 0 0 0 0 0 0 0 0 0 0 0 0 0 0 0 0 1 3 0 0 1 0 0 0 0 0 0 4 0 1 0 0 1 0 0 1 0 137 0 0 0 0 0 0 0 0 0 0 0 0 16 0 0 0 0 0 1 0 0 2 0 3 0 0 0 0 
0 0 0 1 0 0 0 0 8 0 0 0 6 0 0 0 0 0 0 1 0 0 0 0 0 0 0 11 2 0 0 1 0 2 0 0 0 0 0 0 0 1 1 0 0 0 0 0 2 0 0 7 0 0 0 0 0 0 0 0 0 9 0 0 0 0 0 0 0 0 0 169 0 0 0 0 0 0 0 3 0 0 0 0 20 0 0 0 0 0 0 0 0 0 0 6 0 0 0 0 
0 0 1 0 2 2 0 3 14 0 0 0 3 0 0 0 0 0 0 10 0 0 0 0 0 0 0 8 1 0 0 0 0 0 0 0 0 0 0 0 1 1 0 0 0 0 0 0 1 0 1 3 1 0 0 0 0 0 0 0 0 7 1 0 0 1 1 0 0 0 0 175 0 0 0 0 0 0 0 0 0 0 0 0 9 0 0 0 0 0 0 0 0 0 0 4 0 0 0 0 
0 0 2 0 0 0 0 0 14 1 0 0 2 0 0 0 0 0 0 0 0 1 0 0 0 0 0 13 1 0 0 1 0 2 0 0 0 0 0 0 0 0 0 0 0 0 0 0 0 0 0 4 0 0 0 0 0 0 0 0 0 3 0 0 0 0 0 0 0 0 0 195 0 0 1 0 0 0 0 4 0 0 0 0 1 0 0 0 0 0 0 1 0 0 0 4 0 0 0 0 
0 0 0 0 0 0 0 0 0 0 0 0 8 2 0 0 0 0 0 0 0 0 0 0 0 0 0 10 0 0 0 0 0 0 0 0 0 2 0 0 0 0 0 0 0 0 0 0 0 0 0 4 0 0 0 0 0 0 0 0 0 24 0 0 0 0 0 0 0 0 0 160 0 0 0 0 0 0 0 0 0 0 0 0 38 0 0 0 0 0 0 0 0 0 0 2 0 0 0 0 
0 1 0 0 4 0 0 0 0 1 0 0 2 0 0 0 0 0 0 0 0 0 0 0 0 0 0 8 0 0 0 0 0 0 1 0 0 0 0 0 0 0 0 0 0 0 0 0 0 0 0 13 0 0 0 0 0 0 0 0 0 5 0 0 0 0 1 0 0 0 0 185 0 1 0 0 0 0 0 1 0 0 0 0 18 0 0 0 1 0 0 0 0 0 0 8 0 0 0 0 
0 0 0 0 0 0 0 0 3 0 0 0 1 0 0 0 0 0 0 0 0 0 0 0 0 0 0 10 0 0 0 0 0 1 0 0 0 0 0 0 1 0 0 0 0 0 0 1 0 0 0 10 0 0 0 0 0 0 0 0 0 6 0 0 0 0 0 0 0 0 0 201 0 1 0 0 0 0 0 1 0 0 0 0 6 0 0 0 0 0 0 0 0 0 0 8 0 0 0 0 
0 0 0 0 0 0 0 1 0 0 0 1 3 0 0 0 1 0 0 0 0 0 1 0 0 0 0 8 1 1 0 0 0 0 0 0 0 1 0 0 0 0 0 0 0 0 0 0 0 0 0 1 0 0 1 0 0 0 0 0 0 16 0 0 0 0 0 0 0 0 0 176 0 0 0 0 0 0 0 3 0 0 0 0 30 0 0 0 0 2 0 0 0 0 0 3 0 0 0 0 
0 0 0 0 0 0 0 0 0 1 0 0 11 1 0 0 0 0 0 0 0 0 2 0 0 1 0 10 1 0 0 0 0 0 0 0 0 4 0 0 0 0 0 0 0 0 0 2 0 1 1 0 0 0 0 0 0 0 0 0 0 19 0 0 0 0 0 0 0 0 1 162 0 1 0 0 0 0 0 1 0 0 1 0 25 0 0 0 0 0 0 0 0 0 0 5 0 0 0 0 
0 0 1 1 1 0 0 0 24 1 0 0 12 1 0 0 0 0 0 0 0 0 0 0 0 0 0 8 2 0 0 0 0 6 0 0 0 0 0 0 0 0 0 0 0 0 0 0 0 0 0 0 0 0 0 0 0 0 0 0 0 12 0 0 0 0 0 0 0 1 0 146 0 0 0 0 0 0 0 0 0 0 0 0 28 0 0 0 0 0 0 0 0 1 0 5 0 0 0 0 
0 0 0 0 2 0 0 0 0 0 0 0 2 0 0 0 1 0 0 0 0 0 0 0 0 0 0 11 2 0 0 0 0 0 0 0 0 0 0 0 0 0 0 0 0 0 0 0 0 0 0 10 0 0 0 0 0 0 0 2 0 3 0 0 0 0 0 0 0 0 0 199 0 0 0 0 0 0 0 1 0 0 0 0 10 0 0 0 0 0 0 0 0 0 0 7 0 0 0 0 
0 0 0 0 0 0 0 0 12 0 0 0 0 1 0 0 0 0 1 0 0 0 0 0 0 0 0 8 0 0 0 0 0 0 0 0 0 0 0 1 0 0 0 0 0 0 0 0 0 2 1 5 0 0 1 0 0 0 0 0 0 2 0 0 0 0 0 0 0 0 0 206 0 0 0 0 0 1 0 0 0 0 0 0 3 0 0 0 0 0 0 0 0 0 0 6 0 0 0 0 
0 0 0 0 1 0 0 0 0 2 0 0 4 0 0 0 0 0 0 0 0 0 0 1 0 0 0 10 0 0 0 0 0 0 0 0 0 1 0 0 0 0 0 0 0 0 0 0 0 0 0 11 0 0 0 0 0 0 0 0 0 8 0 1 0 0 0 1 0 0 0 189 0 0 0 0 0 0 0 2 0 0 0 0 14 0 0 0 0 0 0 0 0 0 1 4 0 0 0 0 
0 0 0 0 0 1 0 0 0 0 0 0 4 1 0 0 0 0 0 4 0 0 0 1 1 0 0 16 0 0 0 0 0 0 0 0 0 0 0 0 1 0 0 0 0 0 0 0 0 0 0 3 0 1 0 0 0 0 0 0 0 5 0 0 0 0 0 0 0 0 2 189 0 0 0 0 0 0 0 0 0 0 0 0 13 0 0 0 0 1 0 0 0 0 0 7 0 0 0 0 
0 0 0 0 2 0 0 6 1 1 0 0 1 0 0 0 0 0 0 0 0 0 0 1 0 0 0 16 0 0 0 0 0 0 0 0 0 0 0 0 0 0 0 0 0 0 0 0 0 0 0 10 0 0 0 0 0 0 0 1 0 0 0 2 0 0 0 0 0 0 0 196 0 0 0 0 0 0 0 0 0 0 0 0 5 0 0 0 0 0 0 0 0 0 0 8 0 0 0 0 
0 0 0 0 1 0 0 0 0 0 0 0 3 0 0 0 0 0 0 0 0 0 0 0 0 1 0 15 0 0 0 0 0 0 0 0 0 0 0 0 0 0 0 0 0 0 0 0 0 0 0 6 0 0 0 0 0 0 0 0 0 2 0 0 0 0 0 0 0 0 0 208 0 0 2 0 0 0 0 0 0 0 0 0 1 0 0 0 0 0 1 0 0 0 1 9 0 0 0 0 
0 0 0 0 0 0 0 0 6 2 0 0 1 0 0 0 0 0 0 0 0 0 0 1 0 1 0 12 1 0 0 0 0 0 0 0 0 0 0 0 0 0 0 0 0 0 0 1 1 0 1 6 0 0 0 0 0 0 0 0 0 0 0 0 0 0 0 0 1 0 0 207 0 0 0 0 0 0 0 0 0 0 0 0 1 0 0 1 0 0 0 0 0 0 1 5 1 0 0 0 
0 0 0 0 3 0 0 0 0 0 0 0 6 3 0 0 0 0 0 3 0 0 0 0 1 0 0 9 0 0 0 0 0 0 0 0 0 0 0 0 1 0 0 0 0 0 0 0 1 0 0 0 0 0 0 1 0 0 0 0 0 16 0 0 0 0 1 0 0 0 0 174 0 0 0 0 0 0 0 0 0 0 0 0 29 0 0 0 0 0 0 0 0 0 0 2 0 0 0 0 
0 0 0 0 0 0 0 0 7 1 1 1 1 2 0 0 0 0 0 0 0 0 0 0 0 0 0 10 0 0 0 0 0 1 0 0 0 1 0 0 0 0 0 0 0 0 0 0 0 0 1 11 1 0 0 0 0 0 0 0 0 1 0 0 0 0 0 0 0 1 1 192 0 0 0 0 0 0 0 0 0 0 0 0 6 0 0 1 0 0 0 0 0 0 0 10 0 0 0 0 
0 0 0 0 0 0 0 0 2 0 0 0 6 1 0 0 0 0 0 0 0 0 0 0 1 0 0 9 0 0 0 0 0 0 0 0 0 0 0 0 0 0 0 0 0 0 0 0 0 0 0 8 0 0 0 0 0 0 0 0 0 18 0 1 0 0 0 0 0 1 0 168 0 0 0 0 0 0 0 0 0 0 0 0 25 0 0 0 0 0 0 0 0 0 0 10 0 0 0 0 
0 0 0 0 7 0 0 0 36 1 0 0 8 0 0 0 0 0 0 0 0 0 0 0 0 1 0 6 0 0 0 0 0 20 0 0 2 0 0 0 0 0 0 0 0 0 0 1 2 0 0 2 0 0 0 0 0 0 0 0 0 0 0 0 0 0 0 0 0 0 0 126 0 0 0 1 0 0 1 0 0 0 0 0 8 0 0 0 0 0 0 0 0 26 1 1 0 0 0 0 
0 0 0 0 0 0 0 0 0 0 0 0 0 0 0 0 0 0 0 5 0 0 0 0 0 0 0 12 0 0 0 0 0 0 0 0 0 0 0 0 1 0 0 0 0 0 0 0 0 0 1 15 0 0 0 0 0 0 1 0 0 2 0 1 1 1 0 0 0 0 0 191 0 0 0 0 0 0 1 4 0 0 0 1 0 0 0 0 0 0 0 0 0 2 0 11 0 0 0 0 
0 0 0 0 0 0 0 3 5 0 1 0 6 3 0 0 0 0 0 2 0 0 0 0 0 0 0 3 2 0 0 0 0 0 0 0 0 1 0 0 1 0 0 0 0 0 0 0 0 0 0 5 0 0 1 0 0 0 0 0 1 26 0 0 0 0 0 0 1 0 2 137 0 0 0 0 0 0 0 0 0 0 1 1 46 0 0 0 0 0 0 0 0 0 1 1 0 0 0 0 
0 0 0 0 0 0 0 0 3 0 0 0 4 3 0 0 0 0 0 0 0 0 0 1 0 0 0 9 0 1 0 0 0 0 0 0 0 0 0 0 0 0 0 0 0 0 0 0 0 0 0 2 0 0 0 0 0 0 0 1 0 17 0 0 0 0 0 0 0 0 0 164 0 0 1 0 0 0 0 2 0 0 0 0 40 0 0 0 0 0 0 0 0 0 0 2 0 0 0 0 
0 0 0 0 0 0 0 1 0 3 1 0 7 0 0 0 0 0 0 0 0 0 0 0 0 0 0 9 0 0 0 0 0 0 0 0 0 1 0 0 0 0 0 1 0 0 0 0 0 0 0 6 0 0 1 0 0 0 0 0 0 16 0 0 0 0 0 0 0 0 0 167 0 0 1 0 1 0 0 0 0 0 0 0 30 0 0 0 0 0 0 0 0 0 0 5 0 0 0 0 
0 0 0 0 0 0 0 2 3 0 0 0 13 0 0 0 0 0 0 0 0 0 0 0 0 1 0 8 2 0 0 0 0 3 0 0 0 0 0 0 0 0 0 0 0 0 0 0 2 0 0 4 0 0 0 0 0 0 0 1 0 18 0 0 0 0 0 0 0 0 0 140 0 0 0 0 0 0 0 0 0 0 0 0 44 0 0 0 0 0 1 0 0 1 0 6 0 0 0 1 
0 0 0 0 0 0 0 3 0 3 0 0 0 0 0 0 0 0 0 4 0 0 0 0 0 0 0 6 0 0 0 0 0 0 0 0 0 0 0 0 1 0 1 0 0 0 0 0 0 0 0 10 0 0 0 0 0 0 0 2 0 1 0 0 0 0 0 0 0 0 0 197 0 0 0 0 0 0 0 0 0 0 0 0 12 0 0 0 0 0 0 0 0 0 0 10 0 0 0 0 
0 0 0 0 0 0 0 0 0 1 0 0 3 0 0 0 0 1 0 0 0 0 0 0 0 0 1 5 4 0 0 0 0 0 0 0 0 0 0 0 0 0 0 0 0 0 0 0 0 0 0 3 0 0 0 0 0 0 0 0 0 19 0 1 0 2 0 1 0 0 0 152 0 0 0 0 0 0 0 11 0 0 2 0 39 0 0 0 0 0 0 0 0 0 0 5 0 0 0 0 
0 0 0 0 2 0 0 0 27 0 0 0 2 1 0 0 1 0 0 0 0 0 0 0 0 0 0 6 2 0 0 0 0 8 1 0 1 0 0 0 0 1 0 0 0 0 0 0 0 0 0 2 0 0 0 0 0 0 0 0 0 7 0 0 1 0 0 0 0 0 0 151 0 0 0 1 0 0 0 0 0 0 0 0 23 0 0 0 0 0 0 0 0 10 0 3 0 0 0 0 
0 0 0 1 0 0 0 0 0 0 0 0 2 0 0 0 0 0 0 1 0 0 0 0 0 0 0 11 1 0 0 0 0 0 0 0 1 0 0 0 0 0 0 0 0 0 0 1 4 0 0 2 0 0 0 0 0 0 0 0 0 9 0 0 0 0 0 0 0 0 0 184 0 0 6 0 0 0 0 1 0 0 0 0 18 0 0 0 0 0 0 0 0 0 0 7 0 0 1 0 
1 0 0 0 0 0 0 0 0 0 0 0 12 2 0 0 0 0 0 0 0 0 0 0 0 0 0 4 1 0 0 0 0 0 0 0 0 2 0 0 0 0 0 0 0 0 0 0 0 0 0 2 0 0 0 0 0 0 0 0 0 22 0 0 0 1 0 0 0 0 0 127 0 1 4 0 0 0 0 0 0 0 0 0 70 0 0 0 0 0 0 0 0 0 0 1 0 0 0 0 
0 0 0 0 4 0 0 0 19 2 0 0 1 1 0 0 0 0 0 0 0 0 0 2 0 1 0 13 1 0 0 0 0 2 1 0 0 0 0 0 0 0 0 0 0 0 0 0 0 0 0 5 0 0 1 0 0 0 0 0 0 1 0 0 0 1 1 1 0 0 0 181 0 0 0 1 0 0 0 3 0 0 0 0 4 0 0 0 0 0 0 0 0 0 1 3 0 0 0 0 
0 0 0 0 0 0 0 0 31 1 0 0 3 0 0 0 0 0 0 0 0 0 0 0 0 1 0 9 0 0 0 0 0 2 0 0 0 0 0 0 0 0 0 0 0 0 0 0 0 0 0 12 0 0 0 0 0 0 0 0 0 0 0 0 0 0 0 0 0 0 0 178 0 0 0 0 0 0 0 0 0 0 0 0 5 0 0 0 0 0 0 0 0 1 0 7 0 0 0 0 
0 0 0 0 0 0 0 0 0 0 0 0 6 1 0 0 0 0 0 0 0 0 0 0 1 1 0 9 1 0 2 0 0 0 0 0 0 0 0 0 0 0 0 0 0 0 0 0 0 0 0 5 0 0 0 0 0 0 0 0 0 11 0 0 0 0 0 0 0 0 0 186 0 0 0 0 0 2 0 0 0 0 0 0 23 0 0 0 0 0 0 0 0 0 0 2 0 0 0 0 
0 0 0 0 0 0 0 0 0 0 0 0 11 0 0 0 0 0 0 0 0 0 0 0 0 0 0 6 0 0 0 0 0 5 0 0 1 0 0 0 0 0 0 0 0 0 0 1 0 0 0 6 0 0 0 0 0 0 0 0 0 17 0 0 0 0 0 0 0 0 0 148 0 0 0 0 0 0 0 0 0 0 0 0 34 0 0 0 0 0 0 0 0 17 0 4 0 0 0 0 
0 1 0 0 0 0 0 0 54 0 0 0 3 0 0 0 0 0 1 0 0 0 0 0 0 0 0 2 2 0 0 0 0 19 0 0 1 0 0 0 0 0 0 0 0 0 0 0 0 0 0 0 0 0 0 0 0 0 0 0 0 3 0 0 0 0 1 0 0 1 0 137 0 0 0 0 0 0 0 0 0 0 1 0 8 0 0 0 1 0 0 0 0 14 0 1 0 0 0 0 
0 0 0 0 7 0 0 0 65 0 0 0 2 0 0 0 0 0 0 1 0 0 0 0 0 0 0 3 1 0 0 0 0 13 0 0 0 0 0 0 1 0 0 0 0 0 0 0 0 3 0 5 0 0 2 0 0 0 0 0 0 7 0 0 0 0 2 1 0 0 0 127 0 0 0 0 0 0 0 0 0 0 0 0 6 0 0 0 0 0 0 0 0 1 1 1 1 0 0 0 
0 0 0 0 3 0 0 2 27 0 0 0 3 0 0 1 0 0 0 0 0 0 0 0 0 0 0 9 1 0 0 0 0 4 0 0 0 0 0 0 0 0 0 0 0 0 0 0 0 0 0 0 0 0 2 0 0 0 0 0 0 12 0 0 0 0 1 0 0 0 0 164 0 0 0 0 0 0 0 0 0 0 0 0 19 0 0 0 0 0 1 0 0 1 0 0 0 0 0 0 
0 0 0 0 0 0 0 0 0 1 0 0 1 1 0 0 0 0 0 0 0 0 0 0 0 0 0 8 0 0 0 0 0 0 0 0 0 0 0 0 0 0 0 1 0 0 0 1 0 0 0 7 0 0 0 0 1 0 0 0 0 6 0 0 1 0 0 0 0 0 1 187 0 0 0 0 0 1 0 0 0 1 0 0 22 0 0 0 0 0 0 0 0 0 0 10 0 0 0 0 
0 0 0 0 0 0 0 0 35 0 0 0 2 2 0 0 1 0 0 7 0 0 0 1 0 2 0 6 2 1 0 0 0 3 0 0 0 1 0 0 0 0 0 0 0 0 0 0 0 0 0 0 0 0 4 1 0 0 0 0 1 9 0 0 0 3 0 0 0 0 0 148 0 0 0 0 0 0 0 9 0 0 1 0 10 0 0 1 0 0 0 0 0 0 0 0 0 0 0 0 
0 0 0 0 0 0 0 1 1 2 0 0 11 6 0 0 1 0 0 0 0 0 0 0 0 1 0 4 0 1 0 0 0 0 0 0 0 3 0 0 0 0 0 0 0 0 0 0 0 0 0 0 1 0 0 0 0 0 0 0 0 39 0 0 0 0 0 0 0 0 0 108 0 1 0 0 0 0 0 0 0 0 1 0 67 0 0 0 0 0 0 0 0 0 0 2 0 0 0 0 
0 0 0 0 1 0 0 0 0 3 0 0 2 0 0 0 0 0 0 1 0 0 0 1 0 0 0 8 3 0 0 0 1 0 0 0 0 0 0 0 0 0 0 0 0 0 0 0 0 0 0 4 0 0 0 0 0 0 0 0 0 4 0 0 0 1 0 0 0 0 0 200 0 0 0 0 0 0 0 2 0 0 0 0 10 0 0 0 0 0 0 0 0 0 0 9 0 0 0 0 
0 0 0 0 1 0 0 1 0 4 0 0 4 1 0 0 0 0 0 0 0 0 0 0 1 0 0 5 0 0 0 0 0 0 0 0 0 0 1 0 0 0 0 0 0 0 0 1 0 0 0 7 0 0 0 0 0 0 0 0 0 0 0 0 0 0 0 0 0 0 0 197 0 0 4 0 0 0 0 1 0 0 0 0 9 0 0 0 0 0 0 0 0 0 0 13 0 0 0 0 
0 0 0 0 1 0 0 0 11 1 0 0 0 0 0 0 0 0 0 0 0 0 0 0 0 0 0 12 1 0 0 0 0 1 0 0 1 0 0 0 0 0 0 0 0 0 0 0 1 0 0 6 0 0 0 0 0 0 0 0 0 5 0 0 0 0 0 0 0 0 0 187 0 0 0 0 0 0 1 1 0 0 0 0 3 1 0 0 0 0 0 0 0 8 0 8 0 0 0 1 
0 0 1 0 1 0 0 0 0 1 0 0 2 0 0 0 0 0 0 0 0 0 0 0 0 0 0 8 2 0 0 0 1 0 0 0 0 0 0 0 0 0 0 0 0 0 0 0 0 0 0 9 0 0 0 0 0 0 0 0 0 5 0 0 0 0 0 0 0 0 1 198 0 0 0 0 0 0 1 0 0 0 0 0 8 0 0 0 0 0 0 0 0 5 0 7 0 0 0 0 
0 0 0 0 0 0 0 0 0 0 0 0 3 1 0 0 0 1 0 0 0 0 0 0 0 1 0 8 1 0 0 0 0 0 1 0 0 0 0 0 0 0 0 0 0 0 0 0 0 0 0 9 0 0 0 0 0 0 0 0 0 8 0 1 0 1 0 0 0 0 0 186 0 0 0 0 0 0 0 3 0 0 0 0 16 0 0 0 0 0 0 0 0 0 0 9 0 0 1 0 
0 0 0 0 0 0 0 0 47 0 0 0 14 0 1 0 1 0 0 0 0 0 0 0 0 3 0 2 2 0 1 0 0 34 0 0 4 2 0 0 0 0 0 0 0 0 0 0 0 0 1 2 0 0 0 0 0 0 0 0 1 22 0 0 0 0 0 0 0 0 0 62 0 0 0 0 0 0 0 2 0 0 1 0 31 0 0 0 0 0 0 0 0 17 0 0 0 0 0 0 
0 0 0 0 0 0 0 0 0 1 0 0 1 0 0 0 0 0 0 0 0 0 0 0 0 0 0 11 1 0 0 0 0 0 1 0 0 1 0 0 0 0 0 0 0 0 0 1 0 0 0 15 0 0 0 0 0 0 0 1 0 6 0 0 0 0 0 1 0 0 1 179 0 0 0 0 0 0 0 2 0 0 0 0 17 0 0 0 0 0 0 0 0 0 0 11 0 0 0 0 
0 0 0 0 2 0 0 0 0 0 0 0 2 0 0 0 0 1 0 0 0 0 0 0 1 0 0 22 3 0 0 0 0 0 0 0 0 0 0 0 0 0 0 0 0 0 0 0 0 0 0 7 0 0 0 0 0 0 0 0 0 3 0 1 0 0 1 0 0 0 0 187 0 0 0 0 0 0 0 1 0 0 0 0 12 1 0 0 0 0 0 0 0 0 0 6 0 0 0 0 
0 0 0 0 0 0 0 0 28 0 0 0 1 0 0 0 0 0 0 0 0 0 0 0 0 0 0 9 2 0 0 0 0 10 0 0 0 1 0 0 0 0 0 0 0 0 0 0 0 0 0 4 0 0 0 0 0 0 0 0 0 5 0 0 0 0 0 0 0 0 0 168 0 0 0 0 0 0 0 2 0 0 0 0 9 0 0 0 0 0 0 0 0 4 1 6 0 0 0 0 
0 0 0 0 0 0 0 0 0 0 0 0 7 0 0 0 0 0 0 0 0 0 0 0 0 0 0 9 0 1 0 0 0 0 0 0 0 0 0 0 0 0 0 0 0 0 0 0 0 0 0 7 0 0 0 0 0 0 0 0 0 5 0 0 0 0 0 0 0 0 0 198 0 0 0 0 0 0 0 1 0 0 0 0 13 0 0 0 0 0 1 0 0 0 0 8 0 0 0 0 
0 0 2 0 4 0 0 0 15 0 0 0 13 4 0 0 1 0 0 0 0 1 0 0 0 0 0 4 0 1 0 0 0 2 0 0 1 1 0 0 0 0 0 1 0 0 0 0 0 0 0 1 1 0 1 1 0 0 0 0 0 32 0 0 0 0 1 0 0 1 0 107 0 1 1 1 0 0 0 0 0 1 0 0 47 0 0 0 0 0 0 0 0 0 1 2 0 0 0 1 
0 0 0 1 2 0 0 0 0 2 1 0 0 0 0 0 0 0 0 0 0 0 0 0 0 0 0 16 0 0 0 0 0 0 0 0 1 0 0 0 0 0 0 0 0 0 0 0 2 0 0 7 0 0 0 0 0 0 0 0 1 4 0 0 0 0 0 0 0 0 0 199 0 0 0 0 0 0 0 1 0 0 0 0 11 0 0 0 0 0 0 0 0 0 0 2 0 0 0 0 
0 0 0 0 0 0 0 0 7 0 0 0 2 0 0 0 0 1 0 0 0 1 0 0 0 0 0 9 1 0 0 0 0 4 0 0 3 2 0 0 0 0 0 0 0 0 0 0 1 0 0 7 0 0 0 0 0 0 0 0 0 7 0 0 0 0 0 0 0 0 0 181 0 0 0 0 0 0 0 0 0 0 0 0 12 0 0 0 0 0 0 1 0 5 0 6 0 0 0 0 
0 0 0 0 0 0 0 0 34 0 0 0 25 0 0 0 0 0 0 0 0 0 1 0 0 1 0 3 4 0 0 0 0 3 0 0 0 0 0 0 0 0 0 0 0 0 0 0 1 0 0 3 0 0 0 0 0 0 0 0 0 18 0 0 0 0 0 0 0 0 0 86 0 0 0 0 0 0 1 0 0 0 0 0 63 0 1 0 0 0 0 0 1 2 0 3 0 0 0 0 
0 0 0 0 0 0 0 5 0 1 0 1 3 0 0 0 0 0 0 0 0 0 0 0 0 1 0 13 1 0 1 0 1 0 0 0 0 0 0 0 0 0 0 0 0 0 0 0 0 0 0 8 0 0 0 0 0 0 0 2 0 7 0 0 0 0 0 0 0 0 0 186 0 0 0 0 0 0 0 2 0 0 0 0 11 0 0 0 0 0 0 0 0 0 0 7 0 0 0 0 
0 0 0 0 0 0 0 0 0 0 0 0 1 2 0 0 0 0 0 0 0 0 0 0 0 0 0 12 0 0 0 0 0 0 0 0 0 0 0 0 0 1 0 0 0 0 0 0 0 1 0 9 0 0 0 0 0 0 0 0 0 0 0 0 0 1 0 0 0 1 0 205 0 0 0 0 0 0 0 3 0 0 0 0 4 0 0 0 1 0 0 0 0 0 0 9 0 0 0 0 
0 0 0 0 0 0 0 0 40 0 0 0 12 0 0 0 0 0 0 1 0 0 0 0 0 2 0 6 3 0 0 0 0 11 0 0 1 1 0 0 1 0 0 0 0 0 0 1 0 0 0 1 0 0 0 0 1 0 0 0 0 7 0 0 0 0 0 0 0 1 0 121 1 0 0 0 0 0 0 2 0 0 1 0 26 0 0 0 0 0 0 0 0 5 0 5 0 0 0 0 
0 0 0 0 1 0 0 0 0 1 0 0 2 2 0 0 0 0 0 0 0 0 0 0 0 0 0 8 0 1 1 0 0 0 0 0 0 0 0 0 0 0 0 0 0 0 0 1 0 0 0 12 0 0 0 0 0 0 0 0 0 4 0 0 0 0 0 0 0 1 0 194 0 0 0 0 0 0 0 0 0 0 0 0 16 0 0 0 0 0 0 0 0 0 0 6 0 0 0 0 
0 0 0 0 1 0 1 2 33 0 0 1 1 0 0 0 0 0 0 0 0 1 0 0 0 0 0 5 2 0 0 0 0 5 1 0 1 3 0 0 0 1 0 0 0 6 0 0 0 0 0 3 0 0 1 0 0 0 0 1 1 4 0 0 0 0 0 0 0 0 0 150 1 0 0 0 0 0 1 0 0 0 0 0 14 1 0 0 0 0 0 0 0 5 0 4 0 0 0 0 
0 0 0 0 0 0 0 0 14 0 0 0 14 0 0 0 0 0 0 0 0 0 0 0 0 1 0 7 2 1 0 1 2 0 0 0 1 3 0 0 0 0 0 0 0 0 0 0 0 0 0 1 0 0 2 0 0 0 0 0 0 26 0 0 0 0 0 0 0 0 0 131 0 0 0 0 0 0 0 0 0 0 0 0 42 0 0 0 0 0 0 0 0 0 0 2 0 0 0 0 
0 0 0 0 0 0 0 0 0 0 0 0 3 0 0 0 0 0 0 1 0 1 0 0 0 0 0 4 1 0 0 0 0 0 0 0 1 2 0 0 0 0 0 0 0 0 0 0 0 0 1 6 0 0 0 0 0 0 0 0 0 16 0 0 0 0 0 0 0 0 0 155 0 0 7 0 0 0 0 1 0 0 0 0 44 0 0 0 0 0 0 0 0 0 0 7 0 0 0 0 
0 0 0 0 0 0 0 0 3 0 0 0 1 0 0 0 0 0 0 0 0 0 0 0 0 0 0 19 1 0 1 1 1 0 0 0 0 1 0 0 0 0 0 0 0 0 0 0 0 0 0 1 0 0 0 0 0 0 0 0 0 8 0 0 0 0 0 0 0 0 0 194 0 0 0 0 0 0 0 0 0 0 0 1 14 0 0 0 0 0 0 0 0 0 0 4 0 0 0 0 
0 0 0 0 0 0 0 0 0 0 0 0 0 0 0 0 0 0 0 0 0 0 0 0 0 0 0 12 0 0 0 0 0 0 0 0 0 0 0 0 0 0 0 0 0 0 0 0 0 0 0 9 0 0 0 0 0 0 0 0 0 1 0 0 0 0 0 0 0 0 1 212 0 0 0 0 0 0 0 1 0 0 0 0 5 0 0 0 0 0 0 0 0 1 0 7 0 1 0 0 
0 0 0 0 0 0 0 1 0 0 0 0 11 0 0 0 0 0 0 0 0 0 0 1 0 0 0 8 1 0 1 1 0 0 0 0 0 0 0 0 0 0 0 0 0 0 0 0 1 0 1 10 0 0 0 0 0 0 0 0 0 12 0 0 0 0 0 0 0 0 0 169 0 0 0 0 0 0 0 0 0 0 0 0 29 0 0 0 0 0 0 0 0 0 0 4 0 0 0 0 
1 0 0 0 1 0 1 0 0 1 0 0 5 0 0 0 0 0 2 0 0 0 0 0 0 1 0 7 1 0 0 0 1 0 0 0 0 2 0 0 0 0 1 0 0 0 0 0 0 1 0 4 0 0 0 0 0 0 0 0 0 17 0 0 0 0 0 0 0 0 0 178 0 0 0 0 0 1 0 0 0 0 1 0 21 0 0 0 0 0 0 0 0 0 0 3 0 0 0 0 
0 0 0 0 0 0 0 0 0 0 0 0 7 0 0 0 0 0 0 0 0 0 0 0 0 0 0 8 0 0 0 0 0 0 0 0 0 0 0 0 0 0 0 0 0 0 0 0 0 0 0 4 0 0 0 0 0 1 0 0 0 7 0 0 0 0 0 0 0 2 0 195 0 0 0 0 0 0 0 0 0 0 0 0 17 0 0 0 0 0 0 0 0 0 0 9 0 0 0 0 
0 0 1 0 2 1 0 0 2 0 0 0 14 4 0 0 0 0 0 0 0 0 0 0 0 1 0 7 6 0 0 0 0 0 0 0 1 6 0 0 0 0 0 0 0 0 0 3 0 0 0 4 0 0 0 0 0 0 0 0 0 25 0 0 0 0 0 0 1 0 0 124 0 0 0 0 0 0 0 0 1 0 0 0 40 0 0 0 1 0 0 0 0 0 0 6 0 0 0 0 
0 0 0 0 4 0 0 1 0 0 0 0 2 0 0 0 0 0 0 0 0 0 0 0 0 0 0 8 2 0 0 0 0 1 0 0 0 0 1 0 0 0 0 0 1 0 0 0 0 0 0 5 0 0 0 0 0 0 0 0 0 10 0 0 0 0 1 0 0 0 0 184 0 0 0 0 0 0 0 1 0 0 1 0 24 0 0 0 0 0 0 0 0 0 0 4 0 0 0 0 
0 1 1 0 1 0 0 1 0 1 0 0 2 1 0 0 0 0 0 0 0 0 0 0 0 0 0 10 0 0 0 0 0 0 0 0 0 0 0 0 0 0 0 0 0 0 0 0 0 1 0 8 0 0 0 0 0 0 1 0 0 8 0 0 0 0 0 0 0 0 0 192 0 1 0 0 0 0 0 1 0 0 0 0 15 0 0 0 0 0 0 0 0 0 0 5 0 0 0 0 
0 0 0 0 1 0 0 0 2 0 0 0 3 3 0 0 0 0 0 1 0 0 0 0 0 0 0 12 4 0 0 0 0 0 0 0 0 0 1 0 0 0 0 0 0 0 0 0 0 0 0 6 0 0 0 0 0 0 1 0 0 17 0 0 0 0 0 0 0 0 0 159 0 1 0 0 0 0 0 0 0 0 0 0 34 0 0 0 0 0 0 1 0 0 0 4 0 0 0 0 
0 0 0 0 0 0 0 0 0 1 0 0 8 1 1 0 0 0 0 0 0 0 0 0 0 0 0 5 0 0 0 0 0 0 0 0 0 0 0 0 0 0 0 0 0 0 0 0 0 0 0 8 0 0 0 0 0 0 0 0 0 15 0 0 0 0 0 0 0 0 0 151 0 1 0 0 0 0 0 0 1 0 0 0 49 0 0 1 0 0 0 1 0 0 0 7 0 0 0 0 
0 0 0 0 0 0 0 0 23 0 0 0 6 0 0 0 0 0 0 0 1 0 0 0 0 0 0 7 0 0 0 0 0 5 0 0 0 0 1 0 0 0 0 0 0 0 0 0 0 0 0 4 0 0 3 1 0 0 0 0 0 9 0 0 0 0 0 0 0 1 0 173 0 0 0 0 0 0 0 0 0 0 0 0 12 0 0 0 0 0 0 0 0 2 0 2 0 0 0 0 
0 0 0 0 0 0 0 0 7 3 0 0 6 0 0 0 0 0 0 0 0 0 0 0 0 0 0 8 2 0 0 0 0 1 0 0 1 0 0 0 0 0 1 0 0 1 0 2 0 0 0 9 0 0 0 0 0 0 0 0 1 10 0 0 0 0 0 0 0 1 1 154 0 0 0 0 0 0 0 13 0 0 0 1 21 0 1 0 0 0 0 0 0 0 0 6 0 0 0 0 
0 0 0 0 7 0 0 0 1 0 0 0 0 0 0 0 0 0 0 0 1 0 0 0 0 0 0 9 0 0 0 0 0 0 1 0 0 0 1 0 0 0 0 0 0 0 0 0 0 1 0 5 0 0 0 0 0 0 0 0 0 1 0 1 0 0 0 0 0 0 0 204 0 0 0 0 1 0 0 1 0 0 0 2 2 0 0 0 0 1 0 0 0 0 0 11 0 0 0 0 
0 0 0 0 2 0 0 0 0 0 0 0 13 0 0 0 0 0 0 0 0 0 0 0 0 1 0 7 2 0 0 1 0 0 0 0 0 2 0 0 0 0 0 0 0 0 0 0 0 0 0 3 0 0 0 0 0 0 0 0 0 26 0 0 0 0 0 0 0 0 0 155 1 0 0 0 0 0 0 6 0 0 0 0 28 0 0 0 0 0 0 0 0 0 0 3 0 0 0 0 
0 0 0 0 5 0 0 1 0 0 0 0 16 0 0 0 0 0 0 1 0 0 0 0 0 0 0 8 1 0 0 0 1 0 1 0 0 0 0 0 0 0 0 0 0 1 0 0 0 0 0 6 0 0 0 0 0 0 0 1 0 16 0 0 0 0 0 0 0 0 0 168 0 0 0 0 0 0 0 0 0 0 0 0 19 0 0 0 0 0 0 0 0 0 0 5 0 0 0 0 
0 0 0 0 0 0 0 0 0 2 0 0 2 2 0 0 0 0 0 0 0 0 0 0 0 0 0 12 1 0 0 0 0 0 0 0 0 2 0 0 0 0 0 0 0 0 0 0 0 0 0 5 0 0 1 0 0 0 1 0 0 8 0 0 0 0 0 0 0 0 0 188 0 0 0 0 0 0 0 0 0 0 0 0 21 0 0 0 0 0 0 1 0 0 0 4 0 0 0 0 
0 0 0 0 0 0 0 0 0 2 0 0 3 0 0 0 0 0 0 0 0 0 0 0 0 0 0 10 2 0 0 0 1 0 0 0 0 0 0 0 0 0 0 0 0 0 1 0 0 0 0 3 0 0 0 0 0 0 0 0 0 7 0 0 0 0 0 0 0 0 0 200 0 0 0 0 0 0 0 0 0 0 0 0 20 0 0 0 0 0 0 0 0 0 0 1 0 0 0 0 
0 0 0 0 0 0 0 0 61 0 0 0 1 1 0 0 0 0 0 0 0 0 0 0 0 0 0 5 1 0 0 0 0 34 0 0 3 0 0 0 0 0 0 0 0 0 0 0 4 0 1 1 0 0 4 0 0 0 0 0 0 4 0 0 0 0 0 0 0 0 0 86 0 0 0 0 0 0 0 0 0 0 0 0 6 0 0 1 0 0 0 0 0 36 0 1 0 0 0 0 
0 0 0 0 0 0 0 0 1 1 0 0 0 0 0 0 0 0 0 1 0 0 0 0 0 0 0 13 0 0 0 0 0 0 0 0 0 2 0 0 1 0 0 0 0 0 0 0 0 0 0 14 0 1 0 1 2 0 0 1 0 1 0 0 0 0 0 0 0 0 0 200 0 0 0 0 0 0 0 0 0 0 0 0 3 0 0 0 0 0 0 0 0 0 0 8 0 0 0 0 
1 0 0 0 0 0 1 0 18 0 0 0 10 1 0 1 0 0 0 0 0 0 0 0 0 0 0 8 0 0 0 0 1 2 0 0 0 1 0 0 0 0 0 0 0 0 0 0 2 0 0 5 0 0 2 0 0 0 0 0 0 11 0 0 0 0 0 0 0 0 0 166 0 1 0 0 0 0 0 0 0 0 0 0 15 0 0 0 0 0 0 0 0 0 0 4 0 0 0 0 
0 1 0 0 0 0 0 0 43 0 0 0 5 0 0 0 0 0 0 0 0 0 0 0 0 2 0 5 0 0 0 0 0 11 0 0 0 0 0 0 0 0 0 0 0 0 0 0 0 0 0 5 0 1 0 1 0 0 0 0 0 13 0 0 0 0 0 0 0 0 0 138 0 0 0 0 0 0 0 0 0 0 0 0 17 0 0 2 0 0 0 0 0 3 1 2 0 0 0 0 
0 0 0 0 0 0 0 1 0 3 0 0 0 0 0 0 0 0 0 0 0 0 0 0 0 0 0 10 0 0 2 0 0 0 0 0 0 0 0 0 0 0 0 0 0 0 0 0 0 0 0 11 0 0 0 0 0 1 1 0 0 2 0 0 0 0 0 0 0 0 1 206 0 0 0 0 0 0 0 3 0 1 0 0 1 0 0 0 1 0 0 0 0 0 0 6 0 0 0 0 
1 0 0 0 0 0 0 0 48 1 0 0 2 0 0 0 1 1 0 0 0 0 0 0 1 0 0 8 1 1 1 0 0 12 0 0 1 0 0 0 0 0 0 0 0 0 0 0 1 0 1 3 0 0 0 0 0 0 1 0 0 3 0 0 0 0 0 0 0 0 0 148 0 0 0 0 0 0 0 0 0 0 0 0 11 0 0 0 0 0 0 0 0 2 0 1 0 0 0 0 
0 0 0 0 0 0 0 0 66 2 0 0 1 0 0 0 0 0 0 0 0 0 0 0 0 0 0 2 0 0 0 0 0 34 0 0 3 1 0 0 0 0 0 1 0 0 0 0 1 0 0 1 0 0 2 0 0 0 0 0 0 0 0 0 0 0 0 0 0 0 0 93 0 0 0 0 0 0 0 5 0 0 0 0 0 0 0 0 0 0 0 0 0 37 0 1 0 0 0 0 
0 0 0 0 2 0 0 0 0 1 0 0 11 0 0 0 0 0 0 0 0 0 0 0 1 0 0 8 1 0 0 0 0 0 0 0 0 0 0 0 0 0 0 0 0 0 0 0 0 0 0 6 0 0 0 0 0 0 0 0 0 20 0 0 0 0 1 0 0 0 0 146 0 1 0 0 0 0 0 1 0 0 1 0 43 0 0 0 0 0 0 0 0 0 0 7 0 0 0 0 
0 2 0 0 19 1 0 0 0 0 0 0 1 1 0 0 0 0 0 0 0 1 0 1 0 0 0 14 0 0 0 0 0 0 0 0 0 1 0 0 0 0 0 0 0 1 0 0 0 0 0 12 0 0 0 0 0 0 0 0 1 2 0 0 0 0 1 0 0 0 0 175 0 0 1 0 0 0 0 0 0 0 0 0 4 0 0 0 2 0 0 0 1 0 0 9 0 0 0 0 
1 0 0 1 0 0 0 0 3 1 0 0 0 0 0 0 0 0 0 0 1 0 0 0 0 0 0 6 0 0 0 0 1 24 0 0 0 0 0 0 0 0 0 0 0 0 0 1 1 0 0 5 0 0 0 0 0 0 0 0 0 1 0 0 0 0 0 0 0 0 0 142 0 0 0 0 0 0 2 0 0 0 0 0 1 0 0 0 0 0 0 0 0 55 0 4 0 0 0 0 
0 0 0 0 0 0 0 0 25 1 0 0 1 0 0 0 0 0 0 0 0 0 0 0 0 2 0 7 0 0 1 0 0 5 0 0 0 0 0 0 0 0 0 0 0 0 0 0 0 0 0 8 0 0 0 0 0 0 0 0 0 1 0 0 0 0 0 0 0 0 0 189 0 0 0 0 0 0 0 0 0 0 1 0 2 0 0 0 0 0 0 1 0 1 0 5 0 0 0 0 
0 0 0 0 0 0 0 0 0 0 0 0 3 0 0 0 0 0 0 0 0 0 1 0 0 0 0 14 2 0 0 0 0 0 0 0 0 0 0 0 0 0 0 0 0 0 0 0 0 0 0 13 0 0 0 0 0 1 0 0 0 15 0 0 0 0 0 0 0 0 0 176 0 0 0 0 0 0 0 0 0 0 0 0 17 0 0 0 0 0 0 0 0 1 0 7 0 0 0 0 
0 0 0 0 0 0 0 0 19 2 0 0 4 0 0 0 0 0 0 0 0 0 0 0 0 0 0 12 0 0 0 0 0 2 0 0 0 0 0 0 0 0 0 0 0 0 0 0 0 0 0 6 0 0 0 0 0 0 0 0 0 1 0 0 0 0 0 0 0 1 0 183 0 0 0 0 0 0 0 3 0 0 0 0 10 0 0 0 0 0 0 0 0 1 0 5 0 0 0 1 
0 0 0 0 0 0 0 0 29 1 0 0 4 0 0 0 0 0 0 0 0 1 0 0 0 0 0 6 0 0 0 0 0 21 0 0 1 0 0 0 0 0 0 0 0 0 0 0 0 0 0 4 0 0 0 0 0 1 0 0 0 10 0 0 0 0 0 0 2 0 0 120 0 0 0 0 0 0 1 0 0 0 1 0 21 0 0 0 0 0 0 0 0 24 1 2 0 0 0 0 
0 1 0 0 1 0 0 0 1 0 0 0 0 0 0 0 0 0 0 0 0 1 0 0 0 1 0 17 1 1 0 0 0 0 0 0 0 0 0 0 0 0 0 1 0 5 0 0 0 0 1 11 0 0 0 0 0 0 0 0 0 7 0 0 0 0 0 1 0 0 0 182 0 0 0 0 0 0 0 0 0 0 0 0 9 0 0 0 1 0 0 0 0 0 0 7 0 0 1 0 
0 0 0 0 0 1 0 0 1 0 0 0 3 1 0 0 0 0 0 0 0 0 1 0 0 0 0 11 5 0 0 0 1 0 0 0 0 3 0 0 0 0 0 0 0 0 0 0 1 1 0 6 0 0 0 0 0 0 0 0 0 9 0 0 0 0 0 0 0 0 0 174 0 0 0 0 0 0 0 0 0 0 0 0 28 0 0 0 0 0 0 0 0 0 0 4 0 0 0 0 
0 0 0 0 8 0 0 0 2 1 0 0 0 1 0 0 1 0 0 0 0 0 0 0 0 0 0 14 1 0 0 0 1 0 0 0 0 0 1 0 0 0 0 0 0 1 0 0 0 1 0 7 0 0 1 0 1 0 0 0 0 0 0 1 0 0 0 0 0 0 0 196 0 0 0 0 0 0 0 0 0 1 1 0 2 0 0 1 1 0 0 0 0 0 0 5 0 0 1 0 
0 3 0 0 1 0 0 0 42 0 0 0 0 0 0 0 0 0 0 1 0 0 0 1 0 0 0 5 0 0 0 0 0 44 0 0 2 0 0 0 1 0 0 0 0 0 0 0 1 0 0 1 0 0 0 1 0 0 0 0 0 1 0 1 0 0 0 0 1 0 0 70 0 0 0 0 0 0 3 0 0 0 0 0 2 0 0 0 0 0 0 0 0 69 0 0 0 0 0 0 
0 0 0 0 0 0 0 0 1 0 0 0 6 2 0 0 1 0 0 0 0 0 0 0 0 0 0 7 2 0 0 0 0 1 0 0 0 1 0 0 0 0 0 0 0 0 0 0 0 0 0 6 0 0 0 0 0 0 0 0 0 28 0 0 0 0 0 0 0 0 0 153 0 0 0 0 0 0 0 0 0 0 1 0 39 0 0 0 0 0 0 0 0 0 0 2 0 0 0 0 
0 0 0 0 0 0 0 1 1 1 0 0 3 0 0 0 0 0 0 0 0 0 0 0 0 0 0 6 0 0 0 1 0 0 0 0 1 0 0 0 0 0 0 0 0 0 0 0 0 0 0 11 0 0 0 0 0 0 0 0 0 6 0 0 0 0 0 0 0 0 0 194 0 0 0 0 0 0 0 0 0 0 0 0 13 0 0 0 0 0 0 0 0 5 0 7 0 0 0 0 
0 0 0 0 0 0 0 0 0 3 0 0 2 1 0 0 0 0 0 0 0 0 0 0 0 0 0 7 3 0 0 0 0 0 0 0 0 0 1 0 1 0 1 0 0 0 0 0 0 0 0 4 0 0 0 0 0 0 0 0 0 7 0 0 0 1 0 0 0 0 0 182 0 0 0 0 0 0 0 13 0 0 0 0 19 0 0 0 0 0 0 0 0 0 1 4 0 0 0 0 
0 0 0 0 0 0 0 1 0 0 0 0 3 2 0 0 0 0 0 0 0 0 0 0 0 0 0 11 4 1 0 0 0 0 0 0 0 0 0 0 0 0 0 0 0 1 0 0 1 0 0 2 0 0 0 0 0 0 0 0 0 11 0 0 0 0 0 0 0 0 0 179 0 0 2 0 0 0 0 6 0 0 0 0 21 0 0 0 0 1 0 0 0 0 0 4 0 0 0 0 
0 0 0 0 4 0 1 0 0 3 0 0 1 0 0 0 0 0 0 0 0 0 0 0 1 0 0 11 1 0 0 0 0 0 0 0 0 0 0 0 0 0 0 0 0 0 0 0 0 0 0 14 0 1 0 0 0 0 0 0 0 1 0 0 0 0 0 0 0 0 0 204 0 0 1 0 0 0 0 0 1 0 0 0 2 0 0 0 0 0 0 0 0 0 0 4 0 0 0 0 
0 0 0 0 0 0 1 0 0 2 0 0 2 0 0 2 0 0 0 0 0 0 0 0 1 0 0 5 0 0 0 0 0 0 0 0 0 0 0 0 0 0 0 0 0 3 0 0 0 0 0 11 0 0 0 0 0 0 0 0 0 9 0 0 0 0 0 0 0 0 0 194 0 0 0 0 1 0 0 0 0 0 0 0 14 0 0 0 0 0 0 0 0 0 0 5 0 0 0 0 
0 2 0 0 0 0 0 1 12 0 0 0 1 0 0 0 0 0 0 0 0 0 0 0 0 0 0 13 0 0 0 0 0 7 0 0 0 0 0 0 0 0 0 0 0 0 0 0 0 0 0 8 0 0 0 0 0 0 0 1 0 4 0 0 0 0 0 0 0 0 0 172 0 0 1 0 0 0 1 0 0 0 0 0 8 0 0 0 0 0 0 0 0 11 0 8 0 0 0 0 
