# Supplementary material for: Transferable Measurements of Heredity in Models of the Origins of Life
Source: PLoS One. 2015 Oct 19;10(10):e0140663. doi: 10.1371/journal.pone.0140663 (PMC4610668; doi:10.1371/journal.pone.0140663)
Supplement: S1 Data — (ZIP) [file pone.0140663.s001.zip › data/gard/pop1/Nmax500/seqs14.txt]

11 2 0 0 1 0 10 0 0 0 1 0 1 2 1 0 0 12 1 0 0 0 2 0 0 1 3 1 0 4 0 16 0 1 0 0 0 0 0 6 38 2 0 17 0 1 15 1 2 1 1 3 0 0 0 0 26 0 0 0 1 0 2 1 1 1 0 11 0 0 0 14 1 0 0 0 0 0 0 1 0 1 2 8 1 0 0 0 0 0 0 0 0 4 0 11 0 3 0 4 
4 18 0 0 0 0 16 1 0 0 0 0 0 2 0 0 1 18 0 0 0 1 1 0 0 1 2 10 0 1 1 9 1 1 0 0 0 4 4 2 21 0 0 54 0 0 4 0 1 1 0 1 0 0 0 0 5 0 4 0 0 0 0 2 0 8 1 7 0 1 0 11 0 0 0 6 0 0 0 1 0 4 5 2 0 0 1 2 0 1 1 2 0 0 0 1 0 1 0 4 
0 1 6 0 4 0 7 2 1 1 0 0 0 3 0 0 1 32 1 0 0 0 2 0 1 5 3 3 0 2 1 13 0 0 1 0 0 4 9 5 19 0 0 15 0 4 4 1 0 0 0 1 0 0 1 0 3 0 0 0 0 2 0 0 0 3 1 2 1 0 2 22 1 0 0 11 0 0 0 0 1 1 3 3 0 1 0 0 1 0 2 3 0 12 0 3 0 2 0 17 
1 4 1 0 6 0 1 1 5 0 0 1 0 8 0 0 0 15 1 1 1 1 1 1 1 1 1 4 0 0 1 4 0 1 0 1 0 0 0 3 16 0 0 18 1 0 11 0 0 1 0 2 0 0 0 0 0 0 1 0 0 0 0 0 0 7 0 0 0 0 0 48 0 0 0 28 1 0 0 0 0 0 2 2 3 0 2 0 0 0 0 5 0 22 0 0 0 3 0 11 
5 15 2 1 3 0 6 0 2 2 0 0 0 3 1 0 0 10 0 2 2 0 0 0 0 0 2 10 0 0 6 10 0 0 0 0 2 4 0 1 40 0 0 37 1 0 3 0 0 3 0 0 0 0 0 1 15 0 0 0 0 0 1 0 0 9 2 11 0 0 0 2 1 0 0 4 0 0 0 0 1 2 2 4 3 3 0 1 0 0 0 2 3 4 1 5 0 0 0 0 
0 4 1 0 6 0 3 2 0 0 0 0 4 2 0 0 0 3 1 1 0 0 2 0 0 0 2 6 0 0 0 6 0 0 0 0 0 0 1 0 13 0 0 20 0 1 51 1 0 0 1 3 0 0 0 0 1 0 3 1 0 0 0 0 0 14 0 1 0 0 1 37 1 0 0 18 0 0 0 0 0 1 5 2 0 1 1 0 1 0 0 1 1 17 0 1 1 7 0 0 
2 5 9 0 6 0 11 0 0 1 0 0 0 6 1 0 0 15 5 1 0 1 0 1 0 1 1 2 0 0 1 7 0 1 0 2 0 2 4 3 24 0 4 30 0 0 11 1 0 0 0 1 0 1 0 0 1 0 1 0 0 0 0 0 0 4 0 10 0 0 2 15 1 0 1 17 0 1 0 1 1 0 2 4 0 2 1 0 0 1 0 1 0 21 1 0 0 2 0 0 
0 1 1 0 2 0 0 1 0 0 0 0 0 2 0 0 1 13 2 0 0 0 4 0 1 0 0 5 0 2 0 1 0 0 0 0 0 0 3 2 8 0 1 8 0 0 91 2 0 0 3 0 1 0 0 2 5 0 0 0 0 0 0 0 0 5 0 0 0 0 1 28 1 0 0 8 0 0 1 0 0 0 0 1 0 0 1 5 0 0 1 1 2 13 0 2 0 5 0 13 
0 9 0 1 0 0 3 0 0 0 0 2 2 1 0 0 1 4 0 0 0 1 0 0 1 0 1 7 0 0 0 2 0 0 2 0 0 1 2 0 4 0 0 26 0 2 139 1 0 1 2 0 0 0 0 1 1 0 0 0 0 0 0 0 1 6 0 4 0 0 0 5 1 0 0 3 0 0 2 0 1 0 1 1 0 0 1 0 0 0 0 0 0 5 0 0 0 2 0 0 
3 1 2 0 5 0 7 2 0 0 0 0 0 6 0 0 0 7 0 0 0 0 0 0 2 1 0 0 0 0 0 0 0 1 2 0 1 3 3 1 2 0 0 5 1 0 62 1 2 2 3 0 0 0 0 2 1 1 5 0 0 0 0 0 0 2 2 5 0 0 2 37 0 0 0 17 0 1 1 1 0 0 1 2 0 0 0 0 0 1 1 5 1 28 0 1 0 8 0 0 
4 10 0 1 3 0 10 2 0 1 0 1 0 4 0 0 0 4 4 0 0 0 1 0 2 2 2 7 0 0 1 5 0 1 0 0 1 1 3 0 17 0 3 37 0 0 15 0 0 0 0 1 2 2 0 0 10 0 0 1 0 0 0 0 0 9 0 3 0 0 0 11 0 0 1 6 0 2 0 0 0 1 8 4 1 0 1 0 0 0 0 1 1 10 0 2 1 3 1 26 
1 9 1 0 0 0 5 0 0 0 1 0 2 0 0 0 0 10 0 0 0 1 0 0 0 0 1 16 0 0 1 1 0 1 0 0 0 5 2 0 13 0 1 33 0 0 46 6 0 0 0 0 1 0 0 1 1 0 2 0 0 0 1 0 2 24 1 5 1 0 0 0 0 0 0 2 1 0 0 0 0 0 1 0 0 0 0 1 0 0 2 1 0 6 0 2 0 2 0 37 
0 8 0 0 3 0 12 0 4 1 0 0 0 5 0 0 1 15 1 0 0 0 1 0 0 0 1 3 0 0 0 4 0 0 0 1 0 2 0 5 7 0 0 58 0 0 16 1 1 0 0 0 1 0 0 0 8 0 2 0 0 0 0 0 0 2 0 13 0 0 3 25 0 0 0 13 0 0 1 0 1 1 0 6 0 0 0 0 0 0 0 2 0 7 1 3 0 8 1 2 
3 6 1 0 1 0 13 2 0 0 0 0 0 5 0 0 0 5 1 0 0 1 2 0 1 0 2 3 0 1 1 6 0 0 0 0 0 2 4 0 28 1 0 21 1 1 42 1 0 0 2 0 0 1 1 2 10 0 0 1 0 0 4 0 0 3 0 10 0 0 0 12 1 0 0 9 0 0 1 0 0 1 1 4 0 1 0 2 0 0 0 6 0 11 0 8 0 2 0 2 
5 0 1 1 3 0 4 0 0 0 0 2 1 4 0 0 0 13 0 1 0 1 3 0 0 3 1 0 0 0 0 2 1 0 0 0 0 1 1 2 22 0 0 3 0 1 106 1 0 0 0 2 0 0 0 0 4 0 1 1 0 0 0 0 1 2 1 3 0 1 3 15 3 0 0 1 1 0 0 0 0 0 3 3 0 0 0 0 2 0 0 1 1 3 0 2 2 2 1 8 
4 2 0 0 3 0 14 1 0 0 0 0 1 0 0 0 0 7 0 0 0 0 3 0 0 1 0 2 0 2 0 4 0 0 0 0 0 1 0 0 3 0 0 27 0 0 116 0 0 1 1 0 0 0 0 0 4 0 0 1 1 0 0 0 0 1 2 7 0 0 0 13 0 0 0 6 0 0 1 0 0 0 0 1 0 0 0 0 0 0 0 2 0 8 0 0 1 3 0 6 
1 1 2 1 8 1 0 2 0 0 1 0 1 7 0 1 1 13 2 3 0 0 2 2 0 0 3 0 0 1 0 3 0 0 0 3 0 2 4 4 18 1 1 1 0 0 32 1 0 0 0 1 0 1 0 0 4 0 2 0 0 0 0 0 0 2 0 1 0 0 4 40 0 0 0 22 0 0 1 0 0 0 2 0 0 1 0 0 1 0 0 1 0 23 0 7 3 11 0 0 
0 1 0 0 8 0 1 0 0 0 0 0 1 10 0 0 0 4 1 0 0 1 4 1 0 0 0 0 0 0 0 0 0 0 0 1 0 0 3 2 6 0 0 1 2 0 64 2 0 0 3 0 0 0 0 0 1 0 0 0 0 0 0 0 0 5 1 1 0 1 4 54 0 0 0 17 0 0 1 0 0 0 4 1 0 0 1 0 0 0 0 3 0 27 0 0 0 10 0 3 
7 4 1 0 2 0 5 0 0 0 0 0 0 1 1 1 0 3 7 0 0 1 0 0 3 0 0 2 0 3 2 7 1 0 1 2 0 6 1 1 21 0 0 15 0 2 72 0 4 1 0 2 0 0 0 0 8 2 2 1 0 0 2 0 0 5 1 10 1 0 0 0 0 0 0 2 0 0 2 0 0 1 3 5 0 0 0 0 0 0 0 0 0 9 0 4 0 4 1 8 
4 4 0 0 1 0 15 0 1 1 0 0 0 1 0 0 3 4 0 0 1 0 1 0 1 0 0 1 0 0 3 5 0 0 0 2 0 3 3 0 13 1 0 17 0 0 122 0 0 1 4 1 0 0 0 0 11 0 2 0 0 1 0 0 0 0 0 4 0 0 0 0 0 1 0 2 0 0 0 0 0 0 0 4 1 0 1 0 0 0 0 0 0 3 0 3 0 2 0 2 
3 9 3 0 4 0 14 0 0 0 0 0 0 4 0 1 0 8 0 0 0 1 1 1 0 0 0 2 0 0 1 5 1 1 1 1 0 4 1 0 17 0 1 28 0 0 8 1 0 0 0 2 0 0 0 0 14 0 2 0 0 0 0 1 1 13 2 11 0 0 1 8 0 0 0 15 2 0 0 0 0 1 0 4 1 0 0 0 0 0 0 2 1 33 2 7 0 6 0 0 
0 5 4 0 1 0 7 0 2 0 0 0 1 10 0 0 0 4 2 0 0 0 3 0 0 0 1 2 0 0 0 3 0 0 2 1 0 2 1 2 16 0 0 24 0 3 43 0 0 0 5 4 0 0 0 0 6 0 0 1 0 0 0 0 0 2 1 2 0 0 0 42 0 0 1 14 0 0 0 0 0 1 1 6 1 0 0 0 0 0 0 0 0 15 0 1 1 6 0 1 
3 6 0 0 2 0 14 1 0 1 0 0 0 3 0 0 0 1 0 0 0 0 1 0 0 0 2 14 1 0 1 11 0 0 0 0 1 1 0 1 22 0 1 52 1 0 3 0 0 4 0 0 0 0 0 1 18 0 0 0 0 0 0 0 0 12 0 5 0 1 0 17 0 1 0 7 1 0 1 0 0 2 9 4 0 0 4 0 1 0 0 1 0 9 0 5 0 4 0 0 
3 0 3 0 5 0 2 1 2 1 1 0 0 2 0 0 1 19 1 1 0 0 2 0 0 0 5 1 1 0 0 7 0 2 0 1 0 0 1 6 24 0 2 12 0 0 49 1 0 0 1 1 0 0 0 0 9 0 2 0 0 0 0 0 1 2 1 2 0 0 0 19 0 0 0 12 0 0 0 2 0 1 2 4 0 0 0 0 0 0 2 0 0 12 0 6 2 9 0 4 
3 4 3 0 3 0 12 2 1 1 0 1 1 0 0 0 0 0 0 5 0 0 1 1 0 0 3 6 0 1 1 12 1 0 0 1 0 1 0 0 35 2 0 28 0 2 29 0 0 0 2 0 0 0 0 0 28 0 0 0 0 0 1 0 0 4 0 11 0 0 0 6 0 0 0 2 0 0 0 0 0 2 1 10 1 1 0 1 1 0 0 0 0 6 0 10 0 3 0 0 
1 1 1 0 1 0 8 1 0 0 0 0 1 3 1 0 0 11 4 0 0 1 2 0 0 1 1 2 0 0 0 10 0 0 0 0 0 4 1 0 25 0 2 14 1 0 66 1 0 0 1 0 0 0 0 0 10 0 1 0 0 0 0 0 0 1 1 15 0 0 1 18 1 0 2 10 0 1 0 0 0 0 2 5 1 0 0 1 0 0 0 0 0 7 0 4 1 2 0 1 
2 11 2 1 1 0 13 1 0 0 1 0 1 0 1 1 0 0 0 3 0 0 0 0 1 1 3 13 1 2 4 10 0 0 1 1 0 0 1 1 26 0 0 34 0 5 19 1 0 0 0 2 0 1 0 0 16 0 0 0 0 0 0 0 0 16 0 5 0 0 0 1 0 1 0 3 0 0 1 1 0 3 5 10 0 0 3 0 0 0 0 0 0 9 0 9 0 0 0 2 
0 5 1 0 2 0 10 0 1 0 0 0 2 5 1 0 0 9 0 1 0 1 1 0 4 1 1 3 1 1 0 7 0 0 0 1 0 5 5 3 20 0 0 24 0 2 21 2 3 0 0 3 0 1 0 0 6 0 0 0 0 2 1 2 0 3 0 6 0 0 0 14 0 0 1 12 0 0 1 1 0 2 3 8 0 0 0 0 0 0 0 6 1 19 0 7 1 6 0 1 
1 5 1 0 2 0 9 0 2 0 1 0 0 4 2 0 1 18 0 1 0 0 3 0 2 0 2 2 0 0 0 10 0 0 0 2 1 5 5 4 23 2 0 15 2 0 3 3 0 2 1 0 1 0 0 0 9 0 1 0 0 0 0 1 0 2 0 10 0 0 0 33 0 0 1 11 0 0 0 0 0 1 6 3 0 2 1 0 0 0 0 0 1 10 0 6 0 6 0 11 
2 1 0 0 2 0 1 1 1 0 0 0 1 2 0 0 1 9 0 0 0 0 2 0 0 0 0 1 0 1 2 2 0 0 0 0 0 0 5 0 15 0 0 12 0 0 104 0 2 1 0 0 1 0 0 0 3 1 1 0 0 0 1 0 0 1 0 4 0 0 0 16 0 0 0 11 0 0 2 1 0 0 2 1 0 1 1 2 0 0 0 2 0 15 0 2 0 3 0 11 
0 0 0 0 5 0 2 1 0 0 0 0 2 9 1 1 1 7 3 0 0 0 3 0 1 1 0 0 2 0 0 7 0 0 2 1 0 0 3 1 18 0 0 2 1 0 29 0 1 1 3 0 0 0 0 1 0 0 2 0 0 0 2 0 0 5 0 3 0 0 3 58 0 0 0 24 1 0 0 0 0 0 0 3 1 1 2 1 0 0 0 3 0 22 0 1 2 7 0 0 
0 5 2 0 1 0 5 0 0 0 0 1 0 1 0 0 2 9 2 0 0 0 1 0 1 0 2 6 0 1 0 2 0 0 0 2 0 1 1 1 12 0 0 21 1 1 101 0 1 0 0 0 0 0 0 1 0 0 1 1 0 0 1 0 0 19 0 0 0 0 0 11 0 0 0 6 1 0 0 0 0 0 2 1 0 0 0 0 0 0 0 3 1 14 1 0 0 4 0 0 
5 0 5 2 8 1 3 0 0 0 0 2 0 10 0 0 2 8 0 0 0 1 2 0 3 0 1 1 0 3 1 0 0 0 3 1 0 0 2 0 8 0 3 8 1 2 19 2 0 0 3 1 0 1 1 1 4 0 0 1 0 0 0 0 0 0 0 1 0 0 1 37 0 0 1 24 0 0 0 0 0 1 3 1 0 0 0 1 0 0 0 4 0 37 0 7 0 12 0 1 
2 11 2 0 2 0 19 0 0 1 0 0 0 1 0 0 0 4 2 0 0 0 0 0 1 0 0 10 0 1 0 4 0 0 0 1 0 3 0 0 30 0 1 44 1 0 66 0 1 0 1 0 0 0 0 0 5 1 0 0 0 0 0 0 0 10 0 10 0 0 0 0 0 1 0 0 0 1 0 0 0 0 0 5 0 0 0 0 1 0 0 2 0 3 0 0 0 3 0 0 
0 12 0 2 2 1 17 0 0 0 0 0 0 1 0 0 0 0 0 2 0 2 0 2 0 0 0 9 0 0 0 6 0 0 0 0 0 4 0 1 24 0 0 38 1 0 71 2 0 1 2 0 0 1 0 1 6 0 1 0 0 0 0 0 1 9 0 11 0 0 0 11 0 0 0 0 0 0 0 0 0 1 3 4 0 0 0 0 0 0 0 0 0 0 0 1 0 0 0 0 
1 5 0 0 5 0 7 0 2 0 1 0 0 3 0 0 1 15 7 0 0 0 1 0 4 3 1 5 0 0 0 8 0 0 0 1 0 1 3 3 13 2 0 23 1 6 17 3 0 0 0 8 0 0 0 0 1 0 0 0 0 0 0 0 0 4 0 1 0 0 0 34 0 0 0 20 0 1 0 0 0 0 3 3 0 0 0 0 2 1 0 2 0 22 0 3 1 2 0 0 
9 0 6 0 1 2 0 1 4 1 0 1 0 2 0 0 1 35 5 0 0 0 0 0 0 1 2 0 0 0 0 4 1 0 0 1 0 4 7 2 16 0 1 1 2 0 66 0 2 0 1 3 0 0 0 0 3 1 1 1 0 1 1 0 2 0 3 0 2 0 1 5 0 0 0 5 0 0 0 0 0 0 3 4 0 0 0 0 0 0 1 2 2 12 0 5 1 5 1 6 
1 8 1 1 2 0 18 2 0 2 0 0 2 0 1 0 3 2 0 1 0 1 2 0 0 0 2 6 0 3 1 8 0 0 1 0 0 2 1 0 33 0 0 31 0 0 27 0 0 0 0 0 0 1 2 0 15 0 2 2 0 0 2 1 0 4 1 11 0 0 0 5 0 1 0 1 0 0 0 0 0 0 3 7 0 0 0 1 0 0 0 0 1 0 0 8 0 2 0 18 
0 0 1 0 2 0 0 0 3 0 0 0 0 7 1 0 0 17 2 2 1 2 2 0 1 1 0 0 0 0 0 4 0 0 2 0 0 1 3 3 21 0 2 3 0 2 42 0 1 2 0 3 0 0 0 0 0 0 3 1 0 0 0 0 1 2 0 0 1 1 2 47 0 0 0 21 0 0 1 1 0 0 3 1 0 0 0 0 1 0 0 5 0 22 0 0 0 6 0 0 
3 2 1 0 6 0 7 1 0 0 2 0 0 4 0 0 1 24 1 0 1 0 2 0 0 0 2 3 0 0 0 7 0 0 0 0 0 2 5 2 25 2 0 21 0 2 7 0 1 0 1 1 0 0 0 0 0 2 5 1 0 0 1 1 0 20 0 5 0 0 4 27 0 0 0 10 2 0 0 0 0 0 1 0 0 0 0 0 0 1 0 4 1 12 1 4 1 7 0 4 
1 10 0 0 1 0 19 3 0 0 0 0 0 1 0 0 1 8 4 0 0 0 0 0 0 0 3 2 0 4 0 7 0 0 0 1 0 0 1 3 17 0 0 24 0 0 62 2 1 1 0 1 0 0 1 0 5 0 2 1 0 0 0 0 0 7 5 10 0 1 0 7 1 0 0 9 0 1 0 1 0 0 1 2 1 0 0 0 0 0 1 2 0 10 0 3 0 2 0 0 
1 0 0 1 3 0 2 0 1 1 0 0 0 5 0 0 2 13 4 1 0 1 2 0 0 1 0 2 0 0 0 4 0 0 0 5 0 0 1 1 10 1 1 10 1 2 62 0 0 0 2 2 0 2 0 1 0 0 2 0 0 0 0 0 0 9 3 2 0 0 0 29 0 0 0 19 0 0 1 0 0 0 2 3 0 1 0 0 0 0 1 6 0 14 0 2 3 7 1 0 
6 7 0 0 2 0 25 0 0 2 0 0 0 1 0 0 0 6 1 0 0 0 0 0 3 0 2 3 0 1 5 12 0 0 0 1 2 5 4 0 39 0 0 32 0 1 1 0 3 0 1 1 0 0 1 0 16 0 0 1 0 0 1 0 1 2 2 20 0 0 0 0 0 0 0 0 0 1 0 0 0 2 0 10 0 0 0 0 0 0 0 0 0 2 0 11 0 0 1 13 
0 0 0 0 2 0 3 3 1 1 0 0 1 7 0 0 0 8 0 3 0 0 2 0 1 1 0 1 0 0 1 3 0 0 0 1 0 3 1 3 8 0 0 11 1 0 93 0 0 0 3 1 0 1 1 0 1 0 3 0 0 0 0 0 1 2 0 5 0 0 1 29 0 0 1 14 0 0 0 1 0 0 3 0 0 0 0 1 0 0 0 2 0 13 0 0 0 6 0 2 
0 8 0 0 3 0 18 1 1 0 0 0 0 0 0 0 0 14 2 0 0 1 1 0 0 0 1 8 0 1 3 11 0 0 0 1 0 7 6 0 39 0 0 53 0 0 3 1 0 1 0 1 0 0 0 0 0 1 0 0 0 0 0 0 0 6 0 16 0 1 0 7 1 0 0 4 0 0 0 1 1 0 3 3 1 0 3 0 0 0 3 1 0 6 0 0 1 0 1 5 
1 9 0 0 2 0 11 0 4 0 0 0 0 4 0 0 0 3 0 0 0 0 2 0 1 0 0 7 0 1 0 1 0 0 0 0 0 0 0 1 8 0 1 26 0 1 76 1 0 0 0 1 1 0 0 0 0 0 1 0 0 0 0 0 0 14 0 8 0 0 1 14 0 0 1 4 1 0 0 0 0 2 1 1 0 0 0 1 0 0 0 2 0 10 0 2 2 3 0 20 
5 2 0 0 0 0 10 0 0 0 0 0 1 3 1 1 1 10 4 0 0 0 1 0 0 1 1 9 0 2 0 6 0 1 0 0 1 1 0 0 17 1 2 34 0 1 71 1 0 1 1 0 0 0 0 0 4 0 2 1 0 0 0 0 1 16 1 3 0 0 0 1 0 2 0 1 1 0 1 0 1 0 0 4 0 0 0 0 0 1 1 0 0 12 1 0 2 3 0 1 
3 8 0 0 2 0 13 0 0 1 0 0 0 2 1 0 0 6 1 0 0 0 4 0 1 0 0 3 1 1 0 1 0 0 1 1 0 3 2 1 5 0 0 33 0 0 79 0 4 0 1 0 0 2 0 0 7 0 1 0 0 0 2 0 0 5 0 7 0 0 1 21 0 0 0 6 0 0 0 0 0 2 0 0 0 1 0 0 0 0 0 0 0 9 1 4 0 3 0 0 
0 0 1 0 5 0 4 0 0 0 1 1 2 8 1 0 0 1 0 0 1 0 0 0 3 1 0 0 0 0 0 6 0 0 0 1 1 4 1 1 11 0 1 9 0 0 70 0 1 0 0 2 0 0 0 0 0 0 3 0 0 2 1 0 0 2 0 6 0 2 0 33 0 0 0 20 0 0 0 1 0 0 3 5 0 0 1 1 0 0 0 2 0 19 0 4 0 7 0 1 
0 6 2 0 3 0 3 0 0 0 1 0 0 9 0 0 0 10 1 0 0 0 4 0 0 1 0 5 0 0 0 1 0 0 1 1 0 1 2 2 0 0 0 21 0 0 21 0 2 1 4 1 1 1 0 1 8 1 2 0 0 0 0 0 1 5 0 1 0 0 0 52 0 0 0 24 0 0 0 0 0 1 1 1 1 2 0 0 0 0 0 3 0 21 0 2 0 7 0 11 
1 0 1 2 8 0 0 0 3 0 0 0 2 9 0 0 3 26 0 1 0 0 2 1 0 0 1 0 0 1 0 3 0 0 0 3 0 1 3 3 7 0 0 0 0 0 18 0 3 0 0 0 0 1 0 1 1 0 1 0 0 0 3 1 0 0 1 1 1 0 3 55 0 0 0 31 0 0 0 0 1 0 0 0 0 0 1 0 0 0 0 4 0 21 0 2 0 10 0 9 
4 14 0 0 2 0 26 3 0 0 0 1 0 1 0 0 1 3 0 0 0 0 0 4 1 0 0 9 0 1 2 9 0 0 0 2 0 5 0 0 23 1 0 51 0 0 1 1 2 0 0 0 0 1 0 1 20 0 0 1 1 0 3 1 1 3 1 14 0 0 0 2 1 0 0 3 0 0 0 0 0 4 1 5 1 0 0 1 0 0 1 0 0 1 0 7 1 0 1 7 
0 0 1 0 3 0 1 0 0 0 0 0 0 2 0 0 0 5 1 0 0 0 3 0 1 2 0 3 0 0 0 4 0 0 0 0 0 1 2 0 8 0 0 5 1 0 104 1 0 0 0 0 0 0 0 1 1 0 3 1 0 0 0 1 0 7 0 0 0 0 1 40 0 0 0 16 0 0 0 0 0 0 0 1 2 0 1 0 0 0 1 1 1 13 0 2 0 9 0 0 
2 9 1 0 2 0 7 0 1 1 0 2 0 0 0 2 1 23 2 1 1 0 2 0 0 1 4 6 1 0 1 5 0 0 0 1 0 3 9 3 25 0 3 38 1 1 5 0 3 1 1 1 0 0 0 1 8 0 4 0 1 1 1 0 1 14 0 6 0 1 0 7 1 0 0 2 0 0 0 0 0 0 0 4 0 0 2 1 1 0 0 0 0 4 1 7 1 1 0 10 
4 1 4 1 3 0 14 1 0 1 0 0 0 4 0 0 0 16 1 0 0 0 2 0 2 1 0 3 0 3 2 4 0 0 1 0 0 5 6 3 21 0 0 21 0 1 26 2 0 0 0 3 0 1 0 1 0 0 4 0 0 0 2 0 0 5 0 11 0 1 1 14 0 0 0 10 0 0 0 1 0 0 4 5 0 0 1 1 1 1 1 0 0 22 0 0 1 6 0 0 
1 3 0 0 5 0 3 0 0 0 0 1 0 3 0 0 1 11 0 0 0 0 6 0 0 0 0 2 0 0 0 2 0 1 0 1 1 1 2 5 6 1 0 11 0 0 98 0 0 1 0 0 0 0 0 0 0 0 0 0 0 0 2 0 0 3 0 5 0 0 1 39 0 1 0 12 0 0 0 0 0 0 0 0 0 0 1 0 0 0 0 1 0 11 1 1 0 6 0 0 
2 9 0 0 3 0 6 1 0 0 1 0 1 3 0 1 0 16 0 0 1 0 1 0 3 0 0 13 0 0 0 6 0 0 0 2 0 1 0 2 9 0 1 44 0 1 8 1 2 0 2 0 0 1 0 2 3 0 2 0 0 0 0 0 0 18 0 1 0 0 1 22 0 0 0 17 0 0 0 1 0 2 1 5 0 1 0 0 0 0 0 1 0 22 0 4 1 4 0 1 
1 0 0 0 11 0 2 0 2 0 0 1 0 5 0 0 0 22 0 0 0 1 2 0 1 0 2 1 0 1 0 3 1 0 0 2 0 1 5 5 9 1 1 3 0 0 10 0 0 1 1 5 0 0 1 0 0 0 1 0 0 0 0 0 0 0 0 7 1 0 0 61 0 0 1 23 0 0 0 1 0 0 0 1 0 1 0 0 0 2 0 4 0 29 1 1 3 12 0 0 
1 6 3 0 0 0 5 0 1 0 0 0 0 0 0 0 2 2 2 0 0 1 0 0 1 1 0 2 0 0 0 3 0 0 0 1 0 0 1 0 10 0 1 19 0 0 132 0 0 0 3 3 0 0 0 0 1 1 1 0 0 1 1 0 0 6 2 1 0 0 0 8 0 0 1 7 0 0 1 2 1 0 0 1 0 1 0 0 1 0 0 0 0 6 0 1 0 6 0 0 
0 4 0 1 6 0 10 0 0 0 0 0 1 4 0 0 0 5 0 1 0 1 0 0 3 0 1 3 0 0 0 5 0 0 0 2 0 0 1 3 8 0 1 15 0 1 58 0 0 1 1 0 0 1 0 0 3 0 3 0 0 1 1 0 1 1 0 12 0 0 0 37 0 0 0 19 0 0 1 0 0 2 0 4 0 1 1 0 0 0 1 0 1 13 0 4 0 6 0 1 
1 0 1 0 6 0 0 0 2 0 0 1 0 7 0 0 1 16 0 1 0 0 1 0 2 0 0 0 0 0 1 1 0 0 0 1 0 1 2 3 6 0 3 1 1 0 107 1 0 2 1 0 0 0 0 0 0 0 0 0 0 0 0 0 1 0 0 0 0 0 2 16 0 0 2 13 0 0 0 0 0 0 2 0 0 0 0 1 0 0 0 2 0 22 0 4 2 12 1 0 
12 5 0 0 0 0 5 0 0 0 0 0 0 0 0 0 1 5 0 0 1 0 1 0 0 1 4 1 1 3 1 9 1 2 0 0 0 0 1 0 38 2 0 20 0 2 70 1 0 1 2 2 0 1 0 0 14 0 4 2 0 0 0 1 0 2 1 5 0 0 0 4 0 0 0 1 0 0 1 0 0 0 0 5 1 0 0 0 0 0 1 0 0 4 1 3 0 1 0 6 
3 3 0 0 3 0 6 1 0 0 0 0 0 5 1 0 0 9 0 0 0 1 2 0 1 1 0 2 0 0 0 8 0 2 1 1 0 1 0 3 15 0 1 15 0 0 42 0 0 0 0 5 0 0 0 2 3 0 0 0 0 0 1 0 0 2 0 5 0 0 0 42 1 0 0 18 0 1 0 3 0 0 1 4 0 1 0 0 0 0 0 4 0 14 0 6 0 10 0 0 
1 1 2 0 2 0 0 1 1 1 0 0 0 5 0 1 0 20 3 0 0 0 2 0 0 5 0 0 0 0 0 1 0 0 2 1 0 0 4 3 9 1 1 0 0 3 62 0 1 0 1 3 0 1 0 1 0 0 1 1 0 0 0 0 0 1 0 0 0 0 2 49 0 0 0 17 0 0 0 1 0 0 1 5 1 0 0 0 0 0 1 1 0 14 0 4 0 9 0 3 
0 5 0 0 3 0 4 0 0 0 0 0 0 5 0 0 0 17 0 2 0 2 3 2 0 0 2 2 1 0 0 2 0 0 4 0 0 2 1 3 8 0 3 14 0 0 68 1 0 0 2 0 0 0 0 4 0 4 0 0 0 0 0 0 0 4 1 4 0 0 3 37 0 0 1 11 0 0 0 1 0 0 0 2 1 0 0 1 0 0 1 0 0 7 0 2 0 7 0 3 
0 0 1 0 0 0 1 0 0 0 0 0 0 3 0 0 1 7 0 1 0 3 2 0 0 0 0 0 0 0 0 4 0 0 0 0 0 1 2 2 14 1 3 0 0 0 141 2 0 0 3 0 0 0 0 1 0 0 1 0 0 0 0 0 1 1 0 0 0 0 0 22 0 1 0 10 1 0 1 0 0 0 2 0 0 0 1 0 0 0 0 2 1 9 0 2 0 1 0 1 
0 9 0 0 0 0 26 1 3 1 1 1 2 0 0 0 1 3 0 5 1 0 0 1 0 3 2 3 0 4 3 8 0 1 0 1 0 3 1 1 26 1 0 34 0 0 3 5 2 0 0 1 1 0 2 0 8 2 1 2 0 0 2 2 1 2 0 19 0 0 0 0 1 0 0 0 0 2 0 0 0 2 0 5 0 1 1 0 0 0 0 1 0 3 0 6 0 0 0 29 
3 2 1 0 2 0 2 0 2 1 0 0 0 0 1 0 1 10 2 0 1 0 0 0 1 1 0 1 0 4 1 6 0 0 0 0 0 2 3 1 8 1 1 7 0 1 78 1 0 0 0 2 0 0 1 3 10 1 5 2 1 0 0 0 0 4 0 2 0 0 2 14 0 1 0 18 0 0 1 2 0 0 0 4 0 0 0 0 2 0 0 1 0 19 0 2 0 7 0 1 
2 5 0 0 1 0 5 0 0 0 1 0 0 5 0 0 1 11 3 1 0 0 2 0 1 0 0 2 0 0 0 2 0 0 0 0 0 0 7 3 8 0 0 14 0 0 107 0 0 2 0 1 0 0 1 2 0 0 0 1 0 0 0 0 0 3 1 8 0 0 2 28 0 0 0 8 0 1 1 0 0 0 2 0 0 0 0 0 0 0 3 1 0 1 0 2 0 1 0 0 
2 1 1 0 4 0 2 1 0 2 1 0 0 9 0 0 0 16 2 0 0 0 3 0 0 0 0 3 0 0 0 2 0 0 2 2 0 0 3 5 3 0 2 10 0 2 14 0 0 1 2 3 0 0 0 0 0 0 2 0 0 0 0 2 0 31 0 4 0 0 2 49 0 0 3 23 1 0 0 2 0 0 1 2 0 0 0 0 0 0 0 2 1 20 0 0 0 7 0 0 
8 0 1 0 7 0 2 0 2 0 1 0 1 7 0 0 0 14 2 1 0 0 0 0 1 0 1 3 0 0 4 9 0 0 0 0 1 4 5 3 22 0 0 5 0 0 10 0 0 2 1 0 0 0 0 2 0 0 3 2 0 0 0 0 0 5 6 2 1 4 0 23 0 1 0 16 0 1 0 0 0 0 4 2 0 0 1 2 0 0 1 0 0 34 0 4 3 12 2 2 
8 7 0 0 0 0 10 2 1 1 0 0 1 4 0 0 1 2 5 1 1 0 1 0 3 0 3 2 0 2 0 9 0 0 0 0 0 1 4 0 45 0 1 20 0 0 4 2 0 2 2 0 0 0 1 0 27 0 1 0 0 0 1 0 1 7 1 17 0 0 0 5 0 0 0 4 0 0 0 0 0 4 5 4 0 1 0 0 0 0 0 3 2 9 0 11 1 0 0 0 
0 5 2 0 0 0 8 0 0 0 0 1 0 3 0 0 1 26 5 0 2 0 3 0 0 2 4 4 0 0 0 8 0 0 0 0 0 4 4 7 20 1 0 21 0 1 40 0 0 2 3 1 1 0 0 0 1 0 1 0 2 0 0 0 0 1 2 5 0 0 3 20 0 0 0 11 1 1 0 0 0 0 1 1 0 1 1 0 0 0 0 2 0 12 0 0 0 4 0 1 
5 13 2 1 2 0 16 1 2 1 0 1 0 1 1 0 0 3 0 0 0 0 1 0 3 2 0 5 0 1 0 5 0 0 0 1 0 2 1 0 12 0 0 46 0 0 33 4 0 0 1 1 0 0 0 0 10 1 0 0 0 0 2 0 1 4 0 5 0 0 0 28 0 0 0 10 1 0 0 1 0 1 0 5 0 0 0 0 0 0 1 2 0 4 0 3 0 4 0 0 
0 10 5 0 3 0 17 2 0 0 0 0 1 0 1 0 0 5 2 0 3 3 1 0 0 2 1 7 0 0 0 8 0 0 0 0 0 5 0 1 30 1 1 56 0 0 19 1 1 1 0 3 0 0 1 0 3 0 2 0 0 0 1 0 3 7 0 10 1 2 0 3 0 1 0 2 0 0 1 1 0 0 3 3 0 0 1 1 0 0 0 3 0 2 0 1 0 0 1 7 
3 6 1 0 1 1 12 2 0 0 1 0 0 1 0 0 0 2 0 0 0 0 0 0 1 1 2 6 0 2 0 14 0 0 0 1 0 7 0 1 38 0 0 30 0 0 0 1 1 0 0 1 1 0 1 0 16 0 3 0 0 0 1 2 1 1 1 12 1 0 1 13 0 0 0 5 0 0 0 1 0 3 0 16 0 0 0 0 0 0 0 0 1 3 0 7 2 1 0 21 
0 0 0 0 4 0 0 0 0 0 0 0 0 4 0 0 0 10 1 0 0 1 5 0 2 0 0 1 0 0 0 2 0 0 0 0 0 1 3 2 8 0 1 1 0 0 82 3 0 0 0 0 0 0 0 1 1 1 2 0 0 0 0 0 0 9 0 0 0 1 1 49 1 0 0 19 1 0 1 1 0 1 1 0 0 0 1 0 0 0 0 2 0 14 0 3 2 6 1 0 
2 0 4 0 6 0 1 0 2 2 0 1 0 5 0 0 0 23 1 0 0 2 2 0 0 0 1 1 0 3 0 1 0 0 0 0 0 3 7 5 13 0 0 1 0 0 51 1 1 0 3 0 0 1 0 0 2 0 1 0 0 0 2 1 0 0 3 6 0 1 1 26 0 0 0 11 0 0 0 0 0 0 1 1 0 1 0 0 0 1 1 3 0 23 0 4 0 6 0 12 
3 0 0 0 4 0 3 2 0 1 0 0 0 5 1 0 0 15 10 0 0 0 1 0 3 0 0 0 0 3 1 6 0 0 0 0 1 0 3 2 13 0 1 5 0 0 21 3 0 0 3 0 2 1 0 0 4 0 3 1 0 0 2 0 0 1 0 3 1 0 5 23 0 0 0 12 0 0 1 0 0 1 1 1 1 0 0 0 0 0 0 6 0 24 0 1 3 5 0 38 
1 5 4 0 0 0 1 2 0 0 0 1 1 5 0 2 2 18 1 0 1 1 2 1 0 0 1 6 0 0 1 0 1 0 1 0 0 3 4 1 1 1 3 21 0 3 26 0 0 3 4 5 0 0 0 0 5 1 1 0 0 0 0 0 1 6 0 4 0 1 1 39 0 1 2 12 0 0 1 3 1 0 2 1 1 0 0 0 0 0 0 5 0 18 0 1 2 6 1 1 
1 5 7 0 5 0 15 0 0 0 0 1 0 3 1 0 1 2 8 0 1 1 0 0 0 0 0 8 0 0 3 0 0 0 0 2 0 0 0 0 11 0 0 61 0 0 13 0 2 0 0 5 0 0 0 0 4 0 0 0 0 0 0 0 1 18 0 8 0 0 0 10 0 0 0 8 0 1 0 2 0 0 0 3 0 3 0 1 0 0 0 0 0 19 0 4 0 8 0 4 
3 0 3 0 4 0 2 3 0 0 1 0 0 4 0 0 1 13 0 0 0 0 0 0 4 0 0 1 0 3 0 7 0 0 0 0 1 4 8 5 15 0 1 4 0 0 12 0 1 1 1 0 0 1 1 3 1 0 2 0 0 0 0 0 1 8 0 0 1 0 3 45 0 0 0 26 0 0 0 0 0 0 11 3 0 0 0 1 0 0 0 2 1 27 0 0 1 8 0 2 
1 15 5 0 3 0 16 0 3 0 0 1 0 1 0 2 1 10 2 0 0 1 0 0 3 3 2 6 1 0 0 8 0 0 0 0 0 5 5 1 29 1 0 27 0 4 0 1 0 0 0 8 0 0 0 0 14 0 1 0 0 0 0 0 1 1 0 16 0 0 2 12 0 1 0 5 0 0 0 1 0 4 0 7 1 1 2 0 1 0 0 0 0 4 2 8 0 1 0 0 
0 0 2 0 1 0 0 0 0 1 0 0 0 3 0 1 0 1 1 0 0 1 3 0 0 0 0 2 2 0 1 4 0 0 0 0 1 1 2 0 12 0 0 10 0 0 111 2 2 0 3 0 0 0 0 1 0 0 0 0 0 0 0 0 0 16 0 1 0 1 4 30 0 0 0 7 1 0 1 0 0 0 3 1 0 1 0 0 0 1 0 0 1 14 0 0 0 0 0 0 
4 6 1 0 2 0 8 2 0 0 0 1 0 4 0 1 0 11 3 0 0 0 0 0 1 0 0 2 1 0 3 2 0 1 0 0 0 4 6 2 12 0 1 13 1 0 68 0 2 0 0 0 0 0 2 1 5 0 1 0 0 1 1 0 0 1 1 7 0 0 1 11 0 0 0 14 0 0 2 0 0 0 5 1 0 0 2 2 1 1 0 3 0 18 0 1 0 5 1 0 
0 0 3 0 6 1 0 1 0 0 2 0 0 6 0 1 0 25 3 1 1 0 1 0 4 0 0 1 1 1 0 3 0 0 0 0 0 0 4 6 0 0 0 1 0 2 7 2 1 1 0 4 0 0 0 2 3 1 0 1 0 0 0 0 0 3 1 1 0 0 3 36 0 0 0 27 2 0 0 1 1 0 0 6 0 0 0 0 2 0 0 8 0 29 0 7 0 8 0 19 
1 8 2 0 1 0 11 0 0 1 0 0 0 0 0 0 1 3 1 2 1 0 1 0 0 0 0 3 0 0 1 0 0 0 2 0 0 3 0 1 7 1 0 25 0 2 109 0 5 0 3 1 0 0 0 0 8 1 1 0 0 0 1 0 0 2 0 8 0 0 1 12 0 0 0 3 0 0 1 0 0 1 0 3 0 0 1 0 0 0 0 0 1 4 0 5 0 0 0 1 
3 0 1 0 4 0 0 1 1 3 0 0 0 2 0 0 0 15 0 0 0 0 5 0 0 0 0 0 0 0 0 5 0 0 0 0 1 0 3 3 8 0 3 1 0 0 106 0 0 0 0 1 0 2 0 0 0 0 1 1 0 0 0 1 0 11 1 1 0 0 0 30 0 0 0 11 0 0 1 0 0 0 2 0 0 0 0 2 1 0 0 1 0 12 1 0 0 5 0 0 
0 0 1 0 1 0 0 0 0 0 2 0 0 1 0 0 0 6 0 0 0 1 3 1 2 1 0 0 0 0 0 3 0 0 0 0 0 0 2 0 8 0 1 1 0 2 117 1 0 0 1 0 0 0 0 0 4 0 0 0 0 0 1 0 0 0 1 0 1 0 0 32 0 0 1 13 0 0 2 0 0 0 4 1 0 0 0 0 0 0 0 1 0 15 0 4 0 5 0 10 
9 5 2 0 3 0 10 0 0 1 0 1 0 2 0 0 0 11 3 0 1 1 0 0 0 1 0 8 0 1 0 11 0 0 0 2 0 4 8 3 25 0 0 38 0 0 12 7 5 0 0 1 0 0 1 0 9 0 2 0 1 0 4 1 3 6 0 5 0 0 0 19 1 2 0 0 0 0 0 0 0 0 0 5 0 2 0 0 0 0 1 0 0 2 0 2 1 0 0 8 
7 12 1 0 4 0 8 0 1 0 0 0 1 4 0 0 3 15 6 3 0 0 0 0 1 2 2 5 0 2 0 3 0 1 0 1 0 3 7 3 7 0 0 38 0 1 4 0 3 0 0 1 0 1 0 1 6 0 5 0 0 0 2 0 1 6 4 7 0 0 0 36 0 0 0 9 0 0 0 1 0 1 0 1 2 0 0 0 1 0 0 2 0 8 0 4 1 2 0 0 
0 5 1 0 4 0 3 0 0 0 0 0 0 3 0 1 0 2 3 0 0 0 2 0 0 0 0 3 0 0 0 0 0 0 2 0 0 2 1 0 0 0 3 13 0 0 145 3 0 0 2 0 0 1 0 0 0 0 0 0 0 0 1 0 0 3 0 1 0 0 2 21 0 0 0 8 0 1 1 0 0 0 0 0 0 0 0 0 1 0 0 2 1 5 0 1 0 3 0 0 
0 5 6 0 1 0 5 1 0 1 0 0 0 2 0 0 1 12 2 5 0 1 2 1 0 1 0 9 0 0 0 3 0 0 0 2 0 2 4 3 9 2 1 38 1 0 22 0 0 2 2 0 0 0 0 2 0 0 2 0 1 1 0 3 2 29 0 3 0 1 0 16 0 1 0 12 1 0 0 0 1 0 0 1 0 0 1 0 0 1 0 1 0 9 0 4 0 2 0 10 
2 2 0 0 4 0 2 0 0 0 0 0 2 2 0 0 0 5 1 0 0 0 2 0 0 0 0 1 0 0 1 2 0 0 0 0 0 0 0 3 5 0 0 11 1 0 90 0 0 0 1 0 0 0 0 1 1 0 2 0 0 0 0 0 0 1 0 3 0 0 4 34 0 1 0 13 0 0 1 0 0 0 0 0 0 0 0 0 0 0 0 1 0 20 0 1 1 11 0 18 
0 9 1 0 1 0 15 1 1 0 0 0 0 2 0 0 0 20 1 0 1 0 0 0 0 3 3 7 0 0 1 18 0 0 0 1 0 6 2 3 43 0 0 36 1 3 0 1 1 0 0 2 0 0 3 0 4 1 0 0 0 0 0 0 0 5 0 17 0 0 1 0 0 1 0 7 0 0 0 0 0 1 1 6 0 1 0 0 0 0 0 0 0 11 3 3 0 2 0 0 
4 2 2 0 3 0 4 3 0 0 1 0 0 2 0 0 1 12 1 0 0 0 2 0 0 0 1 3 0 0 1 7 0 0 1 3 0 1 4 1 25 0 0 16 0 0 39 0 0 0 1 0 0 0 0 0 3 0 3 0 0 0 0 0 0 3 3 1 0 0 2 34 0 0 0 13 0 0 0 0 0 0 3 6 1 0 0 1 0 0 0 8 0 23 2 0 0 4 0 0 
2 4 1 0 6 0 3 0 0 0 0 0 0 6 1 0 1 11 0 2 0 0 2 0 1 0 0 2 1 0 1 3 1 0 0 0 0 0 2 2 11 0 0 5 0 0 38 0 0 0 0 2 1 0 0 0 0 0 0 0 1 0 0 0 0 2 0 1 0 0 7 50 0 0 0 39 0 0 1 0 0 1 0 3 0 0 0 0 0 0 0 3 0 21 0 0 0 9 0 3 
2 2 0 0 3 0 10 0 1 0 1 1 0 2 0 0 0 12 1 0 0 0 0 2 0 0 4 2 2 1 2 16 0 0 1 0 2 8 3 1 66 1 0 15 0 1 1 0 4 1 0 1 1 0 1 1 18 0 2 2 0 0 0 1 0 0 1 14 1 0 0 0 0 0 0 1 0 0 0 0 0 0 0 6 0 0 0 3 0 0 0 1 1 1 2 12 0 0 4 8 
0 1 1 0 1 0 5 0 0 0 0 0 0 7 0 0 1 0 0 0 0 0 7 0 1 0 0 2 0 0 1 4 0 0 3 0 0 0 0 0 0 0 1 9 0 2 90 4 1 0 1 0 0 0 0 0 2 0 0 0 0 0 1 0 0 2 0 3 0 0 0 53 0 0 0 18 0 0 0 0 0 0 1 3 0 0 1 0 0 0 0 1 1 11 0 2 1 6 0 2 
6 10 7 0 0 0 12 1 1 0 1 1 0 1 0 0 0 3 0 0 0 0 0 0 1 0 1 6 0 0 0 2 2 0 0 0 0 0 1 1 13 0 0 26 0 2 80 1 0 1 0 0 0 0 0 0 0 0 1 2 1 0 0 0 0 3 1 5 1 1 0 21 1 0 2 6 0 0 0 0 0 0 2 0 0 1 1 0 0 0 0 2 1 8 1 0 0 4 0 5 
3 16 0 1 0 0 22 0 2 0 0 0 3 1 0 0 0 1 0 0 0 0 0 0 1 0 2 15 2 2 4 4 0 0 0 0 0 2 0 3 15 1 1 51 0 0 1 0 2 0 0 0 1 0 0 2 11 1 0 2 1 1 1 0 0 38 0 12 0 0 1 3 0 3 0 3 0 0 0 0 0 2 0 4 0 0 2 0 0 0 0 0 0 4 0 2 0 0 0 1 
6 5 1 0 0 1 3 0 3 0 1 0 0 1 0 1 1 14 2 1 0 0 1 0 0 1 2 4 0 2 1 4 0 1 1 0 0 0 4 2 8 1 2 20 0 0 58 0 0 0 3 3 0 1 0 0 12 0 0 0 0 0 3 1 0 25 0 2 0 0 2 6 0 3 0 6 1 0 0 1 0 2 0 5 0 0 0 0 0 0 0 0 0 6 0 7 4 3 0 2 
1 3 1 1 3 0 12 3 1 1 1 0 0 5 0 1 1 24 7 1 1 0 1 0 2 0 0 1 0 2 1 9 0 0 0 4 0 4 5 5 35 0 0 25 0 0 0 1 0 1 0 2 0 0 0 0 6 0 4 0 1 0 0 0 0 0 1 10 0 0 1 14 1 0 0 18 0 1 0 1 0 0 0 4 0 1 0 0 0 1 0 0 0 9 0 5 1 4 0 2 
6 1 0 0 0 0 10 5 0 0 0 0 0 1 0 0 3 2 0 0 0 0 0 0 4 0 1 1 1 2 0 18 0 2 0 2 0 8 0 1 70 0 0 13 0 0 0 0 3 1 1 0 1 0 0 0 24 0 2 0 0 0 1 1 0 5 0 12 0 3 2 1 0 0 0 4 1 0 0 0 0 0 3 6 0 0 0 0 0 0 0 0 0 4 1 9 0 1 4 9 
0 1 4 0 1 0 9 3 1 0 0 1 0 5 0 0 0 4 0 1 1 1 1 1 3 2 1 1 0 0 0 7 0 1 0 0 0 0 1 1 27 0 3 9 0 0 73 0 2 0 0 0 0 0 0 0 2 0 1 0 0 0 1 0 0 1 0 7 1 1 2 19 0 0 0 18 0 0 1 0 0 0 1 2 0 2 0 1 0 0 0 5 2 7 0 1 0 5 0 5 
9 1 6 0 4 0 1 1 0 0 0 0 0 2 0 0 2 9 1 0 0 1 1 0 1 0 0 0 0 0 0 1 0 0 0 0 0 1 1 1 13 0 0 3 0 0 136 0 0 1 1 0 0 0 0 1 0 0 1 0 0 0 0 0 1 1 1 2 0 1 0 15 0 1 0 8 0 1 1 0 0 0 1 0 0 0 0 0 0 0 0 2 0 11 0 2 0 3 0 0 
0 10 6 0 1 1 3 0 0 0 1 1 1 1 0 0 2 9 2 0 0 0 1 0 1 3 0 12 0 0 1 4 0 2 0 0 0 1 3 0 19 0 0 41 0 0 57 1 0 0 0 2 0 0 0 0 4 0 0 0 0 0 1 1 1 9 0 1 0 1 2 12 0 1 0 9 0 0 1 0 0 2 1 3 0 1 1 1 0 0 0 5 0 2 0 3 0 1 1 0 
0 0 0 0 5 1 4 0 0 1 2 1 0 6 0 0 0 16 1 1 0 1 4 1 0 0 0 0 0 0 0 1 1 0 1 0 0 0 1 3 1 0 0 6 0 0 67 1 0 1 0 0 0 1 0 0 1 0 0 0 0 0 0 0 2 7 0 2 2 0 0 47 0 0 0 22 0 1 0 0 1 0 1 4 1 0 1 0 0 0 0 3 0 20 0 1 1 5 0 0 
3 1 0 0 0 0 0 0 2 0 0 0 0 5 0 0 0 4 0 0 0 0 4 0 1 0 1 5 0 0 3 4 0 0 0 0 0 0 3 1 5 0 1 14 0 0 103 0 0 1 2 0 0 0 2 0 2 0 0 2 0 0 1 0 0 14 0 0 0 0 0 28 0 0 0 14 0 0 2 0 1 0 0 0 0 0 2 1 0 0 0 1 1 9 0 2 0 5 0 0 
0 0 2 0 5 0 0 0 0 0 0 0 1 3 0 0 0 29 0 1 0 1 4 0 0 1 0 0 0 2 0 8 0 0 1 0 0 4 2 3 15 0 2 9 0 1 25 2 0 0 1 1 0 1 0 0 1 0 1 1 0 0 0 0 0 1 0 2 0 0 1 54 0 1 1 27 0 0 0 1 0 0 2 4 0 0 0 0 0 0 1 2 0 14 0 4 1 7 0 0 
2 3 1 0 1 0 5 0 0 0 1 1 0 3 0 1 2 10 2 0 0 0 1 0 2 0 0 5 0 0 0 1 0 0 1 0 0 2 3 1 3 0 0 21 0 1 88 1 0 0 1 0 0 0 0 0 0 0 3 0 1 0 0 0 0 2 2 1 0 0 0 29 0 0 0 15 0 0 0 1 0 0 2 3 1 1 0 0 0 0 0 3 0 13 0 3 0 5 1 1 
2 1 3 0 2 0 4 0 0 1 0 0 1 0 0 0 2 4 0 1 0 0 0 0 1 1 2 0 0 1 0 5 0 1 1 0 0 0 1 1 13 0 0 7 0 1 120 1 1 0 0 0 0 0 0 0 4 0 1 0 0 0 0 0 0 0 1 1 0 0 0 14 0 0 0 9 0 0 2 0 0 0 5 2 0 0 0 0 0 0 0 2 0 12 0 5 1 3 0 10 
0 1 1 0 9 0 4 0 1 0 0 0 2 3 0 0 1 16 1 1 1 0 4 1 1 0 1 2 0 0 1 3 0 0 0 0 0 0 3 3 24 0 0 6 0 1 39 2 1 0 0 1 0 1 0 1 4 0 3 0 0 1 2 0 1 0 3 1 0 1 1 45 0 1 0 14 0 0 0 0 1 0 2 4 0 0 1 0 0 0 1 3 2 8 1 6 0 7 0 1 
1 0 1 0 4 0 3 0 0 0 0 1 0 2 0 0 2 3 0 0 1 0 4 1 0 0 0 0 0 0 0 6 0 0 1 1 0 1 1 0 3 0 1 0 0 1 143 0 0 0 1 0 0 0 0 2 2 0 0 0 0 0 0 0 0 0 0 0 0 0 2 22 0 0 0 17 0 0 0 0 0 0 0 1 0 0 0 0 0 0 0 0 0 17 0 1 0 4 0 0 
2 1 4 0 0 0 7 0 1 0 0 0 0 2 0 0 0 0 2 1 0 0 0 1 0 0 1 2 0 0 0 7 0 1 1 2 0 2 1 0 19 0 0 8 1 0 72 2 0 0 0 3 0 0 0 1 2 1 2 0 0 0 2 0 0 0 0 3 0 0 1 50 0 0 0 14 0 0 1 1 1 0 4 5 0 1 0 0 1 0 0 0 0 8 0 1 1 7 0 0 
4 14 0 0 2 0 11 0 0 1 1 0 0 2 0 0 2 9 4 0 0 1 0 0 0 0 0 18 0 0 0 8 0 0 0 0 0 5 4 3 23 0 1 44 0 1 0 0 2 1 0 4 0 0 0 1 6 0 0 0 0 0 0 0 1 30 0 8 0 0 0 2 0 1 0 7 1 1 0 0 0 2 6 3 0 0 1 1 0 1 0 1 0 9 0 0 0 2 0 1 
1 5 1 0 5 0 6 2 2 0 0 0 0 8 0 0 0 11 1 2 1 0 2 0 1 2 1 6 0 2 0 6 0 0 1 0 0 1 4 2 19 0 2 27 0 0 46 0 1 1 1 0 0 0 0 0 6 0 4 3 0 0 0 0 0 2 0 4 0 0 0 19 0 0 0 11 0 0 0 0 1 0 3 2 0 0 0 0 0 1 0 4 0 6 0 9 0 3 0 2 
1 13 2 0 4 0 16 0 1 0 0 0 2 1 1 0 1 9 0 0 2 0 1 1 1 0 1 3 0 0 1 16 0 0 0 1 0 7 1 0 42 2 0 49 0 1 9 0 2 2 1 2 0 1 0 0 7 1 1 0 0 0 3 0 0 5 1 12 0 2 0 2 0 0 0 3 0 1 0 0 0 0 5 4 0 1 0 2 0 0 0 0 0 0 0 2 0 0 0 1 
1 0 0 0 3 0 1 0 0 0 0 0 0 4 0 0 2 0 0 0 0 0 1 0 2 0 0 0 0 0 0 3 0 0 0 0 0 0 0 3 5 0 1 1 0 1 134 0 1 0 1 0 0 0 1 0 4 0 0 0 0 0 0 0 0 0 0 0 0 1 0 32 0 0 0 18 0 0 2 0 0 0 0 3 0 0 0 1 0 0 0 0 1 13 0 1 1 4 1 3 
5 3 0 0 0 0 7 0 3 0 0 0 0 0 0 0 1 6 1 0 0 1 0 0 0 1 2 7 0 1 0 2 0 0 0 0 0 3 2 2 8 0 0 27 0 0 100 0 1 0 2 0 0 1 0 0 5 0 2 0 0 0 2 0 0 10 2 4 1 1 0 4 0 0 0 3 0 0 0 0 0 0 8 6 0 0 2 0 0 0 0 0 1 8 0 4 0 1 0 0 
1 0 2 0 3 0 1 1 1 0 0 0 1 1 0 0 1 13 0 0 0 0 3 0 0 0 0 0 0 1 0 4 0 0 1 1 0 0 1 4 14 0 1 0 0 0 122 0 0 1 0 0 0 0 0 1 6 0 0 0 0 0 0 0 1 0 0 0 0 0 0 29 0 0 0 10 0 0 2 0 0 0 1 3 0 0 0 0 0 0 0 0 0 12 0 3 0 4 0 0 
5 3 1 0 1 0 2 0 0 0 0 2 1 7 1 0 3 0 0 0 0 0 1 0 1 1 0 1 0 0 0 0 1 0 1 0 0 2 1 0 8 0 0 9 0 0 96 0 0 1 0 0 0 2 0 0 0 0 0 0 0 1 0 0 0 0 0 6 0 2 1 51 0 0 0 18 0 0 1 1 0 0 1 0 0 0 0 0 1 0 0 0 0 9 0 0 1 6 0 0 
1 0 0 1 7 0 3 0 1 0 0 0 0 8 0 1 0 9 2 0 0 0 2 0 0 0 0 2 0 0 1 4 0 0 2 1 0 2 0 3 5 0 0 8 0 0 90 1 0 0 0 0 0 0 1 0 1 0 3 0 0 0 2 0 0 1 0 5 0 0 1 32 1 0 0 17 0 0 1 1 0 0 0 2 0 0 1 0 0 0 0 5 0 15 0 3 0 4 0 0 
0 5 1 0 5 0 11 0 0 0 0 2 0 10 0 0 0 8 0 0 0 0 5 0 0 0 0 2 0 0 0 1 0 0 1 0 0 0 0 0 5 0 0 27 0 0 54 0 0 1 4 0 0 0 1 0 0 0 0 0 0 0 1 0 0 2 1 4 0 0 3 46 1 0 0 13 1 0 1 0 0 0 0 3 0 0 0 0 0 0 1 1 0 17 0 1 0 11 0 0 
2 0 0 1 2 0 1 0 0 2 0 0 0 2 0 0 2 4 8 1 0 0 2 0 0 0 0 0 0 1 0 1 0 0 0 0 0 0 2 3 5 1 0 2 0 0 125 4 0 0 0 0 1 0 0 0 0 1 1 0 0 0 0 0 0 0 0 0 1 0 4 22 0 0 0 12 0 0 1 0 0 0 0 0 0 0 0 0 0 0 0 3 0 13 0 1 1 7 0 11 
4 0 0 0 5 0 0 0 1 0 0 0 0 9 0 1 0 2 0 0 0 0 1 0 1 0 3 0 0 0 0 4 0 1 1 0 0 2 2 3 4 0 0 1 0 3 83 0 0 0 4 0 0 0 0 2 2 0 2 1 0 0 1 0 0 9 0 0 0 0 0 43 0 1 0 21 1 0 0 0 0 0 0 1 0 0 0 0 0 0 0 6 0 15 0 1 0 8 0 1 
1 1 0 1 3 0 5 3 2 1 0 0 0 0 0 0 2 2 0 1 0 1 3 0 2 0 0 5 0 0 0 6 0 0 0 0 0 0 0 0 19 0 0 15 0 1 72 2 0 1 0 1 0 2 1 0 6 1 0 0 0 0 1 0 0 6 4 3 0 0 0 24 0 0 1 5 0 0 1 2 2 0 3 4 0 0 3 1 2 0 1 0 0 17 0 5 0 5 0 0 
1 2 0 0 3 0 0 0 0 1 0 0 0 9 1 0 0 11 0 1 0 0 3 0 1 0 1 2 0 0 1 2 1 0 2 0 0 0 1 3 8 0 3 4 0 0 110 0 2 1 3 0 0 0 0 2 2 0 2 0 0 0 1 0 0 0 1 1 1 0 0 24 0 0 0 11 0 0 1 0 0 0 2 1 1 0 0 0 0 0 0 4 0 9 0 2 1 6 1 0 
1 1 1 0 4 0 1 0 0 0 0 0 0 9 0 0 1 4 4 0 0 0 3 1 0 0 0 1 0 0 0 3 1 0 1 1 0 0 2 0 8 1 1 7 0 0 85 1 2 2 0 0 0 0 0 0 1 0 2 0 0 0 0 0 0 2 2 2 0 0 1 44 0 1 1 17 0 1 1 0 0 0 0 2 0 0 0 0 0 0 0 1 0 18 0 0 0 8 0 0 
1 3 0 0 4 1 4 3 0 0 1 1 0 5 0 1 1 7 1 1 0 0 0 0 0 1 3 0 0 1 3 9 0 0 0 0 0 5 1 2 29 1 0 6 0 0 54 0 2 1 5 3 0 0 0 0 6 0 0 0 0 0 1 0 0 4 1 5 1 0 0 12 1 0 0 8 0 1 2 0 0 1 2 6 0 0 0 0 1 0 0 1 0 19 0 14 0 3 1 0 
0 1 0 0 3 0 2 1 2 0 0 0 0 4 0 0 0 0 5 1 0 0 4 1 0 0 1 1 0 1 0 1 0 0 0 1 0 2 1 0 9 0 0 2 0 0 137 2 1 0 1 0 0 0 0 0 0 0 2 1 0 0 0 1 0 0 0 2 0 0 0 35 0 0 0 8 0 1 1 0 0 1 0 2 0 0 0 0 0 0 0 0 1 5 0 2 0 4 0 0 
1 14 0 1 1 0 15 0 3 0 1 0 0 2 0 0 0 5 2 1 0 0 2 0 0 0 0 8 0 0 0 5 0 0 0 0 0 1 2 1 13 0 1 42 1 0 38 0 4 0 4 0 0 3 0 0 11 0 0 0 0 0 0 0 0 4 0 7 0 0 0 28 1 0 0 2 0 0 0 0 0 3 2 5 0 0 0 0 0 0 0 1 0 8 1 2 0 1 0 3 
7 0 0 0 3 1 0 0 0 0 0 0 1 6 0 1 1 3 1 0 0 1 2 0 0 0 2 0 0 0 0 1 1 0 1 1 0 1 1 0 5 0 0 1 0 0 117 1 0 2 1 0 0 0 0 2 0 0 0 0 0 0 0 1 0 5 0 0 0 0 0 39 1 0 1 9 0 0 0 0 0 0 5 1 0 0 0 0 0 0 0 1 0 14 0 0 1 7 0 1 
1 2 1 0 6 0 3 0 0 0 0 0 1 1 1 0 2 10 0 0 0 1 1 0 1 0 0 1 1 0 0 4 1 1 0 0 0 0 1 4 24 0 0 5 0 0 110 0 0 0 1 0 0 0 0 0 6 0 1 0 0 0 0 0 0 0 0 0 0 0 1 29 0 0 0 7 0 0 2 0 0 0 0 3 0 1 0 0 0 0 0 0 1 10 0 3 0 2 0 0 
3 1 5 0 4 0 2 0 0 1 0 0 1 6 0 0 1 21 0 0 1 0 0 0 3 0 3 0 0 1 1 5 1 1 1 4 1 4 2 3 20 0 4 5 0 0 17 0 0 1 2 0 0 0 0 0 7 0 6 1 0 0 1 1 0 0 0 1 0 1 3 28 0 0 0 19 0 1 0 2 0 1 1 4 0 2 1 0 0 0 0 11 0 21 0 3 1 9 0 0 
1 0 3 0 4 0 0 0 0 0 0 0 0 7 0 0 2 16 0 2 1 0 5 0 0 0 0 0 0 0 1 0 0 0 2 1 1 1 2 4 0 0 0 2 0 2 109 0 1 0 2 3 0 0 0 1 0 0 1 1 0 0 0 0 0 0 0 1 2 0 1 41 0 0 1 9 0 0 0 1 0 0 2 2 0 1 0 1 0 0 0 0 0 5 0 0 0 5 0 3 
1 8 2 0 2 0 7 0 0 0 0 1 0 3 0 0 0 16 0 0 1 1 1 0 1 0 0 12 0 1 0 3 0 0 0 0 0 1 5 2 6 0 0 45 0 1 33 0 1 3 0 0 0 0 0 0 0 0 1 0 0 0 0 0 0 25 1 1 0 2 0 11 0 0 0 10 0 0 2 1 0 0 4 0 0 1 0 1 0 0 0 3 0 25 0 0 0 2 1 2 
0 12 0 0 1 0 14 0 0 0 0 0 2 4 0 0 0 0 0 0 1 0 3 1 0 0 1 11 0 0 0 5 0 0 0 0 0 4 1 0 10 1 0 38 0 0 39 0 0 1 0 0 0 0 0 1 2 0 0 0 0 0 0 0 0 29 0 9 0 2 0 20 0 0 1 6 1 0 0 0 0 2 2 3 0 0 3 0 0 0 0 2 0 3 0 3 0 2 0 10 
4 6 2 0 2 0 15 1 0 3 0 0 1 0 1 0 0 9 0 0 0 0 1 0 3 3 0 2 0 3 1 4 0 1 0 0 1 6 2 1 14 0 0 18 0 3 89 2 0 0 2 1 0 1 0 1 9 0 1 0 0 0 2 0 1 1 0 9 2 0 0 2 0 0 0 1 0 0 1 0 0 2 1 2 1 0 1 0 0 0 1 0 0 1 1 2 1 0 3 2 
0 8 1 0 3 0 10 1 0 0 2 0 0 1 1 1 0 17 1 0 0 0 5 0 0 0 1 4 0 2 0 7 0 1 0 0 2 2 1 1 21 0 0 23 0 1 28 0 0 0 0 0 0 0 0 0 16 1 3 0 0 0 1 1 0 4 0 9 0 0 0 23 1 0 1 13 1 0 0 0 0 0 1 4 0 0 0 0 0 0 0 1 1 11 1 6 2 4 0 0 
4 11 4 1 1 0 22 1 0 0 0 2 0 0 0 0 0 17 0 0 2 0 1 0 1 1 2 9 0 0 4 4 0 0 0 0 0 10 8 0 14 0 0 47 0 0 0 1 1 0 1 0 0 0 1 2 0 2 2 2 0 0 3 0 1 1 0 22 0 1 1 6 0 0 1 1 0 0 0 1 2 2 5 4 1 1 2 0 0 0 0 3 0 8 0 4 1 0 0 1 
0 0 0 0 3 0 6 0 1 0 0 0 1 3 1 1 2 14 0 1 0 0 2 2 0 1 1 0 0 0 1 4 0 1 0 3 0 0 4 5 10 0 0 7 1 0 59 1 0 2 3 2 0 0 0 0 2 0 0 0 0 0 0 0 0 0 0 3 0 1 0 37 0 0 0 16 0 0 0 0 0 0 4 3 0 0 0 0 0 0 0 2 1 27 0 2 1 8 1 0 
0 7 0 0 3 0 22 1 0 2 0 1 2 1 1 0 0 2 0 1 0 0 0 0 0 0 2 1 0 0 0 6 0 0 2 3 0 5 0 0 14 0 0 54 0 1 71 0 2 0 1 3 0 0 0 1 2 0 0 0 0 0 3 0 0 0 2 15 0 0 1 1 0 0 0 1 0 0 0 2 0 1 0 3 0 0 0 0 0 0 0 0 1 7 0 2 0 0 0 0 
0 0 2 0 2 0 3 0 1 1 0 0 0 5 0 0 0 12 0 0 1 0 3 0 2 0 0 0 0 0 0 8 0 0 0 0 1 2 1 1 22 0 1 3 0 0 79 0 0 0 3 0 0 0 0 0 4 0 0 0 0 0 0 0 0 1 1 0 0 0 1 50 0 0 1 11 0 0 0 1 0 0 0 1 2 1 0 0 0 0 0 2 0 10 0 3 0 7 0 1 
2 7 1 0 2 0 10 0 0 0 0 0 0 9 0 0 0 4 1 0 1 0 4 0 0 2 1 6 0 1 0 3 0 1 2 0 0 3 3 7 9 0 2 30 1 0 47 2 0 0 1 1 0 1 0 0 1 0 1 1 0 0 0 0 0 2 0 2 0 0 0 47 1 0 0 9 0 1 0 1 0 0 0 1 0 3 0 1 0 0 0 0 0 10 0 2 0 3 0 0 
0 11 3 0 2 1 6 1 1 1 0 0 0 0 0 0 0 4 0 0 0 0 1 0 2 1 1 5 0 0 2 7 2 0 0 3 0 0 2 0 26 0 1 25 0 3 99 0 0 0 0 0 0 0 0 0 4 1 0 0 0 1 1 0 1 7 0 4 0 1 1 3 0 0 0 2 0 0 1 0 0 2 1 2 0 0 1 0 0 0 0 0 0 0 0 4 2 0 1 0 
2 3 2 0 6 0 9 2 1 0 0 0 0 3 0 0 1 3 1 0 1 1 1 1 4 0 0 4 0 0 0 1 0 0 2 0 0 1 2 0 3 0 0 16 0 0 90 1 0 1 2 0 0 1 0 0 10 0 0 0 1 0 1 0 0 1 1 8 0 0 0 24 0 1 0 17 0 0 0 0 0 2 1 4 0 0 0 1 0 0 1 1 0 4 0 3 1 3 0 0 
4 3 0 0 4 0 6 0 0 0 0 1 1 2 0 0 1 12 0 0 0 0 0 1 2 0 0 3 0 0 0 3 0 0 1 3 0 1 4 1 10 0 1 10 0 0 86 1 0 1 1 0 0 0 0 2 0 1 2 0 1 0 0 2 0 2 1 3 0 0 2 17 0 0 0 12 0 0 1 0 1 0 4 0 0 0 0 0 0 0 0 2 0 24 0 3 0 7 0 0 
1 2 0 0 3 0 3 0 0 1 0 0 1 2 0 0 0 8 0 4 0 0 1 1 0 2 0 5 1 0 1 0 0 0 0 0 0 1 3 0 6 0 0 14 0 0 112 1 2 0 2 1 0 0 0 0 1 1 2 0 0 0 1 0 0 4 1 0 1 0 3 26 1 0 0 7 0 0 0 0 0 0 0 1 0 0 4 0 0 0 0 1 0 15 0 0 0 3 0 0 
0 12 1 0 0 0 8 1 0 0 0 0 2 1 1 0 1 2 0 0 0 0 3 0 0 0 0 9 0 0 1 0 0 0 1 1 0 1 1 2 3 1 0 38 0 0 100 0 1 0 0 0 0 0 1 0 3 0 0 0 1 0 0 0 1 17 0 3 0 0 0 19 0 0 0 5 1 0 0 0 0 0 1 0 0 0 2 0 0 0 0 0 0 2 0 3 0 0 0 0 
3 2 3 0 6 0 10 0 0 0 0 0 3 5 1 0 0 15 1 0 0 0 0 0 0 1 0 6 0 1 0 3 0 0 0 0 0 1 2 2 4 0 1 23 0 0 14 4 1 1 0 0 1 0 0 0 2 0 2 0 0 0 1 1 0 9 0 6 1 0 1 43 0 0 0 17 0 0 0 0 1 0 7 0 0 1 0 0 1 0 0 5 0 16 0 2 0 8 0 12 
1 4 1 0 1 0 6 0 0 0 0 0 0 3 1 0 1 1 0 2 2 0 2 0 1 0 0 4 0 2 0 4 1 0 1 0 0 1 0 0 23 0 2 18 1 0 114 0 0 0 3 0 0 0 0 0 0 1 0 0 0 0 1 0 0 1 0 8 0 0 0 24 1 0 0 4 0 0 1 0 0 0 0 0 0 0 0 0 0 0 0 0 0 2 0 1 2 3 0 1 
4 13 8 0 0 1 16 2 1 0 0 1 1 3 1 0 0 5 8 0 0 0 1 0 0 1 0 10 0 0 2 4 0 0 0 2 0 2 2 1 18 1 0 49 0 0 0 2 1 0 0 0 0 0 0 0 5 0 0 0 1 1 0 1 2 15 0 10 0 1 0 7 2 0 0 2 0 2 0 0 0 1 0 2 1 1 4 0 0 0 0 3 1 4 0 2 0 1 0 21 
5 21 4 0 2 1 13 0 0 1 0 0 0 2 5 1 0 12 3 1 0 2 0 1 0 0 1 9 0 0 0 0 0 0 1 0 1 2 1 1 3 1 0 52 0 0 4 0 0 1 0 1 0 0 0 2 0 0 1 0 0 0 1 0 1 32 3 3 0 1 1 14 1 0 2 6 2 1 0 0 0 0 1 0 0 1 3 1 0 0 0 0 0 11 1 2 1 6 0 0 
2 0 2 0 2 0 0 0 0 0 0 0 0 4 0 1 0 10 1 0 0 0 2 0 0 1 0 1 0 0 1 1 1 0 1 0 0 0 2 2 0 0 0 2 0 0 109 0 0 0 0 0 2 0 0 0 1 0 0 1 1 0 1 0 0 2 0 0 0 0 6 27 0 1 0 15 0 0 1 0 0 0 3 0 0 0 0 1 0 0 1 0 0 30 0 0 0 9 0 3 
0 5 3 0 1 1 12 0 0 0 0 0 0 5 0 0 3 0 0 0 0 0 2 0 1 0 0 8 0 0 0 5 0 0 0 0 0 3 1 0 17 0 1 34 0 2 56 0 0 2 2 1 0 2 0 0 3 0 5 0 0 0 0 0 0 4 2 9 0 1 0 30 0 1 0 8 0 0 0 1 0 0 4 4 0 0 0 0 0 0 0 0 0 7 0 1 1 2 0 0 
5 11 0 1 1 0 13 0 0 0 1 0 0 4 0 0 2 11 2 1 1 1 2 0 0 0 0 4 1 0 0 7 0 2 0 1 1 3 3 1 17 0 0 25 0 2 12 0 1 0 2 0 0 0 0 0 18 0 0 1 0 0 3 1 2 4 1 14 0 0 1 14 0 0 0 9 0 0 0 0 2 3 2 7 0 0 1 1 1 0 0 0 1 14 1 5 2 3 0 1 
3 2 2 0 4 0 1 1 0 0 0 0 0 0 0 0 1 5 0 0 0 0 2 0 0 0 0 0 0 0 0 0 0 0 0 1 0 0 1 0 0 1 0 2 0 0 152 1 0 0 0 1 0 0 0 0 0 0 1 0 1 0 0 0 0 1 1 1 0 0 0 23 0 0 0 8 0 0 3 0 0 0 2 0 0 2 0 0 0 0 0 0 0 20 0 0 0 6 0 1 
2 1 1 0 3 0 2 0 0 0 0 0 0 4 0 0 0 15 0 0 0 0 5 0 1 1 1 0 0 0 0 3 1 1 0 1 0 0 0 4 6 0 1 3 0 0 90 0 1 0 1 0 0 1 0 0 1 1 0 0 0 0 1 0 0 0 0 0 0 2 3 44 0 0 1 12 0 0 1 1 1 0 0 0 0 0 0 1 1 0 0 0 0 20 0 2 0 9 0 0 
2 3 0 1 2 3 5 0 1 0 0 0 2 1 0 0 0 0 4 2 0 0 1 0 0 0 2 4 0 0 3 4 0 0 0 1 1 2 0 0 15 0 0 16 0 1 86 3 2 2 2 1 2 0 2 0 3 0 1 0 0 1 2 0 1 11 0 5 1 1 0 1 1 0 0 1 0 0 1 0 0 1 1 2 0 0 1 1 0 0 0 1 2 6 0 1 1 2 1 24 
2 0 3 0 2 1 1 0 0 0 2 0 0 2 1 1 0 37 2 0 1 0 0 0 1 0 0 1 0 0 0 5 1 0 0 2 0 1 6 4 16 0 1 1 1 0 93 2 0 1 1 0 0 0 0 1 0 0 1 0 1 0 0 0 0 3 3 2 0 0 7 6 0 0 0 7 0 0 1 0 0 0 4 0 0 0 1 0 0 0 0 0 0 6 0 2 0 5 0 8 
1 2 0 0 1 1 6 0 0 0 0 0 2 1 0 0 0 9 0 1 0 1 0 1 0 0 1 8 1 0 0 2 0 2 0 2 0 0 4 0 11 0 1 28 0 0 48 2 1 2 1 1 0 1 0 0 4 0 1 0 0 0 2 0 0 11 0 2 1 3 1 11 0 1 2 18 1 0 1 2 0 0 0 0 0 0 0 0 0 0 1 0 2 31 0 5 1 7 0 0 
6 0 3 0 3 0 3 0 2 1 0 2 0 6 3 1 3 23 12 0 0 1 1 1 0 0 2 0 0 2 0 7 0 1 0 3 1 3 10 6 14 0 0 0 0 0 9 0 0 0 1 0 0 0 0 0 3 0 5 1 0 0 0 0 0 0 1 4 2 0 4 40 0 0 0 16 0 2 0 0 0 2 0 1 0 0 0 1 0 0 1 6 1 19 0 3 0 6 1 1 
0 4 0 0 8 0 1 2 0 0 0 0 0 7 0 0 0 31 0 0 0 1 1 0 5 1 0 1 0 3 0 6 0 0 0 0 0 3 8 4 15 0 0 6 1 0 30 3 0 0 0 0 0 0 0 2 3 0 3 1 0 1 0 0 0 0 0 3 0 0 1 26 1 0 0 24 1 0 1 1 0 0 3 0 0 0 0 0 1 0 0 6 0 18 0 2 1 8 0 2 
8 3 3 0 5 1 0 0 0 0 0 0 0 0 0 0 2 6 1 2 0 0 1 0 0 0 1 3 0 1 0 11 0 1 0 1 0 2 3 1 33 1 0 11 0 0 72 2 1 1 0 4 0 0 0 0 11 0 1 0 0 0 1 0 1 11 0 0 1 0 2 2 0 0 0 4 0 0 1 1 0 0 6 6 0 1 0 1 0 0 1 0 0 2 0 5 0 3 0 8 
3 4 0 0 7 0 7 0 0 0 0 1 0 5 0 0 2 9 1 0 0 0 4 0 0 2 0 0 0 0 1 5 0 0 0 1 0 3 5 4 17 0 0 15 0 0 7 3 0 1 0 0 0 1 0 1 4 0 2 0 0 0 0 0 0 6 1 6 0 1 4 58 0 0 0 18 0 0 0 0 0 0 5 2 0 1 0 0 0 0 1 3 0 12 0 4 1 11 0 1 
2 5 2 0 3 1 6 0 0 0 1 0 0 1 0 0 2 7 4 1 0 2 0 0 2 1 0 8 0 2 0 5 0 0 2 2 0 4 4 1 23 0 0 17 0 0 23 2 0 1 0 0 1 0 1 1 12 0 3 2 0 0 0 0 1 13 1 10 0 0 2 11 0 0 3 11 1 0 1 0 0 0 0 4 0 0 1 0 1 0 0 4 0 14 0 9 2 3 0 4 
2 1 0 0 5 0 4 1 0 0 1 0 0 3 0 0 0 7 0 1 1 0 4 0 0 0 1 1 0 0 0 2 0 2 0 0 0 0 0 2 2 1 0 7 0 0 132 1 0 0 1 1 0 0 1 0 3 1 1 0 0 0 1 0 0 2 0 0 0 0 1 21 0 0 0 10 1 0 1 1 0 1 0 2 0 0 0 0 0 0 1 0 1 10 0 0 0 8 0 0 
0 0 1 0 1 0 3 0 2 0 0 0 1 9 0 0 1 5 8 0 1 0 5 0 0 0 0 0 0 0 0 1 0 1 3 0 0 0 0 2 10 0 1 2 0 0 63 1 0 1 6 0 1 0 0 0 0 1 0 0 0 0 1 0 0 1 0 1 1 0 1 59 0 0 0 24 0 0 0 0 0 0 1 2 0 0 0 0 0 1 0 1 0 0 1 0 1 7 0 18 
3 9 2 0 3 0 16 0 0 0 0 0 3 0 1 1 0 1 3 0 0 0 1 0 1 1 0 6 0 0 1 6 0 0 0 2 0 7 1 1 17 0 0 48 0 0 13 0 0 0 0 1 0 2 0 0 6 0 0 0 0 0 1 0 1 18 1 9 0 0 2 15 0 1 0 6 1 0 0 3 0 0 2 4 0 1 2 0 0 0 0 1 0 9 0 9 2 5 0 1 
0 8 1 0 4 0 10 0 2 0 1 1 0 4 1 0 0 10 0 1 3 0 1 0 3 0 3 13 0 2 0 5 0 0 1 0 0 2 2 0 18 0 1 37 0 0 7 2 0 1 0 0 0 1 0 0 1 0 4 0 1 0 0 1 1 32 6 4 0 0 0 18 0 0 2 10 0 0 0 0 0 1 1 4 0 0 3 0 0 0 0 2 0 9 0 3 0 2 0 0 
2 1 1 0 3 0 0 1 0 0 0 0 0 2 0 0 4 5 3 0 0 0 0 0 0 2 0 0 0 0 0 4 0 0 2 1 0 4 0 0 3 0 0 0 0 0 150 1 0 0 1 0 0 2 1 0 1 0 1 0 0 0 0 0 0 0 0 1 0 0 0 12 0 0 1 14 0 0 0 0 1 0 2 2 0 0 0 0 0 0 0 3 0 13 0 2 0 3 0 1 
1 2 2 0 7 0 4 2 1 0 0 0 0 5 0 2 2 17 3 0 0 0 1 1 1 1 0 0 0 3 0 14 0 0 0 4 0 1 1 4 46 0 2 9 0 1 4 0 1 0 1 1 0 0 1 0 5 0 2 0 0 0 0 0 1 0 0 2 0 1 0 25 0 0 0 20 1 0 0 1 0 0 0 1 0 1 2 0 1 0 0 4 0 22 0 3 1 11 1 0 
1 0 2 0 5 1 6 1 0 0 0 0 0 3 0 0 0 3 0 1 0 0 1 1 3 1 0 1 0 0 0 7 0 0 0 1 1 0 1 2 27 0 0 6 0 0 38 0 0 0 2 0 0 0 0 0 17 0 1 0 0 0 0 0 0 0 0 3 0 2 1 31 0 0 0 19 0 0 1 0 0 2 3 3 1 0 1 0 1 0 0 0 1 35 0 5 0 6 0 2 
4 6 1 0 2 1 9 0 0 0 0 0 0 0 0 1 1 1 1 0 0 0 0 0 0 0 0 4 0 3 2 2 0 0 1 0 0 5 2 1 32 0 0 17 0 0 83 1 3 4 2 0 0 0 1 1 7 1 1 0 0 0 0 0 0 3 0 5 0 3 2 10 1 0 0 3 0 0 1 1 1 0 1 3 0 0 1 0 0 0 0 0 0 10 0 2 0 1 1 1 
1 6 1 0 5 0 1 0 1 1 1 0 0 4 0 2 1 20 0 2 0 0 2 2 1 0 1 4 0 0 0 5 0 0 1 0 0 3 9 3 17 0 0 10 0 1 35 1 0 2 0 1 0 0 0 0 2 1 2 0 0 0 0 0 0 1 0 0 0 0 2 28 0 0 0 19 0 1 1 0 0 1 3 3 1 0 2 1 0 0 1 2 0 19 1 4 2 6 1 2 
0 8 1 0 5 0 12 0 3 0 0 0 1 3 1 1 2 24 2 0 1 1 0 0 0 0 1 7 0 0 2 1 1 0 1 3 0 3 2 2 8 0 1 33 1 0 3 1 1 0 0 0 1 0 0 4 1 0 1 0 0 0 0 0 0 5 1 8 0 0 0 10 1 0 1 20 0 0 0 1 0 0 2 2 0 1 1 1 1 0 0 3 1 34 0 5 1 5 0 3 
3 2 1 0 2 0 4 0 0 0 0 0 0 3 0 0 2 7 1 2 0 2 2 0 0 1 0 1 0 1 0 0 1 1 1 0 0 1 1 2 8 0 0 7 0 0 115 0 2 0 0 2 0 1 0 1 4 1 0 0 0 0 0 0 0 1 0 3 0 0 1 29 0 0 0 10 1 1 1 0 0 0 0 0 1 0 0 0 0 0 0 0 0 13 0 1 0 5 1 0 
2 1 0 0 5 0 0 0 0 0 1 0 0 6 0 0 0 16 1 0 0 0 4 1 1 0 1 1 0 0 0 0 0 0 2 0 0 2 3 4 10 0 2 4 1 0 121 0 0 2 1 1 0 0 0 0 3 0 2 0 0 0 0 0 0 1 0 0 0 0 0 30 0 0 0 6 0 0 2 0 0 0 0 0 0 0 1 1 0 0 0 1 0 4 0 1 0 5 0 0 
0 8 1 0 4 0 15 1 3 0 1 0 4 3 0 0 0 16 0 1 1 3 1 0 0 4 2 7 0 0 1 10 0 1 1 2 0 2 3 1 16 0 0 42 0 2 4 1 1 0 0 6 0 1 0 0 4 0 4 0 0 0 0 1 0 2 1 10 0 0 1 20 0 0 0 3 0 0 0 1 1 0 0 4 0 2 2 2 1 0 0 1 0 7 0 4 1 5 0 4 
0 0 0 0 2 0 2 0 1 0 1 0 0 5 0 1 0 4 0 1 1 0 4 1 1 0 0 0 0 0 0 3 0 0 2 0 0 0 1 0 12 0 0 4 0 1 113 1 0 0 0 6 0 0 0 0 0 0 2 0 0 0 0 0 0 0 0 2 0 0 1 33 0 0 0 14 0 0 2 1 0 0 1 3 0 0 0 0 0 0 0 5 0 13 0 2 0 4 0 0 
3 3 0 0 1 0 6 0 0 0 1 0 0 0 0 0 0 4 0 0 0 0 2 1 0 0 1 2 0 2 2 3 0 0 1 1 0 2 4 0 10 0 0 18 1 0 126 0 0 1 1 0 0 0 0 0 3 0 1 0 0 0 0 0 1 1 1 8 0 0 1 6 0 0 2 4 0 0 2 0 0 0 1 2 0 0 1 0 1 0 0 0 0 7 0 4 0 0 0 8 
1 0 2 0 2 0 5 0 1 0 1 0 0 0 0 0 0 12 1 0 0 0 2 0 0 2 0 0 0 2 0 3 0 0 0 0 0 3 3 2 6 0 0 1 0 0 118 1 2 0 0 0 0 1 0 0 5 0 1 0 0 0 1 0 0 0 0 4 0 0 0 21 0 2 0 11 0 0 1 0 0 1 0 5 0 0 0 2 0 0 0 0 1 14 0 3 1 6 0 0 
5 0 6 0 1 1 0 1 1 0 0 0 0 5 0 0 1 29 1 0 0 0 1 1 3 0 1 0 0 3 0 1 0 1 2 2 0 3 4 7 2 0 0 3 0 1 12 2 0 3 0 0 0 0 0 1 0 0 5 0 0 0 0 0 0 10 2 0 3 0 5 37 0 0 0 20 2 0 0 0 0 0 2 4 2 1 1 0 0 0 0 5 0 23 0 4 0 9 0 11 
1 6 6 0 3 0 18 0 1 0 0 0 1 1 0 0 0 2 2 0 0 0 0 0 2 0 1 3 0 0 1 6 0 0 0 0 0 2 0 2 27 0 3 39 0 1 1 1 2 1 0 1 0 0 1 1 9 0 1 2 1 0 3 2 0 3 0 17 0 0 3 18 0 1 0 13 0 0 0 0 1 0 2 6 0 1 1 0 0 0 0 1 0 15 1 4 0 9 0 0 
1 10 0 1 2 0 24 0 1 0 1 0 0 0 0 0 0 0 0 0 0 0 0 0 2 0 1 7 0 2 1 8 0 0 0 0 1 5 1 0 34 0 0 41 0 0 1 0 3 1 0 0 1 1 0 0 18 0 1 0 1 1 3 0 1 14 1 18 0 0 0 10 0 0 0 6 0 0 0 0 0 1 1 7 0 0 1 0 0 0 0 0 0 0 0 7 0 1 0 8 
1 5 0 0 0 0 4 0 0 0 0 1 0 0 0 1 0 0 0 1 1 0 1 0 0 0 0 10 0 0 0 0 0 0 0 2 1 1 0 0 12 0 0 17 0 0 160 0 0 0 4 0 0 0 0 0 2 0 1 0 0 0 0 0 0 13 0 0 0 0 0 4 0 0 0 0 0 0 1 0 1 0 1 0 0 0 1 0 0 0 0 0 0 1 0 2 0 0 1 0 
1 10 1 0 4 0 6 0 0 0 0 0 0 3 0 0 0 10 0 0 0 0 1 0 2 0 0 10 0 0 0 2 0 0 0 0 0 0 2 1 14 0 0 32 0 0 70 0 0 0 2 1 0 0 0 2 2 0 1 0 0 0 1 0 1 11 0 2 0 0 0 15 0 0 0 11 1 0 1 0 0 0 0 1 0 0 0 0 0 0 0 0 1 19 0 2 0 6 1 0 
0 7 1 0 1 1 14 0 0 0 0 0 2 0 0 1 0 2 1 0 1 1 0 0 1 0 1 3 0 1 1 3 0 0 2 0 0 2 3 0 15 0 1 29 0 0 105 1 1 0 3 0 0 0 0 0 6 0 0 1 0 0 0 0 2 0 0 9 0 0 0 6 0 0 0 8 0 1 1 0 0 0 0 2 0 0 0 1 0 0 0 0 0 6 0 2 0 0 1 0 
1 6 1 0 2 1 12 3 0 0 0 0 1 1 0 0 0 12 0 0 0 1 0 0 0 2 1 3 0 1 3 7 0 0 0 0 0 7 1 1 23 1 0 23 0 6 38 0 2 0 1 11 1 0 2 1 6 0 0 1 0 0 0 3 0 2 2 6 1 1 0 2 0 0 0 0 0 0 0 3 0 0 2 6 0 0 1 0 1 2 0 2 0 2 2 5 1 0 1 22 
2 0 1 0 2 0 1 0 0 0 1 0 0 2 0 1 1 7 2 2 0 0 2 0 0 0 1 2 0 0 2 6 0 0 0 1 0 3 1 3 26 0 0 9 0 0 90 2 0 0 0 0 0 0 0 2 7 1 2 0 0 0 0 0 0 4 0 7 0 1 0 19 0 0 0 7 0 0 1 1 0 0 2 4 0 0 1 0 0 0 1 2 0 8 0 4 1 2 0 3 
0 0 1 3 5 0 2 0 0 1 2 0 0 2 0 1 2 8 1 0 0 0 5 0 0 0 0 0 0 0 0 1 0 0 0 1 0 0 2 1 2 0 0 3 0 0 120 1 0 0 0 0 0 0 0 0 6 0 1 0 0 0 0 0 0 2 0 1 0 0 0 39 0 0 0 14 0 0 0 0 0 0 0 0 0 0 0 2 0 0 0 2 0 8 0 2 1 8 0 0 
1 16 1 0 1 0 17 1 0 0 0 1 0 0 0 0 0 2 0 0 1 0 3 0 2 0 2 15 0 0 0 2 1 0 1 2 0 2 2 0 13 0 0 48 0 1 57 3 0 1 1 0 0 0 0 0 0 0 0 0 0 0 1 0 0 8 0 3 0 1 0 16 0 0 0 2 0 0 0 0 0 0 2 2 0 0 2 0 0 0 0 0 0 5 0 4 0 4 2 1 
7 3 0 0 5 0 7 1 2 0 3 0 0 6 1 0 1 6 1 0 0 0 1 0 2 1 0 0 0 0 0 9 0 1 2 0 0 6 1 2 25 0 1 5 0 0 11 0 0 1 1 8 0 0 1 2 4 0 0 0 1 0 1 0 0 0 2 6 0 2 0 37 0 1 1 20 0 0 0 1 1 0 2 4 0 0 1 0 1 0 0 2 0 23 2 3 0 10 0 2 
2 0 4 1 4 0 7 0 0 1 0 1 0 1 0 0 0 3 1 2 1 1 1 0 3 2 4 0 0 2 1 23 0 0 0 0 1 3 3 1 83 1 0 9 0 1 0 0 1 1 0 1 0 1 0 2 7 0 3 0 0 0 1 1 2 2 1 7 0 0 0 7 0 0 0 5 0 0 0 0 0 0 4 6 0 1 0 0 0 0 0 0 0 15 2 4 2 2 2 3 
3 0 2 0 3 0 1 0 0 1 1 0 0 6 0 0 0 22 2 0 0 2 1 0 1 0 1 1 0 0 2 1 1 0 2 0 1 0 1 6 1 0 2 3 0 0 43 0 0 1 2 0 0 0 0 1 2 0 0 0 1 1 0 0 0 6 0 0 0 1 1 33 0 0 0 25 2 0 1 0 0 0 2 1 0 0 1 1 0 0 0 11 0 38 0 1 0 8 0 0 
0 1 0 0 3 0 1 0 1 1 0 0 0 2 0 0 0 16 0 1 0 0 2 0 3 0 3 1 2 0 0 5 0 0 0 1 0 0 5 4 12 0 0 2 0 3 102 3 0 2 0 2 0 0 0 0 0 1 2 0 2 1 0 0 0 0 1 2 0 0 0 33 0 0 0 10 0 0 0 0 0 0 0 3 0 0 0 0 0 0 0 2 0 3 0 0 1 2 0 9 
0 6 4 0 2 0 6 0 1 0 1 0 1 2 0 0 0 26 2 1 0 0 4 0 0 0 0 9 0 1 1 1 0 0 0 0 0 1 0 5 5 0 1 15 0 3 42 0 0 2 0 3 0 1 0 3 1 0 1 1 0 0 0 0 0 20 1 4 0 0 0 31 0 3 0 12 0 0 0 0 2 0 0 4 1 0 1 0 0 0 0 2 0 9 0 2 0 5 0 1 
3 7 0 0 0 0 24 0 0 2 1 0 0 0 0 0 1 2 10 1 0 0 0 0 1 4 0 5 0 2 0 10 0 1 0 1 0 5 2 0 43 0 0 26 1 0 4 1 2 1 0 6 0 0 0 0 4 0 5 0 1 0 1 0 0 3 0 18 0 0 2 4 0 0 0 9 1 0 1 2 0 0 6 4 0 0 2 0 0 0 1 0 0 11 0 5 0 3 1 0 
2 3 1 0 3 0 7 0 0 0 0 0 0 3 0 0 0 23 0 0 0 0 2 0 0 0 0 2 0 0 1 4 1 0 0 0 0 0 2 4 8 0 2 22 0 0 71 0 0 1 2 0 0 0 0 0 0 0 2 0 0 0 1 0 0 4 0 1 0 0 2 30 0 0 0 16 0 0 0 0 0 0 3 0 0 0 0 0 0 0 0 3 1 13 0 2 1 6 0 1 
