# Supplementary material for: Transferable Measurements of Heredity in Models of the Origins of Life
Source: PLoS One. 2015 Oct 19;10(10):e0140663. doi: 10.1371/journal.pone.0140663 (PMC4610668; doi:10.1371/journal.pone.0140663)
Supplement: S1 Data — (ZIP) [file pone.0140663.s001.zip › data/gard/pop1/Nmax500/seqs20.txt]

2 0 14 1 2 2 2 2 2 0 3 4 4 0 15 13 0 0 1 0 0 1 0 5 0 28 1 0 1 1 1 0 3 2 0 1 0 0 0 2 0 1 0 0 3 0 0 11 2 0 0 0 2 8 1 1 5 0 1 0 0 1 4 2 1 1 0 0 1 1 0 7 6 0 32 0 0 1 0 2 0 7 9 1 0 3 2 2 3 0 0 0 2 2 5 3 0 0 0 4 
3 16 3 0 0 3 0 0 1 0 1 2 4 0 3 24 0 2 0 4 1 0 1 2 0 31 0 0 6 0 1 1 5 0 3 0 3 0 1 5 0 1 1 2 2 2 1 9 6 2 2 0 0 3 1 1 2 1 0 0 0 1 4 0 2 0 0 2 0 0 0 12 2 1 23 1 0 2 0 6 0 3 6 1 0 2 0 0 3 0 0 0 0 3 5 1 2 2 1 3 
0 0 12 2 0 0 0 2 3 0 6 0 1 2 6 0 0 0 3 5 0 3 4 5 3 2 2 0 14 0 1 1 0 0 1 0 10 2 1 7 0 0 1 1 2 0 0 3 5 0 1 0 2 6 1 2 10 0 0 1 0 0 3 1 0 0 1 3 0 2 0 11 0 0 10 0 0 1 0 14 2 6 40 0 1 3 1 1 0 0 0 0 2 0 6 3 0 0 0 6 
1 1 9 1 0 1 3 1 1 1 14 1 4 1 0 11 3 0 1 2 0 0 2 0 0 26 4 0 12 0 0 0 2 0 1 0 0 0 0 0 0 1 0 0 4 1 0 3 1 0 1 0 0 1 2 2 7 1 0 0 1 1 2 0 1 0 0 0 1 5 0 11 1 1 17 0 0 0 0 5 0 8 47 0 0 2 0 0 0 0 0 0 0 3 3 3 2 1 0 8 
1 1 3 9 0 1 0 1 0 0 13 1 1 0 1 13 0 0 2 2 1 0 2 1 4 24 4 0 1 0 1 0 1 0 2 0 27 0 0 17 0 1 0 1 3 1 0 3 4 1 0 0 1 0 0 0 3 1 0 0 0 0 0 2 2 1 0 0 0 4 0 10 0 0 4 0 0 0 0 5 0 3 48 0 1 3 0 0 3 0 0 0 0 0 3 0 0 2 3 3 
5 0 1 8 1 0 3 1 1 0 5 1 0 0 6 9 3 0 1 4 0 0 2 5 2 26 1 2 9 0 0 0 4 0 1 0 10 0 0 6 0 1 1 0 3 0 0 2 16 0 0 0 2 0 3 1 1 0 0 0 0 1 4 0 0 2 0 2 1 4 0 10 0 0 21 0 1 0 0 10 1 4 20 1 0 1 0 1 2 0 0 2 6 0 3 0 0 2 4 0 
2 0 8 0 0 0 1 2 0 0 6 0 3 0 0 14 0 0 1 0 0 0 0 1 0 35 3 0 0 0 1 0 1 0 0 0 0 0 0 0 0 0 1 0 0 1 0 0 0 0 0 0 2 5 1 3 1 2 0 0 0 0 6 1 0 0 0 2 2 8 1 1 8 0 78 0 1 0 1 4 0 3 33 2 0 1 1 0 1 0 0 0 0 1 1 0 0 0 0 0 
5 12 12 8 0 0 0 0 0 2 5 0 0 0 3 4 1 1 0 2 0 2 2 3 2 24 0 1 0 0 0 3 0 0 0 0 18 0 0 12 1 1 0 3 4 1 1 5 14 1 0 0 0 4 0 0 5 0 0 1 0 0 0 2 0 3 0 1 0 1 0 21 6 1 15 0 0 0 0 4 1 5 4 0 1 3 0 1 2 0 0 0 2 4 6 0 0 1 1 2 
5 4 8 6 1 1 1 3 0 0 7 0 2 0 0 22 0 0 0 2 0 1 1 0 1 26 2 0 3 1 0 0 1 0 1 2 12 0 0 11 0 2 0 0 2 1 0 5 0 1 0 0 3 3 0 0 8 1 0 2 0 0 1 0 0 2 1 2 0 13 0 15 1 1 3 2 0 2 0 12 0 6 19 1 1 0 1 0 1 1 0 0 1 5 1 1 0 0 1 4 
0 5 5 6 0 1 1 4 0 0 13 2 4 0 0 7 2 0 0 1 0 0 0 0 0 16 5 0 2 0 4 0 0 0 4 0 11 1 0 5 1 0 0 2 2 0 1 1 1 2 0 0 5 10 1 4 4 0 0 1 0 0 4 3 1 0 0 2 0 9 0 6 3 0 38 1 0 0 0 2 0 2 34 0 0 3 0 0 0 1 0 0 0 0 4 1 0 0 1 1 
4 0 4 0 0 0 2 0 2 1 3 0 6 1 5 32 0 0 2 0 1 0 0 5 1 60 1 0 4 0 1 0 1 0 0 0 1 0 1 4 0 7 0 0 1 0 0 2 7 0 0 0 1 0 0 1 0 0 0 0 0 1 8 1 2 1 0 1 0 6 0 0 1 0 1 0 0 0 0 0 0 5 53 1 0 0 0 0 0 0 0 0 0 1 3 0 0 2 1 1 
4 0 3 1 0 2 0 0 0 1 10 0 6 0 8 28 0 0 0 0 0 0 1 1 1 48 3 0 4 1 1 0 1 1 2 2 8 2 0 6 0 3 2 0 0 0 0 3 3 0 0 0 5 1 1 0 4 0 0 0 0 0 9 1 0 2 2 1 2 4 0 4 6 0 23 1 0 0 1 0 0 5 7 0 1 2 0 0 2 0 0 0 0 1 2 1 2 1 0 3 
0 11 7 1 0 1 0 0 2 0 2 0 2 0 2 20 0 0 0 0 0 0 0 0 0 45 0 0 2 0 4 0 1 0 1 0 19 0 0 6 0 0 0 2 3 0 0 7 4 1 0 0 0 5 0 1 5 0 0 0 0 1 1 1 1 0 0 1 1 0 1 1 3 0 68 0 2 0 1 0 0 0 3 0 0 0 0 0 1 0 0 0 0 2 0 2 0 2 1 3 
0 0 5 2 0 2 3 0 0 0 12 0 0 0 9 6 0 0 4 0 0 1 1 4 1 16 8 0 1 1 1 0 1 0 4 0 12 0 0 6 0 0 1 0 1 1 0 4 1 1 0 0 1 4 2 1 3 0 0 0 0 0 0 3 2 2 0 0 0 8 0 11 0 0 0 0 1 1 0 4 0 7 74 0 0 1 1 0 1 1 1 0 0 0 4 0 0 0 3 5 
5 2 9 3 0 0 2 0 3 1 3 0 2 0 5 16 1 2 0 4 2 2 3 9 0 21 0 2 15 0 0 1 3 0 2 1 6 0 0 4 0 2 2 0 2 1 1 7 16 0 1 0 2 0 0 2 3 0 0 0 0 0 4 0 1 3 1 3 1 3 0 3 0 0 10 0 0 0 0 10 1 4 5 0 2 1 1 0 5 0 0 0 4 1 6 1 3 4 1 4 
3 0 9 2 0 0 0 7 0 0 11 0 1 0 0 3 1 2 0 0 0 1 1 0 0 21 3 0 2 0 1 0 3 0 1 1 6 0 0 5 0 1 0 0 0 2 0 1 1 0 1 0 2 11 2 7 1 0 0 0 0 0 3 0 2 0 0 0 3 7 0 4 5 0 61 0 0 0 1 4 2 8 26 0 0 3 2 0 0 0 0 0 1 0 1 0 0 1 3 0 
1 1 3 10 0 0 4 3 3 1 17 0 0 0 2 4 0 0 1 1 0 2 4 2 1 17 5 0 9 0 2 0 0 1 2 1 17 0 0 15 0 1 0 3 6 0 0 1 6 0 0 1 0 1 0 0 4 0 0 0 0 0 3 9 1 1 0 1 0 7 0 5 0 0 0 0 0 0 1 9 1 9 36 0 0 1 2 0 0 0 1 0 2 1 2 0 0 1 2 3 
1 2 3 3 0 2 5 1 2 1 12 1 2 0 4 2 3 4 1 3 0 1 2 3 3 9 3 0 7 0 2 0 4 0 0 0 6 0 1 12 0 1 1 0 4 2 1 2 15 0 0 0 4 1 4 1 6 0 0 2 2 0 5 2 2 2 0 2 0 10 0 6 0 0 2 2 1 4 0 10 0 2 29 1 2 0 1 0 0 0 0 0 1 0 3 2 0 2 3 5 
5 1 7 7 0 1 0 0 0 0 10 1 2 0 0 7 0 0 1 1 0 0 2 0 0 15 1 0 6 0 4 0 4 0 3 1 20 0 1 9 0 0 0 1 3 3 0 3 7 0 0 0 2 0 1 1 0 0 0 0 0 1 3 0 0 1 0 1 2 2 0 6 0 1 53 0 0 0 0 5 2 6 22 0 0 0 0 0 0 1 1 0 1 0 1 1 0 4 2 4 
4 8 4 0 0 0 0 2 3 2 13 1 0 0 3 9 1 2 1 3 0 1 1 7 1 19 3 1 5 2 0 1 0 0 0 1 1 1 1 1 0 0 0 0 0 0 0 4 5 0 0 0 0 6 2 1 4 1 1 0 0 0 1 1 5 0 1 0 1 4 0 10 1 0 10 1 1 0 0 5 1 6 48 1 0 3 1 1 1 0 0 0 4 4 6 3 0 2 0 2 
3 1 4 4 1 0 4 4 0 0 7 0 0 2 0 5 1 2 0 1 0 0 2 4 0 9 2 0 9 0 0 0 0 0 2 5 13 0 0 6 0 0 0 0 2 1 0 2 0 0 0 0 0 9 0 4 1 0 0 0 0 0 0 0 4 0 0 0 2 8 1 9 4 0 74 0 1 0 1 5 0 7 10 0 0 2 3 0 0 1 1 0 1 3 1 0 0 2 0 0 
0 1 0 2 0 0 0 1 0 1 2 0 1 0 0 18 0 0 0 1 0 0 0 1 0 46 0 0 1 0 0 0 5 0 0 0 0 0 0 1 0 1 0 0 1 3 0 0 6 0 0 0 1 2 1 4 0 0 0 0 0 0 1 0 0 2 0 2 3 0 1 3 8 0 113 0 0 0 0 1 1 2 7 1 0 0 1 0 0 0 0 0 1 0 1 0 1 1 0 0 
1 3 13 3 0 0 1 1 0 0 9 1 0 0 0 4 0 0 1 0 1 0 2 0 0 12 1 1 0 0 1 0 0 0 1 1 12 0 0 3 0 0 0 1 3 1 0 2 1 0 0 0 1 9 0 2 0 0 0 0 0 0 0 4 1 0 0 1 2 6 0 7 7 0 80 0 0 1 0 3 0 6 21 2 2 2 4 1 1 0 1 0 1 1 3 0 0 0 1 0 
0 0 7 3 0 0 0 3 0 1 11 2 1 0 4 10 0 0 2 1 1 1 1 1 0 12 1 0 0 0 1 0 1 1 0 0 2 0 0 2 0 1 0 2 1 0 0 5 9 0 0 0 0 5 0 2 1 0 0 0 0 0 1 0 0 0 1 0 0 3 1 7 7 1 49 0 0 0 1 1 0 4 67 3 1 0 1 0 1 0 0 0 0 2 3 1 0 0 0 0 
4 3 7 6 0 0 0 0 4 1 5 1 3 0 3 24 4 1 1 0 0 2 1 3 1 31 3 0 0 0 2 0 0 0 1 0 11 2 0 11 0 1 0 0 1 0 0 3 10 0 0 0 2 0 0 2 3 0 0 0 0 0 2 4 2 0 1 3 2 4 0 8 0 0 34 0 0 1 0 2 2 8 5 0 0 2 0 1 1 0 0 0 0 2 3 4 2 0 0 0 
7 0 7 5 1 1 4 0 1 1 5 0 0 0 1 8 2 0 1 0 0 2 0 0 0 36 1 0 4 0 2 0 0 1 1 1 12 0 1 2 2 4 0 0 5 2 1 7 1 0 0 0 1 1 2 2 15 0 1 0 1 2 2 2 6 4 0 3 0 6 0 4 4 0 15 0 0 1 0 3 0 7 9 2 0 5 2 0 1 0 0 0 0 4 6 1 0 0 0 9 
4 1 15 1 0 1 1 2 3 1 17 1 1 0 2 17 0 2 0 1 0 2 0 0 0 11 4 1 3 1 0 0 3 0 2 0 3 0 0 3 0 0 0 1 1 0 0 3 8 1 2 0 3 7 0 0 9 0 0 0 0 2 4 0 0 2 0 0 0 10 0 6 0 0 1 1 0 0 0 2 0 15 50 1 0 3 1 0 2 0 0 0 0 0 4 2 0 0 0 6 
0 2 1 1 0 1 2 1 0 0 5 0 2 0 1 6 2 1 0 1 0 0 0 2 0 19 0 0 1 0 5 1 0 0 0 2 2 0 0 0 0 0 0 0 0 2 0 0 2 0 0 0 1 6 1 6 2 0 0 0 1 1 3 1 0 0 0 0 5 9 0 0 8 0 94 0 0 2 2 1 0 2 30 1 0 1 1 0 0 0 1 0 2 3 2 0 2 0 0 0 
3 0 3 12 2 1 1 1 1 1 4 0 2 0 2 16 2 1 1 0 0 0 4 0 1 29 2 0 6 0 0 0 1 0 1 1 20 0 0 18 0 1 0 1 5 0 0 8 9 0 0 0 0 3 1 0 4 0 3 0 0 0 3 1 0 0 0 5 1 0 0 7 0 0 6 0 0 1 0 6 0 3 26 0 1 1 0 0 1 1 0 0 1 3 4 1 0 3 0 4 
1 2 2 4 0 2 0 8 1 0 6 0 2 0 0 13 0 2 0 0 0 0 2 2 0 14 3 0 1 2 1 0 0 0 0 0 4 0 0 0 1 1 0 0 0 1 0 2 0 1 0 0 1 5 0 2 5 0 0 0 0 1 3 1 0 1 0 0 2 2 0 9 7 0 100 0 1 1 0 8 1 1 7 0 1 4 2 0 1 0 0 0 0 1 2 0 0 1 0 2 
5 0 1 8 0 1 0 2 1 0 0 0 4 1 1 22 5 1 1 2 0 1 1 6 0 34 0 0 9 1 0 0 0 0 3 1 15 1 0 6 0 1 0 1 4 1 1 4 8 0 0 0 3 3 4 0 3 1 0 0 0 1 3 2 0 1 2 0 1 2 0 6 0 1 11 0 0 0 0 4 0 0 30 3 0 2 0 0 3 0 0 0 0 2 2 0 2 3 0 2 
4 0 4 0 0 0 1 4 0 0 4 2 1 0 1 6 0 1 0 0 0 0 0 1 0 36 0 1 0 0 2 0 2 0 0 0 0 0 0 2 0 1 0 0 1 0 0 7 0 2 0 2 2 8 0 5 0 0 0 1 0 0 3 1 1 2 0 1 1 1 1 4 9 0 100 1 0 0 0 2 0 5 0 0 0 1 1 2 1 0 0 1 0 3 4 0 0 1 0 3 
3 0 2 0 1 0 0 0 2 1 2 2 1 0 1 9 4 3 0 0 0 2 0 3 0 30 0 0 2 1 4 0 3 0 1 0 0 0 1 3 0 2 0 2 4 2 1 9 25 0 0 1 1 3 1 0 5 0 0 0 0 1 1 0 1 2 0 4 1 3 0 3 6 0 58 0 0 0 0 1 0 3 0 0 0 1 1 0 4 0 0 0 0 6 3 2 0 3 0 9 
1 2 7 6 1 2 2 2 0 0 8 0 3 0 10 19 1 0 2 2 0 2 0 2 0 26 4 1 3 0 2 0 0 0 1 0 15 0 0 13 0 3 0 0 0 0 0 6 0 0 0 0 4 0 0 0 5 1 1 0 0 0 6 0 0 3 0 2 0 10 1 4 0 0 2 0 0 0 1 1 0 9 35 3 0 2 0 0 2 0 0 0 0 1 3 1 2 0 0 5 
2 4 8 1 1 0 0 0 0 0 1 0 0 0 1 5 1 0 0 3 0 0 3 5 0 18 0 0 9 2 0 0 0 0 1 1 4 0 0 4 0 0 0 0 0 0 0 3 1 0 0 0 0 11 1 4 1 0 1 0 0 2 0 0 0 2 1 0 1 3 0 9 5 0 72 0 1 0 0 6 0 5 19 0 0 5 3 1 3 1 0 0 1 0 4 0 1 0 3 6 
1 9 3 1 0 2 1 0 0 0 11 0 3 0 1 13 0 1 0 1 0 0 1 0 1 23 6 0 3 1 4 2 1 0 1 0 3 0 0 7 0 0 0 0 1 0 0 2 0 0 0 0 4 7 0 6 2 1 1 0 0 0 2 0 0 0 0 0 3 10 0 7 4 0 65 0 0 0 0 8 0 2 12 0 0 0 1 0 0 0 0 0 1 1 0 3 3 0 0 4 
4 3 1 2 0 1 3 2 2 0 1 1 2 0 0 18 0 0 0 4 0 0 0 2 0 21 0 1 4 0 0 0 1 0 2 1 10 0 1 8 0 5 0 0 2 0 0 1 11 2 0 0 3 8 0 0 4 0 0 0 0 0 0 2 1 2 0 1 0 2 0 3 0 0 14 0 0 0 0 1 0 0 75 1 0 2 2 0 1 0 0 0 1 1 3 1 0 2 0 4 
2 0 6 1 0 1 0 0 0 0 7 1 2 0 7 12 0 1 5 1 0 0 0 4 0 21 2 0 5 0 1 0 2 1 3 0 12 0 0 5 0 2 0 1 1 0 1 3 2 0 0 0 0 1 1 0 5 0 0 0 0 0 4 1 1 2 0 1 1 5 1 9 0 0 7 0 0 1 0 4 0 5 80 0 0 1 1 0 1 0 0 0 2 0 2 0 2 0 0 0 
7 1 1 7 0 0 2 0 0 1 7 0 1 0 2 12 1 0 2 6 1 0 3 1 0 19 1 0 16 0 4 0 3 0 3 1 22 0 1 17 0 2 0 0 0 2 0 1 8 0 0 0 0 0 2 1 1 0 0 1 0 0 3 6 0 3 0 0 0 4 0 6 0 0 0 0 1 0 0 9 0 0 45 0 1 1 1 0 1 0 0 0 2 1 3 1 0 0 0 2 
4 5 3 4 0 0 0 1 1 0 8 0 0 0 0 3 0 0 1 3 1 0 3 0 1 10 0 0 5 0 0 1 2 0 0 0 4 0 0 7 0 0 0 0 0 0 0 3 1 0 0 0 4 4 1 0 0 0 0 0 0 0 1 0 2 0 0 0 2 1 0 8 9 0 64 0 0 0 0 5 0 5 60 0 0 1 1 0 1 0 0 0 3 2 0 0 0 2 2 1 
3 0 4 2 0 0 0 3 1 0 3 1 1 2 5 4 1 0 0 0 0 0 0 3 1 20 1 0 0 0 0 0 0 0 0 0 0 0 1 3 1 0 1 0 0 2 1 4 1 0 0 0 0 7 2 4 4 0 0 2 0 0 0 1 1 0 1 2 2 1 1 6 4 0 70 0 0 0 0 0 0 6 48 0 0 0 2 0 1 0 0 1 0 1 6 1 0 0 0 7 
6 2 6 3 1 0 2 0 1 1 12 0 8 0 1 27 0 0 0 2 0 0 0 2 0 38 2 0 4 0 1 0 0 0 1 2 4 0 2 1 0 5 0 0 0 3 1 1 9 0 0 0 2 0 0 2 2 0 0 1 0 0 4 1 0 0 0 1 1 12 0 6 0 0 15 0 0 0 0 6 0 11 26 2 0 0 0 0 1 0 1 0 0 0 2 0 1 2 0 3 
4 0 10 1 0 0 3 1 1 0 11 0 2 0 2 15 0 2 0 4 0 0 0 2 5 41 5 0 16 0 1 0 0 0 0 0 9 0 0 9 0 2 1 0 1 2 3 3 6 0 0 0 8 3 0 0 0 0 0 0 0 1 3 1 0 0 0 0 1 9 0 4 3 0 12 1 0 0 0 4 1 8 19 0 1 5 2 0 1 1 0 0 0 0 0 0 0 0 0 0 
3 5 8 0 0 0 1 2 2 0 2 1 0 0 8 2 0 0 2 0 0 0 0 5 0 13 1 1 0 0 0 0 1 1 0 0 0 1 0 2 0 1 0 0 1 0 0 1 1 0 0 0 0 4 1 1 3 0 1 0 0 0 2 0 0 1 1 0 3 2 1 2 2 0 70 1 0 0 1 1 0 3 70 0 0 2 1 2 0 0 0 0 1 1 4 2 0 0 0 2 
3 7 8 2 0 0 1 1 0 0 21 0 0 0 1 4 2 0 1 5 0 0 3 0 2 4 3 0 4 0 0 1 0 0 2 3 13 0 0 10 0 0 1 3 0 0 0 2 2 0 0 0 0 0 2 0 3 0 0 0 0 0 3 2 0 3 0 1 2 10 1 10 1 1 36 1 0 2 0 12 1 8 22 0 3 3 0 0 2 0 0 0 2 1 3 0 0 2 1 3 
1 9 11 6 0 0 3 2 0 0 5 1 0 0 2 0 1 1 3 3 1 0 0 0 0 10 1 0 13 0 0 2 3 0 3 7 10 1 0 4 0 0 0 0 1 0 0 4 3 0 0 0 2 7 1 0 2 0 0 0 0 0 2 0 0 1 0 1 0 6 0 12 1 0 2 0 0 0 0 3 1 5 68 1 0 3 3 0 1 0 0 0 1 0 7 4 0 0 1 4 
2 0 1 12 0 0 0 3 1 0 3 0 0 0 0 2 0 0 0 0 0 0 3 1 1 28 0 0 1 1 0 0 0 0 0 0 9 0 0 3 0 0 0 0 0 0 0 1 2 0 0 0 4 5 1 0 0 0 0 0 0 0 0 1 1 0 0 1 1 4 0 3 11 0 78 0 0 0 0 3 0 3 54 0 0 0 1 1 1 0 0 0 0 1 1 0 0 0 1 0 
2 2 3 1 1 0 0 3 6 1 7 0 1 0 0 12 0 0 0 0 3 0 2 5 0 24 0 0 0 1 0 2 0 0 0 0 11 0 0 9 0 0 0 0 1 1 1 3 0 1 0 0 1 5 0 2 9 0 0 0 0 2 0 0 0 2 0 0 0 6 0 11 4 1 62 0 0 1 1 7 0 2 15 0 0 2 1 0 0 1 0 0 0 2 2 2 0 0 2 4 
6 2 5 7 0 0 2 3 0 0 9 0 0 0 0 2 1 1 0 3 0 0 3 1 0 9 0 1 8 0 0 0 5 1 3 0 13 0 1 8 0 0 0 0 2 1 0 0 0 0 1 0 0 4 1 0 4 0 0 0 0 1 0 0 0 0 0 0 1 8 0 10 3 2 47 0 0 1 0 7 0 7 38 0 0 2 1 0 0 0 0 0 0 4 2 3 0 1 2 3 
2 0 6 9 1 2 0 4 1 0 10 2 2 0 3 12 1 0 1 3 0 1 3 0 0 25 1 0 7 0 1 0 3 0 1 1 13 0 2 4 0 3 1 0 2 1 0 4 5 2 1 0 4 3 0 1 10 1 0 0 0 0 2 0 2 0 0 0 1 1 0 6 0 0 4 0 0 0 0 4 0 6 49 0 0 1 1 1 1 0 1 0 0 1 3 3 0 1 0 3 
4 0 7 9 0 0 0 0 0 0 6 3 0 0 8 1 0 0 2 2 2 0 4 5 2 5 3 0 2 1 0 0 1 1 1 1 24 0 0 15 0 0 0 1 6 0 0 8 0 0 2 0 4 2 1 0 2 0 0 0 0 1 1 2 1 0 0 0 0 2 0 4 1 0 1 0 0 0 0 12 0 6 70 1 0 0 1 0 3 0 0 0 1 0 0 0 0 1 1 6 
3 5 5 4 0 2 0 1 0 1 25 0 4 0 1 24 0 1 0 0 0 0 2 0 0 42 2 1 1 0 1 0 1 0 2 0 22 0 0 7 0 2 0 0 0 0 1 3 0 0 0 0 3 1 0 0 1 0 1 0 0 1 4 1 3 0 0 2 0 18 0 3 0 0 4 0 0 1 0 3 0 7 23 0 0 5 0 0 0 0 0 0 0 0 1 0 0 3 0 2 
6 1 3 9 1 0 1 0 1 1 7 1 4 3 3 15 0 0 2 2 0 0 3 2 2 21 4 1 6 0 2 1 1 0 2 2 16 0 0 17 0 3 0 0 1 0 0 3 6 0 0 0 3 2 0 0 1 0 0 0 0 0 5 4 1 2 0 0 0 13 0 2 0 0 3 0 0 0 1 4 0 1 36 1 1 3 1 0 3 0 0 0 0 2 2 1 0 2 2 1 
2 0 4 2 0 0 5 0 0 1 12 0 1 0 0 24 1 1 0 0 0 0 0 1 0 46 2 0 1 0 3 0 0 0 1 2 9 0 0 5 0 1 0 0 0 1 1 0 1 1 0 0 1 1 0 2 0 0 0 0 0 1 3 4 0 1 0 0 0 7 0 4 2 0 46 0 0 0 1 3 0 7 19 0 1 2 0 1 0 2 1 0 1 1 3 3 1 1 1 2 
1 2 4 0 0 1 1 0 0 0 9 0 0 0 4 3 0 0 1 0 0 0 0 2 0 14 2 0 0 0 1 0 0 0 0 0 3 0 0 2 0 0 0 0 1 3 0 3 3 1 0 0 0 5 1 2 1 0 0 0 0 0 2 1 1 0 0 1 3 3 0 4 8 0 112 0 0 2 0 0 0 3 29 0 0 1 2 0 1 0 0 0 0 1 0 2 1 1 0 2 
1 0 9 4 0 0 0 0 0 0 9 0 0 0 0 4 0 0 2 1 0 0 2 2 3 18 0 0 2 0 0 0 0 0 1 0 6 0 0 1 0 2 0 0 1 3 0 1 3 0 0 0 0 5 0 1 1 0 0 0 0 0 2 2 0 0 0 0 1 5 0 0 4 0 94 1 0 0 2 4 1 4 40 0 0 2 1 0 0 0 0 0 0 0 0 2 2 0 0 1 
3 2 3 9 1 2 2 0 0 0 17 0 4 0 0 19 0 0 1 2 0 0 4 1 0 27 7 0 6 0 4 0 1 0 6 2 31 0 0 9 0 3 2 0 1 1 0 2 0 0 0 0 5 1 2 1 0 0 1 0 0 0 3 0 0 0 0 2 0 7 0 10 1 0 2 0 0 0 0 12 0 10 11 1 1 0 1 0 1 1 0 0 0 2 1 0 0 0 0 2 
5 0 4 8 0 1 1 0 0 0 9 0 2 0 1 13 0 0 2 2 0 1 4 2 0 37 3 0 9 0 1 0 0 0 2 2 21 0 0 10 1 2 0 0 5 1 0 5 7 1 1 0 3 0 1 0 6 0 1 0 1 0 3 2 4 3 0 0 1 3 0 6 0 0 2 1 0 0 0 10 2 6 21 2 0 0 0 0 1 0 0 0 2 2 1 0 0 0 0 3 
1 0 1 4 0 0 1 0 0 0 1 0 3 0 0 10 0 3 0 0 1 0 3 0 1 40 1 0 1 2 0 0 0 0 2 1 12 0 0 8 0 0 0 0 0 0 0 0 0 0 0 0 0 4 1 0 0 0 0 0 0 0 3 3 0 0 0 0 2 3 0 3 6 0 74 0 0 0 0 6 0 3 35 1 0 1 1 0 0 0 1 0 0 1 0 1 2 0 3 0 
4 0 3 4 0 0 1 0 1 2 12 0 0 0 3 2 0 0 3 0 0 1 0 8 0 9 4 1 10 1 0 0 0 0 2 0 17 1 1 5 0 0 0 0 0 0 0 0 10 0 0 0 2 6 0 3 0 1 0 0 0 2 0 0 1 0 0 1 0 7 0 3 0 1 22 0 0 0 0 0 0 6 80 0 0 1 0 0 0 0 0 0 3 0 2 3 1 0 0 0 
2 0 7 6 0 0 0 0 0 0 18 0 0 0 0 0 0 0 3 5 0 0 1 0 2 3 2 0 9 1 0 0 1 0 3 2 22 0 0 6 0 0 0 0 0 0 1 1 1 0 0 2 1 5 1 0 0 0 0 0 1 0 0 0 0 1 1 0 2 11 0 7 0 0 20 2 0 0 0 9 0 7 68 0 2 3 1 0 1 0 0 0 0 0 0 5 0 0 4 0 
3 0 8 1 0 0 3 0 0 0 5 0 0 0 2 6 1 1 1 2 0 1 0 5 0 14 2 0 4 0 0 0 0 1 0 0 0 0 0 3 1 1 1 0 5 3 1 15 12 0 1 0 5 2 6 1 7 1 1 1 1 1 4 1 3 0 0 3 2 4 0 8 3 0 52 2 0 0 0 0 0 7 7 3 0 2 0 0 1 0 0 0 2 3 2 4 0 1 0 7 
4 1 5 1 0 0 0 0 2 0 6 0 0 0 1 4 2 0 1 0 0 0 1 1 0 21 0 0 3 0 0 0 3 0 2 3 7 0 1 6 0 1 0 0 2 3 0 6 4 0 0 0 3 6 0 4 4 0 0 0 1 2 1 1 0 0 0 1 3 5 1 3 7 0 78 0 0 1 0 0 0 5 2 0 1 3 4 0 3 0 0 0 1 0 8 0 0 3 0 8 
1 0 4 3 0 0 0 3 2 0 2 0 2 0 0 14 2 0 2 3 0 0 5 1 1 14 0 0 7 0 0 0 2 0 0 1 5 0 0 7 1 1 1 0 1 2 2 3 0 0 1 1 4 4 2 1 3 0 0 0 1 0 2 0 0 2 0 0 1 1 0 7 6 0 60 1 0 0 0 6 2 3 36 0 3 1 0 0 0 0 0 0 2 1 0 1 0 1 2 3 
1 1 5 3 0 0 5 4 3 2 11 1 1 0 0 8 2 1 2 0 0 1 0 1 0 13 3 1 0 0 0 0 0 0 0 0 2 1 1 3 0 1 0 0 8 2 1 0 2 0 0 0 1 3 0 6 5 0 3 0 0 0 1 0 2 0 1 0 2 7 0 7 0 0 57 0 0 0 0 3 0 7 43 1 0 3 1 0 0 1 0 0 0 1 1 0 1 0 0 3 
6 4 3 0 0 0 0 4 0 0 7 4 0 0 8 10 0 0 1 1 0 2 2 2 0 31 0 1 1 0 1 1 2 0 1 2 4 0 0 1 1 1 1 0 1 0 0 4 11 0 0 0 3 5 0 2 0 0 0 0 0 1 2 0 0 0 0 0 1 3 0 3 0 0 51 0 1 1 0 5 1 2 33 0 0 0 1 0 1 0 0 0 3 0 1 1 3 5 1 2 
1 0 3 1 0 0 0 2 1 0 12 1 0 1 3 3 2 2 0 0 0 0 1 0 0 6 2 0 0 0 0 0 2 0 0 0 1 0 0 0 0 0 0 0 0 1 1 5 1 0 0 1 2 8 2 5 1 0 1 0 0 0 0 1 3 0 0 0 2 6 2 5 7 0 83 0 0 0 2 1 0 5 39 1 0 3 1 2 0 0 0 0 0 1 10 1 0 0 0 3 
2 1 6 12 0 0 1 1 0 0 19 2 1 1 1 13 0 0 0 4 0 0 1 0 1 15 4 0 8 0 1 0 2 0 0 3 13 0 0 9 1 0 0 0 1 0 0 3 0 0 1 1 1 0 0 1 1 0 0 1 0 0 1 4 0 0 0 2 0 21 0 4 1 0 2 0 0 0 2 8 0 9 55 0 1 1 0 1 0 0 0 0 0 0 2 2 0 0 1 1 
0 0 3 1 0 1 2 3 1 0 6 1 2 1 2 12 0 4 0 0 0 1 0 0 0 28 0 0 0 0 2 0 2 0 0 0 0 0 1 0 0 1 1 0 1 2 0 3 6 1 0 0 1 7 3 1 0 0 0 0 1 0 5 0 1 3 0 0 1 3 0 1 11 0 99 0 0 0 0 0 0 5 0 0 0 3 4 0 2 0 0 0 2 0 4 3 0 1 0 1 
5 2 5 0 0 0 4 0 2 0 7 1 3 0 1 27 3 2 1 3 0 1 0 3 1 44 2 0 2 1 0 0 1 1 0 1 1 0 0 0 0 1 0 1 0 0 1 6 1 0 0 0 3 2 1 2 0 0 0 1 0 1 4 0 0 0 0 1 2 8 0 9 0 0 42 1 0 1 0 0 1 8 10 1 0 0 1 2 6 0 0 0 1 0 0 0 0 1 0 7 
11 3 0 6 0 2 0 0 0 0 5 2 1 1 6 13 0 0 1 0 0 0 1 1 1 25 1 1 2 0 0 0 4 0 1 1 14 1 0 13 0 0 0 0 0 0 0 0 2 2 0 0 3 1 0 0 5 0 1 0 0 0 3 3 2 1 0 1 0 3 1 1 2 0 18 0 0 0 1 2 0 3 66 2 0 1 0 0 0 0 0 0 0 1 1 3 0 1 1 2 
6 4 4 8 0 0 0 0 0 0 5 0 7 0 0 30 0 0 1 0 0 0 1 1 2 54 1 1 3 1 0 1 1 0 0 0 10 0 0 4 0 0 1 0 0 2 1 6 4 0 0 0 3 2 3 2 0 0 0 0 0 3 5 0 1 2 0 1 0 2 0 3 2 0 42 0 0 0 1 3 1 3 5 0 0 0 0 0 1 0 0 0 0 0 1 0 0 1 0 4 
3 0 2 9 2 1 3 1 1 0 10 1 1 0 2 15 0 1 0 0 0 0 1 0 0 29 2 0 0 1 3 0 2 0 5 1 35 0 0 14 0 1 1 0 3 0 1 2 8 0 2 0 0 1 0 0 0 0 1 0 2 0 1 3 0 0 0 0 0 8 0 4 4 0 31 0 1 0 0 5 0 5 3 0 0 2 2 0 2 1 1 0 0 0 4 1 3 1 1 0 
3 1 3 0 0 0 4 1 2 0 3 0 2 0 7 19 0 5 2 1 0 0 0 2 0 26 0 1 2 0 1 0 2 1 0 0 1 1 1 3 0 1 1 0 0 1 0 7 5 0 0 0 5 1 0 2 5 0 0 0 0 0 4 1 2 0 0 0 2 4 1 5 4 0 69 0 0 3 0 0 0 4 14 0 0 2 0 0 0 0 0 0 0 2 3 2 0 0 1 5 
2 0 4 0 1 1 4 2 0 0 3 4 2 0 13 15 3 1 1 2 1 0 0 2 1 26 3 0 7 0 0 1 0 1 1 2 1 0 0 0 0 1 2 0 0 0 0 3 3 0 0 0 0 8 2 0 2 0 1 0 0 0 1 0 4 0 1 1 0 1 0 2 2 0 9 0 0 0 1 0 0 6 83 0 0 0 4 0 0 0 0 0 1 1 3 0 0 2 0 2 
4 2 3 3 0 0 4 0 0 2 7 0 2 0 1 17 1 2 1 1 0 0 1 1 3 49 1 0 5 1 1 0 1 0 1 1 12 0 0 14 0 1 0 0 1 0 1 1 3 0 1 0 1 0 0 0 1 0 1 1 0 1 4 1 0 3 0 1 1 9 0 1 0 0 18 0 0 2 0 2 2 8 31 0 1 5 0 0 0 0 0 0 3 0 3 0 0 1 0 0 
4 0 8 1 1 0 0 2 1 2 17 5 2 0 6 14 1 1 2 0 0 2 0 1 0 41 3 0 2 0 1 0 0 0 1 1 5 0 0 3 0 1 0 0 2 1 0 3 8 2 0 0 0 5 1 1 7 0 0 1 0 0 1 2 2 3 0 0 0 11 0 3 1 0 2 0 0 0 0 2 1 9 38 1 0 1 0 0 3 0 0 0 1 0 0 3 1 1 1 4 
4 10 5 3 0 2 2 0 0 0 4 0 0 0 1 17 3 0 1 2 0 0 0 0 1 16 3 0 5 0 0 0 0 0 1 0 4 0 0 2 0 1 2 1 1 2 0 5 4 1 1 2 1 6 0 3 0 1 0 0 0 2 0 0 1 0 0 0 1 2 0 3 7 0 56 1 0 0 0 3 0 4 38 0 0 0 2 0 3 0 0 0 1 0 3 4 0 0 0 2 
5 5 3 1 0 2 0 1 0 2 1 0 7 0 1 40 0 0 0 2 0 0 0 2 1 60 1 0 9 0 1 1 1 0 0 0 1 0 0 3 0 1 1 0 1 1 0 5 21 1 0 0 6 4 1 0 1 1 0 0 0 0 3 1 2 1 0 1 0 3 0 0 0 0 3 0 0 0 0 1 1 4 26 0 0 0 0 0 1 0 0 0 2 0 0 0 0 3 0 4 
1 1 4 13 0 1 3 0 0 0 10 1 3 0 0 15 0 1 1 0 0 0 1 2 3 18 3 1 1 1 4 0 2 0 4 5 34 0 0 10 0 3 0 0 1 2 0 2 3 1 1 0 2 0 0 0 3 0 0 1 0 0 3 0 0 0 0 1 0 9 0 2 0 0 5 1 0 0 0 6 1 4 47 0 0 1 0 0 2 0 0 1 1 2 1 0 0 0 1 0 
5 3 11 0 0 1 0 5 0 0 1 4 5 1 1 16 0 0 0 1 0 0 0 4 0 21 0 0 8 0 0 0 1 0 0 0 0 0 0 0 0 0 1 0 0 0 1 4 6 0 0 3 1 7 0 4 0 0 0 0 0 1 3 0 1 1 0 0 3 1 0 6 8 0 70 1 0 0 0 3 1 5 16 0 0 1 3 0 0 1 0 0 1 0 0 4 3 1 1 0 
5 6 2 12 0 1 1 4 2 0 1 0 2 0 0 11 1 0 0 4 1 0 5 2 0 24 0 1 11 1 2 0 2 0 2 1 35 0 2 14 0 0 0 0 2 0 0 11 3 1 0 0 2 2 1 0 1 2 1 0 0 1 1 3 1 0 0 1 0 0 0 9 0 0 1 0 3 1 1 6 2 1 17 1 0 0 0 0 4 1 0 0 4 0 5 1 1 2 0 2 
2 6 10 3 0 3 3 1 1 1 13 2 1 0 12 7 0 1 1 4 0 0 4 3 1 25 4 0 1 0 1 1 0 1 6 0 20 0 0 11 1 0 0 0 1 2 1 1 1 1 2 2 2 1 4 1 1 1 0 0 1 0 0 3 0 4 0 0 0 6 0 5 1 0 6 0 1 0 1 9 0 9 12 0 0 3 1 0 1 1 0 0 2 1 7 3 0 0 2 0 
3 1 5 7 0 0 1 0 1 0 8 0 2 0 1 15 1 0 0 2 0 0 6 0 1 18 1 0 7 1 1 0 2 0 2 0 30 0 1 23 0 3 0 0 0 0 0 10 3 1 0 0 5 1 0 2 4 0 0 0 0 1 2 3 3 0 2 0 0 5 1 8 2 1 13 0 0 0 0 9 0 5 14 0 1 1 0 0 1 0 0 1 1 0 0 1 0 2 2 2 
3 4 3 7 0 0 1 0 3 1 6 3 1 0 13 7 3 0 2 0 0 0 0 4 0 21 1 4 0 0 0 0 1 0 1 0 13 0 1 7 0 0 1 0 2 2 0 8 9 0 0 0 0 2 8 0 7 2 0 0 0 1 0 0 0 0 3 0 0 0 1 8 0 0 0 0 0 1 0 1 0 7 54 1 0 4 0 0 1 0 0 0 0 2 9 1 1 0 0 4 
4 5 4 8 0 0 1 2 0 1 2 0 0 0 2 6 1 0 0 5 0 0 6 1 4 13 0 0 7 1 2 0 0 0 2 1 14 0 1 13 0 1 1 2 1 3 0 0 9 0 0 0 0 4 0 5 0 0 0 1 1 0 2 2 0 0 1 1 3 3 0 10 4 2 58 1 0 0 0 7 1 3 9 0 1 2 0 0 1 0 0 0 0 0 1 1 1 0 2 0 
0 0 0 8 0 0 3 1 2 1 9 0 2 0 3 7 1 1 0 2 0 1 6 1 1 26 2 0 4 0 0 0 0 0 4 2 38 0 0 12 1 0 0 1 1 3 0 2 0 0 0 0 1 3 0 0 0 0 1 1 0 0 4 3 0 1 0 2 0 9 0 5 0 0 10 0 0 0 0 9 1 0 34 1 0 0 2 0 7 0 0 1 1 1 0 3 0 0 4 1 
2 0 0 3 0 3 0 0 1 1 4 1 1 0 0 13 2 1 1 0 0 1 0 1 0 37 0 0 1 0 0 0 2 0 2 0 9 0 0 6 0 0 0 1 2 2 0 8 1 1 0 0 2 5 3 2 5 0 0 0 0 0 3 1 1 2 0 2 2 0 0 7 3 0 50 0 1 0 0 3 0 2 35 3 0 2 0 0 2 0 0 0 0 1 0 0 1 0 1 4 
2 1 7 3 0 0 2 1 1 0 10 1 0 0 0 3 1 0 1 1 0 1 1 2 0 14 0 0 0 0 0 0 0 0 1 0 6 0 0 2 1 0 0 0 0 1 0 1 0 0 0 0 1 7 1 2 0 1 0 0 0 0 1 0 1 1 0 0 1 6 1 3 10 0 91 0 0 0 0 2 1 8 41 0 0 0 0 0 3 0 0 0 0 0 1 0 0 0 0 3 
0 3 6 5 2 1 3 1 1 0 4 1 0 1 1 21 0 2 0 0 0 0 4 2 0 25 1 0 0 0 2 0 3 0 1 0 22 0 0 4 2 0 0 0 1 2 1 0 1 0 0 0 0 7 0 2 0 0 0 0 0 0 0 1 0 0 0 2 5 0 0 1 13 0 75 0 0 0 0 0 0 6 4 0 0 5 0 0 0 1 0 0 0 0 0 2 1 0 1 1 
5 4 5 4 1 0 1 1 1 0 9 0 3 1 1 21 0 0 0 1 0 0 4 1 1 21 2 0 0 0 1 0 0 0 6 0 25 0 0 19 0 3 1 1 2 0 1 1 2 0 0 0 1 3 0 1 3 0 1 1 0 0 2 4 1 0 0 0 0 2 0 5 5 0 30 1 1 1 1 7 0 7 14 0 2 0 0 0 2 1 0 0 0 0 0 0 0 0 2 3 
2 10 6 9 0 1 0 2 0 2 9 1 0 2 2 6 0 0 2 0 1 3 2 2 5 14 0 0 3 1 0 1 2 0 2 2 18 0 1 12 0 0 1 0 1 1 0 2 11 0 0 0 3 2 1 0 5 0 0 0 0 0 2 3 0 2 1 2 0 8 0 11 0 0 0 0 2 3 0 12 1 3 27 0 1 2 0 1 2 0 0 0 3 0 1 3 2 1 5 2 
5 8 5 5 0 0 2 0 1 0 1 0 3 0 0 14 1 0 5 1 1 0 3 1 0 25 1 0 3 0 2 0 0 0 0 4 16 0 0 9 0 0 0 0 0 2 1 2 0 0 0 0 5 1 0 0 3 0 0 1 0 0 1 2 2 0 0 0 0 3 0 6 0 0 0 0 0 0 0 4 0 1 84 0 0 3 1 0 2 2 0 0 0 0 3 0 0 1 0 4 
1 0 5 6 0 0 0 4 0 0 4 0 0 0 0 0 1 0 2 1 1 0 1 3 1 5 0 0 4 1 0 0 1 0 2 0 12 0 0 6 0 1 0 0 0 2 0 0 5 0 0 0 2 8 1 2 0 1 0 0 1 1 1 0 0 2 0 0 1 1 0 6 4 0 65 0 0 0 0 1 1 4 71 0 0 2 0 1 0 0 0 0 1 1 1 1 0 0 0 1 
2 7 4 7 0 0 2 3 1 0 1 2 2 0 8 19 2 1 0 2 1 0 1 2 1 42 0 0 3 0 5 1 3 0 3 3 15 0 0 14 0 4 1 0 4 0 0 11 0 0 1 0 0 1 0 0 1 1 0 1 0 0 4 1 2 1 0 3 0 1 0 9 2 0 10 2 0 2 0 7 0 3 6 0 0 0 3 0 3 0 0 0 0 0 3 0 0 1 0 5 
2 0 6 7 0 1 1 0 0 0 20 1 4 1 1 19 1 0 0 1 0 0 7 0 0 23 6 1 2 0 3 0 1 1 6 1 30 0 0 9 0 0 1 0 0 0 1 0 2 0 0 0 0 0 0 0 2 0 0 0 1 0 2 2 0 0 0 0 0 9 0 3 0 0 1 0 0 0 0 6 1 4 45 0 0 4 1 1 0 0 0 0 0 1 4 1 0 2 0 1 
5 0 4 0 0 0 1 3 0 0 12 1 0 0 5 3 1 0 3 0 0 0 0 2 0 14 1 0 3 0 1 0 5 1 0 0 0 0 0 1 0 0 0 0 1 0 0 3 5 0 0 1 1 4 0 1 1 0 1 1 0 0 0 0 0 0 0 1 2 1 0 3 3 0 48 1 1 2 0 2 1 2 77 0 0 3 3 0 1 0 0 0 0 2 5 0 1 3 2 1 
1 3 4 1 1 4 2 0 2 1 9 0 1 0 3 31 1 2 0 2 2 0 0 3 0 38 3 0 7 0 1 1 1 0 1 3 11 0 1 7 0 0 1 3 2 0 1 6 5 2 0 0 2 2 8 0 4 1 2 0 1 0 2 1 1 3 1 0 0 5 0 10 0 0 0 0 1 0 1 4 0 3 6 1 0 3 0 1 3 0 0 0 0 1 6 1 1 1 0 7 
3 1 9 2 0 1 2 0 2 0 19 1 6 0 1 29 0 0 1 0 0 0 1 1 0 29 6 0 4 0 3 1 4 0 1 2 9 0 0 5 0 3 0 1 2 1 0 4 7 0 1 0 2 1 0 0 1 0 2 0 0 0 8 2 2 2 0 0 0 16 0 4 1 1 0 1 1 1 0 7 0 8 7 3 0 4 1 0 2 0 0 0 1 0 7 0 0 1 0 2 
3 6 4 4 1 0 1 1 0 0 1 0 3 0 1 17 1 0 1 1 0 0 2 3 2 24 0 0 1 0 1 0 0 0 1 1 30 0 0 17 1 2 1 0 9 0 0 1 6 1 1 0 3 0 1 0 2 0 0 1 0 0 2 3 0 5 1 0 0 2 0 5 2 0 25 0 0 1 0 2 0 1 27 0 2 2 0 1 3 0 0 0 1 0 2 1 0 2 0 4 
5 0 5 5 1 0 3 1 0 1 6 0 4 0 0 21 1 0 0 1 0 0 0 2 1 45 0 0 2 0 1 0 0 0 1 0 11 0 0 5 0 2 0 0 4 2 0 5 4 1 0 1 4 3 0 1 5 1 3 0 1 0 4 3 0 3 0 2 0 3 1 3 2 1 5 0 0 0 0 2 2 4 36 0 1 3 0 0 2 0 1 0 2 3 2 3 0 0 0 3 
5 0 6 3 1 0 6 0 0 0 13 0 6 0 1 19 2 0 0 1 0 0 1 0 0 31 4 0 9 0 0 0 1 0 2 3 3 0 0 5 0 1 0 0 2 3 0 2 2 0 0 0 2 1 0 1 0 0 0 1 1 0 4 0 0 3 0 1 1 6 1 2 3 1 19 3 0 1 2 5 0 11 23 1 0 6 0 0 2 1 0 1 0 0 10 0 0 0 0 5 
3 1 6 1 0 1 3 1 1 0 8 1 1 0 0 17 0 0 0 1 0 1 0 3 4 23 1 0 13 1 1 0 0 0 0 2 1 0 0 4 0 2 0 0 1 2 0 6 3 0 0 0 2 0 2 2 3 0 0 0 0 0 4 1 0 6 0 1 2 3 0 1 4 0 73 2 0 0 1 3 0 1 3 2 0 1 0 1 2 3 0 0 2 4 5 0 0 1 0 2 
2 0 5 2 0 3 1 0 1 2 3 0 2 0 0 24 0 0 1 0 0 3 0 3 0 49 1 0 0 0 2 0 2 0 5 1 15 0 0 12 1 2 0 0 3 3 0 2 3 1 0 1 2 2 0 0 6 1 0 0 1 0 6 0 0 4 0 1 2 0 0 10 1 0 28 0 0 0 1 3 2 0 6 0 1 1 0 0 1 0 0 0 2 2 7 1 0 0 1 3 
6 0 5 3 0 2 1 0 0 0 20 2 4 0 4 17 2 0 0 1 0 1 1 4 0 42 2 0 2 0 1 0 0 1 3 0 15 0 0 12 1 1 0 1 1 1 1 2 14 0 0 0 7 0 0 0 3 0 2 1 1 3 4 2 0 0 0 3 0 9 0 5 0 0 0 1 1 0 1 5 2 3 3 1 0 6 0 0 2 0 0 0 1 0 6 0 1 1 1 2 
2 0 7 2 0 2 0 0 0 0 16 0 0 0 3 7 0 2 0 2 1 0 1 5 1 17 1 0 8 2 4 0 3 0 3 4 19 0 0 7 0 0 0 0 5 0 0 3 0 1 0 0 1 0 1 2 0 0 0 0 0 1 1 2 2 0 0 0 1 7 0 1 3 1 30 0 0 0 0 11 0 6 38 0 0 3 0 0 0 0 0 1 0 0 4 1 1 0 0 4 
2 1 6 8 0 0 0 3 0 1 6 2 3 0 1 11 3 0 3 5 0 1 2 1 1 31 1 0 4 0 0 1 2 0 1 3 9 0 0 5 0 1 0 0 0 0 0 6 1 0 2 0 0 3 0 1 0 0 0 0 0 1 0 0 2 0 1 0 2 3 0 3 0 0 26 0 2 0 0 9 2 7 46 0 2 2 0 1 1 0 1 0 0 0 6 0 1 1 0 0 
2 1 0 10 0 4 0 0 0 0 8 0 0 0 0 0 1 1 1 1 1 0 5 2 1 1 1 0 11 0 1 1 0 0 4 0 44 1 0 23 1 0 0 0 2 1 1 1 4 0 0 0 1 2 0 0 0 0 2 0 0 0 1 3 1 0 0 2 2 5 0 9 0 0 20 0 0 0 0 6 0 1 51 2 0 1 0 0 0 0 0 0 1 1 2 0 0 1 1 0 
2 4 4 1 3 1 1 3 1 1 2 1 2 0 1 17 1 0 2 2 0 0 0 1 0 24 2 0 2 1 2 0 1 0 1 0 11 0 0 6 0 3 0 0 0 2 0 4 4 1 0 0 0 3 0 2 3 0 0 0 0 1 5 0 2 1 2 2 0 3 0 6 3 0 31 0 0 0 1 5 0 11 45 1 0 2 0 0 2 0 0 0 0 0 0 2 0 0 0 3 
1 0 4 2 0 0 2 1 3 0 6 0 1 0 2 7 1 1 5 2 0 0 0 2 2 15 5 0 9 4 1 0 1 0 0 0 1 0 0 1 0 2 1 1 1 2 1 6 3 0 0 0 5 6 0 0 4 0 1 0 0 2 0 0 3 1 1 1 0 6 0 15 1 0 2 1 0 0 0 6 1 7 73 0 0 3 0 0 0 0 0 0 3 3 3 1 1 1 0 3 
9 1 2 0 0 1 4 0 1 0 3 2 3 2 2 18 2 0 0 0 2 0 0 9 0 46 1 1 6 0 0 0 2 0 2 0 5 0 0 9 1 1 0 0 1 2 0 7 0 1 1 1 2 2 1 3 2 0 0 0 0 0 1 4 0 3 0 0 1 7 1 4 3 0 7 1 1 0 0 4 4 1 30 0 0 4 2 0 1 0 1 0 3 0 4 0 0 1 0 4 
4 14 3 1 0 0 1 4 2 0 4 1 2 1 4 11 4 2 1 1 0 0 0 2 0 30 0 0 1 0 1 0 0 0 1 0 0 0 0 4 0 0 1 0 0 3 0 4 18 0 0 0 1 3 0 8 1 1 0 0 0 0 5 1 0 1 0 3 0 4 0 6 7 0 33 0 0 2 0 4 0 4 22 1 0 2 2 2 1 0 0 0 0 1 3 0 0 5 0 2 
4 0 2 5 0 0 4 0 1 0 5 0 3 0 5 24 2 2 0 1 1 0 4 1 2 33 2 0 7 0 1 0 3 1 1 1 19 0 0 8 0 2 1 0 2 0 0 3 7 0 1 0 2 2 0 2 1 0 0 0 1 0 4 1 1 2 1 0 0 7 0 9 3 0 2 2 0 0 0 8 0 3 18 0 1 2 1 0 4 0 0 0 5 2 0 2 0 1 2 3 
5 3 7 6 0 0 1 1 0 0 7 0 0 0 5 10 0 0 0 0 0 3 1 0 5 24 4 0 10 0 3 0 3 0 3 2 22 1 0 8 0 0 0 0 1 0 0 2 11 0 0 0 2 2 0 1 1 1 0 0 0 1 1 1 1 2 0 0 0 12 2 5 0 0 2 0 0 0 0 6 0 12 28 2 0 3 0 1 2 0 1 0 3 0 3 1 0 3 3 0 
5 0 3 0 0 0 0 0 1 0 8 0 2 1 0 10 0 1 2 1 0 1 0 4 2 31 0 0 2 0 0 0 0 0 0 0 0 0 0 0 0 0 2 0 1 4 0 0 0 0 0 0 0 6 4 4 3 0 1 1 0 0 4 0 0 0 0 0 3 2 0 1 5 0 72 2 0 1 2 0 0 4 40 0 0 3 1 0 1 0 0 0 0 0 4 3 0 0 0 2 
2 1 3 0 0 0 0 4 0 0 9 0 2 3 0 14 3 0 2 1 0 0 0 0 0 29 1 0 3 1 1 0 0 0 0 0 0 0 1 0 0 1 0 0 0 0 0 2 0 0 1 0 0 3 2 3 0 0 0 0 0 0 1 0 0 0 0 0 4 4 0 6 4 0 100 0 0 0 0 1 1 5 20 1 0 4 1 0 2 0 0 0 1 1 0 1 0 1 0 0 
6 1 10 2 2 3 2 0 0 1 8 0 3 0 1 15 3 0 1 3 0 0 4 2 0 36 2 0 4 2 4 0 3 0 2 0 9 1 0 6 1 0 1 0 1 0 0 3 12 0 0 1 2 0 4 0 7 1 0 0 0 0 6 2 5 3 3 3 1 9 0 5 0 0 0 0 1 1 0 5 0 4 9 2 0 3 0 0 3 0 0 0 0 3 1 0 0 1 5 6 
1 1 13 7 0 1 1 2 2 2 10 0 0 3 0 7 4 0 0 3 1 0 6 2 3 21 2 0 5 0 2 0 3 0 1 1 23 0 0 6 1 0 0 0 2 0 0 5 6 1 0 0 1 0 1 2 7 0 0 0 0 0 1 1 3 3 1 0 0 2 1 7 1 0 13 0 1 0 0 14 3 8 2 3 3 3 0 1 0 0 0 0 0 4 5 1 1 0 2 7 
4 0 0 2 0 2 0 0 1 0 14 0 0 0 0 3 0 1 0 2 0 1 2 4 0 11 2 0 2 0 0 0 4 0 2 0 2 1 0 2 0 0 1 1 0 2 0 1 1 4 0 1 2 3 0 3 1 0 0 0 0 1 1 1 0 0 0 1 2 6 0 14 6 0 81 1 0 0 1 5 0 8 27 1 0 3 0 0 1 2 0 1 1 0 2 0 1 1 0 0 
3 2 7 4 1 2 1 3 0 0 2 0 4 0 0 17 0 2 1 6 0 1 3 1 0 26 1 0 10 1 2 0 0 0 3 2 13 0 0 14 0 2 0 1 1 1 1 9 5 0 1 0 2 2 0 1 0 0 0 1 0 0 4 2 0 0 2 1 0 7 0 8 0 0 5 0 1 0 0 6 0 4 28 0 1 2 0 0 3 0 0 1 5 0 6 1 1 0 0 3 
3 9 5 3 0 1 3 0 2 0 8 3 1 0 0 14 1 1 0 4 0 0 0 2 1 27 1 0 11 0 3 1 2 0 0 0 0 0 4 4 0 2 1 0 0 1 0 0 0 0 0 0 1 5 5 0 1 1 0 0 1 0 0 0 1 2 1 1 3 1 1 4 1 0 17 0 0 0 0 4 1 10 63 0 0 2 1 0 0 0 0 0 2 3 0 0 0 0 0 0 
4 4 9 2 0 4 0 2 1 0 17 0 5 0 0 27 1 3 0 2 0 0 1 0 0 36 7 0 2 0 4 0 2 0 3 1 13 0 1 2 1 0 1 0 0 1 1 0 1 1 0 1 3 1 0 1 0 0 0 0 0 0 0 1 1 0 0 1 0 16 0 6 2 1 6 0 0 0 0 8 1 10 21 4 1 1 0 0 0 0 0 0 3 0 0 1 0 1 0 0 
5 1 5 3 0 1 1 1 0 0 13 0 2 1 2 19 1 0 2 1 0 0 1 0 1 26 4 1 6 0 2 0 0 0 0 0 4 0 0 4 0 0 0 0 1 0 0 3 5 1 0 0 1 3 0 0 4 0 0 1 0 2 2 0 2 0 0 2 0 9 0 6 0 0 5 3 0 0 0 4 0 4 70 0 0 2 1 1 3 0 1 0 1 0 2 0 1 1 0 2 
3 4 3 3 0 8 2 1 1 0 9 0 4 0 4 18 0 0 0 3 0 0 1 0 0 23 3 1 7 0 9 1 5 0 4 0 22 2 0 6 0 4 1 0 3 1 0 3 12 2 1 1 2 3 0 0 5 1 0 0 0 0 4 3 2 2 0 2 0 6 1 4 0 0 1 0 0 0 0 4 0 6 14 1 0 1 0 0 1 1 0 0 0 0 2 1 0 3 2 3 
6 12 9 0 0 1 0 0 0 0 0 5 1 1 2 8 1 0 0 0 2 1 1 3 1 26 0 1 3 0 2 1 3 0 0 0 4 0 1 6 0 0 0 0 0 4 0 5 13 1 0 0 0 2 0 3 2 3 0 0 0 0 0 4 1 3 1 4 1 1 0 3 7 0 53 1 1 1 0 3 0 6 8 0 1 1 0 0 2 0 1 0 0 1 2 5 0 1 1 3 
3 0 4 1 0 4 1 4 1 0 2 0 2 0 0 8 0 1 0 0 0 0 0 0 1 31 1 0 5 0 1 0 4 0 1 0 8 0 0 3 0 0 0 0 7 0 0 6 5 3 0 0 0 3 4 0 5 0 1 2 0 1 1 2 1 2 1 1 3 0 0 4 3 1 73 0 0 1 0 1 1 2 10 2 0 0 0 1 1 0 0 0 1 0 4 0 0 2 2 7 
4 0 7 2 0 0 0 1 0 1 8 0 1 0 3 3 0 0 3 0 0 0 2 3 0 9 3 0 1 2 0 0 2 1 0 1 4 0 0 4 0 1 0 0 1 0 0 4 8 1 0 0 0 2 0 1 7 0 0 1 1 0 3 1 3 1 2 2 0 4 0 4 4 0 13 0 0 0 0 4 1 8 80 0 3 6 3 1 0 0 0 0 1 1 1 2 0 2 0 8 
0 2 3 7 1 2 0 1 3 0 7 2 0 0 0 7 0 3 2 0 0 0 1 2 1 10 2 0 0 0 4 0 1 0 3 2 21 0 0 16 0 1 0 0 1 0 0 3 1 0 0 0 1 3 0 3 1 0 0 0 1 0 4 0 3 0 1 0 1 13 0 1 3 0 36 0 0 0 0 2 0 3 59 0 0 1 0 1 2 0 0 0 0 0 0 1 0 0 0 1 
1 1 4 0 0 0 2 0 0 0 5 0 4 0 8 15 0 1 3 1 1 0 0 0 0 22 2 0 3 1 0 0 2 0 0 1 1 0 1 1 0 3 0 0 1 2 0 8 2 0 1 0 2 8 0 1 2 0 0 0 1 0 3 0 3 1 3 3 1 5 0 3 2 1 20 1 0 0 0 3 0 9 62 0 1 1 2 0 2 0 0 0 0 1 3 0 4 1 2 2 
3 1 8 1 0 0 2 0 0 0 2 2 0 1 2 12 0 1 0 0 0 0 0 0 1 46 1 0 0 1 1 0 1 0 0 0 2 0 1 4 0 4 0 0 1 4 0 8 11 2 0 0 3 3 1 4 3 0 2 0 0 1 0 0 1 1 1 2 4 0 1 0 5 0 78 0 0 0 0 2 1 1 0 0 0 1 0 0 2 0 0 1 0 1 1 0 0 2 0 5 
3 5 4 2 0 2 2 0 2 0 9 2 7 0 1 32 1 1 0 2 0 0 0 4 0 34 1 0 10 1 5 0 0 0 5 1 15 0 1 5 0 2 1 0 0 0 2 4 10 1 0 0 2 1 1 0 2 0 1 1 0 0 2 2 1 2 0 1 1 12 0 4 0 1 15 0 0 1 1 1 0 2 4 0 0 0 0 0 0 0 0 0 3 1 2 2 0 2 1 4 
6 22 3 0 1 2 0 1 2 0 8 0 3 0 1 18 2 1 0 1 1 0 0 2 0 35 4 1 0 0 4 2 0 0 1 0 7 0 0 6 0 3 0 2 1 0 0 0 8 2 1 0 2 2 0 0 1 0 0 0 2 1 5 0 1 5 0 3 2 7 0 10 4 1 17 0 0 1 0 0 0 4 20 0 1 0 3 0 0 0 0 0 1 2 1 0 1 2 0 0 
0 2 3 2 0 0 4 2 2 0 8 0 0 0 0 9 0 0 2 6 1 0 1 0 0 20 1 0 11 0 1 0 2 0 1 0 3 0 0 3 0 0 0 0 0 1 0 8 0 1 0 0 2 4 1 0 4 0 1 0 0 0 0 3 0 2 0 0 1 6 0 9 1 0 48 1 0 0 1 9 0 6 44 1 1 2 1 0 2 0 0 0 0 1 1 0 1 0 0 3 
2 0 0 7 0 0 0 2 0 0 2 1 0 0 9 11 1 1 1 0 0 0 0 8 0 16 1 0 1 0 1 0 0 0 1 0 18 1 0 10 0 0 0 0 0 0 0 8 17 0 0 1 0 6 0 2 2 0 2 0 1 1 0 1 1 0 0 2 1 1 0 8 8 0 19 1 0 0 1 2 0 4 56 0 0 2 0 0 1 0 0 0 1 0 4 0 1 0 0 2 
6 0 5 3 0 0 1 0 1 2 6 0 4 0 1 17 0 0 1 3 0 0 1 4 1 31 0 0 12 1 7 0 3 0 4 1 23 0 4 14 1 3 0 1 1 0 1 2 4 0 0 1 3 1 0 0 3 0 0 0 0 0 3 0 1 0 0 0 0 7 0 13 0 0 1 0 1 0 0 8 0 9 15 1 0 1 1 0 1 0 0 0 1 0 0 2 1 1 2 4 
3 2 10 9 0 0 1 1 3 0 1 3 1 0 2 14 0 3 0 0 0 0 0 5 0 25 1 0 5 0 0 1 0 0 0 0 4 1 0 4 0 0 0 2 3 1 3 6 2 0 0 0 4 3 1 0 1 0 0 0 0 0 3 1 5 4 1 0 1 2 0 8 6 0 55 0 0 0 0 1 0 3 24 0 0 3 0 0 3 0 0 0 2 0 0 0 1 0 0 2 
0 7 4 3 0 0 0 4 1 0 8 0 1 0 0 6 0 0 0 3 0 0 2 1 0 16 1 0 11 0 0 0 0 0 1 0 12 0 0 5 0 2 0 0 1 2 1 0 0 0 1 0 0 8 2 2 4 1 0 0 0 0 1 0 0 1 0 2 2 8 0 8 7 0 57 0 0 0 1 3 0 3 25 0 0 2 2 0 0 0 0 0 5 1 6 3 2 0 1 0 
1 1 4 6 0 0 1 0 1 0 2 0 1 0 0 10 1 6 1 4 0 0 2 3 0 11 0 1 13 1 0 1 1 0 0 0 16 0 0 12 1 0 2 0 7 0 0 2 1 1 0 0 2 3 3 2 9 0 0 0 1 0 3 1 3 3 0 0 2 0 0 9 3 1 35 0 0 0 0 4 0 1 29 0 2 0 1 0 1 0 0 0 5 1 3 1 1 0 3 4 
4 4 3 2 0 1 3 1 1 2 8 0 0 0 0 10 1 2 1 5 1 0 0 1 2 24 0 2 14 7 3 0 2 1 0 0 1 0 2 4 0 2 2 0 0 2 0 2 0 2 1 0 2 2 3 1 7 0 1 1 0 1 0 2 0 3 4 0 1 3 0 14 5 0 30 0 1 0 1 1 0 5 17 0 0 0 1 0 2 0 0 0 5 1 4 3 0 0 2 4 
2 5 9 1 0 1 0 1 0 1 23 2 1 1 1 11 1 0 1 3 1 0 1 5 0 21 5 1 4 0 2 0 3 0 0 1 0 0 0 1 0 0 0 0 5 2 1 3 8 0 0 0 4 2 0 0 4 0 1 0 0 0 2 0 0 4 1 0 0 11 0 11 1 0 2 0 1 0 0 9 0 8 45 0 0 4 0 0 3 0 0 0 1 0 2 0 1 2 0 3 
2 1 5 4 1 2 1 2 1 1 1 0 1 0 1 5 0 0 2 2 1 0 2 10 1 11 0 0 7 0 0 0 5 0 5 0 30 0 0 9 0 1 1 1 3 1 0 2 1 4 0 0 1 8 2 0 3 0 1 0 0 0 0 2 0 0 0 0 0 0 1 11 2 1 14 0 0 0 0 2 0 3 55 0 0 1 1 0 0 0 1 0 2 0 3 0 1 1 2 5 
6 0 4 2 2 1 1 2 1 0 7 0 3 0 1 20 2 4 0 0 0 0 0 0 1 45 1 0 6 0 2 1 4 0 1 1 1 0 0 2 1 3 0 0 4 1 0 10 2 0 2 0 4 1 1 2 5 1 0 1 0 0 5 0 4 0 0 3 1 5 2 2 1 0 20 0 0 0 0 1 0 2 13 2 0 2 1 0 2 0 0 0 1 5 8 2 1 1 1 6 
5 0 3 5 0 1 1 0 1 0 9 0 2 0 0 7 1 1 1 1 1 0 0 1 1 15 3 1 1 0 0 0 1 0 0 1 11 0 0 4 0 4 0 0 1 2 0 5 1 0 1 0 3 5 0 0 1 0 0 0 0 2 2 2 0 0 0 0 2 8 0 3 8 0 64 0 0 0 1 1 0 7 34 2 0 0 0 0 2 0 0 0 0 2 1 1 0 0 3 4 
4 1 5 0 0 0 0 0 1 1 2 0 2 0 2 19 1 1 0 1 1 2 0 1 1 31 0 0 1 0 2 0 2 0 1 0 1 0 0 2 1 4 0 0 1 0 0 9 5 0 0 0 1 6 1 3 4 0 1 0 0 0 4 0 1 0 1 2 3 0 1 1 2 0 78 0 1 1 0 3 2 2 4 0 0 2 2 0 3 0 1 0 0 1 8 0 0 2 0 4 
5 0 7 8 0 1 2 1 1 0 15 0 0 0 9 7 0 1 2 1 0 0 2 1 1 15 8 1 0 1 8 1 0 1 3 3 29 1 0 14 1 2 0 0 1 0 0 1 12 1 0 0 0 1 0 0 2 0 0 0 1 0 2 1 1 0 0 2 0 13 0 3 1 1 0 0 0 0 1 9 0 7 25 4 1 1 0 0 1 0 0 0 1 0 0 1 0 3 0 1 
1 1 4 2 1 0 2 0 1 1 7 0 2 0 0 17 0 0 2 0 0 0 0 0 0 30 0 0 0 0 1 0 0 0 2 4 11 0 0 4 0 2 1 1 3 1 0 8 0 0 0 1 3 3 0 0 1 0 1 0 0 0 4 0 0 2 0 0 1 8 0 4 5 0 56 0 0 0 0 3 0 4 39 1 0 2 0 0 0 1 0 0 0 0 0 2 0 0 0 0 
3 0 3 1 0 0 3 2 0 0 7 1 3 0 5 17 1 0 2 1 0 0 0 1 2 31 3 0 1 0 0 0 2 0 0 0 0 0 0 4 0 2 0 0 0 0 0 3 1 0 0 1 0 8 0 1 0 0 0 0 0 0 0 1 1 0 1 0 3 6 0 1 6 0 72 0 0 0 0 2 0 6 33 0 0 1 4 0 3 0 0 0 1 0 0 0 0 0 0 0 
5 0 3 5 1 0 0 1 0 0 9 1 1 1 2 16 2 1 0 0 0 5 0 1 0 40 3 0 1 0 1 0 0 0 2 0 13 1 1 5 1 2 0 0 3 2 1 5 9 2 0 0 0 2 1 0 6 0 0 0 0 0 3 3 0 0 1 0 0 3 0 6 0 0 4 0 0 0 0 0 0 4 58 2 0 1 0 0 1 0 0 0 0 0 1 0 0 3 0 5 
1 0 4 0 0 0 0 2 1 0 0 0 0 0 1 4 0 2 0 0 0 0 0 2 0 27 0 0 1 0 0 0 5 0 0 0 0 0 0 1 0 1 1 0 1 3 0 11 1 1 0 0 3 6 0 1 1 0 0 0 1 1 2 0 0 0 0 0 4 0 0 0 9 0 126 0 0 0 1 1 0 4 2 1 0 2 1 0 0 0 0 0 2 1 5 3 1 0 1 1 
1 3 7 9 0 2 3 5 0 0 11 0 0 0 0 3 0 1 2 1 0 0 0 3 2 7 4 0 9 0 1 0 3 0 2 0 18 2 0 8 1 2 1 0 3 0 0 0 0 1 0 1 6 6 0 2 2 0 1 2 0 0 1 3 0 2 0 0 0 10 0 8 0 1 1 0 1 0 0 5 0 4 66 0 0 1 2 0 0 0 0 0 0 0 3 5 0 0 1 1 
1 0 1 0 0 2 0 2 0 2 0 2 4 0 6 13 0 1 1 1 0 0 0 1 1 18 1 0 1 0 2 0 0 0 1 0 4 0 0 1 0 3 1 0 1 3 0 5 0 1 0 0 1 6 1 0 4 0 0 0 0 0 4 0 0 0 0 3 4 2 0 5 7 0 84 0 0 0 0 0 1 2 39 1 0 0 0 0 1 0 0 0 0 1 0 0 1 0 1 2 
0 1 6 9 1 1 1 3 0 0 4 0 4 0 3 15 1 0 2 0 0 1 2 1 0 19 4 0 1 0 0 2 0 0 2 1 20 1 1 7 0 1 0 1 0 0 0 1 0 0 0 0 2 2 0 0 0 0 0 0 0 0 1 2 1 0 1 0 1 10 0 11 1 0 3 0 1 0 0 3 0 4 76 0 0 2 1 0 7 1 0 0 0 0 1 0 2 0 1 0 
1 3 4 8 0 0 7 1 0 0 14 0 2 0 3 13 2 0 2 0 1 0 3 0 0 19 3 1 4 1 1 0 0 0 2 1 10 0 0 3 0 2 1 0 0 1 0 1 4 0 0 0 3 2 0 0 0 1 0 0 0 0 5 1 0 0 1 1 1 6 0 2 3 0 22 0 0 0 0 8 0 10 59 1 0 1 0 0 0 0 0 0 0 1 1 2 0 0 1 0 
3 0 5 4 0 1 0 0 0 0 19 0 0 0 1 12 2 0 1 1 0 1 1 3 1 35 3 0 0 0 2 0 0 0 1 2 8 0 0 7 0 2 0 0 2 1 1 1 0 0 0 1 2 5 0 0 1 0 0 0 1 1 5 0 0 1 0 1 0 5 0 2 0 0 42 0 0 0 0 3 0 5 36 1 0 2 0 1 0 0 0 0 2 2 5 0 1 0 2 3 
3 10 7 0 0 0 1 3 1 1 10 3 3 0 0 4 1 0 1 1 0 0 1 7 0 24 1 1 3 0 1 2 0 0 0 0 0 2 1 1 1 0 0 0 2 0 0 1 0 1 1 0 0 6 1 1 2 1 0 0 1 2 0 0 0 3 1 4 2 7 0 4 6 0 48 0 1 0 1 2 1 7 31 0 0 4 4 0 2 0 1 0 0 0 5 3 0 0 0 0 
4 0 0 2 0 0 0 1 0 0 0 0 1 0 0 7 0 1 2 0 0 0 0 1 0 24 0 0 5 0 0 0 0 0 1 0 5 0 1 0 0 2 0 0 0 1 0 2 12 1 0 0 0 3 1 8 4 1 0 1 0 0 3 1 3 0 1 3 4 0 1 3 8 0 101 0 1 1 0 0 0 1 15 0 0 0 1 0 2 0 0 0 2 0 2 1 0 3 0 2 
2 6 8 0 0 2 1 0 0 0 4 2 1 0 1 4 0 0 4 0 0 0 1 4 0 15 4 0 7 1 0 1 1 1 0 0 8 0 1 1 1 1 0 0 0 0 0 0 1 1 0 0 2 5 1 0 2 1 0 0 0 0 0 0 2 0 0 0 2 3 1 2 3 0 47 0 0 1 1 2 0 4 73 0 0 2 0 1 2 0 0 0 1 0 7 0 0 0 1 0 
4 2 9 5 0 1 4 0 0 0 3 1 1 0 5 17 0 0 0 2 1 0 3 3 1 32 1 0 6 0 4 0 1 0 5 1 26 0 1 13 0 6 0 1 2 0 0 2 0 0 2 1 5 0 0 0 1 1 0 0 0 3 2 4 0 0 0 2 0 9 0 5 1 0 3 0 0 0 0 3 0 8 14 3 1 3 0 0 0 0 1 0 1 0 2 4 0 4 2 2 
6 5 10 1 1 0 4 0 1 0 2 1 4 0 1 29 2 0 1 2 0 0 1 2 0 47 1 0 3 0 2 0 0 0 1 0 2 0 0 0 0 3 0 0 3 2 0 5 6 0 0 1 1 0 0 0 9 0 0 1 0 1 3 1 1 0 0 4 1 2 0 6 3 0 12 0 2 2 0 4 0 2 23 1 0 1 1 0 3 0 0 0 1 2 3 0 2 3 0 6 
1 0 12 7 0 2 0 2 1 1 8 0 2 0 1 11 0 0 2 1 0 1 0 0 2 14 4 0 6 0 1 0 0 0 0 1 15 1 0 9 1 2 0 0 3 0 1 1 6 0 0 0 1 3 1 0 2 0 0 0 0 1 0 2 2 0 0 0 0 3 0 8 2 0 0 0 0 0 2 11 0 9 68 0 0 3 0 0 0 1 1 0 0 2 2 1 0 1 1 4 
5 0 4 1 0 1 3 0 0 0 7 0 4 0 1 18 0 2 1 0 0 0 0 0 0 44 1 0 1 1 1 0 0 0 3 0 18 0 0 10 0 3 0 0 0 1 0 1 8 1 2 0 2 4 0 0 7 0 0 1 0 1 3 0 0 0 1 0 1 7 1 3 2 0 55 0 0 1 0 1 0 4 5 0 0 0 2 0 0 0 0 0 0 0 0 2 0 0 0 5 
0 7 5 4 0 0 1 0 2 1 15 0 1 0 1 9 0 0 1 4 0 1 0 1 1 28 1 0 16 2 0 0 0 0 0 0 2 1 1 3 1 0 1 0 4 5 0 11 3 0 0 0 0 1 2 0 8 0 0 1 1 0 1 1 1 0 0 0 0 8 0 10 0 0 0 0 0 0 0 9 0 4 44 2 1 6 0 0 0 0 0 0 2 1 6 0 1 1 0 6 
1 4 5 3 1 1 2 1 0 0 3 0 1 0 1 12 1 1 1 1 0 0 4 4 3 17 1 0 16 1 2 0 3 0 6 0 23 1 1 11 1 2 0 0 3 0 0 9 1 0 0 0 2 3 2 0 2 0 1 0 0 1 1 2 1 0 0 2 0 2 1 6 2 0 1 1 0 2 0 4 1 3 38 1 3 0 2 1 2 0 1 0 4 0 0 1 0 0 4 5 
6 3 10 2 0 0 2 1 1 1 4 1 1 0 0 3 0 1 0 1 0 0 2 3 0 15 1 0 3 1 0 0 4 0 1 2 26 1 1 9 0 0 0 0 2 1 0 4 3 0 1 0 6 2 1 0 6 0 0 0 0 0 2 0 1 2 0 2 0 1 0 2 0 1 0 0 0 1 0 5 0 4 73 1 0 2 0 0 1 0 0 0 0 2 5 0 0 0 5 8 
2 0 4 1 0 0 0 0 3 0 11 0 0 0 4 8 1 2 2 1 0 0 0 0 0 10 2 0 4 0 1 0 0 0 2 1 9 0 0 7 0 0 0 1 0 2 0 2 9 0 0 0 0 3 0 3 4 0 0 0 0 1 0 0 1 0 0 0 5 0 0 4 6 0 77 0 0 0 0 1 0 3 42 0 0 0 2 0 2 0 0 0 1 0 0 0 0 4 0 2 
4 4 4 2 1 2 3 2 0 1 10 1 5 0 0 31 1 0 0 0 1 0 3 0 0 32 3 0 4 0 4 1 0 0 1 0 6 0 0 2 0 1 0 0 1 2 0 0 4 1 1 0 1 4 0 0 2 1 0 0 0 1 4 0 0 3 0 0 2 6 0 3 5 0 54 0 3 0 0 1 0 2 14 0 1 1 0 0 0 0 0 0 0 0 0 0 0 0 0 4 
2 4 0 4 0 0 1 0 0 0 2 0 2 0 0 14 0 3 0 2 0 0 1 2 0 20 0 0 2 2 0 0 0 0 0 0 9 0 0 6 1 1 0 1 0 1 0 0 2 0 0 0 5 5 0 2 0 0 0 1 0 0 2 1 0 0 1 3 2 2 0 8 2 0 65 0 0 0 0 8 1 2 50 0 0 0 0 0 0 0 0 0 0 0 1 3 2 0 1 1 
4 2 10 5 0 1 0 2 1 0 8 0 3 0 13 13 1 1 1 3 0 1 2 2 0 24 6 1 5 0 3 0 0 0 1 0 16 0 0 7 0 1 0 1 0 1 1 4 11 0 0 0 1 5 0 2 2 0 1 0 0 0 2 1 0 2 1 1 0 11 0 6 1 0 2 1 0 0 0 4 0 10 24 0 0 2 1 0 3 0 0 0 2 0 2 2 0 5 0 1 
4 2 11 9 0 0 2 1 0 1 8 4 0 0 6 0 4 0 2 7 2 2 4 2 1 5 0 0 18 0 1 0 0 0 3 0 21 0 0 17 1 1 0 0 4 1 0 10 0 0 0 0 2 4 1 0 3 0 0 0 0 2 0 4 0 1 1 0 0 5 0 6 0 0 0 0 1 0 0 10 2 7 21 0 1 0 0 0 2 1 0 0 1 1 6 5 0 0 2 7 
5 3 7 4 0 0 2 0 6 0 2 0 1 0 1 17 1 1 1 1 0 1 2 4 0 30 2 0 3 2 1 0 1 0 2 2 13 0 0 9 0 5 1 0 1 1 0 1 5 0 2 0 4 3 3 0 3 0 0 0 0 1 3 4 2 3 3 0 0 6 0 4 0 0 0 0 0 0 0 7 0 6 40 0 0 2 0 2 4 0 0 0 0 2 0 4 0 1 2 1 
3 4 2 0 0 1 0 1 1 0 3 0 0 0 0 1 0 2 1 0 0 1 0 4 0 12 4 1 1 2 3 1 0 0 1 0 5 0 0 0 0 0 0 0 1 3 1 4 1 0 0 1 0 10 1 3 2 0 0 0 0 0 1 1 0 0 2 0 4 3 0 2 9 0 90 0 0 0 0 3 1 5 33 0 0 1 2 0 1 0 0 0 1 2 0 1 0 1 0 6 
4 0 1 2 0 0 1 3 1 1 2 0 3 0 0 47 0 0 0 0 0 0 0 0 0 59 3 0 1 0 2 0 0 0 0 1 3 0 0 4 1 5 0 0 0 0 0 3 0 0 0 0 7 2 2 4 0 0 0 0 0 0 2 1 0 0 0 3 2 4 0 0 3 1 45 1 3 0 0 0 0 2 1 1 1 0 2 1 3 0 0 0 1 2 2 2 5 0 0 0 
5 0 6 5 0 1 0 2 0 0 7 0 0 0 0 2 0 0 1 1 0 0 0 3 2 8 4 1 6 2 3 0 2 0 2 1 11 0 0 9 0 0 0 0 4 3 0 5 2 0 0 1 3 4 0 3 2 0 0 0 0 1 4 1 0 0 0 0 0 3 0 9 1 0 57 0 0 0 0 3 1 5 45 2 0 1 0 0 0 1 0 0 1 0 1 0 0 0 0 3 
1 3 10 4 0 2 0 5 1 1 3 1 2 0 0 13 1 3 0 0 1 2 0 3 0 19 3 0 3 0 0 0 1 0 1 0 0 0 0 1 1 0 0 2 1 1 0 3 0 0 1 1 3 9 1 1 2 0 2 0 0 0 0 0 0 4 0 0 1 5 0 7 8 0 37 0 0 0 0 1 1 4 55 0 0 2 3 0 4 0 0 0 0 2 2 1 0 0 0 1 
1 2 2 9 0 1 1 2 1 0 4 3 0 0 3 4 4 1 2 2 0 0 3 1 2 17 0 0 10 0 0 0 0 0 2 0 25 1 0 18 0 0 1 0 5 2 0 9 2 0 0 1 2 1 1 1 1 0 1 0 0 2 0 1 0 1 2 0 0 0 0 7 0 0 0 0 0 0 0 6 0 5 62 0 0 0 0 0 3 0 0 0 1 1 2 1 0 0 2 6 
0 1 9 2 0 0 1 4 1 1 8 1 0 0 5 4 0 0 0 1 0 0 0 2 0 12 4 0 7 0 0 0 0 0 0 3 0 1 0 0 0 0 0 0 0 1 0 0 24 1 0 1 2 6 3 5 3 0 0 0 0 3 0 0 0 0 0 0 1 5 0 10 5 0 86 0 1 1 0 4 0 5 1 1 0 2 2 0 0 0 0 0 0 2 1 3 0 4 0 0 
2 2 4 3 0 0 0 2 0 0 7 0 1 1 1 19 0 4 1 1 0 2 0 2 0 32 1 1 2 0 0 1 0 0 0 2 3 0 0 4 0 2 0 0 2 1 2 2 5 0 0 0 1 6 1 1 0 0 0 0 0 2 1 1 1 0 1 2 3 5 0 1 2 0 63 0 0 1 1 2 0 3 33 0 0 1 2 0 0 0 0 0 0 0 0 0 1 1 0 2 
1 0 3 4 0 2 1 0 1 0 9 0 2 0 0 12 0 0 2 4 0 0 3 0 1 18 3 0 0 0 7 0 3 0 2 0 16 0 0 4 0 2 1 0 2 1 0 5 0 1 0 0 3 5 2 1 0 0 0 0 0 0 4 2 3 2 0 2 0 7 1 6 1 0 0 1 1 0 0 7 0 7 74 1 0 0 0 0 3 0 0 1 0 1 0 0 0 0 2 3 
4 0 9 11 0 0 0 0 1 0 13 1 2 0 1 7 1 0 1 3 0 1 5 2 4 13 3 0 9 0 0 0 0 0 2 1 17 0 0 17 0 3 0 0 1 0 1 1 6 0 0 0 0 2 0 2 1 0 0 0 0 0 4 3 0 2 0 0 0 6 0 11 1 0 1 1 1 0 1 9 0 17 26 0 3 3 1 0 1 0 0 0 6 1 6 0 0 1 0 0 
8 1 2 6 1 0 4 0 1 0 4 0 10 0 3 44 0 0 0 3 1 0 1 1 1 42 2 0 4 0 2 0 1 0 0 2 6 0 0 7 0 3 2 0 2 0 0 4 5 0 0 0 5 0 3 0 2 0 1 1 0 0 7 4 0 1 0 0 0 7 0 2 0 0 2 1 1 0 0 3 1 9 5 1 0 1 0 0 3 0 1 0 0 0 3 5 2 1 0 5 
1 2 5 2 0 0 0 1 3 0 2 0 4 0 2 12 5 0 1 2 2 0 1 2 1 20 0 0 7 0 4 1 2 0 3 1 11 0 1 5 1 0 1 0 1 2 0 2 11 0 0 0 3 4 3 0 5 0 0 0 0 0 1 5 1 3 1 2 1 0 0 6 1 1 38 3 0 0 3 3 0 4 25 0 2 2 3 1 0 1 0 0 0 0 3 4 0 0 0 0 
4 1 2 2 0 0 1 3 1 0 2 0 1 1 1 16 1 0 4 2 0 0 3 2 1 16 0 0 3 1 0 0 0 0 0 0 8 0 0 7 1 0 1 0 1 0 0 2 1 0 0 0 0 0 3 1 7 0 0 0 0 0 1 0 0 2 0 0 1 0 0 6 3 0 63 0 0 2 0 4 1 5 45 2 0 0 2 0 0 0 0 1 1 1 3 0 0 1 0 6 
4 1 12 0 0 0 0 1 1 1 7 4 0 0 14 1 1 0 1 0 0 1 0 6 0 17 4 0 6 1 2 0 1 1 1 1 6 1 0 5 0 1 0 1 10 1 0 10 26 1 0 1 1 1 4 0 10 0 1 0 0 3 3 0 2 1 1 5 0 2 1 12 0 0 0 1 1 1 1 3 0 10 3 2 1 0 0 0 2 0 1 0 0 0 3 3 0 3 0 16 
1 3 2 0 0 0 1 1 0 0 2 0 4 0 0 14 0 0 2 1 0 0 1 1 1 30 2 0 0 0 0 1 3 0 2 2 11 0 0 7 0 0 1 0 0 0 0 1 0 0 0 0 0 6 0 1 0 0 0 1 0 0 1 0 0 1 0 2 2 3 0 1 4 0 70 0 0 0 0 3 0 2 53 1 1 2 0 0 0 0 0 0 0 1 1 0 0 0 0 0 
4 1 5 5 0 0 5 0 3 2 8 0 3 0 4 5 0 0 1 2 1 1 3 2 1 24 2 0 4 1 1 0 2 0 2 2 23 0 0 11 0 0 0 0 7 0 0 5 2 0 0 0 3 0 1 0 10 0 0 0 1 0 0 0 1 2 2 2 0 10 0 4 2 0 0 0 0 1 0 2 1 3 42 1 0 3 0 0 3 0 0 0 0 5 4 0 1 1 0 3 
3 1 2 3 0 1 4 0 1 1 18 1 3 0 1 19 0 1 0 0 3 2 2 1 1 28 4 0 3 0 2 0 0 0 3 3 31 0 0 14 0 2 1 0 3 4 0 3 11 1 0 0 5 0 1 0 1 2 0 0 0 0 3 2 1 0 0 2 1 12 0 2 0 0 3 0 1 0 0 5 0 9 6 1 0 3 1 0 0 2 0 0 2 0 3 0 0 0 1 0 
4 4 3 6 0 0 5 0 2 0 5 2 3 0 1 29 2 2 0 0 3 0 3 3 0 45 1 0 4 0 2 1 0 0 2 0 26 0 2 10 0 4 0 0 2 3 0 8 4 0 1 0 2 0 0 0 6 0 0 0 0 0 3 1 0 0 0 2 0 2 0 4 0 1 1 0 0 0 0 5 1 4 7 2 0 0 0 0 6 1 0 0 0 1 2 1 1 1 0 4 
1 0 12 0 0 0 0 1 1 0 12 3 4 0 4 8 0 0 2 2 0 0 0 1 0 21 3 0 4 0 3 0 0 0 0 2 1 0 1 0 0 0 0 0 0 3 0 7 0 0 0 1 1 3 0 0 3 0 0 0 0 0 0 0 0 1 0 1 3 3 1 0 0 0 57 1 0 0 1 4 0 9 53 2 0 3 1 0 0 0 0 0 0 2 1 1 0 0 0 2 
3 1 4 0 0 0 0 0 0 2 7 0 1 0 0 17 0 0 2 0 0 0 0 2 0 36 4 0 0 1 3 0 0 0 0 0 0 0 0 1 0 1 0 1 2 2 0 2 1 0 0 0 2 5 0 5 0 0 0 0 0 1 2 0 0 2 0 2 3 1 0 5 5 0 86 0 0 1 0 1 0 3 28 0 0 0 1 0 3 0 0 0 0 1 0 0 0 0 0 0 
0 0 13 3 0 0 0 1 0 0 12 0 0 0 1 3 0 0 2 0 0 0 2 0 0 15 3 0 0 0 0 0 2 0 1 0 10 0 0 9 0 1 0 0 1 0 0 3 1 0 0 0 2 7 0 1 2 0 0 0 0 0 0 2 2 0 0 0 1 14 1 4 1 0 55 0 0 0 1 5 1 3 52 0 0 4 1 0 0 0 1 0 0 0 1 0 1 0 0 5 
4 0 5 1 0 1 2 2 1 0 5 0 2 0 0 16 0 1 2 2 0 0 0 5 0 37 1 1 13 0 1 0 0 0 1 1 5 0 0 3 0 0 1 0 4 0 0 5 12 0 1 0 1 5 1 0 3 0 0 1 0 1 1 0 0 0 0 1 0 6 1 7 4 0 6 0 0 0 0 5 0 3 47 2 0 0 2 0 3 0 0 1 5 0 0 2 1 1 1 4 
6 1 0 4 0 0 0 0 0 1 0 0 2 0 1 17 2 0 0 1 0 1 3 1 0 50 0 0 15 0 0 0 3 0 2 2 20 0 1 9 0 3 0 0 5 4 1 0 2 0 0 0 3 3 0 0 5 0 1 0 0 0 3 1 0 5 0 2 0 1 0 6 1 0 32 0 0 2 0 5 1 1 5 0 2 0 2 0 0 0 0 0 2 0 0 2 1 0 2 5 
4 4 7 1 0 0 0 0 0 0 9 2 1 0 3 14 0 0 1 1 0 0 0 0 1 20 1 1 2 0 0 1 0 0 1 0 10 0 1 4 0 1 1 0 2 2 0 1 8 1 0 1 0 0 1 0 3 0 1 0 0 0 1 0 0 1 1 2 1 6 0 7 0 0 64 0 0 0 0 4 1 10 28 0 1 3 1 0 0 0 0 0 1 1 5 0 0 0 0 1 
8 0 3 11 0 1 1 1 2 0 6 0 0 0 2 14 0 0 1 1 2 0 0 0 1 37 0 0 2 1 1 0 0 0 2 2 25 0 0 15 0 2 1 2 6 2 0 6 1 0 1 2 3 1 3 0 4 2 0 0 0 0 4 2 0 2 2 0 0 3 0 10 0 1 0 0 0 1 2 7 0 7 8 2 0 3 0 0 4 0 0 0 0 0 9 0 0 0 2 6 
2 0 6 6 0 0 4 2 1 0 7 1 1 0 2 22 0 0 2 1 0 1 0 2 1 24 0 1 4 0 0 0 1 0 4 1 19 0 0 14 0 0 0 0 0 1 2 3 1 0 0 0 3 2 2 0 0 0 1 0 0 1 5 4 0 0 0 0 0 4 0 5 0 0 0 0 0 0 1 5 0 7 57 0 0 3 0 0 2 2 0 0 0 1 4 2 2 1 0 0 
3 2 5 0 0 0 4 1 1 0 18 0 0 0 5 1 1 2 1 2 0 1 0 6 1 7 9 1 6 0 2 0 0 0 1 2 1 0 0 2 0 0 2 0 1 1 1 1 18 0 0 0 6 2 0 2 4 0 0 0 0 1 0 1 2 1 0 1 0 20 0 2 2 0 3 1 1 1 1 1 1 4 66 0 0 0 0 0 0 0 0 0 7 1 2 2 0 3 0 3 
1 1 4 1 1 0 3 0 2 1 7 0 4 1 0 29 1 0 0 0 0 0 0 2 0 47 0 1 1 2 2 1 1 0 0 0 1 0 1 0 0 4 0 0 0 2 0 9 0 0 0 1 5 2 0 3 3 0 0 0 1 2 4 0 2 1 1 1 1 8 0 2 7 0 39 2 1 0 0 3 0 5 16 1 0 1 0 0 3 0 0 0 0 0 0 0 0 0 0 5 
0 1 3 0 0 3 1 0 0 1 14 2 0 0 8 5 0 0 4 1 0 0 1 1 1 16 6 0 7 1 1 1 0 1 1 0 6 0 2 0 0 0 0 0 3 6 0 4 3 2 0 0 1 2 2 0 7 1 0 0 1 0 0 0 4 2 0 2 0 7 0 3 2 0 9 0 0 0 0 3 2 9 72 1 0 1 1 0 0 0 0 0 2 1 1 1 1 1 1 4 
5 11 5 4 0 0 0 0 2 0 6 0 1 0 3 2 0 3 0 2 0 0 4 3 0 32 0 1 3 0 0 0 3 1 0 1 5 0 0 7 0 0 1 0 1 0 1 3 6 0 0 0 2 4 0 2 1 0 0 0 0 0 0 0 0 0 1 2 1 2 0 5 6 0 51 1 0 0 1 0 0 4 36 0 0 2 0 0 0 0 0 0 2 2 4 0 1 2 2 0 
1 2 4 0 0 1 1 8 1 1 1 0 1 0 0 4 0 0 0 5 3 1 0 0 2 18 0 0 15 1 1 0 0 0 0 0 0 0 0 2 0 4 0 0 2 4 1 4 11 0 0 0 2 6 0 5 3 0 0 0 1 0 1 1 0 1 0 0 1 1 0 10 8 0 86 0 1 0 1 2 0 3 9 1 0 0 1 0 0 0 0 0 3 0 0 0 0 1 0 3 
