# Supplementary material for: Transferable Measurements of Heredity in Models of the Origins of Life
Source: PLoS One. 2015 Oct 19;10(10):e0140663. doi: 10.1371/journal.pone.0140663 (PMC4610668; doi:10.1371/journal.pone.0140663)
Supplement: S1 Data — (ZIP) [file pone.0140663.s001.zip › data/gard/pop1/Nmax500/seqs23.txt]

0 0 1 0 1 0 0 0 13 0 0 0 0 1 0 0 0 1 0 5 0 0 0 12 0 0 1 0 0 0 0 1 0 0 0 0 0 1 0 0 4 1 6 0 0 0 0 0 2 1 1 15 0 0 0 0 1 0 0 0 69 1 0 0 0 0 0 1 0 0 0 63 0 13 0 0 0 0 0 0 0 1 0 0 13 0 0 9 0 0 0 0 4 1 1 5 1 0 0 0 
0 0 1 0 0 0 0 0 23 0 1 0 0 0 0 0 0 0 0 0 0 0 0 17 0 0 0 0 0 0 0 1 0 0 0 0 1 0 1 0 0 1 1 2 0 0 0 0 2 0 3 15 0 0 0 0 0 0 0 0 20 0 1 0 0 0 0 0 0 0 0 96 0 15 0 0 0 0 0 0 1 0 0 1 16 0 0 13 0 0 0 0 4 0 0 14 0 0 0 0 
0 0 0 0 0 0 0 0 16 0 0 1 0 0 0 0 0 0 1 12 0 0 2 17 0 0 5 0 0 0 0 4 0 0 0 0 0 0 0 0 0 0 1 0 0 1 0 10 8 0 0 19 0 0 0 0 1 0 0 0 0 0 0 0 0 0 0 0 0 0 1 99 0 0 0 0 0 0 0 0 0 0 0 0 22 0 0 14 0 0 0 0 6 0 0 9 0 0 1 0 
0 0 1 0 0 0 0 0 9 0 1 0 0 0 0 0 0 0 0 7 0 0 1 9 0 3 0 0 0 0 0 1 1 0 0 2 0 0 0 0 0 1 0 0 0 0 2 1 3 0 2 6 0 0 0 0 0 0 0 0 54 0 0 0 0 0 0 0 0 0 0 76 0 24 1 0 0 0 0 0 0 1 1 0 13 0 0 8 0 0 0 0 2 13 1 5 1 0 0 0 
0 0 3 0 0 0 0 0 17 0 0 0 0 0 0 0 0 0 0 7 0 0 2 17 0 1 1 0 0 0 0 0 1 0 0 0 0 0 0 0 0 0 2 0 0 0 0 0 6 1 1 24 0 0 0 0 0 1 0 0 26 0 0 0 0 2 0 0 1 1 0 93 0 4 1 0 0 0 0 0 0 0 0 0 13 0 0 10 0 0 0 0 4 0 0 11 0 0 0 0 
0 0 5 1 0 0 0 0 7 0 0 0 0 0 0 1 0 1 0 6 0 0 3 16 0 0 5 0 0 0 1 2 0 0 0 0 0 0 0 0 2 0 1 0 0 0 0 0 2 0 0 15 1 1 0 0 0 0 0 0 50 1 0 0 0 0 0 1 0 0 0 75 0 12 0 0 0 0 0 0 1 0 0 0 14 0 1 5 0 1 0 0 7 2 0 10 0 0 0 0 
0 0 0 0 0 0 0 0 16 0 2 3 0 3 0 0 2 1 0 7 0 0 2 29 0 0 1 0 0 0 0 2 0 0 0 0 2 0 0 0 0 0 1 0 0 0 0 4 6 0 0 20 0 0 0 0 0 0 0 0 3 0 0 0 1 0 0 0 0 0 0 107 1 4 0 0 0 0 0 0 0 0 0 0 11 0 0 4 0 0 0 0 3 0 0 14 1 0 0 0 
0 0 2 0 0 0 0 0 8 0 0 0 0 0 0 0 0 0 0 7 0 0 0 15 0 3 0 0 1 0 0 1 0 1 0 0 1 0 0 0 4 0 0 0 0 0 0 2 3 0 3 15 0 0 0 0 1 1 0 0 55 0 2 1 0 3 0 0 1 0 1 69 0 18 0 0 0 0 0 0 0 0 0 0 15 0 0 7 0 1 0 0 6 0 0 3 0 0 0 0 
0 0 0 0 0 0 0 0 16 1 0 0 0 0 0 0 0 0 0 7 0 0 2 25 0 0 0 0 0 0 0 2 0 0 0 0 0 0 0 0 0 0 1 0 0 0 0 0 5 0 0 18 0 0 0 0 0 2 0 0 34 0 0 0 0 0 0 1 0 0 0 83 0 3 0 0 0 0 0 0 0 0 1 0 21 0 0 7 1 0 1 0 8 0 0 11 0 0 0 0 
0 0 1 1 0 0 0 0 10 0 0 1 0 0 0 0 3 0 0 5 0 0 4 22 0 1 0 0 0 0 0 0 2 0 0 0 0 1 0 0 1 0 1 0 0 0 0 1 4 0 0 28 0 0 0 0 0 0 0 0 0 0 0 0 0 0 0 0 0 0 0 112 0 0 1 0 0 0 0 0 0 0 0 0 20 0 0 12 0 0 0 0 5 0 2 12 0 0 0 0 
0 0 2 0 0 0 0 0 10 0 2 0 0 4 0 0 1 0 0 11 0 0 1 22 0 1 0 0 0 0 0 0 0 0 0 0 0 0 0 0 0 1 1 1 0 0 0 2 2 0 0 17 0 1 0 0 0 0 0 0 31 0 0 0 0 1 0 0 0 0 0 84 1 11 1 0 0 0 0 0 0 1 0 0 14 2 0 8 0 0 0 0 5 1 0 10 0 0 1 0 
0 0 0 0 0 0 0 0 17 0 1 2 0 0 0 0 0 0 0 9 3 0 0 24 0 0 9 0 0 0 0 1 0 0 0 0 0 0 0 0 1 0 0 0 1 2 2 1 3 0 0 12 0 0 0 0 0 0 0 0 0 1 0 0 0 0 0 0 0 0 0 104 0 0 0 0 1 2 0 0 1 0 0 0 23 0 0 9 0 0 0 0 5 0 0 16 0 0 0 0 
0 0 1 0 0 0 0 0 20 0 3 1 0 0 0 0 0 1 1 6 1 0 2 18 0 2 0 0 0 0 0 0 0 0 0 0 1 0 0 0 0 0 3 2 1 0 0 1 6 1 1 19 0 0 0 0 0 0 0 0 20 0 0 0 0 0 0 1 0 0 0 86 0 7 0 0 0 0 0 0 0 0 0 0 21 0 0 8 0 0 1 0 6 0 0 9 0 0 0 0 
0 0 0 0 0 0 0 0 18 0 1 0 0 0 0 0 0 1 1 12 0 0 1 18 0 1 0 0 0 0 0 1 0 0 1 0 1 0 0 0 1 0 1 0 0 0 0 1 10 0 0 27 0 0 0 0 0 0 0 0 7 1 0 0 1 0 0 0 0 0 0 84 1 7 0 0 0 0 0 0 0 0 0 0 18 0 0 13 1 0 0 0 5 0 0 14 2 0 0 0 
0 0 0 1 0 0 0 0 14 0 0 2 1 0 0 0 1 0 1 13 0 0 1 15 0 0 0 0 0 0 0 4 3 0 0 0 1 0 0 0 0 0 0 1 0 0 1 0 6 0 0 19 0 0 0 1 0 0 0 0 23 0 0 0 0 0 0 0 0 0 0 97 0 4 0 0 0 0 0 0 0 0 0 0 17 0 0 10 0 0 0 0 6 0 0 8 0 0 0 0 
0 0 2 0 0 0 1 0 10 0 0 0 0 0 0 0 0 1 0 7 0 0 1 16 0 0 2 0 1 0 0 0 0 0 0 0 0 0 0 0 0 1 0 0 0 0 0 0 1 0 2 15 0 0 0 0 0 0 0 0 94 1 0 0 0 1 0 0 0 0 1 53 0 22 0 0 0 0 0 0 0 0 0 0 4 0 0 7 0 0 0 0 2 0 0 3 1 0 1 0 
0 0 1 0 0 0 0 0 16 0 0 2 0 0 0 0 0 0 0 11 0 0 0 20 0 1 1 0 0 0 0 2 0 0 0 2 0 0 0 0 1 0 0 0 0 0 0 4 9 0 0 18 0 0 0 0 0 0 0 0 6 0 0 0 0 0 0 2 0 0 0 89 0 7 0 1 0 0 0 0 0 3 0 0 12 0 0 12 0 0 0 0 9 2 0 18 1 0 0 0 
1 0 2 0 0 0 0 0 12 0 0 0 0 0 0 0 1 0 0 6 0 0 1 22 1 2 2 0 0 0 0 0 0 0 0 0 2 0 0 0 0 0 0 0 0 0 0 1 5 1 0 13 0 0 0 0 0 0 0 0 30 1 0 0 1 0 1 1 0 0 0 96 0 6 0 0 0 0 0 0 0 0 0 0 15 0 0 13 0 1 0 0 6 0 0 7 0 0 0 0 
0 0 8 0 1 0 1 0 8 0 0 0 0 5 1 0 0 1 1 4 0 0 3 6 0 1 0 0 0 0 0 0 0 0 0 0 0 0 0 0 2 2 0 0 0 0 0 0 4 0 3 12 0 0 0 0 0 0 0 0 91 0 0 0 0 0 0 0 0 0 1 50 1 25 0 0 0 0 0 0 0 0 0 0 6 0 0 5 0 1 0 0 3 0 0 4 0 0 0 0 
0 0 4 0 0 0 0 0 17 0 0 0 0 1 0 0 2 0 0 7 0 0 1 25 0 1 0 0 0 0 0 0 0 0 0 0 0 0 0 0 2 0 0 0 0 0 0 1 4 0 3 19 0 0 0 0 0 1 0 0 31 0 0 0 0 0 0 1 0 0 0 86 0 10 0 0 0 0 0 0 0 0 0 0 9 0 1 11 0 0 0 0 2 0 0 11 0 0 0 0 
0 0 2 0 0 0 0 0 9 1 0 0 0 0 0 0 3 0 0 10 0 0 3 11 0 3 0 1 0 0 0 1 0 0 0 0 0 0 0 0 6 0 0 0 0 0 0 5 2 0 3 12 0 0 0 0 0 0 0 0 48 0 0 0 0 0 1 2 0 0 0 79 0 15 0 0 0 0 0 0 0 0 0 0 16 0 0 7 0 0 0 0 1 2 1 6 0 0 0 0 
0 0 0 0 0 0 0 0 17 0 0 1 0 5 0 0 3 2 0 10 0 0 3 19 0 0 0 0 0 0 0 2 0 0 0 0 0 0 0 0 0 0 0 2 0 0 0 1 4 0 1 32 0 0 3 1 0 0 0 0 1 0 0 0 0 0 0 1 0 0 0 98 0 1 0 0 0 0 0 0 0 0 0 0 10 1 0 15 1 2 0 0 4 0 0 10 0 0 0 0 
0 0 0 0 0 0 0 0 17 0 0 0 1 0 0 0 0 3 0 16 0 0 1 19 0 0 0 0 0 0 0 4 0 0 0 0 0 0 0 0 2 0 2 1 0 0 0 2 4 0 0 33 0 0 1 0 0 0 0 0 2 0 0 0 0 0 0 0 0 0 1 79 0 0 0 0 1 0 0 0 0 0 1 0 26 0 0 21 0 0 0 1 6 0 0 6 0 0 0 0 
0 0 1 0 0 0 0 0 10 0 0 4 0 0 0 0 0 0 0 11 0 0 2 24 0 0 0 0 0 0 0 1 0 0 0 0 0 0 1 0 1 0 0 0 0 1 1 3 4 0 1 22 0 0 0 0 0 0 0 0 18 0 1 0 0 0 0 0 0 0 0 92 0 3 0 0 0 0 0 0 0 1 2 0 14 0 0 11 0 0 0 0 7 0 0 14 0 0 0 0 
0 0 0 0 0 0 0 0 13 0 0 0 0 0 0 0 0 0 0 11 0 0 2 25 0 1 0 1 0 0 0 1 0 0 1 0 0 0 0 0 3 0 0 1 0 0 0 1 11 0 0 27 0 0 1 0 0 0 0 0 0 0 0 0 0 0 1 0 0 0 0 101 0 1 0 0 0 0 0 0 0 0 1 0 24 0 1 6 0 0 0 0 5 0 0 10 1 0 0 0 
0 0 2 0 2 0 0 0 15 0 1 2 0 0 0 0 0 0 0 4 0 0 0 23 0 2 0 0 0 0 0 0 0 0 0 1 0 0 0 0 0 0 0 1 0 0 1 0 3 0 0 18 0 0 1 0 0 0 0 0 21 0 0 0 0 0 0 1 1 0 0 105 0 8 0 0 0 0 0 0 0 0 0 0 13 0 0 6 0 0 1 0 5 0 0 13 0 0 0 0 
0 0 0 0 0 0 0 1 14 0 0 3 1 1 0 0 0 0 0 13 0 0 3 17 0 0 10 0 0 0 0 4 0 0 0 0 1 0 0 0 0 0 1 0 0 0 0 0 4 0 1 24 0 0 0 0 0 1 0 0 21 0 0 0 0 0 0 0 0 0 0 79 0 11 0 0 0 0 0 0 0 0 0 1 13 0 0 5 0 0 0 0 4 0 2 15 0 0 0 0 
0 0 3 0 0 0 0 0 7 0 0 2 1 0 0 0 0 0 3 8 0 0 0 19 0 0 0 2 0 0 0 2 0 0 0 0 0 0 0 0 3 0 0 2 1 0 0 3 5 0 0 11 0 0 0 0 0 1 0 0 45 0 0 0 0 0 1 1 1 0 0 75 0 23 0 0 0 0 0 0 0 0 0 0 8 0 0 11 2 0 1 0 5 0 1 3 0 0 0 0 
0 0 2 0 0 0 0 0 12 0 0 1 1 1 0 0 2 0 0 5 1 0 1 9 0 0 0 0 0 0 0 0 0 0 0 0 0 1 0 0 1 2 0 0 0 1 0 2 5 0 4 16 0 0 0 0 0 1 0 0 67 0 1 0 0 0 0 1 0 0 0 58 0 13 0 1 0 0 0 0 0 0 0 0 14 0 0 4 0 0 0 0 5 14 0 4 0 0 0 0 
0 0 0 0 0 0 0 0 15 0 0 0 0 0 0 0 0 0 0 12 0 0 0 17 0 0 1 0 0 0 0 1 0 0 0 0 0 0 0 0 0 0 1 0 0 0 0 1 4 0 1 18 0 0 0 0 0 0 0 0 28 0 0 0 0 0 0 0 0 0 0 88 0 9 1 0 0 0 0 0 0 0 0 0 19 1 0 17 0 0 0 0 9 0 0 7 0 0 0 0 
0 0 4 0 0 0 1 0 11 1 0 2 0 0 0 0 0 0 1 6 0 0 0 11 0 1 0 0 0 0 0 0 0 0 0 0 0 0 0 0 1 0 0 0 0 0 0 0 4 0 1 12 0 0 1 0 0 1 0 0 51 0 0 0 0 2 0 1 0 1 2 63 0 21 0 0 0 0 0 0 0 0 0 0 14 0 0 11 0 0 1 0 3 13 0 9 0 0 0 0 
0 0 1 0 0 0 0 0 19 0 0 1 0 0 0 0 0 0 0 6 0 0 2 16 0 0 2 0 0 0 0 1 0 0 0 0 0 0 1 0 3 0 0 0 0 0 0 1 5 1 0 17 1 0 0 0 0 0 0 0 21 0 0 0 0 0 0 1 1 0 1 103 0 3 0 0 0 0 0 0 0 0 0 0 13 0 0 12 1 1 0 0 4 0 0 12 0 0 0 0 
0 0 4 0 0 0 0 0 12 0 1 1 1 0 0 1 0 0 0 9 1 0 1 13 0 0 0 0 0 0 0 2 0 1 0 0 0 0 0 1 0 0 0 0 0 0 0 2 7 0 1 20 0 1 0 0 0 0 0 0 31 0 0 0 0 0 0 0 0 0 0 90 0 7 0 0 0 0 0 0 0 0 0 0 17 0 0 9 1 0 0 0 5 0 0 11 0 0 0 0 
0 0 4 0 0 0 0 0 7 0 0 1 0 0 0 0 1 2 0 8 1 0 3 21 0 0 0 0 0 0 0 2 0 0 0 0 0 2 0 0 0 0 0 0 0 0 0 5 5 1 3 18 0 0 0 0 0 1 0 0 38 0 1 0 0 0 0 0 0 0 0 82 0 13 0 0 0 0 0 0 0 1 0 0 10 0 0 8 0 0 0 0 1 0 4 6 1 0 0 0 
0 0 0 1 0 0 0 0 16 0 0 1 0 0 0 0 0 0 0 6 0 0 2 13 0 0 11 0 0 0 0 1 0 0 0 0 1 0 0 0 0 0 1 0 0 0 1 0 4 0 1 30 0 0 0 0 0 0 0 2 2 0 3 0 0 0 1 0 0 0 0 100 0 1 0 0 0 0 0 0 0 0 0 0 15 0 1 13 0 0 0 0 10 1 0 12 0 0 0 0 
0 0 0 0 0 0 0 0 8 0 0 0 0 0 0 0 0 1 1 6 0 1 2 12 0 1 0 1 0 0 0 4 0 0 0 0 0 0 0 0 0 0 0 0 0 0 0 2 7 0 3 17 0 0 0 0 1 0 0 0 34 0 0 0 1 0 0 0 1 0 1 90 0 9 0 0 0 0 0 0 0 0 0 0 18 0 1 9 1 1 0 0 7 0 1 8 1 0 0 0 
0 0 1 0 1 0 0 0 10 0 0 0 0 0 0 0 1 0 0 8 0 0 2 23 0 1 0 0 0 0 0 2 0 2 0 0 0 1 0 0 0 0 0 0 0 1 1 1 7 0 0 28 0 0 0 0 0 0 0 0 8 0 0 0 0 1 0 0 0 0 0 94 0 4 0 0 0 1 0 0 0 0 0 1 20 1 0 14 0 0 0 0 4 0 2 10 0 0 0 0 
0 0 4 0 0 0 1 0 14 0 0 0 0 0 0 0 0 0 0 8 0 1 0 13 0 0 0 0 0 0 0 0 0 0 0 0 0 0 0 0 0 0 0 0 0 0 0 0 3 0 1 7 0 0 0 0 0 0 1 0 63 0 0 0 0 1 0 0 0 0 0 77 0 8 0 0 0 0 0 1 0 0 0 0 20 0 0 13 0 0 0 0 8 0 0 6 0 0 0 0 
0 0 1 0 0 0 1 0 12 1 0 0 0 2 0 0 0 0 0 7 0 0 2 17 0 0 0 0 0 0 0 5 0 0 0 0 1 0 0 0 0 0 0 1 0 0 0 2 5 0 1 16 0 0 0 0 0 1 0 1 32 0 0 0 0 1 0 0 1 0 0 91 0 7 0 0 0 0 0 0 0 0 0 0 12 0 0 10 0 0 0 0 6 0 1 13 0 0 0 0 
0 0 2 0 0 0 0 0 17 0 0 1 0 0 0 0 0 0 0 7 0 0 0 18 0 0 0 0 0 0 0 6 0 0 0 0 0 0 0 0 0 0 1 0 0 0 1 0 5 1 0 21 0 0 0 0 0 0 1 0 22 0 1 0 0 0 0 1 0 0 0 74 0 15 0 0 1 0 0 0 0 0 0 0 17 0 0 18 0 0 1 0 9 0 1 9 0 0 0 0 
0 0 0 0 0 0 0 0 11 0 0 0 0 12 0 0 0 0 0 4 0 0 0 19 0 1 0 0 0 0 0 2 0 0 0 0 0 1 0 0 1 0 0 0 0 0 0 0 12 0 0 22 0 1 0 0 0 0 0 0 0 0 0 0 0 0 0 1 0 0 0 106 0 1 0 0 0 0 0 0 0 0 3 0 20 0 0 12 0 0 1 0 10 0 0 7 1 0 2 0 
0 0 0 0 0 0 0 0 13 0 0 0 0 0 0 0 0 3 1 12 0 0 6 24 0 0 0 0 0 0 0 2 0 0 0 0 2 1 0 0 1 0 0 0 0 2 1 16 5 1 0 16 0 0 0 0 0 0 0 0 3 1 0 0 0 0 0 0 0 0 0 84 0 6 1 1 1 0 1 0 0 0 1 0 16 1 0 12 0 0 0 0 8 0 0 7 1 0 0 0 
0 0 0 0 0 0 0 0 13 0 0 0 2 0 0 0 0 0 0 9 0 0 4 21 0 0 7 1 0 0 0 1 0 0 0 0 0 0 0 0 0 0 0 2 0 0 1 0 3 0 1 19 0 1 0 0 0 1 0 0 14 2 0 1 2 0 0 0 0 0 1 89 0 12 0 0 0 0 0 0 0 0 0 0 14 0 0 10 0 0 0 0 5 0 1 11 2 0 0 0 
0 0 1 0 0 0 0 0 6 0 0 0 1 0 0 0 0 1 0 7 0 0 3 14 0 1 10 0 0 0 0 0 0 2 0 0 0 0 0 0 0 0 0 0 0 0 0 0 2 0 0 19 0 0 0 0 1 0 0 0 45 0 0 0 0 0 0 0 0 0 0 89 0 12 0 0 0 1 0 0 0 0 0 0 10 0 0 12 0 0 0 0 2 0 0 11 0 0 0 0 
0 0 0 0 0 0 0 0 13 0 0 0 0 1 0 0 0 0 1 9 0 0 3 15 0 2 6 0 0 0 0 1 0 0 0 1 1 0 0 0 1 1 0 0 0 0 1 1 13 0 0 28 0 0 0 0 1 1 0 0 9 0 0 0 2 1 0 1 0 0 0 82 1 6 0 0 0 1 0 0 0 0 0 0 19 1 0 10 0 2 0 0 8 0 0 7 0 0 0 0 
0 0 0 0 0 0 0 0 14 0 0 1 0 2 0 0 0 1 0 9 0 0 1 21 0 0 0 0 0 1 0 2 1 0 0 0 0 0 0 0 0 0 0 0 0 0 0 1 6 0 0 27 0 0 0 0 0 0 0 1 7 0 2 0 0 0 1 0 0 0 0 87 0 4 0 1 1 0 0 0 0 0 1 0 22 0 0 19 0 1 0 1 7 0 0 8 0 0 0 0 
0 0 0 0 0 0 0 0 12 0 0 7 0 0 0 0 0 0 0 9 0 0 2 13 1 0 0 0 0 0 0 0 0 0 0 0 0 0 0 0 4 0 0 1 0 0 0 1 4 0 1 25 0 0 0 1 0 0 0 1 16 0 2 0 0 1 0 2 0 0 0 88 0 12 0 0 0 0 1 0 0 0 0 0 16 0 0 11 0 0 0 0 5 3 0 10 0 1 0 0 
0 0 2 0 0 0 0 0 10 0 0 0 0 0 0 0 0 0 0 10 0 0 0 16 0 1 0 0 0 0 0 2 0 0 0 0 1 1 0 0 0 0 0 1 0 0 0 0 3 0 1 22 0 0 0 0 0 0 1 0 30 0 0 0 0 1 0 0 0 0 2 86 0 10 0 0 0 0 0 0 0 0 0 0 15 0 1 13 0 0 0 0 7 0 0 14 0 0 0 0 
1 0 0 0 0 0 0 0 21 0 0 0 0 0 0 0 1 0 0 10 0 0 1 27 0 0 1 0 0 0 0 0 0 0 0 0 1 0 0 0 0 0 3 0 0 0 1 0 2 0 0 22 0 0 0 0 0 0 0 0 2 0 0 0 0 0 0 0 0 0 0 109 0 0 0 1 0 0 0 0 0 0 0 2 13 0 0 9 0 0 0 0 10 0 1 12 0 0 0 0 
0 0 2 0 0 0 0 0 11 0 0 1 0 1 0 0 0 0 0 5 1 0 0 21 0 0 0 0 0 0 0 3 0 0 0 0 0 0 1 1 1 0 0 3 1 0 0 2 3 0 5 24 0 0 0 0 0 0 0 0 40 0 0 0 0 0 0 0 0 0 2 72 0 6 0 0 0 0 0 0 0 1 0 0 16 0 0 7 0 0 0 0 10 0 0 10 0 0 0 0 
0 0 0 0 0 0 0 0 11 0 0 1 0 0 0 0 0 0 0 7 0 0 0 17 0 0 1 0 0 0 0 0 0 0 0 0 0 0 0 0 0 0 0 0 0 0 0 0 11 0 2 21 0 0 0 0 0 0 0 0 31 0 0 0 0 1 0 1 0 0 0 92 0 16 0 0 0 0 0 0 0 0 0 0 14 0 1 6 1 1 0 0 6 0 1 6 1 1 0 0 
0 0 0 0 0 0 0 0 13 0 0 1 1 0 0 0 0 0 1 6 1 0 0 16 0 0 0 0 0 0 0 0 1 0 0 0 0 0 0 0 1 0 2 0 0 0 2 2 0 0 2 30 0 0 0 0 0 0 0 0 26 0 0 1 0 0 0 0 0 0 0 92 0 14 0 0 0 0 0 0 0 0 0 0 13 0 0 5 0 0 1 0 2 0 0 17 0 0 0 0 
0 0 0 0 0 1 0 0 15 0 0 1 0 0 0 0 0 0 0 7 0 0 2 22 0 2 0 0 0 0 0 1 0 0 0 0 0 1 0 0 0 0 0 1 0 0 0 1 8 0 1 19 0 0 0 0 0 0 0 0 0 0 1 0 0 0 0 1 0 0 0 110 0 1 1 0 0 0 0 0 0 0 2 0 20 0 1 10 0 0 0 1 5 1 0 14 0 0 0 0 
0 0 1 1 0 0 0 0 15 0 0 0 0 1 0 0 0 0 0 8 0 0 1 12 0 0 0 0 0 0 0 1 1 0 0 0 0 0 0 0 0 0 0 2 0 0 0 0 9 0 1 15 0 0 1 0 0 1 0 0 29 0 0 0 0 0 0 1 0 0 0 96 0 16 0 0 0 0 0 0 0 0 0 0 15 0 0 7 0 0 0 0 6 0 0 9 1 0 0 0 
0 0 0 0 0 0 1 0 11 0 0 5 0 0 0 0 0 0 1 9 0 0 2 27 0 1 1 0 0 0 0 0 0 0 0 0 0 0 0 1 1 0 0 0 1 0 1 3 4 0 0 26 0 0 0 1 0 0 0 0 25 0 3 0 0 0 0 0 0 0 0 73 0 9 0 0 0 0 0 0 0 0 0 0 13 0 1 11 0 0 0 0 6 0 0 13 0 0 0 0 
0 1 2 0 0 0 0 0 9 0 3 1 2 0 0 0 0 0 0 7 0 0 2 22 0 1 13 0 0 0 0 4 0 0 0 0 0 0 0 0 0 0 1 0 0 0 0 2 3 0 0 21 0 0 1 0 0 0 0 0 4 0 0 0 1 1 0 0 0 0 0 91 0 6 1 0 0 0 0 0 0 0 0 0 21 0 0 14 0 0 0 0 3 0 0 13 0 0 0 0 
0 0 1 0 0 0 0 0 18 0 0 2 1 0 0 0 1 0 0 8 1 0 2 31 0 0 0 0 0 0 0 3 0 0 0 0 0 0 0 0 1 0 1 0 0 0 1 0 3 0 0 20 0 0 0 0 0 0 0 0 8 0 0 0 0 0 0 1 0 0 0 96 0 2 0 0 0 0 0 0 0 2 0 0 17 1 0 13 0 1 0 0 5 0 0 10 0 0 0 0 
0 1 3 0 0 0 0 0 11 0 0 1 0 0 0 0 0 0 0 2 0 0 0 20 0 1 0 0 0 0 0 1 0 0 0 0 0 0 0 0 0 0 0 0 1 0 0 0 5 0 5 10 0 0 0 0 0 1 0 0 55 1 0 0 0 0 0 1 0 0 0 75 0 21 1 0 0 0 0 0 0 0 0 0 9 1 0 10 1 0 0 0 5 0 0 8 0 0 0 0 
0 0 0 0 0 0 0 0 12 0 0 1 2 2 0 0 0 2 0 12 0 0 0 18 0 0 15 0 0 0 0 1 0 0 0 1 1 0 0 0 5 2 1 0 0 0 1 3 7 0 0 26 1 0 0 0 0 0 0 0 0 0 0 0 0 0 1 2 0 0 0 76 0 3 0 0 0 0 0 0 0 0 0 0 18 0 0 12 1 1 0 0 5 8 0 9 0 1 0 0 
0 0 0 0 0 2 0 0 20 0 0 0 1 1 0 0 0 0 0 13 0 0 4 26 0 0 0 0 0 0 0 1 0 0 0 0 0 0 0 0 0 0 0 2 0 0 0 2 8 0 0 19 0 0 0 0 0 0 1 0 2 1 0 0 0 1 0 0 0 0 0 91 0 0 0 0 0 3 0 0 0 0 0 0 16 0 1 16 1 0 0 0 11 0 0 7 0 0 0 0 
0 0 0 0 0 0 1 0 14 0 0 6 0 1 0 0 0 0 0 3 0 0 0 14 1 2 5 0 0 0 0 0 0 0 0 0 0 0 0 0 1 0 2 1 0 0 2 2 4 0 1 18 1 0 0 0 0 0 0 0 38 0 1 0 0 2 0 0 1 0 0 72 0 18 0 0 0 0 0 0 0 0 0 0 12 0 0 10 0 0 0 0 4 2 0 10 0 1 0 0 
0 0 2 0 0 0 1 0 14 0 0 2 0 3 0 0 0 0 0 4 0 0 0 15 0 1 0 0 0 0 0 3 1 0 0 0 0 1 0 1 1 0 2 0 0 0 2 0 5 0 2 14 0 0 0 0 0 0 0 0 45 0 0 0 0 0 0 0 0 0 0 90 1 10 0 0 0 0 1 0 0 0 0 0 11 0 0 4 0 0 2 0 4 0 0 8 0 0 0 0 
1 0 0 0 0 0 0 0 12 0 0 4 0 0 0 0 1 0 0 5 0 0 0 14 0 2 0 0 0 0 0 0 0 0 0 0 0 0 0 0 0 0 0 0 0 0 2 1 9 0 1 24 0 0 0 1 0 0 0 0 2 0 1 0 0 1 0 1 0 0 1 101 0 9 0 0 0 0 0 0 0 0 0 0 17 0 0 18 0 0 0 0 7 0 0 15 0 0 0 0 
0 0 1 0 0 0 1 0 9 0 0 0 0 0 0 0 0 0 0 6 0 0 5 14 0 2 1 0 0 1 0 3 0 0 0 0 0 0 0 0 0 1 0 0 1 0 0 0 3 0 5 17 0 0 0 0 0 1 0 0 39 1 0 0 0 0 0 0 0 0 0 84 0 14 0 0 0 0 1 0 0 0 0 0 16 0 0 10 1 0 0 0 2 1 0 10 0 0 0 0 
0 0 4 0 0 0 0 0 7 0 0 0 0 0 0 0 1 0 1 10 0 0 1 14 1 0 1 0 0 0 0 2 0 0 0 0 1 0 0 0 0 0 0 0 0 0 0 1 1 0 1 13 0 0 0 1 0 0 0 0 70 0 0 0 2 2 0 0 0 0 1 60 0 15 0 0 0 0 0 0 0 0 0 0 15 0 0 6 0 0 1 0 8 1 1 8 0 0 0 0 
0 0 1 0 0 0 0 0 20 0 0 0 0 0 0 0 0 1 0 11 0 0 3 15 0 0 0 0 0 0 0 0 0 0 0 0 0 0 0 1 0 0 0 0 0 0 0 2 2 0 0 30 0 0 0 0 0 0 0 0 4 0 0 0 0 0 0 0 0 0 0 112 0 1 0 0 0 0 0 0 0 0 0 0 19 0 0 9 0 0 2 0 4 0 1 11 0 0 0 1 
0 0 0 0 0 0 0 1 15 0 0 1 0 0 0 0 0 1 0 7 0 1 2 23 0 0 0 0 0 0 0 2 0 0 0 0 0 0 0 0 0 0 0 0 0 0 1 3 5 1 0 26 0 0 0 0 0 0 0 0 3 0 1 0 0 0 0 0 0 0 0 98 0 0 2 0 0 0 0 0 0 0 0 0 18 0 0 12 0 0 0 0 12 0 2 13 0 0 0 0 
0 0 0 0 0 0 0 0 20 0 0 2 0 0 0 0 3 0 0 3 2 0 0 31 1 0 0 0 0 0 1 2 0 0 0 0 0 1 0 0 0 0 0 0 0 3 1 0 7 0 0 25 0 0 0 0 0 0 0 0 2 0 0 0 0 0 0 0 0 0 0 97 0 3 0 0 0 0 0 0 1 0 0 0 19 0 0 9 0 0 0 0 9 0 0 8 0 0 0 0 
0 1 6 0 0 0 0 0 7 0 0 0 0 0 0 0 1 0 0 4 1 0 4 10 0 0 0 0 0 0 0 0 0 0 0 0 0 0 0 0 0 1 3 1 0 0 0 1 2 0 2 11 0 0 0 0 0 0 0 0 77 0 0 0 0 0 0 0 0 0 0 60 0 25 0 0 0 0 0 0 0 0 0 0 11 0 0 4 0 0 1 0 9 1 1 6 0 0 0 0 
0 0 1 0 0 0 0 0 12 0 0 1 0 0 0 0 0 2 0 4 0 0 0 22 0 2 0 0 0 0 0 3 0 0 0 1 0 0 0 0 5 0 0 1 0 0 0 7 8 0 1 12 2 0 0 0 1 3 0 0 16 1 1 0 0 0 0 1 1 0 0 65 0 9 0 0 0 0 0 0 1 0 1 0 14 0 0 10 0 0 2 0 8 22 0 10 0 0 0 0 
0 0 0 0 0 0 0 0 8 0 0 1 1 0 0 0 1 0 0 7 0 0 0 14 0 0 0 0 0 0 0 3 0 0 0 0 0 0 0 0 0 0 2 0 0 0 0 1 4 0 3 14 0 0 0 0 0 0 0 0 51 0 1 0 0 0 0 0 0 0 0 89 0 16 1 0 0 0 0 0 0 0 0 0 11 0 0 6 0 0 0 0 7 0 0 9 0 0 0 0 
0 0 0 0 0 0 0 0 13 0 0 0 0 0 0 0 1 1 0 6 1 0 2 21 0 0 0 0 0 0 0 1 0 0 0 0 0 2 0 0 4 0 0 0 0 0 0 0 4 0 0 22 0 0 0 1 2 0 0 0 0 0 0 0 0 0 0 3 1 0 0 110 0 0 0 0 0 0 0 0 0 0 2 0 21 0 0 14 0 0 0 0 6 0 0 11 0 0 0 1 
0 0 1 0 0 0 0 0 14 0 2 3 0 0 0 0 1 0 0 9 0 0 0 27 0 1 0 0 1 0 0 7 0 0 0 0 0 1 0 0 3 0 1 2 0 0 2 2 3 0 1 21 0 0 0 0 0 0 0 0 17 0 0 0 0 0 0 0 0 1 0 82 0 8 1 0 0 0 0 0 0 0 0 0 12 0 0 8 0 0 1 0 10 0 0 8 0 0 0 0 
0 0 3 0 0 1 0 0 10 0 0 1 0 0 0 0 0 0 0 9 1 0 0 14 0 2 0 0 0 0 0 4 0 0 0 0 1 0 0 0 1 0 0 0 0 3 2 3 5 0 2 17 0 0 0 0 0 0 0 0 43 2 0 0 1 1 0 0 0 0 0 67 0 14 0 0 0 0 0 0 0 0 0 0 21 0 1 5 2 0 1 0 7 0 0 6 0 0 0 0 
0 1 0 0 0 0 0 0 9 0 0 1 0 0 0 0 1 0 0 6 0 0 2 20 0 3 0 0 0 0 0 0 0 0 0 0 0 0 0 0 0 0 2 0 0 0 0 0 2 0 1 19 0 0 0 0 0 2 0 0 38 0 0 0 1 3 1 0 0 0 0 85 0 11 0 0 0 0 0 0 0 0 0 0 10 0 0 11 2 0 0 0 10 0 0 9 0 0 0 0 
1 0 0 0 0 0 1 0 16 0 0 0 1 7 0 1 0 0 1 10 0 0 0 17 0 0 0 0 0 0 0 3 1 0 0 0 0 0 0 1 1 0 0 1 0 0 1 1 5 0 0 21 0 0 0 0 1 1 0 0 1 0 0 0 0 0 0 0 0 0 0 104 1 2 0 0 0 0 0 0 0 0 0 1 16 0 0 12 0 0 1 0 8 0 0 12 0 0 0 0 
0 0 1 0 0 0 0 0 9 0 0 1 0 0 0 0 1 0 0 7 0 0 0 14 2 4 0 0 0 0 0 1 0 0 0 0 0 1 0 0 0 0 0 1 0 0 1 1 8 0 0 21 0 0 0 0 0 0 0 0 31 0 0 0 0 0 0 0 0 0 1 77 0 25 0 0 0 0 0 0 0 0 0 0 21 0 0 6 0 0 0 0 7 0 1 8 0 0 0 0 
0 0 0 0 0 0 0 0 18 0 0 1 0 0 0 0 0 0 0 9 0 0 2 26 0 3 0 0 0 0 0 3 1 0 0 0 0 0 0 0 5 0 0 0 0 0 0 0 5 0 0 19 0 0 0 0 0 0 0 0 0 0 0 0 0 0 0 1 0 0 0 101 0 0 0 0 0 0 0 0 0 1 1 1 20 0 0 11 0 0 0 0 8 1 0 13 0 0 0 0 
0 1 0 0 0 0 0 0 15 0 0 0 0 1 0 0 0 0 0 10 0 0 1 23 0 0 0 0 0 0 0 1 0 0 0 0 1 0 0 0 0 0 0 0 0 0 4 0 2 0 0 22 0 0 0 0 0 0 0 0 3 0 0 0 0 0 0 0 0 0 0 104 0 6 0 0 0 0 0 0 0 0 0 0 22 0 0 16 0 0 0 0 4 0 1 11 2 0 0 0 
0 0 1 0 0 0 0 0 14 0 1 1 0 0 0 0 0 0 0 10 0 0 2 27 0 0 1 0 0 0 0 2 0 0 0 0 1 0 1 0 2 0 1 1 0 0 2 0 6 0 0 21 0 0 0 0 0 0 0 0 23 0 0 0 0 0 0 0 0 0 0 90 0 4 0 0 0 0 1 0 0 1 0 0 17 0 0 6 0 0 0 0 6 0 0 8 0 0 0 0 
1 0 0 0 0 0 0 0 20 0 0 2 0 0 0 0 0 1 1 11 0 0 3 21 0 0 0 0 0 0 1 4 0 0 0 0 0 0 1 0 0 0 0 1 0 0 0 1 4 0 0 16 1 0 0 0 1 0 0 1 13 0 0 0 0 0 0 0 0 0 0 93 0 13 1 0 0 0 0 0 0 0 0 0 17 0 0 12 0 0 0 0 3 0 0 7 0 0 0 0 
0 0 3 0 0 0 0 0 12 0 0 0 0 0 0 0 0 0 0 2 1 0 1 20 0 1 0 0 0 0 0 0 0 0 0 0 0 0 0 0 0 0 0 2 0 0 0 0 4 1 4 22 0 0 0 0 0 1 0 0 47 0 0 0 0 0 0 0 0 0 0 82 0 6 0 0 0 0 0 0 0 1 0 0 13 0 1 12 0 0 0 0 8 0 0 6 0 0 0 0 
0 0 0 0 1 0 0 0 14 0 0 2 0 1 0 0 0 1 0 4 0 0 0 17 0 2 0 0 0 0 0 1 1 0 0 0 0 0 0 1 10 0 2 0 0 2 0 3 3 0 2 16 0 0 0 0 0 1 0 0 39 0 0 0 0 0 0 2 0 0 0 74 0 19 0 0 0 0 0 0 0 1 0 1 13 0 0 7 0 0 0 0 2 1 0 7 0 0 0 0 
0 0 1 0 0 1 0 0 13 0 0 0 0 0 0 0 0 0 0 12 0 0 1 11 0 0 1 0 0 0 0 0 0 0 0 0 0 1 0 0 0 2 0 2 0 0 0 1 6 0 2 26 0 0 1 0 0 0 0 0 26 0 0 0 0 0 0 0 0 0 0 95 0 12 0 0 0 0 0 0 0 0 0 0 12 0 0 9 0 0 1 1 2 0 0 11 0 0 0 0 
0 0 2 0 0 0 0 0 12 0 0 0 0 0 0 0 0 0 0 8 0 0 1 22 0 0 1 0 0 0 0 0 0 0 0 0 0 0 0 0 0 0 0 0 0 0 1 0 3 0 1 11 0 0 0 0 0 0 0 0 44 1 0 0 0 1 0 0 1 0 0 86 0 11 0 0 0 0 0 0 0 0 0 0 14 0 0 12 0 0 0 0 10 0 0 8 0 0 0 0 
0 0 0 0 0 0 0 0 24 0 0 0 0 0 0 0 1 0 1 5 0 0 1 17 1 0 0 0 0 0 0 0 0 0 0 0 0 0 0 0 0 0 0 0 0 1 0 1 3 0 0 22 0 0 0 0 0 0 0 0 41 0 1 0 0 0 0 0 0 0 0 75 0 18 0 0 0 0 0 0 0 0 0 0 12 0 0 9 0 0 0 0 7 0 0 10 0 0 0 0 
0 0 0 0 0 0 0 0 22 0 1 3 0 4 0 0 0 1 0 6 0 0 2 17 1 0 0 0 0 0 0 4 0 1 0 1 0 0 0 0 3 1 1 2 0 0 0 0 7 0 0 24 0 0 0 0 0 1 0 0 6 0 2 0 0 0 0 0 0 0 0 87 1 11 0 1 0 0 0 0 0 0 0 0 12 0 0 7 0 0 1 1 7 3 0 9 0 0 0 0 
0 0 2 0 0 0 0 1 15 0 0 2 0 1 0 0 0 5 1 7 1 0 1 15 0 0 0 0 0 0 0 0 0 0 0 0 0 0 0 0 1 0 0 0 0 0 0 8 3 0 2 19 0 0 0 0 0 1 0 0 39 0 2 0 0 0 0 0 0 0 0 69 0 17 1 0 0 0 0 0 0 0 0 0 11 0 0 11 0 1 0 0 4 0 1 9 0 0 0 0 
0 0 0 0 0 0 0 0 13 0 0 3 0 4 0 0 1 0 0 9 0 0 1 19 0 0 2 0 0 0 0 2 0 0 0 0 0 0 0 0 0 0 0 0 1 0 0 1 8 0 1 22 0 0 0 0 0 0 0 0 0 0 1 0 1 0 1 0 0 0 0 114 2 0 0 0 0 0 0 0 0 0 0 0 15 0 1 13 0 0 1 0 5 0 0 9 0 0 0 0 
0 0 0 0 0 0 0 0 23 0 0 0 0 0 0 0 0 0 0 10 2 0 1 16 0 1 0 0 0 0 0 4 1 0 0 0 0 0 0 0 0 0 1 0 0 2 0 1 5 0 0 26 0 0 0 0 0 0 0 0 14 0 0 0 0 2 0 0 0 0 0 95 0 5 0 0 0 0 0 0 0 0 0 0 16 0 0 11 0 0 0 0 3 0 1 10 0 0 0 0 
0 0 4 0 0 0 0 0 9 0 0 2 0 0 0 0 0 2 0 5 0 0 3 20 0 0 2 0 0 1 0 2 0 0 0 0 0 0 0 0 7 0 0 0 0 0 0 1 4 0 0 11 0 0 1 0 0 0 0 0 53 0 0 0 0 1 0 0 0 0 0 67 0 20 0 0 0 0 0 0 0 0 0 1 15 0 0 7 0 0 0 0 3 0 0 8 1 0 0 0 
0 1 0 0 1 0 0 0 13 0 0 1 0 0 1 0 0 0 0 8 0 0 3 19 0 1 1 0 0 0 0 2 0 0 0 0 0 0 0 1 2 1 1 0 0 0 0 0 2 0 2 17 0 0 0 0 1 1 0 0 14 0 0 0 0 1 0 0 0 0 0 104 0 7 0 0 0 0 0 0 0 0 0 0 20 0 0 8 0 0 0 0 5 0 0 12 0 0 0 0 
0 0 0 0 0 0 1 0 12 0 0 0 0 2 0 0 3 0 0 7 0 0 3 26 0 0 0 0 0 0 1 4 0 0 0 0 0 0 0 0 3 0 0 2 0 0 2 2 3 0 0 24 0 0 0 0 0 1 0 0 3 0 1 0 0 0 0 0 0 0 0 101 1 2 0 0 0 0 0 0 0 0 0 0 14 0 0 12 1 0 0 0 4 0 1 14 0 0 0 0 
0 0 0 0 0 0 0 0 11 0 0 2 0 6 0 0 0 0 0 7 2 0 4 22 1 3 3 0 0 0 0 0 0 0 0 0 0 0 0 0 0 0 1 1 0 0 0 2 3 1 1 17 0 0 1 1 0 0 0 0 14 0 0 0 0 1 0 0 0 0 1 97 1 9 0 0 0 0 0 0 0 0 0 0 15 0 0 6 0 1 0 0 6 0 0 9 1 0 0 0 
0 0 3 0 0 0 0 0 16 0 0 0 0 0 0 0 0 1 0 6 0 0 1 13 0 1 2 0 0 0 0 0 0 0 0 0 0 0 0 0 2 0 1 0 0 0 1 0 8 0 1 13 0 0 0 0 0 1 0 0 34 0 1 0 0 0 0 0 0 0 0 92 0 12 0 0 0 0 0 0 0 0 0 0 15 1 0 10 0 0 1 0 3 0 0 10 0 0 1 0 
0 0 1 0 0 0 0 0 13 1 0 0 0 2 0 0 0 2 0 7 0 0 0 17 0 1 1 0 0 0 0 2 0 0 0 0 1 0 0 0 4 0 0 2 0 0 0 3 9 0 0 23 0 0 0 0 0 0 0 0 28 1 0 0 1 0 0 1 0 0 1 79 0 9 0 0 0 0 0 0 0 0 0 0 20 0 0 6 0 1 0 0 2 1 0 11 0 0 0 0 
0 0 4 0 1 0 0 0 8 0 0 3 0 0 1 0 0 1 0 8 0 0 2 10 1 0 1 2 0 0 0 0 0 0 0 0 0 0 0 0 1 0 0 1 0 0 0 0 5 0 4 9 0 0 0 0 1 1 0 0 76 0 4 0 1 0 0 0 0 0 0 59 0 22 0 0 0 0 0 0 0 0 0 0 11 0 0 3 0 0 2 0 2 1 0 5 0 0 0 0 
1 2 0 0 0 0 0 1 10 0 0 0 0 0 0 0 0 0 0 9 0 0 0 27 0 1 7 0 0 0 0 3 0 0 0 0 0 0 0 0 1 0 0 0 0 0 0 0 6 0 4 19 0 0 0 0 0 0 0 0 16 0 0 0 0 0 0 1 0 0 0 90 0 14 0 0 0 0 0 0 0 0 0 0 19 0 0 8 0 0 0 0 5 0 0 6 0 0 0 0 
0 0 1 0 0 0 0 0 8 0 1 0 0 0 0 0 0 6 0 2 0 0 1 11 0 0 7 0 0 0 0 0 0 0 0 0 0 0 0 0 2 3 0 0 0 5 0 14 2 0 2 9 1 0 0 0 0 1 0 0 53 0 0 1 1 1 0 0 2 0 1 54 0 28 1 0 2 0 0 0 0 0 0 0 9 1 0 2 0 1 2 0 2 6 0 6 0 0 1 0 
0 0 1 0 0 0 0 0 9 0 1 1 1 0 0 0 0 0 0 9 0 0 1 18 0 1 12 0 0 0 0 3 0 0 0 0 0 0 0 1 0 0 0 1 0 0 0 2 5 0 1 15 0 0 0 0 0 0 0 0 27 0 0 0 0 0 0 0 0 0 0 94 0 11 0 0 1 0 1 0 0 1 0 0 14 0 0 11 0 0 0 1 2 0 0 5 0 0 0 0 
0 0 2 0 0 0 0 0 12 0 1 2 0 0 0 0 1 0 1 7 0 0 5 17 0 0 0 0 0 0 0 1 0 0 1 0 1 0 0 0 2 0 0 0 0 0 0 0 4 0 1 16 1 0 0 0 0 0 0 0 38 0 0 0 0 0 0 0 0 0 0 90 0 7 0 0 0 0 0 0 0 0 0 0 11 0 0 4 0 0 0 0 10 0 2 13 0 0 0 0 
0 0 1 0 0 0 0 0 9 0 1 0 0 1 0 0 0 2 0 7 0 0 1 18 0 4 0 0 0 0 0 1 1 0 0 0 1 0 0 0 0 0 0 0 0 0 1 3 6 0 0 13 0 0 0 0 0 1 0 0 27 1 0 0 0 0 0 0 0 0 0 95 0 6 0 0 0 0 0 0 0 0 1 1 16 0 0 15 0 0 0 0 6 0 2 8 0 1 0 0 
0 0 3 0 0 0 0 0 13 0 0 0 0 0 1 0 0 0 0 8 0 0 4 20 0 0 3 0 0 0 0 1 0 0 0 0 0 0 0 0 0 1 0 0 0 0 1 1 2 0 1 21 0 0 0 0 1 1 0 0 33 0 0 0 1 0 0 1 0 0 0 101 0 0 0 0 0 1 1 0 0 0 0 0 8 0 0 7 0 0 0 0 4 0 0 10 0 0 1 0 
0 0 0 0 0 0 0 0 12 0 0 0 0 3 0 0 0 0 0 12 0 0 0 26 0 0 0 0 0 0 0 0 0 0 0 0 0 0 0 0 0 0 1 0 0 0 0 0 6 0 0 14 0 0 0 0 0 0 0 0 7 0 0 0 0 0 0 0 0 0 0 117 0 4 0 0 0 0 0 0 0 0 0 0 15 0 0 11 0 0 0 1 8 0 0 13 0 0 0 0 
0 0 2 0 0 0 0 0 10 1 0 0 0 0 0 0 0 0 0 7 1 0 2 17 0 0 0 1 0 0 0 4 0 0 0 1 0 0 0 0 0 0 1 1 0 3 0 7 2 0 3 18 0 0 0 0 0 0 0 0 32 0 1 0 0 0 0 0 0 0 0 94 0 6 0 0 0 0 0 0 0 0 0 0 9 0 0 9 0 0 1 0 2 3 0 11 1 0 0 0 
0 0 1 0 0 0 0 0 12 0 0 0 0 0 0 0 0 0 0 8 0 0 0 24 0 0 1 0 0 0 0 0 1 0 0 0 0 0 0 0 0 0 0 1 0 0 0 1 3 0 0 16 0 0 0 0 0 0 0 0 25 0 0 0 0 0 0 0 0 0 0 92 0 12 0 0 0 0 0 0 0 0 0 0 12 0 0 18 0 0 0 0 4 1 1 16 0 0 1 0 
0 0 0 0 0 0 0 0 12 0 0 0 0 0 0 0 1 1 0 11 1 0 0 19 0 0 0 0 0 0 0 5 0 0 0 0 2 0 0 0 0 0 0 1 0 0 1 12 4 0 0 25 0 0 0 0 0 1 0 0 2 2 0 0 0 0 0 0 0 0 0 91 0 6 0 0 0 0 0 0 0 0 0 0 16 0 0 17 0 0 0 0 7 0 0 13 0 0 0 0 
0 0 0 0 0 0 0 0 11 1 1 0 0 0 0 0 0 0 1 4 0 0 0 10 0 0 0 0 0 0 0 3 0 0 0 0 0 0 0 0 0 0 1 0 0 0 1 0 3 0 2 20 0 0 0 0 0 0 0 0 59 1 0 0 0 1 2 0 0 0 0 72 0 20 1 0 0 0 0 0 0 0 0 0 14 0 0 9 1 0 0 0 6 0 0 6 0 0 0 0 
0 0 3 0 0 0 0 0 13 0 0 0 0 0 0 0 0 0 1 4 0 0 3 11 0 1 2 1 0 0 0 3 0 0 0 0 0 0 0 0 0 0 0 0 0 0 0 0 3 0 1 20 0 0 0 0 0 1 1 0 54 0 0 0 0 0 0 0 0 0 0 65 0 20 0 0 0 1 0 0 0 0 0 0 14 0 0 12 0 0 0 1 8 0 1 6 0 0 0 0 
0 0 4 0 0 0 0 1 7 0 0 0 0 0 0 0 0 0 0 9 0 0 4 17 1 1 0 0 0 0 0 2 0 0 0 0 1 0 0 1 1 0 1 3 0 0 1 0 4 0 3 10 0 0 0 0 0 0 0 0 37 0 0 0 0 1 0 0 0 0 0 91 0 12 0 0 0 0 0 0 0 0 0 0 15 0 0 8 0 0 0 0 4 0 0 11 0 0 0 0 
0 1 0 0 0 0 0 0 15 0 0 1 0 1 0 0 0 0 0 3 0 0 1 18 0 1 0 0 0 0 0 1 0 0 0 0 0 0 0 0 1 0 0 1 0 0 0 1 9 0 3 25 0 0 0 0 0 0 0 0 22 1 0 0 0 2 0 0 0 0 0 84 0 16 1 0 0 0 0 0 0 0 0 0 9 0 0 12 0 0 1 0 7 0 1 12 0 0 0 0 
0 0 2 0 0 1 0 0 13 0 2 0 0 0 0 0 0 0 1 6 0 0 0 14 0 1 0 0 0 0 0 0 0 0 0 0 1 0 0 0 2 0 2 0 0 0 0 1 2 0 1 15 0 0 0 1 0 0 0 0 46 0 0 0 0 1 1 0 0 0 0 82 0 22 0 0 0 0 0 0 0 0 0 0 12 0 0 9 0 0 1 0 5 0 0 6 0 0 0 0 
0 0 5 0 0 0 0 1 14 0 0 1 0 0 1 0 0 0 0 9 1 0 3 18 0 0 0 0 0 0 0 0 2 0 0 0 0 0 0 0 2 0 0 0 0 0 2 0 11 0 1 17 0 0 0 0 0 1 0 0 33 0 0 0 1 0 0 1 0 0 0 80 0 2 0 0 0 2 0 0 0 0 0 0 18 0 0 6 0 0 0 0 5 0 0 13 0 0 0 0 
0 0 4 0 0 0 0 0 7 0 0 1 0 0 0 0 1 0 0 4 0 0 0 5 1 0 3 1 0 0 0 0 0 0 0 0 1 0 0 0 0 0 0 0 0 0 0 1 4 0 3 14 0 0 0 1 0 1 0 0 67 1 0 0 0 0 1 1 1 0 1 75 0 15 0 0 0 0 0 0 0 1 0 0 13 0 0 7 0 0 0 0 3 6 1 5 0 0 0 0 
1 0 3 0 0 0 0 0 13 0 0 2 0 0 0 0 0 0 0 6 0 0 0 18 1 2 0 0 0 0 0 3 0 0 0 0 0 0 0 0 1 0 1 0 0 0 0 0 6 0 6 16 0 0 0 0 0 0 0 1 47 0 2 1 0 1 0 0 0 0 0 67 0 16 0 0 0 1 0 0 0 1 0 0 10 0 0 6 0 0 0 0 6 0 0 12 0 0 0 0 
0 0 0 0 0 0 0 0 16 0 0 2 0 0 0 0 0 0 0 5 2 0 3 28 1 0 2 0 0 0 0 2 0 0 0 0 1 0 0 0 0 0 0 3 0 1 1 0 4 0 0 24 0 0 0 0 0 0 0 0 1 0 0 0 0 0 0 1 0 0 0 93 0 1 0 0 0 0 0 0 0 0 0 0 21 0 1 18 0 0 1 0 8 0 0 10 0 0 0 0 
0 0 2 0 0 0 0 0 12 0 0 2 0 0 0 0 1 0 2 9 0 0 1 18 0 0 0 0 0 0 0 8 0 1 0 0 0 0 0 0 0 0 0 2 0 0 0 0 8 0 0 15 0 0 0 0 0 0 0 0 46 0 1 0 0 0 1 0 0 0 0 65 0 8 0 0 0 0 0 0 0 0 1 0 17 0 0 17 0 1 0 0 5 1 0 6 0 0 0 0 
0 0 0 0 1 0 0 0 16 0 0 1 0 0 0 0 0 1 0 13 0 0 0 27 0 0 0 0 0 0 0 1 0 0 0 0 0 0 0 0 0 0 0 0 0 0 0 0 2 0 0 23 0 0 0 0 0 0 0 0 2 0 0 1 0 0 0 0 0 0 0 117 0 0 0 0 0 0 0 0 0 0 0 0 19 0 1 12 0 0 0 0 2 0 0 11 0 0 0 0 
0 0 1 0 0 0 0 0 16 0 1 4 0 1 0 0 2 0 0 10 0 0 1 17 0 0 0 0 0 0 0 3 0 0 0 0 0 0 0 0 0 0 0 2 0 0 1 0 5 0 1 22 0 1 0 0 0 0 0 0 16 0 2 0 1 0 0 0 0 0 0 88 0 1 0 0 0 0 0 0 0 1 0 1 24 0 0 13 0 0 0 1 6 0 0 8 0 0 0 0 
0 0 0 0 0 0 0 0 10 0 0 2 0 0 0 0 0 1 1 9 0 0 1 18 0 2 2 0 0 0 0 1 0 0 0 1 0 0 0 0 3 0 0 0 0 0 1 1 4 0 0 26 0 0 0 0 0 0 0 0 2 0 0 0 1 0 0 2 0 0 0 92 0 0 0 0 0 0 0 0 0 0 0 0 27 0 0 16 0 1 0 0 11 6 0 9 0 0 0 0 
0 0 8 0 0 0 0 0 14 0 0 3 0 1 1 0 0 0 0 4 0 0 3 5 0 0 3 0 0 0 0 0 0 0 0 0 0 0 0 0 1 0 0 0 0 0 0 0 0 0 7 17 0 0 0 0 0 0 1 0 97 1 0 0 0 1 0 0 0 0 0 47 0 14 1 0 0 1 0 0 0 0 0 1 8 0 0 5 0 0 0 0 2 0 0 4 0 0 0 0 
0 0 2 0 0 0 0 0 13 0 1 3 0 0 0 0 0 0 0 4 0 1 0 19 0 1 0 1 0 0 0 0 1 1 0 0 0 0 0 0 0 0 2 1 0 0 0 2 1 0 1 20 0 0 0 0 0 0 0 0 18 1 3 0 0 1 0 0 0 0 0 101 0 10 0 0 0 0 0 0 1 0 0 0 16 0 0 10 1 0 0 0 5 0 0 9 0 0 0 0 
0 0 0 0 0 0 0 0 13 0 0 2 0 0 0 0 0 0 0 7 1 0 0 26 0 1 1 0 0 1 0 2 0 0 1 0 0 0 0 0 1 0 1 0 1 0 0 0 2 0 0 19 1 0 0 1 0 1 0 1 9 0 0 0 0 0 0 0 0 0 0 101 0 6 0 0 0 0 0 0 0 1 1 0 14 0 0 13 0 0 0 0 8 0 0 12 2 0 0 0 
0 0 0 0 0 0 0 0 18 0 0 5 0 0 0 0 0 0 0 7 0 0 1 20 0 1 0 0 0 0 0 3 0 0 0 0 0 0 0 0 1 0 0 2 0 0 0 0 8 0 1 23 0 0 0 0 0 0 0 0 1 0 2 0 0 0 0 0 0 0 0 104 0 3 0 0 0 0 0 0 0 0 0 0 13 0 0 17 0 0 0 0 4 0 0 16 0 0 0 0 
0 0 0 0 0 0 0 0 15 0 0 5 0 0 0 0 0 1 0 7 1 0 4 26 0 0 0 1 0 0 0 0 0 0 1 0 0 0 0 0 4 0 0 0 0 0 0 1 2 1 0 14 0 0 0 0 0 0 0 0 19 0 3 0 0 1 0 2 0 0 0 93 0 10 0 0 0 0 0 0 0 0 0 0 17 0 0 5 1 0 0 0 6 0 0 10 0 0 0 0 
0 0 1 0 0 0 0 0 12 0 0 0 0 0 0 0 0 0 0 10 1 0 0 19 0 0 0 0 0 0 0 3 0 0 0 0 0 0 0 0 3 0 0 0 0 2 0 0 5 0 1 13 0 0 0 0 0 0 0 0 30 1 1 0 0 0 0 0 0 0 0 90 1 16 0 0 0 0 1 1 0 0 0 0 15 0 0 11 1 0 0 0 5 0 0 7 0 0 0 0 
0 0 4 0 0 0 0 0 8 0 0 0 0 0 0 0 0 0 1 1 0 0 0 9 0 1 2 0 0 0 0 0 0 0 0 0 1 0 1 0 0 0 0 0 0 2 0 9 1 0 3 7 0 0 1 0 0 0 0 0 103 0 0 1 0 0 0 0 0 0 0 51 0 26 0 0 0 0 0 0 0 0 0 1 10 0 0 2 0 0 1 0 3 0 0 1 0 0 0 0 
0 0 0 0 0 0 0 0 11 0 0 2 0 10 0 0 0 0 0 7 0 0 0 12 1 2 0 0 0 0 0 0 0 0 0 0 0 2 0 0 4 0 2 0 0 0 0 1 3 0 2 10 0 0 0 0 0 1 0 0 39 0 3 0 0 2 0 1 1 0 0 76 1 16 0 0 0 0 0 0 0 0 0 0 9 0 1 10 0 0 2 0 8 0 1 9 1 0 0 0 
0 0 0 0 0 0 0 0 13 0 2 8 0 0 0 0 0 2 0 4 0 0 0 19 0 0 0 0 0 0 0 1 0 0 0 0 2 1 0 0 1 1 0 0 0 0 0 0 5 0 0 22 0 0 0 0 0 0 0 0 10 0 1 0 0 0 0 0 1 0 0 97 0 10 0 0 0 0 0 0 0 0 0 0 15 0 1 12 3 0 1 0 7 0 1 10 0 0 0 0 
0 0 2 0 0 0 1 0 15 0 0 1 0 0 0 0 0 0 0 6 0 0 1 14 0 1 0 0 0 0 0 4 0 0 0 0 1 0 0 0 1 0 0 0 0 0 0 0 2 0 2 25 0 0 0 0 0 0 0 0 54 0 0 0 0 0 0 1 0 0 0 74 0 10 0 0 0 0 0 0 0 0 0 0 13 0 0 10 0 0 0 0 3 1 0 8 0 0 0 0 
0 1 0 0 0 0 0 0 20 0 0 0 0 0 0 0 0 0 1 14 0 0 3 22 0 2 2 0 0 0 0 6 0 0 0 0 0 0 0 0 0 0 1 1 0 0 0 0 10 0 0 8 0 0 0 0 0 1 0 0 1 0 0 0 0 0 1 1 0 0 0 96 0 1 0 0 0 0 0 0 0 0 0 0 25 0 0 18 0 0 0 0 5 1 0 9 0 0 0 0 
0 0 0 0 0 0 0 0 15 0 0 1 0 0 0 0 0 0 0 3 0 0 3 21 0 0 4 0 0 0 0 2 0 0 0 0 1 0 0 0 0 0 0 3 0 0 0 0 3 0 0 30 0 0 0 0 0 0 0 0 10 0 0 0 0 0 0 0 0 0 0 107 0 2 0 0 0 1 0 0 0 0 0 0 17 0 1 10 0 0 0 0 4 0 0 12 0 0 0 0 
0 1 0 0 0 0 0 0 15 0 0 0 0 0 0 0 1 1 0 2 0 0 2 21 0 0 1 0 0 0 0 1 0 0 0 0 0 1 0 0 0 0 0 0 0 0 0 2 6 0 0 20 0 0 0 0 0 0 0 0 20 0 0 0 0 0 0 1 0 0 0 107 0 5 0 0 0 0 0 0 0 0 1 0 16 0 0 11 0 0 0 0 3 1 1 10 0 0 0 0 
0 0 1 0 0 0 0 0 13 0 0 0 0 0 0 0 0 0 0 7 0 0 2 14 0 2 0 0 0 0 0 1 0 0 0 0 0 0 0 0 0 0 0 0 0 0 0 3 11 0 0 13 0 0 0 0 3 0 0 0 45 0 1 0 1 0 0 0 0 0 0 71 0 20 0 0 0 0 0 0 0 0 1 0 18 0 0 8 1 0 0 0 6 0 1 7 0 0 0 0 
0 0 0 0 0 0 0 0 18 0 0 0 0 0 1 0 0 0 0 8 0 0 4 31 0 0 0 0 0 0 0 6 0 0 0 0 1 1 0 1 4 0 0 0 0 0 2 0 4 0 0 23 0 0 0 0 0 0 0 0 2 0 0 0 0 0 0 3 0 0 1 101 0 3 0 0 0 0 0 0 0 0 0 0 13 0 0 6 0 0 0 0 5 0 0 12 0 0 0 0 
0 0 1 0 0 0 0 0 14 0 0 1 0 0 0 0 0 0 0 7 2 0 0 24 1 0 0 0 0 0 1 0 0 0 0 0 0 0 0 0 1 0 0 0 0 0 0 0 4 0 1 20 0 0 0 0 0 0 0 0 25 0 0 0 0 0 0 0 0 0 0 86 0 14 0 0 0 0 0 1 0 1 1 0 15 0 0 14 0 0 0 0 6 0 0 10 0 0 0 0 
0 0 0 0 0 0 0 0 12 0 0 3 0 0 0 0 0 0 0 10 0 0 4 16 0 0 0 0 0 0 0 2 0 0 0 0 2 0 0 0 1 0 0 0 0 0 0 1 3 0 0 24 0 0 0 0 0 0 0 0 8 0 0 0 0 0 0 0 0 0 1 112 0 4 2 0 0 0 0 0 0 0 0 0 19 0 0 8 0 0 0 0 6 0 0 11 0 0 0 1 
0 0 0 0 0 0 0 0 19 0 0 2 0 2 0 0 1 0 0 7 0 0 0 19 0 1 0 0 0 0 0 2 1 0 0 0 0 0 0 0 0 1 0 0 0 0 0 0 8 0 0 32 0 0 0 0 0 0 0 0 2 0 0 0 1 0 0 0 0 0 0 94 0 0 0 0 0 0 0 0 0 0 0 0 21 0 0 12 1 1 0 1 2 0 1 18 1 0 0 0 
0 0 2 0 0 0 1 0 18 0 0 0 0 0 1 0 0 0 0 6 0 0 0 20 0 0 0 1 0 0 0 0 1 0 0 0 0 0 0 0 2 0 0 0 0 0 0 2 3 0 3 22 0 0 0 0 0 0 0 0 31 1 0 0 0 0 0 0 0 0 0 84 0 6 0 0 0 0 0 0 0 0 1 0 16 0 0 13 0 0 0 0 4 0 0 11 0 0 1 0 
0 0 1 0 0 0 0 0 15 0 0 1 0 2 0 0 2 0 0 11 0 0 0 15 0 0 0 0 0 0 1 0 0 0 1 0 1 0 0 0 0 0 1 3 0 0 0 2 4 1 0 20 0 0 0 0 0 0 1 0 5 1 0 1 0 0 0 0 0 0 0 100 1 5 1 0 0 0 0 0 0 0 0 0 18 0 1 15 0 0 0 0 15 0 0 5 0 0 0 0 
0 0 0 0 0 0 0 0 14 0 2 0 0 1 0 0 1 0 0 12 0 0 1 19 0 0 0 0 0 0 0 3 0 0 0 0 0 0 0 0 0 0 0 2 0 0 0 0 5 0 0 31 0 0 0 0 0 0 0 0 9 0 2 0 0 0 0 0 0 0 0 96 1 6 0 0 0 0 0 0 0 0 0 0 13 0 0 11 0 0 0 0 5 0 1 14 1 0 0 0 
0 0 4 0 0 0 0 0 11 0 0 3 0 0 0 0 0 0 0 5 0 0 1 13 0 0 0 1 0 0 0 4 0 0 0 1 0 0 0 0 0 0 0 0 0 0 1 1 5 0 0 20 0 0 0 0 0 0 0 0 46 0 1 0 0 1 0 0 0 0 0 78 0 10 0 0 0 0 0 1 1 0 0 0 11 0 0 9 1 0 1 0 8 3 0 9 0 0 0 0 
0 0 0 0 1 0 0 0 18 0 0 1 0 1 0 0 0 0 0 5 0 0 3 19 0 0 2 0 0 0 0 3 0 0 0 0 1 1 0 0 1 0 0 0 0 0 0 0 5 1 2 23 0 0 0 0 0 0 0 0 16 0 0 0 0 1 0 0 0 0 1 92 0 3 0 0 0 0 0 0 0 0 0 1 18 0 0 13 0 0 1 0 6 1 0 10 0 0 0 0 
0 0 2 0 0 0 1 0 7 0 1 2 0 0 0 0 0 1 1 3 0 0 0 7 0 0 16 0 0 0 0 2 0 0 0 0 0 1 0 0 1 0 2 0 0 0 0 0 4 0 1 12 1 0 0 0 0 0 0 0 59 0 1 0 0 4 0 0 2 0 0 57 0 31 0 0 1 0 0 0 0 1 0 0 6 0 0 6 0 0 2 0 3 5 0 7 0 0 0 0 
2 0 0 0 0 0 0 0 11 0 0 1 0 0 0 0 1 2 0 6 0 1 3 22 1 0 0 0 0 0 0 1 0 0 0 1 0 1 0 0 0 0 0 2 0 0 1 3 7 0 0 27 0 0 0 0 0 0 0 0 2 0 0 0 0 0 0 0 0 0 0 116 0 0 0 0 0 1 0 0 0 0 0 0 18 0 0 7 0 0 0 0 0 1 0 11 1 0 0 0 
0 0 3 0 0 0 0 0 8 0 0 0 1 0 0 0 0 0 1 2 0 1 0 10 0 0 0 0 0 0 0 0 0 0 0 0 0 0 0 0 0 0 1 0 0 0 0 0 2 0 4 21 0 0 0 0 0 0 0 0 86 0 0 0 0 3 0 0 0 0 0 54 0 29 0 0 0 0 0 0 0 0 0 0 8 0 0 7 0 0 1 0 3 1 0 4 0 0 0 0 
0 0 0 0 0 0 0 0 16 0 0 2 0 0 0 0 0 1 0 13 1 0 0 21 0 0 2 0 0 0 0 3 0 0 0 0 0 0 0 0 0 0 0 0 0 0 0 1 5 0 0 27 0 0 0 0 0 0 0 0 3 1 0 0 1 0 0 1 0 0 1 89 0 6 0 0 0 0 0 0 0 1 0 0 18 0 2 10 0 1 0 0 12 0 1 11 0 0 0 0 
0 0 3 0 0 0 0 0 23 0 0 0 0 1 0 0 0 0 0 8 0 0 4 13 0 0 4 0 0 0 0 1 0 0 0 0 0 0 0 0 1 0 0 0 0 0 0 1 3 0 1 20 0 0 0 0 0 0 0 0 57 0 1 0 0 1 0 1 0 0 0 69 0 10 0 0 0 0 0 0 0 0 0 0 11 0 0 7 0 0 0 0 3 2 0 5 0 0 0 0 
0 0 2 0 0 0 0 0 7 0 0 10 0 1 0 0 0 0 1 4 0 1 0 9 0 3 1 1 0 0 0 1 0 0 0 0 0 0 0 0 4 1 0 0 0 0 0 2 0 0 4 7 0 0 0 0 0 0 0 0 65 0 2 0 0 4 0 2 2 0 0 52 0 42 0 0 0 0 0 1 0 1 0 0 3 0 0 8 0 0 0 0 5 0 0 4 0 0 0 0 
0 0 4 0 0 0 0 0 11 0 1 6 0 0 0 0 0 0 0 11 0 0 0 13 0 0 2 0 0 0 0 1 0 0 0 0 0 0 1 0 0 0 1 0 0 0 0 0 0 0 1 13 0 0 0 0 1 0 1 0 50 0 2 0 0 0 0 0 0 0 0 73 0 22 0 0 0 3 0 0 0 0 0 0 14 0 0 9 0 0 0 0 4 0 1 5 0 0 0 0 
0 0 1 0 0 0 0 0 12 0 0 3 0 1 0 0 0 0 0 11 0 0 5 20 1 1 0 0 0 0 0 2 0 0 0 0 0 0 0 0 0 0 1 0 1 0 0 0 7 0 1 27 0 0 0 0 2 0 0 0 4 1 0 0 0 0 0 0 0 0 1 92 0 0 0 1 0 1 0 0 0 0 0 0 18 0 1 10 0 0 0 0 13 0 0 12 0 0 0 0 
0 0 5 0 0 0 0 0 6 0 1 0 1 8 0 0 1 1 0 8 0 0 1 7 0 0 0 0 0 0 0 0 0 0 0 0 0 0 0 0 0 1 2 0 0 0 1 0 3 0 3 8 1 0 0 0 0 2 0 0 80 0 1 1 0 0 0 0 0 0 0 44 1 30 2 0 0 0 0 0 0 0 0 0 6 0 0 10 0 0 0 0 5 3 0 7 0 0 0 0 
0 0 2 0 0 0 0 1 13 0 1 2 0 0 0 0 1 0 0 7 0 0 0 20 0 2 4 0 0 0 0 0 0 0 0 0 0 0 0 0 0 0 1 2 0 0 0 1 6 0 3 17 0 0 0 0 0 0 0 0 47 0 2 0 0 1 0 0 0 0 0 57 0 19 0 0 0 0 0 0 0 0 0 0 21 0 0 7 0 0 0 0 6 0 1 6 0 0 0 0 
0 0 2 0 0 0 0 0 14 0 0 1 0 0 1 1 0 0 0 3 0 0 0 11 0 0 0 0 0 0 0 1 0 0 0 0 1 0 0 0 3 2 0 1 1 0 0 0 4 0 4 26 0 0 0 0 0 0 0 0 43 0 1 0 0 1 0 0 0 0 0 79 0 17 0 0 0 0 0 0 1 1 0 0 12 0 0 7 0 0 1 0 4 1 0 6 0 0 0 0 
0 1 1 0 0 0 0 0 11 0 1 1 0 0 0 0 1 2 0 3 1 0 5 24 0 2 0 0 0 0 0 1 0 0 0 0 0 0 0 0 0 0 1 0 0 0 1 3 6 0 0 14 0 0 0 0 0 0 0 0 26 0 0 0 0 0 1 0 0 0 0 88 0 8 0 0 0 0 1 0 0 0 0 0 16 0 0 15 0 0 1 0 2 1 1 11 0 0 0 0 
0 1 0 0 0 0 0 0 14 0 1 1 0 2 0 0 2 0 0 7 1 0 3 18 0 0 0 0 0 0 0 3 0 0 0 0 0 0 0 1 0 0 1 0 0 0 1 1 8 0 0 16 0 0 1 0 0 0 0 0 5 0 1 0 0 0 0 1 0 0 0 108 0 7 0 0 0 1 0 0 0 0 0 0 20 1 0 9 0 0 0 0 5 0 1 9 0 0 0 0 
0 0 2 0 0 0 0 0 12 0 0 0 0 0 0 0 0 2 0 3 0 0 3 9 0 0 3 0 0 0 0 2 0 0 0 0 0 0 0 0 0 0 0 0 0 0 0 0 6 0 6 27 0 0 0 0 0 0 0 0 65 0 1 0 0 1 0 2 0 0 0 61 0 10 0 0 0 0 0 0 0 0 0 1 13 0 0 6 0 0 0 0 2 0 1 11 1 0 0 0 
0 0 1 0 0 0 0 0 11 0 0 10 0 0 0 0 0 0 0 0 0 0 1 14 0 1 0 1 0 0 0 0 0 0 0 0 0 0 0 1 0 0 0 1 0 0 0 2 1 0 2 14 0 0 1 0 0 0 0 0 32 0 4 0 0 0 0 2 0 0 0 84 0 18 0 0 0 0 0 0 0 0 0 0 23 0 0 11 0 0 0 0 5 0 0 8 1 0 1 0 
0 0 0 0 0 0 2 0 20 0 0 0 0 0 0 0 0 0 0 9 0 0 0 22 1 0 1 0 0 0 0 1 0 0 0 0 0 0 0 0 0 0 0 1 0 0 0 0 5 0 0 28 0 0 0 0 0 1 0 0 17 1 0 0 0 2 0 0 0 0 1 89 0 15 0 0 1 0 0 0 0 0 0 1 15 1 0 5 0 0 0 0 4 0 0 7 0 0 0 0 
0 0 2 0 0 0 0 0 21 0 0 0 0 0 0 0 0 0 2 5 0 0 0 18 0 3 0 0 0 0 0 1 0 0 0 0 0 0 0 0 0 0 0 0 0 0 0 1 5 0 1 24 0 0 0 0 0 0 0 0 23 1 0 1 1 3 0 0 0 0 0 92 0 4 0 0 0 1 0 0 0 0 0 0 10 0 0 11 0 0 0 0 8 0 1 11 0 0 0 0 
0 0 0 0 0 0 0 0 28 0 0 1 0 1 0 0 0 0 0 8 0 0 3 20 0 0 0 0 0 0 0 3 0 0 0 0 1 0 0 0 0 0 0 2 0 0 0 1 3 0 0 23 0 0 0 0 0 0 0 0 2 1 0 0 0 0 0 0 0 0 0 100 0 0 0 0 0 0 0 0 1 0 0 0 21 0 0 12 0 0 0 1 8 0 0 10 0 0 0 0 
0 0 0 0 0 0 0 0 16 0 1 1 0 0 0 0 1 0 1 5 0 0 2 21 0 0 0 0 0 0 0 4 0 0 0 0 0 1 0 0 6 0 1 0 0 1 0 4 4 0 0 24 0 0 0 2 0 1 0 0 12 0 0 0 0 0 0 1 0 0 1 87 0 6 0 0 0 0 0 0 0 0 0 0 19 0 0 7 1 1 0 0 8 0 1 9 1 0 0 0 
1 0 0 0 0 0 0 0 17 0 0 0 0 0 0 0 1 1 0 5 1 0 2 17 0 0 0 0 0 0 0 3 0 0 0 0 0 1 0 0 0 0 0 1 0 0 2 0 3 0 0 28 0 1 0 0 0 0 0 0 1 1 0 0 0 0 0 0 0 0 0 105 0 1 1 0 0 1 0 0 1 0 0 0 22 0 0 12 0 0 0 0 10 0 1 9 0 0 0 1 
0 0 0 0 0 0 0 1 11 0 0 0 0 0 0 0 0 0 0 10 1 0 3 20 0 2 0 0 0 0 0 1 0 0 0 1 1 0 0 1 0 0 0 0 0 0 0 1 7 0 0 16 0 0 0 0 0 0 0 0 23 0 0 0 0 0 0 0 0 0 0 91 0 2 0 1 0 0 0 1 1 0 0 0 14 0 1 10 0 0 0 0 8 6 1 14 1 0 0 0 
1 0 3 0 0 0 0 0 16 0 0 2 0 1 1 0 1 1 0 9 0 0 2 19 0 0 0 0 0 0 0 1 0 0 0 0 1 0 0 0 0 0 0 0 0 0 0 0 4 0 1 21 0 0 0 0 0 0 0 0 38 0 0 0 0 0 0 0 0 0 0 84 0 0 0 0 0 0 0 0 1 0 0 0 11 0 1 14 0 0 0 0 6 0 0 11 0 0 0 0 
0 0 0 0 0 0 0 0 20 0 0 1 0 1 0 0 2 0 0 7 0 0 3 22 0 1 7 0 0 0 0 5 0 0 0 0 0 0 0 0 0 0 0 1 1 0 1 2 5 0 0 17 0 0 1 0 0 0 0 1 2 0 0 0 0 0 0 0 0 0 0 107 0 2 0 0 0 1 0 0 0 0 1 1 13 0 0 6 0 0 1 0 8 0 0 9 0 0 1 0 
0 0 1 0 0 0 0 1 14 0 0 1 0 5 0 0 1 0 0 7 0 0 0 14 0 0 1 0 0 0 0 0 0 0 0 0 0 0 0 0 4 0 1 0 0 0 0 2 7 0 4 20 0 0 0 0 0 0 0 0 37 0 0 0 0 0 0 0 1 0 0 67 1 16 0 0 0 0 0 0 0 0 0 0 18 0 0 17 0 0 0 0 5 0 0 5 0 0 0 0 
0 0 0 0 0 1 0 0 13 0 0 2 0 2 0 0 0 5 0 11 1 0 0 14 0 0 0 0 0 0 0 3 0 0 1 1 2 0 0 0 1 0 0 0 0 0 0 3 4 0 0 16 0 0 0 0 0 0 0 0 20 0 0 0 0 1 0 1 0 0 0 94 0 11 0 0 0 0 0 0 0 0 0 0 13 0 0 8 1 0 0 0 11 0 0 9 0 0 1 0 
0 0 0 0 0 0 0 0 12 1 0 0 0 0 0 0 0 0 0 10 1 0 4 28 0 1 0 0 0 0 0 0 0 0 0 0 0 0 1 0 0 1 0 0 0 0 0 2 3 0 1 20 0 0 0 0 0 1 0 0 2 0 0 0 0 0 0 0 0 0 1 106 0 5 0 0 0 0 1 0 1 0 0 0 13 0 0 4 0 0 1 0 6 8 1 15 0 0 0 0 
0 0 0 0 0 1 0 0 15 0 0 0 0 0 0 0 1 0 0 4 0 0 1 26 0 2 6 0 0 0 1 1 0 0 1 0 1 1 0 0 0 0 0 2 0 0 0 0 8 1 0 21 0 0 0 0 0 0 0 0 10 0 0 0 1 0 0 0 0 0 0 99 0 2 0 0 0 1 0 0 0 0 0 0 19 0 0 14 0 0 0 0 3 0 2 6 0 0 0 0 
0 0 1 0 0 0 0 0 13 0 0 1 0 2 0 0 1 2 1 8 0 0 0 11 0 1 0 0 1 0 0 0 0 0 0 0 0 0 1 0 0 0 1 0 1 0 0 0 5 0 4 16 1 0 0 0 0 1 0 0 56 0 1 0 0 0 0 0 0 0 0 67 0 20 0 0 0 0 0 0 0 0 0 0 9 0 0 13 0 0 1 0 6 0 0 5 0 0 0 0 
0 1 1 0 0 0 0 0 13 1 0 1 0 1 0 0 0 0 0 4 0 0 1 17 0 2 0 0 0 0 0 1 1 1 0 0 3 0 0 0 3 1 1 1 1 0 1 1 5 0 1 19 0 0 0 0 0 0 0 0 35 0 0 0 0 1 1 1 0 0 0 84 0 11 0 0 0 0 0 0 0 0 1 0 12 0 0 8 0 0 0 0 3 1 0 10 0 0 0 0 
0 0 1 0 0 0 0 0 19 0 0 0 0 4 0 0 1 0 0 6 0 0 2 25 0 2 0 0 0 0 0 2 0 0 0 0 1 0 0 0 0 0 0 0 0 0 1 0 0 0 2 23 0 0 0 0 2 1 0 0 9 0 0 0 0 0 0 0 0 0 0 96 1 6 0 0 0 0 0 1 0 0 0 0 11 0 0 11 0 0 0 0 7 0 1 15 0 0 0 0 
1 0 2 0 1 0 0 0 16 0 0 0 0 1 0 0 0 0 1 11 0 0 0 11 0 1 0 0 0 0 0 2 0 0 0 0 1 0 0 0 0 0 0 1 0 0 1 2 4 1 3 14 0 0 0 0 0 1 0 0 24 0 0 0 0 0 0 0 1 1 0 93 0 6 0 0 0 0 0 0 0 0 0 0 15 0 0 13 0 0 2 1 11 0 0 8 0 0 0 0 
0 0 0 0 0 0 0 0 18 0 0 0 0 0 0 0 0 0 0 12 0 0 2 16 0 1 4 0 0 0 0 0 0 0 0 0 0 0 0 0 0 0 0 1 0 0 0 0 5 0 0 28 0 0 0 0 0 0 1 0 10 0 0 1 0 0 0 0 0 0 0 99 0 6 0 0 0 0 0 0 0 0 0 0 14 0 1 11 0 1 0 0 10 0 0 9 0 0 0 0 
0 0 1 0 0 0 0 0 10 0 0 2 0 0 0 0 0 1 0 7 0 0 1 16 0 0 2 0 0 0 0 2 0 0 0 0 0 0 0 0 4 0 0 0 0 1 0 2 2 0 1 18 0 0 0 0 0 0 0 0 37 1 1 1 0 0 0 0 0 0 0 94 1 6 0 0 0 0 0 0 1 0 1 0 10 0 0 10 0 0 0 1 7 0 0 8 1 0 0 0 
0 0 1 0 0 0 0 0 13 0 0 1 0 0 0 0 0 0 0 6 0 0 0 29 0 0 0 0 0 0 0 0 0 0 0 0 0 0 0 0 0 0 0 0 0 0 0 0 3 0 0 20 0 0 0 0 0 0 0 0 10 0 0 0 0 0 0 0 0 0 0 125 0 1 0 0 0 0 0 0 0 0 1 0 10 0 0 15 0 0 0 0 3 0 1 11 0 0 0 0 
0 0 3 0 0 0 0 0 15 0 0 0 0 0 0 0 1 0 0 8 0 0 1 19 0 0 0 0 0 0 0 0 0 0 0 0 1 0 0 0 0 0 0 0 1 1 0 2 6 0 0 19 0 0 0 0 0 0 0 0 22 0 0 0 0 0 0 0 0 0 0 98 0 5 0 0 0 0 0 0 0 0 0 1 16 0 1 15 0 0 0 0 6 0 2 7 0 0 0 0 
0 0 0 0 0 0 0 0 12 0 0 1 0 4 0 1 1 0 0 6 0 0 0 20 1 1 0 0 0 0 0 1 0 0 0 0 0 1 0 0 0 0 0 0 0 0 0 0 6 0 7 15 0 0 0 0 1 0 0 0 52 0 0 0 0 3 0 0 1 0 0 65 0 15 0 0 0 0 0 0 0 0 0 0 13 0 0 13 1 0 0 0 2 0 1 6 0 0 0 0 
0 0 2 0 0 0 0 0 18 0 0 0 0 0 0 0 1 0 0 5 0 0 2 17 0 2 0 0 0 0 0 2 0 0 0 0 0 0 0 0 1 0 0 0 0 0 0 0 8 0 0 23 0 0 0 0 1 0 0 0 17 0 0 0 0 0 0 0 0 0 0 89 1 5 0 0 0 0 0 0 0 0 0 0 17 0 1 14 0 0 0 0 7 0 0 13 4 0 0 0 
0 0 0 1 1 0 0 0 11 0 0 1 0 0 0 0 0 1 0 4 0 0 2 23 0 4 4 0 0 0 0 0 0 0 0 0 0 0 0 1 0 0 0 0 0 0 0 0 7 0 0 24 0 0 0 1 0 0 0 0 5 0 0 0 0 0 0 0 0 0 0 105 0 2 0 0 0 0 0 0 0 0 0 0 9 1 0 23 0 0 0 0 7 0 1 12 0 0 0 0 
0 0 0 0 0 0 0 0 19 0 0 0 1 0 0 0 1 0 0 10 0 0 6 14 0 1 1 0 0 0 0 1 0 0 0 0 0 0 0 0 4 0 0 0 0 0 0 2 0 0 0 27 0 0 1 0 0 0 0 0 3 0 0 0 1 0 0 1 0 0 0 99 0 2 0 0 0 0 0 0 0 1 1 0 19 0 0 13 0 0 0 0 11 0 0 11 0 0 0 0 
0 0 0 1 0 0 0 0 16 0 0 3 0 0 0 0 0 0 0 12 0 0 0 18 0 0 0 0 0 0 0 0 0 0 0 0 0 0 0 0 1 1 1 0 0 0 0 1 1 0 2 18 0 0 0 0 0 0 0 0 18 0 0 0 0 0 0 0 0 0 0 102 0 11 0 0 0 0 0 0 0 0 0 0 18 0 0 10 0 0 0 0 6 0 0 10 0 0 0 0 
0 0 1 0 0 0 0 0 11 0 0 0 0 5 0 0 1 1 0 10 2 0 0 12 1 2 0 0 0 0 0 0 1 0 0 0 0 0 0 0 2 0 0 1 0 1 0 2 2 0 0 18 0 0 0 1 0 0 0 0 40 0 0 0 0 1 0 0 0 0 0 85 2 15 0 0 0 0 0 0 0 0 0 0 11 0 0 8 0 0 0 0 5 0 0 9 0 0 0 0 
0 0 0 0 0 0 0 0 14 0 0 0 0 5 0 0 0 1 0 17 0 0 0 20 0 1 0 0 0 0 0 1 0 0 0 0 0 0 1 0 0 0 0 3 0 0 0 1 15 0 0 16 0 0 0 0 0 1 0 0 4 0 0 0 1 0 0 0 0 0 0 83 0 2 0 0 0 0 0 0 1 0 0 0 27 0 0 17 0 0 0 0 7 0 0 12 0 0 0 0 
0 0 0 0 0 0 0 0 19 0 0 0 1 0 0 0 0 0 0 6 0 0 1 24 0 0 0 0 0 0 0 0 0 0 0 0 0 0 0 1 0 0 0 0 0 0 0 1 1 0 1 28 0 0 0 0 0 0 0 0 27 0 0 1 0 1 0 0 0 0 0 73 0 11 0 0 0 0 0 0 0 0 0 0 14 0 1 12 0 0 0 0 9 0 1 17 0 0 0 0 
1 0 1 0 0 0 0 0 16 1 0 1 0 0 0 0 0 2 0 9 0 0 5 13 0 0 0 0 0 0 0 2 0 0 0 0 1 0 0 0 1 0 1 0 0 0 1 2 3 0 1 25 0 1 0 0 0 0 0 0 26 2 0 0 0 0 0 0 0 0 0 90 0 3 0 0 0 1 0 0 0 0 0 0 13 0 0 11 0 0 0 1 4 0 0 12 0 0 0 0 
0 0 0 0 1 0 0 0 10 0 0 1 0 0 0 0 0 1 0 6 1 0 2 21 0 1 2 0 1 0 0 1 1 0 0 0 0 0 0 0 4 1 0 2 0 0 0 0 7 1 1 19 0 0 0 0 0 0 0 0 24 0 0 0 0 0 0 0 0 0 0 89 1 8 1 0 0 0 0 0 0 0 0 0 9 0 1 11 0 0 0 0 5 6 0 11 0 0 0 0 
0 0 0 0 0 0 0 0 12 0 0 0 0 0 0 0 0 0 0 9 0 0 0 15 0 3 0 0 0 0 0 3 0 0 0 0 0 0 0 1 2 0 0 1 0 0 0 0 7 0 1 8 0 0 0 0 0 1 0 0 17 0 0 1 0 1 2 0 0 0 0 94 0 20 0 0 0 0 0 1 0 0 0 0 18 0 0 11 1 0 0 0 8 0 0 10 2 0 0 1 
0 0 2 0 0 0 0 0 17 0 0 0 0 3 0 0 1 0 1 7 1 0 0 21 0 0 0 1 0 0 0 4 0 0 0 0 0 0 0 0 0 0 0 0 2 1 1 2 3 0 0 22 0 0 0 0 0 0 0 0 9 1 0 0 0 0 1 0 0 0 0 103 1 0 0 0 0 0 0 0 0 0 0 1 17 0 0 10 0 0 1 0 6 0 1 10 0 0 0 0 
2 0 0 1 0 0 0 0 11 0 0 2 0 0 0 0 0 0 0 13 0 0 1 22 0 0 1 0 0 0 0 1 0 0 0 0 2 0 0 0 0 2 0 0 0 0 1 1 6 0 4 20 0 0 1 0 0 0 0 0 5 2 0 0 2 0 0 0 0 0 1 96 0 6 0 0 0 0 0 0 0 0 0 0 13 0 0 16 0 0 0 0 3 2 0 11 2 0 0 0 
0 0 2 0 0 0 0 0 15 0 0 1 0 0 0 0 1 0 0 10 0 0 4 7 0 0 2 0 0 0 0 0 0 0 0 0 0 0 0 0 0 0 0 0 0 0 0 1 5 0 4 19 0 2 0 1 0 0 0 0 67 0 1 0 0 0 0 0 0 0 0 64 0 11 0 0 0 0 0 0 0 0 0 0 12 0 0 10 0 0 0 1 4 0 1 5 0 0 0 0 
0 0 2 0 0 0 0 0 10 0 2 2 1 0 0 0 0 0 0 10 0 0 0 6 0 0 0 0 0 0 0 2 0 0 0 0 0 0 0 0 0 0 1 1 0 0 0 1 5 0 4 13 0 0 0 0 0 0 0 0 65 0 0 0 1 2 0 0 0 0 0 48 1 29 1 0 0 0 0 0 0 0 0 0 15 0 0 13 1 0 2 0 7 0 0 5 0 0 0 0 
0 0 1 0 1 0 0 0 13 0 1 1 0 0 0 0 0 2 0 5 1 0 1 22 0 2 0 0 0 0 0 1 0 0 0 0 0 0 0 0 0 0 1 0 0 2 0 12 3 0 0 11 0 0 0 0 2 0 0 0 24 1 0 0 0 0 0 0 0 0 0 88 0 7 0 0 0 0 0 0 0 0 0 0 16 0 0 12 0 0 0 0 6 1 0 13 0 0 0 0 
0 0 0 0 0 0 0 0 10 0 0 0 0 0 0 0 0 0 0 10 0 1 4 26 0 0 0 0 0 0 0 2 0 0 0 0 0 0 0 0 1 0 3 2 0 0 1 0 2 1 1 16 0 0 0 0 0 0 0 0 26 0 0 0 1 0 0 0 0 0 0 88 0 24 0 0 0 0 0 0 0 0 2 0 12 0 0 4 0 0 0 0 5 0 0 8 0 0 0 0 
0 0 0 0 0 0 0 0 18 0 0 0 0 1 0 0 0 0 0 5 0 0 2 20 0 0 1 0 0 0 0 1 0 0 0 0 0 0 0 0 0 0 0 0 0 0 0 1 4 0 1 19 0 0 0 0 0 0 0 0 34 0 0 1 0 0 0 0 0 0 0 97 0 6 0 0 0 0 0 0 0 0 0 0 14 0 0 12 0 0 0 0 4 0 1 8 0 0 0 0 
0 0 3 0 0 0 0 0 10 0 0 0 0 0 1 0 1 0 0 3 0 0 0 19 0 0 1 0 0 0 0 0 0 0 0 0 1 0 0 0 0 0 0 0 0 0 0 2 5 0 4 14 0 0 0 0 1 0 0 0 49 0 0 0 0 0 0 0 0 0 2 74 0 13 0 0 0 0 0 0 0 0 0 1 17 1 0 8 0 0 1 0 7 0 0 12 0 0 0 0 
0 0 0 0 0 0 0 0 16 0 0 0 0 1 0 0 1 0 0 5 0 1 3 19 0 0 0 0 0 0 0 2 0 0 0 0 0 1 0 0 0 1 0 3 0 0 0 0 9 0 0 28 0 0 0 0 0 0 1 0 0 0 0 0 0 1 1 0 0 0 0 105 0 3 0 0 0 0 0 0 0 0 0 0 14 0 0 12 0 0 0 1 5 0 3 13 0 0 1 0 
0 0 2 0 0 0 0 0 8 0 1 0 0 0 0 0 0 0 0 6 0 0 0 21 0 0 1 2 0 0 0 1 1 0 0 0 0 0 0 0 0 0 2 1 0 0 0 0 3 0 0 12 0 0 0 0 0 1 0 0 49 0 1 0 0 0 0 0 0 0 1 76 0 22 1 0 1 0 0 0 0 0 0 1 12 0 0 9 2 0 0 0 1 1 1 10 0 0 0 0 
0 0 1 0 0 0 0 0 12 0 0 1 0 0 0 0 0 0 0 7 2 0 0 19 0 0 0 0 0 0 0 1 0 0 0 0 1 0 0 0 0 0 0 0 0 0 0 2 8 0 2 15 0 0 0 0 0 0 0 0 32 0 1 0 0 0 0 0 0 0 0 83 0 13 0 0 0 0 0 0 0 0 0 0 22 0 0 10 1 0 0 0 6 0 0 11 0 0 0 0 
