# Supplementary material for: Transferable Measurements of Heredity in Models of the Origins of Life
Source: PLoS One. 2015 Oct 19;10(10):e0140663. doi: 10.1371/journal.pone.0140663 (PMC4610668; doi:10.1371/journal.pone.0140663)
Supplement: S1 Data — (ZIP) [file pone.0140663.s001.zip › data/gard/pop1/Nmax500/seqs11.txt]

44 0 0 0 0 2 1 0 0 0 0 0 1 1 0 59 0 1 0 0 1 9 1 1 0 0 0 1 0 1 0 58 0 1 0 0 1 0 1 0 0 0 1 1 0 0 0 1 1 16 4 1 0 0 0 2 0 0 0 0 0 0 1 0 3 6 1 0 0 0 0 0 0 10 0 0 0 1 0 0 0 0 0 0 0 1 0 1 0 0 0 0 1 13 0 0 0 0 1 0 
75 1 0 0 2 0 1 0 1 1 12 1 0 0 0 17 0 1 0 2 0 0 2 0 0 0 0 0 0 2 63 1 0 0 0 3 3 0 0 0 0 0 0 0 0 0 0 0 0 9 0 7 1 0 0 0 1 4 0 0 0 0 1 0 0 0 3 0 6 1 0 1 0 5 0 0 0 0 0 0 0 1 0 9 0 0 2 0 2 0 0 0 1 4 1 0 3 0 0 0 
73 0 0 0 0 0 0 0 0 0 0 0 0 0 0 42 0 0 0 3 0 1 0 0 0 0 0 0 0 6 1 4 0 0 0 0 0 0 1 0 0 1 0 1 0 0 0 0 0 33 5 0 0 1 0 0 0 3 1 0 2 1 0 2 3 5 0 1 2 1 0 0 17 6 0 0 1 0 0 0 0 1 1 3 0 0 0 8 6 0 0 0 0 13 1 0 0 0 0 0 
37 4 0 0 0 0 0 1 1 0 2 0 0 4 0 83 0 2 0 0 0 1 0 0 0 1 0 0 0 0 26 1 1 0 0 0 0 0 0 1 0 0 0 0 0 1 0 0 0 10 1 0 0 0 1 0 0 13 0 0 1 0 0 1 0 0 0 3 1 3 0 0 0 15 0 1 0 1 0 0 0 0 0 0 0 0 1 2 5 1 0 0 0 16 0 0 4 4 0 0 
101 1 0 0 0 1 0 0 0 0 0 0 0 0 0 48 0 0 0 0 0 0 1 0 0 0 0 1 0 1 8 0 0 0 0 0 0 1 0 0 1 0 0 0 0 1 0 0 0 34 2 0 1 0 0 0 0 2 0 0 0 1 1 2 4 5 2 0 2 2 0 0 0 3 0 0 2 2 0 0 0 0 0 0 0 0 0 1 1 0 0 0 0 14 0 1 1 2 0 0 
46 5 0 0 0 1 0 0 0 0 0 1 0 4 0 53 0 4 0 6 0 0 0 1 0 1 1 0 0 0 3 6 0 0 0 0 0 0 0 0 1 0 0 1 0 1 0 2 0 16 1 0 0 0 0 1 0 3 3 0 3 0 1 1 0 2 3 2 1 0 0 0 3 5 0 1 0 1 0 0 0 1 0 1 0 0 0 12 13 0 0 0 0 38 0 0 0 0 1 0 
1 1 1 0 0 0 0 0 0 0 0 0 0 1 2 42 0 1 0 3 0 1 2 1 0 0 0 0 1 0 37 22 0 0 0 0 0 0 1 0 0 0 0 0 0 0 2 0 5 1 0 0 0 0 0 0 0 2 1 0 0 0 0 4 1 0 0 0 0 1 0 0 47 5 0 0 0 1 0 0 1 0 1 2 0 0 0 9 6 4 1 0 0 31 7 0 0 1 0 0 
14 0 0 1 0 1 0 0 0 0 1 0 0 0 0 4 1 2 0 5 1 0 2 0 0 2 0 0 0 2 61 2 0 1 0 0 0 0 0 0 1 1 0 1 0 0 0 0 0 11 3 1 1 0 0 0 0 4 1 0 0 0 0 8 2 0 1 9 0 0 0 0 7 1 0 2 0 1 0 0 0 1 0 2 0 1 2 21 4 0 0 0 0 62 0 0 1 0 0 1 
80 0 0 1 0 0 0 0 1 3 0 0 0 0 0 0 0 0 0 0 1 0 0 0 0 2 0 0 0 2 75 2 1 0 0 0 0 0 2 0 2 0 0 0 0 1 0 0 2 23 2 2 0 0 0 0 0 4 4 0 0 0 0 7 1 3 2 7 1 0 0 0 1 0 0 0 0 0 1 0 0 0 0 1 0 0 0 0 2 1 1 1 0 10 0 0 0 0 1 0 
62 1 1 1 1 0 1 0 0 0 5 1 0 0 0 6 0 0 0 1 0 2 1 0 0 1 1 0 0 1 68 20 1 0 0 4 0 0 0 0 2 4 0 1 0 0 1 0 0 21 2 2 1 0 0 1 0 0 0 0 0 0 0 0 1 7 2 3 2 0 0 0 5 0 0 0 0 3 0 0 0 0 0 0 0 1 0 3 0 0 0 0 0 6 0 0 3 0 0 0 
55 2 0 1 0 0 0 0 0 0 1 0 0 1 0 9 0 0 0 6 0 4 0 1 0 1 1 0 0 0 59 7 2 0 0 0 0 0 2 0 0 2 0 0 0 0 0 0 1 24 6 0 0 0 0 2 0 0 0 1 0 0 0 1 1 6 4 9 3 0 1 0 23 2 0 0 0 2 0 0 0 0 1 1 0 0 0 1 1 1 0 0 0 1 0 0 3 0 1 0 
51 0 1 0 0 0 0 0 0 0 1 0 2 0 5 3 1 0 0 1 4 11 0 0 0 0 0 1 0 0 5 15 2 0 0 0 0 1 1 0 2 1 0 0 0 1 0 1 0 18 1 0 0 0 0 1 0 0 4 0 0 0 0 6 1 6 2 5 1 0 0 0 9 1 0 0 1 2 0 0 1 1 0 1 0 1 0 18 7 0 0 0 0 52 0 0 1 0 0 0 
117 0 0 1 0 0 0 0 0 0 1 0 0 0 0 3 0 0 0 1 0 1 0 0 0 0 0 0 1 0 18 6 2 0 1 0 0 0 1 1 0 0 0 0 0 0 1 0 0 30 5 2 0 0 0 1 0 0 0 0 0 0 0 0 0 3 2 5 3 0 0 0 2 2 0 1 0 1 0 0 0 1 0 1 0 0 1 1 2 0 1 0 0 29 1 0 1 0 0 0 
93 0 0 0 0 1 0 0 0 0 3 0 5 0 0 12 0 1 0 0 0 4 0 0 0 1 0 0 0 1 7 1 0 1 0 0 0 0 1 0 0 1 0 0 1 1 1 0 0 30 5 1 0 0 0 1 0 0 0 0 0 0 0 3 5 6 2 1 4 0 0 0 2 5 0 0 0 0 0 1 0 1 1 2 0 1 0 7 3 0 0 0 0 33 0 0 0 0 0 1 
119 0 0 0 0 0 0 0 0 0 0 0 0 0 1 0 0 0 0 0 0 3 0 0 0 1 0 0 0 1 47 0 0 0 0 0 0 0 2 1 0 0 0 0 0 0 0 0 0 23 6 3 1 0 0 0 0 2 0 0 0 1 0 1 0 5 0 1 4 0 0 0 3 0 0 0 0 0 0 0 0 0 0 0 0 2 0 6 4 0 0 0 0 12 1 0 0 0 0 0 
73 0 0 0 0 0 0 0 0 1 0 0 4 0 0 2 0 0 0 0 4 1 0 1 0 0 0 1 0 5 4 59 1 0 0 0 1 0 2 0 1 1 1 0 0 0 0 0 2 18 10 1 0 0 1 1 0 4 5 0 0 2 2 1 6 3 2 8 2 0 0 0 4 1 0 1 0 1 0 0 0 0 0 0 0 1 0 3 3 0 1 0 0 4 0 0 1 0 0 0 
40 0 0 0 0 0 0 0 0 0 0 1 0 0 0 3 1 0 0 8 1 3 1 3 0 1 0 1 1 0 4 2 0 0 0 0 0 0 0 5 0 3 0 1 1 0 4 3 5 11 0 0 1 2 0 1 1 0 1 0 0 0 0 1 4 0 3 2 0 0 1 1 76 1 0 1 0 0 0 0 1 0 0 1 0 0 1 9 4 3 0 0 0 26 4 1 0 0 1 0 
36 0 1 0 0 1 1 0 0 0 0 2 0 0 0 5 0 1 1 0 2 2 0 0 1 0 0 0 1 1 7 73 0 0 0 0 0 0 3 0 0 0 0 0 0 0 0 0 3 19 2 1 1 0 0 0 0 1 3 1 0 0 0 7 1 4 1 0 1 0 0 0 4 0 0 1 0 0 0 1 0 0 0 1 0 0 0 15 2 0 0 0 0 41 1 1 0 0 0 0 
18 0 0 0 1 0 2 1 0 1 2 0 0 0 0 7 3 1 0 14 1 3 4 0 1 2 0 0 0 1 1 45 0 1 0 2 0 0 1 0 1 0 0 0 1 1 3 1 3 25 2 2 1 1 0 0 1 12 2 0 0 2 1 1 1 4 3 0 0 0 0 0 1 0 0 0 1 1 3 0 0 0 1 2 0 0 5 12 21 0 1 0 0 20 0 0 0 2 0 0 
38 0 0 1 1 1 0 0 2 0 3 0 3 0 0 0 0 1 0 6 2 12 6 1 0 0 0 0 0 1 56 3 4 0 1 1 1 0 1 1 3 2 0 0 0 0 0 0 1 0 2 2 0 1 0 1 1 8 1 0 2 0 0 1 1 1 0 5 3 0 0 1 8 2 0 2 1 2 1 0 0 0 2 0 0 0 0 8 9 0 0 1 0 25 2 0 3 0 1 1 
123 0 1 1 0 0 0 0 0 0 0 0 0 0 0 0 0 0 0 0 0 0 0 0 0 0 0 0 1 0 46 2 0 0 0 0 0 0 0 0 0 0 0 0 1 1 0 0 1 40 5 3 0 0 0 0 0 1 0 0 0 0 0 0 3 1 3 2 3 0 0 0 1 1 0 0 0 1 2 0 0 1 0 0 0 0 0 0 0 0 0 0 0 3 1 0 0 0 2 0 
29 0 0 0 0 0 0 0 0 1 0 0 1 0 1 4 0 0 0 7 0 3 3 0 0 1 0 0 0 2 96 0 0 1 0 1 1 0 0 0 0 0 0 2 0 0 2 0 0 32 4 1 0 2 0 0 0 3 0 1 1 0 1 0 3 8 5 0 1 0 0 0 0 1 0 0 0 0 1 0 0 1 1 1 0 1 0 7 5 0 0 0 0 14 0 1 0 0 0 0 
114 0 0 1 1 0 0 0 0 1 0 0 0 0 0 2 0 0 0 0 0 1 0 1 0 0 0 1 0 1 71 0 0 0 1 0 1 0 0 0 0 2 0 0 1 0 0 0 0 23 8 2 0 0 0 0 0 0 0 0 0 0 0 0 1 5 1 1 7 0 0 0 0 0 0 0 0 0 0 0 0 0 0 2 0 0 0 0 0 0 0 0 0 0 0 0 1 0 0 0 
54 2 1 0 0 0 0 1 0 0 0 0 1 0 0 7 0 0 1 0 0 5 0 1 2 0 0 0 2 0 53 0 0 0 0 0 0 1 0 0 0 0 0 0 0 0 2 0 0 19 4 0 0 0 0 0 1 2 0 0 0 0 0 8 3 3 3 4 4 1 0 0 7 3 0 0 0 0 0 0 0 1 0 0 0 2 0 3 4 0 0 0 0 37 5 0 0 0 1 2 
143 0 0 0 0 0 0 0 0 0 2 1 0 0 0 6 0 0 0 0 0 0 0 0 0 0 1 0 2 0 32 1 0 0 0 0 0 0 0 0 0 0 0 0 0 0 0 0 0 29 4 1 0 0 0 0 0 1 0 0 0 0 0 1 4 2 2 0 8 0 0 0 0 0 0 0 0 0 0 0 0 0 0 1 0 0 0 0 0 1 0 0 0 6 0 0 2 0 0 0 
81 0 0 0 0 0 0 0 1 0 3 0 0 0 0 34 0 1 0 2 2 2 3 0 0 4 0 0 0 1 4 9 0 1 0 0 0 0 3 0 1 0 0 1 1 0 0 0 1 39 10 1 1 1 0 0 0 0 1 0 0 0 1 0 4 7 0 1 2 2 0 0 1 2 0 0 0 3 0 0 0 0 0 5 0 0 0 6 2 0 0 0 0 3 0 0 1 0 1 1 
53 0 1 0 0 0 0 0 0 2 10 0 0 0 1 3 3 0 0 0 4 3 5 0 0 2 0 1 0 1 3 7 3 0 0 1 1 0 1 0 1 1 0 0 0 0 1 0 1 25 3 0 1 0 0 1 0 1 4 2 0 0 0 9 7 8 6 1 0 0 0 0 7 1 0 1 2 1 0 0 0 0 0 0 1 0 1 7 5 0 0 0 0 43 1 0 3 0 0 0 
62 1 2 0 1 0 1 0 0 0 2 1 4 0 0 10 0 1 0 1 2 9 1 0 0 0 0 0 0 2 3 27 0 0 0 0 0 0 2 0 1 1 0 1 0 0 0 0 0 10 4 1 0 1 0 3 0 2 6 0 0 0 0 6 3 3 5 0 3 0 0 0 1 2 1 1 0 11 1 0 0 0 0 1 0 0 2 9 3 0 0 1 0 35 0 0 0 0 0 0 
114 0 0 0 0 0 0 1 0 2 0 0 0 0 1 2 0 0 0 1 3 1 0 0 0 0 0 1 0 1 8 20 0 0 0 1 0 0 0 1 0 2 0 0 0 1 0 0 0 38 7 3 1 0 0 0 0 0 0 1 0 0 0 0 3 5 5 1 1 0 1 0 9 0 0 0 0 4 0 0 0 0 0 3 0 0 0 3 0 0 0 0 1 3 0 0 0 1 0 0 
16 0 0 1 1 0 1 1 2 1 1 1 3 0 0 26 1 0 0 9 2 7 2 0 0 1 0 0 0 0 76 3 2 0 0 1 0 1 0 0 0 0 0 0 0 0 0 0 2 5 2 2 0 0 0 1 1 2 2 0 0 1 0 3 1 3 0 11 1 0 0 1 2 2 0 3 0 1 0 0 1 1 1 0 0 0 1 11 6 0 0 0 0 23 0 0 1 0 0 0 
71 0 0 1 1 0 0 0 0 1 0 1 2 1 1 3 1 0 0 0 0 3 0 0 1 1 0 0 0 0 91 2 0 0 0 0 0 0 0 0 0 0 0 0 0 0 2 0 1 19 4 1 0 0 0 0 0 0 0 0 0 0 0 0 4 3 3 0 9 0 0 0 0 1 1 0 0 0 2 0 0 0 0 2 0 0 0 0 5 0 0 0 0 11 1 0 0 0 0 0 
23 0 0 0 0 0 0 1 0 0 0 0 0 0 0 6 0 1 0 1 6 5 0 0 1 0 0 0 0 2 3 19 0 0 0 0 0 0 4 0 5 0 0 0 0 1 0 0 0 14 1 0 0 0 0 3 0 12 5 0 0 0 0 17 2 1 0 2 0 0 0 0 0 0 0 7 1 3 1 0 1 5 0 0 0 0 0 9 11 0 0 1 0 74 0 0 0 1 0 1 
61 2 1 0 0 0 1 0 0 0 6 0 0 0 0 7 0 2 0 0 0 1 1 1 0 0 0 1 0 4 0 9 0 0 1 1 0 1 1 0 0 0 0 0 0 0 0 0 1 33 4 0 0 1 0 0 0 0 2 0 0 0 1 3 0 7 1 1 2 0 0 0 27 4 0 2 0 0 3 0 0 1 1 2 0 0 0 8 5 0 0 2 1 31 3 0 2 0 0 1 
4 0 0 0 1 0 0 0 0 0 14 0 4 2 0 47 1 2 0 1 0 6 6 1 0 2 0 0 0 0 33 8 0 0 0 3 0 0 2 1 0 3 0 0 0 0 0 0 1 4 4 0 4 1 0 1 0 5 3 0 1 1 0 4 0 0 0 2 0 1 0 0 10 9 0 0 0 4 1 0 0 0 1 1 0 0 2 4 8 1 0 0 1 32 2 0 0 0 0 1 
107 0 1 1 3 0 0 1 0 0 1 0 0 0 0 3 0 1 0 1 0 0 2 0 0 4 0 0 0 3 23 6 0 0 0 0 1 0 0 0 0 1 0 0 0 2 0 0 0 20 4 2 2 0 0 0 0 7 0 0 0 0 2 2 3 5 3 1 3 0 0 0 8 0 0 0 0 0 0 0 0 4 0 0 0 0 1 2 4 0 1 0 0 12 1 1 0 0 1 0 
61 0 0 0 1 0 0 0 0 0 0 0 0 0 0 3 0 0 0 0 0 2 1 0 0 0 1 0 0 0 4 78 0 2 0 0 0 0 4 0 1 0 0 0 0 0 0 0 1 32 4 4 0 1 0 1 0 0 2 0 0 0 0 3 4 6 2 1 1 0 0 0 0 1 0 0 0 1 0 1 0 0 0 4 0 0 0 3 0 0 0 0 1 19 0 0 0 0 0 0 
115 0 0 0 1 0 0 0 0 0 0 0 0 0 0 4 0 1 1 0 0 0 2 0 0 1 0 0 0 5 35 4 0 0 0 0 0 0 0 0 0 0 0 0 0 1 0 0 2 25 8 1 0 0 0 2 0 6 0 0 0 0 0 1 0 4 5 1 6 0 0 0 0 0 0 0 0 0 0 0 0 2 0 0 0 1 0 2 5 0 0 0 0 7 0 0 1 0 1 0 
115 0 0 0 0 1 1 0 0 0 7 0 0 0 0 7 0 0 0 4 1 2 4 0 0 2 0 0 0 2 37 2 0 0 0 0 0 0 1 0 0 0 0 0 0 0 0 0 0 30 8 3 0 0 0 0 0 1 0 0 0 0 0 0 0 2 7 1 3 0 0 0 0 1 0 0 0 0 0 1 0 3 2 1 0 0 0 0 1 0 0 0 0 0 0 0 0 0 0 0 
75 0 0 0 1 0 0 0 0 0 5 0 1 0 0 6 0 1 0 1 0 2 2 0 1 3 0 1 0 4 1 14 1 0 0 0 0 0 2 0 0 0 1 0 0 1 0 1 3 33 6 2 0 0 0 0 0 10 2 0 0 1 1 0 2 3 5 0 3 0 0 0 16 0 0 1 0 1 2 0 0 2 0 4 0 1 1 1 13 0 0 3 3 3 0 0 3 0 1 0 
14 1 1 0 1 0 0 0 0 2 6 1 0 0 0 9 2 0 0 0 0 0 1 0 0 0 0 0 1 2 0 49 0 0 1 0 0 0 1 0 0 1 0 0 0 0 0 0 0 8 0 0 0 0 0 1 1 7 0 4 0 0 0 6 0 6 2 3 0 0 0 0 44 0 0 0 0 9 0 1 0 0 0 1 0 2 1 5 8 1 1 2 3 36 1 0 2 0 2 0 
61 2 0 2 0 0 2 0 0 0 3 0 4 1 1 36 1 2 0 0 1 2 2 0 0 0 0 0 0 1 36 8 0 0 0 3 1 0 0 0 1 0 0 0 0 1 0 0 0 34 5 3 1 0 1 1 0 0 1 1 0 0 0 1 6 4 5 3 2 0 0 1 1 5 0 0 0 1 0 0 0 0 0 0 0 0 0 0 0 0 0 0 1 0 0 1 1 0 0 0 
79 0 1 0 0 1 0 0 0 0 5 0 1 0 0 5 0 0 1 0 2 1 5 0 0 1 0 1 0 0 68 3 1 0 0 2 0 0 1 0 0 0 0 0 0 0 0 0 1 19 2 1 0 0 0 0 0 2 4 0 0 0 0 2 1 4 4 3 5 0 0 0 0 1 0 0 0 0 0 0 0 0 0 0 0 0 0 4 1 1 0 0 0 17 0 0 0 0 0 0 
48 0 0 0 4 0 1 0 0 0 0 0 1 0 1 21 0 3 0 0 0 2 1 0 0 1 0 0 0 3 3 0 0 0 1 0 0 0 0 0 1 1 0 0 1 1 0 0 0 28 6 0 2 0 1 1 0 15 1 0 0 1 0 11 0 7 1 0 1 0 0 1 1 3 0 0 0 2 1 0 0 4 0 2 0 2 1 8 14 0 0 0 0 38 0 0 2 0 2 0 
114 1 0 0 1 1 0 0 1 1 1 0 0 0 0 2 0 1 1 0 0 0 0 0 0 0 0 0 0 0 77 0 0 0 0 0 0 0 1 1 0 0 1 0 0 0 0 0 0 20 3 1 0 0 0 1 0 0 0 0 0 0 0 0 0 4 2 0 8 0 0 0 0 0 0 0 0 0 0 0 0 0 0 0 0 0 1 1 0 0 0 0 0 5 0 0 0 0 0 0 
134 0 0 0 0 1 0 0 0 3 0 1 1 0 0 0 0 0 0 0 1 0 2 0 1 0 0 0 0 2 15 0 0 0 0 0 0 0 0 0 0 0 0 0 0 0 0 0 0 29 11 3 0 0 0 0 0 0 0 1 0 0 0 1 2 10 2 2 7 0 1 0 2 1 0 0 0 0 0 0 0 0 0 3 0 0 1 1 1 0 0 0 1 9 0 0 0 0 1 0 
67 0 1 0 3 0 0 0 3 0 2 0 1 0 0 9 0 1 0 3 5 3 2 0 0 2 0 0 0 2 33 5 0 0 0 0 2 0 3 0 1 1 0 0 0 0 0 0 1 19 5 3 0 0 0 0 0 6 5 0 0 0 0 2 3 6 0 5 4 2 1 0 0 2 0 2 0 1 0 0 0 1 0 0 0 0 0 2 6 0 0 1 0 20 0 0 1 0 0 3 
79 0 0 0 0 0 0 0 0 0 0 0 0 0 0 3 0 1 1 0 0 0 0 0 0 1 0 0 0 0 85 10 0 0 0 0 0 0 0 0 0 0 0 0 0 0 0 0 0 12 2 0 0 0 0 1 0 0 0 0 0 0 0 0 2 4 3 0 4 0 0 0 35 0 0 0 0 1 0 0 0 0 0 0 0 1 0 0 1 0 0 0 0 4 0 0 0 0 0 0 
16 5 0 0 0 0 0 0 0 0 0 0 1 0 1 112 0 2 0 7 0 0 0 0 0 0 0 0 0 0 7 11 0 0 0 0 0 0 0 0 0 0 0 0 1 0 0 1 1 10 5 0 0 0 0 0 0 0 1 2 0 0 1 1 0 0 3 1 0 4 0 0 1 35 0 0 0 0 0 2 0 0 2 0 1 1 1 4 0 0 0 0 2 8 0 0 0 0 0 0 
116 0 0 0 0 0 0 0 0 0 0 0 0 1 1 6 0 0 0 0 0 1 0 0 0 1 0 0 0 1 11 1 0 0 0 0 1 0 2 1 1 1 0 0 0 0 1 0 0 21 10 2 0 0 0 1 0 0 1 0 2 1 0 1 4 9 1 6 4 0 0 1 1 1 0 4 0 1 0 0 0 1 0 2 0 1 0 7 0 0 0 0 0 21 0 0 0 0 0 1 
38 1 0 0 1 0 0 0 2 1 0 0 0 0 2 22 1 2 0 3 1 0 0 0 0 1 0 0 1 1 14 12 0 0 1 0 2 0 1 0 0 1 0 0 0 0 2 2 0 20 2 2 0 0 0 0 0 3 4 1 0 1 0 5 4 1 2 0 2 0 1 1 6 5 0 1 0 3 1 0 0 0 0 3 0 2 0 10 7 1 0 1 0 41 0 1 0 3 4 0 
38 0 0 0 0 0 0 0 0 0 12 1 0 3 0 19 1 2 0 0 0 0 2 2 0 0 1 0 0 4 1 5 1 1 0 2 0 0 1 1 1 1 0 0 0 0 2 1 2 20 5 1 0 0 0 0 0 3 1 0 0 0 1 2 2 7 0 4 2 1 0 0 36 2 0 0 0 0 1 0 1 3 0 1 0 0 1 5 4 2 1 0 0 32 1 0 6 0 0 1 
123 0 0 0 1 0 0 0 1 1 3 0 0 0 0 0 0 0 0 0 0 2 4 0 0 0 0 0 0 0 30 0 0 1 0 1 0 0 0 0 0 1 0 0 0 0 0 0 0 39 12 4 0 0 1 0 0 0 0 0 0 0 0 0 0 6 1 3 4 0 0 0 2 3 0 0 0 0 0 0 0 0 1 2 1 0 0 0 0 0 0 0 0 0 0 0 1 2 0 0 
102 0 0 0 0 0 0 0 0 1 0 0 0 0 0 4 0 0 0 0 1 0 0 0 0 1 0 0 0 0 14 36 1 0 0 0 0 0 2 0 0 2 0 0 0 0 1 0 0 35 10 5 0 0 0 0 0 0 0 0 1 0 0 2 4 7 3 0 3 0 0 0 0 0 0 0 0 1 0 0 0 0 0 4 0 1 0 1 3 1 1 1 0 1 1 0 0 0 0 0 
64 2 0 0 2 0 1 0 0 0 4 0 0 0 0 11 0 1 0 1 0 4 0 0 0 0 0 0 0 4 5 20 0 0 0 2 0 0 2 0 1 1 1 0 0 0 0 0 3 25 2 2 0 0 1 0 0 11 1 0 0 0 1 2 3 6 4 2 1 0 0 0 1 0 0 1 0 6 0 1 0 4 1 0 1 3 1 7 11 0 0 0 0 20 0 0 2 1 0 0 
45 0 1 0 0 0 0 0 0 1 0 3 1 1 0 40 1 0 0 0 1 1 0 1 0 1 0 3 1 2 52 12 0 0 1 0 0 0 0 0 0 1 0 0 0 1 0 0 0 16 10 2 0 1 0 0 0 2 0 2 0 0 0 0 2 1 2 3 2 1 0 0 11 8 0 1 0 2 1 0 0 1 0 0 0 0 0 1 4 0 1 0 0 4 1 0 1 0 0 0 
6 1 0 0 0 0 1 0 0 0 0 0 0 0 0 14 0 0 1 0 1 10 0 0 0 0 0 0 0 2 15 71 4 0 1 1 2 0 6 1 0 5 0 0 0 0 0 2 1 10 1 1 0 0 0 4 0 1 5 2 0 0 0 6 2 3 1 9 0 0 0 0 5 1 0 3 1 12 0 0 0 0 0 0 0 0 1 5 3 0 1 0 0 23 1 0 0 1 0 3 
23 6 1 0 0 0 0 1 0 0 0 1 0 1 0 76 0 2 0 16 0 0 0 0 1 0 0 0 0 0 9 1 0 0 0 0 0 0 0 0 1 0 1 0 0 0 0 0 0 11 10 1 0 0 0 0 0 0 1 0 1 0 0 4 0 3 0 3 0 1 0 0 1 6 0 0 1 0 0 0 0 0 2 0 0 0 0 12 4 0 0 0 0 49 0 0 0 0 0 0 
66 0 1 0 0 0 0 0 0 1 0 0 0 0 0 38 3 0 0 0 0 0 1 0 0 0 0 1 1 0 4 18 0 0 0 0 0 0 0 0 0 3 0 1 0 1 0 1 3 22 3 0 1 0 0 0 0 4 1 0 0 0 0 2 2 4 4 3 2 0 0 0 9 4 0 0 0 1 1 0 3 0 0 1 0 1 1 6 7 0 0 1 0 22 1 0 0 0 0 1 
69 0 1 0 0 0 0 0 0 0 0 0 2 0 0 6 0 1 0 0 1 3 3 0 0 2 0 0 0 5 7 0 0 0 0 0 0 0 0 0 0 0 0 0 0 0 3 1 0 28 2 0 0 0 0 0 1 14 3 0 0 0 0 9 4 3 3 2 1 0 0 1 7 1 0 1 0 0 0 0 0 1 0 1 0 0 2 7 7 0 0 0 0 43 1 0 1 1 0 2 
60 0 0 0 0 0 0 0 2 0 3 0 3 0 1 4 0 3 0 6 2 0 3 1 0 0 0 2 0 1 29 9 0 0 0 2 0 1 1 1 0 1 0 0 0 0 1 0 0 7 1 0 2 0 0 0 0 0 0 3 0 0 1 5 1 1 0 4 2 0 0 0 6 1 1 1 1 0 0 0 0 0 0 0 1 1 3 15 9 1 0 1 0 46 0 0 0 0 0 0 
99 0 0 0 0 0 0 0 0 0 0 0 1 0 0 0 0 0 0 0 0 0 0 1 0 0 0 0 0 0 13 59 0 0 0 0 0 0 1 0 0 0 0 0 0 0 0 0 0 12 1 0 0 0 0 0 0 0 0 1 0 0 0 3 1 2 0 0 3 0 0 0 18 1 0 0 0 0 0 0 0 1 0 0 0 0 0 5 1 0 0 0 0 26 0 0 0 0 0 1 
59 0 0 0 2 0 0 0 0 0 1 0 0 1 0 4 0 2 0 2 0 1 2 0 0 0 0 0 0 0 95 1 0 0 0 0 0 0 0 0 0 0 0 0 0 0 0 0 2 5 0 4 0 0 0 0 0 0 0 0 2 3 0 2 0 0 0 1 2 0 0 0 0 1 0 0 0 0 0 0 0 0 1 4 0 0 0 12 3 1 0 0 0 37 0 0 0 0 0 0 
27 1 0 0 0 0 1 0 0 0 0 0 6 1 1 17 1 1 0 5 5 6 0 1 0 1 0 0 0 0 5 9 3 1 0 0 1 0 4 2 0 0 0 0 0 0 5 0 1 5 0 1 0 0 0 0 0 0 7 0 1 0 0 4 1 1 0 4 2 0 0 0 13 5 0 3 0 4 1 0 0 0 2 2 0 1 2 24 12 0 0 1 0 44 3 0 0 0 0 2 
7 0 0 0 0 0 2 0 0 1 0 0 2 1 1 14 0 0 0 2 5 18 1 1 0 2 1 0 0 1 12 67 1 1 2 0 0 0 3 0 2 1 0 0 1 0 0 1 0 11 4 1 1 1 0 5 1 2 2 0 0 0 1 7 1 2 1 0 0 0 0 1 7 5 0 1 0 7 0 0 0 0 0 2 0 0 2 9 0 1 2 0 0 23 0 0 0 0 0 0 
4 2 0 0 2 0 0 0 0 0 0 0 0 1 1 102 6 3 2 2 0 1 0 0 0 0 0 0 1 1 0 7 0 0 0 0 0 0 2 0 2 1 0 0 1 0 0 0 1 5 4 1 0 0 0 0 0 4 1 1 1 0 0 7 0 1 0 0 0 2 1 0 3 22 0 1 0 1 3 0 0 1 0 0 0 2 3 6 9 0 0 0 8 20 0 0 0 0 0 1 
57 5 0 1 0 0 0 0 0 0 0 1 0 0 0 25 0 0 1 2 1 2 0 0 0 2 0 1 0 1 95 2 1 0 0 0 0 0 0 0 0 1 1 1 0 0 1 0 0 3 3 3 0 0 0 0 0 3 0 0 0 0 0 0 2 0 0 0 5 0 0 0 1 6 0 0 0 0 0 0 0 0 0 0 0 0 0 1 3 0 0 0 0 16 1 0 1 0 0 1 
70 3 0 1 0 0 0 0 0 1 0 0 0 0 0 90 0 2 0 3 0 0 0 0 0 1 0 0 0 0 4 1 1 0 0 0 0 0 0 0 0 0 0 0 0 0 3 1 0 12 3 0 0 0 1 0 0 0 0 0 0 0 0 1 0 3 1 0 2 4 0 0 14 13 0 0 0 1 0 0 0 0 1 2 0 0 0 0 3 1 0 0 0 7 0 0 0 0 0 0 
77 0 1 0 2 1 0 0 0 1 0 2 1 0 0 2 0 0 0 2 0 2 1 0 0 1 0 0 0 0 31 6 1 0 1 0 0 1 0 0 0 0 0 0 0 1 1 0 0 17 3 0 0 0 1 0 0 5 1 0 0 0 0 7 1 5 3 2 2 1 0 0 0 5 0 0 1 1 1 0 0 0 0 2 0 2 3 8 6 0 0 0 0 38 0 0 0 0 0 0 
95 0 0 0 0 0 0 0 0 0 0 0 0 0 0 6 2 1 0 0 0 1 0 0 0 0 1 0 0 0 31 9 0 0 0 0 0 0 1 0 0 0 1 0 0 0 0 0 0 27 4 1 0 1 0 0 0 1 0 1 0 0 1 3 2 0 3 0 6 0 0 1 13 1 0 0 0 1 0 0 0 0 0 0 0 0 0 4 3 2 0 0 2 23 1 0 0 1 0 0 
95 0 0 0 0 0 0 0 0 0 2 2 1 0 0 18 0 1 0 0 0 1 0 1 0 0 0 0 0 0 9 0 1 0 0 1 0 0 0 0 0 0 0 0 1 1 3 0 2 24 4 1 1 0 0 0 0 0 0 0 0 1 1 1 0 5 4 2 3 0 0 0 8 1 0 0 0 0 0 2 0 0 0 0 0 0 2 6 4 1 0 1 0 34 4 0 1 0 0 0 
132 0 0 0 0 0 0 0 0 0 0 0 1 0 0 4 1 0 0 0 0 3 0 0 0 2 0 0 0 0 50 0 0 0 0 0 0 0 0 0 0 0 0 0 0 0 0 0 0 22 3 3 0 0 0 1 0 3 0 0 0 0 0 0 3 7 3 1 5 0 0 0 1 0 0 0 0 0 0 0 0 1 0 0 0 0 2 0 2 0 0 0 0 0 0 0 0 0 0 0 
39 0 0 1 1 0 0 0 2 0 0 0 0 0 0 14 0 0 1 1 3 2 0 0 1 0 0 0 0 0 69 8 0 0 0 0 0 0 4 1 0 1 0 0 0 0 0 1 1 6 1 3 0 1 0 0 1 2 10 2 0 0 0 4 0 0 1 2 2 1 0 0 12 1 1 5 0 6 0 0 0 0 0 0 0 0 0 10 3 1 0 0 0 21 1 1 0 0 0 2 
79 0 0 0 1 0 1 1 0 0 3 0 0 1 0 9 0 0 0 2 2 1 2 1 0 0 1 0 0 2 2 15 1 0 0 4 0 0 1 0 0 0 0 0 0 1 0 0 0 43 8 0 0 1 0 1 0 10 2 0 0 0 0 1 2 9 5 0 1 0 0 0 6 0 0 0 0 4 0 3 0 2 0 0 1 0 0 2 1 0 1 0 1 12 0 0 2 0 0 2 
73 1 0 0 3 3 0 0 0 0 0 0 0 1 0 15 1 0 0 0 1 0 1 0 1 0 0 1 1 8 5 9 1 1 0 0 0 0 1 0 0 3 0 0 0 0 0 0 0 40 6 0 2 1 0 0 0 4 2 1 0 0 0 2 1 6 5 7 2 0 0 0 4 1 0 0 1 0 0 0 0 2 0 1 0 0 0 9 3 0 0 0 1 13 0 0 0 0 5 1 
99 0 0 1 0 0 0 0 0 3 0 0 1 0 0 0 0 0 0 0 0 0 2 1 0 0 1 0 0 3 9 5 1 0 0 0 0 0 0 0 0 0 0 0 0 0 0 0 0 28 9 1 0 0 1 1 0 0 0 1 0 1 0 0 2 5 6 0 2 1 0 0 54 3 0 0 0 0 0 0 0 1 1 0 0 0 0 0 0 0 0 0 0 3 4 0 0 0 0 0 
3 1 0 0 0 0 2 0 0 1 7 0 0 0 0 109 2 4 1 5 0 0 5 0 0 0 0 0 0 0 1 42 0 0 1 1 0 0 0 0 0 0 0 2 1 0 1 0 0 4 5 0 0 0 0 0 0 4 0 0 0 0 1 2 0 0 0 0 0 5 0 0 0 18 0 0 0 0 1 0 0 0 2 2 1 0 1 1 3 0 0 0 1 8 0 0 0 2 0 0 
39 0 2 0 4 1 0 1 0 0 0 0 0 1 0 10 2 1 1 2 0 0 0 0 1 0 0 0 0 0 10 5 0 0 0 0 0 0 0 2 3 2 0 1 0 0 1 0 0 15 4 1 0 0 0 0 0 9 0 0 0 0 0 12 2 0 2 3 1 0 0 0 3 1 0 0 0 0 0 0 1 3 0 3 0 0 4 9 11 0 0 0 0 75 0 0 0 1 1 0 
12 2 0 0 0 0 1 0 0 0 17 0 2 0 0 75 0 1 1 0 0 8 7 0 0 2 0 0 0 1 7 12 1 0 0 4 0 0 1 1 0 0 0 0 0 0 0 0 0 17 1 1 0 0 0 1 0 10 0 0 0 0 1 3 4 0 0 3 0 2 0 0 4 11 0 1 0 2 0 1 0 2 0 1 0 1 0 3 8 0 0 0 0 12 0 0 5 0 1 0 
12 1 0 0 1 0 2 0 2 0 24 1 1 1 0 0 2 0 2 5 2 1 14 0 0 0 0 1 0 1 11 30 3 0 1 6 0 1 0 3 2 0 0 0 0 1 1 0 0 9 1 1 2 0 0 0 1 3 1 2 0 0 0 6 0 1 0 4 1 0 0 0 5 2 0 0 0 2 0 0 0 0 0 1 0 0 3 13 3 0 0 0 2 47 1 0 5 1 1 0 
65 2 0 0 0 0 0 1 0 0 2 0 0 0 0 77 0 0 0 1 2 8 3 0 0 1 0 0 0 0 4 6 0 0 0 1 0 0 2 0 0 0 0 0 0 0 0 0 0 25 5 0 0 0 0 0 0 0 1 0 0 0 1 2 0 2 2 0 1 3 0 0 5 9 0 0 0 0 0 0 0 0 0 1 0 0 0 1 0 0 0 0 0 16 0 0 1 0 0 0 
53 3 0 0 0 0 0 0 0 0 0 0 0 1 0 108 0 4 0 3 0 0 0 0 0 0 0 0 0 0 5 0 0 0 0 0 0 0 0 1 0 1 0 0 0 1 1 0 0 12 1 0 0 0 0 1 0 0 0 0 0 0 0 0 1 2 0 1 2 3 0 0 18 19 0 0 1 0 1 0 1 1 0 1 0 0 0 2 0 0 0 0 0 2 0 0 0 0 0 0 
47 0 0 0 4 0 0 0 1 0 2 0 0 0 0 7 1 1 1 9 6 3 2 0 0 1 0 1 0 4 0 49 2 0 0 1 0 1 3 0 3 1 0 0 1 1 0 0 1 20 5 0 0 0 0 0 0 9 6 1 0 0 0 2 2 2 1 4 0 0 0 0 7 2 0 4 0 1 1 0 0 4 0 2 0 1 1 4 1 1 2 0 1 12 0 0 0 0 0 1 
63 1 2 0 0 0 0 0 0 1 0 0 0 0 0 2 0 0 0 3 1 1 0 0 0 2 0 0 0 2 23 1 0 0 0 0 0 2 3 2 1 1 0 0 0 0 0 0 0 31 0 2 1 0 0 0 0 0 1 0 0 0 0 4 3 6 3 2 1 0 0 0 10 3 0 3 1 0 0 0 0 0 0 0 0 0 0 11 5 1 0 0 0 50 0 0 0 0 0 1 
55 0 1 0 0 0 0 0 0 0 13 1 2 0 0 12 0 1 2 2 4 7 15 0 1 2 0 0 0 1 3 5 2 0 0 3 0 0 0 0 0 3 0 2 1 0 2 0 0 31 1 1 0 0 0 0 0 0 3 0 0 1 0 2 1 3 5 10 0 0 0 0 4 3 0 1 0 3 1 2 0 0 1 2 0 0 3 7 2 0 0 1 1 13 0 0 5 1 0 2 
3 2 1 0 1 1 1 0 0 0 2 0 3 0 0 63 0 2 0 2 2 2 0 1 0 0 1 0 0 0 3 8 1 0 0 1 0 0 3 3 1 3 0 0 0 0 3 1 0 3 1 0 1 0 0 2 0 2 6 0 0 0 0 4 0 1 0 5 0 1 0 0 34 9 0 1 0 2 0 0 0 1 0 1 0 0 0 9 10 0 0 0 0 41 1 0 0 0 0 1 
3 4 0 1 2 1 1 0 1 0 2 0 2 0 0 50 0 1 0 7 3 4 4 0 0 0 1 0 0 0 68 24 0 0 2 1 0 3 3 1 0 1 0 1 1 0 1 1 0 1 2 1 0 0 0 0 0 3 1 0 1 0 0 2 0 1 0 2 0 0 0 0 3 6 0 2 0 1 1 0 0 1 1 0 0 1 0 4 4 0 0 0 0 11 1 0 3 2 0 1 
29 0 1 0 0 0 1 0 0 0 1 0 0 1 0 5 0 1 0 1 5 1 1 0 0 0 0 1 0 2 3 77 1 0 0 0 0 1 4 0 1 1 0 0 0 2 1 0 1 11 4 1 0 0 0 2 0 1 2 0 0 0 0 6 0 3 4 1 0 0 0 0 4 2 0 0 0 10 0 0 1 2 0 0 0 0 0 10 5 1 1 0 0 37 0 0 0 0 0 0 
60 0 1 0 0 0 0 0 0 0 0 0 2 0 0 3 0 0 0 0 0 1 1 0 0 1 0 0 1 0 72 15 0 1 0 0 0 0 0 0 0 1 0 0 0 0 1 0 0 30 8 1 0 0 0 0 0 1 2 0 0 0 0 1 3 5 1 0 4 1 0 0 0 0 0 1 0 2 0 0 0 1 0 2 1 1 0 7 3 0 0 0 1 14 0 0 0 0 0 0 
1 0 0 0 1 1 0 0 0 0 1 1 0 0 0 97 1 0 0 1 0 1 6 1 1 0 0 0 0 0 4 0 0 0 0 0 0 0 0 0 0 0 0 1 0 0 0 0 0 0 0 0 2 0 0 0 0 2 1 0 0 1 0 2 0 1 0 0 0 2 0 0 46 14 0 0 0 1 0 0 1 1 0 0 0 0 1 13 5 1 0 0 0 31 3 1 2 1 0 0 
36 0 1 0 0 1 0 1 1 1 6 0 1 1 1 6 1 0 3 12 0 4 2 0 0 0 0 0 0 1 29 1 0 0 0 0 0 0 0 1 1 1 0 1 0 1 0 0 0 15 3 1 1 0 1 0 0 0 3 0 0 0 0 10 0 3 4 6 2 0 0 0 6 0 0 1 0 2 0 0 0 1 1 0 0 2 1 15 3 0 0 0 0 53 0 0 0 0 2 0 
3 4 0 0 1 0 1 0 0 0 3 2 2 1 0 120 4 3 0 8 0 8 0 0 0 0 0 1 0 0 0 4 0 1 1 3 0 0 0 0 0 2 0 0 0 0 0 1 0 3 1 0 0 0 0 1 0 7 0 0 0 0 0 0 1 0 2 0 0 7 0 0 3 27 0 0 0 0 1 0 0 1 1 0 0 0 7 1 6 0 0 0 1 4 0 0 2 1 0 0 
110 0 1 0 0 0 0 0 0 0 14 0 0 0 0 3 0 0 0 0 0 0 3 0 0 2 0 0 0 0 4 0 0 0 1 3 0 0 0 0 0 0 0 1 0 0 0 0 0 51 8 4 0 1 0 0 1 0 0 1 0 0 0 0 7 10 5 0 1 0 0 0 1 3 0 0 0 1 0 0 1 0 0 3 0 0 0 0 0 0 0 1 0 2 0 0 7 0 0 0 
12 0 1 0 1 0 1 0 3 2 4 2 4 0 0 14 4 0 0 4 2 13 2 0 0 0 0 2 0 1 10 19 3 0 0 7 2 0 7 0 1 2 0 0 1 1 2 3 0 8 2 3 0 0 0 1 0 7 5 0 0 0 1 9 0 1 1 3 0 1 0 0 2 4 0 4 0 10 0 1 0 2 0 1 0 0 0 4 13 0 0 0 0 33 0 0 1 1 2 0 
21 0 3 0 5 4 0 1 3 0 0 2 2 1 3 5 0 0 0 8 0 1 1 0 0 0 0 0 0 0 2 11 0 0 1 0 0 0 0 1 1 0 0 1 0 1 1 1 1 17 3 1 0 0 0 0 0 18 2 0 0 0 0 4 1 2 0 0 0 0 0 0 21 1 0 0 1 0 0 0 0 4 0 0 0 4 6 12 26 0 1 0 0 40 1 0 2 0 0 2 
92 0 1 0 2 0 0 0 0 2 3 0 0 0 1 0 0 0 0 0 0 1 2 0 0 2 0 0 0 1 8 23 2 0 0 0 0 0 3 0 0 0 0 0 0 0 0 0 0 30 6 4 0 0 0 1 0 2 1 1 0 0 1 2 5 2 1 3 2 0 0 0 7 0 0 0 0 0 0 0 0 0 0 1 0 0 2 4 3 0 0 1 0 28 0 0 0 0 0 0 
99 1 0 0 0 0 0 0 0 1 5 0 0 0 0 5 1 1 0 1 2 2 0 1 0 1 0 0 1 0 11 5 0 0 0 0 0 0 1 0 0 0 0 1 0 0 0 0 0 22 2 4 0 1 0 0 0 0 5 2 3 0 0 2 3 7 5 0 1 0 0 0 21 3 0 3 0 0 0 0 0 0 0 1 0 1 0 6 1 1 0 0 0 13 0 0 0 1 0 3 
112 0 0 0 0 0 1 0 0 1 2 0 0 0 0 2 0 0 0 2 0 1 2 0 0 2 0 0 0 1 11 4 2 0 1 1 1 0 0 0 0 0 0 0 0 1 0 1 0 39 2 1 2 0 0 0 0 1 0 0 0 0 0 2 3 6 5 1 3 0 0 0 15 1 0 0 0 2 0 0 0 2 0 0 0 0 0 5 0 1 0 1 2 6 0 0 1 0 0 1 
105 0 1 1 0 0 0 0 0 0 1 1 0 1 0 13 1 1 2 2 0 0 1 1 0 0 0 0 0 0 10 1 0 0 0 1 0 0 1 0 0 1 0 1 0 0 0 0 0 41 5 2 1 0 0 0 0 2 0 0 2 1 0 0 3 11 0 4 1 0 0 0 16 3 0 0 0 0 0 0 0 0 0 1 0 0 1 2 2 0 0 1 0 5 0 0 0 0 0 0 
103 0 0 0 0 0 0 0 0 0 0 0 0 0 0 5 0 1 0 1 0 1 0 1 0 0 0 0 0 4 17 0 0 0 0 0 0 0 0 0 0 0 0 0 0 0 1 0 0 31 8 1 0 0 0 0 0 5 0 0 1 0 0 4 3 6 2 4 1 0 0 0 2 1 0 0 0 0 0 1 0 0 0 4 0 0 1 7 8 0 0 3 0 23 0 0 0 0 0 0 
41 0 0 1 2 0 0 1 0 0 0 0 0 0 0 22 1 0 1 0 0 7 0 0 0 0 0 0 0 1 50 13 0 0 0 0 0 0 0 1 0 0 0 0 0 0 3 0 2 7 4 2 0 0 0 1 0 1 1 1 0 0 0 1 0 1 1 4 3 1 0 0 17 6 0 0 0 2 0 0 0 0 0 3 0 1 1 11 3 0 0 0 0 25 3 1 2 1 0 0 
27 0 0 1 1 0 0 0 1 0 23 1 1 1 0 3 0 1 0 2 0 2 8 1 0 3 1 2 0 3 17 17 0 0 0 4 0 0 1 0 2 1 0 0 0 0 0 0 4 12 7 0 0 0 0 0 0 5 0 1 0 0 2 3 3 3 2 2 0 0 0 0 42 1 0 0 0 0 0 0 0 2 0 1 1 1 0 2 2 1 0 0 0 24 1 0 4 0 0 0 
46 0 0 1 3 0 0 0 0 0 5 1 0 0 0 4 0 0 0 6 2 5 5 0 0 0 1 0 0 0 72 13 1 0 0 2 0 0 2 0 1 1 0 0 0 0 0 0 3 1 0 3 4 0 0 1 0 2 0 0 0 0 0 1 0 0 0 6 4 0 1 0 5 1 1 1 0 3 0 1 2 0 1 0 0 0 2 4 6 0 0 1 0 23 0 1 1 0 0 0 
115 0 0 0 0 1 0 0 0 0 0 0 2 0 0 4 0 1 0 2 0 4 0 1 0 1 0 0 0 2 6 1 0 0 0 0 0 0 0 0 0 2 0 1 0 0 0 0 2 47 7 1 1 0 0 0 0 2 0 0 1 0 0 0 3 6 6 0 6 0 0 0 9 1 0 0 0 1 1 1 0 0 1 0 1 0 0 0 1 3 0 1 0 2 3 0 0 0 0 0 
57 0 0 0 2 0 0 0 0 2 1 0 1 0 1 7 0 1 1 1 1 4 1 0 1 0 0 0 0 0 11 43 2 0 2 0 0 0 3 0 2 0 0 0 0 0 1 0 1 15 1 1 0 0 0 0 0 6 1 0 0 0 0 7 2 2 0 1 2 0 0 0 3 1 0 0 0 1 0 0 0 3 0 0 0 0 3 5 5 1 1 0 0 42 0 0 0 1 0 0 
50 0 0 0 0 0 0 0 0 0 0 0 0 0 0 2 0 0 0 4 2 6 0 0 0 2 0 0 0 2 4 82 0 0 0 0 0 0 2 0 0 0 0 0 0 0 0 0 0 15 3 0 0 0 0 1 0 9 2 0 0 0 0 0 1 4 6 0 0 0 0 1 27 0 0 2 0 8 0 0 0 2 0 1 0 0 0 3 2 0 1 0 1 5 0 0 0 0 0 0 
131 0 1 0 1 0 0 0 0 1 2 1 0 0 0 9 0 1 0 0 0 1 0 0 0 0 0 1 0 2 15 0 0 0 0 0 0 0 1 0 0 0 0 0 0 0 1 0 0 25 4 3 0 0 0 0 0 2 0 0 0 0 0 2 1 9 4 0 2 0 1 1 1 0 0 0 1 0 0 0 0 1 0 0 0 0 0 4 5 0 0 0 1 14 1 0 0 0 0 0 
76 1 0 1 0 0 0 0 0 2 0 0 0 1 0 21 0 1 0 1 0 2 1 0 0 2 0 0 0 4 32 1 0 0 0 0 0 0 0 0 1 1 1 0 1 0 0 0 0 43 6 2 0 0 0 1 1 1 0 1 0 0 0 3 1 8 6 4 0 1 0 0 0 3 0 0 0 0 0 0 0 1 0 1 0 0 0 0 0 0 0 2 0 14 1 0 0 0 0 0 
18 2 0 0 0 0 1 0 0 0 1 0 0 0 0 46 1 0 1 0 2 0 0 0 1 0 0 0 0 0 27 46 0 0 0 0 0 0 2 0 0 1 0 1 0 0 0 0 0 14 2 1 0 0 0 0 0 0 3 0 0 0 0 3 1 1 3 0 0 2 0 0 7 7 0 0 1 7 0 0 1 1 0 2 0 0 0 6 4 0 1 0 0 33 0 0 0 0 0 0 
24 0 0 0 1 0 1 0 0 0 0 0 1 0 0 0 1 0 1 1 1 2 0 0 1 0 0 0 0 0 0 64 1 2 0 0 0 0 4 1 1 2 0 0 0 1 2 1 0 13 3 0 0 0 0 1 0 14 4 1 0 0 1 6 0 3 2 4 0 0 0 0 7 2 0 0 0 4 0 0 1 4 0 0 1 3 2 9 13 1 2 0 0 36 0 0 0 0 0 0 
2 2 1 0 0 0 0 0 1 1 8 1 3 0 0 41 1 0 0 2 3 7 3 0 0 0 0 0 0 0 30 15 2 0 1 2 0 0 0 0 0 0 0 0 0 0 4 0 0 1 1 1 0 0 0 4 0 0 2 0 1 0 0 4 0 0 2 4 0 2 0 0 4 8 0 3 0 3 0 1 0 0 1 1 0 2 0 15 3 0 0 1 0 51 0 0 5 0 0 0 
108 0 0 2 0 0 0 0 0 0 0 2 1 0 0 0 0 0 0 0 0 1 0 0 0 0 1 1 0 0 71 0 0 0 0 0 0 0 0 0 0 0 0 0 0 0 0 0 0 24 6 8 0 0 0 0 0 0 0 0 0 0 0 1 5 1 1 0 4 0 0 0 0 0 0 0 0 0 1 0 0 0 0 3 0 0 0 1 2 0 0 0 1 5 0 0 0 0 0 0 
9 0 0 0 0 0 0 0 1 3 0 0 1 0 0 4 0 0 0 3 6 7 4 0 0 1 0 0 0 1 1 50 2 0 3 0 0 0 7 0 0 0 1 0 0 1 0 0 0 6 1 0 1 0 1 2 0 3 10 1 0 0 0 7 1 2 0 4 0 0 0 0 7 1 1 1 1 9 0 0 0 0 1 0 0 2 2 20 5 0 0 0 0 48 1 0 1 3 2 1 
5 0 6 0 1 1 0 0 0 0 4 2 0 2 1 9 0 0 0 7 1 1 4 0 0 1 0 0 0 2 1 3 0 0 0 1 0 0 2 4 2 3 0 0 0 0 4 0 1 8 2 0 2 0 0 0 0 7 1 1 0 0 1 8 0 0 0 3 0 1 0 0 1 2 0 0 0 3 0 0 0 2 0 0 0 0 3 17 17 1 0 0 0 100 1 0 1 0 0 0 
0 0 0 0 0 0 0 0 1 0 19 1 2 0 0 68 0 0 0 1 5 1 11 0 0 0 0 0 0 0 0 2 1 0 0 2 0 0 1 2 0 0 0 0 0 0 1 0 4 0 4 0 0 0 0 0 1 1 2 0 0 0 2 2 0 0 1 3 0 4 0 0 6 11 0 0 0 3 0 0 0 0 1 0 0 0 0 16 6 0 0 0 2 51 2 0 9 0 1 0 
0 0 0 0 0 0 1 0 2 0 10 2 4 0 1 5 0 2 2 0 8 4 7 1 0 0 0 1 0 0 0 11 0 0 0 3 0 0 2 1 0 2 0 0 0 0 0 0 1 0 0 2 2 0 0 1 0 4 6 1 0 1 1 12 0 1 0 4 0 0 0 0 36 3 0 2 0 3 0 0 0 3 0 0 0 0 0 18 7 0 0 1 0 64 2 0 4 0 2 0 
97 0 0 0 3 0 0 0 0 1 11 2 0 0 0 9 0 0 0 0 2 1 6 0 0 0 0 1 0 1 42 9 0 0 0 1 0 0 1 0 0 0 1 1 0 0 0 0 0 22 2 6 0 0 0 0 0 0 1 0 0 0 0 0 4 1 0 3 4 0 0 0 3 2 0 0 0 2 0 0 0 0 0 0 0 0 0 1 1 0 1 0 0 3 2 1 2 0 0 0 
33 0 0 1 1 0 1 0 0 2 3 0 0 0 0 0 1 0 1 0 0 8 0 2 0 0 0 0 0 3 15 35 0 1 0 2 0 0 1 0 0 2 0 0 0 0 0 0 1 19 5 0 0 0 0 3 1 0 1 2 0 0 0 3 5 7 3 2 0 0 1 0 53 0 0 1 0 4 1 0 0 0 0 0 0 2 0 8 4 0 1 0 0 10 1 0 0 0 0 0 
57 7 0 0 0 0 0 0 0 1 6 0 0 4 0 84 0 1 0 0 1 0 3 0 0 0 0 0 0 0 6 1 0 0 0 1 0 0 0 1 0 1 0 0 0 1 0 2 0 24 6 0 0 0 0 0 1 1 0 1 0 0 1 1 1 4 0 5 1 2 0 0 2 10 0 1 1 1 0 0 0 0 0 1 0 0 1 0 2 0 0 0 1 2 1 1 0 0 1 0 
55 2 0 0 3 0 0 2 0 2 3 0 2 2 0 30 0 3 0 1 5 1 3 1 0 1 2 2 0 4 1 14 1 0 0 1 1 0 2 0 0 0 0 0 0 0 0 0 3 25 2 0 0 0 0 2 0 6 3 3 1 0 2 0 0 2 2 0 1 0 0 0 14 3 1 2 0 3 1 1 0 1 0 3 0 0 0 3 3 0 0 1 0 14 1 0 3 0 0 0 
8 0 0 1 0 0 0 0 1 0 2 1 0 0 0 7 0 0 0 0 4 2 6 0 0 0 0 2 0 0 82 17 0 1 1 0 0 1 3 0 0 1 0 0 0 0 1 0 2 6 0 0 0 0 0 0 0 4 6 1 0 0 1 4 0 0 5 2 0 1 0 0 1 0 0 0 1 6 0 0 0 0 0 0 0 1 0 9 0 1 0 0 1 49 0 0 2 0 1 5 
79 0 0 1 0 0 0 0 0 1 0 0 0 0 1 6 0 0 3 2 0 1 4 0 0 0 0 0 0 0 38 13 1 0 0 0 1 0 0 0 0 0 0 0 2 1 0 0 1 16 5 5 0 0 0 0 0 1 2 0 0 0 0 1 3 4 0 3 3 1 0 0 6 0 0 0 0 0 0 0 0 0 0 7 0 0 0 8 6 0 1 0 3 20 0 0 0 0 0 0 
65 0 1 1 1 0 1 0 0 0 7 1 5 0 0 7 1 1 2 1 4 2 1 0 0 0 0 1 0 2 7 13 0 0 0 1 0 0 2 0 1 3 0 3 0 1 2 0 0 40 5 0 1 0 0 3 0 7 1 1 0 0 0 2 3 3 5 1 0 0 0 1 0 0 0 0 0 12 1 0 0 2 0 0 0 0 0 6 2 0 0 0 0 14 1 0 0 0 0 2 
40 1 0 1 0 0 1 0 0 0 1 0 0 1 1 19 3 1 0 0 0 1 0 0 0 0 1 0 0 0 104 2 1 0 0 0 0 0 0 2 0 0 1 0 0 0 1 1 0 4 2 5 0 0 0 0 0 0 0 0 1 2 0 1 0 0 0 4 5 0 0 0 2 3 0 2 0 0 0 0 0 0 0 1 0 0 0 7 5 0 0 0 0 22 0 0 0 0 1 0 
63 0 1 0 0 0 0 0 0 2 3 0 1 0 0 8 0 0 0 2 0 1 6 0 0 5 2 0 0 0 3 8 0 0 0 0 0 1 0 1 0 0 0 0 0 1 0 0 0 39 2 0 0 0 0 1 0 0 0 0 0 0 0 2 4 5 2 0 2 0 0 0 23 1 0 1 0 0 0 0 0 1 0 2 1 0 0 4 6 0 1 0 0 42 2 0 0 0 1 0 
33 0 0 0 0 0 0 0 1 0 10 1 0 1 0 65 1 0 0 0 1 0 4 0 0 0 0 0 0 0 5 1 0 0 0 1 0 0 1 1 1 2 0 0 0 0 1 0 0 13 2 0 0 0 0 0 1 4 1 0 0 1 0 6 0 2 0 1 0 3 0 0 6 6 0 0 0 0 0 0 0 0 0 0 0 0 1 12 7 0 0 0 0 53 0 0 0 0 1 0 
104 0 0 1 1 0 0 0 0 0 0 0 0 0 0 0 1 0 0 0 0 2 0 0 0 0 1 0 0 0 82 1 0 0 0 0 0 0 0 0 1 0 1 0 0 0 0 0 1 21 5 2 0 0 0 0 0 0 0 0 0 1 0 0 0 2 0 1 8 0 0 0 6 0 0 0 0 0 0 0 2 1 0 3 0 0 0 0 0 0 0 0 0 1 1 0 0 0 0 0 
34 0 0 0 0 1 0 0 0 0 4 0 1 0 0 7 0 0 0 2 1 3 2 2 0 0 0 0 0 1 91 1 0 0 0 0 0 1 1 0 0 3 0 0 0 1 0 0 0 10 1 0 0 1 0 1 0 1 1 0 0 0 1 2 0 1 0 0 3 0 0 0 16 0 0 0 1 0 0 0 0 1 0 1 0 0 3 7 3 0 0 0 0 38 0 0 2 0 0 0 
6 0 0 0 7 1 0 0 0 1 0 0 5 0 0 0 2 0 1 2 0 5 1 0 0 0 0 1 0 1 5 3 0 0 2 0 0 0 0 1 1 1 0 0 0 2 7 1 1 3 3 0 1 0 0 0 1 14 0 2 1 1 0 8 0 0 0 2 0 0 0 0 1 2 1 0 1 1 0 0 0 2 0 0 1 2 3 36 26 0 0 1 0 76 1 0 1 1 1 0 
3 0 0 0 0 1 1 0 0 0 1 0 1 0 0 1 0 0 0 2 2 6 1 0 0 0 0 0 0 0 3 77 1 0 0 0 0 0 5 1 2 0 0 0 0 0 0 0 2 4 0 0 0 0 0 4 0 2 10 0 0 0 0 10 1 0 0 6 0 0 0 1 4 1 1 9 0 4 0 1 0 1 0 0 0 0 0 10 6 2 3 0 0 59 0 0 0 0 0 1 
26 0 0 0 0 0 0 0 0 0 5 1 0 1 1 0 0 0 0 3 2 6 0 0 0 2 0 0 0 1 1 71 0 1 0 0 0 0 5 1 3 0 0 0 0 0 0 0 0 14 3 1 2 0 0 4 0 3 1 0 1 0 0 7 3 2 0 0 0 0 0 0 1 2 0 2 0 7 0 0 0 1 0 4 0 0 1 8 8 0 1 0 0 41 0 0 2 0 1 0 
91 1 0 0 3 0 0 0 2 1 0 0 0 0 0 21 0 1 0 0 4 5 0 0 0 0 0 0 1 2 10 10 0 1 0 0 0 0 1 0 0 1 0 1 0 0 0 0 1 24 6 3 1 0 0 2 0 1 1 0 1 0 0 2 3 5 1 1 1 0 0 0 7 5 0 0 0 0 0 0 0 1 0 0 0 0 0 5 1 1 0 0 0 18 2 0 0 0 1 0 
70 0 0 0 0 0 0 0 0 0 7 0 1 0 0 3 1 0 0 0 0 1 6 0 0 0 0 0 0 0 103 2 0 0 0 0 0 0 0 0 0 0 0 0 0 0 0 0 1 11 1 6 0 0 0 0 0 0 0 0 0 0 0 0 3 1 1 0 3 0 0 0 2 1 0 0 0 1 1 0 0 0 0 0 0 0 0 3 4 0 0 0 0 15 0 0 1 0 0 1 
31 3 0 0 1 0 1 1 1 0 0 0 1 3 0 34 0 0 1 1 1 0 1 2 0 1 0 0 0 4 0 3 0 0 0 1 0 1 1 0 0 0 0 3 0 0 0 0 3 31 6 3 0 0 0 0 0 3 1 0 0 0 0 2 2 4 0 3 1 0 1 0 26 7 3 0 0 1 0 0 0 0 0 1 0 0 0 11 8 2 0 2 0 29 2 0 0 2 0 0 
122 0 1 0 0 0 0 0 0 2 0 0 0 0 0 1 0 0 0 0 0 0 0 0 0 0 0 1 1 1 28 1 0 0 0 0 0 0 0 0 0 1 0 1 0 0 0 0 0 38 8 4 0 0 0 0 0 1 0 0 1 0 0 0 2 14 0 2 7 0 0 0 0 1 0 0 0 0 0 0 0 0 0 2 1 1 1 0 0 0 0 0 0 6 0 0 1 0 0 0 
31 1 0 0 0 0 0 0 2 2 0 0 1 0 0 34 1 0 0 1 5 1 0 1 1 2 0 0 0 1 6 15 0 0 0 0 0 0 2 0 0 1 0 0 0 0 0 0 0 18 9 1 0 0 0 0 0 4 4 1 0 0 1 1 3 4 2 3 0 0 1 0 31 8 0 3 0 3 2 0 1 0 0 3 1 3 1 7 7 0 1 0 1 16 1 0 0 1 0 0 
101 0 0 0 0 0 0 0 0 0 0 1 0 0 1 0 0 0 1 0 0 0 0 0 0 0 2 0 0 3 33 9 0 0 0 0 0 0 0 0 0 0 0 2 0 0 0 0 0 22 3 2 0 0 0 2 1 0 0 2 0 0 0 1 1 3 1 3 2 0 1 0 2 0 0 0 0 0 0 0 1 1 0 0 0 1 0 8 6 0 0 1 1 28 1 2 1 0 0 0 
49 0 0 0 0 0 0 0 0 0 0 0 0 1 0 2 0 0 0 0 0 2 0 3 2 0 0 0 0 2 12 1 0 1 0 0 0 0 0 1 1 1 0 0 0 2 0 0 0 33 3 1 0 0 0 0 0 0 0 1 1 1 0 0 5 2 2 0 0 0 1 0 88 0 2 0 0 0 2 0 0 0 0 1 0 0 0 3 0 0 0 2 1 14 5 0 2 0 0 0 
2 0 0 0 2 0 0 3 0 0 19 2 1 0 0 49 2 1 1 4 0 2 9 0 0 0 0 0 0 0 6 6 1 0 0 0 4 3 0 1 0 2 0 1 0 0 4 0 9 2 0 0 2 0 0 0 1 1 0 2 0 2 0 4 0 0 1 2 0 2 0 1 13 6 1 2 0 0 0 0 1 0 1 0 0 0 0 10 10 2 0 0 0 44 0 0 5 1 0 0 
62 0 3 1 2 0 0 0 1 0 3 2 0 1 1 0 0 1 0 2 0 0 0 0 0 0 0 0 0 0 33 2 0 1 0 4 0 0 0 3 0 0 0 0 0 0 4 0 3 22 8 3 1 0 0 1 0 0 0 0 0 0 0 2 3 3 0 0 0 0 0 0 10 2 1 0 0 0 0 0 0 0 0 1 1 0 0 15 5 1 0 0 0 40 0 0 1 0 0 1 
4 2 0 0 0 0 2 0 0 0 1 0 2 0 0 120 1 1 0 0 5 3 0 1 1 0 0 0 0 0 0 3 1 0 0 1 0 0 0 0 0 3 0 0 0 0 1 0 0 2 4 1 0 0 0 1 0 0 4 0 2 0 0 1 4 0 0 3 0 6 0 0 31 25 0 0 0 0 0 0 0 0 0 1 0 0 0 4 1 0 0 0 0 7 1 0 0 0 0 0 
89 0 0 0 0 1 0 2 1 0 4 0 0 0 0 5 0 1 0 1 2 2 0 0 1 0 0 0 0 0 6 20 0 0 0 1 0 0 0 0 0 0 0 0 0 0 0 0 0 16 4 1 0 0 0 0 0 3 0 0 0 0 0 9 0 1 3 3 1 0 0 0 0 3 0 0 0 5 0 0 1 0 0 0 0 0 0 8 3 0 0 0 0 51 0 0 0 0 0 2 
18 5 0 0 4 0 0 0 0 0 10 0 0 0 1 81 3 0 1 4 0 0 7 0 0 0 0 1 0 0 1 9 0 0 0 1 0 0 1 0 2 1 0 0 1 1 1 0 0 8 7 1 1 1 1 0 0 9 1 2 1 0 1 2 0 3 1 6 0 1 0 0 1 11 2 0 0 0 0 0 0 4 1 0 0 0 2 1 5 0 1 0 3 16 0 0 3 0 1 0 
17 0 0 0 2 3 0 0 0 2 0 1 2 1 0 7 2 1 0 7 3 4 0 0 1 1 0 0 0 2 4 0 0 0 2 1 0 0 0 1 0 0 0 0 0 1 0 0 0 10 7 1 1 0 0 0 0 18 1 2 0 0 0 9 1 4 5 1 0 0 0 0 1 2 0 0 3 0 1 0 0 2 0 0 0 0 6 22 9 0 0 2 0 75 0 0 0 0 2 0 
10 1 0 0 0 0 0 0 1 0 5 0 1 2 0 85 5 0 0 0 1 0 2 1 0 1 0 1 0 1 1 41 1 0 1 1 3 1 2 1 0 2 0 1 1 1 0 0 0 9 4 0 2 0 0 0 0 3 0 1 0 0 0 3 2 0 1 2 0 1 2 0 3 17 0 0 0 2 0 0 2 1 1 0 0 1 0 2 2 0 1 0 2 9 1 0 0 0 1 1 
39 6 0 0 1 0 1 0 1 0 17 3 1 0 1 57 0 0 0 1 0 2 13 0 1 0 0 0 1 3 5 1 0 0 0 6 0 0 0 0 0 0 0 1 0 0 0 0 2 24 0 0 0 1 0 0 0 1 0 4 0 0 2 0 1 3 2 0 0 1 0 0 22 9 0 0 2 0 4 0 0 1 0 0 0 0 0 0 4 0 0 1 0 3 0 0 2 0 0 0 
16 0 0 0 0 3 4 0 1 1 26 0 6 0 1 11 0 0 2 2 3 16 21 0 0 2 1 0 0 0 1 33 0 0 0 2 0 0 4 0 0 0 1 0 0 2 1 0 0 15 4 0 0 0 0 4 0 0 3 0 0 1 0 0 4 7 0 1 0 3 1 0 1 3 0 0 3 6 0 0 0 0 1 1 0 1 0 10 3 1 0 0 0 14 0 0 1 0 1 1 
37 0 0 0 0 0 0 0 1 0 1 0 1 0 0 28 2 1 0 10 0 5 3 1 0 0 0 0 0 2 5 2 1 0 0 0 0 0 0 3 1 0 0 1 0 0 3 0 0 16 2 1 1 0 1 1 0 1 1 1 0 0 0 2 3 4 0 2 3 3 0 1 39 6 0 0 1 0 1 0 0 0 2 2 0 0 1 12 4 1 0 0 0 25 2 0 2 0 1 0 
50 1 0 0 1 1 0 0 0 0 17 0 2 1 1 0 0 0 0 1 0 3 5 0 0 0 0 0 0 0 3 0 6 0 0 3 0 0 0 1 0 7 0 0 0 0 0 0 0 7 3 0 0 1 1 0 0 1 1 0 0 0 2 6 0 0 1 10 1 0 0 1 31 3 0 3 0 1 0 1 0 0 0 0 0 0 0 13 3 0 0 0 2 44 3 0 6 0 0 2 
93 0 0 0 0 0 0 0 0 0 0 0 1 0 0 0 0 0 0 0 0 0 0 0 0 1 0 0 0 0 17 48 0 0 0 0 1 2 2 0 1 1 0 0 0 0 0 0 0 13 4 4 0 0 0 0 0 0 2 1 0 0 0 2 4 3 0 2 5 0 0 0 8 0 0 1 0 0 0 0 0 0 0 0 0 0 0 2 2 0 1 2 0 27 0 0 0 0 0 0 
6 1 0 0 1 0 0 0 2 0 5 0 1 0 0 85 4 2 0 5 1 2 6 0 0 2 0 0 0 1 4 0 2 0 0 0 3 0 0 1 0 3 0 0 1 0 0 0 1 3 1 0 2 0 0 2 0 6 4 1 0 1 0 5 0 1 0 2 0 1 0 0 7 13 0 2 0 0 0 1 0 0 1 1 0 1 0 8 8 2 0 1 2 23 0 1 3 2 0 6 
1 3 1 0 0 0 0 0 0 0 2 0 1 0 0 112 1 5 0 1 0 0 0 0 0 0 0 0 0 0 1 0 1 0 0 1 0 0 0 0 0 0 0 1 0 0 1 0 3 2 3 0 0 0 0 0 0 5 0 0 1 0 0 3 1 0 0 1 0 4 0 0 12 28 1 0 0 0 1 0 0 0 1 0 0 0 1 9 9 1 0 0 0 29 1 1 0 1 0 0 
92 0 0 0 1 0 2 0 0 1 2 0 1 0 0 6 1 1 0 10 1 2 3 0 0 0 0 0 1 0 20 0 0 0 0 0 0 0 1 0 1 0 0 0 0 1 0 0 0 35 7 0 0 1 1 0 0 1 0 0 0 0 0 1 6 6 2 5 3 0 0 0 0 1 0 2 0 1 0 0 1 1 1 2 0 0 0 6 6 0 0 0 0 12 0 1 1 0 0 0 
22 1 3 0 2 0 2 0 4 0 2 2 4 0 1 1 0 1 0 20 5 8 2 0 0 0 0 0 0 0 12 1 1 0 2 1 0 0 2 1 1 2 0 0 0 0 0 0 0 1 1 0 1 0 0 1 0 0 11 0 0 1 0 8 0 0 0 5 2 1 0 0 8 1 0 8 1 0 0 1 0 1 0 0 0 1 0 22 11 3 0 1 1 52 0 0 0 0 1 3 
4 1 1 0 0 1 2 0 1 0 0 1 1 0 0 8 1 0 0 4 2 1 0 0 0 0 0 0 0 0 84 3 0 0 0 1 0 0 0 0 0 0 1 0 0 0 0 0 0 4 1 3 2 0 0 0 0 1 3 0 0 0 1 1 1 0 0 0 0 0 0 0 53 0 0 1 0 0 0 0 0 0 0 1 0 2 0 12 5 0 0 0 3 34 5 0 0 0 0 0 
111 0 0 0 0 0 0 0 0 0 0 0 0 0 0 5 0 0 0 0 0 0 3 0 1 0 1 0 0 1 34 0 1 0 0 0 0 0 0 0 0 1 0 0 0 0 1 0 0 28 6 1 0 0 0 0 0 1 0 0 0 0 0 3 1 3 5 0 5 0 0 0 11 1 0 0 0 0 0 0 0 0 0 0 1 2 0 0 2 0 0 0 1 17 1 0 2 0 0 0 
75 1 1 0 0 0 1 0 0 0 0 0 0 0 0 22 1 0 0 0 1 3 0 0 0 0 0 0 0 0 11 55 0 0 0 0 0 1 3 0 0 1 0 0 0 0 1 0 0 15 7 4 0 1 0 1 0 1 0 0 1 1 0 4 1 5 2 1 4 0 0 0 0 3 1 0 0 5 0 0 0 0 0 3 0 0 0 1 2 0 2 0 0 7 0 0 0 0 0 1 
10 0 0 0 0 4 0 0 1 0 0 0 5 0 0 34 0 2 0 4 3 9 1 0 0 1 0 0 0 0 3 35 0 0 0 0 1 1 4 3 1 1 0 0 0 1 0 0 0 4 1 2 0 0 0 2 0 7 3 0 2 0 0 9 0 2 0 1 0 0 0 0 3 10 0 2 0 2 0 0 0 1 0 4 0 0 0 8 5 1 0 0 0 52 0 0 1 2 1 1 
7 2 0 0 6 1 0 0 0 0 0 0 3 0 1 9 2 0 0 2 0 1 0 0 0 0 0 0 0 1 6 1 0 1 0 0 0 0 1 5 1 0 0 0 0 2 2 0 0 9 2 0 0 0 0 0 0 6 4 0 1 0 0 10 0 2 0 4 0 0 0 0 9 3 0 0 2 1 2 0 2 1 0 0 0 2 0 19 10 0 0 0 0 105 0 1 0 0 1 0 
2 0 0 0 0 0 0 0 0 0 5 1 0 0 0 71 0 1 1 2 0 0 6 0 0 0 1 0 0 1 34 1 0 1 0 2 0 0 0 2 0 0 1 0 0 0 0 0 0 7 1 5 0 0 0 0 0 5 1 3 0 0 0 3 2 1 1 1 0 2 0 0 5 16 0 0 0 1 0 1 0 2 0 1 0 1 2 14 7 0 0 0 1 33 1 0 0 0 1 0 
2 3 1 1 0 0 2 0 0 0 3 0 2 0 2 98 2 3 0 1 0 1 8 0 0 0 0 1 0 0 20 2 2 0 1 1 0 0 0 0 0 0 0 0 0 0 3 1 2 1 2 2 2 0 0 0 0 1 0 0 2 0 0 4 0 0 0 4 0 4 0 0 7 10 0 0 0 0 1 0 0 0 1 0 1 1 1 11 4 2 0 0 0 22 2 0 2 1 0 0 
50 0 0 0 0 0 0 0 1 0 0 1 0 0 0 6 0 2 0 0 6 7 0 0 0 0 0 0 0 2 4 49 0 0 1 0 0 0 0 0 0 0 0 0 0 0 0 0 0 22 3 1 0 0 0 3 0 2 1 0 0 0 0 5 4 3 1 6 0 1 0 0 0 0 0 0 0 10 0 0 0 0 0 0 0 0 0 15 3 0 1 0 0 38 0 0 0 0 0 2 
67 0 0 1 1 0 0 0 0 0 5 0 0 0 0 5 0 1 1 0 6 1 4 0 1 0 0 0 0 0 16 18 1 0 0 2 0 0 3 0 4 0 0 0 0 1 0 1 0 19 5 0 0 0 0 0 0 4 2 0 2 0 1 6 2 1 2 2 2 0 0 0 6 1 0 3 0 4 0 1 0 1 0 1 0 0 0 5 4 0 0 0 1 32 1 0 1 0 0 2 
21 0 0 1 0 0 0 0 0 0 0 0 3 0 0 33 0 0 0 4 2 0 0 0 0 0 1 0 0 0 93 4 0 0 0 1 0 0 1 0 0 1 0 0 0 0 2 0 0 16 1 1 0 0 0 0 0 0 2 0 0 0 0 4 0 0 0 0 1 1 0 0 4 5 0 1 0 1 0 0 0 0 0 4 0 0 0 6 3 1 0 0 2 26 0 0 1 0 1 2 
5 1 2 0 2 0 0 0 0 0 14 1 1 0 1 0 1 1 1 4 5 4 11 0 0 1 0 0 0 0 5 7 0 0 0 4 0 0 3 5 3 1 0 0 0 0 3 0 0 1 0 0 0 1 0 0 0 6 7 2 0 0 0 13 0 0 0 6 0 0 0 0 11 3 2 7 0 1 1 0 0 0 1 0 1 0 2 18 9 0 0 0 0 62 0 0 3 2 1 4 
87 0 0 0 0 0 0 0 1 0 0 0 0 0 0 7 0 0 1 1 0 2 0 0 0 1 0 1 0 0 28 7 0 0 0 0 1 1 0 0 1 2 0 0 0 0 0 0 0 21 7 1 2 0 0 0 0 0 0 0 1 1 0 3 3 6 8 1 2 1 0 0 9 0 0 0 1 0 0 0 0 0 0 1 0 0 0 9 1 0 0 1 0 30 0 0 0 0 0 0 
42 0 0 0 1 1 0 0 0 0 0 0 0 0 1 0 0 1 1 1 0 1 0 0 0 0 0 0 0 3 3 61 1 0 1 0 0 0 0 1 1 0 0 0 0 0 0 0 0 26 4 2 0 1 0 2 0 2 1 1 0 0 1 9 1 6 0 3 1 0 0 0 9 1 0 0 0 1 0 0 0 3 0 2 0 0 0 7 3 0 2 0 0 41 0 0 0 1 0 0 
28 0 0 0 0 0 0 1 0 0 2 0 1 0 0 31 0 0 1 2 0 1 4 0 1 1 0 0 0 3 2 63 0 0 0 0 1 0 0 0 0 0 0 0 0 1 0 0 4 24 7 0 2 0 0 0 1 0 0 0 0 0 1 5 3 5 0 3 0 1 0 0 0 0 0 0 0 2 0 0 0 0 0 2 0 0 0 9 9 0 2 1 0 25 0 0 1 0 0 0 
94 5 0 0 1 0 2 0 0 2 6 0 1 1 0 39 1 0 0 0 0 3 0 0 0 0 0 0 0 3 1 6 0 0 0 2 0 0 0 0 0 0 0 0 0 0 0 0 0 28 5 0 0 1 1 0 0 4 0 0 2 0 0 0 0 10 7 5 1 2 0 0 6 3 0 0 0 0 0 0 0 2 0 0 0 1 0 0 1 0 1 1 0 2 0 0 0 0 0 0 
95 0 0 0 2 1 0 0 0 1 7 0 3 1 0 2 3 0 0 0 0 3 2 0 0 2 0 1 0 2 5 6 0 0 0 3 1 0 1 1 0 0 0 0 1 0 0 0 0 28 10 3 2 0 0 0 0 2 0 1 0 0 1 1 6 4 3 0 2 0 0 2 1 2 0 0 0 0 0 0 0 0 0 1 0 0 0 6 3 0 1 0 4 19 0 0 3 0 2 0 
129 0 0 0 0 0 0 0 0 1 5 0 0 1 0 3 0 0 0 0 0 2 2 1 0 0 0 0 0 2 10 0 1 0 0 1 0 0 0 0 0 0 0 1 1 0 0 0 0 25 3 2 0 0 0 0 0 0 0 0 0 0 0 0 5 3 2 1 4 0 0 0 32 1 0 1 0 0 0 0 0 0 0 0 0 0 0 1 0 0 0 0 1 6 2 0 0 0 0 1 
85 0 0 0 0 0 1 0 0 1 5 0 0 0 0 9 0 1 0 2 1 0 3 0 0 2 0 0 0 2 18 5 0 0 1 1 0 0 0 0 0 1 0 0 0 0 0 0 0 23 7 1 0 0 1 0 0 7 0 1 0 0 0 2 0 6 4 1 2 0 0 1 0 3 2 0 0 0 0 0 1 1 0 3 0 1 1 8 9 0 0 0 0 26 1 0 0 0 0 0 
12 2 0 0 0 0 0 0 0 0 0 0 1 0 1 2 0 0 0 7 5 0 0 0 0 3 0 0 0 2 7 20 0 1 0 0 0 0 4 0 1 1 1 1 0 0 0 1 0 12 0 1 0 0 0 0 0 0 5 2 0 0 0 4 3 1 1 1 0 0 0 0 57 2 0 2 0 10 0 0 0 0 1 1 0 1 0 19 6 1 0 0 0 42 4 0 0 0 0 2 
43 0 0 0 0 0 0 1 0 2 11 2 0 0 0 42 1 1 0 0 0 3 7 0 0 1 0 0 0 0 4 40 0 0 0 3 0 1 1 0 0 2 0 0 0 2 0 2 0 12 3 2 1 0 0 0 0 1 0 2 1 0 0 3 3 7 2 1 2 1 0 0 8 5 0 0 0 2 0 0 0 0 0 3 0 1 1 2 2 0 1 0 0 12 1 2 0 0 0 0 
47 1 0 1 0 0 0 0 0 0 1 0 1 0 0 7 0 0 0 0 3 0 1 0 0 2 0 1 2 2 105 4 0 1 1 0 0 1 1 0 1 0 0 0 0 1 0 0 0 14 3 7 0 0 0 1 1 5 2 0 0 0 0 3 3 2 1 0 4 0 0 0 0 0 0 0 0 1 0 0 0 2 0 4 0 1 2 0 0 0 0 0 0 7 1 0 0 0 0 2 
5 5 0 0 1 1 0 0 1 0 8 0 1 1 1 72 0 6 1 2 1 3 1 0 1 3 0 0 1 0 2 0 1 2 0 2 0 0 0 0 0 4 0 0 0 1 2 0 0 5 4 1 1 0 0 0 0 0 1 0 0 0 0 4 1 1 3 1 0 2 0 0 6 17 0 0 0 0 1 0 0 0 0 0 0 1 0 12 9 0 0 0 0 46 0 1 1 2 1 0 
77 3 0 0 0 0 0 0 1 0 11 1 1 3 0 59 0 3 0 0 1 1 5 0 0 0 0 0 0 1 4 0 2 0 0 2 0 0 0 0 0 0 0 1 0 0 4 0 2 18 1 0 0 2 0 0 0 0 0 0 1 0 2 2 2 3 1 1 1 1 0 0 1 4 0 0 0 1 0 0 0 0 0 1 0 1 2 4 9 0 0 0 0 8 0 0 2 0 0 0 
13 0 0 0 0 0 1 0 1 0 3 0 0 1 0 47 0 2 0 2 0 4 2 0 0 0 0 0 0 0 101 1 1 0 0 2 0 0 0 0 0 1 0 0 0 0 0 0 0 2 1 1 0 0 0 0 0 0 0 0 1 0 0 2 0 1 2 4 1 0 0 0 22 9 0 0 0 0 0 0 0 0 0 0 0 0 0 3 1 0 0 0 0 14 0 0 4 0 0 0 
13 2 3 0 4 0 0 0 0 0 0 3 0 0 0 42 2 2 1 7 2 1 3 0 0 0 2 0 0 0 0 15 1 1 0 0 0 0 2 0 0 3 0 0 0 0 3 0 2 3 1 0 0 0 0 0 0 15 5 3 0 0 0 2 1 1 0 8 0 0 3 0 4 7 0 1 1 3 0 0 0 2 1 1 0 0 3 14 19 0 1 0 1 30 3 0 1 1 0 1 
9 1 1 0 1 0 0 0 0 0 0 0 0 0 0 50 0 0 1 4 5 1 1 0 0 0 0 0 1 1 13 16 5 0 0 0 1 1 3 0 1 0 0 0 0 1 0 3 0 8 3 0 0 0 0 0 1 4 5 0 1 0 0 2 3 1 0 19 0 2 1 0 11 9 0 1 0 3 0 0 0 1 1 1 0 0 1 11 8 0 0 0 0 31 1 0 0 0 1 0 
37 0 0 0 0 2 0 0 0 0 2 0 2 0 0 8 0 4 1 2 1 1 0 0 1 5 0 1 0 6 2 8 0 0 0 0 0 0 0 1 0 0 0 0 0 1 3 0 1 29 8 0 0 1 0 0 0 13 0 1 1 0 3 2 3 6 6 1 1 0 0 2 7 0 0 1 1 0 0 0 0 5 0 0 0 3 0 10 7 0 1 0 1 37 2 0 3 1 2 3 
19 1 0 0 4 1 1 0 2 0 11 0 0 0 0 3 0 1 0 1 0 3 8 0 0 0 0 0 0 3 20 29 0 0 1 1 0 0 0 0 3 0 0 2 0 1 2 0 1 10 1 4 1 1 0 0 0 1 0 2 0 0 0 7 1 6 1 1 0 0 0 1 1 1 1 0 1 5 0 0 0 2 0 4 0 0 1 6 6 0 0 0 0 65 0 0 2 0 0 0 
0 0 0 0 0 2 1 0 0 0 2 2 2 0 0 4 1 0 1 0 4 9 1 0 0 0 0 0 0 2 1 85 1 0 0 1 0 0 3 0 4 2 0 0 0 0 1 0 0 0 0 0 0 0 0 5 0 7 11 0 0 0 0 14 0 0 0 5 0 0 0 0 1 1 0 4 0 7 0 0 0 0 0 0 0 0 2 8 3 0 2 0 0 46 2 0 0 0 0 3 
60 0 1 0 0 0 0 0 0 0 6 1 1 1 0 3 5 0 1 11 3 3 0 1 0 2 0 0 0 1 1 1 0 0 1 6 2 0 2 1 0 1 1 1 0 0 0 0 0 18 6 0 2 0 0 0 1 1 3 0 0 0 1 6 1 5 4 5 2 0 1 0 11 1 0 0 0 0 0 0 1 0 0 1 0 0 2 7 5 3 0 0 1 41 1 0 3 0 0 0 
88 1 0 0 1 0 0 0 0 0 0 0 0 0 0 8 0 1 0 0 1 0 1 0 0 4 0 2 0 1 49 13 0 0 0 0 0 0 0 0 0 0 0 0 1 0 1 0 0 28 3 4 1 0 0 0 0 0 3 1 0 0 0 0 7 5 5 1 2 0 0 0 6 1 0 1 0 6 1 0 0 0 0 1 0 0 0 0 0 0 0 0 1 0 0 0 0 0 1 0 
31 3 0 0 2 0 1 0 0 0 15 1 1 1 0 23 0 1 1 5 1 3 14 1 0 0 0 0 0 1 0 6 1 0 0 3 1 0 0 0 1 2 0 0 0 0 1 0 1 27 4 0 1 0 0 0 0 0 0 0 1 0 0 5 1 2 1 3 0 1 0 0 19 1 0 0 0 0 0 0 0 0 1 0 1 2 0 9 2 0 1 1 1 36 0 1 7 0 0 1 
65 0 0 0 1 0 0 0 0 0 0 0 1 0 0 19 0 0 0 0 1 2 0 0 0 1 0 0 0 0 26 35 0 0 0 0 0 0 0 1 0 1 0 0 0 0 0 0 0 22 8 1 0 2 0 1 1 2 0 0 2 0 0 1 0 5 2 1 3 0 0 0 0 6 0 0 0 3 0 0 0 0 0 1 0 1 0 5 3 0 0 0 0 27 0 0 0 0 0 0 
19 5 0 0 0 0 0 1 0 2 0 0 1 1 0 48 1 3 1 0 0 10 0 1 0 1 0 0 0 3 1 81 0 1 0 0 0 0 3 0 0 0 0 0 0 0 2 1 0 10 4 0 0 0 0 4 0 2 0 1 1 0 0 2 1 0 0 3 1 1 0 0 2 7 0 0 0 4 0 0 0 2 0 0 0 0 0 4 2 0 3 0 0 9 0 0 0 0 1 0 
37 7 1 0 0 1 1 0 0 0 0 0 1 1 0 80 0 6 0 1 1 2 0 0 0 0 0 1 0 3 0 24 1 0 0 0 1 0 1 0 0 3 1 0 0 0 0 0 0 11 3 1 0 0 0 0 1 0 4 1 0 1 0 0 0 3 2 4 0 2 1 0 1 17 0 0 0 5 0 1 0 0 0 1 0 0 0 6 1 0 0 0 1 7 0 0 0 0 0 2 
77 3 0 0 1 0 0 0 0 1 0 0 0 0 0 56 0 4 0 0 0 1 1 0 0 0 0 0 0 1 21 2 2 0 0 0 0 0 0 0 1 1 0 0 0 0 0 0 0 21 1 1 1 0 0 1 0 6 0 1 0 1 0 1 1 3 1 1 4 2 0 0 11 3 0 0 0 1 0 0 0 4 0 0 0 0 0 0 1 0 1 1 0 9 1 0 0 0 0 0 
15 0 0 0 4 2 0 0 0 2 0 0 1 0 1 1 0 0 3 2 0 1 1 1 0 1 2 0 0 1 2 9 0 0 1 1 0 0 1 0 2 0 0 0 0 0 5 0 0 13 3 0 0 0 0 0 0 8 0 2 0 0 0 8 2 2 2 6 1 0 0 0 52 2 0 0 1 2 0 1 0 2 1 2 0 0 1 9 10 0 0 0 0 53 3 0 1 0 4 0 
30 4 0 0 0 2 0 0 0 0 3 1 0 0 0 102 0 1 1 0 0 1 3 0 0 0 2 0 0 1 12 0 0 0 0 1 1 0 0 0 1 1 1 0 0 0 0 0 0 26 3 4 0 0 0 0 0 0 2 0 0 0 0 1 0 4 1 0 1 1 0 0 1 14 0 0 0 0 0 0 1 0 0 2 0 1 0 2 1 0 0 0 0 13 1 0 3 0 0 0 
76 3 0 0 0 0 0 0 0 0 0 0 0 0 0 56 0 0 0 0 0 0 0 0 0 1 0 0 0 4 7 2 0 0 0 0 0 0 1 1 0 0 0 0 0 0 0 0 0 37 4 1 0 1 1 0 0 0 0 0 0 0 0 1 6 3 1 0 0 2 0 0 0 7 0 0 0 0 0 0 0 0 0 0 0 0 0 9 4 0 0 0 0 19 0 0 1 1 0 1 
109 1 0 0 0 1 0 0 0 1 11 0 1 0 0 6 0 1 1 0 0 0 3 0 0 3 0 1 0 0 9 9 0 0 2 3 1 0 0 0 0 0 0 0 0 0 0 0 0 33 7 0 0 0 0 0 1 3 0 0 0 1 0 2 3 2 3 0 2 0 1 0 3 0 0 0 1 0 0 0 0 0 0 0 0 0 1 5 4 0 0 1 0 9 0 0 5 0 0 0 
14 2 0 0 2 0 0 0 1 0 0 0 2 0 0 0 0 1 0 1 4 1 0 0 0 0 0 0 0 1 9 53 3 0 0 1 0 0 8 2 0 2 0 1 0 0 0 1 0 4 4 0 0 0 0 1 1 10 9 0 0 1 0 9 1 1 0 2 0 0 0 0 2 1 0 5 0 9 1 0 0 1 0 0 0 0 2 10 15 1 0 0 0 47 1 0 1 0 0 2 
102 0 1 0 0 0 1 0 0 1 0 0 0 0 1 7 0 0 0 3 0 1 1 0 0 0 0 2 1 1 3 19 0 0 0 0 0 0 1 0 0 3 1 0 0 1 0 0 0 34 8 1 1 0 0 0 0 2 1 0 0 0 0 0 1 12 10 1 2 0 0 0 0 2 0 0 0 6 0 0 0 0 1 3 0 2 0 3 3 0 0 0 1 3 0 0 3 0 0 0 
3 4 0 0 1 0 1 0 2 0 1 0 2 2 1 126 0 4 0 8 0 1 0 0 0 0 0 0 0 1 0 1 0 0 1 0 0 0 0 0 0 2 0 0 0 0 0 1 0 2 3 0 0 0 0 0 0 11 0 0 4 0 0 0 1 1 0 0 0 3 0 0 2 29 0 0 0 0 0 0 2 1 1 2 0 0 3 6 8 0 0 0 0 5 0 0 0 2 1 1 
0 1 2 0 0 1 0 0 0 1 0 1 0 0 2 87 0 1 0 1 1 0 0 0 1 0 1 0 0 0 16 1 1 0 0 0 0 0 0 2 0 0 0 0 0 0 2 0 3 0 0 0 0 1 0 0 0 1 1 0 0 0 0 3 1 0 0 6 0 3 0 0 31 9 0 0 0 0 0 0 2 1 0 0 0 0 0 10 7 1 0 0 0 45 1 0 0 0 2 0 
37 2 1 0 0 0 0 0 0 0 0 0 0 1 0 5 2 0 2 0 5 1 0 0 1 3 0 0 0 1 1 104 1 0 0 0 0 0 4 0 0 1 0 0 0 0 0 0 0 23 4 1 0 0 0 2 0 0 0 0 0 1 0 3 1 3 2 1 0 0 1 0 1 2 0 1 0 8 0 0 0 0 0 0 0 2 0 0 5 0 1 0 1 11 0 0 2 0 2 0 
7 0 0 0 3 0 0 0 0 0 2 0 0 0 0 3 5 0 2 2 0 0 0 0 1 0 0 0 0 2 1 63 0 2 0 0 0 0 1 0 1 0 0 0 0 1 3 0 0 7 2 0 0 1 0 0 1 5 0 2 1 0 0 5 1 2 1 2 0 1 0 0 25 2 0 0 0 0 1 1 0 1 1 0 0 0 2 14 9 1 2 0 8 49 3 0 0 0 0 1 
95 0 0 0 1 0 0 0 2 0 0 0 0 0 0 6 0 0 0 0 0 0 1 0 0 0 0 0 0 0 93 0 0 0 0 1 0 1 0 0 0 0 0 0 0 1 0 0 0 18 1 0 0 1 0 0 0 0 0 0 0 0 1 1 0 6 2 0 6 0 0 1 0 0 0 0 0 0 0 0 0 0 0 0 0 0 0 0 0 0 0 1 1 9 0 0 0 0 1 0 
