# Supplementary material for: Transferable Measurements of Heredity in Models of the Origins of Life
Source: PLoS One. 2015 Oct 19;10(10):e0140663. doi: 10.1371/journal.pone.0140663 (PMC4610668; doi:10.1371/journal.pone.0140663)
Supplement: S1 Data — (ZIP) [file pone.0140663.s001.zip › data/gard/pop1/Nmax500/seqs18.txt]

1 14 0 2 2 28 3 1 0 21 0 1 0 0 0 0 4 9 0 29 11 1 1 0 0 1 13 0 0 0 4 5 1 0 0 0 0 0 0 0 0 0 0 0 0 0 15 0 0 0 0 1 0 0 25 5 1 1 0 3 1 0 0 0 0 0 1 3 2 0 0 0 1 1 1 0 0 0 0 1 0 0 1 0 5 3 0 0 1 0 5 0 9 3 8 0 0 1 0 0 
1 5 0 0 1 17 1 4 0 27 0 1 2 0 1 0 8 11 1 46 4 0 2 1 0 0 5 0 0 0 8 1 0 4 0 0 0 0 0 0 0 0 0 0 0 0 11 0 0 0 0 0 0 0 25 3 0 0 1 4 0 2 0 0 0 0 1 0 0 1 1 0 7 0 1 0 0 0 0 3 0 0 0 0 4 0 0 0 0 0 8 0 19 4 1 2 0 1 0 0 
0 12 0 0 0 21 4 3 0 12 0 3 1 0 0 0 1 4 0 57 3 1 2 0 0 0 4 1 0 0 4 0 0 2 0 0 0 1 0 0 0 2 1 0 0 0 12 0 1 0 2 0 0 0 31 3 0 0 0 0 0 0 0 0 1 0 1 1 2 7 0 0 7 1 0 0 0 0 0 0 0 0 0 0 2 0 0 0 0 0 5 0 14 3 2 0 0 16 0 0 
0 21 0 1 0 10 0 0 0 26 0 1 2 0 1 0 9 3 0 37 11 2 0 0 2 0 6 3 0 0 3 5 0 1 0 2 0 0 1 1 0 1 0 0 0 0 4 0 2 0 0 0 1 0 20 5 0 0 0 3 0 1 0 0 0 0 1 1 8 1 0 0 8 0 0 0 0 1 1 0 0 0 0 0 3 2 0 0 1 0 8 0 8 8 11 0 0 3 0 0 
0 2 0 0 0 33 2 0 2 15 0 0 0 0 0 0 4 11 0 16 0 0 4 1 0 0 16 0 0 0 1 2 0 0 0 0 0 0 0 1 0 0 0 0 0 0 1 0 1 1 0 0 0 0 62 3 1 1 2 0 1 0 0 0 3 0 0 11 0 1 3 0 10 0 1 0 0 0 0 0 0 0 0 0 5 0 0 0 1 1 3 0 7 1 15 0 0 3 1 1 
0 19 0 0 2 4 1 0 2 23 0 0 0 0 1 0 14 5 0 43 11 8 1 0 0 1 4 0 0 0 6 0 0 4 1 0 0 1 1 1 0 1 1 0 0 0 10 0 0 0 0 0 0 0 3 2 1 1 0 4 0 2 1 0 0 3 0 0 10 3 1 0 13 0 0 0 0 0 1 1 0 0 0 0 7 0 0 0 0 1 6 1 7 5 3 2 0 7 0 0 
0 7 1 1 1 39 3 3 0 17 0 0 0 0 0 0 0 14 0 19 2 0 3 1 0 0 13 0 1 0 5 0 0 3 1 1 0 0 0 0 0 0 0 0 0 0 14 0 1 0 1 0 0 1 47 3 0 1 1 0 2 0 0 0 2 3 0 5 3 1 0 0 0 0 0 1 1 0 0 1 0 0 0 0 3 1 0 0 0 0 1 0 10 0 3 2 0 7 0 0 
1 16 0 0 2 9 2 0 0 17 0 0 0 2 0 0 30 6 0 35 3 1 1 0 0 1 3 0 1 0 22 2 0 0 2 0 0 0 0 0 2 0 0 1 0 0 8 0 1 0 3 0 0 0 13 0 1 0 0 3 0 0 0 0 0 1 1 2 5 3 0 0 3 0 0 0 1 0 0 5 0 0 0 0 6 1 0 0 0 1 6 0 10 2 3 0 0 10 1 1 
0 7 1 0 1 31 1 1 0 10 0 0 0 0 0 0 1 18 0 24 0 0 2 0 0 2 10 0 0 0 1 0 0 0 0 0 0 0 0 0 0 0 0 0 1 0 15 1 0 0 3 0 0 0 47 4 0 0 0 3 0 0 0 0 2 0 0 8 0 2 1 0 23 0 0 0 1 0 0 0 0 0 1 1 5 1 0 0 1 0 2 0 8 2 1 0 0 7 0 0 
0 6 0 0 0 32 1 0 0 9 1 1 0 0 0 0 6 8 1 15 2 3 0 0 0 0 18 1 0 2 5 3 0 1 0 0 0 0 0 0 0 0 0 0 0 0 0 0 0 0 1 0 0 1 73 0 1 0 0 2 0 2 0 0 0 1 0 16 11 0 4 0 1 2 0 0 0 0 0 0 0 0 0 0 0 1 0 0 0 0 4 0 2 3 8 1 0 1 0 0 
0 7 0 1 0 34 4 0 0 13 0 0 2 0 0 0 0 12 0 17 3 0 5 0 0 0 16 1 0 0 0 0 0 3 0 0 1 0 0 0 0 0 0 0 0 0 7 0 0 1 1 0 0 0 54 2 3 1 0 0 0 2 0 0 2 0 1 11 0 1 4 0 8 0 0 1 0 0 0 0 1 0 0 0 4 0 0 0 0 0 1 0 14 4 2 1 0 3 0 2 
0 1 0 0 0 25 5 0 0 11 0 0 0 0 0 0 0 11 0 23 1 0 7 0 0 1 19 0 0 0 0 0 0 2 0 2 1 0 2 0 0 0 0 0 0 1 12 0 0 0 1 0 0 0 78 1 0 1 0 0 0 0 0 0 0 0 0 15 6 0 1 0 0 0 0 1 2 0 0 1 0 0 0 0 2 0 0 0 1 1 0 0 11 0 1 1 0 1 1 0 
0 6 0 0 1 30 2 1 0 14 0 0 0 0 0 0 4 20 1 24 7 0 3 0 0 0 13 0 0 0 0 1 0 1 0 1 0 0 0 0 0 0 0 0 0 0 18 0 0 0 0 0 0 0 64 3 0 2 0 0 0 0 0 0 1 0 0 4 0 0 0 1 0 0 0 1 0 0 0 3 0 0 0 1 3 0 0 0 0 0 1 0 13 3 1 1 1 0 0 0 
0 11 0 1 1 25 1 0 1 14 0 0 0 0 0 0 10 7 0 19 9 0 4 0 0 0 9 0 0 0 6 6 0 0 1 0 0 0 0 0 1 0 0 0 0 0 4 1 0 0 0 0 0 0 36 1 0 1 0 3 1 0 0 0 1 1 0 8 11 0 4 0 5 0 0 2 0 0 0 1 0 0 0 0 4 2 0 0 0 1 6 0 6 4 17 1 0 0 0 3 
0 6 0 0 1 25 2 2 0 20 0 1 0 0 0 0 0 11 0 41 5 0 2 0 1 0 10 0 1 0 0 1 0 0 0 1 0 0 0 0 0 0 0 0 0 0 7 1 0 0 2 0 0 0 55 1 1 0 0 1 0 1 0 0 1 1 1 9 1 2 2 0 2 1 0 0 0 0 0 0 0 0 0 0 0 3 0 0 0 0 3 0 12 0 4 0 0 9 0 0 
0 4 0 0 0 25 4 1 0 16 0 1 0 0 0 0 1 5 0 17 3 0 6 0 0 0 12 1 1 0 0 3 0 3 0 2 0 1 0 1 0 2 0 0 0 0 16 0 0 0 1 1 0 1 61 2 0 0 0 0 0 0 0 0 0 0 0 5 1 4 5 0 0 1 2 0 0 0 0 0 1 0 0 0 1 2 0 0 0 0 1 0 9 1 8 0 0 18 0 0 
0 12 0 0 0 17 3 0 1 16 0 1 0 0 0 0 0 11 1 55 8 6 2 0 1 0 4 0 0 0 0 0 0 2 1 0 0 0 0 0 1 0 3 0 0 0 9 0 1 0 0 0 0 0 30 3 0 0 0 1 0 2 1 0 0 1 0 0 8 3 0 1 1 1 0 1 0 0 0 4 0 0 0 0 3 0 0 0 1 0 5 0 15 7 0 0 1 6 0 0 
1 9 0 4 0 8 0 2 0 28 0 0 3 0 0 0 19 5 1 47 10 0 0 0 2 0 2 0 0 0 12 2 0 1 0 0 0 0 0 2 0 0 0 0 0 0 5 0 0 0 1 0 0 0 15 3 0 0 0 1 0 0 0 0 1 0 1 0 0 4 1 0 15 0 1 2 0 0 2 2 0 0 0 0 3 0 0 2 2 0 8 0 7 3 1 0 0 11 0 1 
0 6 0 1 3 14 7 3 0 21 0 0 0 0 0 1 1 5 0 39 7 5 1 0 1 0 3 1 0 0 0 0 0 1 0 0 0 6 0 1 0 0 0 0 1 0 10 0 1 0 2 0 0 0 22 3 0 0 0 0 0 0 0 0 1 1 1 1 8 6 1 0 15 1 2 1 1 0 0 1 2 1 0 1 1 1 0 0 0 3 4 0 10 4 0 1 0 12 1 3 
0 8 0 1 1 14 5 6 0 19 0 0 2 0 2 0 18 10 0 38 2 3 1 0 2 0 2 0 1 0 21 0 0 1 0 1 0 1 0 0 0 0 0 2 0 0 15 0 0 0 1 0 0 0 8 3 0 0 0 0 2 0 0 0 0 0 1 2 2 0 4 0 1 0 2 0 1 0 0 4 0 0 0 0 4 2 0 1 0 0 2 0 10 5 3 1 4 9 0 2 
1 5 0 0 0 15 1 0 2 27 0 0 1 0 0 0 0 9 1 48 6 1 2 1 1 0 3 1 0 1 0 1 0 0 0 1 0 0 0 0 0 1 0 0 0 0 13 0 2 0 4 0 0 0 20 3 0 2 0 1 0 0 0 0 0 0 0 0 14 2 0 0 13 0 1 1 1 0 0 0 1 0 0 0 6 0 0 0 0 0 6 0 9 7 4 0 0 10 0 1 
0 12 0 0 0 18 2 0 0 16 0 1 0 2 0 1 1 2 0 31 3 1 1 0 3 0 4 3 0 0 0 0 0 0 0 0 0 3 1 0 0 0 0 0 0 0 7 0 0 0 0 0 0 2 32 1 1 0 1 1 0 0 2 0 1 1 0 6 9 6 1 3 23 0 0 0 0 0 0 0 3 0 0 1 5 1 0 1 0 3 3 1 5 2 1 2 0 13 0 7 
2 8 0 0 0 35 1 1 0 7 0 0 0 0 0 0 1 16 0 24 2 0 0 0 1 0 16 1 1 0 0 1 0 0 0 0 0 0 1 0 0 1 0 0 0 0 6 0 0 0 1 0 0 0 63 2 0 0 0 3 0 1 0 0 0 1 0 16 2 0 2 0 2 0 1 1 0 0 0 1 0 0 0 1 3 0 0 0 0 0 1 0 6 3 13 2 0 0 0 0 
0 4 0 0 0 28 3 0 0 16 0 0 0 0 1 0 1 6 0 13 3 6 2 0 0 0 19 1 1 0 1 0 0 0 1 0 1 1 0 0 1 2 1 0 0 0 8 0 0 0 1 0 0 0 66 1 0 1 0 1 1 0 0 0 0 0 0 10 12 1 1 0 4 0 0 0 0 0 0 0 1 0 0 0 1 0 0 0 0 1 3 0 10 1 0 2 1 7 0 4 
1 18 0 2 3 1 0 2 0 23 1 0 2 2 0 0 19 0 0 24 10 4 1 0 2 0 0 16 0 1 11 1 0 1 0 1 0 10 0 1 0 0 1 2 0 0 2 0 0 0 0 0 0 5 1 0 0 0 1 1 0 0 0 0 0 5 0 0 0 1 0 5 33 0 1 1 0 2 1 1 1 0 0 0 2 0 2 2 0 0 6 1 1 3 4 2 0 3 0 3 
0 6 0 0 2 9 1 4 0 20 0 1 0 0 0 0 20 5 0 35 5 9 1 0 0 0 4 2 1 2 13 0 0 1 2 0 0 0 0 0 0 0 0 1 1 0 0 0 0 0 1 0 0 0 32 0 0 0 0 1 0 1 1 0 0 0 0 3 14 5 0 2 15 0 0 0 0 0 0 3 0 1 0 0 3 1 0 0 1 1 4 0 6 2 0 1 0 7 0 0 
0 8 0 0 1 19 3 5 0 12 0 1 1 0 0 0 12 7 1 28 9 1 1 0 1 0 17 1 0 2 5 2 0 3 2 0 0 0 0 0 0 0 2 0 1 0 3 0 2 0 0 0 0 1 42 3 0 1 0 3 0 0 0 1 0 1 2 9 0 2 4 0 1 0 0 0 1 0 0 6 0 1 0 1 0 0 0 0 0 0 3 0 6 2 3 4 2 1 0 0 
0 5 0 0 4 24 1 1 0 16 0 0 0 0 0 0 0 8 0 20 3 0 1 0 0 0 10 0 0 0 1 1 0 3 0 0 0 0 0 0 0 0 0 1 1 0 3 0 0 0 3 0 0 3 64 0 0 0 0 0 0 1 0 0 1 0 1 9 0 8 1 5 0 2 0 0 0 0 0 0 0 0 0 0 0 2 0 0 0 0 4 2 9 4 9 0 0 19 0 0 
0 9 0 0 0 13 1 5 0 35 0 0 0 0 2 1 16 8 0 36 2 5 0 1 1 0 9 0 0 0 5 0 0 3 0 0 0 1 0 0 0 0 0 0 0 0 5 0 0 0 3 1 1 0 24 0 0 1 1 2 0 1 0 0 0 0 0 1 5 4 0 2 0 0 0 0 0 0 0 2 0 1 0 1 2 0 0 0 1 0 7 2 11 3 7 1 0 8 0 0 
1 10 0 0 0 27 3 1 0 21 1 0 1 0 0 0 2 11 0 30 4 0 2 0 0 0 10 1 0 0 3 3 0 2 1 0 0 0 0 1 0 0 0 0 0 1 8 1 0 0 0 0 0 0 45 4 0 0 0 2 0 1 0 0 0 0 0 3 0 0 1 1 22 0 1 0 0 1 0 0 0 0 0 0 1 0 0 0 1 0 3 0 12 1 3 2 0 1 0 0 
0 8 1 0 1 30 1 0 1 3 1 0 2 0 0 1 7 4 0 15 1 0 4 0 0 0 14 1 0 0 6 0 0 0 0 0 0 1 0 0 1 0 0 0 1 0 7 0 0 0 0 0 0 1 78 1 0 0 0 0 0 0 0 0 0 2 0 16 2 1 5 0 11 0 2 0 0 0 0 1 0 1 0 0 2 1 0 0 0 0 2 0 3 4 4 1 0 1 0 0 
0 12 0 0 0 21 4 0 0 31 0 1 1 0 0 0 10 10 0 50 1 4 3 0 3 0 4 0 0 0 3 1 0 0 0 0 0 0 1 0 0 3 0 0 1 0 4 1 3 0 0 0 0 0 27 4 0 0 0 0 1 0 0 0 2 0 1 2 3 1 1 0 2 2 0 0 0 0 0 1 0 0 0 0 1 0 0 1 0 0 2 0 17 5 2 1 0 2 0 0 
1 11 0 0 2 21 5 1 0 15 0 0 1 0 1 0 2 5 0 21 3 2 3 0 2 0 7 3 0 0 1 3 0 3 0 0 1 1 1 1 0 0 2 0 1 0 10 1 2 0 0 0 0 1 26 2 0 4 0 5 0 0 0 0 0 2 0 2 6 8 2 0 19 1 0 0 0 0 0 0 1 0 0 0 3 1 0 0 0 1 3 0 4 3 7 0 0 15 0 1 
0 6 0 0 1 41 1 1 0 18 0 0 1 0 0 0 15 14 0 24 0 0 5 0 1 0 7 0 1 0 5 0 0 0 0 0 0 0 0 0 0 0 0 0 0 0 8 1 1 0 1 0 0 0 44 4 0 3 1 0 2 0 1 0 3 0 1 5 0 0 2 0 5 0 0 0 1 0 0 2 0 0 0 0 0 0 0 0 0 0 5 0 14 2 0 2 0 1 0 0 
1 18 0 1 1 22 4 0 3 27 0 1 0 0 0 1 1 12 0 47 1 0 5 1 1 0 1 1 0 0 0 0 0 1 0 1 0 0 0 0 1 0 0 0 0 0 12 0 1 0 0 0 1 0 32 2 0 2 0 1 0 0 0 0 2 0 1 4 3 0 1 0 4 1 0 0 2 0 1 0 0 0 1 0 0 0 0 0 0 1 3 0 12 8 0 1 2 0 0 0 
0 11 0 0 0 22 6 0 0 18 0 0 0 0 0 0 0 12 0 39 0 0 2 0 2 0 11 0 0 0 0 0 0 5 0 1 0 0 0 0 0 3 0 0 0 0 20 0 0 0 2 0 0 0 45 2 0 2 0 0 0 0 0 0 0 2 0 5 0 2 0 0 1 0 2 0 0 0 0 0 0 0 0 0 4 0 0 0 0 0 6 1 10 2 1 0 0 9 2 0 
0 12 0 1 0 23 2 4 0 24 0 0 0 0 0 1 1 9 0 57 12 0 0 0 1 0 5 0 0 0 1 0 0 2 0 0 2 0 0 0 1 0 0 0 0 0 1 0 0 0 2 0 0 0 18 5 0 0 0 0 0 0 0 0 2 1 0 1 0 2 1 0 0 2 1 4 0 0 0 0 0 0 1 0 4 2 0 0 1 0 4 0 12 6 4 0 0 17 0 1 
0 7 0 1 0 32 3 0 0 17 0 0 0 0 0 0 0 12 0 29 3 0 10 0 0 1 11 0 0 0 0 0 0 2 0 0 0 0 0 0 0 1 0 1 1 0 12 0 0 0 2 0 0 3 58 2 0 0 0 0 0 0 0 0 1 0 0 5 0 0 1 0 5 0 0 0 0 0 0 0 0 1 0 0 2 1 0 0 0 0 0 0 17 2 3 2 1 1 0 0 
0 5 0 1 2 28 4 0 0 18 0 0 0 1 0 0 2 7 0 36 3 0 7 0 1 0 2 1 0 0 0 0 0 0 0 2 1 0 0 2 2 0 0 0 0 0 13 0 0 0 1 0 1 0 45 1 0 1 1 0 0 0 1 0 0 0 0 7 0 0 1 0 28 0 1 0 0 0 0 1 0 0 0 1 1 0 0 0 0 0 0 0 16 1 2 1 0 1 0 0 
1 4 0 1 0 30 4 0 0 22 0 0 1 0 0 0 1 21 0 34 6 1 3 0 2 1 9 0 0 0 0 0 0 0 0 0 0 0 0 0 0 0 0 0 0 0 11 0 0 0 0 0 1 0 43 0 0 0 1 0 2 0 0 0 2 0 1 6 1 0 1 0 4 0 0 0 1 0 0 1 0 0 0 0 5 0 2 1 0 0 4 0 16 0 5 1 0 0 0 0 
1 10 0 0 0 14 5 1 1 17 0 0 0 0 0 1 12 7 0 43 2 3 2 1 3 0 7 0 0 0 0 0 0 3 2 0 0 0 0 0 0 0 0 0 0 0 20 0 1 0 0 0 0 0 47 1 0 0 0 1 1 0 0 0 1 0 0 8 4 1 1 1 0 0 1 0 0 0 0 3 0 0 0 1 2 2 1 1 2 0 2 0 7 2 1 1 1 1 0 0 
0 3 0 0 0 32 8 0 0 12 0 1 0 0 0 0 1 13 0 21 1 0 8 0 0 0 11 0 0 0 0 0 0 1 1 0 0 0 1 0 0 0 0 0 0 1 17 0 0 0 2 0 0 0 74 1 0 0 0 0 0 0 1 0 0 0 0 10 0 0 1 0 1 0 1 0 0 0 0 0 0 1 0 0 2 0 0 0 0 0 3 0 10 4 2 0 0 5 0 0 
1 2 1 0 0 38 4 0 1 10 0 0 2 0 0 0 0 14 0 20 2 0 5 0 1 0 20 5 0 0 0 1 0 0 0 0 1 0 0 0 0 0 0 0 0 0 3 0 0 0 1 0 0 0 61 3 0 0 0 0 0 2 0 2 0 1 0 9 0 0 2 0 9 0 2 0 1 0 0 0 1 0 0 0 0 0 0 0 0 0 0 0 9 1 9 2 0 3 0 1 
4 11 0 0 0 24 3 2 0 20 0 0 0 0 0 0 0 11 1 43 9 0 1 0 2 2 13 0 1 0 0 1 0 3 0 0 0 0 0 0 0 0 0 0 0 0 9 0 0 0 0 0 0 0 46 2 0 0 0 0 0 0 0 0 0 0 0 8 0 0 2 0 1 0 0 0 0 0 0 0 0 0 0 0 4 2 0 0 0 0 0 1 17 3 4 0 0 0 0 0 
0 3 0 0 0 38 1 0 0 15 0 1 0 0 0 0 13 9 0 23 1 0 14 0 0 0 14 0 0 0 5 0 0 1 0 1 1 0 0 0 1 0 0 0 0 0 5 0 0 1 0 0 0 0 61 0 0 0 1 0 0 0 0 0 0 0 0 17 0 1 2 0 1 0 0 1 0 0 0 2 0 0 0 0 0 0 0 0 0 0 0 0 5 1 9 1 1 0 0 0 
0 12 0 0 0 21 3 1 0 19 1 0 0 3 0 0 15 9 0 60 7 0 2 0 0 0 4 2 0 0 4 0 0 2 0 0 0 0 0 0 0 1 0 0 0 0 9 0 0 1 0 0 0 0 32 3 0 0 0 0 0 1 1 0 2 1 0 1 0 2 1 0 2 0 0 1 0 0 0 2 0 1 0 0 1 1 1 0 0 0 2 0 13 2 2 1 0 1 0 0 
0 16 0 1 0 16 0 3 0 27 0 0 2 0 0 0 0 12 0 49 7 0 2 0 0 0 6 4 0 0 2 1 0 2 0 0 0 0 0 0 1 0 0 0 0 0 1 0 1 0 4 0 1 0 17 3 0 0 0 0 1 0 0 0 0 0 0 1 2 4 0 0 14 0 0 2 0 0 0 0 0 0 0 0 5 3 1 0 0 0 3 1 13 2 2 2 0 16 0 0 
0 10 1 1 0 21 3 3 1 22 0 2 0 1 2 0 11 7 0 36 4 0 0 0 0 0 13 0 0 0 4 0 0 0 0 1 0 1 0 0 1 0 0 0 1 0 4 0 0 0 0 0 0 0 40 4 0 0 0 0 1 1 0 0 0 0 0 8 7 1 1 0 2 0 0 0 0 0 0 3 0 0 0 0 2 2 0 0 0 1 0 1 14 5 3 0 0 3 0 1 
1 10 0 0 0 25 1 0 0 21 0 1 0 0 0 0 3 14 0 33 7 0 1 0 1 0 11 0 0 0 3 1 0 6 0 0 0 0 0 0 0 1 0 0 1 1 0 0 0 1 2 0 0 0 42 1 0 1 0 0 0 0 0 0 1 2 0 6 1 0 2 0 1 0 0 0 1 0 1 0 1 0 0 0 3 0 0 0 1 0 6 0 10 5 17 0 1 1 0 1 
0 5 0 0 0 45 4 1 0 10 0 0 0 0 0 0 0 22 0 24 1 0 2 0 0 0 21 0 0 0 0 0 0 0 2 0 0 0 0 0 0 0 0 0 0 0 12 2 0 0 0 0 0 0 64 5 0 0 0 0 0 1 0 0 1 1 0 5 0 3 0 0 0 0 1 0 0 0 0 0 0 0 0 0 2 0 0 0 0 0 0 0 7 3 0 2 1 3 0 0 
0 5 0 1 1 34 1 0 0 10 1 0 0 1 0 0 2 14 0 25 3 0 6 0 0 0 18 0 0 0 2 0 0 0 0 0 0 2 0 0 1 0 0 0 0 0 6 0 1 0 0 0 0 2 79 1 0 0 0 0 1 0 0 0 0 0 0 10 0 0 1 0 0 0 2 0 0 0 0 0 0 0 0 0 2 0 0 0 0 0 2 0 12 3 0 0 0 0 0 1 
0 6 0 2 2 34 3 2 0 14 0 2 0 0 0 0 2 15 0 35 3 0 5 0 0 0 21 0 0 0 3 0 1 0 0 0 0 1 0 0 0 0 0 0 0 0 6 0 0 0 0 0 0 0 47 3 0 0 0 0 0 1 0 0 0 0 0 3 3 2 0 1 2 0 0 0 1 0 0 0 0 0 0 0 2 0 0 1 0 0 1 0 18 0 3 2 0 3 0 0 
1 12 0 0 0 33 7 0 0 18 0 0 0 0 0 0 0 9 0 31 2 0 7 0 0 0 8 0 0 0 1 0 0 2 0 1 0 0 0 1 0 0 0 0 1 0 11 2 0 0 0 0 0 0 59 3 0 1 0 0 0 0 0 0 1 1 1 4 0 0 0 2 6 0 1 0 0 0 0 0 1 0 0 0 4 0 0 0 2 0 2 0 9 4 0 0 0 2 0 0 
0 16 0 0 2 17 0 2 0 21 0 0 0 0 2 0 4 5 0 33 8 0 1 0 0 0 6 1 0 0 2 0 0 0 1 0 0 0 0 0 0 0 0 0 0 0 6 0 1 0 0 0 0 0 31 0 0 0 0 0 1 0 1 0 0 0 0 4 14 11 2 0 3 1 0 2 0 0 0 2 0 0 0 0 4 1 0 0 1 1 4 0 14 5 2 3 1 14 0 0 
0 7 0 0 0 43 2 0 0 21 0 0 0 2 0 0 0 18 0 30 4 0 5 0 0 0 20 0 0 0 0 0 0 2 0 0 1 1 0 0 0 0 0 0 0 0 3 0 0 0 3 0 0 0 52 1 0 0 0 1 2 0 0 0 2 0 0 4 0 0 0 1 0 1 0 0 0 0 0 0 0 0 2 0 0 0 0 0 0 0 4 0 9 3 1 2 1 2 0 0 
0 10 1 0 0 27 1 2 1 19 0 2 0 0 0 0 1 10 0 34 2 1 4 0 0 0 11 0 0 0 0 4 0 3 0 1 0 0 0 0 0 0 0 1 2 0 5 1 0 0 3 0 0 0 43 0 0 1 0 1 1 0 0 0 2 0 0 6 8 0 3 0 0 0 0 0 0 0 0 0 0 0 1 0 2 0 0 0 0 1 2 0 10 3 12 0 0 8 0 0 
0 8 1 0 0 30 3 0 0 14 0 0 0 0 0 0 0 11 0 29 1 0 3 1 2 0 13 0 0 0 1 3 0 0 1 0 0 0 0 0 0 0 0 0 0 0 11 0 0 0 0 0 0 0 68 3 0 1 0 0 0 0 0 0 3 0 0 11 0 0 2 0 1 0 0 0 0 0 0 0 0 0 0 0 0 0 0 0 0 0 2 1 9 0 6 0 1 8 0 2 
0 10 0 1 0 33 2 1 1 15 1 1 0 0 0 0 0 14 0 32 6 0 6 2 0 1 8 0 0 0 1 0 0 1 0 1 1 4 0 2 0 1 0 0 2 0 11 0 0 0 0 0 0 0 50 2 0 0 0 0 1 1 0 0 0 0 0 3 2 2 0 0 1 1 0 0 0 0 0 0 0 0 0 0 2 0 0 0 1 0 3 1 9 4 0 5 0 3 0 1 
0 8 0 0 0 44 2 0 0 12 0 0 0 0 0 1 0 5 0 18 3 0 5 0 0 0 16 0 0 0 0 0 0 0 0 1 0 0 0 0 0 1 0 0 0 0 10 0 0 0 0 0 0 0 85 0 0 0 1 1 0 2 0 0 0 0 0 14 0 0 4 0 0 0 0 0 0 0 0 2 0 0 0 0 0 0 0 0 0 0 4 1 7 2 1 0 0 0 0 0 
0 8 0 0 0 35 3 1 1 13 0 0 0 1 0 0 0 13 0 36 2 2 9 0 0 0 9 0 0 0 0 0 0 1 0 1 0 0 0 0 0 0 0 0 1 0 12 0 0 0 1 0 0 1 51 0 1 1 0 0 0 0 0 0 1 1 0 6 0 1 0 1 2 0 3 0 0 0 0 0 0 0 0 0 2 0 0 1 2 0 1 0 15 1 1 1 0 8 0 0 
0 5 1 0 0 26 5 0 1 15 0 0 0 0 0 0 0 14 0 24 3 0 1 0 0 2 15 0 0 0 0 0 0 2 0 0 0 2 0 0 1 1 0 0 0 0 17 0 0 0 0 0 0 0 51 3 1 1 0 0 0 0 0 0 1 1 0 3 1 1 1 1 7 0 0 0 0 0 0 1 0 0 0 0 3 0 0 0 1 0 4 0 8 1 23 1 1 0 0 0 
0 18 0 2 0 5 1 3 1 24 0 0 0 0 0 0 17 4 0 43 5 2 0 0 0 0 1 1 0 0 6 0 0 3 0 0 1 0 0 0 1 0 0 0 0 0 8 1 1 0 1 3 1 0 7 3 0 0 0 0 1 0 0 0 1 3 0 0 1 10 0 2 18 0 0 0 0 0 0 3 0 1 0 1 5 0 0 1 0 0 7 1 7 9 0 2 1 13 0 0 
0 10 0 0 1 12 9 1 0 12 0 2 0 0 0 0 12 6 0 29 5 0 2 0 4 0 6 2 0 0 7 0 0 3 1 0 0 1 0 0 0 0 0 0 0 0 22 0 0 0 2 0 0 0 27 4 1 0 0 0 0 0 1 1 0 0 1 1 0 8 0 1 19 2 0 0 0 0 0 1 0 0 1 0 3 0 1 0 0 0 2 0 8 5 1 0 0 13 0 0 
1 7 0 2 0 27 2 0 0 18 0 0 0 0 0 0 2 8 0 31 5 0 1 1 0 0 9 1 0 0 1 2 0 4 0 1 0 0 0 1 0 0 0 1 0 0 10 1 0 1 0 0 0 0 39 2 1 0 0 3 0 0 0 0 1 0 0 8 0 0 5 2 21 0 0 3 0 0 0 1 0 0 0 0 2 0 0 0 1 0 3 1 7 3 7 2 0 0 1 0 
0 12 0 1 1 12 3 4 0 25 0 0 0 0 0 0 12 8 0 61 6 0 1 0 2 0 0 0 0 0 8 0 0 4 0 0 0 2 0 0 0 0 0 0 1 0 6 0 1 0 0 1 0 0 12 3 1 2 0 0 1 0 1 0 0 0 0 0 0 3 0 0 0 0 1 2 0 0 0 0 3 0 1 0 7 0 0 1 2 0 8 0 10 7 2 2 0 9 0 1 
0 7 0 0 0 48 3 1 1 8 0 0 0 0 0 0 0 12 0 19 0 0 7 0 0 0 17 0 1 0 0 1 0 0 0 0 0 0 0 0 0 0 0 0 2 0 13 0 0 0 0 0 0 0 70 0 0 0 0 0 1 0 0 1 0 0 0 11 0 0 2 1 0 0 0 0 0 0 0 0 0 0 0 1 1 0 0 0 1 0 0 0 8 3 7 3 0 0 0 0 
0 3 0 0 0 22 5 0 0 7 0 0 3 0 0 0 0 3 0 20 2 0 6 1 0 0 16 2 0 0 0 1 0 3 0 0 0 1 0 3 1 0 0 0 0 0 7 0 0 0 1 0 0 1 54 0 0 1 0 0 0 0 0 0 0 1 1 6 1 1 0 0 47 0 1 2 0 0 0 0 0 0 0 0 1 0 0 0 1 0 1 0 11 3 3 1 0 6 0 0 
0 8 0 0 0 28 3 1 0 15 0 0 0 0 0 0 0 6 0 26 0 0 0 0 0 0 11 0 0 0 0 0 0 0 0 0 0 0 0 2 1 1 0 0 0 0 7 0 0 0 1 0 0 0 73 1 0 1 0 1 1 0 1 0 0 0 0 15 1 3 4 0 23 0 2 1 0 0 0 0 0 0 0 0 0 0 0 0 1 1 1 0 1 3 3 1 1 1 0 0 
0 7 0 3 0 43 2 0 0 14 0 0 0 0 0 0 4 10 0 29 2 0 2 1 1 0 13 2 0 0 1 1 1 0 0 0 0 0 0 0 0 0 2 0 0 0 8 0 1 0 0 1 0 0 52 4 0 0 0 0 0 0 0 0 0 1 0 5 0 0 2 0 5 0 0 0 0 0 0 1 1 0 0 0 3 0 0 0 0 0 0 1 9 4 6 2 0 6 0 0 
0 3 0 1 0 28 4 1 0 19 1 1 1 0 0 0 0 14 0 26 2 0 5 0 5 0 11 0 0 0 0 1 0 3 1 1 0 0 0 0 0 1 0 1 0 0 12 1 0 0 0 0 1 0 50 6 0 2 0 1 0 0 0 0 0 0 0 2 0 0 1 0 8 0 0 0 0 0 0 1 1 0 0 0 1 0 0 1 1 0 4 0 12 3 11 1 0 0 0 0 
0 15 1 0 0 9 1 3 1 32 0 2 0 0 0 0 2 7 0 63 2 0 0 0 2 1 5 5 0 0 4 4 1 0 0 0 0 0 0 0 0 0 0 0 0 0 4 0 0 0 0 0 0 0 9 5 1 0 1 1 0 0 0 0 0 5 1 0 1 0 0 2 10 0 0 0 0 0 0 0 0 0 0 0 7 1 0 1 1 1 2 0 15 8 7 2 0 5 0 0 
1 2 0 0 0 38 5 3 0 12 0 0 0 0 0 0 0 16 0 32 0 0 2 0 3 0 17 0 0 0 0 0 0 1 0 1 0 2 0 1 0 0 0 0 0 0 14 0 0 0 1 0 0 0 53 2 1 0 1 1 0 2 0 0 0 0 0 4 0 1 2 0 1 0 0 0 0 0 0 0 0 0 0 0 1 1 0 0 0 1 1 0 12 7 1 0 1 6 0 0 
0 20 0 0 0 10 1 2 1 33 0 0 0 0 1 0 8 0 1 51 6 0 2 2 0 1 2 0 0 0 8 0 0 6 0 1 0 0 1 0 0 1 0 0 0 0 9 0 2 0 1 0 2 2 6 0 0 1 0 2 0 0 0 0 0 5 0 1 0 8 1 0 0 1 0 0 0 0 1 1 1 0 0 0 0 1 0 0 0 0 5 1 11 5 0 3 0 22 0 0 
0 1 0 1 0 38 4 0 0 15 0 0 1 0 1 0 0 7 0 24 0 0 4 0 0 0 16 1 0 0 0 2 0 0 0 0 0 0 0 1 0 0 0 0 0 0 7 0 0 0 0 0 0 0 79 0 2 0 0 3 1 0 0 0 0 0 0 13 0 0 1 0 0 0 0 0 0 0 0 0 0 0 0 0 1 1 0 0 0 1 0 0 10 6 8 1 0 0 0 0 
0 1 0 0 0 25 1 1 1 6 0 0 0 0 0 0 4 10 0 18 1 0 8 0 0 1 20 0 0 0 5 2 0 1 0 1 0 1 0 0 0 0 0 0 1 0 7 0 1 0 0 0 0 0 75 3 0 3 0 1 0 0 0 0 0 0 0 18 1 0 0 0 7 0 0 0 0 0 0 2 0 0 0 0 5 0 0 0 0 0 1 0 10 3 4 0 0 1 0 0 
0 18 0 1 0 23 5 1 1 20 0 1 0 0 0 0 11 11 1 44 4 2 2 0 2 0 5 2 0 0 14 0 0 1 0 0 0 1 0 0 0 1 0 0 0 0 15 0 0 1 1 0 0 0 13 1 0 0 0 0 1 0 0 0 0 1 0 1 3 1 1 0 1 1 1 1 0 0 0 1 0 0 0 0 2 1 1 0 0 0 7 0 11 5 0 2 1 4 1 0 
0 2 0 0 2 35 1 0 0 13 0 0 0 0 0 0 0 7 0 14 4 0 6 0 2 1 20 0 1 0 2 1 0 0 0 0 0 5 0 0 1 1 1 0 1 0 2 2 0 0 0 0 0 1 69 0 0 0 0 0 0 1 0 0 0 0 0 24 0 3 3 2 2 0 0 0 0 0 0 0 0 1 0 0 3 0 0 0 0 0 6 0 3 2 3 0 0 2 0 1 
0 4 2 0 0 22 6 1 0 20 0 0 0 0 1 0 1 7 1 45 0 2 6 0 1 0 6 0 0 0 5 0 0 3 0 0 0 0 0 1 0 0 0 0 0 0 13 0 0 0 2 1 0 0 40 4 0 2 0 1 0 0 0 0 0 2 0 4 0 0 0 0 7 0 1 0 0 0 2 0 0 1 0 1 5 0 0 0 2 0 5 0 8 6 2 0 0 6 1 0 
0 3 0 0 0 47 1 3 0 9 0 1 0 0 0 0 0 12 0 16 1 0 6 0 0 0 22 0 0 0 0 0 0 0 0 0 0 0 0 0 0 1 0 0 0 0 0 0 0 0 1 0 1 1 86 0 0 0 0 0 0 0 0 0 0 0 0 9 0 1 1 1 1 0 0 0 0 1 0 0 0 0 0 0 0 1 0 0 0 0 1 0 9 3 8 1 0 2 0 0 
0 1 1 0 0 43 2 0 0 7 0 0 0 0 0 0 0 10 0 9 0 0 6 0 1 0 18 1 1 0 0 1 0 0 0 0 0 0 0 0 0 0 0 1 2 0 8 0 0 0 0 0 0 0 95 4 0 0 0 1 0 0 0 0 2 0 0 11 0 0 1 0 1 0 1 2 0 0 0 0 0 0 0 0 3 0 0 0 0 0 4 0 5 0 6 1 0 1 0 0 
0 10 0 0 0 27 4 1 0 10 0 2 0 0 0 0 1 3 0 28 9 2 5 0 1 0 12 0 0 0 1 2 0 2 0 0 0 1 0 1 2 0 0 0 0 0 7 0 1 0 0 0 0 0 59 3 0 0 0 1 1 0 0 0 0 3 1 14 0 2 1 0 0 0 1 1 0 0 1 0 0 0 0 1 2 0 0 0 0 0 2 1 4 5 10 1 0 4 0 0 
0 10 0 1 5 19 0 1 0 10 0 1 0 0 0 1 6 4 0 25 8 9 4 0 1 0 10 2 0 0 8 5 0 1 1 0 0 2 0 0 0 0 1 0 0 0 1 0 0 0 0 1 1 3 40 1 0 0 0 1 0 1 0 0 0 0 0 8 15 0 3 0 8 0 1 3 0 0 0 1 1 0 0 0 3 0 0 0 0 0 1 1 5 4 8 0 1 1 0 2 
0 8 1 0 0 32 4 0 0 23 0 0 0 0 0 0 1 5 1 30 6 0 6 0 0 0 14 1 0 0 0 1 0 2 1 1 1 0 0 0 0 2 1 1 0 0 5 0 0 0 0 0 0 0 60 1 0 0 2 0 0 0 0 1 1 1 0 11 1 3 1 0 3 1 1 0 0 0 0 1 0 0 1 0 1 0 0 0 1 0 3 1 5 1 0 0 1 0 1 0 
0 5 0 0 0 32 2 0 1 10 0 0 0 1 0 0 0 5 0 15 1 0 4 0 0 0 26 0 0 0 0 0 2 0 0 0 0 0 0 2 0 0 0 0 0 0 10 0 0 0 0 0 0 0 72 2 0 0 0 0 1 0 0 0 0 1 0 12 1 0 7 0 17 0 0 1 1 0 0 0 1 0 0 0 1 0 0 1 0 0 1 1 5 3 5 1 0 0 0 0 
0 5 0 1 0 18 3 4 0 17 0 0 3 0 0 0 10 10 1 28 0 0 1 0 0 1 8 6 0 0 4 0 0 2 1 0 0 1 0 1 1 0 0 0 0 0 8 1 0 0 0 1 0 0 20 1 0 0 0 0 0 0 0 0 1 2 0 2 0 1 2 0 52 0 0 0 0 0 0 2 1 1 0 2 1 0 0 0 2 0 3 6 9 3 1 0 0 2 0 0 
0 18 0 0 1 14 6 3 1 25 0 2 1 0 0 1 0 8 0 43 11 0 2 0 2 0 3 0 0 0 0 1 0 3 0 4 0 2 0 0 0 0 0 0 0 0 35 0 0 0 0 0 1 0 14 3 0 0 0 0 0 0 0 0 3 1 2 2 0 0 0 0 0 0 1 0 0 0 0 0 0 1 2 0 7 1 1 0 0 0 7 0 6 5 1 2 1 3 0 0 
0 12 0 0 0 24 1 1 0 14 0 0 0 0 0 0 7 7 0 17 6 3 3 0 1 0 11 1 0 0 5 1 0 1 0 0 0 0 0 0 1 0 0 0 0 0 5 0 0 0 1 0 0 0 58 3 0 0 0 1 1 0 0 0 0 0 0 17 7 0 4 0 0 0 0 0 2 0 0 1 0 1 0 1 0 1 0 0 0 1 0 0 6 3 8 2 1 8 0 2 
0 9 0 0 0 34 3 4 0 15 0 1 0 0 0 0 1 19 0 38 0 1 1 1 0 0 16 0 0 0 1 0 0 0 0 2 0 0 0 0 0 1 1 0 0 1 6 1 2 0 2 0 0 0 53 2 0 0 0 0 0 0 0 0 1 0 1 6 0 2 1 0 5 0 2 0 0 0 0 0 0 0 0 0 1 0 0 0 0 0 0 0 10 0 0 2 0 4 0 0 
1 24 0 0 2 6 0 2 0 39 0 3 0 0 1 0 9 3 0 58 13 2 0 0 0 0 2 1 0 0 10 1 0 2 0 0 0 0 0 0 1 0 0 0 0 0 4 0 1 0 0 0 3 0 7 0 0 0 0 3 0 1 0 0 1 0 1 3 1 1 1 2 4 0 1 0 0 0 0 3 0 1 0 1 4 0 0 0 1 0 8 1 6 9 0 0 0 2 0 0 
1 3 0 0 0 23 1 2 0 16 0 0 0 0 0 0 19 17 1 41 2 0 2 0 0 1 10 0 0 0 13 1 0 0 0 0 0 0 0 0 0 1 0 0 0 0 4 1 0 0 2 0 0 0 30 4 0 0 0 0 1 0 0 0 1 1 0 0 0 1 0 0 11 0 0 0 0 0 0 3 0 2 1 0 1 1 1 0 0 0 5 0 19 3 3 1 0 0 0 0 
1 5 0 0 0 33 1 2 0 20 0 0 1 0 1 0 0 8 0 35 1 0 8 0 0 0 20 0 0 0 0 0 0 3 1 0 0 0 0 0 0 0 0 0 0 0 6 0 1 0 0 0 0 1 68 4 0 0 0 0 1 0 0 1 1 0 0 4 0 0 0 0 6 0 0 0 0 0 0 0 0 0 0 0 0 0 0 0 0 0 0 0 11 1 0 4 0 0 1 0 
0 1 1 0 2 39 6 0 0 4 0 0 1 0 0 0 8 15 0 5 2 1 5 0 1 0 22 1 0 0 6 1 0 0 1 0 0 0 0 1 1 0 0 0 0 0 8 0 0 0 0 0 0 0 79 2 1 0 0 0 1 0 0 0 1 0 0 11 3 1 1 0 6 1 0 0 0 0 0 2 0 0 0 1 0 0 0 0 0 0 2 0 1 1 1 1 1 1 0 0 
0 8 0 4 0 16 4 3 0 20 0 0 0 0 0 0 12 9 0 45 1 5 5 0 0 1 3 0 0 0 5 0 1 2 1 0 0 0 0 0 0 0 0 0 0 0 13 0 0 0 0 0 0 0 43 1 0 0 0 0 1 0 0 1 3 0 0 0 12 0 0 0 0 0 0 1 0 0 0 5 1 0 0 0 2 1 0 0 0 1 1 0 11 3 0 0 0 3 0 2 
0 6 0 0 1 21 2 0 1 21 0 0 0 0 0 0 6 10 0 43 2 0 5 2 1 1 12 1 1 0 4 0 0 4 0 0 0 0 0 1 0 0 0 0 1 0 14 1 1 0 1 0 0 0 28 1 0 0 0 0 0 0 0 0 2 0 0 3 0 1 0 0 18 1 0 0 0 0 0 2 0 0 0 0 4 1 0 0 1 0 4 1 9 4 1 0 0 6 0 0 
0 6 0 0 1 26 5 1 0 25 0 0 4 0 0 0 2 13 0 27 3 0 4 0 1 2 2 0 0 1 0 0 0 2 0 0 1 0 0 1 0 0 0 0 0 1 11 0 0 0 0 0 0 0 35 0 0 0 1 0 0 0 0 0 0 0 0 1 0 1 0 0 46 0 0 1 0 0 1 1 0 0 0 0 4 0 0 1 0 0 1 0 15 2 1 0 0 0 0 0 
0 6 1 0 1 19 2 2 0 17 0 0 3 0 0 1 9 7 0 23 1 3 2 0 2 0 6 2 0 0 9 2 0 0 1 2 0 2 2 1 0 1 0 1 0 1 6 0 1 0 1 0 0 0 40 3 1 0 0 4 0 0 0 0 1 0 0 5 2 0 1 0 29 1 0 1 0 0 0 4 1 0 0 1 1 1 0 0 0 0 1 0 6 2 3 0 1 4 0 0 
0 10 0 0 0 16 1 4 0 21 0 0 0 0 1 0 18 11 0 37 1 0 4 0 0 0 6 4 0 0 5 0 0 0 0 0 0 0 0 0 0 1 0 0 0 0 1 0 2 0 1 0 0 0 31 3 0 0 1 0 0 0 0 0 0 0 1 0 3 0 0 0 17 0 1 2 0 0 0 5 0 0 0 1 2 0 0 0 0 1 2 0 16 4 5 3 0 8 0 0 
2 14 2 0 0 10 1 3 1 24 0 0 0 1 1 1 0 6 0 33 6 0 0 1 4 0 2 0 0 1 0 6 0 7 0 3 1 0 0 1 2 1 0 0 0 0 22 0 1 0 1 0 1 0 17 4 0 0 0 3 0 1 0 0 0 2 0 3 0 3 1 1 5 1 1 0 0 0 0 0 0 0 0 0 3 1 0 0 1 0 4 0 7 4 18 0 0 11 0 0 
0 16 0 0 1 18 3 2 0 24 0 1 0 0 0 0 5 5 0 35 3 3 2 0 0 0 8 2 0 0 8 2 0 1 0 0 0 0 0 0 0 0 0 0 1 0 8 0 1 0 0 0 0 0 39 1 0 0 0 4 0 0 0 0 0 3 1 11 1 0 5 0 9 0 0 0 0 0 0 1 1 0 0 0 2 1 0 1 0 0 4 0 8 2 6 1 0 0 0 0 
1 10 0 0 0 26 6 1 0 19 0 0 0 0 0 0 0 13 0 31 2 0 1 0 0 1 13 0 0 0 1 0 0 0 0 0 0 0 0 0 0 1 0 0 1 0 11 0 0 1 0 0 1 0 56 0 1 1 0 0 0 0 0 0 0 0 0 11 0 1 2 1 2 1 0 0 0 0 0 0 1 0 0 1 2 0 0 0 0 0 5 1 16 1 5 0 0 0 1 1 
0 11 1 0 0 28 0 1 1 16 0 1 0 1 0 0 1 16 0 29 4 0 7 0 1 0 12 0 0 0 0 4 1 0 0 0 0 0 0 0 0 0 1 0 0 0 4 0 0 0 0 0 0 0 43 3 0 4 0 2 0 0 0 0 0 0 0 3 1 1 0 0 0 0 0 0 0 0 0 0 0 0 0 0 3 2 1 0 0 0 1 0 14 8 18 3 0 3 0 0 
0 8 0 0 0 45 2 2 0 11 0 0 1 0 0 0 0 11 0 28 0 0 5 0 0 1 14 1 0 0 2 0 0 0 1 0 0 0 0 1 0 1 0 0 0 0 8 0 0 1 1 0 0 0 51 1 0 1 0 0 0 0 1 0 1 0 0 3 2 1 3 0 14 0 0 2 0 0 0 0 0 0 0 0 1 0 1 0 0 0 2 0 15 2 2 1 0 2 0 0 
0 6 0 0 0 27 0 1 0 12 0 0 0 1 0 0 3 7 0 18 5 0 8 0 0 1 17 0 0 0 3 2 0 0 0 0 0 1 1 0 1 0 0 0 0 0 1 0 0 0 0 0 0 0 85 1 0 0 0 2 1 0 1 0 0 1 0 14 0 1 1 2 1 0 0 0 0 0 1 1 0 0 1 1 1 0 0 0 1 0 2 0 4 2 10 0 0 1 0 0 
0 2 0 0 0 47 3 1 2 14 0 0 0 0 0 0 1 12 0 22 1 0 10 0 0 0 26 0 0 0 1 0 0 0 1 0 0 0 0 1 0 0 0 0 0 0 2 0 0 0 0 0 0 0 60 8 1 0 0 0 1 2 0 0 1 1 1 8 0 0 2 0 0 0 1 0 0 0 0 0 0 0 0 0 0 0 0 0 0 0 1 0 6 3 4 3 0 1 0 0 
0 9 0 2 4 31 1 0 1 9 0 0 0 0 0 0 4 8 0 14 3 1 7 0 0 0 26 0 0 0 5 2 0 1 0 0 0 1 0 0 0 0 0 0 0 0 2 0 1 0 0 0 0 0 72 0 0 0 0 1 0 0 0 0 0 2 0 17 2 0 2 0 0 0 1 0 0 0 0 0 1 0 0 0 0 0 0 0 0 0 0 0 7 1 9 0 0 3 0 0 
1 11 0 0 2 15 2 0 1 27 0 2 2 0 0 0 0 8 0 53 5 1 2 1 0 0 15 0 0 0 0 1 0 7 0 0 0 0 0 0 0 0 0 0 0 0 13 0 0 0 0 0 0 0 34 1 0 0 0 0 0 1 0 0 0 2 1 4 2 2 1 0 0 0 0 0 0 0 0 0 0 1 0 0 0 1 0 0 0 0 5 0 18 5 1 1 1 0 0 0 
0 5 0 1 0 32 1 1 0 15 0 0 0 0 0 0 4 13 0 27 5 0 6 0 0 0 14 0 0 0 1 0 0 1 0 0 0 0 0 0 0 0 0 0 0 0 4 0 2 0 0 0 0 0 72 3 0 1 0 0 1 1 0 0 2 3 1 7 0 0 0 0 0 0 1 0 0 0 0 2 0 0 0 1 2 1 1 0 1 0 0 0 8 2 3 3 1 0 0 1 
0 8 0 1 0 35 0 0 0 12 0 0 0 0 1 0 0 12 0 20 3 2 6 0 0 1 11 1 0 0 0 0 0 1 0 0 0 0 0 1 0 0 0 0 1 0 1 0 2 1 0 1 0 0 70 6 0 0 0 0 0 0 0 0 0 0 0 6 4 0 2 1 13 0 1 1 0 0 0 0 0 0 0 0 3 0 0 0 1 0 2 0 8 0 6 1 0 4 0 0 
0 3 0 0 0 30 1 1 0 14 0 0 0 0 0 0 10 15 0 22 1 0 8 0 0 0 18 0 2 0 5 4 0 1 0 0 0 0 0 0 0 0 0 0 0 0 6 1 0 0 1 0 0 0 52 1 0 1 0 2 1 0 0 0 1 1 0 6 0 0 2 0 4 0 2 0 1 0 0 3 0 0 0 0 0 0 0 0 0 0 1 0 7 4 13 0 0 4 0 1 
1 10 0 4 0 17 4 1 2 24 0 0 0 0 2 0 2 15 0 50 6 3 3 0 1 0 3 0 0 1 5 0 0 3 0 0 0 0 0 0 0 0 0 0 0 0 18 0 1 0 1 0 0 0 21 1 1 0 0 0 1 1 0 0 1 0 1 1 14 2 0 0 1 1 0 3 0 0 0 0 1 0 0 0 2 0 0 0 0 1 4 0 11 2 0 1 0 2 0 0 
0 6 0 0 0 20 0 2 0 12 0 0 0 0 0 0 1 9 0 35 0 0 1 0 0 0 15 1 0 0 0 3 0 0 0 0 0 0 0 2 0 0 0 0 0 0 2 0 0 0 0 0 0 0 65 1 0 0 0 3 0 1 0 0 1 0 1 9 0 6 7 0 18 1 0 0 0 0 0 1 0 0 0 0 3 0 0 0 0 0 0 0 7 4 5 0 1 6 0 1 
0 4 0 0 0 44 5 0 0 8 0 0 0 0 0 1 0 9 0 24 0 2 8 0 1 1 21 0 0 0 0 0 0 1 0 0 0 0 0 1 0 0 0 0 1 0 12 0 1 0 0 0 0 0 73 3 1 2 0 0 0 0 0 0 0 0 0 12 0 0 1 0 0 0 0 0 0 0 0 0 0 0 0 0 1 0 0 0 0 0 0 0 7 2 2 1 0 1 0 0 
0 20 0 3 0 14 5 0 0 37 1 0 0 0 0 0 13 4 0 57 9 0 2 0 0 1 2 0 0 1 3 0 1 1 1 0 0 0 0 0 1 0 0 0 0 0 19 0 1 0 2 0 0 0 15 0 0 0 0 0 0 0 1 0 0 0 0 1 3 0 0 0 0 0 1 0 0 0 0 3 0 0 0 0 3 0 0 0 0 0 2 0 10 5 1 3 0 4 0 0 
0 13 1 0 0 23 1 1 0 16 0 0 0 0 0 0 5 10 0 33 2 0 4 0 0 0 14 0 0 0 1 0 0 1 0 5 0 0 1 0 0 0 0 0 0 0 5 0 1 0 0 0 0 1 48 0 0 2 0 0 2 1 0 0 0 0 0 7 0 4 1 0 0 1 1 0 0 1 0 0 1 0 0 0 4 2 1 2 1 0 2 0 4 8 6 2 0 9 1 1 
0 7 0 0 1 27 4 1 0 20 0 0 0 0 0 0 1 12 0 33 2 2 2 0 1 0 8 2 0 0 4 0 0 1 0 2 0 0 0 0 0 0 0 0 0 0 17 0 0 0 2 0 0 0 22 1 2 2 1 0 0 0 0 0 0 1 0 0 6 1 0 2 15 1 0 0 0 0 0 0 2 0 2 0 1 0 0 2 0 0 6 0 17 1 1 2 0 13 0 0 
0 8 0 0 0 28 1 0 0 23 0 0 0 0 1 0 2 16 0 53 5 0 0 0 0 0 9 0 0 0 0 0 0 3 1 1 0 0 0 0 1 0 0 0 0 0 17 0 0 0 2 0 0 1 44 2 0 0 0 0 0 0 0 0 0 0 0 5 0 1 0 0 0 0 0 0 0 0 0 0 0 0 0 0 2 2 0 0 0 0 0 1 15 2 0 0 0 4 0 0 
0 7 1 0 3 32 6 3 0 19 0 0 0 0 0 0 3 10 0 26 3 0 5 0 0 0 10 0 0 1 1 1 0 1 0 3 0 1 0 0 0 1 0 0 0 0 7 0 3 0 0 0 0 0 68 2 0 2 0 5 1 0 0 0 0 0 0 3 4 0 0 0 0 0 0 0 0 0 0 0 0 0 0 0 2 1 0 1 0 0 3 0 6 1 2 1 0 0 0 1 
0 10 1 2 0 20 3 2 0 25 0 1 1 0 0 0 7 4 0 45 6 0 0 1 2 0 4 4 0 0 3 2 0 5 2 1 0 1 0 0 0 0 0 0 0 0 11 0 0 0 0 0 0 0 25 3 0 0 0 1 1 0 0 0 1 3 0 0 0 2 0 1 8 0 4 3 0 0 0 3 0 0 0 0 2 0 0 0 3 0 6 1 13 6 1 0 0 0 0 0 
0 3 0 0 0 35 3 1 0 7 0 1 0 0 0 0 2 16 0 20 1 0 7 0 1 0 17 0 0 0 4 0 0 0 0 0 0 1 0 1 0 0 0 0 0 0 11 0 0 0 1 0 0 0 69 4 2 0 0 0 0 2 0 0 2 0 0 11 3 1 2 0 2 0 0 0 0 0 1 1 0 0 1 0 2 0 0 0 0 1 0 0 7 1 3 0 0 3 0 0 
0 4 0 0 0 24 3 1 0 19 1 0 1 1 0 0 3 13 1 33 1 0 6 1 2 0 11 0 0 0 4 0 0 0 1 0 0 0 0 1 0 0 1 0 0 0 8 1 1 0 0 0 0 0 51 0 0 0 0 0 0 0 0 0 1 0 0 2 1 0 0 0 15 0 0 0 0 0 0 0 1 0 0 0 3 0 0 0 1 1 6 0 18 2 0 0 0 2 0 4 
0 8 0 0 0 22 3 1 0 17 0 0 0 0 1 0 12 10 0 30 2 3 4 0 0 0 13 0 0 0 8 2 1 2 0 2 0 0 0 0 0 0 1 0 0 0 8 0 0 0 0 0 0 0 36 1 0 2 0 0 0 2 0 0 1 1 0 5 5 2 2 0 8 0 0 0 0 0 0 3 0 0 0 0 2 0 1 0 0 0 2 0 11 6 6 0 0 4 0 0 
0 6 0 0 1 34 2 1 0 19 1 0 0 1 0 1 11 11 0 27 3 1 5 0 1 0 11 0 0 0 2 0 0 1 0 2 0 1 0 1 0 0 0 0 0 0 7 0 0 0 0 0 0 0 62 3 0 0 0 0 3 0 0 0 1 0 0 5 1 1 0 0 0 0 1 0 0 0 0 1 1 0 0 0 3 0 0 1 1 0 1 0 7 4 1 3 0 0 0 0 
0 4 0 0 2 40 4 0 0 8 0 0 0 0 0 0 9 9 0 12 2 0 6 1 0 0 23 0 0 0 2 0 0 0 0 1 0 0 0 0 0 0 0 0 0 0 3 0 0 0 0 0 0 0 84 4 1 0 0 0 0 0 0 0 0 0 0 9 1 4 1 0 0 0 1 1 0 0 0 2 0 0 0 0 2 0 0 0 1 1 0 0 8 0 2 2 0 0 0 0 
0 16 0 1 0 24 5 0 0 13 0 0 0 0 0 1 1 15 0 34 7 0 2 0 2 0 12 1 0 0 1 0 0 2 0 1 0 0 0 0 0 1 1 0 0 0 18 0 1 0 1 0 0 3 33 6 0 1 0 0 0 0 0 0 0 0 1 1 0 0 0 0 12 0 0 1 0 0 0 0 2 0 1 0 1 0 0 0 0 1 2 1 16 3 1 0 0 3 0 1 
0 10 0 2 0 23 3 5 0 23 0 0 0 0 0 0 4 6 0 45 4 0 1 0 1 0 8 0 1 0 4 2 0 1 0 0 0 0 0 0 1 0 0 0 0 0 11 0 0 1 1 0 0 1 26 1 0 0 0 3 2 1 0 0 2 1 0 3 2 2 0 0 1 0 1 3 1 0 0 0 0 1 0 0 0 0 1 1 0 0 6 0 11 7 5 2 0 8 0 1 
0 13 1 0 1 15 1 1 0 30 0 0 0 0 0 0 6 11 0 55 4 1 2 0 3 1 2 1 0 2 0 1 0 1 0 1 0 1 0 0 0 0 1 0 0 0 17 1 1 1 1 0 0 2 15 5 1 0 1 2 0 0 0 0 1 0 0 0 0 3 0 0 0 0 0 0 0 0 1 1 0 1 0 0 4 2 0 0 1 0 3 0 20 4 4 0 1 2 0 0 
1 2 0 0 0 32 3 2 1 10 0 0 0 0 0 0 1 12 0 34 2 0 2 0 0 1 19 2 0 1 0 1 0 0 0 1 0 0 0 0 0 0 0 0 0 0 5 0 0 0 0 0 0 0 64 6 0 0 0 0 0 0 0 0 3 0 1 4 0 0 0 1 17 0 0 0 0 0 0 0 0 0 0 0 3 0 0 0 0 0 0 0 12 0 4 0 0 3 0 0 
0 2 0 0 0 32 6 0 0 14 0 0 0 1 0 0 4 20 0 25 2 0 4 0 1 0 14 2 2 0 1 1 0 0 0 0 0 1 0 1 0 0 0 0 2 0 12 0 1 1 1 0 0 0 55 1 0 0 0 0 1 0 0 0 1 1 0 10 0 2 1 1 5 0 0 0 0 0 0 1 1 1 0 0 1 0 0 1 1 0 0 0 6 2 2 1 0 5 0 0 
0 12 0 1 1 11 2 3 0 28 0 3 0 0 1 0 23 3 0 39 6 3 2 0 0 1 1 0 0 0 20 0 1 2 2 0 1 0 0 0 0 0 0 0 0 0 10 0 0 0 0 0 0 1 17 0 0 1 0 0 1 0 3 0 1 2 0 0 3 3 0 2 1 0 1 0 0 0 0 4 0 0 1 0 9 2 0 0 1 1 4 0 3 6 0 0 0 6 1 0 
0 5 0 0 4 27 6 1 0 16 0 0 3 0 0 0 21 9 1 25 5 1 3 2 2 1 9 1 0 1 7 4 0 0 1 0 0 1 0 1 1 0 0 0 0 0 12 0 1 0 0 0 0 1 25 2 0 0 1 0 0 1 0 0 0 0 0 2 0 1 0 2 9 1 0 0 0 0 0 4 0 0 0 0 2 2 0 1 1 0 1 0 8 6 7 0 0 2 0 0 
0 5 0 2 0 38 8 1 0 14 0 0 0 0 0 0 0 8 0 13 0 0 11 0 0 1 16 0 0 0 1 0 0 0 0 0 0 0 0 1 0 1 0 0 0 0 13 0 0 0 0 0 0 0 88 3 2 0 0 0 0 0 0 0 1 0 0 9 0 1 2 0 1 0 0 2 0 0 0 1 0 0 0 0 0 0 0 0 0 0 0 0 5 0 2 0 0 0 0 0 
0 10 0 0 0 35 2 2 1 13 0 0 0 0 0 0 0 12 0 36 2 0 3 0 2 0 17 0 0 0 1 0 0 0 1 0 0 0 0 0 0 0 1 1 0 0 10 0 0 0 0 2 0 0 63 4 0 0 0 0 1 1 0 0 0 1 0 2 1 2 1 0 0 0 0 1 0 1 0 0 0 1 0 0 2 0 0 0 0 0 4 0 5 4 3 0 0 2 0 0 
0 6 0 0 0 16 5 0 0 11 1 1 0 0 0 1 0 7 0 22 5 0 6 0 0 0 7 1 0 1 0 1 1 1 0 1 0 0 0 0 0 0 0 1 0 0 14 0 2 0 0 0 0 0 73 0 1 1 0 1 2 1 0 0 1 0 0 13 0 0 2 0 5 0 2 0 0 0 0 0 0 0 0 0 0 0 0 0 3 0 1 0 10 3 16 2 0 2 0 0 
2 10 1 0 1 22 3 1 0 5 0 0 0 0 1 1 10 2 0 7 4 2 2 0 1 1 15 0 0 0 15 3 0 1 1 0 1 0 1 0 0 0 0 1 0 0 4 0 1 0 0 0 0 0 53 1 0 1 0 2 0 1 0 0 0 1 0 18 10 1 5 0 2 0 0 0 0 0 0 4 0 1 0 0 0 2 0 0 0 0 2 0 3 5 10 0 0 7 0 2 
0 2 0 0 0 31 7 0 0 15 0 1 1 0 0 0 2 9 0 20 1 0 10 0 0 0 18 0 0 1 1 0 0 0 0 0 0 0 0 0 0 1 0 0 1 0 12 0 0 0 1 0 0 0 66 3 0 2 0 2 0 0 1 0 0 0 0 8 0 2 3 1 1 0 0 0 0 0 0 1 0 0 0 0 0 0 0 0 1 0 0 0 9 2 10 2 0 2 0 0 
0 4 0 0 1 37 0 2 1 7 0 2 1 0 0 0 10 5 1 14 7 0 4 0 1 0 11 6 0 0 3 0 0 1 0 0 0 0 0 0 0 1 0 0 0 0 0 0 2 0 0 0 0 0 70 1 0 0 0 1 0 1 0 0 1 0 0 13 2 4 3 0 4 1 2 0 0 0 0 3 0 1 0 0 0 4 0 1 0 0 0 0 1 3 5 2 0 6 0 0 
0 5 0 0 0 47 7 4 0 13 0 0 0 0 0 0 0 15 0 24 1 0 2 0 3 0 15 0 0 0 0 1 0 0 0 0 0 0 0 0 1 0 0 0 0 0 6 0 0 0 1 0 0 0 62 5 0 0 0 1 1 0 0 0 1 0 1 5 0 2 1 0 0 0 0 1 0 0 0 0 1 0 0 0 2 0 0 0 2 0 0 0 11 4 0 0 0 5 0 0 
0 6 0 0 0 29 1 2 0 19 0 1 1 0 0 1 3 7 0 35 3 1 4 0 2 0 9 0 1 2 2 1 0 0 2 0 1 0 0 1 0 0 1 0 0 1 12 0 1 0 0 0 0 0 47 2 0 0 0 0 0 0 0 0 1 0 0 3 7 1 0 1 4 2 0 1 0 0 0 0 0 0 0 0 2 0 0 0 1 1 3 0 10 4 0 1 0 9 0 1 
1 10 0 1 0 27 2 1 0 25 0 1 0 0 0 2 10 9 0 32 4 0 2 0 0 0 6 0 0 0 6 1 0 3 2 0 0 0 0 0 0 0 0 0 0 0 14 0 1 0 0 0 0 0 39 0 1 0 1 0 0 0 0 0 1 0 1 4 4 4 0 0 1 0 0 0 0 0 0 1 0 1 0 0 6 0 1 0 0 0 2 1 13 3 2 1 0 2 0 1 
0 3 0 2 0 53 2 1 0 13 0 0 0 0 1 0 4 9 0 17 1 0 5 0 0 0 17 0 0 0 3 0 0 0 4 0 0 0 0 0 0 0 0 0 0 0 5 2 2 0 0 0 0 0 74 4 0 0 0 0 1 0 0 0 0 0 0 5 0 0 1 1 0 0 0 1 0 0 0 4 0 0 0 0 0 0 0 2 0 0 3 0 5 2 0 3 0 0 0 0 
0 7 0 0 0 25 4 0 0 6 0 1 0 0 1 0 1 13 0 24 5 0 2 0 0 1 16 4 0 0 1 0 0 2 0 0 0 0 0 0 1 0 0 0 0 0 12 0 0 1 1 0 1 0 63 5 0 1 0 1 1 0 0 0 2 0 0 10 1 0 1 0 12 0 0 0 1 0 0 0 1 0 1 0 0 0 0 0 0 0 0 0 6 1 3 0 0 11 0 0 
0 18 0 1 0 19 3 1 0 27 0 0 0 0 0 0 0 17 0 40 0 1 3 0 0 0 16 0 0 0 1 0 0 0 0 0 1 0 0 0 0 0 0 0 0 0 14 0 0 0 0 0 0 0 47 2 0 0 1 0 0 0 0 0 0 0 0 1 0 2 0 1 0 0 1 0 0 0 0 0 0 0 0 1 0 3 1 0 0 0 0 0 14 6 1 1 0 6 0 0 
0 4 0 0 2 25 3 2 0 15 0 2 0 0 0 0 8 11 0 19 3 0 5 0 0 0 9 1 0 0 5 2 0 1 0 0 0 0 0 0 0 1 0 1 0 0 9 1 0 1 0 0 0 0 72 3 0 0 0 0 0 0 0 0 0 0 0 10 0 1 1 0 0 0 0 3 0 0 0 3 0 0 0 0 1 0 0 0 1 0 4 0 11 2 6 0 0 0 0 2 
0 23 0 0 0 11 5 3 0 26 0 0 0 0 0 0 3 5 0 49 11 0 0 0 0 0 5 0 0 0 5 0 0 0 0 1 0 1 0 0 0 1 0 0 1 0 28 0 0 1 3 0 0 0 14 2 0 0 0 0 0 0 0 0 0 0 0 1 2 4 0 0 8 0 0 1 0 0 0 0 0 0 0 1 0 2 0 1 0 0 5 0 6 5 1 3 0 12 0 0 
0 11 0 0 0 18 5 7 0 22 0 0 0 0 0 0 0 16 0 38 0 0 2 0 1 0 14 0 0 0 0 0 0 0 1 1 0 0 0 0 1 0 0 0 0 0 10 0 0 0 0 0 0 1 52 0 1 0 0 0 0 0 0 0 0 0 0 4 0 5 2 3 0 1 0 0 1 0 1 0 0 0 0 0 3 2 0 0 0 0 5 0 15 0 0 2 0 5 0 0 
0 11 0 0 0 23 1 0 0 14 0 0 0 1 0 0 3 14 0 21 1 0 3 0 0 0 21 0 0 0 1 0 0 3 0 2 0 1 0 0 0 0 0 0 1 0 12 0 2 1 1 0 1 0 65 5 0 0 0 0 0 0 1 1 0 1 0 8 0 6 0 0 3 2 0 1 0 0 0 0 0 1 0 0 1 0 0 0 0 0 2 0 7 2 0 1 0 5 0 0 
0 8 0 0 4 35 4 0 0 30 0 0 0 0 0 1 0 4 0 36 1 0 1 0 4 0 6 0 0 0 1 0 0 3 0 0 0 7 0 0 0 0 1 0 1 0 11 0 0 0 0 0 0 2 54 4 0 0 0 0 1 0 0 0 1 1 0 4 1 1 0 0 0 0 0 1 0 0 1 0 0 0 0 0 3 0 0 0 0 0 1 0 13 1 0 1 1 1 0 0 
0 9 0 0 1 30 2 1 0 19 0 0 0 1 0 0 2 11 0 47 0 0 2 0 1 0 5 0 1 0 3 0 0 2 0 0 0 1 0 0 0 0 0 0 1 0 15 0 0 0 1 1 0 0 48 4 0 0 0 1 2 0 0 1 1 0 0 4 0 0 0 1 0 0 0 0 0 1 0 0 0 0 0 0 4 1 0 1 1 0 2 0 11 5 1 1 2 1 0 1 
0 5 0 1 2 25 4 1 0 9 0 0 0 0 1 1 10 12 0 29 0 0 7 1 0 0 11 4 0 1 5 0 0 0 0 0 0 0 0 2 1 0 0 0 0 0 7 0 0 1 0 0 0 2 37 2 0 0 0 0 0 0 0 0 0 0 0 5 1 0 1 0 27 0 1 0 0 1 0 0 2 0 0 0 3 2 0 0 0 0 6 0 11 4 1 1 0 0 1 2 
0 7 0 1 0 22 0 4 1 20 0 0 1 0 0 0 0 12 0 35 3 0 4 0 2 0 10 1 0 0 4 0 0 1 0 1 0 2 0 2 0 0 0 0 0 0 7 0 2 0 0 1 0 2 30 4 1 0 0 0 1 0 0 1 1 1 0 2 0 1 0 0 35 0 0 0 0 0 0 0 0 0 1 0 1 2 0 0 0 0 4 0 9 3 0 4 0 4 0 0 
0 9 0 0 1 33 1 1 0 12 0 0 0 0 0 0 2 5 0 19 4 0 7 0 0 0 13 0 0 0 4 2 0 0 0 1 0 0 0 0 0 0 0 0 0 0 3 0 1 0 0 0 0 0 72 1 0 1 0 1 1 1 0 0 0 0 0 6 6 4 6 0 0 0 0 0 1 0 0 0 0 0 0 0 6 0 0 0 0 1 2 0 5 3 6 3 0 6 0 0 
1 5 1 1 0 14 8 0 1 20 0 2 0 0 0 0 9 9 0 34 0 0 1 1 0 0 4 2 0 0 0 2 0 3 0 0 0 1 0 2 0 1 0 1 0 0 23 0 0 0 1 1 0 0 16 3 0 0 0 2 0 0 0 0 1 1 0 2 0 0 0 0 43 0 1 4 0 0 0 1 0 0 0 0 5 0 1 0 0 0 4 0 7 8 1 0 0 2 0 0 
0 4 0 0 0 42 4 0 0 16 0 0 0 0 0 0 0 13 0 22 1 0 4 0 0 0 22 0 0 0 0 0 0 3 0 0 0 0 0 0 0 0 0 0 0 0 7 1 0 0 1 0 0 0 80 1 0 2 1 0 0 1 0 0 0 0 0 5 1 1 0 0 0 0 0 1 0 0 0 0 0 0 0 0 2 0 0 0 0 0 0 0 10 2 0 0 0 2 1 0 
0 9 0 0 0 36 2 1 0 16 0 0 0 0 0 0 0 12 1 26 1 0 2 0 0 0 14 0 0 0 0 1 0 0 0 1 0 0 0 0 0 1 0 0 1 0 4 1 1 0 0 0 1 0 73 2 0 0 1 1 0 0 0 0 1 1 2 10 0 0 1 0 2 0 0 0 0 0 0 0 0 0 0 0 0 0 0 0 0 0 2 0 15 1 0 1 1 5 0 0 
0 5 1 0 1 31 0 1 0 21 0 0 0 0 0 0 1 14 0 46 2 0 0 0 1 1 13 0 0 0 2 1 0 1 1 0 0 0 0 0 0 0 0 1 1 0 0 0 0 0 1 0 0 0 33 3 3 0 0 1 0 0 0 0 0 1 0 1 1 2 0 0 3 0 0 0 0 0 0 0 1 0 0 0 3 0 0 1 0 0 3 1 20 10 10 0 0 6 1 0 
0 3 0 0 0 30 1 0 1 13 0 1 0 0 0 0 0 14 0 17 0 0 5 0 0 0 24 0 0 0 0 0 0 0 0 1 0 0 0 0 0 1 0 0 0 0 7 2 0 0 1 0 0 0 76 3 0 0 0 0 0 0 0 1 1 0 0 6 0 1 1 0 20 1 0 0 0 0 0 0 0 0 0 0 1 0 0 0 0 0 2 0 10 1 0 1 1 3 0 0 
1 9 0 0 0 29 6 0 0 20 1 0 1 0 0 0 0 10 0 42 3 2 7 0 1 1 7 0 0 0 0 1 0 0 1 0 0 0 0 0 2 2 1 0 1 0 12 1 1 0 0 0 0 1 38 2 0 0 1 3 1 0 0 0 4 1 0 0 8 2 0 0 1 1 1 0 0 0 1 0 0 0 0 0 2 0 0 0 0 1 0 0 9 3 0 1 0 7 0 0 
0 6 0 0 1 32 7 0 0 15 0 0 0 1 0 0 9 9 0 26 2 0 8 0 1 0 10 0 0 0 6 0 0 2 0 0 0 0 0 0 0 0 0 1 1 0 13 0 0 0 0 0 0 0 64 0 0 2 0 0 2 0 0 0 0 0 0 4 0 0 0 0 1 1 0 0 0 0 0 1 0 0 0 0 3 0 0 1 0 1 2 0 9 1 3 3 0 1 0 1 
0 7 0 0 0 28 4 0 0 17 0 0 0 0 0 0 0 12 0 20 5 0 5 1 0 1 11 0 1 0 0 1 0 0 0 0 0 0 0 0 0 0 0 0 0 0 6 0 0 0 0 0 0 0 81 0 0 0 0 2 0 0 0 0 0 1 0 17 1 3 5 2 0 0 0 0 0 0 0 0 0 0 0 0 0 0 0 0 1 0 0 0 10 0 4 0 0 4 0 0 
0 8 0 1 0 21 3 0 3 21 0 1 0 0 1 0 11 7 0 27 4 4 2 0 0 0 6 4 0 0 6 5 0 0 2 0 0 0 0 0 0 0 0 0 1 0 2 0 0 0 2 0 0 3 29 0 0 0 0 3 0 1 0 0 1 0 0 1 8 4 0 2 13 0 0 1 0 0 0 4 0 0 0 0 3 0 0 0 0 0 1 0 12 1 8 0 0 13 0 0 
1 17 0 0 0 30 0 0 1 24 0 0 0 0 0 0 4 9 0 34 3 0 1 1 3 1 17 0 0 0 4 1 0 3 0 0 0 0 0 0 1 0 0 0 0 0 7 0 4 2 0 0 0 0 44 1 0 0 1 0 0 0 0 0 0 1 0 4 0 0 0 0 0 0 2 0 0 0 0 1 0 0 0 0 3 1 0 0 0 0 4 0 12 5 0 1 1 1 0 0 
1 2 0 0 1 32 0 2 0 13 0 1 0 0 1 0 30 10 0 16 2 0 2 0 0 1 13 0 0 1 12 1 0 2 1 0 0 0 0 0 0 0 0 0 1 0 0 0 1 0 0 0 1 1 64 4 0 1 0 0 0 1 0 0 0 0 0 8 1 1 1 0 4 0 0 0 0 1 0 2 0 0 0 0 2 0 0 0 0 0 0 0 3 1 7 0 0 1 0 0 
0 8 1 1 0 11 2 0 0 15 0 1 0 0 1 0 7 7 1 15 1 1 4 0 1 0 15 0 0 0 5 2 0 2 1 0 0 0 0 0 0 1 0 2 1 0 6 0 1 0 0 0 0 0 56 0 0 2 0 1 0 1 0 0 0 1 0 17 1 3 7 1 0 2 1 4 0 0 0 2 0 0 0 0 1 0 0 1 0 1 3 0 11 1 17 1 0 1 0 1 
0 4 0 0 2 23 2 2 0 10 0 1 2 0 0 0 4 14 0 20 4 0 6 0 0 0 18 0 0 0 2 0 0 2 1 0 0 0 0 1 1 0 0 0 0 0 2 1 1 0 1 0 0 0 66 0 0 0 0 0 0 0 0 0 1 0 0 16 6 1 4 0 6 0 0 0 0 0 0 0 0 0 0 1 3 1 0 0 0 1 1 1 4 0 6 4 0 4 0 0 
1 19 0 0 4 12 2 1 0 33 0 0 0 0 0 1 7 9 0 44 13 0 0 0 2 0 2 0 0 1 7 4 0 1 1 1 0 1 0 0 4 0 0 1 0 0 16 0 0 0 0 0 0 0 5 1 1 2 0 2 0 0 0 0 0 1 1 1 0 2 0 0 0 0 1 0 0 0 0 2 0 1 0 0 1 1 0 0 0 0 2 0 8 11 11 1 0 8 0 0 
1 6 0 2 0 26 3 4 0 34 0 1 0 0 0 0 0 12 1 47 5 0 2 0 0 0 13 0 0 0 0 0 0 1 0 1 0 0 0 0 0 1 0 0 0 0 8 0 1 0 1 0 0 0 36 0 0 0 0 2 1 1 0 0 1 1 0 0 0 1 0 1 2 0 0 1 0 0 0 0 0 0 0 0 0 1 0 0 0 0 4 0 10 2 0 1 0 15 0 0 
0 10 0 0 2 20 1 3 0 15 0 0 2 0 0 0 11 6 0 33 2 1 5 1 0 2 7 2 0 0 5 1 0 3 0 1 0 3 0 1 0 0 1 0 0 0 7 0 2 0 2 0 0 0 30 5 0 0 1 4 0 0 0 0 2 2 1 1 1 1 0 1 17 0 0 2 0 0 0 2 0 0 0 1 4 3 0 0 0 0 5 1 12 1 0 3 0 1 0 0 
0 3 0 1 1 29 5 2 2 14 0 0 1 0 1 1 1 12 0 48 2 0 1 0 0 0 8 0 0 0 1 0 0 0 1 1 0 0 0 1 0 0 0 0 0 0 14 0 3 0 2 0 0 0 26 4 0 0 0 1 0 1 0 0 3 0 0 1 0 0 0 0 18 0 0 2 0 0 0 0 0 0 0 0 1 3 1 0 0 0 1 1 19 4 1 0 0 8 0 0 
1 15 0 0 0 15 2 1 0 17 0 0 0 1 0 0 0 5 0 34 3 12 1 0 3 0 3 0 0 0 4 0 0 5 0 0 0 0 1 0 0 0 0 1 0 0 7 0 4 0 3 0 0 0 12 6 0 0 0 1 0 2 0 0 0 0 1 3 32 5 1 0 0 0 0 0 0 0 0 1 1 0 0 0 3 0 0 0 0 2 6 0 8 2 1 2 0 23 0 0 
0 8 0 0 0 19 5 0 0 31 0 0 0 1 0 1 5 13 0 42 0 0 6 0 0 0 12 0 0 0 1 0 0 1 0 0 0 0 0 0 0 0 1 0 0 0 13 0 0 0 0 0 0 0 53 2 0 2 1 0 0 0 0 0 3 1 0 4 0 0 1 0 2 0 0 1 0 0 0 0 0 0 0 0 1 0 0 0 0 0 4 1 11 3 1 0 0 0 0 0 
1 13 0 0 0 4 0 2 1 35 0 3 3 1 1 0 3 6 0 38 5 1 0 0 4 0 0 6 0 0 4 3 0 2 1 0 0 2 0 1 1 0 0 0 0 0 10 0 2 0 0 0 0 0 9 0 1 0 0 3 0 0 1 0 0 0 1 0 3 4 0 1 38 0 1 0 0 0 0 0 0 0 0 0 4 1 0 0 0 0 4 0 11 3 9 0 1 2 0 0 
1 10 1 4 0 14 0 2 0 11 0 2 1 0 1 0 8 6 0 28 7 2 1 0 1 1 8 0 0 0 9 3 0 1 1 0 1 0 2 0 0 1 0 0 0 0 2 0 1 0 2 0 0 3 31 1 2 1 0 2 0 1 0 0 0 0 0 9 5 7 1 0 5 0 2 3 0 0 1 0 0 0 1 0 3 4 0 0 1 0 2 0 6 3 10 0 0 13 0 1 
0 7 0 1 1 29 3 2 0 12 0 0 0 0 0 1 1 10 0 27 5 0 0 0 0 0 14 0 0 0 3 1 0 1 0 3 0 0 0 0 0 1 0 0 0 0 4 0 0 0 0 0 0 0 76 2 0 0 0 1 0 0 0 0 1 0 0 12 0 2 0 0 0 1 0 0 0 0 0 0 0 2 0 0 1 1 0 0 1 0 1 0 10 3 6 0 0 3 0 1 
0 15 0 0 0 17 1 3 0 21 0 0 1 0 0 0 7 6 1 36 13 0 0 0 0 0 3 0 0 0 6 7 1 4 0 0 0 3 0 0 0 3 0 0 0 0 8 0 0 0 0 0 0 1 23 3 0 2 0 1 0 0 1 1 0 2 1 3 0 4 2 3 0 1 0 0 1 0 1 1 0 0 0 0 4 1 0 0 0 0 6 0 9 2 17 0 1 2 0 1 
0 10 0 0 0 32 5 2 0 12 0 0 0 0 0 0 3 9 0 19 2 0 6 1 0 0 14 0 2 0 7 0 0 1 0 1 0 0 0 0 0 1 0 0 0 0 3 1 0 0 0 0 0 1 70 1 0 0 0 1 0 0 0 0 1 0 1 15 3 2 2 0 2 0 0 0 0 0 0 1 0 1 0 0 1 2 0 0 0 0 1 0 6 3 4 0 0 1 0 0 
0 6 0 0 0 25 4 0 0 18 0 0 2 0 0 0 0 9 0 30 0 0 3 0 0 0 14 0 0 1 2 1 0 2 0 0 0 1 0 0 0 0 0 1 0 1 13 0 0 0 1 1 0 0 59 3 1 0 0 1 0 1 0 0 0 0 0 7 0 3 1 0 2 0 0 0 0 0 0 0 0 0 0 0 3 1 0 0 0 0 9 0 12 3 1 1 0 7 0 0 
2 8 0 0 1 8 4 4 1 24 0 0 1 0 0 0 10 5 1 49 5 1 2 1 0 0 3 0 0 0 3 3 0 7 1 1 0 0 1 0 0 2 1 0 0 1 10 0 0 0 3 0 0 0 16 2 0 2 0 3 0 0 0 0 0 1 0 0 1 3 1 0 8 1 1 0 0 0 1 3 2 1 0 1 1 0 0 0 0 0 4 0 11 9 2 0 0 12 0 1 
0 7 0 0 0 33 6 2 0 12 0 0 0 0 0 0 0 12 0 23 1 0 4 0 0 1 14 0 0 1 1 1 0 1 0 0 0 0 0 0 0 0 0 0 0 0 12 0 0 0 1 0 0 0 65 1 0 0 0 1 0 0 0 0 2 2 1 7 0 0 1 1 0 1 3 0 0 0 1 0 0 0 0 0 1 0 0 0 0 0 3 0 8 5 8 0 0 7 0 0 
0 8 0 0 0 20 0 1 0 26 0 0 0 0 0 0 2 11 0 31 4 0 4 0 0 0 12 0 0 1 2 2 1 3 0 1 0 0 0 0 0 0 0 0 0 0 6 0 0 2 1 0 0 0 48 2 0 0 1 0 0 0 0 0 1 0 0 3 3 9 1 0 2 0 0 0 0 0 0 0 0 0 0 1 4 1 0 0 0 0 1 1 10 4 0 1 0 18 0 1 
0 13 1 1 1 11 2 1 0 25 1 2 0 1 0 0 13 2 0 37 6 0 1 1 0 0 2 0 0 1 11 4 0 1 0 0 1 0 0 0 1 0 0 0 0 0 16 0 2 1 0 0 0 2 3 0 0 0 0 3 2 0 0 0 0 2 0 1 1 6 1 1 3 3 2 3 0 0 0 1 1 0 1 1 8 2 0 2 0 0 5 1 10 8 7 0 0 10 0 1 
1 8 1 0 0 38 9 0 0 16 0 0 0 0 1 0 0 14 0 28 4 0 3 0 1 0 20 0 0 0 0 0 0 2 1 2 0 0 0 0 0 0 0 1 0 0 7 0 1 0 0 0 0 0 48 1 0 0 0 3 0 0 0 0 0 0 0 6 0 2 0 0 1 1 0 0 0 0 0 0 0 0 0 0 3 0 0 0 1 0 4 0 14 3 1 1 0 3 0 0 
0 13 0 0 0 17 2 1 0 20 0 0 0 0 0 0 2 4 0 38 5 0 0 0 0 1 9 1 0 0 3 2 0 4 0 0 0 1 1 0 1 1 0 0 1 0 13 0 0 0 0 0 0 0 37 0 0 0 0 3 0 0 1 0 0 0 1 14 1 3 4 0 2 0 1 0 0 0 0 1 0 1 0 0 8 2 0 0 0 0 2 0 7 5 3 0 2 12 0 0 
0 5 0 0 0 24 1 0 0 2 0 1 1 0 0 0 5 8 0 13 5 0 10 0 0 0 15 1 0 0 7 0 0 0 1 0 0 0 0 2 0 0 0 0 0 0 2 1 0 0 0 0 0 0 67 3 0 0 0 0 0 0 0 0 0 0 0 20 2 0 9 1 21 0 0 0 0 0 2 3 0 0 1 1 3 0 0 0 1 0 1 0 3 2 5 0 0 1 0 0 
0 4 0 0 2 20 2 0 0 16 0 1 0 1 1 0 11 5 0 26 3 0 5 0 0 1 5 0 0 0 6 2 0 1 2 0 0 0 0 0 0 0 0 0 1 0 17 0 0 0 2 0 0 1 56 1 0 1 0 1 0 0 0 0 1 0 0 3 4 0 0 1 0 2 0 0 0 0 0 4 1 0 0 0 0 0 1 0 2 0 2 0 10 3 10 2 0 9 1 0 
0 8 0 1 2 28 2 0 0 11 0 0 0 1 0 1 7 5 0 19 4 1 4 0 0 0 17 0 0 0 4 0 1 0 0 0 0 0 0 0 2 3 0 0 0 0 2 0 0 0 1 0 0 0 74 1 0 0 0 3 2 0 0 1 0 0 0 17 0 0 2 0 1 0 2 1 0 0 0 1 0 1 0 0 2 3 0 0 0 0 1 0 2 3 6 0 1 1 0 1 
0 6 0 0 0 19 3 3 0 15 0 0 2 0 0 0 2 5 0 35 2 0 1 0 0 0 10 1 0 0 3 2 0 2 0 1 0 0 0 0 0 0 0 0 0 0 7 0 0 0 0 0 0 1 58 1 1 0 0 1 0 0 1 0 1 0 0 9 0 0 1 0 13 0 0 0 0 1 0 1 0 0 0 0 2 3 0 0 3 0 2 0 9 1 14 3 0 5 0 0 
1 1 0 0 0 40 2 1 0 5 0 0 2 0 0 0 10 9 0 11 1 1 6 0 2 0 15 2 0 0 2 1 0 0 1 0 0 0 2 2 0 0 1 0 0 0 6 0 0 1 1 0 0 0 50 3 0 1 0 0 0 0 0 0 0 0 0 10 3 0 3 0 26 0 1 0 0 0 0 3 0 0 0 0 4 0 0 0 0 0 0 0 9 1 9 1 0 0 0 0 
1 1 0 0 0 37 5 0 0 8 0 0 0 0 2 0 0 14 0 23 0 1 4 0 0 0 18 0 0 0 0 2 0 0 0 1 0 0 1 0 0 0 0 1 0 0 16 0 0 0 0 0 0 0 66 2 0 0 0 4 0 0 0 0 3 0 0 8 0 1 0 0 0 0 1 0 1 0 0 0 0 0 0 0 3 0 0 0 0 0 0 0 11 0 8 1 1 5 0 0 
0 2 0 0 0 48 0 2 0 17 0 0 0 0 0 0 0 10 0 18 0 0 4 0 0 0 17 0 1 0 0 2 0 0 0 0 0 0 1 0 0 0 0 0 2 0 1 0 0 0 1 0 0 0 76 0 1 0 0 2 0 0 0 0 0 0 0 15 0 0 1 0 2 0 1 0 0 0 1 0 0 0 0 0 2 1 0 0 0 0 0 0 11 3 7 1 0 0 0 0 
1 10 0 3 0 12 2 0 1 24 0 0 0 0 0 0 1 6 0 56 7 0 4 0 0 0 4 0 0 0 0 0 0 5 0 1 0 0 0 0 0 0 0 0 0 1 10 0 1 0 0 0 0 0 24 1 0 2 0 1 1 0 0 0 2 1 0 2 2 0 0 0 1 0 0 7 0 0 0 2 1 3 0 1 8 0 0 0 0 0 8 0 14 9 8 0 0 3 0 0 
0 19 0 0 1 21 1 3 0 12 0 1 1 1 0 0 5 3 0 24 1 1 4 1 1 0 8 0 0 1 0 5 0 1 0 0 0 0 0 0 1 0 1 0 1 0 6 0 0 0 1 0 0 0 62 0 1 1 0 2 0 0 1 0 1 0 0 13 1 2 4 0 0 0 1 2 0 0 0 2 0 0 1 0 5 0 0 0 0 0 3 1 4 1 9 0 0 7 0 1 
0 4 1 2 2 33 4 0 0 12 0 1 0 1 0 0 2 11 0 19 2 4 1 0 0 1 8 0 0 0 5 0 0 3 0 0 0 0 0 0 2 0 0 0 0 0 8 0 0 0 0 0 0 0 59 2 1 1 0 0 0 0 0 0 2 0 0 15 7 3 3 0 1 0 0 0 0 0 0 0 0 1 1 0 1 2 0 1 0 0 5 0 12 3 2 1 0 0 0 1 
1 8 1 0 0 27 0 1 0 13 0 0 0 0 0 0 10 0 2 27 4 3 3 2 0 0 11 0 0 0 4 5 0 1 0 0 0 0 0 0 1 0 0 2 0 0 1 0 0 0 0 0 0 0 57 2 0 0 0 1 0 0 1 0 0 0 0 15 11 1 6 0 0 0 0 0 1 0 0 1 1 0 0 0 0 0 0 0 0 0 1 0 3 4 14 0 1 3 0 0 
0 6 0 1 1 47 6 0 0 12 0 0 0 0 0 0 12 10 0 23 0 0 4 0 0 0 11 1 0 0 13 0 0 0 1 1 1 3 0 1 0 0 0 0 0 0 5 0 0 0 0 0 2 0 61 0 0 1 0 1 1 0 0 0 0 0 0 7 0 0 0 0 1 0 0 0 1 0 0 1 0 0 0 0 1 1 0 0 0 0 0 0 10 1 2 0 0 0 0 0 
0 9 0 2 0 21 7 1 0 14 0 0 2 0 0 0 7 19 0 37 1 1 3 0 1 0 11 1 0 0 2 1 0 1 1 0 0 0 0 1 0 1 0 0 0 0 14 0 1 0 0 0 0 0 35 2 0 0 0 1 0 0 0 0 0 0 0 2 0 0 0 0 12 1 2 1 1 0 0 1 0 0 0 0 3 0 0 1 0 0 5 0 10 2 9 3 0 0 0 0 
1 9 0 1 1 9 2 3 0 23 0 1 0 0 0 0 1 4 1 55 4 4 0 0 0 0 1 2 0 0 1 2 1 0 0 1 0 0 0 0 0 0 1 2 2 0 17 0 1 0 1 0 0 2 22 0 0 0 0 0 0 0 1 0 2 3 0 1 4 0 1 1 1 0 0 2 0 0 1 0 0 0 0 1 9 0 0 1 1 1 5 0 13 10 7 2 0 7 0 1 
0 5 0 0 0 34 1 0 0 2 0 0 0 0 0 0 2 4 0 14 4 0 8 0 0 0 24 0 0 0 1 1 0 2 0 0 0 0 0 0 0 1 0 0 0 0 11 0 0 0 0 0 0 0 81 2 0 0 0 2 0 0 0 0 1 0 0 19 0 1 8 0 0 0 0 0 0 0 0 0 0 0 0 0 1 0 0 0 0 0 2 0 3 3 7 3 0 2 1 0 
0 7 0 0 0 32 4 0 0 10 0 1 0 1 0 0 0 17 0 16 2 0 7 0 1 0 23 0 0 0 1 0 0 1 0 0 0 0 0 0 0 0 0 0 1 0 11 0 0 0 0 0 0 0 75 2 0 0 0 0 0 0 1 0 0 0 0 11 0 0 0 0 1 0 0 0 0 0 0 1 1 0 0 0 0 0 0 0 0 0 3 0 10 1 7 0 0 1 1 0 
1 16 0 1 1 22 1 5 0 22 0 0 0 0 0 0 1 3 0 26 7 3 2 2 1 0 9 0 0 0 2 2 0 7 1 0 0 2 0 0 0 2 0 0 0 0 8 0 0 0 1 0 0 0 34 2 0 0 1 1 0 0 0 0 0 1 0 10 2 2 1 2 0 2 1 0 0 0 0 0 0 0 0 0 5 2 0 0 0 0 3 0 5 4 7 0 0 16 0 1 
0 18 0 0 0 10 2 1 0 40 0 0 0 0 0 0 5 9 0 46 11 0 2 0 0 1 3 1 1 0 1 1 0 0 0 0 0 0 0 0 0 0 0 0 0 0 12 0 0 0 1 0 1 1 30 1 0 0 0 1 0 0 0 0 0 1 1 1 0 0 0 2 4 0 0 0 0 0 0 1 0 0 0 0 7 0 0 0 0 0 8 0 11 8 2 4 0 1 0 0 
