# Supplementary material for: Transferable Measurements of Heredity in Models of the Origins of Life
Source: PLoS One. 2015 Oct 19;10(10):e0140663. doi: 10.1371/journal.pone.0140663 (PMC4610668; doi:10.1371/journal.pone.0140663)
Supplement: S1 Data — (ZIP) [file pone.0140663.s001.zip › data/gard/pop1/Nmax500/seqs3.txt]

1 22 0 1 2 0 0 6 0 1 2 1 2 0 0 0 0 33 0 1 0 0 0 0 0 4 0 2 7 0 0 3 9 0 0 0 0 0 1 10 0 0 0 0 64 0 1 0 0 0 1 0 0 0 2 0 1 0 1 4 2 0 4 0 0 0 7 1 0 0 0 2 0 10 0 35 0 0 0 0 0 4 0 0 0 0 1 0 0 0 0 0 1 1 0 0 0 0 0 0 
0 2 0 0 0 1 2 68 0 0 1 2 11 1 1 0 1 3 0 1 0 0 0 0 1 2 0 12 0 0 0 1 23 0 0 7 0 0 2 2 0 1 1 0 1 6 0 3 0 2 3 0 0 0 1 0 9 0 0 0 0 2 1 0 0 1 0 29 0 0 0 1 1 1 0 10 4 6 1 17 0 3 0 0 1 0 0 0 0 0 0 0 0 0 0 0 0 0 0 1 
0 35 0 7 4 1 0 4 0 1 2 1 0 0 0 0 0 11 0 0 0 2 0 0 0 3 0 12 7 0 1 3 7 0 1 13 0 0 7 4 0 1 0 0 20 2 1 0 0 0 0 0 1 0 1 0 9 0 0 6 4 1 6 0 0 0 12 6 0 1 0 1 0 6 0 23 3 2 0 2 0 0 0 2 0 1 4 1 0 0 0 0 0 5 0 2 0 0 0 1 
0 4 0 2 6 0 0 0 0 0 0 2 0 0 0 0 0 4 0 0 0 0 1 0 0 2 0 16 4 1 0 0 14 0 0 10 0 0 8 7 1 0 0 1 10 1 0 2 0 0 0 3 0 0 1 0 44 0 0 4 4 6 4 0 0 3 8 20 1 1 0 6 3 8 1 3 9 15 0 0 0 3 0 1 0 0 1 0 0 0 0 0 1 3 0 0 0 1 0 0 
0 28 0 1 3 0 0 19 0 0 0 2 4 0 0 0 0 15 0 0 0 0 1 0 0 1 1 12 6 0 1 0 3 0 0 7 0 0 0 3 0 0 1 1 38 0 0 0 0 1 0 3 0 0 0 0 3 0 0 4 5 7 7 1 0 0 7 27 0 2 0 9 1 5 0 2 5 0 1 5 0 3 0 1 0 0 1 0 0 0 0 0 0 0 0 1 0 0 0 2 
0 2 0 6 1 0 0 51 0 0 0 1 1 0 0 0 1 22 1 0 0 0 0 0 0 5 0 5 5 1 0 0 6 0 0 7 0 0 6 9 0 2 0 1 28 2 0 0 0 0 2 4 0 1 3 0 9 0 0 4 3 0 4 0 0 2 8 18 2 1 0 1 2 4 0 4 3 4 1 4 0 1 0 1 0 0 0 0 0 0 0 0 0 0 1 0 0 0 0 0 
0 0 0 4 3 0 0 20 1 0 0 2 2 1 0 0 0 11 0 0 0 0 0 0 0 2 0 4 2 1 0 0 4 0 0 2 0 0 2 11 0 0 0 0 6 0 1 0 0 0 2 0 0 0 0 0 13 1 0 3 2 0 5 1 1 0 3 11 0 0 0 0 0 4 0 109 1 4 0 10 1 0 0 0 0 0 0 0 0 0 0 0 0 0 0 0 0 0 0 0 
0 26 0 5 2 0 0 2 0 0 3 2 1 0 1 0 0 6 0 0 0 0 0 0 0 3 0 8 6 0 2 1 5 1 0 9 0 0 7 4 1 4 0 2 30 0 0 1 1 0 1 1 0 0 0 0 29 0 0 0 0 0 6 0 0 2 3 13 0 1 0 2 2 12 1 4 9 12 0 1 1 5 0 1 0 1 3 0 0 0 0 0 0 3 1 1 0 0 0 2 
0 4 0 2 1 0 0 4 0 0 0 2 1 0 0 0 1 14 0 0 0 0 0 0 0 6 0 30 8 0 0 0 8 0 0 19 0 0 1 2 0 1 0 0 23 0 0 0 0 0 1 3 0 0 0 0 22 0 0 7 2 0 7 0 0 0 9 27 0 0 0 1 1 13 1 1 7 5 0 5 0 1 0 9 0 0 0 0 0 0 0 0 0 0 0 0 1 0 0 0 
1 13 0 9 13 1 0 5 0 0 3 1 0 0 0 0 0 8 0 2 0 0 1 1 0 1 0 7 5 0 0 5 3 0 0 3 1 0 12 3 0 1 1 0 22 0 0 1 0 1 0 3 0 0 1 0 20 0 0 4 5 33 1 0 0 0 6 15 0 1 0 6 0 5 0 0 2 10 1 0 0 4 0 1 0 0 0 1 3 0 0 0 2 0 0 1 0 1 0 0 
1 3 0 2 5 1 0 0 2 0 2 2 0 0 0 1 0 16 0 0 0 0 0 1 0 1 0 20 2 1 1 5 12 0 0 9 0 0 5 3 0 0 0 0 22 0 0 0 0 0 0 2 0 0 0 0 20 1 0 2 3 19 4 1 0 1 0 28 0 4 0 5 1 6 0 12 4 7 0 0 0 4 1 2 0 0 0 1 0 2 0 0 0 2 0 0 0 1 0 0 
0 14 1 7 4 1 0 3 0 0 3 2 1 0 1 0 0 19 0 1 2 0 0 1 1 5 0 7 2 0 0 6 4 0 0 9 0 1 7 7 0 5 0 0 33 0 0 0 0 0 0 4 1 0 1 1 15 0 0 5 3 0 3 0 0 1 5 12 1 0 0 9 1 6 0 0 6 7 3 0 0 2 0 4 0 0 0 0 0 0 1 0 0 2 1 4 2 0 0 3 
0 1 0 3 0 0 0 19 0 0 0 3 4 0 0 0 0 3 0 0 0 0 0 0 1 4 0 4 1 0 0 1 3 0 1 2 0 0 0 3 0 0 0 0 5 0 0 0 0 0 1 0 0 0 0 0 3 1 0 2 2 1 2 2 0 0 4 15 0 0 0 0 0 3 0 142 1 0 1 3 0 5 0 1 0 1 0 0 1 0 0 0 0 0 0 0 0 0 1 0 
1 31 0 3 5 0 0 0 0 0 1 2 1 0 0 0 0 15 0 0 1 0 0 0 0 3 0 7 14 0 0 0 8 1 0 10 0 0 1 0 0 0 1 0 35 0 1 0 0 0 2 0 0 0 1 0 9 0 0 0 0 0 3 0 0 2 0 17 0 0 0 2 2 0 0 48 2 3 0 0 0 4 0 5 0 0 2 0 0 0 0 0 0 6 0 0 0 1 0 0 
0 29 0 4 4 0 1 0 0 0 0 0 0 0 0 1 0 26 0 0 0 1 0 1 0 2 0 10 6 0 0 0 3 0 0 11 0 0 4 8 1 1 0 0 54 0 1 0 0 0 0 1 0 0 0 0 11 0 0 0 2 4 4 0 1 1 4 7 1 0 0 3 1 9 0 9 1 6 2 0 0 4 1 3 0 0 2 0 0 0 0 0 1 1 0 1 0 0 0 2 
0 35 0 2 5 0 2 0 0 0 2 1 2 0 0 0 0 17 0 0 0 0 0 0 0 3 0 6 8 1 0 2 2 0 1 4 0 0 8 3 0 4 0 0 28 1 0 0 0 0 0 4 0 0 0 0 21 0 0 4 6 0 3 2 2 0 12 15 0 0 0 6 0 8 0 2 4 7 1 1 0 7 1 2 0 0 2 0 0 0 0 0 0 1 0 0 1 0 1 0 
0 12 0 4 4 0 0 2 1 0 1 0 0 0 0 0 0 28 0 1 0 0 0 0 0 2 0 5 3 0 0 0 6 0 1 5 0 0 8 10 0 1 0 2 39 0 1 1 0 0 2 1 0 0 3 0 15 0 0 3 6 2 5 3 0 5 5 17 0 0 0 2 1 13 0 2 4 10 2 0 0 4 0 1 0 0 0 0 0 1 0 0 1 3 0 1 0 0 1 0 
0 26 0 7 4 1 0 9 0 0 5 2 1 0 0 1 0 21 0 0 0 0 0 1 0 4 0 5 13 0 0 1 3 0 0 6 1 0 8 5 2 1 0 2 30 0 0 0 0 0 0 1 1 0 0 0 13 0 0 2 3 0 3 2 0 1 3 19 0 1 0 5 0 4 1 3 4 4 0 5 0 7 0 4 0 0 1 0 0 1 0 0 0 0 0 0 0 1 0 2 
0 4 2 7 4 1 0 13 1 0 1 0 1 0 1 0 1 1 0 0 0 0 2 0 0 4 0 15 6 0 0 4 19 0 0 16 0 1 5 6 0 5 0 0 2 1 0 1 0 0 1 0 0 0 0 4 12 0 0 6 3 0 3 0 1 0 4 18 0 0 0 5 0 5 0 29 8 5 0 6 0 2 0 0 0 2 0 4 0 0 0 0 0 0 0 1 5 1 0 1 
0 4 0 6 0 1 0 60 1 0 1 1 7 0 0 0 0 4 2 4 0 0 0 0 1 2 0 4 1 0 0 4 9 0 0 4 1 0 3 0 0 1 0 0 8 4 2 0 0 0 5 1 0 0 1 0 12 0 0 1 2 0 3 0 0 4 3 18 0 1 0 4 4 4 0 13 5 4 0 10 0 2 0 1 0 0 1 0 0 0 0 0 0 11 0 3 0 1 0 1 
0 8 0 3 2 0 0 40 0 0 2 0 7 0 0 0 0 25 1 0 0 0 0 1 1 2 0 11 6 0 0 6 8 0 0 12 0 0 0 10 0 0 0 0 27 4 1 0 0 0 1 0 0 0 0 0 4 0 0 1 0 6 1 0 0 1 3 18 0 1 0 2 0 1 1 18 1 3 0 4 0 0 0 1 0 0 1 1 0 2 1 0 0 1 0 0 0 0 0 0 
0 17 0 4 2 0 0 0 0 0 0 7 0 0 0 2 0 34 0 1 0 0 0 0 0 4 0 9 6 0 0 0 9 0 2 7 1 0 1 7 0 2 0 0 40 0 0 1 0 0 1 2 1 0 0 0 3 0 1 5 5 0 7 0 1 2 11 10 0 2 0 2 2 8 1 6 6 1 1 1 0 3 0 0 1 0 0 1 0 1 0 0 0 6 1 0 1 0 1 0 
0 5 0 3 2 0 0 1 0 0 4 1 0 0 0 0 1 7 0 0 0 0 0 3 0 0 0 19 2 0 0 4 10 0 0 6 0 1 3 4 0 4 0 0 11 2 0 2 1 0 0 0 0 0 0 0 16 0 0 1 0 0 1 2 0 0 9 45 0 3 0 7 3 4 0 5 14 12 4 0 0 10 0 3 1 0 0 1 0 0 0 0 0 6 1 0 5 0 0 1 
0 11 0 3 4 0 1 6 0 1 2 2 1 0 1 0 0 23 0 0 0 0 1 1 0 1 0 14 4 0 0 8 17 0 0 7 1 0 2 12 0 0 0 1 34 2 0 0 0 0 0 0 0 0 0 0 11 0 0 1 2 0 5 0 0 1 2 14 0 0 0 6 1 2 1 4 6 6 0 3 0 7 0 1 0 0 1 0 0 0 0 0 0 9 2 1 1 2 0 1 
0 0 0 3 2 0 1 2 0 0 2 0 0 0 0 0 0 6 0 1 0 0 0 0 0 1 0 16 3 0 0 1 7 0 0 9 0 0 2 3 0 2 0 1 4 1 1 1 0 0 0 0 0 0 0 0 11 0 3 5 2 0 3 0 0 2 11 20 0 0 0 0 1 8 0 93 5 4 0 1 0 4 0 4 0 0 1 0 0 0 1 1 0 0 0 0 0 1 0 0 
0 15 0 4 1 0 0 1 0 0 1 0 0 0 0 0 0 10 0 0 1 0 1 0 0 4 0 21 9 0 0 1 9 2 0 6 0 0 5 4 0 4 0 0 30 0 0 0 0 0 0 3 1 0 0 0 10 0 0 1 1 2 2 0 0 2 11 24 0 0 0 6 1 9 0 25 6 6 0 0 0 4 0 1 1 0 1 0 0 0 0 0 0 0 0 2 1 0 0 1 
0 14 0 2 5 1 0 10 0 1 0 1 2 0 0 0 0 30 0 1 0 0 0 1 0 0 0 11 5 0 0 0 9 0 0 8 0 1 1 11 0 0 0 0 37 0 3 0 1 0 0 4 0 0 0 2 3 0 0 5 0 35 6 0 0 0 10 10 0 0 0 1 1 2 0 2 0 0 0 4 1 4 0 2 0 0 0 0 1 0 0 0 0 0 0 0 1 0 0 1 
0 17 0 5 2 0 0 29 0 2 0 1 1 0 0 1 0 8 0 0 0 0 0 0 0 2 0 1 4 1 0 1 4 0 1 3 0 0 4 4 0 3 0 0 17 0 1 0 0 0 0 0 0 0 0 0 15 0 0 0 1 0 4 2 0 0 2 1 0 1 1 2 0 2 2 83 4 3 0 1 0 4 0 0 0 0 3 0 1 0 0 0 1 3 0 0 0 0 0 2 
0 2 0 3 3 1 0 19 0 0 0 0 4 0 0 1 0 10 1 2 0 1 0 0 1 3 0 6 2 0 1 3 1 0 0 4 1 0 8 5 0 3 1 0 14 0 1 0 0 1 0 0 0 0 0 0 21 0 0 3 6 10 1 0 1 3 5 24 0 5 0 6 3 6 2 5 8 12 0 6 0 6 0 2 1 0 0 0 0 0 0 0 0 9 0 2 1 0 0 0 
0 2 0 3 1 3 2 21 0 0 3 0 2 0 0 0 0 0 0 0 0 0 0 0 0 7 0 14 0 0 0 6 25 0 0 19 1 0 5 0 0 5 0 1 1 4 0 0 0 0 0 1 0 1 0 1 27 0 1 3 0 1 1 0 0 0 1 19 1 0 0 4 3 0 0 23 5 8 0 10 1 5 1 5 0 0 1 0 0 0 0 0 0 0 1 0 1 0 0 0 
0 5 0 3 5 0 0 0 0 2 3 3 0 0 0 0 0 14 0 0 1 0 0 0 0 2 0 9 4 1 0 9 9 0 1 9 0 0 0 14 0 0 0 0 25 1 0 0 0 0 0 1 0 0 3 0 10 1 0 0 0 0 1 0 0 3 12 21 0 0 0 8 2 11 0 39 6 3 0 0 0 0 0 4 0 0 0 0 0 2 0 0 0 0 1 1 0 1 0 0 
0 12 0 4 2 0 0 30 2 1 2 3 0 0 0 0 0 23 0 2 0 0 0 1 0 3 0 3 3 0 0 1 5 0 0 7 0 0 3 6 0 1 0 0 40 0 0 0 0 0 0 0 0 0 2 0 16 0 0 8 4 0 5 0 2 2 2 9 0 1 0 4 0 6 1 8 3 5 0 1 0 5 1 2 0 0 1 0 0 0 0 0 0 2 1 2 1 0 2 0 
0 19 0 0 0 1 0 0 0 0 1 1 0 0 0 0 0 13 0 1 0 0 0 0 0 4 0 13 12 0 0 4 6 0 0 7 0 0 2 0 0 1 0 0 18 0 0 0 0 0 1 1 0 0 1 0 14 1 0 2 0 1 2 0 0 1 1 12 0 2 0 3 3 3 0 71 3 5 2 2 0 2 0 2 0 2 2 0 0 1 0 0 1 4 0 0 0 0 0 2 
0 19 0 3 11 0 0 0 0 1 2 4 0 0 0 0 0 27 0 0 0 1 0 0 0 5 0 8 11 0 0 1 12 0 0 11 0 0 3 6 0 0 0 0 43 0 0 0 0 0 0 0 0 0 0 0 6 0 0 6 7 0 11 1 0 0 14 5 0 0 0 1 0 11 3 1 1 2 0 0 0 1 1 4 0 0 1 0 0 0 0 0 0 2 2 1 1 0 0 0 
0 1 0 3 3 0 0 4 0 0 0 0 0 0 0 0 0 9 1 0 0 0 0 0 0 2 0 14 1 0 0 1 5 0 0 5 0 0 2 2 0 0 0 0 10 0 0 0 0 0 0 0 1 0 2 0 4 3 0 1 1 0 2 0 0 0 3 9 0 0 0 0 1 6 2 148 1 0 0 0 0 0 0 0 0 0 0 1 0 1 0 0 0 0 0 0 0 1 0 0 
0 9 0 9 7 2 0 35 0 0 3 0 5 0 0 0 0 10 0 0 0 0 0 1 1 2 0 9 2 0 1 5 10 0 0 9 0 0 4 3 1 0 0 0 20 3 0 0 0 0 2 0 0 0 3 0 16 0 0 1 0 0 2 0 0 0 3 31 1 1 0 6 1 1 0 2 8 9 0 4 0 2 1 1 0 0 1 0 0 0 0 0 1 0 1 0 0 1 0 0 
1 10 0 8 4 0 0 3 0 1 3 2 0 0 0 0 0 15 2 0 0 0 1 0 0 3 0 14 2 0 0 1 7 1 0 8 0 2 6 10 0 0 1 0 17 1 0 0 0 0 0 0 0 1 1 1 23 0 1 8 7 0 1 0 0 1 10 21 0 1 0 5 0 14 0 1 5 4 0 3 0 5 0 0 0 0 1 1 0 0 1 0 1 2 1 1 3 2 0 1 
0 3 0 3 6 1 0 2 0 0 4 0 0 0 0 0 2 6 1 0 0 0 0 1 0 2 0 9 1 0 0 3 2 0 2 10 0 0 1 1 0 3 0 0 5 0 0 7 0 0 0 5 1 0 0 0 19 0 0 0 3 0 3 0 1 4 6 10 1 1 0 8 3 5 2 85 5 7 0 0 0 2 0 0 0 0 0 1 0 0 0 1 0 0 1 0 1 0 0 0 
0 3 0 7 3 0 0 8 0 0 0 0 1 0 0 0 0 6 0 1 0 0 1 0 0 2 0 17 4 1 0 1 27 0 0 13 0 1 6 1 0 1 0 1 7 6 0 0 0 0 0 0 0 0 0 0 20 0 2 0 0 25 0 0 0 0 3 33 0 2 0 2 3 1 1 2 4 8 1 12 0 6 1 1 0 0 0 0 1 0 0 0 1 2 0 1 0 0 0 0 
0 18 0 2 2 1 1 19 0 0 3 8 3 0 0 1 0 15 0 1 0 1 0 0 0 2 1 11 9 0 0 0 6 0 0 12 0 1 2 8 0 0 0 0 23 0 2 1 0 0 2 0 0 0 3 0 5 0 0 8 4 0 1 1 0 1 8 12 0 0 0 4 3 7 2 1 2 1 0 11 0 2 1 3 0 0 1 1 0 0 0 0 0 3 2 4 2 0 1 1 
3 8 0 13 2 0 0 0 0 1 1 8 0 2 0 0 0 13 0 0 0 0 0 0 0 2 0 13 1 0 0 0 4 0 0 8 0 1 13 6 0 3 0 0 23 0 0 0 0 1 0 0 0 0 0 0 25 0 0 9 7 3 7 0 0 2 3 20 0 0 0 2 1 9 3 4 5 6 1 0 2 7 0 2 0 0 2 1 0 0 0 0 0 0 2 1 0 0 0 0 
0 16 0 13 3 0 0 1 0 0 2 0 0 0 0 2 0 4 0 0 0 0 0 1 0 4 0 3 6 1 0 11 1 0 2 3 2 0 14 4 0 5 0 0 11 0 2 1 0 0 1 0 0 0 0 1 40 0 0 0 1 0 1 0 0 2 3 13 1 1 0 16 4 2 2 16 4 14 1 2 0 3 1 2 0 0 1 0 0 0 0 0 1 2 1 1 1 0 0 0 
0 2 0 3 2 0 0 7 0 2 2 2 2 0 0 0 0 25 0 0 0 1 0 1 0 3 0 15 1 1 0 2 5 0 2 12 0 0 3 11 2 2 0 0 17 1 0 0 0 0 0 2 1 0 0 1 6 0 0 4 6 0 10 0 0 2 11 34 0 0 0 4 2 7 0 5 8 5 0 8 0 2 0 3 0 0 0 1 0 0 0 0 0 0 1 0 1 0 0 0 
0 25 0 2 2 0 0 39 0 0 0 2 3 0 0 0 0 10 0 0 0 0 1 1 1 5 0 12 5 0 0 0 10 0 0 12 0 0 2 4 0 3 0 0 40 1 0 0 0 0 0 0 0 0 0 0 11 0 0 3 3 2 7 2 0 3 4 12 0 0 0 1 0 6 0 2 0 1 0 5 0 2 0 2 0 0 2 0 0 1 0 1 0 0 0 0 0 0 0 0 
0 19 0 3 1 0 0 5 1 0 2 0 0 0 0 2 0 10 0 1 0 0 0 0 0 0 0 21 7 1 0 5 15 0 1 16 0 0 6 5 0 4 0 0 23 1 1 0 0 0 0 3 1 0 0 0 25 0 0 0 0 1 1 2 0 2 2 26 1 1 0 8 0 1 3 1 4 6 2 1 0 4 0 1 0 0 1 0 1 0 0 0 0 0 0 0 0 0 0 2 
0 7 0 4 3 0 0 25 0 0 1 2 2 0 0 0 1 10 0 0 0 0 1 1 0 0 0 3 1 0 0 5 9 0 1 8 0 1 4 13 1 2 0 0 10 0 3 1 0 0 2 0 0 2 2 0 10 0 0 6 3 0 5 7 0 0 10 19 0 2 0 6 3 14 2 10 3 1 1 5 0 2 0 1 0 0 1 4 0 2 0 0 0 6 0 0 0 1 0 1 
0 12 0 3 0 0 0 7 0 1 0 0 1 0 0 0 0 8 1 2 0 0 0 0 0 3 0 12 7 2 0 2 18 0 0 12 1 1 6 2 2 1 0 0 26 5 0 0 0 0 1 0 0 0 0 0 13 0 0 0 3 0 3 0 1 1 1 13 0 1 0 4 0 1 0 42 5 7 0 7 0 4 0 3 0 0 1 0 0 0 0 0 0 3 0 1 0 0 0 0 
0 5 0 0 5 0 0 61 0 0 0 3 12 0 0 0 0 15 0 0 0 0 1 0 1 0 0 9 4 0 0 4 4 0 1 4 0 0 0 8 1 2 0 0 18 0 0 0 1 0 0 0 1 0 0 1 4 0 0 1 3 0 4 0 0 3 6 18 0 0 0 4 0 10 0 2 4 3 0 13 0 2 1 2 0 0 1 0 0 0 0 1 0 3 2 1 0 0 1 0 
0 5 0 7 4 0 0 3 0 0 2 0 1 0 0 0 0 7 0 0 0 0 0 0 0 3 0 8 2 1 0 3 1 0 2 2 0 0 6 1 2 0 0 1 15 0 1 1 1 2 0 0 0 0 0 0 22 0 0 4 4 53 4 0 0 3 0 17 0 0 3 8 1 5 2 12 9 7 0 0 0 7 0 3 0 1 0 0 3 0 0 0 0 0 0 1 0 0 0 0 
0 1 0 9 2 1 1 3 0 0 1 1 0 0 0 0 0 10 0 2 0 0 0 0 1 1 0 15 2 0 1 0 5 1 0 11 0 1 17 7 0 2 0 0 11 0 1 0 0 0 0 3 0 0 1 0 26 0 0 5 3 0 6 1 0 3 11 30 0 1 0 3 2 7 1 4 4 6 2 2 2 1 0 11 0 0 0 0 0 0 0 0 0 7 0 0 0 0 1 0 
0 0 0 2 1 0 0 47 1 0 1 1 3 0 0 2 0 4 0 3 0 0 0 1 0 4 0 22 5 0 0 1 19 0 0 15 0 0 5 0 0 1 0 0 1 3 0 0 0 0 2 2 0 0 0 0 15 0 0 3 0 0 6 0 0 1 3 19 0 3 0 0 1 4 0 4 6 10 1 9 0 5 0 3 0 0 0 0 0 0 0 0 0 8 1 2 0 0 0 0 
2 0 0 2 1 0 0 0 0 0 3 0 0 0 1 0 0 8 0 0 1 0 0 1 0 3 0 10 5 0 0 1 14 0 0 12 0 1 2 6 0 0 0 0 6 1 0 0 0 0 0 0 0 0 0 0 20 0 1 6 0 0 4 0 0 0 14 29 1 1 0 2 0 8 0 58 8 5 0 3 0 1 1 4 0 0 0 0 0 0 0 0 1 2 0 0 1 0 0 0 
1 4 0 13 4 2 0 3 0 1 1 0 0 1 0 0 1 5 1 0 0 0 1 1 0 3 0 10 3 0 0 1 8 0 3 4 3 1 3 13 0 5 0 0 6 2 0 3 0 0 0 1 0 0 6 0 29 0 0 3 4 0 2 1 0 1 7 17 0 1 0 5 1 6 0 12 5 16 0 2 0 4 0 0 1 1 0 1 1 0 0 0 1 5 5 3 2 0 0 0 
0 15 0 7 3 0 0 38 0 1 4 3 3 1 0 0 0 14 0 1 0 0 0 0 1 3 0 7 1 0 0 3 2 0 0 3 0 0 7 4 0 1 0 1 27 1 0 0 0 0 1 0 0 0 2 0 17 0 0 0 1 0 2 0 0 0 8 19 0 0 0 6 0 5 0 5 6 7 0 6 0 4 0 1 0 2 1 2 0 0 0 0 0 0 0 2 0 0 0 2 
0 1 0 3 3 0 0 3 0 0 0 2 0 1 1 0 0 14 0 1 0 0 1 0 0 6 0 23 3 0 1 2 12 0 1 13 0 0 7 12 0 2 0 0 7 1 0 0 0 0 0 2 0 0 1 0 16 0 0 6 1 0 4 2 0 1 7 32 0 1 0 6 4 5 0 2 7 10 4 3 0 5 0 3 0 0 2 0 0 0 0 0 0 4 1 0 0 0 0 1 
0 25 0 0 2 0 1 0 0 0 0 4 0 0 0 0 0 29 0 0 0 0 0 1 0 5 0 11 7 0 0 0 8 0 0 11 0 0 2 16 3 0 0 0 45 1 0 0 0 0 0 2 0 0 2 0 5 0 0 4 5 9 4 0 0 1 10 11 0 1 0 1 2 8 0 1 2 3 0 4 0 0 0 0 0 0 0 1 1 0 0 0 0 1 0 1 0 0 0 0 
0 27 0 1 4 1 0 0 0 0 1 3 0 0 0 0 0 14 0 1 0 0 1 0 0 6 0 16 7 0 0 0 2 0 0 8 0 0 1 11 0 1 1 0 17 0 0 0 0 0 0 1 0 1 1 0 15 1 0 0 2 1 3 0 1 0 6 24 1 1 0 6 0 8 0 30 6 5 0 0 2 3 0 2 0 1 2 1 0 0 0 0 0 3 0 0 0 0 0 0 
0 14 0 3 3 0 0 1 0 0 3 0 0 0 0 0 0 15 0 0 0 1 1 3 0 5 0 11 5 0 0 5 3 0 3 10 0 1 4 9 0 0 0 0 20 0 0 0 0 0 0 0 0 0 0 0 8 2 0 0 1 0 1 0 0 4 2 13 0 2 0 3 0 3 2 70 1 1 2 0 0 3 0 4 0 0 0 1 0 0 0 1 0 4 1 1 0 0 0 0 
0 3 0 10 4 3 0 59 0 0 1 1 6 0 1 0 0 1 0 0 0 0 1 0 0 0 0 8 2 1 0 1 9 0 4 3 0 1 8 2 0 3 0 0 1 3 0 0 0 0 1 2 0 0 0 0 23 0 1 2 2 0 0 1 0 0 0 21 3 4 0 6 0 1 0 4 7 15 1 9 1 6 0 1 0 0 0 0 0 0 0 0 0 3 0 0 0 0 0 0 
0 10 0 0 3 0 0 46 0 1 1 1 8 0 0 0 0 6 0 1 1 0 0 0 1 0 0 7 2 0 0 2 5 0 0 4 0 0 3 5 0 2 0 0 11 1 1 1 0 0 0 3 0 0 1 0 19 0 1 2 2 1 2 0 0 1 3 5 0 0 0 0 3 4 0 61 4 2 0 5 0 2 0 1 0 0 0 2 0 0 0 0 0 0 0 1 1 0 0 1 
0 10 0 4 2 0 1 7 0 0 0 0 0 0 1 2 1 8 0 2 0 0 0 0 0 3 0 10 6 2 0 0 5 0 2 8 0 0 6 2 2 0 0 1 22 1 0 1 0 0 1 2 1 0 1 0 16 1 1 2 1 0 1 0 0 2 3 23 0 2 0 1 4 2 0 44 4 9 0 4 0 4 1 2 0 0 2 0 0 0 0 0 0 3 0 4 0 0 0 0 
0 2 0 8 2 2 0 0 1 0 1 3 0 0 0 0 0 12 0 1 0 1 0 0 0 3 0 14 3 0 0 3 11 1 0 3 1 1 7 9 0 3 0 0 8 2 0 0 0 0 0 1 0 0 3 0 21 0 1 10 5 0 2 2 0 2 13 20 0 0 0 7 4 8 0 11 9 10 2 3 0 3 0 3 0 0 0 1 1 1 1 0 0 0 0 2 2 0 0 0 
0 4 0 5 1 0 0 0 0 0 0 0 1 0 0 0 0 13 0 0 0 0 0 0 0 3 0 7 1 0 0 1 6 0 0 4 0 2 1 2 0 1 0 0 16 0 1 0 0 0 0 1 0 0 1 0 13 0 0 6 6 3 5 0 0 0 9 11 0 0 0 3 2 8 0 95 3 6 0 2 0 2 0 0 0 0 0 0 0 0 0 0 1 3 1 0 0 0 0 0 
0 28 0 10 3 0 0 1 0 0 0 2 0 0 0 0 0 21 0 0 0 2 0 0 0 5 0 11 12 0 0 0 11 0 1 9 0 0 8 3 1 4 0 0 26 0 0 1 0 0 1 0 1 2 0 0 17 0 0 3 6 5 3 0 0 1 3 13 0 0 0 2 3 5 0 4 3 9 1 1 0 3 0 0 0 0 0 0 0 0 0 1 0 4 0 0 0 0 0 0 
0 2 0 6 3 0 0 2 0 0 2 7 0 0 0 0 0 10 0 0 0 0 2 1 0 2 0 4 2 0 0 9 5 0 0 8 0 0 10 8 0 0 0 0 18 1 0 0 0 0 1 2 2 0 2 0 27 0 0 4 4 0 7 0 0 3 10 18 0 3 0 7 0 2 2 28 1 11 2 3 0 1 0 1 0 0 2 0 0 0 0 0 0 3 0 1 0 0 0 1 
0 2 0 11 4 0 1 0 0 0 0 0 0 0 1 1 0 4 0 0 1 0 0 0 0 0 0 5 4 0 0 0 1 1 0 2 0 0 12 1 2 4 0 0 5 0 1 0 2 0 2 2 2 0 1 1 33 0 0 7 6 3 3 1 0 0 2 17 2 5 0 7 4 8 2 26 5 14 1 1 0 6 1 2 0 0 0 1 1 0 0 0 0 11 0 4 1 1 1 1 
0 8 0 3 1 0 0 0 0 1 0 1 0 0 0 1 0 14 1 0 0 0 0 0 0 1 0 8 1 0 0 8 6 0 1 7 0 0 3 0 0 3 0 0 24 0 2 1 0 0 1 1 0 0 0 0 22 0 1 9 3 4 8 0 0 2 4 27 0 0 0 5 0 8 0 31 9 9 0 0 0 3 1 1 0 1 1 1 0 0 0 1 0 0 0 1 0 0 0 1 
0 0 0 2 0 3 0 32 0 1 0 1 4 0 0 0 0 3 0 1 0 0 0 0 1 1 0 8 0 0 0 0 11 0 1 5 0 0 3 1 0 1 0 0 2 2 0 0 0 0 2 0 0 0 0 0 6 1 1 1 0 1 4 1 0 1 2 9 0 0 0 1 1 3 1 111 0 1 0 11 0 4 0 1 0 0 0 0 1 0 0 0 0 2 0 0 0 0 1 0 
0 0 0 3 3 1 0 17 0 1 0 0 3 0 1 3 0 0 0 1 0 1 1 0 0 1 0 7 2 0 0 0 18 0 0 5 0 0 4 0 0 0 0 0 0 3 0 0 0 0 2 1 0 0 0 0 23 1 0 1 1 2 2 0 0 0 0 23 0 0 0 7 5 0 1 71 2 7 0 8 0 6 1 0 0 0 0 0 0 0 1 0 0 1 1 2 5 0 0 1 
0 4 0 5 5 1 0 0 0 0 0 0 0 0 0 0 0 21 0 0 0 0 1 0 0 4 0 21 3 1 0 1 15 0 1 17 0 1 5 5 0 0 1 0 15 2 1 0 0 0 0 1 0 0 1 0 11 0 0 0 2 1 2 1 1 0 15 21 0 0 0 5 1 16 1 15 2 5 1 1 0 4 0 7 0 3 0 1 0 0 0 0 0 0 0 1 1 0 0 0 
0 6 1 1 6 0 0 9 0 1 1 0 0 0 0 1 0 15 0 1 0 0 0 0 1 3 0 14 4 0 0 0 5 1 0 9 1 0 2 10 1 0 0 0 15 0 0 0 0 0 1 0 0 0 0 0 18 0 0 6 5 1 3 0 0 4 7 19 0 5 0 4 3 9 0 29 3 4 1 1 1 3 0 4 0 0 0 1 0 1 0 1 1 6 0 0 0 0 0 1 
0 2 0 3 1 0 3 30 0 1 0 1 0 0 0 0 0 11 0 0 0 0 0 1 1 4 0 22 5 0 0 0 19 0 0 19 0 1 2 9 0 1 0 1 11 2 0 1 1 0 3 0 0 0 0 0 13 0 0 0 4 0 2 0 0 0 12 25 0 0 0 1 1 12 0 0 3 7 0 5 0 2 0 4 0 1 0 0 0 0 0 0 1 0 0 1 1 0 0 0 
0 5 2 4 1 0 0 42 0 0 0 2 2 0 0 1 0 23 0 3 0 0 0 2 2 2 0 18 2 0 0 0 5 0 0 13 0 0 4 11 0 2 0 0 19 0 0 0 1 0 1 0 0 0 2 0 12 0 0 0 0 0 4 0 1 2 5 15 0 1 0 3 0 8 0 6 3 4 1 8 0 4 0 1 0 0 0 1 0 0 0 0 0 1 0 1 0 0 0 0 
0 18 0 3 5 0 0 0 0 0 0 0 0 0 1 0 0 29 0 1 0 1 0 0 0 4 0 6 5 0 0 2 3 0 0 4 1 0 3 8 0 0 0 0 32 0 0 0 0 0 0 0 0 0 0 0 5 1 0 4 3 4 6 0 1 0 6 10 0 0 0 3 0 11 0 51 1 4 0 1 0 4 0 1 0 1 1 0 0 0 1 0 0 1 0 0 2 1 0 1 
0 18 0 5 3 0 0 1 0 1 2 0 0 0 0 0 1 12 0 1 0 0 0 0 0 5 0 4 3 0 0 2 5 0 0 6 0 0 6 7 0 4 0 0 27 0 0 0 0 0 0 0 0 0 0 0 16 0 0 1 4 0 2 0 1 1 10 12 0 0 0 7 2 6 1 57 4 6 0 1 0 1 0 0 0 1 0 0 0 0 0 1 1 0 0 1 1 0 0 0 
0 23 0 6 0 0 0 0 0 2 1 5 0 0 0 0 0 5 0 0 0 0 1 0 0 0 2 3 7 0 0 3 9 0 0 7 0 0 1 3 0 0 0 0 26 1 0 0 0 0 0 0 0 0 1 0 5 0 0 4 4 0 1 0 0 1 5 14 0 1 0 7 0 0 1 85 1 3 0 1 0 2 0 1 0 0 1 0 0 2 0 0 0 3 0 0 1 0 0 1 
0 5 0 9 6 0 1 2 1 1 3 2 0 1 0 1 0 4 2 2 0 1 0 0 0 0 0 7 2 0 1 3 2 0 0 6 3 0 16 6 0 3 0 0 7 0 2 1 0 0 0 1 2 0 0 0 51 0 0 4 2 0 0 0 0 2 8 22 0 0 0 8 3 1 3 7 4 14 3 2 1 7 0 0 0 0 0 1 0 0 0 0 0 1 0 2 0 1 0 0 
0 10 1 3 2 0 0 0 0 0 0 1 0 0 0 0 0 16 0 0 0 1 0 0 0 1 0 3 1 0 0 0 3 0 0 2 0 0 8 0 2 0 0 0 26 0 0 0 0 0 0 0 0 0 0 0 13 0 0 1 2 14 6 1 0 1 4 6 1 0 0 2 0 9 0 105 1 0 0 0 0 0 0 1 0 0 0 0 0 0 0 0 1 2 0 0 0 0 0 0 
0 3 0 2 3 0 1 13 0 3 1 6 0 0 0 0 0 27 0 0 0 0 0 0 0 3 0 18 2 0 0 2 10 1 1 14 0 1 4 5 1 0 0 0 29 2 1 1 0 0 0 0 0 0 0 0 6 0 1 0 0 1 3 0 0 3 4 19 0 0 0 0 3 4 0 27 4 2 1 6 0 3 0 4 0 0 0 2 0 0 0 0 2 0 0 0 0 1 0 0 
0 3 0 8 1 2 0 5 0 0 0 1 1 0 0 0 0 1 1 0 0 0 1 0 0 3 0 14 1 0 1 1 25 0 2 18 0 1 9 4 0 0 1 1 0 4 0 0 0 0 1 0 0 0 0 0 27 0 0 5 3 0 2 1 1 2 6 21 0 2 0 6 3 4 0 11 6 8 0 12 0 5 0 3 0 0 0 0 1 0 1 0 0 10 0 0 0 0 0 0 
0 14 0 0 2 0 0 10 0 2 0 2 0 0 0 0 0 37 0 1 0 0 0 0 0 2 0 15 4 0 0 1 20 0 0 16 0 0 0 7 0 0 1 0 41 2 1 0 0 0 1 0 0 0 0 0 0 0 0 7 3 0 7 0 0 0 13 16 1 0 0 2 0 10 0 1 1 0 0 4 0 0 0 4 0 0 0 0 0 0 0 0 0 0 1 0 0 0 0 1 
0 21 2 7 4 0 0 0 0 1 4 0 0 0 0 0 0 11 0 0 0 1 0 0 0 2 0 8 6 0 0 3 10 1 0 8 0 0 7 2 0 1 0 0 45 0 0 0 0 0 0 0 0 0 1 0 22 0 0 1 2 0 4 0 0 2 3 16 0 0 0 4 3 4 0 21 3 5 0 1 0 6 0 1 1 1 3 0 0 1 0 0 0 0 0 0 0 1 0 0 
0 7 0 2 2 3 0 7 0 0 1 0 1 0 0 0 1 8 0 0 0 0 1 1 0 2 0 11 2 2 0 0 9 0 1 4 0 0 3 3 0 1 0 0 18 4 0 0 0 0 1 1 0 0 0 0 4 1 1 0 3 1 2 1 0 2 4 13 0 1 0 2 1 8 0 95 1 0 1 3 0 4 0 0 0 0 0 0 0 0 0 0 0 4 0 2 0 0 0 0 
0 1 1 5 2 0 0 4 0 0 1 4 0 0 0 2 0 15 1 0 0 0 1 1 1 1 0 12 1 0 0 7 5 0 0 7 0 1 3 10 3 0 0 1 13 0 0 0 2 0 0 3 0 0 0 0 20 0 0 9 3 0 5 0 0 1 11 21 0 0 1 6 1 12 0 13 6 12 4 0 0 5 1 2 0 0 0 4 0 0 0 0 0 3 0 1 1 0 0 0 
0 3 1 2 2 0 2 2 0 0 3 1 0 0 0 0 0 4 0 0 0 2 0 1 0 9 0 16 2 0 1 1 4 0 2 8 0 1 1 13 0 4 0 0 8 0 0 0 0 0 1 4 0 0 4 0 14 1 0 6 1 0 2 0 0 0 14 24 1 1 0 9 5 5 4 17 8 12 2 1 1 8 0 2 2 1 1 1 0 1 1 0 0 0 1 1 1 0 0 0 
0 6 0 2 3 0 0 1 0 0 2 0 0 0 2 0 0 9 0 0 0 0 1 2 0 1 0 9 1 0 1 3 6 0 0 7 0 0 5 2 0 0 1 0 7 0 0 1 0 1 2 0 0 1 0 0 14 2 0 1 1 11 1 0 0 5 1 17 0 1 0 8 2 5 0 74 5 8 1 0 0 5 0 1 0 0 2 0 0 0 0 1 0 2 1 2 1 2 0 0 
0 16 0 8 2 0 1 4 0 0 1 0 0 1 0 0 0 13 1 0 0 0 1 0 1 2 0 9 4 0 0 0 8 0 0 9 0 0 4 4 0 1 0 0 26 0 0 0 0 0 0 0 0 0 1 0 9 1 0 4 1 0 1 0 0 1 7 9 0 0 0 1 0 7 0 83 3 1 0 1 0 1 0 0 0 0 1 0 0 0 0 0 0 0 1 0 1 0 0 0 
0 23 0 3 6 0 1 5 0 0 1 0 1 1 0 0 0 24 0 1 0 0 0 1 0 4 0 7 2 1 0 1 6 0 0 6 1 0 1 7 1 1 1 0 35 1 0 0 0 0 0 2 0 0 0 0 5 0 0 1 2 3 6 0 0 3 7 8 0 0 2 0 1 7 0 48 0 3 1 1 0 2 0 1 0 0 2 0 1 0 0 0 0 0 0 1 0 0 1 0 
0 2 0 1 3 0 0 0 0 0 0 1 1 0 0 0 0 21 0 0 0 0 0 0 0 1 0 17 5 1 0 0 9 0 0 17 0 0 2 12 0 3 0 0 23 0 1 1 0 0 0 1 0 0 0 0 10 0 0 4 5 0 8 0 0 0 11 35 0 1 0 4 3 16 2 0 4 7 1 0 0 3 1 6 0 0 0 1 0 0 0 0 0 0 3 1 2 0 0 0 
0 9 1 5 5 0 0 0 0 0 0 1 0 0 0 0 0 19 1 1 0 0 0 0 0 1 0 20 2 0 0 0 7 0 0 8 0 1 5 10 1 3 0 0 18 1 0 3 0 0 0 0 1 1 3 0 15 0 1 4 7 0 8 0 0 0 10 30 3 0 0 0 1 12 0 5 4 7 0 1 0 6 1 3 0 0 0 1 1 0 0 0 0 0 2 1 0 0 0 0 
0 11 0 2 1 1 0 15 0 0 1 0 4 0 0 0 0 13 0 0 0 0 0 0 0 2 1 5 3 0 0 3 5 0 0 3 0 0 1 5 0 0 0 1 21 1 0 0 0 0 0 2 1 0 1 0 6 0 0 2 2 0 4 0 0 1 2 11 0 0 0 4 0 5 0 101 2 3 0 2 0 0 1 0 0 0 0 0 0 0 1 0 0 0 0 0 0 0 0 0 
0 12 0 7 7 0 0 43 0 0 1 0 10 2 1 1 0 16 1 0 0 0 1 0 1 3 0 4 1 0 0 0 4 0 4 2 0 0 6 4 2 3 0 0 13 1 2 1 0 0 0 1 2 0 0 0 11 0 0 5 6 0 4 2 0 1 4 20 0 0 0 7 0 6 0 14 1 4 0 3 0 3 0 0 0 0 1 1 0 0 0 0 1 0 0 0 0 0 0 0 
0 29 0 5 8 0 1 1 0 0 1 2 0 0 1 0 1 18 0 0 0 0 0 0 0 2 0 12 5 0 1 3 7 0 1 7 0 0 3 7 1 1 2 0 49 2 0 0 2 0 0 1 0 0 0 0 10 0 1 0 4 0 7 1 0 4 2 17 0 2 0 0 0 5 0 2 4 4 0 2 0 1 0 3 1 0 2 0 0 0 0 2 0 2 0 1 0 0 0 0 
0 2 0 1 0 0 0 29 0 0 0 0 4 1 0 1 0 4 0 1 0 0 0 0 0 0 0 5 2 0 0 0 1 0 0 5 0 0 0 2 0 0 1 0 8 0 0 1 0 0 3 0 1 0 1 0 14 1 0 8 2 0 3 0 0 0 2 8 1 0 0 0 0 4 1 123 0 3 2 2 0 0 0 0 1 2 0 0 0 0 0 0 0 0 0 0 0 0 0 0 
0 21 0 2 1 0 0 29 0 1 0 1 3 0 0 1 0 19 0 0 0 0 0 0 0 4 0 11 6 0 1 1 4 0 2 5 0 0 8 9 0 1 0 0 14 0 0 0 0 0 1 1 1 0 2 0 8 0 0 0 0 1 2 0 0 0 4 24 0 4 0 4 3 5 1 20 2 1 2 2 0 9 0 0 0 0 3 1 2 0 0 0 0 1 0 0 1 0 0 1 
0 15 0 1 5 1 1 4 1 1 2 4 1 1 0 0 0 5 0 1 0 0 0 1 0 2 0 13 3 0 0 1 11 0 0 12 0 0 2 5 0 5 0 0 12 0 1 0 0 0 1 3 0 0 0 0 22 0 0 8 1 4 1 0 0 2 4 40 0 0 0 4 4 2 2 0 7 10 1 5 0 3 0 5 0 1 1 0 0 0 1 0 0 2 0 3 1 1 0 0 
0 22 0 6 1 0 0 35 0 1 1 1 6 0 0 0 1 12 0 0 0 0 0 0 1 5 0 6 6 0 1 0 3 0 1 6 0 0 5 6 0 1 0 0 31 0 0 1 0 0 0 2 1 0 0 2 9 0 0 3 3 0 5 0 0 0 6 21 0 0 0 2 0 4 0 4 6 1 0 8 0 0 1 0 0 0 2 0 1 0 0 0 0 9 0 1 0 0 0 0 
0 5 0 7 3 0 0 0 0 0 0 3 0 0 1 0 0 9 0 1 0 0 3 2 0 1 0 15 3 0 0 2 3 0 1 12 0 0 11 4 0 3 0 0 11 0 0 0 1 0 3 3 0 0 0 0 21 1 0 3 3 0 4 2 0 2 8 22 0 0 0 8 2 3 1 39 3 4 2 1 0 5 0 1 0 0 2 2 0 0 2 0 0 0 1 0 1 0 0 0 
0 24 0 4 1 0 2 0 0 0 0 1 0 0 0 0 0 6 0 0 0 0 1 0 0 0 0 8 7 0 0 2 9 0 0 6 0 0 8 4 1 4 0 0 30 1 0 0 0 0 0 2 1 1 0 0 24 1 0 5 5 0 7 0 1 4 2 5 1 0 1 3 0 4 1 42 2 10 2 1 0 0 1 0 0 1 3 0 0 0 0 0 0 1 0 0 0 0 0 0 
0 22 0 6 6 2 1 1 0 0 1 3 0 0 0 0 0 25 0 0 0 0 0 0 0 2 0 12 7 0 0 7 6 0 0 7 0 0 6 7 0 1 0 0 32 0 0 0 0 0 1 0 0 0 0 0 29 0 0 0 1 0 2 0 0 4 1 16 0 1 1 5 1 9 0 1 2 6 0 3 0 5 0 1 0 0 1 2 0 0 0 0 0 0 0 0 0 1 0 3 
0 17 0 2 1 0 0 0 0 0 0 1 0 0 0 0 0 11 0 0 0 0 0 0 0 1 0 1 5 0 0 0 4 0 2 3 0 0 3 3 0 2 0 0 30 0 0 0 1 0 0 0 0 0 0 0 8 0 0 0 1 0 4 0 0 1 2 11 1 1 0 4 1 0 0 114 2 2 0 0 0 3 0 0 1 1 3 0 0 0 0 0 0 2 1 0 0 0 0 0 
1 2 0 1 5 1 1 0 0 1 1 1 0 0 0 0 0 11 0 0 0 0 0 0 0 3 0 8 4 1 0 5 7 0 0 9 0 0 10 5 0 1 0 1 13 0 0 1 0 0 1 3 1 0 0 0 18 0 0 6 1 1 3 0 0 2 3 16 0 0 0 7 2 4 0 64 4 6 0 2 0 5 0 3 0 0 1 0 0 0 0 0 0 2 0 1 0 1 0 0 
0 19 0 0 5 0 0 4 0 0 3 2 1 0 0 0 1 9 0 0 0 0 1 1 0 1 0 13 3 0 0 5 5 0 0 6 1 0 2 5 1 0 0 0 20 0 0 0 0 0 0 2 0 0 1 0 16 1 0 2 1 2 2 0 0 0 6 19 1 0 0 5 3 6 0 30 4 9 2 2 0 6 0 7 0 0 1 0 2 0 0 0 0 4 0 4 0 0 1 3 
1 11 0 2 1 1 0 23 1 0 2 0 1 0 0 0 0 7 0 0 0 0 0 0 0 0 0 8 5 0 1 1 9 1 1 9 0 0 11 4 0 0 0 1 20 1 0 0 1 0 0 2 1 0 0 1 25 0 0 0 2 0 2 0 0 0 3 25 1 0 0 7 8 7 0 3 7 9 2 6 0 6 0 1 0 0 1 1 0 1 0 0 0 4 0 0 0 0 0 2 
0 23 0 7 2 0 0 3 0 0 3 1 1 0 0 0 0 12 0 1 0 0 0 2 0 5 0 18 8 0 0 6 4 0 0 7 1 1 8 4 1 3 0 0 17 0 0 2 0 0 0 1 0 0 0 0 18 0 0 3 2 0 0 0 0 4 7 19 1 0 0 9 3 3 0 5 12 5 0 1 0 3 1 1 0 0 3 0 0 0 0 0 0 4 1 0 0 2 0 2 
0 0 0 3 0 1 0 34 0 0 0 1 3 0 0 0 0 1 1 1 0 0 0 0 0 0 0 7 0 0 1 2 6 0 0 3 0 0 4 1 0 1 0 0 1 3 0 0 0 0 2 1 0 0 1 0 9 1 0 0 1 0 1 0 0 2 0 15 0 1 0 5 4 1 1 107 0 4 0 10 1 4 0 2 0 0 0 0 0 0 0 0 0 0 0 1 1 0 0 1 
0 2 0 26 3 3 0 2 0 0 6 1 0 0 0 0 1 0 0 0 0 1 0 0 0 1 0 6 3 0 1 10 2 0 0 5 0 0 21 1 1 4 0 0 5 0 0 0 0 0 2 2 0 0 1 0 38 0 0 5 1 16 0 1 0 1 0 13 0 0 0 9 1 0 4 15 5 14 1 1 0 4 0 2 0 0 1 1 0 0 0 0 0 1 2 1 1 1 0 1 
0 23 0 4 1 2 0 0 0 2 0 3 0 0 0 0 0 10 0 0 0 0 3 0 0 0 0 11 3 0 0 6 9 0 3 10 0 0 6 6 0 5 1 0 19 2 0 0 2 1 0 3 0 0 0 0 20 0 0 1 1 0 2 0 0 3 3 19 0 2 0 20 2 1 2 4 4 4 3 0 0 8 1 3 0 1 2 0 0 0 0 0 0 6 1 0 0 2 0 0 
0 38 0 2 5 0 0 2 0 2 0 0 0 0 0 0 0 19 0 0 0 0 0 0 0 3 0 1 9 0 0 0 3 0 0 6 0 0 4 6 1 0 0 0 45 0 0 0 1 0 0 1 0 0 0 0 24 1 0 3 3 0 2 0 0 3 7 7 0 1 0 1 0 3 0 28 2 7 0 0 1 2 0 0 0 0 4 0 0 0 0 0 0 3 0 0 0 0 0 0 
1 3 0 1 0 0 0 3 0 0 2 1 0 0 0 0 0 3 0 0 0 0 0 0 0 3 0 6 1 0 0 1 17 0 0 9 1 0 1 4 0 1 0 1 5 6 0 0 0 1 0 0 0 0 2 0 8 0 0 2 2 6 5 0 0 0 3 7 0 2 1 4 1 5 0 117 2 2 1 2 0 2 0 2 0 0 0 0 0 0 0 0 0 2 0 0 1 0 0 0 
1 12 0 10 3 1 0 6 0 0 3 1 2 0 0 0 0 17 0 1 1 2 1 0 1 1 0 7 4 1 0 11 4 1 0 3 1 1 8 6 2 6 0 0 25 0 0 0 0 0 0 3 0 0 1 0 19 0 0 7 6 0 3 1 0 2 11 12 0 0 0 9 0 6 0 3 4 9 1 1 0 4 0 0 0 0 1 2 0 0 0 0 0 0 0 1 0 1 0 0 
0 19 0 2 5 0 0 16 0 0 0 2 4 0 0 0 0 10 0 0 0 0 0 0 0 2 0 14 3 0 0 1 12 0 0 9 0 1 2 9 0 3 0 0 35 2 0 1 0 0 0 0 0 0 0 0 11 0 0 2 1 3 5 0 0 2 6 19 1 2 0 3 1 10 0 0 6 5 0 5 0 5 0 3 0 0 1 1 0 0 0 0 0 4 0 0 0 0 1 1 
0 8 0 9 4 0 0 0 0 0 1 0 0 0 0 0 0 11 0 0 0 0 0 0 0 1 0 5 7 0 0 3 4 0 0 0 1 0 7 5 0 0 0 0 9 0 0 0 0 0 1 2 0 0 0 0 11 1 0 2 3 0 4 1 0 0 3 5 1 0 0 5 1 3 1 112 5 6 0 0 0 4 0 0 0 0 0 1 0 0 0 0 0 1 0 0 1 1 0 0 
0 5 1 1 2 0 1 52 0 0 0 1 12 0 0 0 0 4 0 4 0 0 0 0 1 3 0 15 6 0 0 0 26 1 0 9 0 0 1 1 0 0 0 0 16 3 0 0 0 0 2 0 0 0 0 0 13 0 0 0 1 0 0 1 0 3 0 22 0 0 0 5 0 2 1 0 7 6 0 12 1 4 0 0 0 0 0 0 1 1 0 0 0 0 0 1 0 2 0 0 
0 5 0 3 3 1 0 8 1 0 1 2 1 2 0 0 1 19 1 0 0 0 0 2 0 2 0 10 5 0 1 3 9 0 0 7 0 1 2 11 0 0 0 0 22 0 0 1 0 0 1 1 2 0 1 0 11 0 0 7 9 0 5 0 0 2 14 20 0 2 0 5 1 14 0 6 7 4 0 1 0 4 2 2 0 0 0 0 0 0 0 0 0 4 0 0 0 1 0 0 
0 9 0 2 6 0 1 9 0 1 0 2 0 0 0 0 0 15 0 1 0 0 0 0 0 0 0 13 6 0 0 0 25 0 0 31 0 0 2 5 0 1 0 1 17 6 0 1 0 0 1 2 0 0 0 1 18 0 0 3 4 0 0 0 0 0 7 15 0 0 0 4 2 1 0 5 2 3 3 2 0 9 0 2 0 2 1 2 0 0 0 0 0 1 3 2 1 0 0 0 
1 3 0 5 3 0 0 17 0 0 4 0 3 0 0 0 0 4 0 4 0 0 0 2 1 1 1 18 0 0 0 1 11 0 0 5 0 0 2 3 0 6 0 0 3 3 0 0 0 0 0 1 0 0 0 0 29 0 1 2 1 4 1 2 0 1 4 35 0 1 1 4 2 7 0 5 11 13 0 10 0 6 1 4 0 0 1 0 0 0 0 0 0 0 2 0 0 0 0 0 
0 8 0 3 4 0 0 0 0 0 0 7 0 0 1 0 1 17 0 0 0 0 1 0 0 0 0 5 8 0 0 3 16 0 1 13 0 0 2 10 1 2 0 0 22 1 0 2 0 0 0 1 0 0 0 0 12 1 0 2 7 0 5 0 0 0 8 16 0 1 0 3 2 6 0 28 9 9 1 3 0 2 0 2 0 0 0 0 0 0 1 0 0 0 2 0 1 0 0 0 
0 0 0 2 4 0 0 52 0 0 0 2 5 0 0 0 0 4 0 0 0 0 0 0 1 1 0 6 0 0 0 0 0 0 0 1 0 0 4 5 3 1 0 0 2 1 0 0 0 0 1 0 0 0 0 0 6 0 0 2 0 1 2 0 0 0 4 9 0 1 0 1 0 3 0 103 4 1 0 11 0 0 0 0 0 0 0 2 0 0 0 0 2 2 0 1 0 0 0 0 
0 3 0 3 1 2 0 5 0 0 0 1 1 0 0 0 1 6 0 0 0 0 1 0 0 2 0 17 2 0 0 1 15 1 0 17 0 0 5 7 1 0 0 0 6 4 2 0 0 0 0 1 0 0 1 0 25 0 0 6 3 0 3 0 0 4 14 25 0 1 0 2 5 14 0 12 6 8 1 1 0 1 2 4 0 0 0 3 0 0 0 0 0 0 3 0 0 0 0 1 
0 1 1 11 3 0 0 3 0 0 0 0 0 0 0 1 0 1 0 0 0 0 2 2 0 2 0 13 0 2 0 1 4 1 6 9 0 0 9 4 1 1 2 1 2 1 0 2 1 1 1 1 0 0 0 0 19 0 0 3 1 26 0 0 0 4 5 23 0 2 0 3 4 1 1 22 7 10 0 2 0 6 1 2 0 1 1 1 2 0 1 0 0 6 2 1 0 0 1 2 
0 21 0 3 0 0 0 1 0 1 1 1 0 0 0 0 0 18 0 0 0 0 0 0 0 3 0 11 7 0 0 2 7 0 0 6 1 0 4 8 0 1 0 0 28 1 0 0 0 0 0 0 3 0 1 0 10 0 0 2 3 0 4 0 0 0 4 12 0 0 0 1 0 4 0 66 1 3 0 1 0 1 1 2 0 0 2 0 0 0 0 0 0 3 0 1 0 0 0 0 
0 2 0 2 3 1 0 38 0 0 0 0 8 0 0 0 0 13 0 0 0 0 0 1 1 0 0 5 0 0 0 0 9 1 0 6 0 2 1 6 0 1 1 0 11 5 0 0 1 3 2 0 0 0 1 0 2 0 0 0 0 25 1 0 0 0 2 16 0 0 0 1 0 0 0 59 1 0 2 11 0 3 0 0 0 0 0 0 1 0 0 0 0 0 0 0 1 0 0 1 
0 26 0 4 7 0 0 8 1 0 3 3 0 0 0 0 1 14 0 0 0 0 0 0 1 3 1 7 17 0 0 1 10 0 0 8 0 0 1 16 1 0 0 0 44 0 0 0 0 0 2 2 1 0 0 0 4 0 0 9 4 1 4 0 0 4 4 9 0 0 0 2 2 5 0 3 4 0 0 1 1 3 1 1 0 0 2 0 0 2 0 1 0 0 0 0 0 0 0 1 
1 32 0 6 3 0 0 19 0 1 0 0 1 0 0 1 0 8 0 1 1 0 1 1 1 5 0 5 8 0 0 0 5 0 0 7 0 0 7 7 3 0 0 0 31 0 0 0 0 1 0 2 0 0 0 1 9 0 0 2 1 4 1 0 0 2 1 9 0 0 0 3 7 2 0 31 2 4 1 4 1 3 1 1 0 0 0 0 0 1 0 0 0 0 1 0 0 0 0 0 
0 27 0 8 9 0 0 3 0 0 0 0 0 0 0 0 1 22 0 0 0 0 2 0 0 2 0 11 8 0 0 0 18 0 0 9 1 0 10 7 0 0 0 0 41 4 0 1 0 0 0 0 0 0 0 0 10 0 1 1 2 0 1 0 0 0 0 12 0 1 0 3 4 0 0 4 3 3 0 4 0 8 2 1 0 0 0 0 0 0 0 0 0 0 0 2 0 1 0 3 
0 7 0 15 1 0 1 7 0 1 1 1 0 0 0 0 0 13 0 0 0 0 1 0 1 2 0 8 2 0 0 5 2 0 0 2 0 1 12 3 1 5 0 0 11 1 0 1 0 0 0 2 1 0 1 1 34 0 0 2 2 0 2 1 0 1 4 21 1 1 0 13 1 2 1 31 3 8 0 2 0 3 0 1 0 0 1 1 0 0 0 0 0 3 0 1 0 0 0 0 
0 5 0 1 0 1 0 10 0 0 1 1 5 0 0 0 0 12 1 0 0 0 0 1 0 3 0 12 7 0 0 4 27 0 0 13 0 0 6 5 0 1 0 0 19 5 0 0 0 0 0 1 0 0 0 1 24 0 0 3 2 0 1 1 0 0 1 29 0 0 0 5 3 2 0 0 5 10 0 9 0 4 0 3 0 0 0 0 0 1 0 0 0 0 0 3 0 0 0 2 
0 1 0 4 0 1 0 8 0 0 0 0 1 0 1 0 0 0 0 0 0 0 0 1 0 2 0 5 0 0 0 0 4 1 0 2 0 0 1 0 0 2 0 0 0 1 1 0 0 0 0 0 1 0 0 0 9 2 0 2 1 3 1 0 0 0 1 11 0 0 2 1 0 0 1 152 6 6 0 6 0 2 0 2 0 0 0 0 0 0 0 0 0 0 0 5 0 0 0 0 
0 15 0 1 5 0 1 41 0 0 0 0 5 0 0 0 1 6 1 1 0 0 0 0 2 4 0 13 9 0 0 1 0 0 0 8 0 1 5 6 6 2 0 0 8 0 0 1 0 0 0 2 0 1 2 0 15 1 0 0 0 0 1 0 0 5 7 22 1 0 0 4 0 4 0 16 4 9 0 1 0 4 0 3 0 0 2 0 0 1 0 0 0 0 0 1 1 0 0 0 
0 1 0 3 1 0 0 7 0 1 1 7 2 0 1 0 0 6 2 3 0 1 0 0 0 1 1 16 6 0 0 6 9 0 0 9 0 0 4 3 0 2 0 0 4 2 0 0 0 0 0 1 0 0 0 0 20 0 1 6 4 6 4 0 0 2 9 35 0 0 0 10 4 10 0 1 11 6 4 3 0 5 1 5 0 0 0 0 0 0 1 1 0 0 1 0 0 0 0 0 
0 0 1 4 0 0 0 37 0 0 0 0 2 0 0 0 0 5 2 0 0 0 0 1 0 2 0 12 2 2 1 3 7 0 2 3 1 0 1 3 0 4 0 0 8 3 0 0 0 0 2 1 0 0 0 0 16 0 0 6 5 0 3 1 0 0 7 33 0 5 0 9 2 4 1 4 6 9 0 19 0 7 0 2 0 0 0 0 0 0 0 0 0 1 1 0 0 0 0 0 
0 15 0 1 3 0 1 35 0 0 0 1 0 0 0 0 0 11 0 0 0 0 0 0 0 1 0 15 3 0 2 0 10 0 1 13 0 0 1 8 0 0 0 0 29 2 2 0 0 0 1 0 1 0 2 0 6 0 0 1 2 7 3 1 0 1 4 26 1 0 0 3 1 6 0 2 3 5 1 10 0 0 0 5 0 1 1 0 0 0 0 0 0 0 1 1 0 0 0 0 
0 0 0 4 3 0 0 53 0 0 0 1 12 0 1 0 0 3 1 0 0 0 0 0 1 2 0 2 1 0 0 0 0 0 0 1 0 0 3 0 0 1 0 1 2 2 0 0 0 0 2 0 0 0 1 0 3 1 0 1 1 4 1 0 0 0 3 14 0 0 0 2 0 1 0 103 5 1 0 9 0 1 0 0 0 0 0 0 0 0 0 0 0 0 0 1 2 0 0 0 
0 21 0 2 1 0 0 0 0 0 0 1 1 0 0 0 0 10 0 0 1 0 0 0 0 0 0 8 6 4 0 0 4 0 1 4 0 0 0 3 0 0 0 0 29 0 0 0 0 0 0 0 0 1 0 0 11 1 0 0 2 0 5 0 0 1 3 10 0 0 0 1 0 2 0 90 3 10 0 0 0 2 1 5 0 0 0 0 0 0 0 0 0 0 0 1 4 0 0 1 
0 7 0 2 4 2 1 42 0 1 3 0 5 0 0 0 1 8 0 1 0 0 0 1 1 0 0 9 4 0 0 5 15 0 0 7 0 0 3 9 0 1 0 1 18 6 0 0 0 0 5 0 0 0 2 0 8 0 0 1 2 0 3 0 0 1 7 18 0 1 0 2 3 7 2 0 2 10 2 12 0 1 0 1 0 0 0 1 0 0 0 0 0 0 0 1 0 1 0 0 
0 23 0 2 0 0 0 33 0 0 0 3 1 0 0 0 0 15 0 0 0 1 1 0 0 1 0 7 5 0 0 0 5 0 0 8 0 0 6 3 1 0 0 0 40 1 0 1 0 1 0 1 0 0 0 0 2 0 0 5 5 12 10 0 0 0 5 9 0 0 0 1 0 7 0 10 3 2 1 5 0 6 1 0 0 0 2 1 0 0 0 0 0 1 0 0 1 0 2 0 
0 2 0 7 1 0 0 31 0 0 1 2 12 0 0 0 0 2 1 0 0 0 0 0 1 3 0 8 0 0 0 1 15 0 1 1 0 0 6 5 0 1 0 0 1 1 0 0 0 0 2 2 1 0 0 0 27 0 0 1 2 0 1 0 0 1 2 26 0 3 0 4 5 6 0 27 11 9 0 4 0 3 0 1 0 0 2 1 0 0 0 0 0 4 0 1 0 0 1 0 
0 29 0 2 1 1 0 6 0 0 0 1 0 0 0 1 0 22 0 0 0 0 0 0 1 3 0 10 13 0 0 0 14 0 0 9 0 0 1 7 0 0 1 0 38 2 0 1 0 0 2 1 1 0 1 1 4 0 0 1 2 0 5 0 0 1 6 11 0 0 1 5 1 8 0 21 3 3 1 1 0 2 0 1 0 0 2 0 0 0 0 0 0 0 0 1 0 0 0 1 
0 4 0 4 1 5 0 58 0 0 1 1 7 0 0 1 0 6 0 1 1 0 0 1 1 5 1 3 3 0 0 1 2 0 3 6 2 0 4 4 0 0 0 0 7 0 0 0 0 0 0 3 0 0 0 2 4 0 0 0 0 8 4 0 0 1 0 16 0 0 0 6 1 3 1 38 4 1 0 8 1 6 0 2 0 0 0 1 0 0 1 0 0 3 0 3 0 0 0 0 
0 4 1 3 6 0 1 2 0 1 0 4 0 0 0 0 0 29 0 0 0 0 0 0 0 7 0 21 2 2 1 0 6 2 1 11 0 0 2 11 1 2 0 1 15 0 1 0 0 1 0 0 0 0 2 0 7 0 0 8 5 3 3 2 0 1 12 22 0 1 0 5 3 14 0 2 5 2 0 1 0 4 0 4 0 0 0 0 0 0 0 0 0 0 0 2 1 0 0 3 
0 9 0 0 1 1 1 28 0 0 2 2 5 2 0 0 1 9 1 2 1 0 0 1 2 2 0 11 4 0 0 6 13 0 0 3 0 1 1 5 0 1 0 0 21 3 0 0 0 0 2 2 0 0 0 0 11 0 2 4 3 6 3 0 0 0 1 32 0 0 0 6 3 1 0 9 3 2 3 13 0 0 0 0 0 0 1 0 1 0 0 0 0 1 0 0 0 1 0 1 
0 5 1 6 3 1 0 18 2 1 1 1 0 0 0 0 1 20 0 0 0 0 0 0 1 5 0 0 4 0 0 0 3 0 0 2 2 0 8 12 0 1 0 0 31 0 1 3 0 0 0 1 0 0 0 0 30 0 0 1 7 0 4 0 1 4 3 12 0 1 0 1 0 6 0 25 4 6 0 4 0 0 0 0 0 1 2 0 0 0 0 0 0 2 0 1 1 0 0 0 
2 11 0 4 1 0 0 23 0 0 1 5 6 0 1 0 0 9 0 0 0 0 0 0 1 3 0 2 2 0 1 1 2 0 0 3 1 0 2 8 0 3 0 0 16 0 1 0 1 0 1 0 0 0 1 0 10 0 0 0 1 0 3 0 0 0 5 7 0 0 0 4 0 4 1 85 2 2 1 6 0 1 0 0 0 0 0 2 1 1 0 0 1 0 0 0 1 0 0 0 
1 2 1 1 0 0 0 3 0 0 0 1 0 0 0 0 0 0 0 3 0 0 0 1 0 3 0 12 0 1 0 1 22 0 0 9 0 0 2 1 0 4 1 1 2 7 0 0 0 0 0 0 0 0 0 0 18 0 3 5 2 0 1 0 0 0 5 32 0 0 0 4 1 3 0 53 10 12 0 6 0 5 0 5 0 0 0 2 0 0 0 0 0 1 1 0 2 0 0 0 
0 14 0 2 4 0 0 1 0 0 0 1 0 0 0 0 0 0 0 0 1 0 1 0 0 2 0 5 3 2 0 2 1 0 5 3 0 0 1 0 1 0 0 0 9 0 0 1 0 0 1 0 0 0 0 0 16 1 0 4 1 32 1 0 0 0 1 17 1 0 0 8 0 3 2 78 5 5 0 0 0 3 0 2 0 0 2 0 2 0 2 0 0 0 0 1 3 0 0 0 
0 20 0 1 2 0 0 0 0 0 0 1 0 0 0 0 0 24 1 2 1 0 1 0 0 4 0 6 11 1 1 0 4 0 0 6 0 0 5 6 0 1 0 1 54 0 1 0 0 0 2 1 1 0 0 0 26 0 0 4 2 0 5 0 0 2 4 10 0 0 0 3 0 9 0 1 6 9 1 2 0 4 0 1 0 0 1 0 0 0 0 0 0 1 0 1 0 0 0 0 
0 22 0 2 1 0 0 18 0 0 1 0 3 0 0 0 0 21 1 0 0 0 0 0 0 2 0 10 9 1 0 0 4 0 0 7 0 0 3 10 0 1 0 1 29 2 0 1 0 0 1 2 0 0 0 1 16 0 0 2 1 0 2 1 1 0 10 17 0 0 0 2 1 5 1 1 8 8 0 13 1 1 0 4 0 0 0 0 0 0 0 0 0 0 0 1 1 0 0 0 
0 0 1 9 3 0 0 17 0 0 0 3 1 0 0 0 0 7 0 0 0 0 1 0 0 3 0 20 1 0 0 0 11 0 0 8 0 1 8 8 1 0 0 0 9 1 1 0 0 0 0 1 0 0 2 0 10 0 0 7 6 0 5 0 0 3 5 31 1 4 0 2 6 8 1 9 7 2 0 8 0 6 0 1 0 0 0 0 0 0 0 1 0 4 1 4 0 0 1 0 
0 11 0 8 2 1 0 6 0 0 1 1 0 0 0 0 0 13 0 3 0 1 2 0 1 6 0 9 11 0 0 0 10 0 0 8 0 0 7 6 0 0 0 2 27 1 0 0 0 0 1 1 0 0 1 0 16 0 0 4 3 0 3 2 0 1 0 14 0 2 0 7 0 9 0 27 1 3 2 0 0 2 0 1 0 1 0 1 0 0 0 1 0 6 1 0 3 0 0 0 
0 20 0 1 6 0 2 2 0 3 5 2 0 0 0 1 0 15 0 1 0 0 0 0 0 5 0 15 5 0 0 6 10 0 0 12 0 0 4 3 0 2 0 0 26 1 0 0 0 0 0 1 0 0 0 0 26 0 0 2 1 0 4 0 0 1 0 24 0 0 0 7 3 5 1 7 4 8 0 1 0 3 0 0 0 0 1 0 0 0 0 0 0 3 0 1 0 0 0 0 
0 11 0 1 1 0 0 50 0 0 0 2 4 0 0 0 0 14 0 0 0 0 0 0 2 3 0 10 4 0 0 0 16 0 1 6 0 0 3 4 0 1 0 1 29 1 0 0 0 0 0 0 1 0 0 0 12 0 0 1 0 9 0 0 0 0 2 13 1 1 0 3 0 5 0 17 1 4 0 6 0 5 1 2 0 0 0 0 0 0 0 0 0 1 0 1 0 0 0 0 
0 4 0 4 4 0 0 12 0 0 1 1 2 0 0 0 1 12 0 2 0 1 0 1 0 3 0 14 1 0 0 0 13 0 0 12 0 0 6 8 1 2 0 1 12 5 0 0 0 0 0 1 1 0 1 1 21 1 0 1 0 0 0 0 0 0 0 27 0 0 0 6 4 1 0 19 3 7 4 12 0 4 0 2 0 0 0 0 0 1 0 0 0 1 1 1 7 0 0 0 
0 19 0 13 2 0 0 3 0 0 2 2 0 0 0 0 0 9 0 1 0 1 1 0 0 3 0 8 10 0 1 9 6 0 1 3 0 0 8 4 0 5 0 0 19 0 2 0 0 0 1 0 0 0 1 0 36 0 0 2 1 0 3 2 0 0 4 19 0 3 0 8 1 1 0 4 7 10 0 0 1 3 0 1 0 1 3 2 0 0 0 0 0 3 1 0 0 0 0 0 
0 0 1 5 5 0 0 0 0 0 0 0 1 0 0 0 0 3 1 1 0 0 0 0 0 1 0 0 1 1 1 0 0 0 0 0 0 0 3 1 1 2 0 0 2 0 0 1 0 0 0 0 0 0 0 0 19 1 0 3 6 0 3 0 0 2 7 4 1 0 0 0 0 5 0 139 7 12 0 1 0 1 0 1 0 0 0 0 0 0 0 0 0 3 1 3 0 0 0 0 
0 1 0 6 3 0 0 12 0 1 4 4 2 0 0 0 1 8 0 1 0 0 0 2 1 1 0 17 1 0 0 1 19 0 1 9 1 0 7 7 0 2 0 0 6 1 0 1 0 0 0 2 0 1 0 0 25 0 1 4 3 9 2 2 0 1 6 29 0 0 0 5 3 6 0 1 8 11 0 6 0 3 0 0 0 0 0 0 0 0 0 0 0 0 1 0 1 0 0 0 
0 15 2 0 3 0 2 34 0 2 0 0 6 0 0 0 0 12 0 0 0 0 0 1 1 8 0 11 12 0 0 0 4 1 1 5 2 0 0 4 0 1 0 0 25 0 0 0 0 1 0 0 0 0 1 0 5 0 0 2 1 14 2 0 0 0 2 21 1 0 1 0 1 8 0 12 6 7 1 3 0 2 2 1 0 0 0 0 0 0 1 1 0 0 0 2 0 0 0 0 
0 10 0 4 3 0 2 2 0 0 4 0 0 0 0 0 0 19 0 0 0 1 0 0 0 4 0 12 4 0 1 3 13 0 0 15 0 0 4 3 2 4 0 0 47 0 0 2 0 0 2 0 0 0 0 0 16 0 0 1 2 0 2 0 0 3 6 21 0 0 0 2 1 6 2 2 7 7 0 0 0 3 0 2 0 0 1 2 0 0 0 0 2 0 0 0 1 0 0 0 
0 5 0 3 5 0 0 25 1 0 2 1 4 1 0 0 0 12 0 1 0 0 0 1 0 3 1 10 6 0 0 0 5 0 0 4 0 0 3 19 0 1 0 0 13 3 0 0 0 0 3 1 0 0 0 0 15 0 0 1 3 0 7 2 0 5 9 22 0 1 0 4 3 10 0 3 3 7 0 9 2 2 0 1 0 0 1 0 0 1 0 0 1 3 0 2 0 0 0 0 
0 3 0 2 2 0 0 3 0 0 0 0 1 0 0 0 0 12 0 0 0 0 0 0 0 2 0 9 0 1 0 0 1 0 0 10 0 0 3 6 0 0 0 1 8 0 0 0 0 0 0 0 0 0 0 0 3 1 0 0 2 0 5 0 0 1 9 9 0 0 0 0 0 9 1 140 1 2 0 0 0 0 0 1 0 1 0 0 0 0 0 0 0 0 0 0 1 0 0 0 
0 7 0 12 2 0 0 34 0 0 3 0 0 0 0 0 0 3 0 1 0 0 1 0 2 1 0 2 3 0 1 9 0 0 0 0 0 0 10 0 0 0 0 0 4 0 0 2 0 0 0 0 1 0 1 0 28 0 1 5 1 0 1 3 0 2 6 9 1 0 0 9 0 2 2 51 2 7 0 4 1 7 0 2 0 0 1 0 0 0 0 0 1 3 1 1 0 0 0 0 
0 14 0 4 2 0 0 3 0 0 2 5 0 0 0 0 0 13 0 0 0 0 2 1 0 1 1 9 1 0 0 2 6 0 0 7 0 2 2 11 0 1 0 0 29 1 0 0 0 0 1 2 0 0 0 0 13 0 0 5 3 0 6 0 0 0 3 15 2 0 0 5 0 4 0 52 3 5 0 0 0 4 0 2 0 0 1 2 0 0 0 1 0 1 0 0 0 0 1 0 
0 0 0 7 3 2 1 4 0 0 5 2 0 0 0 2 0 1 1 0 0 0 0 0 0 2 0 12 2 2 0 6 6 0 0 10 0 0 8 1 2 7 0 1 0 3 0 0 0 0 1 7 0 0 0 0 30 1 0 2 2 0 0 1 0 2 0 23 1 1 0 7 7 0 1 25 8 14 1 2 3 3 0 0 0 0 0 0 0 0 0 0 0 13 0 3 1 1 0 0 
0 1 0 1 0 1 0 3 0 0 2 1 0 0 0 0 0 4 0 0 0 0 1 3 0 1 1 19 1 0 0 7 9 0 1 9 0 1 2 4 0 1 1 1 1 1 0 0 1 0 1 0 0 0 2 0 6 1 0 0 1 0 0 2 0 0 9 25 0 0 0 15 3 5 0 78 3 7 0 4 0 5 0 3 0 0 0 0 0 0 0 0 0 0 1 1 0 0 0 0 
0 19 0 8 5 2 0 38 0 0 2 0 1 0 0 0 0 16 1 0 0 0 0 0 1 2 0 6 5 0 0 0 2 0 0 1 0 0 4 6 3 1 0 0 28 0 0 0 0 0 1 1 0 1 0 0 17 0 0 5 1 0 5 0 0 5 6 14 0 1 0 7 1 6 1 0 2 5 2 6 0 5 0 0 0 0 2 0 0 0 1 0 1 2 0 0 0 0 0 1 
0 2 0 2 1 2 0 54 0 0 2 1 10 0 0 0 0 2 0 0 0 0 0 1 1 1 0 6 0 0 0 0 6 0 0 7 0 0 0 3 0 1 0 0 11 2 0 0 0 0 0 1 0 0 0 0 4 0 0 1 2 0 5 0 1 0 4 21 0 0 0 4 0 2 0 66 2 1 0 13 0 2 0 3 1 0 0 0 0 0 0 0 0 0 0 1 1 0 0 0 
0 4 0 3 0 1 0 50 0 1 2 0 16 0 0 0 0 14 0 1 0 0 0 0 2 2 0 4 3 0 1 2 4 0 0 5 0 0 4 8 0 1 1 0 16 2 1 0 0 0 2 0 0 1 2 0 10 0 0 2 6 0 4 0 0 0 3 25 0 2 0 3 3 5 0 3 5 2 2 15 0 0 0 2 0 0 0 0 0 0 0 0 0 1 0 2 0 0 1 1 
0 27 0 7 11 0 1 2 0 0 1 3 0 1 0 0 0 8 0 0 0 0 0 0 0 3 0 5 6 0 0 1 12 0 0 8 0 0 7 1 0 0 1 0 22 1 0 0 0 1 0 0 0 2 0 0 19 0 0 3 3 43 0 0 0 6 0 10 0 0 0 6 3 2 0 1 4 1 0 1 1 0 1 0 0 2 6 0 2 0 0 1 0 3 0 0 1 0 0 0 
1 0 0 14 6 0 1 3 0 0 0 0 1 0 0 0 0 0 1 0 0 0 0 0 0 3 0 19 4 0 0 0 6 0 1 10 0 1 9 0 0 4 0 0 0 2 0 1 0 0 0 0 0 0 0 0 27 0 0 1 2 4 0 2 0 1 0 35 0 0 0 8 5 1 2 34 10 11 0 1 0 7 0 2 0 0 0 0 0 0 1 0 1 3 1 3 0 0 0 1 
0 7 0 6 3 0 1 8 0 1 1 2 2 0 0 1 1 20 0 0 0 0 1 1 1 7 1 11 2 0 0 1 6 0 1 10 0 0 9 9 1 4 0 0 14 0 0 0 0 0 1 2 1 0 0 0 25 0 1 2 0 0 1 0 0 1 0 21 0 0 0 7 5 5 4 8 5 9 1 0 1 6 0 3 0 0 0 1 0 0 0 0 1 2 3 0 0 1 0 1 
0 17 0 5 3 0 0 0 0 0 1 2 0 1 0 0 1 24 1 0 0 0 0 0 0 4 0 12 5 0 0 1 5 0 0 7 0 0 6 11 0 1 0 1 38 0 0 3 0 0 0 3 2 0 1 0 19 0 0 0 3 5 6 1 0 1 0 21 0 0 0 4 4 4 0 6 1 6 2 0 0 3 0 3 0 0 2 0 1 0 0 0 0 1 0 0 0 0 1 1 
0 12 0 4 3 0 1 2 0 0 0 3 0 0 0 0 0 21 2 0 0 0 1 0 0 2 0 7 10 0 0 1 8 0 0 8 0 0 7 14 0 3 1 2 21 0 0 0 0 0 1 0 0 0 1 0 22 0 0 6 4 0 0 0 1 2 8 11 2 1 0 5 2 5 1 18 4 6 0 2 0 3 0 1 0 2 0 4 0 1 0 0 0 0 0 0 3 0 1 0 
0 0 0 3 2 2 0 71 0 0 0 2 9 0 1 0 0 2 0 1 0 0 0 1 2 3 0 7 0 0 0 0 1 0 0 1 0 0 4 1 0 3 0 0 2 1 0 0 0 0 4 0 1 0 0 0 15 0 0 0 0 0 2 0 0 1 6 27 0 0 1 5 3 4 0 25 7 8 0 16 0 1 0 2 0 0 0 0 0 0 0 1 0 0 0 1 1 0 0 0 
0 12 0 3 5 0 0 0 0 0 0 0 0 0 1 0 0 13 0 1 0 0 0 0 0 2 0 6 6 0 0 1 5 0 1 6 0 0 3 7 0 0 0 0 20 0 0 1 0 0 0 0 5 0 2 0 13 0 0 1 2 0 4 1 2 3 9 13 1 0 0 2 2 2 0 77 2 4 0 2 1 1 0 2 0 0 1 0 1 0 0 1 0 2 0 1 0 0 0 0 
0 14 0 1 0 0 1 2 0 0 2 0 1 0 0 0 0 9 0 0 0 0 0 0 0 4 1 5 3 0 0 1 2 0 0 3 0 0 1 2 0 2 0 0 24 0 1 0 0 0 0 0 0 0 0 0 11 2 0 3 1 2 1 1 0 4 5 1 1 1 0 5 0 3 0 118 1 8 0 0 0 0 0 0 0 1 0 0 0 0 0 0 0 0 0 1 0 1 0 0 
0 0 0 8 0 0 1 0 0 1 2 0 0 0 0 0 0 0 0 0 0 0 0 0 0 3 1 3 0 0 0 2 0 0 0 3 1 1 4 4 1 1 0 0 0 0 0 0 0 0 0 0 0 0 1 0 1 3 0 2 1 0 1 0 0 3 3 9 0 0 0 5 3 3 0 167 3 2 2 1 0 1 0 1 0 0 0 0 0 0 0 0 0 0 1 0 1 0 0 0 
0 1 0 7 6 0 0 0 0 0 3 0 1 0 0 0 0 10 0 1 0 0 0 1 0 3 0 9 3 0 2 5 4 0 0 3 1 0 8 8 2 6 0 0 7 0 2 0 1 0 0 0 1 0 0 0 37 0 0 4 3 1 2 0 0 1 2 18 0 1 0 8 5 4 1 17 9 15 1 0 1 8 0 2 0 1 0 1 0 0 0 0 1 6 1 3 0 2 0 0 
0 5 0 1 1 0 0 30 0 0 2 0 2 0 0 0 1 17 0 1 0 0 0 0 1 4 0 15 1 0 0 1 6 0 0 8 0 0 2 10 1 0 0 0 11 0 0 1 0 0 0 3 0 0 1 0 19 0 0 5 3 1 4 0 0 0 3 30 1 0 0 6 3 8 2 11 3 6 1 2 0 6 0 1 0 0 1 1 0 0 0 0 0 1 0 2 3 2 0 0 
0 25 1 13 7 2 0 0 0 0 2 0 0 0 0 0 0 29 0 0 0 0 0 1 0 8 0 2 9 0 0 3 6 0 1 4 0 0 8 8 0 2 0 0 47 0 0 0 0 0 0 1 1 0 2 0 16 0 0 4 0 0 1 4 0 0 3 4 0 1 0 4 1 1 1 20 0 0 0 0 0 2 0 1 0 1 0 0 0 2 1 0 0 0 0 0 0 1 0 0 
0 5 0 1 2 0 0 2 0 0 0 2 0 0 0 0 0 10 0 0 1 0 1 0 0 5 0 10 1 0 0 0 11 0 0 7 0 0 2 3 0 0 1 0 13 1 0 1 0 0 1 2 0 0 0 0 1 1 0 3 2 0 2 1 0 0 5 14 0 1 0 1 2 4 0 112 4 3 0 3 0 5 1 0 0 0 0 0 0 0 0 1 0 0 0 2 0 0 0 0 
0 0 0 6 0 0 1 2 0 0 1 2 1 0 0 0 0 0 0 1 0 0 1 0 0 3 1 17 5 0 2 0 20 1 2 16 0 1 4 0 0 0 0 0 0 1 0 0 0 0 0 0 0 0 0 0 12 0 0 2 0 0 0 0 0 0 1 22 0 1 0 1 0 1 2 92 4 5 0 3 0 6 1 7 0 0 0 1 0 0 0 0 0 0 0 1 0 0 0 0 
0 29 0 7 4 0 0 0 0 0 1 3 0 1 0 0 0 8 0 0 0 0 0 0 0 2 0 6 6 0 0 1 9 0 0 3 0 0 4 3 0 1 0 0 33 1 0 2 0 0 0 1 0 1 2 0 11 0 0 0 1 1 5 0 0 1 5 6 0 0 0 3 0 9 0 54 3 10 1 0 0 4 0 3 0 0 0 1 0 0 0 0 0 0 1 2 0 0 0 1 
0 1 0 3 4 0 0 1 1 0 3 1 0 0 0 0 0 1 1 1 0 0 0 0 1 0 0 13 0 0 0 2 13 0 0 15 0 0 6 1 1 2 0 0 1 1 0 0 0 0 5 0 0 0 0 0 28 0 0 0 0 0 1 0 1 1 2 24 0 0 0 2 2 4 2 56 11 16 0 5 1 7 0 2 0 0 0 1 1 0 0 1 0 2 0 0 0 1 0 1 
0 9 0 1 4 0 0 0 0 0 0 1 0 0 0 0 0 24 0 0 0 0 1 0 0 4 1 12 5 0 0 2 16 0 0 15 0 0 3 10 2 3 0 0 22 2 3 0 0 0 2 0 1 0 0 1 11 0 0 1 2 0 5 0 0 0 12 22 0 2 0 4 6 11 0 0 4 7 0 3 0 2 0 5 0 0 0 0 0 0 0 0 0 7 0 0 1 0 0 1 
0 8 1 2 4 1 0 5 0 0 1 6 1 1 0 0 0 20 0 2 0 0 0 0 0 4 1 20 3 0 0 0 10 0 0 12 0 0 3 4 0 2 0 0 16 3 2 0 0 0 0 0 0 0 1 2 19 1 0 2 0 0 3 0 1 4 12 20 0 1 0 0 1 5 0 22 3 6 0 5 1 3 0 1 0 0 0 0 0 0 0 0 0 4 0 1 0 0 0 0 
0 10 0 7 3 1 1 2 0 0 0 3 0 0 0 1 0 10 0 0 0 0 1 0 0 4 0 8 3 0 1 0 6 0 0 8 0 0 2 8 0 2 0 0 13 3 0 0 0 0 1 0 0 0 4 0 6 0 0 8 1 0 10 1 0 0 15 16 0 0 0 1 0 17 0 61 1 2 0 2 0 1 0 1 0 0 1 1 1 0 0 1 0 0 0 0 0 0 0 1 
0 5 1 1 3 2 0 65 0 0 2 0 10 0 0 0 0 18 1 2 1 0 0 1 1 4 0 7 2 0 1 4 6 0 0 13 0 0 0 7 0 0 0 0 12 2 0 0 0 0 0 0 1 1 0 0 4 0 0 2 1 0 6 0 0 1 2 26 0 0 0 4 3 5 0 1 5 0 0 8 0 5 0 2 0 0 0 0 0 0 0 0 0 1 0 0 0 1 0 0 
0 7 0 4 2 0 0 3 0 1 3 0 0 0 0 0 0 21 0 0 0 0 0 1 0 1 0 21 2 0 0 4 6 0 0 12 0 0 2 14 1 0 0 0 16 1 0 0 0 0 0 1 0 0 0 0 15 0 0 6 4 0 4 0 1 5 5 29 1 0 0 1 3 6 0 15 7 2 1 3 0 6 0 3 0 0 2 0 1 0 0 0 0 1 0 4 1 0 0 1 
0 34 0 5 1 0 0 6 0 1 0 1 1 0 0 0 0 7 0 0 0 0 0 0 0 4 0 1 11 0 0 3 5 0 0 2 0 0 3 6 1 1 0 0 37 1 0 1 0 0 1 0 2 0 2 0 9 1 0 0 0 4 4 1 0 0 2 4 0 0 0 8 2 3 1 61 0 5 0 1 0 2 0 0 0 0 1 1 0 1 0 0 0 0 0 1 1 0 0 0 
0 3 0 9 3 3 0 6 0 0 1 1 1 0 1 1 0 15 0 0 0 0 1 0 1 9 0 5 4 4 0 1 6 1 2 5 0 1 6 5 0 3 0 0 15 0 0 0 1 0 0 1 0 0 1 1 21 0 0 1 4 0 0 2 1 0 8 10 0 0 0 7 3 9 0 40 6 7 0 0 0 3 0 0 1 1 0 0 0 0 0 0 1 1 0 1 2 2 0 2 
1 23 0 3 2 3 0 1 0 0 0 4 0 0 0 1 0 28 0 1 0 1 0 0 0 2 0 2 4 0 0 0 2 0 3 2 0 0 6 9 0 0 0 0 32 0 0 1 0 0 0 1 0 0 0 0 20 0 0 4 4 10 1 0 0 2 7 5 0 0 0 2 3 3 0 31 3 9 0 3 1 1 0 0 0 1 1 1 0 0 0 0 1 1 0 4 0 0 0 0 
0 22 0 8 0 0 0 3 1 0 3 4 2 0 0 0 0 13 0 0 0 0 0 0 0 2 0 10 7 0 0 3 8 0 0 9 0 1 4 6 1 3 0 0 30 0 0 0 0 0 2 0 1 0 2 0 14 1 1 0 0 1 5 0 0 0 0 25 1 0 0 9 0 4 2 6 8 7 1 4 0 9 0 0 0 0 1 0 0 0 0 0 1 0 0 0 0 1 0 4 
2 35 1 7 6 0 0 0 0 0 0 1 0 0 0 0 0 13 0 0 0 1 0 0 0 5 0 9 14 0 0 1 7 0 0 10 2 1 4 7 0 3 0 0 36 2 0 0 0 0 0 1 0 0 0 0 12 0 1 0 0 0 4 0 0 1 2 20 1 0 0 6 0 5 1 0 3 7 0 2 0 6 1 4 0 0 3 0 0 0 0 0 0 0 2 0 0 1 0 0 
0 0 0 11 5 1 0 0 0 0 3 1 0 2 0 1 0 8 0 0 1 1 0 1 1 3 0 21 7 0 1 8 13 0 1 12 0 0 13 2 0 3 0 0 5 0 0 4 0 0 0 1 0 0 0 0 19 0 0 5 2 1 0 1 1 3 4 17 0 3 0 9 0 7 0 10 6 5 0 0 0 4 1 5 1 0 0 1 1 1 0 0 1 11 1 0 0 0 0 0 
0 6 0 4 2 1 1 4 0 1 1 0 1 0 0 0 0 11 0 0 0 0 1 0 0 2 0 15 4 1 0 2 10 0 0 9 1 0 4 8 0 0 0 0 20 1 0 0 0 0 3 1 0 1 0 0 23 0 0 5 3 1 6 0 0 3 7 25 0 0 1 6 2 8 0 7 6 9 0 3 0 5 0 7 0 0 1 0 0 0 0 0 2 3 1 0 1 0 0 0 
0 2 0 4 3 0 0 47 0 1 3 0 3 0 0 0 0 5 0 2 0 0 1 0 2 0 0 9 3 3 0 4 3 1 6 5 0 0 12 4 1 2 0 0 3 0 1 3 0 0 0 1 1 0 0 0 36 0 0 4 3 0 2 0 0 1 3 13 0 1 0 9 1 5 0 7 4 6 0 6 1 4 0 1 0 0 0 0 0 0 0 2 0 3 0 1 1 1 0 0 
0 0 0 3 2 0 0 4 0 0 1 0 1 1 0 0 0 3 0 1 0 0 0 0 0 2 0 16 5 0 0 0 14 0 0 11 0 0 3 5 0 0 0 1 8 1 0 1 0 0 1 1 0 0 0 2 19 1 0 2 1 1 4 1 0 1 0 13 0 1 0 3 1 5 1 86 4 6 1 2 0 2 1 1 0 0 0 0 0 1 0 0 0 1 1 0 1 0 0 2 
0 23 0 4 5 0 0 1 0 0 3 4 0 0 0 0 1 18 0 1 0 0 0 1 0 6 0 11 5 1 0 0 11 0 2 7 1 0 5 5 1 0 0 0 36 0 0 0 2 0 0 2 0 0 0 0 15 0 0 2 1 0 3 0 0 2 6 13 0 1 0 8 3 8 0 2 5 7 0 0 0 6 0 0 1 0 1 0 1 0 1 0 1 5 1 0 1 0 0 0 
0 22 0 3 0 0 0 44 0 0 3 1 6 0 0 1 0 23 0 2 1 0 0 0 0 6 0 5 11 0 0 1 4 0 1 6 0 0 3 3 1 0 0 0 28 2 0 0 0 0 0 0 1 0 0 0 8 0 0 1 3 3 1 0 0 4 5 13 0 1 0 1 0 1 0 1 5 4 0 10 0 5 0 0 0 0 1 1 0 0 0 0 0 1 1 1 0 0 0 1 
0 15 0 5 2 0 0 4 0 0 1 4 0 0 0 0 0 9 0 0 0 0 0 1 0 5 0 22 6 0 0 0 22 0 0 24 0 0 1 4 0 3 0 0 23 5 0 0 0 0 1 0 0 0 0 0 10 0 0 10 7 0 3 0 0 3 3 24 1 0 0 1 4 10 0 1 5 2 0 3 0 3 0 3 0 0 0 0 0 0 0 0 0 0 0 0 0 0 0 0 
