# Supplementary material for: Transferable Measurements of Heredity in Models of the Origins of Life
Source: PLoS One. 2015 Oct 19;10(10):e0140663. doi: 10.1371/journal.pone.0140663 (PMC4610668; doi:10.1371/journal.pone.0140663)
Supplement: S1 Data — (ZIP) [file pone.0140663.s001.zip › data/gard/pop1/Nmax500/seqs7.txt]

19 0 2 0 3 0 10 1 4 0 0 0 0 0 0 0 5 3 0 0 0 1 1 0 0 0 0 0 0 11 0 0 0 0 0 0 1 0 59 2 0 19 3 41 1 0 0 0 0 0 0 0 0 0 0 8 0 0 0 0 0 10 0 18 1 1 0 0 0 0 7 0 0 0 5 0 0 0 0 0 0 0 0 0 7 0 0 0 0 0 0 0 0 0 4 1 2 0 0 0 
32 0 0 0 90 0 1 0 0 0 0 0 1 1 0 0 0 0 0 0 1 2 0 0 0 0 0 0 0 12 0 1 0 0 0 0 1 0 40 0 0 0 0 0 2 1 0 0 1 0 0 0 0 0 0 13 0 0 0 0 0 19 0 11 1 0 0 0 0 0 7 0 0 0 1 0 0 0 0 4 0 0 0 0 4 0 0 0 0 0 0 0 0 0 1 0 0 2 1 0 
10 1 0 0 22 0 7 0 1 1 4 1 0 0 0 0 1 0 0 0 0 3 0 0 0 0 0 0 1 4 0 0 0 0 0 0 2 0 81 0 0 15 2 40 6 1 0 0 1 0 0 0 0 0 0 3 0 0 1 0 0 12 0 11 0 0 0 0 0 0 7 0 0 0 1 1 0 0 0 2 0 0 0 0 0 0 0 1 0 0 0 0 0 3 0 0 3 0 1 0 
21 0 1 0 5 0 0 0 0 0 0 0 0 1 0 0 1 0 0 0 0 0 0 0 0 0 1 0 0 10 0 0 0 0 0 0 1 0 60 0 0 4 0 94 0 0 0 0 1 0 0 0 0 0 0 3 0 1 1 0 0 0 0 19 3 1 0 0 4 0 2 0 0 0 0 0 0 0 0 3 0 0 0 0 3 1 0 0 0 0 0 0 0 3 2 0 0 3 1 0 
34 0 1 0 20 0 4 0 1 1 2 0 1 1 0 0 5 1 0 0 0 2 0 0 0 0 0 0 1 15 0 1 1 0 4 0 0 0 15 0 0 17 1 26 5 0 0 0 2 0 0 0 0 1 0 23 0 2 2 1 0 12 1 12 1 0 0 0 3 1 9 0 0 0 0 0 0 2 2 1 0 0 0 0 3 0 0 0 0 0 1 1 0 0 0 1 5 5 0 0 
36 0 0 0 0 0 0 0 0 0 0 0 1 1 0 1 0 0 0 0 0 1 0 0 0 0 1 0 0 12 0 0 0 0 0 1 2 0 76 0 0 0 2 0 0 0 0 0 0 0 0 1 0 4 0 17 0 5 6 0 0 0 0 30 1 0 0 0 0 0 15 0 0 0 0 0 0 0 0 7 0 0 0 1 12 0 0 0 0 0 0 3 0 1 2 0 1 7 3 0 
1 0 2 0 41 0 7 0 0 0 5 0 1 1 1 0 4 1 0 0 0 1 0 0 1 0 0 0 0 1 0 0 0 1 0 0 0 0 64 0 0 34 0 7 3 0 0 0 0 0 0 0 0 1 1 4 0 0 1 0 0 42 0 9 0 0 0 0 0 0 0 0 2 0 0 0 0 1 0 1 0 1 0 0 1 0 0 0 0 0 0 0 0 0 3 0 7 0 0 0 
14 0 3 0 87 0 1 0 0 0 2 0 1 0 0 0 4 0 1 0 0 0 0 0 0 0 0 1 0 7 0 0 0 0 0 1 0 0 21 0 0 32 0 2 5 0 0 0 0 0 0 0 0 0 1 2 0 0 0 0 0 45 0 3 1 0 0 0 0 0 2 0 0 0 1 1 0 0 0 2 0 0 0 0 2 0 0 0 0 0 0 1 0 0 1 0 6 0 0 0 
9 0 0 0 3 0 6 1 1 0 3 3 0 0 0 0 6 1 0 0 0 1 0 0 0 0 0 0 0 6 1 0 0 0 0 0 1 0 80 1 0 37 0 14 3 0 0 0 0 0 0 0 0 0 0 2 0 0 0 1 0 9 0 27 2 0 0 0 1 0 6 0 0 0 2 0 0 5 0 0 0 0 1 0 0 0 0 0 0 0 0 0 0 0 2 0 14 0 1 0 
15 0 0 0 1 0 3 0 0 0 0 0 0 0 1 0 0 0 0 0 0 0 0 2 0 0 1 0 0 8 3 1 0 0 0 0 1 0 15 0 0 6 0 149 1 0 0 0 0 0 1 0 0 0 0 4 0 0 1 0 0 7 1 7 0 1 0 0 0 1 3 0 0 0 0 0 0 1 0 2 0 0 0 0 5 0 0 0 0 0 0 2 0 0 1 0 3 1 2 0 
24 0 0 0 11 0 0 0 0 0 0 0 0 0 1 1 0 0 0 0 1 0 0 0 0 0 1 0 0 5 0 0 0 0 0 0 1 0 81 0 0 1 1 53 0 0 0 1 0 0 0 0 0 0 0 3 0 0 2 0 0 1 1 29 5 0 0 0 0 0 15 0 0 0 0 0 0 0 0 0 0 0 0 0 4 0 0 0 0 0 0 3 0 0 3 0 0 0 2 0 
27 0 1 0 25 0 11 0 1 0 0 1 0 5 0 0 6 1 0 1 0 0 0 2 0 1 0 0 0 9 2 0 0 2 0 0 0 0 32 0 0 11 0 0 3 1 0 0 0 0 1 0 0 0 0 15 0 0 5 1 0 16 0 14 4 0 0 0 0 0 9 0 1 0 2 1 0 1 1 4 0 0 0 0 7 0 3 0 0 0 0 7 0 1 0 0 10 2 3 0 
26 0 1 0 6 0 11 1 0 1 1 0 0 0 0 0 5 2 0 0 0 1 0 0 0 1 0 0 0 9 0 0 0 0 0 0 3 0 44 0 0 26 1 0 2 0 0 0 1 0 1 0 0 0 0 10 1 0 3 0 0 21 0 24 2 0 0 0 0 0 9 1 0 0 2 1 0 4 2 1 0 0 0 0 6 0 0 0 0 0 0 4 0 2 0 0 9 5 0 0 
13 1 0 0 1 0 8 0 1 0 4 0 0 0 0 0 3 0 0 0 0 1 0 0 0 0 0 0 0 6 0 0 1 0 1 0 0 0 55 0 0 15 0 81 0 1 0 1 0 0 0 0 0 0 0 4 0 1 0 0 0 9 0 20 0 0 0 0 2 0 6 0 0 0 0 0 0 0 0 1 0 0 0 0 2 0 1 0 0 0 0 3 0 0 1 0 4 0 3 0 
12 0 3 0 40 0 10 0 0 0 1 2 0 0 0 0 9 0 1 0 0 0 0 0 0 0 0 0 1 9 0 0 0 0 1 0 0 0 43 0 0 19 0 28 2 1 0 0 0 0 0 0 0 0 2 10 1 0 0 0 0 11 0 13 0 0 0 0 3 0 2 0 0 0 4 0 0 9 0 1 0 0 0 0 4 0 0 0 0 0 0 0 0 0 1 0 6 0 1 0 
9 0 0 0 51 0 9 2 0 0 2 1 2 0 0 0 1 0 0 0 0 0 0 0 0 0 0 0 0 3 0 0 1 0 0 0 0 0 33 1 0 35 0 1 5 0 0 0 1 0 0 0 0 0 0 4 0 0 2 0 0 37 0 15 0 0 1 0 0 1 8 0 0 0 0 0 0 1 1 1 0 0 0 0 1 0 0 0 1 0 0 0 0 1 0 0 15 1 3 0 
9 0 0 0 17 0 12 0 1 0 5 0 0 0 0 0 2 0 0 0 0 0 0 0 0 1 0 0 0 1 1 0 0 0 0 0 1 0 4 0 0 60 0 3 12 1 0 0 0 0 0 0 1 0 0 1 0 0 0 1 0 55 0 0 0 0 0 0 2 0 9 0 0 0 1 0 1 10 0 0 0 0 0 0 1 0 0 0 0 0 0 2 0 0 1 0 32 1 2 0 
3 0 5 0 12 0 12 1 0 0 1 2 1 1 0 0 11 0 0 0 0 2 0 1 1 0 0 1 0 3 2 0 0 0 0 0 0 0 16 0 0 20 0 85 2 1 1 0 1 0 2 0 0 0 1 2 1 0 1 1 0 11 0 7 0 2 0 0 1 0 7 0 0 0 6 0 0 6 0 1 0 0 0 0 6 0 0 0 0 0 0 0 0 1 0 0 9 0 0 0 
28 0 0 0 36 0 10 1 0 0 1 1 0 3 0 0 11 1 0 0 1 2 0 0 1 0 0 1 0 11 0 0 0 0 0 0 2 0 29 2 0 9 0 1 2 0 0 0 0 0 0 0 0 0 0 17 0 0 1 0 0 13 0 15 3 0 0 0 0 0 10 0 1 0 3 0 0 1 0 2 0 0 1 0 9 0 0 0 0 1 0 2 0 2 2 0 5 4 4 1 
40 0 0 0 55 0 0 0 0 3 0 0 0 4 0 0 0 1 0 0 1 0 0 0 0 0 0 0 0 11 1 1 0 0 0 0 1 0 43 0 0 2 0 0 1 0 0 0 0 0 0 0 0 0 1 12 0 4 3 0 0 9 0 14 6 0 0 0 0 6 9 0 0 0 0 0 0 0 0 2 0 0 0 0 3 0 0 0 1 1 0 6 0 1 0 0 2 1 5 0 
20 0 0 0 66 0 1 0 0 0 1 1 0 2 1 0 1 0 0 0 1 0 0 0 0 0 0 0 1 7 0 0 0 0 1 0 1 0 31 0 0 12 0 15 1 0 1 0 0 0 0 0 0 1 0 9 1 2 1 0 0 18 1 13 0 0 0 0 3 0 10 1 0 0 1 0 0 5 0 4 0 0 0 0 5 0 1 0 0 0 0 5 0 1 1 0 1 1 1 0 
5 0 0 0 85 0 3 1 0 0 8 0 0 0 0 0 4 0 0 0 0 1 0 0 0 0 1 0 0 7 0 1 0 0 1 0 0 0 44 0 0 23 1 0 7 0 0 0 0 0 0 0 0 0 0 0 0 0 0 0 0 27 0 11 0 0 0 0 0 0 2 0 0 0 0 0 0 4 0 1 0 0 0 0 3 0 0 0 0 0 0 0 0 0 2 0 7 1 0 0 
24 0 0 0 5 0 4 1 0 0 1 0 0 0 0 0 5 0 0 0 0 1 1 1 0 0 0 0 0 11 0 0 1 1 0 1 1 0 71 0 0 14 0 0 3 2 0 0 0 0 0 0 0 0 0 18 0 0 3 0 0 6 0 23 1 0 0 0 0 0 15 0 0 0 1 0 0 2 0 4 0 0 0 0 9 1 0 0 0 0 1 1 0 0 4 0 9 1 3 0 
42 0 0 0 2 0 5 0 0 1 0 1 1 0 0 0 3 0 0 0 0 0 0 0 0 0 0 0 0 11 1 0 2 0 0 2 1 1 78 0 0 7 1 0 0 0 0 0 0 0 0 0 0 0 0 10 0 0 0 0 0 2 0 27 4 0 0 0 0 0 15 0 0 0 0 0 0 0 0 4 0 0 0 0 15 0 0 0 0 0 0 4 0 1 3 0 2 0 4 0 
8 0 3 0 15 0 14 0 6 0 1 2 0 0 0 0 11 0 0 0 0 3 0 0 0 0 0 0 0 0 1 0 2 0 0 0 0 1 37 3 1 35 2 2 6 1 0 0 0 1 0 1 1 0 1 3 0 1 1 0 0 30 0 7 0 0 0 0 1 0 2 0 0 1 10 0 0 7 0 0 0 0 0 0 2 0 2 0 0 0 0 2 0 0 0 2 20 0 0 1 
3 0 1 0 2 0 18 1 2 0 0 9 0 1 0 0 13 0 1 0 0 3 0 0 1 0 0 0 0 1 1 0 1 0 1 0 0 0 17 0 0 41 1 64 0 4 0 0 0 0 3 1 1 0 0 0 0 1 0 0 0 14 0 5 1 1 0 0 1 0 2 0 0 0 6 1 0 3 0 0 0 0 0 0 6 0 0 0 1 0 0 0 0 1 0 0 14 2 0 0 
43 0 1 0 0 0 2 0 0 0 0 0 0 0 0 0 0 2 0 1 0 1 0 0 1 0 0 0 0 13 1 0 0 0 0 0 2 0 31 0 0 1 0 87 0 1 0 0 0 0 1 0 1 0 0 12 0 0 5 0 0 0 0 8 0 0 0 0 1 0 16 0 0 0 0 0 0 0 0 5 0 0 0 0 4 0 2 0 0 0 0 4 0 1 0 0 1 0 2 0 
12 0 1 0 2 0 6 1 4 1 2 2 0 0 0 0 9 0 1 0 0 1 0 0 0 0 1 0 0 3 1 0 1 1 0 0 0 0 88 0 0 34 0 1 0 1 0 0 0 0 0 0 0 0 0 3 0 1 2 0 0 10 0 22 2 0 1 0 1 0 10 0 0 0 0 0 0 2 0 1 0 0 0 0 5 0 1 0 0 0 0 1 0 1 4 0 9 0 1 0 
17 0 0 0 23 0 13 0 0 0 3 3 0 0 0 1 18 1 1 0 1 3 0 0 0 1 1 0 0 3 0 0 1 0 0 0 0 0 34 1 0 30 0 0 2 0 0 0 0 0 0 0 0 0 0 8 0 0 2 0 0 13 0 13 0 0 0 0 0 0 5 0 0 0 9 0 0 8 0 2 0 0 0 0 5 0 1 0 0 0 0 0 0 0 3 0 22 1 1 0 
0 1 4 2 23 1 14 1 0 0 11 1 1 0 0 0 14 2 0 0 0 2 0 1 0 0 0 0 0 0 1 0 0 0 0 0 0 0 8 1 0 66 0 1 7 0 0 0 0 0 0 0 0 1 0 2 0 0 1 0 0 30 1 1 0 0 0 0 0 0 0 0 0 0 4 1 0 11 0 0 0 0 0 0 0 0 0 0 0 0 0 0 0 0 2 1 33 0 0 0 
6 0 1 0 106 0 6 0 0 0 1 0 0 0 0 0 3 1 0 0 0 1 0 0 0 0 0 0 0 1 0 0 0 0 0 0 1 0 1 0 0 28 0 0 13 0 0 0 0 0 0 1 0 0 0 7 0 0 0 0 0 48 1 2 0 0 0 0 0 0 3 0 0 0 0 0 0 0 0 1 0 0 0 0 2 0 0 0 0 1 0 1 0 0 0 0 11 1 2 0 
7 0 1 0 94 0 5 1 0 0 4 0 0 0 0 0 7 1 1 0 0 0 0 0 0 0 1 0 0 3 0 0 0 0 0 0 0 0 14 0 0 16 0 0 8 2 0 0 0 0 0 0 0 0 0 5 0 0 1 0 0 47 0 5 1 0 0 0 0 0 2 0 0 0 0 1 0 1 1 0 0 0 0 1 2 0 0 0 0 1 0 1 0 1 0 0 12 0 3 0 
33 0 1 0 10 0 0 0 0 1 1 0 0 4 0 0 1 2 0 0 0 0 1 2 0 0 0 0 1 15 0 0 0 0 0 0 1 0 69 0 0 12 0 10 0 0 0 0 1 0 0 0 0 0 0 16 0 0 3 0 0 8 0 21 3 0 0 0 0 0 10 0 0 0 0 0 0 0 0 0 0 1 0 1 8 1 1 0 0 0 1 3 0 2 2 0 0 2 2 0 
3 0 0 0 0 0 8 2 0 0 1 3 3 2 1 0 10 0 0 0 0 1 0 1 0 0 0 1 1 6 0 1 3 0 0 0 0 2 103 0 0 17 13 1 1 0 0 1 0 0 1 0 0 0 0 5 0 1 2 1 1 3 0 18 1 0 1 0 0 0 2 0 0 0 3 0 0 1 3 3 0 0 1 0 6 1 0 0 0 0 0 0 1 0 1 0 5 3 1 0 
25 0 13 0 0 0 1 0 0 1 0 0 1 1 1 0 0 1 0 0 0 0 0 1 0 0 0 0 0 11 1 0 0 0 2 0 1 0 75 0 0 0 1 11 0 0 0 0 0 1 0 0 0 1 1 12 1 1 3 0 0 1 0 26 1 0 1 0 1 1 9 0 1 0 1 0 0 0 0 0 0 0 1 0 8 0 9 1 0 0 0 3 1 2 5 0 0 7 4 0 
12 0 2 0 31 0 3 0 1 0 3 0 0 3 0 0 0 0 0 1 0 3 0 0 0 1 0 1 0 8 1 0 0 0 0 0 0 0 48 0 0 25 0 0 4 0 0 0 1 0 0 1 0 0 0 10 0 0 1 0 0 47 0 16 2 0 0 0 0 0 3 1 0 0 0 0 0 0 0 4 0 0 0 0 5 0 0 0 0 1 1 1 0 2 2 2 2 0 1 0 
12 1 0 0 5 0 35 2 3 0 0 3 1 0 0 0 8 1 0 1 0 4 0 5 1 1 1 0 0 2 5 2 3 1 1 1 0 0 4 1 0 45 0 0 4 8 0 0 1 0 3 2 0 0 1 11 0 0 1 0 0 12 0 0 0 0 0 0 0 0 2 0 1 0 9 2 0 2 0 0 0 0 1 0 13 1 0 0 0 1 0 7 0 1 1 0 15 0 2 0 
48 0 0 0 3 0 0 0 0 0 1 1 2 0 0 0 0 0 1 0 1 1 0 0 0 0 0 0 0 15 0 0 1 0 0 0 2 0 44 0 0 9 0 2 4 0 0 0 1 0 0 0 0 0 0 27 0 0 4 0 0 5 0 36 1 0 1 0 0 0 13 0 0 0 0 0 0 1 0 3 1 1 0 0 7 0 1 0 0 0 0 0 1 1 1 0 4 2 4 0 
31 0 1 0 2 0 16 1 0 0 0 2 0 0 0 1 1 0 0 0 0 0 0 0 0 0 0 0 0 17 0 0 0 0 0 0 0 0 30 0 0 2 1 6 0 1 0 1 1 0 7 0 0 0 0 16 1 2 9 0 0 0 0 26 0 0 0 0 4 3 8 0 0 0 8 0 1 5 0 0 0 0 0 0 35 0 0 0 0 0 0 0 0 1 1 0 2 5 2 0 
22 0 0 0 23 0 1 2 1 0 8 0 0 0 0 0 7 0 0 0 0 2 0 0 1 0 0 0 2 12 1 0 0 0 0 0 0 0 36 0 0 30 0 0 7 0 0 0 1 0 0 0 0 0 0 12 0 0 0 1 0 41 0 10 0 0 0 0 0 0 6 0 0 0 0 0 0 2 0 0 0 0 0 0 5 0 0 0 0 0 0 0 0 0 2 0 12 0 3 0 
0 0 1 0 51 0 1 0 0 0 0 1 1 0 3 0 0 0 0 0 0 0 0 0 0 0 0 0 0 1 0 1 0 0 3 0 0 0 2 0 0 7 0 120 0 0 0 0 0 2 0 1 0 0 0 0 0 4 1 0 0 20 0 4 0 0 0 0 18 2 0 0 0 0 1 0 0 1 0 0 0 0 0 0 0 0 3 0 1 0 0 0 0 0 0 0 0 0 0 0 
28 0 1 0 2 0 11 1 0 0 0 2 0 0 0 0 6 3 0 0 0 0 0 3 0 0 0 0 0 12 0 0 0 0 0 0 1 0 69 2 0 15 1 0 0 0 0 0 0 0 0 0 0 0 0 17 0 0 0 1 0 8 0 35 0 0 0 0 0 0 14 0 0 0 1 2 0 0 0 2 0 0 0 0 4 0 0 0 0 0 0 2 0 1 1 0 5 0 0 0 
26 0 0 0 0 0 3 1 0 1 2 0 1 3 1 0 0 0 0 0 0 0 0 0 0 0 0 0 0 14 0 0 0 0 0 0 3 0 81 0 0 7 1 0 0 3 0 0 1 1 0 0 0 1 0 22 0 0 2 0 0 2 0 26 0 0 0 0 0 0 13 0 0 0 4 0 0 3 0 4 0 0 0 1 5 0 0 0 0 0 0 3 0 4 6 0 1 1 3 0 
44 0 2 0 1 0 0 0 0 0 0 0 2 5 0 0 0 3 0 0 0 0 0 0 0 0 0 0 0 16 0 1 0 0 0 0 1 1 64 0 0 5 0 1 0 0 0 0 0 0 0 3 0 0 0 13 0 0 5 1 0 4 0 34 3 0 0 0 0 1 17 0 0 1 0 0 2 0 0 1 0 0 0 0 8 0 0 0 0 1 0 3 0 1 0 0 0 1 5 0 
14 0 2 0 38 0 6 0 1 0 6 0 4 1 0 1 0 0 0 0 0 2 0 0 0 1 0 0 1 3 0 0 2 0 0 0 0 0 30 0 0 33 0 6 4 0 0 0 0 0 0 0 0 0 1 4 0 0 2 0 0 45 0 11 0 0 0 1 0 0 10 0 0 0 1 0 0 2 1 0 0 0 0 0 2 0 1 1 0 0 0 2 0 0 0 0 7 1 2 1 
31 0 4 0 19 0 5 0 1 1 0 0 0 3 0 0 1 1 0 0 1 0 0 1 0 0 1 0 0 14 0 0 0 2 1 0 0 0 77 0 0 5 3 14 0 0 0 0 1 0 0 0 0 0 0 7 0 0 3 0 1 2 0 18 0 0 1 0 0 0 14 0 0 0 4 0 0 0 0 1 0 0 0 0 3 0 1 0 0 2 1 0 0 0 3 0 0 2 1 0 
17 0 2 0 15 0 4 0 0 0 2 0 0 0 0 0 8 0 1 0 0 0 1 1 0 0 0 0 0 4 0 0 2 0 0 0 0 0 38 0 0 40 0 0 4 2 0 0 0 0 0 0 0 0 0 6 0 0 0 0 0 33 0 8 5 0 0 1 0 0 8 0 0 0 0 3 0 5 0 0 1 0 1 0 3 0 0 0 0 0 0 2 1 0 3 0 28 0 1 0 
42 0 1 0 0 0 4 0 1 0 0 1 0 5 0 0 0 4 0 0 1 1 0 0 0 0 0 0 2 15 0 0 0 0 0 0 0 0 64 0 1 2 0 1 1 0 0 0 0 1 0 1 0 0 1 12 1 0 5 0 0 0 0 33 0 0 0 0 1 1 9 0 0 0 1 0 0 1 0 1 0 0 0 1 12 0 1 1 0 0 1 0 0 6 3 0 0 5 6 0 
28 0 0 0 2 0 8 1 0 1 2 2 0 0 0 1 5 0 0 0 0 2 1 0 0 0 0 0 0 8 0 0 2 0 0 0 2 0 77 0 0 31 0 0 1 0 0 0 0 0 0 1 0 0 0 7 0 0 0 1 0 18 0 21 0 0 0 0 0 0 7 0 1 0 0 0 0 0 0 2 0 0 0 0 4 0 0 0 0 0 0 0 0 4 4 0 4 0 2 0 
17 0 1 0 36 0 9 0 2 1 0 1 0 0 0 0 7 1 0 0 0 4 0 0 0 0 0 0 0 11 0 1 0 0 0 0 2 0 61 1 0 12 1 0 0 0 0 0 0 0 2 0 0 0 0 12 0 1 0 0 0 7 0 23 0 0 0 0 0 1 2 0 0 0 2 0 1 2 0 1 0 0 0 0 6 0 1 0 1 0 2 0 0 3 3 0 8 0 4 0 
6 0 0 0 0 0 0 0 0 1 0 0 0 0 0 0 0 0 1 0 0 0 0 0 0 0 0 0 0 1 0 0 0 0 0 0 0 0 14 0 0 0 0 204 0 0 0 0 0 0 0 0 0 0 0 4 0 0 1 0 0 1 0 9 0 1 0 0 1 0 3 0 0 0 0 0 0 1 0 0 0 0 0 0 0 0 0 0 0 0 0 0 0 0 0 0 0 1 1 0 
24 0 0 0 3 0 4 0 0 1 1 1 0 3 0 0 4 2 0 0 0 1 0 0 0 0 0 0 1 16 0 0 0 0 0 0 0 0 56 1 0 29 0 0 1 0 0 0 1 0 0 0 0 0 0 10 0 0 2 0 0 19 0 27 3 0 1 0 1 0 15 0 0 0 0 0 0 0 0 1 0 1 0 0 7 0 1 0 0 0 0 1 1 0 3 0 6 0 2 0 
31 0 0 0 0 0 1 0 1 1 0 1 1 0 0 1 2 1 1 0 0 0 0 1 0 0 0 0 0 12 0 0 1 0 0 1 0 0 96 0 0 5 1 0 1 0 0 1 1 0 2 0 0 1 0 14 0 1 2 0 1 0 0 21 5 0 1 0 0 2 11 0 0 0 0 0 0 0 0 2 0 0 0 1 10 0 0 0 1 0 0 3 0 0 5 0 3 2 1 0 
8 0 0 0 22 1 9 0 0 1 3 2 0 5 0 1 3 1 0 0 0 1 0 0 0 1 0 0 0 7 0 0 1 0 1 0 0 0 8 0 0 53 1 0 1 1 0 0 2 0 0 0 2 0 0 10 0 0 3 0 0 46 0 11 1 0 0 0 0 0 7 0 0 0 0 0 0 1 0 0 0 0 0 1 4 1 0 0 1 0 1 1 0 5 3 0 15 2 2 0 
11 0 2 0 28 0 15 0 0 0 6 0 1 1 0 0 6 2 0 0 0 2 0 0 0 1 0 0 1 6 1 0 3 1 0 0 3 0 21 0 0 51 0 0 2 2 0 0 0 0 1 0 0 0 0 5 0 0 0 0 0 32 0 13 0 0 1 0 0 0 5 0 0 0 1 2 0 5 0 1 0 0 0 0 5 0 0 0 0 1 0 0 0 0 0 0 12 0 0 0 
12 0 0 0 22 0 5 0 0 0 6 0 0 2 0 0 4 0 0 0 0 5 0 0 0 0 0 0 1 5 0 0 0 0 0 0 0 0 53 0 0 30 2 0 3 0 0 0 0 0 0 0 0 0 0 8 0 0 1 2 0 29 0 19 3 0 0 0 0 0 7 1 0 0 0 0 0 2 0 1 0 0 0 0 4 0 0 0 0 0 0 0 0 2 2 0 14 1 4 0 
29 0 0 0 10 0 5 0 2 0 1 0 0 0 0 1 2 0 0 0 0 1 1 1 0 0 0 0 0 16 1 0 0 0 0 0 0 1 64 1 0 29 0 0 1 0 0 0 0 0 0 0 0 0 1 7 0 0 3 0 0 19 0 18 1 0 0 0 0 0 8 0 0 0 1 0 0 1 0 0 0 0 0 0 7 0 0 0 1 0 0 3 0 0 2 0 8 1 3 0 
50 0 0 0 0 0 21 0 0 0 1 3 0 0 1 0 6 0 0 0 0 1 0 0 0 0 0 0 0 20 1 0 0 0 0 0 2 0 45 1 0 8 0 0 1 0 0 0 0 0 0 0 0 0 0 15 1 3 1 0 0 4 0 22 1 0 1 0 1 0 8 0 0 0 8 0 0 3 0 3 0 0 0 0 5 0 3 0 0 0 0 0 0 1 2 0 5 1 1 0 
35 1 0 0 0 0 2 0 1 0 0 0 0 0 0 0 2 0 0 0 0 2 0 0 0 0 0 0 0 12 0 2 0 0 0 0 2 0 96 1 0 1 0 0 0 0 0 0 0 0 0 1 0 0 1 14 0 2 0 0 0 0 0 21 2 0 0 0 0 0 16 0 0 0 3 0 0 2 0 2 1 0 0 0 12 0 0 0 0 0 0 7 0 2 2 0 1 0 4 0 
7 0 1 0 55 0 1 0 0 0 6 1 1 1 1 0 0 2 0 0 0 0 0 0 0 0 0 0 0 2 0 1 0 0 0 0 1 0 36 0 0 30 0 2 7 0 0 0 0 0 0 0 1 0 0 6 0 1 0 0 0 48 0 9 1 0 1 0 1 1 5 0 0 0 3 1 0 3 0 0 0 0 0 0 4 0 0 0 0 0 0 0 0 0 2 0 3 3 2 0 
16 1 0 0 40 0 9 0 0 0 4 0 1 0 0 0 3 0 0 0 1 0 0 1 0 0 0 0 0 6 0 0 0 0 0 0 0 0 26 0 0 52 0 11 6 0 0 0 0 0 0 0 1 0 0 4 0 0 0 0 0 39 0 3 2 0 0 0 1 0 3 0 0 0 0 1 0 0 0 1 0 0 0 0 1 0 0 0 1 0 0 2 0 0 3 0 11 0 0 0 
8 0 0 0 46 0 2 0 0 0 11 0 2 0 0 0 0 0 0 0 0 2 0 0 0 0 0 0 0 4 0 0 1 0 0 0 0 0 41 0 0 33 1 23 4 0 0 0 0 0 0 0 0 0 0 4 1 0 2 0 0 36 0 8 2 0 0 0 0 0 4 0 0 0 1 0 1 0 0 2 0 0 0 0 0 0 1 0 0 0 0 0 0 0 3 1 5 1 0 0 
6 1 1 0 18 0 17 0 3 1 5 0 0 0 0 0 11 1 0 0 0 5 0 0 0 0 0 0 0 3 0 0 1 0 0 0 2 0 45 0 0 59 9 0 2 1 0 0 0 0 0 0 0 0 0 2 0 0 0 1 1 20 0 10 0 0 0 0 0 0 2 0 2 0 6 0 0 2 0 0 0 0 0 0 1 0 0 0 0 0 0 0 0 0 4 0 7 0 1 0 
5 0 0 0 16 0 8 0 1 0 8 3 0 0 0 0 14 0 0 0 0 2 0 0 0 0 0 0 0 5 1 0 0 0 0 0 0 0 42 0 0 50 0 0 5 0 0 0 0 0 0 0 1 0 1 3 1 0 0 1 0 37 0 11 0 0 1 0 0 0 2 0 0 0 3 0 0 3 0 0 0 0 0 0 1 0 0 0 0 0 0 1 0 0 3 0 19 0 1 1 
26 0 1 1 1 0 20 2 0 0 0 5 0 0 0 0 20 0 0 0 0 2 0 0 1 1 0 0 0 4 1 0 0 0 0 0 0 1 13 0 0 36 0 0 2 2 0 0 0 0 1 0 0 1 0 10 0 0 1 0 0 13 0 9 2 0 1 0 0 0 16 0 0 0 12 0 0 7 2 3 1 0 0 0 4 0 0 1 1 0 0 3 0 0 0 0 19 2 2 0 
26 0 1 0 38 1 5 0 2 0 6 0 1 1 0 0 1 0 0 0 0 3 0 0 0 0 0 0 0 6 0 1 1 0 0 0 0 0 21 1 0 38 0 0 2 0 0 1 0 1 1 0 0 1 0 9 0 0 3 0 0 40 0 9 2 0 1 0 0 0 10 0 0 0 0 0 0 0 0 3 0 0 1 0 1 1 0 0 0 0 0 1 0 0 1 0 2 4 3 0 
13 0 8 0 53 0 0 0 0 0 2 1 11 1 1 0 1 1 0 0 1 1 0 0 0 0 1 0 0 3 0 0 14 0 7 0 0 0 5 0 0 1 1 49 1 1 1 0 0 4 0 0 0 1 2 4 1 1 1 0 0 13 0 1 6 0 0 0 15 0 5 0 0 0 0 0 0 0 8 2 0 1 0 0 0 0 1 0 0 0 0 0 0 0 2 0 1 1 2 0 
35 1 6 0 0 0 9 2 4 0 1 2 1 10 0 0 6 1 0 0 0 2 0 0 0 2 0 0 0 16 1 0 3 0 0 0 0 0 21 0 0 10 0 2 0 2 0 0 1 0 0 1 0 0 2 12 0 0 6 0 0 2 0 16 3 0 1 0 0 0 22 0 1 0 4 0 0 1 0 1 1 0 0 0 3 0 0 0 0 0 0 8 0 5 1 2 4 14 2 0 
34 0 3 0 0 0 12 0 0 2 0 0 1 0 0 0 9 1 0 0 0 1 1 0 0 0 0 0 0 5 0 0 0 0 0 0 0 0 66 0 0 10 1 17 1 2 0 1 0 0 0 0 0 0 1 8 0 0 0 0 1 4 0 17 2 0 0 0 1 0 14 0 2 0 7 0 0 3 0 3 0 0 0 0 1 1 0 0 0 0 0 1 0 1 4 0 10 1 0 1 
7 0 2 0 38 0 14 0 2 0 5 2 0 1 0 0 9 0 0 0 0 1 0 0 0 0 0 0 0 5 0 0 0 0 0 0 0 0 30 2 0 40 1 0 2 2 0 0 0 0 0 0 0 1 0 0 0 0 1 0 0 31 0 10 0 0 0 0 0 0 3 0 0 0 5 0 0 6 0 1 0 0 0 0 5 0 0 0 0 0 0 0 0 0 3 1 20 0 0 0 
19 0 1 0 0 1 23 0 5 2 0 5 1 6 0 1 14 1 0 0 0 1 0 2 0 1 0 0 0 6 4 1 1 0 0 0 0 0 59 1 0 20 0 1 0 5 0 0 0 0 1 0 1 1 0 7 0 0 1 0 0 4 0 10 0 0 0 0 1 0 9 0 0 0 7 0 0 4 0 0 0 0 0 0 6 0 0 0 0 0 0 0 0 1 5 0 10 1 0 0 
16 0 0 0 11 0 9 0 0 0 5 1 1 0 0 0 2 1 0 0 0 0 0 0 1 0 0 0 0 3 2 0 0 0 0 0 0 0 51 0 0 55 0 0 2 0 0 0 0 0 2 1 1 0 0 6 0 1 1 0 0 32 0 16 0 0 0 0 0 1 12 0 1 0 0 1 0 0 0 1 0 0 0 0 3 0 0 0 0 0 0 2 0 0 5 0 2 0 2 0 
3 0 0 0 90 0 3 0 0 0 5 1 2 0 0 0 2 0 0 0 1 1 0 0 0 0 0 0 0 2 0 0 0 0 0 0 0 0 22 0 0 25 1 1 5 0 1 1 0 0 0 0 0 0 0 4 0 0 0 0 0 52 0 4 0 0 0 0 0 0 3 0 0 0 1 0 0 1 3 1 0 0 0 0 3 0 1 0 0 0 0 1 0 0 2 0 8 0 0 0 
12 0 0 0 1 0 6 1 3 0 1 0 2 0 0 0 2 0 0 0 0 4 0 0 0 0 0 0 0 9 2 0 5 0 1 0 2 0 90 0 0 23 0 0 2 0 0 0 0 0 0 0 0 0 0 7 0 0 1 0 0 15 0 23 2 0 0 0 0 0 10 0 0 0 2 1 0 3 0 3 0 0 0 0 6 0 0 0 0 0 0 2 0 2 3 0 4 0 0 0 
21 0 0 0 6 0 2 0 1 1 2 0 1 2 0 0 3 0 0 1 0 2 0 0 0 0 0 0 1 9 1 0 1 0 0 0 0 0 78 0 0 24 3 2 2 0 0 0 0 0 0 0 0 1 1 8 0 1 2 0 0 11 0 19 1 0 0 0 1 2 8 0 1 0 0 0 0 3 0 3 0 0 0 0 8 0 0 0 0 0 0 2 0 1 3 0 6 1 4 0 
15 0 1 0 89 0 1 0 0 0 2 0 0 0 0 0 3 0 0 0 0 0 0 0 0 0 0 0 0 3 0 0 0 0 0 1 1 1 41 0 0 8 0 0 8 0 0 0 0 0 1 0 0 0 0 4 1 0 2 0 0 28 0 11 3 0 0 0 1 0 5 0 0 0 3 0 0 3 0 1 0 0 0 0 8 0 0 0 0 0 0 0 0 0 0 0 5 0 0 0 
30 0 3 0 28 0 9 0 0 0 0 1 0 1 1 0 0 0 0 0 0 0 0 0 0 0 0 0 0 6 1 0 1 2 0 0 0 0 19 0 0 7 0 82 2 0 0 0 0 0 1 0 0 0 1 11 0 0 2 0 0 1 0 16 0 0 0 0 1 0 4 0 0 0 1 0 0 1 1 1 0 0 0 0 10 0 0 0 0 0 0 0 0 1 1 0 4 0 0 0 
15 0 0 0 79 0 4 0 1 2 2 0 1 0 0 0 0 0 0 0 1 0 0 0 0 0 0 0 0 4 0 0 0 0 2 0 0 0 26 0 1 6 0 25 1 0 0 0 0 0 2 0 0 0 0 13 0 1 3 0 0 14 0 13 0 0 1 0 5 0 10 0 0 0 0 0 1 0 0 2 0 0 0 0 3 0 1 0 0 0 0 6 0 1 1 0 0 2 1 0 
45 0 1 0 3 0 10 0 0 0 0 0 1 0 0 1 4 1 0 0 0 0 0 0 1 0 0 0 1 10 0 0 0 0 0 0 0 0 41 0 1 28 0 0 0 1 0 0 0 0 0 0 0 0 0 15 0 0 4 0 0 17 1 20 2 0 0 1 0 0 17 0 0 0 1 0 0 3 0 5 0 1 0 1 3 0 0 0 0 0 0 1 1 0 1 0 4 0 3 0 
22 0 3 0 16 0 5 0 3 0 1 0 0 2 0 0 0 0 0 0 0 2 0 0 1 0 0 0 0 8 0 1 0 0 3 0 3 0 82 0 0 10 0 0 1 0 0 0 0 0 0 0 0 0 1 9 0 1 1 0 0 12 0 28 0 0 0 0 0 0 14 0 0 0 0 0 1 0 1 2 0 0 0 0 7 0 0 0 0 0 0 1 0 0 3 0 0 3 3 0 
43 1 0 0 0 0 1 0 0 0 0 0 1 0 0 0 0 3 0 0 0 2 0 0 0 0 0 0 0 12 0 0 0 0 0 0 0 0 81 0 0 4 0 1 0 0 0 0 1 0 0 1 0 0 0 16 1 0 7 0 1 1 0 19 7 0 0 0 0 0 16 0 0 0 0 0 0 0 0 6 0 0 0 0 8 0 0 0 1 0 0 7 0 0 1 0 1 5 2 0 
21 0 1 0 71 0 2 2 2 0 1 0 0 1 0 0 2 3 0 0 1 1 0 0 0 0 0 0 0 8 0 0 2 0 0 0 3 0 38 0 0 3 0 25 2 0 0 0 0 0 0 0 0 1 1 9 0 0 1 0 0 15 0 14 1 1 0 0 0 0 4 0 0 0 0 0 0 0 0 0 0 0 0 1 4 0 0 0 0 0 0 2 0 0 0 0 6 1 0 0 
30 0 1 0 0 0 1 1 1 0 0 0 0 2 0 1 1 2 0 0 0 1 0 0 0 0 0 0 0 10 0 1 0 1 0 1 0 0 92 0 0 5 0 0 0 0 0 0 0 0 0 0 0 0 0 13 0 0 2 0 0 0 0 30 4 0 1 0 0 1 12 0 0 0 0 1 0 0 1 4 0 0 0 0 14 0 0 0 0 0 0 3 0 2 6 0 0 2 3 0 
27 1 1 0 47 0 3 1 0 0 8 0 0 1 0 0 2 0 0 0 0 0 0 0 0 1 0 0 0 7 2 0 0 0 0 0 0 0 9 0 0 41 0 0 5 0 0 0 0 0 0 0 0 0 1 9 0 0 1 0 0 45 0 10 0 0 0 0 0 0 8 0 0 0 0 0 0 0 0 4 0 0 1 0 2 0 2 0 0 0 1 0 0 0 0 0 5 3 2 0 
26 0 0 0 6 0 12 0 0 0 0 1 0 0 0 1 5 0 0 0 0 1 0 0 0 0 0 0 0 9 0 0 0 0 0 0 1 0 74 0 0 14 1 0 3 2 0 0 0 0 0 1 0 0 0 13 0 0 0 0 2 10 0 28 2 0 0 0 0 0 7 0 3 0 0 0 0 4 0 3 0 0 0 0 6 0 0 0 0 0 0 3 0 0 4 0 6 0 2 0 
41 0 0 1 0 0 1 0 0 0 0 1 0 1 1 0 1 2 1 0 0 0 1 1 0 0 1 0 0 20 0 0 0 0 0 0 1 0 38 0 0 5 0 25 2 0 0 0 1 0 0 0 0 0 0 21 0 0 1 0 0 1 0 33 9 0 0 0 0 4 15 0 1 0 0 0 0 0 0 5 0 1 0 0 8 0 0 0 0 0 0 3 0 0 0 0 2 1 0 0 
16 0 0 0 1 0 8 0 0 1 0 1 0 0 0 0 5 0 0 0 0 1 0 1 0 0 0 0 0 6 0 0 0 0 0 0 0 0 48 0 0 13 1 101 0 0 0 0 0 0 0 1 0 0 0 3 0 0 1 0 0 4 0 23 1 0 0 1 5 0 0 0 0 0 0 0 0 0 0 0 0 0 0 0 3 1 0 0 0 0 0 0 0 0 2 0 2 0 0 0 
12 0 0 0 51 0 7 0 1 0 4 0 0 0 0 0 9 1 0 0 0 0 0 0 0 0 0 0 0 6 1 0 0 0 0 1 0 0 27 0 0 34 0 2 4 0 1 0 0 0 2 0 0 0 0 2 0 0 3 0 0 32 0 12 2 0 0 0 0 0 5 0 0 0 7 0 0 5 0 0 1 1 0 0 3 0 0 0 0 0 0 3 0 0 2 0 9 0 0 0 
13 0 0 0 93 0 2 0 1 0 4 1 1 0 0 0 1 0 1 0 1 0 0 0 0 0 0 0 0 6 1 0 2 0 0 0 0 1 22 0 0 7 0 0 3 0 0 0 0 0 1 0 0 0 0 5 0 0 0 0 0 40 0 15 1 0 0 0 0 0 12 0 0 0 0 0 0 0 0 3 0 0 0 0 5 0 0 0 0 0 0 3 0 0 0 0 2 2 1 0 
9 0 0 0 39 0 9 0 0 0 15 0 0 0 0 0 3 0 0 0 0 0 0 0 0 0 0 0 0 2 0 1 0 0 0 0 0 0 45 0 0 40 0 0 1 0 0 0 0 0 0 0 0 1 0 2 0 0 0 0 0 54 0 12 0 0 0 0 0 2 5 0 0 0 0 1 0 0 1 1 0 0 0 0 4 0 0 0 0 0 0 0 0 0 1 0 2 0 0 0 
12 0 0 1 44 0 6 0 0 0 6 0 1 0 0 0 4 0 0 0 0 2 0 0 0 0 0 0 0 3 0 0 1 0 0 0 1 0 8 0 1 35 1 0 11 0 0 0 0 0 1 0 0 0 0 7 0 1 0 0 1 48 0 10 0 0 0 0 0 0 3 0 0 0 1 0 0 6 0 3 0 0 0 0 4 0 0 0 0 0 0 0 0 1 0 0 26 0 1 0 
1 0 0 0 4 0 23 0 2 0 1 5 14 1 0 0 12 0 0 0 0 1 0 0 0 0 0 0 1 0 1 0 13 0 0 0 0 0 51 1 0 35 0 1 2 9 1 0 0 0 1 0 0 0 0 1 0 1 1 0 0 13 0 6 0 0 1 0 0 0 2 1 0 0 12 1 0 4 4 0 0 0 1 0 7 0 0 0 0 0 0 1 1 0 1 0 9 1 1 1 
4 0 1 0 43 0 8 1 1 0 6 1 1 0 1 0 4 1 0 0 0 0 0 3 0 0 0 0 0 0 0 0 0 1 0 0 0 0 15 0 0 50 0 0 6 1 0 0 0 0 3 0 0 0 0 3 0 0 0 0 0 60 0 8 0 0 0 0 0 0 5 0 0 0 0 2 0 1 0 0 0 0 0 0 1 0 1 0 0 1 0 0 0 0 2 0 13 0 2 0 
12 0 1 0 4 0 24 0 0 0 3 2 2 0 2 1 6 0 0 0 0 3 0 2 0 1 0 1 0 5 3 0 0 0 0 0 0 1 23 0 0 54 1 3 2 0 1 1 1 0 0 1 0 0 0 12 0 0 1 0 0 13 0 15 1 0 0 0 0 1 3 0 0 0 8 0 0 13 0 2 0 0 0 0 2 0 0 0 0 0 0 0 0 2 1 0 13 1 2 0 
29 0 1 0 3 0 6 0 0 1 0 0 0 0 0 0 4 0 0 0 0 0 0 0 0 0 1 0 1 15 0 0 0 0 1 0 0 0 62 0 0 22 0 0 1 1 0 0 0 0 0 0 0 0 0 10 0 0 1 0 0 12 1 26 3 0 0 0 0 0 15 1 0 0 2 0 0 5 0 4 1 0 0 0 10 0 0 0 0 0 0 0 0 3 3 0 4 0 1 0 
3 0 1 0 34 0 4 0 0 0 1 0 0 0 0 0 6 0 0 0 0 2 0 0 0 1 0 0 0 3 2 0 0 0 0 0 0 0 61 0 0 45 0 5 3 0 0 0 0 0 0 0 0 0 1 1 0 1 0 0 0 38 0 11 1 0 0 0 0 0 0 0 0 0 0 0 0 3 0 1 0 0 0 0 0 0 0 0 0 0 1 2 0 0 4 0 15 0 0 0 
19 1 0 0 95 0 0 0 0 0 3 0 1 1 0 0 0 0 0 0 1 0 0 0 0 0 0 0 0 2 0 0 0 0 0 0 0 0 27 1 0 17 0 0 4 0 0 0 0 0 0 0 1 0 2 5 0 0 2 0 0 34 0 6 2 0 0 0 0 0 8 0 0 0 0 0 0 1 0 0 0 0 0 0 2 0 0 1 0 0 0 2 0 1 2 1 4 2 2 0 
44 1 5 0 8 0 15 0 0 0 0 0 0 1 0 0 5 1 0 0 0 1 0 0 0 0 1 0 0 20 2 0 0 0 0 0 0 0 12 1 0 11 0 1 3 0 0 0 1 0 0 1 0 0 3 22 1 0 3 1 0 10 0 14 3 0 0 0 0 2 26 0 0 0 4 0 0 0 0 4 0 0 0 0 5 0 0 0 0 0 0 5 0 1 0 0 5 2 5 0 
10 0 0 0 95 0 1 0 1 0 4 0 1 4 0 0 4 1 0 0 0 1 0 1 0 0 0 0 0 5 0 0 0 0 0 0 0 0 12 0 0 19 0 2 7 0 1 0 0 0 1 0 0 0 0 7 0 0 2 0 0 39 0 4 1 0 0 0 1 0 6 0 0 0 2 0 0 2 0 2 0 0 0 0 1 0 1 0 0 0 0 2 0 0 0 0 7 3 0 0 
19 0 0 0 100 0 0 0 0 0 3 1 0 1 0 0 2 0 0 0 1 0 0 0 0 0 0 0 0 11 0 0 0 0 0 0 0 0 22 0 0 8 0 3 2 0 0 0 0 0 0 0 0 0 0 6 0 0 2 0 0 27 0 14 1 0 0 0 0 0 7 0 0 1 0 0 0 2 0 2 0 0 0 0 4 0 0 1 0 0 0 2 0 0 0 0 5 3 0 0 
13 0 0 0 92 0 3 0 0 0 5 1 0 0 0 0 5 0 0 0 0 0 0 0 0 0 0 0 0 6 2 1 0 0 0 0 0 0 19 0 0 18 2 1 8 0 0 0 0 0 0 0 0 0 0 5 0 0 2 0 0 43 0 9 0 0 0 0 0 0 1 0 0 0 0 0 0 0 0 0 0 0 1 0 0 0 0 0 0 0 0 0 0 2 2 0 8 0 1 0 
43 0 0 0 10 0 2 0 2 0 0 0 0 2 0 0 0 4 0 0 1 2 0 0 0 0 0 0 0 11 0 0 1 0 0 0 0 0 77 0 0 2 0 0 0 0 0 0 0 0 0 0 1 0 1 13 0 0 3 0 0 3 0 30 1 0 0 0 1 1 12 0 0 0 0 0 0 0 0 2 0 0 0 0 15 1 0 1 0 0 0 0 0 0 3 0 0 0 5 0 
26 0 2 0 71 0 3 0 0 0 4 0 0 0 0 0 1 1 1 0 0 0 0 0 0 0 0 0 0 4 0 1 0 0 0 0 1 0 37 0 0 15 0 0 0 1 0 0 0 0 0 0 0 0 0 4 0 1 1 1 0 25 0 17 2 0 0 0 0 0 9 0 0 0 3 0 0 1 0 4 0 0 0 0 6 0 0 0 0 0 0 0 0 3 2 0 0 0 3 0 
24 0 0 1 13 0 2 0 0 0 0 0 0 3 0 0 2 1 0 0 0 3 0 0 0 0 0 0 0 19 0 0 0 0 0 0 1 0 67 0 0 4 0 0 3 0 0 0 0 0 0 0 0 0 0 14 1 0 3 0 0 15 1 29 1 0 0 0 0 0 10 0 1 0 0 0 0 0 0 4 0 0 0 0 6 0 0 0 0 0 0 4 0 0 4 1 3 4 6 0 
16 0 3 0 17 0 1 0 0 0 2 0 0 3 0 0 0 1 0 0 0 0 0 0 0 0 0 2 0 9 0 0 1 0 0 0 1 0 61 0 0 0 0 70 2 0 0 0 0 1 0 0 0 2 0 13 0 1 2 0 0 4 0 16 0 1 1 0 0 0 6 0 0 0 0 0 0 0 0 3 0 0 0 0 4 0 0 0 0 0 0 2 0 0 2 0 1 2 0 0 
47 0 1 0 29 0 0 0 1 0 0 0 2 0 0 0 1 0 0 0 0 1 0 0 0 0 1 1 1 13 0 0 1 0 0 0 0 0 27 0 0 1 0 0 0 0 0 0 0 0 0 0 0 0 0 23 0 1 5 1 0 2 0 26 4 0 0 0 0 0 28 0 0 0 1 0 0 0 4 3 0 0 0 0 9 0 0 0 0 0 0 5 0 3 2 0 0 1 4 1 
25 0 0 0 7 0 3 1 2 0 1 0 0 0 0 0 1 0 0 0 0 0 0 0 0 0 0 0 0 14 0 0 0 0 0 1 1 0 97 0 0 13 0 0 0 0 0 0 0 0 1 0 0 0 0 11 0 0 1 0 0 3 0 34 5 0 0 0 0 0 10 0 0 0 1 0 0 1 0 5 0 0 0 0 6 1 0 0 0 1 0 0 0 0 2 0 0 0 2 0 
13 0 0 0 45 0 0 0 0 0 4 0 4 1 0 0 1 0 0 0 0 1 0 0 0 0 0 0 1 5 0 0 1 0 0 0 0 0 40 1 0 24 0 0 7 0 0 0 0 0 1 0 0 0 1 4 0 0 2 0 0 43 0 17 0 0 0 0 0 0 7 0 0 0 0 0 0 1 0 2 0 0 0 0 6 0 0 0 0 0 0 2 0 1 3 0 9 3 0 0 
37 1 0 0 12 0 1 0 0 1 0 0 0 1 0 0 0 1 0 0 1 0 0 0 0 0 0 0 1 9 0 0 1 0 0 0 0 0 68 0 0 5 0 0 0 0 0 0 0 0 0 0 0 0 0 22 0 0 8 0 0 0 0 33 4 0 0 0 0 0 18 0 0 0 0 0 0 0 0 1 0 0 1 0 8 0 0 0 0 0 1 5 0 3 4 0 0 1 2 0 
38 0 0 0 2 0 3 0 0 0 1 0 0 1 0 0 3 0 0 0 0 0 0 0 1 0 1 0 1 13 0 1 1 0 1 0 1 1 54 1 0 18 0 17 0 0 0 0 0 0 0 1 0 0 0 18 0 4 1 0 0 5 1 32 0 0 0 0 1 3 14 0 0 0 0 0 0 0 0 2 0 0 0 0 3 0 0 0 0 1 0 0 0 0 0 0 1 2 2 0 
9 0 1 0 51 0 5 1 0 0 5 1 0 0 0 0 3 1 0 0 0 0 0 2 0 0 1 0 0 6 0 0 0 0 0 0 1 0 17 0 0 40 0 6 2 1 0 0 0 0 0 0 0 0 0 3 1 0 0 0 0 57 0 14 3 0 0 0 1 0 5 0 0 0 0 0 0 1 2 0 0 0 0 0 3 1 0 0 0 0 0 0 0 0 2 0 3 0 1 0 
24 0 0 0 1 0 0 0 0 2 0 0 0 0 1 0 2 1 0 0 0 0 0 0 0 1 0 0 0 10 0 0 1 0 2 0 2 1 22 0 0 2 0 110 1 0 0 0 1 1 0 0 1 0 3 5 0 0 1 0 1 0 0 15 1 0 0 1 11 0 13 0 0 0 0 0 0 0 0 0 0 0 0 0 5 0 0 0 0 0 0 1 0 2 1 0 0 1 3 0 
0 0 2 0 102 0 6 0 0 0 4 1 1 0 0 0 8 0 0 0 1 1 0 0 0 0 0 0 0 0 1 0 10 0 0 0 0 0 26 1 0 19 0 0 7 0 1 0 0 0 0 1 0 0 0 1 0 0 0 0 0 22 0 9 0 0 0 0 0 0 0 0 0 0 4 0 0 2 4 1 0 0 0 0 0 0 0 0 0 0 0 2 0 0 3 1 9 0 0 0 
24 0 6 1 6 0 16 0 0 0 0 3 0 0 0 0 8 0 0 0 0 2 0 0 0 0 0 0 0 7 2 0 7 0 0 0 0 1 7 0 1 34 1 34 5 0 0 0 0 0 1 0 0 0 0 8 0 0 0 0 0 21 0 11 1 0 0 0 1 0 6 0 1 0 0 0 0 3 0 1 0 0 0 0 7 0 0 0 0 0 0 1 1 1 1 0 15 0 5 0 
22 0 1 0 1 0 4 0 0 0 1 2 2 0 0 0 4 2 0 0 0 0 0 4 1 0 0 0 0 13 0 0 1 0 0 0 0 0 91 0 0 16 0 0 0 3 0 0 0 0 0 0 0 0 0 15 0 1 1 0 0 8 0 13 4 0 1 1 0 0 8 0 0 0 1 1 0 4 0 3 0 0 0 0 6 0 0 0 0 0 0 2 0 0 5 0 6 1 1 0 
20 0 0 0 19 0 4 0 0 0 3 0 1 2 0 0 5 0 0 0 0 3 0 0 0 0 0 0 0 5 1 0 2 0 0 0 1 0 38 0 0 35 0 0 6 0 0 0 0 0 0 0 0 0 1 15 0 0 1 0 0 36 0 9 8 0 0 0 0 0 7 0 1 0 0 1 0 0 0 1 0 1 0 0 2 1 0 1 0 0 2 2 0 1 3 0 12 0 0 0 
18 3 0 0 12 0 18 0 2 0 0 2 1 0 0 0 4 0 0 0 0 0 0 0 0 0 0 0 0 9 0 0 1 0 0 0 1 0 69 1 0 22 0 2 0 0 0 0 0 0 0 1 0 0 0 14 0 0 1 0 0 13 0 15 0 0 0 0 1 0 8 0 0 0 10 0 0 2 0 1 0 0 0 1 9 0 0 0 0 0 0 2 0 0 3 0 3 1 0 0 
41 0 0 0 0 0 2 0 4 0 0 0 0 0 0 0 0 0 0 0 0 1 0 0 0 0 1 1 0 14 0 2 0 0 0 0 6 0 75 0 0 5 0 13 0 0 0 0 1 0 0 0 0 2 0 18 1 0 4 0 0 0 0 21 0 0 0 0 2 0 19 0 0 0 0 0 0 0 0 3 0 0 0 0 6 0 0 0 0 0 0 1 0 0 2 0 1 2 2 0 
0 0 3 1 1 1 6 0 1 2 0 1 1 4 3 2 0 1 1 0 0 0 0 1 0 0 0 0 0 0 1 0 1 3 8 0 0 0 1 0 0 1 0 144 0 0 0 1 1 0 1 0 0 0 5 2 0 14 1 1 0 2 0 1 0 1 0 1 21 0 1 0 0 0 2 0 0 0 0 0 0 0 0 0 2 0 2 1 0 0 0 0 0 0 0 1 0 1 0 0 
15 0 0 0 48 0 2 0 0 0 5 0 3 1 0 1 3 0 0 1 1 1 0 0 0 0 1 0 0 4 0 0 2 0 0 0 0 0 49 2 0 31 0 0 3 0 0 0 1 0 1 0 1 0 0 5 0 0 0 0 0 30 0 12 1 0 0 0 0 0 4 0 0 0 1 0 0 1 1 0 0 0 0 0 4 1 0 0 0 0 0 1 0 0 2 1 9 1 0 0 
11 0 0 0 104 0 1 0 0 0 0 0 0 0 0 0 0 0 0 0 0 1 0 0 0 0 0 0 0 5 0 0 0 0 0 0 0 0 7 0 0 10 0 49 6 0 0 0 0 0 0 0 0 0 0 6 0 1 1 0 0 31 0 8 0 1 0 0 1 0 1 0 0 0 0 0 1 2 0 0 0 0 0 0 0 0 0 0 0 0 0 0 0 1 0 0 1 0 1 0 
0 0 1 1 116 0 3 1 0 0 5 0 5 0 0 0 5 0 0 0 1 2 0 0 0 0 0 0 0 0 0 0 0 0 0 0 0 0 9 0 0 24 0 0 6 0 0 0 0 0 0 0 0 1 0 0 0 0 0 0 0 45 0 6 0 0 0 0 0 0 1 1 0 0 1 1 0 3 3 1 0 0 0 0 0 0 0 0 0 0 0 0 0 0 0 0 7 0 0 1 
28 0 0 0 1 0 3 0 0 0 0 1 1 0 0 0 8 3 0 0 0 2 0 1 0 0 0 0 0 8 0 0 1 0 0 0 0 0 90 0 0 6 0 5 1 2 0 0 2 0 0 0 0 1 1 10 0 2 4 0 0 1 0 17 1 0 0 0 0 0 14 0 1 0 2 2 1 1 0 1 0 0 0 0 7 0 0 0 0 0 0 3 0 0 4 1 6 6 1 0 
24 0 0 0 0 0 10 1 0 1 1 0 0 5 0 0 1 0 0 0 0 0 0 0 0 1 0 0 2 16 2 2 0 0 1 0 2 0 58 0 0 14 1 15 0 0 0 0 0 2 1 0 1 0 0 8 0 5 2 0 0 2 0 17 1 0 0 0 1 2 25 0 0 0 0 0 0 0 0 2 0 0 0 0 8 0 2 2 0 0 0 3 0 0 1 0 1 6 1 0 
24 0 0 0 1 1 13 0 0 0 0 2 0 0 1 0 15 0 0 0 0 0 0 0 0 0 0 0 1 12 1 0 0 0 0 1 0 0 69 1 0 10 1 1 3 1 0 0 0 0 0 1 0 0 2 8 0 1 0 0 1 4 0 35 0 0 0 0 0 0 6 0 0 1 4 0 0 4 0 5 0 0 0 0 2 0 1 0 0 0 0 2 0 0 1 0 13 1 0 0 
29 0 0 0 76 0 6 0 1 0 1 0 0 0 0 0 0 0 0 0 1 0 0 0 0 0 0 0 1 13 0 0 0 0 0 0 0 0 40 1 0 6 0 2 2 1 0 0 0 0 0 1 0 0 2 9 1 0 0 0 0 18 0 16 4 0 0 0 0 1 5 0 0 0 2 1 0 0 0 1 0 0 0 0 3 0 0 0 0 0 0 1 0 2 0 0 1 0 2 0 
21 0 2 0 23 0 3 0 0 0 2 0 0 3 0 0 2 0 0 1 1 2 0 0 0 0 0 0 0 14 1 0 0 2 0 0 0 0 63 0 0 10 0 1 0 1 0 0 2 0 0 1 0 0 0 11 1 0 2 0 0 7 0 31 4 0 0 0 0 0 14 0 0 0 0 0 0 0 0 4 0 0 0 0 6 0 0 0 0 0 0 3 0 0 1 1 1 4 5 0 
26 0 0 0 1 0 14 0 0 0 2 0 0 0 0 0 6 0 0 0 0 0 0 1 0 1 0 0 0 4 0 1 0 0 0 0 1 0 51 1 0 11 0 63 0 1 0 0 0 0 0 0 0 0 1 6 0 0 2 0 0 1 0 12 3 1 0 0 1 2 5 0 0 0 11 1 0 0 0 1 0 0 0 0 4 0 0 0 0 0 0 3 0 2 4 0 3 3 0 0 
10 1 0 0 28 0 18 2 0 0 4 0 0 0 0 0 16 0 0 0 1 4 0 1 0 0 0 0 1 2 2 1 1 0 0 0 0 0 11 0 0 36 1 0 6 0 0 0 0 0 0 0 2 0 1 8 0 1 0 0 0 21 0 6 0 0 0 1 1 0 6 0 0 0 8 1 0 9 0 2 0 0 0 1 2 0 0 0 0 1 0 0 0 3 1 0 29 0 0 0 
7 0 0 0 79 0 6 0 1 0 14 0 1 0 0 0 6 0 1 0 1 2 0 0 0 0 0 0 0 3 0 0 0 0 0 0 0 0 33 0 0 20 0 1 4 0 0 0 0 1 0 0 0 0 0 2 0 0 1 0 0 31 1 9 0 0 0 0 0 0 1 1 0 0 4 0 0 4 0 0 1 0 0 0 3 0 0 0 0 0 0 0 0 0 3 0 9 0 0 0 
9 0 1 0 1 0 4 1 0 0 1 0 0 0 0 0 4 0 0 0 0 1 0 0 0 0 0 0 0 5 0 0 0 1 0 0 0 0 40 0 0 2 0 140 1 0 0 0 0 0 0 0 0 0 0 5 0 2 1 0 0 4 0 11 0 1 0 0 1 0 1 0 0 0 0 0 1 3 0 1 0 0 0 0 3 0 0 0 0 0 0 2 0 1 1 0 1 0 0 0 
7 0 0 0 98 0 5 0 0 0 2 4 0 0 0 0 3 0 0 0 0 0 0 0 1 0 0 0 0 2 1 0 0 0 0 0 0 1 27 0 0 22 0 0 4 0 0 0 0 0 0 0 1 0 0 2 0 0 0 0 0 45 0 5 0 0 0 0 0 0 2 0 1 0 1 0 0 0 0 0 0 0 1 0 3 0 0 0 1 0 0 0 0 0 0 0 10 0 0 1 
16 0 1 0 4 0 32 2 5 0 0 5 1 0 0 0 15 1 0 0 0 0 1 2 0 0 0 0 0 3 4 0 0 0 1 0 1 0 3 0 0 39 2 2 4 1 0 0 1 1 1 0 0 0 0 11 0 0 2 1 0 26 0 3 4 0 1 0 0 3 7 0 0 0 9 1 0 3 0 1 1 0 0 0 6 0 2 0 0 0 1 4 1 0 0 0 13 2 0 0 
31 0 3 0 4 0 2 0 0 0 0 0 0 0 0 0 0 0 0 0 1 0 0 0 0 0 0 0 1 14 0 1 0 0 0 0 0 0 84 0 0 15 0 0 0 0 0 0 0 0 0 0 0 0 0 9 0 0 1 1 0 8 0 35 5 0 0 0 1 0 15 0 0 0 0 0 1 0 1 4 0 0 0 0 4 0 0 0 0 0 0 2 0 1 3 0 0 1 2 0 
19 0 1 1 51 0 5 0 0 0 7 0 0 0 0 0 3 0 0 1 0 0 0 0 0 0 0 0 0 2 1 0 0 1 0 0 0 0 3 0 0 47 0 0 7 2 0 0 0 1 0 0 1 0 1 1 0 0 1 0 0 57 0 4 0 0 0 0 0 0 9 0 1 0 1 1 0 1 1 1 0 0 0 0 2 0 0 0 0 0 0 1 0 2 0 0 12 0 1 0 
41 0 0 1 8 0 4 3 1 0 0 1 2 0 0 0 5 1 0 0 0 1 0 1 0 0 0 1 0 20 0 0 2 0 0 1 3 0 19 0 0 17 1 6 0 1 0 0 0 0 1 0 1 0 1 21 1 0 0 0 0 4 0 23 4 0 3 0 1 0 16 0 0 1 4 0 0 2 0 1 1 0 0 0 6 0 0 0 0 1 0 1 0 0 1 0 10 0 6 0 
19 0 0 0 69 0 1 0 0 0 0 0 0 0 0 0 0 0 0 0 1 0 0 0 0 1 0 0 0 11 0 0 0 0 0 1 1 0 78 0 0 2 0 1 0 0 0 0 0 0 0 0 0 1 0 4 2 0 0 0 0 4 1 27 4 0 0 0 0 0 6 0 0 0 0 0 0 0 0 1 0 0 0 0 6 0 0 1 0 0 0 0 0 2 2 0 0 0 4 0 
24 0 0 0 10 0 14 0 0 0 7 0 0 0 0 0 3 0 0 0 0 0 0 0 0 1 0 0 0 4 0 0 0 0 0 0 0 0 55 0 0 31 1 0 0 0 0 0 0 1 0 0 0 0 0 10 0 0 1 0 0 29 0 18 1 0 0 0 0 0 14 0 0 0 0 0 0 0 1 1 0 0 0 0 9 1 0 0 0 0 0 1 0 3 2 0 6 0 2 0 
12 0 1 0 0 0 7 0 1 0 0 1 1 7 0 0 5 1 0 1 0 0 0 0 0 0 0 0 1 7 0 0 0 0 0 0 1 0 77 1 0 7 0 65 1 0 0 0 0 0 1 0 0 0 0 6 1 0 0 0 0 1 0 16 1 0 0 0 0 0 2 0 1 0 3 0 0 1 0 1 0 0 0 0 5 0 0 0 0 0 0 1 0 2 2 0 5 3 0 1 
17 0 1 1 0 0 8 0 0 0 0 1 0 1 1 0 2 5 0 0 0 0 0 0 1 0 1 0 0 15 0 0 0 0 1 0 3 0 95 0 0 9 2 6 0 1 0 0 0 0 0 0 0 0 0 11 0 0 1 0 0 1 0 35 1 0 1 0 0 0 8 0 0 0 0 0 0 1 0 0 0 0 0 0 9 0 0 0 0 1 0 2 0 0 2 0 5 0 1 0 
29 0 0 0 1 1 4 0 2 1 1 2 1 0 0 0 8 0 0 0 0 1 0 0 2 0 0 0 0 15 0 0 2 1 0 0 1 0 85 0 0 10 0 0 1 0 0 0 1 0 0 0 0 0 1 7 0 0 0 0 0 4 0 33 6 0 0 0 0 0 7 0 1 0 0 0 0 1 0 1 0 0 0 0 3 1 0 0 0 0 1 1 0 0 5 0 7 0 1 1 
45 1 4 0 4 0 0 0 0 1 0 0 0 2 0 0 1 1 0 0 0 0 0 0 0 0 0 0 0 12 0 1 0 0 1 0 0 0 78 0 0 7 2 0 0 0 0 0 0 0 0 0 0 1 1 13 0 0 5 0 0 6 0 20 2 0 0 0 0 3 13 0 0 0 0 0 0 0 0 7 0 0 0 2 7 0 0 0 0 0 0 1 1 2 1 0 0 1 3 1 
12 0 0 0 93 0 6 0 0 0 3 0 0 0 0 0 0 0 0 0 1 0 0 0 0 0 0 0 0 1 0 0 0 0 0 0 1 0 41 0 0 16 0 0 1 1 0 1 0 0 0 0 0 0 0 8 0 1 0 0 0 28 0 13 1 0 0 0 0 0 5 0 1 0 2 0 0 2 0 0 0 0 0 0 4 0 0 0 0 0 0 0 0 0 1 0 7 0 0 0 
16 2 6 0 1 0 6 1 0 2 0 0 8 5 2 0 1 1 4 0 0 0 0 0 0 1 0 0 0 6 0 2 13 1 2 0 0 0 5 0 0 11 4 22 0 0 0 0 2 1 2 7 1 0 1 9 0 12 0 0 1 1 0 3 4 0 1 0 7 6 9 0 0 0 0 0 0 0 11 3 1 1 0 0 24 0 8 0 0 0 0 1 0 3 2 3 0 2 2 0 
15 0 0 0 7 1 2 1 1 0 0 0 3 0 1 0 2 1 0 0 0 1 0 0 0 0 0 0 0 6 0 0 0 0 0 0 1 0 71 0 0 1 0 63 0 0 0 0 0 0 0 0 0 0 0 11 0 3 1 0 0 5 0 22 3 1 0 0 0 1 11 0 0 0 0 0 0 0 1 4 0 0 0 0 3 0 0 0 0 0 0 1 0 0 3 0 0 0 3 0 
13 0 0 0 31 0 18 2 0 0 6 1 0 0 1 0 12 0 0 0 0 1 0 0 0 0 0 0 0 2 0 0 2 0 0 0 0 0 1 0 0 58 0 0 6 1 0 0 0 0 1 1 0 0 0 6 0 0 0 0 0 47 1 2 0 0 0 0 0 0 7 0 0 0 2 0 0 5 0 0 0 0 0 0 2 0 1 0 0 1 1 2 0 0 0 0 15 1 0 0 
21 1 0 0 0 0 1 0 0 1 0 0 0 0 0 0 0 0 0 0 0 0 0 0 0 0 0 0 0 7 0 0 0 0 0 0 0 0 18 0 0 2 3 162 0 0 0 0 0 0 0 0 0 1 0 10 0 0 0 0 0 2 0 3 3 0 0 0 0 0 10 0 0 0 0 0 0 0 0 2 0 0 0 0 2 0 0 0 0 0 0 0 0 0 0 0 0 1 0 0 
43 0 0 0 11 0 1 0 1 0 0 0 1 2 0 0 0 0 0 0 1 0 1 1 0 0 0 0 0 9 0 0 0 0 0 0 0 0 73 0 0 4 0 0 0 0 0 0 0 0 0 0 0 0 0 16 1 0 3 0 0 7 0 33 5 0 0 0 0 1 14 0 0 1 0 1 0 0 0 1 0 0 0 0 5 0 0 0 0 0 0 2 1 3 2 0 0 3 3 0 
19 0 0 0 31 0 0 0 0 0 0 0 1 7 2 0 0 1 0 0 0 0 0 1 0 0 0 0 0 4 0 0 1 0 2 0 1 0 37 0 0 1 0 85 0 0 0 0 0 0 0 0 0 0 0 8 0 0 4 0 0 2 0 19 0 0 0 0 10 0 5 0 0 0 0 0 0 0 0 0 0 0 0 0 3 0 1 0 0 0 0 3 0 1 0 0 0 1 0 0 
9 0 0 0 10 0 10 0 1 0 0 1 0 0 0 0 6 0 0 0 1 0 0 0 0 0 0 0 0 6 0 0 1 0 0 0 0 0 37 0 0 5 4 118 0 0 0 0 0 0 0 0 0 0 0 4 0 1 1 0 0 3 0 11 0 0 0 0 1 0 6 1 1 0 2 0 0 1 1 0 0 0 0 0 1 0 0 0 0 0 0 1 0 0 1 0 4 0 1 0 
10 0 0 0 30 0 7 0 0 0 4 1 0 0 0 0 3 0 0 0 0 1 0 0 0 0 0 0 0 3 0 0 0 0 0 0 0 0 7 0 0 51 0 1 18 0 0 0 0 0 1 0 0 0 0 6 0 0 2 0 0 50 0 4 2 0 0 0 0 0 3 0 0 0 0 0 0 0 0 0 0 0 0 0 1 1 0 0 1 0 0 0 0 0 2 0 38 3 0 0 
11 0 6 2 2 0 19 0 2 0 0 1 4 5 0 0 7 2 0 0 0 2 1 1 0 0 0 0 1 2 0 2 7 0 0 0 1 0 59 1 0 16 0 3 1 5 0 0 1 0 0 1 0 0 1 2 0 2 1 0 0 7 0 12 1 0 0 0 1 0 5 1 0 0 11 1 0 12 3 1 0 0 0 0 1 0 0 1 1 2 0 0 0 1 1 0 13 4 0 0 
34 0 1 0 0 0 1 0 0 0 0 0 1 3 0 0 0 1 0 0 0 1 0 0 0 0 0 0 0 15 0 0 0 0 1 0 1 0 88 0 0 2 3 4 0 0 0 0 0 0 1 0 0 1 0 10 0 0 4 0 0 0 0 28 8 0 0 1 1 0 12 1 0 0 1 0 0 0 1 7 0 0 0 0 6 0 0 0 0 0 0 2 0 1 5 0 0 4 0 0 
5 0 0 0 95 0 3 0 0 0 4 1 1 0 0 0 5 0 0 0 0 2 0 0 0 0 0 0 0 2 0 0 1 0 0 0 0 0 13 0 0 36 0 0 5 1 0 0 0 0 0 0 0 0 0 3 0 0 0 0 0 54 0 2 1 0 0 1 0 0 1 0 0 0 0 0 0 1 0 0 0 0 0 0 1 0 0 0 0 0 0 0 0 0 1 0 10 0 1 0 
4 0 0 0 90 0 1 0 0 0 6 0 0 0 0 0 0 0 0 0 0 0 0 0 1 0 0 0 0 1 0 0 0 0 0 0 0 0 4 0 0 30 0 41 9 0 0 0 0 0 1 0 0 0 0 1 0 0 2 0 0 39 0 0 0 0 0 0 1 0 2 0 1 0 3 0 0 4 0 1 0 0 0 0 1 0 0 0 0 0 0 0 0 0 0 0 6 1 0 0 
28 0 0 0 33 0 1 0 1 0 0 0 0 0 0 0 0 0 0 0 1 1 1 0 0 0 0 0 1 18 0 0 1 0 0 0 3 0 65 0 0 0 0 1 0 0 0 0 0 0 1 0 0 0 0 17 0 0 4 0 0 3 0 26 1 0 0 0 0 0 13 0 0 0 3 0 0 2 0 5 0 0 0 0 10 0 0 0 1 0 0 2 0 4 0 0 0 1 2 0 
43 0 1 0 4 0 2 0 0 0 1 0 0 0 0 0 3 0 0 0 0 1 0 0 0 0 0 0 0 14 0 0 0 0 0 0 0 0 60 0 0 23 0 1 0 0 0 0 0 0 0 0 0 0 0 19 0 0 0 0 0 10 0 29 5 0 0 0 0 0 14 0 0 0 1 1 0 0 0 6 0 0 0 0 9 0 0 0 0 0 0 1 0 0 1 0 1 0 0 0 
21 0 2 0 1 0 17 3 3 0 0 1 0 0 0 0 7 1 0 1 0 1 0 3 0 0 0 0 0 8 1 0 1 0 1 0 0 0 65 0 0 19 0 0 0 0 0 0 0 0 0 3 0 0 0 13 0 1 1 0 0 11 0 16 1 0 0 0 3 0 9 0 0 0 4 1 0 1 4 4 0 1 0 0 7 0 1 1 0 0 0 2 0 0 4 0 3 0 3 0 
25 2 0 0 3 0 16 1 1 0 0 1 1 1 0 0 7 1 0 0 0 1 0 0 0 0 0 0 0 14 0 0 0 0 0 0 3 0 72 0 0 11 1 0 0 2 0 0 1 0 0 0 0 0 0 8 0 2 2 0 0 3 0 36 0 0 0 0 0 0 12 0 0 0 1 0 0 0 0 0 0 0 0 0 6 0 0 0 0 0 0 1 0 4 2 0 6 1 2 0 
18 0 2 0 18 0 3 0 2 1 4 1 1 0 0 0 1 0 0 0 0 0 0 0 0 0 0 0 0 9 0 0 0 0 0 0 0 0 72 1 0 12 4 1 0 1 0 0 0 0 1 0 0 0 0 12 0 0 3 0 0 19 0 27 4 0 1 0 0 0 8 0 0 0 1 0 0 1 0 0 0 0 1 0 7 0 0 0 0 0 0 0 0 1 3 0 2 3 4 1 
33 0 0 0 0 0 10 1 0 0 1 0 0 0 0 0 0 3 0 0 0 1 0 1 0 0 0 0 1 12 0 0 0 0 0 2 0 0 95 0 0 12 0 0 0 0 0 0 0 0 0 1 1 0 0 12 0 1 6 0 1 2 0 25 3 0 0 0 0 0 9 0 2 0 1 0 0 0 0 2 0 0 0 0 5 0 0 0 0 0 0 1 0 0 4 0 0 0 1 1 
29 0 1 0 0 0 1 0 0 0 1 0 0 0 0 1 2 0 0 0 0 0 0 0 0 0 0 0 0 19 0 1 0 0 0 0 0 0 94 0 0 6 1 18 0 0 0 0 0 0 0 0 0 0 1 8 0 0 1 0 0 2 0 25 3 0 0 0 5 0 10 0 0 0 0 0 0 0 0 0 0 0 0 0 10 1 0 0 0 0 0 0 0 1 8 0 1 0 0 0 
7 0 0 0 3 0 0 0 0 0 1 0 0 0 0 0 2 0 0 0 0 0 0 0 0 0 0 1 0 2 0 0 0 0 0 0 0 0 7 1 0 3 0 206 0 0 0 0 0 0 0 0 0 0 0 3 0 0 0 0 0 2 0 3 0 1 0 0 4 0 1 0 0 0 0 0 0 0 0 0 0 0 0 0 1 0 0 0 0 0 0 1 0 0 0 0 0 0 1 0 
5 0 0 0 39 0 1 0 0 0 0 0 0 0 0 0 0 0 0 0 1 1 0 0 0 0 0 0 1 3 0 0 0 0 0 0 0 0 30 0 0 2 0 134 2 0 0 0 0 0 0 0 0 0 0 2 0 0 1 0 0 1 0 11 2 0 0 0 1 0 1 0 0 0 0 0 0 0 0 1 0 0 0 0 6 0 0 0 0 0 0 0 1 0 1 0 3 0 0 0 
16 0 1 0 86 0 0 0 0 0 9 0 0 0 1 0 2 0 0 0 0 0 0 0 0 0 1 0 0 7 0 0 0 0 0 0 0 0 39 0 0 18 0 5 2 0 0 0 0 0 0 0 0 0 0 6 0 0 0 0 0 24 0 14 0 0 0 0 0 0 1 0 0 0 2 0 0 1 0 0 0 0 0 0 4 1 0 0 0 0 0 2 0 0 2 0 5 1 0 0 
35 0 0 0 1 0 0 0 0 0 0 0 1 0 0 0 0 1 0 0 0 1 0 0 0 0 0 0 0 11 0 0 0 0 0 0 3 0 85 0 0 0 0 25 0 0 0 0 0 0 0 0 0 0 0 9 1 0 0 0 0 0 0 29 6 0 0 1 3 0 15 0 0 0 0 0 0 0 0 4 0 0 0 0 9 1 0 0 1 0 0 2 0 0 2 0 0 0 3 1 
6 0 0 0 49 0 0 2 0 0 11 0 0 1 0 0 4 0 0 0 0 0 0 0 0 0 0 0 0 1 0 2 0 0 0 0 0 0 2 0 0 49 1 15 9 0 0 0 0 0 0 0 0 0 4 2 1 0 3 0 0 63 0 2 0 0 0 0 0 0 3 0 0 1 0 0 0 2 0 0 0 0 0 1 0 0 0 0 0 0 0 0 0 0 0 0 15 0 1 0 
18 0 3 1 1 0 18 0 2 0 1 4 0 0 0 0 4 2 0 0 0 0 0 0 0 0 0 0 0 16 1 0 0 0 0 0 0 1 83 0 0 16 2 1 1 4 0 1 0 0 0 0 0 0 0 4 1 0 0 0 0 7 1 33 1 0 1 0 0 0 5 0 0 0 4 0 0 1 0 2 0 0 0 0 2 0 0 0 0 0 0 1 1 2 3 0 1 0 0 0 
3 0 0 0 0 0 0 0 0 1 0 0 0 1 0 0 0 0 0 0 0 0 0 0 0 0 0 0 0 2 0 0 0 0 1 0 0 0 12 0 0 4 0 207 0 0 0 0 0 0 0 0 0 0 0 5 0 0 0 0 0 1 0 7 0 0 0 0 1 0 2 0 0 0 0 0 0 0 0 0 0 0 0 0 0 0 0 0 0 0 0 2 0 0 1 0 0 0 0 0 
31 0 0 0 1 0 2 0 0 0 1 0 0 0 0 0 6 1 0 0 0 0 0 0 0 0 0 0 0 12 1 1 0 0 0 1 0 0 85 0 0 11 3 0 2 0 0 0 1 0 2 0 0 0 0 7 0 0 2 0 0 4 0 24 2 0 0 0 0 1 13 0 0 0 1 0 0 0 2 5 0 0 0 0 11 0 0 0 0 0 0 3 0 0 4 0 5 0 5 0 
27 0 0 1 1 0 4 0 0 0 1 0 0 7 0 0 0 4 0 0 0 0 0 0 0 0 1 0 0 11 0 0 0 0 0 0 0 0 63 0 0 18 5 0 0 1 0 0 0 0 1 0 0 1 0 9 0 1 0 0 1 16 0 21 2 0 1 1 0 0 10 0 0 0 0 0 0 1 0 0 0 0 0 1 19 0 1 0 0 0 0 6 1 2 5 0 0 3 3 0 
18 0 1 0 83 0 4 0 0 0 5 1 0 0 0 0 4 1 0 0 0 0 0 0 0 0 0 0 0 6 0 0 1 0 0 0 0 0 29 0 0 13 0 0 10 1 0 0 0 1 0 0 0 0 0 6 0 0 0 0 0 32 0 14 2 0 0 0 0 0 3 0 0 0 3 0 0 1 1 2 0 0 0 0 0 0 0 0 0 0 0 0 0 0 0 0 8 0 0 0 
19 0 1 0 4 0 7 1 1 0 2 0 1 0 0 1 1 0 0 0 0 3 0 0 0 0 0 0 0 7 0 0 0 1 0 0 0 0 91 0 0 25 0 0 1 0 0 0 0 0 0 0 0 0 1 5 1 0 1 0 0 19 0 29 1 0 0 0 0 0 6 0 0 0 1 0 0 0 0 1 0 0 0 0 5 0 0 0 0 0 0 1 0 1 5 0 6 0 1 0 
7 0 0 0 132 0 4 0 1 0 7 1 0 0 0 0 4 0 0 0 2 0 0 0 0 0 0 0 0 3 0 0 0 0 0 0 0 0 10 0 0 16 0 0 3 0 0 0 1 0 0 0 0 0 0 2 0 0 0 1 0 36 0 7 0 0 0 0 0 0 1 0 0 0 0 0 0 0 0 1 0 0 0 0 1 0 0 0 0 0 0 0 0 0 0 0 8 0 2 0 
8 0 0 1 75 0 5 1 0 0 5 1 0 2 1 0 1 0 0 0 0 0 1 1 0 0 0 0 0 1 0 0 0 0 0 1 0 0 21 0 0 26 0 0 4 0 0 0 0 0 0 1 0 0 0 9 0 0 1 0 0 50 0 9 0 0 1 0 0 0 2 0 0 0 0 0 0 1 0 0 0 0 1 0 5 0 1 0 0 2 0 2 0 0 0 0 7 2 1 0 
20 0 0 0 91 0 1 0 0 0 0 0 0 2 0 0 0 0 2 0 0 1 0 0 0 0 0 1 0 5 0 0 0 0 0 0 0 0 11 0 0 21 1 0 4 0 1 0 0 1 0 0 0 0 0 8 1 0 0 0 0 50 0 4 0 0 0 0 1 0 8 0 0 0 0 0 0 0 0 3 0 0 0 0 4 0 0 0 0 0 0 3 0 0 0 0 4 0 2 0 
9 0 0 0 2 0 2 0 1 1 1 1 0 3 0 0 0 0 0 0 0 1 0 0 0 0 0 4 0 4 0 0 0 0 0 0 1 0 32 2 0 5 0 132 0 0 0 0 0 1 0 0 0 0 0 6 0 0 1 1 0 4 1 16 2 0 1 0 0 1 2 0 0 0 0 0 0 0 0 2 1 0 0 0 1 0 0 0 0 0 0 4 0 0 1 0 0 4 0 0 
19 0 1 1 20 0 17 0 0 0 4 3 0 0 0 0 5 0 0 0 0 1 0 0 0 0 0 0 0 6 0 0 0 0 0 1 1 0 61 1 0 26 0 0 1 0 0 0 0 0 2 1 0 0 0 4 0 0 0 0 0 17 0 27 0 0 0 0 0 0 2 0 1 0 6 0 0 1 0 0 0 1 0 0 10 0 0 0 0 0 0 0 0 0 0 0 10 0 0 0 
16 0 0 2 8 0 16 3 3 1 2 2 1 0 0 0 19 0 0 0 0 3 1 5 3 0 0 0 0 10 1 0 1 1 0 0 0 0 2 1 0 47 0 2 2 1 0 1 0 0 1 0 0 0 1 3 0 0 0 0 1 22 0 4 0 0 1 0 0 0 11 0 0 0 9 2 0 7 0 0 0 0 0 1 3 0 0 0 0 0 2 2 0 1 0 0 24 1 0 0 
22 0 0 0 6 0 7 0 0 0 2 0 5 0 0 0 5 1 0 0 0 2 1 0 0 0 0 0 0 8 1 0 7 0 0 0 0 0 60 0 0 27 0 0 2 0 1 0 0 0 0 0 0 0 0 8 0 1 4 0 0 22 0 25 0 0 0 0 0 0 5 0 0 0 2 0 0 2 3 2 0 0 0 0 3 0 0 0 0 0 0 1 0 0 5 0 8 2 0 0 
14 0 0 0 77 0 3 0 1 0 5 0 0 0 0 0 4 1 0 0 1 0 0 1 0 0 0 0 0 6 0 1 0 0 0 0 1 0 18 0 0 13 0 0 6 3 0 0 0 0 0 0 0 0 0 14 1 0 0 0 0 31 0 18 0 0 0 0 0 5 6 0 0 0 0 1 0 1 0 2 0 0 0 0 6 1 0 0 1 0 0 0 0 0 0 0 8 0 0 0 
17 0 0 0 13 0 10 2 2 0 4 1 0 0 1 0 10 1 0 0 0 3 0 0 0 0 0 1 0 7 0 0 0 0 0 0 3 0 81 1 0 16 0 1 4 1 0 0 0 0 0 0 0 0 0 1 0 1 0 0 0 11 0 18 0 0 0 0 1 0 4 0 0 0 5 0 0 4 0 0 0 0 0 0 5 0 0 0 0 0 1 1 0 0 4 0 14 1 0 0 
1 0 2 0 48 0 5 0 0 0 6 1 0 0 0 0 10 0 0 0 0 1 0 0 0 0 0 0 0 2 1 0 0 0 1 0 0 0 1 2 0 22 0 87 1 0 0 1 0 0 0 0 0 0 0 0 0 0 1 0 0 32 0 2 0 0 0 0 0 0 0 0 0 0 5 1 0 2 0 0 0 0 0 0 0 0 0 0 2 0 0 0 0 0 0 1 11 1 0 0 
15 0 4 0 5 0 19 1 3 0 6 0 1 0 1 0 10 0 0 0 0 2 0 0 0 0 0 0 0 1 1 0 0 0 0 0 0 0 53 1 0 32 1 0 4 1 0 0 0 0 0 0 0 0 0 5 0 1 0 0 0 11 1 10 3 0 2 0 0 0 8 0 0 0 9 1 0 9 0 0 0 1 0 0 4 0 0 0 0 0 1 3 0 0 5 0 13 1 1 0 
19 0 0 1 5 0 13 0 4 2 4 0 1 0 0 0 10 0 0 0 0 2 0 0 0 1 0 0 0 8 0 0 0 0 0 0 0 0 6 0 0 25 0 64 4 2 0 1 0 0 0 0 0 0 0 11 0 0 2 1 0 15 0 4 0 0 0 0 2 0 10 0 0 0 5 0 0 5 0 1 0 0 0 0 0 0 0 0 0 0 0 2 1 0 0 0 16 0 3 0 
33 0 0 0 7 0 0 0 0 0 0 1 0 0 0 0 3 2 0 0 0 0 0 0 0 0 0 0 0 14 0 1 0 0 0 0 2 0 77 0 0 3 2 1 1 0 0 1 0 0 1 0 0 0 0 20 0 0 3 0 0 3 0 26 2 0 0 0 0 0 16 0 0 0 0 0 0 0 0 6 0 0 0 1 10 0 0 0 0 0 0 4 0 0 2 0 2 2 4 0 
21 0 1 0 11 0 9 0 2 0 3 2 1 1 0 0 9 2 0 0 0 3 0 0 0 0 0 0 0 3 0 0 0 0 0 0 0 0 23 0 0 29 0 33 3 1 0 0 0 1 1 0 0 0 1 8 0 0 2 0 0 29 0 2 3 0 0 1 0 0 10 0 0 1 4 0 0 3 1 0 0 0 0 0 3 0 0 0 0 0 1 0 0 0 1 0 16 3 2 0 
7 0 1 0 0 0 0 0 0 0 0 0 1 1 0 0 0 0 0 0 0 0 0 1 0 0 0 0 1 2 0 0 0 1 0 0 0 0 19 0 0 0 0 197 0 0 0 0 0 0 0 0 0 0 0 3 0 0 1 0 0 0 0 3 0 1 0 0 1 0 5 0 0 0 0 0 0 0 0 0 0 0 0 0 1 0 0 0 0 0 0 1 0 0 2 0 0 1 0 0 
17 0 0 0 103 0 4 0 0 0 9 0 0 0 0 0 1 1 0 0 0 0 0 0 0 0 0 0 0 2 0 0 0 0 0 1 0 0 13 0 0 21 0 0 3 0 0 0 0 0 0 0 0 0 1 1 0 0 0 0 0 45 0 7 1 0 0 0 0 0 3 0 0 0 0 0 0 3 0 2 0 0 0 0 1 0 0 0 0 0 0 1 0 0 0 0 10 0 0 0 
24 1 3 0 66 0 6 0 1 0 3 0 1 2 0 0 6 1 0 0 1 1 0 0 0 0 0 0 0 9 1 0 0 0 0 0 0 0 53 0 0 12 0 1 3 1 1 0 0 0 0 0 0 0 0 4 0 0 1 0 0 14 1 18 0 0 1 0 0 0 3 0 0 0 3 1 0 0 0 0 0 0 0 0 2 0 0 0 0 0 0 2 0 0 1 0 1 1 0 0 
25 0 1 0 7 0 13 3 0 0 5 1 0 6 0 0 11 0 0 0 0 0 0 0 1 1 0 0 3 10 2 0 0 0 0 0 1 1 1 1 1 37 0 1 5 1 0 0 0 0 0 0 0 0 0 15 0 0 3 0 0 21 0 7 1 0 0 0 0 0 18 0 0 0 2 0 0 6 0 4 0 0 0 0 3 1 1 0 1 0 0 2 0 1 0 0 18 5 3 0 
28 0 1 0 1 0 5 0 1 0 0 0 0 6 0 0 3 2 1 0 0 1 0 0 0 0 0 0 0 22 3 0 0 0 0 1 2 0 62 1 1 4 8 4 1 0 0 0 4 0 1 0 0 0 2 13 0 2 3 0 1 0 1 24 3 0 0 0 0 0 10 0 0 0 2 0 0 2 0 5 0 0 0 1 7 0 0 1 0 0 0 3 1 0 3 0 0 2 1 0 
7 0 1 0 16 0 8 0 0 0 6 0 2 0 0 0 11 0 0 0 0 0 0 0 0 0 0 0 0 5 1 0 1 0 0 0 0 0 43 0 0 47 0 0 5 0 0 0 0 0 0 0 0 0 0 2 0 0 0 0 0 33 1 13 1 0 0 0 1 0 6 0 1 0 4 0 0 6 0 0 0 0 0 0 3 0 0 0 0 0 0 3 0 1 1 1 20 0 0 0 
7 0 0 0 83 0 1 0 0 0 3 1 2 5 0 0 0 1 1 0 1 0 0 1 1 0 0 0 1 6 0 1 0 0 0 0 0 0 32 0 0 14 1 0 3 0 0 0 0 0 0 1 0 0 1 5 0 0 2 0 0 37 0 14 2 0 0 0 0 0 11 0 0 0 0 0 0 0 1 0 0 0 0 0 4 0 0 0 0 0 0 1 0 0 2 0 3 0 1 0 
4 0 0 0 73 0 9 0 1 0 8 0 0 0 0 0 6 0 1 0 1 1 0 0 0 0 0 0 0 2 0 0 2 0 0 0 0 0 49 0 0 25 1 1 8 0 0 0 0 0 0 0 1 0 0 2 0 0 0 0 0 26 0 10 1 0 0 0 0 0 0 0 0 0 1 0 0 0 2 0 0 0 0 0 1 0 0 0 0 0 0 0 0 0 2 0 12 0 0 0 
0 0 2 0 12 0 27 1 1 0 7 0 0 0 0 0 15 0 0 0 0 0 1 0 0 0 0 1 0 0 0 0 0 0 1 0 0 0 4 0 0 75 0 0 1 2 0 0 0 0 0 0 0 0 0 1 0 0 0 0 0 50 0 1 0 0 1 0 0 0 0 0 1 1 8 0 1 9 0 0 0 0 0 0 0 0 0 0 0 0 0 0 0 0 0 0 27 0 0 0 
20 0 2 0 1 0 11 1 1 1 1 1 0 0 0 0 13 2 0 0 0 0 1 0 0 0 0 0 0 8 5 0 0 0 0 0 1 0 69 0 0 30 0 0 2 0 0 0 0 0 1 0 0 0 1 6 0 0 2 1 0 10 0 19 1 0 0 0 0 2 6 0 0 0 3 0 0 2 0 0 0 0 0 0 11 0 0 0 0 0 0 2 0 1 0 0 12 0 0 0 
11 0 0 0 104 0 6 0 0 0 6 1 0 0 1 0 1 0 0 0 1 0 0 0 0 0 0 0 0 2 0 0 0 0 0 0 1 0 20 0 0 18 0 12 7 0 0 0 0 0 0 0 0 0 0 3 0 0 0 0 0 36 0 3 0 0 0 0 0 0 4 0 0 0 1 0 0 0 0 1 0 0 0 0 1 0 0 0 0 0 1 2 0 0 0 0 4 1 2 0 
18 0 0 0 15 0 10 2 1 0 2 3 0 0 0 1 8 0 0 0 1 1 0 1 0 0 1 1 1 7 2 0 1 0 2 0 0 0 75 0 0 23 0 1 0 1 0 0 0 0 0 0 0 0 0 10 0 0 0 0 0 11 0 20 0 0 0 1 1 0 1 0 1 0 1 0 0 2 0 5 0 0 0 0 7 0 0 0 0 0 0 1 0 0 4 0 7 0 0 0 
19 0 0 0 48 0 10 0 1 0 9 1 0 1 0 0 2 1 0 0 0 1 0 1 0 0 0 0 0 4 0 0 0 0 0 0 0 0 13 0 0 33 1 1 7 1 0 0 0 0 0 0 0 0 0 8 0 0 0 0 0 40 0 17 0 0 0 0 1 1 11 0 0 0 2 0 0 0 0 0 0 0 0 0 2 0 0 0 0 0 1 0 1 0 0 0 11 0 1 0 
