# Supplementary material for: Transferable Measurements of Heredity in Models of the Origins of Life
Source: PLoS One. 2015 Oct 19;10(10):e0140663. doi: 10.1371/journal.pone.0140663 (PMC4610668; doi:10.1371/journal.pone.0140663)
Supplement: S1 Data — (ZIP) [file pone.0140663.s001.zip › data/gard/pop1/Nmax500/seqs12.txt]

0 46 0 4 9 2 0 8 2 1 0 0 0 0 8 0 0 5 1 0 2 6 1 1 0 0 0 21 0 0 0 8 3 4 0 1 0 0 0 2 1 4 0 2 0 0 0 3 1 0 3 41 0 1 7 0 4 0 4 0 3 0 0 1 0 0 0 0 0 3 1 1 10 0 0 1 1 0 2 0 0 3 0 1 3 0 0 0 1 0 1 0 0 8 0 3 0 1 0 0 
0 38 0 1 9 0 0 2 2 1 0 1 0 2 3 0 0 4 0 0 1 12 0 0 0 0 1 7 0 0 0 2 2 6 2 1 1 0 0 1 8 5 0 2 3 0 0 1 12 10 2 20 0 0 22 0 6 1 0 0 2 1 1 2 0 0 1 0 0 1 0 0 9 0 3 0 0 0 1 0 0 4 0 3 2 0 1 1 2 1 0 0 0 5 0 15 1 2 0 1 
0 31 1 2 6 0 0 6 7 0 1 0 0 1 11 0 1 0 0 0 2 3 0 0 0 1 0 13 0 1 0 3 1 7 3 0 0 0 0 0 13 3 0 1 0 0 0 4 14 3 3 30 2 0 13 0 6 0 1 0 1 0 0 1 1 0 1 3 0 4 0 0 8 0 6 0 0 0 1 0 0 2 0 0 1 2 0 1 0 1 2 1 1 2 0 7 1 1 2 6 
0 16 0 2 5 2 0 0 6 0 1 0 1 1 10 3 0 2 0 0 4 17 0 1 0 0 0 21 0 6 0 3 3 1 3 1 1 0 1 0 6 3 0 5 4 2 0 0 3 9 2 32 5 0 3 2 10 1 5 0 0 2 0 0 0 0 0 1 0 0 0 0 10 0 3 1 0 0 0 4 0 5 0 1 1 0 0 0 3 0 2 0 0 2 1 8 0 1 0 2 
0 51 0 7 3 4 0 2 2 1 0 1 0 3 4 1 0 5 0 0 1 11 0 0 0 0 1 23 0 0 0 0 2 4 0 0 0 1 0 0 6 2 2 5 0 0 0 0 11 7 3 18 5 0 6 0 7 0 5 0 3 0 0 4 0 0 0 2 0 2 0 0 3 2 2 0 1 0 0 1 0 0 0 0 4 0 0 1 1 0 0 0 1 7 1 6 0 2 0 3 
1 40 0 0 12 2 1 2 4 1 0 0 0 3 1 0 0 4 1 0 1 4 0 2 0 1 1 18 0 1 0 3 2 0 0 0 0 0 0 0 14 7 0 0 0 0 0 1 2 5 1 12 3 0 20 0 3 0 2 0 0 0 1 0 0 0 0 1 0 4 0 0 2 0 9 1 2 0 1 2 1 2 1 4 1 0 4 2 6 0 0 0 2 6 0 20 1 1 0 1 
0 25 1 5 10 0 0 5 1 0 2 0 0 0 3 3 0 2 1 0 5 4 0 0 0 0 1 30 1 0 2 3 5 2 2 0 2 1 0 0 8 4 1 2 1 1 0 1 2 15 1 12 1 0 4 0 4 0 4 1 5 0 0 3 1 0 0 2 0 2 0 1 19 0 1 0 2 0 0 1 0 3 0 3 3 1 1 2 0 0 1 0 1 8 0 8 0 2 0 2 
0 35 0 2 3 1 0 6 3 1 0 0 1 0 7 3 0 5 0 0 2 5 1 1 1 0 0 30 1 0 0 6 3 3 0 0 0 0 0 0 5 5 0 2 0 0 0 2 8 8 2 39 4 0 7 0 9 2 5 0 1 0 0 0 0 0 2 0 0 3 0 0 4 0 0 0 1 0 2 0 0 1 0 0 3 0 0 1 1 0 1 0 1 3 0 3 0 2 0 3 
0 40 0 5 6 3 1 6 0 8 0 0 0 0 8 0 0 0 1 0 0 0 1 0 0 0 1 12 0 1 0 1 1 8 1 1 0 0 0 0 8 5 0 1 0 0 0 0 19 5 1 25 0 0 13 0 3 2 3 0 0 0 0 0 0 0 0 1 1 3 1 0 17 0 1 0 3 0 3 1 0 4 0 2 1 0 0 1 0 1 0 0 0 2 0 7 6 1 0 4 
0 41 3 11 8 2 0 3 1 0 2 0 0 0 12 0 0 3 0 2 3 6 0 1 0 0 0 23 0 2 0 4 3 8 1 0 1 0 0 0 6 2 0 2 0 0 0 3 8 4 0 34 0 0 2 0 6 0 0 0 1 3 0 4 0 0 0 0 1 1 0 0 15 1 1 0 1 0 0 0 0 3 0 0 0 0 0 0 1 0 0 0 0 2 1 5 0 1 0 2 
0 41 0 5 10 2 0 1 1 4 0 0 0 1 5 0 0 4 1 1 4 2 0 0 0 0 0 20 1 0 0 4 5 3 1 0 1 0 0 1 10 4 0 3 2 0 0 0 20 4 4 6 1 0 14 0 5 0 3 1 1 0 0 3 0 0 0 4 2 1 0 0 9 0 2 0 1 0 1 2 0 0 1 1 1 0 0 1 2 2 0 0 1 2 2 13 0 0 3 0 
0 22 2 4 8 1 0 4 1 2 1 0 0 1 6 0 0 5 0 0 3 7 0 3 1 0 0 19 0 0 0 6 4 4 0 0 1 0 0 0 10 4 1 0 1 1 0 0 23 6 0 17 6 1 9 0 9 0 2 2 2 1 0 1 0 0 0 0 0 0 0 2 14 0 6 0 1 0 0 2 0 1 0 0 0 1 1 0 2 1 0 2 0 1 1 9 1 3 0 1 
1 34 0 4 5 0 1 2 5 0 0 0 0 2 2 0 0 4 0 0 1 5 0 0 0 0 0 5 0 0 1 4 5 6 2 2 0 0 2 0 19 14 0 2 0 0 0 0 7 12 0 8 0 1 14 1 5 0 0 0 3 3 0 2 1 1 0 3 1 2 0 1 5 0 4 0 0 0 1 2 0 3 0 2 3 0 1 1 1 1 0 0 1 8 0 14 2 3 0 5 
0 50 0 1 9 1 0 2 1 0 0 0 0 0 5 0 0 1 0 0 0 8 3 0 1 0 0 41 0 1 0 3 1 2 0 0 0 2 0 0 1 2 0 0 2 1 0 3 21 5 3 14 0 0 6 0 0 1 4 0 1 0 0 1 0 1 1 0 0 4 1 2 7 0 0 0 0 0 0 4 0 3 0 1 0 0 1 3 2 7 3 0 0 3 0 5 0 0 0 5 
1 51 0 2 10 1 0 4 9 1 0 1 0 0 0 0 0 8 2 0 0 14 0 0 0 0 0 7 0 2 0 4 0 2 2 1 0 0 0 0 3 2 0 0 5 0 0 1 46 3 3 8 3 1 6 0 3 0 1 0 1 1 0 1 0 0 0 0 0 1 0 0 0 1 0 0 4 0 0 1 0 6 1 2 3 0 0 0 0 8 1 4 0 2 0 2 1 0 2 1 
0 15 0 6 0 2 0 7 2 0 0 0 0 1 10 0 1 5 0 0 2 12 1 0 0 0 0 24 0 0 0 3 3 11 0 0 0 0 0 0 5 2 0 1 2 0 0 5 4 4 5 42 4 0 7 0 5 3 4 0 2 2 0 2 0 0 1 1 0 1 0 1 13 0 2 0 1 1 1 0 0 3 1 1 3 0 0 1 4 1 0 0 1 1 0 2 0 1 0 5 
0 27 0 7 10 2 1 9 7 0 1 1 0 0 4 0 0 2 0 0 2 1 0 1 2 0 0 15 0 0 0 9 3 8 1 0 0 1 0 0 11 3 1 1 0 2 0 2 3 7 3 32 3 0 7 0 11 0 1 0 4 0 0 3 1 0 1 1 1 1 0 1 12 0 2 2 1 1 1 1 0 1 0 0 0 0 0 1 0 0 0 1 1 5 0 2 0 2 1 2 
0 25 1 9 7 3 0 1 1 3 3 2 0 1 7 0 0 2 0 0 0 0 3 0 0 0 2 24 2 0 0 6 2 8 0 0 2 0 2 2 4 0 0 0 0 0 0 4 9 4 1 30 0 0 1 0 4 4 1 1 7 1 0 3 0 2 0 1 0 2 1 1 17 2 0 0 1 0 3 2 0 2 1 1 0 0 0 0 1 4 0 0 0 1 2 6 2 3 2 1 
0 15 0 2 5 2 0 2 2 1 0 0 1 1 5 0 0 8 1 0 1 3 1 1 0 0 0 46 0 1 0 3 8 2 1 1 0 0 0 0 3 1 0 0 0 2 0 0 14 12 2 9 3 0 8 0 4 0 6 0 0 1 0 2 0 0 2 1 0 2 0 1 10 2 2 1 6 0 0 3 0 2 0 3 0 1 0 2 0 3 0 1 0 11 2 9 0 1 1 4 
0 39 0 0 9 2 0 3 1 2 0 0 0 1 3 0 0 0 0 0 1 5 0 1 1 0 2 32 1 1 1 4 2 1 0 0 0 0 1 0 15 3 1 1 0 2 1 2 9 10 4 23 4 0 7 0 4 1 3 0 0 0 0 0 1 0 2 0 0 5 0 1 5 0 6 1 4 0 3 0 0 1 0 1 4 0 0 1 0 2 0 0 0 3 1 5 0 0 0 1 
0 14 1 9 6 0 0 3 0 1 0 0 0 1 5 0 1 1 1 0 0 3 1 0 0 0 0 15 0 0 0 6 4 13 2 0 0 1 0 0 18 3 0 2 3 2 0 4 3 5 6 26 2 0 8 0 3 0 2 0 6 0 0 3 0 0 0 0 2 1 2 1 12 0 3 0 0 0 2 1 0 4 0 0 3 0 1 0 4 1 0 0 0 7 0 14 1 3 0 4 
0 28 2 6 3 0 0 2 3 3 0 1 0 0 4 0 0 6 0 0 8 13 1 3 1 0 0 7 0 1 0 4 11 5 0 0 1 0 0 0 1 3 0 3 0 0 0 1 42 2 1 21 1 0 5 0 4 0 0 0 5 1 1 2 0 1 1 2 1 2 2 0 12 0 0 0 2 0 1 1 0 2 0 1 0 0 0 0 0 6 0 1 0 0 0 2 4 3 0 0 
0 16 0 14 1 0 0 4 2 0 2 0 0 0 4 0 0 5 2 0 7 2 0 0 0 0 1 6 0 0 0 0 17 12 2 0 0 0 0 1 3 1 2 6 0 1 1 0 43 2 1 13 3 0 3 0 5 1 1 0 5 0 0 3 0 0 0 3 0 1 0 0 22 2 1 1 1 0 0 2 1 2 0 0 0 0 0 0 4 2 1 0 0 4 2 3 0 6 0 0 
0 16 0 1 6 0 0 4 1 0 0 0 0 0 4 0 0 4 0 0 0 5 0 0 0 0 0 27 1 0 2 4 3 9 0 0 0 0 0 0 13 2 1 2 0 0 1 0 27 8 1 28 3 0 6 0 6 1 1 0 2 0 0 0 0 0 0 2 1 1 0 1 19 0 5 0 3 0 1 2 0 4 1 2 1 0 1 0 1 4 0 0 0 5 1 4 0 0 1 1 
0 5 0 3 5 1 1 3 2 0 0 0 0 0 8 1 1 3 2 0 2 8 2 0 0 1 0 4 1 1 0 2 4 4 0 1 0 0 0 0 16 2 0 0 1 1 0 2 35 1 1 22 3 0 5 0 5 0 2 0 0 0 1 2 0 3 0 3 2 0 0 0 19 1 7 1 2 0 1 4 0 3 0 0 5 1 1 5 2 7 2 1 0 3 0 5 2 1 0 5 
1 22 2 6 1 1 0 6 4 6 0 0 0 0 5 0 0 5 1 0 1 10 0 0 0 1 0 9 2 0 0 0 10 2 1 1 1 0 0 0 5 0 0 2 0 1 0 1 42 0 1 26 4 1 0 1 10 0 1 1 2 1 0 1 1 0 0 6 0 1 1 2 7 0 5 0 3 0 1 1 1 2 0 1 2 0 0 1 2 5 0 0 0 0 1 0 4 0 1 4 
1 28 3 6 8 0 0 5 2 1 1 0 1 0 8 1 1 1 0 0 4 7 0 0 0 2 0 10 0 1 1 2 2 7 3 0 3 0 0 0 8 2 0 0 0 0 0 3 8 5 0 30 1 0 13 0 6 0 3 0 3 1 0 1 0 0 0 0 0 4 2 0 11 1 5 1 1 0 2 0 0 4 0 2 3 0 0 1 1 1 1 1 2 6 0 6 0 0 0 2 
1 41 1 3 5 0 0 3 5 1 0 0 0 2 9 0 0 4 0 0 1 9 0 0 0 1 0 13 2 0 0 1 2 6 1 0 1 0 0 0 9 5 2 1 2 0 0 3 8 2 2 25 7 0 12 1 9 0 0 0 2 0 0 3 0 0 0 0 0 1 0 1 10 0 1 0 1 0 3 0 1 6 1 2 3 0 0 0 1 0 0 1 0 1 0 8 0 1 1 2 
0 33 0 1 4 2 0 0 7 0 0 0 1 0 3 0 0 5 3 0 1 5 0 2 3 0 0 38 1 0 0 9 4 0 0 0 0 2 0 0 2 0 0 2 0 3 0 1 4 8 4 30 5 1 3 0 14 0 5 0 2 1 0 0 0 0 1 0 0 2 0 1 2 0 3 0 5 0 1 1 0 2 1 1 1 0 3 4 0 1 0 0 0 3 0 1 0 5 0 3 
0 50 1 1 6 1 0 10 1 1 1 0 2 1 2 1 0 0 0 0 1 7 0 0 0 0 0 22 2 0 1 5 2 3 0 2 0 0 2 0 10 6 1 3 1 3 1 2 0 6 2 15 1 0 10 0 4 0 6 0 0 0 0 0 0 0 0 1 3 4 0 0 6 0 2 0 0 0 1 5 0 2 0 0 4 0 0 1 2 0 2 1 1 5 2 9 0 0 0 3 
3 8 0 3 5 0 0 9 3 0 0 1 0 1 11 0 1 2 0 0 0 6 1 0 0 0 0 33 0 0 0 2 0 4 1 0 0 1 0 0 15 3 1 0 1 1 2 2 6 13 4 32 4 0 8 0 5 0 7 0 1 0 0 1 1 1 0 0 0 0 0 0 12 0 5 0 0 0 1 2 0 2 0 1 1 1 0 0 2 0 2 1 0 7 0 6 1 1 0 2 
1 44 0 4 8 3 0 6 3 0 0 0 0 1 3 0 1 1 0 0 2 5 2 0 0 0 1 24 0 1 0 5 4 4 0 0 0 0 0 0 4 2 0 5 0 0 0 0 14 13 1 29 1 0 7 0 5 0 3 0 0 0 0 0 0 1 0 0 1 1 0 0 10 2 1 0 1 0 2 0 0 2 0 0 0 0 0 0 1 3 0 0 1 7 0 6 0 2 0 2 
1 40 0 3 8 0 0 4 4 1 0 1 0 1 2 2 0 4 0 0 6 19 4 0 0 0 0 27 1 4 0 7 1 0 1 0 0 1 1 0 1 1 0 2 3 0 0 2 13 5 1 14 3 0 5 0 5 0 8 0 1 0 0 3 0 0 0 0 0 2 1 1 1 0 1 0 0 0 2 0 0 2 0 4 0 0 0 1 2 3 0 0 0 6 4 3 1 1 2 3 
2 43 0 10 6 0 0 3 2 2 0 0 0 0 5 0 0 8 0 1 0 7 0 1 0 1 0 15 1 0 0 4 2 6 2 0 0 1 0 0 11 0 0 0 1 0 1 0 4 5 5 15 5 0 15 0 5 1 1 0 5 1 0 1 0 0 0 0 0 3 0 1 5 0 1 0 2 1 2 3 0 4 0 0 1 0 1 1 0 1 1 0 0 2 1 13 2 3 0 4 
1 21 1 1 7 3 0 10 6 1 2 0 1 0 8 0 0 6 0 0 0 10 1 2 0 0 0 8 0 1 1 1 3 6 2 0 0 0 0 0 14 4 2 0 0 0 0 4 2 1 1 33 6 0 11 0 5 0 0 0 1 0 0 1 0 0 0 0 0 2 0 3 16 0 5 0 2 0 4 0 0 6 1 2 1 0 0 0 0 0 0 1 0 1 3 12 0 2 1 0 
0 15 0 4 6 3 0 1 3 0 0 0 0 1 4 2 2 13 0 0 6 13 0 1 0 0 0 21 0 0 1 4 3 1 1 0 0 0 0 0 20 2 0 4 0 2 0 0 6 4 1 12 1 0 16 0 5 1 3 1 0 0 0 2 1 0 0 1 2 3 0 0 5 0 6 0 1 0 1 6 0 2 0 5 4 2 1 0 0 0 0 0 0 7 2 15 0 0 0 1 
0 22 0 1 9 2 2 1 2 5 1 0 1 1 3 0 0 1 0 0 0 10 2 0 0 0 0 13 2 1 0 10 0 2 0 0 2 0 0 0 19 7 0 1 1 1 1 0 2 11 3 9 1 0 18 1 3 0 2 1 0 0 0 0 1 0 0 3 2 1 0 0 10 0 9 0 3 0 0 8 0 1 2 0 4 0 0 3 2 0 1 1 0 12 1 7 3 0 1 1 
1 58 0 1 7 2 1 4 4 1 0 0 0 0 4 2 0 2 0 0 0 6 0 0 0 0 0 32 0 0 0 0 0 1 0 0 1 0 1 0 11 4 0 0 1 0 0 0 4 7 2 27 2 0 7 1 4 0 5 0 0 0 0 0 0 0 0 0 1 2 0 0 2 0 4 1 2 0 2 0 1 2 0 2 2 0 0 1 3 0 2 1 0 4 0 13 0 0 0 2 
0 18 5 14 14 1 0 1 1 1 0 0 0 0 13 0 1 2 1 1 9 2 0 0 0 0 0 14 0 0 0 5 3 10 2 0 1 0 0 0 5 0 3 5 1 0 0 0 1 8 9 20 0 0 3 0 5 0 5 0 5 5 0 6 0 0 0 2 0 0 0 1 29 0 4 0 0 0 1 0 0 0 0 0 0 0 0 0 5 0 0 0 0 4 1 0 0 0 0 3 
0 21 2 6 3 0 0 7 3 0 2 0 0 0 10 0 0 7 0 0 1 9 0 2 1 0 1 16 2 6 0 0 0 11 1 0 0 0 0 0 12 1 0 3 0 0 0 3 5 3 0 40 2 0 0 0 9 0 2 0 2 2 0 1 1 0 0 1 0 3 0 0 10 0 6 0 1 0 0 0 0 7 0 1 1 1 1 1 1 1 1 1 0 1 0 11 0 2 1 1 
0 51 2 8 5 2 0 4 2 2 0 0 0 0 10 0 0 1 1 0 0 3 1 0 0 1 1 8 0 0 0 6 2 2 1 0 1 2 0 1 6 0 0 2 0 1 0 0 1 4 3 47 1 1 11 0 6 1 0 0 3 0 0 3 1 0 0 1 1 0 0 1 12 0 1 0 0 0 0 1 1 4 0 0 1 0 0 2 1 1 0 0 0 2 0 7 1 0 0 5 
2 6 5 4 2 0 0 2 0 1 1 0 0 0 1 0 0 4 1 0 8 11 3 1 0 0 0 9 1 0 1 2 12 11 1 0 1 0 0 0 6 1 0 5 0 0 0 1 52 9 1 6 9 1 3 0 9 0 1 0 3 0 0 3 0 0 0 2 0 0 0 0 21 0 0 0 0 0 2 4 0 0 0 2 0 0 0 0 2 5 0 0 1 1 0 2 0 7 0 1 
1 36 3 4 7 1 1 2 5 0 0 0 0 0 3 1 0 3 0 0 4 16 0 0 0 0 0 23 1 3 0 0 2 4 0 0 2 0 0 1 3 3 0 4 0 0 0 0 13 9 4 17 1 0 9 2 6 1 4 0 0 0 0 0 0 0 0 0 0 1 2 0 14 1 0 0 0 1 1 0 0 2 0 2 2 0 1 1 1 0 0 0 1 7 1 6 0 1 0 6 
0 42 0 2 6 2 0 2 1 1 1 0 0 0 4 1 1 7 1 0 3 15 0 0 0 0 0 11 1 0 0 5 1 4 0 0 2 0 1 0 9 1 0 3 1 4 0 0 5 7 3 20 3 0 11 0 5 1 5 1 3 0 0 0 0 0 0 2 0 3 0 0 11 0 3 0 0 1 2 3 0 1 0 1 2 0 1 1 4 0 0 0 0 2 1 13 1 2 0 0 
1 18 1 3 5 2 2 2 2 0 0 0 0 0 3 0 0 4 0 1 1 6 0 0 0 1 1 19 1 3 0 3 4 3 1 0 1 2 1 0 6 3 0 2 0 1 0 2 41 7 2 9 2 0 10 1 8 1 6 0 2 0 0 0 0 0 0 1 1 1 0 0 4 0 1 0 1 0 3 1 1 2 0 2 2 0 1 0 1 9 3 1 0 4 1 13 0 1 2 0 
0 18 2 4 2 0 0 1 1 5 0 1 0 1 2 0 0 1 2 0 6 9 1 0 0 1 1 9 0 3 1 0 7 3 2 0 0 2 0 0 7 2 2 5 0 2 2 1 62 4 0 10 4 1 2 3 9 1 0 1 4 0 0 1 0 0 1 4 1 0 0 0 6 0 6 0 1 0 0 0 0 0 1 3 2 0 0 1 1 3 0 0 0 2 1 2 5 2 0 0 
0 37 2 3 9 0 1 0 0 0 0 0 0 0 0 0 0 1 2 0 1 2 2 1 0 0 0 10 0 3 0 6 4 3 0 0 0 0 1 0 19 5 0 1 1 3 0 0 27 8 4 5 3 0 12 0 1 0 2 0 0 0 0 4 0 0 0 2 0 0 0 0 5 0 3 1 2 0 0 5 0 1 1 1 2 0 1 0 2 5 1 0 0 4 0 28 0 0 0 3 
0 35 0 0 6 2 0 4 4 4 0 0 0 0 4 0 0 3 1 0 1 4 1 0 0 0 0 29 0 1 0 0 6 2 4 0 0 1 0 2 3 3 1 1 0 0 0 0 26 7 1 26 3 0 8 0 8 1 1 0 0 0 1 2 0 1 0 2 0 2 1 0 5 0 0 0 3 0 2 0 0 6 0 0 0 0 1 4 0 4 1 0 2 3 0 1 4 0 0 2 
1 10 2 5 4 1 1 3 1 12 0 0 0 1 15 0 1 4 0 0 5 6 0 2 0 1 0 4 0 1 0 4 5 4 0 0 1 0 1 1 3 0 1 4 0 1 0 0 8 5 5 34 8 0 4 0 8 0 0 2 2 0 0 3 0 0 1 7 1 0 0 0 26 1 1 1 0 0 0 4 0 2 0 4 0 2 0 0 1 0 0 0 0 1 3 3 5 3 0 0 
2 5 0 3 6 1 2 7 5 0 0 0 0 1 8 0 0 2 0 0 2 1 0 0 0 0 0 40 0 1 1 7 6 3 1 1 0 0 0 1 8 5 0 3 0 0 1 0 14 10 6 34 1 0 8 1 4 1 4 1 0 1 0 0 0 0 1 0 0 0 0 1 11 0 2 0 2 0 0 1 1 8 0 1 1 0 0 0 0 1 0 0 0 4 0 4 0 1 0 3 
0 17 1 6 1 2 0 2 0 0 0 0 0 0 4 0 0 1 0 0 0 1 1 0 0 0 0 31 0 0 0 1 10 4 0 0 0 2 0 0 4 0 1 0 0 1 0 0 66 7 2 14 1 0 5 0 12 0 6 0 2 0 1 1 0 0 0 0 0 0 1 0 7 0 0 0 0 0 0 7 0 0 0 0 0 0 1 1 1 14 0 0 1 3 0 4 0 0 0 3 
1 21 1 7 2 0 0 5 4 3 1 0 0 0 7 1 0 1 0 0 0 5 0 0 1 0 0 9 0 0 0 3 6 4 2 0 0 1 2 0 10 2 0 1 4 4 0 0 38 4 2 20 5 0 8 0 4 1 0 0 1 0 0 0 0 0 0 3 0 2 0 0 8 0 8 0 0 1 1 3 0 1 1 3 1 0 1 1 1 5 0 0 1 1 0 13 1 2 0 1 
1 4 2 15 6 0 0 2 1 5 0 0 0 0 5 0 0 5 1 0 0 5 3 1 0 0 1 18 0 0 0 7 6 7 0 0 0 0 0 0 8 2 0 3 0 0 0 1 31 7 2 9 5 1 8 0 9 1 3 0 4 2 0 1 0 0 1 6 0 0 0 1 7 1 2 1 0 1 2 5 0 1 0 0 2 0 0 2 0 6 0 0 0 8 0 4 2 3 0 3 
1 32 0 4 9 1 0 4 1 0 2 0 0 0 0 0 1 2 2 0 4 7 0 0 0 0 1 30 1 1 2 11 6 6 2 1 0 0 0 0 3 4 1 4 0 2 0 0 13 11 3 3 6 1 5 0 5 1 8 0 5 4 0 3 1 0 0 2 0 2 0 0 12 0 0 0 2 0 0 0 0 4 1 0 2 1 0 0 0 1 0 0 0 6 0 1 0 1 0 1 
0 42 0 2 4 0 0 1 3 5 1 0 0 0 5 2 1 1 2 0 0 12 1 0 0 0 0 18 0 1 1 0 8 3 0 0 0 1 0 0 2 1 0 1 0 1 0 0 27 4 0 22 4 0 7 0 10 0 5 0 3 2 0 3 0 0 0 1 0 2 1 0 8 0 1 0 0 0 2 0 0 6 0 3 4 1 1 0 2 2 0 0 0 6 0 2 0 2 0 0 
1 32 1 5 4 3 1 0 2 6 0 0 0 0 2 0 0 1 0 1 3 2 1 2 1 1 0 29 1 0 0 5 7 5 1 0 0 0 0 0 2 4 1 1 1 2 0 2 21 12 2 16 2 0 10 0 12 0 3 0 2 0 0 3 0 0 0 2 0 3 0 0 5 0 0 0 0 0 0 3 0 0 0 2 0 1 0 1 0 1 0 0 0 5 1 9 3 0 0 1 
0 26 0 2 3 1 3 2 2 0 0 0 0 0 5 0 0 5 0 0 2 6 1 0 0 0 0 30 0 1 0 3 8 2 2 0 0 0 0 0 4 2 0 5 0 0 0 1 24 9 0 24 2 0 8 0 6 0 6 0 2 0 0 0 1 0 1 2 0 1 0 0 4 3 6 0 3 0 0 1 0 2 0 3 1 0 0 0 2 7 0 2 1 4 0 5 0 0 0 4 
2 43 0 3 5 3 0 5 4 3 0 0 0 2 4 1 0 5 0 0 6 14 1 0 0 0 0 39 1 5 0 4 2 5 0 0 1 1 0 0 3 1 2 4 1 1 0 0 2 3 3 10 6 0 4 1 1 0 3 0 3 0 0 1 0 0 2 0 0 0 1 2 8 0 1 0 1 1 0 0 1 3 1 1 2 0 2 1 0 0 3 2 1 2 0 2 1 3 0 1 
1 22 1 7 7 0 0 5 0 0 1 0 0 0 7 0 3 9 0 0 3 10 1 2 1 0 0 30 1 0 0 4 3 8 0 0 0 1 0 1 5 0 1 1 0 1 0 1 0 2 2 31 8 1 6 0 4 0 1 0 2 0 0 2 1 0 0 0 3 1 0 1 15 0 8 0 1 0 4 1 0 2 0 0 5 0 1 0 1 0 0 0 0 2 1 4 0 1 0 2 
0 31 0 3 9 0 2 9 3 0 3 0 0 0 5 1 0 7 1 0 0 16 0 0 1 0 0 8 4 1 0 6 1 9 1 0 0 0 1 0 10 3 0 0 0 1 0 0 0 6 1 26 4 0 9 0 8 1 1 1 0 0 0 1 2 0 0 1 1 2 0 0 15 1 3 1 2 0 0 0 0 0 0 2 2 0 1 0 2 0 2 0 2 4 0 10 0 0 0 3 
0 13 0 3 8 1 0 1 3 0 0 1 0 0 3 1 0 4 1 0 2 17 0 0 0 0 0 4 0 2 0 4 4 6 2 0 0 1 0 1 26 4 0 2 0 3 1 0 25 4 2 17 0 0 8 0 2 0 1 0 0 0 1 2 1 0 2 3 1 1 0 0 12 0 8 1 2 1 0 1 0 1 1 1 4 0 2 0 0 1 1 0 1 5 2 14 1 3 0 0 
0 25 1 1 12 6 2 5 3 1 0 1 0 1 3 0 0 0 0 0 0 6 3 1 1 0 0 30 0 0 0 3 3 5 1 1 1 1 0 0 3 2 2 1 0 0 0 0 28 8 3 16 1 0 9 0 1 0 8 0 0 0 0 0 0 1 1 1 0 2 1 2 13 0 2 1 2 1 1 1 0 2 0 0 0 1 2 0 0 4 0 0 0 6 0 2 2 0 1 2 
0 16 0 1 4 0 0 6 7 0 0 0 0 1 3 0 0 11 0 0 1 19 0 0 1 1 0 16 0 0 0 3 2 2 5 1 0 0 1 1 8 4 3 0 1 1 0 0 1 2 2 46 2 0 10 0 1 0 3 0 1 1 1 1 0 0 0 0 0 0 4 1 4 0 5 1 6 0 1 1 0 5 0 1 2 0 0 0 0 0 1 1 1 0 4 13 0 1 1 7 
0 34 0 0 13 0 0 5 6 0 0 0 0 0 2 1 0 5 1 0 2 6 1 0 0 1 0 9 2 0 0 13 2 2 3 1 0 0 0 2 10 4 0 1 1 0 0 0 23 5 2 15 5 1 14 0 5 0 0 0 0 1 0 0 0 2 0 0 0 6 0 0 3 0 3 0 3 0 1 2 0 5 0 0 6 0 0 2 1 3 1 0 1 2 1 8 0 0 0 2 
0 5 0 10 6 1 0 4 3 6 1 0 1 0 9 0 0 0 1 0 0 2 1 0 0 0 0 24 0 0 0 4 2 10 1 0 0 1 0 1 9 2 0 0 1 0 0 0 21 2 0 20 3 0 10 1 6 0 5 0 5 1 0 6 1 0 0 4 0 0 0 0 21 1 4 0 1 0 0 1 0 3 0 0 2 0 0 1 2 4 0 1 0 1 1 11 3 1 0 2 
0 11 2 5 3 0 0 1 0 0 0 1 0 0 7 0 0 1 1 0 4 6 1 0 0 0 0 23 1 5 0 1 14 9 0 0 0 1 0 0 1 0 2 7 1 3 1 2 51 7 0 17 5 2 2 1 11 2 2 0 2 0 1 2 0 1 0 1 0 1 1 0 9 0 0 0 0 0 1 2 0 2 0 0 0 0 1 0 1 3 0 1 0 3 1 3 0 0 0 0 
0 43 0 1 15 3 0 3 6 1 0 1 0 0 2 0 0 3 1 0 0 2 0 0 0 0 0 34 0 0 0 5 1 2 0 0 0 1 0 0 6 5 0 0 4 0 1 1 3 6 3 30 4 0 13 0 4 0 3 0 1 1 0 4 0 1 0 0 0 2 1 1 2 1 2 0 6 0 0 0 0 4 1 2 1 0 0 0 0 0 0 2 0 1 0 5 0 2 2 1 
0 20 3 10 5 1 0 6 4 0 3 0 0 0 6 0 0 7 1 0 1 8 0 2 1 0 2 38 0 2 0 3 1 4 0 0 0 0 0 0 3 0 0 2 0 1 0 2 16 8 4 32 6 0 0 0 2 1 6 0 1 0 0 0 0 0 0 0 1 0 1 0 12 0 2 1 1 0 0 1 0 1 2 2 3 0 1 2 0 2 0 0 0 4 0 1 0 0 0 1 
1 31 2 2 6 1 2 3 5 4 0 0 0 0 4 2 0 1 2 0 3 5 0 0 1 1 0 5 1 4 0 11 8 9 1 1 1 0 0 0 6 3 0 2 0 1 0 2 13 7 8 14 4 1 6 0 6 0 0 1 3 3 0 1 0 1 0 4 0 1 1 0 7 1 1 0 2 0 1 0 0 3 1 2 2 2 1 0 0 1 0 1 2 3 0 4 9 1 0 1 
0 31 0 0 5 0 1 8 6 4 1 0 0 0 4 0 0 9 1 1 0 9 1 0 0 1 0 13 0 0 2 6 1 4 1 0 0 0 0 0 3 0 1 1 1 0 0 0 17 9 4 33 2 0 7 0 6 0 0 0 0 0 0 0 0 0 0 0 0 2 0 1 10 0 1 0 3 0 2 1 1 8 1 3 0 0 1 0 2 1 3 0 0 6 0 1 5 1 0 4 
0 48 2 11 2 1 0 5 0 1 0 0 1 1 5 2 0 0 0 0 6 0 0 0 0 0 0 33 1 0 1 1 5 7 0 1 0 0 0 1 1 2 1 3 2 0 0 0 9 5 1 17 0 0 6 0 7 0 3 2 4 1 0 4 0 1 0 2 1 3 0 0 16 0 0 1 2 0 0 0 0 2 0 2 1 0 0 0 2 0 0 0 0 4 1 1 0 4 1 3 
1 24 0 3 2 1 0 3 1 4 0 1 0 0 7 0 0 5 2 0 3 10 1 0 1 1 0 11 0 0 1 3 6 11 1 0 1 3 0 0 5 0 0 2 1 0 0 1 22 1 4 29 6 0 2 0 10 0 0 0 6 0 0 5 0 0 0 6 0 2 1 1 8 2 2 0 0 0 0 1 0 4 0 1 0 0 0 0 1 2 0 0 0 4 0 1 4 7 0 2 
0 15 1 9 6 2 1 3 1 0 1 0 0 0 7 0 0 4 1 0 0 2 0 3 0 0 1 20 1 0 0 6 2 5 2 0 0 0 0 0 17 3 0 0 2 1 0 0 6 6 4 22 1 0 6 0 6 1 4 1 4 0 2 5 1 0 0 2 0 2 0 0 15 0 8 1 3 0 0 1 0 1 1 1 2 0 0 0 4 1 0 0 0 4 1 12 2 1 0 3 
0 40 1 2 6 2 0 0 1 12 0 0 1 0 2 0 0 4 0 0 6 14 1 0 0 1 0 14 0 1 0 5 2 4 0 1 1 0 0 0 18 1 1 2 1 0 2 1 4 9 6 8 4 1 5 0 6 0 3 0 1 0 1 3 0 0 0 4 1 3 0 1 4 1 5 0 4 2 0 3 0 1 0 1 2 0 1 0 0 0 0 0 0 2 0 8 7 1 1 0 
0 7 3 5 9 0 0 5 6 0 0 0 0 0 8 0 1 4 2 0 5 8 0 0 0 0 0 13 0 1 2 1 2 7 0 0 0 0 0 0 5 8 0 0 3 0 0 3 9 5 4 35 10 0 7 0 9 0 0 0 2 0 0 1 0 0 0 1 1 1 0 1 13 0 3 1 2 1 1 1 0 9 0 0 3 0 0 1 2 1 0 1 0 3 0 11 1 0 0 2 
0 8 0 2 2 1 0 4 4 0 0 1 0 0 5 0 1 10 0 0 2 13 1 0 0 0 0 25 1 3 0 2 7 2 2 0 0 0 1 0 7 3 2 3 0 0 0 0 13 4 2 41 7 0 7 1 14 0 1 0 2 1 0 0 2 0 0 3 0 1 0 2 8 0 4 0 2 0 3 0 0 5 1 2 1 0 0 0 2 1 0 0 1 1 0 1 0 0 1 4 
0 41 0 9 7 0 0 6 2 0 0 0 0 0 5 0 0 0 1 0 1 3 1 0 1 0 0 24 0 0 1 6 0 8 1 0 0 0 0 1 7 4 1 0 2 0 0 0 13 4 1 20 0 1 9 0 8 0 2 2 4 3 0 2 0 0 0 0 0 4 0 0 10 0 1 0 0 1 0 0 0 0 0 0 8 2 0 0 3 0 0 0 0 3 2 10 0 4 1 0 
0 12 0 8 4 2 0 2 1 0 1 0 1 0 2 0 0 1 3 1 5 2 0 2 0 0 0 10 0 0 0 1 10 5 2 0 0 0 1 0 7 1 1 5 0 0 0 1 49 7 6 20 7 0 2 0 11 2 2 0 5 1 0 1 0 0 0 4 0 0 0 0 11 0 2 0 4 0 0 0 0 0 1 2 0 0 0 0 0 3 0 0 1 7 0 4 0 3 0 4 
0 32 1 1 7 2 0 6 1 3 0 0 1 1 5 1 1 11 2 0 3 13 0 1 0 0 1 12 0 1 1 7 2 0 2 0 0 0 2 0 9 1 0 2 1 1 0 0 3 12 4 25 4 0 16 0 6 0 1 1 1 0 0 0 0 0 0 6 0 2 0 0 9 0 1 1 0 0 0 1 2 2 0 1 0 0 1 3 0 0 0 0 1 4 1 7 1 0 0 0 
2 44 2 4 12 2 1 1 0 0 0 0 0 1 1 0 0 5 2 1 3 2 1 2 1 0 0 27 0 0 0 4 9 2 1 0 2 0 0 0 8 1 0 1 1 2 0 0 26 10 2 12 1 0 3 0 5 0 2 0 3 2 0 4 0 1 0 0 0 1 0 1 6 0 1 1 3 0 0 0 0 1 0 1 1 0 0 0 1 0 0 1 0 6 0 6 0 3 0 1 
0 54 2 1 14 1 0 2 4 0 0 0 0 1 1 0 0 5 0 0 2 6 0 0 0 0 0 23 0 1 0 9 0 2 1 1 0 0 0 0 20 1 0 0 0 0 0 0 21 2 2 11 1 0 7 0 4 0 6 0 0 1 0 0 0 0 3 1 0 3 0 0 4 0 3 0 4 0 0 0 0 5 0 1 0 0 0 1 3 3 0 2 0 2 0 7 0 1 0 1 
0 22 5 4 10 0 0 1 4 3 1 0 0 1 4 0 0 4 0 0 2 10 0 0 0 0 0 20 1 0 0 1 4 6 1 0 1 0 1 1 0 5 0 1 0 3 1 3 32 14 1 11 1 1 9 0 4 1 1 0 5 2 1 4 1 0 0 2 0 3 1 0 9 1 1 0 2 0 1 0 0 1 0 2 2 1 0 0 0 1 0 0 0 4 0 3 1 4 1 2 
0 10 1 4 3 2 0 2 6 1 1 0 0 0 5 1 0 6 1 1 1 11 1 2 1 0 0 20 0 1 0 3 12 12 1 1 0 0 0 0 1 0 0 3 0 1 0 0 42 5 2 10 7 0 1 0 12 2 4 0 1 0 0 6 1 0 0 2 0 0 0 3 11 0 0 0 4 0 0 1 0 0 0 1 0 2 0 1 1 5 2 0 1 4 0 1 0 1 0 2 
0 25 0 2 8 4 1 3 1 0 1 0 0 0 5 0 0 3 0 0 2 3 0 2 2 0 0 27 6 0 0 11 4 4 1 0 0 0 0 0 1 3 0 1 2 0 0 1 24 5 4 8 4 0 10 0 7 0 4 0 1 2 0 1 1 0 0 4 2 2 1 0 2 3 0 0 7 0 0 0 0 1 0 4 4 0 0 0 1 1 0 1 0 7 2 5 6 0 0 3 
1 28 0 0 8 2 1 6 4 0 0 0 0 1 2 0 0 7 1 0 0 5 0 2 0 0 1 44 2 0 1 6 2 2 1 0 0 1 0 0 4 4 1 2 0 0 3 2 2 7 6 18 1 0 5 0 7 0 5 0 0 1 0 0 0 1 0 2 1 4 0 0 7 0 1 1 8 0 1 0 0 2 0 1 2 0 1 0 5 0 0 0 0 4 2 4 0 2 1 4 
1 29 0 3 7 0 0 1 3 0 0 0 0 0 8 0 0 6 1 0 0 14 0 2 1 0 0 38 2 1 2 2 2 6 1 0 0 1 0 0 11 1 0 0 2 0 0 0 3 5 0 30 3 0 5 0 4 0 5 0 1 0 0 1 0 1 0 1 1 1 1 0 12 0 3 0 0 1 2 1 0 3 0 0 1 0 1 0 0 1 0 1 0 3 1 7 0 1 0 5 
0 6 2 0 4 0 0 5 3 0 1 1 0 0 1 0 0 3 0 1 0 9 0 2 1 0 0 39 1 1 0 5 0 1 0 0 0 0 0 0 17 9 0 0 1 1 0 2 9 15 1 18 2 0 9 0 3 1 5 0 0 0 0 0 1 0 1 1 3 0 1 0 5 0 6 0 5 0 1 0 0 0 1 2 5 1 0 1 2 1 0 2 1 3 1 16 0 0 5 6 
2 51 2 3 5 1 1 5 5 0 0 0 0 1 3 0 0 7 2 0 1 6 2 1 0 2 0 19 1 3 1 4 0 0 2 0 0 0 0 0 12 6 0 0 0 0 0 0 12 7 1 25 2 0 9 0 6 0 1 0 1 0 0 1 0 0 0 0 0 1 0 1 2 0 3 0 0 0 0 0 1 7 0 0 3 0 0 0 0 3 1 0 0 2 0 10 0 2 0 1 
0 14 0 3 5 1 0 3 5 1 1 0 1 0 7 0 0 7 3 0 0 4 1 0 0 0 0 14 1 0 0 3 3 6 0 0 0 0 0 0 1 7 0 2 2 2 0 0 21 0 2 46 2 0 12 1 8 1 5 0 0 2 1 1 0 0 0 0 0 1 0 1 16 0 0 0 1 0 0 0 0 4 0 0 1 0 0 1 2 2 0 0 1 2 0 7 0 5 1 6 
1 9 2 5 4 0 0 2 0 1 1 0 0 0 3 0 0 3 2 0 12 12 0 1 0 0 0 14 0 1 0 1 14 9 2 0 0 0 0 1 1 0 0 8 0 0 0 0 54 5 0 12 3 0 3 0 10 1 3 0 6 0 0 1 0 0 1 1 0 1 1 0 14 0 0 0 0 1 1 0 0 1 0 0 0 0 0 0 1 5 1 0 1 7 0 2 0 5 0 0 
2 13 2 0 7 6 1 6 7 4 1 0 0 1 6 0 2 3 0 0 0 6 0 3 0 0 0 31 4 0 1 6 4 1 2 0 0 0 0 0 16 0 0 0 4 0 2 3 0 6 9 33 2 0 4 0 4 0 5 0 0 0 0 0 0 1 0 0 0 1 0 0 6 0 4 0 7 0 0 0 0 5 0 0 0 0 0 1 1 0 1 0 1 2 0 6 2 0 0 5 
0 26 0 0 10 0 1 0 4 0 0 1 0 0 2 1 0 2 0 0 0 12 0 0 0 1 0 21 0 0 1 6 4 2 4 0 0 0 0 0 9 5 0 0 1 3 0 0 14 16 3 13 8 1 19 0 5 0 3 0 0 0 0 1 0 0 0 1 0 2 0 0 4 0 3 0 2 0 0 1 0 6 0 1 0 1 0 1 1 1 0 1 0 10 2 12 1 0 0 1 
1 47 3 3 11 0 0 3 2 9 0 1 0 0 3 0 0 6 1 0 1 12 1 0 0 1 0 15 0 0 1 8 4 3 0 0 0 0 1 0 4 4 1 4 2 0 0 1 1 8 2 23 1 1 8 0 2 1 1 0 2 0 1 1 0 0 0 0 0 4 0 1 3 0 1 0 2 0 1 0 1 4 0 1 2 0 0 0 2 0 1 1 0 4 0 3 10 2 1 1 
1 29 0 2 5 1 0 2 4 6 2 0 0 0 2 0 0 0 0 2 3 6 1 0 1 0 0 14 1 0 0 5 6 5 0 1 1 0 0 0 7 3 0 5 0 3 1 3 18 7 3 17 5 0 8 0 8 0 2 0 4 0 0 3 0 0 0 7 1 2 1 0 14 1 1 0 0 0 4 2 0 0 0 4 0 0 0 0 0 0 0 0 0 1 0 6 7 1 0 1 
0 9 2 6 6 1 0 7 8 4 0 0 0 1 9 0 1 2 1 0 4 2 0 0 0 0 0 20 0 1 0 4 2 10 0 0 0 0 0 1 10 0 0 1 1 0 1 1 13 0 4 43 2 1 2 0 5 0 3 0 4 1 0 2 0 0 0 2 0 1 1 0 11 0 4 1 2 0 0 0 0 6 0 2 0 1 0 2 0 4 0 3 1 0 4 7 1 1 1 0 
0 22 0 10 10 1 2 6 2 1 1 0 0 0 5 1 0 1 2 0 2 1 0 1 1 1 0 11 1 0 0 3 1 3 2 0 0 0 0 1 31 5 1 0 0 4 0 1 8 2 3 13 2 0 13 0 4 1 5 0 1 0 0 0 0 0 0 1 0 2 0 1 9 0 6 0 0 0 3 3 0 3 0 2 3 0 2 0 1 3 0 0 1 2 0 15 3 3 0 1 
0 13 2 9 13 3 0 0 0 3 0 0 0 0 4 0 0 3 1 0 3 10 1 0 0 0 0 43 0 0 1 9 5 11 2 1 0 0 0 0 8 1 0 1 0 1 0 0 19 7 1 8 2 0 5 0 1 2 7 0 4 2 0 3 1 0 0 0 0 0 0 0 10 0 6 0 0 1 0 1 0 0 0 0 0 1 0 0 1 3 0 1 1 1 1 6 1 6 0 0 
0 37 1 4 4 2 2 1 3 4 0 0 1 0 4 0 0 4 1 0 4 5 0 2 1 1 0 26 4 1 1 5 4 1 3 0 0 1 0 0 9 2 0 2 1 0 0 0 15 14 3 12 1 1 5 0 4 1 2 0 1 0 0 1 1 0 0 2 3 2 1 1 6 1 2 0 2 1 0 2 1 1 0 1 1 2 0 0 0 1 0 0 0 3 1 5 5 1 0 3 
0 9 1 4 8 1 0 5 5 8 0 1 0 0 2 0 0 9 0 0 2 18 0 2 1 0 0 19 0 0 0 4 4 1 1 1 0 0 0 1 7 2 1 0 1 2 0 1 14 5 1 19 3 0 13 0 7 0 1 0 0 0 0 3 0 2 0 3 1 1 0 2 10 0 0 0 1 0 3 2 0 1 0 1 0 0 0 1 1 2 0 0 2 8 0 11 7 0 1 3 
0 25 0 4 6 0 0 13 3 3 0 0 0 0 8 0 1 8 0 0 1 14 0 0 1 0 0 13 0 1 0 2 1 5 2 0 0 1 1 0 20 0 1 0 1 2 0 2 0 7 3 26 2 0 10 0 4 0 1 0 5 1 0 4 0 1 0 2 0 0 0 0 10 0 5 1 2 0 0 0 0 9 0 1 1 2 1 0 0 0 0 0 0 7 0 1 0 3 1 1 
0 9 0 5 7 2 0 8 3 1 0 0 0 0 4 1 0 5 2 0 0 5 0 0 0 0 0 47 1 0 0 6 7 2 4 0 1 0 1 0 12 4 0 0 0 0 0 0 5 7 1 24 3 0 11 1 4 0 4 2 1 0 0 4 1 0 0 0 0 1 0 1 6 0 2 0 3 0 0 0 0 8 0 1 1 0 0 4 0 0 0 1 0 0 2 13 1 0 1 0 
0 24 0 4 1 1 0 3 1 0 0 1 0 1 5 1 0 5 1 0 3 10 0 4 0 0 0 18 1 0 0 1 3 3 2 0 1 1 0 0 9 1 3 2 1 2 0 3 9 6 1 27 4 1 10 0 7 0 3 0 1 1 2 0 1 0 0 2 0 0 1 0 11 0 4 0 2 0 2 0 0 4 0 6 5 2 1 0 3 1 2 0 0 5 1 7 0 0 0 2 
1 23 0 7 8 0 0 3 2 3 0 0 0 0 8 0 0 2 0 0 2 3 0 0 0 0 0 30 0 1 0 5 0 8 0 1 0 0 2 0 5 2 0 0 0 0 1 0 19 5 2 30 1 0 9 0 4 2 3 1 4 1 0 1 0 0 0 2 1 2 4 1 13 0 2 1 2 0 2 0 0 4 0 1 0 0 0 0 2 2 1 0 0 2 0 6 0 1 0 2 
0 19 1 4 6 0 0 3 1 3 0 0 0 1 7 0 1 1 0 0 1 3 0 0 0 0 0 15 0 0 1 3 7 8 2 0 1 0 0 0 16 3 1 2 0 0 0 1 25 5 2 12 0 0 15 1 3 0 1 0 5 0 0 3 1 0 0 5 0 2 0 0 13 0 11 0 1 0 0 0 0 1 0 0 0 0 1 1 4 3 2 0 1 5 1 12 2 0 0 1 
1 26 0 8 3 2 0 6 5 5 1 1 0 0 6 1 0 7 0 0 0 13 0 0 0 1 0 24 0 0 0 2 1 3 2 0 0 0 0 0 17 1 0 1 2 1 0 0 7 3 2 29 5 0 3 0 3 3 0 0 3 1 0 1 2 0 0 3 0 2 0 0 13 0 8 1 2 0 0 3 0 1 0 0 0 0 0 1 1 0 2 0 0 1 0 6 1 0 0 3 
0 49 1 3 6 1 0 3 5 1 0 0 1 0 9 0 0 4 1 0 5 5 0 0 0 0 0 6 4 6 0 3 3 10 1 0 0 0 0 0 10 1 0 0 0 0 0 1 13 1 0 27 0 0 0 0 7 1 0 0 1 1 0 0 2 0 0 1 2 3 0 1 13 0 7 1 4 0 3 0 0 2 1 2 1 0 0 1 1 5 0 1 0 0 0 2 0 2 0 5 
0 11 1 0 6 5 2 3 4 0 0 0 0 0 3 1 1 1 0 0 1 1 0 1 1 0 0 24 0 1 0 2 9 8 0 0 0 0 1 0 10 0 0 6 1 0 0 0 32 5 0 22 2 0 8 0 12 0 5 0 1 0 0 1 0 1 0 1 0 0 1 0 13 0 3 0 3 0 2 1 0 2 0 5 0 1 0 2 3 2 0 0 1 5 0 4 1 3 1 3 
0 22 1 8 7 1 1 2 0 0 1 1 0 0 3 0 1 4 1 0 3 11 0 2 0 0 1 16 1 0 1 4 7 6 1 0 0 1 1 0 13 3 0 1 0 1 0 0 30 4 3 16 2 0 4 0 5 0 2 0 5 0 1 1 3 0 0 1 0 3 0 0 9 0 11 1 1 0 0 1 1 0 0 2 1 0 0 0 2 2 0 0 0 2 3 2 0 5 0 1 
0 36 0 3 10 5 0 4 4 1 0 0 1 1 5 0 0 4 0 0 1 0 1 0 0 0 0 22 0 0 0 4 4 1 3 0 0 0 0 0 9 4 1 0 6 0 0 0 18 4 0 25 1 1 7 0 6 1 5 0 1 2 0 0 0 0 1 0 0 2 1 1 3 2 4 0 1 0 0 0 0 6 0 1 2 0 1 0 1 5 0 0 0 1 1 11 1 1 0 3 
0 69 1 1 4 2 0 2 4 2 0 1 0 0 2 3 0 2 0 0 3 9 3 0 0 0 0 27 0 2 1 3 1 0 0 0 0 1 1 0 2 0 1 1 1 0 0 0 21 4 1 16 2 0 2 0 5 0 4 0 0 0 0 0 0 1 0 2 0 5 0 0 4 0 0 0 1 0 0 4 0 4 0 0 1 0 2 1 3 6 0 0 0 5 1 0 0 0 0 6 
1 34 1 1 3 0 0 1 2 0 0 1 0 0 2 0 0 4 2 0 0 7 1 0 0 0 0 11 0 1 0 3 12 3 0 1 0 0 0 0 10 2 1 0 4 0 1 0 25 10 1 24 8 0 6 0 11 0 1 0 2 0 1 1 1 0 0 3 0 4 0 0 12 0 6 1 0 0 1 2 0 3 0 0 0 0 0 1 0 4 1 0 1 4 0 6 0 0 0 1 
1 11 3 5 6 0 2 1 0 2 0 0 0 0 4 0 0 4 0 1 4 11 2 1 0 0 0 21 1 0 0 3 14 4 0 0 0 0 0 0 12 1 1 3 0 0 0 0 28 0 0 6 3 1 14 0 10 0 4 2 1 0 2 3 0 0 1 3 1 2 0 0 6 0 6 0 2 0 0 3 0 1 0 4 1 0 0 0 1 7 0 0 0 4 3 11 2 0 0 0 
0 24 0 3 5 3 0 7 2 1 0 0 0 1 2 0 0 2 2 2 0 2 2 0 0 0 2 31 0 1 1 3 5 0 0 1 0 0 0 1 18 2 0 1 2 0 0 0 35 12 2 14 1 0 4 0 2 1 7 0 1 1 1 0 0 0 0 2 0 0 0 0 5 0 4 0 1 0 0 1 0 4 0 0 2 0 0 1 0 4 0 0 1 4 0 11 0 0 0 3 
0 6 0 7 7 1 1 6 3 0 0 0 0 2 5 1 0 1 1 0 0 2 0 0 0 0 0 28 0 0 1 6 5 11 0 0 0 0 0 0 10 2 0 2 0 0 2 0 11 1 3 40 3 0 10 0 6 0 2 0 3 2 0 1 0 0 0 3 0 1 0 1 15 0 3 0 0 0 0 1 0 5 0 0 6 0 0 1 0 1 0 0 0 2 0 10 0 4 0 5 
1 12 0 5 6 1 0 6 2 8 0 0 0 0 5 0 0 1 0 2 0 9 3 1 1 0 0 41 2 0 0 4 1 2 1 0 1 0 0 0 6 3 0 0 1 0 0 2 10 3 3 34 4 0 7 0 1 0 2 0 1 2 0 0 1 0 0 9 1 2 0 1 9 0 3 0 0 0 1 4 0 6 2 2 1 0 0 0 0 1 1 0 0 2 0 2 6 0 0 2 
0 44 1 0 10 0 3 6 4 0 1 0 0 0 2 1 0 0 2 0 2 0 1 0 0 0 0 31 0 0 2 5 0 3 1 0 0 0 1 0 4 5 0 0 3 1 0 4 19 8 3 17 0 0 15 0 3 0 4 0 0 0 0 0 0 0 1 0 0 2 1 0 0 0 0 0 0 0 0 1 0 5 1 0 1 0 0 1 0 2 1 0 1 3 2 21 0 0 0 1 
0 38 2 11 5 0 0 1 2 0 5 0 0 1 9 0 0 0 2 1 1 5 0 0 1 0 0 8 1 0 0 2 3 7 2 0 0 0 0 1 3 2 0 0 0 0 1 1 16 1 2 39 1 0 7 0 8 1 0 0 6 2 0 2 0 1 1 2 0 3 0 1 18 2 2 0 1 0 1 0 0 2 0 3 0 0 1 0 2 0 0 0 0 1 2 1 0 0 1 5 
3 12 2 3 8 2 0 2 2 1 0 0 0 0 9 0 0 2 1 0 0 8 1 1 0 0 0 23 1 0 0 8 6 6 0 0 0 0 0 2 13 4 0 2 0 1 1 1 13 9 1 19 1 0 8 0 4 2 7 0 4 1 0 1 0 1 0 1 1 1 0 0 10 0 4 0 3 0 0 3 0 6 0 0 1 0 0 1 0 2 2 1 0 4 0 9 0 1 1 3 
2 12 2 15 3 0 1 1 0 0 1 0 1 0 4 0 0 4 4 0 8 7 0 1 0 0 0 17 0 8 0 0 10 19 0 0 0 0 0 0 0 0 0 2 1 2 0 1 28 8 1 4 6 0 0 1 6 0 4 1 7 1 0 5 0 1 0 4 0 2 1 0 20 0 1 1 0 0 0 1 0 1 0 6 0 0 0 1 1 2 0 0 0 5 1 0 0 4 0 0 
1 14 0 2 11 1 3 1 5 1 0 0 0 0 5 2 0 6 0 0 3 14 1 0 0 0 0 26 0 2 0 4 7 7 3 1 0 0 0 0 1 5 0 0 0 2 0 1 11 11 4 20 4 0 7 0 16 0 4 0 4 0 0 2 0 0 0 0 0 1 0 0 5 1 0 0 1 0 0 1 0 7 0 1 1 0 1 1 1 3 0 0 2 2 0 4 0 2 0 4 
1 47 1 7 4 0 0 2 2 6 0 0 0 0 6 0 0 7 0 0 6 4 0 0 0 0 1 17 0 1 1 2 3 7 0 1 0 0 0 0 10 2 0 3 0 0 0 0 21 4 0 9 3 0 6 0 6 0 2 0 2 0 0 2 1 0 0 4 1 2 0 1 21 0 1 0 1 0 1 1 0 2 0 0 0 0 0 0 3 1 1 1 0 0 0 1 7 1 1 2 
2 32 1 0 4 2 0 4 8 0 0 0 1 0 3 0 1 3 0 1 4 12 1 2 1 0 0 26 1 0 0 6 5 2 1 0 0 0 0 0 8 1 0 1 0 0 1 2 18 4 4 14 6 0 6 0 6 0 4 1 2 0 0 0 2 0 0 0 0 3 1 0 9 0 5 0 2 0 2 1 0 1 0 3 0 0 0 1 5 2 0 0 0 5 3 2 0 0 1 1 
1 36 0 1 12 1 0 3 1 12 0 0 0 0 5 0 0 0 0 0 1 8 0 0 0 1 0 17 0 0 0 7 2 0 0 0 0 0 0 0 9 1 0 0 3 0 0 0 6 6 2 20 2 0 9 0 4 0 1 0 1 1 0 0 0 1 0 5 1 3 0 0 7 0 5 1 4 0 1 1 0 3 0 0 2 0 2 4 4 2 0 0 0 4 0 10 10 2 1 4 
0 33 0 5 3 3 0 5 5 0 1 0 1 1 12 0 0 0 0 1 0 0 0 1 1 0 0 15 1 1 1 1 3 8 0 0 0 0 0 0 12 1 1 1 0 0 0 0 4 1 0 33 1 0 6 0 5 0 2 0 6 0 0 1 0 0 0 1 0 1 1 0 26 2 8 0 1 0 0 4 0 5 1 0 0 0 1 2 1 0 0 1 0 3 1 8 0 3 4 0 
0 45 0 9 5 0 0 5 1 0 2 0 0 0 2 0 0 1 1 0 0 3 0 3 0 0 0 20 0 0 1 3 3 5 0 1 0 0 1 2 6 1 0 1 1 0 0 0 17 10 3 22 4 0 5 0 7 0 6 0 4 1 0 0 1 0 0 1 0 1 0 1 12 0 1 0 0 0 2 2 0 5 0 3 0 1 1 1 1 2 0 0 1 1 1 7 0 4 0 0 
0 31 0 3 1 1 0 3 1 0 0 0 0 0 6 0 0 1 1 0 8 12 0 2 0 0 0 23 0 0 1 4 6 2 0 0 0 1 0 1 1 2 0 3 2 1 0 1 35 6 1 23 8 0 8 1 6 0 4 0 1 0 0 2 0 0 0 2 0 4 0 0 8 0 1 0 1 0 2 0 0 0 0 1 0 0 0 1 2 1 0 0 1 4 0 4 0 3 0 2 
0 34 1 3 3 0 0 4 5 1 0 0 1 0 7 0 1 2 0 2 6 7 0 1 2 0 0 15 0 1 0 4 7 7 1 0 0 0 0 1 1 0 0 6 0 4 0 2 35 6 2 15 3 0 0 0 7 2 2 0 3 0 1 4 0 0 0 5 0 1 0 1 12 0 0 1 0 0 0 2 0 3 0 1 0 0 0 1 0 5 1 1 1 3 0 0 0 3 0 0 
0 21 2 5 1 6 0 3 0 7 1 2 0 2 3 0 0 8 1 0 7 5 1 1 1 0 0 9 3 0 0 2 7 5 3 0 0 0 0 0 6 0 0 4 0 0 0 2 46 3 0 14 0 0 4 0 5 0 0 1 4 1 0 1 1 0 0 11 0 1 1 0 15 0 2 2 0 0 0 1 0 0 0 0 2 1 0 1 0 2 0 0 0 1 1 7 2 1 1 0 
0 8 0 10 4 1 0 5 0 0 1 0 0 0 5 0 0 2 0 0 2 4 0 0 0 0 0 22 0 0 1 1 10 10 2 0 0 0 0 0 7 3 0 4 0 0 0 4 27 6 1 36 3 1 6 0 9 0 3 2 5 1 1 1 0 1 0 2 0 1 0 0 8 0 3 0 0 0 1 2 0 4 0 1 1 2 2 0 1 3 0 0 0 2 0 4 1 2 0 1 
0 8 1 9 10 0 1 4 4 4 0 1 0 0 4 0 0 1 0 0 3 7 0 0 0 0 1 16 0 0 0 4 7 12 0 0 0 2 0 0 5 2 1 6 0 0 2 0 19 12 1 10 5 0 6 0 7 0 2 0 14 0 0 5 1 0 0 3 0 1 0 0 14 0 2 0 1 0 2 2 0 1 0 4 1 1 0 0 0 2 0 0 0 5 0 7 5 1 1 0 
1 23 0 4 7 1 0 7 5 1 2 0 0 0 6 1 0 2 0 0 1 9 0 1 1 0 0 29 1 0 1 4 6 3 1 0 0 0 0 0 5 0 0 1 0 0 0 1 13 10 0 31 5 0 7 1 9 0 3 1 3 0 0 1 1 0 0 0 2 0 0 0 10 0 2 0 1 0 4 1 0 7 0 2 0 0 0 0 1 2 0 0 0 4 0 2 0 2 1 0 
0 23 0 10 6 0 2 3 0 4 1 0 1 2 2 2 0 2 0 0 1 4 2 0 1 2 0 25 2 1 1 4 12 7 0 0 0 0 1 1 0 0 2 4 0 3 1 2 26 6 2 10 5 0 5 0 11 0 3 1 4 2 0 2 0 0 0 0 0 2 2 3 1 0 1 0 0 0 1 4 0 2 0 1 1 0 0 1 1 2 0 0 0 5 1 0 7 3 0 1 
0 27 4 5 8 1 1 2 5 0 0 0 0 1 2 1 0 6 0 0 5 5 0 0 0 0 0 14 2 3 0 3 2 9 0 0 0 0 0 1 9 2 0 2 0 4 0 1 19 10 1 1 2 0 9 0 4 1 3 1 3 0 1 1 1 0 0 3 0 4 1 0 25 0 7 0 5 0 1 1 0 1 0 3 3 1 0 0 0 1 0 1 0 2 0 6 1 0 1 1 
0 14 4 8 6 0 0 7 1 0 0 0 0 0 6 2 1 4 0 0 0 12 0 0 3 0 0 15 0 0 0 4 3 8 3 0 0 1 0 0 14 4 0 5 0 0 0 1 3 6 5 18 2 0 12 0 7 0 2 0 3 0 0 0 0 0 0 4 0 3 0 1 15 0 2 0 1 0 0 2 0 6 0 6 0 0 0 0 3 0 1 0 0 4 1 11 0 3 1 2 
0 38 1 0 5 4 0 2 4 0 0 0 0 1 5 1 0 3 0 0 0 7 0 2 0 0 0 33 0 3 0 8 0 1 3 1 1 0 0 0 14 6 0 0 0 1 0 1 0 5 5 21 3 0 12 0 2 0 7 0 0 0 0 0 0 0 0 1 0 3 0 1 6 0 3 0 1 0 2 2 0 1 0 0 3 1 0 3 1 0 1 0 0 3 1 13 0 0 0 4 
0 50 0 0 7 0 1 5 2 0 0 0 0 2 2 0 0 4 0 0 3 13 0 0 0 0 0 14 0 0 1 4 3 1 0 0 0 0 0 1 6 5 1 5 1 1 0 1 31 11 1 17 4 0 8 1 11 0 0 0 0 0 0 0 0 0 0 0 2 2 0 1 5 0 2 0 0 0 1 0 2 1 0 0 0 0 0 0 0 1 1 0 0 9 1 4 0 1 0 0 
0 6 1 3 3 3 0 1 2 7 0 0 0 0 8 2 0 3 0 0 3 2 1 0 0 0 0 11 1 0 0 2 3 4 2 1 0 0 0 0 27 2 0 6 1 3 0 2 16 4 1 17 5 0 6 0 4 0 0 0 0 0 0 5 0 2 0 5 1 0 1 0 17 0 21 0 3 0 0 3 1 1 1 3 0 0 0 3 0 2 0 1 0 4 0 8 4 0 1 0 
0 3 3 4 1 2 0 5 4 1 0 0 0 0 6 0 1 6 0 1 6 9 1 2 0 0 0 32 1 0 1 0 5 5 2 1 0 0 1 0 5 1 0 5 1 2 0 0 21 11 1 15 6 0 4 1 6 0 1 0 2 0 1 1 0 0 2 1 1 1 1 2 15 0 3 0 2 0 2 1 0 6 0 0 1 0 0 2 2 1 0 1 0 6 1 5 2 1 1 3 
0 24 0 8 2 1 0 6 3 3 2 1 0 0 6 0 0 2 0 0 1 3 1 0 0 1 0 18 0 0 0 5 11 6 0 0 0 0 0 0 5 2 0 3 1 2 0 2 19 6 0 26 0 1 7 2 5 0 5 0 2 0 2 1 0 0 0 1 0 3 2 0 13 0 4 0 0 0 1 1 0 3 0 1 1 1 0 0 2 3 0 2 0 3 1 6 4 1 2 0 
0 17 0 4 2 0 0 3 6 0 0 0 0 0 5 0 0 8 2 0 2 6 1 0 0 0 0 26 3 0 0 5 8 6 0 0 0 1 0 1 1 0 0 2 0 2 0 3 35 6 0 26 5 0 3 0 9 0 1 0 4 0 0 1 1 0 0 0 1 0 0 0 10 0 2 0 0 1 1 3 0 5 0 0 0 0 1 1 1 4 0 0 0 5 0 3 0 2 0 5 
0 26 0 9 10 0 0 5 4 0 1 0 0 0 2 0 1 0 1 0 3 4 1 2 0 0 0 23 0 1 0 4 2 9 1 1 1 0 0 0 6 1 0 2 1 0 2 0 10 9 0 31 2 1 13 1 8 3 0 0 1 0 0 4 0 0 0 1 1 3 0 0 6 0 3 0 1 0 0 1 1 5 1 0 1 0 0 0 2 3 1 0 1 5 0 6 0 1 0 1 
0 29 0 2 10 1 0 5 6 0 2 0 0 1 6 1 0 4 1 0 2 5 0 2 0 0 0 17 0 0 0 0 5 7 1 1 0 1 0 0 4 3 0 2 3 1 0 2 7 9 5 14 10 0 10 0 6 1 1 1 1 1 0 3 0 1 0 0 1 2 0 0 11 0 2 1 6 0 3 0 0 3 0 2 1 2 0 2 1 0 1 0 0 6 0 9 0 0 0 3 
4 26 1 2 7 1 1 2 1 1 0 0 0 0 3 2 0 11 0 0 0 19 0 1 0 0 0 34 2 3 0 9 1 3 1 0 0 0 1 1 8 1 0 0 1 0 0 0 16 7 3 18 3 0 3 0 4 0 4 0 1 1 0 0 0 0 0 0 0 1 0 0 9 0 3 0 2 1 0 0 0 2 0 0 2 0 0 0 2 0 1 0 1 5 1 2 1 6 0 4 
0 35 0 6 3 0 1 5 5 0 1 0 0 1 5 0 0 2 0 0 0 6 1 0 0 0 0 10 0 2 1 3 5 6 0 0 0 0 0 1 2 0 2 2 0 4 0 0 30 11 1 31 1 1 4 0 6 1 3 0 2 0 0 2 0 0 0 1 2 3 0 0 6 0 0 0 2 0 0 0 0 4 0 1 3 2 0 1 2 3 2 1 0 5 0 6 0 2 0 2 
1 23 1 4 7 0 1 3 5 0 2 0 0 0 12 0 0 6 0 3 1 15 0 0 0 0 0 31 1 1 0 2 4 4 0 0 1 0 0 2 0 1 0 1 2 3 0 3 13 8 0 36 0 0 3 0 4 0 3 0 2 0 0 2 0 1 0 2 0 1 3 1 17 0 1 0 2 2 2 0 1 3 0 0 1 0 0 0 0 0 0 1 1 0 0 0 0 0 0 0 
2 9 0 8 7 0 0 9 2 1 2 0 0 1 4 0 0 2 0 1 4 5 0 1 1 0 0 6 0 0 0 7 4 8 2 0 0 0 0 0 11 6 0 6 4 0 0 0 21 7 6 18 0 0 6 0 11 0 0 0 5 1 0 3 0 0 1 0 0 3 0 0 10 0 1 0 1 0 0 0 0 4 1 2 3 0 2 0 0 2 0 0 0 6 3 16 1 1 1 1 
0 62 1 0 8 2 1 7 6 2 0 1 0 0 3 0 0 4 1 0 4 3 0 0 0 0 0 24 0 0 0 4 0 1 1 0 2 0 0 0 14 4 0 0 2 0 1 0 4 5 3 19 1 0 6 0 4 0 1 0 0 0 0 2 0 0 0 2 0 5 0 0 7 0 3 0 2 1 0 1 0 4 0 1 0 0 0 0 0 0 0 0 0 5 3 9 0 0 0 4 
0 2 1 0 5 1 1 5 3 13 1 1 0 0 8 0 1 0 1 0 4 4 0 0 0 1 0 19 0 0 0 4 7 2 0 0 0 2 0 0 13 1 0 2 1 0 1 1 28 3 0 28 6 0 2 0 3 1 0 1 3 0 0 2 1 0 0 5 0 0 0 0 16 0 11 0 2 1 0 4 0 4 0 1 0 0 1 2 0 2 0 0 0 3 1 6 8 0 0 0 
2 25 2 2 4 1 0 4 3 3 0 0 0 2 7 4 0 6 0 1 2 7 1 2 0 0 0 17 1 0 0 6 3 2 1 0 1 1 0 0 8 4 0 4 2 0 0 1 13 7 1 22 3 0 12 0 1 1 4 0 0 2 0 1 1 0 0 3 2 3 0 0 7 0 2 0 1 0 1 4 0 7 0 0 2 0 0 0 0 3 0 1 0 3 2 8 0 1 1 2 
0 29 0 0 14 1 1 0 0 4 0 1 0 0 1 1 0 4 0 0 0 4 0 1 0 0 0 10 2 0 0 4 7 6 2 0 0 0 0 0 20 4 0 2 1 0 0 2 7 14 2 5 5 0 22 0 2 0 3 2 1 0 0 0 0 0 0 3 0 4 1 0 10 1 9 0 0 0 2 0 0 0 0 0 5 0 0 0 0 1 0 0 0 6 0 15 4 2 0 3 
0 19 1 1 3 0 0 9 4 0 1 0 0 0 8 0 0 5 0 0 5 13 0 2 1 0 0 7 0 3 1 3 4 12 1 0 0 1 0 0 8 2 1 1 0 0 1 1 12 3 0 36 6 1 10 2 7 0 0 0 3 0 0 0 0 0 2 3 0 0 0 0 16 0 2 0 1 0 2 1 0 2 0 0 2 0 0 0 2 2 2 1 1 2 1 6 0 1 0 3 
0 28 0 2 10 2 0 1 1 4 1 0 0 0 1 0 0 4 1 0 1 5 0 0 1 1 0 33 3 0 0 7 6 1 3 0 0 1 0 0 15 4 0 3 0 0 1 0 9 11 6 2 1 0 13 0 4 2 1 0 3 2 0 0 0 0 0 3 1 2 0 0 4 0 3 0 3 0 2 2 0 0 0 3 2 1 0 0 2 1 2 0 0 7 2 11 2 3 0 0 
0 11 2 3 11 0 0 3 2 3 1 0 1 0 5 2 1 5 2 0 0 8 0 1 1 0 0 13 0 0 0 7 2 7 1 1 0 0 0 0 4 4 0 0 2 2 0 4 40 5 3 17 1 0 6 0 5 1 2 0 5 1 0 1 0 0 0 0 0 0 0 0 12 0 2 0 1 0 1 2 0 4 0 5 1 0 0 0 1 3 1 0 0 3 1 9 0 5 0 3 
0 33 0 6 6 0 0 7 1 0 1 0 1 0 4 0 1 11 1 0 3 13 2 0 0 0 0 13 0 0 1 3 5 5 4 0 0 0 0 0 3 3 0 8 0 0 0 0 21 3 4 28 4 0 2 0 6 1 1 0 6 7 0 0 0 0 1 1 0 1 0 0 6 1 0 0 0 2 0 0 0 3 1 0 0 0 0 1 0 1 0 0 0 1 1 8 0 2 0 2 
0 21 2 1 5 2 0 1 3 2 0 0 0 0 10 0 1 2 0 0 2 4 0 2 0 0 0 30 1 0 0 0 6 7 3 0 0 2 0 0 13 4 0 3 1 1 0 0 12 2 1 30 0 1 6 0 11 0 3 0 0 0 0 1 0 1 0 0 0 0 0 0 15 0 5 0 4 0 3 0 0 0 0 1 1 1 0 0 0 1 0 0 0 4 0 11 2 1 0 4 
1 7 0 6 9 3 1 3 1 2 1 0 0 1 6 1 0 5 2 0 0 9 0 0 0 0 1 13 3 0 0 7 6 9 1 1 0 1 0 1 7 3 1 0 0 1 0 0 13 6 3 20 3 0 14 0 8 0 4 0 1 0 0 2 0 1 1 3 1 0 1 1 14 2 5 0 3 0 0 0 0 1 0 1 4 1 0 0 2 0 0 0 0 10 1 10 0 0 0 1 
1 32 0 11 3 1 0 7 2 4 2 0 1 0 7 0 0 6 0 0 2 15 0 0 1 1 0 5 1 0 0 1 1 12 2 0 0 0 2 0 1 1 0 3 0 0 0 0 0 10 1 29 7 0 3 0 8 0 0 0 3 1 0 6 0 0 0 0 0 2 0 0 20 0 0 1 3 0 1 1 1 5 0 2 1 0 1 0 0 0 1 1 1 7 0 0 6 0 1 2 
1 50 1 3 4 2 0 5 5 4 0 0 0 0 8 0 1 1 1 0 1 5 0 0 1 0 0 28 0 2 0 4 1 1 2 0 0 0 0 1 6 1 1 1 0 1 0 1 15 5 0 15 2 0 6 0 4 0 3 0 1 2 1 0 0 0 0 2 0 6 0 1 15 0 2 0 3 0 0 1 0 3 0 2 0 2 1 1 1 2 1 0 0 2 1 2 2 1 0 2 
1 3 1 6 5 2 0 8 6 6 0 0 0 0 6 2 0 5 0 2 0 7 0 0 0 0 0 19 0 0 0 2 0 3 3 0 0 0 0 0 20 3 0 0 0 0 0 0 2 6 2 42 4 1 14 0 7 0 4 0 4 0 1 3 0 0 1 0 1 0 1 2 8 0 5 0 0 0 0 2 0 2 0 0 4 0 0 0 0 0 0 0 0 3 0 12 6 0 1 2 
0 7 0 10 5 0 1 5 2 13 0 0 0 0 3 0 0 3 0 0 1 6 0 1 0 0 0 12 3 0 0 2 10 3 1 0 0 0 0 0 8 2 0 2 1 0 0 0 32 5 0 27 7 0 6 0 5 0 3 0 0 1 0 4 2 0 0 3 3 1 0 0 5 1 10 0 1 0 4 1 0 1 0 2 2 2 1 0 0 5 0 1 0 2 3 3 3 3 0 0 
0 20 0 3 6 2 0 5 10 0 0 0 0 0 7 0 0 1 0 1 1 4 0 1 3 0 0 43 0 0 0 2 0 6 0 0 1 0 0 0 5 5 0 1 0 0 0 2 7 2 3 37 0 0 5 0 7 0 6 0 1 1 0 0 0 0 0 0 0 2 2 0 17 0 1 0 3 0 1 1 0 4 0 2 2 1 0 4 0 0 1 1 1 3 0 4 0 0 0 2 
0 48 2 3 13 5 0 8 3 0 1 1 0 5 5 1 0 8 2 0 1 4 0 0 1 0 1 15 0 0 0 6 0 4 2 1 0 1 0 0 2 4 0 0 0 3 0 2 2 7 4 25 4 0 12 0 5 0 1 0 2 1 0 0 0 1 0 1 0 1 0 0 2 0 0 0 1 0 0 3 0 2 0 1 2 0 1 2 0 0 1 0 1 2 1 7 1 1 1 3 
1 7 0 3 6 1 1 5 5 0 0 0 0 2 13 2 1 3 0 0 2 7 0 0 1 0 0 20 0 0 0 4 1 9 2 0 0 0 1 0 3 7 1 3 1 0 0 1 0 12 3 47 6 1 9 0 7 1 1 1 2 0 0 2 0 0 0 2 0 0 0 1 10 0 0 0 0 0 1 1 0 4 0 0 0 0 1 0 2 0 0 0 0 8 0 8 0 4 0 3 
0 22 1 3 6 3 1 6 6 5 0 0 0 1 2 0 0 2 1 0 0 9 0 0 0 1 0 31 3 0 0 4 4 1 4 2 0 0 0 0 2 3 2 2 0 0 0 0 2 12 7 20 4 0 10 0 2 1 4 1 0 1 2 0 0 0 1 5 2 2 2 0 8 0 0 0 3 0 1 3 1 2 1 0 0 0 0 1 3 1 1 0 1 5 0 5 2 1 1 5 
0 26 1 0 2 2 0 0 2 2 0 0 0 2 3 1 0 4 1 0 4 8 0 1 1 0 0 7 0 3 0 2 7 3 3 2 1 0 0 0 8 0 0 4 0 2 1 1 44 8 1 25 2 0 4 1 4 2 3 1 1 0 0 2 1 0 0 1 1 2 0 0 4 0 8 1 1 0 0 2 0 2 0 0 1 2 1 0 0 3 0 0 0 4 0 4 2 4 1 3 
0 23 0 5 2 2 2 2 2 6 0 0 0 1 2 0 0 1 0 1 1 4 2 0 0 1 0 26 0 1 0 2 6 5 0 1 1 0 0 0 1 3 0 1 0 0 0 2 37 7 4 10 3 0 5 0 6 0 3 0 0 0 1 1 1 0 0 4 1 4 2 2 8 0 1 0 0 0 4 6 0 1 0 0 0 0 1 1 3 8 1 4 0 0 2 9 2 0 2 0 
0 12 1 7 3 3 0 9 4 5 2 0 0 0 7 2 0 5 2 0 1 7 0 1 0 0 0 11 0 0 0 0 1 14 0 0 0 0 0 0 3 0 0 1 3 0 0 2 12 5 1 31 5 0 3 0 4 2 3 0 11 0 0 3 1 0 0 1 0 0 1 0 32 0 2 0 4 0 0 0 0 3 0 1 0 1 0 0 4 2 0 2 0 0 0 0 3 1 0 6 
1 3 0 5 2 1 1 5 4 5 0 0 0 0 9 1 0 8 1 0 0 16 0 0 0 1 0 10 0 1 1 1 5 3 0 0 0 0 0 0 17 0 2 0 0 2 0 0 26 2 0 34 1 0 7 0 7 0 0 1 0 0 0 2 0 0 0 3 0 0 0 1 8 1 4 1 5 0 3 5 0 2 0 3 3 1 0 3 2 4 0 0 0 2 0 8 1 1 0 4 
1 32 1 5 8 2 0 8 6 0 0 1 0 0 7 0 1 2 0 0 2 4 1 0 0 1 0 25 0 0 0 8 0 4 1 0 0 0 2 0 6 1 0 5 0 1 1 2 3 8 4 18 3 0 12 0 6 1 6 0 2 0 1 1 0 1 0 0 0 2 0 1 14 0 1 0 0 0 1 0 0 1 0 1 2 1 0 0 0 0 1 2 0 3 0 7 6 3 0 0 
0 36 2 5 9 0 0 5 3 0 0 0 0 0 6 0 0 2 0 0 0 7 0 0 1 0 0 17 0 0 0 6 5 5 0 1 0 0 0 0 2 2 0 0 0 0 1 1 9 21 5 18 0 0 16 0 7 0 3 0 1 1 1 3 0 0 1 1 0 1 0 0 12 0 0 0 0 0 3 0 0 2 0 2 1 0 1 1 0 0 2 2 0 9 0 8 0 2 0 1 
0 19 0 7 0 1 0 2 4 6 0 0 0 2 4 0 0 5 0 0 2 12 0 3 1 1 0 20 0 1 0 3 5 5 4 0 0 0 0 0 6 1 0 2 0 1 0 1 20 5 1 26 4 0 4 0 7 0 3 0 3 0 0 6 0 2 0 1 1 0 0 0 7 0 6 0 4 1 0 1 1 5 0 3 0 0 1 0 0 1 2 1 1 3 0 3 7 0 0 2 
0 6 2 8 10 4 2 5 5 0 1 0 0 0 5 2 0 1 0 0 2 6 3 3 0 2 0 18 0 0 0 7 3 7 4 0 0 0 0 0 13 4 0 1 0 0 1 4 1 4 4 31 2 0 7 1 8 2 3 0 2 2 1 4 0 0 1 0 0 0 1 0 17 0 0 0 3 0 0 0 0 1 1 2 0 0 0 1 0 1 1 0 0 5 2 7 1 2 0 3 
1 21 2 1 2 3 0 0 0 1 0 0 0 0 2 0 0 3 0 1 7 5 0 1 0 0 0 28 0 5 0 2 15 1 0 0 0 1 0 0 9 1 0 5 0 0 0 0 50 8 2 7 2 0 6 1 16 1 2 0 1 0 1 0 1 0 0 4 0 1 0 0 5 1 3 0 0 0 0 2 0 4 0 2 1 0 0 0 0 3 0 0 0 3 0 4 0 2 0 0 
1 27 1 9 6 2 0 2 3 5 0 0 0 0 4 0 0 1 0 0 2 5 2 2 0 2 0 12 0 0 0 2 5 5 0 1 0 0 0 1 6 1 0 0 0 1 0 0 30 9 6 11 0 0 5 1 6 2 3 0 4 1 1 2 0 0 0 0 3 1 0 0 12 0 0 0 0 0 0 1 1 3 3 3 1 2 0 3 3 4 0 1 0 4 1 7 4 1 0 3 
1 24 0 2 5 0 0 6 4 0 1 0 0 0 7 0 0 1 0 0 1 4 0 3 0 0 0 23 0 0 0 2 0 8 2 1 1 0 0 0 19 1 0 0 2 0 0 3 1 4 6 35 5 0 12 0 5 0 2 0 2 0 1 0 0 0 0 0 0 1 1 1 8 1 1 0 4 0 1 0 0 6 0 2 1 0 1 0 3 1 0 1 0 4 3 10 0 1 1 4 
0 8 1 7 5 1 0 15 5 2 0 1 0 0 10 0 0 3 0 0 3 3 0 0 0 0 0 26 0 0 0 3 2 8 0 0 0 1 1 1 6 0 1 1 1 1 0 2 7 4 2 53 3 0 0 0 9 1 4 1 6 1 0 1 0 0 0 1 1 0 0 0 14 0 4 0 2 0 0 0 0 2 0 1 1 0 0 0 1 1 0 1 0 2 0 0 1 2 1 5 
0 35 2 6 3 1 0 3 2 0 0 0 0 0 5 0 0 4 0 0 2 14 1 1 0 1 0 18 0 0 0 4 2 10 0 0 0 0 0 2 3 0 0 1 0 2 0 1 23 13 1 16 4 0 2 0 7 0 5 1 4 0 0 0 1 1 0 2 0 1 0 0 15 0 1 0 2 0 1 4 1 1 0 3 0 0 0 0 0 2 0 0 3 7 0 2 1 2 1 0 
2 25 0 0 7 1 1 6 6 1 0 0 0 0 4 0 1 7 2 0 2 7 0 0 1 1 0 21 0 2 0 9 1 1 1 0 0 0 0 0 11 4 1 0 2 0 0 0 1 7 3 37 3 0 16 1 2 0 2 1 0 0 0 1 2 0 0 0 0 0 1 1 5 0 0 0 3 0 1 0 0 4 0 3 3 0 0 0 2 0 1 0 0 4 0 16 2 1 0 0 
1 29 1 3 13 1 0 6 4 1 0 0 0 0 13 1 0 2 1 0 0 6 1 0 0 0 0 13 0 0 0 5 0 7 0 0 1 0 0 0 4 4 0 0 1 0 0 0 1 7 3 50 2 0 9 0 4 0 0 0 1 4 0 1 0 2 0 0 0 4 0 0 13 0 6 0 0 0 0 2 0 2 0 1 3 0 0 0 2 0 0 0 0 3 0 5 0 3 0 4 
0 24 0 5 9 0 0 3 5 0 0 1 0 1 4 0 0 4 0 0 1 12 1 0 0 1 0 28 1 3 0 4 6 4 7 0 0 0 0 0 7 2 0 0 3 0 1 0 10 16 0 12 4 0 9 0 4 0 2 0 3 1 0 0 1 0 0 1 1 3 0 0 6 0 3 0 1 1 1 0 0 0 0 0 4 0 0 1 2 1 0 1 0 10 1 13 0 0 0 1 
0 41 1 2 5 0 1 2 4 1 1 0 1 0 4 0 1 3 0 0 1 3 0 0 0 0 0 17 1 0 0 8 0 8 2 0 0 0 0 0 10 1 0 1 0 3 0 5 8 1 3 22 4 0 5 0 10 0 1 1 5 0 1 3 0 0 0 1 0 2 0 0 20 2 2 0 3 0 3 1 1 2 1 2 3 1 0 1 2 1 0 0 1 2 1 3 0 3 0 1 
1 24 0 12 2 0 0 9 4 1 1 0 0 0 6 0 0 5 0 0 2 5 0 0 1 1 0 15 1 1 0 0 1 16 1 0 0 0 0 0 12 0 1 2 0 0 0 0 10 3 2 29 4 0 4 0 4 0 5 1 7 1 0 4 0 0 0 2 1 1 0 2 15 1 6 0 4 0 2 0 0 3 0 0 3 1 0 0 1 0 0 2 0 2 1 1 0 2 0 2 
2 19 1 1 6 0 2 5 1 2 0 0 0 0 4 0 0 4 0 0 3 5 1 1 0 0 1 5 2 1 0 7 6 6 1 0 0 0 0 0 9 5 1 3 1 1 0 0 20 7 3 14 2 0 19 0 5 0 1 0 3 0 0 3 0 0 0 1 0 1 1 0 17 0 4 0 1 0 0 1 0 3 2 1 4 0 1 1 0 2 0 0 0 4 0 13 0 3 1 6 
1 21 0 2 5 2 1 9 5 0 0 0 0 1 5 0 1 3 0 1 1 14 0 0 0 1 0 24 1 2 0 0 0 5 1 0 0 0 0 1 12 2 1 0 2 0 0 2 2 3 2 23 4 0 9 1 3 0 5 2 1 0 0 0 2 0 0 0 0 3 0 1 12 0 7 0 3 0 2 2 0 5 0 1 2 0 0 0 5 1 0 2 0 2 1 10 0 0 0 8 
0 18 0 6 3 2 1 5 1 1 0 0 0 0 5 0 0 4 0 0 1 6 0 1 0 0 0 16 0 2 0 6 3 8 2 1 0 0 0 0 2 1 0 0 0 0 0 0 29 5 3 42 3 0 3 1 9 1 2 0 5 0 0 1 0 0 0 4 1 1 0 0 21 0 0 1 0 0 0 2 0 4 0 1 2 0 1 0 0 3 0 0 0 4 0 2 0 2 1 1 
0 17 0 6 13 1 3 3 1 0 1 0 0 2 5 0 0 2 0 0 0 1 0 0 1 0 0 12 0 0 0 8 4 2 2 0 0 0 0 0 23 8 0 2 1 1 0 2 10 4 3 22 2 1 9 0 5 1 4 0 2 2 0 1 2 0 0 1 0 2 2 1 7 0 15 0 0 0 1 3 0 0 0 1 3 0 0 1 1 1 0 0 0 1 0 17 1 2 0 1 
0 44 4 1 4 2 1 3 1 0 0 0 0 0 4 1 0 6 2 0 6 1 1 0 0 0 1 9 0 8 1 2 9 6 1 0 0 1 0 0 0 0 0 1 0 0 0 1 47 9 2 14 1 0 4 1 10 0 0 0 2 0 0 2 0 0 0 1 2 1 0 0 9 0 1 0 0 0 1 1 0 3 0 0 0 0 0 1 0 5 0 3 0 3 0 5 0 0 0 1 
1 26 0 4 6 1 2 4 6 3 0 0 0 1 8 3 0 2 1 1 2 4 1 0 0 1 0 14 0 3 0 1 1 3 0 0 0 0 0 0 21 6 1 0 1 0 1 0 4 3 1 21 1 0 11 0 6 3 3 0 1 0 0 2 1 0 0 0 0 1 2 1 14 0 12 0 1 0 0 1 0 3 0 0 1 2 0 0 2 1 0 1 0 5 1 7 4 0 0 5 
0 20 2 3 3 0 1 4 1 4 0 1 0 1 1 1 0 3 0 0 0 9 1 0 0 0 0 9 3 1 0 4 7 8 0 0 0 1 0 0 6 1 0 2 3 1 0 0 57 4 4 14 2 0 6 0 7 0 0 1 1 0 0 2 1 0 0 2 0 0 1 0 9 0 4 0 1 0 1 5 0 0 0 1 2 0 0 0 2 7 0 1 0 4 0 6 1 1 1 1 
0 43 0 3 6 2 0 2 8 5 0 0 0 0 8 0 1 2 1 0 0 1 0 0 0 0 0 3 0 0 1 6 5 6 2 0 0 0 0 1 5 3 0 0 0 0 0 2 28 5 0 25 3 0 7 0 5 0 0 1 0 7 0 0 0 1 0 1 0 3 0 2 12 0 0 0 7 0 1 1 0 2 0 1 1 1 0 0 0 2 0 1 0 4 0 7 2 1 0 3 
0 36 1 8 5 0 1 8 3 0 0 0 0 2 4 0 0 4 0 0 0 6 0 2 1 0 0 30 0 0 0 2 1 5 2 0 0 0 0 0 5 1 2 0 0 1 0 0 24 1 2 20 5 0 4 0 3 0 3 0 2 0 1 4 0 0 0 2 3 1 0 0 13 0 1 0 3 1 2 1 0 4 2 0 0 0 0 3 0 2 0 0 3 4 0 3 0 1 1 1 
0 31 0 8 0 0 0 6 3 0 0 0 1 0 12 2 0 1 0 0 0 11 0 0 0 0 0 9 0 0 0 0 9 5 1 0 0 0 0 0 4 0 1 4 0 1 0 2 28 0 1 32 5 0 5 0 6 0 0 0 4 1 0 3 0 0 1 1 0 1 0 1 24 0 3 0 4 0 1 0 1 3 1 2 1 0 0 0 1 1 0 0 1 2 1 4 0 0 0 0 
0 33 1 1 4 0 3 7 1 0 0 0 0 1 4 0 0 9 0 0 0 16 0 1 1 0 0 18 1 0 0 7 1 2 2 0 0 1 0 0 13 10 0 0 1 0 0 0 0 10 2 29 4 0 11 0 0 1 1 0 0 0 0 0 2 0 0 0 1 3 1 0 14 0 5 0 0 0 0 0 0 2 0 0 2 0 0 1 0 1 0 0 2 6 1 11 0 1 0 1 
0 21 1 4 0 1 0 12 6 5 0 0 0 1 8 0 1 7 0 0 0 8 1 1 0 1 0 23 0 0 0 0 1 7 3 0 0 1 1 0 3 3 1 1 0 0 0 1 0 2 3 48 5 0 1 0 9 0 3 0 1 0 0 0 0 0 0 5 0 0 1 1 23 0 2 1 1 0 2 0 0 7 0 2 0 1 0 0 2 0 2 0 0 0 0 0 2 0 0 3 
0 29 2 0 4 3 0 4 3 21 1 0 0 0 3 1 0 10 1 0 1 11 0 0 0 0 0 18 0 4 0 5 1 1 3 0 0 0 0 0 9 3 0 0 0 1 1 2 6 8 2 10 1 0 9 0 5 1 4 0 1 0 0 0 1 0 0 9 1 1 0 0 5 0 1 0 1 0 3 1 0 4 0 0 0 0 2 0 0 0 3 0 0 3 2 10 13 0 0 1 
0 44 0 4 11 0 1 1 0 0 0 0 1 3 5 1 0 1 0 0 2 4 0 0 0 0 0 9 1 0 0 6 5 7 0 0 0 0 0 1 10 6 0 2 0 0 0 0 30 11 3 5 0 0 12 0 6 1 1 0 4 2 0 2 0 0 0 1 0 4 1 0 9 0 4 0 0 1 0 2 0 1 0 2 0 0 1 0 1 1 0 0 0 7 0 11 0 1 0 1 
0 23 2 8 12 0 0 2 1 0 1 1 1 0 0 0 0 0 2 0 7 7 0 0 0 1 0 22 0 0 1 2 10 0 1 0 0 0 0 0 15 3 0 5 1 1 0 0 32 5 4 0 5 1 7 0 11 0 5 0 2 0 0 1 0 0 0 2 0 3 0 0 2 0 4 0 0 0 1 4 0 0 0 0 1 0 0 0 1 1 0 0 0 3 2 15 4 4 1 0 
0 36 0 0 7 1 0 4 2 2 1 0 1 0 1 0 0 4 0 0 0 7 2 2 0 0 0 29 3 0 0 7 6 3 1 0 0 0 0 0 8 4 0 1 0 1 0 0 19 12 0 18 3 1 11 0 5 1 6 0 1 0 0 0 0 0 0 1 2 2 1 1 5 0 0 3 3 0 0 1 0 0 0 0 1 0 0 0 0 1 1 0 0 5 0 3 8 2 0 0 
1 50 2 4 5 1 0 0 1 1 0 0 0 0 5 2 0 1 0 0 3 7 0 0 0 0 0 17 0 1 0 9 2 5 0 1 2 0 0 0 2 3 0 1 1 1 2 2 8 2 4 24 3 0 11 0 4 0 2 0 2 1 0 4 0 0 0 0 0 3 0 1 7 0 3 0 2 0 2 1 3 4 0 3 2 1 1 1 0 0 2 0 0 5 0 4 0 2 0 6 
0 23 2 1 9 0 3 4 1 1 0 0 0 0 6 0 2 3 1 0 4 4 0 0 0 0 0 6 2 2 1 10 4 2 1 1 0 0 0 0 15 8 0 5 1 0 0 1 12 6 2 26 2 0 13 0 5 1 1 0 0 0 0 1 1 0 0 2 0 2 2 1 6 0 7 0 0 0 0 1 0 1 0 2 2 0 0 2 1 0 0 0 0 6 2 12 4 2 0 2 
