# Supplementary material for: Transferable Measurements of Heredity in Models of the Origins of Life
Source: PLoS One. 2015 Oct 19;10(10):e0140663. doi: 10.1371/journal.pone.0140663 (PMC4610668; doi:10.1371/journal.pone.0140663)
Supplement: S1 Data — (ZIP) [file pone.0140663.s001.zip › data/gard/pop1/Nmax500/seqs19.txt]

1 4 0 0 8 32 0 5 2 0 0 1 2 3 0 1 2 1 0 1 6 7 0 4 1 2 0 4 1 0 0 2 0 0 0 3 52 0 4 1 1 0 3 0 4 0 0 0 0 1 1 0 0 1 0 0 0 12 0 4 1 0 0 2 5 3 0 1 2 0 4 1 0 2 1 4 0 1 0 1 9 1 5 1 1 12 0 0 0 0 2 0 2 0 2 0 0 0 9 1 
0 3 0 0 3 18 0 6 0 0 0 0 0 3 0 0 1 0 2 0 15 5 0 1 0 0 0 0 0 0 0 0 0 0 0 0 72 2 6 0 0 0 0 2 3 0 0 0 2 0 0 1 0 0 0 0 0 34 0 3 1 0 1 3 26 1 1 0 1 0 3 0 0 0 1 0 0 0 0 1 0 0 0 1 4 10 0 2 0 0 0 0 2 2 0 0 1 0 7 0 
0 4 1 0 3 12 1 5 0 3 1 0 0 4 0 1 1 0 0 12 7 3 0 0 0 0 0 0 0 1 0 1 1 4 0 0 47 0 2 9 0 0 0 1 1 0 0 0 0 0 0 4 1 1 1 3 0 22 0 3 0 0 0 4 4 7 0 0 0 6 11 0 0 0 0 2 0 3 0 1 4 0 3 2 12 13 0 0 0 0 0 0 1 0 0 3 7 7 0 0 
0 0 3 3 7 32 1 4 1 3 2 0 0 2 0 0 1 1 2 0 3 1 1 1 2 0 0 3 0 0 0 4 1 9 0 2 27 0 11 6 0 0 1 0 5 0 0 1 0 1 0 8 2 7 0 0 0 9 0 5 1 0 6 2 1 2 1 4 2 6 2 0 0 2 2 5 1 0 1 1 0 0 7 7 10 1 2 0 1 1 0 0 0 0 1 0 4 1 3 1 
0 8 0 0 2 9 0 5 0 0 0 0 0 1 0 0 1 0 2 17 2 2 0 0 0 0 0 0 0 0 0 7 0 3 0 4 39 0 1 12 0 0 0 0 1 0 0 0 0 0 1 2 0 1 0 2 1 53 1 5 1 0 0 5 5 0 0 2 0 1 13 0 0 0 0 3 0 4 0 0 0 0 2 1 17 4 0 0 0 0 0 1 1 0 0 1 4 1 1 1 
1 4 0 0 1 7 0 4 0 0 2 0 0 4 0 0 2 0 2 4 9 3 0 7 0 0 0 0 1 0 0 4 0 3 0 0 52 0 0 3 0 1 2 0 2 0 0 0 0 2 0 1 0 1 0 0 0 53 0 1 0 0 2 1 4 7 1 1 6 0 4 1 0 0 1 3 0 2 1 0 9 3 0 1 1 16 1 0 0 1 0 0 0 1 5 0 0 1 1 0 
0 1 0 0 2 38 0 3 1 1 0 0 0 0 2 0 2 1 4 9 7 2 0 4 0 0 1 3 2 0 1 0 0 1 0 3 43 0 3 4 0 0 4 0 0 0 0 0 0 0 1 6 2 0 0 0 2 33 3 2 3 0 0 3 6 1 0 0 3 2 3 0 1 0 0 4 0 1 0 0 0 0 5 2 7 5 1 0 0 1 0 0 4 1 1 1 2 0 2 0 
0 1 1 1 0 31 0 6 0 0 0 0 0 4 0 0 1 0 0 7 5 4 0 1 0 0 0 0 0 0 0 2 1 0 0 0 44 0 1 2 0 0 0 1 0 1 0 1 0 1 0 9 0 0 2 1 1 62 0 5 2 0 0 3 11 1 2 0 0 0 3 0 0 1 0 1 0 0 1 0 1 0 1 0 5 13 0 0 0 0 0 1 6 0 1 0 0 0 1 0 
0 4 3 0 2 28 2 4 0 1 1 0 1 4 0 1 0 0 0 3 7 4 0 6 1 1 0 1 0 0 0 2 1 5 0 1 35 0 1 5 0 1 0 1 1 0 1 2 0 0 0 3 0 2 1 0 0 51 0 3 0 0 0 1 8 1 1 0 0 1 3 0 0 0 0 0 1 3 3 0 0 1 0 1 7 9 2 0 0 0 0 0 3 0 7 0 0 0 8 0 
0 4 0 2 7 13 0 4 1 0 3 2 0 6 0 1 1 0 1 2 5 3 0 1 0 0 0 1 1 0 0 0 0 0 0 4 48 0 8 1 0 0 0 0 0 1 1 0 0 1 0 1 0 1 0 1 1 46 0 3 0 0 0 1 8 2 2 0 1 0 3 0 0 0 0 3 1 3 0 0 4 0 8 2 6 6 1 0 0 1 0 1 0 1 2 1 3 2 12 1 
0 5 3 5 3 2 0 6 2 1 1 1 0 0 0 0 0 0 1 11 14 0 0 1 0 0 0 0 2 0 0 1 1 2 0 3 19 0 0 3 0 0 1 4 0 1 0 1 0 1 0 14 3 1 0 2 4 41 0 6 2 1 2 11 15 1 0 1 2 5 1 0 1 0 0 4 0 1 2 0 7 0 0 4 6 8 2 0 0 0 2 0 0 0 1 0 4 0 0 1 
0 0 0 0 4 41 0 1 0 0 0 0 1 0 2 0 0 1 0 5 12 1 0 1 0 0 1 4 0 0 0 1 0 0 0 4 38 0 4 2 0 0 3 1 0 0 0 1 1 1 0 0 0 0 0 1 0 59 0 1 0 0 1 0 14 3 0 0 0 0 6 0 0 2 0 5 2 0 3 0 0 0 5 1 1 7 1 0 0 0 0 0 3 2 2 1 0 0 0 0 
0 4 4 0 1 35 0 2 0 1 1 0 0 7 0 0 0 1 2 4 17 4 0 0 0 0 0 0 1 1 0 0 1 0 0 0 60 0 0 1 0 0 2 1 0 0 0 2 0 0 1 0 0 0 0 0 0 38 0 1 0 0 4 1 15 1 0 0 2 0 7 0 0 1 0 2 0 3 0 0 1 0 0 0 2 8 1 1 0 0 0 0 2 4 0 1 0 0 2 0 
1 2 1 0 2 13 1 4 1 2 1 0 0 3 0 1 0 1 1 18 7 2 0 2 0 0 0 1 0 0 0 0 1 9 1 2 24 0 0 3 0 0 0 1 0 0 0 2 0 0 0 2 0 1 0 3 0 45 0 3 0 0 1 9 11 4 0 0 0 8 6 0 1 0 0 1 0 1 0 1 1 0 0 5 9 11 4 1 0 0 0 0 1 1 1 0 6 4 1 1 
1 6 0 0 6 63 1 2 0 0 3 0 0 2 0 1 0 0 0 0 16 3 0 2 1 2 1 2 2 0 1 1 0 0 0 5 17 0 1 7 0 0 3 3 2 0 0 0 1 0 0 0 0 2 0 0 0 8 0 6 1 1 0 2 28 0 0 1 0 0 5 0 0 5 0 5 0 0 2 0 0 0 3 4 9 2 0 0 1 0 0 0 3 1 0 0 2 0 4 0 
0 5 1 5 1 7 2 4 0 2 1 0 1 0 2 1 0 0 2 11 4 0 0 1 0 1 0 2 0 0 0 7 2 2 0 3 27 0 0 3 0 1 3 0 0 0 0 0 0 2 0 14 1 5 0 2 1 45 0 7 3 0 5 3 2 0 1 1 0 11 9 0 0 0 1 0 1 1 1 0 0 1 0 0 12 3 2 0 0 0 0 1 0 0 1 1 7 3 1 1 
0 4 0 0 4 6 1 2 0 0 1 0 0 5 1 0 2 1 1 2 15 3 0 2 1 0 0 0 1 1 0 0 0 5 1 6 52 0 4 3 0 1 0 1 0 0 0 0 0 0 0 3 2 7 0 0 0 8 0 3 1 0 0 10 24 3 1 0 2 3 5 0 0 3 0 3 1 0 0 0 4 0 3 4 15 4 3 0 0 1 0 0 1 1 0 0 4 0 5 0 
0 2 0 0 1 9 1 2 1 1 0 0 0 2 2 1 0 0 0 0 13 4 0 0 0 2 2 0 2 2 0 1 1 2 0 1 47 0 1 0 0 0 1 0 0 0 0 0 0 3 0 5 0 0 1 0 0 73 2 2 0 0 0 2 22 1 0 0 0 2 2 0 0 0 0 2 0 0 0 0 1 0 1 1 6 12 0 1 1 0 0 0 1 2 3 0 1 1 1 0 
0 5 1 0 2 13 0 1 0 0 2 0 0 4 2 0 1 0 2 10 12 4 0 8 1 1 0 0 0 4 1 0 0 0 0 2 41 0 2 2 0 0 2 2 5 0 0 0 0 0 0 3 0 0 0 0 0 36 0 0 0 0 0 3 18 0 2 0 2 6 12 0 0 1 0 0 0 4 1 0 0 1 0 0 5 8 0 0 0 2 1 1 1 0 0 1 4 1 7 0 
0 6 1 0 7 22 0 0 0 0 1 0 0 0 0 1 5 0 0 13 2 2 0 4 0 0 1 0 1 0 0 1 0 6 0 4 4 0 9 2 0 1 0 0 0 0 0 2 0 1 1 3 0 2 0 2 0 46 3 3 4 0 0 2 4 0 0 0 0 10 7 0 0 1 0 2 1 0 1 1 5 0 15 3 8 2 2 0 0 0 0 1 1 0 0 1 7 4 12 0 
0 7 1 0 8 48 0 4 2 3 1 0 0 3 0 0 2 0 0 7 5 1 0 3 0 1 1 4 0 0 0 1 1 0 0 0 23 0 7 3 0 1 4 0 1 0 0 0 2 0 1 1 0 0 0 1 0 8 0 2 1 1 0 3 3 0 0 0 2 8 8 0 0 3 1 5 1 0 0 0 4 0 11 0 14 2 1 0 0 0 0 1 3 0 0 0 7 5 8 1 
0 2 1 1 3 2 2 5 0 2 1 0 0 0 0 0 2 0 0 20 2 2 1 2 0 0 0 1 1 0 0 0 0 0 0 3 38 0 7 6 0 1 3 0 2 0 0 1 0 0 0 3 1 2 1 4 0 53 0 4 1 0 8 0 3 1 0 2 3 2 5 0 1 0 2 2 0 0 0 0 3 1 4 0 3 6 0 1 0 1 3 2 0 1 4 0 0 1 10 1 
1 1 0 0 6 37 1 4 1 0 0 1 0 2 0 0 0 0 4 1 8 4 0 3 0 1 0 0 0 0 0 2 0 2 0 1 58 0 2 5 0 1 0 0 0 0 1 0 0 2 0 5 0 2 1 0 0 21 1 7 0 0 7 6 11 1 1 0 0 2 2 0 0 0 3 1 0 1 0 0 0 0 3 1 11 5 1 0 0 0 0 0 4 0 1 0 2 0 1 0 
0 6 0 0 0 15 0 6 0 2 0 0 0 2 1 0 1 0 4 2 10 0 0 6 1 1 1 1 0 0 0 1 0 1 0 10 34 1 0 9 0 0 0 4 0 0 0 0 0 1 1 5 0 3 1 0 1 20 0 1 0 2 1 9 18 0 1 1 3 4 14 0 0 0 0 1 0 2 2 0 2 0 0 0 13 7 0 0 0 0 0 0 1 0 1 1 9 0 6 0 
0 4 0 1 3 26 0 0 0 0 4 0 0 1 1 0 0 0 0 17 4 5 0 2 0 3 2 1 0 0 0 0 0 0 0 1 38 4 1 2 0 0 2 1 0 1 0 0 0 0 0 4 0 0 0 1 0 61 0 6 0 0 0 0 7 0 0 0 0 3 2 0 0 0 0 7 0 1 0 0 0 1 2 1 14 7 0 0 0 0 0 1 1 0 0 0 5 0 2 0 
0 1 1 0 2 33 0 0 0 0 1 0 0 8 0 0 0 0 2 12 20 4 1 5 0 0 0 1 0 0 0 0 0 0 0 1 31 0 1 1 0 0 1 0 0 0 1 1 0 0 0 0 0 0 0 0 0 33 0 4 0 0 3 1 23 5 2 1 2 2 3 0 0 0 0 1 1 0 1 0 0 0 1 0 9 15 1 0 1 0 0 0 2 0 2 1 2 0 6 0 
0 7 0 0 1 2 0 5 0 0 3 0 0 4 1 0 1 0 0 11 5 2 0 1 0 0 0 0 1 0 0 6 0 0 0 3 71 0 0 3 0 0 0 1 0 0 0 0 0 0 0 10 0 2 1 1 0 54 0 5 1 1 2 0 6 3 2 0 0 1 8 0 0 0 0 2 0 0 3 1 0 1 0 0 4 8 0 1 0 0 0 1 1 0 1 0 1 0 1 0 
0 6 0 0 1 33 0 2 0 0 2 0 0 6 0 0 0 2 0 9 15 6 1 3 0 1 0 1 1 0 0 1 0 4 0 0 50 0 0 0 0 0 0 1 0 0 1 0 0 1 0 3 0 0 0 1 0 23 0 3 0 0 1 4 33 1 0 0 0 0 2 0 0 1 1 0 0 2 1 0 0 0 0 3 0 8 0 0 0 1 0 0 1 1 0 2 0 3 7 1 
0 4 1 0 5 56 0 1 0 0 2 0 0 1 0 0 4 0 3 8 4 2 0 0 1 0 0 4 0 1 0 0 0 0 0 1 52 2 7 1 0 0 1 1 0 0 0 0 0 0 0 1 1 2 0 0 0 29 0 3 0 1 0 0 3 1 1 0 1 2 1 0 0 1 0 1 0 2 1 0 6 0 11 2 2 7 0 0 0 1 0 0 3 0 0 1 0 1 3 0 
0 7 2 2 0 36 1 6 0 2 2 0 1 1 0 0 0 0 1 3 4 1 0 3 3 0 0 2 0 0 0 3 0 4 0 3 31 0 0 4 0 1 5 0 1 0 0 2 0 0 1 23 0 0 1 0 3 22 2 4 0 1 3 2 2 2 1 1 1 2 3 0 0 1 1 4 1 0 2 0 2 2 0 1 14 5 0 0 0 0 0 0 2 0 0 0 2 2 3 3 
1 0 1 1 2 5 1 3 1 2 2 1 0 0 0 0 0 0 0 16 2 5 0 0 0 1 0 1 0 0 0 0 0 0 0 3 31 0 1 5 0 0 1 2 0 0 0 0 0 0 0 4 1 2 0 2 1 72 3 4 0 0 1 1 17 0 0 1 2 10 1 0 0 0 0 2 0 0 0 0 0 0 1 1 14 3 0 0 0 0 0 0 1 2 1 2 8 5 0 0 
0 1 1 0 0 36 2 2 0 0 0 0 0 0 3 0 0 0 1 12 4 3 0 2 0 0 2 3 0 0 1 0 0 9 1 3 32 0 0 4 1 1 3 0 1 0 0 0 0 0 0 0 0 0 0 3 0 48 0 3 3 0 1 6 4 0 0 0 0 7 0 0 0 0 0 0 1 1 0 0 0 0 0 6 13 5 3 0 0 0 0 0 2 1 0 1 6 7 1 0 
0 2 1 0 1 2 0 6 2 0 2 0 0 3 1 0 1 0 1 8 14 4 0 5 0 1 0 1 0 0 0 0 1 2 0 3 56 0 0 4 0 0 0 3 1 0 0 1 0 1 0 1 0 0 0 0 0 51 1 4 2 0 4 0 15 4 0 1 1 2 1 1 0 0 0 0 0 3 1 0 1 1 0 0 8 12 0 0 0 0 0 0 0 1 0 0 7 1 0 0 
0 0 0 4 8 24 0 1 0 0 2 1 0 0 1 0 1 2 0 14 0 0 0 4 2 0 1 2 1 0 0 2 1 4 0 5 13 0 8 4 0 0 0 0 1 0 1 0 0 0 0 9 0 2 0 3 2 47 2 10 2 0 5 7 2 1 2 0 0 5 1 0 0 0 2 5 0 1 0 1 0 0 10 3 12 0 2 0 0 1 0 0 2 0 0 0 1 1 1 1 
0 4 1 2 6 20 1 5 0 0 0 0 0 2 0 1 2 0 2 25 7 3 0 2 0 0 0 0 0 0 0 0 0 1 0 1 32 0 8 4 0 0 0 1 0 0 0 2 0 1 0 2 0 1 0 7 0 42 2 3 0 0 1 0 9 0 0 0 1 4 3 0 0 0 0 7 0 0 0 0 5 1 9 2 6 3 0 0 0 0 0 0 0 0 0 0 5 2 2 0 
0 5 2 1 1 3 1 0 0 4 3 0 0 3 2 0 3 0 1 35 3 1 0 2 3 2 2 0 0 0 0 1 1 4 0 2 2 0 2 10 0 0 1 0 0 1 0 2 0 3 0 6 0 1 0 4 2 58 0 1 2 1 5 4 5 0 0 0 0 7 7 1 0 0 0 1 0 0 0 0 4 0 1 1 11 3 4 1 0 1 1 0 0 1 3 1 5 2 0 0 
0 6 0 1 2 21 0 8 0 0 1 1 0 7 1 0 1 0 2 3 11 1 0 3 0 0 1 2 0 0 0 2 0 2 0 6 42 1 2 5 0 0 0 2 0 0 0 1 0 0 0 7 0 0 0 2 0 17 2 2 1 1 0 1 4 8 1 0 0 3 12 0 2 0 0 1 2 2 2 1 1 0 8 0 4 16 0 0 0 0 1 0 1 0 0 1 1 1 10 0 
0 2 0 0 1 23 0 5 0 3 1 0 0 3 2 0 2 0 1 0 18 5 0 10 0 0 0 1 0 0 0 2 0 0 0 3 70 0 1 3 0 0 0 4 0 0 0 1 0 0 0 4 1 0 0 0 0 0 1 2 1 1 2 4 22 5 0 0 1 1 11 1 2 0 1 3 0 0 0 0 5 1 1 2 3 7 0 0 0 1 1 1 1 0 2 0 1 0 0 0 
0 7 0 2 5 6 0 3 1 0 2 0 0 11 1 0 3 0 0 3 13 2 0 0 0 0 0 5 3 0 0 2 0 0 0 2 33 0 8 1 0 0 0 1 0 0 0 0 0 0 1 10 0 6 0 0 0 36 1 7 1 0 4 1 3 0 3 1 0 0 6 0 0 0 2 7 1 0 1 0 3 0 6 0 12 13 0 0 0 0 0 0 0 1 0 0 2 0 7 1 
0 6 0 0 2 14 1 3 0 0 0 0 0 3 0 0 4 0 1 1 18 5 0 2 0 0 0 5 1 0 0 0 0 0 0 0 67 0 1 3 0 0 2 1 0 0 0 0 0 0 2 0 0 2 1 0 0 9 0 3 1 0 0 0 25 2 0 0 3 1 14 0 0 1 0 3 1 2 0 0 5 0 0 0 3 13 0 0 0 0 0 1 1 0 0 2 0 4 11 0 
0 2 0 2 1 7 2 0 1 1 5 0 0 2 1 0 5 2 0 22 7 4 0 2 0 0 0 0 0 0 0 2 2 7 0 3 11 0 3 2 0 0 1 0 1 0 1 0 0 0 0 7 0 0 0 6 2 36 0 3 1 0 1 6 14 0 4 0 0 10 2 0 0 0 0 2 0 0 0 0 1 0 1 3 16 8 3 1 0 0 0 0 0 0 1 3 6 11 3 0 
0 5 1 0 3 34 1 0 0 0 0 1 1 8 0 1 0 2 2 20 8 2 0 4 0 0 0 3 0 0 0 2 0 3 0 1 29 0 2 2 0 0 0 1 1 0 0 0 1 0 0 0 0 2 0 4 1 35 0 3 1 0 1 6 7 3 0 0 0 3 4 0 0 0 0 5 2 0 1 1 1 0 1 4 0 10 0 0 1 0 1 0 3 2 0 0 0 3 7 0 
0 4 0 0 9 5 1 7 0 0 0 0 0 3 0 1 4 0 0 7 8 4 0 2 0 0 0 0 1 0 0 0 1 3 1 0 62 4 9 0 0 0 0 1 1 0 0 0 0 1 1 0 0 0 0 4 1 25 0 4 1 0 1 4 14 2 0 0 2 0 4 0 0 0 0 5 0 1 0 0 3 0 14 5 0 7 1 0 0 0 0 1 0 2 1 0 0 0 6 2 
0 2 0 0 9 50 0 1 1 0 0 0 0 2 0 0 0 0 0 14 4 2 0 3 0 4 0 1 0 0 0 2 0 1 0 6 11 0 7 5 0 0 1 1 1 0 0 0 0 1 0 0 0 1 0 1 0 24 0 3 0 1 3 1 15 3 1 0 1 1 1 0 4 0 0 11 0 1 0 0 1 0 12 2 15 6 2 2 0 0 0 0 3 0 0 0 2 0 4 0 
0 4 1 4 3 31 1 8 1 3 1 0 1 0 1 0 2 1 0 0 9 2 0 0 2 0 0 0 1 0 1 0 1 4 0 5 21 0 13 0 0 0 0 0 2 1 0 0 2 1 0 8 0 2 0 1 0 34 1 6 1 0 1 9 4 0 1 0 1 2 2 0 1 0 0 7 1 1 2 0 6 2 11 2 4 6 1 0 0 0 0 0 0 0 0 1 2 0 2 1 
1 2 0 2 3 30 0 5 0 1 0 0 0 0 1 0 1 0 2 10 7 3 0 3 0 0 0 0 1 0 0 2 0 2 0 6 57 2 1 4 0 0 0 0 1 0 0 0 0 0 0 3 0 0 0 0 1 40 2 4 0 1 0 7 6 1 0 0 0 2 10 0 0 2 0 1 0 3 2 0 0 1 2 2 3 3 1 0 0 0 1 1 2 0 0 0 0 0 2 0 
0 2 2 1 0 13 0 1 1 1 2 0 0 1 0 2 0 1 3 20 2 1 0 2 2 0 1 0 1 0 0 1 0 5 0 3 20 3 2 9 0 2 2 0 0 1 1 3 0 1 2 5 0 2 0 3 0 54 0 5 0 0 0 8 2 2 0 0 3 5 5 1 0 1 0 2 0 2 0 0 0 0 4 8 3 4 3 0 0 0 1 0 1 0 2 1 3 1 0 5 
0 11 0 2 11 32 0 6 0 1 0 0 1 0 0 0 2 0 0 1 7 2 0 0 0 0 0 2 2 0 0 1 1 0 0 5 43 1 5 5 0 0 1 0 0 0 0 0 0 0 0 0 1 1 0 1 0 42 1 2 0 0 0 0 5 2 0 0 2 3 10 0 0 0 0 3 0 0 1 0 2 2 6 1 3 6 0 0 0 1 0 0 1 0 0 0 1 0 11 0 
0 2 5 2 0 24 0 0 2 2 3 0 0 2 0 0 1 0 0 18 10 1 0 5 1 0 1 0 0 0 0 0 2 2 0 2 8 0 0 8 0 0 1 2 0 0 0 3 0 1 0 9 0 0 0 4 2 67 0 7 1 0 0 0 15 0 1 2 2 4 2 0 0 0 1 0 0 0 0 0 1 0 0 1 11 6 0 0 0 0 0 0 1 0 0 0 3 2 0 0 
0 8 0 0 9 10 1 2 1 0 0 0 0 1 0 0 0 0 1 19 14 6 0 1 0 1 1 0 1 0 0 0 0 1 0 5 37 0 10 2 0 0 0 1 2 0 0 0 0 0 0 1 0 0 1 1 0 22 0 1 4 0 1 1 12 0 0 1 3 4 5 0 1 0 0 4 0 1 0 0 0 0 12 1 17 8 0 0 0 0 0 0 0 0 0 0 6 2 7 0 
0 6 0 1 6 64 0 3 0 0 2 0 0 3 1 0 4 1 0 0 8 1 0 3 0 2 0 1 1 0 0 5 0 2 0 2 27 0 2 2 0 0 3 0 1 0 0 0 0 0 0 0 1 2 0 0 0 36 0 8 3 0 0 1 5 2 0 1 0 0 8 2 0 0 0 0 1 2 0 0 5 1 3 0 1 4 0 0 0 0 4 0 5 0 2 0 0 0 2 0 
0 5 0 0 1 24 0 5 3 0 1 0 0 2 0 0 0 0 3 6 5 4 1 3 0 0 0 0 0 0 0 2 0 2 0 3 52 1 0 1 1 1 0 0 0 0 0 0 0 0 0 2 0 0 0 2 0 47 0 6 0 0 0 4 19 1 0 1 0 3 1 0 0 0 1 0 0 1 0 2 0 0 0 6 6 4 2 0 0 2 0 0 1 1 0 0 8 3 0 1 
0 9 0 2 1 7 0 3 0 2 0 0 0 2 0 2 3 0 2 3 6 4 2 5 2 0 1 0 0 0 1 3 2 8 0 7 38 1 0 6 0 0 0 1 0 1 0 0 0 1 1 4 1 5 0 0 0 15 1 5 3 0 1 7 4 0 4 1 0 2 5 0 0 0 2 0 1 0 6 0 2 0 0 2 18 3 3 0 0 2 0 0 1 0 0 6 6 5 8 1 
0 6 0 0 0 28 1 3 0 0 2 1 0 1 0 0 3 0 1 15 3 1 1 3 2 0 3 1 0 0 0 3 0 8 0 4 7 1 0 4 1 0 1 1 0 0 0 0 0 3 0 16 0 5 0 0 2 42 0 2 2 0 1 1 5 4 3 3 2 5 4 0 0 0 0 0 0 0 2 0 3 1 0 0 15 7 1 0 0 0 1 0 2 0 3 0 7 2 1 0 
1 5 1 1 2 21 0 1 0 0 0 0 0 5 0 1 0 0 8 0 26 4 0 0 0 0 0 0 0 0 0 0 1 1 0 1 70 1 1 0 0 0 0 3 0 0 0 1 0 0 1 6 1 0 0 0 0 13 0 5 3 0 0 0 20 0 0 1 0 1 4 0 0 0 0 2 0 5 1 0 0 1 3 1 6 14 0 2 0 1 0 2 1 0 0 0 0 0 0 1 
2 7 0 0 7 7 1 5 3 2 1 0 0 2 0 1 0 1 3 5 12 5 1 2 0 0 0 1 2 0 0 1 0 2 0 1 80 0 4 1 0 0 0 0 1 0 0 0 0 1 1 0 0 0 0 1 0 18 0 0 0 0 0 2 25 1 0 0 1 1 1 0 0 0 0 2 0 1 0 0 0 0 7 2 5 15 3 0 0 0 0 0 2 0 1 0 0 0 0 0 
2 5 1 3 5 50 0 3 0 1 1 2 0 2 0 0 1 0 2 0 8 4 0 6 0 0 0 1 0 0 1 1 0 4 0 0 27 0 6 1 0 0 3 1 1 1 0 1 0 0 0 14 0 0 0 0 1 2 0 2 2 0 0 6 18 2 0 0 2 0 5 0 0 0 0 5 1 1 0 1 0 0 4 1 0 10 0 0 0 0 1 0 0 0 4 3 2 4 14 1 
0 3 2 0 2 15 0 1 3 2 1 1 1 0 3 0 1 1 1 14 4 1 0 2 3 0 2 1 0 0 0 2 2 2 2 7 21 0 3 9 0 0 0 0 3 0 0 2 0 0 0 3 1 0 1 1 1 49 2 0 3 0 1 12 5 0 0 0 4 2 9 0 0 1 0 1 0 0 1 3 7 1 5 4 8 0 0 0 1 1 0 0 0 0 0 0 4 0 2 0 
2 2 1 0 0 6 2 3 0 0 0 0 0 2 0 0 1 0 3 25 5 2 0 1 7 1 1 1 0 0 0 0 1 11 0 1 43 1 0 3 0 1 0 0 0 0 1 0 0 0 0 1 0 0 0 4 1 37 0 0 0 1 0 8 1 2 0 3 0 10 4 0 0 1 0 1 0 4 1 0 2 0 0 12 9 2 4 0 0 0 0 1 0 0 0 3 2 8 0 1 
0 2 0 0 1 30 0 0 0 0 2 0 0 6 0 0 3 0 0 1 8 7 0 4 1 0 0 0 0 0 0 2 0 3 0 0 70 0 3 0 0 0 3 4 0 0 0 0 0 0 0 5 0 0 0 0 0 31 0 3 0 0 0 6 18 0 0 0 1 0 4 0 1 1 0 0 0 0 2 0 3 0 3 1 3 9 2 0 0 0 0 0 2 3 0 0 0 0 2 0 
0 3 1 2 4 17 0 2 0 0 0 0 0 1 0 0 2 1 0 10 6 2 0 6 0 0 0 0 0 2 0 0 0 6 0 2 38 0 2 5 0 1 0 1 2 0 2 0 0 0 0 6 0 1 0 5 0 28 0 6 0 0 3 15 8 0 1 0 0 4 1 0 0 2 2 7 0 1 1 0 7 0 1 5 5 2 1 0 0 0 6 0 2 0 1 2 4 4 1 0 
0 4 0 0 0 19 1 6 0 2 2 0 0 4 0 0 3 0 5 1 13 8 0 1 1 0 0 0 0 2 0 3 0 0 0 1 46 1 0 2 0 0 5 0 0 0 1 0 0 1 0 2 0 0 1 0 1 38 0 3 0 1 0 0 16 2 1 0 1 6 5 0 0 2 0 0 0 1 1 0 0 0 0 0 10 13 0 0 0 0 0 0 1 3 2 1 2 4 1 0 
0 6 0 0 2 41 0 5 0 1 0 0 0 6 2 1 2 1 1 0 13 4 0 2 1 0 2 2 0 0 0 4 0 0 0 3 68 0 1 0 1 1 0 0 1 0 1 1 1 0 0 3 0 0 0 0 0 19 0 4 0 0 1 0 8 3 0 2 0 1 1 1 0 1 0 4 0 2 2 0 1 0 1 1 1 13 1 0 1 0 1 1 2 0 0 0 0 0 1 0 
0 4 3 2 1 4 0 3 0 2 3 0 0 1 1 1 2 1 2 22 8 1 1 1 0 0 1 3 0 0 0 3 0 2 0 3 37 0 2 6 1 0 3 0 1 0 0 0 0 1 0 12 0 0 0 5 1 51 0 5 0 0 0 0 9 2 1 2 0 4 3 0 0 0 0 0 0 1 1 1 0 0 2 0 5 7 0 1 0 0 0 0 1 0 3 0 3 2 1 1 
0 7 2 3 6 8 0 2 0 1 0 1 0 3 0 0 0 1 1 3 19 7 0 5 0 0 0 1 0 0 0 1 1 0 0 4 65 0 0 3 0 0 3 2 0 0 0 0 0 0 0 6 0 0 0 0 2 17 1 6 0 0 3 1 21 0 1 0 0 2 4 0 1 0 1 4 0 4 0 1 0 0 2 1 6 10 0 0 0 1 0 0 1 0 1 0 2 1 0 1 
0 7 0 0 8 7 0 7 0 0 0 0 1 3 0 0 4 0 4 2 7 2 0 2 0 0 0 0 2 0 0 2 0 5 0 4 55 5 4 3 0 1 0 0 0 0 0 0 0 1 0 2 0 1 0 0 0 28 0 5 1 1 1 8 3 5 0 0 0 0 6 1 1 0 0 6 1 1 1 0 7 2 7 4 4 8 0 0 1 0 0 1 0 1 2 0 0 0 5 0 
0 0 0 0 7 33 0 1 0 0 1 1 0 0 2 0 4 0 0 14 6 0 0 5 2 0 2 0 0 0 0 2 0 0 0 7 1 0 15 5 0 0 1 1 0 2 1 0 0 0 0 1 0 1 0 0 0 37 2 3 2 0 3 6 18 1 0 4 0 3 1 0 0 1 0 6 0 0 2 3 2 0 13 5 13 0 1 0 1 0 1 1 2 0 0 0 4 0 0 0 
0 2 0 0 2 3 0 3 0 1 0 0 0 2 0 0 1 0 5 1 19 9 0 3 0 1 0 2 0 0 0 0 0 0 0 3 105 0 2 2 0 0 0 1 1 0 0 1 0 1 0 2 0 0 1 3 0 6 0 1 0 0 1 0 14 6 0 1 2 3 6 0 1 0 0 0 0 1 0 0 1 0 1 0 3 23 0 1 0 0 0 0 0 0 0 1 0 2 0 0 
0 2 0 0 0 31 2 0 0 0 0 0 0 3 0 0 1 0 2 3 8 5 0 3 5 0 1 3 0 0 0 1 0 4 0 1 48 0 0 6 0 0 2 4 1 0 0 0 0 0 0 1 1 0 0 3 0 4 1 3 1 0 1 9 21 0 0 4 3 5 6 0 0 1 0 4 0 2 2 1 7 0 0 6 3 6 2 0 0 0 1 3 0 0 0 3 5 4 1 0 
0 3 0 0 0 18 1 3 0 0 1 1 0 2 0 0 0 0 2 11 8 3 0 4 0 0 0 0 0 0 0 2 1 1 0 1 52 0 2 3 0 0 0 1 1 0 0 0 0 0 0 6 0 2 0 3 0 56 1 5 0 0 2 2 6 1 0 0 1 4 3 0 2 0 0 0 0 1 1 0 0 0 0 1 6 13 0 2 0 0 0 1 2 2 2 0 0 1 0 3 
0 0 1 2 2 3 0 1 0 1 1 0 0 2 1 0 0 1 3 5 10 6 0 2 0 0 0 1 1 0 0 0 0 0 0 9 48 0 7 5 0 0 0 3 1 0 1 3 0 0 0 5 0 0 1 1 1 52 1 0 1 0 0 1 22 3 2 1 1 0 2 1 0 0 0 0 0 2 1 0 1 0 4 3 2 18 0 0 0 0 0 0 0 1 3 0 0 0 0 0 
0 5 1 1 7 25 0 4 0 0 2 0 0 2 1 0 2 0 1 12 7 6 0 2 0 0 0 1 1 0 0 1 1 0 0 6 37 0 12 4 0 0 0 1 1 0 1 0 1 0 0 1 0 1 0 0 0 37 3 7 0 0 2 1 9 4 0 0 0 0 6 1 0 0 0 5 1 1 0 0 3 0 9 0 1 6 0 0 0 0 0 2 1 1 0 0 0 0 3 0 
0 3 0 0 5 16 0 6 0 2 1 0 0 10 0 0 1 2 0 4 17 3 0 2 0 0 0 0 1 0 1 0 0 0 0 6 55 0 15 0 0 0 0 0 0 1 1 0 0 0 0 2 0 0 0 0 0 14 0 2 0 0 1 2 20 0 0 0 1 3 5 0 0 1 0 3 0 0 0 0 1 0 13 3 4 15 0 4 0 0 0 0 0 0 1 0 3 0 0 0 
0 1 0 0 0 12 1 9 0 1 2 0 0 1 0 0 1 2 1 3 5 2 0 6 0 0 2 3 0 3 0 4 0 6 0 1 30 0 0 10 0 3 0 1 1 0 0 0 3 1 1 7 1 0 0 2 1 19 0 1 4 0 5 12 3 2 0 0 1 6 7 0 0 0 1 3 0 0 0 0 11 3 0 7 11 5 3 0 1 0 2 0 0 0 0 0 12 2 1 1 
0 0 2 0 0 41 1 4 1 3 0 0 0 1 0 0 2 0 1 16 6 1 0 4 0 2 0 0 0 0 0 0 0 1 0 3 40 2 0 1 0 0 1 0 0 1 0 0 0 0 1 1 0 0 0 0 1 56 1 2 1 0 0 3 3 5 1 0 0 4 8 0 0 2 0 0 0 3 0 0 2 0 0 0 1 8 0 0 0 0 0 0 3 2 0 1 0 1 5 1 
0 7 0 2 3 39 1 2 0 2 0 0 0 3 0 0 1 0 1 0 11 6 0 7 0 0 0 0 0 0 0 1 0 1 0 3 44 0 3 3 0 0 0 1 0 1 1 0 0 0 0 5 0 1 0 2 0 32 0 3 1 0 2 2 18 2 0 0 0 1 6 0 0 0 1 0 1 0 0 0 1 0 4 5 1 3 0 0 0 0 0 0 0 0 1 1 4 4 5 1 
0 5 1 2 5 23 1 4 1 4 2 1 0 3 0 1 2 0 2 16 7 2 0 0 0 0 0 0 2 0 1 0 2 2 0 1 39 1 9 2 0 0 0 1 0 0 0 3 0 1 0 7 1 0 0 1 1 40 3 4 0 0 0 0 8 1 0 1 0 0 10 0 0 0 0 0 0 1 0 0 4 0 9 0 0 9 0 1 0 0 0 0 0 0 0 0 0 0 3 0 
0 7 0 0 4 26 0 5 0 2 1 0 0 1 0 0 0 1 4 1 9 3 0 3 0 0 0 0 0 0 1 1 0 0 0 1 59 0 0 2 0 0 1 0 2 1 0 0 0 1 0 1 0 1 0 0 0 59 0 3 2 0 0 1 6 1 0 0 2 1 5 0 0 0 0 1 0 0 1 0 3 0 1 3 2 9 1 0 0 0 0 0 0 4 2 3 0 1 1 0 
0 7 0 0 4 11 0 2 0 1 0 0 0 1 0 2 1 0 1 15 4 2 0 3 0 1 0 1 0 2 0 0 0 3 0 2 53 0 4 6 0 0 0 0 1 1 0 0 0 1 0 7 0 1 0 3 4 35 0 4 0 0 1 8 2 2 1 0 2 4 9 0 0 0 0 1 1 4 1 0 3 0 4 1 10 3 0 0 0 0 1 0 0 0 0 0 4 3 1 1 
0 3 0 0 2 31 1 6 0 4 1 2 0 2 4 0 1 1 1 4 4 2 0 6 2 1 1 0 0 0 1 3 1 4 0 4 22 1 3 4 0 0 2 1 0 0 0 2 0 0 0 0 0 0 0 0 0 38 1 2 2 0 6 5 13 0 0 0 1 0 11 0 0 1 0 5 0 0 0 0 7 0 1 4 8 4 3 0 1 0 0 1 2 1 1 0 2 0 3 0 
0 5 0 0 2 10 0 2 0 0 2 0 0 1 0 0 0 0 2 12 8 7 1 3 0 0 0 0 0 0 0 3 0 0 0 0 83 0 1 0 1 2 1 3 1 0 0 0 0 0 0 2 0 1 0 2 1 37 0 0 0 0 1 0 15 3 0 0 0 2 2 1 0 2 1 2 0 0 0 1 0 0 1 0 5 15 0 0 0 0 0 0 1 0 2 0 0 0 3 0 
0 4 3 0 6 24 0 2 0 0 1 0 0 1 1 0 0 0 0 8 14 7 0 1 0 0 1 0 0 0 0 0 0 0 0 4 40 0 5 2 1 0 0 0 0 0 0 1 0 0 1 6 0 1 2 2 0 37 0 1 0 0 2 0 22 3 0 0 1 1 6 0 0 0 0 3 0 2 0 0 1 3 0 0 4 18 1 0 0 0 0 1 1 0 0 0 3 1 1 0 
0 0 0 0 9 20 0 4 1 0 1 0 1 0 2 0 6 0 1 17 1 0 0 5 1 1 0 0 1 0 0 4 0 5 0 3 11 0 3 5 0 0 0 0 0 1 0 1 0 0 3 2 1 4 0 4 0 46 0 5 2 1 2 3 7 0 1 0 2 6 2 0 0 0 0 9 0 1 1 0 5 1 14 3 6 1 0 0 1 0 1 0 1 0 0 0 7 3 1 0 
0 0 0 0 1 5 2 2 1 0 1 0 0 2 0 0 0 0 0 12 10 3 0 3 3 0 2 1 1 0 0 0 0 6 0 0 61 0 1 5 1 0 1 0 2 0 1 3 1 0 0 3 0 0 0 3 0 36 1 0 0 0 0 6 9 1 0 0 3 6 0 0 0 0 0 3 0 2 0 0 2 0 6 7 5 9 1 0 0 0 0 1 0 1 5 1 3 5 0 0 
0 8 2 0 5 9 1 6 1 2 1 0 2 4 0 0 2 0 3 23 4 1 0 1 5 1 1 1 0 0 1 0 0 8 0 0 33 0 2 8 0 0 0 0 0 0 1 1 0 0 0 0 0 0 1 3 0 27 0 3 0 0 0 9 1 0 0 3 4 12 10 0 0 1 0 2 0 1 0 0 5 0 1 4 5 7 1 0 0 0 0 0 0 0 0 1 6 3 2 1 
0 14 2 0 3 16 1 8 0 1 0 0 0 0 2 2 4 0 4 0 9 5 0 0 1 0 1 3 3 0 0 0 1 1 0 2 36 2 5 5 2 0 2 0 0 0 2 0 0 0 0 4 0 3 0 2 1 1 1 3 4 0 1 2 6 1 0 1 3 5 8 0 2 0 1 1 2 1 2 0 4 2 7 2 8 4 1 0 1 0 2 0 0 0 0 0 5 3 17 2 
0 4 0 0 5 7 0 6 0 3 0 0 0 2 1 0 3 0 1 7 3 3 1 2 1 0 1 2 2 0 0 0 0 0 0 10 61 1 4 7 1 0 2 2 0 0 0 1 0 0 0 0 0 2 0 1 0 23 0 3 1 0 0 2 20 0 0 0 4 0 17 0 0 0 0 7 0 2 0 1 7 0 3 0 0 12 1 0 0 0 1 0 0 0 0 0 0 0 0 0 
1 8 0 0 1 20 0 5 0 0 0 0 1 3 0 0 1 0 1 2 22 9 0 3 0 0 0 1 0 0 0 3 0 3 0 0 63 0 0 0 0 0 2 0 0 0 1 0 0 0 0 4 1 0 0 0 1 10 0 1 0 0 5 0 27 3 0 0 1 4 7 0 0 1 0 2 0 0 2 1 0 2 0 0 4 14 0 0 0 0 0 0 1 1 2 1 1 2 1 1 
0 10 3 0 4 23 2 6 0 0 0 0 0 1 0 0 1 0 1 1 12 4 0 3 0 0 0 1 1 0 0 1 1 1 0 1 41 1 6 3 0 0 1 1 1 1 1 0 0 0 0 2 0 1 0 0 0 4 0 2 2 0 0 3 17 1 0 0 8 0 12 1 0 1 0 3 2 0 1 1 7 2 2 2 5 14 4 1 0 0 0 0 0 0 2 0 0 0 17 0 
0 3 1 0 3 30 0 1 0 0 1 0 0 1 0 0 2 2 5 16 8 0 0 5 2 0 0 0 0 0 0 0 0 3 3 3 27 0 1 7 0 2 1 0 0 0 0 1 0 0 0 0 0 0 0 3 0 49 1 0 0 1 0 2 17 0 0 0 0 5 7 0 0 0 0 2 0 0 0 0 0 0 1 3 9 7 0 0 0 0 0 0 1 0 2 1 6 3 1 1 
0 1 1 3 0 2 1 1 1 0 1 0 0 6 0 0 1 0 2 13 11 5 0 0 0 0 0 0 0 0 1 0 1 1 0 4 56 0 0 7 1 0 0 1 3 2 0 0 0 2 1 17 1 5 0 4 2 30 0 0 0 0 0 6 14 0 0 0 0 1 2 0 2 0 1 0 0 4 1 0 0 2 0 1 6 8 2 0 0 0 0 1 0 0 1 0 3 2 2 3 
0 4 1 0 10 42 0 1 2 3 4 0 0 1 0 0 6 1 0 4 5 0 1 2 0 0 0 2 3 0 0 0 0 1 0 3 23 0 20 3 0 0 0 0 1 0 0 0 0 1 0 0 1 1 0 1 0 9 0 3 2 0 2 1 1 3 4 0 5 0 10 0 2 0 0 10 1 0 1 0 8 0 17 4 3 2 1 0 0 1 0 0 1 0 0 0 0 0 12 0 
0 3 0 0 9 5 1 6 0 0 0 0 1 2 4 0 0 0 0 11 10 4 0 2 0 0 2 0 0 0 0 3 0 3 0 2 37 1 13 4 0 1 0 2 0 1 0 0 0 3 0 3 0 1 0 2 2 34 0 1 2 0 2 3 8 1 1 0 1 2 2 1 0 0 1 4 0 0 1 0 0 0 11 9 6 11 1 2 0 1 0 0 0 1 0 0 4 2 0 0 
0 4 0 0 5 18 2 1 1 0 2 1 1 1 0 0 3 0 1 22 6 4 1 2 0 0 1 3 1 0 0 0 0 7 0 4 10 0 6 5 0 0 3 1 4 1 0 0 0 1 0 3 0 1 1 3 0 45 0 2 1 0 0 6 16 0 0 2 0 4 5 1 1 0 0 1 0 0 0 0 2 0 10 4 5 4 0 0 1 0 3 0 0 0 0 0 2 3 1 1 
0 3 1 1 11 7 1 5 3 2 1 0 0 2 1 1 0 0 4 3 15 4 0 1 0 0 0 0 0 0 0 2 3 2 0 2 45 0 6 3 0 0 0 3 4 0 0 0 0 0 0 5 0 1 0 1 0 19 0 3 2 0 1 0 23 0 1 0 1 1 10 0 1 0 0 2 0 1 0 0 0 0 12 2 1 15 0 0 0 0 1 0 2 0 0 2 0 4 1 2 
0 4 0 0 5 23 0 3 0 0 0 0 0 4 1 3 1 0 4 1 14 3 0 3 0 3 0 3 0 0 0 3 1 4 0 1 63 2 3 0 1 0 0 1 1 0 0 0 0 0 0 0 0 0 0 0 1 19 0 0 1 0 0 7 16 0 0 1 0 0 2 0 1 0 0 3 0 0 0 0 1 0 5 2 2 14 1 0 0 0 2 3 2 1 0 1 0 1 8 1 
0 6 0 3 3 26 1 3 0 0 0 0 0 4 0 1 0 1 1 4 8 3 0 2 0 1 1 1 2 0 0 0 0 1 0 3 38 0 3 0 0 0 0 0 2 0 1 0 0 1 0 7 0 0 1 0 1 54 1 2 0 0 8 0 10 3 0 0 1 2 2 0 0 0 1 3 1 3 1 1 0 0 5 0 1 9 0 0 2 0 1 0 1 0 3 2 2 0 2 0 
0 3 0 0 0 3 1 6 0 0 0 0 0 4 0 0 0 3 3 8 12 4 0 3 1 0 0 1 0 0 0 1 0 7 0 4 62 2 2 3 0 0 0 0 0 0 1 2 0 0 1 0 1 0 0 3 0 19 1 1 5 0 0 9 3 4 0 0 2 2 1 1 0 0 1 0 0 3 1 0 0 1 1 10 22 10 1 0 0 0 0 0 0 0 1 0 4 1 5 0 
0 6 0 0 1 54 0 2 0 0 1 0 0 5 0 1 0 0 4 0 12 7 0 1 0 0 0 0 0 0 0 5 1 0 0 1 65 0 2 1 0 0 3 2 0 0 1 0 0 1 0 2 0 0 2 0 0 9 0 1 1 1 0 0 21 1 0 0 2 0 7 0 0 0 1 0 0 2 2 0 0 0 1 0 2 7 0 0 0 0 0 0 3 0 2 1 0 4 1 1 
0 5 0 0 2 2 0 3 2 2 1 0 1 6 2 2 2 0 3 0 13 9 0 2 0 0 1 0 1 0 0 4 1 2 0 5 62 0 9 2 0 0 0 0 0 0 0 0 0 0 0 0 0 1 0 2 0 27 3 3 5 0 1 0 16 3 1 0 1 3 5 0 0 0 0 3 0 0 0 0 2 0 3 2 0 12 0 0 0 0 0 0 1 2 0 1 3 5 1 0 
0 3 0 3 0 23 0 4 0 1 1 1 0 1 0 1 0 0 2 10 7 4 0 3 0 0 0 3 0 0 0 2 0 0 0 0 50 0 0 3 0 0 3 1 1 0 1 1 0 0 0 7 0 2 1 2 2 42 2 9 1 0 3 1 7 7 0 0 1 8 5 0 0 1 0 0 0 0 0 1 0 1 0 0 3 6 1 0 0 0 0 0 1 0 0 1 1 4 1 0 
0 8 1 0 5 7 0 3 0 0 3 0 0 5 0 0 6 0 3 2 17 5 0 5 0 0 0 0 0 0 0 1 0 0 0 1 51 0 2 2 0 0 0 1 1 1 0 0 0 1 1 3 3 1 1 0 2 25 0 2 0 1 5 2 18 2 1 0 1 0 3 0 0 0 0 4 2 1 0 0 4 0 5 1 4 20 0 0 0 0 0 0 0 1 0 0 0 0 5 1 
0 6 1 1 1 6 1 4 0 1 1 0 2 3 0 0 0 0 1 23 9 0 0 0 0 0 0 0 0 0 0 2 0 2 0 3 51 0 2 0 0 0 0 0 1 0 0 3 0 0 0 1 1 1 0 9 0 53 1 0 0 0 0 1 4 5 0 0 0 7 8 0 0 0 0 0 0 0 1 0 1 0 1 0 9 8 0 0 0 1 1 0 0 1 0 2 3 7 0 0 
0 2 0 0 3 5 0 7 1 3 0 1 0 5 0 0 0 0 0 8 6 1 0 5 1 1 1 2 0 0 0 2 0 8 1 5 34 0 0 7 1 0 1 0 0 0 1 0 0 1 1 0 0 0 0 1 0 33 2 6 0 2 1 3 3 1 0 0 0 9 6 0 0 1 1 4 0 2 3 2 2 1 0 2 19 10 2 1 0 0 0 1 0 0 5 2 6 4 0 1 
0 7 0 3 4 29 0 2 0 1 0 0 0 4 0 0 0 0 0 14 4 1 0 2 0 0 0 1 0 1 1 2 0 6 1 1 19 0 0 1 0 0 2 0 1 0 2 0 0 0 0 6 0 0 1 3 4 41 0 3 2 0 1 4 4 4 0 0 3 5 1 0 0 3 0 1 3 0 0 0 1 1 1 4 11 11 0 1 2 0 0 0 0 1 0 1 1 5 12 0 
0 7 1 0 6 25 1 10 0 4 1 0 2 5 0 1 0 0 0 5 12 2 0 0 4 0 0 2 1 0 0 2 0 4 0 3 43 0 7 0 0 0 1 0 0 0 1 0 0 0 2 0 0 2 0 5 0 10 2 2 1 0 0 2 5 3 0 3 1 1 7 0 1 0 1 6 1 0 1 0 3 2 8 2 3 12 0 0 0 0 0 0 0 1 0 0 1 6 6 0 
0 5 0 0 3 3 1 4 1 0 0 0 0 2 0 0 1 2 0 8 4 1 0 1 2 1 1 1 0 0 0 2 0 2 0 6 20 0 4 10 0 0 0 1 2 1 0 0 0 1 0 4 0 2 0 2 1 39 1 1 5 0 3 7 14 3 0 0 1 5 7 1 2 0 0 4 0 0 2 0 5 0 5 3 24 4 0 1 0 0 3 0 1 2 0 0 5 3 0 0 
0 1 6 8 7 26 0 0 1 0 1 0 0 0 2 0 1 1 0 10 1 4 0 1 0 0 0 3 0 0 0 2 3 7 0 4 14 0 3 3 0 0 0 0 2 1 0 4 0 0 0 8 4 0 0 3 2 41 2 5 0 0 2 1 6 0 1 1 0 5 1 0 1 0 1 8 0 1 0 1 4 0 13 7 2 0 0 0 0 1 3 0 0 0 3 2 2 1 2 0 
0 5 0 0 4 27 0 3 0 0 2 0 0 2 0 0 0 1 1 18 5 2 0 5 0 0 0 3 0 0 0 1 2 2 0 0 47 0 7 5 0 1 2 0 0 0 0 0 0 0 0 1 0 0 0 1 0 48 0 6 0 0 1 2 7 0 1 2 2 0 3 0 0 0 0 1 0 4 0 0 1 0 7 2 0 5 0 1 0 0 0 0 2 2 3 0 1 0 1 1 
0 6 1 0 4 24 1 4 0 0 0 0 0 0 1 0 1 0 3 16 1 3 0 3 0 0 0 0 3 2 0 5 3 0 0 3 40 2 6 6 0 0 1 1 0 0 0 3 0 1 0 1 1 0 0 4 0 17 0 5 2 0 0 0 9 1 1 0 0 8 5 0 0 0 0 2 1 3 0 0 1 0 5 1 8 2 2 0 0 1 0 3 0 0 1 1 12 5 4 0 
0 4 0 1 6 40 0 2 0 0 0 0 0 3 0 0 3 0 1 1 15 2 0 2 0 1 1 2 0 0 0 3 1 2 0 1 25 0 11 2 0 0 5 1 1 0 0 1 1 0 0 3 0 1 0 0 0 10 1 1 0 0 0 1 23 2 1 0 0 0 1 0 0 3 0 6 2 0 2 0 5 0 18 2 1 6 0 0 0 1 0 0 2 0 0 0 0 4 16 0 
0 1 2 0 4 45 0 7 1 2 0 0 0 5 0 1 1 0 4 1 14 4 0 2 0 1 0 1 1 1 0 2 0 1 0 2 37 1 3 3 0 0 0 3 3 0 1 0 1 0 0 1 0 1 0 2 0 6 0 1 2 0 2 4 11 0 0 0 2 2 9 0 0 2 0 9 0 4 0 0 7 0 5 5 4 13 0 0 0 0 0 0 2 0 0 0 1 0 0 0 
0 8 4 0 3 5 0 3 0 3 1 1 0 4 0 1 0 0 5 5 8 4 0 3 1 0 0 0 1 0 1 1 0 0 0 0 52 0 5 1 0 1 0 0 0 0 0 0 0 0 0 2 2 0 0 1 1 52 0 1 0 1 1 5 15 5 1 0 0 0 6 0 0 0 1 2 0 0 0 0 0 1 8 1 5 8 1 1 0 2 0 0 0 1 0 0 0 0 4 1 
0 2 0 0 5 20 0 2 1 0 0 0 0 2 0 0 1 0 2 9 9 5 0 2 0 0 0 0 2 0 0 2 0 0 0 1 46 0 1 1 0 0 1 2 1 0 2 1 0 0 0 3 0 1 0 3 0 54 0 2 1 0 2 0 21 1 0 0 2 4 4 0 0 0 0 3 1 1 1 0 1 0 3 0 1 4 1 0 0 1 1 1 2 2 0 1 2 2 4 0 
0 5 0 0 2 13 3 6 1 0 2 0 0 3 0 0 0 0 4 14 18 1 1 0 0 0 0 1 0 0 0 1 1 10 0 1 22 0 2 3 1 1 1 1 1 0 0 1 1 1 0 0 0 2 1 4 0 38 0 3 0 0 0 0 21 1 0 0 1 6 6 0 0 0 0 1 0 0 0 0 0 1 0 3 15 10 0 0 0 0 1 0 2 0 1 2 3 3 2 1 
0 7 2 0 7 11 0 0 0 3 0 0 0 3 0 0 2 1 1 13 15 6 0 4 0 0 0 1 2 0 0 1 0 0 0 0 41 0 12 5 1 0 2 0 3 0 1 1 0 0 0 4 0 0 0 1 0 28 1 3 0 1 0 2 11 0 0 0 3 2 4 1 0 0 0 2 0 0 0 0 4 0 14 2 6 7 1 0 0 0 3 0 0 0 0 0 4 0 1 0 
0 5 0 1 2 63 1 1 0 0 0 0 0 3 1 1 2 0 1 6 7 2 0 2 0 0 0 2 0 0 0 3 0 3 0 1 44 0 1 0 0 0 1 0 0 0 0 0 0 1 0 0 0 1 0 0 1 31 0 5 0 2 1 2 2 1 0 0 4 0 11 0 0 1 2 1 1 1 2 0 3 0 0 1 0 5 1 0 0 1 0 1 4 0 2 2 1 0 5 1 
0 5 0 1 3 45 0 4 0 0 1 0 0 5 0 0 3 0 5 1 14 2 0 6 0 0 0 1 0 0 0 0 0 3 0 1 62 0 5 2 0 1 0 1 0 2 0 0 0 2 2 3 0 0 0 0 0 4 1 2 1 0 0 2 24 0 0 0 0 1 8 0 1 0 0 3 0 1 1 0 3 1 6 1 0 8 0 0 0 0 0 0 2 0 0 0 0 0 0 0 
0 2 0 0 3 11 1 7 0 2 0 0 1 4 1 0 5 0 0 3 12 1 0 5 1 0 0 2 0 0 0 0 1 10 0 2 33 0 0 6 1 1 0 1 2 0 1 0 0 2 1 2 0 2 0 0 0 39 1 3 1 0 0 8 6 3 0 0 4 1 12 0 0 0 0 1 0 1 0 0 4 0 0 7 7 9 0 0 1 0 6 0 2 1 3 0 1 0 3 0 
1 1 0 0 6 55 0 2 0 0 1 0 0 2 0 0 2 0 1 1 8 2 0 3 0 1 0 1 1 0 0 1 1 0 1 0 36 0 5 4 0 0 6 0 1 0 0 0 0 1 0 0 0 3 0 0 0 47 0 6 1 0 2 3 6 0 0 1 0 0 7 0 1 0 1 4 0 1 0 0 1 1 8 0 2 3 0 0 0 0 1 0 2 0 0 0 0 0 5 0 
1 6 0 0 7 17 2 9 3 2 0 0 1 10 2 0 0 1 3 1 11 1 0 3 1 5 2 2 0 0 0 3 0 2 0 7 44 2 5 3 0 0 0 0 1 1 1 0 0 1 0 1 0 0 0 0 0 8 2 0 4 0 1 5 9 5 0 2 1 3 6 0 1 0 0 1 0 3 1 0 1 1 8 3 5 10 0 0 0 0 0 0 2 0 1 0 1 4 1 0 
0 12 0 1 0 7 3 11 0 5 0 0 1 6 0 0 0 1 0 0 3 4 0 3 0 0 0 2 0 0 0 0 0 7 0 5 53 0 5 4 0 0 0 0 0 0 0 0 1 0 0 1 3 0 0 0 0 26 1 2 1 0 6 8 3 1 0 0 5 1 11 0 0 0 1 0 1 1 1 0 1 1 1 4 5 13 2 1 0 1 2 0 0 0 2 0 1 0 9 0 
0 5 2 0 1 30 1 0 1 0 1 0 0 1 0 1 8 1 0 9 1 1 0 2 0 1 0 0 0 0 0 3 2 5 0 5 15 0 5 7 0 2 1 1 1 0 0 1 2 0 0 14 1 0 0 1 2 39 2 4 2 2 1 2 3 1 0 1 1 6 7 0 0 0 0 1 0 0 2 0 5 0 4 2 6 2 1 0 0 0 2 0 1 1 2 0 3 1 10 2 
0 5 0 3 1 35 1 1 0 0 0 0 0 0 0 2 1 0 0 15 7 2 1 2 0 0 1 0 0 0 0 1 7 5 0 4 28 2 1 5 0 0 4 0 0 0 0 2 0 0 0 9 0 0 0 2 1 40 1 8 0 0 0 5 1 0 2 0 1 4 3 0 1 1 0 0 0 0 1 0 0 5 0 0 8 9 2 0 0 0 0 0 0 0 1 1 1 5 1 1 
0 5 1 1 4 21 0 6 3 1 1 0 0 9 0 0 1 0 1 0 14 5 0 2 0 0 1 0 2 0 0 2 2 1 0 2 65 2 1 2 0 0 2 1 0 1 2 1 0 1 0 1 0 0 0 0 1 22 0 7 0 0 7 6 10 2 0 0 1 1 5 0 0 0 2 1 0 1 0 1 0 0 2 0 1 12 0 0 0 0 2 0 0 0 0 0 1 1 0 0 
0 3 0 0 6 17 0 4 0 0 1 0 1 4 0 2 3 0 0 6 6 3 0 5 0 0 0 0 6 0 0 0 2 0 0 3 22 2 12 0 0 0 1 2 0 0 0 2 0 0 0 5 0 1 0 3 1 57 2 8 0 0 1 2 7 3 0 1 0 0 3 0 0 0 0 5 0 3 0 0 0 1 20 3 0 7 1 0 0 1 0 0 0 1 1 0 0 0 0 0 
0 7 0 0 1 33 0 3 0 0 0 0 0 1 0 1 0 0 2 7 9 3 0 5 0 0 0 3 0 0 0 0 0 0 0 1 43 0 3 2 0 0 2 2 1 0 0 1 1 0 1 4 0 0 0 2 0 38 0 6 0 0 0 0 37 1 0 0 0 1 2 0 0 0 0 1 0 1 0 0 2 0 4 1 5 3 0 0 0 1 1 0 0 0 0 1 4 2 1 0 
0 4 0 0 4 14 0 2 0 1 4 1 1 6 0 0 0 0 0 10 15 1 0 0 2 1 1 1 0 0 0 0 1 3 0 1 27 1 4 3 0 0 0 0 0 0 0 0 0 0 0 6 0 2 0 1 1 55 2 1 1 1 1 4 9 0 0 0 0 3 1 1 0 0 0 6 0 0 1 0 0 0 7 5 14 6 4 0 0 0 0 0 0 2 0 0 5 3 0 0 
0 4 2 1 1 2 0 3 0 0 0 0 0 2 0 0 1 0 0 3 17 6 0 3 0 0 0 1 0 0 0 2 0 7 0 3 81 0 0 3 0 0 0 1 0 0 0 0 1 2 0 2 2 0 0 0 0 28 0 2 1 0 0 5 21 2 1 0 0 0 4 0 0 1 0 1 0 2 0 0 2 1 0 0 4 9 0 0 0 0 0 1 1 1 5 0 2 0 6 0 
0 3 0 0 3 60 0 7 0 0 3 0 0 5 0 0 1 0 0 0 8 8 0 2 0 0 2 1 0 0 0 1 1 5 0 2 47 0 1 5 0 0 5 0 1 0 0 1 2 0 0 0 0 1 0 0 0 1 1 3 1 1 0 10 2 0 1 0 1 2 6 0 0 2 0 3 1 0 1 0 0 0 6 2 3 8 1 0 0 0 0 0 6 0 0 0 2 1 10 0 
0 3 2 2 6 23 0 2 0 2 3 1 0 0 2 0 3 0 1 1 7 3 0 0 0 1 0 0 3 0 0 1 1 2 0 0 33 0 12 0 1 0 1 0 2 0 0 0 0 2 0 16 1 0 0 0 1 20 0 2 0 0 4 0 8 2 2 0 1 0 8 0 0 2 1 4 0 1 1 0 11 0 13 0 1 6 0 1 0 0 1 0 2 0 2 0 0 0 15 4 
0 2 1 1 3 12 1 8 0 0 0 0 0 6 0 1 2 0 1 0 15 7 0 6 0 0 1 0 0 0 0 2 0 1 0 4 81 2 1 6 0 1 2 3 0 0 0 0 0 1 0 8 1 0 0 1 0 1 0 2 0 0 0 2 17 0 0 0 1 0 8 0 0 0 0 0 0 5 1 0 4 0 1 2 4 15 0 0 0 0 0 1 0 0 1 0 0 0 4 0 
1 3 0 0 1 12 0 7 0 1 1 0 0 2 1 0 2 0 0 4 11 5 0 4 0 0 0 0 0 0 0 0 0 1 0 1 62 1 3 0 1 0 0 4 0 1 2 0 1 0 3 2 0 1 0 0 0 44 0 3 0 0 1 0 21 0 0 0 0 3 2 0 0 0 1 3 0 0 0 0 1 0 8 1 5 12 1 0 0 0 1 1 0 1 1 0 0 0 2 0 
1 2 6 1 6 26 0 1 1 0 1 0 0 1 0 0 4 1 2 19 7 3 0 0 0 0 0 1 0 1 0 1 0 2 0 4 23 0 0 7 0 0 2 0 0 1 0 4 1 0 0 1 0 2 0 4 1 42 0 7 0 1 1 6 5 3 0 0 1 3 6 0 1 0 0 4 1 0 3 0 2 0 0 3 10 2 0 0 2 0 0 0 1 0 2 1 1 1 4 0 
0 4 0 0 10 22 0 5 0 1 1 0 0 5 0 0 0 0 0 2 14 5 0 1 0 0 1 0 1 0 1 6 0 2 0 4 54 1 12 2 0 1 0 1 1 1 1 2 0 0 0 4 2 1 0 1 0 12 2 1 1 0 1 0 21 2 0 0 1 1 2 0 0 0 0 2 1 1 1 0 0 0 3 0 3 15 0 0 0 2 0 0 3 0 0 0 3 1 2 0 
0 5 0 2 0 18 1 6 0 1 1 0 0 0 0 0 1 0 2 3 14 2 0 0 1 0 0 0 2 0 0 1 1 1 0 0 33 0 0 2 0 0 0 2 4 0 0 1 0 0 0 16 0 2 0 0 2 35 0 3 1 0 0 4 22 1 0 2 1 3 4 0 2 0 0 0 2 1 0 1 2 0 1 3 8 11 0 0 0 0 2 2 2 0 2 0 3 1 7 0 
0 8 0 3 7 29 0 6 0 0 1 0 0 0 1 2 2 0 2 0 5 2 0 4 0 0 2 0 0 0 0 3 3 8 1 4 40 0 7 4 0 0 1 0 0 0 0 0 0 0 1 6 0 1 0 1 1 4 1 1 1 1 0 13 2 0 2 0 1 0 17 1 0 0 0 5 1 2 1 0 3 2 10 5 4 4 0 0 0 0 1 0 3 0 1 2 0 0 6 1 
0 0 2 0 2 20 1 4 0 2 0 0 0 1 0 0 0 0 0 22 4 3 1 4 0 1 0 2 0 1 0 2 0 1 0 1 33 1 0 4 0 0 2 1 0 1 0 4 0 0 0 0 0 0 0 4 0 71 0 3 1 0 5 0 5 0 1 2 0 9 6 0 0 0 0 3 0 2 0 0 0 0 0 0 0 4 1 0 0 3 0 0 1 0 1 0 2 5 1 0 
0 1 2 4 7 4 0 0 0 0 3 0 0 4 0 2 1 1 0 3 14 4 0 2 0 2 1 2 0 0 0 0 0 0 0 3 48 1 4 0 0 0 1 0 1 0 0 1 0 0 1 23 1 0 0 0 1 43 0 7 0 0 1 2 19 1 0 0 1 0 0 0 0 0 0 4 0 0 1 1 1 2 7 1 3 11 0 0 0 1 0 0 0 0 0 0 0 0 2 0 
0 4 0 1 6 36 0 2 1 5 1 0 0 0 3 1 2 0 1 9 3 1 0 4 0 0 2 1 0 0 1 0 1 0 0 2 43 0 7 1 1 0 1 0 1 0 1 0 0 1 4 4 1 2 0 2 0 36 0 2 1 0 2 0 4 1 2 0 0 1 9 0 1 0 1 1 0 0 0 0 1 1 6 4 1 6 0 1 1 0 0 0 2 0 5 0 1 0 4 0 
0 5 0 0 7 4 0 9 0 0 1 0 0 4 0 0 0 0 1 13 7 5 0 3 0 0 0 0 0 1 0 2 1 2 0 2 67 0 4 1 0 1 0 1 0 0 0 0 0 0 0 1 0 2 1 1 0 34 1 1 0 0 6 7 4 1 0 0 0 5 6 0 0 0 1 7 0 3 0 0 0 0 6 1 2 13 1 0 0 1 0 0 0 1 0 0 0 2 1 0 
0 9 0 0 4 16 0 3 0 1 0 0 0 1 0 1 3 0 0 14 1 2 0 3 0 0 0 1 0 0 0 1 1 1 0 5 37 0 7 5 0 0 0 0 0 0 0 0 1 0 0 0 0 0 1 4 0 62 0 7 0 0 0 3 1 1 0 0 4 5 4 0 0 0 0 3 0 1 0 0 6 0 11 1 6 1 1 2 1 0 0 0 0 1 1 0 2 2 2 0 
0 11 0 2 4 9 2 1 2 2 0 1 0 4 0 0 2 0 0 2 7 5 0 3 1 0 0 1 4 0 0 2 0 6 0 6 39 1 2 6 0 0 1 0 0 0 0 0 0 0 0 0 0 4 0 0 1 22 1 2 1 0 0 4 12 1 0 1 1 6 6 0 0 0 0 4 0 0 0 1 11 1 3 4 10 8 0 0 1 0 0 0 1 0 0 0 3 7 7 1 
0 0 2 0 1 9 0 0 0 4 3 0 0 0 0 0 0 1 2 11 4 0 1 3 0 0 1 0 0 0 0 2 0 4 0 3 29 0 2 9 0 0 0 2 1 0 0 1 0 0 0 10 0 1 0 4 1 58 0 4 3 0 4 1 6 1 1 0 0 9 6 0 0 0 3 3 0 0 0 0 1 0 3 3 14 2 2 0 0 0 1 1 1 2 0 1 3 5 0 1 
0 5 0 0 2 6 0 1 2 3 0 0 0 3 2 0 3 0 1 7 4 5 0 2 0 0 0 0 0 0 1 0 1 2 0 2 51 3 6 2 0 1 0 0 0 0 0 0 0 0 0 2 0 0 0 2 0 57 0 10 1 0 0 5 14 1 0 0 0 1 5 0 0 1 0 0 2 0 0 0 0 0 3 0 1 7 1 0 0 1 0 0 1 0 1 0 0 5 14 0 
1 1 0 0 7 58 1 0 1 0 1 0 0 7 0 0 0 0 1 2 9 0 0 2 2 0 2 2 1 0 0 2 1 7 0 6 18 0 1 5 0 0 4 2 0 1 1 0 0 0 1 0 1 0 1 1 1 16 1 9 0 0 4 9 9 0 0 2 2 1 5 0 0 1 1 4 0 3 3 1 1 0 0 2 3 9 5 0 0 1 0 0 3 0 0 0 1 1 1 1 
1 3 2 0 6 10 3 5 0 2 1 0 0 6 0 0 0 0 0 3 8 7 1 4 1 0 0 1 0 0 1 1 1 5 1 4 49 1 4 8 0 0 0 1 0 0 1 1 0 0 0 3 0 0 0 2 0 21 2 1 4 0 0 0 13 3 0 0 0 4 4 0 0 1 0 5 0 2 0 1 0 0 5 3 15 3 2 0 0 1 0 0 1 2 0 0 7 1 1 1 
0 5 0 0 0 31 1 4 2 0 0 0 0 7 0 0 2 0 1 1 16 2 1 1 0 0 0 1 0 0 0 2 1 4 1 0 56 3 0 0 0 1 0 2 1 0 2 1 0 0 0 3 3 1 1 0 0 0 1 2 0 0 0 8 25 2 2 0 0 0 3 0 0 0 0 3 1 3 6 0 2 0 0 9 2 9 2 0 0 0 0 1 1 0 0 0 0 1 10 0 
0 4 0 0 1 25 0 5 0 0 0 0 0 4 2 1 3 0 2 3 18 3 1 2 0 0 1 1 0 0 0 2 0 0 0 0 65 1 0 5 0 0 0 2 0 0 1 0 0 0 0 3 0 0 0 1 0 8 0 0 0 0 0 2 25 7 0 0 1 0 6 0 0 0 0 0 1 5 0 0 5 2 0 1 4 18 0 0 0 0 0 0 3 0 0 0 1 0 5 0 
0 5 0 0 9 16 0 9 1 0 0 0 1 3 1 0 0 0 1 0 9 4 0 4 0 0 2 1 0 0 0 0 2 0 0 4 87 1 6 4 0 0 1 0 0 0 0 0 1 0 0 2 0 0 0 0 0 3 0 2 4 0 4 1 3 2 1 1 2 0 6 0 0 0 3 4 0 4 0 0 2 1 8 2 3 8 0 0 1 0 0 2 2 0 2 2 1 2 0 0 
0 5 0 0 0 9 1 3 0 0 0 0 0 6 0 2 3 0 1 6 21 7 0 2 0 1 0 0 0 0 0 0 1 2 0 2 50 1 1 1 0 0 0 2 3 0 0 0 0 5 0 1 0 0 0 0 1 26 2 4 0 0 0 1 23 0 1 0 1 2 9 0 0 0 1 0 1 0 0 0 1 0 1 2 3 17 1 0 0 0 0 1 1 0 5 0 2 0 8 0 
0 5 0 1 0 38 0 3 3 0 1 0 0 3 0 0 3 0 2 1 7 4 0 2 0 0 0 0 0 0 0 0 2 0 0 2 49 0 6 5 0 0 1 0 0 1 0 1 1 0 0 10 0 4 0 0 2 21 0 7 0 0 2 3 6 3 0 1 2 0 6 0 0 0 0 2 0 1 0 0 5 0 6 1 5 11 0 0 0 0 1 1 4 0 1 0 0 0 4 0 
1 6 0 0 3 2 1 4 1 2 0 1 0 4 0 0 3 0 3 3 8 5 0 1 0 0 1 3 0 0 0 6 0 3 0 8 78 3 1 4 0 0 0 0 0 0 0 0 0 0 0 2 0 2 0 0 0 11 2 2 0 1 0 2 8 3 0 1 3 0 10 0 1 0 0 2 0 6 0 0 7 0 0 1 6 9 0 0 0 0 0 4 0 0 1 0 4 4 0 3 
1 4 0 2 3 5 0 5 0 1 1 0 0 2 0 0 1 1 1 9 6 3 0 3 0 1 1 2 0 1 0 0 1 1 0 3 48 0 1 5 2 0 1 0 2 0 0 0 0 3 0 10 0 0 0 1 1 64 0 5 0 0 2 3 1 3 0 1 0 0 9 1 0 1 0 0 0 2 0 0 3 3 0 3 0 5 2 0 0 0 2 0 0 2 0 0 0 0 5 1 
1 10 0 1 9 18 0 4 1 1 1 0 0 4 1 0 3 0 0 2 8 1 0 0 1 0 2 2 0 0 0 0 0 0 0 0 36 0 7 0 0 0 0 0 4 0 0 0 1 0 0 1 2 1 0 2 0 18 2 1 0 0 0 2 10 1 0 0 4 1 8 0 0 2 0 7 0 0 0 0 14 0 13 0 5 17 0 0 0 0 5 1 0 0 2 1 1 1 10 0 
0 4 0 1 7 11 0 7 0 2 0 0 1 3 1 2 0 0 2 4 8 3 0 1 0 0 0 2 0 0 0 2 2 0 1 8 46 2 0 8 2 2 2 0 0 1 0 0 1 3 1 6 0 0 1 0 3 28 1 9 0 0 1 6 3 2 0 0 3 0 7 0 0 2 1 1 0 1 0 1 4 0 1 0 2 19 0 0 0 0 1 1 0 0 5 0 0 0 1 0 
0 4 0 0 2 43 0 7 0 2 0 0 0 4 0 0 0 0 0 2 15 3 0 3 0 0 0 2 1 1 0 1 1 1 0 2 29 0 3 1 0 0 3 3 0 0 0 1 0 0 0 4 0 2 0 1 0 17 0 3 0 0 2 7 18 4 1 3 0 2 2 0 0 2 2 1 1 1 0 0 0 0 4 0 2 19 0 0 0 0 2 0 2 0 4 1 2 3 2 2 
0 4 1 0 0 14 0 5 2 0 1 0 0 8 1 0 1 0 3 9 7 7 0 0 1 0 2 0 0 0 1 4 3 5 0 3 74 1 0 6 0 0 0 0 0 0 0 3 0 0 0 3 0 0 0 0 0 29 1 2 1 0 0 2 6 2 0 2 1 1 4 0 0 0 0 0 0 1 2 0 1 0 1 1 8 1 1 0 0 0 1 0 0 0 1 1 3 2 4 2 
0 8 1 1 1 25 0 4 0 2 0 0 0 1 0 0 2 0 1 11 8 4 0 2 1 2 0 2 0 0 0 1 0 3 0 3 36 1 0 4 0 1 4 0 0 0 1 0 0 0 0 1 0 0 0 1 0 52 0 1 0 0 0 0 7 3 0 0 1 4 7 0 0 1 0 1 0 1 1 0 2 0 2 0 11 9 2 0 0 0 0 0 3 1 1 0 3 2 3 0 
0 7 0 4 6 42 2 2 4 1 0 0 0 0 0 0 8 0 0 13 3 2 0 3 0 1 1 1 2 0 0 3 0 3 0 7 6 1 0 4 0 0 0 0 0 0 0 1 1 0 1 14 3 0 0 2 1 18 0 7 1 0 6 4 4 0 0 0 2 6 10 0 1 2 1 1 1 0 2 1 8 1 1 2 1 5 0 0 0 0 0 0 1 0 1 2 1 7 2 2 
0 4 1 0 5 42 2 9 0 1 0 0 0 3 1 2 0 0 1 0 6 1 0 0 0 0 0 1 0 0 0 3 0 0 0 2 33 0 8 0 0 1 2 1 0 0 0 0 3 0 1 1 0 3 1 1 1 58 1 4 0 0 0 3 2 3 0 0 0 0 4 0 0 0 0 2 0 4 1 0 1 0 9 1 1 7 1 0 0 0 0 1 3 2 0 0 0 0 2 0 
0 1 1 0 18 45 0 5 1 1 0 0 0 1 0 0 0 0 0 1 14 4 0 0 0 0 0 1 3 0 0 2 0 1 0 0 22 0 7 5 0 0 0 1 2 0 0 0 0 1 1 0 1 2 0 1 0 11 0 6 1 1 1 1 20 0 0 0 7 4 0 0 2 0 0 8 0 0 2 0 5 0 12 3 6 8 1 0 0 0 0 0 1 0 1 2 0 5 0 0 
0 6 0 0 7 8 2 4 0 0 1 0 0 1 0 0 1 1 2 7 6 2 0 0 0 0 1 0 0 0 0 1 0 4 0 2 54 0 12 3 0 2 0 0 0 0 0 1 0 0 0 4 0 0 0 1 3 26 0 0 1 0 0 4 13 0 0 0 3 9 2 0 0 0 0 4 1 0 0 1 0 0 12 5 5 3 0 2 0 0 0 0 0 1 0 2 3 7 10 0 
0 1 2 0 9 23 0 2 1 0 0 0 1 4 0 0 2 0 1 10 12 1 0 3 0 0 0 0 1 1 0 1 3 7 0 5 31 0 9 1 0 0 0 1 0 0 1 1 0 0 0 1 0 0 0 1 0 41 3 3 1 0 3 7 6 1 0 1 2 0 5 0 0 0 0 6 0 1 0 2 2 1 9 4 1 6 0 0 2 0 0 0 0 1 1 0 0 1 4 0 
0 4 3 1 2 9 3 3 0 0 1 1 1 2 0 1 1 0 1 15 2 3 0 2 1 0 0 1 0 0 0 0 1 9 1 3 28 0 1 4 0 1 0 1 0 0 0 3 0 0 0 0 2 3 0 3 1 69 1 2 0 0 0 6 5 0 0 0 0 6 1 1 0 0 1 1 0 0 0 0 0 0 3 2 14 2 0 2 0 2 0 0 1 1 0 2 4 6 0 0 
0 6 3 0 6 10 1 3 0 0 0 0 0 3 0 1 6 0 3 0 11 2 0 5 1 0 0 3 3 0 0 1 0 0 1 4 29 0 0 3 0 0 1 0 0 0 0 0 0 0 0 0 0 5 0 0 0 33 0 5 0 0 0 5 9 0 0 1 1 2 10 0 1 0 1 5 0 0 0 0 10 1 4 1 14 12 0 0 0 0 1 0 0 4 0 0 3 2 13 1 
0 3 1 0 3 34 0 6 0 0 0 0 0 8 0 0 4 1 3 0 18 5 0 1 0 2 0 6 0 0 0 0 0 1 1 2 46 0 3 0 0 0 1 2 0 1 0 1 0 0 3 1 0 0 0 0 0 2 2 3 0 0 1 8 20 0 0 1 3 1 8 1 0 0 1 3 0 0 0 2 6 0 3 4 2 14 1 0 0 0 0 1 0 0 0 0 0 1 5 0 
0 2 0 0 1 36 1 3 0 0 1 0 0 6 0 0 0 0 2 8 19 5 0 2 0 1 0 0 1 0 0 0 3 2 0 0 62 0 0 5 0 0 0 1 0 0 0 0 0 0 1 0 0 1 0 0 0 13 0 4 1 0 0 2 26 2 0 0 2 0 4 0 0 0 0 2 0 0 1 0 2 2 0 3 2 16 0 0 0 0 0 0 2 0 0 2 0 0 0 1 
0 6 0 0 4 10 0 4 3 1 0 1 1 8 1 1 1 0 2 1 26 5 1 3 0 0 0 0 1 0 2 5 2 1 0 1 43 0 0 3 0 0 0 0 0 0 0 0 1 0 0 6 2 2 0 0 0 5 2 3 0 0 2 3 27 0 0 0 2 0 5 0 1 0 2 3 0 1 0 1 2 0 1 0 9 21 1 0 0 0 1 0 0 1 1 0 2 2 2 2 
0 4 5 2 0 23 0 8 0 0 4 1 0 5 0 0 3 0 0 4 13 6 0 4 0 0 0 1 0 0 0 0 0 1 0 3 46 0 0 3 0 0 6 2 1 0 0 1 0 1 1 8 0 4 0 0 2 17 0 3 0 1 0 0 22 0 1 1 1 1 1 0 0 2 1 0 1 4 1 1 4 0 0 0 6 8 0 0 0 0 0 0 0 0 0 0 1 0 11 0 
0 6 0 0 4 14 0 1 2 3 0 1 0 2 0 0 0 0 1 0 8 6 0 4 0 1 0 3 1 4 0 0 0 0 0 1 60 0 4 1 0 1 0 1 0 0 1 0 0 2 2 0 0 0 0 1 0 45 1 3 0 0 1 0 6 0 0 0 0 2 4 0 0 0 3 8 0 1 0 0 0 0 6 0 4 11 0 0 0 0 0 0 0 1 5 3 1 10 0 0 
1 2 1 0 3 9 1 3 0 0 2 0 0 2 0 0 0 0 4 13 6 3 0 3 1 0 0 2 0 1 0 3 2 9 0 4 18 1 9 5 1 0 1 3 0 0 0 5 0 0 0 3 0 1 0 1 0 37 2 1 1 0 0 9 14 1 2 0 1 2 5 0 0 0 2 9 0 2 1 1 0 0 6 9 4 3 2 2 0 0 1 0 0 0 1 1 3 4 1 0 
0 6 2 0 0 16 0 2 0 0 1 0 0 6 0 0 0 0 1 14 10 2 0 1 0 0 0 0 0 0 0 3 0 2 0 5 47 1 0 6 0 0 3 0 0 0 1 0 1 1 0 0 1 1 0 0 0 60 0 5 1 0 1 3 5 0 0 0 0 1 2 0 0 0 2 1 0 2 1 0 1 0 1 0 11 13 0 0 0 0 0 0 1 1 0 0 3 0 1 1 
0 7 1 1 0 4 0 9 2 1 1 0 0 4 3 0 1 1 3 7 5 1 0 3 2 0 1 2 1 0 1 3 2 1 0 3 53 1 10 3 0 3 0 0 1 1 1 1 3 1 0 5 0 1 0 0 0 19 0 2 0 0 5 4 3 5 2 1 2 0 6 0 0 2 2 1 0 3 4 2 4 2 9 4 2 6 1 0 0 0 0 0 0 0 2 0 0 0 0 3 
0 6 1 0 3 52 1 1 0 1 0 1 0 1 1 0 5 0 0 0 9 4 0 5 0 0 1 4 0 0 0 3 0 3 0 6 44 0 3 2 0 1 3 2 0 0 0 1 0 0 0 1 1 2 0 0 0 3 0 4 1 0 2 5 11 0 0 0 1 0 11 0 0 0 0 1 3 1 0 0 9 0 0 0 5 7 0 0 0 0 0 0 2 0 3 0 0 0 12 1 
0 4 4 1 4 8 0 4 1 1 0 0 1 3 0 0 0 0 3 3 9 3 1 7 1 0 0 6 0 0 0 2 0 1 0 1 78 3 3 2 0 0 1 0 0 0 0 0 0 2 0 3 0 1 0 1 0 25 2 0 0 0 0 0 2 5 1 0 2 1 4 1 1 0 0 4 0 3 1 0 0 0 6 4 3 12 0 0 0 1 2 0 0 0 5 0 1 0 1 1 
0 4 0 2 9 5 0 5 0 0 1 1 0 2 0 1 1 0 1 5 8 2 0 2 1 1 1 1 2 0 0 0 0 2 0 1 36 0 7 3 0 0 0 0 0 0 1 0 0 1 0 6 1 2 0 0 1 47 0 1 0 0 0 2 22 6 2 0 0 3 3 0 0 0 0 5 0 0 1 0 0 0 10 1 9 8 1 0 1 0 1 1 1 1 0 0 5 3 0 0 
0 3 0 0 2 11 0 4 1 0 1 0 0 5 0 1 1 0 1 6 6 2 2 5 0 0 1 1 0 0 1 4 0 0 0 6 41 2 0 7 0 0 0 0 0 0 0 0 0 1 0 2 0 2 0 1 1 59 0 3 0 0 1 1 3 3 0 2 6 1 4 0 0 1 0 2 0 1 1 2 2 2 0 1 15 7 0 0 0 3 0 0 1 1 1 0 4 0 0 2 
0 4 0 0 1 7 0 5 1 2 0 0 0 3 0 0 2 0 0 5 20 7 0 2 0 3 0 3 0 0 0 0 1 3 1 6 69 1 0 5 0 1 2 0 0 2 0 0 2 0 1 0 0 0 0 2 0 12 0 3 0 0 0 6 28 3 0 0 1 6 7 0 0 0 0 1 0 3 0 1 0 0 0 0 3 12 1 0 0 0 0 0 0 0 1 0 1 0 0 0 
0 0 0 3 3 41 0 4 0 1 4 0 0 2 0 1 0 0 0 6 9 2 1 4 0 0 0 0 0 0 0 3 0 1 0 1 48 0 0 7 1 0 1 2 0 1 0 0 0 2 0 8 0 0 0 0 2 49 0 0 2 0 0 1 5 0 0 0 1 0 4 0 0 0 0 0 0 2 0 0 1 0 7 1 3 8 0 0 0 0 1 2 3 0 0 1 0 1 0 0 
0 1 0 2 9 17 0 4 0 1 1 1 0 4 0 0 1 0 1 1 18 4 1 2 0 0 0 2 0 0 0 0 0 3 1 0 46 0 9 0 1 0 2 3 0 0 0 0 0 1 0 4 0 1 1 0 0 16 0 5 0 0 0 1 32 0 0 1 2 1 5 0 0 0 0 1 0 0 0 1 4 1 15 3 1 9 1 0 0 0 0 1 1 2 2 0 1 0 1 1 
0 3 1 0 0 37 1 2 2 2 1 0 0 0 0 0 2 0 2 16 3 2 0 8 2 0 0 3 2 0 0 3 1 1 1 7 38 0 5 5 0 0 1 1 0 0 0 1 0 1 0 0 0 0 0 3 0 22 1 1 0 0 3 3 8 3 1 4 0 4 6 0 1 4 1 0 0 3 0 1 2 0 3 3 5 4 0 0 0 0 0 1 1 1 2 0 5 0 0 0 
0 0 1 0 10 54 0 3 0 0 1 0 0 0 0 1 0 0 1 2 5 0 0 3 0 0 0 2 4 1 1 0 1 0 0 6 22 0 19 5 0 0 3 3 1 0 0 0 0 0 1 5 1 2 0 0 0 19 1 5 1 0 1 2 8 4 3 0 0 0 2 1 0 2 0 5 0 1 0 0 0 1 15 2 2 6 0 1 1 0 1 0 0 1 6 0 0 0 1 0 
2 1 0 0 5 46 0 4 1 1 2 0 0 1 0 0 0 0 1 7 7 4 0 4 0 0 0 2 0 1 1 4 3 1 0 2 46 0 9 0 0 0 2 2 2 0 0 0 1 1 0 0 0 0 0 0 0 17 0 3 0 0 4 2 13 0 1 0 0 3 4 0 0 2 0 4 0 2 0 0 0 1 11 3 5 5 0 0 0 1 0 0 2 0 2 0 0 0 1 1 
0 8 0 4 4 58 0 3 0 0 0 0 0 3 0 2 0 0 0 0 14 6 0 3 0 0 0 1 0 0 0 3 0 4 0 1 47 1 0 2 0 1 2 0 1 1 0 0 0 0 0 6 1 3 0 0 1 2 1 4 0 1 0 4 7 0 0 1 2 1 11 0 0 2 0 1 0 0 1 1 0 1 0 1 0 16 1 0 0 0 2 0 4 1 0 0 1 0 4 0 
0 4 0 2 6 20 1 2 1 0 1 1 0 5 0 0 1 1 0 11 14 3 0 6 0 0 0 0 1 0 0 2 1 0 0 0 29 0 6 3 1 1 1 1 0 0 2 0 0 0 1 4 2 1 0 2 0 42 0 3 0 2 0 1 17 0 0 0 1 2 3 0 0 1 0 8 0 0 3 0 3 0 5 2 7 6 0 0 0 1 0 1 1 1 0 0 2 0 1 0 
1 7 0 0 3 41 0 6 2 0 1 1 0 3 0 1 3 0 0 2 7 4 1 6 0 0 1 1 0 3 1 0 4 5 0 3 38 0 4 4 0 0 0 0 0 0 0 0 0 2 1 1 0 0 0 1 1 10 1 5 0 0 1 3 11 1 1 0 0 0 8 0 0 0 0 2 2 0 0 0 11 1 1 4 0 5 0 0 0 0 0 0 2 0 2 0 1 0 17 2 
0 6 3 0 1 28 0 5 1 2 0 0 1 6 1 0 4 0 4 2 4 6 1 5 0 0 0 1 0 0 0 5 2 1 0 2 44 1 1 3 0 3 0 0 0 1 0 2 0 0 1 1 0 10 0 0 0 16 0 1 1 0 1 3 5 1 0 0 2 3 5 0 0 0 0 2 0 1 3 0 13 0 0 1 9 15 0 0 0 1 0 3 1 0 0 0 3 0 0 2 
0 4 0 1 2 6 1 3 0 2 0 1 0 1 0 0 1 0 0 11 9 3 0 5 2 0 0 0 0 0 0 2 1 5 0 4 47 1 3 7 0 0 0 1 0 0 0 0 1 3 0 6 0 0 1 3 3 31 0 0 0 0 2 9 9 4 0 2 0 3 3 0 0 0 0 1 1 3 0 1 0 0 1 2 7 8 7 0 0 2 1 0 2 1 0 1 6 1 2 0 
0 1 0 2 3 7 0 0 0 0 0 0 0 0 0 0 1 0 0 15 14 6 1 3 0 0 0 0 0 1 0 0 0 3 0 6 45 1 6 8 0 0 1 0 1 0 0 2 0 0 0 12 0 0 0 1 1 31 0 5 1 0 3 6 18 0 1 1 2 5 1 0 0 1 0 6 0 0 0 1 3 0 0 0 9 6 1 0 0 0 0 0 0 0 2 0 5 1 0 0 
0 4 1 0 3 15 0 4 1 0 1 0 0 5 1 0 1 0 2 1 10 7 0 5 0 2 0 0 0 0 0 1 0 0 0 0 66 0 3 3 0 0 0 0 0 0 0 0 0 1 0 10 0 0 0 0 2 48 1 5 0 1 4 1 13 3 0 0 0 0 0 0 1 1 0 1 0 0 0 1 0 0 2 0 5 7 0 0 1 0 0 0 0 1 0 1 3 0 0 1 
0 1 0 0 1 39 0 3 0 1 0 0 2 1 0 0 0 3 1 12 20 3 0 1 1 0 0 0 0 0 0 1 0 2 0 0 66 0 1 0 0 0 3 1 1 1 1 0 0 3 0 1 0 1 1 1 1 26 0 3 1 0 0 3 8 2 1 0 2 0 0 0 1 1 0 2 0 0 0 1 0 0 1 4 2 14 1 0 0 0 0 0 2 0 0 0 0 0 0 1 
0 8 1 0 0 31 1 3 0 0 1 0 0 1 0 0 0 0 4 1 0 2 1 3 0 0 0 0 1 0 0 4 0 5 0 4 30 0 0 9 0 0 5 1 0 0 0 1 0 1 0 1 0 0 0 0 0 43 3 4 2 0 3 6 2 2 0 0 0 0 8 0 0 0 2 2 1 1 1 0 2 0 1 7 23 5 2 0 0 0 1 0 0 1 0 2 5 1 1 0 
0 3 0 1 2 9 0 2 0 3 0 0 0 3 0 1 4 0 3 0 6 2 0 0 0 1 0 0 0 1 0 1 0 0 0 6 41 0 0 1 0 0 0 0 1 0 0 0 1 0 0 6 0 0 0 0 1 70 1 10 0 0 0 4 4 0 1 0 2 2 9 0 0 2 0 0 0 0 2 0 10 2 3 0 7 8 0 0 0 0 0 0 0 2 0 2 2 2 5 1 
0 2 0 2 0 43 0 5 0 0 0 0 0 2 0 0 1 0 1 3 11 5 0 2 0 1 1 0 1 0 0 0 0 1 0 1 58 0 0 0 0 0 3 0 1 0 1 0 0 0 1 6 0 3 0 1 1 21 2 0 0 3 3 0 19 2 0 0 2 3 1 0 0 2 1 2 1 1 0 0 2 0 3 1 2 9 0 0 0 1 1 1 2 0 0 1 0 2 5 0 
0 5 0 0 3 24 3 1 1 2 1 0 0 0 0 0 3 1 0 14 2 3 0 3 0 0 0 1 3 0 1 3 0 11 0 1 26 0 5 2 0 0 0 0 0 0 0 0 1 0 2 0 0 0 0 2 0 37 1 4 2 1 0 11 4 2 1 0 1 3 3 0 1 0 0 6 0 0 1 0 0 0 8 4 8 3 4 0 0 0 0 0 3 2 0 3 6 4 3 0 
0 6 0 0 10 9 0 5 0 0 0 0 0 2 0 0 5 1 2 3 4 3 0 3 0 0 0 2 2 0 0 3 1 0 0 4 52 1 10 8 0 1 0 1 0 1 0 0 0 1 0 1 0 0 0 0 0 37 0 3 0 0 0 2 2 2 0 0 3 0 9 0 0 0 1 8 1 3 0 0 5 0 8 0 3 7 0 0 0 2 1 1 0 2 1 0 0 0 8 0 
0 3 0 0 0 3 2 6 0 1 1 1 0 0 1 1 2 1 3 24 2 2 0 0 0 0 1 1 0 1 0 0 3 8 0 2 37 0 0 1 1 3 0 0 0 1 1 0 0 1 1 1 1 1 0 6 1 39 0 2 1 0 4 6 2 3 1 0 1 10 5 0 0 1 2 1 2 3 0 0 0 2 0 5 5 12 2 0 0 1 0 0 0 1 2 0 5 0 7 0 
0 5 0 0 7 37 0 3 1 0 0 0 0 1 0 0 1 0 0 1 14 5 0 2 1 0 0 1 0 2 0 2 2 6 0 0 44 1 4 0 0 0 0 0 0 0 0 0 0 0 0 9 1 0 0 0 0 7 0 4 3 2 1 7 9 0 1 0 2 6 1 0 0 3 0 5 0 3 0 0 2 0 5 5 7 8 6 0 0 0 1 0 2 0 0 1 3 5 0 1 
0 7 4 2 1 10 0 1 1 0 0 0 0 0 0 0 0 0 3 28 1 1 0 0 0 0 1 1 0 0 0 0 2 5 0 4 24 0 1 3 0 0 0 2 0 0 0 2 0 0 0 11 1 3 0 7 0 52 2 5 1 0 1 5 5 0 3 0 1 4 2 0 0 0 0 2 1 1 4 1 0 0 5 2 7 2 0 0 0 0 4 1 0 0 0 1 3 7 1 1 
