# Supplementary material for: Transferable Measurements of Heredity in Models of the Origins of Life
Source: PLoS One. 2015 Oct 19;10(10):e0140663. doi: 10.1371/journal.pone.0140663 (PMC4610668; doi:10.1371/journal.pone.0140663)
Supplement: S1 Data — (ZIP) [file pone.0140663.s001.zip › data/gard/pop1/Nmax500/seqs5.txt]

0 173 0 0 0 16 0 0 0 1 1 0 1 0 1 0 0 0 0 0 0 1 2 7 0 0 0 0 0 0 0 0 0 1 0 0 0 2 0 0 0 0 0 0 0 0 0 0 1 0 0 0 0 0 2 1 0 1 0 0 0 0 0 1 0 1 0 0 0 0 0 0 0 0 0 0 0 0 0 0 0 0 0 23 0 0 0 1 0 1 0 1 0 0 11 0 0 0 0 0 
0 183 0 0 0 22 0 0 0 0 0 0 0 0 0 0 0 4 0 0 0 0 0 9 0 0 0 0 0 0 0 1 0 0 0 0 0 1 1 0 0 0 0 0 0 0 0 0 0 0 0 0 0 1 0 0 0 0 0 0 1 0 0 0 0 0 0 0 0 0 0 0 0 0 0 0 0 0 0 0 0 0 0 22 0 0 0 1 0 0 0 0 0 0 2 0 0 0 2 0 
0 165 0 0 0 25 0 0 1 0 0 0 1 0 0 0 4 4 0 1 0 1 0 6 1 0 0 0 0 0 0 0 0 0 0 1 0 2 0 0 0 0 0 0 0 0 0 0 0 0 0 0 0 0 1 0 0 0 0 0 0 0 0 0 0 0 0 0 0 0 0 0 0 0 0 0 0 0 0 1 0 0 0 22 0 0 0 0 0 1 0 2 0 0 10 0 0 1 0 0 
0 178 0 0 0 26 0 0 0 0 0 0 1 0 0 0 0 0 0 0 0 0 0 4 0 0 0 0 0 0 2 0 0 0 0 0 0 1 0 0 0 0 0 0 0 0 0 0 0 0 0 0 2 2 0 0 2 0 0 0 0 0 0 0 0 1 0 0 0 0 0 2 0 0 0 0 0 0 0 0 1 0 0 18 0 0 0 0 0 0 0 2 0 0 8 0 0 0 0 0 
0 173 0 0 0 26 0 0 0 1 0 0 0 0 0 0 0 0 0 0 0 0 0 8 0 0 0 1 0 0 0 0 0 1 0 1 0 4 0 0 1 0 0 0 0 0 0 0 0 0 0 0 1 1 1 0 1 1 0 0 0 0 0 0 0 0 0 0 0 1 0 1 0 0 0 1 0 0 0 0 0 0 0 20 0 0 0 0 0 0 0 0 0 0 6 0 0 0 0 0 
0 172 0 0 0 34 0 0 0 0 0 0 0 0 0 0 0 0 0 0 0 0 1 5 0 0 0 0 0 0 1 0 0 0 0 0 0 3 0 0 0 0 0 0 0 0 0 1 0 0 0 0 2 0 0 0 0 1 0 0 0 0 0 0 0 0 0 0 0 0 0 0 0 0 0 0 0 0 0 0 0 0 0 18 1 0 0 0 0 0 0 0 0 0 11 0 0 0 0 0 
0 169 1 0 0 24 0 0 0 1 0 0 0 0 0 0 1 0 0 0 0 1 0 6 0 0 4 1 0 0 0 0 0 0 0 0 0 5 0 1 0 0 0 0 0 0 0 0 0 0 0 0 0 1 0 0 0 0 1 0 0 0 0 0 0 0 0 0 0 0 0 1 0 0 0 0 0 0 0 0 1 0 0 16 0 0 1 3 0 0 0 1 0 1 10 0 0 0 0 0 
0 164 0 0 0 24 0 0 0 0 0 0 0 0 0 0 0 0 0 1 0 1 0 11 0 0 0 0 0 0 1 0 0 0 0 0 0 0 0 0 0 0 0 0 0 0 2 0 0 0 3 0 2 0 3 0 0 0 0 0 0 0 0 0 0 0 0 0 0 0 0 1 0 0 0 0 0 0 0 0 0 0 0 21 8 0 4 0 0 0 0 0 0 0 4 0 0 0 0 0 
0 182 0 0 0 20 0 0 0 1 0 0 0 0 0 0 0 0 0 0 0 1 0 4 0 0 2 0 0 0 3 0 0 0 0 0 0 4 0 0 0 0 0 0 0 0 0 0 0 0 0 0 2 1 0 0 0 2 0 0 0 0 0 0 0 0 0 0 0 0 0 0 0 0 0 0 1 0 0 0 0 1 0 17 0 0 0 0 0 0 0 0 1 0 8 0 0 0 0 0 
0 176 0 0 0 29 1 0 0 0 0 0 1 0 0 0 0 0 0 0 0 0 0 9 0 1 0 3 0 0 2 0 0 0 0 0 0 3 0 0 0 0 0 0 0 0 0 0 0 0 0 0 0 1 0 0 1 0 0 0 0 0 0 0 0 0 0 0 0 0 0 0 0 0 0 1 0 0 0 0 0 0 0 11 1 1 0 0 0 0 0 0 0 0 7 0 0 1 1 0 
0 177 0 0 0 25 1 0 0 0 0 0 0 0 1 0 0 1 0 0 1 0 0 7 0 0 0 0 0 0 1 0 0 0 0 0 1 4 0 0 0 0 0 0 0 0 0 0 0 0 0 0 0 2 0 0 0 0 0 0 0 0 0 0 0 0 0 0 0 0 0 1 0 0 0 0 0 0 0 0 0 0 0 17 0 0 0 2 0 0 0 0 0 0 8 0 0 1 0 0 
0 164 0 0 0 22 0 0 0 0 0 0 0 0 0 1 0 1 0 0 0 0 0 4 0 0 0 2 0 0 0 1 0 0 0 0 0 1 0 0 1 0 0 0 0 0 0 0 0 0 0 0 1 3 3 0 1 0 0 0 0 1 0 0 0 0 0 0 0 0 0 2 0 1 0 0 0 1 0 0 1 0 0 24 0 0 0 0 0 0 0 0 2 0 13 0 0 0 0 0 
0 187 0 0 0 24 0 0 0 0 0 0 0 0 0 0 7 0 0 0 0 1 0 7 0 0 0 1 0 0 0 2 1 0 0 0 0 1 0 0 0 0 0 0 0 0 0 0 0 0 0 0 0 0 0 0 0 0 0 0 0 0 0 0 0 0 0 0 0 0 1 0 0 0 0 0 0 0 0 1 0 0 0 10 1 1 0 0 0 0 0 1 0 0 4 0 0 0 0 0 
0 177 0 0 0 20 0 0 0 0 0 0 0 0 0 0 2 0 0 0 0 0 0 10 0 0 2 0 0 0 0 0 0 0 0 0 0 2 0 0 0 1 0 0 0 0 0 1 0 0 0 0 0 0 0 0 0 1 0 0 0 0 0 0 0 0 1 0 0 0 0 0 0 0 0 0 0 0 0 0 0 0 0 21 0 0 0 0 0 0 0 0 0 0 12 0 0 0 0 0 
0 158 0 0 0 39 0 0 0 1 0 0 1 0 0 0 0 0 0 0 0 0 0 2 1 0 0 1 0 0 1 0 0 0 0 0 0 5 0 0 0 0 0 0 0 0 0 0 0 0 0 0 0 0 0 0 0 0 0 0 0 0 0 0 0 0 0 0 0 0 0 0 0 0 0 0 0 0 0 0 0 0 0 24 0 0 0 0 0 0 0 2 0 0 14 0 0 0 1 0 
0 175 0 0 0 27 0 0 0 2 0 1 0 0 0 0 0 1 0 0 0 0 0 10 0 0 0 0 0 0 3 0 0 1 0 0 0 2 0 0 0 0 0 0 0 0 0 0 0 1 0 0 0 0 3 0 0 0 0 0 0 1 0 0 0 0 0 0 0 0 0 1 0 0 0 0 1 0 0 0 0 0 0 16 0 0 0 1 0 1 0 0 0 0 3 0 0 0 0 0 
0 165 0 0 0 27 0 0 0 0 0 0 1 0 0 0 1 1 0 0 0 0 0 9 0 0 0 1 0 0 1 0 1 0 0 0 0 1 0 0 0 0 0 0 0 0 2 0 0 1 0 0 1 2 3 0 0 0 0 0 0 0 0 0 1 0 1 1 0 0 0 3 0 0 0 0 0 0 0 0 0 0 0 15 0 0 0 0 0 1 0 2 0 1 6 0 0 1 1 0 
1 161 0 0 0 27 0 0 0 2 0 1 0 0 0 0 1 0 0 1 1 0 0 4 0 0 1 0 0 0 2 0 0 0 0 1 0 3 0 0 1 2 0 0 0 0 0 0 0 0 0 0 0 0 3 0 0 0 0 0 0 0 0 0 0 0 0 1 0 0 0 0 0 0 0 0 0 0 0 0 0 1 0 21 0 0 0 1 2 0 1 2 0 0 8 1 0 0 0 0 
0 188 0 0 0 25 0 0 0 0 1 0 1 0 0 0 0 0 0 0 0 0 0 10 0 0 0 0 0 0 0 0 0 0 0 0 0 0 0 0 0 0 0 0 0 0 0 0 0 0 0 0 0 0 0 0 0 0 0 0 0 0 0 0 0 0 0 0 0 0 0 0 0 0 0 0 0 0 0 0 0 0 0 12 1 1 0 0 0 0 0 0 0 0 11 0 0 0 0 0 
0 163 0 0 0 35 0 0 0 0 0 1 2 1 0 0 0 0 0 0 0 0 0 4 0 0 0 0 0 0 0 0 0 0 0 1 0 2 0 1 0 0 0 0 0 0 0 0 0 1 0 0 0 2 4 0 1 0 0 0 0 0 0 0 1 0 0 0 0 0 0 3 0 0 0 2 0 0 0 0 0 0 0 19 0 0 0 0 0 0 0 0 0 0 7 0 0 0 0 0 
0 187 0 0 1 25 0 0 0 0 0 0 1 0 0 0 0 1 0 0 0 0 0 3 0 0 0 0 0 1 0 1 1 0 0 0 0 4 0 0 0 0 0 0 0 0 0 0 0 0 0 0 1 0 0 0 0 0 0 0 0 0 0 0 0 0 0 0 0 0 0 0 0 0 0 0 0 0 1 0 0 0 0 15 0 0 0 0 0 0 1 0 0 0 5 0 0 0 1 1 
0 164 1 0 0 27 1 0 0 1 0 0 0 0 0 0 1 4 0 0 0 0 0 7 1 0 0 1 0 0 0 0 0 0 0 0 0 3 0 0 0 0 0 0 0 0 0 0 0 0 0 1 0 1 3 0 0 0 0 0 0 0 0 0 0 0 0 0 0 1 0 1 0 1 0 0 0 0 0 0 0 0 0 17 0 0 0 2 0 0 0 0 0 0 11 0 0 0 1 0 
0 165 0 0 0 30 0 0 0 0 0 0 0 0 0 0 0 1 0 0 0 0 0 6 0 0 1 0 1 0 8 1 0 0 0 0 0 2 0 0 0 0 1 0 1 0 0 0 1 0 0 0 2 0 0 0 0 0 1 0 0 0 0 0 0 0 0 0 0 0 0 0 0 0 0 0 0 0 0 0 0 0 1 17 0 0 0 0 0 0 0 0 0 0 6 0 0 3 1 1 
0 163 0 0 0 29 0 0 0 0 0 0 1 0 0 0 0 3 0 0 0 1 0 11 0 0 1 0 0 0 1 0 0 0 0 0 0 3 0 0 1 0 0 0 0 0 0 0 0 1 0 1 0 0 4 0 0 0 0 0 0 0 0 0 0 0 0 0 0 0 0 3 0 0 0 0 0 0 0 0 0 1 0 16 0 0 0 0 0 0 0 0 0 0 10 0 0 0 0 0 
0 180 0 1 0 24 0 0 0 0 1 0 0 0 0 0 0 2 0 0 0 0 0 8 0 0 0 0 0 0 1 0 0 0 0 0 0 0 0 0 0 0 0 0 0 0 0 0 0 0 0 0 0 0 1 0 1 0 0 0 0 0 0 0 0 0 0 0 0 0 0 0 0 0 1 0 0 1 0 0 0 0 0 18 0 0 0 0 0 1 0 0 0 1 9 0 0 0 0 0 
0 173 0 0 1 31 0 0 0 0 0 0 0 0 0 0 0 0 0 0 0 1 0 8 0 0 0 0 0 0 0 0 0 0 0 1 0 2 0 0 2 0 0 0 1 0 0 0 0 0 0 0 1 1 0 0 1 0 0 1 0 0 0 0 0 1 0 0 0 0 0 1 0 0 0 0 0 0 0 0 0 1 0 11 0 0 0 5 0 0 0 0 0 0 7 0 0 0 0 0 
0 173 0 0 0 38 0 0 0 1 0 0 0 0 0 0 0 0 0 1 0 0 0 3 0 0 0 0 0 0 1 0 0 0 0 0 0 4 0 0 2 0 0 0 0 0 0 0 0 0 0 0 1 1 2 0 0 1 0 0 0 0 0 0 0 0 0 0 0 0 0 1 0 0 0 0 0 0 0 0 0 0 0 12 0 0 0 0 0 0 0 1 0 0 8 0 0 0 0 0 
0 185 0 0 0 23 0 1 0 0 0 1 0 0 0 0 0 0 1 0 0 0 0 6 1 0 0 0 0 0 0 1 0 0 0 0 0 1 0 0 1 0 0 0 1 0 0 0 0 1 0 0 0 0 0 0 0 1 0 0 0 0 0 0 0 0 0 0 0 0 0 1 0 0 0 0 0 0 0 0 0 1 0 8 1 0 0 0 0 0 0 1 0 0 11 0 0 0 2 1 
1 156 0 1 0 32 0 0 0 0 0 0 0 0 0 0 0 0 0 0 0 0 0 3 0 1 0 0 0 0 0 0 0 0 0 0 0 0 1 0 0 0 0 0 0 0 1 0 0 1 0 0 2 2 3 1 0 0 0 0 0 0 0 0 0 0 1 0 0 0 1 1 0 0 0 0 0 0 0 0 0 1 0 28 0 0 0 0 0 0 0 0 0 0 13 0 0 0 0 0 
0 176 0 0 0 27 0 0 0 0 0 0 0 0 0 0 0 0 0 0 0 0 0 4 2 0 0 0 0 0 1 0 0 0 0 0 0 2 0 0 1 0 0 0 0 0 0 0 0 0 0 0 0 2 1 1 0 1 0 0 0 0 0 0 0 0 0 0 0 0 1 1 1 0 0 0 0 0 0 0 0 0 0 18 0 0 0 0 0 0 0 0 0 0 11 0 0 0 0 0 
0 173 0 0 0 19 1 0 0 0 0 0 0 0 0 0 0 0 0 0 0 0 0 12 0 1 2 0 0 0 2 0 0 0 0 0 0 7 0 0 0 0 0 0 0 0 0 0 0 0 0 0 0 0 0 1 0 0 1 0 0 0 0 0 0 0 0 0 0 0 0 0 0 0 0 0 0 0 0 0 0 1 0 25 0 0 0 0 0 0 0 0 1 0 4 0 0 0 0 0 
0 183 0 0 0 24 0 0 0 0 1 0 1 0 0 0 0 0 0 0 0 0 0 10 1 0 0 0 0 0 2 0 0 0 0 0 0 1 0 0 0 0 0 0 0 0 0 0 0 0 0 0 0 1 1 0 0 0 0 0 0 1 0 0 0 0 0 0 0 0 0 1 0 0 0 0 0 0 0 0 0 0 0 16 1 0 0 1 0 0 0 0 0 0 5 0 0 0 0 0 
1 158 0 0 0 39 0 0 0 0 0 0 0 0 1 0 0 2 0 1 0 1 0 5 0 0 0 0 0 0 1 0 0 0 0 0 0 6 1 0 0 0 0 0 1 0 0 0 0 0 0 0 0 0 1 0 0 2 0 0 1 0 1 0 0 0 0 0 1 0 0 0 0 0 0 0 0 0 1 0 0 1 0 16 0 0 0 0 0 0 0 1 0 0 7 0 0 0 0 1 
0 188 0 0 0 17 0 0 0 0 0 0 1 0 0 0 0 0 0 0 0 1 0 10 0 1 0 0 0 1 0 0 0 0 0 0 0 0 1 0 0 0 0 0 0 0 0 0 0 0 0 0 0 0 0 0 0 0 0 0 0 0 0 0 0 0 0 0 0 0 0 0 0 0 0 0 0 0 0 0 0 0 0 24 0 0 0 0 0 0 0 0 0 0 6 0 0 0 0 0 
0 190 0 0 0 19 0 0 0 1 0 0 0 0 0 0 0 0 0 0 0 0 0 12 0 0 2 0 0 0 0 0 0 0 0 0 0 3 0 0 0 0 0 0 0 0 0 0 0 0 0 0 0 0 0 0 0 0 0 0 0 0 0 0 0 0 0 0 0 0 0 0 0 0 0 0 0 0 0 1 0 0 0 11 0 0 0 1 0 0 0 0 0 0 9 0 0 1 0 0 
0 170 0 0 0 34 0 1 0 1 0 0 1 0 0 0 0 0 0 0 0 0 0 6 0 0 0 0 0 0 1 1 0 0 0 0 0 2 0 0 0 1 0 0 1 0 0 0 0 0 0 0 3 0 2 0 0 0 0 1 0 0 0 0 0 0 0 0 0 0 0 0 0 0 0 0 0 0 0 0 0 1 0 15 0 0 0 0 0 1 0 1 0 0 7 0 0 0 0 0 
0 177 0 0 0 30 0 0 0 2 2 0 0 0 0 0 0 0 0 0 0 0 0 5 0 0 0 0 0 0 0 0 0 0 0 0 0 2 3 0 0 0 0 0 0 0 0 0 0 0 0 0 0 2 2 0 0 0 0 0 0 0 0 0 0 0 0 0 0 0 0 3 0 0 0 0 0 0 0 0 0 0 0 19 0 0 0 1 0 0 0 0 0 0 2 0 0 0 0 0 
0 169 0 0 0 25 1 0 0 0 1 0 0 0 0 0 0 0 0 0 0 1 0 7 0 0 0 0 0 0 0 0 0 0 0 0 0 1 0 0 1 0 0 0 0 0 1 0 0 0 0 0 0 2 3 0 0 0 0 0 0 0 0 0 0 0 0 0 0 0 0 2 1 0 0 0 0 0 0 0 0 0 0 22 2 0 0 1 0 0 0 0 0 0 10 0 0 0 0 0 
0 187 0 1 0 19 0 0 0 1 0 0 0 0 0 0 0 0 0 0 0 0 1 8 0 0 0 0 0 0 1 0 0 0 0 0 0 3 0 0 0 0 0 0 0 0 0 0 0 0 0 0 1 1 1 0 0 1 0 0 0 0 0 1 0 1 0 0 0 0 0 0 0 0 0 0 0 0 0 0 0 0 0 11 0 0 0 0 0 0 0 0 2 0 9 0 0 1 0 0 
0 168 0 0 0 34 0 1 0 0 1 0 0 0 0 0 0 0 0 1 0 0 0 7 0 0 0 0 0 0 0 0 0 0 0 0 0 3 1 0 0 0 0 0 0 0 0 0 0 0 0 0 0 0 0 0 0 0 0 0 0 0 0 0 0 0 0 0 0 0 0 0 0 0 0 1 0 0 0 0 0 0 0 21 0 0 0 1 0 0 0 1 0 0 10 0 0 0 0 0 
0 178 0 0 0 18 0 0 0 1 0 0 0 0 0 0 0 0 0 0 0 0 0 6 0 0 0 0 0 0 0 0 2 0 0 0 0 1 0 0 0 0 0 0 0 0 0 0 0 0 0 0 0 1 3 0 0 1 0 0 0 0 0 0 0 0 0 0 0 0 1 1 0 0 0 0 0 0 0 0 0 0 0 16 2 0 2 1 0 0 0 1 0 0 14 0 0 1 0 0 
0 169 0 0 0 31 0 0 0 2 0 0 0 0 1 0 0 0 0 0 0 0 0 4 0 0 1 0 0 1 1 0 0 0 0 0 0 2 0 0 0 0 0 0 0 0 0 0 0 0 0 0 0 3 0 0 0 0 0 0 0 0 0 0 0 0 0 0 0 0 0 5 0 0 0 0 0 0 0 0 0 1 0 18 0 0 0 1 0 0 0 1 1 0 8 0 0 0 0 0 
0 162 0 1 0 28 1 0 0 0 1 0 0 0 0 0 0 2 0 0 0 0 0 4 0 0 0 0 0 0 4 0 0 0 0 0 0 0 0 0 0 0 0 0 0 0 0 0 0 0 0 0 5 3 1 0 0 0 0 0 0 0 0 0 1 0 0 0 0 0 0 5 0 0 0 0 0 0 0 0 0 1 0 19 0 0 0 2 0 0 0 0 0 0 8 0 0 0 2 0 
0 163 0 0 0 39 0 0 0 0 0 0 1 0 0 0 0 1 0 0 0 0 1 5 0 0 0 0 0 0 0 0 0 0 0 0 0 1 1 0 0 0 0 0 0 0 0 0 0 0 0 0 0 0 4 0 0 1 1 0 0 0 0 0 0 0 0 0 0 0 0 3 0 0 0 0 0 0 0 0 0 0 0 16 0 0 0 0 0 1 0 0 0 0 11 0 0 0 1 0 
1 177 0 0 0 25 0 0 0 1 0 0 0 0 0 0 0 1 0 0 0 0 1 10 0 0 1 1 0 0 0 0 0 0 0 0 0 0 0 0 0 0 0 0 0 0 0 0 0 0 0 1 0 1 2 0 0 1 1 0 0 0 0 0 0 0 0 0 0 0 0 0 0 0 0 0 0 0 0 0 0 0 0 16 0 0 0 0 0 0 0 0 0 0 9 0 0 0 0 1 
0 175 0 0 0 36 0 0 0 2 0 0 0 0 0 0 0 0 0 0 0 0 0 7 0 0 0 0 0 0 0 0 2 1 0 0 0 2 0 0 0 0 0 0 0 0 0 0 0 0 0 1 0 1 0 0 0 0 0 0 0 0 0 0 0 0 0 0 0 0 0 0 1 0 0 0 0 0 0 0 0 0 0 13 0 0 0 0 0 0 0 0 0 0 9 0 0 0 0 0 
0 162 0 0 0 27 0 0 0 0 0 0 3 1 0 0 0 5 0 0 0 0 0 10 1 0 0 0 0 0 0 0 0 0 0 0 0 6 0 0 0 0 1 0 1 0 0 1 0 0 0 1 0 1 2 0 0 0 0 0 0 0 0 0 0 0 0 0 0 0 0 0 0 0 0 0 0 0 0 0 0 0 0 16 0 0 0 0 0 1 0 0 0 0 11 0 0 0 0 0 
0 177 0 0 0 28 0 0 0 1 0 0 0 0 0 0 0 0 0 0 0 0 0 8 0 0 0 0 0 0 1 0 0 0 0 0 0 4 1 0 0 0 0 0 0 0 0 1 0 0 0 0 0 0 2 0 0 0 0 0 0 0 0 0 0 1 0 0 0 0 0 3 0 0 0 0 0 0 0 0 0 1 0 13 0 0 0 0 0 0 0 0 0 0 8 0 0 0 1 0 
0 166 0 0 0 27 0 0 0 0 0 0 1 0 0 0 0 2 0 1 1 0 0 5 0 0 0 0 0 0 1 1 0 0 0 0 0 0 0 0 0 0 0 0 0 0 0 0 0 0 0 0 1 1 3 0 0 0 0 0 0 0 0 1 0 0 0 0 1 0 0 2 0 0 0 0 0 0 0 0 0 0 0 22 4 0 2 0 0 0 0 0 0 0 8 0 0 0 0 0 
0 173 0 0 0 30 0 0 0 1 0 0 0 0 0 0 0 0 0 0 0 0 0 12 0 0 0 0 0 0 0 0 0 1 0 0 0 1 0 0 0 0 0 0 0 0 0 0 0 0 0 0 0 0 2 0 0 0 0 0 0 0 0 0 0 0 0 0 0 0 0 0 0 0 0 0 0 0 0 0 0 0 0 18 0 0 0 1 0 0 0 0 1 1 9 0 0 0 0 0 
1 155 0 0 0 32 1 1 0 0 1 1 2 0 0 0 0 0 0 0 0 0 1 7 0 0 0 0 0 0 1 0 0 0 0 0 0 5 0 0 0 0 0 0 0 0 0 0 0 0 0 1 0 1 0 0 1 3 0 0 0 0 0 0 1 0 0 0 0 1 0 0 0 0 0 0 1 0 0 0 0 2 0 21 0 0 0 0 0 0 0 0 0 0 10 0 0 0 0 0 
0 182 0 0 0 23 0 0 1 1 0 0 0 0 0 0 0 3 0 0 0 2 0 6 0 0 0 0 0 0 0 1 0 1 0 0 0 1 1 0 0 0 0 0 0 0 0 3 0 2 0 0 0 0 1 0 0 0 0 0 0 0 0 0 0 0 0 0 0 0 0 0 0 0 0 0 0 0 0 0 0 1 0 19 0 0 0 0 0 0 0 0 0 0 2 0 0 0 0 0 
0 168 0 0 0 29 0 0 0 0 0 0 0 0 1 0 0 2 0 0 1 0 0 7 0 0 1 1 0 0 1 0 0 0 0 0 0 0 0 1 0 0 0 0 0 0 0 0 0 0 0 0 1 2 1 0 0 0 1 0 0 0 0 0 0 0 0 0 0 1 1 2 0 0 1 0 0 0 0 0 0 0 0 16 1 0 0 4 0 0 0 0 0 0 7 0 0 0 0 0 
0 187 0 0 0 23 0 0 0 3 0 0 0 0 0 0 1 1 0 0 0 0 0 6 0 3 1 0 0 0 0 1 0 0 0 0 0 1 0 0 0 0 0 0 0 0 0 1 0 0 0 0 0 0 0 0 0 0 1 0 0 0 0 0 0 0 0 0 0 0 0 0 0 0 0 0 0 0 0 0 0 0 0 12 0 1 0 0 0 0 0 3 0 0 5 0 0 0 0 0 
0 181 0 0 0 26 0 0 0 1 0 0 0 0 0 0 1 2 0 0 0 0 1 7 0 0 0 0 0 0 1 0 0 0 0 0 0 1 0 0 0 0 0 0 0 0 0 0 0 0 0 0 1 1 1 0 0 0 0 0 0 0 1 0 0 0 0 0 1 0 0 3 0 2 0 0 0 0 0 0 0 0 0 12 0 0 0 0 0 0 0 0 0 0 7 0 0 0 0 0 
0 169 0 0 0 25 0 0 0 1 0 0 0 0 0 0 0 1 0 0 0 0 0 4 0 0 0 0 0 0 5 0 0 0 1 0 0 0 0 0 1 0 0 0 0 0 0 0 0 0 0 1 0 0 3 0 0 1 0 0 0 0 0 0 0 0 0 0 0 0 0 0 0 0 0 0 0 0 0 0 0 3 0 17 0 0 0 2 0 0 0 0 1 0 15 0 0 0 0 0 
0 173 0 0 0 30 0 0 0 1 0 0 0 0 0 0 0 0 0 0 0 0 0 6 0 0 0 0 0 0 2 0 0 0 0 0 0 1 0 0 0 0 0 0 0 0 0 0 0 1 0 0 0 2 1 0 0 0 0 0 0 0 0 0 0 0 0 0 0 0 0 2 0 0 0 0 0 1 1 0 0 0 0 18 0 0 0 0 0 0 0 0 0 0 10 1 0 0 0 0 
0 162 0 0 0 34 0 0 1 1 0 0 2 0 0 0 1 1 0 1 0 0 0 8 0 0 0 0 1 0 0 0 0 0 0 0 0 0 0 0 0 1 0 0 0 0 0 0 0 0 0 0 0 1 0 0 0 1 1 1 0 0 0 0 0 0 0 0 1 0 1 1 0 0 0 0 0 0 0 1 0 0 0 15 0 0 0 0 1 0 0 0 1 0 10 0 0 0 2 0 
0 169 0 0 0 25 0 0 0 0 0 0 1 0 0 0 0 2 0 0 0 0 0 9 0 0 4 0 0 0 0 0 0 0 0 0 0 1 0 0 0 0 0 0 0 0 0 0 0 1 0 1 1 2 0 0 0 1 0 0 0 0 0 0 0 0 0 1 0 0 0 2 0 0 1 0 0 0 1 0 0 0 0 19 0 0 0 1 0 0 0 1 0 0 7 0 0 0 0 0 
0 181 0 0 0 31 0 0 0 1 0 0 0 0 0 0 0 0 0 0 0 0 1 7 0 0 0 0 0 0 0 0 0 0 0 0 0 2 0 0 0 0 0 0 0 0 0 0 0 0 0 0 0 0 0 0 0 0 0 0 0 0 0 0 0 1 0 0 0 0 0 0 0 0 0 0 0 0 0 0 0 0 0 19 0 0 0 0 0 0 0 1 0 0 5 0 0 1 0 0 
0 177 1 0 0 26 0 0 1 0 0 0 0 0 0 0 0 0 0 0 0 0 0 8 0 0 0 2 0 1 2 0 0 0 1 0 0 4 0 0 0 1 0 0 0 0 0 0 0 0 0 0 0 0 3 0 0 0 0 0 0 0 0 0 0 0 0 0 0 0 0 0 0 1 0 0 0 0 0 0 0 0 0 15 0 0 0 0 0 0 0 0 0 0 7 0 0 0 0 0 
0 155 0 0 0 29 1 0 0 0 0 0 0 0 1 0 0 8 0 0 0 0 1 6 0 0 0 1 0 0 1 0 0 0 0 0 0 2 0 0 1 0 0 0 0 0 0 0 0 0 0 0 1 3 2 0 0 1 0 0 0 0 0 0 0 0 0 0 0 0 0 5 0 1 0 0 0 0 0 0 0 0 0 12 1 0 0 2 0 0 0 0 0 0 15 0 0 0 1 0 
0 166 0 0 1 32 0 0 0 0 0 0 0 0 0 0 0 1 0 0 0 0 0 5 0 0 0 2 0 0 1 1 1 0 0 0 0 1 0 0 0 0 0 0 0 0 0 0 0 0 0 0 0 1 1 0 0 0 0 0 0 0 0 0 0 2 0 0 0 0 0 0 0 0 0 0 0 0 1 0 0 1 0 23 0 0 0 0 0 0 0 0 0 0 10 0 0 0 0 0 
0 170 0 0 0 26 0 1 0 0 1 0 1 0 0 0 2 0 1 0 0 0 0 6 0 0 0 0 0 0 1 0 0 0 0 0 0 0 0 0 0 0 0 0 0 0 1 0 0 0 0 0 4 3 2 0 0 0 0 0 0 0 0 0 1 0 0 0 0 0 0 0 0 0 0 0 0 0 0 0 0 0 0 22 0 0 0 0 0 0 0 0 0 2 5 0 0 0 1 0 
0 169 1 1 0 28 0 0 0 1 0 0 0 0 0 0 0 0 0 0 0 0 0 9 0 0 0 1 0 0 0 0 0 0 0 0 0 2 1 0 1 0 1 0 0 0 0 0 0 0 0 1 1 0 0 0 0 0 0 0 0 0 0 1 0 0 0 0 0 1 0 0 0 0 0 0 0 0 0 0 0 1 1 17 0 0 0 0 1 0 0 0 0 0 11 0 0 0 0 0 
1 163 0 0 0 37 0 0 0 0 0 0 0 0 0 0 0 0 0 0 0 0 0 6 0 0 0 0 0 0 1 0 0 1 0 0 0 0 0 0 1 0 0 0 0 0 0 1 0 0 0 0 2 4 1 0 0 0 0 0 0 0 1 0 0 0 0 0 0 0 1 3 0 0 0 1 0 0 0 0 0 0 0 17 0 0 0 2 0 0 0 0 0 0 7 0 0 0 0 0 
0 165 0 0 0 34 0 0 0 0 0 0 0 0 0 0 0 1 0 0 0 0 1 5 0 0 0 1 0 0 0 0 0 0 0 0 0 6 0 0 1 0 0 0 0 0 0 0 0 0 0 0 0 1 1 0 0 1 0 0 0 0 0 0 0 0 0 0 0 1 0 0 0 0 0 0 0 0 0 0 0 0 0 20 0 0 0 0 0 0 0 0 0 0 10 0 0 0 2 0 
0 181 0 0 0 24 0 0 0 1 0 0 0 0 0 0 0 0 0 0 0 0 0 9 0 0 0 0 0 0 2 0 0 0 0 0 0 1 0 0 0 0 0 0 0 0 0 0 0 0 0 0 0 0 1 0 0 0 0 0 0 0 0 0 0 1 0 0 1 0 0 0 2 0 0 0 0 0 0 0 0 0 1 16 0 0 0 0 0 0 0 0 0 0 9 0 0 0 0 1 
0 163 0 0 0 27 0 0 1 0 0 0 0 0 0 0 0 0 0 0 0 0 1 8 0 1 0 0 1 0 0 0 1 0 0 0 0 5 0 0 0 0 0 0 0 0 0 0 0 2 0 0 1 1 1 0 1 0 0 0 0 0 0 1 0 0 0 0 0 0 0 0 0 0 0 0 0 0 0 0 0 0 0 22 0 0 0 0 0 2 0 0 0 0 10 0 0 0 0 1 
0 183 0 0 0 23 0 0 0 0 0 1 0 0 0 1 0 0 0 0 0 0 0 3 0 0 1 1 0 0 1 0 1 0 0 0 0 2 1 0 0 0 0 0 0 0 0 0 0 0 0 1 0 0 1 0 0 0 1 0 0 0 0 0 0 0 0 0 0 0 0 2 0 0 0 0 0 0 0 0 0 1 0 15 0 0 0 0 0 0 0 1 0 0 10 0 0 0 0 0 
0 159 0 0 0 40 0 0 0 0 0 0 2 0 0 0 0 0 0 0 0 1 0 3 0 0 0 0 0 1 2 0 0 0 0 0 0 2 0 0 0 0 0 0 0 0 0 0 0 0 0 1 0 0 2 0 0 0 0 1 0 2 0 0 0 0 0 0 0 0 0 3 0 0 1 0 0 1 0 1 0 0 0 18 1 0 0 0 1 0 0 0 0 0 7 0 0 0 1 0 
0 183 0 0 0 22 0 0 0 1 0 0 1 0 0 0 0 0 0 0 0 0 0 6 0 0 0 0 0 0 4 0 0 0 0 0 0 2 0 0 0 0 0 0 0 0 0 0 0 0 0 0 1 1 0 0 0 0 0 0 0 0 0 0 0 0 0 0 0 0 0 0 0 0 0 0 0 0 0 0 0 0 0 18 0 0 0 0 0 0 0 0 0 0 10 0 0 0 1 0 
0 171 0 0 0 30 0 0 0 0 1 0 0 0 0 0 0 0 1 0 0 0 0 5 0 0 0 2 0 0 1 1 0 0 0 0 0 2 2 0 3 0 1 0 0 0 0 0 0 0 0 0 0 2 0 0 0 0 0 0 0 0 0 0 0 0 0 0 0 0 0 1 0 0 0 0 0 0 1 0 0 2 0 12 0 1 1 0 0 0 0 0 0 0 8 0 0 1 0 1 
0 174 0 0 0 22 0 0 0 0 1 0 0 0 0 0 0 0 0 0 0 1 1 10 0 0 0 0 0 0 2 0 0 0 0 1 0 2 1 0 0 0 0 0 0 0 0 1 1 0 0 0 0 0 2 0 0 0 0 0 0 0 0 0 0 0 0 0 0 0 0 0 0 0 0 0 0 0 0 0 0 0 0 20 1 0 0 0 0 0 0 1 0 0 9 0 0 0 0 0 
0 172 0 0 0 29 2 0 0 0 0 1 0 0 1 0 2 0 0 1 0 0 0 6 0 0 0 0 0 0 1 0 0 0 0 0 0 1 1 0 0 0 0 0 0 0 0 0 0 0 0 0 0 0 0 0 0 0 0 0 0 0 0 0 0 0 0 0 0 0 0 0 0 0 0 0 0 1 0 0 0 0 0 18 0 0 0 0 0 0 0 0 0 0 14 0 0 0 0 0 
0 176 0 0 0 30 0 0 0 0 0 0 0 0 0 0 0 0 0 0 0 0 0 10 0 0 0 0 0 0 2 0 0 1 0 0 0 1 0 0 0 0 0 0 1 0 0 0 0 0 0 0 0 0 0 0 0 0 0 0 0 0 0 0 0 0 0 0 0 0 0 0 0 0 0 0 0 0 0 0 0 0 0 18 0 0 0 0 0 0 0 0 0 0 11 0 0 0 0 0 
0 183 0 0 0 26 0 0 0 0 0 0 0 0 0 0 0 0 0 0 0 0 0 4 0 0 2 0 0 0 4 0 0 0 0 0 0 3 0 0 0 0 0 0 0 0 0 0 0 0 0 0 0 0 3 0 0 1 0 0 0 0 0 0 0 0 0 0 1 0 0 0 0 0 0 0 0 0 0 0 0 0 0 15 0 0 0 0 0 0 0 0 0 0 7 0 0 0 1 0 
0 165 0 0 0 29 0 0 0 2 3 0 1 1 0 0 0 0 0 0 0 0 1 4 0 0 0 0 0 0 2 0 0 0 0 0 0 2 0 0 0 0 0 0 0 0 0 0 0 0 0 0 1 3 0 0 0 0 0 0 0 0 0 0 0 0 0 0 0 0 0 0 0 0 0 0 0 0 0 0 0 0 0 20 4 0 6 0 0 0 0 0 1 0 5 0 0 0 0 0 
0 182 0 0 0 28 0 0 0 0 0 0 0 0 0 0 0 0 0 0 0 0 0 4 0 0 0 0 0 0 1 0 0 0 0 0 0 4 0 0 0 0 0 0 0 0 0 0 0 0 0 0 0 0 0 0 0 0 0 0 0 0 0 0 0 0 0 0 0 0 0 0 0 0 1 1 0 0 0 0 0 0 0 18 0 0 0 0 0 0 0 0 0 0 10 0 0 0 1 0 
0 176 0 0 1 30 0 0 0 0 1 0 0 0 0 0 0 0 0 0 0 0 0 10 0 0 1 0 0 1 0 0 0 0 0 0 0 1 0 0 1 0 0 0 0 0 0 0 0 0 0 0 0 1 1 0 1 2 0 0 0 0 0 1 0 0 0 0 0 0 0 0 0 0 0 0 0 1 0 0 0 0 0 12 1 1 0 0 0 0 0 0 0 0 6 1 0 0 0 0 
1 183 0 0 0 23 0 0 0 0 0 0 0 0 0 0 1 0 0 0 0 1 0 10 0 0 1 0 0 0 1 0 0 0 0 0 0 2 0 0 0 0 0 0 0 0 0 0 0 1 0 2 0 0 0 0 0 0 0 0 0 0 0 0 0 0 0 0 0 0 0 0 1 0 0 0 0 0 0 0 0 0 0 14 0 0 0 0 0 0 1 0 2 0 6 0 0 0 0 0 
0 178 0 0 0 24 0 0 0 0 0 0 1 0 0 0 0 0 0 1 0 1 0 6 0 0 0 0 0 0 1 0 0 0 0 0 0 3 0 1 0 0 0 0 0 0 0 0 1 0 0 0 0 0 4 0 0 0 0 0 0 0 0 0 0 0 0 0 0 0 0 0 0 0 0 0 0 0 0 0 0 0 0 17 0 0 0 1 0 2 0 0 0 0 6 1 0 1 1 0 
0 154 0 0 0 39 1 0 0 0 0 0 0 0 0 0 0 3 0 0 0 0 0 9 0 0 0 0 0 0 0 0 0 0 1 0 0 3 0 0 0 0 0 0 0 0 0 3 1 0 0 0 0 0 4 0 0 0 0 0 0 0 0 0 0 0 0 0 0 0 0 1 0 0 0 0 0 0 0 0 0 0 0 17 0 1 0 0 0 0 0 1 0 0 10 0 0 0 2 0 
0 162 0 0 0 21 0 0 0 0 0 0 0 0 0 0 0 1 0 0 0 1 1 5 0 2 0 0 0 0 0 0 0 1 0 0 0 2 1 0 0 0 0 0 0 0 0 1 0 0 0 0 1 6 1 0 0 0 0 0 0 0 0 0 0 0 0 0 0 0 0 4 0 0 0 0 0 0 0 0 0 0 0 20 0 0 0 4 0 0 0 1 0 0 15 0 0 0 0 0 
0 179 0 0 0 23 0 0 0 1 0 0 0 0 0 0 0 0 0 0 0 0 0 8 0 0 5 0 0 0 0 0 0 0 0 0 0 2 0 0 0 0 0 0 0 0 0 2 0 1 0 0 0 0 0 0 0 0 0 0 0 0 0 0 1 0 0 0 0 0 0 1 0 0 0 0 0 0 0 0 0 0 0 17 0 0 0 0 0 0 0 0 0 0 10 0 0 0 0 0 
0 172 0 0 0 17 0 0 0 0 0 0 0 0 0 0 2 2 0 0 0 1 0 7 0 0 0 0 1 0 1 0 0 0 0 0 0 1 0 0 0 1 0 0 0 0 0 0 0 0 0 0 2 2 2 1 0 0 0 0 0 0 0 1 0 0 0 0 0 0 0 5 0 0 0 0 0 0 0 1 0 0 0 20 0 0 0 0 0 0 0 0 0 0 10 1 0 0 0 0 
0 174 0 0 0 22 0 0 0 1 0 0 1 0 0 0 0 1 0 0 0 0 0 7 0 0 0 0 0 0 0 0 0 1 0 0 0 0 0 0 1 0 0 0 0 0 0 0 0 0 0 0 0 0 3 0 0 0 0 0 0 0 0 0 0 0 0 0 0 0 0 1 0 0 0 0 0 1 0 0 0 0 0 27 0 1 0 0 0 0 0 0 0 0 9 0 0 0 0 0 
0 180 0 0 0 33 0 0 0 0 0 0 0 0 0 0 0 0 0 1 0 0 0 5 0 0 0 0 0 0 1 1 0 0 0 0 0 1 0 0 0 0 0 0 0 0 0 0 0 0 0 0 0 0 0 1 0 0 0 0 0 0 0 0 0 0 0 0 0 0 0 0 0 0 0 0 0 0 0 0 0 0 0 16 0 0 0 0 0 0 0 1 0 0 10 0 0 0 0 0 
0 191 0 0 0 22 0 0 0 0 0 0 0 0 0 0 0 0 0 0 0 0 0 5 0 0 0 0 0 0 0 0 0 0 0 0 0 0 0 0 0 0 0 0 0 0 0 0 0 0 0 0 1 0 1 0 0 0 0 0 0 0 0 0 0 0 0 0 0 0 0 0 0 0 0 0 0 0 0 0 0 1 0 19 0 0 0 1 0 0 0 0 0 0 9 0 0 0 0 0 
0 184 0 0 0 22 0 0 0 0 0 0 0 0 0 0 2 0 1 0 0 0 0 9 0 0 0 0 0 0 1 0 0 0 0 0 0 2 0 0 0 0 0 0 0 0 0 0 0 0 0 0 0 0 0 0 0 0 0 0 0 0 1 0 0 0 0 0 0 0 0 1 0 0 0 0 0 0 0 0 0 0 0 18 1 0 0 0 0 0 0 0 0 0 7 0 0 1 0 0 
0 169 0 0 1 22 0 0 0 0 1 0 0 0 0 0 1 0 0 0 0 0 2 9 0 0 0 0 0 0 1 0 1 0 0 0 0 3 0 1 0 0 0 0 0 0 0 0 0 0 0 0 0 0 1 0 0 2 0 0 0 0 0 0 0 1 0 0 0 0 0 0 0 0 0 0 0 0 0 1 0 0 1 19 1 0 2 0 0 0 0 0 0 0 9 0 0 1 1 0 
0 177 0 0 0 31 0 0 0 0 0 0 0 0 0 1 1 0 0 0 0 0 0 6 0 0 0 0 0 0 2 0 0 0 0 0 0 0 0 0 0 0 1 0 0 0 0 0 0 0 0 0 0 0 0 0 0 0 0 0 1 0 0 0 0 0 0 0 0 0 0 0 0 0 0 0 0 0 0 0 0 0 0 18 0 0 0 0 0 0 0 2 2 0 8 0 0 0 0 0 
0 155 0 0 0 40 0 0 0 0 0 0 0 0 1 0 0 1 0 0 0 0 0 7 0 0 0 0 0 0 0 0 0 0 0 0 0 3 1 0 0 0 0 0 0 0 1 0 0 1 0 0 0 1 1 0 0 0 0 0 0 0 0 1 0 0 0 0 0 0 1 1 0 0 0 0 0 0 0 0 0 0 0 20 0 0 0 1 0 0 0 2 1 1 9 0 0 0 1 0 
0 184 0 0 0 21 0 0 0 2 0 0 2 0 0 0 0 0 0 0 0 0 0 7 0 0 0 0 0 0 2 0 1 0 0 0 0 0 0 0 0 0 0 0 0 0 0 0 0 0 0 0 0 0 0 0 0 0 0 0 0 0 0 1 0 0 0 0 0 0 0 0 0 0 0 0 0 0 0 0 0 0 0 19 1 0 0 0 0 0 0 0 0 0 9 0 0 0 0 1 
0 172 0 0 0 32 0 0 0 1 0 0 0 1 0 0 0 0 0 0 0 0 0 7 0 0 0 0 1 0 1 1 0 0 0 0 0 2 0 0 0 0 0 0 0 0 0 0 0 0 0 0 0 1 1 0 0 0 0 0 0 0 0 0 0 0 0 0 1 0 0 2 0 0 0 0 0 0 0 0 0 0 0 19 0 0 0 0 0 0 0 0 0 0 6 0 0 1 1 0 
0 179 0 0 0 27 0 0 0 0 0 0 0 0 0 0 0 0 0 0 0 0 0 6 0 0 0 1 0 0 0 0 0 0 0 0 0 2 1 0 0 0 0 0 0 0 0 0 0 0 0 0 1 2 0 0 0 0 0 0 0 0 0 0 0 0 0 0 0 0 0 0 0 0 0 0 0 0 0 0 0 1 0 19 0 0 0 0 0 0 0 0 0 0 10 0 0 0 1 0 
0 188 0 0 0 24 0 0 0 1 0 0 0 0 0 0 1 0 0 0 0 1 1 4 0 0 0 0 0 0 0 1 1 0 0 0 0 3 0 0 0 0 0 0 0 0 0 0 0 0 0 0 0 0 0 0 0 0 0 0 0 0 0 0 0 0 0 0 0 0 0 0 0 0 0 0 0 0 0 0 0 0 0 13 0 0 0 0 0 0 0 0 0 0 12 0 0 0 0 0 
0 176 0 0 0 27 0 0 0 0 0 0 0 0 0 0 0 1 0 0 0 0 1 8 0 0 0 0 0 0 0 0 1 0 0 0 0 1 1 0 2 0 0 0 0 0 0 0 0 0 0 0 0 0 1 0 1 0 0 0 0 0 0 0 0 0 0 0 0 0 0 0 0 0 0 0 1 0 0 0 0 0 0 18 0 0 0 0 0 0 0 1 0 1 9 0 0 0 0 0 
0 175 0 0 0 22 0 0 0 0 0 0 1 0 1 0 1 1 0 0 0 1 0 7 0 0 0 0 0 0 0 0 0 0 0 0 0 0 0 1 0 0 0 0 0 0 0 0 0 0 0 0 0 0 1 0 0 0 0 0 0 0 0 1 0 0 0 0 0 0 0 0 0 1 0 0 0 0 0 0 0 0 0 26 0 0 0 0 0 0 0 0 0 0 9 0 0 0 2 0 
0 167 0 0 0 21 0 0 0 0 0 0 0 0 0 0 14 3 1 0 0 0 0 14 0 0 2 0 0 0 1 0 0 0 0 0 0 3 0 0 0 0 0 0 0 0 0 0 0 0 0 0 0 0 1 0 0 0 0 0 0 0 0 0 1 0 0 0 0 0 0 0 0 0 0 0 0 0 1 0 0 0 0 12 0 0 0 0 0 0 0 0 0 0 8 0 0 0 1 0 
0 172 0 0 0 33 3 0 0 0 0 0 1 0 0 0 0 0 0 0 0 0 0 5 0 0 1 1 0 0 3 0 0 0 0 0 0 1 1 0 2 0 0 0 0 0 0 0 0 0 0 0 1 0 1 0 0 0 0 0 0 0 0 0 0 1 0 0 0 0 0 0 0 0 0 0 0 0 0 0 0 1 0 10 0 0 0 0 0 0 0 0 0 0 13 0 0 0 0 0 
0 185 0 0 0 15 0 0 0 0 0 0 0 0 0 0 3 0 0 0 1 0 0 7 0 0 0 0 0 0 0 0 0 0 0 0 0 0 0 0 0 0 0 0 0 0 0 0 0 0 0 0 1 5 1 0 0 0 0 0 0 0 0 0 0 0 0 0 0 0 0 4 0 0 0 0 0 0 0 0 0 0 0 17 0 0 0 3 0 0 0 0 0 1 7 0 0 0 0 0 
0 165 0 0 0 30 0 0 0 1 0 0 1 0 0 0 0 4 0 0 0 0 0 4 0 0 0 1 0 0 0 0 0 1 0 0 0 3 0 0 0 0 0 0 0 0 0 0 0 0 0 0 0 0 0 0 0 0 0 0 0 0 0 1 0 0 1 0 0 0 0 0 0 0 0 0 0 0 0 0 0 1 0 21 0 0 0 0 0 0 0 0 0 0 12 0 0 0 4 0 
0 163 0 0 0 45 0 0 0 0 1 0 0 0 0 0 0 0 0 0 0 1 0 2 0 0 0 0 0 0 2 0 0 0 0 0 0 2 0 0 0 0 0 0 0 0 0 0 0 0 0 0 1 1 2 0 0 1 0 0 0 0 0 0 0 0 0 0 0 0 0 0 0 0 0 0 0 0 0 0 1 0 0 15 0 0 0 0 0 0 0 0 0 0 10 0 0 1 1 1 
0 191 0 0 0 27 0 0 0 1 0 0 1 0 0 0 0 0 0 0 0 0 0 7 0 0 1 0 0 0 1 0 0 0 0 0 0 1 0 0 1 0 0 0 0 0 0 0 0 0 0 0 0 0 0 0 0 0 0 0 0 0 0 0 0 0 0 1 0 0 0 0 0 0 0 0 0 0 0 0 0 0 0 14 0 0 0 0 0 0 0 0 0 0 4 0 0 0 0 0 
0 181 0 0 0 31 0 0 0 0 0 0 0 0 0 0 9 0 1 0 0 0 0 10 0 0 0 0 0 0 1 0 0 0 0 0 0 0 0 0 0 0 0 0 0 0 0 0 0 0 0 0 0 0 1 0 0 0 0 0 0 0 0 0 0 0 0 0 0 0 0 0 0 0 0 0 0 0 0 0 0 0 0 16 0 0 0 0 0 0 0 0 0 0 0 0 0 0 0 0 
0 167 0 0 0 21 0 0 0 0 0 0 0 0 0 0 0 0 0 0 0 1 0 7 0 0 0 0 0 0 1 0 0 1 0 0 1 2 0 0 0 0 0 0 0 0 0 0 0 0 1 0 0 0 0 0 0 2 0 0 0 0 0 0 0 0 0 1 1 0 0 0 1 0 0 0 0 0 0 0 0 0 0 14 9 0 7 1 0 0 0 1 1 0 7 1 1 1 0 0 
0 185 1 0 0 26 0 0 0 0 0 0 1 0 0 0 3 0 0 0 0 0 0 10 0 0 0 0 0 0 1 0 0 0 0 0 0 0 1 0 1 0 0 0 0 0 0 0 0 0 0 0 0 0 0 0 0 1 0 0 0 0 0 0 0 0 0 0 0 0 0 0 0 1 0 0 0 0 0 0 0 0 0 11 0 0 0 0 1 1 0 1 1 0 4 0 0 0 0 0 
0 168 0 0 0 26 0 0 0 0 1 0 1 0 1 0 0 0 0 0 0 0 0 10 0 0 1 1 0 0 0 0 0 0 0 0 0 0 0 0 1 0 0 0 0 0 0 0 0 0 0 0 2 2 1 0 0 3 0 0 1 0 0 0 0 0 0 0 0 0 0 0 0 0 0 0 0 0 0 0 0 1 0 13 0 1 0 1 0 0 0 0 2 0 13 0 0 0 0 0 
0 174 0 0 0 24 0 0 0 0 0 0 0 0 0 0 0 0 0 0 0 0 0 7 0 0 1 0 0 0 3 0 0 0 0 0 0 0 3 0 1 0 0 1 0 0 0 0 0 0 0 0 0 0 0 0 0 0 0 0 0 0 1 0 0 0 0 0 0 0 0 1 0 0 0 1 0 0 0 0 1 0 0 24 0 0 0 0 0 0 0 0 0 0 7 0 0 0 1 0 
0 167 0 0 1 30 0 0 0 0 0 0 0 0 0 0 0 0 0 0 1 0 0 12 0 0 0 0 0 0 0 0 0 0 0 0 0 4 0 0 0 0 0 0 0 0 0 0 0 0 0 0 1 0 0 0 0 0 0 0 0 0 0 0 0 0 0 0 0 0 0 0 0 0 0 0 0 0 0 0 0 0 1 19 0 0 0 0 0 1 0 1 1 0 11 0 0 0 0 0 
0 172 0 0 0 32 2 0 0 0 1 0 0 0 0 0 0 0 0 0 0 0 1 7 0 0 0 0 0 1 1 0 0 1 0 0 0 1 2 0 0 0 0 0 0 0 0 1 0 0 0 0 0 0 2 0 0 1 0 0 0 0 2 0 0 0 0 0 0 1 0 0 0 0 0 0 0 0 0 0 0 0 0 13 0 0 0 0 0 0 0 1 0 0 8 0 0 0 0 0 
0 175 0 0 0 27 0 0 0 0 0 0 0 0 0 0 4 0 0 0 0 0 0 7 0 0 0 0 1 0 3 0 0 0 0 0 0 0 0 0 0 0 0 0 0 0 0 0 0 0 0 0 1 0 0 0 0 1 0 0 0 0 0 0 0 0 1 0 0 0 0 1 0 0 0 0 0 0 0 0 0 0 0 19 0 0 0 0 0 0 0 0 0 0 10 0 0 0 0 0 
0 169 0 0 0 24 0 0 0 0 0 0 2 0 0 0 0 0 0 0 0 0 0 8 0 0 0 0 0 2 2 0 0 0 0 0 0 2 0 1 0 1 0 0 0 0 0 2 0 0 0 0 2 1 0 0 0 0 0 0 0 0 0 0 0 0 0 0 0 0 0 0 0 0 0 0 1 0 1 0 0 1 0 21 0 0 2 0 0 0 0 0 0 0 8 0 0 0 0 0 
0 172 0 0 0 29 0 0 0 0 0 0 1 0 0 0 1 0 0 0 1 1 0 5 0 1 0 0 0 0 0 0 0 0 0 0 0 4 0 0 0 0 0 0 0 0 0 0 0 0 0 0 0 1 0 0 0 1 0 0 1 0 0 0 0 0 0 0 0 0 0 0 0 0 0 0 0 0 0 0 0 1 0 23 1 0 0 0 0 0 0 0 0 0 5 0 0 2 0 0 
0 165 0 0 0 28 0 0 0 1 0 0 0 0 0 0 0 0 0 0 0 0 1 4 0 0 0 0 0 0 0 0 0 0 0 0 0 5 0 0 0 2 0 0 0 0 0 0 0 0 0 0 0 0 2 0 0 3 0 0 0 0 0 0 0 0 0 0 0 0 0 0 1 0 0 0 0 1 0 0 0 0 0 26 0 0 0 0 0 0 0 0 0 0 11 0 0 0 0 0 
0 183 0 0 0 23 0 0 0 0 0 0 0 0 0 0 2 0 2 0 0 0 1 9 0 0 0 1 0 0 1 0 1 0 0 0 0 5 0 0 0 0 0 0 0 0 0 0 0 0 0 0 1 0 0 0 0 0 0 0 0 0 0 0 0 0 1 0 0 0 0 1 0 0 0 0 0 0 0 0 0 0 1 16 0 0 0 0 0 0 0 0 0 0 2 0 0 0 0 0 
0 180 0 1 0 27 0 0 0 0 0 0 0 0 0 0 0 0 0 0 0 0 0 9 0 0 0 2 0 0 0 0 0 0 0 0 0 3 0 0 1 0 0 0 0 0 0 0 0 0 0 0 0 0 1 0 0 1 0 0 0 0 0 0 0 1 0 0 0 0 0 0 0 0 0 0 0 0 0 0 0 0 0 16 0 0 0 0 1 0 0 0 0 0 7 0 0 0 0 0 
0 177 0 0 0 34 0 0 0 0 0 0 0 0 0 0 0 1 0 0 0 0 0 7 0 0 0 0 0 0 2 0 0 0 0 0 0 0 0 0 0 0 0 0 0 0 0 0 0 0 0 0 1 0 1 0 0 1 0 0 0 0 0 0 0 0 1 0 0 0 0 0 0 0 0 0 0 0 0 0 0 0 0 17 0 0 0 0 0 0 0 0 0 0 8 0 0 0 0 0 
0 181 0 0 0 19 0 1 0 2 1 0 0 0 0 0 0 0 0 0 0 0 0 6 0 0 0 1 0 0 2 0 0 0 0 0 0 2 0 0 0 0 0 0 0 1 0 0 0 0 0 0 0 0 3 0 1 1 0 0 0 0 0 0 0 0 0 0 0 0 0 0 1 0 0 0 0 0 0 1 0 0 0 15 0 0 0 0 1 0 0 0 1 0 10 0 0 0 0 0 
0 171 0 0 0 23 0 0 0 0 0 0 0 0 0 0 16 2 1 0 0 0 0 8 0 0 0 1 0 0 0 0 0 0 0 0 0 2 1 0 0 0 0 0 0 0 0 0 0 0 0 0 2 0 0 0 3 1 0 0 0 0 0 0 0 0 0 0 0 0 0 1 0 0 0 0 0 0 0 1 0 0 0 12 0 0 0 0 0 0 0 0 0 0 4 0 0 0 1 0 
0 182 0 0 0 22 0 0 0 0 0 1 0 0 0 0 0 1 0 0 0 0 0 8 0 0 1 0 0 0 2 0 0 0 0 0 0 3 0 0 0 1 0 1 0 0 0 0 0 0 0 0 0 1 1 0 0 1 0 0 0 0 0 0 0 0 0 0 0 0 0 3 1 0 0 0 0 1 0 0 0 0 0 13 0 0 0 0 0 0 0 0 0 0 7 0 0 0 0 0 
0 177 0 0 0 24 0 0 0 0 0 0 2 0 0 0 1 0 0 0 0 0 0 6 0 1 0 0 0 0 0 0 1 0 0 0 0 4 0 0 0 0 0 0 0 1 0 0 0 0 0 0 0 0 0 0 0 0 0 0 1 0 0 0 0 0 0 0 1 0 0 0 0 0 0 0 0 0 0 1 0 0 0 17 0 0 0 0 1 0 0 1 0 0 11 0 0 0 0 0 
1 162 0 0 0 34 0 0 0 0 0 0 0 0 0 0 1 1 0 0 0 1 0 9 0 0 0 2 0 0 1 0 0 0 0 0 0 1 0 0 0 0 0 0 0 0 0 1 0 0 0 0 0 1 4 0 0 0 0 0 0 1 0 0 0 0 0 0 0 1 0 4 0 0 0 0 0 0 0 0 0 0 0 16 0 0 0 1 0 0 0 0 0 0 7 0 0 0 1 0 
0 164 0 0 0 28 0 0 0 0 0 0 0 0 0 0 0 2 0 1 0 1 0 6 0 0 0 0 0 0 1 0 0 0 0 0 1 8 0 0 0 0 0 1 0 0 0 0 0 0 0 0 4 2 0 0 0 0 0 0 0 0 0 0 0 0 0 0 0 0 0 1 0 0 0 0 0 0 0 0 0 0 0 13 0 0 0 5 0 0 0 0 2 0 9 0 0 0 1 0 
0 161 0 0 0 27 0 0 0 0 0 0 0 0 0 0 0 0 0 0 0 1 0 7 0 0 1 0 0 0 0 0 0 0 0 0 0 1 0 0 0 0 1 0 0 1 0 0 0 0 0 0 0 0 0 0 0 0 0 0 0 0 0 0 0 0 0 0 1 0 0 0 1 0 0 0 0 0 1 0 0 0 0 22 5 1 1 3 0 0 0 1 0 1 10 0 0 1 2 0 
0 175 0 0 1 21 0 0 0 0 0 0 0 0 0 0 0 1 0 0 0 0 0 8 0 0 0 0 0 0 1 0 0 0 0 0 0 0 2 0 0 0 0 0 0 0 0 0 0 0 0 0 4 1 1 0 0 1 0 0 0 0 1 0 0 0 0 0 0 0 0 0 0 0 0 0 2 0 0 0 0 0 0 22 0 0 0 0 0 0 0 0 0 0 8 0 0 1 0 0 
0 176 0 0 0 22 0 0 0 0 0 0 0 0 0 0 0 0 0 0 0 0 0 13 0 0 0 1 0 0 2 0 0 0 0 0 0 2 0 0 0 0 0 0 0 0 0 0 0 0 0 0 1 3 0 0 0 0 0 0 0 0 0 1 0 0 0 0 0 0 0 0 0 0 0 0 0 0 0 0 0 0 0 15 0 0 0 0 0 1 0 0 0 1 10 0 0 0 2 0 
0 178 0 0 0 25 0 0 0 0 0 0 0 0 0 0 0 0 0 0 0 0 0 4 0 0 0 0 2 0 0 0 0 0 0 0 0 2 0 0 0 0 0 1 0 0 0 0 0 0 0 0 0 1 1 0 0 3 0 0 1 0 0 0 0 0 0 0 0 0 0 3 0 0 0 0 0 0 0 0 0 0 0 21 0 0 0 1 0 0 0 0 1 0 6 0 0 0 0 0 
0 187 0 0 0 24 0 0 1 0 0 0 1 0 0 0 0 0 0 0 0 0 0 8 0 0 0 0 0 0 2 0 0 0 0 0 0 0 0 0 0 0 0 0 0 0 0 0 0 0 0 0 0 0 0 0 0 2 0 0 0 0 0 0 0 0 0 0 0 0 0 0 0 0 0 0 0 0 0 0 0 1 0 16 0 0 0 0 0 0 0 1 1 0 6 0 0 0 0 0 
0 182 0 0 0 25 0 0 0 2 0 0 0 0 0 0 0 0 0 0 0 0 0 12 0 0 0 0 0 0 3 0 0 0 0 0 0 0 1 0 0 0 0 0 0 0 0 0 0 0 0 0 0 4 4 0 0 1 0 0 0 0 0 1 0 0 0 0 0 0 0 0 1 0 0 0 0 0 0 0 0 0 0 9 0 0 0 0 1 0 0 0 0 0 4 0 0 0 0 0 
0 171 0 0 0 24 0 0 0 0 0 0 0 0 0 0 0 0 0 0 0 0 0 7 0 0 0 0 0 0 2 0 0 0 0 0 0 2 0 0 0 0 0 0 0 0 0 1 0 0 0 0 1 2 1 0 0 0 0 0 0 0 0 0 0 0 0 0 0 0 0 1 2 1 0 0 0 0 0 0 0 0 0 23 0 0 0 1 0 0 0 1 0 0 9 0 0 0 1 0 
0 155 0 0 0 43 0 0 0 0 0 0 0 0 0 0 0 0 0 0 0 0 0 3 0 0 0 0 0 0 1 0 0 0 0 0 0 2 1 0 2 0 0 0 0 0 1 0 0 0 0 0 0 0 4 0 0 1 0 0 0 0 0 0 0 0 0 0 0 0 0 1 0 0 0 0 0 0 0 0 0 0 0 20 0 1 0 0 0 0 0 1 0 0 11 1 0 0 2 0 
0 165 0 0 0 35 0 0 0 2 0 0 0 0 0 0 0 1 0 0 0 0 0 5 0 0 0 0 0 0 0 0 1 0 0 0 0 3 0 0 0 0 0 0 0 0 0 0 0 0 0 1 0 1 1 0 0 0 0 0 0 1 0 0 0 1 0 0 1 0 0 0 0 0 0 0 0 0 0 0 0 0 0 12 3 0 4 0 0 0 0 2 0 0 10 0 1 0 0 0 
0 188 0 0 0 22 0 0 0 0 0 0 0 0 0 0 0 2 0 1 0 1 0 6 1 0 0 0 0 0 1 0 0 0 1 0 0 1 0 0 0 0 0 0 0 0 0 0 0 1 0 0 0 0 0 0 0 0 0 0 0 0 0 0 0 0 0 0 0 0 0 0 0 0 0 0 0 0 0 0 0 0 0 15 0 0 0 0 0 0 0 0 0 0 8 0 0 0 2 0 
0 164 0 0 0 26 0 0 0 1 1 0 1 0 0 0 0 3 0 0 0 0 0 7 0 1 0 0 0 0 2 0 0 0 0 0 0 0 1 0 0 0 0 0 0 1 0 0 0 0 0 0 0 3 2 0 0 0 1 0 0 0 0 0 0 0 0 0 0 0 0 4 0 0 0 0 0 0 0 0 0 0 0 21 0 0 1 2 0 0 0 0 0 0 6 0 0 0 2 0 
0 175 0 0 0 28 0 1 0 0 1 0 0 0 0 0 0 0 0 0 0 0 0 9 1 0 0 1 0 0 2 0 0 0 0 0 0 0 0 0 0 1 0 0 0 0 0 1 0 0 0 0 0 1 3 0 0 0 0 1 0 0 0 0 0 0 0 0 0 0 0 1 0 0 0 0 0 0 0 0 0 0 0 15 0 0 0 1 2 0 0 0 0 0 4 0 0 1 1 0 
0 171 0 0 0 16 0 0 0 0 1 0 0 0 0 0 0 1 0 0 1 2 0 11 0 0 0 0 0 0 3 0 0 0 0 0 0 3 0 0 1 0 0 0 0 0 0 0 0 0 0 1 0 0 4 0 0 0 0 0 0 0 1 0 0 0 0 0 0 0 0 2 0 0 0 0 0 0 0 0 0 0 0 20 0 0 0 0 0 0 0 0 0 0 12 0 0 0 0 0 
0 178 0 0 0 30 0 0 0 0 0 0 0 0 0 0 0 1 0 0 0 1 0 8 0 0 0 0 0 0 0 0 0 0 0 0 0 1 0 0 0 0 0 0 0 0 0 0 0 0 0 0 0 0 1 0 0 0 0 0 0 0 0 0 0 0 0 0 0 0 0 0 0 0 0 0 0 0 0 0 0 0 0 21 0 0 0 0 0 0 0 0 0 0 9 0 0 0 0 0 
0 186 0 0 0 23 0 0 0 0 0 0 0 0 0 0 0 0 0 0 0 1 0 8 0 0 0 0 0 0 1 0 0 1 0 0 0 0 0 0 0 1 0 0 0 0 0 0 0 0 0 0 0 0 1 0 0 0 0 0 0 0 0 0 0 0 0 0 0 0 0 2 0 0 0 0 0 0 0 0 0 0 0 16 0 0 0 0 0 0 0 3 0 0 7 0 0 0 0 0 
0 180 0 0 0 31 0 0 0 0 0 0 0 0 0 0 0 0 0 0 0 0 0 7 0 0 0 0 0 0 0 0 0 0 0 0 0 2 0 0 0 0 0 0 0 0 0 0 0 0 0 0 0 1 0 0 0 0 0 0 0 0 0 0 0 0 0 0 0 0 0 0 0 0 0 0 0 0 0 0 0 0 0 21 0 1 0 0 0 0 0 0 0 0 7 0 0 0 0 0 
0 156 0 0 0 34 0 0 0 0 0 0 0 0 0 0 0 0 0 0 0 0 0 3 0 0 0 0 0 0 0 0 0 0 0 0 0 0 1 0 0 0 0 0 0 0 0 0 0 0 0 0 0 0 0 0 0 1 0 0 0 0 0 0 0 0 0 0 0 0 0 0 0 0 0 0 0 0 0 0 0 0 0 18 14 0 12 4 0 0 0 0 1 1 4 1 0 0 0 0 
0 181 0 0 0 19 0 0 0 0 0 0 0 0 0 0 1 1 0 0 0 0 0 12 0 0 0 0 0 0 1 0 0 0 0 0 0 1 0 0 0 0 0 0 0 0 0 0 0 0 0 1 0 0 1 0 0 0 0 0 0 0 0 1 0 0 0 0 0 0 0 0 0 0 0 0 0 0 0 0 0 0 0 20 0 0 0 0 1 0 1 1 0 0 8 0 0 0 0 0 
0 167 0 0 0 30 0 0 0 2 1 0 0 0 0 0 0 2 0 1 2 0 0 4 0 1 2 0 0 0 0 0 0 0 0 0 0 2 0 0 2 0 0 0 0 0 0 0 0 0 0 0 1 0 5 0 0 0 0 0 0 0 0 0 0 0 0 0 0 0 1 2 0 0 0 0 0 0 0 0 0 0 0 11 0 0 0 0 0 0 1 1 0 0 11 0 0 0 1 0 
0 184 0 0 0 12 0 1 0 0 0 0 0 0 0 0 6 0 1 1 0 0 0 8 0 0 0 2 0 1 0 0 0 0 1 0 0 1 1 0 0 0 0 0 0 0 0 0 0 0 0 0 0 0 1 0 0 1 0 0 0 0 0 0 0 0 0 0 0 0 0 0 0 0 0 0 0 0 0 1 0 0 0 20 0 0 0 0 0 0 0 0 0 0 7 0 0 1 0 0 
0 171 0 0 0 28 0 0 0 1 0 0 0 0 0 0 0 0 0 0 0 1 0 6 0 0 0 0 0 0 1 0 1 0 0 2 0 3 0 0 1 0 0 0 0 0 0 0 0 1 0 0 0 0 0 0 0 1 0 0 0 0 0 0 0 0 0 0 0 0 0 0 0 0 0 0 0 0 0 0 0 2 0 20 0 0 0 0 0 0 0 0 0 0 11 0 0 0 0 0 
0 171 0 0 0 34 0 1 0 0 1 0 0 0 0 0 1 0 0 0 0 0 0 5 0 0 0 0 0 0 0 0 0 0 0 0 0 1 0 0 0 0 0 0 0 0 0 0 0 1 0 0 0 2 3 0 0 0 0 0 2 0 0 0 0 0 0 0 1 0 0 2 0 0 0 0 0 0 0 0 0 0 0 10 0 0 0 0 0 0 0 1 0 0 12 0 0 1 1 0 
0 191 0 0 0 17 0 0 0 0 0 0 0 0 0 0 2 0 1 0 0 0 0 9 0 0 2 0 0 0 0 0 0 1 0 0 0 3 0 0 1 0 0 1 0 0 0 0 0 0 0 0 0 0 0 0 0 0 0 0 0 0 0 0 0 0 0 0 0 0 0 0 0 0 0 0 0 0 0 0 0 1 0 12 0 0 0 0 0 0 0 0 0 0 8 0 0 0 1 0 
0 169 0 0 0 27 0 0 0 0 0 0 0 0 0 0 0 0 0 0 0 0 1 10 2 0 0 2 0 0 0 0 0 0 0 0 0 1 0 0 0 0 0 0 0 0 0 0 0 0 0 0 3 2 4 0 0 0 0 0 0 0 0 0 0 0 0 0 0 0 0 0 0 0 0 0 0 1 1 0 0 0 0 19 0 0 0 0 0 0 0 0 0 0 7 0 0 0 1 0 
0 172 0 1 0 32 0 0 0 0 0 0 1 0 0 0 0 0 0 0 0 0 0 6 0 0 0 0 0 1 0 0 0 0 1 0 0 0 0 0 0 0 0 0 0 1 0 0 0 0 0 0 1 0 1 0 0 1 0 0 1 0 0 0 0 0 0 0 0 0 0 1 0 0 0 0 0 0 0 0 0 0 0 21 0 0 0 0 0 0 0 1 0 0 8 0 0 0 0 0 
0 180 0 0 0 22 0 0 0 0 0 0 0 0 0 0 0 0 0 0 0 0 0 7 1 0 1 0 0 0 5 0 1 0 0 0 0 0 0 0 0 0 1 0 0 0 0 0 0 0 0 0 0 0 0 0 0 0 0 0 0 0 0 0 1 1 0 0 0 0 1 0 0 0 0 0 0 0 0 0 0 0 0 19 0 0 0 0 0 0 0 0 0 0 10 0 0 0 0 0 
0 164 0 0 0 40 0 0 0 1 0 0 1 0 1 0 0 0 0 0 0 0 0 5 0 0 0 0 0 0 0 0 0 0 0 0 0 2 0 0 0 1 0 0 0 0 0 0 0 0 0 0 0 0 0 0 0 0 0 0 0 0 0 1 0 0 0 1 0 0 0 0 0 0 0 0 0 0 0 0 0 0 0 21 0 0 0 0 0 0 0 0 0 0 11 0 1 0 0 0 
0 188 0 0 0 14 0 0 0 0 0 0 0 0 0 0 0 0 0 0 0 3 0 9 0 0 0 0 0 0 1 0 0 0 0 0 0 1 1 0 0 0 0 0 0 0 0 0 0 0 0 0 0 0 4 0 0 0 0 0 0 0 0 0 0 0 1 0 0 0 1 2 0 0 0 0 0 0 0 0 0 1 0 18 0 0 0 0 0 0 0 2 0 0 4 0 0 0 0 0 
0 196 0 0 0 20 0 0 0 0 0 0 1 0 1 0 0 0 0 0 0 0 0 7 0 0 0 0 0 0 0 0 0 0 0 0 0 1 0 0 0 0 0 0 0 0 0 0 0 0 0 0 0 0 0 0 0 1 0 0 0 0 0 0 0 0 0 0 0 0 0 0 0 0 0 0 0 0 0 0 0 0 0 15 0 0 0 0 0 1 0 0 0 0 6 0 0 0 1 0 
0 179 0 0 0 30 0 0 0 0 0 0 1 0 1 1 0 0 0 0 0 0 0 4 0 0 0 0 0 0 1 0 0 0 0 0 0 3 0 0 0 0 0 0 0 0 0 0 0 0 1 0 0 0 0 0 0 0 0 0 0 0 0 0 0 0 0 0 0 0 1 0 0 0 0 0 0 0 0 0 0 0 0 20 0 0 0 0 0 0 0 0 0 0 8 0 0 0 0 0 
0 186 0 0 0 22 1 0 0 0 0 0 0 0 0 0 7 0 0 0 0 0 0 9 0 0 0 0 0 0 0 0 0 0 0 0 0 0 0 0 0 0 0 0 0 0 0 0 0 1 0 0 0 0 0 0 0 0 1 0 0 0 0 1 0 0 0 0 0 0 0 0 0 0 0 0 0 0 0 1 0 0 0 12 0 0 0 0 0 2 0 0 0 0 7 0 0 0 0 0 
0 191 0 0 0 17 0 0 0 0 0 0 0 0 0 0 1 0 0 0 0 1 0 10 0 1 0 0 0 0 0 0 1 0 0 0 0 3 0 0 0 1 0 0 0 0 0 3 0 0 0 0 0 0 1 0 0 0 0 0 0 0 0 0 0 1 1 0 0 0 0 1 0 0 0 0 0 0 0 0 0 0 0 10 0 0 0 0 0 0 0 0 0 0 7 0 0 0 0 0 
0 163 0 0 0 26 0 0 0 1 0 0 0 0 0 0 0 0 0 0 0 1 0 9 1 0 0 0 0 0 2 1 1 0 0 2 0 5 1 0 0 1 0 1 0 0 0 0 0 0 0 1 0 2 1 0 0 0 0 0 1 0 0 0 0 0 0 0 0 0 0 1 0 0 1 0 0 0 0 0 0 0 0 14 0 0 0 0 0 0 0 1 1 0 12 0 0 0 0 0 
0 165 0 0 0 26 0 0 0 0 0 1 0 0 0 0 0 1 0 0 0 0 1 4 1 0 0 1 0 0 1 0 0 0 0 0 1 3 0 0 0 0 0 0 0 0 0 1 0 0 0 0 2 2 1 0 0 0 0 0 0 0 0 0 0 0 0 0 0 0 0 1 1 0 0 1 0 0 0 0 0 0 0 17 0 1 0 0 0 0 0 0 0 0 15 0 0 0 3 0 
0 169 0 1 0 21 0 0 0 2 0 1 0 0 0 0 0 2 0 1 0 0 1 10 0 0 0 0 0 0 3 0 0 0 0 0 0 1 0 0 0 1 0 0 0 0 0 0 0 0 0 0 1 2 1 0 3 2 0 0 0 0 0 0 0 0 0 0 0 0 0 2 0 0 0 0 0 0 0 0 0 0 0 16 0 0 0 0 0 0 0 0 0 0 9 0 0 0 1 0 
0 175 0 0 0 25 1 0 0 1 0 0 0 0 0 1 0 1 0 0 0 1 1 4 1 0 0 0 0 0 5 0 0 0 0 0 0 2 0 0 1 0 0 0 1 0 0 0 0 0 0 0 0 0 3 0 0 0 0 0 0 0 0 0 1 0 0 0 0 0 0 2 0 0 0 0 0 0 0 0 0 0 0 16 0 0 0 1 0 0 0 0 0 0 7 0 0 0 0 0 
0 162 0 0 1 22 0 0 0 0 0 0 0 0 0 0 4 0 1 0 0 1 0 6 0 0 0 1 1 0 2 0 1 0 0 0 0 0 0 0 0 0 0 0 0 0 0 0 0 0 0 0 0 1 1 0 1 0 0 0 0 0 0 0 0 0 1 0 0 0 0 2 1 0 0 0 0 0 0 1 0 0 0 13 9 0 8 0 0 0 0 1 1 0 7 0 1 0 0 0 
0 169 0 0 0 21 0 1 0 0 1 0 0 0 0 0 0 0 0 0 0 1 0 9 0 0 0 0 0 0 1 0 2 0 0 1 0 0 0 0 0 0 0 0 0 0 0 0 0 0 0 0 1 0 2 0 0 1 0 0 1 1 0 0 0 0 0 0 0 0 0 0 0 0 0 0 0 0 1 0 0 0 0 25 0 0 0 2 0 0 0 1 0 0 9 0 0 0 0 0 
0 172 0 0 0 28 0 0 0 0 0 0 2 0 0 0 4 0 1 0 0 0 0 4 0 0 0 1 0 0 4 0 0 1 0 0 0 2 0 0 0 0 0 0 1 0 0 0 0 1 0 0 0 2 1 0 0 1 0 0 0 0 0 0 0 1 0 0 0 0 0 1 0 0 0 0 0 0 0 1 0 0 0 17 0 0 0 1 0 0 0 0 0 0 3 1 0 0 0 0 
0 177 0 0 0 29 0 0 0 1 0 0 0 0 0 0 0 0 1 0 0 0 1 8 0 0 0 0 0 0 1 0 0 0 0 0 0 5 0 0 1 0 0 0 0 0 0 0 0 0 0 0 0 2 0 0 0 0 0 0 0 0 0 0 0 0 0 0 0 0 0 1 0 1 0 0 0 0 0 0 0 0 0 15 0 0 0 1 0 0 0 0 0 0 6 0 0 0 0 0 
0 165 0 0 0 34 0 0 0 0 0 0 0 0 0 0 0 0 0 0 0 0 0 8 0 0 0 0 0 0 2 0 0 0 0 0 0 3 1 0 0 0 0 0 0 0 0 1 0 0 0 0 2 0 2 0 0 0 0 0 0 0 0 0 0 1 0 0 1 0 0 1 0 0 0 0 0 0 0 0 1 0 0 15 1 0 0 0 0 0 0 0 0 0 11 0 0 0 1 0 
0 168 0 0 0 33 0 1 0 0 0 1 0 0 0 0 0 0 0 0 0 0 0 6 0 1 0 0 0 0 0 0 0 0 0 0 0 4 0 0 0 0 0 0 0 0 0 0 0 0 0 0 0 0 0 1 0 0 0 0 0 0 0 0 0 0 1 0 0 0 0 0 0 0 0 0 0 0 0 0 0 1 0 20 0 0 0 2 0 0 0 0 1 0 9 0 0 1 0 0 
0 165 0 0 0 29 0 0 0 0 0 0 0 0 0 0 0 0 0 0 0 0 0 11 0 0 0 0 0 0 0 0 0 0 0 0 0 1 2 0 0 1 0 0 0 0 0 0 0 0 0 0 0 0 3 0 0 0 0 0 0 0 0 0 0 0 0 0 0 0 0 1 0 0 0 0 0 0 0 0 1 0 0 22 0 0 0 2 0 0 0 0 0 0 11 0 0 0 1 0 
0 176 0 0 0 28 0 0 1 0 0 0 1 0 0 0 1 0 0 0 0 2 0 6 0 0 0 0 0 0 3 0 0 0 0 0 0 3 0 0 0 0 0 0 0 0 0 0 0 0 0 0 0 0 0 0 0 0 0 0 0 0 0 0 0 0 0 0 0 0 0 0 1 0 0 0 0 0 0 0 0 0 0 16 0 0 0 0 0 0 0 0 1 0 10 0 0 1 0 0 
0 168 0 0 0 31 1 0 0 0 1 0 0 0 1 0 0 0 0 0 0 0 0 3 0 0 0 1 0 0 0 0 0 0 1 0 0 3 0 0 0 0 0 0 0 0 0 0 1 2 0 0 0 5 1 0 0 0 0 0 0 0 0 0 0 0 0 0 0 0 0 3 0 0 0 0 0 0 0 0 0 1 0 18 0 0 0 2 0 0 0 0 0 0 7 0 0 0 0 0 
0 165 0 0 0 31 0 0 0 0 0 0 3 0 0 0 0 0 0 0 0 0 0 7 0 0 0 0 1 0 1 0 0 0 0 0 0 2 0 0 0 0 0 0 0 0 0 0 0 0 0 0 0 0 0 0 1 0 0 0 0 0 0 0 0 0 0 0 0 0 1 0 0 0 0 0 1 0 0 0 0 0 0 22 1 0 0 1 0 0 0 2 0 0 11 0 0 0 0 0 
0 177 0 0 0 24 0 0 0 0 1 0 0 0 0 0 0 0 1 0 0 0 0 6 0 1 0 0 0 0 1 0 0 0 0 0 0 2 0 0 0 0 0 0 0 0 0 0 0 0 0 0 1 1 0 0 0 0 0 0 1 0 0 0 0 0 0 0 0 0 0 0 0 0 0 0 0 0 0 0 0 0 0 24 1 0 2 1 0 0 0 0 0 0 6 0 0 0 0 0 
0 175 0 0 0 27 0 0 0 0 0 0 1 0 0 0 0 2 0 0 1 1 1 6 0 0 0 1 0 0 2 0 0 0 0 0 0 0 0 0 0 0 0 0 0 0 0 1 0 0 0 0 0 0 2 0 0 1 0 1 0 0 0 0 0 0 0 0 0 0 0 0 0 0 0 0 0 0 0 0 0 0 0 21 0 0 0 0 0 0 0 0 0 0 7 0 0 0 0 0 
0 188 0 0 0 19 0 0 0 0 0 0 2 0 0 0 1 0 1 0 0 0 0 10 0 0 0 0 0 0 1 0 0 0 0 0 0 2 1 0 0 0 0 0 0 0 0 0 0 0 0 0 0 4 1 0 0 1 0 0 0 0 0 0 0 0 0 0 0 0 0 1 0 0 0 0 0 0 0 0 0 0 0 9 0 0 0 2 0 0 0 0 0 0 6 0 1 0 0 0 
0 171 0 0 0 27 0 0 0 0 0 0 2 0 1 0 0 2 0 0 0 0 0 6 0 0 0 0 0 0 0 0 0 0 0 0 0 2 1 0 0 0 0 0 0 0 0 0 0 1 0 0 0 2 1 0 0 0 0 0 0 0 0 0 0 0 0 1 0 0 0 2 0 0 0 0 0 0 0 0 0 0 0 22 1 0 1 0 0 0 0 0 0 0 3 1 1 0 2 0 
0 168 0 0 0 29 1 0 0 3 0 0 1 0 0 0 0 1 0 0 0 0 1 5 0 0 0 0 0 0 1 0 1 0 0 0 0 2 0 0 0 0 0 0 0 0 0 0 0 0 0 1 0 0 0 1 0 0 0 0 0 2 0 0 0 0 0 0 0 0 0 0 1 0 0 0 0 2 0 0 0 0 0 21 0 0 0 1 0 0 1 0 0 0 6 0 0 0 1 0 
0 169 0 0 0 34 0 0 0 0 0 0 0 0 0 0 1 0 0 0 1 0 1 6 0 0 2 0 0 0 0 0 0 0 0 0 0 1 0 0 0 2 0 0 0 0 0 0 0 0 0 0 1 0 1 0 0 1 1 0 0 0 0 0 0 0 0 0 0 0 0 0 0 0 0 0 0 0 0 0 0 0 0 15 0 0 0 1 0 0 0 0 0 0 10 0 0 0 3 0 
0 161 0 0 0 34 0 0 0 1 0 0 0 0 0 0 0 0 0 0 0 0 0 8 0 0 0 0 1 0 1 0 0 0 0 0 0 2 0 1 2 0 0 0 0 0 0 1 0 0 0 2 0 1 0 0 0 0 0 0 0 0 0 0 0 0 0 0 0 0 0 0 1 0 0 0 0 0 0 0 0 0 0 21 0 0 0 0 0 0 0 0 0 0 12 1 0 0 0 0 
0 165 0 0 0 29 0 0 0 0 0 0 1 0 0 0 0 8 0 0 0 0 0 9 0 0 0 1 0 1 1 0 0 0 1 0 0 0 0 1 1 0 0 0 0 0 0 0 0 0 0 0 1 0 0 0 0 0 0 1 0 0 0 0 0 1 0 0 0 0 0 1 0 0 0 0 0 0 0 0 0 0 0 20 0 0 0 0 0 0 0 0 0 0 5 0 0 0 3 0 
0 161 0 0 0 33 0 0 0 0 0 0 1 0 0 0 0 0 0 0 1 0 0 6 0 0 0 0 0 0 1 0 0 0 0 0 1 4 0 0 1 0 0 0 0 0 0 1 0 0 0 0 0 1 2 0 0 1 0 0 0 0 0 0 0 0 0 0 1 0 0 1 1 0 1 0 0 0 0 0 0 0 0 25 0 0 0 0 0 0 0 0 0 0 7 0 0 0 0 0 
0 177 0 0 0 26 0 0 0 0 0 0 1 0 0 0 0 0 0 0 0 0 0 12 0 0 0 0 0 0 0 0 0 0 0 0 0 2 0 1 1 0 0 0 0 0 0 0 0 0 0 0 0 0 0 0 0 2 0 0 0 0 0 0 0 0 0 0 0 0 0 0 0 0 0 0 0 0 0 0 0 0 0 14 0 0 0 0 0 0 0 0 2 0 12 0 0 0 0 0 
0 168 0 0 0 26 0 0 0 1 0 0 0 0 0 0 0 1 1 0 1 0 0 12 1 0 0 2 0 0 1 0 0 0 0 0 0 2 0 0 0 0 0 0 0 0 0 0 0 0 0 0 1 0 0 0 0 1 0 1 0 0 0 0 0 0 0 0 0 0 0 0 0 0 0 0 0 0 0 0 0 0 0 23 0 1 0 0 0 0 0 0 0 0 7 0 0 0 0 0 
0 170 0 0 0 26 0 0 1 1 0 0 0 0 1 0 0 0 0 1 0 1 0 7 0 0 0 0 0 0 1 0 0 0 0 0 0 5 0 0 0 0 0 0 0 0 0 0 0 0 0 0 0 0 0 0 1 0 0 0 0 0 0 0 0 0 0 1 0 0 1 0 0 0 0 0 0 0 0 0 0 0 0 19 0 0 0 1 0 0 0 0 0 0 11 0 1 0 1 0 
0 166 0 0 1 26 0 0 0 0 1 0 0 0 0 1 2 1 0 0 2 0 0 9 0 0 0 0 0 0 1 0 0 0 1 0 0 4 0 0 0 0 0 1 0 0 0 0 0 0 1 0 0 1 3 1 0 1 0 0 0 0 0 0 0 1 0 0 0 0 0 0 0 0 0 0 0 0 0 0 0 0 0 16 0 0 0 0 0 0 0 0 1 0 5 1 0 0 2 1 
0 185 0 0 0 22 0 0 0 0 0 0 0 0 0 0 0 0 0 0 0 0 0 12 0 0 0 0 0 0 0 0 0 0 0 0 0 1 1 1 0 0 0 0 0 0 0 0 0 0 0 0 0 1 3 0 0 1 0 0 0 0 0 1 0 0 0 0 0 0 1 0 0 0 0 0 0 0 0 0 0 0 0 13 0 0 0 0 0 0 0 0 0 0 8 0 0 0 0 0 
0 178 0 0 0 28 0 0 0 0 0 0 0 0 0 0 0 0 1 0 0 0 0 4 0 0 0 0 0 0 0 0 0 0 0 0 0 3 0 0 3 0 0 0 0 0 0 0 0 3 0 0 3 1 2 0 0 0 0 0 0 0 0 0 0 0 0 0 0 0 0 3 0 0 0 0 0 0 1 0 0 0 0 8 3 0 0 1 0 0 0 0 0 0 8 0 0 0 0 0 
0 168 0 0 1 35 0 0 0 1 0 0 0 0 0 0 0 0 0 1 0 0 0 7 0 0 0 1 0 0 3 0 1 1 0 0 0 1 0 0 0 0 0 0 0 0 0 0 0 0 0 0 0 0 0 0 0 0 0 0 0 0 0 0 0 0 0 0 0 0 0 0 0 0 0 0 0 0 0 1 0 0 0 15 0 0 0 0 0 0 0 0 1 1 11 0 0 0 1 0 
1 180 0 0 0 17 0 1 0 2 2 0 0 0 0 0 0 0 0 0 0 0 0 5 1 0 1 0 0 0 0 0 0 0 0 0 0 2 0 0 1 0 0 0 0 0 0 0 0 0 0 0 4 1 3 0 0 0 0 0 0 0 0 0 0 0 0 0 0 0 0 1 0 0 0 0 0 0 0 0 0 1 0 14 0 0 0 3 0 0 0 0 0 0 10 0 0 0 0 0 
0 171 1 0 0 21 0 1 0 0 1 0 0 0 0 0 0 4 0 1 0 0 0 5 1 0 0 0 0 0 4 0 0 0 0 0 0 2 0 0 0 0 0 0 0 1 0 0 0 0 0 0 1 1 1 0 1 1 0 0 0 0 0 0 0 0 0 0 0 0 0 2 1 0 1 0 0 0 0 0 0 0 0 16 0 0 0 2 0 0 0 0 0 0 8 0 0 0 2 0 
0 171 0 0 0 32 0 0 0 0 0 0 1 0 0 0 0 0 0 0 0 0 0 5 0 1 0 0 0 0 2 0 0 0 0 0 0 3 0 0 0 0 1 0 0 0 0 0 0 0 0 1 2 3 0 0 0 1 0 0 0 0 0 0 0 0 0 1 0 0 0 1 0 0 0 0 0 0 0 0 0 0 0 17 0 0 0 0 0 0 0 0 0 0 8 0 0 0 0 0 
0 175 0 0 0 24 0 0 0 1 1 0 0 0 0 0 0 3 0 0 0 0 0 4 0 0 0 1 0 0 5 2 1 0 0 0 0 1 0 0 0 0 0 0 0 0 0 0 0 0 0 0 0 0 1 0 0 0 0 0 0 0 0 0 0 0 0 1 0 0 0 1 0 0 0 0 0 0 0 0 0 0 0 18 0 0 0 0 0 0 0 0 0 0 8 0 0 1 2 0 
0 168 0 0 0 33 0 0 0 1 1 0 0 0 0 0 0 0 0 0 0 0 0 5 0 0 0 0 0 0 4 0 0 0 0 0 0 0 0 0 0 0 0 0 0 0 0 0 0 0 0 0 0 0 2 0 0 2 0 0 0 0 0 0 0 0 0 0 0 0 0 0 0 0 0 0 0 0 0 0 0 0 0 22 0 0 0 1 0 0 0 0 0 0 11 0 0 0 0 0 
0 172 0 0 0 32 0 0 0 3 1 0 0 0 0 0 0 2 0 0 0 0 0 8 0 0 1 0 0 1 0 0 0 0 0 0 0 3 0 0 1 1 0 0 0 0 0 0 0 0 0 0 0 0 0 0 0 0 0 0 0 0 0 0 0 0 0 0 0 0 0 0 0 0 0 0 0 0 0 0 0 0 0 16 0 0 0 0 0 0 0 0 0 0 8 0 0 1 0 0 
0 176 0 0 0 20 0 0 0 0 0 0 0 0 0 0 0 1 0 0 0 0 0 6 0 0 0 0 0 0 1 0 0 0 0 0 0 3 0 0 0 0 0 0 0 0 0 1 0 0 0 0 0 0 0 0 0 0 0 0 0 0 0 1 1 0 0 0 1 0 0 0 0 0 0 0 0 0 0 0 0 0 0 10 9 0 12 0 0 0 0 0 0 0 8 0 0 0 0 0 
0 178 0 0 0 26 1 0 1 0 0 0 0 0 0 0 1 2 0 0 0 2 0 5 1 0 0 0 0 0 0 0 0 0 0 0 0 0 0 0 0 0 0 0 0 0 0 1 0 0 0 0 0 0 1 0 0 0 0 0 0 2 0 1 0 0 0 0 0 0 0 0 0 0 0 0 0 0 0 0 0 0 0 16 1 0 1 1 0 0 0 0 0 0 8 0 0 0 0 1 
0 172 0 0 0 26 0 0 0 1 0 0 0 0 0 0 0 0 0 0 0 0 0 9 1 0 0 2 0 0 1 0 0 0 0 0 0 2 0 0 0 0 0 0 0 0 0 0 0 0 0 0 0 1 2 0 0 0 0 0 0 0 0 0 0 0 0 0 0 0 0 3 0 0 0 0 0 0 0 0 0 1 0 19 1 0 3 0 0 0 0 0 0 0 5 0 0 0 1 0 
0 185 0 0 0 27 0 0 0 0 0 0 0 0 0 0 0 0 0 0 0 0 0 6 0 0 0 0 0 0 0 0 1 0 0 0 0 2 0 0 0 0 0 0 0 0 0 0 1 0 0 0 0 1 1 0 0 0 0 0 0 0 0 0 0 0 0 0 0 0 0 0 0 0 0 1 0 0 0 0 0 0 0 11 0 0 0 2 0 0 0 1 0 0 11 0 0 0 0 0 
0 173 0 0 0 27 0 0 0 1 0 0 1 0 0 0 0 0 0 0 0 2 1 7 0 0 0 0 0 0 0 0 0 0 0 0 0 3 0 0 0 0 0 0 0 1 0 3 0 1 0 0 1 0 2 0 0 1 0 0 0 0 0 0 0 0 1 0 0 0 0 3 0 0 0 0 0 0 0 0 2 1 0 12 0 0 0 0 0 0 0 0 0 0 5 0 0 0 2 0 
0 164 0 0 0 37 0 0 0 1 0 0 0 0 0 1 1 0 0 0 0 0 0 9 0 0 0 0 0 0 1 0 0 0 0 1 0 2 0 0 0 0 0 0 0 0 0 0 0 0 0 0 0 0 1 0 0 0 0 0 0 0 0 0 0 0 0 0 0 0 0 0 0 0 0 0 0 0 0 1 0 0 0 15 0 0 0 0 0 0 1 1 0 0 12 0 0 0 2 0 
0 181 0 0 0 26 0 0 0 2 0 0 0 0 0 0 0 0 0 0 0 0 1 10 0 0 0 0 0 0 0 0 0 0 0 0 0 1 0 0 0 0 0 0 0 0 0 0 0 0 0 0 0 0 0 0 0 0 0 0 0 0 0 0 0 0 0 0 0 0 0 0 0 0 0 0 0 0 0 0 0 0 0 15 0 0 2 0 0 0 0 0 2 0 10 0 0 0 0 0 
