# Supplementary material for: Transferable Measurements of Heredity in Models of the Origins of Life
Source: PLoS One. 2015 Oct 19;10(10):e0140663. doi: 10.1371/journal.pone.0140663 (PMC4610668; doi:10.1371/journal.pone.0140663)
Supplement: S1 Data — (ZIP) [file pone.0140663.s001.zip › data/gard/pop1/Nmax500/seqs2.txt]

3 5 7 1 0 2 0 0 0 0 0 0 1 2 0 0 101 2 0 0 0 0 0 0 1 2 0 0 0 0 0 0 16 0 0 0 1 0 0 6 0 0 2 0 0 0 0 0 0 0 0 1 14 0 0 0 0 1 10 0 0 0 0 0 4 0 0 0 0 0 0 1 0 0 0 1 0 0 0 38 0 0 4 0 1 2 0 4 0 0 14 0 0 0 0 3 0 0 0 0 
8 0 3 0 0 2 0 1 1 0 0 1 1 7 0 1 102 0 0 0 1 2 7 0 16 0 0 0 1 0 0 0 30 1 0 0 0 0 0 0 1 0 1 0 0 2 0 0 1 0 3 0 1 1 0 0 0 0 14 1 0 0 0 0 1 0 1 0 3 2 0 0 0 6 0 0 0 0 0 16 0 0 2 0 0 4 0 0 0 1 2 0 1 1 0 0 0 0 0 0 
2 4 1 0 0 0 0 0 0 0 0 0 0 5 0 0 97 6 0 0 0 3 10 0 15 0 0 0 0 0 0 0 3 0 0 0 1 0 3 5 0 1 0 0 0 1 0 0 0 1 3 0 4 0 0 1 0 0 4 0 0 0 0 0 1 0 0 0 0 0 1 0 0 13 0 0 1 0 1 31 1 0 2 1 0 0 0 1 0 0 23 0 0 0 1 2 0 0 0 1 
4 1 2 2 0 3 0 1 0 0 0 0 0 4 0 0 79 0 0 0 1 4 8 0 21 0 0 0 0 0 1 0 42 0 0 0 0 0 0 0 0 4 1 0 0 7 1 0 2 0 0 0 1 1 1 1 0 0 15 1 0 0 0 0 0 0 0 2 1 0 0 0 0 7 0 0 0 1 2 20 0 0 0 0 0 3 0 0 0 1 4 0 1 0 0 0 0 0 0 0 
4 0 4 0 2 0 0 0 0 4 1 1 1 4 0 0 73 0 0 0 0 3 2 1 8 0 0 0 0 1 1 1 57 0 0 0 0 0 0 2 0 0 0 0 4 3 0 0 5 0 0 2 7 0 0 1 0 0 17 4 0 0 1 0 0 0 0 0 0 6 0 0 0 5 0 0 0 0 0 10 0 0 1 0 0 5 2 2 0 0 0 0 0 0 0 2 0 1 0 2 
6 0 2 0 2 0 1 0 0 0 0 0 1 4 1 0 20 1 0 0 1 3 7 1 24 0 0 0 0 1 13 0 85 0 4 0 0 1 0 0 0 0 2 0 2 1 0 0 14 0 0 0 3 0 0 1 0 0 8 1 0 0 0 0 0 1 0 0 0 15 0 0 1 7 0 0 0 0 0 1 1 0 0 0 0 10 0 0 0 0 0 0 4 0 0 0 0 0 0 0 
7 0 4 1 1 0 0 0 0 0 0 0 0 3 0 0 47 0 0 0 1 4 29 0 28 0 0 0 0 0 0 0 51 0 0 0 0 0 1 0 0 0 4 0 0 6 0 0 8 0 1 0 3 0 1 0 0 0 23 0 0 0 0 0 2 0 1 0 0 1 0 0 0 4 0 0 0 0 0 5 0 0 0 0 0 7 0 0 0 0 3 0 0 0 1 1 0 1 0 1 
4 0 3 1 6 1 0 0 2 1 0 0 0 2 1 0 38 0 0 0 1 1 16 0 33 0 0 0 0 0 6 0 60 0 0 0 0 0 0 0 1 0 0 0 1 2 0 0 8 0 0 0 2 0 1 0 0 0 17 0 0 0 0 0 0 0 0 0 1 16 0 0 0 6 0 0 1 0 1 4 0 0 1 0 0 7 0 0 0 2 1 0 0 1 0 1 0 0 0 0 
7 3 4 0 1 0 0 0 0 1 0 0 0 4 0 0 89 0 0 0 0 0 7 0 11 0 0 0 0 0 1 0 50 1 0 0 0 0 2 0 0 2 0 0 0 2 0 0 5 0 0 0 0 0 0 0 0 0 11 0 0 0 0 0 1 0 0 0 0 1 0 0 0 2 0 0 0 0 0 27 1 0 0 0 0 3 0 0 0 0 13 0 0 1 0 0 0 0 0 0 
2 2 0 0 7 0 1 2 1 4 0 0 0 2 0 0 18 0 0 0 3 3 6 0 17 1 0 1 5 0 3 0 73 0 0 1 0 0 0 1 2 0 3 0 0 0 0 1 4 15 1 0 1 1 0 0 0 4 11 1 0 0 1 0 0 0 1 0 0 7 0 0 0 6 0 5 0 0 1 2 1 1 0 0 1 5 1 2 0 0 10 0 0 0 0 4 2 0 0 3 
4 1 0 0 2 0 0 0 0 1 0 0 2 7 0 0 20 1 1 0 0 0 4 0 22 0 0 0 0 0 13 0 82 0 1 0 0 0 0 0 2 2 0 0 0 6 0 0 10 0 0 1 1 0 0 1 0 0 16 0 0 0 1 0 0 0 0 0 0 13 0 0 0 7 0 0 0 0 0 9 0 0 0 0 1 8 1 0 0 1 5 0 1 1 0 0 0 0 0 2 
1 0 3 0 0 2 0 0 0 2 0 0 0 4 0 0 81 0 0 0 0 0 3 0 3 0 0 0 0 0 6 0 73 0 0 1 0 0 3 0 0 1 0 0 0 1 0 1 8 0 1 0 1 0 1 0 0 0 1 2 0 0 0 0 0 0 0 0 0 4 0 0 1 3 0 0 0 0 1 25 0 0 1 0 0 6 1 0 0 0 6 0 1 0 0 1 0 0 0 1 
3 7 3 2 0 0 0 0 0 0 1 0 0 3 0 0 67 8 1 1 1 7 6 0 12 0 0 1 0 0 0 0 28 0 0 0 0 0 0 2 0 0 0 0 0 2 0 0 5 0 0 0 1 0 0 1 0 1 12 0 0 1 0 0 10 0 1 0 0 1 0 0 0 4 0 0 0 0 0 30 0 0 7 0 0 1 0 0 0 0 20 0 0 0 0 0 0 0 0 0 
4 3 0 0 1 2 0 0 0 0 0 0 1 3 0 0 68 1 0 0 1 1 5 0 15 0 1 0 0 0 1 0 76 0 0 0 0 0 0 0 0 0 2 0 0 2 1 0 6 0 0 1 0 1 2 2 0 3 3 0 1 0 0 0 1 0 0 0 0 0 0 2 0 0 0 0 0 0 0 23 0 0 1 0 1 6 1 0 0 0 8 0 0 0 0 0 0 0 0 0 
0 0 1 1 12 0 0 0 1 4 0 0 1 0 0 0 14 0 0 0 0 0 4 1 21 0 0 0 0 1 16 1 90 0 2 0 0 0 0 0 2 1 0 0 3 4 0 0 9 0 0 0 1 0 0 1 0 2 8 0 0 0 0 0 0 0 0 0 0 30 0 2 1 2 0 1 0 0 1 2 0 0 0 0 1 7 0 0 0 0 0 0 0 0 0 0 1 0 0 1 
5 2 1 4 1 0 0 1 4 0 0 0 0 6 0 0 51 8 0 0 0 1 2 0 11 1 0 0 0 0 11 0 45 0 0 0 0 0 0 2 0 0 0 0 1 5 0 0 7 0 1 0 0 0 0 1 0 0 6 1 0 0 0 0 10 0 1 0 0 14 0 0 1 4 0 0 0 0 1 19 0 0 6 0 0 4 1 0 0 0 10 0 0 1 0 0 0 0 0 0 
2 9 2 3 1 1 0 0 0 1 0 0 0 4 0 1 5 5 0 0 1 2 7 0 12 0 0 0 0 0 10 0 54 1 1 0 0 0 0 10 0 2 1 0 1 6 0 0 4 0 4 0 7 2 0 3 0 3 13 2 0 0 0 0 15 0 0 2 0 5 0 1 0 10 1 0 0 0 2 4 0 0 4 0 1 2 0 7 0 0 15 0 0 0 0 1 0 0 0 0 
3 2 4 1 1 1 0 0 0 0 0 0 0 4 1 0 92 0 0 0 0 2 5 0 9 0 0 0 0 0 0 0 46 0 0 0 0 0 1 0 0 1 0 0 0 4 0 0 6 0 0 3 3 1 0 0 0 0 11 0 0 0 0 0 0 0 0 0 0 1 0 0 0 4 0 0 0 0 0 26 0 0 0 0 0 7 0 0 0 0 10 0 0 0 0 0 0 0 0 1 
7 0 5 0 0 1 0 0 0 1 0 0 1 3 1 0 55 1 0 0 1 0 15 0 18 0 0 0 1 0 2 0 53 0 2 0 0 0 0 1 3 0 1 0 0 3 1 0 6 0 0 0 0 0 0 0 1 1 18 1 0 0 0 0 0 0 0 0 2 2 0 3 0 6 0 0 0 0 1 15 0 0 0 0 2 7 0 0 0 0 5 0 2 0 0 1 1 0 0 0 
3 1 2 0 2 0 0 0 0 1 0 0 0 2 0 0 56 0 0 0 1 0 14 0 14 0 0 0 0 0 4 0 87 0 0 0 0 0 1 0 0 0 0 0 1 2 0 0 10 2 1 0 0 0 1 0 0 0 7 1 0 0 0 0 0 0 2 0 0 3 0 0 0 6 0 0 0 0 2 8 0 0 1 0 4 7 0 0 0 0 2 0 0 0 0 1 0 0 1 0 
4 2 5 0 0 1 1 0 0 0 0 1 0 4 0 0 82 0 0 0 2 2 7 0 4 0 0 0 0 0 3 0 46 0 0 0 1 0 3 0 0 1 2 0 0 2 0 0 5 2 0 2 4 0 0 0 0 0 10 0 0 0 0 2 0 0 1 0 0 0 0 0 0 6 0 0 0 0 0 24 1 0 0 0 0 7 1 1 0 0 7 0 1 0 0 1 1 0 0 1 
4 0 5 0 0 1 0 0 0 0 0 0 0 2 0 0 48 0 0 0 0 0 19 0 38 0 0 0 0 0 3 0 62 0 0 0 0 0 0 0 0 3 0 0 0 6 0 0 3 8 0 0 0 0 1 1 0 2 14 1 0 0 0 0 0 0 1 0 0 1 0 1 2 7 0 0 0 0 0 9 0 0 0 0 3 4 0 0 0 0 0 0 1 0 0 0 0 0 0 0 
2 4 2 0 2 3 0 0 0 0 1 0 0 2 0 0 82 0 0 1 3 0 5 0 12 0 0 0 0 0 7 0 51 0 0 1 0 0 4 1 0 0 0 0 1 2 0 0 1 0 0 0 0 0 2 0 0 1 15 0 0 0 0 0 0 0 0 0 2 4 0 0 0 0 2 0 0 0 1 13 0 0 0 0 0 3 0 2 0 0 14 0 1 1 0 1 1 0 0 0 
6 2 3 0 1 2 0 0 0 0 0 1 0 2 1 1 61 0 0 0 1 4 15 1 35 1 0 0 0 0 0 0 44 0 1 0 0 1 0 1 8 0 0 0 1 1 0 0 3 0 0 0 3 0 0 0 0 5 17 0 0 0 2 0 0 0 0 1 0 1 0 0 0 4 0 0 0 0 0 10 0 0 0 0 0 1 3 1 0 0 3 0 0 0 0 0 1 0 0 1 
5 1 2 0 1 0 0 0 1 2 0 0 0 1 0 1 79 0 0 0 0 1 9 0 17 0 0 0 0 0 4 0 46 0 0 0 0 0 0 1 1 1 1 0 0 2 0 0 5 0 0 0 1 1 2 0 0 0 9 1 0 0 0 0 0 0 0 0 1 1 0 0 0 2 0 0 0 0 0 30 0 0 0 0 0 4 0 1 0 0 13 0 0 0 0 2 0 0 0 1 
5 0 1 0 1 1 0 0 0 1 0 0 0 6 0 0 76 4 0 1 0 4 9 0 15 0 0 0 0 0 0 0 55 0 0 0 0 1 1 1 8 0 0 1 0 3 0 0 9 0 0 1 4 0 0 1 0 0 1 0 0 1 0 0 3 0 0 0 0 2 1 0 0 6 0 0 0 0 1 14 0 0 1 0 0 8 0 0 0 0 1 0 0 1 0 1 0 0 0 0 
3 0 2 0 0 4 0 0 0 0 0 0 0 2 0 0 84 0 0 0 0 0 6 0 5 1 0 0 0 0 0 0 47 0 0 0 0 0 4 3 0 0 2 0 0 1 0 0 3 0 0 1 4 0 2 0 0 0 6 0 1 0 0 0 0 0 0 0 0 1 0 0 0 1 0 0 0 0 1 37 0 0 1 1 0 10 0 3 0 0 11 0 0 0 1 1 0 0 0 1 
5 4 3 1 2 3 0 0 0 4 0 0 0 5 0 0 28 2 1 0 0 1 5 0 9 1 0 0 0 0 4 0 89 0 0 0 0 0 0 3 6 1 0 0 1 1 0 1 6 0 0 0 2 0 2 1 0 0 10 0 0 0 0 0 0 0 1 0 0 9 0 0 0 15 0 0 0 0 1 2 0 0 2 0 0 11 0 1 0 0 3 0 2 2 0 0 0 0 0 0 
7 2 2 1 0 0 0 0 0 0 0 0 0 0 1 0 84 0 0 0 0 6 7 0 9 0 0 0 0 0 1 0 45 0 0 0 0 0 0 2 0 0 2 0 0 1 0 0 1 0 0 0 10 1 0 2 0 1 12 0 0 0 0 0 0 0 1 0 0 2 0 0 0 3 0 0 0 0 0 20 1 0 1 0 0 10 0 1 0 0 13 0 0 0 0 1 0 0 0 0 
4 0 4 0 0 0 0 0 0 0 0 0 0 1 0 1 54 0 0 0 0 0 8 1 22 0 0 0 0 0 2 1 77 0 0 0 0 0 0 2 0 0 2 0 0 4 0 0 11 1 0 0 6 0 0 0 0 0 7 0 0 0 1 0 0 0 0 0 0 3 1 1 1 1 0 0 0 0 0 16 0 1 1 1 1 10 0 1 0 1 1 0 0 0 0 0 0 1 0 0 
2 0 8 0 0 0 0 0 0 1 0 0 0 7 0 0 73 0 0 0 0 0 9 0 14 0 0 0 0 0 0 1 50 0 0 0 0 0 0 1 0 1 0 0 0 2 0 0 5 0 0 0 3 2 1 1 0 2 23 0 0 0 0 0 0 1 1 0 0 0 0 0 0 7 0 0 0 0 1 14 0 0 0 0 0 9 0 0 0 0 5 1 0 0 0 4 0 0 1 0 
0 0 1 0 0 4 0 0 0 0 0 0 0 0 0 2 60 0 0 0 0 4 4 0 13 0 1 0 0 0 2 0 96 1 1 0 0 0 0 0 0 1 2 0 3 0 0 0 4 0 3 0 1 0 0 2 0 0 7 0 0 1 0 0 0 0 0 0 0 0 0 0 0 7 0 0 0 0 0 12 2 0 0 0 0 10 0 0 0 1 3 0 0 1 0 1 0 0 0 0 
4 6 0 0 1 1 0 0 0 0 0 0 0 8 2 0 35 0 0 0 1 6 3 0 28 0 0 0 0 0 1 0 84 0 0 0 0 0 1 0 0 0 2 0 0 3 0 0 6 0 0 0 3 0 0 1 0 5 6 0 0 0 0 0 0 0 0 0 0 6 0 1 0 10 0 0 0 0 0 1 0 0 1 0 1 9 0 0 0 0 7 0 2 0 0 2 2 1 0 0 
5 1 2 0 0 0 0 0 0 0 0 0 0 3 0 0 60 0 0 0 0 0 13 0 34 0 0 0 0 0 0 1 64 0 0 0 0 0 0 0 0 2 0 0 0 2 0 0 4 1 7 0 1 0 0 1 0 0 7 0 0 0 0 0 0 1 0 2 0 0 0 1 0 6 0 0 0 1 0 11 1 0 0 0 0 9 0 1 0 1 4 0 0 0 0 1 0 0 0 3 
4 0 0 0 0 2 0 0 0 1 0 0 0 3 0 0 44 0 0 0 0 2 13 1 26 1 0 0 0 0 0 0 74 0 0 0 0 0 1 0 1 0 0 0 0 5 0 0 8 15 0 0 5 2 1 1 0 3 12 2 0 0 0 0 0 0 0 0 0 1 0 0 0 4 0 0 0 0 0 8 0 0 0 0 0 1 0 2 0 0 1 0 1 1 2 2 0 0 0 0 
5 2 3 4 2 1 0 0 0 0 0 0 0 1 2 0 72 4 0 0 2 3 6 1 15 0 1 0 0 0 1 0 6 0 0 0 0 0 3 10 4 1 0 0 0 0 1 1 1 0 0 0 15 0 2 0 0 8 10 0 1 0 0 0 6 0 0 1 0 2 1 0 0 3 0 0 0 0 0 28 0 0 8 0 0 0 0 4 0 0 9 0 0 0 0 0 0 0 0 0 
0 0 3 0 1 0 0 1 0 6 0 0 0 3 1 0 33 0 0 0 0 0 1 0 15 0 0 0 0 0 3 0 104 0 2 0 0 0 0 0 6 2 0 1 0 0 0 0 11 0 0 0 3 0 0 0 0 0 11 1 0 0 1 0 0 1 0 0 0 3 0 0 1 14 0 0 1 0 2 5 0 1 0 0 0 9 0 0 0 0 1 0 1 0 0 0 0 0 0 2 
1 0 1 0 3 0 0 0 0 0 0 0 0 6 0 0 38 2 0 0 0 2 8 0 11 0 0 1 0 0 6 0 83 1 0 0 0 0 0 0 0 1 0 0 0 0 0 0 7 0 0 0 1 0 0 0 0 1 12 1 0 0 0 0 1 0 0 0 1 14 0 0 0 13 0 0 0 0 0 9 0 0 0 0 3 16 1 0 0 0 5 0 0 0 0 0 0 0 0 1 
4 2 4 0 0 1 0 1 0 0 0 0 1 0 0 1 77 1 0 0 0 3 8 0 11 0 0 0 0 0 0 0 42 0 1 0 0 0 2 1 0 0 1 0 0 0 0 0 4 0 1 1 2 0 0 0 0 0 19 0 0 0 0 0 0 0 1 0 0 0 0 0 0 2 0 0 0 0 1 30 0 0 2 0 1 5 0 3 0 0 13 0 1 1 0 2 0 0 0 0 
4 3 4 1 0 2 0 0 0 0 0 0 0 0 0 0 96 0 0 0 0 4 3 0 12 0 0 0 0 0 0 0 32 0 0 0 0 0 2 0 1 0 2 0 0 2 1 0 1 3 0 0 0 1 0 0 0 0 9 1 0 1 0 0 2 0 0 1 0 2 0 0 0 0 0 0 0 0 0 40 0 0 0 0 0 4 0 0 0 0 14 0 0 2 0 0 0 0 0 0 
4 0 4 0 0 2 0 0 0 0 0 0 0 1 0 0 54 0 0 0 2 5 14 0 44 0 0 0 0 1 1 0 51 0 0 0 0 0 0 0 0 0 0 1 0 6 0 0 4 0 1 0 0 3 2 1 0 0 17 0 0 0 0 0 0 0 1 2 2 0 0 1 1 2 0 0 0 0 0 8 0 0 0 0 3 0 0 0 0 2 2 0 7 0 0 0 0 0 0 1 
5 2 0 1 0 0 0 0 0 0 0 0 1 1 0 1 54 0 0 0 1 6 6 0 11 0 0 0 0 1 3 1 87 0 0 0 0 0 0 1 0 1 0 0 0 1 0 0 10 6 0 1 1 0 0 0 0 0 0 0 0 0 0 0 0 0 0 0 0 0 0 0 0 4 0 0 1 0 2 19 0 0 0 0 0 10 0 0 0 0 8 0 2 0 0 0 0 0 0 2 
4 1 3 1 0 2 0 0 1 0 1 1 2 3 0 1 67 0 0 0 3 1 10 0 18 0 0 0 0 0 0 0 52 0 1 0 0 0 0 3 4 1 0 0 0 3 0 0 5 0 3 0 2 0 0 1 0 1 9 0 0 0 0 0 1 0 0 0 0 0 0 0 0 6 0 0 0 0 0 18 1 0 2 0 0 6 0 0 0 0 9 0 1 0 0 1 0 1 0 0 
3 2 3 2 2 0 0 1 0 1 0 0 0 3 0 0 65 0 0 0 1 1 3 0 11 0 0 0 0 1 5 0 67 0 0 0 0 0 0 3 5 0 0 0 0 1 0 0 8 0 0 1 1 0 0 1 0 0 6 0 0 0 0 0 3 0 0 0 0 9 1 0 0 3 0 0 0 0 0 18 0 0 4 0 0 6 0 0 0 0 8 0 0 0 0 0 1 0 0 0 
7 6 1 0 0 2 0 0 0 0 0 0 0 2 0 0 95 0 0 0 0 3 9 0 13 0 1 0 0 1 0 0 29 0 3 0 0 0 0 0 0 0 0 0 0 3 0 0 0 1 0 1 1 0 0 1 0 1 13 0 0 0 0 0 0 0 0 1 2 0 0 0 0 2 0 0 0 0 1 28 0 0 0 0 0 4 0 0 0 0 18 0 0 0 1 0 0 0 0 0 
7 0 1 0 2 2 0 0 0 0 0 0 0 4 0 0 78 0 0 0 0 4 13 0 19 0 0 0 0 0 1 0 39 0 0 0 0 0 1 0 0 1 0 0 0 3 0 1 2 0 0 0 0 0 0 2 0 0 13 1 0 0 0 0 0 0 1 0 0 1 0 1 1 12 0 0 1 0 5 14 1 1 1 0 1 5 1 0 1 0 6 0 0 0 1 0 0 2 0 0 
4 1 3 0 0 2 0 0 2 0 0 0 0 3 0 0 86 2 0 0 1 1 12 0 11 0 0 0 0 0 0 0 41 0 0 0 0 0 3 4 0 0 0 0 0 3 0 0 4 8 1 0 13 0 0 1 0 0 4 0 0 0 0 0 1 0 2 0 0 0 0 0 0 4 0 0 0 0 1 16 0 0 2 0 1 4 0 3 0 0 2 1 0 0 1 1 0 1 0 0 
6 2 6 1 0 1 0 0 0 4 0 0 0 4 1 0 86 1 0 0 1 0 8 0 10 0 0 0 0 0 0 0 30 0 0 0 0 0 1 5 6 0 0 0 0 0 0 0 2 4 0 0 13 0 0 0 0 1 11 3 0 0 0 0 0 0 0 1 0 1 1 1 1 3 0 0 0 0 1 21 0 0 1 0 0 4 0 2 0 0 5 0 0 0 0 0 0 0 0 1 
1 0 1 2 4 0 0 1 0 2 0 0 0 4 0 0 13 4 0 0 0 0 1 2 16 0 0 0 1 0 11 0 93 0 1 0 0 0 0 11 0 1 0 0 0 0 0 0 6 0 8 0 10 1 1 1 0 1 1 0 0 0 1 0 10 0 1 0 0 11 0 1 0 2 1 0 0 0 1 4 0 0 3 0 0 7 1 4 1 0 0 0 0 1 1 1 0 0 0 1 
4 0 2 1 0 4 0 0 0 0 0 0 0 5 0 0 85 0 0 0 2 7 5 0 6 0 0 1 0 0 0 0 38 0 0 0 0 0 2 2 0 2 1 0 0 0 0 0 7 0 0 0 4 0 0 0 0 0 16 0 0 0 0 0 0 1 0 0 1 0 0 0 0 3 0 0 0 0 3 27 0 0 1 0 0 6 0 2 0 1 9 0 0 0 0 2 0 0 0 0 
0 3 3 1 0 2 0 0 0 0 1 0 0 2 1 0 71 2 0 0 0 1 0 0 1 0 0 0 0 0 2 0 27 0 0 0 0 0 5 6 0 0 2 0 0 0 0 0 2 0 1 1 18 0 0 0 0 6 12 0 0 0 0 0 5 0 0 0 0 1 0 0 0 1 0 0 0 0 0 35 1 0 4 0 0 2 1 4 0 0 22 0 0 0 0 4 0 0 0 0 
2 3 4 0 0 0 0 0 0 5 0 0 1 4 1 0 85 1 0 0 0 1 10 0 14 0 0 0 0 0 1 0 9 0 2 0 0 0 0 2 2 0 1 0 0 3 0 1 1 0 0 0 3 0 1 0 0 9 19 0 0 0 0 0 2 0 0 3 1 0 0 0 0 8 0 0 0 0 0 28 0 0 4 0 0 0 0 1 0 0 16 0 0 1 0 1 0 0 0 0 
6 0 5 0 0 1 0 0 0 1 0 0 0 0 1 0 85 0 0 0 0 1 10 0 9 0 0 0 0 0 0 0 39 0 0 0 0 0 2 1 1 0 0 0 0 3 1 0 3 0 0 0 2 0 0 0 0 1 13 1 0 0 0 0 0 0 0 0 0 0 0 2 0 1 0 0 0 0 2 34 0 0 3 0 0 3 1 0 0 0 11 0 5 0 0 0 1 1 0 0 
2 3 1 0 0 0 0 0 0 0 0 0 0 4 0 0 86 0 0 0 0 0 3 0 6 0 0 0 1 0 0 0 56 0 0 0 0 0 2 0 0 0 0 0 0 0 0 0 4 0 0 1 0 0 0 0 0 10 8 0 0 0 1 0 0 0 0 0 0 1 0 0 0 4 0 0 0 1 1 31 0 0 1 0 0 10 0 0 0 0 11 0 0 0 0 0 1 0 0 1 
4 0 3 0 3 0 0 1 0 2 0 0 0 4 1 1 26 0 0 0 0 2 9 0 28 0 0 0 0 0 8 0 74 0 0 0 0 1 0 0 3 0 1 0 0 4 0 0 7 6 0 0 6 0 0 1 0 11 7 1 1 0 0 0 0 0 0 0 0 11 0 0 1 7 0 0 0 0 0 4 0 0 0 1 0 7 0 0 0 1 0 0 0 2 0 0 0 0 0 1 
0 4 2 0 6 0 0 0 1 1 0 0 0 3 1 0 51 1 0 0 0 2 0 0 15 0 0 0 0 0 3 0 65 0 0 0 0 0 0 3 0 1 1 1 0 0 0 0 4 2 0 0 5 0 0 0 0 1 7 0 0 0 1 0 0 0 0 2 0 10 0 0 0 3 0 0 0 0 0 20 0 0 1 0 2 9 3 1 0 0 13 0 0 0 0 2 2 0 0 1 
3 2 2 0 0 0 0 0 0 0 0 0 0 0 1 0 88 0 0 0 1 3 1 0 18 0 0 0 0 0 0 0 61 0 0 0 0 0 2 0 0 0 2 0 0 1 0 0 5 0 0 0 0 0 0 0 0 0 8 1 0 0 0 0 0 0 0 0 0 0 0 0 0 0 0 0 0 0 0 30 0 0 1 0 1 8 0 0 0 0 10 0 1 0 0 0 0 0 0 0 
5 3 2 0 3 0 0 0 0 0 1 0 0 4 0 0 90 0 1 0 0 0 3 0 5 0 0 0 0 0 4 0 53 0 0 0 0 0 5 0 1 0 0 0 1 1 0 0 5 0 0 0 0 0 0 0 0 0 6 1 0 0 1 0 0 0 0 0 0 10 0 0 0 3 0 0 0 0 0 19 0 0 1 0 0 4 1 0 1 0 15 0 0 0 0 1 0 0 0 0 
1 2 1 5 5 2 0 0 0 2 0 0 0 4 0 0 27 0 0 1 0 1 5 0 15 0 0 0 0 0 6 0 49 0 0 0 0 0 0 3 3 0 2 0 0 3 1 0 8 6 7 0 5 0 0 0 0 0 13 2 0 2 0 0 13 0 0 0 0 14 2 0 0 10 0 1 0 0 2 2 2 0 6 0 0 9 2 0 0 0 1 0 0 0 0 2 2 0 0 1 
7 5 1 0 5 0 0 0 1 2 0 0 0 2 1 0 39 1 0 0 0 3 7 0 13 0 0 1 0 0 10 0 52 0 3 0 0 0 0 0 2 3 0 0 0 5 1 0 5 0 1 3 1 0 0 2 0 10 9 0 1 0 0 1 0 0 0 1 0 13 0 0 0 8 0 0 0 0 0 8 0 0 0 0 0 9 2 0 0 0 12 0 0 0 0 0 0 0 0 0 
7 0 1 0 0 2 0 0 0 1 2 0 0 3 1 0 44 0 0 0 0 3 7 0 14 0 0 0 0 0 0 0 78 0 0 0 0 0 0 0 1 2 2 0 1 8 0 0 12 0 2 1 1 2 0 0 0 1 1 0 0 0 1 0 0 0 1 1 0 0 2 2 0 12 0 0 3 0 0 6 0 0 0 0 5 13 0 0 0 0 1 0 1 1 0 0 0 0 0 4 
7 6 2 0 0 0 0 0 0 1 0 1 0 1 1 0 72 2 2 0 0 0 6 0 10 0 0 1 0 0 1 0 9 0 0 0 0 0 6 5 4 1 0 0 0 1 0 0 1 0 0 0 6 0 1 0 0 12 9 0 0 0 0 0 1 1 0 1 0 1 0 3 0 1 0 0 0 0 0 37 0 0 10 0 2 1 0 0 0 0 22 0 0 1 0 1 0 0 0 0 
1 1 3 1 0 4 1 0 0 2 0 0 0 0 1 0 59 0 0 0 0 1 2 0 9 1 0 0 0 0 2 0 66 0 0 1 0 0 1 1 8 1 4 0 0 1 0 0 13 0 5 0 2 0 0 0 0 0 15 0 0 0 0 0 0 0 1 2 0 0 1 0 0 3 0 0 1 0 3 16 0 0 0 0 0 10 0 0 0 0 2 0 1 0 1 2 0 0 0 1 
1 7 4 2 3 0 0 0 0 0 0 0 0 1 0 1 29 7 0 0 0 2 0 0 3 0 0 0 0 0 2 0 37 0 0 0 0 0 0 12 2 0 0 0 0 1 1 0 2 19 4 0 16 0 0 0 0 0 12 2 2 0 1 0 8 0 0 2 0 11 0 0 0 2 0 0 0 0 4 15 0 0 8 0 1 1 1 1 0 0 20 0 0 0 0 0 1 0 2 0 
3 0 3 0 4 0 0 0 1 2 0 0 0 5 0 0 89 0 0 1 0 3 7 1 6 0 0 0 1 0 3 0 52 0 0 0 0 0 2 0 2 1 0 0 0 1 0 0 2 3 0 2 3 0 0 1 0 1 7 0 0 0 0 0 0 0 0 0 0 6 0 0 0 5 0 0 0 0 1 16 0 0 0 2 0 6 1 0 0 0 5 0 0 0 0 0 2 0 0 0 
4 7 4 2 1 3 0 1 0 0 0 0 0 0 0 0 73 5 1 0 0 1 11 0 8 1 0 0 0 0 1 0 11 0 2 0 0 0 0 8 0 1 1 0 0 0 0 0 2 0 0 0 8 0 2 0 0 0 14 0 0 0 0 0 9 0 2 1 2 1 0 0 0 1 0 0 0 0 0 30 0 0 5 0 0 1 0 3 0 0 18 0 1 0 0 4 0 0 0 0 
3 2 9 1 1 2 0 0 1 0 0 0 0 1 0 0 94 0 0 0 0 3 7 0 20 0 0 0 0 0 0 0 26 0 0 0 0 0 1 1 0 0 0 1 0 0 0 0 1 0 2 0 3 0 0 0 0 0 16 0 0 0 0 0 0 1 0 0 1 0 0 0 0 0 0 0 0 0 1 34 1 0 0 0 0 1 0 2 0 0 8 0 2 1 0 2 0 1 0 0 
2 1 4 0 3 1 0 0 0 1 0 0 0 1 0 0 85 0 0 0 1 4 0 0 3 0 0 0 0 0 6 0 52 0 0 0 0 0 1 0 0 1 0 0 0 1 0 0 6 2 2 0 2 0 0 0 0 0 14 1 2 0 1 0 1 0 0 0 0 4 0 0 1 4 0 0 0 0 1 19 0 0 0 0 0 7 1 0 0 0 12 0 0 0 2 0 1 0 0 0 
2 3 5 2 0 1 0 0 0 0 0 0 0 1 0 1 73 0 0 0 2 5 5 0 20 0 0 0 0 0 4 0 42 0 0 0 0 0 1 1 0 2 5 0 1 2 0 0 1 0 0 0 6 0 1 0 0 4 11 1 0 0 0 0 0 0 0 0 0 3 0 0 0 2 0 0 0 0 1 19 0 0 1 0 4 8 0 2 0 0 5 0 0 0 0 3 0 0 0 0 
2 3 3 1 4 0 1 0 1 2 0 0 0 0 1 0 67 0 0 0 0 2 8 1 10 0 0 0 1 0 3 0 53 1 1 0 0 0 0 0 4 0 0 0 0 1 1 0 3 2 0 2 1 0 2 0 0 8 6 0 2 0 0 0 0 0 0 0 0 8 0 0 0 5 1 0 0 0 1 18 0 0 0 0 0 6 1 0 0 0 11 0 0 0 0 0 2 0 0 0 
4 0 5 0 1 4 0 0 0 1 0 0 0 2 0 0 96 1 0 0 0 0 5 0 8 1 0 0 0 0 0 0 40 0 0 0 0 0 0 5 1 0 0 0 1 2 0 0 0 0 0 0 8 0 0 1 0 7 6 1 0 0 0 0 0 0 0 0 0 1 0 0 0 4 0 0 0 0 1 23 0 0 1 0 0 4 0 2 0 0 7 0 1 1 0 3 1 1 0 0 
1 4 1 0 1 2 0 0 2 0 0 0 1 2 0 0 57 0 0 0 1 3 11 0 14 1 0 0 0 0 5 0 48 0 2 0 0 0 1 1 0 0 4 0 0 1 0 0 4 0 0 0 1 0 1 0 0 0 15 0 0 0 0 0 0 0 0 0 0 11 0 0 0 8 0 0 1 0 1 17 0 0 0 0 0 7 0 0 0 0 15 0 0 1 0 2 2 0 0 1 
3 1 2 0 0 1 0 0 0 2 0 0 0 1 0 0 48 0 0 1 0 1 9 0 15 0 0 0 0 0 6 0 84 0 0 0 0 1 2 0 0 0 1 0 1 0 0 0 6 0 0 0 0 0 0 0 0 1 9 0 0 0 0 1 0 0 0 0 0 2 0 0 0 9 0 1 0 0 1 18 2 0 2 0 0 6 0 0 0 0 7 0 2 1 0 1 1 0 0 1 
2 2 2 2 2 0 0 0 0 9 0 0 0 0 0 0 71 7 0 0 0 0 4 0 13 0 0 1 0 0 2 0 13 0 0 0 0 0 2 5 4 0 0 1 0 4 0 1 1 3 0 1 5 0 0 0 0 2 12 0 0 0 0 0 4 1 1 0 0 2 0 0 0 3 0 0 0 0 1 27 0 0 6 0 0 2 1 4 1 0 25 0 0 0 0 0 0 0 0 1 
2 2 1 0 0 1 0 0 0 0 0 0 0 4 0 0 74 1 0 0 0 1 5 1 21 0 0 0 0 0 1 0 28 0 0 0 0 0 2 6 3 1 0 0 1 4 0 0 3 3 0 0 7 0 0 1 1 0 5 0 1 0 0 0 0 1 0 1 0 0 0 0 5 11 0 1 0 0 3 25 0 0 0 0 0 2 0 1 0 0 14 1 1 0 0 3 0 0 0 1 
4 0 8 0 0 1 0 0 0 0 0 0 0 5 0 0 62 0 0 0 1 3 7 2 10 0 0 0 3 0 2 0 71 0 0 0 0 0 0 0 0 0 1 0 0 2 1 0 7 4 0 0 0 3 0 0 0 0 31 1 1 0 0 0 0 1 0 2 0 0 0 0 0 0 0 2 1 0 1 7 0 0 0 0 0 3 0 0 0 1 1 0 0 1 0 0 0 0 0 0 
8 3 5 1 0 0 0 0 0 2 0 0 0 6 0 0 88 0 0 0 0 2 4 0 13 0 0 0 0 0 0 0 32 0 0 0 0 0 2 0 1 0 0 0 0 5 0 0 8 0 0 0 4 0 0 0 0 0 11 2 0 0 1 0 1 0 0 0 0 1 0 0 0 5 0 1 1 0 1 21 0 0 4 0 5 1 0 0 0 0 9 0 0 0 1 0 0 0 1 0 
1 3 2 0 1 3 0 0 0 0 0 0 0 5 0 0 62 0 0 0 3 4 7 0 21 0 0 0 0 0 0 0 62 0 0 1 0 0 2 1 0 0 1 0 0 1 0 0 9 1 3 0 4 0 1 1 0 1 15 1 1 0 0 0 0 0 0 0 0 1 0 0 0 4 0 0 0 0 0 12 2 0 1 0 2 7 0 0 0 0 4 0 0 0 0 0 0 0 0 0 
9 2 4 1 0 5 0 0 0 1 0 0 0 6 0 0 98 0 0 0 0 2 13 0 21 0 0 0 0 0 1 0 14 0 0 0 1 0 0 0 0 1 2 0 0 4 0 0 0 0 0 0 0 1 0 0 0 0 18 0 0 0 0 0 0 0 0 1 0 2 0 0 0 3 0 0 0 2 1 22 0 0 1 0 0 2 2 1 0 0 8 0 0 0 0 0 0 0 0 1 
4 0 5 0 0 0 0 0 0 0 0 0 0 4 0 0 84 1 0 0 2 3 9 0 19 0 0 0 0 0 0 0 39 0 0 0 0 0 1 1 0 1 0 0 0 4 0 0 2 0 8 1 6 0 1 0 0 0 20 0 0 0 1 0 0 1 0 0 0 0 0 0 1 1 0 0 0 0 0 19 1 0 0 0 0 1 0 1 0 0 4 0 2 0 0 3 0 0 0 0 
4 0 3 0 0 0 0 0 0 0 0 0 0 6 0 0 72 0 0 0 0 0 5 1 19 0 0 0 1 0 0 0 58 0 0 2 0 0 0 0 0 2 1 0 0 1 0 0 3 5 0 0 2 2 0 0 0 0 16 1 0 0 0 0 0 0 0 1 0 0 0 0 1 17 1 0 0 0 2 15 0 0 0 1 0 6 0 0 0 0 0 0 0 0 0 1 0 0 1 0 
2 1 1 0 0 1 0 0 0 0 0 0 1 0 1 0 95 0 0 0 0 7 0 0 3 0 0 0 0 0 0 0 53 0 1 1 0 1 3 3 1 0 0 0 0 0 0 0 6 0 0 1 7 0 0 0 0 4 1 0 1 0 0 0 0 0 1 0 0 0 0 0 0 2 0 0 0 0 0 28 0 1 0 0 2 3 0 0 0 0 10 0 0 0 1 5 0 0 0 2 
0 0 1 0 5 0 0 0 0 10 0 0 0 3 0 0 38 1 0 0 0 1 2 0 12 0 0 0 0 0 7 0 80 0 0 1 0 0 2 0 15 1 0 0 0 2 0 0 7 0 1 0 4 0 0 1 0 0 3 0 0 0 0 0 0 0 0 0 0 13 1 0 0 4 0 0 1 0 0 12 0 0 3 0 1 6 2 2 0 0 3 0 0 0 0 3 1 0 1 0 
5 0 3 0 0 3 0 0 0 1 0 0 1 2 0 0 63 0 0 0 2 4 16 0 38 0 0 0 0 0 1 0 41 0 0 0 0 0 0 1 0 3 0 0 0 2 0 0 3 0 0 0 0 0 1 2 0 0 23 1 0 0 1 0 0 0 0 0 0 6 0 0 0 11 0 0 0 0 2 6 0 0 0 0 0 6 0 0 0 0 1 0 0 1 0 0 0 0 0 0 
6 0 4 0 0 3 0 0 0 0 0 0 0 2 0 0 70 1 0 0 1 0 13 0 13 0 0 0 0 0 3 0 70 0 0 0 0 0 0 0 0 0 0 0 0 2 0 0 4 0 0 1 3 0 0 0 0 1 6 0 0 0 0 0 1 0 0 2 0 0 0 0 0 4 0 0 1 0 0 22 0 0 0 0 0 6 0 0 0 0 7 0 3 1 0 0 0 0 0 0 
5 3 1 1 0 1 0 0 0 2 0 0 0 0 0 0 81 1 0 0 0 3 7 0 13 0 0 0 0 0 0 1 40 0 0 0 0 0 2 5 3 0 0 0 0 1 0 0 1 0 0 1 11 0 1 0 0 2 5 0 0 0 0 0 0 0 0 1 0 0 0 0 0 0 0 0 0 0 1 30 0 0 1 1 2 8 1 0 0 0 13 0 0 0 0 0 1 0 0 0 
0 1 0 0 6 0 0 1 2 10 0 0 0 4 1 0 13 0 0 0 0 0 3 1 13 1 0 0 0 0 4 0 125 0 0 0 0 0 0 0 5 1 0 0 0 5 0 0 4 0 0 0 0 1 0 2 1 10 1 1 0 0 0 0 0 2 0 3 0 2 0 1 0 12 1 0 1 0 0 1 0 0 1 0 0 5 1 0 0 2 0 0 0 1 0 0 1 0 0 0 
1 0 1 1 0 4 0 0 0 1 0 0 0 4 0 1 38 2 0 0 1 0 8 0 19 0 0 0 0 0 5 0 82 0 0 0 0 1 1 1 0 2 0 0 0 1 0 0 12 0 6 0 0 1 0 0 3 1 6 1 0 0 3 0 1 0 0 0 0 1 0 3 0 12 0 0 0 0 4 5 0 0 0 0 6 5 0 0 0 0 2 0 0 0 0 3 0 0 1 0 
6 0 5 0 0 1 0 0 0 0 0 0 0 2 0 0 102 0 0 0 0 1 11 0 17 0 0 0 0 0 2 0 30 0 0 0 0 0 2 0 0 0 0 0 0 2 0 0 0 2 1 3 4 0 1 2 0 0 10 0 0 1 0 0 1 0 1 1 0 0 0 0 0 1 1 0 0 0 2 18 0 0 4 0 0 3 0 1 0 0 4 0 1 1 0 2 4 0 0 0 
7 1 1 1 0 4 0 0 1 0 0 0 0 5 0 0 83 1 0 0 2 1 16 0 17 0 0 0 0 0 1 0 26 1 0 0 1 0 0 2 0 0 0 1 0 2 0 0 2 1 0 1 6 0 0 0 0 0 1 0 0 0 0 0 0 1 1 1 0 0 0 1 0 5 1 0 0 0 1 25 0 0 4 0 2 1 0 3 0 0 10 0 3 0 0 4 0 0 0 2 
9 0 3 0 2 1 0 0 0 8 0 0 1 1 0 0 69 2 0 0 1 2 15 0 11 0 0 0 0 0 4 0 40 0 0 0 0 0 3 0 4 1 0 0 0 2 0 0 4 0 1 2 3 0 0 1 0 0 15 0 0 0 0 0 0 1 0 0 0 7 0 0 0 1 0 0 0 0 2 16 0 0 2 0 0 5 2 2 0 0 4 0 2 0 0 1 0 0 0 0 
7 1 1 0 0 4 0 0 2 0 0 0 0 0 0 0 102 1 0 0 0 0 17 0 21 0 0 0 0 0 1 0 28 0 0 0 0 0 0 2 0 0 0 0 0 4 0 0 2 0 0 0 6 1 0 0 0 0 4 0 0 0 0 0 0 0 1 0 0 0 0 0 1 1 0 0 0 0 0 28 0 0 0 0 0 2 0 2 0 0 9 0 0 2 0 0 0 0 0 0 
4 1 4 1 2 0 0 0 0 1 0 1 1 4 0 0 67 1 0 0 1 1 7 0 19 0 0 0 1 0 2 0 50 0 2 1 0 0 0 1 0 1 1 0 0 1 0 0 3 0 0 2 1 2 0 0 0 1 14 1 0 0 0 0 0 0 1 0 1 1 0 0 1 7 0 0 1 0 0 18 0 0 1 0 0 5 2 1 0 0 9 0 1 1 0 0 0 0 1 0 
3 3 4 0 7 1 0 0 0 7 0 0 0 6 0 0 39 2 0 0 0 0 4 0 15 0 0 0 0 0 3 0 59 0 0 0 0 0 0 0 11 4 0 0 0 2 0 0 5 0 0 1 0 0 0 1 0 0 15 0 0 0 0 0 2 1 0 0 1 9 1 0 0 8 0 0 0 0 2 13 0 0 2 0 1 8 2 0 0 0 8 0 0 0 0 0 0 0 0 0 
8 0 4 0 0 1 0 0 0 1 0 0 0 2 0 0 70 1 1 0 0 3 14 0 20 0 0 0 0 0 3 0 41 0 0 0 0 0 0 1 2 2 0 0 1 2 0 0 6 0 0 0 7 0 0 0 0 5 9 0 0 0 0 0 0 0 2 0 1 5 0 0 1 3 0 0 0 1 1 15 0 1 1 0 0 6 0 0 0 0 4 0 0 3 0 2 0 0 0 0 
2 6 2 4 0 1 0 0 0 1 0 0 0 3 0 0 57 1 0 0 0 0 10 2 15 0 0 0 0 0 5 0 49 0 0 0 0 0 3 1 0 0 3 1 0 4 0 0 4 0 1 0 1 0 0 0 0 0 5 1 1 0 0 0 7 1 0 1 0 1 0 1 1 2 0 0 1 0 0 24 0 0 0 0 2 6 0 0 0 0 17 0 1 0 0 2 0 0 0 0 
4 0 1 3 9 1 1 0 0 0 0 0 0 3 0 0 23 0 0 0 0 0 7 0 39 0 0 0 0 0 9 0 63 0 1 0 0 1 0 1 5 2 1 0 1 3 0 0 3 0 1 0 3 0 0 1 0 3 16 0 0 0 0 1 0 0 0 0 0 15 0 0 0 8 0 0 0 0 0 0 0 0 0 0 0 10 2 2 0 0 0 0 3 0 0 2 0 0 0 2 
2 1 0 0 0 0 1 0 0 0 0 0 0 3 2 0 66 1 0 0 0 0 10 0 10 0 0 0 0 0 2 0 69 0 0 0 0 0 0 0 1 2 0 1 0 3 0 0 3 0 0 0 2 2 0 0 0 6 6 0 0 0 0 0 1 0 0 0 0 0 0 0 0 10 0 0 0 0 0 22 0 0 1 0 0 9 0 0 0 0 6 0 0 2 0 3 0 2 1 0 
3 0 2 2 0 3 0 0 0 0 0 0 0 4 0 0 63 0 0 0 0 2 8 0 23 0 0 0 0 1 1 1 56 0 0 0 0 0 0 2 0 0 5 1 0 6 0 0 4 0 0 1 3 0 0 0 0 0 10 0 0 3 1 0 14 0 0 1 0 2 0 0 0 7 0 0 0 0 0 9 0 0 3 0 0 7 0 0 0 0 0 0 2 0 0 0 0 0 0 0 
5 3 3 1 1 2 0 0 3 0 0 0 1 3 0 0 87 2 0 1 1 1 11 0 20 0 0 0 0 0 3 0 33 0 0 0 0 1 0 1 0 0 0 0 0 1 1 1 4 0 0 0 5 0 0 1 0 0 8 0 0 0 0 0 0 0 0 0 0 0 0 0 0 1 0 0 0 0 1 21 1 0 0 0 2 6 0 1 0 0 10 0 1 0 0 1 0 0 1 0 
3 1 3 0 3 1 0 0 1 0 0 0 0 1 0 0 84 0 0 0 0 4 10 0 17 0 0 0 0 0 4 0 38 0 0 0 0 0 1 0 2 1 0 0 0 1 0 0 7 0 0 1 0 0 0 0 0 1 11 0 0 0 0 0 0 0 0 0 0 6 0 1 0 4 0 0 0 0 1 24 1 0 1 0 1 2 3 0 0 0 9 1 0 0 0 0 0 0 0 1 
3 1 1 2 0 2 0 0 1 0 0 0 1 4 1 0 64 1 1 0 0 1 1 0 4 0 0 0 0 0 5 0 73 0 2 0 0 0 1 0 0 2 1 0 0 0 0 0 6 7 1 1 0 1 1 0 0 4 3 0 0 0 1 0 1 1 0 1 0 4 0 0 1 5 0 0 0 0 0 11 0 0 1 1 0 5 1 0 0 0 12 0 0 1 0 0 3 0 0 5 
3 3 2 0 2 2 0 0 0 0 0 0 0 0 0 0 53 3 1 0 0 2 4 0 17 0 0 0 0 0 2 0 50 0 0 0 0 0 1 4 0 2 1 0 0 2 0 0 8 0 0 0 10 1 0 0 0 4 11 0 0 0 0 0 0 0 1 0 0 4 0 1 0 0 0 0 0 0 0 18 0 0 3 0 3 6 0 5 0 0 13 0 1 4 0 1 2 0 0 0 
5 3 2 0 1 1 0 0 0 7 0 0 0 1 0 0 49 1 0 0 0 1 2 0 12 0 0 0 0 0 0 0 77 0 0 0 0 0 0 2 13 1 0 0 0 3 0 0 12 0 1 1 0 0 0 1 0 0 11 0 0 0 0 0 0 1 0 0 1 2 0 0 0 1 0 0 0 0 1 19 0 0 0 0 0 6 0 0 0 0 12 0 0 0 0 0 0 0 0 0 
2 0 4 0 0 1 0 0 0 4 0 0 0 5 0 0 53 1 0 0 1 0 7 0 20 0 0 0 0 0 1 0 84 0 1 0 0 0 1 0 2 0 2 0 0 0 0 0 6 1 1 1 2 0 1 0 0 1 18 1 0 0 1 0 0 0 0 0 0 0 0 0 0 5 0 0 0 0 2 3 0 0 0 0 3 10 0 0 0 0 0 0 1 0 1 3 0 0 0 0 
9 0 1 0 0 0 0 0 0 1 0 0 0 2 0 0 73 1 0 0 0 4 13 0 28 0 0 0 0 0 0 0 37 0 0 0 0 0 0 1 0 3 1 0 0 1 0 0 3 0 2 0 5 0 0 0 0 0 14 0 0 0 0 0 0 0 0 0 1 0 0 1 0 6 1 0 0 0 1 21 1 0 1 0 0 7 0 2 0 0 7 0 0 1 0 0 0 1 0 0 
5 4 0 0 2 2 0 0 0 1 0 0 0 1 0 0 96 7 1 0 0 3 6 0 14 0 0 0 0 0 0 1 27 0 0 0 0 0 0 2 7 0 0 0 0 1 0 0 2 1 0 2 5 0 0 0 0 0 1 1 0 0 0 0 8 0 0 0 0 0 0 1 0 0 0 0 0 0 1 31 0 0 5 0 0 2 0 2 0 0 6 0 1 0 0 0 0 1 0 0 
4 1 3 0 0 6 0 0 0 0 0 0 0 1 0 0 84 0 0 0 0 0 7 0 12 1 0 0 0 0 0 0 42 0 0 0 0 0 1 0 8 0 1 0 0 0 0 0 3 0 0 1 2 1 1 2 0 16 9 1 0 0 0 0 0 0 0 1 1 0 0 0 0 0 0 0 0 0 0 21 0 0 2 0 1 5 1 1 0 0 6 0 0 2 0 1 0 0 0 1 
2 5 2 1 4 0 0 0 1 2 0 0 0 0 1 0 28 2 0 0 0 0 9 1 18 0 0 0 0 0 9 0 82 0 0 0 0 0 1 3 1 0 0 0 0 1 0 0 6 0 1 0 5 1 0 0 0 0 8 1 0 0 1 0 6 0 0 0 0 12 1 0 0 1 0 0 1 0 0 14 0 0 0 0 0 5 0 0 0 0 13 0 0 0 0 0 0 0 0 1 
4 1 4 0 0 3 2 0 0 0 0 0 0 3 0 0 66 1 0 0 1 6 7 0 13 0 0 0 0 0 4 0 64 0 0 0 0 0 0 2 1 1 0 0 1 0 1 0 8 0 1 0 4 0 0 1 1 1 5 0 0 0 0 0 0 0 1 0 0 2 0 1 0 9 0 0 0 0 4 12 0 0 0 0 0 7 0 0 0 1 2 0 1 1 0 1 0 1 0 1 
5 1 7 0 4 2 0 0 0 4 0 0 1 4 0 0 68 0 0 0 2 1 6 0 17 1 0 0 0 0 2 0 51 0 0 0 0 0 3 0 3 0 0 0 0 0 0 0 2 0 0 0 0 0 1 0 2 1 22 2 0 0 0 0 0 0 2 0 0 9 0 0 0 1 0 0 0 0 2 9 0 0 0 0 2 9 1 0 0 0 1 0 0 0 0 0 2 0 0 0 
1 3 0 1 6 1 0 0 0 4 0 0 0 5 1 0 72 0 0 0 0 1 1 0 7 0 0 1 0 0 6 1 39 0 0 0 0 0 3 0 3 0 0 0 1 2 1 0 3 2 0 0 2 1 0 0 0 10 5 0 0 0 0 0 0 0 0 1 0 12 0 0 0 5 0 0 0 0 0 31 1 0 1 0 0 5 1 1 0 0 8 0 0 0 0 1 0 0 0 0 
4 1 3 1 2 2 0 0 0 1 1 0 0 6 0 0 15 0 0 0 0 0 12 0 35 0 0 0 0 2 2 0 73 0 0 0 0 0 0 0 6 3 1 0 0 6 0 0 9 1 0 0 0 0 0 0 1 2 15 2 1 0 0 0 0 0 1 1 3 2 0 0 1 16 0 0 0 0 1 0 0 0 0 0 0 10 0 0 0 0 0 1 3 1 2 0 0 0 0 1 
2 0 3 1 1 2 0 0 0 0 1 0 0 3 1 0 43 0 0 0 0 0 13 1 22 0 0 0 0 0 8 1 72 1 0 0 0 0 0 0 2 0 0 0 0 2 0 0 12 0 1 1 0 0 0 0 0 0 14 1 0 0 0 0 0 1 0 0 0 7 0 0 0 10 0 0 1 1 0 5 1 0 0 0 2 9 1 0 0 0 0 0 1 1 0 0 1 0 0 1 
1 1 2 1 2 0 0 0 0 0 1 0 0 6 0 0 4 1 0 0 0 0 2 0 14 0 0 0 0 0 11 1 113 0 0 0 0 1 0 1 0 0 0 0 3 1 0 0 10 0 1 0 0 0 1 0 0 0 13 0 0 0 2 0 4 1 0 0 0 21 0 0 0 13 0 1 0 0 0 0 0 1 0 0 0 11 2 0 0 0 0 0 0 0 0 0 2 0 1 0 
6 0 2 0 2 1 0 0 0 4 0 0 0 3 0 0 19 0 0 0 0 2 7 0 27 0 0 1 1 1 1 0 91 0 0 0 0 0 0 3 2 0 1 0 0 6 1 0 9 0 0 1 1 0 0 1 1 1 11 0 0 2 0 0 10 0 1 0 0 4 0 0 0 5 0 0 0 0 2 4 0 0 1 0 2 12 0 0 0 0 0 0 0 0 0 0 1 0 0 0 
2 0 2 0 5 0 0 0 1 0 0 0 0 3 0 0 73 0 0 0 0 1 6 0 6 0 0 0 0 0 6 0 62 0 0 0 0 0 0 0 0 1 1 0 1 1 1 0 7 0 0 1 1 2 1 0 0 0 12 0 0 0 0 0 0 0 0 0 0 13 0 0 0 4 0 0 0 1 0 12 0 0 1 0 0 9 2 0 0 0 2 0 0 0 0 7 1 0 0 2 
3 5 0 0 0 3 0 0 0 0 0 0 0 1 1 0 36 0 1 0 1 3 9 0 29 2 0 0 0 0 2 0 80 0 0 0 0 0 1 0 0 1 1 0 0 3 0 0 13 0 0 0 0 0 0 0 0 1 11 0 0 0 0 1 0 0 0 0 1 0 0 0 0 8 0 0 0 0 1 11 0 0 1 0 1 7 0 0 0 0 8 0 3 0 0 1 0 0 0 0 
4 2 4 0 1 1 0 0 0 0 0 0 0 3 0 0 57 0 0 1 3 4 8 0 24 0 0 0 0 0 2 0 48 0 1 0 0 0 0 0 2 2 0 0 0 2 0 0 4 6 0 0 0 0 0 0 0 2 20 0 0 0 0 0 0 1 0 0 0 1 0 0 1 6 0 0 0 0 1 13 0 0 0 1 0 5 2 0 0 0 13 0 0 0 0 2 0 0 0 3 
1 0 6 1 4 2 0 0 0 1 0 0 0 0 0 0 78 0 0 0 1 0 11 0 22 0 0 0 1 0 6 1 32 0 0 0 0 0 0 0 0 0 0 0 0 0 0 0 8 0 3 1 0 0 0 0 0 0 25 0 0 0 1 0 0 0 0 0 0 12 1 0 2 3 1 0 0 1 0 13 1 0 0 0 2 4 1 0 0 0 1 0 0 2 0 0 1 0 0 0 
3 5 3 0 0 0 0 0 0 0 0 0 2 1 0 0 45 14 0 0 1 4 8 1 22 0 0 0 1 0 0 1 23 0 4 2 0 0 0 1 0 1 0 0 0 2 0 1 2 11 0 1 1 1 0 0 0 0 17 2 0 0 0 0 8 0 0 0 0 0 0 0 0 5 0 0 0 0 1 26 1 0 7 0 0 2 0 0 0 0 16 0 2 0 0 1 0 1 0 0 
6 7 1 1 1 1 0 0 0 1 0 0 0 6 0 0 84 1 0 2 0 1 8 0 6 0 0 0 0 0 1 0 30 0 0 0 0 0 2 3 0 0 2 0 0 0 0 0 0 4 1 0 7 0 0 1 0 0 6 0 0 0 0 1 0 0 0 0 2 2 0 0 0 5 0 0 0 0 0 25 0 0 0 0 0 3 2 0 0 0 23 0 0 0 0 2 0 1 0 1 
5 2 3 0 0 0 0 1 0 0 0 0 0 4 0 0 76 0 0 0 0 1 5 0 8 1 0 0 0 0 0 0 55 0 0 0 0 1 0 0 0 0 1 0 0 2 0 1 4 0 0 2 1 0 0 0 0 0 7 0 0 0 0 0 0 0 0 0 1 0 0 1 0 4 0 0 0 0 2 30 1 0 1 0 0 7 0 0 0 0 20 0 0 0 0 3 0 0 0 0 
6 2 5 0 1 0 0 0 0 0 0 0 0 1 0 0 83 1 0 0 0 1 3 0 7 0 0 0 0 0 2 0 37 0 1 0 0 0 0 6 0 0 0 0 0 0 0 0 4 0 0 0 5 0 0 0 0 0 16 1 1 0 0 0 1 0 1 0 0 1 0 0 0 0 0 0 0 0 2 28 0 0 3 0 1 3 0 5 0 0 15 1 0 2 0 3 1 0 0 0 
3 1 4 0 0 0 0 0 0 4 0 0 0 3 0 0 69 0 0 0 0 3 7 0 7 2 0 0 0 0 0 0 66 0 0 1 0 0 0 0 7 0 1 0 0 3 0 0 7 1 0 0 4 0 2 0 0 0 6 0 0 0 1 0 0 0 0 2 0 2 1 0 0 2 0 0 0 0 0 20 0 0 1 0 1 7 0 1 0 0 7 0 0 1 0 3 0 0 0 0 
3 0 0 0 1 2 0 0 1 2 0 0 1 3 0 0 66 0 0 0 0 1 8 1 8 0 0 0 1 0 1 0 74 0 0 0 0 0 0 1 4 0 0 0 1 0 0 0 4 0 3 3 4 0 1 0 0 2 4 0 0 0 0 0 2 0 0 0 1 9 1 0 0 5 0 1 0 0 0 19 0 0 0 0 0 8 0 0 0 0 4 0 0 0 0 0 0 0 0 0 
7 0 2 1 3 0 1 0 0 1 0 0 3 0 0 0 58 0 0 0 0 1 11 0 19 0 0 1 0 0 0 0 72 1 5 0 0 0 0 1 0 0 0 1 0 3 0 0 10 0 1 0 0 0 0 1 0 2 17 2 0 0 0 0 0 0 0 0 0 5 0 0 0 5 0 0 1 0 0 5 0 0 0 0 0 4 2 1 0 0 1 1 0 0 0 1 0 0 0 0 
3 3 2 0 0 0 0 0 0 0 0 0 0 2 1 0 62 0 1 0 1 4 6 0 10 0 0 1 0 0 1 0 76 0 0 0 0 0 0 0 0 0 2 0 0 3 0 0 7 0 0 0 1 0 0 0 0 1 7 0 0 0 1 0 0 0 0 1 0 0 0 0 0 2 0 0 0 0 0 18 0 0 0 0 0 6 2 0 0 0 23 0 0 1 1 0 0 0 0 1 
7 0 3 0 0 2 0 0 0 5 0 0 0 3 0 0 88 0 0 0 0 1 6 0 7 0 0 0 0 0 5 0 52 0 0 0 0 0 2 0 7 0 0 0 0 1 0 0 7 0 0 1 0 0 0 0 0 0 6 2 0 0 0 0 0 0 0 2 2 4 2 0 0 4 0 0 0 0 1 16 0 0 0 0 0 4 0 0 0 0 5 0 2 0 0 0 2 1 0 0 
5 2 2 0 1 1 0 0 1 2 0 0 0 0 1 0 37 0 0 0 3 3 6 0 18 0 0 0 1 0 5 0 83 0 0 0 0 0 0 0 1 0 2 0 0 2 0 0 1 0 0 0 0 0 1 0 0 14 10 1 0 0 0 1 0 1 1 0 0 8 0 0 0 0 0 0 0 0 0 10 0 0 0 0 6 9 0 0 1 0 7 0 0 0 0 1 1 1 0 0 
9 0 3 1 2 0 0 0 0 2 0 0 0 5 0 0 60 0 0 0 0 5 13 0 35 1 0 0 0 0 0 0 33 0 0 1 0 0 0 0 0 1 0 1 0 6 0 0 3 0 0 3 2 1 0 1 0 0 25 0 0 0 0 0 0 0 0 0 1 6 0 0 1 8 0 0 0 1 0 6 1 1 0 0 3 4 1 0 0 0 0 0 0 0 1 2 1 0 0 0 
1 4 0 2 0 0 0 0 0 2 0 0 0 2 0 0 11 10 0 1 0 3 5 0 12 0 0 0 0 0 6 1 34 0 2 0 1 0 2 10 0 3 0 0 0 3 0 0 3 1 0 0 28 1 0 0 0 0 15 3 0 0 0 0 10 1 0 0 1 2 0 5 0 10 0 0 2 0 1 2 1 0 11 0 6 3 0 4 0 0 15 0 0 1 0 6 0 0 0 3 
6 1 4 0 3 1 0 0 1 0 0 1 0 4 0 0 53 1 0 0 3 3 18 0 37 0 0 0 0 0 9 0 45 0 1 0 0 0 0 0 0 0 0 0 1 4 0 0 4 0 0 1 1 0 1 1 0 0 15 0 0 0 0 0 0 0 0 1 1 8 0 0 0 6 0 0 0 0 2 2 0 0 0 0 0 6 2 0 0 0 0 0 2 1 0 0 0 0 0 0 
1 4 1 0 1 0 0 0 0 6 0 0 0 3 0 0 40 3 0 0 2 4 2 0 12 1 0 0 0 0 8 0 86 0 0 0 0 0 0 0 6 2 1 0 0 4 0 0 8 0 0 0 0 0 0 0 0 1 5 0 0 0 1 0 0 0 0 0 0 5 2 0 1 6 0 0 0 0 1 13 0 2 0 0 1 7 0 1 0 0 7 0 1 0 0 0 1 0 0 0 
5 1 5 0 2 1 1 0 0 1 0 0 0 1 0 0 108 0 0 0 0 0 12 0 15 0 0 0 0 0 0 0 14 0 0 0 0 0 0 1 0 1 0 0 0 2 0 0 1 0 1 0 8 1 0 0 0 0 11 0 0 0 1 0 0 0 1 0 1 0 0 0 0 3 0 0 0 0 3 30 0 0 0 0 2 3 0 0 0 0 12 0 1 1 0 0 0 0 0 0 
4 2 2 0 0 0 0 0 0 1 0 0 0 2 0 0 55 0 0 0 1 2 6 0 8 1 0 0 0 0 9 0 60 0 0 0 0 0 0 3 1 4 0 0 2 1 0 0 6 6 0 0 7 0 0 0 0 0 10 0 0 0 0 0 0 0 0 0 0 6 0 0 0 3 0 1 1 0 0 24 0 0 2 2 0 5 1 0 0 1 9 0 0 0 0 2 0 0 0 0 
4 0 1 0 1 1 0 0 0 5 0 0 1 6 0 0 56 0 0 0 1 0 7 2 22 0 0 0 0 0 0 0 53 0 1 0 0 0 0 0 13 0 1 0 0 1 0 1 6 0 1 0 2 0 1 0 0 0 15 2 0 0 0 0 0 0 0 2 1 5 2 0 0 3 0 0 1 0 1 16 1 0 0 0 0 8 0 0 0 0 4 0 1 1 0 0 0 0 0 0 
9 1 3 1 0 1 0 0 0 0 2 0 0 4 1 0 70 0 0 0 0 2 8 0 15 0 0 0 0 0 0 0 60 0 0 1 0 0 1 0 0 2 2 0 0 0 0 0 7 0 2 2 0 0 1 1 0 4 12 0 0 0 0 0 0 1 0 0 1 0 0 0 0 10 0 0 1 0 1 10 1 1 0 0 1 4 0 0 0 0 5 0 0 1 0 0 0 0 0 1 
8 0 6 0 0 2 0 0 1 0 0 1 0 5 0 0 83 0 0 0 0 1 6 0 8 0 0 0 0 0 1 0 55 0 0 0 0 0 0 1 5 0 1 1 0 0 0 0 4 0 0 0 1 0 0 0 0 0 15 0 0 0 0 0 0 0 0 1 1 0 0 0 0 7 0 0 1 0 1 22 0 0 0 0 2 4 1 0 0 0 3 0 0 1 0 0 0 1 0 0 
7 2 4 0 2 1 0 1 0 0 0 0 0 4 0 0 81 1 0 0 0 2 10 0 23 0 0 0 0 0 0 0 29 0 0 0 0 0 0 2 0 1 3 0 0 6 1 0 3 1 0 0 0 1 0 2 0 3 8 0 0 0 0 0 0 0 0 0 0 4 0 0 0 4 0 1 0 0 0 20 0 0 0 0 0 7 0 0 0 0 14 0 0 2 0 0 0 0 0 0 
2 2 0 2 4 0 0 0 0 2 0 0 0 3 0 1 43 1 1 0 0 0 7 1 18 2 1 0 0 0 8 0 60 0 1 0 0 0 0 1 2 2 0 1 1 3 0 0 6 0 2 0 2 0 0 0 0 0 18 1 0 0 0 0 0 0 0 0 1 11 0 0 0 4 0 1 0 1 0 11 0 0 0 0 0 7 1 1 0 0 8 1 0 0 0 3 2 0 0 0 
3 1 1 5 1 0 0 0 1 0 0 0 0 1 0 1 41 4 0 0 2 9 11 0 30 1 0 0 0 0 3 0 49 0 0 0 0 0 0 5 0 0 2 0 0 5 0 0 5 3 1 1 1 0 0 0 0 0 13 3 0 0 0 0 5 0 0 0 1 3 0 1 0 0 0 0 0 1 1 7 0 0 6 1 1 6 0 2 0 1 10 0 0 0 0 0 0 0 0 1 
1 3 5 0 4 0 0 0 1 1 1 0 0 1 1 0 90 2 0 0 0 3 4 0 2 0 0 0 0 0 3 1 30 0 0 0 0 0 0 1 0 0 1 0 0 1 0 0 3 0 0 1 10 0 0 0 0 1 4 1 0 0 1 0 1 0 0 0 0 3 0 0 0 1 0 0 0 1 1 37 0 0 2 0 0 6 1 0 0 0 15 0 1 0 0 3 0 1 0 0 
3 3 2 3 5 3 0 0 0 1 0 0 0 0 0 0 67 2 0 0 0 0 9 0 18 0 0 0 0 1 1 0 25 0 3 0 0 0 0 3 0 0 0 0 0 1 0 0 2 15 0 1 4 0 2 2 1 0 5 0 0 0 0 0 5 0 0 0 0 11 0 1 0 2 0 0 0 0 1 23 0 1 0 0 5 3 1 0 0 0 9 0 3 0 0 1 0 0 0 2 
5 1 4 0 1 2 0 0 1 3 0 0 0 5 0 0 85 1 0 0 0 0 5 0 14 0 0 0 0 0 6 0 37 0 0 0 0 1 0 1 0 2 0 0 1 3 0 0 4 4 0 1 4 0 0 0 0 0 14 1 0 0 0 1 0 0 0 0 0 5 2 0 0 4 0 0 0 0 1 17 0 0 0 0 0 3 0 1 0 0 6 0 1 2 0 0 1 0 0 0 
0 1 2 0 1 1 0 0 0 0 0 0 0 3 0 0 74 0 0 0 0 1 1 0 4 0 0 0 1 0 9 0 51 0 0 1 0 0 0 1 0 0 0 0 0 1 0 0 4 1 0 0 1 0 1 0 0 0 5 0 0 0 0 0 0 0 0 0 0 11 0 0 0 5 0 0 0 0 0 39 0 0 2 0 0 4 1 0 0 0 20 0 0 0 0 2 1 1 0 0 
9 1 5 0 0 1 0 0 2 0 1 0 0 4 0 0 48 0 0 0 0 1 10 0 21 0 0 0 0 0 2 0 60 0 0 0 0 0 0 1 0 0 3 0 0 3 0 0 9 3 0 1 0 1 0 3 0 0 18 1 0 0 0 0 0 1 1 0 0 3 0 0 1 4 0 1 0 0 3 12 0 0 1 1 1 5 0 0 0 1 2 0 1 0 0 2 0 2 0 0 
3 5 0 0 4 0 0 0 0 1 0 0 0 1 0 1 69 1 0 0 1 2 4 0 14 0 0 1 0 0 0 0 47 0 1 0 0 0 2 6 0 0 0 0 0 2 0 0 2 1 1 0 5 0 0 1 1 2 2 1 0 0 0 0 2 0 0 0 0 6 0 0 0 5 0 2 0 0 0 26 0 0 1 0 3 6 2 1 0 0 9 0 0 2 0 1 0 1 0 2 
5 2 4 0 0 3 0 0 0 2 1 0 0 1 1 0 91 0 0 0 0 4 7 0 11 0 0 0 1 0 0 0 21 0 0 0 0 0 0 3 0 1 2 0 0 1 0 0 0 0 0 2 11 0 0 0 1 0 18 2 0 0 0 0 0 0 0 0 0 2 0 0 0 0 0 0 0 0 2 29 0 0 0 0 1 4 2 0 0 0 11 0 0 1 0 3 0 0 0 0 
1 3 0 1 0 3 0 0 1 0 0 0 0 0 0 0 72 6 0 1 0 1 2 0 2 0 0 0 0 0 0 2 42 0 0 0 0 1 1 12 1 0 0 0 0 0 0 0 4 0 1 0 19 0 2 0 1 0 1 0 0 0 0 0 4 0 3 1 1 1 0 0 0 2 0 0 0 0 0 28 0 0 5 0 0 4 0 9 0 0 10 0 2 0 0 0 0 0 0 0 
9 0 5 0 0 5 0 0 0 0 0 0 0 0 0 0 80 0 0 0 0 5 8 0 1 0 0 0 0 0 0 0 47 1 0 0 0 0 0 1 0 0 0 0 0 1 2 0 2 0 0 0 1 0 0 0 0 0 10 1 0 0 0 0 0 0 0 0 0 0 0 0 0 4 0 0 0 0 1 33 0 0 1 0 1 10 0 1 0 0 11 0 6 0 1 1 0 1 0 0 
2 2 4 0 1 0 0 0 0 1 0 0 0 0 0 0 86 0 0 0 0 2 3 0 2 0 0 0 0 0 3 0 47 0 0 0 0 0 2 2 0 1 0 1 1 0 0 0 2 1 0 0 3 0 0 1 0 0 8 0 0 0 0 0 2 0 0 0 0 3 0 0 0 1 0 1 0 0 0 33 0 0 4 0 0 6 0 1 0 0 21 0 0 0 1 1 1 0 0 0 
5 0 1 0 0 1 0 0 0 1 0 0 0 5 0 0 53 3 1 0 0 4 22 0 43 0 0 0 0 0 2 0 40 0 1 1 0 0 0 0 0 0 0 0 0 8 0 0 4 1 0 0 10 0 0 0 0 0 15 1 0 0 0 0 1 0 0 3 0 0 0 1 0 8 0 0 0 1 2 1 0 0 1 0 1 3 0 0 0 0 0 0 1 0 0 3 0 1 0 1 
4 2 4 0 1 3 0 1 1 3 1 0 1 8 0 0 47 0 0 0 0 1 9 0 23 0 0 0 0 0 2 0 67 0 0 0 0 0 0 0 0 0 1 0 0 3 0 0 8 0 0 0 2 0 0 1 0 1 12 1 0 0 0 0 1 0 0 1 0 0 0 0 0 8 0 0 0 0 6 6 0 0 3 0 1 8 0 1 0 1 4 0 1 0 0 1 0 0 0 1 
6 4 1 0 0 4 0 0 0 2 0 0 0 0 0 0 91 1 0 0 1 3 4 0 15 0 1 0 0 0 1 0 22 0 0 1 0 0 3 2 6 0 0 0 0 0 0 0 0 0 1 0 4 0 1 2 0 0 3 0 0 0 0 0 1 0 0 0 0 0 1 0 0 2 0 1 0 0 3 34 0 0 3 0 0 2 0 1 1 1 18 0 1 0 0 1 1 0 0 0 
5 1 1 0 0 2 0 0 0 0 1 0 0 4 0 0 90 0 0 2 0 0 4 0 4 0 0 0 0 0 3 0 57 2 0 0 0 0 0 0 0 1 0 0 1 0 0 0 4 1 0 1 1 0 2 1 0 0 11 4 0 0 0 0 0 0 1 0 2 1 0 0 0 5 0 0 0 0 1 22 0 0 1 0 0 3 0 0 0 0 10 0 0 0 1 0 0 0 0 0 
4 0 4 0 4 4 0 0 0 0 0 2 0 4 0 1 45 1 0 0 0 0 8 1 17 0 0 0 4 0 2 0 76 0 0 0 0 0 2 0 0 2 1 0 0 0 0 0 6 1 0 0 0 0 0 2 1 1 13 0 0 0 1 0 0 0 0 0 0 0 0 0 0 10 2 0 0 0 4 7 0 0 1 0 1 10 3 1 0 1 1 0 2 0 0 0 0 0 0 0 
4 1 1 0 0 2 0 0 2 0 0 0 0 1 0 0 87 0 0 0 0 4 7 0 9 0 1 0 0 1 1 0 41 0 0 0 0 0 1 3 0 2 0 0 0 1 0 0 4 0 1 0 3 0 0 0 0 1 3 0 0 0 0 0 3 0 0 1 0 5 0 0 0 8 0 0 0 0 1 24 1 0 1 0 0 6 2 1 0 1 9 0 0 3 1 1 0 0 0 1 
6 3 0 0 0 0 0 0 0 0 0 0 1 1 1 0 61 2 0 0 1 5 8 0 15 0 0 0 0 0 0 1 59 0 0 0 0 1 0 0 1 0 1 0 0 8 0 1 4 0 0 1 0 0 0 1 0 2 9 0 0 0 0 0 0 0 0 0 0 0 0 0 0 2 0 0 0 1 1 20 0 0 1 0 0 9 0 0 0 0 16 0 2 1 1 1 0 1 0 1 
1 0 2 1 5 0 0 1 0 1 0 0 0 3 0 0 12 0 0 0 0 0 11 1 21 0 0 0 2 1 13 0 101 0 0 0 0 2 1 0 1 0 0 0 0 1 0 0 17 0 0 0 0 0 0 0 0 0 10 3 0 0 0 0 0 0 0 0 1 16 0 0 1 5 0 0 1 0 0 2 0 0 0 0 0 7 1 0 0 0 1 0 0 0 1 0 2 0 0 1 
3 5 2 7 0 1 0 0 0 0 0 0 0 2 0 0 72 6 0 0 1 2 4 0 9 0 0 0 0 0 0 0 27 0 0 0 0 0 4 9 0 0 0 0 0 2 0 0 0 0 0 0 7 0 0 0 0 0 7 0 0 1 0 0 8 1 0 0 0 0 0 0 1 7 0 0 0 0 0 27 1 0 3 0 1 3 0 2 0 0 21 0 1 0 0 1 1 0 0 1 
4 0 5 0 0 0 0 1 0 0 0 0 0 5 0 0 96 0 0 0 0 2 13 0 28 0 0 0 0 0 0 0 41 0 0 0 0 0 0 1 0 0 0 0 0 3 0 0 0 0 0 0 0 0 0 0 0 0 16 0 0 0 0 0 0 0 0 0 0 0 0 0 0 0 0 0 0 0 0 21 0 2 1 0 0 4 0 1 0 0 3 0 1 0 0 1 0 0 0 1 
9 2 2 0 1 1 1 0 0 3 0 0 0 1 0 0 39 0 0 0 0 1 14 0 31 0 0 0 1 0 1 0 57 0 0 0 0 0 0 0 11 0 1 1 0 4 1 0 4 0 0 1 0 0 2 1 0 0 19 0 0 0 0 0 1 0 0 1 0 4 0 0 0 8 0 0 0 0 5 6 0 0 3 0 2 5 1 0 0 0 1 0 0 1 0 0 0 1 2 0 
5 0 7 0 3 0 0 0 0 0 0 0 0 2 1 0 43 0 0 0 0 2 12 0 23 1 0 0 1 0 2 0 71 0 0 0 0 0 1 0 2 0 2 0 0 1 0 0 7 6 0 0 1 0 0 0 0 11 15 0 0 0 2 0 0 0 0 1 1 1 0 0 0 4 0 1 0 0 0 3 0 0 1 0 1 6 2 1 0 0 0 0 2 0 2 0 0 1 0 2 
1 1 2 0 4 0 0 0 1 4 0 0 0 2 0 0 15 0 0 0 1 0 3 0 11 0 0 0 0 0 11 0 107 0 1 0 0 1 0 0 2 1 1 0 3 5 0 0 15 0 0 0 1 0 0 0 0 9 13 0 0 1 0 0 1 0 0 1 0 12 0 0 0 8 0 0 0 0 0 1 0 0 0 0 0 7 0 0 0 0 2 0 0 0 0 0 2 0 0 0 
3 6 3 4 1 0 0 0 0 1 0 0 1 0 0 0 91 6 0 0 0 5 3 0 3 0 0 0 0 0 1 0 19 0 0 0 0 2 1 5 0 0 1 0 0 2 0 1 1 1 1 0 13 0 0 0 0 0 6 0 0 0 0 1 3 0 0 2 2 1 0 1 0 3 0 0 0 0 1 25 0 0 1 0 0 2 1 0 0 0 23 0 1 0 0 1 0 0 0 1 
6 0 4 0 1 1 0 0 0 0 0 0 0 3 0 0 96 0 0 0 0 6 9 0 10 0 0 0 0 0 0 0 27 0 0 0 0 0 0 2 0 3 1 0 0 3 1 0 1 0 3 1 4 0 1 0 0 0 8 0 0 0 0 0 0 0 0 2 4 0 0 0 0 3 0 0 0 0 0 29 0 0 1 0 0 2 0 0 0 0 14 0 1 1 1 1 0 0 0 0 
5 0 3 0 0 1 1 0 0 0 0 0 0 5 0 0 100 0 0 0 0 2 5 0 16 0 0 0 1 0 1 0 25 0 1 0 1 0 5 0 0 4 1 0 0 1 0 0 0 0 0 2 1 1 0 0 0 1 24 1 0 0 0 0 0 0 0 0 0 1 0 2 0 10 0 0 0 0 0 20 1 0 0 0 0 2 0 1 0 0 3 0 0 1 0 0 0 0 0 1 
5 1 6 1 0 1 0 0 0 1 0 0 0 2 0 0 85 0 0 0 0 1 8 0 13 0 0 0 1 0 0 0 54 0 0 0 0 0 1 1 2 2 0 0 0 0 0 0 4 0 1 0 0 0 1 0 0 1 13 0 0 0 0 0 0 0 2 0 0 0 1 0 0 3 0 0 1 0 0 19 0 0 1 0 2 3 0 2 0 0 6 0 3 0 0 2 0 0 0 0 
5 0 4 1 7 0 0 0 0 2 0 0 0 3 1 0 64 0 0 0 0 4 11 0 23 1 0 0 0 0 4 0 43 0 0 0 0 0 2 0 0 0 0 0 0 2 0 0 6 0 0 0 2 0 1 0 0 1 17 6 0 0 0 0 0 0 0 1 0 12 0 0 0 5 0 0 0 0 2 6 0 0 0 0 0 5 2 0 0 0 1 1 0 3 0 1 1 0 0 0 
4 0 1 0 0 0 0 0 0 0 0 0 0 2 1 0 81 0 0 0 0 3 1 0 5 0 0 0 0 0 4 0 53 0 0 0 0 0 3 0 0 0 0 0 0 0 0 0 6 9 0 1 4 1 0 0 0 1 14 0 0 0 0 0 1 0 0 0 0 0 0 1 0 7 0 0 0 0 0 17 0 0 1 1 2 14 0 0 0 0 10 0 0 0 0 1 0 0 1 0 
2 3 5 0 0 1 1 0 1 0 0 0 0 3 1 0 80 0 0 0 0 3 3 0 11 0 0 0 0 0 1 0 43 0 0 0 0 1 1 2 2 0 1 0 0 3 0 0 1 0 0 0 4 1 0 1 0 4 17 0 0 0 0 0 2 1 0 1 0 0 1 0 0 1 0 0 1 0 1 21 0 0 0 0 1 4 0 4 0 0 10 0 1 0 0 4 1 0 0 0 
3 0 1 0 0 0 0 0 0 0 0 0 0 2 1 0 50 0 0 0 0 3 9 0 14 0 0 1 0 0 3 0 80 0 0 0 1 0 0 1 2 0 3 0 0 3 0 0 8 15 0 2 2 0 0 0 0 0 4 0 0 0 1 0 1 1 0 0 1 2 0 0 0 4 0 1 0 0 1 10 0 0 2 0 0 10 1 0 0 0 2 1 0 0 0 1 0 0 0 3 
5 4 1 0 1 1 0 0 0 0 1 0 0 0 0 0 69 0 0 0 1 2 6 0 14 0 0 0 0 0 5 0 42 0 1 0 0 0 3 0 0 0 0 0 0 3 0 1 1 0 1 0 0 0 0 1 0 0 11 0 0 0 0 0 0 0 0 3 3 6 1 0 0 2 1 0 1 1 0 28 1 0 0 0 0 7 0 1 0 0 20 0 1 0 0 0 0 0 0 0 
4 0 5 0 0 1 1 0 1 0 1 0 0 2 0 0 94 1 0 0 1 0 12 0 19 0 0 0 0 0 0 0 39 0 0 1 0 0 0 1 0 0 0 0 0 3 0 0 3 2 0 0 6 0 0 0 0 0 15 1 0 0 0 0 0 0 0 0 0 0 0 0 0 2 0 1 0 0 0 20 0 0 0 0 0 1 0 1 0 0 6 0 1 0 0 4 0 0 0 1 
3 2 0 1 1 0 0 0 0 3 0 0 0 4 0 0 61 1 0 0 0 2 10 0 15 1 0 0 0 0 4 0 39 0 2 0 0 0 1 3 0 0 2 1 0 0 0 0 2 1 0 0 10 0 0 0 0 0 11 0 0 0 0 0 3 0 0 0 0 8 0 0 0 5 0 0 0 0 1 24 0 0 3 0 0 7 0 2 0 0 12 0 1 0 1 1 0 0 0 2 
1 5 2 2 1 1 0 1 2 1 0 0 1 2 0 0 27 2 1 0 0 2 3 0 11 0 0 0 0 0 6 0 50 0 0 0 1 0 0 7 0 1 0 0 1 3 0 0 3 10 0 0 15 1 0 0 0 0 15 1 0 0 1 0 5 0 0 1 0 11 0 0 0 3 0 0 0 0 1 17 0 0 2 0 1 7 2 3 0 1 10 0 0 0 0 5 0 0 0 1 
9 4 4 0 0 3 0 0 0 1 0 0 0 1 1 0 88 2 0 1 0 5 6 0 16 0 0 0 0 0 2 0 20 0 0 0 0 0 0 0 2 0 1 0 0 1 0 1 1 0 1 0 4 0 1 0 0 10 13 0 0 0 0 0 1 0 1 0 0 1 0 0 0 0 0 0 0 0 0 29 1 0 0 0 1 1 0 0 0 0 14 0 1 1 0 1 0 0 0 0 
9 0 4 0 0 2 0 0 0 0 0 0 0 2 0 0 92 1 0 0 0 6 11 0 16 0 0 0 0 0 0 0 25 0 0 0 0 0 1 0 0 2 1 0 0 3 0 0 3 0 0 0 2 0 0 0 0 0 11 1 0 0 0 0 0 0 1 0 0 0 0 0 0 8 0 0 0 0 0 30 0 0 0 0 0 1 0 0 0 0 15 0 0 0 0 2 0 0 0 1 
7 0 4 0 0 0 0 0 0 0 0 0 0 1 2 0 68 0 1 1 0 3 9 1 26 0 0 0 0 0 1 0 51 0 0 0 1 0 1 0 0 3 1 0 0 1 0 0 6 0 0 1 3 1 0 1 0 3 12 0 0 0 0 0 2 0 0 0 1 0 0 0 0 11 0 0 0 0 0 11 0 0 0 0 2 8 0 0 0 0 2 0 1 1 1 0 0 0 0 1 
1 3 2 3 0 3 0 0 0 0 0 0 0 1 0 0 95 5 1 0 0 2 3 0 7 0 0 0 0 0 0 2 6 0 0 0 0 0 2 4 0 0 0 0 0 0 0 0 1 3 2 0 17 0 0 1 0 0 8 0 0 1 0 0 3 0 0 1 0 0 0 0 0 0 0 0 0 0 1 36 0 0 10 1 0 2 0 2 0 0 18 0 1 0 0 1 0 1 0 0 
3 0 2 0 1 2 0 0 0 3 0 0 0 5 0 1 32 0 1 0 0 2 18 0 36 0 0 0 0 1 6 0 72 0 1 0 0 0 0 0 3 1 0 0 0 9 0 0 2 0 0 2 0 0 2 0 0 0 11 0 0 0 0 0 0 1 0 0 0 6 1 0 1 15 0 0 0 0 0 1 0 0 0 0 1 2 0 0 1 0 0 0 0 1 1 0 1 0 0 2 
4 0 4 1 3 0 0 0 0 2 0 0 2 2 0 1 7 3 0 0 0 1 12 1 33 0 1 0 0 0 3 0 49 0 5 0 0 0 0 1 4 9 0 0 0 11 0 0 4 0 2 0 4 0 0 1 0 2 26 3 0 0 0 0 0 0 0 1 0 8 1 0 0 22 1 0 0 0 3 0 1 0 0 0 2 6 0 0 0 0 0 0 0 0 0 0 0 0 0 4 
2 1 3 4 1 0 0 0 0 2 1 0 1 6 0 0 36 4 0 0 0 4 6 1 7 0 0 0 0 1 0 0 52 0 0 0 0 0 0 10 3 4 3 0 0 2 0 0 4 0 3 0 8 0 1 3 0 3 14 0 0 1 0 0 16 1 0 1 0 0 0 0 0 13 0 0 0 0 1 6 0 0 4 0 0 9 1 4 0 0 1 0 0 0 0 0 2 0 0 0 
0 0 2 0 12 0 0 0 0 3 1 0 0 4 0 0 26 1 0 0 1 1 2 0 6 0 0 1 0 0 16 0 76 0 0 0 0 0 0 0 3 0 0 0 0 5 0 0 11 0 0 0 0 1 0 0 0 4 15 1 0 0 0 0 1 0 0 0 1 32 0 0 2 8 0 0 0 0 0 1 0 0 0 0 0 8 2 0 0 1 0 0 0 0 0 0 1 0 0 1 
7 1 3 0 0 0 1 0 0 0 0 0 1 1 1 0 38 0 0 1 0 0 6 0 20 0 0 0 0 0 0 0 84 0 4 1 0 0 0 1 0 3 1 0 0 1 0 0 5 0 0 0 3 0 0 1 0 1 18 0 1 0 0 0 0 0 0 3 1 0 0 0 0 3 0 0 0 0 1 12 0 0 1 0 0 6 1 0 0 2 10 1 0 1 0 1 1 0 0 2 
4 6 1 0 0 0 0 1 0 0 1 0 1 3 4 0 97 0 0 0 0 3 9 0 23 0 0 0 0 0 1 0 25 0 1 0 0 0 1 0 0 0 0 0 0 0 0 0 0 0 0 0 4 0 0 0 0 10 1 0 1 0 0 0 0 0 0 0 0 0 0 0 0 6 0 0 0 0 0 28 0 0 0 0 1 2 0 0 0 0 14 0 2 0 0 0 0 0 0 0 
3 0 3 0 0 0 0 0 0 2 0 0 0 2 0 0 10 0 0 0 0 0 9 1 20 0 0 0 0 0 12 0 108 0 1 0 0 0 0 0 1 0 0 0 3 6 0 0 13 1 3 0 1 0 0 1 0 0 10 0 0 0 0 1 0 0 0 0 0 7 1 0 1 9 0 0 0 0 1 1 0 0 0 0 0 12 1 0 0 0 2 0 0 0 0 2 0 0 1 1 
7 1 3 2 1 0 1 0 0 2 0 0 0 0 0 2 67 1 0 0 1 0 15 0 28 0 0 0 0 0 0 0 31 0 0 0 0 0 0 0 2 1 0 0 0 6 0 1 1 0 4 0 5 0 3 2 0 5 24 1 0 0 0 0 0 1 0 1 0 2 1 0 0 0 0 0 2 0 0 11 1 0 0 0 2 5 0 0 0 0 3 0 0 0 0 4 0 0 0 0 
3 4 2 0 2 2 0 0 0 0 0 0 1 3 0 0 85 5 0 0 0 0 5 0 4 0 0 0 0 0 0 0 14 0 1 0 0 0 1 6 4 1 0 0 0 0 0 0 4 0 4 0 8 0 0 0 0 0 13 0 0 0 0 0 9 1 0 0 0 1 0 0 0 2 0 0 0 0 0 28 1 1 6 0 0 2 0 0 0 0 26 0 0 1 0 0 0 0 0 0 
2 1 1 2 0 2 0 0 1 0 1 1 0 5 0 0 70 4 0 0 0 1 6 0 1 0 0 1 0 0 0 0 54 0 0 1 0 0 4 1 1 0 0 0 1 0 0 0 5 0 0 1 6 0 0 0 0 0 6 0 0 0 0 0 1 0 0 0 0 0 0 2 0 2 0 0 0 0 0 27 0 0 5 0 0 5 0 0 0 0 16 0 2 0 2 7 1 0 1 0 
0 4 1 2 0 4 0 0 0 2 0 0 0 3 0 0 84 4 0 1 2 3 1 0 4 0 0 0 0 0 1 0 36 0 0 0 0 0 0 6 1 0 0 0 0 0 0 0 0 1 0 0 9 0 0 0 0 0 5 0 0 0 0 0 3 0 0 0 0 1 0 0 0 5 0 0 0 0 0 31 0 0 7 1 0 6 0 1 0 0 17 0 2 0 0 0 0 1 0 1 
3 0 0 0 3 2 0 0 0 0 0 0 0 5 0 1 40 0 0 0 0 1 9 2 22 0 0 0 4 0 0 0 65 0 0 1 0 0 1 3 0 1 1 0 0 1 0 0 4 23 0 3 4 0 0 0 0 0 7 0 1 0 1 0 0 0 0 0 1 3 0 1 0 14 0 0 0 0 0 5 0 0 0 1 1 7 0 0 0 0 0 0 0 0 0 1 0 0 3 5 
4 0 5 0 0 2 0 0 0 0 0 0 1 2 0 0 57 0 0 0 1 1 6 1 15 0 0 0 1 2 3 0 68 0 4 0 0 0 0 0 1 2 2 0 0 0 0 0 6 0 1 0 3 2 0 1 1 2 23 0 0 0 0 0 0 1 0 4 0 0 0 0 0 6 0 0 0 0 0 6 0 0 0 0 0 7 1 2 0 0 2 0 0 1 0 1 0 1 0 1 
2 1 1 0 1 0 0 0 0 1 0 0 0 1 0 0 76 2 0 0 0 0 9 0 7 0 1 0 0 0 6 0 42 0 1 0 0 0 0 0 1 0 1 1 0 0 0 0 11 1 0 0 8 2 0 1 0 5 11 2 0 0 1 0 0 0 0 0 0 14 0 0 0 3 0 0 0 0 2 14 0 0 3 0 0 6 0 1 0 0 6 0 0 0 0 4 0 1 0 0 
0 1 9 1 1 2 0 0 0 5 0 0 0 6 0 0 52 0 0 0 0 0 1 1 1 0 0 0 0 0 8 0 73 0 1 0 0 0 0 0 6 2 0 1 0 0 0 0 10 0 0 0 0 1 0 0 0 0 19 0 0 0 0 0 0 0 0 0 0 7 1 0 0 11 0 0 0 0 1 8 0 0 1 0 0 11 0 1 0 0 5 0 0 1 0 0 1 0 0 1 
4 0 4 0 5 0 0 0 0 4 0 0 0 2 1 0 43 0 0 0 0 0 6 0 11 0 0 0 0 0 9 0 71 0 1 0 0 0 2 0 6 1 0 0 2 1 0 0 6 1 0 1 1 2 0 0 0 1 18 0 0 0 0 1 1 0 0 0 0 13 0 1 0 6 0 0 0 0 3 6 0 0 1 0 0 5 0 1 0 1 2 0 1 1 0 0 3 1 0 0 
3 6 3 0 0 3 1 0 0 0 0 0 0 4 0 1 49 0 1 0 0 4 14 0 14 0 0 0 0 0 4 0 69 0 0 0 0 0 0 0 0 0 0 0 0 2 0 0 7 0 0 0 2 0 0 0 0 0 15 1 0 0 0 0 0 0 0 0 1 2 0 0 0 9 1 0 0 0 0 12 0 0 0 1 0 6 1 0 0 1 9 0 3 0 0 0 0 0 0 1 
5 3 5 0 0 0 0 0 0 3 0 0 0 4 0 0 32 1 0 2 1 3 5 0 18 0 0 0 0 0 0 0 61 0 0 0 0 0 0 2 14 0 1 0 0 4 0 0 3 0 0 0 3 0 0 1 0 0 22 0 0 0 0 0 0 0 0 0 0 0 0 0 1 10 0 0 0 0 0 21 0 0 0 0 0 6 2 0 0 0 14 0 2 1 0 0 0 0 0 0 
4 2 4 5 0 4 0 0 1 0 0 0 0 0 0 0 96 6 1 0 0 1 9 0 14 0 0 0 0 0 0 0 14 0 0 0 0 0 0 6 0 0 0 0 0 2 0 0 1 1 0 0 8 1 2 0 0 0 8 0 0 1 0 1 10 0 0 1 1 1 0 0 0 0 0 0 0 0 0 30 0 0 3 0 0 2 0 0 0 0 9 0 1 0 0 0 0 0 0 0 
