# Supplementary material for: Transferable Measurements of Heredity in Models of the Origins of Life
Source: PLoS One. 2015 Oct 19;10(10):e0140663. doi: 10.1371/journal.pone.0140663 (PMC4610668; doi:10.1371/journal.pone.0140663)
Supplement: S1 Data — (ZIP) [file pone.0140663.s001.zip › data/gard/pop1/Nmax500/seqs22.txt]

0 6 0 0 0 22 0 0 0 0 0 4 0 0 0 0 1 0 0 1 0 1 0 0 1 0 0 10 0 0 0 29 0 0 0 3 0 0 0 0 0 0 0 9 0 1 0 0 3 0 27 0 2 0 2 0 0 0 1 2 15 0 3 3 0 0 0 0 2 1 0 1 0 0 0 0 6 0 0 9 0 2 0 5 5 0 0 0 0 1 14 19 1 1 1 25 10 0 1 0 
1 9 1 1 1 8 0 1 1 0 0 1 0 1 0 1 0 0 0 2 0 0 0 0 7 0 0 12 2 0 1 29 0 0 1 2 0 0 0 0 0 0 0 9 0 0 0 0 6 2 13 2 3 2 2 0 1 0 4 0 3 0 1 1 0 0 0 0 2 1 0 2 0 1 2 0 7 0 2 14 1 2 0 5 10 0 0 1 1 0 7 17 5 2 0 31 6 0 0 0 
0 11 0 0 0 52 0 0 0 0 0 0 0 0 0 1 1 0 0 0 0 0 0 0 0 0 0 7 0 1 0 12 0 0 0 2 0 1 0 0 0 0 0 8 0 0 0 0 6 0 7 0 11 0 0 0 0 0 1 3 3 0 3 6 4 1 0 0 1 3 2 0 0 0 0 0 1 1 0 10 0 1 2 3 8 0 1 0 0 0 4 18 1 6 5 31 10 0 1 0 
1 8 0 7 0 7 1 0 0 0 0 2 0 0 0 0 3 0 0 0 0 3 1 0 1 0 0 14 0 0 1 10 2 0 1 3 0 0 0 0 1 0 0 7 0 0 1 1 5 0 40 2 4 3 2 0 0 1 7 2 16 0 2 2 0 1 0 0 4 0 1 0 0 0 0 0 0 0 0 10 0 2 0 7 4 0 0 0 0 0 3 18 2 2 0 24 11 0 0 0 
0 9 0 1 0 8 0 0 0 1 0 1 1 0 0 3 1 0 0 2 1 1 1 0 2 0 0 11 0 0 0 45 0 0 1 1 0 0 0 0 0 1 0 8 0 4 0 0 7 0 4 0 2 0 1 0 1 0 0 0 1 0 3 6 2 2 0 0 2 0 1 0 0 0 0 0 1 0 0 10 0 3 4 1 8 0 0 0 0 0 13 16 1 1 2 44 9 1 1 0 
1 9 0 0 0 28 0 4 0 0 4 7 0 0 0 0 0 0 1 0 0 2 1 0 2 1 1 4 0 0 0 34 0 0 2 1 0 0 0 1 0 0 0 7 0 0 0 0 4 0 27 0 1 2 0 0 1 1 3 4 17 0 4 1 1 0 0 0 4 2 0 0 0 0 0 0 1 0 0 7 1 0 0 6 0 0 0 0 0 2 8 17 0 0 3 16 6 0 1 0 
3 6 0 4 2 12 1 4 0 0 2 5 0 0 0 0 0 0 1 1 1 1 0 0 0 0 0 6 0 0 1 5 0 0 0 2 0 0 0 0 0 0 1 10 0 0 0 1 12 0 30 3 4 3 3 0 0 1 2 1 13 0 0 4 1 0 2 0 2 0 1 4 0 0 0 1 2 1 0 11 0 0 2 4 7 1 0 0 0 0 6 14 3 3 5 26 6 1 1 1 
0 9 0 1 1 18 0 5 0 0 0 0 0 0 0 1 0 1 0 1 0 3 0 0 1 0 0 4 1 0 0 5 0 0 2 2 0 0 0 0 0 0 3 11 0 3 0 0 3 1 31 3 1 3 0 0 0 0 1 2 13 1 1 4 0 1 1 0 2 6 0 8 0 0 0 0 1 4 1 7 0 1 1 4 3 0 0 1 0 0 7 11 4 0 1 45 4 1 0 0 
0 8 0 1 0 21 0 0 0 1 1 1 0 0 0 0 0 0 0 0 0 6 0 0 1 0 1 10 0 0 0 34 0 0 0 0 0 1 1 0 0 2 0 6 0 0 0 0 2 0 44 1 6 0 0 0 1 0 4 2 22 0 1 1 0 0 0 0 0 3 0 0 0 0 0 0 0 0 0 13 2 0 0 4 6 0 0 0 0 0 3 8 0 2 0 20 8 2 0 0 
1 9 0 0 0 20 0 2 0 0 0 2 1 0 0 0 0 1 1 1 0 0 0 1 1 0 0 10 0 0 1 34 2 1 0 6 0 1 1 0 1 3 1 8 0 0 1 0 2 0 26 1 4 2 0 0 0 0 2 1 7 1 2 2 1 2 0 0 1 0 0 1 1 0 0 0 6 0 0 15 0 2 0 6 4 1 0 0 1 1 9 11 1 1 0 12 13 0 1 0 
0 9 0 0 0 7 0 0 0 0 3 1 0 0 0 1 0 0 0 0 0 3 0 0 4 0 0 3 0 1 0 33 0 0 2 0 0 0 0 2 0 1 0 8 0 0 0 0 8 1 32 0 3 2 0 0 0 0 2 1 12 1 2 1 0 0 0 0 1 2 0 0 1 2 0 0 1 0 0 18 1 0 2 16 5 2 0 0 0 0 1 15 2 1 1 26 9 1 0 0 
4 2 0 3 0 3 0 6 0 2 2 3 0 0 3 0 0 0 0 0 0 6 0 0 1 0 0 3 0 4 0 29 0 1 0 3 0 0 0 1 1 3 2 1 0 0 0 1 6 0 50 0 2 4 0 0 1 0 4 0 34 0 2 1 0 1 0 0 2 1 0 2 0 0 0 0 0 2 0 7 1 2 1 5 3 1 1 0 0 2 8 6 0 1 6 6 2 0 1 1 
1 10 0 2 1 20 0 1 0 0 0 1 0 0 0 2 1 0 1 0 0 1 2 0 4 2 0 9 1 0 0 14 0 0 3 0 1 0 0 0 0 0 0 10 0 0 0 2 5 0 9 0 4 3 1 0 3 0 5 0 2 0 1 5 2 1 1 1 2 1 0 0 0 0 0 0 1 0 0 8 0 0 0 10 3 0 0 0 0 0 16 22 2 1 1 39 12 0 0 0 
2 5 1 0 0 19 0 1 0 1 3 2 0 0 0 0 0 4 0 3 0 4 0 0 3 0 0 9 0 0 0 30 1 0 0 3 0 0 0 0 0 0 0 5 0 0 0 1 2 1 10 0 4 1 0 0 0 0 4 2 15 0 2 1 0 1 0 0 3 0 2 7 1 0 0 0 3 2 0 23 0 4 1 11 5 1 0 1 0 0 1 15 3 1 4 13 8 0 1 0 
0 3 0 7 0 4 0 9 0 1 1 4 0 1 1 1 0 0 1 0 0 2 3 0 2 0 0 3 1 0 0 1 0 0 0 2 2 0 1 0 0 2 0 5 1 0 0 0 1 0 86 0 9 1 0 0 0 0 2 0 28 0 1 2 0 1 1 0 4 0 1 3 0 1 0 0 2 0 0 4 0 1 3 5 4 0 0 0 0 0 0 9 2 1 3 16 1 0 0 0 
0 10 0 0 0 32 0 0 0 0 1 2 0 0 0 0 1 0 0 0 0 4 0 0 1 0 0 14 0 0 0 18 0 0 2 0 0 1 0 1 0 0 0 10 0 0 0 2 1 0 29 0 4 0 0 0 0 2 0 1 24 1 2 0 0 0 0 0 2 0 1 0 0 0 0 0 4 0 1 13 0 0 0 6 5 0 0 0 0 0 3 19 0 3 1 22 7 0 0 0 
1 17 0 1 0 9 0 2 0 0 0 2 0 0 0 3 0 0 0 2 1 0 1 1 1 0 1 11 0 1 0 9 0 1 1 3 0 0 0 0 0 0 1 10 2 0 0 2 7 0 30 3 7 0 0 0 0 0 1 0 14 0 1 5 0 0 2 0 6 3 0 1 0 0 0 0 2 1 0 17 1 3 1 7 7 0 0 0 0 0 3 6 0 0 1 25 11 0 2 0 
0 9 0 0 0 3 0 1 0 0 0 0 0 1 0 0 0 0 0 3 0 3 0 0 0 0 0 10 0 0 0 38 1 0 0 0 0 0 0 0 0 0 0 6 0 0 0 0 7 0 38 1 0 0 0 1 1 0 1 0 33 0 0 3 1 2 0 0 1 1 1 0 0 0 0 0 1 0 0 12 1 0 0 2 5 0 0 2 2 0 3 10 3 1 1 29 12 0 0 0 
5 3 1 0 0 22 1 5 1 0 4 3 0 1 0 0 0 0 0 2 0 0 1 0 6 0 0 4 0 0 0 35 3 0 3 0 0 0 0 3 0 0 0 5 1 0 0 0 0 1 9 3 8 2 2 0 1 1 2 2 4 0 1 1 0 1 2 0 0 0 4 5 0 0 0 0 2 1 2 10 0 0 3 9 8 0 0 2 0 0 12 13 0 4 8 11 6 0 1 0 
1 7 1 2 0 14 1 2 0 0 1 1 0 0 0 1 0 0 1 0 0 4 1 0 5 0 0 7 0 0 0 54 0 1 3 0 0 0 0 0 0 1 0 3 0 1 0 1 6 0 40 0 1 0 1 0 0 0 0 1 28 0 3 0 0 0 1 0 0 2 0 0 0 0 0 0 1 0 0 9 0 0 1 5 2 0 0 0 0 0 2 9 0 1 0 19 4 1 0 0 
0 4 0 4 0 13 0 1 0 0 6 2 0 0 0 0 0 0 0 0 0 4 2 1 1 0 0 6 1 0 0 13 1 0 1 4 0 1 0 0 0 0 0 1 0 0 0 0 3 0 54 3 5 1 0 0 0 1 8 0 29 0 0 1 0 0 1 0 3 2 0 3 0 1 0 0 0 1 0 20 1 1 2 7 5 1 0 0 0 0 0 4 1 5 2 7 9 3 0 0 
0 7 0 0 1 1 0 3 0 0 1 4 0 0 0 2 2 0 1 0 0 3 0 0 1 0 0 12 1 0 0 32 0 0 1 1 1 1 0 0 0 0 1 8 1 0 0 0 8 0 28 0 4 2 0 1 0 0 2 0 15 0 2 2 1 0 0 0 1 2 0 0 0 0 0 0 4 2 0 11 1 3 3 1 3 1 0 0 0 0 7 16 3 2 2 27 10 1 0 0 
0 7 0 4 0 7 1 6 0 0 3 1 0 0 0 1 0 0 0 0 0 2 0 2 0 0 0 5 0 0 1 3 0 0 1 0 2 1 2 0 0 1 0 9 0 0 0 0 9 0 42 0 1 3 1 0 0 0 6 0 26 0 0 2 0 3 1 0 6 1 0 2 0 0 0 1 1 1 0 7 1 0 1 6 7 0 0 0 0 0 5 16 2 1 5 30 4 0 0 0 
1 4 0 4 0 11 0 9 0 1 1 5 0 0 2 1 0 0 0 1 0 5 2 0 1 0 0 7 1 0 0 36 2 0 0 0 1 1 0 1 0 0 1 1 0 0 0 2 4 0 61 0 1 3 2 0 0 0 3 0 23 0 0 1 1 1 0 0 0 0 0 0 0 0 2 0 1 0 0 15 0 0 3 3 2 0 0 0 0 0 0 5 5 0 2 7 3 1 0 0 
0 9 0 2 0 2 1 8 1 1 1 1 0 2 2 8 2 1 0 0 1 1 1 0 5 0 0 0 0 0 1 11 2 0 4 1 0 0 1 0 0 3 0 3 0 0 0 0 1 0 53 0 6 6 0 1 0 0 8 0 26 0 0 0 0 0 1 0 2 0 1 12 0 0 2 0 15 4 0 8 0 3 0 1 0 1 1 1 0 1 2 5 5 0 0 5 3 0 0 1 
0 9 0 1 0 23 0 1 0 1 5 3 0 1 1 4 1 1 0 0 0 4 1 0 1 0 0 9 0 1 1 19 0 1 5 3 2 0 0 0 0 1 1 7 0 0 0 1 8 0 21 0 6 0 0 0 0 1 2 2 14 0 1 5 0 0 0 0 4 0 4 1 0 0 0 0 1 0 1 1 0 0 1 1 3 0 0 0 0 1 6 14 2 5 2 27 8 0 0 0 
1 8 2 0 0 1 1 2 0 1 1 3 0 0 0 1 0 0 1 0 1 4 0 0 7 0 0 11 0 0 0 39 0 0 0 0 0 0 0 1 1 0 0 11 0 0 0 0 5 1 16 1 4 3 0 0 1 1 0 0 15 0 2 5 1 0 0 0 2 3 0 0 0 1 0 0 0 0 0 12 0 1 3 11 1 0 0 1 0 0 2 17 3 6 3 23 9 0 0 0 
1 7 0 7 2 0 0 0 0 3 2 3 0 0 0 1 2 1 0 0 0 3 0 2 2 0 0 14 0 2 0 3 0 1 0 3 0 0 5 0 1 0 1 12 0 0 0 2 4 1 8 0 0 0 4 0 0 0 6 0 4 0 0 3 1 1 0 0 3 1 0 1 0 1 0 0 3 1 0 21 0 2 1 6 11 0 0 2 0 0 5 27 4 3 6 30 9 0 1 0 
0 7 0 2 0 8 0 4 0 0 2 1 0 0 0 2 0 0 1 1 0 1 2 0 0 0 0 10 0 0 0 17 0 0 3 0 1 0 0 0 0 0 1 10 0 0 0 1 5 0 31 2 2 1 0 0 1 4 4 1 18 0 0 0 0 0 1 1 1 3 0 1 0 0 0 0 12 1 0 7 0 1 1 6 3 0 0 0 0 1 4 18 4 3 2 26 10 0 1 0 
0 6 0 4 0 5 1 11 0 0 1 4 0 1 0 0 0 1 0 0 0 2 1 3 1 0 0 2 0 0 0 53 0 0 0 0 0 0 0 0 0 0 0 6 0 0 0 0 9 0 34 0 5 4 3 0 0 1 4 0 23 0 1 1 0 3 0 0 2 0 2 0 0 0 0 1 0 0 0 7 0 0 0 4 4 0 0 0 0 0 2 11 0 1 0 19 5 1 1 0 
0 5 0 3 0 8 0 7 0 0 3 3 0 0 0 0 0 0 0 0 0 0 0 0 0 0 1 6 0 0 0 9 1 0 0 0 0 0 0 0 0 0 0 11 0 0 0 1 4 0 29 1 3 4 2 0 0 0 3 0 12 0 0 6 0 2 0 1 7 3 1 1 0 0 0 0 4 0 0 10 1 0 2 10 2 0 0 0 0 0 7 24 4 4 4 40 1 0 0 0 
0 14 0 0 1 11 0 0 0 0 0 5 1 1 0 0 0 1 0 0 0 4 0 2 1 1 0 10 1 0 4 40 0 0 1 1 0 1 0 0 0 0 5 7 0 0 0 0 3 0 20 0 3 0 1 1 0 0 1 1 11 1 3 1 0 0 0 0 3 2 2 0 0 0 0 1 10 0 1 7 0 0 1 5 3 0 0 0 0 0 4 16 3 1 4 20 7 2 0 0 
0 8 0 0 0 9 0 0 0 0 1 2 0 3 0 0 1 0 0 0 0 1 0 0 2 0 0 10 1 0 1 53 0 0 0 4 0 0 0 1 0 1 2 4 0 1 0 1 8 0 14 0 2 0 0 0 0 0 3 0 4 0 2 0 0 0 0 0 3 1 0 3 0 0 0 0 8 4 0 17 0 0 0 8 7 0 0 0 0 3 5 24 3 1 2 14 8 0 0 0 
0 20 1 0 0 1 1 1 1 0 0 3 0 0 0 0 2 0 0 2 0 1 0 0 2 0 0 13 0 0 0 12 0 0 0 3 2 0 0 0 1 0 0 10 0 1 0 3 18 1 4 1 2 0 1 1 1 0 2 0 3 1 1 3 0 0 2 0 4 3 3 0 0 0 0 1 5 1 0 21 1 2 3 9 10 0 0 1 0 0 7 24 3 0 0 14 17 0 0 0 
0 7 0 2 1 8 0 2 0 1 0 3 0 0 0 3 0 1 0 0 1 8 0 0 0 0 1 10 0 1 0 47 0 0 1 3 0 0 1 1 0 1 0 7 0 1 0 1 5 1 25 1 8 0 0 0 0 1 2 1 23 0 3 3 0 0 0 0 1 1 1 2 0 0 0 0 4 1 0 7 1 2 0 3 4 0 0 0 0 0 1 4 6 3 0 15 9 0 0 0 
0 11 0 0 0 5 1 2 1 0 5 1 0 0 0 0 0 0 0 2 0 1 1 0 1 0 0 8 0 0 0 25 1 0 0 4 0 0 2 1 0 0 1 13 1 0 0 0 3 0 5 2 6 0 0 0 0 0 4 0 1 1 4 6 1 2 0 0 1 1 2 0 0 1 1 3 0 3 0 12 0 2 3 9 10 0 1 0 0 2 6 20 3 2 3 41 2 0 0 0 
0 12 0 0 0 39 0 0 0 0 1 0 0 0 0 0 0 0 0 0 0 2 0 1 4 0 0 10 0 0 0 14 0 0 0 1 1 0 0 0 0 0 2 8 0 1 0 0 9 0 7 0 2 2 0 0 0 1 1 4 3 0 1 4 0 0 0 0 1 0 2 1 0 0 0 1 3 0 0 18 0 2 0 11 6 0 0 0 0 2 6 19 2 3 0 32 11 0 0 0 
1 6 1 3 0 13 0 5 0 0 1 2 0 0 0 2 0 1 0 3 0 0 1 0 2 0 0 13 0 0 2 1 1 0 0 3 1 0 0 0 0 0 0 10 0 0 0 0 5 0 14 4 7 1 0 0 0 1 5 0 2 0 0 5 1 2 0 0 2 2 3 0 0 0 0 0 8 0 0 25 0 1 0 13 4 1 0 1 0 0 5 14 5 2 2 37 5 0 0 1 
2 9 0 0 1 19 0 4 0 1 5 3 0 2 0 1 0 0 1 2 0 0 1 3 8 0 0 17 1 0 0 14 0 1 5 1 0 1 1 0 0 1 0 5 1 1 1 1 8 0 14 2 5 1 1 0 1 0 1 1 1 2 1 2 0 1 0 2 1 0 2 10 0 0 0 0 4 3 0 18 0 3 2 5 3 3 0 4 0 0 0 13 1 2 6 3 10 0 1 0 
0 8 0 0 0 18 0 1 0 0 2 3 0 1 0 2 1 1 1 0 0 0 0 2 0 0 0 8 2 1 0 26 0 0 0 0 0 0 0 0 0 0 0 12 0 0 0 0 4 0 14 0 2 2 1 0 1 0 0 1 7 0 5 2 0 1 1 0 2 1 3 1 0 0 0 0 3 0 0 16 1 0 3 12 10 0 0 0 0 0 21 14 1 4 3 17 8 0 0 0 
0 20 0 2 0 20 0 2 0 0 2 4 0 1 0 1 0 0 0 1 0 2 0 1 0 0 0 17 0 0 0 2 0 0 0 8 0 0 0 1 0 1 0 5 0 1 0 0 7 0 3 0 4 0 2 0 0 1 4 2 3 0 0 3 2 0 0 0 1 0 1 0 0 0 0 0 5 0 0 23 0 5 2 9 5 0 0 0 0 0 3 23 1 5 8 20 16 0 0 1 
0 9 2 0 0 2 0 1 0 1 1 0 0 0 0 0 0 0 0 1 0 3 0 1 0 0 0 2 0 0 0 43 0 0 0 1 0 0 0 0 0 0 1 4 0 2 0 1 6 1 38 2 2 3 0 0 0 0 3 0 33 0 4 0 0 0 0 0 4 1 3 0 0 1 0 1 3 1 1 16 0 2 1 10 5 1 0 1 0 1 3 7 4 0 3 9 5 0 0 0 
0 11 0 2 1 3 1 2 0 0 1 2 0 0 1 1 0 1 1 1 1 3 0 0 0 0 0 8 0 0 1 5 0 0 1 0 0 0 0 0 1 0 0 6 0 0 0 0 9 0 55 0 2 2 0 0 1 0 1 0 16 0 0 6 0 0 0 0 7 5 0 1 0 0 0 1 11 0 0 2 0 0 0 1 8 0 0 0 0 0 3 19 1 0 2 39 3 0 1 0 
0 10 0 2 0 10 2 0 0 0 1 1 0 0 0 0 0 1 1 0 0 2 0 2 0 1 0 11 0 0 0 25 1 0 0 3 0 1 0 0 0 0 0 8 1 3 0 2 4 1 7 0 1 1 3 1 0 0 2 1 8 1 3 1 2 2 0 0 0 0 1 1 0 0 0 1 4 0 0 23 0 7 2 6 10 0 0 0 0 0 4 18 2 2 2 27 13 0 1 0 
0 7 0 2 0 6 0 5 0 0 0 0 0 1 0 1 0 0 0 1 0 0 1 0 2 1 0 9 0 1 0 2 0 0 0 2 0 0 1 0 1 1 0 11 0 0 0 0 7 1 35 0 2 3 0 0 0 0 2 1 24 0 1 4 0 0 1 0 2 3 4 0 0 1 0 0 2 1 0 5 0 1 1 5 5 0 0 0 0 0 13 22 4 0 3 28 13 1 0 0 
0 10 0 0 0 13 0 1 0 0 0 4 0 1 0 1 2 0 0 0 0 0 1 0 1 0 0 10 1 0 1 1 0 0 1 0 0 0 0 0 1 0 0 15 0 1 0 0 6 0 11 1 5 0 1 0 0 0 2 0 1 0 0 10 3 1 0 0 2 6 1 0 0 1 0 1 11 1 0 12 0 0 2 6 6 0 0 0 0 0 7 27 5 0 0 52 4 0 0 0 
0 13 0 7 0 3 0 0 0 1 0 2 0 1 0 0 1 0 0 0 1 2 0 0 0 0 1 12 0 0 1 7 0 0 0 2 0 0 3 0 0 1 2 6 0 0 1 0 7 1 47 0 4 0 2 0 0 1 4 0 17 0 1 2 2 0 0 0 4 0 2 1 0 0 1 0 8 0 0 16 0 0 1 3 7 0 2 0 0 2 1 18 0 5 0 16 8 0 0 0 
1 8 1 0 0 21 0 4 0 2 3 2 1 0 0 0 0 1 0 0 0 0 0 0 2 0 0 12 0 0 2 2 0 0 0 1 0 0 0 0 0 1 0 11 0 0 1 1 7 0 8 2 9 0 0 0 0 1 0 0 2 0 0 4 1 4 0 0 1 1 0 3 0 0 0 1 7 1 1 11 0 1 1 6 10 0 0 0 0 0 11 20 3 3 1 40 13 0 0 0 
1 11 0 2 0 10 0 1 0 0 1 1 0 0 0 0 0 1 0 1 1 0 0 1 0 0 0 16 0 0 0 7 0 0 1 3 0 0 0 0 0 0 0 11 0 0 0 2 5 0 10 0 2 1 0 0 0 1 5 1 5 0 1 3 2 0 0 0 1 5 0 0 0 0 0 0 3 0 0 15 0 4 4 9 4 0 0 0 0 0 8 24 1 2 7 47 8 1 0 0 
0 9 0 0 0 30 0 0 0 0 3 1 0 1 0 0 0 0 0 0 0 2 0 0 1 0 0 5 0 1 0 1 0 0 1 1 1 0 0 0 0 2 3 10 0 0 0 1 3 2 43 0 4 0 0 1 0 0 1 4 18 1 0 3 0 0 0 0 2 0 1 2 0 0 0 0 1 1 0 8 0 1 2 6 5 0 0 0 0 0 4 18 3 3 5 25 9 1 0 0 
0 6 0 0 0 7 0 0 0 0 2 0 0 0 1 0 1 0 0 0 0 3 0 0 0 0 0 7 1 0 0 37 0 0 1 1 0 0 1 0 0 0 0 9 0 0 0 1 1 0 40 2 6 2 0 0 0 1 0 1 25 0 2 3 0 0 0 0 2 3 1 0 0 0 0 0 1 0 0 6 0 5 1 3 6 0 0 0 0 0 6 23 1 3 1 21 5 1 0 0 
0 16 1 3 0 10 0 2 0 0 3 7 1 0 0 1 1 0 0 1 0 2 0 1 1 0 0 7 0 0 0 2 0 1 0 4 1 0 0 0 0 1 0 4 0 2 0 0 10 0 24 0 3 1 2 0 0 3 1 0 9 0 0 5 0 0 0 0 3 4 1 2 0 0 0 1 5 3 0 12 2 6 2 5 11 0 0 0 0 1 4 12 2 1 2 28 10 3 0 0 
1 8 0 1 0 13 0 6 0 0 4 4 0 0 0 1 0 0 0 0 5 1 0 0 0 1 1 6 0 0 0 21 2 0 1 2 0 0 0 0 0 2 1 10 0 0 0 1 5 0 24 1 9 2 1 0 0 0 0 0 14 0 2 1 1 0 0 0 5 2 3 0 0 1 0 0 4 2 0 7 4 1 2 6 5 0 1 0 0 0 6 9 2 1 4 22 10 1 0 0 
0 5 0 1 0 23 0 2 0 0 4 2 0 1 0 0 2 0 0 0 0 4 2 0 1 0 0 8 0 0 4 26 0 0 1 1 0 1 2 0 1 1 1 2 0 2 0 0 5 0 31 0 10 0 1 0 0 1 8 1 20 0 1 0 0 1 0 0 3 1 0 0 0 1 0 0 13 0 1 2 0 0 1 5 4 0 0 0 0 0 2 7 5 6 8 6 8 1 0 0 
0 5 0 1 2 3 0 1 0 0 1 3 0 0 0 0 0 0 0 0 1 3 1 1 0 1 0 11 1 0 0 49 0 0 0 5 0 0 1 0 0 0 0 6 1 0 0 0 4 0 38 0 1 2 0 0 0 0 3 0 20 1 5 0 1 1 1 0 1 0 1 0 0 0 0 0 0 0 0 9 0 0 1 6 10 1 0 0 0 0 4 19 0 2 0 9 13 0 0 0 
3 3 0 0 1 13 0 9 0 0 0 1 0 0 0 0 0 0 0 1 1 2 2 0 6 0 0 9 0 0 0 7 1 0 0 0 0 3 2 0 0 0 0 1 1 1 0 0 4 0 69 2 10 4 1 0 0 1 2 1 25 0 0 0 2 0 0 0 5 0 0 0 0 0 0 1 6 0 0 12 1 0 0 1 5 0 0 2 1 0 1 10 0 0 0 7 9 0 1 0 
0 13 2 1 1 4 0 1 0 0 1 4 1 0 0 1 0 0 0 3 1 4 0 0 5 0 0 13 0 2 1 22 0 0 2 3 0 0 0 1 0 1 1 9 0 0 0 1 8 1 2 0 2 0 0 1 0 0 6 0 3 0 2 3 0 0 0 0 4 2 0 0 0 0 0 2 2 0 0 23 0 4 1 13 6 0 0 0 0 0 4 22 2 1 0 26 10 1 0 1 
0 7 0 4 0 3 0 4 0 0 0 1 0 1 0 1 3 1 0 0 0 5 0 0 1 1 0 4 0 2 2 25 0 0 1 0 0 1 1 1 0 0 0 6 0 1 0 0 7 1 48 0 5 7 1 0 0 1 1 0 25 0 0 1 0 0 0 0 2 1 0 1 0 0 0 0 2 0 0 14 1 1 0 6 6 0 0 0 0 0 0 10 2 2 3 14 11 1 0 0 
0 8 0 3 0 0 0 4 0 0 0 3 2 0 0 0 1 0 0 1 0 3 0 0 0 0 1 13 0 0 0 28 0 0 0 3 0 0 0 0 1 1 3 3 0 0 0 1 2 0 26 1 3 0 1 0 0 0 3 0 29 0 3 5 0 0 0 0 2 2 3 1 0 0 0 0 3 1 0 12 0 2 2 8 5 0 0 1 0 0 2 16 5 1 1 15 16 0 0 0 
4 5 0 1 0 34 0 9 0 0 1 2 1 0 0 0 1 1 0 0 0 0 0 0 0 0 0 11 0 0 0 0 0 0 2 3 0 0 2 1 2 1 0 4 0 2 1 1 2 1 28 0 5 2 3 0 1 0 3 2 5 2 0 1 0 0 0 0 2 1 1 0 0 1 0 0 2 0 0 12 0 0 1 8 5 1 0 1 1 0 18 16 4 3 3 11 14 1 0 0 
1 7 1 3 0 5 1 2 0 0 0 1 0 0 2 2 3 0 0 1 0 3 0 0 4 0 0 4 0 0 0 17 1 0 3 4 0 1 0 1 0 0 2 11 0 1 1 1 4 0 29 3 5 2 2 0 0 0 4 0 12 0 1 3 0 0 0 0 2 3 0 11 0 0 0 0 2 1 0 5 1 6 3 4 4 3 0 0 0 0 1 16 0 3 0 30 6 1 0 0 
0 8 2 1 1 4 0 4 0 0 3 5 0 0 0 0 0 0 0 0 0 6 0 0 5 0 1 11 0 0 0 49 0 0 1 0 0 1 1 0 0 0 0 8 0 0 0 0 1 0 26 0 4 1 0 0 1 1 4 0 19 0 2 0 0 3 0 0 1 2 1 0 0 1 0 1 0 0 0 6 0 0 0 7 10 0 0 0 1 0 9 14 2 1 0 12 9 0 0 0 
0 6 0 1 0 6 0 3 0 0 5 1 0 0 0 2 2 0 0 1 0 6 2 0 0 0 0 5 0 0 1 33 0 2 1 0 1 3 2 0 1 1 5 2 0 0 0 2 8 0 43 0 4 1 1 0 0 0 4 0 24 0 1 0 1 0 0 0 5 0 5 1 0 0 2 0 0 3 0 9 0 3 3 5 4 0 0 0 0 1 0 9 0 0 8 4 5 2 0 0 
2 8 0 2 0 1 0 1 0 1 0 4 0 0 0 0 0 0 0 1 0 2 0 1 1 0 0 8 0 0 0 23 2 0 0 1 0 3 0 0 0 2 1 5 0 0 0 0 3 0 41 2 2 0 0 0 1 1 0 0 19 0 3 4 1 0 0 0 4 0 0 4 0 0 0 1 2 3 0 20 0 1 0 17 3 0 0 2 0 0 2 11 1 0 0 26 5 1 0 1 
1 16 0 1 2 2 0 1 0 0 1 0 0 0 1 1 0 0 0 0 0 5 0 0 1 0 0 13 0 1 0 48 1 1 2 2 2 0 0 0 0 0 3 6 1 0 0 0 5 0 14 0 2 0 0 0 1 1 2 0 17 0 4 0 1 0 0 0 3 2 0 0 0 0 0 0 2 0 1 8 1 4 2 6 9 0 0 0 0 0 5 16 0 4 0 18 10 0 0 0 
1 7 0 0 0 12 0 1 1 0 0 4 0 0 0 1 1 0 0 1 0 5 0 0 0 0 0 9 0 1 0 41 0 0 1 0 0 0 2 0 0 0 0 11 0 0 1 3 5 0 16 1 3 0 1 0 0 0 3 0 6 0 1 3 1 0 0 0 1 2 1 3 0 1 0 1 1 0 0 11 1 1 1 6 5 2 0 0 0 0 4 17 1 1 0 35 11 0 1 0 
0 12 1 1 2 8 0 1 0 0 0 3 0 1 0 0 1 0 0 2 0 1 0 0 0 0 0 8 1 0 0 10 0 0 1 0 0 0 1 0 0 0 3 13 0 1 0 1 4 0 18 1 2 0 3 0 0 0 0 3 17 0 1 4 0 1 0 0 7 5 1 4 0 0 0 0 4 2 0 0 0 0 0 2 10 0 0 0 0 0 14 26 2 0 0 41 6 0 0 0 
0 7 0 1 1 5 0 4 0 2 0 2 0 0 1 1 0 1 0 0 0 3 2 1 3 0 0 6 0 0 0 31 4 0 1 2 1 0 1 0 0 3 2 5 0 0 0 0 5 0 43 0 6 2 0 0 0 0 4 0 15 0 0 2 0 0 0 2 4 0 0 5 0 0 0 0 6 4 0 8 0 0 1 3 5 0 0 0 0 1 3 10 0 2 1 16 12 0 0 0 
1 11 0 4 0 6 1 4 0 0 0 4 1 0 0 0 0 0 0 0 0 4 0 0 0 0 0 9 0 0 0 33 0 1 0 0 0 0 0 0 0 0 0 7 0 0 0 0 4 0 48 1 5 5 1 0 0 0 4 0 39 1 1 0 0 0 3 0 2 0 1 1 0 0 0 0 4 0 1 15 0 0 1 3 6 0 0 0 0 0 0 12 0 0 0 1 5 0 0 0 
0 8 1 2 0 7 0 1 0 0 0 0 0 1 0 4 1 0 0 0 0 0 0 0 0 1 0 10 0 0 0 8 0 0 0 1 0 1 0 0 0 1 2 14 0 1 0 0 4 0 10 1 4 2 0 0 1 0 1 1 2 0 0 5 1 0 0 0 0 3 1 2 0 0 0 0 6 0 0 16 1 4 0 7 4 0 0 0 0 1 9 23 4 6 0 50 17 0 0 0 
0 13 1 1 0 10 0 0 0 0 3 3 0 0 0 0 0 0 0 1 0 2 0 0 2 0 1 14 0 0 0 13 0 0 0 5 1 1 0 1 0 0 0 13 0 1 0 0 5 0 0 1 5 1 0 0 0 3 3 0 8 1 1 4 0 0 0 0 4 5 1 1 0 0 0 0 0 0 0 18 0 2 2 9 7 0 0 0 0 0 7 20 2 5 1 36 12 0 0 0 
2 7 0 0 0 2 0 0 1 1 0 2 0 1 0 0 0 0 1 1 1 6 0 0 0 0 0 16 0 0 0 66 0 0 0 0 1 0 0 0 0 0 2 3 0 0 0 0 4 0 26 0 2 0 1 0 0 2 0 1 27 0 5 0 0 0 0 0 2 0 0 0 0 0 0 0 1 1 0 18 0 1 0 6 3 1 1 1 0 0 1 14 0 3 0 5 10 1 0 0 
0 10 0 4 0 9 0 11 0 0 0 3 0 0 0 0 0 0 0 0 2 1 2 0 0 0 0 8 2 0 0 27 0 1 0 2 1 0 0 0 2 0 0 4 0 1 0 0 3 0 40 2 8 4 1 0 0 0 8 0 12 0 0 1 2 0 0 0 2 1 2 0 0 0 0 1 3 1 0 19 0 0 0 8 4 0 2 0 0 0 1 9 3 3 0 14 6 0 0 0 
2 5 0 3 1 6 0 0 0 1 2 2 0 0 0 0 0 0 0 0 0 0 0 0 0 0 0 22 0 0 1 36 0 1 1 3 0 2 0 1 0 0 1 7 1 0 0 0 4 1 4 1 3 0 0 0 0 1 5 1 2 0 0 3 0 0 0 0 2 1 0 2 0 0 0 0 4 1 0 20 0 3 2 8 6 1 0 1 0 0 2 24 3 2 2 29 13 1 0 0 
0 6 1 1 3 30 0 2 0 0 0 1 1 0 0 1 0 0 0 0 0 6 1 2 0 0 0 5 0 1 0 29 0 0 1 1 0 0 1 0 0 2 6 0 0 0 0 0 2 2 45 0 2 2 0 0 0 0 2 3 22 1 4 1 0 2 0 0 0 0 1 1 0 0 0 1 2 0 0 9 0 1 2 3 6 1 0 0 0 0 3 6 1 3 2 12 7 0 0 0 
2 12 1 3 0 20 2 2 0 0 1 1 0 0 0 0 0 0 0 2 0 7 1 0 0 0 0 5 0 0 0 38 0 0 0 2 0 1 0 0 0 0 0 5 0 0 0 0 3 0 31 0 0 0 0 0 0 0 2 2 16 0 2 1 0 0 0 0 1 2 2 1 0 0 0 0 1 0 0 11 0 0 1 3 11 0 0 0 0 0 6 20 2 1 3 14 8 1 0 0 
0 16 0 1 0 1 0 1 0 0 0 2 0 0 0 0 0 0 0 0 0 1 0 0 0 0 1 14 0 0 0 20 0 0 0 1 0 0 1 0 0 0 1 6 0 2 0 1 5 0 38 1 2 0 1 1 1 0 3 0 17 0 1 1 0 0 0 0 0 1 0 1 0 1 0 0 0 1 0 15 1 0 0 12 6 1 0 0 0 0 3 25 0 1 1 27 14 0 0 0 
1 12 0 1 0 13 1 5 0 0 1 2 0 0 1 0 0 0 0 0 0 1 2 1 0 0 0 4 0 0 0 13 0 1 0 0 0 0 1 1 1 0 0 12 0 0 0 0 5 1 19 1 2 0 1 0 0 0 4 0 4 0 2 4 1 1 0 0 6 6 1 1 0 0 0 0 0 0 1 25 0 1 2 6 10 2 0 0 0 1 5 14 2 2 2 39 4 0 0 1 
0 15 0 0 0 1 0 2 0 0 0 0 0 0 0 1 0 1 0 4 0 0 0 0 0 0 0 11 0 0 1 17 0 0 1 2 0 0 0 0 0 1 1 13 0 0 1 1 9 0 23 1 1 2 2 1 0 0 0 0 10 0 2 3 0 1 0 0 4 6 3 3 0 0 0 0 5 1 0 10 0 1 0 3 6 0 0 1 1 1 9 18 2 0 1 37 8 0 2 0 
0 0 0 0 0 20 0 5 0 1 3 2 2 0 1 2 2 2 0 2 0 2 0 0 5 0 0 12 0 0 0 5 0 0 0 0 1 1 1 1 0 0 0 5 0 0 1 2 0 0 20 1 5 0 0 2 2 1 1 0 13 0 0 3 1 2 0 0 4 4 0 6 0 0 0 0 1 3 0 6 0 1 0 5 0 1 0 1 0 0 4 30 0 1 5 38 11 0 0 0 
0 3 0 0 1 22 0 1 0 0 0 0 0 0 0 0 2 0 0 0 1 2 0 0 0 0 0 16 1 1 0 5 0 0 1 1 0 1 0 0 1 0 0 5 0 1 0 0 6 1 54 0 8 0 1 1 0 0 3 2 22 0 0 3 1 0 0 0 1 0 1 0 0 0 0 0 1 1 0 16 2 4 1 4 4 0 0 1 0 0 5 13 3 0 0 16 10 0 0 0 
0 6 0 1 0 31 0 1 0 0 5 2 0 0 0 0 0 0 0 0 0 6 0 0 2 0 0 8 0 0 0 42 0 0 1 0 0 0 0 0 0 0 0 6 0 0 0 2 2 0 41 0 6 2 0 0 0 0 0 0 30 0 1 1 0 0 0 0 0 0 0 0 0 0 0 0 0 0 0 13 0 0 0 5 3 0 0 0 0 1 1 10 0 2 1 10 7 0 1 0 
0 4 0 0 0 9 0 3 0 0 3 3 0 0 1 0 0 0 0 0 0 1 2 1 0 0 0 12 1 2 1 26 0 0 1 0 0 1 0 0 0 2 0 7 0 0 0 0 6 0 19 0 7 1 1 0 0 0 3 1 10 0 1 3 1 0 0 0 5 3 0 0 0 0 3 1 0 0 0 16 0 1 0 10 5 0 0 0 0 2 4 20 3 1 1 27 13 1 1 0 
0 10 0 0 0 19 0 4 0 0 4 4 0 0 0 0 0 0 0 0 0 2 0 0 1 0 0 9 0 0 1 13 0 0 0 1 0 1 0 0 0 1 0 5 0 1 0 1 3 1 13 0 0 0 0 0 0 1 1 2 6 0 1 4 0 0 0 0 1 1 0 7 0 0 0 0 4 2 0 24 0 3 4 10 6 0 0 0 0 0 7 18 6 5 4 27 11 0 1 0 
2 8 0 1 0 14 0 2 0 0 0 0 0 1 0 0 0 0 0 0 0 3 0 0 1 0 1 11 0 0 1 27 0 1 1 4 0 0 0 0 2 0 0 5 0 0 0 0 6 0 31 3 6 1 1 0 0 3 7 0 14 0 2 1 0 0 2 0 5 0 0 0 0 0 0 0 0 2 0 19 0 0 0 9 4 0 0 0 0 0 6 11 0 0 3 24 5 0 0 0 
2 14 1 1 1 3 0 3 0 0 4 4 1 0 0 1 0 0 0 0 2 3 0 1 2 0 1 15 0 0 1 39 0 0 1 1 0 1 0 0 0 2 4 10 0 0 0 1 3 0 6 0 2 0 0 0 0 0 2 0 5 1 2 0 0 0 0 0 0 0 0 1 0 0 0 1 3 0 0 19 1 0 1 10 9 0 0 0 0 0 4 19 2 4 5 16 14 1 0 0 
2 2 0 2 0 14 1 7 1 0 3 2 1 0 0 0 0 2 0 0 0 4 0 1 0 0 1 7 0 0 0 2 0 0 0 2 0 2 0 0 0 3 0 2 0 1 0 1 3 1 51 0 6 5 0 0 0 0 4 2 19 1 0 0 0 1 0 0 3 0 0 4 0 1 0 1 11 1 0 14 0 1 0 2 5 1 0 0 0 0 12 6 4 6 3 10 8 1 0 0 
2 10 0 2 0 9 1 1 0 0 3 7 1 0 1 0 0 0 1 0 0 2 2 0 2 0 0 2 0 0 0 21 0 0 0 2 1 1 0 0 0 0 1 5 0 0 0 0 8 0 40 2 5 1 2 0 0 3 3 0 23 0 1 0 0 1 1 0 5 1 0 2 1 1 0 1 11 1 0 10 1 2 1 6 5 0 0 0 0 0 5 13 4 0 2 5 6 0 0 0 
1 8 1 0 0 15 0 4 0 3 0 3 0 0 0 2 0 0 0 1 0 1 0 1 1 0 0 5 0 0 0 20 0 0 0 1 0 1 0 1 0 0 0 12 0 2 0 0 3 0 32 1 3 1 0 1 0 0 2 2 24 0 1 4 0 0 0 0 0 2 1 0 0 0 0 0 3 1 0 15 1 2 1 5 3 1 0 0 0 0 5 17 1 3 4 23 3 1 1 0 
2 21 1 1 0 18 1 4 1 1 4 5 0 0 0 0 0 0 0 0 0 1 0 1 11 1 0 8 1 0 0 1 1 0 0 1 1 1 0 0 0 0 0 11 0 0 0 3 6 0 15 0 5 0 0 0 0 0 1 2 5 0 1 1 0 0 0 0 0 5 1 2 1 0 0 0 3 4 0 14 1 1 3 8 6 0 0 0 0 1 2 15 1 4 5 31 4 1 0 0 
0 5 0 1 0 14 0 2 0 0 0 0 0 0 1 0 0 0 1 1 1 0 1 0 1 0 0 12 0 0 0 0 1 0 0 2 0 0 0 0 0 0 0 8 0 3 0 0 4 0 26 0 8 1 0 0 1 1 1 0 8 0 0 8 1 1 1 0 1 1 1 2 0 0 0 0 11 0 0 7 0 1 1 7 6 0 1 0 0 2 12 20 7 2 0 42 10 0 1 0 
0 5 0 0 0 23 1 1 1 1 2 1 0 0 1 0 0 0 0 0 0 1 0 0 1 0 0 13 0 0 0 6 3 0 0 3 1 2 0 0 0 1 0 15 0 0 0 0 4 0 11 0 6 0 1 0 0 1 3 1 5 0 1 3 3 0 1 0 1 2 2 1 0 0 0 0 0 1 0 9 0 6 0 6 7 0 0 0 0 0 6 26 0 1 1 51 8 0 0 0 
1 7 0 1 0 15 0 4 0 0 2 4 0 0 0 0 0 0 0 0 0 2 0 0 0 0 0 8 0 0 0 26 0 0 0 0 0 0 1 0 0 1 0 8 0 1 0 0 2 0 30 2 6 0 1 1 1 2 2 0 19 0 2 4 1 0 0 0 3 2 0 2 0 0 1 0 0 2 0 12 0 1 1 5 8 0 1 0 1 0 8 16 2 6 2 19 4 0 0 0 
1 10 0 1 1 12 0 2 0 0 4 7 0 0 0 0 0 0 0 0 0 1 0 0 0 0 0 12 2 0 0 2 1 0 1 3 0 0 0 0 0 0 2 6 0 2 0 2 7 1 20 0 3 0 0 1 0 0 3 1 15 0 0 0 0 0 1 2 1 2 4 0 0 1 1 0 2 1 0 23 1 4 5 7 9 0 0 0 1 0 1 14 1 7 12 14 12 1 0 0 
0 10 1 0 0 4 0 1 0 0 0 2 1 0 0 0 0 0 0 0 1 2 0 0 0 0 0 11 0 1 0 26 1 0 0 2 0 0 0 0 0 0 0 11 0 0 0 0 1 0 16 0 4 4 0 0 0 1 1 2 17 0 2 6 4 0 0 0 2 4 1 0 0 0 0 0 4 0 0 14 0 0 0 4 3 0 0 0 0 0 6 16 4 1 2 51 6 0 0 0 
0 15 1 2 0 2 0 7 0 1 0 0 0 0 1 5 0 0 0 0 2 3 1 1 4 0 0 3 0 0 1 5 2 0 1 2 0 0 0 0 0 0 0 8 0 0 0 1 8 0 48 0 0 6 2 0 0 0 4 0 18 0 0 4 1 0 2 1 2 0 0 1 0 0 0 0 1 1 0 6 0 6 0 3 4 0 0 0 0 1 4 12 10 0 1 31 4 0 1 0 
0 15 0 2 0 5 0 3 0 0 2 3 0 0 1 2 5 1 0 0 0 1 1 0 0 0 0 7 1 0 1 30 2 0 1 3 0 2 0 0 0 0 0 4 0 0 0 2 7 0 30 0 4 0 0 0 0 3 3 0 20 0 2 3 1 0 0 0 0 2 1 0 0 1 0 0 2 0 0 10 1 2 1 7 3 0 0 0 1 0 3 15 4 1 2 24 3 0 0 0 
0 7 1 4 0 4 1 3 0 1 2 2 1 0 0 5 0 0 2 0 0 9 1 2 0 0 0 9 0 0 1 40 0 0 0 1 0 0 0 1 1 2 0 6 0 1 0 1 3 0 40 0 3 3 2 0 0 0 3 0 22 0 2 0 0 0 0 0 1 0 2 1 0 0 0 0 3 2 0 2 0 1 1 7 4 1 0 1 0 1 2 13 4 0 2 5 11 0 0 0 
0 5 0 3 1 9 0 0 0 0 0 2 0 0 0 0 2 1 0 0 0 0 2 3 0 0 0 15 0 0 1 5 0 0 0 0 0 0 0 0 0 3 1 18 0 0 0 0 2 0 16 2 8 0 0 0 0 0 1 1 4 0 1 3 0 0 0 0 3 0 0 1 0 0 0 0 7 0 0 9 0 0 2 7 8 0 0 0 0 1 12 31 3 1 0 47 9 0 0 0 
1 13 1 1 0 5 0 1 0 1 0 5 1 0 0 0 1 0 0 1 0 2 0 1 4 0 0 12 0 0 0 5 0 0 0 1 0 0 3 1 0 0 2 9 0 2 2 3 7 0 23 1 4 0 2 0 0 1 4 1 7 0 1 3 1 1 1 0 2 3 0 0 0 0 1 0 1 1 0 17 0 0 2 6 10 0 0 0 0 1 9 23 2 2 4 26 5 0 0 0 
1 10 0 2 0 1 2 3 0 0 0 3 1 0 0 0 1 0 0 0 0 0 0 1 0 0 0 15 0 1 0 3 0 0 0 1 0 0 0 0 0 1 0 14 0 0 0 0 9 0 21 0 1 1 2 0 1 0 6 1 3 0 0 6 1 0 0 0 1 7 1 1 0 0 0 0 7 1 0 10 0 0 1 5 10 0 0 0 0 1 10 29 2 0 0 46 5 0 0 1 
0 6 0 0 0 4 0 2 0 0 1 4 0 0 0 0 0 0 0 0 0 5 0 0 0 0 0 10 0 0 0 50 0 0 0 2 0 0 0 0 0 2 1 8 0 0 0 1 1 0 23 0 1 3 0 0 0 0 1 1 41 0 2 1 0 0 0 0 0 2 0 0 1 0 0 0 1 0 1 8 0 0 0 6 3 0 1 0 0 1 3 18 2 0 3 22 6 2 0 0 
0 4 0 1 0 1 0 8 1 1 2 1 0 0 0 0 0 0 0 3 0 3 1 0 1 1 0 7 0 0 1 39 1 0 3 0 1 0 0 0 0 0 1 6 0 1 1 0 1 1 34 4 1 1 1 0 0 0 4 0 28 0 1 2 0 0 1 0 0 2 1 2 0 0 0 1 6 5 0 4 0 0 1 5 4 0 0 0 0 0 1 10 4 2 0 29 5 0 0 0 
0 10 0 3 1 19 0 1 0 0 7 1 0 0 0 0 0 0 0 0 0 1 4 0 5 0 0 12 0 0 0 4 1 0 3 1 0 1 2 0 0 0 1 3 0 1 0 1 5 0 35 0 6 3 0 2 0 1 4 1 14 0 1 1 0 0 0 0 3 0 5 7 0 0 0 0 1 5 0 15 3 2 4 10 2 1 0 0 0 0 2 8 2 3 7 4 10 0 1 0 
0 7 0 0 1 3 0 5 0 0 0 1 1 0 0 0 0 0 1 2 0 5 0 3 0 0 0 8 0 0 1 42 0 0 0 3 0 0 0 0 0 0 0 9 0 2 0 0 2 0 39 0 4 3 1 0 0 0 4 0 26 0 2 1 0 0 0 1 0 0 1 0 0 0 0 0 0 0 0 7 2 3 2 4 8 0 2 1 0 1 2 13 0 0 4 18 5 0 0 0 
2 8 0 1 1 3 0 2 0 0 3 5 0 1 0 1 0 0 0 1 1 3 1 0 1 1 0 11 1 0 0 43 0 0 0 2 0 0 0 0 0 0 1 9 0 0 0 4 0 0 29 2 1 0 0 0 0 0 0 0 8 0 2 1 2 1 0 0 7 5 3 2 0 0 1 0 0 0 0 14 0 4 1 7 7 0 0 1 0 1 2 11 1 2 0 20 8 0 1 0 
0 18 0 3 0 0 0 0 0 0 1 5 0 0 0 3 1 1 0 0 0 2 1 0 1 0 0 7 0 1 1 38 0 0 3 3 0 0 0 0 0 0 1 9 0 0 0 0 14 2 11 0 0 0 1 0 0 2 4 0 12 0 2 4 0 1 0 0 0 0 2 0 0 0 0 0 7 0 0 8 0 4 2 8 8 1 0 1 2 2 3 12 5 1 0 23 9 0 0 0 
0 3 0 2 0 21 0 7 2 0 3 2 0 0 0 1 1 0 0 0 0 2 1 0 0 0 0 4 0 0 0 7 0 1 0 3 1 0 0 0 0 5 0 6 0 1 0 0 5 0 40 1 2 1 0 2 0 1 2 3 16 2 1 5 1 1 1 0 0 1 0 1 0 0 0 0 0 4 0 10 0 3 1 4 8 0 0 1 0 1 4 10 6 3 3 23 7 2 1 0 
1 6 2 0 0 13 0 3 1 0 1 1 0 0 0 0 0 0 0 0 0 1 0 0 6 0 0 12 0 1 0 15 0 0 0 1 0 0 0 0 1 1 0 3 0 0 0 0 4 1 32 0 2 2 0 0 1 3 1 1 15 0 0 7 0 0 0 0 3 7 1 1 0 0 0 1 2 0 0 8 0 1 1 5 3 0 0 0 0 0 13 16 2 1 0 37 10 0 0 0 
1 16 0 0 0 4 0 1 0 0 0 4 0 0 0 0 0 1 0 0 1 0 0 1 3 0 0 13 0 1 0 30 0 0 0 0 0 0 0 0 0 0 0 10 0 0 0 2 7 0 12 0 1 0 1 0 0 0 3 1 3 0 2 3 0 1 0 0 0 4 2 2 0 1 0 2 2 0 0 5 0 0 0 16 9 0 0 1 0 0 9 20 4 3 0 37 10 1 0 0 
0 6 1 4 1 22 0 2 0 1 1 1 0 0 0 0 1 0 0 0 2 1 1 0 4 0 0 9 0 2 0 7 0 0 0 1 0 0 2 0 0 1 1 4 1 0 0 1 5 0 34 1 9 1 2 0 0 4 7 3 4 0 0 3 1 4 0 1 1 1 4 0 0 1 0 0 1 0 2 12 0 0 0 4 6 2 0 0 2 1 5 12 2 4 0 24 9 0 0 1 
0 8 0 0 0 13 0 0 0 0 1 0 0 0 0 1 0 2 0 0 0 7 0 0 0 0 0 8 0 0 0 37 1 0 0 3 0 1 0 0 0 1 2 9 0 0 0 1 1 0 18 1 4 0 0 0 0 2 1 0 20 0 2 2 0 0 0 0 4 2 1 0 0 1 0 0 7 0 0 23 0 2 1 10 2 0 0 0 0 0 4 14 2 3 0 20 8 0 0 0 
0 11 0 4 2 18 0 0 0 0 2 4 0 0 0 0 3 0 0 0 0 0 2 1 1 0 0 14 1 1 0 7 0 0 0 3 0 1 3 1 0 0 9 10 0 0 0 0 5 1 11 0 5 1 0 1 1 2 5 0 1 0 0 3 2 0 0 0 3 5 0 0 0 0 0 0 1 0 0 7 0 5 0 4 9 2 0 1 0 0 8 24 2 2 1 25 14 1 0 0 
1 8 1 2 1 7 2 7 0 0 2 2 0 0 0 1 0 0 0 0 0 4 2 2 2 0 0 7 0 0 0 30 0 0 3 0 0 0 0 1 0 1 1 7 0 2 0 2 3 0 27 1 2 5 0 0 0 0 0 1 17 0 2 2 0 1 0 0 1 3 0 3 0 0 0 0 1 0 0 10 0 0 0 2 3 0 1 0 0 0 5 15 4 0 2 35 5 1 0 0 
0 10 2 3 1 18 0 1 0 0 6 2 1 0 0 0 2 0 0 0 0 1 1 1 2 0 0 4 0 0 0 13 0 0 0 2 0 0 0 0 0 0 3 7 0 0 0 0 4 1 39 0 3 0 0 0 2 0 2 1 15 0 0 2 0 1 1 0 4 1 0 2 0 0 0 0 0 0 0 11 0 6 3 11 6 1 0 0 0 0 8 7 0 6 5 22 4 0 2 0 
0 13 0 3 0 4 2 3 0 0 0 5 0 0 0 0 0 1 0 0 2 2 1 0 0 0 0 13 1 1 1 19 0 0 0 2 0 0 0 1 0 1 0 10 0 1 0 0 3 2 7 0 2 1 0 0 0 2 3 0 9 0 2 3 0 0 0 0 1 2 1 1 0 0 0 0 6 0 0 11 1 3 1 9 7 0 0 1 0 0 8 28 4 3 1 30 12 0 0 0 
1 10 0 1 2 9 0 5 1 0 0 1 0 0 0 0 0 0 0 2 1 2 0 1 0 0 0 8 0 0 0 2 1 0 0 1 0 0 1 0 0 0 8 19 1 0 0 1 5 0 24 0 2 1 2 0 0 0 5 1 13 0 0 4 0 2 0 0 2 7 0 4 1 0 0 0 0 0 0 8 0 1 0 7 3 0 0 1 0 0 5 21 3 0 1 44 4 0 1 0 
0 12 0 2 0 4 0 6 1 0 0 2 0 1 0 1 0 0 0 0 0 0 1 0 1 0 0 12 0 0 0 16 0 0 2 2 0 1 0 0 0 1 0 14 0 0 1 1 1 0 25 0 0 3 1 0 0 0 0 0 20 0 1 2 1 0 0 0 1 3 2 0 0 1 0 0 0 0 1 12 0 1 0 3 8 0 0 0 0 0 9 19 5 1 1 37 10 1 0 0 
0 9 0 0 0 3 0 0 1 0 0 2 0 0 0 0 0 0 0 0 1 5 0 1 1 0 2 13 0 2 0 18 0 1 0 0 0 1 0 0 0 0 0 10 0 0 0 1 7 0 36 0 2 0 0 2 0 0 3 0 16 0 1 2 1 0 0 0 0 1 0 1 0 0 0 0 4 1 0 9 1 0 3 9 7 0 0 0 0 0 5 20 1 2 0 36 6 1 1 1 
0 7 0 0 0 7 2 0 0 1 1 5 0 0 0 0 0 0 0 1 0 0 0 1 5 0 0 11 0 1 0 1 1 0 1 7 0 1 0 0 0 1 0 6 1 2 0 1 8 0 5 1 6 0 1 0 0 1 5 0 0 0 0 4 2 1 0 0 0 5 2 3 0 0 0 0 0 2 0 23 0 3 1 9 8 1 0 0 0 0 5 20 1 2 0 46 20 0 0 1 
5 10 0 1 0 3 0 2 1 0 1 7 1 1 0 2 2 1 0 1 1 0 0 1 1 0 0 7 1 0 0 11 1 1 1 3 0 2 0 0 1 4 3 4 0 0 0 0 6 0 35 5 5 2 6 0 1 1 6 0 14 1 1 0 1 0 0 0 1 0 3 0 0 1 0 0 4 1 0 14 1 2 1 9 3 0 0 1 0 0 9 10 3 5 2 8 8 0 0 0 
0 5 0 2 1 5 0 1 0 0 1 1 0 0 2 0 1 1 0 0 0 6 1 0 4 0 1 6 0 0 0 15 5 0 0 2 1 0 0 0 0 0 0 0 1 0 1 1 3 0 71 0 5 9 1 0 0 0 4 1 37 0 0 0 0 0 2 0 5 0 0 1 0 2 0 0 0 0 0 14 2 3 1 5 4 0 0 0 0 0 0 6 0 1 4 1 3 1 0 0 
1 2 0 0 0 0 0 1 0 0 4 1 0 0 0 0 0 0 0 0 0 3 0 1 1 0 0 5 0 3 1 30 0 0 0 0 0 0 0 0 0 0 0 9 0 1 0 1 4 0 45 0 5 1 0 0 0 0 1 0 20 0 3 7 1 0 0 0 6 8 2 0 0 0 1 0 4 0 0 5 1 1 0 5 1 0 0 0 0 1 3 16 3 1 2 35 4 0 0 0 
2 17 0 4 0 9 1 0 0 0 0 1 0 0 0 2 0 0 0 0 0 0 0 0 1 0 0 9 0 0 1 9 1 0 0 1 0 0 0 0 0 0 0 10 1 1 0 0 10 0 8 0 2 1 1 1 1 0 7 2 3 0 1 7 3 0 0 0 3 5 2 0 0 0 0 0 5 0 0 15 0 0 1 6 7 3 0 0 0 1 8 17 3 1 2 48 6 0 0 0 
1 7 0 0 0 3 0 2 0 0 0 2 0 1 0 0 0 0 0 1 1 3 0 0 1 0 0 2 0 0 0 32 0 1 0 4 0 0 0 0 0 0 0 12 0 0 0 0 2 0 39 0 4 0 0 1 0 0 0 0 23 0 1 4 1 0 0 0 3 5 2 0 0 0 0 0 6 0 0 14 0 1 0 3 6 0 1 0 0 0 1 15 3 1 4 35 2 0 0 0 
1 8 0 0 0 3 0 2 0 0 5 0 0 0 0 0 0 0 0 0 1 1 1 0 0 0 0 12 0 0 1 42 0 0 1 2 0 1 0 0 0 0 0 8 0 1 0 0 3 0 13 0 3 4 1 0 0 3 3 0 12 0 3 2 0 0 0 0 4 3 0 1 0 0 0 0 2 1 0 1 0 2 2 1 6 0 0 2 0 0 7 25 1 1 4 38 11 0 0 1 
4 8 1 5 0 11 0 5 0 0 0 5 0 1 0 1 0 1 0 1 0 4 1 0 3 0 0 8 0 0 0 5 0 0 1 0 0 1 3 0 0 0 0 6 0 0 0 0 3 0 30 0 4 1 2 0 3 2 3 1 18 0 0 5 0 0 1 0 1 2 4 0 0 0 1 0 7 0 0 16 1 1 0 4 8 0 0 0 1 0 6 10 5 1 4 25 5 0 0 0 
0 11 0 0 0 9 0 0 0 0 1 1 0 0 0 0 0 0 0 0 0 10 0 0 3 0 0 10 0 0 0 30 0 0 3 1 1 0 0 0 0 0 0 4 1 0 0 1 7 0 59 1 1 0 0 2 0 0 0 1 36 0 2 0 0 0 0 0 6 2 0 0 0 0 0 0 2 0 0 8 1 2 1 3 5 0 0 0 0 0 1 6 1 0 1 9 7 0 0 0 
1 9 0 0 1 24 0 3 0 0 0 1 0 0 0 0 0 0 0 0 1 1 0 0 1 0 0 6 0 0 1 19 0 0 0 0 0 0 0 1 0 0 1 9 0 0 0 0 2 1 26 3 6 0 0 0 1 0 1 2 16 0 1 4 1 0 0 0 0 1 3 1 0 0 0 0 0 0 0 11 0 1 0 7 5 0 0 0 0 1 5 12 2 4 2 47 5 0 0 0 
0 7 0 2 1 26 0 2 0 2 1 3 0 0 0 0 0 0 0 1 0 3 1 1 0 1 0 9 3 2 3 28 0 0 1 4 0 0 0 0 0 2 2 4 0 1 1 0 6 0 39 0 4 2 0 0 0 0 5 0 21 0 0 0 1 0 1 0 2 0 3 0 2 0 0 0 4 2 1 13 0 0 0 3 5 0 1 1 1 0 0 9 0 1 0 2 10 0 0 0 
0 5 1 1 1 3 0 2 0 0 2 0 0 0 1 0 1 0 0 0 0 0 0 1 0 0 0 10 0 1 0 13 0 1 1 1 0 0 0 0 0 1 0 7 1 0 0 2 8 0 31 0 3 0 2 1 0 3 2 0 17 0 1 7 0 0 0 0 1 4 1 0 1 0 0 1 9 0 0 10 0 1 3 3 10 0 0 0 0 0 9 20 7 2 1 29 7 0 0 0 
0 6 0 1 0 2 0 9 0 0 0 3 0 0 0 0 0 0 0 1 0 5 1 0 4 0 0 3 0 0 1 42 0 0 0 0 0 0 0 0 0 0 0 5 0 0 0 0 0 0 43 0 4 3 0 0 0 0 1 0 19 0 4 4 0 0 0 0 5 2 0 2 0 0 0 0 13 0 0 13 0 0 0 5 5 0 0 0 0 0 2 7 3 2 2 18 6 3 1 0 
0 6 0 2 1 4 0 2 0 0 1 0 0 0 2 2 0 0 0 0 0 3 0 0 0 0 0 14 1 0 1 9 0 0 1 2 0 0 0 1 0 0 0 9 0 0 0 0 8 1 29 0 6 0 0 0 0 1 1 0 19 0 2 3 0 0 0 0 6 5 1 0 0 0 0 0 6 0 0 10 0 0 1 4 5 0 0 0 0 0 4 21 1 0 2 44 8 0 0 1 
1 5 0 2 1 11 1 8 0 0 0 2 0 0 0 0 0 2 0 1 0 1 0 0 1 0 1 9 0 1 1 6 1 0 0 0 0 0 1 0 0 0 1 10 0 0 0 0 1 0 39 3 8 1 1 0 0 0 4 0 15 1 0 5 1 0 0 0 5 2 1 0 1 0 0 0 9 0 0 2 0 0 0 3 9 2 0 0 0 2 4 17 7 0 0 35 3 1 0 1 
0 8 0 1 2 28 0 3 1 1 0 0 0 0 0 2 2 0 1 0 1 1 0 0 2 0 0 6 0 0 0 19 0 1 0 1 0 0 0 1 0 0 5 5 0 0 0 0 3 0 17 0 4 4 0 1 0 1 1 1 11 0 3 6 0 1 0 0 3 2 0 2 1 0 0 0 3 1 0 9 0 0 4 6 5 0 0 1 0 0 8 18 1 2 1 32 7 0 0 0 
1 9 0 4 2 1 0 1 0 0 0 3 0 1 0 0 0 0 0 0 0 5 0 0 1 0 0 3 0 0 0 24 0 0 0 2 0 0 0 0 0 0 1 7 0 1 0 0 4 0 27 3 1 0 3 1 2 2 7 0 21 0 1 2 0 0 1 0 1 0 0 6 0 0 0 0 0 2 0 14 2 3 3 5 6 0 1 0 0 0 2 14 3 0 7 32 6 0 2 0 
0 6 0 1 0 11 1 4 1 0 0 5 0 0 0 1 0 0 0 1 0 5 1 1 0 0 0 9 0 2 1 23 0 0 1 3 1 0 1 0 0 0 0 6 0 0 0 1 2 0 32 2 6 3 2 0 0 0 2 0 21 1 2 1 1 0 0 0 7 1 0 2 0 0 0 1 0 0 0 8 0 3 0 4 6 1 1 0 0 2 3 17 1 2 1 25 4 0 0 0 
2 18 0 1 2 6 0 3 0 0 1 5 0 0 0 1 0 0 0 0 0 0 0 1 1 0 0 6 0 0 1 17 0 0 1 2 0 2 0 0 0 2 1 11 0 2 0 1 9 0 14 0 3 1 0 0 1 2 2 0 8 1 2 1 0 1 0 0 1 3 4 2 0 0 0 0 2 1 0 14 0 1 3 6 12 0 0 0 0 2 6 15 3 2 4 21 16 0 0 0 
0 10 0 4 0 9 1 3 0 0 4 6 1 0 0 1 1 0 0 0 0 3 1 0 8 0 1 5 4 0 0 24 0 0 4 3 0 0 0 0 1 0 2 4 0 0 0 0 3 1 33 0 4 3 1 0 0 0 0 1 17 0 1 4 0 0 1 0 3 0 1 2 0 0 0 0 0 1 0 15 1 6 0 3 1 0 0 0 0 0 4 7 1 2 7 19 8 0 0 0 
1 10 2 2 2 6 1 3 1 0 3 1 0 0 0 2 1 0 0 0 0 1 0 0 1 0 0 13 1 0 0 45 0 0 2 4 0 0 0 1 1 0 6 9 0 0 2 1 12 0 3 0 5 3 1 0 0 0 5 0 1 1 3 0 1 1 0 0 2 1 0 0 0 0 0 1 3 0 0 12 1 1 3 7 12 0 0 0 0 0 1 17 2 5 1 10 12 1 0 0 
0 12 1 4 0 18 0 0 0 1 2 3 0 0 0 0 0 0 0 0 0 3 2 0 1 0 0 11 0 0 0 30 0 0 0 0 0 0 1 0 1 2 0 13 0 1 1 1 8 0 12 0 6 0 1 0 1 0 3 2 5 0 3 2 0 0 0 0 0 5 0 1 0 0 0 0 3 0 0 9 0 0 4 10 11 0 0 0 0 1 0 19 0 2 5 19 8 1 0 1 
0 13 0 4 0 20 0 0 1 0 0 4 1 0 0 0 0 0 0 1 0 0 2 0 0 0 0 13 1 0 1 20 0 0 1 3 0 0 0 0 0 0 0 5 0 0 0 0 4 0 15 0 10 1 1 0 0 2 1 1 7 0 2 1 1 1 0 0 2 2 1 1 0 1 0 1 1 0 0 22 0 3 2 13 6 1 0 0 0 0 2 21 0 4 0 11 18 1 0 0 
0 12 0 0 0 13 0 7 0 0 0 4 0 0 0 0 0 0 0 0 1 1 0 0 0 0 0 9 0 0 0 36 2 3 1 5 0 1 0 0 0 0 4 4 0 0 0 0 5 0 23 0 8 3 0 0 0 0 3 1 5 2 0 2 0 0 0 0 1 1 2 0 0 0 0 0 3 0 0 16 0 5 2 4 3 0 0 1 0 0 2 13 1 0 1 27 12 1 0 0 
0 5 0 3 1 6 1 6 0 0 0 5 0 0 0 1 0 1 0 3 0 2 0 0 1 0 0 4 0 0 1 16 0 0 0 1 0 0 0 0 0 2 1 4 0 0 0 0 6 0 52 1 2 6 1 0 1 0 3 0 16 1 0 7 0 0 0 1 0 1 2 1 0 0 0 0 16 0 0 4 0 1 0 3 3 0 0 1 0 0 6 8 10 2 0 27 3 0 1 0 
0 0 0 0 0 3 0 5 0 0 0 4 0 0 0 0 0 0 1 0 0 5 1 0 0 0 1 6 0 0 0 43 0 0 0 3 1 0 0 0 0 1 1 6 0 0 0 1 0 0 42 0 6 1 0 0 0 2 0 0 30 0 3 1 2 0 0 0 5 4 0 0 0 0 0 0 5 0 0 7 0 3 0 1 5 0 1 0 0 0 1 18 0 0 0 26 5 0 0 0 
0 8 0 3 1 0 0 5 0 0 0 2 0 0 0 4 1 0 0 0 0 4 0 0 7 0 1 8 1 0 0 33 0 0 1 2 0 1 0 0 0 0 0 6 1 0 0 0 3 0 50 0 2 2 2 0 0 0 3 0 23 0 2 1 0 0 0 0 2 0 0 2 0 0 0 0 7 0 1 6 0 2 0 4 6 0 0 1 0 1 7 10 8 0 4 7 4 1 0 0 
1 4 0 0 1 5 0 2 0 0 3 1 0 0 0 2 1 0 0 0 0 2 0 1 3 0 0 11 0 0 0 25 1 0 2 2 0 0 0 0 1 1 0 11 0 0 0 0 3 0 21 0 4 2 0 0 2 0 0 0 13 0 1 6 0 0 0 0 2 1 1 1 0 0 0 1 4 0 0 16 0 1 1 6 4 0 0 0 0 1 13 16 4 4 5 27 10 0 0 0 
0 15 0 0 1 2 0 6 0 1 0 2 1 0 0 0 0 1 1 1 0 1 0 0 0 0 0 6 0 0 1 9 0 0 0 0 0 1 0 1 0 0 4 9 0 0 0 0 11 0 32 1 2 0 2 0 0 0 2 0 20 0 0 4 0 2 0 0 3 5 4 1 0 0 0 0 5 0 0 5 0 4 0 4 10 0 0 1 0 1 6 18 2 3 0 30 8 0 1 0 
0 10 1 1 1 10 0 1 0 0 2 3 0 0 0 1 0 1 1 1 0 3 0 0 0 0 0 5 0 0 1 41 0 0 3 0 0 0 0 1 0 0 2 9 0 1 2 0 1 0 24 0 8 0 1 0 0 1 0 0 17 1 3 3 1 0 0 0 1 3 0 1 0 0 0 0 6 0 0 9 1 0 0 4 4 1 0 0 0 0 5 9 5 0 2 30 8 0 0 0 
4 5 0 1 4 16 0 4 0 1 4 2 2 0 0 0 1 1 1 0 0 0 0 1 2 0 1 7 0 0 1 3 0 0 1 4 1 0 0 0 0 0 8 5 0 1 0 0 3 0 20 0 0 0 1 0 3 0 2 2 4 1 0 2 0 1 1 0 5 1 0 12 0 1 0 0 4 3 0 24 0 5 3 7 6 0 0 0 1 0 16 7 1 3 6 13 11 0 0 0 
1 1 1 2 0 5 0 7 1 0 2 5 0 0 0 5 0 0 0 4 1 3 0 0 2 0 0 6 1 0 0 19 1 0 1 1 0 0 0 0 0 3 1 7 0 0 0 1 6 0 39 0 5 2 0 0 0 1 1 0 17 0 0 2 0 0 0 0 1 0 0 5 0 0 0 0 1 1 0 16 0 1 2 8 3 1 1 0 0 0 2 16 4 0 2 26 6 0 0 0 
0 6 0 0 1 13 0 3 0 0 4 4 0 1 0 1 0 0 0 0 0 2 0 1 1 0 0 8 0 0 0 21 0 1 0 2 2 0 0 1 0 0 1 4 0 1 1 0 5 0 42 2 3 0 0 0 2 0 1 0 19 0 1 3 0 0 0 0 3 1 1 4 0 0 0 0 0 3 0 7 0 5 3 4 5 0 0 0 0 0 2 15 1 0 8 21 8 1 1 0 
0 4 0 3 1 3 0 7 0 1 4 1 0 0 1 0 0 0 0 0 0 8 0 1 1 0 0 2 0 0 0 37 0 0 1 2 0 2 1 0 0 0 0 0 0 0 0 0 2 0 56 1 4 6 1 1 0 1 7 0 37 0 2 0 0 0 1 1 3 0 0 3 0 0 0 1 1 0 0 6 1 1 1 1 1 0 2 0 0 1 2 8 5 2 6 1 3 1 0 0 
0 14 0 2 0 2 0 1 1 0 2 3 0 0 0 5 0 0 0 0 1 9 0 0 1 0 0 12 1 0 2 14 0 0 2 0 0 0 0 0 0 3 0 5 0 1 0 1 7 0 38 0 2 4 2 0 0 0 6 0 18 0 1 2 1 1 0 0 4 0 1 0 0 0 0 0 3 0 0 14 2 0 0 2 6 0 0 0 0 0 2 17 2 2 2 23 6 0 0 0 
0 9 0 0 1 20 1 4 0 0 1 3 0 0 0 0 0 1 0 1 0 3 0 1 0 0 0 8 0 0 0 24 0 0 0 0 0 0 0 0 0 0 1 10 0 0 0 0 2 0 20 1 6 0 0 0 0 0 1 1 9 0 2 4 1 0 1 0 3 4 0 3 0 0 0 0 2 0 0 15 0 0 2 4 2 0 0 0 0 1 6 22 4 0 2 37 7 0 0 0 
1 6 0 3 0 19 2 1 1 1 0 3 0 0 0 0 1 0 0 1 0 3 0 0 0 0 0 8 0 1 0 12 0 0 1 0 1 0 0 0 0 2 0 4 0 0 1 0 2 0 49 1 5 1 2 1 1 2 7 2 36 0 1 2 0 1 0 2 4 1 1 2 0 0 0 0 1 0 0 7 0 1 2 4 3 0 0 0 0 1 1 9 3 1 0 11 8 1 2 0 
1 6 0 3 0 6 0 2 0 0 2 2 0 0 1 2 1 0 0 2 0 0 2 0 1 0 0 9 0 0 0 8 1 0 1 2 0 0 0 1 0 1 0 9 0 0 0 1 2 0 22 6 3 1 1 0 0 0 1 0 18 0 0 2 0 0 1 0 2 5 2 0 0 0 1 0 2 0 0 15 0 0 0 8 6 0 0 2 1 0 9 24 3 2 0 36 9 0 2 0 
1 9 0 3 0 6 3 0 0 0 3 8 0 0 0 0 0 0 0 2 0 1 0 1 5 0 0 16 1 0 0 8 0 0 0 0 0 1 1 1 0 1 2 9 0 1 0 0 2 0 8 5 9 0 1 0 0 0 0 0 0 0 0 6 1 0 1 0 0 2 1 0 0 0 0 1 0 0 0 20 1 2 2 7 5 0 0 1 1 1 4 22 1 0 1 44 15 3 0 0 
1 11 3 1 0 1 0 6 0 1 0 1 0 1 0 0 0 1 0 1 0 1 0 0 8 0 0 10 0 1 4 5 0 0 1 0 0 0 1 0 0 0 4 15 0 0 0 2 5 0 18 5 4 2 0 0 1 0 5 1 4 0 0 4 0 0 0 0 1 1 0 0 0 0 0 0 20 1 0 17 1 1 0 5 5 0 0 1 0 0 5 21 2 0 0 35 5 0 0 0 
0 15 1 0 0 50 1 1 0 0 0 5 0 0 0 2 1 0 0 0 0 0 0 0 1 2 0 7 1 0 0 0 1 0 1 0 1 0 0 0 0 1 2 6 1 0 0 0 2 0 10 4 3 0 0 0 0 1 0 5 2 2 0 5 0 4 0 0 3 3 1 0 0 0 0 0 2 1 0 8 0 0 0 6 12 2 1 1 0 0 6 13 2 4 1 38 8 0 0 0 
1 1 0 2 0 31 0 4 0 0 3 2 0 0 0 2 0 0 0 0 0 4 0 0 2 1 0 4 0 0 0 17 1 0 0 1 0 0 0 0 0 1 0 2 0 0 0 1 3 0 36 0 7 3 0 0 0 0 2 2 31 0 0 8 0 0 0 0 4 0 0 0 0 0 0 1 2 0 0 9 0 3 2 3 2 0 0 0 0 0 2 5 3 2 3 33 2 0 2 0 
0 8 0 2 4 12 1 0 0 0 1 3 0 0 0 1 2 3 0 0 0 3 1 0 0 0 0 9 0 1 1 51 0 0 1 2 0 0 0 0 0 1 9 6 0 0 0 0 7 0 16 0 5 1 1 0 0 0 7 1 15 1 2 0 0 0 0 0 0 1 1 4 0 0 0 0 7 1 0 12 1 0 1 5 10 2 1 0 0 0 1 7 5 3 1 3 5 1 0 0 
3 13 1 0 0 16 0 0 0 0 6 1 1 0 1 1 0 0 0 0 0 0 1 0 3 0 0 12 0 0 0 38 0 0 0 2 0 0 0 0 0 0 0 7 0 2 0 0 8 1 1 1 0 0 1 2 0 1 3 2 2 0 3 2 0 0 1 0 0 1 1 0 0 0 0 0 9 0 1 19 1 4 1 6 7 0 0 0 0 2 4 17 4 1 5 17 13 0 1 0 
0 10 0 2 0 5 0 4 0 0 5 3 0 0 0 2 0 0 0 0 1 4 0 1 8 0 0 7 0 0 0 6 0 0 5 6 0 0 0 0 0 1 2 8 0 0 0 2 6 0 32 0 2 3 0 0 0 0 4 1 16 0 0 1 0 1 0 0 2 0 1 0 1 0 0 0 3 0 0 13 0 4 3 10 8 0 3 1 1 0 5 10 7 1 7 8 13 1 0 0 
1 9 0 1 1 2 0 3 0 0 3 6 1 0 0 0 0 2 0 0 0 2 0 0 0 0 1 6 2 0 1 25 1 2 0 1 0 1 1 0 0 1 3 9 0 0 0 0 5 0 24 0 3 0 0 0 0 0 3 0 17 0 2 2 1 0 0 0 5 5 0 0 1 0 0 1 9 0 0 10 1 0 2 2 5 0 1 1 0 0 3 20 1 1 3 27 9 1 0 0 
2 6 0 1 1 3 1 5 0 1 1 1 0 1 0 2 0 2 0 1 0 2 1 0 1 0 1 6 0 0 0 8 1 0 2 2 0 0 0 0 1 2 6 6 0 0 0 0 3 0 33 1 3 2 0 0 0 0 6 0 8 0 1 4 1 0 0 0 2 5 2 1 0 1 0 0 5 1 1 13 1 1 0 6 0 0 1 1 0 0 4 15 7 2 1 39 9 3 0 0 
0 7 1 0 0 5 0 2 1 0 0 1 0 0 0 2 1 0 0 0 0 4 1 0 5 0 1 10 0 1 1 25 0 0 2 2 0 1 0 1 0 0 0 2 0 0 0 2 8 0 42 0 3 2 0 0 0 0 5 1 23 0 1 6 1 0 0 0 3 0 0 0 0 0 0 0 3 1 0 12 0 4 0 10 3 0 0 0 0 1 4 14 0 1 1 13 9 0 1 0 
1 11 0 2 0 29 1 6 0 0 0 1 0 0 0 0 0 0 0 0 0 2 1 0 1 0 1 5 0 0 0 5 1 0 0 0 0 0 1 0 0 0 6 6 0 0 0 0 3 0 24 0 9 3 0 0 0 0 1 4 16 1 0 2 0 1 1 0 2 0 1 1 0 2 0 1 0 0 0 11 0 0 2 14 6 0 1 0 0 0 5 9 3 3 6 31 6 1 0 0 
1 10 0 1 0 32 0 2 0 1 5 4 0 0 0 0 0 0 0 0 1 4 0 2 0 0 0 9 3 0 0 17 0 0 0 1 0 0 1 0 1 0 2 10 0 0 0 2 5 1 17 0 4 2 4 0 0 1 4 2 11 0 0 2 0 1 0 0 1 0 3 1 0 0 0 0 3 1 0 12 0 2 3 3 6 0 0 0 0 1 3 16 1 0 4 17 9 1 0 0 
1 13 0 1 0 31 0 0 0 0 1 2 1 0 0 2 0 0 0 0 0 1 0 0 1 1 0 7 0 1 0 0 0 0 0 0 0 0 0 1 0 1 0 7 0 0 0 0 3 0 37 0 8 0 0 0 0 3 0 1 13 0 0 4 1 0 0 0 2 1 0 0 0 0 0 0 1 0 0 19 0 0 4 9 6 1 0 0 0 0 5 18 3 3 6 16 12 2 0 0 
1 6 1 0 0 3 0 5 0 0 1 6 0 1 0 1 0 0 0 0 0 7 0 0 0 0 0 6 0 0 0 36 0 0 2 3 1 0 0 0 0 0 0 5 0 0 0 0 4 0 50 3 3 2 1 1 0 0 3 0 29 0 1 1 0 1 0 0 4 1 0 1 0 0 0 0 8 3 0 12 1 0 0 7 1 0 1 2 0 0 4 10 3 0 0 4 4 0 0 0 
0 13 1 1 0 8 1 1 0 1 2 0 0 0 0 0 0 0 1 0 0 0 0 1 5 0 1 5 0 0 0 13 0 0 0 0 0 0 1 0 0 0 0 12 0 0 0 3 4 1 21 0 3 2 0 0 1 1 2 0 7 0 2 5 1 0 0 0 6 5 3 0 0 0 0 0 3 0 0 9 0 3 3 6 9 0 0 0 1 0 7 26 2 1 1 37 8 0 0 0 
0 16 0 0 0 12 0 4 0 0 0 1 0 0 0 0 0 1 0 1 0 2 0 0 0 0 0 10 1 0 0 14 0 0 0 3 0 0 0 1 1 0 0 14 0 0 0 1 6 0 20 5 5 0 0 0 0 0 0 1 7 0 2 2 1 0 1 0 0 2 3 0 0 0 0 1 0 0 0 9 1 2 1 4 5 0 0 0 0 0 3 26 3 1 0 49 7 0 0 1 
0 5 1 3 2 10 0 3 1 0 2 0 0 1 0 2 0 1 0 1 0 7 1 0 3 0 0 4 0 0 1 46 0 0 1 2 1 0 1 0 0 2 0 0 0 1 0 0 5 0 57 1 8 0 0 0 0 1 2 0 34 0 2 0 0 0 0 0 3 0 0 1 0 0 0 0 4 0 1 12 0 5 0 4 0 0 2 0 0 0 2 0 1 1 0 0 2 0 0 0 
0 4 0 2 0 17 0 4 0 1 0 0 0 0 0 0 0 1 0 0 0 2 0 1 2 0 0 13 0 0 0 21 0 0 0 3 0 0 0 0 0 0 1 5 0 0 0 0 2 0 30 0 8 1 0 0 0 0 1 1 14 1 2 2 0 0 0 0 1 1 1 6 0 1 0 1 2 0 0 19 0 1 1 10 2 0 0 0 0 0 7 9 2 4 0 30 13 0 0 0 
1 6 0 2 1 19 0 4 0 0 0 0 0 0 0 3 0 0 2 0 0 2 0 1 2 0 0 6 1 0 0 14 0 0 2 0 1 0 0 1 0 0 1 4 0 0 0 0 6 0 21 3 5 4 0 0 1 0 0 1 21 0 0 6 0 0 0 0 4 4 0 1 0 0 1 0 1 0 0 7 1 1 2 5 2 0 0 0 0 1 9 22 5 1 0 36 5 0 0 1 
2 10 0 1 0 2 0 4 0 0 2 0 0 0 0 0 1 0 0 0 1 3 1 0 1 0 0 10 0 0 0 71 1 0 0 0 0 0 0 0 0 0 0 6 0 0 0 0 4 0 11 0 2 3 0 0 0 0 0 0 7 0 6 1 0 1 0 0 5 1 0 0 0 0 0 1 3 0 0 16 1 0 3 8 3 0 0 0 0 1 8 12 3 3 3 16 11 0 1 0 
0 13 0 0 0 2 0 0 0 0 1 2 0 0 1 0 0 0 0 0 0 2 0 0 0 0 0 9 0 0 0 30 1 0 0 4 0 0 1 0 0 0 0 6 0 0 0 0 6 1 26 1 1 1 1 0 0 0 3 0 20 0 2 3 1 0 0 0 5 6 2 1 0 0 1 0 2 2 0 13 0 2 1 8 6 0 0 0 0 0 4 15 3 1 4 25 10 1 0 0 
2 7 0 2 1 19 0 1 0 0 4 3 0 1 0 0 3 0 0 0 0 0 2 1 0 0 0 8 0 0 0 0 0 1 1 4 0 0 0 0 0 1 4 11 0 2 0 0 7 1 14 1 6 0 3 2 0 2 4 1 3 0 0 5 1 0 0 1 2 1 0 5 0 0 0 0 1 1 0 14 0 6 1 4 7 1 0 1 0 1 5 19 3 3 2 35 7 0 1 1 
0 14 0 1 0 22 1 4 0 0 1 0 0 0 0 0 0 0 1 0 0 1 0 0 0 0 0 11 0 0 0 22 0 0 1 2 0 0 2 0 1 0 0 18 0 0 0 0 7 0 21 0 6 1 1 0 1 0 2 0 13 0 2 3 2 0 0 0 3 3 0 4 0 0 1 0 0 1 0 5 0 1 0 3 4 0 0 0 0 1 6 21 1 2 4 21 7 1 0 0 
2 17 0 0 0 5 0 0 0 1 4 3 1 0 1 0 0 1 0 1 0 5 1 0 3 0 0 13 1 0 0 28 0 1 0 2 0 0 0 0 0 0 1 12 2 0 0 0 3 0 9 3 4 0 0 0 0 1 4 0 11 0 3 0 1 1 0 0 2 0 0 1 0 0 0 0 0 1 0 14 1 0 5 7 12 0 0 1 0 0 3 15 1 2 4 21 15 0 0 0 
2 5 0 0 0 4 0 5 0 0 4 4 0 0 0 3 0 0 0 0 1 1 0 1 3 0 1 11 0 0 0 34 1 1 1 1 0 0 0 0 0 0 0 6 0 0 0 0 5 0 32 0 3 2 0 0 0 0 2 0 22 1 3 0 1 0 0 0 1 2 0 2 0 0 0 0 0 1 0 13 0 1 2 6 5 1 0 0 0 0 1 19 0 4 2 19 9 2 0 0 
1 2 0 1 0 19 0 2 0 0 0 0 0 0 0 0 0 0 0 0 0 2 0 0 1 0 0 6 0 1 0 26 0 0 0 3 0 0 1 0 0 1 0 8 0 0 0 0 1 0 23 0 4 1 2 0 2 0 4 2 15 0 3 3 0 1 0 0 4 0 1 5 1 0 0 0 2 1 0 10 0 1 3 7 4 0 1 0 0 0 11 16 0 3 1 31 13 0 0 0 
2 16 0 2 0 1 1 4 0 1 0 2 0 0 0 0 0 0 0 1 1 4 1 3 2 0 0 15 0 0 0 13 0 0 0 2 0 1 0 2 0 1 0 10 0 2 0 0 3 0 47 2 5 2 0 0 0 1 2 0 17 0 1 2 4 0 0 0 1 0 0 0 0 0 0 0 2 0 0 12 0 1 1 6 4 0 1 1 0 0 3 17 2 0 0 8 16 1 1 0 
0 6 0 3 0 1 0 1 0 1 0 2 0 0 1 0 0 0 0 0 0 4 0 1 0 0 0 10 0 0 0 44 1 0 1 1 0 0 0 0 0 1 0 5 0 1 0 0 9 0 34 0 4 0 0 0 0 0 2 0 25 0 2 1 1 0 0 0 0 2 2 0 0 0 1 0 0 0 0 15 0 4 0 8 6 0 2 0 0 0 2 22 3 0 0 17 4 0 0 0 
0 9 2 0 0 12 0 2 0 0 0 2 0 0 0 0 0 1 0 1 0 2 2 0 2 0 0 3 1 0 0 31 0 2 0 0 2 1 0 0 0 3 1 5 0 0 0 0 9 0 36 0 2 0 0 0 0 0 6 1 17 1 1 3 1 1 0 0 1 0 1 1 0 0 0 1 6 0 0 8 0 0 0 3 6 1 0 0 0 0 4 17 3 3 4 19 9 0 1 0 
1 4 0 1 0 8 0 1 0 0 2 2 0 0 0 0 0 2 0 1 0 3 1 1 3 0 0 12 0 1 0 20 0 0 0 1 0 0 0 0 0 0 1 12 0 0 0 0 4 0 23 2 2 0 1 0 2 0 5 0 18 0 1 1 0 0 0 0 5 1 0 1 1 0 0 0 10 0 1 13 0 2 2 3 5 0 0 0 0 0 15 10 4 2 4 32 3 0 0 0 
0 5 0 0 0 18 1 1 0 0 1 6 0 0 0 0 0 0 0 1 1 3 0 0 0 0 0 3 0 0 1 13 0 0 0 0 0 0 0 1 0 0 0 9 0 1 0 0 4 0 39 0 4 3 0 0 0 0 1 1 27 0 1 2 2 1 0 0 5 1 1 0 0 1 0 3 1 0 1 6 0 0 0 8 8 0 0 0 0 1 6 17 2 1 0 30 8 0 0 0 
0 9 2 0 1 23 0 4 0 0 2 2 0 0 0 0 0 1 0 1 0 0 0 0 2 0 1 6 3 0 0 5 0 0 2 1 0 1 1 0 0 1 2 9 0 0 0 0 5 0 18 0 8 2 0 0 1 1 5 2 2 0 0 7 0 0 0 0 2 0 0 0 0 0 0 0 2 1 0 17 0 2 3 6 7 0 0 0 1 1 6 14 5 4 3 43 2 0 1 0 
0 15 0 0 0 2 0 1 0 0 0 8 0 0 0 0 1 0 0 0 0 0 0 0 0 0 0 17 0 2 0 19 0 0 1 2 1 1 1 0 0 0 0 19 0 0 0 1 5 0 12 0 3 1 1 0 1 1 4 0 3 0 0 0 2 0 1 0 3 2 2 2 0 0 0 0 4 0 0 22 0 0 0 12 13 0 0 0 0 0 4 21 0 2 0 23 13 2 0 0 
0 6 0 0 0 13 0 5 0 0 0 0 1 0 0 0 1 0 0 0 0 3 0 1 0 0 0 16 0 1 1 28 0 1 0 0 0 0 0 1 0 0 1 6 0 0 1 1 3 0 27 0 3 2 2 0 1 0 3 0 22 0 3 5 0 0 0 0 0 0 0 0 0 0 0 0 4 0 0 8 0 3 2 8 7 0 0 0 0 0 4 15 5 4 1 25 5 1 0 0 
0 6 1 0 0 4 0 6 0 0 0 2 0 0 0 0 0 1 0 0 0 5 0 0 0 0 0 4 0 1 0 20 0 0 0 0 0 0 0 0 0 0 0 7 0 0 1 0 10 1 43 0 4 3 0 0 0 0 3 0 26 0 1 5 0 2 1 0 4 4 0 0 0 0 0 0 2 1 0 15 0 2 2 4 2 0 0 0 0 0 5 17 0 1 0 24 10 0 0 0 
0 7 0 0 4 31 0 0 0 0 1 0 0 0 0 3 1 0 1 0 0 2 0 0 3 1 0 10 1 0 0 35 0 0 0 3 0 0 0 0 0 0 5 1 0 0 0 0 2 0 25 0 6 0 0 0 0 1 3 3 14 0 0 4 2 0 0 0 3 3 0 2 0 0 0 0 7 2 0 13 0 1 1 8 7 1 3 0 0 1 0 10 2 3 1 6 6 1 0 0 
2 10 0 1 0 16 0 4 0 0 1 1 0 0 1 0 1 0 0 0 0 4 0 0 0 0 0 11 1 0 0 42 0 1 0 2 2 1 0 0 0 0 0 5 0 0 0 0 8 1 32 0 2 3 0 0 0 2 0 1 22 0 0 2 0 0 0 0 5 2 0 1 0 0 0 0 0 0 0 13 0 0 0 4 6 0 0 0 0 0 6 12 0 0 0 19 3 0 0 0 
0 10 0 0 1 4 1 2 0 0 1 2 0 0 0 0 0 0 0 0 0 4 1 0 2 0 0 9 0 0 1 29 0 0 3 0 1 1 0 0 0 1 1 10 0 1 0 0 7 0 20 2 2 1 1 2 0 2 4 0 16 0 4 3 2 2 0 0 2 0 0 3 0 0 0 0 9 0 0 10 1 1 1 7 4 0 0 2 0 2 1 17 7 2 1 20 6 1 0 0 
0 12 0 0 0 1 0 2 1 0 1 5 0 0 0 0 1 0 0 1 1 2 0 0 0 0 0 6 1 0 0 30 0 0 1 0 0 1 0 1 0 0 0 10 0 2 0 0 2 0 18 0 4 2 3 0 1 1 8 0 11 0 4 2 0 2 0 0 0 2 1 0 0 0 0 0 3 0 0 10 0 0 3 14 6 0 0 0 0 0 7 19 1 3 6 29 7 2 0 0 
0 7 0 0 0 1 0 7 0 0 1 3 0 0 0 0 1 1 0 0 0 7 0 0 0 0 0 3 1 0 0 14 0 1 0 2 2 0 0 0 0 1 8 8 1 0 0 0 4 1 61 1 5 0 0 2 0 0 1 0 31 0 0 2 2 0 1 0 5 2 2 0 0 0 0 0 8 1 0 6 1 1 1 0 3 0 0 0 0 0 2 6 3 1 3 20 5 0 0 0 
0 15 0 1 0 2 0 2 0 0 3 3 0 1 0 4 0 0 1 0 0 0 0 0 0 0 1 8 0 1 0 1 2 2 2 1 0 1 1 0 0 0 2 17 0 0 1 1 2 1 24 0 3 0 0 2 0 1 5 0 8 0 0 3 2 0 1 0 5 3 0 1 0 0 0 1 0 0 0 25 0 3 3 11 6 0 0 0 0 0 4 16 1 1 5 37 3 0 0 0 
0 8 0 1 0 20 0 3 0 0 1 2 0 0 0 0 0 0 0 0 0 1 0 0 0 0 0 12 1 0 0 9 0 1 0 5 1 0 0 0 0 0 0 7 0 0 1 1 5 1 16 1 11 1 1 0 1 1 4 2 8 0 0 2 2 1 0 0 2 4 0 5 0 0 0 0 1 2 0 15 0 1 4 4 10 0 0 0 0 0 2 23 0 1 5 32 7 1 0 0 
0 2 0 1 0 2 0 3 0 0 1 3 0 0 1 0 0 0 0 0 1 3 0 1 1 0 0 5 1 0 0 61 0 0 2 1 0 0 0 1 0 0 0 10 0 0 0 0 0 0 22 0 1 3 0 0 0 0 0 1 18 0 4 5 0 2 0 0 3 1 0 1 0 0 0 1 3 0 2 5 0 1 0 11 6 0 1 0 0 0 2 19 1 0 0 27 9 0 1 0 
